# Supplementary material for: Mapping allosteric communications within individual proteins
Source: Nat Commun. 2020 Jul 31;11:3862. doi: 10.1038/s41467-020-17618-2 (PMC7395124; doi:10.1038/s41467-020-17618-2)
Supplement: Supplementary file 5 — Supplementary Data 2 [file 41467_2020_17618_MOESM5_ESM.zip]

Archive with 8 entries (8 files):
- Chesca/2EDITED_chey_a113p_hn_500_ChSh_tab.xlsx
- Chesca/2EDITED_chey_f8v_hn_ChSh_tab.xlsx
- Chesca/2EDITED_chey_m17a_hsqc_500_hn_ChSh_tab.xlsx
- Chesca/2EDITED_chey_t87i_10mMMg_HN_ChSh_tab.xlsx
- Chesca/2EDITED_chey_V21A_hn_ChSh_abha_tab.xlsx
- Chesca/3Edited_chey_a113p_bef3_hn_500_ChSh_tab.xlsx
- Chesca/3edited_chey_m17a_bef_hsqc_500_hn_ChSh_tab.xlsx
- Chesca/cs-all-noPh.xlsx
