# Supplementary material for: Mapping allosteric communications within individual proteins
Source: Nat Commun. 2020 Jul 31;11:3862. doi: 10.1038/s41467-020-17618-2 (PMC7395124; doi:10.1038/s41467-020-17618-2)
Supplement: Supplementary file 5 — Supplementary Data 2 [file 41467_2020_17618_MOESM5_ESM.zip › Chesca/2EDITED_chey_a113p_hn_500_ChSh_tab.xlsx]

## Sheet: chey_a113p_hn_500_ChSh_tab
VARS	INDEX	X_PPM	Y_PPM	ASS
FORMAT	%5d	%8.3f	%8.3f	%s
	8.585	121.573	3.HN
	8.529	122.729	4.HN
	8.702	119.173	5.HN
	7.547	124.339	6.HN
	8.507	126.348	7.HN
	9.211	128.684	8.HN
	8.788	121.969	9.HN
	9.049	127.537	10.HN
	9.234	127.673	11.HN
	8.115	124.937	12.HN
	9.379	124.367	13.HN
	6.52	119.446	17.HN
	7.556	117.274	18.HN
	7.654	117.144	19.HN
	7.74	120.536	20.HN
	8.233	119.409	21.HN
	8.663	119.767	22.HN
	8.473	119.008	23.HN
	8.356	123.281	24.HN
	8.366	118.438	25.HN
	7.95	120.737	26.HN
	7.91	121.704	27.HN
	7.477	117.797	28.HN
	7.724	106.337	29.HN
	8.161	121.12	30.HN
	8.299	118.458	31.HN
	9.847	124.389	32.HN
	7.533	122.156	33.HN
	9.07	127.031	34.HN
	8.97	121.108	35.HN
	8.856	120.493	36.HN
	9.488	117.544	37.HN
	7.505	110.528	38.HN
	8.087	102.217	39.HN
	7.959	122.925	40.HN
	8.586	121.362	41.HN
	8.312	117.093	42.HN
	8.14	118.65	43.HN
	7.864	117.22	44.HN
	7.934	120.599	45.HN
	8.748	118.947	46.HN
	7.858	116.927	47.HN
	7.617	120.675	48.HN
	7.596	104.345	49.HN
	8.372	103.876	50.HN
	8.114	118.838	51.HN
	9.545	107.057	52.HN
	7.536	121.47	53.HN
	8.237	127.264	54.HN
	9.243	128.51	55.HN
	8.968	119.027	56.HN
	8.442	126.994	57.HN
58.HE1	10.3589	131.147	58.HE1
	8.626	111.951	62.HN
	9.303	123.289	63.HN
	8.614	127.232	64.HN
	7.53	121.996	66.HN
	8.211	120.085	67.HN
	8.33	123.971	68.HN
	8.21	120.957	69.HN
	8.379	116.255	70.HN
	8.031	117.588	71.HN
	8.456	123.778	72.HN
	8.132	113.627	73.HN
	7.286	119.095	74.HN
	7.399	122.061	75.HN
	8.746	112.472	76.HN
	8.554	122.094	77.HN
	8.498	116.207	78.HN
	7.446	112.994	79.HN
	8.243	123.302	80.HN
	7.854	124.237	81.HN
	7.716	119.139	83.HN
	9.111	130.594	84.HN
	8.104	124.794	85.HN
	9.082	123.938	86.HN
	8.504	116.964	87.HN
	8.927	126.995	88.HN
	8.031	117.225	89.HN
	7.44	120.995	91.HN
	9.626	116.622	93.HN
	7.268	118.539	94.HN
	7.416	121.879	95.HN
	7.933	119.842	96.HN
	7.687	122.113	97.HN
	8.489	119.475	98.HN
	8.144	121.976	99.HN
	8.709	119.118	100.HN
	7.567	118.508	101.HN
	7.598	102.759	102.HN
	8.739	125.088	103.HN
	9.097	118.411	104.HN
	7.647	102.889	105.HN
	8.49	119.671	106.HN
	9.004	121.084	107.HN
	8.192	126.476	108.HN
	8.44	123.954	109.HN
	7.852	117.063	111.HN
	8.076	110.808	112.HN
	9.257	122.873	113.HN
	7.9	117.633	114.HN
	7.974	116.788	115.HN
	7.987	121.847	116.HN
	8.619	118.721	117.HN
	7.848	118.122	118.HN
	7.886	117.487	119.HN
	8.375	118.378	120.HN
	8.484	116.004	121.HN
	7.942	119.692	122.HN
	7.544	122.063	123.HN
	9.043	118.788	124.HN
	8.362	117.971	125.HN
	7.819	120.438	126.HN
	7.978	116.685	127.HN
	7.95	110.23	128.HN
	8.283	124.454	129.HN
