# Supplementary material for: Mapping allosteric communications within individual proteins
Source: Nat Commun. 2020 Jul 31;11:3862. doi: 10.1038/s41467-020-17618-2 (PMC7395124; doi:10.1038/s41467-020-17618-2)
Supplement: Supplementary file 5 — Supplementary Data 2 [file 41467_2020_17618_MOESM5_ESM.zip › Chesca/2EDITED_chey_f8v_hn_ChSh_tab.xlsx]

## Sheet: chey_f8v_hn_ChSh_tab
	X_PPM	Y_PPM	ASS
	8.568	121.482	3.HN
	8.547	122.211	4.HN
	8.696	119.156	5.HN
	8.15	122.826	6.HN
	8.8	129.414	7.HN
	8.203	122.343	8.HN
	8.326	120.879	9.HN
	9	127.874	10.HN
	9.098	127.426	11.HN
	8.101	125.12	12.HN
	9.316	124.473	13.HN
	6.457	119.517	17.HN
	7.635	117.398	18.HN
	7.638	117.063	19.HN
	7.747	119.752	20.HN
	8.338	119.587	21.HN
	8.72	120.221	22.HN
	8.42	119.329	23.HN
	8.407	123.342	24.HN
	8.24	118.986	25.HN
	7.897	120.687	26.HN
	7.944	122.08	27.HN
	7.519	117.227	28.HN
	7.795	106.265	29.HN
	8.124	121.342	30.HN
	8.238	119.357	31.HN
	9.644	124.708	32.HN
	7.492	121.446	33.HN
	9.064	127.639	34.HN
	8.92	121.125	35.HN
	8.863	120.72	36.HN
	9.466	117.675	37.HN
	7.484	110.706	38.HN
	8.094	102.302	39.HN
	7.926	122.982	40.HN
	8.559	121.405	41.HN
	8.281	117.268	42.HN
	8.199	118.964	43.HN
	7.832	118.103	44.HN
	7.906	120.545	45.HN
	8.711	118.919	46.HN
	7.819	117.128	47.HN
	7.582	120.483	48.HN
	7.627	104.248	49.HN
	8.394	103.941	50.HN
	8.116	118.621	51.HN
	9.877	107.593	52.HN
	7.489	121.131	53.HN
	8.394	127.52	54.HN
	9.164	127.318	55.HN
	8.902	119.095	56.HN
	8.389	126.998	57.HN
	10.301	131.039	58.HE1
	8.602	112.044	62.HN
	9.272	123.311	63.HN
	8.596	127.344	64.HN
	7.552	121.971	66.HN
	8.194	120.219	67.HN
	8.428	124.072	68.HN
	8.179	120.913	69.HN
	8.354	116.339	70.HN
	8.003	117.686	71.HN
	8.446	123.906	72.HN
	8.151	113.716	73.HN
	7.276	119.183	74.HN
	7.315	122.145	75.HN
	8.73	112.504	76.HN
	8.558	122.21	77.HN
	8.498	116.308	78.HN
	7.428	113.262	79.HN
	8.259	123.373	80.HN
	7.879	124.708	81.HN
	7.692	119.196	83.HN
	9.07	130.627	84.HN
	8.039	124.602	85.HN
	9.04	123.656	86.HN
	8.487	117.018	87.HN
	8.852	126.59	88.HN
	7.977	117.146	89.HN
	7.39	121.261	91.HN
	9.6	116.653	93.HN
	7.239	118.453	94.HN
	7.397	122.127	95.HN
	7.92	119.974	96.HN
	7.646	122.142	97.HN
	8.461	119.408	98.HN
	8.147	122.097	99.HN
	8.666	119.003	100.HN
	7.534	118.607	101.HN
	7.583	102.869	102.HN
	8.711	125.014	103.HN
	8.989	118.183	104.HN
	7.613	103.215	105.HN
	8.474	119.105	106.HN
	8.921	120.482	107.HN
	8.131	126.685	108.HN
	8.497	124.473	109.HN
	7.76	116.359	111.HN
	7.909	108.956	112.HN
	9.231	123.301	113.HN
	8.245	118.707	114.HN
	7.843	117.236	115.HN
	8.322	122.353	116.HN
	8.862	119.27	117.HN
	7.673	118.224	118.HN
	7.782	117.192	119.HN
	8.629	118.208	120.HN
	8.552	116.843	121.HN
	7.795	119.666	122.HN
	7.433	121.956	123.HN
	9.19	118.961	124.HN
	8.495	118.149	125.HN
	7.714	120.673	126.HN
	7.897	116.793	127.HN
	8.019	109.763	128.HN
	8.331	124.108	129.HN
