# Supplementary material for: Mapping allosteric communications within individual proteins
Source: Nat Commun. 2020 Jul 31;11:3862. doi: 10.1038/s41467-020-17618-2 (PMC7395124; doi:10.1038/s41467-020-17618-2)
Supplement: Supplementary file 5 — Supplementary Data 2 [file 41467_2020_17618_MOESM5_ESM.zip › Chesca/2EDITED_chey_m17a_hsqc_500_hn_ChSh_tab.xlsx]

## Sheet: chey_m17a_hsqc_500_hn_ChSh_tab
VARS	X_PPM	Y_PPM	ASS
3.HN	8.581	121.514	3.HN
4.HN	8.534	122.568	4.HN
5.HN	8.7	119.313	5.HN
6.HN	7.53	124.436	6.HN
7.HN	8.5	126.351	7.HN
8.HN	9.212	128.718	8.HN
9.HN	8.8	122.006	9.HN
10.HN	9.078	127.597	10.HN
11.HN	9.18	127.495	11.HN
12.HN	8.168	125.7	12.HN
13.HN	9.411	124.707	13.HN
17.HN	6.355	122.881	17.HN
18.HN	7.42	119.074	18.HN
19.HN	7.534	115.881	19.HN
20.HN	7.737	119.707	20.HN
21.HN	8.178	122.702	21.HN
22.HN	8.631	120.095	22.HN
23.HN	8.454	119.352	23.HN
24.HN	8.369	123.379	24.HN
25.HN	8.323	118.236	25.HN
26.HN	7.914	120.743	26.HN
27.HN	7.939	122.416	27.HN
28.HN	7.443	117.371	28.HN
29.HN	7.745	106.427	29.HN
30.HN	8.179	121.245	30.HN
31.HN	8.323	118.479	31.HN
32.HN	9.855	124.698	32.HN
33.HN	7.517	122.253	33.HN
34.HN	9.068	126.987	34.HN
35.HN	8.97	121.393	35.HN
36.HN	8.817	120.465	36.HN
37.HN	9.506	117.712	37.HN
38.HN	7.496	110.54	38.HN
39.HN	8.141	102.349	39.HN
40.HN	7.957	122.978	40.HN
41.HN	8.584	121.426	41.HN
42.HN	8.322	117.123	42.HN
43.HN	8.142	118.682	43.HN
44.HN	7.847	117.391	44.HN
45.HN	7.932	120.637	45.HN
46.HN	8.751	118.926	46.HN
47.HN	7.845	116.938	47.HN
48.HN	7.614	120.723	48.HN
49.HN	7.59	104.439	49.HN
50.HN	8.367	103.963	50.HN
51.HN	8.11	118.854	51.HN
52.HN	9.522	107.122	52.HN
53.HN	7.544	121.555	53.HN
54.HN	8.229	127.244	54.HN
55.HN	9.251	128.358	55.HN
56.HN	8.955	119.417	56.HN
57.HN	8.373	127.129	57.HN
58.HE1	10.325	131.143	58.HE1
62.HN	8.619	111.98	62.HN
63.HN	9.295	123.306	63.HN
64.HN	8.619	127.38	64.HN
66.HN	7.532	122.093	66.HN
67.HN	8.229	120.187	67.HN
68.HN	8.336	124.076	68.HN
69.HN	8.2	121.011	69.HN
70.HN	8.389	116.381	70.HN
71.HN	8.036	117.71	71.HN
72.HN	8.459	123.807	72.HN
73.HN	8.137	113.716	73.HN
74.HN	7.285	119.164	74.HN
75.HN	7.398	122.12	75.HN
76.HN	8.74	112.503	76.HN
77.HN	8.55	122.199	77.HN
78.HN	8.512	116.358	78.HN
79.HN	7.441	113.06	79.HN
80.HN	8.244	123.373	80.HN
81.HN	7.865	124.463	81.HN
83.HN	7.709	119.043	83.HN
84.HN	9.129	130.697	84.HN
85.HN	8.094	125.187	85.HN
86.HN	9.084	123.22	86.HN
87.HN	8.51	116.923	87.HN
88.HN	8.872	126.887	88.HN
89.HN	7.915	116.845	89.HN
91.HN	7.408	121.356	91.HN
93.HN	9.625	116.737	93.HN
94.HN	7.239	118.476	94.HN
95.HN	7.406	121.962	95.HN
96.HN	7.876	119.937	96.HN
97.HN	7.691	122.209	97.HN
98.HN	8.516	119.486	98.HN
99.HN	8.115	122.042	99.HN
100.HN	8.701	119.183	100.HN
101.HN	7.55	118.591	101.HN
102.HN	7.6	102.872	102.HN
103.HN	8.74	125.111	103.HN
104.HN	9.087	118.39	104.HN
105.HN	7.64	102.936	105.HN
106.HN	8.489	120.253	106.HN
107.HN	8.916	121.726	107.HN
108.HN	8.057	126.598	108.HN
109.HN	8.457	124.454	109.HN
111.HN	7.685	116.001	111.HN
112.HN	7.926	108.86	112.HN
113.HN	9.232	123.238	113.HN
114.HN	8.238	118.859	114.HN
115.HN	7.856	117.158	115.HN
116.HN	8.273	122.353	116.HN
117.HN	8.905	119.336	117.HN
118.HN	7.675	118.254	118.HN
119.HN	7.828	117.263	119.HN
120.HN	8.583	118.474	120.HN
121.HN	8.583	116.146	121.HN
122.HN	7.784	119.6	122.HN
123.HN	7.49	122.122	123.HN
124.HN	9.176	118.946	124.HN
125.HN	8.348	118.142	125.HN
126.HN	7.763	120.4	126.HN
127.HN	7.977	116.729	127.HN
128.HN	7.948	110.323	128.HN
129.HN	8.27	124.492	129.HN
