# Supplementary material for: Mapping allosteric communications within individual proteins
Source: Nat Commun. 2020 Jul 31;11:3862. doi: 10.1038/s41467-020-17618-2 (PMC7395124; doi:10.1038/s41467-020-17618-2)
Supplement: Supplementary file 5 — Supplementary Data 2 [file 41467_2020_17618_MOESM5_ESM.zip › Chesca/2EDITED_chey_t87i_10mMMg_HN_ChSh_tab.xlsx]

## Sheet: chey_t87i_10mMMg_HN_ChSh_tab
VARS	X_PPM	Y_PPM	ASS
3.HN	8.59	121.386	3.HN
4.HN	8.552	122.557	4.HN
5.HN	8.715	119.213	5.HN
6.HN	7.546	124.355	6.HN
7.HN	8.505	126.252	7.HN
8.HN	9.24	128.608	8.HN
9.HN	8.819	121.982	9.HN
10.HN	9.068	127.602	10.HN
11.HN	9.199	127.594	11.HN
12.HN	8.185	125.132	12.HN
13.HN	9.396	124.122	13.HN
17.HN	6.558	119.625	17.HN
18.HN	7.619	117.216	18.HN
19.HN	7.695	117.23	19.HN
20.HN	7.776	120.462	20.HN
21.HN	8.295	119.275	21.HN
22.HN	8.679	119.713	22.HN
23.HN	8.493	119.311	23.HN
24.HN	8.423	123.293	24.HN
25.HN	8.345	118.318	25.HN
26.HN	7.971	120.707	26.HN
27.HN	7.955	122.311	27.HN
28.HN	7.449	117.294	28.HN
29.HN	7.759	106.345	29.HN
30.HN	8.19	121.145	30.HN
31.HN	8.34	118.44	31.HN
32.HN	9.87	124.682	32.HN
33.HN	7.54	122.251	33.HN
34.HN	9.095	126.966	34.HN
35.HN	8.967	121.124	35.HN
36.HN	8.871	120.507	36.HN
37.HN	9.519	117.632	37.HN
38.HN	7.52	110.396	38.HN
39.HN	8.102	102.156	39.HN
40.HN	7.969	122.909	40.HN
41.HN	8.589	121.359	41.HN
42.HN	8.335	117.074	42.HN
43.HN	8.152	118.623	43.HN
44.HN	7.869	117.237	44.HN
45.HN	7.949	120.635	45.HN
46.HN	8.788	118.795	46.HN
47.HN	7.885	117.042	47.HN
48.HN	7.63	120.647	48.HN
49.HN	7.605	104.403	49.HN
50.HN	8.38	103.926	50.HN
51.HN	8.125	118.772	51.HN
52.HN	9.535	107.168	52.HN
53.HN	7.56	121.57	53.HN
54.HN	8.24	127.118	54.HN
55.HN	9.269	128.331	55.HN
56.HN	8.925	118.714	56.HN
57.HN	8.436	126.914	57.HN
58.HE1	10.229	130.697	58.HE1
62.HN	8.633	111.902	62.HN
63.HN	9.323	123.244	63.HN
64.HN	8.579	127.186	64.HN
66.HN	7.43	122.23	66.HN
67.HN	8.175	119.636	67.HN
68.HN	8.375	124.042	68.HN
69.HN	8.243	120.97	69.HN
70.HN	8.42	116.249	70.HN
71.HN	8.069	117.605	71.HN
72.HN	8.495	123.674	72.HN
73.HN	8.127	113.501	73.HN
74.HN	7.318	119.162	74.HN
75.HN	7.41	122.011	75.HN
76.HN	8.761	112.46	76.HN
77.HN	8.563	122.14	77.HN
78.HN	8.544	116.309	78.HN
79.HN	7.477	113.001	79.HN
80.HN	8.259	123.336	80.HN
81.HN	7.89	124.427	81.HN
83.HN	7.725	119.058	83.HN
84.HN	9.159	130.505	84.HN
85.HN	8.144	124.549	85.HN
86.HN	9.23	125.867	86.HN
87.HN	8.867	122.587	87.HN
88.HN	8.728	125.059	88.HN
89.HN	7.622	114.643	89.HN
91.HN	7.45	122.33	91.HN
93.HN	9.658	116.82	93.HN
94.HN	7.277	117.837	94.HN
95.HN	7.37	121.75	95.HN
96.HN	8.1	119.444	96.HN
97.HN	7.566	121.829	97.HN
98.HN	8.383	119.376	98.HN
99.HN	8.178	121.737	99.HN
100.HN	8.819	119.131	100.HN
101.HN	7.547	118.484	101.HN
102.HN	7.639	102.657	102.HN
103.HN	8.741	125.074	103.HN
104.HN	9.122	118.827	104.HN
105.HN	7.719	102.928	105.HN
106.HN	8.429	117.62	106.HN
107.HN	8.978	117.796	107.HN
108.HN	8.424	126.927	108.HN
109.HN	8.343	123.999	109.HN
111.HN	7.819	116.011	111.HN
112.HN	7.876	109.028	112.HN
113.HN	9.243	123.181	113.HN
114.HN	8.248	118.733	114.HN
115.HN	7.853	117.059	115.HN
116.HN	8.304	122.251	116.HN
117.HN	8.903	119.192	117.HN
118.HN	7.677	118.141	118.HN
119.HN	7.84	117.26	119.HN
120.HN	8.573	118.627	120.HN
121.HN	8.599	116.123	121.HN
122.HN	7.784	119.495	122.HN
123.HN	7.51	122.12	123.HN
124.HN	9.166	118.856	124.HN
125.HN	8.37	117.977	125.HN
126.HN	7.77	120.291	126.HN
127.HN	7.999	116.597	127.HN
128.HN	7.958	110.257	128.HN
129.HN	8.297	124.43	129.HN
