# Supplementary material for: Mapping allosteric communications within individual proteins
Source: Nat Commun. 2020 Jul 31;11:3862. doi: 10.1038/s41467-020-17618-2 (PMC7395124; doi:10.1038/s41467-020-17618-2)
Supplement: Supplementary file 5 — Supplementary Data 2 [file 41467_2020_17618_MOESM5_ESM.zip › Chesca/2EDITED_chey_V21A_hn_ChSh_abha_tab.xlsx]

## Sheet: chey_V21A_hn_ChSh_tab
3.HN	8.565	121.508	3
4.HN	8.515	122.643	4
5.HN	8.676	119.283	5
6.HN	7.51	124.376	6
7.HN	8.488	126.28	7
8.HN	9.21	128.787	8
9.HN	8.741	121.927	9
10.HN	9.052	127.084	10
11.HN	9.135	127.29	11
12.HN	8.121	125.576	12
13.HN	9.372	124.408	13
17.HN	6.588	118.726	17
18.HN	7.642	118.011	18
19.HN	7.728	117.406	19
20.HN	7.765	120.102	20
21.HN	8.191	118.864	21
22.HN	8.646	119.186	22
23.HN	8.466	119.832	23
24.HN	8.525	122.967	24
25.HN	8.301	118.201	25
26.HN	7.968	120.733	26
27.HN	7.91	122.551	27
28.HN	7.439	117.47	28
29.HN	7.732	106.375	29
30.HN	8.156	121.307	30
31.HN	8.264	118.436	31
32.HN	9.822	124.55	32
33.HN	7.523	122.257	33
34.HN	9.044	126.726	34
35.HN	8.965	121.097	35
36.HN	8.789	120.342	36
37.HN	9.504	117.769	37
38.HN	7.475	110.703	38
39.HN	8.068	102.31	39
40.HN	7.925	122.925	40
41.HN	8.567	121.352	41
42.HN	8.303	117.125	42
43.HN	8.122	118.648	43
44.HN	7.817	117.307	44
45.HN	7.895	120.578	45
46.HN	8.731	118.897	46
47.HN	7.849	116.922	47
48.HN	7.597	120.702	48
49.HN	7.57	104.416	49
50.HN	8.354	103.926	50
51.HN	8.089	118.835	51
52.HN	9.525	107.092	52
53.HN	7.516	121.496	53
54.HN	8.181	127.197	54
55.HN	9.234	128.395	55
56.HN	8.975	119.314	56
57.HN	8.346	127.2	57
58.HE1	10.311	131.143	58
62.HN	8.601	111.967	62
63.HN	9.283	123.33	63
64.HN	8.598	127.404	64
66.HN	7.536	122.062	66
67.HN	8.194	120.136	67
68.HN	8.31	124.036	68
69.HN	8.204	120.954	69
70.HN	8.351	116.374	70
71.HN	8.003	117.607	71
72.HN	8.418	123.777	72
73.HN	8.122	113.7	73
74.HN	7.266	119.156	74
75.HN	7.378	122.102	75
76.HN	8.724	112.532	76
77.HN	8.529	122.17	77
78.HN	8.494	116.367	78
79.HN	7.422	113.048	79
80.HN	8.225	123.374	80
81.HN	7.845	124.404	81
83.HN	7.707	119.232	83
84.HN	9.115	130.713	84
85.HN	8.115	125.243	85
86.HN	9.066	123.332	86
87.HN	8.446	116.694	87
88.HN	8.959	126.581	88.HN
89.HN	7.984	117.065	89
91.HN	7.402	121.414	91
93.HN	9.603	116.635	93
94.HN	7.224	118.445	94
95.HN	7.442	121.978	95
96.HN	7.901	119.968	96
97.HN	7.661	122.218	97
98.HN	8.495	119.91	98
99.HN	8.124	122.122	99
100.HN	8.68	119.094	100
101.HN	7.511	118.587	101
102.HN	7.586	102.89	102
103.HN	8.726	125.103	103
104.HN	9.084	118.322	104
105.HN	7.614	102.96	105
106.HN	8.482	119.52	106
107.HN	8.988	121.056	107
108.HN	8.081	126.565	108
109.HN	8.446	123.762	109
111.HN	7.843	117.199	111
112.HN	7.88	108.989	112
113.HN	9.227	123.402	113
114.HN	8.211	118.524	114
115.HN	7.889	116.869	115
116.HN	8.31	122.508	116
117.HN	8.831	119.116	117
118.HN	7.617	119.159	118
119.HN	7.741	118.072	119
120.HN	8.547	118.579	120
121.HN	8.553	116.071	121
122.HN	7.731	119.513	122
123.HN	7.507	122.107	123
124.HN	9.149	118.916	124
125.HN	8.316	118.036	125
126.HN	7.746	120.399	126
127.HN	7.973	116.674	127
128.HN	7.927	110.293	128
129.HN	8.254	124.503	129
