# Supplementary material for: Mapping allosteric communications within individual proteins
Source: Nat Commun. 2020 Jul 31;11:3862. doi: 10.1038/s41467-020-17618-2 (PMC7395124; doi:10.1038/s41467-020-17618-2)
Supplement: Supplementary file 5 — Supplementary Data 2 [file 41467_2020_17618_MOESM5_ESM.zip › Chesca/3Edited_chey_a113p_bef3_hn_500_ChSh_tab.xlsx]

## Sheet: chey_a113p_bef3_hn_500_ChSh_tab
VARS	INDEX	X_PPM	Y_PPM	ASS			wtedta
	8.677	121.743	3.HN		3	8.56579	121.128
	8.54	123.104	4.HN		4	8.61631	122.748
	8.701	119.208	5.HN		5	8.75076	119.068
	7.596	124.54	6.HN		6	7.57931	124.403
	8.504	126.705	7.HN		7	8.5318	126.196
	9.155	128.372	8.HN		8	9.25291	128.578
	8.703	122.106	9.HN		9	8.84067	121.921
	9.034	127.851	10.HN		10	9.02773	127.407
	9.255	127.596	11.HN		11	9.34919	127.352
	8.052	124.657	12.HN		12	8.10339	124.285
	9.493	123.651	13.HN		13	9.78632	125.591
	10.428	124.597	14.HN		17	6.40738	119.685
	6.679	119.847	17.HN		18	7.61168	117.177
	7.511	116.758	18.HN		19	7.62638	116.738
	7.721	117.227	19.HN		20	7.77743	120.345
	7.765	120.388	20.HN		21	8.39751	119.655
	8.035	119.56	21.HN		22	8.68068	119.605
	8.841	119.729	22.HN		23	8.47828	119.175
	8.629	118.842	23.HN		24	8.45812	123.499
	8.081	123.141	24.HN		25	8.36768	118.091
	8.375	118.785	25.HN		26	7.94174	120.648
	7.987	120.627	26.HN		27	7.97273	122.252
	7.91	121.721	27.HN		28	7.45879	117.251
	7.561	117.945	28.HN		29	7.76373	106.233
	7.723	106.249	29.HN		30	8.22073	121.133
	8.208	121.217	30.HN		31	8.37027	118.281
	8.36	118.595	31.HN		32	9.92467	124.625
	9.849	124.479	32.HN		33	7.54224	122.025
	7.49	122.197	33.HN		34	9.14298	126.78
	9.029	127.007	34.HN		35	9.0084	120.889
	8.979	121.303	35.HN		36	8.93086	120.537
	8.881	120.48	36.HN		37	9.48063	117.258
	9.412	117.225	37.HN		38	7.48343	109.627
	7.532	111.337	38.HN		39	8.26768	102.692
	7.923	101.873	39.HN		40	7.96486	122.732
	8.023	123.184	40.HN		41	8.65334	121.348
	8.677	121.583	41.HN		42	8.3767	117.024
	8.242	117.018	42.HN		43	8.14933	118.184
	8.169	118.773	43.HN		44	7.91374	117.508
	7.966	117.252	44.HN		45	7.99104	120.553
	7.914	120.583	45.HN		46	8.7743	118.524
	8.715	119.114	46.HN		47	7.89531	117.288
	7.905	116.886	47.HN		48	7.6363	120.502
	7.629	120.84	48.HN		49	7.58734	104.363
	7.597	104.39	49.HN		50	8.44077	103.844
	8.378	103.875	50.HN		51	8.19405	118.849
	8.114	118.905	51.HN		52	9.61055	107.013
	9.521	107.03	52.HN		53	7.57874	121.65
	7.555	121.959	53.HN		54	8.26376	127.164
	8.246	127.411	54.HN		55	9.30413	128.273
	9.342	129.344	55.HN		56	8.92185	119.026
	9.036	118.843	56.HN		57	8.43479	127.359
	8.246	126.277	57.HN		58	10.3032	130.794
	8.068	119.685	58.HN		62	8.67389	112.242
	9.224	117.597	59.HN		63	9.2718	122.863
	7.581	129.78	60.HN		64	8.58836	126.569
	8.657	111.439	62.HN		65	8.00515	103.508
	9.452	123.613	63.HN		66	7.75065	121.633
	8.755	127.487	64.HN		67	8.16908	119.847
	9.844	103.318	65.HN		68	8.33434	124.055
	7.082	122.809	66.HN		69	8.22598	120.53
	8.339	120.525	67.HN		70	8.41264	116.205
	8.391	123.473	68.HN		71	8.0399	117.494
	8.019	121.114	69.HN		72	8.45355	123.641
	8.43	116.227	70.HN		73	8.17125	113.453
	8.054	117.734	71.HN		74	7.30619	118.825
	8.426	123.709	72.HN		75	7.41628	122.064
	8.136	113.801	73.HN		76	8.79474	112.231
	7.29	118.986	74.HN		77	8.56819	122.001
	7.394	122.206	75.HN		78	8.54933	116.287
	8.741	112.471	76.HN		79	7.43021	112.936
	8.545	122.143	77.HN		80	8.32176	123.217
	8.553	116.428	78.HN		81	7.8954	124.7
	7.442	113.093	79.HN		83	7.73388	118.872
	8.241	123.34	80.HN		84	9.22086	130.45
	7.921	124.458	81.HN		85	8.06814	124.367
	7.714	119.447	83.HN		86	9.14958	124.234
	9.144	130.942	84.HN		87	8.60476	116.858
	7.858	126.449	85.HN		88	8.83444	126.745
	8.561	125.033	86.HN		89	8.01647	116.797
	8.497	117.99	87.HN		91	7.44934	121.118
	8.378	129.505	88.HN		93	9.65358	116.26
	8.971	121.234	89.HN		94	7.28412	118.333
	8.344	130.361	90.HN		95	7.48168	121.828
	7.94	119.834	91.HN		96	7.96389	119.833
	8.893	125.487	92.HN		97	7.68898	121.923
	9.552	116.047	93.HN		98	8.5167	119.432
	7.39	119.845	94.HN		99	8.13727	121.828
	7.318	122.429	95.HN		100	8.74124	118.995
	8.063	119.483	96.HN		101	7.56274	118.279
	7.818	122.71	97.HN		102	7.62274	102.818
	8.536	120.209	98.HN		103	8.79776	125.02
	8.169	122.365	99.HN		104	9.11325	118.523
	8.848	119.652	100.HN		105	7.66518	102.835
	7.612	118.925	101.HN		106	8.53248	119.082
	7.618	102.529	102.HN		107	8.97098	119.978
	8.688	125.701	103.HN		108	8.26128	127.173
	9.374	119.275	104.HN		109	8.48342	123.939
	7.625	102.655	105.HN		111	7.87702	116.344
	8.691	125.581	106.HN		112	7.95533	108.89
	9.258	131.096	107.HN		113	9.2723	122.874
	8.217	126.325	108.HN		114	8.28777	118.611
	7.838	124.768	109.HN		115	7.91187	116.907
	7.678	116.346	111.HN		116	8.32133	122.192
	8.275	112.026	112.HN		117	8.92186	119.038
	9.135	123.741	113.HN		118	7.69086	118.007
	8.097	117.723	114.HN		119	7.83948	117.079
	8.051	116.724	115.HN		120	8.61177	118.324
	7.595	121.609	116.HN		121	8.61679	115.79
	8.354	118.298	117.HN		122	7.77227	119.456
	8.098	118.12	118.HN		123	7.46374	122.082
	7.892	117.829	119.HN		124	9.20745	118.638
	8.256	119.068	120.HN		125	8.38379	117.78
	8.257	115.48	121.HN		126	7.7204	120.951
	8.095	119.97	122.HN		127	8.0108	116.348
	7.758	122.259	123.HN		128	7.95173	110.326
	8.785	118.653	124.HN		129	8.35892	124.366
	8.302	117.85	125.HN
	7.976	120.782	126.HN
	8.05	116.668	127.HN
	7.957	110.219	128.HN
	8.282	124.472	129.HN
