# Supplementary material for: Mapping allosteric communications within individual proteins
Source: Nat Commun. 2020 Jul 31;11:3862. doi: 10.1038/s41467-020-17618-2 (PMC7395124; doi:10.1038/s41467-020-17618-2)
Supplement: Supplementary file 5 — Supplementary Data 2 [file 41467_2020_17618_MOESM5_ESM.zip › Chesca/3edited_chey_m17a_bef_hsqc_500_hn_ChSh_tab.xlsx]

## Sheet: chey_m17a_bef_hsqc_500_hn_ChSh_
VARS	X_PPM	Y_PPM	ASS
	8.623	121.65	3.HN
	8.536	122.85	4.HN
	8.701	119.265	5.HN
	7.56	124.55	6.HN
	8.49	126.474	7.HN
	9.202	128.425	8.HN
	8.733	122.176	9.HN
	9.089	127.671	10.HN
	9.193	127.49	11.HN
	8.203	125.35	12.HN
	9.542	123.905	13.HN
	10.285	124.226	14.HN
	6.672	119.73	17.HN
	7.374	118.387	18.HN
	7.527	115.703	19.HN
	7.824	119.137	20.HN
	7.841	118.854	21.HN
	8.739	120.101	22.HN
	8.651	118.927	23.HN
	8.165	123.044	24.HN
	8.46	118.525	25.HN
	7.94	120.586	26.HN
	7.872	122.102	27.HN
	7.506	117.615	28.HN
	7.726	106.382	29.HN
	8.216	121.24	30.HN
	8.349	118.61	31.HN
	9.848	124.725	32.HN
	7.499	122.366	33.HN
	9.025	126.946	34.HN
	8.953	121.472	35.HN
	8.856	120.574	36.HN
	9.449	117.502	37.HN
	7.515	110.992	38.HN
	7.99	101.973	39.HN
	7.98	123.116	40.HN
	8.642	121.48	41.HN
	8.27	117.101	42.HN
	8.157	118.721	43.HN
	7.891	117.342	44.HN
	7.921	120.599	45.HN
	8.732	119.098	46.HN
	7.87	117.012	47.HN
	7.616	120.736	48.HN
	7.593	104.467	49.HN
	8.363	103.968	50.HN
	8.084	118.851	51.HN
	9.482	107.147	52.HN
	7.552	121.811	53.HN
	8.257	127.393	54.HN
	9.354	128.971	55.HN
	9.054	119.453	56.HN
	8.278	126.636	57.HN
	8.083	121.143	58.HN
	9.107	117.271	59.HN
	7.501	128.856	60.HN
	8.645	111.529	62.HN
	9.405	123.538	63.HN
	8.702	127.595	64.HN
	9.643	103.414	65.HN
	7.08	122.485	66.HN
	8.321	120.447	67.HN
	8.381	123.718	68.HN
	8.08	121.265	69.HN
	8.427	116.231	70.HN
	8.061	117.76	71.HN
	8.441	123.777	72.HN
	8.142	113.81	73.HN
	7.287	119.038	74.HN
	7.393	122.205	75.HN
	8.74	112.469	76.HN
	8.536	122.187	77.HN
	8.554	116.43	78.HN
	7.443	113.006	79.HN
	8.241	123.35	80.HN
	7.922	124.512	81.HN
	7.721	119.454	83.HN
	9.145	130.843	84.HN
	7.958	126.236	85.HN
	8.733	122.819	86.HN
	8.099	115.751	87.HN
	8.503	128.728	88.HN
	8.707	120.721	89.HN
	8.457	129.852	90.HN
	7.677	120.369	91.HN
92.HN	8.938	126.483	92.HN
	9.577	116.572	93.HN
	7.294	119.479	94.HN
	7.229	121.906	95.HN
	7.828	119.616	96.HN
	7.803	122.609	97.HN
	8.631	119.953	98.HN
	8.071	122.098	99.HN
	8.732	119.351	100.HN
	7.588	118.774	101.HN
	7.599	102.683	102.HN
	8.729	125.411	103.HN
	9.304	118.868	104.HN
	7.603	102.794	105.HN
	8.639	124.668	106.HN
	9.048	129.479	107.HN
	8.032	125.99	108.HN
	8.007	124.938	109.HN
	7.538	114.876	111.HN
	8.041	109.464	112.HN
	9.13	123.792	113.HN
	8.258	118.743	114.HN
	7.877	117.179	115.HN
	8.047	122.092	116.HN
	8.802	118.948	117.HN
	7.857	118.203	118.HN
	7.879	117.494	119.HN
	8.496	118.723	120.HN
	8.484	115.838	121.HN
	7.889	119.742	122.HN
	7.657	122.27	123.HN
	9.035	118.741	124.HN
	8.323	118.054	125.HN
	7.856	120.542	126.HN
	8.004	116.717	127.HN
	7.953	110.319	128.HN
	8.273	124.489	129.HN
