# Supplementary material for: Mapping allosteric communications within individual proteins
Source: Nat Commun. 2020 Jul 31;11:3862. doi: 10.1038/s41467-020-17618-2 (PMC7395124; doi:10.1038/s41467-020-17618-2)
Supplement: Supplementary file 5 — Supplementary Data 2 [file 41467_2020_17618_MOESM5_ESM.zip › Chesca/cs-all-noPh.xlsx]

## Sheet: Sheet1
10mM Mg	A113p	M17A	V21A	Y106W	t87i	f8v	d13K
0	0	0	0	0	0	0	0
0	0	0	0	0	0	0	0
26.8469	26.8209	26.8081	26.7912	26.8566	26.7979	26.7903	26.6503
27.0098	26.9383	26.9192	26.9114	27.0165	26.9355	26.8787	26.9604
26.5794	26.578	26.5969	26.5684	26.578	26.5969	26.5694	26.6024
26.2249	26.1978	26.1954	26.1664	26.2367	26.1992	26.5739	26.2091
27.4478	27.4592	27.4526	27.43	27.4604	27.4428	28.2121	27.4821
28.5349	28.5136	28.5197	28.5281	28.5487	28.5312	26.5544	28.5603
27.0703	27.0833	27.1009	27.03	27.1015	27.1163	26.4579	27.1483
28.1943	28.1795	28.2175	28.1146	28.2008	28.2083	28.1811	28.1288
28.3361	28.3849	28.3042	28.2285	28.3745	28.3381	28.2119	28.4084
26.8887	26.8556	27.023	26.9574	26.8578	26.9548	26.869	26.7542
0	0	0	0	0	0	0	0
0	0	0	0	0	0	0	0
0	0	0	0	0	0	0	0
0	0	0	0	0	0	0	0
24.4293	24.4369	24.7872	24.3969	24.4209	24.5018	24.3846	24.6749
0	0	0	0	0	0	0	0
0	0	0	0	0	0	0	0
25.8105	25.8204	25.693	25.7803	25.8068	25.8453	25.7098	25.7376
26.154	26.1443	26.5833	26.0206	26.2371	26.1863	26.2761	26.0129
26.5954	26.6281	26.6453	26.5239	26.602	26.636	26.7532	26.7305
26.3217	26.3242	26.3568	26.4408	26.312	26.3896	26.3194	26.3902
26.9011	26.8482	26.8758	26.9701	26.9361	26.9169	26.9083	26.8812
26.0343	26.1317	26.0584	26.0312	26.0579	26.0927	26.0879	26.1285
26.0105	26.0605	26.0254	26.078	26.0159	26.077	26.0001	26.1516
26.2767	26.1656	26.3014	26.2926	26.2989	26.3016	26.256	26.2818
25.0247	25.1466	25.0486	25.0595	25.0404	25.0431	25.103	25.0388
23.6756	23.6745	23.7091	23.6883	23.6849	23.7108	23.7347	23.7167
26.3693	26.329	26.3657	26.352	26.3865	26.3618	26.3253	26.3812
26.1061	26.0677	26.0949	26.0294	26.1172	26.106	26.1415	26.125
28.597	28.5053	28.5597	28.5045	28.6064	28.5723	28.3502	28.5668
25.8277	25.8564	25.8549	25.8616	25.8457	25.8776	25.7089	25.9488
28.0772	28.1246	28.1161	28.0529	28.1017	28.1399	28.2098	28.236
27.1793	27.1362	27.179	27.1295	27.1918	27.1356	27.0888	27.1174
26.8566	26.93	26.8867	26.8403	26.8855	26.9471	26.971	26.9464
27.1167	27.1196	27.1628	27.1694	27.1299	27.1638	27.1172	27.0231
24.0556	24.0842	24.077	24.0804	24.0464	24.0794	24.0899	24.214
23.461	23.4196	23.4933	23.4145	23.4761	23.4254	23.4393	23.6033
26.3885	26.3977	26.4037	26.3637	26.4047	26.4053	26.3733	26.3917
26.7458	26.7903	26.7979	26.7698	26.7521	26.7929	26.7697	26.811
25.8871	25.8759	25.8905	25.8717	25.9108	25.8961	25.8712	25.9248
25.8825	25.9375	25.9443	25.9192	25.8999	25.9455	26.0436	25.9643
25.5207	25.447	25.4556	25.413	25.5408	25.4546	25.5475	25.5181
26.0174	26.0238	26.0276	25.9817	26.0321	26.0443	25.9877	26.0123
26.551	26.5901	26.5899	26.5656	26.5702	26.6073	26.5489	26.6227
25.3754	25.3971	25.3857	25.3873	25.4039	25.4413	25.3882	25.4556
25.6922	25.7183	25.7224	25.7023	25.7088	25.727	25.6545	25.7498
23.2198	23.2477	23.2558	23.2324	23.2323	23.2655	23.2642	23.2733
23.9921	23.9534	23.9614	23.9429	23.9997	23.9689	23.9852	23.9895
25.9651	25.9397	25.9381	25.9142	25.9868	25.9408	25.9092	26.001
25.632	25.6035	25.5903	25.5888	25.6463	25.6102	26.016	25.6369
25.7889	25.7565	25.7772	25.7404	25.8075	25.7955	25.6587	25.8089
27.3072	27.3266	27.3156	27.2605	27.333	27.3077	27.522	27.285
28.4957	28.5195	28.5047	28.4932	28.5071	28.5187	28.2617	28.5516
26.7903	26.8221	26.8676	26.8721	26.7979	26.7321	26.7662	26.6876
27.5107	27.4911	27.4424	27.426	27.5082	27.4731	27.4387	27.5768
30.031	30.031	29.9964	29.9825	29.9585	29.8335	29.9568	29.9
0	0	0	0	0	0	0	0
0	0	0	0	0	0	0	0
0	0	0	0	0	0	0	0
25.4353	25.4186	25.416	25.396	25.4445	25.4183	25.4086	25.5759
27.7738	27.7964	27.7909	27.7825	27.7783	27.8096	27.7687	27.551
27.736	27.6988	27.726	27.7086	27.7239	27.6569	27.6976	27.7887
0	0	0	0	0	0	0	0
25.8742	25.8294	25.8459	25.8453	25.845	25.7645	25.8477	25.8886
26.1738	26.2237	26.257	26.2144	26.1776	26.1204	26.2268	26.2277
26.9922	26.9257	26.9474	26.9154	26.9452	26.9813	27.0388	27.0189
26.3377	26.3535	26.3516	26.3471	26.3625	26.3885	26.316	26.2585
25.7849	25.8173	25.8462	25.8071	25.8278	25.8574	25.8048	25.8836
25.6614	25.6692	25.6925	25.6441	25.6782	25.7097	25.6559	25.7076
27.0238	27.0227	27.03	26.9845	27.0307	27.0461	27.0319	26.9847
25.1707	25.1761	25.1944	25.177	25.1807	25.1521	25.2084	25.2201
25.0968	25.1502	25.1596	25.1394	25.1185	25.1923	25.1534	25.1825
25.7162	25.7081	25.716	25.6933	25.7316	25.7116	25.6367	25.7293
25.6017	25.6168	25.6154	25.6038	25.612	25.63	25.6056	25.6317
26.835	26.8681	26.8799	26.8545	26.8519	26.884	26.8895	26.8993
25.9846	25.9291	25.9657	25.949	26.0123	25.9903	25.9442	25.9802
24.3401	24.3951	24.4	24.3792	24.3528	24.4272	24.4173	24.406
26.7866	26.7383	26.7499	26.7311	26.8021	26.7594	26.7649	26.7677
26.6062	26.4896	26.5344	26.5056	26.629	26.5541	26.5852	26.5532
0	0	0	0	0	0	0	0
25.5545	25.5868	25.5654	25.5918	25.5639	25.5837	25.5714	25.5664
28.7006	28.7001	28.7336	28.7219	28.7103	28.7347	28.664	28.7979
26.7945	26.8231	26.8721	26.9015	26.9628	26.8264	26.7293	26.9061
27.6027	27.6727	27.567	27.5658	27.7421	28.1101	27.5884	27.7461
25.9637	26.0486	26.0484	25.9501	26.2555	27.2551	26.0397	26.0357
27.946	27.9763	27.905	27.9461	27.8905	27.4869	27.8405	27.8275
25.615	25.6148	25.4417	25.5437	25.4666	24.8184	25.5489	25.6587
0	0	0	0	0	0	0	0
25.6393	25.5892	25.6114	25.6141	25.6481	25.7995	25.5791	25.6332
0	0	0	0	0	0	0	0
27.0903	27.1193	27.1355	27.0983	27.0519	27.181	27.098	27.1365
25.0185	25.0489	25.0104	24.9907	24.972	24.9525	25.0069	25.0607
25.7226	25.6978	25.7003	25.7387	25.5453	25.6325	25.716	25.7575
25.8428	25.9093	25.8666	25.8962	25.8196	26.0166	25.9161	25.9842
25.9868	26.0039	26.0223	25.9937	25.8846	25.8404	25.9673	26.0114
26.4784	26.4103	26.4389	26.4815	26.4444	26.2894	26.3722	26.4491
26.385	26.4404	26.4213	26.4423	26.4759	26.4385	26.4615	26.4812
26.5672	26.5767	26.5785	26.5441	26.4727	26.6886	26.5164	26.5416
25.2789	25.3432	25.3387	25.2991	25.3167	25.3196	25.3251	25.3595
23.0236	23.0118	23.0308	23.0195	23.0408	23.0375	23.0133	23.0456
27.5152	27.5022	27.5067	27.4915	27.5322	27.5021	27.4631	27.5357
26.8413	26.8587	26.8455	26.8323	26.7956	26.946	26.7164	26.8649
23.0446	23.0803	23.0804	23.058	23.0922	23.1582	23.0953	23.1177
26.4493	26.4407	26.5269	26.41	26.1534	26.072	26.3397	26.3787
27.1107	27.1666	27.1749	27.1464	26.7517	26.6474	26.9933	27.0613
27.1672	27.1634	27.0467	27.0658	27.2077	27.463	27.1337	27.2388
27.0588	27.0331	27.1251	27.0103	26.9084	26.9428	27.168	27.0863
0	0	0	0	0	0	0	0
25.2573	25.4114	25.0851	25.4229	25.3035	25.2206	25.2139	25.2883
24.2763	24.6972	24.255	24.2283	24.2868	24.2302	24.2524	24.2622
27.688	27.688	27.7177	27.7373	27.7103	27.7202	27.7262	27.7485
26.0651	25.545	26.0668	25.9896	26.0741	26.058	26.0511	26.0688
25.4545	25.4922	25.4297	25.4194	25.479	25.4119	25.4284	25.5059
26.6352	26.2641	26.6259	26.6862	26.6483	26.6416	26.6749	26.6501
26.7692	26.4272	26.8054	26.6984	26.7554	26.7818	26.7525	26.8123
25.3861	25.5663	25.4131	25.4908	25.3753	25.3982	25.4066	25.418
25.3556	25.509	25.4174	25.4518	25.3768	25.429	25.3608	25.5445
26.3308	26.1317	26.3541	26.3339	26.3389	26.367	26.3602	26.3776
25.9753	25.8846	26.0049	25.9637	25.9673	26.0175	26.0785	26.0387
25.6776	25.8958	25.724	25.6579	25.6683	25.7082	25.7449	25.734
25.768	25.8534	25.8083	25.823	25.8467	25.828	25.7264	25.849
26.9975	26.8612	27.0179	26.9864	26.9955	26.9944	27.0342	27.0082
26.0322	26.0576	26.0693	26.0214	26.0377	26.0665	26.2173	26.103
25.7784	25.8847	25.823	25.8058	25.8082	25.8136	25.8149	25.8265
25.436	25.4808	25.4864	25.4741	25.4426	25.4886	25.4159	25.5018
24.4799	24.4845	24.4964	24.4709	24.4836	24.4965	24.4835	24.5104
26.937	26.9511	26.9438	26.9294	27.0085	26.9615	26.9472	26.9484
