# Supplementary material for: Mapping allosteric communications within individual proteins
Source: Nat Commun. 2020 Jul 31;11:3862. doi: 10.1038/s41467-020-17618-2 (PMC7395124; doi:10.1038/s41467-020-17618-2)
Supplement: Supplementary file 6 — Supplementary Data 3 [file 41467_2020_17618_MOESM6_ESM.zip]

Archive with 222 entries (202 files):
- Ohm-results/1d09/
- Ohm-results/1d09/1d09.pse
- Ohm-results/1d09/1d09-ACI.txt
- Ohm-results/1d09/1d09-active-site.txt
- Ohm-results/1d09/1d09-allosteric-site.txt
- Ohm-results/1d09/1d09-correlation.txt
- Ohm-results/1d09/1d09-hotspots.txt
- Ohm-results/1d09/1d09-index.txt
- Ohm-results/1d09/1d09-network.txt
- Ohm-results/1d09/1d09-normalized-contacts.txt
- Ohm-results/1d09/1d09-paths.txt
- Ohm-results/1efa/
- Ohm-results/1efa/1efa.pse
- Ohm-results/1efa/1efa-ACI.txt
- Ohm-results/1efa/1efa-active-site.txt
- Ohm-results/1efa/1efa-allosteric-site.txt
- Ohm-results/1efa/1efa-correlation.txt
- Ohm-results/1efa/1efa-hotspots.txt
- Ohm-results/1efa/1efa-index.txt
- Ohm-results/1efa/1efa-network.txt
- Ohm-results/1efa/1efa-normalized-contacts.txt
- Ohm-results/1efa/1efa-paths.txt
- Ohm-results/1eyi/
- Ohm-results/1eyi/1eyi.pse
- Ohm-results/1eyi/1eyi-ACI.txt
- Ohm-results/1eyi/1eyi-active-site.txt
- Ohm-results/1eyi/1eyi-allosteric-site.txt
- Ohm-results/1eyi/1eyi-correlation.txt
- Ohm-results/1eyi/1eyi-hotspots.txt
- Ohm-results/1eyi/1eyi-index.txt
- Ohm-results/1eyi/1eyi-network.txt
- Ohm-results/1eyi/1eyi-normalized-contacts.txt
- Ohm-results/1eyi/1eyi-paths.txt
- Ohm-results/1f4v/
- Ohm-results/1f4v/1f4v.pse
- Ohm-results/1f4v/1f4v-ACI.txt
- Ohm-results/1f4v/1f4v-active-site.txt
- Ohm-results/1f4v/1f4v-allosteric-site.txt
- Ohm-results/1f4v/1f4v-correlation.txt
- Ohm-results/1f4v/1f4v-hotspots.txt
- Ohm-results/1f4v/1f4v-index.txt
- Ohm-results/1f4v/1f4v-network.txt
- Ohm-results/1f4v/1f4v-normalized-contacts.txt
- Ohm-results/1f4v/1f4v-paths.txt
- Ohm-results/1hot/
- Ohm-results/1hot/1hot.pse
- Ohm-results/1hot/1hot-ACI.txt
- Ohm-results/1hot/1hot-active-site.txt
- Ohm-results/1hot/1hot-allosteric-site.txt
- Ohm-results/1hot/1hot-correlation.txt
- Ohm-results/1hot/1hot-hotspots.txt
- Ohm-results/1hot/1hot-index.txt
- Ohm-results/1hot/1hot-network.txt
- Ohm-results/1hot/1hot-normalized-contacts.txt
- Ohm-results/1hot/1hot-paths.txt
- Ohm-results/1i2d/
- Ohm-results/1i2d/1i2d.pse
- Ohm-results/1i2d/1i2d-ACI.txt
- Ohm-results/1i2d/1i2d-active-site.txt
- Ohm-results/1i2d/1i2d-allosteric-site.txt
- Ohm-results/1i2d/1i2d-correlation.txt
- Ohm-results/1i2d/1i2d-hotspots.txt
- Ohm-results/1i2d/1i2d-index.txt
- Ohm-results/1i2d/1i2d-network.txt
- Ohm-results/1i2d/1i2d-normalized-contacts.txt
- Ohm-results/1i2d/1i2d-paths.txt
- Ohm-results/1lth/
- Ohm-results/1lth/1lth.pse
- Ohm-results/1lth/1lth-ACI.txt
- Ohm-results/1lth/1lth-active-site.txt
- Ohm-results/1lth/1lth-allosteric-site.txt
- Ohm-results/1lth/1lth-correlation.txt
- Ohm-results/1lth/1lth-hotspots.txt
- Ohm-results/1lth/1lth-index.txt
- Ohm-results/1lth/1lth-network.txt
- Ohm-results/1lth/1lth-normalized-contacts.txt
- Ohm-results/1lth/1lth-paths.txt
- Ohm-results/1pty/
- Ohm-results/1pty/1pty.pse
- Ohm-results/1pty/1pty-ACI.txt
- Ohm-results/1pty/1pty-active-site.txt
- Ohm-results/1pty/1pty-allosteric-site.txt
- Ohm-results/1pty/1pty-correlation.txt
- Ohm-results/1pty/1pty-hotspots.txt
- Ohm-results/1pty/1pty-index.txt
- Ohm-results/1pty/1pty-network.txt
- Ohm-results/1pty/1pty-normalized-contacts.txt
- Ohm-results/1pty/1pty-paths.txt
- Ohm-results/1sfq/
- Ohm-results/1sfq/1sfq.pse
- Ohm-results/1sfq/1sfq-ACI.txt
- Ohm-results/1sfq/1sfq-active-site.txt
- Ohm-results/1sfq/1sfq-allosteric-site.txt
- Ohm-results/1sfq/1sfq-correlation.txt
- Ohm-results/1sfq/1sfq-hotspots.txt
- Ohm-results/1sfq/1sfq-index.txt
- Ohm-results/1sfq/1sfq-network.txt
- Ohm-results/1sfq/1sfq-normalized-contacts.txt
- Ohm-results/1sfq/1sfq-paths.txt
- Ohm-results/1v4s/
- Ohm-results/1v4s/1v4s.pse
- Ohm-results/1v4s/1v4s-ACI.txt
- Ohm-results/1v4s/1v4s-active-site.txt
- Ohm-results/1v4s/1v4s-allosteric-site.txt
- Ohm-results/1v4s/1v4s-correlation.txt
- Ohm-results/1v4s/1v4s-hotspots.txt
- Ohm-results/1v4s/1v4s-index.txt
- Ohm-results/1v4s/1v4s-network.txt
- Ohm-results/1v4s/1v4s-normalized-contacts.txt
- Ohm-results/1v4s/1v4s-paths.txt
- Ohm-results/1xtt/
- Ohm-results/1xtt/1xtt.pse
- Ohm-results/1xtt/1xtt-ACI.txt
- Ohm-results/1xtt/1xtt-active-site.txt
- Ohm-results/1xtt/1xtt-allosteric-site.txt
- Ohm-results/1xtt/1xtt-correlation.txt
- Ohm-results/1xtt/1xtt-hotspots.txt
- Ohm-results/1xtt/1xtt-index.txt
- Ohm-results/1xtt/1xtt-network.txt
- Ohm-results/1xtt/1xtt-normalized-contacts.txt
- Ohm-results/1xtt/1xtt-paths.txt
- Ohm-results/1yba/
- Ohm-results/1yba/1yba.pse
- Ohm-results/1yba/1yba-ACI.txt
- Ohm-results/1yba/1yba-active-site.txt
- Ohm-results/1yba/1yba-allosteric-site.txt
- Ohm-results/1yba/1yba-correlation.txt
- Ohm-results/1yba/1yba-hotspots.txt
- Ohm-results/1yba/1yba-index.txt
- Ohm-results/1yba/1yba-network.txt
- Ohm-results/1yba/1yba-normalized-contacts.txt
- Ohm-results/1yba/1yba-paths.txt
- Ohm-results/1yp3/
- Ohm-results/1yp3/1yp3.pse
- Ohm-results/1yp3/1yp3-ACI.txt
- Ohm-results/1yp3/1yp3-active-site.txt
- Ohm-results/1yp3/1yp3-allosteric-site.txt
- Ohm-results/1yp3/1yp3-correlation.txt
- Ohm-results/1yp3/1yp3-hotspots.txt
- Ohm-results/1yp3/1yp3-index.txt
- Ohm-results/1yp3/1yp3-network.txt
- Ohm-results/1yp3/1yp3-normalized-contacts.txt
- Ohm-results/1yp3/1yp3-paths.txt
- Ohm-results/2brg/
- Ohm-results/2brg/2brg.pse
- Ohm-results/2brg/2brg-ACI.txt
- Ohm-results/2brg/2brg-active-site.txt
- Ohm-results/2brg/2brg-allosteric-site.txt
- Ohm-results/2brg/2brg-correlation.txt
- Ohm-results/2brg/2brg-hotspots.txt
- Ohm-results/2brg/2brg-index.txt
- Ohm-results/2brg/2brg-network.txt
- Ohm-results/2brg/2brg-normalized-contacts.txt
- Ohm-results/2brg/2brg-paths.txt
- Ohm-results/2hbq/
- Ohm-results/2hbq/2hbq.pse
- Ohm-results/2hbq/2hbq-ACI.txt
- Ohm-results/2hbq/2hbq-active-site.txt
- Ohm-results/2hbq/2hbq-allosteric-site.txt
- Ohm-results/2hbq/2hbq-correlation.txt
- Ohm-results/2hbq/2hbq-hotspots.txt
- Ohm-results/2hbq/2hbq-index.txt
- Ohm-results/2hbq/2hbq-network.txt
- Ohm-results/2hbq/2hbq-normalized-contacts.txt
- Ohm-results/2hbq/2hbq-paths.txt
- Ohm-results/3k8y/
- Ohm-results/3k8y/3k8y.pse
- Ohm-results/3k8y/3k8y-ACI.txt
- Ohm-results/3k8y/3k8y-active-site.txt
- Ohm-results/3k8y/3k8y-allosteric-site.txt
- Ohm-results/3k8y/3k8y-correlation.txt
- Ohm-results/3k8y/3k8y-hotspots.txt
- Ohm-results/3k8y/3k8y-index.txt
- Ohm-results/3k8y/3k8y-network.txt
- Ohm-results/3k8y/3k8y-normalized-contacts.txt
- Ohm-results/3k8y/3k8y-paths.txt
- Ohm-results/3orz/
- Ohm-results/3orz/3orz.pse
- Ohm-results/3orz/3orz-ACI.txt
- Ohm-results/3orz/3orz-active-site.txt
- Ohm-results/3orz/3orz-allosteric-site.txt
- Ohm-results/3orz/3orz-correlation.txt
- Ohm-results/3orz/3orz-hotspots.txt
- Ohm-results/3orz/3orz-index.txt
- Ohm-results/3orz/3orz-network.txt
- Ohm-results/3orz/3orz-normalized-contacts.txt
- Ohm-results/3orz/3orz-paths.txt
- Ohm-results/4pfk/
- Ohm-results/4pfk/4pfk.pse
- Ohm-results/4pfk/4pfk-ACI.txt
- Ohm-results/4pfk/4pfk-active-site.txt
- Ohm-results/4pfk/4pfk-allosteric-site.txt
- Ohm-results/4pfk/4pfk-correlation.txt
- Ohm-results/4pfk/4pfk-hotspots.txt
- Ohm-results/4pfk/4pfk-index.txt
- Ohm-results/4pfk/4pfk-network.txt
- Ohm-results/4pfk/4pfk-normalized-contacts.txt
- Ohm-results/4pfk/4pfk-paths.txt
- Ohm-results/6dhd/
- Ohm-results/6dhd/6dhd.pse
- Ohm-results/6dhd/6dhd-ACI.txt
- Ohm-results/6dhd/6dhd-active-site.txt
- Ohm-results/6dhd/6dhd-allosteric-site.txt
- Ohm-results/6dhd/6dhd-correlation.txt
- Ohm-results/6dhd/6dhd-hotspots.txt
- Ohm-results/6dhd/6dhd-index.txt
- Ohm-results/6dhd/6dhd-network.txt
- Ohm-results/6dhd/6dhd-normalized-contacts.txt
- Ohm-results/6dhd/6dhd-paths.txt
- Ohm-results/7gpb/
- Ohm-results/7gpb/7gpb.pse
- Ohm-results/7gpb/7gpb-ACI.txt
- Ohm-results/7gpb/7gpb-active-site.txt
- Ohm-results/7gpb/7gpb-allosteric-site.txt
- Ohm-results/7gpb/7gpb-correlation.txt
- Ohm-results/7gpb/7gpb-hotspots.txt
- Ohm-results/7gpb/7gpb-index.txt
- Ohm-results/7gpb/7gpb-network.txt
- Ohm-results/7gpb/7gpb-normalized-contacts.txt
- Ohm-results/7gpb/7gpb-paths.txt
- Ohm-results/list.txt
- Ohm-results/README.txt
