# Supplementary material for: Mapping allosteric communications within individual proteins
Source: Nat Commun. 2020 Jul 31;11:3862. doi: 10.1038/s41467-020-17618-2 (PMC7395124; doi:10.1038/s41467-020-17618-2)
Supplement: Supplementary file 6 — Supplementary Data 3 [file 41467_2020_17618_MOESM6_ESM.zip › Ohm-results/1d09/1d09-ACI.txt]

7.83828
11.1774
9.26176
13.418
12.0681
10.5676
11.3119
14.2151
16.1762
18.7292
17.1031
16.6288
13.9036
11.6458
11.6331
9.79232
12.1175
10.8006
12.5887
14.7434
13.6189
14.1052
16.9152
16.0932
13.5739
15.5178
16.2505
12.4115
11.0896
14.9387
13.0191
9.37853
7.41533
7.17339
8.07905
7.06913
7.52852
11.5418
14.4261
7.84524
7.19343
12.7932
14.5269
17.2685
15.4827
13.7055
12.5956
17.2484
15.1713
14.1091
13.1194
14.0545
15.5839
18.3405
14.5756
15.5574
16.8125
17.178
18.4118
17.3749
17.2031
17.0385
18.3843
16.4856
15.0862
16.9201
14.5553
16.4241
14.2626
14.1247
16.4809
13.9383
13.9306
13.5441
9.3239
8.47604
7.18452
9.94443
10.9576
9.91986
16.9595
13.1554
7.33655
7.58314
7.92431
14.382
13.8768
18.2043
15.9286
15.7081
17.4617
18.539
16.0015
17.5903
16.3113
16.3864
14.7764
17.6577
15.8336
14.5756
16.0015
14.8594
16.4809
16.1392
19.9604
18.6786
14.2586
16.1531
19.7768
17.3343
19.2459
17.7988
16.6914
18.4176
18.1556
16.4335
12.2136
16.4194
17.4463
10.6457
7.6471
13.6753
13.1158
15.8201
14.8303
18.5445
19.1236
18.9794
18.8253
15.8697
13.3959
16.9693
17.7359
17.2988
17.9574
16.5094
17.9096
17.3089
17.3698
19.1817
17.9415
16.8858
15.8291
17.5336
16.4856
13.7509
11.7093
13.206
13.8118
11.2261
12.1076
14.8594
12.2636
10.6748
12.8528
11.5167
11.3922
11.6205
12.8915
13.3848
12.1076
11.611
14.3381
13.6904
13.1662
11.3242
16.9398
15.9696
15.2743
14.2903
14.9723
15.0397
14.1836
14.2547
15.4085
14.0467
12.2736
11.4232
13.466
10.1068
9.14865
11.4201
9.24627
11.2843
12.7618
13.3885
12.895
11.3983
9.8627
6.98304
8.41067
11.9831
11.1016
12.5819
9.96632
8.1618
8.44937
10.9875
10.4786
8.81537
9.27985
11.1319
8.28566
6.87321
7.95232
7.67689
10.0212
8.94057
11.1926
10.9815
9.44652
12.0125
10.0709
10.637
11.5763
8.61267
9.35509
10.8803
11.8502
8.81288
10.1346
12.5647
12.425
13.8232
13.2241
13.6677
13.4549
11.8502
12.8669
10.1235
9.35249
10.0267
7.09791
9.91713
10.6254
10.013
8.89034
9.89261
9.89805
10.6515
9.0015
8.24727
7.55581
6.49082
5.77485
7.46051
7.56947
9.96632
14.9053
11.0174
10.904
8.74332
10.0571
13.1662
7.31859
9.07721
11.1865
10.2126
7.28498
8.69633
13.1734
12.9942
14.5553
15.8833
16.5809
14.1994
16.1439
13.8691
15.2313
11.3705
9.95811
12.9622
14.7888
11.6458
10.6283
11.1107
14.5228
12.5442
8.42759
12.2402
8.90037
12.2102
11.57
14.2626
16.1855
16.2925
13.973
18.848
16.3864
15.915
17.6318
18.091
14.9429
14.9094
16.1809
16.6336
18.3624
18.0857
16.9054
15.3304
14.1287
14.9681
14.5188
13.6301
11.2935
8.97081
7.39954
9.96906
5.87695
10.6254
16.0472
2.73458
2.34578
2.71874
3.48208
4.16436
6.31818
6.20475
5.13318
4.72727
2.99888
2.17059
3.51442
3.25915
5.93459
5.02682
3.74328
3.25666
4.90547
4.41325
5.58849
8.33447
7.06807
6.18819
6.51904
9.08065
8.52552
8.71624
7.48427
9.43378
8.4999
6.96191
7.13213
8.18757
6.4326
7.41932
7.43269
5.42285
6.31271
5.60372
5.49394
5.73553
5.96479
4.01914
8.55335
7.56425
8.0016
7.34745
7.04412
7.27279
6.29696
5.44783
4.11134
4.68792
5.06614
5.97371
7.21723
7.67008
5.3945
6.64909
3.75171
4.90668
4.348
5.35472
5.04932
5.54677
5.3347
5.34895
4.71715
4.95808
5.17578
5.42301
5.77524
6.77091
7.12806
6.91158
7.50565
9.1432
8.97943
5.94327
4.9355
5.89001
4.06174
4.55504
4.10091
4.91665
4.13831
3.85433
3.18387
2.58759
3.28879
3.00051
4.16727
4.08041
1.91372
2.60065
3.482
5.27963
4.8187
5.93342
5.72607
4.85998
7.37587
8.79649
7.63266
8.22803
8.47
10.4868
10.6473
16.4711
13.0727
17.7055
10.6893
16.0243
18.0741
16.73
12.6992
12.9746
10.7331
15.0905
11.8437
12.5297
8.08228
8.65294
8.55558
11.9819
7.13857
7.31911
6.24404
5.04721
4.35031
3.65039
4.68467
4.74973
6.85425
6.73805
10.4868
11.7398
17.8631
10.4593
15.5274
18.2731
14.5026
13.2989
9.2942
13.6919
9.70413
9.17421
9.02342
10.3411
11.2144
8.29821
6.75846
5.08574
18.243
0
6.51455
10.6457
10.129
12.9092
11.3798
11.0715
10.4728
12.1572
14.2864
16.33
14.5715
15.6281
11.5889
10.9546
11.9181
10.8301
11.0054
10.1402
11.8631
13.6301
11.6775
13.1014
15.9924
15.5486
12.7653
15.9559
15.8111
12.4657
9.38897
14.0117
13.5851
9.77614
7.5877
7.61052
9.17683
8.23789
8.03198
11.1168
14.9555
7.81975
7.16227
13.418
15.4608
16.2972
15.1032
14.227
13.0513
16.0564
15.1756
11.7635
10.8951
12.9233
11.97
14.2507
15.5706
16.0518
17.7307
17.4565
18.1502
17.6162
18.5723
16.9299
18.2097
16.7882
15.1842
16.7494
13.8653
15.0524
14.346
14.6
15.668
13.6941
12.7304
10.7156
9.49381
7.2068
6.92366
6.50808
9.40725
9.44914
12.3709
8.62003
9.18196
12.2736
11.0444
10.5763
12.8247
15.8607
14.9094
14.0079
15.3088
17.0286
13.7168
15.9105
16.5857
15.9559
17.163
17.1981
16.5857
14.9387
14.8969
15.0397
14.8802
16.377
17.9521
16.6144
13.1518
15.0608
18.0509
16.8223
17.148
16.4335
15.2657
17.2988
17.6214
15.5883
12.3743
13.6715
14.5512
9.87085
7.8917
13.3371
13.5851
15.2184
14.2073
17.2333
17.6007
17.173
16.8125
14.5553
11.5889
16.3488
14.9053
16.0886
17.2131
18.5279
18.5223
17.4668
16.5237
19.1934
17.5955
16.6048
16.2832
16.7252
15.2442
12.8633
12.0649
12.6922
13.0799
10.6196
11.9603
13.1482
11.6711
10.6486
12.7618
11.3458
11.6394
11.4948
13.4143
12.4827
10.9755
13.062
14.7517
13.1014
12.1142
11.0775
13.0548
13.9614
14.4301
14.0389
14.37
15.352
14.535
13.8041
15.1671
14.3261
12.6128
11.5418
12.3878
9.87629
9.27468
11.2048
8.84781
12.4216
11.4356
13.235
11.8373
11.6807
11.0054
9.2902
10.5302
13.7357
11.4294
13.2787
11.57
8.57104
8.20217
12.4589
11.4917
9.20765
11.3027
11.6521
8.67167
7.03155
8.19741
7.75506
10.3081
9.38375
11.57
10.4814
8.41309
9.48065
7.48088
8.0602
9.84914
7.84292
8.0814
9.90895
11.3365
8.46634
9.38375
12.1605
12.2769
13.1879
13.5217
13.7813
12.9587
12.187
13.5665
11.6078
9.83288
7.55353
6.57505
10.5072
12.1472
12.7653
13.4846
13.8729
12.8247
12.2102
11.5451
11.1077
8.47112
10.1263
9.34208
8.35043
8.74828
9.43341
13.1843
11.0715
9.99924
8.94309
9.79772
11.9505
7.85684
8.65443
10.4329
9.8627
7.08462
9.49907
12.5134
12.3811
14.0662
14.9933
15.3088
12.8352
14.0935
12.1737
13.0871
12.0485
9.43865
12.3912
14.539
11.6078
8.92297
9.64213
13.3885
10.5734
7.04039
9.98277
8.15706
11.6331
11.2567
13.9576
15.2013
15.0905
14.3023
18.3788
16.7349
16.3911
17.9893
18.4449
16.6721
15.116
14.9891
18.0588
18.0588
17.5542
15.8336
15.3131
15.1245
14.7311
14.539
13.0799
9.77345
8.19504
7.28274
8.1381
4.9761
6.01747
20.1278
2.18908
2.4189
2.45761
2.68552
2.80796
3.46692
3.57829
3.69637
3.75488
4.50006
2.02184
3.43835
3.45956
4.74379
4.88286
4.38665
3.97832
5.40728
5.79993
6.4165
8.86291
8.44309
6.4902
5.43291
9.68308
8.72252
8.51092
9.24328
9.06257
7.95929
7.60688
8.01823
7.78447
6.03015
6.82134
7.96303
5.9257
6.07206
6.33579
5.66715
6.71275
7.21389
5.65839
8.24104
6.92259
7.64928
7.27272
6.48746
5.47555
5.75767
4.85513
4.17674
5.01443
5.10097
5.06029
6.97631
7.92532
5.53526
6.2628
4.1562
5.37803
4.81051
5.02701
5.45099
4.91122
5.23238
4.84375
4.26594
5.03134
5.11969
5.53957
5.59094
6.2743
6.51124
6.41953
7.56953
8.85766
8.35049
6.31009
6.25311
5.23017
3.20367
4.78307
3.77956
4.21665
3.54008
3.45165
3.07202
2.27227
2.55982
2.4768
3.69599
3.65215
2.06685
2.23315
3.50252
5.0694
4.3007
6.37426
5.52543
4.7867
7.48775
8.72813
6.92582
6.60273
7.08033
9.89262
10.6525
16.3994
11.6662
15.3244
9.78962
15.1513
17.023
15.9878
13.4401
11.5261
9.6528
14.7105
11.3396
12.4211
6.94261
7.6006
8.47636
11.6943
8.29767
7.87358
6.75449
5.68011
5.59599
5.22094
4.952
5.58722
7.24567
6.88074
10.7817
11.2583
16.4422
11.2857
15.835
17.157
13.6464
12.3575
8.90849
10.9446
9.42809
8.67286
8.09751
9.59071
10.1442
7.8846
5.9705
6.10901
17.0565
0
7.83828
11.3273
9.37853
13.235
12.2069
10.4528
11.0534
14.074
16.7494
19.0599
17.2837
17.2484
14.414
12.3946
12.1175
9.75729
12.0288
10.669
12.4013
14.822
13.5964
14.1797
16.107
16.0427
13.8232
16.0518
15.8472
12.7862
11.1987
15.2013
13.4143
9.50961
7.55581
7.51036
8.46149
7.27603
7.68377
12.0157
15.027
7.78737
7.35003
13.0584
15.6237
17.9468
15.7215
14.074
12.5819
17.4822
15.4041
14.2349
13.6339
13.0584
14.9387
18.2206
13.9614
15.7439
17.0336
16.8956
18.3077
17.38
17.6369
17.4617
19.0888
17.1181
15.4434
17.7202
14.8552
17.163
15.1713
14.2349
17.4055
16.1577
14.3421
14.1091
9.48328
9.06195
7.44468
10.2519
10.6952
10.6167
17.3698
13.3445
7.73433
8.38413
9.48591
15.6725
14.2784
18.5723
16.4714
17.2534
18.016
19.0715
16.5953
17.7307
16.6769
16.7059
13.4327
16.1208
16.7494
15.8021
16.7349
15.9969
16.8077
16.218
20.2845
18.9679
14.5188
16.9644
19.1016
18.161
19.7101
18.2532
17.4055
17.5737
18.375
17.138
12.8212
16.5251
17.6473
10.904
8.06255
15.2442
13.5926
16.9054
15.8833
19.2225
19.0196
19.1294
19.1468
16.2087
12.3541
16.9299
17.7307
17.3089
18.1935
16.3864
17.899
18.2586
16.7736
19.3281
17.9521
17.2182
16.2832
18.1827
16.9299
13.7927
12.1505
12.8809
13.7927
10.9845
12.0879
14.8178
12.2369
10.7977
13.0405
11.8599
12.0223
12.3238
12.895
13.1302
11.9051
11.417
14.2626
13.6452
12.3743
10.7918
16.3911
15.2485
15.1628
14.5634
15.1756
15.4215
14.7269
14.4945
16.1809
14.9639
12.6197
11.7252
13.4401
10.2126
9.27727
11.57
9.31093
11.7061
13.3996
13.0191
13.3188
11.818
9.82475
6.57073
8.24505
11.9181
10.8448
12.8458
10.1596
8.2522
8.77805
11.3304
10.3448
8.9809
9.53072
11.1349
8.24266
6.98304
7.89635
7.74815
10.3902
9.28244
11.1319
11.0866
9.09503
12.2669
10.0515
10.7977
11.217
8.73836
9.60222
11.1804
11.7188
8.68399
10.0958
12.7061
12.5716
14.6735
13.2896
14.0662
13.8729
11.8534
12.7827
9.54657
9.13331
9.89261
7.17117
9.91713
11.0594
9.89533
8.8578
9.60222
9.98551
10.4329
9.1717
8.1381
7.20234
5.96209
5.39365
7.14894
7.38152
9.84914
15.082
11.1531
10.9905
8.88032
10.5216
13.2787
7.30066
9.02389
11.0324
10.3987
7.2358
8.71609
13.2714
13.0405
15.0312
16.5523
16.6144
13.5515
15.9014
13.5702
15.5442
11.2965
9.96359
12.9587
15.2399
12.1175
11.0715
11.2475
15.027
12.9907
8.45179
12.2769
8.95316
12.2803
12.101
14.9262
16.9693
16.6192
14.3221
19.3104
16.6769
15.8382
18.3186
18.589
15.1372
14.7806
15.5794
16.5809
18.4559
17.899
17.2534
16.2412
15.3217
14.8886
15.197
13.9306
11.8212
9.53864
7.69984
9.96085
5.96422
10.6428
15.7797
2.8646
2.54587
2.96329
3.88963
4.67914
6.53169
6.39068
5.41788
5.16667
3.44361
2.52152
3.57137
2.98315
5.9259
5.02629
3.99873
3.41044
5.14917
4.55316
5.73347
9.01991
7.41875
6.43406
6.147
9.4681
9.13511
8.86185
7.69922
9.38306
8.20477
6.66406
6.97128
8.33378
6.23206
7.18229
7.03801
5.17682
5.77887
5.36694
5.47682
5.95396
6.01981
3.97196
8.62525
7.63089
9.23324
7.86766
7.35138
7.58292
6.63096
5.5972
4.23243
4.96753
5.27525
5.95233
6.9742
7.47515
5.21738
5.79715
3.62374
4.33553
4.23877
5.36871
4.83344
5.57027
5.48225
5.50057
4.91311
5.22497
5.61212
6.04973
6.40878
7.28006
7.58484
7.39831
7.2626
7.83735
7.58659
5.79646
4.94281
5.28158
3.60132
5.26242
4.33749
5.00408
4.27252
3.81846
3.05189
2.46542
3.26561
3.10172
4.2754
4.13991
2.16532
3.06859
3.7348
5.73393
5.09049
6.37167
6.12094
5.02531
7.87184
8.97925
8.01593
8.07457
7.93473
10.2415
10.2736
16.7924
12.0814
17.2023
10.9875
15.4856
17.6099
17.2433
13.8114
12.9142
11.1047
15.5424
11.0738
11.9232
8.30311
8.89165
9.05267
11.9974
7.18432
7.44829
6.46012
5.20459
4.47652
3.7844
4.73662
4.80331
7.03727
7.04407
10.798
12.1603
17.3759
11.2579
16.0846
17.7243
14.0084
14.5386
9.70074
12.8067
9.40677
8.74799
8.52184
9.81277
10.4828
7.38634
6.16523
4.71442
17.7434
0
6.50592
10.1124
9.72236
12.5236
10.8774
10.8714
10.3025
12.4419
14.0623
16.1485
14.1326
14.7517
10.5965
10.7683
11.8341
10.3505
10.7068
9.55715
11.523
13.2205
11.5921
12.1406
15.2356
15.0355
12.5373
14.9513
15.4608
11.7923
8.9582
13.1988
12.8598
9.00364
7.42435
7.30514
8.97081
8.11209
7.91732
10.5965
14.1876
7.53761
6.98084
13.4771
15.5839
16.6048
14.5228
13.8844
12.8598
15.668
14.6899
11.6997
10.6225
12.0092
12.4929
12.9871
14.8303
14.8428
15.9105
16.2412
18.0428
17.3546
18.3898
16.648
17.5181
15.5839
13.3408
16.0061
13.2386
14.5634
13.7471
13.6715
15.4652
13.6527
12.6715
10.5849
10.0212
7.99209
7.48541
6.69864
9.62349
11.1047
12.3004
8.5393
9.23596
12.0288
10.6399
9.67149
11.4076
15.4041
13.8883
13.4032
15.1415
17.0039
13.9537
16.8125
16.5427
15.637
17.153
17.3039
15.027
14.5026
14.922
14.6204
14.374
15.4827
17.7464
16.6001
13.1626
15.197
17.1855
16.4209
16.9841
15.6148
15.4521
17.0732
17.2484
15.8021
12.8423
13.8653
14.2626
9.57834
8.02258
13.2896
13.7889
14.386
13.5665
16.8564
17.5233
17.0732
16.7979
14.4703
11.22
15.5212
14.5837
15.8743
16.7639
18.0642
17.8937
16.7834
16.3019
19.1875
17.148
16.4288
15.8878
16.8515
15.3347
13.0049
12.0813
13.0763
13.2169
10.5647
11.5198
12.7792
11.4698
10.4243
12.3844
10.9665
11.6997
11.3181
13.5068
13.1338
11.1683
12.7513
14.0117
12.1175
11.141
10.5187
12.7967
13.1915
13.6339
13.2277
14.113
15.2958
13.9962
13.5106
14.9723
14.5593
12.4929
11.4014
12.2602
9.92531
9.15633
10.9159
8.34321
12.0321
10.7419
12.7478
11.957
11.4792
11.0354
9.30315
10.4871
13.1626
10.9576
11.9278
10.7127
8.01789
7.66084
11.2812
10.6719
8.83033
10.7185
11.1228
8.44695
6.96543
7.91965
7.48315
9.65013
8.76564
11.3458
10.4414
8.46876
9.3968
7.41307
8.3986
9.89805
7.9757
8.23074
9.61817
10.669
8.14284
9.03657
11.1774
11.9375
13.5254
12.7967
13.8194
13.6039
11.8922
13.4734
11.8728
9.50698
7.62423
6.91268
9.99649
12.5442
13.4291
13.6602
16.0932
14.1876
12.5647
12.1638
12.0255
8.74416
10.3505
9.16914
8.09792
8.57838
8.76067
12.5032
10.1875
9.07975
8.00381
9.04925
10.4471
7.3343
8.26653
9.84914
9.56774
6.78576
9.37071
12.0255
11.9831
13.4883
14.8344
15.4259
12.9304
13.9808
12.6335
12.5032
11.6902
9.30834
12.2769
13.8118
11.0745
8.87531
9.35769
12.4657
10.311
6.64436
9.08993
7.8406
11.2628
10.6893
13.732
15.099
14.3421
14.1208
18.3898
17.2887
17.5696
17.6785
18.7123
16.8858
15.0439
14.3102
17.5955
17.5078
17.3597
15.15
14.6449
14.0506
14.1208
14.2388
12.9268
9.62349
7.70213
7.07134
8.08376
4.67705
5.43849
19.7707
2.20432
2.41886
2.42927
2.584
2.75687
3.40771
3.88373
3.91393
3.75428
4.49268
2.14254
4.05305
3.69986
5.26343
5.49229
4.38034
3.82226
5.78367
5.55002
6.19492
9.08193
8.58771
6.53788
5.73165
10.0672
8.92682
8.64518
9.27709
9.90153
9.26027
8.40802
8.9055
8.95914
6.58154
7.94665
9.01989
6.55986
7.02236
7.00388
6.05862
7.06496
8.48644
6.6338
9.5858
8.00461
7.90911
7.42591
7.22525
5.76847
6.12901
5.1558
4.04242
4.86467
4.83393
5.06367
7.44731
8.5668
6.22567
7.31444
5.04319
6.75117
5.49878
5.52156
6.49778
5.40416
5.44187
4.97952
4.26378
5.03795
5.55291
5.88651
5.81897
6.43118
6.62656
6.2266
7.17496
8.45048
8.05014
6.17201
6.11912
5.25614
3.25223
5.30792
4.17981
4.78134
3.96578
3.59256
3.24036
2.47982
2.55011
2.61006
4.07486
3.90508
2.01568
2.17486
3.4193
4.94386
4.21263
6.14084
5.81331
4.90756
7.26231
8.65793
7.39341
6.85538
7.93116
9.79238
10.0076
15.3202
11.5366
14.554
10.1916
14.4575
16.0196
15.819
12.7755
11.0794
9.60754
14.4582
10.8655
11.8649
6.90071
7.14991
7.99332
11.311
8.14662
7.77898
6.41131
5.51912
5.45549
5.07431
4.96066
5.57002
6.97498
6.75782
10.6173
10.7409
15.8293
10.0194
14.9547
16.3062
13.5041
12.3855
9.05651
10.2852
8.80814
8.3726
7.60945
8.93963
9.78855
7.25506
5.85417
5.89369
16.1757
0
8.24266
11.0655
8.98848
12.2102
11.7923
10.1596
10.6544
13.3481
15.197
17.9734
16.9447
16.5427
13.85
11.5606
11.6616
10.1931
12.0912
10.6777
12.5922
14.6163
13.7509
14.3301
16.5189
15.9832
14.1522
15.8246
15.915
12.6025
11.7699
14.7352
13.6301
9.91713
7.53988
7.47183
8.10028
7.22464
7.87542
12.5032
15.0947
7.98273
7.54216
13.0763
16.33
18.1071
16.2972
14.5107
13.2314
16.8613
15.6325
14.0467
13.1158
13.7623
15.606
17.3343
14.8428
14.9765
16.377
17.2282
18.3569
17.3851
17.8409
16.9054
19.393
16.2739
13.6076
17.178
14.6694
17.5027
15.3131
14.406
17.6733
16.3253
14.0467
13.4143
9.3265
8.10264
7.01169
9.9144
10.3703
9.80853
16.8515
12.8669
7.72512
8.51007
9.55186
15.7483
15.2227
18.4338
16.4951
17.4668
17.6266
18.5668
15.9468
17.6733
15.4652
15.7797
13.1338
16.0518
16.5141
15.7842
16.624
15.3477
16.2739
14.9136
20.0036
18.8708
14.346
16.3911
19.4345
17.2484
19.1992
17.0039
16.7445
18.2586
18.2477
16.5618
12.5613
16.1948
17.2887
10.7068
7.51036
14.3062
13.1734
15.5706
14.7228
18.1989
18.7235
18.6954
18.6954
15.8246
13.4291
16.7882
17.7307
17.4617
17.9149
16.3488
18.3295
18.2532
17.133
19.2342
18.1287
16.9349
15.8201
17.8937
16.7349
13.8806
12.287
13.2823
13.8806
11.1168
12.4419
14.8303
12.5305
11.0444
13.3445
12.0517
12.3305
12.3946
12.9516
12.8809
11.4076
11.0144
13.3922
12.4963
11.9051
10.5878
16.8564
15.575
15.0778
14.358
15.6903
15.2356
14.7723
14.3421
15.9286
14.5512
12.2836
11.1531
13.7017
10.3477
9.45701
11.9083
9.81123
11.9733
13.3261
12.8739
12.5681
11.3798
9.79502
6.91707
8.76564
11.63
10.8271
11.9668
9.76536
8.06255
8.29524
10.9785
10.2603
8.79297
9.30574
11.2935
8.29284
6.82944
7.79662
7.67689
10.2659
9.45176
10.9934
11.355
9.39941
12.1969
10.1513
10.5849
11.6584
8.77805
9.28503
11.272
11.668
8.57838
9.76806
12.4487
12.4216
13.9383
13.6715
13.7661
13.9769
11.2536
12.3339
8.93051
8.91543
10.0405
7.0647
9.69556
11.2935
10.8714
9.84371
11.2996
10.637
10.9417
9.58068
8.76766
7.29618
6.16041
5.55571
7.24249
7.63108
10.2238
14.9849
10.9189
10.7331
8.6274
10.0709
12.6542
7.22687
8.928
10.7039
9.96906
7.36577
8.69633
13.1771
13.0513
14.7023
15.9832
16.4241
13.5739
15.4696
13.8003
14.8677
10.8507
9.80042
13.0156
14.7269
11.9408
11.0294
11.2812
14.649
12.941
8.05785
11.7284
8.92297
12.187
12.3777
14.8428
16.6288
15.7483
14.394
19.5237
17.8357
17.2887
17.9468
18.5612
15.9878
15.2141
15.7977
16.3675
18.5668
17.8832
16.8613
15.4959
14.0662
14.378
13.808
13.2823
11.6426
8.96072
7.56947
10.5763
5.87057
11.0625
16.3441
2.63995
2.31123
2.63864
3.4993
4.17991
6.11456
6.16332
4.90164
4.61326
3.01211
2.24354
3.25261
3.19729
5.40041
4.41942
4.19485
3.63983
5.18807
4.80731
5.84257
8.43436
7.35416
6.44191
6.20338
9.17055
8.47372
8.09224
7.50851
9.3182
7.76252
6.44413
6.62293
8.26974
6.45587
6.82803
6.88097
5.39039
5.40063
4.99971
5.02124
5.29698
5.9859
4.06036
8.16909
7.29947
7.95898
7.30465
6.76371
6.70344
6.27588
5.54919
4.25064
5.01425
5.41082
5.65647
6.51991
6.9438
4.98421
5.90446
3.61588
4.53197
3.84904
4.82623
5.07908
5.0759
5.41418
5.43486
4.90754
5.35049
5.64192
5.8196
6.14588
6.93836
7.16156
7.1019
7.61871
8.03644
7.84333
5.96449
5.07169
5.33643
3.50268
4.9177
4.21864
4.34081
3.75935
3.44974
3.26302
2.55922
2.7478
2.67948
3.71299
3.58461
2.10689
2.8588
3.80321
5.50425
5.00028
5.93377
5.88868
5.05322
7.8286
8.90031
7.77066
8.11725
7.8096
10.2333
10.8555
17.3928
12.0602
16.756
11.6173
16.0015
18.2901
16.4904
13.6866
13.3408
10.8714
15.1585
11.8373
12.4438
8.2681
8.6945
8.85135
12.0644
7.16386
7.28557
6.40405
4.99916
4.42191
3.78719
4.70212
4.86674
6.95825
6.99472
10.3444
11.8632
17.9948
10.9171
15.6791
18.3227
13.9846
11.9877
9.06721
12.1736
9.89989
9.30519
9.22754
10.3102
10.4643
7.97162
6.36158
4.88286
18.2599
0
6.88855
10.608
9.85185
12.4047
11.1258
10.8744
10.1624
13.1843
14.0079
16.7059
14.9723
15.339
10.9397
10.9964
11.7156
10.6923
10.7742
9.68485
11.5732
13.466
11.8922
12.9092
15.5266
15.5442
12.941
15.3217
15.5266
12.3507
9.12564
13.206
13.7055
9.61817
7.31411
7.43113
8.73094
7.92664
8.02024
11.217
14.9094
8.02963
7.38152
13.8614
16.4762
16.8515
15.3347
15.0228
12.941
15.8607
14.6735
11.7955
11.7667
13.2787
12.7444
12.9127
15.0862
15.082
16.1392
17.2534
17.9096
17.6058
18.4118
16.3019
17.7307
15.6992
13.7092
16.443
13.6828
15.6148
14.8386
14.3301
16.8907
16.2273
12.5442
10.7098
9.91986
7.82438
7.29618
6.50592
9.03403
9.68485
11.5386
8.22597
9.08739
11.8728
11.5952
10.5043
13.0907
15.726
14.9681
15.0947
15.6325
17.3546
14.398
16.7203
16.8125
16.4147
15.6192
16.2972
15.7215
15.197
14.9429
14.4945
14.2309
15.8382
17.6525
16.4762
13.1771
15.2442
18.1287
16.6001
17.477
16.1809
15.5354
17.5181
17.5903
16.4809
13.0085
13.9383
15.7573
10.1736
7.94998
13.2896
13.713
15.0693
13.2969
16.8907
17.6007
17.0782
16.8272
14.6612
12.0517
16.0335
15.1245
16.0015
17.1031
18.6114
18.7404
17.173
16.557
19.6618
17.3647
16.4904
15.8697
16.7882
15.197
13.141
12.3743
12.9481
12.8037
10.5705
11.5952
13.0334
11.5575
10.4158
12.1837
10.904
11.5732
11.2383
13.4512
12.6784
11.0474
12.8528
14.2467
12.6059
11.6173
10.8774
13.0013
13.8347
14.0273
13.7661
14.6531
15.4696
14.1365
13.8461
14.8552
14.394
12.344
11.7252
12.4284
9.70359
9.09248
10.9994
8.3264
12.0879
10.701
12.6404
12.0649
11.9245
10.9665
9.14353
10.7947
13.2314
10.7478
12.4453
11.0534
8.2737
7.81975
11.7859
11.0534
8.89536
11.0084
11.144
8.50277
6.93025
8.13574
7.62651
9.65547
8.56616
11.1531
10.1959
8.30242
9.29797
7.11121
8.42275
9.95811
7.99444
8.06491
9.46226
10.2491
7.98273
8.66182
11.0715
11.8922
13.6828
12.6646
14.2864
13.3665
12.4115
13.4771
11.4201
9.55451
7.65855
6.91268
10.2322
12.4827
13.0441
13.4217
15.7117
13.7206
12.1093
11.3096
11.6426
8.08672
10.3251
9.06703
8.20693
8.54418
9.3265
12.5784
10.4443
9.37593
8.17129
8.8528
10.2603
7.18897
7.98507
9.63947
9.36811
6.76395
9.15377
11.9051
12.101
13.5814
14.6735
15.2399
13.0334
13.6339
12.2569
12.2469
11.4917
9.3655
12.1241
13.4327
11.1531
8.81537
9.40986
12.4793
10.5446
6.62918
8.46876
7.68377
11.1047
10.8774
13.6489
14.8137
14.362
14.2309
18.5112
18.0588
17.9787
17.7464
18.617
16.3864
15.5839
15.7842
18.9392
17.8093
17.549
15.7528
14.7764
14.2824
14.4462
14.5067
13.5143
9.95264
7.86381
7.29842
8.33361
5.09096
5.80888
20.2279
2.35437
2.59772
2.57791
2.77706
2.90447
3.5246
3.49517
3.67862
3.78991
4.28326
2.00667
2.96986
3.32055
4.71926
4.82386
4.69874
3.90726
5.52449
4.31985
5.08524
8.48265
8.26944
6.74228
5.42856
9.28332
8.37847
8.14425
8.86066
9.01818
7.54747
7.47321
8.04822
7.79176
6.04352
6.57429
7.72816
5.9916
6.16553
6.24041
5.30858
6.48793
7.27768
5.72475
8.19969
7.10529
7.22761
6.86236
6.49191
5.05074
5.48211
4.76049
3.6605
4.24741
4.27304
5.13548
6.94445
7.80079
5.35735
5.93735
4.2243
5.59376
4.46222
4.65001
5.60339
4.89189
5.5094
4.83218
4.25447
4.9173
5.03965
5.20139
5.29076
5.94125
6.5965
6.583
7.56657
8.26128
7.96229
6.17458
6.13768
5.32902
3.17692
4.6106
3.75141
4.25362
3.50158
3.55419
3.15465
2.27121
2.42408
2.17471
3.30192
3.16404
2.25438
2.49302
3.56458
5.13899
4.52968
6.25927
5.4996
4.7214
7.4909
8.77376
7.00275
7.12677
7.80649
10.3333
11.1217
16.5999
11.8242
15.7104
10.2238
15.15
17.2256
15.7081
12.8317
11.7699
9.76806
14.406
11.0655
12.425
7.34963
7.61774
8.44693
12.3107
8.24482
7.67971
6.47196
5.66986
5.56069
5.21477
4.95103
5.54919
7.12115
6.85014
10.5257
10.9256
17.1103
10.673
15.4916
17.4304
13.9537
11.6489
8.84462
10.9353
9.14984
8.73434
8.29252
9.22829
10.1748
7.82922
6.34781
6.61824
17.2972
0
