# Supplementary material for: Mapping allosteric communications within individual proteins
Source: Nat Commun. 2020 Jul 31;11:3862. doi: 10.1038/s41467-020-17618-2 (PMC7395124; doi:10.1038/s41467-020-17618-2)
Supplement: Supplementary file 6 — Supplementary Data 3 [file 41467_2020_17618_MOESM6_ESM.zip › Ohm-results/1d09/1d09-hotspots.txt]

1037 941 942 943 944 945 952 955 956 958 959 962 971 975 976 977 979 980 981 982 983 984 985 986 991 992 994 995 996 997 998 999 1000 1001 1002 1003 1004 1005 1013 1020 1021 1022 1023 1024 1025 1027 1028 1031 1032 1033 1034 1035 1036 1038 1039 1040 1041 1042 1043 1044 1045 1046 1047 1048 1050 1051 1054 1056 1057 1058 1059 1060 1061 1062 1064 1065 1066 1067 1068 1069 1070 1071 1072 1073 1074 1075 1076 1077 1084 1095 1099 1100 1101 1102 1103 1104 1105 1106 1107 1108 1156 1181 1195 1196 1197 1199 1201 1205 1209 1216 1217 1218 1219 1220 1221 1222 1223 1224 1225 1226 1227 1228 1229 1230 1231 1232 1233 1234 1235 1243 1352 1354 1356 1357 1358 1362 1381 1383 1384 1386 1397 1950 1951 1958 2568 
2641 1469 1492 1493 1494 1495 1496 1497 1498 1517 2340 2341 2342 2353 2354 2356 2357 2369 2378 2379 2385 2386 2387 2388 2389 2390 2391 2392 2393 2394 2396 2398 2399 2400 2418 2419 2420 2421 2422 2423 2424 2425 2426 2427 2434 2435 2436 2441 2442 2443 2444 2445 2446 2449 2454 2456 2457 2458 2459 2460 2462 2463 2464 2465 2466 2467 2468 2469 2470 2471 2472 2473 2474 2475 2493 2501 2502 2505 2506 2556 2594 2595 2615 2616 2617 2618 2619 2620 2621 2622 2623 2624 2625 2626 2627 2628 2629 2630 2631 2632 2633 2760 
777 475 476 477 478 489 490 492 493 505 509 510 511 512 514 515 520 521 522 523 524 525 526 527 528 529 530 531 532 534 535 554 555 557 558 569 570 571 572 577 578 579 580 581 582 590 591 592 593 594 595 596 598 599 600 601 602 603 604 605 606 607 608 609 610 611 629 635 637 638 639 641 642 730 731 733 739 751 752 753 754 755 756 757 758 759 760 761 762 763 764 765 766 767 768 769 896 2373 2374 2375 2376 2401 2402 2428 2429 2430 2431 2432 2433 
1969 97 98 99 988 989 990 993 1873 1874 1875 1876 1884 1886 1887 1888 1889 1890 1891 1894 1903 1907 1908 1909 1910 1911 1912 1913 1914 1915 1916 1919 1920 1921 1922 1923 1924 1925 1926 1927 1928 1930 1931 1932 1933 1934 1935 1936 1937 1945 1952 1953 1954 1955 1956 1957 1959 1960 1962 1963 1964 1965 1966 1967 1968 1970 1971 1972 1973 1974 1975 1976 1977 1978 1979 1980 1982 1983 1986 1988 1989 1990 1991 1992 1993 1994 1996 1997 1998 1999 2031 2032 2033 2158 2159 2160 2161 2162 2163 2164 2165 2166 2175 2284 2286 2288 2289 2290 2294 2313 2315 2316 2329 
105 8 9 10 11 12 20 22 23 24 26 27 30 39 43 44 45 47 48 49 50 51 52 53 54 55 56 57 58 59 60 61 62 63 64 65 66 67 68 69 70 71 81 88 89 90 91 92 93 95 96 100 101 102 103 104 106 107 108 109 110 111 112 113 114 115 116 118 119 124 125 126 127 128 129 130 132 133 134 135 136 137 138 139 140 141 142 143 144 145 152 163 167 168 169 170 171 172 173 174 175 176 249 263 264 265 266 267 269 273 277 284 285 286 287 288 289 290 291 292 293 294 295 296 297 298 299 300 301 302 303 311 420 422 424 425 426 430 449 451 452 453 465 1018 1019 1026 1030 1636 1637 
1709 536 537 560 561 562 563 564 565 566 567 568 585 1407 1408 1409 1410 1421 1422 1424 1425 1437 1441 1442 1443 1444 1446 1447 1453 1454 1455 1456 1457 1458 1459 1460 1461 1462 1464 1466 1486 1487 1489 1490 1491 1499 1500 1501 1502 1503 1504 1506 1507 1508 1509 1510 1511 1512 1513 1514 1522 1524 1525 1526 1527 1528 1530 1531 1532 1533 1534 1535 1536 1537 1538 1539 1540 1541 1542 1543 1561 1569 1570 1571 1573 1574 1662 1663 1665 1683 1684 1685 1686 1687 1688 1689 1690 1691 1692 1693 1694 1695 1696 1697 1698 1699 1700 1701 1818 1820 1822 1823 1824 1828 1847 1849 1850 1863 
2152 86 87 94 1917 1918 2000 2001 2002 2003 2004 2005 2006 2007 2008 2009 2010 2013 2016 2034 2035 2036 2037 2038 2039 2040 2088 2089 2090 2091 2113 2127 2128 2129 2130 2131 2132 2133 2137 2141 2148 2149 2150 2151 2153 2154 2155 2156 2157 
2439 2437 2438 2440 2750 2752 2754 2755 2756 2757 2779 2781 2782 2783 2784 2795 
575 573 574 576 886 888 890 891 892 893 915 917 918 919 920 931 2101 
1734 1287 1288 1289 1290 1291 1292 1730 1731 1732 1733 1735 1736 1737 1738 1739 1740 1741 1742 1744 1745 1750 1751 1753 1754 1755 1756 1757 1765 1766 1768 1785 1786 1787 1788 
802 798 799 800 801 803 804 805 806 807 808 809 810 833 834 853 854 855 856 
1268 1264 1265 1266 1267 1269 1270 1271 1272 1273 1274 1275 1276 1278 1279 1299 1300 1316 1317 1318 1319 1320 1321 
2666 2219 2220 2221 2222 2223 2224 2662 2663 2664 2665 2667 2668 2669 2670 2671 2672 2673 2674 2676 2677 2683 2685 2686 2687 2688 2697 2698 2715 2716 2717 2718 2719 2720 
