# Supplementary material for: Mapping allosteric communications within individual proteins
Source: Nat Commun. 2020 Jul 31;11:3862. doi: 10.1038/s41467-020-17618-2 (PMC7395124; doi:10.1038/s41467-020-17618-2)
Supplement: Supplementary file 6 — Supplementary Data 3 [file 41467_2020_17618_MOESM6_ESM.zip › Ohm-results/1d09/1d09-index.txt]

1 1/A 1/ALA
2 1/A 2/ASN
3 1/A 3/PRO
4 1/A 4/LEU
5 1/A 5/TYR
6 1/A 6/GLN
7 1/A 7/LYS
8 1/A 8/HIS
9 1/A 9/ILE
10 1/A 10/ILE
11 1/A 11/SER
12 1/A 12/ILE
13 1/A 13/ASN
14 1/A 14/ASP
15 1/A 15/LEU
16 1/A 16/SER
17 1/A 17/ARG
18 1/A 18/ASP
19 1/A 19/ASP
20 1/A 20/LEU
21 1/A 21/ASN
22 1/A 22/LEU
23 1/A 23/VAL
24 1/A 24/LEU
25 1/A 25/ALA
26 1/A 26/THR
27 1/A 27/ALA
28 1/A 28/ALA
29 1/A 29/LYS
30 1/A 30/LEU
31 1/A 31/LYS
32 1/A 32/ALA
33 1/A 33/ASN
34 1/A 34/PRO
35 1/A 35/GLN
36 1/A 36/PRO
37 1/A 37/GLU
38 1/A 38/LEU
39 1/A 39/LEU
40 1/A 40/LYS
41 1/A 41/HIS
42 1/A 42/LYS
43 1/A 43/VAL
44 1/A 44/ILE
45 1/A 45/ALA
46 1/A 46/SER
47 1/A 47/CYS
48 1/A 48/PHE
49 1/A 49/PHE
50 1/A 50/GLU
51 1/A 51/ALA
52 1/A 52/SER
53 1/A 53/THR
54 1/A 54/ARG
55 1/A 55/THR
56 1/A 56/ARG
57 1/A 57/LEU
58 1/A 58/SER
59 1/A 59/PHE
60 1/A 60/GLU
61 1/A 61/THR
62 1/A 62/SER
63 1/A 63/MET
64 1/A 64/HIS
65 1/A 65/ARG
66 1/A 66/LEU
67 1/A 67/GLY
68 1/A 68/ALA
69 1/A 69/SER
70 1/A 70/VAL
71 1/A 71/VAL
72 1/A 72/GLY
73 1/A 73/PHE
74 1/A 74/SER
75 1/A 75/ASP
76 1/A 76/SER
77 1/A 77/ALA
78 1/A 78/ASN
79 1/A 79/THR
80 1/A 80/SER
81 1/A 81/LEU
82 1/A 82/GLY
83 1/A 83/LYS
84 1/A 84/LYS
85 1/A 85/GLY
86 1/A 86/GLU
87 1/A 87/THR
88 1/A 88/LEU
89 1/A 89/ALA
90 1/A 90/ASP
91 1/A 91/THR
92 1/A 92/ILE
93 1/A 93/SER
94 1/A 94/VAL
95 1/A 95/ILE
96 1/A 96/SER
97 1/A 97/THR
98 1/A 98/TYR
99 1/A 99/VAL
100 1/A 100/ASP
101 1/A 101/ALA
102 1/A 102/ILE
103 1/A 103/VAL
104 1/A 104/MET
105 1/A 105/ARG
106 1/A 106/HIS
107 1/A 107/PRO
108 1/A 108/GLN
109 1/A 109/GLU
110 1/A 110/GLY
111 1/A 111/ALA
112 1/A 112/ALA
113 1/A 113/ARG
114 1/A 114/LEU
115 1/A 115/ALA
116 1/A 116/THR
117 1/A 117/GLU
118 1/A 118/PHE
119 1/A 119/SER
120 1/A 120/GLY
121 1/A 121/ASN
122 1/A 122/VAL
123 1/A 123/PRO
124 1/A 124/VAL
125 1/A 125/LEU
126 1/A 126/ASN
127 1/A 127/ALA
128 1/A 128/GLY
129 1/A 129/ASP
130 1/A 130/GLY
131 1/A 131/SER
132 1/A 132/ASN
133 1/A 133/GLN
134 1/A 134/HIS
135 1/A 135/PRO
136 1/A 136/THR
137 1/A 137/GLN
138 1/A 138/THR
139 1/A 139/LEU
140 1/A 140/LEU
141 1/A 141/ASP
142 1/A 142/LEU
143 1/A 143/PHE
144 1/A 144/THR
145 1/A 145/ILE
146 1/A 146/GLN
147 1/A 147/GLU
148 1/A 148/THR
149 1/A 149/GLN
150 1/A 150/GLY
151 1/A 151/ARG
152 1/A 152/LEU
153 1/A 153/ASP
154 1/A 154/ASN
155 1/A 155/LEU
156 1/A 156/HIS
157 1/A 157/VAL
158 1/A 158/ALA
159 1/A 159/MET
160 1/A 160/VAL
161 1/A 161/GLY
162 1/A 162/ASP
163 1/A 163/LEU
164 1/A 164/LYS
165 1/A 165/TYR
166 1/A 166/GLY
167 1/A 167/ARG
168 1/A 168/THR
169 1/A 169/VAL
170 1/A 170/HIS
171 1/A 171/SER
172 1/A 172/LEU
173 1/A 173/THR
174 1/A 174/GLN
175 1/A 175/ALA
176 1/A 176/LEU
177 1/A 177/ALA
178 1/A 178/LYS
179 1/A 179/PHE
180 1/A 180/ASP
181 1/A 181/GLY
182 1/A 182/ASN
183 1/A 183/ARG
184 1/A 184/PHE
185 1/A 185/TYR
186 1/A 186/PHE
187 1/A 187/ILE
188 1/A 188/ALA
189 1/A 189/PRO
190 1/A 190/ASP
191 1/A 191/ALA
192 1/A 192/LEU
193 1/A 193/ALA
194 1/A 194/MET
195 1/A 195/PRO
196 1/A 196/GLN
197 1/A 197/TYR
198 1/A 198/ILE
199 1/A 199/LEU
200 1/A 200/ASP
201 1/A 201/MET
202 1/A 202/LEU
203 1/A 203/ASP
204 1/A 204/GLU
205 1/A 205/LYS
206 1/A 206/GLY
207 1/A 207/ILE
208 1/A 208/ALA
209 1/A 209/TRP
210 1/A 210/SER
211 1/A 211/LEU
212 1/A 212/HIS
213 1/A 213/SER
214 1/A 214/SER
215 1/A 215/ILE
216 1/A 216/GLU
217 1/A 217/GLU
218 1/A 218/VAL
219 1/A 219/MET
220 1/A 220/ALA
221 1/A 221/GLU
222 1/A 222/VAL
223 1/A 223/ASP
224 1/A 224/ILE
225 1/A 225/LEU
226 1/A 226/TYR
227 1/A 227/MET
228 1/A 228/THR
229 1/A 229/ARG
230 1/A 230/VAL
231 1/A 231/GLN
232 1/A 232/LYS
233 1/A 233/GLU
234 1/A 234/ARG
235 1/A 235/LEU
236 1/A 236/ASP
237 1/A 237/PRO
238 1/A 238/SER
239 1/A 239/GLU
240 1/A 240/TYR
241 1/A 241/ALA
242 1/A 242/ASN
243 1/A 243/VAL
244 1/A 244/LYS
245 1/A 245/ALA
246 1/A 246/GLN
247 1/A 247/PHE
248 1/A 248/VAL
249 1/A 249/LEU
250 1/A 250/ARG
251 1/A 251/ALA
252 1/A 252/SER
253 1/A 253/ASP
254 1/A 254/LEU
255 1/A 255/HIS
256 1/A 256/ASN
257 1/A 257/ALA
258 1/A 258/LYS
259 1/A 259/ALA
260 1/A 260/ASN
261 1/A 261/MET
262 1/A 262/LYS
263 1/A 263/VAL
264 1/A 264/LEU
265 1/A 265/HIS
266 1/A 266/PRO
267 1/A 267/LEU
268 1/A 268/PRO
269 1/A 269/ARG
270 1/A 270/VAL
271 1/A 271/ASP
272 1/A 272/GLU
273 1/A 273/ILE
274 1/A 274/ALA
275 1/A 275/THR
276 1/A 276/ASP
277 1/A 277/VAL
278 1/A 278/ASP
279 1/A 279/LYS
280 1/A 280/THR
281 1/A 281/PRO
282 1/A 282/HIS
283 1/A 283/ALA
284 1/A 284/TRP
285 1/A 285/TYR
286 1/A 286/PHE
287 1/A 287/GLN
288 1/A 288/GLN
289 1/A 289/ALA
290 1/A 290/GLY
291 1/A 291/ASN
292 1/A 292/GLY
293 1/A 293/ILE
294 1/A 294/PHE
295 1/A 295/ALA
296 1/A 296/ARG
297 1/A 297/GLN
298 1/A 298/ALA
299 1/A 299/LEU
300 1/A 300/LEU
301 1/A 301/ALA
302 1/A 302/LEU
303 1/A 303/VAL
304 1/A 304/LEU
305 1/A 305/ASN
306 1/A 306/ARG
307 1/A 307/ASP
308 1/A 308/LEU
309 1/A 309/VAL
310 1/A 310/LEU
311 2/A 1311/PAL
312 3/B 1/MET
313 3/B 2/THR
314 3/B 3/HIS
315 3/B 4/ASP
316 3/B 5/ASN
317 3/B 6/LYS
318 3/B 7/LEU
319 3/B 8/GLN
320 3/B 9/VAL
321 3/B 10/GLU
322 3/B 11/ALA
323 3/B 12/ILE
324 3/B 13/LYS
325 3/B 14/ARG
326 3/B 15/GLY
327 3/B 16/THR
328 3/B 17/VAL
329 3/B 18/ILE
330 3/B 19/ASP
331 3/B 20/HIS
332 3/B 21/ILE
333 3/B 22/PRO
334 3/B 23/ALA
335 3/B 24/GLN
336 3/B 25/ILE
337 3/B 26/GLY
338 3/B 27/PHE
339 3/B 28/LYS
340 3/B 29/LEU
341 3/B 30/LEU
342 3/B 31/SER
343 3/B 32/LEU
344 3/B 33/PHE
345 3/B 34/LYS
346 3/B 35/LEU
347 3/B 36/THR
348 3/B 37/GLU
349 3/B 38/THR
350 3/B 39/ASP
351 3/B 40/GLN
352 3/B 41/ARG
353 3/B 42/ILE
354 3/B 43/THR
355 3/B 44/ILE
356 3/B 45/GLY
357 3/B 46/LEU
358 3/B 47/ASN
359 3/B 48/LEU
360 3/B 49/PRO
361 3/B 50/SER
362 3/B 51/GLY
363 3/B 52/GLU
364 3/B 53/MET
365 3/B 54/GLY
366 3/B 55/ARG
367 3/B 56/LYS
368 3/B 57/ASP
369 3/B 58/LEU
370 3/B 59/ILE
371 3/B 60/LYS
372 3/B 61/ILE
373 3/B 62/GLU
374 3/B 63/ASN
375 3/B 64/THR
376 3/B 65/PHE
377 3/B 66/LEU
378 3/B 67/SER
379 3/B 68/GLU
380 3/B 69/ASP
381 3/B 70/GLN
382 3/B 71/VAL
383 3/B 72/ASP
384 3/B 73/GLN
385 3/B 74/LEU
386 3/B 75/ALA
387 3/B 76/LEU
388 3/B 77/TYR
389 3/B 78/ALA
390 3/B 79/PRO
391 3/B 80/GLN
392 3/B 81/ALA
393 3/B 82/THR
394 3/B 83/VAL
395 3/B 84/ASN
396 3/B 85/ARG
397 3/B 86/ILE
398 3/B 87/ASP
399 3/B 88/ASN
400 3/B 89/TYR
401 3/B 90/GLU
402 3/B 91/VAL
403 3/B 92/VAL
404 3/B 93/GLY
405 3/B 94/LYS
406 3/B 95/SER
407 3/B 96/ARG
408 3/B 97/PRO
409 3/B 98/SER
410 3/B 99/LEU
411 3/B 100/PRO
412 3/B 101/GLU
413 3/B 102/ARG
414 3/B 103/ILE
415 3/B 104/ASP
416 3/B 105/ASN
417 3/B 106/VAL
418 3/B 107/LEU
419 3/B 108/VAL
420 3/B 109/CYS
421 3/B 110/PRO
422 3/B 111/ASN
423 3/B 112/SER
424 3/B 113/ASN
425 3/B 114/CYS
426 3/B 115/ILE
427 3/B 116/SER
428 3/B 117/HIS
429 3/B 118/ALA
430 3/B 119/GLU
431 3/B 120/PRO
432 3/B 121/VAL
433 3/B 122/SER
434 3/B 123/SER
435 3/B 124/SER
436 3/B 125/PHE
437 3/B 126/ALA
438 3/B 127/VAL
439 3/B 128/ARG
440 3/B 129/LYS
441 3/B 130/ARG
442 3/B 131/ALA
443 3/B 132/ASN
444 3/B 133/ASP
445 3/B 134/ILE
446 3/B 135/ALA
447 3/B 136/LEU
448 3/B 137/LYS
449 3/B 138/CYS
450 3/B 139/LYS
451 3/B 140/TYR
452 3/B 141/CYS
453 3/B 142/GLU
454 3/B 143/LYS
455 3/B 144/GLU
456 3/B 145/PHE
457 3/B 146/SER
458 3/B 147/HIS
459 3/B 148/ASN
460 3/B 149/VAL
461 3/B 150/VAL
462 3/B 151/LEU
463 3/B 152/ALA
464 3/B 153/ASN
465 4/B 154/ZN
466 4/B 999/CTP
467 5/C 1/ALA
468 5/C 2/ASN
469 5/C 3/PRO
470 5/C 4/LEU
471 5/C 5/TYR
472 5/C 6/GLN
473 5/C 7/LYS
474 5/C 8/HIS
475 5/C 9/ILE
476 5/C 10/ILE
477 5/C 11/SER
478 5/C 12/ILE
479 5/C 13/ASN
480 5/C 14/ASP
481 5/C 15/LEU
482 5/C 16/SER
483 5/C 17/ARG
484 5/C 18/ASP
485 5/C 19/ASP
486 5/C 20/LEU
487 5/C 21/ASN
488 5/C 22/LEU
489 5/C 23/VAL
490 5/C 24/LEU
491 5/C 25/ALA
492 5/C 26/THR
493 5/C 27/ALA
494 5/C 28/ALA
495 5/C 29/LYS
496 5/C 30/LEU
497 5/C 31/LYS
498 5/C 32/ALA
499 5/C 33/ASN
500 5/C 34/PRO
501 5/C 35/GLN
502 5/C 36/PRO
503 5/C 37/GLU
504 5/C 38/LEU
505 5/C 39/LEU
506 5/C 40/LYS
507 5/C 41/HIS
508 5/C 42/LYS
509 5/C 43/VAL
510 5/C 44/ILE
511 5/C 45/ALA
512 5/C 46/SER
513 5/C 47/CYS
514 5/C 48/PHE
515 5/C 49/PHE
516 5/C 50/GLU
517 5/C 51/ALA
518 5/C 52/SER
519 5/C 53/THR
520 5/C 54/ARG
521 5/C 55/THR
522 5/C 56/ARG
523 5/C 57/LEU
524 5/C 58/SER
525 5/C 59/PHE
526 5/C 60/GLU
527 5/C 61/THR
528 5/C 62/SER
529 5/C 63/MET
530 5/C 64/HIS
531 5/C 65/ARG
532 5/C 66/LEU
533 5/C 67/GLY
534 5/C 68/ALA
535 5/C 69/SER
536 5/C 70/VAL
537 5/C 71/VAL
538 5/C 72/GLY
539 5/C 73/PHE
540 5/C 74/SER
541 5/C 75/ASP
542 5/C 76/SER
543 5/C 77/ALA
544 5/C 78/ASN
545 5/C 79/THR
546 5/C 80/SER
547 5/C 81/LEU
548 5/C 82/GLY
549 5/C 83/LYS
550 5/C 84/LYS
551 5/C 85/GLY
552 5/C 86/GLU
553 5/C 87/THR
554 5/C 88/LEU
555 5/C 89/ALA
556 5/C 90/ASP
557 5/C 91/THR
558 5/C 92/ILE
559 5/C 93/SER
560 5/C 94/VAL
561 5/C 95/ILE
562 5/C 96/SER
563 5/C 97/THR
564 5/C 98/TYR
565 5/C 99/VAL
566 5/C 100/ASP
567 5/C 101/ALA
568 5/C 102/ILE
569 5/C 103/VAL
570 5/C 104/MET
571 5/C 105/ARG
572 5/C 106/HIS
573 5/C 107/PRO
574 5/C 108/GLN
575 5/C 109/GLU
576 5/C 110/GLY
577 5/C 111/ALA
578 5/C 112/ALA
579 5/C 113/ARG
580 5/C 114/LEU
581 5/C 115/ALA
582 5/C 116/THR
583 5/C 117/GLU
584 5/C 118/PHE
585 5/C 119/SER
586 5/C 120/GLY
587 5/C 121/ASN
588 5/C 122/VAL
589 5/C 123/PRO
590 5/C 124/VAL
591 5/C 125/LEU
592 5/C 126/ASN
593 5/C 127/ALA
594 5/C 128/GLY
595 5/C 129/ASP
596 5/C 130/GLY
597 5/C 131/SER
598 5/C 132/ASN
599 5/C 133/GLN
600 5/C 134/HIS
601 5/C 135/PRO
602 5/C 136/THR
603 5/C 137/GLN
604 5/C 138/THR
605 5/C 139/LEU
606 5/C 140/LEU
607 5/C 141/ASP
608 5/C 142/LEU
609 5/C 143/PHE
610 5/C 144/THR
611 5/C 145/ILE
612 5/C 146/GLN
613 5/C 147/GLU
614 5/C 148/THR
615 5/C 149/GLN
616 5/C 150/GLY
617 5/C 151/ARG
618 5/C 152/LEU
619 5/C 153/ASP
620 5/C 154/ASN
621 5/C 155/LEU
622 5/C 156/HIS
623 5/C 157/VAL
624 5/C 158/ALA
625 5/C 159/MET
626 5/C 160/VAL
627 5/C 161/GLY
628 5/C 162/ASP
629 5/C 163/LEU
630 5/C 164/LYS
631 5/C 165/TYR
632 5/C 166/GLY
633 5/C 167/ARG
634 5/C 168/THR
635 5/C 169/VAL
636 5/C 170/HIS
637 5/C 171/SER
638 5/C 172/LEU
639 5/C 173/THR
640 5/C 174/GLN
641 5/C 175/ALA
642 5/C 176/LEU
643 5/C 177/ALA
644 5/C 178/LYS
645 5/C 179/PHE
646 5/C 180/ASP
647 5/C 181/GLY
648 5/C 182/ASN
649 5/C 183/ARG
650 5/C 184/PHE
651 5/C 185/TYR
652 5/C 186/PHE
653 5/C 187/ILE
654 5/C 188/ALA
655 5/C 189/PRO
656 5/C 190/ASP
657 5/C 191/ALA
658 5/C 192/LEU
659 5/C 193/ALA
660 5/C 194/MET
661 5/C 195/PRO
662 5/C 196/GLN
663 5/C 197/TYR
664 5/C 198/ILE
665 5/C 199/LEU
666 5/C 200/ASP
667 5/C 201/MET
668 5/C 202/LEU
669 5/C 203/ASP
670 5/C 204/GLU
671 5/C 205/LYS
672 5/C 206/GLY
673 5/C 207/ILE
674 5/C 208/ALA
675 5/C 209/TRP
676 5/C 210/SER
677 5/C 211/LEU
678 5/C 212/HIS
679 5/C 213/SER
680 5/C 214/SER
681 5/C 215/ILE
682 5/C 216/GLU
683 5/C 217/GLU
684 5/C 218/VAL
685 5/C 219/MET
686 5/C 220/ALA
687 5/C 221/GLU
688 5/C 222/VAL
689 5/C 223/ASP
690 5/C 224/ILE
691 5/C 225/LEU
692 5/C 226/TYR
693 5/C 227/MET
694 5/C 228/THR
695 5/C 229/ARG
696 5/C 230/VAL
697 5/C 231/GLN
698 5/C 232/LYS
699 5/C 233/GLU
700 5/C 234/ARG
701 5/C 235/LEU
702 5/C 236/ASP
703 5/C 237/PRO
704 5/C 238/SER
705 5/C 239/GLU
706 5/C 240/TYR
707 5/C 241/ALA
708 5/C 242/ASN
709 5/C 243/VAL
710 5/C 244/LYS
711 5/C 245/ALA
712 5/C 246/GLN
713 5/C 247/PHE
714 5/C 248/VAL
715 5/C 249/LEU
716 5/C 250/ARG
717 5/C 251/ALA
718 5/C 252/SER
719 5/C 253/ASP
720 5/C 254/LEU
721 5/C 255/HIS
722 5/C 256/ASN
723 5/C 257/ALA
724 5/C 258/LYS
725 5/C 259/ALA
726 5/C 260/ASN
727 5/C 261/MET
728 5/C 262/LYS
729 5/C 263/VAL
730 5/C 264/LEU
731 5/C 265/HIS
732 5/C 266/PRO
733 5/C 267/LEU
734 5/C 268/PRO
735 5/C 269/ARG
736 5/C 270/VAL
737 5/C 271/ASP
738 5/C 272/GLU
739 5/C 273/ILE
740 5/C 274/ALA
741 5/C 275/THR
742 5/C 276/ASP
743 5/C 277/VAL
744 5/C 278/ASP
745 5/C 279/LYS
746 5/C 280/THR
747 5/C 281/PRO
748 5/C 282/HIS
749 5/C 283/ALA
750 5/C 284/TRP
751 5/C 285/TYR
752 5/C 286/PHE
753 5/C 287/GLN
754 5/C 288/GLN
755 5/C 289/ALA
756 5/C 290/GLY
757 5/C 291/ASN
758 5/C 292/GLY
759 5/C 293/ILE
760 5/C 294/PHE
761 5/C 295/ALA
762 5/C 296/ARG
763 5/C 297/GLN
764 5/C 298/ALA
765 5/C 299/LEU
766 5/C 300/LEU
767 5/C 301/ALA
768 5/C 302/LEU
769 5/C 303/VAL
770 5/C 304/LEU
771 5/C 305/ASN
772 5/C 306/ARG
773 5/C 307/ASP
774 5/C 308/LEU
775 5/C 309/VAL
776 5/C 310/LEU
777 6/C 1312/PAL
778 7/D 1/MET
779 7/D 2/THR
780 7/D 3/HIS
781 7/D 4/ASP
782 7/D 5/ASN
783 7/D 6/LYS
784 7/D 7/LEU
785 7/D 8/GLN
786 7/D 9/VAL
787 7/D 10/GLU
788 7/D 11/ALA
789 7/D 12/ILE
790 7/D 13/LYS
791 7/D 14/ARG
792 7/D 15/GLY
793 7/D 16/THR
794 7/D 17/VAL
795 7/D 18/ILE
796 7/D 19/ASP
797 7/D 20/HIS
798 7/D 21/ILE
799 7/D 22/PRO
800 7/D 23/ALA
801 7/D 24/GLN
802 7/D 25/ILE
803 7/D 26/GLY
804 7/D 27/PHE
805 7/D 28/LYS
806 7/D 29/LEU
807 7/D 30/LEU
808 7/D 31/SER
809 7/D 32/LEU
810 7/D 33/PHE
811 7/D 34/LYS
812 7/D 35/LEU
813 7/D 36/THR
814 7/D 37/GLU
815 7/D 38/THR
816 7/D 39/ASP
817 7/D 40/GLN
818 7/D 41/ARG
819 7/D 42/ILE
820 7/D 43/THR
821 7/D 44/ILE
822 7/D 45/GLY
823 7/D 46/LEU
824 7/D 47/ASN
825 7/D 48/LEU
826 7/D 49/PRO
827 7/D 50/SER
828 7/D 51/GLY
829 7/D 52/GLU
830 7/D 53/MET
831 7/D 54/GLY
832 7/D 55/ARG
833 7/D 56/LYS
834 7/D 57/ASP
835 7/D 58/LEU
836 7/D 59/ILE
837 7/D 60/LYS
838 7/D 61/ILE
839 7/D 62/GLU
840 7/D 63/ASN
841 7/D 64/THR
842 7/D 65/PHE
843 7/D 66/LEU
844 7/D 67/SER
845 7/D 68/GLU
846 7/D 69/ASP
847 7/D 70/GLN
848 7/D 71/VAL
849 7/D 72/ASP
850 7/D 73/GLN
851 7/D 74/LEU
852 7/D 75/ALA
853 7/D 76/LEU
854 7/D 77/TYR
855 7/D 78/ALA
856 7/D 79/PRO
857 7/D 80/GLN
858 7/D 81/ALA
859 7/D 82/THR
860 7/D 83/VAL
861 7/D 84/ASN
862 7/D 85/ARG
863 7/D 86/ILE
864 7/D 87/ASP
865 7/D 88/ASN
866 7/D 89/TYR
867 7/D 90/GLU
868 7/D 91/VAL
869 7/D 92/VAL
870 7/D 93/GLY
871 7/D 94/LYS
872 7/D 95/SER
873 7/D 96/ARG
874 7/D 97/PRO
875 7/D 98/SER
876 7/D 99/LEU
877 7/D 100/PRO
878 7/D 101/GLU
879 7/D 102/ARG
880 7/D 103/ILE
881 7/D 104/ASP
882 7/D 105/ASN
883 7/D 106/VAL
884 7/D 107/LEU
885 7/D 108/VAL
886 7/D 109/CYS
887 7/D 110/PRO
888 7/D 111/ASN
889 7/D 112/SER
890 7/D 113/ASN
891 7/D 114/CYS
892 7/D 115/ILE
893 7/D 116/SER
894 7/D 117/HIS
895 7/D 118/ALA
896 7/D 119/GLU
897 7/D 120/PRO
898 7/D 121/VAL
899 7/D 122/SER
900 7/D 123/SER
901 7/D 124/SER
902 7/D 125/PHE
903 7/D 126/ALA
904 7/D 127/VAL
905 7/D 128/ARG
906 7/D 129/LYS
907 7/D 130/ARG
908 7/D 131/ALA
909 7/D 132/ASN
910 7/D 133/ASP
911 7/D 134/ILE
912 7/D 135/ALA
913 7/D 136/LEU
914 7/D 137/LYS
915 7/D 138/CYS
916 7/D 139/LYS
917 7/D 140/TYR
918 7/D 141/CYS
919 7/D 142/GLU
920 7/D 143/LYS
921 7/D 144/GLU
922 7/D 145/PHE
923 7/D 146/SER
924 7/D 147/HIS
925 7/D 148/ASN
926 7/D 149/VAL
927 7/D 150/VAL
928 7/D 151/LEU
929 7/D 152/ALA
930 7/D 153/ASN
931 8/D 154/ZN
932 8/D 999/CTP
933 9/E 1/ALA
934 9/E 2/ASN
935 9/E 3/PRO
936 9/E 4/LEU
937 9/E 5/TYR
938 9/E 6/GLN
939 9/E 7/LYS
940 9/E 8/HIS
941 9/E 9/ILE
942 9/E 10/ILE
943 9/E 11/SER
944 9/E 12/ILE
945 9/E 13/ASN
946 9/E 14/ASP
947 9/E 15/LEU
948 9/E 16/SER
949 9/E 17/ARG
950 9/E 18/ASP
951 9/E 19/ASP
952 9/E 20/LEU
953 9/E 21/ASN
954 9/E 22/LEU
955 9/E 23/VAL
956 9/E 24/LEU
957 9/E 25/ALA
958 9/E 26/THR
959 9/E 27/ALA
960 9/E 28/ALA
961 9/E 29/LYS
962 9/E 30/LEU
963 9/E 31/LYS
964 9/E 32/ALA
965 9/E 33/ASN
966 9/E 34/PRO
967 9/E 35/GLN
968 9/E 36/PRO
969 9/E 37/GLU
970 9/E 38/LEU
971 9/E 39/LEU
972 9/E 40/LYS
973 9/E 41/HIS
974 9/E 42/LYS
975 9/E 43/VAL
976 9/E 44/ILE
977 9/E 45/ALA
978 9/E 46/SER
979 9/E 47/CYS
980 9/E 48/PHE
981 9/E 49/PHE
982 9/E 50/GLU
983 9/E 51/ALA
984 9/E 52/SER
985 9/E 53/THR
986 9/E 54/ARG
987 9/E 55/THR
988 9/E 56/ARG
989 9/E 57/LEU
990 9/E 58/SER
991 9/E 59/PHE
992 9/E 60/GLU
993 9/E 61/THR
994 9/E 62/SER
995 9/E 63/MET
996 9/E 64/HIS
997 9/E 65/ARG
998 9/E 66/LEU
999 9/E 67/GLY
1000 9/E 68/ALA
1001 9/E 69/SER
1002 9/E 70/VAL
1003 9/E 71/VAL
1004 9/E 72/GLY
1005 9/E 73/PHE
1006 9/E 74/SER
1007 9/E 75/ASP
1008 9/E 76/SER
1009 9/E 77/ALA
1010 9/E 78/ASN
1011 9/E 79/THR
1012 9/E 80/SER
1013 9/E 81/LEU
1014 9/E 82/GLY
1015 9/E 83/LYS
1016 9/E 84/LYS
1017 9/E 85/GLY
1018 9/E 86/GLU
1019 9/E 87/THR
1020 9/E 88/LEU
1021 9/E 89/ALA
1022 9/E 90/ASP
1023 9/E 91/THR
1024 9/E 92/ILE
1025 9/E 93/SER
1026 9/E 94/VAL
1027 9/E 95/ILE
1028 9/E 96/SER
1029 9/E 97/THR
1030 9/E 98/TYR
1031 9/E 99/VAL
1032 9/E 100/ASP
1033 9/E 101/ALA
1034 9/E 102/ILE
1035 9/E 103/VAL
1036 9/E 104/MET
1037 9/E 105/ARG
1038 9/E 106/HIS
1039 9/E 107/PRO
1040 9/E 108/GLN
1041 9/E 109/GLU
1042 9/E 110/GLY
1043 9/E 111/ALA
1044 9/E 112/ALA
1045 9/E 113/ARG
1046 9/E 114/LEU
1047 9/E 115/ALA
1048 9/E 116/THR
1049 9/E 117/GLU
1050 9/E 118/PHE
1051 9/E 119/SER
1052 9/E 120/GLY
1053 9/E 121/ASN
1054 9/E 122/VAL
1055 9/E 123/PRO
1056 9/E 124/VAL
1057 9/E 125/LEU
1058 9/E 126/ASN
1059 9/E 127/ALA
1060 9/E 128/GLY
1061 9/E 129/ASP
1062 9/E 130/GLY
1063 9/E 131/SER
1064 9/E 132/ASN
1065 9/E 133/GLN
1066 9/E 134/HIS
1067 9/E 135/PRO
1068 9/E 136/THR
1069 9/E 137/GLN
1070 9/E 138/THR
1071 9/E 139/LEU
1072 9/E 140/LEU
1073 9/E 141/ASP
1074 9/E 142/LEU
1075 9/E 143/PHE
1076 9/E 144/THR
1077 9/E 145/ILE
1078 9/E 146/GLN
1079 9/E 147/GLU
1080 9/E 148/THR
1081 9/E 149/GLN
1082 9/E 150/GLY
1083 9/E 151/ARG
1084 9/E 152/LEU
1085 9/E 153/ASP
1086 9/E 154/ASN
1087 9/E 155/LEU
1088 9/E 156/HIS
1089 9/E 157/VAL
1090 9/E 158/ALA
1091 9/E 159/MET
1092 9/E 160/VAL
1093 9/E 161/GLY
1094 9/E 162/ASP
1095 9/E 163/LEU
1096 9/E 164/LYS
1097 9/E 165/TYR
1098 9/E 166/GLY
1099 9/E 167/ARG
1100 9/E 168/THR
1101 9/E 169/VAL
1102 9/E 170/HIS
1103 9/E 171/SER
1104 9/E 172/LEU
1105 9/E 173/THR
1106 9/E 174/GLN
1107 9/E 175/ALA
1108 9/E 176/LEU
1109 9/E 177/ALA
1110 9/E 178/LYS
1111 9/E 179/PHE
1112 9/E 180/ASP
1113 9/E 181/GLY
1114 9/E 182/ASN
1115 9/E 183/ARG
1116 9/E 184/PHE
1117 9/E 185/TYR
1118 9/E 186/PHE
1119 9/E 187/ILE
1120 9/E 188/ALA
1121 9/E 189/PRO
1122 9/E 190/ASP
1123 9/E 191/ALA
1124 9/E 192/LEU
1125 9/E 193/ALA
1126 9/E 194/MET
1127 9/E 195/PRO
1128 9/E 196/GLN
1129 9/E 197/TYR
1130 9/E 198/ILE
1131 9/E 199/LEU
1132 9/E 200/ASP
1133 9/E 201/MET
1134 9/E 202/LEU
1135 9/E 203/ASP
1136 9/E 204/GLU
1137 9/E 205/LYS
1138 9/E 206/GLY
1139 9/E 207/ILE
1140 9/E 208/ALA
1141 9/E 209/TRP
1142 9/E 210/SER
1143 9/E 211/LEU
1144 9/E 212/HIS
1145 9/E 213/SER
1146 9/E 214/SER
1147 9/E 215/ILE
1148 9/E 216/GLU
1149 9/E 217/GLU
1150 9/E 218/VAL
1151 9/E 219/MET
1152 9/E 220/ALA
1153 9/E 221/GLU
1154 9/E 222/VAL
1155 9/E 223/ASP
1156 9/E 224/ILE
1157 9/E 225/LEU
1158 9/E 226/TYR
1159 9/E 227/MET
1160 9/E 228/THR
1161 9/E 229/ARG
1162 9/E 230/VAL
1163 9/E 231/GLN
1164 9/E 232/LYS
1165 9/E 233/GLU
1166 9/E 234/ARG
1167 9/E 235/LEU
1168 9/E 236/ASP
1169 9/E 237/PRO
1170 9/E 238/SER
1171 9/E 239/GLU
1172 9/E 240/TYR
1173 9/E 241/ALA
1174 9/E 242/ASN
1175 9/E 243/VAL
1176 9/E 244/LYS
1177 9/E 245/ALA
1178 9/E 246/GLN
1179 9/E 247/PHE
1180 9/E 248/VAL
1181 9/E 249/LEU
1182 9/E 250/ARG
1183 9/E 251/ALA
1184 9/E 252/SER
1185 9/E 253/ASP
1186 9/E 254/LEU
1187 9/E 255/HIS
1188 9/E 256/ASN
1189 9/E 257/ALA
1190 9/E 258/LYS
1191 9/E 259/ALA
1192 9/E 260/ASN
1193 9/E 261/MET
1194 9/E 262/LYS
1195 9/E 263/VAL
1196 9/E 264/LEU
1197 9/E 265/HIS
1198 9/E 266/PRO
1199 9/E 267/LEU
1200 9/E 268/PRO
1201 9/E 269/ARG
1202 9/E 270/VAL
1203 9/E 271/ASP
1204 9/E 272/GLU
1205 9/E 273/ILE
1206 9/E 274/ALA
1207 9/E 275/THR
1208 9/E 276/ASP
1209 9/E 277/VAL
1210 9/E 278/ASP
1211 9/E 279/LYS
1212 9/E 280/THR
1213 9/E 281/PRO
1214 9/E 282/HIS
1215 9/E 283/ALA
1216 9/E 284/TRP
1217 9/E 285/TYR
1218 9/E 286/PHE
1219 9/E 287/GLN
1220 9/E 288/GLN
1221 9/E 289/ALA
1222 9/E 290/GLY
1223 9/E 291/ASN
1224 9/E 292/GLY
1225 9/E 293/ILE
1226 9/E 294/PHE
1227 9/E 295/ALA
1228 9/E 296/ARG
1229 9/E 297/GLN
1230 9/E 298/ALA
1231 9/E 299/LEU
1232 9/E 300/LEU
1233 9/E 301/ALA
1234 9/E 302/LEU
1235 9/E 303/VAL
1236 9/E 304/LEU
1237 9/E 305/ASN
1238 9/E 306/ARG
1239 9/E 307/ASP
1240 9/E 308/LEU
1241 9/E 309/VAL
1242 9/E 310/LEU
1243 10/E 1311/PAL
1244 11/F 1/MET
1245 11/F 2/THR
1246 11/F 3/HIS
1247 11/F 4/ASP
1248 11/F 5/ASN
1249 11/F 6/LYS
1250 11/F 7/LEU
1251 11/F 8/GLN
1252 11/F 9/VAL
1253 11/F 10/GLU
1254 11/F 11/ALA
1255 11/F 12/ILE
1256 11/F 13/LYS
1257 11/F 14/ARG
1258 11/F 15/GLY
1259 11/F 16/THR
1260 11/F 17/VAL
1261 11/F 18/ILE
1262 11/F 19/ASP
1263 11/F 20/HIS
1264 11/F 21/ILE
1265 11/F 22/PRO
1266 11/F 23/ALA
1267 11/F 24/GLN
1268 11/F 25/ILE
1269 11/F 26/GLY
1270 11/F 27/PHE
1271 11/F 28/LYS
1272 11/F 29/LEU
1273 11/F 30/LEU
1274 11/F 31/SER
1275 11/F 32/LEU
1276 11/F 33/PHE
1277 11/F 34/LYS
1278 11/F 35/LEU
1279 11/F 36/THR
1280 11/F 37/GLU
1281 11/F 38/THR
1282 11/F 39/ASP
1283 11/F 40/GLN
1284 11/F 41/ARG
1285 11/F 42/ILE
1286 11/F 43/THR
1287 11/F 44/ILE
1288 11/F 45/GLY
1289 11/F 46/LEU
1290 11/F 47/ASN
1291 11/F 48/LEU
1292 11/F 49/PRO
1293 11/F 50/SER
1294 11/F 51/GLY
1295 11/F 52/GLU
1296 11/F 53/MET
1297 11/F 54/GLY
1298 11/F 55/ARG
1299 11/F 56/LYS
1300 11/F 57/ASP
1301 11/F 58/LEU
1302 11/F 59/ILE
1303 11/F 60/LYS
1304 11/F 61/ILE
1305 11/F 62/GLU
1306 11/F 63/ASN
1307 11/F 64/THR
1308 11/F 65/PHE
1309 11/F 66/LEU
1310 11/F 67/SER
1311 11/F 68/GLU
1312 11/F 69/ASP
1313 11/F 70/GLN
1314 11/F 71/VAL
1315 11/F 72/ASP
1316 11/F 73/GLN
1317 11/F 74/LEU
1318 11/F 75/ALA
1319 11/F 76/LEU
1320 11/F 77/TYR
1321 11/F 78/ALA
1322 11/F 79/PRO
1323 11/F 80/GLN
1324 11/F 81/ALA
1325 11/F 82/THR
1326 11/F 83/VAL
1327 11/F 84/ASN
1328 11/F 85/ARG
1329 11/F 86/ILE
1330 11/F 87/ASP
1331 11/F 88/ASN
1332 11/F 89/TYR
1333 11/F 90/GLU
1334 11/F 91/VAL
1335 11/F 92/VAL
1336 11/F 93/GLY
1337 11/F 94/LYS
1338 11/F 95/SER
1339 11/F 96/ARG
1340 11/F 97/PRO
1341 11/F 98/SER
1342 11/F 99/LEU
1343 11/F 100/PRO
1344 11/F 101/GLU
1345 11/F 102/ARG
1346 11/F 103/ILE
1347 11/F 104/ASP
1348 11/F 105/ASN
1349 11/F 106/VAL
1350 11/F 107/LEU
1351 11/F 108/VAL
1352 11/F 109/CYS
1353 11/F 110/PRO
1354 11/F 111/ASN
1355 11/F 112/SER
1356 11/F 113/ASN
1357 11/F 114/CYS
1358 11/F 115/ILE
1359 11/F 116/SER
1360 11/F 117/HIS
1361 11/F 118/ALA
1362 11/F 119/GLU
1363 11/F 120/PRO
1364 11/F 121/VAL
1365 11/F 122/SER
1366 11/F 123/SER
1367 11/F 124/SER
1368 11/F 125/PHE
1369 11/F 126/ALA
1370 11/F 127/VAL
1371 11/F 128/ARG
1372 11/F 129/LYS
1373 11/F 130/ARG
1374 11/F 131/ALA
1375 11/F 132/ASN
1376 11/F 133/ASP
1377 11/F 134/ILE
1378 11/F 135/ALA
1379 11/F 136/LEU
1380 11/F 137/LYS
1381 11/F 138/CYS
1382 11/F 139/LYS
1383 11/F 140/TYR
1384 11/F 141/CYS
1385 11/F 142/GLU
1386 11/F 143/LYS
1387 11/F 144/GLU
1388 11/F 145/PHE
1389 11/F 146/SER
1390 11/F 147/HIS
1391 11/F 148/ASN
1392 11/F 149/VAL
1393 11/F 150/VAL
1394 11/F 151/LEU
1395 11/F 152/ALA
1396 11/F 153/ASN
1397 12/F 154/ZN
1398 12/F 999/CTP
1399 13/G 1/ALA
1400 13/G 2/ASN
1401 13/G 3/PRO
1402 13/G 4/LEU
1403 13/G 5/TYR
1404 13/G 6/GLN
1405 13/G 7/LYS
1406 13/G 8/HIS
1407 13/G 9/ILE
1408 13/G 10/ILE
1409 13/G 11/SER
1410 13/G 12/ILE
1411 13/G 13/ASN
1412 13/G 14/ASP
1413 13/G 15/LEU
1414 13/G 16/SER
1415 13/G 17/ARG
1416 13/G 18/ASP
1417 13/G 19/ASP
1418 13/G 20/LEU
1419 13/G 21/ASN
1420 13/G 22/LEU
1421 13/G 23/VAL
1422 13/G 24/LEU
1423 13/G 25/ALA
1424 13/G 26/THR
1425 13/G 27/ALA
1426 13/G 28/ALA
1427 13/G 29/LYS
1428 13/G 30/LEU
1429 13/G 31/LYS
1430 13/G 32/ALA
1431 13/G 33/ASN
1432 13/G 34/PRO
1433 13/G 35/GLN
1434 13/G 36/PRO
1435 13/G 37/GLU
1436 13/G 38/LEU
1437 13/G 39/LEU
1438 13/G 40/LYS
1439 13/G 41/HIS
1440 13/G 42/LYS
1441 13/G 43/VAL
1442 13/G 44/ILE
1443 13/G 45/ALA
1444 13/G 46/SER
1445 13/G 47/CYS
1446 13/G 48/PHE
1447 13/G 49/PHE
1448 13/G 50/GLU
1449 13/G 51/ALA
1450 13/G 52/SER
1451 13/G 53/THR
1452 13/G 54/ARG
1453 13/G 55/THR
1454 13/G 56/ARG
1455 13/G 57/LEU
1456 13/G 58/SER
1457 13/G 59/PHE
1458 13/G 60/GLU
1459 13/G 61/THR
1460 13/G 62/SER
1461 13/G 63/MET
1462 13/G 64/HIS
1463 13/G 65/ARG
1464 13/G 66/LEU
1465 13/G 67/GLY
1466 13/G 68/ALA
1467 13/G 69/SER
1468 13/G 70/VAL
1469 13/G 71/VAL
1470 13/G 72/GLY
1471 13/G 73/PHE
1472 13/G 74/SER
1473 13/G 75/ASP
1474 13/G 76/SER
1475 13/G 77/ALA
1476 13/G 78/ASN
1477 13/G 79/THR
1478 13/G 80/SER
1479 13/G 81/LEU
1480 13/G 82/GLY
1481 13/G 83/LYS
1482 13/G 84/LYS
1483 13/G 85/GLY
1484 13/G 86/GLU
1485 13/G 87/THR
1486 13/G 88/LEU
1487 13/G 89/ALA
1488 13/G 90/ASP
1489 13/G 91/THR
1490 13/G 92/ILE
1491 13/G 93/SER
1492 13/G 94/VAL
1493 13/G 95/ILE
1494 13/G 96/SER
1495 13/G 97/THR
1496 13/G 98/TYR
1497 13/G 99/VAL
1498 13/G 100/ASP
1499 13/G 101/ALA
1500 13/G 102/ILE
1501 13/G 103/VAL
1502 13/G 104/MET
1503 13/G 105/ARG
1504 13/G 106/HIS
1505 13/G 107/PRO
1506 13/G 108/GLN
1507 13/G 109/GLU
1508 13/G 110/GLY
1509 13/G 111/ALA
1510 13/G 112/ALA
1511 13/G 113/ARG
1512 13/G 114/LEU
1513 13/G 115/ALA
1514 13/G 116/THR
1515 13/G 117/GLU
1516 13/G 118/PHE
1517 13/G 119/SER
1518 13/G 120/GLY
1519 13/G 121/ASN
1520 13/G 122/VAL
1521 13/G 123/PRO
1522 13/G 124/VAL
1523 13/G 125/LEU
1524 13/G 126/ASN
1525 13/G 127/ALA
1526 13/G 128/GLY
1527 13/G 129/ASP
1528 13/G 130/GLY
1529 13/G 131/SER
1530 13/G 132/ASN
1531 13/G 133/GLN
1532 13/G 134/HIS
1533 13/G 135/PRO
1534 13/G 136/THR
1535 13/G 137/GLN
1536 13/G 138/THR
1537 13/G 139/LEU
1538 13/G 140/LEU
1539 13/G 141/ASP
1540 13/G 142/LEU
1541 13/G 143/PHE
1542 13/G 144/THR
1543 13/G 145/ILE
1544 13/G 146/GLN
1545 13/G 147/GLU
1546 13/G 148/THR
1547 13/G 149/GLN
1548 13/G 150/GLY
1549 13/G 151/ARG
1550 13/G 152/LEU
1551 13/G 153/ASP
1552 13/G 154/ASN
1553 13/G 155/LEU
1554 13/G 156/HIS
1555 13/G 157/VAL
1556 13/G 158/ALA
1557 13/G 159/MET
1558 13/G 160/VAL
1559 13/G 161/GLY
1560 13/G 162/ASP
1561 13/G 163/LEU
1562 13/G 164/LYS
1563 13/G 165/TYR
1564 13/G 166/GLY
1565 13/G 167/ARG
1566 13/G 168/THR
1567 13/G 169/VAL
1568 13/G 170/HIS
1569 13/G 171/SER
1570 13/G 172/LEU
1571 13/G 173/THR
1572 13/G 174/GLN
1573 13/G 175/ALA
1574 13/G 176/LEU
1575 13/G 177/ALA
1576 13/G 178/LYS
1577 13/G 179/PHE
1578 13/G 180/ASP
1579 13/G 181/GLY
1580 13/G 182/ASN
1581 13/G 183/ARG
1582 13/G 184/PHE
1583 13/G 185/TYR
1584 13/G 186/PHE
1585 13/G 187/ILE
1586 13/G 188/ALA
1587 13/G 189/PRO
1588 13/G 190/ASP
1589 13/G 191/ALA
1590 13/G 192/LEU
1591 13/G 193/ALA
1592 13/G 194/MET
1593 13/G 195/PRO
1594 13/G 196/GLN
1595 13/G 197/TYR
1596 13/G 198/ILE
1597 13/G 199/LEU
1598 13/G 200/ASP
1599 13/G 201/MET
1600 13/G 202/LEU
1601 13/G 203/ASP
1602 13/G 204/GLU
1603 13/G 205/LYS
1604 13/G 206/GLY
1605 13/G 207/ILE
1606 13/G 208/ALA
1607 13/G 209/TRP
1608 13/G 210/SER
1609 13/G 211/LEU
1610 13/G 212/HIS
1611 13/G 213/SER
1612 13/G 214/SER
1613 13/G 215/ILE
1614 13/G 216/GLU
1615 13/G 217/GLU
1616 13/G 218/VAL
1617 13/G 219/MET
1618 13/G 220/ALA
1619 13/G 221/GLU
1620 13/G 222/VAL
1621 13/G 223/ASP
1622 13/G 224/ILE
1623 13/G 225/LEU
1624 13/G 226/TYR
1625 13/G 227/MET
1626 13/G 228/THR
1627 13/G 229/ARG
1628 13/G 230/VAL
1629 13/G 231/GLN
1630 13/G 232/LYS
1631 13/G 233/GLU
1632 13/G 234/ARG
1633 13/G 235/LEU
1634 13/G 236/ASP
1635 13/G 237/PRO
1636 13/G 238/SER
1637 13/G 239/GLU
1638 13/G 240/TYR
1639 13/G 241/ALA
1640 13/G 242/ASN
1641 13/G 243/VAL
1642 13/G 244/LYS
1643 13/G 245/ALA
1644 13/G 246/GLN
1645 13/G 247/PHE
1646 13/G 248/VAL
1647 13/G 249/LEU
1648 13/G 250/ARG
1649 13/G 251/ALA
1650 13/G 252/SER
1651 13/G 253/ASP
1652 13/G 254/LEU
1653 13/G 255/HIS
1654 13/G 256/ASN
1655 13/G 257/ALA
1656 13/G 258/LYS
1657 13/G 259/ALA
1658 13/G 260/ASN
1659 13/G 261/MET
1660 13/G 262/LYS
1661 13/G 263/VAL
1662 13/G 264/LEU
1663 13/G 265/HIS
1664 13/G 266/PRO
1665 13/G 267/LEU
1666 13/G 268/PRO
1667 13/G 269/ARG
1668 13/G 270/VAL
1669 13/G 271/ASP
1670 13/G 272/GLU
1671 13/G 273/ILE
1672 13/G 274/ALA
1673 13/G 275/THR
1674 13/G 276/ASP
1675 13/G 277/VAL
1676 13/G 278/ASP
1677 13/G 279/LYS
1678 13/G 280/THR
1679 13/G 281/PRO
1680 13/G 282/HIS
1681 13/G 283/ALA
1682 13/G 284/TRP
1683 13/G 285/TYR
1684 13/G 286/PHE
1685 13/G 287/GLN
1686 13/G 288/GLN
1687 13/G 289/ALA
1688 13/G 290/GLY
1689 13/G 291/ASN
1690 13/G 292/GLY
1691 13/G 293/ILE
1692 13/G 294/PHE
1693 13/G 295/ALA
1694 13/G 296/ARG
1695 13/G 297/GLN
1696 13/G 298/ALA
1697 13/G 299/LEU
1698 13/G 300/LEU
1699 13/G 301/ALA
1700 13/G 302/LEU
1701 13/G 303/VAL
1702 13/G 304/LEU
1703 13/G 305/ASN
1704 13/G 306/ARG
1705 13/G 307/ASP
1706 13/G 308/LEU
1707 13/G 309/VAL
1708 13/G 310/LEU
1709 14/G 1312/PAL
1710 15/H 1/MET
1711 15/H 2/THR
1712 15/H 3/HIS
1713 15/H 4/ASP
1714 15/H 5/ASN
1715 15/H 6/LYS
1716 15/H 7/LEU
1717 15/H 8/GLN
1718 15/H 9/VAL
1719 15/H 10/GLU
1720 15/H 11/ALA
1721 15/H 12/ILE
1722 15/H 13/LYS
1723 15/H 14/ARG
1724 15/H 15/GLY
1725 15/H 16/THR
1726 15/H 17/VAL
1727 15/H 18/ILE
1728 15/H 19/ASP
1729 15/H 20/HIS
1730 15/H 21/ILE
1731 15/H 22/PRO
1732 15/H 23/ALA
1733 15/H 24/GLN
1734 15/H 25/ILE
1735 15/H 26/GLY
1736 15/H 27/PHE
1737 15/H 28/LYS
1738 15/H 29/LEU
1739 15/H 30/LEU
1740 15/H 31/SER
1741 15/H 32/LEU
1742 15/H 33/PHE
1743 15/H 34/LYS
1744 15/H 35/LEU
1745 15/H 36/THR
1746 15/H 37/GLU
1747 15/H 38/THR
1748 15/H 39/ASP
1749 15/H 40/GLN
1750 15/H 41/ARG
1751 15/H 42/ILE
1752 15/H 43/THR
1753 15/H 44/ILE
1754 15/H 45/GLY
1755 15/H 46/LEU
1756 15/H 47/ASN
1757 15/H 48/LEU
1758 15/H 49/PRO
1759 15/H 50/SER
1760 15/H 51/GLY
1761 15/H 52/GLU
1762 15/H 53/MET
1763 15/H 54/GLY
1764 15/H 55/ARG
1765 15/H 56/LYS
1766 15/H 57/ASP
1767 15/H 58/LEU
1768 15/H 59/ILE
1769 15/H 60/LYS
1770 15/H 61/ILE
1771 15/H 62/GLU
1772 15/H 63/ASN
1773 15/H 64/THR
1774 15/H 65/PHE
1775 15/H 66/LEU
1776 15/H 67/SER
1777 15/H 68/GLU
1778 15/H 69/ASP
1779 15/H 70/GLN
1780 15/H 71/VAL
1781 15/H 72/ASP
1782 15/H 73/GLN
1783 15/H 74/LEU
1784 15/H 75/ALA
1785 15/H 76/LEU
1786 15/H 77/TYR
1787 15/H 78/ALA
1788 15/H 79/PRO
1789 15/H 80/GLN
1790 15/H 81/ALA
1791 15/H 82/THR
1792 15/H 83/VAL
1793 15/H 84/ASN
1794 15/H 85/ARG
1795 15/H 86/ILE
1796 15/H 87/ASP
1797 15/H 88/ASN
1798 15/H 89/TYR
1799 15/H 90/GLU
1800 15/H 91/VAL
1801 15/H 92/VAL
1802 15/H 93/GLY
1803 15/H 94/LYS
1804 15/H 95/SER
1805 15/H 96/ARG
1806 15/H 97/PRO
1807 15/H 98/SER
1808 15/H 99/LEU
1809 15/H 100/PRO
1810 15/H 101/GLU
1811 15/H 102/ARG
1812 15/H 103/ILE
1813 15/H 104/ASP
1814 15/H 105/ASN
1815 15/H 106/VAL
1816 15/H 107/LEU
1817 15/H 108/VAL
1818 15/H 109/CYS
1819 15/H 110/PRO
1820 15/H 111/ASN
1821 15/H 112/SER
1822 15/H 113/ASN
1823 15/H 114/CYS
1824 15/H 115/ILE
1825 15/H 116/SER
1826 15/H 117/HIS
1827 15/H 118/ALA
1828 15/H 119/GLU
1829 15/H 120/PRO
1830 15/H 121/VAL
1831 15/H 122/SER
1832 15/H 123/SER
1833 15/H 124/SER
1834 15/H 125/PHE
1835 15/H 126/ALA
1836 15/H 127/VAL
1837 15/H 128/ARG
1838 15/H 129/LYS
1839 15/H 130/ARG
1840 15/H 131/ALA
1841 15/H 132/ASN
1842 15/H 133/ASP
1843 15/H 134/ILE
1844 15/H 135/ALA
1845 15/H 136/LEU
1846 15/H 137/LYS
1847 15/H 138/CYS
1848 15/H 139/LYS
1849 15/H 140/TYR
1850 15/H 141/CYS
1851 15/H 142/GLU
1852 15/H 143/LYS
1853 15/H 144/GLU
1854 15/H 145/PHE
1855 15/H 146/SER
1856 15/H 147/HIS
1857 15/H 148/ASN
1858 15/H 149/VAL
1859 15/H 150/VAL
1860 15/H 151/LEU
1861 15/H 152/ALA
1862 15/H 153/ASN
1863 16/H 154/ZN
1864 16/H 999/CTP
1865 17/I 1/ALA
1866 17/I 2/ASN
1867 17/I 3/PRO
1868 17/I 4/LEU
1869 17/I 5/TYR
1870 17/I 6/GLN
1871 17/I 7/LYS
1872 17/I 8/HIS
1873 17/I 9/ILE
1874 17/I 10/ILE
1875 17/I 11/SER
1876 17/I 12/ILE
1877 17/I 13/ASN
1878 17/I 14/ASP
1879 17/I 15/LEU
1880 17/I 16/SER
1881 17/I 17/ARG
1882 17/I 18/ASP
1883 17/I 19/ASP
1884 17/I 20/LEU
1885 17/I 21/ASN
1886 17/I 22/LEU
1887 17/I 23/VAL
1888 17/I 24/LEU
1889 17/I 25/ALA
1890 17/I 26/THR
1891 17/I 27/ALA
1892 17/I 28/ALA
1893 17/I 29/LYS
1894 17/I 30/LEU
1895 17/I 31/LYS
1896 17/I 32/ALA
1897 17/I 33/ASN
1898 17/I 34/PRO
1899 17/I 35/GLN
1900 17/I 36/PRO
1901 17/I 37/GLU
1902 17/I 38/LEU
1903 17/I 39/LEU
1904 17/I 40/LYS
1905 17/I 41/HIS
1906 17/I 42/LYS
1907 17/I 43/VAL
1908 17/I 44/ILE
1909 17/I 45/ALA
1910 17/I 46/SER
1911 17/I 47/CYS
1912 17/I 48/PHE
1913 17/I 49/PHE
1914 17/I 50/GLU
1915 17/I 51/ALA
1916 17/I 52/SER
1917 17/I 53/THR
1918 17/I 54/ARG
1919 17/I 55/THR
1920 17/I 56/ARG
1921 17/I 57/LEU
1922 17/I 58/SER
1923 17/I 59/PHE
1924 17/I 60/GLU
1925 17/I 61/THR
1926 17/I 62/SER
1927 17/I 63/MET
1928 17/I 64/HIS
1929 17/I 65/ARG
1930 17/I 66/LEU
1931 17/I 67/GLY
1932 17/I 68/ALA
1933 17/I 69/SER
1934 17/I 70/VAL
1935 17/I 71/VAL
1936 17/I 72/GLY
1937 17/I 73/PHE
1938 17/I 74/SER
1939 17/I 75/ASP
1940 17/I 76/SER
1941 17/I 77/ALA
1942 17/I 78/ASN
1943 17/I 79/THR
1944 17/I 80/SER
1945 17/I 81/LEU
1946 17/I 82/GLY
1947 17/I 83/LYS
1948 17/I 84/LYS
1949 17/I 85/GLY
1950 17/I 86/GLU
1951 17/I 87/THR
1952 17/I 88/LEU
1953 17/I 89/ALA
1954 17/I 90/ASP
1955 17/I 91/THR
1956 17/I 92/ILE
1957 17/I 93/SER
1958 17/I 94/VAL
1959 17/I 95/ILE
1960 17/I 96/SER
1961 17/I 97/THR
1962 17/I 98/TYR
1963 17/I 99/VAL
1964 17/I 100/ASP
1965 17/I 101/ALA
1966 17/I 102/ILE
1967 17/I 103/VAL
1968 17/I 104/MET
1969 17/I 105/ARG
1970 17/I 106/HIS
1971 17/I 107/PRO
1972 17/I 108/GLN
1973 17/I 109/GLU
1974 17/I 110/GLY
1975 17/I 111/ALA
1976 17/I 112/ALA
1977 17/I 113/ARG
1978 17/I 114/LEU
1979 17/I 115/ALA
1980 17/I 116/THR
1981 17/I 117/GLU
1982 17/I 118/PHE
1983 17/I 119/SER
1984 17/I 120/GLY
1985 17/I 121/ASN
1986 17/I 122/VAL
1987 17/I 123/PRO
1988 17/I 124/VAL
1989 17/I 125/LEU
1990 17/I 126/ASN
1991 17/I 127/ALA
1992 17/I 128/GLY
1993 17/I 129/ASP
1994 17/I 130/GLY
1995 17/I 131/SER
1996 17/I 132/ASN
1997 17/I 133/GLN
1998 17/I 134/HIS
1999 17/I 135/PRO
2000 17/I 136/THR
2001 17/I 137/GLN
2002 17/I 138/THR
2003 17/I 139/LEU
2004 17/I 140/LEU
2005 17/I 141/ASP
2006 17/I 142/LEU
2007 17/I 143/PHE
2008 17/I 144/THR
2009 17/I 145/ILE
2010 17/I 146/GLN
2011 17/I 147/GLU
2012 17/I 148/THR
2013 17/I 149/GLN
2014 17/I 150/GLY
2015 17/I 151/ARG
2016 17/I 152/LEU
2017 17/I 153/ASP
2018 17/I 154/ASN
2019 17/I 155/LEU
2020 17/I 156/HIS
2021 17/I 157/VAL
2022 17/I 158/ALA
2023 17/I 159/MET
2024 17/I 160/VAL
2025 17/I 161/GLY
2026 17/I 162/ASP
2027 17/I 163/LEU
2028 17/I 164/LYS
2029 17/I 165/TYR
2030 17/I 166/GLY
2031 17/I 167/ARG
2032 17/I 168/THR
2033 17/I 169/VAL
2034 17/I 170/HIS
2035 17/I 171/SER
2036 17/I 172/LEU
2037 17/I 173/THR
2038 17/I 174/GLN
2039 17/I 175/ALA
2040 17/I 176/LEU
2041 17/I 177/ALA
2042 17/I 178/LYS
2043 17/I 179/PHE
2044 17/I 180/ASP
2045 17/I 181/GLY
2046 17/I 182/ASN
2047 17/I 183/ARG
2048 17/I 184/PHE
2049 17/I 185/TYR
2050 17/I 186/PHE
2051 17/I 187/ILE
2052 17/I 188/ALA
2053 17/I 189/PRO
2054 17/I 190/ASP
2055 17/I 191/ALA
2056 17/I 192/LEU
2057 17/I 193/ALA
2058 17/I 194/MET
2059 17/I 195/PRO
2060 17/I 196/GLN
2061 17/I 197/TYR
2062 17/I 198/ILE
2063 17/I 199/LEU
2064 17/I 200/ASP
2065 17/I 201/MET
2066 17/I 202/LEU
2067 17/I 203/ASP
2068 17/I 204/GLU
2069 17/I 205/LYS
2070 17/I 206/GLY
2071 17/I 207/ILE
2072 17/I 208/ALA
2073 17/I 209/TRP
2074 17/I 210/SER
2075 17/I 211/LEU
2076 17/I 212/HIS
2077 17/I 213/SER
2078 17/I 214/SER
2079 17/I 215/ILE
2080 17/I 216/GLU
2081 17/I 217/GLU
2082 17/I 218/VAL
2083 17/I 219/MET
2084 17/I 220/ALA
2085 17/I 221/GLU
2086 17/I 222/VAL
2087 17/I 223/ASP
2088 17/I 224/ILE
2089 17/I 225/LEU
2090 17/I 226/TYR
2091 17/I 227/MET
2092 17/I 228/THR
2093 17/I 229/ARG
2094 17/I 230/VAL
2095 17/I 231/GLN
2096 17/I 232/LYS
2097 17/I 233/GLU
2098 17/I 234/ARG
2099 17/I 235/LEU
2100 17/I 236/ASP
2101 17/I 237/PRO
2102 17/I 238/SER
2103 17/I 239/GLU
2104 17/I 240/TYR
2105 17/I 241/ALA
2106 17/I 242/ASN
2107 17/I 243/VAL
2108 17/I 244/LYS
2109 17/I 245/ALA
2110 17/I 246/GLN
2111 17/I 247/PHE
2112 17/I 248/VAL
2113 17/I 249/LEU
2114 17/I 250/ARG
2115 17/I 251/ALA
2116 17/I 252/SER
2117 17/I 253/ASP
2118 17/I 254/LEU
2119 17/I 255/HIS
2120 17/I 256/ASN
2121 17/I 257/ALA
2122 17/I 258/LYS
2123 17/I 259/ALA
2124 17/I 260/ASN
2125 17/I 261/MET
2126 17/I 262/LYS
2127 17/I 263/VAL
2128 17/I 264/LEU
2129 17/I 265/HIS
2130 17/I 266/PRO
2131 17/I 267/LEU
2132 17/I 268/PRO
2133 17/I 269/ARG
2134 17/I 270/VAL
2135 17/I 271/ASP
2136 17/I 272/GLU
2137 17/I 273/ILE
2138 17/I 274/ALA
2139 17/I 275/THR
2140 17/I 276/ASP
2141 17/I 277/VAL
2142 17/I 278/ASP
2143 17/I 279/LYS
2144 17/I 280/THR
2145 17/I 281/PRO
2146 17/I 282/HIS
2147 17/I 283/ALA
2148 17/I 284/TRP
2149 17/I 285/TYR
2150 17/I 286/PHE
2151 17/I 287/GLN
2152 17/I 288/GLN
2153 17/I 289/ALA
2154 17/I 290/GLY
2155 17/I 291/ASN
2156 17/I 292/GLY
2157 17/I 293/ILE
2158 17/I 294/PHE
2159 17/I 295/ALA
2160 17/I 296/ARG
2161 17/I 297/GLN
2162 17/I 298/ALA
2163 17/I 299/LEU
2164 17/I 300/LEU
2165 17/I 301/ALA
2166 17/I 302/LEU
2167 17/I 303/VAL
2168 17/I 304/LEU
2169 17/I 305/ASN
2170 17/I 306/ARG
2171 17/I 307/ASP
2172 17/I 308/LEU
2173 17/I 309/VAL
2174 17/I 310/LEU
2175 18/I 1311/PAL
2176 19/J 1/MET
2177 19/J 2/THR
2178 19/J 3/HIS
2179 19/J 4/ASP
2180 19/J 5/ASN
2181 19/J 6/LYS
2182 19/J 7/LEU
2183 19/J 8/GLN
2184 19/J 9/VAL
2185 19/J 10/GLU
2186 19/J 11/ALA
2187 19/J 12/ILE
2188 19/J 13/LYS
2189 19/J 14/ARG
2190 19/J 15/GLY
2191 19/J 16/THR
2192 19/J 17/VAL
2193 19/J 18/ILE
2194 19/J 19/ASP
2195 19/J 20/HIS
2196 19/J 21/ILE
2197 19/J 22/PRO
2198 19/J 23/ALA
2199 19/J 24/GLN
2200 19/J 25/ILE
2201 19/J 26/GLY
2202 19/J 27/PHE
2203 19/J 28/LYS
2204 19/J 29/LEU
2205 19/J 30/LEU
2206 19/J 31/SER
2207 19/J 32/LEU
2208 19/J 33/PHE
2209 19/J 34/LYS
2210 19/J 35/LEU
2211 19/J 36/THR
2212 19/J 37/GLU
2213 19/J 38/THR
2214 19/J 39/ASP
2215 19/J 40/GLN
2216 19/J 41/ARG
2217 19/J 42/ILE
2218 19/J 43/THR
2219 19/J 44/ILE
2220 19/J 45/GLY
2221 19/J 46/LEU
2222 19/J 47/ASN
2223 19/J 48/LEU
2224 19/J 49/PRO
2225 19/J 50/SER
2226 19/J 51/GLY
2227 19/J 52/GLU
2228 19/J 53/MET
2229 19/J 54/GLY
2230 19/J 55/ARG
2231 19/J 56/LYS
2232 19/J 57/ASP
2233 19/J 58/LEU
2234 19/J 59/ILE
2235 19/J 60/LYS
2236 19/J 61/ILE
2237 19/J 62/GLU
2238 19/J 63/ASN
2239 19/J 64/THR
2240 19/J 65/PHE
2241 19/J 66/LEU
2242 19/J 67/SER
2243 19/J 68/GLU
2244 19/J 69/ASP
2245 19/J 70/GLN
2246 19/J 71/VAL
2247 19/J 72/ASP
2248 19/J 73/GLN
2249 19/J 74/LEU
2250 19/J 75/ALA
2251 19/J 76/LEU
2252 19/J 77/TYR
2253 19/J 78/ALA
2254 19/J 79/PRO
2255 19/J 80/GLN
2256 19/J 81/ALA
2257 19/J 82/THR
2258 19/J 83/VAL
2259 19/J 84/ASN
2260 19/J 85/ARG
2261 19/J 86/ILE
2262 19/J 87/ASP
2263 19/J 88/ASN
2264 19/J 89/TYR
2265 19/J 90/GLU
2266 19/J 91/VAL
2267 19/J 92/VAL
2268 19/J 93/GLY
2269 19/J 94/LYS
2270 19/J 95/SER
2271 19/J 96/ARG
2272 19/J 97/PRO
2273 19/J 98/SER
2274 19/J 99/LEU
2275 19/J 100/PRO
2276 19/J 101/GLU
2277 19/J 102/ARG
2278 19/J 103/ILE
2279 19/J 104/ASP
2280 19/J 105/ASN
2281 19/J 106/VAL
2282 19/J 107/LEU
2283 19/J 108/VAL
2284 19/J 109/CYS
2285 19/J 110/PRO
2286 19/J 111/ASN
2287 19/J 112/SER
2288 19/J 113/ASN
2289 19/J 114/CYS
2290 19/J 115/ILE
2291 19/J 116/SER
2292 19/J 117/HIS
2293 19/J 118/ALA
2294 19/J 119/GLU
2295 19/J 120/PRO
2296 19/J 121/VAL
2297 19/J 122/SER
2298 19/J 123/SER
2299 19/J 124/SER
2300 19/J 125/PHE
2301 19/J 126/ALA
2302 19/J 127/VAL
2303 19/J 128/ARG
2304 19/J 129/LYS
2305 19/J 130/ARG
2306 19/J 131/ALA
2307 19/J 132/ASN
2308 19/J 133/ASP
2309 19/J 134/ILE
2310 19/J 135/ALA
2311 19/J 136/LEU
2312 19/J 137/LYS
2313 19/J 138/CYS
2314 19/J 139/LYS
2315 19/J 140/TYR
2316 19/J 141/CYS
2317 19/J 142/GLU
2318 19/J 143/LYS
2319 19/J 144/GLU
2320 19/J 145/PHE
2321 19/J 146/SER
2322 19/J 147/HIS
2323 19/J 148/ASN
2324 19/J 149/VAL
2325 19/J 150/VAL
2326 19/J 151/LEU
2327 19/J 152/ALA
2328 19/J 153/ASN
2329 20/J 154/ZN
2330 20/J 999/CTP
2331 21/K 1/ALA
2332 21/K 2/ASN
2333 21/K 3/PRO
2334 21/K 4/LEU
2335 21/K 5/TYR
2336 21/K 6/GLN
2337 21/K 7/LYS
2338 21/K 8/HIS
2339 21/K 9/ILE
2340 21/K 10/ILE
2341 21/K 11/SER
2342 21/K 12/ILE
2343 21/K 13/ASN
2344 21/K 14/ASP
2345 21/K 15/LEU
2346 21/K 16/SER
2347 21/K 17/ARG
2348 21/K 18/ASP
2349 21/K 19/ASP
2350 21/K 20/LEU
2351 21/K 21/ASN
2352 21/K 22/LEU
2353 21/K 23/VAL
2354 21/K 24/LEU
2355 21/K 25/ALA
2356 21/K 26/THR
2357 21/K 27/ALA
2358 21/K 28/ALA
2359 21/K 29/LYS
2360 21/K 30/LEU
2361 21/K 31/LYS
2362 21/K 32/ALA
2363 21/K 33/ASN
2364 21/K 34/PRO
2365 21/K 35/GLN
2366 21/K 36/PRO
2367 21/K 37/GLU
2368 21/K 38/LEU
2369 21/K 39/LEU
2370 21/K 40/LYS
2371 21/K 41/HIS
2372 21/K 42/LYS
2373 21/K 43/VAL
2374 21/K 44/ILE
2375 21/K 45/ALA
2376 21/K 46/SER
2377 21/K 47/CYS
2378 21/K 48/PHE
2379 21/K 49/PHE
2380 21/K 50/GLU
2381 21/K 51/ALA
2382 21/K 52/SER
2383 21/K 53/THR
2384 21/K 54/ARG
2385 21/K 55/THR
2386 21/K 56/ARG
2387 21/K 57/LEU
2388 21/K 58/SER
2389 21/K 59/PHE
2390 21/K 60/GLU
2391 21/K 61/THR
2392 21/K 62/SER
2393 21/K 63/MET
2394 21/K 64/HIS
2395 21/K 65/ARG
2396 21/K 66/LEU
2397 21/K 67/GLY
2398 21/K 68/ALA
2399 21/K 69/SER
2400 21/K 70/VAL
2401 21/K 71/VAL
2402 21/K 72/GLY
2403 21/K 73/PHE
2404 21/K 74/SER
2405 21/K 75/ASP
2406 21/K 76/SER
2407 21/K 77/ALA
2408 21/K 78/ASN
2409 21/K 79/THR
2410 21/K 80/SER
2411 21/K 81/LEU
2412 21/K 82/GLY
2413 21/K 83/LYS
2414 21/K 84/LYS
2415 21/K 85/GLY
2416 21/K 86/GLU
2417 21/K 87/THR
2418 21/K 88/LEU
2419 21/K 89/ALA
2420 21/K 90/ASP
2421 21/K 91/THR
2422 21/K 92/ILE
2423 21/K 93/SER
2424 21/K 94/VAL
2425 21/K 95/ILE
2426 21/K 96/SER
2427 21/K 97/THR
2428 21/K 98/TYR
2429 21/K 99/VAL
2430 21/K 100/ASP
2431 21/K 101/ALA
2432 21/K 102/ILE
2433 21/K 103/VAL
2434 21/K 104/MET
2435 21/K 105/ARG
2436 21/K 106/HIS
2437 21/K 107/PRO
2438 21/K 108/GLN
2439 21/K 109/GLU
2440 21/K 110/GLY
2441 21/K 111/ALA
2442 21/K 112/ALA
2443 21/K 113/ARG
2444 21/K 114/LEU
2445 21/K 115/ALA
2446 21/K 116/THR
2447 21/K 117/GLU
2448 21/K 118/PHE
2449 21/K 119/SER
2450 21/K 120/GLY
2451 21/K 121/ASN
2452 21/K 122/VAL
2453 21/K 123/PRO
2454 21/K 124/VAL
2455 21/K 125/LEU
2456 21/K 126/ASN
2457 21/K 127/ALA
2458 21/K 128/GLY
2459 21/K 129/ASP
2460 21/K 130/GLY
2461 21/K 131/SER
2462 21/K 132/ASN
2463 21/K 133/GLN
2464 21/K 134/HIS
2465 21/K 135/PRO
2466 21/K 136/THR
2467 21/K 137/GLN
2468 21/K 138/THR
2469 21/K 139/LEU
2470 21/K 140/LEU
2471 21/K 141/ASP
2472 21/K 142/LEU
2473 21/K 143/PHE
2474 21/K 144/THR
2475 21/K 145/ILE
2476 21/K 146/GLN
2477 21/K 147/GLU
2478 21/K 148/THR
2479 21/K 149/GLN
2480 21/K 150/GLY
2481 21/K 151/ARG
2482 21/K 152/LEU
2483 21/K 153/ASP
2484 21/K 154/ASN
2485 21/K 155/LEU
2486 21/K 156/HIS
2487 21/K 157/VAL
2488 21/K 158/ALA
2489 21/K 159/MET
2490 21/K 160/VAL
2491 21/K 161/GLY
2492 21/K 162/ASP
2493 21/K 163/LEU
2494 21/K 164/LYS
2495 21/K 165/TYR
2496 21/K 166/GLY
2497 21/K 167/ARG
2498 21/K 168/THR
2499 21/K 169/VAL
2500 21/K 170/HIS
2501 21/K 171/SER
2502 21/K 172/LEU
2503 21/K 173/THR
2504 21/K 174/GLN
2505 21/K 175/ALA
2506 21/K 176/LEU
2507 21/K 177/ALA
2508 21/K 178/LYS
2509 21/K 179/PHE
2510 21/K 180/ASP
2511 21/K 181/GLY
2512 21/K 182/ASN
2513 21/K 183/ARG
2514 21/K 184/PHE
2515 21/K 185/TYR
2516 21/K 186/PHE
2517 21/K 187/ILE
2518 21/K 188/ALA
2519 21/K 189/PRO
2520 21/K 190/ASP
2521 21/K 191/ALA
2522 21/K 192/LEU
2523 21/K 193/ALA
2524 21/K 194/MET
2525 21/K 195/PRO
2526 21/K 196/GLN
2527 21/K 197/TYR
2528 21/K 198/ILE
2529 21/K 199/LEU
2530 21/K 200/ASP
2531 21/K 201/MET
2532 21/K 202/LEU
2533 21/K 203/ASP
2534 21/K 204/GLU
2535 21/K 205/LYS
2536 21/K 206/GLY
2537 21/K 207/ILE
2538 21/K 208/ALA
2539 21/K 209/TRP
2540 21/K 210/SER
2541 21/K 211/LEU
2542 21/K 212/HIS
2543 21/K 213/SER
2544 21/K 214/SER
2545 21/K 215/ILE
2546 21/K 216/GLU
2547 21/K 217/GLU
2548 21/K 218/VAL
2549 21/K 219/MET
2550 21/K 220/ALA
2551 21/K 221/GLU
2552 21/K 222/VAL
2553 21/K 223/ASP
2554 21/K 224/ILE
2555 21/K 225/LEU
2556 21/K 226/TYR
2557 21/K 227/MET
2558 21/K 228/THR
2559 21/K 229/ARG
2560 21/K 230/VAL
2561 21/K 231/GLN
2562 21/K 232/LYS
2563 21/K 233/GLU
2564 21/K 234/ARG
2565 21/K 235/LEU
2566 21/K 236/ASP
2567 21/K 237/PRO
2568 21/K 238/SER
2569 21/K 239/GLU
2570 21/K 240/TYR
2571 21/K 241/ALA
2572 21/K 242/ASN
2573 21/K 243/VAL
2574 21/K 244/LYS
2575 21/K 245/ALA
2576 21/K 246/GLN
2577 21/K 247/PHE
2578 21/K 248/VAL
2579 21/K 249/LEU
2580 21/K 250/ARG
2581 21/K 251/ALA
2582 21/K 252/SER
2583 21/K 253/ASP
2584 21/K 254/LEU
2585 21/K 255/HIS
2586 21/K 256/ASN
2587 21/K 257/ALA
2588 21/K 258/LYS
2589 21/K 259/ALA
2590 21/K 260/ASN
2591 21/K 261/MET
2592 21/K 262/LYS
2593 21/K 263/VAL
2594 21/K 264/LEU
2595 21/K 265/HIS
2596 21/K 266/PRO
2597 21/K 267/LEU
2598 21/K 268/PRO
2599 21/K 269/ARG
2600 21/K 270/VAL
2601 21/K 271/ASP
2602 21/K 272/GLU
2603 21/K 273/ILE
2604 21/K 274/ALA
2605 21/K 275/THR
2606 21/K 276/ASP
2607 21/K 277/VAL
2608 21/K 278/ASP
2609 21/K 279/LYS
2610 21/K 280/THR
2611 21/K 281/PRO
2612 21/K 282/HIS
2613 21/K 283/ALA
2614 21/K 284/TRP
2615 21/K 285/TYR
2616 21/K 286/PHE
2617 21/K 287/GLN
2618 21/K 288/GLN
2619 21/K 289/ALA
2620 21/K 290/GLY
2621 21/K 291/ASN
2622 21/K 292/GLY
2623 21/K 293/ILE
2624 21/K 294/PHE
2625 21/K 295/ALA
2626 21/K 296/ARG
2627 21/K 297/GLN
2628 21/K 298/ALA
2629 21/K 299/LEU
2630 21/K 300/LEU
2631 21/K 301/ALA
2632 21/K 302/LEU
2633 21/K 303/VAL
2634 21/K 304/LEU
2635 21/K 305/ASN
2636 21/K 306/ARG
2637 21/K 307/ASP
2638 21/K 308/LEU
2639 21/K 309/VAL
2640 21/K 310/LEU
2641 22/K 1312/PAL
2642 23/L 1/MET
2643 23/L 2/THR
2644 23/L 3/HIS
2645 23/L 4/ASP
2646 23/L 5/ASN
2647 23/L 6/LYS
2648 23/L 7/LEU
2649 23/L 8/GLN
2650 23/L 9/VAL
2651 23/L 10/GLU
2652 23/L 11/ALA
2653 23/L 12/ILE
2654 23/L 13/LYS
2655 23/L 14/ARG
2656 23/L 15/GLY
2657 23/L 16/THR
2658 23/L 17/VAL
2659 23/L 18/ILE
2660 23/L 19/ASP
2661 23/L 20/HIS
2662 23/L 21/ILE
2663 23/L 22/PRO
2664 23/L 23/ALA
2665 23/L 24/GLN
2666 23/L 25/ILE
2667 23/L 26/GLY
2668 23/L 27/PHE
2669 23/L 28/LYS
2670 23/L 29/LEU
2671 23/L 30/LEU
2672 23/L 31/SER
2673 23/L 32/LEU
2674 23/L 33/PHE
2675 23/L 34/LYS
2676 23/L 35/LEU
2677 23/L 36/THR
2678 23/L 37/GLU
2679 23/L 38/THR
2680 23/L 39/ASP
2681 23/L 40/GLN
2682 23/L 41/ARG
2683 23/L 42/ILE
2684 23/L 43/THR
2685 23/L 44/ILE
2686 23/L 45/GLY
2687 23/L 46/LEU
2688 23/L 47/ASN
2689 23/L 48/LEU
2690 23/L 49/PRO
2691 23/L 50/SER
2692 23/L 51/GLY
2693 23/L 52/GLU
2694 23/L 53/MET
2695 23/L 54/GLY
2696 23/L 55/ARG
2697 23/L 56/LYS
2698 23/L 57/ASP
2699 23/L 58/LEU
2700 23/L 59/ILE
2701 23/L 60/LYS
2702 23/L 61/ILE
2703 23/L 62/GLU
2704 23/L 63/ASN
2705 23/L 64/THR
2706 23/L 65/PHE
2707 23/L 66/LEU
2708 23/L 67/SER
2709 23/L 68/GLU
2710 23/L 69/ASP
2711 23/L 70/GLN
2712 23/L 71/VAL
2713 23/L 72/ASP
2714 23/L 73/GLN
2715 23/L 74/LEU
2716 23/L 75/ALA
2717 23/L 76/LEU
2718 23/L 77/TYR
2719 23/L 78/ALA
2720 23/L 79/PRO
2721 23/L 80/GLN
2722 23/L 81/ALA
2723 23/L 82/THR
2724 23/L 83/VAL
2725 23/L 84/ASN
2726 23/L 85/ARG
2727 23/L 86/ILE
2728 23/L 87/ASP
2729 23/L 88/ASN
2730 23/L 89/TYR
2731 23/L 90/GLU
2732 23/L 91/VAL
2733 23/L 92/VAL
2734 23/L 93/GLY
2735 23/L 94/LYS
2736 23/L 95/SER
2737 23/L 96/ARG
2738 23/L 97/PRO
2739 23/L 98/SER
2740 23/L 99/LEU
2741 23/L 100/PRO
2742 23/L 101/GLU
2743 23/L 102/ARG
2744 23/L 103/ILE
2745 23/L 104/ASP
2746 23/L 105/ASN
2747 23/L 106/VAL
2748 23/L 107/LEU
2749 23/L 108/VAL
2750 23/L 109/CYS
2751 23/L 110/PRO
2752 23/L 111/ASN
2753 23/L 112/SER
2754 23/L 113/ASN
2755 23/L 114/CYS
2756 23/L 115/ILE
2757 23/L 116/SER
2758 23/L 117/HIS
2759 23/L 118/ALA
2760 23/L 119/GLU
2761 23/L 120/PRO
2762 23/L 121/VAL
2763 23/L 122/SER
2764 23/L 123/SER
2765 23/L 124/SER
2766 23/L 125/PHE
2767 23/L 126/ALA
2768 23/L 127/VAL
2769 23/L 128/ARG
2770 23/L 129/LYS
2771 23/L 130/ARG
2772 23/L 131/ALA
2773 23/L 132/ASN
2774 23/L 133/ASP
2775 23/L 134/ILE
2776 23/L 135/ALA
2777 23/L 136/LEU
2778 23/L 137/LYS
2779 23/L 138/CYS
2780 23/L 139/LYS
2781 23/L 140/TYR
2782 23/L 141/CYS
2783 23/L 142/GLU
2784 23/L 143/LYS
2785 23/L 144/GLU
2786 23/L 145/PHE
2787 23/L 146/SER
2788 23/L 147/HIS
2789 23/L 148/ASN
2790 23/L 149/VAL
2791 23/L 150/VAL
2792 23/L 151/LEU
2793 23/L 152/ALA
2794 23/L 153/ASN
2795 24/L 154/ZN
2796 24/L 999/CTP
