# Supplementary material for: Mapping allosteric communications within individual proteins
Source: Nat Commun. 2020 Jul 31;11:3862. doi: 10.1038/s41467-020-17618-2 (PMC7395124; doi:10.1038/s41467-020-17618-2)
Supplement: Supplementary file 6 — Supplementary Data 3 [file 41467_2020_17618_MOESM6_ESM.zip › Ohm-results/1d09/1d09-network.txt]

NODES
Start 0.9243408068447857
End 0.9243408068447857
1273 0.6707905274407323
1260 0.6629960293044872
1303 0.6629960293044872
2731 0.6596867902693525
2732 0.6596867902693525
2701 0.6413143622415719
1302 0.6275542546709465
2652 0.5909259432549505
2653 0.5909259432549505
1301 0.5597496095143183
1349 0.5157483504491813
1275 0.5157483504491813
1274 0.5157483504491813
1262 0.4913764506418511
2329 0.4679188930478628
2284 0.4679188930478628
2283 0.4679188930478628
2282 0.4679188930478628
2281 0.4679188930478628
2207 0.4679188930478628
2206 0.4679188930478628
2205 0.4679188930478628
2219 0.4679188930478628
2684 0.4679188930478628
2730 0.4679188930478628
2658 0.4537449959559297
1815 0.4350432882492653
1969 0.43455003824889316
1261 0.4256810311909659
1066 0.39908849409101516
1065 0.39908849409101516
1064 0.39908849409101516
1041 0.39908849409101516
1384 0.39908849409101516
1397 0.39908849409101516
1352 0.39908849409101516
1351 0.39908849409101516
1350 0.39908849409101516
1530 0.39908849409101516
1850 0.39908849409101516
1863 0.39908849409101516
1818 0.39908849409101516
1817 0.39908849409101516
1816 0.39908849409101516
1259 0.3670658661405155
2727 0.3604110251536155
2181 0.34337326870603857
2747 0.3258816502374087
2673 0.3258816502374087
2672 0.3258816502374087
2671 0.3258816502374087
2700 0.3258816502374087
1741 0.3201686088944973
1740 0.3201686088944973
1270 0.3201686088944973
1769 0.3093978650949227
1726 0.3093978650949227
2651 0.3079240794977691
1457 0.30456374556143007
1329 0.29951661531711427
2659 0.2894881441698006
1334 0.2822897021212498
1337 0.2822897021212498
105 0.2705611012893971
48 0.2705611012893971
74 0.2705611012893971
73 0.2705611012893971
1917 0.2705611012893971
1916 0.2705611012893971
1970 0.2705611012893971
1972 0.2705611012893971
2288 0.2705611012893971
2289 0.2705611012893971
1998 0.2705611012893971
1997 0.2705611012893971
1996 0.2705611012893971
1973 0.2705611012893971
2316 0.2705611012893971
2682 0.2705611012893971
1258 0.26773790596393615
1719 0.26544678514613596
986 0.26452133394007044
1327 0.248672623542629
54 0.2423559065968385
1534 0.2423559065968385
1533 0.2423559065968385
1531 0.2423559065968385
2462 0.23118101469848487
2782 0.23118101469848487
2795 0.23118101469848487
2750 0.23118101469848487
2749 0.23118101469848487
2748 0.23118101469848487
1913 0.22481517951588811
1955 0.22481517951588811
1945 0.22481517951588811
1243 0.22481517951588811
1786 0.2186985846397504
1787 0.2186985846397504
1790 0.2186985846397504
1791 0.2186985846397504
1803 0.2186985846397504
1800 0.2186985846397504
1799 0.2186985846397504
1798 0.2186985846397504
1720 0.2186985846397504
2660 0.21070075137470487
525 0.20686835528562006
526 0.20686835528562006
536 0.20686835528562006
537 0.20686835528562006
1458 0.20686835528562006
1525 0.20686835528562006
1526 0.20686835528562006
1527 0.20686835528562006
1013 0.19413816379118484
1023 0.19413816379118484
1020 0.19413816379118484
1046 0.19413816379118484
1364 0.19413816379118484
1365 0.19413816379118484
1348 0.19413816379118484
2703 0.18967492245768336
2702 0.14592804828246295
2467 0.13564536657784118
2596 0.13564536657784118
2595 0.13564536657784118
2559 0.13564536657784118
2560 0.13564536657784118
2570 0.13564536657784118
2571 0.13564536657784118
1353 0.13564536657784118
1393 0.13564536657784118
1394 0.13564536657784118
1320 0.13564536657784118
1321 0.13564536657784118
1324 0.13564536657784118
1325 0.13564536657784118
1255 0.13442782772985984
1461 0.12317676507661184
1468 0.12317676507661184
1469 0.12317676507661184
2390 0.12317676507661184
2389 0.12317676507661184
2457 0.12317676507661184
2458 0.12317676507661184
2459 0.12317676507661184
762 0.12317676507661184
521 0.12317676507661184
520 0.12317676507661184
2421 0.12317676507661184
2422 0.12317676507661184
2445 0.12317676507661184
2444 0.12317676507661184
2762 0.12317676507661184
2763 0.12317676507661184
2746 0.12317676507661184
2466 0.12317676507661184
2465 0.12317676507661184
2463 0.12317676507661184
1287 0.11608743907541985
1752 0.11608743907541985
1718 0.11608743907541985
1338 0.11438838523324056
2650 0.09981941948167053
2683 0.09981941948167053
2723 0.09981941948167053
2725 0.09981941948167053
1326 0.09260863321279397
2699 0.07583986684258175
1249 0.05983375888911
267 0.05983375888911
268 0.05983375888911
229 0.05983375888911
232 0.05983375888911
240 0.05983375888911
241 0.05983375888911
1819 0.05983375888911
1859 0.05983375888911
1860 0.05983375888911
2622 0.05983375888911
2619 0.05983375888911
1492 0.05983375888911
1491 0.05983375888911
1490 0.05983375888911
1513 0.05983375888911
1512 0.05983375888911
1830 0.05983375888911
1831 0.05983375888911
1814 0.05983375888911
1199 0.05122153243324
1200 0.05122153243324
1161 0.05122153243324
1164 0.05122153243324
1172 0.05122153243324
1173 0.05122153243324
2751 0.05122153243324
2791 0.05122153243324
2792 0.05122153243324
2718 0.05122153243324
2719 0.05122153243324
2722 0.05122153243324
2654 0.05122153243324
EDGES
2684-2181
2619-1492
2730-2731
2762-2763
2652-2653
1719-1718
1325-1338
2750-2749
1998-1997
1320-1321
105-48
2658-2701
2722-2723
2560-2570
Start-1998
1969-1970
1393-1394
1997-1996
1164-1172
1786-1787
2682-2683
1863-1818
1741-1740
1364-1365
1324-1325
1799-1798
1260-1327
Start-2466
762-521
2792-2718
2181-2682
2281-2207
Start-525
1819-1859
1066-1065
74-73
1258-1329
1249-1719
2219-2684
526-536
2206-2205
Start-54
1365-1348
1353-1393
2284-2283
1349-1275
1913-1955
1259-1260
229-232
240-241
2288-2289
1301-1262
1326-1259
2421-2422
1020-1046
1457-1525
1303-End
1798-1720
1815-1786
1720-1719
1329-1260
2444-2762
1859-1860
1337-1334
2465-2463
2682-2703
2651-2650
2659-2658
1814-1815
48-74
1302-1303
1726-End
1065-1064
1513-1512
1461-1468
1534-1533
2651-2701
1527-1530
1752-1249
1850-1863
1394-1320
1327-1329
1791-1803
1041-1384
1955-1945
1491-1490
1261-1260
Start-1534
1325-1337
2329-2284
2701-2651
2683-2701
73-1917
1262-1260
2596-2595
2462-2782
241-1819
1815-1741
2467-2596
2660-2699
1275-1274
1531-1530
Start-1066
Start-2467
1334-1329
1397-1352
1860-1786
2722-2659
2653-2701
1352-1351
2719-2722
1973-2316
1260-1303
1350-1349
1533-1531
1046-1364
2653-2727
1830-1831
Start-105
536-537
1337-1327
1064-1041
1303-1260
2725-2658
2732-End
1321-1324
2671-2700
2653-2652
2795-2750
521-520
2571-1353
2650-2652
1458-1457
1469-2390
2703-2653
2718-2719
1326-1327
2684-2701
2660-2658
2207-2206
2463-2462
2559-2560
1818-1817
2700-2659
1327-1260
2283-2282
2445-2444
1259-1258
537-1458
1200-1161
1351-1350
1258-1255
1273-1287
1719-1769
1457-1461
2457-2458
2595-2559
1769-1726
Start-762
1787-1790
2181-2651
232-240
1199-1200
2390-2389
1261-1259
986-1199
1917-1916
2749-2748
1301-1303
1384-1397
2316-2329
2466-2465
1262-1261
1243-1066
1790-1791
1800-1799
2673-2672
2703-2702
2731-2732
1274-1273
2622-2619
2658-2727
1270-1273
2751-2791
1525-1526
1803-1800
1817-1816
Start-2622
1287-1752
2652-2730
268-229
2701-2653
2459-2462
2748-2747
54-267
2660-2723
1831-1814
1740-1270
1161-1164
54-1013
1752-1769
1526-1527
2570-2571
1327-1337
2702-2701
2747-2673
1329-1334
1969-1913
1490-1513
1273-1302
1255-1303
2723-2725
1996-1973
2389-2457
1023-1020
2701-2658
2746-2747
1172-1173
2700-2701
520-2421
2205-2219
2763-2746
1013-1023
1816-1815
2651-2652
2659-2660
2282-2281
1972-2288
Start-1969
Start-1457
2791-2792
1302-1301
1260-End
1338-1326
1530-1850
1468-1469
2653-2654
1348-1349
2782-2795
1718-1769
1173-2751
Start-986
1492-1491
2727-2731
1337-End
267-268
1338-1337
1334-1337
986-1243
1916-1969
2458-2459
2422-2445
525-526
2699-2658
1945-986
2654-2730
2289-2329
2672-2671
1512-1830
1970-1972
