# Supplementary material for: Mapping allosteric communications within individual proteins
Source: Nat Commun. 2020 Jul 31;11:3862. doi: 10.1038/s41467-020-17618-2 (PMC7395124; doi:10.1038/s41467-020-17618-2)
Supplement: Supplementary file 6 — Supplementary Data 3 [file 41467_2020_17618_MOESM6_ESM.zip › Ohm-results/1d09/1d09-paths.txt]

0.0303783 2175-1969-1913-1955-1945-986-1243-1066-1065-1064-1041-1384-1397-1352-1351-1350-1349-1275-1274-1273-1287-1752-1249-1719-1769-1726-1864
0.0303783 777-525-526-536-537-1458-1457-1525-1526-1527-1530-1850-1863-1818-1817-1816-1815-1786-1787-1790-1791-1803-1800-1799-1798-1720-1719-1769-1726-1864
0.0303783 311-54-267-268-229-232-240-241-1819-1859-1860-1786-1787-1790-1791-1803-1800-1799-1798-1720-1719-1718-1769-1726-1864
0.0303783 311-54-267-268-229-232-240-241-1819-1859-1860-1786-1787-1790-1791-1803-1800-1799-1798-1720-1719-1769-1726-1864
0.0303783 777-525-526-536-537-1458-1457-1525-1526-1527-1530-1850-1863-1818-1817-1816-1815-1786-1787-1790-1791-1803-1800-1799-1798-1720-1719-1718-1769-1726-1864
0.0303783 1709-1534-1533-1531-1530-1850-1863-1818-1817-1816-1815-1786-1787-1790-1791-1803-1800-1799-1798-1720-1719-1769-1726-1864
0.0303783 1709-1534-1533-1531-1530-1850-1863-1818-1817-1816-1815-1786-1787-1790-1791-1803-1800-1799-1798-1720-1719-1718-1769-1726-1864
0.0303783 2641-2622-2619-1492-1491-1490-1513-1512-1830-1831-1814-1815-1786-1787-1790-1791-1803-1800-1799-1798-1720-1719-1769-1726-1864
0.0303783 1243-1066-1065-1064-1041-1384-1397-1352-1351-1350-1349-1275-1274-1273-1287-1752-1769-1726-1864
0.0303783 2175-1969-1913-1955-1945-986-1243-1066-1065-1064-1041-1384-1397-1352-1351-1350-1349-1275-1274-1273-1287-1752-1769-1726-1864
0.0303783 2641-2622-2619-1492-1491-1490-1513-1512-1830-1831-1814-1815-1786-1787-1790-1791-1803-1800-1799-1798-1720-1719-1718-1769-1726-1864
0.0303783 1243-1066-1065-1064-1041-1384-1397-1352-1351-1350-1349-1275-1274-1273-1287-1752-1249-1719-1769-1726-1864
0.0259474 311-105-48-74-73-1917-1916-1969-1970-1972-2288-2289-2329-2284-2283-2282-2281-2207-2206-2205-2219-2684-2701-2651-2652-2653-2727-2731-2732-2796
0.0259474 1709-1457-1461-1468-1469-2390-2389-2457-2458-2459-2462-2782-2795-2750-2749-2748-2747-2673-2672-2671-2700-2659-2660-2699-2658-2701-2653-2652-2730-2731-2732-2796
0.0259474 2175-1998-1997-1996-1973-2316-2329-2284-2283-2282-2281-2207-2206-2205-2219-2684-2181-2682-2703-2702-2701-2651-2650-2652-2653-2727-2731-2732-2796
0.0259474 311-105-48-74-73-1917-1916-1969-1970-1972-2288-2289-2329-2284-2283-2282-2281-2207-2206-2205-2219-2684-2701-2658-2727-2731-2732-2796
0.0259474 1243-986-1199-1200-1161-1164-1172-1173-2751-2791-2792-2718-2719-2722-2659-2658-2701-2653-2652-2730-2731-2732-2796
0.0259474 2175-1998-1997-1996-1973-2316-2329-2284-2283-2282-2281-2207-2206-2205-2219-2684-2181-2651-2652-2653-2701-2658-2727-2731-2732-2796
0.0259474 2175-1998-1997-1996-1973-2316-2329-2284-2283-2282-2281-2207-2206-2205-2219-2684-2181-2682-2703-2653-2652-2730-2731-2732-2796
0.0259474 311-105-48-74-73-1917-1916-1969-1970-1972-2288-2289-2329-2284-2283-2282-2281-2207-2206-2205-2219-2684-2701-2653-2652-2730-2731-2732-2796
0.0259474 2175-1998-1997-1996-1973-2316-2329-2284-2283-2282-2281-2207-2206-2205-2219-2684-2181-2682-2683-2701-2653-2652-2730-2731-2732-2796
0.0259474 311-105-48-74-73-1917-1916-1969-1970-1972-2288-2289-2329-2284-2283-2282-2281-2207-2206-2205-2219-2684-2181-2682-2703-2702-2701-2653-2652-2730-2731-2732-2796
0.0259474 311-105-48-74-73-1917-1916-1969-1970-1972-2288-2289-2329-2284-2283-2282-2281-2207-2206-2205-2219-2684-2701-2651-2650-2652-2653-2727-2731-2732-2796
0.0259474 2175-1998-1997-1996-1973-2316-2329-2284-2283-2282-2281-2207-2206-2205-2219-2684-2181-2682-2683-2701-2651-2652-2653-2654-2730-2731-2732-2796
0.0259474 2175-1998-1997-1996-1973-2316-2329-2284-2283-2282-2281-2207-2206-2205-2219-2684-2181-2651-2701-2658-2727-2731-2732-2796
0.0259474 1709-1457-1461-1468-1469-2390-2389-2457-2458-2459-2462-2782-2795-2750-2749-2748-2747-2673-2672-2671-2700-2659-2660-2723-2725-2658-2701-2653-2652-2730-2731-2732-2796
0.0259474 1709-1457-1461-1468-1469-2390-2389-2457-2458-2459-2462-2782-2795-2750-2749-2748-2747-2673-2672-2671-2700-2701-2658-2727-2731-2732-2796
0.0259474 2175-1998-1997-1996-1973-2316-2329-2284-2283-2282-2281-2207-2206-2205-2219-2684-2181-2682-2703-2702-2701-2651-2652-2653-2727-2731-2732-2796
0.0259474 2175-1998-1997-1996-1973-2316-2329-2284-2283-2282-2281-2207-2206-2205-2219-2684-2181-2682-2703-2702-2701-2653-2652-2730-2731-2732-2796
0.0259474 2175-1998-1997-1996-1973-2316-2329-2284-2283-2282-2281-2207-2206-2205-2219-2684-2701-2651-2650-2652-2653-2727-2731-2732-2796
0.0259474 2175-1998-1997-1996-1973-2316-2329-2284-2283-2282-2281-2207-2206-2205-2219-2684-2701-2651-2652-2653-2727-2731-2732-2796
0.0259474 2175-1998-1997-1996-1973-2316-2329-2284-2283-2282-2281-2207-2206-2205-2219-2684-2701-2653-2652-2730-2731-2732-2796
0.0259474 2175-1998-1997-1996-1973-2316-2329-2284-2283-2282-2281-2207-2206-2205-2219-2684-2701-2658-2727-2731-2732-2796
0.0259474 777-762-521-520-2421-2422-2445-2444-2762-2763-2746-2747-2673-2672-2671-2700-2659-2658-2701-2653-2652-2730-2731-2732-2796
0.0259474 777-762-521-520-2421-2422-2445-2444-2762-2763-2746-2747-2673-2672-2671-2700-2659-2660-2658-2701-2653-2652-2730-2731-2732-2796
0.0259474 777-762-521-520-2421-2422-2445-2444-2762-2763-2746-2747-2673-2672-2671-2700-2659-2660-2699-2658-2701-2653-2652-2730-2731-2732-2796
0.0259474 2641-2466-2465-2463-2462-2782-2795-2750-2749-2748-2747-2673-2672-2671-2700-2659-2660-2723-2725-2658-2701-2653-2652-2730-2731-2732-2796
0.0259474 777-762-521-520-2421-2422-2445-2444-2762-2763-2746-2747-2673-2672-2671-2700-2659-2660-2723-2725-2658-2701-2653-2652-2730-2731-2732-2796
0.0259474 1243-986-1199-1200-1161-1164-1172-1173-2751-2791-2792-2718-2719-2722-2723-2725-2658-2701-2653-2652-2730-2731-2732-2796
0.0259474 777-762-521-520-2421-2422-2445-2444-2762-2763-2746-2747-2673-2672-2671-2700-2701-2658-2727-2731-2732-2796
0.0259474 311-105-48-74-73-1917-1916-1969-1970-1972-2288-2289-2329-2284-2283-2282-2281-2207-2206-2205-2219-2684-2181-2682-2703-2702-2701-2651-2652-2653-2727-2731-2732-2796
0.0259474 2641-2466-2465-2463-2462-2782-2795-2750-2749-2748-2747-2673-2672-2671-2700-2659-2660-2658-2701-2653-2652-2730-2731-2732-2796
0.0259474 311-105-48-74-73-1917-1916-1969-1970-1972-2288-2289-2329-2284-2283-2282-2281-2207-2206-2205-2219-2684-2181-2651-2701-2658-2727-2731-2732-2796
0.0259474 311-105-48-74-73-1917-1916-1969-1970-1972-2288-2289-2329-2284-2283-2282-2281-2207-2206-2205-2219-2684-2181-2682-2683-2701-2653-2652-2730-2731-2732-2796
0.0259474 2641-2466-2465-2463-2462-2782-2795-2750-2749-2748-2747-2673-2672-2671-2700-2659-2658-2701-2653-2652-2730-2731-2732-2796
0.0259474 2641-2466-2465-2463-2462-2782-2795-2750-2749-2748-2747-2673-2672-2671-2700-2659-2660-2699-2658-2701-2653-2652-2730-2731-2732-2796
0.0259474 1709-1457-1461-1468-1469-2390-2389-2457-2458-2459-2462-2782-2795-2750-2749-2748-2747-2673-2672-2671-2700-2659-2658-2701-2653-2652-2730-2731-2732-2796
0.0259474 311-105-48-74-73-1917-1916-1969-1970-1972-2288-2289-2329-2284-2283-2282-2281-2207-2206-2205-2219-2684-2181-2682-2683-2701-2651-2652-2653-2654-2730-2731-2732-2796
0.0259474 311-105-48-74-73-1917-1916-1969-1970-1972-2288-2289-2329-2284-2283-2282-2281-2207-2206-2205-2219-2684-2181-2682-2703-2653-2652-2730-2731-2732-2796
0.0259474 311-105-48-74-73-1917-1916-1969-1970-1972-2288-2289-2329-2284-2283-2282-2281-2207-2206-2205-2219-2684-2181-2682-2703-2702-2701-2651-2650-2652-2653-2727-2731-2732-2796
0.0259474 2641-2466-2465-2463-2462-2782-2795-2750-2749-2748-2747-2673-2672-2671-2700-2701-2658-2727-2731-2732-2796
0.0259474 1709-1457-1461-1468-1469-2390-2389-2457-2458-2459-2462-2782-2795-2750-2749-2748-2747-2673-2672-2671-2700-2659-2660-2658-2701-2653-2652-2730-2731-2732-2796
0.0259474 311-105-48-74-73-1917-1916-1969-1970-1972-2288-2289-2329-2284-2283-2282-2281-2207-2206-2205-2219-2684-2181-2651-2652-2653-2701-2658-2727-2731-2732-2796
0.0240026 1709-1534-1533-1531-1530-1850-1863-1818-1817-1816-1815-1741-1740-1270-1273-1302-1301-1262-1261-1259-1260-1303-1398
0.0240026 311-54-1013-1023-1020-1046-1364-1365-1348-1349-1275-1274-1273-1302-1301-1303-1260-1398
0.0240026 1243-1066-1065-1064-1041-1384-1397-1352-1351-1350-1349-1275-1274-1273-1302-1301-1262-1261-1259-1258-1329-1334-1337-1327-1260-1303-1398
0.0240026 777-525-526-536-537-1458-1457-1525-1526-1527-1530-1850-1863-1818-1817-1816-1815-1741-1740-1270-1273-1302-1301-1262-1261-1259-1258-1255-1303-1260-1398
0.0240026 1709-1534-1533-1531-1530-1850-1863-1818-1817-1816-1815-1741-1740-1270-1273-1302-1301-1262-1261-1260-1303-1398
0.0240026 1243-1066-1065-1064-1041-1384-1397-1352-1351-1350-1349-1275-1274-1273-1302-1301-1262-1261-1259-1260-1303-1398
0.0240026 311-54-1013-1023-1020-1046-1364-1365-1348-1349-1275-1274-1273-1302-1303-1260-1398
0.0240026 2175-1969-1913-1955-1945-986-1243-1066-1065-1064-1041-1384-1397-1352-1351-1350-1349-1275-1274-1273-1302-1301-1262-1261-1259-1258-1255-1303-1260-1398
0.0240026 1709-1534-1533-1531-1530-1850-1863-1818-1817-1816-1815-1741-1740-1270-1273-1302-1301-1303-1260-1398
0.0240026 2641-2467-2596-2595-2559-2560-2570-2571-1353-1393-1394-1320-1321-1324-1325-1338-1337-1334-1329-1260-1303-1398
0.0240026 777-525-526-536-537-1458-1457-1525-1526-1527-1530-1850-1863-1818-1817-1816-1815-1741-1740-1270-1273-1302-1301-1262-1260-1303-1398
0.0240026 2641-2467-2596-2595-2559-2560-2570-2571-1353-1393-1394-1320-1321-1324-1325-1338-1326-1327-1260-1303-1398
0.0240026 2175-1969-1913-1955-1945-986-1243-1066-1065-1064-1041-1384-1397-1352-1351-1350-1349-1275-1274-1273-1302-1301-1262-1261-1259-1258-1329-1334-1337-1327-1260-1303-1398
0.0240026 2175-1969-1913-1955-1945-986-1243-1066-1065-1064-1041-1384-1397-1352-1351-1350-1349-1275-1274-1273-1302-1301-1262-1261-1260-1303-1398
0.0240026 2175-1969-1913-1955-1945-986-1243-1066-1065-1064-1041-1384-1397-1352-1351-1350-1349-1275-1274-1273-1302-1301-1262-1261-1259-1260-1303-1398
0.0240026 1709-1534-1533-1531-1530-1850-1863-1818-1817-1816-1815-1741-1740-1270-1273-1302-1301-1262-1260-1303-1398
0.0240026 1243-1066-1065-1064-1041-1384-1397-1352-1351-1350-1349-1275-1274-1273-1302-1301-1262-1260-1303-1398
0.0240026 2641-2467-2596-2595-2559-2560-2570-2571-1353-1393-1394-1320-1321-1324-1325-1337-1334-1329-1260-1303-1398
0.0240026 2641-2467-2596-2595-2559-2560-2570-2571-1353-1393-1394-1320-1321-1324-1325-1338-1326-1327-1337-1334-1329-1260-1303-1398
0.0240026 2641-2467-2596-2595-2559-2560-2570-2571-1353-1393-1394-1320-1321-1324-1325-1338-1326-1327-1329-1260-1303-1398
0.0240026 311-54-1013-1023-1020-1046-1364-1365-1348-1349-1275-1274-1273-1302-1301-1262-1260-1303-1398
0.0240026 1709-1534-1533-1531-1530-1850-1863-1818-1817-1816-1815-1741-1740-1270-1273-1302-1301-1262-1261-1259-1258-1329-1334-1337-1327-1260-1303-1398
0.0240026 1709-1534-1533-1531-1530-1850-1863-1818-1817-1816-1815-1741-1740-1270-1273-1302-1301-1262-1261-1259-1258-1255-1303-1260-1398
0.0240026 2641-2467-2596-2595-2559-2560-2570-2571-1353-1393-1394-1320-1321-1324-1325-1338-1326-1259-1260-1303-1398
0.0240026 777-525-526-536-537-1458-1457-1525-1526-1527-1530-1850-1863-1818-1817-1816-1815-1741-1740-1270-1273-1302-1301-1262-1261-1259-1258-1329-1334-1337-1327-1260-1303-1398
0.0240026 2175-1969-1913-1955-1945-986-1243-1066-1065-1064-1041-1384-1397-1352-1351-1350-1349-1275-1274-1273-1302-1303-1260-1398
0.0240026 777-525-526-536-537-1458-1457-1525-1526-1527-1530-1850-1863-1818-1817-1816-1815-1741-1740-1270-1273-1302-1303-1260-1398
0.0240026 311-54-1013-1023-1020-1046-1364-1365-1348-1349-1275-1274-1273-1302-1301-1262-1261-1260-1303-1398
0.0240026 1709-1534-1533-1531-1530-1850-1863-1818-1817-1816-1815-1741-1740-1270-1273-1302-1303-1260-1398
0.0240026 311-54-1013-1023-1020-1046-1364-1365-1348-1349-1275-1274-1273-1302-1301-1262-1261-1259-1260-1303-1398
0.0240026 1243-1066-1065-1064-1041-1384-1397-1352-1351-1350-1349-1275-1274-1273-1302-1301-1303-1260-1398
0.0240026 777-525-526-536-537-1458-1457-1525-1526-1527-1530-1850-1863-1818-1817-1816-1815-1741-1740-1270-1273-1302-1301-1303-1260-1398
0.0240026 2175-1969-1913-1955-1945-986-1243-1066-1065-1064-1041-1384-1397-1352-1351-1350-1349-1275-1274-1273-1302-1301-1303-1260-1398
0.0240026 2175-1969-1913-1955-1945-986-1243-1066-1065-1064-1041-1384-1397-1352-1351-1350-1349-1275-1274-1273-1302-1301-1262-1260-1303-1398
0.0240026 777-525-526-536-537-1458-1457-1525-1526-1527-1530-1850-1863-1818-1817-1816-1815-1741-1740-1270-1273-1302-1301-1262-1261-1259-1260-1303-1398
0.0240026 311-54-1013-1023-1020-1046-1364-1365-1348-1349-1275-1274-1273-1302-1301-1262-1261-1259-1258-1255-1303-1260-1398
0.0240026 1243-1066-1065-1064-1041-1384-1397-1352-1351-1350-1349-1275-1274-1273-1302-1303-1260-1398
0.0240026 1243-1066-1065-1064-1041-1384-1397-1352-1351-1350-1349-1275-1274-1273-1302-1301-1262-1261-1259-1258-1255-1303-1260-1398
0.0240026 1243-1066-1065-1064-1041-1384-1397-1352-1351-1350-1349-1275-1274-1273-1302-1301-1262-1261-1260-1303-1398
0.0240026 777-525-526-536-537-1458-1457-1525-1526-1527-1530-1850-1863-1818-1817-1816-1815-1741-1740-1270-1273-1302-1301-1262-1261-1260-1303-1398
0.0240026 311-54-1013-1023-1020-1046-1364-1365-1348-1349-1275-1274-1273-1302-1301-1262-1261-1259-1258-1329-1334-1337-1327-1260-1303-1398
0.0226278 311-54-1013-1023-1020-1046-1364-1365-1348-1349-1275-1274-1273-1302-1301-1262-1261-1259-1258-1329-1334-1337-1398
0.0226278 311-54-1013-1023-1020-1046-1364-1365-1348-1349-1275-1274-1273-1302-1303-1260-1327-1329-1334-1337-1398
0.0226278 2175-1969-1913-1955-1945-986-1243-1066-1065-1064-1041-1384-1397-1352-1351-1350-1349-1275-1274-1273-1302-1301-1262-1261-1259-1258-1255-1303-1260-1327-1329-1334-1337-1398
0.0226278 1709-1534-1533-1531-1530-1850-1863-1818-1817-1816-1815-1741-1740-1270-1273-1302-1303-1260-1327-1329-1334-1337-1398
0.0226278 1709-1534-1533-1531-1530-1850-1863-1818-1817-1816-1815-1741-1740-1270-1273-1302-1301-1303-1260-1327-1329-1334-1337-1398
0.0226278 1243-1066-1065-1064-1041-1384-1397-1352-1351-1350-1349-1275-1274-1273-1302-1301-1262-1261-1259-1258-1329-1334-1337-1398
0.0226278 1709-1534-1533-1531-1530-1850-1863-1818-1817-1816-1815-1741-1740-1270-1273-1302-1301-1262-1261-1259-1258-1329-1334-1337-1398
0.0226278 2175-1969-1913-1955-1945-986-1243-1066-1065-1064-1041-1384-1397-1352-1351-1350-1349-1275-1274-1273-1302-1301-1262-1261-1259-1258-1329-1334-1337-1398
0.0226278 311-54-1013-1023-1020-1046-1364-1365-1348-1349-1275-1274-1273-1302-1301-1303-1260-1327-1329-1334-1337-1398
0.0226278 311-54-1013-1023-1020-1046-1364-1365-1348-1349-1275-1274-1273-1302-1301-1262-1261-1259-1258-1255-1303-1260-1327-1329-1334-1337-1398
0.0226278 777-525-526-536-537-1458-1457-1525-1526-1527-1530-1850-1863-1818-1817-1816-1815-1741-1740-1270-1273-1302-1301-1262-1261-1259-1258-1255-1303-1260-1327-1329-1334-1337-1398
0.0226278 2175-1969-1913-1955-1945-986-1243-1066-1065-1064-1041-1384-1397-1352-1351-1350-1349-1275-1274-1273-1302-1303-1260-1327-1329-1334-1337-1398
0.0226278 1243-1066-1065-1064-1041-1384-1397-1352-1351-1350-1349-1275-1274-1273-1302-1303-1260-1327-1329-1334-1337-1398
0.0226278 777-525-526-536-537-1458-1457-1525-1526-1527-1530-1850-1863-1818-1817-1816-1815-1741-1740-1270-1273-1302-1301-1303-1260-1327-1329-1334-1337-1398
0.0226278 777-525-526-536-537-1458-1457-1525-1526-1527-1530-1850-1863-1818-1817-1816-1815-1741-1740-1270-1273-1302-1303-1260-1327-1329-1334-1337-1398
0.0226278 777-525-526-536-537-1458-1457-1525-1526-1527-1530-1850-1863-1818-1817-1816-1815-1741-1740-1270-1273-1302-1301-1262-1261-1259-1258-1329-1334-1337-1398
0.0226278 1243-1066-1065-1064-1041-1384-1397-1352-1351-1350-1349-1275-1274-1273-1302-1301-1262-1261-1259-1258-1255-1303-1260-1327-1329-1334-1337-1398
0.0226278 2641-2467-2596-2595-2559-2560-2570-2571-1353-1393-1394-1320-1321-1324-1325-1338-1326-1327-1260-1303-1255-1258-1329-1334-1337-1398
0.0226278 2175-1969-1913-1955-1945-986-1243-1066-1065-1064-1041-1384-1397-1352-1351-1350-1349-1275-1274-1273-1302-1301-1303-1260-1327-1329-1334-1337-1398
0.0226278 1709-1534-1533-1531-1530-1850-1863-1818-1817-1816-1815-1741-1740-1270-1273-1302-1301-1262-1261-1259-1258-1255-1303-1260-1327-1329-1334-1337-1398
0.0226278 1243-1066-1065-1064-1041-1384-1397-1352-1351-1350-1349-1275-1274-1273-1302-1301-1303-1260-1327-1329-1334-1337-1398
0.0220441 2175-1969-1913-1955-1945-986-1243-1066-1065-1064-1041-1384-1397-1352-1351-1350-1349-1275-1274-1273-1302-1301-1262-1261-1259-1258-1329-1334-1398
0.0220441 1709-1534-1533-1531-1530-1850-1863-1818-1817-1816-1815-1741-1740-1270-1273-1302-1301-1262-1261-1259-1258-1255-1303-1260-1327-1329-1334-1398
0.0220441 311-54-1013-1023-1020-1046-1364-1365-1348-1349-1275-1274-1273-1302-1303-1260-1327-1329-1334-1398
0.0220441 311-54-1013-1023-1020-1046-1364-1365-1348-1349-1275-1274-1273-1302-1301-1262-1261-1259-1258-1329-1334-1398
0.0220441 1243-1066-1065-1064-1041-1384-1397-1352-1351-1350-1349-1275-1274-1273-1302-1303-1260-1327-1329-1334-1398
0.0220441 2641-2467-2596-2595-2559-2560-2570-2571-1353-1393-1394-1320-1321-1324-1325-1338-1326-1327-1260-1303-1255-1258-1257-1329-1334-1398
0.0220441 777-525-526-536-537-1458-1457-1525-1526-1527-1530-1850-1863-1818-1817-1816-1815-1741-1740-1270-1273-1302-1301-1303-1260-1327-1329-1334-1398
0.0220441 2175-1969-1913-1955-1945-986-1243-1066-1065-1064-1041-1384-1397-1352-1351-1350-1349-1275-1274-1273-1302-1301-1262-1261-1259-1258-1255-1303-1260-1327-1329-1334-1398
0.0220441 1243-1066-1065-1064-1041-1384-1397-1352-1351-1350-1349-1275-1274-1273-1302-1301-1262-1261-1259-1258-1329-1334-1398
0.0220441 777-525-526-536-537-1458-1457-1525-1526-1527-1530-1850-1863-1818-1817-1816-1815-1741-1740-1270-1273-1302-1301-1262-1261-1259-1258-1329-1334-1398
0.0220441 1243-1066-1065-1064-1041-1384-1397-1352-1351-1350-1349-1275-1274-1273-1302-1301-1262-1261-1259-1258-1255-1303-1260-1327-1329-1334-1398
0.0220441 1243-1066-1065-1064-1041-1384-1397-1352-1351-1350-1349-1275-1274-1273-1302-1301-1303-1260-1327-1329-1334-1398
0.0220441 777-525-526-536-537-1458-1457-1525-1526-1527-1530-1850-1863-1818-1817-1816-1815-1741-1740-1270-1273-1302-1303-1260-1327-1329-1334-1398
0.0220441 2641-2467-2596-2595-2559-2560-2570-2571-1353-1393-1394-1320-1321-1324-1325-1338-1326-1327-1260-1303-1255-1258-1329-1334-1398
0.0220441 777-525-526-536-537-1458-1457-1525-1526-1527-1530-1850-1863-1818-1817-1816-1815-1741-1740-1270-1273-1302-1301-1262-1261-1259-1258-1255-1303-1260-1327-1329-1334-1398
0.0220441 1709-1534-1533-1531-1530-1850-1863-1818-1817-1816-1815-1741-1740-1270-1273-1302-1301-1303-1260-1327-1329-1334-1398
0.0220441 1709-1534-1533-1531-1530-1850-1863-1818-1817-1816-1815-1741-1740-1270-1273-1302-1301-1262-1261-1259-1258-1329-1334-1398
0.0220441 311-54-1013-1023-1020-1046-1364-1365-1348-1349-1275-1274-1273-1302-1301-1262-1261-1259-1258-1255-1303-1260-1327-1329-1334-1398
0.0220441 2175-1969-1913-1955-1945-986-1243-1066-1065-1064-1041-1384-1397-1352-1351-1350-1349-1275-1274-1273-1302-1301-1303-1260-1327-1329-1334-1398
0.0220441 311-54-1013-1023-1020-1046-1364-1365-1348-1349-1275-1274-1273-1302-1301-1303-1260-1327-1329-1334-1398
0.0220441 1709-1534-1533-1531-1530-1850-1863-1818-1817-1816-1815-1741-1740-1270-1273-1302-1303-1260-1327-1329-1334-1398
0.0220441 2175-1969-1913-1955-1945-986-1243-1066-1065-1064-1041-1384-1397-1352-1351-1350-1349-1275-1274-1273-1302-1303-1260-1327-1329-1334-1398
0.0219705 2175-1998-1997-1996-1973-2316-2329-2284-2283-2282-2281-2207-2206-2205-2234-2233-2235-2192-2261-2266-2330
0.0219705 1243-986-1945-1955-1952-1978-2296-2297-2280-2279-2248-2247-2246-2258-2259-2261-2266-2330
0.0219705 1243-986-1945-1955-1952-1978-2296-2297-2280-2279-2248-2247-2246-2270-2258-2259-2261-2266-2330
0.0219705 1709-1457-1461-1468-1469-2390-2389-2457-2458-2459-2462-2782-2795-2750-2749-2748-2747-2673-2672-2202-2205-2234-2233-2235-2192-2261-2266-2330
0.0219705 1243-986-1945-1955-1952-1978-2296-2297-2280-2279-2248-2247-2246-2270-2258-2191-2190-2261-2266-2330
0.0219705 311-105-48-74-73-1917-1916-1969-1970-1972-2288-2289-2329-2284-2283-2282-2281-2207-2206-2205-2234-2233-2194-2193-2258-2259-2192-2235-2187-2190-2189-2261-2266-2330
0.0219705 311-105-48-74-73-1917-1916-1969-1970-1972-2288-2289-2329-2284-2283-2282-2281-2207-2206-2205-2234-2233-2194-2193-2258-2259-2192-2235-2187-2190-2261-2266-2330
0.0219705 1243-986-1945-1955-1952-1978-2296-2297-2280-2279-2248-2247-2246-2270-2258-2191-2190-2189-2262-2261-2266-2330
0.0219705 1243-986-1945-1955-1952-1978-2296-2297-2280-2279-2248-2247-2246-2270-2258-2191-2190-2189-2261-2266-2330
0.0219705 311-105-48-74-73-1917-1916-1969-1970-1972-2288-2289-2329-2284-2283-2282-2281-2207-2206-2205-2234-2233-2194-2193-2258-2259-2261-2266-2330
0.0219705 311-105-48-74-73-1917-1916-1969-1970-1972-2288-2289-2329-2284-2283-2282-2281-2207-2206-2205-2234-2233-2235-2192-2261-2266-2330
0.0219705 1709-1457-1461-1468-1469-2390-2389-2457-2458-2459-2462-2782-2795-2750-2749-2748-2747-2673-2672-2202-2205-2234-2235-2192-2261-2266-2330
0.0219705 311-105-48-74-73-1917-1916-1969-1970-1972-2288-2289-2329-2284-2283-2282-2281-2207-2206-2205-2234-2235-2192-2261-2266-2330
0.0219705 777-603-732-731-695-696-706-707-2285-2325-2326-2252-2253-2256-2257-2270-2258-2191-2190-2261-2266-2330
0.0219705 2175-1998-1997-1996-1973-2316-2329-2284-2283-2282-2281-2207-2206-2205-2234-2233-2194-2193-2258-2259-2261-2266-2330
0.0219705 2175-1998-1997-1996-1973-2316-2329-2284-2283-2282-2281-2207-2206-2205-2234-2235-2192-2261-2266-2330
0.0219705 2175-1998-1997-1996-1973-2316-2329-2284-2283-2282-2281-2207-2206-2205-2234-2233-2194-2193-2258-2259-2192-2235-2187-2190-2261-2266-2330
0.0219705 1709-1457-1461-1468-1469-2390-2389-2457-2458-2459-2462-2782-2795-2750-2749-2748-2747-2673-2672-2202-2205-2234-2233-2194-2193-2258-2259-2192-2235-2187-2190-2189-2261-2266-2330
0.0219705 2175-1998-1997-1996-1973-2316-2329-2284-2283-2282-2281-2207-2206-2205-2234-2233-2194-2193-2258-2259-2192-2235-2187-2190-2189-2261-2266-2330
0.0219705 777-603-732-731-695-696-706-707-2285-2325-2326-2252-2253-2256-2257-2270-2258-2259-2261-2266-2330
0.0219705 777-603-732-731-695-696-706-707-2285-2325-2326-2252-2253-2256-2257-2270-2258-2191-2192-2261-2266-2330
0.0219705 1709-1457-1461-1468-1469-2390-2389-2457-2458-2459-2462-2782-2795-2750-2749-2748-2747-2673-2672-2202-2205-2234-2233-2194-2193-2258-2259-2192-2235-2187-2190-2261-2266-2330
0.0219705 2641-2466-2465-2463-2462-2782-2795-2750-2749-2748-2747-2673-2672-2202-2205-2234-2233-2194-2193-2258-2259-2192-2235-2187-2190-2189-2261-2266-2330
0.0219705 2641-2466-2465-2463-2462-2782-2795-2750-2749-2748-2747-2673-2672-2202-2205-2234-2233-2194-2193-2258-2259-2192-2235-2187-2190-2261-2266-2330
0.0219705 1709-1457-1461-1468-1469-2390-2389-2457-2458-2459-2462-2782-2795-2750-2749-2748-2747-2673-2672-2202-2205-2234-2233-2194-2193-2258-2259-2261-2266-2330
0.0219705 777-603-732-731-695-696-706-707-2285-2325-2326-2252-2253-2256-2257-2270-2258-2191-2190-2189-2262-2261-2266-2330
0.0219705 777-603-732-731-695-696-706-707-2285-2325-2326-2252-2253-2256-2257-2270-2258-2191-2190-2189-2261-2266-2330
0.0219705 2641-2466-2465-2463-2462-2782-2795-2750-2749-2748-2747-2673-2672-2202-2205-2234-2233-2194-2193-2258-2259-2261-2266-2330
0.0219705 2641-2466-2465-2463-2462-2782-2795-2750-2749-2748-2747-2673-2672-2202-2205-2234-2233-2235-2192-2261-2266-2330
0.0219705 2641-2466-2465-2463-2462-2782-2795-2750-2749-2748-2747-2673-2672-2202-2205-2234-2235-2192-2261-2266-2330
0.0215855 777-602-601-599-598-918-931-886-885-884-883-809-808-338-341-370-371-328-466
0.0215855 2641-2389-2390-2376-2402-523-524-777-602-601-599-598-918-931-886-885-884-883-809-808-338-341-370-371-328-466
0.0215855 1243-1037-981-1023-1013-54-311-134-133-132-109-452-465-420-419-418-417-343-342-341-370-371-328-466
0.0215855 2175-1918-81-91-88-114-432-433-416-417-343-342-341-370-371-328-466
0.0215855 311-134-133-132-109-452-465-420-419-418-417-343-342-341-370-371-328-466
0.0213839 1243-1037-981-1023-1013-54-311-134-133-132-109-452-465-420-419-418-417-343-342-341-370-329-330-393-395-402-405-466
0.0213839 2641-2389-2390-2376-2402-523-524-777-602-601-599-598-918-931-886-885-884-883-809-808-338-341-370-371-328-395-402-405-466
0.0213839 1709-1535-1664-1663-1627-1628-1638-1639-421-461-462-388-389-392-393-395-402-405-466
0.0213839 311-134-133-132-109-452-465-420-419-418-417-343-342-341-370-371-328-395-402-405-466
0.0213839 311-134-133-132-109-452-465-420-419-418-417-343-342-341-370-329-330-393-395-402-405-466
0.0213839 1243-1037-981-1023-1013-54-311-134-133-132-109-452-465-420-419-418-417-343-342-341-370-371-328-395-402-405-466
0.0213839 2175-1918-81-91-88-114-432-433-416-417-343-342-341-370-329-330-393-395-402-405-466
0.0213839 777-602-601-599-598-918-931-886-885-884-883-809-808-338-341-370-329-330-393-395-402-405-466
0.0213839 2175-1918-81-91-88-114-432-433-416-417-343-342-341-370-371-328-395-402-405-466
0.0213839 2641-2389-2390-2376-2402-523-524-777-602-601-599-598-918-931-886-885-884-883-809-808-338-341-370-329-330-393-395-402-405-466
0.0213839 777-602-601-599-598-918-931-886-885-884-883-809-808-338-341-370-371-328-395-402-405-466
0.020886 2641-2389-2390-2376-2402-523-524-777-602-601-599-598-918-931-886-885-884-883-809-808-807-836-795-796-794-837-932
0.020886 2641-2389-2390-2376-2402-523-524-777-602-601-599-598-918-931-886-885-884-883-809-808-807-836-795-796-859-871-868-867-866-788-789-837-794-932
0.020886 777-602-601-599-598-918-931-886-885-884-883-809-808-807-836-837-794-932
0.020886 1243-1037-981-1023-1013-54-311-134-133-132-109-452-465-420-419-418-417-343-342-341-355-820-819-838-836-795-796-859-871-868-867-866-788-789-837-794-932
0.020886 2641-2389-2390-2376-2402-523-524-777-602-601-599-598-918-931-886-885-884-883-809-808-807-836-795-794-837-932
0.020886 777-602-601-599-598-918-931-886-885-884-883-809-808-807-836-795-796-859-873-872-871-868-867-866-788-789-837-794-932
0.020886 777-602-601-599-598-918-931-886-885-884-883-809-808-807-836-795-796-859-873-872-860-861-794-837-932
0.020886 1243-1037-981-1023-1013-54-311-134-133-132-109-452-465-420-419-418-417-343-342-341-355-820-819-838-836-795-796-794-837-932
0.020886 1243-1037-981-1023-1013-54-311-134-133-132-109-452-465-420-419-418-417-343-342-341-355-820-819-838-836-795-794-837-932
0.020886 1243-1037-981-1023-1013-54-311-134-133-132-109-452-465-420-419-418-417-343-342-341-355-820-819-837-794-932
0.020886 777-602-601-599-598-918-931-886-885-884-883-809-808-807-836-795-794-837-932
0.020886 777-602-601-599-598-918-931-886-885-884-883-809-808-807-836-795-796-794-837-932
0.020886 1709-1691-564-563-562-558-581-580-898-899-882-883-809-808-807-836-837-794-932
0.020886 777-602-601-599-598-918-931-886-885-884-883-809-808-807-836-795-796-859-871-868-867-866-788-789-837-794-932
0.020886 1709-1691-564-563-562-558-581-580-898-899-882-883-809-808-807-836-795-796-859-873-872-871-868-867-866-788-789-837-794-932
0.020886 311-134-133-132-109-452-465-420-419-418-417-343-342-341-355-820-819-838-836-795-796-859-873-872-871-868-867-866-788-789-837-794-932
0.020886 311-134-133-132-109-452-465-420-419-418-417-343-342-341-355-820-819-838-836-795-796-794-837-932
0.020886 2175-2130-2129-2093-2096-2104-2105-887-927-928-854-855-858-795-836-835-837-794-932
0.020886 311-134-133-132-109-452-465-420-419-418-417-343-342-341-355-820-819-838-836-795-794-837-932
0.020886 311-134-133-132-109-452-465-420-419-418-417-343-342-341-355-820-819-837-794-932
0.020886 2175-2130-2129-2093-2096-2104-2105-887-927-928-854-855-858-795-836-837-794-932
0.020886 2175-2130-2129-2093-2096-2104-2105-887-927-928-854-855-858-859-796-794-837-932
0.020886 311-134-133-132-109-452-465-420-419-418-417-343-342-341-355-820-819-838-836-795-796-859-871-868-867-866-788-789-837-794-932
0.020886 2175-2130-2129-2093-2096-2104-2105-887-927-928-854-855-858-859-796-795-794-837-932
0.020886 311-134-133-132-109-452-465-420-419-418-417-343-342-341-355-820-819-838-836-795-796-859-873-872-860-861-794-837-932
0.020886 2175-2130-2129-2093-2096-2104-2105-887-927-928-854-855-858-795-836-835-794-837-932
0.020886 1709-1691-564-563-562-558-581-580-898-899-882-883-809-808-807-836-795-796-859-873-872-860-861-794-837-932
0.020886 2175-2130-2129-2093-2096-2104-2105-887-927-928-854-855-858-859-871-868-867-866-788-789-837-794-932
0.020886 311-134-133-132-109-452-465-420-419-418-417-343-342-341-355-820-819-838-836-837-794-932
0.020886 311-134-133-132-109-452-465-420-419-418-417-343-342-341-355-820-819-838-837-794-932
0.020886 2175-2130-2129-2093-2096-2104-2105-887-927-928-854-855-858-795-794-837-932
0.020886 311-134-133-132-109-452-465-420-419-418-417-343-342-341-355-820-837-794-932
0.020886 2175-2130-2129-2093-2096-2104-2105-887-927-928-854-855-858-859-796-795-836-837-794-932
0.020886 1709-1691-564-563-562-558-581-580-898-899-882-883-809-808-807-836-795-794-837-932
0.020886 1709-1691-564-563-562-558-581-580-898-899-882-883-809-808-807-836-795-796-794-837-932
0.020886 1709-1691-564-563-562-558-581-580-898-899-882-883-809-808-807-836-795-796-859-871-868-867-866-788-789-837-794-932
0.020886 1243-1037-981-1023-1013-54-311-134-133-132-109-452-465-420-419-418-417-343-342-341-355-820-819-838-836-795-796-859-873-872-871-868-867-866-788-789-837-794-932
0.020886 1243-1037-981-1023-1013-54-311-134-133-132-109-452-465-420-419-418-417-343-342-341-355-820-819-838-836-795-796-859-873-872-860-861-794-837-932
0.020886 2641-2389-2390-2376-2402-523-524-777-602-601-599-598-918-931-886-885-884-883-809-808-807-836-795-796-859-873-872-871-868-867-866-788-789-837-794-932
0.020886 2641-2389-2390-2376-2402-523-524-777-602-601-599-598-918-931-886-885-884-883-809-808-807-836-837-794-932
0.020886 1243-1037-981-1023-1013-54-311-134-133-132-109-452-465-420-419-418-417-343-342-341-355-820-837-794-932
0.020886 2641-2389-2390-2376-2402-523-524-777-602-601-599-598-918-931-886-885-884-883-809-808-807-836-795-796-859-873-872-860-861-794-837-932
0.020886 1243-1037-981-1023-1013-54-311-134-133-132-109-452-465-420-419-418-417-343-342-341-355-820-819-838-837-794-932
0.020886 1243-1037-981-1023-1013-54-311-134-133-132-109-452-465-420-419-418-417-343-342-341-355-820-819-838-836-837-794-932
0.0196364 1243-1037-981-1023-1013-54-311-134-133-132-109-452-465-420-419-418-417-343-342-341-355-820-819-838-836-795-794-837-789-788-866-867-868-932
0.0196364 1243-1037-981-1023-1013-54-311-134-133-132-109-452-465-420-419-418-417-343-342-341-355-820-819-838-836-795-796-794-837-789-788-866-867-868-932
0.0196364 777-602-601-599-598-918-931-886-885-884-883-809-808-807-836-837-794-863-867-868-932
0.0196364 1243-1037-981-1023-1013-54-311-134-133-132-109-452-465-420-419-418-417-343-342-341-355-820-837-794-863-867-868-932
0.0196364 2641-2389-2390-2376-2402-523-524-777-602-601-599-598-918-931-886-885-884-883-809-808-807-836-795-796-859-873-872-860-861-794-837-789-788-866-867-868-932
0.0196364 1243-1037-981-1023-1013-54-311-134-133-132-109-452-465-420-419-418-417-343-342-341-355-820-819-838-837-794-863-867-868-932
0.0196364 2641-2389-2390-2376-2402-523-524-777-602-601-599-598-918-931-886-885-884-883-809-808-807-836-795-796-794-837-789-788-866-867-868-932
0.0196364 2641-2389-2390-2376-2402-523-524-777-602-601-599-598-918-931-886-885-884-883-809-808-807-836-795-794-837-789-788-866-867-868-932
0.0196364 777-602-601-599-598-918-931-886-885-884-883-809-808-807-836-795-796-859-873-872-860-861-794-837-789-788-866-867-868-932
0.0196364 1243-1037-981-1023-1013-54-311-134-133-132-109-452-465-420-419-418-417-343-342-341-355-820-819-837-794-863-867-868-932
0.0196364 1243-1037-981-1023-1013-54-311-134-133-132-109-452-465-420-419-418-417-343-342-341-355-820-819-838-836-837-794-863-867-868-932
0.0196364 777-602-601-599-598-918-931-886-885-884-883-809-808-807-836-795-796-859-873-872-860-861-794-789-788-866-867-868-932
0.0196364 1709-1691-564-563-562-558-581-580-898-899-882-883-809-808-807-836-837-794-863-867-868-932
0.0196364 777-602-601-599-598-918-931-886-885-884-883-809-808-807-836-795-796-794-837-789-788-866-867-868-932
0.0196364 2641-2389-2390-2376-2402-523-524-777-602-601-599-598-918-931-886-885-884-883-809-808-807-836-795-796-859-873-872-860-861-794-789-788-866-867-868-932
0.0196364 777-602-601-599-598-918-931-886-885-884-883-809-808-807-836-795-794-837-789-788-866-867-868-932
0.0196364 311-134-133-132-109-452-465-420-419-418-417-343-342-341-355-820-819-838-836-795-796-859-873-872-860-861-794-789-788-866-867-868-932
0.0196364 1243-1037-981-1023-1013-54-311-134-133-132-109-452-465-420-419-418-417-343-342-341-355-820-819-838-836-795-796-859-873-872-860-861-794-789-788-866-867-868-932
0.0196364 311-134-133-132-109-452-465-420-419-418-417-343-342-341-355-820-819-838-836-837-794-863-867-868-932
0.0196364 311-134-133-132-109-452-465-420-419-418-417-343-342-341-355-820-819-838-837-794-863-867-868-932
0.0196364 311-134-133-132-109-452-465-420-419-418-417-343-342-341-355-820-819-838-836-795-796-859-873-872-860-861-794-837-789-788-866-867-868-932
0.0196364 311-134-133-132-109-452-465-420-419-418-417-343-342-341-355-820-837-794-863-867-868-932
0.0196364 2175-2130-2129-2093-2096-2104-2105-887-927-928-854-855-858-795-794-837-789-788-866-867-868-932
0.0196364 1709-1691-564-563-562-558-581-580-898-899-882-883-809-808-807-836-795-796-859-873-872-860-861-794-837-789-788-866-867-868-932
0.0196364 2641-2389-2390-2376-2402-523-524-777-602-601-599-598-918-931-886-885-884-883-809-808-807-836-837-794-863-867-868-932
0.0196364 1243-1037-981-1023-1013-54-311-134-133-132-109-452-465-420-419-418-417-343-342-341-355-820-819-838-836-795-796-859-873-872-860-861-794-837-789-788-866-867-868-932
0.0196364 311-134-133-132-109-452-465-420-419-418-417-343-342-341-355-820-819-838-836-795-796-794-837-789-788-866-867-868-932
0.0196364 2175-2130-2129-2093-2096-2104-2105-887-927-928-854-855-858-795-836-837-794-789-788-866-867-868-932
0.0196364 311-134-133-132-109-452-465-420-419-418-417-343-342-341-355-820-819-838-836-795-794-837-789-788-866-867-868-932
0.0196364 311-134-133-132-109-452-465-420-419-418-417-343-342-341-355-820-819-837-794-863-867-868-932
0.0196364 1709-1691-564-563-562-558-581-580-898-899-882-883-809-808-807-836-795-794-837-789-788-866-867-868-932
0.0196364 1709-1691-564-563-562-558-581-580-898-899-882-883-809-808-807-836-795-796-794-837-789-788-866-867-868-932
0.0196364 1709-1691-564-563-562-558-581-580-898-899-882-883-809-808-807-836-795-796-859-873-872-860-861-794-789-788-866-867-868-932
0.0184597 1243-1066-1065-1064-1041-1384-1397-1352-1351-1350-1349-1275-1274-1273-1287-1752-1769-1726-1795-1799-1800-1864
0.0184597 311-54-267-268-229-232-240-241-1819-1859-1860-1786-1787-1790-1727-1726-1769-1719-1718-1720-1798-1799-1800-1864
0.0184597 311-54-267-268-229-232-240-241-1819-1859-1860-1786-1787-1790-1727-1726-1769-1719-1720-1798-1799-1800-1864
0.0184597 2641-2622-2619-1492-1491-1490-1513-1512-1830-1831-1814-1815-1786-1787-1790-1727-1726-1769-1719-1720-1798-1799-1800-1864
0.0184597 777-525-526-536-537-1458-1457-1525-1526-1527-1530-1850-1863-1818-1817-1816-1815-1786-1787-1790-1727-1726-1769-1719-1720-1798-1799-1800-1864
0.0184597 777-525-526-536-537-1458-1457-1525-1526-1527-1530-1850-1863-1818-1817-1816-1815-1786-1787-1790-1727-1726-1769-1719-1718-1720-1798-1799-1800-1864
0.0184597 1709-1534-1533-1531-1530-1850-1863-1818-1817-1816-1815-1786-1787-1790-1727-1726-1769-1719-1720-1798-1799-1800-1864
0.0184597 1709-1534-1533-1531-1530-1850-1863-1818-1817-1816-1815-1786-1787-1790-1727-1726-1769-1719-1718-1720-1798-1799-1800-1864
0.0184597 2641-2622-2619-1492-1491-1490-1513-1512-1830-1831-1814-1815-1786-1787-1790-1727-1726-1769-1719-1718-1720-1798-1799-1800-1864
0.0184597 2175-1969-1913-1955-1945-986-1243-1066-1065-1064-1041-1384-1397-1352-1351-1350-1349-1275-1274-1273-1287-1752-1769-1719-1720-1798-1799-1800-1864
0.0184597 2175-1969-1913-1955-1945-986-1243-1066-1065-1064-1041-1384-1397-1352-1351-1350-1349-1275-1274-1273-1287-1752-1249-1719-1718-1720-1798-1799-1800-1864
0.0184597 1243-1066-1065-1064-1041-1384-1397-1352-1351-1350-1349-1275-1274-1273-1287-1752-1769-1719-1720-1798-1799-1800-1864
0.0184597 1243-1066-1065-1064-1041-1384-1397-1352-1351-1350-1349-1275-1274-1273-1287-1752-1249-1719-1769-1726-1795-1799-1800-1864
0.0184597 2175-1969-1913-1955-1945-986-1243-1066-1065-1064-1041-1384-1397-1352-1351-1350-1349-1275-1274-1273-1287-1752-1769-1726-1795-1799-1800-1864
0.0184597 1243-1066-1065-1064-1041-1384-1397-1352-1351-1350-1349-1275-1274-1273-1287-1752-1249-1719-1720-1798-1799-1800-1864
0.0184597 2175-1969-1913-1955-1945-986-1243-1066-1065-1064-1041-1384-1397-1352-1351-1350-1349-1275-1274-1273-1287-1752-1249-1719-1720-1798-1799-1800-1864
0.0184597 1243-1066-1065-1064-1041-1384-1397-1352-1351-1350-1349-1275-1274-1273-1287-1752-1249-1719-1718-1720-1798-1799-1800-1864
0.0184597 2175-1969-1913-1955-1945-986-1243-1066-1065-1064-1041-1384-1397-1352-1351-1350-1349-1275-1274-1273-1287-1752-1249-1719-1769-1726-1795-1799-1800-1864
0.0182747 311-134-133-132-109-452-465-420-419-418-417-343-342-341-355-820-819-838-836-795-796-859-873-872-860-861-868-867-866-932
0.0182747 2641-2389-2390-2376-2402-523-524-777-602-601-599-598-918-931-886-885-884-883-809-808-807-836-795-796-859-873-872-860-861-871-868-867-866-932
0.0182747 1709-1691-564-563-562-558-581-580-898-899-882-883-809-808-807-836-795-796-859-871-868-867-866-932
0.0182747 1243-1037-981-1023-1013-54-311-134-133-132-109-452-465-420-419-418-417-343-342-341-355-820-819-838-836-795-796-859-873-872-860-861-871-868-867-866-932
0.0182747 2175-2130-2129-2093-2096-2104-2105-887-927-928-854-855-858-859-871-868-867-866-932
0.0182747 1243-1037-981-1023-1013-54-311-134-133-132-109-452-465-420-419-418-417-343-342-341-355-820-819-838-836-795-796-859-873-872-860-861-868-867-866-932
0.0182747 1709-1691-564-563-562-558-581-580-898-899-882-883-809-808-807-836-795-796-859-873-872-871-868-867-866-932
0.0182747 777-602-601-599-598-918-931-886-885-884-883-809-808-807-836-795-796-859-873-872-860-861-868-867-866-932
0.0182747 311-134-133-132-109-452-465-420-419-418-417-343-342-341-355-820-819-838-836-795-796-859-873-872-860-861-871-868-867-866-932
0.0182747 2641-2389-2390-2376-2402-523-524-777-602-601-599-598-918-931-886-885-884-883-809-808-807-836-795-796-859-873-872-860-861-868-867-866-932
0.0182747 1709-1691-564-563-562-558-581-580-898-899-882-883-809-808-807-836-795-796-859-873-872-860-861-868-867-866-932
0.0182747 777-602-601-599-598-918-931-886-885-884-883-809-808-807-836-795-796-859-873-872-871-868-867-866-932
0.0182747 1243-1037-981-1023-1013-54-311-134-133-132-109-452-465-420-419-418-417-343-342-341-355-820-819-838-836-795-796-859-871-868-867-866-932
0.0182747 311-134-133-132-109-452-465-420-419-418-417-343-342-341-355-820-819-838-836-795-796-859-871-868-867-866-932
0.0182747 1243-1037-981-1023-1013-54-311-134-133-132-109-452-465-420-419-418-417-343-342-341-355-820-819-838-836-795-796-859-873-872-871-868-867-866-932
0.0182747 311-134-133-132-109-452-465-420-419-418-417-343-342-341-355-820-819-838-836-795-796-859-873-872-871-868-867-866-932
0.0182747 1709-1691-564-563-562-558-581-580-898-899-882-883-809-808-807-836-795-796-859-873-872-860-861-871-868-867-866-932
0.0182747 777-602-601-599-598-918-931-886-885-884-883-809-808-807-836-795-796-859-873-872-860-861-871-868-867-866-932
0.0182747 2641-2389-2390-2376-2402-523-524-777-602-601-599-598-918-931-886-885-884-883-809-808-807-836-795-796-859-873-872-871-868-867-866-932
0.0182747 2641-2389-2390-2376-2402-523-524-777-602-601-599-598-918-931-886-885-884-883-809-808-807-836-795-796-859-871-868-867-866-932
0.0182747 777-602-601-599-598-918-931-886-885-884-883-809-808-807-836-795-796-859-871-868-867-866-932
0.0182496 1243-986-1945-1955-1952-1978-2296-2297-2280-2279-2248-2247-2246-2258-2259-2192-2235-2330
0.0182496 1709-1457-1461-1468-1469-2390-2389-2457-2458-2459-2462-2782-2795-2750-2749-2748-2747-2673-2672-2202-2205-2234-2233-2194-2193-2192-2235-2330
0.0182496 311-105-48-74-73-1917-1916-1969-1970-1972-2288-2289-2329-2284-2283-2282-2281-2207-2206-2205-2234-2233-2194-2193-2258-2270-2269-2266-2261-2192-2235-2330
0.0182496 311-105-48-74-73-1917-1916-1969-1970-1972-2288-2289-2329-2284-2283-2282-2281-2207-2206-2205-2234-2233-2194-2193-2258-2259-2261-2192-2235-2330
0.0182496 311-105-48-74-73-1917-1916-1969-1970-1972-2288-2289-2329-2284-2283-2282-2281-2207-2206-2205-2234-2233-2194-2193-2258-2259-2192-2235-2330
0.0182496 1243-986-1945-1955-1952-1978-2296-2297-2280-2279-2248-2247-2246-2258-2270-2269-2266-2261-2192-2235-2330
0.0182496 777-603-732-731-695-696-706-707-2285-2325-2326-2252-2253-2256-2257-2270-2258-2191-2190-2189-2262-2267-2268-2269-2266-2261-2192-2235-2330
0.0182496 2175-1998-1997-1996-1973-2316-2329-2284-2283-2282-2281-2207-2206-2205-2234-2233-2194-2193-2258-2270-2269-2266-2261-2192-2235-2330
0.0182496 2641-2466-2465-2463-2462-2782-2795-2750-2749-2748-2747-2673-2672-2202-2205-2234-2233-2194-2193-2192-2235-2330
0.0182496 1709-1457-1461-1468-1469-2390-2389-2457-2458-2459-2462-2782-2795-2750-2749-2748-2747-2673-2672-2202-2205-2234-2233-2194-2192-2235-2330
0.0182496 2175-1998-1997-1996-1973-2316-2329-2284-2283-2282-2281-2207-2206-2205-2234-2233-2194-2193-2258-2259-2192-2235-2330
0.0182496 2175-1998-1997-1996-1973-2316-2329-2284-2283-2282-2281-2207-2206-2205-2234-2233-2194-2193-2258-2259-2261-2192-2235-2330
0.0182496 2175-1998-1997-1996-1973-2316-2329-2284-2283-2282-2281-2207-2206-2205-2234-2233-2194-2193-2258-2191-2192-2235-2330
0.0182496 777-603-732-731-695-696-706-707-2285-2325-2326-2252-2253-2256-2257-2270-2269-2266-2261-2192-2235-2330
0.0182496 2175-1998-1997-1996-1973-2316-2329-2284-2283-2282-2281-2207-2206-2205-2234-2233-2194-2193-2258-2191-2190-2261-2192-2235-2330
0.0182496 2175-1998-1997-1996-1973-2316-2329-2284-2283-2282-2281-2207-2206-2205-2234-2233-2194-2193-2192-2235-2330
0.0182496 2175-1998-1997-1996-1973-2316-2329-2284-2283-2282-2281-2207-2206-2205-2234-2233-2194-2192-2235-2330
0.0182496 777-603-732-731-695-696-706-707-2285-2325-2326-2252-2253-2256-2257-2270-2258-2259-2192-2235-2330
0.0182496 2641-2466-2465-2463-2462-2782-2795-2750-2749-2748-2747-2673-2672-2202-2205-2234-2233-2194-2193-2258-2270-2269-2266-2261-2192-2235-2330
0.0182496 2641-2466-2465-2463-2462-2782-2795-2750-2749-2748-2747-2673-2672-2202-2205-2234-2233-2194-2193-2258-2191-2190-2261-2192-2235-2330
0.0182496 2641-2466-2465-2463-2462-2782-2795-2750-2749-2748-2747-2673-2672-2202-2205-2234-2233-2194-2192-2235-2330
0.0182496 2641-2466-2465-2463-2462-2782-2795-2750-2749-2748-2747-2673-2672-2202-2205-2234-2233-2194-2193-2258-2191-2192-2235-2330
0.0182496 777-603-732-731-695-696-706-707-2285-2325-2326-2252-2253-2256-2257-2270-2258-2191-2192-2235-2330
0.0182496 1709-1457-1461-1468-1469-2390-2389-2457-2458-2459-2462-2782-2795-2750-2749-2748-2747-2673-2672-2202-2205-2234-2233-2194-2193-2258-2191-2192-2235-2330
0.0182496 1709-1457-1461-1468-1469-2390-2389-2457-2458-2459-2462-2782-2795-2750-2749-2748-2747-2673-2672-2202-2205-2234-2233-2194-2193-2258-2270-2269-2266-2261-2192-2235-2330
0.0182496 777-603-732-731-695-696-706-707-2285-2325-2326-2252-2253-2256-2257-2269-2266-2261-2192-2235-2330
0.0182496 2641-2466-2465-2463-2462-2782-2795-2750-2749-2748-2747-2673-2672-2202-2205-2234-2233-2194-2193-2258-2259-2192-2235-2330
0.0182496 1709-1457-1461-1468-1469-2390-2389-2457-2458-2459-2462-2782-2795-2750-2749-2748-2747-2673-2672-2202-2205-2234-2233-2194-2193-2258-2259-2261-2192-2235-2330
0.0182496 2641-2466-2465-2463-2462-2782-2795-2750-2749-2748-2747-2673-2672-2202-2205-2234-2233-2194-2193-2258-2259-2261-2192-2235-2330
0.0182496 311-105-48-74-73-1917-1916-1969-1970-1972-2288-2289-2329-2284-2283-2282-2281-2207-2206-2205-2234-2233-2194-2192-2235-2330
0.0182496 1243-986-1945-1955-1952-1978-2296-2297-2280-2279-2248-2247-2246-2270-2258-2191-2192-2235-2330
0.0182496 1243-986-1945-1955-1952-1978-2296-2297-2280-2279-2248-2247-2246-2270-2269-2266-2261-2192-2235-2330
0.0182496 1243-986-1945-1955-1952-1978-2296-2297-2280-2279-2248-2247-2246-2270-2258-2191-2190-2189-2262-2267-2268-2269-2266-2261-2192-2235-2330
0.0182496 1243-986-1945-1955-1952-1978-2296-2297-2280-2279-2248-2247-2246-2270-2258-2259-2192-2235-2330
0.0182496 1709-1457-1461-1468-1469-2390-2389-2457-2458-2459-2462-2782-2795-2750-2749-2748-2747-2673-2672-2202-2205-2234-2233-2194-2193-2258-2259-2192-2235-2330
0.0182496 311-105-48-74-73-1917-1916-1969-1970-1972-2288-2289-2329-2284-2283-2282-2281-2207-2206-2205-2234-2233-2194-2193-2192-2235-2330
0.0182496 1709-1457-1461-1468-1469-2390-2389-2457-2458-2459-2462-2782-2795-2750-2749-2748-2747-2673-2672-2202-2205-2234-2233-2194-2193-2258-2191-2190-2261-2192-2235-2330
0.0182496 311-105-48-74-73-1917-1916-1969-1970-1972-2288-2289-2329-2284-2283-2282-2281-2207-2206-2205-2234-2233-2194-2193-2258-2191-2190-2261-2192-2235-2330
0.0182496 311-105-48-74-73-1917-1916-1969-1970-1972-2288-2289-2329-2284-2283-2282-2281-2207-2206-2205-2234-2233-2194-2193-2258-2191-2192-2235-2330
0.0181065 777-603-732-731-695-696-706-707-2285-2325-2326-2252-2253-2256-2257-2270-2258-2191-2190-2189-2262-2267-2268-2266-2269-2330
0.0181065 2641-2466-2465-2463-2462-2782-2795-2750-2749-2748-2747-2673-2672-2202-2205-2234-2233-2235-2192-2261-2266-2269-2330
0.0181065 1243-986-1945-1955-1952-1978-2296-2297-2280-2279-2248-2247-2246-2270-2258-2191-2190-2261-2266-2269-2330
0.0181065 777-603-732-731-695-696-706-707-2285-2325-2326-2252-2253-2256-2257-2270-2258-2191-2190-2261-2266-2269-2330
0.0181065 1243-986-1945-1955-1952-1978-2296-2297-2280-2279-2248-2247-2246-2258-2259-2261-2266-2269-2330
0.0181065 311-105-48-74-73-1917-1916-1969-1970-1972-2288-2289-2329-2284-2283-2282-2281-2207-2206-2205-2234-2235-2192-2261-2266-2269-2330
0.0181065 1243-986-1945-1955-1952-1978-2296-2297-2280-2279-2248-2247-2246-2270-2258-2259-2261-2266-2269-2330
0.0181065 2641-2466-2465-2463-2462-2782-2795-2750-2749-2748-2747-2673-2672-2202-2205-2234-2233-2194-2193-2258-2259-2192-2235-2187-2190-2261-2266-2269-2330
0.0181065 777-603-732-731-695-696-706-707-2285-2325-2326-2252-2253-2256-2257-2270-2258-2191-2190-2189-2262-2267-2266-2269-2330
0.0181065 777-603-732-731-695-696-706-707-2285-2325-2326-2252-2253-2256-2257-2270-2258-2191-2192-2261-2266-2269-2330
0.0181065 2175-1998-1997-1996-1973-2316-2329-2284-2283-2282-2281-2207-2206-2205-2234-2233-2235-2192-2261-2266-2269-2330
0.0181065 1709-1457-1461-1468-1469-2390-2389-2457-2458-2459-2462-2782-2795-2750-2749-2748-2747-2673-2672-2202-2205-2234-2235-2192-2261-2266-2269-2330
0.0181065 777-603-732-731-695-696-706-707-2285-2325-2326-2252-2253-2256-2257-2270-2258-2191-2190-2189-2262-2261-2266-2269-2330
0.0181065 1709-1457-1461-1468-1469-2390-2389-2457-2458-2459-2462-2782-2795-2750-2749-2748-2747-2673-2672-2202-2205-2234-2233-2235-2192-2261-2266-2269-2330
0.0181065 777-603-732-731-695-696-706-707-2285-2325-2326-2252-2253-2256-2257-2270-2258-2191-2190-2189-2261-2266-2269-2330
0.0181065 1709-1457-1461-1468-1469-2390-2389-2457-2458-2459-2462-2782-2795-2750-2749-2748-2747-2673-2672-2202-2205-2234-2233-2194-2193-2258-2259-2261-2266-2269-2330
0.0181065 2641-2466-2465-2463-2462-2782-2795-2750-2749-2748-2747-2673-2672-2202-2205-2234-2233-2194-2193-2258-2259-2261-2266-2269-2330
0.0181065 1243-986-1945-1955-1952-1978-2296-2297-2280-2279-2248-2247-2246-2270-2258-2191-2190-2189-2261-2266-2269-2330
0.0181065 2175-1998-1997-1996-1973-2316-2329-2284-2283-2282-2281-2207-2206-2205-2234-2235-2192-2261-2266-2269-2330
0.0181065 1243-986-1945-1955-1952-1978-2296-2297-2280-2279-2248-2247-2246-2270-2258-2191-2190-2189-2262-2267-2266-2269-2330
0.0181065 311-105-48-74-73-1917-1916-1969-1970-1972-2288-2289-2329-2284-2283-2282-2281-2207-2206-2205-2234-2233-2194-2193-2258-2259-2192-2235-2187-2190-2261-2266-2269-2330
0.0181065 2175-1998-1997-1996-1973-2316-2329-2284-2283-2282-2281-2207-2206-2205-2234-2233-2194-2193-2258-2259-2192-2235-2187-2190-2261-2266-2269-2330
0.0181065 1243-986-1945-1955-1952-1978-2296-2297-2280-2279-2248-2247-2246-2270-2258-2191-2190-2189-2262-2261-2266-2269-2330
0.0181065 1243-986-1945-1955-1952-1978-2296-2297-2280-2279-2248-2247-2246-2270-2258-2191-2190-2189-2262-2267-2268-2266-2269-2330
0.0181065 311-105-48-74-73-1917-1916-1969-1970-1972-2288-2289-2329-2284-2283-2282-2281-2207-2206-2205-2234-2233-2194-2193-2258-2259-2261-2266-2269-2330
0.0181065 1709-1457-1461-1468-1469-2390-2389-2457-2458-2459-2462-2782-2795-2750-2749-2748-2747-2673-2672-2202-2205-2234-2233-2194-2193-2258-2259-2192-2235-2187-2190-2261-2266-2269-2330
0.0181065 2175-1998-1997-1996-1973-2316-2329-2284-2283-2282-2281-2207-2206-2205-2234-2233-2194-2193-2258-2259-2261-2266-2269-2330
0.0181065 777-603-732-731-695-696-706-707-2285-2325-2326-2252-2253-2256-2257-2270-2258-2259-2261-2266-2269-2330
0.0181065 2641-2466-2465-2463-2462-2782-2795-2750-2749-2748-2747-2673-2672-2202-2205-2234-2235-2192-2261-2266-2269-2330
0.0181065 311-105-48-74-73-1917-1916-1969-1970-1972-2288-2289-2329-2284-2283-2282-2281-2207-2206-2205-2234-2233-2235-2192-2261-2266-2269-2330
0.0173624 1243-986-1199-1200-1161-1164-1172-1173-2751-2791-2792-2718-2719-2722-2659-2700-2701-2658-2796
0.0173624 1243-986-1199-1200-1161-1164-1172-1173-2751-2791-2792-2718-2719-2722-2723-2725-2732-2731-2730-2652-2653-2701-2658-2796
0.0173624 1709-1457-1461-1468-1469-2390-2389-2457-2458-2459-2462-2782-2795-2750-2749-2748-2747-2673-2672-2671-2676-2700-2659-2660-2699-2701-2658-2796
0.0173624 777-762-521-520-2421-2422-2445-2444-2762-2763-2746-2747-2673-2672-2671-2700-2701-2658-2796
0.0173624 1709-1457-1461-1468-1469-2390-2389-2457-2458-2459-2462-2782-2795-2750-2749-2748-2747-2673-2672-2671-2700-2659-2660-2699-2701-2658-2796
0.0173624 2175-1998-1997-1996-1973-2316-2329-2284-2283-2282-2281-2207-2206-2205-2219-2684-2181-2651-2652-2653-2701-2658-2796
0.0173624 2641-2466-2465-2463-2462-2782-2795-2750-2749-2748-2747-2673-2672-2671-2700-2701-2658-2796
0.0173624 311-105-48-74-73-1917-1916-1969-1970-1972-2288-2289-2329-2284-2283-2282-2281-2207-2206-2205-2219-2684-2181-2651-2701-2658-2796
0.0173624 2641-2466-2465-2463-2462-2782-2795-2750-2749-2748-2747-2673-2672-2671-2676-2700-2701-2658-2796
0.0173624 1243-986-1199-1200-1161-1164-1172-1173-2751-2791-2792-2718-2719-2722-2659-2700-2699-2701-2658-2796
0.0173624 1709-1457-1461-1468-1469-2390-2389-2457-2458-2459-2462-2782-2795-2750-2749-2748-2747-2673-2672-2671-2700-2659-2660-2723-2725-2732-2731-2730-2652-2653-2701-2658-2796
0.0173624 2641-2466-2465-2463-2462-2782-2795-2750-2749-2748-2747-2673-2672-2671-2676-2700-2659-2660-2699-2701-2658-2796
0.0173624 311-105-48-74-73-1917-1916-1969-1970-1972-2288-2289-2329-2284-2283-2282-2281-2207-2206-2205-2219-2684-2701-2658-2796
0.0173624 2175-1998-1997-1996-1973-2316-2329-2284-2283-2282-2281-2207-2206-2205-2219-2684-2701-2658-2796
0.0173624 1709-1457-1461-1468-1469-2390-2389-2457-2458-2459-2462-2782-2795-2750-2749-2748-2747-2673-2672-2671-2700-2659-2660-2723-2735-2732-2731-2730-2652-2653-2701-2658-2796
0.0173624 1243-986-1199-1200-1161-1164-1172-1173-2751-2791-2792-2718-2719-2663-2662-2659-2700-2701-2658-2796
0.0173624 2641-2466-2465-2463-2462-2782-2795-2750-2749-2748-2747-2673-2672-2671-2700-2659-2660-2723-2735-2732-2731-2730-2652-2653-2701-2658-2796
0.0173624 777-762-521-520-2421-2422-2445-2444-2762-2763-2746-2747-2673-2672-2671-2700-2659-2660-2723-2725-2732-2731-2730-2652-2653-2701-2658-2796
0.0173624 777-762-521-520-2421-2422-2445-2444-2762-2763-2746-2747-2673-2672-2671-2700-2659-2660-2723-2735-2732-2731-2730-2652-2653-2701-2658-2796
0.0173624 2175-1998-1997-1996-1973-2316-2329-2284-2283-2282-2281-2207-2206-2205-2219-2684-2181-2651-2701-2658-2796
0.0173624 777-762-521-520-2421-2422-2445-2444-2762-2763-2746-2747-2673-2672-2671-2700-2659-2660-2699-2701-2658-2796
0.0173624 311-105-48-74-73-1917-1916-1969-1970-1972-2288-2289-2329-2284-2283-2282-2281-2207-2206-2205-2219-2684-2181-2651-2652-2653-2701-2658-2796
0.0173624 1709-1457-1461-1468-1469-2390-2389-2457-2458-2459-2462-2782-2795-2750-2749-2748-2747-2673-2672-2671-2676-2700-2701-2658-2796
0.0173624 777-762-521-520-2421-2422-2445-2444-2762-2763-2746-2747-2673-2672-2671-2676-2700-2659-2660-2699-2701-2658-2796
0.0173624 1709-1457-1461-1468-1469-2390-2389-2457-2458-2459-2462-2782-2795-2750-2749-2748-2747-2673-2672-2671-2700-2701-2658-2796
0.0173624 2641-2466-2465-2463-2462-2782-2795-2750-2749-2748-2747-2673-2672-2671-2700-2659-2660-2723-2725-2732-2731-2730-2652-2653-2701-2658-2796
0.0173624 2641-2466-2465-2463-2462-2782-2795-2750-2749-2748-2747-2673-2672-2671-2700-2659-2660-2699-2701-2658-2796
0.0173624 777-762-521-520-2421-2422-2445-2444-2762-2763-2746-2747-2673-2672-2671-2676-2700-2701-2658-2796
0.0173624 1243-986-1199-1200-1161-1164-1172-1173-2751-2791-2792-2718-2719-2722-2723-2735-2732-2731-2730-2652-2653-2701-2658-2796
0.0170797 2641-2466-2465-2463-2462-2782-2795-2750-2749-2748-2747-2673-2672-2202-2205-2234-2233-2194-2193-2258-2191-2190-2187-2235-2192-2330
0.0170797 311-105-48-74-73-1917-1916-1969-1970-1972-2288-2289-2329-2284-2283-2282-2281-2207-2206-2205-2234-2233-2235-2192-2330
0.0170797 1709-1457-1461-1468-1469-2390-2389-2457-2458-2459-2462-2782-2795-2750-2749-2748-2747-2673-2672-2202-2205-2234-2233-2194-2193-2258-2191-2190-2187-2235-2192-2330
0.0170797 2175-1998-1997-1996-1973-2316-2329-2284-2283-2282-2281-2207-2206-2205-2234-2233-2194-2193-2258-2191-2190-2187-2235-2192-2330
0.0170797 2641-2466-2465-2463-2462-2782-2795-2750-2749-2748-2747-2673-2672-2202-2205-2234-2233-2235-2192-2330
0.0170797 2641-2466-2465-2463-2462-2782-2795-2750-2749-2748-2747-2673-2672-2202-2205-2234-2233-2194-2193-2258-2191-2236-2235-2192-2330
0.0170797 311-105-48-74-73-1917-1916-1969-1970-1972-2288-2289-2329-2284-2283-2282-2281-2207-2206-2205-2234-2235-2192-2330
0.0170797 1709-1457-1461-1468-1469-2390-2389-2457-2458-2459-2462-2782-2795-2750-2749-2748-2747-2673-2672-2202-2205-2234-2235-2192-2330
0.0170797 311-105-48-74-73-1917-1916-1969-1970-1972-2288-2289-2329-2284-2283-2282-2281-2207-2206-2205-2234-2233-2194-2193-2258-2191-2190-2187-2235-2192-2330
0.0170797 311-105-48-74-73-1917-1916-1969-1970-1972-2288-2289-2329-2284-2283-2282-2281-2207-2206-2205-2234-2233-2194-2193-2258-2191-2236-2235-2192-2330
0.0170797 2175-1998-1997-1996-1973-2316-2329-2284-2283-2282-2281-2207-2206-2205-2234-2235-2192-2330
0.0170797 2175-1998-1997-1996-1973-2316-2329-2284-2283-2282-2281-2207-2206-2205-2234-2233-2235-2192-2330
0.0170797 1709-1457-1461-1468-1469-2390-2389-2457-2458-2459-2462-2782-2795-2750-2749-2748-2747-2673-2672-2202-2205-2234-2233-2194-2193-2258-2191-2236-2235-2192-2330
0.0170797 2641-2466-2465-2463-2462-2782-2795-2750-2749-2748-2747-2673-2672-2202-2205-2234-2235-2192-2330
0.0170797 2175-1998-1997-1996-1973-2316-2329-2284-2283-2282-2281-2207-2206-2205-2234-2233-2194-2193-2258-2191-2236-2235-2192-2330
0.0170797 1709-1457-1461-1468-1469-2390-2389-2457-2458-2459-2462-2782-2795-2750-2749-2748-2747-2673-2672-2202-2205-2234-2233-2235-2192-2330
0.017016 2641-2622-2619-1492-1491-1490-1513-1512-1830-1831-1814-1815-1786-1787-1790-1727-1726-1793-1800-1799-1798-1864
0.017016 777-525-526-536-537-1458-1457-1525-1526-1527-1530-1850-1863-1818-1817-1816-1815-1786-1787-1790-1727-1726-1793-1803-1800-1799-1798-1864
0.017016 311-54-267-268-229-232-240-241-1819-1859-1860-1786-1787-1790-1727-1726-1793-1803-1800-1799-1798-1864
0.017016 2175-1998-1997-1996-1973-2316-2329-2284-2283-2282-2281-2207-2206-2205-2219-2684-2181-2682-2683-2701-2651-2652-2653-2654-2727-2731-2730-2796
0.017016 1709-1534-1533-1531-1530-1850-1863-1818-1817-1816-1815-1786-1787-1790-1727-1726-1793-1800-1799-1798-1864
0.017016 1709-1457-1461-1468-1469-2390-2389-2457-2458-2459-2462-2782-2795-2750-2749-2748-2747-2673-2672-2671-2700-2659-2660-2723-2725-2732-2731-2730-2796
0.017016 1243-986-1199-1200-1161-1164-1172-1173-2751-2791-2792-2718-2719-2722-2723-2725-2732-2731-2730-2796
0.017016 1709-1534-1533-1531-1530-1850-1863-1818-1817-1816-1815-1786-1787-1790-1727-1726-1793-1803-1800-1799-1798-1864
0.017016 777-525-526-536-537-1458-1457-1525-1526-1527-1530-1850-1863-1818-1817-1816-1815-1786-1787-1790-1727-1728-1791-1803-1800-1799-1798-1864
0.017016 777-525-526-536-537-1458-1457-1525-1526-1527-1530-1850-1863-1818-1817-1816-1815-1786-1787-1790-1727-1726-1793-1800-1799-1798-1864
0.017016 2641-2466-2465-2463-2462-2782-2795-2750-2749-2748-2747-2673-2672-2671-2700-2659-2660-2723-2725-2732-2731-2730-2796
0.017016 1243-986-1199-1200-1161-1164-1172-1173-2751-2791-2792-2718-2719-2722-2723-2735-2732-2731-2730-2796
0.017016 777-525-526-536-537-1458-1457-1525-1526-1527-1530-1850-1863-1818-1817-1816-1815-1786-1787-1790-1791-1803-1800-1799-1798-1864
0.017016 2641-2622-2619-1492-1491-1490-1513-1512-1830-1831-1814-1815-1786-1787-1790-1791-1803-1800-1799-1798-1864
0.017016 311-54-267-268-229-232-240-241-1819-1859-1860-1786-1787-1790-1791-1803-1800-1799-1798-1864
0.017016 311-105-48-74-73-1917-1916-1969-1970-1972-2288-2289-2329-2284-2283-2282-2281-2207-2206-2205-2219-2684-2181-2682-2683-2701-2651-2652-2653-2654-2727-2731-2730-2796
0.017016 311-54-267-268-229-232-240-241-1819-1859-1860-1786-1787-1790-1727-1728-1791-1803-1800-1799-1798-1864
0.017016 2641-2622-2619-1492-1491-1490-1513-1512-1830-1831-1814-1815-1786-1787-1790-1727-1726-1793-1803-1800-1799-1798-1864
0.017016 777-762-521-520-2421-2422-2445-2444-2762-2763-2746-2747-2673-2672-2671-2700-2659-2660-2723-2735-2732-2731-2730-2796
0.017016 1709-1534-1533-1531-1530-1850-1863-1818-1817-1816-1815-1786-1787-1790-1791-1803-1800-1799-1798-1864
0.017016 1709-1457-1461-1468-1469-2390-2389-2457-2458-2459-2462-2782-2795-2750-2749-2748-2747-2673-2672-2671-2700-2659-2660-2723-2735-2732-2731-2730-2796
0.017016 2641-2466-2465-2463-2462-2782-2795-2750-2749-2748-2747-2673-2672-2671-2700-2659-2660-2723-2735-2732-2731-2730-2796
0.017016 2641-2622-2619-1492-1491-1490-1513-1512-1830-1831-1814-1815-1786-1787-1790-1727-1728-1791-1803-1800-1799-1798-1864
0.017016 311-54-267-268-229-232-240-241-1819-1859-1860-1786-1787-1790-1727-1726-1793-1800-1799-1798-1864
0.017016 1709-1534-1533-1531-1530-1850-1863-1818-1817-1816-1815-1786-1787-1790-1727-1728-1791-1803-1800-1799-1798-1864
0.017016 777-762-521-520-2421-2422-2445-2444-2762-2763-2746-2747-2673-2672-2671-2700-2659-2660-2723-2725-2732-2731-2730-2796
0.0166721 311-134-133-132-109-452-465-420-419-418-417-343-342-341-370-329-328-371-466
0.0166721 1709-1535-1664-1663-1627-1628-1638-1639-421-461-462-388-389-392-393-395-328-371-466
0.0166721 2175-1918-81-91-88-114-432-433-416-417-343-342-341-370-329-328-371-466
0.0166721 311-134-133-132-109-452-465-420-419-418-417-343-342-341-370-329-330-393-395-405-402-397-328-371-466
0.0166721 311-134-133-132-109-452-465-420-419-418-417-343-342-341-370-329-330-393-395-328-371-466
0.0166721 311-134-133-132-109-452-465-420-419-418-417-343-342-341-370-329-330-393-405-402-395-328-371-466
0.0166721 777-602-601-599-598-918-931-886-885-884-883-809-808-338-341-370-329-328-371-466
0.0166721 311-134-133-132-109-452-465-420-419-418-417-343-342-341-370-329-330-328-371-466
0.0166721 1243-1037-981-1023-1013-54-311-134-133-132-109-452-465-420-419-418-417-343-342-341-370-329-330-393-405-402-395-328-371-466
0.0166721 2175-1918-81-91-88-114-432-433-416-417-343-342-341-370-329-330-328-371-466
0.0166721 2175-1918-81-91-88-114-432-433-416-417-343-342-341-370-329-330-393-395-328-371-466
0.0166721 2175-1918-81-91-88-114-432-433-416-417-343-342-341-370-329-330-393-395-405-402-397-328-371-466
0.0166721 2175-1918-81-91-88-114-432-433-416-417-343-342-341-370-329-330-393-405-402-395-328-371-466
0.0166721 777-602-601-599-598-918-931-886-885-884-883-809-808-338-341-370-329-330-393-405-402-395-328-371-466
0.0166721 2641-2389-2390-2376-2402-523-524-777-602-601-599-598-918-931-886-885-884-883-809-808-338-341-370-329-330-393-405-402-395-328-371-466
0.0166721 2641-2389-2390-2376-2402-523-524-777-602-601-599-598-918-931-886-885-884-883-809-808-338-341-370-329-330-393-395-405-402-397-328-371-466
0.0166721 777-602-601-599-598-918-931-886-885-884-883-809-808-338-341-370-329-330-393-395-405-402-397-328-371-466
0.0166721 1243-1037-981-1023-1013-54-311-134-133-132-109-452-465-420-419-418-417-343-342-341-370-329-328-371-466
0.0166721 2641-2389-2390-2376-2402-523-524-777-602-601-599-598-918-931-886-885-884-883-809-808-338-341-370-329-330-393-395-328-371-466
0.0166721 2641-2389-2390-2376-2402-523-524-777-602-601-599-598-918-931-886-885-884-883-809-808-338-341-370-329-330-328-371-466
0.0166721 2641-2389-2390-2376-2402-523-524-777-602-601-599-598-918-931-886-885-884-883-809-808-338-341-370-329-328-371-466
0.0166721 1243-1037-981-1023-1013-54-311-134-133-132-109-452-465-420-419-418-417-343-342-341-370-329-330-328-371-466
0.0166721 777-602-601-599-598-918-931-886-885-884-883-809-808-338-341-370-329-330-328-371-466
0.0166721 777-602-601-599-598-918-931-886-885-884-883-809-808-338-341-370-329-330-393-395-328-371-466
0.0166721 1709-1535-1664-1663-1627-1628-1638-1639-421-461-462-388-389-392-393-395-405-402-397-328-371-466
0.0166721 1243-1037-981-1023-1013-54-311-134-133-132-109-452-465-420-419-418-417-343-342-341-370-329-330-393-395-328-371-466
0.0166721 1243-1037-981-1023-1013-54-311-134-133-132-109-452-465-420-419-418-417-343-342-341-370-329-330-393-395-405-402-397-328-371-466
0.0166721 1709-1535-1664-1663-1627-1628-1638-1639-421-461-462-388-389-392-393-405-402-395-328-371-466
0.0159594 777-762-521-520-2421-2422-2445-2444-2762-2763-2746-2747-2673-2672-2671-2700-2659-2660-2723-2725-2658-2701-2796
0.0159594 1243-986-1199-1200-1161-1164-1172-1173-2751-2791-2792-2718-2719-2722-2723-2725-2658-2701-2796
0.0159594 1709-1457-1461-1468-1469-2390-2389-2457-2458-2459-2462-2782-2795-2750-2749-2748-2747-2673-2672-2671-2676-2700-2659-2660-2658-2701-2796
0.0159594 1709-1457-1461-1468-1469-2390-2389-2457-2458-2459-2462-2782-2795-2750-2749-2748-2747-2673-2672-2671-2676-2700-2659-2660-2699-2658-2701-2796
0.0159594 2641-2466-2465-2463-2462-2782-2795-2750-2749-2748-2747-2673-2672-2671-2700-2659-2658-2701-2796
0.0159594 2641-2466-2465-2463-2462-2782-2795-2750-2749-2748-2747-2673-2672-2671-2676-2700-2659-2658-2701-2796
0.0159594 1709-1457-1461-1468-1469-2390-2389-2457-2458-2459-2462-2782-2795-2750-2749-2748-2747-2673-2672-2671-2700-2659-2658-2701-2796
0.0159594 777-762-521-520-2421-2422-2445-2444-2762-2763-2746-2747-2673-2672-2671-2700-2659-2660-2699-2658-2701-2796
0.0159594 2641-2466-2465-2463-2462-2782-2795-2750-2749-2748-2747-2673-2672-2671-2676-2700-2659-2660-2658-2701-2796
0.0159594 1243-986-1199-1200-1161-1164-1172-1173-2751-2791-2792-2718-2719-2663-2662-2659-2658-2701-2796
0.0159594 777-762-521-520-2421-2422-2445-2444-2762-2763-2746-2747-2673-2672-2671-2700-2659-2658-2701-2796
0.0159594 1709-1457-1461-1468-1469-2390-2389-2457-2458-2459-2462-2782-2795-2750-2749-2748-2747-2673-2672-2671-2700-2659-2660-2658-2701-2796
0.0159594 1709-1457-1461-1468-1469-2390-2389-2457-2458-2459-2462-2782-2795-2750-2749-2748-2747-2673-2672-2671-2700-2659-2660-2723-2725-2658-2701-2796
0.0159594 2641-2466-2465-2463-2462-2782-2795-2750-2749-2748-2747-2673-2672-2671-2676-2700-2659-2660-2699-2658-2701-2796
0.0159594 1709-1457-1461-1468-1469-2390-2389-2457-2458-2459-2462-2782-2795-2750-2749-2748-2747-2673-2672-2671-2700-2659-2660-2699-2658-2701-2796
0.0159594 777-762-521-520-2421-2422-2445-2444-2762-2763-2746-2747-2673-2672-2671-2700-2659-2660-2658-2701-2796
0.0159594 777-762-521-520-2421-2422-2445-2444-2762-2763-2746-2747-2673-2672-2671-2676-2700-2659-2660-2699-2658-2701-2796
0.0159594 2641-2466-2465-2463-2462-2782-2795-2750-2749-2748-2747-2673-2672-2671-2700-2659-2660-2699-2658-2701-2796
0.0159594 777-762-521-520-2421-2422-2445-2444-2762-2763-2746-2747-2673-2672-2671-2676-2700-2659-2660-2658-2701-2796
0.0159594 2641-2466-2465-2463-2462-2782-2795-2750-2749-2748-2747-2673-2672-2671-2700-2659-2660-2658-2701-2796
0.0159594 777-762-521-520-2421-2422-2445-2444-2762-2763-2746-2747-2673-2672-2671-2676-2700-2659-2658-2701-2796
0.0159594 311-105-48-74-73-1917-1916-1969-1970-1972-2288-2289-2329-2284-2283-2282-2281-2207-2206-2205-2219-2684-2181-2682-2703-2653-2652-2730-2731-2732-2735-2725-2658-2701-2796
0.0159594 1243-986-1199-1200-1161-1164-1172-1173-2751-2791-2792-2718-2719-2722-2659-2700-2699-2658-2701-2796
0.0159594 1243-986-1199-1200-1161-1164-1172-1173-2751-2791-2792-2718-2719-2722-2659-2658-2701-2796
0.0159594 2175-1998-1997-1996-1973-2316-2329-2284-2283-2282-2281-2207-2206-2205-2219-2684-2181-2682-2703-2653-2652-2730-2731-2732-2735-2725-2726-2727-2658-2701-2796
0.0159594 2641-2466-2465-2463-2462-2782-2795-2750-2749-2748-2747-2673-2672-2671-2700-2659-2660-2723-2725-2658-2701-2796
0.0159594 1709-1457-1461-1468-1469-2390-2389-2457-2458-2459-2462-2782-2795-2750-2749-2748-2747-2673-2672-2671-2676-2700-2659-2658-2701-2796
0.0159594 2175-1998-1997-1996-1973-2316-2329-2284-2283-2282-2281-2207-2206-2205-2219-2684-2181-2682-2703-2653-2652-2730-2731-2732-2735-2725-2658-2701-2796
0.0159594 311-105-48-74-73-1917-1916-1969-1970-1972-2288-2289-2329-2284-2283-2282-2281-2207-2206-2205-2219-2684-2181-2682-2703-2653-2652-2730-2731-2732-2735-2725-2726-2727-2658-2701-2796
0.0157502 2175-1998-1997-1996-1973-2316-2329-2284-2283-2282-2281-2207-2206-2205-2219-2684-2701-2653-2652-2730-2731-2796
0.0157502 2641-2466-2465-2463-2462-2782-2795-2750-2749-2748-2747-2673-2672-2671-2700-2659-2660-2699-2658-2701-2653-2652-2730-2731-2796
0.0157502 2175-1998-1997-1996-1973-2316-2329-2284-2283-2282-2281-2207-2206-2205-2219-2684-2181-2682-2703-2702-2701-2653-2652-2730-2731-2796
0.0157502 2175-1998-1997-1996-1973-2316-2329-2284-2283-2282-2281-2207-2206-2205-2219-2684-2181-2682-2703-2653-2652-2730-2731-2796
0.0157502 777-762-521-520-2421-2422-2445-2444-2762-2763-2746-2747-2673-2672-2671-2700-2659-2660-2658-2701-2653-2652-2730-2731-2796
0.0157502 311-105-48-74-73-1917-1916-1969-1970-1972-2288-2289-2329-2284-2283-2282-2281-2207-2206-2205-2219-2684-2181-2682-2683-2701-2651-2650-2652-2653-2654-2730-2731-2796
0.0157502 777-762-521-520-2421-2422-2445-2444-2762-2763-2746-2747-2673-2672-2671-2700-2659-2658-2701-2653-2652-2730-2731-2796
0.0157502 2641-2466-2465-2463-2462-2782-2795-2750-2749-2748-2747-2673-2672-2671-2700-2659-2658-2701-2653-2652-2730-2731-2796
0.0157502 2641-2466-2465-2463-2462-2782-2795-2750-2749-2748-2747-2673-2672-2671-2700-2659-2660-2658-2701-2653-2652-2730-2731-2796
0.0157502 2175-1998-1997-1996-1973-2316-2329-2284-2283-2282-2281-2207-2206-2205-2219-2684-2181-2682-2683-2701-2651-2650-2652-2653-2654-2730-2731-2796
0.0157502 2175-1998-1997-1996-1973-2316-2329-2284-2283-2282-2281-2207-2206-2205-2219-2684-2181-2682-2683-2701-2651-2652-2653-2654-2730-2731-2796
0.0157502 2175-1998-1997-1996-1973-2316-2329-2284-2283-2282-2281-2207-2206-2205-2219-2684-2181-2682-2683-2701-2653-2652-2730-2731-2796
0.0157502 2641-2466-2465-2463-2462-2782-2795-2750-2749-2748-2747-2673-2672-2671-2700-2659-2660-2699-2701-2658-2653-2652-2730-2731-2796
0.0157502 1709-1457-1461-1468-1469-2390-2389-2457-2458-2459-2462-2782-2795-2750-2749-2748-2747-2673-2672-2671-2700-2659-2660-2723-2725-2658-2701-2653-2652-2730-2731-2796
0.0157502 1709-1457-1461-1468-1469-2390-2389-2457-2458-2459-2462-2782-2795-2750-2749-2748-2747-2673-2672-2671-2700-2659-2660-2699-2658-2701-2653-2652-2730-2731-2796
0.0157502 1709-1457-1461-1468-1469-2390-2389-2457-2458-2459-2462-2782-2795-2750-2749-2748-2747-2673-2672-2671-2700-2659-2660-2699-2701-2658-2653-2652-2730-2731-2796
0.0157502 311-105-48-74-73-1917-1916-1969-1970-1972-2288-2289-2329-2284-2283-2282-2281-2207-2206-2205-2219-2684-2701-2653-2652-2730-2731-2796
0.0157502 1243-986-1199-1200-1161-1164-1172-1173-2751-2791-2792-2718-2719-2722-2723-2725-2658-2701-2653-2652-2730-2731-2796
0.0157502 311-105-48-74-73-1917-1916-1969-1970-1972-2288-2289-2329-2284-2283-2282-2281-2207-2206-2205-2219-2684-2181-2682-2683-2701-2653-2652-2730-2731-2796
0.0157502 777-762-521-520-2421-2422-2445-2444-2762-2763-2746-2747-2673-2672-2671-2700-2659-2660-2723-2725-2658-2701-2653-2652-2730-2731-2796
0.0157502 1243-986-1199-1200-1161-1164-1172-1173-2751-2791-2792-2718-2719-2722-2659-2658-2701-2653-2652-2730-2731-2796
0.0157502 777-762-521-520-2421-2422-2445-2444-2762-2763-2746-2747-2673-2672-2671-2700-2659-2660-2699-2701-2658-2653-2652-2730-2731-2796
0.0157502 2641-2466-2465-2463-2462-2782-2795-2750-2749-2748-2747-2673-2672-2671-2700-2659-2660-2723-2725-2658-2701-2653-2652-2730-2731-2796
0.0157502 1709-1457-1461-1468-1469-2390-2389-2457-2458-2459-2462-2782-2795-2750-2749-2748-2747-2673-2672-2671-2700-2659-2660-2658-2701-2653-2652-2730-2731-2796
0.0157502 311-105-48-74-73-1917-1916-1969-1970-1972-2288-2289-2329-2284-2283-2282-2281-2207-2206-2205-2219-2684-2181-2682-2683-2701-2651-2652-2653-2654-2730-2731-2796
0.0157502 311-105-48-74-73-1917-1916-1969-1970-1972-2288-2289-2329-2284-2283-2282-2281-2207-2206-2205-2219-2684-2181-2682-2703-2653-2652-2730-2731-2796
0.0157502 777-762-521-520-2421-2422-2445-2444-2762-2763-2746-2747-2673-2672-2671-2700-2659-2660-2699-2658-2701-2653-2652-2730-2731-2796
0.0157502 311-105-48-74-73-1917-1916-1969-1970-1972-2288-2289-2329-2284-2283-2282-2281-2207-2206-2205-2219-2684-2181-2682-2703-2702-2701-2653-2652-2730-2731-2796
0.0157502 1709-1457-1461-1468-1469-2390-2389-2457-2458-2459-2462-2782-2795-2750-2749-2748-2747-2673-2672-2671-2700-2659-2658-2701-2653-2652-2730-2731-2796
0.0157502 1243-986-1199-1200-1161-1164-1172-1173-2751-2791-2792-2718-2719-2722-2659-2700-2701-2658-2653-2652-2730-2731-2796
0.015611 2175-1969-1913-1955-1945-986-1243-1066-1065-1064-1041-1384-1397-1352-1351-1350-1349-1275-1274-1273-1287-1752-1249-1719-1720-1798-1799-1800-1803-1793-1726-1769-1864
0.015611 1709-1534-1533-1531-1530-1850-1863-1818-1817-1816-1815-1786-1787-1790-1727-1726-1769-1864
0.015611 311-54-267-268-229-232-240-241-1819-1859-1860-1786-1787-1790-1727-1726-1769-1864
0.015611 1243-1066-1065-1064-1041-1384-1397-1352-1351-1350-1349-1275-1274-1273-1287-1752-1249-1719-1720-1798-1799-1800-1803-1793-1794-1795-1726-1769-1864
0.015611 777-525-526-536-537-1458-1457-1525-1526-1527-1530-1850-1863-1818-1817-1816-1815-1786-1787-1790-1727-1726-1769-1864
0.015611 1243-1066-1065-1064-1041-1384-1397-1352-1351-1350-1349-1275-1274-1273-1287-1752-1249-1719-1720-1798-1799-1800-1803-1793-1726-1769-1864
0.015611 2175-1969-1913-1955-1945-986-1243-1066-1065-1064-1041-1384-1397-1352-1351-1350-1349-1275-1274-1273-1287-1752-1249-1719-1720-1798-1799-1800-1803-1793-1794-1795-1726-1769-1864
0.015611 2641-2622-2619-1492-1491-1490-1513-1512-1830-1831-1814-1815-1786-1787-1790-1727-1726-1769-1864
0.0153647 2175-1969-1913-1955-1945-986-1243-1066-1065-1064-1041-1384-1397-1352-1351-1350-1349-1275-1274-1273-1302-1303-1260-1327-1337-1334-1329-1398
0.0153647 2641-2467-2596-2595-2559-2560-2570-2571-1353-1393-1394-1320-1321-1324-1325-1338-1326-1327-1337-1334-1329-1398
0.0153647 2641-2467-2596-2595-2559-2560-2570-2571-1353-1393-1394-1320-1321-1324-1325-1337-1334-1329-1398
0.0153647 2641-2467-2596-2595-2559-2560-2570-2571-1353-1393-1394-1320-1321-1324-1325-1338-1337-1334-1329-1398
0.0153647 2175-1969-1913-1955-1945-986-1243-1066-1065-1064-1041-1384-1397-1352-1351-1350-1349-1275-1274-1273-1302-1301-1262-1261-1259-1258-1255-1303-1260-1327-1337-1334-1329-1398
0.0153647 777-525-526-536-537-1458-1457-1525-1526-1527-1530-1850-1863-1818-1817-1816-1815-1741-1740-1270-1273-1302-1301-1262-1261-1259-1258-1255-1303-1260-1327-1337-1334-1329-1398
0.0153647 311-54-1013-1023-1020-1046-1364-1365-1348-1349-1275-1274-1273-1302-1301-1303-1260-1327-1337-1334-1329-1398
0.0153647 311-54-1013-1023-1020-1046-1364-1365-1348-1349-1275-1274-1273-1302-1303-1260-1327-1337-1334-1329-1398
0.0153647 1243-1066-1065-1064-1041-1384-1397-1352-1351-1350-1349-1275-1274-1273-1302-1301-1262-1261-1259-1258-1255-1303-1260-1327-1337-1334-1329-1398
0.0153647 1709-1534-1533-1531-1530-1850-1863-1818-1817-1816-1815-1741-1740-1270-1273-1302-1303-1260-1327-1337-1334-1329-1398
0.0153647 1709-1534-1533-1531-1530-1850-1863-1818-1817-1816-1815-1741-1740-1270-1273-1302-1301-1262-1261-1259-1258-1255-1303-1260-1327-1337-1334-1329-1398
0.0153647 1243-1066-1065-1064-1041-1384-1397-1352-1351-1350-1349-1275-1274-1273-1302-1303-1260-1327-1337-1334-1329-1398
0.0153647 2175-1969-1913-1955-1945-986-1243-1066-1065-1064-1041-1384-1397-1352-1351-1350-1349-1275-1274-1273-1302-1301-1303-1260-1327-1337-1334-1329-1398
0.0153647 777-525-526-536-537-1458-1457-1525-1526-1527-1530-1850-1863-1818-1817-1816-1815-1741-1740-1270-1273-1302-1301-1303-1260-1327-1337-1334-1329-1398
0.0153647 1709-1534-1533-1531-1530-1850-1863-1818-1817-1816-1815-1741-1740-1270-1273-1302-1301-1303-1260-1327-1337-1334-1329-1398
0.0153647 777-525-526-536-537-1458-1457-1525-1526-1527-1530-1850-1863-1818-1817-1816-1815-1741-1740-1270-1273-1302-1303-1260-1327-1337-1334-1329-1398
0.0153647 311-54-1013-1023-1020-1046-1364-1365-1348-1349-1275-1274-1273-1302-1301-1262-1261-1259-1258-1255-1303-1260-1327-1337-1334-1329-1398
0.0153647 1243-1066-1065-1064-1041-1384-1397-1352-1351-1350-1349-1275-1274-1273-1302-1301-1303-1260-1327-1337-1334-1329-1398
0.0152907 1243-986-1945-1955-1952-1978-2296-2297-2280-2279-2248-2247-2246-2270-2258-2191-2190-2189-2262-2267-2268-2269-2330
0.0152907 777-603-732-731-695-696-706-707-2285-2325-2326-2252-2253-2256-2257-2270-2258-2191-2190-2189-2262-2267-2268-2269-2330
0.0148897 777-603-732-731-695-696-706-707-2285-2325-2326-2252-2253-2256-2257-2270-2269-2266-2261-2330
0.0148897 1243-986-1945-1955-1952-1978-2296-2297-2280-2279-2248-2247-2246-2270-2258-2191-2190-2189-2262-2267-2268-2269-2266-2261-2330
0.0148897 777-603-732-731-695-696-706-707-2285-2325-2326-2252-2253-2256-2257-2270-2258-2191-2190-2189-2262-2267-2268-2269-2266-2261-2330
0.0148897 1709-1457-1461-1468-1469-2390-2389-2457-2458-2459-2462-2782-2795-2750-2749-2748-2747-2673-2672-2202-2205-2234-2233-2194-2193-2258-2270-2269-2266-2261-2330
0.0148897 777-603-732-731-695-696-706-707-2285-2325-2326-2252-2253-2256-2257-2269-2266-2261-2330
0.0148897 2175-1998-1997-1996-1973-2316-2329-2284-2283-2282-2281-2207-2206-2205-2234-2233-2194-2193-2258-2270-2269-2266-2261-2330
0.0148897 1243-986-1945-1955-1952-1978-2296-2297-2280-2279-2248-2247-2246-2270-2269-2266-2261-2330
0.0148897 2641-2466-2465-2463-2462-2782-2795-2750-2749-2748-2747-2673-2672-2202-2205-2234-2233-2194-2193-2258-2270-2269-2266-2261-2330
0.0148897 311-105-48-74-73-1917-1916-1969-1970-1972-2288-2289-2329-2284-2283-2282-2281-2207-2206-2205-2234-2233-2194-2193-2258-2270-2269-2266-2261-2330
0.0148897 1243-986-1945-1955-1952-1978-2296-2297-2280-2279-2248-2247-2246-2258-2270-2269-2266-2261-2330
0.0144775 1243-1066-1065-1064-1041-1384-1397-1352-1351-1350-1349-1275-1274-1273-1287-1752-1249-1719-1718-1720-1798-1799-1864
0.0144775 311-54-267-268-229-232-240-241-1819-1859-1860-1786-1787-1790-1727-1726-1769-1719-1718-1720-1798-1799-1864
0.0144775 311-54-267-268-229-232-240-241-1819-1859-1860-1786-1787-1790-1727-1726-1721-1720-1798-1799-1864
0.0144775 311-54-267-268-229-232-240-241-1819-1859-1860-1786-1787-1790-1727-1726-1769-1719-1720-1798-1799-1864
0.0144775 777-525-526-536-537-1458-1457-1525-1526-1527-1530-1850-1863-1818-1817-1816-1815-1786-1787-1790-1727-1726-1769-1719-1720-1798-1799-1864
0.0144775 777-525-526-536-537-1458-1457-1525-1526-1527-1530-1850-1863-1818-1817-1816-1815-1786-1787-1790-1727-1726-1769-1719-1718-1720-1798-1799-1864
0.0144775 777-525-526-536-537-1458-1457-1525-1526-1527-1530-1850-1863-1818-1817-1816-1815-1786-1787-1790-1727-1726-1721-1720-1798-1799-1864
0.0144775 2175-1969-1913-1955-1945-986-1243-1066-1065-1064-1041-1384-1397-1352-1351-1350-1349-1275-1274-1273-1287-1752-1769-1719-1718-1720-1798-1799-1864
0.0144775 2641-2622-2619-1492-1491-1490-1513-1512-1830-1831-1814-1815-1786-1787-1790-1727-1726-1769-1719-1718-1720-1798-1799-1864
0.0144775 1709-1534-1533-1531-1530-1850-1863-1818-1817-1816-1815-1786-1787-1790-1727-1726-1721-1720-1798-1799-1864
0.0144775 1243-1066-1065-1064-1041-1384-1397-1352-1351-1350-1349-1275-1274-1273-1287-1752-1249-1719-1720-1798-1799-1864
0.0144775 2175-1969-1913-1955-1945-986-1243-1066-1065-1064-1041-1384-1397-1352-1351-1350-1349-1275-1274-1273-1287-1752-1249-1719-1718-1720-1798-1799-1864
0.0144775 2641-2622-2619-1492-1491-1490-1513-1512-1830-1831-1814-1815-1786-1787-1790-1727-1726-1721-1720-1798-1799-1864
0.0144775 1243-1066-1065-1064-1041-1384-1397-1352-1351-1350-1349-1275-1274-1273-1287-1752-1769-1719-1720-1798-1799-1864
0.0144775 1243-1066-1065-1064-1041-1384-1397-1352-1351-1350-1349-1275-1274-1273-1287-1752-1769-1719-1718-1720-1798-1799-1864
0.0144775 2175-1969-1913-1955-1945-986-1243-1066-1065-1064-1041-1384-1397-1352-1351-1350-1349-1275-1274-1273-1287-1752-1769-1719-1720-1798-1799-1864
0.0144775 2641-2622-2619-1492-1491-1490-1513-1512-1830-1831-1814-1815-1786-1787-1790-1727-1726-1769-1719-1720-1798-1799-1864
0.0144775 1709-1534-1533-1531-1530-1850-1863-1818-1817-1816-1815-1786-1787-1790-1727-1726-1769-1719-1718-1720-1798-1799-1864
0.0144775 2175-1969-1913-1955-1945-986-1243-1066-1065-1064-1041-1384-1397-1352-1351-1350-1349-1275-1274-1273-1287-1752-1249-1719-1720-1798-1799-1864
0.0144775 1709-1534-1533-1531-1530-1850-1863-1818-1817-1816-1815-1786-1787-1790-1727-1726-1769-1719-1720-1798-1799-1864
0.0143647 1243-986-1945-1955-1952-1978-2296-2297-2280-2279-2248-2247-2246-2270-2258-2257-2269-2266-2330
0.0143647 777-603-732-731-695-696-706-707-2285-2325-2326-2252-2253-2256-2257-2269-2266-2330
0.0143647 1243-986-1945-1955-1952-1978-2296-2297-2280-2279-2248-2247-2246-2270-2258-2191-2190-2189-2262-2267-2268-2269-2266-2330
0.0143647 777-603-732-731-695-696-706-707-2285-2325-2326-2252-2253-2256-2257-2270-2258-2191-2190-2189-2262-2267-2268-2269-2266-2330
0.0143647 777-603-732-731-695-696-706-707-2285-2325-2326-2252-2253-2256-2257-2270-2258-2191-2192-2259-2269-2266-2330
0.0143647 2641-2466-2465-2463-2462-2782-2795-2750-2749-2748-2747-2673-2672-2202-2205-2234-2233-2194-2193-2258-2270-2269-2266-2330
0.0143647 311-105-48-74-73-1917-1916-1969-1970-1972-2288-2289-2329-2284-2283-2282-2281-2207-2206-2205-2234-2233-2194-2193-2258-2270-2269-2266-2330
0.0143647 1243-986-1945-1955-1952-1978-2296-2297-2280-2279-2248-2247-2246-2270-2269-2266-2330
0.0143647 777-603-732-731-695-696-706-707-2285-2325-2326-2252-2253-2256-2257-2270-2269-2266-2330
0.0143647 1243-986-1945-1955-1952-1978-2296-2297-2280-2279-2248-2247-2246-2258-2270-2269-2266-2330
0.0143647 1709-1457-1461-1468-1469-2390-2389-2457-2458-2459-2462-2782-2795-2750-2749-2748-2747-2673-2672-2202-2205-2234-2233-2194-2193-2258-2270-2269-2266-2330
0.0143647 2175-1998-1997-1996-1973-2316-2329-2284-2283-2282-2281-2207-2206-2205-2234-2233-2194-2193-2258-2270-2269-2266-2330
0.0139764 311-134-133-132-109-452-465-420-419-418-417-343-342-341-370-329-330-393-395-405-466
0.0139764 777-602-601-599-598-918-931-886-885-884-883-809-808-338-341-370-329-330-393-395-405-466
0.0139764 1243-1037-981-1023-1013-54-311-134-133-132-109-452-465-420-419-418-417-343-342-341-370-329-330-393-395-405-466
0.0139764 2175-1918-81-91-88-114-432-433-416-417-343-342-341-370-329-330-393-395-405-466
0.0139764 2641-2389-2390-2376-2402-523-524-777-602-601-599-598-918-931-886-885-884-883-809-808-338-341-370-329-330-393-395-405-466
0.0139764 1709-1535-1664-1663-1627-1628-1638-1639-421-461-462-388-389-392-393-395-405-466
0.0139509 2641-2466-2465-2463-2462-2782-2795-2750-2749-2748-2747-2673-2672-2671-2700-2659-2660-2723-2735-2732-2731-2796
0.0139509 1709-1457-1461-1468-1469-2390-2389-2457-2458-2459-2462-2782-2795-2750-2749-2748-2747-2673-2672-2671-2700-2659-2660-2723-2725-2732-2731-2796
0.0139509 1243-986-1199-1200-1161-1164-1172-1173-2751-2791-2792-2718-2719-2722-2723-2725-2732-2731-2796
0.0139509 2641-2466-2465-2463-2462-2782-2795-2750-2749-2748-2747-2673-2672-2671-2700-2659-2660-2723-2725-2732-2731-2796
0.0139509 777-762-521-520-2421-2422-2445-2444-2762-2763-2746-2747-2673-2672-2671-2700-2659-2660-2723-2735-2732-2731-2796
0.0139509 1709-1457-1461-1468-1469-2390-2389-2457-2458-2459-2462-2782-2795-2750-2749-2748-2747-2673-2672-2671-2700-2659-2660-2723-2735-2732-2731-2796
0.0139509 1243-986-1199-1200-1161-1164-1172-1173-2751-2791-2792-2718-2719-2722-2723-2735-2732-2731-2796
0.0139509 777-762-521-520-2421-2422-2445-2444-2762-2763-2746-2747-2673-2672-2671-2700-2659-2660-2723-2725-2732-2731-2796
0.0139306 2641-2466-2465-2463-2462-2782-2795-2750-2749-2748-2747-2673-2672-2202-2205-2234-2233-2194-2193-2258-2270-2269-2266-2261-2192-2235-2187-2186-2330
0.0139306 2175-1969-1913-1955-1945-986-1243-1066-1065-1064-1041-1384-1397-1352-1351-1350-1349-1275-1274-1273-1287-1752-1249-1719-1720-1798-1799-1800-1803-1793-1794-1774-1795-1726-1864
0.0139306 1243-986-1945-1955-1952-1978-2296-2297-2280-2279-2248-2247-2246-2270-2269-2266-2261-2192-2235-2187-2186-2330
0.0139306 2175-1969-1913-1955-1945-986-1243-1066-1065-1064-1041-1384-1397-1352-1351-1350-1349-1275-1274-1273-1287-1752-1249-1719-1720-1798-1799-1800-1803-1793-1794-1795-1726-1864
0.0139306 311-105-48-74-73-1917-1916-1969-1970-1972-2288-2289-2329-2284-2283-2282-2281-2207-2206-2205-2234-2233-2194-2193-2258-2270-2269-2266-2261-2192-2235-2187-2186-2330
0.0139306 311-105-48-74-73-1917-1916-1969-1970-1972-2288-2289-2329-2284-2283-2282-2281-2207-2206-2205-2234-2233-2194-2192-2235-2187-2186-2330
0.0139306 777-603-732-731-695-696-706-707-2285-2325-2326-2252-2253-2256-2257-2269-2266-2261-2192-2235-2187-2186-2330
0.0139306 311-105-48-74-73-1917-1916-1969-1970-1972-2288-2289-2329-2284-2283-2282-2281-2207-2206-2205-2234-2233-2194-2193-2192-2235-2187-2186-2330
0.0139306 2641-2466-2465-2463-2462-2782-2795-2750-2749-2748-2747-2673-2672-2202-2205-2234-2233-2194-2192-2235-2187-2186-2330
0.0139306 1709-1457-1461-1468-1469-2390-2389-2457-2458-2459-2462-2782-2795-2750-2749-2748-2747-2673-2672-2202-2205-2234-2233-2194-2193-2258-2270-2269-2266-2261-2192-2235-2187-2186-2330
0.0139306 1709-1457-1461-1468-1469-2390-2389-2457-2458-2459-2462-2782-2795-2750-2749-2748-2747-2673-2672-2202-2205-2234-2233-2194-2192-2235-2187-2186-2330
0.0139306 2175-1998-1997-1996-1973-2316-2329-2284-2283-2282-2281-2207-2206-2205-2234-2233-2194-2193-2192-2235-2187-2186-2330
0.0139306 2641-2466-2465-2463-2462-2782-2795-2750-2749-2748-2747-2673-2672-2202-2205-2234-2233-2194-2193-2192-2235-2187-2186-2330
0.0139306 2175-1998-1997-1996-1973-2316-2329-2284-2283-2282-2281-2207-2206-2205-2234-2233-2194-2192-2235-2187-2186-2330
0.0139306 1709-1457-1461-1468-1469-2390-2389-2457-2458-2459-2462-2782-2795-2750-2749-2748-2747-2673-2672-2202-2205-2234-2233-2194-2193-2192-2235-2187-2186-2330
0.0139306 1243-1066-1065-1064-1041-1384-1397-1352-1351-1350-1349-1275-1274-1273-1287-1752-1249-1719-1720-1798-1799-1800-1803-1793-1794-1774-1795-1726-1864
0.0139306 1243-1066-1065-1064-1041-1384-1397-1352-1351-1350-1349-1275-1274-1273-1287-1752-1249-1719-1720-1798-1799-1800-1803-1793-1794-1795-1726-1864
0.0139306 2175-1998-1997-1996-1973-2316-2329-2284-2283-2282-2281-2207-2206-2205-2234-2233-2194-2193-2258-2270-2269-2266-2261-2192-2235-2187-2186-2330
0.0138995 1709-1534-1533-1531-1530-1850-1863-1818-1817-1816-1815-1741-1740-1270-1273-1302-1301-1303-1260-1327-1337-1334-1329-1258-1255-1254-1398
0.0138995 2641-2467-2596-2595-2559-2560-2570-2571-1353-1393-1394-1320-1321-1324-1325-1338-1337-1334-1329-1260-1303-1255-1254-1398
0.0138995 2641-2467-2596-2595-2559-2560-2570-2571-1353-1393-1394-1320-1321-1324-1325-1337-1334-1329-1260-1303-1255-1254-1398
0.0138995 2175-1969-1913-1955-1945-986-1243-1066-1065-1064-1041-1384-1397-1352-1351-1350-1349-1275-1274-1273-1302-1303-1260-1327-1337-1334-1329-1258-1255-1254-1398
0.0138995 1243-1066-1065-1064-1041-1384-1397-1352-1351-1350-1349-1275-1274-1273-1302-1301-1303-1260-1327-1337-1334-1329-1258-1255-1254-1398
0.0138995 1243-1066-1065-1064-1041-1384-1397-1352-1351-1350-1349-1275-1274-1273-1302-1303-1260-1327-1337-1334-1329-1258-1255-1254-1398
0.0138995 777-525-526-536-537-1458-1457-1525-1526-1527-1530-1850-1863-1818-1817-1816-1815-1741-1740-1270-1273-1302-1301-1303-1260-1327-1337-1334-1329-1258-1255-1254-1398
0.0138995 1709-1534-1533-1531-1530-1850-1863-1818-1817-1816-1815-1741-1740-1270-1273-1302-1303-1260-1327-1337-1334-1329-1258-1255-1254-1398
0.0138995 2175-1969-1913-1955-1945-986-1243-1066-1065-1064-1041-1384-1397-1352-1351-1350-1349-1275-1274-1273-1302-1301-1303-1260-1327-1337-1334-1329-1258-1255-1254-1398
0.0138995 777-525-526-536-537-1458-1457-1525-1526-1527-1530-1850-1863-1818-1817-1816-1815-1741-1740-1270-1273-1302-1303-1260-1327-1337-1334-1329-1258-1255-1254-1398
0.0138995 311-54-1013-1023-1020-1046-1364-1365-1348-1349-1275-1274-1273-1302-1303-1260-1327-1337-1334-1329-1258-1255-1254-1398
0.0138995 311-54-1013-1023-1020-1046-1364-1365-1348-1349-1275-1274-1273-1302-1301-1303-1260-1327-1337-1334-1329-1258-1255-1254-1398
0.0138167 777-525-526-536-537-1458-1457-1525-1526-1527-1530-1850-1863-1818-1817-1816-1815-1741-1740-1270-1273-1302-1301-1303-1260-1327-1337-1334-1398
0.0138167 777-525-526-536-537-1458-1457-1525-1526-1527-1530-1850-1863-1818-1817-1816-1815-1741-1740-1270-1273-1302-1301-1262-1261-1259-1258-1255-1303-1260-1327-1337-1334-1398
0.0138167 2175-1969-1913-1955-1945-986-1243-1066-1065-1064-1041-1384-1397-1352-1351-1350-1349-1275-1274-1273-1302-1301-1303-1260-1327-1337-1334-1398
0.0138167 1709-1534-1533-1531-1530-1850-1863-1818-1817-1816-1815-1741-1740-1270-1273-1302-1303-1260-1327-1337-1334-1398
0.0138167 2641-2467-2596-2595-2559-2560-2570-2571-1353-1393-1394-1320-1321-1324-1325-1338-1337-1334-1398
0.0138167 311-54-1013-1023-1020-1046-1364-1365-1348-1349-1275-1274-1273-1302-1301-1262-1261-1259-1258-1255-1303-1260-1327-1337-1334-1398
0.0138167 2641-2467-2596-2595-2559-2560-2570-2571-1353-1393-1394-1320-1321-1324-1325-1337-1334-1398
0.0138167 1709-1534-1533-1531-1530-1850-1863-1818-1817-1816-1815-1741-1740-1270-1273-1302-1301-1303-1260-1327-1337-1334-1398
0.0138167 1243-1066-1065-1064-1041-1384-1397-1352-1351-1350-1349-1275-1274-1273-1302-1301-1303-1260-1327-1337-1334-1398
0.0138167 1243-1066-1065-1064-1041-1384-1397-1352-1351-1350-1349-1275-1274-1273-1302-1301-1262-1261-1259-1258-1255-1303-1260-1327-1337-1334-1398
0.0138167 311-54-1013-1023-1020-1046-1364-1365-1348-1349-1275-1274-1273-1302-1303-1260-1327-1337-1334-1398
0.0138167 1709-1534-1533-1531-1530-1850-1863-1818-1817-1816-1815-1741-1740-1270-1273-1302-1301-1262-1261-1259-1258-1255-1303-1260-1327-1337-1334-1398
0.0138167 2175-1969-1913-1955-1945-986-1243-1066-1065-1064-1041-1384-1397-1352-1351-1350-1349-1275-1274-1273-1302-1301-1262-1261-1259-1258-1255-1303-1260-1327-1337-1334-1398
0.0138167 311-54-1013-1023-1020-1046-1364-1365-1348-1349-1275-1274-1273-1302-1301-1303-1260-1327-1337-1334-1398
0.0138167 2641-2467-2596-2595-2559-2560-2570-2571-1353-1393-1394-1320-1321-1324-1325-1338-1326-1327-1337-1334-1398
0.0138167 777-525-526-536-537-1458-1457-1525-1526-1527-1530-1850-1863-1818-1817-1816-1815-1741-1740-1270-1273-1302-1303-1260-1327-1337-1334-1398
0.0138167 2175-1969-1913-1955-1945-986-1243-1066-1065-1064-1041-1384-1397-1352-1351-1350-1349-1275-1274-1273-1302-1303-1260-1327-1337-1334-1398
0.0138167 1243-1066-1065-1064-1041-1384-1397-1352-1351-1350-1349-1275-1274-1273-1302-1303-1260-1327-1337-1334-1398
0.0136865 311-54-267-268-229-232-240-241-1819-1859-1860-1786-1787-1790-1727-1726-1793-1803-1800-1799-1864
0.0136865 1709-1534-1533-1531-1530-1850-1863-1818-1817-1816-1815-1786-1787-1790-1727-1726-1793-1803-1800-1799-1864
0.0136865 777-525-526-536-537-1458-1457-1525-1526-1527-1530-1850-1863-1818-1817-1816-1815-1786-1787-1790-1791-1803-1800-1799-1864
0.0136865 311-54-267-268-229-232-240-241-1819-1859-1860-1786-1787-1790-1791-1803-1800-1799-1864
0.0136865 311-54-267-268-229-232-240-241-1819-1859-1860-1786-1787-1790-1727-1726-1793-1800-1799-1864
0.0136865 2641-2622-2619-1492-1491-1490-1513-1512-1830-1831-1814-1815-1786-1787-1790-1727-1726-1793-1800-1799-1864
0.0136865 2641-2622-2619-1492-1491-1490-1513-1512-1830-1831-1814-1815-1786-1787-1790-1791-1803-1800-1799-1864
0.0136865 777-525-526-536-537-1458-1457-1525-1526-1527-1530-1850-1863-1818-1817-1816-1815-1786-1787-1790-1727-1726-1793-1803-1800-1799-1864
0.0136865 1709-1534-1533-1531-1530-1850-1863-1818-1817-1816-1815-1786-1787-1790-1727-1726-1793-1800-1799-1864
0.0136865 777-525-526-536-537-1458-1457-1525-1526-1527-1530-1850-1863-1818-1817-1816-1815-1786-1787-1790-1727-1726-1793-1800-1799-1864
0.0136865 1709-1534-1533-1531-1530-1850-1863-1818-1817-1816-1815-1786-1787-1790-1791-1803-1800-1799-1864
0.0136865 2641-2622-2619-1492-1491-1490-1513-1512-1830-1831-1814-1815-1786-1787-1790-1727-1726-1793-1803-1800-1799-1864
0.0131976 1243-1037-981-1023-1013-54-311-134-133-132-109-452-465-420-419-418-417-343-342-341-355-820-819-838-836-795-796-859-873-872-860-861-794-789-788-866-867-932
0.0131976 2641-2389-2390-2376-2402-523-524-777-602-601-599-598-918-931-886-885-884-883-809-808-807-836-795-794-837-789-788-866-867-932
0.0131976 2175-2130-2129-2093-2096-2104-2105-887-927-928-854-855-858-795-794-837-789-788-866-867-932
0.0131976 777-602-601-599-598-918-931-886-885-884-883-809-808-807-836-795-796-859-873-872-860-861-794-837-789-788-866-867-932
0.0131976 2641-2389-2390-2376-2402-523-524-777-602-601-599-598-918-931-886-885-884-883-809-808-807-836-795-796-794-837-789-788-866-867-932
0.0131976 2641-2389-2390-2376-2402-523-524-777-602-601-599-598-918-931-886-885-884-883-809-808-807-836-795-796-859-873-872-860-861-794-837-787-788-789-790-866-867-932
0.0131976 1243-1037-981-1023-1013-54-311-134-133-132-109-452-465-420-419-418-417-343-342-341-355-820-819-838-836-795-794-837-789-788-866-867-932
0.0131976 777-602-601-599-598-918-931-886-885-884-883-809-808-807-836-795-796-859-873-872-860-861-794-837-787-788-789-790-866-867-932
0.0131976 1243-1037-981-1023-1013-54-311-134-133-132-109-452-465-420-419-418-417-343-342-341-355-820-819-838-836-795-796-859-873-872-860-861-794-837-787-788-789-790-866-867-932
0.0131976 777-602-601-599-598-918-931-886-885-884-883-809-808-807-836-795-796-859-873-872-860-861-794-789-788-866-867-932
0.0131976 1243-1037-981-1023-1013-54-311-134-133-132-109-452-465-420-419-418-417-343-342-341-355-820-819-838-836-795-796-859-873-872-860-861-794-837-789-788-866-867-932
0.0131976 1243-1037-981-1023-1013-54-311-134-133-132-109-452-465-420-419-418-417-343-342-341-355-820-819-838-836-795-796-794-837-789-788-866-867-932
0.0131976 777-602-601-599-598-918-931-886-885-884-883-809-808-807-836-795-794-837-789-788-866-867-932
0.0131976 2641-2389-2390-2376-2402-523-524-777-602-601-599-598-918-931-886-885-884-883-809-808-807-836-795-796-859-873-872-860-861-794-789-788-866-867-932
0.0131976 777-602-601-599-598-918-931-886-885-884-883-809-808-807-836-795-796-794-837-789-788-866-867-932
0.0131976 311-134-133-132-109-452-465-420-419-418-417-343-342-341-355-820-819-838-836-795-796-794-837-789-788-866-867-932
0.0131976 311-134-133-132-109-452-465-420-419-418-417-343-342-341-355-820-819-838-836-795-794-837-789-788-866-867-932
0.0131976 311-134-133-132-109-452-465-420-419-418-417-343-342-341-355-820-819-838-836-795-796-859-873-872-860-861-794-837-787-788-789-790-866-867-932
0.0131976 1709-1691-564-563-562-558-581-580-898-899-882-883-809-808-807-836-795-796-859-873-872-860-861-794-789-788-866-867-932
0.0131976 1709-1691-564-563-562-558-581-580-898-899-882-883-809-808-807-836-795-796-859-873-872-860-861-794-837-787-788-789-790-866-867-932
0.0131976 1709-1691-564-563-562-558-581-580-898-899-882-883-809-808-807-836-795-796-794-837-789-788-866-867-932
0.0131976 1709-1691-564-563-562-558-581-580-898-899-882-883-809-808-807-836-795-796-859-873-872-860-861-794-837-789-788-866-867-932
0.0131976 2175-2130-2129-2093-2096-2104-2105-887-927-928-854-855-858-795-836-837-794-789-788-866-867-932
0.0131976 2175-2130-2129-2093-2096-2104-2105-887-927-928-854-855-858-795-836-835-794-837-789-788-866-867-932
0.0131976 311-134-133-132-109-452-465-420-419-418-417-343-342-341-355-820-819-838-836-795-796-859-873-872-860-861-794-837-789-788-866-867-932
0.0131976 2641-2389-2390-2376-2402-523-524-777-602-601-599-598-918-931-886-885-884-883-809-808-807-836-795-796-859-873-872-860-861-794-837-789-788-866-867-932
0.0131976 311-134-133-132-109-452-465-420-419-418-417-343-342-341-355-820-819-838-836-795-796-859-873-872-860-861-794-789-788-866-867-932
0.0131976 1709-1691-564-563-562-558-581-580-898-899-882-883-809-808-807-836-795-794-837-789-788-866-867-932
0.0126812 2641-2467-2596-2595-2559-2560-2570-2571-1353-1393-1394-1320-1321-1324-1325-1338-1326-1327-1337-1398
0.0126062 2641-2389-2390-2376-2402-523-524-777-602-601-599-598-918-931-886-885-884-883-809-808-807-836-795-796-835-837-789-788-932
0.0126062 1243-1037-981-1023-1013-54-311-134-133-132-109-452-465-420-419-418-417-343-342-341-355-820-819-838-836-795-794-837-789-788-932
0.0126062 1243-1037-981-1023-1013-54-311-134-133-132-109-452-465-420-419-418-417-343-342-341-355-820-819-838-836-795-796-859-873-872-860-861-794-837-789-788-932
0.0126062 1709-1691-564-563-562-558-581-580-898-899-882-883-809-808-807-836-795-796-835-837-789-788-932
0.0126062 777-602-601-599-598-918-931-886-885-884-883-809-808-807-836-795-796-835-837-789-788-932
0.0126062 2175-2130-2129-2093-2096-2104-2105-887-927-928-854-855-858-795-836-837-794-789-788-932
0.0126062 1709-1691-564-563-562-558-581-580-898-899-882-883-809-808-807-836-795-796-794-837-789-788-932
0.0126062 2175-2130-2129-2093-2096-2104-2105-887-927-928-854-855-858-859-796-794-837-789-788-932
0.0126062 777-602-601-599-598-918-931-886-885-884-883-809-808-807-836-795-794-837-789-788-932
0.0126062 1243-1037-981-1023-1013-54-311-134-133-132-109-452-465-420-419-418-417-343-342-341-355-820-819-838-836-795-796-794-837-789-788-932
0.0126062 311-134-133-132-109-452-465-420-419-418-417-343-342-341-355-820-819-838-836-795-794-837-789-788-932
0.0126062 311-134-133-132-109-452-465-420-419-418-417-343-342-341-355-820-819-838-836-795-796-859-873-872-860-861-794-837-789-788-932
0.0126062 777-602-601-599-598-918-931-886-885-884-883-809-808-807-836-795-796-794-837-789-788-932
0.0126062 1243-1037-981-1023-1013-54-311-134-133-132-109-452-465-420-419-418-417-343-342-341-355-820-819-838-836-795-796-835-837-789-788-932
0.0126062 1709-1691-564-563-562-558-581-580-898-899-882-883-809-808-807-836-795-794-837-789-788-932
0.0126062 2175-2130-2129-2093-2096-2104-2105-887-927-928-854-855-858-795-836-835-794-837-789-788-932
0.0126062 2641-2389-2390-2376-2402-523-524-777-602-601-599-598-918-931-886-885-884-883-809-808-807-836-795-796-794-837-789-788-932
0.0126062 2641-2389-2390-2376-2402-523-524-777-602-601-599-598-918-931-886-885-884-883-809-808-807-836-795-796-859-873-872-860-861-794-789-788-932
0.0126062 311-134-133-132-109-452-465-420-419-418-417-343-342-341-355-820-819-838-836-795-796-835-837-789-788-932
0.0126062 777-602-601-599-598-918-931-886-885-884-883-809-808-807-836-795-796-859-873-872-860-861-794-789-788-932
0.0126062 1709-1691-564-563-562-558-581-580-898-899-882-883-809-808-807-836-795-796-859-873-872-860-861-794-789-788-932
0.0126062 2641-2389-2390-2376-2402-523-524-777-602-601-599-598-918-931-886-885-884-883-809-808-807-836-795-794-837-789-788-932
0.0126062 2175-2130-2129-2093-2096-2104-2105-887-927-928-854-855-858-795-836-835-837-794-789-788-932
0.0126062 1709-1691-564-563-562-558-581-580-898-899-882-883-809-808-807-836-795-796-859-873-872-860-861-794-837-789-788-932
0.0126062 2641-2389-2390-2376-2402-523-524-777-602-601-599-598-918-931-886-885-884-883-809-808-807-836-795-796-859-873-872-860-861-794-837-789-788-932
0.0126062 777-602-601-599-598-918-931-886-885-884-883-809-808-807-836-795-796-859-873-872-860-861-794-837-789-788-932
0.0126062 311-134-133-132-109-452-465-420-419-418-417-343-342-341-355-820-819-838-836-795-796-794-837-789-788-932
0.0126062 1243-1037-981-1023-1013-54-311-134-133-132-109-452-465-420-419-418-417-343-342-341-355-820-819-838-836-795-796-859-873-872-860-861-794-789-788-932
0.0126062 311-134-133-132-109-452-465-420-419-418-417-343-342-341-355-820-819-838-836-795-796-859-873-872-860-861-794-789-788-932
0.0126062 2175-2130-2129-2093-2096-2104-2105-887-927-928-854-855-858-795-794-837-789-788-932
0.0124765 311-134-133-132-109-452-465-420-419-418-417-343-342-341-355-820-819-838-836-795-796-859-871-868-867-932
0.0124765 1243-1037-981-1023-1013-54-311-134-133-132-109-452-465-420-419-418-417-343-342-341-355-820-819-838-836-795-796-859-873-872-860-861-868-867-932
0.0124765 2641-2389-2390-2376-2402-523-524-777-602-601-599-598-918-931-886-885-884-883-809-808-807-836-795-796-859-873-872-871-868-867-932
0.0124765 2641-2389-2390-2376-2402-523-524-777-602-601-599-598-918-931-886-885-884-883-809-808-807-836-795-796-859-871-868-867-932
0.0124765 1243-1037-981-1023-1013-54-311-134-133-132-109-452-465-420-419-418-417-343-342-341-355-820-819-838-836-795-796-859-873-872-860-861-871-868-867-932
0.0124765 2175-2130-2129-2093-2096-2104-2105-887-927-928-854-855-858-859-871-868-867-932
0.0124765 777-602-601-599-598-918-931-886-885-884-883-809-808-807-836-795-796-859-873-872-860-861-871-868-867-932
0.0124765 777-602-601-599-598-918-931-886-885-884-883-809-808-807-836-795-796-859-873-872-860-861-868-867-932
0.0124765 777-602-601-599-598-918-931-886-885-884-883-809-808-807-836-795-796-859-873-872-871-868-867-932
0.0124765 1709-1691-564-563-562-558-581-580-898-899-882-883-809-808-807-836-795-796-859-873-872-860-861-871-868-867-932
0.0124765 1709-1691-564-563-562-558-581-580-898-899-882-883-809-808-807-836-795-796-859-873-872-860-861-868-867-932
0.0124765 1243-1037-981-1023-1013-54-311-134-133-132-109-452-465-420-419-418-417-343-342-341-355-820-819-838-836-795-796-859-871-868-867-932
0.0124765 2641-2389-2390-2376-2402-523-524-777-602-601-599-598-918-931-886-885-884-883-809-808-807-836-795-796-859-873-872-860-861-868-867-932
0.0124765 1709-1691-564-563-562-558-581-580-898-899-882-883-809-808-807-836-795-796-859-873-872-871-868-867-932
0.0124765 777-602-601-599-598-918-931-886-885-884-883-809-808-807-836-795-796-859-871-868-867-932
0.0124765 2641-2389-2390-2376-2402-523-524-777-602-601-599-598-918-931-886-885-884-883-809-808-807-836-795-796-859-873-872-860-861-871-868-867-932
0.0124765 1709-1691-564-563-562-558-581-580-898-899-882-883-809-808-807-836-795-796-859-871-868-867-932
0.0124765 311-134-133-132-109-452-465-420-419-418-417-343-342-341-355-820-819-838-836-795-796-859-873-872-871-868-867-932
0.0124765 311-134-133-132-109-452-465-420-419-418-417-343-342-341-355-820-819-838-836-795-796-859-873-872-860-861-871-868-867-932
0.0124765 1243-1037-981-1023-1013-54-311-134-133-132-109-452-465-420-419-418-417-343-342-341-355-820-819-838-836-795-796-859-873-872-871-868-867-932
0.0124765 311-134-133-132-109-452-465-420-419-418-417-343-342-341-355-820-819-838-836-795-796-859-873-872-860-861-868-867-932
0.0120693 1709-1457-1461-1468-1469-2390-2389-2457-2458-2459-2462-2782-2795-2750-2749-2748-2747-2673-2672-2202-2205-2234-2233-2194-2193-2258-2191-2190-2187-2235-2330
0.0120693 311-105-48-74-73-1917-1916-1969-1970-1972-2288-2289-2329-2284-2283-2282-2281-2207-2206-2205-2234-2233-2194-2193-2258-2191-2190-2187-2235-2330
0.0120693 2175-1998-1997-1996-1973-2316-2329-2284-2283-2282-2281-2207-2206-2205-2234-2233-2194-2193-2258-2191-2190-2187-2235-2330
0.0120693 2641-2466-2465-2463-2462-2782-2795-2750-2749-2748-2747-2673-2672-2202-2205-2234-2233-2194-2193-2258-2191-2190-2187-2235-2330
0.0119678 1709-1457-1461-1468-1469-2390-2389-2457-2458-2459-2462-2782-2795-2750-2749-2748-2747-2673-2672-2202-2205-2234-2233-2194-2193-2258-2191-2190-2261-2330
0.0119678 2175-1998-1997-1996-1973-2316-2329-2284-2283-2282-2281-2207-2206-2205-2234-2233-2194-2193-2258-2259-2261-2330
0.0119678 1243-986-1945-1955-1952-1978-2296-2297-2280-2279-2248-2247-2246-2270-2258-2191-2190-2189-2262-2267-2268-2266-2269-2259-2261-2330
0.0119678 2175-1998-1997-1996-1973-2316-2329-2284-2283-2282-2281-2207-2206-2205-2234-2233-2194-2193-2258-2191-2190-2261-2330
0.0119678 311-105-48-74-73-1917-1916-1969-1970-1972-2288-2289-2329-2284-2283-2282-2281-2207-2206-2205-2234-2233-2194-2193-2258-2191-2190-2261-2330
0.0119678 311-105-48-74-73-1917-1916-1969-1970-1972-2288-2289-2329-2284-2283-2282-2281-2207-2206-2205-2234-2233-2194-2193-2258-2259-2261-2330
0.0119678 1243-986-1945-1955-1952-1978-2296-2297-2280-2279-2248-2247-2246-2258-2259-2261-2330
0.0119678 1243-986-1945-1955-1952-1978-2296-2297-2280-2279-2248-2247-2246-2270-2258-2259-2261-2330
0.0119678 2641-2466-2465-2463-2462-2782-2795-2750-2749-2748-2747-2673-2672-2202-2205-2234-2233-2194-2193-2258-2259-2261-2330
0.0119678 777-603-732-731-695-696-706-707-2285-2325-2326-2252-2253-2256-2257-2270-2258-2191-2190-2189-2262-2267-2268-2266-2269-2259-2261-2330
0.0119678 1709-1457-1461-1468-1469-2390-2389-2457-2458-2459-2462-2782-2795-2750-2749-2748-2747-2673-2672-2202-2205-2234-2233-2194-2193-2258-2259-2261-2330
0.0119678 777-603-732-731-695-696-706-707-2285-2325-2326-2252-2253-2256-2257-2270-2258-2259-2261-2330
0.0119678 2641-2466-2465-2463-2462-2782-2795-2750-2749-2748-2747-2673-2672-2202-2205-2234-2233-2194-2193-2258-2191-2190-2261-2330
0.0118903 1243-1037-981-1023-1013-54-311-134-133-132-109-452-465-420-419-418-417-343-342-341-355-820-819-838-836-795-796-859-873-872-860-861-871-932
0.0118903 777-602-601-599-598-918-931-886-885-884-883-809-808-807-836-795-796-859-873-872-860-861-871-932
0.0118903 2641-2389-2390-2376-2402-523-524-777-602-601-599-598-918-931-886-885-884-883-809-808-807-836-795-796-859-873-872-860-861-871-932
0.0118903 1709-1691-564-563-562-558-581-580-898-899-882-883-809-808-807-836-795-796-859-873-872-860-861-871-932
0.0118903 311-134-133-132-109-452-465-420-419-418-417-343-342-341-355-820-819-838-836-795-796-859-873-872-860-861-871-932
0.0116204 2175-1998-1997-1996-1973-2316-2329-2284-2283-2282-2281-2207-2206-2205-2219-2684-2181-2651-2701-2796
0.0116204 311-105-48-74-73-1917-1916-1969-1970-1972-2288-2289-2329-2284-2283-2282-2281-2207-2206-2205-2219-2684-2181-2651-2701-2796
0.0112669 777-762-521-520-2421-2422-2445-2444-2762-2763-2746-2747-2673-2672-2671-2676-2700-2701-2658-2653-2652-2796
0.0112669 1243-986-1199-1200-1161-1164-1172-1173-2751-2791-2792-2718-2719-2722-2659-2658-2701-2653-2652-2796
0.0112669 1709-1457-1461-1468-1469-2390-2389-2457-2458-2459-2462-2782-2795-2750-2749-2748-2747-2673-2672-2671-2700-2659-2660-2658-2701-2653-2652-2796
0.0112669 777-762-521-520-2421-2422-2445-2444-2762-2763-2746-2747-2673-2672-2671-2700-2659-2660-2699-2701-2658-2653-2652-2796
0.0112669 777-762-521-520-2421-2422-2445-2444-2762-2763-2746-2747-2673-2672-2671-2700-2659-2660-2699-2658-2701-2653-2652-2796
0.0112669 777-762-521-520-2421-2422-2445-2444-2762-2763-2746-2747-2673-2672-2671-2700-2659-2658-2701-2653-2652-2796
0.0112669 777-762-521-520-2421-2422-2445-2444-2762-2763-2746-2747-2673-2672-2671-2700-2659-2660-2658-2701-2653-2652-2796
0.0112669 1709-1457-1461-1468-1469-2390-2389-2457-2458-2459-2462-2782-2795-2750-2749-2748-2747-2673-2672-2671-2676-2700-2659-2658-2701-2653-2652-2796
0.0112669 777-762-521-520-2421-2422-2445-2444-2762-2763-2746-2747-2673-2672-2671-2700-2659-2660-2723-2725-2658-2701-2653-2652-2796
0.0112669 1709-1457-1461-1468-1469-2390-2389-2457-2458-2459-2462-2782-2795-2750-2749-2748-2747-2673-2672-2671-2676-2700-2701-2658-2653-2652-2796
0.0112669 1243-986-1199-1200-1161-1164-1172-1173-2751-2791-2792-2718-2719-2722-2723-2725-2658-2701-2653-2652-2796
0.0112669 2641-2466-2465-2463-2462-2782-2795-2750-2749-2748-2747-2673-2672-2671-2700-2659-2660-2699-2701-2658-2653-2652-2796
0.0112669 1709-1457-1461-1468-1469-2390-2389-2457-2458-2459-2462-2782-2795-2750-2749-2748-2747-2673-2672-2671-2700-2659-2660-2723-2725-2658-2701-2653-2652-2796
0.0112669 1243-986-1199-1200-1161-1164-1172-1173-2751-2791-2792-2718-2719-2722-2659-2700-2701-2658-2653-2652-2796
0.0112669 777-762-521-520-2421-2422-2445-2444-2762-2763-2746-2747-2673-2672-2671-2676-2700-2659-2658-2701-2653-2652-2796
0.0112669 1709-1457-1461-1468-1469-2390-2389-2457-2458-2459-2462-2782-2795-2750-2749-2748-2747-2673-2672-2671-2700-2659-2660-2699-2701-2658-2653-2652-2796
0.0112669 1709-1457-1461-1468-1469-2390-2389-2457-2458-2459-2462-2782-2795-2750-2749-2748-2747-2673-2672-2671-2700-2659-2660-2699-2658-2701-2653-2652-2796
0.0112669 1243-986-1199-1200-1161-1164-1172-1173-2751-2791-2792-2718-2719-2722-2659-2700-2699-2701-2658-2653-2652-2796
0.0112669 1709-1457-1461-1468-1469-2390-2389-2457-2458-2459-2462-2782-2795-2750-2749-2748-2747-2673-2672-2671-2700-2659-2658-2701-2653-2652-2796
0.0112669 1243-986-1199-1200-1161-1164-1172-1173-2751-2791-2792-2718-2719-2722-2659-2700-2699-2658-2701-2653-2652-2796
0.0112669 2175-1998-1997-1996-1973-2316-2329-2284-2283-2282-2281-2207-2206-2205-2219-2684-2701-2653-2652-2796
0.0112669 2175-1998-1997-1996-1973-2316-2329-2284-2283-2282-2281-2207-2206-2205-2219-2684-2181-2682-2683-2701-2653-2652-2796
0.0112669 2175-1998-1997-1996-1973-2316-2329-2284-2283-2282-2281-2207-2206-2205-2219-2684-2181-2682-2703-2653-2652-2796
0.0112669 2641-2466-2465-2463-2462-2782-2795-2750-2749-2748-2747-2673-2672-2671-2700-2659-2660-2723-2725-2658-2701-2653-2652-2796
0.0112669 2175-1998-1997-1996-1973-2316-2329-2284-2283-2282-2281-2207-2206-2205-2219-2220-2684-2701-2653-2652-2796
0.0112669 311-105-48-74-73-1917-1916-1969-1970-1972-2288-2289-2329-2284-2283-2282-2281-2207-2206-2205-2219-2220-2684-2701-2653-2652-2796
0.0112669 2175-1998-1997-1996-1973-2316-2329-2284-2283-2282-2281-2207-2206-2205-2219-2684-2181-2682-2703-2702-2701-2653-2652-2796
0.0112669 2641-2466-2465-2463-2462-2782-2795-2750-2749-2748-2747-2673-2672-2671-2676-2700-2659-2658-2701-2653-2652-2796
0.0112669 311-105-48-74-73-1917-1916-1969-1970-1972-2288-2289-2329-2284-2283-2282-2281-2207-2206-2205-2219-2684-2701-2653-2652-2796
0.0112669 311-105-48-74-73-1917-1916-1969-1970-1972-2288-2289-2329-2284-2283-2282-2281-2207-2206-2205-2219-2684-2181-2682-2683-2701-2653-2652-2796
0.0112669 2641-2466-2465-2463-2462-2782-2795-2750-2749-2748-2747-2673-2672-2671-2676-2700-2701-2658-2653-2652-2796
0.0112669 2641-2466-2465-2463-2462-2782-2795-2750-2749-2748-2747-2673-2672-2671-2700-2659-2658-2701-2653-2652-2796
0.0112669 2641-2466-2465-2463-2462-2782-2795-2750-2749-2748-2747-2673-2672-2671-2700-2659-2660-2658-2701-2653-2652-2796
0.0112669 311-105-48-74-73-1917-1916-1969-1970-1972-2288-2289-2329-2284-2283-2282-2281-2207-2206-2205-2219-2684-2181-2682-2703-2653-2652-2796
0.0112669 2641-2466-2465-2463-2462-2782-2795-2750-2749-2748-2747-2673-2672-2671-2700-2659-2660-2699-2658-2701-2653-2652-2796
0.0112669 311-105-48-74-73-1917-1916-1969-1970-1972-2288-2289-2329-2284-2283-2282-2281-2207-2206-2205-2219-2684-2181-2682-2703-2702-2701-2653-2652-2796
0.0110007 1243-1066-1065-1064-1041-1384-1397-1352-1351-1350-1349-1275-1274-1273-1302-1301-1303-1260-1327-1329-1398
0.0110007 2175-1969-1913-1955-1945-986-1243-1066-1065-1064-1041-1384-1397-1352-1351-1350-1349-1275-1274-1273-1302-1301-1303-1260-1327-1329-1398
0.0110007 311-54-1013-1023-1020-1046-1364-1365-1348-1349-1275-1274-1273-1302-1301-1262-1261-1259-1258-1255-1303-1260-1327-1329-1398
0.0110007 1709-1534-1533-1531-1530-1850-1863-1818-1817-1816-1815-1741-1740-1270-1273-1302-1301-1262-1261-1259-1258-1255-1303-1260-1327-1329-1398
0.0110007 2641-2467-2596-2595-2559-2560-2570-2571-1353-1393-1394-1320-1321-1324-1325-1327-1329-1398
0.0110007 1243-1066-1065-1064-1041-1384-1397-1352-1351-1350-1349-1275-1274-1273-1302-1303-1260-1327-1329-1398
0.0110007 777-525-526-536-537-1458-1457-1525-1526-1527-1530-1850-1863-1818-1817-1816-1815-1741-1740-1270-1273-1302-1301-1303-1260-1327-1329-1398
0.0110007 777-525-526-536-537-1458-1457-1525-1526-1527-1530-1850-1863-1818-1817-1816-1815-1741-1740-1270-1273-1302-1301-1262-1261-1259-1258-1255-1303-1260-1327-1329-1398
0.0110007 1709-1534-1533-1531-1530-1850-1863-1818-1817-1816-1815-1741-1740-1270-1273-1302-1301-1303-1260-1327-1329-1398
0.0110007 2175-1969-1913-1955-1945-986-1243-1066-1065-1064-1041-1384-1397-1352-1351-1350-1349-1275-1274-1273-1302-1301-1262-1261-1259-1258-1255-1303-1260-1327-1329-1398
0.0110007 311-54-1013-1023-1020-1046-1364-1365-1348-1349-1275-1274-1273-1302-1301-1303-1260-1327-1329-1398
0.0110007 1243-1066-1065-1064-1041-1384-1397-1352-1351-1350-1349-1275-1274-1273-1302-1301-1262-1261-1259-1258-1255-1303-1260-1327-1329-1398
0.0110007 2641-2467-2596-2595-2559-2560-2570-2571-1353-1393-1394-1320-1321-1324-1325-1338-1326-1327-1329-1398
0.0110007 2175-1969-1913-1955-1945-986-1243-1066-1065-1064-1041-1384-1397-1352-1351-1350-1349-1275-1274-1273-1302-1303-1260-1327-1329-1398
0.0110007 777-525-526-536-537-1458-1457-1525-1526-1527-1530-1850-1863-1818-1817-1816-1815-1741-1740-1270-1273-1302-1303-1260-1327-1329-1398
0.0110007 311-54-1013-1023-1020-1046-1364-1365-1348-1349-1275-1274-1273-1302-1303-1260-1327-1329-1398
0.0110007 1709-1534-1533-1531-1530-1850-1863-1818-1817-1816-1815-1741-1740-1270-1273-1302-1303-1260-1327-1329-1398
0.0107344 2641-2466-2465-2463-2462-2782-2795-2750-2749-2748-2747-2673-2672-2671-2700-2659-2660-2723-2725-2732-2796
0.0107344 1709-1457-1461-1468-1469-2390-2389-2457-2458-2459-2462-2782-2795-2750-2749-2748-2747-2673-2672-2671-2700-2659-2660-2723-2725-2732-2796
0.0107344 1243-986-1199-1200-1161-1164-1172-1173-2751-2791-2792-2718-2719-2722-2723-2725-2732-2796
0.0107344 777-762-521-520-2421-2422-2445-2444-2762-2763-2746-2747-2673-2672-2671-2700-2659-2660-2723-2725-2732-2796
0.0105175 2641-2466-2465-2463-2462-2782-2795-2750-2749-2748-2747-2673-2672-2202-2205-2234-2233-2194-2193-2192-2235-2187-2330
0.0105175 2175-1998-1997-1996-1973-2316-2329-2284-2283-2282-2281-2207-2206-2205-2234-2233-2194-2193-2258-2259-2192-2235-2187-2330
0.0105175 1709-1457-1461-1468-1469-2390-2389-2457-2458-2459-2462-2782-2795-2750-2749-2748-2747-2673-2672-2202-2205-2234-2233-2194-2192-2235-2187-2330
0.0105175 2641-2466-2465-2463-2462-2782-2795-2750-2749-2748-2747-2673-2672-2202-2205-2234-2233-2194-2193-2258-2191-2192-2235-2187-2330
0.0105175 2641-2466-2465-2463-2462-2782-2795-2750-2749-2748-2747-2673-2672-2202-2205-2234-2233-2194-2193-2258-2191-2190-2261-2192-2235-2187-2330
0.0105175 2175-1998-1997-1996-1973-2316-2329-2284-2283-2282-2281-2207-2206-2205-2234-2233-2194-2193-2258-2191-2192-2235-2187-2330
0.0105175 777-603-732-731-695-696-706-707-2285-2325-2326-2252-2253-2256-2257-2270-2269-2266-2261-2192-2235-2187-2330
0.0105175 2175-1998-1997-1996-1973-2316-2329-2284-2283-2282-2281-2207-2206-2205-2234-2233-2194-2193-2258-2191-2190-2261-2192-2235-2187-2330
0.0105175 2641-2466-2465-2463-2462-2782-2795-2750-2749-2748-2747-2673-2672-2202-2205-2234-2233-2194-2193-2258-2270-2269-2266-2261-2192-2235-2187-2330
0.0105175 2175-1998-1997-1996-1973-2316-2329-2284-2283-2282-2281-2207-2206-2205-2234-2233-2194-2193-2192-2235-2187-2330
0.0105175 2175-1998-1997-1996-1973-2316-2329-2284-2283-2282-2281-2207-2206-2205-2234-2233-2194-2192-2235-2187-2330
0.0105175 311-105-48-74-73-1917-1916-1969-1970-1972-2288-2289-2329-2284-2283-2282-2281-2207-2206-2205-2234-2233-2194-2192-2235-2187-2330
0.0105175 2641-2466-2465-2463-2462-2782-2795-2750-2749-2748-2747-2673-2672-2202-2205-2234-2233-2194-2193-2258-2259-2192-2235-2187-2330
0.0105175 311-105-48-74-73-1917-1916-1969-1970-1972-2288-2289-2329-2284-2283-2282-2281-2207-2206-2205-2234-2233-2194-2193-2192-2235-2187-2330
0.0105175 311-105-48-74-73-1917-1916-1969-1970-1972-2288-2289-2329-2284-2283-2282-2281-2207-2206-2205-2234-2233-2194-2193-2258-2270-2269-2266-2261-2192-2235-2187-2330
0.0105175 1709-1457-1461-1468-1469-2390-2389-2457-2458-2459-2462-2782-2795-2750-2749-2748-2747-2673-2672-2202-2205-2234-2233-2194-2193-2258-2270-2269-2266-2261-2192-2235-2187-2330
0.0105175 1243-986-1945-1955-1952-1978-2296-2297-2280-2279-2248-2247-2246-2270-2269-2266-2261-2192-2235-2187-2330
0.0105175 311-105-48-74-73-1917-1916-1969-1970-1972-2288-2289-2329-2284-2283-2282-2281-2207-2206-2205-2234-2233-2194-2193-2258-2259-2192-2235-2187-2330
0.0105175 1243-986-1945-1955-1952-1978-2296-2297-2280-2279-2248-2247-2246-2258-2270-2269-2266-2261-2192-2235-2187-2330
0.0105175 311-105-48-74-73-1917-1916-1969-1970-1972-2288-2289-2329-2284-2283-2282-2281-2207-2206-2205-2234-2233-2194-2193-2258-2191-2192-2235-2187-2330
0.0105175 2175-1998-1997-1996-1973-2316-2329-2284-2283-2282-2281-2207-2206-2205-2234-2233-2194-2193-2258-2270-2269-2266-2261-2192-2235-2187-2330
0.0105175 1709-1457-1461-1468-1469-2390-2389-2457-2458-2459-2462-2782-2795-2750-2749-2748-2747-2673-2672-2202-2205-2234-2233-2194-2193-2258-2259-2192-2235-2187-2330
0.0105175 311-105-48-74-73-1917-1916-1969-1970-1972-2288-2289-2329-2284-2283-2282-2281-2207-2206-2205-2234-2233-2194-2193-2258-2191-2190-2261-2192-2235-2187-2330
0.0105175 1709-1457-1461-1468-1469-2390-2389-2457-2458-2459-2462-2782-2795-2750-2749-2748-2747-2673-2672-2202-2205-2234-2233-2194-2193-2258-2191-2192-2235-2187-2330
0.0105175 1709-1457-1461-1468-1469-2390-2389-2457-2458-2459-2462-2782-2795-2750-2749-2748-2747-2673-2672-2202-2205-2234-2233-2194-2193-2258-2191-2190-2261-2192-2235-2187-2330
0.0105175 2641-2466-2465-2463-2462-2782-2795-2750-2749-2748-2747-2673-2672-2202-2205-2234-2233-2194-2192-2235-2187-2330
0.0105175 777-603-732-731-695-696-706-707-2285-2325-2326-2252-2253-2256-2257-2269-2266-2261-2192-2235-2187-2330
0.0105175 1709-1457-1461-1468-1469-2390-2389-2457-2458-2459-2462-2782-2795-2750-2749-2748-2747-2673-2672-2202-2205-2234-2233-2194-2193-2192-2235-2187-2330
0.0103828 1243-986-1945-1955-1952-1978-2296-2297-2280-2279-2248-2247-2246-2270-2258-2191-2190-2189-2262-2267-2268-2266-2330
0.0103828 777-603-732-731-695-696-706-707-2285-2325-2326-2252-2253-2256-2257-2270-2258-2191-2190-2189-2262-2267-2268-2266-2330
0.0101255 777-603-732-731-695-696-706-707-2285-2325-2326-2252-2253-2256-2257-2270-2258-2191-2192-2259-2266-2330
0.0101183 777-525-526-536-537-1458-1457-1525-1526-1527-1530-1850-1863-1818-1817-1816-1815-1786-1787-1790-1727-1726-1769-1719-1720-1798-1799-1800-1803-1864
0.0101183 1709-1534-1533-1531-1530-1850-1863-1818-1817-1816-1815-1786-1787-1790-1727-1726-1769-1719-1720-1798-1799-1800-1803-1864
0.0101183 2641-2622-2619-1492-1491-1490-1513-1512-1830-1831-1814-1815-1786-1787-1790-1727-1726-1769-1719-1720-1798-1799-1800-1803-1864
0.0101183 2175-1969-1913-1955-1945-986-1243-1066-1065-1064-1041-1384-1397-1352-1351-1350-1349-1275-1274-1273-1287-1752-1249-1719-1769-1726-1795-1799-1800-1803-1864
0.0101183 2175-1969-1913-1955-1945-986-1243-1066-1065-1064-1041-1384-1397-1352-1351-1350-1349-1275-1274-1273-1287-1752-1769-1726-1795-1799-1800-1803-1864
0.0101183 1243-1066-1065-1064-1041-1384-1397-1352-1351-1350-1349-1275-1274-1273-1287-1752-1769-1726-1795-1799-1800-1803-1864
0.0101183 1243-1066-1065-1064-1041-1384-1397-1352-1351-1350-1349-1275-1274-1273-1287-1752-1249-1719-1769-1726-1795-1799-1800-1803-1864
0.0101183 1243-1066-1065-1064-1041-1384-1397-1352-1351-1350-1349-1275-1274-1273-1287-1752-1249-1719-1720-1798-1799-1800-1803-1864
0.0101183 2175-1969-1913-1955-1945-986-1243-1066-1065-1064-1041-1384-1397-1352-1351-1350-1349-1275-1274-1273-1287-1752-1249-1719-1720-1798-1799-1800-1803-1864
0.0101183 2175-1969-1913-1955-1945-986-1243-1066-1065-1064-1041-1384-1397-1352-1351-1350-1349-1275-1274-1273-1287-1752-1249-1719-1718-1720-1798-1799-1800-1803-1864
0.0101183 1243-1066-1065-1064-1041-1384-1397-1352-1351-1350-1349-1275-1274-1273-1287-1752-1249-1719-1718-1720-1798-1799-1800-1803-1864
0.0101183 311-54-267-268-229-232-240-241-1819-1859-1860-1786-1787-1790-1727-1726-1769-1719-1720-1798-1799-1800-1803-1864
0.0100073 311-54-267-268-229-232-240-241-1819-1859-1860-1786-1787-1790-1727-1726-1793-1803-1800-1799-1798-1720-1864
0.0100073 311-54-267-268-229-232-240-241-1819-1859-1860-1786-1787-1790-1791-1803-1800-1799-1798-1720-1864
0.0100073 1709-1534-1533-1531-1530-1850-1863-1818-1817-1816-1815-1786-1787-1790-1727-1726-1793-1800-1799-1798-1720-1864
0.0100073 777-525-526-536-537-1458-1457-1525-1526-1527-1530-1850-1863-1818-1817-1816-1815-1786-1787-1790-1727-1726-1793-1800-1799-1798-1720-1864
0.0100073 311-54-267-268-229-232-240-241-1819-1859-1860-1786-1787-1790-1727-1726-1793-1800-1799-1798-1720-1864
0.0100073 2641-2622-2619-1492-1491-1490-1513-1512-1830-1831-1814-1815-1786-1787-1790-1727-1726-1793-1800-1799-1798-1720-1864
0.0100073 2641-2622-2619-1492-1491-1490-1513-1512-1830-1831-1814-1815-1786-1787-1790-1727-1726-1793-1803-1800-1799-1798-1720-1864
0.0100073 2641-2622-2619-1492-1491-1490-1513-1512-1830-1831-1814-1815-1786-1787-1790-1791-1803-1800-1799-1798-1720-1864
0.0100073 777-525-526-536-537-1458-1457-1525-1526-1527-1530-1850-1863-1818-1817-1816-1815-1786-1787-1790-1727-1726-1721-1722-1798-1720-1864
0.0100073 311-54-267-268-229-232-240-241-1819-1859-1860-1786-1787-1790-1727-1726-1721-1722-1798-1720-1864
0.0100073 1709-1534-1533-1531-1530-1850-1863-1818-1817-1816-1815-1786-1787-1790-1727-1726-1793-1803-1800-1799-1798-1720-1864
0.0100073 1709-1534-1533-1531-1530-1850-1863-1818-1817-1816-1815-1786-1787-1790-1727-1726-1721-1722-1798-1720-1864
0.0100073 2641-2622-2619-1492-1491-1490-1513-1512-1830-1831-1814-1815-1786-1787-1790-1727-1726-1721-1722-1798-1720-1864
0.0100073 1709-1534-1533-1531-1530-1850-1863-1818-1817-1816-1815-1786-1787-1790-1791-1803-1800-1799-1798-1720-1864
0.0100073 777-525-526-536-537-1458-1457-1525-1526-1527-1530-1850-1863-1818-1817-1816-1815-1786-1787-1790-1727-1726-1793-1803-1800-1799-1798-1720-1864
0.0100073 777-525-526-536-537-1458-1457-1525-1526-1527-1530-1850-1863-1818-1817-1816-1815-1786-1787-1790-1791-1803-1800-1799-1798-1720-1864
0.00999653 1243-1066-1065-1064-1041-1384-1397-1352-1351-1350-1349-1275-1274-1273-1287-1752-1249-1719-1769-1864
0.00999653 2175-1969-1913-1955-1945-986-1243-1066-1065-1064-1041-1384-1397-1352-1351-1350-1349-1275-1274-1273-1287-1752-1249-1719-1769-1864
0.0097053 311-134-133-132-109-452-465-420-419-418-417-343-342-341-370-329-394-406-405-402-466
0.0097053 2641-2389-2390-2376-2402-523-524-777-602-601-599-598-918-931-886-885-884-883-809-808-338-341-370-371-328-395-405-402-466
0.0097053 1709-1535-1664-1663-1627-1628-1638-1639-421-461-462-388-389-392-393-395-405-402-466
0.0097053 1243-1037-981-1023-1013-54-311-134-133-132-109-452-465-420-419-418-417-343-342-341-370-329-394-406-405-402-466
0.0097053 2175-1918-81-91-88-114-432-433-416-417-343-342-341-370-371-328-395-405-402-466
0.0097053 311-134-133-132-109-452-465-420-419-418-417-343-342-341-370-329-330-393-395-405-402-466
0.0097053 1243-1037-981-1023-1013-54-311-134-133-132-109-452-465-420-419-418-417-343-342-341-370-329-330-393-405-402-466
0.0097053 2641-2389-2390-2376-2402-523-524-777-602-601-599-598-918-931-886-885-884-883-809-808-338-341-370-329-330-393-405-402-466
0.0097053 777-602-601-599-598-918-931-886-885-884-883-809-808-338-341-370-371-328-395-405-402-466
0.0097053 1709-1535-1664-1663-1627-1628-1638-1639-421-461-462-388-389-392-393-405-402-466
0.0097053 311-134-133-132-109-452-465-420-419-418-417-343-342-341-370-329-330-393-405-402-466
0.0097053 2641-2389-2390-2376-2402-523-524-777-602-601-599-598-918-931-886-885-884-883-809-808-338-341-370-329-330-393-395-405-402-466
0.0097053 1243-1037-981-1023-1013-54-311-134-133-132-109-452-465-420-419-418-417-343-342-341-370-329-330-393-395-405-402-466
0.0097053 2641-2389-2390-2376-2402-523-524-777-602-601-599-598-918-931-886-885-884-883-809-808-338-341-370-329-394-406-405-402-466
0.0097053 1243-1037-981-1023-1013-54-311-134-133-132-109-452-465-420-419-418-417-343-342-341-370-371-328-395-405-402-466
0.0097053 777-602-601-599-598-918-931-886-885-884-883-809-808-338-341-370-329-394-406-405-402-466
0.0097053 777-602-601-599-598-918-931-886-885-884-883-809-808-338-341-370-329-330-393-395-405-402-466
0.0097053 777-602-601-599-598-918-931-886-885-884-883-809-808-338-341-370-329-330-393-405-402-466
0.0097053 2175-1918-81-91-88-114-432-433-416-417-343-342-341-370-329-394-406-405-402-466
0.0097053 2175-1918-81-91-88-114-432-433-416-417-343-342-341-370-329-330-393-395-405-402-466
0.0097053 311-134-133-132-109-452-465-420-419-418-417-343-342-341-370-371-328-395-405-402-466
0.0097053 2175-1918-81-91-88-114-432-433-416-417-343-342-341-370-329-330-393-405-402-466
0.00953568 1709-1457-1461-1468-1469-2390-2389-2457-2458-2459-2462-2782-2795-2750-2749-2748-2747-2673-2672-2671-2700-2701-2658-2727-2731-2796
0.00953568 2175-1998-1997-1996-1973-2316-2329-2284-2283-2282-2281-2207-2206-2205-2219-2684-2701-2658-2727-2731-2796
0.00953568 2175-1998-1997-1996-1973-2316-2329-2284-2283-2282-2281-2207-2206-2205-2219-2684-2181-2651-2701-2658-2727-2731-2796
0.00953568 311-105-48-74-73-1917-1916-1969-1970-1972-2288-2289-2329-2284-2283-2282-2281-2207-2206-2205-2219-2684-2181-2651-2701-2658-2727-2731-2796
0.00953568 311-105-48-74-73-1917-1916-1969-1970-1972-2288-2289-2329-2284-2283-2282-2281-2207-2206-2205-2219-2684-2181-2682-2703-2702-2701-2651-2650-2652-2653-2727-2731-2796
0.00953568 2175-1998-1997-1996-1973-2316-2329-2284-2283-2282-2281-2207-2206-2205-2219-2684-2701-2651-2652-2653-2727-2731-2796
0.00953568 311-105-48-74-73-1917-1916-1969-1970-1972-2288-2289-2329-2284-2283-2282-2281-2207-2206-2205-2219-2684-2181-2682-2703-2702-2701-2651-2652-2653-2727-2731-2796
0.00953568 2175-1998-1997-1996-1973-2316-2329-2284-2283-2282-2281-2207-2206-2205-2219-2684-2701-2651-2650-2652-2653-2727-2731-2796
0.00953568 311-105-48-74-73-1917-1916-1969-1970-1972-2288-2289-2329-2284-2283-2282-2281-2207-2206-2205-2219-2684-2701-2658-2727-2731-2796
0.00953568 311-105-48-74-73-1917-1916-1969-1970-1972-2288-2289-2329-2284-2283-2282-2281-2207-2206-2205-2219-2684-2701-2651-2652-2653-2727-2731-2796
0.00953568 2175-1998-1997-1996-1973-2316-2329-2284-2283-2282-2281-2207-2206-2205-2219-2684-2181-2682-2703-2702-2701-2651-2650-2652-2653-2727-2731-2796
0.00953568 777-762-521-520-2421-2422-2445-2444-2762-2763-2746-2747-2673-2672-2671-2700-2701-2658-2727-2731-2796
0.00953568 311-105-48-74-73-1917-1916-1969-1970-1972-2288-2289-2329-2284-2283-2282-2281-2207-2206-2205-2219-2684-2181-2651-2652-2653-2701-2658-2727-2731-2796
0.00953568 2175-1998-1997-1996-1973-2316-2329-2284-2283-2282-2281-2207-2206-2205-2219-2684-2181-2651-2652-2653-2701-2658-2727-2731-2796
0.00953568 2175-1998-1997-1996-1973-2316-2329-2284-2283-2282-2281-2207-2206-2205-2219-2684-2181-2682-2703-2702-2701-2651-2652-2653-2727-2731-2796
0.00953568 311-105-48-74-73-1917-1916-1969-1970-1972-2288-2289-2329-2284-2283-2282-2281-2207-2206-2205-2219-2684-2701-2651-2650-2652-2653-2727-2731-2796
0.00953568 2641-2466-2465-2463-2462-2782-2795-2750-2749-2748-2747-2673-2672-2671-2700-2701-2658-2727-2731-2796
0.00922997 777-602-601-599-598-918-931-886-885-884-883-809-808-807-836-837-794-863-932
0.00922997 1243-1037-981-1023-1013-54-311-134-133-132-109-452-465-420-419-418-417-343-342-341-355-820-819-838-836-795-796-859-871-868-867-866-788-789-837-794-863-932
0.00922997 1243-1037-981-1023-1013-54-311-134-133-132-109-452-465-420-419-418-417-343-342-341-355-820-819-837-794-863-932
0.00922997 311-134-133-132-109-452-465-420-419-418-417-343-342-341-355-820-819-838-837-794-863-932
0.00922997 2641-2389-2390-2376-2402-523-524-777-602-601-599-598-918-931-886-885-884-883-809-808-807-836-795-796-859-871-868-867-866-788-789-837-794-863-932
0.00922997 1243-1037-981-1023-1013-54-311-134-133-132-109-452-465-420-419-418-417-343-342-341-355-820-837-794-863-932
0.00922997 311-134-133-132-109-452-465-420-419-418-417-343-342-341-355-820-819-838-836-837-794-863-932
0.00922997 1709-1691-564-563-562-558-581-580-898-899-882-883-809-808-807-836-795-796-859-871-868-867-866-788-789-837-794-863-932
0.00922997 311-134-133-132-109-452-465-420-419-418-417-343-342-341-355-820-837-794-863-932
0.00922997 1243-1037-981-1023-1013-54-311-134-133-132-109-452-465-420-419-418-417-343-342-341-355-820-819-838-837-794-863-932
0.00922997 1243-1037-981-1023-1013-54-311-134-133-132-109-452-465-420-419-418-417-343-342-341-355-820-819-838-836-837-794-863-932
0.00922997 311-134-133-132-109-452-465-420-419-418-417-343-342-341-355-820-819-837-794-863-932
0.00922997 311-134-133-132-109-452-465-420-419-418-417-343-342-341-355-820-819-838-836-795-796-859-871-868-867-866-788-789-837-794-863-932
0.00922997 1709-1691-564-563-562-558-581-580-898-899-882-883-809-808-807-836-837-794-863-932
0.00922997 2175-2130-2129-2093-2096-2104-2105-887-927-928-854-855-858-859-871-868-867-866-788-789-837-794-863-932
0.00922997 777-602-601-599-598-918-931-886-885-884-883-809-808-807-836-795-796-859-871-868-867-866-788-789-837-794-863-932
0.00922997 2641-2389-2390-2376-2402-523-524-777-602-601-599-598-918-931-886-885-884-883-809-808-807-836-837-794-863-932
0.0090559 311-134-133-132-109-452-465-420-419-418-417-343-342-341-355-820-819-838-836-795-796-859-873-872-860-861-868-867-866-788-932
0.0090559 2641-2389-2390-2376-2402-523-524-777-602-601-599-598-918-931-886-885-884-883-809-808-807-836-795-796-859-873-872-860-861-868-867-866-788-932
0.0090559 1243-1037-981-1023-1013-54-311-134-133-132-109-452-465-420-419-418-417-343-342-341-355-820-819-838-836-795-796-859-873-872-871-868-867-866-788-932
0.0090559 2641-2389-2390-2376-2402-523-524-777-602-601-599-598-918-931-886-885-884-883-809-808-807-836-795-796-859-873-872-871-868-867-866-788-932
0.0090559 1243-1037-981-1023-1013-54-311-134-133-132-109-452-465-420-419-418-417-343-342-341-355-820-819-838-836-795-796-859-873-872-860-861-871-868-867-866-788-932
0.0090559 777-602-601-599-598-918-931-886-885-884-883-809-808-807-836-795-796-859-873-872-860-861-868-867-866-788-932
0.0090559 1709-1691-564-563-562-558-581-580-898-899-882-883-809-808-807-836-795-796-859-871-868-867-866-788-932
0.0090559 777-602-601-599-598-918-931-886-885-884-883-809-808-807-836-795-796-859-871-868-867-866-788-932
0.0090559 1243-1037-981-1023-1013-54-311-134-133-132-109-452-465-420-419-418-417-343-342-341-355-820-819-838-836-795-796-859-873-872-860-861-868-867-866-788-932
0.0090559 311-134-133-132-109-452-465-420-419-418-417-343-342-341-355-820-819-838-836-795-796-859-873-872-860-861-871-868-867-866-788-932
0.0090559 2641-2389-2390-2376-2402-523-524-777-602-601-599-598-918-931-886-885-884-883-809-808-807-836-795-796-859-873-872-860-861-871-868-867-866-788-932
0.0090559 2641-2389-2390-2376-2402-523-524-777-602-601-599-598-918-931-886-885-884-883-809-808-807-836-795-796-859-871-868-867-866-788-932
0.0090559 1709-1691-564-563-562-558-581-580-898-899-882-883-809-808-807-836-795-796-859-873-872-871-868-867-866-788-932
0.0090559 777-602-601-599-598-918-931-886-885-884-883-809-808-807-836-795-796-859-873-872-871-868-867-866-788-932
0.0090559 311-134-133-132-109-452-465-420-419-418-417-343-342-341-355-820-819-838-836-795-796-859-871-868-867-866-788-932
0.0090559 777-602-601-599-598-918-931-886-885-884-883-809-808-807-836-795-796-859-873-872-860-861-871-868-867-866-788-932
0.0090559 2175-2130-2129-2093-2096-2104-2105-887-927-928-854-855-858-859-871-868-867-866-788-932
0.0090559 1709-1691-564-563-562-558-581-580-898-899-882-883-809-808-807-836-795-796-859-873-872-860-861-871-868-867-866-788-932
0.0090559 1243-1037-981-1023-1013-54-311-134-133-132-109-452-465-420-419-418-417-343-342-341-355-820-819-838-836-795-796-859-871-868-867-866-788-932
0.0090559 311-134-133-132-109-452-465-420-419-418-417-343-342-341-355-820-819-838-836-795-796-859-873-872-871-868-867-866-788-932
0.0090559 1709-1691-564-563-562-558-581-580-898-899-882-883-809-808-807-836-795-796-859-873-872-860-861-868-867-866-788-932
0.00903824 2641-2389-2390-2376-2402-523-524-777-602-601-599-598-918-931-886-885-884-883-809-808-807-836-795-796-794-837-789-788-866-867-868-871-932
0.00903824 1709-1691-564-563-562-558-581-580-898-899-882-883-809-808-807-836-795-796-794-837-789-788-866-867-868-871-932
0.00903824 2175-2130-2129-2093-2096-2104-2105-887-927-928-854-855-858-795-794-837-789-788-866-867-868-871-932
0.00903824 311-134-133-132-109-452-465-420-419-418-417-343-342-341-355-820-837-794-863-867-868-871-932
0.00903824 2641-2389-2390-2376-2402-523-524-777-602-601-599-598-918-931-886-885-884-883-809-808-807-836-795-794-837-789-788-866-867-868-871-932
0.00903824 1243-1037-981-1023-1013-54-311-134-133-132-109-452-465-420-419-418-417-343-342-341-355-820-819-838-837-794-863-867-868-871-932
0.00903824 2641-2389-2390-2376-2402-523-524-777-602-601-599-598-918-931-886-885-884-883-809-808-807-836-795-796-859-873-872-860-861-794-837-789-788-866-867-868-871-932
0.00903824 311-134-133-132-109-452-465-420-419-418-417-343-342-341-355-820-819-838-836-795-794-837-789-788-866-867-868-871-932
0.00903824 1709-1691-564-563-562-558-581-580-898-899-882-883-809-808-807-836-837-794-863-867-868-871-932
0.00903824 1243-1037-981-1023-1013-54-311-134-133-132-109-452-465-420-419-418-417-343-342-341-355-820-819-838-836-837-794-863-867-868-871-932
0.00903824 1243-1037-981-1023-1013-54-311-134-133-132-109-452-465-420-419-418-417-343-342-341-355-820-819-837-794-863-867-868-871-932
0.00903824 1243-1037-981-1023-1013-54-311-134-133-132-109-452-465-420-419-418-417-343-342-341-355-820-819-838-836-795-794-837-789-788-866-867-868-871-932
0.00903824 311-134-133-132-109-452-465-420-419-418-417-343-342-341-355-820-819-838-837-794-863-867-868-871-932
0.00903824 1243-1037-981-1023-1013-54-311-134-133-132-109-452-465-420-419-418-417-343-342-341-355-820-819-838-836-795-796-794-837-789-788-866-867-868-871-932
0.00903824 1709-1691-564-563-562-558-581-580-898-899-882-883-809-808-807-836-795-794-837-789-788-866-867-868-871-932
0.00903824 311-134-133-132-109-452-465-420-419-418-417-343-342-341-355-820-819-838-836-837-794-863-867-868-871-932
0.00903824 777-602-601-599-598-918-931-886-885-884-883-809-808-807-836-795-796-794-837-789-788-866-867-868-871-932
0.00903824 311-134-133-132-109-452-465-420-419-418-417-343-342-341-355-820-819-837-794-863-867-868-871-932
0.00903824 1243-1037-981-1023-1013-54-311-134-133-132-109-452-465-420-419-418-417-343-342-341-355-820-819-838-836-795-796-859-873-872-860-861-794-837-789-788-866-867-868-871-932
0.00903824 777-602-601-599-598-918-931-886-885-884-883-809-808-807-836-795-794-837-789-788-866-867-868-871-932
0.00903824 777-602-601-599-598-918-931-886-885-884-883-809-808-807-836-837-794-863-867-868-871-932
0.00903824 311-134-133-132-109-452-465-420-419-418-417-343-342-341-355-820-819-838-836-795-796-794-837-789-788-866-867-868-871-932
0.00903824 2641-2389-2390-2376-2402-523-524-777-602-601-599-598-918-931-886-885-884-883-809-808-807-836-837-794-863-867-868-871-932
0.00903824 311-134-133-132-109-452-465-420-419-418-417-343-342-341-355-820-819-838-836-795-796-859-873-872-860-861-794-837-789-788-866-867-868-871-932
0.00903824 777-602-601-599-598-918-931-886-885-884-883-809-808-807-836-795-796-859-873-872-860-861-794-837-789-788-866-867-868-871-932
0.00903824 1243-1037-981-1023-1013-54-311-134-133-132-109-452-465-420-419-418-417-343-342-341-355-820-837-794-863-867-868-871-932
0.00903824 1709-1691-564-563-562-558-581-580-898-899-882-883-809-808-807-836-795-796-859-873-872-860-861-794-837-789-788-866-867-868-871-932
0.00894849 1243-1066-1065-1064-1041-1384-1397-1352-1351-1350-1349-1275-1274-1273-1302-1301-1303-1260-1327-1337-1334-1329-1258-1257-1256-1255-1398
0.00894849 777-525-526-536-537-1458-1457-1525-1526-1527-1530-1850-1863-1818-1817-1816-1815-1741-1740-1270-1273-1302-1301-1303-1260-1327-1337-1334-1329-1258-1257-1256-1255-1398
0.00894849 1709-1534-1533-1531-1530-1850-1863-1818-1817-1816-1815-1741-1740-1270-1273-1302-1301-1303-1260-1327-1337-1334-1329-1258-1257-1256-1255-1398
0.00894849 311-54-1013-1023-1020-1046-1364-1365-1348-1349-1275-1274-1273-1302-1301-1303-1260-1327-1337-1334-1329-1258-1257-1256-1255-1398
0.00894849 2175-1969-1913-1955-1945-986-1243-1066-1065-1064-1041-1384-1397-1352-1351-1350-1349-1275-1274-1273-1302-1301-1303-1260-1327-1337-1334-1329-1258-1257-1256-1255-1398
0.00887959 1243-986-1945-1955-1952-1978-2296-2297-2280-2279-2248-2247-2246-2270-2258-2191-2190-2189-2262-2267-2268-2266-2269-2259-2261-2192-2330
0.00887959 311-105-48-74-73-1917-1916-1969-1970-1972-2288-2289-2329-2284-2283-2282-2281-2207-2206-2205-2234-2233-2194-2193-2258-2191-2190-2261-2192-2330
0.00887959 2641-2466-2465-2463-2462-2782-2795-2750-2749-2748-2747-2673-2672-2202-2205-2234-2233-2194-2193-2258-2191-2190-2261-2192-2330
0.00887959 777-603-732-731-695-696-706-707-2285-2325-2326-2252-2253-2256-2257-2270-2258-2191-2190-2189-2262-2267-2268-2266-2269-2259-2261-2192-2330
0.00887959 777-603-732-731-695-696-706-707-2285-2325-2326-2252-2253-2256-2257-2270-2258-2191-2190-2189-2262-2267-2268-2269-2266-2261-2192-2330
0.00887959 777-603-732-731-695-696-706-707-2285-2325-2326-2252-2253-2256-2257-2270-2269-2266-2261-2192-2330
0.00887959 1709-1457-1461-1468-1469-2390-2389-2457-2458-2459-2462-2782-2795-2750-2749-2748-2747-2673-2672-2202-2205-2234-2233-2194-2193-2258-2270-2269-2266-2261-2192-2330
0.00887959 2175-1998-1997-1996-1973-2316-2329-2284-2283-2282-2281-2207-2206-2205-2234-2233-2194-2193-2258-2191-2190-2261-2192-2330
0.00887959 2641-2466-2465-2463-2462-2782-2795-2750-2749-2748-2747-2673-2672-2202-2205-2234-2233-2194-2193-2258-2270-2269-2266-2261-2192-2330
0.00887959 311-105-48-74-73-1917-1916-1969-1970-1972-2288-2289-2329-2284-2283-2282-2281-2207-2206-2205-2234-2233-2194-2193-2258-2270-2269-2266-2261-2192-2330
0.00887959 1243-986-1945-1955-1952-1978-2296-2297-2280-2279-2248-2247-2246-2258-2270-2269-2266-2261-2192-2330
0.00887959 1709-1457-1461-1468-1469-2390-2389-2457-2458-2459-2462-2782-2795-2750-2749-2748-2747-2673-2672-2202-2205-2234-2233-2194-2193-2258-2191-2190-2261-2192-2330
0.00887959 2175-1998-1997-1996-1973-2316-2329-2284-2283-2282-2281-2207-2206-2205-2234-2233-2194-2193-2258-2270-2269-2266-2261-2192-2330
0.00887959 1243-986-1945-1955-1952-1978-2296-2297-2280-2279-2248-2247-2246-2270-2269-2266-2261-2192-2330
0.00887959 1243-986-1945-1955-1952-1978-2296-2297-2280-2279-2248-2247-2246-2270-2258-2191-2190-2189-2262-2267-2268-2269-2266-2261-2192-2330
0.00887959 777-603-732-731-695-696-706-707-2285-2325-2326-2252-2253-2256-2257-2269-2266-2261-2192-2330
0.00876511 1243-1066-1065-1064-1041-1384-1397-1352-1351-1350-1349-1275-1274-1273-1287-1752-1249-1719-1769-1726-1795-1799-1864
0.00876511 2175-1969-1913-1955-1945-986-1243-1066-1065-1064-1041-1384-1397-1352-1351-1350-1349-1275-1274-1273-1287-1752-1249-1719-1769-1726-1795-1799-1864
0.00876511 2175-1969-1913-1955-1945-986-1243-1066-1065-1064-1041-1384-1397-1352-1351-1350-1349-1275-1274-1273-1287-1752-1769-1726-1795-1799-1864
0.00876511 1243-1066-1065-1064-1041-1384-1397-1352-1351-1350-1349-1275-1274-1273-1287-1752-1769-1726-1795-1799-1864
0.00857025 1709-1535-1664-1663-1627-1628-1638-1639-421-461-462-388-389-392-393-395-402-466
0.00857025 311-134-133-132-109-452-465-420-419-418-417-343-342-341-370-329-330-393-395-402-466
0.00857025 2175-1918-81-91-88-114-432-433-416-417-343-342-341-370-329-330-393-395-402-466
0.00857025 777-602-601-599-598-918-931-886-885-884-883-809-808-338-341-370-371-328-395-402-466
0.00857025 2641-2389-2390-2376-2402-523-524-777-602-601-599-598-918-931-886-885-884-883-809-808-338-341-370-329-330-393-395-402-466
0.00857025 1243-1037-981-1023-1013-54-311-134-133-132-109-452-465-420-419-418-417-343-342-341-370-371-328-395-402-466
0.00857025 311-134-133-132-109-452-465-420-419-418-417-343-342-341-370-371-328-395-402-466
0.00857025 2175-1918-81-91-88-114-432-433-416-417-343-342-341-370-371-328-395-402-466
0.00857025 2641-2389-2390-2376-2402-523-524-777-602-601-599-598-918-931-886-885-884-883-809-808-338-341-370-371-328-395-402-466
0.00857025 777-602-601-599-598-918-931-886-885-884-883-809-808-338-341-370-329-330-393-395-402-466
0.00857025 1243-1037-981-1023-1013-54-311-134-133-132-109-452-465-420-419-418-417-343-342-341-370-329-330-393-395-402-466
0.00854338 2175-1969-1913-1955-1945-986-1243-1066-1065-1064-1041-1384-1397-1352-1351-1350-1349-1275-1274-1273-1287-1752-1249-1719-1769-1726-1795-1864
0.00854338 1243-1066-1065-1064-1041-1384-1397-1352-1351-1350-1349-1275-1274-1273-1287-1752-1249-1719-1769-1726-1795-1864
0.00854338 311-54-267-268-229-232-240-241-1819-1859-1860-1786-1787-1790-1791-1803-1800-1799-1798-1720-1719-1769-1726-1795-1864
0.00854338 777-525-526-536-537-1458-1457-1525-1526-1527-1530-1850-1863-1818-1817-1816-1815-1786-1787-1790-1791-1803-1800-1799-1798-1720-1719-1769-1726-1795-1864
0.00854338 1243-1066-1065-1064-1041-1384-1397-1352-1351-1350-1349-1275-1274-1273-1287-1752-1769-1726-1795-1864
0.00854338 2175-1969-1913-1955-1945-986-1243-1066-1065-1064-1041-1384-1397-1352-1351-1350-1349-1275-1274-1273-1287-1752-1769-1726-1795-1864
0.00854338 2641-2622-2619-1492-1491-1490-1513-1512-1830-1831-1814-1815-1786-1787-1790-1791-1803-1800-1799-1798-1720-1719-1769-1726-1795-1864
0.00854338 1709-1534-1533-1531-1530-1850-1863-1818-1817-1816-1815-1786-1787-1790-1791-1803-1800-1799-1798-1720-1719-1769-1726-1795-1864
0.00825742 2641-2467-2596-2595-2559-2560-2570-2571-1353-1393-1394-1320-1321-1324-1325-1338-1337-1334-1329-1260-1303-1255-1398
0.00825742 2641-2467-2596-2595-2559-2560-2570-2571-1353-1393-1394-1320-1321-1324-1325-1338-1326-1327-1260-1303-1255-1398
0.00825742 2641-2467-2596-2595-2559-2560-2570-2571-1353-1393-1394-1320-1321-1324-1325-1337-1334-1329-1260-1303-1255-1398
0.00825742 2641-2467-2596-2595-2559-2560-2570-2571-1353-1393-1394-1320-1321-1324-1325-1338-1326-1327-1337-1334-1329-1260-1303-1255-1398
0.00809383 2641-2466-2465-2463-2462-2782-2795-2750-2749-2748-2747-2673-2672-2671-2700-2659-2660-2723-2735-2732-2731-2730-2652-2796
0.00809383 777-762-521-520-2421-2422-2445-2444-2762-2763-2746-2747-2673-2672-2671-2700-2659-2660-2723-2725-2732-2731-2730-2652-2796
0.00809383 1709-1457-1461-1468-1469-2390-2389-2457-2458-2459-2462-2782-2795-2750-2749-2748-2747-2673-2672-2671-2700-2659-2660-2723-2735-2732-2731-2730-2652-2796
0.00809383 1709-1457-1461-1468-1469-2390-2389-2457-2458-2459-2462-2782-2795-2750-2749-2748-2747-2673-2672-2671-2700-2659-2660-2723-2725-2732-2731-2730-2652-2796
0.00809383 1243-986-1199-1200-1161-1164-1172-1173-2751-2791-2792-2718-2719-2722-2723-2735-2732-2731-2730-2652-2796
0.00809383 1243-986-1199-1200-1161-1164-1172-1173-2751-2791-2792-2718-2719-2722-2723-2725-2732-2731-2730-2652-2796
0.00809383 2641-2466-2465-2463-2462-2782-2795-2750-2749-2748-2747-2673-2672-2671-2700-2659-2660-2723-2725-2732-2731-2730-2652-2796
0.00809383 777-762-521-520-2421-2422-2445-2444-2762-2763-2746-2747-2673-2672-2671-2700-2659-2660-2723-2735-2732-2731-2730-2652-2796
0.00799022 1243-1037-981-1023-1013-54-311-134-133-132-109-452-465-420-419-418-417-343-342-341-355-820-819-837-794-863-867-932
0.00799022 311-134-133-132-109-452-465-420-419-418-417-343-342-341-355-820-819-837-794-863-867-932
0.00799022 311-134-133-132-109-452-465-420-419-418-417-343-342-341-355-820-819-838-837-794-863-867-932
0.00799022 311-134-133-132-109-452-465-420-419-418-417-343-342-341-355-820-819-838-836-837-794-863-867-932
0.00799022 2641-2389-2390-2376-2402-523-524-777-602-601-599-598-918-931-886-885-884-883-809-808-807-836-837-794-863-867-932
0.00799022 777-602-601-599-598-918-931-886-885-884-883-809-808-807-836-837-794-863-867-932
0.00799022 1709-1691-564-563-562-558-581-580-898-899-882-883-809-808-807-836-837-794-863-867-932
0.00799022 1243-1037-981-1023-1013-54-311-134-133-132-109-452-465-420-419-418-417-343-342-341-355-820-819-838-836-837-794-863-867-932
0.00799022 1243-1037-981-1023-1013-54-311-134-133-132-109-452-465-420-419-418-417-343-342-341-355-820-837-794-863-867-932
0.00799022 1243-1037-981-1023-1013-54-311-134-133-132-109-452-465-420-419-418-417-343-342-341-355-820-819-838-837-794-863-867-932
0.00799022 311-134-133-132-109-452-465-420-419-418-417-343-342-341-355-820-837-794-863-867-932
0.00790591 1243-986-1199-1200-1161-1164-1172-1173-2751-2791-2792-2718-2719-2722-2723-2735-2732-2796
0.00790591 2641-2466-2465-2463-2462-2782-2795-2750-2749-2748-2747-2673-2672-2671-2700-2659-2660-2723-2735-2732-2796
0.00790591 777-762-521-520-2421-2422-2445-2444-2762-2763-2746-2747-2673-2672-2671-2700-2659-2660-2723-2735-2732-2796
0.00790591 1709-1457-1461-1468-1469-2390-2389-2457-2458-2459-2462-2782-2795-2750-2749-2748-2747-2673-2672-2671-2700-2659-2660-2723-2735-2732-2796
0.00786206 777-602-601-599-598-918-931-886-885-884-883-809-808-338-341-370-329-330-328-371-321-322-466
0.00786206 777-602-601-599-598-918-931-886-885-884-883-809-808-338-341-370-329-330-393-405-402-395-328-371-321-322-466
0.00786206 1243-1037-981-1023-1013-54-311-134-133-132-109-452-465-420-419-418-417-343-342-341-370-329-330-393-405-402-395-328-371-321-322-466
0.00786206 2641-2389-2390-2376-2402-523-524-777-602-601-599-598-918-931-886-885-884-883-809-808-338-341-370-329-328-371-321-322-466
0.00786206 311-134-133-132-109-452-465-420-419-418-417-343-342-341-370-329-330-393-395-328-371-321-322-466
0.00786206 311-134-133-132-109-452-465-420-419-418-417-343-342-341-370-329-330-393-405-402-395-328-371-321-322-466
0.00786206 2641-2389-2390-2376-2402-523-524-777-602-601-599-598-918-931-886-885-884-883-809-808-338-341-370-329-330-393-395-328-371-321-322-466
0.00786206 2641-2389-2390-2376-2402-523-524-777-602-601-599-598-918-931-886-885-884-883-809-808-338-341-370-329-330-393-405-402-395-328-371-321-322-466
0.00786206 777-602-601-599-598-918-931-886-885-884-883-809-808-338-341-370-329-328-371-321-322-466
0.00786206 2641-2389-2390-2376-2402-523-524-777-602-601-599-598-918-931-886-885-884-883-809-808-338-341-370-329-330-328-371-321-322-466
0.00786206 777-602-601-599-598-918-931-886-885-884-883-809-808-338-341-370-329-330-393-395-328-371-321-322-466
0.00786206 1243-1037-981-1023-1013-54-311-134-133-132-109-452-465-420-419-418-417-343-342-341-370-329-330-328-371-321-322-466
0.00786206 2175-1918-81-91-88-114-432-433-416-417-343-342-341-370-329-330-328-371-321-322-466
0.00786206 2175-1918-81-91-88-114-432-433-416-417-343-342-341-370-329-330-393-395-328-371-321-322-466
0.00786206 1709-1535-1664-1663-1627-1628-1638-1639-421-461-462-388-389-392-393-405-402-395-328-371-321-322-466
0.00786206 2175-1918-81-91-88-114-432-433-416-417-343-342-341-370-329-328-371-321-322-466
0.00786206 311-134-133-132-109-452-465-420-419-418-417-343-342-341-370-329-328-371-321-322-466
0.00786206 2175-1918-81-91-88-114-432-433-416-417-343-342-341-370-329-330-393-405-402-395-328-371-321-322-466
0.00786206 311-134-133-132-109-452-465-420-419-418-417-343-342-341-370-329-330-328-371-321-322-466
0.00786206 1243-1037-981-1023-1013-54-311-134-133-132-109-452-465-420-419-418-417-343-342-341-370-329-328-371-321-322-466
0.00786206 1709-1535-1664-1663-1627-1628-1638-1639-421-461-462-388-389-392-393-395-328-371-321-322-466
0.00786206 1243-1037-981-1023-1013-54-311-134-133-132-109-452-465-420-419-418-417-343-342-341-370-329-330-393-395-328-371-321-322-466
0.007853 2641-2466-2465-2463-2462-2782-2795-2750-2749-2748-2747-2673-2672-2671-2700-2659-2660-2723-2735-2732-2731-2730-2652-2653-2796
0.007853 1709-1457-1461-1468-1469-2390-2389-2457-2458-2459-2462-2782-2795-2750-2749-2748-2747-2673-2672-2671-2700-2659-2660-2723-2725-2732-2731-2730-2652-2653-2796
0.007853 311-105-48-74-73-1917-1916-1969-1970-1972-2288-2289-2329-2284-2283-2282-2281-2207-2206-2205-2219-2684-2181-2682-2703-2702-2701-2651-2652-2653-2796
0.007853 1243-986-1199-1200-1161-1164-1172-1173-2751-2791-2792-2718-2719-2722-2723-2725-2732-2731-2730-2652-2653-2796
0.007853 311-105-48-74-73-1917-1916-1969-1970-1972-2288-2289-2329-2284-2283-2282-2281-2207-2206-2205-2219-2684-2181-2682-2703-2702-2701-2651-2650-2652-2653-2796
0.007853 311-105-48-74-73-1917-1916-1969-1970-1972-2288-2289-2329-2284-2283-2282-2281-2207-2206-2205-2219-2684-2701-2651-2650-2652-2653-2796
0.007853 311-105-48-74-73-1917-1916-1969-1970-1972-2288-2289-2329-2284-2283-2282-2281-2207-2206-2205-2219-2684-2181-2682-2683-2701-2651-2650-2652-2653-2796
0.007853 2175-1998-1997-1996-1973-2316-2329-2284-2283-2282-2281-2207-2206-2205-2219-2684-2181-2682-2703-2702-2701-2651-2650-2652-2653-2796
0.007853 2175-1998-1997-1996-1973-2316-2329-2284-2283-2282-2281-2207-2206-2205-2219-2684-2181-2651-2652-2653-2796
0.007853 2175-1998-1997-1996-1973-2316-2329-2284-2283-2282-2281-2207-2206-2205-2219-2684-2181-2682-2703-2702-2701-2651-2652-2653-2796
0.007853 777-762-521-520-2421-2422-2445-2444-2762-2763-2746-2747-2673-2672-2671-2700-2659-2660-2723-2735-2732-2731-2730-2652-2653-2796
0.007853 311-105-48-74-73-1917-1916-1969-1970-1972-2288-2289-2329-2284-2283-2282-2281-2207-2206-2205-2219-2684-2181-2651-2652-2653-2796
0.007853 2175-1998-1997-1996-1973-2316-2329-2284-2283-2282-2281-2207-2206-2205-2219-2684-2701-2651-2650-2652-2653-2796
0.007853 2175-1998-1997-1996-1973-2316-2329-2284-2283-2282-2281-2207-2206-2205-2219-2684-2701-2651-2652-2653-2796
0.007853 2641-2466-2465-2463-2462-2782-2795-2750-2749-2748-2747-2673-2672-2671-2700-2659-2660-2723-2725-2732-2731-2730-2652-2653-2796
0.007853 777-762-521-520-2421-2422-2445-2444-2762-2763-2746-2747-2673-2672-2671-2700-2659-2660-2723-2725-2732-2731-2730-2652-2653-2796
0.007853 2175-1998-1997-1996-1973-2316-2329-2284-2283-2282-2281-2207-2206-2205-2219-2684-2181-2682-2683-2701-2651-2650-2652-2653-2796
0.007853 2175-1998-1997-1996-1973-2316-2329-2284-2283-2282-2281-2207-2206-2205-2219-2684-2181-2682-2683-2701-2651-2652-2653-2796
0.007853 311-105-48-74-73-1917-1916-1969-1970-1972-2288-2289-2329-2284-2283-2282-2281-2207-2206-2205-2219-2684-2181-2682-2683-2701-2651-2652-2653-2796
0.007853 1243-986-1199-1200-1161-1164-1172-1173-2751-2791-2792-2718-2719-2722-2723-2735-2732-2731-2730-2652-2653-2796
0.007853 1709-1457-1461-1468-1469-2390-2389-2457-2458-2459-2462-2782-2795-2750-2749-2748-2747-2673-2672-2671-2700-2659-2660-2723-2735-2732-2731-2730-2652-2653-2796
0.007853 311-105-48-74-73-1917-1916-1969-1970-1972-2288-2289-2329-2284-2283-2282-2281-2207-2206-2205-2219-2684-2701-2651-2652-2653-2796
0.00783 2175-2130-2129-2093-2096-2104-2105-887-927-928-854-855-858-795-836-835-794-932
0.00773375 311-134-133-132-109-452-465-420-419-418-417-343-342-341-355-820-819-838-836-795-796-859-871-868-867-866-788-789-837-932
0.00773375 311-134-133-132-109-452-465-420-419-418-417-343-342-341-355-820-819-838-836-795-796-859-873-872-871-868-867-866-788-789-837-932
0.00773375 1243-1037-981-1023-1013-54-311-134-133-132-109-452-465-420-419-418-417-343-342-341-355-820-819-838-836-795-796-859-873-872-860-861-871-868-867-866-788-789-837-932
0.00773375 311-134-133-132-109-452-465-420-419-418-417-343-342-341-355-820-819-838-836-795-796-859-873-872-860-861-871-868-867-866-788-789-837-932
0.00773375 2175-2130-2129-2093-2096-2104-2105-887-927-928-854-855-858-859-871-868-867-866-788-789-837-932
0.00773375 2641-2389-2390-2376-2402-523-524-777-602-601-599-598-918-931-886-885-884-883-809-808-807-836-795-796-859-873-872-871-868-867-866-788-789-837-932
0.00773375 2641-2389-2390-2376-2402-523-524-777-602-601-599-598-918-931-886-885-884-883-809-808-807-836-795-796-859-871-868-867-866-788-789-837-932
0.00773375 777-602-601-599-598-918-931-886-885-884-883-809-808-807-836-795-796-859-873-872-860-861-871-868-867-866-788-789-837-932
0.00773375 1243-1037-981-1023-1013-54-311-134-133-132-109-452-465-420-419-418-417-343-342-341-355-820-819-838-836-795-796-859-871-868-867-866-788-789-837-932
0.00773375 1243-1037-981-1023-1013-54-311-134-133-132-109-452-465-420-419-418-417-343-342-341-355-820-819-838-836-795-796-859-873-872-871-868-867-866-788-789-837-932
0.00773375 777-602-601-599-598-918-931-886-885-884-883-809-808-807-836-795-796-859-871-868-867-866-788-789-837-932
0.00773375 1709-1691-564-563-562-558-581-580-898-899-882-883-809-808-807-836-795-796-859-873-872-860-861-871-868-867-866-788-789-837-932
0.00773375 1709-1691-564-563-562-558-581-580-898-899-882-883-809-808-807-836-795-796-859-871-868-867-866-788-789-837-932
0.00773375 1709-1691-564-563-562-558-581-580-898-899-882-883-809-808-807-836-795-796-859-873-872-871-868-867-866-788-789-837-932
0.00773375 777-602-601-599-598-918-931-886-885-884-883-809-808-807-836-795-796-859-873-872-871-868-867-866-788-789-837-932
0.00773375 2641-2389-2390-2376-2402-523-524-777-602-601-599-598-918-931-886-885-884-883-809-808-807-836-795-796-859-873-872-860-861-871-868-867-866-788-789-837-932
0.00765297 1243-986-1945-1955-1952-1978-2296-2297-2280-2279-2248-2247-2246-2270-2258-2191-2190-2189-2262-2267-2268-2266-2269-2259-2192-2261-2330
0.00765297 777-603-732-731-695-696-706-707-2285-2325-2326-2252-2253-2256-2257-2270-2258-2191-2190-2189-2262-2267-2268-2266-2269-2259-2192-2261-2330
0.00765297 1709-1457-1461-1468-1469-2390-2389-2457-2458-2459-2462-2782-2795-2750-2749-2748-2747-2673-2672-2202-2205-2234-2233-2235-2192-2261-2330
0.00765297 777-762-521-520-2421-2422-2445-2444-2762-2763-2746-2747-2673-2672-2671-2700-2659-2660-2723-2735-2732-2731-2730-2652-2653-2701-2658-2727-2796
0.00765297 2641-2466-2465-2463-2462-2782-2795-2750-2749-2748-2747-2673-2672-2202-2205-2234-2233-2194-2193-2258-2191-2190-2187-2235-2192-2261-2330
0.00765297 1709-1457-1461-1468-1469-2390-2389-2457-2458-2459-2462-2782-2795-2750-2749-2748-2747-2673-2672-2671-2700-2701-2658-2727-2796
0.00765297 311-105-48-74-73-1917-1916-1969-1970-1972-2288-2289-2329-2284-2283-2282-2281-2207-2206-2205-2219-2684-2181-2651-2701-2658-2727-2796
0.00765297 311-105-48-74-73-1917-1916-1969-1970-1972-2288-2289-2329-2284-2283-2282-2281-2207-2206-2205-2219-2684-2181-2651-2652-2653-2701-2658-2727-2796
0.00765297 2175-1998-1997-1996-1973-2316-2329-2284-2283-2282-2281-2207-2206-2205-2219-2684-2181-2682-2703-2653-2652-2730-2731-2732-2735-2725-2726-2727-2658-2796
0.00765297 311-105-48-74-73-1917-1916-1969-1970-1972-2288-2289-2329-2284-2283-2282-2281-2207-2206-2205-2234-2233-2235-2192-2261-2330
0.00765297 1709-1457-1461-1468-1469-2390-2389-2457-2458-2459-2462-2782-2795-2750-2749-2748-2747-2673-2672-2202-2205-2234-2233-2194-2193-2258-2191-2190-2187-2235-2192-2261-2330
0.00765297 311-105-48-74-73-1917-1916-1969-1970-1972-2288-2289-2329-2284-2283-2282-2281-2207-2206-2205-2234-2235-2192-2261-2330
0.00765297 777-762-521-520-2421-2422-2445-2444-2762-2763-2746-2747-2673-2672-2671-2700-2701-2658-2727-2796
0.00765297 311-105-48-74-73-1917-1916-1969-1970-1972-2288-2289-2329-2284-2283-2282-2281-2207-2206-2205-2234-2233-2194-2193-2258-2191-2190-2187-2235-2192-2261-2330
0.00765297 2175-1998-1997-1996-1973-2316-2329-2284-2283-2282-2281-2207-2206-2205-2219-2684-2181-2651-2652-2653-2701-2658-2727-2796
0.00765297 1709-1457-1461-1468-1469-2390-2389-2457-2458-2459-2462-2782-2795-2750-2749-2748-2747-2673-2672-2202-2205-2234-2235-2192-2261-2330
0.00765297 2641-2466-2465-2463-2462-2782-2795-2750-2749-2748-2747-2673-2672-2671-2700-2701-2658-2727-2796
0.00765297 2641-2466-2465-2463-2462-2782-2795-2750-2749-2748-2747-2673-2672-2671-2700-2659-2660-2723-2735-2732-2731-2730-2652-2653-2701-2658-2727-2796
0.00765297 1709-1457-1461-1468-1469-2390-2389-2457-2458-2459-2462-2782-2795-2750-2749-2748-2747-2673-2672-2671-2700-2659-2660-2723-2735-2732-2731-2730-2652-2653-2701-2658-2727-2796
0.00765297 2175-1998-1997-1996-1973-2316-2329-2284-2283-2282-2281-2207-2206-2205-2234-2235-2192-2261-2330
0.00765297 2175-1998-1997-1996-1973-2316-2329-2284-2283-2282-2281-2207-2206-2205-2234-2233-2235-2192-2261-2330
0.00765297 311-105-48-74-73-1917-1916-1969-1970-1972-2288-2289-2329-2284-2283-2282-2281-2207-2206-2205-2219-2684-2181-2682-2703-2653-2652-2730-2731-2732-2735-2725-2726-2727-2658-2796
0.00765297 311-105-48-74-73-1917-1916-1969-1970-1972-2288-2289-2329-2284-2283-2282-2281-2207-2206-2205-2219-2684-2181-2682-2703-2653-2652-2730-2731-2732-2735-2725-2726-2706-2727-2658-2796
0.00765297 2175-1998-1997-1996-1973-2316-2329-2284-2283-2282-2281-2207-2206-2205-2219-2684-2181-2682-2703-2653-2652-2730-2731-2732-2735-2725-2726-2706-2727-2658-2796
0.00765297 1243-986-1199-1200-1161-1164-1172-1173-2751-2791-2792-2718-2719-2722-2723-2735-2732-2731-2730-2652-2653-2701-2658-2727-2796
0.00765297 311-105-48-74-73-1917-1916-1969-1970-1972-2288-2289-2329-2284-2283-2282-2281-2207-2206-2205-2219-2684-2701-2658-2727-2796
0.00765297 2641-2466-2465-2463-2462-2782-2795-2750-2749-2748-2747-2673-2672-2202-2205-2234-2235-2192-2261-2330
0.00765297 2641-2466-2465-2463-2462-2782-2795-2750-2749-2748-2747-2673-2672-2202-2205-2234-2233-2235-2192-2261-2330
0.00765297 2175-1998-1997-1996-1973-2316-2329-2284-2283-2282-2281-2207-2206-2205-2234-2233-2194-2193-2258-2191-2190-2187-2235-2192-2261-2330
0.00765297 2175-1998-1997-1996-1973-2316-2329-2284-2283-2282-2281-2207-2206-2205-2219-2684-2701-2658-2727-2796
0.00765297 2175-1998-1997-1996-1973-2316-2329-2284-2283-2282-2281-2207-2206-2205-2219-2684-2181-2651-2701-2658-2727-2796
0.00761133 2175-1969-1913-1955-1945-986-1243-1066-1065-1064-1041-1384-1397-1352-1351-1350-1349-1275-1274-1273-1302-1301-1262-1261-1259-1258-1255-1303-1260-1327-1334-1398
0.00761133 1243-1066-1065-1064-1041-1384-1397-1352-1351-1350-1349-1275-1274-1273-1302-1301-1262-1261-1259-1258-1255-1303-1260-1327-1334-1398
0.00761133 777-525-526-536-537-1458-1457-1525-1526-1527-1530-1850-1863-1818-1817-1816-1815-1741-1740-1270-1273-1302-1301-1262-1261-1259-1258-1255-1303-1260-1327-1334-1398
0.00761133 311-54-1013-1023-1020-1046-1364-1365-1348-1349-1275-1274-1273-1302-1301-1262-1261-1259-1258-1255-1303-1260-1327-1334-1398
0.00761133 1709-1534-1533-1531-1530-1850-1863-1818-1817-1816-1815-1741-1740-1270-1273-1302-1301-1262-1261-1259-1258-1255-1303-1260-1327-1334-1398
0.00715874 777-602-601-599-598-918-931-886-885-884-883-809-808-807-836-795-796-859-873-872-860-861-794-837-787-788-789-932
0.00715874 777-602-601-599-598-918-931-886-885-884-883-809-808-807-836-795-796-859-873-872-871-868-867-866-788-789-932
0.00715874 2641-2389-2390-2376-2402-523-524-777-602-601-599-598-918-931-886-885-884-883-809-808-807-836-795-796-859-873-872-860-861-871-868-867-866-788-789-932
0.00715874 777-602-601-599-598-918-931-886-885-884-883-809-808-807-836-795-796-859-873-872-860-861-868-867-866-788-789-932
0.00715874 777-602-601-599-598-918-931-886-885-884-883-809-808-807-836-795-796-859-873-872-860-861-871-868-867-866-788-789-932
0.00715874 311-134-133-132-109-452-465-420-419-418-417-343-342-341-355-820-819-838-836-795-796-835-837-787-788-789-932
0.00715874 1243-1037-981-1023-1013-54-311-134-133-132-109-452-465-420-419-418-417-343-342-341-370-329-330-393-405-402-395-328-371-321-322-323-466
0.00715874 2175-1918-81-91-88-114-432-433-416-417-343-342-341-370-329-328-371-321-322-323-466
0.00715874 777-602-601-599-598-918-931-886-885-884-883-809-808-338-341-370-329-328-371-321-313-322-323-466
0.00715874 777-602-601-599-598-918-931-886-885-884-883-809-808-338-341-370-329-328-371-321-322-323-466
0.00715874 777-602-601-599-598-918-931-886-885-884-883-809-808-338-341-370-329-330-328-371-321-313-322-323-466
0.00715874 777-602-601-599-598-918-931-886-885-884-883-809-808-338-341-370-329-330-328-371-321-322-323-466
0.00715874 2175-2130-2129-2093-2096-2104-2105-887-927-928-854-855-858-859-871-868-867-866-788-789-932
0.00715874 777-602-601-599-598-918-931-886-885-884-883-809-808-338-341-370-329-330-393-405-402-395-328-371-321-322-323-466
0.00715874 2175-1918-81-91-88-114-432-433-416-417-343-342-341-370-329-330-393-405-402-395-328-371-321-322-323-466
0.00715874 2175-1918-81-91-88-114-432-433-416-417-343-342-341-370-329-330-328-371-321-322-323-466
0.00715874 2175-1918-81-91-88-114-432-433-416-417-343-342-341-370-329-330-328-371-321-313-322-323-466
0.00715874 1709-1691-564-563-562-558-581-580-898-899-882-883-809-808-807-836-795-796-859-873-872-871-868-867-866-788-789-932
0.00715874 2175-1918-81-91-88-114-432-433-416-417-343-342-341-370-329-328-371-321-313-322-323-466
0.00715874 777-602-601-599-598-918-931-886-885-884-883-809-808-807-836-795-796-835-837-787-788-789-932
0.00715874 2641-2389-2390-2376-2402-523-524-777-602-601-599-598-918-931-886-885-884-883-809-808-338-341-370-329-328-371-321-313-322-323-466
0.00715874 2641-2389-2390-2376-2402-523-524-777-602-601-599-598-918-931-886-885-884-883-809-808-338-341-370-329-328-371-321-322-323-466
0.00715874 2641-2389-2390-2376-2402-523-524-777-602-601-599-598-918-931-886-885-884-883-809-808-338-341-370-329-330-328-371-321-313-322-323-466
0.00715874 2641-2389-2390-2376-2402-523-524-777-602-601-599-598-918-931-886-885-884-883-809-808-338-341-370-329-330-328-371-321-322-323-466
0.00715874 777-602-601-599-598-918-931-886-885-884-883-809-808-807-836-795-796-859-871-868-867-866-788-789-932
0.00715874 777-602-601-599-598-918-931-886-885-884-883-809-808-807-836-795-796-859-873-872-860-861-794-837-787-786-788-789-932
0.00715874 2641-2389-2390-2376-2402-523-524-777-602-601-599-598-918-931-886-885-884-883-809-808-807-836-795-796-859-871-868-867-866-788-789-932
0.00715874 2641-2389-2390-2376-2402-523-524-777-602-601-599-598-918-931-886-885-884-883-809-808-807-836-795-796-859-873-872-860-861-794-837-787-788-789-932
0.00715874 2641-2389-2390-2376-2402-523-524-777-602-601-599-598-918-931-886-885-884-883-809-808-807-836-795-796-859-873-872-860-861-794-837-787-786-788-789-932
0.00715874 311-134-133-132-109-452-465-420-419-418-417-343-342-341-355-820-819-838-836-795-796-859-871-868-867-866-788-789-932
0.00715874 1243-1037-981-1023-1013-54-311-134-133-132-109-452-465-420-419-418-417-343-342-341-355-820-819-838-836-795-796-859-873-872-860-861-871-868-867-866-788-789-932
0.00715874 311-134-133-132-109-452-465-420-419-418-417-343-342-341-355-820-819-838-836-795-796-859-873-872-860-861-871-868-867-866-788-789-932
0.00715874 1243-1037-981-1023-1013-54-311-134-133-132-109-452-465-420-419-418-417-343-342-341-355-820-819-838-836-795-796-859-873-872-860-861-868-867-866-788-789-932
0.00715874 1243-1037-981-1023-1013-54-311-134-133-132-109-452-465-420-419-418-417-343-342-341-355-820-819-838-836-795-796-859-873-872-860-861-794-837-787-788-789-932
0.00715874 1243-1037-981-1023-1013-54-311-134-133-132-109-452-465-420-419-418-417-343-342-341-355-820-819-838-836-795-796-859-873-872-860-861-794-837-787-786-788-789-932
0.00715874 311-134-133-132-109-452-465-420-419-418-417-343-342-341-355-820-819-838-836-795-796-859-873-872-871-868-867-866-788-789-932
0.00715874 1243-1037-981-1023-1013-54-311-134-133-132-109-452-465-420-419-418-417-343-342-341-355-820-819-838-836-795-796-859-873-872-871-868-867-866-788-789-932
0.00715874 1243-1037-981-1023-1013-54-311-134-133-132-109-452-465-420-419-418-417-343-342-341-355-820-819-838-836-795-796-859-871-868-867-866-788-789-932
0.00715874 1709-1535-1664-1663-1627-1628-1638-1639-421-461-462-388-389-392-393-405-402-395-328-371-321-322-323-466
0.00715874 1243-1037-981-1023-1013-54-311-134-133-132-109-452-465-420-419-418-417-343-342-341-355-820-819-838-836-795-796-835-837-787-788-789-932
0.00715874 2641-2389-2390-2376-2402-523-524-777-602-601-599-598-918-931-886-885-884-883-809-808-807-836-795-796-835-837-787-788-789-932
0.00715874 311-134-133-132-109-452-465-420-419-418-417-343-342-341-370-329-330-393-405-402-395-328-371-321-322-323-466
0.00715874 311-134-133-132-109-452-465-420-419-418-417-343-342-341-370-329-330-328-371-321-322-323-466
0.00715874 311-134-133-132-109-452-465-420-419-418-417-343-342-341-370-329-330-328-371-321-313-322-323-466
0.00715874 311-134-133-132-109-452-465-420-419-418-417-343-342-341-370-329-328-371-321-322-323-466
0.00715874 1709-1691-564-563-562-558-581-580-898-899-882-883-809-808-807-836-795-796-835-837-787-788-789-932
0.00715874 2641-2389-2390-2376-2402-523-524-777-602-601-599-598-918-931-886-885-884-883-809-808-807-836-795-796-859-873-872-871-868-867-866-788-789-932
0.00715874 1709-1691-564-563-562-558-581-580-898-899-882-883-809-808-807-836-795-796-859-873-872-860-861-871-868-867-866-788-789-932
0.00715874 2641-2389-2390-2376-2402-523-524-777-602-601-599-598-918-931-886-885-884-883-809-808-338-341-370-329-330-393-405-402-395-328-371-321-322-323-466
0.00715874 1709-1691-564-563-562-558-581-580-898-899-882-883-809-808-807-836-795-796-859-873-872-860-861-868-867-866-788-789-932
0.00715874 1243-1037-981-1023-1013-54-311-134-133-132-109-452-465-420-419-418-417-343-342-341-370-329-330-328-371-321-322-323-466
0.00715874 311-134-133-132-109-452-465-420-419-418-417-343-342-341-355-820-819-838-836-795-796-859-873-872-860-861-794-837-787-786-788-789-932
0.00715874 1243-1037-981-1023-1013-54-311-134-133-132-109-452-465-420-419-418-417-343-342-341-370-329-330-328-371-321-313-322-323-466
0.00715874 311-134-133-132-109-452-465-420-419-418-417-343-342-341-370-329-328-371-321-313-322-323-466
0.00715874 1709-1691-564-563-562-558-581-580-898-899-882-883-809-808-807-836-795-796-859-873-872-860-861-794-837-787-788-789-932
0.00715874 1243-1037-981-1023-1013-54-311-134-133-132-109-452-465-420-419-418-417-343-342-341-370-329-328-371-321-322-323-466
0.00715874 1709-1691-564-563-562-558-581-580-898-899-882-883-809-808-807-836-795-796-859-873-872-860-861-794-837-787-786-788-789-932
0.00715874 311-134-133-132-109-452-465-420-419-418-417-343-342-341-355-820-819-838-836-795-796-859-873-872-860-861-794-837-787-788-789-932
0.00715874 1243-1037-981-1023-1013-54-311-134-133-132-109-452-465-420-419-418-417-343-342-341-370-329-328-371-321-313-322-323-466
0.00715874 2641-2389-2390-2376-2402-523-524-777-602-601-599-598-918-931-886-885-884-883-809-808-807-836-795-796-859-873-872-860-861-868-867-866-788-789-932
0.00715874 1709-1691-564-563-562-558-581-580-898-899-882-883-809-808-807-836-795-796-859-871-868-867-866-788-789-932
0.00715874 311-134-133-132-109-452-465-420-419-418-417-343-342-341-355-820-819-838-836-795-796-859-873-872-860-861-868-867-866-788-789-932
0.007121 1243-1037-981-1023-1013-54-311-134-133-132-109-452-465-420-419-418-417-343-342-341-355-820-819-838-836-795-796-859-873-872-860-861-794-789-788-866-932
0.007121 2641-2389-2390-2376-2402-523-524-777-602-601-599-598-918-931-886-885-884-883-809-808-807-836-795-794-837-789-788-866-932
0.007121 1243-1037-981-1023-1013-54-311-134-133-132-109-452-465-420-419-418-417-343-342-341-355-820-819-838-836-795-796-859-873-872-860-861-794-837-789-788-866-932
0.007121 311-134-133-132-109-452-465-420-419-418-417-343-342-341-355-820-819-838-836-795-794-837-789-788-866-932
0.007121 1243-1037-981-1023-1013-54-311-134-133-132-109-452-465-420-419-418-417-343-342-341-355-820-819-838-836-795-796-794-837-789-788-866-932
0.007121 1243-1037-981-1023-1013-54-311-134-133-132-109-452-465-420-419-418-417-343-342-341-355-820-819-838-836-795-794-837-789-788-866-932
0.007121 2641-2389-2390-2376-2402-523-524-777-602-601-599-598-918-931-886-885-884-883-809-808-807-836-795-796-794-837-789-788-866-932
0.007121 2641-2389-2390-2376-2402-523-524-777-602-601-599-598-918-931-886-885-884-883-809-808-807-836-795-796-859-873-872-860-861-794-837-789-788-866-932
0.007121 2641-2389-2390-2376-2402-523-524-777-602-601-599-598-918-931-886-885-884-883-809-808-807-836-795-796-859-873-872-860-861-794-789-788-866-932
0.007121 1709-1691-564-563-562-558-581-580-898-899-882-883-809-808-807-836-795-794-837-789-788-866-932
0.007121 1709-1691-564-563-562-558-581-580-898-899-882-883-809-808-807-836-795-796-859-873-872-860-861-794-789-788-866-932
0.007121 2175-2130-2129-2093-2096-2104-2105-887-927-928-854-855-858-795-836-837-794-789-788-866-932
0.007121 777-602-601-599-598-918-931-886-885-884-883-809-808-807-836-795-794-837-789-788-866-932
0.007121 1709-1691-564-563-562-558-581-580-898-899-882-883-809-808-807-836-795-796-859-873-872-860-861-794-837-789-788-866-932
0.007121 777-602-601-599-598-918-931-886-885-884-883-809-808-807-836-795-796-859-873-872-860-861-794-789-788-866-932
0.007121 777-602-601-599-598-918-931-886-885-884-883-809-808-807-836-795-796-794-837-789-788-866-932
0.007121 311-134-133-132-109-452-465-420-419-418-417-343-342-341-355-820-819-838-836-795-796-859-873-872-860-861-794-789-788-866-932
0.007121 1709-1691-564-563-562-558-581-580-898-899-882-883-809-808-807-836-795-796-794-837-789-788-866-932
0.007121 2175-2130-2129-2093-2096-2104-2105-887-927-928-854-855-858-795-836-835-837-794-789-788-866-932
0.007121 777-602-601-599-598-918-931-886-885-884-883-809-808-807-836-795-796-859-873-872-860-861-794-837-789-788-866-932
0.007121 2175-2130-2129-2093-2096-2104-2105-887-927-928-854-855-858-795-794-837-789-788-866-932
0.007121 311-134-133-132-109-452-465-420-419-418-417-343-342-341-355-820-819-838-836-795-796-794-837-789-788-866-932
0.007121 311-134-133-132-109-452-465-420-419-418-417-343-342-341-355-820-819-838-836-795-796-859-873-872-860-861-794-837-789-788-866-932
0.007121 2175-2130-2129-2093-2096-2104-2105-887-927-928-854-855-858-795-836-835-794-837-789-788-866-932
0.00674836 1709-1457-1461-1468-1469-2390-2389-2457-2458-2459-2462-2782-2795-2750-2749-2748-2747-2673-2672-2671-2676-2700-2659-2660-2699-2658-2796
0.00674836 2641-2466-2465-2463-2462-2782-2795-2750-2749-2748-2747-2673-2672-2671-2700-2659-2660-2699-2658-2796
0.00674836 1243-986-1199-1200-1161-1164-1172-1173-2751-2791-2792-2718-2719-2722-2659-2700-2699-2658-2796
0.00674836 777-762-521-520-2421-2422-2445-2444-2762-2763-2746-2747-2673-2672-2671-2676-2700-2659-2660-2699-2658-2796
0.00674836 2641-2466-2465-2463-2462-2782-2795-2750-2749-2748-2747-2673-2672-2671-2676-2700-2659-2660-2699-2658-2796
0.00674836 1709-1457-1461-1468-1469-2390-2389-2457-2458-2459-2462-2782-2795-2750-2749-2748-2747-2673-2672-2671-2700-2659-2660-2699-2658-2796
0.00674836 777-762-521-520-2421-2422-2445-2444-2762-2763-2746-2747-2673-2672-2671-2700-2659-2660-2699-2658-2796
0.00668178 1243-1037-981-1023-1013-54-311-134-133-132-109-452-465-420-419-418-417-343-342-341-355-820-819-838-836-795-796-859-871-868-932
0.00668178 311-134-133-132-109-452-465-420-419-418-417-343-342-341-355-820-819-838-836-795-796-859-871-868-932
0.00668178 311-134-133-132-109-452-465-420-419-418-417-343-342-341-355-820-819-838-836-795-796-859-873-872-860-861-871-868-932
0.00668178 2641-2389-2390-2376-2402-523-524-777-602-601-599-598-918-931-886-885-884-883-809-808-807-836-795-796-859-871-868-932
0.00668178 1243-1037-981-1023-1013-54-311-134-133-132-109-452-465-420-419-418-417-343-342-341-355-820-819-838-836-795-796-859-873-872-860-861-871-868-932
0.00668178 311-134-133-132-109-452-465-420-419-418-417-343-342-341-355-820-819-838-836-795-796-859-873-872-871-868-932
0.00668178 777-602-601-599-598-918-931-886-885-884-883-809-808-807-836-795-796-859-873-872-871-868-932
0.00668178 1243-1037-981-1023-1013-54-311-134-133-132-109-452-465-420-419-418-417-343-342-341-355-820-819-838-836-795-796-859-873-872-871-868-932
0.00668178 1709-1691-564-563-562-558-581-580-898-899-882-883-809-808-807-836-795-796-859-871-868-932
0.00668178 777-602-601-599-598-918-931-886-885-884-883-809-808-807-836-795-796-859-871-868-932
0.00668178 1709-1691-564-563-562-558-581-580-898-899-882-883-809-808-807-836-795-796-859-873-872-871-868-932
0.00668178 2641-2389-2390-2376-2402-523-524-777-602-601-599-598-918-931-886-885-884-883-809-808-807-836-795-796-859-873-872-860-861-871-868-932
0.00668178 2175-2130-2129-2093-2096-2104-2105-887-927-928-854-855-858-859-871-868-932
0.00668178 777-602-601-599-598-918-931-886-885-884-883-809-808-807-836-795-796-859-873-872-860-861-871-868-932
0.00668178 2641-2389-2390-2376-2402-523-524-777-602-601-599-598-918-931-886-885-884-883-809-808-807-836-795-796-859-873-872-871-868-932
0.00668178 1709-1691-564-563-562-558-581-580-898-899-882-883-809-808-807-836-795-796-859-873-872-860-861-871-868-932
0.00663054 777-762-521-520-2421-2422-2445-2444-2762-2763-2746-2747-2673-2672-2671-2700-2659-2660-2699-2701-2658-2653-2652-2730-2796
0.00663054 2175-1998-1997-1996-1973-2316-2329-2284-2283-2282-2281-2207-2206-2205-2219-2684-2181-2682-2683-2701-2653-2652-2730-2796
0.00663054 2641-2466-2465-2463-2462-2782-2795-2750-2749-2748-2747-2673-2672-2671-2676-2700-2701-2658-2653-2652-2730-2796
0.00663054 1709-1457-1461-1468-1469-2390-2389-2457-2458-2459-2462-2782-2795-2750-2749-2748-2747-2673-2672-2671-2700-2659-2660-2723-2725-2658-2701-2653-2652-2730-2796
0.00663054 777-762-521-520-2421-2422-2445-2444-2762-2763-2746-2747-2673-2672-2671-2700-2659-2660-2658-2701-2653-2652-2730-2796
0.00663054 777-762-521-520-2421-2422-2445-2444-2762-2763-2746-2747-2673-2672-2671-2700-2659-2660-2699-2658-2701-2653-2652-2730-2796
0.00663054 1243-1066-1065-1064-1041-1384-1397-1352-1351-1350-1349-1275-1274-1273-1287-1752-1249-1719-1718-1720-1798-1864
0.00663054 777-525-526-536-537-1458-1457-1525-1526-1527-1530-1850-1863-1818-1817-1816-1815-1786-1787-1790-1727-1726-1769-1719-1718-1720-1798-1864
0.00663054 311-105-48-74-73-1917-1916-1969-1970-1972-2288-2289-2329-2284-2283-2282-2281-2207-2206-2205-2219-2684-2701-2653-2652-2730-2796
0.00663054 777-762-521-520-2421-2422-2445-2444-2762-2763-2746-2747-2673-2672-2671-2700-2659-2660-2723-2725-2658-2701-2653-2652-2730-2796
0.00663054 311-54-267-268-229-232-240-241-1819-1859-1860-1786-1787-1790-1727-1726-1721-1720-1798-1864
0.00663054 777-525-526-536-537-1458-1457-1525-1526-1527-1530-1850-1863-1818-1817-1816-1815-1786-1787-1790-1727-1726-1721-1720-1798-1864
0.00663054 311-54-267-268-229-232-240-241-1819-1859-1860-1786-1787-1790-1727-1726-1769-1719-1720-1798-1864
0.00663054 777-525-526-536-537-1458-1457-1525-1526-1527-1530-1850-1863-1818-1817-1816-1815-1786-1787-1790-1727-1726-1769-1719-1720-1798-1864
0.00663054 1709-1457-1461-1468-1469-2390-2389-2457-2458-2459-2462-2782-2795-2750-2749-2748-2747-2673-2672-2671-2676-2700-2701-2658-2653-2652-2730-2796
0.00663054 2175-1998-1997-1996-1973-2316-2329-2284-2283-2282-2281-2207-2206-2205-2219-2684-2181-2682-2703-2653-2652-2730-2796
0.00663054 2175-1998-1997-1996-1973-2316-2329-2284-2283-2282-2281-2207-2206-2205-2219-2684-2181-2682-2703-2702-2701-2653-2652-2730-2796
0.00663054 2175-1998-1997-1996-1973-2316-2329-2284-2283-2282-2281-2207-2206-2205-2219-2684-2701-2653-2652-2730-2796
0.00663054 311-105-48-74-73-1917-1916-1969-1970-1972-2288-2289-2329-2284-2283-2282-2281-2207-2206-2205-2219-2684-2181-2682-2683-2701-2653-2652-2730-2796
0.00663054 2641-2622-2619-1492-1491-1490-1513-1512-1830-1831-1814-1815-1786-1787-1790-1727-1726-1769-1719-1720-1798-1864
0.00663054 1709-1457-1461-1468-1469-2390-2389-2457-2458-2459-2462-2782-2795-2750-2749-2748-2747-2673-2672-2671-2700-2659-2658-2701-2653-2652-2730-2796
0.00663054 311-105-48-74-73-1917-1916-1969-1970-1972-2288-2289-2329-2284-2283-2282-2281-2207-2206-2205-2219-2684-2181-2682-2703-2653-2652-2730-2796
0.00663054 311-105-48-74-73-1917-1916-1969-1970-1972-2288-2289-2329-2284-2283-2282-2281-2207-2206-2205-2219-2684-2181-2682-2703-2702-2701-2653-2652-2730-2796
0.00663054 311-54-267-268-229-232-240-241-1819-1859-1860-1786-1787-1790-1727-1726-1769-1719-1718-1720-1798-1864
0.00663054 777-762-521-520-2421-2422-2445-2444-2762-2763-2746-2747-2673-2672-2671-2676-2700-2701-2658-2653-2652-2730-2796
0.00663054 2641-2466-2465-2463-2462-2782-2795-2750-2749-2748-2747-2673-2672-2671-2700-2659-2660-2723-2725-2658-2701-2653-2652-2730-2796
0.00663054 1709-1457-1461-1468-1469-2390-2389-2457-2458-2459-2462-2782-2795-2750-2749-2748-2747-2673-2672-2671-2700-2659-2660-2658-2701-2653-2652-2730-2796
0.00663054 777-762-521-520-2421-2422-2445-2444-2762-2763-2746-2747-2673-2672-2671-2700-2659-2658-2701-2653-2652-2730-2796
0.00663054 1709-1457-1461-1468-1469-2390-2389-2457-2458-2459-2462-2782-2795-2750-2749-2748-2747-2673-2672-2671-2700-2659-2660-2699-2658-2701-2653-2652-2730-2796
0.00663054 1709-1457-1461-1468-1469-2390-2389-2457-2458-2459-2462-2782-2795-2750-2749-2748-2747-2673-2672-2671-2700-2659-2660-2699-2701-2658-2653-2652-2730-2796
0.00663054 2641-2466-2465-2463-2462-2782-2795-2750-2749-2748-2747-2673-2672-2671-2700-2659-2660-2699-2701-2658-2653-2652-2730-2796
0.00663054 1243-986-1199-1200-1161-1164-1172-1173-2751-2791-2792-2718-2719-2722-2659-2658-2701-2653-2652-2730-2796
0.00663054 2641-2466-2465-2463-2462-2782-2795-2750-2749-2748-2747-2673-2672-2671-2700-2659-2660-2699-2658-2701-2653-2652-2730-2796
0.00663054 2641-2466-2465-2463-2462-2782-2795-2750-2749-2748-2747-2673-2672-2671-2700-2659-2658-2701-2653-2652-2730-2796
0.00663054 1709-1534-1533-1531-1530-1850-1863-1818-1817-1816-1815-1786-1787-1790-1727-1726-1769-1719-1718-1720-1798-1864
0.00663054 1243-1066-1065-1064-1041-1384-1397-1352-1351-1350-1349-1275-1274-1273-1287-1752-1769-1719-1718-1720-1798-1864
0.00663054 2175-1969-1913-1955-1945-986-1243-1066-1065-1064-1041-1384-1397-1352-1351-1350-1349-1275-1274-1273-1287-1752-1769-1718-1720-1798-1864
0.00663054 1243-1066-1065-1064-1041-1384-1397-1352-1351-1350-1349-1275-1274-1273-1287-1752-1249-1719-1720-1798-1864
0.00663054 1243-986-1199-1200-1161-1164-1172-1173-2751-2791-2792-2718-2719-2722-2659-2700-2699-2658-2701-2653-2652-2730-2796
0.00663054 1709-1534-1533-1531-1530-1850-1863-1818-1817-1816-1815-1786-1787-1790-1727-1726-1769-1719-1720-1798-1864
0.00663054 2175-1969-1913-1955-1945-986-1243-1066-1065-1064-1041-1384-1397-1352-1351-1350-1349-1275-1274-1273-1287-1752-1249-1719-1720-1798-1864
0.00663054 1243-1066-1065-1064-1041-1384-1397-1352-1351-1350-1349-1275-1274-1273-1287-1752-1769-1718-1720-1798-1864
0.00663054 2175-1969-1913-1955-1945-986-1243-1066-1065-1064-1041-1384-1397-1352-1351-1350-1349-1275-1274-1273-1287-1752-1249-1719-1718-1720-1798-1864
0.00663054 1243-986-1199-1200-1161-1164-1172-1173-2751-2791-2792-2718-2719-2722-2659-2700-2701-2658-2653-2652-2730-2796
0.00663054 2175-1969-1913-1955-1945-986-1243-1066-1065-1064-1041-1384-1397-1352-1351-1350-1349-1275-1274-1273-1287-1752-1769-1719-1720-1798-1864
0.00663054 2641-2622-2619-1492-1491-1490-1513-1512-1830-1831-1814-1815-1786-1787-1790-1727-1726-1721-1720-1798-1864
0.00663054 2641-2622-2619-1492-1491-1490-1513-1512-1830-1831-1814-1815-1786-1787-1790-1727-1726-1769-1719-1718-1720-1798-1864
0.00663054 1709-1534-1533-1531-1530-1850-1863-1818-1817-1816-1815-1786-1787-1790-1727-1726-1721-1720-1798-1864
0.00663054 1243-1066-1065-1064-1041-1384-1397-1352-1351-1350-1349-1275-1274-1273-1287-1752-1769-1719-1720-1798-1864
0.00663054 2175-1969-1913-1955-1945-986-1243-1066-1065-1064-1041-1384-1397-1352-1351-1350-1349-1275-1274-1273-1287-1752-1769-1719-1718-1720-1798-1864
0.00663054 1243-986-1199-1200-1161-1164-1172-1173-2751-2791-2792-2718-2719-2722-2723-2725-2658-2701-2653-2652-2730-2796
0.00663054 2641-2466-2465-2463-2462-2782-2795-2750-2749-2748-2747-2673-2672-2671-2700-2659-2660-2658-2701-2653-2652-2730-2796
0.00646738 1243-1066-1065-1064-1041-1384-1397-1352-1351-1350-1349-1275-1274-1273-1287-1752-1769-1718-1719-1720-1864
0.00646738 2175-1969-1913-1955-1945-986-1243-1066-1065-1064-1041-1384-1397-1352-1351-1350-1349-1275-1274-1273-1287-1752-1769-1718-1719-1720-1864
0.00643632 2641-2467-2596-2595-2559-2560-2570-2571-1353-1393-1394-1320-1321-1324-1325-1338-1326-1327-1337-1334-1329-1260-1398
0.00643632 2641-2467-2596-2595-2559-2560-2570-2571-1353-1393-1394-1320-1321-1324-1325-1338-1326-1327-1329-1260-1398
0.00643632 2641-2467-2596-2595-2559-2560-2570-2571-1353-1393-1394-1320-1321-1324-1325-1338-1337-1334-1329-1260-1398
0.00643632 2641-2467-2596-2595-2559-2560-2570-2571-1353-1393-1394-1320-1321-1324-1325-1327-1329-1260-1398
0.00643632 2641-2467-2596-2595-2559-2560-2570-2571-1353-1393-1394-1320-1321-1324-1325-1337-1334-1329-1260-1398
0.00614561 2641-2389-2390-2376-2402-523-524-777-602-601-599-598-918-931-886-885-884-883-809-808-807-836-795-796-859-873-872-860-861-868-932
0.00614561 1709-1691-564-563-562-558-581-580-898-899-882-883-809-808-807-836-795-796-859-873-872-860-861-868-932
0.00614561 1243-1037-981-1023-1013-54-311-134-133-132-109-452-465-420-419-418-417-343-342-341-355-820-819-838-836-795-796-859-873-872-860-861-868-932
0.00614561 777-602-601-599-598-918-931-886-885-884-883-809-808-807-836-795-796-859-873-872-860-861-868-932
0.00614561 311-134-133-132-109-452-465-420-419-418-417-343-342-341-355-820-819-838-836-795-796-859-873-872-860-861-868-932
0.00613731 1243-1066-1065-1064-1041-1384-1397-1352-1351-1350-1349-1275-1274-1273-1302-1301-1303-1260-1327-1337-1334-1329-1258-1255-1254-1332-1398
0.00613731 777-525-526-536-537-1458-1457-1525-1526-1527-1530-1850-1863-1818-1817-1816-1815-1741-1740-1270-1273-1302-1301-1303-1260-1327-1337-1334-1329-1258-1255-1254-1332-1398
0.00613731 1709-1534-1533-1531-1530-1850-1863-1818-1817-1816-1815-1741-1740-1270-1273-1302-1301-1303-1260-1327-1337-1334-1329-1258-1255-1254-1332-1398
0.00613731 2175-1969-1913-1955-1945-986-1243-1066-1065-1064-1041-1384-1397-1352-1351-1350-1349-1275-1274-1273-1302-1301-1303-1260-1327-1337-1334-1329-1258-1255-1254-1332-1398
0.00613731 2641-2467-2596-2595-2559-2560-2570-2571-1353-1393-1394-1320-1321-1324-1325-1337-1334-1329-1260-1303-1255-1254-1332-1398
0.00613731 311-54-1013-1023-1020-1046-1364-1365-1348-1349-1275-1274-1273-1302-1301-1303-1260-1327-1337-1334-1329-1258-1255-1254-1332-1398
0.00612679 2641-2466-2465-2463-2462-2782-2795-2750-2749-2748-2747-2673-2672-2671-2676-2700-2659-2660-2658-2701-2653-2796
0.00612679 777-762-521-520-2421-2422-2445-2444-2762-2763-2746-2747-2673-2672-2671-2676-2700-2659-2660-2658-2701-2653-2796
0.00612679 777-762-521-520-2421-2422-2445-2444-2762-2763-2746-2747-2673-2672-2671-2700-2659-2660-2723-2725-2732-2731-2730-2652-2653-2701-2796
0.00612679 1709-1457-1461-1468-1469-2390-2389-2457-2458-2459-2462-2782-2795-2750-2749-2748-2747-2673-2672-2671-2700-2659-2658-2701-2653-2796
0.00612679 777-762-521-520-2421-2422-2445-2444-2762-2763-2746-2747-2673-2672-2671-2676-2700-2659-2658-2701-2653-2796
0.00612679 1243-986-1199-1200-1161-1164-1172-1173-2751-2791-2792-2718-2719-2663-2662-2659-2658-2701-2653-2796
0.00612679 311-105-48-74-73-1917-1916-1969-1970-1972-2288-2289-2329-2284-2283-2282-2281-2207-2206-2205-2219-2684-2181-2682-2683-2701-2653-2796
0.00612679 2641-2466-2465-2463-2462-2782-2795-2750-2749-2748-2747-2673-2672-2671-2676-2700-2659-2658-2701-2653-2796
0.00612679 311-105-48-74-73-1917-1916-1969-1970-1972-2288-2289-2329-2284-2283-2282-2281-2207-2206-2205-2219-2684-2181-2651-2652-2653-2701-2796
0.00612679 2175-1998-1997-1996-1973-2316-2329-2284-2283-2282-2281-2207-2206-2205-2219-2684-2181-2682-2703-2702-2701-2653-2796
0.00612679 1243-986-1199-1200-1161-1164-1172-1173-2751-2791-2792-2718-2719-2722-2723-2725-2732-2731-2730-2652-2653-2701-2796
0.00612679 311-105-48-74-73-1917-1916-1969-1970-1972-2288-2289-2329-2284-2283-2282-2281-2207-2206-2205-2219-2220-2684-2701-2653-2796
0.00612679 2175-1998-1997-1996-1973-2316-2329-2284-2283-2282-2281-2207-2206-2205-2219-2220-2684-2701-2653-2796
0.00612679 1709-1457-1461-1468-1469-2390-2389-2457-2458-2459-2462-2782-2795-2750-2749-2748-2747-2673-2672-2671-2676-2700-2659-2660-2658-2701-2653-2796
0.00612679 1243-986-1199-1200-1161-1164-1172-1173-2751-2791-2792-2718-2719-2722-2659-2658-2701-2653-2796
0.00612679 2641-2466-2465-2463-2462-2782-2795-2750-2749-2748-2747-2673-2672-2671-2700-2659-2660-2699-2658-2701-2653-2796
0.00612679 1709-1457-1461-1468-1469-2390-2389-2457-2458-2459-2462-2782-2795-2750-2749-2748-2747-2673-2672-2671-2676-2700-2659-2658-2701-2653-2796
0.00612679 1243-986-1199-1200-1161-1164-1172-1173-2751-2791-2792-2718-2719-2722-2659-2700-2699-2658-2701-2653-2796
0.00612679 2641-2466-2465-2463-2462-2782-2795-2750-2749-2748-2747-2673-2672-2671-2700-2659-2660-2723-2725-2732-2731-2730-2652-2653-2701-2796
0.00612679 2641-2466-2465-2463-2462-2782-2795-2750-2749-2748-2747-2673-2672-2671-2700-2659-2660-2723-2725-2658-2701-2653-2796
0.00612679 2175-1998-1997-1996-1973-2316-2329-2284-2283-2282-2281-2207-2206-2205-2219-2684-2181-2682-2683-2701-2653-2796
0.00612679 1243-986-1199-1200-1161-1164-1172-1173-2751-2791-2792-2718-2719-2722-2723-2735-2732-2731-2730-2652-2653-2701-2796
0.00612679 2175-1998-1997-1996-1973-2316-2329-2284-2283-2282-2281-2207-2206-2205-2219-2684-2181-2651-2652-2653-2701-2796
0.00612679 1243-986-1199-1200-1161-1164-1172-1173-2751-2791-2792-2718-2719-2722-2723-2725-2658-2701-2653-2796
0.00612679 2641-2466-2465-2463-2462-2782-2795-2750-2749-2748-2747-2673-2672-2671-2700-2659-2660-2723-2735-2732-2731-2730-2652-2653-2701-2796
0.00612679 1709-1457-1461-1468-1469-2390-2389-2457-2458-2459-2462-2782-2795-2750-2749-2748-2747-2673-2672-2671-2700-2659-2660-2723-2735-2732-2731-2730-2652-2653-2701-2796
0.00612679 777-762-521-520-2421-2422-2445-2444-2762-2763-2746-2747-2673-2672-2671-2700-2659-2660-2723-2725-2658-2701-2653-2796
0.00612679 311-105-48-74-73-1917-1916-1969-1970-1972-2288-2289-2329-2284-2283-2282-2281-2207-2206-2205-2219-2684-2181-2682-2703-2702-2701-2653-2796
0.00612679 777-762-521-520-2421-2422-2445-2444-2762-2763-2746-2747-2673-2672-2671-2700-2659-2658-2701-2653-2796
0.00612679 777-762-521-520-2421-2422-2445-2444-2762-2763-2746-2747-2673-2672-2671-2700-2659-2660-2699-2658-2701-2653-2796
0.00612679 1709-1457-1461-1468-1469-2390-2389-2457-2458-2459-2462-2782-2795-2750-2749-2748-2747-2673-2672-2671-2700-2659-2660-2723-2725-2658-2701-2653-2796
0.00612679 2641-2466-2465-2463-2462-2782-2795-2750-2749-2748-2747-2673-2672-2671-2700-2659-2658-2701-2653-2796
0.00612679 777-762-521-520-2421-2422-2445-2444-2762-2763-2746-2747-2673-2672-2671-2700-2659-2660-2658-2701-2653-2796
0.00612679 1709-1457-1461-1468-1469-2390-2389-2457-2458-2459-2462-2782-2795-2750-2749-2748-2747-2673-2672-2671-2700-2659-2660-2699-2658-2701-2653-2796
0.00612679 1709-1457-1461-1468-1469-2390-2389-2457-2458-2459-2462-2782-2795-2750-2749-2748-2747-2673-2672-2671-2700-2659-2660-2723-2725-2732-2731-2730-2652-2653-2701-2796
0.00612679 1709-1457-1461-1468-1469-2390-2389-2457-2458-2459-2462-2782-2795-2750-2749-2748-2747-2673-2672-2671-2700-2659-2660-2658-2701-2653-2796
0.00612679 777-762-521-520-2421-2422-2445-2444-2762-2763-2746-2747-2673-2672-2671-2700-2659-2660-2723-2735-2732-2731-2730-2652-2653-2701-2796
0.00612679 2641-2466-2465-2463-2462-2782-2795-2750-2749-2748-2747-2673-2672-2671-2700-2659-2660-2658-2701-2653-2796
0.00577732 311-54-267-268-229-232-240-241-1819-1859-1860-1786-1787-1790-1727-1726-1793-1800-1864
0.00577732 2641-2622-2619-1492-1491-1490-1513-1512-1830-1831-1814-1815-1786-1787-1790-1727-1726-1793-1800-1864
0.00577732 1709-1534-1533-1531-1530-1850-1863-1818-1817-1816-1815-1786-1787-1790-1727-1726-1793-1800-1864
0.00577732 777-525-526-536-537-1458-1457-1525-1526-1527-1530-1850-1863-1818-1817-1816-1815-1786-1787-1790-1727-1726-1793-1800-1864
0.00576677 1243-1037-981-1023-1013-54-311-134-133-132-109-452-465-420-419-418-417-343-342-341-370-329-328-466
0.00576677 2641-2389-2390-2376-2402-523-524-777-602-601-599-598-918-931-886-885-884-883-809-808-338-341-370-329-328-466
0.00576677 2175-1918-81-91-88-114-432-433-416-417-343-342-341-370-329-328-466
0.00576677 311-134-133-132-109-452-465-420-419-418-417-343-342-341-370-329-328-466
0.00576677 777-602-601-599-598-918-931-886-885-884-883-809-808-338-341-370-329-328-466
0.00558514 311-134-133-132-109-452-465-420-419-418-417-343-342-341-355-820-819-838-836-795-794-837-789-932
0.00558514 2175-2130-2129-2093-2096-2104-2105-887-927-928-854-855-858-795-794-837-789-932
0.00558514 2641-2389-2390-2376-2402-523-524-777-602-601-599-598-918-931-886-885-884-883-809-808-807-836-795-796-859-873-872-860-861-794-837-789-932
0.00558514 1243-1037-981-1023-1013-54-311-134-133-132-109-452-465-420-419-418-417-343-342-341-355-820-819-838-836-795-796-859-873-872-860-861-794-837-789-932
0.00558514 311-134-133-132-109-452-465-420-419-418-417-343-342-341-355-820-819-838-836-795-796-835-837-789-932
0.00558514 777-602-601-599-598-918-931-886-885-884-883-809-808-807-836-795-796-794-837-789-932
0.00558514 311-134-133-132-109-452-465-420-419-418-417-343-342-341-355-820-819-838-836-795-796-794-837-789-932
0.00558514 777-602-601-599-598-918-931-886-885-884-883-809-808-807-836-795-794-837-789-932
0.00558514 1709-1691-564-563-562-558-581-580-898-899-882-883-809-808-807-836-795-796-835-837-789-932
0.00558514 1709-1691-564-563-562-558-581-580-898-899-882-883-809-808-807-836-795-794-837-789-932
0.00558514 777-602-601-599-598-918-931-886-885-884-883-809-808-807-836-795-796-835-837-789-932
0.00558514 1709-1691-564-563-562-558-581-580-898-899-882-883-809-808-807-836-795-796-794-837-789-932
0.00558514 2641-2389-2390-2376-2402-523-524-777-602-601-599-598-918-931-886-885-884-883-809-808-807-836-795-794-837-789-932
0.00558514 311-134-133-132-109-452-465-420-419-418-417-343-342-341-355-820-819-838-836-795-796-859-873-872-860-861-794-837-789-932
0.00558514 1243-1037-981-1023-1013-54-311-134-133-132-109-452-465-420-419-418-417-343-342-341-355-820-819-838-836-795-794-837-789-932
0.00558514 2641-2389-2390-2376-2402-523-524-777-602-601-599-598-918-931-886-885-884-883-809-808-807-836-795-796-794-837-789-932
0.00558514 777-602-601-599-598-918-931-886-885-884-883-809-808-807-836-795-796-859-873-872-860-861-794-837-789-932
0.00558514 2641-2389-2390-2376-2402-523-524-777-602-601-599-598-918-931-886-885-884-883-809-808-807-836-795-796-835-837-789-932
0.00558514 1243-1037-981-1023-1013-54-311-134-133-132-109-452-465-420-419-418-417-343-342-341-355-820-819-838-836-795-796-794-837-789-932
0.00558514 2175-2130-2129-2093-2096-2104-2105-887-927-928-854-855-858-795-836-835-794-837-789-932
0.00558514 2175-2130-2129-2093-2096-2104-2105-887-927-928-854-855-858-859-796-795-794-837-789-932
0.00558514 1243-1037-981-1023-1013-54-311-134-133-132-109-452-465-420-419-418-417-343-342-341-355-820-819-838-836-795-796-835-837-789-932
0.00558514 2175-2130-2129-2093-2096-2104-2105-887-927-928-854-855-858-859-796-794-837-789-932
0.00558514 1709-1691-564-563-562-558-581-580-898-899-882-883-809-808-807-836-795-796-859-873-872-860-861-794-837-789-932
0.00526983 777-525-526-536-537-1458-1457-1525-1526-1527-1530-1850-1863-1818-1817-1816-1815-1786-1787-1790-1727-1726-1793-1803-1800-1864
0.00526983 2641-2622-2619-1492-1491-1490-1513-1512-1830-1831-1814-1815-1786-1787-1790-1791-1803-1800-1864
0.00526983 311-54-267-268-229-232-240-241-1819-1859-1860-1786-1787-1790-1791-1803-1800-1864
0.00526983 1709-1534-1533-1531-1530-1850-1863-1818-1817-1816-1815-1786-1787-1790-1727-1726-1793-1803-1800-1864
0.00526983 777-525-526-536-537-1458-1457-1525-1526-1527-1530-1850-1863-1818-1817-1816-1815-1786-1787-1790-1791-1803-1800-1864
0.00526983 1709-1534-1533-1531-1530-1850-1863-1818-1817-1816-1815-1786-1787-1790-1791-1803-1800-1864
0.00526983 311-54-267-268-229-232-240-241-1819-1859-1860-1786-1787-1790-1727-1726-1793-1803-1800-1864
0.00526983 2641-2622-2619-1492-1491-1490-1513-1512-1830-1831-1814-1815-1786-1787-1790-1727-1726-1793-1803-1800-1864
0.00506059 1243-1066-1065-1064-1041-1384-1397-1352-1351-1350-1349-1275-1274-1273-1302-1301-1262-1261-1259-1258-1255-1303-1260-1327-1329-1328-1336-1335-1334-1398
0.00506059 2175-1969-1913-1955-1945-986-1243-1066-1065-1064-1041-1384-1397-1352-1351-1350-1349-1275-1274-1273-1302-1301-1262-1261-1259-1258-1255-1303-1260-1327-1329-1328-1336-1335-1334-1398
0.00506059 777-525-526-536-537-1458-1457-1525-1526-1527-1530-1850-1863-1818-1817-1816-1815-1741-1740-1270-1273-1302-1301-1262-1261-1259-1258-1255-1303-1260-1327-1329-1328-1336-1335-1334-1398
0.00506059 311-54-1013-1023-1020-1046-1364-1365-1348-1349-1275-1274-1273-1302-1301-1262-1261-1259-1258-1255-1303-1260-1327-1329-1328-1336-1335-1334-1398
0.00506059 1709-1534-1533-1531-1530-1850-1863-1818-1817-1816-1815-1741-1740-1270-1273-1302-1301-1262-1261-1259-1258-1255-1303-1260-1327-1329-1328-1336-1335-1334-1398
0.00494893 311-54-1013-1023-1020-1046-1364-1365-1348-1349-1275-1274-1273-1302-1301-1303-1398
0.00494893 1243-1066-1065-1064-1041-1384-1397-1352-1351-1350-1349-1275-1274-1273-1302-1301-1303-1398
0.00494893 2175-1969-1913-1955-1945-986-1243-1066-1065-1064-1041-1384-1397-1352-1351-1350-1349-1275-1274-1273-1302-1301-1303-1398
0.00494893 777-525-526-536-537-1458-1457-1525-1526-1527-1530-1850-1863-1818-1817-1816-1815-1741-1740-1270-1273-1302-1301-1303-1398
0.00494893 1709-1534-1533-1531-1530-1850-1863-1818-1817-1816-1815-1741-1740-1270-1273-1302-1301-1303-1398
0.004932 2175-1998-1997-1996-1973-2316-2329-2284-2283-2282-2281-2207-2206-2205-2219-2684-2181-2682-2703-2702-2701-2653-2652-2730-2731-2732-2735-2796
0.004932 2175-1998-1997-1996-1973-2316-2329-2284-2283-2282-2281-2207-2206-2205-2219-2684-2181-2682-2703-2653-2652-2730-2731-2732-2735-2796
0.004932 311-105-48-74-73-1917-1916-1969-1970-1972-2288-2289-2329-2284-2283-2282-2281-2207-2206-2205-2219-2684-2701-2653-2652-2730-2731-2732-2735-2796
0.004932 2175-1998-1997-1996-1973-2316-2329-2284-2283-2282-2281-2207-2206-2205-2219-2684-2181-2682-2703-2702-2701-2651-2652-2653-2727-2731-2732-2735-2796
0.004932 2175-1998-1997-1996-1973-2316-2329-2284-2283-2282-2281-2207-2206-2205-2219-2684-2181-2651-2701-2658-2727-2731-2732-2735-2796
0.004932 1243-986-1199-1200-1161-1164-1172-1173-2751-2791-2792-2718-2719-2722-2723-2725-2658-2701-2653-2652-2730-2731-2732-2735-2796
0.004932 1709-1457-1461-1468-1469-2390-2389-2457-2458-2459-2462-2782-2795-2750-2749-2748-2747-2673-2672-2671-2700-2701-2658-2727-2731-2732-2735-2796
0.004932 2175-1998-1997-1996-1973-2316-2329-2284-2283-2282-2281-2207-2206-2205-2219-2684-2181-2682-2703-2702-2701-2651-2650-2652-2653-2727-2731-2732-2735-2796
0.004932 311-105-48-74-73-1917-1916-1969-1970-1972-2288-2289-2329-2284-2283-2282-2281-2207-2206-2205-2219-2684-2701-2651-2652-2653-2727-2731-2732-2735-2796
0.004932 2175-1998-1997-1996-1973-2316-2329-2284-2283-2282-2281-2207-2206-2205-2219-2684-2181-2682-2683-2701-2653-2652-2730-2731-2732-2735-2796
0.004932 777-762-521-520-2421-2422-2445-2444-2762-2763-2746-2747-2673-2672-2671-2700-2701-2658-2727-2731-2732-2735-2796
0.004932 2641-2466-2465-2463-2462-2782-2795-2750-2749-2748-2747-2673-2672-2671-2700-2659-2660-2723-2725-2658-2701-2653-2652-2730-2731-2732-2735-2796
0.004932 311-105-48-74-73-1917-1916-1969-1970-1972-2288-2289-2329-2284-2283-2282-2281-2207-2206-2205-2219-2684-2701-2658-2727-2731-2732-2735-2796
0.004932 2641-2466-2465-2463-2462-2782-2795-2750-2749-2748-2747-2673-2672-2671-2700-2659-2658-2701-2653-2652-2730-2731-2732-2735-2796
0.004932 777-762-521-520-2421-2422-2445-2444-2762-2763-2746-2747-2673-2672-2671-2700-2659-2660-2723-2725-2658-2701-2653-2652-2730-2731-2732-2735-2796
0.004932 311-105-48-74-73-1917-1916-1969-1970-1972-2288-2289-2329-2284-2283-2282-2281-2207-2206-2205-2219-2684-2181-2682-2703-2702-2701-2653-2652-2730-2731-2732-2735-2796
0.004932 311-105-48-74-73-1917-1916-1969-1970-1972-2288-2289-2329-2284-2283-2282-2281-2207-2206-2205-2219-2684-2181-2682-2683-2701-2653-2652-2730-2731-2732-2735-2796
0.004932 311-105-48-74-73-1917-1916-1969-1970-1972-2288-2289-2329-2284-2283-2282-2281-2207-2206-2205-2219-2684-2181-2682-2703-2702-2701-2651-2652-2653-2727-2731-2732-2735-2796
0.004932 2175-1998-1997-1996-1973-2316-2329-2284-2283-2282-2281-2207-2206-2205-2219-2684-2701-2658-2727-2731-2732-2735-2796
0.004932 1709-1457-1461-1468-1469-2390-2389-2457-2458-2459-2462-2782-2795-2750-2749-2748-2747-2673-2672-2671-2700-2659-2658-2701-2653-2652-2730-2731-2732-2735-2796
0.004932 777-762-521-520-2421-2422-2445-2444-2762-2763-2746-2747-2673-2672-2671-2700-2659-2658-2701-2653-2652-2730-2731-2732-2735-2796
0.004932 2175-1998-1997-1996-1973-2316-2329-2284-2283-2282-2281-2207-2206-2205-2219-2684-2701-2653-2652-2730-2731-2732-2735-2796
0.004932 2641-2466-2465-2463-2462-2782-2795-2750-2749-2748-2747-2673-2672-2671-2700-2701-2658-2727-2731-2732-2735-2796
0.004932 2641-2466-2465-2463-2462-2782-2795-2750-2749-2748-2747-2673-2672-2671-2700-2659-2660-2658-2701-2653-2652-2730-2731-2732-2735-2796
0.004932 311-105-48-74-73-1917-1916-1969-1970-1972-2288-2289-2329-2284-2283-2282-2281-2207-2206-2205-2219-2684-2181-2651-2701-2658-2727-2731-2732-2735-2796
0.004932 2175-1998-1997-1996-1973-2316-2329-2284-2283-2282-2281-2207-2206-2205-2219-2684-2701-2651-2652-2653-2727-2731-2732-2735-2796
0.004932 1709-1457-1461-1468-1469-2390-2389-2457-2458-2459-2462-2782-2795-2750-2749-2748-2747-2673-2672-2671-2700-2659-2660-2658-2701-2653-2652-2730-2731-2732-2735-2796
0.004932 2175-1998-1997-1996-1973-2316-2329-2284-2283-2282-2281-2207-2206-2205-2219-2684-2701-2651-2650-2652-2653-2727-2731-2732-2735-2796
0.004932 1709-1457-1461-1468-1469-2390-2389-2457-2458-2459-2462-2782-2795-2750-2749-2748-2747-2673-2672-2671-2700-2659-2660-2723-2725-2658-2701-2653-2652-2730-2731-2732-2735-2796
0.004932 2175-1998-1997-1996-1973-2316-2329-2284-2283-2282-2281-2207-2206-2205-2219-2684-2181-2651-2652-2653-2701-2658-2727-2731-2732-2735-2796
0.004932 777-762-521-520-2421-2422-2445-2444-2762-2763-2746-2747-2673-2672-2671-2700-2659-2660-2658-2701-2653-2652-2730-2731-2732-2735-2796
0.004932 311-105-48-74-73-1917-1916-1969-1970-1972-2288-2289-2329-2284-2283-2282-2281-2207-2206-2205-2219-2684-2701-2651-2650-2652-2653-2727-2731-2732-2735-2796
0.004932 311-105-48-74-73-1917-1916-1969-1970-1972-2288-2289-2329-2284-2283-2282-2281-2207-2206-2205-2219-2684-2181-2651-2652-2653-2701-2658-2727-2731-2732-2735-2796
0.004932 311-105-48-74-73-1917-1916-1969-1970-1972-2288-2289-2329-2284-2283-2282-2281-2207-2206-2205-2219-2684-2181-2682-2703-2702-2701-2651-2650-2652-2653-2727-2731-2732-2735-2796
0.004932 311-105-48-74-73-1917-1916-1969-1970-1972-2288-2289-2329-2284-2283-2282-2281-2207-2206-2205-2219-2684-2181-2682-2703-2653-2652-2730-2731-2732-2735-2796
0.00489575 311-105-48-74-73-1917-1916-1969-1970-1972-2288-2289-2329-2284-2283-2282-2281-2207-2206-2205-2219-2684-2701-2651-2652-2653-2727-2796
0.00489575 311-105-48-74-73-1917-1916-1969-1970-1972-2288-2289-2329-2284-2283-2282-2281-2207-2206-2205-2219-2684-2181-2682-2703-2702-2701-2651-2652-2653-2727-2796
0.00489575 2175-1998-1997-1996-1973-2316-2329-2284-2283-2282-2281-2207-2206-2205-2219-2684-2181-2682-2703-2702-2701-2651-2652-2653-2727-2796
0.00489575 311-105-48-74-73-1917-1916-1969-1970-1972-2288-2289-2329-2284-2283-2282-2281-2207-2206-2205-2219-2684-2181-2682-2703-2702-2701-2651-2650-2652-2653-2727-2796
0.00489575 2175-1998-1997-1996-1973-2316-2329-2284-2283-2282-2281-2207-2206-2205-2219-2684-2181-2682-2703-2702-2701-2651-2650-2652-2653-2727-2796
0.00489575 2175-1998-1997-1996-1973-2316-2329-2284-2283-2282-2281-2207-2206-2205-2219-2684-2701-2651-2652-2653-2727-2796
0.00489575 311-105-48-74-73-1917-1916-1969-1970-1972-2288-2289-2329-2284-2283-2282-2281-2207-2206-2205-2219-2684-2701-2651-2650-2652-2653-2727-2796
0.00489575 2175-1998-1997-1996-1973-2316-2329-2284-2283-2282-2281-2207-2206-2205-2219-2684-2701-2651-2650-2652-2653-2727-2796
0.0046775 2641-2467-2596-2595-2559-2560-2570-2571-1353-1393-1394-1320-1321-1324-1325-1338-1326-1259-1260-1398
0.00465215 1243-1066-1065-1064-1041-1384-1397-1352-1351-1350-1349-1275-1274-1273-1302-1301-1262-1261-1259-1258-1255-1303-1260-1327-1329-1328-1334-1398
0.00465215 2175-1969-1913-1955-1945-986-1243-1066-1065-1064-1041-1384-1397-1352-1351-1350-1349-1275-1274-1273-1302-1301-1262-1261-1259-1258-1255-1303-1260-1327-1329-1328-1334-1398
0.00465215 1709-1534-1533-1531-1530-1850-1863-1818-1817-1816-1815-1741-1740-1270-1273-1302-1301-1262-1261-1259-1258-1255-1303-1260-1327-1329-1328-1334-1398
0.00465215 311-54-1013-1023-1020-1046-1364-1365-1348-1349-1275-1274-1273-1302-1301-1262-1261-1259-1258-1255-1303-1260-1327-1329-1328-1334-1398
0.00465215 777-525-526-536-537-1458-1457-1525-1526-1527-1530-1850-1863-1818-1817-1816-1815-1741-1740-1270-1273-1302-1301-1262-1261-1259-1258-1255-1303-1260-1327-1329-1328-1334-1398
0.00461917 2175-1998-1997-1996-1973-2316-2329-2284-2283-2282-2281-2207-2206-2205-2234-2233-2194-2193-2258-2259-2192-2330
0.00461917 2641-2466-2465-2463-2462-2782-2795-2750-2749-2748-2747-2673-2672-2202-2205-2234-2233-2194-2193-2258-2259-2192-2330
0.00461917 1709-1457-1461-1468-1469-2390-2389-2457-2458-2459-2462-2782-2795-2750-2749-2748-2747-2673-2672-2202-2205-2234-2233-2194-2193-2258-2259-2192-2330
0.00461917 1243-986-1945-1955-1952-1978-2296-2297-2280-2279-2248-2247-2246-2258-2259-2192-2330
0.00461917 311-105-48-74-73-1917-1916-1969-1970-1972-2288-2289-2329-2284-2283-2282-2281-2207-2206-2205-2234-2233-2194-2193-2258-2259-2192-2330
0.00447292 2641-2389-2390-2376-2402-523-524-777-602-601-599-598-918-931-886-885-884-883-809-808-338-341-370-371-328-395-405-466
0.00447292 1243-1037-981-1023-1013-54-311-134-133-132-109-452-465-420-419-418-417-343-342-341-370-371-328-395-405-466
0.00447292 311-134-133-132-109-452-465-420-419-418-417-343-342-341-370-371-328-395-405-466
0.00447292 777-602-601-599-598-918-931-886-885-884-883-809-808-338-341-370-371-328-395-405-466
0.00447292 2175-1918-81-91-88-114-432-433-416-417-343-342-341-370-371-328-395-405-466
0.0044383 1243-986-1945-1955-1952-1978-2296-2297-2280-2279-2248-2247-2246-2270-2258-2191-2192-2261-2266-2268-2269-2330
0.00436145 1709-1534-1533-1531-1530-1850-1863-1818-1817-1816-1815-1786-1787-1790-1727-1726-1793-1803-1864
0.00436145 777-525-526-536-537-1458-1457-1525-1526-1527-1530-1850-1863-1818-1817-1816-1815-1786-1787-1790-1727-1726-1793-1803-1864
0.00436145 2641-2622-2619-1492-1491-1490-1513-1512-1830-1831-1814-1815-1786-1787-1790-1727-1726-1793-1803-1864
0.00436145 311-54-267-268-229-232-240-241-1819-1859-1860-1786-1787-1790-1727-1726-1793-1803-1864
0.00434985 2641-2389-2390-2376-2402-523-524-777-602-601-599-598-918-931-886-885-884-883-809-808-807-836-795-796-859-871-932
0.00434985 777-602-601-599-598-918-931-886-885-884-883-809-808-807-836-795-796-859-871-932
0.00434985 1243-1037-981-1023-1013-54-311-134-133-132-109-452-465-420-419-418-417-343-342-341-355-820-819-838-836-795-796-859-871-932
0.00434985 311-134-133-132-109-452-465-420-419-418-417-343-342-341-355-820-819-838-836-795-796-859-871-932
0.00434985 1709-1691-564-563-562-558-581-580-898-899-882-883-809-808-807-836-795-796-859-871-932
0.00433477 1243-1037-981-1023-1013-54-311-134-133-132-109-452-465-420-419-418-417-343-342-341-370-329-330-393-405-402-395-328-466
0.00433477 2641-2389-2390-2376-2402-523-524-777-602-601-599-598-918-931-886-885-884-883-809-808-338-341-370-329-330-393-405-402-395-328-466
0.00433477 311-134-133-132-109-452-465-420-419-418-417-343-342-341-370-329-330-393-405-402-395-328-466
0.00433477 1709-1535-1664-1663-1627-1628-1638-1639-421-461-462-388-389-392-393-405-402-395-328-466
0.00433477 777-602-601-599-598-918-931-886-885-884-883-809-808-338-341-370-329-330-393-405-402-395-328-466
0.00433477 2175-1918-81-91-88-114-432-433-416-417-343-342-341-370-329-330-393-405-402-395-328-466
0.00427307 777-525-526-536-537-1458-1457-1525-1526-1527-1530-1850-1863-1818-1817-1816-1815-1741-1740-1270-1273-1302-1261-1260-1398
0.00427307 311-54-1013-1023-1020-1046-1364-1365-1348-1349-1275-1274-1273-1302-1261-1260-1398
0.00427307 1243-1066-1065-1064-1041-1384-1397-1352-1351-1350-1349-1275-1274-1273-1302-1261-1260-1398
0.00427307 1709-1534-1533-1531-1530-1850-1863-1818-1817-1816-1815-1741-1740-1270-1273-1302-1261-1260-1398
0.00427307 2175-1969-1913-1955-1945-986-1243-1066-1065-1064-1041-1384-1397-1352-1351-1350-1349-1275-1274-1273-1302-1261-1260-1398
0.00425187 1243-1037-981-1023-1013-54-311-134-133-132-109-452-465-420-419-418-417-343-342-341-370-329-330-393-395-328-466
0.00425187 2641-2389-2390-2376-2402-523-524-777-602-601-599-598-918-931-886-885-884-883-809-808-338-341-370-329-330-393-395-328-466
0.00425187 2175-1918-81-91-88-114-432-433-416-417-343-342-341-370-329-330-393-395-328-466
0.00425187 311-134-133-132-109-452-465-420-419-418-417-343-342-341-370-329-330-393-395-328-466
0.00425187 1709-1535-1664-1663-1627-1628-1638-1639-421-461-462-388-389-392-393-395-328-466
0.00425187 777-602-601-599-598-918-931-886-885-884-883-809-808-338-341-370-329-330-393-395-328-466
0.00425175 2175-1969-1913-1955-1945-986-1243-1066-1065-1064-1041-1384-1397-1352-1351-1350-1349-1275-1274-1273-1302-1301-1262-1261-1259-1258-1255-1303-1398
0.00425175 777-525-526-536-537-1458-1457-1525-1526-1527-1530-1850-1863-1818-1817-1816-1815-1741-1740-1270-1273-1302-1301-1262-1261-1259-1258-1255-1303-1398
0.00425175 1709-1534-1533-1531-1530-1850-1863-1818-1817-1816-1815-1741-1740-1270-1273-1302-1301-1262-1261-1259-1258-1255-1303-1398
0.00425175 1243-1066-1065-1064-1041-1384-1397-1352-1351-1350-1349-1275-1274-1273-1302-1301-1262-1261-1259-1258-1255-1303-1398
0.00425175 311-54-1013-1023-1020-1046-1364-1365-1348-1349-1275-1274-1273-1302-1301-1262-1261-1259-1258-1255-1303-1398
0.00418032 1243-986-1945-1955-1952-1978-2296-2297-2280-2279-2248-2247-2246-2270-2258-2191-2192-2261-2266-2269-2330
0.00415069 311-54-267-268-229-232-240-241-1819-1859-1860-1786-1787-1790-1727-1726-1769-1719-1720-1864
0.00415069 777-525-526-536-537-1458-1457-1525-1526-1527-1530-1850-1863-1818-1817-1816-1815-1786-1787-1790-1727-1726-1769-1719-1720-1864
0.00415069 2641-2622-2619-1492-1491-1490-1513-1512-1830-1831-1814-1815-1786-1787-1790-1727-1726-1769-1719-1720-1864
0.00415069 1709-1534-1533-1531-1530-1850-1863-1818-1817-1816-1815-1786-1787-1790-1727-1726-1769-1719-1720-1864
0.00414568 1709-1535-1664-1663-1627-1628-1638-1639-421-461-462-388-389-392-393-405-404-403-402-466
0.00406215 311-105-48-74-73-1917-1916-1969-1970-1972-2288-2289-2329-2284-2283-2282-2281-2207-2206-2205-2234-2233-2235-2330
0.00406215 2641-2466-2465-2463-2462-2782-2795-2750-2749-2748-2747-2673-2672-2202-2205-2234-2233-2235-2330
0.00406215 2175-1998-1997-1996-1973-2316-2329-2284-2283-2282-2281-2207-2206-2205-2234-2233-2235-2330
0.00406215 1709-1457-1461-1468-1469-2390-2389-2457-2458-2459-2462-2782-2795-2750-2749-2748-2747-2673-2672-2202-2205-2234-2233-2235-2330
0.00401505 1709-1534-1533-1531-1530-1850-1863-1818-1817-1816-1815-1741-1740-1270-1273-1302-1301-1262-1261-1260-1398
0.00401505 311-54-1013-1023-1020-1046-1364-1365-1348-1349-1275-1274-1273-1302-1301-1262-1261-1260-1398
0.00401505 2175-1969-1913-1955-1945-986-1243-1066-1065-1064-1041-1384-1397-1352-1351-1350-1349-1275-1274-1273-1302-1301-1262-1261-1260-1398
0.00401505 1243-1066-1065-1064-1041-1384-1397-1352-1351-1350-1349-1275-1274-1273-1302-1301-1262-1261-1260-1398
0.00401505 777-525-526-536-537-1458-1457-1525-1526-1527-1530-1850-1863-1818-1817-1816-1815-1741-1740-1270-1273-1302-1301-1262-1261-1260-1398
0.00390478 311-134-133-132-109-452-465-420-419-418-417-343-342-341-355-820-819-838-836-795-796-859-873-872-860-861-794-789-932
0.00390478 2175-2130-2129-2093-2096-2104-2105-887-927-928-854-855-858-795-836-837-794-789-932
0.00390478 1243-1037-981-1023-1013-54-311-134-133-132-109-452-465-420-419-418-417-343-342-341-355-820-819-838-836-795-796-859-873-872-860-861-794-789-932
0.00390478 2175-2130-2129-2093-2096-2104-2105-887-927-928-854-855-858-795-836-835-837-794-789-932
0.00390478 1709-1691-564-563-562-558-581-580-898-899-882-883-809-808-807-836-795-796-859-873-872-860-861-794-789-932
0.00390478 777-602-601-599-598-918-931-886-885-884-883-809-808-807-836-795-796-859-873-872-860-861-794-789-932
0.00390478 2641-2389-2390-2376-2402-523-524-777-602-601-599-598-918-931-886-885-884-883-809-808-807-836-795-796-859-873-872-860-861-794-789-932
0.00387167 777-525-526-536-537-1458-1457-1525-1526-1527-1530-1850-1863-1818-1817-1816-1815-1741-1740-1270-1273-1302-1301-1262-1261-1259-1258-1255-1303-1260-1327-1337-1398
0.00387167 311-54-1013-1023-1020-1046-1364-1365-1348-1349-1275-1274-1273-1302-1301-1262-1261-1259-1258-1255-1303-1260-1327-1337-1398
0.00387167 1243-1066-1065-1064-1041-1384-1397-1352-1351-1350-1349-1275-1274-1273-1302-1301-1303-1260-1327-1337-1398
0.00387167 311-54-1013-1023-1020-1046-1364-1365-1348-1349-1275-1274-1273-1302-1303-1260-1327-1337-1398
0.00387167 777-525-526-536-537-1458-1457-1525-1526-1527-1530-1850-1863-1818-1817-1816-1815-1741-1740-1270-1273-1302-1301-1303-1260-1327-1337-1398
0.00387167 1709-1534-1533-1531-1530-1850-1863-1818-1817-1816-1815-1741-1740-1270-1273-1302-1301-1303-1260-1327-1337-1398
0.00387167 1243-1066-1065-1064-1041-1384-1397-1352-1351-1350-1349-1275-1274-1273-1302-1301-1262-1261-1259-1258-1255-1303-1260-1327-1337-1398
0.00387167 2175-1969-1913-1955-1945-986-1243-1066-1065-1064-1041-1384-1397-1352-1351-1350-1349-1275-1274-1273-1302-1301-1303-1260-1327-1337-1398
0.00387167 1709-1534-1533-1531-1530-1850-1863-1818-1817-1816-1815-1741-1740-1270-1273-1302-1303-1260-1327-1337-1398
0.00387167 1243-1066-1065-1064-1041-1384-1397-1352-1351-1350-1349-1275-1274-1273-1302-1303-1260-1327-1337-1398
0.00387167 1709-1534-1533-1531-1530-1850-1863-1818-1817-1816-1815-1741-1740-1270-1273-1302-1301-1262-1261-1259-1258-1255-1303-1260-1327-1337-1398
0.00387167 2175-1969-1913-1955-1945-986-1243-1066-1065-1064-1041-1384-1397-1352-1351-1350-1349-1275-1274-1273-1302-1301-1262-1261-1259-1258-1255-1303-1260-1327-1337-1398
0.00387167 2175-1969-1913-1955-1945-986-1243-1066-1065-1064-1041-1384-1397-1352-1351-1350-1349-1275-1274-1273-1302-1303-1260-1327-1337-1398
0.00387167 777-525-526-536-537-1458-1457-1525-1526-1527-1530-1850-1863-1818-1817-1816-1815-1741-1740-1270-1273-1302-1303-1260-1327-1337-1398
0.00387167 311-54-1013-1023-1020-1046-1364-1365-1348-1349-1275-1274-1273-1302-1301-1303-1260-1327-1337-1398
0.00381428 2175-2130-2129-2093-2096-2104-2105-887-927-928-854-855-858-859-796-795-794-932
0.00373117 2641-2467-2596-2595-2559-2560-2570-2571-1353-1393-1394-1320-1321-1324-1325-1338-1337-1398
0.00366474 311-105-48-74-73-1917-1916-1969-1970-1972-2288-2289-2329-2284-2283-2282-2281-2207-2206-2205-2234-2233-2194-2193-2258-2191-2192-2330
0.00366474 1709-1457-1461-1468-1469-2390-2389-2457-2458-2459-2462-2782-2795-2750-2749-2748-2747-2673-2672-2202-2205-2234-2233-2194-2193-2258-2191-2192-2330
0.00366474 2175-1998-1997-1996-1973-2316-2329-2284-2283-2282-2281-2207-2206-2205-2234-2233-2194-2193-2258-2191-2192-2330
0.00366474 777-603-732-731-695-696-706-707-2285-2325-2326-2252-2253-2256-2257-2270-2258-2191-2192-2330
0.00366474 2641-2466-2465-2463-2462-2782-2795-2750-2749-2748-2747-2673-2672-2202-2205-2234-2233-2194-2193-2258-2191-2192-2330
0.00366474 1243-986-1945-1955-1952-1978-2296-2297-2280-2279-2248-2247-2246-2270-2258-2191-2192-2330
0.0036283 2641-2467-2596-2595-2559-2560-2570-2571-1353-1393-1394-1320-1321-1324-1325-1327-1260-1329-1398
0.00355736 311-105-48-74-73-1917-1916-1969-1970-1972-2288-2289-2329-2284-2283-2282-2281-2207-2206-2205-2219-2684-2181-2682-2703-2702-2701-2651-2652-2796
0.00355736 311-105-48-74-73-1917-1916-1969-1970-1972-2288-2289-2329-2284-2283-2282-2281-2207-2206-2205-2219-2684-2701-2651-2652-2796
0.00355736 311-105-48-74-73-1917-1916-1969-1970-1972-2288-2289-2329-2284-2283-2282-2281-2207-2206-2205-2219-2684-2181-2682-2683-2701-2651-2652-2796
0.00355736 2175-1998-1997-1996-1973-2316-2329-2284-2283-2282-2281-2207-2206-2205-2219-2684-2181-2682-2683-2701-2651-2652-2796
0.00355736 311-105-48-74-73-1917-1916-1969-1970-1972-2288-2289-2329-2284-2283-2282-2281-2207-2206-2205-2219-2220-2684-2701-2651-2652-2796
0.00355736 2175-1998-1997-1996-1973-2316-2329-2284-2283-2282-2281-2207-2206-2205-2219-2684-2181-2682-2703-2702-2701-2651-2652-2796
0.00355736 2175-1998-1997-1996-1973-2316-2329-2284-2283-2282-2281-2207-2206-2205-2219-2220-2684-2701-2651-2652-2796
0.00355736 2175-1998-1997-1996-1973-2316-2329-2284-2283-2282-2281-2207-2206-2205-2219-2684-2701-2651-2652-2796
0.00352886 1243-1037-981-1023-1013-54-311-134-133-132-109-452-465-420-419-418-417-343-342-341-355-820-819-838-836-795-796-835-837-787-788-932
0.00352886 1709-1691-564-563-562-558-581-580-898-899-882-883-809-808-807-836-795-796-835-837-787-788-932
0.00352886 2641-2389-2390-2376-2402-523-524-777-602-601-599-598-918-931-886-885-884-883-809-808-807-836-795-796-859-873-872-860-861-794-837-787-788-932
0.00352886 777-602-601-599-598-918-931-886-885-884-883-809-808-807-836-795-796-835-837-787-788-932
0.00352886 1709-1691-564-563-562-558-581-580-898-899-882-883-809-808-807-836-795-796-859-873-872-860-861-794-837-787-788-932
0.00352886 311-134-133-132-109-452-465-420-419-418-417-343-342-341-355-820-819-838-836-795-796-859-873-872-860-861-794-837-787-788-932
0.00352886 1243-1037-981-1023-1013-54-311-134-133-132-109-452-465-420-419-418-417-343-342-341-355-820-819-838-836-795-796-859-873-872-860-861-794-837-787-788-932
0.00352886 311-134-133-132-109-452-465-420-419-418-417-343-342-341-355-820-819-838-836-795-796-835-837-787-788-932
0.00352886 2641-2389-2390-2376-2402-523-524-777-602-601-599-598-918-931-886-885-884-883-809-808-807-836-795-796-835-837-787-788-932
0.00352886 777-602-601-599-598-918-931-886-885-884-883-809-808-807-836-795-796-859-873-872-860-861-794-837-787-788-932
0.0035211 777-603-732-731-695-696-706-707-2285-2325-2326-2252-2253-2256-2257-2270-2258-2191-2192-2259-2269-2268-2266-2330
0.0034949 1243-986-1945-1955-1952-1978-2296-2297-2280-2279-2248-2247-2246-2270-2258-2191-2192-2259-2269-2330
0.0034949 777-603-732-731-695-696-706-707-2285-2325-2326-2252-2253-2256-2257-2270-2258-2191-2192-2259-2269-2330
0.00343507 2641-2466-2465-2463-2462-2782-2795-2750-2749-2748-2747-2673-2672-2202-2205-2234-2233-2194-2193-2258-2259-2192-2235-2187-2190-2189-2261-2330
0.00343507 1243-986-1945-1955-1952-1978-2296-2297-2280-2279-2248-2247-2246-2270-2258-2191-2190-2189-2261-2330
0.00343507 2175-1998-1997-1996-1973-2316-2329-2284-2283-2282-2281-2207-2206-2205-2234-2233-2194-2193-2258-2259-2192-2235-2187-2190-2189-2261-2330
0.00343507 777-603-732-731-695-696-706-707-2285-2325-2326-2252-2253-2256-2257-2270-2258-2191-2190-2189-2261-2330
0.00343507 1709-1457-1461-1468-1469-2390-2389-2457-2458-2459-2462-2782-2795-2750-2749-2748-2747-2673-2672-2202-2205-2234-2233-2194-2193-2258-2259-2192-2235-2187-2190-2189-2261-2330
0.00343507 311-105-48-74-73-1917-1916-1969-1970-1972-2288-2289-2329-2284-2283-2282-2281-2207-2206-2205-2234-2233-2194-2193-2258-2259-2192-2235-2187-2190-2189-2261-2330
0.00342748 2175-1969-1913-1955-1945-986-1243-1066-1065-1064-1041-1384-1397-1352-1351-1350-1349-1275-1274-1273-1287-1752-1769-1719-1718-1720-1864
0.00342748 1243-1066-1065-1064-1041-1384-1397-1352-1351-1350-1349-1275-1274-1273-1287-1752-1249-1719-1718-1720-1864
0.00342748 311-54-267-268-229-232-240-241-1819-1859-1860-1786-1787-1790-1727-1726-1769-1719-1718-1720-1864
0.00342748 2175-1969-1913-1955-1945-986-1243-1066-1065-1064-1041-1384-1397-1352-1351-1350-1349-1275-1274-1273-1287-1752-1249-1719-1718-1720-1864
0.00342748 2641-2622-2619-1492-1491-1490-1513-1512-1830-1831-1814-1815-1786-1787-1790-1727-1726-1769-1719-1718-1720-1864
0.00342748 1243-1066-1065-1064-1041-1384-1397-1352-1351-1350-1349-1275-1274-1273-1287-1752-1769-1719-1718-1720-1864
0.00342748 1709-1534-1533-1531-1530-1850-1863-1818-1817-1816-1815-1786-1787-1790-1727-1726-1769-1719-1718-1720-1864
0.00342748 777-525-526-536-537-1458-1457-1525-1526-1527-1530-1850-1863-1818-1817-1816-1815-1786-1787-1790-1727-1726-1769-1719-1718-1720-1864
0.0034126 311-54-1013-1023-1020-1046-1364-1365-1348-1349-1275-1274-1273-1302-1303-1260-1327-1337-1334-1329-1258-1255-1398
0.0034126 777-525-526-536-537-1458-1457-1525-1526-1527-1530-1850-1863-1818-1817-1816-1815-1741-1740-1270-1273-1302-1301-1303-1260-1327-1337-1334-1329-1258-1255-1398
0.0034126 1709-1534-1533-1531-1530-1850-1863-1818-1817-1816-1815-1741-1740-1270-1273-1302-1301-1303-1260-1327-1337-1334-1329-1258-1255-1398
0.0034126 777-525-526-536-537-1458-1457-1525-1526-1527-1530-1850-1863-1818-1817-1816-1815-1741-1740-1270-1273-1302-1303-1260-1327-1337-1334-1329-1258-1255-1398
0.0034126 311-54-1013-1023-1020-1046-1364-1365-1348-1349-1275-1274-1273-1302-1301-1303-1260-1327-1337-1334-1329-1258-1255-1398
0.0034126 1709-1534-1533-1531-1530-1850-1863-1818-1817-1816-1815-1741-1740-1270-1273-1302-1303-1260-1327-1337-1334-1329-1258-1255-1398
0.0034126 2641-2467-2596-2595-2559-2560-2570-2571-1353-1393-1394-1320-1321-1324-1325-1338-1326-1327-1260-1303-1255-1258-1329-1398
0.0034126 2175-1969-1913-1955-1945-986-1243-1066-1065-1064-1041-1384-1397-1352-1351-1350-1349-1275-1274-1273-1302-1303-1260-1327-1337-1334-1329-1258-1255-1398
0.0034126 1243-1066-1065-1064-1041-1384-1397-1352-1351-1350-1349-1275-1274-1273-1302-1303-1260-1327-1337-1334-1329-1258-1255-1398
0.0034126 2175-1969-1913-1955-1945-986-1243-1066-1065-1064-1041-1384-1397-1352-1351-1350-1349-1275-1274-1273-1302-1301-1303-1260-1327-1337-1334-1329-1258-1255-1398
0.0034126 1243-1066-1065-1064-1041-1384-1397-1352-1351-1350-1349-1275-1274-1273-1302-1301-1303-1260-1327-1337-1334-1329-1258-1255-1398
0.00334761 2641-2466-2465-2463-2462-2782-2795-2750-2749-2748-2747-2673-2672-2202-2205-2234-2193-2192-2330
0.00334761 1709-1457-1461-1468-1469-2390-2389-2457-2458-2459-2462-2782-2795-2750-2749-2748-2747-2673-2672-2202-2205-2234-2193-2192-2330
0.00334761 311-105-48-74-73-1917-1916-1969-1970-1972-2288-2289-2329-2284-2283-2282-2281-2207-2206-2205-2234-2193-2192-2330
0.00334761 2175-1998-1997-1996-1973-2316-2329-2284-2283-2282-2281-2207-2206-2205-2234-2193-2192-2330
0.00324253 2641-2466-2465-2463-2462-2782-2795-2750-2749-2748-2747-2673-2672-2671-2676-2700-2701-2658-2653-2796
0.00324253 1709-1457-1461-1468-1469-2390-2389-2457-2458-2459-2462-2782-2795-2750-2749-2748-2747-2673-2672-2671-2676-2700-2701-2658-2653-2796
0.00324253 1709-1457-1461-1468-1469-2390-2389-2457-2458-2459-2462-2782-2795-2750-2749-2748-2747-2673-2672-2671-2700-2659-2660-2699-2701-2658-2653-2796
0.00324253 2641-2466-2465-2463-2462-2782-2795-2750-2749-2748-2747-2673-2672-2671-2700-2659-2660-2699-2701-2658-2653-2796
0.00324253 1243-986-1199-1200-1161-1164-1172-1173-2751-2791-2792-2718-2719-2722-2659-2700-2701-2658-2653-2796
0.00324253 1243-986-1199-1200-1161-1164-1172-1173-2751-2791-2792-2718-2719-2722-2659-2700-2699-2701-2658-2653-2796
0.00324253 777-762-521-520-2421-2422-2445-2444-2762-2763-2746-2747-2673-2672-2671-2700-2659-2660-2699-2701-2658-2653-2796
0.00324253 777-762-521-520-2421-2422-2445-2444-2762-2763-2746-2747-2673-2672-2671-2676-2700-2701-2658-2653-2796
0.00316751 311-105-48-74-73-1917-1916-1969-1970-1972-2288-2289-2329-2284-2283-2282-2281-2207-2206-2205-2234-2233-2194-2193-2258-2191-2190-2187-2330
0.00316751 2641-2466-2465-2463-2462-2782-2795-2750-2749-2748-2747-2673-2672-2202-2205-2234-2233-2194-2193-2258-2191-2190-2187-2330
0.00316751 2175-1998-1997-1996-1973-2316-2329-2284-2283-2282-2281-2207-2206-2205-2234-2233-2194-2193-2258-2191-2190-2187-2330
0.00316751 1709-1457-1461-1468-1469-2390-2389-2457-2458-2459-2462-2782-2795-2750-2749-2748-2747-2673-2672-2202-2205-2234-2233-2194-2193-2258-2191-2190-2187-2330
0.00310538 311-105-48-74-73-1917-1916-1969-1970-1972-2288-2289-2329-2284-2283-2282-2281-2207-2206-2205-2234-2233-2194-2193-2192-2330
0.00310538 1709-1457-1461-1468-1469-2390-2389-2457-2458-2459-2462-2782-2795-2750-2749-2748-2747-2673-2672-2202-2205-2234-2233-2194-2193-2192-2330
0.00310538 2641-2466-2465-2463-2462-2782-2795-2750-2749-2748-2747-2673-2672-2202-2205-2234-2233-2194-2193-2192-2330
0.00310538 2175-1998-1997-1996-1973-2316-2329-2284-2283-2282-2281-2207-2206-2205-2234-2233-2194-2193-2192-2330
0.00310183 1709-1457-1461-1468-1469-2390-2389-2457-2458-2459-2462-2782-2795-2750-2749-2748-2747-2673-2672-2202-2205-2234-2233-2194-2193-2258-2259-2192-2235-2187-2190-2261-2330
0.00310183 311-105-48-74-73-1917-1916-1969-1970-1972-2288-2289-2329-2284-2283-2282-2281-2207-2206-2205-2234-2233-2194-2193-2258-2259-2192-2235-2187-2190-2261-2330
0.00310183 311-105-48-74-73-1917-1916-1969-1970-1972-2288-2289-2329-2284-2283-2282-2281-2207-2206-2205-2234-2233-2194-2193-2258-2191-2192-2235-2187-2190-2261-2330
0.00310183 2641-2466-2465-2463-2462-2782-2795-2750-2749-2748-2747-2673-2672-2202-2205-2234-2233-2194-2193-2258-2259-2192-2235-2187-2190-2261-2330
0.00310183 2175-1998-1997-1996-1973-2316-2329-2284-2283-2282-2281-2207-2206-2205-2234-2233-2194-2193-2258-2191-2192-2235-2187-2190-2261-2330
0.00310183 2641-2466-2465-2463-2462-2782-2795-2750-2749-2748-2747-2673-2672-2202-2205-2234-2233-2194-2193-2258-2191-2192-2235-2187-2190-2261-2330
0.00310183 1709-1457-1461-1468-1469-2390-2389-2457-2458-2459-2462-2782-2795-2750-2749-2748-2747-2673-2672-2202-2205-2234-2233-2194-2193-2258-2191-2192-2235-2187-2190-2261-2330
0.00310183 2175-1998-1997-1996-1973-2316-2329-2284-2283-2282-2281-2207-2206-2205-2234-2233-2194-2193-2258-2259-2192-2235-2187-2190-2261-2330
0.00308317 777-603-732-731-695-696-706-707-2285-2325-2326-2252-2253-2256-2257-2270-2258-2191-2192-2261-2260-2268-2266-2330
0.00301621 777-525-526-536-537-1458-1457-1525-1526-1527-1530-1850-1863-1818-1817-1816-1815-1741-1740-1270-1273-1302-1301-1262-1261-1259-1258-1255-1303-1260-1327-1329-1328-1336-1334-1398
0.00301621 311-54-1013-1023-1020-1046-1364-1365-1348-1349-1275-1274-1273-1302-1301-1262-1261-1259-1258-1255-1303-1260-1327-1329-1328-1336-1334-1398
0.00301621 1709-1534-1533-1531-1530-1850-1863-1818-1817-1816-1815-1741-1740-1270-1273-1302-1301-1262-1261-1259-1258-1255-1303-1260-1327-1329-1328-1336-1334-1398
0.00301621 2175-1969-1913-1955-1945-986-1243-1066-1065-1064-1041-1384-1397-1352-1351-1350-1349-1275-1274-1273-1302-1301-1262-1261-1259-1258-1255-1303-1260-1327-1329-1328-1336-1334-1398
0.00301621 1243-1066-1065-1064-1041-1384-1397-1352-1351-1350-1349-1275-1274-1273-1302-1301-1262-1261-1259-1258-1255-1303-1260-1327-1329-1328-1336-1334-1398
0.00298761 2175-1969-1913-1955-1945-986-1243-1066-1065-1064-1041-1384-1397-1352-1351-1350-1349-1275-1274-1273-1287-1752-1249-1719-1720-1798-1799-1800-1803-1793-1726-1864
0.00298761 1243-1066-1065-1064-1041-1384-1397-1352-1351-1350-1349-1275-1274-1273-1287-1752-1249-1719-1720-1798-1799-1800-1803-1793-1726-1864
0.00292298 311-54-1013-1023-1020-1046-1364-1365-1348-1349-1275-1274-1273-1302-1301-1262-1261-1259-1258-1329-1334-1337-1327-1260-1398
0.00292298 2175-1969-1913-1955-1945-986-1243-1066-1065-1064-1041-1384-1397-1352-1351-1350-1349-1275-1274-1273-1302-1301-1262-1261-1259-1258-1329-1334-1337-1327-1260-1398
0.00292298 777-525-526-536-537-1458-1457-1525-1526-1527-1530-1850-1863-1818-1817-1816-1815-1741-1740-1270-1273-1302-1301-1262-1261-1259-1258-1329-1334-1337-1327-1260-1398
0.00292298 1709-1534-1533-1531-1530-1850-1863-1818-1817-1816-1815-1741-1740-1270-1273-1302-1301-1262-1261-1259-1258-1329-1334-1337-1327-1260-1398
0.00292298 1243-1066-1065-1064-1041-1384-1397-1352-1351-1350-1349-1275-1274-1273-1302-1301-1262-1261-1259-1258-1329-1334-1337-1327-1260-1398
0.00287319 1243-1066-1065-1064-1041-1384-1397-1352-1351-1350-1349-1275-1274-1273-1302-1301-1262-1261-1259-1258-1329-1334-1327-1260-1398
0.00287319 311-54-1013-1023-1020-1046-1364-1365-1348-1349-1275-1274-1273-1302-1301-1262-1261-1259-1258-1329-1334-1327-1260-1398
0.00287319 777-525-526-536-537-1458-1457-1525-1526-1527-1530-1850-1863-1818-1817-1816-1815-1741-1740-1270-1273-1302-1301-1262-1261-1259-1258-1329-1334-1327-1260-1398
0.00287319 1709-1534-1533-1531-1530-1850-1863-1818-1817-1816-1815-1741-1740-1270-1273-1302-1301-1262-1261-1259-1258-1329-1334-1327-1260-1398
0.00287319 2175-1969-1913-1955-1945-986-1243-1066-1065-1064-1041-1384-1397-1352-1351-1350-1349-1275-1274-1273-1302-1301-1262-1261-1259-1258-1329-1334-1327-1260-1398
0.0028284 2641-2467-2596-2595-2559-2560-2570-2571-1353-1393-1394-1320-1321-1324-1325-1338-1326-1327-1260-1303-1255-1258-1257-1329-1398
0.00269753 2175-1918-81-91-88-114-432-433-416-417-343-342-341-370-329-330-393-395-328-371-321-313-322-466
0.00269753 777-602-601-599-598-918-931-886-885-884-883-809-808-338-341-370-329-330-393-395-328-371-321-313-322-466
0.00269753 1243-1037-981-1023-1013-54-311-134-133-132-109-452-465-420-419-418-417-343-342-341-370-329-328-371-321-313-322-466
0.00269753 311-134-133-132-109-452-465-420-419-418-417-343-342-341-370-329-330-393-405-402-395-328-371-321-313-322-466
0.00269753 311-134-133-132-109-452-465-420-419-418-417-343-342-341-370-329-330-328-371-321-313-322-466
0.00269753 777-602-601-599-598-918-931-886-885-884-883-809-808-338-341-370-329-328-371-321-313-322-466
0.00269753 2175-1918-81-91-88-114-432-433-416-417-343-342-341-370-329-330-328-371-321-313-322-466
0.00269753 1243-1037-981-1023-1013-54-311-134-133-132-109-452-465-420-419-418-417-343-342-341-370-329-330-393-405-402-395-328-371-321-313-322-466
0.00269753 311-134-133-132-109-452-465-420-419-418-417-343-342-341-370-329-330-393-395-328-371-321-313-322-466
0.00269753 2641-2389-2390-2376-2402-523-524-777-602-601-599-598-918-931-886-885-884-883-809-808-338-341-370-329-328-371-321-313-322-466
0.00269753 2641-2389-2390-2376-2402-523-524-777-602-601-599-598-918-931-886-885-884-883-809-808-338-341-370-329-330-393-405-402-395-328-371-321-313-322-466
0.00269753 777-602-601-599-598-918-931-886-885-884-883-809-808-338-341-370-329-330-393-405-402-395-328-371-321-313-322-466
0.00269753 1709-1535-1664-1663-1627-1628-1638-1639-421-461-462-388-389-392-393-395-328-371-321-313-322-466
0.00269753 2641-2389-2390-2376-2402-523-524-777-602-601-599-598-918-931-886-885-884-883-809-808-338-341-370-329-330-393-395-328-371-321-313-322-466
0.00269753 2175-1918-81-91-88-114-432-433-416-417-343-342-341-370-329-330-393-405-402-395-328-371-321-313-322-466
0.00269753 1243-1037-981-1023-1013-54-311-134-133-132-109-452-465-420-419-418-417-343-342-341-370-329-330-328-371-321-313-322-466
0.00269753 311-134-133-132-109-452-465-420-419-418-417-343-342-341-370-329-328-371-321-313-322-466
0.00269753 2175-1918-81-91-88-114-432-433-416-417-343-342-341-370-329-328-371-321-313-322-466
0.00269753 1709-1535-1664-1663-1627-1628-1638-1639-421-461-462-388-389-392-393-405-402-395-328-371-321-313-322-466
0.00269753 2641-2389-2390-2376-2402-523-524-777-602-601-599-598-918-931-886-885-884-883-809-808-338-341-370-329-330-328-371-321-313-322-466
0.00269753 777-602-601-599-598-918-931-886-885-884-883-809-808-338-341-370-329-330-328-371-321-313-322-466
0.00269753 1243-1037-981-1023-1013-54-311-134-133-132-109-452-465-420-419-418-417-343-342-341-370-329-330-393-395-328-371-321-313-322-466
0.00268169 1243-986-1945-1955-1952-1978-2296-2297-2280-2279-2248-2247-2246-2270-2258-2257-2269-2330
0.00263733 2641-2467-2596-2595-2559-2560-2570-2571-1353-1393-1394-1320-1321-1324-1325-1327-1260-1398
0.0026332 311-54-1013-1023-1020-1046-1364-1365-1348-1349-1275-1274-1273-1302-1301-1303-1260-1327-1337-1334-1329-1258-1257-1306-1305-1255-1398
0.0026332 2175-1969-1913-1955-1945-986-1243-1066-1065-1064-1041-1384-1397-1352-1351-1350-1349-1275-1274-1273-1302-1301-1303-1260-1327-1337-1334-1329-1258-1257-1306-1305-1255-1398
0.0026332 1243-1066-1065-1064-1041-1384-1397-1352-1351-1350-1349-1275-1274-1273-1302-1301-1303-1260-1327-1337-1334-1329-1258-1257-1306-1305-1255-1398
0.0026332 1709-1534-1533-1531-1530-1850-1863-1818-1817-1816-1815-1741-1740-1270-1273-1302-1301-1303-1260-1327-1337-1334-1329-1258-1257-1306-1305-1255-1398
0.0026332 777-525-526-536-537-1458-1457-1525-1526-1527-1530-1850-1863-1818-1817-1816-1815-1741-1740-1270-1273-1302-1301-1303-1260-1327-1337-1334-1329-1258-1257-1306-1305-1255-1398
0.0025942 1243-986-1199-1200-1161-1164-1172-1173-2751-2791-2792-2718-2719-2722-2659-2700-2701-2796
0.0025942 1243-986-1199-1200-1161-1164-1172-1173-2751-2791-2792-2718-2719-2663-2662-2659-2700-2701-2796
0.00259041 311-134-133-132-109-452-465-420-419-418-417-343-342-341-355-820-819-838-836-795-796-859-873-872-860-861-794-837-787-786-788-789-790-866-932
0.00259041 777-602-601-599-598-918-931-886-885-884-883-809-808-807-836-795-796-859-873-872-860-861-794-837-787-786-788-789-790-866-932
0.00259041 777-602-601-599-598-918-931-886-885-884-883-809-808-807-836-795-796-859-873-872-860-861-794-837-787-788-789-790-866-932
0.00259041 1709-1691-564-563-562-558-581-580-898-899-882-883-809-808-807-836-795-796-859-873-872-860-861-794-837-787-788-789-790-866-932
0.00259041 1709-1691-564-563-562-558-581-580-898-899-882-883-809-808-807-836-795-796-859-873-872-860-861-794-837-787-786-788-789-790-866-932
0.00259041 2641-2389-2390-2376-2402-523-524-777-602-601-599-598-918-931-886-885-884-883-809-808-807-836-795-796-859-873-872-860-861-794-837-787-786-788-789-790-866-932
0.00259041 2641-2389-2390-2376-2402-523-524-777-602-601-599-598-918-931-886-885-884-883-809-808-807-836-795-796-859-873-872-860-861-794-837-787-788-789-790-866-932
0.00259041 1243-1037-981-1023-1013-54-311-134-133-132-109-452-465-420-419-418-417-343-342-341-355-820-819-838-836-795-796-859-873-872-860-861-794-837-787-786-788-789-790-866-932
0.00259041 311-134-133-132-109-452-465-420-419-418-417-343-342-341-355-820-819-838-836-795-796-859-873-872-860-861-794-837-787-788-789-790-866-932
0.00259041 1243-1037-981-1023-1013-54-311-134-133-132-109-452-465-420-419-418-417-343-342-341-355-820-819-838-836-795-796-859-873-872-860-861-794-837-787-788-789-790-866-932
0.00258595 1243-986-1945-1955-1952-1978-2296-2297-2280-2279-2248-2247-2246-2270-2258-2191-2190-2189-2262-2261-2330
0.00258595 777-603-732-731-695-696-706-707-2285-2325-2326-2252-2253-2256-2257-2270-2258-2191-2190-2189-2262-2261-2330
0.00258595 2641-2466-2465-2463-2462-2782-2795-2750-2749-2748-2747-2673-2672-2202-2205-2234-2233-2194-2193-2258-2259-2192-2235-2187-2190-2189-2262-2261-2330
0.00258595 2175-1998-1997-1996-1973-2316-2329-2284-2283-2282-2281-2207-2206-2205-2234-2233-2194-2193-2258-2259-2192-2235-2187-2190-2189-2262-2261-2330
0.00258595 1709-1457-1461-1468-1469-2390-2389-2457-2458-2459-2462-2782-2795-2750-2749-2748-2747-2673-2672-2202-2205-2234-2233-2194-2193-2258-2259-2192-2235-2187-2190-2189-2262-2261-2330
0.00258595 311-105-48-74-73-1917-1916-1969-1970-1972-2288-2289-2329-2284-2283-2282-2281-2207-2206-2205-2234-2233-2194-2193-2258-2259-2192-2235-2187-2190-2189-2262-2261-2330
0.00258361 2641-2467-2596-2595-2559-2560-2570-2571-1353-1393-1394-1320-1321-1324-1325-1338-1326-1327-1260-1303-1255-1258-1257-1330-1329-1398
0.0025792 2175-2130-2129-2093-2096-2104-2105-887-927-928-854-855-858-795-836-837-932
0.0025792 2175-2130-2129-2093-2096-2104-2105-887-927-928-854-855-858-859-796-795-836-837-932
0.00257807 311-134-133-132-109-452-465-420-419-418-417-343-342-341-370-329-394-406-405-404-402-466
0.00257807 2175-1918-81-91-88-114-432-433-416-417-343-342-341-370-329-394-406-405-404-402-466
0.00257807 2641-2389-2390-2376-2402-523-524-777-602-601-599-598-918-931-886-885-884-883-809-808-338-341-370-329-394-406-405-404-402-466
0.00257807 777-602-601-599-598-918-931-886-885-884-883-809-808-338-341-370-329-394-406-405-404-402-466
0.00257807 1709-1535-1664-1663-1627-1628-1638-1639-421-461-462-388-389-392-393-405-404-402-466
0.00257807 1243-1037-981-1023-1013-54-311-134-133-132-109-452-465-420-419-418-417-343-342-341-370-329-394-406-405-404-402-466
0.00256266 1243-1066-1065-1064-1041-1384-1397-1352-1351-1350-1349-1275-1274-1273-1287-1752-1249-1719-1720-1864
0.00256266 2175-1969-1913-1955-1945-986-1243-1066-1065-1064-1041-1384-1397-1352-1351-1350-1349-1275-1274-1273-1287-1752-1249-1719-1720-1864
0.00256158 1709-1691-564-563-562-558-581-580-898-899-882-883-809-808-807-836-795-794-932
0.00256158 2641-2389-2390-2376-2402-523-524-777-602-601-599-598-918-931-886-885-884-883-809-808-807-836-795-794-932
0.00256158 777-602-601-599-598-918-931-886-885-884-883-809-808-807-836-795-794-932
0.00256158 1243-1037-981-1023-1013-54-311-134-133-132-109-452-465-420-419-418-417-343-342-341-355-820-819-838-836-795-794-932
0.00256158 311-134-133-132-109-452-465-420-419-418-417-343-342-341-355-820-819-838-836-795-794-932
0.00248514 777-762-521-520-2421-2422-2445-2444-2762-2763-2746-2747-2673-2672-2671-2700-2659-2658-2796
0.00248514 1709-1457-1461-1468-1469-2390-2389-2457-2458-2459-2462-2782-2795-2750-2749-2748-2747-2673-2672-2671-2700-2659-2658-2796
0.00248514 777-762-521-520-2421-2422-2445-2444-2762-2763-2746-2747-2673-2672-2671-2676-2700-2659-2658-2796
0.00248514 2641-2466-2465-2463-2462-2782-2795-2750-2749-2748-2747-2673-2672-2671-2700-2659-2658-2796
0.00248514 2641-2466-2465-2463-2462-2782-2795-2750-2749-2748-2747-2673-2672-2671-2676-2700-2659-2658-2796
0.00248514 1709-1457-1461-1468-1469-2390-2389-2457-2458-2459-2462-2782-2795-2750-2749-2748-2747-2673-2672-2671-2676-2700-2659-2658-2796
0.00247041 777-603-732-731-695-696-706-707-2285-2325-2326-2252-2253-2256-2257-2270-2258-2191-2190-2189-2262-2267-2266-2330
0.00247041 1243-986-1945-1955-1952-1978-2296-2297-2280-2279-2248-2247-2246-2270-2258-2191-2190-2189-2262-2267-2266-2330
0.0024689 1243-1066-1065-1064-1041-1384-1397-1352-1351-1350-1349-1275-1274-1273-1302-1301-1262-1261-1259-1258-1329-1398
0.0024689 1709-1534-1533-1531-1530-1850-1863-1818-1817-1816-1815-1741-1740-1270-1273-1302-1301-1262-1261-1259-1258-1329-1398
0.0024689 2641-2467-2596-2595-2559-2560-2570-2571-1353-1393-1394-1320-1321-1324-1325-1338-1326-1259-1258-1329-1398
0.0024689 311-54-1013-1023-1020-1046-1364-1365-1348-1349-1275-1274-1273-1302-1301-1262-1261-1259-1258-1329-1398
0.0024689 777-525-526-536-537-1458-1457-1525-1526-1527-1530-1850-1863-1818-1817-1816-1815-1741-1740-1270-1273-1302-1301-1262-1261-1259-1258-1329-1398
0.0024689 2175-1969-1913-1955-1945-986-1243-1066-1065-1064-1041-1384-1397-1352-1351-1350-1349-1275-1274-1273-1302-1301-1262-1261-1259-1258-1329-1398
0.00244238 777-603-732-731-695-696-706-707-2285-2325-2326-2252-2253-2256-2257-2270-2269-2330
0.0024053 1243-986-1945-1955-1952-1978-2296-2297-2280-2279-2248-2247-2246-2258-2270-2269-2330
0.00234847 2175-1969-1913-1955-1945-986-1243-1066-1065-1064-1041-1384-1397-1352-1351-1350-1349-1275-1274-1273-1287-1752-1249-1719-1720-1798-1799-1800-1803-1793-1726-1795-1864
0.00234847 1243-1066-1065-1064-1041-1384-1397-1352-1351-1350-1349-1275-1274-1273-1287-1752-1249-1719-1720-1798-1799-1800-1803-1793-1726-1795-1864
0.002327 2175-1998-1997-1996-1973-2316-2329-2284-2283-2282-2281-2207-2206-2205-2219-2684-2181-2682-2703-2653-2652-2730-2731-2732-2735-2725-2726-2706-2727-2796
0.002327 311-105-48-74-73-1917-1916-1969-1970-1972-2288-2289-2329-2284-2283-2282-2281-2207-2206-2205-2219-2684-2181-2682-2703-2653-2652-2730-2731-2732-2735-2725-2726-2706-2727-2796
0.002327 1243-1066-1065-1064-1041-1384-1397-1352-1351-1350-1349-1275-1274-1273-1287-1752-1249-1719-1720-1798-1799-1800-1803-1793-1794-1774-1795-1864
0.002327 2175-1969-1913-1955-1945-986-1243-1066-1065-1064-1041-1384-1397-1352-1351-1350-1349-1275-1274-1273-1287-1752-1249-1719-1720-1798-1799-1800-1803-1793-1794-1774-1795-1864
0.00231797 311-134-133-132-109-452-465-420-419-418-417-343-342-341-370-329-330-328-466
0.00231797 2175-1918-81-91-88-114-432-433-416-417-343-342-341-370-329-330-328-466
0.00231797 777-602-601-599-598-918-931-886-885-884-883-809-808-338-341-370-329-330-328-466
0.00231797 1243-1037-981-1023-1013-54-311-134-133-132-109-452-465-420-419-418-417-343-342-341-370-329-330-328-466
0.00231797 2641-2389-2390-2376-2402-523-524-777-602-601-599-598-918-931-886-885-884-883-809-808-338-341-370-329-330-328-466
0.00230705 311-105-48-74-73-1917-1916-1969-1970-1972-2288-2289-2329-2284-2283-2282-2281-2207-2206-2205-2219-2684-2181-2682-2683-2701-2651-2652-2653-2654-2730-2796
0.00230705 311-105-48-74-73-1917-1916-1969-1970-1972-2288-2289-2329-2284-2283-2282-2281-2207-2206-2205-2219-2684-2181-2682-2683-2701-2651-2650-2652-2653-2654-2730-2796
0.00230705 2641-2622-2619-1492-1491-1490-1513-1512-1830-1831-1814-1815-1786-1787-1790-1727-1726-1721-1722-1798-1864
0.00230705 1709-1534-1533-1531-1530-1850-1863-1818-1817-1816-1815-1786-1787-1790-1727-1726-1721-1722-1798-1864
0.00230705 2175-1998-1997-1996-1973-2316-2329-2284-2283-2282-2281-2207-2206-2205-2219-2684-2181-2682-2683-2701-2651-2650-2652-2653-2654-2730-2796
0.00230705 777-525-526-536-537-1458-1457-1525-1526-1527-1530-1850-1863-1818-1817-1816-1815-1786-1787-1790-1727-1726-1721-1722-1798-1864
0.00230705 2175-1998-1997-1996-1973-2316-2329-2284-2283-2282-2281-2207-2206-2205-2219-2684-2181-2682-2683-2701-2651-2652-2653-2654-2730-2796
0.00230705 311-54-267-268-229-232-240-241-1819-1859-1860-1786-1787-1790-1727-1726-1721-1722-1798-1864
0.00228668 777-525-526-536-537-1458-1457-1525-1526-1527-1530-1850-1863-1818-1817-1816-1815-1741-1740-1270-1273-1302-1301-1262-1261-1259-1260-1398
0.00228668 2175-1969-1913-1955-1945-986-1243-1066-1065-1064-1041-1384-1397-1352-1351-1350-1349-1275-1274-1273-1302-1301-1262-1261-1259-1260-1398
0.00228668 1709-1534-1533-1531-1530-1850-1863-1818-1817-1816-1815-1741-1740-1270-1273-1302-1301-1262-1261-1259-1260-1398
0.00228668 311-54-1013-1023-1020-1046-1364-1365-1348-1349-1275-1274-1273-1302-1301-1262-1261-1259-1260-1398
0.00228668 1243-1066-1065-1064-1041-1384-1397-1352-1351-1350-1349-1275-1274-1273-1302-1301-1262-1261-1259-1260-1398
0.00224471 311-134-133-132-109-452-465-420-419-418-417-343-342-341-355-820-819-838-836-837-932
0.00224471 1243-1037-981-1023-1013-54-311-134-133-132-109-452-465-420-419-418-417-343-342-341-355-820-819-838-836-837-932
0.00224299 777-602-601-599-598-918-931-886-885-884-883-809-808-807-836-795-796-859-873-872-860-861-794-837-787-786-788-932
0.00224299 311-134-133-132-109-452-465-420-419-418-417-343-342-341-355-820-819-838-836-795-796-859-873-872-860-861-794-837-787-786-788-932
0.00224299 1709-1691-564-563-562-558-581-580-898-899-882-883-809-808-807-836-795-796-859-873-872-860-861-794-837-787-786-788-932
0.00224299 1243-1037-981-1023-1013-54-311-134-133-132-109-452-465-420-419-418-417-343-342-341-355-820-819-838-836-795-796-859-873-872-860-861-794-837-787-786-788-932
0.00224299 2641-2389-2390-2376-2402-523-524-777-602-601-599-598-918-931-886-885-884-883-809-808-807-836-795-796-859-873-872-860-861-794-837-787-786-788-932
0.00219218 1243-986-1945-1955-1952-1978-2296-2297-2280-2279-2248-2247-2246-2270-2258-2191-2192-2261-2330
0.00219218 777-603-732-731-695-696-706-707-2285-2325-2326-2252-2253-2256-2257-2270-2258-2191-2192-2261-2330
0.0021912 2175-1969-1913-1955-1945-986-1243-1066-1065-1064-1041-1384-1397-1352-1351-1350-1349-1275-1274-1273-1287-1752-1249-1719-1720-1798-1799-1800-1803-1793-1794-1774-1724-1723-1795-1864
0.0021912 1243-1066-1065-1064-1041-1384-1397-1352-1351-1350-1349-1275-1274-1273-1287-1752-1249-1719-1720-1798-1799-1800-1803-1793-1794-1774-1724-1723-1795-1864
0.0021912 311-105-48-74-73-1917-1916-1969-1970-1972-2288-2289-2329-2284-2283-2282-2281-2207-2206-2205-2219-2684-2181-2682-2703-2653-2652-2730-2731-2732-2735-2725-2726-2706-2656-2655-2727-2796
0.0021912 2175-1998-1997-1996-1973-2316-2329-2284-2283-2282-2281-2207-2206-2205-2219-2684-2181-2682-2703-2653-2652-2730-2731-2732-2735-2725-2726-2706-2656-2655-2727-2796
0.00218545 2175-2130-2129-2093-2096-2104-2105-887-927-928-854-855-858-859-796-795-836-835-794-837-932
0.0021807 1709-1457-1461-1468-1469-2390-2389-2457-2458-2459-2462-2782-2795-2750-2749-2748-2747-2673-2672-2671-2700-2659-2660-2723-2735-2796
0.0021807 2641-2466-2465-2463-2462-2782-2795-2750-2749-2748-2747-2673-2672-2671-2700-2659-2660-2723-2735-2796
0.0021807 777-762-521-520-2421-2422-2445-2444-2762-2763-2746-2747-2673-2672-2671-2700-2659-2660-2723-2735-2796
0.00218025 1243-986-1945-1955-1952-1978-2296-2297-2280-2279-2248-2247-2246-2270-2258-2191-2190-2189-2262-2267-2268-2266-2269-2259-2192-2330
0.00218025 777-603-732-731-695-696-706-707-2285-2325-2326-2252-2253-2256-2257-2270-2258-2191-2190-2189-2262-2267-2266-2269-2259-2192-2330
0.00218025 777-603-732-731-695-696-706-707-2285-2325-2326-2252-2253-2256-2257-2270-2258-2191-2190-2189-2262-2267-2268-2266-2269-2259-2192-2330
0.00218025 1243-986-1945-1955-1952-1978-2296-2297-2280-2279-2248-2247-2246-2270-2258-2191-2190-2189-2262-2267-2266-2269-2259-2192-2330
0.00218025 777-603-732-731-695-696-706-707-2285-2325-2326-2252-2253-2256-2257-2270-2258-2191-2190-2261-2266-2269-2259-2192-2330
0.00218025 777-603-732-731-695-696-706-707-2285-2325-2326-2252-2253-2256-2257-2270-2258-2191-2190-2189-2262-2261-2266-2269-2259-2192-2330
0.00218025 777-603-732-731-695-696-706-707-2285-2325-2326-2252-2253-2256-2257-2270-2258-2191-2190-2189-2261-2266-2269-2259-2192-2330
0.00218025 1243-986-1945-1955-1952-1978-2296-2297-2280-2279-2248-2247-2246-2270-2258-2191-2190-2189-2261-2266-2269-2259-2192-2330
0.00218025 1243-986-1945-1955-1952-1978-2296-2297-2280-2279-2248-2247-2246-2270-2258-2191-2190-2189-2262-2261-2266-2269-2259-2192-2330
0.00218025 1243-986-1945-1955-1952-1978-2296-2297-2280-2279-2248-2247-2246-2270-2258-2191-2190-2261-2266-2269-2259-2192-2330
0.00213298 777-525-526-536-537-1458-1457-1525-1526-1527-1530-1850-1863-1818-1817-1816-1815-1786-1787-1790-1727-1726-1793-1803-1800-1799-1798-1720-1719-1769-1864
0.00213298 311-54-267-268-229-232-240-241-1819-1859-1860-1786-1787-1790-1791-1803-1800-1799-1798-1720-1719-1769-1864
0.00213298 777-525-526-536-537-1458-1457-1525-1526-1527-1530-1850-1863-1818-1817-1816-1815-1786-1787-1790-1727-1726-1793-1800-1799-1798-1720-1719-1769-1864
0.00213298 1709-1534-1533-1531-1530-1850-1863-1818-1817-1816-1815-1786-1787-1790-1727-1726-1793-1800-1799-1798-1720-1719-1769-1864
0.00213298 2641-2622-2619-1492-1491-1490-1513-1512-1830-1831-1814-1815-1786-1787-1790-1727-1726-1793-1803-1800-1799-1798-1720-1719-1769-1864
0.00213298 311-54-267-268-229-232-240-241-1819-1859-1860-1786-1787-1790-1727-1726-1793-1800-1799-1798-1720-1719-1769-1864
0.00213298 1709-1534-1533-1531-1530-1850-1863-1818-1817-1816-1815-1786-1787-1790-1727-1726-1793-1803-1800-1799-1798-1720-1719-1769-1864
0.00213298 311-54-267-268-229-232-240-241-1819-1859-1860-1786-1787-1790-1727-1726-1793-1803-1800-1799-1798-1720-1719-1769-1864
0.00213298 1709-1534-1533-1531-1530-1850-1863-1818-1817-1816-1815-1786-1787-1790-1791-1803-1800-1799-1798-1720-1719-1769-1864
0.00213298 777-525-526-536-537-1458-1457-1525-1526-1527-1530-1850-1863-1818-1817-1816-1815-1786-1787-1790-1791-1803-1800-1799-1798-1720-1719-1769-1864
0.00213298 2641-2622-2619-1492-1491-1490-1513-1512-1830-1831-1814-1815-1786-1787-1790-1727-1726-1793-1800-1799-1798-1720-1719-1769-1864
0.00213298 2641-2622-2619-1492-1491-1490-1513-1512-1830-1831-1814-1815-1786-1787-1790-1791-1803-1800-1799-1798-1720-1719-1769-1864
0.00213027 1243-1037-981-1023-1013-54-311-134-133-132-109-452-465-420-419-418-417-343-342-341-355-820-819-837-932
0.00213027 311-134-133-132-109-452-465-420-419-418-417-343-342-341-355-820-819-837-932
0.00210995 2175-1998-1997-1996-1973-2316-2329-2284-2283-2282-2281-2207-2206-2205-2219-2684-2181-2682-2703-2702-2701-2651-2650-2652-2796
0.00210995 311-105-48-74-73-1917-1916-1969-1970-1972-2288-2289-2329-2284-2283-2282-2281-2207-2206-2205-2219-2684-2181-2682-2683-2701-2651-2650-2652-2796
0.00210995 2175-1998-1997-1996-1973-2316-2329-2284-2283-2282-2281-2207-2206-2205-2219-2684-2181-2682-2683-2701-2651-2650-2652-2796
0.00210995 311-105-48-74-73-1917-1916-1969-1970-1972-2288-2289-2329-2284-2283-2282-2281-2207-2206-2205-2219-2684-2701-2651-2650-2652-2796
0.00210995 311-105-48-74-73-1917-1916-1969-1970-1972-2288-2289-2329-2284-2283-2282-2281-2207-2206-2205-2219-2684-2181-2682-2703-2702-2701-2651-2650-2652-2796
0.00210995 2175-1998-1997-1996-1973-2316-2329-2284-2283-2282-2281-2207-2206-2205-2219-2684-2701-2651-2650-2652-2796
0.00210635 1243-986-1945-1955-1952-1978-2296-2297-2280-2279-2248-2247-2246-2270-2258-2259-2269-2330
0.00210635 777-603-732-731-695-696-706-707-2285-2325-2326-2252-2253-2256-2257-2270-2258-2259-2269-2330
0.00209915 777-603-732-731-695-696-706-707-2285-2325-2326-2252-2253-2256-2257-2270-2258-2191-2190-2261-2330
0.00209915 1243-986-1945-1955-1952-1978-2296-2297-2280-2279-2248-2247-2246-2270-2258-2191-2190-2261-2330
0.0020982 311-134-133-132-109-452-465-420-419-418-417-343-342-341-355-820-819-838-836-795-796-835-837-932
0.0020982 2175-2130-2129-2093-2096-2104-2105-887-927-928-854-855-858-795-836-835-837-932
0.0020982 2175-2130-2129-2093-2096-2104-2105-887-927-928-854-855-858-859-796-795-836-835-837-932
0.0020982 1709-1691-564-563-562-558-581-580-898-899-882-883-809-808-807-836-795-796-835-837-932
0.0020982 1243-1037-981-1023-1013-54-311-134-133-132-109-452-465-420-419-418-417-343-342-341-355-820-819-838-836-795-796-835-837-932
0.0020982 2175-2130-2129-2093-2096-2104-2105-887-927-928-854-855-858-859-796-835-837-932
0.0020982 2641-2389-2390-2376-2402-523-524-777-602-601-599-598-918-931-886-885-884-883-809-808-807-836-795-796-835-837-932
0.0020982 777-602-601-599-598-918-931-886-885-884-883-809-808-807-836-795-796-835-837-932
0.00207071 311-134-133-132-109-452-465-420-419-418-417-343-342-341-355-820-317-787-788-932
0.00207071 1243-1037-981-1023-1013-54-311-134-133-132-109-452-465-420-419-418-417-343-342-341-355-820-317-787-788-932
0.00202819 311-134-133-132-109-452-465-420-419-418-417-343-342-341-355-820-819-838-837-932
0.00202819 1243-1037-981-1023-1013-54-311-134-133-132-109-452-465-420-419-418-417-343-342-341-355-820-819-838-837-932
0.00202647 1243-986-1945-1955-1952-1978-2296-2297-2280-2279-2248-2247-2246-2270-2258-2191-2192-2261-2259-2269-2330
0.00200543 2641-2389-2390-2376-2402-523-524-777-602-601-599-598-918-931-886-885-884-883-809-808-338-341-370-329-330-393-395-405-402-397-328-466
0.00200543 1709-1535-1664-1663-1627-1628-1638-1639-421-461-462-388-389-392-393-395-405-402-397-328-466
0.00200543 2175-1918-81-91-88-114-432-433-416-417-343-342-341-370-329-330-393-395-405-402-397-328-466
0.00200543 777-602-601-599-598-918-931-886-885-884-883-809-808-338-341-370-329-330-393-395-405-402-397-328-466
0.00200543 1243-1037-981-1023-1013-54-311-134-133-132-109-452-465-420-419-418-417-343-342-341-370-329-330-393-395-405-402-397-328-466
0.00200543 311-134-133-132-109-452-465-420-419-418-417-343-342-341-370-329-330-393-395-405-402-397-328-466
0.00198351 2175-1998-1997-1996-1973-2316-2329-2284-2283-2282-2281-2207-2206-2205-2219-2684-2181-2682-2703-2653-2652-2730-2731-2732-2735-2725-2658-2727-2796
0.00198351 311-105-48-74-73-1917-1916-1969-1970-1972-2288-2289-2329-2284-2283-2282-2281-2207-2206-2205-2219-2684-2181-2682-2703-2653-2652-2730-2731-2732-2735-2725-2658-2727-2796
0.00195304 777-603-732-731-695-696-706-707-2285-2325-2326-2252-2253-2256-2257-2270-2258-2259-2266-2330
0.00190175 311-105-48-74-73-1917-1916-1969-1970-1972-2288-2289-2329-2284-2283-2282-2281-2207-2206-2205-2219-2684-2181-2651-2652-2796
0.00190175 2175-1998-1997-1996-1973-2316-2329-2284-2283-2282-2281-2207-2206-2205-2219-2684-2181-2651-2652-2796
0.00184432 2175-1918-81-91-88-114-432-433-416-417-343-342-341-370-329-394-406-405-466
0.00184432 777-602-601-599-598-918-931-886-885-884-883-809-808-338-341-370-329-394-406-405-466
0.00184432 311-134-133-132-109-452-465-420-419-418-417-343-342-341-370-329-394-406-405-466
0.00184432 1243-1037-981-1023-1013-54-311-134-133-132-109-452-465-420-419-418-417-343-342-341-370-329-394-406-405-466
0.00184432 2641-2389-2390-2376-2402-523-524-777-602-601-599-598-918-931-886-885-884-883-809-808-338-341-370-329-394-406-405-466
0.00179896 777-525-526-536-537-1458-1457-1525-1526-1527-1530-1850-1863-1818-1817-1816-1815-1786-1787-1790-1727-1726-1793-1803-1800-1799-1798-1720-1719-1718-1769-1864
0.00179896 2641-2622-2619-1492-1491-1490-1513-1512-1830-1831-1814-1815-1786-1787-1790-1791-1803-1800-1799-1798-1720-1719-1718-1769-1864
0.00179896 311-54-267-268-229-232-240-241-1819-1859-1860-1786-1787-1790-1727-1726-1793-1803-1800-1799-1798-1720-1719-1718-1769-1864
0.00179896 311-54-267-268-229-232-240-241-1819-1859-1860-1786-1787-1790-1791-1803-1800-1799-1798-1720-1719-1718-1769-1864
0.00179896 2641-2622-2619-1492-1491-1490-1513-1512-1830-1831-1814-1815-1786-1787-1790-1727-1726-1793-1803-1800-1799-1798-1720-1719-1718-1769-1864
0.00179896 1709-1534-1533-1531-1530-1850-1863-1818-1817-1816-1815-1786-1787-1790-1791-1803-1800-1799-1798-1720-1719-1718-1769-1864
0.00179896 777-525-526-536-537-1458-1457-1525-1526-1527-1530-1850-1863-1818-1817-1816-1815-1786-1787-1790-1791-1803-1800-1799-1798-1720-1719-1718-1769-1864
0.00179896 1709-1534-1533-1531-1530-1850-1863-1818-1817-1816-1815-1786-1787-1790-1727-1726-1793-1803-1800-1799-1798-1720-1719-1718-1769-1864
0.00176727 2641-2467-2596-2595-2559-2560-2570-2571-1353-1393-1394-1320-1321-1324-1325-1262-1260-1398
0.00175799 311-134-133-132-109-452-465-420-419-418-417-343-342-341-355-820-819-838-839-789-932
0.00175799 1243-1037-981-1023-1013-54-311-134-133-132-109-452-465-420-419-418-417-343-342-341-355-820-819-838-839-789-932
0.00172958 1709-1457-1461-1468-1469-2390-2389-2457-2458-2459-2462-2782-2795-2750-2749-2748-2747-2673-2672-2202-2205-2234-2233-2194-2193-2258-2270-2269-2330
0.00172958 2175-1998-1997-1996-1973-2316-2329-2284-2283-2282-2281-2207-2206-2205-2234-2233-2194-2193-2258-2270-2269-2330
0.00172958 2641-2466-2465-2463-2462-2782-2795-2750-2749-2748-2747-2673-2672-2202-2205-2234-2233-2194-2193-2258-2270-2269-2330
0.00172958 311-105-48-74-73-1917-1916-1969-1970-1972-2288-2289-2329-2284-2283-2282-2281-2207-2206-2205-2234-2233-2194-2193-2258-2270-2269-2330
0.00172755 2175-1998-1997-1996-1973-2316-2329-2284-2283-2282-2281-2207-2206-2205-2219-2684-2181-2682-2703-2653-2652-2730-2731-2732-2735-2725-2658-2796
0.00172755 311-105-48-74-73-1917-1916-1969-1970-1972-2288-2289-2329-2284-2283-2282-2281-2207-2206-2205-2219-2684-2181-2682-2703-2653-2652-2730-2731-2732-2735-2725-2658-2796
0.00172623 2641-2622-2619-1492-1491-1490-1513-1512-1830-1831-1814-1815-1786-1787-1790-1727-1728-1791-1803-1864
0.00172623 311-54-267-268-229-232-240-241-1819-1859-1860-1786-1787-1790-1727-1728-1791-1803-1864
0.00172623 1709-1534-1533-1531-1530-1850-1863-1818-1817-1816-1815-1786-1787-1790-1727-1728-1791-1803-1864
0.00172623 777-525-526-536-537-1458-1457-1525-1526-1527-1530-1850-1863-1818-1817-1816-1815-1786-1787-1790-1727-1728-1791-1803-1864
0.00172546 777-525-526-536-537-1458-1457-1525-1526-1527-1530-1850-1863-1818-1817-1816-1815-1786-1787-1790-1727-1768-1769-1864
0.00172546 1709-1534-1533-1531-1530-1850-1863-1818-1817-1816-1815-1786-1787-1790-1727-1768-1769-1864
0.00172546 2641-2622-2619-1492-1491-1490-1513-1512-1830-1831-1814-1815-1786-1787-1790-1727-1768-1769-1864
0.00172546 311-54-267-268-229-232-240-241-1819-1859-1860-1786-1787-1790-1727-1768-1769-1864
0.00168104 2641-2467-2596-2595-2559-2560-2570-2571-1353-1393-1394-1320-1321-1324-1325-1338-1326-1327-1260-1398
0.00166995 1243-986-1199-1200-1161-1164-1172-1173-2751-2791-2792-2718-2719-2663-2662-2659-2700-2699-2658-2701-2796
0.00165305 777-602-601-599-598-918-931-886-885-884-883-809-808-338-341-370-329-394-395-402-466
0.00165305 311-134-133-132-109-452-465-420-419-418-417-343-342-341-370-329-394-395-402-466
0.00165305 1243-1037-981-1023-1013-54-311-134-133-132-109-452-465-420-419-418-417-343-342-341-370-329-394-395-402-466
0.00165305 2641-2389-2390-2376-2402-523-524-777-602-601-599-598-918-931-886-885-884-883-809-808-338-341-370-329-394-395-402-466
0.00165305 2175-1918-81-91-88-114-432-433-416-417-343-342-341-370-329-394-395-402-466
0.00164776 311-105-48-74-73-1917-1916-1969-1970-1972-2288-2289-2329-2284-2283-2282-2281-2207-2206-2205-2234-2233-2194-2193-2258-2259-2261-2192-2330
0.00164776 2641-2466-2465-2463-2462-2782-2795-2750-2749-2748-2747-2673-2672-2202-2205-2234-2233-2194-2193-2258-2259-2261-2192-2330
0.00164776 1709-1457-1461-1468-1469-2390-2389-2457-2458-2459-2462-2782-2795-2750-2749-2748-2747-2673-2672-2202-2205-2234-2233-2194-2193-2258-2259-2261-2192-2330
0.00164776 2175-1998-1997-1996-1973-2316-2329-2284-2283-2282-2281-2207-2206-2205-2234-2233-2194-2193-2258-2259-2261-2192-2330
0.00159674 777-602-601-599-598-918-931-886-885-884-883-809-808-807-836-795-796-794-932
0.00159674 1243-1037-981-1023-1013-54-311-134-133-132-109-452-465-420-419-418-417-343-342-341-355-820-819-838-836-795-796-794-932
0.00159674 2641-2389-2390-2376-2402-523-524-777-602-601-599-598-918-931-886-885-884-883-809-808-807-836-795-796-794-932
0.00159674 311-134-133-132-109-452-465-420-419-418-417-343-342-341-355-820-819-838-836-795-796-794-932
0.00159674 1709-1691-564-563-562-558-581-580-898-899-882-883-809-808-807-836-795-796-794-932
0.00158693 2641-2389-2390-2376-2402-523-524-777-602-601-599-598-918-931-886-885-884-883-809-808-338-341-370-329-330-393-405-402-395-397-328-466
0.00158693 1243-1037-981-1023-1013-54-311-134-133-132-109-452-465-420-419-418-417-343-342-341-370-329-330-393-405-402-395-397-328-466
0.00158693 311-134-133-132-109-452-465-420-419-418-417-343-342-341-370-329-330-393-405-402-395-397-328-466
0.00158693 1709-1535-1664-1663-1627-1628-1638-1639-421-461-462-388-389-392-393-405-402-395-397-328-466
0.00158693 777-602-601-599-598-918-931-886-885-884-883-809-808-338-341-370-329-330-393-405-402-395-397-328-466
0.00158693 2175-1918-81-91-88-114-432-433-416-417-343-342-341-370-329-330-393-405-402-395-397-328-466
0.00156226 2641-2467-2596-2595-2559-2560-2570-2571-1353-1393-1394-1320-1321-1324-1261-1260-1398
0.00154703 2175-1998-1997-1996-1973-2316-2329-2284-2283-2282-2281-2207-2206-2205-2234-2233-2194-2193-2258-2191-2236-2235-2330
0.00154703 311-105-48-74-73-1917-1916-1969-1970-1972-2288-2289-2329-2284-2283-2282-2281-2207-2206-2205-2234-2233-2194-2193-2258-2191-2236-2235-2330
0.00154703 2641-2466-2465-2463-2462-2782-2795-2750-2749-2748-2747-2673-2672-2202-2205-2234-2233-2194-2193-2258-2191-2236-2235-2330
0.00154703 1709-1457-1461-1468-1469-2390-2389-2457-2458-2459-2462-2782-2795-2750-2749-2748-2747-2673-2672-2202-2205-2234-2233-2194-2193-2258-2191-2236-2235-2330
0.00151832 311-105-48-74-73-1917-1916-1969-1970-1972-2288-2289-2329-2284-2283-2282-2281-2207-2206-2205-2219-2684-2181-2682-2703-2653-2652-2730-2731-2732-2735-2725-2726-2727-2796
0.00151832 2175-1998-1997-1996-1973-2316-2329-2284-2283-2282-2281-2207-2206-2205-2219-2684-2181-2682-2703-2653-2652-2730-2731-2732-2735-2725-2726-2727-2796
0.00151832 2175-1969-1913-1955-1945-986-1243-1066-1065-1064-1041-1384-1397-1352-1351-1350-1349-1275-1274-1273-1287-1752-1249-1719-1720-1798-1799-1800-1803-1793-1794-1795-1864
0.00151832 1243-1066-1065-1064-1041-1384-1397-1352-1351-1350-1349-1275-1274-1273-1287-1752-1249-1719-1720-1798-1799-1800-1803-1793-1794-1795-1864
0.00145834 2175-1969-1913-1955-1945-986-1243-1066-1065-1064-1041-1384-1397-1352-1351-1350-1349-1275-1274-1273-1302-1301-1303-1260-1327-1337-1334-1329-1258-1257-1256-1332-1398
0.00145834 1709-1534-1533-1531-1530-1850-1863-1818-1817-1816-1815-1741-1740-1270-1273-1302-1301-1303-1260-1327-1337-1334-1329-1258-1257-1256-1332-1398
0.00145834 1243-1066-1065-1064-1041-1384-1397-1352-1351-1350-1349-1275-1274-1273-1302-1301-1303-1260-1327-1337-1334-1329-1258-1257-1256-1332-1398
0.00145834 311-54-1013-1023-1020-1046-1364-1365-1348-1349-1275-1274-1273-1302-1301-1303-1260-1327-1337-1334-1329-1258-1257-1256-1332-1398
0.00145834 777-525-526-536-537-1458-1457-1525-1526-1527-1530-1850-1863-1818-1817-1816-1815-1741-1740-1270-1273-1302-1301-1303-1260-1327-1337-1334-1329-1258-1257-1256-1332-1398
0.00145509 1243-1037-981-1023-1013-54-311-134-133-132-109-452-465-420-419-418-417-343-342-341-370-329-330-393-405-466
0.00145509 311-134-133-132-109-452-465-420-419-418-417-343-342-341-370-329-330-393-405-466
0.00145509 2641-2389-2390-2376-2402-523-524-777-602-601-599-598-918-931-886-885-884-883-809-808-338-341-370-329-330-393-405-466
0.00145509 777-602-601-599-598-918-931-886-885-884-883-809-808-338-341-370-329-330-393-405-466
0.00145509 2175-1918-81-91-88-114-432-433-416-417-343-342-341-370-329-330-393-405-466
0.00144308 2641-2622-2619-1492-1491-1490-1513-1512-1830-1831-1814-1815-1786-1787-1790-1727-1726-1864
0.00144308 777-525-526-536-537-1458-1457-1525-1526-1527-1530-1850-1863-1818-1817-1816-1815-1786-1787-1790-1727-1726-1864
0.00144308 1709-1534-1533-1531-1530-1850-1863-1818-1817-1816-1815-1786-1787-1790-1727-1726-1864
0.00144308 311-54-267-268-229-232-240-241-1819-1859-1860-1786-1787-1790-1727-1726-1864
0.00142673 777-762-521-520-2421-2422-2445-2444-2762-2763-2746-2747-2673-2672-2671-2700-2659-2660-2699-2701-2796
0.00142673 1709-1457-1461-1468-1469-2390-2389-2457-2458-2459-2462-2782-2795-2750-2749-2748-2747-2673-2672-2671-2700-2659-2660-2699-2701-2796
0.00142673 1243-986-1199-1200-1161-1164-1172-1173-2751-2791-2792-2718-2719-2722-2659-2700-2699-2701-2796
0.00142673 1243-986-1199-1200-1161-1164-1172-1173-2751-2791-2792-2718-2719-2663-2662-2659-2700-2699-2701-2796
0.00142673 777-762-521-520-2421-2422-2445-2444-2762-2763-2746-2747-2673-2672-2671-2676-2700-2659-2660-2699-2701-2796
0.00142673 1709-1457-1461-1468-1469-2390-2389-2457-2458-2459-2462-2782-2795-2750-2749-2748-2747-2673-2672-2671-2676-2700-2659-2660-2699-2701-2796
0.00142673 2641-2466-2465-2463-2462-2782-2795-2750-2749-2748-2747-2673-2672-2671-2676-2700-2659-2660-2699-2701-2796
0.00142673 2641-2466-2465-2463-2462-2782-2795-2750-2749-2748-2747-2673-2672-2671-2700-2659-2660-2699-2701-2796
0.00142634 311-105-48-74-73-1917-1916-1969-1970-1972-2288-2289-2329-2284-2283-2282-2281-2207-2206-2205-2219-2684-2181-2682-2703-2702-2701-2796
0.00142634 2175-1998-1997-1996-1973-2316-2329-2284-2283-2282-2281-2207-2206-2205-2219-2684-2181-2682-2703-2702-2701-2796
0.00137892 1243-986-1199-1200-1161-1164-1172-1173-2751-2791-2792-2718-2719-2663-2662-2700-2701-2796
0.00137886 777-603-732-731-695-696-706-707-2285-2325-2326-2252-2253-2256-2257-2270-2258-2259-2192-2330
0.00137886 1243-986-1945-1955-1952-1978-2296-2297-2280-2279-2248-2247-2246-2270-2258-2259-2192-2330
0.00137617 1709-1457-1461-1468-1469-2390-2389-2457-2458-2459-2462-2782-2795-2750-2749-2748-2747-2673-2672-2671-2676-2700-2659-2660-2658-2796
0.00137617 777-762-521-520-2421-2422-2445-2444-2762-2763-2746-2747-2673-2672-2671-2700-2659-2660-2658-2796
0.00137617 2641-2466-2465-2463-2462-2782-2795-2750-2749-2748-2747-2673-2672-2671-2676-2700-2659-2660-2658-2796
0.00137617 777-762-521-520-2421-2422-2445-2444-2762-2763-2746-2747-2673-2672-2671-2676-2700-2659-2660-2658-2796
0.00137617 1709-1457-1461-1468-1469-2390-2389-2457-2458-2459-2462-2782-2795-2750-2749-2748-2747-2673-2672-2671-2700-2659-2660-2658-2796
0.00137617 2641-2466-2465-2463-2462-2782-2795-2750-2749-2748-2747-2673-2672-2671-2700-2659-2660-2658-2796
0.00137341 2175-1969-1913-1955-1945-986-1243-1066-1065-1064-1041-1384-1397-1352-1351-1350-1349-1275-1274-1273-1287-1752-1769-1718-1720-1864
0.00137341 1243-1066-1065-1064-1041-1384-1397-1352-1351-1350-1349-1275-1274-1273-1287-1752-1769-1718-1720-1864
0.00137306 1709-1457-1461-1468-1469-2390-2389-2457-2458-2459-2462-2782-2795-2750-2749-2748-2747-2673-2672-2671-2700-2659-2660-2723-2725-2658-2796
0.00137306 2641-2466-2465-2463-2462-2782-2795-2750-2749-2748-2747-2673-2672-2671-2700-2659-2660-2723-2725-2658-2796
0.00137306 1243-986-1199-1200-1161-1164-1172-1173-2751-2791-2792-2718-2719-2722-2723-2725-2658-2796
0.00137306 777-762-521-520-2421-2422-2445-2444-2762-2763-2746-2747-2673-2672-2671-2700-2659-2660-2723-2725-2658-2796
0.00132721 1243-1037-981-1023-1013-54-311-134-133-132-109-452-465-420-419-418-417-343-342-341-370-329-330-393-395-405-402-397-326-327-328-466
0.00132721 2641-2389-2390-2376-2402-523-524-777-602-601-599-598-918-931-886-885-884-883-809-808-338-341-370-329-330-393-405-402-395-397-326-327-328-466
0.00132721 777-602-601-599-598-918-931-886-885-884-883-809-808-338-341-370-329-330-393-395-405-402-397-326-327-328-466
0.00132721 1709-1535-1664-1663-1627-1628-1638-1639-421-461-462-388-389-392-393-405-402-395-397-326-327-328-466
0.00132721 2175-1918-81-91-88-114-432-433-416-417-343-342-341-370-329-330-393-395-405-402-397-326-327-328-466
0.00132721 311-134-133-132-109-452-465-420-419-418-417-343-342-341-370-329-330-393-405-402-395-397-326-327-328-466
0.00132721 777-602-601-599-598-918-931-886-885-884-883-809-808-338-341-370-329-330-393-405-402-395-397-326-327-328-466
0.00132721 1709-1535-1664-1663-1627-1628-1638-1639-421-461-462-388-389-392-393-395-405-402-397-326-327-328-466
0.00132721 2175-1918-81-91-88-114-432-433-416-417-343-342-341-370-329-330-393-405-402-395-397-326-327-328-466
0.00132721 1243-1037-981-1023-1013-54-311-134-133-132-109-452-465-420-419-418-417-343-342-341-370-329-330-393-405-402-395-397-326-327-328-466
0.00132721 311-134-133-132-109-452-465-420-419-418-417-343-342-341-370-329-330-393-395-405-402-397-326-327-328-466
0.00132721 2641-2389-2390-2376-2402-523-524-777-602-601-599-598-918-931-886-885-884-883-809-808-338-341-370-329-330-393-395-405-402-397-326-327-328-466
0.001324 311-54-1013-1023-1020-1046-1364-1365-1348-1349-1275-1274-1273-1302-1301-1262-1260-1398
0.001324 2175-1969-1913-1955-1945-986-1243-1066-1065-1064-1041-1384-1397-1352-1351-1350-1349-1275-1274-1273-1302-1301-1262-1260-1398
0.001324 777-525-526-536-537-1458-1457-1525-1526-1527-1530-1850-1863-1818-1817-1816-1815-1741-1740-1270-1273-1302-1301-1262-1260-1398
0.001324 1243-1066-1065-1064-1041-1384-1397-1352-1351-1350-1349-1275-1274-1273-1302-1301-1262-1260-1398
0.001324 1709-1534-1533-1531-1530-1850-1863-1818-1817-1816-1815-1741-1740-1270-1273-1302-1301-1262-1260-1398
0.00127649 1243-1066-1065-1064-1041-1384-1397-1352-1351-1350-1349-1275-1274-1273-1302-1301-1262-1261-1259-1258-1329-1260-1398
0.00127649 1709-1534-1533-1531-1530-1850-1863-1818-1817-1816-1815-1741-1740-1270-1273-1302-1301-1262-1261-1259-1258-1329-1260-1398
0.00127649 777-525-526-536-537-1458-1457-1525-1526-1527-1530-1850-1863-1818-1817-1816-1815-1741-1740-1270-1273-1302-1301-1262-1261-1259-1258-1329-1260-1398
0.00127649 2175-1969-1913-1955-1945-986-1243-1066-1065-1064-1041-1384-1397-1352-1351-1350-1349-1275-1274-1273-1302-1301-1262-1261-1259-1258-1329-1260-1398
0.00127649 311-54-1013-1023-1020-1046-1364-1365-1348-1349-1275-1274-1273-1302-1301-1262-1261-1259-1258-1329-1260-1398
0.00125878 1243-986-1199-1200-1161-1164-1172-1173-2751-2791-2792-2718-2719-2722-2659-2658-2796
0.00124665 311-54-267-268-229-232-240-241-1819-1859-1860-1786-1787-1790-1727-1726-1721-1720-1864
0.00124665 2641-2622-2619-1492-1491-1490-1513-1512-1830-1831-1814-1815-1786-1787-1790-1727-1726-1721-1720-1864
0.00124665 1709-1534-1533-1531-1530-1850-1863-1818-1817-1816-1815-1786-1787-1790-1727-1726-1721-1720-1864
0.00124665 777-525-526-536-537-1458-1457-1525-1526-1527-1530-1850-1863-1818-1817-1816-1815-1786-1787-1790-1727-1726-1721-1720-1864
0.00119707 2641-2622-2619-1492-1491-1490-1513-1512-1830-1831-1814-1815-1786-1787-1790-1791-1728-1726-1864
0.00119707 777-525-526-536-537-1458-1457-1525-1526-1527-1530-1850-1863-1818-1817-1816-1815-1786-1787-1790-1791-1728-1726-1864
0.00119707 311-54-267-268-229-232-240-241-1819-1859-1860-1786-1787-1790-1791-1728-1726-1864
0.00119707 1709-1534-1533-1531-1530-1850-1863-1818-1817-1816-1815-1786-1787-1790-1791-1728-1726-1864
0.00119289 1243-1066-1065-1064-1041-1384-1397-1352-1351-1350-1349-1275-1274-1273-1287-1752-1249-1719-1720-1798-1799-1800-1803-1793-1794-1774-1724-1795-1864
0.00119289 2175-1969-1913-1955-1945-986-1243-1066-1065-1064-1041-1384-1397-1352-1351-1350-1349-1275-1274-1273-1287-1752-1249-1719-1720-1798-1799-1800-1803-1793-1794-1774-1724-1795-1864
0.00118498 1709-1535-1664-1663-1627-1628-1638-1639-421-461-462-388-389-392-330-328-466
0.00113335 2175-1998-1997-1996-1973-2316-2329-2284-2283-2282-2281-2207-2206-2205-2219-2684-2701-2653-2796
0.00113335 311-105-48-74-73-1917-1916-1969-1970-1972-2288-2289-2329-2284-2283-2282-2281-2207-2206-2205-2219-2684-2701-2653-2796
0.00111167 2175-2130-2129-2093-2096-2104-2105-887-927-928-854-855-858-795-794-932
0.00110957 311-105-48-74-73-1917-1916-1969-1970-1972-2288-2289-2329-2284-2283-2282-2281-2207-2206-2205-2219-2684-2181-2682-2703-2653-2652-2730-2731-2732-2735-2725-2726-2706-2656-2727-2796
0.00110957 2175-1998-1997-1996-1973-2316-2329-2284-2283-2282-2281-2207-2206-2205-2219-2684-2181-2682-2703-2653-2652-2730-2731-2732-2735-2725-2726-2706-2656-2727-2796
0.00110954 1243-986-1945-1955-1952-1978-2296-2297-2280-2279-2248-2247-2246-2270-2258-2257-2259-2269-2330
0.00105874 2175-1969-1913-1955-1945-986-1243-1066-1065-1064-1041-1384-1397-1352-1351-1350-1349-1275-1274-1273-1302-1303-1260-1327-1337-1334-1329-1258-1257-1306-1305-1255-1398
0.00105874 777-525-526-536-537-1458-1457-1525-1526-1527-1530-1850-1863-1818-1817-1816-1815-1741-1740-1270-1273-1302-1303-1260-1327-1337-1334-1329-1258-1257-1306-1305-1255-1398
0.00105874 311-54-1013-1023-1020-1046-1364-1365-1348-1349-1275-1274-1273-1302-1303-1260-1327-1337-1334-1329-1258-1257-1306-1305-1255-1398
0.00105874 1243-1066-1065-1064-1041-1384-1397-1352-1351-1350-1349-1275-1274-1273-1302-1303-1260-1327-1337-1334-1329-1258-1257-1306-1305-1255-1398
0.00105874 1709-1534-1533-1531-1530-1850-1863-1818-1817-1816-1815-1741-1740-1270-1273-1302-1303-1260-1327-1337-1334-1329-1258-1257-1306-1305-1255-1398
0.00104291 2175-2130-2129-2093-2096-2104-2105-887-927-928-854-855-858-859-796-794-932
0.00103315 1243-1037-981-1023-1013-54-311-134-133-132-109-452-465-420-419-418-417-343-342-341-355-820-837-789-932
0.00103315 311-134-133-132-109-452-465-420-419-418-417-343-342-341-355-820-837-789-932
0.000994281 777-603-732-731-695-696-706-707-2285-2325-2326-2252-2253-2256-2194-2192-2330
0.000973919 2641-2466-2465-2463-2462-2782-2795-2750-2749-2748-2747-2673-2672-2202-2205-2234-2233-2194-2193-2258-2270-2257-2269-2330
0.000973919 1243-986-1945-1955-1952-1978-2296-2297-2280-2279-2248-2247-2246-2258-2270-2257-2269-2330
0.000973919 2175-1998-1997-1996-1973-2316-2329-2284-2283-2282-2281-2207-2206-2205-2234-2233-2194-2193-2258-2270-2257-2269-2330
0.000973919 1709-1457-1461-1468-1469-2390-2389-2457-2458-2459-2462-2782-2795-2750-2749-2748-2747-2673-2672-2202-2205-2234-2233-2194-2193-2258-2270-2257-2269-2330
0.000973919 311-105-48-74-73-1917-1916-1969-1970-1972-2288-2289-2329-2284-2283-2282-2281-2207-2206-2205-2234-2233-2194-2193-2258-2270-2257-2269-2330
0.000971572 2175-1998-1997-1996-1973-2316-2329-2284-2283-2282-2281-2207-2206-2205-2219-2684-2181-2682-2683-2701-2651-2652-2653-2654-2727-2728-2729-2730-2796
0.000971572 311-105-48-74-73-1917-1916-1969-1970-1972-2288-2289-2329-2284-2283-2282-2281-2207-2206-2205-2219-2684-2181-2682-2683-2701-2651-2652-2653-2654-2727-2728-2729-2730-2796
0.000970654 1709-1691-564-563-562-558-581-580-898-899-882-883-809-808-807-836-837-789-932
0.000970654 777-602-601-599-598-918-931-886-885-884-883-809-808-807-836-837-789-932
0.000970654 2641-2389-2390-2376-2402-523-524-777-602-601-599-598-918-931-886-885-884-883-809-808-807-836-837-789-932
0.000970654 1243-1037-981-1023-1013-54-311-134-133-132-109-452-465-420-419-418-417-343-342-341-355-820-819-838-836-837-789-932
0.000970654 311-134-133-132-109-452-465-420-419-418-417-343-342-341-355-820-819-838-836-837-789-932
0.000946763 2175-1998-1997-1996-1973-2316-2329-2284-2283-2282-2281-2207-2206-2205-2219-2684-2181-2682-2703-2653-2796
0.000946763 311-105-48-74-73-1917-1916-1969-1970-1972-2288-2289-2329-2284-2283-2282-2281-2207-2206-2205-2219-2684-2181-2682-2703-2653-2796
0.000929557 2175-1969-1913-1955-1945-986-1243-1066-1065-1064-1041-1384-1397-1352-1351-1350-1349-1275-1274-1273-1302-1301-1262-1261-1259-1258-1255-1254-1253-1303-1398
0.000929557 1709-1534-1533-1531-1530-1850-1863-1818-1817-1816-1815-1741-1740-1270-1273-1302-1301-1262-1261-1259-1258-1255-1254-1253-1303-1398
0.000929557 311-54-1013-1023-1020-1046-1364-1365-1348-1349-1275-1274-1273-1302-1301-1262-1261-1259-1258-1255-1254-1253-1303-1398
0.000929557 1243-1066-1065-1064-1041-1384-1397-1352-1351-1350-1349-1275-1274-1273-1302-1301-1262-1261-1259-1258-1255-1254-1253-1303-1398
0.000929557 777-525-526-536-537-1458-1457-1525-1526-1527-1530-1850-1863-1818-1817-1816-1815-1741-1740-1270-1273-1302-1301-1262-1261-1259-1258-1255-1254-1253-1303-1398
0.000906018 1709-1457-1461-1468-1469-2390-2389-2457-2458-2459-2462-2782-2795-2750-2749-2748-2747-2673-2672-2671-2676-2702-2701-2796
0.000906018 2641-2466-2465-2463-2462-2782-2795-2750-2749-2748-2747-2673-2672-2671-2676-2702-2701-2796
0.000906018 777-762-521-520-2421-2422-2445-2444-2762-2763-2746-2747-2673-2672-2671-2676-2702-2701-2796
0.00090207 777-525-526-536-537-1458-1457-1525-1526-1527-1530-1850-1863-1818-1817-1816-1815-1786-1787-1790-1727-1728-1791-1803-1800-1799-1864
0.00090207 311-54-267-268-229-232-240-241-1819-1859-1860-1786-1787-1790-1727-1728-1791-1803-1800-1799-1864
0.00090207 1709-1534-1533-1531-1530-1850-1863-1818-1817-1816-1815-1786-1787-1790-1727-1728-1791-1803-1800-1799-1864
0.00090207 2641-2622-2619-1492-1491-1490-1513-1512-1830-1831-1814-1815-1786-1787-1790-1727-1728-1791-1803-1800-1799-1864
0.000832714 777-602-601-599-598-918-931-886-885-884-883-809-808-807-836-795-794-837-789-788-866-867-868-871-870-862-863-932
0.000832714 2641-2389-2390-2376-2402-523-524-777-602-601-599-598-918-931-886-885-884-883-809-808-807-836-795-796-794-837-789-788-866-867-868-871-870-862-863-932
0.000832714 777-602-601-599-598-918-931-886-885-884-883-809-808-807-836-795-796-794-837-789-788-866-867-868-871-870-862-863-932
0.000832714 1709-1691-564-563-562-558-581-580-898-899-882-883-809-808-807-836-795-794-837-789-788-866-867-868-871-870-862-863-932
0.000832714 311-134-133-132-109-452-465-420-419-418-417-343-342-341-355-820-819-838-836-795-796-794-837-789-788-866-867-868-871-870-862-863-932
0.000832714 311-134-133-132-109-452-465-420-419-418-417-343-342-341-355-820-819-838-836-795-794-837-789-788-866-867-868-871-870-862-863-932
0.000832714 2641-2389-2390-2376-2402-523-524-777-602-601-599-598-918-931-886-885-884-883-809-808-807-836-795-794-837-789-788-866-867-868-871-870-862-863-932
0.000832714 1709-1691-564-563-562-558-581-580-898-899-882-883-809-808-807-836-795-796-794-837-789-788-866-867-868-871-870-862-863-932
0.000832714 1243-1037-981-1023-1013-54-311-134-133-132-109-452-465-420-419-418-417-343-342-341-355-820-819-838-836-795-796-794-837-789-788-866-867-868-871-870-862-863-932
0.000832714 1243-1037-981-1023-1013-54-311-134-133-132-109-452-465-420-419-418-417-343-342-341-355-820-819-838-836-795-794-837-789-788-866-867-868-871-870-862-863-932
0.00082398 2175-1969-1913-1955-1945-986-1243-1066-1065-1064-1041-1384-1397-1352-1351-1350-1349-1275-1274-1273-1302-1301-1303-1260-1327-1337-1334-1329-1258-1257-1256-1332-1254-1255-1398
0.00082398 1243-1066-1065-1064-1041-1384-1397-1352-1351-1350-1349-1275-1274-1273-1302-1301-1303-1260-1327-1337-1334-1329-1258-1257-1256-1332-1254-1255-1398
0.00082398 311-54-1013-1023-1020-1046-1364-1365-1348-1349-1275-1274-1273-1302-1301-1303-1260-1327-1337-1334-1329-1258-1257-1256-1332-1254-1255-1398
0.00082398 1709-1534-1533-1531-1530-1850-1863-1818-1817-1816-1815-1741-1740-1270-1273-1302-1301-1303-1260-1327-1337-1334-1329-1258-1257-1256-1332-1254-1255-1398
0.00082398 777-525-526-536-537-1458-1457-1525-1526-1527-1530-1850-1863-1818-1817-1816-1815-1741-1740-1270-1273-1302-1301-1303-1260-1327-1337-1334-1329-1258-1257-1256-1332-1254-1255-1398
0.000815989 1709-1691-564-563-562-558-581-580-898-899-882-883-809-808-807-836-795-860-872-871-932
0.000815989 2641-2389-2390-2376-2402-523-524-777-602-601-599-598-918-931-886-885-884-883-809-808-807-836-795-860-872-871-932
0.000815989 777-602-601-599-598-918-931-886-885-884-883-809-808-807-836-795-860-872-871-932
0.000803853 311-105-48-74-73-1917-1916-1969-1970-1972-2288-2289-2329-2284-2283-2282-2281-2207-2206-2205-2219-2684-2181-2682-2683-2701-2796
0.000803853 2175-1998-1997-1996-1973-2316-2329-2284-2283-2282-2281-2207-2206-2205-2219-2684-2181-2682-2683-2701-2796
0.000770771 2641-2466-2465-2463-2462-2782-2795-2750-2749-2748-2747-2673-2672-2671-2700-2659-2658-2701-2653-2652-2730-2731-2732-2735-2734-2726-2727-2796
0.000770771 2175-1998-1997-1996-1973-2316-2329-2284-2283-2282-2281-2207-2206-2205-2219-2684-2181-2682-2703-2702-2701-2653-2652-2730-2731-2732-2735-2734-2726-2727-2796
0.000770771 777-762-521-520-2421-2422-2445-2444-2762-2763-2746-2747-2673-2672-2671-2700-2659-2658-2701-2653-2652-2730-2731-2732-2735-2734-2726-2727-2796
0.000770771 777-762-521-520-2421-2422-2445-2444-2762-2763-2746-2747-2673-2672-2671-2700-2659-2660-2658-2701-2653-2652-2730-2731-2732-2735-2734-2726-2727-2796
0.000770771 311-105-48-74-73-1917-1916-1969-1970-1972-2288-2289-2329-2284-2283-2282-2281-2207-2206-2205-2219-2684-2181-2682-2703-2702-2701-2653-2652-2730-2731-2732-2735-2734-2726-2727-2796
0.000770771 2641-2466-2465-2463-2462-2782-2795-2750-2749-2748-2747-2673-2672-2671-2700-2659-2660-2658-2701-2653-2652-2730-2731-2732-2735-2734-2726-2727-2796
0.000770771 1709-1457-1461-1468-1469-2390-2389-2457-2458-2459-2462-2782-2795-2750-2749-2748-2747-2673-2672-2671-2700-2659-2660-2658-2701-2653-2652-2730-2731-2732-2735-2734-2726-2727-2796
0.000770771 311-105-48-74-73-1917-1916-1969-1970-1972-2288-2289-2329-2284-2283-2282-2281-2207-2206-2205-2219-2684-2701-2653-2652-2730-2731-2732-2735-2734-2726-2727-2796
0.000770771 2175-1998-1997-1996-1973-2316-2329-2284-2283-2282-2281-2207-2206-2205-2219-2684-2701-2653-2652-2730-2731-2732-2735-2734-2726-2727-2796
0.000770771 1709-1457-1461-1468-1469-2390-2389-2457-2458-2459-2462-2782-2795-2750-2749-2748-2747-2673-2672-2671-2700-2659-2658-2701-2653-2652-2730-2731-2732-2735-2734-2726-2727-2796
0.000770722 311-134-133-132-109-452-465-420-419-418-417-343-342-341-355-820-819-838-836-795-796-859-873-872-871-932
0.000770722 2641-2389-2390-2376-2402-523-524-777-602-601-599-598-918-931-886-885-884-883-809-808-807-836-795-796-859-873-872-871-932
0.000770722 1243-1037-981-1023-1013-54-311-134-133-132-109-452-465-420-419-418-417-343-342-341-355-820-819-838-836-795-796-859-873-872-871-932
0.000770722 1709-1691-564-563-562-558-581-580-898-899-882-883-809-808-807-836-795-796-859-873-872-871-932
0.000770722 777-602-601-599-598-918-931-886-885-884-883-809-808-807-836-795-796-859-873-872-871-932
0.000765514 1243-1066-1065-1064-1041-1384-1397-1352-1351-1350-1349-1275-1274-1273-1302-1301-1262-1261-1259-1258-1329-1334-1336-1327-1260-1398
0.000765514 311-54-1013-1023-1020-1046-1364-1365-1348-1349-1275-1274-1273-1302-1301-1262-1261-1259-1258-1329-1334-1336-1327-1260-1398
0.000765514 2175-1969-1913-1955-1945-986-1243-1066-1065-1064-1041-1384-1397-1352-1351-1350-1349-1275-1274-1273-1302-1301-1262-1261-1259-1258-1329-1334-1336-1327-1260-1398
0.000765514 777-525-526-536-537-1458-1457-1525-1526-1527-1530-1850-1863-1818-1817-1816-1815-1741-1740-1270-1273-1302-1301-1262-1261-1259-1258-1329-1334-1336-1327-1260-1398
0.000765514 1709-1534-1533-1531-1530-1850-1863-1818-1817-1816-1815-1741-1740-1270-1273-1302-1301-1262-1261-1259-1258-1329-1334-1336-1327-1260-1398
0.000764263 777-602-601-599-598-918-931-886-885-884-883-809-808-807-836-795-796-859-873-872-860-861-794-932
0.000764263 311-134-133-132-109-452-465-420-419-418-417-343-342-341-355-820-819-838-836-795-796-859-873-872-860-861-794-932
0.000764263 1709-1691-564-563-562-558-581-580-898-899-882-883-809-808-807-836-795-796-859-873-872-860-861-794-932
0.000764263 2641-2389-2390-2376-2402-523-524-777-602-601-599-598-918-931-886-885-884-883-809-808-807-836-795-796-859-873-872-860-861-794-932
0.000764263 1243-1037-981-1023-1013-54-311-134-133-132-109-452-465-420-419-418-417-343-342-341-355-820-819-838-836-795-796-859-873-872-860-861-794-932
0.000757583 2641-2467-2596-2595-2559-2560-2570-2571-1353-1393-1394-1320-1321-1324-1325-1338-1337-1327-1260-1398
0.000740329 777-602-601-599-598-918-931-886-885-884-883-809-808-807-836-795-796-861-871-932
0.000740329 1709-1691-564-563-562-558-581-580-898-899-882-883-809-808-807-836-795-796-861-871-932
0.000740329 2641-2389-2390-2376-2402-523-524-777-602-601-599-598-918-931-886-885-884-883-809-808-807-836-795-796-861-871-932
0.00073004 1243-1066-1065-1064-1041-1384-1397-1352-1351-1350-1349-1275-1274-1273-1287-1286-1303-1398
0.00073004 2175-1969-1913-1955-1945-986-1243-1066-1065-1064-1041-1384-1397-1352-1351-1350-1349-1275-1274-1273-1287-1286-1303-1398
0.00073004 311-54-1013-1023-1020-1046-1364-1365-1348-1349-1275-1274-1273-1287-1286-1303-1398
0.00073004 1709-1534-1533-1531-1530-1850-1863-1818-1817-1816-1815-1741-1740-1270-1273-1287-1286-1303-1398
0.00073004 777-525-526-536-537-1458-1457-1525-1526-1527-1530-1850-1863-1818-1817-1816-1815-1741-1740-1270-1273-1287-1286-1303-1398
0.000723867 2175-1998-1997-1996-1973-2316-2329-2284-2283-2282-2281-2207-2206-2205-2219-2684-2181-2682-2683-2701-2651-2652-2653-2654-2727-2731-2796
0.000723867 2175-1998-1997-1996-1973-2316-2329-2284-2283-2282-2281-2207-2206-2205-2219-2684-2181-2682-2683-2701-2651-2650-2652-2653-2654-2727-2731-2796
0.000723867 311-105-48-74-73-1917-1916-1969-1970-1972-2288-2289-2329-2284-2283-2282-2281-2207-2206-2205-2219-2684-2181-2682-2683-2701-2651-2652-2653-2654-2727-2731-2796
0.000723867 311-105-48-74-73-1917-1916-1969-1970-1972-2288-2289-2329-2284-2283-2282-2281-2207-2206-2205-2219-2684-2181-2682-2683-2701-2651-2650-2652-2653-2654-2727-2731-2796
0.000721359 1243-1066-1065-1064-1041-1384-1397-1352-1351-1350-1349-1275-1274-1273-1287-1752-1769-1719-1720-1864
0.000721359 2175-1969-1913-1955-1945-986-1243-1066-1065-1064-1041-1384-1397-1352-1351-1350-1349-1275-1274-1273-1287-1752-1769-1719-1720-1864
0.000707484 2641-2389-2390-2376-2402-523-524-777-602-601-599-598-918-931-886-885-884-883-809-808-338-341-370-329-328-371-321-313-312-400-322-466
0.000707484 777-602-601-599-598-918-931-886-885-884-883-809-808-338-341-370-329-330-328-371-321-313-312-400-322-466
0.000707484 2175-1918-81-91-88-114-432-433-416-417-343-342-341-370-329-330-393-405-402-395-328-371-321-313-312-400-322-466
0.000707484 777-602-601-599-598-918-931-886-885-884-883-809-808-338-341-370-329-328-371-321-313-312-400-322-466
0.000707484 311-134-133-132-109-452-465-420-419-418-417-343-342-341-370-329-330-393-405-402-395-328-371-321-313-312-400-322-466
0.000707484 777-602-601-599-598-918-931-886-885-884-883-809-808-338-341-370-329-330-393-405-402-395-328-371-321-313-312-400-322-466
0.000707484 311-134-133-132-109-452-465-420-419-418-417-343-342-341-370-329-330-328-371-321-313-312-400-322-466
0.000707484 2641-2389-2390-2376-2402-523-524-777-602-601-599-598-918-931-886-885-884-883-809-808-338-341-370-329-330-393-405-402-395-328-371-321-313-312-400-322-466
0.000707484 1243-1037-981-1023-1013-54-311-134-133-132-109-452-465-420-419-418-417-343-342-341-370-329-330-328-371-321-313-312-400-322-466
0.000707484 1243-1037-981-1023-1013-54-311-134-133-132-109-452-465-420-419-418-417-343-342-341-370-329-330-393-405-402-395-328-371-321-313-312-400-322-466
0.000707484 2641-2389-2390-2376-2402-523-524-777-602-601-599-598-918-931-886-885-884-883-809-808-338-341-370-329-330-328-371-321-313-312-400-322-466
0.000707484 1709-1535-1664-1663-1627-1628-1638-1639-421-461-462-388-389-392-393-405-402-395-328-371-321-313-312-400-322-466
0.000707484 2175-1918-81-91-88-114-432-433-416-417-343-342-341-370-329-330-328-371-321-313-312-400-322-466
0.000707484 2175-1918-81-91-88-114-432-433-416-417-343-342-341-370-329-328-371-321-313-312-400-322-466
0.000707484 311-134-133-132-109-452-465-420-419-418-417-343-342-341-370-329-328-371-321-313-312-400-322-466
0.000707484 1243-1037-981-1023-1013-54-311-134-133-132-109-452-465-420-419-418-417-343-342-341-370-329-328-371-321-313-312-400-322-466
0.00070721 2641-2467-2596-2595-2559-2560-2570-2571-1353-1393-1394-1320-1321-1324-1325-1327-1260-1259-1258-1329-1398
0.000697674 2641-2466-2465-2463-2462-2782-2795-2750-2749-2748-2747-2673-2672-2202-2205-2234-2233-2194-2193-2258-2259-2261-2190-2191-2192-2330
0.000697674 2175-1998-1997-1996-1973-2316-2329-2284-2283-2282-2281-2207-2206-2205-2234-2233-2194-2193-2258-2259-2261-2190-2191-2192-2330
0.000697674 1709-1457-1461-1468-1469-2390-2389-2457-2458-2459-2462-2782-2795-2750-2749-2748-2747-2673-2672-2202-2205-2234-2233-2194-2193-2258-2259-2261-2190-2191-2192-2330
0.000697674 311-105-48-74-73-1917-1916-1969-1970-1972-2288-2289-2329-2284-2283-2282-2281-2207-2206-2205-2234-2233-2194-2193-2258-2259-2261-2190-2191-2192-2330
0.000682854 2175-2130-2129-2093-2096-2104-2105-887-927-928-854-855-858-859-860-861-794-932
0.000675194 1243-1037-981-1023-1013-54-311-134-133-132-109-452-465-420-419-418-417-343-342-341-370-329-328-371-321-313-322-323-326-397-402-466
0.000675194 2175-1918-81-91-88-114-432-433-416-417-343-342-341-370-329-328-371-321-313-322-323-326-397-402-466
0.000675194 1243-1037-981-1023-1013-54-311-134-133-132-109-452-465-420-419-418-417-343-342-341-370-329-328-371-321-322-323-326-397-402-466
0.000675194 2641-2389-2390-2376-2402-523-524-777-602-601-599-598-918-931-886-885-884-883-809-808-338-341-370-329-328-371-321-313-322-323-326-397-402-466
0.000675194 311-134-133-132-109-452-465-420-419-418-417-343-342-341-370-329-328-371-321-322-323-326-397-402-466
0.000675194 777-602-601-599-598-918-931-886-885-884-883-809-808-338-341-370-329-330-328-371-321-322-323-326-397-402-466
0.000675194 2175-1918-81-91-88-114-432-433-416-417-343-342-341-370-329-328-371-321-322-323-326-397-402-466
0.000675194 311-134-133-132-109-452-465-420-419-418-417-343-342-341-370-329-330-328-371-321-322-323-326-397-402-466
0.000675194 2175-1918-81-91-88-114-432-433-416-417-343-342-341-370-329-330-328-371-321-313-322-323-326-397-402-466
0.000675194 777-602-601-599-598-918-931-886-885-884-883-809-808-338-341-370-329-330-328-371-321-313-322-323-326-397-402-466
0.000675194 311-134-133-132-109-452-465-420-419-418-417-343-342-341-370-329-328-371-321-313-322-323-326-397-402-466
0.000675194 2641-2389-2390-2376-2402-523-524-777-602-601-599-598-918-931-886-885-884-883-809-808-338-341-370-329-330-328-371-321-313-322-323-326-397-402-466
0.000675194 311-134-133-132-109-452-465-420-419-418-417-343-342-341-370-329-330-328-371-321-313-322-323-326-397-402-466
0.000675194 777-602-601-599-598-918-931-886-885-884-883-809-808-338-341-370-329-328-371-321-322-323-326-397-402-466
0.000675194 1243-1037-981-1023-1013-54-311-134-133-132-109-452-465-420-419-418-417-343-342-341-370-329-330-328-371-321-313-322-323-326-397-402-466
0.000675194 2175-1918-81-91-88-114-432-433-416-417-343-342-341-370-329-330-328-371-321-322-323-326-397-402-466
0.000675194 2641-2389-2390-2376-2402-523-524-777-602-601-599-598-918-931-886-885-884-883-809-808-338-341-370-329-330-328-371-321-322-323-326-397-402-466
0.000675194 2641-2389-2390-2376-2402-523-524-777-602-601-599-598-918-931-886-885-884-883-809-808-338-341-370-329-328-371-321-322-323-326-397-402-466
0.000675194 777-602-601-599-598-918-931-886-885-884-883-809-808-338-341-370-329-328-371-321-313-322-323-326-397-402-466
0.000675194 1243-1037-981-1023-1013-54-311-134-133-132-109-452-465-420-419-418-417-343-342-341-370-329-330-328-371-321-322-323-326-397-402-466
0.000673986 777-602-601-599-598-918-931-886-885-884-883-809-808-807-836-795-794-789-932
0.000673986 2641-2389-2390-2376-2402-523-524-777-602-601-599-598-918-931-886-885-884-883-809-808-807-836-795-794-789-932
0.000673986 1709-1691-564-563-562-558-581-580-898-899-882-883-809-808-807-836-795-794-789-932
0.000667471 2641-2466-2465-2463-2462-2782-2795-2750-2749-2748-2747-2673-2672-2202-2205-2234-2233-2194-2192-2330
0.000667471 1709-1457-1461-1468-1469-2390-2389-2457-2458-2459-2462-2782-2795-2750-2749-2748-2747-2673-2672-2202-2205-2234-2233-2194-2192-2330
0.000667471 2175-1998-1997-1996-1973-2316-2329-2284-2283-2282-2281-2207-2206-2205-2234-2233-2194-2192-2330
0.000667471 311-105-48-74-73-1917-1916-1969-1970-1972-2288-2289-2329-2284-2283-2282-2281-2207-2206-2205-2234-2233-2194-2192-2330
0.000654309 777-602-601-599-598-918-931-886-885-884-883-809-808-338-341-355-354-371-466
0.000654309 311-134-133-132-109-452-465-420-419-418-417-343-342-341-355-354-371-466
0.000654309 2641-2389-2390-2376-2402-523-524-777-602-601-599-598-918-931-886-885-884-883-809-808-338-341-355-354-371-466
0.000654309 2175-1918-81-91-88-114-432-433-416-417-343-342-341-355-354-371-466
0.000654309 1243-1037-981-1023-1013-54-311-134-133-132-109-452-465-420-419-418-417-343-342-341-355-354-371-466
0.000640999 311-105-48-74-73-1917-1916-1969-1970-1972-2288-2289-2329-2284-2283-2282-2281-2207-2206-2205-2234-2233-2194-2193-2258-2191-2190-2187-2186-2185-2235-2330
0.000640999 2175-1998-1997-1996-1973-2316-2329-2284-2283-2282-2281-2207-2206-2205-2234-2233-2194-2193-2258-2191-2190-2187-2186-2185-2235-2330
0.000640999 1709-1457-1461-1468-1469-2390-2389-2457-2458-2459-2462-2782-2795-2750-2749-2748-2747-2673-2672-2202-2205-2234-2233-2194-2193-2258-2191-2190-2187-2186-2185-2235-2330
0.000640999 2641-2466-2465-2463-2462-2782-2795-2750-2749-2748-2747-2673-2672-2202-2205-2234-2233-2194-2193-2258-2191-2190-2187-2186-2185-2235-2330
0.000639235 777-525-526-536-537-1458-1457-1525-1526-1527-1530-1850-1863-1818-1817-1816-1815-1786-1787-1790-1727-1728-1791-1803-1800-1799-1797-1798-1864
0.000639235 311-54-267-268-229-232-240-241-1819-1859-1860-1786-1787-1790-1727-1728-1791-1803-1800-1799-1797-1798-1864
0.000639235 2175-1998-1997-1996-1973-2316-2329-2284-2283-2282-2281-2207-2206-2205-2219-2684-2181-2682-2683-2701-2651-2652-2653-2654-2727-2731-2729-2730-2796
0.000639235 311-105-48-74-73-1917-1916-1969-1970-1972-2288-2289-2329-2284-2283-2282-2281-2207-2206-2205-2219-2684-2181-2682-2683-2701-2651-2652-2653-2654-2727-2731-2729-2730-2796
0.000639235 2641-2622-2619-1492-1491-1490-1513-1512-1830-1831-1814-1815-1786-1787-1790-1727-1728-1791-1803-1800-1799-1797-1798-1864
0.000639235 1709-1534-1533-1531-1530-1850-1863-1818-1817-1816-1815-1786-1787-1790-1727-1728-1791-1803-1800-1799-1797-1798-1864
0.000633337 2641-2622-2619-1492-1491-1490-1513-1512-1830-1831-1814-1815-1786-1787-1790-1727-1726-1793-1800-1795-1799-1864
0.000633337 311-54-267-268-229-232-240-241-1819-1859-1860-1786-1787-1790-1727-1726-1793-1803-1800-1795-1799-1864
0.000633337 311-54-267-268-229-232-240-241-1819-1859-1860-1786-1787-1790-1727-1726-1793-1800-1795-1799-1864
0.000633337 2641-2622-2619-1492-1491-1490-1513-1512-1830-1831-1814-1815-1786-1787-1790-1727-1726-1793-1803-1800-1795-1799-1864
0.000633337 777-525-526-536-537-1458-1457-1525-1526-1527-1530-1850-1863-1818-1817-1816-1815-1786-1787-1790-1727-1726-1793-1803-1800-1795-1799-1864
0.000633337 1709-1534-1533-1531-1530-1850-1863-1818-1817-1816-1815-1786-1787-1790-1727-1726-1793-1800-1795-1799-1864
0.000633337 1709-1534-1533-1531-1530-1850-1863-1818-1817-1816-1815-1786-1787-1790-1727-1726-1793-1803-1800-1795-1799-1864
0.000633337 777-525-526-536-537-1458-1457-1525-1526-1527-1530-1850-1863-1818-1817-1816-1815-1786-1787-1790-1727-1726-1793-1800-1795-1799-1864
0.000627401 311-105-48-74-73-1917-1916-1969-1970-1972-2288-2289-2329-2284-2283-2282-2281-2207-2206-2205-2219-2220-2684-2701-2796
0.000627401 2175-1998-1997-1996-1973-2316-2329-2284-2283-2282-2281-2207-2206-2205-2219-2220-2684-2701-2796
0.000606549 2641-2389-2390-2376-2402-523-524-777-602-601-599-598-918-931-886-885-884-883-809-808-807-836-795-796-859-873-872-860-861-794-837-787-788-789-790-863-867-932
0.000606549 777-602-601-599-598-918-931-886-885-884-883-809-808-807-836-795-796-859-873-872-860-861-794-837-787-788-789-790-863-867-932
0.000606549 1709-1691-564-563-562-558-581-580-898-899-882-883-809-808-807-836-795-796-859-873-872-860-861-794-837-787-788-789-790-863-867-932
0.000604432 777-602-601-599-598-918-931-886-885-884-883-809-808-807-836-795-796-859-873-872-860-793-794-837-932
0.000604432 2641-2389-2390-2376-2402-523-524-777-602-601-599-598-918-931-886-885-884-883-809-808-807-836-795-796-859-873-872-860-793-794-837-932
0.000604432 1709-1691-564-563-562-558-581-580-898-899-882-883-809-808-807-836-795-796-859-873-872-860-793-794-837-932
0.000568209 2641-2466-2465-2463-2462-2782-2795-2750-2749-2748-2747-2673-2672-2202-2205-2219-2218-2235-2330
0.000568209 2175-1998-1997-1996-1973-2316-2329-2284-2283-2282-2281-2207-2206-2205-2219-2218-2235-2330
0.000568209 311-105-48-74-73-1917-1916-1969-1970-1972-2288-2289-2329-2284-2283-2282-2281-2207-2206-2205-2219-2218-2235-2330
0.000568209 1709-1457-1461-1468-1469-2390-2389-2457-2458-2459-2462-2782-2795-2750-2749-2748-2747-2673-2672-2202-2205-2219-2218-2235-2330
0.000535462 2641-2622-2619-1492-1491-1490-1513-1512-1830-1831-1814-1815-1786-1787-1790-1727-1726-1793-1803-1802-1800-1799-1864
0.000535462 777-525-526-536-537-1458-1457-1525-1526-1527-1530-1850-1863-1818-1817-1816-1815-1786-1787-1790-1727-1726-1793-1803-1802-1800-1799-1864
0.000535462 1709-1534-1533-1531-1530-1850-1863-1818-1817-1816-1815-1786-1787-1790-1727-1726-1793-1803-1802-1800-1799-1864
0.000535462 311-54-267-268-229-232-240-241-1819-1859-1860-1786-1787-1790-1727-1726-1793-1803-1802-1800-1799-1864
0.000523679 2175-1918-81-91-88-114-432-433-416-417-343-342-341-370-371-328-395-405-402-397-326-323-466
0.000523679 777-602-601-599-598-918-931-886-885-884-883-809-808-338-341-370-371-328-395-405-402-397-326-323-466
0.000523679 2641-2389-2390-2376-2402-523-524-777-602-601-599-598-918-931-886-885-884-883-809-808-338-341-370-371-328-395-405-402-397-326-323-466
0.000523679 311-134-133-132-109-452-465-420-419-418-417-343-342-341-370-371-328-395-405-402-397-326-323-466
0.000523679 1243-1037-981-1023-1013-54-311-134-133-132-109-452-465-420-419-418-417-343-342-341-370-371-328-395-405-402-397-326-323-466
0.000521154 1709-1535-1664-1663-1627-1628-1638-1639-421-461-462-388-389-392-407-406-405-466
0.00051264 311-54-267-268-229-232-240-241-1819-1859-1860-1786-1787-1790-1791-1728-1726-1795-1798-1864
0.00051264 1709-1534-1533-1531-1530-1850-1863-1818-1817-1816-1815-1786-1787-1790-1791-1728-1726-1795-1798-1864
0.00051264 777-525-526-536-537-1458-1457-1525-1526-1527-1530-1850-1863-1818-1817-1816-1815-1786-1787-1790-1791-1728-1726-1795-1798-1864
0.00051264 2641-2622-2619-1492-1491-1490-1513-1512-1830-1831-1814-1815-1786-1787-1790-1791-1728-1726-1795-1798-1864
0.000511249 1243-1066-1065-1064-1041-1384-1397-1352-1351-1350-1349-1275-1274-1273-1287-1288-1752-1769-1864
0.000511249 2175-1969-1913-1955-1945-986-1243-1066-1065-1064-1041-1384-1397-1352-1351-1350-1349-1275-1274-1273-1287-1288-1752-1769-1864
0.000508969 2175-1918-81-91-88-114-432-433-416-417-343-342-341-370-329-328-395-402-466
0.000508969 2641-2389-2390-2376-2402-523-524-777-602-601-599-598-918-931-886-885-884-883-809-808-338-341-370-329-328-395-402-466
0.000508969 1243-1037-981-1023-1013-54-311-134-133-132-109-452-465-420-419-418-417-343-342-341-370-329-328-395-402-466
0.000508969 311-134-133-132-109-452-465-420-419-418-417-343-342-341-370-329-328-395-402-466
0.000508969 777-602-601-599-598-918-931-886-885-884-883-809-808-338-341-370-329-328-395-402-466
0.000475348 2641-2467-2596-2595-2559-2560-2570-2571-1353-1393-1394-1320-1321-1324-1325-1338-1326-1259-1260-1303-1255-1258-1329-1398
0.000475348 777-525-526-536-537-1458-1457-1525-1526-1527-1530-1850-1863-1818-1817-1816-1815-1741-1740-1270-1273-1302-1301-1262-1260-1303-1255-1258-1329-1398
0.000475348 311-54-1013-1023-1020-1046-1364-1365-1348-1349-1275-1274-1273-1302-1301-1262-1260-1303-1255-1258-1329-1398
0.000475348 1709-1534-1533-1531-1530-1850-1863-1818-1817-1816-1815-1741-1740-1270-1273-1302-1301-1262-1260-1303-1255-1258-1329-1398
0.000475348 2175-1969-1913-1955-1945-986-1243-1066-1065-1064-1041-1384-1397-1352-1351-1350-1349-1275-1274-1273-1302-1301-1262-1261-1259-1260-1303-1255-1258-1329-1398
0.000475348 2175-1969-1913-1955-1945-986-1243-1066-1065-1064-1041-1384-1397-1352-1351-1350-1349-1275-1274-1273-1302-1301-1262-1261-1260-1303-1255-1258-1329-1398
0.000475348 1243-1066-1065-1064-1041-1384-1397-1352-1351-1350-1349-1275-1274-1273-1302-1301-1262-1260-1303-1255-1258-1329-1398
0.000475348 1709-1534-1533-1531-1530-1850-1863-1818-1817-1816-1815-1741-1740-1270-1273-1302-1301-1262-1261-1260-1303-1255-1258-1329-1398
0.000475348 311-54-1013-1023-1020-1046-1364-1365-1348-1349-1275-1274-1273-1302-1301-1262-1261-1259-1260-1303-1255-1258-1329-1398
0.000475348 311-54-1013-1023-1020-1046-1364-1365-1348-1349-1275-1274-1273-1302-1301-1262-1261-1260-1303-1255-1258-1329-1398
0.000475348 2175-1969-1913-1955-1945-986-1243-1066-1065-1064-1041-1384-1397-1352-1351-1350-1349-1275-1274-1273-1302-1301-1262-1260-1303-1255-1258-1329-1398
0.000475348 777-525-526-536-537-1458-1457-1525-1526-1527-1530-1850-1863-1818-1817-1816-1815-1741-1740-1270-1273-1302-1301-1262-1261-1260-1303-1255-1258-1329-1398
0.000475348 1243-1066-1065-1064-1041-1384-1397-1352-1351-1350-1349-1275-1274-1273-1302-1301-1262-1261-1259-1260-1303-1255-1258-1329-1398
0.000475348 777-525-526-536-537-1458-1457-1525-1526-1527-1530-1850-1863-1818-1817-1816-1815-1741-1740-1270-1273-1302-1301-1262-1261-1259-1260-1303-1255-1258-1329-1398
0.000475348 1243-1066-1065-1064-1041-1384-1397-1352-1351-1350-1349-1275-1274-1273-1302-1301-1262-1261-1260-1303-1255-1258-1329-1398
0.000475348 1709-1534-1533-1531-1530-1850-1863-1818-1817-1816-1815-1741-1740-1270-1273-1302-1301-1262-1261-1259-1260-1303-1255-1258-1329-1398
0.000468219 1243-986-1945-1955-1952-1978-2296-2297-2280-2279-2248-2247-2246-2258-2259-2192-2235-2187-2190-2261-2330
0.000468219 1243-986-1945-1955-1952-1978-2296-2297-2280-2279-2248-2247-2246-2270-2258-2191-2192-2235-2187-2190-2261-2330
0.000468219 1243-986-1945-1955-1952-1978-2296-2297-2280-2279-2248-2247-2246-2270-2258-2259-2192-2235-2187-2190-2261-2330
0.000468219 777-603-732-731-695-696-706-707-2285-2325-2326-2252-2253-2256-2257-2270-2258-2191-2192-2235-2187-2190-2261-2330
0.000468219 777-603-732-731-695-696-706-707-2285-2325-2326-2252-2253-2256-2257-2270-2258-2259-2192-2235-2187-2190-2261-2330
0.000464748 1243-1066-1065-1064-1041-1384-1397-1352-1351-1350-1349-1275-1274-1273-1287-1752-1249-1248-1719-1720-1864
0.000464748 2175-1969-1913-1955-1945-986-1243-1066-1065-1064-1041-1384-1397-1352-1351-1350-1349-1275-1274-1273-1287-1752-1249-1248-1719-1720-1864
0.000456831 1709-1457-1461-1468-1469-2390-2389-2457-2458-2459-2462-2782-2795-2750-2749-2748-2747-2673-2672-2202-2205-2234-2233-2194-2192-2235-2187-2186-2264-2265-2266-2330
0.000456831 2641-2466-2465-2463-2462-2782-2795-2750-2749-2748-2747-2673-2672-2202-2205-2234-2233-2194-2192-2235-2187-2186-2264-2265-2266-2330
0.000456831 1709-1457-1461-1468-1469-2390-2389-2457-2458-2459-2462-2782-2795-2750-2749-2748-2747-2673-2672-2202-2205-2234-2233-2194-2193-2192-2235-2187-2186-2264-2265-2266-2330
0.000456831 311-105-48-74-73-1917-1916-1969-1970-1972-2288-2289-2329-2284-2283-2282-2281-2207-2206-2205-2234-2233-2194-2192-2235-2187-2186-2264-2265-2266-2330
0.000456831 311-105-48-74-73-1917-1916-1969-1970-1972-2288-2289-2329-2284-2283-2282-2281-2207-2206-2205-2234-2233-2194-2193-2192-2235-2187-2186-2264-2265-2266-2330
0.000456831 2641-2466-2465-2463-2462-2782-2795-2750-2749-2748-2747-2673-2672-2202-2205-2234-2233-2194-2193-2192-2235-2187-2186-2264-2265-2266-2330
0.000456831 2175-1998-1997-1996-1973-2316-2329-2284-2283-2282-2281-2207-2206-2205-2234-2233-2194-2193-2192-2235-2187-2186-2264-2265-2266-2330
0.000456831 2175-1998-1997-1996-1973-2316-2329-2284-2283-2282-2281-2207-2206-2205-2234-2233-2194-2192-2235-2187-2186-2264-2265-2266-2330
0.000435695 1243-1066-1065-1064-1041-1384-1397-1352-1351-1350-1349-1275-1274-1273-1302-1301-1262-1261-1259-1258-1329-1334-1337-1338-1326-1327-1260-1398
0.000435695 2175-1969-1913-1955-1945-986-1243-1066-1065-1064-1041-1384-1397-1352-1351-1350-1349-1275-1274-1273-1302-1301-1262-1261-1259-1258-1329-1334-1337-1338-1326-1327-1260-1398
0.000435695 311-54-1013-1023-1020-1046-1364-1365-1348-1349-1275-1274-1273-1302-1301-1262-1261-1259-1258-1329-1334-1337-1338-1326-1327-1260-1398
0.000435695 1709-1534-1533-1531-1530-1850-1863-1818-1817-1816-1815-1741-1740-1270-1273-1302-1301-1262-1261-1259-1258-1329-1334-1337-1338-1326-1327-1260-1398
0.000435695 777-525-526-536-537-1458-1457-1525-1526-1527-1530-1850-1863-1818-1817-1816-1815-1741-1740-1270-1273-1302-1301-1262-1261-1259-1258-1329-1334-1337-1338-1326-1327-1260-1398
0.000427978 777-525-526-536-537-1458-1457-1525-1526-1527-1530-1850-1863-1818-1817-1816-1815-1786-1787-1790-1727-1726-1793-1802-1800-1799-1864
0.000427978 2641-2622-2619-1492-1491-1490-1513-1512-1830-1831-1814-1815-1786-1787-1790-1727-1726-1793-1802-1800-1799-1864
0.000427978 311-54-267-268-229-232-240-241-1819-1859-1860-1786-1787-1790-1727-1726-1793-1802-1800-1799-1864
0.000427978 1709-1534-1533-1531-1530-1850-1863-1818-1817-1816-1815-1786-1787-1790-1727-1726-1793-1802-1800-1799-1864
0.000425654 2175-1918-81-91-88-114-432-433-416-417-343-342-341-370-329-330-328-395-405-466
0.000425654 777-602-601-599-598-918-931-886-885-884-883-809-808-338-341-370-329-330-328-395-405-466
0.000425654 311-134-133-132-109-452-465-420-419-418-417-343-342-341-370-329-330-328-395-405-466
0.000425654 2641-2389-2390-2376-2402-523-524-777-602-601-599-598-918-931-886-885-884-883-809-808-338-341-370-329-330-328-395-405-466
0.000425654 1243-1037-981-1023-1013-54-311-134-133-132-109-452-465-420-419-418-417-343-342-341-370-329-330-328-395-405-466
0.000408585 1709-1691-564-563-562-558-581-580-898-899-882-883-809-808-807-836-795-796-835-794-789-932
0.000408585 2641-2389-2390-2376-2402-523-524-777-602-601-599-598-918-931-886-885-884-883-809-808-807-836-795-796-835-794-789-932
0.000408585 777-602-601-599-598-918-931-886-885-884-883-809-808-807-836-795-796-835-794-789-932
0.000388767 2641-2467-2596-2595-2559-2560-2570-2571-1353-1393-1394-1320-1321-1324-1325-1326-1327-1329-1398
0.00038421 1243-1066-1065-1064-1041-1384-1397-1352-1351-1350-1349-1275-1274-1273-1287-1752-1249-1719-1720-1798-1799-1800-1803-1793-1726-1769-1721-1795-1864
0.00038421 2175-1969-1913-1955-1945-986-1243-1066-1065-1064-1041-1384-1397-1352-1351-1350-1349-1275-1274-1273-1287-1752-1249-1719-1720-1798-1799-1800-1803-1793-1726-1769-1721-1795-1864
0.000384068 777-603-732-731-695-696-706-707-2285-2325-2326-2252-2253-2256-2271-2270-2269-2330
0.000382644 2641-2389-2390-2376-2402-523-524-777-602-601-599-598-918-931-886-885-884-883-809-808-807-836-795-796-861-868-932
0.000382644 1709-1691-564-563-562-558-581-580-898-899-882-883-809-808-807-836-795-796-861-868-932
0.000382644 777-602-601-599-598-918-931-886-885-884-883-809-808-807-836-795-796-861-868-932
0.000352693 777-602-601-599-598-918-931-886-885-884-883-809-808-807-812-836-837-932
0.000352693 1709-1691-564-563-562-558-581-580-898-899-882-883-809-808-807-812-836-837-932
0.000352693 2641-2389-2390-2376-2402-523-524-777-602-601-599-598-918-931-886-885-884-883-809-808-807-812-836-837-932
0.000351827 2641-2622-2619-1492-1491-1490-1513-1512-1830-1831-1814-1815-1786-1787-1730-1727-1726-1864
0.000351827 311-54-267-268-229-232-240-241-1819-1859-1860-1786-1787-1730-1727-1726-1864
0.000351827 777-525-526-536-537-1458-1457-1525-1526-1527-1530-1850-1863-1818-1817-1816-1815-1786-1787-1730-1727-1726-1864
0.000351827 1709-1534-1533-1531-1530-1850-1863-1818-1817-1816-1815-1786-1787-1730-1727-1726-1864
0.000349654 777-602-601-599-598-918-931-886-885-884-883-809-808-807-836-795-796-835-837-787-317-818-839-789-932
0.000349654 1709-1691-564-563-562-558-581-580-898-899-882-883-809-808-807-836-795-796-835-837-787-317-818-839-789-932
0.000349654 2641-2389-2390-2376-2402-523-524-777-602-601-599-598-918-931-886-885-884-883-809-808-807-836-795-796-835-837-787-317-818-839-789-932
0.000342633 2641-2389-2390-2376-2402-523-524-777-602-601-599-598-918-931-886-885-884-883-809-808-807-836-795-796-859-873-872-860-793-792-789-932
0.000342633 1709-1691-564-563-562-558-581-580-898-899-882-883-809-808-807-836-795-796-859-873-872-860-793-792-789-932
0.000342633 777-602-601-599-598-918-931-886-885-884-883-809-808-807-836-795-796-859-873-872-860-793-792-789-932
0.000339588 2641-2389-2390-2376-2402-523-524-777-602-601-599-598-918-931-886-885-884-883-809-808-807-836-795-796-859-873-872-860-861-794-837-787-786-788-789-790-791-864-865-866-932
0.000339588 777-602-601-599-598-918-931-886-885-884-883-809-808-807-836-795-796-859-873-872-860-861-794-837-787-786-788-789-790-791-864-865-866-932
0.000339588 1709-1691-564-563-562-558-581-580-898-899-882-883-809-808-807-836-795-796-859-873-872-860-861-794-837-787-786-788-789-790-791-864-865-866-932
0.000337503 1709-1535-1664-1663-1627-1628-1638-1639-421-461-462-388-389-332-329-328-466
0.000335118 1709-1457-1461-1468-1469-2390-2389-2457-2458-2459-2462-2782-2795-2750-2749-2748-2747-2673-2672-2671-2676-2700-2659-2660-2699-2658-2653-2701-2796
0.000335118 777-762-521-520-2421-2422-2445-2444-2762-2763-2746-2747-2673-2672-2671-2676-2700-2659-2660-2699-2658-2653-2701-2796
0.000335118 2641-2466-2465-2463-2462-2782-2795-2750-2749-2748-2747-2673-2672-2671-2676-2700-2659-2660-2699-2658-2653-2701-2796
0.000314876 2175-2130-2129-2093-2096-2104-2105-887-927-928-854-855-858-796-794-932
0.000312465 2641-2467-2596-2595-2559-2560-2570-2571-1353-1393-1394-1320-1321-1324-1325-1338-1326-1327-1260-1303-1255-1305-1306-1257-1329-1398
0.000307838 777-762-521-520-2421-2422-2445-2444-2762-2763-2746-2747-2673-2672-2671-2676-2700-2701-2796
0.000307838 1709-1457-1461-1468-1469-2390-2389-2457-2458-2459-2462-2782-2795-2750-2749-2748-2747-2673-2672-2671-2676-2700-2701-2796
0.000307838 2641-2466-2465-2463-2462-2782-2795-2750-2749-2748-2747-2673-2672-2671-2676-2700-2701-2796
0.000304605 777-525-526-536-537-1458-1457-1525-1526-1527-1530-1850-1863-1818-1817-1816-1815-1786-1787-1790-1727-1726-1721-1722-1723-1796-1797-1798-1864
0.000304605 311-54-267-268-229-232-240-241-1819-1859-1860-1786-1787-1790-1727-1726-1721-1722-1723-1796-1797-1798-1864
0.000304605 2641-2622-2619-1492-1491-1490-1513-1512-1830-1831-1814-1815-1786-1787-1790-1727-1726-1721-1722-1723-1796-1797-1798-1864
0.000304605 1709-1534-1533-1531-1530-1850-1863-1818-1817-1816-1815-1786-1787-1790-1727-1726-1721-1722-1723-1796-1797-1798-1864
0.000287393 2175-1969-1913-1955-1945-986-1243-1066-1065-1064-1041-1384-1397-1352-1351-1350-1349-1275-1274-1273-1287-1288-1752-1769-1726-1864
0.000287393 1243-1066-1065-1064-1041-1384-1397-1352-1351-1350-1349-1275-1274-1273-1287-1288-1752-1769-1726-1864
0.000282154 2641-2467-2596-2595-2559-2560-2570-2571-1353-1393-1394-1320-1321-1264-1302-1303-1398
0.000282146 1709-1691-564-563-562-558-581-580-898-899-882-883-809-808-807-836-795-796-794-789-932
0.000282146 2641-2389-2390-2376-2402-523-524-777-602-601-599-598-918-931-886-885-884-883-809-808-807-836-795-796-794-789-932
0.000282146 777-602-601-599-598-918-931-886-885-884-883-809-808-807-836-795-796-794-789-932
0.000279622 1709-1534-1533-1531-1530-1850-1863-1818-1817-1816-1815-1786-1787-1790-1727-1728-1791-1803-1800-1795-1798-1864
0.000279622 2641-2622-2619-1492-1491-1490-1513-1512-1830-1831-1814-1815-1786-1787-1790-1727-1728-1791-1803-1800-1795-1798-1864
0.000279622 777-525-526-536-537-1458-1457-1525-1526-1527-1530-1850-1863-1818-1817-1816-1815-1786-1787-1790-1727-1728-1791-1803-1800-1795-1798-1864
0.000279622 311-54-267-268-229-232-240-241-1819-1859-1860-1786-1787-1790-1727-1728-1791-1803-1800-1795-1798-1864
0.00027199 2175-2130-2129-2093-2096-2104-2105-887-927-928-854-855-799-798-795-794-932
0.0002719 2641-2467-2596-2595-2559-2560-2570-2571-1353-1393-1394-1320-1321-1264-1261-1260-1398
0.00026474 2175-1918-81-91-88-114-432-433-416-417-343-342-341-355-370-329-328-466
0.00026474 2641-2389-2390-2376-2402-523-524-777-602-601-599-598-918-931-886-885-884-883-809-808-338-341-355-370-329-328-466
0.00026474 777-602-601-599-598-918-931-886-885-884-883-809-808-338-341-355-370-329-328-466
0.00026474 311-134-133-132-109-452-465-420-419-418-417-343-342-341-355-370-329-328-466
0.00026474 1243-1037-981-1023-1013-54-311-134-133-132-109-452-465-420-419-418-417-343-342-341-355-370-329-328-466
0.000235835 1243-986-1199-1200-1161-1164-1172-1173-2751-2791-2792-2718-2719-2663-2662-2659-2658-2796
0.000232865 777-603-732-731-695-696-706-707-2285-2325-2326-2252-2253-2196-2193-2192-2330
0.000231743 2175-2130-2129-2093-2096-2104-2105-887-927-928-854-855-799-798-836-837-932
0.000210648 311-134-133-132-109-452-465-420-419-418-417-343-342-341-370-329-330-393-395-328-371-321-322-400-401-402-466
0.000210648 2175-1918-81-91-88-114-432-433-416-417-343-342-341-370-329-330-393-395-328-371-321-322-400-401-402-466
0.000210648 311-134-133-132-109-452-465-420-419-418-417-343-342-341-370-329-330-393-395-328-371-321-313-322-400-401-402-466
0.000210648 2175-1918-81-91-88-114-432-433-416-417-343-342-341-370-329-330-393-395-328-371-321-313-322-400-401-402-466
0.000210648 2641-2389-2390-2376-2402-523-524-777-602-601-599-598-918-931-886-885-884-883-809-808-338-341-370-329-330-393-395-328-371-321-313-322-400-401-402-466
0.000210648 2641-2389-2390-2376-2402-523-524-777-602-601-599-598-918-931-886-885-884-883-809-808-338-341-370-329-330-393-395-328-371-321-322-400-401-402-466
0.000210648 777-602-601-599-598-918-931-886-885-884-883-809-808-338-341-370-329-330-393-395-328-371-321-313-322-400-401-402-466
0.000210648 777-602-601-599-598-918-931-886-885-884-883-809-808-338-341-370-329-330-393-395-328-371-321-322-400-401-402-466
0.000210648 1243-1037-981-1023-1013-54-311-134-133-132-109-452-465-420-419-418-417-343-342-341-370-329-330-393-395-328-371-321-322-400-401-402-466
0.000210648 1243-1037-981-1023-1013-54-311-134-133-132-109-452-465-420-419-418-417-343-342-341-370-329-330-393-395-328-371-321-313-322-400-401-402-466
0.000210648 1709-1535-1664-1663-1627-1628-1638-1639-421-461-462-388-389-392-393-395-328-371-321-313-322-400-401-402-466
0.000210648 1709-1535-1664-1663-1627-1628-1638-1639-421-461-462-388-389-392-393-395-328-371-321-322-400-401-402-466
0.000190593 2175-2130-2129-2093-2096-2104-2105-887-927-928-854-855-858-859-860-861-794-837-932
0.000178023 777-602-601-599-598-918-931-886-885-884-883-809-808-807-836-795-796-835-837-787-788-866-790-789-932
0.000178023 2641-2389-2390-2376-2402-523-524-777-602-601-599-598-918-931-886-885-884-883-809-808-807-836-795-796-835-837-787-788-866-790-789-932
0.000178023 1709-1691-564-563-562-558-581-580-898-899-882-883-809-808-807-836-795-796-835-837-787-788-866-790-789-932
0.000176938 311-134-133-132-109-452-465-420-419-418-417-343-342-341-370-329-330-393-395-328-371-321-313-312-400-401-402-466
0.000176938 2175-1918-81-91-88-114-432-433-416-417-343-342-341-370-329-330-393-395-328-371-321-313-312-400-401-402-466
0.000176938 777-602-601-599-598-918-931-886-885-884-883-809-808-338-341-370-329-330-393-395-328-371-321-313-312-400-401-402-466
0.000176938 1709-1535-1664-1663-1627-1628-1638-1639-421-461-462-388-389-392-393-395-328-371-321-313-312-400-401-402-466
0.000176938 1243-1037-981-1023-1013-54-311-134-133-132-109-452-465-420-419-418-417-343-342-341-370-329-330-393-395-328-371-321-313-312-400-401-402-466
0.000176938 2641-2389-2390-2376-2402-523-524-777-602-601-599-598-918-931-886-885-884-883-809-808-338-341-370-329-330-393-395-328-371-321-313-312-400-401-402-466
0.000166629 1709-1534-1533-1531-1530-1850-1863-1818-1817-1816-1815-1741-1740-1270-1273-1287-1286-1303-1260-1398
0.000166629 2175-1969-1913-1955-1945-986-1243-1066-1065-1064-1041-1384-1397-1352-1351-1350-1349-1275-1274-1273-1287-1286-1303-1260-1398
0.000166629 777-525-526-536-537-1458-1457-1525-1526-1527-1530-1850-1863-1818-1817-1816-1815-1741-1740-1270-1273-1287-1286-1303-1260-1398
0.000166629 311-54-1013-1023-1020-1046-1364-1365-1348-1349-1275-1274-1273-1287-1286-1303-1260-1398
0.000166629 1243-1066-1065-1064-1041-1384-1397-1352-1351-1350-1349-1275-1274-1273-1287-1286-1303-1260-1398
0.000162316 1709-1534-1533-1531-1530-1850-1863-1818-1817-1816-1815-1741-1740-1270-1274-1273-1302-1303-1398
0.000162316 777-525-526-536-537-1458-1457-1525-1526-1527-1530-1850-1863-1818-1817-1816-1815-1741-1740-1270-1274-1273-1302-1303-1398
0.0001592 2641-2622-2619-1492-1491-1490-1513-1512-1830-1831-1814-1815-1786-1787-1788-1789-1790-1791-1803-1864
0.0001592 1709-1534-1533-1531-1530-1850-1863-1818-1817-1816-1815-1786-1787-1788-1789-1790-1791-1803-1864
0.0001592 311-54-267-268-229-232-240-241-1819-1859-1860-1786-1787-1788-1789-1790-1791-1803-1864
0.0001592 777-525-526-536-537-1458-1457-1525-1526-1527-1530-1850-1863-1818-1817-1816-1815-1786-1787-1788-1789-1790-1791-1803-1864
0.000155927 1243-986-1199-1200-1161-1164-1172-1173-2751-2791-2792-2718-2719-2662-2700-2701-2796
0.000153698 1709-1534-1533-1531-1530-1850-1863-1818-1817-1816-1815-1786-1787-1790-1727-1728-1791-1803-1802-1800-1799-1798-1864
0.000153698 2641-2622-2619-1492-1491-1490-1513-1512-1830-1831-1814-1815-1786-1787-1790-1727-1728-1791-1803-1802-1800-1799-1798-1864
0.000153698 311-54-267-268-229-232-240-241-1819-1859-1860-1786-1787-1790-1727-1728-1791-1803-1802-1800-1799-1798-1864
0.000153698 777-525-526-536-537-1458-1457-1525-1526-1527-1530-1850-1863-1818-1817-1816-1815-1786-1787-1790-1727-1728-1791-1803-1802-1800-1799-1798-1864
0.000145514 1243-1066-1065-1064-1041-1384-1397-1352-1351-1350-1349-1275-1274-1273-1287-1752-1249-1719-1718-1769-1726-1793-1803-1864
0.000145514 2175-1969-1913-1955-1945-986-1243-1066-1065-1064-1041-1384-1397-1352-1351-1350-1349-1275-1274-1273-1287-1752-1249-1719-1718-1769-1726-1793-1803-1864
0.000144557 311-105-48-74-73-1917-1916-1969-1970-1972-2288-2289-2329-2284-2283-2282-2281-2207-2206-2205-2234-2233-2194-2193-2258-2191-2236-2217-2235-2192-2330
0.000144557 2175-1998-1997-1996-1973-2316-2329-2284-2283-2282-2281-2207-2206-2205-2234-2233-2194-2193-2258-2191-2236-2217-2235-2192-2330
0.000144557 1709-1457-1461-1468-1469-2390-2389-2457-2458-2459-2462-2782-2795-2750-2749-2748-2747-2673-2672-2202-2205-2234-2233-2194-2193-2258-2191-2236-2217-2235-2192-2330
0.000144557 2641-2466-2465-2463-2462-2782-2795-2750-2749-2748-2747-2673-2672-2202-2205-2234-2233-2194-2193-2258-2191-2236-2217-2235-2192-2330
0.000142968 1709-1535-1664-1663-1627-1628-1638-1639-421-461-462-388-389-390-391-407-406-405-466
0.000142194 311-54-267-268-229-232-240-241-1819-1859-1860-1786-1787-1790-1727-1768-1767-1769-1719-1720-1864
0.000142194 777-525-526-536-537-1458-1457-1525-1526-1527-1530-1850-1863-1818-1817-1816-1815-1786-1787-1790-1727-1768-1767-1769-1719-1720-1864
0.000142194 2641-2622-2619-1492-1491-1490-1513-1512-1830-1831-1814-1815-1786-1787-1790-1727-1768-1767-1769-1719-1720-1864
0.000142194 1709-1534-1533-1531-1530-1850-1863-1818-1817-1816-1815-1786-1787-1790-1727-1768-1767-1769-1719-1720-1864
0.0001395 2175-1969-1913-1955-1945-986-1243-1066-1065-1064-1041-1384-1397-1352-1351-1350-1349-1275-1274-1273-1287-1288-1752-1249-1719-1720-1864
0.0001395 1243-1066-1065-1064-1041-1384-1397-1352-1351-1350-1349-1275-1274-1273-1287-1288-1752-1249-1719-1720-1864
0.000134138 777-525-526-536-537-1458-1457-1525-1526-1527-1530-1850-1863-1818-1817-1816-1815-1786-1787-1730-1768-1769-1864
0.000134138 1709-1534-1533-1531-1530-1850-1863-1818-1817-1816-1815-1786-1787-1730-1768-1769-1864
0.000134138 311-54-267-268-229-232-240-241-1819-1859-1860-1786-1787-1730-1768-1769-1864
0.000134138 2641-2622-2619-1492-1491-1490-1513-1512-1830-1831-1814-1815-1786-1787-1730-1768-1769-1864
0.000133109 1243-986-1945-1955-1952-1978-2296-2297-2280-2279-2248-2249-2246-2270-2269-2330
0.000132527 1709-1534-1533-1531-1530-1850-1863-1818-1817-1816-1815-1786-1787-1790-1727-1768-1769-1719-1720-1864
0.000132527 777-525-526-536-537-1458-1457-1525-1526-1527-1530-1850-1863-1818-1817-1816-1815-1786-1787-1790-1727-1768-1769-1719-1720-1864
0.000132527 311-54-267-268-229-232-240-241-1819-1859-1860-1786-1787-1790-1727-1768-1769-1719-1720-1864
0.000132527 2641-2622-2619-1492-1491-1490-1513-1512-1830-1831-1814-1815-1786-1787-1790-1727-1768-1769-1719-1720-1864
0.00012428 2641-2389-2390-2376-2402-523-524-777-602-601-599-598-918-931-886-885-884-883-809-808-807-836-795-796-859-873-872-860-861-868-867-866-788-789-863-862-870-871-932
0.00012428 1709-1691-564-563-562-558-581-580-898-899-882-883-809-808-807-836-795-796-859-873-872-860-861-868-867-866-788-789-863-862-870-871-932
0.00012428 777-602-601-599-598-918-931-886-885-884-883-809-808-807-836-795-796-859-873-872-860-861-868-867-866-788-789-863-862-870-871-932
0.000121852 311-105-48-74-73-1917-1916-1969-1970-1972-2288-2289-2329-2284-2283-2282-2281-2207-2206-2205-2219-2234-2193-2192-2330
0.000121852 2175-1998-1997-1996-1973-2316-2329-2284-2283-2282-2281-2207-2206-2205-2219-2234-2193-2192-2330
0.000121852 1709-1457-1461-1468-1469-2390-2389-2457-2458-2459-2462-2782-2795-2750-2749-2748-2747-2673-2672-2202-2205-2219-2234-2193-2192-2330
0.000121852 2641-2466-2465-2463-2462-2782-2795-2750-2749-2748-2747-2673-2672-2202-2205-2219-2234-2193-2192-2330
0.000120672 2641-2389-2390-2376-2402-523-524-777-602-601-599-598-918-931-886-885-884-883-809-808-338-337-332-329-328-466
0.000120672 777-602-601-599-598-918-931-886-885-884-883-809-808-338-337-332-329-328-466
0.000116384 2641-2622-2619-1492-1491-1490-1513-1512-1830-1831-1814-1815-1786-1787-1790-1727-1728-1767-1769-1719-1720-1864
0.000116384 311-54-267-268-229-232-240-241-1819-1859-1860-1786-1787-1790-1727-1728-1767-1769-1719-1720-1864
0.000116384 1709-1534-1533-1531-1530-1850-1863-1818-1817-1816-1815-1786-1787-1790-1727-1728-1767-1769-1719-1720-1864
0.000116384 777-525-526-536-537-1458-1457-1525-1526-1527-1530-1850-1863-1818-1817-1816-1815-1786-1787-1790-1727-1728-1767-1769-1719-1720-1864
0.000109639 1243-986-1945-1955-1952-1978-2296-2297-2280-2279-2248-2247-2246-2258-2259-2261-2266-2269-2257-2194-2192-2330
0.000109639 1243-986-1945-1955-1952-1978-2296-2297-2280-2279-2248-2247-2246-2270-2258-2259-2261-2266-2269-2257-2194-2192-2330
0.000107188 777-525-526-536-537-1458-1457-1525-1526-1527-1530-1850-1863-1818-1817-1816-1815-1741-1740-1270-1269-1264-1261-1260-1398
0.000107188 1709-1534-1533-1531-1530-1850-1863-1818-1817-1816-1815-1741-1740-1270-1269-1264-1261-1260-1398
0.000106122 777-762-521-520-2421-2422-2445-2444-2762-2763-2746-2747-2673-2672-2671-2700-2659-2660-2723-2725-2732-2731-2730-2652-2653-2701-2658-2727-2726-2734-2735-2796
0.000106122 1709-1457-1461-1468-1469-2390-2389-2457-2458-2459-2462-2782-2795-2750-2749-2748-2747-2673-2672-2671-2700-2659-2660-2723-2725-2732-2731-2730-2652-2653-2701-2658-2727-2726-2734-2735-2796
0.000106122 2641-2466-2465-2463-2462-2782-2795-2750-2749-2748-2747-2673-2672-2671-2700-2659-2660-2723-2725-2732-2731-2730-2652-2653-2701-2658-2727-2726-2734-2735-2796
0.000106122 1243-986-1199-1200-1161-1164-1172-1173-2751-2791-2792-2718-2719-2722-2723-2725-2732-2731-2730-2652-2653-2701-2658-2727-2726-2734-2735-2796
0.000105915 1243-986-1945-1955-1952-1978-2296-2297-2280-2279-2248-2247-2272-2271-2270-2269-2330
0.000105361 777-603-732-731-695-696-706-707-2285-2325-2326-2252-2253-2254-2255-2271-2270-2269-2330
0.000101428 1243-1066-1065-1064-1041-1384-1397-1352-1351-1350-1349-1275-1274-1270-1273-1302-1303-1398
0.000101428 311-54-1013-1023-1020-1046-1364-1365-1348-1349-1275-1274-1270-1273-1302-1303-1398
0.000101428 2175-1969-1913-1955-1945-986-1243-1066-1065-1064-1041-1384-1397-1352-1351-1350-1349-1275-1274-1270-1273-1302-1303-1398
0.000100156 2175-1969-1913-1955-1945-986-1243-1066-1065-1064-1041-1384-1397-1352-1351-1350-1349-1275-1274-1273-1287-1752-1769-1718-1719-1249-1750-1771-1721-1720-1864
0.000100156 1243-1066-1065-1064-1041-1384-1397-1352-1351-1350-1349-1275-1274-1273-1287-1752-1769-1718-1719-1249-1750-1771-1721-1720-1864
9.7972e-05 1709-1691-564-563-562-558-581-580-898-899-882-883-809-808-807-836-795-796-859-873-874-848-872-871-932
9.7972e-05 2641-2389-2390-2376-2402-523-524-777-602-601-599-598-918-931-886-885-884-883-809-808-807-836-795-796-859-873-874-848-872-871-932
9.7972e-05 777-602-601-599-598-918-931-886-885-884-883-809-808-807-836-795-796-859-873-874-848-872-871-932
9.49481e-05 1709-1457-1461-1468-1469-2390-2389-2457-2458-2459-2462-2782-2795-2750-2749-2748-2747-2673-2672-2202-2201-2234-2235-2330
9.49481e-05 2641-2466-2465-2463-2462-2782-2795-2750-2749-2748-2747-2673-2672-2202-2201-2234-2235-2330
8.82424e-05 311-54-267-268-229-232-240-241-1819-1859-1860-1786-1787-1790-1728-1767-1769-1864
8.82424e-05 2641-2622-2619-1492-1491-1490-1513-1512-1830-1831-1814-1815-1786-1787-1790-1728-1767-1769-1864
8.82424e-05 1709-1534-1533-1531-1530-1850-1863-1818-1817-1816-1815-1786-1787-1790-1728-1767-1769-1864
8.82424e-05 777-525-526-536-537-1458-1457-1525-1526-1527-1530-1850-1863-1818-1817-1816-1815-1786-1787-1790-1728-1767-1769-1864
8.77414e-05 311-54-267-268-229-232-240-241-1819-1859-1860-1786-1783-1727-1726-1864
8.77414e-05 1709-1534-1533-1531-1530-1850-1863-1818-1817-1816-1815-1786-1783-1727-1726-1864
8.77414e-05 777-525-526-536-537-1458-1457-1525-1526-1527-1530-1850-1863-1818-1817-1816-1815-1786-1783-1727-1726-1864
8.77414e-05 2641-2622-2619-1492-1491-1490-1513-1512-1830-1831-1814-1815-1786-1783-1727-1726-1864
8.44428e-05 2175-1918-81-91-88-114-432-433-416-417-343-342-804-341-370-371-466
8.44428e-05 311-134-133-132-109-452-465-420-419-418-417-343-342-804-341-370-371-466
8.44428e-05 1243-1037-981-1023-1013-54-311-134-133-132-109-452-465-420-419-418-417-343-342-804-341-370-371-466
8.4006e-05 1243-986-1199-1200-1161-1164-1172-1173-2751-2791-2792-2718-2719-2663-2664-2698-2699-2701-2796
8.32599e-05 1709-1457-1461-1468-1469-2390-2389-2457-2458-2459-2462-2782-2795-2750-2749-2748-2747-2673-2672-2202-2201-2196-2193-2192-2330
8.32599e-05 2641-2466-2465-2463-2462-2782-2795-2750-2749-2748-2747-2673-2672-2202-2201-2196-2193-2192-2330
8.12309e-05 311-134-133-132-109-452-465-420-419-418-417-343-342-341-370-329-394-406-393-395-402-466
8.12309e-05 2175-1918-81-91-88-114-432-433-416-417-343-342-341-370-329-394-406-393-395-402-466
8.12309e-05 2641-2389-2390-2376-2402-523-524-777-602-601-599-598-918-931-886-885-884-883-809-808-338-341-370-329-394-406-393-395-402-466
8.12309e-05 1243-1037-981-1023-1013-54-311-134-133-132-109-452-465-420-419-418-417-343-342-341-370-329-394-406-393-395-402-466
8.12309e-05 777-602-601-599-598-918-931-886-885-884-883-809-808-338-341-370-329-394-406-393-395-402-466
7.73155e-05 2641-2466-2465-2463-2462-2782-2795-2750-2749-2748-2747-2673-2672-2668-2205-2234-2235-2330
7.73155e-05 1709-1457-1461-1468-1469-2390-2389-2457-2458-2459-2462-2782-2795-2750-2749-2748-2747-2673-2672-2668-2205-2234-2235-2330
7.13599e-05 777-602-601-599-598-918-931-886-885-884-883-809-808-338-807-836-837-932
7.13599e-05 2641-2389-2390-2376-2402-523-524-777-602-601-599-598-918-931-886-885-884-883-809-808-338-807-836-837-932
7.13599e-05 1709-1691-564-563-562-558-581-580-898-899-882-883-809-808-338-807-836-837-932
6.94636e-05 1709-1535-1664-1663-1627-1628-1638-1639-421-461-462-388-385-329-328-466
6.76679e-05 311-105-48-74-73-1917-1916-1969-1970-1972-2288-2289-2329-2284-2283-2282-2281-2207-2206-2668-2205-2234-2235-2330
6.76679e-05 2175-1998-1997-1996-1973-2316-2329-2284-2283-2282-2281-2207-2206-2668-2205-2234-2235-2330
6.70776e-05 1709-1457-1461-1468-1469-2390-2389-2457-2458-2459-2462-2782-2795-2750-2749-2748-2747-2673-2672-2671-2700-2701-2658-2727-2731-2732-2735-2734-2733-2728-2729-2730-2796
6.70776e-05 2641-2466-2465-2463-2462-2782-2795-2750-2749-2748-2747-2673-2672-2671-2700-2701-2658-2727-2731-2732-2735-2734-2733-2728-2729-2730-2796
6.70776e-05 777-762-521-520-2421-2422-2445-2444-2762-2763-2746-2747-2673-2672-2671-2700-2701-2658-2727-2731-2732-2735-2734-2733-2728-2729-2730-2796
6.63252e-05 1709-1534-1533-1531-1530-1850-1863-1818-1817-1816-1815-1741-1740-1736-1273-1302-1303-1398
6.63252e-05 777-525-526-536-537-1458-1457-1525-1526-1527-1530-1850-1863-1818-1817-1816-1815-1741-1740-1736-1273-1302-1303-1398
6.35637e-05 2641-2389-2390-2376-2402-523-524-777-602-601-599-598-918-931-886-885-884-883-809-808-807-836-837-794-863-867-868-871-870-869-864-865-866-932
6.35637e-05 777-602-601-599-598-918-931-886-885-884-883-809-808-807-836-837-794-863-867-868-871-870-869-864-865-866-932
6.35637e-05 1709-1691-564-563-562-558-581-580-898-899-882-883-809-808-807-836-837-794-863-867-868-871-870-869-864-865-866-932
6.31687e-05 1243-1066-1065-1064-1041-1384-1397-1352-1351-1350-1349-1275-1274-1273-1287-1752-1249-1719-1769-1726-1795-1799-1800-1803-1802-1801-1796-1797-1798-1864
6.31687e-05 1243-1066-1065-1064-1041-1384-1397-1352-1351-1350-1349-1275-1274-1273-1287-1752-1769-1726-1795-1799-1800-1803-1802-1801-1796-1797-1798-1864
6.31687e-05 2175-1969-1913-1955-1945-986-1243-1066-1065-1064-1041-1384-1397-1352-1351-1350-1349-1275-1274-1273-1287-1752-1769-1726-1795-1799-1800-1803-1802-1801-1796-1797-1798-1864
6.31687e-05 2175-1969-1913-1955-1945-986-1243-1066-1065-1064-1041-1384-1397-1352-1351-1350-1349-1275-1274-1273-1287-1752-1249-1719-1769-1726-1795-1799-1800-1803-1802-1801-1796-1797-1798-1864
6.24566e-05 2175-2130-2129-2093-2096-2104-2105-887-927-928-854-802-803-798-795-794-932
6.17027e-05 2641-2467-2596-2595-2559-2560-2570-2571-1353-1393-1394-1320-1317-1261-1260-1398
6.08767e-05 2641-2389-2390-2376-2402-523-524-777-602-601-599-598-918-931-886-885-884-883-809-810-812-836-837-932
6.08767e-05 777-602-601-599-598-918-931-886-885-884-883-809-810-812-836-837-932
6.08767e-05 1709-1691-564-563-562-558-581-580-898-899-882-883-809-810-812-836-837-932
5.7376e-05 2641-2389-2390-2376-2402-523-524-777-602-601-599-598-918-931-886-885-884-883-809-808-804-341-370-371-466
5.7376e-05 777-602-601-599-598-918-931-886-885-884-883-809-808-804-341-370-371-466
5.452e-05 2641-2466-2465-2463-2462-2782-2795-2750-2749-2748-2747-2673-2674-2676-2700-2701-2796
5.452e-05 1709-1457-1461-1468-1469-2390-2389-2457-2458-2459-2462-2782-2795-2750-2749-2748-2747-2673-2674-2676-2700-2701-2796
5.452e-05 777-762-521-520-2421-2422-2445-2444-2762-2763-2746-2747-2673-2674-2676-2700-2701-2796
5.39018e-05 2641-2467-2596-2595-2559-2560-2570-2571-1353-1393-1394-1320-1321-1324-1261-1260-1329-1398
5.36688e-05 1709-1457-1461-1468-1469-2390-2389-2457-2458-2459-2462-2782-2795-2750-2749-2748-2747-2673-2672-2202-2671-2700-2701-2796
5.36688e-05 2641-2466-2465-2463-2462-2782-2795-2750-2749-2748-2747-2673-2672-2202-2671-2700-2701-2796
5.36688e-05 777-762-521-520-2421-2422-2445-2444-2762-2763-2746-2747-2673-2672-2202-2671-2700-2701-2796
5.32147e-05 2175-2130-2129-2093-2096-2104-2105-887-927-928-854-802-803-798-836-837-932
5.21267e-05 777-603-732-731-695-696-706-707-2285-2325-2326-2252-2200-2201-2234-2235-2330
4.99822e-05 1243-1066-1065-1064-1041-1384-1397-1352-1351-1350-1349-1275-1274-1273-1270-1739-1768-1769-1864
4.99822e-05 2175-1969-1913-1955-1945-986-1243-1066-1065-1064-1041-1384-1397-1352-1351-1350-1349-1275-1274-1273-1270-1739-1768-1769-1864
4.76769e-05 1709-1691-564-563-562-558-581-580-898-899-882-883-809-808-807-812-838-839-789-932
4.76769e-05 777-602-601-599-598-918-931-886-885-884-883-809-808-807-812-838-839-789-932
4.76769e-05 2641-2389-2390-2376-2402-523-524-777-602-601-599-598-918-931-886-885-884-883-809-808-807-812-838-839-789-932
4.76662e-05 1709-1535-1664-1663-1627-1628-1638-1639-421-461-462-388-385-394-406-405-466
4.69683e-05 1243-986-1199-1200-1161-1164-1172-1173-2751-2791-2792-2718-2715-2659-2658-2796
4.5994e-05 777-603-732-731-695-696-706-707-2285-2325-2326-2252-2253-2256-2271-2270-2269-2266-2330
4.57098e-05 777-603-732-731-695-696-706-707-2285-2325-2326-2252-2200-2201-2196-2193-2192-2330
4.5401e-05 311-54-1013-1023-1020-1046-1364-1365-1348-1349-1275-1274-1273-1302-1303-1260-1327-1329-1334-1337-1336-1335-1333-1332-1398
4.5401e-05 1243-1066-1065-1064-1041-1384-1397-1352-1351-1350-1349-1275-1274-1273-1302-1303-1260-1327-1329-1334-1337-1336-1335-1333-1332-1398
4.5401e-05 1709-1534-1533-1531-1530-1850-1863-1818-1817-1816-1815-1741-1740-1270-1273-1302-1303-1260-1327-1329-1334-1337-1336-1335-1333-1332-1398
4.5401e-05 1243-1066-1065-1064-1041-1384-1397-1352-1351-1350-1349-1275-1274-1273-1302-1301-1303-1260-1327-1329-1334-1337-1336-1335-1333-1332-1398
4.5401e-05 777-525-526-536-537-1458-1457-1525-1526-1527-1530-1850-1863-1818-1817-1816-1815-1741-1740-1270-1273-1302-1301-1303-1260-1327-1329-1334-1337-1336-1335-1333-1332-1398
4.5401e-05 777-525-526-536-537-1458-1457-1525-1526-1527-1530-1850-1863-1818-1817-1816-1815-1741-1740-1270-1273-1302-1303-1260-1327-1329-1334-1337-1336-1335-1333-1332-1398
4.5401e-05 2175-1969-1913-1955-1945-986-1243-1066-1065-1064-1041-1384-1397-1352-1351-1350-1349-1275-1274-1273-1302-1303-1260-1327-1329-1334-1337-1336-1335-1333-1332-1398
4.5401e-05 311-54-1013-1023-1020-1046-1364-1365-1348-1349-1275-1274-1273-1302-1301-1303-1260-1327-1329-1334-1337-1336-1335-1333-1332-1398
4.5401e-05 1709-1534-1533-1531-1530-1850-1863-1818-1817-1816-1815-1741-1740-1270-1273-1302-1301-1303-1260-1327-1329-1334-1337-1336-1335-1333-1332-1398
4.5401e-05 2175-1969-1913-1955-1945-986-1243-1066-1065-1064-1041-1384-1397-1352-1351-1350-1349-1275-1274-1273-1302-1301-1303-1260-1327-1329-1334-1337-1336-1335-1333-1332-1398
4.40308e-05 2175-1969-1913-1955-1945-986-1243-1066-1065-1064-1041-1384-1397-1352-1351-1350-1349-1275-1276-1272-1273-1302-1303-1398
4.40308e-05 1243-1066-1065-1064-1041-1384-1397-1352-1351-1350-1349-1275-1276-1272-1273-1302-1303-1398
4.40308e-05 311-54-1013-1023-1020-1046-1364-1365-1348-1349-1275-1276-1272-1273-1302-1303-1398
4.21761e-05 2175-1918-81-91-88-114-432-433-416-417-343-344-340-332-329-328-466
4.21761e-05 311-134-133-132-109-452-465-420-419-418-417-343-344-340-332-329-328-466
4.21761e-05 1243-1037-981-1023-1013-54-311-134-133-132-109-452-465-420-419-418-417-343-344-340-332-329-328-466
4.18987e-05 2175-1998-1997-1996-1973-2316-2329-2284-2283-2282-2281-2207-2206-2205-2234-2233-2235-2192-2261-2266-2269-2270-2258-2191-2190-2187-2330
4.18987e-05 311-105-48-74-73-1917-1916-1969-1970-1972-2288-2289-2329-2284-2283-2282-2281-2207-2206-2205-2234-2235-2192-2261-2266-2269-2270-2258-2191-2190-2187-2330
4.18987e-05 2175-1998-1997-1996-1973-2316-2329-2284-2283-2282-2281-2207-2206-2205-2234-2235-2192-2261-2266-2269-2270-2258-2191-2190-2187-2330
4.18987e-05 2641-2466-2465-2463-2462-2782-2795-2750-2749-2748-2747-2673-2672-2202-2205-2234-2233-2235-2192-2261-2266-2269-2270-2258-2191-2190-2187-2330
4.18987e-05 1709-1457-1461-1468-1469-2390-2389-2457-2458-2459-2462-2782-2795-2750-2749-2748-2747-2673-2672-2202-2205-2234-2233-2235-2192-2261-2266-2269-2270-2258-2191-2190-2187-2330
4.18987e-05 311-105-48-74-73-1917-1916-1969-1970-1972-2288-2289-2329-2284-2283-2282-2281-2207-2206-2205-2234-2233-2235-2192-2261-2266-2269-2270-2258-2191-2190-2187-2330
4.18987e-05 1709-1457-1461-1468-1469-2390-2389-2457-2458-2459-2462-2782-2795-2750-2749-2748-2747-2673-2672-2202-2205-2234-2235-2192-2261-2266-2269-2270-2258-2191-2190-2187-2330
4.18987e-05 2641-2466-2465-2463-2462-2782-2795-2750-2749-2748-2747-2673-2672-2202-2205-2234-2235-2192-2261-2266-2269-2270-2258-2191-2190-2187-2330
4.11037e-05 1243-1037-981-1023-1013-54-311-134-133-132-109-452-465-420-419-418-417-343-342-804-341-370-329-328-466
4.11037e-05 311-134-133-132-109-452-465-420-419-418-417-343-342-804-341-370-329-328-466
4.11037e-05 2175-1918-81-91-88-114-432-433-416-417-343-342-804-341-370-329-328-466
4.04794e-05 1243-1037-981-1023-1013-54-311-134-133-132-109-452-465-420-419-418-417-343-342-341-370-371-328-395-402-405-404-396-397-326-323-466
4.04794e-05 2641-2389-2390-2376-2402-523-524-777-602-601-599-598-918-931-886-885-884-883-809-808-338-341-370-371-328-395-402-405-404-396-397-326-323-466
4.04794e-05 2175-1918-81-91-88-114-432-433-416-417-343-342-341-370-371-328-395-402-405-404-396-397-326-323-466
4.04794e-05 311-134-133-132-109-452-465-420-419-418-417-343-342-341-370-371-328-395-402-405-404-396-397-326-323-466
4.04794e-05 777-602-601-599-598-918-931-886-885-884-883-809-808-338-341-370-371-328-395-402-405-404-396-397-326-323-466
3.984e-05 777-603-732-731-695-696-706-707-2285-2325-2326-2252-2249-2246-2270-2269-2330
3.94811e-05 2175-1998-1997-1996-1973-2316-2329-2284-2283-2282-2281-2207-2206-2205-2234-2233-2194-2193-2258-2259-2261-2266-2269-2268-2260-2240-2189-2190-2187-2330
3.94811e-05 1709-1457-1461-1468-1469-2390-2389-2457-2458-2459-2462-2782-2795-2750-2749-2748-2747-2673-2672-2202-2205-2234-2233-2194-2193-2258-2259-2261-2266-2269-2268-2260-2240-2189-2190-2187-2330
3.94811e-05 2641-2466-2465-2463-2462-2782-2795-2750-2749-2748-2747-2673-2672-2202-2205-2234-2233-2194-2193-2258-2259-2261-2266-2269-2268-2260-2240-2189-2190-2187-2330
3.94811e-05 311-105-48-74-73-1917-1916-1969-1970-1972-2288-2289-2329-2284-2283-2282-2281-2207-2206-2205-2234-2233-2194-2193-2258-2259-2261-2266-2269-2268-2260-2240-2189-2190-2187-2330
3.80424e-05 1243-1066-1065-1064-1041-1384-1397-1352-1351-1350-1349-1275-1274-1270-1739-1768-1769-1864
3.80424e-05 2175-1969-1913-1955-1945-986-1243-1066-1065-1064-1041-1384-1397-1352-1351-1350-1349-1275-1274-1270-1739-1768-1769-1864
3.70416e-05 777-525-526-536-537-1458-1457-1525-1526-1527-1530-1850-1863-1818-1817-1816-1815-1786-1787-1790-1727-1728-1726-1795-1798-1864
3.70416e-05 311-54-267-268-229-232-240-241-1819-1859-1860-1786-1787-1790-1727-1728-1726-1795-1798-1864
3.70416e-05 1709-1534-1533-1531-1530-1850-1863-1818-1817-1816-1815-1786-1787-1790-1727-1728-1726-1795-1798-1864
3.70416e-05 2641-2622-2619-1492-1491-1490-1513-1512-1830-1831-1814-1815-1786-1787-1790-1727-1728-1726-1795-1798-1864
3.5907e-05 1243-986-1199-1200-1161-1164-1172-1173-2751-2791-2792-2718-2666-2667-2662-2700-2701-2796
3.48191e-05 2641-2622-2619-1492-1491-1490-1513-1512-1830-1831-1814-1815-1786-1787-1790-1727-1728-1791-1792-1793-1800-1799-1864
3.48191e-05 311-54-267-268-229-232-240-241-1819-1859-1860-1786-1787-1790-1727-1728-1791-1792-1793-1800-1799-1864
3.48191e-05 777-525-526-536-537-1458-1457-1525-1526-1527-1530-1850-1863-1818-1817-1816-1815-1786-1787-1790-1727-1728-1791-1792-1793-1800-1799-1864
3.48191e-05 1709-1534-1533-1531-1530-1850-1863-1818-1817-1816-1815-1786-1787-1790-1727-1728-1791-1792-1793-1800-1799-1864
3.44615e-05 2175-1969-1913-1955-1945-986-1243-1066-1065-1064-1041-1384-1397-1352-1351-1350-1349-1320-1321-1324-1325-1337-1398
3.44615e-05 1243-1066-1065-1064-1041-1384-1397-1352-1351-1350-1349-1320-1321-1324-1325-1337-1398
3.44615e-05 311-54-1013-1023-1020-1046-1364-1365-1348-1349-1320-1321-1324-1325-1337-1398
3.44607e-05 1709-1691-564-563-562-558-581-580-898-899-882-883-809-854-855-858-859-871-932
3.44607e-05 777-602-601-599-598-918-931-886-885-884-883-809-854-855-858-859-871-932
3.44607e-05 2641-2389-2390-2376-2402-523-524-777-602-601-599-598-918-931-886-885-884-883-809-854-855-858-859-871-932
3.37604e-05 2175-1918-81-91-88-114-432-433-416-417-388-389-392-393-405-466
3.37604e-05 311-134-133-132-109-452-465-420-419-418-417-388-389-392-393-405-466
3.37604e-05 1243-1037-981-1023-1013-54-311-134-133-132-109-452-465-420-419-418-417-388-389-392-393-405-466
3.29469e-05 1709-1535-1664-1663-1627-1628-1638-1639-421-461-462-388-389-392-407-406-405-402-466
3.26906e-05 1709-1534-1533-1531-1530-1850-1863-1818-1817-1816-1815-1786-1734-1735-1766-1767-1769-1864
3.26906e-05 311-54-267-268-229-232-240-241-1819-1859-1860-1786-1734-1735-1766-1767-1769-1864
3.26906e-05 777-525-526-536-537-1458-1457-1525-1526-1527-1530-1850-1863-1818-1817-1816-1815-1786-1734-1735-1766-1767-1769-1864
3.26906e-05 2641-2622-2619-1492-1491-1490-1513-1512-1830-1831-1814-1815-1786-1734-1735-1766-1767-1769-1864
3.11893e-05 1709-1534-1533-1531-1530-1850-1863-1818-1817-1816-1815-1741-1740-1739-1768-1769-1864
3.11893e-05 2641-2622-2619-1492-1491-1490-1513-1512-1830-1831-1814-1815-1741-1740-1739-1768-1769-1864
3.11893e-05 777-525-526-536-537-1458-1457-1525-1526-1527-1530-1850-1863-1818-1817-1816-1815-1741-1740-1739-1768-1769-1864
2.90662e-05 2175-1969-1913-1955-1945-986-1243-1066-1065-1064-1041-1384-1397-1352-1351-1350-1349-1275-1276-1272-1264-1261-1260-1398
2.90662e-05 1243-1066-1065-1064-1041-1384-1397-1352-1351-1350-1349-1275-1276-1272-1264-1261-1260-1398
2.90662e-05 311-54-1013-1023-1020-1046-1364-1365-1348-1349-1275-1276-1272-1264-1261-1260-1398
2.86131e-05 1243-1066-1065-1064-1041-1384-1397-1352-1351-1350-1349-1275-1274-1273-1736-1735-1730-1727-1726-1864
2.86131e-05 2175-1969-1913-1955-1945-986-1243-1066-1065-1064-1041-1384-1397-1352-1351-1350-1349-1275-1274-1273-1736-1735-1730-1727-1726-1864
2.82099e-05 2175-1998-1997-1996-1973-2316-2329-2284-2283-2282-2281-2207-2208-2210-2236-2235-2330
2.82099e-05 311-105-48-74-73-1917-1916-1969-1970-1972-2288-2289-2329-2284-2283-2282-2281-2207-2208-2210-2236-2235-2330
2.79286e-05 2641-2389-2390-2376-2402-523-524-777-602-601-599-598-918-931-886-885-884-883-809-808-804-341-370-329-328-466
2.79286e-05 777-602-601-599-598-918-931-886-885-884-883-809-808-804-341-370-329-328-466
2.61129e-05 2175-1998-1997-1996-1973-2316-2329-2284-2283-2282-2281-2207-2208-2204-2196-2193-2192-2330
2.61129e-05 311-105-48-74-73-1917-1916-1969-1970-1972-2288-2289-2329-2284-2283-2282-2281-2207-2208-2204-2196-2193-2192-2330
2.55607e-05 1709-1691-564-563-562-558-581-580-898-899-882-883-854-855-858-859-871-932
2.55607e-05 2641-2389-2390-2376-2402-523-524-777-602-601-599-598-918-931-886-885-884-883-854-855-858-859-871-932
2.55607e-05 777-602-601-599-598-918-931-886-885-884-883-854-855-858-859-871-932
2.55591e-05 311-54-267-268-229-232-240-241-1819-1859-1860-1786-1787-1790-1791-1728-1727-1726-1795-1798-1864
2.55591e-05 2641-2622-2619-1492-1491-1490-1513-1512-1830-1831-1814-1815-1786-1787-1790-1791-1728-1727-1726-1795-1798-1864
2.55591e-05 777-525-526-536-537-1458-1457-1525-1526-1527-1530-1850-1863-1818-1817-1816-1815-1786-1787-1790-1791-1728-1727-1726-1795-1798-1864
2.55591e-05 1709-1534-1533-1531-1530-1850-1863-1818-1817-1816-1815-1786-1787-1790-1791-1728-1727-1726-1795-1798-1864
2.53705e-05 311-54-1013-1023-1020-1046-1364-1365-1348-1349-1275-1274-1270-1273-1302-1261-1260-1398
2.53705e-05 1243-1066-1065-1064-1041-1384-1397-1352-1351-1350-1349-1275-1274-1270-1273-1302-1261-1260-1398
2.53705e-05 2175-1969-1913-1955-1945-986-1243-1066-1065-1064-1041-1384-1397-1352-1351-1350-1349-1275-1274-1270-1273-1302-1261-1260-1398
2.38943e-05 311-134-133-132-109-452-465-420-419-418-417-343-342-341-355-370-329-394-406-405-466
2.38943e-05 2175-1918-81-91-88-114-432-433-416-417-343-342-341-355-370-329-394-406-405-466
2.38943e-05 2641-2389-2390-2376-2402-523-524-777-602-601-599-598-918-931-886-885-884-883-809-808-338-341-355-370-329-394-406-405-466
2.38943e-05 777-602-601-599-598-918-931-886-885-884-883-809-808-338-341-355-370-329-394-406-405-466
2.38943e-05 1243-1037-981-1023-1013-54-311-134-133-132-109-452-465-420-419-418-417-343-342-341-355-370-329-394-406-405-466
2.38237e-05 1243-1037-981-1023-1013-54-311-134-133-132-109-452-465-420-419-418-417-343-388-389-392-393-405-466
2.38237e-05 2175-1918-81-91-88-114-432-433-416-417-343-388-389-392-393-405-466
2.38237e-05 311-134-133-132-109-452-465-420-419-418-417-343-388-389-392-393-405-466
2.32394e-05 1709-1457-1461-1468-1469-2390-2389-2457-2458-2459-2462-2782-2795-2750-2749-2748-2747-2673-2672-2668-2205-2234-2193-2192-2330
2.32394e-05 2641-2466-2465-2463-2462-2782-2795-2750-2749-2748-2747-2673-2672-2668-2205-2234-2193-2192-2330
2.2633e-05 2175-1998-1997-1996-1973-2316-2329-2284-2283-2282-2281-2252-2253-2256-2257-2269-2330
2.2633e-05 311-105-48-74-73-1917-1916-1969-1970-1972-2288-2289-2329-2284-2283-2282-2281-2252-2253-2256-2257-2269-2330
2.13852e-05 1243-1066-1065-1064-1041-1384-1397-1352-1351-1350-1349-1275-1274-1270-1739-1768-1769-1726-1864
2.13852e-05 2175-1969-1913-1955-1945-986-1243-1066-1065-1064-1041-1384-1397-1352-1351-1350-1349-1275-1274-1270-1739-1768-1769-1726-1864
2.06756e-05 777-525-526-536-537-1458-1457-1525-1526-1527-1530-1850-1863-1818-1817-1816-1815-1741-1737-1736-1273-1302-1303-1398
2.06756e-05 1709-1534-1533-1531-1530-1850-1863-1818-1817-1816-1815-1741-1737-1736-1273-1302-1303-1398
2.03396e-05 2175-1998-1997-1996-1973-2316-2329-2284-2283-2282-2281-2207-2206-2668-2205-2234-2193-2192-2330
2.03396e-05 311-105-48-74-73-1917-1916-1969-1970-1972-2288-2289-2329-2284-2283-2282-2281-2207-2206-2668-2205-2234-2193-2192-2330
1.99747e-05 1709-1457-1461-1468-1469-2390-2389-2457-2458-2459-2462-2782-2795-2750-2749-2748-2747-2718-2719-2722-2723-2735-2796
1.99747e-05 2641-2466-2465-2463-2462-2782-2795-2750-2749-2748-2747-2718-2719-2722-2723-2735-2796
1.99747e-05 777-762-521-520-2421-2422-2445-2444-2762-2763-2746-2747-2718-2719-2722-2723-2735-2796
1.95257e-05 2641-2467-2596-2595-2559-2560-2570-2571-1353-1393-1394-1320-1321-1317-1326-1327-1329-1398
1.90185e-05 777-602-601-599-598-918-931-886-885-884-883-809-805-804-341-370-371-466
1.90185e-05 2641-2389-2390-2376-2402-523-524-777-602-601-599-598-918-931-886-885-884-883-809-805-804-341-370-371-466
1.90139e-05 311-54-267-268-229-232-240-241-1819-1859-1860-1785-1786-1787-1790-1791-1803-1864
1.65901e-05 1709-1534-1533-1531-1530-1850-1863-1818-1817-1816-1815-1741-1740-1736-1273-1302-1261-1260-1398
1.65901e-05 777-525-526-536-537-1458-1457-1525-1526-1527-1530-1850-1863-1818-1817-1816-1815-1741-1740-1736-1273-1302-1261-1260-1398
1.63804e-05 2175-1969-1913-1955-1945-986-1243-1066-1065-1064-1041-1384-1397-1352-1351-1350-1349-1320-1321-1324-1261-1260-1398
1.63804e-05 311-54-1013-1023-1020-1046-1364-1365-1348-1349-1320-1321-1324-1261-1260-1398
1.63804e-05 1243-1066-1065-1064-1041-1384-1397-1352-1351-1350-1349-1320-1321-1324-1261-1260-1398
1.59578e-05 777-603-732-731-695-696-706-707-2285-2325-2326-2252-2253-2249-2258-2259-2266-2330
1.5559e-05 1243-1066-1065-1064-1041-1384-1397-1352-1351-1350-1349-1275-1274-1273-1302-1303-1252-1249-1719-1720-1864
1.5559e-05 2175-1969-1913-1955-1945-986-1243-1066-1065-1064-1041-1384-1397-1352-1351-1350-1349-1275-1274-1273-1302-1303-1252-1249-1719-1720-1864
1.53792e-05 2641-2622-2619-1492-1491-1490-1513-1512-1830-1831-1814-1815-1786-1787-1790-1727-1728-1791-1792-1725-1724-1723-1722-1798-1864
1.53792e-05 1709-1534-1533-1531-1530-1850-1863-1818-1817-1816-1815-1786-1787-1790-1727-1728-1791-1792-1725-1724-1723-1722-1798-1864
1.53792e-05 777-525-526-536-537-1458-1457-1525-1526-1527-1530-1850-1863-1818-1817-1816-1815-1786-1787-1790-1727-1728-1791-1792-1725-1724-1723-1722-1798-1864
1.53792e-05 311-54-267-268-229-232-240-241-1819-1859-1860-1786-1787-1790-1727-1728-1791-1792-1725-1724-1723-1722-1798-1864
1.50755e-05 311-54-1013-1023-1020-1046-1364-1365-1348-1349-1275-1274-1273-1302-1301-1262-1261-1259-1258-1329-1334-1337-1327-1328-1308-1307-1304-1303-1398
1.50755e-05 1709-1534-1533-1531-1530-1850-1863-1818-1817-1816-1815-1741-1740-1270-1273-1302-1301-1262-1261-1259-1258-1329-1334-1337-1327-1328-1308-1307-1304-1303-1398
1.50755e-05 777-525-526-536-537-1458-1457-1525-1526-1527-1530-1850-1863-1818-1817-1816-1815-1741-1740-1270-1273-1302-1301-1262-1261-1259-1258-1329-1334-1337-1327-1328-1308-1307-1304-1303-1398
1.50755e-05 2175-1969-1913-1955-1945-986-1243-1066-1065-1064-1041-1384-1397-1352-1351-1350-1349-1275-1274-1273-1302-1301-1262-1261-1259-1258-1329-1334-1337-1327-1328-1308-1307-1304-1303-1398
1.50755e-05 1243-1066-1065-1064-1041-1384-1397-1352-1351-1350-1349-1275-1274-1273-1302-1301-1262-1261-1259-1258-1329-1334-1337-1327-1328-1308-1307-1304-1303-1398
1.43328e-05 2641-2466-2465-2463-2462-2782-2795-2750-2749-2748-2747-2673-2669-2668-2205-2234-2235-2330
1.43328e-05 1709-1457-1461-1468-1469-2390-2389-2457-2458-2459-2462-2782-2795-2750-2749-2748-2747-2673-2669-2668-2205-2234-2235-2330
1.40782e-05 1709-1535-1664-1663-1627-1628-1638-1639-421-461-462-387-386-408-407-406-405-466
1.35066e-05 1709-1535-1664-1663-1627-1628-1638-1639-421-461-462-388-389-385-394-395-402-466
1.13832e-05 311-54-1013-1023-1020-1046-1364-1365-1348-1347-1316-1315-1314-1338-1337-1398
1.132e-05 2641-2467-2596-2595-2559-2560-2570-2571-1353-1393-1394-1319-1318-1340-1339-1338-1337-1398
1.12985e-05 777-603-732-731-695-696-706-707-2285-2325-2326-2251-2250-2272-2271-2270-2269-2330
1.11084e-05 2175-1998-1997-1996-1973-2316-2329-2284-2283-2282-2281-2208-2210-2236-2235-2330
1.11084e-05 311-105-48-74-73-1917-1916-1969-1970-1972-2288-2289-2329-2284-2283-2282-2281-2208-2210-2236-2235-2330
1.08914e-05 777-602-601-599-598-918-931-886-885-884-883-809-808-338-337-332-329-394-406-405-466
1.08914e-05 2641-2389-2390-2376-2402-523-524-777-602-601-599-598-918-931-886-885-884-883-809-808-338-337-332-329-394-406-405-466
1.06301e-05 2175-2130-2129-2093-2096-2104-2105-887-927-928-853-854-855-858-859-871-932
1.03561e-05 1709-1457-1461-1468-1469-2390-2389-2457-2458-2459-2462-2782-2795-2750-2749-2748-2747-2718-2719-2722-2659-2658-2796
1.03561e-05 2641-2466-2465-2463-2462-2782-2795-2750-2749-2748-2747-2718-2719-2722-2659-2658-2796
1.03561e-05 777-762-521-520-2421-2422-2445-2444-2762-2763-2746-2747-2718-2719-2722-2659-2658-2796
1.03027e-05 777-525-526-536-537-1458-1457-1525-1526-1527-1530-1850-1863-1818-1817-1816-1815-1786-1787-1730-1768-1769-1719-1720-1864
1.03027e-05 311-54-267-268-229-232-240-241-1819-1859-1860-1786-1787-1730-1768-1769-1719-1720-1864
1.03027e-05 1709-1534-1533-1531-1530-1850-1863-1818-1817-1816-1815-1786-1787-1730-1768-1769-1719-1720-1864
1.03027e-05 2641-2622-2619-1492-1491-1490-1513-1512-1830-1831-1814-1815-1786-1787-1730-1768-1769-1719-1720-1864
1.02826e-05 311-105-48-74-73-1917-1916-1969-1970-1972-2288-2289-2329-2284-2283-2282-2281-2208-2204-2196-2193-2192-2330
1.02826e-05 2175-1998-1997-1996-1973-2316-2329-2284-2283-2282-2281-2208-2204-2196-2193-2192-2330
9.59035e-06 2641-2467-2596-2595-2559-2560-2570-2571-1353-1393-1394-1320-1317-1326-1327-1329-1398
9.25751e-06 2641-2389-2390-2376-2402-523-524-777-602-601-599-598-918-931-886-885-884-883-809-805-804-341-370-329-328-466
9.25751e-06 777-602-601-599-598-918-931-886-885-884-883-809-805-804-341-370-329-328-466
8.60057e-06 1709-1457-1461-1468-1469-2390-2389-2457-2458-2459-2462-2782-2795-2750-2749-2748-2747-2673-2672-2202-2205-2234-2233-2194-2193-2258-2191-2236-2235-2187-2237-2238-2189-2261-2192-2330
8.60057e-06 2175-1998-1997-1996-1973-2316-2329-2284-2283-2282-2281-2207-2206-2205-2234-2233-2194-2193-2258-2191-2236-2235-2187-2237-2238-2189-2261-2192-2330
8.60057e-06 2641-2466-2465-2463-2462-2782-2795-2750-2749-2748-2747-2673-2672-2202-2205-2234-2233-2194-2193-2258-2191-2236-2235-2187-2237-2238-2189-2261-2192-2330
8.60057e-06 311-105-48-74-73-1917-1916-1969-1970-1972-2288-2289-2329-2284-2283-2282-2281-2207-2206-2205-2234-2233-2194-2193-2258-2191-2236-2235-2187-2237-2238-2189-2261-2192-2330
8.53599e-06 1243-986-1199-1200-1161-1164-1172-1173-2751-2791-2792-2717-2718-2719-2722-2723-2735-2796
8.46743e-06 2641-2467-2596-2595-2559-2560-2570-2571-1353-1393-1394-1319-1318-1317-1261-1260-1398
8.44849e-06 2641-2622-2619-1492-1491-1490-1513-1512-1830-1831-1814-1813-1782-1783-1727-1726-1864
8.3108e-06 1243-1066-1065-1064-1041-1384-1397-1352-1351-1350-1346-1316-1315-1314-1338-1337-1398
8.3108e-06 2175-1969-1913-1955-1945-986-1243-1066-1065-1064-1041-1384-1397-1352-1351-1350-1346-1316-1315-1314-1338-1337-1398
8.25982e-06 2175-1918-81-91-88-114-432-433-416-415-384-385-329-328-466
8.21964e-06 777-603-732-731-695-696-706-707-2285-2325-2326-2252-2253-2256-2257-2270-2258-2259-2261-2266-2269-2268-2260-2240-2189-2190-2191-2192-2330
7.88795e-06 311-54-1013-1023-1020-1046-1364-1365-1348-1347-1316-1317-1261-1260-1398
7.8379e-06 777-603-732-731-695-696-706-707-2285-2325-2326-2252-2249-2258-2259-2266-2330
7.53422e-06 2175-1918-81-91-88-114-432-433-416-415-384-383-382-394-406-405-466
7.4976e-06 1243-986-1199-1200-1161-1164-1172-1173-2751-2791-2792-2717-2716-2715-2659-2658-2796
7.18244e-06 1243-986-1945-1955-1952-1978-2296-2297-2280-2281-2207-2206-2205-2234-2235-2330
7.12027e-06 2175-2130-2129-2093-2096-2104-2105-887-927-928-853-852-851-795-794-932
7.06472e-06 777-762-521-520-2421-2422-2445-2444-2762-2763-2746-2747-2718-2719-2663-2662-2700-2701-2796
7.06472e-06 1709-1457-1461-1468-1469-2390-2389-2457-2458-2459-2462-2782-2795-2750-2749-2748-2747-2718-2719-2663-2662-2700-2701-2796
7.06472e-06 2641-2466-2465-2463-2462-2782-2795-2750-2749-2748-2747-2718-2719-2663-2662-2700-2701-2796
7.03476e-06 1709-1534-1533-1531-1530-1850-1863-1818-1817-1816-1815-1786-1787-1790-1727-1726-1795-1798-1864
7.03476e-06 777-525-526-536-537-1458-1457-1525-1526-1527-1530-1850-1863-1818-1817-1816-1815-1786-1787-1790-1727-1726-1795-1798-1864
7.03476e-06 311-54-267-268-229-232-240-241-1819-1859-1860-1786-1787-1790-1727-1726-1795-1798-1864
7.03476e-06 2641-2622-2619-1492-1491-1490-1513-1512-1830-1831-1814-1815-1786-1787-1790-1727-1726-1795-1798-1864
6.95863e-06 1243-986-1945-1955-1952-1978-2296-2297-2280-2279-2248-2247-2246-2270-2258-2191-2190-2189-2262-2267-2268-2266-2269-2259-2192-2235-2236-2239-2240-2261-2330
6.95863e-06 777-603-732-731-695-696-706-707-2285-2325-2326-2252-2253-2256-2257-2270-2258-2191-2190-2189-2262-2267-2268-2266-2269-2259-2192-2235-2236-2239-2240-2261-2330
6.63399e-06 1709-1535-1664-1663-1627-1628-1638-1639-421-461-462-388-385-394-395-402-466
6.59401e-06 311-134-133-132-109-452-465-420-419-418-417-343-342-341-355-370-329-328-395-402-466
6.59401e-06 777-602-601-599-598-918-931-886-885-884-883-809-808-338-341-355-370-329-328-395-402-466
6.59401e-06 2175-1918-81-91-88-114-432-433-416-417-343-342-341-355-370-329-328-395-402-466
6.59401e-06 1243-1037-981-1023-1013-54-311-134-133-132-109-452-465-420-419-418-417-343-342-341-355-370-329-328-395-402-466
6.59401e-06 2641-2389-2390-2376-2402-523-524-777-602-601-599-598-918-931-886-885-884-883-809-808-338-341-355-370-329-328-395-402-466
5.90054e-06 777-525-526-536-537-1458-1457-1525-1526-1527-1530-1850-1863-1818-1817-1816-1860-1786-1787-1790-1791-1803-1864
5.90054e-06 1709-1534-1533-1531-1530-1850-1863-1818-1817-1816-1860-1786-1787-1790-1791-1803-1864
5.85451e-06 311-134-133-132-109-452-465-420-419-418-414-384-385-329-328-466
5.85451e-06 1243-1037-981-1023-1013-54-311-134-133-132-109-452-465-420-419-418-414-384-385-329-328-466
5.75896e-06 2175-1969-1913-1955-1945-986-1243-1066-1065-1064-1041-1384-1397-1352-1351-1350-1346-1316-1317-1261-1260-1398
5.75896e-06 1243-1066-1065-1064-1041-1384-1397-1352-1351-1350-1346-1316-1317-1261-1260-1398
5.54871e-06 1243-986-1945-1955-1952-1978-2296-2297-2280-2281-2252-2253-2256-2257-2269-2330
5.52983e-06 311-105-48-74-73-1917-1916-1969-1970-1972-2288-2289-2329-2284-2283-2282-2278-2248-2247-2246-2270-2269-2330
5.52983e-06 2175-1998-1997-1996-1973-2316-2329-2284-2283-2282-2278-2248-2247-2246-2270-2269-2330
5.34021e-06 1243-1037-981-1023-1013-54-311-134-133-132-109-452-465-420-419-418-414-384-383-382-394-406-405-466
5.34021e-06 311-134-133-132-109-452-465-420-419-418-414-384-383-382-394-406-405-466
5.17166e-06 1709-1534-1533-1531-1530-1850-1863-1818-1817-1816-1815-1741-1737-1736-1273-1302-1261-1260-1398
5.17166e-06 777-525-526-536-537-1458-1457-1525-1526-1527-1530-1850-1863-1818-1817-1816-1815-1741-1737-1736-1273-1302-1261-1260-1398
4.90987e-06 1243-986-1945-1955-1952-1978-2296-2297-2280-2279-2278-2248-2247-2246-2270-2269-2330
4.67386e-06 2641-2622-2619-1492-1491-1490-1513-1512-1830-1831-1814-1815-1786-1787-1790-1791-1803-1800-1799-1798-1720-1719-1718-1715-1716-1247-1248-1249-1752-1769-1864
4.67386e-06 1709-1534-1533-1531-1530-1850-1863-1818-1817-1816-1815-1786-1787-1790-1791-1803-1800-1799-1798-1720-1719-1718-1715-1716-1247-1248-1249-1752-1769-1864
4.67386e-06 311-54-267-268-229-232-240-241-1819-1859-1860-1786-1787-1790-1791-1803-1800-1799-1798-1720-1719-1718-1715-1716-1247-1248-1249-1752-1769-1864
4.67386e-06 777-525-526-536-537-1458-1457-1525-1526-1527-1530-1850-1863-1818-1817-1816-1815-1786-1787-1790-1791-1803-1800-1799-1798-1720-1719-1718-1715-1716-1247-1248-1249-1752-1769-1864
4.52251e-06 777-762-521-520-2421-2422-2445-2444-2762-2763-2746-2745-2714-2715-2659-2658-2796
4.30813e-06 2641-2466-2465-2463-2462-2782-2795-2750-2749-2748-2747-2673-2669-2668-2205-2234-2193-2192-2330
4.30813e-06 1709-1457-1461-1468-1469-2390-2389-2457-2458-2459-2462-2782-2795-2750-2749-2748-2747-2673-2669-2668-2205-2234-2193-2192-2330
3.98065e-06 2175-1969-1913-1955-1945-986-1243-1066-1065-1064-1041-1384-1397-1352-1351-1350-1349-1275-1271-1270-1739-1768-1769-1864
3.98065e-06 1243-1066-1065-1064-1041-1384-1397-1352-1351-1350-1349-1275-1271-1270-1739-1768-1769-1864
3.70986e-06 311-134-133-132-109-452-465-420-419-418-417-343-342-804-341-370-329-394-406-405-466
3.70986e-06 1243-1037-981-1023-1013-54-311-134-133-132-109-452-465-420-419-418-417-343-342-804-341-370-329-394-406-405-466
3.70986e-06 2175-1918-81-91-88-114-432-433-416-417-343-342-804-341-370-329-394-406-405-466
3.44093e-06 1709-1534-1533-1531-1530-1850-1863-1818-1817-1816-1815-1741-1740-1270-1273-1302-1301-1262-1261-1259-1258-1329-1334-1327-1328-1308-1307-1304-1303-1260-1398
3.44093e-06 777-525-526-536-537-1458-1457-1525-1526-1527-1530-1850-1863-1818-1817-1816-1815-1741-1740-1270-1273-1302-1301-1262-1261-1259-1258-1329-1334-1327-1328-1308-1307-1304-1303-1260-1398
3.44093e-06 1243-1066-1065-1064-1041-1384-1397-1352-1351-1350-1349-1275-1274-1273-1302-1301-1262-1261-1259-1258-1329-1334-1327-1328-1308-1307-1304-1303-1260-1398
3.44093e-06 2175-1969-1913-1955-1945-986-1243-1066-1065-1064-1041-1384-1397-1352-1351-1350-1349-1275-1274-1273-1302-1301-1262-1261-1259-1258-1329-1334-1327-1328-1308-1307-1304-1303-1260-1398
3.44093e-06 311-54-1013-1023-1020-1046-1364-1365-1348-1349-1275-1274-1273-1302-1301-1262-1261-1259-1258-1329-1334-1327-1328-1308-1307-1304-1303-1260-1398
3.34672e-06 2641-2622-2619-1492-1491-1490-1513-1512-1830-1831-1814-1813-1782-1781-1780-1792-1804-1803-1864
3.28788e-06 2175-2130-2129-2093-2096-2104-2105-887-927-928-853-854-855-799-798-836-837-932
3.1684e-06 2641-2467-2596-2595-2559-2560-2570-2571-1353-1393-1350-1349-1275-1274-1273-1302-1303-1398
3.07268e-06 2641-2466-2465-2463-2462-2782-2795-2750-2749-2748-2717-2718-2719-2722-2723-2735-2796
3.07268e-06 1709-1457-1461-1468-1469-2390-2389-2457-2458-2459-2462-2782-2795-2750-2749-2748-2717-2718-2719-2722-2723-2735-2796
3.01904e-06 1243-986-1199-1200-1161-1164-1172-1173-2751-2791-2792-2717-2718-2719-2663-2662-2700-2701-2796
3.00565e-06 2641-2389-2390-2376-2402-523-524-777-602-601-599-598-918-931-886-885-884-883-809-808-338-337-332-329-328-395-402-466
3.00565e-06 777-602-601-599-598-918-931-886-885-884-883-809-808-338-337-332-329-328-395-402-466
2.92193e-06 1243-1066-1065-1064-1041-1384-1397-1352-1351-1350-1349-1275-1274-1270-1739-1768-1769-1719-1720-1864
2.92193e-06 2175-1969-1913-1955-1945-986-1243-1066-1065-1064-1041-1384-1397-1352-1351-1350-1349-1275-1274-1270-1739-1768-1769-1719-1720-1864
2.89441e-06 2175-1918-81-91-88-114-432-433-416-417-388-389-392-393-395-402-466
2.89441e-06 311-134-133-132-109-452-465-420-419-418-417-388-389-392-393-395-402-466
2.89441e-06 1243-1037-981-1023-1013-54-311-134-133-132-109-452-465-420-419-418-417-388-389-392-393-395-402-466
2.69889e-06 1709-1457-1461-1468-1469-2390-2389-2457-2458-2459-2462-2782-2795-2750-2749-2748-2717-2716-2715-2659-2658-2796
2.69889e-06 2641-2466-2465-2463-2462-2782-2795-2750-2749-2748-2717-2716-2715-2659-2658-2796
2.52072e-06 777-602-601-599-598-918-931-886-885-884-883-809-808-804-341-370-329-394-406-405-466
2.52072e-06 2641-2389-2390-2376-2402-523-524-777-602-601-599-598-918-931-886-885-884-883-809-808-804-341-370-329-394-406-405-466
2.51087e-06 2641-2622-2619-1492-1491-1490-1513-1512-1830-1831-1814-1815-1786-1734-1735-1766-1767-1769-1719-1720-1864
2.51087e-06 1709-1534-1533-1531-1530-1850-1863-1818-1817-1816-1815-1786-1734-1735-1766-1767-1769-1719-1720-1864
2.51087e-06 777-525-526-536-537-1458-1457-1525-1526-1527-1530-1850-1863-1818-1817-1816-1815-1786-1734-1735-1766-1767-1769-1719-1720-1864
2.51087e-06 311-54-267-268-229-232-240-241-1819-1859-1860-1786-1734-1735-1766-1767-1769-1719-1720-1864
2.39556e-06 2641-2622-2619-1492-1491-1490-1513-1512-1830-1831-1814-1815-1741-1740-1739-1768-1769-1719-1720-1864
2.39556e-06 1709-1534-1533-1531-1530-1850-1863-1818-1817-1816-1815-1741-1740-1739-1768-1769-1719-1720-1864
2.39556e-06 777-525-526-536-537-1458-1457-1525-1526-1527-1530-1850-1863-1818-1817-1816-1815-1741-1740-1739-1768-1769-1719-1720-1864
2.29463e-06 311-54-267-268-229-232-240-241-1819-1859-1816-1815-1786-1787-1790-1791-1803-1864
2.23768e-06 1243-1066-1065-1064-1041-1384-1397-1352-1351-1350-1349-1275-1271-1270-1739-1768-1769-1726-1864
2.23768e-06 2175-1969-1913-1955-1945-986-1243-1066-1065-1064-1041-1384-1397-1352-1351-1350-1349-1275-1271-1270-1739-1768-1769-1726-1864
2.18712e-06 1709-1535-1664-1663-1627-1628-1638-1639-421-461-418-417-343-342-341-370-371-466
2.06043e-06 311-105-48-74-73-1917-1916-1969-1970-1972-2288-2289-2329-2284-2283-2282-2278-2248-2247-2246-2258-2259-2192-2330
2.06043e-06 2175-1998-1997-1996-1973-2316-2329-2284-2283-2282-2278-2248-2247-2246-2258-2259-2192-2330
2.0425e-06 2175-1918-81-91-88-114-432-433-416-417-343-388-389-392-393-395-402-466
2.0425e-06 1243-1037-981-1023-1013-54-311-134-133-132-109-452-465-420-419-418-417-343-388-389-392-393-395-402-466
2.0425e-06 311-134-133-132-109-452-465-420-419-418-417-343-388-389-392-393-395-402-466
1.94486e-06 311-54-267-268-229-232-240-241-1819-1859-1860-1785-1786-1787-1730-1768-1769-1864
1.74006e-06 1709-1535-1664-1663-1627-1628-1638-1639-421-461-418-417-388-389-392-393-405-466
1.7151e-06 2641-2622-2619-1492-1491-1490-1513-1512-1830-1831-1814-1815-1786-1787-1730-1727-1726-1795-1798-1864
1.7151e-06 311-54-267-268-229-232-240-241-1819-1859-1860-1786-1787-1730-1727-1726-1795-1798-1864
1.7151e-06 1709-1534-1533-1531-1530-1850-1863-1818-1817-1816-1815-1786-1787-1730-1727-1726-1795-1798-1864
1.7151e-06 777-525-526-536-537-1458-1457-1525-1526-1527-1530-1850-1863-1818-1817-1816-1815-1786-1787-1730-1727-1726-1795-1798-1864
1.49262e-06 2641-2467-2596-2595-2559-2560-2570-2571-1353-1393-1350-1346-1316-1317-1261-1260-1398
1.49192e-06 777-603-732-731-695-696-706-707-2285-2325-2282-2281-2207-2206-2205-2234-2235-2330
1.46914e-06 777-603-732-731-695-696-706-707-2285-2325-2326-2251-2250-2249-2258-2259-2266-2330
1.38188e-06 777-525-526-536-537-1458-1457-1525-1526-1527-1530-1850-1863-1818-1817-1816-1815-1786-1737-1736-1273-1302-1303-1398
1.38188e-06 1709-1534-1533-1531-1530-1850-1863-1818-1817-1816-1815-1786-1737-1736-1273-1302-1303-1398
1.34913e-06 2175-2130-2129-2093-2096-2104-2105-887-927-884-883-809-808-807-836-837-932
1.31608e-06 2641-2467-2596-2595-2559-2560-2570-2571-1353-1393-1394-1319-1318-1317-1326-1327-1329-1398
1.25417e-06 2641-2622-2619-1492-1491-1490-1513-1512-1830-1831-1814-1813-1782-1783-1727-1726-1769-1864
1.19619e-06 777-603-732-731-695-696-706-707-2285-2325-2282-2278-2248-2247-2246-2270-2269-2330
1.18997e-06 1709-1534-1533-1531-1530-1850-1863-1818-1817-1859-1860-1786-1787-1790-1791-1803-1864
1.18997e-06 777-525-526-536-537-1458-1457-1525-1526-1527-1530-1850-1863-1818-1817-1859-1860-1786-1787-1790-1791-1803-1864
1.14184e-06 1709-1535-1664-1663-1627-1628-1638-1639-421-461-462-387-386-385-394-395-402-466
1.12135e-06 311-54-1013-1023-1020-1046-1364-1365-1366-1348-1349-1275-1274-1273-1302-1303-1398
1.11914e-06 777-762-521-520-2421-2422-2445-2444-2762-2763-2746-2745-2714-2715-2659-2658-2701-2796
1.08892e-06 2641-2622-2619-1492-1491-1490-1513-1512-1830-1831-1832-1814-1815-1786-1787-1790-1791-1803-1864
1.08676e-06 2641-2466-2465-2463-2462-2782-2795-2750-2749-2748-2717-2718-2719-2663-2662-2700-2701-2796
1.08676e-06 1709-1457-1461-1468-1469-2390-2389-2457-2458-2459-2462-2782-2795-2750-2749-2748-2717-2718-2719-2663-2662-2700-2701-2796
1.08551e-06 2175-1918-81-91-88-114-432-433-434-416-417-343-342-341-370-371-466
1.0812e-06 311-54-267-268-229-232-240-241-1819-1859-1816-1815-1741-1740-1739-1768-1769-1864
1.04858e-06 2175-1918-81-91-88-114-432-433-416-415-384-383-382-394-395-402-466
1.02379e-06 2175-1918-81-91-88-114-432-433-416-417-343-342-804-341-370-329-328-395-402-466
1.02379e-06 311-134-133-132-109-452-465-420-419-418-417-343-342-804-341-370-329-328-395-402-466
1.02379e-06 1243-1037-981-1023-1013-54-311-134-133-132-109-452-465-420-419-418-417-343-342-804-341-370-329-328-395-402-466
9.20941e-07 1243-986-1199-1200-1161-1164-1172-1173-2751-2791-2748-2747-2673-2672-2671-2700-2701-2796
8.84967e-07 1709-1534-1533-1531-1530-1850-1863-1818-1819-1859-1860-1786-1787-1790-1791-1803-1864
8.84967e-07 777-525-526-536-537-1458-1457-1525-1526-1527-1530-1850-1863-1818-1819-1859-1860-1786-1787-1790-1791-1803-1864
8.63627e-07 2175-1918-81-91-88-114-432-433-434-416-417-388-389-392-393-405-466
8.35545e-07 777-602-601-599-598-918-931-886-885-884-883-809-805-804-341-370-329-394-406-405-466
8.35545e-07 2641-2389-2390-2376-2402-523-524-777-602-601-599-598-918-931-886-885-884-883-809-805-804-341-370-329-394-406-405-466
7.43229e-07 311-134-133-132-109-452-465-420-419-418-414-384-383-382-394-395-402-466
7.43229e-07 1243-1037-981-1023-1013-54-311-134-133-132-109-452-465-420-419-418-414-384-383-382-394-395-402-466
7.37028e-07 1243-986-1945-1955-1952-1978-2296-2297-2298-2280-2279-2248-2247-2246-2270-2269-2330
7.31762e-07 2641-2466-2465-2463-2462-2782-2795-2750-2749-2748-2747-2718-2669-2668-2205-2234-2235-2330
7.31762e-07 1709-1457-1461-1468-1469-2390-2389-2457-2458-2459-2462-2782-2795-2750-2749-2748-2747-2718-2669-2668-2205-2234-2235-2330
6.95631e-07 777-602-601-599-598-918-931-886-885-884-883-809-808-804-341-370-329-328-395-402-466
6.95631e-07 2641-2389-2390-2376-2402-523-524-777-602-601-599-598-918-931-886-885-884-883-809-808-804-341-370-329-328-395-402-466
6.62945e-07 777-602-601-599-598-918-931-886-885-884-883-854-805-804-341-370-371-466
6.62945e-07 2641-2389-2390-2376-2402-523-524-777-602-601-599-598-918-931-886-885-884-883-854-805-804-341-370-371-466
6.57205e-07 311-54-1013-1023-1020-1046-1364-1365-1366-1348-1347-1316-1317-1261-1260-1398
6.03544e-07 777-525-526-536-537-1458-1457-1525-1526-1527-1530-1850-1863-1818-1817-1816-1860-1786-1787-1730-1768-1769-1864
6.03544e-07 1709-1534-1533-1531-1530-1850-1863-1818-1817-1816-1860-1786-1787-1730-1768-1769-1864
5.68237e-07 2175-1969-1913-1955-1945-986-1243-1066-1065-1064-1041-1384-1397-1352-1351-1393-1394-1320-1321-1324-1325-1337-1398
5.68237e-07 1243-1066-1065-1064-1041-1384-1397-1352-1351-1393-1394-1320-1321-1324-1325-1337-1398
5.61878e-07 1243-1066-1065-1064-1041-1384-1397-1352-1351-1350-1349-1276-1272-1273-1287-1752-1769-1864
5.61878e-07 2175-1969-1913-1955-1945-986-1243-1066-1065-1064-1041-1384-1397-1352-1351-1350-1349-1276-1272-1273-1287-1752-1769-1864
5.33144e-07 1709-1534-1533-1531-1530-1850-1863-1847-1834-1816-1815-1786-1787-1790-1791-1803-1864
5.33144e-07 777-525-526-536-537-1458-1457-1525-1526-1527-1530-1850-1863-1847-1834-1816-1815-1786-1787-1790-1791-1803-1864
5.13084e-07 2641-2622-2619-1492-1491-1490-1513-1512-1830-1831-1832-1814-1815-1741-1740-1739-1768-1769-1864
4.73028e-07 1243-1066-1065-1064-1041-1384-1397-1381-1368-1346-1316-1315-1314-1338-1337-1398
4.73028e-07 2175-1969-1913-1955-1945-986-1243-1066-1065-1064-1041-1384-1397-1381-1368-1346-1316-1315-1314-1338-1337-1398
4.62928e-07 1243-1066-1065-1064-1041-1384-1397-1352-1351-1350-1349-1275-1276-1272-1273-1287-1752-1249-1719-1720-1864
4.62928e-07 2175-1969-1913-1955-1945-986-1243-1066-1065-1064-1041-1384-1397-1352-1351-1350-1349-1275-1276-1272-1273-1287-1752-1249-1719-1720-1864
4.37034e-07 777-762-521-520-2421-2422-2445-2444-2762-2763-2764-2746-2747-2673-2672-2671-2700-2701-2796
4.36418e-07 1243-1066-1065-1064-1041-1384-1397-1352-1351-1350-1349-1275-1274-1273-1287-1752-1769-1719-1718-1715-1716-1247-1248-1249-1750-1771-1721-1720-1864
4.36418e-07 1709-1534-1533-1531-1530-1850-1863-1818-1817-1816-1815-1786-1787-1790-1727-1726-1769-1719-1718-1715-1716-1247-1248-1249-1750-1771-1721-1720-1864
4.36418e-07 2641-2622-2619-1492-1491-1490-1513-1512-1830-1831-1814-1815-1786-1787-1790-1727-1726-1769-1719-1718-1715-1716-1247-1248-1249-1750-1771-1721-1720-1864
4.36418e-07 777-525-526-536-537-1458-1457-1525-1526-1527-1530-1850-1863-1818-1817-1816-1815-1786-1787-1790-1727-1726-1769-1719-1718-1715-1716-1247-1248-1249-1750-1771-1721-1720-1864
4.36418e-07 311-54-267-268-229-232-240-241-1819-1859-1860-1786-1787-1790-1727-1726-1769-1719-1718-1715-1716-1247-1248-1249-1750-1771-1721-1720-1864
4.36418e-07 2175-1969-1913-1955-1945-986-1243-1066-1065-1064-1041-1384-1397-1352-1351-1350-1349-1275-1274-1273-1287-1752-1769-1719-1718-1715-1716-1247-1248-1249-1750-1771-1721-1720-1864
4.31414e-07 311-105-48-74-73-1917-1916-1969-1970-1972-2288-2289-2329-2284-2283-2325-2326-2252-2253-2256-2257-2269-2330
4.31414e-07 2175-1998-1997-1996-1973-2316-2329-2284-2283-2325-2326-2252-2253-2256-2257-2269-2330
4.27725e-07 2641-2622-2619-1492-1491-1490-1513-1512-1830-1831-1814-1815-1786-1783-1727-1726-1795-1798-1864
4.27725e-07 1709-1534-1533-1531-1530-1850-1863-1818-1817-1816-1815-1786-1783-1727-1726-1795-1798-1864
4.27725e-07 777-525-526-536-537-1458-1457-1525-1526-1527-1530-1850-1863-1818-1817-1816-1815-1786-1783-1727-1726-1795-1798-1864
4.27725e-07 311-54-267-268-229-232-240-241-1819-1859-1860-1786-1783-1727-1726-1795-1798-1864
3.88818e-07 311-134-133-132-109-452-465-420-419-461-462-388-389-392-393-405-466
3.88818e-07 1243-1037-981-1023-1013-54-311-134-133-132-109-452-465-420-419-461-462-388-389-392-393-405-466
3.85779e-07 311-54-267-268-229-232-240-241-1819-1818-1817-1816-1815-1786-1787-1790-1791-1803-1864
3.45655e-07 777-525-526-536-537-1458-1457-1525-1526-1527-1530-1850-1863-1818-1817-1816-1815-1786-1737-1736-1273-1302-1261-1260-1398
3.45655e-07 1709-1534-1533-1531-1530-1850-1863-1818-1817-1816-1815-1786-1737-1736-1273-1302-1261-1260-1398
3.37126e-07 2175-1969-1913-1955-1945-986-1243-1066-1065-1064-1041-1384-1397-1352-1351-1393-1350-1349-1275-1274-1273-1302-1303-1398
3.37126e-07 1243-1066-1065-1064-1041-1384-1397-1352-1351-1393-1350-1349-1275-1274-1273-1302-1303-1398
3.27784e-07 1243-1066-1065-1064-1041-1384-1397-1381-1368-1346-1316-1317-1261-1260-1398
3.27784e-07 2175-1969-1913-1955-1945-986-1243-1066-1065-1064-1041-1384-1397-1381-1368-1346-1316-1317-1261-1260-1398
3.22698e-07 777-602-601-599-598-918-931-886-885-884-883-854-805-804-341-370-329-328-466
3.22698e-07 2641-2389-2390-2376-2402-523-524-777-602-601-599-598-918-931-886-885-884-883-854-805-804-341-370-329-328-466
3.15854e-07 1243-1066-1065-1064-1041-1384-1397-1352-1351-1350-1349-1276-1272-1273-1287-1752-1769-1726-1864
3.15854e-07 2175-1969-1913-1955-1945-986-1243-1066-1065-1064-1041-1384-1397-1352-1351-1350-1349-1276-1272-1273-1287-1752-1769-1726-1864
3.05471e-07 2175-2130-2129-2093-2096-2104-2105-887-930-929-928-854-855-858-859-871-932
3.02666e-07 311-134-133-132-109-452-465-449-436-414-384-385-329-328-466
3.02666e-07 1243-1037-981-1023-1013-54-311-134-133-132-109-452-465-449-436-414-384-385-329-328-466
2.99778e-07 2175-1969-1913-1955-1945-986-1243-1066-1065-1064-1041-1384-1397-1352-1353-1393-1394-1320-1321-1324-1325-1337-1398
2.99778e-07 1243-1066-1065-1064-1041-1384-1397-1352-1353-1393-1394-1320-1321-1324-1325-1337-1398
2.76077e-07 1243-1037-981-1023-1013-54-311-134-133-132-109-452-465-449-436-414-384-383-382-394-406-405-466
2.76077e-07 311-134-133-132-109-452-465-449-436-414-384-383-382-394-406-405-466
2.73629e-07 2175-1998-1997-1996-1973-2316-2329-2313-2300-2278-2248-2247-2246-2270-2269-2330
2.73629e-07 311-105-48-74-73-1917-1916-1969-1970-1972-2288-2289-2329-2313-2300-2278-2248-2247-2246-2270-2269-2330
2.70096e-07 2175-1969-1913-1955-1945-986-1243-1066-1065-1064-1041-1384-1397-1352-1351-1393-1394-1320-1321-1324-1261-1260-1398
2.70096e-07 1243-1066-1065-1064-1041-1384-1397-1352-1351-1393-1394-1320-1321-1324-1261-1260-1398
2.58695e-07 2641-2467-2596-2595-2559-2560-2570-2571-1353-1393-1350-1346-1316-1315-1314-1326-1327-1329-1398
2.55503e-07 2175-1998-1997-1996-1973-2316-2329-2284-2285-2325-2326-2252-2253-2256-2257-2269-2330
2.55503e-07 311-105-48-74-73-1917-1916-1969-1970-1972-2288-2289-2329-2284-2285-2325-2326-2252-2253-2256-2257-2269-2330
2.5121e-07 1709-1534-1533-1531-1530-1850-1863-1847-1834-1816-1815-1741-1740-1739-1768-1769-1864
2.5121e-07 777-525-526-536-537-1458-1457-1525-1526-1527-1530-1850-1863-1847-1834-1816-1815-1741-1740-1739-1768-1769-1864
2.4316e-07 1709-1457-1461-1468-1469-2390-2389-2457-2458-2459-2462-2782-2795-2750-2749-2791-2792-2718-2719-2722-2723-2735-2796
2.4316e-07 2641-2466-2465-2463-2462-2782-2795-2750-2749-2791-2792-2718-2719-2722-2723-2735-2796
2.30582e-07 2641-2389-2390-2376-2402-523-524-777-602-601-599-598-918-931-886-885-884-883-809-805-804-341-370-329-328-395-402-466
2.30582e-07 777-602-601-599-598-918-931-886-885-884-883-809-805-804-341-370-329-328-395-402-466
2.27357e-07 2641-2467-2596-2595-2559-2560-2570-2571-1353-1352-1351-1350-1349-1275-1274-1273-1302-1303-1398
2.2572e-07 1709-1457-1461-1468-1469-2390-2389-2457-2458-2459-2462-2782-2795-2779-2766-2748-2747-2673-2672-2671-2700-2701-2796
2.2572e-07 2641-2466-2465-2463-2462-2782-2795-2779-2766-2748-2747-2673-2672-2671-2700-2701-2796
2.2138e-07 1243-1066-1065-1064-1041-1384-1383-1382-1345-1343-1315-1314-1338-1337-1398
2.2138e-07 2175-1969-1913-1955-1945-986-1243-1066-1065-1064-1041-1384-1383-1382-1345-1343-1315-1314-1338-1337-1398
2.19953e-07 1709-1457-1461-1468-1469-2390-2389-2457-2458-2459-2462-2782-2795-2750-2749-2748-2747-2718-2669-2668-2205-2234-2193-2192-2330
2.19953e-07 2641-2466-2465-2463-2462-2782-2795-2750-2749-2748-2747-2718-2669-2668-2205-2234-2193-2192-2330
2.13144e-07 1709-1535-1664-1663-1627-1628-1638-1639-421-420-419-418-417-343-342-341-370-371-466
2.04924e-07 2175-2130-2129-2093-2096-2104-2105-887-886-885-884-883-809-808-807-836-837-932
2.00708e-07 2641-2622-2619-1492-1491-1490-1513-1512-1830-1831-1814-1813-1782-1779-1776-1794-1795-1799-1864
1.98479e-07 1243-1037-981-1023-1013-54-311-134-133-132-109-452-465-420-421-461-462-388-389-392-393-405-466
1.98479e-07 311-134-133-132-109-452-465-420-421-461-462-388-389-392-393-405-466
1.98112e-07 311-54-267-268-229-232-240-241-1858-1859-1860-1786-1787-1790-1791-1803-1864
1.90575e-07 2175-2130-2129-2093-2096-2104-2105-926-927-928-854-855-858-859-871-932
1.88903e-07 2641-2466-2465-2463-2462-2782-2795-2750-2751-2791-2792-2718-2719-2722-2723-2735-2796
1.88903e-07 1709-1457-1461-1468-1469-2390-2389-2457-2458-2459-2462-2782-2795-2750-2751-2791-2792-2718-2719-2722-2723-2735-2796
1.88683e-07 311-105-48-74-73-1917-1916-1969-1970-1972-2288-2289-2329-2284-2283-2325-2326-2252-2253-2196-2193-2192-2330
1.88683e-07 2175-1998-1997-1996-1973-2316-2329-2284-2283-2325-2326-2252-2253-2196-2193-2192-2330
1.88449e-07 777-603-732-731-695-696-706-707-2285-2325-2282-2278-2248-2247-2246-2258-2259-2266-2330
1.87619e-07 1709-1534-1533-1531-1530-1850-1863-1818-1834-1816-1815-1741-1740-1739-1768-1769-1864
1.87619e-07 777-525-526-536-537-1458-1457-1525-1526-1527-1530-1850-1863-1818-1834-1816-1815-1741-1740-1739-1768-1769-1864
1.81773e-07 311-54-267-268-229-232-240-241-1819-1818-1817-1816-1815-1741-1740-1739-1768-1769-1864
1.79794e-07 2175-1998-1997-1996-1973-2316-2315-2314-2277-2275-2247-2246-2270-2269-2330
1.77941e-07 777-525-526-536-537-1458-1457-1525-1526-1527-1530-1850-1863-1818-1817-1816-1812-1815-1741-1740-1270-1273-1302-1303-1398
1.77941e-07 1709-1534-1533-1531-1530-1850-1863-1818-1817-1816-1812-1815-1741-1740-1270-1273-1302-1303-1398
1.77854e-07 1243-1066-1065-1064-1041-1384-1397-1352-1353-1393-1350-1349-1275-1274-1273-1302-1303-1398
1.77854e-07 2175-1969-1913-1955-1945-986-1243-1066-1065-1064-1041-1384-1397-1352-1353-1393-1350-1349-1275-1274-1273-1302-1303-1398
1.76188e-07 2175-1969-1913-1955-1945-986-1243-1066-1065-1064-1041-1384-1397-1352-1368-1346-1316-1317-1261-1260-1398
1.76188e-07 1243-1066-1065-1064-1041-1384-1397-1352-1368-1346-1316-1317-1261-1260-1398
1.71592e-07 1709-1535-1664-1663-1627-1628-1638-1639-421-461-418-414-384-383-382-394-395-402-466
1.69576e-07 1709-1535-1664-1663-1627-1628-1638-1639-421-420-419-418-417-388-389-392-393-405-466
1.68581e-07 1709-1457-1461-1468-1469-2390-2389-2457-2458-2459-2462-2782-2795-2750-2766-2748-2747-2673-2672-2671-2700-2701-2796
1.68581e-07 2641-2466-2465-2463-2462-2782-2795-2750-2766-2748-2747-2673-2672-2671-2700-2701-2796
1.61511e-07 2175-1998-1997-1996-1973-2316-2329-2313-2300-2282-2281-2207-2206-2205-2234-2235-2330
1.61511e-07 311-105-48-74-73-1917-1916-1969-1970-1972-2288-2289-2329-2313-2300-2282-2281-2207-2206-2205-2234-2235-2330
1.56455e-07 777-525-526-536-537-1458-1457-1525-1526-1527-1530-1850-1863-1818-1817-1816-1815-1741-1742-1744-1775-1774-1723-1722-1798-1864
1.56455e-07 1709-1534-1533-1531-1530-1850-1863-1818-1817-1816-1815-1741-1742-1744-1775-1774-1723-1722-1798-1864
1.56455e-07 2641-2622-2619-1492-1491-1490-1513-1512-1830-1831-1814-1815-1741-1742-1744-1775-1774-1723-1722-1798-1864
1.53314e-07 1243-1066-1065-1064-1041-1384-1397-1352-1351-1350-1349-1276-1272-1273-1287-1752-1249-1719-1720-1864
1.53314e-07 2175-1969-1913-1955-1945-986-1243-1066-1065-1064-1041-1384-1397-1352-1351-1350-1349-1276-1272-1273-1287-1752-1249-1719-1720-1864
1.49379e-07 311-54-267-268-229-232-240-241-1819-1859-1860-1785-1786-1787-1730-1768-1769-1719-1720-1864
1.49368e-07 1709-1534-1533-1531-1530-1850-1847-1834-1816-1815-1786-1787-1790-1791-1803-1864
1.49368e-07 777-525-526-536-537-1458-1457-1525-1526-1527-1530-1850-1847-1834-1816-1815-1786-1787-1790-1791-1803-1864
1.40156e-07 777-602-601-599-598-918-931-886-885-884-928-854-805-804-341-370-371-466
1.40156e-07 2641-2389-2390-2376-2402-523-524-777-602-601-599-598-918-931-886-885-884-928-854-805-804-341-370-371-466
1.35608e-07 1243-1037-981-1023-1013-54-311-134-133-132-109-452-451-450-413-411-383-382-394-406-405-466
1.35608e-07 311-134-133-132-109-452-451-450-413-411-383-382-394-406-405-466
1.32161e-07 1243-986-1199-1200-1161-1164-1172-1173-2751-2750-2749-2748-2747-2673-2672-2671-2700-2701-2796
1.29984e-07 777-603-732-731-695-696-706-707-2285-2284-2283-2282-2281-2207-2206-2205-2234-2235-2330
1.26069e-07 1709-1457-1461-1468-1469-2390-2389-2457-2458-2459-2462-2782-2795-2750-2749-2791-2792-2718-2719-2722-2659-2658-2796
1.26069e-07 2641-2466-2465-2463-2462-2782-2795-2750-2749-2791-2792-2718-2719-2722-2659-2658-2796
1.21718e-07 777-525-526-536-537-1458-1457-1525-1526-1527-1530-1850-1863-1818-1817-1859-1860-1786-1787-1730-1768-1769-1864
1.21718e-07 1709-1534-1533-1531-1530-1850-1863-1818-1817-1859-1860-1786-1787-1730-1768-1769-1864
1.12566e-07 2641-2466-2465-2463-2462-2782-2795-2750-2749-2748-2717-2718-2669-2668-2205-2234-2235-2330
1.12566e-07 1709-1457-1461-1468-1469-2390-2389-2457-2458-2459-2462-2782-2795-2750-2749-2748-2717-2718-2669-2668-2205-2234-2235-2330
1.11746e-07 311-105-48-74-73-1917-1916-1969-1970-1972-2288-2289-2329-2284-2285-2325-2326-2252-2253-2196-2193-2192-2330
1.11746e-07 2175-1998-1997-1996-1973-2316-2329-2284-2285-2325-2326-2252-2253-2196-2193-2192-2330
1.07107e-07 2641-2467-2596-2595-2559-2560-2570-2571-1353-1352-1351-1350-1346-1316-1317-1261-1260-1398
1.04219e-07 777-603-732-731-695-696-706-707-2285-2284-2283-2282-2278-2248-2247-2246-2270-2269-2330
1.03876e-07 311-54-1013-1023-1020-1046-1364-1383-1382-1345-1343-1315-1314-1338-1337-1398
1.03495e-07 2175-1918-81-91-88-114-432-433-434-416-415-384-383-382-394-395-402-466
1.01955e-07 311-105-48-74-73-1917-1916-1969-1970-1972-2288-2289-2329-2313-2300-2278-2248-2247-2246-2258-2259-2192-2330
1.01955e-07 2175-1998-1997-1996-1973-2316-2329-2313-2300-2278-2248-2247-2246-2258-2259-2192-2330
1.00154e-07 2641-2622-2619-1492-1491-1490-1513-1512-1830-1831-1814-1813-1782-1783-1727-1726-1721-1720-1864
9.95099e-08 2175-1969-1913-1955-1945-986-1243-1066-1065-1064-1041-1384-1381-1397-1352-1351-1350-1349-1275-1274-1273-1302-1303-1398
9.95099e-08 1243-1066-1065-1064-1041-1384-1381-1397-1352-1351-1350-1349-1275-1274-1273-1302-1303-1398
9.5884e-08 311-54-1013-1023-1020-1046-1383-1382-1345-1343-1315-1314-1338-1337-1398
8.91211e-08 2641-2466-2465-2463-2462-2782-2755-2795-2750-2749-2748-2747-2673-2672-2671-2700-2701-2796
8.91211e-08 1709-1457-1461-1468-1469-2390-2389-2457-2458-2459-2462-2782-2755-2795-2750-2749-2748-2747-2673-2672-2671-2700-2701-2796
8.8614e-08 2641-2622-2619-1492-1491-1490-1513-1512-1830-1831-1814-1813-1782-1779-1776-1794-1795-1798-1864
8.60017e-08 1709-1457-1461-1468-1469-2390-2389-2457-2458-2459-2462-2782-2795-2750-2749-2791-2792-2718-2719-2663-2662-2700-2701-2796
8.60017e-08 2641-2466-2465-2463-2462-2782-2795-2750-2749-2791-2792-2718-2719-2663-2662-2700-2701-2796
8.30437e-08 311-54-267-268-229-232-240-241-1819-1859-1816-1815-1741-1740-1739-1768-1769-1719-1720-1864
8.27069e-08 2175-1969-1913-1955-1945-986-1243-1066-1065-1064-1041-1384-1381-1368-1346-1316-1317-1261-1260-1398
8.27069e-08 1243-1066-1065-1064-1041-1384-1381-1368-1346-1316-1317-1261-1260-1398
8.10076e-08 311-105-48-74-73-1917-1916-1969-1970-1972-2288-2289-2316-2329-2284-2283-2282-2281-2207-2206-2205-2234-2235-2330
7.80366e-08 1709-1534-1533-1531-1530-1850-1863-1847-1834-1816-1815-1741-1740-1270-1273-1302-1303-1398
7.80366e-08 777-525-526-536-537-1458-1457-1525-1526-1527-1530-1850-1863-1847-1834-1816-1815-1741-1740-1270-1273-1302-1303-1398
7.7905e-08 2175-1918-81-91-88-114-432-451-450-413-411-383-382-394-406-405-466
7.78723e-08 1243-986-1945-1955-1952-1978-2315-2314-2277-2275-2247-2246-2270-2269-2330
7.28675e-08 2175-1998-1997-1996-1973-2316-2289-2329-2284-2283-2282-2281-2207-2206-2205-2234-2235-2330
7.12876e-08 1243-986-1945-1955-1952-1978-2296-2315-2314-2277-2275-2247-2246-2270-2269-2330
7.03801e-08 777-525-526-536-537-1458-1457-1525-1526-1527-1530-1850-1847-1834-1816-1815-1741-1740-1739-1768-1769-1864
7.03801e-08 1709-1534-1533-1531-1530-1850-1847-1834-1816-1815-1741-1740-1739-1768-1769-1864
6.91816e-08 2175-2130-2129-2093-2096-2104-2105-926-927-928-854-855-799-798-795-794-932
6.82231e-08 777-602-601-599-598-918-931-886-885-884-928-854-805-804-341-370-329-328-466
6.82231e-08 2641-2389-2390-2376-2402-523-524-777-602-601-599-598-918-931-886-885-884-928-854-805-804-341-370-329-328-466
6.69918e-08 2175-1998-1997-1996-1973-2316-2315-2314-2277-2275-2247-2246-2258-2259-2192-2330
6.46382e-08 1709-1535-1664-1663-1627-1628-1638-1639-460-459-458-387-386-408-407-406-405-466
6.2662e-08 2641-2467-2596-2595-2559-2560-2570-2571-1392-1393-1394-1320-1321-1324-1325-1337-1398
6.00812e-08 311-54-267-268-229-232-240-241-1819-1859-1860-1785-1784-1783-1727-1726-1795-1798-1864
5.92758e-08 777-525-526-536-537-1458-1457-1525-1526-1527-1530-1850-1863-1818-1817-1816-1812-1782-1779-1776-1794-1795-1799-1864
5.92758e-08 1709-1534-1533-1531-1530-1850-1863-1818-1817-1816-1812-1782-1779-1776-1794-1795-1799-1864
5.89446e-08 2175-2130-2129-2093-2096-2104-2105-926-927-928-854-855-799-798-836-837-932
5.87343e-08 2175-1918-81-91-88-114-451-450-413-411-383-382-394-406-405-466
5.82824e-08 777-525-526-536-537-1458-1457-1525-1526-1527-1530-1850-1863-1818-1834-1816-1815-1741-1740-1270-1273-1302-1303-1398
5.82824e-08 1709-1534-1533-1531-1530-1850-1863-1818-1834-1816-1815-1741-1740-1270-1273-1302-1303-1398
5.6195e-08 777-602-601-599-598-918-931-915-902-884-883-809-808-338-341-370-371-466
5.6195e-08 2641-2389-2390-2376-2402-523-524-777-602-601-599-598-918-931-915-902-884-883-809-808-338-341-370-371-466
5.12014e-08 777-603-732-731-695-696-706-707-2324-2325-2326-2252-2253-2256-2257-2269-2330
4.96237e-08 777-525-526-536-537-1458-1457-1525-1526-1527-1530-1507-1850-1863-1818-1817-1816-1815-1786-1787-1790-1791-1803-1864
4.96237e-08 1709-1534-1533-1531-1530-1507-1850-1863-1818-1817-1816-1815-1786-1787-1790-1791-1803-1864
4.85589e-08 1709-1457-1461-1468-1469-2390-2389-2457-2458-2459-2462-2782-2795-2779-2766-2748-2747-2673-2672-2202-2205-2234-2235-2330
4.85589e-08 2641-2466-2465-2463-2462-2782-2795-2779-2766-2748-2747-2673-2672-2202-2205-2234-2235-2330
4.70598e-08 2641-2622-2619-1492-1491-1490-1513-1512-1830-1849-1850-1863-1818-1817-1816-1815-1786-1787-1790-1791-1803-1864
4.66583e-08 777-602-601-599-598-918-931-886-902-884-883-809-808-338-341-370-371-466
4.66583e-08 2641-2389-2390-2376-2402-523-524-777-602-601-599-598-918-931-886-902-884-883-809-808-338-341-370-371-466
4.63565e-08 1709-1534-1533-1531-1530-1850-1863-1818-1817-1816-1860-1786-1787-1730-1768-1769-1719-1720-1864
4.63565e-08 777-525-526-536-537-1458-1457-1525-1526-1527-1530-1850-1863-1818-1817-1816-1860-1786-1787-1730-1768-1769-1719-1720-1864
4.51264e-08 1243-986-1199-1200-1161-1164-1172-1173-2790-2791-2792-2718-2719-2722-2723-2735-2796
4.45088e-08 1709-1534-1533-1531-1530-1850-1863-1818-1817-1816-1812-1815-1741-1740-1270-1273-1302-1261-1260-1398
4.45088e-08 777-525-526-536-537-1458-1457-1525-1526-1527-1530-1850-1863-1818-1817-1816-1812-1815-1741-1740-1270-1273-1302-1261-1260-1398
4.21526e-08 1243-1066-1065-1064-1041-1384-1397-1352-1351-1350-1346-1349-1275-1274-1273-1287-1752-1769-1864
4.21526e-08 2175-1969-1913-1955-1945-986-1243-1066-1065-1064-1041-1384-1397-1352-1351-1350-1346-1349-1275-1274-1273-1287-1752-1769-1864
3.94085e-08 2641-2622-2619-1492-1491-1490-1513-1512-1830-1831-1832-1814-1815-1741-1740-1739-1768-1769-1719-1720-1864
3.84234e-08 311-134-133-132-109-452-465-449-436-414-384-383-382-394-395-402-466
3.84234e-08 1243-1037-981-1023-1013-54-311-134-133-132-109-452-465-449-436-414-384-383-382-394-395-402-466
3.71764e-08 2641-2467-2596-2595-2559-2560-2570-2571-1392-1393-1350-1349-1275-1274-1273-1302-1303-1398
3.66913e-08 2641-2467-2596-2595-2559-2560-2570-2571-1392-1391-1390-1319-1318-1317-1261-1260-1398
3.64108e-08 311-54-1013-1023-1020-1046-1364-1383-1382-1345-1343-1315-1314-1326-1327-1260-1398
3.62667e-08 1709-1457-1461-1468-1469-2390-2389-2457-2458-2459-2462-2782-2795-2750-2766-2748-2747-2673-2672-2202-2205-2234-2235-2330
3.62667e-08 2641-2466-2465-2463-2462-2782-2795-2750-2766-2748-2747-2673-2672-2202-2205-2234-2235-2330
3.58737e-08 1243-1066-1065-1064-1041-1357-1397-1352-1351-1350-1349-1275-1274-1273-1302-1303-1398
3.58737e-08 2175-1969-1913-1955-1945-986-1243-1066-1065-1064-1041-1357-1397-1352-1351-1350-1349-1275-1274-1273-1302-1303-1398
3.57371e-08 777-525-526-536-537-1458-1457-1525-1526-1527-1530-1850-1863-1818-1817-1859-1816-1815-1741-1740-1270-1273-1302-1303-1398
3.57371e-08 1709-1534-1533-1531-1530-1850-1863-1818-1817-1859-1816-1815-1741-1740-1270-1273-1302-1303-1398
3.3835e-08 2641-2466-2465-2463-2462-2782-2795-2750-2749-2748-2717-2718-2669-2668-2205-2234-2193-2192-2330
3.3835e-08 1709-1457-1461-1468-1469-2390-2389-2457-2458-2459-2462-2782-2795-2750-2749-2748-2717-2718-2669-2668-2205-2234-2193-2192-2330
3.36093e-08 311-54-1013-1023-1020-1046-1383-1382-1345-1343-1315-1314-1326-1327-1260-1398
3.34915e-08 2641-2622-2619-1492-1491-1490-1513-1512-1849-1850-1863-1818-1817-1816-1815-1786-1787-1790-1791-1803-1864
3.33349e-08 1243-1037-981-1023-1013-54-311-134-133-132-109-452-465-420-419-461-462-388-389-392-393-395-402-466
3.33349e-08 311-134-133-132-109-452-465-420-419-461-462-388-389-392-393-395-402-466
2.91254e-08 777-602-601-599-598-918-931-886-885-884-883-854-805-804-341-370-329-394-406-405-466
2.91254e-08 2641-2389-2390-2376-2402-523-524-777-602-601-599-598-918-931-886-885-884-883-854-805-804-341-370-329-394-406-405-466
2.84321e-08 311-105-48-74-73-1917-1916-1969-1970-1972-2288-2289-2316-2329-2284-2283-2282-2281-2208-2204-2196-2193-2192-2330
2.73537e-08 777-602-601-599-598-918-931-915-902-884-883-809-808-338-341-370-329-328-466
2.73537e-08 2641-2389-2390-2376-2402-523-524-777-602-601-599-598-918-931-915-902-884-883-809-808-338-341-370-329-328-466
2.66242e-08 311-105-48-74-73-1917-1916-1969-1970-1972-2288-2286-2285-2325-2326-2252-2253-2256-2257-2269-2330
2.61707e-08 1709-1534-1533-1531-1530-1850-1863-1818-1817-1816-1812-1782-1779-1776-1794-1795-1798-1864
2.61707e-08 777-525-526-536-537-1458-1457-1525-1526-1527-1530-1850-1863-1818-1817-1816-1812-1782-1779-1776-1794-1795-1798-1864
2.39229e-08 1243-1037-981-1023-1013-54-311-134-133-132-109-425-465-420-419-418-417-343-342-341-370-371-466
2.39229e-08 311-134-133-132-109-425-465-420-419-418-417-343-342-341-370-371-466
2.37788e-08 311-54-267-268-229-232-240-242-1858-1859-1860-1786-1787-1790-1791-1803-1864
2.36957e-08 2175-1969-1913-1955-1945-986-1243-1066-1065-1064-1041-1384-1397-1352-1351-1350-1346-1349-1275-1274-1273-1287-1752-1769-1726-1864
2.36957e-08 1243-1066-1065-1064-1041-1384-1397-1352-1351-1350-1346-1349-1275-1274-1273-1287-1752-1769-1726-1864
2.33962e-08 1243-986-1199-1200-1161-1164-1172-1173-2790-2791-2792-2718-2719-2722-2659-2658-2796
2.3382e-08 777-525-526-536-537-1458-1457-1525-1526-1527-1530-1507-1850-1863-1818-1817-1816-1815-1741-1740-1739-1768-1769-1864
2.3382e-08 1709-1534-1533-1531-1530-1507-1850-1863-1818-1817-1816-1815-1741-1740-1739-1768-1769-1864
2.27116e-08 777-602-601-599-598-918-931-886-902-884-883-809-808-338-341-370-329-328-466
2.27116e-08 2641-2389-2390-2376-2402-523-524-777-602-601-599-598-918-931-886-902-884-883-809-808-338-341-370-329-328-466
2.24975e-08 777-525-526-536-537-1458-1457-1525-1526-1527-1507-1850-1863-1818-1817-1816-1815-1786-1787-1790-1791-1803-1864
2.21739e-08 2641-2622-2619-1492-1491-1490-1513-1512-1830-1849-1850-1863-1818-1817-1816-1815-1741-1740-1739-1768-1769-1864
2.18631e-08 777-525-526-536-537-1458-1457-1525-1526-1527-1530-1850-1847-1834-1816-1815-1741-1740-1270-1273-1302-1303-1398
2.18631e-08 1709-1534-1533-1531-1530-1850-1847-1834-1816-1815-1741-1740-1270-1273-1302-1303-1398
2.1719e-08 2175-2130-2129-2093-2096-2104-2106-926-927-928-854-855-858-859-871-932
2.15163e-08 777-602-601-599-598-918-931-886-885-902-884-883-809-808-338-341-370-371-466
2.15163e-08 2641-2389-2390-2376-2402-523-524-777-602-601-599-598-918-931-886-885-902-884-883-809-808-338-341-370-371-466
2.13474e-08 2641-2466-2465-2463-2462-2439-2782-2795-2750-2749-2748-2747-2673-2672-2671-2700-2701-2796
2.13474e-08 1709-1457-1461-1468-1469-2390-2389-2457-2458-2459-2462-2439-2782-2795-2750-2749-2748-2747-2673-2672-2671-2700-2701-2796
2.0653e-08 1243-1037-981-1023-1013-54-311-134-133-132-109-452-465-420-436-414-384-383-382-394-395-402-466
2.0653e-08 311-134-133-132-109-452-465-420-436-414-384-383-382-394-395-402-466
2.05096e-08 2175-1998-1997-1996-1973-2289-2329-2284-2283-2282-2281-2207-2206-2205-2234-2235-2330
2.02642e-08 311-54-267-268-229-232-240-241-1858-1859-1860-1786-1787-1730-1768-1769-1864
1.95195e-08 1709-1534-1533-1531-1530-1850-1863-1847-1834-1816-1815-1741-1740-1270-1273-1302-1261-1260-1398
1.95195e-08 777-525-526-536-537-1458-1457-1525-1526-1527-1530-1850-1863-1847-1834-1816-1815-1741-1740-1270-1273-1302-1261-1260-1398
1.94691e-08 2641-2389-2390-2376-2402-523-524-777-602-601-599-598-918-891-931-886-885-884-883-809-808-338-341-370-371-466
1.94691e-08 777-602-601-599-598-918-891-931-886-885-884-883-809-808-338-341-370-371-466
1.92947e-08 777-525-526-536-537-1458-1457-1525-1526-1527-1530-1850-1863-1847-1834-1816-1815-1741-1740-1739-1768-1769-1719-1720-1864
1.92947e-08 1709-1534-1533-1531-1530-1850-1863-1847-1834-1816-1815-1741-1740-1739-1768-1769-1719-1720-1864
1.91726e-08 2641-2466-2465-2463-2462-2782-2755-2795-2750-2749-2748-2747-2673-2672-2202-2205-2234-2235-2330
1.91726e-08 1709-1457-1461-1468-1469-2390-2389-2457-2458-2459-2462-2782-2755-2795-2750-2749-2748-2747-2673-2672-2202-2205-2234-2235-2330
1.9033e-08 1243-1037-981-1023-1013-54-311-134-133-132-109-425-465-420-419-418-417-388-389-392-393-405-466
1.9033e-08 311-134-133-132-109-425-465-420-419-418-417-388-389-392-393-405-466
1.88734e-08 1243-1037-981-1023-1013-54-311-134-133-132-109-452-451-450-413-411-383-382-394-395-402-466
1.88734e-08 311-134-133-132-109-452-451-450-413-411-383-382-394-395-402-466
1.85634e-08 2641-2467-2596-2595-2559-2560-2570-2571-1353-1352-1351-1350-1346-1316-1315-1314-1326-1327-1329-1398
1.79949e-08 1243-1066-1065-1064-1041-1357-1397-1381-1368-1346-1316-1317-1261-1260-1398
1.79949e-08 2175-1969-1913-1955-1945-986-1243-1066-1065-1064-1041-1357-1397-1381-1368-1346-1316-1317-1261-1260-1398
1.67925e-08 777-762-521-520-2421-2422-2445-2444-2762-2781-2782-2795-2750-2749-2748-2747-2673-2672-2671-2700-2701-2796
1.67243e-08 2641-2466-2465-2463-2462-2782-2795-2750-2749-2766-2748-2747-2673-2672-2202-2205-2234-2235-2330
1.67243e-08 1709-1457-1461-1468-1469-2390-2389-2457-2458-2459-2462-2782-2795-2750-2749-2766-2748-2747-2673-2672-2202-2205-2234-2235-2330
1.67224e-08 1709-1535-1664-1663-1627-1628-1638-1639-421-420-419-418-414-384-383-382-394-395-402-466
1.64187e-08 777-603-732-731-695-696-706-707-2285-2284-2283-2282-2278-2248-2247-2246-2258-2259-2266-2330
1.59605e-08 1243-986-1199-1200-1161-1164-1172-1173-2790-2791-2792-2718-2719-2663-2662-2700-2701-2796
1.57807e-08 2641-2622-2619-1492-1491-1490-1513-1512-1849-1850-1863-1818-1817-1816-1815-1741-1740-1739-1768-1769-1864
1.45958e-08 2641-2466-2465-2463-2462-2782-2795-2779-2766-2748-2747-2673-2672-2202-2205-2234-2193-2192-2330
1.45958e-08 1709-1457-1461-1468-1469-2390-2389-2457-2458-2459-2462-2782-2795-2779-2766-2748-2747-2673-2672-2202-2205-2234-2193-2192-2330
1.45784e-08 777-525-526-536-537-1458-1457-1525-1526-1527-1530-1850-1863-1818-1834-1816-1815-1741-1740-1270-1273-1302-1261-1260-1398
1.45784e-08 1709-1534-1533-1531-1530-1850-1863-1818-1834-1816-1815-1741-1740-1270-1273-1302-1261-1260-1398
1.44105e-08 777-525-526-536-537-1458-1457-1525-1526-1527-1530-1850-1863-1818-1834-1816-1815-1741-1740-1739-1768-1769-1719-1720-1864
1.44105e-08 1709-1534-1533-1531-1530-1850-1863-1818-1834-1816-1815-1741-1740-1739-1768-1769-1719-1720-1864
1.44076e-08 777-762-521-520-2421-2422-2445-2444-2781-2782-2795-2750-2749-2748-2747-2673-2672-2671-2700-2701-2796
1.39615e-08 311-54-267-268-229-232-240-241-1819-1818-1817-1816-1815-1741-1740-1739-1768-1769-1719-1720-1864
1.36812e-08 311-105-48-74-73-1917-1916-1969-1970-1972-1973-2316-2329-2284-2283-2282-2281-2207-2206-2205-2234-2235-2330
1.33626e-08 311-105-48-74-73-1917-1916-1969-1970-1972-2288-1973-2316-2329-2284-2283-2282-2281-2207-2206-2205-2234-2235-2330
1.299e-08 1243-1066-1065-1064-1041-1384-1397-1352-1351-1393-1350-1349-1275-1274-1273-1287-1752-1769-1864
1.299e-08 2175-1969-1913-1955-1945-986-1243-1066-1065-1064-1041-1384-1397-1352-1351-1393-1350-1349-1275-1274-1273-1287-1752-1769-1864
1.16443e-08 311-105-48-74-73-1917-1916-1969-1970-1972-2288-2286-2285-2325-2326-2252-2253-2196-2193-2192-2330
1.15018e-08 2175-1969-1913-1955-1945-986-1243-1066-1065-1064-1041-1384-1397-1352-1351-1350-1346-1349-1275-1274-1273-1287-1752-1249-1719-1720-1864
1.15018e-08 1243-1066-1065-1064-1041-1384-1397-1352-1351-1350-1346-1349-1275-1274-1273-1287-1752-1249-1719-1720-1864
1.10306e-08 1243-1066-1065-1064-1041-1384-1397-1381-1368-1350-1349-1275-1274-1273-1287-1752-1769-1864
1.10306e-08 2175-1969-1913-1955-1945-986-1243-1066-1065-1064-1041-1384-1397-1381-1368-1350-1349-1275-1274-1273-1287-1752-1769-1864
1.0901e-08 2641-2466-2465-2463-2462-2782-2795-2750-2766-2748-2747-2673-2672-2202-2205-2234-2193-2192-2330
1.0901e-08 1709-1457-1461-1468-1469-2390-2389-2457-2458-2459-2462-2782-2795-2750-2766-2748-2747-2673-2672-2202-2205-2234-2193-2192-2330
1.08932e-08 311-54-1013-1023-1020-1362-1364-1365-1348-1349-1275-1274-1273-1302-1303-1398
1.08425e-08 2175-1918-81-91-88-114-432-451-450-413-411-383-382-394-395-402-466
1.06884e-08 1243-1066-1065-1064-1385-1384-1397-1352-1351-1350-1349-1275-1274-1273-1302-1303-1398
1.06884e-08 2175-1969-1913-1955-1945-986-1243-1066-1065-1064-1385-1384-1397-1352-1351-1350-1349-1275-1274-1273-1302-1303-1398
1.06005e-08 777-525-526-536-537-1458-1457-1525-1526-1527-1507-1850-1863-1818-1817-1816-1815-1741-1740-1739-1768-1769-1864
1.04734e-08 2641-2389-2390-2376-2402-523-524-777-602-601-599-598-918-931-886-885-902-884-883-809-808-338-341-370-329-328-466
1.04734e-08 777-602-601-599-598-918-931-886-885-902-884-883-809-808-338-341-370-329-328-466
9.6781e-09 1709-1457-1461-1468-1469-2390-2389-2457-2458-2459-2439-2782-2795-2750-2749-2748-2747-2673-2672-2671-2700-2701-2796
9.47686e-09 2641-2389-2390-2376-2402-523-524-777-602-601-599-598-918-891-931-886-885-884-883-809-808-338-341-370-329-328-466
9.47686e-09 777-602-601-599-598-918-891-931-886-885-884-883-809-808-338-341-370-329-328-466
9.34879e-09 1709-1534-1533-1531-1530-1850-1863-1818-1817-1859-1860-1786-1787-1730-1768-1769-1719-1720-1864
9.34879e-09 777-525-526-536-537-1458-1457-1525-1526-1527-1530-1850-1863-1818-1817-1859-1860-1786-1787-1730-1768-1769-1719-1720-1864
8.93903e-09 1709-1534-1533-1531-1530-1850-1863-1818-1817-1859-1816-1815-1741-1740-1270-1273-1302-1261-1260-1398
8.93903e-09 777-525-526-536-537-1458-1457-1525-1526-1527-1530-1850-1863-1818-1817-1859-1816-1815-1741-1740-1270-1273-1302-1261-1260-1398
8.3246e-09 1243-1037-981-1023-1013-54-311-134-133-132-131-454-455-446-445-410-409-408-407-406-405-466
8.3246e-09 311-134-133-132-131-454-455-446-445-410-409-408-407-406-405-466
8.17441e-09 2175-1918-81-91-88-114-451-450-413-411-383-382-394-395-402-466
8.0376e-09 2641-2389-2390-2376-2402-523-524-777-602-601-599-598-918-931-886-885-884-883-854-805-804-341-370-329-328-395-402-466
8.0376e-09 777-602-601-599-598-918-931-886-885-884-883-854-805-804-341-370-329-328-395-402-466
7.96184e-09 2175-1918-81-91-88-430-432-433-416-417-343-342-341-370-371-466
7.92799e-09 2175-1998-1997-1996-1973-2286-2285-2325-2326-2252-2253-2196-2193-2192-2330
7.88433e-09 2175-2130-2129-2093-2096-2104-2106-926-927-928-854-855-799-798-795-794-932
7.30219e-09 1243-1066-1065-1064-1041-1384-1397-1352-1351-1393-1350-1349-1275-1274-1273-1287-1752-1769-1726-1864
7.30219e-09 2175-1969-1913-1955-1945-986-1243-1066-1065-1064-1041-1384-1397-1352-1351-1393-1350-1349-1275-1274-1273-1287-1752-1769-1726-1864
7.26345e-09 777-525-526-536-537-1458-1457-1525-1526-1527-1530-1507-1850-1863-1818-1817-1816-1815-1741-1740-1270-1273-1302-1303-1398
7.26345e-09 1709-1534-1533-1531-1530-1507-1850-1863-1818-1817-1816-1815-1741-1740-1270-1273-1302-1303-1398
6.85297e-09 2175-1969-1913-1955-1945-986-1243-1066-1065-1064-1041-1384-1397-1352-1353-1393-1350-1349-1275-1274-1273-1287-1752-1769-1864
6.85297e-09 1243-1066-1065-1064-1041-1384-1397-1352-1353-1393-1350-1349-1275-1274-1273-1287-1752-1769-1864
6.71767e-09 2175-2130-2129-2093-2096-2104-2106-926-927-928-854-855-799-798-836-837-932
6.38431e-09 311-54-1013-1023-1020-1362-1364-1365-1348-1347-1316-1317-1261-1260-1398
6.33441e-09 2175-1918-81-91-88-430-432-433-416-417-388-389-392-393-405-466
6.31408e-09 2641-2622-2619-1492-1491-1490-1513-1512-1830-1831-1832-1814-1813-1782-1779-1776-1794-1795-1798-1864
6.20076e-09 2175-1969-1913-1955-1945-986-1243-1066-1065-1064-1041-1384-1397-1381-1368-1350-1349-1275-1274-1273-1287-1752-1769-1726-1864
6.20076e-09 1243-1066-1065-1064-1041-1384-1397-1381-1368-1350-1349-1275-1274-1273-1287-1752-1769-1726-1864
6.15754e-09 777-602-601-599-598-918-931-886-885-884-928-854-805-804-341-370-329-394-406-405-466
6.15754e-09 2641-2389-2390-2376-2402-523-524-777-602-601-599-598-918-931-886-885-884-928-854-805-804-341-370-329-394-406-405-466
6.13161e-09 777-603-732-731-695-696-706-707-2324-2325-2326-2252-2253-2256-2257-2269-2266-2330
5.87319e-09 311-105-48-74-73-1917-1916-1969-1970-1975-1974-2315-2314-2277-2275-2247-2246-2270-2269-2330
5.76288e-09 2641-2466-2465-2463-2462-2782-2755-2795-2750-2749-2748-2747-2673-2672-2202-2205-2234-2193-2192-2330
5.76288e-09 1709-1457-1461-1468-1469-2390-2389-2457-2458-2459-2462-2782-2755-2795-2750-2749-2748-2747-2673-2672-2202-2205-2234-2193-2192-2330
5.70286e-09 2641-2467-2596-2595-2559-2560-2570-2571-1392-1391-1390-1319-1318-1317-1326-1327-1329-1398
5.69697e-09 2641-2467-2596-2595-2559-2560-2570-2572-1388-1393-1394-1320-1321-1324-1325-1337-1398
5.60974e-09 2641-2389-2390-2376-2402-523-524-777-602-601-599-598-575-918-931-886-885-884-883-809-808-338-341-370-371-466
5.60974e-09 777-602-601-599-598-575-918-931-886-885-884-883-809-808-338-341-370-371-466
5.46868e-09 777-525-526-536-537-1458-1457-1525-1526-1527-1530-1850-1847-1834-1816-1815-1741-1740-1270-1273-1302-1261-1260-1398
5.46868e-09 1709-1534-1533-1531-1530-1850-1847-1834-1816-1815-1741-1740-1270-1273-1302-1261-1260-1398
5.46573e-09 1243-986-1199-1200-1161-1164-1172-1174-2790-2791-2792-2718-2719-2722-2723-2735-2796
5.44947e-09 2175-1998-1997-1996-2317-2316-2329-2284-2283-2282-2281-2207-2206-2205-2234-2235-2330
5.4411e-09 311-54-1013-1023-1024-1047-1046-1364-1365-1348-1349-1275-1274-1273-1302-1303-1398
5.42361e-09 311-54-267-268-229-232-240-241-1819-1859-1816-1815-1741-1742-1744-1775-1774-1723-1722-1798-1864
5.40569e-09 777-525-526-536-537-1458-1457-1525-1526-1527-1530-1850-1847-1834-1816-1815-1741-1740-1739-1768-1769-1719-1720-1864
5.40569e-09 1709-1534-1533-1531-1530-1850-1847-1834-1816-1815-1741-1740-1739-1768-1769-1719-1720-1864
5.3615e-09 2175-1969-1913-1955-1945-986-1243-1066-1065-1064-1385-1384-1397-1381-1368-1346-1316-1317-1261-1260-1398
5.3615e-09 1243-1066-1065-1064-1385-1384-1397-1381-1368-1346-1316-1317-1261-1260-1398
5.24259e-09 1709-1535-1664-1663-1627-1628-1638-1639-460-459-458-387-386-385-394-395-402-466
5.13493e-09 2175-1969-1913-1955-1945-986-1243-1066-1065-942-1045-1382-1345-1343-1315-1314-1338-1337-1398
5.13493e-09 1243-1066-1065-942-1045-1382-1345-1343-1315-1314-1338-1337-1398
5.02697e-09 2641-2466-2465-2463-2462-2782-2795-2750-2749-2766-2748-2747-2673-2672-2202-2205-2234-2193-2192-2330
5.02697e-09 1709-1457-1461-1468-1469-2390-2389-2457-2458-2459-2462-2782-2795-2750-2749-2766-2748-2747-2673-2672-2202-2205-2234-2193-2192-2330
4.80181e-09 311-105-48-74-73-1917-1916-1969-1970-1972-1973-2316-2329-2284-2283-2282-2281-2208-2204-2196-2193-2192-2330
4.68691e-09 1709-1535-1664-1663-1627-1628-1638-1640-456-457-458-387-386-408-407-406-405-466
4.59245e-09 1709-1457-1461-1468-1469-2390-2389-2457-2458-2459-2462-2439-2782-2795-2750-2749-2748-2747-2673-2672-2202-2205-2234-2235-2330
4.59245e-09 2641-2466-2465-2463-2462-2439-2782-2795-2750-2749-2748-2747-2673-2672-2202-2205-2234-2235-2330
4.49532e-09 2175-1998-1997-1875-1874-1977-2314-2277-2275-2247-2246-2270-2269-2330
4.33743e-09 1243-986-1945-1955-1952-2294-1978-2296-2297-2280-2279-2248-2247-2246-2270-2269-2330
3.85233e-09 2175-1969-1913-1955-1945-986-1243-1066-1065-1064-1041-1384-1397-1352-1353-1393-1350-1349-1275-1274-1273-1287-1752-1769-1726-1864
3.85233e-09 1243-1066-1065-1064-1041-1384-1397-1352-1353-1393-1350-1349-1275-1274-1273-1287-1752-1769-1726-1864
3.83427e-09 2175-1969-1913-1955-1945-986-1243-1066-1065-1064-1041-1384-1381-1397-1352-1351-1350-1349-1275-1274-1273-1287-1752-1769-1864
3.83427e-09 1243-1066-1065-1064-1041-1384-1381-1397-1352-1351-1350-1349-1275-1274-1273-1287-1752-1769-1864
3.7987e-09 777-603-732-731-695-696-706-711-707-2285-2325-2326-2252-2253-2256-2257-2269-2330
3.77059e-09 1243-1037-981-1023-1013-54-311-134-133-11-10-113-450-413-411-383-382-394-406-405-466
3.77059e-09 311-134-133-11-10-113-450-413-411-383-382-394-406-405-466
3.55349e-09 2175-1969-1913-1955-1945-986-1243-1066-1065-1061-1041-1384-1397-1352-1351-1350-1349-1275-1274-1273-1302-1303-1398
3.55349e-09 1243-1066-1065-1061-1041-1384-1397-1352-1351-1350-1349-1275-1274-1273-1302-1303-1398
3.54445e-09 2175-1969-1913-1955-1945-986-1243-1066-1065-1064-1041-1384-1397-1352-1351-1393-1350-1349-1275-1274-1273-1287-1752-1249-1719-1720-1864
3.54445e-09 1243-1066-1065-1064-1041-1384-1397-1352-1351-1393-1350-1349-1275-1274-1273-1287-1752-1249-1719-1720-1864
3.48207e-09 1709-1534-1533-1531-1409-1851-1850-1863-1818-1817-1816-1815-1786-1787-1790-1791-1803-1864
3.44663e-09 311-105-48-74-73-1917-1916-1969-1970-2290-2289-2329-2284-2283-2282-2281-2207-2206-2205-2234-2235-2330
3.37992e-09 2641-2467-2596-2595-2559-2560-2570-2572-1388-1393-1350-1349-1275-1274-1273-1302-1303-1398
3.29297e-09 777-525-526-536-537-1458-1457-1525-1526-1527-1507-1850-1863-1818-1817-1816-1815-1741-1740-1270-1273-1302-1303-1398
3.18893e-09 311-54-1013-1023-1024-1047-1046-1364-1365-1348-1347-1316-1317-1261-1260-1398
3.00982e-09 1243-1066-1065-1064-1041-1384-1397-1381-1368-1350-1349-1275-1274-1273-1287-1752-1249-1719-1720-1864
3.00982e-09 2175-1969-1913-1955-1945-986-1243-1066-1065-1064-1041-1384-1397-1381-1368-1350-1349-1275-1274-1273-1287-1752-1249-1719-1720-1864
2.89904e-09 777-525-526-536-537-1458-1457-1525-1526-1527-1530-1850-1863-1847-1834-1812-1782-1779-1776-1794-1795-1798-1864
2.89904e-09 1709-1534-1533-1531-1530-1850-1863-1847-1834-1812-1782-1779-1776-1794-1795-1798-1864
2.83376e-09 1243-986-1199-1200-1161-1164-1172-1174-2790-2791-2792-2718-2719-2722-2659-2658-2796
2.73062e-09 777-602-601-599-598-575-918-931-886-885-884-883-809-808-338-341-370-329-328-466
2.73062e-09 2641-2389-2390-2376-2402-523-524-777-602-601-599-598-575-918-931-886-885-884-883-809-808-338-341-370-329-328-466
2.7079e-09 2641-2467-2596-2595-2559-2560-2570-2572-1388-1393-1394-1320-1321-1324-1261-1260-1398
2.52937e-09 2641-2622-2619-1492-1491-1490-1513-1514-1515-1830-1831-1814-1815-1786-1787-1790-1791-1803-1864
2.52709e-09 1709-1534-1533-1532-1531-1530-1850-1863-1818-1817-1816-1815-1786-1787-1790-1791-1803-1864
2.46884e-09 777-602-601-599-598-918-931-915-902-884-883-809-808-338-341-370-329-394-406-405-466
2.46884e-09 2641-2389-2390-2376-2402-523-524-777-602-601-599-598-918-931-915-902-884-883-809-808-338-341-370-329-394-406-405-466
2.46206e-09 2175-1918-81-91-92-118-432-433-416-417-343-342-341-370-371-466
2.43225e-09 311-54-267-268-229-232-240-242-1858-1859-1860-1786-1787-1730-1768-1769-1864
2.18836e-09 311-105-48-74-73-1917-1916-1969-1970-1975-1974-2315-2314-2277-2275-2247-2246-2258-2259-2192-2330
2.16517e-09 777-525-526-536-537-1458-1457-1525-1526-1527-1530-1850-1863-1818-1834-1812-1782-1779-1776-1794-1795-1798-1864
2.16517e-09 1709-1534-1533-1531-1530-1850-1863-1818-1834-1812-1782-1779-1776-1794-1795-1798-1864
2.1554e-09 1243-1066-1065-1064-1041-1384-1381-1397-1352-1351-1350-1349-1275-1274-1273-1287-1752-1769-1726-1864
2.1554e-09 2175-1969-1913-1955-1945-986-1243-1066-1065-1064-1041-1384-1381-1397-1352-1351-1350-1349-1275-1274-1273-1287-1752-1769-1726-1864
2.15084e-09 1243-1037-981-1023-1013-54-311-134-133-132-109-110-451-450-413-411-383-382-394-395-402-466
2.15084e-09 311-134-133-132-109-110-451-450-413-411-383-382-394-395-402-466
2.12923e-09 1243-1066-1067-942-1045-1382-1345-1343-1315-1314-1338-1337-1398
2.12923e-09 2175-1969-1913-1955-1945-986-1243-1066-1067-942-1045-1382-1345-1343-1315-1314-1338-1337-1398
2.08204e-09 1709-1457-1461-1468-1469-2390-2389-2457-2458-2459-2439-2782-2795-2750-2749-2748-2747-2673-2672-2202-2205-2234-2235-2330
2.07735e-09 2175-1998-1997-1875-2317-2316-2329-2284-2283-2282-2281-2207-2206-2205-2234-2235-2330
2.05056e-09 1243-986-1945-1955-1956-1979-1978-2296-2297-2280-2279-2248-2247-2246-2270-2269-2330
2.04986e-09 777-602-601-599-598-918-931-886-902-884-883-809-808-338-341-370-329-394-406-405-466
2.04986e-09 2641-2389-2390-2376-2402-523-524-777-602-601-599-598-918-931-886-902-884-883-809-808-338-341-370-329-394-406-405-466
2.00704e-09 777-525-526-536-537-1458-1457-1525-1526-1527-1530-1850-1863-1818-1817-1859-1860-1786-1787-1790-1791-1803-1800-1799-1798-1864
2.00704e-09 1709-1534-1533-1531-1530-1850-1863-1818-1817-1859-1860-1786-1787-1790-1791-1803-1800-1799-1798-1864
1.97492e-09 2175-1998-1997-1996-2317-2312-2301-2302-2275-2247-2246-2258-2259-2192-2330
1.9588e-09 2175-1918-81-91-92-118-432-433-416-417-388-389-392-393-405-466
1.93314e-09 1243-986-1199-1200-1161-1164-1172-1174-2790-2791-2792-2718-2719-2663-2662-2700-2701-2796
1.86991e-09 2175-1969-1913-1955-1945-986-1243-1066-1065-1064-1041-1384-1397-1352-1353-1393-1350-1349-1275-1274-1273-1287-1752-1249-1719-1720-1864
1.86991e-09 1243-1066-1065-1064-1041-1384-1397-1352-1353-1393-1350-1349-1275-1274-1273-1287-1752-1249-1719-1720-1864
1.81683e-09 777-525-526-536-537-1458-1457-1525-1526-1527-1530-1507-1850-1863-1818-1817-1816-1815-1741-1740-1270-1273-1302-1261-1260-1398
1.81683e-09 1709-1534-1533-1531-1530-1507-1850-1863-1818-1817-1816-1815-1741-1740-1270-1273-1302-1261-1260-1398
1.7999e-09 1243-1066-1065-942-1045-1382-1345-1343-1315-1314-1326-1327-1260-1398
1.7999e-09 2175-1969-1913-1955-1945-986-1243-1066-1065-942-1045-1382-1345-1343-1315-1314-1326-1327-1260-1398
1.7959e-09 777-525-526-536-537-1458-1457-1525-1526-1527-1530-1507-1850-1863-1818-1817-1816-1815-1741-1740-1739-1768-1769-1719-1720-1864
1.7959e-09 1709-1534-1533-1531-1530-1507-1850-1863-1818-1817-1816-1815-1741-1740-1739-1768-1769-1719-1720-1864
1.78851e-09 2641-2466-2465-2463-2341-2783-2782-2795-2750-2749-2748-2747-2673-2672-2671-2700-2701-2796
1.70311e-09 2641-2622-2619-1492-1491-1490-1513-1512-1830-1849-1850-1863-1818-1817-1816-1815-1741-1740-1739-1768-1769-1719-1720-1864
1.69927e-09 777-602-601-599-598-918-931-886-885-884-928-854-805-804-341-370-329-328-395-402-466
1.69927e-09 2641-2389-2390-2376-2402-523-524-777-602-601-599-598-918-931-886-885-884-928-854-805-804-341-370-329-328-395-402-466
1.67497e-09 2175-1998-1997-1875-1874-1977-2314-2277-2275-2247-2246-2258-2259-2192-2330
1.55643e-09 311-54-267-268-229-232-240-241-1858-1859-1860-1786-1787-1730-1768-1769-1719-1720-1864
1.50197e-09 2175-1998-1999-1874-1977-2314-2277-2275-2247-2246-2270-2269-2330
1.38227e-09 1243-1066-1065-1064-1041-1357-1397-1352-1351-1350-1349-1275-1274-1273-1287-1752-1769-1864
1.38227e-09 2175-1969-1913-1955-1945-986-1243-1066-1065-1064-1041-1357-1397-1352-1351-1350-1349-1275-1274-1273-1287-1752-1769-1864
1.3804e-09 1709-1457-1461-1468-1469-2390-2389-2457-2458-2459-2462-2439-2782-2795-2750-2749-2748-2747-2673-2672-2202-2205-2234-2193-2192-2330
1.3804e-09 2641-2466-2465-2463-2462-2439-2782-2795-2750-2749-2748-2747-2673-2672-2202-2205-2234-2193-2192-2330
1.30218e-09 1243-1037-981-1023-1013-54-311-134-135-10-113-450-413-411-383-382-394-406-405-466
1.30218e-09 311-134-135-10-113-450-413-411-383-382-394-406-405-466
1.22345e-09 311-105-48-74-73-1917-1916-1969-1992-1993-1973-2316-2329-2284-2283-2282-2281-2207-2206-2205-2234-2235-2330
1.21207e-09 2641-2622-2619-1492-1491-1490-1513-1512-1849-1850-1863-1818-1817-1816-1815-1741-1740-1739-1768-1769-1719-1720-1864
1.1918e-09 2641-2622-2619-1492-1491-1490-1513-1514-1515-1830-1831-1814-1815-1741-1740-1739-1768-1769-1864
1.08712e-09 2641-2466-2465-2464-2463-2462-2782-2795-2750-2749-2748-2747-2673-2672-2671-2700-2701-2796
1.0867e-09 2175-2130-2129-2093-2095-2096-2104-2105-887-927-928-854-855-858-859-871-932
1.07259e-09 2641-2622-2619-1492-1491-1487-1829-1830-1831-1814-1815-1786-1787-1790-1791-1803-1864
1.04622e-09 2175-1969-1913-1955-1945-986-1243-1066-1065-1064-1041-1384-1381-1397-1352-1351-1350-1349-1275-1274-1273-1287-1752-1249-1719-1720-1864
1.04622e-09 1243-1066-1065-1064-1041-1384-1381-1397-1352-1351-1350-1349-1275-1274-1273-1287-1752-1249-1719-1720-1864
1.00402e-09 2641-2622-2619-1492-1491-1490-1516-1515-1830-1831-1814-1815-1786-1787-1790-1791-1803-1864
9.45284e-10 777-602-601-599-598-918-931-886-885-902-884-883-809-808-338-341-370-329-394-406-405-466
9.45284e-10 2641-2389-2390-2376-2402-523-524-777-602-601-599-598-918-931-886-885-902-884-883-809-808-338-341-370-329-394-406-405-466
9.44929e-10 777-762-521-520-2421-2422-2445-2446-2443-2780-2765-2745-2714-2715-2659-2658-2796
9.36569e-10 1243-1066-1065-1064-1041-1384-1397-1352-1351-1350-1349-1275-1274-1273-1302-1303-1398
9.1183e-10 311-54-267-268-229-232-240-241-1819-1818-1817-1816-1815-1741-1742-1744-1775-1774-1723-1722-1798-1864
8.91733e-10 311-54-267-268-229-231-232-240-241-1819-1859-1860-1786-1787-1790-1791-1803-1864
8.84946e-10 1243-1037-981-1023-1013-54-311-134-133-132-453-448-437-438-411-383-382-394-395-402-466
8.84946e-10 311-134-133-132-453-448-437-438-411-383-382-394-395-402-466
8.55343e-10 2641-2389-2390-2376-2402-523-524-777-602-601-599-598-918-891-931-886-885-884-883-809-808-338-341-370-329-394-406-405-466
8.55343e-10 777-602-601-599-598-918-891-931-886-885-884-883-809-808-338-341-370-329-394-406-405-466
8.23681e-10 777-525-526-536-537-1458-1457-1525-1526-1527-1507-1850-1863-1818-1817-1816-1815-1741-1740-1270-1273-1302-1261-1260-1398
8.23042e-10 777-762-521-520-2421-2422-2445-2446-2447-2762-2763-2746-2747-2673-2672-2671-2700-2701-2796
7.77029e-10 2175-1969-1913-1955-1945-986-1243-1066-1065-1064-1041-1357-1397-1352-1351-1350-1349-1275-1274-1273-1287-1752-1769-1726-1864
7.77029e-10 1243-1066-1065-1064-1041-1357-1397-1352-1351-1350-1349-1275-1274-1273-1287-1752-1769-1726-1864
7.59098e-10 2175-1918-81-91-88-430-432-433-416-415-384-383-382-394-395-402-466
7.4634e-10 1243-1066-1067-942-1045-1382-1345-1343-1315-1314-1326-1327-1260-1398
7.4634e-10 2175-1969-1913-1955-1945-986-1243-1066-1067-942-1045-1382-1345-1343-1315-1314-1326-1327-1260-1398
7.40592e-10 311-54-1026-1025-1050-1364-1365-1348-1349-1275-1274-1273-1302-1303-1398
7.27039e-10 1243-1037-1038-1040-1356-1357-1397-1352-1351-1350-1349-1275-1274-1273-1302-1303-1398
7.27039e-10 2175-1969-1913-1955-1945-986-1243-1037-1038-1040-1356-1357-1397-1352-1351-1350-1349-1275-1274-1273-1302-1303-1398
6.81313e-10 777-602-601-599-598-918-931-915-902-884-883-809-808-338-341-370-329-328-395-402-466
6.81313e-10 2641-2389-2390-2376-2402-523-524-777-602-601-599-598-918-931-915-902-884-883-809-808-338-341-370-329-328-395-402-466
6.77154e-10 1709-1534-1533-1531-1530-1850-1863-1818-1817-1816-1815-1786-1787-1790-1791-1803-1864
6.2582e-10 1709-1457-1461-1468-1469-2390-2389-2457-2458-2459-2439-2782-2795-2750-2749-2748-2747-2673-2672-2202-2205-2234-2193-2192-2330
6.05819e-10 311-134-133-132-109-452-465-420-419-418-417-343-342-341-370-371-466
5.65689e-10 2641-2389-2390-2376-2402-523-524-777-602-601-599-598-918-931-886-902-884-883-809-808-338-341-370-329-328-395-402-466
5.65689e-10 777-602-601-599-598-918-931-886-902-884-883-809-808-338-341-370-329-328-395-402-466
5.62757e-10 1709-1457-1461-1468-1469-2390-2389-2457-2456-2459-2462-2782-2795-2750-2749-2748-2747-2673-2672-2671-2700-2701-2796
5.59637e-10 2175-1998-1999-1874-1977-2314-2277-2275-2247-2246-2258-2259-2192-2330
5.46968e-10 777-762-521-520-2421-2418-2760-2762-2763-2746-2747-2673-2672-2671-2700-2701-2796
5.24776e-10 311-134-133-11-10-113-450-413-411-383-382-394-395-402-466
5.24776e-10 1243-1037-981-1023-1013-54-311-134-133-11-10-113-450-413-411-383-382-394-395-402-466
5.12941e-10 2641-2467-2596-2595-2559-2561-2560-2570-2571-1353-1393-1394-1320-1321-1324-1325-1337-1398
5.09672e-10 1709-1534-1533-1531-1409-1851-1850-1863-1818-1817-1816-1815-1741-1740-1270-1273-1302-1303-1398
5.0539e-10 2641-2622-2619-1492-1491-1487-1829-1830-1831-1814-1815-1741-1740-1739-1768-1769-1864
5.03383e-10 1709-1457-1461-1468-1469-2390-2389-2457-2458-2435-2436-2438-2754-2755-2795-2750-2749-2748-2747-2673-2672-2671-2700-2701-2796
4.87213e-10 311-54-1013-1018-1019-1363-1364-1365-1348-1349-1275-1274-1273-1302-1303-1398
4.84838e-10 1243-1037-981-1023-1013-54-311-105-106-108-424-425-465-420-419-418-417-343-342-341-370-371-466
4.84838e-10 311-105-106-108-424-425-465-420-419-418-417-343-342-341-370-371-466
4.73079e-10 2641-2622-2619-1492-1491-1490-1516-1515-1830-1831-1814-1815-1741-1740-1739-1768-1769-1864
4.6336e-10 777-602-601-599-598-918-931-886-885-884-883-809-808-807-836-837-932
4.54912e-10 777-603-732-731-695-696-706-711-707-2285-2325-2326-2252-2253-2256-2257-2269-2266-2330
4.53517e-10 2175-1998-1997-1996-1973-2316-2329-2284-2283-2282-2281-2207-2206-2205-2234-2235-2330
4.35221e-10 2641-2467-2596-2595-2559-2560-2561-2562-2570-2571-1353-1393-1394-1320-1321-1324-1325-1337-1398
4.34047e-10 311-54-1026-1025-1050-1364-1365-1348-1347-1316-1317-1261-1260-1398
4.29407e-10 311-105-48-74-73-1917-1916-1969-1992-1993-1973-2316-2329-2284-2283-2282-2281-2208-2204-2196-2193-2192-2330
4.27545e-10 2175-1969-1970-1972-2288-2289-2329-2284-2283-2282-2281-2207-2206-2205-2234-2235-2330
4.13514e-10 2641-2467-2596-2595-2559-2560-2570-2572-1388-1389-1390-1319-1318-1317-1326-1327-1329-1398
4.11842e-10 1243-1066-1065-1064-1385-1384-1397-1352-1351-1350-1349-1275-1274-1273-1287-1752-1769-1864
4.11842e-10 2175-1969-1913-1955-1945-986-1243-1066-1065-1064-1385-1384-1397-1352-1351-1350-1349-1275-1274-1273-1287-1752-1769-1864
4.0774e-10 2175-1918-94-93-118-432-433-416-417-343-342-341-370-371-466
3.94489e-10 2175-2130-2129-2093-2095-2096-2104-2105-887-927-928-854-855-799-798-795-794-932
3.85735e-10 1243-1037-981-1023-1013-54-311-105-106-108-424-425-465-420-419-418-417-388-389-392-393-405-466
3.85735e-10 311-105-106-108-424-425-465-420-419-418-417-388-389-392-393-405-466
3.84762e-10 2641-2466-2465-2463-2341-2783-2782-2795-2750-2749-2748-2747-2673-2672-2202-2205-2234-2235-2330
3.81737e-10 777-602-601-599-595-598-918-931-886-885-884-883-809-808-338-341-370-371-466
3.81737e-10 2641-2389-2390-2376-2402-523-524-777-602-601-599-595-598-918-931-886-885-884-883-809-808-338-341-370-371-466
3.8014e-10 1709-1535-1664-1663-1627-1628-1638-1640-456-457-458-387-386-385-394-395-402-466
3.77167e-10 1243-1066-1065-1064-1041-1357-1397-1352-1351-1350-1349-1275-1274-1273-1287-1752-1249-1719-1720-1864
3.77167e-10 2175-1969-1913-1955-1945-986-1243-1066-1065-1064-1041-1357-1397-1352-1351-1350-1349-1275-1274-1273-1287-1752-1249-1719-1720-1864
3.69891e-10 1709-1534-1533-1532-1531-1530-1850-1863-1818-1817-1816-1815-1741-1740-1270-1273-1302-1303-1398
3.64695e-10 2175-1969-1913-1955-1945-986-1243-1037-1038-1040-1356-1357-1397-1381-1368-1346-1316-1317-1261-1260-1398
3.64695e-10 1243-1037-1038-1040-1356-1357-1397-1381-1368-1346-1316-1317-1261-1260-1398
3.56413e-10 2641-2466-2464-2463-2462-2782-2795-2750-2749-2748-2747-2673-2672-2671-2700-2701-2796
3.38647e-10 2175-1918-81-86-87-431-432-433-416-417-343-342-341-370-371-466
3.36175e-10 2641-2622-2619-1492-1491-1490-1513-1512-1830-1849-1848-1833-1813-1782-1779-1776-1794-1795-1798-1864
3.36115e-10 2175-2130-2129-2093-2095-2096-2104-2105-887-927-928-854-855-799-798-836-837-932
3.34141e-10 311-54-267-268-229-232-240-241-1858-1859-1860-1786-1787-1790-1791-1803-1800-1799-1798-1864
3.24396e-10 2175-1918-94-93-118-432-433-416-417-388-389-392-393-405-466
3.16671e-10 2641-2622-2619-1492-1488-1487-1829-1830-1831-1814-1815-1786-1787-1790-1791-1803-1864
3.16292e-10 1243-986-1958-1957-1982-2296-2297-2280-2279-2248-2247-2246-2270-2269-2330
3.1382e-10 777-762-521-520-2421-2422-2418-2760-2762-2763-2746-2747-2673-2672-2671-2700-2701-2796
3.05219e-10 777-603-732-731-695-696-697-698-706-707-2285-2325-2326-2252-2253-2256-2257-2269-2330
3.0432e-10 2641-2467-2596-2595-2559-2561-2560-2570-2571-1353-1393-1350-1349-1275-1274-1273-1302-1303-1398
3.03968e-10 777-603-732-731-695-697-696-706-707-2285-2325-2326-2252-2253-2256-2257-2269-2330
2.92637e-10 2641-2466-2465-2463-2462-2782-2795-2750-2749-2748-2747-2673-2672-2671-2700-2701-2796
2.85676e-10 777-602-601-600-599-598-918-931-886-885-884-883-809-808-338-341-370-371-466
2.85676e-10 2641-2389-2390-2376-2402-523-524-777-602-601-600-599-598-918-931-886-885-884-883-809-808-338-341-370-371-466
2.85547e-10 311-54-1013-1018-1019-1363-1364-1365-1348-1347-1316-1317-1261-1260-1398
2.72889e-10 311-54-267-265-229-232-240-241-1819-1859-1860-1786-1787-1790-1791-1803-1864
2.69426e-10 2175-1918-81-86-87-431-432-433-416-417-388-389-392-393-405-466
2.60865e-10 777-602-601-599-598-918-931-886-885-902-884-883-809-808-338-341-370-329-328-395-402-466
2.60865e-10 2641-2389-2390-2376-2402-523-524-777-602-601-599-598-918-931-886-885-902-884-883-809-808-338-341-370-329-328-395-402-466
2.5821e-10 2641-2467-2596-2595-2559-2560-2561-2562-2570-2571-1353-1393-1350-1349-1275-1274-1273-1302-1303-1398
2.55728e-10 1709-1535-1664-1663-1627-1629-1628-1638-1639-421-461-462-388-389-392-393-405-466
2.53695e-10 1709-1535-1664-1663-1627-1628-1590-1589-1642-1641-460-459-458-387-386-408-407-406-405-466
[truncated: 23,189 more chars]
