# Supplementary material for: Mapping allosteric communications within individual proteins
Source: Nat Commun. 2020 Jul 31;11:3862. doi: 10.1038/s41467-020-17618-2 (PMC7395124; doi:10.1038/s41467-020-17618-2)
Supplement: Supplementary file 6 — Supplementary Data 3 [file 41467_2020_17618_MOESM6_ESM.zip › Ohm-results/1efa/1efa-ACI.txt]

1.92316
2.3762
3.0432
3.93277
3.94728
4.31453
4.81599
7.00893
6.34894
5.35155
6.82286
7.27338
5.48163
7.13789
5.56687
4.87207
5.18139
6.59692
6.95765
4.95593
4.65315
5.97241
6.447
3.83124
4.07156
3.37646
2.50554
2.33922
2.07657
1.97579
2.59847
3.4599
3.75799
4.99228
5.12615
5.44718
7.5528
6.6489
6.6587
7.28902
6.08831
5.00377
4.11442
4.28367
3.18651
3.93276
5.96591
5.27372
5.21125
6.2142
6.83652
5.64004
5.37111
5.03163
6.00871
6.8895
4.39892
2.2617
1.79075
1.99906
3.78724
6.15987
8.23245
7.32421
8.58711
7.66242
9.32688
9.03447
9.32983
11.0813
10.0285
10.1252
9.88244
9.6221
10.7217
11.6624
10.7303
10.1978
10.5234
11.6116
9.94687
9.4778
9.58636
8.84841
7.92979
6.94284
5.83321
6.25754
6.79323
5.16068
4.91187
5.80793
8.02426
6.60962
7.42299
6.98993
8.43996
7.83609
6.75871
5.79198
5.08213
6.07465
6.93482
6.32055
7.13028
7.53331
6.36653
5.97906
7.42323
6.83689
5.07904
5.78294
7.58629
6.97318
5.98223
4.99249
4.502
6.08724
6.115
6.07213
7.6864
8.8435
8.4115
8.29185
9.78214
9.66806
10.3177
7.93172
8.43186
7.33608
8.72128
10.1248
8.32704
7.98121
7.64061
7.65047
6.68079
6.16667
6.31311
4.33213
3.88943
5.7988
6.39697
6.53615
10.5617
11.0158
10.928
10.5888
11.4132
9.6679
8.58838
7.71732
10.3033
8.06961
9.63423
9.81659
11.4487
11.5144
9.86855
10.782
10.2086
10.0709
10.1959
10.8271
11.1987
11.8373
10.3251
11.0234
10.6661
10.7507
9.55715
10.9248
11.9148
9.75998
8.52468
9.25918
8.39136
11.0144
7.53307
8.52711
10.7624
10.5015
11.1987
12.8247
10.913
11.1865
10.8803
8.84781
7.65397
10.7712
11.1105
10.7683
10.9994
10.002
10.8478
12.2602
10.4243
10.0322
11.0474
12.3071
9.98826
8.66182
9.83017
10.221
7.41307
6.6704
7.35677
5.76635
7.57174
6.04731
9.13586
9.49907
9.66614
8.54662
10.1624
9.69823
9.81393
10.833
12.9907
11.4698
11.7891
11.4418
12.2302
12.3406
12.8493
10.5561
10.7712
12.2235
10.582
9.77884
10.6225
9.63681
8.66182
8.28806
7.51036
8.42517
7.8406
10.904
10.608
12.0092
11.9408
11.876
13.6339
13.4069
13.3701
12.9304
10.9367
13.6941
13.6414
12.7792
13.0799
12.6542
12.1737
12.4521
12.5442
11.876
9.88716
10.2547
9.16657
7.60367
8.42759
8.17603
11.8954
10.2154
8.05314
8.33601
10.8803
12.2369
12.5134
12.1208
11.7827
12.6266
12.0419
11.944
10.8596
7.84756
10.1568
11.5575
9.62083
11.1683
11.6997
9.841
10.9606
10.1931
12.7932
12.4623
12.4318
11.1622
9.88716
10.7457
7.97198
9.54636
8.81215
8.47877
11.4195
10.2059
8.3989
8.8651
10.4104
8.6941
8.42635
9.37409
8.19581
5.56737
5.9715
7.61776
5.91879
5.25738
5.24051
5.3051
4.57711
6.37381
7.6114
8.34101
9.03975
8.60895
7.75518
10.1326
7.85992
10.0886
9.43341
9.75998
9.50698
7.63337
11.147
8.82784
12.9021
11.6584
10.3651
2.34064
3.22102
4.54384
4.96396
4.7482
5.97844
5.6533
9.14231
7.28547
5.61054
6.52083
6.78453
4.93486
6.44719
4.1868
4.93245
6.15734
7.32566
8.48526
5.29831
4.69501
5.52124
6.47679
3.51691
2.71693
3.27417
2.21251
1.57245
3.48657
3.17692
3.28041
3.97794
4.27305
6.02311
5.78226
6.07717
9.5262
7.95608
7.73448
9.71947
8.53267
6.66153
5.7997
5.71911
3.52029
4.21831
4.90093
4.66606
5.24444
5.23537
6.94986
6.5181
5.50533
5.62989
6.15403
5.92547
4.17635
2.54494
1.95218
2.1735
4.18015
6.91313
9.12418
8.28808
8.84987
7.77463
9.19846
9.04362
9.46754
10.9681
10.5186
10.6328
10.4588
10.0952
11.5872
12.3759
10.8448
10.7376
11.0381
12.26
10.7358
10.2936
9.68213
9.13187
8.58462
7.49918
6.10045
6.44491
7.46339
5.52578
5.32389
6.24656
8.18
7.12361
8.04289
7.02145
8.01874
7.56671
6.30442
5.77235
5.16146
6.12653
7.01969
6.43098
7.21663
7.73949
6.29352
5.77132
7.60485
6.76254
5.56964
5.7889
7.80173
6.81933
6.75627
5.67792
4.68156
6.89489
6.57539
6.89181
8.63373
9.22007
8.43472
8.28025
9.70673
9.52565
9.81617
7.6817
7.8358
7.09295
8.6302
10.1124
7.86319
7.5676
7.42814
7.421
6.21269
5.49136
5.94243
4.08876
3.46144
4.96022
6.22377
6.89446
11.316
11.1947
11.3987
11.2892
11.4901
10.0691
8.79991
7.81723
9.7227
7.43591
9.41094
10.9548
11.7945
12.082
10.3664
11.1111
10.8066
10.2659
10.4044
11.144
11.3119
11.8116
10.3987
11.0384
10.5446
10.8006
9.52016
10.43
11.548
9.61285
8.26892
9.15633
8.34562
11.1198
7.67459
8.75819
10.8389
10.5273
11.4979
12.888
11.3798
11.7093
11.3674
9.09248
8.35043
10.9108
10.6724
10.4972
11.3643
9.99905
10.9308
11.9961
10.833
10.2043
10.9427
12.3507
9.9718
8.90288
10.0267
10.1652
7.44242
6.65955
7.36577
5.74295
7.67459
6.21813
9.17683
9.66347
9.82205
8.60041
10.0875
9.99375
10.1959
10.9785
13.1843
11.8437
12.1737
11.1319
12.4081
12.668
13.0049
10.2463
10.5244
12.3339
10.1652
9.56774
10.4044
9.53072
8.62985
8.2522
7.53761
8.42517
8.18078
10.9845
10.5907
11.7891
11.7539
11.7603
13.6979
13.5031
13.466
13.0656
11.1531
13.9537
13.7357
12.8387
13.418
12.8387
12.3777
11.9473
12.6853
11.8825
9.95537
9.80042
8.91041
7.46956
8.20217
8.21645
11.9929
10.0543
8.04373
8.33361
11.0144
12.2302
12.63
12.1439
12.1472
12.7304
11.8116
11.8534
11.2689
8.19028
10.6399
12.0092
10.3902
11.5543
11.944
9.79502
10.91
10.4814
13.0584
12.5339
12.6025
11.1349
9.43865
10.6791
8.13377
10.1413
9.18392
8.94449
11.7179
10.9331
8.82802
9.64822
10.7969
9.13174
8.95573
10.1586
9.0828
6.27379
6.58392
8.11137
6.47191
5.42855
5.58471
5.62199
4.76476
6.44457
8.17728
8.95712
9.64044
9.15119
8.4509
10.9049
8.27368
10.3361
9.2902
9.52808
9.42032
7.81049
11.1561
9.21279
12.8704
11.5858
6.93025
5.36588
10.7866
0
0
0
0
0
0
0
0
0
0
0
0
0
0
0
0
0
0
0
0
0
0
0
0
0
0
0
0
0
0
0
0
0
0
