# Supplementary material for: Mapping allosteric communications within individual proteins
Source: Nat Commun. 2020 Jul 31;11:3862. doi: 10.1038/s41467-020-17618-2 (PMC7395124; doi:10.1038/s41467-020-17618-2)
Supplement: Supplementary file 6 — Supplementary Data 3 [file 41467_2020_17618_MOESM6_ESM.zip › Ohm-results/1efa/1efa-active-site.txt]

D/5,D/6,D/7,D/8,D/9,D/10,D/11,D/12,D/13,D/14,D/15,D/16,D/17,D/18,D/19,D/20,D/21,E/2,E/3,E/4,E/5,E/6,E/7,E/8,E/9,E/10,E/11,E/12,E/13,E/14,E/15,E/16,E/17,E/18
