# Supplementary material for: Mapping allosteric communications within individual proteins
Source: Nat Commun. 2020 Jul 31;11:3862. doi: 10.1038/s41467-020-17618-2 (PMC7395124; doi:10.1038/s41467-020-17618-2)
Supplement: Supplementary file 6 — Supplementary Data 3 [file 41467_2020_17618_MOESM6_ESM.zip › Ohm-results/1efa/1efa-correlation.txt]

1 0.39 0.113 0.065 0.051 0.045 0.045 0.051 0.054 0.038 0.031 0.045 0.036 0.046 0.051 0.039 0.044 0.046 0.053 0.052 0.041 0.045 0.041 0.034 0.038 0.03 0.013 0.01 0.012 0.022 0.025 0.027 0.036 0.039 0.041 0.042 0.046 0.041 0.04 0.046 0.049 0.044 0.026 0.031 0.036 0.056 0.041 0.036 0.043 0.028 0.033 0.041 0.036 0.028 0.036 0.043 0.036 0.021 0.011 0.017 0.015 0.019 0.021 0.026 0.026 0.023 0.018 0.023 0.022 0.022 0.018 0.017 0.015 0.024 0.023 0.021 0.02 0.022 0.021 0.027 0.023 0.024 0.021 0.024 0.019 0.025 0.018 0.014 0.018 0.017 0.019 0.021 0.023 0.02 0.022 0.023 0.022 0.017 0.008 0.01 0.011 0.017 0.019 0.013 0.02 0.022 0.017 0.017 0.022 0.021 0.021 0.017 0.023 0.026 0.026 0.02 0.019 0.023 0.021 0.024 0.022 0.022 0.018 0.02 0.019 0.021 0.02 0.013 0.013 0.01 0.018 0.023 0.015 0.017 0.018 0.018 0.018 0.016 0.018 0.017 0.013 0.016 0.018 0.022 0.021 0.022 0.02 0.023 0.023 0.021 0.018 0.011 0.02 0.016 0.018 0.022 0.023 0.023 0.019 0.017 0.021 0.016 0.022 0.022 0.026 0.022 0.02 0.019 0.022 0.021 0.02 0.021 0.018 0.019 0.018 0.015 0.016 0.017 0.014 0.015 0.016 0.025 0.021 0.019 0.02 0.026 0.022 0.014 0.018 0.023 0.026 0.02 0.024 0.021 0.021 0.021 0.019 0.019 0.022 0.021 0.021 0.019 0.019 0.019 0.017 0.012 0.01 0.005 0.009 0.01 0.02 0.018 0.022 0.021 0.017 0.014 0.017 0.025 0.026 0.024 0.025 0.024 0.025 0.029 0.022 0.023 0.018 0.025 0.02 0.019 0.022 0.018 0.012 0.013 0.015 0.017 0.012 0.021 0.02 0.024 0.025 0.021 0.025 0.025 0.028 0.026 0.016 0.027 0.027 0.026 0.029 0.028 0.028 0.021 0.027 0.023 0.019 0.015 0.016 0.014 0.011 0.012 0.024 0.021 0.017 0.019 0.022 0.024 0.026 0.023 0.027 0.027 0.029 0.026 0.022 0.015 0.02 0.025 0.021 0.023 0.026 0.02 0.025 0.021 0.028 0.025 0.026 0.02 0.016 0.022 0.016 0.02 0.018 0.014 0.022 0.025 0.018 0.021 0.023 0.027 0.025 0.02 0.022 0.021 0.018 0.021 0.018 0.015 0.017 0.014 0.01 0.015 0.016 0.018 0.019 0.018 0.017 0.017 0.013 0.018 0.018 0.021 0.02 0.021 0.021 0.017 0.027 0.022 0.016 0.003 0.005 0.014 0.016 0.019 0.014 0.017 0.017 0.016 0.009 0.014 0.017 0.01 0.016 0.018 0.015 0.02 0.018 0.017 0.02 0.018 0.021 0.015 0.013 0.011 0.018 0.009 0.007 0.012 0.013 0.01 0.004 0.013 0.014 0.016 0.016 0.019 0.015 0.017 0.016 0.018 0.015 0.012 0.012 0.011 0.02 0.022 0.016 0.022 0.018 0.026 0.031 0.02 0.024 0.031 0.026 0.024 0.016 0.007 0.01 0.012 0.027 0.027 0.036 0.03 0.025 0.023 0.024 0.027 0.021 0.024 0.022 0.018 0.028 0.028 0.028 0.022 0.026 0.027 0.027 0.03 0.025 0.024 0.023 0.021 0.029 0.022 0.01 0.021 0.019 0.022 0.025 0.029 0.028 0.023 0.03 0.02 0.02 0.015 0.008 0.01 0.02 0.023 0.014 0.024 0.025 0.022 0.017 0.029 0.032 0.029 0.029 0.037 0.037 0.04 0.031 0.047 0.032 0.026 0.034 0.033 0.026 0.025 0.024 0.027 0.023 0.027 0.018 0.014 0.016 0.023 0.025 0.012 0.023 0.022 0.024 0.022 0.028 0.027 0.023 0.015 0.016 0.016 0.023 0.022 0.026 0.021 0.024 0.024 0.024 0.017 0.016 0.022 0.018 0.023 0.027 0.027 0.025 0.017 0.016 0.023 0.016 0.023 0.022 0.021 0.024 0.02 0.017 0.022 0.019 0.016 0.018 0.017 0.016 0.016 0.011 0.012 0.016 0.01 0.011 0.017 0.023 0.021 0.022 0.025 0.023 0.022 0.014 0.015 0.024 0.022 0.02 0.025 0.016 0.019 0.018 0.017 0.02 0.024 0.022 0.021 0.017 0.02 0.017 0.01 0.01 0.009 0.008 0.008 0.008 0.015 0.021 0.022 0.018 0.018 0.02 0.025 0.022 0.022 0.024 0.025 0.024 0.026 0.027 0.025 0.021 0.023 0.025 0.02 0.017 0.02 0.014 0.014 0.013 0.017 0.017 0.014 0.022 0.017 0.023 0.023 0.016 0.022 0.027 0.021 0.026 0.02 0.024 0.027 0.027 0.027 0.027 0.023 0.02 0.027 0.019 0.014 0.018 0.017 0.016 0.015 0.013 0.021 0.021 0.013 0.018 0.02 0.023 0.021 0.02 0.026 0.023 0.023 0.021 0.022 0.01 0.022 0.025 0.023 0.023 0.024 0.015 0.02 0.02 0.025 0.021 0.025 0.02 0.015 0.019 0.02 0.02 0.022 0.025 0.027 0.028 0.027 0.027 0.026 0.027 0.024 0.022 0.021 0.022 0.015 0.02 0.02 0.01 0.012 0.012 0.008 0.015 0.017 0.023 0.017 0.023 0.022 0.019 0.014 0.019 0.015 0.015 0.017 0.006 0.021 0.013 0.02 0.016 0.007 0.006 0.019 0.024 0.026 0.025 0.021 0.023 0.03 0.028 0.022 0.024 0.021 0.012 0.009 0.006 0.008 0.004 0 0 0.002 0.003 0.008 0.011 0.011 0.011 0.01 0.012 0.013 0.023 0.035 0.038 0.036 0.03 0.022 0.014 0.011 
0.596 1 0.262 0.167 0.133 0.119 0.132 0.114 0.117 0.079 0.067 0.099 0.1 0.106 0.112 0.1 0.098 0.108 0.123 0.117 0.085 0.096 0.109 0.083 0.078 0.063 0.042 0.032 0.04 0.057 0.06 0.073 0.087 0.094 0.09 0.094 0.109 0.096 0.101 0.117 0.126 0.105 0.07 0.078 0.092 0.143 0.101 0.108 0.097 0.08 0.083 0.111 0.091 0.059 0.076 0.103 0.074 0.059 0.018 0.037 0.046 0.059 0.062 0.076 0.069 0.063 0.064 0.065 0.065 0.065 0.06 0.06 0.055 0.07 0.072 0.076 0.06 0.074 0.071 0.076 0.074 0.072 0.069 0.074 0.064 0.075 0.047 0.045 0.06 0.06 0.06 0.061 0.068 0.062 0.058 0.063 0.057 0.053 0.039 0.026 0.032 0.046 0.041 0.032 0.05 0.062 0.043 0.05 0.061 0.063 0.053 0.057 0.07 0.064 0.07 0.056 0.055 0.068 0.05 0.068 0.068 0.068 0.059 0.054 0.053 0.058 0.058 0.041 0.043 0.039 0.057 0.065 0.045 0.056 0.06 0.041 0.047 0.053 0.052 0.033 0.021 0.037 0.04 0.049 0.062 0.064 0.061 0.061 0.058 0.058 0.052 0.039 0.044 0.033 0.049 0.066 0.067 0.064 0.052 0.06 0.066 0.059 0.058 0.057 0.075 0.067 0.051 0.048 0.068 0.055 0.047 0.057 0.062 0.042 0.041 0.044 0.048 0.054 0.031 0.039 0.059 0.067 0.064 0.068 0.065 0.07 0.061 0.04 0.042 0.06 0.056 0.066 0.068 0.048 0.057 0.057 0.051 0.045 0.064 0.067 0.047 0.038 0.049 0.054 0.036 0.031 0.037 0.025 0.038 0.022 0.049 0.046 0.062 0.046 0.053 0.049 0.053 0.058 0.064 0.065 0.068 0.057 0.067 0.073 0.062 0.053 0.062 0.061 0.051 0.044 0.059 0.035 0.042 0.045 0.035 0.039 0.04 0.06 0.058 0.07 0.067 0.062 0.067 0.073 0.072 0.07 0.058 0.071 0.075 0.062 0.075 0.069 0.067 0.065 0.069 0.065 0.052 0.052 0.041 0.041 0.036 0.032 0.068 0.058 0.038 0.048 0.058 0.068 0.067 0.065 0.072 0.059 0.071 0.07 0.057 0.036 0.053 0.067 0.055 0.061 0.062 0.053 0.061 0.064 0.066 0.07 0.069 0.054 0.041 0.061 0.063 0.06 0.065 0.058 0.072 0.073 0.061 0.065 0.07 0.072 0.068 0.06 0.068 0.061 0.048 0.053 0.053 0.03 0.038 0.035 0.031 0.04 0.048 0.057 0.053 0.053 0.048 0.056 0.042 0.051 0.056 0.046 0.051 0.036 0.061 0.042 0.069 0.063 0.057 0.013 0.028 0.038 0.043 0.043 0.033 0.038 0.036 0.039 0.029 0.029 0.036 0.033 0.037 0.039 0.036 0.04 0.035 0.041 0.045 0.036 0.036 0.039 0.023 0.023 0.03 0.015 0.008 0.022 0.024 0.021 0.017 0.028 0.026 0.031 0.031 0.042 0.029 0.031 0.032 0.041 0.029 0.027 0.026 0.023 0.042 0.053 0.045 0.066 0.058 0.07 0.081 0.073 0.064 0.084 0.076 0.067 0.039 0.012 0.034 0.048 0.074 0.079 0.093 0.081 0.081 0.072 0.066 0.062 0.067 0.06 0.055 0.053 0.072 0.065 0.071 0.067 0.072 0.07 0.075 0.073 0.08 0.057 0.077 0.069 0.073 0.061 0.048 0.057 0.066 0.065 0.058 0.075 0.077 0.076 0.076 0.058 0.06 0.042 0.035 0.041 0.056 0.047 0.045 0.067 0.075 0.053 0.065 0.084 0.091 0.093 0.089 0.092 0.096 0.118 0.091 0.111 0.09 0.073 0.094 0.084 0.075 0.075 0.064 0.07 0.068 0.073 0.046 0.046 0.038 0.066 0.074 0.057 0.06 0.066 0.067 0.062 0.065 0.077 0.072 0.043 0.052 0.059 0.067 0.069 0.075 0.07 0.068 0.071 0.063 0.053 0.044 0.064 0.057 0.062 0.071 0.075 0.073 0.066 0.075 0.076 0.065 0.063 0.066 0.073 0.068 0.05 0.057 0.065 0.059 0.048 0.049 0.06 0.052 0.052 0.047 0.046 0.061 0.036 0.047 0.061 0.066 0.06 0.056 0.065 0.074 0.058 0.044 0.042 0.067 0.067 0.065 0.068 0.059 0.057 0.053 0.046 0.061 0.069 0.062 0.049 0.044 0.053 0.054 0.037 0.026 0.043 0.022 0.037 0.029 0.058 0.051 0.055 0.039 0.043 0.045 0.052 0.061 0.062 0.065 0.065 0.061 0.073 0.073 0.06 0.054 0.057 0.064 0.048 0.043 0.054 0.048 0.035 0.038 0.039 0.043 0.039 0.061 0.059 0.066 0.061 0.059 0.067 0.076 0.07 0.072 0.056 0.07 0.074 0.068 0.071 0.066 0.061 0.058 0.066 0.058 0.044 0.055 0.048 0.042 0.036 0.023 0.061 0.055 0.034 0.04 0.05 0.066 0.063 0.063 0.07 0.067 0.064 0.07 0.062 0.035 0.051 0.068 0.061 0.065 0.067 0.054 0.062 0.065 0.066 0.069 0.071 0.061 0.046 0.053 0.051 0.063 0.053 0.054 0.071 0.085 0.071 0.07 0.077 0.077 0.075 0.074 0.076 0.063 0.056 0.053 0.058 0.047 0.039 0.032 0.03 0.04 0.045 0.065 0.059 0.065 0.052 0.066 0.051 0.053 0.056 0.051 0.054 0.038 0.065 0.054 0.07 0.066 0.034 0.021 0.059 0.04 0.05 0.048 0.049 0.054 0.059 0.066 0.065 0.057 0.042 0.03 0.027 0.019 0.018 0.009 0.003 0.001 0.001 0.006 0.012 0.02 0.031 0.027 0.025 0.033 0.042 0.065 0.093 0.097 0.074 0.053 0.044 0.029 0.022 
0.209 0.331 1 0.455 0.372 0.329 0.384 0.341 0.348 0.237 0.214 0.288 0.286 0.317 0.326 0.25 0.298 0.338 0.359 0.334 0.25 0.3 0.28 0.234 0.219 0.181 0.095 0.098 0.12 0.165 0.184 0.207 0.254 0.285 0.267 0.265 0.327 0.29 0.283 0.318 0.341 0.287 0.209 0.266 0.264 0.409 0.246 0.265 0.237 0.183 0.201 0.267 0.241 0.156 0.186 0.254 0.211 0.151 0.039 0.088 0.091 0.11 0.129 0.158 0.145 0.143 0.135 0.133 0.132 0.134 0.123 0.104 0.102 0.141 0.147 0.132 0.128 0.144 0.146 0.153 0.143 0.146 0.131 0.145 0.129 0.143 0.109 0.096 0.122 0.116 0.121 0.113 0.141 0.137 0.143 0.135 0.129 0.114 0.077 0.068 0.062 0.107 0.094 0.075 0.107 0.135 0.092 0.1 0.141 0.137 0.113 0.122 0.15 0.133 0.145 0.121 0.117 0.154 0.122 0.151 0.148 0.14 0.128 0.128 0.12 0.128 0.115 0.091 0.092 0.065 0.112 0.131 0.098 0.109 0.109 0.105 0.099 0.103 0.111 0.065 0.038 0.097 0.108 0.114 0.143 0.13 0.133 0.139 0.13 0.128 0.114 0.078 0.118 0.094 0.114 0.129 0.146 0.13 0.096 0.112 0.119 0.102 0.109 0.126 0.145 0.136 0.1 0.111 0.129 0.121 0.11 0.124 0.114 0.096 0.089 0.098 0.093 0.104 0.067 0.083 0.104 0.127 0.123 0.124 0.124 0.139 0.116 0.094 0.073 0.124 0.121 0.133 0.124 0.099 0.107 0.124 0.1 0.11 0.13 0.128 0.105 0.082 0.1 0.097 0.066 0.056 0.068 0.04 0.059 0.033 0.081 0.092 0.106 0.096 0.091 0.103 0.12 0.122 0.121 0.124 0.132 0.115 0.135 0.145 0.124 0.098 0.111 0.133 0.099 0.1 0.113 0.102 0.093 0.084 0.09 0.093 0.077 0.124 0.11 0.129 0.121 0.126 0.138 0.143 0.145 0.141 0.117 0.138 0.15 0.127 0.138 0.139 0.134 0.119 0.134 0.12 0.105 0.098 0.093 0.079 0.076 0.058 0.125 0.122 0.069 0.079 0.107 0.132 0.134 0.123 0.137 0.128 0.143 0.145 0.12 0.084 0.119 0.139 0.12 0.14 0.128 0.097 0.121 0.122 0.139 0.138 0.143 0.122 0.085 0.12 0.109 0.112 0.112 0.109 0.139 0.151 0.132 0.121 0.153 0.146 0.137 0.123 0.139 0.116 0.096 0.114 0.098 0.064 0.072 0.072 0.059 0.09 0.087 0.108 0.107 0.096 0.083 0.113 0.082 0.103 0.106 0.104 0.114 0.088 0.121 0.087 0.133 0.125 0.116 0.041 0.06 0.08 0.099 0.101 0.082 0.084 0.09 0.086 0.061 0.058 0.083 0.072 0.08 0.09 0.08 0.092 0.093 0.104 0.104 0.086 0.078 0.082 0.057 0.041 0.074 0.042 0.036 0.053 0.07 0.054 0.042 0.061 0.059 0.078 0.075 0.085 0.079 0.076 0.089 0.091 0.075 0.067 0.061 0.054 0.093 0.112 0.094 0.15 0.116 0.173 0.179 0.137 0.16 0.193 0.175 0.153 0.091 0.034 0.077 0.112 0.145 0.156 0.189 0.169 0.155 0.151 0.144 0.133 0.12 0.134 0.114 0.115 0.15 0.146 0.147 0.142 0.144 0.152 0.155 0.157 0.161 0.14 0.146 0.138 0.16 0.117 0.097 0.129 0.123 0.138 0.144 0.161 0.166 0.149 0.152 0.126 0.134 0.079 0.073 0.073 0.119 0.105 0.101 0.144 0.157 0.117 0.141 0.169 0.161 0.181 0.177 0.184 0.196 0.246 0.175 0.184 0.175 0.152 0.174 0.172 0.161 0.141 0.138 0.14 0.133 0.142 0.097 0.106 0.082 0.137 0.159 0.123 0.142 0.142 0.143 0.135 0.141 0.162 0.152 0.081 0.115 0.115 0.141 0.151 0.153 0.15 0.159 0.144 0.146 0.111 0.093 0.134 0.107 0.134 0.148 0.169 0.156 0.14 0.14 0.126 0.108 0.111 0.129 0.142 0.13 0.104 0.119 0.137 0.118 0.097 0.112 0.119 0.099 0.093 0.083 0.093 0.098 0.073 0.082 0.109 0.123 0.121 0.125 0.121 0.145 0.121 0.09 0.087 0.13 0.131 0.136 0.133 0.103 0.116 0.118 0.105 0.116 0.128 0.116 0.101 0.08 0.107 0.106 0.071 0.056 0.067 0.047 0.075 0.046 0.09 0.092 0.108 0.098 0.094 0.106 0.123 0.124 0.124 0.123 0.133 0.112 0.137 0.147 0.126 0.103 0.104 0.123 0.085 0.091 0.107 0.089 0.073 0.083 0.075 0.076 0.074 0.112 0.11 0.129 0.124 0.123 0.139 0.143 0.145 0.142 0.12 0.141 0.144 0.129 0.143 0.14 0.135 0.122 0.138 0.12 0.097 0.095 0.089 0.079 0.076 0.066 0.122 0.115 0.074 0.084 0.117 0.127 0.135 0.119 0.14 0.134 0.133 0.13 0.122 0.066 0.104 0.137 0.113 0.132 0.125 0.092 0.119 0.12 0.139 0.137 0.135 0.129 0.086 0.113 0.114 0.123 0.103 0.118 0.15 0.169 0.133 0.15 0.166 0.164 0.146 0.15 0.149 0.147 0.115 0.133 0.125 0.083 0.083 0.082 0.069 0.101 0.107 0.135 0.131 0.13 0.108 0.136 0.096 0.114 0.106 0.105 0.101 0.075 0.12 0.088 0.139 0.117 0.057 0.034 0.119 0.111 0.115 0.127 0.127 0.132 0.148 0.142 0.127 0.117 0.107 0.063 0.051 0.041 0.04 0.032 0.02 0.007 0.01 0.024 0.044 0.056 0.069 0.06 0.058 0.07 0.095 0.134 0.207 0.243 0.205 0.153 0.121 0.07 0.055 
0.095 0.186 0.425 1 0.598 0.589 0.655 0.536 0.539 0.396 0.317 0.449 0.427 0.462 0.45 0.376 0.414 0.465 0.514 0.482 0.344 0.43 0.371 0.301 0.282 0.239 0.15 0.144 0.16 0.237 0.267 0.294 0.354 0.399 0.371 0.388 0.439 0.396 0.396 0.45 0.459 0.381 0.26 0.289 0.272 0.419 0.271 0.308 0.309 0.231 0.286 0.351 0.313 0.215 0.263 0.357 0.277 0.207 0.071 0.146 0.119 0.159 0.17 0.197 0.175 0.168 0.175 0.16 0.164 0.155 0.149 0.146 0.132 0.178 0.169 0.176 0.16 0.175 0.184 0.205 0.186 0.184 0.18 0.198 0.167 0.196 0.13 0.122 0.154 0.15 0.155 0.167 0.174 0.175 0.166 0.165 0.155 0.133 0.098 0.072 0.07 0.116 0.111 0.09 0.141 0.16 0.105 0.127 0.168 0.175 0.158 0.156 0.183 0.167 0.2 0.156 0.16 0.184 0.156 0.185 0.175 0.16 0.162 0.159 0.148 0.146 0.168 0.128 0.121 0.097 0.138 0.163 0.116 0.147 0.15 0.138 0.13 0.137 0.143 0.09 0.057 0.122 0.141 0.155 0.169 0.161 0.153 0.171 0.157 0.146 0.127 0.101 0.142 0.109 0.127 0.158 0.174 0.169 0.135 0.148 0.155 0.115 0.133 0.154 0.179 0.168 0.137 0.129 0.164 0.144 0.114 0.139 0.158 0.123 0.114 0.11 0.116 0.13 0.076 0.098 0.133 0.154 0.162 0.157 0.156 0.18 0.155 0.112 0.094 0.151 0.157 0.157 0.164 0.131 0.143 0.151 0.129 0.134 0.164 0.153 0.14 0.112 0.123 0.122 0.089 0.064 0.083 0.063 0.084 0.059 0.107 0.114 0.144 0.116 0.113 0.133 0.167 0.162 0.16 0.165 0.172 0.142 0.17 0.182 0.151 0.126 0.132 0.156 0.125 0.112 0.128 0.107 0.101 0.092 0.103 0.107 0.103 0.148 0.125 0.165 0.155 0.156 0.181 0.186 0.184 0.182 0.143 0.178 0.19 0.16 0.181 0.175 0.162 0.15 0.16 0.147 0.13 0.127 0.112 0.116 0.1 0.09 0.155 0.15 0.108 0.109 0.128 0.169 0.175 0.164 0.183 0.175 0.172 0.174 0.152 0.098 0.146 0.18 0.152 0.172 0.16 0.127 0.149 0.15 0.176 0.175 0.17 0.147 0.124 0.154 0.135 0.126 0.137 0.127 0.16 0.185 0.149 0.163 0.184 0.183 0.171 0.162 0.166 0.149 0.132 0.144 0.134 0.085 0.104 0.109 0.086 0.127 0.122 0.132 0.13 0.147 0.12 0.151 0.1 0.125 0.129 0.131 0.138 0.095 0.146 0.114 0.178 0.158 0.152 0.04 0.075 0.105 0.131 0.14 0.102 0.116 0.117 0.123 0.075 0.075 0.108 0.115 0.126 0.125 0.104 0.119 0.125 0.132 0.135 0.104 0.107 0.111 0.078 0.055 0.091 0.045 0.037 0.073 0.101 0.077 0.054 0.083 0.085 0.097 0.099 0.125 0.108 0.103 0.114 0.125 0.103 0.08 0.076 0.083 0.132 0.155 0.144 0.215 0.161 0.254 0.274 0.207 0.214 0.265 0.252 0.204 0.143 0.046 0.094 0.115 0.168 0.185 0.237 0.214 0.204 0.185 0.183 0.171 0.167 0.166 0.155 0.137 0.192 0.198 0.182 0.168 0.194 0.187 0.201 0.207 0.182 0.169 0.187 0.179 0.197 0.137 0.115 0.159 0.137 0.164 0.159 0.174 0.19 0.185 0.192 0.159 0.166 0.114 0.105 0.112 0.163 0.142 0.123 0.175 0.206 0.145 0.167 0.226 0.234 0.232 0.215 0.234 0.246 0.297 0.21 0.242 0.195 0.183 0.22 0.209 0.184 0.19 0.175 0.178 0.17 0.198 0.146 0.138 0.114 0.18 0.211 0.141 0.175 0.191 0.181 0.164 0.175 0.18 0.152 0.094 0.133 0.136 0.171 0.191 0.195 0.192 0.199 0.198 0.175 0.142 0.103 0.163 0.123 0.163 0.175 0.201 0.2 0.159 0.159 0.153 0.137 0.142 0.157 0.183 0.169 0.139 0.154 0.174 0.153 0.13 0.142 0.153 0.13 0.108 0.113 0.115 0.131 0.083 0.091 0.126 0.151 0.149 0.162 0.174 0.192 0.162 0.106 0.119 0.17 0.172 0.172 0.178 0.137 0.157 0.151 0.146 0.153 0.178 0.158 0.128 0.118 0.133 0.137 0.103 0.07 0.096 0.052 0.091 0.063 0.116 0.109 0.139 0.112 0.124 0.13 0.153 0.155 0.168 0.17 0.183 0.156 0.173 0.19 0.173 0.133 0.133 0.173 0.131 0.131 0.15 0.118 0.107 0.104 0.108 0.106 0.103 0.143 0.138 0.163 0.169 0.161 0.179 0.194 0.188 0.182 0.158 0.189 0.193 0.17 0.195 0.186 0.169 0.154 0.179 0.159 0.132 0.13 0.12 0.115 0.107 0.086 0.167 0.156 0.107 0.112 0.143 0.171 0.161 0.156 0.19 0.17 0.165 0.166 0.154 0.103 0.16 0.176 0.149 0.166 0.158 0.121 0.151 0.147 0.177 0.17 0.176 0.153 0.11 0.14 0.153 0.158 0.155 0.145 0.186 0.211 0.171 0.177 0.212 0.191 0.179 0.187 0.192 0.163 0.137 0.157 0.15 0.078 0.097 0.095 0.077 0.119 0.112 0.155 0.163 0.151 0.118 0.165 0.122 0.142 0.13 0.128 0.126 0.113 0.151 0.108 0.18 0.155 0.077 0.047 0.144 0.155 0.184 0.188 0.185 0.184 0.218 0.212 0.2 0.194 0.14 0.092 0.075 0.052 0.052 0.032 0.016 0.003 0.008 0.027 0.047 0.074 0.089 0.077 0.085 0.099 0.145 0.194 0.312 0.364 0.284 0.222 0.158 0.106 0.086 
0.108 0.177 0.406 0.688 1 0.609 0.614 0.64 0.679 0.439 0.374 0.545 0.542 0.608 0.632 0.54 0.607 0.638 0.745 0.719 0.516 0.578 0.562 0.5 0.455 0.372 0.218 0.206 0.233 0.335 0.341 0.381 0.466 0.531 0.506 0.515 0.607 0.525 0.482 0.579 0.587 0.477 0.34 0.329 0.323 0.575 0.379 0.461 0.428 0.328 0.388 0.501 0.458 0.326 0.376 0.503 0.399 0.312 0.096 0.218 0.161 0.232 0.246 0.292 0.266 0.24 0.237 0.225 0.236 0.227 0.239 0.205 0.192 0.261 0.243 0.243 0.235 0.244 0.263 0.281 0.266 0.257 0.247 0.252 0.215 0.249 0.181 0.147 0.192 0.169 0.195 0.22 0.256 0.247 0.251 0.239 0.229 0.214 0.16 0.129 0.109 0.182 0.158 0.131 0.215 0.23 0.161 0.185 0.255 0.246 0.217 0.215 0.263 0.245 0.281 0.228 0.219 0.256 0.222 0.274 0.267 0.247 0.235 0.223 0.22 0.22 0.225 0.171 0.169 0.133 0.202 0.241 0.179 0.217 0.218 0.202 0.197 0.21 0.207 0.122 0.087 0.163 0.188 0.219 0.244 0.249 0.256 0.242 0.239 0.226 0.179 0.143 0.225 0.18 0.216 0.226 0.249 0.253 0.208 0.218 0.223 0.181 0.191 0.228 0.262 0.24 0.193 0.209 0.244 0.201 0.185 0.204 0.211 0.182 0.169 0.142 0.168 0.2 0.116 0.148 0.179 0.225 0.221 0.227 0.231 0.26 0.209 0.154 0.145 0.236 0.221 0.239 0.244 0.183 0.192 0.21 0.198 0.203 0.234 0.211 0.187 0.147 0.175 0.179 0.116 0.082 0.124 0.081 0.113 0.068 0.163 0.149 0.195 0.152 0.168 0.177 0.213 0.214 0.221 0.233 0.246 0.21 0.246 0.258 0.225 0.195 0.208 0.23 0.19 0.171 0.193 0.167 0.154 0.146 0.152 0.132 0.136 0.213 0.19 0.243 0.218 0.218 0.249 0.262 0.252 0.262 0.212 0.25 0.261 0.223 0.258 0.256 0.232 0.214 0.247 0.206 0.191 0.186 0.173 0.152 0.134 0.113 0.214 0.211 0.143 0.153 0.196 0.243 0.225 0.215 0.257 0.25 0.241 0.247 0.219 0.131 0.213 0.25 0.214 0.238 0.213 0.175 0.211 0.214 0.241 0.241 0.252 0.228 0.159 0.212 0.188 0.205 0.189 0.192 0.254 0.279 0.234 0.233 0.283 0.238 0.235 0.239 0.246 0.196 0.172 0.205 0.187 0.113 0.126 0.13 0.11 0.164 0.144 0.188 0.195 0.203 0.166 0.229 0.168 0.205 0.186 0.192 0.194 0.141 0.22 0.137 0.239 0.231 0.197 0.065 0.108 0.145 0.167 0.178 0.143 0.16 0.166 0.157 0.112 0.086 0.147 0.131 0.155 0.166 0.151 0.162 0.176 0.167 0.187 0.124 0.138 0.143 0.097 0.06 0.102 0.061 0.06 0.101 0.126 0.103 0.083 0.128 0.108 0.133 0.135 0.157 0.135 0.122 0.153 0.154 0.131 0.124 0.106 0.101 0.164 0.209 0.19 0.287 0.224 0.353 0.383 0.311 0.316 0.371 0.334 0.294 0.187 0.067 0.144 0.187 0.265 0.284 0.345 0.305 0.297 0.27 0.268 0.233 0.218 0.24 0.214 0.213 0.274 0.268 0.271 0.251 0.258 0.262 0.286 0.291 0.271 0.262 0.267 0.249 0.282 0.192 0.164 0.219 0.219 0.244 0.241 0.273 0.279 0.272 0.281 0.229 0.243 0.157 0.132 0.136 0.23 0.202 0.162 0.253 0.279 0.198 0.228 0.316 0.309 0.312 0.292 0.32 0.323 0.404 0.304 0.316 0.311 0.262 0.329 0.323 0.275 0.253 0.252 0.244 0.225 0.241 0.19 0.179 0.142 0.225 0.275 0.182 0.223 0.247 0.225 0.225 0.237 0.268 0.223 0.121 0.187 0.21 0.238 0.273 0.262 0.249 0.27 0.271 0.245 0.212 0.157 0.237 0.174 0.229 0.262 0.286 0.27 0.216 0.22 0.242 0.189 0.216 0.232 0.255 0.244 0.187 0.211 0.248 0.222 0.173 0.219 0.222 0.179 0.158 0.149 0.167 0.185 0.131 0.144 0.183 0.23 0.223 0.231 0.245 0.273 0.233 0.142 0.162 0.231 0.24 0.251 0.246 0.187 0.211 0.222 0.205 0.198 0.245 0.21 0.201 0.182 0.184 0.193 0.141 0.1 0.15 0.094 0.135 0.089 0.168 0.161 0.206 0.172 0.174 0.168 0.226 0.231 0.245 0.24 0.257 0.221 0.247 0.267 0.234 0.174 0.19 0.237 0.183 0.174 0.191 0.162 0.158 0.139 0.141 0.144 0.154 0.216 0.201 0.242 0.229 0.223 0.261 0.275 0.273 0.263 0.205 0.264 0.278 0.239 0.27 0.264 0.234 0.211 0.249 0.215 0.166 0.175 0.178 0.15 0.148 0.13 0.228 0.215 0.157 0.167 0.202 0.242 0.242 0.239 0.269 0.242 0.252 0.244 0.223 0.135 0.217 0.248 0.214 0.235 0.224 0.175 0.207 0.217 0.255 0.253 0.252 0.22 0.166 0.214 0.219 0.222 0.207 0.215 0.269 0.308 0.256 0.247 0.294 0.289 0.275 0.259 0.281 0.233 0.216 0.233 0.214 0.13 0.152 0.156 0.125 0.186 0.188 0.224 0.222 0.221 0.18 0.245 0.171 0.216 0.194 0.184 0.176 0.14 0.217 0.159 0.26 0.231 0.112 0.069 0.213 0.232 0.245 0.27 0.266 0.27 0.289 0.283 0.27 0.246 0.199 0.115 0.095 0.064 0.052 0.034 0.015 0.011 0.009 0.029 0.05 0.084 0.097 0.104 0.103 0.128 0.181 0.268 0.43 0.527 0.437 0.319 0.25 0.156 0.119 
0.102 0.174 0.367 0.707 0.654 1 0.72 0.616 0.675 0.492 0.4 0.539 0.54 0.566 0.578 0.537 0.521 0.578 0.627 0.595 0.447 0.507 0.486 0.427 0.376 0.318 0.191 0.171 0.211 0.297 0.306 0.358 0.437 0.478 0.439 0.449 0.542 0.458 0.469 0.552 0.543 0.457 0.307 0.299 0.301 0.459 0.293 0.339 0.345 0.253 0.287 0.399 0.367 0.247 0.29 0.41 0.308 0.221 0.065 0.144 0.116 0.157 0.171 0.202 0.179 0.164 0.158 0.151 0.164 0.149 0.161 0.144 0.133 0.179 0.172 0.166 0.164 0.175 0.177 0.199 0.192 0.175 0.175 0.19 0.162 0.164 0.126 0.113 0.141 0.124 0.14 0.144 0.169 0.164 0.176 0.148 0.145 0.131 0.1 0.067 0.071 0.126 0.105 0.088 0.125 0.159 0.108 0.132 0.168 0.164 0.14 0.15 0.183 0.169 0.212 0.15 0.168 0.18 0.147 0.188 0.188 0.179 0.161 0.158 0.154 0.157 0.147 0.104 0.117 0.095 0.131 0.164 0.11 0.146 0.148 0.132 0.131 0.124 0.137 0.104 0.077 0.117 0.136 0.144 0.175 0.174 0.164 0.171 0.171 0.156 0.137 0.096 0.153 0.119 0.152 0.16 0.18 0.176 0.139 0.148 0.151 0.129 0.127 0.159 0.181 0.161 0.133 0.135 0.168 0.143 0.129 0.14 0.158 0.125 0.117 0.117 0.125 0.139 0.084 0.101 0.132 0.16 0.141 0.152 0.16 0.176 0.152 0.108 0.101 0.148 0.154 0.158 0.163 0.116 0.138 0.15 0.123 0.137 0.164 0.157 0.119 0.092 0.115 0.126 0.085 0.061 0.078 0.052 0.081 0.05 0.109 0.102 0.126 0.103 0.114 0.102 0.14 0.156 0.157 0.161 0.167 0.148 0.171 0.18 0.161 0.135 0.135 0.165 0.136 0.132 0.132 0.114 0.114 0.096 0.104 0.089 0.102 0.148 0.138 0.167 0.158 0.148 0.174 0.188 0.183 0.178 0.147 0.181 0.19 0.16 0.189 0.181 0.163 0.159 0.172 0.148 0.122 0.13 0.119 0.098 0.094 0.079 0.151 0.145 0.104 0.104 0.136 0.175 0.167 0.149 0.186 0.163 0.17 0.178 0.151 0.094 0.15 0.17 0.138 0.156 0.151 0.115 0.156 0.153 0.169 0.165 0.173 0.159 0.12 0.146 0.128 0.134 0.142 0.127 0.172 0.18 0.17 0.165 0.189 0.185 0.166 0.161 0.17 0.145 0.13 0.148 0.129 0.079 0.091 0.097 0.088 0.122 0.111 0.132 0.145 0.145 0.12 0.144 0.104 0.139 0.138 0.145 0.143 0.099 0.145 0.111 0.173 0.157 0.15 0.052 0.09 0.12 0.143 0.138 0.106 0.119 0.125 0.119 0.08 0.074 0.108 0.109 0.125 0.129 0.109 0.131 0.131 0.14 0.147 0.114 0.113 0.111 0.072 0.056 0.094 0.049 0.039 0.092 0.103 0.08 0.051 0.096 0.096 0.112 0.107 0.13 0.108 0.112 0.124 0.129 0.111 0.104 0.093 0.086 0.147 0.148 0.146 0.208 0.164 0.241 0.288 0.217 0.235 0.265 0.254 0.215 0.124 0.049 0.087 0.117 0.183 0.184 0.242 0.218 0.199 0.178 0.178 0.182 0.157 0.178 0.152 0.144 0.185 0.17 0.179 0.163 0.179 0.194 0.207 0.2 0.186 0.18 0.193 0.165 0.189 0.136 0.117 0.159 0.147 0.149 0.166 0.179 0.206 0.186 0.193 0.166 0.177 0.116 0.09 0.103 0.163 0.132 0.119 0.172 0.201 0.131 0.162 0.233 0.226 0.228 0.232 0.223 0.255 0.318 0.21 0.244 0.224 0.186 0.234 0.228 0.194 0.187 0.173 0.187 0.17 0.182 0.135 0.143 0.104 0.155 0.191 0.136 0.169 0.183 0.168 0.176 0.169 0.197 0.172 0.083 0.135 0.153 0.183 0.182 0.191 0.175 0.181 0.182 0.168 0.14 0.099 0.169 0.126 0.151 0.167 0.185 0.189 0.152 0.15 0.164 0.145 0.145 0.16 0.182 0.166 0.118 0.132 0.161 0.145 0.122 0.13 0.137 0.121 0.1 0.104 0.11 0.134 0.086 0.099 0.132 0.156 0.15 0.164 0.167 0.181 0.149 0.117 0.11 0.168 0.169 0.18 0.181 0.141 0.144 0.165 0.13 0.14 0.17 0.154 0.131 0.114 0.123 0.127 0.093 0.067 0.084 0.06 0.088 0.063 0.116 0.119 0.136 0.119 0.108 0.129 0.152 0.161 0.158 0.159 0.171 0.152 0.165 0.182 0.154 0.128 0.132 0.162 0.122 0.121 0.139 0.115 0.109 0.097 0.101 0.091 0.102 0.143 0.134 0.165 0.157 0.151 0.178 0.183 0.179 0.179 0.151 0.176 0.186 0.159 0.182 0.177 0.161 0.143 0.166 0.14 0.125 0.121 0.115 0.097 0.097 0.072 0.154 0.136 0.086 0.1 0.143 0.169 0.174 0.155 0.184 0.171 0.166 0.173 0.153 0.097 0.142 0.177 0.144 0.155 0.162 0.131 0.146 0.14 0.173 0.164 0.184 0.146 0.1 0.132 0.14 0.15 0.146 0.136 0.177 0.202 0.17 0.177 0.204 0.197 0.184 0.17 0.189 0.16 0.132 0.146 0.15 0.086 0.097 0.101 0.078 0.119 0.109 0.16 0.153 0.157 0.125 0.162 0.122 0.125 0.121 0.122 0.121 0.096 0.14 0.101 0.17 0.143 0.07 0.042 0.15 0.194 0.234 0.274 0.248 0.251 0.246 0.23 0.204 0.179 0.146 0.1 0.074 0.044 0.043 0.032 0.018 0.006 0.013 0.031 0.045 0.069 0.079 0.077 0.08 0.096 0.124 0.204 0.34 0.416 0.352 0.284 0.227 0.153 0.126 
0.102 0.161 0.345 0.618 0.529 0.563 1 0.581 0.592 0.425 0.349 0.481 0.483 0.486 0.485 0.388 0.425 0.478 0.528 0.488 0.373 0.438 0.383 0.326 0.314 0.271 0.159 0.146 0.175 0.25 0.263 0.304 0.358 0.403 0.378 0.401 0.457 0.397 0.391 0.468 0.459 0.381 0.254 0.269 0.239 0.391 0.268 0.305 0.282 0.22 0.235 0.32 0.293 0.212 0.239 0.319 0.26 0.185 0.053 0.117 0.092 0.133 0.15 0.184 0.154 0.158 0.141 0.141 0.14 0.138 0.145 0.126 0.124 0.162 0.157 0.154 0.14 0.152 0.155 0.175 0.162 0.156 0.145 0.157 0.145 0.163 0.114 0.097 0.126 0.107 0.135 0.132 0.149 0.145 0.146 0.153 0.131 0.132 0.1 0.077 0.079 0.118 0.104 0.094 0.13 0.148 0.103 0.127 0.158 0.148 0.128 0.143 0.169 0.153 0.172 0.134 0.144 0.163 0.136 0.175 0.17 0.157 0.138 0.142 0.133 0.127 0.138 0.104 0.105 0.073 0.13 0.146 0.103 0.123 0.128 0.12 0.12 0.122 0.127 0.086 0.069 0.113 0.126 0.133 0.15 0.151 0.15 0.156 0.157 0.137 0.123 0.094 0.136 0.113 0.13 0.141 0.164 0.158 0.125 0.135 0.14 0.123 0.132 0.132 0.159 0.145 0.113 0.129 0.157 0.136 0.117 0.127 0.142 0.119 0.109 0.104 0.111 0.123 0.068 0.081 0.121 0.139 0.131 0.143 0.133 0.16 0.138 0.093 0.085 0.141 0.15 0.151 0.157 0.119 0.12 0.147 0.112 0.127 0.15 0.13 0.121 0.104 0.118 0.12 0.089 0.067 0.088 0.062 0.091 0.059 0.112 0.094 0.122 0.101 0.106 0.109 0.134 0.148 0.146 0.138 0.15 0.132 0.155 0.157 0.142 0.117 0.13 0.145 0.117 0.104 0.116 0.1 0.094 0.084 0.087 0.08 0.078 0.125 0.121 0.151 0.143 0.135 0.159 0.171 0.161 0.164 0.136 0.16 0.167 0.143 0.162 0.162 0.145 0.136 0.148 0.137 0.109 0.116 0.1 0.099 0.094 0.066 0.137 0.13 0.089 0.087 0.121 0.153 0.146 0.142 0.165 0.156 0.153 0.15 0.141 0.088 0.134 0.153 0.136 0.149 0.142 0.131 0.146 0.151 0.154 0.161 0.162 0.141 0.107 0.142 0.114 0.126 0.109 0.112 0.144 0.166 0.153 0.14 0.168 0.165 0.159 0.142 0.167 0.128 0.112 0.125 0.111 0.076 0.096 0.089 0.069 0.094 0.088 0.124 0.13 0.133 0.109 0.137 0.084 0.119 0.125 0.115 0.11 0.083 0.136 0.097 0.16 0.14 0.128 0.043 0.071 0.104 0.11 0.119 0.079 0.092 0.105 0.102 0.069 0.056 0.093 0.089 0.098 0.097 0.091 0.104 0.099 0.111 0.11 0.085 0.088 0.089 0.07 0.045 0.062 0.025 0.03 0.062 0.076 0.064 0.046 0.071 0.074 0.076 0.089 0.104 0.09 0.085 0.102 0.106 0.086 0.078 0.065 0.058 0.114 0.121 0.112 0.197 0.122 0.218 0.254 0.171 0.181 0.23 0.225 0.184 0.108 0.037 0.075 0.101 0.152 0.16 0.213 0.186 0.182 0.164 0.16 0.15 0.142 0.154 0.129 0.128 0.169 0.164 0.173 0.152 0.164 0.166 0.181 0.182 0.177 0.158 0.169 0.164 0.184 0.141 0.104 0.138 0.144 0.165 0.153 0.178 0.188 0.17 0.171 0.153 0.149 0.105 0.097 0.096 0.138 0.128 0.115 0.176 0.186 0.127 0.147 0.21 0.208 0.203 0.204 0.206 0.216 0.277 0.193 0.195 0.201 0.156 0.196 0.203 0.169 0.165 0.167 0.165 0.146 0.161 0.122 0.122 0.105 0.152 0.177 0.123 0.157 0.161 0.156 0.146 0.159 0.154 0.154 0.077 0.109 0.142 0.166 0.183 0.181 0.159 0.168 0.166 0.155 0.113 0.101 0.157 0.123 0.156 0.17 0.182 0.172 0.131 0.143 0.15 0.139 0.135 0.136 0.165 0.147 0.128 0.135 0.154 0.144 0.114 0.125 0.133 0.114 0.084 0.089 0.091 0.119 0.076 0.1 0.125 0.14 0.139 0.15 0.152 0.171 0.153 0.098 0.107 0.156 0.156 0.165 0.157 0.136 0.146 0.139 0.135 0.13 0.158 0.144 0.122 0.106 0.128 0.127 0.079 0.061 0.085 0.051 0.093 0.05 0.105 0.099 0.129 0.108 0.101 0.123 0.142 0.158 0.155 0.163 0.159 0.13 0.162 0.166 0.149 0.122 0.117 0.151 0.119 0.1 0.116 0.098 0.087 0.085 0.088 0.089 0.09 0.138 0.122 0.155 0.144 0.137 0.162 0.172 0.166 0.169 0.139 0.172 0.171 0.148 0.167 0.164 0.156 0.139 0.161 0.144 0.118 0.114 0.108 0.102 0.092 0.074 0.148 0.137 0.097 0.096 0.118 0.147 0.155 0.145 0.172 0.156 0.154 0.161 0.144 0.079 0.14 0.163 0.13 0.151 0.142 0.112 0.138 0.136 0.162 0.159 0.164 0.135 0.086 0.123 0.123 0.136 0.118 0.132 0.169 0.188 0.162 0.157 0.183 0.181 0.173 0.164 0.179 0.152 0.135 0.14 0.136 0.071 0.09 0.098 0.069 0.105 0.11 0.137 0.132 0.142 0.105 0.151 0.104 0.116 0.106 0.105 0.125 0.104 0.136 0.095 0.163 0.14 0.067 0.039 0.14 0.158 0.184 0.198 0.19 0.19 0.212 0.202 0.185 0.167 0.131 0.085 0.047 0.038 0.032 0.023 0.011 0.003 0.008 0.024 0.038 0.061 0.067 0.066 0.069 0.091 0.117 0.178 0.278 0.326 0.268 0.215 0.178 0.128 0.098 
0.08 0.144 0.353 0.572 0.61 0.549 0.641 1 0.731 0.505 0.412 0.647 0.603 0.625 0.611 0.467 0.546 0.621 0.71 0.599 0.464 0.572 0.501 0.419 0.385 0.331 0.185 0.152 0.204 0.31 0.331 0.372 0.454 0.526 0.511 0.529 0.626 0.518 0.541 0.65 0.633 0.521 0.362 0.346 0.298 0.47 0.328 0.388 0.341 0.27 0.291 0.386 0.365 0.251 0.279 0.384 0.304 0.239 0.074 0.161 0.126 0.177 0.189 0.233 0.2 0.193 0.172 0.187 0.17 0.178 0.163 0.162 0.152 0.206 0.196 0.206 0.186 0.197 0.208 0.232 0.224 0.204 0.197 0.207 0.182 0.211 0.16 0.141 0.158 0.161 0.174 0.178 0.195 0.2 0.197 0.196 0.165 0.155 0.119 0.094 0.09 0.139 0.116 0.101 0.161 0.19 0.131 0.147 0.194 0.198 0.184 0.178 0.203 0.201 0.234 0.189 0.175 0.212 0.175 0.222 0.212 0.187 0.177 0.164 0.167 0.17 0.173 0.122 0.141 0.107 0.156 0.194 0.132 0.159 0.167 0.151 0.142 0.143 0.155 0.114 0.072 0.136 0.158 0.169 0.188 0.189 0.192 0.184 0.184 0.175 0.148 0.112 0.167 0.129 0.148 0.177 0.205 0.189 0.157 0.159 0.164 0.157 0.153 0.168 0.196 0.176 0.142 0.156 0.187 0.167 0.139 0.169 0.174 0.142 0.135 0.135 0.135 0.163 0.102 0.117 0.152 0.179 0.163 0.177 0.174 0.198 0.18 0.127 0.121 0.176 0.181 0.183 0.185 0.14 0.163 0.171 0.146 0.151 0.187 0.164 0.154 0.125 0.138 0.138 0.1 0.082 0.11 0.079 0.102 0.065 0.135 0.122 0.16 0.118 0.13 0.139 0.174 0.178 0.187 0.183 0.198 0.157 0.187 0.204 0.184 0.15 0.157 0.189 0.143 0.135 0.162 0.125 0.111 0.104 0.119 0.114 0.109 0.171 0.153 0.192 0.175 0.181 0.204 0.209 0.203 0.207 0.167 0.211 0.217 0.183 0.209 0.201 0.199 0.173 0.19 0.174 0.162 0.132 0.133 0.118 0.11 0.098 0.181 0.188 0.123 0.13 0.163 0.199 0.194 0.187 0.209 0.185 0.194 0.202 0.174 0.123 0.179 0.199 0.174 0.186 0.178 0.158 0.168 0.172 0.192 0.205 0.205 0.163 0.129 0.167 0.142 0.159 0.162 0.147 0.194 0.216 0.18 0.182 0.21 0.2 0.189 0.179 0.185 0.165 0.151 0.153 0.15 0.103 0.122 0.113 0.086 0.135 0.119 0.153 0.159 0.162 0.124 0.178 0.128 0.148 0.151 0.155 0.164 0.111 0.17 0.111 0.209 0.18 0.159 0.044 0.07 0.105 0.115 0.123 0.096 0.105 0.114 0.11 0.074 0.062 0.099 0.083 0.101 0.11 0.097 0.114 0.108 0.121 0.125 0.087 0.099 0.099 0.059 0.039 0.064 0.036 0.025 0.064 0.078 0.066 0.05 0.074 0.077 0.089 0.085 0.11 0.091 0.083 0.106 0.113 0.087 0.084 0.078 0.07 0.135 0.173 0.156 0.238 0.166 0.258 0.296 0.223 0.241 0.289 0.267 0.222 0.128 0.033 0.095 0.144 0.202 0.219 0.283 0.252 0.229 0.212 0.199 0.189 0.18 0.187 0.163 0.156 0.205 0.201 0.202 0.187 0.204 0.213 0.219 0.215 0.216 0.191 0.195 0.186 0.21 0.157 0.132 0.169 0.157 0.177 0.182 0.207 0.231 0.21 0.228 0.19 0.194 0.123 0.106 0.124 0.185 0.175 0.154 0.203 0.234 0.173 0.187 0.256 0.247 0.255 0.237 0.268 0.284 0.341 0.249 0.256 0.258 0.214 0.272 0.26 0.221 0.225 0.206 0.193 0.18 0.201 0.134 0.152 0.118 0.2 0.224 0.154 0.191 0.201 0.186 0.176 0.201 0.224 0.188 0.097 0.156 0.183 0.193 0.211 0.205 0.201 0.217 0.207 0.19 0.166 0.129 0.192 0.138 0.175 0.198 0.224 0.218 0.163 0.188 0.191 0.157 0.164 0.184 0.213 0.188 0.15 0.161 0.193 0.17 0.145 0.159 0.174 0.141 0.128 0.126 0.134 0.154 0.098 0.115 0.162 0.18 0.175 0.187 0.186 0.211 0.181 0.128 0.129 0.187 0.188 0.195 0.201 0.149 0.161 0.174 0.152 0.163 0.191 0.18 0.147 0.126 0.152 0.163 0.108 0.077 0.113 0.071 0.109 0.068 0.135 0.13 0.168 0.134 0.135 0.137 0.181 0.189 0.195 0.194 0.201 0.173 0.198 0.213 0.181 0.16 0.155 0.193 0.15 0.15 0.162 0.132 0.128 0.112 0.136 0.124 0.111 0.172 0.159 0.192 0.185 0.18 0.196 0.221 0.213 0.207 0.172 0.209 0.218 0.188 0.213 0.206 0.191 0.172 0.198 0.17 0.147 0.131 0.13 0.128 0.117 0.112 0.188 0.185 0.129 0.141 0.162 0.191 0.192 0.173 0.208 0.19 0.193 0.198 0.171 0.102 0.179 0.196 0.167 0.185 0.184 0.132 0.17 0.166 0.197 0.199 0.201 0.163 0.127 0.168 0.153 0.169 0.154 0.166 0.213 0.232 0.196 0.208 0.231 0.213 0.204 0.208 0.219 0.182 0.166 0.178 0.176 0.101 0.13 0.127 0.099 0.147 0.131 0.177 0.165 0.176 0.145 0.198 0.141 0.174 0.146 0.142 0.153 0.113 0.172 0.128 0.202 0.185 0.092 0.062 0.171 0.201 0.221 0.235 0.217 0.216 0.246 0.236 0.216 0.193 0.141 0.091 0.064 0.041 0.041 0.028 0.016 0.008 0.007 0.021 0.033 0.051 0.071 0.067 0.078 0.102 0.135 0.202 0.332 0.396 0.335 0.296 0.195 0.134 0.124 
0.075 0.125 0.303 0.477 0.521 0.481 0.515 0.615 1 0.54 0.399 0.561 0.575 0.619 0.605 0.431 0.513 0.592 0.623 0.552 0.446 0.502 0.455 0.384 0.365 0.318 0.191 0.166 0.19 0.3 0.299 0.345 0.418 0.463 0.447 0.47 0.545 0.479 0.475 0.548 0.511 0.444 0.304 0.283 0.254 0.43 0.261 0.32 0.276 0.214 0.228 0.323 0.298 0.212 0.23 0.327 0.258 0.207 0.052 0.13 0.102 0.132 0.136 0.172 0.148 0.136 0.13 0.131 0.15 0.133 0.141 0.125 0.106 0.147 0.148 0.139 0.133 0.143 0.145 0.156 0.149 0.149 0.135 0.147 0.131 0.157 0.108 0.087 0.124 0.115 0.121 0.121 0.134 0.14 0.125 0.134 0.112 0.118 0.073 0.063 0.058 0.105 0.095 0.075 0.128 0.141 0.1 0.117 0.152 0.137 0.13 0.134 0.154 0.156 0.175 0.142 0.129 0.154 0.124 0.154 0.146 0.135 0.128 0.119 0.126 0.126 0.126 0.091 0.104 0.083 0.112 0.14 0.105 0.118 0.115 0.12 0.114 0.109 0.121 0.082 0.064 0.104 0.116 0.134 0.156 0.144 0.146 0.146 0.142 0.131 0.105 0.084 0.128 0.099 0.121 0.131 0.157 0.144 0.118 0.127 0.118 0.094 0.107 0.121 0.151 0.132 0.102 0.114 0.143 0.123 0.104 0.113 0.126 0.101 0.093 0.084 0.093 0.118 0.073 0.082 0.1 0.121 0.117 0.134 0.131 0.148 0.126 0.078 0.076 0.131 0.139 0.139 0.134 0.092 0.118 0.116 0.107 0.112 0.129 0.125 0.108 0.088 0.108 0.113 0.079 0.066 0.078 0.055 0.08 0.051 0.096 0.091 0.111 0.098 0.097 0.092 0.118 0.115 0.13 0.135 0.142 0.118 0.143 0.151 0.125 0.112 0.113 0.127 0.105 0.104 0.111 0.093 0.075 0.078 0.08 0.079 0.08 0.111 0.111 0.134 0.126 0.132 0.139 0.157 0.149 0.154 0.124 0.153 0.157 0.132 0.157 0.149 0.136 0.121 0.146 0.134 0.114 0.107 0.093 0.077 0.077 0.066 0.129 0.121 0.087 0.086 0.115 0.137 0.134 0.136 0.156 0.146 0.154 0.145 0.131 0.094 0.129 0.144 0.121 0.142 0.133 0.112 0.13 0.121 0.141 0.149 0.15 0.131 0.102 0.137 0.124 0.115 0.111 0.112 0.141 0.159 0.129 0.134 0.153 0.154 0.138 0.137 0.144 0.123 0.112 0.117 0.109 0.073 0.074 0.083 0.065 0.099 0.087 0.118 0.125 0.12 0.094 0.134 0.1 0.12 0.112 0.113 0.113 0.088 0.126 0.085 0.145 0.132 0.115 0.033 0.058 0.089 0.101 0.107 0.087 0.095 0.093 0.101 0.052 0.056 0.082 0.077 0.092 0.106 0.093 0.103 0.101 0.101 0.114 0.08 0.078 0.087 0.055 0.04 0.071 0.037 0.026 0.055 0.076 0.062 0.042 0.066 0.065 0.073 0.073 0.093 0.076 0.07 0.088 0.09 0.084 0.074 0.061 0.067 0.103 0.127 0.113 0.182 0.125 0.2 0.223 0.186 0.169 0.233 0.215 0.177 0.115 0.041 0.085 0.102 0.16 0.175 0.205 0.181 0.165 0.155 0.155 0.143 0.126 0.132 0.118 0.119 0.16 0.151 0.154 0.133 0.153 0.164 0.173 0.171 0.169 0.147 0.155 0.139 0.173 0.129 0.106 0.139 0.136 0.146 0.157 0.176 0.179 0.165 0.167 0.132 0.142 0.085 0.083 0.096 0.129 0.112 0.101 0.155 0.178 0.123 0.144 0.195 0.185 0.195 0.192 0.197 0.21 0.269 0.195 0.21 0.194 0.147 0.192 0.192 0.171 0.17 0.153 0.152 0.151 0.153 0.114 0.108 0.089 0.139 0.167 0.12 0.15 0.155 0.145 0.147 0.156 0.165 0.143 0.084 0.107 0.129 0.157 0.156 0.167 0.155 0.156 0.161 0.146 0.11 0.093 0.145 0.106 0.147 0.157 0.171 0.164 0.131 0.144 0.145 0.117 0.127 0.133 0.162 0.152 0.101 0.121 0.153 0.128 0.108 0.12 0.115 0.1 0.097 0.1 0.106 0.112 0.075 0.083 0.107 0.127 0.118 0.141 0.141 0.168 0.146 0.098 0.112 0.145 0.15 0.143 0.159 0.117 0.13 0.139 0.115 0.099 0.14 0.134 0.106 0.09 0.111 0.111 0.073 0.058 0.072 0.034 0.067 0.047 0.101 0.107 0.119 0.105 0.101 0.103 0.129 0.139 0.147 0.148 0.152 0.126 0.145 0.16 0.137 0.117 0.109 0.132 0.105 0.102 0.108 0.098 0.084 0.092 0.087 0.087 0.079 0.111 0.11 0.138 0.127 0.129 0.142 0.168 0.164 0.153 0.133 0.164 0.163 0.136 0.158 0.161 0.137 0.125 0.14 0.127 0.102 0.101 0.091 0.082 0.083 0.074 0.131 0.128 0.092 0.094 0.112 0.146 0.141 0.132 0.163 0.148 0.153 0.146 0.129 0.086 0.123 0.142 0.137 0.135 0.131 0.105 0.117 0.131 0.155 0.151 0.151 0.139 0.089 0.123 0.117 0.125 0.119 0.118 0.159 0.188 0.161 0.159 0.18 0.168 0.165 0.165 0.16 0.143 0.127 0.13 0.118 0.083 0.091 0.085 0.075 0.106 0.1 0.14 0.134 0.127 0.095 0.151 0.127 0.14 0.12 0.109 0.117 0.093 0.136 0.096 0.155 0.137 0.064 0.042 0.131 0.2 0.222 0.239 0.229 0.195 0.196 0.176 0.162 0.159 0.13 0.074 0.054 0.035 0.037 0.025 0.01 0.003 0.012 0.022 0.036 0.061 0.066 0.06 0.068 0.096 0.122 0.158 0.281 0.336 0.299 0.235 0.191 0.152 0.12 
0.062 0.1 0.238 0.412 0.434 0.416 0.497 0.517 0.665 1 0.517 0.609 0.608 0.52 0.499 0.398 0.438 0.504 0.532 0.457 0.371 0.426 0.375 0.31 0.294 0.262 0.161 0.171 0.192 0.246 0.268 0.299 0.366 0.4 0.391 0.397 0.45 0.399 0.43 0.5 0.453 0.387 0.274 0.267 0.247 0.34 0.217 0.275 0.229 0.166 0.209 0.262 0.233 0.164 0.202 0.278 0.224 0.16 0.042 0.098 0.105 0.124 0.131 0.161 0.149 0.128 0.126 0.128 0.128 0.124 0.124 0.111 0.096 0.141 0.143 0.14 0.114 0.14 0.145 0.151 0.148 0.15 0.126 0.133 0.119 0.139 0.095 0.096 0.111 0.108 0.129 0.124 0.139 0.128 0.13 0.128 0.12 0.121 0.087 0.071 0.073 0.109 0.102 0.091 0.121 0.143 0.112 0.125 0.146 0.146 0.132 0.124 0.147 0.134 0.152 0.115 0.115 0.154 0.13 0.157 0.155 0.138 0.136 0.127 0.132 0.134 0.136 0.09 0.103 0.082 0.128 0.148 0.104 0.134 0.141 0.124 0.119 0.125 0.125 0.082 0.059 0.1 0.107 0.125 0.14 0.144 0.145 0.144 0.147 0.123 0.096 0.07 0.127 0.1 0.121 0.134 0.153 0.148 0.12 0.133 0.128 0.107 0.114 0.125 0.143 0.135 0.104 0.119 0.13 0.118 0.097 0.119 0.123 0.1 0.09 0.081 0.089 0.115 0.065 0.068 0.108 0.122 0.12 0.128 0.132 0.14 0.115 0.09 0.075 0.119 0.122 0.131 0.132 0.097 0.113 0.118 0.103 0.097 0.129 0.126 0.102 0.078 0.094 0.111 0.064 0.059 0.075 0.046 0.065 0.042 0.099 0.092 0.109 0.092 0.089 0.102 0.123 0.127 0.124 0.125 0.13 0.119 0.139 0.144 0.122 0.098 0.107 0.127 0.104 0.094 0.11 0.091 0.085 0.081 0.087 0.084 0.073 0.111 0.109 0.132 0.121 0.128 0.145 0.152 0.149 0.137 0.112 0.145 0.149 0.123 0.146 0.139 0.132 0.106 0.131 0.119 0.105 0.09 0.085 0.079 0.079 0.053 0.127 0.121 0.067 0.078 0.105 0.128 0.134 0.13 0.145 0.126 0.135 0.137 0.127 0.076 0.12 0.138 0.119 0.135 0.112 0.099 0.122 0.125 0.137 0.138 0.142 0.122 0.085 0.109 0.107 0.116 0.111 0.106 0.152 0.158 0.126 0.138 0.155 0.141 0.129 0.134 0.137 0.115 0.102 0.105 0.104 0.062 0.08 0.079 0.059 0.086 0.086 0.12 0.12 0.11 0.09 0.131 0.1 0.117 0.111 0.107 0.107 0.072 0.125 0.086 0.134 0.127 0.111 0.023 0.047 0.073 0.099 0.098 0.081 0.09 0.088 0.093 0.061 0.057 0.083 0.087 0.096 0.09 0.082 0.093 0.097 0.102 0.101 0.08 0.083 0.076 0.048 0.034 0.058 0.04 0.034 0.054 0.068 0.056 0.04 0.055 0.062 0.067 0.082 0.093 0.078 0.074 0.089 0.096 0.073 0.072 0.068 0.062 0.104 0.12 0.118 0.15 0.104 0.177 0.196 0.154 0.163 0.216 0.196 0.162 0.113 0.045 0.077 0.092 0.134 0.145 0.179 0.156 0.164 0.136 0.132 0.13 0.11 0.123 0.109 0.12 0.142 0.142 0.143 0.135 0.146 0.147 0.153 0.153 0.156 0.14 0.142 0.134 0.15 0.104 0.09 0.112 0.118 0.133 0.127 0.137 0.145 0.142 0.153 0.125 0.116 0.083 0.076 0.068 0.113 0.106 0.089 0.131 0.142 0.118 0.131 0.171 0.173 0.162 0.148 0.172 0.173 0.205 0.163 0.161 0.151 0.126 0.168 0.149 0.142 0.135 0.132 0.129 0.123 0.138 0.113 0.112 0.084 0.133 0.152 0.115 0.129 0.134 0.128 0.127 0.125 0.139 0.124 0.082 0.098 0.109 0.131 0.147 0.143 0.141 0.147 0.143 0.135 0.108 0.086 0.123 0.103 0.125 0.14 0.153 0.155 0.128 0.136 0.143 0.12 0.115 0.137 0.146 0.139 0.113 0.116 0.134 0.124 0.115 0.109 0.119 0.101 0.089 0.091 0.098 0.111 0.075 0.086 0.111 0.132 0.119 0.125 0.141 0.148 0.137 0.076 0.097 0.138 0.139 0.148 0.141 0.114 0.12 0.13 0.119 0.114 0.139 0.122 0.097 0.085 0.106 0.121 0.08 0.063 0.068 0.045 0.08 0.054 0.1 0.096 0.117 0.097 0.093 0.094 0.133 0.143 0.143 0.14 0.146 0.109 0.138 0.15 0.125 0.105 0.112 0.139 0.112 0.086 0.111 0.093 0.087 0.082 0.085 0.086 0.083 0.128 0.104 0.134 0.127 0.122 0.14 0.155 0.149 0.144 0.132 0.154 0.149 0.122 0.149 0.142 0.121 0.116 0.141 0.121 0.097 0.083 0.085 0.072 0.073 0.07 0.119 0.121 0.081 0.09 0.105 0.135 0.131 0.124 0.143 0.136 0.136 0.132 0.124 0.079 0.111 0.136 0.126 0.133 0.118 0.095 0.112 0.114 0.128 0.133 0.14 0.121 0.097 0.119 0.106 0.123 0.11 0.115 0.148 0.161 0.138 0.146 0.16 0.151 0.147 0.146 0.141 0.117 0.115 0.117 0.1 0.066 0.082 0.087 0.077 0.11 0.102 0.116 0.125 0.114 0.107 0.132 0.096 0.125 0.106 0.108 0.112 0.079 0.12 0.083 0.135 0.124 0.055 0.037 0.122 0.157 0.177 0.207 0.193 0.18 0.184 0.163 0.163 0.144 0.106 0.077 0.053 0.036 0.037 0.023 0.009 0.005 0.006 0.016 0.031 0.056 0.066 0.064 0.062 0.066 0.1 0.151 0.242 0.282 0.258 0.208 0.172 0.123 0.102 
0.077 0.127 0.269 0.449 0.466 0.429 0.539 0.565 0.595 0.591 1 0.694 0.62 0.542 0.508 0.42 0.457 0.53 0.555 0.488 0.378 0.473 0.406 0.332 0.328 0.267 0.154 0.149 0.202 0.291 0.296 0.351 0.403 0.468 0.435 0.456 0.521 0.464 0.466 0.589 0.498 0.43 0.324 0.32 0.251 0.376 0.241 0.277 0.249 0.193 0.227 0.284 0.251 0.176 0.225 0.296 0.215 0.166 0.047 0.115 0.101 0.132 0.148 0.176 0.164 0.153 0.149 0.138 0.151 0.139 0.142 0.124 0.122 0.156 0.157 0.157 0.144 0.163 0.172 0.181 0.169 0.166 0.156 0.157 0.134 0.155 0.112 0.101 0.121 0.117 0.131 0.133 0.15 0.147 0.155 0.149 0.151 0.116 0.094 0.078 0.088 0.126 0.119 0.096 0.127 0.147 0.101 0.12 0.155 0.146 0.123 0.132 0.159 0.156 0.161 0.138 0.131 0.159 0.138 0.16 0.156 0.145 0.146 0.138 0.139 0.145 0.14 0.111 0.112 0.092 0.131 0.152 0.11 0.127 0.121 0.128 0.124 0.116 0.126 0.084 0.056 0.104 0.121 0.139 0.157 0.16 0.148 0.149 0.156 0.129 0.106 0.082 0.134 0.106 0.133 0.163 0.161 0.155 0.117 0.134 0.136 0.115 0.129 0.145 0.167 0.148 0.114 0.125 0.152 0.124 0.11 0.133 0.141 0.106 0.106 0.105 0.114 0.128 0.075 0.094 0.124 0.152 0.145 0.157 0.15 0.163 0.148 0.093 0.089 0.151 0.144 0.144 0.157 0.117 0.123 0.14 0.127 0.129 0.156 0.152 0.122 0.11 0.117 0.124 0.082 0.07 0.072 0.048 0.076 0.052 0.099 0.112 0.124 0.095 0.113 0.113 0.139 0.144 0.153 0.142 0.154 0.134 0.16 0.167 0.155 0.118 0.137 0.149 0.114 0.111 0.132 0.112 0.091 0.091 0.098 0.098 0.084 0.142 0.127 0.154 0.147 0.151 0.168 0.175 0.17 0.175 0.133 0.172 0.164 0.145 0.169 0.16 0.144 0.142 0.157 0.148 0.113 0.123 0.118 0.108 0.096 0.067 0.143 0.137 0.096 0.095 0.13 0.151 0.151 0.15 0.168 0.157 0.15 0.158 0.146 0.093 0.144 0.167 0.125 0.151 0.141 0.111 0.142 0.142 0.158 0.158 0.163 0.139 0.109 0.137 0.12 0.124 0.121 0.12 0.156 0.171 0.141 0.158 0.172 0.164 0.146 0.15 0.157 0.132 0.111 0.126 0.124 0.074 0.079 0.078 0.069 0.104 0.107 0.139 0.13 0.13 0.099 0.129 0.106 0.13 0.122 0.117 0.131 0.088 0.137 0.099 0.157 0.143 0.121 0.034 0.069 0.089 0.099 0.1 0.075 0.09 0.084 0.091 0.065 0.054 0.082 0.074 0.082 0.083 0.066 0.082 0.094 0.101 0.103 0.071 0.086 0.088 0.052 0.043 0.07 0.029 0.025 0.06 0.071 0.064 0.043 0.07 0.07 0.074 0.078 0.088 0.085 0.075 0.094 0.094 0.071 0.061 0.056 0.055 0.104 0.129 0.11 0.177 0.123 0.213 0.221 0.171 0.172 0.2 0.193 0.163 0.103 0.03 0.08 0.112 0.165 0.169 0.22 0.194 0.177 0.166 0.156 0.145 0.136 0.147 0.128 0.126 0.161 0.165 0.163 0.151 0.167 0.171 0.176 0.18 0.179 0.168 0.172 0.153 0.18 0.129 0.108 0.138 0.128 0.148 0.161 0.177 0.193 0.172 0.184 0.143 0.152 0.103 0.089 0.082 0.145 0.125 0.115 0.173 0.185 0.123 0.159 0.206 0.193 0.188 0.179 0.203 0.207 0.248 0.18 0.181 0.203 0.168 0.202 0.205 0.173 0.167 0.162 0.166 0.165 0.166 0.113 0.114 0.094 0.153 0.172 0.12 0.146 0.155 0.137 0.141 0.148 0.154 0.137 0.079 0.113 0.14 0.155 0.173 0.184 0.159 0.169 0.17 0.149 0.124 0.096 0.15 0.126 0.154 0.174 0.18 0.172 0.138 0.151 0.149 0.132 0.134 0.15 0.173 0.158 0.116 0.124 0.152 0.146 0.114 0.13 0.138 0.115 0.099 0.096 0.104 0.127 0.074 0.096 0.121 0.139 0.141 0.152 0.151 0.175 0.149 0.103 0.101 0.148 0.151 0.153 0.165 0.122 0.135 0.146 0.125 0.137 0.155 0.144 0.125 0.106 0.114 0.127 0.082 0.065 0.084 0.045 0.079 0.055 0.108 0.108 0.125 0.097 0.086 0.104 0.138 0.144 0.161 0.154 0.163 0.139 0.16 0.172 0.147 0.124 0.128 0.142 0.122 0.106 0.124 0.1 0.096 0.083 0.091 0.096 0.091 0.136 0.123 0.144 0.146 0.142 0.168 0.175 0.17 0.173 0.136 0.175 0.176 0.155 0.173 0.163 0.156 0.131 0.162 0.135 0.114 0.102 0.083 0.076 0.077 0.066 0.144 0.136 0.086 0.089 0.12 0.161 0.154 0.159 0.178 0.146 0.156 0.163 0.146 0.09 0.135 0.165 0.139 0.158 0.156 0.129 0.149 0.153 0.171 0.17 0.173 0.143 0.101 0.135 0.124 0.137 0.121 0.13 0.18 0.193 0.159 0.163 0.188 0.18 0.16 0.16 0.175 0.14 0.129 0.141 0.137 0.084 0.097 0.097 0.075 0.116 0.12 0.143 0.142 0.142 0.113 0.147 0.108 0.134 0.12 0.132 0.136 0.098 0.141 0.111 0.173 0.16 0.069 0.041 0.141 0.181 0.199 0.213 0.197 0.19 0.187 0.179 0.153 0.144 0.111 0.06 0.043 0.029 0.035 0.027 0.013 0.006 0.009 0.017 0.033 0.049 0.053 0.054 0.051 0.071 0.094 0.142 0.246 0.293 0.26 0.218 0.184 0.122 0.106 
0.067 0.11 0.266 0.406 0.455 0.399 0.455 0.543 0.588 0.489 0.446 1 0.67 0.575 0.522 0.38 0.471 0.517 0.546 0.49 0.384 0.458 0.402 0.338 0.328 0.294 0.165 0.146 0.173 0.276 0.296 0.342 0.405 0.434 0.416 0.425 0.515 0.435 0.427 0.567 0.483 0.431 0.302 0.303 0.253 0.353 0.229 0.286 0.258 0.185 0.234 0.302 0.272 0.173 0.214 0.305 0.227 0.184 0.065 0.118 0.087 0.137 0.153 0.182 0.165 0.159 0.144 0.143 0.139 0.139 0.137 0.128 0.12 0.157 0.147 0.15 0.14 0.147 0.158 0.17 0.158 0.159 0.141 0.159 0.142 0.164 0.118 0.103 0.127 0.117 0.13 0.138 0.157 0.13 0.145 0.15 0.133 0.127 0.088 0.066 0.065 0.105 0.101 0.075 0.131 0.148 0.097 0.122 0.153 0.145 0.125 0.145 0.159 0.141 0.163 0.122 0.115 0.148 0.132 0.166 0.155 0.144 0.148 0.134 0.13 0.138 0.134 0.099 0.1 0.078 0.12 0.149 0.108 0.126 0.126 0.122 0.117 0.12 0.126 0.081 0.063 0.104 0.11 0.128 0.145 0.144 0.15 0.15 0.138 0.115 0.092 0.07 0.119 0.092 0.119 0.144 0.157 0.147 0.107 0.117 0.131 0.107 0.117 0.121 0.15 0.141 0.099 0.116 0.138 0.136 0.105 0.121 0.133 0.106 0.099 0.097 0.109 0.123 0.081 0.1 0.117 0.141 0.138 0.146 0.123 0.143 0.132 0.085 0.091 0.134 0.136 0.143 0.142 0.103 0.115 0.127 0.114 0.117 0.145 0.135 0.12 0.088 0.11 0.12 0.073 0.056 0.075 0.045 0.076 0.053 0.108 0.104 0.125 0.09 0.097 0.109 0.132 0.131 0.142 0.14 0.152 0.122 0.147 0.158 0.136 0.109 0.115 0.142 0.107 0.101 0.123 0.097 0.093 0.087 0.089 0.092 0.082 0.131 0.127 0.152 0.141 0.136 0.155 0.157 0.158 0.15 0.114 0.154 0.161 0.143 0.154 0.148 0.144 0.131 0.147 0.127 0.112 0.111 0.093 0.09 0.084 0.06 0.132 0.123 0.086 0.098 0.12 0.142 0.143 0.131 0.149 0.14 0.143 0.146 0.129 0.083 0.132 0.148 0.119 0.148 0.133 0.103 0.131 0.133 0.141 0.149 0.144 0.121 0.089 0.116 0.117 0.132 0.123 0.114 0.144 0.17 0.149 0.144 0.167 0.161 0.147 0.142 0.146 0.123 0.114 0.128 0.114 0.067 0.081 0.083 0.059 0.101 0.102 0.117 0.115 0.123 0.099 0.113 0.093 0.109 0.107 0.109 0.108 0.094 0.136 0.091 0.152 0.141 0.121 0.032 0.056 0.077 0.099 0.109 0.082 0.097 0.107 0.099 0.073 0.065 0.093 0.094 0.093 0.096 0.089 0.101 0.1 0.109 0.118 0.084 0.084 0.084 0.059 0.041 0.071 0.04 0.035 0.055 0.072 0.059 0.041 0.071 0.069 0.084 0.085 0.099 0.082 0.081 0.1 0.103 0.08 0.076 0.059 0.06 0.098 0.117 0.12 0.179 0.144 0.193 0.222 0.177 0.179 0.208 0.212 0.16 0.109 0.03 0.084 0.108 0.154 0.169 0.199 0.178 0.175 0.157 0.154 0.156 0.146 0.145 0.133 0.124 0.164 0.159 0.157 0.153 0.156 0.158 0.172 0.17 0.165 0.149 0.163 0.15 0.175 0.125 0.101 0.136 0.135 0.144 0.144 0.157 0.17 0.163 0.168 0.135 0.149 0.11 0.082 0.088 0.139 0.126 0.119 0.151 0.184 0.13 0.16 0.192 0.18 0.18 0.186 0.189 0.195 0.241 0.193 0.187 0.186 0.153 0.181 0.18 0.154 0.167 0.156 0.153 0.141 0.151 0.13 0.116 0.096 0.141 0.164 0.125 0.145 0.153 0.136 0.14 0.145 0.162 0.15 0.07 0.106 0.13 0.152 0.156 0.164 0.15 0.167 0.17 0.154 0.122 0.09 0.15 0.119 0.146 0.163 0.179 0.168 0.137 0.14 0.146 0.124 0.131 0.142 0.166 0.143 0.114 0.132 0.155 0.128 0.105 0.12 0.127 0.107 0.096 0.1 0.101 0.123 0.071 0.083 0.112 0.129 0.121 0.135 0.136 0.156 0.141 0.099 0.104 0.153 0.151 0.146 0.15 0.115 0.131 0.13 0.103 0.115 0.143 0.127 0.106 0.093 0.115 0.109 0.085 0.064 0.076 0.049 0.074 0.038 0.101 0.099 0.117 0.094 0.098 0.109 0.137 0.136 0.14 0.142 0.155 0.132 0.151 0.157 0.137 0.118 0.121 0.138 0.112 0.115 0.111 0.093 0.087 0.088 0.086 0.092 0.087 0.126 0.124 0.141 0.131 0.131 0.149 0.163 0.158 0.15 0.128 0.153 0.154 0.132 0.162 0.148 0.138 0.132 0.153 0.131 0.104 0.107 0.097 0.094 0.083 0.064 0.133 0.127 0.074 0.097 0.114 0.151 0.135 0.127 0.152 0.142 0.144 0.148 0.132 0.071 0.121 0.144 0.13 0.142 0.141 0.112 0.128 0.134 0.15 0.147 0.152 0.138 0.106 0.123 0.118 0.135 0.119 0.127 0.165 0.18 0.149 0.142 0.165 0.164 0.159 0.156 0.169 0.135 0.124 0.136 0.122 0.083 0.091 0.088 0.074 0.103 0.112 0.147 0.144 0.133 0.116 0.145 0.111 0.125 0.122 0.115 0.109 0.085 0.133 0.093 0.153 0.143 0.078 0.052 0.128 0.17 0.192 0.212 0.192 0.184 0.199 0.17 0.17 0.15 0.124 0.09 0.062 0.048 0.041 0.029 0.015 0.001 0.011 0.021 0.039 0.059 0.065 0.066 0.066 0.075 0.107 0.165 0.264 0.312 0.283 0.246 0.192 0.122 0.099 
0.049 0.089 0.182 0.298 0.347 0.317 0.33 0.374 0.463 0.376 0.304 0.549 1 0.472 0.417 0.298 0.349 0.409 0.412 0.371 0.296 0.331 0.285 0.252 0.218 0.194 0.128 0.121 0.144 0.206 0.215 0.243 0.281 0.317 0.301 0.303 0.365 0.309 0.303 0.385 0.342 0.288 0.217 0.184 0.174 0.29 0.189 0.218 0.193 0.147 0.17 0.218 0.206 0.139 0.168 0.239 0.189 0.137 0.038 0.093 0.076 0.099 0.115 0.139 0.129 0.114 0.116 0.109 0.117 0.106 0.109 0.101 0.093 0.123 0.121 0.126 0.113 0.124 0.119 0.136 0.124 0.121 0.113 0.115 0.106 0.123 0.09 0.071 0.094 0.092 0.092 0.101 0.116 0.1 0.113 0.12 0.109 0.09 0.073 0.051 0.053 0.087 0.08 0.064 0.087 0.108 0.078 0.09 0.119 0.123 0.104 0.11 0.13 0.124 0.122 0.097 0.088 0.118 0.102 0.133 0.128 0.11 0.116 0.105 0.092 0.099 0.101 0.085 0.078 0.062 0.097 0.112 0.086 0.104 0.102 0.095 0.092 0.091 0.104 0.067 0.049 0.075 0.09 0.108 0.111 0.114 0.113 0.119 0.112 0.097 0.079 0.061 0.095 0.073 0.098 0.118 0.125 0.116 0.084 0.095 0.105 0.089 0.098 0.105 0.128 0.12 0.092 0.107 0.119 0.105 0.089 0.107 0.101 0.082 0.08 0.076 0.091 0.106 0.062 0.075 0.092 0.116 0.103 0.108 0.108 0.126 0.099 0.075 0.067 0.114 0.109 0.118 0.125 0.091 0.102 0.102 0.088 0.1 0.118 0.105 0.085 0.067 0.09 0.099 0.067 0.045 0.059 0.042 0.061 0.047 0.083 0.083 0.102 0.068 0.073 0.09 0.107 0.105 0.114 0.117 0.116 0.102 0.12 0.131 0.111 0.098 0.102 0.118 0.096 0.087 0.1 0.091 0.074 0.065 0.064 0.064 0.069 0.105 0.102 0.119 0.118 0.108 0.126 0.13 0.133 0.134 0.108 0.126 0.133 0.11 0.13 0.127 0.115 0.107 0.121 0.11 0.08 0.087 0.078 0.078 0.072 0.058 0.11 0.108 0.068 0.07 0.096 0.122 0.115 0.103 0.131 0.12 0.127 0.132 0.11 0.084 0.112 0.122 0.097 0.121 0.101 0.09 0.106 0.108 0.125 0.132 0.13 0.107 0.083 0.109 0.093 0.109 0.088 0.093 0.112 0.124 0.114 0.113 0.132 0.129 0.122 0.108 0.121 0.098 0.091 0.096 0.088 0.056 0.059 0.066 0.057 0.077 0.081 0.093 0.1 0.092 0.077 0.093 0.063 0.09 0.095 0.094 0.109 0.067 0.113 0.082 0.128 0.114 0.101 0.023 0.038 0.064 0.07 0.081 0.061 0.068 0.065 0.061 0.049 0.041 0.062 0.063 0.067 0.067 0.057 0.067 0.073 0.076 0.078 0.057 0.058 0.049 0.033 0.028 0.042 0.018 0.022 0.038 0.05 0.045 0.037 0.049 0.046 0.055 0.06 0.064 0.053 0.052 0.062 0.063 0.048 0.052 0.047 0.047 0.066 0.093 0.08 0.138 0.095 0.142 0.174 0.138 0.139 0.153 0.153 0.121 0.074 0.026 0.058 0.076 0.133 0.132 0.168 0.152 0.147 0.14 0.141 0.13 0.109 0.119 0.105 0.106 0.139 0.136 0.13 0.121 0.137 0.133 0.142 0.138 0.144 0.126 0.138 0.124 0.141 0.099 0.078 0.105 0.102 0.119 0.118 0.128 0.138 0.138 0.144 0.116 0.128 0.086 0.074 0.062 0.114 0.1 0.089 0.127 0.144 0.1 0.12 0.163 0.151 0.152 0.159 0.161 0.17 0.195 0.133 0.155 0.15 0.121 0.154 0.156 0.138 0.137 0.123 0.126 0.125 0.133 0.094 0.093 0.069 0.119 0.139 0.096 0.108 0.129 0.124 0.111 0.122 0.141 0.116 0.067 0.089 0.101 0.124 0.14 0.141 0.124 0.131 0.131 0.107 0.086 0.069 0.11 0.09 0.121 0.138 0.146 0.14 0.098 0.116 0.114 0.083 0.102 0.115 0.137 0.13 0.097 0.109 0.122 0.114 0.097 0.104 0.097 0.083 0.073 0.079 0.081 0.093 0.058 0.07 0.094 0.107 0.112 0.117 0.125 0.137 0.119 0.087 0.091 0.124 0.123 0.125 0.132 0.097 0.104 0.105 0.108 0.114 0.125 0.12 0.094 0.081 0.097 0.099 0.06 0.047 0.059 0.033 0.074 0.049 0.089 0.082 0.099 0.08 0.087 0.093 0.113 0.122 0.126 0.12 0.128 0.099 0.124 0.133 0.122 0.1 0.098 0.118 0.101 0.085 0.098 0.091 0.075 0.073 0.075 0.079 0.074 0.106 0.096 0.117 0.104 0.114 0.126 0.14 0.139 0.138 0.115 0.136 0.141 0.121 0.141 0.132 0.123 0.11 0.125 0.105 0.096 0.092 0.085 0.069 0.07 0.058 0.11 0.11 0.078 0.079 0.1 0.119 0.124 0.115 0.133 0.123 0.128 0.12 0.105 0.076 0.11 0.134 0.11 0.117 0.116 0.08 0.112 0.115 0.13 0.129 0.13 0.114 0.088 0.102 0.1 0.117 0.095 0.1 0.138 0.151 0.127 0.128 0.143 0.14 0.133 0.138 0.139 0.119 0.109 0.114 0.101 0.058 0.075 0.086 0.058 0.09 0.092 0.124 0.113 0.107 0.092 0.128 0.086 0.104 0.104 0.101 0.104 0.067 0.114 0.087 0.129 0.113 0.059 0.042 0.111 0.131 0.161 0.179 0.164 0.14 0.144 0.129 0.136 0.12 0.088 0.061 0.049 0.038 0.027 0.017 0.006 0.001 0.003 0.012 0.03 0.046 0.047 0.042 0.053 0.074 0.092 0.106 0.171 0.22 0.208 0.178 0.139 0.098 0.081 
0.094 0.155 0.317 0.518 0.584 0.5 0.531 0.628 0.759 0.513 0.429 0.678 0.759 1 0.798 0.543 0.651 0.789 0.744 0.653 0.539 0.6 0.509 0.419 0.401 0.35 0.2 0.198 0.257 0.357 0.393 0.412 0.505 0.561 0.514 0.526 0.646 0.545 0.541 0.624 0.599 0.498 0.338 0.316 0.292 0.458 0.308 0.375 0.343 0.249 0.305 0.397 0.342 0.256 0.297 0.395 0.298 0.211 0.07 0.139 0.138 0.179 0.175 0.23 0.205 0.188 0.171 0.169 0.183 0.171 0.186 0.156 0.138 0.199 0.191 0.202 0.183 0.194 0.203 0.216 0.213 0.213 0.192 0.209 0.184 0.214 0.145 0.131 0.166 0.165 0.187 0.18 0.201 0.197 0.197 0.182 0.162 0.148 0.115 0.086 0.083 0.131 0.11 0.095 0.146 0.174 0.119 0.149 0.188 0.189 0.157 0.174 0.207 0.183 0.226 0.188 0.172 0.204 0.176 0.216 0.204 0.194 0.177 0.169 0.158 0.174 0.171 0.135 0.121 0.096 0.142 0.186 0.128 0.152 0.156 0.141 0.135 0.143 0.151 0.103 0.062 0.134 0.143 0.163 0.183 0.176 0.189 0.189 0.176 0.16 0.134 0.11 0.153 0.123 0.138 0.169 0.183 0.176 0.152 0.177 0.164 0.144 0.153 0.173 0.206 0.188 0.142 0.155 0.185 0.163 0.138 0.163 0.166 0.139 0.122 0.131 0.13 0.157 0.088 0.109 0.141 0.179 0.17 0.178 0.174 0.204 0.168 0.122 0.102 0.17 0.178 0.171 0.189 0.146 0.147 0.159 0.143 0.158 0.187 0.174 0.143 0.134 0.147 0.154 0.091 0.076 0.103 0.067 0.106 0.064 0.138 0.121 0.146 0.115 0.136 0.133 0.172 0.178 0.188 0.186 0.197 0.174 0.197 0.205 0.182 0.154 0.152 0.181 0.143 0.148 0.142 0.136 0.125 0.113 0.114 0.108 0.11 0.149 0.149 0.184 0.179 0.174 0.194 0.207 0.203 0.209 0.157 0.202 0.213 0.186 0.21 0.2 0.19 0.167 0.188 0.167 0.153 0.147 0.127 0.12 0.108 0.091 0.183 0.168 0.105 0.116 0.141 0.19 0.181 0.168 0.203 0.187 0.191 0.192 0.174 0.104 0.169 0.199 0.156 0.188 0.173 0.133 0.174 0.172 0.191 0.19 0.193 0.173 0.129 0.179 0.159 0.171 0.167 0.166 0.196 0.228 0.188 0.175 0.22 0.201 0.188 0.178 0.195 0.161 0.146 0.159 0.146 0.096 0.105 0.114 0.094 0.124 0.118 0.149 0.149 0.15 0.14 0.177 0.137 0.164 0.155 0.151 0.147 0.096 0.174 0.124 0.2 0.173 0.156 0.053 0.092 0.121 0.133 0.131 0.108 0.123 0.127 0.126 0.089 0.065 0.102 0.099 0.12 0.126 0.109 0.124 0.126 0.135 0.14 0.107 0.108 0.106 0.072 0.047 0.091 0.044 0.031 0.059 0.087 0.076 0.057 0.088 0.077 0.093 0.086 0.113 0.102 0.089 0.117 0.126 0.096 0.086 0.081 0.077 0.149 0.162 0.171 0.251 0.173 0.269 0.298 0.233 0.237 0.281 0.272 0.213 0.155 0.055 0.112 0.146 0.208 0.213 0.27 0.236 0.224 0.197 0.196 0.203 0.188 0.189 0.168 0.156 0.214 0.201 0.213 0.195 0.219 0.213 0.225 0.228 0.217 0.21 0.219 0.185 0.217 0.156 0.135 0.162 0.165 0.173 0.19 0.214 0.226 0.21 0.222 0.178 0.178 0.143 0.102 0.107 0.167 0.147 0.125 0.181 0.203 0.135 0.18 0.228 0.235 0.224 0.237 0.246 0.278 0.319 0.237 0.268 0.245 0.198 0.244 0.24 0.209 0.212 0.186 0.198 0.182 0.204 0.151 0.142 0.1 0.181 0.211 0.151 0.188 0.201 0.192 0.191 0.205 0.235 0.212 0.116 0.17 0.18 0.207 0.22 0.222 0.2 0.206 0.208 0.183 0.16 0.126 0.181 0.131 0.178 0.207 0.227 0.214 0.172 0.176 0.179 0.151 0.154 0.179 0.202 0.192 0.135 0.152 0.188 0.174 0.142 0.153 0.163 0.147 0.125 0.124 0.142 0.151 0.091 0.115 0.151 0.182 0.18 0.176 0.19 0.209 0.185 0.134 0.13 0.187 0.177 0.185 0.184 0.152 0.152 0.163 0.16 0.151 0.184 0.182 0.152 0.12 0.146 0.156 0.104 0.075 0.115 0.076 0.105 0.072 0.139 0.13 0.162 0.137 0.135 0.145 0.167 0.18 0.185 0.187 0.192 0.157 0.191 0.204 0.188 0.144 0.154 0.181 0.142 0.132 0.147 0.116 0.11 0.11 0.105 0.107 0.106 0.162 0.154 0.178 0.187 0.186 0.203 0.218 0.211 0.208 0.166 0.206 0.211 0.187 0.212 0.197 0.184 0.17 0.197 0.174 0.136 0.142 0.128 0.119 0.112 0.099 0.175 0.168 0.117 0.122 0.15 0.188 0.196 0.194 0.215 0.195 0.186 0.195 0.165 0.112 0.167 0.189 0.17 0.175 0.175 0.143 0.174 0.179 0.199 0.193 0.205 0.163 0.122 0.157 0.158 0.166 0.152 0.164 0.209 0.23 0.203 0.199 0.23 0.219 0.209 0.206 0.216 0.188 0.17 0.182 0.173 0.113 0.129 0.12 0.098 0.151 0.147 0.186 0.171 0.17 0.123 0.188 0.135 0.151 0.143 0.141 0.157 0.114 0.176 0.139 0.199 0.174 0.091 0.054 0.177 0.227 0.273 0.288 0.244 0.228 0.254 0.242 0.222 0.197 0.15 0.088 0.053 0.04 0.043 0.036 0.016 0.005 0.009 0.026 0.041 0.062 0.068 0.073 0.073 0.107 0.147 0.215 0.343 0.388 0.351 0.315 0.248 0.181 0.154 
0.078 0.151 0.295 0.48 0.554 0.452 0.496 0.566 0.631 0.398 0.352 0.567 0.582 0.69 1 0.566 0.666 0.711 0.68 0.639 0.523 0.545 0.492 0.442 0.391 0.347 0.199 0.178 0.216 0.301 0.316 0.372 0.446 0.506 0.454 0.465 0.559 0.476 0.455 0.532 0.536 0.436 0.299 0.29 0.264 0.413 0.292 0.36 0.317 0.243 0.298 0.361 0.338 0.236 0.265 0.389 0.296 0.223 0.058 0.156 0.135 0.156 0.167 0.205 0.19 0.176 0.169 0.167 0.168 0.164 0.172 0.146 0.132 0.188 0.182 0.193 0.177 0.182 0.185 0.203 0.198 0.19 0.173 0.193 0.167 0.203 0.144 0.124 0.15 0.155 0.177 0.17 0.181 0.16 0.178 0.17 0.152 0.155 0.102 0.083 0.075 0.116 0.1 0.095 0.144 0.152 0.105 0.133 0.167 0.161 0.144 0.148 0.181 0.163 0.192 0.15 0.148 0.189 0.163 0.198 0.182 0.179 0.161 0.163 0.151 0.154 0.16 0.117 0.123 0.089 0.141 0.175 0.113 0.138 0.14 0.129 0.123 0.127 0.143 0.086 0.06 0.113 0.13 0.139 0.17 0.17 0.169 0.17 0.17 0.158 0.126 0.099 0.153 0.112 0.143 0.165 0.181 0.171 0.147 0.148 0.153 0.118 0.129 0.153 0.176 0.157 0.129 0.141 0.162 0.143 0.13 0.143 0.139 0.118 0.094 0.109 0.12 0.141 0.086 0.114 0.144 0.162 0.157 0.157 0.152 0.169 0.153 0.103 0.096 0.159 0.156 0.157 0.156 0.124 0.143 0.148 0.125 0.136 0.161 0.149 0.123 0.109 0.118 0.136 0.092 0.068 0.083 0.047 0.086 0.054 0.126 0.122 0.145 0.107 0.114 0.116 0.142 0.156 0.143 0.159 0.179 0.149 0.178 0.189 0.165 0.135 0.13 0.172 0.135 0.12 0.141 0.118 0.1 0.096 0.097 0.107 0.102 0.158 0.15 0.171 0.165 0.165 0.183 0.184 0.181 0.187 0.149 0.185 0.195 0.168 0.197 0.189 0.178 0.152 0.178 0.157 0.141 0.136 0.114 0.105 0.106 0.08 0.156 0.158 0.102 0.104 0.144 0.171 0.17 0.166 0.184 0.161 0.171 0.172 0.154 0.097 0.152 0.176 0.15 0.184 0.166 0.129 0.162 0.157 0.173 0.172 0.175 0.145 0.123 0.159 0.144 0.139 0.14 0.144 0.176 0.19 0.157 0.162 0.188 0.184 0.168 0.171 0.173 0.145 0.137 0.146 0.123 0.074 0.098 0.1 0.079 0.119 0.117 0.15 0.149 0.143 0.117 0.154 0.112 0.136 0.139 0.14 0.141 0.086 0.14 0.114 0.178 0.16 0.148 0.034 0.057 0.098 0.117 0.127 0.107 0.106 0.108 0.114 0.073 0.062 0.1 0.085 0.103 0.102 0.096 0.103 0.11 0.116 0.127 0.088 0.081 0.082 0.058 0.045 0.076 0.04 0.032 0.065 0.08 0.07 0.053 0.08 0.067 0.082 0.085 0.093 0.083 0.083 0.096 0.103 0.078 0.079 0.066 0.063 0.111 0.15 0.128 0.207 0.146 0.241 0.263 0.205 0.226 0.268 0.235 0.203 0.115 0.033 0.088 0.126 0.204 0.21 0.244 0.221 0.201 0.186 0.179 0.195 0.165 0.178 0.159 0.144 0.193 0.197 0.192 0.183 0.191 0.191 0.213 0.209 0.203 0.187 0.194 0.179 0.213 0.151 0.119 0.162 0.147 0.173 0.172 0.195 0.208 0.195 0.193 0.168 0.167 0.113 0.094 0.099 0.16 0.149 0.132 0.173 0.196 0.142 0.172 0.22 0.225 0.234 0.228 0.234 0.241 0.299 0.22 0.237 0.234 0.194 0.24 0.234 0.198 0.199 0.182 0.183 0.176 0.192 0.134 0.135 0.101 0.175 0.21 0.14 0.164 0.172 0.184 0.179 0.18 0.191 0.171 0.107 0.137 0.153 0.188 0.205 0.214 0.197 0.199 0.201 0.181 0.143 0.116 0.176 0.128 0.165 0.193 0.212 0.206 0.153 0.172 0.174 0.149 0.16 0.181 0.208 0.183 0.141 0.166 0.184 0.161 0.138 0.148 0.154 0.132 0.123 0.118 0.132 0.151 0.105 0.113 0.14 0.169 0.161 0.171 0.177 0.203 0.174 0.113 0.122 0.181 0.19 0.193 0.189 0.142 0.162 0.173 0.142 0.156 0.185 0.167 0.135 0.114 0.147 0.15 0.091 0.086 0.101 0.071 0.091 0.059 0.13 0.132 0.146 0.122 0.123 0.124 0.169 0.167 0.178 0.175 0.188 0.169 0.185 0.2 0.183 0.151 0.151 0.183 0.135 0.123 0.151 0.12 0.116 0.111 0.114 0.114 0.112 0.178 0.147 0.179 0.17 0.167 0.193 0.21 0.202 0.199 0.156 0.207 0.204 0.181 0.204 0.201 0.179 0.158 0.19 0.169 0.145 0.135 0.12 0.111 0.113 0.091 0.17 0.175 0.116 0.118 0.152 0.179 0.182 0.177 0.201 0.185 0.191 0.19 0.18 0.1 0.153 0.191 0.15 0.166 0.162 0.131 0.164 0.166 0.191 0.194 0.2 0.16 0.124 0.146 0.143 0.16 0.139 0.137 0.192 0.217 0.183 0.183 0.213 0.21 0.189 0.195 0.209 0.168 0.153 0.169 0.163 0.102 0.111 0.101 0.086 0.126 0.125 0.172 0.167 0.159 0.138 0.175 0.122 0.146 0.141 0.139 0.145 0.106 0.163 0.131 0.191 0.171 0.074 0.044 0.157 0.228 0.271 0.303 0.271 0.263 0.259 0.218 0.198 0.195 0.139 0.08 0.052 0.039 0.031 0.026 0.012 0.005 0.009 0.015 0.044 0.063 0.063 0.071 0.086 0.106 0.141 0.2 0.321 0.367 0.357 0.319 0.258 0.162 0.142 
0.088 0.137 0.314 0.497 0.606 0.53 0.511 0.554 0.621 0.42 0.353 0.528 0.533 0.626 0.755 1 0.728 0.683 0.681 0.685 0.561 0.554 0.502 0.439 0.411 0.357 0.215 0.199 0.221 0.309 0.322 0.354 0.425 0.47 0.438 0.466 0.557 0.48 0.449 0.544 0.533 0.434 0.297 0.256 0.293 0.443 0.33 0.388 0.363 0.265 0.322 0.411 0.38 0.263 0.311 0.431 0.342 0.258 0.09 0.169 0.128 0.182 0.181 0.241 0.223 0.199 0.205 0.2 0.196 0.195 0.189 0.171 0.165 0.206 0.211 0.202 0.19 0.209 0.203 0.236 0.225 0.21 0.198 0.21 0.179 0.209 0.15 0.12 0.161 0.156 0.171 0.177 0.198 0.184 0.193 0.204 0.178 0.159 0.13 0.085 0.082 0.145 0.13 0.117 0.16 0.191 0.135 0.147 0.207 0.204 0.172 0.182 0.22 0.201 0.23 0.179 0.166 0.221 0.178 0.217 0.219 0.202 0.191 0.19 0.186 0.184 0.172 0.133 0.137 0.104 0.157 0.181 0.128 0.147 0.156 0.141 0.129 0.141 0.165 0.098 0.078 0.133 0.169 0.176 0.197 0.199 0.201 0.198 0.191 0.185 0.156 0.107 0.17 0.135 0.16 0.181 0.211 0.207 0.168 0.175 0.185 0.167 0.171 0.182 0.215 0.2 0.158 0.162 0.204 0.174 0.147 0.17 0.162 0.136 0.127 0.127 0.14 0.165 0.101 0.125 0.155 0.187 0.175 0.177 0.18 0.208 0.188 0.123 0.112 0.197 0.18 0.19 0.193 0.155 0.165 0.184 0.146 0.163 0.2 0.177 0.143 0.117 0.143 0.151 0.11 0.081 0.11 0.068 0.1 0.063 0.127 0.131 0.158 0.123 0.128 0.145 0.172 0.184 0.206 0.193 0.206 0.179 0.206 0.213 0.186 0.157 0.172 0.201 0.15 0.145 0.162 0.128 0.116 0.112 0.116 0.117 0.099 0.167 0.161 0.192 0.176 0.165 0.207 0.214 0.218 0.215 0.178 0.213 0.219 0.195 0.212 0.203 0.194 0.174 0.206 0.184 0.149 0.141 0.14 0.117 0.118 0.09 0.174 0.172 0.119 0.128 0.163 0.19 0.182 0.181 0.214 0.198 0.207 0.204 0.182 0.122 0.17 0.207 0.172 0.206 0.184 0.151 0.167 0.176 0.198 0.198 0.201 0.171 0.141 0.182 0.162 0.155 0.16 0.162 0.206 0.226 0.189 0.187 0.221 0.206 0.191 0.19 0.189 0.153 0.156 0.159 0.15 0.1 0.111 0.117 0.09 0.132 0.126 0.159 0.172 0.172 0.14 0.178 0.127 0.153 0.146 0.139 0.154 0.109 0.17 0.109 0.193 0.182 0.185 0.052 0.076 0.117 0.141 0.145 0.114 0.124 0.132 0.128 0.085 0.08 0.111 0.119 0.126 0.125 0.11 0.125 0.133 0.144 0.137 0.115 0.11 0.12 0.084 0.055 0.093 0.052 0.036 0.073 0.092 0.081 0.051 0.086 0.087 0.1 0.108 0.113 0.107 0.106 0.117 0.127 0.106 0.1 0.081 0.076 0.141 0.17 0.166 0.233 0.172 0.279 0.309 0.239 0.258 0.303 0.282 0.235 0.132 0.037 0.094 0.148 0.229 0.231 0.281 0.244 0.241 0.222 0.205 0.2 0.191 0.2 0.177 0.179 0.232 0.228 0.233 0.205 0.225 0.229 0.249 0.24 0.236 0.207 0.229 0.202 0.238 0.169 0.149 0.186 0.185 0.201 0.218 0.236 0.229 0.221 0.235 0.198 0.182 0.137 0.12 0.119 0.179 0.143 0.125 0.198 0.217 0.142 0.197 0.268 0.255 0.271 0.263 0.273 0.285 0.342 0.251 0.282 0.272 0.209 0.267 0.257 0.232 0.217 0.205 0.195 0.183 0.213 0.155 0.141 0.123 0.191 0.226 0.149 0.178 0.191 0.186 0.183 0.198 0.227 0.201 0.125 0.18 0.18 0.205 0.235 0.224 0.207 0.216 0.215 0.199 0.161 0.117 0.174 0.133 0.196 0.218 0.236 0.238 0.188 0.201 0.195 0.178 0.172 0.193 0.22 0.198 0.153 0.17 0.196 0.182 0.146 0.158 0.168 0.146 0.138 0.124 0.139 0.17 0.112 0.123 0.162 0.185 0.183 0.201 0.197 0.218 0.181 0.128 0.136 0.193 0.192 0.194 0.2 0.146 0.177 0.177 0.169 0.171 0.203 0.187 0.158 0.128 0.153 0.159 0.106 0.077 0.114 0.065 0.105 0.079 0.141 0.137 0.17 0.137 0.141 0.139 0.183 0.193 0.201 0.194 0.213 0.183 0.21 0.225 0.202 0.156 0.165 0.196 0.155 0.135 0.165 0.14 0.126 0.112 0.139 0.128 0.132 0.17 0.163 0.197 0.192 0.183 0.218 0.228 0.22 0.22 0.171 0.229 0.226 0.197 0.22 0.218 0.195 0.182 0.212 0.188 0.16 0.148 0.14 0.117 0.11 0.085 0.187 0.183 0.115 0.12 0.157 0.199 0.203 0.181 0.223 0.202 0.207 0.208 0.207 0.123 0.181 0.22 0.18 0.204 0.193 0.148 0.187 0.189 0.212 0.211 0.205 0.177 0.146 0.182 0.176 0.194 0.169 0.173 0.217 0.248 0.206 0.217 0.248 0.236 0.223 0.226 0.235 0.19 0.177 0.205 0.186 0.12 0.136 0.128 0.103 0.163 0.14 0.188 0.184 0.183 0.148 0.208 0.148 0.176 0.151 0.147 0.167 0.121 0.188 0.145 0.214 0.185 0.095 0.058 0.18 0.245 0.316 0.369 0.34 0.283 0.278 0.257 0.219 0.213 0.161 0.099 0.067 0.047 0.039 0.03 0.022 0.011 0.01 0.023 0.044 0.068 0.065 0.077 0.088 0.102 0.145 0.21 0.351 0.427 0.386 0.354 0.296 0.188 0.161 
0.091 0.151 0.319 0.491 0.611 0.461 0.494 0.576 0.633 0.43 0.363 0.565 0.56 0.677 0.79 0.656 1 0.763 0.716 0.768 0.65 0.607 0.541 0.48 0.448 0.413 0.245 0.203 0.258 0.346 0.365 0.416 0.472 0.526 0.481 0.504 0.594 0.509 0.496 0.574 0.575 0.488 0.298 0.307 0.295 0.454 0.327 0.38 0.358 0.283 0.325 0.412 0.379 0.252 0.303 0.438 0.338 0.28 0.089 0.183 0.146 0.194 0.22 0.263 0.24 0.228 0.204 0.211 0.207 0.191 0.189 0.178 0.166 0.222 0.225 0.223 0.2 0.221 0.227 0.244 0.231 0.244 0.226 0.232 0.19 0.227 0.16 0.143 0.176 0.169 0.183 0.184 0.212 0.227 0.221 0.22 0.182 0.168 0.133 0.114 0.104 0.169 0.138 0.112 0.188 0.208 0.129 0.161 0.216 0.207 0.2 0.198 0.243 0.22 0.253 0.221 0.191 0.235 0.194 0.241 0.236 0.216 0.214 0.199 0.186 0.192 0.205 0.125 0.144 0.12 0.177 0.211 0.151 0.183 0.181 0.164 0.175 0.17 0.199 0.111 0.076 0.152 0.177 0.185 0.214 0.211 0.209 0.215 0.219 0.198 0.15 0.122 0.194 0.144 0.182 0.196 0.226 0.211 0.16 0.178 0.177 0.155 0.167 0.19 0.227 0.209 0.154 0.165 0.211 0.188 0.152 0.178 0.184 0.157 0.136 0.136 0.141 0.163 0.093 0.129 0.154 0.19 0.181 0.192 0.194 0.226 0.199 0.135 0.139 0.198 0.179 0.205 0.218 0.141 0.167 0.181 0.146 0.168 0.21 0.197 0.153 0.145 0.161 0.177 0.115 0.091 0.118 0.078 0.127 0.078 0.144 0.138 0.166 0.13 0.143 0.144 0.189 0.193 0.208 0.206 0.222 0.183 0.213 0.233 0.204 0.163 0.169 0.198 0.172 0.155 0.167 0.141 0.148 0.124 0.128 0.127 0.109 0.17 0.174 0.214 0.194 0.185 0.221 0.232 0.228 0.233 0.184 0.231 0.233 0.2 0.23 0.221 0.204 0.18 0.215 0.197 0.153 0.148 0.14 0.132 0.118 0.093 0.191 0.189 0.122 0.134 0.175 0.205 0.207 0.194 0.223 0.212 0.217 0.215 0.198 0.124 0.195 0.218 0.188 0.22 0.18 0.144 0.193 0.18 0.212 0.214 0.218 0.191 0.155 0.183 0.167 0.178 0.175 0.17 0.208 0.238 0.202 0.198 0.238 0.224 0.208 0.203 0.215 0.174 0.163 0.187 0.166 0.102 0.117 0.124 0.094 0.159 0.136 0.171 0.185 0.172 0.152 0.187 0.13 0.165 0.165 0.16 0.173 0.139 0.192 0.124 0.215 0.193 0.169 0.053 0.09 0.115 0.135 0.145 0.118 0.126 0.13 0.131 0.087 0.082 0.118 0.112 0.123 0.125 0.114 0.128 0.138 0.134 0.148 0.101 0.108 0.099 0.071 0.044 0.079 0.044 0.04 0.07 0.093 0.072 0.052 0.085 0.08 0.103 0.109 0.128 0.105 0.106 0.125 0.135 0.11 0.108 0.099 0.088 0.15 0.192 0.166 0.248 0.178 0.297 0.31 0.248 0.28 0.3 0.291 0.244 0.145 0.049 0.103 0.161 0.221 0.23 0.289 0.245 0.236 0.223 0.223 0.222 0.196 0.206 0.185 0.168 0.228 0.22 0.23 0.194 0.227 0.232 0.256 0.244 0.235 0.219 0.229 0.218 0.24 0.166 0.154 0.187 0.175 0.201 0.213 0.239 0.248 0.239 0.244 0.206 0.206 0.153 0.117 0.122 0.193 0.175 0.161 0.22 0.239 0.169 0.191 0.264 0.269 0.272 0.27 0.268 0.3 0.36 0.268 0.261 0.259 0.221 0.272 0.26 0.23 0.231 0.209 0.223 0.212 0.214 0.171 0.167 0.145 0.195 0.234 0.175 0.205 0.209 0.187 0.181 0.208 0.227 0.186 0.11 0.167 0.183 0.214 0.226 0.234 0.208 0.221 0.216 0.211 0.181 0.14 0.21 0.158 0.197 0.229 0.245 0.231 0.193 0.2 0.22 0.174 0.18 0.205 0.233 0.206 0.15 0.181 0.215 0.189 0.152 0.179 0.188 0.156 0.133 0.123 0.149 0.184 0.119 0.121 0.164 0.189 0.192 0.211 0.21 0.232 0.205 0.144 0.143 0.213 0.202 0.214 0.215 0.166 0.184 0.193 0.17 0.175 0.206 0.197 0.159 0.137 0.155 0.177 0.122 0.082 0.116 0.07 0.121 0.079 0.142 0.141 0.181 0.141 0.136 0.15 0.192 0.199 0.212 0.214 0.229 0.185 0.216 0.233 0.199 0.172 0.19 0.213 0.17 0.153 0.173 0.139 0.126 0.119 0.133 0.111 0.11 0.182 0.176 0.214 0.2 0.204 0.229 0.239 0.236 0.234 0.195 0.233 0.24 0.215 0.24 0.232 0.211 0.187 0.227 0.201 0.163 0.164 0.157 0.134 0.11 0.105 0.193 0.192 0.134 0.146 0.186 0.217 0.216 0.213 0.236 0.214 0.216 0.222 0.2 0.114 0.187 0.224 0.19 0.202 0.204 0.157 0.188 0.191 0.223 0.219 0.229 0.185 0.136 0.18 0.177 0.186 0.174 0.194 0.225 0.252 0.223 0.224 0.257 0.251 0.234 0.217 0.239 0.208 0.19 0.202 0.19 0.111 0.142 0.137 0.105 0.165 0.164 0.207 0.195 0.191 0.164 0.204 0.148 0.179 0.162 0.16 0.174 0.131 0.19 0.138 0.22 0.2 0.088 0.054 0.188 0.253 0.334 0.373 0.338 0.286 0.288 0.23 0.211 0.202 0.154 0.101 0.077 0.056 0.047 0.034 0.01 0.001 0.005 0.016 0.041 0.073 0.094 0.094 0.1 0.117 0.157 0.225 0.352 0.411 0.421 0.413 0.345 0.226 0.173 
0.074 0.125 0.312 0.49 0.58 0.476 0.506 0.606 0.696 0.449 0.373 0.593 0.617 0.763 0.796 0.55 0.705 1 0.752 0.7 0.582 0.631 0.56 0.483 0.474 0.401 0.242 0.217 0.25 0.362 0.376 0.412 0.489 0.552 0.517 0.538 0.653 0.549 0.513 0.592 0.601 0.482 0.33 0.297 0.273 0.465 0.326 0.41 0.345 0.243 0.296 0.371 0.346 0.225 0.274 0.389 0.297 0.24 0.067 0.167 0.138 0.177 0.187 0.238 0.21 0.187 0.19 0.181 0.191 0.182 0.193 0.177 0.161 0.213 0.208 0.209 0.195 0.21 0.209 0.235 0.211 0.22 0.204 0.21 0.182 0.215 0.151 0.129 0.167 0.156 0.179 0.173 0.202 0.185 0.186 0.199 0.172 0.167 0.124 0.095 0.088 0.154 0.138 0.105 0.161 0.188 0.137 0.148 0.195 0.185 0.173 0.181 0.206 0.186 0.214 0.173 0.17 0.201 0.187 0.223 0.205 0.208 0.187 0.182 0.174 0.173 0.179 0.134 0.129 0.104 0.166 0.192 0.136 0.158 0.156 0.136 0.139 0.133 0.159 0.099 0.072 0.129 0.156 0.161 0.207 0.193 0.19 0.2 0.187 0.175 0.154 0.116 0.165 0.141 0.155 0.193 0.214 0.206 0.16 0.169 0.169 0.153 0.162 0.173 0.204 0.198 0.147 0.165 0.197 0.164 0.142 0.167 0.176 0.144 0.137 0.128 0.14 0.155 0.103 0.116 0.151 0.177 0.168 0.19 0.185 0.212 0.175 0.12 0.112 0.189 0.196 0.192 0.199 0.145 0.165 0.176 0.151 0.155 0.193 0.181 0.15 0.122 0.137 0.161 0.106 0.082 0.101 0.07 0.1 0.058 0.121 0.127 0.159 0.12 0.124 0.145 0.179 0.184 0.189 0.191 0.195 0.169 0.198 0.221 0.181 0.157 0.164 0.186 0.145 0.145 0.159 0.129 0.112 0.108 0.126 0.12 0.109 0.167 0.158 0.194 0.182 0.176 0.21 0.22 0.217 0.218 0.161 0.214 0.222 0.188 0.217 0.204 0.191 0.174 0.199 0.183 0.16 0.145 0.138 0.114 0.102 0.094 0.18 0.176 0.115 0.116 0.16 0.196 0.196 0.178 0.21 0.199 0.211 0.201 0.187 0.131 0.181 0.209 0.167 0.194 0.182 0.15 0.177 0.174 0.2 0.196 0.204 0.179 0.142 0.18 0.17 0.18 0.16 0.157 0.212 0.217 0.186 0.204 0.218 0.202 0.193 0.194 0.197 0.15 0.148 0.168 0.157 0.098 0.109 0.112 0.093 0.134 0.139 0.169 0.172 0.179 0.141 0.183 0.128 0.163 0.155 0.157 0.142 0.106 0.172 0.118 0.202 0.176 0.182 0.036 0.076 0.116 0.137 0.144 0.113 0.126 0.128 0.125 0.082 0.077 0.116 0.103 0.123 0.129 0.116 0.127 0.13 0.139 0.146 0.107 0.119 0.115 0.078 0.053 0.085 0.05 0.035 0.085 0.095 0.073 0.047 0.081 0.087 0.1 0.106 0.119 0.112 0.106 0.124 0.123 0.1 0.095 0.088 0.08 0.139 0.173 0.171 0.227 0.16 0.25 0.281 0.207 0.236 0.265 0.25 0.213 0.131 0.049 0.115 0.132 0.21 0.216 0.281 0.244 0.227 0.196 0.193 0.203 0.197 0.204 0.18 0.174 0.223 0.219 0.208 0.201 0.217 0.223 0.237 0.23 0.225 0.202 0.213 0.195 0.229 0.15 0.135 0.172 0.16 0.187 0.193 0.22 0.238 0.226 0.236 0.177 0.178 0.125 0.104 0.106 0.184 0.176 0.145 0.208 0.228 0.156 0.195 0.258 0.261 0.251 0.248 0.273 0.292 0.328 0.219 0.248 0.252 0.202 0.258 0.255 0.226 0.214 0.194 0.19 0.193 0.196 0.145 0.146 0.125 0.204 0.22 0.148 0.183 0.196 0.168 0.172 0.181 0.233 0.201 0.121 0.173 0.171 0.208 0.226 0.213 0.188 0.221 0.216 0.193 0.154 0.128 0.194 0.142 0.183 0.202 0.226 0.214 0.177 0.181 0.189 0.147 0.163 0.177 0.208 0.19 0.135 0.168 0.188 0.168 0.142 0.166 0.168 0.132 0.131 0.122 0.131 0.156 0.101 0.121 0.149 0.178 0.17 0.181 0.177 0.21 0.186 0.122 0.134 0.187 0.182 0.193 0.203 0.15 0.17 0.176 0.145 0.16 0.191 0.176 0.139 0.126 0.143 0.147 0.098 0.079 0.093 0.065 0.097 0.066 0.136 0.132 0.164 0.132 0.125 0.144 0.174 0.177 0.173 0.187 0.199 0.172 0.189 0.209 0.187 0.161 0.153 0.191 0.137 0.138 0.154 0.122 0.114 0.111 0.123 0.116 0.111 0.168 0.155 0.191 0.178 0.176 0.206 0.206 0.212 0.216 0.182 0.199 0.218 0.186 0.22 0.206 0.186 0.175 0.195 0.183 0.145 0.147 0.136 0.118 0.111 0.081 0.173 0.163 0.112 0.125 0.159 0.192 0.2 0.174 0.211 0.181 0.203 0.199 0.182 0.117 0.174 0.203 0.18 0.188 0.18 0.154 0.179 0.174 0.21 0.206 0.208 0.172 0.128 0.166 0.17 0.192 0.166 0.171 0.212 0.233 0.19 0.196 0.234 0.229 0.207 0.202 0.228 0.187 0.16 0.177 0.168 0.109 0.126 0.112 0.096 0.14 0.134 0.176 0.173 0.179 0.131 0.182 0.134 0.18 0.145 0.157 0.156 0.123 0.183 0.13 0.205 0.172 0.084 0.059 0.178 0.242 0.265 0.279 0.241 0.234 0.245 0.25 0.202 0.191 0.151 0.089 0.068 0.053 0.045 0.035 0.016 0.003 0.006 0.028 0.05 0.074 0.083 0.081 0.088 0.109 0.146 0.201 0.321 0.385 0.372 0.299 0.232 0.164 0.135 
0.089 0.155 0.331 0.535 0.666 0.536 0.571 0.688 0.721 0.453 0.407 0.654 0.654 0.749 0.744 0.576 0.666 0.783 1 0.767 0.574 0.699 0.63 0.522 0.474 0.418 0.256 0.222 0.272 0.377 0.398 0.445 0.525 0.608 0.569 0.61 0.707 0.614 0.606 0.668 0.671 0.566 0.382 0.335 0.327 0.507 0.351 0.466 0.383 0.298 0.34 0.434 0.401 0.281 0.334 0.443 0.347 0.28 0.089 0.182 0.133 0.184 0.206 0.246 0.216 0.201 0.187 0.169 0.179 0.185 0.183 0.157 0.156 0.215 0.2 0.211 0.194 0.211 0.208 0.235 0.234 0.208 0.203 0.226 0.181 0.205 0.158 0.137 0.168 0.154 0.171 0.185 0.204 0.202 0.202 0.208 0.175 0.17 0.112 0.094 0.086 0.156 0.133 0.103 0.162 0.204 0.139 0.154 0.187 0.195 0.175 0.185 0.218 0.21 0.236 0.193 0.164 0.218 0.192 0.223 0.215 0.211 0.193 0.189 0.173 0.17 0.17 0.122 0.134 0.118 0.175 0.193 0.137 0.169 0.173 0.174 0.164 0.16 0.172 0.105 0.074 0.13 0.154 0.182 0.21 0.199 0.206 0.201 0.197 0.181 0.15 0.117 0.17 0.141 0.157 0.2 0.209 0.209 0.168 0.186 0.181 0.149 0.158 0.181 0.218 0.2 0.164 0.165 0.209 0.182 0.153 0.181 0.186 0.151 0.138 0.128 0.148 0.17 0.114 0.128 0.17 0.198 0.18 0.195 0.184 0.217 0.18 0.122 0.106 0.184 0.181 0.196 0.186 0.143 0.178 0.192 0.163 0.167 0.206 0.181 0.15 0.129 0.139 0.145 0.088 0.072 0.102 0.062 0.097 0.062 0.136 0.139 0.18 0.14 0.15 0.156 0.186 0.19 0.2 0.201 0.212 0.187 0.214 0.227 0.204 0.169 0.167 0.196 0.159 0.152 0.18 0.147 0.137 0.124 0.131 0.132 0.123 0.186 0.174 0.21 0.197 0.194 0.214 0.229 0.227 0.226 0.177 0.223 0.232 0.194 0.226 0.217 0.202 0.174 0.212 0.193 0.168 0.15 0.134 0.122 0.11 0.092 0.19 0.185 0.113 0.128 0.159 0.213 0.21 0.202 0.22 0.207 0.211 0.21 0.18 0.109 0.192 0.222 0.18 0.214 0.192 0.144 0.174 0.183 0.211 0.208 0.21 0.181 0.127 0.186 0.164 0.171 0.164 0.158 0.206 0.23 0.186 0.189 0.229 0.208 0.204 0.203 0.213 0.167 0.169 0.184 0.159 0.116 0.124 0.119 0.101 0.145 0.136 0.168 0.16 0.167 0.14 0.18 0.134 0.167 0.154 0.147 0.16 0.118 0.193 0.123 0.218 0.194 0.169 0.05 0.077 0.112 0.139 0.134 0.109 0.12 0.12 0.118 0.076 0.074 0.113 0.096 0.119 0.123 0.097 0.116 0.122 0.13 0.134 0.109 0.094 0.109 0.077 0.049 0.084 0.043 0.038 0.071 0.092 0.077 0.059 0.093 0.08 0.097 0.106 0.124 0.097 0.101 0.119 0.124 0.108 0.093 0.079 0.085 0.138 0.178 0.161 0.248 0.196 0.305 0.34 0.254 0.274 0.329 0.301 0.252 0.168 0.055 0.126 0.148 0.222 0.249 0.301 0.261 0.239 0.219 0.217 0.215 0.189 0.201 0.182 0.166 0.229 0.218 0.208 0.192 0.221 0.223 0.243 0.241 0.245 0.216 0.213 0.204 0.245 0.172 0.145 0.187 0.17 0.196 0.202 0.227 0.253 0.225 0.239 0.198 0.204 0.146 0.123 0.12 0.202 0.18 0.161 0.227 0.253 0.177 0.207 0.279 0.277 0.278 0.264 0.284 0.311 0.37 0.274 0.28 0.276 0.228 0.272 0.274 0.241 0.229 0.224 0.206 0.194 0.234 0.173 0.168 0.144 0.213 0.251 0.179 0.213 0.218 0.22 0.208 0.236 0.251 0.221 0.111 0.168 0.196 0.226 0.23 0.231 0.229 0.235 0.237 0.206 0.158 0.122 0.206 0.15 0.199 0.222 0.244 0.248 0.189 0.196 0.223 0.18 0.197 0.215 0.235 0.219 0.172 0.187 0.217 0.181 0.148 0.18 0.189 0.147 0.139 0.139 0.153 0.183 0.109 0.132 0.162 0.189 0.19 0.218 0.229 0.248 0.207 0.152 0.161 0.218 0.22 0.219 0.223 0.174 0.188 0.201 0.169 0.179 0.218 0.193 0.159 0.136 0.172 0.16 0.114 0.079 0.12 0.07 0.119 0.074 0.147 0.149 0.17 0.142 0.147 0.166 0.208 0.222 0.225 0.224 0.227 0.197 0.221 0.239 0.209 0.181 0.185 0.215 0.179 0.148 0.178 0.144 0.137 0.119 0.13 0.132 0.124 0.18 0.177 0.211 0.209 0.205 0.227 0.245 0.238 0.238 0.188 0.24 0.245 0.205 0.243 0.233 0.216 0.19 0.222 0.196 0.164 0.154 0.14 0.133 0.134 0.119 0.205 0.206 0.146 0.143 0.185 0.219 0.219 0.197 0.235 0.221 0.219 0.215 0.194 0.111 0.182 0.22 0.183 0.2 0.189 0.146 0.189 0.194 0.223 0.229 0.223 0.194 0.14 0.187 0.186 0.185 0.17 0.177 0.238 0.265 0.222 0.24 0.26 0.255 0.241 0.228 0.265 0.203 0.177 0.202 0.188 0.112 0.124 0.136 0.108 0.161 0.162 0.199 0.201 0.193 0.163 0.2 0.161 0.199 0.176 0.165 0.166 0.122 0.192 0.138 0.232 0.207 0.099 0.063 0.202 0.25 0.29 0.297 0.273 0.264 0.269 0.237 0.23 0.212 0.166 0.097 0.077 0.056 0.049 0.033 0.014 0.004 0.013 0.026 0.04 0.07 0.087 0.082 0.096 0.119 0.155 0.229 0.351 0.42 0.39 0.334 0.255 0.176 0.146 
0.078 0.141 0.312 0.486 0.58 0.473 0.468 0.503 0.564 0.37 0.323 0.513 0.5 0.58 0.619 0.515 0.667 0.619 0.663 1 0.525 0.556 0.537 0.548 0.465 0.416 0.231 0.204 0.24 0.318 0.335 0.376 0.44 0.495 0.448 0.471 0.561 0.481 0.461 0.515 0.501 0.434 0.295 0.28 0.264 0.424 0.302 0.376 0.361 0.245 0.306 0.402 0.369 0.236 0.294 0.432 0.332 0.246 0.084 0.173 0.129 0.171 0.188 0.227 0.203 0.183 0.194 0.178 0.185 0.18 0.176 0.159 0.149 0.195 0.195 0.196 0.184 0.195 0.195 0.225 0.214 0.205 0.185 0.2 0.17 0.204 0.159 0.121 0.161 0.148 0.168 0.173 0.197 0.193 0.189 0.184 0.165 0.162 0.125 0.103 0.093 0.145 0.115 0.11 0.179 0.188 0.127 0.158 0.202 0.198 0.163 0.177 0.203 0.195 0.216 0.183 0.182 0.196 0.17 0.208 0.197 0.191 0.18 0.17 0.172 0.174 0.175 0.129 0.123 0.103 0.158 0.192 0.123 0.166 0.172 0.15 0.147 0.143 0.172 0.104 0.078 0.14 0.144 0.158 0.189 0.19 0.178 0.184 0.177 0.168 0.137 0.101 0.153 0.123 0.151 0.179 0.197 0.188 0.163 0.169 0.18 0.155 0.151 0.185 0.209 0.185 0.141 0.154 0.185 0.167 0.14 0.152 0.164 0.14 0.141 0.132 0.138 0.154 0.096 0.105 0.152 0.178 0.171 0.177 0.173 0.195 0.16 0.107 0.105 0.176 0.179 0.186 0.181 0.143 0.172 0.17 0.155 0.15 0.19 0.176 0.149 0.122 0.144 0.152 0.1 0.08 0.1 0.07 0.102 0.059 0.136 0.124 0.144 0.126 0.142 0.136 0.159 0.165 0.176 0.173 0.187 0.164 0.192 0.198 0.182 0.152 0.151 0.18 0.147 0.138 0.139 0.132 0.114 0.113 0.112 0.123 0.117 0.161 0.153 0.184 0.177 0.177 0.197 0.209 0.203 0.197 0.174 0.195 0.208 0.175 0.2 0.198 0.179 0.159 0.194 0.169 0.149 0.139 0.131 0.122 0.112 0.093 0.171 0.166 0.11 0.119 0.153 0.19 0.193 0.182 0.203 0.197 0.187 0.186 0.167 0.109 0.161 0.182 0.154 0.181 0.171 0.131 0.166 0.162 0.187 0.179 0.184 0.174 0.134 0.168 0.158 0.15 0.15 0.158 0.193 0.213 0.184 0.186 0.211 0.202 0.187 0.172 0.186 0.163 0.159 0.17 0.143 0.102 0.104 0.109 0.091 0.129 0.119 0.156 0.155 0.162 0.127 0.16 0.132 0.152 0.154 0.144 0.151 0.097 0.151 0.104 0.192 0.178 0.161 0.045 0.082 0.114 0.126 0.135 0.108 0.122 0.114 0.115 0.077 0.074 0.101 0.105 0.115 0.109 0.099 0.112 0.114 0.12 0.135 0.095 0.102 0.099 0.062 0.042 0.077 0.031 0.032 0.067 0.085 0.067 0.044 0.073 0.067 0.074 0.09 0.112 0.09 0.085 0.103 0.11 0.094 0.089 0.08 0.071 0.127 0.168 0.135 0.231 0.161 0.268 0.286 0.232 0.245 0.281 0.267 0.221 0.139 0.044 0.11 0.135 0.198 0.191 0.262 0.231 0.227 0.216 0.198 0.185 0.178 0.18 0.159 0.162 0.217 0.211 0.218 0.191 0.217 0.201 0.222 0.218 0.228 0.201 0.206 0.182 0.215 0.154 0.128 0.163 0.162 0.176 0.177 0.201 0.225 0.206 0.218 0.175 0.175 0.133 0.108 0.103 0.183 0.161 0.143 0.186 0.218 0.153 0.197 0.247 0.25 0.251 0.245 0.249 0.271 0.325 0.239 0.259 0.237 0.193 0.242 0.237 0.204 0.218 0.197 0.187 0.19 0.198 0.144 0.149 0.123 0.192 0.219 0.142 0.184 0.186 0.176 0.172 0.193 0.202 0.168 0.102 0.156 0.175 0.204 0.201 0.206 0.202 0.204 0.199 0.18 0.148 0.113 0.177 0.141 0.178 0.203 0.218 0.209 0.168 0.173 0.177 0.142 0.149 0.169 0.19 0.18 0.144 0.16 0.187 0.162 0.129 0.151 0.145 0.138 0.126 0.113 0.114 0.141 0.098 0.104 0.133 0.152 0.155 0.151 0.167 0.197 0.171 0.105 0.114 0.18 0.186 0.19 0.183 0.138 0.164 0.159 0.14 0.148 0.178 0.162 0.132 0.116 0.139 0.133 0.096 0.082 0.091 0.073 0.1 0.065 0.117 0.115 0.149 0.117 0.113 0.115 0.164 0.174 0.185 0.175 0.182 0.151 0.181 0.193 0.167 0.136 0.154 0.169 0.123 0.121 0.139 0.122 0.113 0.099 0.112 0.108 0.107 0.153 0.146 0.172 0.16 0.166 0.186 0.199 0.202 0.2 0.168 0.193 0.198 0.174 0.191 0.186 0.173 0.159 0.184 0.163 0.131 0.136 0.128 0.107 0.103 0.087 0.156 0.145 0.107 0.116 0.154 0.165 0.17 0.162 0.192 0.173 0.175 0.177 0.161 0.113 0.158 0.187 0.164 0.177 0.16 0.126 0.159 0.153 0.179 0.184 0.181 0.165 0.118 0.149 0.156 0.165 0.154 0.169 0.215 0.236 0.193 0.2 0.232 0.217 0.203 0.195 0.208 0.165 0.155 0.174 0.159 0.094 0.11 0.125 0.095 0.134 0.14 0.188 0.172 0.158 0.133 0.172 0.121 0.161 0.143 0.135 0.137 0.1 0.157 0.124 0.183 0.162 0.086 0.06 0.171 0.233 0.271 0.289 0.253 0.235 0.271 0.245 0.219 0.202 0.164 0.1 0.065 0.051 0.041 0.027 0.009 0.001 0.011 0.024 0.032 0.058 0.072 0.064 0.083 0.115 0.145 0.201 0.337 0.397 0.419 0.326 0.247 0.162 0.146 
0.087 0.145 0.339 0.495 0.589 0.478 0.48 0.561 0.626 0.409 0.355 0.544 0.552 0.669 0.719 0.566 0.769 0.771 0.726 0.772 1 0.667 0.572 0.547 0.528 0.533 0.308 0.257 0.276 0.371 0.385 0.419 0.505 0.569 0.513 0.534 0.628 0.535 0.498 0.561 0.564 0.451 0.293 0.291 0.283 0.435 0.284 0.38 0.323 0.255 0.283 0.379 0.357 0.255 0.289 0.404 0.306 0.25 0.085 0.175 0.134 0.174 0.178 0.222 0.189 0.17 0.172 0.154 0.174 0.168 0.169 0.143 0.139 0.186 0.184 0.18 0.178 0.189 0.198 0.216 0.209 0.188 0.18 0.196 0.17 0.189 0.133 0.128 0.155 0.145 0.167 0.164 0.188 0.177 0.186 0.187 0.168 0.141 0.104 0.074 0.086 0.124 0.113 0.095 0.146 0.164 0.118 0.132 0.178 0.169 0.151 0.154 0.195 0.163 0.194 0.158 0.15 0.189 0.166 0.198 0.193 0.172 0.163 0.157 0.157 0.16 0.155 0.115 0.125 0.082 0.138 0.17 0.118 0.146 0.142 0.146 0.134 0.124 0.155 0.101 0.07 0.125 0.14 0.15 0.168 0.175 0.178 0.18 0.171 0.166 0.132 0.107 0.147 0.111 0.153 0.157 0.184 0.182 0.139 0.154 0.16 0.139 0.151 0.154 0.182 0.173 0.146 0.153 0.181 0.157 0.148 0.161 0.174 0.124 0.115 0.111 0.124 0.145 0.09 0.106 0.143 0.162 0.162 0.166 0.16 0.187 0.162 0.109 0.095 0.17 0.171 0.17 0.186 0.133 0.159 0.164 0.14 0.141 0.17 0.166 0.133 0.126 0.14 0.137 0.101 0.076 0.097 0.067 0.084 0.054 0.124 0.128 0.152 0.124 0.125 0.124 0.158 0.159 0.174 0.172 0.181 0.16 0.188 0.19 0.167 0.142 0.15 0.176 0.139 0.135 0.137 0.132 0.111 0.101 0.109 0.105 0.103 0.161 0.152 0.184 0.175 0.163 0.187 0.197 0.195 0.196 0.165 0.19 0.196 0.167 0.201 0.192 0.181 0.152 0.184 0.175 0.153 0.135 0.121 0.115 0.113 0.09 0.173 0.164 0.111 0.123 0.155 0.182 0.177 0.164 0.191 0.175 0.18 0.182 0.163 0.115 0.173 0.191 0.16 0.183 0.16 0.123 0.155 0.161 0.187 0.18 0.183 0.149 0.12 0.153 0.153 0.148 0.157 0.149 0.186 0.204 0.179 0.169 0.201 0.193 0.18 0.168 0.179 0.151 0.142 0.146 0.139 0.086 0.093 0.105 0.079 0.123 0.107 0.133 0.141 0.15 0.116 0.157 0.112 0.141 0.126 0.134 0.137 0.111 0.153 0.098 0.177 0.165 0.152 0.054 0.091 0.117 0.131 0.134 0.102 0.129 0.115 0.116 0.065 0.074 0.098 0.099 0.111 0.117 0.1 0.118 0.114 0.123 0.132 0.1 0.109 0.106 0.057 0.046 0.075 0.048 0.041 0.073 0.096 0.085 0.063 0.095 0.085 0.103 0.098 0.114 0.097 0.097 0.113 0.116 0.096 0.087 0.075 0.088 0.133 0.148 0.147 0.211 0.156 0.256 0.284 0.22 0.242 0.294 0.26 0.224 0.154 0.048 0.103 0.14 0.187 0.203 0.25 0.226 0.208 0.202 0.194 0.187 0.171 0.184 0.158 0.155 0.208 0.204 0.199 0.182 0.197 0.202 0.214 0.219 0.212 0.195 0.203 0.179 0.218 0.139 0.132 0.175 0.157 0.18 0.161 0.188 0.193 0.192 0.224 0.176 0.177 0.115 0.105 0.082 0.163 0.155 0.131 0.193 0.209 0.157 0.183 0.237 0.229 0.227 0.24 0.244 0.266 0.305 0.224 0.237 0.236 0.194 0.241 0.231 0.218 0.205 0.19 0.188 0.187 0.184 0.144 0.138 0.117 0.189 0.214 0.143 0.17 0.179 0.176 0.172 0.173 0.194 0.182 0.097 0.144 0.153 0.188 0.206 0.205 0.202 0.21 0.197 0.187 0.168 0.124 0.179 0.135 0.175 0.208 0.23 0.209 0.175 0.178 0.185 0.165 0.162 0.179 0.202 0.185 0.133 0.156 0.184 0.165 0.131 0.136 0.154 0.126 0.114 0.115 0.125 0.145 0.102 0.104 0.149 0.155 0.153 0.166 0.175 0.199 0.165 0.128 0.116 0.181 0.176 0.184 0.191 0.143 0.153 0.155 0.133 0.148 0.185 0.17 0.135 0.127 0.149 0.134 0.09 0.082 0.094 0.063 0.104 0.067 0.123 0.109 0.144 0.13 0.125 0.152 0.169 0.177 0.179 0.181 0.189 0.162 0.189 0.2 0.177 0.151 0.152 0.174 0.145 0.127 0.141 0.129 0.123 0.106 0.12 0.112 0.108 0.158 0.144 0.178 0.174 0.163 0.193 0.204 0.197 0.193 0.164 0.196 0.202 0.181 0.205 0.196 0.183 0.161 0.187 0.175 0.137 0.137 0.128 0.11 0.109 0.087 0.172 0.165 0.11 0.112 0.158 0.177 0.172 0.165 0.2 0.177 0.181 0.176 0.173 0.111 0.164 0.187 0.157 0.17 0.166 0.128 0.167 0.17 0.186 0.187 0.189 0.163 0.125 0.158 0.14 0.162 0.17 0.158 0.194 0.234 0.199 0.198 0.224 0.218 0.196 0.188 0.207 0.182 0.147 0.169 0.159 0.1 0.107 0.1 0.085 0.13 0.138 0.179 0.185 0.178 0.147 0.186 0.122 0.159 0.136 0.134 0.144 0.118 0.163 0.131 0.187 0.169 0.094 0.057 0.16 0.328 0.334 0.331 0.279 0.261 0.261 0.236 0.205 0.189 0.15 0.094 0.072 0.048 0.049 0.035 0.017 0.008 0.011 0.027 0.039 0.067 0.078 0.075 0.083 0.11 0.124 0.196 0.324 0.395 0.38 0.334 0.284 0.191 0.185 
0.102 0.151 0.311 0.479 0.557 0.446 0.473 0.595 0.605 0.405 0.37 0.566 0.539 0.611 0.618 0.477 0.59 0.675 0.725 0.67 0.544 1 0.605 0.482 0.524 0.428 0.261 0.244 0.278 0.399 0.408 0.482 0.589 0.689 0.603 0.635 0.73 0.66 0.596 0.668 0.649 0.545 0.376 0.31 0.29 0.457 0.316 0.408 0.316 0.255 0.305 0.365 0.329 0.236 0.28 0.383 0.299 0.237 0.073 0.166 0.134 0.166 0.17 0.217 0.194 0.189 0.195 0.179 0.18 0.171 0.187 0.158 0.139 0.203 0.195 0.189 0.161 0.192 0.206 0.213 0.207 0.202 0.184 0.203 0.164 0.197 0.136 0.114 0.161 0.145 0.165 0.176 0.19 0.175 0.186 0.176 0.153 0.166 0.116 0.102 0.091 0.154 0.138 0.108 0.17 0.181 0.143 0.156 0.19 0.192 0.165 0.165 0.195 0.181 0.207 0.16 0.152 0.194 0.167 0.208 0.197 0.187 0.18 0.181 0.178 0.182 0.177 0.123 0.133 0.104 0.167 0.194 0.132 0.156 0.171 0.156 0.158 0.148 0.154 0.106 0.076 0.128 0.146 0.171 0.206 0.187 0.18 0.198 0.188 0.166 0.142 0.102 0.164 0.136 0.164 0.183 0.205 0.189 0.158 0.177 0.184 0.16 0.163 0.174 0.214 0.193 0.141 0.167 0.196 0.167 0.142 0.16 0.171 0.138 0.132 0.119 0.14 0.159 0.095 0.106 0.151 0.168 0.168 0.179 0.179 0.2 0.171 0.123 0.113 0.192 0.172 0.183 0.191 0.136 0.16 0.176 0.154 0.146 0.19 0.177 0.145 0.126 0.138 0.153 0.101 0.078 0.085 0.067 0.088 0.06 0.129 0.114 0.149 0.13 0.13 0.14 0.174 0.178 0.177 0.179 0.183 0.167 0.194 0.208 0.177 0.156 0.147 0.186 0.152 0.135 0.139 0.109 0.117 0.099 0.099 0.105 0.099 0.156 0.152 0.191 0.178 0.186 0.204 0.212 0.206 0.21 0.162 0.207 0.211 0.18 0.21 0.199 0.181 0.166 0.185 0.162 0.148 0.14 0.139 0.113 0.108 0.101 0.173 0.171 0.118 0.125 0.148 0.193 0.183 0.183 0.208 0.196 0.199 0.2 0.165 0.101 0.162 0.194 0.173 0.195 0.173 0.136 0.168 0.166 0.195 0.199 0.214 0.18 0.137 0.178 0.145 0.156 0.146 0.145 0.193 0.215 0.169 0.183 0.217 0.198 0.187 0.187 0.194 0.162 0.155 0.166 0.153 0.099 0.108 0.106 0.079 0.128 0.126 0.146 0.156 0.164 0.138 0.174 0.13 0.153 0.157 0.161 0.163 0.111 0.169 0.122 0.198 0.173 0.173 0.049 0.085 0.116 0.128 0.133 0.111 0.115 0.123 0.128 0.087 0.073 0.114 0.097 0.109 0.125 0.108 0.126 0.13 0.136 0.152 0.115 0.114 0.114 0.068 0.042 0.092 0.044 0.04 0.074 0.095 0.073 0.054 0.091 0.086 0.097 0.1 0.11 0.099 0.094 0.111 0.123 0.091 0.091 0.086 0.084 0.133 0.15 0.141 0.227 0.155 0.254 0.282 0.213 0.226 0.275 0.256 0.227 0.135 0.052 0.105 0.136 0.195 0.194 0.267 0.232 0.222 0.197 0.189 0.18 0.182 0.18 0.166 0.159 0.213 0.207 0.214 0.198 0.214 0.212 0.23 0.218 0.222 0.19 0.203 0.189 0.212 0.148 0.11 0.163 0.169 0.192 0.172 0.197 0.221 0.2 0.216 0.18 0.187 0.122 0.11 0.118 0.177 0.15 0.158 0.21 0.229 0.171 0.195 0.254 0.247 0.248 0.239 0.252 0.271 0.328 0.229 0.244 0.247 0.198 0.255 0.253 0.206 0.2 0.182 0.188 0.188 0.2 0.156 0.137 0.123 0.183 0.216 0.14 0.175 0.201 0.171 0.178 0.188 0.205 0.168 0.093 0.156 0.169 0.183 0.207 0.214 0.196 0.215 0.203 0.192 0.147 0.114 0.188 0.132 0.179 0.2 0.22 0.202 0.161 0.183 0.187 0.156 0.165 0.19 0.215 0.197 0.158 0.178 0.198 0.185 0.154 0.157 0.176 0.139 0.136 0.14 0.146 0.168 0.096 0.122 0.159 0.188 0.174 0.19 0.183 0.216 0.188 0.124 0.118 0.196 0.191 0.193 0.2 0.15 0.168 0.172 0.151 0.173 0.197 0.174 0.151 0.138 0.158 0.166 0.102 0.074 0.102 0.069 0.103 0.08 0.148 0.144 0.162 0.125 0.126 0.15 0.178 0.18 0.197 0.189 0.204 0.172 0.194 0.215 0.185 0.147 0.149 0.189 0.142 0.136 0.156 0.128 0.111 0.115 0.118 0.12 0.115 0.171 0.166 0.193 0.184 0.189 0.21 0.221 0.207 0.21 0.183 0.219 0.224 0.2 0.222 0.213 0.198 0.175 0.206 0.18 0.145 0.134 0.125 0.108 0.108 0.088 0.185 0.178 0.115 0.12 0.156 0.193 0.183 0.178 0.212 0.195 0.19 0.193 0.17 0.101 0.162 0.207 0.162 0.194 0.188 0.15 0.169 0.162 0.208 0.201 0.204 0.19 0.133 0.173 0.148 0.166 0.154 0.149 0.217 0.228 0.199 0.192 0.223 0.217 0.214 0.196 0.209 0.173 0.172 0.174 0.17 0.103 0.114 0.121 0.094 0.152 0.135 0.183 0.17 0.163 0.136 0.187 0.137 0.168 0.163 0.162 0.16 0.12 0.173 0.122 0.197 0.179 0.08 0.055 0.179 0.225 0.245 0.265 0.229 0.219 0.244 0.222 0.202 0.184 0.154 0.09 0.07 0.051 0.053 0.039 0.012 0.003 0.015 0.032 0.048 0.08 0.097 0.092 0.091 0.102 0.137 0.193 0.307 0.367 0.352 0.286 0.236 0.157 0.136 
0.079 0.133 0.3 0.434 0.531 0.409 0.431 0.502 0.535 0.375 0.331 0.484 0.473 0.529 0.552 0.43 0.525 0.572 0.628 0.619 0.466 0.605 1 0.59 0.564 0.438 0.244 0.21 0.236 0.323 0.338 0.375 0.462 0.513 0.462 0.478 0.568 0.493 0.486 0.538 0.56 0.459 0.319 0.28 0.306 0.482 0.33 0.477 0.335 0.255 0.283 0.379 0.333 0.233 0.287 0.389 0.297 0.213 0.056 0.14 0.121 0.151 0.162 0.201 0.184 0.162 0.165 0.171 0.179 0.171 0.176 0.148 0.144 0.188 0.192 0.194 0.174 0.182 0.189 0.202 0.187 0.186 0.184 0.187 0.156 0.179 0.137 0.119 0.158 0.149 0.154 0.16 0.164 0.171 0.175 0.168 0.151 0.154 0.096 0.088 0.089 0.127 0.124 0.095 0.148 0.176 0.108 0.128 0.178 0.156 0.143 0.154 0.173 0.16 0.212 0.153 0.163 0.182 0.154 0.189 0.181 0.168 0.165 0.154 0.153 0.156 0.157 0.116 0.123 0.09 0.146 0.167 0.118 0.142 0.146 0.136 0.132 0.124 0.144 0.087 0.064 0.115 0.128 0.145 0.167 0.169 0.163 0.17 0.173 0.155 0.136 0.113 0.155 0.115 0.144 0.158 0.178 0.167 0.137 0.142 0.163 0.133 0.146 0.155 0.186 0.173 0.123 0.147 0.18 0.154 0.133 0.153 0.161 0.128 0.122 0.116 0.129 0.149 0.099 0.105 0.145 0.169 0.163 0.176 0.159 0.184 0.167 0.112 0.111 0.173 0.163 0.176 0.174 0.136 0.139 0.159 0.134 0.141 0.171 0.161 0.139 0.116 0.126 0.134 0.091 0.068 0.097 0.062 0.092 0.054 0.122 0.13 0.142 0.117 0.114 0.125 0.149 0.168 0.165 0.173 0.181 0.141 0.18 0.196 0.158 0.137 0.141 0.175 0.141 0.128 0.144 0.123 0.111 0.107 0.109 0.109 0.095 0.155 0.148 0.18 0.171 0.173 0.188 0.195 0.193 0.193 0.152 0.188 0.191 0.164 0.195 0.18 0.168 0.162 0.183 0.171 0.145 0.129 0.115 0.118 0.105 0.092 0.163 0.163 0.112 0.114 0.142 0.191 0.177 0.174 0.191 0.181 0.18 0.183 0.165 0.101 0.153 0.185 0.148 0.18 0.158 0.129 0.15 0.157 0.179 0.184 0.186 0.16 0.126 0.153 0.141 0.148 0.14 0.133 0.166 0.19 0.155 0.154 0.186 0.171 0.164 0.151 0.169 0.135 0.125 0.142 0.138 0.08 0.088 0.085 0.056 0.11 0.112 0.149 0.142 0.143 0.116 0.143 0.099 0.135 0.136 0.14 0.152 0.103 0.159 0.101 0.187 0.16 0.145 0.061 0.098 0.118 0.134 0.134 0.106 0.115 0.12 0.123 0.07 0.074 0.109 0.092 0.116 0.109 0.105 0.111 0.117 0.127 0.124 0.095 0.097 0.091 0.061 0.036 0.079 0.038 0.031 0.065 0.08 0.075 0.053 0.089 0.084 0.098 0.109 0.117 0.097 0.103 0.114 0.11 0.094 0.089 0.082 0.072 0.135 0.148 0.135 0.214 0.155 0.252 0.276 0.211 0.207 0.266 0.254 0.202 0.134 0.042 0.109 0.144 0.214 0.207 0.262 0.242 0.223 0.207 0.187 0.177 0.176 0.18 0.147 0.155 0.199 0.205 0.21 0.182 0.21 0.206 0.215 0.222 0.215 0.195 0.187 0.193 0.219 0.149 0.138 0.176 0.165 0.193 0.192 0.222 0.23 0.215 0.22 0.167 0.189 0.121 0.103 0.095 0.176 0.151 0.123 0.181 0.209 0.14 0.178 0.237 0.241 0.254 0.245 0.246 0.281 0.339 0.243 0.265 0.245 0.189 0.245 0.235 0.215 0.21 0.193 0.187 0.177 0.194 0.141 0.154 0.122 0.191 0.209 0.142 0.18 0.201 0.179 0.173 0.184 0.2 0.19 0.093 0.146 0.186 0.207 0.219 0.215 0.203 0.207 0.203 0.182 0.147 0.119 0.188 0.143 0.18 0.208 0.232 0.217 0.165 0.17 0.174 0.151 0.163 0.176 0.195 0.18 0.137 0.154 0.178 0.171 0.131 0.157 0.163 0.134 0.112 0.11 0.124 0.15 0.101 0.123 0.15 0.17 0.157 0.176 0.177 0.2 0.17 0.12 0.129 0.179 0.18 0.185 0.188 0.146 0.163 0.153 0.15 0.153 0.174 0.171 0.141 0.12 0.142 0.141 0.1 0.077 0.097 0.067 0.102 0.078 0.129 0.13 0.157 0.123 0.129 0.136 0.159 0.169 0.182 0.185 0.191 0.157 0.183 0.207 0.178 0.143 0.156 0.174 0.13 0.127 0.151 0.116 0.105 0.1 0.107 0.103 0.125 0.157 0.15 0.174 0.167 0.172 0.186 0.205 0.207 0.205 0.164 0.202 0.208 0.18 0.208 0.197 0.176 0.158 0.19 0.162 0.151 0.139 0.128 0.103 0.101 0.088 0.168 0.151 0.101 0.116 0.15 0.184 0.168 0.173 0.205 0.186 0.181 0.177 0.162 0.097 0.153 0.184 0.154 0.173 0.159 0.127 0.156 0.152 0.185 0.187 0.192 0.154 0.114 0.157 0.141 0.158 0.151 0.153 0.203 0.225 0.201 0.198 0.227 0.222 0.205 0.196 0.209 0.193 0.173 0.19 0.164 0.099 0.123 0.133 0.112 0.16 0.156 0.174 0.175 0.18 0.137 0.173 0.131 0.153 0.142 0.13 0.138 0.105 0.149 0.105 0.178 0.169 0.069 0.055 0.164 0.206 0.249 0.24 0.218 0.213 0.224 0.216 0.193 0.177 0.128 0.081 0.061 0.049 0.04 0.032 0.007 0.002 0.01 0.028 0.045 0.059 0.069 0.073 0.067 0.09 0.119 0.174 0.304 0.365 0.348 0.261 0.217 0.145 0.122 
0.069 0.118 0.236 0.373 0.447 0.36 0.355 0.399 0.429 0.287 0.25 0.382 0.344 0.413 0.449 0.38 0.474 0.471 0.514 0.608 0.422 0.453 0.576 1 0.665 0.503 0.276 0.204 0.211 0.257 0.273 0.305 0.36 0.414 0.367 0.378 0.433 0.384 0.366 0.414 0.43 0.345 0.24 0.237 0.231 0.361 0.275 0.34 0.271 0.219 0.235 0.313 0.301 0.193 0.24 0.345 0.264 0.193 0.073 0.142 0.109 0.142 0.148 0.18 0.156 0.146 0.133 0.14 0.139 0.125 0.14 0.119 0.122 0.156 0.154 0.153 0.146 0.155 0.149 0.168 0.156 0.155 0.152 0.154 0.14 0.162 0.113 0.108 0.127 0.122 0.136 0.144 0.156 0.151 0.151 0.141 0.126 0.132 0.09 0.07 0.07 0.114 0.097 0.08 0.128 0.147 0.097 0.116 0.152 0.15 0.127 0.131 0.159 0.142 0.164 0.128 0.125 0.156 0.139 0.165 0.162 0.154 0.149 0.135 0.139 0.134 0.138 0.1 0.099 0.079 0.126 0.139 0.099 0.117 0.118 0.131 0.125 0.118 0.13 0.076 0.07 0.115 0.128 0.125 0.151 0.154 0.15 0.152 0.144 0.133 0.106 0.084 0.126 0.103 0.112 0.147 0.16 0.155 0.127 0.118 0.131 0.117 0.116 0.129 0.161 0.151 0.109 0.121 0.154 0.135 0.113 0.134 0.137 0.107 0.109 0.103 0.11 0.125 0.073 0.069 0.125 0.14 0.13 0.133 0.138 0.157 0.14 0.093 0.089 0.14 0.137 0.14 0.148 0.113 0.118 0.124 0.11 0.113 0.146 0.134 0.113 0.093 0.114 0.118 0.085 0.072 0.071 0.049 0.08 0.045 0.095 0.096 0.123 0.099 0.1 0.109 0.141 0.146 0.142 0.149 0.156 0.133 0.158 0.165 0.135 0.122 0.123 0.156 0.125 0.114 0.13 0.107 0.096 0.099 0.087 0.09 0.092 0.125 0.117 0.151 0.149 0.139 0.15 0.165 0.169 0.156 0.134 0.16 0.163 0.139 0.164 0.158 0.148 0.133 0.152 0.139 0.121 0.105 0.105 0.098 0.086 0.064 0.14 0.132 0.083 0.097 0.115 0.154 0.15 0.143 0.159 0.152 0.155 0.161 0.14 0.083 0.142 0.159 0.131 0.148 0.135 0.118 0.146 0.136 0.156 0.155 0.16 0.145 0.102 0.124 0.112 0.122 0.13 0.118 0.155 0.169 0.137 0.137 0.17 0.158 0.146 0.144 0.151 0.126 0.121 0.133 0.121 0.067 0.078 0.088 0.07 0.105 0.093 0.127 0.123 0.12 0.096 0.135 0.097 0.113 0.121 0.114 0.119 0.088 0.141 0.103 0.163 0.147 0.112 0.034 0.058 0.082 0.1 0.109 0.093 0.097 0.094 0.093 0.061 0.058 0.085 0.079 0.085 0.097 0.09 0.096 0.098 0.107 0.105 0.081 0.084 0.084 0.054 0.041 0.065 0.032 0.028 0.052 0.069 0.056 0.038 0.068 0.062 0.071 0.073 0.09 0.078 0.073 0.093 0.095 0.082 0.079 0.064 0.06 0.091 0.116 0.126 0.195 0.132 0.225 0.246 0.195 0.202 0.23 0.224 0.185 0.132 0.038 0.096 0.12 0.166 0.171 0.22 0.199 0.186 0.157 0.158 0.152 0.141 0.146 0.131 0.122 0.174 0.167 0.166 0.162 0.166 0.166 0.178 0.177 0.183 0.169 0.171 0.154 0.189 0.134 0.096 0.135 0.135 0.152 0.154 0.179 0.18 0.162 0.172 0.139 0.136 0.105 0.084 0.093 0.138 0.128 0.113 0.154 0.184 0.127 0.161 0.203 0.21 0.207 0.212 0.207 0.228 0.284 0.215 0.223 0.199 0.175 0.208 0.207 0.166 0.166 0.156 0.163 0.154 0.162 0.13 0.121 0.095 0.157 0.179 0.128 0.161 0.162 0.147 0.142 0.164 0.176 0.148 0.083 0.112 0.129 0.152 0.174 0.168 0.163 0.175 0.163 0.149 0.117 0.091 0.148 0.113 0.141 0.171 0.176 0.176 0.149 0.156 0.164 0.135 0.14 0.154 0.171 0.157 0.128 0.121 0.148 0.136 0.112 0.121 0.127 0.097 0.085 0.089 0.099 0.121 0.076 0.105 0.117 0.15 0.144 0.155 0.151 0.166 0.133 0.097 0.103 0.142 0.145 0.161 0.15 0.121 0.137 0.145 0.128 0.133 0.16 0.145 0.114 0.103 0.125 0.125 0.064 0.059 0.077 0.044 0.073 0.045 0.101 0.108 0.132 0.104 0.118 0.112 0.14 0.141 0.154 0.144 0.161 0.128 0.152 0.168 0.149 0.123 0.135 0.151 0.125 0.114 0.13 0.102 0.098 0.09 0.095 0.089 0.09 0.14 0.126 0.151 0.14 0.147 0.162 0.174 0.168 0.164 0.141 0.164 0.174 0.152 0.173 0.163 0.159 0.145 0.153 0.139 0.119 0.114 0.108 0.087 0.084 0.079 0.143 0.136 0.091 0.1 0.122 0.156 0.151 0.147 0.167 0.152 0.153 0.149 0.143 0.1 0.144 0.166 0.141 0.155 0.142 0.11 0.139 0.141 0.155 0.158 0.161 0.135 0.101 0.133 0.129 0.147 0.127 0.13 0.177 0.191 0.16 0.161 0.18 0.182 0.168 0.165 0.177 0.152 0.132 0.141 0.147 0.086 0.11 0.101 0.075 0.117 0.115 0.154 0.137 0.141 0.114 0.156 0.111 0.135 0.121 0.117 0.121 0.093 0.137 0.111 0.156 0.149 0.073 0.04 0.142 0.166 0.204 0.216 0.191 0.191 0.195 0.19 0.182 0.16 0.134 0.082 0.05 0.035 0.035 0.023 0.01 0.005 0.003 0.012 0.029 0.051 0.061 0.054 0.063 0.086 0.124 0.174 0.271 0.317 0.337 0.239 0.177 0.123 0.095 
0.041 0.073 0.151 0.198 0.246 0.194 0.211 0.237 0.242 0.15 0.138 0.222 0.209 0.245 0.249 0.198 0.259 0.267 0.3 0.302 0.25 0.287 0.322 0.404 1 0.588 0.3 0.19 0.156 0.173 0.178 0.197 0.216 0.241 0.22 0.219 0.263 0.225 0.208 0.251 0.259 0.207 0.135 0.128 0.12 0.208 0.148 0.196 0.166 0.121 0.143 0.182 0.168 0.121 0.132 0.19 0.146 0.116 0.034 0.077 0.055 0.087 0.087 0.105 0.098 0.093 0.087 0.079 0.086 0.083 0.088 0.073 0.062 0.091 0.088 0.086 0.081 0.088 0.09 0.097 0.099 0.09 0.085 0.091 0.083 0.09 0.066 0.054 0.07 0.066 0.077 0.082 0.09 0.092 0.092 0.087 0.07 0.078 0.059 0.044 0.041 0.068 0.054 0.045 0.074 0.079 0.057 0.069 0.086 0.086 0.064 0.068 0.087 0.079 0.094 0.073 0.082 0.091 0.082 0.097 0.091 0.089 0.071 0.085 0.076 0.074 0.078 0.052 0.052 0.042 0.068 0.078 0.064 0.073 0.074 0.074 0.072 0.069 0.075 0.045 0.032 0.059 0.069 0.078 0.083 0.085 0.085 0.085 0.082 0.066 0.053 0.043 0.071 0.063 0.071 0.084 0.089 0.084 0.066 0.074 0.07 0.055 0.062 0.071 0.087 0.076 0.061 0.068 0.08 0.07 0.061 0.07 0.065 0.05 0.05 0.054 0.054 0.064 0.036 0.04 0.069 0.079 0.069 0.075 0.065 0.086 0.075 0.05 0.049 0.074 0.078 0.076 0.08 0.059 0.054 0.069 0.054 0.067 0.081 0.071 0.068 0.052 0.062 0.062 0.048 0.031 0.044 0.027 0.038 0.025 0.059 0.056 0.072 0.055 0.051 0.053 0.071 0.072 0.08 0.08 0.079 0.059 0.079 0.087 0.072 0.063 0.07 0.083 0.066 0.058 0.07 0.054 0.049 0.044 0.05 0.051 0.053 0.072 0.063 0.082 0.082 0.076 0.082 0.087 0.085 0.09 0.065 0.086 0.093 0.081 0.09 0.091 0.081 0.073 0.085 0.076 0.06 0.059 0.052 0.049 0.054 0.046 0.082 0.081 0.062 0.059 0.073 0.081 0.082 0.073 0.09 0.086 0.085 0.091 0.075 0.048 0.076 0.087 0.076 0.087 0.076 0.06 0.076 0.073 0.084 0.087 0.09 0.075 0.064 0.073 0.066 0.063 0.08 0.071 0.089 0.096 0.084 0.086 0.101 0.094 0.086 0.082 0.085 0.071 0.073 0.081 0.07 0.05 0.057 0.057 0.043 0.066 0.05 0.077 0.075 0.082 0.058 0.074 0.058 0.065 0.062 0.061 0.07 0.054 0.075 0.051 0.088 0.078 0.069 0.023 0.035 0.045 0.048 0.051 0.036 0.039 0.048 0.048 0.035 0.03 0.052 0.045 0.049 0.049 0.039 0.046 0.047 0.053 0.056 0.036 0.045 0.041 0.021 0.016 0.028 0.016 0.014 0.031 0.032 0.02 0.021 0.03 0.032 0.034 0.043 0.053 0.044 0.041 0.048 0.052 0.044 0.039 0.038 0.032 0.052 0.064 0.063 0.112 0.085 0.123 0.136 0.105 0.108 0.123 0.12 0.097 0.07 0.024 0.046 0.055 0.1 0.092 0.123 0.113 0.122 0.103 0.092 0.094 0.082 0.086 0.063 0.071 0.099 0.096 0.093 0.089 0.09 0.092 0.098 0.109 0.098 0.089 0.093 0.085 0.096 0.065 0.053 0.075 0.073 0.075 0.081 0.097 0.101 0.101 0.104 0.08 0.088 0.052 0.047 0.04 0.074 0.071 0.063 0.088 0.106 0.072 0.093 0.119 0.11 0.128 0.11 0.121 0.131 0.152 0.103 0.122 0.117 0.095 0.122 0.119 0.107 0.098 0.083 0.081 0.08 0.089 0.071 0.072 0.055 0.087 0.105 0.079 0.091 0.094 0.086 0.091 0.097 0.108 0.082 0.05 0.074 0.078 0.099 0.096 0.096 0.085 0.094 0.091 0.088 0.069 0.053 0.089 0.068 0.079 0.105 0.102 0.096 0.078 0.084 0.088 0.068 0.077 0.083 0.089 0.083 0.071 0.068 0.079 0.068 0.063 0.066 0.073 0.062 0.055 0.057 0.059 0.072 0.042 0.05 0.063 0.075 0.072 0.074 0.081 0.089 0.079 0.047 0.057 0.081 0.079 0.088 0.083 0.061 0.073 0.076 0.065 0.072 0.086 0.079 0.061 0.064 0.068 0.066 0.043 0.028 0.045 0.028 0.048 0.039 0.058 0.055 0.073 0.055 0.05 0.058 0.073 0.073 0.076 0.081 0.083 0.073 0.085 0.088 0.083 0.069 0.062 0.082 0.055 0.064 0.068 0.054 0.053 0.05 0.055 0.049 0.054 0.077 0.073 0.085 0.078 0.072 0.084 0.093 0.088 0.092 0.075 0.088 0.091 0.084 0.092 0.088 0.08 0.078 0.084 0.075 0.06 0.059 0.057 0.057 0.052 0.045 0.076 0.074 0.054 0.064 0.072 0.082 0.073 0.078 0.088 0.077 0.08 0.085 0.075 0.056 0.078 0.089 0.068 0.082 0.078 0.062 0.07 0.08 0.082 0.085 0.085 0.07 0.05 0.065 0.071 0.082 0.082 0.075 0.095 0.109 0.093 0.092 0.107 0.102 0.09 0.09 0.098 0.075 0.072 0.084 0.078 0.057 0.058 0.058 0.051 0.069 0.069 0.082 0.087 0.086 0.069 0.086 0.062 0.077 0.067 0.065 0.068 0.052 0.076 0.059 0.086 0.08 0.043 0.028 0.065 0.108 0.104 0.097 0.088 0.107 0.111 0.101 0.099 0.089 0.072 0.039 0.029 0.026 0.017 0.014 0.006 0.002 0.003 0.007 0.016 0.023 0.033 0.034 0.038 0.059 0.073 0.091 0.155 0.187 0.174 0.141 0.1 0.057 0.054 
0.032 0.051 0.1 0.149 0.173 0.143 0.156 0.17 0.184 0.119 0.105 0.166 0.167 0.194 0.206 0.164 0.208 0.219 0.219 0.227 0.212 0.216 0.216 0.267 0.579 1 0.5 0.27 0.192 0.173 0.156 0.165 0.19 0.198 0.17 0.176 0.203 0.171 0.164 0.185 0.189 0.153 0.096 0.076 0.074 0.15 0.104 0.132 0.116 0.081 0.091 0.12 0.121 0.071 0.085 0.132 0.094 0.075 0.021 0.053 0.045 0.061 0.062 0.077 0.071 0.063 0.064 0.06 0.066 0.058 0.068 0.06 0.051 0.067 0.066 0.065 0.064 0.07 0.064 0.072 0.073 0.071 0.069 0.071 0.065 0.07 0.053 0.044 0.052 0.052 0.056 0.062 0.071 0.072 0.068 0.062 0.052 0.063 0.04 0.037 0.029 0.052 0.047 0.035 0.053 0.067 0.046 0.051 0.069 0.066 0.059 0.058 0.069 0.065 0.069 0.058 0.053 0.07 0.066 0.076 0.077 0.069 0.058 0.064 0.06 0.054 0.061 0.044 0.047 0.037 0.055 0.061 0.049 0.056 0.051 0.054 0.056 0.054 0.059 0.043 0.02 0.048 0.06 0.053 0.068 0.063 0.057 0.066 0.068 0.056 0.046 0.039 0.06 0.046 0.047 0.06 0.066 0.064 0.051 0.061 0.058 0.049 0.046 0.057 0.069 0.065 0.05 0.058 0.068 0.059 0.054 0.05 0.06 0.054 0.046 0.04 0.044 0.053 0.034 0.041 0.056 0.064 0.057 0.059 0.058 0.063 0.058 0.034 0.038 0.057 0.065 0.061 0.064 0.052 0.05 0.062 0.047 0.048 0.067 0.061 0.049 0.043 0.051 0.049 0.033 0.032 0.034 0.028 0.034 0.02 0.039 0.039 0.051 0.04 0.048 0.043 0.059 0.06 0.061 0.058 0.062 0.049 0.065 0.068 0.062 0.051 0.057 0.063 0.052 0.047 0.057 0.042 0.045 0.038 0.04 0.047 0.035 0.059 0.057 0.064 0.063 0.065 0.069 0.07 0.067 0.069 0.056 0.069 0.071 0.062 0.071 0.068 0.062 0.055 0.068 0.055 0.054 0.048 0.045 0.037 0.03 0.025 0.055 0.053 0.036 0.041 0.048 0.064 0.068 0.066 0.072 0.064 0.066 0.067 0.05 0.028 0.053 0.061 0.054 0.06 0.055 0.046 0.06 0.059 0.063 0.068 0.07 0.057 0.05 0.06 0.057 0.058 0.053 0.059 0.068 0.071 0.065 0.068 0.071 0.071 0.063 0.065 0.07 0.051 0.051 0.06 0.057 0.039 0.039 0.033 0.028 0.045 0.041 0.045 0.054 0.054 0.043 0.059 0.046 0.056 0.051 0.043 0.054 0.044 0.056 0.043 0.066 0.06 0.057 0.017 0.024 0.036 0.043 0.043 0.028 0.037 0.039 0.032 0.021 0.025 0.03 0.023 0.034 0.035 0.031 0.038 0.034 0.037 0.043 0.035 0.031 0.033 0.026 0.017 0.029 0.014 0.011 0.021 0.027 0.023 0.016 0.024 0.019 0.026 0.031 0.034 0.035 0.034 0.034 0.037 0.036 0.033 0.035 0.031 0.043 0.057 0.05 0.078 0.058 0.075 0.086 0.065 0.072 0.092 0.081 0.075 0.043 0.018 0.038 0.056 0.07 0.081 0.093 0.086 0.084 0.07 0.066 0.065 0.057 0.059 0.054 0.054 0.074 0.068 0.072 0.064 0.068 0.074 0.079 0.078 0.076 0.067 0.075 0.065 0.075 0.055 0.049 0.061 0.059 0.07 0.069 0.076 0.069 0.069 0.079 0.066 0.066 0.046 0.039 0.035 0.067 0.048 0.048 0.078 0.081 0.052 0.068 0.081 0.08 0.085 0.079 0.085 0.086 0.11 0.075 0.082 0.088 0.068 0.087 0.085 0.066 0.074 0.062 0.066 0.065 0.069 0.047 0.046 0.043 0.061 0.07 0.047 0.057 0.066 0.058 0.06 0.061 0.077 0.052 0.028 0.055 0.064 0.059 0.063 0.071 0.065 0.073 0.069 0.056 0.052 0.039 0.055 0.034 0.06 0.065 0.071 0.067 0.058 0.06 0.062 0.048 0.055 0.061 0.072 0.066 0.059 0.066 0.074 0.063 0.049 0.059 0.057 0.046 0.045 0.043 0.045 0.051 0.035 0.041 0.055 0.066 0.068 0.067 0.064 0.071 0.055 0.035 0.041 0.053 0.052 0.053 0.062 0.048 0.051 0.059 0.06 0.057 0.068 0.067 0.056 0.041 0.052 0.055 0.035 0.028 0.039 0.018 0.03 0.019 0.056 0.051 0.057 0.047 0.043 0.049 0.055 0.062 0.064 0.068 0.067 0.055 0.072 0.075 0.064 0.055 0.055 0.068 0.052 0.053 0.059 0.045 0.035 0.034 0.041 0.045 0.035 0.059 0.052 0.068 0.065 0.065 0.072 0.071 0.074 0.075 0.054 0.075 0.074 0.066 0.071 0.071 0.064 0.052 0.069 0.059 0.047 0.048 0.043 0.037 0.036 0.029 0.054 0.059 0.033 0.041 0.057 0.065 0.063 0.06 0.07 0.072 0.067 0.063 0.062 0.038 0.054 0.07 0.061 0.066 0.068 0.054 0.057 0.057 0.067 0.063 0.067 0.069 0.04 0.054 0.049 0.057 0.059 0.057 0.064 0.08 0.067 0.059 0.074 0.072 0.065 0.067 0.071 0.066 0.056 0.055 0.053 0.04 0.036 0.04 0.029 0.049 0.041 0.056 0.057 0.055 0.054 0.06 0.042 0.054 0.048 0.048 0.047 0.034 0.055 0.032 0.065 0.061 0.02 0.015 0.053 0.078 0.088 0.097 0.081 0.075 0.074 0.07 0.063 0.064 0.048 0.031 0.02 0.015 0.012 0.009 0.002 0.002 0.003 0.004 0.011 0.019 0.021 0.022 0.025 0.039 0.048 0.061 0.098 0.13 0.127 0.104 0.085 0.06 0.051 
0.02 0.029 0.069 0.095 0.104 0.085 0.09 0.1 0.106 0.067 0.052 0.102 0.096 0.124 0.127 0.093 0.123 0.131 0.133 0.14 0.127 0.131 0.135 0.151 0.277 0.482 1 0.468 0.272 0.181 0.154 0.139 0.153 0.134 0.127 0.123 0.123 0.099 0.104 0.109 0.11 0.086 0.068 0.058 0.053 0.094 0.07 0.088 0.075 0.064 0.059 0.087 0.083 0.053 0.06 0.088 0.07 0.053 0.025 0.046 0.027 0.032 0.034 0.045 0.038 0.042 0.037 0.04 0.037 0.038 0.039 0.03 0.02 0.042 0.037 0.038 0.031 0.04 0.042 0.049 0.045 0.044 0.045 0.044 0.043 0.043 0.031 0.028 0.038 0.037 0.037 0.034 0.036 0.038 0.038 0.039 0.031 0.029 0.023 0.02 0.016 0.029 0.026 0.023 0.031 0.034 0.026 0.034 0.041 0.037 0.034 0.038 0.043 0.038 0.052 0.038 0.039 0.038 0.037 0.044 0.044 0.035 0.04 0.034 0.035 0.033 0.034 0.019 0.022 0.023 0.033 0.035 0.025 0.03 0.032 0.033 0.034 0.029 0.035 0.018 0.015 0.03 0.034 0.035 0.043 0.036 0.038 0.04 0.036 0.032 0.034 0.026 0.032 0.025 0.026 0.036 0.042 0.038 0.027 0.029 0.038 0.029 0.034 0.037 0.043 0.039 0.031 0.03 0.042 0.039 0.032 0.035 0.04 0.034 0.024 0.027 0.028 0.037 0.025 0.023 0.033 0.036 0.037 0.041 0.042 0.046 0.032 0.02 0.02 0.037 0.04 0.04 0.04 0.029 0.03 0.036 0.033 0.029 0.041 0.039 0.037 0.029 0.033 0.032 0.024 0.02 0.019 0.01 0.022 0.013 0.034 0.029 0.035 0.027 0.032 0.032 0.041 0.036 0.041 0.037 0.041 0.034 0.041 0.046 0.038 0.027 0.032 0.04 0.031 0.027 0.034 0.027 0.027 0.026 0.024 0.021 0.026 0.037 0.033 0.042 0.039 0.037 0.046 0.046 0.047 0.042 0.032 0.044 0.045 0.036 0.044 0.041 0.043 0.037 0.042 0.034 0.031 0.036 0.026 0.028 0.027 0.015 0.034 0.035 0.019 0.021 0.03 0.042 0.043 0.039 0.043 0.033 0.041 0.043 0.043 0.032 0.044 0.044 0.039 0.042 0.041 0.036 0.038 0.038 0.039 0.042 0.043 0.033 0.026 0.036 0.035 0.031 0.028 0.032 0.037 0.04 0.04 0.039 0.042 0.042 0.044 0.044 0.035 0.035 0.028 0.034 0.029 0.017 0.021 0.024 0.018 0.029 0.023 0.031 0.031 0.036 0.028 0.034 0.025 0.031 0.033 0.031 0.028 0.02 0.036 0.031 0.042 0.035 0.032 0.015 0.023 0.028 0.028 0.03 0.018 0.024 0.025 0.026 0.018 0.018 0.026 0.026 0.026 0.026 0.021 0.025 0.027 0.027 0.027 0.02 0.023 0.025 0.013 0.013 0.015 0.01 0.008 0.013 0.016 0.013 0.008 0.013 0.013 0.016 0.02 0.022 0.017 0.018 0.022 0.023 0.02 0.016 0.015 0.015 0.031 0.036 0.034 0.049 0.043 0.053 0.06 0.046 0.055 0.058 0.056 0.045 0.034 0.007 0.024 0.031 0.048 0.05 0.057 0.05 0.047 0.044 0.049 0.048 0.038 0.044 0.04 0.036 0.046 0.046 0.046 0.041 0.049 0.043 0.046 0.047 0.042 0.035 0.042 0.036 0.041 0.031 0.029 0.038 0.035 0.039 0.041 0.043 0.052 0.047 0.051 0.05 0.041 0.029 0.026 0.025 0.04 0.041 0.036 0.049 0.055 0.041 0.042 0.059 0.062 0.064 0.054 0.057 0.059 0.078 0.054 0.06 0.054 0.045 0.054 0.057 0.045 0.052 0.037 0.045 0.043 0.05 0.035 0.035 0.032 0.045 0.052 0.033 0.047 0.047 0.039 0.039 0.039 0.043 0.029 0.019 0.034 0.039 0.039 0.047 0.049 0.045 0.048 0.049 0.046 0.033 0.031 0.045 0.035 0.04 0.044 0.045 0.05 0.035 0.038 0.041 0.035 0.035 0.04 0.048 0.043 0.032 0.034 0.04 0.038 0.032 0.035 0.04 0.034 0.03 0.026 0.031 0.038 0.02 0.026 0.032 0.035 0.039 0.042 0.038 0.045 0.037 0.025 0.025 0.043 0.047 0.044 0.044 0.034 0.039 0.039 0.033 0.042 0.047 0.039 0.029 0.027 0.029 0.033 0.021 0.013 0.022 0.016 0.02 0.016 0.026 0.027 0.032 0.026 0.025 0.029 0.038 0.042 0.044 0.041 0.047 0.04 0.045 0.05 0.045 0.038 0.032 0.036 0.034 0.028 0.036 0.034 0.024 0.025 0.033 0.032 0.025 0.035 0.029 0.043 0.033 0.036 0.046 0.046 0.047 0.047 0.042 0.049 0.05 0.043 0.046 0.045 0.042 0.045 0.048 0.04 0.031 0.031 0.032 0.025 0.023 0.019 0.043 0.037 0.026 0.026 0.034 0.043 0.041 0.036 0.046 0.045 0.047 0.046 0.04 0.029 0.039 0.048 0.043 0.043 0.041 0.031 0.038 0.038 0.042 0.042 0.042 0.038 0.028 0.032 0.032 0.036 0.036 0.036 0.049 0.049 0.041 0.043 0.05 0.046 0.045 0.047 0.054 0.04 0.035 0.039 0.034 0.021 0.025 0.024 0.021 0.031 0.027 0.037 0.032 0.034 0.026 0.043 0.032 0.04 0.027 0.031 0.04 0.025 0.04 0.033 0.044 0.041 0.021 0.013 0.044 0.057 0.06 0.054 0.04 0.045 0.054 0.044 0.045 0.042 0.035 0.022 0.016 0.01 0.007 0.006 0.003 0.002 0.003 0.005 0.01 0.017 0.019 0.019 0.016 0.018 0.029 0.047 0.067 0.084 0.086 0.066 0.05 0.03 0.02 
0.008 0.023 0.061 0.099 0.113 0.091 0.096 0.11 0.114 0.084 0.075 0.096 0.098 0.109 0.12 0.096 0.118 0.124 0.133 0.12 0.114 0.135 0.119 0.124 0.182 0.266 0.485 1 0.538 0.298 0.256 0.21 0.214 0.194 0.18 0.167 0.142 0.128 0.124 0.129 0.116 0.097 0.064 0.065 0.044 0.088 0.062 0.069 0.069 0.046 0.062 0.08 0.071 0.059 0.059 0.08 0.063 0.049 0.016 0.033 0.034 0.036 0.042 0.044 0.038 0.031 0.034 0.033 0.035 0.034 0.036 0.031 0.033 0.042 0.041 0.042 0.036 0.04 0.041 0.045 0.043 0.045 0.039 0.039 0.037 0.046 0.033 0.024 0.031 0.032 0.038 0.039 0.045 0.041 0.038 0.041 0.033 0.032 0.025 0.023 0.013 0.026 0.024 0.025 0.033 0.036 0.023 0.028 0.039 0.035 0.031 0.031 0.039 0.034 0.045 0.036 0.038 0.039 0.032 0.039 0.038 0.035 0.037 0.032 0.032 0.03 0.033 0.024 0.027 0.019 0.033 0.038 0.027 0.034 0.036 0.031 0.028 0.032 0.035 0.02 0.012 0.025 0.029 0.028 0.04 0.04 0.039 0.038 0.038 0.033 0.032 0.021 0.034 0.029 0.031 0.042 0.041 0.037 0.035 0.039 0.033 0.03 0.03 0.03 0.039 0.037 0.025 0.031 0.038 0.035 0.032 0.031 0.032 0.029 0.029 0.025 0.029 0.029 0.022 0.023 0.024 0.033 0.033 0.034 0.035 0.039 0.033 0.023 0.019 0.035 0.035 0.038 0.038 0.027 0.033 0.037 0.028 0.026 0.038 0.035 0.029 0.022 0.024 0.03 0.018 0.013 0.02 0.013 0.021 0.008 0.024 0.028 0.028 0.023 0.023 0.028 0.036 0.036 0.038 0.034 0.036 0.031 0.04 0.04 0.036 0.026 0.031 0.033 0.025 0.028 0.029 0.027 0.019 0.022 0.019 0.024 0.021 0.032 0.03 0.036 0.037 0.032 0.039 0.043 0.042 0.041 0.032 0.041 0.042 0.034 0.04 0.039 0.035 0.035 0.037 0.031 0.029 0.029 0.031 0.026 0.023 0.015 0.031 0.034 0.024 0.025 0.034 0.037 0.033 0.028 0.039 0.038 0.037 0.04 0.035 0.017 0.037 0.037 0.034 0.037 0.034 0.028 0.032 0.034 0.04 0.035 0.04 0.036 0.029 0.033 0.033 0.038 0.034 0.032 0.041 0.046 0.037 0.038 0.041 0.042 0.036 0.037 0.039 0.036 0.031 0.031 0.033 0.018 0.02 0.026 0.018 0.03 0.027 0.033 0.04 0.035 0.027 0.032 0.03 0.029 0.03 0.025 0.029 0.016 0.029 0.021 0.036 0.035 0.029 0.01 0.015 0.022 0.03 0.033 0.028 0.029 0.029 0.028 0.016 0.012 0.025 0.024 0.028 0.028 0.025 0.025 0.03 0.029 0.03 0.022 0.023 0.022 0.013 0.011 0.019 0.015 0.01 0.019 0.021 0.015 0.011 0.019 0.019 0.021 0.022 0.026 0.023 0.022 0.022 0.026 0.02 0.017 0.019 0.015 0.027 0.035 0.029 0.048 0.035 0.058 0.063 0.05 0.052 0.063 0.056 0.048 0.035 0.01 0.029 0.027 0.041 0.05 0.055 0.045 0.044 0.044 0.038 0.044 0.04 0.042 0.034 0.034 0.042 0.041 0.038 0.039 0.041 0.044 0.049 0.044 0.041 0.038 0.039 0.042 0.045 0.028 0.022 0.038 0.038 0.041 0.037 0.045 0.046 0.04 0.044 0.041 0.039 0.034 0.018 0.019 0.028 0.029 0.029 0.039 0.04 0.034 0.041 0.051 0.05 0.052 0.05 0.048 0.06 0.061 0.04 0.047 0.048 0.043 0.053 0.049 0.048 0.045 0.041 0.034 0.036 0.036 0.031 0.035 0.026 0.041 0.045 0.038 0.04 0.042 0.039 0.036 0.036 0.04 0.037 0.025 0.029 0.026 0.035 0.042 0.044 0.042 0.044 0.041 0.04 0.034 0.031 0.045 0.032 0.041 0.041 0.044 0.042 0.035 0.036 0.035 0.029 0.031 0.037 0.044 0.038 0.03 0.032 0.042 0.04 0.03 0.039 0.041 0.035 0.029 0.031 0.033 0.038 0.027 0.026 0.034 0.037 0.038 0.039 0.042 0.046 0.036 0.02 0.022 0.033 0.036 0.037 0.037 0.029 0.035 0.033 0.031 0.029 0.039 0.034 0.032 0.023 0.027 0.038 0.023 0.012 0.025 0.018 0.029 0.02 0.027 0.025 0.032 0.023 0.024 0.024 0.034 0.032 0.037 0.034 0.037 0.036 0.039 0.044 0.039 0.032 0.027 0.042 0.025 0.024 0.034 0.03 0.022 0.022 0.023 0.023 0.027 0.037 0.033 0.043 0.04 0.034 0.041 0.046 0.043 0.04 0.035 0.045 0.044 0.038 0.044 0.041 0.041 0.036 0.039 0.037 0.034 0.026 0.027 0.025 0.024 0.025 0.04 0.038 0.029 0.028 0.034 0.044 0.035 0.035 0.047 0.037 0.043 0.038 0.033 0.024 0.034 0.04 0.039 0.04 0.039 0.031 0.043 0.04 0.043 0.047 0.041 0.035 0.023 0.036 0.035 0.037 0.03 0.034 0.043 0.051 0.039 0.041 0.05 0.044 0.045 0.042 0.044 0.036 0.033 0.035 0.037 0.024 0.026 0.027 0.017 0.031 0.028 0.035 0.037 0.033 0.026 0.038 0.027 0.027 0.028 0.032 0.03 0.02 0.035 0.032 0.047 0.043 0.029 0.016 0.035 0.058 0.049 0.05 0.047 0.046 0.053 0.048 0.049 0.048 0.035 0.026 0.011 0.004 0.006 0.003 0 0.001 0.002 0.005 0.008 0.017 0.018 0.016 0.015 0.019 0.037 0.048 0.075 0.083 0.073 0.053 0.037 0.022 0.023 
0.019 0.038 0.09 0.122 0.138 0.12 0.117 0.143 0.156 0.105 0.11 0.135 0.122 0.146 0.155 0.122 0.145 0.164 0.172 0.169 0.151 0.182 0.146 0.133 0.175 0.2 0.302 0.561 1 0.576 0.473 0.365 0.367 0.302 0.262 0.244 0.204 0.179 0.177 0.19 0.171 0.148 0.105 0.104 0.081 0.119 0.075 0.1 0.076 0.058 0.064 0.088 0.084 0.057 0.068 0.095 0.076 0.057 0.018 0.036 0.04 0.05 0.044 0.057 0.053 0.044 0.048 0.05 0.048 0.044 0.044 0.037 0.039 0.05 0.045 0.047 0.042 0.047 0.046 0.056 0.052 0.051 0.047 0.051 0.042 0.049 0.039 0.035 0.037 0.043 0.046 0.047 0.05 0.043 0.043 0.045 0.044 0.042 0.032 0.026 0.025 0.041 0.034 0.031 0.042 0.042 0.032 0.038 0.042 0.046 0.04 0.038 0.051 0.045 0.049 0.043 0.042 0.05 0.046 0.054 0.048 0.047 0.049 0.048 0.042 0.043 0.038 0.031 0.029 0.021 0.039 0.045 0.031 0.04 0.035 0.038 0.038 0.035 0.04 0.029 0.02 0.041 0.043 0.041 0.048 0.047 0.044 0.046 0.046 0.043 0.03 0.025 0.04 0.03 0.035 0.043 0.052 0.049 0.035 0.04 0.039 0.032 0.037 0.044 0.052 0.048 0.039 0.042 0.049 0.047 0.039 0.045 0.044 0.036 0.036 0.031 0.031 0.035 0.023 0.03 0.039 0.046 0.043 0.048 0.044 0.051 0.044 0.021 0.028 0.044 0.044 0.047 0.048 0.029 0.039 0.043 0.035 0.04 0.046 0.043 0.038 0.032 0.036 0.04 0.026 0.023 0.026 0.023 0.032 0.017 0.039 0.03 0.039 0.028 0.027 0.027 0.044 0.047 0.047 0.044 0.051 0.047 0.047 0.052 0.041 0.036 0.039 0.046 0.033 0.025 0.035 0.022 0.026 0.023 0.027 0.028 0.024 0.034 0.035 0.048 0.045 0.046 0.048 0.053 0.053 0.05 0.047 0.052 0.051 0.044 0.05 0.05 0.047 0.043 0.049 0.042 0.039 0.037 0.034 0.031 0.03 0.025 0.04 0.045 0.027 0.029 0.039 0.049 0.05 0.048 0.05 0.049 0.051 0.052 0.045 0.029 0.043 0.049 0.043 0.044 0.047 0.033 0.048 0.048 0.049 0.052 0.051 0.046 0.04 0.041 0.038 0.042 0.037 0.039 0.051 0.054 0.048 0.044 0.055 0.051 0.046 0.041 0.05 0.04 0.032 0.037 0.039 0.021 0.03 0.027 0.023 0.027 0.027 0.043 0.04 0.041 0.025 0.039 0.027 0.039 0.041 0.038 0.038 0.028 0.047 0.033 0.051 0.044 0.036 0.007 0.012 0.017 0.02 0.026 0.019 0.022 0.025 0.02 0.015 0.012 0.023 0.016 0.022 0.023 0.022 0.028 0.026 0.027 0.029 0.02 0.021 0.021 0.017 0.011 0.017 0.011 0.011 0.015 0.019 0.013 0.01 0.02 0.017 0.018 0.022 0.027 0.023 0.02 0.026 0.028 0.02 0.027 0.021 0.02 0.029 0.039 0.032 0.048 0.031 0.051 0.062 0.044 0.049 0.063 0.053 0.048 0.034 0.011 0.027 0.028 0.045 0.046 0.066 0.056 0.054 0.043 0.044 0.045 0.044 0.047 0.041 0.04 0.056 0.051 0.048 0.048 0.057 0.057 0.058 0.056 0.059 0.053 0.047 0.044 0.053 0.04 0.03 0.034 0.039 0.043 0.041 0.049 0.053 0.053 0.052 0.039 0.045 0.029 0.023 0.025 0.043 0.035 0.038 0.045 0.053 0.043 0.047 0.062 0.06 0.063 0.065 0.059 0.068 0.08 0.056 0.066 0.059 0.053 0.062 0.063 0.058 0.054 0.045 0.048 0.045 0.049 0.031 0.031 0.03 0.042 0.046 0.034 0.044 0.047 0.04 0.041 0.044 0.051 0.041 0.025 0.035 0.038 0.055 0.054 0.055 0.051 0.056 0.047 0.045 0.04 0.031 0.044 0.032 0.038 0.05 0.055 0.049 0.034 0.046 0.044 0.035 0.039 0.042 0.051 0.046 0.032 0.032 0.045 0.037 0.032 0.035 0.036 0.031 0.025 0.03 0.028 0.032 0.018 0.02 0.032 0.036 0.04 0.046 0.048 0.052 0.046 0.034 0.036 0.048 0.044 0.047 0.05 0.038 0.037 0.046 0.032 0.032 0.047 0.04 0.035 0.038 0.036 0.031 0.025 0.021 0.024 0.014 0.022 0.014 0.029 0.023 0.031 0.026 0.033 0.038 0.039 0.041 0.044 0.044 0.043 0.031 0.043 0.046 0.038 0.033 0.032 0.041 0.037 0.032 0.035 0.029 0.03 0.027 0.024 0.021 0.022 0.028 0.031 0.037 0.039 0.043 0.05 0.049 0.048 0.048 0.039 0.05 0.05 0.042 0.048 0.048 0.044 0.039 0.044 0.043 0.033 0.035 0.025 0.024 0.025 0.018 0.042 0.035 0.027 0.024 0.034 0.039 0.046 0.039 0.049 0.046 0.043 0.045 0.042 0.026 0.046 0.051 0.042 0.049 0.042 0.034 0.036 0.037 0.05 0.047 0.051 0.04 0.033 0.042 0.029 0.039 0.038 0.039 0.05 0.056 0.045 0.049 0.056 0.05 0.051 0.048 0.049 0.045 0.038 0.046 0.043 0.022 0.03 0.026 0.023 0.033 0.041 0.04 0.04 0.041 0.031 0.044 0.033 0.033 0.034 0.033 0.037 0.025 0.037 0.031 0.045 0.043 0.025 0.017 0.035 0.094 0.077 0.066 0.047 0.054 0.057 0.052 0.039 0.039 0.031 0.023 0.015 0.009 0.008 0.006 0.002 0 0.001 0.004 0.009 0.014 0.017 0.018 0.02 0.023 0.03 0.049 0.074 0.082 0.084 0.069 0.064 0.045 0.044 
0.036 0.065 0.126 0.176 0.207 0.163 0.194 0.222 0.226 0.159 0.138 0.218 0.208 0.224 0.224 0.182 0.201 0.24 0.254 0.236 0.203 0.273 0.204 0.169 0.186 0.171 0.186 0.305 0.558 1 0.654 0.544 0.567 0.463 0.435 0.395 0.317 0.291 0.273 0.279 0.259 0.227 0.159 0.13 0.118 0.188 0.117 0.145 0.125 0.096 0.108 0.141 0.124 0.093 0.112 0.15 0.114 0.086 0.032 0.068 0.049 0.059 0.061 0.08 0.073 0.073 0.069 0.063 0.066 0.073 0.071 0.06 0.058 0.073 0.069 0.073 0.056 0.065 0.071 0.077 0.08 0.074 0.074 0.074 0.062 0.073 0.053 0.042 0.053 0.051 0.066 0.06 0.069 0.07 0.069 0.068 0.063 0.059 0.037 0.028 0.026 0.047 0.047 0.051 0.06 0.067 0.036 0.055 0.066 0.071 0.056 0.059 0.073 0.064 0.069 0.061 0.064 0.07 0.066 0.076 0.07 0.074 0.065 0.064 0.063 0.068 0.063 0.043 0.046 0.038 0.057 0.071 0.044 0.053 0.056 0.055 0.056 0.06 0.053 0.034 0.023 0.041 0.046 0.056 0.071 0.068 0.068 0.073 0.068 0.057 0.048 0.039 0.058 0.047 0.053 0.064 0.073 0.061 0.055 0.063 0.059 0.055 0.053 0.064 0.077 0.067 0.051 0.065 0.072 0.06 0.054 0.058 0.065 0.048 0.047 0.047 0.05 0.06 0.039 0.045 0.052 0.065 0.057 0.063 0.068 0.072 0.063 0.049 0.037 0.066 0.067 0.066 0.064 0.043 0.053 0.064 0.05 0.051 0.066 0.064 0.052 0.044 0.054 0.054 0.041 0.028 0.034 0.021 0.033 0.024 0.046 0.045 0.054 0.042 0.05 0.056 0.062 0.057 0.07 0.064 0.068 0.061 0.063 0.073 0.063 0.056 0.049 0.062 0.05 0.052 0.058 0.04 0.036 0.039 0.038 0.04 0.038 0.062 0.054 0.072 0.063 0.066 0.071 0.076 0.076 0.08 0.063 0.076 0.082 0.071 0.076 0.076 0.068 0.06 0.069 0.067 0.058 0.051 0.05 0.046 0.042 0.038 0.067 0.064 0.049 0.051 0.059 0.072 0.071 0.065 0.077 0.073 0.074 0.074 0.068 0.048 0.065 0.078 0.057 0.074 0.071 0.046 0.071 0.071 0.076 0.074 0.078 0.066 0.048 0.063 0.053 0.059 0.044 0.046 0.068 0.077 0.065 0.065 0.077 0.069 0.064 0.066 0.068 0.05 0.053 0.052 0.057 0.029 0.029 0.038 0.02 0.043 0.04 0.057 0.055 0.055 0.045 0.055 0.042 0.058 0.051 0.057 0.065 0.04 0.067 0.049 0.078 0.065 0.057 0.023 0.029 0.047 0.052 0.051 0.047 0.046 0.05 0.048 0.028 0.025 0.044 0.037 0.043 0.044 0.034 0.041 0.044 0.048 0.054 0.034 0.034 0.04 0.021 0.01 0.025 0.016 0.017 0.027 0.036 0.032 0.021 0.036 0.035 0.039 0.037 0.044 0.041 0.034 0.043 0.048 0.035 0.038 0.033 0.032 0.048 0.057 0.052 0.086 0.057 0.093 0.111 0.083 0.088 0.107 0.095 0.079 0.051 0.016 0.037 0.049 0.073 0.078 0.096 0.087 0.084 0.082 0.081 0.071 0.077 0.07 0.059 0.057 0.078 0.077 0.078 0.076 0.074 0.079 0.09 0.084 0.081 0.072 0.08 0.067 0.079 0.055 0.052 0.064 0.061 0.069 0.066 0.07 0.076 0.077 0.076 0.064 0.073 0.046 0.029 0.035 0.065 0.059 0.046 0.076 0.085 0.058 0.071 0.092 0.09 0.101 0.091 0.088 0.107 0.128 0.089 0.089 0.088 0.071 0.093 0.089 0.082 0.079 0.071 0.073 0.073 0.066 0.059 0.058 0.042 0.072 0.08 0.064 0.076 0.072 0.07 0.069 0.072 0.079 0.072 0.032 0.064 0.072 0.063 0.074 0.083 0.079 0.08 0.08 0.073 0.051 0.038 0.071 0.054 0.069 0.074 0.082 0.074 0.061 0.07 0.068 0.051 0.053 0.067 0.076 0.065 0.057 0.064 0.08 0.063 0.058 0.06 0.069 0.052 0.052 0.049 0.054 0.068 0.043 0.043 0.055 0.07 0.064 0.068 0.068 0.078 0.062 0.044 0.055 0.071 0.065 0.073 0.074 0.064 0.065 0.062 0.061 0.057 0.066 0.06 0.054 0.057 0.056 0.058 0.046 0.04 0.039 0.029 0.043 0.025 0.048 0.043 0.057 0.046 0.046 0.051 0.062 0.067 0.069 0.072 0.081 0.068 0.073 0.078 0.073 0.057 0.054 0.068 0.048 0.048 0.056 0.046 0.043 0.038 0.044 0.038 0.049 0.061 0.058 0.079 0.072 0.064 0.078 0.082 0.081 0.082 0.07 0.08 0.08 0.073 0.077 0.077 0.07 0.059 0.072 0.068 0.042 0.038 0.045 0.043 0.043 0.037 0.066 0.07 0.05 0.05 0.061 0.076 0.068 0.067 0.083 0.067 0.071 0.073 0.07 0.048 0.07 0.079 0.07 0.077 0.074 0.043 0.065 0.066 0.081 0.079 0.081 0.063 0.043 0.064 0.063 0.071 0.075 0.066 0.073 0.086 0.075 0.072 0.082 0.082 0.07 0.077 0.075 0.068 0.063 0.064 0.066 0.035 0.049 0.043 0.034 0.051 0.043 0.061 0.065 0.064 0.051 0.067 0.051 0.058 0.056 0.049 0.049 0.044 0.073 0.06 0.076 0.07 0.038 0.026 0.059 0.138 0.115 0.11 0.095 0.088 0.082 0.096 0.08 0.072 0.058 0.034 0.029 0.017 0.016 0.011 0.004 0.002 0.006 0.012 0.019 0.023 0.029 0.033 0.029 0.036 0.055 0.078 0.123 0.135 0.129 0.104 0.096 0.079 0.076 
0.023 0.045 0.131 0.184 0.22 0.179 0.195 0.228 0.232 0.158 0.154 0.216 0.216 0.234 0.23 0.176 0.222 0.236 0.252 0.232 0.203 0.267 0.203 0.178 0.189 0.172 0.179 0.28 0.486 0.662 1 0.647 0.627 0.53 0.477 0.411 0.325 0.299 0.281 0.277 0.265 0.23 0.161 0.144 0.132 0.185 0.101 0.146 0.129 0.095 0.107 0.145 0.12 0.086 0.099 0.141 0.115 0.084 0.034 0.055 0.05 0.062 0.07 0.083 0.068 0.07 0.073 0.071 0.071 0.068 0.067 0.065 0.059 0.074 0.074 0.07 0.073 0.07 0.075 0.081 0.076 0.075 0.068 0.077 0.068 0.074 0.057 0.05 0.064 0.047 0.061 0.065 0.073 0.072 0.07 0.066 0.066 0.067 0.052 0.041 0.041 0.055 0.045 0.037 0.065 0.07 0.046 0.053 0.077 0.074 0.058 0.066 0.071 0.065 0.079 0.066 0.06 0.073 0.06 0.075 0.075 0.07 0.064 0.064 0.067 0.07 0.063 0.045 0.049 0.044 0.054 0.069 0.054 0.066 0.058 0.058 0.06 0.052 0.059 0.041 0.024 0.055 0.054 0.062 0.067 0.067 0.065 0.07 0.071 0.067 0.052 0.052 0.059 0.042 0.059 0.063 0.074 0.065 0.049 0.058 0.058 0.061 0.058 0.057 0.073 0.072 0.054 0.055 0.073 0.062 0.058 0.057 0.061 0.041 0.038 0.039 0.05 0.056 0.031 0.034 0.05 0.064 0.059 0.066 0.066 0.075 0.062 0.037 0.046 0.068 0.063 0.071 0.071 0.051 0.063 0.061 0.054 0.056 0.072 0.066 0.051 0.045 0.053 0.06 0.037 0.026 0.036 0.025 0.037 0.021 0.042 0.043 0.056 0.035 0.054 0.046 0.059 0.065 0.071 0.065 0.071 0.057 0.068 0.075 0.064 0.058 0.049 0.069 0.056 0.049 0.059 0.048 0.044 0.041 0.042 0.038 0.043 0.062 0.055 0.066 0.068 0.058 0.074 0.077 0.08 0.08 0.061 0.078 0.081 0.067 0.077 0.076 0.071 0.062 0.072 0.062 0.057 0.06 0.047 0.037 0.041 0.027 0.066 0.053 0.033 0.037 0.056 0.061 0.066 0.061 0.071 0.071 0.072 0.068 0.064 0.041 0.072 0.077 0.065 0.079 0.072 0.053 0.067 0.064 0.069 0.072 0.069 0.056 0.045 0.058 0.049 0.058 0.058 0.054 0.07 0.078 0.071 0.064 0.074 0.075 0.071 0.06 0.068 0.052 0.055 0.058 0.053 0.033 0.039 0.043 0.029 0.044 0.043 0.057 0.054 0.056 0.047 0.063 0.04 0.052 0.057 0.058 0.057 0.042 0.068 0.038 0.073 0.063 0.058 0.011 0.031 0.037 0.045 0.048 0.037 0.034 0.039 0.042 0.027 0.022 0.039 0.035 0.041 0.039 0.033 0.041 0.041 0.044 0.052 0.038 0.034 0.039 0.023 0.018 0.03 0.012 0.01 0.023 0.03 0.026 0.019 0.027 0.028 0.036 0.037 0.039 0.035 0.038 0.04 0.035 0.036 0.035 0.027 0.02 0.042 0.056 0.056 0.086 0.065 0.097 0.103 0.078 0.09 0.104 0.094 0.079 0.053 0.015 0.036 0.051 0.082 0.077 0.101 0.091 0.087 0.078 0.079 0.072 0.06 0.074 0.069 0.062 0.082 0.081 0.079 0.07 0.084 0.081 0.083 0.086 0.087 0.075 0.08 0.075 0.09 0.054 0.056 0.066 0.065 0.071 0.071 0.082 0.089 0.08 0.079 0.063 0.068 0.045 0.032 0.038 0.061 0.061 0.051 0.072 0.078 0.056 0.07 0.085 0.091 0.092 0.083 0.09 0.089 0.115 0.092 0.089 0.094 0.079 0.096 0.089 0.083 0.076 0.065 0.068 0.067 0.081 0.064 0.056 0.045 0.074 0.081 0.058 0.068 0.078 0.064 0.061 0.067 0.073 0.083 0.042 0.045 0.051 0.063 0.077 0.079 0.079 0.082 0.073 0.071 0.058 0.052 0.069 0.051 0.069 0.079 0.084 0.077 0.066 0.07 0.07 0.063 0.062 0.065 0.079 0.076 0.06 0.059 0.077 0.068 0.058 0.066 0.072 0.061 0.056 0.053 0.056 0.067 0.034 0.049 0.065 0.077 0.073 0.077 0.081 0.087 0.08 0.053 0.059 0.081 0.069 0.075 0.083 0.058 0.069 0.068 0.063 0.064 0.077 0.071 0.053 0.049 0.056 0.061 0.041 0.03 0.041 0.033 0.04 0.031 0.051 0.049 0.06 0.055 0.052 0.062 0.071 0.07 0.077 0.082 0.08 0.068 0.079 0.085 0.07 0.07 0.071 0.078 0.055 0.055 0.065 0.05 0.044 0.038 0.04 0.041 0.047 0.072 0.066 0.076 0.08 0.075 0.085 0.089 0.086 0.088 0.063 0.088 0.091 0.068 0.089 0.087 0.073 0.066 0.078 0.076 0.057 0.054 0.053 0.05 0.056 0.049 0.072 0.07 0.056 0.062 0.067 0.082 0.081 0.078 0.085 0.076 0.076 0.077 0.067 0.043 0.071 0.083 0.069 0.074 0.075 0.055 0.071 0.07 0.081 0.081 0.08 0.071 0.058 0.068 0.064 0.072 0.056 0.059 0.086 0.09 0.073 0.077 0.089 0.09 0.079 0.072 0.082 0.07 0.058 0.07 0.062 0.037 0.044 0.045 0.033 0.049 0.055 0.073 0.073 0.07 0.054 0.071 0.05 0.065 0.059 0.058 0.058 0.047 0.067 0.048 0.082 0.074 0.028 0.011 0.071 0.124 0.118 0.11 0.103 0.106 0.093 0.081 0.075 0.069 0.054 0.038 0.029 0.026 0.017 0.011 0.004 0.001 0.004 0.005 0.015 0.023 0.028 0.034 0.037 0.043 0.052 0.075 0.114 0.139 0.135 0.115 0.093 0.061 0.06 
0.034 0.064 0.154 0.229 0.266 0.216 0.24 0.284 0.279 0.187 0.175 0.29 0.252 0.293 0.289 0.221 0.262 0.312 0.323 0.296 0.251 0.332 0.245 0.201 0.216 0.204 0.159 0.216 0.352 0.529 0.644 1 0.723 0.598 0.568 0.515 0.4 0.349 0.337 0.356 0.334 0.29 0.215 0.175 0.16 0.218 0.154 0.186 0.168 0.134 0.145 0.182 0.168 0.125 0.144 0.182 0.138 0.11 0.041 0.073 0.065 0.081 0.088 0.112 0.106 0.094 0.094 0.088 0.089 0.081 0.088 0.069 0.069 0.101 0.096 0.093 0.091 0.094 0.089 0.104 0.106 0.102 0.094 0.097 0.088 0.098 0.079 0.061 0.079 0.084 0.081 0.081 0.09 0.099 0.092 0.092 0.08 0.083 0.056 0.044 0.045 0.065 0.055 0.053 0.085 0.087 0.068 0.071 0.097 0.09 0.083 0.085 0.103 0.095 0.104 0.09 0.073 0.101 0.084 0.103 0.101 0.098 0.088 0.089 0.089 0.091 0.082 0.06 0.064 0.051 0.07 0.094 0.069 0.082 0.081 0.074 0.075 0.079 0.082 0.057 0.043 0.067 0.076 0.082 0.095 0.095 0.095 0.099 0.097 0.083 0.075 0.056 0.084 0.066 0.074 0.091 0.103 0.096 0.077 0.077 0.08 0.071 0.076 0.081 0.098 0.088 0.069 0.075 0.096 0.083 0.07 0.081 0.085 0.07 0.055 0.059 0.064 0.075 0.048 0.059 0.074 0.084 0.081 0.086 0.085 0.099 0.08 0.05 0.045 0.086 0.088 0.091 0.091 0.066 0.078 0.084 0.064 0.065 0.086 0.072 0.062 0.055 0.073 0.076 0.043 0.034 0.046 0.033 0.059 0.039 0.062 0.066 0.076 0.059 0.059 0.066 0.083 0.09 0.094 0.091 0.095 0.076 0.094 0.104 0.084 0.075 0.077 0.094 0.076 0.062 0.069 0.068 0.055 0.055 0.05 0.056 0.057 0.074 0.074 0.087 0.086 0.086 0.098 0.107 0.104 0.1 0.086 0.104 0.107 0.094 0.104 0.102 0.09 0.077 0.097 0.081 0.071 0.062 0.068 0.054 0.054 0.038 0.094 0.079 0.051 0.057 0.08 0.091 0.088 0.083 0.105 0.098 0.096 0.092 0.085 0.054 0.087 0.098 0.086 0.095 0.089 0.074 0.083 0.086 0.097 0.101 0.093 0.084 0.068 0.089 0.076 0.084 0.078 0.071 0.098 0.101 0.085 0.081 0.104 0.103 0.089 0.085 0.093 0.074 0.067 0.079 0.069 0.04 0.049 0.047 0.034 0.053 0.064 0.073 0.08 0.081 0.068 0.086 0.057 0.071 0.072 0.074 0.077 0.056 0.086 0.062 0.102 0.092 0.081 0.027 0.041 0.052 0.058 0.055 0.046 0.052 0.048 0.052 0.039 0.029 0.046 0.046 0.056 0.062 0.055 0.061 0.06 0.062 0.068 0.048 0.05 0.045 0.024 0.023 0.044 0.029 0.015 0.023 0.039 0.033 0.026 0.036 0.032 0.037 0.039 0.053 0.045 0.04 0.052 0.056 0.044 0.04 0.041 0.038 0.054 0.077 0.067 0.11 0.09 0.12 0.141 0.113 0.122 0.137 0.126 0.11 0.076 0.024 0.056 0.07 0.103 0.114 0.138 0.125 0.126 0.103 0.109 0.094 0.077 0.089 0.076 0.081 0.113 0.111 0.103 0.094 0.108 0.102 0.109 0.11 0.109 0.106 0.106 0.094 0.108 0.081 0.062 0.085 0.08 0.094 0.098 0.11 0.116 0.107 0.117 0.088 0.101 0.066 0.057 0.06 0.09 0.085 0.071 0.109 0.121 0.089 0.108 0.137 0.129 0.121 0.125 0.128 0.145 0.164 0.117 0.128 0.131 0.107 0.134 0.122 0.105 0.107 0.094 0.093 0.102 0.094 0.064 0.064 0.059 0.093 0.106 0.076 0.1 0.101 0.091 0.091 0.1 0.103 0.087 0.056 0.073 0.084 0.102 0.109 0.108 0.106 0.106 0.106 0.095 0.077 0.059 0.097 0.069 0.089 0.105 0.113 0.116 0.092 0.103 0.099 0.079 0.086 0.098 0.109 0.104 0.081 0.089 0.104 0.095 0.08 0.084 0.085 0.07 0.058 0.058 0.065 0.085 0.054 0.059 0.071 0.084 0.083 0.087 0.097 0.11 0.097 0.069 0.065 0.1 0.098 0.103 0.107 0.084 0.085 0.086 0.084 0.084 0.1 0.091 0.081 0.062 0.079 0.076 0.047 0.043 0.057 0.034 0.059 0.039 0.068 0.068 0.081 0.066 0.061 0.077 0.088 0.092 0.1 0.097 0.109 0.091 0.099 0.105 0.096 0.079 0.068 0.098 0.072 0.067 0.077 0.069 0.057 0.054 0.062 0.064 0.06 0.084 0.076 0.097 0.094 0.086 0.104 0.108 0.109 0.111 0.088 0.109 0.11 0.092 0.111 0.104 0.089 0.091 0.1 0.091 0.079 0.075 0.076 0.064 0.059 0.036 0.085 0.091 0.054 0.055 0.082 0.099 0.095 0.092 0.107 0.1 0.1 0.101 0.093 0.053 0.084 0.104 0.087 0.093 0.085 0.07 0.088 0.085 0.098 0.105 0.102 0.092 0.063 0.089 0.085 0.084 0.07 0.085 0.114 0.124 0.096 0.093 0.122 0.11 0.101 0.103 0.105 0.089 0.08 0.084 0.079 0.053 0.058 0.054 0.051 0.067 0.064 0.105 0.096 0.091 0.088 0.095 0.075 0.089 0.076 0.075 0.085 0.06 0.084 0.065 0.103 0.089 0.051 0.028 0.085 0.132 0.133 0.127 0.112 0.102 0.12 0.115 0.097 0.094 0.078 0.048 0.037 0.028 0.017 0.009 0.008 0.003 0.009 0.011 0.017 0.03 0.036 0.038 0.042 0.052 0.062 0.08 0.15 0.178 0.166 0.132 0.098 0.075 0.075 
0.043 0.076 0.185 0.254 0.306 0.244 0.269 0.325 0.32 0.22 0.195 0.321 0.3 0.334 0.329 0.27 0.311 0.349 0.367 0.332 0.285 0.385 0.283 0.237 0.221 0.21 0.172 0.21 0.356 0.579 0.619 0.707 1 0.758 0.661 0.574 0.473 0.425 0.41 0.424 0.393 0.361 0.238 0.193 0.174 0.254 0.162 0.212 0.174 0.137 0.154 0.2 0.183 0.127 0.154 0.21 0.157 0.107 0.036 0.08 0.076 0.092 0.1 0.127 0.11 0.099 0.105 0.104 0.107 0.109 0.106 0.099 0.079 0.111 0.113 0.109 0.094 0.104 0.108 0.121 0.118 0.11 0.107 0.111 0.098 0.108 0.079 0.068 0.08 0.076 0.095 0.09 0.104 0.106 0.107 0.107 0.102 0.101 0.076 0.05 0.046 0.081 0.068 0.069 0.104 0.107 0.076 0.086 0.115 0.105 0.094 0.096 0.113 0.11 0.124 0.099 0.107 0.112 0.093 0.127 0.113 0.104 0.098 0.103 0.104 0.106 0.096 0.068 0.08 0.07 0.093 0.109 0.082 0.091 0.096 0.089 0.092 0.087 0.098 0.055 0.041 0.076 0.084 0.094 0.106 0.105 0.099 0.109 0.105 0.096 0.083 0.063 0.093 0.076 0.095 0.108 0.121 0.111 0.084 0.091 0.089 0.085 0.093 0.089 0.113 0.106 0.083 0.088 0.114 0.102 0.074 0.099 0.103 0.085 0.079 0.085 0.088 0.089 0.048 0.077 0.091 0.104 0.095 0.107 0.102 0.11 0.091 0.064 0.065 0.104 0.108 0.1 0.104 0.084 0.083 0.097 0.084 0.088 0.108 0.1 0.08 0.072 0.084 0.087 0.062 0.052 0.053 0.039 0.052 0.035 0.084 0.081 0.088 0.077 0.075 0.074 0.094 0.093 0.099 0.103 0.108 0.094 0.109 0.119 0.103 0.085 0.091 0.103 0.082 0.076 0.086 0.073 0.066 0.066 0.073 0.071 0.069 0.104 0.095 0.111 0.103 0.1 0.117 0.123 0.122 0.117 0.079 0.118 0.12 0.104 0.122 0.115 0.109 0.098 0.114 0.105 0.091 0.09 0.073 0.067 0.062 0.054 0.108 0.104 0.066 0.071 0.093 0.116 0.115 0.102 0.114 0.107 0.111 0.116 0.103 0.065 0.1 0.11 0.084 0.105 0.094 0.078 0.101 0.106 0.118 0.116 0.113 0.103 0.078 0.097 0.088 0.089 0.089 0.086 0.098 0.115 0.101 0.101 0.118 0.108 0.104 0.103 0.106 0.086 0.075 0.09 0.081 0.051 0.059 0.049 0.039 0.066 0.076 0.092 0.101 0.097 0.076 0.097 0.068 0.084 0.081 0.08 0.092 0.069 0.096 0.062 0.119 0.109 0.101 0.031 0.056 0.071 0.078 0.077 0.065 0.072 0.074 0.065 0.038 0.041 0.055 0.056 0.062 0.065 0.065 0.071 0.071 0.072 0.076 0.059 0.061 0.059 0.034 0.034 0.049 0.027 0.021 0.039 0.055 0.045 0.041 0.053 0.046 0.055 0.059 0.07 0.058 0.059 0.066 0.067 0.06 0.053 0.05 0.046 0.081 0.094 0.08 0.139 0.092 0.139 0.158 0.126 0.121 0.143 0.14 0.107 0.074 0.02 0.05 0.072 0.11 0.123 0.154 0.127 0.117 0.118 0.113 0.108 0.099 0.116 0.088 0.093 0.117 0.12 0.12 0.106 0.109 0.11 0.127 0.126 0.118 0.098 0.112 0.108 0.121 0.081 0.066 0.095 0.092 0.103 0.101 0.114 0.111 0.116 0.122 0.097 0.112 0.081 0.07 0.072 0.099 0.089 0.077 0.123 0.125 0.083 0.112 0.138 0.136 0.136 0.129 0.142 0.145 0.163 0.124 0.126 0.132 0.107 0.138 0.133 0.126 0.121 0.125 0.119 0.117 0.119 0.091 0.089 0.075 0.117 0.128 0.093 0.105 0.108 0.103 0.098 0.1 0.114 0.119 0.067 0.085 0.089 0.108 0.119 0.123 0.123 0.128 0.111 0.114 0.095 0.069 0.106 0.077 0.105 0.126 0.131 0.121 0.093 0.104 0.104 0.092 0.097 0.099 0.115 0.111 0.082 0.092 0.111 0.094 0.077 0.091 0.087 0.065 0.066 0.068 0.071 0.09 0.054 0.066 0.083 0.1 0.103 0.105 0.113 0.121 0.111 0.062 0.069 0.114 0.112 0.115 0.115 0.092 0.106 0.107 0.087 0.094 0.116 0.104 0.09 0.078 0.085 0.092 0.059 0.049 0.05 0.036 0.056 0.03 0.074 0.068 0.082 0.074 0.077 0.075 0.097 0.105 0.11 0.104 0.114 0.096 0.111 0.12 0.105 0.081 0.092 0.105 0.08 0.067 0.086 0.072 0.06 0.05 0.062 0.06 0.065 0.091 0.09 0.109 0.101 0.104 0.115 0.121 0.12 0.114 0.096 0.12 0.123 0.106 0.121 0.114 0.108 0.095 0.11 0.102 0.081 0.08 0.073 0.067 0.06 0.045 0.104 0.104 0.063 0.065 0.09 0.104 0.104 0.102 0.116 0.106 0.109 0.109 0.091 0.056 0.094 0.107 0.099 0.106 0.103 0.082 0.107 0.1 0.111 0.11 0.107 0.104 0.076 0.089 0.085 0.084 0.088 0.087 0.125 0.134 0.109 0.117 0.122 0.123 0.12 0.114 0.129 0.097 0.09 0.106 0.082 0.051 0.067 0.067 0.058 0.083 0.081 0.107 0.102 0.101 0.08 0.11 0.079 0.093 0.084 0.078 0.088 0.06 0.092 0.073 0.116 0.095 0.046 0.032 0.093 0.146 0.144 0.151 0.131 0.134 0.143 0.125 0.119 0.115 0.086 0.057 0.039 0.028 0.022 0.014 0.008 0.002 0.005 0.013 0.025 0.033 0.044 0.047 0.046 0.058 0.075 0.107 0.176 0.207 0.187 0.156 0.13 0.087 0.069 
0.05 0.092 0.215 0.318 0.36 0.286 0.303 0.37 0.385 0.26 0.248 0.375 0.362 0.39 0.389 0.311 0.373 0.415 0.445 0.405 0.334 0.457 0.351 0.307 0.287 0.258 0.165 0.196 0.304 0.428 0.53 0.572 0.742 1 0.747 0.63 0.549 0.483 0.465 0.475 0.437 0.396 0.257 0.218 0.194 0.304 0.206 0.258 0.198 0.168 0.18 0.243 0.221 0.158 0.18 0.247 0.195 0.149 0.051 0.094 0.077 0.114 0.112 0.142 0.126 0.12 0.118 0.114 0.117 0.108 0.107 0.101 0.088 0.128 0.127 0.116 0.117 0.124 0.128 0.141 0.139 0.126 0.119 0.127 0.115 0.126 0.095 0.082 0.102 0.094 0.1 0.108 0.125 0.116 0.126 0.12 0.108 0.093 0.075 0.068 0.061 0.086 0.072 0.064 0.098 0.104 0.082 0.094 0.123 0.122 0.09 0.105 0.128 0.116 0.13 0.109 0.104 0.118 0.104 0.133 0.128 0.128 0.111 0.093 0.099 0.104 0.107 0.086 0.086 0.071 0.096 0.11 0.07 0.092 0.098 0.093 0.09 0.083 0.092 0.053 0.046 0.07 0.091 0.104 0.115 0.126 0.119 0.112 0.114 0.099 0.093 0.058 0.099 0.076 0.096 0.111 0.124 0.115 0.096 0.1 0.107 0.085 0.095 0.106 0.125 0.108 0.09 0.111 0.124 0.108 0.088 0.098 0.102 0.078 0.073 0.079 0.078 0.089 0.055 0.071 0.099 0.11 0.108 0.108 0.108 0.127 0.105 0.075 0.074 0.112 0.101 0.108 0.119 0.082 0.083 0.101 0.083 0.094 0.109 0.106 0.087 0.068 0.086 0.091 0.054 0.038 0.066 0.046 0.059 0.036 0.077 0.082 0.094 0.079 0.071 0.083 0.102 0.098 0.108 0.11 0.122 0.107 0.105 0.124 0.114 0.099 0.099 0.113 0.091 0.089 0.091 0.072 0.08 0.071 0.074 0.072 0.062 0.101 0.096 0.115 0.104 0.109 0.119 0.129 0.127 0.128 0.106 0.124 0.13 0.113 0.128 0.126 0.117 0.107 0.117 0.104 0.088 0.086 0.071 0.063 0.065 0.051 0.107 0.106 0.066 0.076 0.098 0.115 0.121 0.111 0.122 0.115 0.126 0.122 0.111 0.071 0.101 0.122 0.113 0.116 0.121 0.088 0.106 0.117 0.117 0.121 0.125 0.108 0.07 0.104 0.098 0.098 0.096 0.097 0.117 0.136 0.116 0.11 0.128 0.127 0.119 0.112 0.122 0.103 0.088 0.102 0.093 0.058 0.069 0.069 0.065 0.084 0.067 0.098 0.099 0.105 0.078 0.096 0.068 0.091 0.088 0.092 0.093 0.07 0.105 0.08 0.126 0.11 0.102 0.038 0.053 0.069 0.089 0.089 0.067 0.065 0.068 0.079 0.056 0.042 0.068 0.056 0.07 0.073 0.069 0.075 0.074 0.086 0.09 0.062 0.063 0.063 0.049 0.03 0.051 0.029 0.025 0.048 0.058 0.048 0.033 0.058 0.052 0.059 0.063 0.077 0.068 0.064 0.076 0.069 0.054 0.049 0.049 0.043 0.082 0.1 0.091 0.13 0.109 0.156 0.176 0.129 0.136 0.179 0.161 0.148 0.086 0.039 0.066 0.089 0.132 0.141 0.172 0.144 0.143 0.133 0.121 0.124 0.11 0.119 0.106 0.102 0.141 0.127 0.13 0.122 0.131 0.134 0.132 0.14 0.136 0.128 0.129 0.114 0.142 0.101 0.086 0.116 0.114 0.126 0.126 0.145 0.142 0.132 0.15 0.122 0.115 0.077 0.059 0.063 0.099 0.092 0.085 0.112 0.129 0.093 0.106 0.151 0.147 0.147 0.152 0.171 0.171 0.2 0.154 0.149 0.169 0.122 0.161 0.154 0.139 0.131 0.113 0.117 0.114 0.12 0.095 0.097 0.083 0.119 0.139 0.096 0.119 0.12 0.116 0.113 0.124 0.138 0.11 0.063 0.102 0.106 0.124 0.139 0.131 0.133 0.139 0.137 0.121 0.103 0.081 0.118 0.092 0.112 0.133 0.146 0.137 0.105 0.119 0.12 0.097 0.108 0.108 0.13 0.118 0.1 0.1 0.122 0.11 0.09 0.105 0.102 0.085 0.074 0.071 0.079 0.093 0.062 0.067 0.096 0.105 0.105 0.11 0.122 0.131 0.109 0.065 0.073 0.119 0.115 0.128 0.124 0.092 0.113 0.106 0.096 0.091 0.116 0.106 0.091 0.084 0.096 0.095 0.06 0.053 0.065 0.033 0.057 0.042 0.091 0.078 0.102 0.083 0.085 0.086 0.107 0.108 0.115 0.112 0.122 0.11 0.116 0.13 0.112 0.099 0.098 0.118 0.089 0.087 0.099 0.086 0.076 0.073 0.072 0.075 0.072 0.112 0.102 0.12 0.11 0.11 0.124 0.136 0.13 0.133 0.102 0.127 0.132 0.122 0.135 0.13 0.118 0.106 0.126 0.113 0.098 0.083 0.085 0.078 0.077 0.053 0.109 0.106 0.08 0.085 0.105 0.123 0.118 0.117 0.129 0.115 0.126 0.124 0.104 0.067 0.104 0.121 0.101 0.107 0.106 0.092 0.109 0.099 0.114 0.127 0.126 0.117 0.084 0.103 0.096 0.107 0.098 0.093 0.134 0.144 0.117 0.122 0.151 0.139 0.123 0.129 0.141 0.117 0.102 0.114 0.109 0.067 0.079 0.076 0.07 0.094 0.097 0.114 0.099 0.115 0.092 0.122 0.082 0.105 0.106 0.093 0.099 0.078 0.102 0.075 0.122 0.108 0.051 0.034 0.109 0.143 0.143 0.165 0.147 0.15 0.149 0.139 0.127 0.124 0.091 0.06 0.053 0.04 0.029 0.02 0.006 0.001 0.005 0.014 0.029 0.042 0.052 0.052 0.047 0.071 0.091 0.111 0.203 0.244 0.221 0.181 0.127 0.08 0.079 
0.046 0.08 0.174 0.267 0.307 0.275 0.273 0.355 0.358 0.252 0.224 0.357 0.331 0.356 0.352 0.268 0.32 0.369 0.39 0.36 0.295 0.399 0.32 0.259 0.246 0.233 0.168 0.199 0.29 0.443 0.512 0.602 0.673 0.741 1 0.707 0.495 0.462 0.466 0.451 0.413 0.359 0.234 0.197 0.205 0.264 0.172 0.214 0.194 0.141 0.165 0.214 0.19 0.144 0.166 0.23 0.175 0.13 0.038 0.086 0.072 0.091 0.096 0.122 0.103 0.096 0.098 0.104 0.107 0.096 0.105 0.084 0.083 0.108 0.107 0.113 0.104 0.11 0.1 0.121 0.115 0.104 0.105 0.11 0.091 0.109 0.087 0.071 0.082 0.079 0.095 0.092 0.106 0.097 0.095 0.097 0.092 0.083 0.065 0.048 0.043 0.07 0.058 0.046 0.077 0.091 0.067 0.072 0.103 0.109 0.088 0.103 0.101 0.106 0.125 0.096 0.091 0.093 0.09 0.105 0.102 0.098 0.097 0.102 0.089 0.085 0.08 0.062 0.07 0.048 0.079 0.096 0.073 0.083 0.084 0.092 0.088 0.086 0.083 0.055 0.042 0.074 0.08 0.08 0.1 0.1 0.093 0.101 0.092 0.089 0.075 0.057 0.083 0.064 0.087 0.096 0.105 0.099 0.085 0.091 0.088 0.082 0.084 0.088 0.103 0.102 0.074 0.09 0.105 0.093 0.071 0.087 0.103 0.084 0.08 0.079 0.083 0.097 0.058 0.059 0.086 0.098 0.081 0.099 0.099 0.112 0.092 0.068 0.056 0.098 0.094 0.105 0.11 0.078 0.093 0.102 0.079 0.088 0.103 0.088 0.075 0.068 0.074 0.071 0.046 0.042 0.059 0.041 0.056 0.03 0.071 0.064 0.084 0.061 0.071 0.074 0.089 0.086 0.1 0.102 0.108 0.092 0.106 0.11 0.099 0.086 0.092 0.103 0.075 0.074 0.087 0.069 0.063 0.066 0.072 0.064 0.058 0.087 0.087 0.111 0.1 0.096 0.108 0.118 0.116 0.116 0.098 0.113 0.116 0.095 0.118 0.117 0.109 0.093 0.106 0.095 0.08 0.077 0.069 0.063 0.063 0.054 0.099 0.103 0.068 0.077 0.087 0.111 0.102 0.1 0.111 0.101 0.11 0.101 0.098 0.065 0.095 0.103 0.089 0.105 0.097 0.077 0.095 0.099 0.103 0.103 0.101 0.084 0.059 0.099 0.077 0.093 0.09 0.083 0.099 0.111 0.099 0.096 0.116 0.105 0.095 0.095 0.098 0.084 0.079 0.083 0.078 0.054 0.058 0.052 0.04 0.062 0.064 0.077 0.077 0.084 0.072 0.09 0.065 0.086 0.077 0.07 0.089 0.059 0.097 0.067 0.111 0.102 0.093 0.029 0.053 0.066 0.074 0.078 0.065 0.073 0.069 0.073 0.046 0.041 0.063 0.06 0.076 0.076 0.07 0.078 0.074 0.075 0.084 0.07 0.066 0.069 0.029 0.022 0.057 0.03 0.029 0.049 0.058 0.05 0.035 0.052 0.054 0.06 0.06 0.069 0.063 0.058 0.072 0.068 0.067 0.062 0.056 0.056 0.078 0.091 0.086 0.126 0.094 0.153 0.165 0.12 0.125 0.15 0.155 0.129 0.074 0.028 0.055 0.075 0.114 0.121 0.148 0.138 0.133 0.11 0.104 0.109 0.101 0.106 0.103 0.095 0.124 0.123 0.122 0.101 0.119 0.116 0.125 0.126 0.122 0.112 0.129 0.11 0.126 0.097 0.073 0.099 0.101 0.107 0.102 0.121 0.119 0.112 0.123 0.099 0.098 0.075 0.069 0.066 0.1 0.081 0.071 0.109 0.124 0.083 0.113 0.136 0.123 0.141 0.136 0.145 0.161 0.179 0.128 0.142 0.14 0.114 0.136 0.135 0.123 0.122 0.109 0.109 0.107 0.115 0.074 0.073 0.061 0.102 0.125 0.083 0.103 0.106 0.1 0.1 0.11 0.127 0.121 0.073 0.093 0.094 0.112 0.121 0.125 0.111 0.119 0.113 0.112 0.086 0.069 0.108 0.081 0.111 0.117 0.137 0.123 0.095 0.112 0.109 0.097 0.099 0.105 0.12 0.101 0.078 0.095 0.112 0.097 0.087 0.093 0.095 0.072 0.076 0.073 0.073 0.082 0.053 0.066 0.081 0.096 0.095 0.104 0.102 0.117 0.107 0.071 0.077 0.108 0.099 0.107 0.104 0.076 0.096 0.097 0.082 0.086 0.11 0.094 0.076 0.071 0.083 0.083 0.061 0.047 0.056 0.034 0.052 0.042 0.07 0.072 0.087 0.069 0.067 0.072 0.094 0.103 0.11 0.109 0.111 0.092 0.107 0.117 0.097 0.072 0.08 0.097 0.07 0.071 0.086 0.073 0.062 0.056 0.069 0.062 0.058 0.088 0.084 0.112 0.097 0.097 0.114 0.118 0.114 0.114 0.091 0.116 0.117 0.093 0.112 0.115 0.107 0.09 0.109 0.105 0.089 0.083 0.074 0.073 0.069 0.062 0.098 0.096 0.071 0.073 0.099 0.109 0.103 0.1 0.114 0.103 0.105 0.103 0.097 0.052 0.092 0.109 0.1 0.098 0.096 0.074 0.093 0.092 0.108 0.102 0.106 0.096 0.077 0.109 0.106 0.102 0.1 0.096 0.12 0.128 0.113 0.119 0.133 0.13 0.125 0.121 0.118 0.111 0.095 0.106 0.106 0.069 0.068 0.076 0.058 0.077 0.079 0.113 0.109 0.101 0.081 0.107 0.075 0.097 0.088 0.078 0.09 0.063 0.09 0.068 0.11 0.1 0.048 0.037 0.108 0.154 0.164 0.157 0.132 0.12 0.124 0.125 0.113 0.11 0.089 0.056 0.046 0.037 0.032 0.023 0.01 0.001 0.008 0.018 0.028 0.043 0.048 0.053 0.051 0.068 0.085 0.103 0.178 0.217 0.203 0.172 0.149 0.111 0.09 
0.048 0.088 0.203 0.293 0.326 0.282 0.298 0.365 0.368 0.237 0.229 0.363 0.327 0.364 0.355 0.264 0.336 0.381 0.409 0.371 0.293 0.413 0.33 0.265 0.276 0.232 0.163 0.172 0.241 0.351 0.416 0.5 0.576 0.603 0.675 1 0.507 0.445 0.491 0.485 0.419 0.397 0.254 0.213 0.198 0.296 0.194 0.248 0.221 0.158 0.189 0.251 0.224 0.15 0.174 0.247 0.188 0.146 0.044 0.105 0.084 0.105 0.118 0.14 0.122 0.122 0.116 0.111 0.12 0.104 0.117 0.099 0.087 0.118 0.131 0.125 0.109 0.121 0.127 0.137 0.136 0.126 0.119 0.128 0.11 0.12 0.094 0.079 0.094 0.087 0.099 0.11 0.114 0.113 0.123 0.123 0.104 0.112 0.076 0.059 0.055 0.082 0.076 0.064 0.091 0.111 0.088 0.091 0.12 0.122 0.1 0.11 0.127 0.116 0.139 0.105 0.107 0.124 0.112 0.13 0.129 0.103 0.118 0.112 0.107 0.11 0.118 0.083 0.089 0.059 0.1 0.12 0.085 0.09 0.105 0.089 0.093 0.095 0.103 0.066 0.041 0.079 0.085 0.099 0.115 0.115 0.121 0.124 0.116 0.103 0.086 0.067 0.101 0.087 0.091 0.104 0.117 0.112 0.099 0.102 0.102 0.086 0.081 0.089 0.122 0.105 0.083 0.088 0.119 0.098 0.083 0.099 0.105 0.076 0.073 0.074 0.082 0.084 0.055 0.068 0.094 0.112 0.105 0.112 0.107 0.119 0.103 0.07 0.074 0.107 0.109 0.107 0.113 0.087 0.094 0.103 0.082 0.093 0.11 0.097 0.091 0.078 0.087 0.094 0.061 0.048 0.058 0.039 0.057 0.04 0.081 0.085 0.107 0.077 0.079 0.091 0.105 0.104 0.113 0.109 0.108 0.103 0.117 0.126 0.11 0.091 0.092 0.109 0.092 0.079 0.093 0.083 0.071 0.07 0.07 0.067 0.068 0.097 0.084 0.105 0.107 0.112 0.12 0.129 0.124 0.127 0.093 0.128 0.133 0.115 0.129 0.128 0.112 0.097 0.115 0.105 0.09 0.082 0.081 0.075 0.07 0.057 0.115 0.106 0.073 0.079 0.092 0.111 0.117 0.11 0.13 0.116 0.12 0.12 0.108 0.065 0.099 0.122 0.099 0.125 0.113 0.091 0.109 0.108 0.119 0.122 0.125 0.104 0.09 0.109 0.107 0.106 0.086 0.094 0.119 0.128 0.108 0.108 0.128 0.125 0.116 0.109 0.112 0.081 0.083 0.095 0.085 0.057 0.057 0.065 0.052 0.078 0.071 0.091 0.095 0.096 0.087 0.104 0.072 0.087 0.088 0.088 0.097 0.063 0.101 0.077 0.124 0.111 0.103 0.037 0.052 0.081 0.086 0.091 0.071 0.085 0.086 0.083 0.061 0.051 0.075 0.075 0.084 0.078 0.069 0.077 0.083 0.086 0.081 0.064 0.076 0.062 0.045 0.037 0.054 0.029 0.023 0.052 0.061 0.053 0.037 0.057 0.058 0.066 0.071 0.086 0.078 0.068 0.079 0.085 0.068 0.062 0.066 0.052 0.095 0.1 0.091 0.134 0.097 0.148 0.172 0.122 0.135 0.177 0.149 0.128 0.084 0.023 0.066 0.086 0.132 0.138 0.165 0.146 0.129 0.125 0.132 0.122 0.113 0.12 0.099 0.1 0.132 0.127 0.128 0.122 0.128 0.118 0.139 0.132 0.137 0.127 0.132 0.119 0.14 0.095 0.086 0.1 0.105 0.122 0.121 0.134 0.143 0.133 0.143 0.111 0.112 0.072 0.06 0.064 0.105 0.093 0.077 0.118 0.134 0.085 0.118 0.143 0.145 0.148 0.144 0.16 0.158 0.21 0.146 0.161 0.157 0.123 0.152 0.153 0.136 0.126 0.128 0.119 0.124 0.123 0.085 0.09 0.079 0.116 0.122 0.082 0.105 0.116 0.104 0.102 0.109 0.133 0.11 0.067 0.089 0.108 0.121 0.132 0.13 0.133 0.134 0.116 0.114 0.09 0.073 0.109 0.079 0.105 0.127 0.136 0.139 0.105 0.125 0.119 0.091 0.105 0.117 0.133 0.12 0.086 0.1 0.124 0.106 0.091 0.099 0.105 0.086 0.081 0.077 0.083 0.092 0.055 0.074 0.099 0.113 0.106 0.114 0.125 0.138 0.124 0.07 0.084 0.121 0.12 0.125 0.128 0.096 0.106 0.112 0.108 0.105 0.127 0.112 0.095 0.082 0.095 0.099 0.065 0.057 0.071 0.043 0.075 0.046 0.089 0.093 0.116 0.085 0.073 0.083 0.114 0.119 0.123 0.117 0.124 0.105 0.126 0.137 0.127 0.105 0.099 0.125 0.085 0.074 0.097 0.087 0.078 0.075 0.074 0.077 0.07 0.107 0.091 0.12 0.113 0.105 0.13 0.136 0.134 0.136 0.109 0.139 0.138 0.122 0.138 0.132 0.121 0.108 0.128 0.109 0.088 0.081 0.076 0.063 0.062 0.059 0.119 0.106 0.069 0.075 0.094 0.127 0.126 0.117 0.139 0.122 0.12 0.122 0.106 0.065 0.105 0.125 0.103 0.114 0.117 0.08 0.108 0.113 0.126 0.121 0.126 0.113 0.083 0.112 0.11 0.117 0.104 0.115 0.141 0.142 0.123 0.127 0.153 0.132 0.132 0.132 0.129 0.108 0.095 0.116 0.103 0.065 0.071 0.07 0.061 0.093 0.087 0.111 0.1 0.106 0.085 0.121 0.092 0.108 0.099 0.093 0.097 0.074 0.112 0.089 0.129 0.118 0.061 0.04 0.096 0.151 0.146 0.155 0.142 0.132 0.147 0.141 0.124 0.118 0.084 0.061 0.04 0.027 0.026 0.014 0.007 0.002 0.005 0.013 0.031 0.043 0.045 0.044 0.048 0.063 0.081 0.12 0.212 0.236 0.22 0.173 0.131 0.091 0.08 
0.074 0.157 0.341 0.491 0.59 0.461 0.524 0.655 0.66 0.453 0.428 0.657 0.591 0.649 0.654 0.515 0.61 0.672 0.735 0.65 0.538 0.71 0.561 0.425 0.434 0.388 0.252 0.275 0.341 0.48 0.51 0.582 0.702 0.8 0.73 0.785 1 0.735 0.719 0.785 0.715 0.63 0.411 0.391 0.335 0.495 0.331 0.405 0.343 0.269 0.311 0.388 0.362 0.241 0.275 0.39 0.3 0.234 0.086 0.169 0.121 0.165 0.162 0.222 0.199 0.187 0.168 0.171 0.185 0.17 0.177 0.157 0.138 0.202 0.186 0.19 0.179 0.19 0.199 0.215 0.208 0.19 0.196 0.202 0.171 0.192 0.151 0.122 0.155 0.153 0.16 0.165 0.189 0.179 0.18 0.18 0.164 0.159 0.103 0.067 0.084 0.132 0.121 0.106 0.157 0.178 0.137 0.141 0.194 0.184 0.158 0.163 0.194 0.185 0.217 0.177 0.163 0.196 0.168 0.205 0.196 0.184 0.174 0.17 0.159 0.162 0.16 0.115 0.126 0.098 0.152 0.177 0.134 0.167 0.162 0.139 0.146 0.15 0.156 0.103 0.08 0.14 0.153 0.155 0.186 0.182 0.176 0.193 0.187 0.169 0.135 0.121 0.165 0.141 0.156 0.18 0.195 0.186 0.142 0.165 0.166 0.14 0.149 0.166 0.192 0.18 0.139 0.153 0.185 0.166 0.135 0.155 0.168 0.138 0.128 0.11 0.131 0.149 0.102 0.109 0.145 0.167 0.16 0.177 0.175 0.193 0.16 0.118 0.097 0.162 0.163 0.173 0.177 0.137 0.148 0.177 0.155 0.146 0.18 0.17 0.146 0.115 0.138 0.135 0.104 0.073 0.086 0.066 0.101 0.066 0.13 0.119 0.151 0.132 0.135 0.137 0.166 0.163 0.174 0.178 0.187 0.168 0.182 0.202 0.177 0.161 0.148 0.185 0.141 0.137 0.147 0.128 0.113 0.101 0.119 0.116 0.109 0.168 0.15 0.186 0.169 0.173 0.2 0.204 0.199 0.206 0.158 0.202 0.212 0.173 0.204 0.197 0.18 0.162 0.188 0.166 0.14 0.144 0.13 0.109 0.108 0.083 0.173 0.171 0.112 0.114 0.161 0.19 0.184 0.174 0.2 0.189 0.194 0.196 0.162 0.093 0.162 0.198 0.158 0.185 0.165 0.136 0.176 0.16 0.195 0.198 0.189 0.172 0.138 0.165 0.143 0.168 0.141 0.144 0.195 0.209 0.168 0.169 0.203 0.189 0.175 0.179 0.184 0.148 0.152 0.154 0.139 0.09 0.098 0.102 0.089 0.131 0.113 0.161 0.159 0.155 0.126 0.156 0.117 0.163 0.15 0.157 0.151 0.108 0.167 0.116 0.193 0.176 0.16 0.046 0.073 0.104 0.122 0.128 0.102 0.101 0.114 0.117 0.071 0.065 0.105 0.104 0.119 0.125 0.11 0.121 0.121 0.134 0.145 0.097 0.099 0.099 0.058 0.045 0.082 0.044 0.039 0.067 0.095 0.076 0.056 0.091 0.077 0.089 0.103 0.111 0.093 0.091 0.103 0.11 0.084 0.085 0.077 0.077 0.127 0.161 0.15 0.248 0.164 0.275 0.298 0.229 0.249 0.284 0.269 0.227 0.153 0.048 0.109 0.131 0.207 0.229 0.273 0.242 0.224 0.206 0.207 0.202 0.191 0.193 0.171 0.166 0.216 0.205 0.204 0.192 0.201 0.2 0.222 0.218 0.219 0.195 0.192 0.18 0.206 0.133 0.116 0.167 0.163 0.188 0.19 0.22 0.233 0.224 0.239 0.178 0.189 0.129 0.118 0.101 0.157 0.147 0.134 0.196 0.223 0.144 0.197 0.261 0.235 0.256 0.25 0.255 0.283 0.346 0.248 0.267 0.248 0.188 0.265 0.247 0.212 0.215 0.197 0.198 0.196 0.196 0.147 0.141 0.113 0.195 0.221 0.165 0.194 0.205 0.184 0.181 0.196 0.218 0.211 0.123 0.167 0.175 0.216 0.211 0.215 0.203 0.214 0.206 0.194 0.159 0.126 0.196 0.14 0.185 0.209 0.234 0.221 0.186 0.189 0.196 0.156 0.165 0.187 0.213 0.195 0.149 0.168 0.201 0.176 0.156 0.149 0.146 0.132 0.123 0.111 0.133 0.144 0.094 0.118 0.145 0.164 0.163 0.182 0.189 0.208 0.183 0.131 0.135 0.184 0.186 0.185 0.19 0.147 0.164 0.174 0.146 0.143 0.19 0.171 0.14 0.136 0.156 0.155 0.107 0.08 0.107 0.067 0.11 0.078 0.131 0.123 0.137 0.123 0.133 0.145 0.171 0.176 0.188 0.176 0.182 0.162 0.186 0.201 0.174 0.142 0.144 0.175 0.138 0.136 0.146 0.113 0.121 0.113 0.111 0.108 0.103 0.156 0.153 0.181 0.163 0.168 0.198 0.21 0.205 0.209 0.174 0.201 0.207 0.185 0.213 0.192 0.181 0.147 0.183 0.168 0.126 0.13 0.118 0.108 0.101 0.082 0.173 0.166 0.116 0.112 0.151 0.184 0.182 0.178 0.213 0.194 0.184 0.19 0.169 0.116 0.168 0.196 0.167 0.178 0.174 0.123 0.166 0.17 0.198 0.193 0.199 0.169 0.125 0.166 0.166 0.163 0.162 0.166 0.214 0.224 0.198 0.204 0.23 0.218 0.204 0.205 0.228 0.177 0.168 0.182 0.167 0.098 0.127 0.133 0.104 0.147 0.145 0.183 0.184 0.194 0.144 0.192 0.123 0.154 0.143 0.147 0.148 0.111 0.173 0.12 0.191 0.174 0.079 0.049 0.178 0.237 0.253 0.272 0.247 0.234 0.247 0.224 0.218 0.187 0.151 0.094 0.071 0.053 0.053 0.035 0.022 0.007 0.014 0.031 0.051 0.068 0.08 0.071 0.087 0.107 0.141 0.213 0.324 0.395 0.36 0.305 0.233 0.15 0.134 
0.073 0.123 0.297 0.418 0.473 0.388 0.429 0.523 0.522 0.363 0.32 0.491 0.461 0.513 0.534 0.39 0.486 0.561 0.603 0.522 0.445 0.602 0.465 0.374 0.368 0.322 0.209 0.217 0.289 0.398 0.43 0.487 0.59 0.691 0.657 0.643 0.706 1 0.741 0.706 0.67 0.642 0.411 0.35 0.303 0.43 0.279 0.353 0.277 0.223 0.241 0.318 0.307 0.19 0.241 0.331 0.259 0.214 0.066 0.143 0.115 0.142 0.16 0.193 0.177 0.168 0.165 0.157 0.156 0.149 0.161 0.145 0.13 0.175 0.172 0.162 0.154 0.165 0.17 0.191 0.173 0.166 0.148 0.16 0.147 0.16 0.112 0.113 0.134 0.124 0.141 0.146 0.17 0.165 0.164 0.161 0.149 0.148 0.106 0.084 0.078 0.131 0.106 0.079 0.139 0.153 0.097 0.121 0.176 0.165 0.135 0.147 0.166 0.162 0.182 0.149 0.15 0.172 0.158 0.188 0.177 0.162 0.16 0.142 0.145 0.15 0.152 0.11 0.112 0.078 0.141 0.164 0.11 0.135 0.136 0.13 0.127 0.121 0.136 0.085 0.056 0.11 0.127 0.144 0.172 0.167 0.163 0.154 0.163 0.151 0.119 0.09 0.136 0.106 0.124 0.153 0.179 0.171 0.149 0.151 0.144 0.126 0.131 0.154 0.178 0.158 0.117 0.132 0.171 0.147 0.135 0.153 0.156 0.128 0.12 0.11 0.121 0.128 0.08 0.088 0.129 0.145 0.142 0.153 0.158 0.165 0.14 0.096 0.085 0.148 0.153 0.166 0.162 0.117 0.137 0.144 0.125 0.126 0.159 0.145 0.114 0.1 0.122 0.133 0.081 0.064 0.075 0.06 0.076 0.051 0.114 0.098 0.134 0.112 0.112 0.099 0.143 0.151 0.152 0.154 0.169 0.145 0.164 0.177 0.159 0.137 0.138 0.169 0.133 0.116 0.126 0.113 0.103 0.091 0.102 0.096 0.101 0.139 0.127 0.171 0.153 0.151 0.169 0.18 0.175 0.18 0.145 0.176 0.178 0.162 0.181 0.176 0.168 0.147 0.165 0.142 0.129 0.116 0.111 0.098 0.075 0.071 0.135 0.144 0.083 0.099 0.119 0.169 0.166 0.16 0.18 0.164 0.168 0.17 0.145 0.09 0.147 0.177 0.156 0.164 0.158 0.124 0.145 0.144 0.179 0.174 0.168 0.15 0.12 0.149 0.133 0.142 0.126 0.125 0.165 0.184 0.154 0.157 0.173 0.165 0.157 0.161 0.164 0.139 0.13 0.126 0.13 0.079 0.096 0.099 0.082 0.115 0.1 0.126 0.142 0.15 0.118 0.131 0.099 0.143 0.134 0.131 0.13 0.1 0.156 0.1 0.173 0.16 0.149 0.04 0.062 0.092 0.105 0.108 0.081 0.097 0.096 0.098 0.067 0.058 0.088 0.083 0.101 0.108 0.082 0.101 0.109 0.113 0.112 0.089 0.087 0.091 0.065 0.053 0.074 0.04 0.025 0.057 0.074 0.063 0.048 0.067 0.063 0.072 0.081 0.099 0.09 0.083 0.092 0.098 0.08 0.077 0.063 0.068 0.112 0.132 0.108 0.185 0.142 0.206 0.234 0.177 0.184 0.224 0.213 0.181 0.105 0.032 0.087 0.13 0.177 0.182 0.227 0.205 0.198 0.173 0.169 0.171 0.144 0.161 0.148 0.138 0.185 0.19 0.181 0.175 0.18 0.171 0.199 0.2 0.197 0.171 0.181 0.184 0.194 0.143 0.125 0.158 0.148 0.156 0.159 0.179 0.176 0.174 0.197 0.142 0.162 0.122 0.09 0.087 0.148 0.136 0.118 0.165 0.19 0.136 0.17 0.218 0.204 0.219 0.216 0.229 0.22 0.286 0.2 0.205 0.206 0.171 0.214 0.211 0.192 0.18 0.159 0.158 0.164 0.172 0.126 0.126 0.109 0.17 0.188 0.128 0.163 0.174 0.154 0.144 0.155 0.167 0.156 0.088 0.118 0.148 0.174 0.185 0.186 0.173 0.163 0.162 0.154 0.131 0.102 0.161 0.121 0.153 0.186 0.197 0.188 0.139 0.149 0.164 0.142 0.147 0.159 0.184 0.163 0.126 0.136 0.164 0.143 0.129 0.145 0.14 0.118 0.095 0.107 0.111 0.133 0.074 0.098 0.118 0.152 0.136 0.149 0.157 0.184 0.156 0.107 0.118 0.158 0.157 0.171 0.173 0.123 0.142 0.157 0.123 0.136 0.17 0.15 0.125 0.101 0.126 0.123 0.087 0.062 0.09 0.056 0.098 0.057 0.106 0.108 0.132 0.1 0.113 0.126 0.145 0.152 0.161 0.154 0.166 0.135 0.168 0.184 0.16 0.121 0.124 0.152 0.118 0.112 0.117 0.105 0.094 0.1 0.101 0.091 0.105 0.15 0.129 0.16 0.156 0.15 0.173 0.182 0.171 0.173 0.146 0.179 0.184 0.152 0.184 0.183 0.162 0.148 0.166 0.149 0.119 0.111 0.111 0.095 0.097 0.086 0.153 0.151 0.105 0.111 0.133 0.165 0.167 0.153 0.179 0.162 0.163 0.164 0.153 0.11 0.143 0.173 0.151 0.16 0.15 0.121 0.144 0.146 0.166 0.165 0.165 0.144 0.117 0.139 0.139 0.149 0.14 0.148 0.189 0.206 0.182 0.18 0.209 0.202 0.187 0.182 0.194 0.17 0.156 0.156 0.158 0.1 0.113 0.106 0.083 0.139 0.126 0.162 0.148 0.149 0.117 0.158 0.115 0.149 0.137 0.133 0.13 0.091 0.157 0.116 0.18 0.159 0.079 0.056 0.145 0.184 0.212 0.216 0.209 0.203 0.217 0.187 0.177 0.165 0.125 0.082 0.069 0.047 0.048 0.032 0.012 0.004 0.007 0.019 0.043 0.057 0.067 0.06 0.075 0.092 0.116 0.163 0.265 0.323 0.314 0.256 0.193 0.137 0.107 
0.077 0.12 0.257 0.352 0.417 0.353 0.368 0.473 0.469 0.336 0.312 0.462 0.417 0.442 0.45 0.359 0.415 0.46 0.518 0.457 0.357 0.493 0.411 0.317 0.316 0.279 0.172 0.173 0.237 0.319 0.359 0.416 0.497 0.56 0.555 0.577 0.582 0.592 1 0.695 0.569 0.599 0.393 0.305 0.287 0.388 0.268 0.315 0.272 0.222 0.234 0.304 0.263 0.177 0.211 0.289 0.232 0.172 0.058 0.118 0.115 0.141 0.154 0.194 0.177 0.159 0.15 0.142 0.144 0.138 0.15 0.137 0.121 0.165 0.157 0.169 0.152 0.172 0.176 0.184 0.176 0.174 0.16 0.165 0.144 0.167 0.126 0.102 0.136 0.128 0.149 0.146 0.156 0.158 0.154 0.15 0.137 0.128 0.098 0.085 0.074 0.123 0.104 0.087 0.138 0.154 0.106 0.126 0.152 0.151 0.121 0.137 0.176 0.164 0.18 0.147 0.133 0.17 0.136 0.177 0.17 0.163 0.158 0.147 0.145 0.15 0.158 0.111 0.111 0.082 0.133 0.158 0.115 0.141 0.135 0.127 0.121 0.133 0.127 0.085 0.067 0.114 0.114 0.133 0.158 0.164 0.152 0.164 0.166 0.146 0.125 0.096 0.144 0.116 0.134 0.155 0.183 0.175 0.14 0.144 0.155 0.133 0.144 0.145 0.173 0.162 0.134 0.141 0.161 0.153 0.129 0.143 0.143 0.125 0.109 0.11 0.116 0.132 0.083 0.099 0.119 0.143 0.148 0.148 0.144 0.166 0.144 0.103 0.078 0.148 0.163 0.157 0.164 0.122 0.137 0.148 0.12 0.126 0.159 0.154 0.118 0.103 0.126 0.125 0.088 0.067 0.094 0.057 0.088 0.055 0.101 0.098 0.132 0.106 0.101 0.11 0.141 0.146 0.159 0.149 0.159 0.133 0.155 0.174 0.15 0.128 0.129 0.154 0.111 0.101 0.108 0.106 0.089 0.079 0.08 0.078 0.084 0.132 0.123 0.16 0.157 0.153 0.166 0.181 0.177 0.176 0.134 0.174 0.177 0.142 0.177 0.168 0.156 0.137 0.159 0.145 0.127 0.11 0.109 0.094 0.092 0.082 0.143 0.145 0.099 0.1 0.131 0.155 0.155 0.15 0.17 0.167 0.175 0.165 0.15 0.091 0.146 0.164 0.132 0.161 0.153 0.125 0.148 0.138 0.165 0.162 0.172 0.148 0.112 0.15 0.127 0.14 0.13 0.13 0.162 0.183 0.155 0.154 0.176 0.174 0.162 0.155 0.154 0.142 0.13 0.128 0.124 0.086 0.099 0.094 0.088 0.11 0.101 0.128 0.149 0.147 0.104 0.151 0.114 0.131 0.121 0.131 0.132 0.104 0.143 0.102 0.166 0.152 0.148 0.03 0.06 0.086 0.106 0.111 0.084 0.09 0.102 0.102 0.071 0.065 0.096 0.085 0.101 0.105 0.091 0.102 0.105 0.114 0.116 0.087 0.081 0.087 0.06 0.043 0.069 0.035 0.034 0.055 0.078 0.066 0.045 0.071 0.073 0.074 0.088 0.1 0.081 0.083 0.102 0.1 0.087 0.08 0.061 0.058 0.107 0.133 0.109 0.183 0.133 0.194 0.219 0.182 0.186 0.228 0.204 0.178 0.117 0.035 0.079 0.097 0.153 0.187 0.226 0.204 0.195 0.169 0.172 0.168 0.148 0.155 0.132 0.128 0.171 0.172 0.176 0.15 0.165 0.171 0.185 0.179 0.171 0.165 0.17 0.16 0.184 0.123 0.106 0.149 0.132 0.163 0.155 0.176 0.191 0.185 0.181 0.157 0.151 0.105 0.082 0.08 0.146 0.134 0.122 0.155 0.185 0.127 0.151 0.193 0.201 0.201 0.206 0.219 0.223 0.274 0.204 0.2 0.2 0.175 0.21 0.201 0.182 0.176 0.162 0.172 0.157 0.178 0.119 0.119 0.098 0.163 0.184 0.129 0.153 0.151 0.151 0.146 0.164 0.171 0.162 0.083 0.12 0.146 0.165 0.182 0.183 0.168 0.183 0.187 0.168 0.136 0.102 0.16 0.11 0.149 0.164 0.185 0.183 0.143 0.143 0.15 0.135 0.138 0.153 0.166 0.164 0.129 0.136 0.164 0.149 0.125 0.135 0.136 0.113 0.107 0.104 0.114 0.135 0.09 0.098 0.128 0.15 0.146 0.156 0.159 0.177 0.154 0.084 0.109 0.16 0.16 0.17 0.167 0.131 0.151 0.144 0.124 0.128 0.155 0.148 0.131 0.11 0.126 0.133 0.096 0.073 0.086 0.059 0.086 0.054 0.111 0.103 0.132 0.111 0.112 0.106 0.14 0.148 0.158 0.166 0.165 0.145 0.163 0.174 0.148 0.137 0.128 0.148 0.12 0.114 0.126 0.096 0.1 0.09 0.088 0.09 0.096 0.139 0.128 0.16 0.15 0.148 0.169 0.179 0.173 0.175 0.148 0.175 0.176 0.16 0.174 0.17 0.156 0.14 0.166 0.144 0.128 0.114 0.114 0.101 0.092 0.077 0.152 0.14 0.096 0.106 0.142 0.163 0.157 0.153 0.17 0.151 0.16 0.163 0.14 0.085 0.137 0.162 0.145 0.154 0.146 0.121 0.141 0.145 0.171 0.163 0.165 0.136 0.103 0.123 0.133 0.147 0.131 0.139 0.178 0.193 0.164 0.162 0.196 0.184 0.165 0.175 0.19 0.151 0.132 0.146 0.144 0.095 0.096 0.092 0.068 0.104 0.113 0.16 0.151 0.146 0.118 0.148 0.115 0.141 0.121 0.124 0.133 0.106 0.138 0.114 0.166 0.149 0.067 0.042 0.142 0.173 0.197 0.196 0.168 0.181 0.184 0.178 0.157 0.149 0.126 0.089 0.064 0.048 0.047 0.032 0.01 0.002 0.007 0.02 0.039 0.061 0.081 0.069 0.08 0.09 0.112 0.168 0.247 0.286 0.26 0.21 0.164 0.123 0.101 
0.064 0.112 0.29 0.415 0.465 0.383 0.44 0.554 0.556 0.39 0.394 0.558 0.525 0.543 0.51 0.391 0.469 0.526 0.583 0.508 0.416 0.542 0.461 0.354 0.358 0.3 0.197 0.207 0.264 0.354 0.388 0.447 0.526 0.579 0.576 0.61 0.635 0.589 0.677 1 0.638 0.586 0.42 0.369 0.315 0.407 0.265 0.321 0.252 0.207 0.237 0.299 0.274 0.177 0.211 0.325 0.255 0.176 0.055 0.12 0.115 0.134 0.141 0.18 0.161 0.149 0.146 0.139 0.148 0.147 0.15 0.121 0.119 0.173 0.161 0.167 0.155 0.15 0.159 0.176 0.167 0.158 0.138 0.156 0.143 0.163 0.117 0.104 0.131 0.127 0.143 0.145 0.157 0.144 0.149 0.15 0.137 0.134 0.095 0.073 0.093 0.136 0.103 0.088 0.132 0.154 0.106 0.122 0.167 0.154 0.127 0.136 0.164 0.149 0.161 0.13 0.129 0.16 0.138 0.172 0.166 0.154 0.147 0.138 0.151 0.137 0.144 0.107 0.105 0.072 0.133 0.163 0.118 0.125 0.128 0.132 0.118 0.112 0.124 0.073 0.06 0.095 0.126 0.137 0.161 0.156 0.158 0.153 0.152 0.142 0.108 0.088 0.148 0.122 0.134 0.152 0.162 0.162 0.13 0.132 0.134 0.119 0.127 0.138 0.165 0.147 0.119 0.129 0.152 0.136 0.116 0.122 0.136 0.117 0.106 0.095 0.113 0.122 0.074 0.096 0.128 0.145 0.136 0.134 0.141 0.164 0.147 0.102 0.096 0.154 0.152 0.157 0.162 0.111 0.131 0.15 0.114 0.115 0.142 0.13 0.104 0.108 0.123 0.124 0.073 0.074 0.082 0.051 0.085 0.06 0.104 0.099 0.128 0.109 0.108 0.11 0.128 0.142 0.153 0.15 0.158 0.13 0.148 0.166 0.147 0.112 0.123 0.149 0.126 0.108 0.13 0.108 0.097 0.09 0.094 0.091 0.083 0.132 0.125 0.149 0.145 0.138 0.155 0.165 0.167 0.161 0.125 0.169 0.166 0.144 0.166 0.162 0.14 0.129 0.157 0.13 0.105 0.106 0.109 0.093 0.093 0.076 0.132 0.137 0.101 0.104 0.121 0.149 0.153 0.145 0.164 0.149 0.163 0.158 0.131 0.07 0.13 0.148 0.121 0.146 0.137 0.103 0.139 0.132 0.157 0.16 0.162 0.13 0.095 0.123 0.123 0.136 0.119 0.115 0.153 0.166 0.148 0.139 0.163 0.162 0.152 0.149 0.161 0.136 0.124 0.138 0.129 0.078 0.085 0.091 0.071 0.104 0.099 0.122 0.13 0.128 0.111 0.132 0.095 0.111 0.103 0.111 0.114 0.089 0.13 0.093 0.162 0.149 0.136 0.035 0.058 0.077 0.083 0.092 0.072 0.078 0.089 0.083 0.061 0.051 0.068 0.074 0.085 0.089 0.07 0.09 0.089 0.092 0.098 0.073 0.075 0.073 0.042 0.042 0.065 0.037 0.032 0.054 0.068 0.055 0.043 0.058 0.061 0.064 0.068 0.081 0.068 0.075 0.086 0.092 0.073 0.066 0.05 0.052 0.099 0.133 0.11 0.178 0.125 0.19 0.213 0.167 0.176 0.207 0.194 0.164 0.112 0.025 0.081 0.11 0.162 0.177 0.216 0.194 0.183 0.161 0.154 0.149 0.143 0.148 0.133 0.129 0.172 0.164 0.168 0.154 0.178 0.166 0.184 0.179 0.169 0.159 0.166 0.153 0.171 0.117 0.11 0.146 0.147 0.147 0.156 0.17 0.171 0.16 0.177 0.14 0.148 0.103 0.089 0.097 0.141 0.126 0.12 0.159 0.177 0.125 0.15 0.2 0.199 0.197 0.191 0.203 0.226 0.255 0.194 0.202 0.202 0.156 0.201 0.198 0.176 0.174 0.165 0.155 0.148 0.161 0.102 0.115 0.089 0.156 0.173 0.129 0.162 0.177 0.156 0.159 0.167 0.183 0.176 0.097 0.131 0.134 0.159 0.167 0.175 0.162 0.164 0.157 0.15 0.121 0.093 0.148 0.104 0.14 0.157 0.179 0.167 0.134 0.139 0.154 0.126 0.128 0.145 0.176 0.146 0.114 0.13 0.151 0.124 0.114 0.128 0.133 0.1 0.105 0.1 0.106 0.126 0.083 0.087 0.114 0.138 0.122 0.142 0.151 0.166 0.147 0.087 0.098 0.139 0.144 0.151 0.147 0.112 0.127 0.141 0.117 0.119 0.143 0.139 0.117 0.106 0.111 0.117 0.067 0.057 0.067 0.051 0.077 0.043 0.086 0.102 0.129 0.101 0.107 0.114 0.142 0.146 0.157 0.158 0.156 0.137 0.16 0.167 0.147 0.126 0.129 0.15 0.122 0.099 0.116 0.104 0.102 0.098 0.098 0.096 0.084 0.126 0.115 0.145 0.144 0.139 0.16 0.165 0.169 0.164 0.136 0.171 0.169 0.143 0.171 0.164 0.15 0.131 0.151 0.138 0.12 0.12 0.099 0.086 0.092 0.071 0.145 0.145 0.086 0.101 0.127 0.151 0.141 0.141 0.17 0.159 0.147 0.151 0.139 0.079 0.133 0.16 0.141 0.155 0.141 0.097 0.132 0.139 0.168 0.162 0.168 0.141 0.108 0.135 0.138 0.148 0.115 0.124 0.171 0.187 0.152 0.153 0.186 0.181 0.166 0.156 0.162 0.153 0.12 0.131 0.123 0.083 0.092 0.083 0.059 0.1 0.102 0.143 0.138 0.142 0.112 0.14 0.099 0.127 0.123 0.117 0.131 0.094 0.147 0.112 0.159 0.141 0.071 0.043 0.14 0.162 0.192 0.208 0.173 0.175 0.189 0.173 0.154 0.14 0.105 0.065 0.043 0.036 0.033 0.023 0.011 0.006 0.006 0.016 0.031 0.049 0.063 0.053 0.052 0.063 0.085 0.154 0.262 0.306 0.288 0.23 0.177 0.129 0.098 
0.116 0.184 0.387 0.528 0.607 0.477 0.544 0.644 0.631 0.452 0.392 0.62 0.596 0.625 0.617 0.48 0.565 0.636 0.712 0.641 0.502 0.665 0.583 0.445 0.414 0.367 0.214 0.203 0.247 0.379 0.432 0.472 0.587 0.669 0.634 0.661 0.736 0.719 0.7 0.79 1 0.728 0.489 0.405 0.409 0.565 0.354 0.431 0.373 0.283 0.33 0.419 0.372 0.266 0.327 0.423 0.323 0.238 0.086 0.169 0.144 0.195 0.208 0.255 0.236 0.212 0.213 0.207 0.193 0.197 0.193 0.178 0.164 0.216 0.22 0.206 0.193 0.215 0.228 0.247 0.229 0.221 0.21 0.226 0.203 0.23 0.168 0.14 0.184 0.169 0.196 0.199 0.218 0.205 0.216 0.21 0.175 0.192 0.123 0.101 0.096 0.162 0.151 0.121 0.187 0.212 0.145 0.159 0.221 0.21 0.181 0.208 0.231 0.205 0.247 0.193 0.201 0.236 0.187 0.241 0.23 0.213 0.203 0.184 0.206 0.199 0.2 0.154 0.153 0.114 0.19 0.217 0.149 0.166 0.178 0.167 0.153 0.157 0.176 0.123 0.082 0.147 0.161 0.185 0.212 0.214 0.215 0.225 0.222 0.194 0.155 0.117 0.186 0.156 0.163 0.202 0.229 0.214 0.174 0.195 0.192 0.157 0.173 0.197 0.236 0.21 0.169 0.178 0.222 0.196 0.167 0.176 0.189 0.158 0.139 0.147 0.162 0.181 0.106 0.124 0.165 0.206 0.199 0.209 0.193 0.227 0.191 0.127 0.128 0.205 0.194 0.207 0.215 0.163 0.17 0.193 0.158 0.165 0.21 0.2 0.168 0.141 0.168 0.175 0.131 0.102 0.121 0.068 0.105 0.07 0.145 0.134 0.174 0.131 0.146 0.156 0.197 0.198 0.216 0.211 0.226 0.196 0.219 0.235 0.204 0.176 0.177 0.212 0.163 0.138 0.16 0.136 0.123 0.116 0.12 0.131 0.118 0.182 0.173 0.214 0.203 0.199 0.226 0.243 0.235 0.232 0.177 0.237 0.244 0.203 0.239 0.231 0.206 0.193 0.228 0.202 0.175 0.169 0.154 0.135 0.115 0.103 0.195 0.187 0.131 0.142 0.187 0.216 0.221 0.208 0.232 0.214 0.219 0.224 0.192 0.121 0.192 0.223 0.189 0.218 0.197 0.162 0.19 0.201 0.23 0.227 0.232 0.192 0.144 0.202 0.185 0.184 0.17 0.173 0.215 0.246 0.205 0.19 0.232 0.221 0.194 0.2 0.217 0.181 0.161 0.185 0.165 0.106 0.11 0.113 0.09 0.135 0.129 0.178 0.174 0.184 0.147 0.187 0.149 0.182 0.161 0.146 0.181 0.139 0.19 0.134 0.222 0.202 0.181 0.068 0.096 0.123 0.154 0.156 0.128 0.142 0.139 0.149 0.096 0.075 0.121 0.122 0.145 0.154 0.129 0.153 0.152 0.16 0.164 0.134 0.127 0.117 0.082 0.055 0.112 0.066 0.051 0.088 0.114 0.097 0.076 0.097 0.102 0.116 0.12 0.135 0.119 0.121 0.133 0.141 0.126 0.115 0.102 0.092 0.154 0.186 0.176 0.264 0.178 0.279 0.333 0.26 0.256 0.319 0.298 0.265 0.16 0.041 0.116 0.153 0.231 0.239 0.3 0.27 0.251 0.23 0.226 0.22 0.201 0.204 0.179 0.17 0.248 0.23 0.239 0.224 0.231 0.223 0.246 0.257 0.243 0.223 0.237 0.206 0.245 0.173 0.151 0.19 0.186 0.212 0.213 0.243 0.249 0.238 0.247 0.202 0.206 0.14 0.116 0.113 0.192 0.181 0.155 0.214 0.245 0.171 0.205 0.271 0.264 0.266 0.266 0.29 0.299 0.357 0.264 0.275 0.279 0.227 0.282 0.279 0.229 0.237 0.216 0.22 0.207 0.222 0.168 0.168 0.145 0.211 0.247 0.173 0.208 0.218 0.217 0.203 0.217 0.251 0.221 0.119 0.172 0.188 0.223 0.234 0.232 0.217 0.24 0.221 0.204 0.17 0.124 0.208 0.154 0.196 0.219 0.242 0.243 0.197 0.215 0.223 0.188 0.193 0.213 0.246 0.22 0.165 0.193 0.233 0.217 0.16 0.183 0.206 0.155 0.141 0.152 0.159 0.181 0.112 0.141 0.178 0.194 0.18 0.204 0.215 0.232 0.216 0.12 0.137 0.201 0.201 0.215 0.208 0.158 0.196 0.198 0.166 0.177 0.23 0.189 0.169 0.161 0.169 0.172 0.115 0.099 0.109 0.063 0.111 0.073 0.146 0.152 0.176 0.148 0.145 0.159 0.196 0.206 0.217 0.202 0.234 0.198 0.219 0.244 0.214 0.178 0.181 0.207 0.161 0.151 0.172 0.14 0.142 0.127 0.137 0.13 0.118 0.188 0.178 0.214 0.198 0.206 0.227 0.244 0.234 0.236 0.189 0.235 0.249 0.211 0.241 0.236 0.21 0.198 0.226 0.205 0.169 0.165 0.156 0.137 0.143 0.112 0.202 0.207 0.135 0.15 0.187 0.226 0.223 0.209 0.243 0.221 0.222 0.225 0.2 0.13 0.19 0.231 0.196 0.21 0.196 0.153 0.192 0.193 0.232 0.222 0.223 0.2 0.133 0.182 0.162 0.21 0.167 0.173 0.239 0.266 0.204 0.217 0.253 0.238 0.225 0.215 0.235 0.206 0.181 0.19 0.187 0.115 0.132 0.125 0.087 0.14 0.14 0.197 0.194 0.193 0.15 0.22 0.161 0.201 0.175 0.168 0.172 0.134 0.188 0.157 0.23 0.211 0.112 0.076 0.202 0.207 0.242 0.256 0.245 0.232 0.264 0.262 0.226 0.207 0.178 0.109 0.083 0.059 0.066 0.047 0.025 0.007 0.014 0.038 0.065 0.094 0.099 0.091 0.1 0.117 0.15 0.218 0.364 0.427 0.383 0.303 0.225 0.15 0.127 
0.059 0.102 0.228 0.324 0.373 0.302 0.337 0.406 0.393 0.285 0.262 0.391 0.375 0.395 0.37 0.293 0.337 0.382 0.434 0.392 0.296 0.431 0.352 0.293 0.28 0.23 0.153 0.164 0.188 0.265 0.29 0.335 0.407 0.457 0.443 0.449 0.483 0.496 0.601 0.566 0.54 1 0.502 0.323 0.292 0.327 0.188 0.25 0.2 0.166 0.177 0.236 0.205 0.145 0.165 0.234 0.179 0.138 0.041 0.082 0.078 0.099 0.104 0.133 0.118 0.11 0.112 0.111 0.106 0.094 0.103 0.091 0.09 0.117 0.112 0.109 0.11 0.113 0.117 0.132 0.12 0.121 0.118 0.118 0.101 0.117 0.091 0.08 0.09 0.092 0.092 0.095 0.108 0.112 0.113 0.107 0.103 0.095 0.062 0.056 0.054 0.075 0.061 0.052 0.093 0.105 0.07 0.091 0.115 0.113 0.1 0.105 0.117 0.107 0.126 0.1 0.099 0.118 0.106 0.125 0.122 0.114 0.109 0.091 0.096 0.091 0.096 0.075 0.075 0.049 0.083 0.106 0.078 0.088 0.09 0.084 0.085 0.086 0.099 0.065 0.047 0.075 0.083 0.099 0.121 0.104 0.11 0.11 0.107 0.106 0.097 0.075 0.095 0.08 0.088 0.102 0.115 0.116 0.096 0.101 0.109 0.097 0.095 0.107 0.123 0.121 0.088 0.104 0.126 0.111 0.077 0.099 0.116 0.088 0.088 0.079 0.089 0.099 0.057 0.068 0.099 0.119 0.115 0.115 0.115 0.127 0.107 0.063 0.066 0.113 0.11 0.112 0.12 0.091 0.095 0.108 0.099 0.094 0.116 0.106 0.091 0.075 0.094 0.102 0.065 0.057 0.072 0.047 0.073 0.045 0.087 0.086 0.11 0.097 0.085 0.072 0.104 0.107 0.116 0.113 0.119 0.105 0.118 0.128 0.119 0.097 0.088 0.121 0.095 0.089 0.107 0.08 0.08 0.068 0.077 0.072 0.072 0.112 0.105 0.122 0.116 0.115 0.127 0.129 0.128 0.128 0.104 0.126 0.132 0.112 0.128 0.124 0.118 0.109 0.123 0.119 0.097 0.091 0.092 0.081 0.082 0.064 0.12 0.103 0.073 0.079 0.104 0.122 0.126 0.113 0.129 0.119 0.121 0.128 0.105 0.072 0.103 0.124 0.105 0.115 0.113 0.086 0.111 0.116 0.123 0.12 0.128 0.107 0.079 0.103 0.093 0.098 0.093 0.087 0.118 0.121 0.108 0.107 0.125 0.114 0.109 0.11 0.106 0.098 0.082 0.09 0.083 0.052 0.058 0.059 0.046 0.073 0.064 0.087 0.098 0.096 0.079 0.096 0.073 0.094 0.086 0.083 0.098 0.062 0.11 0.081 0.132 0.117 0.094 0.022 0.044 0.071 0.068 0.076 0.057 0.062 0.074 0.066 0.049 0.044 0.066 0.06 0.071 0.069 0.062 0.074 0.071 0.077 0.082 0.062 0.057 0.052 0.043 0.02 0.047 0.031 0.02 0.044 0.058 0.05 0.034 0.052 0.048 0.056 0.059 0.071 0.06 0.06 0.072 0.076 0.058 0.056 0.052 0.051 0.086 0.102 0.093 0.14 0.096 0.152 0.172 0.129 0.141 0.168 0.148 0.126 0.074 0.02 0.064 0.082 0.119 0.13 0.162 0.141 0.136 0.118 0.114 0.122 0.103 0.108 0.104 0.093 0.131 0.127 0.129 0.109 0.126 0.128 0.128 0.129 0.133 0.12 0.111 0.107 0.131 0.097 0.069 0.103 0.105 0.111 0.11 0.127 0.133 0.124 0.131 0.11 0.113 0.074 0.062 0.076 0.112 0.096 0.085 0.113 0.13 0.099 0.118 0.145 0.139 0.149 0.155 0.15 0.164 0.207 0.14 0.159 0.145 0.125 0.149 0.146 0.123 0.132 0.123 0.124 0.109 0.12 0.091 0.082 0.065 0.108 0.128 0.09 0.107 0.122 0.113 0.112 0.134 0.14 0.136 0.066 0.103 0.11 0.12 0.126 0.13 0.118 0.124 0.123 0.106 0.086 0.071 0.111 0.073 0.111 0.115 0.129 0.124 0.099 0.109 0.106 0.089 0.096 0.11 0.126 0.117 0.089 0.099 0.121 0.103 0.084 0.087 0.102 0.077 0.069 0.063 0.081 0.09 0.06 0.077 0.084 0.1 0.098 0.118 0.116 0.129 0.111 0.074 0.071 0.117 0.103 0.118 0.122 0.084 0.098 0.108 0.098 0.097 0.113 0.108 0.09 0.085 0.1 0.104 0.075 0.044 0.057 0.042 0.068 0.041 0.085 0.078 0.089 0.073 0.083 0.09 0.107 0.113 0.121 0.12 0.126 0.098 0.123 0.128 0.109 0.085 0.092 0.117 0.089 0.08 0.097 0.077 0.065 0.059 0.063 0.061 0.069 0.104 0.101 0.118 0.12 0.115 0.134 0.135 0.127 0.131 0.103 0.135 0.134 0.116 0.13 0.131 0.11 0.103 0.123 0.106 0.088 0.086 0.092 0.076 0.073 0.056 0.109 0.109 0.073 0.078 0.102 0.123 0.118 0.115 0.127 0.118 0.118 0.119 0.105 0.075 0.105 0.128 0.108 0.118 0.112 0.096 0.113 0.109 0.122 0.125 0.124 0.106 0.084 0.107 0.093 0.103 0.081 0.093 0.12 0.133 0.111 0.118 0.135 0.134 0.128 0.124 0.135 0.111 0.099 0.104 0.1 0.069 0.069 0.071 0.066 0.096 0.082 0.107 0.104 0.106 0.091 0.109 0.069 0.096 0.084 0.079 0.096 0.061 0.106 0.085 0.124 0.109 0.058 0.034 0.104 0.113 0.131 0.153 0.136 0.133 0.149 0.138 0.128 0.116 0.079 0.051 0.05 0.03 0.028 0.012 0.005 0.001 0.008 0.014 0.026 0.041 0.051 0.053 0.05 0.057 0.082 0.111 0.198 0.24 0.213 0.146 0.11 0.085 0.07 
0.053 0.106 0.238 0.294 0.338 0.273 0.286 0.38 0.359 0.234 0.258 0.373 0.331 0.352 0.326 0.271 0.303 0.349 0.397 0.355 0.287 0.366 0.321 0.268 0.231 0.202 0.13 0.139 0.177 0.265 0.281 0.323 0.368 0.408 0.4 0.411 0.429 0.427 0.534 0.543 0.474 0.652 1 0.394 0.313 0.309 0.2 0.242 0.214 0.171 0.179 0.232 0.215 0.142 0.167 0.239 0.196 0.136 0.035 0.097 0.084 0.109 0.112 0.137 0.117 0.119 0.121 0.108 0.113 0.107 0.109 0.102 0.097 0.128 0.119 0.119 0.113 0.12 0.12 0.139 0.131 0.12 0.116 0.127 0.112 0.126 0.105 0.089 0.099 0.1 0.098 0.102 0.114 0.108 0.107 0.113 0.11 0.107 0.067 0.057 0.049 0.092 0.074 0.065 0.104 0.113 0.073 0.082 0.122 0.121 0.101 0.114 0.129 0.115 0.134 0.098 0.099 0.125 0.106 0.131 0.131 0.121 0.116 0.11 0.108 0.102 0.109 0.084 0.075 0.057 0.1 0.112 0.085 0.092 0.092 0.089 0.083 0.088 0.092 0.054 0.044 0.084 0.096 0.103 0.117 0.113 0.116 0.115 0.113 0.099 0.087 0.069 0.094 0.082 0.094 0.114 0.118 0.112 0.091 0.103 0.116 0.093 0.1 0.106 0.123 0.121 0.087 0.099 0.123 0.109 0.092 0.104 0.109 0.093 0.077 0.078 0.083 0.1 0.063 0.071 0.091 0.114 0.105 0.119 0.112 0.126 0.113 0.069 0.067 0.114 0.113 0.123 0.124 0.079 0.096 0.109 0.096 0.097 0.119 0.109 0.097 0.086 0.086 0.099 0.066 0.042 0.057 0.046 0.059 0.038 0.084 0.077 0.1 0.073 0.076 0.08 0.103 0.113 0.128 0.121 0.13 0.117 0.132 0.136 0.116 0.099 0.101 0.123 0.099 0.072 0.099 0.081 0.083 0.067 0.068 0.073 0.06 0.105 0.095 0.121 0.114 0.118 0.132 0.139 0.139 0.138 0.101 0.135 0.142 0.123 0.137 0.134 0.12 0.112 0.131 0.115 0.098 0.092 0.086 0.073 0.064 0.05 0.108 0.105 0.063 0.074 0.097 0.127 0.123 0.121 0.133 0.124 0.121 0.124 0.112 0.072 0.112 0.131 0.103 0.126 0.119 0.091 0.108 0.108 0.126 0.128 0.133 0.113 0.084 0.103 0.094 0.098 0.09 0.087 0.121 0.129 0.11 0.116 0.13 0.121 0.112 0.115 0.11 0.095 0.09 0.108 0.101 0.059 0.07 0.071 0.055 0.081 0.088 0.101 0.108 0.099 0.083 0.102 0.068 0.095 0.094 0.098 0.092 0.069 0.113 0.074 0.128 0.113 0.106 0.024 0.038 0.062 0.074 0.073 0.068 0.067 0.069 0.068 0.039 0.042 0.063 0.063 0.07 0.064 0.064 0.067 0.068 0.073 0.077 0.056 0.057 0.055 0.035 0.023 0.047 0.02 0.019 0.043 0.056 0.046 0.036 0.053 0.052 0.055 0.064 0.073 0.06 0.056 0.065 0.068 0.056 0.049 0.047 0.033 0.067 0.101 0.095 0.136 0.102 0.159 0.17 0.127 0.14 0.173 0.159 0.138 0.081 0.021 0.061 0.084 0.127 0.139 0.167 0.155 0.142 0.143 0.141 0.129 0.124 0.129 0.115 0.109 0.135 0.135 0.139 0.126 0.126 0.139 0.144 0.144 0.139 0.122 0.128 0.12 0.139 0.099 0.083 0.106 0.104 0.122 0.121 0.136 0.142 0.135 0.154 0.125 0.125 0.081 0.081 0.083 0.121 0.117 0.092 0.138 0.151 0.106 0.126 0.166 0.161 0.162 0.15 0.159 0.178 0.205 0.15 0.162 0.149 0.126 0.158 0.156 0.142 0.142 0.128 0.133 0.122 0.132 0.105 0.098 0.081 0.131 0.151 0.093 0.124 0.136 0.107 0.117 0.118 0.131 0.148 0.073 0.1 0.111 0.127 0.14 0.137 0.122 0.137 0.142 0.137 0.11 0.086 0.115 0.092 0.11 0.134 0.151 0.137 0.109 0.109 0.11 0.092 0.096 0.109 0.131 0.117 0.081 0.091 0.118 0.109 0.084 0.102 0.111 0.093 0.085 0.09 0.089 0.101 0.068 0.069 0.098 0.112 0.105 0.113 0.124 0.135 0.12 0.078 0.084 0.123 0.131 0.133 0.13 0.108 0.11 0.111 0.101 0.1 0.118 0.109 0.096 0.072 0.087 0.083 0.059 0.044 0.063 0.04 0.062 0.045 0.079 0.077 0.096 0.08 0.086 0.093 0.126 0.121 0.125 0.128 0.132 0.117 0.133 0.138 0.129 0.103 0.1 0.123 0.106 0.098 0.105 0.084 0.085 0.074 0.087 0.081 0.079 0.111 0.11 0.12 0.11 0.116 0.129 0.138 0.137 0.14 0.117 0.14 0.135 0.129 0.14 0.139 0.129 0.122 0.136 0.119 0.101 0.104 0.1 0.087 0.079 0.071 0.121 0.119 0.085 0.093 0.117 0.134 0.131 0.114 0.139 0.125 0.12 0.119 0.107 0.056 0.112 0.132 0.107 0.123 0.117 0.09 0.11 0.108 0.134 0.133 0.135 0.115 0.087 0.106 0.102 0.108 0.097 0.111 0.138 0.147 0.124 0.123 0.149 0.134 0.128 0.128 0.136 0.121 0.105 0.113 0.106 0.061 0.071 0.082 0.055 0.096 0.081 0.109 0.105 0.107 0.086 0.113 0.092 0.104 0.089 0.09 0.1 0.081 0.116 0.088 0.136 0.119 0.06 0.038 0.109 0.137 0.147 0.152 0.12 0.137 0.15 0.134 0.123 0.11 0.089 0.064 0.049 0.036 0.027 0.023 0.009 0.002 0.004 0.015 0.03 0.038 0.051 0.046 0.047 0.057 0.081 0.123 0.19 0.227 0.219 0.16 0.134 0.093 0.072 
0.072 0.13 0.332 0.322 0.362 0.283 0.331 0.408 0.381 0.282 0.308 0.382 0.355 0.356 0.361 0.279 0.323 0.376 0.411 0.371 0.28 0.38 0.326 0.267 0.26 0.208 0.123 0.117 0.146 0.227 0.259 0.277 0.338 0.39 0.352 0.375 0.422 0.4 0.444 0.502 0.473 0.514 0.465 1 0.49 0.346 0.228 0.272 0.222 0.163 0.181 0.252 0.223 0.159 0.184 0.241 0.181 0.137 0.049 0.097 0.086 0.115 0.131 0.153 0.126 0.125 0.119 0.117 0.127 0.123 0.125 0.108 0.094 0.127 0.126 0.13 0.119 0.128 0.132 0.151 0.142 0.138 0.133 0.139 0.12 0.146 0.108 0.085 0.112 0.11 0.113 0.12 0.14 0.128 0.126 0.127 0.117 0.1 0.076 0.068 0.059 0.091 0.075 0.067 0.108 0.119 0.078 0.095 0.119 0.128 0.112 0.118 0.128 0.118 0.136 0.114 0.106 0.136 0.117 0.136 0.129 0.124 0.124 0.118 0.12 0.121 0.118 0.086 0.079 0.069 0.106 0.123 0.078 0.099 0.1 0.106 0.105 0.104 0.106 0.065 0.046 0.086 0.093 0.114 0.137 0.125 0.127 0.132 0.118 0.119 0.106 0.075 0.115 0.089 0.104 0.116 0.135 0.129 0.101 0.115 0.119 0.1 0.102 0.118 0.139 0.122 0.075 0.1 0.125 0.109 0.082 0.107 0.109 0.085 0.078 0.077 0.082 0.104 0.071 0.087 0.106 0.117 0.102 0.119 0.125 0.136 0.107 0.076 0.063 0.111 0.119 0.114 0.122 0.088 0.106 0.11 0.096 0.096 0.124 0.115 0.093 0.086 0.085 0.099 0.076 0.058 0.064 0.042 0.072 0.041 0.084 0.071 0.099 0.078 0.09 0.09 0.111 0.11 0.108 0.115 0.126 0.113 0.123 0.136 0.117 0.099 0.104 0.123 0.1 0.095 0.109 0.09 0.082 0.081 0.087 0.077 0.068 0.114 0.111 0.123 0.119 0.112 0.127 0.138 0.133 0.132 0.111 0.134 0.14 0.124 0.142 0.134 0.126 0.112 0.135 0.118 0.107 0.098 0.085 0.081 0.074 0.056 0.121 0.116 0.083 0.088 0.1 0.126 0.12 0.119 0.123 0.124 0.131 0.129 0.12 0.067 0.11 0.126 0.109 0.125 0.104 0.102 0.116 0.107 0.116 0.126 0.128 0.114 0.088 0.115 0.103 0.113 0.103 0.095 0.12 0.141 0.111 0.115 0.143 0.147 0.122 0.12 0.128 0.117 0.103 0.112 0.106 0.066 0.077 0.082 0.06 0.095 0.082 0.098 0.109 0.102 0.077 0.108 0.082 0.102 0.091 0.09 0.099 0.074 0.112 0.071 0.129 0.117 0.099 0.025 0.049 0.061 0.084 0.097 0.073 0.071 0.073 0.074 0.043 0.043 0.062 0.06 0.07 0.082 0.072 0.082 0.072 0.088 0.089 0.066 0.061 0.069 0.045 0.036 0.06 0.034 0.023 0.042 0.054 0.043 0.032 0.051 0.046 0.051 0.063 0.071 0.063 0.061 0.076 0.077 0.063 0.057 0.041 0.052 0.08 0.107 0.097 0.152 0.108 0.167 0.19 0.145 0.155 0.184 0.174 0.149 0.109 0.033 0.074 0.1 0.154 0.156 0.197 0.172 0.161 0.153 0.147 0.142 0.13 0.134 0.119 0.123 0.15 0.153 0.154 0.142 0.155 0.15 0.167 0.167 0.156 0.141 0.154 0.142 0.163 0.118 0.101 0.141 0.127 0.145 0.152 0.164 0.155 0.155 0.162 0.135 0.118 0.086 0.081 0.081 0.119 0.11 0.094 0.143 0.156 0.113 0.145 0.172 0.162 0.177 0.178 0.18 0.198 0.232 0.167 0.171 0.183 0.14 0.182 0.172 0.161 0.159 0.144 0.14 0.138 0.146 0.107 0.106 0.078 0.136 0.162 0.111 0.128 0.143 0.133 0.136 0.154 0.181 0.214 0.108 0.128 0.124 0.14 0.156 0.162 0.146 0.147 0.153 0.136 0.111 0.09 0.128 0.097 0.121 0.157 0.164 0.162 0.126 0.122 0.13 0.11 0.118 0.128 0.159 0.129 0.106 0.116 0.137 0.12 0.097 0.108 0.116 0.096 0.09 0.081 0.09 0.117 0.058 0.079 0.111 0.126 0.113 0.123 0.124 0.142 0.128 0.089 0.083 0.122 0.128 0.126 0.132 0.104 0.123 0.116 0.115 0.122 0.141 0.126 0.107 0.106 0.114 0.107 0.082 0.058 0.064 0.049 0.067 0.032 0.094 0.097 0.122 0.106 0.102 0.105 0.126 0.127 0.132 0.117 0.132 0.11 0.14 0.15 0.135 0.102 0.104 0.128 0.097 0.099 0.105 0.08 0.078 0.084 0.075 0.075 0.069 0.118 0.115 0.135 0.129 0.116 0.143 0.147 0.147 0.146 0.114 0.145 0.152 0.129 0.15 0.145 0.138 0.12 0.135 0.114 0.094 0.102 0.094 0.079 0.069 0.065 0.117 0.124 0.087 0.085 0.105 0.13 0.129 0.122 0.145 0.121 0.127 0.131 0.125 0.082 0.126 0.14 0.115 0.117 0.128 0.108 0.127 0.118 0.143 0.138 0.148 0.118 0.091 0.108 0.101 0.12 0.112 0.125 0.153 0.164 0.138 0.143 0.17 0.159 0.154 0.146 0.157 0.128 0.108 0.112 0.108 0.067 0.069 0.08 0.062 0.094 0.1 0.138 0.129 0.119 0.111 0.139 0.105 0.121 0.106 0.114 0.103 0.078 0.121 0.074 0.141 0.12 0.05 0.04 0.124 0.128 0.144 0.149 0.127 0.14 0.137 0.14 0.14 0.128 0.094 0.059 0.047 0.04 0.039 0.027 0.016 0.001 0.004 0.016 0.022 0.047 0.058 0.052 0.054 0.074 0.093 0.124 0.215 0.236 0.205 0.172 0.125 0.097 0.084 
0.06 0.108 0.246 0.246 0.281 0.233 0.245 0.287 0.282 0.204 0.196 0.273 0.259 0.271 0.279 0.234 0.261 0.286 0.306 0.289 0.229 0.284 0.265 0.215 0.209 0.18 0.106 0.094 0.124 0.162 0.19 0.19 0.235 0.277 0.261 0.266 0.301 0.281 0.307 0.349 0.344 0.363 0.298 0.378 1 0.333 0.257 0.26 0.237 0.191 0.196 0.246 0.218 0.168 0.197 0.244 0.189 0.137 0.042 0.111 0.094 0.134 0.168 0.196 0.178 0.169 0.158 0.162 0.166 0.157 0.153 0.127 0.144 0.175 0.163 0.161 0.168 0.172 0.165 0.184 0.18 0.177 0.156 0.168 0.152 0.182 0.127 0.11 0.143 0.125 0.148 0.148 0.171 0.15 0.159 0.16 0.152 0.141 0.097 0.072 0.069 0.113 0.105 0.09 0.146 0.16 0.108 0.13 0.172 0.166 0.141 0.151 0.174 0.163 0.173 0.137 0.131 0.172 0.145 0.186 0.18 0.167 0.155 0.147 0.155 0.149 0.145 0.11 0.107 0.08 0.136 0.159 0.111 0.135 0.145 0.136 0.128 0.127 0.133 0.086 0.068 0.111 0.134 0.146 0.162 0.162 0.164 0.161 0.148 0.136 0.12 0.091 0.133 0.105 0.13 0.149 0.169 0.172 0.123 0.128 0.145 0.128 0.125 0.134 0.165 0.154 0.109 0.133 0.159 0.133 0.112 0.136 0.141 0.109 0.104 0.106 0.12 0.132 0.088 0.099 0.142 0.151 0.14 0.144 0.146 0.175 0.144 0.098 0.088 0.15 0.154 0.158 0.157 0.121 0.128 0.151 0.118 0.122 0.156 0.138 0.118 0.097 0.117 0.12 0.084 0.058 0.076 0.05 0.08 0.061 0.121 0.101 0.134 0.105 0.106 0.124 0.149 0.152 0.16 0.159 0.173 0.149 0.173 0.182 0.159 0.126 0.117 0.161 0.131 0.118 0.132 0.119 0.099 0.093 0.097 0.098 0.087 0.141 0.135 0.157 0.152 0.144 0.168 0.185 0.176 0.175 0.149 0.18 0.178 0.149 0.178 0.171 0.157 0.144 0.167 0.15 0.13 0.126 0.117 0.1 0.099 0.08 0.146 0.138 0.093 0.107 0.13 0.159 0.154 0.152 0.176 0.162 0.169 0.173 0.146 0.105 0.153 0.169 0.146 0.166 0.151 0.125 0.144 0.136 0.167 0.168 0.166 0.137 0.114 0.15 0.131 0.144 0.134 0.127 0.175 0.185 0.147 0.155 0.188 0.171 0.162 0.156 0.163 0.139 0.121 0.139 0.134 0.09 0.094 0.089 0.068 0.107 0.099 0.132 0.14 0.142 0.105 0.151 0.107 0.128 0.118 0.121 0.118 0.093 0.139 0.095 0.164 0.151 0.143 0.04 0.067 0.082 0.089 0.097 0.063 0.08 0.083 0.08 0.046 0.046 0.069 0.069 0.074 0.078 0.077 0.075 0.08 0.089 0.095 0.066 0.069 0.069 0.038 0.026 0.056 0.029 0.021 0.048 0.059 0.054 0.036 0.058 0.057 0.069 0.072 0.082 0.069 0.069 0.077 0.08 0.067 0.064 0.057 0.052 0.089 0.135 0.108 0.159 0.125 0.175 0.191 0.161 0.161 0.192 0.18 0.149 0.104 0.032 0.079 0.118 0.179 0.204 0.234 0.207 0.203 0.176 0.181 0.174 0.162 0.164 0.149 0.139 0.172 0.175 0.187 0.163 0.185 0.192 0.208 0.198 0.196 0.177 0.177 0.172 0.196 0.142 0.114 0.156 0.144 0.164 0.167 0.192 0.2 0.18 0.191 0.164 0.173 0.116 0.107 0.101 0.16 0.153 0.13 0.187 0.208 0.16 0.183 0.223 0.22 0.224 0.207 0.228 0.25 0.258 0.206 0.193 0.228 0.184 0.229 0.22 0.195 0.194 0.18 0.18 0.169 0.197 0.155 0.142 0.125 0.195 0.208 0.154 0.207 0.19 0.194 0.201 0.233 0.259 0.368 0.176 0.199 0.182 0.191 0.199 0.197 0.173 0.204 0.196 0.18 0.142 0.109 0.171 0.129 0.174 0.202 0.21 0.187 0.161 0.155 0.168 0.155 0.147 0.16 0.184 0.168 0.134 0.145 0.175 0.162 0.123 0.148 0.151 0.126 0.118 0.123 0.13 0.153 0.098 0.105 0.134 0.155 0.142 0.161 0.168 0.188 0.161 0.113 0.104 0.167 0.179 0.173 0.172 0.138 0.159 0.158 0.141 0.143 0.17 0.155 0.131 0.111 0.128 0.134 0.084 0.078 0.093 0.066 0.095 0.059 0.105 0.119 0.142 0.124 0.122 0.135 0.16 0.168 0.173 0.171 0.177 0.147 0.183 0.192 0.17 0.142 0.149 0.168 0.142 0.124 0.142 0.121 0.103 0.103 0.102 0.099 0.105 0.155 0.146 0.166 0.156 0.145 0.175 0.189 0.186 0.183 0.159 0.187 0.193 0.159 0.191 0.176 0.17 0.142 0.18 0.158 0.132 0.131 0.123 0.1 0.1 0.088 0.155 0.146 0.101 0.113 0.147 0.176 0.176 0.169 0.182 0.172 0.177 0.18 0.156 0.098 0.143 0.17 0.148 0.164 0.163 0.134 0.152 0.146 0.173 0.176 0.181 0.149 0.117 0.147 0.148 0.147 0.136 0.154 0.187 0.219 0.179 0.185 0.209 0.204 0.191 0.186 0.205 0.166 0.151 0.167 0.155 0.087 0.114 0.098 0.081 0.129 0.141 0.17 0.154 0.159 0.136 0.161 0.122 0.15 0.134 0.135 0.144 0.104 0.164 0.118 0.183 0.178 0.08 0.057 0.146 0.114 0.13 0.142 0.126 0.117 0.138 0.139 0.137 0.124 0.095 0.065 0.05 0.032 0.029 0.019 0.008 0.006 0.005 0.015 0.031 0.042 0.053 0.049 0.056 0.067 0.087 0.114 0.201 0.222 0.18 0.148 0.121 0.09 0.067 
0.118 0.199 0.485 0.507 0.588 0.445 0.483 0.514 0.53 0.361 0.33 0.455 0.464 0.491 0.497 0.405 0.482 0.502 0.566 0.56 0.41 0.5 0.539 0.416 0.398 0.317 0.193 0.18 0.211 0.277 0.287 0.322 0.406 0.433 0.426 0.447 0.517 0.445 0.443 0.521 0.578 0.459 0.337 0.344 0.414 1 0.502 0.602 0.448 0.367 0.354 0.478 0.428 0.311 0.347 0.471 0.368 0.283 0.091 0.21 0.17 0.222 0.258 0.301 0.264 0.247 0.246 0.241 0.24 0.231 0.238 0.21 0.199 0.266 0.265 0.272 0.251 0.263 0.277 0.309 0.286 0.277 0.27 0.274 0.23 0.277 0.204 0.176 0.219 0.214 0.235 0.223 0.257 0.259 0.253 0.254 0.226 0.223 0.159 0.122 0.116 0.183 0.164 0.134 0.208 0.238 0.156 0.191 0.25 0.251 0.197 0.221 0.266 0.24 0.3 0.245 0.227 0.27 0.222 0.286 0.265 0.243 0.237 0.229 0.233 0.246 0.23 0.182 0.189 0.137 0.219 0.257 0.178 0.216 0.219 0.204 0.201 0.204 0.186 0.125 0.084 0.152 0.193 0.216 0.248 0.258 0.257 0.268 0.257 0.24 0.192 0.136 0.228 0.171 0.22 0.242 0.27 0.257 0.205 0.227 0.235 0.181 0.205 0.231 0.268 0.25 0.203 0.213 0.261 0.225 0.187 0.214 0.226 0.185 0.185 0.167 0.183 0.194 0.133 0.156 0.191 0.233 0.222 0.235 0.22 0.276 0.237 0.162 0.149 0.247 0.234 0.255 0.262 0.185 0.218 0.239 0.176 0.197 0.246 0.235 0.187 0.153 0.183 0.194 0.134 0.11 0.122 0.076 0.123 0.089 0.173 0.163 0.194 0.168 0.164 0.183 0.242 0.24 0.251 0.24 0.259 0.211 0.265 0.287 0.252 0.202 0.213 0.248 0.201 0.161 0.189 0.168 0.162 0.147 0.155 0.143 0.135 0.22 0.202 0.245 0.231 0.237 0.267 0.286 0.281 0.275 0.215 0.28 0.287 0.235 0.288 0.271 0.249 0.226 0.261 0.237 0.189 0.206 0.176 0.164 0.154 0.127 0.234 0.218 0.163 0.167 0.219 0.256 0.255 0.249 0.276 0.258 0.259 0.262 0.228 0.151 0.243 0.269 0.233 0.26 0.236 0.185 0.238 0.231 0.256 0.268 0.268 0.231 0.194 0.231 0.207 0.224 0.209 0.203 0.268 0.293 0.247 0.255 0.288 0.267 0.253 0.247 0.247 0.221 0.196 0.221 0.194 0.129 0.147 0.145 0.118 0.174 0.152 0.206 0.219 0.214 0.18 0.227 0.163 0.204 0.206 0.199 0.211 0.149 0.234 0.166 0.274 0.239 0.217 0.059 0.102 0.138 0.156 0.164 0.129 0.13 0.138 0.141 0.087 0.081 0.132 0.128 0.141 0.149 0.133 0.146 0.152 0.156 0.171 0.126 0.124 0.132 0.084 0.06 0.096 0.047 0.048 0.094 0.114 0.092 0.07 0.105 0.106 0.119 0.125 0.147 0.13 0.114 0.137 0.15 0.121 0.117 0.091 0.087 0.17 0.201 0.189 0.287 0.224 0.334 0.352 0.274 0.274 0.328 0.313 0.274 0.179 0.057 0.132 0.176 0.279 0.294 0.369 0.314 0.314 0.289 0.291 0.28 0.251 0.271 0.228 0.209 0.296 0.275 0.281 0.276 0.284 0.293 0.305 0.314 0.302 0.279 0.29 0.276 0.302 0.213 0.197 0.245 0.22 0.247 0.261 0.275 0.306 0.292 0.309 0.245 0.259 0.179 0.155 0.151 0.25 0.219 0.186 0.271 0.303 0.211 0.266 0.349 0.326 0.368 0.351 0.347 0.395 0.479 0.333 0.342 0.327 0.278 0.347 0.326 0.283 0.285 0.28 0.289 0.271 0.293 0.21 0.196 0.153 0.266 0.317 0.213 0.258 0.265 0.265 0.254 0.273 0.305 0.276 0.161 0.222 0.252 0.267 0.29 0.314 0.284 0.29 0.295 0.274 0.222 0.17 0.268 0.207 0.272 0.29 0.324 0.313 0.256 0.261 0.266 0.231 0.228 0.259 0.304 0.267 0.211 0.234 0.278 0.241 0.206 0.233 0.243 0.183 0.177 0.174 0.181 0.215 0.128 0.154 0.205 0.244 0.234 0.259 0.265 0.299 0.25 0.173 0.189 0.261 0.257 0.276 0.269 0.209 0.247 0.248 0.208 0.215 0.263 0.235 0.192 0.176 0.206 0.198 0.139 0.114 0.142 0.099 0.145 0.086 0.175 0.174 0.212 0.153 0.174 0.194 0.245 0.256 0.266 0.27 0.288 0.244 0.287 0.303 0.264 0.204 0.213 0.253 0.198 0.178 0.208 0.171 0.159 0.131 0.166 0.148 0.147 0.235 0.217 0.261 0.261 0.26 0.284 0.301 0.296 0.297 0.249 0.301 0.303 0.262 0.297 0.282 0.271 0.239 0.277 0.245 0.203 0.188 0.183 0.169 0.152 0.109 0.237 0.243 0.153 0.171 0.216 0.279 0.279 0.262 0.302 0.27 0.273 0.271 0.242 0.163 0.224 0.276 0.23 0.254 0.243 0.195 0.239 0.231 0.278 0.277 0.28 0.243 0.172 0.24 0.216 0.238 0.228 0.221 0.295 0.327 0.283 0.289 0.326 0.308 0.275 0.285 0.295 0.245 0.217 0.241 0.233 0.122 0.155 0.146 0.11 0.184 0.193 0.261 0.242 0.248 0.189 0.277 0.204 0.238 0.218 0.218 0.231 0.169 0.245 0.172 0.286 0.25 0.108 0.066 0.231 0.161 0.194 0.218 0.242 0.257 0.281 0.264 0.26 0.23 0.184 0.106 0.085 0.062 0.054 0.03 0.014 0.005 0.006 0.027 0.053 0.083 0.095 0.091 0.095 0.122 0.153 0.22 0.393 0.473 0.397 0.282 0.208 0.15 0.108 
0.087 0.162 0.284 0.346 0.402 0.31 0.317 0.335 0.355 0.258 0.2 0.308 0.289 0.336 0.343 0.285 0.353 0.352 0.39 0.408 0.298 0.328 0.375 0.301 0.269 0.224 0.145 0.127 0.151 0.2 0.21 0.238 0.276 0.31 0.306 0.314 0.342 0.299 0.309 0.347 0.377 0.302 0.224 0.232 0.295 0.505 1 0.588 0.524 0.5 0.427 0.496 0.444 0.315 0.353 0.436 0.35 0.268 0.093 0.21 0.251 0.352 0.397 0.48 0.431 0.408 0.406 0.364 0.412 0.419 0.411 0.35 0.32 0.43 0.413 0.435 0.401 0.425 0.453 0.494 0.46 0.441 0.41 0.446 0.382 0.428 0.325 0.278 0.336 0.335 0.349 0.337 0.397 0.371 0.388 0.398 0.401 0.342 0.258 0.184 0.178 0.295 0.268 0.24 0.336 0.362 0.263 0.307 0.414 0.408 0.31 0.345 0.428 0.384 0.41 0.33 0.305 0.424 0.366 0.447 0.428 0.395 0.378 0.377 0.358 0.357 0.372 0.253 0.273 0.216 0.334 0.394 0.284 0.335 0.339 0.316 0.312 0.318 0.334 0.209 0.152 0.274 0.307 0.35 0.402 0.408 0.407 0.41 0.39 0.37 0.305 0.24 0.349 0.266 0.338 0.388 0.438 0.426 0.35 0.366 0.371 0.319 0.355 0.368 0.449 0.412 0.334 0.355 0.42 0.368 0.342 0.37 0.366 0.305 0.278 0.259 0.279 0.344 0.236 0.253 0.322 0.383 0.364 0.396 0.391 0.456 0.39 0.277 0.24 0.392 0.376 0.403 0.411 0.309 0.355 0.368 0.297 0.33 0.405 0.365 0.312 0.276 0.323 0.313 0.218 0.163 0.218 0.137 0.197 0.123 0.263 0.281 0.325 0.261 0.273 0.305 0.368 0.379 0.394 0.389 0.415 0.351 0.418 0.452 0.388 0.323 0.341 0.397 0.303 0.292 0.33 0.267 0.237 0.221 0.245 0.241 0.237 0.361 0.349 0.418 0.389 0.38 0.442 0.451 0.446 0.441 0.345 0.445 0.464 0.393 0.451 0.435 0.4 0.368 0.413 0.38 0.319 0.319 0.288 0.257 0.248 0.193 0.365 0.374 0.24 0.239 0.353 0.413 0.407 0.383 0.445 0.41 0.43 0.436 0.38 0.238 0.373 0.433 0.363 0.42 0.382 0.295 0.363 0.362 0.423 0.423 0.433 0.379 0.309 0.374 0.329 0.346 0.338 0.336 0.416 0.454 0.404 0.398 0.445 0.419 0.399 0.387 0.396 0.327 0.296 0.331 0.311 0.221 0.235 0.23 0.185 0.264 0.242 0.326 0.36 0.362 0.275 0.369 0.263 0.343 0.345 0.336 0.347 0.239 0.373 0.259 0.433 0.388 0.356 0.088 0.142 0.19 0.194 0.212 0.169 0.173 0.191 0.197 0.123 0.115 0.176 0.17 0.189 0.195 0.178 0.195 0.208 0.21 0.223 0.158 0.17 0.174 0.104 0.08 0.129 0.076 0.061 0.115 0.156 0.127 0.088 0.142 0.131 0.144 0.171 0.195 0.155 0.159 0.185 0.207 0.167 0.153 0.143 0.13 0.214 0.297 0.244 0.343 0.269 0.366 0.398 0.324 0.348 0.365 0.363 0.312 0.212 0.063 0.189 0.321 0.464 0.497 0.635 0.556 0.549 0.486 0.477 0.464 0.408 0.44 0.369 0.352 0.483 0.493 0.473 0.441 0.481 0.472 0.518 0.501 0.494 0.45 0.47 0.448 0.509 0.367 0.295 0.388 0.385 0.42 0.429 0.485 0.508 0.486 0.511 0.415 0.434 0.318 0.278 0.26 0.415 0.377 0.327 0.472 0.545 0.397 0.465 0.61 0.601 0.674 0.61 0.617 0.689 0.793 0.569 0.533 0.576 0.464 0.593 0.566 0.513 0.489 0.464 0.467 0.434 0.467 0.327 0.326 0.267 0.422 0.511 0.355 0.444 0.449 0.421 0.417 0.439 0.507 0.363 0.215 0.354 0.412 0.462 0.499 0.496 0.465 0.497 0.486 0.449 0.35 0.292 0.433 0.321 0.419 0.471 0.53 0.494 0.389 0.412 0.427 0.342 0.353 0.417 0.471 0.419 0.309 0.343 0.424 0.382 0.316 0.342 0.383 0.302 0.268 0.277 0.301 0.35 0.216 0.285 0.338 0.384 0.372 0.393 0.423 0.479 0.417 0.258 0.283 0.424 0.432 0.457 0.439 0.329 0.388 0.387 0.333 0.354 0.442 0.401 0.34 0.286 0.321 0.334 0.24 0.184 0.227 0.156 0.233 0.179 0.302 0.3 0.36 0.293 0.298 0.312 0.394 0.432 0.441 0.43 0.444 0.373 0.442 0.479 0.401 0.329 0.351 0.411 0.311 0.302 0.336 0.271 0.272 0.239 0.245 0.27 0.249 0.376 0.357 0.416 0.39 0.389 0.449 0.488 0.474 0.471 0.392 0.476 0.48 0.409 0.465 0.464 0.417 0.363 0.436 0.377 0.312 0.294 0.294 0.272 0.257 0.208 0.401 0.392 0.275 0.281 0.351 0.444 0.43 0.413 0.48 0.431 0.436 0.435 0.385 0.24 0.366 0.439 0.374 0.405 0.386 0.288 0.377 0.385 0.454 0.435 0.446 0.376 0.267 0.365 0.352 0.395 0.357 0.366 0.477 0.548 0.449 0.461 0.543 0.504 0.488 0.477 0.51 0.432 0.377 0.42 0.407 0.258 0.285 0.291 0.228 0.337 0.328 0.409 0.419 0.407 0.322 0.432 0.311 0.372 0.34 0.32 0.328 0.233 0.386 0.287 0.447 0.393 0.211 0.119 0.401 0.133 0.146 0.166 0.186 0.202 0.244 0.27 0.301 0.287 0.232 0.161 0.116 0.083 0.077 0.061 0.028 0.009 0.023 0.049 0.087 0.114 0.124 0.13 0.131 0.156 0.201 0.265 0.359 0.398 0.347 0.228 0.15 0.099 0.083 
0.082 0.135 0.282 0.321 0.391 0.299 0.307 0.349 0.359 0.256 0.221 0.318 0.313 0.333 0.36 0.294 0.344 0.359 0.404 0.408 0.301 0.386 0.468 0.326 0.308 0.246 0.141 0.117 0.125 0.174 0.203 0.237 0.29 0.332 0.309 0.311 0.368 0.328 0.318 0.369 0.388 0.31 0.223 0.234 0.267 0.486 0.484 1 0.454 0.359 0.363 0.428 0.404 0.266 0.311 0.419 0.318 0.232 0.071 0.163 0.147 0.228 0.246 0.306 0.272 0.257 0.254 0.245 0.245 0.261 0.24 0.211 0.197 0.266 0.262 0.276 0.261 0.254 0.281 0.313 0.29 0.273 0.246 0.284 0.218 0.273 0.199 0.146 0.199 0.195 0.219 0.224 0.258 0.254 0.253 0.252 0.234 0.213 0.154 0.129 0.127 0.196 0.164 0.147 0.233 0.252 0.158 0.201 0.266 0.244 0.216 0.237 0.279 0.256 0.285 0.236 0.214 0.269 0.23 0.286 0.267 0.255 0.244 0.245 0.23 0.229 0.235 0.169 0.2 0.142 0.2 0.251 0.18 0.207 0.198 0.194 0.194 0.194 0.213 0.137 0.097 0.161 0.199 0.216 0.247 0.246 0.249 0.259 0.246 0.226 0.194 0.149 0.219 0.176 0.22 0.241 0.272 0.245 0.204 0.239 0.238 0.197 0.205 0.234 0.271 0.246 0.193 0.22 0.257 0.222 0.196 0.226 0.232 0.189 0.176 0.166 0.18 0.209 0.123 0.148 0.179 0.233 0.226 0.236 0.221 0.263 0.225 0.151 0.156 0.234 0.228 0.247 0.243 0.172 0.206 0.224 0.187 0.203 0.247 0.225 0.179 0.156 0.181 0.189 0.132 0.115 0.126 0.085 0.125 0.076 0.162 0.167 0.207 0.165 0.168 0.178 0.225 0.248 0.247 0.248 0.246 0.213 0.254 0.279 0.244 0.203 0.217 0.242 0.201 0.178 0.204 0.181 0.153 0.148 0.159 0.152 0.15 0.218 0.21 0.252 0.234 0.228 0.261 0.275 0.279 0.271 0.225 0.277 0.284 0.234 0.277 0.268 0.247 0.225 0.264 0.232 0.198 0.206 0.178 0.146 0.15 0.124 0.247 0.221 0.153 0.162 0.216 0.25 0.256 0.231 0.273 0.262 0.266 0.261 0.233 0.13 0.222 0.261 0.225 0.257 0.229 0.185 0.229 0.233 0.262 0.265 0.263 0.233 0.174 0.242 0.226 0.236 0.231 0.205 0.265 0.286 0.242 0.235 0.293 0.262 0.249 0.229 0.251 0.2 0.177 0.206 0.2 0.12 0.129 0.129 0.096 0.162 0.16 0.206 0.202 0.198 0.167 0.216 0.159 0.198 0.202 0.2 0.213 0.155 0.222 0.153 0.264 0.235 0.213 0.056 0.092 0.115 0.141 0.153 0.111 0.136 0.137 0.129 0.086 0.075 0.126 0.119 0.122 0.135 0.118 0.137 0.136 0.147 0.15 0.099 0.112 0.129 0.07 0.054 0.075 0.038 0.037 0.07 0.1 0.079 0.052 0.097 0.085 0.094 0.107 0.135 0.112 0.106 0.126 0.133 0.108 0.097 0.071 0.081 0.148 0.213 0.187 0.263 0.198 0.302 0.314 0.25 0.276 0.323 0.291 0.239 0.166 0.059 0.142 0.182 0.298 0.3 0.374 0.328 0.325 0.292 0.277 0.264 0.247 0.254 0.216 0.203 0.276 0.284 0.293 0.269 0.275 0.298 0.315 0.297 0.289 0.266 0.28 0.256 0.307 0.219 0.187 0.253 0.237 0.261 0.267 0.283 0.311 0.286 0.315 0.248 0.267 0.169 0.154 0.156 0.256 0.235 0.188 0.278 0.319 0.238 0.273 0.344 0.346 0.358 0.347 0.357 0.39 0.481 0.348 0.372 0.349 0.284 0.351 0.338 0.3 0.296 0.275 0.279 0.262 0.283 0.192 0.192 0.175 0.268 0.297 0.218 0.272 0.283 0.258 0.261 0.267 0.293 0.237 0.137 0.226 0.239 0.262 0.294 0.292 0.259 0.295 0.269 0.256 0.225 0.172 0.25 0.184 0.251 0.283 0.31 0.299 0.227 0.23 0.251 0.214 0.225 0.245 0.279 0.256 0.19 0.208 0.251 0.247 0.191 0.221 0.222 0.183 0.164 0.167 0.176 0.21 0.142 0.166 0.22 0.244 0.242 0.243 0.259 0.296 0.262 0.165 0.16 0.26 0.276 0.271 0.28 0.192 0.233 0.243 0.208 0.23 0.262 0.244 0.194 0.165 0.192 0.214 0.136 0.096 0.143 0.086 0.143 0.088 0.181 0.175 0.217 0.177 0.173 0.189 0.242 0.254 0.26 0.26 0.269 0.22 0.269 0.293 0.249 0.195 0.21 0.26 0.187 0.187 0.197 0.173 0.165 0.161 0.154 0.159 0.156 0.233 0.215 0.262 0.246 0.257 0.277 0.302 0.296 0.292 0.239 0.293 0.295 0.25 0.293 0.282 0.261 0.244 0.269 0.243 0.197 0.195 0.183 0.177 0.169 0.127 0.244 0.233 0.169 0.174 0.22 0.265 0.261 0.247 0.292 0.264 0.264 0.271 0.242 0.166 0.226 0.283 0.235 0.249 0.246 0.203 0.231 0.241 0.27 0.275 0.272 0.223 0.182 0.228 0.22 0.235 0.218 0.223 0.284 0.308 0.27 0.266 0.301 0.292 0.287 0.284 0.293 0.249 0.229 0.256 0.232 0.136 0.169 0.166 0.131 0.189 0.185 0.249 0.241 0.239 0.186 0.244 0.177 0.214 0.202 0.193 0.203 0.165 0.234 0.175 0.279 0.249 0.127 0.075 0.229 0.125 0.161 0.175 0.158 0.193 0.226 0.24 0.219 0.204 0.16 0.099 0.084 0.053 0.04 0.038 0.012 0.004 0.011 0.028 0.046 0.075 0.083 0.087 0.087 0.113 0.153 0.209 0.324 0.366 0.313 0.192 0.15 0.103 0.088 
0.073 0.148 0.252 0.363 0.392 0.316 0.326 0.332 0.343 0.243 0.204 0.302 0.276 0.316 0.346 0.293 0.353 0.326 0.379 0.412 0.281 0.312 0.362 0.297 0.252 0.207 0.11 0.102 0.124 0.172 0.184 0.197 0.244 0.273 0.25 0.256 0.302 0.281 0.267 0.315 0.33 0.266 0.189 0.188 0.228 0.407 0.467 0.484 1 0.491 0.606 0.71 0.566 0.403 0.492 0.57 0.455 0.332 0.113 0.258 0.226 0.299 0.305 0.384 0.353 0.327 0.321 0.29 0.304 0.299 0.294 0.254 0.244 0.334 0.324 0.321 0.303 0.334 0.343 0.377 0.375 0.359 0.329 0.346 0.289 0.343 0.247 0.199 0.266 0.255 0.292 0.286 0.328 0.322 0.341 0.324 0.293 0.257 0.196 0.129 0.137 0.23 0.201 0.172 0.241 0.294 0.2 0.232 0.312 0.31 0.273 0.297 0.35 0.331 0.374 0.305 0.292 0.337 0.297 0.351 0.337 0.314 0.299 0.296 0.283 0.287 0.299 0.193 0.218 0.176 0.258 0.311 0.228 0.259 0.277 0.257 0.248 0.256 0.288 0.176 0.109 0.214 0.241 0.266 0.322 0.321 0.314 0.32 0.304 0.288 0.248 0.189 0.273 0.227 0.263 0.317 0.349 0.322 0.257 0.266 0.274 0.241 0.242 0.283 0.334 0.31 0.237 0.25 0.308 0.28 0.234 0.264 0.277 0.247 0.21 0.204 0.213 0.265 0.161 0.195 0.251 0.295 0.271 0.285 0.302 0.34 0.299 0.199 0.172 0.287 0.29 0.299 0.305 0.237 0.256 0.282 0.247 0.266 0.311 0.294 0.235 0.194 0.228 0.237 0.166 0.127 0.177 0.121 0.17 0.098 0.208 0.211 0.252 0.205 0.216 0.243 0.291 0.291 0.309 0.305 0.308 0.281 0.32 0.343 0.299 0.253 0.263 0.296 0.243 0.211 0.232 0.206 0.181 0.176 0.183 0.189 0.182 0.265 0.247 0.303 0.279 0.29 0.329 0.334 0.336 0.332 0.281 0.334 0.345 0.294 0.338 0.328 0.298 0.254 0.309 0.292 0.231 0.231 0.228 0.192 0.176 0.146 0.292 0.285 0.202 0.2 0.249 0.312 0.297 0.288 0.336 0.311 0.324 0.318 0.286 0.18 0.297 0.323 0.267 0.314 0.292 0.235 0.275 0.286 0.296 0.31 0.307 0.282 0.212 0.271 0.245 0.287 0.274 0.266 0.328 0.366 0.298 0.314 0.361 0.348 0.316 0.3 0.316 0.258 0.24 0.283 0.244 0.155 0.169 0.176 0.135 0.22 0.225 0.283 0.293 0.271 0.229 0.277 0.21 0.244 0.242 0.235 0.24 0.176 0.273 0.21 0.318 0.29 0.256 0.069 0.117 0.171 0.2 0.207 0.173 0.188 0.193 0.196 0.137 0.125 0.168 0.173 0.189 0.196 0.159 0.184 0.199 0.211 0.218 0.164 0.164 0.171 0.111 0.077 0.13 0.08 0.067 0.12 0.155 0.125 0.087 0.143 0.141 0.162 0.16 0.187 0.163 0.165 0.185 0.189 0.173 0.157 0.128 0.111 0.201 0.264 0.238 0.402 0.305 0.47 0.492 0.377 0.437 0.499 0.444 0.379 0.224 0.081 0.196 0.244 0.36 0.378 0.464 0.394 0.383 0.347 0.341 0.315 0.286 0.325 0.285 0.273 0.373 0.348 0.344 0.324 0.348 0.349 0.385 0.365 0.368 0.345 0.369 0.339 0.388 0.277 0.244 0.304 0.309 0.331 0.335 0.374 0.379 0.358 0.375 0.3 0.319 0.233 0.187 0.193 0.286 0.252 0.229 0.334 0.365 0.246 0.314 0.407 0.4 0.399 0.424 0.435 0.453 0.575 0.425 0.513 0.427 0.349 0.43 0.406 0.377 0.367 0.332 0.324 0.317 0.335 0.226 0.248 0.181 0.294 0.357 0.259 0.309 0.314 0.297 0.287 0.288 0.34 0.246 0.145 0.232 0.271 0.322 0.346 0.348 0.34 0.357 0.342 0.318 0.254 0.21 0.307 0.248 0.311 0.344 0.372 0.361 0.278 0.311 0.311 0.256 0.272 0.301 0.347 0.321 0.235 0.27 0.32 0.299 0.241 0.269 0.287 0.237 0.216 0.224 0.232 0.269 0.167 0.207 0.265 0.301 0.304 0.308 0.31 0.357 0.309 0.199 0.213 0.311 0.312 0.328 0.336 0.257 0.286 0.31 0.271 0.271 0.33 0.299 0.256 0.224 0.246 0.25 0.174 0.128 0.168 0.13 0.175 0.115 0.233 0.232 0.277 0.24 0.229 0.234 0.297 0.31 0.333 0.311 0.338 0.273 0.319 0.353 0.311 0.267 0.262 0.323 0.243 0.238 0.243 0.213 0.209 0.196 0.204 0.192 0.192 0.283 0.269 0.324 0.299 0.298 0.351 0.363 0.364 0.349 0.303 0.353 0.362 0.308 0.364 0.349 0.323 0.288 0.338 0.301 0.263 0.237 0.215 0.191 0.189 0.172 0.309 0.295 0.195 0.228 0.272 0.334 0.32 0.303 0.36 0.318 0.331 0.328 0.298 0.172 0.284 0.331 0.275 0.289 0.293 0.224 0.291 0.297 0.338 0.333 0.332 0.288 0.219 0.284 0.275 0.294 0.279 0.291 0.371 0.406 0.321 0.341 0.384 0.374 0.35 0.34 0.373 0.304 0.274 0.294 0.27 0.169 0.192 0.194 0.136 0.222 0.233 0.311 0.27 0.29 0.206 0.318 0.23 0.28 0.251 0.243 0.257 0.198 0.286 0.23 0.333 0.301 0.144 0.086 0.297 0.125 0.153 0.183 0.209 0.265 0.332 0.361 0.334 0.329 0.243 0.16 0.115 0.09 0.078 0.057 0.024 0.011 0.015 0.041 0.078 0.115 0.131 0.134 0.13 0.176 0.229 0.319 0.509 0.491 0.386 0.22 0.152 0.1 0.076 
0.086 0.151 0.276 0.346 0.39 0.314 0.318 0.339 0.36 0.24 0.211 0.318 0.304 0.354 0.371 0.309 0.354 0.367 0.4 0.415 0.302 0.357 0.378 0.317 0.277 0.237 0.128 0.104 0.131 0.185 0.2 0.231 0.277 0.325 0.304 0.299 0.345 0.285 0.291 0.332 0.364 0.289 0.196 0.211 0.25 0.424 0.562 0.544 0.653 1 0.597 0.641 0.612 0.417 0.463 0.558 0.475 0.354 0.12 0.273 0.299 0.367 0.398 0.479 0.434 0.408 0.402 0.373 0.399 0.377 0.387 0.343 0.318 0.425 0.413 0.423 0.394 0.413 0.426 0.485 0.464 0.447 0.415 0.457 0.383 0.446 0.316 0.275 0.347 0.345 0.373 0.366 0.413 0.391 0.41 0.403 0.369 0.335 0.259 0.192 0.193 0.323 0.284 0.232 0.333 0.386 0.263 0.34 0.402 0.406 0.351 0.382 0.437 0.409 0.441 0.362 0.326 0.424 0.368 0.451 0.427 0.42 0.388 0.362 0.37 0.372 0.364 0.259 0.277 0.211 0.344 0.407 0.297 0.335 0.338 0.323 0.309 0.307 0.345 0.214 0.157 0.296 0.339 0.352 0.428 0.406 0.411 0.404 0.403 0.362 0.286 0.226 0.347 0.292 0.347 0.39 0.442 0.43 0.328 0.365 0.355 0.307 0.33 0.353 0.429 0.4 0.281 0.319 0.395 0.355 0.301 0.339 0.348 0.295 0.269 0.242 0.263 0.303 0.195 0.223 0.302 0.369 0.352 0.365 0.37 0.421 0.365 0.251 0.216 0.367 0.368 0.366 0.395 0.287 0.319 0.355 0.307 0.328 0.394 0.375 0.306 0.242 0.298 0.317 0.234 0.164 0.207 0.135 0.217 0.125 0.276 0.251 0.32 0.258 0.258 0.284 0.362 0.358 0.389 0.388 0.41 0.349 0.407 0.437 0.373 0.334 0.336 0.396 0.298 0.281 0.318 0.252 0.226 0.218 0.226 0.224 0.21 0.324 0.304 0.381 0.367 0.367 0.43 0.438 0.43 0.439 0.354 0.423 0.446 0.393 0.442 0.437 0.406 0.351 0.409 0.365 0.312 0.297 0.275 0.252 0.245 0.198 0.364 0.344 0.242 0.268 0.306 0.396 0.397 0.368 0.432 0.399 0.427 0.422 0.392 0.253 0.364 0.429 0.364 0.407 0.376 0.324 0.359 0.356 0.408 0.404 0.422 0.343 0.264 0.358 0.32 0.355 0.338 0.325 0.426 0.467 0.403 0.397 0.47 0.441 0.421 0.396 0.426 0.349 0.33 0.351 0.325 0.229 0.237 0.237 0.192 0.282 0.266 0.342 0.344 0.356 0.254 0.357 0.275 0.324 0.309 0.313 0.318 0.23 0.348 0.24 0.415 0.377 0.341 0.096 0.164 0.215 0.249 0.251 0.208 0.221 0.237 0.236 0.151 0.131 0.212 0.199 0.228 0.236 0.201 0.233 0.226 0.248 0.252 0.195 0.205 0.189 0.127 0.087 0.158 0.081 0.061 0.14 0.177 0.152 0.108 0.164 0.161 0.182 0.201 0.232 0.201 0.189 0.224 0.216 0.181 0.17 0.14 0.146 0.231 0.324 0.26 0.427 0.31 0.458 0.505 0.384 0.436 0.472 0.459 0.363 0.241 0.077 0.19 0.29 0.46 0.473 0.597 0.535 0.509 0.456 0.422 0.414 0.37 0.418 0.36 0.344 0.452 0.441 0.44 0.4 0.465 0.448 0.496 0.494 0.482 0.427 0.463 0.406 0.487 0.352 0.285 0.382 0.358 0.4 0.421 0.47 0.5 0.473 0.488 0.378 0.413 0.281 0.251 0.234 0.374 0.34 0.267 0.442 0.496 0.343 0.436 0.551 0.539 0.531 0.587 0.564 0.606 0.857 0.597 0.519 0.527 0.452 0.546 0.543 0.473 0.47 0.428 0.437 0.424 0.453 0.327 0.323 0.261 0.403 0.487 0.354 0.416 0.424 0.385 0.369 0.384 0.428 0.312 0.194 0.311 0.361 0.412 0.452 0.472 0.43 0.452 0.45 0.427 0.329 0.263 0.42 0.324 0.396 0.442 0.487 0.466 0.385 0.402 0.392 0.325 0.34 0.392 0.444 0.415 0.293 0.352 0.413 0.361 0.309 0.345 0.352 0.287 0.268 0.263 0.287 0.339 0.209 0.262 0.344 0.392 0.375 0.405 0.408 0.452 0.395 0.259 0.285 0.395 0.406 0.416 0.424 0.319 0.375 0.392 0.336 0.359 0.413 0.384 0.34 0.286 0.317 0.321 0.233 0.188 0.222 0.139 0.212 0.129 0.296 0.291 0.35 0.288 0.275 0.298 0.372 0.399 0.416 0.415 0.425 0.374 0.428 0.457 0.396 0.335 0.308 0.39 0.312 0.267 0.31 0.278 0.25 0.232 0.254 0.233 0.25 0.365 0.349 0.419 0.372 0.37 0.44 0.471 0.46 0.45 0.353 0.457 0.478 0.404 0.456 0.449 0.413 0.378 0.429 0.371 0.331 0.3 0.293 0.257 0.254 0.185 0.358 0.363 0.258 0.266 0.342 0.418 0.41 0.394 0.459 0.416 0.416 0.415 0.36 0.228 0.369 0.426 0.386 0.402 0.402 0.298 0.36 0.377 0.426 0.433 0.429 0.368 0.276 0.373 0.327 0.382 0.348 0.358 0.469 0.512 0.429 0.435 0.494 0.478 0.467 0.459 0.48 0.392 0.356 0.386 0.383 0.221 0.245 0.249 0.191 0.321 0.298 0.382 0.379 0.366 0.319 0.406 0.311 0.363 0.334 0.324 0.327 0.243 0.368 0.278 0.432 0.399 0.181 0.124 0.363 0.144 0.16 0.189 0.212 0.25 0.291 0.349 0.368 0.338 0.258 0.175 0.128 0.087 0.081 0.065 0.019 0.007 0.024 0.044 0.085 0.12 0.149 0.147 0.151 0.173 0.243 0.311 0.459 0.48 0.39 0.242 0.181 0.102 0.086 
0.068 0.114 0.22 0.325 0.372 0.287 0.299 0.312 0.334 0.202 0.202 0.283 0.274 0.314 0.328 0.284 0.337 0.346 0.368 0.386 0.291 0.313 0.325 0.284 0.246 0.212 0.123 0.103 0.105 0.166 0.181 0.204 0.242 0.273 0.257 0.252 0.302 0.277 0.265 0.315 0.324 0.267 0.18 0.177 0.208 0.367 0.426 0.426 0.634 0.479 1 0.752 0.558 0.481 0.556 0.596 0.475 0.352 0.107 0.238 0.223 0.3 0.323 0.399 0.354 0.327 0.32 0.313 0.306 0.296 0.307 0.273 0.261 0.347 0.332 0.337 0.32 0.328 0.351 0.388 0.37 0.341 0.315 0.344 0.301 0.349 0.257 0.226 0.274 0.257 0.297 0.296 0.329 0.329 0.315 0.326 0.28 0.274 0.183 0.169 0.155 0.261 0.213 0.179 0.284 0.321 0.204 0.259 0.339 0.338 0.292 0.323 0.364 0.339 0.416 0.322 0.332 0.355 0.306 0.377 0.354 0.332 0.32 0.313 0.294 0.302 0.289 0.211 0.205 0.178 0.269 0.309 0.215 0.257 0.267 0.246 0.251 0.244 0.275 0.157 0.123 0.231 0.27 0.278 0.317 0.322 0.321 0.327 0.312 0.281 0.234 0.18 0.268 0.215 0.266 0.312 0.347 0.334 0.261 0.29 0.304 0.247 0.268 0.297 0.345 0.318 0.24 0.271 0.328 0.287 0.25 0.262 0.294 0.238 0.213 0.203 0.228 0.266 0.169 0.205 0.25 0.288 0.305 0.294 0.303 0.341 0.287 0.193 0.189 0.303 0.301 0.309 0.335 0.243 0.278 0.292 0.24 0.261 0.325 0.293 0.248 0.213 0.247 0.249 0.172 0.13 0.155 0.107 0.172 0.103 0.218 0.222 0.265 0.217 0.228 0.233 0.282 0.309 0.313 0.307 0.323 0.279 0.321 0.342 0.287 0.241 0.251 0.307 0.226 0.223 0.26 0.21 0.19 0.192 0.187 0.193 0.185 0.277 0.269 0.328 0.31 0.294 0.337 0.35 0.354 0.352 0.27 0.345 0.361 0.31 0.352 0.337 0.309 0.29 0.326 0.289 0.244 0.245 0.215 0.196 0.193 0.143 0.299 0.29 0.196 0.211 0.272 0.335 0.323 0.301 0.35 0.318 0.334 0.332 0.291 0.187 0.281 0.325 0.262 0.323 0.288 0.235 0.28 0.278 0.319 0.332 0.334 0.29 0.229 0.281 0.257 0.278 0.266 0.258 0.333 0.362 0.303 0.297 0.366 0.342 0.315 0.306 0.334 0.263 0.247 0.257 0.249 0.146 0.171 0.172 0.136 0.218 0.196 0.254 0.266 0.273 0.213 0.277 0.202 0.265 0.265 0.247 0.255 0.194 0.273 0.176 0.338 0.301 0.27 0.088 0.141 0.225 0.253 0.28 0.214 0.243 0.251 0.251 0.159 0.147 0.234 0.215 0.245 0.268 0.23 0.271 0.263 0.278 0.292 0.222 0.231 0.225 0.149 0.11 0.184 0.095 0.078 0.155 0.204 0.165 0.126 0.19 0.185 0.201 0.208 0.246 0.229 0.221 0.244 0.249 0.205 0.179 0.154 0.153 0.272 0.312 0.306 0.489 0.356 0.636 0.604 0.504 0.598 0.598 0.542 0.471 0.319 0.086 0.214 0.236 0.324 0.343 0.427 0.374 0.352 0.333 0.309 0.32 0.298 0.316 0.284 0.263 0.357 0.348 0.346 0.304 0.338 0.345 0.366 0.352 0.371 0.332 0.344 0.317 0.367 0.249 0.225 0.281 0.285 0.312 0.309 0.346 0.364 0.343 0.355 0.308 0.279 0.209 0.158 0.184 0.276 0.26 0.196 0.284 0.344 0.253 0.294 0.401 0.395 0.379 0.393 0.408 0.413 0.533 0.404 0.427 0.39 0.315 0.405 0.387 0.351 0.337 0.322 0.321 0.307 0.306 0.242 0.227 0.207 0.298 0.341 0.248 0.305 0.295 0.278 0.268 0.284 0.322 0.233 0.139 0.242 0.269 0.315 0.339 0.349 0.348 0.337 0.327 0.308 0.256 0.193 0.286 0.218 0.275 0.322 0.352 0.347 0.268 0.294 0.309 0.26 0.28 0.293 0.347 0.33 0.24 0.27 0.314 0.29 0.239 0.27 0.273 0.228 0.204 0.202 0.218 0.267 0.176 0.223 0.265 0.306 0.308 0.303 0.312 0.349 0.303 0.211 0.21 0.299 0.305 0.323 0.316 0.248 0.271 0.294 0.251 0.251 0.324 0.326 0.258 0.209 0.25 0.269 0.165 0.128 0.161 0.099 0.167 0.099 0.232 0.233 0.274 0.222 0.225 0.221 0.286 0.301 0.32 0.314 0.336 0.279 0.33 0.348 0.31 0.268 0.269 0.33 0.246 0.228 0.259 0.21 0.203 0.176 0.188 0.191 0.173 0.277 0.284 0.32 0.301 0.305 0.328 0.363 0.352 0.354 0.281 0.358 0.368 0.305 0.358 0.34 0.33 0.285 0.334 0.278 0.25 0.24 0.217 0.185 0.167 0.146 0.297 0.294 0.188 0.201 0.263 0.329 0.324 0.295 0.357 0.32 0.324 0.33 0.298 0.191 0.282 0.344 0.298 0.32 0.319 0.243 0.298 0.294 0.328 0.34 0.335 0.285 0.231 0.29 0.272 0.268 0.256 0.266 0.345 0.384 0.322 0.334 0.379 0.364 0.354 0.324 0.352 0.284 0.251 0.262 0.248 0.161 0.165 0.169 0.139 0.21 0.21 0.293 0.259 0.28 0.222 0.317 0.214 0.259 0.238 0.264 0.25 0.191 0.286 0.218 0.33 0.301 0.149 0.088 0.278 0.133 0.166 0.188 0.211 0.257 0.32 0.396 0.416 0.396 0.343 0.202 0.157 0.117 0.119 0.083 0.03 0.012 0.023 0.061 0.098 0.138 0.175 0.178 0.189 0.214 0.29 0.379 0.485 0.479 0.381 0.229 0.159 0.116 0.09 
0.08 0.12 0.264 0.358 0.401 0.329 0.33 0.336 0.362 0.243 0.22 0.316 0.311 0.337 0.351 0.297 0.35 0.358 0.393 0.423 0.302 0.335 0.371 0.312 0.274 0.238 0.143 0.115 0.122 0.185 0.191 0.214 0.272 0.302 0.288 0.295 0.352 0.305 0.291 0.341 0.339 0.276 0.197 0.189 0.221 0.383 0.416 0.426 0.62 0.441 0.648 1 0.63 0.469 0.544 0.68 0.539 0.383 0.133 0.246 0.217 0.304 0.287 0.376 0.33 0.311 0.304 0.319 0.298 0.285 0.294 0.267 0.232 0.323 0.307 0.31 0.296 0.333 0.316 0.354 0.337 0.329 0.322 0.334 0.269 0.324 0.236 0.206 0.262 0.257 0.286 0.287 0.329 0.315 0.304 0.316 0.271 0.276 0.186 0.138 0.141 0.235 0.199 0.176 0.268 0.3 0.205 0.25 0.327 0.333 0.296 0.297 0.349 0.328 0.4 0.319 0.316 0.349 0.282 0.36 0.342 0.33 0.306 0.293 0.277 0.27 0.295 0.232 0.226 0.161 0.269 0.322 0.213 0.27 0.274 0.262 0.254 0.259 0.262 0.183 0.114 0.221 0.243 0.269 0.325 0.324 0.305 0.318 0.316 0.29 0.236 0.198 0.293 0.222 0.271 0.301 0.344 0.331 0.277 0.28 0.273 0.234 0.253 0.277 0.327 0.292 0.229 0.245 0.295 0.276 0.241 0.261 0.261 0.209 0.199 0.203 0.22 0.244 0.147 0.162 0.24 0.282 0.261 0.293 0.278 0.334 0.294 0.199 0.191 0.29 0.293 0.299 0.31 0.244 0.267 0.272 0.235 0.248 0.306 0.273 0.24 0.194 0.227 0.238 0.152 0.121 0.134 0.091 0.155 0.119 0.215 0.215 0.257 0.204 0.219 0.204 0.27 0.286 0.303 0.297 0.312 0.275 0.318 0.343 0.281 0.242 0.246 0.31 0.26 0.219 0.25 0.215 0.207 0.192 0.181 0.188 0.174 0.267 0.245 0.3 0.282 0.273 0.323 0.342 0.337 0.336 0.263 0.338 0.343 0.3 0.339 0.322 0.304 0.272 0.307 0.276 0.24 0.228 0.212 0.197 0.162 0.136 0.287 0.27 0.184 0.187 0.257 0.303 0.299 0.285 0.334 0.306 0.329 0.316 0.279 0.184 0.286 0.32 0.267 0.318 0.288 0.223 0.275 0.275 0.312 0.321 0.328 0.265 0.222 0.272 0.251 0.272 0.239 0.259 0.332 0.347 0.292 0.296 0.348 0.321 0.303 0.298 0.31 0.25 0.22 0.272 0.233 0.144 0.157 0.166 0.122 0.211 0.207 0.251 0.273 0.264 0.213 0.281 0.188 0.243 0.238 0.222 0.267 0.194 0.281 0.204 0.317 0.298 0.268 0.103 0.161 0.213 0.253 0.288 0.213 0.236 0.251 0.254 0.15 0.155 0.217 0.205 0.241 0.25 0.226 0.266 0.259 0.269 0.291 0.214 0.217 0.207 0.136 0.098 0.178 0.095 0.082 0.148 0.183 0.155 0.111 0.173 0.166 0.19 0.196 0.239 0.215 0.203 0.225 0.238 0.199 0.186 0.151 0.155 0.276 0.307 0.31 0.452 0.342 0.535 0.58 0.463 0.502 0.629 0.56 0.47 0.305 0.092 0.192 0.217 0.322 0.338 0.412 0.369 0.356 0.31 0.304 0.298 0.284 0.284 0.258 0.239 0.336 0.322 0.326 0.292 0.329 0.325 0.34 0.353 0.337 0.306 0.321 0.299 0.341 0.237 0.2 0.262 0.25 0.275 0.279 0.319 0.338 0.326 0.337 0.295 0.294 0.209 0.166 0.164 0.265 0.253 0.218 0.31 0.35 0.252 0.285 0.372 0.375 0.364 0.376 0.384 0.398 0.488 0.382 0.409 0.368 0.296 0.392 0.384 0.329 0.336 0.292 0.304 0.288 0.311 0.24 0.235 0.199 0.306 0.348 0.242 0.301 0.301 0.289 0.288 0.295 0.326 0.24 0.158 0.229 0.275 0.321 0.323 0.339 0.307 0.326 0.314 0.312 0.258 0.189 0.302 0.226 0.283 0.313 0.35 0.334 0.28 0.295 0.296 0.26 0.265 0.299 0.34 0.302 0.241 0.273 0.314 0.295 0.239 0.247 0.268 0.214 0.197 0.197 0.213 0.256 0.161 0.208 0.238 0.283 0.269 0.291 0.296 0.332 0.301 0.201 0.221 0.296 0.301 0.319 0.326 0.246 0.287 0.285 0.26 0.267 0.312 0.292 0.253 0.217 0.264 0.265 0.179 0.146 0.179 0.122 0.161 0.107 0.215 0.224 0.256 0.233 0.216 0.219 0.275 0.283 0.303 0.303 0.311 0.271 0.311 0.34 0.297 0.242 0.251 0.295 0.235 0.207 0.24 0.197 0.194 0.175 0.194 0.192 0.178 0.278 0.252 0.301 0.291 0.29 0.322 0.349 0.339 0.337 0.279 0.335 0.345 0.304 0.337 0.334 0.303 0.28 0.318 0.284 0.236 0.226 0.205 0.196 0.194 0.153 0.279 0.278 0.188 0.2 0.272 0.311 0.312 0.293 0.339 0.301 0.305 0.308 0.282 0.175 0.271 0.317 0.274 0.308 0.284 0.219 0.276 0.268 0.319 0.32 0.319 0.276 0.203 0.254 0.25 0.27 0.255 0.251 0.331 0.356 0.299 0.314 0.358 0.357 0.335 0.328 0.356 0.279 0.256 0.283 0.276 0.166 0.185 0.186 0.146 0.213 0.215 0.282 0.268 0.287 0.229 0.294 0.234 0.261 0.243 0.241 0.253 0.176 0.277 0.201 0.318 0.299 0.146 0.089 0.266 0.137 0.18 0.191 0.208 0.28 0.355 0.428 0.425 0.39 0.318 0.202 0.147 0.098 0.105 0.068 0.027 0.008 0.02 0.047 0.104 0.14 0.165 0.175 0.175 0.234 0.259 0.385 0.575 0.546 0.422 0.262 0.181 0.112 0.094 
0.084 0.151 0.289 0.389 0.447 0.373 0.369 0.386 0.406 0.271 0.227 0.349 0.346 0.39 0.406 0.333 0.408 0.419 0.467 0.487 0.334 0.386 0.407 0.36 0.31 0.262 0.161 0.143 0.149 0.198 0.223 0.242 0.294 0.329 0.301 0.33 0.393 0.341 0.321 0.38 0.399 0.309 0.209 0.24 0.259 0.452 0.422 0.486 0.582 0.443 0.527 0.738 1 0.499 0.513 0.674 0.566 0.492 0.152 0.304 0.209 0.264 0.281 0.348 0.315 0.297 0.277 0.276 0.289 0.265 0.258 0.236 0.226 0.286 0.279 0.283 0.267 0.289 0.275 0.329 0.322 0.304 0.268 0.314 0.27 0.314 0.225 0.191 0.262 0.258 0.27 0.263 0.292 0.287 0.27 0.287 0.26 0.263 0.179 0.138 0.133 0.234 0.198 0.17 0.259 0.293 0.209 0.23 0.301 0.31 0.263 0.282 0.324 0.296 0.352 0.291 0.268 0.322 0.267 0.336 0.329 0.306 0.282 0.264 0.259 0.264 0.261 0.203 0.206 0.155 0.243 0.295 0.21 0.254 0.252 0.236 0.227 0.234 0.251 0.153 0.11 0.22 0.244 0.259 0.295 0.29 0.283 0.303 0.293 0.255 0.206 0.163 0.261 0.215 0.251 0.293 0.319 0.305 0.247 0.249 0.254 0.206 0.236 0.255 0.297 0.277 0.216 0.235 0.288 0.255 0.225 0.238 0.251 0.216 0.196 0.177 0.19 0.229 0.14 0.174 0.222 0.257 0.241 0.256 0.259 0.295 0.26 0.164 0.16 0.264 0.27 0.272 0.28 0.223 0.231 0.255 0.208 0.215 0.277 0.272 0.21 0.172 0.205 0.22 0.153 0.108 0.158 0.107 0.171 0.099 0.199 0.191 0.241 0.189 0.187 0.198 0.264 0.268 0.257 0.265 0.283 0.24 0.283 0.301 0.261 0.224 0.229 0.278 0.211 0.194 0.215 0.174 0.171 0.165 0.16 0.167 0.145 0.244 0.231 0.28 0.271 0.275 0.296 0.312 0.304 0.302 0.232 0.303 0.313 0.257 0.306 0.301 0.278 0.247 0.289 0.257 0.231 0.216 0.2 0.187 0.171 0.132 0.271 0.265 0.167 0.189 0.231 0.284 0.268 0.264 0.31 0.284 0.293 0.301 0.245 0.159 0.243 0.292 0.243 0.289 0.249 0.207 0.253 0.246 0.287 0.292 0.295 0.252 0.181 0.258 0.243 0.232 0.228 0.238 0.295 0.333 0.282 0.292 0.322 0.314 0.294 0.288 0.305 0.246 0.238 0.255 0.238 0.15 0.163 0.167 0.132 0.225 0.195 0.241 0.24 0.25 0.207 0.26 0.199 0.217 0.202 0.217 0.226 0.155 0.254 0.184 0.298 0.255 0.231 0.082 0.127 0.186 0.205 0.227 0.171 0.189 0.202 0.205 0.132 0.12 0.173 0.167 0.198 0.21 0.184 0.203 0.211 0.23 0.224 0.171 0.178 0.185 0.118 0.077 0.141 0.071 0.057 0.116 0.153 0.122 0.09 0.148 0.129 0.147 0.164 0.195 0.171 0.164 0.188 0.202 0.169 0.152 0.122 0.132 0.213 0.264 0.242 0.381 0.29 0.476 0.51 0.393 0.419 0.494 0.452 0.389 0.256 0.081 0.181 0.189 0.299 0.297 0.388 0.339 0.321 0.286 0.28 0.297 0.264 0.278 0.239 0.217 0.319 0.305 0.298 0.283 0.304 0.3 0.327 0.331 0.321 0.282 0.304 0.278 0.323 0.223 0.191 0.257 0.237 0.268 0.267 0.301 0.334 0.304 0.324 0.262 0.269 0.185 0.149 0.147 0.251 0.228 0.204 0.288 0.329 0.227 0.279 0.36 0.357 0.355 0.367 0.378 0.393 0.494 0.368 0.394 0.36 0.276 0.366 0.357 0.315 0.307 0.264 0.295 0.284 0.284 0.223 0.218 0.183 0.284 0.319 0.238 0.267 0.287 0.259 0.272 0.279 0.302 0.222 0.144 0.213 0.246 0.28 0.31 0.314 0.281 0.309 0.293 0.27 0.222 0.181 0.258 0.208 0.284 0.299 0.323 0.307 0.238 0.27 0.276 0.243 0.251 0.273 0.305 0.278 0.216 0.255 0.29 0.255 0.223 0.24 0.243 0.204 0.179 0.186 0.206 0.233 0.142 0.18 0.216 0.259 0.244 0.274 0.278 0.31 0.272 0.185 0.184 0.286 0.285 0.284 0.287 0.23 0.253 0.265 0.233 0.245 0.289 0.26 0.218 0.188 0.219 0.217 0.143 0.13 0.146 0.083 0.134 0.077 0.203 0.195 0.231 0.19 0.195 0.203 0.26 0.266 0.285 0.277 0.298 0.253 0.295 0.313 0.272 0.222 0.227 0.287 0.222 0.196 0.232 0.188 0.181 0.174 0.179 0.181 0.166 0.252 0.222 0.275 0.263 0.264 0.303 0.317 0.306 0.309 0.258 0.308 0.316 0.278 0.318 0.31 0.274 0.247 0.296 0.258 0.214 0.213 0.198 0.181 0.172 0.132 0.257 0.24 0.161 0.176 0.234 0.282 0.287 0.259 0.311 0.29 0.296 0.283 0.254 0.168 0.247 0.286 0.25 0.267 0.266 0.214 0.254 0.246 0.281 0.265 0.29 0.26 0.206 0.246 0.212 0.249 0.233 0.234 0.312 0.345 0.296 0.29 0.337 0.318 0.306 0.31 0.319 0.275 0.24 0.261 0.23 0.141 0.167 0.166 0.138 0.202 0.189 0.266 0.27 0.254 0.211 0.281 0.199 0.239 0.226 0.221 0.226 0.163 0.23 0.175 0.287 0.263 0.107 0.064 0.26 0.143 0.182 0.219 0.241 0.285 0.341 0.368 0.364 0.343 0.263 0.162 0.107 0.078 0.066 0.044 0.017 0.006 0.014 0.034 0.074 0.105 0.125 0.136 0.153 0.183 0.237 0.319 0.503 0.557 0.487 0.294 0.21 0.123 0.092 
0.037 0.078 0.197 0.287 0.331 0.256 0.264 0.274 0.268 0.182 0.16 0.234 0.234 0.263 0.285 0.241 0.282 0.285 0.308 0.33 0.236 0.266 0.268 0.242 0.207 0.168 0.099 0.093 0.108 0.151 0.165 0.18 0.204 0.226 0.203 0.219 0.256 0.22 0.219 0.255 0.271 0.205 0.136 0.144 0.169 0.307 0.343 0.346 0.456 0.399 0.519 0.556 0.544 1 0.554 0.536 0.492 0.331 0.095 0.245 0.179 0.258 0.269 0.333 0.281 0.263 0.259 0.248 0.238 0.229 0.234 0.206 0.2 0.284 0.272 0.277 0.255 0.266 0.291 0.309 0.303 0.283 0.279 0.289 0.249 0.298 0.205 0.169 0.22 0.218 0.234 0.24 0.286 0.279 0.27 0.263 0.228 0.217 0.152 0.122 0.121 0.19 0.178 0.153 0.222 0.256 0.189 0.22 0.279 0.268 0.272 0.279 0.297 0.296 0.351 0.283 0.299 0.301 0.259 0.309 0.294 0.263 0.256 0.238 0.239 0.245 0.247 0.171 0.182 0.147 0.225 0.261 0.192 0.224 0.224 0.217 0.2 0.212 0.24 0.145 0.1 0.195 0.218 0.233 0.271 0.265 0.273 0.275 0.26 0.239 0.199 0.159 0.232 0.196 0.223 0.257 0.283 0.276 0.225 0.247 0.237 0.193 0.214 0.226 0.274 0.248 0.194 0.216 0.259 0.233 0.21 0.239 0.231 0.189 0.178 0.174 0.194 0.215 0.138 0.164 0.199 0.254 0.231 0.261 0.244 0.281 0.244 0.185 0.167 0.271 0.257 0.27 0.279 0.205 0.231 0.244 0.205 0.22 0.26 0.227 0.204 0.173 0.194 0.202 0.136 0.115 0.134 0.087 0.141 0.095 0.175 0.195 0.226 0.176 0.179 0.2 0.231 0.245 0.264 0.267 0.259 0.231 0.263 0.289 0.255 0.211 0.212 0.259 0.211 0.186 0.221 0.189 0.166 0.152 0.161 0.168 0.143 0.237 0.217 0.261 0.246 0.245 0.282 0.29 0.291 0.281 0.221 0.288 0.293 0.262 0.288 0.282 0.25 0.223 0.271 0.243 0.21 0.177 0.175 0.14 0.134 0.125 0.244 0.24 0.163 0.159 0.208 0.267 0.264 0.243 0.279 0.252 0.271 0.274 0.238 0.152 0.228 0.279 0.224 0.267 0.252 0.207 0.234 0.245 0.267 0.284 0.27 0.245 0.181 0.23 0.206 0.22 0.22 0.209 0.26 0.297 0.261 0.257 0.302 0.281 0.25 0.266 0.282 0.241 0.207 0.234 0.234 0.146 0.151 0.15 0.121 0.185 0.16 0.221 0.228 0.235 0.179 0.228 0.171 0.219 0.197 0.218 0.215 0.154 0.234 0.162 0.282 0.255 0.237 0.083 0.139 0.17 0.221 0.235 0.175 0.214 0.209 0.213 0.134 0.125 0.188 0.188 0.202 0.204 0.181 0.209 0.215 0.227 0.242 0.172 0.17 0.184 0.117 0.081 0.145 0.075 0.067 0.127 0.161 0.14 0.104 0.145 0.131 0.165 0.183 0.201 0.169 0.168 0.196 0.208 0.165 0.161 0.135 0.125 0.226 0.258 0.26 0.436 0.304 0.574 0.548 0.397 0.402 0.482 0.46 0.378 0.232 0.057 0.163 0.177 0.248 0.27 0.343 0.32 0.291 0.269 0.27 0.26 0.235 0.26 0.227 0.229 0.289 0.289 0.275 0.259 0.271 0.273 0.296 0.287 0.295 0.257 0.27 0.244 0.288 0.211 0.171 0.214 0.21 0.234 0.237 0.263 0.291 0.283 0.284 0.246 0.248 0.166 0.152 0.141 0.227 0.217 0.175 0.255 0.283 0.209 0.237 0.313 0.315 0.311 0.303 0.333 0.337 0.417 0.315 0.312 0.309 0.258 0.327 0.315 0.271 0.28 0.265 0.244 0.253 0.261 0.181 0.18 0.156 0.253 0.278 0.199 0.236 0.249 0.233 0.232 0.24 0.239 0.171 0.103 0.169 0.216 0.251 0.279 0.282 0.263 0.288 0.271 0.251 0.21 0.169 0.254 0.19 0.243 0.27 0.298 0.281 0.233 0.256 0.261 0.21 0.229 0.256 0.287 0.256 0.204 0.223 0.266 0.242 0.208 0.22 0.212 0.181 0.161 0.156 0.174 0.2 0.121 0.158 0.209 0.245 0.233 0.268 0.265 0.286 0.24 0.169 0.189 0.242 0.252 0.253 0.261 0.2 0.213 0.24 0.226 0.23 0.263 0.251 0.212 0.181 0.221 0.213 0.146 0.115 0.138 0.079 0.151 0.1 0.174 0.18 0.213 0.176 0.191 0.203 0.25 0.247 0.258 0.265 0.281 0.228 0.273 0.294 0.259 0.208 0.216 0.263 0.202 0.191 0.21 0.173 0.163 0.164 0.168 0.164 0.159 0.237 0.205 0.252 0.249 0.249 0.273 0.297 0.295 0.289 0.235 0.295 0.293 0.268 0.297 0.293 0.268 0.246 0.276 0.233 0.202 0.211 0.187 0.168 0.147 0.133 0.243 0.236 0.167 0.171 0.218 0.26 0.258 0.255 0.293 0.271 0.265 0.269 0.257 0.148 0.228 0.274 0.235 0.256 0.244 0.198 0.243 0.238 0.277 0.268 0.27 0.24 0.187 0.23 0.196 0.235 0.205 0.206 0.271 0.312 0.253 0.266 0.292 0.278 0.276 0.266 0.296 0.239 0.222 0.239 0.217 0.13 0.159 0.15 0.124 0.195 0.187 0.238 0.239 0.238 0.204 0.253 0.191 0.245 0.222 0.199 0.212 0.158 0.235 0.187 0.268 0.25 0.123 0.083 0.24 0.103 0.119 0.139 0.173 0.204 0.272 0.354 0.364 0.322 0.249 0.158 0.122 0.068 0.061 0.046 0.017 0.005 0.018 0.045 0.072 0.11 0.124 0.129 0.148 0.188 0.232 0.326 0.421 0.425 0.354 0.192 0.131 0.08 0.061 
0.05 0.099 0.226 0.333 0.391 0.296 0.301 0.318 0.343 0.223 0.198 0.297 0.286 0.319 0.34 0.29 0.35 0.347 0.369 0.391 0.283 0.312 0.324 0.275 0.254 0.211 0.115 0.114 0.122 0.173 0.196 0.216 0.263 0.282 0.259 0.271 0.329 0.272 0.268 0.313 0.319 0.255 0.185 0.18 0.215 0.355 0.373 0.391 0.556 0.407 0.589 0.705 0.56 0.562 1 0.728 0.62 0.356 0.112 0.258 0.226 0.302 0.318 0.381 0.342 0.313 0.297 0.284 0.297 0.295 0.297 0.259 0.232 0.322 0.318 0.315 0.29 0.325 0.324 0.346 0.347 0.332 0.32 0.328 0.292 0.328 0.268 0.219 0.27 0.271 0.294 0.281 0.317 0.325 0.308 0.302 0.276 0.267 0.197 0.15 0.147 0.245 0.218 0.181 0.266 0.305 0.209 0.247 0.33 0.334 0.302 0.312 0.351 0.338 0.421 0.304 0.344 0.348 0.275 0.358 0.34 0.315 0.314 0.285 0.283 0.275 0.279 0.214 0.215 0.158 0.267 0.304 0.204 0.262 0.275 0.252 0.253 0.254 0.271 0.168 0.109 0.22 0.25 0.269 0.304 0.302 0.302 0.305 0.29 0.271 0.237 0.161 0.255 0.208 0.256 0.286 0.323 0.32 0.248 0.269 0.291 0.255 0.26 0.293 0.327 0.295 0.226 0.249 0.313 0.262 0.215 0.256 0.266 0.222 0.214 0.213 0.22 0.245 0.152 0.185 0.227 0.274 0.257 0.278 0.264 0.302 0.255 0.175 0.171 0.272 0.293 0.289 0.287 0.228 0.252 0.259 0.237 0.246 0.29 0.276 0.228 0.185 0.233 0.231 0.159 0.126 0.15 0.102 0.155 0.091 0.174 0.18 0.221 0.196 0.195 0.211 0.276 0.265 0.274 0.291 0.291 0.251 0.3 0.319 0.273 0.238 0.231 0.281 0.208 0.196 0.239 0.196 0.173 0.167 0.176 0.18 0.172 0.266 0.258 0.296 0.271 0.272 0.317 0.325 0.326 0.323 0.248 0.32 0.332 0.291 0.319 0.307 0.29 0.263 0.305 0.274 0.231 0.233 0.225 0.197 0.181 0.156 0.271 0.259 0.181 0.204 0.244 0.3 0.295 0.269 0.319 0.291 0.303 0.31 0.26 0.159 0.263 0.304 0.257 0.303 0.261 0.2 0.27 0.271 0.299 0.299 0.314 0.278 0.225 0.275 0.253 0.256 0.268 0.251 0.317 0.342 0.303 0.297 0.348 0.317 0.3 0.291 0.316 0.269 0.239 0.267 0.24 0.145 0.174 0.178 0.149 0.206 0.191 0.244 0.258 0.27 0.218 0.278 0.204 0.243 0.245 0.217 0.24 0.159 0.255 0.179 0.318 0.272 0.258 0.106 0.173 0.234 0.282 0.304 0.224 0.257 0.273 0.274 0.162 0.155 0.244 0.219 0.26 0.283 0.244 0.283 0.292 0.303 0.316 0.232 0.239 0.238 0.151 0.114 0.187 0.114 0.095 0.171 0.206 0.176 0.132 0.197 0.189 0.218 0.224 0.269 0.243 0.234 0.26 0.275 0.221 0.218 0.175 0.173 0.273 0.321 0.317 0.538 0.359 0.611 0.737 0.537 0.493 0.613 0.606 0.528 0.361 0.116 0.213 0.228 0.299 0.318 0.39 0.346 0.331 0.302 0.298 0.31 0.279 0.311 0.272 0.241 0.325 0.317 0.316 0.305 0.328 0.327 0.346 0.359 0.328 0.314 0.321 0.286 0.327 0.239 0.194 0.241 0.237 0.278 0.291 0.315 0.337 0.313 0.319 0.277 0.271 0.181 0.158 0.151 0.253 0.208 0.187 0.279 0.297 0.213 0.25 0.349 0.329 0.322 0.34 0.363 0.36 0.456 0.325 0.367 0.36 0.3 0.373 0.355 0.317 0.308 0.284 0.275 0.278 0.288 0.215 0.192 0.176 0.262 0.322 0.219 0.251 0.267 0.258 0.248 0.242 0.267 0.203 0.125 0.192 0.251 0.284 0.324 0.316 0.316 0.313 0.299 0.275 0.222 0.178 0.268 0.206 0.265 0.299 0.35 0.324 0.258 0.274 0.28 0.227 0.243 0.279 0.316 0.296 0.236 0.259 0.291 0.255 0.224 0.251 0.248 0.208 0.187 0.187 0.198 0.243 0.163 0.17 0.223 0.244 0.256 0.282 0.289 0.321 0.269 0.169 0.191 0.278 0.271 0.294 0.295 0.21 0.249 0.264 0.233 0.236 0.29 0.263 0.212 0.189 0.231 0.224 0.152 0.127 0.157 0.101 0.15 0.108 0.195 0.182 0.228 0.198 0.188 0.227 0.269 0.283 0.284 0.297 0.304 0.261 0.301 0.323 0.278 0.233 0.228 0.288 0.227 0.192 0.223 0.194 0.173 0.151 0.16 0.163 0.168 0.24 0.229 0.282 0.261 0.271 0.316 0.332 0.321 0.322 0.266 0.33 0.331 0.293 0.334 0.323 0.296 0.27 0.305 0.26 0.238 0.233 0.2 0.186 0.174 0.143 0.274 0.275 0.182 0.188 0.244 0.293 0.296 0.288 0.325 0.291 0.312 0.312 0.273 0.165 0.264 0.299 0.262 0.285 0.273 0.201 0.244 0.248 0.319 0.312 0.326 0.262 0.18 0.247 0.239 0.267 0.271 0.239 0.317 0.35 0.295 0.3 0.352 0.325 0.3 0.299 0.324 0.266 0.238 0.257 0.252 0.164 0.181 0.181 0.144 0.217 0.209 0.277 0.266 0.26 0.223 0.274 0.196 0.235 0.228 0.234 0.239 0.189 0.26 0.19 0.309 0.282 0.123 0.082 0.261 0.112 0.158 0.188 0.203 0.266 0.369 0.513 0.508 0.452 0.361 0.218 0.162 0.116 0.103 0.066 0.021 0.006 0.022 0.057 0.114 0.162 0.182 0.175 0.197 0.228 0.299 0.407 0.535 0.506 0.424 0.253 0.159 0.104 0.081 
0.078 0.133 0.272 0.367 0.412 0.318 0.333 0.347 0.371 0.237 0.227 0.318 0.319 0.345 0.374 0.32 0.369 0.361 0.395 0.425 0.295 0.339 0.35 0.308 0.265 0.23 0.143 0.137 0.151 0.196 0.212 0.221 0.26 0.3 0.272 0.303 0.344 0.295 0.306 0.345 0.352 0.3 0.195 0.2 0.217 0.381 0.351 0.392 0.516 0.356 0.484 0.635 0.552 0.402 0.536 1 0.648 0.38 0.128 0.239 0.179 0.248 0.237 0.294 0.28 0.255 0.25 0.236 0.242 0.242 0.245 0.208 0.19 0.264 0.261 0.259 0.245 0.261 0.262 0.283 0.284 0.272 0.244 0.269 0.218 0.266 0.197 0.159 0.204 0.191 0.213 0.226 0.247 0.259 0.241 0.25 0.228 0.201 0.158 0.111 0.124 0.181 0.161 0.139 0.2 0.229 0.161 0.204 0.254 0.25 0.222 0.224 0.274 0.256 0.317 0.257 0.255 0.27 0.222 0.283 0.274 0.257 0.233 0.226 0.218 0.227 0.23 0.167 0.163 0.137 0.217 0.247 0.175 0.212 0.211 0.206 0.197 0.211 0.222 0.148 0.095 0.172 0.19 0.214 0.258 0.247 0.252 0.255 0.253 0.219 0.18 0.155 0.213 0.175 0.211 0.244 0.261 0.253 0.199 0.227 0.223 0.197 0.193 0.227 0.26 0.234 0.2 0.206 0.24 0.206 0.196 0.208 0.208 0.184 0.165 0.165 0.173 0.189 0.116 0.134 0.176 0.219 0.206 0.214 0.222 0.259 0.223 0.149 0.134 0.229 0.243 0.241 0.248 0.175 0.208 0.227 0.196 0.189 0.233 0.219 0.186 0.145 0.172 0.179 0.122 0.101 0.129 0.086 0.125 0.082 0.158 0.158 0.202 0.159 0.166 0.18 0.222 0.231 0.232 0.242 0.249 0.213 0.255 0.263 0.223 0.196 0.202 0.238 0.19 0.155 0.176 0.153 0.14 0.138 0.144 0.145 0.134 0.207 0.193 0.232 0.22 0.203 0.255 0.271 0.266 0.258 0.21 0.268 0.27 0.246 0.27 0.248 0.227 0.215 0.249 0.223 0.183 0.19 0.167 0.14 0.137 0.12 0.229 0.215 0.158 0.164 0.201 0.234 0.23 0.216 0.263 0.244 0.25 0.255 0.222 0.144 0.224 0.251 0.206 0.25 0.213 0.187 0.21 0.214 0.247 0.257 0.254 0.212 0.187 0.223 0.198 0.204 0.201 0.2 0.255 0.29 0.245 0.241 0.278 0.273 0.253 0.243 0.251 0.21 0.187 0.215 0.2 0.126 0.14 0.122 0.106 0.156 0.145 0.205 0.213 0.226 0.153 0.221 0.171 0.202 0.191 0.195 0.202 0.161 0.231 0.142 0.248 0.212 0.208 0.068 0.107 0.156 0.199 0.201 0.164 0.17 0.183 0.184 0.115 0.113 0.176 0.169 0.18 0.187 0.159 0.185 0.199 0.201 0.221 0.156 0.158 0.161 0.111 0.079 0.13 0.063 0.052 0.11 0.143 0.114 0.08 0.137 0.13 0.135 0.157 0.184 0.161 0.154 0.176 0.183 0.159 0.144 0.109 0.108 0.202 0.227 0.233 0.39 0.264 0.448 0.5 0.377 0.384 0.471 0.456 0.383 0.232 0.082 0.162 0.189 0.247 0.269 0.339 0.296 0.282 0.274 0.263 0.249 0.224 0.244 0.219 0.218 0.294 0.281 0.282 0.262 0.273 0.265 0.293 0.293 0.282 0.247 0.275 0.244 0.288 0.215 0.171 0.223 0.22 0.235 0.237 0.265 0.288 0.258 0.281 0.218 0.222 0.164 0.123 0.119 0.203 0.175 0.169 0.232 0.249 0.174 0.222 0.304 0.298 0.3 0.305 0.316 0.339 0.415 0.296 0.341 0.3 0.255 0.31 0.307 0.269 0.26 0.247 0.237 0.233 0.259 0.214 0.184 0.162 0.243 0.288 0.193 0.229 0.243 0.222 0.222 0.233 0.241 0.18 0.121 0.181 0.211 0.249 0.275 0.279 0.258 0.274 0.276 0.255 0.209 0.168 0.249 0.189 0.244 0.267 0.284 0.278 0.22 0.241 0.242 0.207 0.221 0.247 0.275 0.257 0.202 0.213 0.259 0.233 0.206 0.207 0.216 0.198 0.171 0.162 0.188 0.201 0.126 0.146 0.195 0.226 0.218 0.241 0.249 0.275 0.237 0.156 0.158 0.252 0.241 0.251 0.255 0.183 0.218 0.234 0.204 0.202 0.252 0.224 0.195 0.18 0.213 0.215 0.15 0.123 0.147 0.098 0.144 0.089 0.156 0.165 0.203 0.166 0.173 0.183 0.236 0.242 0.253 0.259 0.264 0.222 0.264 0.284 0.239 0.197 0.215 0.239 0.191 0.175 0.184 0.166 0.15 0.146 0.153 0.141 0.143 0.213 0.201 0.23 0.225 0.22 0.261 0.282 0.283 0.272 0.226 0.276 0.283 0.239 0.28 0.264 0.245 0.21 0.245 0.219 0.185 0.17 0.158 0.15 0.142 0.117 0.231 0.223 0.15 0.164 0.204 0.247 0.243 0.236 0.273 0.237 0.252 0.255 0.244 0.151 0.233 0.266 0.212 0.232 0.231 0.185 0.217 0.238 0.261 0.262 0.257 0.206 0.154 0.213 0.213 0.229 0.204 0.216 0.272 0.312 0.242 0.256 0.298 0.284 0.271 0.254 0.276 0.221 0.201 0.224 0.213 0.113 0.145 0.14 0.122 0.172 0.18 0.239 0.23 0.228 0.168 0.246 0.181 0.205 0.193 0.2 0.199 0.148 0.233 0.173 0.268 0.239 0.107 0.066 0.234 0.135 0.183 0.208 0.227 0.29 0.393 0.386 0.358 0.317 0.242 0.155 0.108 0.073 0.068 0.052 0.017 0.011 0.014 0.038 0.072 0.104 0.12 0.131 0.13 0.18 0.241 0.341 0.518 0.542 0.455 0.281 0.189 0.123 0.094 
0.04 0.073 0.14 0.201 0.24 0.186 0.182 0.206 0.221 0.136 0.122 0.178 0.173 0.207 0.224 0.182 0.227 0.225 0.229 0.259 0.182 0.193 0.203 0.181 0.166 0.146 0.076 0.073 0.092 0.133 0.134 0.147 0.171 0.185 0.169 0.176 0.196 0.181 0.181 0.199 0.21 0.173 0.121 0.116 0.126 0.227 0.216 0.23 0.304 0.233 0.297 0.381 0.362 0.268 0.342 0.519 1 0.368 0.106 0.224 0.129 0.16 0.177 0.195 0.168 0.16 0.156 0.142 0.156 0.153 0.155 0.14 0.123 0.177 0.168 0.167 0.161 0.179 0.17 0.191 0.185 0.177 0.162 0.17 0.16 0.189 0.135 0.121 0.15 0.155 0.163 0.151 0.169 0.174 0.165 0.161 0.144 0.139 0.096 0.077 0.079 0.132 0.114 0.101 0.138 0.155 0.103 0.132 0.173 0.17 0.154 0.159 0.175 0.179 0.204 0.165 0.161 0.184 0.145 0.187 0.171 0.163 0.168 0.147 0.152 0.16 0.161 0.12 0.138 0.097 0.15 0.177 0.13 0.152 0.155 0.135 0.143 0.137 0.144 0.095 0.072 0.115 0.129 0.142 0.17 0.179 0.174 0.17 0.171 0.145 0.126 0.097 0.152 0.129 0.15 0.158 0.182 0.185 0.138 0.155 0.149 0.132 0.141 0.152 0.177 0.151 0.131 0.137 0.154 0.136 0.115 0.129 0.128 0.118 0.11 0.108 0.113 0.13 0.068 0.087 0.123 0.138 0.125 0.151 0.146 0.166 0.151 0.107 0.097 0.157 0.151 0.161 0.165 0.123 0.132 0.14 0.109 0.125 0.149 0.134 0.106 0.096 0.113 0.122 0.073 0.06 0.08 0.055 0.074 0.037 0.096 0.104 0.13 0.09 0.106 0.12 0.145 0.152 0.153 0.156 0.165 0.141 0.163 0.169 0.143 0.125 0.129 0.154 0.121 0.104 0.127 0.099 0.089 0.095 0.089 0.091 0.077 0.134 0.121 0.16 0.141 0.131 0.168 0.179 0.176 0.168 0.132 0.171 0.174 0.143 0.172 0.17 0.154 0.131 0.165 0.137 0.115 0.119 0.12 0.106 0.09 0.079 0.141 0.149 0.095 0.1 0.133 0.158 0.145 0.137 0.171 0.16 0.163 0.163 0.153 0.084 0.139 0.164 0.141 0.149 0.139 0.115 0.14 0.145 0.167 0.165 0.164 0.145 0.122 0.15 0.139 0.144 0.132 0.146 0.18 0.185 0.158 0.162 0.187 0.178 0.169 0.163 0.171 0.151 0.134 0.147 0.124 0.084 0.091 0.099 0.079 0.127 0.115 0.143 0.153 0.149 0.117 0.152 0.118 0.145 0.142 0.125 0.132 0.084 0.147 0.104 0.165 0.153 0.143 0.046 0.079 0.111 0.138 0.143 0.117 0.118 0.128 0.129 0.078 0.077 0.107 0.106 0.125 0.125 0.102 0.127 0.136 0.137 0.14 0.119 0.11 0.103 0.059 0.039 0.097 0.058 0.042 0.077 0.1 0.075 0.052 0.092 0.083 0.093 0.104 0.122 0.099 0.1 0.119 0.125 0.105 0.094 0.083 0.072 0.129 0.158 0.153 0.235 0.167 0.276 0.316 0.22 0.229 0.305 0.26 0.216 0.14 0.053 0.111 0.116 0.159 0.174 0.222 0.192 0.187 0.162 0.152 0.152 0.137 0.168 0.151 0.134 0.175 0.176 0.181 0.162 0.173 0.172 0.192 0.184 0.183 0.163 0.179 0.147 0.175 0.118 0.106 0.13 0.137 0.159 0.153 0.166 0.172 0.173 0.173 0.143 0.147 0.102 0.081 0.078 0.139 0.138 0.121 0.164 0.18 0.136 0.143 0.192 0.186 0.191 0.2 0.212 0.226 0.266 0.191 0.207 0.192 0.161 0.206 0.198 0.169 0.167 0.149 0.146 0.141 0.17 0.124 0.105 0.089 0.159 0.184 0.115 0.159 0.161 0.152 0.156 0.154 0.166 0.121 0.081 0.122 0.14 0.154 0.186 0.183 0.161 0.166 0.161 0.154 0.126 0.094 0.151 0.119 0.151 0.18 0.195 0.173 0.144 0.143 0.153 0.129 0.145 0.155 0.171 0.167 0.125 0.13 0.16 0.151 0.128 0.13 0.148 0.115 0.097 0.103 0.119 0.132 0.085 0.094 0.135 0.151 0.153 0.15 0.157 0.179 0.144 0.108 0.108 0.159 0.15 0.169 0.175 0.119 0.143 0.154 0.133 0.133 0.161 0.156 0.138 0.123 0.133 0.125 0.085 0.066 0.084 0.057 0.087 0.058 0.12 0.111 0.147 0.11 0.104 0.126 0.146 0.145 0.155 0.156 0.164 0.134 0.161 0.174 0.148 0.124 0.131 0.157 0.128 0.11 0.124 0.099 0.098 0.1 0.099 0.102 0.09 0.134 0.12 0.16 0.14 0.153 0.168 0.175 0.177 0.173 0.139 0.173 0.177 0.149 0.176 0.166 0.155 0.134 0.161 0.14 0.117 0.12 0.114 0.098 0.091 0.077 0.147 0.138 0.098 0.098 0.127 0.159 0.158 0.155 0.174 0.155 0.162 0.163 0.147 0.095 0.141 0.168 0.137 0.15 0.15 0.111 0.143 0.143 0.166 0.162 0.164 0.142 0.108 0.138 0.139 0.153 0.133 0.128 0.171 0.2 0.148 0.159 0.196 0.18 0.166 0.173 0.188 0.151 0.138 0.15 0.143 0.085 0.097 0.097 0.077 0.121 0.125 0.16 0.155 0.155 0.134 0.146 0.107 0.136 0.122 0.123 0.129 0.078 0.139 0.116 0.166 0.153 0.059 0.039 0.14 0.086 0.097 0.118 0.119 0.16 0.207 0.233 0.224 0.194 0.156 0.087 0.066 0.06 0.062 0.047 0.019 0.008 0.018 0.032 0.055 0.082 0.091 0.089 0.092 0.114 0.142 0.211 0.313 0.328 0.301 0.164 0.103 0.06 0.051 
0.051 0.096 0.184 0.285 0.334 0.262 0.276 0.292 0.294 0.212 0.182 0.258 0.252 0.28 0.304 0.274 0.311 0.303 0.324 0.371 0.262 0.281 0.295 0.254 0.221 0.192 0.114 0.092 0.108 0.145 0.163 0.178 0.213 0.247 0.228 0.235 0.279 0.239 0.242 0.283 0.286 0.231 0.167 0.17 0.187 0.312 0.285 0.332 0.406 0.291 0.385 0.513 0.58 0.356 0.415 0.55 0.642 1 0.296 0.557 0.213 0.235 0.241 0.292 0.26 0.244 0.232 0.229 0.222 0.221 0.212 0.195 0.182 0.233 0.239 0.235 0.211 0.239 0.25 0.266 0.252 0.258 0.247 0.25 0.212 0.262 0.185 0.158 0.192 0.205 0.238 0.229 0.26 0.245 0.241 0.234 0.196 0.216 0.148 0.121 0.128 0.184 0.18 0.149 0.218 0.24 0.179 0.194 0.24 0.243 0.214 0.206 0.261 0.247 0.282 0.233 0.218 0.245 0.223 0.27 0.258 0.238 0.239 0.214 0.211 0.21 0.213 0.161 0.164 0.124 0.212 0.239 0.171 0.21 0.206 0.192 0.19 0.181 0.205 0.12 0.089 0.174 0.194 0.208 0.244 0.228 0.233 0.241 0.232 0.212 0.183 0.131 0.217 0.169 0.211 0.237 0.248 0.243 0.187 0.214 0.22 0.172 0.198 0.223 0.256 0.23 0.184 0.191 0.232 0.191 0.18 0.204 0.212 0.178 0.155 0.149 0.173 0.188 0.11 0.138 0.188 0.221 0.207 0.229 0.219 0.256 0.217 0.161 0.148 0.232 0.222 0.234 0.249 0.181 0.202 0.22 0.178 0.191 0.235 0.223 0.174 0.143 0.187 0.178 0.129 0.094 0.118 0.081 0.116 0.076 0.169 0.16 0.195 0.155 0.158 0.185 0.221 0.224 0.226 0.225 0.237 0.211 0.243 0.245 0.223 0.18 0.188 0.228 0.166 0.152 0.187 0.157 0.156 0.137 0.139 0.145 0.143 0.209 0.201 0.236 0.223 0.211 0.252 0.27 0.253 0.25 0.195 0.249 0.261 0.215 0.252 0.241 0.229 0.206 0.245 0.209 0.18 0.18 0.165 0.154 0.147 0.118 0.212 0.211 0.143 0.15 0.187 0.224 0.212 0.22 0.257 0.24 0.241 0.235 0.204 0.137 0.198 0.229 0.198 0.218 0.214 0.164 0.204 0.206 0.234 0.238 0.236 0.208 0.163 0.214 0.195 0.204 0.195 0.188 0.237 0.264 0.227 0.229 0.26 0.249 0.225 0.233 0.239 0.205 0.193 0.214 0.196 0.125 0.151 0.146 0.117 0.177 0.171 0.192 0.205 0.205 0.152 0.211 0.151 0.198 0.18 0.169 0.171 0.129 0.201 0.133 0.243 0.22 0.203 0.064 0.104 0.138 0.148 0.174 0.127 0.147 0.16 0.164 0.091 0.094 0.13 0.135 0.153 0.161 0.14 0.162 0.159 0.17 0.177 0.135 0.129 0.132 0.092 0.061 0.116 0.058 0.046 0.088 0.118 0.086 0.065 0.105 0.099 0.116 0.134 0.15 0.123 0.129 0.153 0.15 0.137 0.13 0.111 0.096 0.172 0.206 0.196 0.317 0.221 0.359 0.39 0.302 0.309 0.373 0.347 0.286 0.181 0.056 0.114 0.157 0.229 0.232 0.3 0.255 0.251 0.229 0.225 0.223 0.201 0.218 0.182 0.174 0.24 0.232 0.233 0.219 0.229 0.227 0.261 0.261 0.247 0.227 0.235 0.21 0.248 0.191 0.144 0.195 0.193 0.218 0.198 0.227 0.244 0.219 0.235 0.207 0.218 0.157 0.123 0.101 0.187 0.17 0.14 0.226 0.256 0.162 0.223 0.281 0.261 0.244 0.27 0.27 0.278 0.335 0.263 0.27 0.272 0.216 0.276 0.261 0.243 0.24 0.221 0.223 0.218 0.224 0.164 0.175 0.126 0.196 0.249 0.166 0.189 0.202 0.187 0.191 0.199 0.223 0.173 0.111 0.166 0.192 0.216 0.231 0.235 0.22 0.241 0.239 0.224 0.165 0.139 0.211 0.153 0.197 0.22 0.244 0.232 0.187 0.219 0.215 0.192 0.195 0.207 0.238 0.233 0.176 0.189 0.218 0.207 0.161 0.18 0.198 0.168 0.15 0.151 0.153 0.192 0.119 0.152 0.178 0.21 0.204 0.211 0.213 0.242 0.2 0.141 0.153 0.208 0.206 0.216 0.218 0.156 0.198 0.201 0.175 0.188 0.227 0.22 0.171 0.157 0.182 0.174 0.123 0.092 0.13 0.091 0.114 0.09 0.164 0.152 0.198 0.151 0.154 0.157 0.187 0.212 0.219 0.215 0.236 0.193 0.23 0.245 0.213 0.187 0.175 0.222 0.17 0.148 0.175 0.153 0.146 0.119 0.139 0.142 0.12 0.202 0.187 0.224 0.219 0.206 0.244 0.246 0.245 0.239 0.215 0.245 0.253 0.23 0.254 0.248 0.222 0.196 0.228 0.206 0.171 0.171 0.159 0.138 0.121 0.112 0.199 0.195 0.131 0.136 0.186 0.234 0.236 0.213 0.242 0.223 0.226 0.23 0.201 0.128 0.194 0.241 0.205 0.229 0.218 0.164 0.203 0.2 0.241 0.235 0.217 0.188 0.152 0.188 0.182 0.195 0.171 0.198 0.247 0.27 0.213 0.22 0.261 0.236 0.226 0.216 0.242 0.199 0.169 0.173 0.174 0.094 0.105 0.121 0.106 0.14 0.127 0.191 0.183 0.19 0.154 0.218 0.165 0.182 0.16 0.168 0.174 0.124 0.207 0.146 0.231 0.216 0.097 0.062 0.202 0.112 0.14 0.165 0.168 0.211 0.267 0.305 0.258 0.243 0.194 0.116 0.103 0.072 0.069 0.053 0.017 0.006 0.013 0.029 0.057 0.093 0.106 0.108 0.117 0.134 0.174 0.267 0.397 0.435 0.426 0.246 0.154 0.102 0.073 
0.01 0.022 0.055 0.075 0.091 0.07 0.068 0.068 0.074 0.049 0.039 0.06 0.067 0.07 0.074 0.064 0.089 0.07 0.082 0.101 0.072 0.072 0.073 0.078 0.066 0.052 0.031 0.03 0.024 0.041 0.048 0.049 0.064 0.067 0.057 0.064 0.071 0.063 0.06 0.068 0.072 0.062 0.041 0.041 0.051 0.077 0.077 0.089 0.109 0.077 0.102 0.136 0.157 0.101 0.108 0.145 0.163 0.235 1 0.342 0.111 0.103 0.095 0.11 0.095 0.079 0.076 0.076 0.07 0.068 0.07 0.062 0.064 0.08 0.075 0.074 0.079 0.08 0.083 0.085 0.092 0.088 0.083 0.086 0.075 0.094 0.063 0.058 0.078 0.083 0.101 0.088 0.098 0.09 0.083 0.089 0.067 0.068 0.049 0.04 0.039 0.063 0.054 0.039 0.064 0.081 0.059 0.065 0.081 0.085 0.085 0.074 0.097 0.089 0.098 0.074 0.076 0.104 0.096 0.113 0.1 0.09 0.081 0.078 0.072 0.066 0.076 0.059 0.062 0.053 0.068 0.081 0.062 0.076 0.078 0.07 0.068 0.067 0.079 0.04 0.033 0.059 0.067 0.07 0.091 0.081 0.084 0.079 0.079 0.075 0.063 0.047 0.071 0.063 0.069 0.084 0.092 0.087 0.074 0.072 0.075 0.06 0.062 0.064 0.078 0.07 0.053 0.065 0.072 0.064 0.052 0.062 0.062 0.048 0.041 0.046 0.045 0.061 0.036 0.041 0.054 0.066 0.063 0.073 0.068 0.08 0.073 0.052 0.041 0.066 0.066 0.072 0.071 0.06 0.066 0.067 0.054 0.057 0.071 0.068 0.056 0.05 0.062 0.053 0.035 0.029 0.038 0.024 0.026 0.023 0.044 0.048 0.059 0.05 0.049 0.052 0.069 0.068 0.067 0.071 0.077 0.066 0.078 0.079 0.074 0.062 0.066 0.073 0.06 0.048 0.055 0.048 0.051 0.044 0.038 0.045 0.039 0.064 0.06 0.07 0.068 0.061 0.077 0.08 0.078 0.08 0.068 0.076 0.082 0.068 0.08 0.077 0.073 0.062 0.072 0.059 0.049 0.057 0.047 0.043 0.037 0.032 0.068 0.066 0.046 0.048 0.057 0.069 0.066 0.061 0.077 0.069 0.069 0.076 0.068 0.04 0.066 0.072 0.059 0.069 0.067 0.056 0.064 0.06 0.069 0.076 0.078 0.065 0.047 0.071 0.069 0.067 0.063 0.067 0.086 0.097 0.082 0.08 0.096 0.095 0.088 0.089 0.094 0.083 0.064 0.08 0.076 0.041 0.049 0.046 0.032 0.054 0.052 0.082 0.074 0.071 0.055 0.071 0.054 0.066 0.067 0.057 0.058 0.042 0.067 0.038 0.074 0.064 0.057 0.026 0.041 0.046 0.053 0.058 0.041 0.048 0.048 0.051 0.036 0.035 0.045 0.04 0.046 0.051 0.042 0.043 0.052 0.057 0.057 0.043 0.044 0.047 0.033 0.026 0.033 0.02 0.014 0.025 0.034 0.033 0.021 0.036 0.037 0.039 0.043 0.047 0.042 0.046 0.047 0.055 0.049 0.042 0.037 0.036 0.062 0.079 0.065 0.094 0.068 0.096 0.111 0.078 0.079 0.102 0.093 0.077 0.045 0.016 0.043 0.053 0.068 0.072 0.094 0.089 0.078 0.074 0.077 0.069 0.073 0.073 0.064 0.06 0.079 0.077 0.085 0.079 0.079 0.081 0.091 0.088 0.083 0.075 0.082 0.066 0.079 0.058 0.041 0.059 0.061 0.066 0.071 0.081 0.076 0.082 0.072 0.06 0.059 0.044 0.031 0.037 0.065 0.058 0.04 0.057 0.072 0.053 0.059 0.082 0.08 0.077 0.08 0.09 0.08 0.093 0.076 0.07 0.078 0.07 0.088 0.08 0.074 0.073 0.068 0.065 0.068 0.073 0.056 0.053 0.034 0.073 0.077 0.052 0.058 0.067 0.059 0.054 0.059 0.063 0.048 0.031 0.041 0.057 0.064 0.078 0.077 0.07 0.075 0.069 0.066 0.062 0.046 0.067 0.052 0.065 0.077 0.08 0.08 0.067 0.073 0.076 0.062 0.065 0.072 0.081 0.074 0.063 0.064 0.076 0.072 0.056 0.065 0.07 0.054 0.047 0.047 0.051 0.063 0.036 0.053 0.059 0.073 0.07 0.077 0.075 0.079 0.072 0.036 0.047 0.068 0.069 0.071 0.077 0.06 0.062 0.072 0.06 0.06 0.079 0.071 0.061 0.053 0.062 0.06 0.044 0.028 0.04 0.018 0.041 0.032 0.057 0.064 0.068 0.054 0.05 0.058 0.068 0.07 0.068 0.074 0.081 0.071 0.081 0.083 0.066 0.052 0.06 0.068 0.048 0.054 0.06 0.051 0.047 0.05 0.056 0.051 0.037 0.07 0.064 0.072 0.07 0.07 0.079 0.084 0.079 0.081 0.068 0.082 0.079 0.071 0.083 0.073 0.078 0.068 0.077 0.073 0.059 0.059 0.053 0.043 0.044 0.039 0.072 0.066 0.05 0.05 0.065 0.073 0.075 0.068 0.08 0.072 0.073 0.072 0.065 0.042 0.063 0.078 0.069 0.074 0.069 0.057 0.068 0.067 0.08 0.081 0.08 0.067 0.048 0.063 0.061 0.07 0.068 0.061 0.083 0.089 0.065 0.073 0.08 0.08 0.069 0.07 0.077 0.065 0.057 0.064 0.054 0.034 0.048 0.042 0.03 0.048 0.053 0.068 0.068 0.059 0.051 0.07 0.046 0.059 0.051 0.059 0.064 0.043 0.067 0.053 0.075 0.068 0.03 0.018 0.062 0.035 0.038 0.041 0.041 0.053 0.072 0.077 0.069 0.067 0.049 0.031 0.026 0.022 0.02 0.01 0.004 0 0.001 0.009 0.02 0.029 0.03 0.033 0.032 0.034 0.047 0.064 0.102 0.112 0.112 0.057 0.04 0.026 0.02 
0.029 0.047 0.082 0.113 0.129 0.107 0.102 0.106 0.11 0.077 0.064 0.093 0.1 0.111 0.118 0.1 0.12 0.116 0.117 0.139 0.099 0.112 0.119 0.104 0.08 0.072 0.037 0.035 0.037 0.059 0.055 0.072 0.084 0.096 0.093 0.095 0.111 0.1 0.096 0.1 0.103 0.084 0.058 0.056 0.076 0.125 0.152 0.147 0.178 0.132 0.175 0.212 0.229 0.156 0.174 0.223 0.234 0.319 0.272 1 0.257 0.211 0.181 0.207 0.181 0.172 0.162 0.149 0.153 0.139 0.146 0.134 0.132 0.178 0.171 0.17 0.158 0.176 0.173 0.193 0.188 0.183 0.167 0.182 0.168 0.194 0.141 0.119 0.154 0.17 0.208 0.189 0.194 0.181 0.17 0.164 0.131 0.12 0.086 0.062 0.071 0.104 0.093 0.071 0.119 0.131 0.082 0.112 0.156 0.142 0.134 0.136 0.173 0.153 0.163 0.149 0.115 0.184 0.172 0.201 0.178 0.176 0.165 0.163 0.151 0.159 0.159 0.111 0.1 0.078 0.125 0.168 0.11 0.136 0.134 0.131 0.116 0.118 0.133 0.08 0.047 0.112 0.122 0.144 0.172 0.176 0.176 0.187 0.178 0.154 0.123 0.094 0.151 0.119 0.146 0.171 0.186 0.175 0.138 0.164 0.161 0.141 0.15 0.159 0.178 0.167 0.13 0.135 0.171 0.151 0.138 0.146 0.15 0.12 0.121 0.116 0.123 0.146 0.077 0.102 0.133 0.161 0.15 0.152 0.148 0.174 0.158 0.113 0.103 0.15 0.158 0.162 0.165 0.124 0.143 0.149 0.125 0.136 0.158 0.158 0.131 0.108 0.121 0.137 0.088 0.064 0.089 0.054 0.085 0.052 0.122 0.112 0.145 0.121 0.118 0.13 0.145 0.151 0.154 0.158 0.16 0.148 0.17 0.178 0.15 0.131 0.14 0.156 0.117 0.118 0.124 0.108 0.111 0.1 0.102 0.104 0.097 0.151 0.134 0.163 0.15 0.153 0.17 0.18 0.176 0.172 0.14 0.177 0.179 0.142 0.176 0.179 0.166 0.149 0.166 0.151 0.133 0.128 0.116 0.104 0.087 0.075 0.153 0.151 0.085 0.096 0.135 0.17 0.158 0.153 0.171 0.159 0.168 0.166 0.138 0.093 0.139 0.165 0.133 0.158 0.144 0.115 0.146 0.143 0.164 0.166 0.166 0.148 0.113 0.149 0.146 0.139 0.132 0.138 0.176 0.193 0.171 0.161 0.189 0.178 0.179 0.165 0.178 0.165 0.141 0.158 0.149 0.095 0.1 0.107 0.087 0.129 0.116 0.136 0.144 0.127 0.117 0.16 0.105 0.13 0.127 0.12 0.122 0.085 0.153 0.107 0.167 0.148 0.138 0.029 0.044 0.069 0.066 0.075 0.061 0.061 0.067 0.068 0.04 0.041 0.061 0.057 0.062 0.069 0.058 0.072 0.074 0.079 0.08 0.062 0.068 0.065 0.04 0.027 0.052 0.03 0.027 0.043 0.052 0.048 0.037 0.05 0.053 0.053 0.068 0.073 0.066 0.065 0.071 0.071 0.059 0.058 0.051 0.05 0.089 0.132 0.099 0.145 0.122 0.165 0.169 0.128 0.141 0.165 0.155 0.132 0.085 0.033 0.063 0.089 0.135 0.15 0.187 0.159 0.154 0.143 0.143 0.151 0.147 0.158 0.139 0.13 0.156 0.154 0.165 0.137 0.15 0.15 0.165 0.156 0.151 0.149 0.159 0.136 0.163 0.126 0.088 0.116 0.098 0.116 0.131 0.152 0.148 0.156 0.146 0.138 0.132 0.102 0.081 0.063 0.114 0.105 0.099 0.141 0.153 0.099 0.122 0.163 0.157 0.144 0.141 0.167 0.153 0.18 0.14 0.137 0.166 0.141 0.172 0.161 0.143 0.14 0.132 0.127 0.134 0.137 0.109 0.107 0.068 0.129 0.151 0.102 0.125 0.138 0.128 0.124 0.116 0.124 0.083 0.061 0.092 0.113 0.129 0.145 0.147 0.14 0.155 0.152 0.139 0.126 0.098 0.142 0.097 0.131 0.152 0.167 0.147 0.128 0.135 0.146 0.116 0.119 0.139 0.164 0.15 0.109 0.129 0.15 0.13 0.1 0.118 0.125 0.102 0.093 0.087 0.101 0.115 0.08 0.098 0.112 0.135 0.134 0.143 0.146 0.158 0.146 0.093 0.097 0.144 0.138 0.145 0.15 0.121 0.129 0.138 0.124 0.128 0.153 0.129 0.109 0.1 0.112 0.116 0.084 0.067 0.079 0.055 0.078 0.055 0.115 0.112 0.129 0.102 0.107 0.107 0.14 0.14 0.147 0.144 0.154 0.135 0.156 0.162 0.147 0.127 0.118 0.148 0.118 0.107 0.12 0.097 0.085 0.075 0.085 0.083 0.078 0.127 0.122 0.157 0.131 0.137 0.151 0.163 0.166 0.161 0.132 0.162 0.161 0.146 0.168 0.158 0.15 0.141 0.16 0.139 0.118 0.119 0.117 0.093 0.095 0.071 0.142 0.147 0.092 0.105 0.137 0.151 0.148 0.14 0.159 0.148 0.153 0.151 0.145 0.095 0.14 0.157 0.139 0.162 0.144 0.118 0.136 0.138 0.154 0.153 0.151 0.136 0.098 0.12 0.118 0.125 0.122 0.128 0.151 0.171 0.141 0.142 0.162 0.159 0.154 0.142 0.153 0.126 0.102 0.121 0.112 0.059 0.067 0.08 0.068 0.093 0.1 0.138 0.135 0.123 0.1 0.138 0.104 0.119 0.116 0.123 0.114 0.093 0.126 0.095 0.155 0.136 0.073 0.048 0.131 0.045 0.059 0.067 0.07 0.096 0.105 0.122 0.112 0.111 0.093 0.063 0.047 0.035 0.029 0.022 0.007 0.004 0.006 0.019 0.033 0.04 0.054 0.05 0.059 0.07 0.08 0.109 0.146 0.163 0.165 0.098 0.063 0.038 0.032 
0.036 0.06 0.114 0.151 0.172 0.134 0.14 0.144 0.146 0.1 0.086 0.132 0.123 0.143 0.153 0.138 0.149 0.155 0.171 0.172 0.128 0.151 0.153 0.123 0.111 0.09 0.052 0.046 0.064 0.084 0.095 0.093 0.116 0.128 0.117 0.13 0.148 0.137 0.125 0.148 0.15 0.124 0.098 0.081 0.113 0.176 0.248 0.199 0.244 0.221 0.235 0.266 0.234 0.194 0.207 0.236 0.215 0.192 0.112 0.39 1 0.463 0.448 0.504 0.427 0.394 0.363 0.346 0.339 0.336 0.333 0.297 0.301 0.416 0.392 0.389 0.382 0.406 0.411 0.455 0.449 0.448 0.39 0.442 0.404 0.515 0.363 0.31 0.41 0.499 0.632 0.489 0.469 0.408 0.38 0.387 0.315 0.327 0.199 0.163 0.18 0.303 0.26 0.233 0.329 0.374 0.256 0.292 0.393 0.375 0.314 0.337 0.432 0.366 0.373 0.318 0.301 0.467 0.499 0.501 0.452 0.418 0.381 0.356 0.34 0.349 0.354 0.246 0.274 0.214 0.333 0.381 0.272 0.323 0.328 0.314 0.285 0.294 0.332 0.214 0.161 0.279 0.346 0.355 0.411 0.389 0.407 0.411 0.399 0.366 0.291 0.231 0.343 0.279 0.344 0.389 0.434 0.403 0.329 0.353 0.341 0.297 0.299 0.34 0.391 0.354 0.288 0.301 0.36 0.301 0.274 0.311 0.317 0.269 0.244 0.23 0.249 0.293 0.18 0.204 0.263 0.322 0.297 0.321 0.337 0.394 0.333 0.232 0.211 0.357 0.365 0.374 0.387 0.299 0.323 0.344 0.284 0.287 0.356 0.322 0.259 0.22 0.267 0.265 0.178 0.147 0.193 0.133 0.193 0.126 0.244 0.237 0.279 0.21 0.242 0.263 0.334 0.344 0.36 0.353 0.355 0.32 0.364 0.385 0.337 0.286 0.285 0.351 0.279 0.259 0.284 0.234 0.211 0.208 0.208 0.22 0.189 0.306 0.275 0.355 0.336 0.319 0.375 0.399 0.391 0.378 0.297 0.384 0.401 0.325 0.39 0.373 0.333 0.302 0.354 0.315 0.272 0.256 0.237 0.205 0.203 0.159 0.316 0.318 0.213 0.215 0.27 0.354 0.346 0.326 0.387 0.365 0.37 0.365 0.324 0.202 0.305 0.373 0.32 0.352 0.312 0.241 0.314 0.317 0.362 0.367 0.377 0.331 0.271 0.331 0.33 0.342 0.327 0.317 0.413 0.468 0.407 0.404 0.479 0.461 0.431 0.402 0.436 0.435 0.331 0.369 0.361 0.231 0.248 0.254 0.201 0.298 0.258 0.334 0.333 0.338 0.264 0.353 0.26 0.295 0.278 0.267 0.274 0.185 0.32 0.222 0.362 0.337 0.322 0.07 0.115 0.134 0.144 0.144 0.106 0.132 0.135 0.133 0.093 0.092 0.116 0.106 0.122 0.126 0.111 0.122 0.131 0.147 0.14 0.102 0.114 0.126 0.072 0.043 0.076 0.038 0.039 0.08 0.099 0.08 0.055 0.095 0.097 0.112 0.127 0.134 0.121 0.125 0.144 0.145 0.117 0.103 0.112 0.102 0.172 0.281 0.184 0.252 0.212 0.223 0.249 0.208 0.187 0.216 0.213 0.19 0.115 0.037 0.106 0.191 0.278 0.317 0.377 0.345 0.338 0.314 0.339 0.361 0.326 0.354 0.277 0.274 0.359 0.341 0.352 0.327 0.345 0.363 0.383 0.367 0.344 0.327 0.342 0.293 0.333 0.254 0.2 0.259 0.248 0.278 0.278 0.318 0.32 0.345 0.314 0.314 0.289 0.207 0.158 0.171 0.253 0.22 0.194 0.281 0.303 0.209 0.249 0.328 0.315 0.251 0.284 0.335 0.301 0.319 0.263 0.226 0.324 0.283 0.35 0.335 0.322 0.307 0.28 0.287 0.291 0.291 0.219 0.209 0.162 0.269 0.317 0.214 0.252 0.267 0.254 0.239 0.226 0.257 0.167 0.1 0.183 0.235 0.275 0.31 0.315 0.312 0.331 0.304 0.282 0.231 0.176 0.277 0.204 0.265 0.301 0.331 0.328 0.267 0.289 0.316 0.258 0.283 0.31 0.362 0.337 0.262 0.295 0.341 0.301 0.27 0.261 0.296 0.24 0.217 0.209 0.237 0.271 0.168 0.202 0.26 0.296 0.285 0.316 0.314 0.352 0.31 0.215 0.211 0.33 0.296 0.327 0.35 0.24 0.275 0.286 0.253 0.278 0.318 0.293 0.245 0.208 0.246 0.27 0.174 0.129 0.17 0.117 0.19 0.124 0.233 0.218 0.272 0.214 0.22 0.242 0.301 0.318 0.323 0.335 0.362 0.293 0.346 0.367 0.329 0.274 0.258 0.318 0.258 0.25 0.258 0.213 0.204 0.194 0.199 0.198 0.216 0.28 0.264 0.312 0.288 0.302 0.355 0.362 0.361 0.358 0.283 0.361 0.369 0.334 0.381 0.359 0.323 0.293 0.344 0.292 0.243 0.251 0.243 0.205 0.202 0.162 0.299 0.299 0.206 0.214 0.267 0.331 0.324 0.31 0.357 0.326 0.322 0.33 0.3 0.194 0.304 0.348 0.312 0.335 0.312 0.255 0.306 0.303 0.341 0.34 0.338 0.293 0.213 0.267 0.249 0.288 0.245 0.241 0.335 0.366 0.306 0.307 0.348 0.336 0.315 0.293 0.336 0.279 0.244 0.272 0.261 0.167 0.189 0.176 0.152 0.204 0.211 0.269 0.269 0.279 0.223 0.296 0.227 0.276 0.253 0.268 0.272 0.205 0.302 0.21 0.345 0.315 0.15 0.088 0.287 0.054 0.069 0.082 0.079 0.092 0.128 0.144 0.173 0.17 0.127 0.098 0.069 0.044 0.039 0.024 0.007 0 0.013 0.02 0.041 0.066 0.074 0.067 0.076 0.086 0.114 0.154 0.182 0.204 0.163 0.103 0.08 0.038 0.026 
0.063 0.096 0.154 0.216 0.239 0.192 0.195 0.202 0.212 0.147 0.129 0.182 0.178 0.201 0.2 0.168 0.199 0.214 0.23 0.245 0.162 0.183 0.199 0.178 0.145 0.12 0.066 0.065 0.072 0.101 0.101 0.119 0.148 0.159 0.16 0.175 0.195 0.171 0.165 0.205 0.207 0.173 0.12 0.124 0.155 0.249 0.359 0.272 0.331 0.308 0.326 0.36 0.313 0.265 0.31 0.328 0.281 0.237 0.094 0.3 0.447 1 0.658 0.753 0.634 0.554 0.531 0.515 0.476 0.465 0.465 0.438 0.387 0.546 0.532 0.518 0.499 0.545 0.546 0.601 0.603 0.596 0.528 0.594 0.542 0.643 0.466 0.415 0.513 0.498 0.569 0.703 0.669 0.671 0.559 0.555 0.449 0.455 0.294 0.235 0.255 0.397 0.341 0.308 0.464 0.519 0.356 0.445 0.569 0.567 0.441 0.496 0.644 0.558 0.547 0.503 0.402 0.74 0.671 0.741 0.646 0.585 0.534 0.51 0.485 0.499 0.502 0.396 0.381 0.285 0.466 0.547 0.372 0.443 0.478 0.454 0.435 0.435 0.493 0.302 0.223 0.412 0.477 0.519 0.578 0.554 0.544 0.565 0.54 0.505 0.414 0.325 0.489 0.38 0.468 0.555 0.605 0.572 0.468 0.471 0.463 0.418 0.423 0.476 0.553 0.494 0.381 0.42 0.512 0.448 0.381 0.42 0.432 0.363 0.34 0.339 0.356 0.407 0.276 0.314 0.401 0.464 0.454 0.485 0.481 0.533 0.45 0.337 0.307 0.489 0.498 0.505 0.518 0.385 0.446 0.464 0.393 0.416 0.502 0.469 0.395 0.321 0.377 0.386 0.264 0.211 0.293 0.202 0.262 0.156 0.347 0.331 0.415 0.338 0.342 0.367 0.457 0.462 0.483 0.482 0.508 0.423 0.51 0.544 0.464 0.398 0.412 0.48 0.396 0.367 0.401 0.329 0.318 0.281 0.306 0.296 0.275 0.44 0.413 0.5 0.479 0.481 0.533 0.559 0.549 0.537 0.427 0.548 0.569 0.489 0.555 0.544 0.503 0.446 0.511 0.441 0.394 0.36 0.335 0.301 0.273 0.23 0.467 0.438 0.292 0.317 0.393 0.506 0.504 0.479 0.552 0.508 0.528 0.516 0.444 0.274 0.442 0.515 0.435 0.49 0.462 0.373 0.457 0.436 0.505 0.509 0.53 0.457 0.354 0.47 0.442 0.456 0.436 0.45 0.561 0.627 0.566 0.543 0.636 0.62 0.564 0.555 0.619 0.504 0.446 0.52 0.478 0.29 0.339 0.333 0.251 0.406 0.4 0.467 0.488 0.491 0.375 0.476 0.344 0.424 0.395 0.389 0.405 0.282 0.446 0.311 0.52 0.478 0.438 0.094 0.167 0.19 0.208 0.198 0.161 0.177 0.194 0.185 0.11 0.114 0.163 0.144 0.172 0.182 0.16 0.18 0.188 0.203 0.201 0.155 0.172 0.17 0.105 0.079 0.135 0.079 0.062 0.107 0.146 0.113 0.081 0.136 0.126 0.147 0.147 0.181 0.166 0.152 0.189 0.199 0.169 0.156 0.133 0.15 0.236 0.386 0.281 0.368 0.306 0.334 0.36 0.291 0.274 0.302 0.31 0.265 0.183 0.062 0.196 0.276 0.389 0.448 0.531 0.487 0.469 0.458 0.447 0.468 0.442 0.468 0.396 0.38 0.489 0.479 0.515 0.456 0.48 0.49 0.543 0.517 0.474 0.447 0.475 0.415 0.487 0.346 0.301 0.384 0.347 0.397 0.397 0.437 0.424 0.466 0.456 0.425 0.408 0.291 0.221 0.235 0.354 0.314 0.261 0.383 0.441 0.297 0.334 0.47 0.438 0.362 0.376 0.483 0.419 0.444 0.38 0.322 0.459 0.383 0.482 0.466 0.428 0.434 0.411 0.431 0.417 0.436 0.31 0.313 0.243 0.394 0.477 0.343 0.378 0.403 0.383 0.376 0.356 0.364 0.233 0.172 0.277 0.335 0.405 0.449 0.451 0.444 0.471 0.451 0.424 0.34 0.278 0.401 0.31 0.386 0.428 0.473 0.479 0.367 0.407 0.439 0.36 0.406 0.436 0.502 0.462 0.352 0.378 0.463 0.413 0.345 0.387 0.414 0.348 0.319 0.328 0.339 0.409 0.275 0.297 0.387 0.435 0.436 0.44 0.462 0.521 0.433 0.292 0.301 0.452 0.434 0.463 0.471 0.329 0.397 0.412 0.365 0.377 0.458 0.434 0.37 0.31 0.375 0.362 0.248 0.209 0.269 0.177 0.272 0.147 0.316 0.324 0.393 0.291 0.319 0.342 0.437 0.457 0.464 0.483 0.495 0.418 0.49 0.523 0.444 0.383 0.379 0.453 0.34 0.325 0.369 0.31 0.282 0.25 0.273 0.282 0.275 0.413 0.381 0.472 0.438 0.435 0.512 0.53 0.518 0.52 0.431 0.515 0.539 0.464 0.533 0.516 0.487 0.44 0.492 0.438 0.38 0.37 0.341 0.299 0.29 0.237 0.443 0.433 0.297 0.299 0.4 0.491 0.481 0.442 0.516 0.475 0.473 0.468 0.442 0.28 0.427 0.502 0.433 0.487 0.447 0.357 0.422 0.407 0.494 0.484 0.484 0.405 0.31 0.397 0.364 0.394 0.365 0.371 0.469 0.513 0.436 0.444 0.512 0.462 0.435 0.443 0.447 0.382 0.339 0.356 0.345 0.216 0.241 0.233 0.188 0.292 0.295 0.388 0.372 0.383 0.327 0.415 0.314 0.36 0.337 0.355 0.348 0.274 0.418 0.312 0.511 0.465 0.212 0.141 0.391 0.077 0.097 0.114 0.12 0.153 0.18 0.217 0.249 0.235 0.181 0.136 0.102 0.078 0.068 0.046 0.013 0.004 0.014 0.037 0.067 0.102 0.121 0.11 0.109 0.139 0.161 0.2 0.268 0.266 0.231 0.141 0.1 0.064 0.051 
0.052 0.086 0.168 0.226 0.251 0.198 0.206 0.21 0.221 0.169 0.142 0.19 0.192 0.217 0.226 0.199 0.224 0.24 0.256 0.262 0.191 0.226 0.232 0.193 0.178 0.141 0.069 0.076 0.088 0.12 0.126 0.146 0.171 0.191 0.188 0.194 0.22 0.195 0.181 0.218 0.233 0.209 0.145 0.133 0.158 0.26 0.387 0.322 0.373 0.314 0.329 0.387 0.33 0.283 0.32 0.351 0.29 0.246 0.104 0.315 0.479 0.686 1 0.891 0.738 0.66 0.64 0.59 0.581 0.508 0.545 0.523 0.485 0.649 0.631 0.598 0.578 0.656 0.66 0.695 0.695 0.697 0.612 0.672 0.62 0.742 0.515 0.46 0.592 0.586 0.654 0.674 0.751 0.69 0.672 0.64 0.542 0.512 0.357 0.271 0.28 0.463 0.436 0.333 0.521 0.601 0.412 0.471 0.65 0.631 0.485 0.528 0.722 0.585 0.568 0.523 0.423 0.754 0.648 0.795 0.745 0.703 0.639 0.604 0.57 0.568 0.591 0.434 0.435 0.312 0.531 0.631 0.42 0.519 0.546 0.494 0.466 0.505 0.541 0.311 0.238 0.44 0.54 0.553 0.646 0.636 0.635 0.636 0.63 0.551 0.472 0.356 0.547 0.423 0.512 0.622 0.689 0.64 0.521 0.546 0.537 0.444 0.461 0.545 0.622 0.563 0.439 0.486 0.583 0.525 0.449 0.507 0.517 0.433 0.391 0.367 0.403 0.467 0.292 0.34 0.443 0.531 0.519 0.528 0.509 0.608 0.531 0.373 0.342 0.555 0.567 0.573 0.582 0.457 0.515 0.52 0.441 0.479 0.568 0.511 0.464 0.392 0.449 0.442 0.301 0.25 0.309 0.207 0.303 0.191 0.392 0.377 0.475 0.381 0.383 0.419 0.504 0.513 0.544 0.542 0.572 0.49 0.574 0.605 0.53 0.464 0.477 0.547 0.43 0.42 0.468 0.389 0.366 0.314 0.356 0.331 0.328 0.49 0.455 0.562 0.544 0.519 0.586 0.629 0.617 0.602 0.489 0.614 0.619 0.539 0.618 0.59 0.547 0.477 0.56 0.503 0.441 0.42 0.409 0.337 0.325 0.28 0.515 0.503 0.317 0.362 0.465 0.551 0.55 0.508 0.601 0.549 0.589 0.58 0.521 0.317 0.466 0.585 0.487 0.544 0.506 0.395 0.494 0.48 0.566 0.596 0.583 0.513 0.424 0.521 0.515 0.536 0.561 0.532 0.664 0.725 0.62 0.626 0.736 0.74 0.672 0.627 0.734 0.603 0.518 0.54 0.512 0.328 0.378 0.379 0.296 0.453 0.426 0.535 0.541 0.531 0.43 0.556 0.406 0.486 0.458 0.441 0.441 0.325 0.488 0.347 0.576 0.529 0.517 0.119 0.174 0.206 0.215 0.225 0.18 0.196 0.208 0.204 0.143 0.122 0.198 0.177 0.2 0.203 0.173 0.193 0.214 0.228 0.227 0.159 0.18 0.186 0.112 0.08 0.132 0.076 0.058 0.116 0.142 0.118 0.093 0.139 0.131 0.158 0.164 0.2 0.179 0.171 0.196 0.202 0.182 0.161 0.146 0.155 0.255 0.41 0.285 0.39 0.333 0.355 0.401 0.322 0.287 0.339 0.349 0.28 0.196 0.068 0.205 0.314 0.448 0.469 0.585 0.549 0.504 0.498 0.519 0.532 0.499 0.556 0.458 0.456 0.566 0.559 0.575 0.501 0.532 0.559 0.612 0.585 0.552 0.532 0.563 0.466 0.536 0.396 0.322 0.432 0.41 0.452 0.412 0.482 0.487 0.515 0.496 0.479 0.433 0.329 0.251 0.242 0.395 0.351 0.28 0.439 0.501 0.333 0.383 0.524 0.473 0.403 0.414 0.515 0.449 0.461 0.399 0.351 0.508 0.416 0.536 0.519 0.503 0.494 0.484 0.485 0.47 0.487 0.342 0.332 0.262 0.441 0.521 0.351 0.418 0.448 0.418 0.401 0.377 0.424 0.253 0.161 0.287 0.37 0.456 0.504 0.528 0.494 0.52 0.516 0.487 0.369 0.29 0.444 0.326 0.451 0.504 0.552 0.525 0.433 0.461 0.487 0.41 0.419 0.478 0.563 0.509 0.4 0.423 0.516 0.472 0.389 0.426 0.452 0.385 0.328 0.329 0.355 0.407 0.256 0.316 0.396 0.467 0.466 0.499 0.504 0.571 0.505 0.324 0.341 0.498 0.492 0.51 0.539 0.397 0.448 0.464 0.404 0.419 0.523 0.475 0.4 0.365 0.41 0.414 0.295 0.23 0.293 0.184 0.297 0.193 0.349 0.347 0.44 0.349 0.365 0.398 0.48 0.508 0.522 0.521 0.545 0.472 0.55 0.591 0.525 0.432 0.433 0.519 0.404 0.357 0.41 0.338 0.304 0.297 0.312 0.302 0.306 0.45 0.419 0.519 0.496 0.474 0.549 0.592 0.562 0.562 0.478 0.569 0.604 0.527 0.6 0.571 0.532 0.463 0.544 0.477 0.416 0.409 0.367 0.33 0.339 0.285 0.494 0.477 0.335 0.351 0.452 0.518 0.521 0.488 0.578 0.514 0.52 0.513 0.478 0.316 0.49 0.557 0.477 0.544 0.516 0.418 0.466 0.474 0.55 0.536 0.561 0.453 0.335 0.441 0.412 0.431 0.396 0.406 0.541 0.596 0.495 0.486 0.574 0.54 0.511 0.498 0.511 0.441 0.389 0.43 0.404 0.255 0.281 0.278 0.226 0.343 0.327 0.433 0.426 0.429 0.366 0.492 0.345 0.436 0.404 0.388 0.398 0.301 0.465 0.353 0.563 0.491 0.23 0.159 0.452 0.085 0.11 0.128 0.136 0.154 0.179 0.218 0.286 0.27 0.209 0.133 0.09 0.073 0.064 0.05 0.025 0.009 0.018 0.042 0.073 0.111 0.131 0.121 0.112 0.143 0.177 0.223 0.285 0.284 0.238 0.147 0.108 0.074 0.066 
0.057 0.092 0.161 0.189 0.201 0.168 0.173 0.191 0.182 0.12 0.11 0.167 0.163 0.177 0.193 0.164 0.192 0.199 0.215 0.216 0.163 0.175 0.184 0.157 0.138 0.107 0.066 0.052 0.058 0.093 0.102 0.122 0.139 0.165 0.155 0.155 0.186 0.16 0.158 0.187 0.183 0.15 0.099 0.116 0.156 0.235 0.344 0.262 0.32 0.298 0.305 0.333 0.286 0.236 0.282 0.305 0.263 0.211 0.088 0.257 0.372 0.581 0.627 1 0.671 0.596 0.546 0.504 0.5 0.464 0.467 0.443 0.414 0.562 0.551 0.539 0.5 0.543 0.566 0.58 0.583 0.568 0.513 0.548 0.512 0.599 0.424 0.361 0.471 0.462 0.515 0.533 0.578 0.606 0.548 0.586 0.465 0.458 0.307 0.278 0.272 0.433 0.38 0.309 0.476 0.543 0.379 0.443 0.593 0.579 0.474 0.498 0.658 0.55 0.563 0.512 0.414 0.694 0.566 0.712 0.679 0.616 0.552 0.494 0.501 0.493 0.529 0.387 0.376 0.284 0.462 0.56 0.393 0.48 0.497 0.444 0.444 0.462 0.501 0.318 0.229 0.417 0.464 0.521 0.58 0.554 0.562 0.553 0.539 0.462 0.396 0.312 0.484 0.396 0.481 0.555 0.598 0.563 0.406 0.456 0.466 0.386 0.41 0.462 0.518 0.479 0.367 0.404 0.479 0.426 0.362 0.426 0.437 0.363 0.336 0.327 0.348 0.38 0.254 0.308 0.393 0.473 0.45 0.468 0.443 0.519 0.454 0.319 0.307 0.473 0.478 0.486 0.506 0.392 0.427 0.44 0.383 0.408 0.488 0.452 0.368 0.338 0.388 0.4 0.264 0.225 0.259 0.168 0.28 0.167 0.346 0.335 0.404 0.336 0.349 0.363 0.433 0.437 0.469 0.445 0.495 0.433 0.499 0.524 0.447 0.371 0.397 0.465 0.387 0.347 0.394 0.316 0.286 0.282 0.298 0.284 0.279 0.43 0.387 0.479 0.452 0.452 0.516 0.551 0.547 0.533 0.424 0.518 0.543 0.46 0.523 0.52 0.47 0.41 0.473 0.44 0.38 0.353 0.334 0.307 0.282 0.234 0.461 0.447 0.306 0.311 0.379 0.488 0.476 0.461 0.525 0.494 0.514 0.521 0.459 0.289 0.448 0.511 0.423 0.466 0.431 0.354 0.439 0.425 0.493 0.493 0.509 0.43 0.34 0.445 0.428 0.463 0.454 0.445 0.543 0.608 0.537 0.536 0.625 0.586 0.569 0.533 0.594 0.472 0.433 0.485 0.45 0.273 0.34 0.333 0.254 0.392 0.379 0.471 0.464 0.459 0.352 0.464 0.333 0.399 0.382 0.382 0.394 0.29 0.436 0.3 0.497 0.449 0.441 0.105 0.177 0.212 0.217 0.219 0.169 0.19 0.198 0.199 0.128 0.125 0.181 0.17 0.185 0.184 0.166 0.188 0.191 0.206 0.217 0.161 0.171 0.182 0.113 0.077 0.117 0.053 0.055 0.117 0.153 0.121 0.089 0.139 0.12 0.146 0.158 0.189 0.168 0.153 0.192 0.199 0.162 0.162 0.155 0.169 0.256 0.421 0.296 0.378 0.323 0.318 0.357 0.297 0.28 0.297 0.316 0.264 0.185 0.065 0.17 0.299 0.393 0.439 0.533 0.487 0.449 0.46 0.472 0.489 0.459 0.495 0.404 0.381 0.49 0.498 0.509 0.462 0.479 0.491 0.533 0.512 0.484 0.477 0.488 0.427 0.487 0.361 0.298 0.368 0.365 0.405 0.391 0.454 0.442 0.454 0.449 0.404 0.379 0.293 0.214 0.194 0.343 0.303 0.274 0.392 0.441 0.29 0.353 0.462 0.434 0.368 0.383 0.47 0.411 0.426 0.347 0.314 0.461 0.386 0.483 0.476 0.444 0.442 0.41 0.412 0.396 0.433 0.325 0.298 0.226 0.377 0.461 0.313 0.356 0.39 0.357 0.346 0.332 0.363 0.219 0.141 0.261 0.332 0.401 0.445 0.448 0.441 0.458 0.44 0.401 0.338 0.262 0.389 0.294 0.378 0.428 0.475 0.463 0.392 0.418 0.438 0.354 0.386 0.43 0.499 0.457 0.337 0.385 0.456 0.412 0.337 0.377 0.404 0.323 0.301 0.312 0.333 0.389 0.251 0.298 0.384 0.442 0.423 0.434 0.462 0.522 0.456 0.307 0.306 0.452 0.417 0.452 0.466 0.358 0.391 0.417 0.372 0.388 0.466 0.443 0.362 0.329 0.364 0.364 0.253 0.212 0.249 0.158 0.25 0.164 0.33 0.33 0.394 0.315 0.326 0.344 0.43 0.44 0.47 0.457 0.492 0.431 0.49 0.523 0.454 0.375 0.382 0.475 0.364 0.326 0.381 0.33 0.292 0.267 0.292 0.286 0.273 0.414 0.394 0.456 0.437 0.447 0.496 0.512 0.523 0.521 0.413 0.517 0.531 0.467 0.531 0.511 0.471 0.423 0.496 0.438 0.367 0.35 0.329 0.295 0.281 0.24 0.449 0.439 0.319 0.327 0.41 0.473 0.475 0.429 0.514 0.48 0.483 0.473 0.439 0.287 0.429 0.499 0.422 0.467 0.448 0.341 0.422 0.425 0.492 0.498 0.497 0.419 0.299 0.4 0.343 0.397 0.37 0.35 0.471 0.528 0.442 0.446 0.498 0.463 0.459 0.439 0.444 0.392 0.349 0.361 0.355 0.226 0.242 0.238 0.187 0.299 0.279 0.375 0.369 0.384 0.316 0.42 0.292 0.377 0.341 0.351 0.381 0.288 0.434 0.316 0.506 0.439 0.215 0.14 0.406 0.063 0.08 0.082 0.093 0.126 0.159 0.204 0.257 0.266 0.2 0.128 0.089 0.064 0.062 0.045 0.015 0.006 0.016 0.044 0.073 0.107 0.117 0.103 0.105 0.128 0.169 0.188 0.242 0.242 0.196 0.13 0.085 0.053 0.04 
0.049 0.079 0.158 0.215 0.233 0.189 0.185 0.211 0.218 0.135 0.141 0.201 0.187 0.21 0.221 0.189 0.214 0.222 0.242 0.25 0.174 0.195 0.212 0.171 0.166 0.13 0.07 0.062 0.078 0.123 0.13 0.143 0.175 0.191 0.174 0.193 0.215 0.191 0.182 0.224 0.227 0.197 0.126 0.137 0.163 0.249 0.382 0.297 0.378 0.334 0.352 0.384 0.339 0.28 0.317 0.336 0.286 0.219 0.084 0.256 0.39 0.608 0.658 0.861 1 0.74 0.654 0.608 0.56 0.513 0.514 0.493 0.459 0.625 0.606 0.607 0.571 0.643 0.655 0.685 0.659 0.661 0.594 0.632 0.58 0.668 0.458 0.38 0.529 0.511 0.571 0.591 0.671 0.661 0.686 0.681 0.507 0.527 0.344 0.297 0.287 0.471 0.426 0.349 0.543 0.606 0.419 0.512 0.674 0.679 0.511 0.554 0.748 0.628 0.62 0.539 0.45 0.733 0.616 0.758 0.735 0.694 0.639 0.603 0.592 0.554 0.575 0.439 0.441 0.349 0.53 0.614 0.431 0.538 0.57 0.513 0.517 0.522 0.554 0.316 0.233 0.455 0.521 0.569 0.661 0.649 0.621 0.638 0.611 0.532 0.458 0.351 0.536 0.425 0.521 0.629 0.681 0.66 0.511 0.535 0.514 0.455 0.479 0.515 0.607 0.546 0.428 0.479 0.57 0.507 0.419 0.471 0.512 0.419 0.394 0.352 0.394 0.456 0.287 0.32 0.433 0.537 0.481 0.508 0.517 0.584 0.491 0.346 0.303 0.523 0.549 0.573 0.573 0.423 0.47 0.512 0.428 0.463 0.562 0.497 0.412 0.358 0.418 0.432 0.295 0.237 0.3 0.193 0.3 0.171 0.378 0.374 0.445 0.376 0.382 0.387 0.496 0.507 0.545 0.523 0.557 0.476 0.557 0.61 0.506 0.424 0.458 0.532 0.421 0.411 0.445 0.367 0.336 0.301 0.335 0.31 0.309 0.461 0.468 0.552 0.53 0.526 0.592 0.624 0.62 0.616 0.474 0.599 0.625 0.507 0.602 0.585 0.53 0.468 0.558 0.509 0.429 0.394 0.362 0.328 0.308 0.265 0.522 0.497 0.322 0.336 0.439 0.558 0.552 0.529 0.619 0.558 0.595 0.581 0.503 0.293 0.486 0.575 0.486 0.54 0.504 0.388 0.472 0.49 0.579 0.585 0.581 0.512 0.375 0.523 0.5 0.517 0.488 0.506 0.633 0.703 0.609 0.613 0.702 0.674 0.627 0.636 0.661 0.542 0.502 0.544 0.506 0.315 0.377 0.389 0.29 0.449 0.416 0.517 0.533 0.548 0.421 0.562 0.41 0.468 0.444 0.435 0.435 0.33 0.484 0.334 0.588 0.526 0.526 0.11 0.182 0.22 0.216 0.226 0.173 0.211 0.215 0.216 0.151 0.136 0.199 0.18 0.213 0.21 0.184 0.201 0.215 0.229 0.235 0.185 0.196 0.192 0.129 0.098 0.157 0.084 0.07 0.128 0.162 0.13 0.094 0.162 0.155 0.169 0.181 0.208 0.182 0.183 0.201 0.225 0.183 0.167 0.15 0.168 0.267 0.438 0.306 0.392 0.353 0.338 0.376 0.322 0.293 0.32 0.342 0.3 0.205 0.071 0.193 0.305 0.443 0.482 0.58 0.529 0.502 0.492 0.496 0.525 0.5 0.535 0.457 0.42 0.554 0.551 0.571 0.494 0.528 0.546 0.604 0.579 0.553 0.533 0.55 0.48 0.554 0.412 0.32 0.425 0.405 0.445 0.438 0.495 0.474 0.496 0.482 0.451 0.4 0.293 0.216 0.227 0.368 0.345 0.276 0.397 0.465 0.313 0.359 0.5 0.472 0.387 0.419 0.523 0.46 0.482 0.414 0.349 0.509 0.432 0.557 0.509 0.486 0.465 0.467 0.423 0.444 0.44 0.355 0.346 0.266 0.417 0.498 0.353 0.408 0.432 0.394 0.38 0.388 0.399 0.254 0.151 0.304 0.374 0.429 0.493 0.494 0.484 0.502 0.497 0.44 0.377 0.284 0.419 0.321 0.417 0.483 0.53 0.518 0.43 0.465 0.488 0.4 0.442 0.476 0.568 0.523 0.412 0.451 0.535 0.48 0.391 0.456 0.459 0.375 0.339 0.33 0.361 0.42 0.251 0.303 0.407 0.487 0.477 0.502 0.495 0.576 0.507 0.351 0.368 0.51 0.481 0.508 0.525 0.409 0.459 0.466 0.408 0.424 0.533 0.492 0.4 0.344 0.399 0.408 0.282 0.2 0.294 0.177 0.291 0.191 0.367 0.344 0.424 0.355 0.344 0.372 0.453 0.489 0.514 0.504 0.549 0.467 0.542 0.58 0.514 0.423 0.418 0.515 0.412 0.34 0.4 0.358 0.319 0.287 0.31 0.307 0.294 0.457 0.431 0.511 0.493 0.482 0.558 0.589 0.566 0.571 0.467 0.567 0.589 0.512 0.586 0.56 0.517 0.459 0.551 0.47 0.416 0.383 0.342 0.321 0.301 0.234 0.48 0.477 0.293 0.305 0.435 0.526 0.528 0.489 0.564 0.521 0.518 0.533 0.486 0.313 0.48 0.552 0.466 0.518 0.488 0.399 0.463 0.468 0.545 0.534 0.543 0.469 0.357 0.429 0.407 0.444 0.428 0.427 0.531 0.585 0.487 0.49 0.554 0.523 0.495 0.487 0.512 0.417 0.386 0.442 0.412 0.267 0.277 0.293 0.235 0.336 0.313 0.418 0.419 0.43 0.336 0.474 0.351 0.445 0.415 0.42 0.434 0.312 0.487 0.358 0.557 0.498 0.244 0.157 0.447 0.08 0.094 0.11 0.115 0.156 0.18 0.222 0.272 0.258 0.217 0.133 0.1 0.072 0.062 0.046 0.013 0.006 0.015 0.038 0.069 0.105 0.129 0.124 0.125 0.151 0.17 0.215 0.259 0.269 0.235 0.143 0.101 0.06 0.051 
0.04 0.063 0.107 0.161 0.188 0.142 0.152 0.164 0.175 0.106 0.089 0.149 0.145 0.155 0.157 0.138 0.158 0.16 0.191 0.192 0.141 0.151 0.167 0.143 0.136 0.115 0.058 0.054 0.06 0.076 0.078 0.102 0.115 0.129 0.126 0.14 0.161 0.142 0.147 0.161 0.173 0.143 0.101 0.095 0.139 0.191 0.276 0.224 0.284 0.263 0.267 0.303 0.251 0.224 0.242 0.258 0.215 0.166 0.065 0.197 0.285 0.421 0.469 0.587 0.566 1 0.545 0.462 0.417 0.368 0.385 0.363 0.345 0.45 0.442 0.441 0.426 0.453 0.454 0.502 0.477 0.482 0.428 0.46 0.419 0.476 0.343 0.313 0.378 0.352 0.391 0.415 0.461 0.448 0.454 0.524 0.395 0.434 0.273 0.206 0.212 0.353 0.293 0.26 0.389 0.464 0.324 0.38 0.51 0.466 0.399 0.425 0.523 0.435 0.45 0.381 0.322 0.506 0.433 0.537 0.513 0.48 0.529 0.466 0.447 0.437 0.421 0.302 0.325 0.252 0.386 0.458 0.314 0.389 0.393 0.392 0.368 0.378 0.395 0.225 0.168 0.323 0.375 0.411 0.476 0.474 0.452 0.474 0.449 0.395 0.326 0.252 0.401 0.311 0.404 0.448 0.501 0.45 0.358 0.419 0.384 0.337 0.36 0.386 0.458 0.422 0.318 0.341 0.422 0.373 0.299 0.341 0.361 0.296 0.267 0.255 0.29 0.326 0.209 0.242 0.316 0.38 0.374 0.385 0.388 0.431 0.383 0.276 0.262 0.407 0.411 0.422 0.426 0.323 0.362 0.373 0.323 0.339 0.418 0.388 0.306 0.276 0.305 0.321 0.217 0.18 0.222 0.136 0.214 0.125 0.277 0.264 0.323 0.27 0.269 0.299 0.363 0.371 0.395 0.373 0.389 0.354 0.413 0.435 0.372 0.32 0.337 0.371 0.302 0.278 0.306 0.254 0.235 0.227 0.245 0.229 0.213 0.345 0.329 0.399 0.364 0.378 0.424 0.446 0.444 0.435 0.35 0.432 0.447 0.376 0.434 0.404 0.379 0.34 0.405 0.365 0.307 0.292 0.277 0.251 0.229 0.202 0.365 0.359 0.241 0.262 0.339 0.408 0.387 0.384 0.443 0.417 0.432 0.425 0.368 0.228 0.362 0.42 0.342 0.393 0.365 0.27 0.35 0.331 0.397 0.412 0.416 0.364 0.293 0.398 0.384 0.39 0.36 0.379 0.471 0.502 0.452 0.452 0.514 0.488 0.46 0.438 0.459 0.377 0.356 0.396 0.351 0.221 0.242 0.237 0.175 0.304 0.291 0.363 0.384 0.376 0.293 0.4 0.297 0.348 0.318 0.32 0.323 0.224 0.353 0.244 0.404 0.376 0.38 0.092 0.141 0.168 0.166 0.169 0.148 0.152 0.155 0.165 0.106 0.096 0.14 0.142 0.161 0.167 0.139 0.148 0.16 0.18 0.175 0.138 0.133 0.136 0.086 0.061 0.114 0.063 0.052 0.096 0.121 0.096 0.062 0.112 0.099 0.117 0.135 0.164 0.13 0.12 0.153 0.153 0.122 0.113 0.098 0.11 0.205 0.339 0.214 0.304 0.237 0.251 0.288 0.235 0.223 0.249 0.268 0.227 0.158 0.056 0.152 0.226 0.335 0.359 0.419 0.391 0.368 0.364 0.37 0.381 0.351 0.396 0.319 0.303 0.415 0.401 0.415 0.368 0.388 0.403 0.438 0.423 0.406 0.389 0.404 0.333 0.383 0.285 0.232 0.294 0.291 0.315 0.318 0.358 0.372 0.378 0.358 0.348 0.308 0.214 0.16 0.164 0.269 0.269 0.221 0.311 0.356 0.236 0.275 0.379 0.356 0.279 0.298 0.379 0.321 0.352 0.323 0.269 0.381 0.308 0.389 0.378 0.361 0.364 0.345 0.33 0.328 0.346 0.253 0.243 0.194 0.33 0.379 0.264 0.304 0.327 0.311 0.285 0.264 0.309 0.193 0.128 0.218 0.261 0.321 0.357 0.375 0.372 0.375 0.374 0.342 0.263 0.199 0.318 0.244 0.302 0.342 0.389 0.373 0.311 0.348 0.364 0.309 0.314 0.349 0.411 0.375 0.272 0.313 0.361 0.322 0.257 0.298 0.292 0.263 0.239 0.232 0.25 0.3 0.192 0.221 0.287 0.332 0.316 0.351 0.351 0.401 0.346 0.23 0.247 0.34 0.333 0.369 0.365 0.262 0.307 0.322 0.288 0.31 0.371 0.342 0.288 0.247 0.273 0.28 0.199 0.141 0.183 0.115 0.185 0.12 0.241 0.248 0.285 0.235 0.242 0.266 0.326 0.348 0.357 0.375 0.394 0.339 0.382 0.408 0.361 0.294 0.277 0.342 0.27 0.237 0.281 0.243 0.217 0.199 0.208 0.202 0.203 0.324 0.291 0.358 0.341 0.329 0.389 0.412 0.394 0.395 0.341 0.412 0.418 0.374 0.416 0.396 0.372 0.338 0.381 0.326 0.264 0.267 0.254 0.218 0.209 0.177 0.34 0.329 0.217 0.231 0.292 0.363 0.373 0.351 0.406 0.365 0.357 0.369 0.337 0.218 0.341 0.391 0.332 0.355 0.356 0.273 0.343 0.35 0.389 0.377 0.383 0.342 0.24 0.313 0.295 0.332 0.309 0.301 0.38 0.433 0.358 0.363 0.413 0.386 0.358 0.336 0.339 0.297 0.266 0.29 0.251 0.165 0.189 0.193 0.161 0.233 0.22 0.314 0.298 0.301 0.257 0.353 0.249 0.303 0.277 0.292 0.296 0.209 0.329 0.254 0.397 0.355 0.17 0.096 0.326 0.066 0.087 0.095 0.086 0.104 0.147 0.168 0.195 0.199 0.155 0.109 0.091 0.065 0.061 0.048 0.023 0.006 0.013 0.046 0.073 0.099 0.102 0.106 0.11 0.119 0.141 0.171 0.215 0.216 0.165 0.11 0.085 0.06 0.054 
0.038 0.084 0.148 0.173 0.197 0.153 0.163 0.18 0.181 0.13 0.107 0.164 0.145 0.166 0.17 0.14 0.17 0.177 0.206 0.195 0.147 0.175 0.186 0.15 0.135 0.125 0.079 0.066 0.072 0.093 0.103 0.113 0.131 0.147 0.134 0.143 0.181 0.155 0.161 0.178 0.191 0.158 0.109 0.126 0.163 0.232 0.352 0.265 0.316 0.286 0.288 0.326 0.288 0.217 0.264 0.297 0.242 0.189 0.072 0.224 0.336 0.477 0.54 0.67 0.625 0.638 1 0.662 0.584 0.541 0.542 0.517 0.438 0.597 0.592 0.557 0.517 0.565 0.582 0.626 0.605 0.572 0.499 0.573 0.514 0.557 0.404 0.371 0.457 0.442 0.482 0.491 0.563 0.533 0.553 0.594 0.533 0.538 0.367 0.257 0.279 0.451 0.404 0.323 0.481 0.563 0.37 0.438 0.591 0.542 0.418 0.461 0.584 0.493 0.488 0.432 0.362 0.554 0.494 0.607 0.565 0.553 0.546 0.577 0.562 0.543 0.523 0.37 0.385 0.292 0.466 0.559 0.374 0.452 0.471 0.44 0.432 0.441 0.458 0.265 0.2 0.363 0.402 0.463 0.542 0.552 0.55 0.582 0.539 0.491 0.406 0.312 0.476 0.37 0.461 0.514 0.592 0.569 0.451 0.471 0.457 0.38 0.426 0.468 0.545 0.5 0.394 0.419 0.513 0.445 0.373 0.415 0.44 0.352 0.341 0.309 0.339 0.399 0.235 0.299 0.395 0.457 0.425 0.475 0.483 0.545 0.473 0.317 0.314 0.5 0.493 0.502 0.515 0.383 0.418 0.472 0.397 0.41 0.509 0.459 0.374 0.311 0.365 0.389 0.261 0.199 0.279 0.184 0.256 0.167 0.336 0.337 0.398 0.321 0.341 0.364 0.453 0.466 0.502 0.488 0.508 0.452 0.516 0.553 0.464 0.404 0.416 0.48 0.364 0.351 0.414 0.348 0.303 0.313 0.314 0.309 0.285 0.436 0.402 0.502 0.476 0.454 0.531 0.56 0.56 0.545 0.438 0.546 0.561 0.462 0.542 0.529 0.494 0.428 0.51 0.45 0.387 0.359 0.346 0.314 0.303 0.242 0.46 0.463 0.305 0.319 0.411 0.507 0.494 0.479 0.546 0.513 0.523 0.521 0.449 0.288 0.452 0.513 0.427 0.494 0.438 0.365 0.429 0.417 0.494 0.506 0.528 0.433 0.363 0.475 0.426 0.467 0.438 0.419 0.548 0.604 0.521 0.526 0.601 0.563 0.548 0.525 0.548 0.426 0.416 0.427 0.386 0.251 0.295 0.288 0.23 0.373 0.325 0.422 0.467 0.481 0.371 0.468 0.349 0.417 0.378 0.374 0.389 0.271 0.437 0.29 0.511 0.474 0.466 0.09 0.154 0.174 0.18 0.18 0.149 0.166 0.173 0.159 0.106 0.094 0.154 0.15 0.17 0.166 0.146 0.164 0.17 0.189 0.177 0.145 0.155 0.163 0.11 0.072 0.129 0.071 0.056 0.097 0.125 0.104 0.074 0.121 0.113 0.134 0.138 0.166 0.132 0.138 0.164 0.163 0.153 0.143 0.123 0.141 0.208 0.37 0.255 0.32 0.263 0.277 0.322 0.256 0.245 0.256 0.284 0.246 0.168 0.058 0.159 0.289 0.393 0.445 0.532 0.498 0.466 0.447 0.462 0.49 0.465 0.511 0.435 0.396 0.524 0.509 0.532 0.493 0.5 0.527 0.582 0.546 0.522 0.483 0.515 0.429 0.503 0.372 0.323 0.404 0.37 0.408 0.41 0.449 0.433 0.449 0.438 0.432 0.396 0.293 0.211 0.209 0.342 0.306 0.262 0.393 0.428 0.302 0.357 0.453 0.436 0.352 0.366 0.474 0.404 0.432 0.373 0.311 0.456 0.404 0.504 0.476 0.445 0.441 0.407 0.415 0.392 0.412 0.307 0.281 0.232 0.398 0.459 0.31 0.371 0.381 0.37 0.347 0.337 0.372 0.249 0.161 0.265 0.355 0.408 0.46 0.458 0.45 0.48 0.456 0.42 0.323 0.251 0.388 0.288 0.388 0.445 0.498 0.477 0.398 0.44 0.433 0.363 0.382 0.423 0.498 0.466 0.363 0.404 0.469 0.422 0.342 0.384 0.418 0.341 0.306 0.293 0.324 0.395 0.262 0.293 0.366 0.429 0.408 0.445 0.454 0.515 0.446 0.292 0.303 0.44 0.431 0.449 0.471 0.35 0.39 0.409 0.386 0.399 0.466 0.436 0.359 0.304 0.369 0.368 0.241 0.191 0.239 0.147 0.241 0.162 0.333 0.315 0.375 0.303 0.321 0.338 0.443 0.474 0.469 0.459 0.493 0.414 0.503 0.524 0.465 0.374 0.374 0.457 0.361 0.329 0.378 0.312 0.284 0.286 0.279 0.289 0.267 0.415 0.396 0.459 0.422 0.441 0.497 0.529 0.525 0.517 0.434 0.525 0.544 0.461 0.526 0.507 0.472 0.432 0.488 0.424 0.374 0.351 0.321 0.281 0.28 0.238 0.452 0.446 0.297 0.319 0.411 0.471 0.474 0.448 0.517 0.478 0.48 0.476 0.428 0.279 0.426 0.493 0.43 0.488 0.452 0.348 0.418 0.434 0.502 0.493 0.502 0.41 0.3 0.405 0.379 0.421 0.384 0.378 0.483 0.549 0.458 0.424 0.507 0.488 0.466 0.452 0.464 0.394 0.362 0.397 0.369 0.231 0.25 0.265 0.201 0.29 0.297 0.407 0.384 0.38 0.294 0.41 0.311 0.384 0.348 0.374 0.384 0.289 0.427 0.341 0.511 0.444 0.228 0.137 0.413 0.062 0.068 0.079 0.076 0.104 0.143 0.191 0.222 0.228 0.177 0.127 0.091 0.058 0.059 0.036 0.018 0.005 0.012 0.029 0.064 0.082 0.101 0.098 0.098 0.116 0.143 0.17 0.239 0.238 0.183 0.1 0.064 0.041 0.033 
0.039 0.065 0.119 0.145 0.184 0.143 0.143 0.151 0.163 0.099 0.091 0.138 0.147 0.165 0.175 0.141 0.169 0.175 0.184 0.195 0.134 0.156 0.162 0.153 0.135 0.109 0.06 0.056 0.066 0.089 0.095 0.109 0.129 0.144 0.145 0.152 0.161 0.147 0.152 0.163 0.172 0.154 0.1 0.098 0.135 0.207 0.298 0.24 0.275 0.263 0.253 0.288 0.249 0.193 0.225 0.256 0.214 0.182 0.058 0.212 0.3 0.434 0.447 0.541 0.497 0.52 0.628 1 0.605 0.474 0.503 0.45 0.387 0.523 0.548 0.513 0.462 0.489 0.491 0.543 0.508 0.484 0.453 0.493 0.419 0.484 0.359 0.28 0.383 0.365 0.419 0.417 0.455 0.44 0.442 0.468 0.477 0.452 0.311 0.224 0.259 0.387 0.299 0.269 0.399 0.462 0.298 0.371 0.487 0.448 0.348 0.367 0.487 0.401 0.415 0.379 0.305 0.495 0.413 0.508 0.491 0.463 0.479 0.508 0.503 0.518 0.449 0.3 0.32 0.254 0.388 0.477 0.325 0.392 0.388 0.37 0.347 0.333 0.385 0.232 0.169 0.315 0.353 0.419 0.496 0.489 0.464 0.516 0.467 0.402 0.339 0.256 0.418 0.336 0.397 0.475 0.503 0.47 0.393 0.418 0.411 0.364 0.375 0.417 0.488 0.441 0.356 0.383 0.45 0.392 0.364 0.395 0.41 0.312 0.312 0.289 0.304 0.367 0.231 0.287 0.352 0.426 0.382 0.42 0.426 0.497 0.423 0.298 0.284 0.468 0.459 0.467 0.479 0.355 0.391 0.427 0.356 0.365 0.449 0.398 0.338 0.282 0.336 0.346 0.232 0.201 0.26 0.158 0.225 0.144 0.287 0.298 0.373 0.302 0.295 0.346 0.392 0.423 0.437 0.454 0.458 0.397 0.463 0.499 0.422 0.361 0.37 0.439 0.343 0.318 0.374 0.309 0.28 0.253 0.273 0.272 0.247 0.404 0.38 0.462 0.438 0.432 0.484 0.504 0.502 0.501 0.392 0.497 0.512 0.433 0.495 0.488 0.443 0.394 0.454 0.416 0.336 0.331 0.293 0.265 0.247 0.217 0.412 0.405 0.266 0.282 0.364 0.459 0.469 0.431 0.493 0.465 0.478 0.476 0.418 0.276 0.408 0.476 0.426 0.441 0.408 0.334 0.411 0.392 0.472 0.483 0.48 0.406 0.317 0.41 0.372 0.394 0.38 0.376 0.476 0.523 0.445 0.453 0.524 0.475 0.461 0.465 0.463 0.383 0.365 0.422 0.39 0.238 0.278 0.277 0.22 0.345 0.317 0.403 0.412 0.404 0.306 0.393 0.304 0.363 0.355 0.358 0.386 0.296 0.412 0.257 0.488 0.436 0.408 0.067 0.111 0.148 0.149 0.155 0.12 0.132 0.135 0.129 0.08 0.082 0.121 0.114 0.127 0.133 0.114 0.134 0.145 0.15 0.147 0.12 0.13 0.138 0.08 0.067 0.092 0.044 0.047 0.083 0.11 0.085 0.069 0.103 0.102 0.115 0.123 0.132 0.107 0.123 0.138 0.136 0.119 0.107 0.1 0.111 0.176 0.303 0.211 0.287 0.242 0.255 0.282 0.25 0.221 0.234 0.245 0.204 0.159 0.047 0.137 0.249 0.357 0.387 0.459 0.415 0.41 0.403 0.405 0.411 0.387 0.43 0.345 0.349 0.456 0.459 0.47 0.425 0.442 0.456 0.527 0.477 0.46 0.429 0.452 0.384 0.434 0.332 0.274 0.362 0.331 0.365 0.349 0.392 0.394 0.395 0.396 0.359 0.345 0.259 0.191 0.173 0.285 0.269 0.22 0.335 0.388 0.263 0.31 0.415 0.394 0.313 0.336 0.432 0.359 0.38 0.324 0.283 0.417 0.344 0.424 0.415 0.403 0.379 0.382 0.355 0.349 0.352 0.271 0.255 0.206 0.338 0.391 0.27 0.321 0.35 0.327 0.299 0.29 0.331 0.216 0.137 0.238 0.286 0.35 0.399 0.399 0.392 0.399 0.383 0.364 0.312 0.223 0.333 0.251 0.323 0.392 0.434 0.413 0.35 0.374 0.405 0.335 0.358 0.412 0.469 0.428 0.345 0.359 0.438 0.395 0.329 0.367 0.385 0.32 0.294 0.301 0.309 0.357 0.233 0.273 0.33 0.405 0.386 0.405 0.439 0.472 0.42 0.267 0.262 0.4 0.401 0.406 0.419 0.323 0.351 0.371 0.342 0.35 0.424 0.403 0.332 0.273 0.317 0.342 0.241 0.18 0.233 0.139 0.233 0.165 0.299 0.289 0.365 0.288 0.288 0.327 0.407 0.402 0.423 0.415 0.443 0.387 0.447 0.467 0.424 0.344 0.361 0.43 0.34 0.312 0.342 0.266 0.251 0.233 0.244 0.254 0.24 0.377 0.344 0.43 0.402 0.416 0.46 0.486 0.478 0.461 0.386 0.47 0.486 0.422 0.484 0.464 0.427 0.388 0.451 0.397 0.313 0.332 0.308 0.259 0.255 0.216 0.401 0.393 0.266 0.291 0.36 0.43 0.432 0.415 0.472 0.438 0.421 0.42 0.379 0.267 0.399 0.447 0.401 0.425 0.422 0.329 0.368 0.366 0.434 0.443 0.443 0.395 0.269 0.347 0.347 0.375 0.345 0.35 0.428 0.477 0.396 0.401 0.445 0.435 0.39 0.384 0.408 0.363 0.305 0.325 0.302 0.186 0.219 0.223 0.179 0.258 0.254 0.35 0.353 0.354 0.312 0.373 0.293 0.351 0.327 0.344 0.34 0.268 0.375 0.279 0.442 0.405 0.168 0.097 0.36 0.05 0.078 0.094 0.099 0.115 0.14 0.165 0.183 0.193 0.144 0.089 0.086 0.059 0.049 0.033 0.013 0.007 0.012 0.028 0.053 0.082 0.089 0.092 0.093 0.107 0.13 0.15 0.2 0.209 0.172 0.118 0.093 0.058 0.045 
0.041 0.069 0.114 0.164 0.183 0.154 0.151 0.163 0.165 0.106 0.093 0.15 0.14 0.16 0.167 0.131 0.162 0.165 0.18 0.183 0.132 0.158 0.176 0.158 0.136 0.112 0.074 0.058 0.062 0.087 0.1 0.12 0.134 0.148 0.144 0.143 0.173 0.138 0.148 0.169 0.178 0.148 0.091 0.107 0.134 0.195 0.308 0.221 0.28 0.246 0.262 0.287 0.241 0.184 0.235 0.254 0.213 0.16 0.06 0.18 0.259 0.389 0.42 0.524 0.475 0.452 0.512 0.643 1 0.567 0.662 0.522 0.401 0.51 0.535 0.527 0.452 0.459 0.484 0.52 0.505 0.47 0.446 0.472 0.43 0.477 0.365 0.301 0.365 0.345 0.382 0.39 0.452 0.438 0.436 0.435 0.515 0.413 0.3 0.202 0.206 0.348 0.303 0.25 0.374 0.414 0.294 0.334 0.444 0.413 0.35 0.348 0.461 0.398 0.412 0.35 0.303 0.455 0.39 0.478 0.456 0.448 0.432 0.437 0.441 0.422 0.4 0.3 0.297 0.242 0.384 0.444 0.306 0.355 0.366 0.352 0.336 0.338 0.352 0.206 0.157 0.286 0.325 0.37 0.45 0.45 0.446 0.469 0.429 0.399 0.326 0.243 0.381 0.297 0.36 0.419 0.477 0.454 0.363 0.41 0.393 0.347 0.357 0.4 0.464 0.434 0.325 0.371 0.433 0.394 0.345 0.383 0.392 0.32 0.291 0.295 0.305 0.36 0.231 0.282 0.354 0.408 0.393 0.396 0.407 0.45 0.382 0.276 0.244 0.412 0.412 0.421 0.426 0.336 0.357 0.386 0.331 0.361 0.429 0.397 0.311 0.274 0.333 0.343 0.24 0.194 0.238 0.164 0.23 0.149 0.304 0.301 0.36 0.261 0.284 0.315 0.382 0.398 0.418 0.405 0.443 0.372 0.437 0.467 0.392 0.339 0.345 0.409 0.322 0.284 0.34 0.283 0.258 0.229 0.239 0.236 0.244 0.376 0.354 0.448 0.417 0.397 0.451 0.472 0.463 0.454 0.359 0.457 0.478 0.411 0.47 0.444 0.416 0.378 0.423 0.384 0.327 0.311 0.292 0.262 0.26 0.212 0.4 0.397 0.276 0.282 0.36 0.442 0.439 0.407 0.467 0.443 0.456 0.452 0.4 0.238 0.394 0.458 0.382 0.426 0.402 0.314 0.393 0.398 0.444 0.448 0.447 0.388 0.293 0.396 0.376 0.399 0.363 0.386 0.465 0.509 0.438 0.44 0.509 0.459 0.444 0.429 0.441 0.367 0.321 0.368 0.341 0.224 0.237 0.236 0.185 0.304 0.278 0.358 0.383 0.385 0.313 0.404 0.31 0.365 0.337 0.319 0.359 0.278 0.399 0.251 0.447 0.405 0.392 0.077 0.12 0.143 0.155 0.162 0.129 0.135 0.142 0.139 0.086 0.092 0.121 0.12 0.133 0.142 0.131 0.139 0.147 0.157 0.16 0.124 0.125 0.13 0.089 0.06 0.097 0.057 0.047 0.091 0.113 0.092 0.079 0.108 0.106 0.113 0.124 0.146 0.136 0.122 0.14 0.152 0.131 0.122 0.107 0.115 0.191 0.312 0.226 0.288 0.243 0.249 0.283 0.237 0.228 0.231 0.246 0.219 0.157 0.052 0.15 0.245 0.361 0.399 0.482 0.449 0.416 0.416 0.411 0.436 0.42 0.445 0.385 0.376 0.483 0.491 0.51 0.48 0.478 0.514 0.57 0.515 0.472 0.445 0.469 0.399 0.452 0.324 0.261 0.352 0.329 0.362 0.358 0.412 0.41 0.423 0.418 0.397 0.342 0.26 0.193 0.199 0.33 0.286 0.256 0.361 0.386 0.279 0.302 0.412 0.411 0.322 0.342 0.435 0.37 0.373 0.333 0.274 0.415 0.339 0.451 0.439 0.399 0.403 0.385 0.385 0.383 0.392 0.286 0.291 0.222 0.331 0.416 0.282 0.342 0.362 0.337 0.307 0.304 0.342 0.212 0.142 0.235 0.305 0.361 0.414 0.419 0.415 0.443 0.409 0.396 0.318 0.253 0.374 0.295 0.373 0.412 0.459 0.445 0.351 0.403 0.419 0.336 0.356 0.418 0.462 0.425 0.313 0.372 0.427 0.386 0.309 0.358 0.376 0.288 0.269 0.289 0.295 0.347 0.217 0.256 0.331 0.388 0.381 0.407 0.42 0.469 0.412 0.282 0.29 0.414 0.393 0.439 0.436 0.313 0.365 0.384 0.348 0.347 0.43 0.397 0.317 0.277 0.329 0.333 0.232 0.162 0.213 0.148 0.219 0.14 0.267 0.293 0.351 0.295 0.3 0.318 0.392 0.408 0.409 0.413 0.437 0.376 0.437 0.473 0.416 0.344 0.342 0.422 0.318 0.296 0.342 0.289 0.259 0.237 0.271 0.27 0.256 0.373 0.354 0.423 0.4 0.394 0.442 0.481 0.47 0.468 0.386 0.463 0.478 0.41 0.477 0.459 0.417 0.399 0.442 0.382 0.326 0.323 0.306 0.271 0.256 0.204 0.386 0.382 0.246 0.273 0.358 0.432 0.412 0.413 0.47 0.426 0.428 0.449 0.39 0.251 0.385 0.446 0.377 0.415 0.402 0.317 0.38 0.378 0.456 0.454 0.46 0.393 0.299 0.369 0.337 0.392 0.374 0.349 0.443 0.495 0.406 0.391 0.463 0.461 0.431 0.412 0.398 0.355 0.328 0.356 0.319 0.2 0.224 0.234 0.187 0.292 0.28 0.363 0.353 0.367 0.293 0.399 0.295 0.37 0.329 0.314 0.345 0.251 0.376 0.282 0.457 0.405 0.197 0.127 0.39 0.066 0.079 0.078 0.086 0.107 0.145 0.172 0.205 0.185 0.157 0.104 0.07 0.049 0.046 0.035 0.013 0.008 0.011 0.028 0.051 0.074 0.073 0.084 0.09 0.097 0.116 0.159 0.21 0.214 0.172 0.106 0.069 0.044 0.037 
0.045 0.086 0.138 0.182 0.217 0.165 0.169 0.182 0.191 0.127 0.123 0.171 0.163 0.188 0.196 0.179 0.197 0.202 0.217 0.232 0.164 0.185 0.2 0.172 0.142 0.123 0.069 0.071 0.081 0.113 0.121 0.139 0.159 0.172 0.162 0.17 0.196 0.174 0.174 0.199 0.199 0.156 0.111 0.126 0.159 0.234 0.39 0.301 0.343 0.312 0.31 0.334 0.315 0.244 0.272 0.304 0.257 0.204 0.085 0.213 0.315 0.434 0.497 0.613 0.551 0.536 0.589 0.598 0.746 1 0.721 0.57 0.489 0.646 0.662 0.69 0.572 0.612 0.633 0.669 0.629 0.59 0.525 0.579 0.498 0.565 0.404 0.359 0.436 0.406 0.465 0.459 0.525 0.496 0.51 0.531 0.604 0.486 0.357 0.257 0.253 0.434 0.392 0.308 0.475 0.531 0.363 0.391 0.525 0.488 0.406 0.437 0.531 0.481 0.475 0.406 0.328 0.519 0.448 0.564 0.549 0.519 0.501 0.533 0.515 0.508 0.501 0.354 0.358 0.294 0.459 0.548 0.371 0.441 0.438 0.422 0.408 0.423 0.426 0.26 0.174 0.345 0.398 0.457 0.555 0.541 0.56 0.556 0.536 0.48 0.415 0.311 0.47 0.392 0.465 0.51 0.592 0.573 0.463 0.513 0.491 0.419 0.448 0.478 0.581 0.538 0.402 0.451 0.553 0.482 0.399 0.475 0.494 0.394 0.365 0.349 0.4 0.429 0.282 0.333 0.435 0.499 0.479 0.498 0.494 0.577 0.493 0.339 0.309 0.508 0.516 0.528 0.54 0.422 0.481 0.491 0.419 0.435 0.544 0.489 0.41 0.356 0.42 0.432 0.295 0.228 0.283 0.197 0.307 0.185 0.36 0.389 0.456 0.365 0.358 0.4 0.478 0.499 0.522 0.542 0.559 0.454 0.549 0.58 0.498 0.416 0.434 0.528 0.421 0.384 0.428 0.365 0.332 0.306 0.329 0.317 0.301 0.468 0.425 0.54 0.508 0.494 0.574 0.599 0.595 0.582 0.465 0.587 0.597 0.51 0.596 0.581 0.543 0.475 0.542 0.482 0.414 0.396 0.36 0.32 0.305 0.248 0.508 0.493 0.332 0.331 0.449 0.543 0.543 0.511 0.585 0.534 0.569 0.566 0.509 0.326 0.491 0.55 0.448 0.52 0.48 0.384 0.476 0.451 0.547 0.558 0.568 0.481 0.349 0.488 0.451 0.474 0.411 0.442 0.573 0.634 0.528 0.525 0.619 0.57 0.538 0.533 0.53 0.45 0.412 0.446 0.412 0.26 0.305 0.3 0.239 0.366 0.345 0.451 0.479 0.47 0.38 0.512 0.35 0.439 0.406 0.408 0.412 0.313 0.47 0.316 0.561 0.509 0.494 0.079 0.133 0.149 0.173 0.184 0.15 0.158 0.169 0.175 0.108 0.109 0.152 0.151 0.158 0.163 0.131 0.161 0.165 0.179 0.183 0.124 0.142 0.133 0.078 0.051 0.104 0.051 0.048 0.094 0.127 0.112 0.08 0.123 0.121 0.137 0.151 0.163 0.15 0.15 0.168 0.178 0.146 0.132 0.124 0.123 0.219 0.356 0.239 0.323 0.27 0.296 0.325 0.273 0.251 0.27 0.279 0.251 0.186 0.069 0.183 0.315 0.448 0.481 0.585 0.543 0.533 0.522 0.534 0.562 0.52 0.563 0.489 0.472 0.611 0.596 0.621 0.578 0.586 0.609 0.688 0.596 0.559 0.529 0.566 0.464 0.551 0.408 0.32 0.426 0.413 0.452 0.437 0.494 0.482 0.49 0.496 0.492 0.447 0.303 0.23 0.245 0.397 0.354 0.28 0.426 0.504 0.349 0.385 0.518 0.482 0.403 0.416 0.517 0.446 0.469 0.4 0.343 0.533 0.455 0.557 0.534 0.502 0.505 0.493 0.471 0.455 0.466 0.355 0.342 0.276 0.424 0.502 0.353 0.403 0.423 0.408 0.381 0.378 0.406 0.231 0.162 0.271 0.381 0.443 0.504 0.514 0.493 0.532 0.491 0.447 0.389 0.302 0.428 0.334 0.433 0.484 0.566 0.542 0.45 0.485 0.528 0.439 0.466 0.51 0.582 0.543 0.412 0.439 0.533 0.481 0.388 0.45 0.473 0.389 0.353 0.36 0.391 0.433 0.279 0.341 0.433 0.493 0.488 0.524 0.513 0.587 0.514 0.325 0.351 0.49 0.483 0.517 0.538 0.389 0.436 0.462 0.415 0.425 0.527 0.477 0.413 0.378 0.419 0.438 0.299 0.238 0.313 0.19 0.299 0.2 0.384 0.377 0.441 0.354 0.369 0.384 0.484 0.535 0.549 0.531 0.548 0.481 0.553 0.594 0.503 0.415 0.433 0.524 0.4 0.362 0.421 0.35 0.33 0.312 0.323 0.31 0.305 0.457 0.444 0.52 0.512 0.499 0.57 0.605 0.59 0.582 0.481 0.585 0.597 0.516 0.595 0.571 0.54 0.467 0.548 0.492 0.393 0.383 0.355 0.318 0.296 0.252 0.507 0.491 0.321 0.335 0.444 0.539 0.534 0.478 0.593 0.544 0.526 0.546 0.469 0.302 0.48 0.541 0.474 0.502 0.492 0.368 0.468 0.478 0.551 0.56 0.56 0.473 0.345 0.43 0.399 0.468 0.434 0.419 0.546 0.612 0.498 0.49 0.567 0.533 0.512 0.5 0.499 0.421 0.393 0.432 0.395 0.244 0.267 0.27 0.228 0.339 0.33 0.433 0.439 0.446 0.391 0.48 0.368 0.463 0.4 0.41 0.419 0.298 0.471 0.357 0.561 0.498 0.248 0.134 0.481 0.082 0.102 0.112 0.107 0.117 0.153 0.216 0.231 0.226 0.17 0.109 0.088 0.06 0.068 0.048 0.022 0.007 0.012 0.038 0.058 0.087 0.108 0.098 0.105 0.12 0.135 0.187 0.249 0.257 0.22 0.136 0.089 0.061 0.048 
0.037 0.061 0.102 0.12 0.14 0.101 0.115 0.115 0.12 0.086 0.07 0.108 0.107 0.116 0.128 0.096 0.117 0.13 0.136 0.137 0.107 0.127 0.142 0.119 0.101 0.089 0.058 0.051 0.064 0.078 0.082 0.084 0.111 0.113 0.106 0.108 0.121 0.116 0.112 0.122 0.121 0.107 0.072 0.081 0.119 0.164 0.299 0.218 0.259 0.237 0.227 0.256 0.227 0.186 0.209 0.219 0.189 0.151 0.057 0.143 0.246 0.357 0.382 0.476 0.439 0.426 0.447 0.477 0.635 0.554 1 0.504 0.392 0.502 0.51 0.498 0.432 0.475 0.471 0.508 0.478 0.457 0.421 0.447 0.378 0.427 0.321 0.277 0.34 0.333 0.352 0.36 0.421 0.386 0.416 0.396 0.447 0.36 0.278 0.191 0.188 0.316 0.27 0.226 0.341 0.386 0.269 0.317 0.387 0.375 0.294 0.327 0.417 0.361 0.365 0.308 0.278 0.411 0.349 0.436 0.415 0.385 0.406 0.396 0.405 0.403 0.385 0.271 0.287 0.221 0.341 0.422 0.297 0.348 0.37 0.35 0.32 0.303 0.338 0.215 0.158 0.289 0.301 0.354 0.436 0.427 0.421 0.458 0.425 0.374 0.311 0.247 0.377 0.311 0.348 0.407 0.447 0.437 0.351 0.375 0.368 0.335 0.355 0.376 0.451 0.428 0.327 0.345 0.424 0.389 0.327 0.374 0.38 0.315 0.304 0.299 0.307 0.357 0.217 0.255 0.344 0.405 0.375 0.398 0.396 0.456 0.393 0.268 0.254 0.398 0.392 0.421 0.418 0.327 0.361 0.386 0.328 0.354 0.421 0.393 0.322 0.247 0.325 0.345 0.221 0.166 0.205 0.131 0.209 0.128 0.287 0.293 0.34 0.273 0.287 0.311 0.388 0.397 0.418 0.414 0.426 0.371 0.432 0.459 0.404 0.341 0.342 0.419 0.332 0.293 0.343 0.303 0.275 0.249 0.243 0.25 0.25 0.393 0.367 0.427 0.418 0.389 0.458 0.479 0.478 0.461 0.362 0.465 0.48 0.399 0.469 0.455 0.427 0.376 0.441 0.401 0.35 0.341 0.314 0.271 0.249 0.181 0.392 0.388 0.254 0.273 0.358 0.434 0.425 0.399 0.464 0.432 0.46 0.464 0.411 0.284 0.403 0.472 0.401 0.445 0.43 0.328 0.38 0.399 0.453 0.457 0.454 0.37 0.297 0.391 0.347 0.399 0.344 0.355 0.434 0.481 0.395 0.407 0.466 0.423 0.408 0.395 0.395 0.33 0.326 0.351 0.295 0.188 0.204 0.218 0.189 0.3 0.273 0.343 0.344 0.343 0.283 0.378 0.28 0.348 0.327 0.332 0.345 0.259 0.411 0.277 0.449 0.415 0.402 0.073 0.121 0.134 0.135 0.153 0.119 0.133 0.126 0.129 0.088 0.077 0.113 0.108 0.129 0.129 0.128 0.135 0.135 0.145 0.144 0.113 0.115 0.131 0.079 0.054 0.088 0.041 0.034 0.076 0.099 0.082 0.06 0.095 0.09 0.102 0.113 0.137 0.11 0.114 0.134 0.133 0.116 0.11 0.096 0.094 0.174 0.272 0.213 0.259 0.218 0.222 0.266 0.216 0.21 0.217 0.231 0.186 0.127 0.048 0.128 0.251 0.374 0.404 0.487 0.441 0.407 0.415 0.411 0.442 0.424 0.437 0.386 0.392 0.516 0.486 0.526 0.525 0.484 0.5 0.595 0.525 0.481 0.428 0.47 0.401 0.455 0.339 0.262 0.338 0.335 0.366 0.358 0.398 0.402 0.407 0.412 0.394 0.344 0.237 0.19 0.201 0.327 0.301 0.231 0.358 0.408 0.276 0.31 0.426 0.412 0.325 0.345 0.435 0.374 0.363 0.321 0.267 0.429 0.354 0.45 0.443 0.406 0.407 0.392 0.371 0.37 0.38 0.291 0.287 0.225 0.358 0.431 0.301 0.35 0.377 0.341 0.329 0.331 0.339 0.213 0.142 0.241 0.305 0.362 0.41 0.433 0.407 0.428 0.42 0.371 0.297 0.224 0.351 0.262 0.345 0.401 0.452 0.431 0.35 0.375 0.407 0.348 0.36 0.39 0.465 0.437 0.332 0.373 0.43 0.379 0.328 0.367 0.359 0.303 0.297 0.281 0.302 0.347 0.206 0.266 0.35 0.389 0.39 0.39 0.428 0.47 0.411 0.267 0.281 0.406 0.394 0.421 0.417 0.313 0.36 0.383 0.348 0.348 0.429 0.391 0.327 0.278 0.332 0.342 0.223 0.171 0.201 0.147 0.229 0.157 0.291 0.296 0.349 0.286 0.282 0.313 0.398 0.404 0.434 0.42 0.456 0.367 0.431 0.461 0.413 0.33 0.333 0.412 0.331 0.285 0.34 0.302 0.253 0.263 0.265 0.252 0.246 0.37 0.338 0.412 0.4 0.397 0.438 0.476 0.47 0.469 0.388 0.46 0.482 0.428 0.481 0.468 0.426 0.397 0.455 0.391 0.338 0.322 0.303 0.268 0.242 0.221 0.405 0.387 0.258 0.278 0.344 0.429 0.42 0.401 0.47 0.432 0.423 0.428 0.39 0.25 0.367 0.437 0.386 0.407 0.401 0.325 0.39 0.382 0.449 0.439 0.443 0.385 0.298 0.366 0.362 0.396 0.37 0.349 0.445 0.5 0.398 0.415 0.472 0.446 0.427 0.424 0.412 0.354 0.319 0.358 0.32 0.21 0.24 0.215 0.171 0.27 0.264 0.356 0.347 0.377 0.297 0.408 0.303 0.342 0.322 0.333 0.324 0.265 0.385 0.282 0.443 0.401 0.191 0.118 0.392 0.043 0.058 0.061 0.07 0.08 0.102 0.139 0.173 0.17 0.141 0.09 0.078 0.057 0.046 0.024 0.011 0.004 0.008 0.019 0.045 0.073 0.091 0.08 0.07 0.091 0.112 0.141 0.176 0.168 0.132 0.087 0.053 0.033 0.03 
0.041 0.083 0.147 0.187 0.203 0.157 0.163 0.18 0.181 0.116 0.101 0.155 0.157 0.182 0.192 0.148 0.181 0.19 0.206 0.217 0.152 0.17 0.196 0.168 0.159 0.135 0.078 0.064 0.069 0.098 0.111 0.128 0.148 0.16 0.146 0.153 0.182 0.161 0.153 0.181 0.194 0.156 0.117 0.117 0.161 0.239 0.362 0.273 0.323 0.283 0.285 0.322 0.278 0.224 0.253 0.285 0.235 0.208 0.09 0.207 0.296 0.445 0.469 0.567 0.522 0.491 0.512 0.614 0.673 0.579 0.676 1 0.551 0.668 0.704 0.654 0.544 0.586 0.566 0.597 0.583 0.559 0.516 0.548 0.476 0.521 0.391 0.345 0.423 0.413 0.425 0.431 0.49 0.452 0.475 0.478 0.472 0.431 0.277 0.21 0.222 0.375 0.323 0.274 0.396 0.465 0.317 0.361 0.48 0.473 0.373 0.38 0.514 0.429 0.423 0.369 0.316 0.499 0.438 0.534 0.508 0.501 0.47 0.464 0.479 0.482 0.445 0.338 0.359 0.268 0.392 0.486 0.353 0.4 0.416 0.396 0.384 0.379 0.4 0.262 0.184 0.337 0.403 0.44 0.5 0.491 0.493 0.53 0.497 0.43 0.364 0.253 0.447 0.349 0.417 0.478 0.527 0.499 0.414 0.458 0.456 0.407 0.412 0.451 0.533 0.494 0.369 0.396 0.489 0.441 0.362 0.424 0.416 0.337 0.341 0.327 0.342 0.392 0.232 0.28 0.391 0.457 0.441 0.471 0.451 0.524 0.458 0.311 0.304 0.472 0.468 0.492 0.492 0.365 0.422 0.44 0.369 0.394 0.476 0.447 0.378 0.309 0.377 0.378 0.264 0.225 0.246 0.158 0.227 0.165 0.342 0.309 0.395 0.322 0.321 0.365 0.446 0.462 0.471 0.47 0.491 0.44 0.519 0.548 0.474 0.411 0.414 0.486 0.395 0.348 0.402 0.336 0.311 0.284 0.302 0.278 0.277 0.414 0.397 0.49 0.47 0.448 0.519 0.554 0.557 0.528 0.422 0.54 0.551 0.472 0.551 0.521 0.478 0.431 0.497 0.437 0.382 0.365 0.348 0.304 0.276 0.24 0.435 0.44 0.299 0.31 0.403 0.488 0.485 0.476 0.534 0.494 0.509 0.511 0.469 0.269 0.439 0.511 0.429 0.484 0.456 0.358 0.435 0.431 0.51 0.513 0.515 0.446 0.359 0.463 0.426 0.46 0.433 0.404 0.521 0.582 0.494 0.505 0.566 0.518 0.503 0.452 0.486 0.399 0.37 0.415 0.383 0.248 0.274 0.272 0.215 0.342 0.312 0.419 0.429 0.416 0.346 0.447 0.309 0.391 0.38 0.386 0.395 0.302 0.456 0.302 0.5 0.467 0.486 0.071 0.112 0.144 0.15 0.155 0.132 0.137 0.138 0.139 0.093 0.091 0.132 0.122 0.14 0.149 0.132 0.152 0.151 0.155 0.164 0.131 0.128 0.117 0.081 0.053 0.104 0.051 0.043 0.083 0.115 0.097 0.073 0.103 0.104 0.117 0.127 0.141 0.116 0.118 0.14 0.139 0.121 0.123 0.117 0.12 0.178 0.318 0.221 0.306 0.249 0.28 0.307 0.246 0.244 0.258 0.268 0.217 0.154 0.039 0.154 0.266 0.397 0.435 0.54 0.481 0.469 0.467 0.478 0.495 0.474 0.494 0.414 0.4 0.528 0.515 0.538 0.485 0.5 0.518 0.575 0.531 0.489 0.467 0.493 0.422 0.489 0.374 0.312 0.398 0.361 0.392 0.404 0.451 0.455 0.453 0.454 0.423 0.399 0.315 0.234 0.235 0.36 0.317 0.267 0.388 0.446 0.297 0.357 0.477 0.456 0.388 0.389 0.466 0.414 0.438 0.381 0.32 0.467 0.404 0.501 0.485 0.437 0.444 0.442 0.428 0.419 0.444 0.321 0.321 0.251 0.393 0.481 0.329 0.398 0.425 0.38 0.363 0.336 0.37 0.243 0.159 0.258 0.33 0.389 0.457 0.467 0.437 0.465 0.451 0.43 0.358 0.296 0.413 0.311 0.403 0.446 0.495 0.498 0.393 0.437 0.443 0.37 0.408 0.458 0.507 0.463 0.349 0.373 0.442 0.395 0.324 0.373 0.382 0.322 0.29 0.295 0.31 0.369 0.254 0.289 0.368 0.422 0.407 0.432 0.457 0.509 0.452 0.314 0.33 0.458 0.43 0.462 0.471 0.344 0.401 0.399 0.346 0.368 0.438 0.406 0.347 0.317 0.382 0.371 0.264 0.227 0.261 0.185 0.254 0.141 0.318 0.317 0.38 0.318 0.325 0.357 0.423 0.439 0.47 0.45 0.492 0.409 0.489 0.514 0.456 0.388 0.383 0.465 0.368 0.336 0.373 0.345 0.303 0.274 0.284 0.28 0.301 0.409 0.391 0.447 0.432 0.417 0.498 0.516 0.512 0.503 0.42 0.51 0.519 0.461 0.524 0.5 0.454 0.43 0.486 0.436 0.366 0.355 0.31 0.292 0.27 0.224 0.442 0.424 0.297 0.31 0.402 0.464 0.457 0.426 0.502 0.464 0.464 0.462 0.433 0.259 0.403 0.495 0.428 0.468 0.433 0.342 0.41 0.42 0.465 0.473 0.467 0.404 0.28 0.378 0.369 0.397 0.363 0.368 0.482 0.537 0.453 0.465 0.506 0.5 0.45 0.446 0.454 0.392 0.337 0.364 0.347 0.213 0.256 0.254 0.2 0.298 0.298 0.385 0.372 0.383 0.334 0.443 0.337 0.405 0.344 0.382 0.366 0.268 0.411 0.323 0.482 0.441 0.223 0.139 0.397 0.076 0.075 0.098 0.1 0.13 0.169 0.186 0.208 0.201 0.158 0.118 0.09 0.062 0.06 0.041 0.018 0.007 0.005 0.023 0.058 0.093 0.101 0.103 0.103 0.105 0.133 0.156 0.239 0.229 0.199 0.126 0.08 0.045 0.029 
0.038 0.069 0.13 0.168 0.195 0.147 0.154 0.168 0.172 0.124 0.108 0.162 0.145 0.167 0.172 0.138 0.158 0.17 0.189 0.199 0.137 0.165 0.169 0.147 0.142 0.112 0.061 0.046 0.053 0.083 0.09 0.101 0.123 0.141 0.131 0.147 0.168 0.15 0.151 0.176 0.175 0.144 0.102 0.102 0.147 0.2 0.315 0.233 0.267 0.248 0.258 0.287 0.231 0.198 0.227 0.255 0.22 0.186 0.053 0.186 0.284 0.384 0.438 0.528 0.472 0.456 0.478 0.479 0.507 0.442 0.481 0.55 1 0.734 0.661 0.65 0.593 0.563 0.522 0.59 0.551 0.5 0.464 0.516 0.444 0.499 0.365 0.314 0.396 0.401 0.411 0.403 0.465 0.436 0.45 0.432 0.426 0.395 0.269 0.222 0.221 0.328 0.304 0.264 0.38 0.431 0.294 0.352 0.456 0.438 0.354 0.375 0.455 0.426 0.431 0.37 0.33 0.469 0.415 0.497 0.468 0.459 0.44 0.443 0.422 0.438 0.445 0.338 0.329 0.246 0.392 0.476 0.322 0.39 0.405 0.382 0.377 0.346 0.372 0.227 0.176 0.315 0.362 0.393 0.469 0.478 0.463 0.495 0.469 0.429 0.365 0.276 0.395 0.324 0.386 0.432 0.5 0.492 0.397 0.439 0.443 0.38 0.402 0.445 0.517 0.455 0.37 0.404 0.472 0.423 0.374 0.419 0.417 0.368 0.337 0.308 0.317 0.379 0.25 0.275 0.361 0.44 0.421 0.433 0.426 0.501 0.451 0.311 0.299 0.451 0.446 0.475 0.49 0.366 0.393 0.438 0.364 0.397 0.458 0.422 0.36 0.306 0.367 0.379 0.252 0.216 0.265 0.169 0.257 0.145 0.332 0.312 0.386 0.308 0.334 0.341 0.428 0.42 0.455 0.45 0.486 0.427 0.476 0.514 0.447 0.388 0.379 0.458 0.353 0.32 0.395 0.32 0.284 0.285 0.276 0.294 0.263 0.402 0.38 0.477 0.442 0.45 0.492 0.529 0.515 0.521 0.396 0.51 0.531 0.438 0.522 0.502 0.466 0.414 0.474 0.416 0.352 0.344 0.33 0.293 0.271 0.197 0.438 0.419 0.277 0.286 0.373 0.48 0.483 0.442 0.519 0.481 0.502 0.511 0.466 0.286 0.41 0.501 0.404 0.447 0.426 0.335 0.415 0.425 0.489 0.497 0.494 0.436 0.331 0.441 0.4 0.452 0.387 0.397 0.506 0.548 0.458 0.458 0.525 0.499 0.481 0.457 0.465 0.388 0.377 0.415 0.349 0.222 0.257 0.288 0.22 0.339 0.284 0.377 0.398 0.411 0.346 0.435 0.319 0.4 0.371 0.353 0.37 0.292 0.412 0.302 0.488 0.456 0.461 0.088 0.147 0.153 0.161 0.164 0.132 0.149 0.153 0.148 0.085 0.081 0.122 0.124 0.141 0.153 0.144 0.148 0.15 0.154 0.171 0.124 0.119 0.12 0.096 0.06 0.105 0.051 0.044 0.086 0.099 0.08 0.058 0.091 0.095 0.112 0.12 0.135 0.12 0.116 0.137 0.149 0.122 0.115 0.106 0.106 0.167 0.316 0.213 0.299 0.243 0.259 0.287 0.219 0.203 0.237 0.25 0.215 0.144 0.057 0.141 0.266 0.378 0.39 0.49 0.445 0.404 0.41 0.411 0.456 0.429 0.487 0.37 0.371 0.477 0.451 0.483 0.453 0.44 0.461 0.508 0.479 0.446 0.427 0.434 0.383 0.444 0.328 0.263 0.346 0.32 0.365 0.364 0.4 0.405 0.404 0.406 0.395 0.369 0.258 0.195 0.197 0.329 0.302 0.233 0.348 0.397 0.281 0.312 0.417 0.413 0.337 0.355 0.438 0.385 0.374 0.351 0.261 0.429 0.363 0.448 0.445 0.402 0.395 0.389 0.391 0.381 0.382 0.287 0.297 0.223 0.354 0.419 0.276 0.346 0.37 0.336 0.316 0.323 0.344 0.208 0.158 0.253 0.309 0.361 0.419 0.416 0.407 0.437 0.412 0.393 0.329 0.235 0.377 0.274 0.359 0.405 0.453 0.44 0.36 0.382 0.4 0.329 0.361 0.399 0.459 0.43 0.314 0.371 0.431 0.382 0.299 0.354 0.356 0.302 0.283 0.287 0.28 0.332 0.207 0.246 0.318 0.38 0.371 0.399 0.427 0.46 0.41 0.258 0.27 0.405 0.413 0.427 0.433 0.322 0.37 0.393 0.311 0.33 0.423 0.371 0.319 0.293 0.321 0.344 0.237 0.181 0.221 0.142 0.222 0.141 0.288 0.286 0.358 0.281 0.279 0.306 0.39 0.401 0.427 0.435 0.459 0.378 0.444 0.489 0.426 0.344 0.347 0.421 0.314 0.287 0.322 0.263 0.261 0.223 0.259 0.257 0.259 0.356 0.334 0.411 0.395 0.369 0.455 0.478 0.461 0.48 0.391 0.474 0.5 0.421 0.495 0.473 0.433 0.387 0.446 0.386 0.315 0.323 0.293 0.251 0.244 0.206 0.399 0.388 0.245 0.266 0.343 0.423 0.437 0.426 0.474 0.429 0.432 0.442 0.418 0.259 0.403 0.464 0.397 0.436 0.408 0.314 0.395 0.398 0.44 0.453 0.454 0.395 0.277 0.349 0.328 0.391 0.329 0.327 0.437 0.481 0.405 0.41 0.451 0.446 0.418 0.409 0.416 0.368 0.309 0.342 0.316 0.19 0.23 0.227 0.184 0.273 0.268 0.357 0.362 0.361 0.304 0.392 0.275 0.345 0.327 0.344 0.351 0.271 0.382 0.303 0.468 0.405 0.196 0.121 0.361 0.075 0.082 0.087 0.101 0.112 0.14 0.172 0.199 0.194 0.164 0.111 0.084 0.066 0.052 0.037 0.016 0.003 0.011 0.027 0.056 0.083 0.104 0.106 0.108 0.122 0.139 0.161 0.207 0.206 0.175 0.097 0.072 0.049 0.037 
0.041 0.07 0.115 0.168 0.197 0.158 0.158 0.159 0.175 0.125 0.112 0.169 0.165 0.176 0.181 0.163 0.176 0.183 0.196 0.202 0.146 0.164 0.178 0.148 0.117 0.101 0.052 0.056 0.074 0.094 0.094 0.102 0.122 0.144 0.126 0.128 0.164 0.165 0.148 0.168 0.184 0.153 0.113 0.099 0.148 0.209 0.349 0.249 0.307 0.281 0.263 0.292 0.262 0.194 0.243 0.268 0.218 0.184 0.069 0.192 0.317 0.445 0.467 0.567 0.522 0.484 0.493 0.5 0.519 0.483 0.49 0.509 0.566 1 0.725 0.631 0.607 0.625 0.572 0.61 0.589 0.567 0.494 0.558 0.489 0.543 0.389 0.348 0.431 0.408 0.453 0.436 0.484 0.474 0.472 0.453 0.421 0.412 0.296 0.225 0.233 0.358 0.328 0.277 0.407 0.45 0.313 0.362 0.474 0.455 0.362 0.397 0.51 0.439 0.441 0.381 0.312 0.486 0.433 0.536 0.522 0.506 0.477 0.478 0.452 0.487 0.464 0.328 0.352 0.266 0.417 0.502 0.348 0.402 0.423 0.397 0.376 0.382 0.411 0.251 0.178 0.336 0.375 0.424 0.515 0.493 0.513 0.526 0.495 0.446 0.377 0.276 0.445 0.364 0.424 0.484 0.565 0.532 0.432 0.466 0.443 0.372 0.39 0.446 0.529 0.493 0.386 0.406 0.493 0.427 0.374 0.416 0.411 0.351 0.331 0.308 0.327 0.386 0.239 0.286 0.354 0.421 0.393 0.445 0.454 0.522 0.454 0.308 0.264 0.451 0.451 0.479 0.49 0.356 0.403 0.448 0.381 0.385 0.479 0.436 0.333 0.308 0.373 0.375 0.259 0.202 0.26 0.166 0.241 0.141 0.299 0.307 0.362 0.277 0.302 0.338 0.431 0.441 0.493 0.47 0.496 0.419 0.484 0.518 0.463 0.389 0.391 0.465 0.357 0.338 0.365 0.31 0.299 0.263 0.291 0.264 0.257 0.408 0.391 0.464 0.447 0.428 0.513 0.538 0.524 0.529 0.43 0.526 0.543 0.451 0.527 0.514 0.466 0.417 0.494 0.444 0.384 0.366 0.351 0.306 0.295 0.245 0.459 0.434 0.293 0.312 0.405 0.484 0.465 0.443 0.519 0.49 0.507 0.501 0.472 0.274 0.429 0.504 0.425 0.46 0.436 0.334 0.443 0.436 0.502 0.497 0.498 0.424 0.362 0.463 0.454 0.531 0.447 0.436 0.56 0.591 0.499 0.51 0.583 0.546 0.502 0.499 0.497 0.427 0.403 0.44 0.392 0.245 0.302 0.295 0.227 0.366 0.335 0.43 0.443 0.43 0.354 0.48 0.337 0.392 0.386 0.379 0.377 0.286 0.438 0.296 0.505 0.452 0.492 0.067 0.111 0.129 0.143 0.156 0.114 0.139 0.154 0.141 0.099 0.073 0.111 0.107 0.135 0.144 0.118 0.132 0.143 0.157 0.148 0.104 0.114 0.124 0.066 0.052 0.081 0.036 0.026 0.073 0.101 0.078 0.058 0.093 0.1 0.109 0.118 0.139 0.126 0.116 0.134 0.149 0.117 0.119 0.096 0.117 0.175 0.323 0.224 0.276 0.238 0.255 0.282 0.232 0.228 0.239 0.238 0.207 0.159 0.056 0.144 0.261 0.363 0.411 0.504 0.482 0.45 0.427 0.44 0.46 0.438 0.488 0.391 0.399 0.489 0.479 0.514 0.454 0.47 0.481 0.539 0.501 0.481 0.429 0.474 0.429 0.467 0.333 0.28 0.384 0.348 0.38 0.376 0.427 0.418 0.435 0.425 0.409 0.387 0.304 0.212 0.22 0.347 0.312 0.262 0.365 0.415 0.302 0.332 0.45 0.42 0.355 0.362 0.444 0.408 0.412 0.359 0.311 0.433 0.352 0.465 0.457 0.432 0.44 0.411 0.394 0.4 0.419 0.319 0.293 0.22 0.38 0.446 0.292 0.36 0.37 0.354 0.354 0.333 0.359 0.224 0.141 0.261 0.321 0.376 0.443 0.46 0.454 0.48 0.45 0.409 0.324 0.26 0.382 0.286 0.384 0.426 0.488 0.472 0.37 0.404 0.434 0.34 0.38 0.423 0.484 0.447 0.324 0.363 0.438 0.391 0.316 0.35 0.381 0.326 0.27 0.285 0.306 0.371 0.232 0.28 0.358 0.415 0.409 0.436 0.448 0.489 0.421 0.282 0.318 0.421 0.43 0.442 0.453 0.346 0.375 0.4 0.367 0.376 0.448 0.417 0.362 0.316 0.337 0.353 0.232 0.198 0.236 0.156 0.245 0.181 0.315 0.299 0.367 0.308 0.294 0.321 0.405 0.438 0.452 0.45 0.472 0.401 0.46 0.495 0.434 0.37 0.367 0.449 0.352 0.316 0.334 0.316 0.289 0.266 0.279 0.262 0.291 0.388 0.361 0.445 0.434 0.413 0.471 0.502 0.498 0.501 0.416 0.489 0.511 0.449 0.503 0.491 0.451 0.393 0.469 0.416 0.329 0.335 0.31 0.247 0.247 0.231 0.424 0.417 0.292 0.296 0.389 0.465 0.444 0.426 0.498 0.455 0.463 0.459 0.414 0.272 0.421 0.466 0.401 0.44 0.405 0.355 0.403 0.403 0.466 0.461 0.472 0.391 0.277 0.38 0.346 0.388 0.335 0.357 0.474 0.504 0.428 0.42 0.487 0.47 0.441 0.418 0.425 0.373 0.345 0.366 0.361 0.223 0.244 0.258 0.199 0.287 0.283 0.387 0.381 0.382 0.305 0.416 0.319 0.361 0.313 0.322 0.346 0.259 0.398 0.312 0.471 0.414 0.218 0.13 0.385 0.056 0.074 0.082 0.103 0.122 0.155 0.181 0.184 0.181 0.148 0.094 0.082 0.046 0.043 0.033 0.013 0.006 0.012 0.027 0.039 0.071 0.08 0.088 0.095 0.113 0.127 0.163 0.227 0.231 0.197 0.119 0.081 0.046 0.032 
0.058 0.104 0.162 0.196 0.234 0.18 0.195 0.192 0.2 0.139 0.119 0.18 0.185 0.196 0.203 0.165 0.196 0.208 0.218 0.23 0.158 0.197 0.203 0.165 0.154 0.117 0.063 0.061 0.073 0.108 0.105 0.12 0.153 0.176 0.162 0.17 0.197 0.188 0.176 0.197 0.197 0.164 0.111 0.124 0.156 0.247 0.385 0.296 0.347 0.305 0.305 0.344 0.287 0.236 0.266 0.312 0.25 0.192 0.067 0.213 0.32 0.448 0.515 0.617 0.575 0.531 0.579 0.59 0.594 0.568 0.573 0.612 0.575 0.834 1 0.747 0.644 0.673 0.663 0.69 0.655 0.602 0.56 0.598 0.525 0.591 0.427 0.382 0.468 0.435 0.48 0.47 0.54 0.483 0.522 0.513 0.48 0.457 0.314 0.242 0.24 0.402 0.339 0.278 0.454 0.513 0.343 0.396 0.523 0.499 0.405 0.441 0.545 0.466 0.48 0.4 0.336 0.537 0.449 0.581 0.547 0.528 0.521 0.533 0.51 0.497 0.514 0.353 0.386 0.287 0.44 0.533 0.37 0.442 0.447 0.438 0.417 0.397 0.431 0.272 0.197 0.359 0.402 0.447 0.545 0.55 0.559 0.585 0.548 0.51 0.426 0.322 0.488 0.381 0.452 0.527 0.596 0.581 0.501 0.507 0.519 0.452 0.481 0.523 0.61 0.542 0.418 0.443 0.562 0.491 0.427 0.468 0.486 0.383 0.352 0.368 0.394 0.474 0.282 0.307 0.425 0.484 0.471 0.521 0.503 0.581 0.503 0.331 0.304 0.526 0.512 0.55 0.551 0.4 0.47 0.508 0.43 0.463 0.541 0.494 0.422 0.348 0.433 0.426 0.296 0.222 0.29 0.182 0.268 0.172 0.367 0.347 0.416 0.342 0.367 0.396 0.48 0.518 0.548 0.529 0.551 0.478 0.557 0.609 0.513 0.402 0.438 0.539 0.426 0.385 0.433 0.363 0.322 0.291 0.318 0.297 0.305 0.47 0.448 0.54 0.503 0.509 0.578 0.611 0.61 0.603 0.477 0.597 0.605 0.505 0.593 0.581 0.526 0.471 0.551 0.497 0.412 0.397 0.36 0.335 0.314 0.252 0.499 0.484 0.327 0.346 0.438 0.54 0.541 0.504 0.592 0.554 0.569 0.575 0.491 0.327 0.501 0.561 0.47 0.531 0.504 0.419 0.495 0.473 0.568 0.564 0.58 0.51 0.4 0.52 0.459 0.529 0.462 0.46 0.591 0.644 0.543 0.535 0.633 0.58 0.557 0.539 0.546 0.449 0.424 0.465 0.414 0.269 0.303 0.319 0.256 0.392 0.354 0.454 0.486 0.485 0.395 0.526 0.392 0.485 0.445 0.433 0.439 0.311 0.485 0.354 0.569 0.506 0.542 0.094 0.141 0.177 0.189 0.19 0.152 0.178 0.186 0.178 0.12 0.115 0.164 0.157 0.178 0.186 0.148 0.172 0.185 0.191 0.193 0.149 0.162 0.155 0.103 0.062 0.131 0.063 0.058 0.107 0.139 0.124 0.092 0.131 0.131 0.153 0.159 0.184 0.165 0.145 0.179 0.186 0.161 0.149 0.124 0.134 0.211 0.339 0.247 0.328 0.276 0.288 0.332 0.274 0.259 0.283 0.295 0.254 0.181 0.059 0.183 0.311 0.431 0.459 0.568 0.521 0.498 0.497 0.514 0.543 0.531 0.564 0.461 0.437 0.56 0.566 0.584 0.518 0.53 0.525 0.608 0.587 0.549 0.488 0.529 0.437 0.521 0.367 0.305 0.4 0.391 0.431 0.446 0.476 0.473 0.486 0.481 0.469 0.441 0.318 0.245 0.223 0.384 0.338 0.307 0.441 0.482 0.327 0.367 0.505 0.466 0.398 0.422 0.51 0.447 0.463 0.4 0.334 0.477 0.403 0.514 0.519 0.471 0.476 0.44 0.455 0.444 0.452 0.35 0.324 0.237 0.41 0.492 0.319 0.394 0.405 0.397 0.362 0.36 0.404 0.265 0.187 0.275 0.364 0.435 0.488 0.49 0.476 0.501 0.478 0.447 0.385 0.293 0.419 0.299 0.404 0.46 0.517 0.498 0.419 0.469 0.49 0.398 0.423 0.482 0.554 0.495 0.405 0.456 0.517 0.469 0.38 0.429 0.433 0.357 0.337 0.325 0.332 0.409 0.254 0.312 0.407 0.486 0.455 0.488 0.505 0.55 0.479 0.323 0.329 0.494 0.469 0.489 0.512 0.383 0.41 0.456 0.414 0.432 0.525 0.468 0.387 0.358 0.41 0.411 0.291 0.225 0.29 0.174 0.271 0.174 0.357 0.358 0.428 0.351 0.355 0.396 0.478 0.498 0.493 0.523 0.546 0.453 0.531 0.569 0.499 0.415 0.439 0.502 0.382 0.364 0.42 0.346 0.332 0.294 0.324 0.306 0.307 0.454 0.418 0.51 0.459 0.487 0.534 0.579 0.552 0.563 0.473 0.57 0.586 0.504 0.583 0.559 0.512 0.476 0.537 0.457 0.383 0.39 0.356 0.314 0.291 0.222 0.482 0.462 0.292 0.321 0.424 0.519 0.515 0.48 0.567 0.506 0.525 0.526 0.484 0.293 0.465 0.548 0.466 0.497 0.48 0.383 0.47 0.459 0.54 0.522 0.539 0.47 0.346 0.432 0.399 0.449 0.417 0.409 0.511 0.572 0.454 0.47 0.53 0.514 0.478 0.459 0.478 0.398 0.36 0.386 0.369 0.237 0.273 0.276 0.207 0.301 0.319 0.405 0.381 0.4 0.342 0.464 0.342 0.429 0.401 0.394 0.406 0.3 0.461 0.34 0.532 0.469 0.226 0.137 0.441 0.089 0.097 0.109 0.128 0.146 0.177 0.199 0.23 0.238 0.18 0.111 0.085 0.067 0.072 0.055 0.024 0.008 0.023 0.044 0.076 0.11 0.116 0.111 0.105 0.13 0.164 0.205 0.247 0.254 0.211 0.128 0.1 0.067 0.049 
0.051 0.088 0.145 0.184 0.199 0.168 0.166 0.169 0.172 0.114 0.1 0.151 0.15 0.17 0.183 0.148 0.165 0.18 0.194 0.201 0.145 0.168 0.189 0.145 0.123 0.102 0.062 0.046 0.063 0.101 0.107 0.113 0.136 0.156 0.139 0.143 0.174 0.167 0.148 0.168 0.189 0.161 0.1 0.111 0.166 0.223 0.331 0.26 0.303 0.275 0.271 0.315 0.264 0.215 0.254 0.282 0.226 0.189 0.072 0.193 0.319 0.444 0.493 0.58 0.537 0.485 0.488 0.505 0.529 0.529 0.512 0.498 0.548 0.653 0.658 1 0.644 0.576 0.589 0.647 0.611 0.587 0.525 0.565 0.491 0.572 0.412 0.351 0.443 0.42 0.459 0.47 0.531 0.493 0.502 0.492 0.438 0.429 0.298 0.212 0.206 0.358 0.33 0.261 0.4 0.46 0.313 0.368 0.483 0.472 0.37 0.405 0.512 0.435 0.428 0.382 0.316 0.498 0.415 0.555 0.524 0.495 0.487 0.476 0.442 0.446 0.458 0.332 0.355 0.27 0.432 0.496 0.354 0.409 0.424 0.387 0.383 0.389 0.41 0.253 0.171 0.341 0.385 0.434 0.514 0.509 0.517 0.518 0.5 0.457 0.357 0.286 0.443 0.361 0.429 0.48 0.541 0.524 0.418 0.468 0.466 0.373 0.406 0.462 0.545 0.477 0.368 0.403 0.503 0.458 0.383 0.434 0.44 0.37 0.357 0.331 0.364 0.411 0.262 0.3 0.39 0.455 0.441 0.478 0.476 0.532 0.456 0.301 0.272 0.48 0.476 0.494 0.498 0.382 0.41 0.436 0.391 0.41 0.496 0.458 0.399 0.32 0.372 0.393 0.281 0.211 0.241 0.171 0.274 0.179 0.351 0.344 0.41 0.333 0.37 0.384 0.442 0.471 0.495 0.482 0.504 0.424 0.504 0.552 0.447 0.395 0.42 0.477 0.392 0.37 0.39 0.314 0.291 0.282 0.286 0.301 0.289 0.43 0.406 0.503 0.47 0.47 0.514 0.55 0.551 0.543 0.43 0.545 0.557 0.474 0.545 0.524 0.49 0.434 0.494 0.458 0.393 0.369 0.356 0.317 0.294 0.244 0.466 0.466 0.293 0.312 0.401 0.508 0.492 0.469 0.528 0.489 0.511 0.504 0.471 0.3 0.44 0.511 0.437 0.481 0.448 0.367 0.448 0.452 0.503 0.498 0.506 0.43 0.333 0.456 0.428 0.463 0.445 0.422 0.533 0.586 0.498 0.495 0.577 0.531 0.51 0.488 0.511 0.422 0.39 0.438 0.384 0.237 0.277 0.28 0.237 0.365 0.316 0.417 0.425 0.43 0.332 0.472 0.349 0.421 0.389 0.377 0.39 0.295 0.449 0.299 0.514 0.467 0.465 0.08 0.132 0.151 0.177 0.177 0.139 0.147 0.154 0.158 0.113 0.092 0.141 0.137 0.156 0.149 0.128 0.144 0.156 0.173 0.163 0.117 0.138 0.138 0.091 0.056 0.091 0.058 0.054 0.095 0.112 0.089 0.065 0.105 0.106 0.118 0.126 0.155 0.136 0.128 0.154 0.158 0.129 0.117 0.103 0.11 0.183 0.318 0.221 0.302 0.27 0.267 0.296 0.258 0.237 0.251 0.264 0.236 0.168 0.067 0.162 0.292 0.412 0.428 0.542 0.492 0.464 0.463 0.473 0.511 0.465 0.515 0.436 0.398 0.545 0.524 0.57 0.498 0.519 0.519 0.572 0.548 0.513 0.469 0.507 0.441 0.504 0.375 0.329 0.409 0.378 0.417 0.414 0.457 0.459 0.462 0.457 0.438 0.382 0.279 0.225 0.21 0.35 0.304 0.27 0.385 0.444 0.29 0.347 0.464 0.444 0.36 0.378 0.478 0.404 0.411 0.366 0.301 0.476 0.411 0.499 0.481 0.464 0.453 0.434 0.417 0.424 0.439 0.314 0.292 0.244 0.391 0.468 0.332 0.37 0.39 0.38 0.361 0.345 0.375 0.239 0.144 0.254 0.324 0.402 0.453 0.467 0.452 0.496 0.453 0.42 0.355 0.257 0.408 0.304 0.397 0.445 0.503 0.48 0.408 0.445 0.447 0.387 0.409 0.465 0.526 0.474 0.365 0.399 0.468 0.415 0.345 0.384 0.407 0.334 0.298 0.31 0.318 0.391 0.249 0.277 0.369 0.44 0.414 0.444 0.455 0.525 0.475 0.298 0.325 0.448 0.426 0.462 0.474 0.346 0.403 0.436 0.381 0.407 0.461 0.409 0.358 0.33 0.363 0.373 0.26 0.207 0.241 0.159 0.265 0.157 0.311 0.324 0.386 0.323 0.332 0.351 0.436 0.467 0.487 0.478 0.503 0.425 0.494 0.529 0.45 0.37 0.371 0.456 0.353 0.327 0.376 0.308 0.285 0.268 0.28 0.29 0.267 0.421 0.4 0.484 0.448 0.419 0.514 0.527 0.523 0.525 0.412 0.524 0.537 0.478 0.525 0.512 0.451 0.429 0.486 0.432 0.365 0.346 0.318 0.271 0.279 0.222 0.434 0.419 0.286 0.308 0.4 0.481 0.483 0.444 0.517 0.481 0.483 0.485 0.44 0.289 0.429 0.501 0.427 0.469 0.464 0.355 0.438 0.435 0.508 0.504 0.501 0.428 0.311 0.401 0.385 0.411 0.385 0.381 0.518 0.552 0.441 0.469 0.516 0.497 0.473 0.45 0.455 0.396 0.374 0.392 0.362 0.226 0.276 0.294 0.216 0.309 0.3 0.387 0.397 0.38 0.307 0.447 0.327 0.398 0.373 0.372 0.393 0.288 0.43 0.307 0.501 0.444 0.212 0.136 0.409 0.067 0.078 0.085 0.093 0.122 0.146 0.184 0.206 0.188 0.159 0.09 0.071 0.047 0.054 0.044 0.02 0.01 0.019 0.038 0.063 0.084 0.089 0.08 0.079 0.106 0.137 0.173 0.226 0.231 0.2 0.118 0.088 0.048 0.037 
0.054 0.089 0.139 0.189 0.23 0.176 0.184 0.191 0.203 0.136 0.114 0.186 0.178 0.202 0.194 0.152 0.179 0.209 0.234 0.223 0.157 0.192 0.202 0.181 0.151 0.134 0.073 0.061 0.072 0.115 0.119 0.142 0.165 0.184 0.166 0.174 0.201 0.188 0.168 0.196 0.205 0.164 0.119 0.125 0.171 0.242 0.391 0.308 0.33 0.312 0.314 0.337 0.299 0.238 0.279 0.313 0.261 0.199 0.089 0.243 0.342 0.496 0.547 0.646 0.596 0.547 0.575 0.551 0.568 0.532 0.565 0.545 0.586 0.762 0.711 0.779 1 0.7 0.663 0.758 0.707 0.64 0.566 0.648 0.549 0.619 0.452 0.372 0.482 0.456 0.482 0.482 0.564 0.524 0.543 0.541 0.496 0.474 0.329 0.246 0.246 0.412 0.374 0.317 0.461 0.526 0.356 0.403 0.541 0.514 0.41 0.449 0.581 0.491 0.495 0.435 0.353 0.567 0.496 0.618 0.578 0.569 0.529 0.526 0.513 0.52 0.515 0.366 0.388 0.285 0.462 0.551 0.39 0.452 0.469 0.443 0.409 0.403 0.441 0.272 0.19 0.366 0.427 0.486 0.593 0.576 0.576 0.585 0.552 0.51 0.404 0.322 0.492 0.397 0.463 0.529 0.615 0.588 0.466 0.511 0.51 0.437 0.451 0.501 0.589 0.529 0.422 0.448 0.55 0.501 0.436 0.475 0.506 0.417 0.383 0.366 0.382 0.448 0.3 0.317 0.438 0.509 0.474 0.515 0.518 0.598 0.511 0.353 0.325 0.516 0.517 0.545 0.549 0.418 0.471 0.504 0.441 0.451 0.546 0.507 0.416 0.357 0.416 0.454 0.308 0.244 0.285 0.189 0.321 0.2 0.374 0.348 0.44 0.376 0.4 0.411 0.497 0.505 0.521 0.527 0.559 0.48 0.571 0.6 0.497 0.446 0.48 0.541 0.439 0.393 0.441 0.36 0.351 0.325 0.359 0.317 0.308 0.476 0.438 0.544 0.501 0.507 0.59 0.621 0.599 0.602 0.475 0.599 0.617 0.521 0.611 0.586 0.548 0.493 0.565 0.512 0.451 0.418 0.384 0.35 0.333 0.274 0.52 0.508 0.332 0.351 0.454 0.554 0.545 0.496 0.59 0.545 0.577 0.578 0.525 0.337 0.502 0.577 0.486 0.542 0.502 0.413 0.495 0.482 0.575 0.578 0.582 0.494 0.379 0.53 0.476 0.588 0.504 0.472 0.625 0.685 0.563 0.572 0.655 0.603 0.575 0.558 0.574 0.476 0.45 0.483 0.436 0.286 0.315 0.313 0.237 0.389 0.339 0.468 0.484 0.482 0.386 0.534 0.388 0.442 0.424 0.429 0.432 0.328 0.508 0.333 0.575 0.533 0.508 0.076 0.129 0.17 0.173 0.188 0.14 0.166 0.167 0.158 0.102 0.101 0.142 0.14 0.171 0.179 0.142 0.17 0.18 0.186 0.183 0.143 0.153 0.146 0.093 0.076 0.114 0.068 0.064 0.109 0.137 0.11 0.084 0.131 0.124 0.138 0.155 0.166 0.146 0.151 0.166 0.175 0.147 0.142 0.124 0.135 0.213 0.366 0.241 0.322 0.275 0.3 0.321 0.269 0.252 0.279 0.29 0.238 0.161 0.065 0.147 0.282 0.429 0.482 0.591 0.536 0.539 0.515 0.5 0.58 0.539 0.664 0.444 0.45 0.576 0.556 0.608 0.539 0.546 0.543 0.605 0.59 0.55 0.493 0.534 0.465 0.531 0.394 0.316 0.432 0.406 0.452 0.439 0.49 0.475 0.51 0.496 0.502 0.433 0.333 0.252 0.226 0.389 0.338 0.296 0.428 0.483 0.329 0.372 0.529 0.496 0.426 0.428 0.532 0.456 0.468 0.391 0.325 0.509 0.42 0.534 0.52 0.49 0.47 0.482 0.459 0.45 0.458 0.366 0.365 0.279 0.433 0.528 0.376 0.418 0.446 0.429 0.39 0.393 0.428 0.276 0.184 0.302 0.379 0.437 0.51 0.511 0.5 0.526 0.505 0.47 0.397 0.308 0.461 0.356 0.439 0.477 0.548 0.532 0.424 0.49 0.492 0.393 0.439 0.472 0.555 0.517 0.381 0.44 0.517 0.467 0.387 0.44 0.447 0.372 0.346 0.332 0.384 0.437 0.273 0.33 0.424 0.483 0.45 0.496 0.506 0.587 0.501 0.322 0.349 0.505 0.48 0.508 0.523 0.392 0.43 0.472 0.413 0.445 0.517 0.501 0.404 0.353 0.388 0.385 0.292 0.219 0.271 0.17 0.261 0.192 0.353 0.351 0.423 0.35 0.353 0.38 0.477 0.503 0.513 0.512 0.542 0.448 0.552 0.582 0.516 0.422 0.411 0.527 0.396 0.354 0.398 0.329 0.301 0.286 0.289 0.304 0.282 0.46 0.439 0.525 0.492 0.476 0.565 0.604 0.579 0.59 0.485 0.574 0.609 0.526 0.586 0.56 0.517 0.471 0.534 0.49 0.414 0.403 0.363 0.3 0.302 0.271 0.497 0.497 0.341 0.361 0.443 0.545 0.534 0.502 0.59 0.536 0.536 0.54 0.494 0.317 0.47 0.567 0.49 0.541 0.518 0.391 0.47 0.484 0.563 0.555 0.551 0.47 0.346 0.463 0.441 0.477 0.416 0.414 0.536 0.601 0.483 0.501 0.549 0.529 0.506 0.492 0.52 0.448 0.397 0.415 0.377 0.233 0.27 0.284 0.218 0.337 0.323 0.439 0.428 0.437 0.36 0.476 0.349 0.421 0.409 0.414 0.429 0.32 0.487 0.387 0.566 0.52 0.276 0.185 0.45 0.08 0.094 0.108 0.112 0.12 0.163 0.186 0.215 0.211 0.178 0.122 0.102 0.067 0.069 0.052 0.025 0.009 0.018 0.035 0.069 0.096 0.112 0.106 0.106 0.124 0.149 0.196 0.254 0.254 0.208 0.134 0.094 0.066 0.043 
0.065 0.114 0.185 0.233 0.249 0.201 0.207 0.221 0.224 0.14 0.132 0.198 0.189 0.217 0.222 0.17 0.216 0.229 0.25 0.247 0.191 0.21 0.223 0.173 0.154 0.134 0.084 0.081 0.095 0.126 0.125 0.126 0.165 0.185 0.175 0.18 0.216 0.187 0.19 0.226 0.225 0.185 0.132 0.146 0.164 0.256 0.402 0.321 0.364 0.368 0.337 0.378 0.334 0.278 0.294 0.332 0.263 0.224 0.097 0.251 0.42 0.592 0.635 0.757 0.687 0.622 0.627 0.61 0.621 0.58 0.593 0.575 0.557 0.796 0.754 0.72 0.706 1 0.757 0.794 0.769 0.751 0.649 0.702 0.631 0.703 0.49 0.429 0.543 0.51 0.588 0.599 0.669 0.613 0.631 0.591 0.541 0.531 0.356 0.281 0.267 0.475 0.415 0.352 0.525 0.593 0.422 0.464 0.607 0.624 0.504 0.529 0.663 0.586 0.572 0.497 0.405 0.677 0.593 0.72 0.686 0.666 0.61 0.584 0.568 0.579 0.587 0.439 0.42 0.335 0.528 0.62 0.4 0.512 0.527 0.494 0.466 0.483 0.53 0.331 0.245 0.444 0.509 0.568 0.667 0.638 0.676 0.654 0.644 0.559 0.469 0.334 0.544 0.405 0.502 0.618 0.706 0.687 0.546 0.582 0.604 0.521 0.539 0.59 0.693 0.608 0.467 0.539 0.634 0.572 0.467 0.535 0.563 0.464 0.437 0.44 0.445 0.522 0.323 0.365 0.498 0.588 0.567 0.589 0.58 0.669 0.59 0.399 0.355 0.594 0.588 0.617 0.635 0.472 0.515 0.562 0.488 0.486 0.616 0.551 0.472 0.404 0.488 0.499 0.349 0.266 0.323 0.207 0.304 0.213 0.434 0.427 0.524 0.403 0.405 0.471 0.574 0.583 0.614 0.604 0.618 0.551 0.642 0.681 0.58 0.506 0.514 0.596 0.471 0.431 0.493 0.409 0.364 0.352 0.352 0.373 0.36 0.545 0.503 0.627 0.606 0.588 0.659 0.693 0.699 0.677 0.522 0.678 0.692 0.564 0.673 0.639 0.575 0.543 0.623 0.549 0.472 0.456 0.455 0.381 0.35 0.296 0.552 0.547 0.366 0.393 0.505 0.622 0.603 0.586 0.675 0.627 0.656 0.659 0.582 0.349 0.549 0.663 0.551 0.611 0.571 0.442 0.53 0.541 0.616 0.643 0.652 0.575 0.442 0.579 0.55 0.61 0.543 0.541 0.726 0.776 0.641 0.655 0.76 0.709 0.673 0.641 0.66 0.549 0.518 0.566 0.511 0.332 0.39 0.403 0.316 0.465 0.455 0.558 0.59 0.571 0.445 0.608 0.439 0.541 0.503 0.488 0.505 0.365 0.572 0.38 0.639 0.578 0.587 0.1 0.15 0.202 0.208 0.209 0.171 0.202 0.193 0.192 0.137 0.132 0.174 0.163 0.182 0.196 0.162 0.204 0.201 0.225 0.228 0.169 0.185 0.186 0.121 0.095 0.148 0.084 0.065 0.13 0.154 0.13 0.085 0.159 0.151 0.169 0.184 0.202 0.183 0.173 0.197 0.202 0.176 0.17 0.142 0.166 0.259 0.425 0.283 0.368 0.314 0.337 0.361 0.319 0.303 0.316 0.329 0.284 0.211 0.074 0.201 0.329 0.499 0.541 0.652 0.605 0.575 0.556 0.569 0.597 0.569 0.61 0.525 0.496 0.627 0.632 0.639 0.583 0.625 0.619 0.678 0.657 0.606 0.576 0.585 0.519 0.59 0.432 0.353 0.474 0.452 0.499 0.507 0.557 0.554 0.58 0.551 0.54 0.484 0.379 0.268 0.276 0.433 0.413 0.324 0.48 0.535 0.392 0.427 0.573 0.527 0.425 0.466 0.559 0.499 0.521 0.459 0.364 0.563 0.501 0.604 0.593 0.536 0.526 0.511 0.512 0.532 0.532 0.415 0.394 0.302 0.5 0.582 0.397 0.474 0.491 0.456 0.427 0.406 0.437 0.257 0.198 0.341 0.409 0.492 0.577 0.563 0.546 0.583 0.558 0.53 0.432 0.338 0.5 0.384 0.477 0.55 0.604 0.587 0.486 0.528 0.561 0.473 0.505 0.559 0.637 0.573 0.441 0.509 0.576 0.525 0.434 0.503 0.515 0.418 0.39 0.393 0.412 0.478 0.298 0.36 0.458 0.519 0.518 0.558 0.566 0.645 0.563 0.375 0.39 0.568 0.547 0.569 0.59 0.456 0.496 0.525 0.479 0.466 0.573 0.535 0.457 0.388 0.457 0.463 0.311 0.263 0.305 0.205 0.317 0.207 0.392 0.387 0.481 0.392 0.407 0.434 0.547 0.554 0.564 0.583 0.612 0.537 0.614 0.653 0.574 0.479 0.493 0.584 0.455 0.425 0.484 0.382 0.349 0.336 0.354 0.365 0.344 0.51 0.485 0.589 0.549 0.522 0.627 0.66 0.641 0.627 0.53 0.653 0.668 0.602 0.665 0.644 0.584 0.534 0.622 0.547 0.447 0.434 0.398 0.358 0.35 0.298 0.54 0.526 0.355 0.394 0.501 0.598 0.602 0.556 0.645 0.597 0.583 0.564 0.526 0.335 0.54 0.626 0.522 0.586 0.54 0.437 0.522 0.535 0.608 0.605 0.616 0.518 0.378 0.48 0.454 0.5 0.456 0.455 0.58 0.646 0.537 0.537 0.623 0.604 0.55 0.563 0.558 0.467 0.451 0.461 0.418 0.271 0.316 0.328 0.236 0.368 0.365 0.501 0.491 0.485 0.404 0.511 0.38 0.489 0.459 0.454 0.469 0.336 0.545 0.415 0.619 0.567 0.281 0.16 0.504 0.087 0.096 0.101 0.12 0.138 0.181 0.212 0.269 0.264 0.225 0.145 0.116 0.074 0.074 0.057 0.02 0.01 0.02 0.039 0.072 0.12 0.125 0.12 0.125 0.145 0.173 0.198 0.266 0.267 0.242 0.144 0.095 0.057 0.048 
0.071 0.097 0.148 0.209 0.243 0.2 0.198 0.2 0.217 0.158 0.126 0.184 0.186 0.199 0.199 0.186 0.208 0.216 0.237 0.246 0.18 0.2 0.223 0.183 0.168 0.149 0.093 0.084 0.09 0.13 0.137 0.143 0.171 0.191 0.172 0.188 0.205 0.185 0.184 0.197 0.219 0.193 0.139 0.146 0.18 0.259 0.408 0.319 0.347 0.347 0.335 0.356 0.321 0.261 0.29 0.328 0.277 0.227 0.093 0.253 0.376 0.524 0.57 0.709 0.65 0.609 0.617 0.599 0.571 0.567 0.55 0.525 0.508 0.686 0.669 0.681 0.623 0.704 1 0.799 0.738 0.731 0.645 0.696 0.591 0.681 0.509 0.424 0.527 0.501 0.543 0.541 0.637 0.574 0.58 0.569 0.529 0.492 0.325 0.27 0.276 0.436 0.383 0.324 0.473 0.558 0.39 0.44 0.565 0.564 0.447 0.478 0.612 0.549 0.536 0.482 0.395 0.618 0.529 0.657 0.627 0.593 0.605 0.564 0.54 0.536 0.555 0.418 0.434 0.329 0.491 0.597 0.423 0.492 0.513 0.487 0.461 0.465 0.479 0.296 0.221 0.388 0.45 0.539 0.628 0.618 0.608 0.629 0.615 0.54 0.449 0.353 0.552 0.447 0.521 0.606 0.661 0.626 0.514 0.543 0.532 0.458 0.493 0.526 0.612 0.588 0.447 0.472 0.58 0.502 0.413 0.494 0.502 0.403 0.386 0.383 0.423 0.466 0.296 0.336 0.451 0.536 0.528 0.543 0.548 0.625 0.536 0.381 0.339 0.532 0.556 0.59 0.6 0.439 0.497 0.536 0.471 0.493 0.598 0.547 0.448 0.409 0.458 0.462 0.317 0.258 0.306 0.192 0.307 0.213 0.416 0.385 0.474 0.384 0.407 0.428 0.522 0.529 0.563 0.56 0.586 0.52 0.576 0.626 0.554 0.466 0.485 0.573 0.458 0.412 0.461 0.388 0.371 0.323 0.343 0.36 0.334 0.501 0.454 0.574 0.551 0.532 0.613 0.65 0.622 0.632 0.509 0.635 0.652 0.544 0.633 0.615 0.57 0.476 0.593 0.528 0.439 0.41 0.392 0.361 0.337 0.262 0.532 0.531 0.344 0.367 0.465 0.571 0.555 0.522 0.619 0.589 0.605 0.595 0.528 0.313 0.515 0.597 0.511 0.577 0.521 0.417 0.52 0.51 0.584 0.598 0.587 0.512 0.39 0.541 0.509 0.533 0.536 0.488 0.643 0.714 0.592 0.591 0.714 0.669 0.617 0.595 0.598 0.509 0.473 0.52 0.455 0.318 0.348 0.357 0.28 0.42 0.419 0.507 0.534 0.524 0.416 0.551 0.395 0.454 0.428 0.424 0.452 0.33 0.498 0.378 0.594 0.533 0.548 0.088 0.144 0.179 0.192 0.192 0.156 0.179 0.174 0.17 0.111 0.116 0.158 0.15 0.156 0.177 0.153 0.169 0.171 0.183 0.188 0.144 0.154 0.153 0.095 0.069 0.11 0.059 0.039 0.107 0.133 0.112 0.086 0.125 0.115 0.137 0.138 0.171 0.156 0.148 0.17 0.175 0.151 0.145 0.137 0.15 0.222 0.376 0.258 0.356 0.315 0.335 0.355 0.307 0.294 0.297 0.308 0.273 0.167 0.057 0.17 0.3 0.46 0.491 0.605 0.563 0.54 0.538 0.534 0.58 0.563 0.599 0.484 0.46 0.6 0.579 0.616 0.534 0.55 0.552 0.655 0.599 0.552 0.535 0.546 0.495 0.57 0.412 0.345 0.448 0.417 0.438 0.442 0.498 0.511 0.53 0.518 0.529 0.465 0.375 0.257 0.226 0.376 0.358 0.289 0.441 0.516 0.341 0.39 0.556 0.52 0.432 0.447 0.541 0.479 0.49 0.424 0.365 0.527 0.441 0.565 0.55 0.503 0.502 0.495 0.474 0.478 0.471 0.353 0.352 0.278 0.431 0.528 0.378 0.439 0.45 0.41 0.403 0.396 0.419 0.274 0.168 0.303 0.354 0.45 0.531 0.533 0.512 0.544 0.515 0.469 0.404 0.31 0.469 0.36 0.45 0.512 0.576 0.548 0.454 0.492 0.523 0.429 0.478 0.499 0.588 0.533 0.415 0.457 0.559 0.502 0.39 0.436 0.47 0.417 0.367 0.363 0.396 0.444 0.297 0.329 0.425 0.521 0.494 0.522 0.53 0.586 0.504 0.338 0.345 0.504 0.49 0.518 0.54 0.4 0.454 0.492 0.43 0.448 0.519 0.476 0.427 0.361 0.436 0.437 0.301 0.239 0.285 0.195 0.303 0.197 0.383 0.361 0.468 0.375 0.374 0.389 0.488 0.519 0.538 0.53 0.575 0.477 0.567 0.6 0.534 0.45 0.425 0.54 0.408 0.367 0.428 0.349 0.328 0.309 0.334 0.32 0.322 0.473 0.443 0.551 0.509 0.506 0.583 0.602 0.59 0.605 0.497 0.583 0.623 0.547 0.619 0.582 0.547 0.504 0.574 0.496 0.419 0.405 0.381 0.324 0.316 0.266 0.496 0.489 0.343 0.339 0.437 0.56 0.548 0.523 0.605 0.539 0.545 0.567 0.491 0.321 0.498 0.567 0.486 0.544 0.508 0.407 0.504 0.483 0.563 0.564 0.575 0.48 0.349 0.453 0.415 0.466 0.438 0.414 0.531 0.614 0.507 0.52 0.589 0.565 0.505 0.496 0.513 0.444 0.418 0.444 0.415 0.249 0.297 0.289 0.222 0.35 0.341 0.46 0.47 0.451 0.372 0.492 0.365 0.444 0.391 0.399 0.436 0.311 0.484 0.356 0.565 0.518 0.229 0.147 0.462 0.076 0.111 0.124 0.119 0.146 0.157 0.212 0.254 0.242 0.185 0.118 0.08 0.059 0.057 0.04 0.014 0.006 0.011 0.033 0.064 0.09 0.104 0.096 0.091 0.113 0.155 0.199 0.255 0.264 0.226 0.152 0.105 0.076 0.059 
0.051 0.099 0.155 0.185 0.217 0.173 0.175 0.191 0.199 0.137 0.121 0.169 0.164 0.179 0.189 0.158 0.179 0.193 0.216 0.223 0.15 0.183 0.2 0.171 0.162 0.129 0.068 0.057 0.069 0.101 0.097 0.12 0.139 0.168 0.151 0.158 0.183 0.174 0.18 0.201 0.209 0.18 0.133 0.125 0.177 0.25 0.392 0.276 0.343 0.336 0.301 0.336 0.288 0.246 0.281 0.298 0.255 0.187 0.079 0.242 0.364 0.489 0.544 0.654 0.595 0.556 0.565 0.537 0.542 0.536 0.531 0.503 0.51 0.646 0.645 0.656 0.625 0.646 0.698 1 0.787 0.682 0.599 0.715 0.586 0.667 0.478 0.404 0.521 0.495 0.535 0.521 0.603 0.534 0.537 0.542 0.496 0.458 0.339 0.238 0.239 0.399 0.345 0.281 0.457 0.513 0.357 0.41 0.544 0.525 0.435 0.459 0.584 0.483 0.495 0.442 0.35 0.575 0.487 0.626 0.579 0.572 0.532 0.523 0.514 0.524 0.497 0.366 0.381 0.286 0.469 0.545 0.377 0.453 0.468 0.459 0.405 0.418 0.442 0.261 0.19 0.361 0.422 0.498 0.595 0.546 0.586 0.596 0.549 0.488 0.408 0.317 0.467 0.394 0.455 0.551 0.616 0.601 0.474 0.514 0.519 0.41 0.448 0.51 0.597 0.547 0.421 0.456 0.572 0.481 0.414 0.484 0.501 0.403 0.393 0.364 0.4 0.447 0.297 0.36 0.448 0.53 0.492 0.522 0.523 0.588 0.508 0.349 0.314 0.512 0.506 0.532 0.553 0.399 0.44 0.517 0.452 0.449 0.548 0.508 0.418 0.346 0.423 0.416 0.275 0.239 0.293 0.188 0.289 0.186 0.384 0.377 0.457 0.371 0.371 0.414 0.485 0.498 0.534 0.513 0.548 0.47 0.56 0.605 0.516 0.432 0.439 0.536 0.429 0.404 0.449 0.378 0.342 0.328 0.342 0.318 0.317 0.492 0.438 0.561 0.516 0.506 0.575 0.619 0.601 0.597 0.478 0.599 0.624 0.511 0.61 0.583 0.546 0.483 0.566 0.518 0.433 0.411 0.399 0.328 0.314 0.273 0.525 0.502 0.348 0.359 0.443 0.567 0.535 0.5 0.604 0.564 0.586 0.581 0.503 0.322 0.478 0.582 0.499 0.55 0.494 0.389 0.509 0.486 0.556 0.579 0.579 0.513 0.409 0.52 0.502 0.528 0.529 0.464 0.628 0.693 0.568 0.577 0.667 0.625 0.576 0.563 0.579 0.486 0.449 0.497 0.465 0.288 0.337 0.326 0.269 0.382 0.354 0.474 0.502 0.498 0.414 0.542 0.37 0.444 0.442 0.43 0.428 0.325 0.498 0.341 0.577 0.516 0.515 0.087 0.139 0.165 0.173 0.182 0.148 0.166 0.178 0.174 0.117 0.114 0.157 0.149 0.171 0.175 0.146 0.16 0.17 0.189 0.191 0.136 0.147 0.157 0.095 0.064 0.115 0.06 0.059 0.096 0.13 0.112 0.084 0.125 0.115 0.136 0.148 0.176 0.153 0.151 0.168 0.175 0.149 0.148 0.123 0.134 0.218 0.363 0.26 0.338 0.272 0.308 0.345 0.28 0.253 0.287 0.304 0.259 0.184 0.06 0.165 0.331 0.448 0.502 0.606 0.547 0.535 0.527 0.521 0.593 0.543 0.608 0.475 0.458 0.594 0.591 0.586 0.535 0.561 0.576 0.619 0.596 0.552 0.508 0.545 0.498 0.559 0.408 0.347 0.446 0.44 0.457 0.463 0.498 0.489 0.526 0.52 0.559 0.451 0.352 0.25 0.263 0.442 0.373 0.324 0.444 0.506 0.362 0.39 0.517 0.48 0.407 0.426 0.518 0.456 0.481 0.42 0.339 0.511 0.436 0.544 0.526 0.515 0.508 0.511 0.496 0.48 0.487 0.342 0.349 0.294 0.447 0.547 0.37 0.45 0.472 0.434 0.415 0.4 0.414 0.27 0.177 0.292 0.372 0.444 0.529 0.55 0.532 0.561 0.525 0.486 0.392 0.296 0.457 0.345 0.444 0.5 0.577 0.541 0.461 0.492 0.484 0.417 0.446 0.483 0.575 0.509 0.399 0.448 0.52 0.454 0.381 0.431 0.445 0.387 0.35 0.351 0.386 0.438 0.309 0.318 0.403 0.473 0.464 0.509 0.523 0.57 0.49 0.344 0.358 0.508 0.49 0.528 0.529 0.409 0.46 0.489 0.407 0.414 0.51 0.455 0.377 0.344 0.412 0.408 0.297 0.224 0.292 0.197 0.271 0.172 0.344 0.334 0.435 0.346 0.355 0.372 0.477 0.495 0.515 0.499 0.537 0.456 0.538 0.591 0.528 0.428 0.441 0.523 0.411 0.37 0.429 0.344 0.332 0.309 0.325 0.319 0.306 0.457 0.432 0.505 0.516 0.495 0.56 0.595 0.592 0.577 0.472 0.583 0.596 0.526 0.599 0.557 0.526 0.483 0.555 0.482 0.411 0.38 0.361 0.317 0.305 0.268 0.483 0.48 0.337 0.349 0.433 0.535 0.54 0.507 0.584 0.532 0.533 0.541 0.477 0.301 0.465 0.549 0.465 0.505 0.497 0.403 0.483 0.481 0.561 0.543 0.558 0.456 0.351 0.431 0.397 0.452 0.413 0.421 0.547 0.598 0.492 0.494 0.589 0.556 0.515 0.502 0.506 0.433 0.395 0.426 0.396 0.237 0.272 0.272 0.224 0.351 0.343 0.471 0.44 0.423 0.364 0.487 0.365 0.436 0.413 0.397 0.415 0.3 0.483 0.344 0.559 0.485 0.218 0.142 0.479 0.068 0.081 0.09 0.098 0.121 0.159 0.2 0.238 0.233 0.192 0.118 0.096 0.074 0.057 0.03 0.017 0.003 0.013 0.035 0.075 0.096 0.117 0.1 0.104 0.124 0.149 0.186 0.236 0.235 0.186 0.123 0.08 0.044 0.043 
0.054 0.09 0.151 0.187 0.217 0.172 0.17 0.183 0.197 0.125 0.116 0.165 0.166 0.189 0.205 0.163 0.196 0.215 0.232 0.227 0.165 0.192 0.203 0.165 0.145 0.126 0.067 0.064 0.077 0.101 0.112 0.118 0.145 0.177 0.159 0.151 0.186 0.163 0.177 0.187 0.2 0.173 0.117 0.119 0.171 0.237 0.381 0.283 0.343 0.303 0.302 0.349 0.306 0.243 0.273 0.311 0.262 0.206 0.083 0.253 0.367 0.483 0.514 0.64 0.587 0.541 0.523 0.498 0.499 0.492 0.49 0.467 0.461 0.62 0.596 0.606 0.574 0.631 0.618 0.75 1 0.682 0.564 0.707 0.57 0.625 0.477 0.418 0.512 0.48 0.521 0.497 0.574 0.516 0.506 0.508 0.461 0.449 0.313 0.226 0.244 0.386 0.343 0.284 0.427 0.498 0.347 0.398 0.519 0.515 0.402 0.438 0.57 0.485 0.485 0.41 0.35 0.564 0.491 0.604 0.571 0.546 0.519 0.501 0.486 0.495 0.506 0.36 0.357 0.289 0.444 0.521 0.37 0.439 0.464 0.431 0.402 0.4 0.446 0.264 0.177 0.369 0.431 0.491 0.585 0.555 0.567 0.557 0.529 0.45 0.39 0.279 0.442 0.359 0.449 0.542 0.602 0.59 0.475 0.5 0.471 0.404 0.434 0.473 0.569 0.536 0.421 0.466 0.535 0.483 0.412 0.46 0.473 0.378 0.365 0.351 0.367 0.434 0.286 0.326 0.408 0.483 0.471 0.481 0.503 0.555 0.494 0.327 0.29 0.475 0.496 0.511 0.507 0.409 0.429 0.494 0.414 0.461 0.538 0.478 0.417 0.348 0.405 0.412 0.282 0.23 0.267 0.171 0.268 0.161 0.353 0.342 0.415 0.355 0.358 0.366 0.468 0.483 0.52 0.529 0.524 0.46 0.537 0.574 0.491 0.427 0.413 0.497 0.418 0.382 0.414 0.351 0.333 0.307 0.314 0.302 0.298 0.445 0.431 0.515 0.498 0.488 0.548 0.585 0.579 0.571 0.454 0.566 0.589 0.483 0.571 0.557 0.514 0.455 0.526 0.461 0.374 0.39 0.364 0.314 0.288 0.244 0.478 0.463 0.329 0.329 0.424 0.529 0.523 0.486 0.56 0.533 0.561 0.553 0.474 0.29 0.445 0.522 0.449 0.502 0.485 0.372 0.466 0.448 0.531 0.53 0.545 0.479 0.398 0.501 0.467 0.512 0.59 0.483 0.596 0.717 0.603 0.572 0.647 0.633 0.594 0.567 0.56 0.498 0.44 0.463 0.439 0.29 0.311 0.326 0.25 0.388 0.382 0.47 0.479 0.482 0.385 0.515 0.366 0.431 0.42 0.403 0.415 0.289 0.464 0.319 0.536 0.481 0.477 0.087 0.142 0.173 0.186 0.191 0.148 0.168 0.166 0.165 0.101 0.091 0.149 0.147 0.162 0.171 0.149 0.178 0.178 0.189 0.204 0.155 0.164 0.151 0.109 0.074 0.126 0.064 0.06 0.117 0.142 0.12 0.093 0.13 0.13 0.147 0.158 0.171 0.157 0.142 0.17 0.173 0.147 0.125 0.125 0.129 0.204 0.343 0.254 0.339 0.28 0.303 0.347 0.269 0.243 0.291 0.293 0.246 0.175 0.058 0.191 0.3 0.42 0.462 0.554 0.507 0.517 0.487 0.507 0.543 0.478 0.555 0.457 0.42 0.543 0.539 0.541 0.481 0.509 0.517 0.581 0.552 0.53 0.499 0.527 0.441 0.52 0.379 0.303 0.405 0.39 0.408 0.426 0.477 0.46 0.484 0.494 0.529 0.446 0.351 0.244 0.242 0.4 0.35 0.304 0.42 0.479 0.346 0.391 0.514 0.477 0.387 0.414 0.501 0.449 0.453 0.384 0.326 0.478 0.409 0.506 0.505 0.46 0.476 0.463 0.465 0.449 0.447 0.324 0.329 0.26 0.404 0.492 0.331 0.387 0.425 0.411 0.376 0.371 0.403 0.255 0.175 0.294 0.352 0.416 0.48 0.484 0.491 0.507 0.471 0.437 0.358 0.276 0.416 0.312 0.404 0.462 0.507 0.512 0.427 0.442 0.442 0.387 0.42 0.452 0.524 0.494 0.376 0.412 0.491 0.442 0.358 0.4 0.422 0.334 0.319 0.311 0.342 0.416 0.256 0.32 0.374 0.446 0.454 0.468 0.473 0.53 0.464 0.292 0.319 0.482 0.448 0.49 0.498 0.366 0.41 0.441 0.413 0.394 0.504 0.449 0.397 0.347 0.39 0.4 0.27 0.204 0.268 0.159 0.264 0.195 0.372 0.36 0.436 0.346 0.364 0.36 0.456 0.464 0.5 0.488 0.504 0.427 0.523 0.54 0.472 0.4 0.39 0.479 0.391 0.355 0.409 0.333 0.301 0.295 0.327 0.324 0.288 0.449 0.428 0.491 0.453 0.456 0.518 0.564 0.538 0.54 0.439 0.545 0.556 0.485 0.557 0.529 0.487 0.44 0.511 0.458 0.38 0.383 0.345 0.323 0.303 0.244 0.462 0.439 0.31 0.318 0.412 0.487 0.49 0.461 0.544 0.479 0.495 0.499 0.444 0.297 0.435 0.517 0.449 0.497 0.457 0.349 0.439 0.452 0.502 0.499 0.508 0.429 0.306 0.423 0.373 0.427 0.391 0.373 0.499 0.564 0.444 0.463 0.531 0.508 0.477 0.441 0.457 0.409 0.368 0.386 0.375 0.244 0.274 0.271 0.187 0.323 0.302 0.39 0.387 0.403 0.352 0.458 0.341 0.405 0.367 0.349 0.383 0.257 0.439 0.325 0.509 0.468 0.223 0.141 0.449 0.08 0.091 0.106 0.112 0.124 0.164 0.21 0.249 0.228 0.186 0.122 0.101 0.073 0.069 0.051 0.018 0.008 0.011 0.036 0.063 0.098 0.111 0.108 0.097 0.112 0.163 0.191 0.254 0.254 0.207 0.118 0.093 0.062 0.05 
0.063 0.1 0.173 0.229 0.258 0.198 0.219 0.223 0.229 0.155 0.152 0.212 0.197 0.208 0.224 0.18 0.214 0.23 0.261 0.254 0.185 0.217 0.223 0.184 0.166 0.14 0.076 0.06 0.092 0.138 0.134 0.148 0.192 0.211 0.188 0.198 0.225 0.204 0.197 0.227 0.243 0.194 0.132 0.136 0.182 0.279 0.424 0.319 0.367 0.34 0.338 0.377 0.321 0.251 0.269 0.324 0.266 0.226 0.095 0.27 0.429 0.576 0.649 0.775 0.712 0.638 0.629 0.614 0.605 0.595 0.603 0.546 0.51 0.715 0.699 0.684 0.649 0.759 0.762 0.823 0.826 1 0.712 0.767 0.688 0.787 0.57 0.476 0.615 0.571 0.611 0.601 0.719 0.615 0.644 0.657 0.573 0.539 0.347 0.282 0.265 0.468 0.386 0.344 0.5 0.591 0.395 0.461 0.633 0.621 0.467 0.516 0.672 0.575 0.571 0.49 0.403 0.683 0.591 0.725 0.696 0.702 0.647 0.598 0.587 0.597 0.604 0.41 0.447 0.324 0.522 0.644 0.438 0.522 0.559 0.513 0.501 0.505 0.541 0.349 0.261 0.452 0.498 0.566 0.671 0.671 0.669 0.645 0.625 0.578 0.469 0.358 0.552 0.437 0.525 0.665 0.718 0.69 0.573 0.605 0.591 0.495 0.518 0.592 0.672 0.608 0.479 0.515 0.623 0.567 0.484 0.547 0.544 0.473 0.436 0.414 0.443 0.492 0.322 0.381 0.489 0.567 0.537 0.564 0.581 0.661 0.566 0.392 0.359 0.605 0.588 0.612 0.617 0.488 0.547 0.556 0.485 0.489 0.602 0.548 0.444 0.398 0.473 0.493 0.321 0.256 0.341 0.237 0.323 0.198 0.411 0.411 0.485 0.391 0.391 0.421 0.554 0.564 0.602 0.576 0.618 0.529 0.617 0.655 0.58 0.497 0.493 0.583 0.482 0.43 0.488 0.411 0.374 0.347 0.35 0.357 0.354 0.527 0.497 0.605 0.572 0.57 0.642 0.683 0.666 0.655 0.536 0.664 0.686 0.558 0.665 0.653 0.598 0.542 0.617 0.555 0.462 0.455 0.437 0.38 0.345 0.278 0.569 0.566 0.362 0.398 0.513 0.612 0.594 0.57 0.67 0.608 0.642 0.63 0.55 0.356 0.539 0.609 0.529 0.598 0.546 0.451 0.545 0.528 0.618 0.629 0.632 0.537 0.447 0.576 0.566 0.587 0.584 0.561 0.73 0.824 0.685 0.687 0.779 0.782 0.716 0.658 0.702 0.577 0.533 0.595 0.522 0.328 0.357 0.381 0.301 0.471 0.445 0.576 0.583 0.588 0.464 0.64 0.44 0.52 0.484 0.458 0.485 0.337 0.525 0.348 0.633 0.588 0.567 0.098 0.168 0.191 0.218 0.221 0.181 0.207 0.207 0.198 0.131 0.133 0.184 0.175 0.197 0.207 0.178 0.211 0.214 0.235 0.23 0.188 0.203 0.189 0.131 0.093 0.153 0.08 0.073 0.135 0.162 0.133 0.102 0.152 0.149 0.163 0.172 0.202 0.177 0.164 0.192 0.204 0.178 0.159 0.14 0.147 0.243 0.408 0.291 0.371 0.313 0.335 0.361 0.32 0.296 0.318 0.332 0.295 0.216 0.104 0.203 0.363 0.508 0.545 0.67 0.605 0.592 0.564 0.584 0.611 0.587 0.638 0.509 0.495 0.643 0.622 0.637 0.578 0.605 0.615 0.663 0.65 0.62 0.574 0.586 0.542 0.601 0.419 0.35 0.48 0.448 0.504 0.491 0.551 0.554 0.59 0.586 0.561 0.506 0.355 0.292 0.282 0.447 0.393 0.328 0.476 0.557 0.388 0.435 0.591 0.563 0.474 0.493 0.608 0.523 0.531 0.464 0.391 0.584 0.479 0.617 0.604 0.552 0.557 0.504 0.508 0.521 0.532 0.384 0.353 0.309 0.486 0.577 0.379 0.469 0.502 0.478 0.431 0.429 0.477 0.294 0.197 0.351 0.439 0.504 0.58 0.593 0.569 0.568 0.574 0.523 0.404 0.322 0.487 0.372 0.482 0.569 0.622 0.588 0.49 0.527 0.579 0.459 0.499 0.568 0.647 0.594 0.453 0.511 0.593 0.528 0.411 0.485 0.516 0.423 0.393 0.393 0.41 0.485 0.31 0.383 0.482 0.53 0.514 0.553 0.562 0.639 0.558 0.364 0.392 0.559 0.566 0.582 0.58 0.432 0.486 0.534 0.451 0.491 0.596 0.544 0.441 0.387 0.461 0.472 0.296 0.245 0.328 0.197 0.323 0.207 0.411 0.414 0.488 0.37 0.387 0.43 0.536 0.56 0.574 0.567 0.618 0.517 0.61 0.647 0.582 0.478 0.475 0.56 0.456 0.406 0.461 0.385 0.366 0.343 0.361 0.358 0.338 0.512 0.491 0.581 0.537 0.526 0.63 0.663 0.652 0.643 0.549 0.646 0.664 0.584 0.659 0.621 0.575 0.534 0.612 0.525 0.45 0.451 0.406 0.338 0.34 0.277 0.54 0.526 0.364 0.389 0.508 0.599 0.579 0.57 0.655 0.585 0.581 0.589 0.522 0.34 0.526 0.615 0.522 0.577 0.539 0.445 0.545 0.545 0.605 0.603 0.622 0.545 0.375 0.508 0.471 0.492 0.426 0.463 0.601 0.666 0.544 0.566 0.644 0.597 0.574 0.545 0.574 0.482 0.444 0.464 0.429 0.27 0.331 0.328 0.252 0.386 0.394 0.48 0.489 0.487 0.427 0.549 0.423 0.484 0.431 0.449 0.467 0.356 0.528 0.406 0.612 0.557 0.281 0.166 0.509 0.081 0.096 0.115 0.112 0.136 0.172 0.186 0.247 0.244 0.203 0.146 0.118 0.079 0.09 0.055 0.024 0.007 0.021 0.048 0.091 0.124 0.136 0.12 0.119 0.133 0.171 0.202 0.263 0.273 0.226 0.131 0.102 0.064 0.046 
0.057 0.089 0.17 0.209 0.254 0.185 0.18 0.203 0.214 0.135 0.122 0.189 0.174 0.193 0.218 0.167 0.224 0.212 0.238 0.252 0.169 0.202 0.232 0.182 0.165 0.14 0.082 0.068 0.069 0.103 0.114 0.127 0.158 0.171 0.169 0.174 0.196 0.171 0.178 0.205 0.229 0.19 0.129 0.152 0.195 0.285 0.424 0.351 0.374 0.371 0.36 0.39 0.338 0.276 0.315 0.337 0.288 0.232 0.094 0.264 0.432 0.606 0.641 0.76 0.681 0.606 0.604 0.594 0.591 0.579 0.566 0.523 0.518 0.678 0.657 0.659 0.643 0.692 0.743 0.802 0.778 0.777 1 0.8 0.643 0.773 0.581 0.466 0.596 0.56 0.609 0.631 0.749 0.613 0.632 0.604 0.546 0.514 0.362 0.263 0.264 0.436 0.398 0.344 0.51 0.573 0.381 0.44 0.636 0.579 0.463 0.492 0.665 0.549 0.551 0.491 0.396 0.652 0.562 0.692 0.658 0.636 0.584 0.552 0.529 0.556 0.544 0.411 0.405 0.311 0.516 0.615 0.458 0.505 0.521 0.491 0.476 0.482 0.495 0.317 0.233 0.421 0.468 0.535 0.637 0.606 0.617 0.634 0.622 0.546 0.459 0.336 0.53 0.434 0.512 0.608 0.696 0.649 0.512 0.562 0.55 0.46 0.477 0.553 0.648 0.6 0.46 0.511 0.603 0.537 0.443 0.508 0.533 0.415 0.386 0.387 0.444 0.51 0.327 0.373 0.462 0.55 0.523 0.55 0.57 0.648 0.567 0.394 0.365 0.587 0.589 0.6 0.619 0.468 0.522 0.555 0.449 0.488 0.601 0.541 0.448 0.366 0.448 0.481 0.305 0.225 0.306 0.211 0.312 0.199 0.431 0.408 0.497 0.394 0.414 0.434 0.532 0.555 0.605 0.581 0.608 0.514 0.608 0.645 0.565 0.474 0.507 0.577 0.467 0.449 0.484 0.408 0.364 0.352 0.38 0.358 0.319 0.522 0.503 0.6 0.564 0.556 0.628 0.66 0.665 0.649 0.54 0.666 0.665 0.565 0.665 0.642 0.568 0.53 0.608 0.533 0.445 0.464 0.416 0.373 0.335 0.277 0.543 0.517 0.34 0.37 0.458 0.604 0.6 0.55 0.644 0.611 0.619 0.624 0.554 0.36 0.537 0.613 0.526 0.587 0.521 0.429 0.537 0.523 0.61 0.624 0.631 0.557 0.437 0.549 0.552 0.562 0.557 0.552 0.66 0.748 0.664 0.655 0.722 0.71 0.664 0.627 0.643 0.53 0.482 0.538 0.491 0.309 0.34 0.339 0.274 0.426 0.413 0.531 0.546 0.541 0.411 0.56 0.41 0.492 0.471 0.48 0.484 0.359 0.541 0.372 0.618 0.547 0.549 0.11 0.169 0.198 0.203 0.204 0.167 0.179 0.178 0.177 0.119 0.092 0.159 0.152 0.172 0.187 0.153 0.168 0.185 0.203 0.198 0.156 0.17 0.169 0.096 0.075 0.122 0.067 0.058 0.113 0.144 0.122 0.097 0.14 0.136 0.153 0.164 0.186 0.159 0.15 0.178 0.174 0.152 0.139 0.12 0.146 0.232 0.397 0.273 0.359 0.309 0.34 0.386 0.317 0.321 0.325 0.334 0.287 0.205 0.066 0.182 0.345 0.535 0.564 0.696 0.648 0.57 0.576 0.583 0.636 0.589 0.618 0.526 0.491 0.628 0.61 0.643 0.57 0.608 0.632 0.676 0.659 0.619 0.596 0.63 0.532 0.618 0.446 0.383 0.485 0.475 0.522 0.505 0.581 0.584 0.649 0.583 0.584 0.499 0.391 0.278 0.274 0.447 0.386 0.334 0.493 0.558 0.378 0.424 0.592 0.58 0.474 0.478 0.603 0.529 0.524 0.478 0.381 0.599 0.515 0.639 0.607 0.567 0.539 0.538 0.53 0.532 0.545 0.386 0.394 0.333 0.488 0.599 0.409 0.492 0.504 0.481 0.448 0.446 0.474 0.298 0.19 0.336 0.436 0.525 0.589 0.592 0.576 0.591 0.58 0.548 0.435 0.333 0.494 0.376 0.48 0.573 0.623 0.615 0.502 0.55 0.561 0.458 0.493 0.553 0.615 0.559 0.443 0.507 0.567 0.514 0.427 0.482 0.497 0.402 0.39 0.375 0.402 0.459 0.299 0.356 0.454 0.524 0.514 0.542 0.561 0.636 0.549 0.367 0.375 0.553 0.552 0.565 0.591 0.445 0.494 0.514 0.458 0.465 0.563 0.536 0.434 0.372 0.433 0.453 0.299 0.225 0.311 0.201 0.3 0.214 0.408 0.362 0.464 0.388 0.391 0.423 0.53 0.571 0.573 0.581 0.609 0.53 0.621 0.65 0.574 0.468 0.462 0.567 0.444 0.401 0.444 0.372 0.331 0.323 0.349 0.341 0.338 0.503 0.47 0.56 0.544 0.545 0.601 0.646 0.642 0.64 0.515 0.646 0.652 0.57 0.655 0.621 0.568 0.516 0.608 0.519 0.446 0.446 0.412 0.368 0.348 0.284 0.533 0.514 0.358 0.391 0.489 0.576 0.575 0.559 0.628 0.58 0.565 0.593 0.539 0.348 0.554 0.614 0.513 0.571 0.535 0.417 0.519 0.517 0.604 0.592 0.597 0.513 0.397 0.46 0.441 0.512 0.468 0.463 0.596 0.673 0.557 0.553 0.636 0.62 0.585 0.573 0.583 0.481 0.46 0.495 0.434 0.277 0.322 0.333 0.253 0.38 0.375 0.501 0.49 0.511 0.405 0.539 0.401 0.48 0.418 0.428 0.454 0.326 0.519 0.394 0.608 0.545 0.252 0.157 0.507 0.079 0.085 0.11 0.116 0.134 0.177 0.23 0.276 0.256 0.19 0.129 0.094 0.069 0.058 0.039 0.014 0.002 0.008 0.036 0.071 0.107 0.11 0.103 0.113 0.139 0.18 0.222 0.275 0.281 0.23 0.141 0.091 0.057 0.044 
0.044 0.081 0.142 0.18 0.201 0.147 0.163 0.188 0.184 0.122 0.109 0.171 0.152 0.181 0.192 0.163 0.192 0.191 0.214 0.216 0.162 0.193 0.212 0.162 0.15 0.126 0.072 0.068 0.085 0.114 0.132 0.134 0.16 0.176 0.166 0.168 0.191 0.166 0.169 0.19 0.204 0.165 0.115 0.111 0.146 0.243 0.348 0.288 0.318 0.295 0.291 0.318 0.278 0.238 0.265 0.294 0.241 0.2 0.078 0.232 0.359 0.487 0.523 0.623 0.563 0.516 0.508 0.497 0.461 0.438 0.449 0.42 0.41 0.551 0.54 0.557 0.523 0.556 0.587 0.685 0.696 0.636 0.6 1 0.589 0.66 0.495 0.433 0.511 0.487 0.508 0.519 0.579 0.511 0.509 0.488 0.425 0.421 0.27 0.221 0.235 0.388 0.337 0.302 0.426 0.491 0.342 0.377 0.504 0.502 0.414 0.442 0.559 0.48 0.489 0.425 0.338 0.544 0.474 0.595 0.554 0.548 0.488 0.492 0.483 0.475 0.467 0.334 0.354 0.28 0.428 0.496 0.354 0.42 0.438 0.406 0.383 0.401 0.438 0.254 0.195 0.358 0.406 0.451 0.552 0.521 0.548 0.529 0.504 0.458 0.401 0.315 0.448 0.348 0.433 0.509 0.568 0.554 0.434 0.467 0.456 0.39 0.419 0.456 0.539 0.483 0.376 0.422 0.515 0.444 0.383 0.434 0.436 0.351 0.34 0.328 0.368 0.409 0.249 0.281 0.382 0.462 0.435 0.458 0.468 0.529 0.445 0.313 0.283 0.45 0.484 0.482 0.486 0.36 0.43 0.457 0.386 0.411 0.486 0.46 0.383 0.318 0.374 0.386 0.254 0.192 0.261 0.164 0.246 0.167 0.332 0.311 0.414 0.352 0.34 0.363 0.432 0.441 0.45 0.478 0.5 0.437 0.519 0.534 0.459 0.392 0.413 0.47 0.392 0.358 0.408 0.329 0.307 0.304 0.3 0.303 0.302 0.43 0.396 0.501 0.466 0.455 0.528 0.55 0.534 0.542 0.435 0.528 0.552 0.459 0.543 0.516 0.464 0.432 0.515 0.461 0.394 0.36 0.343 0.325 0.3 0.249 0.459 0.443 0.299 0.327 0.415 0.502 0.485 0.466 0.54 0.495 0.523 0.515 0.439 0.265 0.431 0.527 0.45 0.474 0.426 0.351 0.435 0.449 0.515 0.509 0.505 0.444 0.364 0.459 0.464 0.492 0.547 0.469 0.569 0.647 0.56 0.563 0.629 0.602 0.561 0.538 0.524 0.462 0.418 0.448 0.417 0.276 0.297 0.298 0.255 0.369 0.353 0.44 0.454 0.472 0.374 0.467 0.364 0.433 0.404 0.372 0.392 0.278 0.451 0.304 0.51 0.461 0.426 0.08 0.136 0.155 0.164 0.171 0.143 0.156 0.158 0.163 0.105 0.098 0.145 0.13 0.148 0.152 0.147 0.162 0.166 0.181 0.174 0.141 0.135 0.138 0.086 0.059 0.118 0.057 0.049 0.093 0.123 0.101 0.072 0.122 0.1 0.127 0.133 0.156 0.132 0.125 0.147 0.161 0.131 0.124 0.097 0.108 0.189 0.362 0.243 0.319 0.274 0.28 0.308 0.248 0.255 0.259 0.276 0.239 0.164 0.054 0.164 0.29 0.396 0.441 0.525 0.501 0.469 0.475 0.49 0.538 0.461 0.533 0.421 0.416 0.523 0.501 0.517 0.48 0.504 0.503 0.54 0.531 0.497 0.472 0.494 0.434 0.484 0.356 0.302 0.387 0.358 0.404 0.393 0.446 0.447 0.488 0.46 0.48 0.423 0.393 0.247 0.223 0.362 0.331 0.276 0.416 0.472 0.311 0.363 0.475 0.431 0.365 0.374 0.472 0.414 0.428 0.377 0.307 0.457 0.389 0.49 0.466 0.44 0.448 0.439 0.445 0.441 0.46 0.332 0.327 0.254 0.405 0.488 0.325 0.385 0.409 0.384 0.353 0.349 0.376 0.229 0.164 0.271 0.336 0.398 0.459 0.48 0.452 0.505 0.469 0.447 0.355 0.274 0.414 0.31 0.394 0.461 0.499 0.484 0.392 0.421 0.451 0.384 0.415 0.447 0.504 0.475 0.357 0.395 0.471 0.431 0.355 0.403 0.419 0.368 0.337 0.323 0.345 0.401 0.252 0.315 0.401 0.44 0.432 0.463 0.455 0.507 0.421 0.303 0.314 0.457 0.453 0.467 0.475 0.359 0.403 0.433 0.368 0.373 0.471 0.435 0.382 0.316 0.373 0.401 0.264 0.211 0.27 0.188 0.281 0.187 0.352 0.339 0.411 0.334 0.319 0.337 0.425 0.433 0.461 0.441 0.49 0.408 0.493 0.522 0.467 0.386 0.384 0.451 0.362 0.331 0.38 0.332 0.28 0.273 0.284 0.287 0.285 0.426 0.401 0.479 0.438 0.449 0.493 0.516 0.509 0.511 0.421 0.513 0.536 0.48 0.533 0.5 0.477 0.44 0.486 0.436 0.379 0.361 0.344 0.305 0.287 0.233 0.456 0.431 0.3 0.318 0.41 0.491 0.488 0.463 0.522 0.462 0.479 0.488 0.439 0.285 0.434 0.494 0.417 0.454 0.456 0.359 0.431 0.438 0.503 0.489 0.487 0.4 0.308 0.387 0.364 0.422 0.38 0.38 0.478 0.532 0.442 0.449 0.506 0.485 0.458 0.445 0.45 0.403 0.353 0.381 0.361 0.223 0.242 0.256 0.222 0.317 0.305 0.399 0.401 0.386 0.317 0.429 0.321 0.39 0.368 0.352 0.38 0.279 0.429 0.327 0.497 0.46 0.215 0.148 0.421 0.074 0.078 0.09 0.094 0.11 0.157 0.182 0.219 0.195 0.159 0.109 0.09 0.071 0.063 0.039 0.018 0.005 0.017 0.036 0.059 0.1 0.107 0.099 0.096 0.119 0.144 0.178 0.238 0.237 0.188 0.126 0.087 0.058 0.034 
0.058 0.095 0.166 0.212 0.233 0.201 0.197 0.198 0.223 0.156 0.131 0.186 0.175 0.207 0.219 0.187 0.214 0.217 0.246 0.245 0.182 0.215 0.222 0.175 0.155 0.128 0.078 0.07 0.09 0.123 0.131 0.15 0.183 0.205 0.193 0.19 0.214 0.2 0.193 0.215 0.232 0.2 0.136 0.145 0.179 0.287 0.409 0.318 0.373 0.345 0.362 0.39 0.322 0.272 0.294 0.329 0.279 0.231 0.101 0.282 0.448 0.6 0.651 0.757 0.656 0.608 0.597 0.59 0.572 0.543 0.533 0.521 0.485 0.668 0.634 0.644 0.594 0.664 0.657 0.735 0.764 0.726 0.659 0.795 1 0.871 0.628 0.596 0.749 0.671 0.685 0.626 0.689 0.628 0.594 0.61 0.546 0.525 0.367 0.292 0.293 0.465 0.418 0.343 0.501 0.577 0.415 0.469 0.603 0.607 0.501 0.524 0.672 0.563 0.577 0.503 0.423 0.671 0.59 0.716 0.675 0.659 0.61 0.583 0.547 0.575 0.565 0.415 0.421 0.325 0.511 0.618 0.416 0.507 0.523 0.492 0.47 0.473 0.511 0.304 0.222 0.422 0.47 0.545 0.658 0.641 0.638 0.657 0.626 0.551 0.439 0.347 0.526 0.422 0.515 0.622 0.698 0.678 0.528 0.567 0.562 0.473 0.494 0.541 0.628 0.582 0.448 0.487 0.585 0.511 0.438 0.483 0.498 0.415 0.371 0.373 0.391 0.472 0.302 0.347 0.454 0.549 0.527 0.542 0.542 0.629 0.545 0.375 0.339 0.574 0.573 0.575 0.588 0.443 0.495 0.526 0.448 0.479 0.577 0.529 0.455 0.383 0.44 0.457 0.323 0.266 0.288 0.194 0.294 0.195 0.394 0.386 0.485 0.396 0.396 0.44 0.535 0.548 0.576 0.584 0.591 0.505 0.609 0.647 0.548 0.466 0.483 0.571 0.472 0.434 0.485 0.394 0.37 0.343 0.38 0.37 0.335 0.516 0.471 0.58 0.548 0.529 0.618 0.644 0.648 0.626 0.474 0.631 0.655 0.551 0.626 0.62 0.562 0.515 0.591 0.539 0.446 0.443 0.426 0.368 0.354 0.29 0.545 0.535 0.36 0.392 0.484 0.572 0.562 0.541 0.637 0.586 0.606 0.612 0.531 0.332 0.495 0.597 0.484 0.571 0.544 0.423 0.525 0.522 0.593 0.608 0.608 0.525 0.427 0.557 0.546 0.557 0.564 0.551 0.68 0.787 0.756 0.675 0.754 0.793 0.748 0.64 0.681 0.595 0.499 0.553 0.513 0.329 0.351 0.373 0.283 0.456 0.41 0.544 0.539 0.56 0.421 0.572 0.405 0.473 0.45 0.441 0.463 0.329 0.522 0.366 0.622 0.549 0.526 0.105 0.166 0.205 0.215 0.22 0.178 0.196 0.195 0.211 0.145 0.131 0.182 0.175 0.204 0.21 0.188 0.208 0.208 0.221 0.228 0.167 0.186 0.207 0.121 0.082 0.139 0.068 0.07 0.117 0.157 0.132 0.091 0.149 0.134 0.156 0.174 0.199 0.172 0.166 0.201 0.212 0.174 0.158 0.145 0.162 0.259 0.428 0.297 0.409 0.321 0.346 0.381 0.32 0.32 0.326 0.337 0.29 0.22 0.081 0.198 0.323 0.482 0.517 0.631 0.575 0.557 0.541 0.534 0.573 0.535 0.582 0.486 0.473 0.61 0.577 0.595 0.562 0.585 0.596 0.643 0.621 0.583 0.551 0.572 0.494 0.565 0.43 0.318 0.429 0.419 0.467 0.452 0.533 0.539 0.556 0.541 0.538 0.47 0.37 0.249 0.263 0.419 0.358 0.324 0.471 0.53 0.345 0.409 0.576 0.529 0.427 0.458 0.562 0.501 0.504 0.467 0.357 0.541 0.444 0.577 0.561 0.521 0.529 0.496 0.492 0.481 0.511 0.386 0.369 0.301 0.475 0.543 0.379 0.452 0.476 0.46 0.406 0.392 0.432 0.291 0.201 0.326 0.392 0.471 0.537 0.532 0.507 0.557 0.526 0.503 0.412 0.308 0.462 0.35 0.465 0.502 0.577 0.565 0.485 0.517 0.532 0.436 0.449 0.507 0.592 0.545 0.433 0.462 0.557 0.506 0.421 0.45 0.467 0.386 0.342 0.349 0.376 0.429 0.274 0.345 0.422 0.511 0.473 0.526 0.541 0.608 0.522 0.344 0.362 0.522 0.494 0.537 0.547 0.418 0.463 0.495 0.431 0.446 0.556 0.486 0.425 0.372 0.432 0.432 0.289 0.22 0.265 0.175 0.256 0.186 0.361 0.363 0.447 0.354 0.381 0.413 0.516 0.529 0.537 0.532 0.581 0.48 0.57 0.614 0.535 0.435 0.451 0.534 0.432 0.366 0.448 0.372 0.339 0.312 0.321 0.343 0.336 0.494 0.469 0.55 0.508 0.509 0.586 0.628 0.615 0.616 0.514 0.619 0.63 0.534 0.623 0.604 0.539 0.494 0.561 0.509 0.42 0.425 0.373 0.335 0.309 0.256 0.537 0.513 0.327 0.339 0.471 0.565 0.565 0.516 0.609 0.554 0.566 0.574 0.521 0.318 0.491 0.574 0.513 0.562 0.517 0.411 0.501 0.498 0.582 0.582 0.581 0.487 0.35 0.481 0.444 0.475 0.456 0.441 0.566 0.616 0.502 0.543 0.596 0.552 0.523 0.517 0.522 0.461 0.405 0.449 0.421 0.286 0.314 0.322 0.252 0.365 0.343 0.466 0.471 0.47 0.389 0.513 0.369 0.467 0.408 0.426 0.448 0.321 0.493 0.364 0.59 0.507 0.236 0.148 0.489 0.075 0.097 0.107 0.114 0.128 0.181 0.224 0.274 0.261 0.218 0.149 0.117 0.086 0.081 0.061 0.029 0.011 0.018 0.04 0.077 0.129 0.14 0.133 0.126 0.15 0.18 0.213 0.269 0.276 0.225 0.13 0.087 0.062 0.042 
0.045 0.073 0.147 0.176 0.202 0.16 0.167 0.169 0.19 0.122 0.1 0.146 0.153 0.172 0.168 0.139 0.18 0.181 0.199 0.204 0.153 0.167 0.18 0.154 0.143 0.117 0.069 0.063 0.068 0.097 0.102 0.106 0.133 0.147 0.142 0.146 0.162 0.14 0.147 0.167 0.182 0.147 0.1 0.102 0.145 0.215 0.324 0.24 0.297 0.26 0.287 0.311 0.258 0.216 0.245 0.281 0.228 0.168 0.078 0.224 0.388 0.505 0.547 0.62 0.562 0.515 0.511 0.462 0.466 0.439 0.446 0.405 0.404 0.545 0.528 0.511 0.483 0.559 0.566 0.609 0.624 0.615 0.557 0.621 0.589 1 0.613 0.469 0.566 0.566 0.637 0.543 0.611 0.505 0.524 0.496 0.419 0.42 0.292 0.241 0.244 0.381 0.326 0.272 0.411 0.477 0.339 0.381 0.507 0.48 0.397 0.411 0.544 0.459 0.446 0.375 0.328 0.549 0.477 0.583 0.54 0.53 0.49 0.483 0.457 0.46 0.467 0.364 0.339 0.284 0.424 0.503 0.365 0.428 0.427 0.409 0.403 0.41 0.422 0.25 0.186 0.343 0.405 0.432 0.547 0.53 0.533 0.536 0.525 0.474 0.4 0.307 0.458 0.374 0.443 0.513 0.58 0.545 0.443 0.465 0.448 0.37 0.393 0.422 0.509 0.481 0.355 0.379 0.481 0.421 0.351 0.402 0.424 0.337 0.303 0.304 0.327 0.394 0.234 0.301 0.372 0.446 0.419 0.447 0.447 0.506 0.449 0.313 0.277 0.458 0.473 0.493 0.498 0.347 0.405 0.436 0.371 0.376 0.479 0.434 0.345 0.296 0.347 0.373 0.25 0.207 0.249 0.174 0.24 0.143 0.332 0.33 0.393 0.304 0.314 0.349 0.432 0.453 0.463 0.473 0.486 0.424 0.503 0.525 0.452 0.383 0.404 0.466 0.367 0.339 0.397 0.322 0.288 0.266 0.281 0.298 0.285 0.438 0.4 0.484 0.462 0.432 0.503 0.538 0.527 0.528 0.421 0.521 0.535 0.455 0.529 0.509 0.483 0.429 0.491 0.458 0.39 0.386 0.342 0.313 0.29 0.214 0.445 0.422 0.27 0.314 0.414 0.501 0.468 0.459 0.526 0.491 0.512 0.515 0.44 0.283 0.416 0.512 0.426 0.459 0.447 0.35 0.416 0.427 0.498 0.512 0.502 0.418 0.344 0.445 0.419 0.46 0.443 0.423 0.549 0.611 0.558 0.542 0.613 0.63 0.567 0.527 0.528 0.464 0.408 0.464 0.425 0.275 0.317 0.307 0.248 0.361 0.332 0.439 0.461 0.465 0.359 0.464 0.333 0.4 0.383 0.352 0.374 0.27 0.431 0.28 0.507 0.442 0.435 0.085 0.135 0.161 0.174 0.181 0.139 0.157 0.166 0.173 0.117 0.103 0.154 0.136 0.171 0.167 0.143 0.163 0.166 0.183 0.168 0.14 0.148 0.145 0.083 0.066 0.113 0.067 0.05 0.106 0.131 0.108 0.072 0.12 0.127 0.139 0.153 0.174 0.15 0.146 0.17 0.174 0.157 0.142 0.125 0.128 0.213 0.343 0.261 0.309 0.253 0.267 0.323 0.251 0.246 0.264 0.271 0.25 0.164 0.06 0.161 0.281 0.396 0.41 0.499 0.461 0.445 0.446 0.44 0.449 0.437 0.465 0.403 0.366 0.481 0.488 0.467 0.428 0.46 0.484 0.517 0.497 0.473 0.45 0.479 0.411 0.475 0.35 0.283 0.358 0.347 0.407 0.393 0.443 0.42 0.433 0.433 0.426 0.368 0.289 0.207 0.18 0.305 0.272 0.259 0.356 0.391 0.268 0.325 0.436 0.399 0.317 0.354 0.46 0.396 0.404 0.347 0.294 0.444 0.379 0.478 0.457 0.413 0.41 0.426 0.388 0.403 0.39 0.294 0.289 0.225 0.352 0.426 0.298 0.333 0.372 0.34 0.331 0.323 0.351 0.226 0.168 0.255 0.321 0.355 0.439 0.43 0.422 0.446 0.421 0.39 0.327 0.245 0.363 0.278 0.357 0.426 0.472 0.461 0.37 0.404 0.428 0.378 0.385 0.424 0.503 0.447 0.346 0.372 0.452 0.397 0.334 0.366 0.392 0.31 0.31 0.305 0.328 0.378 0.24 0.28 0.354 0.404 0.408 0.431 0.452 0.496 0.42 0.282 0.296 0.43 0.425 0.454 0.451 0.33 0.389 0.433 0.384 0.377 0.462 0.436 0.364 0.311 0.345 0.364 0.236 0.192 0.241 0.154 0.226 0.15 0.316 0.317 0.369 0.318 0.317 0.329 0.422 0.435 0.451 0.441 0.48 0.397 0.47 0.505 0.439 0.368 0.385 0.453 0.343 0.3 0.341 0.309 0.284 0.254 0.273 0.258 0.279 0.402 0.373 0.444 0.406 0.417 0.481 0.516 0.495 0.505 0.417 0.505 0.519 0.457 0.516 0.497 0.439 0.424 0.48 0.42 0.364 0.341 0.309 0.261 0.252 0.216 0.418 0.406 0.276 0.296 0.385 0.458 0.45 0.43 0.509 0.469 0.459 0.471 0.414 0.264 0.417 0.489 0.422 0.45 0.434 0.333 0.414 0.418 0.483 0.466 0.473 0.425 0.297 0.391 0.356 0.38 0.348 0.354 0.453 0.517 0.429 0.422 0.484 0.459 0.434 0.419 0.412 0.376 0.333 0.373 0.333 0.213 0.223 0.237 0.195 0.294 0.299 0.364 0.365 0.362 0.298 0.398 0.294 0.384 0.348 0.344 0.363 0.253 0.414 0.303 0.485 0.429 0.199 0.111 0.401 0.07 0.076 0.082 0.095 0.118 0.147 0.174 0.225 0.208 0.166 0.112 0.099 0.066 0.05 0.034 0.014 0.004 0.011 0.034 0.063 0.101 0.11 0.111 0.1 0.112 0.135 0.184 0.219 0.214 0.184 0.1 0.072 0.049 0.048 
0.043 0.074 0.113 0.146 0.16 0.124 0.12 0.137 0.14 0.091 0.084 0.128 0.121 0.131 0.146 0.122 0.138 0.141 0.15 0.168 0.11 0.126 0.138 0.124 0.11 0.086 0.048 0.043 0.054 0.069 0.075 0.079 0.097 0.111 0.094 0.111 0.12 0.108 0.097 0.122 0.124 0.108 0.064 0.078 0.115 0.171 0.237 0.187 0.234 0.211 0.216 0.248 0.204 0.154 0.214 0.23 0.177 0.142 0.064 0.16 0.282 0.369 0.378 0.456 0.402 0.359 0.355 0.344 0.348 0.342 0.317 0.31 0.315 0.4 0.399 0.393 0.359 0.404 0.414 0.461 0.462 0.449 0.421 0.5 0.475 0.64 1 0.489 0.456 0.494 0.479 0.412 0.434 0.363 0.353 0.352 0.312 0.315 0.219 0.152 0.164 0.271 0.247 0.204 0.313 0.356 0.239 0.261 0.367 0.354 0.277 0.305 0.376 0.337 0.335 0.296 0.255 0.406 0.36 0.417 0.393 0.394 0.365 0.355 0.34 0.344 0.352 0.262 0.277 0.208 0.32 0.374 0.264 0.316 0.318 0.32 0.316 0.312 0.324 0.188 0.138 0.264 0.305 0.327 0.392 0.392 0.385 0.376 0.381 0.353 0.292 0.22 0.344 0.275 0.328 0.387 0.424 0.405 0.329 0.344 0.339 0.284 0.306 0.341 0.393 0.353 0.272 0.303 0.377 0.346 0.276 0.328 0.335 0.278 0.264 0.263 0.268 0.297 0.194 0.215 0.292 0.327 0.304 0.349 0.342 0.39 0.319 0.212 0.211 0.333 0.368 0.353 0.364 0.27 0.317 0.329 0.286 0.29 0.354 0.328 0.285 0.231 0.273 0.283 0.2 0.15 0.21 0.136 0.194 0.101 0.25 0.238 0.292 0.229 0.217 0.26 0.321 0.326 0.339 0.339 0.362 0.327 0.365 0.395 0.351 0.302 0.309 0.357 0.281 0.258 0.283 0.243 0.219 0.201 0.216 0.219 0.206 0.297 0.297 0.352 0.323 0.336 0.374 0.41 0.397 0.392 0.308 0.383 0.399 0.33 0.385 0.377 0.342 0.312 0.362 0.337 0.286 0.274 0.245 0.223 0.204 0.16 0.339 0.313 0.212 0.233 0.284 0.363 0.363 0.354 0.395 0.372 0.383 0.372 0.334 0.204 0.321 0.369 0.318 0.355 0.31 0.261 0.311 0.327 0.368 0.379 0.383 0.345 0.262 0.336 0.326 0.342 0.329 0.347 0.414 0.459 0.412 0.412 0.452 0.479 0.431 0.363 0.382 0.351 0.303 0.328 0.318 0.19 0.214 0.237 0.183 0.28 0.26 0.322 0.337 0.329 0.271 0.352 0.259 0.298 0.288 0.299 0.285 0.24 0.322 0.2 0.378 0.336 0.322 0.063 0.111 0.149 0.157 0.159 0.138 0.143 0.138 0.151 0.099 0.086 0.127 0.125 0.142 0.143 0.128 0.147 0.148 0.157 0.159 0.124 0.132 0.131 0.085 0.06 0.104 0.053 0.047 0.089 0.107 0.095 0.065 0.106 0.096 0.113 0.113 0.144 0.131 0.121 0.145 0.147 0.135 0.12 0.104 0.11 0.162 0.238 0.175 0.25 0.206 0.213 0.254 0.208 0.196 0.211 0.228 0.186 0.136 0.05 0.14 0.2 0.291 0.305 0.38 0.344 0.328 0.326 0.325 0.343 0.324 0.355 0.296 0.263 0.362 0.354 0.363 0.315 0.339 0.343 0.379 0.375 0.34 0.322 0.338 0.304 0.345 0.246 0.212 0.267 0.257 0.278 0.278 0.305 0.31 0.327 0.32 0.335 0.294 0.244 0.161 0.151 0.26 0.223 0.21 0.294 0.316 0.215 0.246 0.327 0.314 0.252 0.259 0.324 0.286 0.313 0.253 0.225 0.312 0.276 0.345 0.331 0.317 0.304 0.31 0.293 0.288 0.304 0.227 0.217 0.165 0.277 0.322 0.219 0.269 0.279 0.259 0.246 0.233 0.24 0.15 0.102 0.17 0.237 0.278 0.33 0.328 0.324 0.346 0.313 0.294 0.254 0.181 0.274 0.211 0.267 0.325 0.354 0.345 0.269 0.305 0.321 0.269 0.29 0.311 0.366 0.332 0.251 0.28 0.336 0.3 0.241 0.276 0.299 0.242 0.211 0.222 0.251 0.282 0.167 0.209 0.277 0.317 0.318 0.305 0.337 0.377 0.329 0.219 0.217 0.317 0.316 0.319 0.331 0.236 0.284 0.29 0.274 0.29 0.338 0.317 0.258 0.247 0.263 0.265 0.197 0.152 0.194 0.13 0.195 0.119 0.23 0.23 0.284 0.233 0.244 0.251 0.317 0.339 0.348 0.333 0.359 0.294 0.362 0.382 0.333 0.266 0.294 0.333 0.253 0.25 0.279 0.217 0.224 0.193 0.212 0.215 0.194 0.303 0.291 0.334 0.324 0.321 0.362 0.386 0.376 0.381 0.302 0.373 0.382 0.347 0.388 0.375 0.335 0.299 0.355 0.305 0.252 0.235 0.236 0.194 0.197 0.162 0.32 0.323 0.216 0.228 0.287 0.351 0.333 0.319 0.371 0.34 0.347 0.357 0.323 0.194 0.307 0.362 0.307 0.341 0.331 0.26 0.308 0.309 0.351 0.35 0.358 0.304 0.233 0.305 0.265 0.295 0.264 0.282 0.343 0.372 0.306 0.312 0.362 0.337 0.309 0.316 0.32 0.261 0.247 0.26 0.257 0.156 0.179 0.19 0.135 0.219 0.216 0.293 0.291 0.285 0.241 0.315 0.234 0.281 0.258 0.262 0.278 0.197 0.304 0.235 0.359 0.325 0.15 0.089 0.287 0.042 0.063 0.076 0.07 0.092 0.117 0.158 0.185 0.184 0.146 0.09 0.072 0.061 0.051 0.038 0.016 0.004 0.008 0.028 0.049 0.083 0.092 0.083 0.087 0.099 0.121 0.151 0.189 0.19 0.164 0.095 0.057 0.039 0.035 
0.04 0.065 0.109 0.149 0.171 0.136 0.138 0.139 0.153 0.106 0.086 0.134 0.129 0.139 0.153 0.133 0.158 0.152 0.159 0.175 0.131 0.142 0.156 0.133 0.122 0.106 0.068 0.059 0.074 0.09 0.094 0.111 0.121 0.13 0.128 0.127 0.143 0.137 0.132 0.149 0.154 0.13 0.086 0.092 0.128 0.19 0.28 0.211 0.249 0.234 0.238 0.257 0.221 0.161 0.201 0.225 0.184 0.15 0.061 0.189 0.283 0.402 0.426 0.487 0.441 0.415 0.397 0.385 0.379 0.369 0.368 0.35 0.333 0.437 0.43 0.427 0.39 0.443 0.447 0.494 0.505 0.478 0.449 0.529 0.544 0.603 0.599 1 0.55 0.54 0.483 0.416 0.465 0.407 0.401 0.383 0.336 0.312 0.232 0.182 0.178 0.312 0.257 0.197 0.323 0.37 0.252 0.302 0.388 0.386 0.293 0.359 0.422 0.357 0.361 0.342 0.243 0.444 0.386 0.469 0.434 0.415 0.371 0.387 0.359 0.38 0.37 0.277 0.285 0.215 0.321 0.396 0.27 0.341 0.347 0.323 0.299 0.296 0.332 0.199 0.135 0.271 0.324 0.374 0.434 0.406 0.414 0.423 0.406 0.359 0.309 0.229 0.332 0.269 0.341 0.401 0.457 0.432 0.365 0.364 0.368 0.315 0.329 0.359 0.416 0.383 0.28 0.312 0.383 0.348 0.29 0.318 0.341 0.292 0.254 0.253 0.286 0.32 0.196 0.223 0.305 0.353 0.342 0.366 0.365 0.405 0.344 0.233 0.225 0.36 0.36 0.381 0.377 0.288 0.324 0.353 0.315 0.32 0.388 0.343 0.295 0.26 0.302 0.296 0.212 0.164 0.208 0.129 0.188 0.121 0.265 0.248 0.295 0.243 0.258 0.267 0.336 0.345 0.368 0.354 0.369 0.318 0.379 0.412 0.354 0.302 0.3 0.358 0.298 0.267 0.301 0.249 0.231 0.226 0.229 0.216 0.203 0.319 0.302 0.369 0.351 0.344 0.397 0.413 0.414 0.413 0.333 0.407 0.416 0.349 0.401 0.403 0.368 0.325 0.382 0.353 0.316 0.28 0.265 0.246 0.208 0.19 0.357 0.331 0.213 0.249 0.319 0.375 0.367 0.332 0.404 0.377 0.407 0.405 0.358 0.22 0.331 0.383 0.322 0.348 0.345 0.254 0.328 0.335 0.371 0.38 0.402 0.349 0.275 0.36 0.36 0.37 0.367 0.355 0.428 0.497 0.459 0.434 0.471 0.503 0.462 0.412 0.428 0.379 0.33 0.346 0.337 0.231 0.234 0.227 0.195 0.285 0.253 0.339 0.357 0.369 0.288 0.366 0.263 0.309 0.313 0.308 0.312 0.216 0.328 0.224 0.394 0.349 0.344 0.06 0.109 0.134 0.132 0.138 0.107 0.124 0.122 0.125 0.094 0.083 0.117 0.113 0.122 0.127 0.108 0.124 0.13 0.131 0.133 0.103 0.116 0.123 0.075 0.049 0.083 0.04 0.039 0.069 0.083 0.067 0.053 0.082 0.073 0.097 0.099 0.131 0.117 0.111 0.129 0.133 0.122 0.108 0.101 0.11 0.161 0.26 0.194 0.244 0.196 0.226 0.25 0.211 0.192 0.215 0.22 0.188 0.131 0.05 0.13 0.209 0.302 0.315 0.396 0.37 0.357 0.364 0.359 0.372 0.354 0.389 0.32 0.293 0.391 0.387 0.391 0.364 0.377 0.379 0.423 0.393 0.387 0.361 0.37 0.32 0.364 0.258 0.215 0.272 0.261 0.308 0.301 0.335 0.33 0.359 0.336 0.347 0.309 0.247 0.182 0.164 0.278 0.254 0.206 0.299 0.345 0.232 0.273 0.358 0.347 0.281 0.304 0.362 0.327 0.337 0.285 0.241 0.358 0.294 0.389 0.371 0.339 0.319 0.32 0.327 0.322 0.323 0.224 0.231 0.192 0.29 0.344 0.23 0.29 0.314 0.285 0.271 0.27 0.288 0.187 0.125 0.197 0.252 0.3 0.344 0.341 0.331 0.356 0.332 0.321 0.254 0.206 0.298 0.232 0.292 0.333 0.366 0.36 0.293 0.312 0.321 0.281 0.285 0.31 0.374 0.343 0.242 0.286 0.357 0.308 0.248 0.278 0.294 0.25 0.22 0.217 0.237 0.284 0.187 0.208 0.27 0.323 0.318 0.337 0.339 0.382 0.325 0.223 0.247 0.346 0.323 0.343 0.356 0.273 0.294 0.303 0.269 0.29 0.344 0.315 0.261 0.221 0.251 0.269 0.202 0.163 0.188 0.126 0.18 0.125 0.236 0.228 0.299 0.228 0.225 0.233 0.311 0.334 0.339 0.348 0.369 0.309 0.355 0.384 0.337 0.281 0.287 0.342 0.268 0.242 0.269 0.227 0.216 0.197 0.197 0.207 0.195 0.297 0.278 0.332 0.311 0.324 0.374 0.394 0.387 0.385 0.317 0.389 0.39 0.344 0.392 0.379 0.351 0.314 0.359 0.306 0.278 0.264 0.245 0.199 0.21 0.177 0.319 0.314 0.221 0.216 0.285 0.343 0.337 0.332 0.388 0.347 0.353 0.362 0.326 0.216 0.319 0.369 0.321 0.365 0.332 0.263 0.326 0.334 0.356 0.357 0.375 0.309 0.248 0.304 0.285 0.301 0.268 0.287 0.349 0.39 0.313 0.342 0.387 0.369 0.344 0.333 0.345 0.292 0.257 0.282 0.269 0.174 0.197 0.195 0.143 0.218 0.214 0.295 0.291 0.302 0.245 0.33 0.228 0.283 0.274 0.275 0.295 0.205 0.314 0.238 0.355 0.314 0.139 0.086 0.305 0.043 0.064 0.072 0.069 0.097 0.134 0.144 0.173 0.163 0.133 0.091 0.071 0.052 0.043 0.025 0.011 0.002 0.004 0.022 0.043 0.068 0.07 0.082 0.075 0.086 0.109 0.138 0.196 0.195 0.164 0.097 0.067 0.046 0.032 
0.044 0.075 0.14 0.172 0.198 0.166 0.166 0.169 0.181 0.119 0.106 0.155 0.154 0.176 0.178 0.154 0.168 0.175 0.195 0.21 0.138 0.155 0.164 0.137 0.121 0.107 0.054 0.045 0.053 0.079 0.091 0.101 0.124 0.139 0.126 0.134 0.16 0.135 0.135 0.167 0.173 0.139 0.097 0.107 0.157 0.217 0.318 0.249 0.294 0.272 0.288 0.32 0.263 0.229 0.265 0.291 0.234 0.194 0.088 0.262 0.42 0.511 0.572 0.652 0.593 0.524 0.521 0.501 0.479 0.448 0.457 0.436 0.422 0.553 0.533 0.513 0.493 0.572 0.563 0.636 0.627 0.615 0.561 0.655 0.726 0.766 0.582 0.599 1 0.73 0.674 0.544 0.576 0.531 0.51 0.509 0.426 0.447 0.297 0.261 0.247 0.398 0.37 0.305 0.442 0.512 0.347 0.398 0.542 0.512 0.398 0.45 0.569 0.488 0.477 0.434 0.326 0.568 0.498 0.619 0.582 0.578 0.505 0.503 0.489 0.499 0.484 0.351 0.361 0.298 0.462 0.519 0.356 0.454 0.46 0.418 0.41 0.396 0.441 0.257 0.195 0.336 0.404 0.478 0.57 0.543 0.554 0.566 0.537 0.475 0.402 0.288 0.447 0.365 0.442 0.518 0.592 0.573 0.465 0.484 0.474 0.404 0.411 0.458 0.547 0.51 0.362 0.411 0.508 0.452 0.366 0.434 0.451 0.36 0.336 0.333 0.343 0.388 0.247 0.31 0.396 0.461 0.458 0.48 0.473 0.528 0.461 0.317 0.314 0.484 0.485 0.496 0.506 0.388 0.415 0.456 0.409 0.423 0.515 0.48 0.392 0.324 0.367 0.391 0.266 0.211 0.26 0.171 0.257 0.158 0.335 0.323 0.421 0.351 0.351 0.369 0.448 0.455 0.475 0.468 0.492 0.412 0.503 0.539 0.46 0.376 0.402 0.483 0.373 0.335 0.399 0.349 0.295 0.298 0.313 0.304 0.305 0.432 0.4 0.485 0.474 0.482 0.529 0.558 0.545 0.537 0.43 0.536 0.552 0.459 0.542 0.526 0.489 0.428 0.505 0.452 0.396 0.37 0.359 0.323 0.309 0.232 0.454 0.446 0.294 0.308 0.401 0.497 0.487 0.456 0.544 0.503 0.523 0.518 0.451 0.281 0.425 0.518 0.421 0.473 0.456 0.347 0.444 0.44 0.506 0.499 0.524 0.454 0.352 0.457 0.455 0.459 0.471 0.462 0.568 0.654 0.622 0.589 0.665 0.712 0.645 0.564 0.579 0.553 0.466 0.463 0.44 0.278 0.308 0.326 0.253 0.393 0.351 0.459 0.468 0.492 0.374 0.487 0.354 0.408 0.383 0.383 0.402 0.289 0.458 0.313 0.516 0.473 0.454 0.084 0.143 0.165 0.175 0.19 0.143 0.158 0.167 0.162 0.097 0.103 0.141 0.135 0.16 0.164 0.149 0.163 0.17 0.181 0.18 0.146 0.146 0.142 0.088 0.067 0.118 0.064 0.049 0.098 0.121 0.104 0.071 0.119 0.109 0.13 0.137 0.162 0.15 0.149 0.171 0.178 0.142 0.138 0.124 0.138 0.205 0.337 0.238 0.316 0.286 0.283 0.299 0.258 0.249 0.272 0.274 0.243 0.172 0.063 0.157 0.261 0.393 0.429 0.523 0.464 0.449 0.449 0.455 0.474 0.455 0.481 0.405 0.384 0.482 0.477 0.496 0.448 0.478 0.49 0.529 0.504 0.487 0.455 0.485 0.422 0.472 0.347 0.278 0.356 0.323 0.362 0.373 0.433 0.433 0.447 0.447 0.438 0.359 0.294 0.194 0.206 0.319 0.269 0.221 0.35 0.404 0.262 0.294 0.446 0.42 0.343 0.363 0.463 0.41 0.418 0.348 0.279 0.446 0.382 0.477 0.469 0.452 0.423 0.399 0.379 0.391 0.382 0.271 0.274 0.216 0.357 0.428 0.283 0.35 0.36 0.35 0.315 0.313 0.344 0.233 0.16 0.265 0.318 0.377 0.432 0.41 0.421 0.454 0.418 0.381 0.328 0.246 0.351 0.245 0.348 0.397 0.44 0.45 0.378 0.414 0.44 0.369 0.4 0.425 0.494 0.454 0.335 0.387 0.45 0.408 0.312 0.384 0.391 0.316 0.276 0.276 0.304 0.359 0.236 0.268 0.34 0.422 0.403 0.441 0.441 0.482 0.441 0.279 0.28 0.432 0.412 0.423 0.454 0.342 0.381 0.387 0.373 0.375 0.46 0.426 0.361 0.32 0.369 0.361 0.25 0.191 0.225 0.143 0.228 0.161 0.311 0.298 0.374 0.31 0.302 0.324 0.415 0.436 0.463 0.433 0.487 0.41 0.47 0.506 0.45 0.375 0.363 0.456 0.349 0.305 0.36 0.308 0.28 0.26 0.262 0.265 0.256 0.395 0.373 0.449 0.431 0.405 0.49 0.504 0.493 0.497 0.423 0.498 0.518 0.475 0.524 0.5 0.474 0.441 0.477 0.418 0.381 0.368 0.317 0.282 0.257 0.233 0.441 0.412 0.283 0.3 0.398 0.454 0.47 0.439 0.497 0.448 0.463 0.465 0.42 0.263 0.417 0.478 0.428 0.478 0.444 0.355 0.415 0.429 0.486 0.484 0.487 0.416 0.312 0.366 0.332 0.386 0.36 0.342 0.464 0.509 0.407 0.423 0.472 0.464 0.428 0.391 0.447 0.368 0.319 0.356 0.331 0.199 0.234 0.24 0.183 0.268 0.264 0.355 0.376 0.359 0.318 0.402 0.316 0.367 0.343 0.357 0.388 0.259 0.432 0.319 0.491 0.42 0.21 0.134 0.376 0.061 0.076 0.092 0.094 0.118 0.15 0.194 0.228 0.214 0.167 0.108 0.087 0.06 0.054 0.038 0.014 0.005 0.016 0.033 0.049 0.077 0.088 0.103 0.1 0.122 0.15 0.197 0.234 0.238 0.193 0.108 0.074 0.049 0.047 
0.035 0.047 0.081 0.105 0.123 0.097 0.104 0.104 0.105 0.066 0.058 0.094 0.093 0.101 0.114 0.099 0.115 0.109 0.116 0.127 0.101 0.106 0.117 0.095 0.09 0.07 0.039 0.036 0.036 0.053 0.055 0.057 0.077 0.09 0.079 0.086 0.096 0.081 0.079 0.1 0.105 0.081 0.058 0.063 0.072 0.14 0.185 0.157 0.175 0.155 0.163 0.178 0.164 0.121 0.144 0.183 0.151 0.125 0.06 0.157 0.292 0.28 0.302 0.368 0.315 0.288 0.271 0.261 0.254 0.243 0.241 0.233 0.212 0.288 0.284 0.286 0.269 0.314 0.305 0.322 0.342 0.331 0.31 0.338 0.349 0.445 0.388 0.336 0.413 1 0.519 0.336 0.334 0.303 0.294 0.269 0.245 0.236 0.169 0.116 0.127 0.211 0.177 0.142 0.22 0.261 0.172 0.195 0.271 0.273 0.217 0.232 0.296 0.268 0.277 0.234 0.215 0.32 0.278 0.349 0.312 0.302 0.278 0.273 0.256 0.255 0.266 0.205 0.197 0.155 0.235 0.277 0.192 0.239 0.23 0.229 0.223 0.212 0.241 0.139 0.101 0.208 0.229 0.251 0.306 0.301 0.293 0.293 0.287 0.265 0.219 0.17 0.245 0.205 0.242 0.285 0.322 0.311 0.24 0.256 0.25 0.222 0.229 0.255 0.287 0.263 0.217 0.231 0.271 0.25 0.207 0.236 0.232 0.198 0.182 0.172 0.191 0.219 0.149 0.165 0.216 0.252 0.23 0.243 0.251 0.287 0.241 0.178 0.161 0.25 0.262 0.254 0.268 0.213 0.235 0.24 0.215 0.221 0.264 0.231 0.197 0.181 0.215 0.209 0.145 0.12 0.15 0.1 0.149 0.099 0.197 0.183 0.216 0.164 0.177 0.189 0.235 0.245 0.253 0.252 0.257 0.227 0.263 0.282 0.254 0.206 0.224 0.258 0.202 0.178 0.217 0.18 0.156 0.142 0.164 0.157 0.162 0.247 0.218 0.27 0.244 0.233 0.276 0.291 0.291 0.291 0.219 0.275 0.299 0.248 0.287 0.281 0.266 0.247 0.276 0.24 0.216 0.205 0.188 0.174 0.15 0.123 0.257 0.251 0.161 0.165 0.22 0.267 0.27 0.248 0.284 0.257 0.281 0.275 0.239 0.151 0.24 0.276 0.233 0.257 0.249 0.185 0.244 0.248 0.271 0.277 0.284 0.242 0.191 0.243 0.253 0.231 0.242 0.262 0.302 0.349 0.323 0.296 0.346 0.339 0.327 0.3 0.316 0.289 0.25 0.275 0.253 0.169 0.174 0.18 0.162 0.237 0.187 0.248 0.246 0.256 0.207 0.266 0.181 0.218 0.216 0.211 0.214 0.152 0.239 0.173 0.284 0.249 0.24 0.055 0.082 0.104 0.106 0.111 0.082 0.089 0.098 0.099 0.055 0.058 0.089 0.079 0.096 0.096 0.077 0.096 0.101 0.108 0.114 0.082 0.084 0.078 0.053 0.039 0.068 0.041 0.033 0.05 0.066 0.052 0.038 0.067 0.06 0.071 0.074 0.091 0.076 0.082 0.092 0.09 0.073 0.075 0.068 0.078 0.122 0.208 0.16 0.183 0.143 0.162 0.176 0.16 0.147 0.157 0.168 0.147 0.105 0.04 0.089 0.142 0.221 0.234 0.282 0.252 0.242 0.227 0.231 0.245 0.246 0.243 0.221 0.188 0.254 0.257 0.255 0.229 0.253 0.259 0.279 0.27 0.264 0.225 0.255 0.214 0.251 0.176 0.14 0.199 0.192 0.211 0.209 0.233 0.234 0.242 0.239 0.235 0.206 0.18 0.112 0.113 0.179 0.158 0.134 0.201 0.226 0.146 0.179 0.257 0.238 0.193 0.201 0.253 0.218 0.224 0.189 0.159 0.249 0.214 0.245 0.251 0.24 0.233 0.21 0.218 0.219 0.219 0.171 0.161 0.134 0.19 0.241 0.174 0.195 0.206 0.189 0.177 0.173 0.188 0.119 0.076 0.137 0.166 0.211 0.231 0.238 0.231 0.239 0.239 0.243 0.19 0.145 0.219 0.164 0.197 0.227 0.253 0.246 0.214 0.224 0.242 0.199 0.209 0.228 0.271 0.257 0.187 0.204 0.242 0.22 0.178 0.191 0.214 0.171 0.152 0.155 0.164 0.193 0.118 0.135 0.176 0.209 0.217 0.233 0.232 0.271 0.23 0.152 0.155 0.238 0.228 0.247 0.25 0.171 0.215 0.236 0.192 0.212 0.255 0.22 0.185 0.169 0.206 0.195 0.146 0.115 0.145 0.084 0.131 0.081 0.155 0.159 0.194 0.162 0.159 0.188 0.221 0.232 0.243 0.237 0.26 0.219 0.256 0.274 0.241 0.198 0.199 0.234 0.169 0.167 0.178 0.142 0.139 0.124 0.138 0.132 0.127 0.199 0.177 0.226 0.224 0.213 0.261 0.276 0.27 0.28 0.229 0.27 0.283 0.235 0.279 0.267 0.243 0.228 0.26 0.226 0.207 0.183 0.169 0.152 0.134 0.115 0.219 0.211 0.142 0.15 0.193 0.242 0.25 0.236 0.274 0.251 0.256 0.255 0.224 0.14 0.22 0.261 0.231 0.26 0.214 0.188 0.225 0.226 0.249 0.249 0.25 0.222 0.171 0.206 0.194 0.206 0.199 0.191 0.242 0.287 0.228 0.228 0.268 0.252 0.232 0.224 0.237 0.201 0.179 0.196 0.183 0.113 0.126 0.133 0.107 0.15 0.149 0.195 0.21 0.204 0.167 0.233 0.18 0.206 0.193 0.196 0.195 0.14 0.216 0.157 0.25 0.22 0.097 0.064 0.212 0.039 0.05 0.059 0.064 0.083 0.099 0.101 0.133 0.132 0.107 0.075 0.056 0.037 0.035 0.03 0.013 0.004 0.011 0.029 0.042 0.053 0.063 0.056 0.056 0.071 0.087 0.112 0.14 0.142 0.131 0.082 0.055 0.034 0.02 
0.039 0.076 0.112 0.135 0.166 0.127 0.124 0.137 0.141 0.095 0.091 0.132 0.13 0.143 0.147 0.119 0.148 0.149 0.167 0.17 0.131 0.144 0.156 0.12 0.121 0.105 0.056 0.045 0.068 0.085 0.082 0.095 0.108 0.127 0.112 0.118 0.134 0.131 0.123 0.138 0.152 0.133 0.085 0.088 0.108 0.181 0.272 0.214 0.251 0.235 0.233 0.258 0.236 0.185 0.223 0.245 0.213 0.179 0.077 0.239 0.456 0.453 0.49 0.539 0.466 0.429 0.414 0.407 0.383 0.357 0.381 0.351 0.335 0.457 0.45 0.45 0.422 0.451 0.468 0.506 0.514 0.502 0.449 0.499 0.488 0.648 0.448 0.398 0.506 0.663 1 0.574 0.535 0.442 0.436 0.421 0.362 0.365 0.248 0.185 0.18 0.314 0.269 0.235 0.335 0.402 0.273 0.324 0.428 0.418 0.33 0.371 0.458 0.395 0.404 0.348 0.289 0.465 0.412 0.5 0.471 0.459 0.421 0.405 0.377 0.402 0.383 0.295 0.273 0.206 0.343 0.409 0.281 0.349 0.355 0.349 0.331 0.335 0.37 0.245 0.168 0.315 0.345 0.387 0.452 0.419 0.437 0.448 0.432 0.385 0.321 0.242 0.365 0.288 0.359 0.44 0.476 0.454 0.356 0.395 0.393 0.319 0.341 0.373 0.43 0.388 0.308 0.334 0.397 0.348 0.29 0.336 0.347 0.288 0.264 0.267 0.29 0.329 0.192 0.236 0.302 0.371 0.354 0.362 0.366 0.412 0.369 0.262 0.26 0.388 0.392 0.4 0.409 0.309 0.339 0.374 0.32 0.334 0.393 0.364 0.31 0.246 0.314 0.293 0.191 0.16 0.193 0.135 0.202 0.133 0.263 0.28 0.326 0.262 0.261 0.293 0.356 0.38 0.386 0.385 0.399 0.36 0.411 0.435 0.381 0.324 0.327 0.387 0.318 0.279 0.321 0.298 0.25 0.223 0.235 0.243 0.245 0.361 0.317 0.391 0.375 0.371 0.413 0.442 0.437 0.422 0.326 0.437 0.443 0.361 0.435 0.426 0.392 0.347 0.401 0.359 0.301 0.29 0.279 0.255 0.244 0.179 0.36 0.342 0.236 0.254 0.321 0.393 0.384 0.377 0.434 0.389 0.415 0.412 0.346 0.23 0.363 0.397 0.343 0.387 0.347 0.277 0.343 0.341 0.393 0.399 0.409 0.357 0.276 0.387 0.369 0.346 0.356 0.356 0.45 0.516 0.453 0.445 0.509 0.513 0.473 0.427 0.453 0.431 0.352 0.361 0.346 0.235 0.245 0.248 0.211 0.304 0.277 0.371 0.399 0.363 0.298 0.378 0.286 0.34 0.31 0.29 0.318 0.219 0.329 0.238 0.399 0.376 0.372 0.079 0.118 0.141 0.14 0.146 0.118 0.131 0.137 0.127 0.086 0.086 0.122 0.109 0.128 0.128 0.114 0.129 0.137 0.139 0.153 0.118 0.123 0.125 0.085 0.058 0.097 0.053 0.042 0.097 0.118 0.102 0.061 0.102 0.106 0.11 0.117 0.136 0.118 0.114 0.138 0.142 0.116 0.11 0.092 0.113 0.168 0.278 0.207 0.264 0.233 0.242 0.264 0.219 0.205 0.203 0.237 0.19 0.134 0.05 0.115 0.242 0.34 0.34 0.416 0.377 0.368 0.378 0.373 0.393 0.368 0.388 0.318 0.314 0.386 0.389 0.407 0.381 0.39 0.404 0.442 0.431 0.396 0.365 0.387 0.344 0.387 0.287 0.23 0.307 0.309 0.335 0.322 0.354 0.36 0.383 0.358 0.344 0.308 0.242 0.177 0.183 0.278 0.241 0.215 0.335 0.363 0.245 0.288 0.371 0.357 0.293 0.303 0.383 0.33 0.341 0.279 0.232 0.373 0.327 0.394 0.376 0.361 0.336 0.327 0.334 0.333 0.336 0.235 0.241 0.218 0.32 0.368 0.238 0.286 0.309 0.301 0.269 0.266 0.279 0.172 0.119 0.216 0.253 0.297 0.351 0.364 0.348 0.376 0.351 0.321 0.258 0.196 0.297 0.22 0.301 0.345 0.394 0.383 0.305 0.337 0.366 0.297 0.341 0.361 0.407 0.365 0.272 0.314 0.379 0.34 0.273 0.324 0.35 0.263 0.236 0.236 0.265 0.314 0.196 0.238 0.299 0.342 0.328 0.366 0.373 0.417 0.366 0.253 0.252 0.357 0.345 0.357 0.365 0.284 0.303 0.328 0.293 0.31 0.377 0.359 0.282 0.261 0.299 0.29 0.2 0.163 0.198 0.12 0.213 0.141 0.249 0.272 0.319 0.231 0.244 0.306 0.349 0.36 0.379 0.369 0.386 0.333 0.384 0.412 0.364 0.307 0.321 0.376 0.276 0.254 0.283 0.258 0.221 0.217 0.226 0.237 0.219 0.317 0.311 0.37 0.353 0.353 0.413 0.424 0.419 0.417 0.367 0.414 0.426 0.361 0.422 0.414 0.373 0.34 0.392 0.344 0.278 0.283 0.256 0.23 0.226 0.185 0.357 0.354 0.234 0.242 0.318 0.399 0.377 0.362 0.416 0.381 0.378 0.389 0.341 0.222 0.332 0.401 0.335 0.38 0.374 0.29 0.344 0.347 0.398 0.393 0.389 0.323 0.254 0.334 0.293 0.334 0.293 0.307 0.388 0.425 0.36 0.364 0.41 0.39 0.368 0.354 0.366 0.301 0.263 0.295 0.281 0.186 0.187 0.198 0.155 0.24 0.235 0.303 0.303 0.309 0.254 0.343 0.245 0.306 0.287 0.287 0.31 0.232 0.347 0.248 0.392 0.363 0.178 0.105 0.305 0.062 0.069 0.077 0.088 0.101 0.13 0.16 0.189 0.17 0.143 0.08 0.064 0.057 0.048 0.031 0.014 0.008 0.013 0.028 0.052 0.078 0.082 0.077 0.07 0.099 0.116 0.149 0.206 0.203 0.179 0.105 0.073 0.042 0.034 
0.043 0.064 0.132 0.165 0.198 0.142 0.152 0.166 0.17 0.1 0.084 0.146 0.147 0.167 0.17 0.138 0.168 0.167 0.182 0.185 0.14 0.155 0.177 0.148 0.126 0.112 0.076 0.065 0.072 0.089 0.103 0.12 0.129 0.139 0.139 0.142 0.16 0.148 0.134 0.158 0.174 0.15 0.094 0.106 0.146 0.209 0.27 0.223 0.262 0.241 0.241 0.265 0.235 0.201 0.213 0.253 0.214 0.171 0.084 0.219 0.394 0.536 0.523 0.56 0.487 0.473 0.433 0.408 0.392 0.387 0.386 0.353 0.322 0.464 0.441 0.448 0.416 0.463 0.473 0.509 0.51 0.509 0.475 0.484 0.458 0.574 0.388 0.351 0.433 0.475 0.591 1 0.639 0.479 0.455 0.431 0.356 0.356 0.248 0.185 0.186 0.327 0.299 0.251 0.356 0.412 0.302 0.338 0.462 0.437 0.347 0.378 0.48 0.407 0.418 0.377 0.305 0.515 0.45 0.538 0.48 0.442 0.439 0.404 0.38 0.39 0.405 0.282 0.294 0.246 0.364 0.427 0.305 0.371 0.366 0.37 0.348 0.349 0.371 0.215 0.172 0.305 0.348 0.395 0.462 0.452 0.425 0.45 0.446 0.399 0.317 0.259 0.389 0.317 0.381 0.438 0.497 0.445 0.36 0.39 0.371 0.304 0.328 0.361 0.43 0.404 0.314 0.339 0.401 0.38 0.31 0.344 0.334 0.298 0.265 0.251 0.286 0.336 0.209 0.238 0.325 0.378 0.35 0.367 0.376 0.42 0.357 0.246 0.234 0.381 0.39 0.387 0.394 0.29 0.345 0.367 0.318 0.324 0.392 0.359 0.286 0.255 0.316 0.304 0.201 0.153 0.212 0.14 0.219 0.137 0.25 0.271 0.331 0.254 0.269 0.291 0.344 0.35 0.369 0.367 0.388 0.34 0.395 0.428 0.381 0.314 0.324 0.377 0.302 0.277 0.313 0.273 0.231 0.212 0.24 0.234 0.217 0.34 0.319 0.394 0.366 0.355 0.411 0.434 0.425 0.429 0.353 0.419 0.436 0.367 0.435 0.415 0.379 0.349 0.408 0.373 0.33 0.329 0.288 0.251 0.228 0.207 0.366 0.365 0.241 0.258 0.351 0.396 0.4 0.363 0.416 0.39 0.401 0.41 0.364 0.219 0.348 0.41 0.352 0.391 0.367 0.291 0.358 0.365 0.404 0.411 0.4 0.349 0.283 0.368 0.35 0.372 0.351 0.339 0.451 0.518 0.447 0.449 0.506 0.498 0.461 0.441 0.478 0.408 0.356 0.381 0.347 0.226 0.261 0.265 0.223 0.322 0.304 0.367 0.379 0.373 0.281 0.392 0.294 0.338 0.304 0.292 0.312 0.236 0.367 0.255 0.417 0.366 0.365 0.078 0.123 0.141 0.153 0.156 0.111 0.137 0.146 0.139 0.098 0.087 0.122 0.125 0.132 0.14 0.116 0.141 0.142 0.154 0.151 0.119 0.123 0.117 0.077 0.057 0.1 0.055 0.043 0.079 0.101 0.09 0.065 0.104 0.091 0.11 0.124 0.144 0.126 0.117 0.135 0.146 0.117 0.11 0.099 0.102 0.169 0.297 0.208 0.26 0.23 0.235 0.265 0.215 0.199 0.221 0.233 0.193 0.139 0.045 0.118 0.213 0.327 0.362 0.432 0.393 0.365 0.374 0.371 0.381 0.377 0.389 0.347 0.319 0.411 0.405 0.419 0.378 0.392 0.431 0.454 0.424 0.406 0.395 0.396 0.353 0.404 0.287 0.226 0.31 0.307 0.325 0.312 0.363 0.367 0.378 0.369 0.358 0.333 0.263 0.185 0.175 0.282 0.24 0.213 0.313 0.373 0.239 0.279 0.374 0.362 0.31 0.306 0.378 0.334 0.357 0.304 0.253 0.362 0.327 0.412 0.388 0.352 0.343 0.341 0.322 0.326 0.328 0.243 0.23 0.18 0.297 0.363 0.248 0.292 0.314 0.289 0.281 0.26 0.286 0.199 0.127 0.222 0.28 0.327 0.362 0.367 0.37 0.379 0.347 0.336 0.281 0.217 0.309 0.215 0.3 0.335 0.39 0.379 0.308 0.337 0.361 0.304 0.321 0.352 0.417 0.399 0.27 0.318 0.39 0.349 0.28 0.32 0.335 0.275 0.242 0.241 0.283 0.334 0.209 0.248 0.296 0.349 0.348 0.373 0.369 0.415 0.352 0.25 0.25 0.361 0.339 0.371 0.393 0.278 0.32 0.328 0.313 0.308 0.387 0.34 0.287 0.232 0.294 0.299 0.186 0.156 0.179 0.131 0.201 0.135 0.268 0.27 0.325 0.255 0.262 0.274 0.34 0.362 0.374 0.379 0.411 0.345 0.406 0.425 0.376 0.31 0.309 0.381 0.298 0.277 0.32 0.256 0.237 0.22 0.246 0.235 0.232 0.345 0.34 0.393 0.376 0.335 0.408 0.433 0.423 0.426 0.351 0.426 0.436 0.387 0.433 0.416 0.376 0.354 0.399 0.36 0.295 0.291 0.252 0.236 0.225 0.191 0.35 0.338 0.236 0.253 0.316 0.398 0.39 0.356 0.421 0.395 0.391 0.388 0.352 0.221 0.325 0.406 0.348 0.376 0.352 0.287 0.34 0.346 0.4 0.404 0.408 0.347 0.253 0.342 0.309 0.329 0.295 0.316 0.392 0.43 0.342 0.355 0.405 0.397 0.359 0.338 0.354 0.305 0.282 0.296 0.292 0.164 0.191 0.215 0.152 0.232 0.233 0.301 0.318 0.304 0.246 0.345 0.262 0.315 0.288 0.284 0.287 0.219 0.365 0.266 0.403 0.36 0.174 0.101 0.329 0.057 0.076 0.084 0.089 0.098 0.126 0.135 0.171 0.188 0.149 0.09 0.079 0.057 0.051 0.033 0.012 0.004 0.009 0.019 0.045 0.073 0.097 0.089 0.091 0.109 0.121 0.153 0.193 0.21 0.173 0.103 0.078 0.052 0.045 
0.055 0.103 0.152 0.212 0.228 0.185 0.195 0.204 0.2 0.15 0.141 0.193 0.176 0.196 0.203 0.175 0.202 0.215 0.23 0.227 0.18 0.196 0.202 0.156 0.148 0.128 0.083 0.055 0.069 0.121 0.127 0.15 0.18 0.193 0.179 0.19 0.212 0.186 0.197 0.218 0.213 0.197 0.138 0.125 0.154 0.252 0.371 0.295 0.351 0.31 0.318 0.349 0.306 0.241 0.278 0.321 0.272 0.231 0.094 0.281 0.429 0.614 0.67 0.751 0.671 0.592 0.589 0.552 0.529 0.498 0.512 0.469 0.451 0.619 0.594 0.586 0.543 0.619 0.62 0.665 0.679 0.674 0.674 0.664 0.601 0.768 0.535 0.437 0.552 0.555 0.639 0.729 1 0.665 0.637 0.608 0.523 0.511 0.35 0.269 0.254 0.445 0.385 0.314 0.496 0.561 0.386 0.454 0.58 0.581 0.452 0.51 0.639 0.538 0.569 0.492 0.381 0.674 0.575 0.695 0.646 0.594 0.577 0.545 0.531 0.541 0.547 0.417 0.422 0.326 0.492 0.584 0.403 0.499 0.501 0.463 0.441 0.442 0.505 0.295 0.221 0.416 0.477 0.537 0.608 0.59 0.588 0.601 0.574 0.512 0.417 0.314 0.497 0.393 0.467 0.568 0.631 0.608 0.46 0.493 0.5 0.413 0.46 0.509 0.593 0.549 0.418 0.443 0.566 0.491 0.422 0.479 0.49 0.398 0.346 0.34 0.382 0.463 0.323 0.339 0.422 0.514 0.486 0.537 0.523 0.587 0.502 0.348 0.325 0.519 0.532 0.544 0.542 0.419 0.476 0.516 0.443 0.454 0.555 0.487 0.415 0.353 0.416 0.416 0.289 0.229 0.274 0.175 0.282 0.182 0.395 0.366 0.444 0.362 0.363 0.404 0.497 0.519 0.52 0.551 0.557 0.476 0.562 0.602 0.521 0.441 0.462 0.542 0.429 0.384 0.439 0.391 0.356 0.316 0.332 0.321 0.296 0.473 0.443 0.548 0.513 0.519 0.59 0.616 0.598 0.6 0.456 0.593 0.623 0.533 0.601 0.586 0.54 0.482 0.556 0.502 0.421 0.422 0.398 0.347 0.314 0.251 0.515 0.505 0.338 0.35 0.445 0.559 0.541 0.523 0.597 0.573 0.582 0.575 0.515 0.336 0.48 0.574 0.478 0.535 0.496 0.398 0.502 0.508 0.563 0.573 0.58 0.5 0.391 0.534 0.488 0.492 0.487 0.491 0.598 0.685 0.581 0.568 0.67 0.67 0.627 0.581 0.639 0.54 0.462 0.496 0.487 0.298 0.358 0.341 0.282 0.427 0.401 0.495 0.494 0.503 0.399 0.502 0.383 0.442 0.411 0.422 0.467 0.339 0.505 0.349 0.585 0.508 0.504 0.086 0.148 0.169 0.186 0.198 0.151 0.174 0.181 0.177 0.112 0.102 0.154 0.148 0.172 0.178 0.15 0.165 0.177 0.188 0.193 0.136 0.153 0.151 0.104 0.079 0.118 0.06 0.055 0.11 0.138 0.112 0.088 0.128 0.119 0.143 0.152 0.174 0.166 0.161 0.182 0.188 0.155 0.147 0.125 0.151 0.222 0.396 0.265 0.364 0.315 0.323 0.348 0.29 0.279 0.289 0.306 0.255 0.195 0.064 0.188 0.318 0.454 0.496 0.609 0.563 0.526 0.502 0.498 0.522 0.486 0.533 0.419 0.406 0.562 0.542 0.548 0.529 0.547 0.539 0.616 0.585 0.551 0.542 0.566 0.485 0.558 0.403 0.31 0.434 0.396 0.438 0.454 0.509 0.497 0.529 0.503 0.473 0.428 0.306 0.248 0.24 0.387 0.333 0.302 0.441 0.495 0.337 0.379 0.528 0.482 0.415 0.449 0.531 0.466 0.479 0.393 0.342 0.516 0.421 0.536 0.538 0.51 0.484 0.468 0.468 0.45 0.461 0.33 0.339 0.245 0.404 0.5 0.342 0.409 0.431 0.406 0.375 0.369 0.403 0.253 0.192 0.285 0.378 0.457 0.509 0.511 0.476 0.503 0.501 0.454 0.375 0.301 0.454 0.319 0.432 0.467 0.54 0.516 0.419 0.448 0.466 0.383 0.415 0.473 0.535 0.517 0.392 0.432 0.519 0.457 0.376 0.422 0.448 0.359 0.338 0.334 0.358 0.43 0.272 0.299 0.407 0.483 0.465 0.495 0.481 0.561 0.492 0.324 0.34 0.49 0.46 0.479 0.512 0.37 0.412 0.457 0.405 0.431 0.522 0.474 0.4 0.343 0.4 0.396 0.263 0.21 0.266 0.175 0.266 0.192 0.367 0.366 0.438 0.332 0.343 0.383 0.466 0.48 0.502 0.51 0.538 0.436 0.537 0.577 0.489 0.403 0.425 0.506 0.376 0.367 0.402 0.356 0.322 0.313 0.323 0.317 0.305 0.46 0.408 0.511 0.473 0.467 0.542 0.579 0.566 0.545 0.466 0.564 0.58 0.517 0.576 0.562 0.507 0.469 0.519 0.464 0.393 0.385 0.354 0.34 0.314 0.256 0.484 0.473 0.311 0.348 0.419 0.521 0.502 0.469 0.557 0.494 0.489 0.512 0.458 0.281 0.466 0.53 0.471 0.525 0.497 0.407 0.443 0.459 0.539 0.534 0.529 0.446 0.316 0.389 0.385 0.448 0.414 0.426 0.516 0.587 0.493 0.482 0.551 0.546 0.524 0.488 0.499 0.44 0.38 0.415 0.394 0.25 0.281 0.288 0.236 0.328 0.311 0.415 0.418 0.409 0.352 0.455 0.322 0.406 0.365 0.377 0.406 0.289 0.478 0.35 0.541 0.493 0.231 0.145 0.446 0.071 0.084 0.102 0.107 0.146 0.176 0.218 0.248 0.23 0.184 0.117 0.094 0.077 0.073 0.046 0.022 0.004 0.01 0.044 0.082 0.105 0.112 0.107 0.098 0.111 0.164 0.201 0.261 0.258 0.218 0.132 0.086 0.056 0.04 
0.042 0.071 0.152 0.199 0.231 0.169 0.195 0.199 0.205 0.149 0.125 0.167 0.187 0.193 0.206 0.167 0.192 0.212 0.228 0.234 0.176 0.197 0.212 0.184 0.164 0.129 0.078 0.074 0.085 0.108 0.127 0.138 0.168 0.182 0.174 0.178 0.197 0.168 0.163 0.198 0.203 0.169 0.115 0.124 0.162 0.228 0.324 0.255 0.314 0.288 0.309 0.32 0.292 0.218 0.262 0.292 0.227 0.198 0.092 0.266 0.39 0.611 0.635 0.777 0.668 0.592 0.542 0.5 0.48 0.464 0.472 0.422 0.393 0.556 0.526 0.531 0.48 0.539 0.583 0.613 0.619 0.618 0.577 0.587 0.533 0.65 0.458 0.385 0.491 0.475 0.531 0.591 0.678 1 0.662 0.608 0.45 0.473 0.3 0.256 0.248 0.428 0.375 0.311 0.479 0.541 0.381 0.434 0.582 0.562 0.481 0.5 0.645 0.551 0.57 0.576 0.418 0.675 0.564 0.692 0.644 0.597 0.552 0.523 0.506 0.481 0.504 0.388 0.392 0.294 0.472 0.541 0.38 0.472 0.479 0.449 0.425 0.44 0.466 0.303 0.223 0.399 0.457 0.499 0.579 0.563 0.562 0.553 0.534 0.486 0.413 0.319 0.478 0.391 0.448 0.547 0.598 0.558 0.44 0.475 0.467 0.4 0.413 0.467 0.534 0.485 0.375 0.42 0.488 0.434 0.363 0.427 0.432 0.342 0.332 0.334 0.354 0.402 0.253 0.303 0.365 0.46 0.438 0.435 0.461 0.521 0.455 0.311 0.296 0.466 0.479 0.486 0.483 0.367 0.425 0.45 0.374 0.383 0.479 0.435 0.347 0.311 0.355 0.358 0.244 0.191 0.221 0.142 0.245 0.177 0.358 0.319 0.409 0.336 0.331 0.363 0.438 0.448 0.447 0.469 0.472 0.432 0.484 0.519 0.44 0.37 0.391 0.464 0.36 0.341 0.385 0.329 0.267 0.26 0.275 0.266 0.278 0.414 0.4 0.493 0.452 0.462 0.507 0.539 0.523 0.515 0.414 0.519 0.537 0.446 0.517 0.502 0.466 0.418 0.483 0.427 0.38 0.364 0.334 0.306 0.279 0.231 0.44 0.44 0.285 0.31 0.392 0.497 0.486 0.457 0.522 0.492 0.5 0.492 0.441 0.278 0.406 0.498 0.411 0.455 0.427 0.346 0.443 0.433 0.478 0.495 0.497 0.433 0.323 0.445 0.444 0.439 0.442 0.43 0.578 0.625 0.517 0.513 0.635 0.614 0.56 0.543 0.598 0.5 0.453 0.486 0.451 0.31 0.333 0.346 0.288 0.405 0.367 0.46 0.459 0.491 0.369 0.493 0.36 0.417 0.385 0.376 0.393 0.28 0.453 0.323 0.505 0.476 0.439 0.104 0.172 0.191 0.205 0.207 0.172 0.187 0.19 0.197 0.138 0.117 0.173 0.171 0.188 0.185 0.155 0.187 0.195 0.199 0.21 0.159 0.162 0.167 0.108 0.082 0.128 0.075 0.064 0.12 0.153 0.125 0.098 0.137 0.139 0.16 0.163 0.193 0.166 0.155 0.188 0.195 0.17 0.15 0.14 0.143 0.248 0.402 0.28 0.363 0.313 0.306 0.34 0.298 0.263 0.259 0.291 0.249 0.194 0.062 0.155 0.279 0.393 0.413 0.517 0.468 0.455 0.462 0.463 0.462 0.444 0.488 0.392 0.379 0.492 0.465 0.519 0.455 0.479 0.497 0.544 0.528 0.496 0.468 0.472 0.4 0.466 0.347 0.299 0.373 0.353 0.375 0.394 0.444 0.412 0.445 0.45 0.435 0.408 0.303 0.218 0.218 0.334 0.282 0.253 0.391 0.429 0.291 0.325 0.468 0.438 0.361 0.378 0.469 0.389 0.414 0.364 0.3 0.446 0.375 0.465 0.463 0.436 0.428 0.399 0.416 0.402 0.404 0.305 0.292 0.228 0.365 0.435 0.293 0.353 0.372 0.348 0.329 0.328 0.352 0.226 0.135 0.248 0.316 0.379 0.425 0.442 0.428 0.455 0.415 0.393 0.323 0.245 0.381 0.274 0.355 0.42 0.463 0.445 0.377 0.404 0.418 0.347 0.382 0.405 0.488 0.446 0.335 0.369 0.444 0.378 0.326 0.372 0.378 0.317 0.31 0.31 0.312 0.377 0.222 0.259 0.354 0.425 0.394 0.438 0.434 0.49 0.421 0.268 0.29 0.425 0.42 0.437 0.442 0.329 0.375 0.396 0.353 0.359 0.433 0.409 0.341 0.285 0.335 0.325 0.247 0.193 0.227 0.144 0.237 0.16 0.307 0.288 0.36 0.282 0.308 0.317 0.4 0.433 0.46 0.443 0.474 0.393 0.465 0.501 0.439 0.357 0.373 0.446 0.335 0.329 0.363 0.306 0.287 0.253 0.269 0.27 0.246 0.399 0.378 0.447 0.422 0.42 0.487 0.507 0.496 0.496 0.42 0.503 0.512 0.439 0.505 0.5 0.457 0.405 0.467 0.424 0.35 0.329 0.299 0.279 0.259 0.224 0.428 0.415 0.284 0.293 0.385 0.468 0.452 0.426 0.502 0.455 0.46 0.45 0.431 0.273 0.41 0.484 0.412 0.461 0.441 0.367 0.42 0.423 0.495 0.484 0.474 0.39 0.297 0.386 0.357 0.384 0.351 0.367 0.451 0.522 0.434 0.44 0.49 0.459 0.438 0.413 0.443 0.37 0.323 0.349 0.344 0.203 0.226 0.22 0.186 0.281 0.286 0.365 0.365 0.368 0.305 0.411 0.316 0.358 0.326 0.336 0.378 0.258 0.422 0.307 0.481 0.439 0.227 0.154 0.393 0.066 0.088 0.11 0.116 0.123 0.147 0.185 0.25 0.25 0.194 0.14 0.113 0.074 0.062 0.051 0.026 0.007 0.02 0.042 0.071 0.118 0.128 0.134 0.125 0.14 0.166 0.189 0.241 0.255 0.21 0.128 0.087 0.056 0.037 
0.046 0.094 0.157 0.2 0.225 0.179 0.182 0.196 0.214 0.144 0.12 0.177 0.175 0.197 0.202 0.181 0.193 0.201 0.218 0.218 0.153 0.179 0.202 0.165 0.153 0.117 0.073 0.065 0.074 0.115 0.121 0.128 0.16 0.17 0.167 0.168 0.202 0.173 0.169 0.197 0.216 0.176 0.131 0.128 0.166 0.253 0.388 0.299 0.376 0.331 0.343 0.381 0.317 0.254 0.306 0.335 0.292 0.221 0.074 0.226 0.377 0.562 0.581 0.728 0.709 0.612 0.563 0.525 0.538 0.499 0.495 0.457 0.439 0.568 0.559 0.538 0.524 0.563 0.591 0.614 0.618 0.604 0.576 0.585 0.5 0.614 0.44 0.372 0.466 0.45 0.506 0.535 0.623 0.662 1 0.67 0.487 0.469 0.346 0.256 0.238 0.407 0.363 0.319 0.47 0.54 0.365 0.445 0.57 0.544 0.443 0.48 0.637 0.536 0.523 0.482 0.375 0.618 0.531 0.646 0.613 0.573 0.545 0.523 0.518 0.509 0.496 0.363 0.383 0.305 0.459 0.527 0.383 0.472 0.473 0.449 0.434 0.435 0.463 0.29 0.226 0.403 0.433 0.482 0.565 0.543 0.538 0.558 0.532 0.49 0.432 0.303 0.483 0.38 0.454 0.541 0.584 0.563 0.468 0.483 0.474 0.408 0.425 0.472 0.554 0.518 0.391 0.407 0.511 0.472 0.401 0.429 0.462 0.389 0.344 0.328 0.358 0.398 0.252 0.288 0.405 0.48 0.459 0.491 0.491 0.549 0.47 0.338 0.301 0.495 0.505 0.511 0.51 0.39 0.442 0.466 0.415 0.428 0.519 0.47 0.387 0.326 0.393 0.407 0.278 0.204 0.287 0.19 0.26 0.162 0.332 0.338 0.411 0.349 0.363 0.377 0.473 0.46 0.506 0.477 0.511 0.445 0.521 0.549 0.472 0.412 0.43 0.483 0.398 0.371 0.407 0.337 0.322 0.298 0.3 0.295 0.272 0.443 0.397 0.496 0.474 0.482 0.54 0.576 0.559 0.548 0.442 0.55 0.563 0.483 0.552 0.539 0.487 0.441 0.518 0.45 0.381 0.382 0.349 0.308 0.298 0.23 0.463 0.441 0.292 0.301 0.392 0.503 0.501 0.457 0.544 0.516 0.531 0.524 0.465 0.288 0.436 0.525 0.451 0.503 0.475 0.377 0.457 0.45 0.506 0.525 0.508 0.455 0.356 0.477 0.446 0.48 0.457 0.449 0.576 0.621 0.512 0.524 0.612 0.602 0.536 0.538 0.562 0.47 0.41 0.462 0.426 0.28 0.304 0.284 0.218 0.342 0.351 0.465 0.469 0.475 0.395 0.496 0.347 0.43 0.392 0.386 0.398 0.277 0.459 0.327 0.527 0.471 0.454 0.095 0.159 0.195 0.196 0.209 0.169 0.188 0.19 0.182 0.123 0.109 0.163 0.152 0.179 0.199 0.165 0.184 0.198 0.203 0.202 0.149 0.162 0.17 0.102 0.073 0.113 0.071 0.059 0.103 0.138 0.112 0.083 0.127 0.121 0.145 0.157 0.186 0.162 0.155 0.185 0.193 0.158 0.145 0.132 0.153 0.24 0.392 0.278 0.362 0.309 0.32 0.366 0.304 0.294 0.326 0.335 0.281 0.207 0.073 0.218 0.313 0.45 0.473 0.576 0.522 0.509 0.49 0.498 0.502 0.466 0.51 0.431 0.41 0.541 0.544 0.551 0.502 0.534 0.553 0.593 0.557 0.53 0.571 0.541 0.451 0.541 0.388 0.328 0.404 0.395 0.433 0.425 0.501 0.496 0.509 0.471 0.444 0.403 0.305 0.229 0.229 0.358 0.315 0.289 0.403 0.45 0.309 0.352 0.494 0.484 0.407 0.401 0.495 0.461 0.47 0.391 0.35 0.501 0.43 0.527 0.513 0.481 0.469 0.45 0.447 0.442 0.443 0.322 0.325 0.242 0.389 0.478 0.334 0.375 0.393 0.383 0.344 0.339 0.395 0.276 0.175 0.282 0.346 0.41 0.473 0.481 0.462 0.498 0.469 0.444 0.358 0.286 0.418 0.308 0.397 0.456 0.508 0.487 0.402 0.435 0.463 0.382 0.423 0.462 0.534 0.476 0.372 0.408 0.473 0.43 0.346 0.398 0.434 0.323 0.296 0.306 0.332 0.401 0.244 0.296 0.389 0.438 0.446 0.472 0.462 0.524 0.467 0.292 0.324 0.47 0.437 0.485 0.493 0.359 0.422 0.431 0.385 0.381 0.479 0.448 0.379 0.315 0.381 0.371 0.274 0.212 0.238 0.151 0.235 0.159 0.321 0.326 0.417 0.337 0.324 0.351 0.449 0.453 0.477 0.48 0.495 0.432 0.494 0.536 0.483 0.409 0.397 0.471 0.394 0.36 0.391 0.329 0.313 0.282 0.298 0.313 0.282 0.409 0.393 0.472 0.438 0.466 0.509 0.549 0.536 0.53 0.443 0.537 0.54 0.483 0.545 0.52 0.492 0.447 0.509 0.431 0.365 0.359 0.348 0.318 0.285 0.245 0.446 0.444 0.308 0.324 0.411 0.491 0.473 0.436 0.535 0.503 0.498 0.484 0.458 0.285 0.447 0.517 0.431 0.47 0.456 0.36 0.436 0.447 0.496 0.499 0.513 0.436 0.315 0.42 0.368 0.425 0.418 0.378 0.482 0.566 0.457 0.465 0.536 0.506 0.483 0.455 0.472 0.416 0.38 0.392 0.376 0.246 0.275 0.283 0.223 0.322 0.313 0.4 0.409 0.415 0.336 0.449 0.345 0.407 0.371 0.377 0.38 0.287 0.435 0.331 0.507 0.454 0.212 0.132 0.409 0.082 0.086 0.096 0.123 0.144 0.174 0.226 0.254 0.243 0.208 0.138 0.089 0.061 0.053 0.043 0.02 0.008 0.017 0.036 0.064 0.105 0.111 0.107 0.112 0.138 0.186 0.21 0.277 0.275 0.213 0.12 0.08 0.051 0.045 
0.036 0.075 0.129 0.169 0.196 0.144 0.157 0.172 0.185 0.109 0.1 0.156 0.147 0.167 0.169 0.138 0.17 0.179 0.2 0.199 0.133 0.159 0.181 0.138 0.13 0.115 0.065 0.056 0.076 0.089 0.092 0.105 0.127 0.141 0.126 0.139 0.164 0.138 0.137 0.167 0.173 0.145 0.094 0.105 0.135 0.21 0.313 0.257 0.302 0.269 0.282 0.305 0.248 0.213 0.251 0.268 0.209 0.162 0.067 0.197 0.323 0.478 0.511 0.645 0.598 0.577 0.545 0.486 0.467 0.45 0.439 0.402 0.398 0.52 0.513 0.502 0.456 0.504 0.517 0.544 0.544 0.53 0.478 0.52 0.47 0.524 0.357 0.318 0.412 0.387 0.439 0.455 0.506 0.519 0.551 1 0.487 0.443 0.322 0.268 0.242 0.394 0.341 0.292 0.472 0.51 0.344 0.44 0.578 0.52 0.431 0.462 0.629 0.509 0.512 0.435 0.346 0.568 0.456 0.579 0.565 0.541 0.493 0.464 0.462 0.445 0.443 0.324 0.32 0.249 0.404 0.479 0.335 0.41 0.433 0.404 0.386 0.404 0.424 0.264 0.203 0.35 0.406 0.463 0.515 0.513 0.502 0.51 0.487 0.447 0.377 0.265 0.419 0.34 0.405 0.477 0.547 0.515 0.414 0.425 0.429 0.384 0.398 0.424 0.487 0.439 0.338 0.387 0.445 0.403 0.335 0.38 0.396 0.335 0.309 0.289 0.309 0.359 0.233 0.27 0.36 0.416 0.4 0.415 0.429 0.477 0.413 0.281 0.255 0.442 0.447 0.454 0.458 0.363 0.413 0.421 0.359 0.37 0.449 0.406 0.342 0.279 0.336 0.358 0.236 0.188 0.231 0.134 0.228 0.148 0.31 0.299 0.369 0.295 0.298 0.309 0.394 0.417 0.431 0.42 0.442 0.378 0.449 0.476 0.416 0.334 0.36 0.424 0.351 0.312 0.365 0.313 0.288 0.276 0.297 0.275 0.266 0.395 0.371 0.442 0.414 0.408 0.473 0.501 0.486 0.472 0.357 0.47 0.494 0.415 0.481 0.48 0.416 0.376 0.451 0.407 0.352 0.34 0.326 0.298 0.28 0.234 0.4 0.387 0.279 0.314 0.379 0.439 0.431 0.41 0.483 0.439 0.467 0.477 0.401 0.251 0.367 0.456 0.374 0.425 0.4 0.313 0.389 0.392 0.449 0.454 0.466 0.394 0.319 0.43 0.423 0.41 0.407 0.392 0.509 0.564 0.487 0.503 0.57 0.546 0.498 0.497 0.514 0.407 0.398 0.442 0.392 0.267 0.275 0.287 0.226 0.356 0.334 0.417 0.424 0.429 0.349 0.441 0.318 0.375 0.356 0.344 0.362 0.27 0.391 0.284 0.446 0.422 0.398 0.084 0.125 0.161 0.168 0.177 0.135 0.157 0.143 0.155 0.109 0.093 0.134 0.132 0.148 0.151 0.139 0.147 0.153 0.169 0.164 0.129 0.129 0.139 0.083 0.062 0.101 0.05 0.042 0.08 0.112 0.09 0.059 0.107 0.092 0.111 0.123 0.142 0.128 0.122 0.137 0.152 0.131 0.126 0.108 0.12 0.204 0.34 0.25 0.324 0.296 0.278 0.317 0.27 0.258 0.258 0.277 0.236 0.178 0.06 0.156 0.256 0.368 0.405 0.487 0.45 0.422 0.408 0.404 0.432 0.397 0.433 0.355 0.337 0.451 0.444 0.476 0.419 0.442 0.444 0.503 0.475 0.454 0.432 0.442 0.394 0.447 0.318 0.244 0.343 0.336 0.359 0.366 0.411 0.41 0.414 0.395 0.384 0.32 0.241 0.182 0.195 0.32 0.27 0.229 0.328 0.377 0.256 0.293 0.412 0.394 0.333 0.338 0.439 0.384 0.397 0.339 0.303 0.425 0.375 0.445 0.437 0.396 0.387 0.378 0.36 0.367 0.363 0.268 0.262 0.217 0.331 0.406 0.283 0.34 0.344 0.324 0.329 0.312 0.345 0.21 0.129 0.235 0.296 0.347 0.397 0.402 0.397 0.432 0.397 0.36 0.311 0.229 0.35 0.265 0.329 0.384 0.428 0.421 0.359 0.396 0.396 0.338 0.354 0.409 0.46 0.413 0.329 0.356 0.428 0.374 0.299 0.335 0.344 0.305 0.267 0.255 0.298 0.341 0.211 0.257 0.331 0.379 0.362 0.388 0.41 0.459 0.389 0.278 0.275 0.404 0.382 0.403 0.413 0.32 0.345 0.366 0.321 0.349 0.414 0.376 0.322 0.284 0.341 0.337 0.226 0.193 0.243 0.157 0.236 0.154 0.285 0.292 0.35 0.251 0.28 0.308 0.385 0.402 0.412 0.416 0.437 0.375 0.429 0.468 0.415 0.337 0.327 0.408 0.326 0.284 0.342 0.289 0.273 0.236 0.258 0.254 0.253 0.367 0.339 0.416 0.399 0.377 0.439 0.468 0.472 0.468 0.388 0.468 0.475 0.413 0.473 0.447 0.405 0.38 0.431 0.381 0.344 0.332 0.305 0.261 0.251 0.224 0.393 0.388 0.281 0.291 0.371 0.423 0.42 0.391 0.46 0.406 0.415 0.425 0.381 0.238 0.384 0.443 0.391 0.419 0.39 0.321 0.381 0.388 0.443 0.438 0.454 0.378 0.268 0.354 0.325 0.351 0.333 0.332 0.439 0.481 0.393 0.397 0.443 0.423 0.408 0.374 0.398 0.341 0.306 0.327 0.3 0.192 0.21 0.209 0.178 0.274 0.254 0.351 0.346 0.334 0.282 0.392 0.302 0.355 0.314 0.316 0.328 0.233 0.378 0.299 0.448 0.394 0.202 0.134 0.357 0.062 0.072 0.092 0.102 0.122 0.164 0.187 0.219 0.214 0.168 0.11 0.085 0.059 0.055 0.037 0.017 0.006 0.01 0.027 0.057 0.08 0.094 0.09 0.094 0.116 0.148 0.171 0.21 0.204 0.184 0.111 0.084 0.048 0.036 
0.05 0.084 0.15 0.18 0.212 0.167 0.164 0.182 0.194 0.126 0.108 0.166 0.16 0.182 0.195 0.155 0.193 0.194 0.211 0.222 0.168 0.181 0.184 0.155 0.142 0.117 0.06 0.057 0.066 0.107 0.103 0.108 0.145 0.166 0.149 0.149 0.176 0.158 0.16 0.19 0.201 0.165 0.121 0.12 0.166 0.251 0.358 0.283 0.322 0.316 0.309 0.352 0.306 0.232 0.274 0.319 0.266 0.213 0.079 0.212 0.296 0.437 0.48 0.598 0.539 0.525 0.591 0.554 0.628 0.576 0.566 0.46 0.428 0.557 0.559 0.548 0.503 0.547 0.54 0.581 0.559 0.542 0.501 0.538 0.465 0.54 0.383 0.337 0.41 0.384 0.434 0.435 0.504 0.498 0.521 0.591 1 0.562 0.438 0.281 0.254 0.397 0.355 0.305 0.471 0.516 0.356 0.411 0.548 0.498 0.414 0.427 0.538 0.474 0.478 0.418 0.343 0.523 0.451 0.556 0.517 0.506 0.498 0.499 0.486 0.459 0.495 0.357 0.367 0.272 0.438 0.528 0.36 0.434 0.46 0.439 0.4 0.398 0.428 0.251 0.196 0.347 0.409 0.438 0.533 0.538 0.522 0.539 0.528 0.477 0.388 0.299 0.446 0.352 0.452 0.506 0.573 0.527 0.439 0.456 0.477 0.403 0.42 0.464 0.553 0.489 0.376 0.406 0.496 0.443 0.374 0.42 0.451 0.378 0.347 0.324 0.364 0.406 0.249 0.292 0.409 0.467 0.445 0.475 0.457 0.53 0.47 0.348 0.304 0.483 0.485 0.493 0.52 0.374 0.434 0.457 0.372 0.412 0.489 0.443 0.385 0.315 0.371 0.394 0.266 0.224 0.26 0.178 0.25 0.154 0.344 0.322 0.401 0.332 0.34 0.387 0.467 0.476 0.486 0.483 0.507 0.434 0.508 0.545 0.477 0.397 0.402 0.487 0.398 0.34 0.385 0.317 0.31 0.271 0.291 0.296 0.274 0.418 0.417 0.499 0.459 0.456 0.527 0.567 0.552 0.544 0.441 0.55 0.565 0.478 0.553 0.528 0.476 0.441 0.509 0.463 0.388 0.377 0.357 0.336 0.296 0.246 0.47 0.458 0.304 0.309 0.403 0.5 0.489 0.458 0.545 0.497 0.514 0.525 0.469 0.301 0.457 0.52 0.437 0.496 0.465 0.369 0.451 0.452 0.501 0.517 0.516 0.456 0.369 0.453 0.404 0.436 0.406 0.423 0.534 0.579 0.498 0.498 0.582 0.542 0.514 0.504 0.513 0.406 0.417 0.447 0.415 0.272 0.301 0.321 0.258 0.38 0.341 0.435 0.449 0.442 0.346 0.458 0.328 0.415 0.4 0.376 0.393 0.3 0.44 0.309 0.52 0.471 0.456 0.089 0.147 0.172 0.169 0.172 0.142 0.16 0.171 0.167 0.105 0.094 0.152 0.142 0.167 0.159 0.14 0.156 0.169 0.183 0.181 0.13 0.155 0.151 0.08 0.068 0.1 0.058 0.052 0.108 0.135 0.106 0.087 0.115 0.123 0.129 0.146 0.17 0.143 0.149 0.171 0.172 0.148 0.138 0.119 0.12 0.21 0.354 0.242 0.314 0.286 0.283 0.323 0.258 0.28 0.292 0.297 0.265 0.169 0.064 0.171 0.318 0.42 0.468 0.556 0.518 0.484 0.472 0.473 0.502 0.474 0.505 0.426 0.412 0.54 0.529 0.565 0.504 0.549 0.568 0.643 0.593 0.552 0.529 0.576 0.469 0.549 0.393 0.335 0.431 0.403 0.44 0.428 0.482 0.458 0.475 0.472 0.443 0.392 0.298 0.214 0.222 0.359 0.31 0.258 0.376 0.439 0.309 0.352 0.487 0.468 0.389 0.382 0.493 0.44 0.441 0.383 0.329 0.48 0.425 0.521 0.493 0.477 0.447 0.418 0.435 0.424 0.429 0.313 0.321 0.255 0.4 0.475 0.324 0.397 0.4 0.374 0.346 0.362 0.386 0.242 0.163 0.269 0.345 0.416 0.479 0.46 0.452 0.493 0.464 0.444 0.356 0.273 0.414 0.303 0.39 0.456 0.501 0.484 0.386 0.448 0.467 0.375 0.399 0.453 0.526 0.489 0.401 0.428 0.507 0.44 0.378 0.415 0.44 0.353 0.331 0.32 0.338 0.392 0.251 0.315 0.401 0.456 0.431 0.461 0.476 0.54 0.474 0.316 0.306 0.467 0.456 0.482 0.497 0.373 0.402 0.445 0.402 0.394 0.496 0.454 0.382 0.319 0.398 0.381 0.265 0.191 0.25 0.16 0.262 0.161 0.35 0.324 0.394 0.333 0.344 0.365 0.448 0.484 0.483 0.477 0.496 0.429 0.505 0.533 0.463 0.387 0.396 0.466 0.363 0.352 0.383 0.312 0.322 0.269 0.292 0.292 0.284 0.433 0.406 0.485 0.461 0.455 0.511 0.546 0.54 0.539 0.447 0.547 0.554 0.471 0.545 0.526 0.496 0.431 0.495 0.45 0.384 0.359 0.322 0.303 0.292 0.255 0.467 0.45 0.301 0.329 0.42 0.5 0.484 0.46 0.533 0.479 0.491 0.506 0.456 0.299 0.43 0.521 0.451 0.49 0.464 0.376 0.455 0.456 0.518 0.515 0.509 0.462 0.294 0.401 0.401 0.454 0.415 0.376 0.505 0.58 0.477 0.471 0.539 0.532 0.489 0.447 0.468 0.411 0.367 0.396 0.371 0.236 0.268 0.263 0.217 0.32 0.291 0.386 0.391 0.397 0.346 0.442 0.323 0.412 0.375 0.384 0.398 0.306 0.443 0.347 0.517 0.474 0.245 0.159 0.421 0.068 0.079 0.09 0.099 0.139 0.172 0.202 0.231 0.22 0.187 0.118 0.102 0.071 0.064 0.044 0.019 0.007 0.017 0.037 0.07 0.084 0.115 0.106 0.107 0.132 0.17 0.207 0.263 0.271 0.201 0.132 0.094 0.069 0.058
[truncated: 2,438,987 more chars]
