# Supplementary material for: Mapping allosteric communications within individual proteins
Source: Nat Commun. 2020 Jul 31;11:3862. doi: 10.1038/s41467-020-17618-2 (PMC7395124; doi:10.1038/s41467-020-17618-2)
Supplement: Supplementary file 6 — Supplementary Data 3 [file 41467_2020_17618_MOESM6_ESM.zip › Ohm-results/1efa/1efa-hotspots.txt]

577 280 281 282 456 491 492 493 494 495 496 497 498 499 501 502 507 510 511 512 513 514 515 516 519 520 521 522 523 524 525 526 527 528 529 530 532 533 542 544 545 546 547 548 549 550 551 552 553 554 555 556 557 558 560 567 568 569 570 571 572 573 574 575 576 578 579 580 581 582 583 584 585 586 587 592 593 596 597 598 599 600 601 602 603 604 606 607 608 612 613 614 615 616 617 619 649 654 656 657 
248 125 126 127 132 145 146 147 148 149 150 153 155 156 157 158 159 160 161 162 163 164 165 166 167 168 169 170 172 173 174 178 181 182 183 184 185 186 187 190 191 192 193 194 195 196 197 198 199 200 201 203 204 213 215 216 217 218 219 220 221 222 223 224 225 226 227 228 229 230 231 232 238 239 240 241 242 243 244 245 246 247 249 250 251 252 253 254 255 256 257 258 263 264 267 268 269 270 271 272 273 274 275 277 278 279 283 284 285 286 287 288 289 290 295 296 299 318 320 322 325 327 328 329 609 610 611 
405 67 68 69 70 71 72 73 74 75 76 77 78 79 80 81 82 83 84 396 397 398 399 400 401 402 403 404 406 407 408 409 410 411 412 
487 392 394 413 414 450 451 460 461 474 475 476 477 478 479 480 482 484 485 486 488 489 490 621 622 623 624 625 626 627 628 629 630 631 632 643 644 645 646 647 660 
369 337 338 340 341 347 348 365 366 367 368 370 371 372 373 
37 8 9 10 11 12 13 14 15 18 19 22 23 32 33 34 35 36 38 39 40 41 42 
