# Supplementary material for: Mapping allosteric communications within individual proteins
Source: Nat Commun. 2020 Jul 31;11:3862. doi: 10.1038/s41467-020-17618-2 (PMC7395124; doi:10.1038/s41467-020-17618-2)
Supplement: Supplementary file 6 — Supplementary Data 3 [file 41467_2020_17618_MOESM6_ESM.zip › Ohm-results/1efa/1efa-index.txt]

1 1/A 2/LYS
2 1/A 3/PRO
3 1/A 4/VAL
4 1/A 5/THR
5 1/A 6/LEU
6 1/A 7/TYR
7 1/A 8/ASP
8 1/A 9/VAL
9 1/A 10/ALA
10 1/A 11/GLU
11 1/A 12/TYR
12 1/A 13/ALA
13 1/A 14/GLY
14 1/A 15/VAL
15 1/A 16/SER
16 1/A 17/TYR
17 1/A 18/GLN
18 1/A 19/THR
19 1/A 20/VAL
20 1/A 21/SER
21 1/A 22/ARG
22 1/A 23/VAL
23 1/A 24/VAL
24 1/A 25/ASN
25 1/A 26/GLN
26 1/A 27/ALA
27 1/A 28/SER
28 1/A 29/HIS
29 1/A 30/VAL
30 1/A 31/SER
31 1/A 32/ALA
32 1/A 33/LYS
33 1/A 34/THR
34 1/A 35/ARG
35 1/A 36/GLU
36 1/A 37/LYS
37 1/A 38/VAL
38 1/A 39/GLU
39 1/A 40/ALA
40 1/A 41/ALA
41 1/A 42/MET
42 1/A 43/ALA
43 1/A 44/GLU
44 1/A 45/LEU
45 1/A 46/ASN
46 1/A 47/TYR
47 1/A 48/ILE
48 1/A 49/PRO
49 1/A 50/ASN
50 1/A 51/ARG
51 1/A 52/VAL
52 1/A 53/ALA
53 1/A 54/GLN
54 1/A 55/GLN
55 1/A 56/LEU
56 1/A 57/ALA
57 1/A 58/GLY
58 1/A 59/LYS
59 1/A 60/GLN
60 1/A 61/SER
61 1/A 62/LEU
62 1/A 63/LEU
63 1/A 64/ILE
64 1/A 65/GLY
65 1/A 66/VAL
66 1/A 67/ALA
67 1/A 68/THR
68 1/A 69/SER
69 1/A 70/SER
70 1/A 71/LEU
71 1/A 72/ALA
72 1/A 73/LEU
73 1/A 74/HIS
74 1/A 75/ALA
75 1/A 76/PRO
76 1/A 77/SER
77 1/A 78/GLN
78 1/A 79/ILE
79 1/A 80/VAL
80 1/A 81/ALA
81 1/A 82/ALA
82 1/A 83/ILE
83 1/A 84/LYS
84 1/A 85/SER
85 1/A 86/ARG
86 1/A 87/ALA
87 1/A 88/ASP
88 1/A 89/GLN
89 1/A 90/LEU
90 1/A 91/GLY
91 1/A 92/ALA
92 1/A 93/SER
93 1/A 94/VAL
94 1/A 95/VAL
95 1/A 96/VAL
96 1/A 97/SER
97 1/A 98/MET
98 1/A 99/VAL
99 1/A 100/GLU
100 1/A 101/ARG
101 1/A 102/SER
102 1/A 103/GLY
103 1/A 104/VAL
104 1/A 105/GLU
105 1/A 106/ALA
106 1/A 107/CYS
107 1/A 108/LYS
108 1/A 109/THR
109 1/A 110/ALA
110 1/A 111/VAL
111 1/A 112/HIS
112 1/A 113/ASN
113 1/A 114/LEU
114 1/A 115/LEU
115 1/A 116/ALA
116 1/A 117/GLN
117 1/A 118/ARG
118 1/A 119/VAL
119 1/A 120/SER
120 1/A 121/GLY
121 1/A 122/LEU
122 1/A 123/ILE
123 1/A 124/ILE
124 1/A 125/ASN
125 1/A 126/TYR
126 1/A 127/PRO
127 1/A 128/LEU
128 1/A 129/ASP
129 1/A 130/ASP
130 1/A 131/GLN
131 1/A 132/ASP
132 1/A 133/ALA
133 1/A 134/ILE
134 1/A 135/ALA
135 1/A 136/VAL
136 1/A 137/GLU
137 1/A 138/ALA
138 1/A 139/ALA
139 1/A 140/CYS
140 1/A 141/THR
141 1/A 142/ASN
142 1/A 143/VAL
143 1/A 144/PRO
144 1/A 145/ALA
145 1/A 146/LEU
146 1/A 147/PHE
147 1/A 148/LEU
148 1/A 149/ASP
149 1/A 150/VAL
150 1/A 151/SER
151 1/A 152/ASP
152 1/A 153/GLN
153 1/A 154/THR
154 1/A 155/PRO
155 1/A 156/ILE
156 1/A 157/ASN
157 1/A 158/SER
158 1/A 159/ILE
159 1/A 160/ILE
160 1/A 161/PHE
161 1/A 162/SER
162 1/A 163/HIS
163 1/A 164/GLU
164 1/A 165/ASP
165 1/A 166/GLY
166 1/A 167/THR
167 1/A 168/ARG
168 1/A 169/LEU
169 1/A 170/GLY
170 1/A 171/VAL
171 1/A 172/GLU
172 1/A 173/HIS
173 1/A 174/LEU
174 1/A 175/VAL
175 1/A 176/ALA
176 1/A 177/LEU
177 1/A 178/GLY
178 1/A 179/HIS
179 1/A 180/GLN
180 1/A 181/GLN
181 1/A 182/ILE
182 1/A 183/ALA
183 1/A 184/LEU
184 1/A 185/LEU
185 1/A 186/ALA
186 1/A 187/GLY
187 1/A 188/PRO
188 1/A 189/LEU
189 1/A 190/SER
190 1/A 191/SER
191 1/A 192/VAL
192 1/A 193/SER
193 1/A 194/ALA
194 1/A 195/ARG
195 1/A 196/LEU
196 1/A 197/ARG
197 1/A 198/LEU
198 1/A 199/ALA
199 1/A 200/GLY
200 1/A 201/TRP
201 1/A 202/HIS
202 1/A 203/LYS
203 1/A 204/TYR
204 1/A 205/LEU
205 1/A 206/THR
206 1/A 207/ARG
207 1/A 208/ASN
208 1/A 209/GLN
209 1/A 210/ILE
210 1/A 211/GLN
211 1/A 212/PRO
212 1/A 213/ILE
213 1/A 214/ALA
214 1/A 215/GLU
215 1/A 216/ARG
216 1/A 217/GLU
217 1/A 218/GLY
218 1/A 219/ASP
219 1/A 220/TRP
220 1/A 221/SER
221 1/A 222/ALA
222 1/A 223/MET
223 1/A 224/SER
224 1/A 225/GLY
225 1/A 226/PHE
226 1/A 227/GLN
227 1/A 228/GLN
228 1/A 229/THR
229 1/A 230/MET
230 1/A 231/GLN
231 1/A 232/MET
232 1/A 233/LEU
233 1/A 234/ASN
234 1/A 235/GLU
235 1/A 236/GLY
236 1/A 237/ILE
237 1/A 238/VAL
238 1/A 239/PRO
239 1/A 240/THR
240 1/A 241/ALA
241 1/A 242/MET
242 1/A 243/LEU
243 1/A 244/VAL
244 1/A 245/ALA
245 1/A 246/ASN
246 1/A 247/ASP
247 1/A 248/GLN
248 1/A 249/MET
249 1/A 250/ALA
250 1/A 251/LEU
251 1/A 252/GLY
252 1/A 253/ALA
253 1/A 254/MET
254 1/A 255/ARG
255 1/A 256/ALA
256 1/A 257/ILE
257 1/A 258/THR
258 1/A 259/GLU
259 1/A 260/SER
260 1/A 261/GLY
261 1/A 262/LEU
262 1/A 263/ARG
263 1/A 264/VAL
264 1/A 265/GLY
265 1/A 266/ALA
266 1/A 267/ASP
267 1/A 268/ILE
268 1/A 269/SER
269 1/A 270/VAL
270 1/A 271/VAL
271 1/A 272/GLY
272 1/A 273/TYR
273 1/A 274/ASP
274 1/A 275/ASP
275 1/A 276/THR
276 1/A 277/GLU
277 1/A 278/ASP
278 1/A 279/SER
279 1/A 280/SER
280 1/A 281/CYS
281 1/A 282/TYR
282 1/A 283/ILE
283 1/A 284/PRO
284 1/A 285/PRO
285 1/A 286/LEU
286 1/A 287/THR
287 1/A 288/THR
288 1/A 289/ILE
289 1/A 290/LYS
290 1/A 291/GLN
291 1/A 292/ASP
292 1/A 293/PHE
293 1/A 294/ARG
294 1/A 295/LEU
295 1/A 296/LEU
296 1/A 297/GLY
297 1/A 298/GLN
298 1/A 299/THR
299 1/A 300/SER
300 1/A 301/VAL
301 1/A 302/ASP
302 1/A 303/ARG
303 1/A 304/LEU
304 1/A 305/LEU
305 1/A 306/GLN
306 1/A 307/LEU
307 1/A 308/SER
308 1/A 309/GLN
309 1/A 310/GLY
310 1/A 311/GLN
311 1/A 312/ALA
312 1/A 313/VAL
313 1/A 314/LYS
314 1/A 315/GLY
315 1/A 316/ASN
316 1/A 317/GLN
317 1/A 318/LEU
318 1/A 319/LEU
319 1/A 320/PRO
320 1/A 321/VAL
321 1/A 322/SER
322 1/A 323/LEU
323 1/A 324/VAL
324 1/A 325/LYS
325 1/A 326/ARG
326 1/A 327/LYS
327 1/A 328/THR
328 1/A 329/THR
329 2/A 901/NPF
330 3/B 2/LYS
331 3/B 3/PRO
332 3/B 4/VAL
333 3/B 5/THR
334 3/B 6/LEU
335 3/B 7/TYR
336 3/B 8/ASP
337 3/B 9/VAL
338 3/B 10/ALA
339 3/B 11/GLU
340 3/B 12/TYR
341 3/B 13/ALA
342 3/B 14/GLY
343 3/B 15/VAL
344 3/B 16/SER
345 3/B 17/TYR
346 3/B 18/GLN
347 3/B 19/THR
348 3/B 20/VAL
349 3/B 21/SER
350 3/B 22/ARG
351 3/B 23/VAL
352 3/B 24/VAL
353 3/B 25/ASN
354 3/B 26/GLN
355 3/B 27/ALA
356 3/B 28/SER
357 3/B 29/HIS
358 3/B 30/VAL
359 3/B 31/SER
360 3/B 32/ALA
361 3/B 33/LYS
362 3/B 34/THR
363 3/B 35/ARG
364 3/B 36/GLU
365 3/B 37/LYS
366 3/B 38/VAL
367 3/B 39/GLU
368 3/B 40/ALA
369 3/B 41/ALA
370 3/B 42/MET
371 3/B 43/ALA
372 3/B 44/GLU
373 3/B 45/LEU
374 3/B 46/ASN
375 3/B 47/TYR
376 3/B 48/ILE
377 3/B 49/PRO
378 3/B 50/ASN
379 3/B 51/ARG
380 3/B 52/VAL
381 3/B 53/ALA
382 3/B 54/GLN
383 3/B 55/GLN
384 3/B 56/LEU
385 3/B 57/ALA
386 3/B 58/GLY
387 3/B 59/LYS
388 3/B 60/GLN
389 3/B 61/SER
390 3/B 62/LEU
391 3/B 63/LEU
392 3/B 64/ILE
393 3/B 65/GLY
394 3/B 66/VAL
395 3/B 67/ALA
396 3/B 68/THR
397 3/B 69/SER
398 3/B 70/SER
399 3/B 71/LEU
400 3/B 72/ALA
401 3/B 73/LEU
402 3/B 74/HIS
403 3/B 75/ALA
404 3/B 76/PRO
405 3/B 77/SER
406 3/B 78/GLN
407 3/B 79/ILE
408 3/B 80/VAL
409 3/B 81/ALA
410 3/B 82/ALA
411 3/B 83/ILE
412 3/B 84/LYS
413 3/B 85/SER
414 3/B 86/ARG
415 3/B 87/ALA
416 3/B 88/ASP
417 3/B 89/GLN
418 3/B 90/LEU
419 3/B 91/GLY
420 3/B 92/ALA
421 3/B 93/SER
422 3/B 94/VAL
423 3/B 95/VAL
424 3/B 96/VAL
425 3/B 97/SER
426 3/B 98/MET
427 3/B 99/VAL
428 3/B 100/GLU
429 3/B 101/ARG
430 3/B 102/SER
431 3/B 103/GLY
432 3/B 104/VAL
433 3/B 105/GLU
434 3/B 106/ALA
435 3/B 107/CYS
436 3/B 108/LYS
437 3/B 109/THR
438 3/B 110/ALA
439 3/B 111/VAL
440 3/B 112/HIS
441 3/B 113/ASN
442 3/B 114/LEU
443 3/B 115/LEU
444 3/B 116/ALA
445 3/B 117/GLN
446 3/B 118/ARG
447 3/B 119/VAL
448 3/B 120/SER
449 3/B 121/GLY
450 3/B 122/LEU
451 3/B 123/ILE
452 3/B 124/ILE
453 3/B 125/ASN
454 3/B 126/TYR
455 3/B 127/PRO
456 3/B 128/LEU
457 3/B 129/ASP
458 3/B 130/ASP
459 3/B 131/GLN
460 3/B 132/ASP
461 3/B 133/ALA
462 3/B 134/ILE
463 3/B 135/ALA
464 3/B 136/VAL
465 3/B 137/GLU
466 3/B 138/ALA
467 3/B 139/ALA
468 3/B 140/CYS
469 3/B 141/THR
470 3/B 142/ASN
471 3/B 143/VAL
472 3/B 144/PRO
473 3/B 145/ALA
474 3/B 146/LEU
475 3/B 147/PHE
476 3/B 148/LEU
477 3/B 149/ASP
478 3/B 150/VAL
479 3/B 151/SER
480 3/B 152/ASP
481 3/B 153/GLN
482 3/B 154/THR
483 3/B 155/PRO
484 3/B 156/ILE
485 3/B 157/ASN
486 3/B 158/SER
487 3/B 159/ILE
488 3/B 160/ILE
489 3/B 161/PHE
490 3/B 162/SER
491 3/B 163/HIS
492 3/B 164/GLU
493 3/B 165/ASP
494 3/B 166/GLY
495 3/B 167/THR
496 3/B 168/ARG
497 3/B 169/LEU
498 3/B 170/GLY
499 3/B 171/VAL
500 3/B 172/GLU
501 3/B 173/HIS
502 3/B 174/LEU
503 3/B 175/VAL
504 3/B 176/ALA
505 3/B 177/LEU
506 3/B 178/GLY
507 3/B 179/HIS
508 3/B 180/GLN
509 3/B 181/GLN
510 3/B 182/ILE
511 3/B 183/ALA
512 3/B 184/LEU
513 3/B 185/LEU
514 3/B 186/ALA
515 3/B 187/GLY
516 3/B 188/PRO
517 3/B 189/LEU
518 3/B 190/SER
519 3/B 191/SER
520 3/B 192/VAL
521 3/B 193/SER
522 3/B 194/ALA
523 3/B 195/ARG
524 3/B 196/LEU
525 3/B 197/ARG
526 3/B 198/LEU
527 3/B 199/ALA
528 3/B 200/GLY
529 3/B 201/TRP
530 3/B 202/HIS
531 3/B 203/LYS
532 3/B 204/TYR
533 3/B 205/LEU
534 3/B 206/THR
535 3/B 207/ARG
536 3/B 208/ASN
537 3/B 209/GLN
538 3/B 210/ILE
539 3/B 211/GLN
540 3/B 212/PRO
541 3/B 213/ILE
542 3/B 214/ALA
543 3/B 215/GLU
544 3/B 216/ARG
545 3/B 217/GLU
546 3/B 218/GLY
547 3/B 219/ASP
548 3/B 220/TRP
549 3/B 221/SER
550 3/B 222/ALA
551 3/B 223/MET
552 3/B 224/SER
553 3/B 225/GLY
554 3/B 226/PHE
555 3/B 227/GLN
556 3/B 228/GLN
557 3/B 229/THR
558 3/B 230/MET
559 3/B 231/GLN
560 3/B 232/MET
561 3/B 233/LEU
562 3/B 234/ASN
563 3/B 235/GLU
564 3/B 236/GLY
565 3/B 237/ILE
566 3/B 238/VAL
567 3/B 239/PRO
568 3/B 240/THR
569 3/B 241/ALA
570 3/B 242/MET
571 3/B 243/LEU
572 3/B 244/VAL
573 3/B 245/ALA
574 3/B 246/ASN
575 3/B 247/ASP
576 3/B 248/GLN
577 3/B 249/MET
578 3/B 250/ALA
579 3/B 251/LEU
580 3/B 252/GLY
581 3/B 253/ALA
582 3/B 254/MET
583 3/B 255/ARG
584 3/B 256/ALA
585 3/B 257/ILE
586 3/B 258/THR
587 3/B 259/GLU
588 3/B 260/SER
589 3/B 261/GLY
590 3/B 262/LEU
591 3/B 263/ARG
592 3/B 264/VAL
593 3/B 265/GLY
594 3/B 266/ALA
595 3/B 267/ASP
596 3/B 268/ILE
597 3/B 269/SER
598 3/B 270/VAL
599 3/B 271/VAL
600 3/B 272/GLY
601 3/B 273/TYR
602 3/B 274/ASP
603 3/B 275/ASP
604 3/B 276/THR
605 3/B 277/GLU
606 3/B 278/ASP
607 3/B 279/SER
608 3/B 280/SER
609 3/B 281/CYS
610 3/B 282/TYR
611 3/B 283/ILE
612 3/B 284/PRO
613 3/B 285/PRO
614 3/B 286/LEU
615 3/B 287/THR
616 3/B 288/THR
617 3/B 289/ILE
618 3/B 290/LYS
619 3/B 291/GLN
620 3/B 292/ASP
621 3/B 293/PHE
622 3/B 294/ARG
623 3/B 295/LEU
624 3/B 296/LEU
625 3/B 297/GLY
626 3/B 298/GLN
627 3/B 299/THR
628 3/B 300/SER
629 3/B 301/VAL
630 3/B 302/ASP
631 3/B 303/ARG
632 3/B 304/LEU
633 3/B 305/LEU
634 3/B 306/GLN
635 3/B 307/LEU
636 3/B 308/SER
637 3/B 309/GLN
638 3/B 310/GLY
639 3/B 311/GLN
640 3/B 312/ALA
641 3/B 313/VAL
642 3/B 314/LYS
643 3/B 315/GLY
644 3/B 316/ASN
645 3/B 317/GLN
646 3/B 318/LEU
647 3/B 319/LEU
648 3/B 320/PRO
649 3/B 321/VAL
650 3/B 322/SER
651 3/B 323/LEU
652 3/B 324/VAL
653 3/B 325/LYS
654 3/B 326/ARG
655 3/B 327/LYS
656 3/B 328/THR
657 3/B 329/THR
658 3/B 330/LEU
659 3/B 331/ALA
660 4/B 902/NPF
661 5/D 5/DT
662 5/D 6/DG
663 5/D 7/DT
664 5/D 8/DG
665 5/D 9/DA
666 5/D 10/DG
667 5/D 11/DC
668 5/D 12/DG
669 5/D 13/DC
670 5/D 14/DT
671 5/D 15/DC
672 5/D 16/DA
673 5/D 17/DC
674 5/D 18/DA
675 5/D 19/DA
676 5/D 20/DT
677 5/D 21/DT
678 6/E 2/DA
679 6/E 3/DA
680 6/E 4/DT
681 6/E 5/DT
682 6/E 6/DG
683 6/E 7/DT
684 6/E 8/DG
685 6/E 9/DA
686 6/E 10/DG
687 6/E 11/DC
688 6/E 12/DG
689 6/E 13/DC
690 6/E 14/DT
691 6/E 15/DC
692 6/E 16/DA
693 6/E 17/DC
694 6/E 18/DA
