# Supplementary material for: Mapping allosteric communications within individual proteins
Source: Nat Commun. 2020 Jul 31;11:3862. doi: 10.1038/s41467-020-17618-2 (PMC7395124; doi:10.1038/s41467-020-17618-2)
Supplement: Supplementary file 6 — Supplementary Data 3 [file 41467_2020_17618_MOESM6_ESM.zip › Ohm-results/1efa/1efa-network.txt]

NODES
Start 0.9999646992711815
End 0.9999646992711815
453 0.9483238462426073
452 0.9483238462426073
439 0.9483238462426073
124 0.9468176682126302
123 0.9468176682126302
376 0.9350861562522905
440 0.9245350426239044
110 0.9206353182045985
690 0.9171952231253031
58 0.9161926600336234
111 0.9123539690284075
47 0.8898056846864941
78 0.8896621496699816
82 0.8896621496699816
86 0.8896621496699816
91 0.8896621496699816
61 0.8896621496699816
60 0.8896621496699816
663 0.8871377378335453
407 0.8835869691110122
375 0.8814682093218857
672 0.8807414490656528
334 0.8695537009265648
692 0.8676157691858056
670 0.8564498258261584
56 0.8554810675382254
53 0.8511651250816197
688 0.8311521867561384
411 0.8262753278611049
415 0.8262753278611049
420 0.8262753278611049
390 0.8262753278611049
389 0.8262753278611049
387 0.8262753278611049
693 0.821357315441225
48 0.7547017058079679
694 0.7484200685673768
671 0.7415593115939202
683 0.7400228397104572
385 0.7172875818336222
668 0.7172875818336222
674 0.6905232030984909
349 0.6881249108590278
23 0.6829303310163255
444 0.6747105896971224
689 0.6728445007788584
381 0.6722990604732144
673 0.6579519142366255
664 0.6523086318499142
22 0.619025826875264
346 0.6172181034713452
684 0.6161114273466172
377 0.5894505872862877
50 0.5848765162028733
378 0.5509650018583209
18 0.5422415488264524
345 0.5396925629143492
686 0.5352443627785162
52 0.5207265254600778
21 0.520226058011324
117 0.5036989801514085
15 0.4982275772172147
16 0.4982275772172147
691 0.4922510216091894
344 0.4916615429610277
347 0.49124690673369187
681 0.49000096771100016
685 0.48766274737055365
662 0.48610342475806795
665 0.4800835042329967
382 0.45295898169054577
661 0.42352896313982635
57 0.41237892030371603
441 0.3976400969007182
669 0.3887793910798281
348 0.38750240214542614
49 0.38597614263587915
46 0.3523718339183319
20 0.3350537171533208
121 0.32989926269128816
118 0.32989926269128816
408 0.32989926269128816
412 0.32989926269128816
95 0.32989926269128816
94 0.32989926269128816
116 0.32989926269128816
682 0.326576458559421
388 0.3253337701064832
17 0.3234215114463454
386 0.3193564347636134
443 0.3152298026241023
59 0.3134564957504249
666 0.30707358084404
51 0.30635232615523905
5 0.28067266611516034
384 0.26031718713564944
115 0.2587493737872117
343 0.2484747063531469
350 0.24786171001539117
24 0.2407431021978308
446 0.2164032559
120 0.18140319002044
379 0.18072434604142001
352 0.17870676874471
351 0.17870676874471
25 0.167739727911
55 0.120431
383 0.11479
687 0.103427
380 0.0952366
114 0.0944863
26 0.087717
EDGES
412-95
82-86
21-661
668-669
690-56
383-51
Start-407
440-47
687-668
671-684
446-383
110-111
672-673
689-690
692-693
94-116
57-56
684-685
382-669
47-444
346-671
446-49
25-26
349-346
694-693
91-61
444-50
61-60
46-689
334-348
56-689
51-49
670-669
452-439
48-53
114-115
382-670
380-378
53-690
55-56
439-440
377-382
444-446
692-662
693-694
685-686
665-664
334-345
381-End
115-379
351-347
377-352
672-683
688-End
673-682
407-411
343-347
15-16
24-21
670-685
682-674
58-53
662-663
690-665
441-50
18-15
23-22
681-End
669-End
382-381
386-385
95-94
351-350
673-672
53-52
111-376
86-91
5-689
665-690
20-21
Start-124
Start-453
664-663
17-663
344-343
118-117
666-690
389-388
117-378
53-58
350-681
49-52
50-51
60-58
385-384
411-415
23-24
690-20
334-349
377-375
18-21
345-683
693-End
52-56
684-672
346-672
378-381
123-121
345-344
387-382
17-692
24-25
5-20
124-123
388-387
347-350
53-689
439-443
443-444
692-663
420-390
52-End
349-670
690-689
672-684
670-671
352-351
672-671
47-46
671-670
334-669
666-665
16-17
415-420
121-120
376-377
668-End
684-671
346-683
379-382
385-668
47-48
682-681
664-692
347-343
387-386
Start-78
347-344
674-End
16-663
674-673
116-115
120-118
691-692
390-389
389-387
673-674
384-385
662-693
123-110
681-674
21-662
691-664
17-21
22-18
60-59
347-681
121-118
52-688
384-687
662-694
117-376
661-694
663-662
689-666
50-53
671-672
441-444
58-690
694-End
685-684
693-692
116-117
78-82
56-688
375-669
440-441
345-346
444-47
348-347
683-End
25-22
22-21
115-117
453-452
59-58
670-385
26-21
46-5
408-412
387-670
683-672
689-End
346-350
690-691
672-682
684-683
686-End
669-686
20-690
663-664
407-408
58-57
57-55
688-689
343-344
348-344
110-114
48-23
663-692
377-378
375-334
344-345
386-384
663-End
376-375
379-380
53-56
