# Supplementary material for: Mapping allosteric communications within individual proteins
Source: Nat Commun. 2020 Jul 31;11:3862. doi: 10.1038/s41467-020-17618-2 (PMC7395124; doi:10.1038/s41467-020-17618-2)
Supplement: Supplementary file 6 — Supplementary Data 3 [file 41467_2020_17618_MOESM6_ESM.zip › Ohm-results/1efa/1efa-paths.txt]

0.120431 329-78-82-86-91-61-60-58-57-55-56-688-689
0.120431 329-78-82-86-91-61-60-58-53-56-688-689
0.120431 329-78-82-86-91-61-60-58-53-52-56-688-689
0.120431 329-78-82-86-91-61-60-58-53-690-56-688-689
0.120431 660-453-452-439-440-47-48-53-690-56-688-689
0.120431 329-78-82-86-91-61-60-59-58-690-56-688-689
0.120431 329-78-82-86-91-61-60-59-58-53-690-56-688-689
0.120431 660-453-452-439-440-441-50-53-690-56-688-689
0.120431 660-453-452-439-440-441-444-50-53-690-56-688-689
0.120431 329-78-82-86-91-61-60-58-57-56-688-689
0.120431 660-453-452-439-440-441-444-47-48-53-690-56-688-689
0.120431 329-78-82-86-91-61-60-58-690-56-688-689
0.11479 660-453-452-439-440-441-444-50-51-49-52-688
0.11479 660-453-452-439-440-47-444-50-51-49-52-688
0.11479 660-453-452-439-440-47-444-446-49-52-688
0.11479 660-453-452-439-440-47-444-446-383-51-49-52-688
0.112582 329-78-82-86-91-61-60-59-58-53-52-688-689-666
0.112582 660-453-452-439-440-47-46-5-20-690-56-688-689-666
0.103427 329-124-123-110-111-376-375-334-349-670-385-384-687-668-669-686
0.0996753 660-407-411-415-420-390-389-388-387-382-381-669
0.0996753 329-124-123-110-111-376-377-382-381-669
0.0996753 660-453-452-439-440-47-46-5-20-690-689-665
0.0996753 329-78-82-86-91-61-60-58-53-689-665
0.0996753 660-407-411-415-420-390-389-387-382-381-669
0.0996753 660-453-452-439-440-47-46-5-689-665
0.0996753 660-453-452-439-440-47-46-689-665
0.0984552 329-78-82-86-91-61-60-58-690-665-664-663-692-693-694-662
0.0984552 660-453-452-439-440-47-48-23-22-18-15-16-17-663-664-692-693-694-662
0.0984552 660-453-452-439-440-47-48-23-22-18-15-16-17-663-692-693-694-662
0.0984552 660-453-452-439-440-47-48-23-22-18-15-16-663-664-692-693-694-662
0.0984552 660-453-452-439-440-47-48-23-22-18-15-16-663-692-693-694-662
0.0984552 329-78-82-86-91-61-60-58-690-691-664-663-692-693-694-662
0.0984552 660-453-452-439-443-444-50-53-690-691-692-662-694-693
0.0984552 329-78-82-86-91-61-60-58-690-691-692-662-694-693
0.0952366 329-124-123-121-120-118-117-376-377-378-381-668
0.0952366 329-124-123-121-118-117-378-381-668
0.0952366 329-124-123-121-118-117-376-377-378-381-668
0.0952366 329-124-123-121-120-118-117-378-381-668
0.0952366 660-407-408-412-95-94-116-115-117-378-381-668
0.0952366 660-407-408-412-95-94-116-117-378-381-668
0.0952366 660-407-408-412-95-94-116-115-379-380-378-381-668
0.0952366 660-407-408-412-95-94-116-117-376-377-378-381-668
0.0944863 329-124-123-110-111-376-375-334-348-347-344-345-683-672-673-674-682
0.0944863 329-124-123-110-111-376-375-334-348-347-344-345-346-683-672-673-674-682
0.0944863 329-124-123-110-111-376-375-334-348-347-343-344-345-683-672-673-674-682
0.0944863 660-407-411-415-420-390-389-387-670-671-684-683-672-673-674-682
0.0944863 329-124-123-110-111-376-375-334-348-344-345-683-672-673-674-682
0.0944863 329-124-123-110-114-115-379-382-670-671-672-682-674-673
0.0944863 329-124-123-110-111-376-375-334-345-683-672-673-674-682
0.0944863 660-407-411-415-420-390-389-387-670-685-684-683-672-673-674-682
0.0944863 660-407-411-415-420-390-389-387-670-671-672-682-674-673
0.0937477 329-124-123-110-111-376-377-352-351-350-681-675
0.0937477 329-124-123-110-111-376-377-352-351-347-681-675
0.0937477 660-407-411-415-420-390-389-387-670-671-672-673-682-681-675
0.0937477 660-407-411-415-420-390-389-387-670-671-672-682-681-675
0.0916987 660-407-411-415-420-390-389-388-387-386-384-385-668-669
0.0916987 660-407-411-415-420-390-389-388-387-386-385-668-669
0.0916987 660-407-411-415-420-390-389-388-387-670-385-668-669
0.0916987 329-124-123-110-111-376-375-334-349-670-385-668-669
0.0916987 329-124-123-110-111-376-377-375-334-349-346-671-670-385-668-669
0.0916987 329-124-123-110-111-376-375-334-349-346-672-684-671-670-385-668-669
0.0916987 660-407-411-415-420-390-389-387-386-384-385-668-669
0.0916987 329-124-123-110-111-376-375-334-349-346-672-671-670-385-668-669
0.0916987 329-124-123-110-111-376-377-375-334-349-670-385-668-669
0.0916987 660-407-411-415-420-390-389-387-386-385-668-669
0.0916987 329-124-123-110-111-376-375-334-349-346-671-670-385-668-669
0.0916987 660-407-411-415-420-390-389-387-670-385-668-669
0.0913365 329-124-123-110-111-376-375-334-669-686-685
0.0913365 329-124-123-110-111-376-377-375-334-349-346-671-684-685-686-669
0.0913365 329-124-123-110-111-376-375-669-686-685
0.0913365 329-124-123-110-111-376-375-334-349-670-669-686-685
0.0913365 329-124-123-110-111-376-375-334-349-346-672-684-685-686-669
0.0913365 329-124-123-110-111-376-375-334-349-346-672-671-684-685-686-669
0.0913365 329-124-123-110-111-376-375-334-349-346-671-684-685-686-669
0.0913365 660-407-411-415-420-390-389-387-382-669-686-685
0.0889876 660-407-411-415-420-390-389-387-670-685-684-672-683-682
0.0889876 660-407-411-415-420-390-389-387-670-671-684-672-683-682
0.0889876 660-407-411-415-420-390-389-387-382-670-685-684-672-683-682
0.0889876 329-124-123-110-111-376-375-334-348-347-344-345-346-350-681-674-673-672-683-682
0.0889876 329-124-123-110-111-376-375-334-345-344-343-347-350-681-674-673-672-683-682
0.0889876 660-407-411-415-420-390-389-387-670-671-672-683-682
0.0889876 329-124-123-110-111-376-375-334-345-344-343-347-681-674-673-672-683-682
0.087717 660-453-452-439-440-47-48-23-24-25-22-21-661-694-693-692-663-662
0.087717 329-78-82-86-91-61-60-58-690-691-664-692-663-662
0.087717 329-78-82-86-91-61-60-58-690-665-664-692-663-662
0.087717 660-453-452-439-440-47-48-23-22-18-15-16-17-21-661-694-693-692-663-662
0.087717 329-78-82-86-91-61-60-58-690-691-692-663-662
0.087717 329-78-82-86-91-61-60-58-53-689-666-665-690-20-21-662-663-692
0.087717 329-78-82-86-91-61-60-58-53-690-665-664-692-663-662
0.087717 660-453-452-439-440-47-48-23-22-18-21-661-694-693-692-663-662
0.087717 660-453-452-439-443-444-50-53-58-57-56-689-666-665-690-20-21-662-663-692
0.087717 660-453-452-439-440-47-48-23-22-21-661-694-693-692-663-662
0.087717 660-453-452-439-440-47-48-23-24-25-26-21-661-694-693-692-663-662
0.087717 660-453-452-439-440-47-48-23-24-21-661-694-693-692-663-662
0.0875397 660-453-452-439-440-47-48-23-22-18-15-16-663-692-693-662
0.0875397 329-78-82-86-91-61-60-58-53-689-666-665-664-663-662-693-692
0.0875397 660-453-452-439-440-47-48-23-22-18-15-16-17-692-693-662
0.0875397 329-78-82-86-91-61-60-58-690-691-664-663-692-693-662
0.0875397 660-453-452-439-443-444-50-53-58-57-56-689-666-690-665-664-663-662-693-692
0.0875397 660-453-452-439-443-444-50-53-58-57-56-689-690-691-664-663-662-693-692
0.0875397 660-453-452-439-443-444-50-53-690-665-664-663-662-693-692
0.0875397 329-78-82-86-91-61-60-58-53-690-665-664-663-662-693-692
0.0875397 660-453-452-439-443-444-50-53-58-690-691-664-663-662-693-692
0.0875397 660-453-452-439-443-444-50-53-58-690-665-664-663-662-693-692
0.0875397 660-453-452-439-443-444-50-53-58-57-56-689-666-665-690-691-664-663-662-693-692
0.0875397 329-78-82-86-91-61-60-58-690-691-664-663-662-693-692
0.0875397 329-78-82-86-91-61-60-58-53-689-666-690-665-664-663-662-693-692
0.0875397 660-453-452-439-443-444-50-53-58-57-56-689-690-665-664-663-662-693-692
0.0875397 329-78-82-86-91-61-60-58-53-689-666-690-691-664-663-662-693-692
0.0875397 329-78-82-86-91-61-60-58-690-665-664-663-662-693-692
0.0875397 660-453-452-439-443-444-50-53-690-691-664-663-662-693-692
0.0875397 329-78-82-86-91-61-60-58-690-665-664-663-692-693-662
0.0875397 660-453-452-439-443-444-50-53-58-57-56-689-666-665-690-20-17-691-664-663-662-693-692
0.0875397 329-78-82-86-91-61-60-58-53-689-666-665-690-691-664-663-662-693-692
0.0875397 660-453-452-439-443-444-50-53-58-57-56-689-666-665-664-663-662-693-692
0.0875397 660-453-452-439-443-444-50-53-58-57-56-689-666-690-691-664-663-662-693-692
0.0875397 329-78-82-86-91-61-60-58-53-689-690-665-664-663-662-693-692
0.0875397 660-453-452-439-440-47-48-23-22-18-15-16-17-663-664-692-693-662
0.0875397 329-78-82-86-91-61-60-58-53-689-690-691-664-663-662-693-692
0.0875397 660-453-452-439-443-444-50-53-58-57-56-690-665-664-663-662-693-692
0.0875397 660-453-452-439-440-47-48-23-22-18-15-16-17-663-692-693-662
0.0875397 329-78-82-86-91-61-60-58-53-689-666-665-690-20-17-691-664-663-662-693-692
0.0875397 660-453-452-439-443-444-50-53-58-57-56-690-691-664-663-662-693-692
0.0875397 329-78-82-86-91-61-60-58-53-690-691-664-663-662-693-692
0.0875397 660-453-452-439-440-47-48-23-22-18-15-16-663-664-692-693-662
0.0869171 660-453-452-439-440-441-444-50-51-49-52-56-689-688
0.0869171 660-453-452-439-440-47-444-446-49-52-56-689-688
0.0869171 660-453-452-439-440-47-444-446-383-51-49-52-56-689-688
0.0869171 329-78-82-86-91-61-60-59-58-690-56-689-688
0.0869171 660-453-452-439-440-47-444-50-51-49-52-56-689-688
0.0869171 329-78-82-86-91-61-60-58-690-56-689-688
0.0860688 660-453-452-439-440-441-444-50-51-52-689
0.0860688 660-453-452-439-440-441-50-51-52-689
0.0860688 660-453-452-439-440-441-444-50-51-49-52-689
0.0860688 660-453-452-439-440-441-50-51-49-52-689
0.0857446 329-124-123-110-114-115-379-382-387-386-385-669-685-670-349-350-346-671-672
0.0857446 660-407-411-415-420-390-389-387-382-669-685-670-349-350-347-344-346-671-672
0.0857446 329-124-123-110-114-115-379-382-387-386-385-669-685-670-349-350-347-346-671-672
0.0857446 660-407-411-415-420-390-389-387-382-669-685-670-349-350-346-671-672
0.0857446 329-124-123-110-114-115-379-382-387-386-385-669-685-670-349-350-347-344-346-671-672
0.0857446 329-124-123-110-114-115-379-382-387-386-385-669-685-670-349-346-671-672
0.0857446 660-407-411-415-420-390-389-387-382-669-685-670-349-350-347-346-671-672
0.0857446 329-124-123-110-114-115-379-382-387-386-385-669-685-670-349-350-347-344-345-346-671-672
0.0857446 660-407-411-415-420-390-389-387-382-669-685-670-349-350-347-344-345-346-671-672
0.0857446 660-407-411-415-420-390-389-387-382-669-685-670-349-346-671-672
0.0857134 329-124-123-110-111-376-375-334-349-670-685-669-668-686
0.0857134 329-124-123-110-111-376-375-334-349-670-669-668-686
0.0857134 329-124-123-110-111-376-375-334-349-346-672-684-671-670-686-668-669
0.0857134 329-124-123-110-111-376-375-334-669-668-686
0.0857134 660-407-411-415-420-390-389-387-382-669-668-686
0.0857134 329-124-123-110-111-376-375-669-668-686
0.0857134 329-124-123-110-111-376-375-334-349-346-672-684-685-686-668-669
0.0857134 660-407-411-415-420-390-389-388-387-382-670-669-668-686
0.0857134 329-124-123-110-111-376-375-334-349-346-672-671-684-685-686-668-669
0.0857134 660-407-411-415-420-390-389-388-387-382-669-668-686
0.0857134 660-407-411-415-420-390-389-387-670-685-669-668-686
0.0857134 660-407-411-415-420-390-389-387-386-384-687-686-668-669
0.0857134 329-124-123-110-111-376-375-334-349-346-671-684-685-686-668-669
0.0857134 660-407-411-415-420-390-389-388-387-670-669-668-686
0.0857134 329-124-123-110-111-376-377-375-334-349-346-672-671-670-686-668-669
0.0857134 660-407-411-415-420-390-389-388-387-386-384-687-686-668-669
0.0857134 329-124-123-110-111-376-377-375-334-349-346-671-684-685-686-668-669
0.0857134 660-407-411-415-420-390-389-387-382-670-685-669-668-686
0.0844084 329-78-82-86-91-61-60-58-690-665-664-663-692-693-694-662-661
0.0832691 660-407-411-415-420-390-389-387-382-669-385-686-685-670
0.0832691 660-453-452-439-443-444-50-53-58-57-56-689-690-665-664-663-692
0.0832691 329-78-82-86-91-61-60-58-53-689-666-690-665-664-663-692
0.0832691 329-78-82-86-91-61-60-58-53-689-666-690-691-692-663-664
0.0832691 660-453-452-439-443-444-50-53-58-57-56-689-666-665-690-20-17-691-664-663-692
0.0832691 329-78-82-86-91-61-60-58-53-689-666-690-691-664-663-692
0.0832691 660-453-452-439-443-444-50-53-58-57-56-689-666-690-691-664-663-692
0.0832691 329-78-82-86-91-61-60-58-690-665-664-663-692
0.0832691 660-453-452-439-443-444-50-53-690-665-664-663-692
0.0832691 329-78-82-86-91-61-60-58-53-690-665-664-663-692
0.0832691 329-78-82-86-91-61-60-58-690-691-692-663-664
0.0832691 660-453-452-439-443-444-50-53-58-57-56-689-666-665-690-691-664-663-692
0.0832691 329-78-82-86-91-61-60-58-690-691-664-663-692
0.0832691 329-78-82-86-91-61-60-58-53-689-690-691-692-663-664
0.0832691 329-78-82-86-91-61-60-58-53-690-691-664-663-692
0.0832691 660-453-452-439-443-444-50-53-58-57-56-689-666-665-690-20-21-17-691-664-663-692
0.0832691 329-78-82-86-91-61-60-58-53-689-690-691-664-663-692
0.0832691 660-453-452-439-443-444-50-53-58-57-56-689-666-690-665-664-663-692
0.0832691 660-453-452-439-440-47-46-689-665-666-690-691-692-663-664
0.0832691 660-407-411-415-420-390-389-387-382-669-668-687-384-385-670-685-686
0.0832691 329-78-82-86-91-61-60-58-53-690-691-692-663-664
0.0832691 660-453-452-439-440-47-46-689-690-691-692-663-664
0.0832691 329-78-82-86-91-61-60-58-53-689-690-665-664-663-692
0.0832691 660-453-452-439-440-47-46-689-666-690-691-692-663-664
0.0832691 660-453-452-439-440-47-46-689-666-665-690-691-692-663-664
0.0832691 660-453-452-439-443-444-50-53-58-57-56-689-690-691-664-663-692
0.0832691 660-453-452-439-440-47-46-689-665-690-691-692-663-664
0.0832691 660-453-452-439-443-444-50-53-58-57-56-690-665-664-663-692
0.0832691 329-78-82-86-91-61-60-58-53-689-666-665-690-20-21-662-15-17-691-664-663-692
0.0832691 329-124-123-110-114-115-379-382-387-386-384-687-686-685-670
0.0832691 660-453-452-439-443-444-50-53-58-57-55-56-690-691-664-663-692
0.0832691 329-124-123-110-114-115-379-382-387-386-384-687-668-385-669-686-685-670
0.0832691 329-124-123-110-111-376-375-334-349-670-685-686
0.0832691 329-124-123-110-114-115-379-382-387-386-384-385-669-686-685-670
0.0832691 660-407-411-415-420-390-389-387-382-670-685-686
0.0832691 329-78-82-86-91-61-60-58-53-689-666-665-690-20-21-17-691-664-663-692
0.0832691 329-124-123-110-111-376-375-669-668-687-384-385-670-685-686
0.0832691 660-453-452-439-443-444-50-53-690-691-664-663-692
0.0832691 329-78-82-86-91-61-60-58-53-689-666-665-690-20-17-691-664-663-692
0.0832691 660-453-452-439-443-444-50-53-58-57-56-690-691-664-663-692
0.0832691 329-78-82-86-91-61-60-58-53-689-666-665-664-663-692
0.0832691 660-453-452-439-443-444-50-53-58-690-665-664-663-692
0.0832691 329-78-82-86-91-61-60-58-53-689-665-690-691-692-663-664
0.0832691 329-78-82-86-91-61-60-58-53-689-665-666-690-691-692-663-664
0.0832691 660-407-411-415-420-390-389-388-387-382-669-385-686-685-670
0.0832691 660-453-452-439-443-444-50-53-58-690-691-664-663-692
0.0832691 660-407-411-415-420-390-389-387-670-685-686
0.0832691 329-78-82-86-91-61-60-58-53-689-666-665-690-691-664-663-692
0.0832691 329-124-123-110-114-115-379-382-387-386-385-669-686-685-670
0.0832691 329-78-82-86-91-61-60-58-53-689-666-665-690-691-692-663-664
0.0832691 660-453-452-439-443-444-50-53-58-57-56-689-666-665-664-663-692
0.083105 660-453-452-439-440-47-48-23-24-25-22-21-661-694-693-662
0.083105 660-453-452-439-440-47-48-23-22-18-15-16-17-21-661-694-693-662
0.083105 660-453-452-439-440-47-48-23-24-25-26-21-661-694-693-662
0.083105 329-78-82-86-91-61-60-58-690-691-692-662-693-694
0.083105 660-453-452-439-440-47-48-23-22-18-21-661-694-693-662
0.083105 660-453-452-439-440-47-48-23-22-18-661-694-693-662
0.083105 329-78-82-86-91-61-60-58-690-665-664-692-663-17-21-661-694-693-662
0.083105 660-453-452-439-440-47-48-23-22-21-661-694-693-662
0.083105 660-453-452-439-443-444-50-53-690-691-692-662-693-694
0.083105 660-453-452-439-440-47-48-23-24-21-661-694-693-662
0.0819275 329-124-123-110-111-376-375-334-348-347-344-345-346-683-672-673-682
0.0819275 660-407-411-415-420-390-389-387-670-685-684-683-672-673-682
0.0819275 329-124-123-110-114-115-379-382-387-670-685-684-683-682-673-672
0.0819275 660-407-411-415-420-390-389-387-382-669-685-670-349-346-671-684-683-682-673-672
0.0819275 329-124-123-110-114-115-379-382-387-386-385-669-685-684-683-682-673-672
0.0819275 660-407-411-415-420-390-389-387-670-685-684-683-682-673-672
0.0819275 329-124-123-110-111-376-375-334-348-347-343-344-345-683-672-673-682
0.0819275 660-407-411-415-420-390-389-387-382-670-685-684-683-682-673-672
0.0819275 660-407-411-415-420-390-389-387-382-669-685-684-683-682-673-672
0.0819275 329-124-123-110-111-376-375-334-348-347-344-345-683-672-673-682
0.0819275 329-124-123-110-114-115-379-382-670-685-684-683-682-673-672
0.0819275 329-124-123-110-114-115-379-382-387-386-385-669-670-685-684-683-682-673-672
0.0819275 329-124-123-110-114-115-379-382-387-386-385-670-685-684-683-682-673-672
0.0819275 329-124-123-110-111-376-375-334-345-683-672-673-682
0.0819275 660-407-411-415-420-390-389-387-382-669-670-685-684-683-682-673-672
0.0819275 329-124-123-110-111-376-375-334-348-344-345-346-672-673-682
0.0819275 329-124-123-110-111-376-375-334-348-344-345-683-672-673-682
0.0819275 660-407-411-415-420-390-389-387-670-671-684-683-672-673-682
0.0819275 329-124-123-110-114-115-379-382-387-386-385-669-685-670-349-346-671-684-683-682-673-672
0.0807122 329-124-123-110-111-376-377-352-351-350-681-682-674
0.0807122 660-407-411-415-420-390-389-387-670-349-350-355-356-357-680-674-682-681
0.0807122 329-124-123-110-111-376-377-352-351-347-681-682-674
0.0807122 660-407-411-415-420-390-389-387-670-685-684-683-672-673-674-682-681
0.0807122 329-124-123-110-111-376-377-352-351-347-344-346-350-681-682-674
0.0806302 660-407-411-415-420-390-389-387-382-669-685-670-349-350-347-346-671-684-683-672
0.0806302 329-124-123-110-114-115-379-382-387-386-385-670-685-684-683-672
0.0806302 660-407-411-415-420-390-389-387-670-685-684-683-672
0.0806302 329-124-123-110-114-115-379-382-387-670-685-684-683-672
0.0806302 660-407-411-415-420-390-389-387-382-670-685-684-683-672
0.0806302 660-407-411-415-420-390-389-387-382-669-670-685-684-683-672
0.0806302 329-124-123-110-114-115-379-382-387-386-385-669-685-670-349-350-347-346-671-684-683-672
0.0806302 660-407-411-415-420-390-389-387-382-669-670-671-672-683-684
0.0806302 329-124-123-110-114-115-379-382-387-386-385-669-685-684-683-672
0.0806302 329-124-123-110-114-115-379-382-670-685-684-683-672
0.0806302 329-124-123-110-114-115-379-382-387-386-385-669-670-685-684-683-672
0.0806302 660-407-411-415-420-390-389-387-670-671-672-683-684
0.0806302 329-124-123-110-114-115-379-382-387-386-385-669-685-670-349-346-671-684-683-672
0.0806302 329-124-123-110-114-115-379-382-387-386-385-669-685-670-349-350-346-671-684-683-672
0.0806302 329-124-123-110-111-376-375-669-686-685-670-671-672-683-684
0.0806302 660-407-411-415-420-390-389-387-382-669-686-670-671-672-683-684
0.0806302 660-407-411-415-420-390-389-387-382-669-685-686-670-671-672-683-684
0.0806302 329-124-123-110-111-376-375-669-670-671-672-683-684
0.0806302 329-124-123-110-111-376-375-669-685-670-671-672-683-684
0.0806302 329-124-123-110-111-376-375-669-685-686-670-671-672-683-684
0.0806302 660-407-411-415-420-390-389-387-382-669-685-670-349-350-346-671-684-683-672
0.0806302 329-124-123-110-111-376-375-669-686-670-671-672-683-684
0.0806302 660-407-411-415-420-390-389-387-382-669-686-685-670-671-672-683-684
0.0806302 660-407-411-415-420-390-389-387-382-669-685-684-683-672
0.0806302 660-407-411-415-420-390-389-387-382-669-685-670-671-672-683-684
0.0806302 660-407-411-415-420-390-389-387-382-670-671-672-683-684
0.0806302 660-407-411-415-420-390-389-387-382-669-685-670-349-346-671-684-683-672
0.0802613 660-453-452-439-440-47-444-50-53-52-688
0.0802613 329-78-82-86-91-61-60-58-53-52-688
0.0802613 660-453-452-439-440-441-444-50-53-52-688
0.0802613 329-78-82-86-91-61-60-59-58-53-52-688
0.0802503 660-453-452-439-443-444-50-53-58-57-55-56-689-666-665-690
0.0802503 329-78-82-86-91-61-60-58-53-689-688-667-55-56-690-665-666
0.0802503 329-78-82-86-91-61-62-60-58-53-689-56-666-665-690
0.0802503 329-78-82-86-91-61-60-59-58-53-689-56-666-665-690
0.0802503 660-453-452-439-443-444-50-53-58-57-55-667-688-56-689-666-665-690
0.0802503 329-78-82-86-91-61-60-58-53-689-56-666-665-690
0.0802503 660-453-452-439-443-444-50-53-58-57-55-667-666-665-690
0.0802503 660-453-452-439-443-444-50-53-58-57-55-667-688-689-56-666-665-690
0.0802503 329-78-82-86-91-61-60-58-690-665-666
0.0802503 660-453-452-439-440-47-46-689-688-667-55-56-690-665-666
0.0802503 660-453-452-439-443-444-50-53-58-57-56-689-666-665-690
0.0802503 329-78-82-86-91-61-60-58-53-690-665-666
0.0786651 329-78-82-86-91-61-60-58-53-689-666-690-691-664
0.0786651 660-453-452-439-440-47-46-689-666-690-691-664
0.0786651 329-78-82-86-91-61-60-58-690-691-664
0.0786651 329-78-82-86-91-61-60-58-53-690-691-664
0.0780902 660-453-452-439-443-444-47-46-689-56-57-53-58-690
0.0780902 660-453-452-439-443-444-47-48-46-5-6-689-53-58-690
0.0780902 660-453-452-439-443-444-47-46-5-689-56-57-53-58-690
0.0780902 329-78-82-86-91-61-62-118-117-378-381-55-56-689-53-58-690
0.0780902 660-453-452-439-443-444-47-46-5-6-689-56-57-53-58-690
0.0780902 660-453-452-439-443-444-50-53-58-690
0.0780902 660-453-452-439-443-444-47-48-53-58-690
0.0778496 660-453-452-439-440-47-46-5-16-17-21-662-692-664-663
0.0778496 660-453-452-439-440-47-46-5-16-17-21-661-694-693-662-692-664-663
0.0778496 660-453-452-439-440-47-46-689-666-665-690-20-16-17-691-692-664-663
0.0778496 660-453-452-439-440-47-46-5-20-16-17-21-661-662-692-664-663
0.0778496 660-453-452-439-440-47-46-5-20-16-17-21-661-694-662-692-664-663
0.0778496 660-453-452-439-440-47-46-5-20-16-17-21-661-694-693-662-692-664-663
0.0778496 660-453-452-439-440-47-46-5-16-17-21-661-694-693-692-664-663
0.0778496 329-78-82-86-91-61-60-58-690-691-692-664-663
0.0778496 660-453-452-439-440-47-46-5-16-17-21-661-662-692-664-663
0.0778496 660-453-452-439-440-47-46-5-20-16-17-21-661-694-693-692-664-663
0.0778496 660-453-452-439-440-47-46-689-666-665-690-691-692-664-663
0.0778496 660-453-452-439-440-47-46-5-20-16-17-21-662-692-664-663
0.0778496 660-453-452-439-440-47-46-5-16-17-21-661-694-662-692-664-663
0.0778496 329-78-82-86-91-61-60-58-53-689-666-665-690-20-21-662-663-664-692
0.0778496 660-453-452-439-443-444-50-53-58-57-56-689-666-665-690-20-21-662-663-664-692
0.0778496 329-78-82-86-91-61-60-58-53-690-691-692-664-663
0.0778496 329-78-82-86-91-61-60-58-53-689-666-665-690-20-21-662-15-17-663-664-692
0.0776437 329-78-82-86-91-61-60-58-690-691-664-663-692-693
0.0776437 660-453-452-439-440-47-46-5-20-16-17-21-661-694-693-692-663
0.0776437 660-453-452-439-443-444-50-53-690-691-664-663-692-693
0.0776437 660-453-452-439-440-47-46-5-16-17-21-661-694-693-692-663
0.0774702 660-453-452-439-443-444-50-53-58-57-56-689-666-665-690-20-21-17-691-692
0.0774702 660-453-452-439-443-444-50-53-58-57-56-689-666-665-690-20-17-691-692
0.0774702 329-78-82-86-91-61-60-58-53-689-666-665-690-20-17-691-692
0.0774702 329-78-82-86-91-61-60-58-53-689-666-665-690-20-21-662-15-17-691-692
0.0774702 329-78-82-86-91-61-60-58-53-689-666-665-690-20-21-17-691-692
0.076576 660-407-411-415-420-390-389-387-670-671-672-682-673-674
0.076576 660-407-411-415-420-390-389-387-670-685-684-672-683-345-346-350-681-674-673-682
0.076576 329-124-123-110-111-376-375-334-348-347-344-345-346-350-681-674-673-682
0.076576 329-124-123-110-111-376-377-352-351-347-344-682-673-674
0.076576 329-124-123-110-111-376-375-334-345-344-343-347-681-674-673-682
0.076576 329-124-123-110-111-376-377-352-351-347-344-346-672-682-673-674
0.076576 329-124-123-110-111-376-375-334-345-344-343-347-350-681-674-673-682
0.076576 329-124-123-110-111-376-377-352-351-347-681-682-673-674
0.076576 329-124-123-110-111-376-377-352-351-350-681-682-673-674
0.076576 329-124-123-110-111-376-377-352-351-350-682-673-674
0.0757118 660-453-452-439-440-47-46-5-689
0.0757118 660-453-452-439-440-441-444-50-51-52-688-56-690-53-48-46-5-689
0.0757118 660-453-452-439-440-441-50-51-52-688-56-690-53-48-46-5-689
0.0757118 660-453-452-439-440-47-48-46-5-689
0.0757118 660-453-452-439-440-441-444-50-51-52-688-56-690-53-48-47-46-5-689
0.0757118 660-453-452-439-440-441-444-47-46-5-689
0.0757118 660-453-452-439-440-441-444-47-48-46-5-689
0.0734952 329-78-82-86-91-61-60-58-690-665-689-688-666
0.0734952 329-78-82-86-91-61-60-58-53-689-688-666
0.0734952 660-453-452-439-440-47-46-5-689-688-666
0.0734952 329-78-82-86-91-61-60-59-58-53-689-688-666
0.0734952 329-78-82-86-91-61-60-59-58-690-689-688-666
0.0734952 660-453-452-439-440-47-46-689-688-666
0.0734952 660-453-452-439-440-47-46-5-20-690-56-689-688-666
0.0734952 660-453-452-439-440-47-46-5-20-690-689-688-666
0.0734952 329-78-82-86-91-61-60-58-53-690-665-689-688-666
0.0734952 329-78-82-86-91-61-60-58-57-55-667-666-688-689
0.0734392 660-453-452-439-440-47-46-5-20-690-689-666
0.0734392 329-78-82-86-91-61-60-59-58-690-689-666
0.0732082 660-407-411-415-420-390-389-387-670-685-684-683-672-673-682-681-674-675-679-680
0.0732082 329-124-123-110-111-376-377-352-351-350-682-674-681-680-679-675
0.0732082 329-124-123-110-111-376-377-352-351-350-682-673-674-681-680-679-675
0.0732082 660-407-411-415-420-390-389-387-670-671-672-673-682-674-681-680-679-675
0.0732082 329-124-123-110-111-376-377-352-351-350-355-356-357-358-359-681-674-675-679-680
0.0732082 660-407-411-415-420-390-389-387-670-671-672-673-674-681-680-679-675
0.0731853 660-453-452-439-440-441-50-51-52-688-56-690-689
0.0731853 660-453-452-439-440-47-48-46-5-6-4-688-56-690-689
0.0731853 660-453-452-439-440-441-444-47-46-5-6-4-688-56-690-689
0.0731853 660-453-452-439-440-441-444-50-51-49-52-688-56-690-689
0.0731853 329-78-82-86-91-61-60-58-57-55-667-666-688-56-690-689
0.0731853 329-78-82-86-91-61-60-58-57-55-667-688-56-690-689
0.0731853 660-453-452-439-440-441-50-51-49-688-56-690-689
0.0731853 660-453-452-439-440-441-50-51-49-52-688-56-690-689
0.0731853 660-453-452-439-440-441-444-50-51-49-688-56-690-689
0.0731853 660-453-452-439-440-441-444-47-48-46-5-6-4-688-56-690-689
0.0731853 660-453-452-439-440-47-46-5-6-4-688-56-690-689
0.0731853 329-78-82-86-91-61-60-58-53-52-688-56-690-689
0.0731853 660-453-452-439-440-441-444-50-51-52-688-56-690-689
0.072341 660-453-452-439-443-444-50-51-52-688-687
0.072341 660-453-452-439-443-444-50-53-52-688-687
0.0722567 660-453-452-439-443-444-50-54-380-381-668-687-688-666-56-667
0.0722567 329-124-123-121-118-117-378-381-668-687-688-666-56-667
0.0722567 329-124-123-121-118-117-378-668-381-380-54-57-56-667
0.0722224 660-407-411-415-420-390-389-387-382-670-671-684
0.0722224 660-407-411-415-420-390-389-387-382-669-686-670-671-684
0.0722224 660-407-411-415-420-390-389-387-670-671-684
0.0722224 329-124-123-110-111-376-375-669-686-670-671-684
0.0712482 660-407-411-415-420-390-389-387-670-671-684-683-672-673-682-681-674
0.0712482 329-78-82-86-91-61-60-58-690-665-664-663-692-693-662-661
0.0712482 660-407-411-415-420-390-389-387-670-671-684-683-672-673-674-681-682
0.0712482 660-407-411-415-420-390-389-387-670-671-684-683-672-682-681-674
0.0712482 660-407-411-415-420-390-389-387-670-671-684-683-682-681-674
0.0712482 660-407-411-415-420-390-389-387-670-671-672-683-345-346-350-681-682
0.0712482 660-407-411-415-420-390-389-387-670-671-672-673-682-681-674
0.0712482 660-407-411-415-420-390-389-387-670-685-684-672-682-681-674
0.0712482 660-407-411-415-420-390-389-387-670-685-684-683-672-673-674-681-682
0.0712482 660-407-411-415-420-390-389-387-670-685-684-672-683-345-344-346-350-681-682
0.0712482 329-124-123-110-111-376-377-352-351-347-344-346-671-672-682-681-674
0.0712482 329-124-123-110-111-376-377-352-351-347-344-346-682-681-674
0.0712482 329-124-123-110-111-376-377-352-351-347-344-346-672-683-682-681-674
0.0712482 329-124-123-110-111-376-375-334-345-683-672-673-674-681-682
0.0712482 329-124-123-110-111-376-377-352-351-347-344-346-672-673-682-681-674
0.0712482 329-124-123-110-111-376-377-352-351-347-344-346-671-684-683-682-681-674
0.0712482 329-124-123-110-111-376-375-334-345-344-343-347-350-681-682
0.0712482 329-124-123-110-111-376-375-334-348-344-345-683-672-673-674-681-682
0.0712482 329-124-123-110-111-376-377-352-351-347-344-346-671-684-683-672-682-681-674
0.0712482 329-124-123-110-111-376-377-352-351-347-344-346-671-672-684-683-682-681-674
0.0712482 660-407-411-415-420-390-389-387-670-685-684-683-682-681-674
0.0712482 329-124-123-110-111-376-377-352-351-347-344-346-671-672-683-682-681-674
0.0712482 329-124-123-110-111-376-375-334-348-347-344-345-346-350-681-682
0.0712482 329-124-123-110-111-376-377-352-351-347-344-346-671-672-673-682-681-674
0.0712482 660-407-411-415-420-390-389-387-670-685-684-672-683-345-344-347-350-681-682
0.0712482 660-407-411-415-420-390-389-387-670-685-684-683-672-682-681-674
0.0712482 329-124-123-110-111-376-375-334-348-347-344-345-346-683-672-673-674-681-682
0.0712482 329-124-123-110-111-376-377-352-351-347-344-346-350-682-681-674
0.0712482 329-124-123-110-111-376-375-334-348-347-344-345-683-672-673-674-681-682
0.0712482 660-407-411-415-420-390-389-387-670-685-684-672-683-345-346-350-681-682
0.0712482 660-407-411-415-420-390-389-387-670-685-684-672-683-682-681-674
0.0710578 329-78-82-86-91-61-60-58-57-55-667-666-689
0.0708091 329-124-123-110-111-376-375-334-335-338-343-344-682-672-346-345-683
0.0708091 660-407-411-415-420-390-389-387-670-685-684-672-682-344-346-345-683
0.0703571 329-78-82-86-91-61-60-58-53-689
0.0703571 329-78-82-86-91-61-60-59-58-53-689
0.0697723 329-124-123-110-114-115-379-382-387-386-385-669-685-670-671
0.0693475 329-78-82-86-91-61-60-58-53-689-666-665-690-20-21-662-15-17-663-664-691-692
0.0693475 329-78-82-86-91-61-60-58-53-689-666-665-690-20-21-662-663-664-691-692
0.0693475 329-78-82-86-91-92-62-60-58-53-689-690
0.0693475 329-78-82-86-91-61-60-59-58-53-689-690
0.0693475 329-78-82-86-91-61-60-58-53-689-665-690-20-17-663-692-691-664
0.0693475 329-78-82-86-91-61-62-118-117-378-381-55-57-58-53-689-690
0.0693475 660-453-452-439-440-47-46-689-666-690-20-17-663-692-691-664
0.0693475 660-453-452-439-443-444-50-53-58-57-56-689-666-665-690-20-21-662-663-664-691-692
0.0693475 329-78-82-86-91-61-62-60-58-53-689-690
0.0693475 329-78-82-86-91-61-60-58-53-689-690
0.0681682 329-78-82-86-91-61-60-58-57-55-56-688-666-665-690-20-19-8-9-6-5-689
0.0681682 329-78-82-86-91-61-60-58-690-56-688-666-665-664-16-6-5-689
0.0681064 329-124-123-110-114-115-379-382-387-386-385-669-685-670-671-346-683-684-672
0.0681064 660-407-411-415-420-390-389-387-382-670-671-346-683-684-672
0.0681064 660-407-411-415-420-390-389-387-382-670-671-672-684-683
0.0681064 660-407-411-415-420-390-389-387-382-669-670-671-346-683-684-672
0.0681064 329-124-123-110-111-376-375-334-335-338-344-345-346-682-672-684-683
0.0681064 660-407-411-415-420-390-389-387-382-669-685-670-671-346-683-684-672
0.0681064 660-407-411-415-420-390-389-387-670-671-346-683-684-672
0.0681064 329-124-123-110-114-115-379-382-670-671-346-683-684-672
0.0681064 329-124-123-110-114-115-379-382-387-386-385-670-671-346-683-684-672
0.0681064 329-124-123-110-111-376-375-334-345-346-682-672-684-683
0.0681064 329-124-123-110-114-115-379-382-387-386-385-669-670-671-346-683-684-672
0.0681064 329-124-123-110-111-376-375-334-335-345-346-682-672-684-683
0.0681064 329-124-123-110-114-115-379-382-387-670-671-346-683-684-672
0.0681064 329-124-123-110-111-376-375-334-335-338-344-682-672-684-683
0.0681064 660-407-411-415-420-390-389-387-670-671-672-684-683
0.0670988 329-124-123-121-118-117-378-381-669-686-687-668
0.0670988 329-124-123-110-111-376-375-669-668-687-686
0.0670988 329-124-123-110-111-376-375-334-349-670-685-669-668-687-686
0.0670988 660-407-411-415-420-390-389-387-670-685-669-668-687-686
0.0670988 329-124-123-110-111-376-375-334-349-670-669-668-687-686
0.0670988 660-407-411-415-420-390-389-388-387-670-669-668-687-686
0.0670988 660-407-411-415-420-390-389-387-382-670-685-669-668-687-686
0.0670988 329-124-123-110-111-376-375-334-669-668-687-686
0.0670988 329-124-123-121-118-117-376-377-378-381-669-686-687-668
0.0670988 329-124-123-121-118-117-376-377-375-669-686-687-668
0.0670988 329-124-123-121-118-117-376-377-375-334-669-686-687-668
0.0670988 329-124-123-121-118-117-376-375-669-686-687-668
0.0670988 329-124-123-121-118-117-376-375-334-669-686-687-668
0.0670988 660-407-408-412-95-94-116-117-378-381-669-686-687-668
0.0670988 660-407-408-412-95-94-116-117-376-377-375-334-669-686-687-668
0.0670988 660-407-408-412-95-94-116-117-376-375-669-686-687-668
0.0670988 660-407-408-412-95-94-116-117-376-375-334-669-686-687-668
0.0670988 660-407-408-412-95-94-116-117-376-377-375-669-686-687-668
0.0670988 660-407-408-412-95-94-116-117-376-377-378-381-669-686-687-668
0.0670988 660-407-411-415-420-390-389-387-382-669-668-687-686
0.0670988 660-407-408-412-95-94-116-115-379-382-669-686-687-668
0.0670988 660-407-408-412-95-94-116-115-379-382-381-669-686-687-668
0.0670988 329-124-123-121-120-118-117-376-375-334-669-686-687-668
0.0670988 660-407-408-412-95-94-116-115-379-380-381-669-686-687-668
0.0670988 329-124-123-121-120-118-117-378-381-669-686-687-668
0.0670988 329-124-123-121-120-118-117-376-377-375-669-686-687-668
0.0670988 329-124-123-121-120-118-117-376-375-669-686-687-668
0.0670988 329-124-123-121-120-118-117-376-377-378-381-669-686-687-668
0.0670988 660-407-408-412-95-94-116-115-117-378-381-669-686-687-668
0.0670988 660-407-408-412-95-94-116-115-379-380-378-381-669-686-687-668
0.0670323 660-407-411-415-420-390-389-387-382-669-686-685-670-349-346-672-671-684
0.0670323 329-124-123-110-111-376-375-334-345-683-672-671-684
0.0666318 660-407-408-412-95-94-116-115-379-382-669-668
0.0659353 329-124-123-121-118-117-115-379-380-381-668-667
0.0659353 660-453-452-439-443-444-50-54-380-381-668-667
0.0659353 329-124-123-121-118-117-378-381-668-667
0.0659093 660-407-408-412-95-94-116-117-376-375-669-686-687-667-55-668
0.0659093 329-78-82-86-91-61-60-59-58-690-56-689-666-667-687-384-688
0.0659093 660-407-408-412-95-94-116-117-376-377-375-334-669-686-687-667-55-668
0.0659093 329-124-123-121-118-117-376-375-334-669-686-687-667-55-668
0.0659093 329-124-123-121-120-118-117-376-375-334-669-686-687-667-55-668
0.0659093 660-407-408-412-95-94-116-117-376-375-334-669-686-687-667-55-668
0.0659093 660-453-452-439-440-47-444-446-383-384-688
0.0659093 660-407-408-412-95-94-116-115-379-382-669-686-687-667-55-668
0.0659093 329-124-123-121-120-118-117-376-375-669-686-687-667-55-668
0.0659093 329-124-123-121-118-117-376-377-375-669-686-687-667-55-668
0.0659093 329-124-123-121-118-117-376-377-375-334-669-686-687-667-55-668
0.0659093 329-124-123-121-118-117-376-375-669-686-687-667-55-668
0.0659093 329-78-82-86-91-61-60-58-690-56-689-666-667-687-384-688
0.0659093 660-407-408-412-95-94-116-117-376-377-375-669-686-687-667-55-668
0.0655784 329-124-123-110-111-376-375-334-349-346-672-684-685-686-668-385-670-669
0.0655784 660-407-411-415-420-390-389-387-386-384-687-686-668-385-670-669
0.0655784 329-124-123-110-111-376-377-375-334-349-346-671-684-685-686-668-385-670-669
0.0655784 329-124-123-110-111-376-375-334-349-346-672-671-684-685-686-668-385-670-669
0.0655784 329-124-123-110-111-376-375-334-349-346-671-684-685-686-668-385-670-669
0.0655511 329-124-123-110-111-376-377-352-351-350-355-356-357-358-359-681-680
0.0654129 660-407-411-415-420-390-389-387-670-685-684-683-672-673-682-681
0.0652794 660-407-411-415-420-390-389-387-386-384-687-686-669
0.0652794 660-407-411-415-420-390-389-388-387-386-384-687-686-669
0.0647583 660-407-411-415-420-390-389-387-670-671-672-683
0.0647583 660-407-411-415-420-390-389-387-382-670-671-672-683
0.0638003 329-124-123-110-114-115-379-382-387-386-384-687-668-686-669-670
0.0638003 329-124-123-110-111-376-375-334-349-670-669-686
0.0638003 660-407-411-415-420-390-389-388-387-382-670-669-686
0.0638003 660-407-411-415-420-390-389-388-387-670-669-686
0.0637319 329-124-123-121-118-117-378-668-381-380-54-57-55-667
0.0630111 329-78-82-86-91-61-60-59-58-690-666-665
0.0630111 660-453-452-439-440-47-46-5-20-690-666-665
0.0630111 329-78-82-86-91-61-60-59-58-53-690-666-665
0.0630111 329-78-82-86-91-61-60-58-690-666-665
0.0630111 329-78-82-86-91-61-60-58-53-690-666-665
0.0628238 329-78-82-86-91-61-60-58-690-689-56-52-49-51-383-386-384-687-688
0.0628238 329-78-82-86-91-61-60-59-58-53-689-56-52-49-51-384-687-688
0.0628238 329-78-82-86-91-61-60-59-58-53-52-49-689-56-55-384-687-688
0.0628238 329-78-82-86-91-61-60-59-58-53-689-56-52-49-51-383-384-687-688
0.0628238 329-78-82-86-91-61-60-58-53-689-56-52-49-51-384-687-688
0.0628238 660-453-452-439-440-47-444-446-383-51-52-49-689-56-55-384-687-688
0.0628238 329-78-82-86-91-61-60-58-690-689-56-52-49-51-383-384-687-688
0.0628238 660-453-452-439-440-47-444-50-53-52-49-689-56-55-384-687-688
0.0628238 329-78-82-86-91-61-60-59-58-690-689-56-52-49-51-384-687-688
0.0628238 329-78-82-86-91-61-60-58-53-689-56-52-49-51-383-384-687-688
0.0628238 660-453-452-439-440-47-444-50-51-52-49-689-56-55-384-687-688
0.0628238 329-78-82-86-91-61-60-58-690-689-56-52-49-51-384-687-688
0.0628238 329-78-82-86-91-61-60-58-53-689-56-52-49-51-383-386-385-384-687-688
0.0628238 329-78-82-86-91-61-60-58-53-52-49-689-56-55-384-687-688
0.0628238 329-78-82-86-91-61-60-58-53-689-56-52-49-51-383-386-384-687-688
0.0628238 329-78-82-86-91-61-60-58-690-689-56-52-49-51-383-386-385-384-687-688
0.0623938 329-78-82-86-91-61-60-58-690-56-688-666-665-664-16-6-5-46-48-49-52-53-689
0.0623938 329-78-82-86-91-61-60-58-690-56-688-666-665-664-16-5-46-48-49-52-53-689
0.0616033 660-453-452-439-440-47-46-689-688-667-666
0.0616033 329-78-82-86-91-61-60-58-53-689-688-667-666
0.0616033 329-78-82-86-91-61-60-59-58-690-56-689-666-667-688
0.0616033 660-453-452-439-440-47-444-446-383-51-49-52-56-689-666-667-688
0.0616033 329-78-82-86-91-61-60-58-690-56-689-666-667-688
0.0616033 660-453-452-439-440-47-46-5-689-688-667-666
0.0616033 329-78-82-86-91-61-60-58-690-665-689-688-667-666
0.0616033 660-453-452-439-440-47-46-5-20-690-689-688-667-666
0.0616033 329-78-82-86-91-61-60-59-58-690-689-688-667-666
0.0616033 660-453-452-439-440-47-444-446-49-52-56-689-666-667-688
0.0616033 660-453-452-439-440-47-444-50-51-49-52-56-689-666-667-688
0.0616033 329-78-82-86-91-61-60-58-53-690-665-689-688-667-666
0.061508 329-78-82-86-91-61-60-58-690-691-692-663
0.061508 329-78-82-86-91-61-60-58-53-690-691-692-663
0.061508 660-453-452-439-440-47-46-689-666-665-690-20-16-17-691-692-663
0.061508 660-453-452-439-440-47-46-689-666-665-690-691-692-663
0.0614559 329-78-82-86-91-61-60-58-690-691-664-663-692-693-694-661-662
0.0614559 660-453-452-439-440-47-48-23-22-18-15-16-663-664-692-693-694-661-662
0.0614559 660-453-452-439-440-47-48-23-22-18-15-16-17-663-692-693-694-661-662
0.0614559 329-78-82-86-91-61-60-58-690-665-664-663-692-693-694-661-662
0.0614559 660-453-452-439-440-47-48-23-22-18-15-16-663-692-693-694-661-662
0.0614559 660-453-452-439-443-444-50-53-690-691-692-693-662-661-694
0.0614559 329-78-82-86-91-61-60-58-690-691-692-693-662-661-694
0.0605672 660-453-452-439-440-441-444-50-51-49-52-688-689
0.0605672 660-453-452-439-440-441-50-51-49-52-688-689
0.0593973 329-124-123-110-111-376-375-334-349-670-686-685
0.0593973 660-407-411-415-420-390-389-387-382-670-686-685
0.0593973 660-407-411-415-420-390-389-388-387-382-670-686-685
0.0593973 660-407-411-415-420-390-389-388-387-670-686-685
0.0593973 660-407-411-415-420-390-389-387-670-686-685
0.0583519 329-78-82-86-91-61-60-58-53-689-666-665-664-663-662-692
0.0583519 329-78-82-86-91-61-60-58-53-690-665-664-663-662-692
0.0583519 660-453-452-439-443-444-50-53-58-57-56-689-690-691-664-663-662-692
0.0583519 329-78-82-86-91-61-60-58-53-689-666-665-690-20-17-691-664-663-662-692
0.0583519 329-78-82-86-91-61-60-58-690-691-664-663-662-692
0.0583519 660-453-452-439-440-47-46-689-665-664-692-662-663
0.0583519 329-78-82-86-91-61-60-58-53-690-691-664-663-662-692
0.0583519 660-453-452-439-443-444-50-53-58-57-56-689-666-665-690-691-664-663-662-692
0.0583519 329-78-82-86-91-61-60-58-690-691-664-692-662-663
0.0583519 660-453-452-439-443-444-50-53-58-57-56-690-691-664-663-662-692
0.0583519 660-453-452-439-443-444-50-53-58-57-56-689-666-690-691-664-663-662-692
0.0583519 329-78-82-86-91-61-60-58-690-665-664-663-662-692
0.0583519 660-453-452-439-443-444-50-53-58-57-56-690-665-664-663-662-692
0.0583519 660-453-452-439-443-444-50-53-690-665-664-663-662-692
0.0583519 660-453-452-439-443-444-50-53-58-57-56-689-690-665-664-663-662-692
0.0583519 329-78-82-86-91-61-60-58-53-689-690-691-664-663-662-692
0.0583519 329-78-82-86-91-61-60-58-53-689-690-665-664-663-662-692
0.0583519 660-453-452-439-443-444-50-53-58-57-56-689-666-665-690-20-21-17-691-664-663-662-692
0.0583519 329-78-82-86-91-61-60-58-53-689-666-665-690-20-21-17-691-664-663-662-692
0.0583519 329-78-82-86-91-61-60-58-53-689-666-690-665-664-663-662-692
0.0583519 660-453-452-439-443-444-50-53-58-57-56-689-666-665-664-663-662-692
0.0583519 329-78-82-86-91-61-60-58-690-665-664-692-662-663
0.0583519 660-453-452-439-440-47-46-689-666-665-690-691-664-692-662-663
0.0583519 660-453-452-439-440-47-46-5-20-17-16-664-692-662-663
0.0583519 329-78-82-86-91-61-60-58-53-689-666-665-690-691-664-663-662-692
0.0583519 660-453-452-439-443-444-50-53-58-57-56-689-666-665-690-20-17-691-664-663-662-692
0.0583519 660-453-452-439-440-47-46-689-666-665-690-20-17-16-664-692-662-663
0.0583519 329-78-82-86-91-61-60-58-53-689-666-690-691-664-663-662-692
0.0583519 660-453-452-439-440-47-46-689-666-665-664-692-662-663
0.0583519 660-453-452-439-443-444-50-53-58-57-56-689-666-690-665-664-663-662-692
0.0583519 660-453-452-439-443-444-50-53-690-691-664-663-662-692
0.0583519 660-453-452-439-443-444-50-53-58-690-665-664-663-662-692
0.0583519 660-453-452-439-443-444-50-53-58-690-691-664-663-662-692
0.0582513 660-453-452-439-440-47-48-23-24-25-26-21-661-662
0.0582513 660-453-452-439-440-47-48-23-24-25-22-21-661-662
0.0582513 660-453-452-439-440-47-48-23-22-18-15-16-17-21-661-662
0.0582513 660-453-452-439-440-47-48-23-24-21-661-662
0.0582513 329-78-82-86-91-61-60-58-690-665-664-692-663-17-21-661-662
0.0582513 329-78-82-86-91-61-60-58-690-691-692-663-17-21-661-662
0.0582513 660-453-452-439-440-47-48-23-22-21-661-662
0.0582513 660-453-452-439-440-47-48-23-22-18-21-661-662
0.0582513 329-78-82-86-91-61-60-58-690-665-664-692-663-17-20-21-661-662
0.0582353 660-453-452-439-443-444-50-51-52-688-667-668-686-385-687
0.0582353 329-124-123-121-118-117-378-381-668-686-385-687
0.0582353 329-124-123-121-118-117-378-668-686-385-687
0.0582039 660-453-452-439-443-444-50-51-52-49-688-667-668-687
0.0582039 660-453-452-439-443-444-50-53-689-688-667-668-687
0.0582039 660-453-452-439-443-444-50-54-380-381-669-686-687-668-667
0.0582039 660-453-452-439-443-444-50-53-52-688-667-668-687
0.0582039 329-124-123-121-118-117-378-381-669-686-687-668-667
0.0582039 660-453-452-439-443-444-50-51-52-688-667-668-687
0.0582039 660-453-452-439-443-444-50-53-689-56-55-667-668-687
0.0582039 660-453-452-439-443-444-50-51-49-688-667-668-687
0.0582039 660-453-452-439-443-444-50-53-689-56-688-667-668-687
0.0582039 329-124-123-121-118-117-378-381-55-667-668-687
0.058165 329-124-123-110-111-376-377-382-381-668-686-685-670-669
0.058165 660-407-411-415-420-390-389-387-386-384-385-668-686-685-670-669
0.058165 660-407-411-415-420-390-389-387-386-384-687-668-686-685-670-669
0.058165 660-407-411-415-420-390-389-388-387-386-385-668-686-685-670-669
0.058165 660-407-411-415-420-390-389-387-386-385-668-686-685-670-669
0.058165 660-407-411-415-420-390-389-387-382-381-668-686-685-670-669
0.058165 660-407-411-415-420-390-389-388-387-382-381-668-686-685-670-669
0.058165 660-407-411-415-420-390-389-388-387-382-669-670-685
0.0577146 329-124-123-110-111-376-377-352-348-347-350-681
0.0577146 329-124-123-110-111-376-377-352-351-347-350-681
0.0577146 660-407-411-415-420-390-389-387-670-685-684-683-682-674-675-680-359-362-347-350-681
0.0575112 329-124-123-110-114-115-379-382-387-386-385-669-685-684-683-682-672
0.0575112 329-124-123-110-114-115-379-382-387-386-385-669-685-670-349-346-671-684-683-682-672
0.0575112 660-407-411-415-420-390-389-387-382-669-670-685-684-683-682-672
0.0575112 660-407-411-415-420-390-389-387-382-670-685-684-683-682-672
0.0575112 329-124-123-110-114-115-379-382-387-386-385-669-670-685-684-683-682-672
0.0575112 660-407-411-415-420-390-389-387-382-669-685-684-683-682-672
0.0575112 329-124-123-110-114-115-379-382-387-386-385-669-685-670-349-350-346-671-684-683-682-672
0.0575112 329-124-123-110-114-115-379-382-387-386-385-670-685-684-683-682-672
0.0575112 660-407-411-415-420-390-389-387-670-685-684-672-682-683
0.0575112 660-407-411-415-420-390-389-387-670-685-684-683-682-672
0.0575112 329-124-123-110-114-115-379-382-670-685-684-683-682-672
0.0575112 660-407-411-415-420-390-389-387-382-669-685-670-349-350-346-671-684-683-682-672
0.0575112 660-407-411-415-420-390-389-387-670-671-684-672-682-683
0.0575112 329-124-123-110-114-115-379-382-387-670-685-684-683-682-672
0.0575112 660-407-411-415-420-390-389-387-382-669-685-670-349-346-671-684-683-682-672
0.0575048 660-453-452-439-440-47-46-689-666-690-691-692-664
0.0575048 329-78-82-86-91-61-60-58-53-689-665-690-20-17-691-692-664
0.0575048 329-78-82-86-91-61-60-58-53-689-690-691-692-664
0.0575048 329-78-82-86-91-61-60-58-53-689-666-690-691-692-664
0.0575048 660-453-452-439-440-47-46-689-690-691-692-664
0.0575048 329-78-82-86-91-61-60-58-57-56-688-666-665-690-689
0.0575048 329-78-82-86-91-61-60-58-53-689-665-690-691-692-664
0.0575048 329-78-82-86-91-61-60-58-53-689-665-666-690-691-692-664
0.0575048 329-78-82-86-91-61-60-58-53-689-666-665-690-691-692-664
0.0575048 660-453-452-439-440-47-46-689-666-690-20-17-691-692-664
0.0575048 660-453-452-439-440-47-46-689-666-665-690-691-692-664
0.0575048 660-453-452-439-440-47-46-689-665-690-691-692-664
0.0575048 660-453-452-439-440-47-46-689-665-666-690-691-692-664
0.0575048 329-78-82-86-91-61-60-59-58-53-689-690-665
0.0575048 329-78-82-86-91-61-60-58-57-55-56-688-666-665-690-689
0.0575048 329-78-82-86-91-61-60-58-53-690-691-692-664
0.0575048 329-78-82-86-91-61-60-58-690-691-692-664
0.0575048 329-78-82-86-91-61-60-58-53-52-56-688-666-665-690-689
0.0566974 660-453-452-439-443-444-50-53-58-57-56-689-690
0.0566974 329-78-82-86-91-61-62-118-117-378-381-55-56-689-690
0.0566974 329-78-82-86-91-61-62-118-117-378-381-55-57-56-689-690
0.0566974 329-78-82-86-91-61-62-118-117-378-381-55-57-58-53-56-689-690
0.0566974 660-453-452-439-443-444-50-53-58-57-55-667-688-56-689-690
0.0566974 660-453-452-439-443-444-47-48-53-58-57-56-689-690
0.0566974 660-453-452-439-443-444-50-53-58-57-55-56-689-690
0.0566974 660-453-452-439-443-444-47-48-53-58-57-55-56-689-690
0.0564577 660-453-452-439-440-441-444-50-53-52-49-688
0.0564577 329-78-82-86-91-61-60-59-58-53-689-56-52-49-688
0.0564577 329-78-82-86-91-61-60-58-53-52-49-688
0.0564577 660-453-452-439-440-47-444-446-383-384-52-49-688
0.0564577 329-78-82-86-91-61-60-58-53-689-56-52-49-688
0.0564577 329-78-82-86-91-61-60-59-58-690-689-56-52-49-688
0.0564577 329-78-82-86-91-61-60-58-690-56-689-666-667-687-384-52-49-688
0.0564577 660-453-452-439-440-47-444-446-383-51-52-49-688
0.0564577 660-453-452-439-440-47-46-5-4-6-689-56-52-49-688
0.0564577 329-78-82-86-91-61-60-59-58-53-52-49-688
0.0564577 660-453-452-439-440-47-444-50-53-689-56-52-49-688
0.0564577 329-78-82-86-91-61-60-58-690-689-56-52-49-688
0.0564577 660-453-452-439-440-47-46-689-56-52-49-688
0.0564577 660-453-452-439-440-47-46-5-689-56-52-49-688
0.0564577 660-453-452-439-440-441-444-50-51-52-49-688
0.0564577 660-453-452-439-440-47-444-50-53-52-49-688
0.0564577 660-453-452-439-440-441-444-50-53-689-56-52-49-688
0.0564577 329-78-82-86-91-61-60-59-58-690-56-689-666-667-687-384-52-49-688
0.0564577 660-453-452-439-440-47-444-50-51-52-49-688
0.0559001 660-453-452-439-440-47-46-689-666-665-690-20-17-16-663
0.0559001 660-453-452-439-440-47-46-5-20-17-16-663
0.0559001 329-78-82-86-91-61-60-58-690-665-664-692-662-21-17-16-663
0.0559001 660-453-452-439-440-47-46-689-690-691-17-16-663
0.0546997 660-407-411-415-420-390-389-387-382-669-670-685-684-672-671
0.0546997 660-407-411-415-420-390-389-388-387-670-685-684-672-671
0.0546997 660-407-411-415-420-390-389-387-382-669-685-686-670-671-672-684
0.0546997 660-407-411-415-420-390-389-387-382-669-685-670-671-672-684
0.0546997 329-124-123-110-114-115-379-382-670-685-684-672-671
0.0546997 329-124-123-110-114-115-379-382-387-670-685-684-672-671
0.0546997 329-124-123-110-111-376-375-669-685-670-671-672-684
0.0546997 660-407-411-415-420-390-389-388-387-382-670-685-684-672-671
0.0546997 660-407-411-415-420-390-389-387-382-669-385-670-685-684-672-671
0.0546997 660-407-411-415-420-390-389-387-382-669-686-670-671-672-684
0.0546997 660-407-411-415-420-390-389-387-382-670-685-684-672-671
0.0546997 329-124-123-110-111-376-375-669-686-685-670-671-672-684
0.0546997 329-124-123-110-111-376-375-334-345-346-671-672-684
0.0546997 660-407-411-415-420-390-389-387-670-671-672-684
0.0546997 660-407-411-415-420-390-389-387-382-670-671-672-684
0.0546997 660-407-411-415-420-390-389-387-382-669-670-671-672-684
0.0546997 329-124-123-110-111-376-375-669-685-686-670-671-672-684
0.0546997 329-124-123-110-114-115-379-382-387-386-385-670-685-684-672-671
0.0546997 329-124-123-110-111-376-375-669-686-670-671-672-684
0.0546997 329-124-123-110-111-376-375-669-670-671-672-684
0.0546997 660-407-411-415-420-390-389-387-382-669-686-685-670-671-672-684
0.0546997 329-124-123-110-114-115-379-382-387-386-385-669-670-685-684-672-671
0.0546997 660-407-411-415-420-390-389-387-382-669-686-685-670-349-346-671-672-684
0.0546997 660-407-411-415-420-390-389-387-670-685-684-672-671
0.0546997 329-124-123-110-114-115-379-382-387-386-385-669-685-684-672-671
0.0546972 329-124-123-110-111-376-377-352-351-347-350-682-674-680
0.0546972 329-124-123-110-111-376-377-352-351-350-355-356-357-358-680
0.0546972 660-407-411-415-420-390-389-387-670-685-684-683-672-682-674-680
0.0546972 660-407-411-415-420-390-389-387-670-685-684-683-672-673-682-674-680
0.0546972 329-124-123-110-111-376-377-352-348-349-346-347-350-682-674-680
0.0546972 329-124-123-110-111-376-377-352-348-349-346-350-682-674-680
0.0546972 660-407-411-415-420-390-389-387-670-685-684-683-682-674-680
0.0546972 660-407-411-415-420-390-389-387-670-685-684-683-672-673-674-680
0.0546972 329-124-123-110-111-376-377-352-348-349-350-682-674-680
0.0546972 329-124-123-110-111-376-377-352-348-347-350-682-674-680
0.0546972 660-407-411-415-420-390-389-387-670-349-350-682-674-680
0.0540991 329-124-123-121-118-117-378-381-385-668-686-687
0.0540991 329-124-123-121-118-117-378-381-668-686-687
0.0540991 660-453-452-439-443-444-50-53-689-56-55-384-385-668-686-687
0.0540991 660-453-452-439-443-444-50-53-52-384-385-668-686-687
0.0540991 660-453-452-439-443-444-50-51-384-385-668-686-687
0.0540991 660-453-452-439-443-444-50-51-52-688-667-668-686-687
0.0540991 329-124-123-121-118-117-378-668-686-687
0.0540991 660-453-452-439-443-444-50-51-52-384-385-668-686-687
0.0540991 660-453-452-439-443-444-50-53-52-688-667-668-686-687
0.0540991 660-453-452-439-443-444-50-53-689-56-688-667-668-686-687
0.0540991 329-124-123-121-118-117-378-381-55-384-385-668-686-687
0.0540991 329-124-123-121-118-117-378-381-55-667-668-686-687
0.0540991 660-453-452-439-443-444-50-51-52-49-688-667-668-686-687
0.0540991 660-453-452-439-443-444-50-53-689-688-667-668-686-687
0.0540991 660-453-452-439-443-444-50-53-689-56-55-667-668-686-687
0.053437 660-453-452-439-440-47-444-446-383-384-52-49-689-56-55-381-668-667-688
0.0525921 329-124-123-121-120-118-117-378-381-669-668
0.0525921 660-407-408-412-95-94-116-117-376-377-378-381-669-668
0.0525921 329-124-123-121-120-118-117-376-377-378-381-669-668
0.0525921 660-407-408-412-95-94-116-115-379-382-381-669-668
0.0525921 660-407-408-412-95-94-116-117-378-381-669-668
0.0525921 660-407-408-412-95-94-116-115-379-380-378-381-669-668
0.0525921 660-407-408-412-95-94-116-115-117-378-381-669-668
0.0525921 660-407-408-412-95-94-116-115-379-380-381-669-668
0.0525921 329-124-123-121-118-117-378-381-669-668
0.0525921 329-124-123-121-118-117-376-377-378-381-669-668
0.0522688 329-124-123-110-111-376-375-334-345-683-672-673-674-681-350-346-344-682
0.0522688 660-407-411-415-420-390-389-387-670-671-684-683-672-673-674-681-350-346-344-682
0.0522688 660-407-411-415-420-390-389-387-670-685-684-683-672-673-674-681-350-346-344-682
0.0522209 329-78-82-86-91-61-60-59-58-53-689-56-52-688
0.0522209 329-78-82-86-91-61-60-59-58-690-689-56-52-688
0.0522209 329-78-82-86-91-61-60-58-53-689-56-52-688
0.0522209 660-453-452-439-440-47-46-5-689-56-52-688
0.0522209 660-453-452-439-440-441-444-50-53-689-56-52-688
0.0522209 660-453-452-439-440-47-444-50-53-689-56-52-688
0.0522209 660-453-452-439-440-47-46-689-56-52-688
0.0522209 660-453-452-439-440-47-46-5-4-6-689-56-52-688
0.0522209 329-78-82-86-91-61-60-58-690-689-56-52-688
0.0519341 329-124-123-110-114-115-379-382-387-386-385-669-685-670-349-350-346-672-671
0.0519341 329-124-123-110-114-115-379-382-387-386-385-669-685-670-349-350-347-346-672-671
0.0519341 329-124-123-110-114-115-379-382-387-386-385-669-685-670-349-346-672-671
0.0516508 329-78-82-86-91-61-60-58-690-691-664-663-662-692-693
0.0516508 660-453-452-439-440-47-48-23-24-25-26-21-661-694-693-692-662
0.0516508 660-453-452-439-440-47-48-23-24-25-22-21-661-694-693-692-662
0.0516508 660-453-452-439-443-444-50-53-690-691-664-663-662-692-693
0.0516508 660-453-452-439-440-47-48-23-24-21-661-694-693-692-662
0.0516508 660-453-452-439-440-47-48-23-22-18-21-661-694-693-692-662
0.0516508 660-453-452-439-440-47-48-23-22-18-661-694-693-692-662
0.0516508 660-453-452-439-440-47-48-23-22-21-661-694-693-692-662
0.0516508 660-453-452-439-440-47-48-23-22-18-15-16-17-21-661-694-693-692-662
0.0516309 329-124-123-121-118-117-378-381-668-687-688-667
0.0516309 660-453-452-439-443-444-50-54-380-381-669-668-687-688-667
0.0516309 329-124-123-121-118-117-378-381-669-686-668-687-688-667
0.0516309 660-453-452-439-443-444-50-54-380-381-669-686-668-687-688-667
0.0516309 329-124-123-121-118-117-378-381-669-668-687-688-667
0.0516309 660-453-452-439-443-444-50-54-380-381-668-687-688-667
0.0511521 329-124-123-110-111-376-375-334-348-344-345-346-350-681-674-673-672-682
0.0511521 329-124-123-110-111-376-375-334-348-347-344-345-346-350-681-674-673-672-682
0.0511521 329-124-123-110-111-376-375-334-345-344-343-347-350-681-674-673-672-682
0.0511521 329-124-123-110-111-376-375-334-345-344-343-347-681-674-673-672-682
0.0511521 329-124-123-110-114-115-379-382-670-671-346-682-672-673
0.0511521 660-407-411-415-420-390-389-387-670-671-346-682-672-673
0.0510215 329-78-82-86-91-61-60-58-53-689-665-664
0.0510215 660-453-452-439-440-47-46-689-665-664
0.0506046 329-124-123-110-111-376-377-352-351-347-681-359-358-357-680
0.0506046 660-407-411-415-420-390-389-387-670-685-684-683-682-674-681-359-358-357-680
0.0506046 329-124-123-110-111-376-377-352-351-347-350-682-681-359-358-357-680
0.0506046 329-124-123-110-111-376-377-352-351-347-350-681-359-358-357-680
0.0506046 329-124-123-110-111-376-377-352-351-347-350-682-674-681-359-358-357-680
0.0506046 329-124-123-110-111-376-377-352-351-350-681-359-358-357-680
0.0506046 660-407-411-415-420-390-389-387-670-685-684-683-682-681-359-358-357-680
0.0503072 329-124-123-110-111-376-375-334-345-344-682
0.0502302 660-453-452-439-443-444-50-54-380-55-667
0.0500456 329-78-82-86-91-92-62-60-58-53-690
0.0500456 660-407-411-415-420-390-391-447-446-49-52-384-385-382-387-670
0.0500456 660-453-452-439-443-444-47-46-5-689-56-57-58-53-690
0.0500456 660-453-452-439-443-444-47-46-689-56-57-58-53-690
0.0500456 329-78-82-86-91-61-60-59-58-53-690
0.0500456 660-453-452-439-443-444-47-46-5-6-689-56-57-58-53-690
0.0500456 660-453-452-439-443-444-47-48-46-5-689-56-57-58-53-690
0.0500456 660-453-452-439-443-444-47-48-46-689-56-57-58-53-690
0.0500456 329-124-123-110-114-115-379-382-387-670
0.0500456 329-124-123-110-114-115-379-380-381-385-382-387-670
0.0500456 329-78-82-86-91-61-60-58-53-690
0.0500456 329-78-82-86-91-61-62-60-58-53-690
0.0500326 660-453-452-439-440-47-46-5-16-17-663
0.0500326 660-453-452-439-440-47-46-689-666-665-690-20-16-17-663
0.0500326 329-78-82-86-91-61-60-58-690-691-692-664-16-17-663
0.0500326 660-453-452-439-440-47-46-5-20-16-17-663
0.0497802 329-124-123-110-111-376-375-669-686-685-684
0.0497802 660-407-411-415-420-390-389-387-382-669-686-685-684
0.0495787 660-407-411-415-420-390-389-387-386-385-668-686-685-669
0.0495787 329-124-123-110-111-376-375-334-349-346-672-671-670-385-668-686-685-669
0.0495787 660-407-411-415-420-390-389-387-386-384-385-668-686-685-669
0.0495787 660-407-411-415-420-390-389-387-382-381-668-686-685-669
0.0495787 660-407-411-415-420-390-389-388-387-386-384-385-668-686-685-669
0.0495787 660-407-411-415-420-390-389-387-386-384-687-668-686-685-669
0.0495787 329-124-123-110-111-376-375-334-349-346-672-684-671-670-385-668-686-685-669
0.0495787 660-407-411-415-420-390-389-388-387-382-381-668-686-685-669
0.0495787 329-124-123-110-111-376-377-375-334-349-346-671-670-385-668-686-685-669
0.0495787 660-407-411-415-420-390-389-387-670-385-668-686-685-669
0.0495787 329-124-123-110-111-376-375-334-349-346-671-670-385-668-686-685-669
0.0495787 660-407-411-415-420-390-389-388-387-670-385-668-686-685-669
0.0495787 660-407-411-415-420-390-389-388-387-386-385-668-686-685-669
0.0495787 329-124-123-110-111-376-375-334-349-670-385-668-686-685-669
0.0495787 329-124-123-110-111-376-377-382-381-668-686-685-669
0.0495787 329-124-123-110-111-376-377-375-334-349-670-385-668-686-685-669
0.0493275 329-78-82-86-91-61-60-58-53-690-689
0.0493275 329-78-82-86-91-61-60-59-58-53-690-689
0.0493275 660-453-452-439-440-441-50-53-690-689
0.0493275 660-453-452-439-440-441-444-50-53-690-689
0.0493275 660-453-452-439-440-47-48-53-690-689
0.0493275 660-453-452-439-440-441-444-47-48-53-690-689
0.0487818 329-124-123-110-111-376-375-334-348-347-343-344-682
0.0486263 329-124-123-110-111-376-377-352-348-347-346-682-674-675-681
0.0486263 660-407-411-415-420-390-389-387-670-671-684-683-672-682-681-675-674
0.0486263 660-407-411-415-420-390-389-387-670-685-684-683-682-674-675-681
0.0486263 329-124-123-110-111-376-377-352-351-347-344-346-350-682-681-675-674
0.0486263 660-407-411-415-420-390-389-387-670-685-684-683-682-681-675-674
0.0486263 329-124-123-110-111-376-377-352-348-349-346-350-682-674-675-681
0.0486263 660-407-411-415-420-390-389-387-670-671-672-673-682-681-675-674
0.0486263 329-124-123-110-111-376-377-352-348-349-350-682-674-675-681
0.0486263 329-124-123-110-111-376-377-352-351-347-344-346-671-672-673-682-681-675-674
0.0486263 329-124-123-110-111-376-377-352-351-347-344-346-682-681-675-674
0.0486263 329-124-123-110-111-376-377-352-351-347-344-346-672-673-682-681-675-674
0.0486263 660-407-411-415-420-390-389-387-670-349-346-682-674-675-681
0.0486263 329-124-123-110-111-376-377-352-351-347-344-346-671-684-683-682-681-675-674
0.0486263 329-124-123-110-111-376-377-352-351-350-682-674-675-681
0.0486263 660-407-411-415-420-390-389-387-670-685-684-683-672-673-682-674-675-681
0.0486263 329-124-123-110-111-376-377-352-351-347-344-346-671-684-683-672-682-681-675-674
0.0486263 329-124-123-110-111-376-377-352-351-347-344-346-671-672-684-683-682-681-675-674
0.0486263 660-407-411-415-420-390-389-387-670-685-684-672-682-681-675-674
0.0486263 329-124-123-110-111-376-377-352-351-347-350-682-674-675-681
0.0486263 660-407-411-415-420-390-389-387-670-349-346-344-682-674-675-681
0.0486263 660-407-411-415-420-390-389-387-670-349-346-344-343-682-674-675-681
0.0486263 329-124-123-110-111-376-377-352-348-347-350-682-674-675-681
0.0486263 329-124-123-110-111-376-377-352-351-347-344-346-671-672-683-682-681-675-674
0.0486263 660-407-411-415-420-390-389-387-670-685-684-683-672-682-674-675-681
0.0486263 660-407-411-415-420-390-389-387-670-671-684-683-682-681-675-674
0.0486263 660-407-411-415-420-390-389-387-670-349-350-682-674-675-681
0.0486263 660-407-411-415-420-390-389-387-670-671-684-683-672-673-682-681-675-674
0.0486263 329-124-123-110-111-376-377-352-351-347-344-346-671-672-682-681-675-674
0.0486263 660-407-411-415-420-390-389-387-670-685-684-683-672-682-681-675-674
0.0486263 329-124-123-110-111-376-377-352-348-347-346-350-682-674-675-681
0.0485332 660-453-452-439-443-444-50-53-58-57-55-667-688-56-690
0.0485332 329-78-82-86-91-61-60-58-690-56-688
0.0485332 660-453-452-439-443-444-47-48-53-58-57-55-667-688-56-690
0.0485332 329-78-82-86-91-61-60-59-58-690-56-688
0.0481905 329-124-123-121-118-117-376-375-669-686-687-667-55-381-378-668
0.0481905 660-407-408-412-95-94-116-117-376-375-669-686-687-667-55-381-378-668
0.0481905 660-407-408-412-95-94-116-117-376-375-334-669-686-687-667-55-381-378-668
0.0481905 660-407-408-412-95-94-116-115-379-382-669-686-687-667-55-381-378-668
0.0481905 660-407-408-412-95-94-116-117-376-377-375-334-669-686-687-667-55-381-378-668
0.0481905 329-124-123-121-120-118-117-376-375-334-669-686-687-667-55-381-378-668
0.0481905 329-124-123-121-118-117-376-377-375-669-686-687-667-55-381-378-668
0.0481905 329-124-123-121-120-118-117-376-375-669-686-687-667-55-381-378-668
0.0481905 660-407-408-412-95-94-116-117-376-377-375-669-686-687-667-55-381-378-668
0.0481905 329-124-123-121-118-117-376-375-334-669-686-687-667-55-381-378-668
0.0481905 329-124-123-121-118-117-376-377-375-334-669-686-687-667-55-381-378-668
0.0480941 660-453-452-439-443-444-50-53-690-691-692-693-662-694
0.0480941 329-78-82-86-91-61-60-58-690-691-692-693-662-694
0.0478763 329-78-82-86-91-61-60-58-53-52-56-688-666-665-689
0.0478763 660-453-452-439-440-441-444-47-48-53-690-56-688-666-665-689
0.0478763 660-453-452-439-440-441-444-50-53-690-56-688-666-665-689
0.0478763 329-78-82-86-91-61-60-58-57-56-688-666-665-689
0.0478763 660-453-452-439-440-47-48-53-690-56-688-666-665-689
0.0478763 329-78-82-86-91-61-60-58-57-55-56-688-666-665-689
0.0478763 660-453-452-439-440-441-50-53-690-56-688-666-665-689
0.0478763 329-78-82-86-91-61-60-58-53-52-688-56-690-666-665-689
0.0478763 329-78-82-86-91-61-60-59-58-53-690-56-688-666-665-689
0.0478763 329-78-82-86-91-61-60-58-57-55-667-688-56-690-666-665-689
0.0478763 329-78-82-86-91-61-60-59-58-690-56-688-666-665-689
0.0478763 329-78-82-86-91-61-60-58-690-56-688-666-665-689
0.0478763 329-78-82-86-91-61-60-58-53-690-56-688-666-665-689
0.046682 329-124-123-110-111-376-375-334-348-347-344-345-346-683-682
0.0464392 329-78-82-86-91-61-60-58-690-56-688-666-665-664-16-5-46-689
0.0464392 329-78-82-86-91-61-60-58-57-55-56-688-666-665-690-20-19-8-9-6-5-46-689
0.0464392 329-78-82-86-91-61-60-58-57-55-56-688-666-665-690-20-19-8-5-46-689
0.0464392 329-78-82-86-91-61-60-58-57-55-56-688-666-665-690-20-5-46-689
0.0464392 329-78-82-86-91-61-60-58-57-55-56-688-666-665-690-20-19-5-46-689
0.0464392 329-78-82-86-91-61-60-58-57-56-688-666-665-690-20-19-5-46-689
0.0464392 329-78-82-86-91-61-60-58-57-56-688-666-665-690-20-5-46-689
0.0464392 329-78-82-86-91-61-60-58-690-56-688-666-665-664-16-6-5-46-689
0.0463874 329-78-82-86-91-61-60-59-58-53-52-49-689-56-55-667-666-688
0.0463874 329-78-82-86-91-61-60-58-53-52-49-689-56-55-667-666-688
0.0463874 329-78-82-86-91-61-60-59-58-53-689-56-52-49-51-384-687-667-666-688
0.0463874 329-78-82-86-91-61-60-58-53-689-56-52-49-51-383-386-384-687-667-666-688
0.0463874 329-124-123-121-118-117-378-668-381-380-55-56-688-666-667
0.0463874 329-78-82-86-91-61-60-58-53-52-49-689-56-55-384-687-667-666-688
0.0463874 329-124-123-121-118-117-378-668-381-55-56-688-666-667
0.0463874 329-78-82-86-91-61-60-58-53-689-56-52-49-51-383-386-385-384-687-667-666-688
0.0463874 660-453-452-439-440-47-444-50-51-52-49-689-56-55-667-666-688
0.0463874 660-453-452-439-443-444-50-54-55-56-688-666-667
0.0463874 660-453-452-439-440-47-444-50-51-52-49-689-56-55-384-687-667-666-688
0.0463874 329-78-82-86-91-61-60-59-58-53-52-49-689-56-55-384-687-667-666-688
0.0463874 329-78-82-86-91-61-60-58-53-689-56-52-49-51-383-384-687-667-666-688
0.0463874 660-453-452-439-440-47-444-50-53-52-49-689-56-55-667-666-688
0.0463874 329-124-123-121-118-117-378-668-381-380-54-55-56-688-666-667
0.0463874 329-78-82-86-91-61-60-58-53-689-56-52-49-51-383-386-385-687-667-666-688
0.0463874 329-78-82-86-91-61-60-58-690-689-56-52-49-51-384-687-667-666-688
0.0463874 329-78-82-86-91-61-60-58-690-689-56-52-49-51-383-384-687-667-666-688
0.0463874 329-78-82-86-91-61-60-58-53-689-56-52-49-51-384-687-667-666-688
0.0463874 329-78-82-86-91-61-60-58-690-689-56-52-49-51-383-386-385-687-667-666-688
0.0463874 329-124-123-121-118-117-378-668-381-380-54-57-55-56-688-666-667
0.0463874 329-78-82-86-91-61-60-59-58-53-689-56-52-49-51-383-384-687-667-666-688
0.0463874 329-78-82-86-91-61-60-58-690-689-56-52-49-51-383-386-384-687-667-666-688
0.0463874 660-453-452-439-440-47-444-50-53-52-49-689-56-55-384-687-667-666-688
0.0463874 329-78-82-86-91-61-60-58-690-689-56-52-49-51-383-386-385-384-687-667-666-688
0.0463874 660-453-452-439-443-444-50-54-380-55-56-688-666-667
0.0463874 329-124-123-121-118-117-378-381-669-668-687-688-666-667
0.0463874 660-453-452-439-443-444-50-54-380-381-669-686-687-667
0.0463874 329-124-123-121-118-117-378-381-668-687-688-666-667
0.0463874 660-453-452-439-443-444-50-54-380-381-669-668-687-688-666-667
0.0463874 660-453-452-439-443-444-50-54-380-381-668-687-688-666-667
0.0463874 660-453-452-439-440-47-444-446-383-384-52-49-689-56-55-381-668-667-666-688
0.0463874 660-453-452-439-440-47-444-446-383-384-52-49-689-56-55-667-666-688
0.0463874 329-124-123-121-118-117-378-381-669-686-687-667
0.0463874 660-453-452-439-440-47-444-446-383-51-52-49-689-56-55-384-687-667-666-688
0.0463874 660-453-452-439-440-47-444-446-383-51-52-49-689-56-55-667-666-688
0.0463874 660-453-452-439-443-444-50-54-380-381-55-56-688-666-667
0.0463874 660-453-452-439-440-47-444-446-383-384-52-49-689-56-55-381-668-687-667-666-688
0.0463874 329-124-123-121-118-117-378-381-55-56-688-666-667
0.0463531 660-407-411-415-420-390-389-387-670-671-672-673-674-675-676-679-678
0.0463531 329-124-123-110-111-376-377-352-351-350-681-674-675-676-679-678
0.0460814 329-78-82-86-91-61-60-58-690-691-664-663-662-693
0.0460814 660-453-452-439-443-444-50-53-690-691-664-663-662-693
0.0460538 329-124-123-110-111-376-377-375-334-669
0.0460538 660-407-411-415-420-390-389-387-670-385-668-686-685-684-683-345-335-333-332-375-334-669
0.0460538 329-124-123-110-111-376-375-334-669
0.0459881 329-124-123-110-111-376-375-334-345-344-343-347-350-681-674-682
0.0459881 660-407-411-415-420-390-389-387-670-685-684-683-672-673-682-674-681
0.0459881 329-124-123-110-111-376-377-352-348-347-346-682-674-681
0.0459881 660-453-452-439-440-47-444-446-383-51-49-52-56-688
0.0459881 660-407-411-415-420-390-389-387-670-349-346-344-343-682-674-681
0.0459881 329-124-123-110-111-376-377-352-348-349-350-682-674-681
0.0459881 660-453-452-439-440-47-444-50-51-49-52-56-688
0.0459881 660-407-411-415-420-390-389-387-670-685-684-672-683-345-344-346-350-681-674-682
0.0459881 660-407-411-415-420-390-389-387-670-349-346-344-682-674-681
0.0459881 329-124-123-110-111-376-377-352-348-349-346-682-674-681
0.0459881 329-124-123-110-111-376-377-352-351-347-350-682-674-681
0.0459881 660-407-411-415-420-390-389-387-670-685-684-683-672-682-674-681
0.0459881 329-124-123-110-111-376-377-352-348-347-346-350-682-674-681
0.0459881 329-124-123-110-111-376-375-334-345-344-343-347-681-674-682
0.0459881 329-124-123-110-111-376-377-352-348-349-346-350-682-674-681
0.0459881 660-453-452-439-440-47-444-446-49-52-56-688
0.0459881 660-407-411-415-420-390-389-387-670-685-684-672-683-345-346-350-681-674-682
0.0459881 329-124-123-110-111-376-377-352-348-347-350-682-674-681
0.0459881 660-407-411-415-420-390-389-387-670-349-350-682-674-681
0.0459881 660-407-411-415-420-390-389-387-670-349-346-682-674-681
0.0459881 329-124-123-110-111-376-375-334-348-347-344-345-346-350-681-674-682
0.0459881 660-453-452-439-440-441-444-50-51-49-52-56-688
0.0459881 329-124-123-110-111-376-377-352-353-350-682-674-681
0.0459881 329-124-123-110-111-376-377-352-351-350-682-674-681
0.0459881 660-407-411-415-420-390-389-387-670-685-684-683-682-674-681
0.0458802 660-453-452-439-440-47-48-23-22-18-15-16-17-21-662
0.0453507 660-453-452-439-440-47-46-689-666-690-20-17-691-664
0.0453507 329-78-82-86-91-61-60-58-53-689-665-690-20-17-691-664
0.0453364 329-124-123-110-114-115-379-382-387-386-384-687-668-385-669-670
0.0453364 329-124-123-110-114-115-379-382-387-386-384-385-669-670
0.0453364 329-124-123-110-114-115-379-382-387-386-385-669-670
0.0449618 329-78-82-86-91-61-60-58-690-691-664-663-692-17-18-21-661
0.0449618 329-78-82-86-91-61-60-58-690-691-17-18-21-661
0.0449618 660-453-452-439-440-47-48-23-24-25-26-27-28-29-31-32-33-34-22-18-21-661
0.0449618 329-78-82-86-91-61-60-58-690-691-664-692-663-17-18-21-661
0.0449618 660-453-452-439-440-47-48-23-24-25-22-18-21-661
0.0449618 660-453-452-439-440-47-48-23-22-18-21-661
0.0449618 660-453-452-439-440-47-48-23-24-25-26-27-28-29-31-32-33-34-37-22-18-21-661
0.0449618 660-453-452-439-440-47-48-23-24-25-26-27-28-29-31-32-33-34-37-18-21-661
0.0449618 329-78-82-86-91-61-60-58-690-665-664-692-663-17-18-21-661
0.0440978 660-407-411-415-420-390-389-387-382-669
0.0440978 660-407-411-415-420-390-389-388-387-382-669
0.0432202 660-407-411-415-420-390-389-387-670-685-684-672-683-345-344-346-350-682
0.0432202 329-124-123-110-111-376-375-334-348-347-344-345-346-350-682
0.0432202 660-407-411-415-420-390-389-387-670-685-684-672-683-345-346-350-682
0.0427498 660-407-411-415-420-390-389-387-670-685-684-672-682-344-345-346-683
0.0427498 329-124-123-110-111-376-375-334-345-346-683
0.0427498 329-124-123-110-111-376-375-334-335-345-346-683
0.0427498 329-124-123-110-111-376-375-334-335-338-344-345-346-683
0.0427498 329-124-123-110-111-376-375-334-335-338-343-344-345-346-683
0.0427498 660-407-411-415-420-390-389-387-670-671-684-672-682-344-345-346-683
0.0427498 660-407-411-415-420-390-389-387-670-671-672-684-345-346-683
0.0423486 329-78-82-86-91-61-60-58-53-52-688-689
0.0422217 329-124-123-110-111-376-377-352-351-347-344-346-671-672-673-682-674
0.0422217 329-124-123-121-118-117-378-668-381-380-55-56-688-667
0.0422217 329-124-123-121-118-117-378-668-381-380-54-57-55-56-688-667
0.0422217 329-124-123-121-118-117-378-668-381-380-54-55-56-688-667
0.0422217 329-124-123-121-118-117-378-668-381-55-56-688-667
0.0422217 329-124-123-121-118-117-378-381-55-56-688-667
0.0422217 660-407-411-415-420-390-389-387-670-671-672-673-682-674
0.0422217 660-453-452-439-443-444-50-54-55-56-688-667
0.0422217 660-453-452-439-443-444-50-54-380-55-56-688-667
0.0422217 660-453-452-439-443-444-50-54-380-381-55-56-688-667
0.0422217 329-124-123-110-111-376-377-352-351-347-344-346-672-673-682-674
0.0419693 660-407-411-415-420-390-389-387-670-685-684-683-672-673-682-681-674-675-680
0.0419693 329-124-123-110-111-376-377-352-351-350-355-356-357-358-359-681-674-675-680
0.0419693 329-124-123-110-111-376-377-352-348-349-346-350-681-674-675-680
0.0415897 660-407-411-415-420-390-389-387-670-385-668-686-685-684-683-345-334-375-377-378-381-669
0.04156 660-407-411-415-420-390-389-387-670-671-684-683-682
0.0414841 660-453-452-439-440-47-48-23-24-21-661-694-662
0.0414841 660-453-452-439-440-47-48-23-22-18-15-16-17-21-661-694-662
0.0414841 660-453-452-439-440-47-48-23-22-21-662-694-661
0.0414841 660-453-452-439-440-47-48-23-22-21-661-694-662
0.0414841 660-453-452-439-440-47-48-23-22-18-661-694-662
0.0414841 660-453-452-439-440-47-48-23-22-18-21-662-694-661
0.0414841 660-453-452-439-440-47-48-23-22-18-21-661-694-662
0.0414841 329-78-82-86-91-61-60-58-690-665-664-663-662-694-661
0.0414841 660-453-452-439-440-47-48-23-24-25-22-21-661-694-662
0.0414841 660-453-452-439-440-47-48-23-24-25-22-21-662-694-661
0.0414841 660-453-452-439-440-47-48-23-24-21-662-694-661
0.0414841 329-78-82-86-91-61-60-58-690-665-664-663-692-662-694-661
0.0414841 660-453-452-439-440-47-48-23-24-25-26-21-661-694-662
0.0414841 660-453-452-439-440-47-48-23-24-25-26-21-662-694-661
0.0414841 660-453-452-439-440-47-48-23-24-25-26-27-28-21-662-694-661
0.0414841 329-78-82-86-91-61-60-58-690-665-664-692-663-17-20-21-661-694-662
0.0414841 660-453-452-439-440-47-48-23-24-25-26-27-28-29-31-32-33-34-22-18-21-662-694-661
0.0414841 660-453-452-439-440-47-48-23-24-25-26-27-28-29-31-32-33-34-22-21-662-694-661
0.0414841 329-78-82-86-91-61-60-58-690-665-664-692-663-17-21-661-694-662
0.0414841 660-453-452-439-440-47-48-23-24-25-22-18-21-662-694-661
0.0414504 329-78-82-86-91-61-62-118-117-378-381-55-57-58-53-56-688-689-690
0.0414446 660-407-411-415-420-390-389-387-670-671-672-673-674-681-675-676-679
0.0414446 660-407-411-415-420-390-389-387-670-671-672-673-674-681-680-679-676-675
0.0414446 660-407-411-415-420-390-389-387-670-671-672-673-674-675-676-679
0.0414446 329-124-123-110-111-376-377-352-351-350-682-674-681-680-679-676-675
0.0414446 329-124-123-110-111-376-377-352-351-350-681-680-675-676-679
0.0414446 329-124-123-110-111-376-377-352-351-350-681-674-675-676-679
0.0411026 660-407-411-629-633-390-389-387-382-669-670
0.0411026 660-407-411-415-420-390-389-387-382-669-670
0.0411026 660-407-411-415-414-418-420-390-389-387-382-669-670
0.0411026 660-407-411-415-420-419-390-389-387-382-669-670
0.0411026 660-407-411-415-420-390-389-388-387-382-669-670
0.0409169 329-78-82-86-91-61-60-58-690-691-692-662
0.0408411 660-407-411-415-420-390-389-387-670-349-350-682-681
0.0408411 329-124-123-110-111-376-377-352-348-347-346-350-682-681
0.0408411 329-124-123-110-111-376-377-352-348-349-350-682-681
0.0408411 329-124-123-110-111-376-377-352-353-355-350-682-681
0.0408411 329-124-123-110-111-376-377-352-353-350-682-681
0.0408411 329-124-123-110-111-376-377-352-351-350-682-681
0.0408411 329-124-123-110-111-376-377-352-351-347-350-682-681
0.0408411 329-124-123-110-111-376-377-352-348-349-346-350-682-681
0.0408411 329-124-123-110-111-376-377-352-348-347-350-682-681
0.0408411 660-453-452-439-440-47-48-23-24-25-26-21-662-661
0.0408411 329-78-82-86-91-61-60-58-690-691-17-21-662-661
0.0408411 329-78-82-86-91-61-60-58-690-691-664-663-692-17-21-662-661
0.0408411 660-453-452-439-440-47-48-23-22-18-21-662-661
0.0408411 660-453-452-439-440-47-48-23-22-21-662-661
0.0408411 660-453-452-439-440-47-48-23-24-21-662-661
0.0408411 660-453-452-439-440-47-48-23-24-25-22-18-21-662-661
0.0408411 660-453-452-439-440-47-48-23-24-25-22-21-662-661
0.0408411 329-78-82-86-91-61-60-58-690-691-664-692-663-17-18-21-662-661
0.0408411 329-78-82-86-91-61-60-58-690-691-664-663-692-17-18-21-662-661
0.0408411 660-453-452-439-440-47-48-23-24-25-26-27-28-21-662-661
0.0408411 660-453-452-439-440-47-48-23-24-25-26-27-28-29-31-32-33-34-22-18-21-662-661
0.0408411 660-453-452-439-440-47-48-23-24-25-26-27-28-29-31-32-33-34-37-22-21-662-661
0.0408411 329-78-82-86-91-61-60-58-690-691-664-692-663-17-20-21-662-661
0.0408411 660-453-452-439-440-47-48-23-24-25-26-27-28-29-31-32-33-34-22-21-662-661
0.0408411 660-453-452-439-440-47-48-23-24-25-26-27-28-29-31-32-33-34-37-22-18-21-662-661
0.0408411 329-78-82-86-91-61-60-58-690-691-664-692-663-17-21-662-661
0.0408411 329-78-82-86-91-61-60-58-690-691-17-18-21-662-661
0.0408411 329-78-82-86-91-61-60-58-690-665-664-692-663-17-18-21-662-661
0.0408411 329-78-82-86-91-61-60-58-690-665-664-692-663-17-21-662-661
0.0407915 660-453-452-439-440-47-46-5-16-17-21-661-694-693-662-663
0.0407915 660-453-452-439-440-47-46-5-20-16-17-21-661-694-693-662-663
0.0406327 329-78-82-86-91-61-60-58-57-56-688-666-665-690-20-19-5-689
0.0406327 329-78-82-86-91-61-60-58-57-55-56-688-666-665-690-20-19-5-689
0.0402669 660-453-452-439-443-444-50-53-58-57-56-689-666-665-664-691-690
0.0402669 660-453-452-439-443-444-50-53-58-57-55-667-666-665-664-691-690
0.0402669 329-78-82-86-91-61-60-59-58-53-689-56-666-665-664-691-690
0.0402669 329-78-82-86-91-61-60-58-53-689-56-666-665-664-691-690
0.0402669 660-453-452-439-443-444-50-53-58-57-55-667-688-56-689-666-665-664-691-690
0.0402669 660-453-452-439-443-444-50-53-58-57-55-56-689-666-665-664-691-690
0.0402669 660-453-452-439-440-47-46-689-666-690-691-664-665
0.0402669 329-78-82-86-91-61-60-58-53-689-666-690-691-664-665
0.0402382 660-407-408-412-95-94-116-115-379-382-669-686-687-667-668
0.0402382 329-124-123-121-118-117-378-381-669-686-687-667-668
0.0402382 329-124-123-121-120-118-117-378-381-669-686-687-667-668
0.0402382 660-407-408-412-95-94-116-115-379-380-381-669-686-687-667-668
0.0402382 329-124-123-121-120-118-117-376-377-378-381-669-686-687-667-668
0.0402382 660-407-408-412-95-94-116-117-376-377-375-669-686-687-667-668
0.0402382 660-407-408-412-95-94-116-115-379-382-381-669-686-687-667-668
0.0402382 329-124-123-121-118-117-376-377-378-381-669-686-687-667-668
0.0402382 329-124-123-121-120-118-117-376-375-669-686-687-667-668
0.0402382 329-124-123-121-120-118-117-376-375-334-669-686-687-667-668
0.0402382 329-124-123-121-118-117-376-375-669-686-687-667-668
0.0402382 660-407-408-412-95-94-116-117-376-375-334-669-686-687-667-668
0.0402382 660-407-408-412-95-94-116-117-376-377-375-334-669-686-687-667-668
0.0402382 329-124-123-121-118-117-376-375-334-669-686-687-667-668
0.0402382 329-124-123-121-118-117-376-377-375-669-686-687-667-668
0.0402382 660-407-408-412-95-94-116-115-379-380-378-381-669-686-687-667-668
0.0402382 329-124-123-121-118-117-376-377-375-334-669-686-687-667-668
0.0402382 660-407-408-412-95-94-116-115-117-378-381-669-686-687-667-668
0.0402382 660-407-408-412-95-94-116-117-376-375-669-686-687-667-668
0.0402382 660-407-408-412-95-94-116-117-376-377-378-381-669-686-687-667-668
0.0402382 660-407-408-412-95-94-116-117-378-381-669-686-687-667-668
0.0399482 660-453-452-439-440-47-46-5-689-688
0.0397195 660-407-411-415-420-390-389-387-670-671-672-682-673-674-675
0.0397195 329-124-123-110-111-376-377-352-351-350-682-673-674-675
0.0394121 329-124-123-110-114-115-379-382-670-671-346-682-683-672-673
0.0394121 660-407-411-415-420-390-389-387-670-671-346-682-683-672-673
0.0393626 329-124-123-110-114-115-379-382-387-386-384-385-669-686-685-684-671-670
0.0393626 660-407-411-415-420-390-389-387-382-669-385-686-685-684-671-670
0.0393626 329-124-123-110-114-115-379-382-387-386-385-669-686-685-684-671-670
0.0393626 660-407-411-415-420-390-389-387-382-669-686-670-671-684-685
0.0393626 329-124-123-110-111-376-375-669-686-670-671-684-685
0.0391516 660-453-452-439-443-444-50-53-689-56-55-667-687
0.0391516 329-124-123-121-118-117-378-381-55-667-687
0.0391066 660-407-411-415-420-390-389-387-670-385-668-686-685-684-683-345-334-375-377-378-381-382-669
0.0388782 660-453-452-439-440-47-444-50-51-49-52-56-689-666-667-687-688
0.0388782 329-78-82-86-91-61-60-59-58-690-56-689-666-667-687-688
0.0388782 329-78-82-86-91-61-60-58-690-56-689-666-667-687-688
0.0388782 660-453-452-439-440-47-444-446-49-52-56-689-666-667-687-688
0.0388782 660-453-452-439-440-47-444-446-383-51-49-52-56-689-666-667-687-688
0.0381194 329-78-82-86-91-61-60-58-690-56-688-666-665-664-16-5-46-48-49-52-689
0.0381194 329-78-82-86-91-61-60-58-690-56-688-666-665-664-16-6-5-46-48-49-52-689
0.0377541 329-124-123-110-111-376-375-334-335-338-344-345-683
0.0377541 329-124-123-110-111-376-375-334-335-338-343-344-345-683
0.0375991 660-453-452-439-440-47-444-446-383-384-52-49-689-56-688
0.0375991 660-453-452-439-440-47-444-50-51-52-49-689-56-688
0.0375991 660-453-452-439-440-441-50-51-49-52-688-56-689
0.0375991 660-453-452-439-440-441-444-50-51-52-688-56-689
0.0375991 660-453-452-439-440-441-50-51-49-688-56-689
0.0375991 329-78-82-86-91-61-60-58-57-55-667-688-56-689
0.0375991 329-78-82-86-91-61-60-59-58-53-689-56-688
0.0375991 329-78-82-86-91-61-60-59-58-53-52-49-689-56-688
0.0375991 660-453-452-439-440-47-46-5-4-6-689-56-688
0.0375991 660-453-452-439-440-47-444-50-53-52-49-689-56-688
0.0375991 660-453-452-439-440-47-46-5-6-4-688-56-689
0.0375991 660-453-452-439-440-441-50-51-52-688-56-689
0.0375991 329-78-82-86-91-61-60-58-690-689-56-688
0.0375991 660-453-452-439-440-441-444-50-51-52-49-689-56-688
0.0375991 660-453-452-439-440-441-444-47-46-5-6-4-688-56-689
0.0375991 660-453-452-439-440-47-46-689-56-688
0.0375991 660-453-452-439-440-441-444-47-48-46-5-6-4-688-56-689
0.0375991 660-453-452-439-440-441-444-50-51-49-688-56-689
0.0375991 329-78-82-86-91-61-60-58-57-55-667-666-688-56-689
0.0375991 660-453-452-439-440-47-46-5-689-56-688
0.0375991 660-453-452-439-440-441-444-50-51-49-52-688-56-689
0.0375991 660-453-452-439-440-441-444-50-53-689-56-688
0.0375991 329-78-82-86-91-61-60-59-58-690-689-56-688
0.0375991 660-453-452-439-440-47-444-50-53-689-56-688
0.0375991 329-78-82-86-91-61-60-58-53-52-49-689-56-688
0.0375991 660-453-452-439-440-47-48-46-5-6-4-688-56-689
0.0375991 329-78-82-86-91-61-60-58-53-52-688-56-689
0.0375991 329-78-82-86-91-61-60-58-53-689-56-688
0.0375991 660-453-452-439-440-47-444-446-383-51-52-49-689-56-688
0.0375991 660-453-452-439-440-441-444-50-53-52-49-689-56-688
0.0375013 329-124-123-110-111-376-377-352-348-347-681-359-358-680
0.0375013 329-124-123-110-111-376-377-352-351-350-681-359-358-680
0.0375013 660-407-411-415-420-390-389-387-670-685-684-683-682-674-681-359-358-680
0.0375013 660-407-411-415-420-390-389-387-670-685-684-683-682-681-359-358-680
0.0375013 329-124-123-110-111-376-377-352-348-347-350-681-359-358-680
0.0375013 660-407-411-415-420-390-389-387-670-685-684-683-672-682-681-359-358-680
0.0375013 329-124-123-110-111-376-377-352-351-347-681-359-358-680
0.0375013 329-124-123-110-111-376-377-352-351-347-350-682-681-359-358-680
0.0375013 329-124-123-110-111-376-377-352-351-347-350-682-674-681-359-358-680
0.0375013 329-124-123-110-111-376-377-352-351-347-350-681-359-358-680
0.0375013 329-124-123-110-111-376-377-352-348-347-350-682-674-681-359-358-680
0.0375013 329-124-123-110-111-376-377-352-348-347-350-682-681-359-358-680
0.0372941 329-124-123-110-111-376-377-382-381-668-669
0.0372941 660-407-411-415-420-390-389-388-387-382-381-668-669
0.0372941 660-407-411-415-420-390-389-387-382-381-668-669
0.0372693 660-407-411-415-420-390-389-387-670-671-672-673-674-681-680-679
0.0371553 660-407-411-415-420-390-389-387-382-670
0.0371553 660-407-411-629-633-390-389-387-382-670
0.0371553 660-407-411-415-414-418-420-390-389-387-382-670
0.0371553 329-124-123-110-114-115-379-380-381-385-386-387-382-670
0.0371553 660-407-411-415-420-390-389-388-387-382-670
0.0371553 660-407-411-415-420-419-390-389-387-382-670
0.0371553 660-407-411-415-420-390-391-447-446-49-52-384-385-386-387-382-670
0.0371228 329-78-82-86-91-61-60-59-58-53-689-688
0.0371228 329-78-82-86-91-61-60-58-53-689-688
0.0369559 660-407-411-415-420-390-389-387-670-671-672-683-682-681-674-675
0.0369559 660-407-411-415-420-390-389-387-670-671-672-673-682-681-674-675
0.0369559 660-407-411-415-420-390-389-387-670-671-672-682-681-674-675
0.0369405 660-407-411-415-420-390-389-387-670-685-684-683-672-673-674-681
0.0366543 329-78-82-86-91-61-60-58-53-690-691-664-663
0.0366543 329-78-82-86-91-61-60-58-690-691-664-663
0.0366221 660-453-452-439-443-444-50-53-58-690-20-17-692-691
0.0366221 329-78-82-86-91-61-60-58-690-20-17-692-691
0.0366221 660-453-452-439-443-444-50-53-690-20-21-17-692-691
0.0366221 660-453-452-439-443-444-50-53-690-20-17-692-691
0.0366221 329-78-82-86-91-61-60-58-53-690-20-17-692-691
0.0366221 329-78-82-86-91-61-60-58-53-689-690-20-17-692-691
0.0365339 660-407-411-415-420-390-389-387-382-669-685-684-671-672
0.0365339 329-124-123-110-114-115-379-382-387-386-385-669-685-684-671-672
0.0352745 660-453-452-439-440-47-46-5-20-690-689-666-665
0.0351487 660-453-452-439-440-47-46-5-20-690-56-689-666
0.0350272 660-453-452-439-440-441-444-50-53-690-56-689
0.0350272 660-453-452-439-440-441-444-47-48-53-690-56-689
0.0350272 660-453-452-439-443-444-47-48-46-689-56-690
0.0350272 329-78-82-86-91-61-60-58-53-689-56-690
0.0350272 329-78-82-86-91-61-60-59-58-690-56-689
0.0350272 329-78-82-86-91-61-62-60-58-53-689-56-690
0.0350272 660-453-452-439-443-444-47-46-689-56-690
0.0350272 329-78-82-86-91-61-62-118-117-378-381-55-57-58-53-56-690
0.0350272 329-78-82-86-91-61-62-118-117-378-381-55-57-58-53-689-56-690
0.0350272 660-453-452-439-443-444-50-53-58-57-55-667-688-689-56-690
0.0350272 329-78-82-86-91-61-60-59-58-53-690-56-689
0.0350272 660-453-452-439-443-444-47-48-46-5-689-56-690
0.0350272 329-78-82-86-91-61-60-58-53-690-56-689
0.0350272 660-453-452-439-443-444-47-48-53-58-57-55-667-688-689-56-690
0.0350272 660-453-452-439-443-444-47-46-5-6-689-56-690
0.0350272 329-78-82-86-91-61-60-59-58-53-689-56-690
0.0350272 660-453-452-439-443-444-47-46-5-689-56-690
0.0350272 329-78-82-86-91-92-62-60-58-53-689-56-690
0.0350272 660-453-452-439-440-441-50-53-690-56-689
0.0350272 660-453-452-439-440-47-48-53-690-56-689
0.0350272 329-78-82-86-91-61-60-58-690-56-689
0.0350163 329-124-123-110-114-115-379-382-387-386-384-687-668-385-670
0.0350163 660-453-452-439-443-444-50-53-689-56-55-384-385-668-687
0.0350163 660-453-452-439-443-444-50-53-52-384-385-668-687
0.0350163 660-453-452-439-443-444-50-51-52-384-385-668-687
0.0350163 329-124-123-121-118-117-378-381-385-668-687
0.0350163 660-453-452-439-443-444-50-51-384-385-668-687
0.0350163 329-124-123-121-118-117-378-381-55-384-385-668-687
0.0346317 329-124-123-110-114-115-379-382-387-386-384-687-686-685-669-670
0.0346317 329-124-123-110-111-376-375-334-349-670-669-685
0.0346014 329-124-123-110-114-115-379-382-387-386-384-687-668-669-670
0.0341575 329-124-123-110-111-376-377-352-351-350-682-673-674-681-680-675
0.0341575 329-124-123-110-111-376-377-352-351-350-682-674-681-680-675
0.0341575 660-407-411-415-420-390-389-387-670-685-684-683-672-682-674-675-680-681
0.0341575 660-407-411-415-420-390-389-387-670-671-672-673-674-681-680-675
0.0341575 329-124-123-110-111-376-377-352-348-347-346-350-682-674-675-680-681
0.0341575 329-124-123-110-111-376-377-352-348-349-350-682-674-675-680-681
0.0341575 660-407-411-415-420-390-389-387-670-671-672-673-682-674-681-680-675
0.0341575 329-124-123-110-111-376-377-352-348-347-346-682-674-675-680-681
0.0341575 660-407-411-415-420-390-389-387-670-671-672-682-674-681-680-675
0.0341575 329-124-123-110-111-376-377-352-351-350-682-674-675-680-681
0.0341575 660-407-411-415-420-390-389-387-670-685-684-683-672-673-682-674-675-680-681
0.0341575 660-407-411-415-420-390-389-387-670-685-684-683-682-674-675-680-681
0.0341575 329-124-123-110-111-376-377-352-351-347-350-682-674-675-680-681
0.0341575 329-124-123-110-111-376-377-352-348-347-350-682-674-675-680-681
0.0341575 660-407-411-415-420-390-389-387-670-349-346-682-674-675-680-681
0.0341575 660-407-411-415-420-390-389-387-670-349-350-682-674-675-680-681
0.0341575 660-407-411-415-420-390-389-387-670-349-346-344-682-674-675-680-681
0.0340635 660-407-411-415-420-390-389-387-670-685-684-683-682-674-675-680-359-362-681
0.0340635 329-124-123-110-111-376-377-352-351-350-682-674-675-680-359-362-681
0.0340635 660-407-411-415-420-390-389-387-670-349-350-682-674-675-680-359-362-681
0.0340635 660-407-411-415-420-390-389-387-670-685-684-683-672-673-682-674-675-680-359-362-681
0.0340635 660-407-411-415-420-390-389-387-670-685-684-683-672-682-674-675-680-359-362-681
0.0340635 329-124-123-110-111-376-377-352-351-347-350-682-674-675-680-359-362-681
0.0339203 660-453-452-439-440-441-444-50-51-49-688
0.0339203 660-453-452-439-440-47-444-50-51-49-688
0.0339203 660-453-452-439-440-47-444-446-383-51-49-688
0.0339118 660-407-411-415-420-390-389-387-670-685-684-672-346-671
0.0339118 660-407-411-415-420-390-389-388-387-670-685-684-672-346-671
0.0339118 660-407-411-415-420-390-389-387-382-669-685-670-671-346-672
0.0339118 660-407-411-415-420-390-389-387-382-669-385-670-685-684-672-346-671
0.0339118 329-124-123-110-114-115-379-382-387-386-385-669-685-684-671-346-672
0.0339118 329-124-123-110-114-115-379-382-387-386-385-669-685-684-672-346-671
0.0339118 329-124-123-110-114-115-379-382-387-670-671-346-672
0.0339118 660-407-411-415-420-390-389-387-670-671-346-672
0.0339118 329-124-123-110-114-115-379-382-670-685-684-672-346-671
0.0339118 660-407-411-415-420-390-389-387-382-669-670-685-684-672-346-671
0.0339118 660-407-411-415-420-390-389-387-382-669-685-684-671-346-672
0.0339118 329-124-123-110-114-115-379-382-387-386-385-669-670-671-346-672
0.0339118 660-407-411-415-420-390-389-387-382-669-670-671-346-672
0.0339118 329-124-123-110-114-115-379-382-387-386-385-669-685-670-671-346-672
0.0339118 660-407-411-415-420-390-389-387-382-670-671-346-672
0.0339118 329-124-123-110-114-115-379-382-387-386-385-669-670-685-684-672-346-671
0.0339118 329-124-123-110-114-115-379-382-387-386-385-670-671-346-672
0.0339118 660-407-411-415-420-390-389-387-382-670-685-684-672-346-671
0.0339118 329-124-123-110-114-115-379-382-670-671-346-672
0.0339118 329-124-123-110-114-115-379-382-387-386-385-670-685-684-672-346-671
0.0339118 329-124-123-110-114-115-379-382-387-670-685-684-672-346-671
0.033663 329-78-82-86-91-61-60-58-53-689-666-665-690-20-17-691-664-692
0.033663 660-453-452-439-443-444-50-53-690-691-664-692
0.033663 329-78-82-86-91-61-60-58-53-689-666-665-690-20-21-662-15-17-663-691-664-692
0.033663 329-78-82-86-91-61-60-58-53-690-691-664-692
0.033663 660-453-452-439-443-444-50-53-58-690-691-664-692
0.033663 660-453-452-439-443-444-50-53-58-57-56-690-691-664-692
0.033663 660-453-452-439-443-444-50-53-58-57-56-689-666-665-690-20-17-691-664-692
0.033663 660-453-452-439-443-444-50-53-58-57-56-689-690-691-664-692
0.033663 329-78-82-86-91-61-60-58-53-689-666-665-690-20-21-662-15-17-691-664-692
0.033663 660-453-452-439-443-444-50-53-58-57-56-689-666-665-690-20-21-17-691-664-692
0.033663 660-453-452-439-443-444-50-53-58-57-56-689-666-690-691-664-692
0.033663 660-453-452-439-443-444-50-53-58-690-20-17-692-664-691
0.033663 329-78-82-86-91-61-60-58-690-20-17-692-664-691
0.033663 329-78-82-86-91-61-60-58-53-689-666-690-691-664-692
0.033663 329-78-82-86-91-61-60-58-690-691-664-692
0.033663 660-453-452-439-443-444-50-53-58-57-56-689-666-665-690-691-664-692
0.033663 329-78-82-86-91-61-60-58-53-689-666-665-690-20-21-17-691-664-692
0.033663 660-453-452-439-443-444-50-53-58-57-55-56-689-690-691-664-692
0.033663 660-453-452-439-443-444-50-53-58-57-55-56-690-691-664-692
0.033663 329-78-82-86-91-61-60-58-53-689-666-665-690-691-664-692
0.033663 329-78-82-86-91-61-60-58-53-690-20-17-692-664-691
0.033663 660-453-452-439-443-444-50-53-690-20-17-692-664-691
0.033663 329-78-82-86-91-61-60-58-53-689-690-691-664-692
0.0335934 660-453-452-439-443-444-50-53-58-57-55-667-688-689-690
0.0333638 329-124-123-121-118-117-378-668-667
0.0331904 329-78-82-86-91-61-60-58-53-52-56-689
0.033125 329-124-123-110-111-376-377-352-351-350-681-674-675-679-678-676
0.033125 660-407-411-415-420-390-389-387-670-671-672-673-674-675-679-678-676
0.033125 329-124-123-110-111-376-377-352-351-350-681-674-675-676-678-679
0.033125 329-124-123-110-111-376-377-352-351-350-681-675-679-678-676
0.033125 660-407-411-415-420-390-389-387-670-671-672-673-682-674-675-679-678-676
0.033125 660-407-411-415-420-390-389-387-670-671-672-673-674-675-676-678-679
0.0330833 660-407-411-415-420-390-389-387-670-685-684-672-683-345-344-347-350-682
0.0330833 329-124-123-110-111-376-375-334-345-344-343-347-350-682
0.0330833 660-407-411-415-420-390-389-387-670-671-672-683-345-346-347-350-682
0.0330408 660-453-452-439-443-444-50-51-52-384-687
0.0329211 660-453-452-439-440-47-444-50-53-689-688
0.0329211 660-453-452-439-440-441-444-50-53-689-688
0.032875 329-124-123-110-111-376-377-352-348-349-346-350-681
0.0328198 329-124-123-110-111-376-375-334-349-346-682-683
0.0328198 329-124-123-110-111-376-375-334-345-346-682-683
0.0328198 329-124-123-110-111-376-375-334-335-338-344-345-346-682-683
0.0328198 329-124-123-110-111-376-375-334-335-345-346-682-683
0.0328198 660-407-411-415-420-390-389-387-670-671-672-684-345-346-682-683
0.0328198 329-124-123-110-111-376-375-334-335-338-343-344-345-346-682-683
0.0327307 329-124-123-110-111-376-375-334-349-670-385-384-687-668-686
0.0327307 329-124-123-121-118-117-378-381-385-686-668-687
0.0325859 660-407-411-415-420-390-389-387-382-670-671-684-683
0.0325859 660-407-411-415-420-390-389-387-670-671-684-683
0.032342 660-407-411-415-420-390-389-387-386-385-668-686-685-670-349-348-334-669
0.032342 660-407-411-415-420-390-389-387-386-384-385-668-686-685-670-349-348-334-669
0.0320394 660-453-452-439-443-444-50-51-49-52-688-687
0.032002 329-124-123-121-118-117-378-668-381-380-54-55-56-667
0.032002 329-124-123-121-118-117-378-668-381-55-56-667
0.032002 660-453-452-439-443-444-50-54-380-55-56-667
0.032002 329-124-123-121-118-117-378-668-381-380-54-57-55-56-667
0.032002 329-124-123-121-118-117-378-668-381-380-55-56-667
0.032002 660-453-452-439-443-444-50-54-380-381-55-56-667
0.032002 329-124-123-121-118-117-378-381-55-56-667
0.032002 660-453-452-439-443-444-50-54-55-56-667
0.0318433 660-407-408-412-95-94-116-115-379-382-381-669-686-668
0.0318433 660-407-411-415-420-390-389-387-670-385-668-686-669
0.0318433 660-407-411-415-420-390-389-388-387-670-385-668-686-669
0.0318433 660-407-411-415-420-390-389-387-386-384-687-668-686-669
0.0318433 329-124-123-110-111-376-377-375-334-349-346-672-671-670-385-668-686-669
0.0318433 329-124-123-121-120-118-117-376-377-378-381-669-686-668
0.0318433 329-124-123-121-120-118-117-378-381-669-686-668
0.0318433 329-124-123-121-118-117-376-377-375-334-669-686-668
0.0318433 660-407-408-412-95-94-116-115-117-378-381-669-686-668
0.0318433 329-124-123-121-118-117-376-377-375-669-686-668
0.0318433 660-407-408-412-95-94-116-117-376-375-669-686-668
0.0318433 329-124-123-121-118-117-376-377-378-381-669-686-668
0.0318433 660-407-411-415-420-390-389-388-387-382-381-378-668-686-669
0.0318433 660-407-411-415-420-390-389-387-386-384-385-668-686-669
0.0318433 660-407-411-415-420-390-389-388-387-382-381-668-686-669
0.0318433 660-407-411-415-420-390-389-387-382-381-668-686-669
0.0318433 660-407-411-415-420-390-389-388-387-386-384-687-668-686-669
0.0318433 660-407-408-412-95-94-116-115-379-382-669-686-668
0.0318433 329-124-123-110-111-376-375-334-349-346-672-671-670-385-668-686-669
0.0318433 329-124-123-110-111-376-377-375-334-349-346-671-670-385-668-686-669
0.0318433 660-407-408-412-95-94-116-117-376-375-334-669-686-668
0.0318433 660-407-408-412-95-94-116-117-376-377-375-334-669-686-668
0.0318433 660-407-411-415-420-390-389-388-387-386-384-385-668-686-669
0.0318433 660-407-411-415-420-390-389-387-386-385-668-686-669
0.0318433 660-407-411-415-420-390-389-388-387-386-385-668-686-669
0.0318433 660-407-408-412-95-94-116-115-379-380-378-381-669-686-668
0.0318433 329-124-123-110-111-376-375-334-349-346-672-684-671-670-385-668-686-669
0.0318433 329-124-123-121-118-117-376-375-334-669-686-668
0.0318433 660-407-408-412-95-94-116-117-376-377-375-669-686-668
0.0318433 329-124-123-110-111-376-377-382-381-668-686-669
0.0318433 660-407-408-412-95-94-116-117-376-377-378-381-669-686-668
0.0318433 329-124-123-121-118-117-378-381-669-686-668
0.0318433 329-124-123-110-111-376-375-334-349-670-385-668-686-669
0.0318433 329-124-123-121-118-117-376-375-669-686-668
0.0318433 329-124-123-121-120-118-117-376-375-334-669-686-668
0.0318433 660-407-408-412-95-94-116-115-379-380-381-669-686-668
0.0318433 660-407-408-412-95-94-116-117-378-381-669-686-668
0.0318433 329-124-123-110-111-376-375-334-349-346-671-670-385-668-686-669
0.0318433 329-124-123-121-120-118-117-376-377-375-669-686-668
0.0318433 329-124-123-110-111-376-377-375-334-349-670-385-668-686-669
0.0318433 329-124-123-121-120-118-117-376-375-669-686-668
0.031793 660-453-452-439-440-47-46-5-20-690-56-688-666
0.0311446 329-78-82-86-91-61-60-58-690-665-664-663-692-693-694-661
0.0310183 329-78-82-86-91-61-60-58-690-691-664-692-663-662-661
0.0310183 329-78-82-86-91-61-60-58-690-665-664-692-663-662-661
0.0308666 660-407-411-415-420-390-389-387-670-385-668-686-685-684-683-345-334-375-377-378-382-381-669
0.0308666 329-124-123-110-111-376-375-334-349-346-671-684-685-686-668-385-670-382-381-669
0.0308666 329-124-123-110-111-376-377-375-334-349-346-671-684-685-686-668-385-670-382-381-669
0.0308666 660-407-411-415-420-390-389-387-670-385-668-686-685-684-683-345-334-375-377-382-381-669
0.0307326 660-407-408-412-95-94-116-115-379-380-378-668
0.0307269 660-453-452-439-440-47-444-446-383-51-52-49-689-688
0.0307269 329-78-82-86-91-61-60-58-53-52-49-689-688
0.0307269 660-453-452-439-440-47-444-50-51-52-49-689-688
0.0307269 660-453-452-439-440-441-444-50-51-52-49-689-688
0.0307269 329-78-82-86-91-61-60-59-58-53-52-49-689-688
0.0307269 660-453-452-439-440-47-444-446-383-384-52-49-689-688
0.0307269 660-453-452-439-440-47-444-50-53-52-49-689-688
0.0307269 660-453-452-439-440-441-444-50-53-52-49-689-688
0.0307107 660-453-452-439-440-47-46-689-666-665-690-20-17-16-664-663
0.0307107 660-453-452-439-440-47-46-5-20-17-16-664-663
0.0304887 660-453-452-439-443-444-50-53-58-690-691
0.0300553 660-407-411-415-420-390-389-387-670-685-684-672-683-345-346-682
0.0300553 329-124-123-110-111-376-375-334-348-347-344-345-346-682
0.0298575 329-78-82-86-91-61-60-58-690-691-664-692-663
0.0298575 329-78-82-86-91-61-60-58-690-665-664-692-663
0.0298575 329-78-82-86-91-61-60-58-53-690-665-664-692-663
0.0298575 660-453-452-439-440-47-46-689-666-665-664-692-663
0.0298575 329-78-82-86-91-61-60-58-53-690-691-664-692-663
0.0298575 660-453-452-439-440-47-46-5-20-17-16-664-692-663
0.0298575 660-453-452-439-440-47-46-689-665-664-692-663
0.0298575 660-453-452-439-440-47-46-689-666-665-690-20-16-17-691-664-692-663
0.0298575 660-453-452-439-440-47-46-689-666-665-690-20-17-16-664-692-663
0.0298575 660-453-452-439-440-47-46-689-666-665-690-691-664-692-663
0.0298575 329-78-82-86-91-61-60-58-53-689-665-690-20-17-663-692-664
0.0298575 660-453-452-439-440-47-46-689-666-690-20-17-663-692-664
0.0298124 329-124-123-110-111-376-375-669-686-670-671-672-684-685
0.0298124 660-407-411-415-420-390-389-387-382-669-686-670-671-672-684-685
0.029721 329-78-82-86-91-61-60-58-57-55-56-688-666-689
0.029721 329-78-82-86-91-61-60-58-53-56-688-666-689
0.029721 660-453-452-439-440-441-444-50-53-690-56-688-666-689
0.029721 660-453-452-439-440-441-50-53-690-56-688-666-689
0.029721 329-78-82-86-91-61-60-58-53-690-56-688-666-689
0.029721 329-78-82-86-91-61-60-58-53-52-56-688-666-689
0.029721 660-453-452-439-440-47-48-53-690-56-688-666-689
0.029721 329-78-82-86-91-61-60-58-690-56-689-666-688
0.029721 660-453-452-439-440-47-444-446-383-51-49-52-56-689-666-688
0.029721 660-453-452-439-440-441-444-50-51-49-52-56-689-666-688
0.029721 660-453-452-439-440-47-444-446-49-52-56-689-666-688
0.029721 660-453-452-439-440-47-444-50-51-49-52-56-689-666-688
0.029721 329-78-82-86-91-61-60-59-58-690-56-688-666-689
0.029721 329-78-82-86-91-61-60-59-58-53-690-56-688-666-689
0.029721 329-78-82-86-91-61-60-58-690-56-688-666-689
0.029721 329-78-82-86-91-61-60-59-58-690-56-689-666-688
0.029721 660-453-452-439-440-441-444-47-48-53-690-56-688-666-689
0.029721 329-78-82-86-91-61-60-58-57-56-688-666-689
0.0296172 329-124-123-110-111-376-377-352-351-350-681-674-675-676-678
0.0296172 660-407-411-415-420-390-389-387-670-671-672-673-682-681-675-676
0.0296172 329-124-123-110-111-376-377-352-351-350-681-675-676
0.0296172 660-407-411-415-420-390-389-387-670-671-672-673-674-675-676-678
0.0294354 329-78-82-86-91-61-60-58-53-689-666-690-691-692-664-665
0.0294354 660-453-452-439-440-47-46-689-666-690-691-692-664-665
0.0289269 329-124-123-121-118-117-378-668-381-380-54-55-667
0.0288761 660-453-452-439-440-441-50-51-49-688-56-690-53-689
0.0288761 329-78-82-86-91-61-62-118-117-378-381-55-57-56-689-53-690
0.0288761 329-78-82-86-91-61-62-118-117-378-381-55-56-689-53-690
0.0288761 660-453-452-439-440-441-444-47-46-5-6-4-688-56-690-53-689
0.0288761 660-453-452-439-440-441-50-51-52-688-56-690-53-689
0.0288761 660-453-452-439-440-47-46-5-6-4-688-56-690-53-689
0.0288761 660-453-452-439-440-441-444-50-51-49-688-56-690-53-689
0.0288761 660-453-452-439-443-444-47-48-46-5-6-689-53-690
0.0288761 660-453-452-439-440-441-444-47-48-46-5-6-4-688-56-690-53-689
0.0288761 660-453-452-439-440-441-444-50-51-52-688-56-690-53-689
0.0288761 660-453-452-439-440-47-48-46-5-6-4-688-56-690-53-689
0.0288761 660-453-452-439-440-441-444-50-51-49-52-688-56-690-53-689
0.0288761 660-453-452-439-440-441-50-51-49-52-688-56-690-53-689
0.0285923 660-453-452-439-440-47-46-5-16-17-21-661-662-663
0.0285923 660-453-452-439-440-47-46-5-20-16-17-21-661-662-663
0.0285923 329-78-82-86-91-61-60-58-690-691-692-664-16-17-21-661-662-663
0.0284681 660-453-452-439-440-47-48-23-24-25-22-18-15-662
0.0284681 660-453-452-439-440-47-48-23-22-18-15-662
0.0284418 329-124-123-110-114-115-379-382-387-386-385-669-685-684-672-346-349-670-671
0.0284138 660-407-408-412-95-94-116-115-379-382-669-686-687-667-55-381-668
0.0284138 329-124-123-121-120-118-117-376-375-669-686-687-667-55-381-668
0.0284138 660-407-408-412-95-94-116-117-376-377-375-669-686-687-667-55-381-668
0.0284138 329-124-123-121-118-117-378-668-381-55-667
0.0284138 660-407-408-412-95-94-116-117-376-375-334-669-686-687-667-55-381-668
0.0284138 329-124-123-121-118-117-376-375-334-669-686-687-667-55-381-668
0.0284138 329-124-123-121-120-118-117-376-375-334-669-686-687-667-55-381-668
0.0284138 660-407-408-412-95-94-116-117-376-377-375-334-669-686-687-667-55-381-668
0.0284138 329-124-123-121-118-117-376-377-375-669-686-687-667-55-381-668
0.0284138 329-124-123-121-118-117-376-375-669-686-687-667-55-381-668
0.0284138 660-407-408-412-95-94-116-117-376-375-669-686-687-667-55-381-668
0.0284138 329-124-123-121-118-117-376-377-375-334-669-686-687-667-55-381-668
0.0283768 329-78-82-86-91-61-60-58-690-691-692-662-694
0.0283768 660-453-452-439-443-444-50-53-690-691-692-662-694
0.0282323 329-124-123-110-111-376-375-334-349-670-385-668-686
0.0280651 329-124-123-110-111-376-375-334-349-346-671-670-385-669
0.0280651 660-407-411-415-420-419-390-389-387-382-669-385-670
0.0280651 329-124-123-110-114-115-379-382-387-386-384-687-686-685-669-385-670
0.0280651 660-407-411-415-420-390-389-387-670-385-669
0.0280651 329-124-123-110-114-115-379-382-387-386-384-687-668-669-385-670
0.0280651 660-407-411-415-414-418-420-390-389-387-382-669-385-670
0.0280651 329-124-123-121-118-117-378-381-669-668-687-667
0.0280651 329-124-123-121-118-117-378-381-668-687-667
0.0280651 660-453-452-439-443-444-50-54-380-381-668-687-667
0.0280651 660-453-452-439-443-444-50-54-380-381-669-668-687-667
0.0280651 660-407-411-415-420-390-389-387-382-381-668-686-685-670-385-669
0.0280651 660-407-411-415-420-390-389-388-387-670-385-669
0.0280651 329-124-123-121-118-117-378-381-669-686-668-687-667
0.0280651 660-407-411-415-420-390-389-388-387-382-669-385-670
0.0280651 660-453-452-439-443-444-50-54-380-378-668-687-667
0.0280651 329-124-123-110-111-376-375-334-349-346-672-671-670-385-669
0.0280651 660-453-452-439-443-444-50-54-380-381-669-686-668-687-667
0.0280651 329-124-123-110-111-376-377-375-334-349-346-671-670-385-669
0.0280651 660-407-411-415-420-390-389-387-382-669-385-670
0.0280651 329-124-123-110-111-376-377-375-334-349-670-385-669
0.0280651 660-407-411-415-420-390-389-388-387-382-381-668-686-685-670-385-669
0.0280651 660-407-411-415-420-390-389-387-386-384-687-668-686-685-670-385-669
0.0280651 329-124-123-110-111-376-377-382-381-668-686-685-670-385-669
0.0280651 329-124-123-110-111-376-375-334-349-346-672-684-671-670-385-669
0.0280651 329-124-123-110-111-376-375-334-349-670-385-669
0.0279912 660-453-452-439-443-444-50-53-58-57-55-56-689-666-690
0.0279912 660-453-452-439-443-444-47-48-53-58-57-56-689-666-690
0.0279912 660-453-452-439-443-444-50-53-58-57-55-667-688-56-689-666-690
0.0279912 329-78-82-86-91-61-60-58-53-52-688-56-690-666-689
0.0279912 660-453-452-439-443-444-50-53-58-57-56-689-666-690
0.0279912 329-78-82-86-91-61-60-58-57-55-667-688-56-690-666-689
0.0279844 329-124-123-110-111-376-377-352-351-350-681-674-675-679-678-677-676
0.0279844 660-407-411-415-420-390-389-387-670-671-672-673-674-675-679-678-677-676
0.0279844 329-124-123-110-111-376-377-352-351-350-681-680-679-676-677-678
0.0279844 660-407-411-415-420-390-389-387-670-671-672-673-674-675-679-676-677-678
0.0279229 329-124-123-110-114-115-379-382-387-386-385-669-685-670-349-350-347-344-346-671-684-672
0.0279229 329-124-123-110-114-115-379-382-387-386-385-669-685-670-349-350-346-672-684-671
0.0279229 329-124-123-110-114-115-379-382-387-386-385-669-685-670-349-350-346-671-684-672
0.0279229 329-124-123-110-114-115-379-382-387-386-385-669-685-670-349-346-672-684-671
0.0279229 329-124-123-110-114-115-379-382-387-386-385-669-685-670-349-346-671-684-672
0.0279229 329-124-123-110-114-115-379-382-387-386-385-669-685-670-349-350-347-346-671-684-672
0.0279229 660-407-411-415-420-390-389-387-382-669-685-670-349-350-347-346-671-684-672
0.0279229 660-407-411-415-420-390-389-387-382-669-685-670-349-350-347-344-346-671-684-672
0.0279229 660-407-411-415-420-390-389-387-382-669-685-670-349-346-671-684-672
0.0279229 660-407-411-415-420-390-389-387-382-669-685-670-349-350-346-671-684-672
0.0279203 660-453-452-439-443-444-50-53-58-57-56-689-666-665-664-691-17-20-24-690
0.0279203 329-78-82-86-91-61-60-58-53-689-56-666-665-664-691-17-20-24-690
0.0278944 660-453-452-439-440-47-46-5-689-688-667-55-56-690-666
0.0278944 329-78-82-86-91-61-60-58-53-689-688-667-55-56-690-666
0.0278944 660-453-452-439-440-47-46-689-688-667-55-56-690-666
0.0278089 660-407-411-415-420-390-389-387-670-385-668-686-685-684-683-345-335-333-334-669
0.0276139 660-407-411-415-420-390-389-387-670-685-684-683-672-673-682-681-680
0.0275116 660-453-452-439-443-444-50-54-380-378-381-668-667
0.0274338 329-78-82-86-91-61-60-58-57-55-667-688-689
0.0273995 660-453-452-439-440-47-46-5-6-689
0.0273995 660-453-452-439-440-441-444-47-48-46-5-6-689
0.0273995 660-453-452-439-440-47-48-46-5-6-689
0.0273995 660-453-452-439-440-441-444-47-46-5-6-689
0.0273995 660-453-452-439-440-441-50-51-52-688-56-690-53-48-46-5-6-689
0.0273995 660-453-452-439-440-441-444-50-51-52-688-56-690-53-48-46-5-6-689
0.0273995 660-453-452-439-440-441-444-50-51-52-688-56-690-53-48-47-46-5-6-689
0.0273995 329-78-82-86-91-61-60-58-57-55-56-688-666-665-690-20-19-8-9-5-6-689
0.0272675 660-453-452-439-440-47-46-5-4-688
0.0271359 329-78-82-86-91-61-60-58-53-56-689
0.027135 329-78-82-86-91-61-60-58-690-20-17-692-664-663-691
0.027135 660-453-452-439-443-444-50-53-690-20-17-692-664-663-691
0.0270753 329-78-82-86-91-61-60-58-53-689-690-691
0.0270753 660-453-452-439-440-47-46-689-690-691-664
0.0270753 329-78-82-86-91-61-60-58-53-689-690-691-664
0.0269756 660-407-411-415-420-390-389-387-382-670-685-684-672-683
0.0269756 660-407-411-415-420-390-389-387-670-671-684-672-683
0.0269756 660-407-411-415-420-390-389-387-670-685-684-672-683
0.0269756 660-407-411-415-420-390-389-387-382-670-671-684-672-683
0.0269756 329-124-123-110-111-376-375-334-345-683-672-684
0.0266531 660-453-452-439-440-441-50-51-49-688-56-690-53-52-689
0.0266531 660-453-452-439-440-441-444-47-46-5-6-4-688-56-690-53-52-689
0.0266531 660-453-452-439-440-441-444-50-51-49-688-56-690-53-52-689
0.0266531 660-453-452-439-440-47-48-46-5-6-4-688-56-690-53-52-689
0.0266531 329-78-82-86-91-61-60-58-690-56-688-666-665-664-16-5-46-48-53-52-689
0.0266531 660-453-452-439-440-441-444-47-48-46-5-6-4-688-56-690-53-52-689
0.0266531 660-453-452-439-440-47-46-5-6-4-688-56-690-53-52-689
0.0266531 329-78-82-86-91-61-60-58-690-56-688-666-665-664-16-6-5-46-48-53-52-689
0.0266531 329-78-82-86-91-61-60-58-690-56-688-666-665-664-16-6-5-46-48-49-53-52-689
0.0264336 329-124-123-110-111-376-375-334-335-338-343-682-683
0.0263614 329-124-123-110-111-376-377-352-351-347-344-346-671-672-682-674
0.0263614 329-124-123-110-111-376-377-352-351-350-682-674
0.0263614 660-407-411-415-420-390-389-387-670-671-672-682-674
0.0263614 329-124-123-110-111-376-377-352-351-347-344-346-672-682-674
0.0263614 329-124-123-110-111-376-377-352-351-347-344-346-350-682-674
0.0262346 329-124-123-110-114-115-379-382-387-386-385-669-685-670-349-350-347-344-345-346-671
0.0261691 660-453-452-439-443-444-47-48-46-5-689-56-57-58-690
0.0261691 660-453-452-439-443-444-47-46-689-56-57-58-690
0.0261691 660-453-452-439-443-444-47-46-5-689-56-57-58-690
0.0261691 660-453-452-439-443-444-47-46-5-6-689-56-57-58-690
0.0261691 660-453-452-439-443-444-47-48-46-689-56-57-58-690
0.0261466 329-124-123-110-111-376-377-352-351-350-355-356-357-358-359-680
0.0260588 660-453-452-439-443-444-47-46-5-689-690
0.0260588 660-453-452-439-443-444-47-48-46-5-689-690
0.0260274 329-124-123-110-111-376-375-334-349-346-344-682-683
0.0259218 329-78-82-86-91-61-62-118-117-378-381-55-57-56-690
0.0257921 660-453-452-439-440-441-444-47-48-46-5-6-4-688-56-690-53-52-49-689
0.0257921 660-453-452-439-443-444-50-51-384-385-687
0.0257921 660-453-452-439-440-47-46-5-6-4-688-56-690-53-52-49-689
0.0257921 660-453-452-439-440-441-444-47-46-5-6-4-688-56-690-53-52-49-689
0.0257921 660-453-452-439-440-47-48-46-5-6-4-688-56-690-53-52-49-689
0.0257921 660-453-452-439-443-444-50-51-52-384-385-687
0.0257921 660-453-452-439-443-444-50-53-689-56-55-384-385-687
0.0257921 329-78-82-86-91-61-60-58-690-56-688-666-665-664-16-5-46-48-53-52-49-689
0.0257921 660-453-452-439-443-444-50-53-52-384-385-687
0.0257921 329-124-123-121-118-117-378-381-55-384-385-687
0.0257921 329-78-82-86-91-61-60-58-690-56-688-666-665-664-16-6-5-46-48-53-52-49-689
0.0257665 660-453-452-439-440-47-444-50-53-52-49-689-56-55-384-687-667-688
0.0257665 660-453-452-439-443-444-50-53-689-56-688-667-687
0.0257665 329-78-82-86-91-61-60-59-58-53-689-56-52-49-51-384-687-667-688
0.0257665 329-78-82-86-91-61-60-59-58-53-689-56-52-49-51-383-384-687-667-688
0.0257665 329-124-123-121-118-117-378-668-686-385-384-52-688-667-687
0.0257665 660-453-452-439-443-444-50-53-689-688-667-687
0.0257665 329-78-82-86-91-61-60-58-690-689-56-52-49-51-383-384-687-667-688
0.0257665 329-78-82-86-91-61-60-58-690-689-56-52-49-51-383-386-384-687-667-688
0.0257665 329-78-82-86-91-61-60-58-690-689-56-52-49-51-383-386-385-384-687-667-688
0.0257665 329-78-82-86-91-61-60-58-690-689-56-52-49-51-383-386-385-687-667-688
0.0257665 329-78-82-86-91-61-60-58-690-689-56-52-49-51-384-687-667-688
0.0257665 660-453-452-439-440-47-444-446-383-51-52-49-689-56-55-384-687-667-688
0.0257665 329-78-82-86-91-61-60-58-53-52-49-689-56-55-384-687-667-688
0.0257665 329-78-82-86-91-61-60-59-58-53-52-49-689-56-55-384-687-667-688
0.0257665 660-453-452-439-440-47-444-446-383-384-52-49-689-56-55-381-668-687-667-688
0.0257665 660-453-452-439-440-47-46-5-20-690-56-55-667-688-666
0.0257665 660-453-452-439-443-444-50-51-52-688-667-687
0.0257665 329-78-82-86-91-61-60-58-53-689-56-52-49-51-383-384-687-667-688
0.0257665 660-453-452-439-443-444-50-51-49-688-667-687
0.0257665 660-453-452-439-443-444-50-51-52-49-688-667-687
0.0257665 329-78-82-86-91-61-60-58-53-689-56-52-49-51-383-386-384-687-667-688
0.0257665 329-78-82-86-91-61-60-58-53-689-56-52-49-51-384-687-667-688
0.0257665 329-78-82-86-91-61-60-58-53-689-56-52-49-51-383-386-385-687-667-688
0.0257665 660-453-452-439-443-444-50-53-52-688-667-687
0.0257665 660-453-452-439-440-47-444-50-51-52-49-689-56-55-384-687-667-688
0.0257665 660-453-452-439-443-444-50-51-49-52-688-667-687
0.0257665 329-78-82-86-91-61-60-58-53-689-56-52-49-51-383-386-385-384-687-667-688
0.0257519 329-124-123-110-111-376-377-352-348-347-346-350-681
0.0256862 660-453-452-439-440-47-444-446-383-384-52-688
0.0256841 329-124-123-110-111-376-375-669-668-687-384-385-670-686
0.0256841 329-124-123-110-111-376-375-669-668-687-384-386-385-670-686
0.0256841 660-407-411-415-420-390-389-387-382-669-668-687-384-385-670-686
0.0255512 660-453-452-439-440-47-48-23-22-18-661-662
0.0254977 329-124-123-110-111-376-375-334-345-683-672-673-674-681-350-346-344-343-682
0.0254977 329-124-123-110-111-376-375-334-345-344-343-682
0.0254977 660-407-411-415-420-390-389-387-670-685-684-683-672-673-674-681-350-346-344-343-682
0.025427 660-407-411-415-420-390-389-388-387-382-381-378-668-669
0.0252835 660-407-411-415-420-390-389-387-382-669-685-670-671-672
0.0252835 329-124-123-110-114-115-379-382-387-386-385-669-685-670-671-672
0.0249876 329-124-123-110-111-376-377-375-334-349-346-672-671-670-686-669
0.0249876 329-124-123-110-111-376-375-334-349-346-672-684-671-670-686-669
0.0249876 329-124-123-110-114-115-379-382-387-386-384-687-668-385-669-686-670
0.0249876 329-124-123-110-114-115-379-382-387-386-384-687-668-669-686-670
0.0249876 329-124-123-110-114-115-379-382-387-386-384-385-669-686-670
0.0249876 329-124-123-110-114-115-379-382-387-386-385-669-686-670
0.0249776 660-453-452-439-440-47-48-53-689
0.0249776 660-453-452-439-440-441-444-47-48-53-689
0.0248825 660-453-452-439-443-444-47-48-53-58-57-56-690
0.0248825 660-453-452-439-443-444-50-53-58-57-56-690
0.0248673 660-407-408-412-95-94-116-117-376-375-334-333-668
0.0248673 329-124-123-121-118-117-376-375-334-333-668
0.0248673 329-124-123-121-118-117-376-377-375-334-333-668
0.0248673 329-124-123-121-120-118-117-376-375-334-333-668
0.0248673 660-407-408-412-95-94-116-117-376-377-375-334-333-668
0.02484 329-124-123-110-114-115-379-382-387-386-385-670
0.0246788 329-78-82-86-91-61-60-58-690-691-17-18-661
0.0246788 329-78-82-86-91-61-60-58-690-691-664-692-663-17-18-661
0.0246788 329-78-82-86-91-61-60-58-690-691-664-663-692-17-18-661
0.0246788 329-78-82-86-91-61-60-58-690-665-664-692-663-17-18-661
0.0246787 329-124-123-110-114-115-379-382-387-386-385-669-685-670-349-346-672-684-683-671
0.0246644 660-407-411-415-420-390-389-387-670-685-684-683-672-673-674-681-350-346-682
0.0246644 329-124-123-110-111-376-375-334-345-683-672-673-674-681-350-346-682
0.0246644 660-407-411-415-420-390-389-387-670-671-684-683-672-673-674-681-350-346-682
0.0246644 329-124-123-110-111-376-375-334-348-347-344-345-683-672-673-674-681-350-346-682
0.0246644 660-407-411-415-420-390-389-387-670-685-684-672-683-345-344-347-681-350-346-682
0.0245582 660-453-452-439-440-47-48-23-22-18-15-16-17-663-662
0.0243641 329-124-123-110-111-376-377-352-351-347-350-681-680
0.0243641 329-124-123-110-111-376-377-352-348-347-350-681-680
0.0243641 329-124-123-110-111-376-377-352-348-349-346-347-350-681-680
0.0242996 660-407-408-412-95-94-116-117-376-375-334-669-668
0.0242996 329-124-123-121-118-117-376-375-334-669-668
0.0242996 329-124-123-121-120-118-117-376-375-334-669-668
0.0242996 329-124-123-121-118-117-376-377-375-334-669-668
0.0242996 660-407-408-412-95-94-116-117-376-377-375-334-669-668
0.0242988 660-407-411-415-420-390-389-387-670-385-668-686-685-684-683-345-334-375-377-382-381-378-669
0.0242988 329-124-123-110-111-376-375-334-349-346-671-684-685-686-668-385-670-382-381-378-669
0.0242649 660-407-411-415-420-390-389-388-387-382-385-381-668-669
0.0242597 660-453-452-439-443-444-50-51-49-52-56-689-688-687
0.0242347 329-124-123-110-111-376-377-378-668-333-334-375-669
0.0242347 660-407-411-415-420-390-389-387-670-385-668-686-685-684-683-345-334-375-669
0.0242347 660-407-411-415-420-390-389-387-670-385-668-686-685-684-683-345-335-333-334-375-669
0.0242347 660-407-411-415-420-390-389-387-670-385-668-686-685-684-683-345-335-334-375-669
0.0242347 660-407-411-415-420-390-389-387-386-385-668-686-685-670-349-334-375-669
0.0242347 329-78-82-86-91-61-60-58-690-56-688-666-665-664-16-6-689
0.0242347 660-407-411-415-420-390-389-387-386-385-668-686-685-670-349-348-334-375-669
0.0242078 329-124-123-110-111-376-375-334-349-346-672-684-685-686-668-385-669
0.0242078 329-124-123-110-111-376-375-334-349-346-672-671-684-685-686-668-385-669
0.0242078 329-124-123-110-111-376-377-375-334-349-346-671-684-685-686-668-385-669
0.0242078 329-124-123-110-111-376-375-334-349-346-672-684-671-670-686-668-385-669
0.0242078 660-407-411-415-420-390-389-387-386-384-687-686-668-385-669
0.0242078 329-124-123-110-111-376-375-334-349-346-671-684-685-686-668-385-669
0.0242078 660-407-411-415-420-390-389-388-387-386-384-687-686-668-385-669
0.0239768 329-124-123-121-118-117-378-668-686-385-384-52-688-687
0.0239669 329-124-123-110-111-376-377-352-351-350-681-674-680-679
0.0239526 660-453-452-439-443-444-50-53-690-691-664-692-662-693
0.0239526 660-453-452-439-443-444-50-53-690-691-692-662-693
0.0239526 660-453-452-439-443-444-50-53-690-691-664-663-692-662-693
0.0239526 329-78-82-86-91-61-60-58-690-691-692-662-693
0.0239526 329-78-82-86-91-61-60-58-690-691-664-663-692-662-693
0.0239526 329-78-82-86-91-61-60-58-690-691-664-692-662-693
0.0239495 660-453-452-439-443-444-50-53-58-57-56-689-666-665-690-20-21-662-663-664-691-17-692
0.0239495 329-78-82-86-91-61-60-58-53-689-666-665-690-20-21-662-663-664-691-17-692
0.0239495 660-453-452-439-440-47-46-689-690-691-17-663
0.0239286 660-407-411-415-420-390-389-388-387-386-384-687-668-669
0.0239286 660-407-411-415-420-390-389-387-386-384-687-668-669
0.0237737 660-453-452-439-440-47-46-689-665-664-663
0.0237477 660-453-452-439-443-444-50-53-690-20-21-18-15-17-691
0.0236822 660-407-411-415-420-390-389-387-670-685-684-672-682-344-346-683
0.0236822 660-407-411-415-420-390-389-387-670-671-684-672-682-344-346-683
0.0236086 660-453-452-439-443-444-47-48-46-689-56-53-690
0.0235068 329-124-123-110-111-376-375-669-670-671-684
0.0235068 660-407-411-415-420-390-389-387-382-669-670-671-684
0.0235068 329-124-123-110-111-376-375-334-349-346-672-684-671-670-669
0.0233067 329-124-123-110-111-376-377-352-348-347-346-682-681
0.0233067 329-124-123-110-111-376-377-352-348-349-346-682-681
0.0232704 660-407-411-415-420-390-389-387-670-685-684-672-683-345-344-347-681-350-682
0.0232704 660-407-411-415-420-390-389-387-670-685-684-683-672-673-674-681-350-682
0.0232704 329-124-123-110-111-376-375-334-348-347-344-345-346-683-672-673-674-681-350-682
0.0232704 660-407-411-415-420-390-389-387-670-671-684-683-672-673-674-681-350-682
0.0232704 329-124-123-110-111-376-377-352-348-347-346-682-350-681
0.0232704 329-124-123-110-111-376-375-334-345-683-672-673-674-681-350-682
0.0232704 660-407-411-415-420-390-389-387-670-671-672-683-345-346-347-681-350-682
0.0232704 329-124-123-110-111-376-375-334-348-347-344-345-683-672-673-674-681-350-682
0.0231904 329-124-123-110-114-115-379-382-387-386-385-669-685-686-670-671
0.0231496 329-124-123-110-114-115-379-382-387-386-385-669-685-670-349-350-347-346-671
0.0231022 660-453-452-439-443-444-50-53-52-384-687
0.0230279 329-78-82-86-91-61-60-59-58-53-52-49-689-56-55-667-688
0.0230279 660-453-452-439-440-47-444-446-383-384-52-49-689-56-55-667-688
0.0230279 660-453-452-439-440-47-444-50-51-52-49-689-56-55-667-688
0.0230279 660-453-452-439-440-47-444-50-53-52-49-689-56-55-667-688
0.0230279 329-78-82-86-91-61-60-58-53-52-49-689-56-55-667-688
0.0230279 660-453-452-439-440-47-444-446-383-51-52-49-689-56-55-667-688
0.0227806 329-124-123-110-111-376-375-669-686-670-685
0.0227806 660-407-411-415-420-390-389-388-387-382-669-686-670-685
0.0227806 329-124-123-110-111-376-375-334-669-686-670-685
0.0227806 660-407-411-415-420-390-389-387-382-669-686-670-685
0.02252 329-78-82-86-91-61-60-58-690-691-692-664-16-17-21-662-663
0.02252 660-453-452-439-440-47-46-5-16-17-21-662-663
0.02252 660-453-452-439-440-47-46-5-20-16-17-21-662-663
0.0224515 660-453-452-439-443-444-50-53-58-57-56-689-666-665-664-692-691-690
0.0224515 660-453-452-439-443-444-50-53-58-57-55-667-688-56-689-666-665-664-692-691-690
0.0224515 660-453-452-439-443-444-50-53-58-57-55-667-666-665-664-692-691-690
0.0224515 660-453-452-439-443-444-50-53-58-57-55-56-689-666-665-664-692-691-690
0.0224515 329-78-82-86-91-61-60-59-58-53-689-56-666-665-664-692-691-690
0.0224515 329-78-82-86-91-61-60-58-53-689-56-666-665-664-692-691-690
0.0224515 329-78-82-86-91-61-60-58-53-689-666-665-690-691-692
0.0224515 660-453-452-439-443-444-50-53-58-57-56-689-666-665-690-691-692
0.022321 329-124-123-121-118-117-376-377-378-381-669-686-687-667-55-384-386-385-668
0.022321 660-407-408-412-95-94-116-115-379-380-378-381-669-686-687-667-55-384-386-385-668
0.022321 660-407-408-412-95-94-116-117-378-381-669-686-687-667-55-384-386-385-668
0.022321 660-407-408-412-95-94-116-115-379-382-381-669-686-687-667-55-384-386-385-668
0.022321 660-407-408-412-95-94-116-115-379-380-381-669-686-687-667-55-384-386-385-668
0.022321 660-407-408-412-95-94-116-115-117-378-381-669-686-687-667-55-384-386-385-668
0.022321 660-407-408-412-95-94-116-117-376-377-378-381-669-686-687-667-55-384-386-385-668
0.022321 329-124-123-121-118-117-378-381-669-686-687-667-55-384-386-385-668
0.0222543 329-124-123-110-111-376-377-352-348-349-350-682-681-359-680
0.0222543 329-124-123-110-111-376-377-352-351-347-350-682-681-359-680
0.0222543 329-124-123-110-111-376-377-352-351-347-681-359-680
0.0222543 660-407-411-415-420-390-389-387-670-685-684-683-682-681-359-680
0.0222543 660-407-411-415-420-390-389-387-670-685-684-683-682-674-681-359-680
0.0222543 329-124-123-110-111-376-377-352-351-347-350-682-674-681-359-680
0.0222543 329-124-123-110-111-376-377-352-351-350-681-359-680
0.0222543 329-124-123-110-111-376-377-352-348-347-350-682-674-681-359-680
0.0222543 329-124-123-110-111-376-377-352-351-347-350-681-359-680
0.0222543 660-407-411-415-420-390-389-387-670-349-350-682-674-675-680-359-681
0.0222543 329-124-123-110-111-376-377-352-348-347-681-359-680
0.0222543 329-124-123-110-111-376-377-352-348-347-350-682-681-359-680
0.0222543 329-124-123-110-111-376-377-352-348-347-350-681-359-680
0.0222543 660-407-411-415-420-390-389-387-670-349-346-682-674-675-680-359-681
0.0222543 660-407-411-415-420-390-389-387-670-685-684-683-672-682-674-681-359-680
0.0222543 329-124-123-110-111-376-377-352-348-347-350-682-674-675-680-359-681
0.0222543 329-124-123-110-111-376-377-352-348-347-346-682-674-675-680-359-681
0.0222543 660-407-411-415-420-390-389-387-670-685-684-683-672-682-674-675-680-359-681
0.0222543 329-124-123-110-111-376-377-352-348-347-346-350-682-674-675-680-359-681
0.0222543 660-407-411-415-420-390-389-387-670-685-684-683-672-682-681-359-680
0.0222543 660-407-411-415-420-390-389-387-670-685-684-683-672-673-682-674-675-680-359-681
0.0222543 329-124-123-110-111-376-377-352-351-350-682-674-675-680-359-681
0.0222543 329-124-123-110-111-376-377-352-351-347-350-682-674-675-680-359-681
0.0222543 329-124-123-110-111-376-377-352-348-349-350-681-359-680
0.0222543 329-124-123-110-111-376-377-352-348-349-350-682-674-681-359-680
0.0222543 660-407-411-415-420-390-389-387-670-685-684-683-682-674-675-680-359-681
0.0222467 329-124-123-121-118-117-378-668-381-380-55-667
0.0221619 660-453-452-439-440-441-444-47-48-46-689
0.0221619 660-453-452-439-440-47-48-46-689
0.0221363 660-453-452-439-443-444-50-53-58-57-56-689-690-691
0.0220158 329-124-123-110-111-376-375-334-348-344-682
0.0219178 329-124-123-110-111-376-377-352-351-350-681-674-675-679-676
0.0219178 660-407-411-415-420-390-389-387-670-671-672-673-682-681-675-679-676
0.0219178 660-453-452-439-440-47-46-689-666-690-665
0.0219178 660-453-452-439-440-47-46-5-689-666-690-665
0.0219178 329-124-123-110-111-376-377-352-351-350-681-675-679-676
0.0219178 329-124-123-110-111-376-377-352-351-350-682-674-675-679-676
0.0219178 660-407-411-415-420-390-389-387-670-671-672-673-682-674-675-679-676
0.0219178 329-78-82-86-91-61-60-58-53-689-666-690-665
0.0219178 660-407-411-415-420-390-389-387-670-671-672-673-674-675-679-676
0.0219178 329-78-82-86-91-61-60-59-58-53-689-666-690-665
0.0219178 660-407-411-415-420-390-389-387-670-671-672-673-682-681-674-675-679-676
0.0219001 660-407-411-415-420-390-389-387-670-671-672-673-682-674-675
0.0216336 329-124-123-110-111-376-375-334-345-346-672-684
0.0216336 660-407-411-415-420-390-389-387-382-669-686-685-670-349-346-672-684
0.0214384 660-407-411-415-420-390-391-447-446-49-52-384-385-382-670
0.0214384 329-124-123-110-114-115-379-380-381-385-382-670
0.0213645 329-124-123-110-114-115-379-382-670-671-672-682-673
0.0213645 660-407-411-415-420-390-389-387-670-671-346-672-682-673
0.0213645 660-407-411-415-420-390-389-387-670-671-672-682-673
0.0213645 329-124-123-110-114-115-379-382-670-671-346-672-682-673
0.0213564 329-124-123-110-114-115-379-382-387-386-384-385-669-686-685-684-672-671-670
0.0213564 660-407-411-415-420-390-389-387-382-669-385-686-685-684-672-671-670
0.0213564 329-124-123-110-114-115-379-382-387-386-385-669-686-685-684-672-671-670
0.0213534 660-453-452-439-443-444-47-48-53-58-57-55-56-690
0.0213534 660-453-452-439-443-444-50-53-58-57-55-56-690
0.0213438 329-78-82-86-91-61-60-58-57-55-56-688-666-665-690-20-19-8-9-5-689
0.0212679 329-78-82-86-91-61-60-58-690-665-689-666
0.0212679 329-78-82-86-91-61-60-58-53-690-665-689-666
0.0212679 329-78-82-86-91-61-60-58-53-690-666-689-665
0.0212679 660-453-452-439-440-47-46-5-20-690-666-689-665
0.0212679 329-78-82-86-91-61-60-59-58-690-666-689-665
0.0212679 329-78-82-86-91-61-60-58-690-666-689-665
0.0212584 660-453-452-439-440-441-444-47-46-689
0.0212448 660-453-452-439-440-47-48-23-22-18-15-16-663-692-662
0.0212448 660-453-452-439-440-47-46-5-20-16-17-21-661-694-693-662-692-663
0.0212448 660-453-452-439-440-47-46-5-20-16-17-21-661-694-662-692-663
0.0212448 329-78-82-86-91-61-60-58-53-690-665-664-663-692-662
0.0212448 660-453-452-439-440-47-46-5-20-16-17-21-661-662-692-663
0.0212448 660-453-452-439-440-47-46-5-16-17-21-662-692-663
0.0212448 660-453-452-439-440-47-46-5-20-16-17-21-662-692-663
0.0212448 660-453-452-439-440-47-48-23-22-18-15-16-17-663-692-662
0.0212448 660-453-452-439-440-47-46-5-16-17-21-661-694-693-662-692-663
0.0212448 329-78-82-86-91-61-60-58-690-665-664-663-692-662
0.0212448 329-78-82-86-91-61-60-58-690-691-664-663-692-662
0.0212448 660-453-452-439-440-47-46-5-16-17-21-661-694-662-692-663
0.0212448 660-453-452-439-440-47-46-5-16-17-21-661-662-692-663
0.0211313 660-453-452-439-440-47-46-689-666-665-690-20-16-17-691-664-663
0.0210227 660-453-452-439-443-444-50-53-689-56-55-384-687
0.0210227 329-124-123-121-118-117-378-381-55-384-687
0.0209827 329-78-82-86-91-61-60-58-690-20-21-18-17-691
0.0209827 660-453-452-439-443-444-50-53-690-20-21-18-17-691
0.0208571 660-407-411-415-420-390-389-387-382-670-686-669-685
0.0208571 329-124-123-110-111-376-375-334-349-670-685-669-686
0.0208571 660-407-411-415-420-390-389-387-670-686-669-685
0.0208571 660-407-411-415-420-390-389-387-670-685-669-686
0.0208571 660-407-411-415-420-390-389-387-382-670-685-669-686
0.0208571 660-407-411-415-420-390-389-388-387-670-686-669-685
0.0208571 329-124-123-110-111-376-375-334-349-670-686-669-685
0.0208389 329-124-123-121-118-117-378-381-385-686-669-668-687
0.0207167 329-124-123-110-111-376-377-352-351-350-355-356-357-680
0.0207081 329-124-123-110-114-115-379-382-387-386-384-687-668-686-670
0.0206496 329-78-82-86-91-61-60-59-58-53-689-666-665
0.0206496 329-78-82-86-91-61-60-58-53-689-666-665
0.0206397 329-124-123-110-111-376-375-334-348-347-344-345-683-672-682
0.0206397 329-124-123-110-111-376-375-334-335-338-344-345-346-682-672-683
0.0206397 329-124-123-110-111-376-375-334-335-338-344-682-672-683
0.0206397 329-124-123-110-111-376-375-334-335-338-343-682-672-683
0.0206397 329-124-123-110-111-376-375-334-348-344-345-683-672-682
0.0206397 329-124-123-110-111-376-375-334-335-345-346-682-672-683
0.0206397 660-407-411-415-420-390-389-387-382-670-685-684-683-672-682
0.0206397 329-124-123-110-111-376-375-334-348-347-344-345-346-683-672-682
0.0206397 329-124-123-110-111-376-375-334-335-338-343-344-682-672-683
0.0206397 329-124-123-110-111-376-375-334-348-347-343-344-345-683-672-682
0.0206397 329-124-123-110-111-376-375-334-335-338-343-344-345-346-682-672-683
0.0206397 329-124-123-110-111-376-375-334-345-346-682-672-683
0.0206397 660-407-411-415-420-390-389-387-670-671-684-683-672-682
0.0206397 329-124-123-110-111-376-375-334-345-683-672-682
0.0206397 660-407-411-415-420-390-389-387-670-685-684-683-672-682
0.0205793 660-407-408-412-95-94-116-115-379-382-381-668
0.020573 660-453-452-439-440-47-48-23-24-25-22-18-14-15-662
0.020573 660-453-452-439-440-47-48-23-22-18-14-15-662
0.0205604 660-453-452-439-443-444-50-53-58-57-56-689-666-665-664-692-691-17-20-690
0.0205604 660-453-452-439-443-444-50-53-58-57-55-56-689-666-665-664-692-691-17-20-690
0.0205604 660-453-452-439-443-444-50-53-58-57-55-56-689-666-665-664-691-17-20-690
0.0205604 660-453-452-439-443-444-50-53-58-57-56-689-666-665-664-691-17-20-690
0.0205604 329-78-82-86-91-61-60-58-53-689-56-666-665-664-691-17-20-690
0.0205604 329-78-82-86-91-61-60-58-53-689-56-666-665-664-692-691-17-20-690
0.0205604 329-78-82-86-91-61-60-58-690-20-17-691
0.0205604 329-78-82-86-91-61-60-58-53-690-20-17-691
0.0205604 660-453-452-439-443-444-50-53-58-690-20-17-691
0.0205604 329-78-82-86-91-61-60-58-53-689-690-20-17-691
0.0205604 660-453-452-439-443-444-50-53-690-20-17-691
0.0205275 329-124-123-110-111-376-377-352-348-349-346-350-682-674-675-681-680
0.0203622 660-453-452-439-440-47-46-5-16-17-21-661-694-662-663
0.0203622 660-453-452-439-440-47-46-5-20-16-17-21-661-694-662-663
0.0203112 329-124-123-110-111-376-377-352-351-347-344-346-671-672-683-682-674
0.0203112 660-407-411-415-420-390-389-387-670-671-684-672-683-682-674
0.0203112 329-124-123-110-111-376-377-352-351-347-344-346-672-683-682-674
0.0203112 660-407-411-415-420-390-389-387-670-685-684-672-683-682-674
0.020243 329-78-82-86-91-61-60-58-690-56-688-666-665-664-16-6-5-46-48-49-53-689
0.0202336 329-124-123-110-114-115-379-382-387-386-384-385-670
0.0200437 329-78-82-86-91-61-60-58-53-689-666-665-690-20-21-662-15-17-663-691-692
0.0199598 329-124-123-110-111-376-375-334-345-346-671-684
0.0198621 329-78-82-86-91-61-60-58-690-691-664-692-662
0.0198621 329-78-82-86-91-61-60-58-53-690-665-664-692-662
0.0198621 329-78-82-86-91-61-60-58-690-665-664-692-662
0.0197219 329-78-82-86-91-61-60-58-690-665-664-692-662-21-18-661
0.0197219 329-78-82-86-91-61-60-58-690-665-664-663-692-693-662-21-18-661
0.0197219 329-78-82-86-91-61-60-58-690-691-664-663-692-662-21-18-661
0.0197219 329-78-82-86-91-61-60-58-690-691-664-692-662-21-18-661
0.0197219 329-78-82-86-91-61-60-58-690-665-664-692-663-662-21-18-661
0.0197219 329-78-82-86-91-61-60-58-690-665-664-663-692-693-694-662-21-18-661
0.0197219 660-453-452-439-440-47-48-23-24-25-26-27-28-29-31-32-33-37-22-21-18-661
0.0197219 329-78-82-86-91-61-60-58-690-691-664-692-663-662-21-18-661
0.0197219 329-78-82-86-91-61-60-58-690-691-664-663-662-21-18-661
0.0197088 660-407-411-415-420-390-389-387-670-671-672-683-345-346-350-682
0.0195393 329-124-123-110-114-115-379-382-387-670-671
0.0195393 329-78-82-86-91-61-60-58-53-690-691
0.0195384 660-407-411-415-420-390-389-388-387-382-381-669-686
0.0194138 660-407-411-415-420-390-389-387-670-685-684-683-672-673-682-674-681-680
0.0194138 660-407-411-415-420-390-389-387-670-349-350-682-674-681-680
0.0194138 660-407-411-415-420-390-389-387-670-685-684-683-682-674-681-680
0.0194138 329-124-123-110-111-376-377-352-348-347-350-682-674-681-680
0.0194138 329-124-123-110-111-376-377-352-348-349-350-682-674-681-680
0.0194138 329-124-123-110-111-376-377-352-351-347-350-682-674-681-680
0.0194138 660-407-411-415-420-390-389-387-670-685-684-683-672-682-674-681-680
0.0194138 329-124-123-110-111-376-377-352-348-349-346-347-350-682-674-681-680
0.0194138 329-124-123-110-111-376-377-352-348-349-346-350-682-674-681-680
0.0193355 329-78-82-86-91-61-60-59-58-690-56-689-666-667-687-384-52-688
0.0193355 329-78-82-86-91-61-60-58-690-56-689-666-667-687-384-52-688
0.0192767 329-78-82-86-91-61-60-58-57-56-689
0.0191886 329-124-123-121-118-117-378-381-668-687
0.0191543 329-124-123-110-114-115-379-382-387-386-385-669-685-670-349-350-346-671
0.0191298 329-124-123-110-114-115-379-382-387-386-385-669-685-670-349-350-347-344-346-671
0.0190579 329-124-123-121-120-118-117-376-377-375-669-668
0.0190579 329-124-123-121-118-117-376-377-375-669-668
0.0190579 660-407-408-412-95-94-116-117-376-377-375-669-668
0.0190397 329-124-123-121-118-117-115-379-380-381-55-668-667
0.0190255 660-453-452-439-440-47-48-23-22-18-15-16-663-692-693-694-661-21-662
0.0190255 329-78-82-86-91-61-60-58-690-691-664-663-662-21-661
0.0190255 329-78-82-86-91-61-60-58-690-691-664-692-663-662-21-661
0.0190255 329-78-82-86-91-61-60-58-690-665-664-663-692-693-694-662-21-661
0.0190255 329-78-82-86-91-61-60-58-690-665-664-663-692-693-694-661-21-662
0.0190255 329-78-82-86-91-61-60-58-690-691-664-692-662-21-661
0.0190255 329-78-82-86-91-61-60-58-690-665-664-663-692-693-662-21-661
0.0190255 329-78-82-86-91-61-60-58-690-691-664-663-692-693-694-661-21-662
0.0190255 329-78-82-86-91-61-60-58-690-691-664-663-692-662-21-661
0.0190255 660-453-452-439-440-47-48-23-22-18-15-16-17-663-692-693-694-661-21-662
0.0190255 329-78-82-86-91-61-60-58-690-665-664-692-662-21-661
0.0190255 329-78-82-86-91-61-60-58-690-665-664-692-663-662-21-661
0.0190149 329-124-123-110-111-376-377-352-351-347-681
0.0190149 660-407-411-415-420-390-389-387-386-384-687-686-668-385-670-685-669
0.0190149 329-78-82-86-91-61-60-58-53-689-666-665-690-20-21-662-15-17-663-692
0.0189764 660-453-452-439-443-444-50-54-380-381-55-667
0.0189222 329-78-82-86-91-61-60-58-690-691-17-21-662-15-14-18-661
0.0189222 329-78-82-86-91-61-60-58-690-691-664-692-663-17-21-662-15-14-18-661
0.0188886 660-407-411-415-420-390-389-387-670-671-672-682-674-681-675
0.0188886 660-407-411-415-420-390-389-387-670-671-672-682-673-674-681-675
0.0188886 660-407-411-415-420-390-389-387-670-671-672-673-682-674-681-675
0.0188886 329-124-123-110-111-376-377-352-351-350-682-673-674-681-675
0.0188886 660-407-411-415-420-390-389-387-670-671-672-673-674-681-675
0.0188886 329-124-123-110-111-376-377-352-351-350-682-674-681-675
0.0188011 329-78-82-86-91-61-60-58-53-690-666
0.0187998 329-124-123-110-111-376-375-334-348-347-344-345-683-682
0.0187998 329-124-123-110-111-376-375-334-348-347-343-344-345-683-682
0.0187998 329-124-123-110-111-376-375-334-348-344-345-683-682
0.0186997 660-407-411-415-420-390-389-387-670-671-684-683-672-673-682-674
0.0185479 660-453-452-439-440-441-50-51-52-688-689
0.0185479 660-453-452-439-440-441-444-50-51-52-688-689
0.0185444 329-124-123-110-111-376-377-352-353-355-350-681
0.0185255 329-124-123-121-118-117-376-377-378-381-669-686-687-667-55-668
0.0185255 660-407-408-412-95-94-116-115-379-380-378-381-669-686-687-667-55-668
0.0185255 660-407-408-412-95-94-116-117-378-381-669-686-687-667-55-668
0.0185255 660-407-408-412-95-94-116-115-379-380-381-669-686-687-667-55-668
0.0185255 329-124-123-121-120-118-117-378-381-669-686-687-667-55-668
0.0185255 660-407-408-412-95-94-116-115-117-378-381-669-686-687-667-55-668
0.0185255 660-407-408-412-95-94-116-115-379-382-381-669-686-687-667-55-668
0.0185255 660-407-408-412-95-94-116-117-376-377-378-381-669-686-687-667-55-668
0.0185255 329-124-123-121-118-117-378-381-669-686-687-667-55-668
0.0184832 660-407-411-415-420-390-389-387-670-349-346-344-682-681
0.0184758 660-407-411-415-420-390-389-388-387-382-385-668-669
0.0184758 329-124-123-110-111-376-377-375-334-349-346-672-671-670-385-668-669
0.0184684 329-124-123-110-111-376-375-334-345-344-343-347-681-682
0.0183647 329-78-82-86-91-61-60-59-58-53-52-689-666
0.0182869 660-453-452-439-440-441-50-51-52-688-56-690-53-48-47-46-689
0.0182869 660-453-452-439-440-441-444-50-51-52-688-56-690-53-48-47-46-689
0.018017 329-124-123-110-114-115-379-382-387-386-385-669-670-685-684-671
0.018017 660-407-411-415-420-390-389-388-387-670-685-684-671
0.018017 660-407-411-415-420-390-389-387-670-685-684-671
0.018017 329-124-123-110-114-115-379-382-670-685-684-671
0.018017 660-407-411-415-420-390-389-387-382-669-670-685-684-671
0.018017 660-407-411-415-420-390-389-387-382-670-685-684-671
0.018017 329-124-123-110-114-115-379-382-387-386-385-670-685-684-671
0.018017 660-407-411-415-420-390-389-388-387-382-669-670-685-684-671
0.018017 660-407-411-415-420-390-389-388-387-382-670-685-684-671
0.018017 329-124-123-110-114-115-379-382-387-670-685-684-671
0.018017 660-407-411-415-420-390-389-387-382-669-385-670-685-684-671
0.0180155 660-453-452-439-443-444-50-53-58-690-20-21-17-691
0.0180155 329-78-82-86-91-61-60-58-53-689-690-20-21-17-691
0.0180155 329-78-82-86-91-61-60-58-690-20-21-17-691
0.0180155 329-78-82-86-91-61-60-58-53-690-20-21-17-691
0.0180155 660-453-452-439-443-444-50-53-690-20-21-17-691
0.0179915 329-78-82-86-91-61-60-58-690-691-664-663-662
0.0179915 329-78-82-86-91-61-60-58-53-690-691-664-663-662
0.017977 329-124-123-110-111-376-377-352-348-349-350-681
0.0179205 329-124-123-110-111-376-377-378-668-333-335-334-669
0.0178975 660-453-452-439-440-441-50-51-49-688-689
0.0178975 660-453-452-439-440-441-444-50-51-49-688-689
0.0177773 660-453-452-439-440-47-46-689-666-690-20-17-692-664
0.0177773 329-78-82-86-91-61-60-58-53-689-665-690-20-17-692-664
0.0177668 660-453-452-439-443-444-47-48-53-690
0.0177006 329-124-123-110-114-115-379-382-387-386-385-669-670-671
0.0176784 329-124-123-121-118-117-378-381-385-686-687
0.0176736 660-453-452-439-443-444-50-53-690-691-664-692-663-662-693
0.0176736 329-78-82-86-91-61-60-58-690-691-664-692-663-662-693
0.0176689 329-124-123-110-114-115-379-380-381-385-386-387-670
0.0176689 660-407-411-415-420-390-391-447-446-49-52-384-385-386-387-670
0.0176286 329-78-82-86-91-61-60-58-53-689-666-690-691-692
0.0176286 660-453-452-439-443-444-50-53-58-57-56-689-666-690-691-692
0.0175895 660-453-452-439-440-47-46-5-4-6-689-688
0.0174608 329-124-123-110-111-376-377-352-351-350-681-674-675-679
0.0174527 660-407-408-412-95-94-116-117-376-375-334-669-686-687-667-55-381-378-382-387-386-384-385-668
0.0174527 329-124-123-121-118-117-376-375-669-686-687-667-55-381-378-382-387-386-384-385-668
0.0174527 329-124-123-121-118-117-376-377-375-334-669-686-687-667-55-381-378-382-387-386-384-385-668
0.0174527 329-124-123-121-118-117-376-375-334-669-686-687-667-55-381-378-382-387-386-384-385-668
0.0174527 660-407-408-412-95-94-116-117-376-377-375-334-669-686-687-667-55-381-378-382-387-386-384-385-668
0.0174527 329-124-123-121-118-117-376-377-375-669-686-687-667-55-381-378-382-387-386-384-385-668
0.0174527 660-407-408-412-95-94-116-117-376-377-375-669-686-687-667-55-381-378-382-387-386-384-385-668
0.0174339 660-407-411-415-420-390-389-387-670-671-684-672-682
0.0174339 660-407-411-415-420-390-389-387-670-685-684-672-682
0.0174339 660-407-411-415-420-390-389-387-382-670-685-684-672-682
0.017241 329-124-123-110-111-376-377-352-348-349-350-682-681-680
0.017241 329-124-123-110-111-376-377-352-348-347-350-682-681-680
0.017241 329-124-123-110-111-376-377-352-351-347-350-682-681-680
0.017241 329-124-123-110-111-376-377-352-348-349-346-347-350-682-681-680
0.017241 660-407-411-415-420-390-389-387-670-349-350-682-681-680
0.017241 329-124-123-110-111-376-377-352-348-349-346-350-682-681-680
0.0172372 329-124-123-110-114-115-379-382-387-386-384-385-669-686-685-684-672-671-346-349-670
0.0172372 329-124-123-110-114-115-379-382-387-386-384-385-669-686-685-684-671-346-349-670
0.0172372 329-124-123-110-114-115-379-382-387-386-385-669-686-685-684-672-671-346-349-670
0.0172372 660-407-411-415-420-390-389-387-382-669-385-686-685-684-672-671-346-349-670
0.0172372 329-124-123-110-114-115-379-382-387-386-385-669-685-670-349-346-671
0.0172372 329-124-123-110-114-115-379-382-387-386-385-669-686-685-684-671-346-349-670
0.0172372 660-407-411-415-420-390-389-387-382-669-385-686-685-684-671-346-349-670
0.0171726 660-407-411-415-420-390-389-388-387-386-385-669
0.0171726 660-407-411-415-420-390-389-387-386-385-669
0.0171232 329-78-82-86-91-61-60-58-53-52-688-56-690-665-666-689
0.0167533 329-124-123-110-114-115-379-382-670-671-346-683-672
0.0167533 329-124-123-110-114-115-379-382-387-386-385-669-685-670-671-346-683-672
0.0167533 329-124-123-110-114-115-379-382-387-386-385-669-670-671-346-683-672
0.0167533 660-407-411-415-420-390-389-387-670-671-346-683-672
0.0167533 329-124-123-110-114-115-379-382-387-670-671-346-683-672
0.0167533 329-124-123-110-114-115-379-382-387-386-385-670-671-346-683-672
0.0167533 660-407-411-415-420-390-389-387-382-669-670-671-346-683-672
0.0167533 660-407-411-415-420-390-389-387-382-669-685-670-671-346-683-672
0.0167533 660-407-411-415-420-390-389-387-382-670-671-346-683-672
0.0166533 329-78-82-86-91-61-60-58-57-55-667-666-688-56-690-665-689
0.0166498 660-407-411-415-420-390-389-387-670-685-684-672-683-345-344-346-682
0.0165524 329-124-123-110-111-376-375-334-348-344-345-346-672-682
0.0165426 329-78-82-86-91-61-60-58-57-55-56-689
0.0163403 660-407-411-415-420-390-389-387-382-670-671-672-682
0.0163403 660-407-411-415-420-390-389-387-670-671-672-682
0.0162542 329-78-82-86-91-61-60-58-690-689-56-52-49-51-383-386-385-687-688
0.0162542 329-78-82-86-91-61-60-58-53-689-56-52-49-51-383-386-385-687-688
0.0162321 660-407-408-412-95-94-116-115-379-380-378-381-669-686-687-667-55-384-385-668
0.0162321 660-407-408-412-95-94-116-117-376-377-378-381-669-686-687-667-55-384-385-668
0.0162321 660-407-408-412-95-94-116-117-378-381-669-686-687-667-55-384-385-668
0.0162321 660-407-408-412-95-94-116-115-117-378-381-669-686-687-667-55-384-385-668
0.0162321 329-124-123-121-118-117-378-381-669-686-687-667-55-384-385-668
0.0162321 660-407-408-412-95-94-116-115-379-382-381-669-686-687-667-55-384-385-668
0.0162321 660-407-408-412-95-94-116-115-379-380-381-669-686-687-667-55-384-385-668
0.0162321 329-124-123-121-118-117-376-377-378-381-669-686-687-667-55-384-385-668
0.0162262 660-407-411-415-420-390-389-387-382-670-671-684-683-682
0.0161548 660-453-452-439-440-47-46-5-689-666
0.0160477 660-407-411-415-420-390-389-387-382-669-670-671
0.0160477 660-407-411-415-420-390-389-388-387-382-669-670-671
0.0160402 660-453-452-439-440-47-48-23-22-18-15-16-663-662
0.0159971 329-78-82-86-91-61-60-58-57-55-56-688-666-665-690-20-19-8-9-6-689
0.0159421 329-78-82-86-91-61-60-58-690-691-664-692-663-17-20-21-661
0.0158899 329-124-123-110-114-115-379-382-387-386-385-669-685-670-349-350-347-344-345-346-672
0.0158899 660-407-411-415-420-390-389-387-382-669-685-670-349-350-347-344-345-346-672
0.0157581 329-124-123-121-118-117-378-668-686-385-384-52-49-688-687
0.0157581 660-453-452-439-443-444-50-51-52-49-688-687
0.0157416 660-453-452-439-440-47-46-5-20-17-663
0.0157206 329-124-123-110-111-376-377-352-351-347-344-346-671-672-673-674
0.015663 660-407-411-415-420-390-389-387-670-671-672-673-674-681-675-679
0.0156552 329-124-123-110-111-376-377-382-669
0.0155944 660-407-411-415-420-390-389-387-670-685-684-683-672-673-674-681-680
0.0154751 329-78-82-86-91-61-60-58-690-691-664-692-663-17-20-19-18-21-661
0.0154288 329-124-123-110-111-376-375-334-348-344-345-346-350-681-674-673-682
0.0153642 660-453-452-439-443-444-47-48-53-58-57-55-667-56-690
0.0153413 329-124-123-110-111-376-377-352-348-349-346-347-681-680
0.0152215 660-453-452-439-443-444-50-53-58-57-56-689-666-665-664-691-17-21-20-690
0.0152215 660-453-452-439-443-444-50-53-58-57-56-689-666-665-664-692-691-17-21-20-690
0.0152215 329-78-82-86-91-61-60-58-53-689-56-666-665-664-691-17-21-20-690
0.0152215 329-78-82-86-91-61-60-58-53-689-56-666-665-664-692-691-17-21-20-690
0.0151926 329-124-123-121-118-117-115-379-380-381-669-668-667
0.0151926 660-453-452-439-443-444-50-54-380-381-669-668-667
0.0151926 329-124-123-121-118-117-378-381-669-668-667
0.0151926 660-453-452-439-443-444-50-54-380-378-381-669-668-667
0.0151916 329-124-123-110-111-376-377-352-351-347-344-346-350-681-674
0.0151142 329-124-123-110-111-376-377-352-351-347-344-682-674
0.0150436 329-124-123-110-111-376-377-352-351-347-344-346-682-674
0.0150193 329-124-123-110-114-115-379-382-670-671-346-672-673
0.0150193 660-407-411-415-420-390-389-387-670-671-346-672-673
0.0150122 329-78-82-86-91-61-60-59-58-53-689-666
0.0150122 329-78-82-86-91-61-60-58-53-689-666
0.0149444 329-78-82-86-91-61-60-58-690-689-56-52-49-51-383-386-384-688
0.0149444 329-78-82-86-91-61-60-58-53-689-56-52-49-51-383-386-384-688
0.0148351 660-453-452-439-440-47-444-446-49-52-56-689-666-667-687-384-688
0.0148351 660-453-452-439-440-47-444-446-383-51-49-52-56-689-666-667-687-384-688
0.0148351 660-453-452-439-440-47-444-50-51-49-52-56-689-666-667-687-384-688
0.0147292 329-78-82-86-91-61-60-58-690-691-17-21-661
0.0147022 660-407-411-415-420-390-389-387-382-670-685-684-672
0.0147022 329-124-123-110-114-115-379-382-387-670-685-684-672
0.0147022 660-407-411-415-420-390-389-387-670-685-684-672
0.0147022 660-407-411-415-420-390-389-387-382-669-670-685-684-672
0.0147022 329-124-123-110-114-115-379-382-387-386-385-670-685-684-672
0.0147022 329-124-123-110-114-115-379-382-387-386-385-669-670-685-684-672
0.0147022 329-124-123-110-114-115-379-382-670-685-684-672
0.0146258 660-453-452-439-443-444-50-53-690-691-664-692-693
0.0146258 329-78-82-86-91-61-60-58-690-691-664-692-693
0.0145259 329-78-82-86-91-61-60-58-57-56-688-666-665-690-20-5-689
0.0145259 329-78-82-86-91-61-60-58-57-55-56-688-666-665-690-20-5-689
0.0145065 660-407-411-415-420-390-389-388-387-382-670-671
0.0145065 660-407-411-415-420-390-389-387-382-670-671
0.0143692 660-453-452-439-440-47-48-23-24-25-26-21-661
0.0142887 660-453-452-439-443-444-50-53-58-57-56-689-666-690-665-664-692
0.0142887 660-453-452-439-443-444-50-53-58-57-56-690-665-664-692
0.0142887 660-453-452-439-443-444-50-53-58-690-665-664-692
0.0142887 660-453-452-439-443-444-50-53-58-57-56-689-690-665-664-692
0.0142887 329-78-82-86-91-61-60-58-53-689-666-690-665-664-692
0.0142887 329-78-82-86-91-61-60-58-53-689-690-665-664-692
0.0142887 329-78-82-86-91-61-60-58-690-665-664-692
0.0142887 329-78-82-86-91-61-60-58-53-690-665-664-692
0.0142887 660-453-452-439-443-444-50-53-690-665-664-692
0.0141758 329-124-123-110-111-376-375-334-335-338-343-344-682-683
0.0140606 660-407-411-415-420-390-389-387-670-385-668-686-685-684-683-345-335-334-669
0.0140549 660-407-411-415-420-390-389-387-670-385-668-686-685-684-683-345-335-333-332-375-669
0.0140214 329-124-123-110-114-115-379-382-387-386-385-669-685-670-349-350-347-346-672
0.0140214 660-407-411-415-420-390-389-387-382-669-685-670-349-350-347-346-672
0.0139881 660-407-411-415-420-390-389-387-386-384-385-669
0.0139881 660-407-411-415-420-390-389-388-387-386-384-385-669
0.0138992 660-453-452-439-440-47-444-446-383-51-52-49-689-56-55-384-688
0.0138992 660-453-452-439-440-47-444-50-53-52-49-689-56-55-384-688
0.0138992 329-78-82-86-91-61-60-58-53-52-49-689-56-55-384-688
0.0138992 660-453-452-439-440-47-444-50-51-52-49-689-56-55-384-688
0.0138992 329-78-82-86-91-61-60-59-58-53-52-49-689-56-55-384-688
0.0138781 329-124-123-110-111-376-377-352-348-349-346-350-681-680
0.0138781 660-407-411-415-420-390-389-387-670-349-346-350-681-680
0.0138634 660-453-452-439-440-441-444-47-46-5-6-4-688-689
0.0138634 660-453-452-439-440-47-46-5-6-4-688-689
0.0138634 660-453-452-439-440-441-444-47-48-46-5-6-4-688-689
0.0138634 660-453-452-439-440-47-48-46-5-6-4-688-689
0.0138172 329-124-123-110-111-376-377-375-669
0.0137302 660-453-452-439-443-444-50-53-58-57-56-689-666-665-690-20-21-662-692
0.0137302 660-453-452-439-440-47-46-689-666-665-690-20-16-663
0.0137302 329-78-82-86-91-61-60-58-53-689-666-665-690-20-21-662-692
0.0137302 660-453-452-439-440-47-46-5-20-16-663
0.0136756 329-78-82-86-91-61-60-58-53-689-56-690-691
0.0136735 660-407-411-415-420-390-389-387-670-671-672-682-674-675
0.0136735 329-124-123-110-111-376-377-352-351-350-682-674-675
0.0135636 660-407-411-415-420-390-389-387-382-670-686
0.0135636 660-407-411-415-420-390-389-388-387-382-670-686
0.013541 329-124-123-110-111-376-377-375-334-349-670-669
0.013541 329-124-123-110-111-376-375-334-349-670-669
0.0135247 329-124-123-110-114-115-379-382-387-386-385-669-686-685-684-671-346-350-349-670
0.0135247 660-407-411-415-420-390-389-387-382-669-385-686-685-684-671-346-350-349-670
0.0135187 329-124-123-110-111-376-377-352-351-350-681-674-680-675-679
0.0135187 329-124-123-110-111-376-377-352-351-350-681-680-675-679
0.0135187 660-407-411-415-420-390-389-387-670-671-672-673-674-681-680-675-679
0.013437 329-124-123-110-111-376-375-334-349-346-672-671-684-685-686-668-385-670-382-669
0.013437 329-124-123-110-111-376-377-375-334-349-346-671-684-685-686-668-385-670-382-669
0.013437 660-407-411-415-420-390-389-387-382-669-685
0.013437 329-124-123-110-111-376-375-334-349-346-671-684-685-686-668-385-670-382-669
0.0134356 329-124-123-110-111-376-375-334-335-338-343-682-672-346-683
0.0134356 329-124-123-110-111-376-375-334-335-338-343-344-682-672-346-683
0.0132401 660-407-411-415-420-390-389-387-382-669-385-686-685-684-672-346-671-670
0.0132401 329-124-123-110-114-115-379-382-387-386-385-669-686-685-684-672-346-671-670
0.0132401 329-124-123-110-114-115-379-382-387-386-384-385-669-686-685-684-672-346-671-670
0.0132315 329-78-82-86-91-61-60-59-58-690
0.0132059 329-78-82-86-91-61-60-58-57-56-688-666-665-690-20-19-8-7-4-5-689
0.0131688 660-407-411-415-420-390-389-387-670-671-672-673-674-681-680-679-678
0.0131527 329-124-123-110-111-376-377-375-334-349-346-672-671-670-385-668-687-686-669
0.013143 660-453-452-439-440-47-46-689-665-690-691-664
0.013143 329-78-82-86-91-61-60-58-53-689-666-665-690-691-664
0.013143 660-453-452-439-440-47-46-689-666-665-690-691-664
0.013143 329-78-82-86-91-61-60-58-53-689-665-690-691-664
0.0131104 329-124-123-110-111-376-375-334-349-346-671-670-669
0.0131104 329-124-123-110-111-376-377-375-334-349-346-671-670-669
0.0131078 329-78-82-86-91-61-60-58-690-665-664-692-662-21-20-17-691-663
0.0129425 660-407-411-415-420-390-389-387-670-685-684-672-682-344-345-346-671-683
0.0129066 329-124-123-110-111-376-375-669-685-670-671-684
0.0129066 329-124-123-110-111-376-375-669-686-685-670-671-684
0.0129066 660-407-411-415-420-390-389-387-382-669-685-670-671-684
0.0129066 660-407-411-415-420-390-389-387-382-669-686-685-670-671-684
0.0128509 660-407-411-415-420-390-389-387-670-671-672-683-345-346-347-681-682
0.0128359 660-453-452-439-443-444-50-51-49-52-56-688-687
0.0126877 660-407-411-415-420-390-389-387-670-385-668-686-685-684-683-345-334-375-377-378-382-669
0.0126492 660-453-452-439-440-47-48-23-22-18-15-16-17-692-662
0.0125484 329-124-123-110-111-376-377-352-351-350-682-673-674-675-676
0.0124406 329-124-123-110-111-376-375-334-349-350-682-683
0.0124158 660-407-411-415-420-390-389-387-382-669-686-670-685-684
0.0124158 329-124-123-110-111-376-375-669-686-670-685-684
0.0123929 329-78-82-86-91-61-60-58-53-690-665-664-691-692-663
0.0122983 660-407-411-415-420-390-389-387-670-671-672-673-674-675-679-676-678
0.0122983 660-407-411-415-420-390-389-387-670-671-672-673-674-681-680-679-676-678
0.0122983 329-124-123-110-111-376-377-352-351-350-681-674-675-679-676-678
0.0122983 329-124-123-110-111-376-377-352-351-350-681-680-679-676-678
0.0122796 660-453-452-439-443-444-50-53-58-57-55-667-666-690
0.0122782 329-124-123-110-111-376-377-378-668-669
0.012192 660-407-411-415-420-390-389-387-670-671-346-682-673
0.012192 329-124-123-110-114-115-379-382-670-671-346-682-673
0.0121582 329-124-123-110-111-376-375-334-348-344-345-346-350-681-682
0.012144 329-124-123-110-111-376-377-378-668-333-335-345-334-669
0.0120997 660-407-411-415-420-390-389-387-670-671-672-673-682-681-680-679
0.0120416 660-407-411-415-420-390-389-387-670-671-672-683-345-344-347-681-682
0.0120416 660-407-411-415-420-390-389-387-670-685-684-672-683-345-344-347-681-682
0.0119791 660-407-411-415-420-390-389-387-382-670-685-684-671-672-683
0.0119752 660-453-452-439-440-47-444-50-51-52-688
0.0119392 329-124-123-110-111-376-375-334-349-670-385-669-668-686
0.0117396 329-124-123-121-118-117-378-668-381-380-54-57-56-55-667
0.0117335 329-78-82-86-91-61-60-58-690-56-688-666-665-664-16-5-46-48-49-689
0.0117335 660-453-452-439-440-47-46-5-20-16-17-21-661-694-693-662-692-664-691-663
0.0117335 329-78-82-86-91-61-60-58-690-56-688-666-665-664-16-6-5-46-48-49-689
0.0117335 660-453-452-439-440-47-46-5-20-16-17-21-662-692-664-691-663
0.0117335 660-453-452-439-440-47-46-5-20-16-17-21-661-694-693-692-664-691-663
0.0117335 660-407-411-415-420-390-389-387-670-385-668-686-685-684-683-345-334-375-377-378-669
0.0117335 660-453-452-439-440-47-46-689-666-690-20-17-663-691-664
0.0117335 660-453-452-439-440-47-46-5-20-16-17-21-661-694-662-692-664-691-663
0.0117335 660-453-452-439-440-47-46-5-20-16-17-21-661-662-692-664-691-663
0.0117335 329-78-82-86-91-61-60-58-53-689-665-690-20-17-663-691-664
0.0117335 660-453-452-439-440-47-46-5-16-17-21-662-692-664-691-663
0.0117335 660-453-452-439-440-47-46-5-16-17-21-661-694-693-692-664-691-663
0.0117335 660-453-452-439-440-47-46-5-16-17-21-661-694-693-662-692-664-691-663
0.0117335 660-453-452-439-440-47-46-5-16-17-21-661-694-662-692-664-691-663
0.0117335 329-124-123-121-118-117-378-381-385-687
0.0117335 660-453-452-439-440-47-46-5-16-17-21-661-662-692-664-691-663
0.0116753 660-407-411-415-420-390-389-387-670-671-672-673-682-681-674-675-676
0.0116014 660-407-411-415-420-390-389-387-382-669-685-670-349-350-346-672
0.0116014 329-124-123-110-114-115-379-382-387-386-385-669-685-670-349-350-346-672
0.0115866 329-124-123-110-114-115-379-382-387-386-385-669-685-670-349-350-347-344-346-672
0.0115866 660-407-411-415-420-390-389-387-382-669-685-670-349-350-347-344-346-672
0.0115344 660-407-411-415-420-390-389-388-387-382-669-686-685
0.0115266 329-124-123-110-111-376-375-334-335-345-683
0.0114568 329-124-123-110-111-376-377-352-351-350-355-356-357-358-359-680-679
0.0113247 660-453-452-439-440-47-444-446-49-688
0.0113215 660-453-452-439-440-47-46-689-690-691-692-17-663
0.0112192 329-78-82-86-91-61-60-58-53-689-666-690-665-664
0.0112192 660-453-452-439-440-47-46-689-666-690-665-664
0.0111797 329-78-82-86-91-61-60-59-58-53-52-688-666
0.0111773 329-78-82-86-91-61-60-58-690-691-692-663-17-20-21-662
0.0111773 329-78-82-86-91-61-60-58-690-665-664-692-663-17-20-21-662
0.0111343 329-124-123-110-111-376-377-352-351-347-343-344-682-674
0.0111245 329-78-82-86-91-61-60-58-690-691-17-21-662-15-14-19-22-34-33-32-31-30-661
0.0110206 660-407-411-415-420-390-389-387-670-349-350-682-681-674-680
0.0110206 660-407-411-415-420-390-389-387-670-349-350-681-674-680
0.0110206 660-407-411-415-420-390-389-387-670-349-350-355-356-357-680-674-681
0.0110206 660-407-411-415-420-390-389-387-670-685-684-683-672-673-682-681-674-680
0.0110206 329-124-123-110-111-376-377-352-351-350-355-356-357-358-359-681-674-680
0.0110206 329-124-123-110-111-376-377-352-348-349-346-347-350-682-681-674-680
0.0110206 329-124-123-110-111-376-377-352-348-349-346-350-682-681-674-680
0.0110206 329-124-123-110-111-376-377-352-348-349-346-350-681-674-680
0.0110206 329-124-123-110-111-376-377-352-348-349-346-347-681-674-680
0.0110206 329-124-123-110-111-376-377-352-348-349-346-347-350-681-674-680
0.0109996 329-78-82-86-91-61-60-58-690-691-664-663-662-694
0.0109996 660-453-452-439-443-444-50-53-690-691-664-663-662-694
0.0109574 660-407-411-415-420-390-389-388-387-382-669-385-670-671
0.0109574 660-407-411-415-420-390-389-387-382-669-385-670-671
0.0108925 329-78-82-86-91-61-62-118-117-378-381-55-57-58-53-690
0.0107912 660-407-411-415-420-390-389-387-670-671-672-673-674-681-680-675-676
0.0107274 329-124-123-110-111-376-375-334-349-346-671-684-685-669
0.0107274 329-124-123-110-111-376-375-334-349-346-672-671-684-685-669
0.0107274 329-124-123-110-111-376-377-375-334-349-346-671-684-685-669
0.0107274 329-124-123-110-114-115-379-382-387-386-385-669-685-684-671
0.0105884 329-78-82-86-91-61-60-58-57-55-56-688-666-665-690-20-19-8-5-689
0.0105884 329-78-82-86-91-61-60-58-57-56-688-666-665-690-20-19-8-5-689
0.01057 329-78-82-86-91-61-60-58-53-689-666-665-664
0.0105353 660-407-411-415-420-390-389-387-670-671-672-683-682-674-675
0.0104944 660-453-452-439-443-444-50-53-689-56-688-687
0.0104937 660-453-452-439-443-444-50-53-58-690-691-692
0.0104702 660-453-452-439-440-47-48-23-24-25-22-21-661
0.0104638 660-407-408-412-95-94-116-115-379-380-381-668
0.0104403 660-407-411-415-420-390-389-387-382-669-685-670-349-346-672
0.0104403 329-124-123-110-114-115-379-382-387-386-385-669-685-670-349-346-672
0.0104057 329-124-123-110-111-376-377-375-334-349-346-672-671-670-385-686-669
0.0103841 329-78-82-86-91-61-60-58-690-691-17-21-662-15-14-19-22-34-33-32-30-661
0.0103841 660-453-452-439-440-47-48-23-24-25-26-27-28-29-31-32-30-661
0.0103059 329-78-82-86-91-92-62-60-58-53-689-56-666-690
0.0103059 660-453-452-439-443-444-50-53-58-57-55-667-688-689-56-666-690
0.0103059 329-78-82-86-91-61-62-60-58-53-689-56-666-690
0.0103059 329-78-82-86-91-61-60-58-53-689-56-666-690
0.0103059 329-78-82-86-91-61-60-59-58-53-689-56-666-690
0.0102974 329-78-82-86-91-61-60-58-690-665-664-692-662-21-20-17-663
0.0102566 660-453-452-439-440-47-48-23-24-25-26-27-28-21-661
0.0101784 329-124-123-110-111-376-375-334-349-346-683
0.0101621 660-407-411-415-420-390-389-387-670-349-346-682-681
0.0101545 329-78-82-86-91-61-60-58-690-665-664-663-692-693-694-661-21-17-16-15-662
0.010118 329-124-123-110-111-376-375-334-335-345-346-682-672-684-671-683
0.010118 329-124-123-110-111-376-375-334-345-683-671-684
0.010118 329-124-123-110-111-376-375-334-345-346-682-672-684-671-683
0.0100745 660-453-452-439-440-47-48-23-24-25-26-21-662
0.0100136 329-78-82-86-91-61-60-58-53-689-666-665-690-20-21-662-15-16-17-691-692
0.00990308 329-124-123-110-111-376-375-334-348-344-345-346-671-672-682
0.00989335 660-453-452-439-440-47-48-23-24-25-26-27-28-29-31-30-661
0.00988806 660-407-411-415-420-390-389-387-670-671-672-673-674-675-679-678-676-677
0.00988806 329-124-123-110-111-376-377-352-351-350-681-674-675-679-678-676-677
0.0098698 660-407-411-415-420-390-389-387-382-670-685-684-672-671-683-682
0.00985239 660-407-411-415-420-390-391-447-446-49-52-384-383-382-670
0.00983831 329-78-82-86-91-61-60-58-53-690-665-664-692-691-663-662
0.00980361 660-453-452-439-440-47-48-23-24-25-26-27-28-29-31-32-33-37-22-21-17-18-661
0.00978657 660-453-452-439-440-47-46-5-20-690-665
0.0097811 660-407-411-415-420-390-389-387-670-685-684-683-682-674-675-680-359-362-347-681
0.0097811 660-407-411-415-420-390-389-387-670-685-684-683-672-673-682-674-675-680-359-362-347-681
0.0097811 329-124-123-110-111-376-377-352-351-350-682-674-675-680-359-362-347-681
0.0097811 660-407-411-415-420-390-389-387-670-685-684-683-672-682-674-675-680-359-362-347-681
0.00977975 660-453-452-439-443-444-50-54-380-381-668-687-688-666-56-55-667
0.00977975 329-78-82-86-91-61-60-58-53-690-665-689-688-667-55-56-666
0.00977975 660-453-452-439-440-47-46-5-689-688-667-55-56-666
0.00977975 329-78-82-86-91-61-60-58-690-665-689-688-667-55-56-666
0.00977975 329-124-123-121-118-117-378-381-668-687-688-666-56-55-667
0.00977975 660-453-452-439-440-47-46-689-688-667-55-56-666
0.00977975 329-78-82-86-91-61-60-58-53-689-688-667-55-56-666
0.00975124 660-407-411-415-420-390-389-387-670-671-672-673-682-681-359-680-679
0.00974494 329-124-123-110-111-376-377-352-348-347-681
0.00971941 660-453-452-439-440-47-46-689-666-665-690-20-17-663
0.00971941 660-453-452-439-443-444-50-53-58-57-56-689-666-665-664-692-17-20-690
0.00971941 660-453-452-439-443-444-50-53-58-57-55-56-689-666-665-664-692-17-20-690
0.00971941 329-78-82-86-91-61-60-58-53-689-666-665-690-20-17-692
0.00971941 660-453-452-439-440-47-46-689-690-20-17-663
0.00971941 329-78-82-86-91-61-60-58-53-689-56-666-665-664-692-17-20-690
0.00971941 660-453-452-439-443-444-50-53-58-57-56-689-666-665-690-20-17-692
0.00971484 660-453-452-439-443-444-50-53-58-57-56-690-691
0.00969825 329-124-123-110-114-115-379-382-387-386-385-670-671
0.00957713 329-78-82-86-91-61-60-58-690-665-689-688-667-55-57-56-666
0.00957713 660-453-452-439-440-47-46-5-689-688-667-55-57-56-666
0.00957713 660-453-452-439-440-47-46-689-688-667-55-57-56-666
0.00955525 329-124-123-110-114-115-379-382-387-386-384-687-686-670
0.00948596 329-124-123-110-111-376-377-352-351-347-344-346-671-684-683-682-674
0.00948596 660-407-411-415-420-390-389-387-670-671-684-683-682-674
0.00947898 660-453-452-439-440-47-48-23-24-25-26-27-28-29-31-32-33-37-22-18-661
0.00947898 660-453-452-439-440-47-48-23-24-25-26-27-28-29-31-32-33-34-22-18-661
0.00947898 660-453-452-439-440-47-48-23-24-25-22-18-661
0.00947898 660-453-452-439-440-47-48-23-24-25-26-27-28-29-31-32-33-34-37-22-18-661
0.00947898 660-453-452-439-440-47-48-23-22-18-661
0.00946759 660-453-452-439-443-444-50-51-49-688-687
0.00944229 660-453-452-439-443-444-47-48-53-58-57-55-667-688-689-690
0.0094348 329-124-123-110-111-376-375-334-348-347-344-682
0.00943048 660-453-452-439-443-444-47-46-5-6-689-690
0.00943048 660-453-452-439-443-444-47-48-46-5-6-689-690
0.00935058 660-453-452-439-443-444-50-53-58-57-56-689-666-665-664-692-17-691-690
0.00935058 329-78-82-86-91-61-60-58-53-689-56-666-665-664-692-17-691-690
0.00935058 660-453-452-439-443-444-50-53-58-57-55-56-689-666-665-664-692-17-691-690
0.00931888 329-78-82-86-91-61-60-58-53-689-690-691-692
0.00929914 329-124-123-110-111-376-377-352-353-350-681
0.00925483 660-453-452-439-440-47-48-23-22-18-15-16-663-664-692-662
0.00925483 660-453-452-439-440-47-48-23-22-18-15-16-17-663-664-692-662
0.00925445 329-78-82-86-91-61-60-58-690-691-17-21-662-15-14-19-22-34-33-32-31-29-30-661
0.00920973 660-453-452-439-440-47-48-23-22-18-15-16-17-691-692-662
0.00920844 329-124-123-110-111-376-377-375-334-349-346-672-671-684-685-686-669
0.00919877 329-124-123-121-118-117-378-381-669-686-668-667
0.00919877 660-453-452-439-443-444-50-54-380-381-669-686-668-667
0.00918871 660-453-452-439-443-444-50-53-689-688-687
0.00912013 329-124-123-110-111-376-375-334-349-670-686-668-669-685
0.00908635 660-453-452-439-440-47-48-23-24-25-22-18-21-17-15-662
0.00908635 329-78-82-86-91-61-60-58-690-691-664-663-692-693-694-661-21-17-15-662
0.00908635 329-78-82-86-91-61-60-58-690-665-664-663-692-693-694-661-21-17-15-662
0.0090775 329-124-123-110-111-376-377-352-351-350-355-356-357-680-679
0.00905119 329-78-82-86-91-61-60-58-690-56-688-666-665-664-16-5-46-48-53-689
0.00905119 329-78-82-86-91-61-60-58-690-56-688-666-665-664-16-6-5-46-48-53-689
0.00902749 329-124-123-110-111-376-375-334-669-686
0.00901643 660-407-411-415-420-390-389-387-670-349-346-344-343-682-681
0.00894659 329-124-123-110-111-376-375-334-348-347-343-338-344-682
0.00892334 660-453-452-439-443-444-47-46-689-56-57-53-690
0.00892334 660-453-452-439-443-444-47-46-5-689-56-57-53-690
0.00892334 660-453-452-439-443-444-47-48-46-689-56-57-53-690
0.00892334 660-453-452-439-443-444-47-46-5-6-689-56-57-53-690
0.00892334 660-453-452-439-443-444-47-48-46-5-689-56-57-53-690
0.00890189 329-124-123-121-118-117-376-377-378-668
0.00890189 329-124-123-121-120-118-117-376-377-378-668
0.00890189 660-407-408-412-95-94-116-117-376-377-378-668
0.00887792 329-124-123-121-118-117-115-379-380-378-668-667
0.00887792 660-453-452-439-443-444-50-54-380-378-668-667
0.00887384 329-124-123-121-118-117-378-668-381-380-54-57-56-688-687-667
0.00884097 329-124-123-110-111-376-377-352-351-350-681-675-676-677
0.00882227 660-453-452-439-440-47-48-23-24-25-26-27-28-29-31-32-33-34-22-21-661
0.00881519 329-78-82-86-91-61-60-59-58-690-56-55-667-666
0.00881519 660-453-452-439-440-47-46-5-20-690-56-55-667-666
0.00878863 329-124-123-110-111-376-377-352-351-350-681-674-675-676-678-677
0.00878863 660-407-411-415-420-390-389-387-670-671-672-673-674-675-676-678-677
0.00878863 329-124-123-110-111-376-377-352-351-350-681-675-676-678-677
0.00876495 660-453-452-439-443-444-50-53-58-57-56-689-666-665-664-692
0.00876495 329-78-82-86-91-61-60-58-53-689-666-665-664-692
0.00875377 329-124-123-110-111-376-375-334-349-346-672-684-685-669
0.00875377 329-124-123-110-114-115-379-382-387-386-385-669-685-684-672
0.00875377 660-407-411-415-420-390-389-387-382-669-685-684-672
0.00874551 660-407-411-415-420-390-389-387-670-349-350-355-356-357-680-681
0.00873183 660-453-452-439-443-444-50-54-55-381-668-667
0.00864407 660-407-411-415-420-390-389-387-382-669-686
0.00864407 660-407-411-415-420-390-389-388-387-382-669-686
0.00857629 660-453-452-439-443-444-50-51-52-49-689-688-687
0.00857629 329-124-123-121-118-117-378-668-686-385-384-52-49-689-688-687
0.00851637 660-453-452-439-443-444-50-53-58-57-56-689-666-665-690-20-21-17-692
0.00851637 329-78-82-86-91-61-60-58-53-689-666-665-690-20-21-17-692
0.00851591 329-78-82-86-91-61-60-58-690-665-664-692-662-21-20-16-15-17-663
0.00850661 660-407-411-415-420-390-389-387-670-671-672-673-682-674-681-680-679
0.00847967 660-407-411-415-420-390-389-388-387-670
0.0084685 329-124-123-110-111-376-377-352-351-350-681-674-680-679-678
0.00845612 660-407-411-415-420-390-389-387-670-349-350-355-356-357-680-675-674-681
0.00836141 329-78-82-86-91-61-60-58-53-690-665
0.00836141 329-78-82-86-91-61-60-59-58-53-690-665
0.00833697 660-453-452-439-443-444-50-53-58-57-55-56-690-691
0.00826541 660-453-452-439-440-47-46-689-690-691-692-663
0.00824409 660-453-452-439-440-47-48-23-22-18-15-16-663-664-691-692-662
0.00824409 660-453-452-439-440-47-48-23-22-18-15-16-17-663-664-691-692-662
0.00824296 329-124-123-110-111-376-375-669-686-670-671-672-683-345-684
0.00824296 660-407-411-415-420-390-389-387-670-671-672-684-345-683
0.00824296 660-407-411-415-420-390-389-387-382-669-670-671-672-683-345-684
0.00824296 660-407-411-415-420-390-389-387-670-671-672-683-345-684
0.00824296 329-124-123-110-111-376-375-669-670-671-672-683-345-684
0.00824296 660-407-411-415-420-390-389-387-382-670-671-672-683-345-684
0.00824296 660-407-411-415-420-390-389-387-382-669-686-685-670-671-672-683-345-684
0.00824296 329-124-123-110-111-376-375-669-686-685-670-671-672-683-345-684
0.00824296 660-407-411-415-420-390-389-387-382-669-686-670-671-672-683-345-684
0.00824296 329-124-123-110-111-376-375-334-335-338-344-682-672-684-345-683
0.00824296 329-124-123-110-111-376-375-669-685-670-671-672-683-345-684
0.00824296 660-407-411-415-420-390-389-387-382-669-685-670-671-672-683-345-684
0.00823049 329-78-82-86-91-61-60-58-690-689-666
0.00805962 660-453-452-439-443-444-50-53-54-55-667
0.00803836 329-124-123-110-111-376-375-334-335-338-343-344-682-672-671-346-683
0.00803836 329-124-123-110-111-376-375-334-335-338-343-682-672-671-346-683
0.00802709 329-124-123-110-111-376-377-352-351-347-681-680
0.0080226 329-78-82-86-91-61-60-59-58-53-52-688-56-689-666
0.00799101 660-453-452-439-440-47-48-23-24-21-661
0.00789978 329-124-123-110-114-115-379-382-387-386-384-385-670-671
0.00788039 660-407-411-415-420-390-389-387-386-385-668-686-685-670-349-334-669
0.00788039 660-407-411-415-420-390-389-387-386-384-385-668-686-685-670-349-334-669
0.00786595 329-124-123-110-111-376-375-334-348-347-343-344-345-683-684-672-682
0.00786595 329-124-123-110-111-376-375-334-348-347-344-345-346-683-684-672-682
0.00786595 329-124-123-110-111-376-375-334-348-344-345-683-684-672-682
0.00783962 329-124-123-110-111-376-377-352-351-347-344-682-674-675
0.00783536 329-78-82-86-91-61-60-58-53-689-666-690-691-692-663-16-664
0.00783536 329-78-82-86-91-61-60-58-690-691-692-663-16-664
0.00783536 329-78-82-86-91-61-60-58-53-689-690-691-692-663-16-664
0.00783536 660-453-452-439-440-47-46-689-690-691-692-663-16-664
0.00783536 329-78-82-86-91-61-60-58-53-689-665-690-691-692-663-16-664
0.00783536 329-78-82-86-91-61-60-58-53-689-666-665-690-691-692-663-16-664
0.00783536 660-453-452-439-440-47-46-689-666-665-690-691-692-664-16-663
0.00783536 660-453-452-439-440-47-46-689-665-690-691-692-663-16-664
0.00783536 660-453-452-439-440-47-46-689-666-690-691-692-663-16-664
0.00783536 329-78-82-86-91-61-60-58-690-691-692-664-16-663
0.00783536 660-453-452-439-440-47-46-689-666-665-690-691-692-663-16-664
0.00783536 329-78-82-86-91-61-60-58-53-690-691-692-663-16-664
0.0078117 660-407-411-415-420-390-389-387-670-671-684-672-682-344-345-683
0.0078117 660-407-411-415-420-390-389-387-670-685-684-672-683-345-344-682
0.0078117 660-407-411-415-420-390-389-387-670-671-672-683-345-344-682
0.0078117 660-407-411-415-420-390-389-387-670-685-684-672-682-344-345-683
0.00775951 660-453-452-439-440-47-46-5-689-666-665
0.00774073 329-124-123-110-111-376-377-352-351-347-344-346-672-684-683-682-674
0.00774073 329-124-123-110-111-376-377-352-351-347-344-346-671-672-684-683-682-674
0.0076883 660-453-452-439-440-47-48-23-24-25-26-27-28-29-31-32-33-37-18-661
0.0076883 660-453-452-439-440-47-48-23-24-25-26-27-28-29-31-32-33-34-37-18-661
0.00768424 660-453-452-439-440-47-46-5-20-690-666
0.00762777 660-453-452-439-443-444-47-48-46-689-690
0.00761896 660-453-452-439-443-444-50-53-58-57-56-689-690-691-692
0.00761896 660-453-452-439-443-444-50-53-58-57-55-56-689-690-691-692
0.00758895 329-124-123-110-111-376-377-352-348-349-350-681-680
0.00758545 329-124-123-110-111-376-377-352-348-349-346-350-682-674-681-675-680
0.00758545 660-407-411-415-420-390-389-387-670-685-684-683-672-673-682-674-681-675-680
0.00758545 329-124-123-110-111-376-377-352-348-349-346-347-350-682-674-681-675-680
0.00758545 660-407-411-415-420-390-389-387-670-685-684-683-672-673-674-681-675-680
0.00755454 660-407-411-415-420-390-389-387-670-671-672-682-681-680-679
0.00754806 329-124-123-110-111-376-375-334-348-347-343-344-345-346-672-682
0.00752776 660-453-452-439-440-441-50-53-689
0.00751427 329-124-123-110-111-376-377-375-334-349-346-672-684-685-686-669
0.00751254 329-78-82-86-91-61-60-58-690-665-664-663-692-662-661
0.00751254 329-78-82-86-91-61-60-58-690-691-664-663-692-662-661
0.00748186 329-124-123-121-118-117-376-375-669-686-687-667-55-381-378-382-387-386-385-668
0.00748186 329-124-123-121-118-117-376-377-375-669-686-687-667-55-381-378-382-387-386-385-668
0.00748186 660-407-408-412-95-94-116-117-376-375-334-669-686-687-667-55-381-378-382-387-386-385-668
0.00748186 329-124-123-121-118-117-376-377-375-334-669-686-687-667-55-381-378-382-387-386-385-668
0.00748186 660-407-408-412-95-94-116-117-376-377-375-334-669-686-687-667-55-381-378-382-387-386-385-668
0.00748186 329-124-123-121-118-117-376-375-334-669-686-687-667-55-381-378-382-387-386-385-668
0.00748186 660-407-408-412-95-94-116-117-376-377-375-669-686-687-667-55-381-378-382-387-386-385-668
0.00747926 660-407-411-415-420-390-389-387-670-671-672-683-345-346-347-351-350-682
0.00746974 329-78-82-86-91-61-60-58-690-689-56-52-49-51-383-384-688
0.00746974 329-78-82-86-91-61-60-58-53-689-56-52-49-51-383-384-688
0.00746974 329-78-82-86-91-61-60-59-58-53-689-56-52-49-51-383-384-688
0.00745374 329-78-82-86-91-61-62-118-117-378-381-380-55-56-690
0.00743485 329-124-123-110-111-376-375-334-349-670-685
0.00739424 660-407-411-415-420-390-389-388-387-386-384-687-668-686-385-669
0.00734087 660-453-452-439-440-47-48-23-24-25-22-21-662
0.0073234 660-407-411-415-420-390-389-387-382-669-685-684
0.00731681 660-453-452-439-443-444-47-46-689-690
0.00731041 660-407-411-415-420-390-389-388-387-382-381-668-669-686
0.00729857 660-407-411-415-420-390-389-387-670-685-684-683-672-682-681
0.00728187 660-407-411-415-420-390-389-387-670-349-350-681
0.00716085 660-453-452-439-443-444-47-48-46-5-689-53-690
0.00708048 329-124-123-110-114-115-379-382-387-670-671-672
0.00707656 660-453-452-439-443-444-50-53-58-57-55-56-689-690-20-17-691-692
0.00707656 660-453-452-439-443-444-50-53-58-57-55-56-690-20-17-691-692
0.00704582 660-407-411-415-420-390-389-387-670-685-684-683-672-673-674-682-344-347-681
0.00702359 329-78-82-86-91-61-60-58-690-691-664-692-662-661
0.00702359 329-78-82-86-91-61-60-58-690-665-664-692-662-661
0.00702287 660-453-452-439-440-47-48-23-24-25-26-27-28-29-31-32-33-30-661
0.00696284 329-78-82-86-91-61-60-58-690-691-664-692-663-17-21-661
0.00696284 329-78-82-86-91-61-60-58-690-665-664-692-663-17-21-661
0.00696284 329-78-82-86-91-61-60-58-690-691-664-692-17-21-661
0.00696284 329-78-82-86-91-61-60-58-690-691-664-663-692-17-21-661
0.00691878 660-407-411-415-420-390-389-387-670-671-672-673-682-674-675-676
0.00683302 660-453-452-439-440-441-444-50-51-52-688-56-690-53-48-46-689
0.00683302 660-453-452-439-440-441-50-51-52-688-56-690-53-48-46-689
0.00681789 329-124-123-110-111-376-375-334-669-668-687-384-386-385-686
0.00681789 660-407-411-415-420-390-389-387-670-685-669-668-687-384-386-385-686
0.00681789 329-124-123-110-111-376-375-669-668-687-384-386-385-686
0.00676692 660-407-411-415-420-419-390-389-387-382-669-385-686-670
0.00676692 329-124-123-110-114-115-379-382-387-386-384-687-668-385-686-670
0.00676692 329-124-123-110-114-115-379-382-387-386-384-687-668-669-385-686-670
0.00676692 660-407-411-415-420-390-389-388-387-382-669-385-686-670
0.00676692 660-407-411-415-420-390-389-387-382-669-385-686-670
0.0067251 329-78-82-86-91-61-60-58-53-690-691-692
0.00668896 329-124-123-110-111-376-375-334-349-670-385-384-687-686
0.0066399 660-407-411-415-420-390-389-387-382-670-685
0.0066399 660-407-411-415-420-390-389-388-387-382-670-685
0.00663778 329-124-123-110-111-376-377-352-351-347-344-346-672-673-674
0.00662494 660-407-411-415-420-390-391-447-446-49-52-384-385-386-382-670
0.00662494 329-124-123-110-114-115-379-380-381-385-386-382-670
0.00661171 329-124-123-121-118-117-378-668-381-380-54-57-56-55-384-687-667
0.00659957 329-124-123-110-111-376-377-375-334-349-346-672-671-670-669
0.00659957 329-124-123-110-111-376-375-334-349-346-672-671-670-669
0.00655163 329-78-82-86-91-61-60-58-690-691-664-692-663-17-20-19-22-21-661
0.00654264 660-407-411-415-420-390-389-387-670-671-672-673-674-675-679-676-677
0.00654264 329-124-123-110-111-376-377-352-351-350-681-675-679-676-677
0.00654264 329-124-123-110-111-376-377-352-351-350-681-674-675-679-676-677
0.00653663 329-124-123-110-111-376-375-334-349-670-385-384-687-667-668-686
0.00651153 329-124-123-110-114-115-379-382-670-685-684-672-673
0.00651153 660-407-411-415-420-390-389-387-670-685-684-672-673
0.00650268 660-453-452-439-443-444-50-51-52-688-667
0.00641421 329-124-123-110-114-115-379-382-387-386-385-669-670-671-672
0.0063839 660-453-452-439-443-444-50-51-52-688-689-690
0.00636212 329-78-82-86-91-61-60-58-690-691-664-663-662-661
0.00631199 329-78-82-86-91-61-60-58-690-20-21-661
0.00631171 660-453-452-439-440-47-48-23-24-25-26-21-18-661
0.00620808 660-453-452-439-443-444-50-53-690-665-664-692-693
0.00620808 329-78-82-86-91-61-60-58-690-665-664-692-693
0.00620064 660-453-452-439-443-444-50-53-58-57-55-56-689-690-20-21-17-691-692
0.00617884 660-407-411-415-420-390-389-387-670-671-684-672-682-346-683
0.00617884 660-407-411-415-420-390-389-387-670-671-684-672-683-346-682
0.00617884 329-124-123-110-111-376-375-334-345-344-343-347-681-674-673-672-683-346-682
0.00617884 660-407-411-415-420-390-389-387-670-685-684-672-682-346-683
0.00617884 329-124-123-110-111-376-375-334-345-344-343-347-350-681-674-673-672-683-346-682
0.00616963 329-124-123-110-111-376-377-352-351-350-681-674-675-679-678
0.00616492 660-407-411-415-420-390-389-387-670-685-684-672-682-681
0.00612405 660-453-452-439-440-47-46-689-666-665-690-691-664-663
0.00612405 660-453-452-439-440-47-46-689-665-690-691-664-663
0.00607215 329-124-123-110-111-376-375-334-335-338-344-682-683
0.00606928 660-453-452-439-443-444-47-48-46-5-6-689-688-52-53-690
0.00606394 660-453-452-439-440-441-444-50-53-689
0.006062 660-407-411-415-420-390-389-387-382-669-685-684-683-346-672
0.006062 329-124-123-110-114-115-379-382-387-386-385-669-685-684-683-346-672
0.00600818 660-407-411-415-420-390-389-387-386-385-668-686-685-670-349-348-370-375-669
0.00599667 329-124-123-110-111-376-375-334-348-347-343-338-335-345-344-682
0.00596739 660-407-411-415-420-390-389-387-670-671-672-673-674-681-675-676
0.00596739 660-407-411-415-420-390-389-387-670-671-672-673-682-674-681-675-676
0.00596739 329-124-123-110-111-376-377-352-351-350-682-673-674-681-675-676
0.00596739 329-124-123-110-111-376-377-352-351-350-682-674-681-675-676
0.00594488 329-124-123-121-118-117-115-379-382-381-668-667
0.00589831 329-78-82-86-91-61-60-58-690-691-664-692-663-17-20-19-22-18-21-661
0.00585219 329-78-82-86-91-61-60-59-58-53-689-56-690-665
0.00584629 660-453-452-439-440-47-46-5-6-689-666
0.00584039 329-124-123-110-111-376-377-352-348-347-346-682-674-675-680-359-358-357-356-355-350-681
0.00581522 660-407-411-415-420-390-389-387-382-669-670-671-672
0.00577851 329-78-82-86-91-61-60-58-690-665-664-692-662-21-20-16-17-663
0.00577821 660-407-411-415-420-390-389-387-670-671-672-682-681
0.0057423 660-407-411-415-420-390-389-387-670-349-346-344-343-347-350-682-681
0.00568494 660-453-452-439-440-47-444-446-383-384-52-49-689-56-55-381-668-687-688
0.00567302 660-407-411-415-420-390-389-387-670-385-668-686-685-684-683-345-335-333-334-375-377-382-669
0.00567302 660-407-411-415-420-390-389-387-670-385-668-686-685-684-683-345-334-375-377-382-669
0.00567302 660-407-411-415-420-390-389-387-670-385-668-686-685-684-683-345-335-334-375-377-382-669
0.00560264 660-453-452-439-440-47-48-23-24-21-662
0.00556156 660-453-452-439-440-47-48-23-19-18-661
0.00556156 329-78-82-86-91-61-60-58-690-691-17-21-662-15-14-19-18-661
0.00553127 660-407-411-415-420-390-391-447-446-49-52-51-383-382-670
0.00550602 329-124-123-110-114-115-379-380-381-385-670
0.00541061 329-124-123-110-111-376-377-352-351-347-350-681-675
0.00536296 660-407-411-415-420-390-389-387-386-385-668-686-685-670-349-348-337-334-669
0.00531639 329-124-123-110-114-115-379-380-381-668-669-670
0.0053034 329-124-123-110-111-376-375-334-349-670-686
0.0052919 660-453-452-439-443-444-50-53-689-56-688-667-668-686-385-384-687
0.0052919 329-124-123-121-118-117-378-668-686-385-384-687
0.0052919 660-407-411-415-420-390-389-387-382-669-668-687-384-385-686
0.0052919 660-407-411-415-420-390-389-387-670-685-669-668-687-384-385-686
0.0052919 660-453-452-439-443-444-50-53-689-688-667-668-686-385-384-687
0.0052919 329-124-123-110-111-376-375-669-668-687-384-385-686
0.0052919 329-124-123-121-118-117-378-381-668-686-385-384-687
0.0052919 660-453-452-439-443-444-50-53-52-688-667-668-686-385-384-687
0.0052919 660-407-411-415-420-390-389-387-382-670-685-669-668-687-384-385-686
0.0052919 329-124-123-121-118-117-378-381-55-667-668-686-385-384-687
0.0052919 660-453-452-439-443-444-50-53-689-56-55-667-668-686-385-384-687
0.0052919 329-124-123-110-111-376-375-334-669-668-687-384-385-686
0.0052919 329-124-123-110-111-376-375-334-349-670-685-669-668-687-384-385-686
0.0052919 660-453-452-439-443-444-50-51-52-688-667-668-686-385-384-687
0.00526423 329-78-82-86-91-61-60-58-690-691-17-21-662-15-14-19-22-34-31-30-661
0.00526048 329-124-123-110-111-376-375-334-345-344-682-683
0.00525675 660-407-411-415-420-390-389-387-382-670-671-672
0.0052485 660-407-408-412-95-94-116-115-117-378-668
0.00522764 660-453-452-439-440-47-46-689-666-690-665-664-663
0.00522637 660-407-411-415-420-390-389-387-670-671-672-673-674-681
0.00518839 660-453-452-439-443-47-46-689-690
0.00516596 329-78-82-86-91-61-60-59-58-690-691
0.00513476 329-124-123-110-111-376-375-334-349-346-671-670-686
0.00512774 329-124-123-110-114-115-379-382-387-670-685-684-672-346-683-671
0.00512774 660-407-411-415-420-390-389-387-670-685-684-672-346-683-671
0.00512774 329-124-123-110-114-115-379-382-670-685-684-672-346-683-671
0.00512774 329-124-123-110-114-115-379-382-387-386-385-670-685-684-672-346-683-671
0.00512774 660-407-411-415-420-390-389-387-382-669-385-670-685-684-672-346-683-671
0.00512774 329-124-123-110-114-115-379-382-387-386-385-669-670-685-684-672-346-683-671
0.00512774 660-407-411-415-420-390-389-387-382-669-670-685-684-672-346-683-671
0.00512774 660-407-411-415-420-390-389-387-382-670-685-684-672-346-683-671
0.00507113 329-78-82-86-91-61-60-58-690-691-664-663-692-662-694
0.00507113 660-453-452-439-443-444-50-53-690-691-664-663-692-662-694
0.00501844 329-124-123-121-118-117-376-377-375-669-686-687-667-55-381-378-382-387-670-385-668
0.00501844 329-124-123-121-118-117-376-375-334-669-686-687-667-55-381-378-382-387-670-385-668
0.00501844 329-124-123-121-118-117-376-377-375-334-669-686-687-667-55-381-378-382-387-670-385-668
0.00501844 329-124-123-121-118-117-376-377-378-381-669-686-687-667-55-384-386-387-670-385-668
0.00501844 329-124-123-121-118-117-376-375-669-686-687-667-55-381-378-382-387-670-385-668
0.00501844 660-407-408-412-95-94-116-117-376-377-375-669-686-687-667-55-381-378-382-387-670-385-668
0.00501844 660-407-408-412-95-94-116-117-376-375-334-669-686-687-667-55-381-378-382-387-670-385-668
0.00501541 660-407-411-415-420-390-389-388-387-382-669-385-670-685
0.00501104 660-453-452-439-443-47-444-50-53-690
0.00499464 660-407-411-415-420-390-389-387-670-685-684-683-682-674
0.00495678 329-78-82-86-91-61-60-58-53-689-665-666-690-691-664
0.00495678 660-453-452-439-440-47-46-689-665-666-690-691-664
0.00494832 660-407-411-415-420-390-389-387-670-671-672-673-674-681-680-679-675-676-678
0.0049347 660-453-452-439-440-47-48-23-24-25-26-27-28-29-30-661
0.00492515 329-78-82-86-91-61-60-58-53-689-666-665-664-663
0.0049203 660-407-411-415-420-390-389-387-670-671-684-683-682-674-675
0.00491552 329-78-82-86-91-61-62-118-117-378-380-381-55-56-690
0.00490025 329-124-123-110-111-376-375-334-669-685
0.00488178 660-453-452-439-440-47-46-689-666-665-664-692-662-21-17-663
0.00488178 329-78-82-86-91-61-60-58-690-691-692-663-17-21-662
0.00488178 329-78-82-86-91-61-60-58-690-691-664-692-663-17-21-662
0.00488178 329-78-82-86-91-61-60-58-690-665-664-692-663-17-21-662
0.00488178 329-78-82-86-91-61-60-58-690-665-664-692-662-21-17-663
0.00488178 660-453-452-439-440-47-46-689-665-664-692-662-21-17-663
0.00488178 660-453-452-439-440-47-46-689-666-665-690-691-664-692-662-21-17-663
0.00488178 329-78-82-86-91-61-60-58-690-691-664-692-662-21-17-663
0.00480099 329-124-123-110-111-376-377-352-351-350-682-674-675-680-359-362-343-347-681
0.00477671 329-124-123-110-111-376-377-352-351-350-681-680-675-679-678
0.00477155 660-453-452-439-443-444-47-46-5-6-4-688-689-690
0.00475979 660-453-452-439-440-47-46-5-20-690-56-688-52-689-666
0.00475228 329-124-123-110-111-376-375-334-349-346-671-684
0.00474523 660-407-411-415-420-390-389-388-387-382-381-668-385-669-686
0.00474108 660-453-452-439-443-444-50-53-690-691-664-692-662-694
0.00474108 329-78-82-86-91-61-60-58-690-691-664-692-662-694
0.00472873 660-453-452-439-440-47-48-46-689-666
0.00472091 660-407-411-415-420-390-389-387-670-685-684-672-682-344-345-349-346-683
0.00472091 660-407-411-415-420-390-389-387-670-671-684-672-682-344-345-349-346-683
0.00471096 660-407-411-415-420-390-389-387-670-685-684-683-672-682-674
0.00471096 660-407-411-415-420-390-389-387-670-671-684-683-672-682-674
0.00471096 329-124-123-110-111-376-377-352-351-347-344-346-671-684-683-672-682-674
0.00471026 329-124-123-110-111-376-377-378-668-333-334-669
0.00469631 329-124-123-110-114-115-379-382-387-386-385-669-685-670-349-350-347-344-345-683-684-671-672
0.00469631 660-407-411-415-420-390-389-387-382-669-685-670-349-350-347-344-345-683-684-671-672
0.00467587 329-124-123-110-111-376-375-334-349-346-672-683-684-685-669
0.00466892 660-453-452-439-443-444-50-53-690-665-664-663-662-694
0.00466892 329-78-82-86-91-61-60-58-690-665-664-663-662-694
0.00464438 660-453-452-439-440-47-46-689-5-16-663
0.00459347 329-78-82-86-91-61-60-58-690-691-692-663-17-20-19-22-21-662
0.00459347 329-78-82-86-91-61-60-58-690-665-664-692-663-17-20-19-22-21-662
0.00455926 660-453-452-439-443-444-50-53-58-690-691-692-693
0.00455407 329-78-82-86-91-61-60-59-58-690-689
0.0045288 329-78-82-86-91-61-60-58-53-690-20-17-663-664
0.0045288 660-453-452-439-440-47-46-689-665-690-20-17-663-664
0.0045288 660-453-452-439-440-47-46-689-690-20-17-663-664
0.0045288 329-78-82-86-91-61-60-58-53-689-666-690-20-17-663-664
0.0045288 329-78-82-86-91-61-60-58-53-689-666-665-690-20-17-663-664
0.0045288 329-78-82-86-91-61-60-58-53-689-690-20-17-663-664
0.0045288 329-78-82-86-91-61-60-58-53-689-665-666-690-20-17-663-664
0.0045288 660-453-452-439-440-47-46-689-665-666-690-20-17-663-664
0.0045288 329-78-82-86-91-61-60-58-53-689-665-690-20-17-663-664
0.0045288 660-453-452-439-440-47-46-689-666-665-690-20-17-663-664
0.0045288 660-453-452-439-440-47-46-689-666-690-20-17-663-664
0.00446901 329-124-123-110-114-115-379-380-381-382-670
0.00446369 660-407-411-415-420-390-389-388-387-382-669-668-385-670-686
0.00442574 329-124-123-110-111-376-377-352-351-347-344-346-671-684-683-672-682-681-675-680-674
0.00442574 329-124-123-110-111-376-377-352-351-347-344-346-672-673-682-681-675-680-674
0.00442574 660-407-411-415-420-390-389-387-670-685-684-683-672-682-681-675-680-674
0.00442574 660-407-411-415-420-390-389-387-670-671-672-682-681-674-680-675
0.00442574 329-124-123-110-111-376-377-352-351-347-344-346-671-672-682-681-675-680-674
0.00442574 660-407-411-415-420-390-389-387-670-671-672-673-682-681-674-680-675
0.00442574 329-124-123-110-111-376-377-352-351-347-344-346-682-681-675-680-674
0.00442574 329-124-123-110-111-376-377-352-351-347-344-346-671-672-683-682-681-675-680-674
0.00442574 329-124-123-110-111-376-377-352-351-347-344-346-671-684-683-682-681-675-680-674
0.00442574 329-124-123-110-111-376-377-352-351-347-344-346-671-672-673-682-681-675-680-674
0.00442574 660-407-411-415-420-390-389-387-670-671-684-683-682-681-675-680-674
0.00442574 329-124-123-110-111-376-377-352-351-350-681-674-680-675
0.00442574 329-124-123-110-111-376-377-352-351-347-344-346-350-682-681-675-680-674
0.00442574 660-407-411-415-420-390-389-387-670-685-684-683-682-681-675-680-674
0.00442574 660-407-411-415-420-390-389-387-670-671-672-673-682-681-675-680-674
0.00442574 660-407-411-415-420-390-389-387-670-671-684-683-672-673-682-681-675-680-674
0.00442574 660-407-411-415-420-390-389-387-670-671-684-683-672-682-681-675-680-674
0.00439224 660-453-452-439-443-444-47-48-46-689-53-690
0.00431979 329-124-123-110-111-376-377-352-351-350-682-674-675-676
0.00431979 660-407-411-415-420-390-389-387-670-671-672-682-674-675-676
0.00429849 329-124-123-110-114-115-379-380-51-383-382-670
0.00428981 660-407-411-415-420-390-389-387-382-669-685-686-670-671-684
0.00428981 329-124-123-110-111-376-375-669-685-686-670-671-684
0.00428001 329-78-82-86-91-61-60-58-53-690-665-664
0.00427533 660-407-411-415-420-390-389-387-670-671-672-673-682-681-680-679-678
0.00419349 660-407-411-415-420-390-389-387-670-669-686
0.0041885 660-407-411-415-420-390-389-387-670-349-350-682-673-674-680
0.00417483 329-124-123-110-111-376-377-375-334-349-670-686-669
0.00417408 329-124-123-110-111-376-377-352-348-347-346-682-674-675-680-357-356-355-350-681
0.00413541 660-453-452-439-440-47-48-23-24-25-22-18-21-662
0.00413541 660-453-452-439-440-47-48-23-22-18-21-662
0.00411381 329-124-123-110-111-376-377-352-348-347-681-680
0.0040762 660-407-411-415-420-390-389-387-382-669-685-684-671-670-349-346-672
0.0040762 329-124-123-110-114-115-379-382-387-386-385-669-685-684-671-670-349-346-672
0.00407097 329-78-82-86-91-61-60-58-690-691-17-21-662-15-14-19-22-34-33-30-661
0.00406233 329-124-123-110-111-376-377-352-348-347-346-682-674-675-680-359-358-351-354-355-350-681
0.00405428 660-453-452-439-440-47-48-23-24-25-26-27-28-29-31-32-33-34-37-22-21-661
0.00405039 329-124-123-110-111-376-377-352-348-347-346-682-674-675-680-359-358-351-350-681
0.00403966 329-124-123-110-111-376-375-334-333-668-686
0.00402374 329-78-82-86-91-61-60-58-53-689-56-666-690-691
0.00401379 329-124-123-110-111-376-375-334-349-346-672-683-684-685-686-669
0.00400189 660-453-452-439-440-47-48-23-22-18-15-16-17-691-664-692-662
0.00398076 660-453-452-439-440-47-46-5-20-690-56-55-54-53-689-666
0.00397924 660-407-411-415-420-390-389-387-670-685-684-672-682-674
0.00397924 660-407-411-415-420-390-389-387-670-671-684-672-682-674
0.00397924 329-124-123-110-111-376-377-352-351-347-344-346-671-684-672-682-674
0.00397871 329-78-82-86-91-61-60-58-53-689-666-665-690-20-17-663-664-692
0.00397634 329-124-123-110-111-376-375-669-668-687-384-386-387-670-686
0.00397192 660-453-452-439-440-47-46-5-689-666-665-664
0.00396041 660-453-452-439-443-444-47-48-49-52-53-690
0.00394099 660-453-452-439-443-444-50-53-690-665-664-663-662-693
0.00394099 329-78-82-86-91-61-60-58-690-665-664-663-662-693
0.00393613 660-407-411-415-420-390-389-387-670-385-668-686-685-684-683-345-334-375-377-378-382-379-380-381-669
0.00390369 660-453-452-439-440-47-46-689-5-20-17-663
0.00389357 660-453-452-439-440-47-444-446-383-51-52-688
0.00383302 329-124-123-110-114-115-379-382-387-386-385-686-670
0.00383119 329-124-123-110-111-376-377-352-351-347-681-674
0.00376144 660-453-452-439-443-444-50-53-58-57-55-56-689-666-690-691-692
0.00372583 329-124-123-121-118-117-376-377-378-381-669-686-687-667-55-384-386-387-670-382-385-668
0.00372583 329-124-123-121-118-117-376-377-378-381-669-686-687-667-55-384-386-387-382-670-385-668
0.00371815 660-453-452-439-440-47-46-689-666-665-664-663
0.00368288 660-453-452-439-440-47-48-23-22-18-14-15-17-692-662
0.0036597 329-124-123-110-111-376-377-352-348-334-669
0.00362983 660-453-452-439-440-47-46-689-666-690-20-21-17-691-664
0.00362983 329-78-82-86-91-61-60-58-53-689-665-690-20-21-17-691-664
0.00361887 660-407-411-415-420-390-389-387-382-670-685-684
0.00361497 329-78-82-86-91-61-60-58-690-56-688-666-665-664-16-6-5-46-48-49-53-50-51-52-689
0.00359263 329-124-123-121-118-117-378-668-381-380-54-57-56-55-384-385-687-667
0.00357708 329-124-123-110-111-376-375-334-345-683-684
0.0035432 660-407-411-415-420-390-389-387-382-669-686-685-670-349-350-346-671-684
0.00353034 660-453-452-439-440-47-48-23-24-20-17-18-661
0.00351807 329-124-123-121-118-117-376-377-375-669-686-687-667-55-381-378-382-385-668
0.00351807 329-124-123-121-118-117-376-375-669-686-687-667-55-381-378-382-385-668
0.00351807 329-124-123-121-118-117-376-377-375-334-669-686-687-667-55-381-378-382-385-668
0.00351807 329-124-123-121-118-117-376-375-334-669-686-687-667-55-381-378-382-385-668
0.00351807 660-407-408-412-95-94-116-117-376-377-375-669-686-687-667-55-381-378-382-385-668
0.00351807 660-407-408-412-95-94-116-117-376-377-375-334-669-686-687-667-55-381-378-382-385-668
0.00351807 660-407-408-412-95-94-116-117-376-375-334-669-686-687-667-55-381-378-382-385-668
0.00351726 329-124-123-110-111-376-377-352-351-347-681-680-679
0.00351437 329-124-123-110-114-115-379-382-387-386-385-670-671-672
0.00349135 660-453-452-439-440-47-46-5-20-690-56-689-665
0.0034631 329-124-123-110-111-376-375-334-349-670-385-384-55-381-668-686
0.00343816 660-453-452-439-443-444-50-53-58-57-55-56-689-690-20-17-663-664-691-692
0.00341645 660-453-452-439-440-441-444-50-51-52-688
0.00340055 329-78-82-86-91-61-60-58-53-689-688-667-55-57-56-690-666
0.00339688 660-453-452-439-440-47-48-23-22-18-14-9-15-662
0.00336681 329-78-82-86-91-61-60-58-690-689-56-52-49-51-384-688
0.00336681 329-78-82-86-91-61-60-58-53-689-56-52-49-51-384-688
0.00336681 329-78-82-86-91-61-60-59-58-53-689-56-52-49-51-384-688
0.00336681 329-78-82-86-91-61-60-59-58-690-689-56-52-49-51-384-688
0.00334369 660-453-452-439-443-444-50-53-58-57-56-690-691-692
0.00332323 660-407-411-415-420-390-391-447-446-49-51-383-382-670
0.00331071 660-407-411-415-420-390-389-388-387-670-671
0.00330423 660-407-411-415-420-390-389-387-382-669-685-684-683
0.0033001 660-407-411-415-420-390-389-387-670-671-346-350-681-680-679
0.00329264 660-453-452-439-440-47-48-23-22-21-17-15-662
0.00329264 660-453-452-439-440-47-48-23-24-25-22-21-17-15-662
0.00329057 329-78-82-86-91-61-60-58-53-689-666-665-690-20-21-17-663-664-692
0.00327358 329-78-82-86-91-61-62-118-117-378-381-380-54-53-689-690
0.00327205 660-453-452-439-440-47-48-23-24-20-17-15-662
0.00320746 329-124-123-110-111-376-377-352-351-350-355-356-357-680-679-678
0.00318858 660-407-411-415-420-390-389-387-382-669-686-685-670-349-346-671-684
0.00318858 660-407-411-415-420-390-389-387-382-669-685-670-349-346-671-684
0.00318858 660-407-411-415-420-390-389-387-382-669-686-670-349-346-671-684
0.00318858 660-407-411-415-420-390-389-387-382-669-670-349-346-671-684
0.00318858 329-124-123-110-111-376-375-669-670-349-346-671-684
0.00318858 660-407-411-415-420-390-389-387-382-669-685-686-670-349-346-671-684
0.00318858 329-124-123-110-111-376-375-669-685-670-349-346-671-684
0.00318858 329-124-123-110-111-376-375-669-685-686-670-349-346-671-684
0.00318858 329-124-123-110-111-376-375-669-686-670-349-346-671-684
0.00318858 329-124-123-110-111-376-375-669-686-685-670-349-346-671-684
0.0031701 660-453-452-439-440-47-46-5-16-664
0.00316088 660-453-452-439-443-444-446-49-688-687
0.00315034 660-453-452-439-440-47-46-689-666-690-691-692-663
0.00314409 660-407-411-415-420-390-389-387-670-671-672-673-682-681-674-680-679-676
0.00314409 329-124-123-110-111-376-377-352-351-350-681-674-680-679-676
0.00314214 329-124-123-110-111-376-375-334-345-344-343-366-351-350-682
0.0031359 329-124-123-110-114-115-379-382-387-670-671-672-673
0.0030999 660-453-452-439-440-47-46-5-20-17-691-690-689-666
0.00308108 660-407-411-415-420-390-389-387-670-685-684-683-672-682-681-680
0.00307798 660-453-452-439-443-444-50-51-380-381-668-667
0.00307403 660-407-411-415-420-390-389-387-670-349-350-681-680
0.00306596 329-124-123-110-111-376-377-352-351-347-344-346-671-684-672-683-682-674
0.00303122 329-78-82-86-91-61-60-58-57-55-56-688-666-665-690-20-19-5-46-3-4-6-689
0.00303122 329-78-82-86-91-61-60-58-57-56-688-666-665-690-20-19-5-46-3-4-6-689
0.00303122 329-78-82-86-91-61-60-58-57-56-688-666-665-690-20-5-46-3-4-6-689
0.00303122 329-78-82-86-91-61-60-58-57-55-56-688-666-665-690-20-19-8-5-46-3-4-6-689
0.00303122 329-78-82-86-91-61-60-58-57-55-56-688-666-665-690-20-5-46-3-4-6-689
0.00302702 329-78-82-86-91-61-60-58-53-689-666-665-690-20-21-662-15-16-664-692
0.00301887 329-124-123-121-118-117-376-375-669-668
0.00301887 329-124-123-121-120-118-117-376-375-669-668
0.00301887 660-407-408-412-95-94-116-117-376-375-669-668
0.00299703 329-124-123-110-114-115-379-382-387-386-384-385-686-670
0.00297617 660-453-452-439-440-47-48-23-24-25-26-27-28-29-31-32-33-37-22-21-661
0.00294867 660-407-411-415-420-390-391-447-446-383-382-670
0.00292829 329-124-123-121-118-117-378-668-381-55-384-687-667
0.00292189 329-78-82-86-91-61-60-58-53-690-691-692-693
0.00291063 329-124-123-110-114-115-117-378-668-669-670
0.00290019 329-78-82-86-91-61-60-58-53-689-56-52-49-51-383-386-385-384-688
0.00290019 329-78-82-86-91-61-60-58-690-689-56-52-49-51-383-386-385-384-688
0.00288547 660-407-411-415-420-390-389-387-670-671-672-683-345-349-350-682
0.00286945 660-453-452-439-443-444-50-53-58-57-55-56-690-691-692
0.00286266 329-124-123-110-114-115-379-382-387-386-384-385-670-671-672
0.0028567 660-453-452-439-443-444-47-46-689-690-691
0.00282344 660-453-452-439-440-47-48-23-24-25-26-27-28-29-31-32-30-33-34-22-21-661
0.00282344 660-453-452-439-440-47-48-23-24-25-26-27-28-29-31-30-33-34-22-21-661
0.00282344 660-453-452-439-440-47-48-23-24-25-26-27-28-29-30-33-34-22-21-661
0.00278673 660-407-411-415-420-390-389-387-382-669-334-345-683-684
0.00278673 329-124-123-110-111-376-375-669-334-345-683-684
0.00277655 660-407-411-415-420-390-389-387-670-671-672-673-674-681-675-676-678
0.00277655 329-124-123-110-111-376-377-352-351-350-681-675-676-678
0.00275994 660-407-411-415-420-390-389-388-387-670-669
0.00275542 660-453-452-439-440-47-46-689-56-690-691-664
0.00275542 329-78-82-86-91-61-60-58-53-689-56-690-691-664
0.00270846 329-124-123-110-111-376-377-375-669-686
0.00268761 660-453-452-439-440-47-48-23-22-18-15-16-20-21-662
0.00266933 660-407-411-415-420-390-389-387-670-671-672-682-681-680-679-678
0.00266429 660-453-452-439-440-47-46-5-16-663-664
0.00266134 329-124-123-121-118-117-376-377-378-381-669-686-687-667-55-384-386-387-382-385-668
0.00266134 329-124-123-121-118-117-378-381-669-686-687-667-55-384-386-387-382-385-668
0.00265972 660-453-452-439-440-47-46-5-20-17-691-690-666-665
0.002642 660-407-411-415-420-390-389-387-382-669-385-686-670-671
0.002642 660-407-411-415-420-390-389-388-387-382-669-385-686-670-671
0.00263571 660-407-411-415-420-390-389-387-670-385-668-686-685-684-683-345-335-333-332-331-117-378-669
0.00260801 329-124-123-110-111-376-375-669-685-684-683
0.00260251 660-407-411-415-420-390-389-387-670-685-684-672-682-681-680
0.00260123 329-124-123-110-111-376-375-332-333-335-345-683
0.00259068 660-407-411-415-420-390-389-387-670-685-684-683-682-674-675
0.00256992 329-124-123-110-111-376-375-334-349-346-671-670-669-686
0.00256727 660-453-452-439-440-47-48-23-24-25-22-21-661-694-693-692-663-16-15-662
0.00256727 660-453-452-439-440-47-48-23-24-25-26-21-661-694-693-692-663-16-15-662
0.00256727 660-453-452-439-440-47-48-23-22-18-21-661-694-693-692-663-16-15-662
0.00256727 660-453-452-439-440-47-48-23-24-21-661-694-693-692-663-16-15-662
0.00256727 329-78-82-86-91-61-60-58-690-665-664-692-662-15-16-663
0.00256727 660-453-452-439-440-47-48-23-22-21-661-694-693-692-663-16-15-662
0.002526 660-453-452-439-440-47-444-50-53-690-665
0.00252231 329-78-82-86-91-61-60-58-690-691-17-21-662-15-14-19-22-18-661
0.00249246 660-453-452-439-443-444-50-51-52-688-689-690-691
0.00246218 329-78-82-86-91-61-60-58-690-665-664-692-662-661-21-17-663
0.00243377 660-453-452-439-443-444-50-53-58-57-56-689-666-665-690-20-21-662-15-17-692
0.00243377 660-453-452-439-440-47-48-23-22-18-661-694-693-692-17-15-662
0.00243377 329-78-82-86-91-61-60-58-53-689-666-665-690-20-21-662-15-17-692
0.00241748 329-78-82-86-91-61-60-58-53-689-666-665-664-663-662
0.00240288 329-78-82-86-91-61-60-59-58-690-689-688
0.00239643 660-407-411-415-420-390-389-387-670-671-672-673-674-681-680-675-676-678
0.00239256 329-124-123-110-111-376-375-334-349-346-671-670-686-685
0.00234881 329-124-123-110-111-376-375-334-349-346-672-684
0.00232818 660-407-411-415-420-390-389-387-382-670-671-672-673
0.00230845 329-124-123-110-111-376-377-375-334-349-346-671-670-686-669
0.00230836 660-407-411-415-420-390-389-387-670-349-346-672-673-674-681
0.00230668 660-407-411-415-420-390-389-387-670-671-672-683-345-334-669-685-684
0.00230668 660-407-411-415-420-390-389-387-382-670-671-672-683-345-334-669-685-684
0.00228836 329-124-123-110-111-376-375-370-366-343-344-682
0.00227944 660-453-452-439-440-47-46-689-690
0.00227132 660-453-452-439-440-47-48-46-689-666-665
0.00222001 660-453-452-439-443-47-46-689-688-687
0.00221066 329-78-82-86-91-61-60-59-58-690-665
0.002209 660-453-452-439-440-47-48-46-689-665
0.00220152 660-453-452-439-440-47-444-50-53-690
0.00219118 660-453-452-439-440-47-48-23-19-18-15-662
0.00217722 660-407-411-415-420-390-389-387-670-685-684-683-672-346-350-681-674
0.00217722 660-407-411-415-420-390-389-387-670-671-684-683-672-346-350-681-674
0.00216407 329-78-82-86-91-61-60-58-690-56-688-666-665-664-663-16-5-689
0.00215037 329-124-123-121-118-117-378-668-381-380-384-687-667
0.00214971 329-124-123-110-114-115-379-380-381-385-670-671
0.0021115 660-407-411-415-420-390-389-387-670-385-668-686-685-684-345-334-669
0.00209488 660-453-452-439-443-444-446-49-688-667
0.00206531 660-407-411-415-420-390-389-387-670-671-672-673-682-674-675-676-677
0.00205701 329-78-82-86-91-61-60-58-690-691-664-663-692-17-21-662-15-18-661
0.00205701 329-78-82-86-91-61-60-58-690-691-17-21-662-15-18-661
0.00205701 660-453-452-439-440-47-48-23-24-25-26-27-28-29-31-32-33-34-37-22-21-662-15-18-661
0.00205701 329-78-82-86-91-61-60-58-690-665-664-692-663-17-21-662-15-18-661
0.00205701 329-78-82-86-91-61-60-58-690-691-664-692-663-17-21-662-15-18-661
0.00204992 660-453-452-439-440-47-46-5-689-690-691-664
0.00204952 329-78-82-86-91-61-60-58-690-691-692-663-16-5-689-666-665-664
0.00203726 660-407-411-415-420-390-389-388-387-382-381-378-380-55-667-668-669
0.0020257 660-453-452-439-443-47-46-689-690-691
0.00201978 329-124-123-110-111-376-377-352-353-355-354-351-350-681
0.00201754 329-124-123-110-114-115-117-378-381-382-670
0.00200202 329-124-123-110-114-115-379-382-387-386-385-669-686-685-684-672-346-683-671-670
0.00200202 660-407-411-415-420-390-389-387-382-669-385-686-685-684-672-346-683-671-670
0.00200038 660-453-452-439-440-47-48-23-24-25-26-27-28-29-31-33-34-22-21-661
0.00200038 660-453-452-439-440-47-48-23-24-25-26-27-28-29-31-32-35-34-22-21-661
0.00199429 329-78-82-86-91-61-60-58-53-690-665-664-663
0.00198721 329-124-123-110-111-376-377-352-351-347-681-674-675
0.00197697 329-124-123-121-118-117-378-668-381-380-54-55-384-687-667
0.00196679 329-78-82-86-91-61-62-118-117-378-380-54-53-689-690
0.00196345 329-124-123-110-111-376-377-352-348-347-681-674
0.00196114 660-407-411-415-420-390-391-447-446-49-52-384-385-386-387-383-382-670
0.00196114 329-124-123-110-114-115-379-380-381-385-386-387-383-382-670
0.00193649 329-124-123-110-111-376-117-378-668-686
0.00192795 660-407-411-415-420-390-389-387-670-385-668-686-685-684-683-346-349-334-669
0.00192509 660-453-452-439-443-444-47-46-48-53-690
0.00188053 660-453-452-439-443-444-50-53-58-690-691-692-693-694
0.00186223 329-124-123-110-114-376-375-669-670
0.00180816 660-407-411-415-420-390-389-387-382-669-686-685-670-349-346-672-683-671-684
0.00180256 329-124-123-110-111-376-377-352-348-347-681-680-679
0.001783 660-407-411-415-420-390-389-387-670-685-684-672-683-345-344-682-674
0.00178131 660-407-411-415-420-390-389-387-670-671-672-673-674-681-675-676-677
0.00177804 329-78-82-86-91-61-60-59-58-690-691-692
0.00175544 329-124-123-110-111-376-377-378-117-331-332-375-669
0.001745 660-453-452-439-440-47-48-23-24-25-26-27-28-29-30-661-662
0.00174157 329-124-123-121-120-118-117-378-668
0.00173577 329-78-82-86-91-61-60-59-58-690-666
0.00172153 329-124-123-110-114-115-379-382-669
0.00166535 329-78-82-86-91-61-60-58-53-689-690-691-692-663
0.00165724 329-124-123-110-111-112-115-379-382-669
0.00165012 660-453-452-439-443-444-50-53-58-57-55-667-666-690-691-692
0.00164535 660-407-411-415-420-390-389-387-382-669-685-684-683-682
0.00163279 660-407-411-415-420-390-389-387-382-670-685-684-683
0.00161467 329-124-123-110-114-376-375-669
0.00156346 660-453-452-439-440-47-48-23-24-25-26-21-17-15-662
0.00155768 329-124-123-121-118-117-115-379-380-381-55-667
0.00155445 660-407-411-415-420-390-389-387-670-671-684-683-682-674-675-676
0.00151882 660-407-411-415-420-390-389-387-382-670-686-669-334-345-683-684-685
0.00151882 660-407-411-415-420-390-389-387-670-686-669-334-345-683-684-685
0.00151882 660-407-411-415-420-390-389-387-670-385-668-686-685-684-683-345-334-669
0.00151882 660-407-411-415-420-390-389-387-386-384-687-686-668-385-670-685-684-683-345-334-669
0.00151882 660-407-411-415-420-390-389-388-387-670-385-668-686-685-684-683-345-334-669
0.00151537 660-407-411-415-420-390-389-388-387-670-685
0.00149915 329-124-123-121-118-117-378-668-381-380-54-57-55-384-687-667
0.00147549 329-124-123-110-111-376-375-334-345-346-671-683-672-684
0.00147131 660-453-452-439-443-47-46-689-688-667
0.00147019 329-124-123-110-111-376-377-375-669-685
0.00146661 660-453-452-439-443-444-47-48-46-5-689-56-57-58-53-52-688-666-690
0.00146661 660-453-452-439-443-444-47-46-5-689-56-57-58-53-52-688-666-690
0.00146661 660-453-452-439-443-444-47-46-689-56-57-58-53-52-688-666-690
0.00146661 660-453-452-439-443-444-47-46-5-6-689-56-57-58-53-52-688-666-690
0.00146661 660-453-452-439-443-444-47-48-46-689-56-57-58-53-52-688-666-690
0.0014481 660-453-452-439-440-47-46-5-20-17-691-690-689-665
0.00143134 660-407-411-415-420-390-389-387-670-685-684-683-682-681-680-679
0.00142315 660-453-452-439-443-444-50-53-58-57-55-667-666-665-664-691-17-16-5-689-690
0.00142315 660-453-452-439-443-444-50-53-58-57-55-667-666-665-664-692-691-17-16-5-689-690
0.00141881 660-407-411-415-420-390-389-387-670-671-672-673-674-680
0.00139499 329-124-123-110-111-376-375-334-349-346-671-670-669-685
0.00138424 329-124-123-110-111-376-377-352-348-347-344-682-674
0.00138119 329-124-123-110-111-376-375-669-670
0.00137395 329-78-82-86-91-61-60-58-690-691-17-21-662-15-14-19-22-34-37-18-661
0.0013357 329-124-123-110-111-376-377-375-334-348-347-681
0.00132677 329-78-82-86-91-61-62-60-58-690
0.00131804 329-78-82-86-91-61-60-58-690-56-688-666-665-664-16-5-689
0.00131804 329-78-82-86-91-61-60-58-53-690-56-688-666-665-664-16-5-689
0.00131804 329-78-82-86-91-61-60-58-690-666-689-5-16-664-665
0.00131804 329-78-82-86-91-61-60-58-53-690-666-689-5-16-664-665
0.00131407 660-453-452-439-440-47-46-689-666-56-690-691-664
0.00131407 329-78-82-86-91-61-60-58-53-689-665-666-56-690-691-664
0.00131407 329-78-82-86-91-61-60-58-53-689-666-56-690-691-664
0.00131407 660-453-452-439-440-47-46-689-665-666-56-690-691-664
0.00129387 660-453-452-439-440-441-444-50-53-689-666
0.001293 660-453-452-439-440-47-444-50-53-690-665-664
0.00128949 329-124-123-110-111-376-377-352-351-350-682-674-675-676-677
0.00128949 660-407-411-415-420-390-389-387-670-671-672-682-674-675-676-677
0.00127747 329-78-82-86-91-92-62-60-58-690
0.00124778 329-78-82-86-91-61-60-58-690-665-664-663-662-694-693-692-17-21-661
0.00124279 329-124-123-110-111-376-377-352-351-347-681-680-679-678
0.00123249 329-124-123-121-118-117-378-381-669-686-687-668-55-56-688-667
0.00123249 660-453-452-439-443-444-50-54-380-381-669-686-687-668-55-56-688-667
0.00122794 660-453-452-439-440-47-48-23-24-25-26-27-28-21-18-661
0.00120518 329-78-82-86-91-61-60-58-53-690-691-692-693-694
0.00119971 660-407-411-415-420-390-389-388-387-670-671-672
0.00119249 329-124-123-110-111-112-115-117-378-668-669
0.00118933 660-453-452-439-440-47-444-50-53-690-691-664
0.00118116 660-407-411-415-420-390-389-388-387-382-669-668-381-385-670-686
0.00117824 660-453-452-439-443-444-50-53-689-666
0.0011721 329-124-123-110-111-376-377-378-117-331-332-333-334-669
0.00116606 660-407-411-415-420-390-389-387-670-671-346-350-681-680-679-678
0.00114998 329-124-123-110-111-376-377-352-351-347-344-346-672-684-671-683-682-674
0.0011395 329-124-123-110-111-376-375-370-366-343-344-682-683
0.00113639 329-124-123-110-114-115-117-378-668-669-670-671
0.00113159 329-78-82-86-91-61-60-59-58-690-665-664
0.00113101 660-453-452-439-440-47-48-46-5-20-21-661
0.00112384 329-124-123-121-118-117-115-376-375-669-668-667
0.00112374 329-124-123-110-111-376-375-334-349-346-671-670-669-668-686
0.00111355 660-407-411-415-420-419-390-389-387-670
0.00110216 329-124-123-110-111-376-375-334-348-347-681
0.00109902 329-124-123-110-111-376-377-375-334-345-683
0.00109301 660-453-452-439-440-47-48-46-5-19-18-661
0.00108094 660-407-411-415-420-390-389-388-387-670-686
0.00104086 329-78-82-86-91-61-60-59-58-690-691-664
0.00103922 660-407-411-415-420-390-389-387-382-669-670-671-672-683
0.00102967 329-124-123-110-111-376-375-334-348-344-345-346-350-681-675-674-673-672-682
0.00102962 329-124-123-110-114-117-378-381-382-670
0.00101843 329-124-123-110-111-376-377-352-348-347-681-674-675
0.00101704 660-453-452-439-440-47-48-46-5-16-663-662
0.000987567 329-124-123-110-111-114-376-375-669
0.00098357 660-453-452-439-440-47-46-689-688-667-55-57-58-53-56-666
0.000983229 660-453-452-439-443-444-47-46-689-690-691-692
0.000980943 329-124-123-110-114-115-379-382-387-386-385-669-685-684-672-346-349-345-683-671
0.000978883 329-78-82-86-91-61-60-58-53-690-665-664-663-662
0.000975326 660-453-452-439-440-47-46-689-688-687
0.000964277 329-124-123-110-111-376-377-352-351-347-344-682-673-672-346-350-681-674
0.000963785 660-407-411-415-420-390-389-387-382-670-671-672-673-674
0.000956206 329-124-123-110-111-376-377-375-334-349-350-681
0.00093926 329-124-123-121-118-117-378-668-381-380-54-57-56-55-52-384-687-667
0.000938537 329-124-123-110-111-376-377-352-351-350-681-674-680-679-676-677
0.000936866 329-124-123-110-111-376-377-352-351-347-344-346-671-672-684-345-683-682-674
0.00093328 329-78-82-86-91-61-62-118-117-378-381-55-56-690
0.000933254 660-453-452-439-440-47-46-5-20-21-661
0.00092483 660-407-411-415-420-390-389-387-670-671-672-683-345-344-682-674-675
0.000913565 329-124-123-110-111-376-377-352-348-347-681-675
0.00090218 660-407-411-415-420-390-389-387-386-384-687-668-686-685-670-385-382-377-375-669
0.000901894 660-453-452-439-440-47-46-5-19-18-661
0.000901291 660-407-411-415-420-390-389-387-382-669-670-685-684-683-682-673-674-681-350-346-672
0.000901291 329-124-123-110-114-115-379-382-387-386-385-669-670-685-684-683-682-673-674-681-350-346-672
0.000901291 329-124-123-110-114-115-379-382-387-670-685-684-683-682-673-674-681-350-346-672
0.000901291 329-124-123-110-114-115-379-382-387-386-385-670-685-684-683-682-673-674-681-350-346-672
0.000901291 329-124-123-110-114-115-379-382-387-386-385-669-685-684-683-682-673-674-681-350-346-672
0.000901291 660-407-411-415-420-390-389-387-382-669-685-684-683-682-673-674-681-350-346-672
0.000901291 329-124-123-110-114-115-379-382-670-685-684-683-682-673-674-681-350-346-672
0.000901291 660-407-411-415-420-390-389-387-670-685-684-683-682-673-674-681-350-346-672
0.000901291 660-407-411-415-420-390-389-387-382-670-685-684-683-682-673-674-681-350-346-672
0.000889958 660-453-452-439-440-47-46-689-690-691
0.000872081 329-124-123-121-118-117-376-375-669-668-667
0.000857865 660-453-452-439-443-444-50-51-52-688-689-690-691-692
0.00084575 329-124-123-110-111-376-377-352-348-347-346-682-674-675-680-359-360-363-351-350-681
0.000839207 660-453-452-439-440-47-46-5-16-663-662
0.000833102 660-453-452-439-440-47-48-46-5-16-663
0.000825908 660-407-411-415-420-390-389-388-387-670-685-684
0.000818462 660-407-411-415-420-390-389-387-670-685-684-683-682-674-675-676
0.000813053 660-407-411-415-420-390-389-387-382-670-685-684-683-682
0.0008044 329-124-123-110-111-376-377-352-351-350-682
0.000801281 329-124-123-110-111-376-377-375-669-685-684
0.000792973 660-453-452-439-440-47-48-46-5-20-21-662
0.000789013 329-124-123-110-111-376-375-334-349-350-681
0.000787506 660-453-452-439-440-47-48-23-24-20-17-663
0.000783248 329-124-123-121-120-118-117-378-381-55-667
0.000778995 329-124-123-110-114-115-379-380-381-385-670-671-672
0.000772516 329-78-82-86-91-61-60-59-58-690-691-692-693
0.000772466 329-124-123-110-111-376-375-669-686-385-670-671-684
0.000772466 329-124-123-110-111-376-375-669-685-686-385-670-671-684
0.000772466 660-407-411-415-420-390-389-387-382-669-686-385-670-671-684
0.000772466 660-407-411-415-420-390-389-387-382-669-685-686-385-670-671-684
0.000748588 329-78-82-86-85-89-91-61-60-58-690
0.000746041 329-124-123-110-114-376-375-334-669
0.000727067 329-124-123-110-114-376-375-669-670-671
0.000720653 660-453-452-439-440-441-444-50-53-690-665
0.000718454 329-124-123-110-111-376-377-382-670
0.000697213 660-453-452-439-443-47-46-689-690-691-692
0.00065719 660-407-411-415-420-390-389-387-670-685-669-334-345-683
0.000656245 660-453-452-439-443-444-50-53-690-665
0.000654321 660-453-452-439-440-47-46-5-20-21-662
0.00064862 660-407-411-415-420-390-389-387-670-671-672-673-682-674-675-676-678
0.000646397 660-453-452-439-440-47-46-689-688-667
0.00063692 329-124-123-110-111-376-377-352-348-347-681-680-679-678
0.000627809 329-124-123-110-111-376-377-352-351-347-681-674-675-676
0.000626655 660-407-411-415-420-390-389-387-670-349-346-672-673-674-680
0.000623824 329-124-123-121-118-117-115-379-383-384-687
0.000621477 660-453-452-439-440-441-444-50-53-689-666-665
0.000612422 660-407-411-415-420-390-389-388-387-670-671-684
0.000608253 329-124-123-121-118-117-376-375-669-668-687
0.000604425 660-453-452-439-440-441-444-50-53-689-665
0.000590559 329-124-123-110-111-376-375-334-348-344-345-346-350-349-670-671-672-682
0.00058035 660-453-452-439-440-47-46-689-690-691-692-662-21-17-663
0.000577051 660-453-452-439-443-444-50-53-689-666-665-664-663-662-694
0.000565934 660-453-452-439-443-444-50-53-689-666-665
0.000563864 329-124-123-110-111-376-377-375-334-348-347-681-680
0.000550405 660-453-452-439-443-444-50-53-689-665
0.000539256 329-124-123-110-111-376-375-669-670-671
0.00053405 329-78-82-86-91-61-60-58-690-691-17-21-662-15-18-22-34-33-30-661
0.00053405 329-78-82-86-91-61-60-58-690-691-664-692-663-662-21-18-22-34-33-30-661
0.00053405 329-78-82-86-91-61-60-58-690-665-664-663-692-693-662-21-18-22-34-33-30-661
0.00053405 329-78-82-86-91-61-60-58-690-691-664-663-692-662-21-18-22-34-33-30-661
0.00053405 329-78-82-86-91-61-60-58-690-665-664-663-692-693-694-662-21-18-22-34-33-30-661
0.00053405 329-78-82-86-91-61-60-58-690-691-664-663-662-21-18-22-34-33-30-661
0.00053405 329-78-82-86-91-61-60-58-690-665-664-692-663-662-21-18-22-34-33-30-661
0.00053405 329-78-82-86-91-61-60-58-690-691-664-692-662-21-18-22-34-33-30-661
0.00053405 329-78-82-86-91-61-60-58-690-691-17-21-662-15-14-19-18-22-34-33-30-661
0.00053405 329-78-82-86-91-61-60-58-690-691-17-21-662-15-14-18-22-34-33-30-661
0.00053405 329-78-82-86-91-61-60-58-690-665-664-692-662-21-18-22-34-33-30-661
0.000531344 660-407-411-415-420-390-389-388-387-670-671-672-673
0.000527267 329-78-82-86-91-61-60-59-58-690-665-664-663
0.000521901 329-78-82-86-91-61-62-118-117-115-379-380-381-55-56-690
0.000521694 329-124-123-121-118-116-117-378-381-55-667
0.00051801 329-78-82-86-91-61-62-60-58-690-691
0.000517775 329-124-123-110-114-115-379-382-387-386-385-670-685-669-334-349-346-671
0.000517775 329-124-123-110-114-115-379-382-670-685-669-334-349-346-671
0.000517775 329-124-123-110-114-115-379-382-387-670-685-669-334-349-346-671
0.000517775 660-407-411-415-420-390-389-387-670-685-669-334-349-346-671
0.000517775 660-407-411-415-420-390-389-387-382-670-685-669-334-349-346-671
0.000517775 660-407-411-415-420-390-389-388-387-670-685-669-334-349-346-671
0.000508003 329-78-82-86-91-61-60-58-53-689-688-667-55-52-56-690-666
0.000505753 660-407-411-415-420-390-389-387-670-685-684-683-682-681-680-679-678
0.000503098 329-124-123-121-120-118-117-378-668-667
0.000499909 660-407-411-415-420-390-389-387-382-670-671-672-673-674-675
0.000499118 660-453-452-439-443-444-50-53-58-57-56-690-691-664-663-662-693-694-661-21-17-692
0.000499118 329-78-82-86-91-61-60-58-53-689-666-665-664-663-662-693-694-661-21-17-692
0.000499118 660-453-452-439-443-444-50-53-58-57-56-689-666-690-665-664-663-662-693-694-661-21-17-692
0.000499118 660-453-452-439-443-444-50-53-58-690-665-664-663-662-693-694-661-21-17-692
0.000499118 329-78-82-86-91-61-60-58-53-690-691-664-663-662-693-694-661-21-17-692
0.000499118 329-78-82-86-91-61-60-58-690-665-664-663-662-693-694-661-21-17-692
0.000499118 660-453-452-439-443-444-50-53-58-57-56-690-665-664-663-662-693-694-661-21-17-692
0.000499118 660-453-452-439-443-444-50-53-58-57-56-689-666-690-691-664-663-662-693-694-661-21-17-692
0.000499118 329-78-82-86-91-61-60-58-53-689-666-690-691-664-663-662-693-694-661-21-17-692
0.000499118 329-78-82-86-91-61-60-58-53-689-690-691-664-663-662-693-694-661-21-17-692
0.000499118 329-78-82-86-91-61-60-58-53-689-666-665-690-691-664-663-662-693-694-661-21-17-692
0.000499118 329-78-82-86-91-61-60-58-53-689-690-665-664-663-662-693-694-661-21-17-692
0.000499118 660-453-452-439-443-444-50-53-58-690-691-664-663-662-693-694-661-21-17-692
0.000499118 660-453-452-439-443-444-50-53-58-57-56-689-666-665-690-691-664-663-662-693-694-661-21-17-692
0.000499118 329-78-82-86-91-61-60-58-53-689-666-690-665-664-663-662-693-694-661-21-17-692
0.000499118 660-453-452-439-443-444-50-53-690-691-664-663-662-693-694-661-21-17-692
0.000499118 329-78-82-86-91-61-60-58-53-690-665-664-663-662-693-694-661-21-17-692
0.000499118 329-78-82-86-91-61-60-58-690-691-664-663-662-693-694-661-21-17-692
0.000499118 660-453-452-439-443-444-50-53-690-665-664-663-662-693-694-661-21-17-692
0.000499118 660-453-452-439-443-444-50-53-58-57-56-689-690-665-664-663-662-693-694-661-21-17-692
0.000499118 660-453-452-439-443-444-50-53-58-57-56-689-690-691-664-663-662-693-694-661-21-17-692
0.000499118 660-453-452-439-443-444-50-53-58-57-56-689-666-665-664-663-662-693-694-661-21-17-692
0.000498761 329-78-82-86-91-92-62-60-58-690-691
0.000496229 329-124-123-110-111-376-377-352-351-350-681-682
0.000495862 329-124-123-110-111-376-377-375-334-345-683-684
0.000487082 660-453-452-439-443-444-50-53-689-666-665-664-663-662-693
0.000483334 660-407-411-415-420-390-389-387-382-669-668-687-384-55-381-385-670-686
0.000475991 329-78-82-86-91-61-60-58-690-665-666-689-5-16-663
0.000470723 329-124-123-110-111-376-377-382-381-668-686-685-670-385-384-380-378-669
0.000470723 660-407-411-415-420-390-389-387-382-381-668-686-685-670-385-384-380-378-669
0.000470723 660-407-411-415-420-390-389-388-387-382-381-668-686-685-670-385-384-380-378-669
0.000470575 660-453-452-439-440-47-48-23-24-25-26-27-28-29-31-32-33-34-22-21-662-694-693-692-17-18-661
0.000470575 660-453-452-439-440-47-48-23-24-25-22-21-662-694-693-692-17-18-661
0.000470575 660-453-452-439-440-47-48-23-24-25-26-27-28-21-662-694-693-692-17-18-661
0.000470575 660-453-452-439-440-47-48-23-24-21-662-694-693-692-17-18-661
0.000470575 660-453-452-439-440-47-48-23-22-21-662-694-693-692-17-18-661
0.000470575 660-453-452-439-440-47-48-23-24-25-26-21-662-694-693-692-17-18-661
0.000465273 329-124-123-110-111-376-375-334-348-347-681-680
0.000464769 329-124-123-110-111-376-377-352-351-350-682-673-672-346-347-681-674
0.000464014 660-407-411-415-420-390-389-387-670-671-684-683-682-674-675-676-677
0.000456294 329-124-123-110-111-114-376-375-334-669
0.000440285 660-453-452-439-443-444-446-49-688-687-667
0.000436469 329-78-82-300-304-61-60-58-690
0.000434763 660-407-411-415-420-419-390-389-387-670-671
0.000430629 660-453-452-439-440-47-48-46-5-19-18-15-662
0.000427189 660-453-452-439-443-444-47-46-689-690-691-692-693
0.00041762 660-407-411-415-414-418-420-390-389-387-670
0.000411797 329-124-123-110-114-115-117-378-668-669-670-671-672
0.000406925 329-124-123-110-111-376-377-352-348-347-344-682
0.000404971 660-407-411-415-420-390-389-387-670-671-672-682-674-675-676-678
0.000404971 329-124-123-110-111-376-377-352-351-350-682-674-675-676-678
0.000400554 329-124-123-110-111-376-377-352-351-350-682-683
0.000400079 329-78-82-86-91-61-60-58-690-665-666-689-5-20-17-692
0.000400079 329-78-82-86-91-61-60-58-53-690-665-666-689-5-20-17-692
0.000400079 660-453-452-439-443-444-50-53-58-690-665-666-689-5-20-17-692
0.000400079 329-78-82-86-91-61-60-58-690-665-666-689-5-20-17-663
0.000400079 660-453-452-439-443-444-50-53-58-57-56-690-665-666-689-5-20-17-692
0.000400079 660-453-452-439-443-444-50-53-690-665-666-689-5-20-17-692
0.000396531 329-124-123-110-114-117-378-668-686
0.000384486 329-78-82-86-91-61-60-58-690-691-17-21-662-15-14-19-22-18-37-33-30-661
0.00037275 329-124-123-121-118-117-378-668-669
0.000372721 660-453-452-439-443-444-50-51-52-688-689-690-691-692-693
0.000372639 660-407-411-415-420-390-389-388-387-670-685-684-683
0.000368885 660-453-452-439-440-441-444-50-53-690-665-664
0.000367145 329-124-123-110-111-112-115-117-378-668-686
0.00036443 329-124-123-110-111-376-377-382-670-671-684
0.000362436 660-407-411-415-420-419-390-389-387-670-669
0.000355333 660-453-452-439-440-47-46-5-19-18-15-662
0.000350898 329-124-123-121-120-118-117-378-668-687
0.000349714 660-407-411-629-633-390-389-387-670
0.000347532 660-453-452-439-443-47-444-50-51-380-381-668-667
0.00034615 329-78-82-86-91-61-60-58-53-690-665-664-663-662-661
0.000345012 329-124-123-110-114-115-379-380-381-385-670-671-672-673
0.000342155 329-124-123-110-111-376-377-382-670-671-672-673-674
0.000339309 660-453-452-439-440-441-444-50-53-690-691-664
0.000338797 660-453-452-439-443-444-50-51-384-385-668-686-669-381-55-667-687
0.000338797 660-453-452-439-443-444-50-51-52-384-385-668-686-669-381-55-667-687
0.000338797 660-453-452-439-443-444-50-53-52-384-385-668-686-669-381-55-667-687
0.000335917 660-453-452-439-443-444-50-53-690-665-664
0.000335096 329-124-123-121-118-116-117-378-668-667
0.00032725 660-407-411-415-420-390-389-387-382-670-685-669-334-345-683-682
0.00032725 660-407-411-415-420-390-389-387-670-685-669-334-345-683-682
0.000326528 329-124-123-110-111-376-377-375-334-345-683-682-674
0.000322784 329-78-82-86-91-61-60-58-690-691-17-21-662-15-14-19-22-34-31-30-33-37-18-661
0.000321746 329-124-123-110-111-376-377-352-348-347-681-674-675-676
0.000318635 329-78-82-86-91-61-60-59-58-690-691-692-693-694
0.000317748 329-78-82-86-91-61-60-59-58-690-691-692-663
0.00031765 660-453-452-439-440-47-48-23-24-25-26-27-28-29-31-32-35-34-22-18-661
0.00031765 660-453-452-439-440-47-48-23-24-25-26-27-28-29-31-33-34-22-18-661
0.000315888 329-78-82-86-91-61-60-58-53-690-20-21-661
0.000313608 329-124-123-110-114-115-379-382-670-685-669-334-349-346-672
0.000313608 329-124-123-110-114-115-379-382-387-386-385-670-685-669-334-349-346-672
0.000313608 329-124-123-110-114-115-379-382-387-670-685-669-334-349-346-672
0.000313608 660-407-411-415-420-390-389-387-382-670-685-669-334-349-346-672
0.000313608 660-407-411-415-420-390-389-387-670-685-669-334-349-346-672
0.000308983 660-453-452-439-443-444-50-53-690-691-664
0.000308433 329-124-123-110-114-115-379-382-387-386-385-669-670-671-346-683-684-345-344-682-672
0.000308433 329-124-123-110-114-115-379-382-670-671-346-683-684-345-344-682-672
0.000308433 660-407-411-415-420-390-389-387-382-669-685-670-671-346-683-684-345-344-682-672
0.000308433 660-407-411-415-420-390-389-387-670-671-346-683-684-345-344-682-672
0.000308433 329-124-123-110-114-115-379-382-387-386-385-669-685-670-671-346-683-684-345-344-682-672
0.000308433 660-407-411-415-420-390-389-387-382-670-671-346-683-684-345-344-682-672
0.000308433 329-124-123-110-114-115-379-382-387-386-385-670-671-346-683-684-345-344-682-672
0.000308433 329-124-123-110-114-115-379-382-387-670-671-346-683-684-345-344-682-672
0.000308433 660-407-411-415-420-390-389-387-382-669-670-671-346-683-684-345-344-682-672
0.000305576 329-124-123-110-111-376-377-352-348-347-346-682-674-675-679-680-357-356-355-350-681
0.000305545 660-407-411-415-420-390-389-387-670-685-669-334-348-347-681
0.000302922 660-453-452-439-443-47-46-689-690-691-692-693
0.000297721 660-407-411-415-420-390-389-387-382-670-685-684-683-345-334-669-686
0.000296516 660-407-411-415-420-390-389-387-670-685-669-334-345-683-684
0.000296516 660-407-411-415-420-390-389-387-382-670-685-669-334-345-683-684
0.000294751 329-124-123-110-111-376-377-352-351-350-681-674-680-679-676-678
0.000292271 329-78-82-86-85-89-91-61-60-58-690-691
0.000289971 660-453-452-439-443-444-446-49-52-384-385-668-667
0.000288152 660-407-411-415-420-390-389-387-670-349-350-355-356-357-358-359-680-674-681
0.00028751 660-407-411-415-420-390-389-387-382-670-685-684-683-682-681
0.000281232 329-78-82-86-91-61-60-58-53-690-665-664-16-5-689-666
0.000281232 329-78-82-86-91-61-60-58-690-665-664-16-5-689-666
0.000279859 329-124-123-110-114-115-376-375-334-349-346-672
0.000269434 329-124-123-110-111-376-375-334-345-683-682-674
0.000267896 329-124-123-110-114-115-379-382-387-386-384-385-670-671-346-672
0.000263896 329-78-82-86-91-61-60-58-690-665-666-689-5-16-664
0.000263896 329-78-82-86-91-61-60-58-53-690-665-666-689-5-16-664
0.000263469 329-124-123-110-114-376-375-669-670-671-672
0.00025982 329-78-82-86-91-61-60-58-690-665-666-689-5-20-21-661
0.000259214 329-124-123-110-114-115-379-382-670-685
0.000258806 329-78-82-86-91-61-60-59-58-690-665-664-663-662
0.000257149 329-78-82-86-91-61-60-58-690-691-17-21-662-15-14-19-22-34-31-32-33-37-18-661
0.00025458 329-78-82-86-91-61-62-119-118-117-378-381-55-56-690
0.000249535 329-124-123-110-111-112-115-379-382-670-685
0.00024707 329-124-123-110-111-376-377-375-334-348-347-681-680-679
0.000244317 660-407-411-415-420-390-389-387-670-685-684-683-682-674-675-676-677
0.000241072 329-124-123-110-111-376-377-352-351-350-682-673-672-346-347-681-674-675
0.000233721 329-124-123-121-118-116-117-378-668-687
0.000233659 329-78-82-86-91-61-60-58-53-690-665-664-663-662-694
0.000233637 329-78-82-86-91-61-60-58-53-690-665-666-689-5-16-663-662
0.000233637 329-78-82-86-91-61-60-58-690-665-666-689-5-16-663-662
0.00022831 329-124-123-110-111-376-377-352-348-347-346-682-674-680-357-356-355-350-681
0.00022831 329-124-123-110-111-376-377-352-348-349-346-682-674-680-357-356-355-350-681
0.000221671 329-78-82-86-91-61-62-60-58-690-665
0.000219957 660-407-411-415-420-390-389-388-387-670-671-672-673-674
0.000217166 329-124-123-110-114-376-375-334-349-346-672
0.000214396 660-407-411-415-420-390-389-388-387-670-671-672-683
0.000213434 329-78-82-86-91-92-62-60-58-690-665
0.000212611 660-453-452-439-440-47-48-23-24-25-26-27-28-29-30-33-34-22-18-661
0.000210745 329-124-123-110-114-117-378-381-55-667
0.000208823 329-78-82-86-91-61-62-118-117-115-379-380-54-53-689-690
0.000205139 660-407-411-415-420-390-389-387-670-685-669-334-349-346-683
0.00020387 329-124-123-110-111-376-375-334-348-347-681-680-679
0.000198999 660-407-411-415-420-419-390-389-387-670-685
0.000197229 329-78-82-86-91-61-60-58-53-690-665-664-663-662-693
0.000195411 329-124-123-110-111-376-375-669-670-671-672
0.000194187 660-407-411-415-420-390-389-387-382-670-671-672-673-674-681
0.000192877 660-453-452-439-443-47-48-23-22-21-661
0.000191079 660-453-452-439-443-444-47-48-23-22-21-661-694
0.000190836 660-453-452-439-443-444-50-54-380-381-55-56-688-666-689-52-384-687-667
0.000190836 660-453-452-439-443-444-50-54-380-55-56-688-666-689-52-384-687-667
0.000190836 329-124-123-121-118-117-378-668-381-55-56-688-666-689-52-384-687-667
0.000190836 329-124-123-121-118-117-378-381-55-56-688-666-689-52-384-687-667
0.000190836 660-453-452-439-443-444-50-54-55-56-688-666-689-52-384-687-667
0.000190836 329-124-123-121-118-117-378-668-381-380-54-57-55-56-688-666-689-52-384-687-667
0.000190836 329-124-123-121-118-117-378-668-381-380-54-55-56-688-666-689-52-384-687-667
0.000190836 329-124-123-121-118-117-378-668-381-380-55-56-688-666-689-52-384-687-667
0.000187406 329-124-123-110-111-376-377-352-351-347-681-674-675-676-677
0.000185577 660-407-411-415-420-390-389-387-382-670-685-684-683-682-674
0.000185557 660-407-411-415-420-390-389-388-387-670-685-684-683-682
0.000184765 329-124-123-110-114-117-378-668-686-685
0.000184004 660-453-452-439-443-444-47-48-23-22-21-662-694
0.000183175 329-124-123-110-114-115-379-382-669-685
0.000182383 329-124-123-110-114-115-117-378-668-669-670-671-672-673
0.000178291 329-78-82-86-91-61-62-60-58-690-691-692
0.000177474 329-124-123-110-111-376-377-382-670-671-672-673-674-675
0.000176335 329-124-123-110-111-112-115-379-382-669-685
0.000174793 329-78-82-86-91-61-62-118-116-117-378-381-55-56-690
0.000174052 329-78-82-86-91-61-62-60-58-690-666
0.000173902 329-78-82-86-91-61-60-59-58-690-691-664-692
0.000171884 660-453-452-439-440-441-444-50-53-690-665-664-663
0.000171666 329-78-82-86-91-92-62-60-58-690-691-692
0.00017041 329-78-82-300-304-61-60-58-690-691
0.000167585 329-78-82-86-91-92-62-60-58-690-666
0.000165034 329-78-82-86-91-61-119-118-117-378-381-55-56-690
0.000164036 329-78-82-86-91-61-119-118-117-378-381-55-667-666
0.000163051 660-407-411-415-414-418-420-390-389-387-670-671
0.000161069 329-124-123-110-111-376-375-334-349-346-672
0.000157934 660-407-411-415-420-390-389-387-382-670-671-672-673-674-675-676
0.000157639 660-453-452-450-443-444-50-53-690-691
0.000157546 660-407-411-415-420-419-390-389-387-670-671-672
0.000157488 329-124-123-110-111-376-377-352-351-347-344-346-672-683-345-349-350-681-674
0.000157488 329-124-123-110-111-376-377-352-351-347-344-346-671-672-683-345-349-350-681-674
0.000157488 329-124-123-110-111-376-377-352-351-347-344-346-671-672-684-683-345-349-350-681-674
0.000157073 329-124-123-110-111-376-377-352-351-347-681-359-358-357-356-355-350-682-674-680
0.000156522 660-453-452-439-443-444-50-53-690-665-664-663
0.000155316 660-453-452-439-443-444-47-48-23-22-21-662-693
0.000155103 329-78-82-86-91-92-62-118-117-378-381-55-56-690
0.000154165 329-78-82-86-91-92-62-118-117-378-381-55-667-666
0.000153734 660-453-452-439-443-444-50-51-52-688-689-690-691-692-693-694
0.000152683 660-453-452-439-440-47-444-50-51-380-381-668-667
0.000147291 660-453-452-439-440-47-46-5-16-17-21-661-694-693-692-664-691-690-20-19-18-15-662-663
0.000146683 660-453-452-450-447-446-49-688-687
0.000146613 660-453-452-439-440-441-444-47-48-23-22-21-661
0.000145726 660-407-411-415-420-390-389-387-670-671-684-683-682-674-675-676-678
0.00014558 660-407-411-415-420-390-391-447-443-444-50-51-383-382-670
0.00014195 660-407-411-415-420-419-390-389-387-670-686
0.000141277 329-124-123-110-114-115-379-382-670-685-684
0.00014019 660-453-452-439-443-47-46-5-16-663
0.000139754 329-124-123-110-111-376-375-334-345-683-682-674-675
0.000138785 329-78-82-83-424-423-445-444-50-53-690
0.000136538 660-407-411-629-633-390-389-387-670-671
0.000136001 329-124-123-110-111-112-115-379-382-670-685-684
0.000135495 660-453-452-439-443-47-48-23-22-21-661-694
0.000135366 329-124-123-110-114-117-378-668-667
0.000135229 660-453-452-439-443-47-48-23-22-21-662
0.000133084 660-453-452-439-440-47-46-689-690-691-692-693
0.000130478 660-453-452-439-443-47-48-23-22-21-662-694
0.000128985 660-407-411-415-420-390-389-387-670-685-669-334-348-347-681-680
0.00012843 329-124-123-110-114-376-375-334-345-683
0.000125219 329-124-123-110-111-376-377-375-334-348-347-681-675
0.000125071 329-78-82-86-85-89-91-61-60-58-690-665
0.000122963 329-78-82-86-91-61-60-58-690-665-666-689-5-16-664-663
0.000122963 329-78-82-86-91-61-60-58-53-690-665-666-689-5-16-664-663
0.000121372 660-407-411-415-420-390-389-387-382-670-685-684-683-682-681-680
0.000121322 329-124-123-121-118-117-378-668-669-670
0.000121116 660-453-452-450-443-444-50-53-689-666
0.000117833 660-453-452-439-443-47-46-5-20-17-663
0.000116689 329-124-123-110-114-376-375-669-670-671-672-673
0.000115761 660-407-411-415-420-390-389-387-670-349-350-355-354-351-347-344-682-681
0.000115721 660-407-411-415-420-390-389-387-670-685-669-334-345-683-682-681
0.000114763 329-124-123-121-118-117-378-668-686
0.00011409 660-407-411-415-420-390-389-388-387-670-671-672-673-674-675
0.000113643 660-407-411-415-420-390-389-388-387-382-670-685-669-334-349-346-672-671
0.000113468 329-78-82-86-91-61-62-60-58-690-665-664
0.000112272 660-407-411-415-420-390-389-388-387-670-671-346-672
0.000110192 329-124-123-121-114-115-379-382-670
0.000110135 660-453-452-439-443-47-48-23-22-21-662-693
0.000109252 329-78-82-86-91-92-62-60-58-690-665-664
0.000108458 660-407-411-415-420-419-390-389-387-670-685-684
0.000107763 329-124-123-110-111-376-377-382-670-671-672-684
0.000106564 660-453-452-439-440-441-444-47-46-5-16-663
0.000104759 329-124-123-110-114-115-379-382-670-671-684
0.000104371 329-78-82-86-91-61-62-60-58-690-691-664
0.000103324 329-124-123-110-111-376-375-334-348-347-681-675
0.000102793 660-453-452-439-440-441-444-47-48-23-22-21-662
0.000102267 329-124-123-110-111-376-377-352-351-347-344-346-672-684-683-345-349-350-682-674
0.000101915 329-124-123-110-111-376-377-352-351-350-355-353-349-346-347-681-680
0.000101368 660-407-411-415-420-390-389-387-670-685-669-334-345-684-683
0.000101368 660-407-411-415-420-390-389-387-382-670-685-669-334-345-684-683
0.000100847 329-124-123-110-111-112-115-379-382-670-671-684
0.000100595 329-78-82-86-85-89-91-61-60-58-690-691-692
0.000100492 329-78-82-86-91-92-62-60-58-690-691-664
9.82035e-05 329-78-82-86-85-89-91-61-60-58-690-666
9.7437e-05 329-78-82-86-91-61-62-60-58-690-689-666
9.72145e-05 660-453-452-450-447-446-49-688-667
9.62576e-05 660-407-411-415-420-390-389-387-382-670-685-684-683-682-674-675
9.60437e-05 329-124-123-110-111-376-377-352-348-347-681-674-675-676-677
9.54255e-05 660-453-452-439-443-444-50-53-689-56-55-384-385-668-686-669-381-380-51-52-688-687
9.44143e-05 329-124-123-110-114-117-378-668-687
9.38163e-05 329-78-82-86-91-92-62-60-58-690-689-666
9.32682e-05 329-78-82-86-91-92-93-94-116-117-378-381-55-56-690
9.3091e-05 329-124-123-121-118-117-378-381-55-384-385-668-686-669-382-383-51-52-688-687
9.15182e-05 329-78-82-86-91-61-60-59-58-690-665-664-663-662-661
8.95691e-05 660-453-452-439-440-441-444-47-46-5-20-17-663
8.73003e-05 329-124-123-110-111-376-377-375-334-348-347-681-680-679-678
8.72738e-05 660-407-411-415-420-390-391-447-446-49-52-384-385-670
8.72738e-05 660-407-411-415-414-418-420-390-391-447-446-49-52-384-385-670
8.72738e-05 660-407-411-415-420-419-390-391-447-446-49-52-384-385-670
8.66265e-05 660-407-411-415-420-390-391-423-445-444-50-51-383-382-670
8.65465e-05 329-124-123-110-111-376-375-669-670-671-672-673
8.46969e-05 329-78-79-82-86-91-61-60-58-690
8.35226e-05 660-407-411-415-420-390-389-387-382-670-671-672-673-674-675-679
8.35171e-05 329-78-82-86-91-61-60-59-58-690-20-21-661
8.04234e-05 660-407-411-415-420-419-390-389-387-670-671-684
7.89433e-05 660-407-411-415-420-390-391-447-446-49-688-687-686
7.86464e-05 329-124-123-110-114-115-379-377-352-349-346-672
7.85507e-05 329-124-123-110-111-114-376-375-334-345-683
7.78392e-05 329-78-82-86-83-424-423-445-444-50-53-690
7.74629e-05 329-78-82-86-91-61-62-60-58-690-691-692-693
7.67289e-05 660-407-411-415-420-390-389-387-670-685-684-683-682-674-675-676-678
7.61607e-05 329-124-123-110-111-376-377-352-351-350-682-673-672-346-347-681-674-675-676
7.60253e-05 329-124-123-110-114-376-377-352-351-350-681
7.55736e-05 660-407-411-415-420-421-391-447-446-49-52-384-385-670
7.55736e-05 660-407-411-415-414-418-420-421-391-447-446-49-52-384-385-670
7.46939e-05 660-407-411-415-420-390-389-387-670-685-669-334-345-683-682-674
7.46315e-05 660-407-411-415-414-418-420-390-389-387-670-685
7.45844e-05 329-78-82-86-91-92-62-60-58-690-691-692-693
7.39516e-05 660-453-452-439-443-47-46-5-19-18-661
7.29234e-05 329-78-82-300-304-61-60-58-690-665
7.20359e-05 329-124-123-110-111-376-375-334-348-347-681-680-679-678
7.14968e-05 329-78-82-86-91-61-60-58-53-690-665-666-689-5-20-17-692-663
7.10449e-05 660-407-411-415-420-419-390-389-387-670-669-686
6.97762e-05 660-407-411-415-420-419-390-389-387-670-671-672-673
6.89061e-05 660-453-452-439-440-441-444-50-53-690-691-692-662
6.82046e-05 660-453-452-439-443-47-48-23-22-21-661-662
6.78818e-05 329-78-82-86-91-61-62-119-118-117-378-381-55-56-689-690
6.74582e-05 660-453-452-450-443-444-50-53-690-665
6.71545e-05 329-78-82-83-424-423-445-444-50-53-689-690
6.63901e-05 329-78-82-86-93-94-116-117-378-381-55-56-690
6.59886e-05 329-78-82-86-93-94-116-117-378-381-55-667-666
6.57241e-05 660-453-452-439-443-444-50-51-52-688-666-665-664-663-662-694
6.56172e-05 329-124-123-110-114-115-379-382-387-386-385-669-685-686-668-333-334-349-670-671
6.56162e-05 660-407-411-415-420-390-389-388-387-670-685-684-683-682-681
6.40209e-05 329-78-82-86-85-89-91-61-60-58-690-665-664
6.40111e-05 329-78-82-86-91-61-60-62-118-117-378-381-55-56-690
6.39524e-05 329-124-123-110-114-376-375-334-345-683-682
6.39521e-05 660-407-411-415-420-390-389-387-382-669-385-670-685-686-668-333-335-345-346-671
6.39521e-05 329-124-123-110-114-115-379-382-387-386-385-669-670-685-686-668-333-335-345-346-671
6.39521e-05 660-407-411-415-420-390-389-387-382-669-670-685-686-668-333-335-345-346-671
6.27477e-05 660-453-452-439-443-444-50-53-690-691-692-662
6.24962e-05 660-407-411-629-633-390-389-387-670-685
6.17769e-05 329-78-82-86-91-61-60-59-58-690-665-664-663-662-694
5.99562e-05 329-78-82-86-91-61-60-58-690-691-17-21-662-15-14-19-22-34-33-30-31-32-35-36-37-18-661
5.97868e-05 660-407-408-411-415-420-390-389-387-670
5.95278e-05 660-453-452-439-440-47-48-23-22-21-661-694
5.90851e-05 660-407-411-415-414-418-420-390-389-387-670-671-672
5.88878e-05 329-78-82-86-85-89-91-61-60-58-690-691-664
5.88556e-05 329-124-123-110-111-376-377-352-351-347-681-674-675-676-678
5.86525e-05 329-78-82-300-304-61-60-58-690-691-692
5.8589e-05 660-407-411-415-420-390-389-387-670-685-684-683-682-681-359-358-357-356-355-350-346-672-673-674-680
5.81747e-05 660-453-452-450-443-444-50-53-689-666-665
5.73235e-05 660-453-452-439-440-47-48-23-22-21-662-694
5.72582e-05 329-78-82-300-304-61-60-58-690-666
5.65784e-05 660-453-452-450-443-444-50-53-689-665
5.62134e-05 660-453-452-439-440-441-444-47-46-5-19-18-661
5.60683e-05 329-124-123-110-111-376-377-382-670-671-672-673-674-675-676
5.5477e-05 660-453-452-439-443-444-50-51-52-688-666-665-664-663-662-693
5.49757e-05 329-78-82-86-85-89-91-61-60-58-690-689-666
5.42136e-05 660-407-411-629-633-390-391-447-446-383-382-670
5.34741e-05 329-124-123-121-118-117-378-668-686-685
5.32359e-05 660-407-411-415-414-418-420-390-389-387-670-686
5.31819e-05 660-407-411-415-420-390-389-387-382-670-685-684-683-682-681-680-679
5.2871e-05 329-78-82-86-91-61-62-60-58-690-665-664-663
5.27164e-05 660-407-411-415-420-390-389-387-382-670-671-672-673-674-680
5.21452e-05 329-78-82-86-91-61-60-59-58-690-665-664-663-662-693
5.17212e-05 329-78-82-86-91-61-60-58-53-689-688-667-55-57-54-380-51-52-56-690-666
5.09063e-05 329-78-82-86-91-92-62-60-58-690-665-664-663
4.94777e-05 660-407-411-629-633-390-389-387-670-671-672
4.94297e-05 660-407-411-415-420-390-389-387-382-670-685-669-334-345-346-672-683
4.90957e-05 660-407-411-415-420-390-389-387-670-685-684-672-683-345-344-347-350-681-362-366-348-349-346-682
4.89351e-05 660-407-411-415-420-419-390-389-387-670-685-684-683
4.85702e-05 329-124-123-110-111-376-375-334-349-670-685-684-683-345-335-333-668-686
4.83861e-05 660-453-452-439-440-47-48-23-22-21-662-693
4.80164e-05 329-124-123-110-111-376-377-352-348-349-350-681-359-362-343-344-682-674-680
4.73675e-05 329-124-123-121-118-117-378-668-669-670-671
4.71444e-05 660-407-411-415-420-390-389-387-382-670-671-672-673-674-675-676-677
4.69456e-05 660-407-411-415-420-421-391-447-446-383-382-670
4.66074e-05 329-78-82-86-91-61-62-118-116-117-378-381-55-56-689-690
4.64986e-05 329-124-123-110-111-114-376-377-352-351-350-681
4.46565e-05 329-124-123-110-111-376-377-352-351-350-355-353-349-346-347-681-680-679
4.45796e-05 660-407-411-629-633-390-389-387-670-686
4.43179e-05 660-407-411-415-420-390-389-388-387-670-671-672-673-674-681
4.42017e-05 660-407-411-415-420-390-448-447-446-383-382-670
4.41517e-05 329-124-123-110-111-376-375-334-345-683-682-674-675-676
4.40052e-05 329-78-82-86-91-61-119-118-117-378-381-55-56-689-690
4.3706e-05 329-78-82-86-85-89-91-61-60-58-690-691-692-693
4.35794e-05 329-124-123-110-114-376-377-352-351-350-682
4.23529e-05 660-407-411-415-420-390-389-388-387-670-685-684-683-682-674
4.22775e-05 329-124-123-110-111-376-377-352-348-347-681-359-358-351-350-682-674-680
4.16315e-05 329-78-82-83-424-423-445-444-50-53-689-666
4.16086e-05 329-124-123-110-114-376-375-334-345-344-682
4.13572e-05 329-78-82-86-91-92-62-118-117-378-381-55-56-689-690
4.06756e-05 660-407-411-415-414-418-420-390-389-387-670-685-684
4.00891e-05 329-124-123-110-114-376-375-334-349-346-683
3.96616e-05 329-124-123-121-118-117-378-668-669-685
3.91146e-05 329-124-123-110-111-114-376-375-334-345-683-682
3.87347e-05 329-124-123-110-114-115-379-382-387-386-385-669-670-685-686-668-333-335-345-346-672
3.87347e-05 660-407-411-415-420-390-389-387-382-669-670-685-686-668-333-335-345-346-672
3.86743e-05 660-407-411-415-422-423-445-444-50-51-384-385-670
3.79741e-05 329-78-79-83-424-423-445-444-50-53-690
3.76644e-05 329-78-82-86-83-424-423-445-444-50-53-689-690
3.76251e-05 329-124-123-110-114-115-379-382-670-671-672-673-674
3.73278e-05 329-78-82-300-304-61-60-58-690-665-664
3.67839e-05 660-407-411-415-420-390-391-447-446-49-688-687-686-685
3.62201e-05 329-124-123-110-111-112-115-379-382-670-671-672-673-674
3.6044e-05 660-407-411-415-420-390-389-388-387-670-671-672-673-674-675-676
3.48031e-05 329-78-82-86-91-92-62-60-61-119-118-117-378-381-55-56-690
3.47183e-05 329-78-82-86-91-61-60-58-690-691-17-21-662-15-14-19-22-34-33-32-30-31-35-36-37-18-661
3.45303e-05 660-453-452-450-443-444-50-53-690-665-664
3.43349e-05 329-78-82-300-304-61-60-58-690-691-664
3.40742e-05 660-407-411-415-420-390-391-447-446-49-52-384-385-670-671
3.40616e-05 660-407-411-629-633-390-389-387-670-685-684
3.30681e-05 329-78-79-82-86-91-61-60-58-690-691
3.20939e-05 329-124-123-110-114-376-377-352-351-350-681-680
3.19507e-05 329-78-82-86-91-61-62-60-58-690-691-692-693-694
3.18617e-05 329-78-82-86-91-61-62-60-58-690-691-692-663
3.17617e-05 660-453-452-450-443-444-50-53-690-691-664
3.09774e-05 329-124-123-110-114-115-379-382-670-671-672-684
3.09166e-05 329-78-82-86-91-61-60-58-690
3.08733e-05 660-407-411-412-95-94-116-115-379-382-670
3.07635e-05 329-78-82-86-91-92-62-60-58-690-691-692-693-694
3.06778e-05 329-78-82-86-91-92-62-60-58-690-691-692-663
3.01629e-05 329-124-123-110-111-376-377-352-348-347-681-674-675-676-678
3.01615e-05 660-407-411-415-414-418-420-390-389-387-670-671-684
2.98308e-05 329-78-82-86-85-89-91-61-60-58-690-665-664-663
2.98207e-05 329-124-123-110-111-112-115-379-382-670-671-672-684
2.97014e-05 660-453-452-439-440-47-46-5-20-17-16-664-692-662-21-24-690-691-663
2.9512e-05 660-407-411-415-420-390-389-387-382-670-671-672-673-674-675-679-678
2.91444e-05 329-124-123-121-118-117-378-668-686-685-684
2.91359e-05 660-453-452-439-443-47-46-5-19-18-15-662
2.88849e-05 660-407-411-415-420-419-390-389-387-670-671-672-673-674
2.8718e-05 329-78-82-86-91-61-60-58-53-689-690-665-666-688-4-5-20-17-692
2.8453e-05 329-78-82-86-91-61-60-58-53-689-688-667-55-57-56-52-49-48-23-24-690-666
2.8453e-05 329-78-82-86-91-61-60-58-53-689-688-667-55-56-52-49-48-23-24-690-666
2.82522e-05 660-453-452-439-440-47-46-5-20-16-17-21-661-694-693-692-664-691-690-689-6-9-15-662-663
2.8195e-05 660-407-411-415-422-423-445-444-50-51-383-382-670
2.81545e-05 660-407-411-415-420-419-390-389-387-670-671-672-683
2.80019e-05 660-453-452-450-443-444-50-51-380-381-668-667
2.76997e-05 660-407-411-415-420-390-389-388-387-670-685-684-683-682-681-680
2.73083e-05 329-124-122-121-118-117-378-381-55-667
2.69158e-05 329-124-123-110-111-376-377-352-351-347-681-682-673-672-346-350-355-356-357-680-674
2.66541e-05 329-124-123-110-111-114-376-377-352-351-350-682
2.66442e-05 660-407-411-415-414-418-420-390-389-387-670-669-686
2.61684e-05 660-407-411-415-414-418-420-390-389-387-670-671-672-673
2.59514e-05 329-78-82-86-91-61-62-60-58-690-665-664-663-662
2.54831e-05 329-78-82-300-304-61-60-58-690-691-692-693
2.54487e-05 329-124-123-110-111-114-376-375-334-345-344-682
2.52572e-05 660-407-411-629-633-390-389-387-670-671-684
2.4987e-05 329-78-82-86-91-92-62-60-58-690-665-664-663-662
2.45193e-05 329-124-123-110-111-114-376-375-334-349-346-683
2.43674e-05 660-407-411-415-420-419-390-389-387-670-685-684-683-682
2.38094e-05 660-453-395-442-443-444-50-53-690-691
2.35732e-05 660-453-452-450-443-444-50-53-690-691-692-693
2.33425e-05 660-407-408-411-415-420-390-389-387-670-671
2.23118e-05 660-407-411-629-633-390-389-387-670-669-686
2.21473e-05 660-453-452-439-440-441-444-47-46-5-19-18-15-662
2.2091e-05 329-78-82-86-91-61-60-58-690-691-17-18-21-662-15-14-37-33-30-661
2.2091e-05 329-78-82-86-91-61-60-58-690-691-664-663-692-17-18-21-662-15-14-37-33-30-661
2.2091e-05 329-78-82-86-91-61-60-58-690-691-664-692-663-17-18-21-662-15-14-37-33-30-661
2.2091e-05 329-78-82-86-91-61-60-58-690-665-664-692-663-17-18-21-662-15-14-37-33-30-661
2.19681e-05 660-407-411-415-420-390-389-388-387-670-685-684-683-682-674-675
2.19134e-05 660-407-411-629-633-390-389-387-670-671-672-673
2.17005e-05 329-124-123-110-114-376-377-352-351-350-682-683
2.13651e-05 660-453-452-439-440-47-46-689
2.00479e-05 660-407-411-415-420-390-391-447-446-49-688-687-686-685-684
1.98266e-05 660-453-452-450-443-47-48-23-22-21-661
1.96984e-05 329-124-123-110-111-376-377-352-348-347-350-681-359-358-363-366-343-344-682-674-680
1.96293e-05 329-124-123-110-111-114-376-377-352-351-350-681-680
1.95159e-05 329-124-123-110-114-115-379-382-670-671-672-673-674-675
1.90617e-05 660-407-411-415-420-390-389-388-387-670-671-672-673-674-675-679
1.89966e-05 329-124-123-110-111-376-377-352-348-349-350-682-681-359-362-347-346-672-673-674-680
1.87871e-05 329-124-123-110-111-112-115-379-382-670-671-672-673-674-675
1.8638e-05 660-407-411-415-420-390-389-387-670
1.83747e-05 329-78-79-83-424-423-445-444-50-53-689-690
1.83523e-05 660-407-411-415-414-418-420-390-389-387-670-685-684-683
1.82931e-05 660-453-395-442-443-444-50-53-689-666
1.81822e-05 660-453-395-442-443-444-50-51-384-687
1.80272e-05 329-78-82-86-85-89-91-61-60-58-690-691-692-693-694
1.7977e-05 329-78-82-86-85-89-91-61-60-58-690-691-692-663
1.78755e-05 660-407-411-629-392-393-447-446-383-382-670
1.7658e-05 329-124-66-65-113-114-115-379-382-670
1.75408e-05 329-124-122-121-118-117-378-668-667
1.74378e-05 329-78-82-86-91-61-62-60-58-690-691-664-692
1.7393e-05 329-78-82-300-304-61-60-58-690-665-664-663
1.71716e-05 329-124-123-121-110-111-376-375-334-345-683
1.71647e-05 329-124-123-121-118-117-378-668-669-670-671-672
1.67898e-05 329-78-82-86-91-92-62-60-58-690-691-664-692
1.67368e-05 329-124-123-110-111-376-377-382-670-671-672-673-674-675-676-677
1.6104e-05 329-124-123-110-111-376-377-352-351-347-344-346-350-681-682-343-362-359-680-674
1.60895e-05 660-453-452-450-443-444-50-53-690-665-664-663
1.55964e-05 660-407-411-415-420-390-391-447-446-49-52-384-385-670-685
1.55272e-05 329-124-123-110-111-376-375-669
1.53682e-05 660-407-411-629-633-390-389-387-670-685-684-683
1.53179e-05 329-124-123-110-114-376-377-352-351-350-681-674
1.52909e-05 660-407-411-629-633-632-449-447-446-383-382-670
1.50548e-05 660-407-411-415-420-390-389-387-670-349-350-355-354-351-347-344-682-674-681
1.49824e-05 660-407-411-415-420-419-390-389-387-670-671-672-673-674-675
1.49581e-05 660-407-411-415-414-418-419-420-421-391-447-446-49-52-384-385-670
1.48059e-05 660-407-411-415-420-390-389-387-382-670-671-672-673-674-675-676-678
1.47436e-05 660-407-411-415-420-419-390-389-387-670-671-346-672
1.46422e-05 329-78-82-86-85-89-91-61-60-58-690-665-664-663-662
1.4597e-05 329-124-123-110-114-376-375-334-345-683-682-674
1.44108e-05 660-453-452-450-443-47-46-5-16-663
1.41508e-05 329-78-79-82-86-91-61-60-58-690-665
1.40627e-05 329-124-123-110-114-376-377-352-351-350-681-680-679
1.39008e-05 660-453-452-450-443-47-48-23-22-21-662
1.34819e-05 660-453-395-442-443-444-50-51-52-688-687
1.34651e-05 329-124-123-121-118-117-378-668
1.32725e-05 329-124-123-110-111-114-376-377-352-351-350-682-683
1.31796e-05 329-124-123-110-111-376-375-334-345-683-682-674-675-676-677
1.26713e-05 660-453-452-439-443-444-50-53-690
1.26127e-05 660-407-411-415-420-390-391-447-446-383-382-669-686
1.23475e-05 660-407-411-415-420-390-391-447-446-49-52-384-385-670-671-672
1.22342e-05 329-124-122-121-118-117-378-668-687
1.21635e-05 660-624-625-411-415-420-390-389-387-670
1.21373e-05 660-407-411-415-420-390-389-388-387-670-685-684-683-682-681-680-679
1.21125e-05 660-453-452-450-443-47-46-5-20-17-663
1.20707e-05 329-78-82-86-91-61-60-58-690-691
1.20311e-05 660-407-411-415-420-390-389-388-387-670-671-672-673-674-680
1.16025e-05 660-453-395-442-443-444-50-54-55-667
1.13911e-05 329-78-79-83-424-423-445-444-50-53-689-666
1.13815e-05 329-78-79-82-86-91-61-60-58-690-691-692
1.12729e-05 660-453-452-439-440-47-46-689-688
1.09865e-05 329-74-78-82-86-91-61-60-58-690
1.08328e-05 660-407-411-415-414-418-420-390-389-387-670-671-672-673-674
1.07594e-05 660-407-411-415-420-390-389-388-387-670-671-672-673-674-675-676-677
1.06843e-05 660-407-408-411-415-420-390-389-387-670-685
1.0641e-05 329-78-82-86-91-61-60-58-690-689
1.05589e-05 660-407-411-415-414-418-420-390-389-387-670-671-672-683
1.05109e-05 329-78-82-300-304-61-60-58-690-691-692-693-694
1.04816e-05 329-78-82-300-304-61-60-58-690-691-692-663
1.01887e-05 660-453-395-442-443-444-50-53-690-665
1.01648e-05 329-124-123-121-110-111-376-377-352-351-350-681
9.9043e-06 660-407-411-415-414-629-392-393-447-446-49-52-384-385-670
9.86397e-06 329-124-122-121-118-117-378-668-686
9.83871e-06 329-78-82-86-85-89-91-61-60-58-690-691-664-692
9.72313e-06 660-453-452-450-443-444-50-53-690-691-692-693-694
9.55908e-06 660-407-408-412-95-94-116-115-379-382-670
9.36872e-06 329-124-123-110-111-114-376-377-352-351-350-681-674
9.17686e-06 329-78-82-86-91-61-62-60-58-690-665-664-663-662-661
9.1386e-06 660-407-411-415-414-418-420-390-389-387-670-685-684-683-682
9.07136e-06 660-407-411-629-633-390-389-387-670-671-672-673-674
9.04538e-06 660-407-411-415-420-390-391-447-446-49-688-687-686-685-684-683
8.9351e-06 660-453-395-442-443-444-50-51-52-688-667
8.9278e-06 329-124-123-110-111-114-376-375-334-345-683-682-674
8.84199e-06 660-407-411-629-633-390-389-387-670-671-672-683
8.83585e-06 329-78-82-86-91-92-62-60-58-690-665-664-663-662-661
8.78657e-06 660-453-395-442-443-444-50-53-689-666-665
8.76215e-06 329-124-123-121-118-117-378-668-669-670-671-684
8.61673e-06 660-407-411-415-420-419-390-389-387-670-685-684-683-682-681
8.60105e-06 329-124-123-110-111-114-376-377-352-351-350-681-680-679
8.55064e-06 329-124-123-121-110-111-376-375-334-345-683-682
8.54548e-06 660-453-395-442-443-444-50-53-689-665
8.53726e-06 329-78-82-300-304-61-60-58-690-665-664-663-662
8.45867e-06 660-407-408-411-415-420-390-389-387-670-671-672
8.37456e-06 329-78-82-86-91-61-62-60-58-690-20-21-661
8.30097e-06 660-407-411-415-420-390-389-387-382-669-668-687-384-385-381-378-377-352-349-670-686
8.30097e-06 660-407-411-415-420-390-389-388-387-382-669-668-385-381-378-377-352-349-670-686
8.19419e-06 329-124-123-121-110-111-376-375-334-349-346-672
8.06337e-06 329-78-82-86-91-92-62-60-58-690-20-21-661
7.68123e-06 660-407-411-415-420-390-389-388-387-382-669-670-685-686-668-333-335-345-683-684-671
7.65264e-06 660-407-411-629-633-390-389-387-670-685-684-683-682
7.6213e-06 660-407-408-411-415-420-390-389-387-670-686
7.60213e-06 329-124-123-121-118-117-378-668-669-670-671-672-673
7.60179e-06 660-453-452-450-443-47-46-5-19-18-661
7.27683e-06 660-407-411-415-420-390-389-387-670-671
7.24346e-06 329-78-79-82-86-91-61-60-58-690-665-664
7.1272e-06 329-124-123-110-114-376-377-352-351-350-681-675
6.89418e-06 329-124-66-65-113-114-115-379-382-670-671
6.73531e-06 660-407-411-415-420-390-389-388-387-670-671-672-673-674-675-679-678
6.66269e-06 329-78-79-82-86-91-61-60-58-690-691-664
6.57676e-06 329-124-123-110-111-376-377-352-351-350-681-682-673-672-346-347-362-359-680-674
6.30313e-06 660-407-411-415-420-390-391-447-446-49-52-384-385-670-671-684
6.19459e-06 329-78-82-86-91-61-62-60-58-690-665-664-663-662-694
6.16555e-06 329-124-123-110-114-115-379-382-670-671-672-673-674-675-676
6.06626e-06 660-407-411-415-420-390-389-387-670-669
6.05575e-06 329-124-123-121-118-117-378-381-55-667
5.9644e-06 329-78-82-86-91-92-62-60-58-690-665-664-663-662-694
5.93531e-06 329-124-123-110-111-112-115-379-382-670-671-672-673-674-675-676
5.82671e-06 329-124-123-121-110-111-376-377-352-351-350-682
5.82315e-06 660-407-408-411-415-420-390-389-387-670-685-684
5.81983e-06 660-407-411-415-420-419-390-389-387-670-671-672-673-674-681
5.73653e-06 329-78-82-300-304-61-60-58-690-691-664-692
5.6189e-06 660-407-411-415-414-418-420-390-389-387-670-671-672-673-674-675
5.61455e-06 329-78-82-86-91-61-60-58-690-689-688
5.5632e-06 329-124-123-121-110-111-376-375-334-345-344-682
5.56179e-06 660-407-411-415-420-419-390-389-387-670-685-684-683-682-674
5.52935e-06 660-407-411-415-414-418-420-390-389-387-670-671-346-672
5.46866e-06 660-407-411-415-420-390-391-447-446-49-52-384-385-670-671-672-673
5.36004e-06 329-124-123-121-110-111-376-375-334-349-346-683
5.30736e-06 329-124-123-110-114-115-379-382-670
5.25627e-06 329-124-123-110-111-376-377-382-670-671-672-673-674-675-676-678
5.22878e-06 329-78-82-86-91-61-62-60-58-690-665-664-663-662-693
5.21538e-06 660-453-395-442-443-444-50-53-690-665-664
5.16541e-06 329-78-82-86-91-61-60-58-690-665
5.03449e-06 329-78-82-86-91-92-62-60-58-690-665-664-663-662-693
4.96895e-06 329-124-123-110-114-376-377-352-351-350-681-680-679-678
4.94724e-06 660-453-452-439-443-444-50-53-690-691
4.94499e-06 329-78-79-82-86-91-61-60-58-690-691-692-693
4.79722e-06 660-453-395-442-443-444-50-53-690-691-664
4.749e-06 660-624-625-411-415-420-390-389-387-670-671
4.73331e-06 660-407-411-415-420-419-390-389-387-670-671-672-673-674-675-676
4.70525e-06 660-407-411-629-633-390-389-387-670-671-672-673-674-675
4.63026e-06 660-407-411-629-633-390-389-387-670-671-346-672
4.59616e-06 329-124-122-121-118-117-378-668-686-685
4.55871e-06 660-453-452-439-440-47-46-689-666
4.50418e-06 660-407-411-415-420-390-391-447-446-49-688-687-686-685-684-683-682
4.37103e-06 660-407-408-412-95-94-116-117-378-668-669-686
4.35914e-06 329-124-123-110-111-114-376-377-352-351-350-681-675
4.31795e-06 660-407-408-411-415-420-390-389-387-670-671-684
4.29106e-06 329-124-123-121-110-111-376-377-352-351-350-681-680
4.28944e-06 329-74-78-82-86-91-61-60-58-690-691
4.22935e-06 660-453-395-442-443-444-50-51-380-381-668-667
4.15455e-06 329-78-82-86-91-61-60-58-690-691-692
4.13911e-06 329-124-123-110-111-376-375-334-345-683-682-674-675-676-678
4.05579e-06 329-78-82-86-91-61-60-58-690-666
3.97508e-06 660-407-408-412-95-94-116-117-378-668
3.77797e-06 660-453-452-439-443-444-50-51-384-687
3.7463e-06 660-407-408-411-415-420-390-389-387-670-671-672-673
3.66878e-06 660-453-452-439-440-47-48-23-22-18-21-662-694-693-692-17-20-24-25-26-27-28-29-30-661
3.63754e-06 660-407-411-415-420-419-390-389-387-670-685-684-683-682-681-680
3.56045e-06 660-453-395-442-443-444-50-53-690-691-692-693
3.53928e-06 329-124-125-123-110-111-376-375-669-685
3.4951e-06 329-78-82-86-85-89-91-61-60-58-690-665-664-663-662-694
3.37904e-06 660-407-411-415-420-390-389-388-387-670-671-672-673-674-675-676-678
3.37512e-06 329-78-79-82-86-91-61-60-58-690-665-664-663
3.34659e-06 660-453-452-439-440-47-48-23-24-25-22-18-21-662-694-693-692-17-20-19-37-33-30-661
3.33074e-06 660-407-411-415-420-390-389-387-670-685
3.31811e-06 660-453-452-450-443-47-48-23-22-21-662-694
3.23157e-06 660-407-411-415-414-418-420-390-389-387-670-685-684-683-682-681
3.15224e-06 660-407-411-415-420-419-416-412-95-94-116-115-379-382-670
3.14701e-06 329-124-123-121-118-117-378-668-669-670-671-672-673-674
3.04365e-06 329-124-123-110-111-376-375-669-686
3.03911e-06 329-124-123-110-111-114-376-377-352-351-350-681-680-679-678
2.99457e-06 660-453-395-442-443-47-48-23-22-21-661
2.95017e-06 329-78-82-86-85-89-91-61-60-58-690-665-664-663-662-693
2.90143e-06 329-124-123-121-110-111-376-377-352-351-350-682-683
2.88486e-06 660-407-411-415-420-419-390-389-387-670-685-684-683-682-674-675
2.80078e-06 660-453-452-450-443-47-48-23-22-21-662-693
2.76864e-06 329-124-123-110-111-376-377-352-348-347-350-682-681-359-358-363-366-343-344-346-672-673-674-680
2.713e-06 329-124-123-121-118-117-378-668-687
2.70611e-06 660-407-411-629-633-390-389-387-670-685-684-683-682-681
2.64573e-06 329-124-125-123-110-111-376-375-334-345-683
2.64405e-06 329-78-82-86-91-61-60-58-690-665-664
2.63828e-06 329-78-82-93-94-116-117-378-381-55-667
2.63692e-06 660-407-411-415-420-390-389-387-670-671-672
2.62733e-06 660-407-408-411-415-420-390-389-387-670-685-684-683
2.59099e-06 329-124-123-121-118-117-378-668-669-670-671-672-684
2.50499e-06 329-124-122-121-118-117-378-668-686-685-684
2.50319e-06 660-407-411-415-420-419-390-389-387-670-671-672-673-674-675-679
2.49826e-06 329-124-66-65-113-114-115-379-382-670-671-672
2.43012e-06 660-453-395-442-443-444-50-53-690-665-664-663
2.41083e-06 660-453-452-439-443-444-50-54-55-667
2.37588e-06 660-407-411-415-420-390-389-387-670-686
2.26383e-06 660-407-411-415-420-390-391-447-446-49-52-384-385-670-671-672-673-674
2.20659e-06 660-407-411-415-420-390-391-447-446-49-52-384-385-670-671-672-683
2.18965e-06 660-453-452-439-440-47-46-689-666-665
2.18263e-06 660-407-411-415-414-418-420-390-389-387-670-671-672-673-674-681
2.17657e-06 660-453-395-442-443-47-46-5-16-663
2.1737e-06 660-624-625-411-415-420-390-389-387-670-685
2.08586e-06 660-407-411-415-414-418-420-390-389-387-670-685-684-683-682-674
2.07215e-06 329-124-123-110-114-115-379-382-670-671
2.04805e-06 329-124-123-121-110-111-376-377-352-351-350-681-674
2.03963e-06 329-78-79-82-86-91-61-60-58-690-691-692-693-694
2.03784e-06 329-78-82-300-304-61-60-58-690-665-664-663-662-694
2.03395e-06 329-78-79-82-86-91-61-60-58-690-691-692-663
2.02898e-06 329-124-123-121-118-117-378-381-55-56-690
2.01671e-06 329-124-123-121-118-117-378-381-55-667-666
1.95166e-06 329-124-123-121-110-111-376-375-334-345-683-682-674
1.88023e-06 329-124-123-121-110-111-376-377-352-351-350-681-680-679
1.84046e-06 329-124-123-110-114-115-379-382-670-671-672-673-674-675-676-677
1.83557e-06 329-74-78-82-86-91-61-60-58-690-665
1.82773e-06 660-407-411-629-633-390-389-387-670-671-672-673-674-681
1.81532e-06 660-407-411-415-420-390-389-387-670-685-684
1.80505e-06 329-78-82-86-91-61-60-58-690-691-692-693
1.78774e-06 660-407-408-412-95-94-116-117-378-381-55-667
1.77515e-06 660-407-411-415-414-418-420-390-389-387-670-671-672-673-674-675-676
1.77174e-06 329-124-123-110-111-112-115-379-382-670-671-672-673-674-675-676-677
1.74669e-06 660-407-411-629-633-390-389-387-670-685-684-683-682-674
1.7209e-06 660-624-625-411-415-420-390-389-387-670-671-672
1.72012e-06 329-78-82-300-304-61-60-58-690-665-664-663-662-693
1.70276e-06 660-453-452-439-443-444-50-53-690-691-692
1.70086e-06 660-407-411-394-442-443-444-50-53-690-691
1.69463e-06 329-78-82-93-94-116-117-378-668-667
1.65666e-06 329-78-79-82-86-91-61-60-58-690-665-664-663-662
1.65213e-06 329-124-123-110-111-376-375-669-685
1.63233e-06 329-124-123-121-118-117-378-668-669-670-671-672-673-674-675
1.5983e-06 660-407-411-415-420-390-389-387-386-385-384-687
1.59387e-06 660-407-411-415-420-419-390-389-387-670-685-684-683-682-681-680-679
1.59276e-06 660-407-411-415-420-390-391-447-446-49-688-687-686-685-684-683-682-681
1.57992e-06 660-407-411-415-420-419-390-389-387-670-671-672-673-674-680
1.56709e-06 329-78-82-86-91-61-60-58-690-689-688-687
1.56616e-06 329-124-125-123-110-111-376-377-352-351-350-681
1.55083e-06 660-407-408-411-415-420-390-389-387-670-671-672-673-674
1.55054e-06 660-624-625-411-415-420-390-389-387-670-686
1.51162e-06 660-407-408-411-415-420-390-389-387-670-671-672-683
1.4978e-06 660-453-452-439-443-444-50-51-384-385-670
1.48651e-06 660-407-411-629-633-390-389-387-670-671-672-673-674-675-676
1.47636e-06 329-74-78-82-86-91-61-60-58-690-691-692
1.46856e-06 660-453-395-442-443-444-50-53-690-691-692-693-694
1.42706e-06 329-124-123-110-111-376-377-352-351-347-350-681-359-358-357-356-355-353-349-346-672-673-674-680
1.42706e-06 329-124-123-110-111-376-377-352-351-350-681-359-358-357-356-355-353-349-346-672-673-674-680
1.42706e-06 329-124-123-110-111-376-377-352-351-347-350-682-681-359-358-357-356-355-353-349-346-672-673-674-680
1.41293e-06 660-407-411-415-420-419-390-389-387-670-671-672-673-674-675-676-677
1.37718e-06 329-124-123-110-114-115-379-382-387-386-385-669-685-684-672-346-349-670-686-668-333-335-345-683-671
1.3642e-06 660-407-411-415-414-418-420-390-389-387-670-685-684-683-682-681-680
1.32687e-06 329-78-82-93-94-116-115-379-382-670
1.31745e-06 329-124-125-123-110-111-376-375-334-345-683-682
1.30829e-06 660-407-408-411-415-420-390-389-387-670-685-684-683-682
1.30679e-06 660-407-411-394-442-443-444-50-53-689-666
1.28612e-06 329-78-82-83-424-423-445-444-50-51-384-687
1.2753e-06 329-124-66-65-113-114-115-379-382-670-671-684
1.26253e-06 329-124-125-123-110-111-376-375-334-349-346-672
1.23503e-06 329-124-123-110-111-376-375-334-345-683
1.23201e-06 329-78-82-86-91-61-60-58-690-665-664-663
1.18471e-06 660-624-625-411-415-420-390-389-387-670-685-684
1.18196e-06 329-78-82-93-94-116-117-378-668-687
1.17423e-06 660-407-411-415-420-390-391-447-446-49-52-384-385-670-671-672-673-674-675
1.16788e-06 660-407-411-415-420-390-389-387-670-671-672-673
1.15552e-06 660-407-411-415-420-390-391-447-446-49-52-384-385-670-671-346-672
1.14831e-06 660-407-408-412-95-94-116-117-378-668-667
1.14816e-06 660-453-395-442-443-47-46-5-19-18-661
1.14238e-06 660-407-411-629-633-390-389-387-670-685-684-683-682-681-680
1.13349e-06 660-407-411-451-450-447-446-49-688-687
1.12083e-06 660-453-452-439-440-47-46-689-666-665-664
1.11317e-06 329-78-79-82-86-91-61-60-58-690-691-664-692
1.10646e-06 329-124-66-65-113-114-115-379-382-670-671-672-673
1.10499e-06 660-453-452-439-440-47-48-23-22-21-661
1.09195e-06 660-453-452-439-443-444-50-51-383-382-670
1.08192e-06 660-407-411-415-414-418-420-390-389-387-670-685-684-683-682-674-675
1.02807e-06 660-407-411-415-420-390-391-447-446-49-688-687-686-685-684-683-682-674
9.52966e-07 329-78-82-93-94-116-117-378-668-686
9.52929e-07 329-124-123-121-110-111-376-377-352-351-350-681-675
9.39587e-07 329-74-78-82-86-91-61-60-58-690-665-664
9.38781e-07 660-407-411-415-414-418-420-390-389-387-670-671-672-673-674-675-679
9.05998e-07 660-407-411-629-633-390-389-387-670-685-684-683-682-674-675
9.00445e-07 329-124-123-110-111-376-375-669-685-684
8.97758e-07 329-124-125-123-110-111-376-377-352-351-350-682
8.84482e-07 660-407-411-415-420-419-390-389-387-670-671-672-673-674-675-679-678
8.7848e-07 660-624-625-411-415-420-390-389-387-670-671-684
8.64253e-07 329-74-78-82-86-91-61-60-58-690-691-664
8.57157e-07 329-124-125-123-110-111-376-375-334-345-344-682
8.25855e-07 329-124-125-123-110-111-376-375-334-349-346-683
8.19049e-07 660-407-411-415-420-390-389-387-670-685-684-683
8.06839e-07 329-74-78-82-86-91-61-60-58-690-689-666
8.04407e-07 660-407-408-411-415-420-390-389-387-670-671-672-673-674-675
8.03148e-07 660-453-452-439-440-47-46-5-16-663
7.91586e-07 660-407-408-411-415-420-390-389-387-670-671-346-672
7.86133e-07 660-407-411-629-633-390-389-387-670-671-672-673-674-675-679
7.76036e-07 660-624-625-411-415-420-390-389-387-670-669-686
7.74726e-07 660-453-452-439-440-47-48-23-22-21-662
7.62178e-07 660-624-625-411-415-420-390-389-387-670-671-672-673
7.50888e-07 329-124-123-110-114-115-379-382-670-671-672
7.4452e-07 329-78-82-86-91-61-60-58-690-691-692-693-694
7.41724e-07 329-74-78-82-83-424-423-445-444-50-53-689-690
7.39807e-07 660-453-452-439-443-444-50-53-690-691-692-693
7.31083e-07 329-124-123-110-111-376-377-352-351-350-681
7.27848e-07 660-407-411-394-442-443-444-50-53-690-665
7.10787e-07 329-124-123-110-114-115-379-382-387-386-384-687-668-669-385-381-378-377-375-334-345-683-684-685-686-670
6.72379e-07 660-407-411-415-420-390-391-447-446-49-688-687-686-685-684-683-682-681-680
6.64364e-07 329-124-123-121-110-111-376-377-352-351-350-681-680-679-678
6.61151e-07 329-124-125-123-110-111-376-377-352-351-350-681-680
6.41441e-07 329-74-78-82-86-91-61-60-58-690-691-692-693
6.27683e-07 660-407-411-394-442-443-444-50-53-689-666-665
6.14986e-07 329-124-123-110-111-376-375-334-345-683-682
6.1046e-07 660-407-411-394-442-443-444-50-53-689-665
6.04722e-07 329-78-82-86-91-61-60-58-690-665-664-663-662
5.97756e-07 660-407-411-415-414-418-420-390-389-387-670-685-684-683-682-681-680-679
5.92524e-07 660-407-411-415-414-418-420-390-389-387-670-671-672-673-674-680
5.78006e-07 329-124-123-110-114-115-379-382-670-671-672-673-674-675-676-678
5.56422e-07 329-124-123-110-111-112-115-379-382-670-671-672-673-674-675-676-678
5.34527e-07 660-624-625-411-415-420-390-389-387-670-685-684-683
5.33251e-07 660-407-411-415-420-390-391-447-446-49-688-687-686-685-684-683-682-674-675
5.29896e-07 660-407-411-415-414-418-420-390-389-387-670-671-672-673-674-675-676-677
5.18049e-07 329-78-82-93-94-116-115-379-382-670-671
5.15695e-07 329-124-123-121-118-117-378-668-669-670-671-672-673-674-675-676
5.01161e-07 660-453-395-442-443-47-48-23-22-21-662-694
5.0056e-07 660-407-411-629-633-390-389-387-670-685-684-683-682-681-680-679
4.96178e-07 660-407-411-629-633-390-389-387-670-671-672-673-674-680
4.83459e-07 660-407-411-415-420-390-389-387-670-671-672-673-674
4.62634e-07 660-407-408-411-415-420-390-389-387-670-685-684-683-682-681
4.58037e-07 329-124-66-65-113-114-115-379-382-670-671-672-673-674
4.56125e-07 660-407-411-415-420-390-391-447-446-49-52-384-385-670-671-672-673-674-681
4.47042e-07 329-124-125-123-110-111-376-377-352-351-350-682-683
4.44038e-07 329-78-82-93-94-116-117-378-668-686-685
4.43736e-07 660-407-411-415-420-419-390-389-387-670-671-672-673-674-675-676-678
4.43734e-07 660-407-411-629-633-390-389-387-670-671-672-673-674-675-676-677
4.37804e-07 329-74-78-82-86-91-61-60-58-690-665-664-663
4.23024e-07 660-453-395-442-443-47-48-23-22-21-662-693
4.07848e-07 660-407-411-415-420-390-389-387-670-685-684-683-682
3.95443e-07 329-78-79-82-86-91-61-60-58-690-665-664-663-662-694
3.7711e-07 329-124-66-65-113-114-115-379-382-670-671-672-684
3.72569e-07 660-407-411-394-442-443-444-50-53-690-665-664
3.70969e-07 660-407-411-415-420-390-391-447-446-49-52-384-385-670-671-672-673-674-675-676
3.42697e-07 660-407-411-394-442-443-444-50-53-690-691-664
3.33789e-07 329-78-79-82-86-91-61-60-58-690-665-664-663-662-693
3.32564e-07 329-124-123-110-114-115-379-382-670-671-672-673
3.31711e-07 660-407-411-415-414-418-420-390-389-387-670-671-672-673-674-675-679-678
3.29342e-07 329-78-82-93-94-116-117-378-668-669-685
3.15556e-07 329-124-125-123-110-111-376-377-352-351-350-681-674
3.15515e-07 660-624-625-411-415-420-390-389-387-670-671-672-673-674
3.12468e-07 660-407-408-411-415-420-390-389-387-670-671-672-673-674-681
3.08625e-07 329-124-123-110-111-376-377-352-351-350-681-680
3.07537e-07 660-624-625-411-415-420-390-389-387-670-671-672-683
3.05144e-07 660-453-452-439-443-444-50-53-690-691-692-693-694
3.00705e-07 329-124-125-123-110-111-376-375-334-345-683-682-674
2.98614e-07 660-407-408-411-415-420-390-389-387-670-685-684-683-682-674
2.94619e-07 660-407-411-415-420-390-391-447-446-49-688-687-686-685-684-683-682-681-680-679
2.89699e-07 329-124-125-123-110-111-376-377-352-351-350-681-680-679
2.77774e-07 660-407-411-629-633-390-389-387-670-671-672-673-674-675-679-678
2.76104e-07 660-477-455-454-435-439-440-47-48-23-22-21-661
2.66169e-07 660-624-625-411-415-420-390-389-387-670-685-684-683-682
2.64572e-07 329-74-78-82-86-91-61-60-58-690-691-692-693-694
2.63835e-07 329-74-78-82-86-91-61-60-58-690-691-692-663
2.54346e-07 660-407-411-394-442-443-444-50-53-690-691-692-693
2.54132e-07 660-407-408-411-415-420-390-389-387-670-671-672-673-674-675-676
2.50767e-07 660-407-411-415-420-390-389-387-670-671-672-673-674-675
2.42009e-07 329-78-82-93-94-116-117-378-668-686-685-684
2.3758e-07 329-124-66-65-113-114-115-379-382-670-671-672-673-674-675
2.33979e-07 329-148-126-125-123-110-111-376-375-334-345-683
2.14893e-07 329-74-78-82-86-91-61-60-58-690-665-664-663-662
2.1384e-07 329-78-82-86-91-61-60-58-690-665-664-663-662-661
1.953e-07 660-407-408-411-415-420-390-389-387-670-685-684-683-682-681-680
1.87726e-07 329-78-82-93-94-116-115-379-382-670-671-672
1.66416e-07 660-407-411-415-414-418-420-390-389-387-670-671-672-673-674-675-676-678
1.63655e-07 660-624-625-411-415-420-390-389-387-670-671-672-673-674-675
1.61047e-07 660-624-625-411-415-420-390-389-387-670-671-346-672
1.54889e-07 660-407-408-411-415-420-390-389-387-670-685-684-683-682-674-675
1.53939e-07 329-124-123-121-118-117-378-668-669-670-671-672-673-674-675-676-677
1.47301e-07 329-124-123-110-111-376-377-352-351-350-681-674
1.46824e-07 329-124-125-123-110-111-376-377-352-351-350-681-675
1.44222e-07 660-407-411-415-420-390-389-387-670-685-684-683-682-681
1.39356e-07 660-407-411-629-633-390-389-387-670-671-672-673-674-675-676-678
1.38505e-07 329-148-126-125-123-110-111-376-377-352-351-350-681
1.35231e-07 329-124-123-110-111-376-377-352-351-350-681-680-679
1.34397e-07 660-407-408-411-415-420-390-389-387-670-671-672-673-674-675-679
1.23825e-07 660-407-411-415-420-390-391-447-446-49-52-384-385-670-671-672-673-674-680
1.1651e-07 329-148-126-125-123-110-111-376-375-334-345-683-682
1.11653e-07 329-148-126-125-123-110-111-376-375-334-349-346-672
1.10737e-07 660-407-411-415-420-390-391-447-446-49-52-384-385-670-671-672-673-674-675-676-677
1.05862e-07 660-477-455-454-435-439-440-47-46-5-19-18-661
1.05568e-07 329-148-126-125-123-110-111-376-375-334-345-683-684
1.04909e-07 660-407-411-394-442-443-444-50-53-690-691-692-693-694
1.04101e-07 660-407-411-415-420-390-391-447-446-49-688-687-686-685-684-683-682-681-680-679-678
1.02363e-07 329-124-125-123-110-111-376-377-352-351-350-681-680-679-678
9.58298e-08 329-78-82-93-94-116-115-379-382-670-671-684
9.41221e-08 660-624-625-411-415-420-390-389-387-670-685-684-683-682-681
8.55753e-08 660-407-408-411-415-420-390-389-387-670-685-684-683-682-681-680-679
8.48263e-08 660-407-408-411-415-420-390-389-387-670-671-672-673-674-680
8.31429e-08 329-78-82-93-94-116-115-379-382-670-671-672-673
7.93944e-08 329-148-126-125-123-110-111-376-377-352-351-350-682
7.92235e-08 660-407-411-415-420-390-389-387-670-671-672-673-674-675-676
7.64042e-08 329-124-123-110-111-376-377-352-351-350-681-674-675
7.58604e-08 660-407-408-411-415-420-390-389-387-670-671-672-673-674-675-676-677
7.58038e-08 329-148-126-125-123-110-111-376-375-334-345-344-682
7.50575e-08 329-124-66-65-113-114-115-379-382-670-671-672-673-674-675-676
7.30356e-08 329-148-126-125-123-110-111-376-375-334-349-346-683
6.50646e-08 329-124-123-110-111-376-375-334-348-344-345-346-350-681-674-680-359-362-347-349-670-671-672-682
6.35711e-08 660-624-625-411-415-420-390-389-387-670-671-672-673-674-681
6.08831e-08 660-407-411-415-420-390-389-387-670-685-684-683-682-681-680
6.07525e-08 660-624-625-411-415-420-390-389-387-670-685-684-683-682-674
5.84697e-08 329-148-126-125-123-110-111-376-377-352-351-350-681-680
5.17027e-08 660-624-625-411-415-420-390-389-387-670-671-672-673-674-675-676
5.1295e-08 329-74-78-82-86-91-61-60-58-690-665-664-663-662-694
4.83452e-08 329-124-123-121-118-117-378-668-669-670-671-672-673-674-675-676-678
4.77829e-08 329-124-123-110-111-376-377-352-351-350-681-680-679-678
4.7488e-08 660-407-408-411-415-420-390-389-387-670-671-672-673-674-675-679-678
4.62079e-08 660-477-455-454-435-439-440-47-48-23-22-21-662-694
4.32975e-08 329-74-78-82-86-91-61-60-58-690-665-664-663-662-693
4.18971e-08 660-407-411-415-420-390-389-387-670-671-672-673-674-675-679
3.97335e-08 660-624-625-411-415-420-390-389-387-670-685-684-683-682-681-680
3.95347e-08 329-148-126-125-123-110-111-376-377-352-351-350-682-683
3.90036e-08 660-477-455-454-435-439-440-47-48-23-22-21-662-693
3.47775e-08 660-407-411-415-420-390-391-447-446-49-52-384-385-670-671-672-673-674-675-676-678
3.44182e-08 329-78-82-93-94-116-115-379-382-670-671-672-673-674
3.15119e-08 660-624-625-411-415-420-390-389-387-670-685-684-683-682-674-675
2.83371e-08 329-78-82-93-94-116-115-379-382-670-671-672-684
2.79066e-08 329-148-126-125-123-110-111-376-377-352-351-350-681-674
2.73428e-08 660-624-625-411-415-420-390-389-387-670-671-672-673-674-675-679
2.65932e-08 329-148-126-125-123-110-111-376-375-334-345-683-682-674
2.56199e-08 329-148-126-125-123-110-111-376-377-352-351-350-681-680-679
2.4138e-08 329-124-123-110-111-376-377-352-351-350-681-674-675-676
2.38243e-08 660-407-408-411-415-420-390-389-387-670-671-672-673-674-675-676-678
2.36488e-08 660-407-411-415-420-390-389-387-670-671-672-673-674-675-676-677
2.24053e-08 329-124-66-65-113-114-115-379-382-670-671-672-673-674-675-676-677
1.78525e-08 329-78-82-93-94-116-115-379-382-670-671-672-673-674-675
1.74102e-08 660-624-625-411-415-420-390-389-387-670-685-684-683-682-681-680-679
1.72578e-08 660-624-625-411-415-420-390-389-387-670-671-672-673-674-680
1.54337e-08 660-624-625-411-415-420-390-389-387-670-671-672-673-674-675-676-677
1.4804e-08 660-407-411-415-420-390-389-387-670-671-672-673-674-675-679-678
1.29845e-08 329-148-126-125-123-110-111-376-377-352-351-350-681-675
9.66136e-09 660-624-625-411-415-420-390-389-387-670-671-672-673-674-675-679-678
9.05258e-09 329-148-126-125-123-110-111-376-377-352-351-350-681-680-679-678
7.20537e-09 329-124-123-110-111-376-377-352-351-350-681-674-675-676-677
7.03647e-09 329-124-66-65-113-114-115-379-382-670-671-672-673-674-675-676-678
5.64005e-09 329-78-82-93-94-116-115-379-382-670-671-672-673-674-675-676
4.84701e-09 660-624-625-411-415-420-390-389-387-670-671-672-673-674-675-676-678
1.6836e-09 329-78-82-93-94-116-115-379-382-670-671-672-673-674-675-676-677
5.28741e-10 329-78-82-93-94-116-115-379-382-670-671-672-673-674-675-676-678
