# Supplementary material for: Mapping allosteric communications within individual proteins
Source: Nat Commun. 2020 Jul 31;11:3862. doi: 10.1038/s41467-020-17618-2 (PMC7395124; doi:10.1038/s41467-020-17618-2)
Supplement: Supplementary file 6 — Supplementary Data 3 [file 41467_2020_17618_MOESM6_ESM.zip › Ohm-results/1eyi/1eyi-ACI.txt]

2.36584
3.31236
2.90398
4.34091
3.98961
4.65191
4.02762
3.81698
3.79549
4.28505
4.05534
3.88328
3.63039
3.74958
3.47488
3.20188
2.84582
2.53728
3.09714
3.83868
4.33301
4.30025
4.5966
4.20776
3.98475
4.09765
3.88798
4.30118
4.19433
4.04358
3.75308
4.29155
4.35279
4.20749
4.24093
5.13224
3.75244
3.6655
4.10037
4.01354
3.56862
3.57215
4.49209
3.59362
3.2572
3.27019
3.73192
2.8363
2.36416
2.48258
2.91743
2.49973
2.09718
2.43924
2.26903
2.44992
2.40088
2.35258
2.30449
2.07175
2.13131
1.59318
1.78888
2.36671
1.99189
2.41713
2.4858
2.81038
2.89701
3.04988
3.10264
3.21588
3.0415
3.90236
3.14692
2.76803
3.29246
3.83477
3.35498
2.778
3.3944
3.60394
3.69297
4.19482
3.42778
3.37344
2.83338
2.69536
3.09976
2.84403
3.2198
2.74871
2.85351
2.41215
2.42511
2.51429
2.53549
2.73996
3.00497
2.72953
2.86044
2.51475
2.77016
3.42991
3.63907
4.41509
4.06029
3.09219
2.97509
2.93711
3.16199
4.75752
3.65432
3.52823
5.01914
4.96816
2.13302
2.00825
4.45393
3.2717
2.86226
4.34571
4.80095
4.77186
4.20314
4.24963
3.07507
3.38314
4.07393
3.80912
3.59021
3.67764
3.66108
3.70348
3.08221
2.64343
2.70724
2.43248
2.71842
2.62895
3.16318
3.13522
2.5471
2.86391
2.93279
3.0765
2.74042
3.19306
3.12529
3.12436
3.22417
3.63437
3.70073
3.46641
3.58959
3.6862
3.78802
4.32472
3.90023
3.88949
3.8456
3.99651
3.6854
4.5334
3.84971
3.77298
3.90115
3.95929
3.53712
3.98147
3.94992
3.29983
3.23668
3.60032
4.12627
3.96282
3.64072
4.15854
4.13576
4.18706
4.3676
3.9687
4.00237
4.61567
5.09076
4.96818
4.22432
4.38881
4.24744
3.96877
3.66531
3.52423
3.43906
3.30785
3.29858
4.21798
3.40795
3.93872
3.83548
3.6003
2.50935
2.56171
3.46238
3.25205
2.39866
1.75189
2.52878
1.97508
1.47925
1.76338
1.81424
1.78631
2.4066
2.32736
2.36263
2.19388
2.0874
2.15672
2.48569
2.68306
2.59705
2.41156
3.04647
3.07096
2.66211
2.35806
2.35695
2.33258
2.34528
2.25238
2.20298
1.92563
2.11632
3.0726
2.6516
2.38988
2.32948
2.23349
4.57963
3.28786
3.93305
2.75635
4.01344
4.71995
4.02287
2.86195
3.88212
3.81438
3.56476
3.78818
4.04228
3.275
3.53428
3.7205
3.38825
2.95494
2.53678
1.80881
1.79394
1.82571
1.87774
1.90868
1.58007
1.83599
1.97682
2.1014
1.71638
1.64398
2.99907
3.24863
3.05724
2.79084
3.68193
3.5113
2.788
3.35385
3.51397
3.91671
3.483
4.03344
3.98495
3.58575
3.69993
4.06167
4.19724
3.92649
3.83453
3.82657
3.39744
3.47717
3.19936
3.35756
2.89919
3.04841
2.68324
3.17692
3.49132
3.04347
2.68135
2.53541
2.64469
2.45366
2.65011
2.84622
2.73922
2.50181
1.90601
2.55531
2.64713
2.58334
3.02459
3.79779
4.13635
4.48005
4.0012
3.82353
3.66598
4.24081
3.72225
3.13182
3.1306
3.42497
3.11235
2.81522
2.35698
2.35118
2.6528
2.65109
2.27895
1.82715
1.61451
4.54052
0
3.17853
4.365
3.56197
4.43122
2.34493
3.12871
2.79312
4.14045
3.69305
4.32681
4.08194
3.93535
3.56363
4.36331
4.0062
3.93905
3.50899
3.57247
3.38993
3.31131
2.81739
2.47246
3.00564
3.58492
3.97842
3.95431
4.18772
3.96168
3.93587
3.78034
3.66583
4.04498
4.08002
3.92763
3.4112
3.98761
3.90945
3.90549
4.07662
5.02052
3.65228
3.53358
3.94897
3.88608
3.54886
3.39315
4.21156
3.43376
3.23073
3.38326
3.67818
2.81078
2.38773
2.52416
2.7201
2.40288
2.10594
2.4462
2.30442
2.39004
2.37174
2.30581
2.25135
2.05832
2.1522
1.57804
1.82512
2.42892
2.03453
2.38594
2.48221
2.84802
2.87914
2.98691
3.05104
3.14937
2.95397
3.697
2.99293
2.58266
3.07538
3.71977
3.45793
2.64788
3.16469
3.73196
3.67061
3.84875
3.24748
3.22788
2.84895
2.78476
3.14291
2.82439
3.23182
2.74706
2.86331
2.27426
2.37727
2.54856
2.58349
2.79838
3.03021
2.84515
2.86073
2.46472
2.67996
3.32432
3.45184
4.15599
3.83741
2.929
2.94148
2.93626
3.03857
4.91457
3.59292
3.55645
5.25682
5.04079
2.1514
2.16485
4.65421
3.22839
3.06292
4.73342
4.53822
4.91166
4.53981
4.09476
3.04309
3.35824
3.98139
3.77769
3.46502
3.46072
3.43285
3.49773
3.0742
2.63419
2.66281
2.3988
2.59544
2.62286
3.18975
3.13931
2.61446
2.8701
2.89297
2.93884
2.78816
3.0912
2.95813
2.97954
3.17443
3.48126
3.63528
3.22894
3.40618
3.68512
3.77449
4.3276
3.83468
3.95671
3.71096
4.17299
4.0636
4.85693
3.93166
3.88224
3.79617
3.95714
3.64534
3.8276
3.73229
3.2857
3.1257
3.48762
4.29272
4.10834
3.69224
4.16263
4.16828
4.21767
4.44806
4.00388
4.0143
4.64896
4.94996
4.95053
4.20226
4.25702
4.05284
3.84253
3.64327
3.54252
3.32246
3.42914
3.36748
4.08691
3.32904
3.87755
3.56289
3.42914
2.30935
2.38128
3.24321
3.19
2.42842
1.81491
2.60942
2.16633
1.53508
1.94371
1.85724
1.81827
2.49013
2.34168
2.29351
2.14981
2.0758
2.15443
2.47851
2.65159
2.58701
2.42984
2.95161
3.05529
2.82451
2.45132
2.46621
2.38231
2.42466
2.23809
2.27717
2.09289
2.27308
2.83234
2.44834
2.21946
1.79136
2.20154
4.74379
3.68033
4.24822
2.59324
4.12316
4.80488
3.95227
2.74948
3.68288
3.47287
3.41126
3.85779
3.79697
3.5106
3.82444
3.5355
3.29323
2.90267
2.47887
1.73936
1.8155
1.81759
1.90728
1.95299
1.62626
1.83703
1.9912
2.12025
1.71851
1.6624
2.97053
3.22598
3.13113
2.9043
3.76484
3.64901
2.73014
3.32736
3.49586
3.93699
3.34279
3.86269
4.02866
3.4853
3.63308
3.96481
4.17236
3.77172
3.82393
3.73563
3.25672
3.46294
2.99299
3.11095
2.80465
2.92211
2.60469
3.1267
3.36885
2.9101
2.66431
2.51965
2.71352
2.52219
2.6477
2.89466
2.71628
2.46363
1.86996
2.52819
2.66892
2.60469
2.95405
3.68154
4.01284
4.28526
3.94071
3.8817
3.63931
4.10272
3.78493
3.15475
3.08199
3.37098
3.20868
2.79516
2.29632
2.30372
2.66809
2.65134
2.23499
1.94035
1.66667
4.18736
0
3.30154
3.65541
4.11038
4.71561
2.39398
3.35539
2.89125
4.31639
3.91454
4.56701
3.99776
3.83783
3.66397
4.22339
4.01936
3.96373
3.64569
3.58501
3.40479
3.12319
2.83371
2.56307
3.19075
3.88193
4.49394
4.38233
4.68449
4.2643
4.15544
4.20891
3.92471
4.27179
4.27825
4.22344
3.82055
4.26279
4.29374
4.2204
4.26052
5.08168
3.92424
3.73012
4.17542
3.99089
3.53376
3.57622
4.46716
3.55136
3.20115
3.20864
3.76894
2.79647
2.32789
2.50626
2.77548
2.4472
2.13836
2.49909
2.31864
2.4527
2.40624
2.3814
2.35844
2.09318
2.1617
1.60375
1.79753
2.45359
2.09729
2.39762
2.54255
2.89424
2.94863
3.04807
3.13931
3.18924
3.06598
3.90936
3.19771
2.71316
3.31981
3.92676
3.40562
2.75254
3.46634
3.67244
3.69297
4.28612
3.44938
3.36425
2.8398
2.6855
3.18866
2.88154
3.24585
2.78514
2.88589
2.40481
2.461
2.53925
2.50442
2.70142
2.98403
2.74836
2.80957
2.61975
2.83726
3.5343
3.7652
4.49694
4.15988
3.06384
2.99174
2.9676
3.07811
4.7299
3.68961
3.50487
4.92883
4.74032
2.07496
1.99684
4.37376
3.118
2.76688
4.24841
4.80898
4.7447
4.14961
4.24963
3.10395
3.34082
4.07742
3.76949
3.57227
3.66485
3.5883
3.7051
3.14942
2.75627
2.76959
2.47803
2.58879
2.53689
3.13059
3.02439
2.57489
2.88919
2.97329
3.06503
2.662
3.16932
3.05542
3.07986
3.21647
3.64047
3.67946
3.45468
3.59432
3.68404
3.84366
4.39385
3.94805
3.92775
3.92695
3.97527
3.66834
4.51185
3.90537
3.76051
3.85851
3.88384
3.51552
3.96527
3.89606
3.36464
3.29948
3.50015
4.15776
3.95971
3.69156
4.16153
4.08124
4.26575
4.43642
3.98881
4.03248
5.01238
5.28945
5.23489
4.29059
4.36124
4.21171
4.0056
3.69235
3.54022
3.37708
3.28142
3.29219
4.18538
3.40371
3.86087
3.76025
3.57887
2.49109
2.5821
3.46642
3.29039
2.38009
1.76367
2.53345
1.97888
1.49445
1.75693
1.80232
1.8498
2.42656
2.29372
2.34527
2.17007
2.05415
2.13333
2.47437
2.67716
2.52668
2.38007
2.99227
3.12673
2.60532
2.28156
2.34825
2.3778
2.36675
2.20758
2.13779
1.88567
2.07414
3.07584
2.69989
2.45319
2.34345
2.27889
4.47324
3.24025
3.88974
2.72396
4.09975
4.77015
3.89355
2.83632
3.83737
3.77285
3.50607
3.78699
3.94108
3.21188
3.50388
3.70402
3.34788
2.94577
2.5612
1.81128
1.81273
1.87504
1.93448
1.94061
1.63787
1.91196
1.94216
2.12922
1.76385
1.64264
3.03063
3.27105
3.11978
2.90014
3.77908
3.51676
2.78568
3.34104
3.54854
4.01699
3.55525
4.07651
3.97318
3.54989
3.71445
4.08247
4.18558
3.91318
3.85853
3.76475
3.36395
3.37091
3.10537
3.24311
2.81798
2.92706
2.55361
3.072
3.54808
3.00325
2.7058
2.53059
2.6612
2.53985
2.70903
2.9118
2.76782
2.52545
1.92231
2.59385
2.70591
2.54695
3.01182
3.75175
4.10676
4.50637
3.97739
3.8492
3.70322
4.17
3.68022
3.14186
3.0908
3.36285
3.08461
2.7784
2.33494
2.30001
2.62511
2.63595
2.26974
1.78336
1.5519
4.57148
0
3.13979
4.49257
3.58004
4.45794
2.35157
3.20374
2.75125
4.082
3.70323
4.2281
3.98526
3.76592
3.51559
4.14952
3.7929
3.87019
3.57755
3.47776
3.21023
3.04143
2.5932
2.43248
2.93542
3.53026
4.04197
4.00896
4.27109
4.04355
3.87055
3.89272
3.65159
4.02528
4.08844
3.94218
3.40411
3.9806
3.86418
3.85682
4.13418
4.95664
3.76827
3.52966
4.03149
3.93514
3.54073
3.3344
4.30886
3.50646
3.27653
3.45104
3.68381
2.87122
2.43136
2.51717
2.7556
2.44067
2.05461
2.43172
2.25136
2.39004
2.37928
2.3218
2.22599
2.06534
2.17611
1.58714
1.81549
2.41191
1.99867
2.36302
2.52962
2.83706
2.83505
2.93749
3.07109
3.19677
2.92903
3.64323
2.95294
2.56812
3.0513
3.61345
3.41505
2.60783
3.26972
3.82634
3.78419
3.89656
3.16655
3.08071
2.81422
2.72962
3.12537
2.75797
3.18099
2.71031
2.84767
2.26656
2.41728
2.5296
2.54155
2.75645
2.93786
2.738
2.78657
2.48608
2.65512
3.25776
3.3858
4.18382
3.87864
2.96254
2.90948
2.89571
2.95822
4.7694
3.58784
3.52457
5.1033
5.1582
2.19599
2.18355
4.61306
3.24599
2.9453
4.63121
4.40799
4.78506
4.45782
4.1226
3.14389
3.38777
3.88111
3.60937
3.43611
3.49721
3.51309
3.48793
2.9944
2.65048
2.707
2.49418
2.57619
2.5519
3.0765
3.0316
2.59075
2.8461
2.83425
2.91632
2.81517
3.15946
2.99145
3.04814
3.21621
3.59821
3.7218
3.34753
3.48589
3.72838
3.80767
4.35125
3.78687
3.9203
3.77822
4.16952
4.02
4.85557
3.97185
3.86735
3.75484
3.93762
3.56137
3.83399
3.71041
3.19495
3.15226
3.49895
4.12913
3.98737
3.60957
4.11595
4.0954
4.22034
4.49563
4.07903
3.97117
4.93136
5.14386
5.02435
4.13175
4.21827
4.10342
3.7339
3.60924
3.45678
3.11255
3.35424
3.33255
4.07964
3.34751
3.91776
3.52184
3.45261
2.3598
2.40983
3.26167
3.23345
2.46473
1.85091
2.61731
2.19529
1.52405
1.90175
1.79966
1.85293
2.54413
2.35834
2.36402
2.20462
2.12375
2.18259
2.49246
2.67323
2.62614
2.46578
2.98759
3.09626
2.81698
2.44983
2.48418
2.41429
2.42466
2.31051
2.31561
2.08374
2.26457
2.80467
2.4779
2.22494
1.84499
2.24261
4.78292
3.65657
4.24822
2.62419
4.1503
4.7147
4.09706
2.75773
3.68696
3.4969
3.42569
3.89542
3.75816
3.43305
3.81866
3.5241
3.30043
2.95912
2.48397
1.75934
1.8612
1.89414
1.92929
2.01369
1.6857
1.87629
1.96468
2.14801
1.76244
1.68104
2.95853
3.16213
3.09096
2.84147
3.72147
3.56507
2.74372
3.33647
3.52066
3.887
3.40743
3.92392
4.02511
3.46737
3.66152
3.97565
4.20944
3.82114
3.76277
3.7631
3.33973
3.5373
3.14024
3.24922
2.92528
3.08552
2.69986
3.153
3.43179
3.02688
2.70838
2.61018
2.75359
2.53359
2.69104
2.8346
2.64915
2.4409
1.93199
2.52977
2.7344
2.68334
3.01379
3.78
4.01978
4.4691
3.9574
3.83409
3.6641
4.03544
3.69428
3.16333
3.13589
3.49739
3.18933
2.80609
2.34573
2.33734
2.66809
2.64943
2.31912
1.88458
1.51468
4.23921
0
3.31135
3.69834
4.13283
4.7123
