# Supplementary material for: Mapping allosteric communications within individual proteins
Source: Nat Commun. 2020 Jul 31;11:3862. doi: 10.1038/s41467-020-17618-2 (PMC7395124; doi:10.1038/s41467-020-17618-2)
Supplement: Supplementary file 6 — Supplementary Data 3 [file 41467_2020_17618_MOESM6_ESM.zip › Ohm-results/1eyi/1eyi-correlation.txt]

1 0.521 0.007 0.009 0 0.008 0.01 0.014 0 0.018 0.024 0.053 0.012 0.01 0.016 0.022 0.013 0.008 0.005 0.009 0.006 0.003 0.003 0.109 0.187 0.179 0.189 0.189 0.177 0.175 0.176 0.112 0.164 0.215 0.096 0.106 0.105 0.089 0.085 0.082 0.052 0.081 0.123 0.087 0.063 0.075 0.136 0.079 0.059 0.07 0.003 0.014 0.018 0.049 0.087 0.05 0 0 0.308 0.405 0.635 0.729 0.671 0.715 0.54 0.76 0.202 0.353 0.277 0.162 0.429 0.436 0.243 0.246 0.685 0.6 0.282 0.195 0.338 0.29 0.217 0.226 0.229 0.139 0.146 0.203 0.147 0.196 0.171 0.148 0.072 0.067 0.084 0.784 0.9 0.657 0.523 0.158 0.067 0.034 0.007 0.003 0.068 0.064 0.05 0.029 0.06 0.08 0.181 0.189 0.189 0.058 0.028 0.338 0.445 0.995 0.941 0.963 0.992 0.966 0.766 0.726 0.739 0.554 0.492 0.587 0.386 0.651 0.626 0.667 0.653 0.644 0.577 0.406 0.199 0.079 0.14 0.196 0.061 0.041 0.061 0.045 0.044 0.055 0.086 0.089 0.056 0.049 0.096 0.217 0 0.061 0.069 0.102 0.048 0.049 0.112 0.215 0.256 0.289 0.426 0.371 0.174 0.057 0.465 0.066 0.081 0.095 0.108 0.003 0.002 0.131 0.068 0.102 0.106 0.145 0.081 0 0.005 0.005 0.007 0.009 0.02 0.015 0.021 0.021 0.026 0.03 0.053 0.043 0.007 0.001 0.002 0.001 0.001 0.003 0.003 0.057 0.107 0.25 0.178 0.143 0.136 0.182 0.18 0.206 0.361 0.698 0.555 0.688 0.454 0.522 0.626 0.287 0.087 0.083 0.296 0.137 0.121 0.128 0.102 0.1 0.096 0.07 0.067 0.073 0.095 0.133 0.372 0.168 0.254 0.169 0.132 0.092 0.157 0.098 0.094 0.144 0.073 0.68 0.67 0.639 0.671 0.825 0.592 0.863 0.678 0.605 0.725 0.696 0.516 0.657 0.544 0.339 0.407 0.414 0.216 0.149 0.133 0.202 0.279 0.367 0.27 0.152 0.12 0.117 0.101 0.118 0.098 0.028 0 0.625 0.674 0.894 0.423 0.393 0.746 0.956 0.481 0.409 0.427 0.49 0.419 0.236 0.253 0.21 0.11 0.175 0.21 0 0.065 0.013 0.012 0.001 0.001 0.001 0.001 0.001 0.006 0.013 0.05 0.031 0.071 0.088 0.139 0.225 0.333 0.369 0.605 0.239 0.32 0.273 0.211 0.064 0.037 0.022 0.013 0.213 0.167 0.133 0.155 0.13 0.137 0.11 0.075 0.065 0.091 0.094 0.097 0.063 0.081 0.061 0 0 0 0.189 1 1 1 0 0.001 0.01 0.012 0 0.01 0.016 0.034 0.01 0.004 0.01 0.015 0.01 0.003 0.001 0.004 0.004 0.003 0.004 0.059 0.105 0.103 0.106 0.106 0.109 0.1 0.098 0.059 0.094 0.124 0.065 0.065 0.062 0.06 0.062 0.06 0.041 0.062 0.093 0.069 0.048 0.063 0.111 0.072 0.035 0.045 0.003 0.01 0.014 0.025 0.051 0.028 0 0 0.177 0.224 0.331 0.402 0.369 0.395 0.286 0.419 0.135 0.187 0.16 0.096 0.247 0.251 0.154 0.135 0.375 0.324 0.154 0.096 0.164 0.15 0.128 0.132 0.138 0.086 0.081 0.116 0.089 0.113 0.101 0.092 0.036 0.03 0.044 0.426 0.486 0.334 0.311 0.092 0.054 0.021 0.009 0.004 0.034 0.036 0.028 0.02 0.038 0.04 0.095 0.106 0.106 0.037 0.014 0.189 0.239 0.53 0.502 0.511 0.528 0.506 0.446 0.542 0.469 0.29 0.329 0.393 0.274 0.406 0.38 0.388 0.37 0.365 0.306 0.21 0.105 0.047 0.079 0.117 0.043 0.019 0.039 0.031 0.032 0.036 0.045 0.048 0.022 0.031 0.051 0.114 0 0.033 0.037 0.045 0.023 0.022 0.051 0.104 0.126 0.15 0.228 0.206 0.086 0.022 0.278 0.064 0.108 0.112 0.097 0.002 0.001 0.08 0.044 0.067 0.069 0.1 0.051 0 0.004 0.005 0.006 0.006 0.025 0.022 0.023 0.023 0.024 0.025 0.036 0.032 0.005 0.002 0.002 0 0 0.002 0.002 0.046 0.08 0.187 0.139 0.119 0.11 0.141 0.162 0.193 0.361 0.664 0.509 0.569 0.441 0.449 0.398 0.268 0.077 0.078 0.272 0.098 0.089 0.092 0.078 0.075 0.072 0.055 0.051 0.085 0.068 0.12 0.379 0.188 0.243 0.166 0.121 0.084 0.142 0.079 0.072 0.102 0.052 0.729 0.715 0.525 0.445 0.518 0.398 0.484 0.396 0.375 0.5 0.421 0.358 0.568 0.41 0.279 0.39 0.543 0.279 0.113 0.09 0.131 0.186 0.193 0.146 0.107 0.096 0.098 0.068 0.078 0.076 0.025 0 0.32 0.358 0.475 0.228 0.238 0.399 0.498 0.272 0.245 0.254 0.256 0.226 0.157 0.169 0.117 0.064 0.125 0.163 0 0.028 0.001 0.001 0 0 0 0 0 0.001 0.008 0.024 0.019 0.043 0.054 0.083 0.137 0.201 0.221 0.35 0.122 0.177 0.159 0.114 0.034 0.017 0.005 0.003 0.153 0.116 0.097 0.114 0.091 0.102 0.084 0.046 0.046 0.074 0.074 0.071 0.051 0.071 0.043 0 0 0 0.106 0.532 0.532 0.532 0 0.185 0.002 0.017 0 0.009 0.002 0.007 0.003 0.005 0.004 0.004 0.003 0.003 0.001 0.002 0.003 0.002 0.002 0.01 0.016 0.015 0.016 0.016 0.017 0.015 0.015 0.016 0.016 0.016 0.011 0.022 0.026 0.021 0.022 0.04 0.017 0.018 0.023 0.032 0.016 0.016 0.018 0.013 0.002 0.003 0 0 0.001 0.001 0.003 0.002 0 0 0.002 0.002 0.004 0.004 0.002 0.004 0.003 0.005 0.001 0.002 0.003 0.003 0.006 0.008 0.003 0.002 0.008 0.009 0.007 0.009 0.013 0.005 0.008 0.015 0.015 0.007 0.013 0.013 0.009 0.016 0.013 0.014 0.004 0.004 0.001 0.005 0.006 0.005 0.003 0 0 0 0 0 0.002 0.001 0.001 0.001 0.003 0.003 0.014 0.016 0.016 0.001 0 0.001 0.001 0.007 0.007 0.007 0.007 0.007 0.006 0.008 0.007 0.004 0.005 0.006 0.005 0.005 0.007 0.005 0.004 0.003 0.003 0.003 0.002 0 0.003 0.015 0.004 0.001 0.002 0.001 0.002 0.002 0.002 0.002 0.001 0 0.002 0.001 0 0.001 0.001 0.002 0 0.001 0.004 0.007 0.005 0.003 0.004 0.002 0 0 0.001 0.007 0.013 0.013 0.019 0 0 0.001 0.001 0 0 0.001 0.001 0 0.004 0.004 0.001 0 0.005 0.006 0.039 0.033 0.06 0.074 0.084 0.083 0.025 0 0 0 0 0 0 0 0.001 0.003 0.001 0 0.001 0.001 0.001 0.002 0.004 0.008 0.006 0.009 0.005 0.008 0.009 0.002 0 0.002 0.006 0.003 0.003 0.003 0.003 0.003 0.004 0.003 0.002 0.001 0.002 0.003 0.004 0.003 0.003 0.001 0.001 0 0.001 0 0 0.001 0.001 0.009 0.007 0.006 0.006 0.007 0.008 0.005 0.006 0.005 0.007 0.006 0.007 0.007 0.006 0.006 0.006 0.006 0.002 0 0.002 0.002 0.003 0.005 0.004 0.003 0.003 0.003 0.002 0.002 0.002 0.001 0 0.004 0.005 0.005 0.003 0.002 0.004 0.007 0.003 0.004 0.004 0.004 0.002 0.003 0.004 0.003 0.001 0.002 0.002 0 0.001 0 0 0 0 0 0 0 0 0 0 0 0 0.001 0.002 0.002 0.002 0.002 0.002 0.002 0.001 0.001 0.001 0.001 0.001 0 0 0 0.001 0 0 0.001 0.001 0.001 0.001 0.001 0.001 0.003 0.002 0.001 0.003 0.001 0 0 0 0.016 0.007 0.007 0.007 0 0.103 0.001 0.015 0 0.008 0.004 0.005 0.003 0.003 0.003 0.003 0.002 0.001 0 0.001 0.001 0 0 0.003 0.008 0.009 0.009 0.009 0.009 0.005 0.006 0.005 0.008 0.009 0.015 0.015 0.017 0.017 0.023 0.033 0.015 0.017 0.019 0.019 0.013 0.013 0.016 0.01 0.002 0.001 0 0 0 0.001 0.003 0.003 0 0 0.004 0.005 0.006 0.007 0.006 0.007 0.005 0.007 0.001 0.004 0.002 0.003 0.004 0.005 0.001 0.001 0.007 0.007 0.004 0.006 0.007 0.002 0.003 0.009 0.008 0.002 0.002 0.007 0.004 0.008 0.006 0.006 0.002 0.001 0 0.007 0.009 0.006 0.004 0.002 0.001 0.001 0.001 0 0.001 0.001 0.001 0 0.001 0.001 0.005 0.009 0.009 0.005 0.001 0.004 0.004 0.009 0.008 0.009 0.009 0.009 0.008 0.006 0.006 0.008 0.005 0.006 0.004 0.006 0.005 0.007 0.009 0.009 0.007 0.006 0.001 0.002 0.005 0.008 0.003 0.001 0.002 0.001 0.002 0.001 0.001 0.001 0 0.001 0.001 0.004 0 0.001 0.002 0.002 0 0 0.002 0.005 0.006 0.007 0.008 0.008 0.003 0.002 0.007 0.011 0.013 0.015 0.019 0.001 0.001 0.003 0.001 0.001 0.001 0.001 0.001 0 0.001 0.001 0 0.002 0.004 0.007 0.039 0.035 0.051 0.052 0.056 0.053 0.011 0 0 0 0 0.001 0.001 0.001 0.001 0.003 0 0 0 0 0.002 0.002 0.007 0.01 0.008 0.008 0.005 0.004 0.005 0.005 0.002 0 0.008 0.003 0.003 0.003 0.003 0.002 0.002 0 0.001 0.001 0 0.001 0.004 0.003 0.003 0.001 0.001 0.001 0.001 0.001 0.001 0 0 0.011 0.011 0.009 0.006 0.007 0.005 0.007 0.007 0.005 0.007 0.006 0.004 0.008 0.006 0.005 0.004 0.005 0.003 0.001 0.002 0.003 0.003 0.006 0.006 0.002 0.002 0.002 0.002 0.001 0.001 0 0 0.007 0.004 0.009 0.004 0.004 0.008 0.008 0.003 0.005 0.005 0.004 0.003 0.003 0.003 0.002 0.002 0.002 0.004 0 0 0 0 0 0 0 0 0 0 0 0.001 0 0.001 0.001 0.002 0.004 0.005 0.004 0.006 0.002 0.001 0.001 0.001 0 0 0 0 0 0 0 0 0 0 0 0 0 0 0.001 0.002 0.001 0.002 0 0 0 0 0.009 0.009 0.009 0.009 0.189 0.106 0.016 0.009 
0.472 1 0.004 0.006 0 0.002 0.007 0.005 0 0.009 0.017 0.042 0.009 0.006 0.011 0.018 0.012 0.003 0.002 0.01 0.006 0.005 0.005 0.055 0.098 0.094 0.101 0.101 0.098 0.095 0.089 0.059 0.094 0.122 0.066 0.064 0.056 0.055 0.065 0.058 0.033 0.043 0.088 0.062 0.041 0.044 0.097 0.053 0.029 0.034 0.001 0.007 0.01 0.025 0.045 0.031 0 0 0.172 0.221 0.322 0.358 0.332 0.35 0.28 0.372 0.121 0.188 0.148 0.084 0.207 0.227 0.143 0.133 0.331 0.289 0.159 0.109 0.17 0.151 0.116 0.123 0.131 0.069 0.076 0.107 0.075 0.107 0.093 0.082 0.034 0.029 0.036 0.373 0.45 0.335 0.266 0.097 0.054 0.023 0.01 0.007 0.028 0.029 0.02 0.005 0.029 0.03 0.092 0.101 0.101 0.043 0.02 0.178 0.233 0.485 0.458 0.476 0.482 0.464 0.389 0.494 0.443 0.283 0.341 0.371 0.253 0.406 0.37 0.349 0.347 0.338 0.312 0.203 0.101 0.043 0.085 0.106 0.032 0.022 0.029 0.023 0.025 0.028 0.04 0.04 0.027 0.03 0.041 0.106 0 0.025 0.03 0.057 0.022 0.023 0.06 0.123 0.138 0.149 0.219 0.196 0.084 0.023 0.264 0.053 0.099 0.104 0.087 0.002 0.001 0.073 0.036 0.052 0.054 0.068 0.04 0 0.004 0.004 0.002 0.008 0.032 0.02 0.012 0.011 0.014 0.017 0.029 0.022 0.005 0 0 0 0 0.002 0.003 0.037 0.062 0.164 0.108 0.1 0.091 0.114 0.15 0.173 0.311 0.607 0.475 0.527 0.409 0.404 0.357 0.224 0.075 0.079 0.228 0.096 0.086 0.088 0.077 0.073 0.07 0.056 0.051 0.064 0.065 0.109 0.331 0.188 0.224 0.159 0.123 0.086 0.136 0.081 0.064 0.092 0.042 0.691 0.659 0.462 0.425 0.483 0.378 0.439 0.369 0.342 0.467 0.399 0.338 0.514 0.371 0.268 0.378 0.523 0.272 0.098 0.079 0.127 0.195 0.193 0.149 0.106 0.09 0.091 0.068 0.074 0.06 0.014 0 0.303 0.325 0.437 0.209 0.209 0.37 0.461 0.264 0.216 0.205 0.245 0.208 0.114 0.128 0.119 0.05 0.084 0.118 0 0.032 0.007 0.007 0.001 0.001 0.001 0 0.001 0.002 0.004 0.022 0.017 0.042 0.053 0.087 0.127 0.173 0.202 0.325 0.132 0.158 0.135 0.102 0.039 0.022 0.01 0.006 0.134 0.111 0.087 0.106 0.093 0.096 0.079 0.051 0.043 0.075 0.071 0.059 0.049 0.064 0.044 0 0 0 0.101 0.487 0.487 0.487 0 0.001 0.02 0.013 0 0.024 0.037 0.083 0.025 0.011 0.021 0.032 0.025 0.008 0.003 0.012 0.007 0.004 0.004 0.125 0.226 0.217 0.229 0.229 0.217 0.188 0.19 0.119 0.19 0.23 0.105 0.111 0.104 0.09 0.094 0.088 0.061 0.083 0.129 0.089 0.069 0.088 0.137 0.079 0.061 0.091 0.008 0.018 0.024 0.064 0.107 0.06 0 0 0.352 0.435 0.637 0.746 0.685 0.723 0.566 0.765 0.23 0.375 0.3 0.19 0.432 0.449 0.262 0.249 0.695 0.586 0.294 0.212 0.336 0.284 0.228 0.25 0.259 0.165 0.169 0.216 0.156 0.237 0.204 0.186 0.077 0.073 0.089 0.78 0.911 0.636 0.526 0.177 0.111 0.048 0.018 0.01 0.071 0.066 0.054 0.026 0.067 0.08 0.209 0.229 0.229 0.077 0.025 0.34 0.435 0.989 0.926 0.965 0.994 0.952 0.766 0.69 0.672 0.527 0.468 0.551 0.35 0.623 0.604 0.674 0.662 0.658 0.591 0.432 0.212 0.075 0.144 0.236 0.095 0.055 0.088 0.069 0.072 0.057 0.083 0.087 0.045 0.045 0.097 0.21 0 0.048 0.059 0.1 0.031 0.033 0.103 0.204 0.256 0.297 0.44 0.386 0.165 0.051 0.448 0.071 0.076 0.088 0.12 0 0 0.156 0.071 0.116 0.117 0.153 0.089 0 0.004 0.005 0.002 0.002 0.02 0.015 0.017 0.018 0.022 0.023 0.047 0.032 0.01 0 0 0 0 0.002 0.001 0.053 0.1 0.225 0.159 0.126 0.124 0.167 0.168 0.193 0.349 0.677 0.58 0.681 0.418 0.54 0.616 0.259 0.094 0.093 0.291 0.103 0.093 0.098 0.078 0.066 0.087 0.065 0.052 0.07 0.075 0.118 0.327 0.164 0.208 0.135 0.104 0.076 0.12 0.061 0.065 0.132 0.082 0.639 0.632 0.612 0.638 0.779 0.593 0.867 0.649 0.563 0.693 0.69 0.497 0.627 0.53 0.337 0.364 0.43 0.233 0.134 0.118 0.163 0.263 0.343 0.27 0.17 0.14 0.133 0.116 0.128 0.098 0.035 0 0.638 0.697 0.899 0.428 0.417 0.758 0.943 0.494 0.43 0.437 0.482 0.39 0.24 0.269 0.205 0.103 0.18 0.248 0 0.047 0.003 0.003 0.002 0.002 0.002 0.002 0.003 0.007 0.013 0.039 0.019 0.073 0.099 0.154 0.262 0.38 0.404 0.627 0.269 0.328 0.26 0.194 0.049 0.027 0.015 0.005 0.181 0.148 0.124 0.147 0.124 0.13 0.113 0.073 0.073 0.094 0.076 0.075 0.066 0.082 0.051 0 0 0 0.229 1 1 1 0 0.092 0.004 0.018 0 0.012 0.007 0.004 0.004 0.005 0.005 0.002 0.002 0.001 0.001 0.001 0.001 0 0 0.004 0.004 0.004 0.004 0.004 0.005 0.006 0.004 0.006 0.006 0.005 0.006 0.012 0.012 0.009 0.012 0.026 0.011 0.009 0.012 0.019 0.012 0.008 0.01 0.013 0.001 0.002 0 0 0 0 0.002 0.001 0 0 0.002 0.003 0.003 0.004 0.003 0.004 0.004 0.003 0.001 0.002 0.001 0.002 0.001 0.002 0.001 0.001 0.003 0.004 0.004 0.003 0.003 0.004 0.004 0.004 0.003 0.005 0.003 0.005 0.003 0.004 0.001 0.001 0.001 0.001 0.001 0.003 0.004 0.002 0.002 0 0 0 0 0 0.001 0.003 0.003 0.001 0.003 0.001 0.003 0.004 0.004 0.002 0 0.002 0.002 0.004 0.004 0.004 0.004 0.004 0.004 0.004 0.003 0.003 0.003 0.004 0.002 0.004 0.004 0.003 0.003 0.003 0.002 0.002 0.001 0 0.002 0.004 0 0.001 0.001 0.001 0.001 0.001 0.001 0.001 0.001 0 0.001 0.002 0 0.001 0.002 0.002 0.001 0.001 0.002 0.004 0.005 0.004 0.004 0.003 0.002 0 0.002 0.005 0.01 0.01 0.008 0 0 0.001 0 0.001 0.001 0.001 0.001 0 0.002 0.003 0.002 0.003 0.004 0.01 0.035 0.032 0.045 0.049 0.052 0.045 0.015 0 0 0 0 0 0 0.001 0.002 0.003 0.002 0.001 0.001 0.001 0 0 0.002 0.006 0.005 0.005 0.002 0.004 0.004 0.001 0.001 0.001 0.001 0 0 0 0 0 0 0 0 0.001 0 0 0.001 0.001 0.001 0.001 0 0 0.001 0 0 0.001 0.001 0.006 0.006 0.003 0.003 0.004 0.004 0.003 0.005 0.005 0.005 0.004 0.004 0.006 0.004 0.003 0.006 0.006 0.003 0.002 0.001 0.002 0.002 0 0 0 0 0.001 0 0 0 0 0 0.002 0.002 0.004 0.002 0.001 0.002 0.004 0.003 0.002 0.002 0.003 0.002 0.002 0.002 0.003 0.001 0.002 0.002 0 0.001 0 0 0 0 0 0 0 0 0 0 0 0.002 0.002 0.001 0.001 0.001 0.001 0.003 0.001 0.002 0.002 0.001 0.001 0 0 0 0.002 0.002 0 0.001 0.001 0.002 0.001 0.001 0 0 0 0 0 0 0 0 0 0 0.004 0.004 0.004 0.004 0 0.181 0.005 0.03 0 0.019 0.006 0.006 0.005 0.006 0.002 0.004 0.005 0.002 0.001 0.003 0.003 0.002 0.002 0.007 0.009 0.007 0.009 0.009 0.008 0.008 0.008 0.008 0.008 0.009 0.009 0.017 0.012 0.013 0.017 0.033 0.014 0.012 0.018 0.023 0.015 0.011 0.012 0.009 0.003 0.003 0 0.001 0.002 0.002 0.005 0.002 0 0 0.003 0.004 0.004 0.003 0.003 0.003 0.003 0.004 0.001 0.004 0.003 0.005 0.004 0.005 0.002 0.002 0.007 0.005 0.004 0.007 0.006 0.003 0.001 0.008 0.005 0.001 0.004 0.009 0.006 0.008 0.004 0.005 0.003 0.003 0 0.004 0.006 0.006 0.002 0.002 0.001 0 0 0 0.001 0 0 0 0 0.002 0.009 0.009 0.009 0.001 0 0 0 0.007 0.007 0.007 0.007 0.007 0.006 0.007 0.006 0.004 0.005 0.005 0.003 0.004 0.004 0.003 0.004 0.006 0.005 0.005 0.003 0.002 0.003 0.009 0.004 0.002 0.004 0.002 0.001 0.001 0.001 0.001 0.001 0 0.001 0.001 0 0.001 0.002 0.003 0 0 0.003 0.008 0.005 0.005 0.004 0.004 0.003 0.001 0.006 0.006 0.012 0.012 0.013 0 0 0.001 0 0 0 0.002 0.001 0 0.003 0.004 0.004 0.002 0.01 0.014 0.063 0.05 0.076 0.082 0.085 0.077 0.023 0 0 0 0 0.001 0.001 0 0.001 0.002 0.002 0.001 0.001 0.003 0.003 0.003 0.002 0.005 0.002 0.005 0.002 0.002 0.005 0.002 0.002 0 0.003 0.002 0.002 0.002 0.001 0 0.002 0.001 0 0 0.001 0.001 0.001 0 0 0 0 0 0 0.001 0.001 0.002 0.002 0.005 0.005 0.004 0.006 0.005 0.005 0.006 0.005 0.004 0.005 0.005 0.004 0.005 0.003 0.001 0.002 0.003 0.001 0.001 0 0.001 0.001 0.003 0.001 0 0 0 0 0 0 0 0 0.003 0.004 0.006 0.001 0.002 0.005 0.006 0.003 0.004 0.005 0.006 0.002 0.003 0.003 0.002 0.001 0.003 0.002 0 0.001 0 0 0 0 0 0 0 0 0 0 0 0 0 0 0.001 0.002 0.001 0.003 0.001 0.002 0.001 0.001 0 0 0 0 0.003 0.003 0.001 0.003 0.001 0.002 0.002 0.001 0.001 0.002 0.002 0.001 0 0.002 0.001 0 0 0 0.009 0.007 0.007 0.007 0.101 0.229 0.004 0.009 
0.007 0.007 1 0.497 0 0.207 0.01 0.034 0 0.021 0.014 0.01 0.01 0.007 0.007 0.005 0.007 0.002 0.001 0.002 0.001 0.001 0.002 0.006 0.009 0.009 0.009 0.009 0.015 0.01 0.012 0.013 0.016 0.014 0.017 0.028 0.026 0.019 0.027 0.049 0.024 0.019 0.023 0.032 0.015 0.015 0.017 0.018 0 0.002 0.001 0.002 0.002 0.002 0.003 0.001 0 0 0 0.002 0.005 0.006 0.006 0.006 0.005 0.004 0.001 0.002 0.004 0.006 0.004 0.005 0.002 0.001 0.007 0.007 0.007 0.009 0.006 0.006 0.007 0.011 0.008 0.001 0.007 0.009 0.005 0.011 0.011 0.009 0.004 0.004 0.001 0.007 0.006 0.005 0.004 0.002 0.001 0.001 0 0 0.001 0.001 0.001 0.001 0.001 0.002 0.007 0.009 0.009 0.004 0.001 0.002 0.002 0.007 0.007 0.006 0.007 0.006 0.006 0.005 0.006 0.005 0.003 0.006 0.004 0.005 0.005 0.005 0.004 0.005 0.004 0.004 0.003 0.002 0.004 0.01 0.002 0.002 0.002 0.002 0.002 0.002 0.002 0.002 0.002 0.002 0.002 0.001 0 0.001 0 0.003 0 0.001 0.004 0.005 0.005 0.005 0.005 0.002 0.001 0 0.004 0.007 0.008 0.011 0.014 0 0 0.002 0.002 0 0 0.001 0.001 0 0.004 0.005 0.004 0.004 0.008 0.016 0.056 0.051 0.073 0.086 0.08 0.078 0.019 0 0 0 0 0.002 0.001 0.002 0.002 0.003 0.003 0.004 0.004 0.004 0.003 0.004 0.004 0.007 0.003 0.004 0.002 0.003 0.005 0 0 0 0.002 0.001 0.001 0.001 0 0 0.001 0.001 0 0 0 0 0.002 0.002 0.002 0.002 0.001 0.001 0.001 0.002 0.002 0.004 0.002 0.007 0.007 0.005 0.007 0.007 0.006 0.007 0.006 0.004 0.006 0.005 0.005 0.007 0.004 0.003 0.006 0.006 0.004 0.003 0.004 0.003 0.003 0.005 0.004 0.002 0.002 0.002 0.002 0.002 0.002 0.001 0 0.005 0.005 0.005 0.003 0.002 0.004 0.005 0.001 0.001 0.002 0.003 0.001 0.001 0.001 0.001 0.001 0.002 0.001 0 0.001 0 0 0 0 0 0 0 0 0 0 0 0 0 0 0.001 0.001 0.002 0.006 0.002 0.004 0.004 0.003 0.002 0.001 0 0 0.004 0.004 0.005 0.004 0.003 0.004 0.001 0.003 0.002 0.003 0.001 0 0.002 0.001 0.001 0 0 0 0.009 0.007 0.007 0.007 0 0.1 0.003 0.013 0 0.01 0.003 0.003 0.003 0.003 0.002 0.002 0.003 0.001 0 0.002 0.001 0.001 0.001 0.003 0.004 0.004 0.004 0.004 0.003 0.004 0.002 0.005 0.002 0.004 0.006 0.015 0.017 0.016 0.015 0.029 0.016 0.013 0.016 0.018 0.009 0.012 0.013 0.008 0.006 0.006 0 0 0 0.004 0.007 0.004 0 0 0.003 0.004 0.006 0.008 0.008 0.008 0.003 0.007 0.002 0.003 0.003 0.007 0.004 0.005 0.002 0.004 0.007 0.007 0.002 0.002 0.002 0.003 0.001 0.001 0.003 0.001 0.001 0.004 0.002 0.004 0.003 0.002 0.001 0.001 0.001 0.007 0.008 0.005 0.007 0.001 0.001 0.001 0.001 0.001 0.001 0.001 0.001 0.001 0.001 0.001 0.003 0.004 0.004 0.002 0 0.003 0.003 0.008 0.007 0.008 0.008 0.008 0.006 0.007 0.007 0.006 0.007 0.006 0.005 0.006 0.004 0.008 0.006 0.006 0.004 0.001 0.001 0 0.001 0.004 0.001 0 0.001 0.001 0.001 0 0 0 0 0 0 0.002 0 0.001 0.001 0.001 0 0 0.001 0.002 0.002 0.002 0.001 0.002 0.001 0.001 0.007 0.009 0.011 0.012 0.012 0 0 0 0 0 0 0.002 0.001 0 0.003 0.003 0 0 0.006 0.01 0.034 0.031 0.042 0.049 0.053 0.053 0.013 0 0 0 0 0.002 0.002 0 0 0.003 0.001 0 0 0.001 0.001 0.001 0.002 0.005 0.005 0.006 0.003 0.005 0.004 0.001 0 0 0.002 0 0 0 0 0 0 0.001 0.001 0.001 0.001 0.001 0.003 0.003 0.002 0.001 0.001 0.001 0.001 0 0 0.001 0.001 0.005 0.005 0.002 0.007 0.008 0.005 0.007 0.004 0.007 0.008 0.006 0.003 0.006 0.003 0.001 0.003 0.002 0.002 0.002 0.003 0.002 0.002 0.002 0.002 0.001 0 0 0 0 0 0 0 0.005 0.006 0.007 0.005 0.004 0.006 0.008 0.005 0.002 0.003 0.003 0.003 0.002 0.002 0.003 0.003 0.002 0.003 0 0.003 0 0 0 0 0 0 0 0 0 0 0 0.001 0.002 0.003 0.004 0.005 0.005 0.006 0.003 0.004 0.004 0.003 0.002 0.001 0 0 0.001 0.001 0 0.001 0 0 0 0 0 0 0 0 0 0 0 0 0 0 0.004 0.008 0.008 0.008 0 0.006 0.014 0.018 0 0.02 0.025 0.063 0.02 0.007 0.016 0.024 0.014 0.006 0.003 0.005 0.005 0.003 0.003 0.099 0.175 0.175 0.182 0.181 0.182 0.19 0.171 0.114 0.166 0.223 0.106 0.102 0.101 0.088 0.104 0.096 0.063 0.075 0.14 0.102 0.072 0.082 0.156 0.095 0.065 0.083 0.007 0.015 0.028 0.057 0.097 0.057 0 0 0.319 0.41 0.642 0.734 0.686 0.716 0.53 0.783 0.242 0.348 0.29 0.188 0.439 0.452 0.281 0.274 0.717 0.605 0.285 0.209 0.351 0.302 0.24 0.241 0.258 0.157 0.152 0.201 0.149 0.187 0.172 0.153 0.07 0.059 0.087 0.783 0.915 0.645 0.565 0.175 0.09 0.041 0.009 0.006 0.069 0.07 0.052 0.03 0.067 0.08 0.17 0.181 0.181 0.055 0.024 0.366 0.463 0.993 0.937 0.965 0.989 0.96 0.75 0.691 0.71 0.511 0.479 0.573 0.385 0.638 0.596 0.679 0.674 0.649 0.579 0.398 0.197 0.06 0.128 0.184 0.081 0.059 0.094 0.062 0.069 0.07 0.096 0.102 0.053 0.052 0.109 0.231 0 0.061 0.071 0.097 0.041 0.038 0.108 0.19 0.233 0.266 0.38 0.355 0.164 0.048 0.482 0.082 0.083 0.097 0.139 0 0 0.128 0.059 0.11 0.11 0.139 0.073 0 0.008 0.008 0.006 0.005 0.019 0.013 0.02 0.022 0.028 0.034 0.062 0.045 0.01 0 0.001 0 0 0.002 0.004 0.069 0.122 0.25 0.17 0.135 0.125 0.156 0.181 0.207 0.362 0.685 0.556 0.698 0.438 0.525 0.621 0.291 0.097 0.115 0.301 0.125 0.115 0.112 0.105 0.093 0.086 0.062 0.065 0.083 0.087 0.125 0.367 0.179 0.246 0.16 0.126 0.082 0.139 0.089 0.083 0.121 0.064 0.632 0.624 0.589 0.663 0.806 0.584 0.861 0.644 0.573 0.713 0.685 0.492 0.625 0.567 0.34 0.385 0.427 0.207 0.126 0.111 0.18 0.256 0.37 0.266 0.165 0.149 0.13 0.122 0.128 0.106 0.032 0 0.629 0.668 0.886 0.413 0.425 0.744 0.951 0.511 0.402 0.413 0.466 0.404 0.246 0.271 0.214 0.113 0.194 0.222 0 0.06 0.007 0.005 0.003 0.004 0.004 0.003 0.005 0.007 0.01 0.051 0.019 0.097 0.099 0.163 0.253 0.36 0.402 0.646 0.281 0.327 0.273 0.203 0.06 0.027 0.016 0.008 0.191 0.151 0.126 0.14 0.125 0.132 0.099 0.072 0.058 0.099 0.077 0.087 0.053 0.08 0.052 0 0 0 0.181 0.999 0.999 0.999 0 0 0.006 0.006 0 0.005 0.009 0.03 0.008 0.005 0.004 0.005 0.006 0.001 0 0.002 0.001 0.002 0.002 0.056 0.11 0.108 0.112 0.112 0.108 0.105 0.101 0.063 0.099 0.126 0.061 0.065 0.069 0.069 0.062 0.056 0.045 0.062 0.099 0.061 0.045 0.061 0.109 0.056 0.032 0.038 0 0.008 0.009 0.033 0.043 0.022 0 0 0.173 0.216 0.314 0.363 0.336 0.359 0.26 0.383 0.11 0.186 0.158 0.097 0.209 0.236 0.138 0.129 0.351 0.301 0.147 0.109 0.179 0.157 0.116 0.132 0.142 0.079 0.092 0.111 0.079 0.118 0.1 0.091 0.041 0.037 0.044 0.385 0.466 0.331 0.271 0.096 0.056 0.02 0.009 0.002 0.035 0.029 0.025 0.017 0.033 0.035 0.113 0.112 0.112 0.036 0.012 0.182 0.223 0.51 0.475 0.499 0.51 0.491 0.432 0.511 0.474 0.295 0.347 0.399 0.259 0.407 0.372 0.353 0.335 0.323 0.288 0.192 0.102 0.041 0.072 0.112 0.035 0.033 0.042 0.034 0.037 0.034 0.048 0.052 0.032 0.03 0.052 0.106 0 0.03 0.037 0.05 0.015 0.015 0.056 0.108 0.127 0.143 0.222 0.196 0.101 0.032 0.238 0.062 0.107 0.118 0.089 0.002 0 0.071 0.044 0.065 0.069 0.087 0.05 0 0.003 0.004 0.005 0.007 0.035 0.026 0.02 0.02 0.024 0.026 0.035 0.026 0.007 0 0 0 0 0.001 0.002 0.042 0.069 0.166 0.106 0.099 0.092 0.124 0.171 0.203 0.361 0.612 0.474 0.54 0.439 0.427 0.381 0.269 0.081 0.074 0.257 0.09 0.083 0.082 0.071 0.069 0.067 0.049 0.046 0.072 0.063 0.113 0.342 0.152 0.224 0.15 0.114 0.082 0.137 0.08 0.069 0.088 0.047 0.686 0.663 0.48 0.438 0.518 0.382 0.455 0.388 0.362 0.485 0.409 0.352 0.524 0.377 0.253 0.379 0.522 0.282 0.08 0.076 0.132 0.197 0.186 0.144 0.085 0.075 0.088 0.059 0.07 0.061 0.018 0 0.338 0.354 0.456 0.21 0.199 0.373 0.479 0.268 0.235 0.231 0.247 0.204 0.148 0.147 0.116 0.043 0.102 0.146 0 0.019 0.004 0.003 0 0 0 0 0 0.002 0.005 0.019 0.011 0.04 0.048 0.08 0.127 0.177 0.189 0.331 0.138 0.168 0.14 0.094 0.037 0.016 0.009 0.004 0.123 0.101 0.092 0.1 0.082 0.081 0.066 0.041 0.031 0.063 0.058 0.059 0.028 0.063 0.036 0 0 0 0.112 0.512 0.512 0.512 0.009 0.004 0.181 0.112 
0.003 0.008 0.484 1 0 0.093 0.004 0.017 0 0.011 0.004 0.003 0.004 0.005 0.004 0.003 0.003 0.003 0 0.002 0.002 0.003 0.003 0.003 0.009 0.009 0.009 0.009 0.008 0.007 0.008 0.008 0.007 0.008 0.009 0.013 0.012 0.011 0.015 0.025 0.013 0.01 0.013 0.018 0.012 0.006 0.008 0.009 0.003 0.003 0 0 0.001 0.002 0.003 0.001 0 0 0.002 0.002 0.002 0.002 0.001 0.002 0.002 0.002 0 0.002 0.002 0.002 0.002 0.003 0.003 0 0.003 0.004 0.003 0.003 0.005 0.002 0.003 0.006 0.008 0.005 0.004 0.009 0.004 0.009 0.008 0.008 0.002 0.002 0 0.003 0.003 0.002 0.001 0 0 0 0 0 0.004 0.003 0.003 0 0.003 0.003 0.008 0.009 0.009 0.004 0 0 0.002 0.003 0.003 0.003 0.003 0.003 0.003 0.004 0.004 0.003 0.003 0.004 0 0.004 0.005 0.002 0.003 0.003 0.003 0.001 0.001 0.001 0.001 0.009 0.003 0.002 0.003 0.001 0.001 0.002 0.003 0.003 0.002 0.001 0.002 0 0 0.001 0.001 0.001 0 0.001 0.001 0.001 0 0.001 0.002 0.002 0.001 0.001 0.002 0.004 0.013 0.014 0.007 0.001 0.001 0.002 0 0 0 0 0 0 0.004 0.005 0.002 0.002 0.006 0.01 0.029 0.028 0.046 0.048 0.047 0.043 0.007 0 0.001 0 0 0.005 0.005 0 0.001 0.001 0.001 0.002 0.002 0.002 0.003 0.003 0.005 0.006 0.004 0.004 0.004 0.004 0.003 0.002 0 0 0 0 0 0 0 0 0 0 0.001 0.001 0 0.001 0.003 0.001 0.001 0 0 0 0 0 0 0.001 0.001 0.005 0.006 0.003 0.005 0.006 0.005 0.003 0.005 0.005 0.006 0.005 0.004 0.006 0.004 0.004 0.004 0.004 0.003 0.002 0.002 0.002 0.002 0.001 0 0 0 0 0 0 0 0 0 0.002 0.003 0.003 0.001 0.001 0.003 0.003 0.001 0.001 0.001 0.001 0 0.001 0 0 0 0 0 0 0 0 0 0 0 0 0 0 0 0 0 0 0 0.001 0.001 0.001 0.001 0.001 0 0.001 0.002 0.001 0.001 0 0 0 0 0.002 0.001 0.001 0.001 0.001 0.001 0 0 0 0 0 0 0 0 0 0 0 0 0.009 0.003 0.003 0.003 0 0.192 0.003 0.018 0 0.008 0.005 0.008 0.003 0.003 0.002 0.003 0.003 0.001 0 0 0.001 0 0 0.004 0.011 0.011 0.011 0.011 0.012 0.009 0.009 0.008 0.013 0.012 0.015 0.027 0.028 0.022 0.028 0.041 0.022 0.02 0.026 0.03 0.017 0.017 0.022 0.015 0.002 0.002 0 0.001 0.001 0 0.002 0 0 0 0.002 0.003 0.004 0.005 0.004 0.005 0.004 0.004 0.001 0.002 0.003 0.002 0.003 0.003 0.003 0.002 0.008 0.006 0.005 0.006 0.009 0.008 0.007 0.01 0.009 0.006 0.007 0.011 0.008 0.011 0.007 0.006 0 0 0 0.009 0.007 0.006 0.005 0.002 0.001 0.001 0.001 0 0.002 0.003 0.003 0.002 0.001 0.004 0.009 0.011 0.011 0.003 0 0.002 0.002 0.008 0.007 0.007 0.008 0.008 0.005 0.006 0.006 0.002 0.003 0.004 0.002 0.006 0.007 0.009 0.009 0.009 0.005 0.004 0.001 0.001 0.002 0.01 0.005 0.001 0.004 0.002 0.003 0.002 0.002 0.002 0.002 0.001 0.002 0.002 0 0 0 0.003 0.001 0.001 0.003 0.005 0.005 0.005 0.006 0.004 0.001 0 0.009 0.009 0.006 0.009 0.017 0 0 0 0.001 0.001 0.001 0.002 0.001 0 0 0 0 0 0.005 0.008 0.043 0.041 0.054 0.063 0.069 0.067 0.015 0 0 0 0 0 0 0.001 0.001 0.002 0.001 0 0 0.001 0.001 0.001 0.003 0.005 0.004 0.004 0.003 0.003 0.003 0.001 0 0 0.001 0 0 0 0 0 0 0.001 0.001 0.001 0.001 0.002 0.003 0.001 0.002 0.001 0 0 0.002 0.002 0.002 0.001 0.001 0.005 0.005 0.005 0.005 0.006 0.005 0.007 0.006 0.005 0.006 0.006 0.003 0.003 0.004 0.003 0.005 0.005 0.002 0 0 0.001 0.001 0.001 0 0 0 0 0 0 0 0 0 0.003 0.004 0.006 0.003 0.002 0.006 0.007 0.003 0.002 0.002 0.005 0.005 0.003 0.004 0.002 0.001 0.004 0.003 0 0.001 0 0 0 0 0 0 0 0 0.001 0.001 0.001 0.001 0.001 0.001 0.003 0.003 0.003 0.008 0.001 0.001 0.001 0.001 0 0 0 0 0 0 0 0.001 0.001 0 0.001 0 0 0 0 0 0 0 0 0 0 0 0.011 0.008 0.008 0.008 0 0.002 0.008 0.008 0 0.012 0.014 0.034 0.009 0.007 0.011 0.014 0.006 0.003 0.002 0.007 0.002 0.002 0.003 0.058 0.11 0.102 0.113 0.113 0.113 0.11 0.106 0.064 0.097 0.129 0.066 0.07 0.065 0.062 0.066 0.05 0.042 0.063 0.093 0.06 0.045 0.069 0.105 0.055 0.042 0.051 0.004 0.008 0.013 0.028 0.059 0.034 0 0 0.175 0.217 0.307 0.355 0.329 0.347 0.255 0.369 0.116 0.182 0.148 0.098 0.231 0.217 0.121 0.13 0.363 0.288 0.139 0.102 0.182 0.152 0.113 0.137 0.153 0.093 0.089 0.12 0.085 0.119 0.107 0.09 0.04 0.036 0.046 0.367 0.446 0.309 0.235 0.071 0.038 0.017 0.005 0.003 0.031 0.032 0.028 0.019 0.035 0.042 0.109 0.113 0.113 0.035 0.016 0.16 0.21 0.498 0.473 0.488 0.501 0.482 0.428 0.517 0.459 0.271 0.329 0.378 0.248 0.389 0.354 0.357 0.354 0.342 0.271 0.204 0.118 0.045 0.083 0.114 0.049 0.032 0.044 0.033 0.039 0.036 0.052 0.051 0.029 0.026 0.053 0.097 0 0.026 0.035 0.049 0.017 0.018 0.054 0.102 0.13 0.145 0.225 0.202 0.099 0.022 0.26 0.059 0.1 0.111 0.097 0.001 0.001 0.079 0.033 0.049 0.052 0.074 0.035 0 0.003 0.003 0.003 0.003 0.034 0.019 0.017 0.016 0.015 0.02 0.028 0.022 0.007 0 0 0 0 0.001 0.002 0.043 0.069 0.179 0.136 0.115 0.117 0.143 0.158 0.197 0.363 0.635 0.468 0.523 0.428 0.402 0.346 0.265 0.088 0.081 0.253 0.089 0.08 0.086 0.074 0.066 0.054 0.042 0.053 0.066 0.052 0.096 0.347 0.188 0.239 0.157 0.119 0.081 0.126 0.072 0.066 0.103 0.045 0.692 0.671 0.502 0.417 0.508 0.371 0.445 0.385 0.354 0.474 0.406 0.362 0.522 0.393 0.292 0.394 0.538 0.272 0.103 0.102 0.146 0.212 0.209 0.157 0.11 0.097 0.11 0.074 0.086 0.069 0.026 0 0.321 0.335 0.442 0.211 0.201 0.351 0.468 0.249 0.209 0.206 0.22 0.189 0.124 0.135 0.096 0.058 0.113 0.134 0 0.028 0.006 0.004 0 0 0 0.001 0.001 0.002 0.01 0.02 0.011 0.041 0.049 0.07 0.127 0.18 0.201 0.303 0.118 0.158 0.131 0.093 0.029 0.018 0.013 0.003 0.139 0.113 0.096 0.119 0.081 0.087 0.07 0.045 0.037 0.065 0.054 0.067 0.045 0.058 0.036 0 0 0 0.113 0.502 0.502 0.502 0 0.006 0.023 0.015 0 0.021 0.031 0.071 0.026 0.01 0.015 0.024 0.023 0.009 0.006 0.012 0.007 0.011 0.011 0.108 0.197 0.191 0.204 0.204 0.205 0.181 0.179 0.113 0.186 0.232 0.1 0.104 0.096 0.096 0.098 0.08 0.073 0.089 0.142 0.095 0.068 0.094 0.158 0.081 0.068 0.088 0.007 0.018 0.029 0.057 0.107 0.057 0 0 0.364 0.459 0.657 0.762 0.707 0.747 0.571 0.776 0.221 0.396 0.322 0.186 0.429 0.446 0.27 0.284 0.68 0.579 0.29 0.194 0.339 0.285 0.234 0.241 0.258 0.165 0.177 0.216 0.156 0.213 0.174 0.166 0.065 0.058 0.085 0.777 0.908 0.645 0.537 0.201 0.111 0.058 0.015 0.008 0.068 0.064 0.049 0.035 0.071 0.081 0.187 0.204 0.204 0.064 0.023 0.354 0.458 0.993 0.921 0.958 0.994 0.965 0.758 0.694 0.695 0.558 0.47 0.551 0.367 0.606 0.587 0.695 0.681 0.672 0.611 0.421 0.211 0.07 0.138 0.216 0.09 0.051 0.091 0.067 0.07 0.062 0.091 0.099 0.055 0.061 0.102 0.205 0 0.082 0.095 0.113 0.034 0.046 0.11 0.22 0.265 0.291 0.44 0.391 0.165 0.057 0.468 0.088 0.098 0.104 0.134 0.003 0.001 0.135 0.073 0.113 0.117 0.142 0.067 0 0.004 0.004 0.006 0.011 0.026 0.02 0.021 0.016 0.025 0.032 0.048 0.038 0.004 0 0 0 0 0 0 0.064 0.111 0.232 0.157 0.139 0.126 0.152 0.183 0.213 0.356 0.688 0.574 0.685 0.438 0.553 0.609 0.296 0.095 0.102 0.323 0.154 0.14 0.143 0.113 0.113 0.104 0.084 0.069 0.094 0.103 0.148 0.367 0.18 0.237 0.156 0.123 0.079 0.136 0.096 0.088 0.114 0.059 0.636 0.631 0.594 0.646 0.82 0.577 0.878 0.661 0.591 0.711 0.697 0.515 0.63 0.537 0.365 0.385 0.406 0.206 0.128 0.115 0.184 0.267 0.373 0.274 0.154 0.132 0.137 0.107 0.121 0.1 0.027 0 0.609 0.692 0.894 0.413 0.447 0.784 0.949 0.503 0.42 0.427 0.468 0.398 0.239 0.246 0.192 0.089 0.18 0.204 0 0.053 0.006 0.006 0.003 0.003 0.003 0.003 0.003 0.006 0.008 0.03 0.02 0.109 0.12 0.171 0.286 0.412 0.433 0.655 0.276 0.344 0.296 0.208 0.059 0.038 0.024 0.014 0.186 0.142 0.114 0.129 0.108 0.119 0.106 0.062 0.049 0.092 0.084 0.092 0.051 0.085 0.067 0 0 0 0.204 1 1 1 0.009 0.011 0.113 0.204 
0 0 0 0 1 0 0 0 0 0 0 0 0 0 0 0 0 0 0 0 0 0 0 0 0 0 0 0 0 0 0 0 0 0 0 0 0 0 0 0 0 0 0 0 0 0 0 0 0 0 0 0 0 0 0 0 0 0 0 0 0 0 0 0 0 0 0 0 0 0 0 0 0 0 0 0 0 0 0 0 0 0 0 0 0 0 0 0 0 0 0 0 0 0 0 0 0 0 0 0 0 0 0 0 0 0 0 0 0 0 0 0 0 0 0 0 0 0 0 0 0 0 0 0 0 0 0 0 0 0 0 0 0 0 0 0 0 0 0 0 0 0 0 0 0 0 0 0 0 0 0 0 0 0 0 0 0 0 0 0 0 0 0 0 0 0 0 0 0 0 0 0 0 0 0 0 0 0 0 0 0 0 0 0 0 0 0 0 0 0 0 0 0 0 0 0 0 0 0 0 0 0 0 0 0 0 0 0 0 0 0 0 0 0 0 0 0 0 0 0 0 0 0 0 0 0 0 0 0 0 0 0 0 0 0 0 0 0 0 0 0 0 0 0 0 0 0 0 0 0 0 0 0 0 0 0 0 0 0 0 0 0 0 0 0 0 0 0 0 0 0 0 0 0 0 0 0 0 0 0 0 0 0 0 0 0 0 0 0 0 0 0 0 0 0 0 0 0 0 0 0 0 0 0 0 0 0 0 0 0 0 0 0 0 0 0 0 0 0 0 0 0 0 0 0 0 0 0 0 0 0 0 0 0 0 0 0 0 0 0 0 0 0 0 0 0 0 0 0 0 0 0 0 0 0 0 0 0 0 0 0 0 0 0 0 0 0 0 0 0 0 0 0 0 0 0 0 0 0 0 0 0 0 0 0 0 0 0 0 0 0 0 0 0 0 0 0 0 0 0 0 0 0 0 0 0 0 0 0 0 0 0 0 0 0 0 0 0 0 0 0 0 0 0 0 0 0 0 0 0 0 0 0 0 0 0 0 0 0 0 0 0 0 0 0 0 0 0 0 0 0 0 0 0 0 0 0 0 0 0 0 0 0 0 0 0 0 0 0 0 0 0 0 0 0 0 0 0 0 0 0 0 0 0 0 0 0 0 0 0 0 0 0 0 0 0 0 0 0 0 0 0 0 0 0 0 0 0 0 0 0 0 0 0 0 0 0 0 0 0 0 0 0 0 0 0 0 0 0 0 0 0 0 0 0 0 0 0 0 0 0 0 0 0 0 0 0 0 0 0 0 0 0 0 0 0 0 0 0 0 0 0 0 0 0 0 0 0 0 0 0 0 0 0 0 0 0 0 0 0 0 0 0 0 0 0 0 0 0 0 0 0 0 0 0 0 0 0 0 0 0 0 0 0 0 0 0 0 0 0 0 0 0 0 0 0 0 0 0 0 0 0 0 0 0 0 0 0 0 0 0 0 0 0 0 0 0 0 0 0 0 0 0 0 0 0 0 0 0 0 0 0 0 0 0 0 0 0 0 0 0 0 0 0 0 0 0 0 0 0 0 0 0 0 0 0 0 0 0 0 0 0 0 0 0 0 0 0 0 0 0 0 0 0 0 0 0 0 0 0 0 0 0 0 0 0 0 0 0 0 0 0 0 0 0 0 0 0 0 0 0 0 0 0 0 0 0 0 0 0 0 0 0 0 0 0 0 0 0 0 0 0 0 0 0 0 0 0 0 0 0 0 0 0 0 0 0 0 0 0 0 0 0 0 0 0 0 0 0 0 0 0 0 0 0 0 0 0 0 0 0 0 0 0 0 0 0 0 0 0 0 0 0 0 0 0 0 0 0 0 0 0 0 0 0 0 0 0 0 0 0 0 0 0 0 0 0 0 0 0 0 0 0 0 0 0 0 0 0 0 0 0 0 0 0 0 0 0 0 0 0 0 0 0 0 0 0 0 0 0 0 0 0 0 0 0 0 0 0 0 0 0 0 0 0 0 0 0 0 0 0 0 0 0 0 0 0 0 0 0 0 0 0 0 0 0 0 0 0 0 0 0 0 0 0 0 0 0 0 0 0 0 0 0 0 0 0 0 0 0 0 0 0 0 0 0 0 0 0 0 0 0 0 0 0 0 0 0 0 0 0 0 0 0 0 0 0 0 0 0 0 0 0 0 0 0 0 0 0 0 0 0 0 0 0 0 0 0 0 0 0 0 0 0 0 0 0 0 0 0 0 0 0 0 0 0 0 0 0 0 0 0 0 0 0 0 0 0 0 0 0 0 0 0 0 0 0 0 0 0 0 0 0 0 0 0 0 0 0 0 0 0 0 0 0 0 0 0 0 0 0 0 0 0 0 0 0 0 0 0 0 0 0 0 0 0 0 0 0 0 0 0 0 0 0 0 0 0 0 0 0 0 0 0 0 0 0 0 0 0 0 0 0 0 0 0 0 0 0 0 0 0 0 0 0 0 0 0 0 0 0 0 0 0 0 0 0 0 0 0 0 0 0 0 0 0 0 0 0 0 0 0 0 0 0 0 0 0 0 0 0 0 0 0 0 0 0 0 0 0 0 0 0 0 0 0 0 0 0 0 0 0 0 0 0 0 0 0 0 0 0 0 0 0 0 0 0 0 0 0 0 0 0 0 0 0 0 0 0 0 0 0 0 0 0 0 0 0 0 0 0 0 0 0 0 0 0 0 0 0 0 0 0 0 0 0 0 0 0 0 0 0 0 0 0 0 0 0 0 0 0 0 0 0 0 0 0 0 0 0 0 0 0 0 0 0 0 0 0 0 0 0 0 0 0 0 0 0 0 0 0 0 0 0 0 0 0 0 0 0 0 0 0 0 0 0 0 0 0 0 0 0 0 0 0 0 0 0 0 0 0 0 0 0 0 0 0 0 0 0 0 0 0 0 0 0 0 0 0 0 0 0 0 0 0 0 0 0 0 0 0 0 0 0 0 0 0 0 0 0 0 0 0 0 0 0 0 0 0 0 0 0 0 0 0 0 0 0 0 0 0 0 0 0 0 0 0 0 0 0 0 0 0 0 0 0 0 0 0 0 0 0 0 0 0 0 0 0 
0.005 0.004 0.174 0.084 0 1 0.006 0.012 0 0.009 0.004 0.004 0.006 0.005 0.005 0.004 0.004 0.004 0.002 0.003 0.003 0.004 0.003 0.006 0.007 0.007 0.007 0.007 0.009 0.007 0.007 0.008 0.008 0.009 0.013 0.016 0.022 0.018 0.022 0.034 0.022 0.016 0.018 0.021 0.008 0.011 0.012 0.01 0 0.001 0 0 0 0 0.001 0 0 0 0.002 0.003 0.003 0.003 0.003 0.003 0.003 0.003 0 0.002 0.002 0.001 0.004 0.005 0.002 0.002 0.005 0.005 0.005 0.008 0.006 0.004 0.007 0.007 0.006 0.004 0.003 0.007 0.007 0.007 0.006 0.005 0.002 0.001 0 0.002 0.005 0.004 0.003 0.001 0 0 0 0 0.002 0.003 0.003 0.001 0.003 0.001 0.005 0.007 0.007 0.004 0.001 0 0 0.005 0.004 0.005 0.005 0.004 0.004 0.003 0.002 0.004 0.003 0.001 0.001 0.003 0.003 0.003 0.004 0.002 0.002 0.002 0.002 0.002 0.004 0.007 0.003 0.001 0.002 0.001 0 0 0.001 0.001 0 0.001 0.001 0 0 0.001 0.002 0.002 0 0.001 0.002 0.003 0.002 0.002 0.003 0.001 0 0 0.004 0.007 0.003 0.004 0.011 0 0 0 0 0 0 0 0 0 0.003 0.003 0.001 0.002 0.005 0.014 0.046 0.043 0.056 0.059 0.072 0.064 0.014 0 0 0 0 0 0 0 0 0 0 0 0 0 0.002 0.002 0.002 0.004 0.003 0.003 0.002 0.002 0.001 0.002 0.001 0.001 0.001 0 0 0 0 0 0 0 0 0 0 0.001 0.001 0.001 0.001 0 0 0 0 0 0 0 0 0.003 0.003 0.005 0.001 0.001 0.001 0.004 0.005 0.004 0.002 0.004 0.003 0.002 0.001 0 0.001 0.001 0 0 0 0.002 0.003 0.003 0.002 0.002 0.002 0.001 0.001 0.001 0.001 0 0 0.003 0.005 0.005 0.005 0.001 0.003 0.005 0.003 0.002 0.003 0.003 0.002 0 0.001 0.002 0.001 0 0 0 0 0 0 0 0 0 0 0 0 0 0 0 0 0 0 0 0 0.001 0.003 0.001 0.001 0.001 0.001 0 0 0 0 0 0 0 0 0 0 0 0 0 0 0 0 0 0 0 0 0 0 0.007 0.005 0.005 0.005 0 0.014 0.002 0.002 0 0.003 0.002 0.001 0.002 0.002 0.001 0.001 0.001 0.001 0 0.002 0.001 0.002 0.002 0 0.001 0.001 0.001 0.001 0.001 0.002 0.001 0.002 0.002 0.002 0.005 0.004 0.004 0.004 0.006 0.007 0.004 0.003 0.007 0.007 0.003 0.002 0.006 0.003 0.003 0.002 0 0 0 0.001 0.003 0.002 0 0 0.002 0.002 0.002 0.002 0.002 0.002 0.002 0.002 0 0.001 0.001 0.003 0.004 0.003 0.003 0.002 0.004 0.003 0.001 0.001 0.002 0.002 0.001 0.001 0.001 0 0.001 0.002 0.001 0.001 0.001 0.001 0 0 0.001 0.003 0.004 0.003 0.001 0.001 0 0 0 0 0 0 0 0 0 0 0.001 0.001 0.001 0.001 0 0.002 0.002 0.004 0.004 0.004 0.004 0.004 0.002 0.004 0.004 0.001 0.001 0.002 0.001 0.003 0.003 0.004 0.004 0.004 0.003 0.001 0 0 0 0.001 0 0 0 0 0 0 0 0 0 0 0 0.001 0 0 0 0 0 0 0 0 0 0 0.002 0.002 0.002 0.001 0.004 0.004 0.009 0.012 0.006 0 0 0 0 0.001 0.001 0.001 0 0 0 0 0 0.001 0.001 0.001 0.007 0.006 0.011 0.011 0.012 0.011 0.002 0 0 0 0 0 0 0 0 0.002 0.002 0.002 0.001 0.002 0.001 0.001 0 0.002 0.001 0.004 0.002 0.002 0.004 0.002 0.002 0.002 0.002 0.001 0 0.001 0.001 0.001 0.001 0 0 0 0 0 0.001 0.001 0.001 0.001 0.001 0.001 0.001 0 0 0.002 0.001 0.003 0.002 0.001 0.003 0.004 0.003 0.003 0.003 0.004 0.004 0.002 0.001 0.003 0.002 0.002 0 0.002 0.001 0.002 0.001 0 0 0.002 0.002 0.002 0.002 0.002 0.002 0.001 0.001 0 0 0.002 0.002 0.004 0.002 0.001 0.004 0.004 0.001 0 0 0.001 0.001 0.001 0.001 0 0 0.001 0.001 0 0 0 0 0 0 0 0 0 0 0 0 0 0 0 0 0.001 0.002 0.002 0.002 0 0.001 0.001 0.001 0 0 0 0 0.002 0 0.001 0.002 0.002 0 0 0.001 0.001 0 0 0.001 0.001 0.001 0.001 0 0 0 0.001 0.004 0.004 0.004 0 0.006 0.027 0.014 0 0.023 0.029 0.074 0.033 0.021 0.031 0.036 0.028 0.016 0.007 0.017 0.016 0.012 0.01 0.129 0.25 0.244 0.256 0.256 0.253 0.248 0.239 0.145 0.221 0.317 0.132 0.125 0.121 0.076 0.081 0.072 0.041 0.057 0.073 0.064 0.046 0.044 0.059 0.039 0.039 0.048 0.001 0.011 0.013 0.026 0.058 0.028 0 0 0.08 0.105 0.144 0.165 0.161 0.163 0.131 0.171 0.045 0.091 0.118 0.089 0.182 0.202 0.227 0.137 0.262 0.291 0.449 0.246 0.302 0.371 0.784 0.377 0.313 0.197 0.227 0.283 0.2 0.265 0.217 0.199 0.076 0.062 0.04 0.187 0.188 0.131 0.153 0.046 0.025 0.014 0.005 0.003 0.066 0.064 0.041 0.022 0.072 0.075 0.23 0.256 0.256 0.1 0.022 0.072 0.101 0.199 0.204 0.197 0.199 0.196 0.145 0.128 0.13 0.102 0.092 0.105 0.072 0.116 0.114 0.137 0.135 0.132 0.123 0.09 0.046 0.043 0.081 0.25 0.079 0.044 0.067 0.054 0.056 0.041 0.057 0.055 0.03 0.032 0.052 0.059 0 0.027 0.031 0.045 0.012 0.015 0.052 0.105 0.1 0.094 0.096 0.081 0.038 0.012 0.1 0.033 0.034 0.037 0.053 0.002 0 0.031 0.018 0.024 0.023 0.04 0.02 0 0.01 0.011 0.006 0.002 0.006 0.005 0.011 0.01 0.017 0.023 0.044 0.036 0.008 0.001 0.002 0 0 0.004 0.003 0.019 0.027 0.048 0.035 0.031 0.025 0.038 0.032 0.04 0.067 0.126 0.113 0.132 0.085 0.106 0.114 0.06 0.022 0.022 0.055 0.017 0.018 0.017 0.017 0.015 0.014 0.009 0.007 0.008 0.012 0.027 0.066 0.031 0.044 0.029 0.023 0.015 0.028 0.023 0.022 0.033 0.016 0.106 0.104 0.113 0.112 0.144 0.105 0.172 0.135 0.115 0.132 0.131 0.102 0.119 0.108 0.071 0.067 0.072 0.044 0.029 0.023 0.035 0.055 0.078 0.06 0.033 0.027 0.022 0.024 0.029 0.023 0.004 0 0.112 0.135 0.189 0.096 0.095 0.165 0.192 0.106 0.108 0.105 0.103 0.087 0.069 0.059 0.049 0.033 0.051 0.044 0 0.016 0.001 0.001 0 0 0 0 0 0.003 0.005 0.015 0.006 0.026 0.029 0.037 0.069 0.085 0.087 0.155 0.057 0.069 0.057 0.037 0.013 0.007 0.002 0.002 0.041 0.03 0.028 0.032 0.028 0.027 0.016 0.012 0.008 0.017 0.01 0.013 0.008 0.011 0.008 0 0 0 0.256 0.201 0.201 0.201 0 0.001 0.001 0.003 0 0.003 0.003 0.007 0.001 0.001 0.001 0.002 0 0 0 0 0 0 0 0.007 0.017 0.017 0.019 0.019 0.019 0.015 0.015 0.011 0.018 0.018 0.008 0.009 0.014 0.014 0.012 0.01 0.009 0.015 0.019 0.013 0.011 0.016 0.025 0.013 0.005 0.006 0.001 0.001 0.002 0.007 0.006 0.003 0 0 0.026 0.037 0.053 0.059 0.056 0.059 0.045 0.064 0.019 0.032 0.023 0.017 0.031 0.04 0.023 0.019 0.056 0.05 0.021 0.017 0.026 0.026 0.016 0.015 0.021 0.015 0.013 0.018 0.013 0.02 0.015 0.015 0.008 0.007 0.004 0.073 0.077 0.057 0.048 0.017 0.01 0.004 0.002 0.002 0.007 0.005 0.003 0.003 0.005 0.009 0.015 0.019 0.019 0.007 0.003 0.032 0.04 0.085 0.079 0.082 0.085 0.08 0.064 0.082 0.079 0.046 0.058 0.065 0.043 0.071 0.062 0.061 0.061 0.057 0.051 0.029 0.015 0.005 0.011 0.018 0.009 0.006 0.008 0.005 0.006 0.004 0.007 0.006 0.002 0.004 0.007 0.017 0 0.004 0.007 0.01 0.003 0.003 0.01 0.014 0.024 0.025 0.029 0.027 0.01 0.005 0.045 0.012 0.036 0.039 0.021 0 0 0.016 0.005 0.005 0.006 0.018 0.012 0 0 0 0.003 0.005 0.019 0.013 0.005 0.006 0.006 0.004 0.007 0.007 0.001 0 0 0 0 0 0 0.01 0.015 0.033 0.025 0.02 0.024 0.03 0.034 0.043 0.072 0.115 0.089 0.09 0.083 0.062 0.059 0.048 0.016 0.016 0.046 0.018 0.017 0.016 0.017 0.015 0.013 0.009 0.01 0.011 0.014 0.024 0.06 0.025 0.037 0.022 0.02 0.016 0.025 0.017 0.015 0.022 0.01 0.13 0.127 0.094 0.069 0.086 0.059 0.08 0.068 0.064 0.085 0.078 0.063 0.095 0.07 0.051 0.068 0.093 0.055 0.019 0.014 0.024 0.031 0.033 0.026 0.018 0.017 0.026 0.016 0.018 0.009 0.002 0 0.061 0.062 0.076 0.037 0.036 0.061 0.08 0.046 0.042 0.042 0.038 0.032 0.024 0.031 0.018 0.009 0.021 0.03 0 0.003 0 0 0 0 0 0 0 0.001 0.002 0.003 0.003 0.007 0.006 0.011 0.016 0.026 0.033 0.052 0.022 0.031 0.027 0.018 0.002 0 0 0 0.03 0.026 0.02 0.025 0.015 0.019 0.012 0.011 0.011 0.016 0.012 0.015 0.011 0.012 0.007 0 0 0 0.019 0.085 0.085 0.085 0.007 0.001 0.256 0.019 
0.016 0.009 0.005 0.002 0 0.004 1 0.172 0 0.354 0.223 0.335 0.733 0.277 0.192 0.28 0.49 0.22 0.108 0.208 0.188 0.15 0.141 0.031 0.07 0.061 0.07 0.07 0.095 0.072 0.065 0.048 0.102 0.073 0.037 0.051 0.054 0.039 0.037 0.047 0.025 0.023 0.028 0.035 0.022 0.019 0.019 0.019 0.004 0.005 0 0.001 0.002 0.001 0.005 0.002 0 0 0.007 0.009 0.016 0.019 0.018 0.019 0.012 0.019 0.003 0.008 0.009 0.009 0.018 0.015 0.013 0.014 0.024 0.02 0.02 0.03 0.034 0.023 0.019 0.056 0.05 0.026 0.032 0.061 0.04 0.07 0.059 0.057 0.022 0.018 0.01 0.019 0.019 0.013 0.015 0.004 0.002 0 0 0 0.011 0.011 0.008 0.008 0.01 0.014 0.057 0.07 0.07 0.035 0.001 0.007 0.009 0.02 0.018 0.018 0.02 0.02 0.015 0.015 0.012 0.013 0.008 0.009 0.009 0.009 0.004 0.015 0.016 0.014 0.013 0.015 0.009 0.012 0.017 0.07 0.016 0.009 0.015 0.013 0.012 0.009 0.014 0.012 0.008 0.01 0.014 0.015 0 0.008 0.006 0.01 0.003 0.005 0.012 0.03 0.027 0.029 0.025 0.014 0.007 0 0.014 0.008 0.007 0.008 0.016 0.006 0.003 0.005 0.002 0.006 0.006 0.007 0.006 0 0.136 0.149 0.055 0.016 0.008 0.014 0.031 0.03 0.04 0.059 0.048 0.041 0.009 0.012 0.02 0.007 0.007 0.05 0.053 0.002 0.004 0.009 0.007 0.005 0.004 0.006 0.003 0.003 0.004 0.014 0.011 0.013 0.011 0.008 0.008 0.009 0.002 0.002 0.004 0.002 0.002 0.002 0.001 0 0 0 0.001 0.001 0.001 0.002 0.01 0.004 0.006 0.005 0.005 0.004 0.006 0.006 0.005 0.004 0.001 0.014 0.013 0.009 0.01 0.015 0.004 0.018 0.012 0.012 0.012 0.01 0.011 0.015 0.013 0.006 0.009 0.011 0.005 0.003 0.002 0.003 0.006 0.005 0.005 0.004 0.003 0.001 0.002 0.004 0.002 0.001 0 0.014 0.012 0.018 0.015 0.012 0.015 0.016 0.017 0.018 0.016 0.012 0.014 0.009 0.007 0.007 0.006 0.009 0.008 0 0.003 0 0 0 0 0 0 0 0 0.001 0.001 0.003 0.004 0.005 0.005 0.004 0.01 0.012 0.017 0.005 0.007 0.007 0.005 0.001 0.001 0.001 0.001 0.006 0.006 0.005 0.004 0.005 0.004 0.003 0.001 0.001 0.001 0.002 0.003 0.001 0 0 0 0 0 0.07 0.02 0.02 0.02 0 0 0.001 0.001 0 0.002 0 0.002 0.001 0.002 0.001 0.002 0.001 0.002 0.001 0 0.001 0 0 0.002 0.003 0.002 0.003 0.003 0.004 0.003 0.003 0 0.004 0.004 0.002 0.001 0.001 0.002 0.003 0.004 0.002 0.003 0.004 0.005 0.001 0.002 0.005 0.004 0.003 0.003 0 0.002 0.002 0.003 0.003 0.001 0 0 0.007 0.007 0.009 0.01 0.007 0.01 0.007 0.01 0.005 0.005 0.004 0.004 0.007 0.005 0.002 0.003 0.008 0.006 0.004 0 0.005 0.004 0.003 0.004 0.005 0.003 0.003 0.004 0.002 0.003 0.004 0.004 0.002 0.001 0.001 0.007 0.01 0.008 0.004 0 0 0 0 0 0 0 0 0 0 0.001 0.004 0.003 0.003 0.001 0 0.002 0.002 0.01 0.009 0.01 0.01 0.009 0.01 0.012 0.012 0.006 0.007 0.011 0.004 0.012 0.009 0.007 0.008 0.008 0.005 0.003 0.002 0.001 0.002 0.002 0 0 0 0 0 0 0 0 0 0 0 0.002 0 0.001 0.001 0.001 0 0 0.002 0.004 0.003 0.003 0.005 0.005 0.002 0.001 0.006 0.004 0.015 0.016 0.006 0 0 0.003 0.002 0.003 0.003 0.001 0 0 0.001 0.001 0.001 0 0 0 0.003 0.003 0.003 0.004 0.002 0.002 0.001 0 0 0 0 0 0 0 0.001 0.004 0.003 0.001 0.001 0.002 0.001 0.002 0.006 0.01 0.008 0.011 0.01 0.009 0.009 0.007 0.001 0.002 0.008 0.003 0.003 0.003 0.002 0.002 0.001 0.002 0 0 0 0.001 0.008 0.003 0.005 0.004 0.003 0.003 0.003 0.001 0.001 0.002 0 0.012 0.012 0.01 0.01 0.012 0.01 0.009 0.01 0.012 0.012 0.01 0.009 0.01 0.009 0.004 0.007 0.011 0.006 0.002 0 0.004 0.004 0.003 0.003 0.005 0.004 0.004 0.002 0.003 0.004 0 0 0.005 0.007 0.009 0.004 0.004 0.007 0.008 0.005 0.003 0.003 0.004 0.004 0.003 0.003 0.001 0 0.001 0.004 0 0 0 0 0 0 0 0 0 0 0 0 0 0 0 0.001 0.002 0.003 0.004 0.006 0.003 0.004 0.002 0.002 0 0 0 0 0.003 0.002 0.001 0.002 0.003 0.001 0.001 0.002 0.002 0.001 0.001 0.002 0.002 0.002 0.001 0 0 0 0.003 0.01 0.01 0.01 0 0.018 0.002 0.01 0 0.007 0.005 0.004 0.003 0.002 0.002 0.002 0.002 0 0 0 0 0 0 0.005 0.012 0.012 0.012 0.012 0.013 0.013 0.013 0.01 0.015 0.014 0.012 0.024 0.028 0.022 0.027 0.049 0.028 0.022 0.024 0.039 0.026 0.023 0.018 0.021 0.001 0.001 0 0 0 0.001 0.001 0.001 0 0 0.001 0.002 0.004 0.005 0.004 0.005 0.004 0.004 0.001 0.001 0.002 0.001 0.002 0.003 0.002 0.002 0.005 0.005 0.004 0.006 0.005 0.004 0.005 0.013 0.011 0.008 0.009 0.012 0.008 0.013 0.009 0.005 0.003 0.003 0 0.005 0.004 0.004 0.005 0.002 0 0 0 0 0.001 0.001 0 0.001 0.001 0.001 0.008 0.012 0.012 0.001 0 0.003 0.004 0.005 0.005 0.005 0.005 0.005 0.004 0.003 0.003 0.003 0.002 0.003 0.002 0.002 0.003 0.005 0.005 0.005 0.004 0.003 0.001 0.001 0.002 0.012 0.003 0.001 0.003 0.002 0.002 0.001 0.001 0.001 0 0.001 0.001 0 0 0.001 0 0.001 0 0.001 0.002 0.005 0.005 0.005 0.005 0.002 0.002 0.001 0.006 0.009 0.007 0.009 0.018 0 0 0 0 0 0 0 0 0 0.001 0.001 0.001 0.002 0.005 0.008 0.021 0.017 0.024 0.034 0.051 0.042 0.016 0 0 0 0 0.001 0.001 0.001 0.001 0.003 0.002 0.002 0.002 0.003 0.003 0.003 0.003 0.004 0.003 0.004 0.003 0.004 0.003 0.002 0.002 0.002 0.001 0.001 0.001 0.001 0 0.001 0.001 0 0.001 0.002 0.001 0.001 0.003 0.003 0.002 0.002 0.002 0 0.002 0.001 0.002 0.002 0.001 0.002 0.002 0.002 0.003 0.004 0.002 0.003 0.003 0.002 0.003 0.003 0.003 0.003 0.003 0.002 0.003 0.002 0 0.002 0 0.001 0.001 0.002 0.001 0.001 0.002 0 0.001 0.001 0 0 0 0.004 0.004 0.005 0.003 0.004 0.005 0.005 0.002 0.002 0.001 0.002 0.002 0 0.002 0.002 0.001 0 0.002 0 0 0.001 0.001 0 0 0 0 0 0 0 0.001 0 0.001 0.001 0.001 0.001 0.004 0.004 0.003 0.002 0.004 0.004 0.002 0.002 0.001 0.001 0.001 0.003 0.002 0.002 0.001 0.002 0.002 0.002 0.001 0.001 0.001 0 0 0.001 0.001 0 0 0 0 0.012 0.005 0.005 0.005 0 0.002 0 0.001 0 0.001 0 0 0 0 0 0 0 0 0 0 0 0 0 0 0 0 0 0 0 0 0 0 0 0 0 0.001 0.001 0.001 0.001 0.002 0.001 0.002 0.005 0.003 0.002 0.003 0.004 0.002 0 0 0 0 0 0 0.001 0.001 0 0 0.002 0.002 0.001 0.001 0.001 0.001 0.001 0.001 0 0.002 0.003 0.002 0.001 0.002 0 0.001 0.002 0.002 0 0 0.001 0.002 0 0 0 0.001 0 0 0 0 0 0 0 0 0 0.002 0.001 0.001 0.001 0 0 0 0 0 0 0 0 0 0 0 0 0 0 0 0 0.001 0.001 0.002 0.002 0.002 0.002 0.002 0.002 0.002 0.001 0.002 0.001 0.001 0.001 0.001 0.001 0 0.001 0 0.002 0.001 0.001 0.001 0.001 0 0 0 0 0 0 0 0 0 0 0 0 0 0 0 0 0 0 0 0 0.001 0.001 0.001 0.001 0.001 0 0 0.001 0.001 0.004 0.005 0.004 0 0 0 0 0 0 0.001 0.001 0 0 0 0 0 0 0 0.003 0.003 0.003 0.003 0.003 0.002 0.001 0 0 0 0 0 0 0 0 0.001 0.001 0 0.002 0.002 0.003 0.003 0.003 0.002 0.001 0.001 0.003 0.001 0.001 0.001 0 0 0 0 0 0 0 0 0.001 0.001 0.001 0 0 0.002 0.002 0 0 0 0 0 0 0 0 0.002 0.002 0.003 0.003 0.002 0.001 0.001 0.001 0.002 0.001 0.001 0.001 0.001 0.001 0.002 0.002 0.002 0.003 0.003 0.002 0.001 0 0 0 0.001 0.001 0 0 0 0 0 0 0 0 0.001 0.001 0.001 0 0 0.001 0.002 0.001 0.001 0.001 0.002 0.002 0.002 0.002 0.002 0 0.002 0.002 0 0 0 0 0 0 0 0 0 0 0 0 0 0 0 0 0 0 0 0.001 0 0 0 0 0 0 0 0 0.001 0.001 0.001 0.002 0.001 0.001 0.001 0.001 0.001 0.001 0.001 0 0.001 0.001 0 0 0 0 0 0.002 0.002 0.002 0.07 0.003 0.012 0 
0.019 0.01 0.018 0.016 0 0.012 0.173 1 0 0.608 0.21 0.15 0.203 0.211 0.152 0.118 0.159 0.116 0.055 0.074 0.08 0.055 0.05 0.022 0.043 0.041 0.044 0.044 0.059 0.049 0.044 0.045 0.067 0.05 0.035 0.063 0.078 0.055 0.058 0.1 0.055 0.044 0.044 0.058 0.036 0.03 0.03 0.032 0.002 0.002 0 0 0 0.002 0.003 0 0 0 0.007 0.008 0.015 0.017 0.016 0.016 0.013 0.017 0.005 0.006 0.011 0.007 0.016 0.017 0.016 0.009 0.022 0.02 0.024 0.023 0.026 0.017 0.023 0.043 0.037 0.018 0.026 0.037 0.025 0.043 0.038 0.034 0.017 0.015 0.007 0.017 0.018 0.013 0.01 0.004 0.001 0.001 0 0 0.012 0.01 0.008 0.006 0.01 0.016 0.039 0.044 0.044 0.013 0.001 0.008 0.011 0.019 0.018 0.018 0.019 0.019 0.016 0.012 0.012 0.012 0.009 0.007 0.005 0.01 0.01 0.013 0.016 0.015 0.017 0.011 0.008 0.004 0.008 0.043 0.014 0.015 0.015 0.013 0.011 0.008 0.013 0.014 0.008 0.004 0.012 0.006 0 0.007 0.008 0.01 0.001 0.004 0.014 0.028 0.022 0.015 0.018 0.012 0.01 0 0.015 0.02 0.018 0.021 0.027 0.005 0.001 0.002 0.002 0.003 0.004 0.004 0.002 0 0.098 0.104 0.049 0.018 0.029 0.048 0.177 0.154 0.212 0.32 0.178 0.157 0.036 0.012 0.015 0.003 0.003 0.04 0.05 0.002 0.002 0.007 0.004 0.003 0.002 0.005 0.003 0.003 0.005 0.014 0.01 0.013 0.008 0.008 0.012 0.006 0.002 0.002 0.007 0.004 0.004 0.004 0.003 0.003 0.003 0.002 0.002 0.001 0.001 0.003 0.006 0.001 0.002 0.002 0.002 0.001 0.002 0.001 0.002 0.003 0.002 0.015 0.015 0.013 0.01 0.015 0.011 0.017 0.012 0.011 0.011 0.015 0.011 0.013 0.01 0.005 0.008 0.009 0.004 0.003 0.005 0.004 0.005 0.009 0.005 0.002 0.003 0.003 0.003 0.003 0.001 0 0 0.012 0.011 0.017 0.006 0.009 0.016 0.019 0.007 0.008 0.006 0.007 0.008 0.008 0.004 0.006 0.003 0.004 0.005 0 0 0 0 0.001 0 0.001 0.001 0.001 0.001 0.001 0.001 0.001 0.004 0.004 0.005 0.006 0.011 0.011 0.016 0.008 0.005 0.004 0.003 0.001 0.001 0.001 0.001 0.005 0.004 0.003 0.004 0.003 0.003 0.003 0.003 0.003 0.001 0.001 0.002 0.003 0.002 0 0 0 0 0.044 0.019 0.019 0.019 0 0.005 0 0.005 0 0.004 0.001 0.003 0 0.001 0 0 0 0.001 0.001 0 0.001 0 0 0.001 0.004 0.004 0.004 0.004 0.004 0.004 0.004 0.001 0.004 0.008 0.005 0.006 0.006 0.008 0.007 0.009 0.008 0.005 0.017 0.012 0.007 0.008 0.013 0.009 0.006 0.007 0.002 0.005 0.005 0.002 0.009 0.006 0 0 0.005 0.005 0.006 0.007 0.005 0.007 0.007 0.009 0.003 0.003 0.005 0.005 0.006 0.006 0.004 0.004 0.009 0.008 0.004 0.003 0.004 0.003 0.004 0.006 0.005 0.004 0.005 0.006 0.005 0.005 0.003 0.003 0.001 0 0.001 0.01 0.011 0.007 0.007 0.002 0 0 0 0 0.002 0.002 0.002 0.001 0.001 0.002 0.003 0.004 0.004 0.002 0 0.004 0.004 0.011 0.01 0.011 0.011 0.01 0.01 0.014 0.011 0.005 0.01 0.008 0.006 0.009 0.006 0.008 0.01 0.009 0.009 0.005 0.002 0 0 0.004 0.003 0.002 0.003 0.003 0.003 0.003 0.003 0.003 0.002 0.001 0.003 0.002 0 0 0 0.001 0 0 0.002 0.002 0.003 0.004 0.003 0.002 0.002 0.002 0.007 0.004 0.016 0.021 0.016 0 0 0 0 0 0 0.002 0.001 0 0 0 0 0.001 0.001 0.003 0.009 0.009 0.011 0.015 0.014 0.013 0.006 0 0 0 0 0 0 0.001 0.001 0.003 0.001 0.001 0.005 0.005 0.005 0.005 0.008 0.011 0.01 0.011 0.007 0.011 0.009 0.003 0.001 0 0.006 0.002 0.001 0.002 0.002 0.002 0.001 0.001 0.001 0 0.001 0.001 0.006 0.003 0.003 0.003 0.002 0.001 0.002 0.003 0.002 0.004 0.002 0.012 0.012 0.009 0.01 0.011 0.008 0.01 0.01 0.008 0.01 0.009 0.008 0.01 0.007 0.006 0.007 0.008 0.003 0.001 0.003 0.003 0.004 0.004 0.003 0.002 0.001 0.002 0.001 0.001 0 0 0 0.007 0.008 0.01 0.001 0.004 0.01 0.011 0.007 0.004 0.004 0.004 0.007 0.003 0.002 0.001 0.001 0.001 0.003 0 0 0 0 0 0 0 0 0 0 0 0 0 0.001 0.001 0.001 0.002 0.003 0.003 0.007 0.003 0.004 0.003 0.002 0 0 0 0 0.001 0.001 0.001 0.004 0.001 0 0 0 0.001 0.001 0.001 0.001 0.001 0.001 0 0 0 0 0.004 0.011 0.011 0.011 0 0.022 0.01 0.028 0 0.015 0.01 0.021 0.01 0.006 0.008 0.008 0.008 0.003 0.003 0 0.001 0 0 0.019 0.039 0.038 0.039 0.039 0.044 0.034 0.036 0.044 0.049 0.043 0.059 0.098 0.101 0.097 0.106 0.22 0.115 0.09 0.117 0.208 0.102 0.084 0.08 0.083 0.001 0.001 0 0 0 0 0.001 0 0 0 0.005 0.008 0.014 0.016 0.017 0.016 0.014 0.02 0.007 0.007 0.006 0.003 0.015 0.013 0.009 0.007 0.021 0.019 0.017 0.02 0.026 0.016 0.017 0.034 0.032 0.013 0.022 0.035 0.031 0.04 0.029 0.028 0.009 0.008 0.005 0.021 0.022 0.019 0.014 0.003 0.002 0.001 0.001 0 0.01 0.004 0.003 0.001 0.007 0.012 0.033 0.039 0.039 0.014 0.001 0.008 0.009 0.022 0.021 0.022 0.022 0.021 0.015 0.017 0.017 0.013 0.009 0.012 0.01 0.015 0.017 0.024 0.025 0.024 0.015 0.013 0.008 0.004 0.01 0.038 0.014 0.009 0.011 0.01 0.01 0.008 0.008 0.007 0.003 0.003 0.009 0.006 0 0.003 0.006 0.01 0.001 0.001 0.011 0.016 0.015 0.014 0.016 0.018 0.007 0.001 0.022 0.038 0.04 0.049 0.076 0 0 0.007 0.004 0.009 0.009 0.007 0.004 0 0.003 0.003 0.003 0.004 0.005 0.006 0.043 0.034 0.054 0.078 0.144 0.109 0.028 0 0 0 0 0.001 0.001 0.002 0.005 0.01 0.006 0.004 0.001 0.004 0.002 0.003 0.009 0.015 0.01 0.016 0.006 0.01 0.014 0.006 0.003 0.005 0.005 0.003 0.003 0.003 0.001 0.001 0.001 0.001 0 0 0.001 0.001 0.005 0.004 0.004 0.002 0 0 0.001 0 0 0.003 0.002 0.016 0.017 0.013 0.016 0.017 0.014 0.018 0.015 0.014 0.016 0.018 0.012 0.018 0.018 0.014 0.01 0.01 0.007 0.006 0.006 0.005 0.006 0.007 0.007 0.006 0.006 0.006 0.004 0.006 0.006 0.001 0 0.013 0.013 0.021 0.01 0.009 0.019 0.022 0.011 0.012 0.012 0.014 0.007 0.011 0.006 0.009 0.003 0.008 0.01 0 0.001 0 0 0 0 0 0 0 0 0 0 0.001 0.006 0.005 0.004 0.006 0.005 0.008 0.016 0.004 0.004 0.004 0.003 0 0 0 0 0.007 0.007 0.005 0.005 0.006 0.006 0.003 0.003 0.001 0.002 0.001 0.001 0.001 0 0 0 0 0 0.039 0.022 0.022 0.022 0 0.004 0 0.003 0 0.002 0 0.002 0 0 0 0 0 0 0 0 0 0 0 0.003 0.008 0.007 0.008 0.008 0.009 0.006 0.008 0.005 0.009 0.009 0.009 0.013 0.012 0.016 0.016 0.018 0.017 0.02 0.031 0.019 0.014 0.015 0.035 0.017 0.001 0.001 0 0 0 0 0.002 0.002 0 0 0.005 0.007 0.012 0.012 0.012 0.012 0.011 0.012 0.003 0.005 0.005 0.003 0.005 0.008 0.005 0.005 0.01 0.007 0.007 0.004 0.006 0.007 0.007 0.008 0.008 0.006 0.006 0.007 0.005 0.008 0.005 0.005 0.002 0.002 0 0.014 0.015 0.013 0.01 0.002 0.002 0 0 0 0.005 0.004 0.002 0.002 0.003 0.004 0.007 0.008 0.008 0.003 0.001 0.001 0.004 0.016 0.016 0.015 0.015 0.016 0.014 0.015 0.012 0.011 0.011 0.009 0.007 0.013 0.01 0.012 0.011 0.011 0.01 0.006 0.003 0.003 0.006 0.008 0.004 0.003 0.003 0.003 0.002 0.004 0.004 0.004 0.002 0 0.004 0.003 0 0.002 0.002 0.002 0.001 0.001 0.003 0.002 0.002 0.004 0.004 0.005 0.003 0.001 0.007 0.023 0.048 0.051 0.034 0 0 0.002 0.003 0.004 0.004 0.005 0.002 0 0 0 0 0 0.002 0.003 0.005 0.004 0.008 0.008 0.012 0.009 0.002 0 0 0 0 0 0 0 0.001 0.004 0.002 0.003 0.002 0.002 0 0 0.003 0.012 0.009 0.012 0.007 0.01 0.009 0.003 0.001 0.002 0.005 0.002 0.002 0.002 0.001 0.001 0.002 0.002 0.002 0 0.002 0.002 0.005 0 0.002 0.002 0 0 0 0 0 0.001 0 0.016 0.016 0.012 0.011 0.013 0.011 0.011 0.01 0.009 0.012 0.01 0.006 0.012 0.012 0.006 0.006 0.009 0.007 0.002 0.002 0.005 0.005 0.006 0.002 0.002 0.003 0.003 0.003 0.003 0.001 0 0 0.01 0.009 0.016 0.01 0.006 0.01 0.016 0.006 0.007 0.007 0.009 0.006 0.006 0.006 0.004 0.001 0.006 0.007 0 0.001 0 0 0 0 0 0 0 0 0.001 0.001 0 0.001 0.001 0.003 0.003 0.006 0.007 0.009 0.005 0.005 0.005 0.003 0 0 0 0 0.003 0.003 0.003 0.002 0.001 0.002 0.001 0 0.001 0.002 0.001 0.001 0.001 0.002 0.002 0 0 0 0.008 0.016 0.016 0.016 0.044 0.004 0.039 0.008 
0 0 0 0 0 0 0 0 1 0 0 0 0 0 0 0 0 0 0 0 0 0 0 0 0 0 0 0 0 0 0 0 0 0 0 0 0 0 0 0 0 0 0 0 0 0 0 0 0 0 0 0 0 0 0 0 0 0 0 0 0 0 0 0 0 0 0 0 0 0 0 0 0 0 0 0 0 0 0 0 0 0 0 0 0 0 0 0 0 0 0 0 0 0 0 0 0 0 0 0 0 0 0 0 0 0 0 0 0 0 0 0 0 0 0 0 0 0 0 0 0 0 0 0 0 0 0 0 0 0 0 0 0 0 0 0 0 0 0 0 0 0 0 0 0 0 0 0 0 0 0 0 0 0 0 0 0 0 0 0 0 0 0 0 0 0 0 0 0 0 0 0 0 0 0 0 0 0 0 0 0 0 0 0 0 0 0 0 0 0 0 0 0 0 0 0 0 0 0 0 0 0 0 0 0 0 0 0 0 0 0 0 0 0 0 0 0 0 0 0 0 0 0 0 0 0 0 0 0 0 0 0 0 0 0 0 0 0 0 0 0 0 0 0 0 0 0 0 0 0 0 0 0 0 0 0 0 0 0 0 0 0 0 0 0 0 0 0 0 0 0 0 0 0 0 0 0 0 0 0 0 0 0 0 0 0 0 0 0 0 0 0 0 0 0 0 0 0 0 0 0 0 0 0 0 0 0 0 0 0 0 0 0 0 0 0 0 0 0 0 0 0 0 0 0 0 0 0 0 0 0 0 0 0 0 0 0 0 0 0 0 0 0 0 0 0 0 0 0 0 0 0 0 0 0 0 0 0 0 0 0 0 0 0 0 0 0 0 0 0 0 0 0 0 0 0 0 0 0 0 0 0 0 0 0 0 0 0 0 0 0 0 0 0 0 0 0 0 0 0 0 0 0 0 0 0 0 0 0 0 0 0 0 0 0 0 0 0 0 0 0 0 0 0 0 0 0 0 0 0 0 0 0 0 0 0 0 0 0 0 0 0 0 0 0 0 0 0 0 0 0 0 0 0 0 0 0 0 0 0 0 0 0 0 0 0 0 0 0 0 0 0 0 0 0 0 0 0 0 0 0 0 0 0 0 0 0 0 0 0 0 0 0 0 0 0 0 0 0 0 0 0 0 0 0 0 0 0 0 0 0 0 0 0 0 0 0 0 0 0 0 0 0 0 0 0 0 0 0 0 0 0 0 0 0 0 0 0 0 0 0 0 0 0 0 0 0 0 0 0 0 0 0 0 0 0 0 0 0 0 0 0 0 0 0 0 0 0 0 0 0 0 0 0 0 0 0 0 0 0 0 0 0 0 0 0 0 0 0 0 0 0 0 0 0 0 0 0 0 0 0 0 0 0 0 0 0 0 0 0 0 0 0 0 0 0 0 0 0 0 0 0 0 0 0 0 0 0 0 0 0 0 0 0 0 0 0 0 0 0 0 0 0 0 0 0 0 0 0 0 0 0 0 0 0 0 0 0 0 0 0 0 0 0 0 0 0 0 0 0 0 0 0 0 0 0 0 0 0 0 0 0 0 0 0 0 0 0 0 0 0 0 0 0 0 0 0 0 0 0 0 0 0 0 0 0 0 0 0 0 0 0 0 0 0 0 0 0 0 0 0 0 0 0 0 0 0 0 0 0 0 0 0 0 0 0 0 0 0 0 0 0 0 0 0 0 0 0 0 0 0 0 0 0 0 0 0 0 0 0 0 0 0 0 0 0 0 0 0 0 0 0 0 0 0 0 0 0 0 0 0 0 0 0 0 0 0 0 0 0 0 0 0 0 0 0 0 0 0 0 0 0 0 0 0 0 0 0 0 0 0 0 0 0 0 0 0 0 0 0 0 0 0 0 0 0 0 0 0 0 0 0 0 0 0 0 0 0 0 0 0 0 0 0 0 0 0 0 0 0 0 0 0 0 0 0 0 0 0 0 0 0 0 0 0 0 0 0 0 0 0 0 0 0 0 0 0 0 0 0 0 0 0 0 0 0 0 0 0 0 0 0 0 0 0 0 0 0 0 0 0 0 0 0 0 0 0 0 0 0 0 0 0 0 0 0 0 0 0 0 0 0 0 0 0 0 0 0 0 0 0 0 0 0 0 0 0 0 0 0 0 0 0 0 0 0 0 0 0 0 0 0 0 0 0 0 0 0 0 0 0 0 0 0 0 0 0 0 0 0 0 0 0 0 0 0 0 0 0 0 0 0 0 0 0 0 0 0 0 0 0 0 0 0 0 0 0 0 0 0 0 0 0 0 0 0 0 0 0 0 0 0 0 0 0 0 0 0 0 0 0 0 0 0 0 0 0 0 0 0 0 0 0 0 0 0 0 0 0 0 0 0 0 0 0 0 0 0 0 0 0 0 0 0 0 0 0 0 0 0 0 0 0 0 0 0 0 0 0 0 0 0 0 0 0 0 0 0 0 0 0 0 0 0 0 0 0 0 0 0 0 0 0 0 0 0 0 0 0 0 0 0 0 0 0 0 0 0 0 0 0 0 0 0 0 0 0 0 0 0 0 0 0 0 0 0 0 0 0 0 0 0 0 0 0 0 0 0 0 0 0 0 0 0 0 0 0 0 0 0 0 0 0 0 0 0 0 0 0 0 0 0 0 0 0 0 0 0 0 0 0 0 0 0 0 0 0 0 0 0 0 0 0 0 0 0 0 0 0 0 0 0 0 0 0 0 0 0 0 0 0 0 0 0 0 0 0 0 0 0 0 0 0 0 0 0 0 0 0 0 0 0 0 0 0 0 0 0 0 0 0 0 0 0 0 0 0 0 0 0 0 0 0 0 0 0 0 0 0 0 0 0 0 0 0 0 0 0 0 0 0 0 0 0 0 0 0 0 0 0 0 0 0 0 0 0 0 0 0 0 0 0 0 0 0 0 0 0 0 0 0 0 0 0 0 0 0 0 0 0 0 0 0 0 0 0 0 0 0 0 0 0 0 0 0 0 0 0 0 0 0 0 0 0 0 0 0 0 0 0 0 0 0 0 0 0 0 0 0 0 0 0 0 0 0 0 0 0 
0.011 0.007 0.012 0.008 0 0.011 0.271 0.514 0 1 0.346 0.227 0.317 0.336 0.24 0.184 0.232 0.147 0.072 0.105 0.112 0.08 0.071 0.033 0.052 0.051 0.054 0.054 0.074 0.054 0.056 0.054 0.086 0.056 0.032 0.048 0.053 0.036 0.041 0.069 0.041 0.032 0.037 0.041 0.023 0.03 0.029 0.021 0.001 0.003 0 0 0 0.001 0.003 0.002 0 0 0.006 0.007 0.008 0.009 0.008 0.01 0.005 0.01 0.004 0.007 0.007 0.004 0.01 0.012 0.014 0.011 0.02 0.017 0.023 0.025 0.032 0.022 0.022 0.047 0.042 0.026 0.031 0.05 0.033 0.054 0.041 0.043 0.02 0.015 0.006 0.014 0.014 0.009 0.013 0.004 0.002 0.002 0.002 0.001 0.008 0.008 0.007 0.002 0.009 0.013 0.048 0.054 0.054 0.021 0 0.002 0.005 0.014 0.014 0.014 0.012 0.011 0.013 0.01 0.012 0.009 0.006 0.01 0.006 0.011 0.009 0.008 0.01 0.009 0.008 0.009 0.003 0.008 0.014 0.053 0.022 0.013 0.02 0.017 0.018 0.007 0.009 0.008 0.006 0.004 0.008 0.006 0 0.004 0.005 0.008 0 0.002 0.01 0.022 0.019 0.018 0.014 0.007 0.002 0 0.005 0.015 0.009 0.011 0.024 0.005 0.002 0.001 0 0.001 0.001 0.001 0.001 0 0.149 0.168 0.065 0.022 0.022 0.032 0.099 0.086 0.122 0.168 0.097 0.083 0.023 0.01 0.019 0.005 0.007 0.065 0.072 0 0.002 0.002 0 0.001 0.001 0.001 0.001 0.001 0.005 0.01 0.008 0.009 0.006 0.008 0.007 0.002 0.001 0.001 0.004 0.001 0.001 0.001 0.001 0.001 0 0 0 0 0 0.001 0.004 0 0.002 0.001 0 0 0.001 0.001 0.001 0 0 0.008 0.008 0.006 0.011 0.011 0.01 0.01 0.008 0.009 0.011 0.006 0.006 0.009 0.005 0.004 0.004 0.008 0.006 0.003 0.003 0.003 0.004 0.004 0.003 0.001 0.001 0.002 0 0 0 0 0 0.008 0.013 0.014 0.011 0.007 0.011 0.014 0.006 0.011 0.009 0.005 0.004 0.006 0.006 0.004 0 0.003 0.002 0 0 0.001 0.001 0 0 0 0 0 0 0 0 0 0.003 0.004 0.004 0.006 0.006 0.006 0.01 0.007 0.006 0.006 0.003 0.003 0.001 0.001 0.001 0.002 0.001 0.001 0 0.001 0 0 0.001 0 0 0 0 0 0 0 0 0 0 0.054 0.014 0.014 0.014 0 0.003 0 0.001 0 0 0 0 0.001 0.001 0 0 0.001 0.001 0.001 0 0 0 0 0 0.002 0.001 0.002 0.002 0.002 0 0.002 0 0.002 0.001 0 0.002 0.002 0.001 0.001 0.002 0.001 0.004 0.007 0.005 0.002 0.004 0.007 0.005 0.004 0.005 0 0.001 0.001 0.001 0.005 0.002 0 0 0.001 0.003 0.004 0.005 0.006 0.005 0.004 0.004 0.001 0.003 0.002 0.003 0.002 0.002 0.002 0.003 0.003 0.004 0.003 0.002 0.003 0.003 0.002 0.002 0.002 0.001 0.001 0 0.001 0.002 0.002 0 0 0 0.001 0.007 0.006 0.006 0.004 0.001 0 0 0 0 0 0 0 0 0 0.001 0 0.002 0.002 0 0 0.002 0.003 0.007 0.006 0.007 0.007 0.007 0.008 0.008 0.006 0.005 0.008 0.007 0.004 0.005 0.004 0.005 0.004 0.003 0.002 0.001 0.001 0.001 0.002 0.002 0.001 0.001 0.001 0.001 0.001 0.001 0.002 0.003 0.001 0.002 0.003 0.003 0 0.001 0.001 0.001 0.001 0.001 0.001 0 0 0.001 0.001 0.001 0.001 0.001 0.004 0.005 0.018 0.019 0.009 0 0 0.001 0 0 0 0.002 0.001 0 0 0.001 0.001 0.001 0.003 0.002 0.002 0.002 0.004 0.004 0.003 0.001 0 0 0 0 0 0.001 0.001 0 0 0.002 0.001 0 0.001 0.002 0.001 0.001 0.003 0.007 0.007 0.007 0.007 0.005 0.006 0.004 0.001 0 0.004 0.002 0.002 0.002 0.002 0.002 0.002 0.002 0.002 0.001 0.002 0.001 0.005 0.002 0.003 0.002 0.003 0.002 0.003 0.002 0.002 0.001 0 0.008 0.008 0.006 0.004 0.007 0.005 0.006 0.002 0.004 0.005 0.004 0.003 0.007 0.006 0.003 0.004 0.007 0.006 0.001 0 0.001 0.003 0.005 0.005 0.002 0 0.001 0 0.002 0.001 0 0 0.004 0.005 0.006 0.004 0.004 0.005 0.007 0.003 0.002 0.002 0.002 0.002 0.002 0.002 0.001 0.001 0.001 0.001 0 0 0 0 0 0 0 0 0 0 0 0 0.001 0 0 0 0 0 0.002 0.007 0.002 0.003 0.002 0.002 0 0 0 0 0.001 0.001 0 0.002 0 0.001 0.001 0 0 0.001 0.001 0.001 0 0.002 0.002 0 0 0 0.002 0.007 0.007 0.007 0 0.021 0.008 0.021 0 0.012 0.013 0.019 0.011 0.006 0.006 0.009 0.01 0.005 0.001 0.004 0.004 0.003 0.004 0.012 0.022 0.02 0.024 0.024 0.029 0.021 0.024 0.034 0.031 0.029 0.031 0.059 0.054 0.047 0.059 0.115 0.062 0.05 0.071 0.105 0.063 0.049 0.044 0.041 0 0.001 0 0 0 0.002 0.001 0 0 0 0.003 0.007 0.006 0.009 0.007 0.009 0.005 0.009 0.004 0.007 0.009 0.004 0.014 0.011 0.009 0.009 0.016 0.012 0.012 0.014 0.018 0.012 0.014 0.025 0.016 0.011 0.009 0.017 0.013 0.025 0.019 0.019 0.009 0.009 0.006 0.011 0.012 0.007 0.007 0.001 0 0 0 0 0.007 0.007 0.007 0.003 0.005 0.007 0.021 0.024 0.024 0.01 0.003 0.007 0.007 0.014 0.016 0.014 0.014 0.015 0.011 0.011 0.015 0.008 0.012 0.012 0.01 0.01 0.011 0.012 0.015 0.016 0.01 0.008 0.006 0.003 0.007 0.024 0.007 0.006 0.008 0.005 0.008 0.005 0.006 0.006 0.005 0.002 0.007 0.009 0 0.004 0.004 0.006 0.004 0.005 0.009 0.012 0.01 0.01 0.012 0.008 0.002 0.001 0.015 0.018 0.02 0.021 0.04 0.001 0 0.003 0 0.002 0.004 0.005 0.002 0 0.005 0.005 0.001 0.001 0.003 0.008 0.028 0.022 0.035 0.051 0.087 0.062 0.017 0 0 0 0 0.002 0.004 0.002 0.003 0.003 0.003 0.004 0.003 0.005 0.006 0.006 0.007 0.013 0.01 0.011 0.01 0.01 0.006 0.005 0.002 0.002 0.006 0.004 0.004 0.004 0.003 0.002 0.002 0.002 0.002 0.002 0.002 0.003 0.007 0.003 0.005 0.003 0.003 0.003 0.003 0.001 0.002 0.003 0 0.012 0.013 0.008 0.013 0.015 0.01 0.012 0.009 0.007 0.012 0.009 0.006 0.009 0.007 0.004 0.006 0.007 0.001 0.002 0.002 0.003 0.005 0.008 0.004 0.002 0.002 0.002 0.001 0.001 0.001 0 0 0.007 0.009 0.012 0.011 0.009 0.011 0.014 0.011 0.014 0.012 0.012 0.01 0.01 0.008 0.003 0.003 0.005 0.005 0 0.001 0 0 0 0 0 0 0 0.001 0.001 0.002 0.001 0.001 0.001 0.001 0.006 0.008 0.006 0.008 0.001 0.005 0.004 0.002 0.001 0.001 0 0 0.004 0.003 0.003 0.004 0.002 0.003 0.001 0.001 0.001 0.003 0.002 0.003 0 0.002 0.001 0 0 0 0.024 0.014 0.014 0.014 0 0.001 0 0.001 0 0 0 0.001 0 0 0 0 0 0 0 0 0 0 0 0.002 0.002 0.002 0.002 0.002 0.003 0.004 0.002 0.002 0.003 0.005 0.004 0.003 0.002 0.004 0.007 0.004 0.004 0.008 0.013 0.006 0.003 0.009 0.014 0.008 0.002 0.002 0 0 0 0.002 0.002 0.001 0 0 0.004 0.005 0.005 0.006 0.006 0.006 0.003 0.008 0.002 0.004 0.001 0.003 0.004 0.005 0.005 0.006 0.006 0.005 0.005 0.003 0.003 0.003 0.004 0.004 0.002 0.002 0.003 0.002 0.002 0.003 0.002 0.002 0.002 0.001 0 0.008 0.009 0.006 0.006 0.002 0.002 0 0 0 0 0.001 0.001 0 0.001 0 0.002 0.002 0.002 0.002 0.002 0.005 0.005 0.009 0.009 0.009 0.009 0.009 0.007 0.009 0.008 0.005 0.007 0.008 0.004 0.008 0.007 0.006 0.008 0.008 0.008 0.007 0.004 0.004 0.004 0.003 0.001 0.001 0.001 0.001 0.001 0.001 0.001 0.001 0 0.001 0.001 0.004 0 0.001 0.001 0.002 0.001 0.001 0.002 0.002 0.003 0.003 0.007 0.005 0.003 0.001 0.008 0.005 0.024 0.027 0.018 0 0 0.001 0 0.002 0.002 0.001 0.001 0 0 0 0 0 0 0 0 0 0 0.002 0.003 0.002 0.001 0 0 0 0 0 0 0.001 0.001 0.003 0.001 0.002 0.001 0.002 0.003 0.004 0.007 0.011 0.009 0.01 0.01 0.008 0.007 0.006 0.004 0.001 0.004 0 0 0 0 0 0 0.002 0 0 0.003 0.004 0.009 0.005 0.007 0.005 0.004 0.003 0.002 0.001 0.001 0 0 0.009 0.008 0.008 0.007 0.008 0.008 0.007 0.009 0.007 0.008 0.006 0.007 0.007 0.005 0.003 0.005 0.011 0.006 0.003 0.003 0.003 0.004 0.004 0.003 0.003 0.003 0.001 0.001 0.001 0 0 0 0.004 0.006 0.009 0.005 0.007 0.009 0.009 0.006 0.007 0.008 0.008 0.004 0.002 0.003 0.004 0.002 0.001 0.002 0 0 0 0 0 0 0 0 0 0 0 0.001 0.001 0.001 0.002 0.002 0.001 0.003 0.007 0.006 0.004 0.004 0.002 0.001 0 0 0 0 0.003 0.002 0.001 0.001 0.001 0.001 0.001 0.001 0 0 0 0 0 0 0 0 0 0 0.002 0.009 0.009 0.009 0.054 0.002 0.024 0.002 
0.023 0.013 0.007 0.005 0 0.003 0.202 0.207 0 0.379 1 0.394 0.228 0.203 0.386 0.251 0.179 0.115 0.056 0.104 0.083 0.066 0.064 0.042 0.081 0.076 0.083 0.083 0.107 0.077 0.069 0.055 0.122 0.076 0.034 0.053 0.063 0.033 0.033 0.045 0.026 0.02 0.027 0.03 0.014 0.014 0.018 0.016 0.003 0.006 0 0 0 0.003 0.007 0.004 0 0 0.007 0.009 0.016 0.019 0.018 0.018 0.011 0.016 0.005 0.009 0.011 0.01 0.019 0.02 0.012 0.007 0.029 0.021 0.024 0.028 0.041 0.031 0.026 0.067 0.058 0.031 0.044 0.076 0.051 0.083 0.06 0.051 0.026 0.019 0.009 0.023 0.023 0.016 0.017 0.006 0.002 0.001 0.001 0.001 0.013 0.013 0.011 0.003 0.013 0.019 0.071 0.083 0.083 0.026 0.005 0.006 0.007 0.024 0.024 0.023 0.025 0.022 0.017 0.012 0.016 0.012 0.009 0.011 0.009 0.012 0.015 0.017 0.018 0.018 0.017 0.014 0.008 0.012 0.024 0.082 0.021 0.009 0.016 0.012 0.013 0.012 0.016 0.013 0.01 0.007 0.013 0.01 0 0.006 0.007 0.016 0.004 0.004 0.02 0.036 0.03 0.029 0.024 0.011 0.006 0.002 0.016 0.009 0.011 0.011 0.018 0.006 0.005 0.002 0.001 0.007 0.007 0.008 0.002 0 0.098 0.108 0.047 0.019 0.012 0.018 0.054 0.049 0.062 0.087 0.051 0.037 0.011 0.008 0.014 0.004 0.004 0.039 0.046 0.003 0.005 0.005 0.005 0.005 0.005 0.006 0.005 0.004 0.007 0.015 0.01 0.016 0.008 0.012 0.012 0.004 0.001 0 0.008 0.005 0.005 0.004 0.003 0.003 0.004 0.002 0.003 0.003 0.003 0.003 0.007 0.003 0.006 0.004 0.003 0.003 0.004 0.003 0.003 0.005 0.003 0.014 0.014 0.014 0.013 0.019 0.012 0.019 0.011 0.01 0.013 0.015 0.011 0.015 0.012 0.009 0.007 0.008 0.005 0.003 0.002 0.003 0.005 0.008 0.005 0.002 0.001 0.002 0.001 0.002 0 0 0 0.014 0.013 0.021 0.013 0.012 0.017 0.024 0.018 0.016 0.017 0.015 0.017 0.016 0.014 0.009 0.007 0.009 0.009 0 0.003 0 0 0 0 0 0 0 0.001 0.001 0.002 0.003 0.008 0.008 0.006 0.005 0.008 0.013 0.018 0.006 0.008 0.003 0.002 0 0 0 0 0.006 0.006 0.004 0.005 0.004 0.002 0.002 0.003 0.002 0.002 0.002 0.002 0.003 0.003 0.001 0 0 0 0.083 0.025 0.025 0.025 0 0 0 0 0 0 0 0.001 0 0 0 0 0 0 0 0 0 0 0 0.002 0.002 0.002 0.002 0.002 0.002 0.002 0.002 0.001 0.002 0.002 0.004 0.004 0.001 0.004 0.005 0.005 0.004 0.003 0.006 0.006 0.005 0.005 0.008 0.007 0.005 0.006 0 0.001 0.002 0 0.006 0.004 0 0 0.002 0.005 0.008 0.009 0.008 0.009 0.008 0.01 0.005 0.004 0.004 0.004 0.005 0.006 0.005 0.004 0.009 0.006 0.003 0.003 0.004 0.002 0.002 0.002 0.003 0.001 0.003 0.002 0.002 0.002 0.002 0.002 0 0 0 0.007 0.011 0.006 0.006 0.002 0.001 0.001 0.001 0 0.001 0.001 0.001 0.001 0.001 0.001 0.002 0.002 0.002 0.001 0.001 0.004 0.005 0.012 0.012 0.011 0.013 0.013 0.011 0.011 0.01 0.007 0.007 0.01 0.008 0.009 0.009 0.011 0.01 0.009 0.006 0.006 0.003 0.001 0.002 0.002 0.002 0 0.002 0.001 0.001 0.001 0.001 0.001 0 0.001 0.001 0 0 0 0 0 0 0 0 0.002 0.002 0.002 0.002 0.001 0.001 0 0.007 0.005 0.01 0.011 0.009 0 0 0.001 0.001 0.003 0.003 0.004 0.003 0 0 0 0 0 0.002 0.001 0.002 0.003 0.003 0.003 0.003 0.002 0.001 0 0 0 0 0 0 0.001 0.004 0.009 0.005 0.004 0.004 0.004 0.005 0.004 0.006 0.014 0.01 0.013 0.008 0.011 0.009 0.006 0.002 0 0.008 0.003 0.003 0.003 0.003 0.001 0.002 0 0.001 0.001 0 0.002 0.007 0.003 0.002 0.001 0.001 0.001 0 0.001 0.001 0.004 0.001 0.016 0.015 0.009 0.009 0.012 0.009 0.013 0.005 0.007 0.01 0.012 0.006 0.011 0.011 0.005 0.004 0.01 0.006 0.003 0.002 0.001 0.001 0.002 0.002 0.002 0.002 0.001 0.002 0.002 0.002 0.001 0 0.005 0.008 0.01 0.006 0.003 0.006 0.012 0.007 0.006 0.006 0.005 0.004 0.006 0.005 0.004 0.003 0.006 0.005 0 0.001 0 0 0 0 0 0 0 0 0.001 0.001 0 0 0 0 0.002 0.003 0.003 0.005 0 0.001 0 0 0 0 0 0 0.005 0.005 0.003 0.004 0.003 0.005 0.003 0.003 0.002 0.003 0.002 0.003 0.002 0.004 0.002 0 0 0 0.002 0.013 0.013 0.013 0 0.023 0.003 0.013 0 0.008 0.006 0.006 0.005 0.004 0.005 0.004 0.005 0.001 0 0.001 0.001 0.002 0.001 0.009 0.011 0.012 0.012 0.012 0.017 0.013 0.014 0.013 0.016 0.017 0.019 0.032 0.024 0.03 0.035 0.062 0.027 0.023 0.034 0.05 0.028 0.019 0.025 0.023 0.002 0.001 0 0.001 0.001 0.001 0.003 0.002 0 0 0.002 0.004 0.005 0.005 0.004 0.003 0.001 0.005 0.001 0.003 0.004 0.003 0.003 0.007 0.003 0.004 0.006 0.005 0.002 0.003 0.006 0.005 0.004 0.012 0.008 0.004 0.007 0.011 0.011 0.013 0.009 0.011 0.003 0.002 0.001 0.005 0.005 0.004 0.003 0.003 0 0 0 0 0.002 0.001 0.001 0.001 0 0.002 0.011 0.012 0.012 0.003 0.001 0.003 0.003 0.007 0.007 0.005 0.007 0.006 0.005 0.003 0.006 0.003 0.001 0.003 0.001 0.006 0.006 0.008 0.01 0.007 0.005 0.004 0.001 0.001 0.003 0.012 0.006 0.002 0.004 0.004 0.005 0.003 0.003 0.003 0 0.002 0.003 0.003 0 0.002 0.002 0.002 0 0 0.002 0.007 0.006 0.006 0.005 0.005 0.001 0 0.01 0.016 0.004 0.005 0.018 0.001 0.001 0.001 0.001 0.001 0.001 0 0 0 0.002 0.002 0.001 0.002 0.003 0.006 0.019 0.018 0.025 0.034 0.057 0.052 0.008 0.001 0.001 0.001 0.001 0.001 0.001 0.001 0.001 0.003 0.003 0.002 0.001 0.001 0.002 0.002 0.002 0.004 0.003 0.005 0.003 0.003 0.006 0.002 0.001 0.001 0.002 0.002 0.002 0.002 0.002 0.001 0 0 0 0.001 0 0.001 0.003 0.002 0.002 0 0 0 0.001 0.001 0.001 0.001 0.001 0.004 0.004 0.003 0.006 0.006 0.005 0.006 0.005 0.006 0.005 0.005 0.004 0.004 0.004 0.004 0.004 0.004 0.002 0.001 0.001 0.001 0.002 0.003 0.002 0.001 0.001 0.001 0.001 0.001 0.001 0 0 0.004 0.005 0.005 0.001 0.003 0.005 0.006 0.003 0.003 0.004 0.004 0.003 0.003 0.003 0.002 0 0.001 0.001 0 0 0 0 0 0 0 0 0 0 0 0 0 0.001 0 0.001 0.001 0.002 0.003 0.004 0.001 0.001 0.001 0 0 0 0 0 0.002 0.002 0.002 0.001 0.002 0.001 0.001 0.002 0.001 0.001 0.002 0.002 0.001 0.001 0 0 0 0 0.012 0.007 0.007 0.007 0 0.002 0 0.001 0 0 0 0 0 0 0 0 0 0 0 0 0 0 0 0 0 0 0 0 0 0 0 0 0 0 0 0.001 0.002 0.002 0.004 0.003 0.003 0.004 0.003 0.005 0.004 0.004 0.004 0.003 0.001 0.002 0 0.001 0.001 0.001 0.002 0.001 0 0 0.001 0.002 0.003 0.003 0.003 0.003 0.003 0.003 0 0.002 0.002 0.002 0.002 0.003 0 0.001 0.004 0.002 0 0 0.001 0 0 0 0 0 0 0 0 0 0 0 0 0 0.001 0.004 0.005 0.003 0.002 0.001 0.001 0 0 0 0 0 0 0 0 0 0 0 0 0 0.001 0.002 0.003 0.005 0.005 0.005 0.005 0.005 0.004 0.005 0.004 0.003 0.003 0.002 0.001 0.003 0.004 0.004 0.003 0.004 0.003 0.001 0.001 0.001 0.001 0 0 0 0 0 0 0 0 0 0 0 0 0.001 0 0 0 0.001 0 0 0.001 0.001 0.001 0.001 0.002 0.002 0.001 0 0.001 0.002 0.015 0.018 0.006 0 0 0 0 0 0 0 0 0 0 0 0 0 0.001 0.002 0.004 0.004 0.005 0.006 0.004 0.003 0.001 0 0 0 0 0 0 0 0 0 0 0.001 0.001 0 0 0.001 0.002 0.005 0.005 0.005 0.002 0.002 0.002 0.001 0.001 0.001 0.003 0.002 0.001 0.002 0.001 0.001 0.002 0.001 0 0 0 0.002 0.002 0.001 0.002 0.002 0 0 0.001 0 0 0 0 0.006 0.006 0.006 0.005 0.005 0.003 0.005 0.002 0.001 0.004 0.004 0.003 0.004 0.004 0.003 0.003 0.003 0.002 0.001 0.001 0.001 0.001 0.001 0.001 0.001 0.001 0.002 0 0 0 0 0 0.001 0.004 0.005 0.002 0.001 0.004 0.005 0.002 0.002 0.001 0.003 0 0 0 0.001 0 0 0 0 0 0 0 0 0 0 0 0 0 0 0 0 0 0 0.001 0.001 0.001 0.001 0.003 0.001 0.001 0 0 0 0 0 0 0.001 0.001 0.001 0 0 0.001 0.001 0.002 0.002 0.001 0 0.001 0.002 0.002 0.001 0 0 0 0 0.005 0.005 0.005 0.083 0.002 0.012 0 
0.057 0.035 0.01 0.003 0 0.002 0.249 0.126 0 0.218 0.362 1 0.304 0.159 0.264 0.382 0.259 0.119 0.067 0.141 0.095 0.087 0.088 0.11 0.189 0.181 0.195 0.195 0.255 0.178 0.177 0.136 0.296 0.207 0.096 0.113 0.136 0.089 0.077 0.078 0.051 0.052 0.059 0.053 0.036 0.045 0.043 0.031 0.004 0.005 0 0.001 0.002 0.007 0.006 0.003 0 0 0.023 0.032 0.041 0.045 0.043 0.045 0.029 0.046 0.014 0.028 0.036 0.021 0.045 0.055 0.045 0.04 0.072 0.064 0.072 0.085 0.101 0.064 0.067 0.166 0.13 0.062 0.098 0.18 0.133 0.197 0.155 0.136 0.056 0.045 0.022 0.056 0.058 0.037 0.044 0.013 0.004 0.002 0.001 0.001 0.046 0.039 0.027 0.013 0.04 0.057 0.177 0.195 0.195 0.083 0.012 0.024 0.031 0.06 0.063 0.06 0.059 0.057 0.043 0.045 0.046 0.033 0.024 0.03 0.022 0.037 0.039 0.043 0.045 0.046 0.046 0.032 0.018 0.034 0.058 0.187 0.065 0.035 0.055 0.039 0.039 0.034 0.046 0.046 0.029 0.026 0.045 0.034 0 0.012 0.017 0.036 0.004 0.005 0.039 0.081 0.072 0.059 0.04 0.024 0.012 0.004 0.035 0.018 0.014 0.019 0.037 0.008 0.002 0.012 0.008 0.012 0.012 0.012 0.005 0 0.088 0.096 0.043 0.018 0.012 0.014 0.04 0.034 0.046 0.062 0.059 0.051 0.007 0.004 0.008 0.003 0.003 0.031 0.044 0.002 0.007 0.014 0.011 0.008 0.008 0.01 0.014 0.018 0.027 0.042 0.033 0.038 0.023 0.03 0.035 0.01 0.002 0.003 0.011 0.005 0.004 0.005 0.007 0.004 0.006 0.003 0.005 0.003 0.004 0.006 0.019 0.01 0.015 0.006 0.007 0.005 0.01 0.006 0.005 0.007 0.003 0.04 0.041 0.039 0.043 0.053 0.036 0.056 0.051 0.044 0.048 0.049 0.034 0.042 0.034 0.021 0.023 0.021 0.015 0.004 0.004 0.007 0.009 0.018 0.014 0.009 0.005 0.004 0.004 0.004 0.004 0.001 0 0.036 0.043 0.053 0.034 0.032 0.051 0.06 0.031 0.038 0.034 0.041 0.029 0.021 0.02 0.02 0.007 0.014 0.011 0 0.006 0 0 0 0 0 0 0 0 0.001 0.002 0.004 0.007 0.009 0.011 0.017 0.024 0.027 0.042 0.019 0.022 0.018 0.011 0.004 0.003 0 0 0.011 0.007 0.009 0.008 0.007 0.007 0.004 0.002 0.001 0.005 0.005 0.005 0.004 0.005 0.004 0 0 0 0.195 0.061 0.061 0.061 0 0.001 0.002 0.001 0 0.001 0.002 0.003 0.002 0.001 0.001 0.002 0.002 0.002 0.002 0.001 0.001 0.001 0.001 0.003 0.009 0.009 0.009 0.009 0.008 0.01 0.008 0.008 0.008 0.012 0.004 0.006 0.008 0.008 0.008 0.007 0.002 0.009 0.011 0.008 0.008 0.01 0.011 0.008 0.002 0.006 0.002 0.002 0.003 0.004 0.007 0.003 0 0 0.013 0.018 0.019 0.021 0.022 0.021 0.02 0.023 0.007 0.016 0.008 0.01 0.012 0.013 0.008 0.006 0.02 0.021 0.009 0.009 0.016 0.014 0.005 0.012 0.012 0.009 0.006 0.011 0.006 0.009 0.006 0.008 0.001 0.001 0.003 0.028 0.031 0.018 0.021 0.005 0.004 0 0 0 0.006 0.003 0.003 0.001 0.003 0.006 0.008 0.009 0.009 0.003 0.001 0.01 0.015 0.034 0.031 0.035 0.035 0.032 0.025 0.03 0.027 0.024 0.018 0.024 0.015 0.02 0.02 0.021 0.025 0.026 0.021 0.014 0.007 0.001 0.004 0.009 0.003 0.001 0.003 0.003 0.003 0.001 0.002 0.003 0.002 0.002 0.003 0.005 0 0.001 0 0.001 0.001 0 0.001 0.008 0.011 0.012 0.014 0.011 0.003 0 0.015 0.008 0.031 0.03 0.015 0 0 0.002 0.003 0.003 0.003 0.005 0.002 0 0 0 0 0 0.002 0.001 0.003 0.002 0.003 0.003 0.006 0.005 0.002 0 0 0 0 0 0 0.005 0.006 0.009 0.004 0.004 0.007 0.007 0.008 0.008 0.015 0.035 0.025 0.034 0.023 0.025 0.025 0.014 0.007 0.008 0.012 0.005 0.004 0.005 0.004 0.004 0.004 0.002 0.002 0.002 0.003 0.006 0.015 0.005 0.01 0.006 0.005 0.004 0.007 0.002 0.001 0.004 0.003 0.039 0.039 0.03 0.021 0.032 0.02 0.033 0.023 0.019 0.031 0.029 0.02 0.034 0.021 0.015 0.019 0.028 0.016 0.005 0.005 0.006 0.008 0.012 0.011 0.008 0.008 0.01 0.006 0.006 0.004 0.002 0 0.022 0.023 0.032 0.014 0.013 0.026 0.033 0.019 0.013 0.013 0.016 0.012 0.01 0.01 0.007 0.004 0.007 0.01 0 0.003 0 0 0 0 0 0 0 0.001 0.001 0.003 0.001 0.001 0.001 0.001 0.008 0.012 0.014 0.021 0.008 0.012 0.009 0.007 0 0 0 0 0.008 0.007 0.005 0.004 0.006 0.007 0.006 0.004 0.001 0.005 0.004 0.003 0.001 0.003 0 0 0 0 0.009 0.035 0.035 0.035 0 0.056 0.002 0.013 0 0.011 0.002 0.004 0.002 0.003 0.002 0.002 0.002 0.002 0.001 0 0.001 0 0 0.007 0.009 0.009 0.009 0.009 0.012 0.009 0.009 0.01 0.013 0.01 0.021 0.033 0.031 0.032 0.029 0.058 0.032 0.03 0.037 0.046 0.029 0.026 0.027 0.016 0 0 0 0 0 0 0 0 0 0 0.001 0.004 0.006 0.006 0.007 0.006 0.003 0.008 0.004 0.004 0.001 0.001 0.005 0.003 0.002 0.003 0.007 0.007 0.005 0.006 0.007 0.005 0.004 0.008 0.007 0.007 0.006 0.008 0.008 0.01 0.008 0.008 0.002 0.001 0.001 0.009 0.01 0.007 0.008 0.006 0.005 0.003 0.001 0 0.001 0.002 0.001 0.001 0.001 0.001 0.008 0.009 0.009 0.002 0 0.001 0.002 0.01 0.01 0.01 0.01 0.01 0.009 0.007 0.006 0.008 0.005 0.007 0.006 0.006 0.006 0.009 0.009 0.008 0.009 0.007 0.002 0.002 0.003 0.009 0.003 0.001 0.003 0.002 0.001 0.002 0.002 0.002 0.002 0.002 0.002 0.002 0 0 0 0.001 0 0 0.001 0.006 0.006 0.006 0.008 0.004 0.003 0 0.009 0.018 0.013 0.014 0.023 0.001 0.001 0.002 0.001 0 0 0 0 0 0.003 0.003 0.003 0.003 0.006 0.009 0.031 0.029 0.045 0.055 0.078 0.064 0.011 0 0 0 0 0.001 0.001 0 0 0 0 0.001 0.001 0.001 0.001 0.001 0.002 0.006 0.004 0.007 0.003 0.007 0.003 0 0 0.001 0.003 0.002 0.001 0.002 0.002 0.002 0.002 0.001 0.001 0.001 0.001 0.002 0.003 0.002 0.003 0.002 0.002 0.002 0.002 0.001 0.001 0.001 0.001 0.006 0.006 0.006 0.006 0.007 0.005 0.01 0.006 0.003 0.006 0.009 0.005 0.005 0.005 0.001 0.002 0.001 0 0 0 0.001 0.001 0.003 0.003 0.003 0.003 0.002 0.001 0.003 0.002 0 0 0.006 0.008 0.009 0.007 0.005 0.009 0.01 0.005 0.008 0.007 0.004 0.005 0.002 0.001 0.002 0.001 0.002 0 0 0.001 0 0 0 0 0 0 0 0 0 0 0 0.001 0.001 0.001 0.003 0.004 0.005 0.009 0.002 0.003 0.002 0.002 0 0 0 0 0.001 0.001 0.001 0.001 0.001 0.001 0.001 0.001 0.001 0.001 0.001 0.001 0.001 0.002 0.001 0 0 0 0.009 0.01 0.01 0.01 0 0.004 0 0.002 0 0.002 0.001 0 0 0 0 0 0 0 0 0 0 0 0 0.001 0.001 0.001 0.001 0.001 0.001 0.001 0 0.001 0.002 0.001 0.002 0.003 0.004 0.003 0.004 0.005 0.002 0.005 0.007 0.005 0.003 0.003 0.006 0.003 0.002 0.001 0 0 0 0.001 0.002 0.001 0 0 0 0 0 0 0 0 0 0.001 0 0 0 0.001 0.002 0.001 0 0.001 0.002 0.002 0.001 0 0.002 0.002 0.001 0.001 0.001 0.001 0 0.001 0.001 0.001 0.001 0.001 0.001 0.002 0.001 0.002 0.003 0.002 0.002 0 0 0 0 0 0 0 0 0 0 0 0 0.001 0.001 0 0 0 0.001 0.003 0.002 0.003 0.003 0.003 0.002 0.003 0.004 0.001 0.001 0 0 0.002 0.002 0.001 0.001 0.002 0.003 0.002 0.002 0 0 0.001 0 0 0 0 0 0 0 0 0 0 0 0.001 0 0 0 0 0 0 0 0.001 0.002 0.002 0.002 0.001 0 0 0.001 0.002 0.019 0.018 0.008 0 0 0 0 0 0 0.001 0.001 0 0 0 0 0 0 0.001 0.003 0.003 0.006 0.008 0.006 0.006 0.004 0 0 0 0 0 0 0 0 0.004 0.003 0.002 0.002 0.004 0.003 0.003 0.005 0.006 0.003 0.003 0.003 0.003 0.003 0.002 0.001 0 0.001 0 0 0 0 0 0 0 0 0.001 0 0.001 0.004 0.002 0.003 0.001 0.001 0.001 0.002 0.002 0.002 0.002 0.001 0.007 0.007 0.002 0.003 0.003 0.005 0.003 0.004 0.003 0.006 0.004 0.004 0.007 0.005 0.005 0.006 0.008 0.004 0.001 0.002 0.002 0.002 0.002 0.002 0 0 0.001 0 0 0 0 0 0.002 0.002 0.003 0.001 0.001 0.003 0.003 0.002 0.002 0.002 0.002 0.002 0.003 0.003 0.003 0.003 0.003 0.002 0 0.003 0 0 0 0 0 0 0 0 0 0 0 0 0 0 0.001 0.001 0.001 0.001 0.001 0.001 0.001 0.001 0 0 0 0 0.004 0.002 0.001 0.003 0.001 0.002 0.001 0 0 0.001 0.001 0 0 0 0 0 0 0 0.001 0.003 0.003 0.003 0.195 0.009 0.009 0.001 
0.02 0.011 0.006 0.003 0 0.008 0.843 0.23 0 0.449 0.303 0.484 1 0.397 0.288 0.385 0.677 0.305 0.155 0.264 0.236 0.183 0.174 0.047 0.09 0.083 0.092 0.092 0.119 0.077 0.075 0.058 0.148 0.088 0.043 0.053 0.071 0.036 0.033 0.052 0.033 0.023 0.026 0.036 0.019 0.018 0.015 0.016 0.001 0.003 0.001 0.002 0.002 0.003 0.003 0.002 0 0 0.007 0.009 0.012 0.011 0.013 0.011 0.01 0.014 0.002 0.007 0.013 0.007 0.02 0.02 0.017 0.018 0.03 0.024 0.025 0.026 0.036 0.023 0.031 0.07 0.05 0.032 0.046 0.072 0.056 0.093 0.066 0.066 0.028 0.024 0.012 0.018 0.016 0.009 0.013 0.004 0.003 0.001 0.001 0 0.021 0.014 0.013 0.007 0.015 0.026 0.078 0.092 0.092 0.028 0.003 0.007 0.011 0.022 0.023 0.021 0.022 0.022 0.016 0.017 0.016 0.013 0.008 0.008 0.006 0.012 0.011 0.015 0.015 0.016 0.015 0.013 0.008 0.009 0.021 0.091 0.032 0.022 0.031 0.027 0.025 0.018 0.024 0.023 0.013 0.011 0.02 0.011 0 0.005 0.007 0.012 0.001 0.003 0.016 0.036 0.029 0.023 0.024 0.014 0.005 0.002 0.01 0.006 0.005 0.006 0.011 0.005 0.003 0.006 0.004 0.007 0.007 0.003 0.002 0 0.208 0.22 0.083 0.023 0.011 0.015 0.052 0.043 0.065 0.092 0.068 0.063 0.015 0.01 0.021 0.004 0.004 0.081 0.093 0.001 0.003 0.008 0.006 0.004 0.004 0.006 0.005 0.006 0.007 0.014 0.014 0.018 0.01 0.012 0.012 0.003 0 0.001 0.004 0.001 0.001 0.001 0.001 0.001 0 0 0.001 0.002 0 0.001 0.009 0.005 0.005 0.002 0.002 0 0.003 0.004 0.003 0.004 0.001 0.015 0.015 0.011 0.016 0.017 0.013 0.02 0.012 0.011 0.016 0.016 0.013 0.012 0.014 0.004 0.007 0.008 0.003 0.005 0.003 0.005 0.006 0.007 0.005 0.001 0.001 0.001 0.001 0 0 0 0 0.014 0.014 0.018 0.01 0.012 0.016 0.019 0.008 0.011 0.011 0.011 0.008 0.01 0.008 0.004 0.001 0.007 0.008 0 0.001 0 0 0 0 0 0 0 0 0 0.001 0.001 0.003 0.003 0.003 0.004 0.008 0.009 0.012 0.003 0.005 0.003 0.002 0.001 0 0 0 0.005 0.004 0.004 0.003 0.002 0.002 0.001 0.002 0.001 0.002 0 0.001 0 0 0 0 0 0 0.092 0.022 0.022 0.022 0 0 0.001 0 0 0 0.001 0.002 0.001 0.002 0.002 0.002 0.001 0.001 0.001 0 0 0 0 0.001 0.006 0.006 0.006 0.006 0.005 0.005 0.004 0.003 0.005 0.006 0.001 0.004 0.003 0.002 0.002 0.002 0.001 0.003 0.006 0.002 0.002 0.004 0.006 0.003 0.003 0.004 0 0.001 0.001 0.001 0.004 0.001 0 0 0.004 0.006 0.007 0.009 0.007 0.009 0.005 0.01 0.003 0.006 0.005 0.006 0.007 0.007 0.002 0.004 0.01 0.008 0.006 0.003 0.006 0.006 0.007 0.007 0.007 0.005 0.006 0.006 0.005 0.006 0.005 0.004 0 0 0 0.01 0.011 0.008 0.007 0.003 0.002 0.001 0.001 0.001 0.005 0.006 0.003 0.003 0.006 0.006 0.005 0.006 0.006 0.003 0 0.003 0.007 0.011 0.009 0.01 0.011 0.011 0.008 0.011 0.007 0.005 0.007 0.007 0.007 0.007 0.007 0.008 0.008 0.008 0.007 0.005 0.004 0 0.002 0.006 0.001 0 0.001 0.001 0.001 0.002 0.003 0.003 0.001 0.001 0.002 0.001 0 0 0 0.001 0 0 0.001 0.002 0.002 0.003 0.006 0.003 0.002 0.002 0.005 0.005 0.01 0.011 0.005 0 0 0 0 0 0 0 0 0 0.001 0.001 0 0 0 0 0.002 0.002 0.003 0.003 0.003 0.003 0 0 0 0 0 0 0 0.002 0.003 0.003 0.002 0.003 0.003 0.003 0.003 0.004 0.008 0.014 0.01 0.012 0.009 0.007 0.011 0.003 0.002 0.004 0.005 0 0 0 0 0 0 0 0 0 0.001 0.003 0.005 0.002 0.005 0.002 0.002 0 0.001 0.001 0.002 0.003 0.002 0.018 0.017 0.01 0.009 0.01 0.007 0.01 0.006 0.008 0.01 0.01 0.006 0.013 0.006 0.004 0.007 0.012 0.007 0.001 0.002 0.002 0.003 0.004 0.003 0.004 0.004 0.003 0.002 0.004 0.003 0 0 0.01 0.01 0.011 0.007 0.007 0.008 0.011 0.003 0.005 0.005 0.005 0.003 0.001 0.003 0.002 0 0.001 0.002 0 0 0 0 0 0 0 0 0 0 0 0 0 0.001 0.001 0.001 0.003 0.004 0.004 0.007 0.004 0.006 0.005 0.004 0.002 0.001 0.001 0 0.003 0.003 0.002 0.002 0.003 0.003 0.003 0.003 0 0.001 0 0 0 0 0 0 0 0 0.006 0.011 0.011 0.011 0 0.025 0.004 0.013 0 0.009 0.005 0.011 0.005 0.005 0.004 0.004 0.005 0.002 0 0.002 0.002 0.002 0.002 0.011 0.02 0.021 0.021 0.022 0.024 0.018 0.021 0.022 0.027 0.024 0.027 0.04 0.037 0.035 0.041 0.073 0.036 0.031 0.041 0.06 0.029 0.027 0.028 0.029 0 0 0 0 0 0 0 0 0 0 0.002 0.004 0.006 0.005 0.004 0.005 0.005 0.005 0.002 0.004 0.003 0.001 0.006 0.004 0.002 0.005 0.01 0.007 0.009 0.011 0.013 0.008 0.012 0.021 0.017 0.008 0.012 0.02 0.016 0.019 0.021 0.018 0.01 0.008 0.005 0.005 0.006 0.004 0.003 0 0 0 0 0 0.003 0.004 0.004 0.003 0.004 0.004 0.019 0.021 0.021 0.008 0 0.003 0.003 0.006 0.006 0.006 0.006 0.007 0.004 0.005 0.005 0.001 0.003 0.003 0.002 0.006 0.005 0.007 0.006 0.005 0.003 0.001 0.001 0.002 0.006 0.021 0.005 0.003 0.003 0.001 0.001 0.002 0.003 0.003 0 0.001 0.004 0.007 0 0.001 0.002 0.001 0.001 0.001 0.002 0.009 0.008 0.005 0.003 0.002 0.002 0.001 0.006 0.014 0.008 0.014 0.023 0 0 0.001 0.001 0.002 0.002 0.002 0 0 0.003 0.003 0.002 0.001 0.004 0.009 0.031 0.029 0.035 0.045 0.055 0.052 0.013 0 0 0 0 0 0.001 0 0 0.002 0.001 0.001 0.001 0.001 0.001 0.001 0.003 0.004 0.003 0.002 0.003 0.002 0.003 0 0 0 0.001 0 0 0 0 0 0 0.001 0 0 0.001 0.002 0.002 0 0.001 0 0.001 0.001 0.001 0 0 0.001 0.001 0.004 0.004 0.004 0.005 0.006 0.004 0.006 0.006 0.003 0.005 0.004 0.005 0.004 0.004 0.003 0.003 0.004 0.004 0.003 0.002 0.001 0.002 0.001 0.001 0.001 0.001 0.001 0.001 0.001 0.001 0.001 0 0.006 0.005 0.005 0.005 0.005 0.004 0.005 0.002 0.004 0.004 0.002 0.002 0.004 0.004 0.001 0.001 0.002 0.003 0 0.001 0 0 0 0 0 0 0 0 0 0 0.001 0.001 0.001 0.001 0.001 0 0.001 0.002 0.001 0.002 0.001 0.001 0 0 0 0 0.002 0.001 0.001 0.001 0 0.001 0.001 0 0 0.001 0.001 0 0 0.001 0.001 0 0 0 0.021 0.006 0.006 0.006 0 0.007 0 0.002 0 0 0 0 0 0 0 0 0 0 0 0 0 0 0 0 0 0 0 0 0 0 0 0.001 0 0 0.002 0.002 0.003 0.002 0.002 0.003 0.003 0.003 0.008 0.003 0.002 0.003 0.011 0.005 0 0 0 0 0 0 0 0 0 0 0.001 0.001 0.002 0.002 0.002 0.002 0.002 0.001 0 0.001 0.001 0 0 0.001 0 0 0.001 0.001 0 0 0 0 0 0 0 0 0 0 0 0 0 0 0 0 0 0.002 0.002 0.002 0.002 0 0 0 0 0 0 0 0 0 0 0 0 0 0 0 0 0.001 0.001 0.003 0.003 0.003 0.003 0.003 0.003 0.003 0.003 0.001 0.003 0.003 0.003 0.003 0.003 0.003 0.004 0.004 0.002 0.002 0.002 0 0 0 0 0 0 0 0 0 0 0 0 0 0 0 0 0 0 0 0 0 0 0.001 0.001 0.001 0.001 0.001 0 0 0.004 0.007 0.018 0.018 0.011 0 0 0 0.001 0.001 0.001 0.001 0 0 0 0 0 0 0 0 0 0 0.001 0.002 0.003 0.002 0.001 0 0 0 0 0 0 0.001 0.001 0.003 0.002 0.001 0.001 0.003 0.004 0.004 0.004 0.003 0.003 0.004 0.003 0.002 0.004 0.002 0.001 0.001 0.002 0.003 0.003 0.003 0.003 0.002 0.002 0.001 0.002 0.002 0.001 0.001 0.003 0.004 0.004 0.003 0.002 0 0.003 0.001 0.001 0.002 0.001 0.004 0.003 0.004 0.003 0.002 0.003 0.003 0.002 0.003 0.003 0.003 0.003 0.002 0.003 0.003 0.003 0.003 0.002 0.003 0.001 0.001 0.002 0.002 0.001 0.001 0.001 0.002 0 0 0.001 0.001 0 0.002 0.002 0.001 0.001 0.002 0.002 0.003 0.001 0.002 0.002 0.001 0.003 0.001 0.002 0.001 0.001 0.001 0.002 0 0 0 0 0 0 0 0 0 0 0 0.001 0 0 0 0.001 0.001 0.001 0.002 0.002 0.002 0.002 0.002 0.001 0 0 0 0 0.003 0.003 0.001 0.002 0.002 0.002 0.001 0.002 0 0.002 0.001 0.001 0 0.002 0 0 0 0 0 0.003 0.003 0.003 0.092 0.006 0.021 0 
0.008 0.003 0.003 0.001 0 0.004 0.329 0.251 0 0.474 0.279 0.238 0.395 1 0.396 0.23 0.318 0.349 0.185 0.174 0.252 0.158 0.137 0.022 0.041 0.04 0.044 0.043 0.057 0.038 0.04 0.031 0.072 0.046 0.022 0.029 0.037 0.024 0.018 0.028 0.014 0.014 0.021 0.018 0.013 0.014 0.017 0.014 0 0 0 0 0 0.001 0 0 0 0 0.005 0.006 0.008 0.01 0.01 0.009 0.006 0.01 0.002 0.006 0.001 0.001 0.002 0.004 0.007 0.004 0.007 0.008 0.011 0.018 0.018 0.009 0.011 0.039 0.032 0.016 0.023 0.034 0.028 0.044 0.03 0.026 0.007 0.007 0.003 0.008 0.01 0.008 0.005 0.002 0.002 0.002 0.001 0 0.011 0.007 0.005 0.003 0.007 0.012 0.036 0.043 0.043 0.011 0.002 0.005 0.007 0.01 0.008 0.01 0.01 0.01 0.008 0.004 0.004 0.003 0.003 0.004 0.002 0.004 0.003 0.007 0.006 0.006 0.006 0.007 0.004 0.004 0.008 0.04 0.012 0.008 0.012 0.008 0.008 0.01 0.012 0.01 0.007 0.004 0.01 0.007 0 0.005 0.005 0.005 0.001 0.001 0.006 0.018 0.013 0.012 0.007 0.005 0.004 0.002 0.006 0.01 0.003 0.003 0.013 0.011 0.003 0.002 0 0.003 0.003 0.004 0.003 0 0.487 0.533 0.197 0.038 0.026 0.027 0.052 0.044 0.058 0.085 0.05 0.045 0.014 0.026 0.056 0.017 0.018 0.209 0.229 0.001 0.002 0.004 0.002 0.001 0.002 0.002 0.001 0.002 0.003 0.004 0.003 0.006 0.003 0.004 0.004 0.002 0.002 0.001 0.002 0.003 0.003 0.003 0.001 0.002 0.002 0 0 0 0 0.002 0.003 0.001 0.003 0.002 0.002 0.002 0.002 0.002 0.002 0.002 0.002 0.004 0.004 0.004 0.003 0.004 0.003 0.008 0.005 0.004 0.005 0.006 0.004 0.004 0.003 0.001 0.002 0.002 0.002 0.002 0.002 0.002 0.003 0.003 0.003 0.001 0.001 0.002 0.001 0.001 0.001 0 0 0.003 0.007 0.009 0.009 0.008 0.008 0.01 0.008 0.007 0.008 0.008 0.006 0.006 0.003 0.002 0.003 0.005 0.003 0 0 0.001 0.001 0 0 0 0 0 0 0 0.001 0 0.004 0.005 0.005 0.007 0.008 0.008 0.009 0.006 0.003 0.003 0.003 0.003 0.002 0.001 0.001 0.002 0.002 0.001 0.001 0.001 0.002 0.001 0.001 0.002 0.002 0.002 0.002 0.002 0.002 0.002 0 0 0 0.043 0.01 0.01 0.01 0 0.001 0.001 0.001 0 0.001 0.002 0.002 0.001 0.001 0.001 0.001 0 0 0 0 0 0 0 0 0.002 0.002 0.002 0.002 0.002 0.002 0.002 0.001 0.002 0.004 0.004 0.003 0.004 0.003 0.003 0.003 0.002 0.002 0.004 0.004 0.003 0.002 0.004 0.002 0.005 0.006 0 0 0.002 0 0.006 0.005 0 0 0.001 0.001 0.003 0.002 0.002 0.002 0.001 0.002 0 0.001 0.002 0.004 0.002 0.003 0 0.001 0.003 0.003 0.001 0.002 0.002 0.002 0.002 0.002 0.002 0.002 0.002 0.001 0 0.002 0.002 0.001 0 0 0 0.003 0.003 0.003 0.003 0.002 0.001 0 0 0 0.001 0 0 0 0 0.001 0.002 0.002 0.002 0.001 0 0.001 0.001 0.003 0.003 0.003 0.003 0.003 0.001 0.001 0.002 0.001 0 0.002 0.002 0.002 0.002 0.003 0.003 0.002 0.002 0.002 0.001 0 0.001 0.002 0.001 0 0 0 0 0 0 0 0 0 0 0 0 0 0 0.001 0 0 0.001 0.001 0.001 0.001 0.002 0 0 0 0.002 0.003 0.009 0.011 0.004 0 0 0 0 0 0 0 0 0 0 0 0 0 0 0 0.001 0.001 0.002 0.002 0.003 0.003 0 0 0 0 0 0 0 0 0 0 0 0 0 0 0.002 0.002 0.002 0.006 0.003 0.004 0.003 0.003 0.004 0.002 0 0 0.001 0 0 0 0 0 0 0 0 0.001 0 0.001 0.002 0.002 0.002 0 0 0 0 0 0 0 0 0.007 0.007 0.003 0.003 0.003 0.002 0.003 0.001 0.001 0.003 0.002 0.003 0.004 0.001 0 0.002 0.003 0.002 0.001 0.001 0.001 0.001 0.002 0.001 0 0 0 0 0 0 0 0 0.003 0.003 0.003 0.001 0.001 0.002 0.003 0.001 0.001 0.001 0.001 0.001 0 0 0.001 0 0 0 0 0 0 0 0 0 0 0 0 0 0 0 0 0 0 0 0.002 0.002 0.003 0.002 0.001 0.001 0.001 0.001 0.001 0 0 0 0 0 0 0 0 0 0.001 0.001 0.001 0.001 0 0 0.001 0 0 0 0 0 0.002 0.003 0.003 0.003 0 0.007 0.004 0.004 0 0.001 0.004 0.006 0.004 0.001 0.003 0.003 0.002 0.001 0.001 0.002 0.001 0.002 0.002 0.013 0.016 0.016 0.016 0.016 0.019 0.014 0.013 0.016 0.018 0.016 0.016 0.03 0.031 0.031 0.036 0.062 0.031 0.028 0.043 0.054 0.027 0.023 0.028 0.021 0 0.001 0 0 0 0.001 0.001 0 0 0 0.001 0.001 0.001 0.001 0.001 0.001 0 0.001 0 0.001 0.002 0.002 0.003 0.002 0.001 0 0.004 0.003 0.004 0.005 0.005 0.002 0.005 0.012 0.01 0.005 0.007 0.012 0.009 0.016 0.009 0.01 0.005 0.005 0.003 0.002 0.003 0.002 0.001 0 0 0 0 0 0.003 0.002 0.002 0.003 0.003 0.006 0.012 0.016 0.016 0.004 0 0.001 0.001 0.003 0.002 0.003 0.003 0.003 0.002 0.002 0.002 0.002 0.001 0.002 0.002 0.002 0.002 0.003 0.003 0.002 0.002 0.001 0 0.002 0.003 0.016 0.007 0.004 0.005 0.005 0.004 0.002 0.005 0.005 0.002 0.001 0.004 0.005 0 0.002 0.001 0.002 0.001 0.001 0.003 0.005 0.004 0.002 0.002 0 0 0 0.003 0.016 0.005 0.007 0.024 0 0 0 0 0 0 0 0 0 0 0.001 0 0 0.002 0.005 0.011 0.011 0.011 0.018 0.04 0.032 0.006 0 0 0 0 0.001 0.001 0 0 0 0 0 0 0 0 0 0 0.001 0.001 0.002 0 0.001 0.001 0.001 0 0 0.001 0 0 0 0 0 0 0 0 0 0 0 0 0 0 0 0 0 0 0 0 0 0 0.001 0.001 0.001 0.001 0.002 0.002 0.002 0.003 0.003 0.002 0.002 0.001 0.001 0.001 0.001 0.001 0.001 0 0 0 0.001 0.001 0.001 0.001 0 0 0 0 0 0 0 0 0.001 0.001 0.003 0.003 0.003 0.003 0.003 0.001 0.001 0.001 0 0.001 0.001 0.001 0 0.001 0.001 0 0 0.001 0 0 0 0 0 0 0 0 0 0.002 0.001 0 0.001 0.001 0.001 0.001 0.002 0 0.001 0.001 0.001 0.001 0 0 0 0 0 0 0 0 0 0 0 0 0 0 0 0 0 0 0 0 0 0 0.016 0.003 0.003 0.003 0 0.001 0 0.001 0 0 0 0 0 0 0 0 0 0 0 0 0 0 0 0.001 0.001 0.001 0.001 0.001 0.001 0.001 0.001 0 0.001 0 0.001 0.001 0.003 0.003 0.002 0.002 0.002 0.002 0.005 0.003 0.002 0.002 0.005 0.002 0 0 0 0 0 0 0 0 0 0 0.001 0.001 0.001 0.001 0.001 0.001 0.001 0.001 0 0.001 0 0 0.001 0.001 0.001 0.001 0.001 0.001 0.001 0.001 0.001 0.001 0.001 0 0.001 0.001 0 0.001 0.001 0.001 0 0 0 0 0 0.001 0.001 0 0 0.001 0 0 0 0 0.001 0.001 0 0 0.001 0.001 0.001 0.001 0.001 0 0 0 0 0.001 0.001 0.001 0.001 0.001 0.001 0.001 0.001 0.001 0.001 0.001 0.001 0 0.001 0.001 0.001 0.001 0.001 0.001 0.001 0 0 0.001 0.001 0 0.001 0 0 0 0 0 0 0 0.001 0 0 0 0 0 0 0 0 0 0.001 0.001 0.001 0.001 0 0 0.001 0.002 0.016 0.018 0.007 0 0 0 0 0 0 0 0 0 0 0 0 0 0 0 0.002 0.002 0.002 0.002 0.004 0.004 0.001 0 0 0 0 0 0 0 0 0 0 0 0 0 0 0 0 0.001 0 0.001 0 0.001 0.001 0 0 0 0 0 0 0 0 0 0 0 0 0 0 0 0 0 0 0 0 0 0 0 0 0 0 0.002 0.002 0.001 0 0.001 0.001 0.001 0.001 0 0.001 0.001 0.002 0.002 0.001 0.001 0.001 0.001 0.001 0 0 0 0 0 0 0 0 0 0 0 0 0 0 0.001 0.001 0.001 0 0 0.001 0.001 0 0.001 0.001 0 0 0 0 0 0 0 0 0 0 0 0 0 0 0 0 0 0 0 0 0 0.001 0 0.001 0.001 0.001 0 0.001 0.001 0.001 0.001 0.001 0 0 0 0 0 0 0 0 0 0 0 0 0 0 0 0 0 0 0 0 0 0 0.001 0.001 0.001 0.001 0.043 0.002 0.016 0.001 
0.013 0.005 0.002 0 0 0.003 0.173 0.126 0 0.242 0.356 0.238 0.208 0.289 1 0.352 0.203 0.121 0.069 0.128 0.101 0.092 0.087 0.023 0.044 0.041 0.047 0.047 0.064 0.042 0.039 0.025 0.073 0.045 0.022 0.027 0.033 0.02 0.019 0.019 0.012 0.012 0.01 0.014 0.006 0.008 0.006 0.006 0 0.002 0 0 0 0.001 0.004 0.003 0 0 0.007 0.01 0.011 0.011 0.009 0.011 0.01 0.012 0.004 0.007 0.008 0.006 0.012 0.008 0.007 0.006 0.016 0.013 0.014 0.019 0.024 0.017 0.01 0.036 0.029 0.018 0.021 0.043 0.022 0.045 0.035 0.035 0.02 0.016 0.009 0.01 0.012 0.008 0.011 0.003 0.002 0.001 0 0 0.008 0.005 0.005 0.002 0.005 0.011 0.039 0.047 0.047 0.015 0.002 0.005 0.006 0.013 0.015 0.013 0.013 0.012 0.01 0.01 0.01 0.007 0.007 0.009 0.006 0.008 0.008 0.011 0.014 0.013 0.011 0.009 0.004 0.006 0.012 0.046 0.013 0.01 0.014 0.013 0.01 0.008 0.009 0.009 0.005 0.006 0.009 0.007 0 0.005 0.005 0.007 0 0.003 0.007 0.014 0.013 0.011 0.013 0.009 0.004 0.002 0.008 0.005 0.001 0.002 0.005 0.004 0.002 0.006 0.003 0.002 0.002 0.003 0.001 0 0.147 0.159 0.058 0.017 0.01 0.009 0.022 0.021 0.024 0.037 0.022 0.014 0.004 0.01 0.019 0.007 0.008 0.06 0.074 0 0 0.001 0.001 0 0.001 0.001 0.002 0.002 0.003 0.009 0.007 0.007 0.004 0.006 0.005 0.005 0.002 0.002 0.003 0 0 0 0 0 0 0 0 0 0 0 0.003 0.001 0.001 0.001 0 0 0 0 0 0.001 0.001 0.009 0.009 0.007 0.011 0.011 0.009 0.011 0.008 0.007 0.01 0.009 0.008 0.008 0.009 0.005 0.008 0.008 0.004 0.002 0.003 0.004 0.004 0.003 0.002 0.001 0.001 0.002 0.001 0.001 0 0 0 0.007 0.006 0.012 0.007 0.005 0.011 0.013 0.008 0.008 0.009 0.01 0.008 0.005 0.003 0.004 0.001 0.003 0.002 0 0 0 0 0 0 0 0 0 0 0 0.001 0 0.004 0.003 0.004 0.003 0.006 0.008 0.009 0.003 0.004 0.004 0.002 0 0 0 0 0.001 0 0 0.001 0 0 0 0 0 0 0 0 0 0 0 0 0 0 0.047 0.013 0.013 0.013 0 0.001 0 0 0 0 0 0 0 0 0 0 0 0 0 0 0 0 0 0.001 0.003 0.003 0.003 0.003 0.002 0.003 0.003 0.002 0.002 0.003 0.001 0.003 0.002 0.002 0.002 0.001 0.001 0.001 0.002 0.002 0.001 0.001 0.002 0.001 0.001 0.002 0.001 0.001 0.001 0 0.002 0.001 0 0 0.004 0.005 0.005 0.005 0.003 0.005 0.005 0.005 0.002 0.005 0.003 0.002 0.003 0.003 0.002 0.001 0.005 0.005 0.002 0.002 0.003 0.001 0.003 0.003 0.003 0.001 0.001 0.002 0.001 0.003 0.002 0.003 0.002 0.001 0.001 0.005 0.005 0.004 0.003 0.001 0 0 0 0 0.001 0.001 0.001 0 0.001 0.002 0.003 0.003 0.003 0 0 0 0.001 0.005 0.004 0.004 0.005 0.005 0.007 0.008 0.006 0.003 0.004 0.004 0.003 0.006 0.006 0.004 0.004 0.004 0.004 0.002 0.002 0.001 0.002 0.003 0.001 0 0.001 0.001 0.001 0 0 0 0 0 0 0 0 0 0 0 0 0 0 0.001 0.002 0.002 0.003 0.003 0 0 0.003 0.002 0.002 0.003 0.002 0 0 0.003 0.001 0 0 0 0 0 0 0 0 0 0 0 0 0 0 0.001 0.002 0.002 0 0 0 0 0 0 0 0 0 0 0 0 0 0 0.002 0.003 0.006 0.006 0.007 0.008 0.005 0.005 0.005 0.002 0.001 0 0.002 0.001 0.001 0.001 0.001 0.001 0.001 0.001 0.001 0 0 0 0.002 0.001 0.001 0.001 0.001 0.001 0 0 0 0 0 0.007 0.006 0.005 0.004 0.007 0.006 0.005 0.002 0.004 0.006 0.004 0.002 0.005 0.004 0.003 0.004 0.006 0.005 0 0 0.001 0.002 0.001 0.001 0 0 0 0 0 0 0 0 0.004 0.003 0.005 0.003 0.002 0.005 0.005 0.002 0.002 0.002 0.002 0.002 0 0 0 0 0 0 0 0 0 0 0 0 0 0 0 0 0 0 0 0.001 0.001 0.002 0.003 0.003 0.002 0.003 0.002 0.002 0.002 0.002 0 0 0 0 0 0 0 0 0 0 0 0 0.001 0.001 0.001 0.001 0.001 0.001 0.001 0 0 0 0.003 0.005 0.005 0.005 0 0.009 0.002 0.004 0 0.003 0.003 0.003 0.003 0.002 0.002 0.001 0.001 0.001 0 0.001 0.001 0 0 0.001 0.003 0.003 0.003 0.003 0.005 0.002 0.004 0.007 0.005 0.003 0.008 0.009 0.013 0.012 0.015 0.025 0.018 0.013 0.014 0.022 0.015 0.011 0.011 0.013 0 0 0 0 0 0 0 0 0 0 0.001 0.001 0.001 0.001 0.001 0.001 0.001 0.001 0.001 0.001 0 0 0.002 0.002 0.002 0.001 0.002 0.002 0.002 0.003 0.003 0 0.003 0.003 0.003 0.001 0.002 0.003 0.003 0.003 0.004 0.004 0.001 0.001 0.001 0.001 0.002 0.001 0 0 0 0 0 0 0.003 0.002 0.002 0 0 0.003 0.004 0.003 0.003 0 0 0 0.001 0.002 0.002 0.002 0.002 0 0.001 0 0.001 0.001 0 0 0 0.001 0.001 0.001 0.002 0.002 0.001 0.001 0 0 0.001 0.003 0.001 0 0.001 0.001 0.001 0.002 0.002 0.002 0.001 0 0.001 0.001 0 0 0 0 0.001 0 0 0.001 0.001 0.001 0.001 0.001 0 0 0.003 0.005 0.003 0.005 0.009 0 0 0.001 0 0 0 0 0 0 0.002 0.002 0.001 0 0.002 0.002 0.008 0.008 0.01 0.015 0.028 0.022 0.004 0 0 0 0 0.001 0.001 0 0 0.001 0.001 0 0 0.001 0.001 0.001 0.001 0.002 0.002 0.002 0.001 0.002 0.001 0.001 0.001 0 0.001 0 0 0 0 0 0 0 0 0 0 0.001 0.001 0 0.001 0.001 0.001 0 0.001 0.001 0 0.001 0 0.001 0.001 0.001 0.002 0.002 0.001 0 0 0.001 0.002 0 0 0.002 0.001 0.001 0.001 0 0 0.001 0.001 0 0 0.001 0 0 0 0.001 0 0 0 0 0 0.002 0.001 0.002 0 0 0.002 0.002 0.001 0.001 0.001 0.001 0 0 0.001 0.002 0.001 0 0.001 0 0 0 0 0 0 0 0 0 0 0 0 0 0 0 0.001 0.001 0.001 0 0.001 0.001 0.001 0.001 0.001 0 0 0 0 0.001 0.001 0.001 0.001 0.001 0.001 0.001 0 0 0.001 0 0 0 0 0 0 0 0 0.003 0.002 0.002 0.002 0 0.002 0 0.001 0 0 0 0 0 0 0 0 0 0 0 0 0 0 0 0 0 0 0 0 0 0.001 0.001 0.001 0.001 0.001 0.001 0.001 0.002 0.001 0.001 0.002 0.002 0.002 0.001 0.002 0.002 0.002 0.001 0 0 0 0 0 0 0 0 0 0 0 0 0 0 0 0 0 0 0 0 0 0 0 0 0 0 0 0 0 0 0.001 0.001 0.001 0.001 0.001 0.001 0.001 0.001 0 0 0 0 0 0 0 0 0 0 0 0 0 0 0 0 0 0 0 0 0 0 0 0 0 0 0 0 0 0 0 0 0 0 0 0 0 0 0 0 0 0 0 0 0 0 0 0 0 0 0 0 0 0 0 0 0 0 0 0 0 0 0 0 0 0 0 0 0 0 0 0 0 0 0 0 0 0 0 0 0.001 0.006 0.006 0.001 0 0 0 0 0 0 0 0 0 0.001 0.001 0.001 0.001 0.001 0.001 0.002 0.002 0.002 0.001 0.002 0.001 0 0 0 0 0 0 0 0 0 0 0 0 0 0 0.001 0.001 0.001 0.001 0.001 0.001 0.001 0.001 0 0.001 0 0 0 0 0 0 0 0 0 0 0.001 0.001 0 0 0.001 0.001 0.001 0.001 0 0 0 0 0 0 0 0.001 0.001 0 0 0 0 0 0 0 0 0 0 0.001 0.001 0 0 0 0 0 0 0 0 0 0 0 0 0 0 0 0 0 0 0 0 0 0 0 0 0 0 0 0 0 0 0 0 0 0 0 0 0 0 0 0 0 0 0 0 0 0 0 0 0 0 0 0 0 0 0 0 0 0 0 0 0 0 0 0 0 0 0 0 0 0 0 0 0 0 0 0 0 0 0 0 0 0 0 0 0 0 0.047 0.003 0.003 0 
0.029 0.014 0.004 0.005 0 0.006 0.276 0.112 0 0.198 0.259 0.427 0.321 0.195 0.42 1 0.414 0.206 0.108 0.302 0.199 0.189 0.197 0.048 0.096 0.095 0.099 0.099 0.125 0.092 0.086 0.07 0.146 0.101 0.055 0.064 0.072 0.042 0.043 0.053 0.026 0.027 0.031 0.034 0.024 0.029 0.024 0.018 0.003 0.003 0 0.001 0.001 0.006 0.005 0.003 0 0 0.01 0.013 0.02 0.023 0.024 0.022 0.016 0.021 0.006 0.012 0.012 0.01 0.021 0.021 0.017 0.014 0.035 0.033 0.041 0.042 0.051 0.034 0.043 0.084 0.066 0.041 0.055 0.084 0.059 0.097 0.071 0.07 0.024 0.017 0.012 0.029 0.027 0.021 0.02 0.007 0.004 0.002 0 0 0.016 0.015 0.011 0.007 0.012 0.021 0.085 0.099 0.099 0.028 0.001 0.012 0.014 0.031 0.032 0.03 0.031 0.029 0.024 0.02 0.02 0.017 0.012 0.016 0.009 0.018 0.019 0.024 0.023 0.025 0.023 0.016 0.01 0.011 0.02 0.098 0.033 0.017 0.025 0.021 0.018 0.016 0.021 0.021 0.01 0.014 0.019 0.02 0 0.007 0.005 0.01 0.001 0.003 0.016 0.039 0.033 0.029 0.025 0.02 0.01 0.002 0.017 0.013 0.009 0.014 0.02 0.005 0 0.007 0.003 0.006 0.006 0.007 0.005 0 0.094 0.101 0.038 0.009 0.006 0.008 0.028 0.024 0.034 0.05 0.05 0.04 0.01 0.004 0.009 0.002 0.002 0.028 0.031 0.006 0.008 0.01 0.005 0.005 0.004 0.004 0.004 0.006 0.009 0.018 0.013 0.018 0.01 0.01 0.016 0.005 0.003 0 0.006 0.001 0.001 0.001 0 0 0.001 0.001 0 0 0.001 0.003 0.008 0.003 0.004 0.003 0.002 0.001 0.001 0.001 0.001 0.005 0.001 0.017 0.017 0.013 0.021 0.025 0.015 0.024 0.021 0.018 0.023 0.02 0.014 0.018 0.018 0.011 0.012 0.011 0.005 0.006 0.005 0.005 0.005 0.009 0.006 0.003 0.001 0.002 0.001 0.002 0.002 0 0 0.017 0.019 0.025 0.017 0.014 0.023 0.027 0.017 0.021 0.021 0.013 0.01 0.011 0.013 0.007 0.003 0.007 0.008 0 0.002 0 0 0 0 0 0 0 0 0 0.002 0.001 0.003 0.005 0.005 0.01 0.012 0.013 0.025 0.009 0.009 0.009 0.005 0 0 0 0 0.007 0.005 0.003 0.004 0.001 0.004 0.004 0.001 0 0.003 0.002 0.001 0 0.001 0 0 0 0 0.099 0.031 0.031 0.031 0 0.002 0 0 0 0 0 0 0 0 0 0 0 0 0 0 0 0 0 0 0.001 0.001 0.001 0.001 0.002 0.001 0.001 0.001 0.003 0.004 0.003 0.002 0.002 0.002 0.004 0.003 0 0.001 0.004 0.002 0.002 0.002 0.005 0.002 0.002 0.002 0 0 0 0 0.002 0.001 0 0 0.004 0.006 0.007 0.01 0.009 0.01 0.007 0.01 0.003 0.005 0.003 0.001 0.004 0.004 0.002 0.001 0.007 0.006 0.004 0.002 0.005 0.003 0.003 0.003 0.004 0.001 0.003 0.003 0.003 0.002 0.002 0.001 0.001 0.001 0.002 0.01 0.014 0.009 0.005 0.001 0.001 0.001 0.001 0.001 0 0 0 0 0 0 0.001 0.001 0.001 0.001 0.001 0.006 0.007 0.014 0.014 0.014 0.014 0.014 0.014 0.012 0.012 0.012 0.013 0.013 0.009 0.013 0.01 0.01 0.011 0.01 0.012 0.006 0.002 0.002 0.004 0.001 0 0 0 0 0 0 0 0 0 0 0 0.005 0 0 0 0.001 0 0 0.002 0.004 0.005 0.005 0.006 0.008 0.005 0.004 0.007 0.004 0.015 0.015 0.007 0 0 0.004 0.002 0.001 0.001 0.001 0.001 0 0 0 0 0.001 0.003 0.002 0.004 0.003 0.004 0.005 0.004 0.004 0 0 0 0 0 0 0 0 0 0.004 0.003 0.003 0.004 0.005 0.005 0.006 0.01 0.015 0.01 0.015 0.012 0.011 0.01 0.007 0.005 0.004 0.008 0.006 0.006 0.006 0.005 0.005 0.006 0.005 0.005 0.002 0.004 0.006 0.011 0.005 0.008 0.005 0.002 0 0.004 0.003 0.003 0.002 0.002 0.019 0.016 0.015 0.009 0.012 0.008 0.013 0.007 0.006 0.011 0.012 0.009 0.014 0.01 0.008 0.012 0.012 0.007 0 0.001 0.001 0.004 0.004 0.003 0.002 0.002 0.002 0.001 0.001 0.001 0.001 0 0.012 0.01 0.013 0.006 0.009 0.012 0.014 0.006 0.005 0.006 0.006 0.006 0.004 0.001 0.001 0 0.002 0.001 0 0 0 0 0 0 0 0 0 0 0 0 0 0.003 0.003 0.003 0.004 0.005 0.007 0.007 0.002 0.006 0.004 0.003 0.002 0.001 0 0 0.003 0.003 0.003 0.003 0.001 0.003 0.004 0.002 0.003 0.003 0.003 0.004 0.002 0.005 0.003 0 0 0 0.001 0.014 0.014 0.014 0 0.031 0.002 0.009 0 0.008 0.003 0.004 0.003 0.005 0.001 0.003 0.002 0.001 0.001 0.001 0.001 0.001 0.001 0.006 0.011 0.01 0.011 0.011 0.012 0.011 0.009 0.01 0.01 0.013 0.012 0.021 0.02 0.02 0.022 0.044 0.022 0.017 0.018 0.035 0.018 0.017 0.012 0.01 0.001 0.001 0 0 0 0 0.001 0.001 0 0 0.003 0.003 0.004 0.004 0.006 0.004 0.004 0.004 0 0.002 0.003 0.002 0.002 0.003 0.003 0.005 0.005 0.006 0.006 0.004 0.005 0.006 0.006 0.01 0.008 0.005 0.005 0.01 0.009 0.011 0.006 0.006 0.002 0.001 0.001 0.006 0.004 0.003 0.006 0.002 0.001 0.001 0.001 0.001 0.001 0.003 0.003 0.002 0.003 0.001 0.007 0.011 0.011 0.003 0.001 0.002 0.003 0.004 0.004 0.004 0.004 0.004 0.002 0.003 0.002 0.002 0.002 0.002 0.001 0.003 0.003 0.002 0.003 0.003 0.003 0.003 0.001 0.004 0.006 0.01 0.005 0.002 0.002 0.001 0.002 0.001 0.001 0.001 0 0 0.001 0.002 0 0 0.003 0.001 0 0 0.002 0.004 0.004 0.003 0.003 0.001 0 0 0.003 0.003 0.005 0.007 0.011 0 0 0.001 0 0 0 0.001 0.001 0 0.002 0.002 0.002 0.001 0.006 0.009 0.02 0.018 0.022 0.033 0.049 0.048 0.007 0 0 0 0 0 0 0.001 0.001 0 0 0 0 0 0 0 0 0.004 0.003 0.003 0.002 0.001 0.002 0.001 0.001 0 0.001 0.001 0 0 0 0.001 0 0 0 0 0 0.001 0.002 0 0 0 0 0 0 0 0 0 0 0.005 0.005 0.004 0.003 0.003 0.003 0.004 0.003 0.003 0.003 0.003 0.002 0.004 0.003 0.003 0.002 0.001 0.001 0 0 0 0 0 0 0 0 0.001 0 0 0 0 0 0.003 0.003 0.004 0.001 0.002 0.002 0.004 0.002 0.003 0.003 0.001 0.002 0.001 0.002 0.001 0.002 0.002 0.001 0 0.002 0 0 0 0 0 0 0 0 0.001 0.001 0 0.002 0.002 0.002 0.001 0.003 0.004 0.005 0.002 0.002 0.002 0.002 0 0 0 0 0 0 0 0 0 0 0 0 0 0 0 0 0 0 0 0 0 0 0.011 0.004 0.004 0.004 0 0.003 0 0.001 0 0.001 0.001 0.001 0 0 0 0 0 0 0 0 0 0 0 0.002 0.002 0.001 0.002 0.002 0.003 0.003 0.003 0.002 0.003 0.004 0.004 0 0.002 0.004 0.005 0.005 0.002 0.002 0.004 0.005 0.004 0.002 0.003 0.003 0.002 0.002 0 0.001 0.001 0 0.002 0.001 0 0 0 0.001 0.002 0.003 0.003 0.003 0.001 0.003 0.001 0.001 0 0.001 0.002 0.001 0.001 0.001 0.003 0.003 0.002 0.002 0.004 0.004 0.003 0.004 0.002 0.003 0.003 0.002 0.001 0.002 0.001 0.001 0 0 0 0.003 0.004 0.003 0.001 0.002 0 0 0 0 0.001 0.001 0.001 0.001 0.001 0.001 0.003 0.002 0.002 0.001 0 0.001 0.001 0.005 0.005 0.005 0.005 0.005 0.004 0.003 0.003 0.003 0.001 0.002 0 0.002 0.004 0.005 0.005 0.004 0.003 0.002 0.002 0.001 0.001 0.002 0.001 0.002 0.002 0.001 0.002 0.001 0.001 0.001 0 0 0.001 0.001 0 0 0 0.001 0 0 0.001 0 0.002 0.002 0.002 0.002 0.001 0.001 0.005 0.002 0.004 0.007 0.003 0 0 0.001 0 0 0.001 0.002 0.002 0 0 0 0 0 0 0.001 0.001 0.001 0.002 0.002 0.004 0.003 0 0 0 0 0 0 0 0 0 0.001 0 0.001 0.002 0.002 0.003 0.003 0.003 0.004 0.004 0.005 0.001 0.004 0.003 0.002 0.002 0.002 0.003 0.001 0.001 0.001 0 0 0 0 0 0 0 0 0.002 0.001 0.002 0.002 0.002 0.001 0.002 0.001 0.001 0.002 0.001 0.004 0.004 0.004 0.004 0.003 0.003 0.004 0.004 0.003 0.004 0.001 0.002 0.004 0.001 0.001 0.001 0.002 0.002 0.001 0.001 0.001 0.001 0.003 0.002 0.002 0.002 0.003 0.002 0.001 0.001 0 0 0.003 0.002 0.004 0.002 0.002 0.003 0.004 0.003 0.002 0.003 0.003 0.002 0.002 0.002 0.001 0.001 0.002 0 0 0 0 0 0 0 0 0 0 0 0 0 0 0.001 0.001 0.001 0.002 0.003 0.003 0.004 0.001 0 0 0 0 0 0 0 0.001 0 0.001 0.001 0.001 0 0 0 0 0 0 0 0 0 0 0 0 0 0.002 0.005 0.005 0.005 0.099 0.001 0.011 0.002 
0.021 0.009 0.004 0.003 0 0.003 0.539 0.154 0 0.316 0.222 0.329 0.613 0.29 0.255 0.433 1 0.386 0.213 0.373 0.317 0.268 0.256 0.041 0.075 0.072 0.075 0.075 0.092 0.065 0.072 0.057 0.114 0.085 0.044 0.055 0.057 0.041 0.033 0.041 0.026 0.024 0.027 0.03 0.018 0.02 0.02 0.012 0.001 0.001 0 0 0 0 0.001 0 0 0 0.008 0.011 0.015 0.019 0.018 0.019 0.014 0.02 0.006 0.009 0.011 0.005 0.016 0.019 0.015 0.013 0.03 0.031 0.029 0.034 0.052 0.036 0.041 0.074 0.058 0.034 0.047 0.067 0.049 0.076 0.057 0.048 0.017 0.013 0.005 0.022 0.021 0.014 0.021 0.003 0.001 0 0 0 0.016 0.013 0.011 0.005 0.014 0.022 0.065 0.075 0.075 0.025 0.005 0.011 0.013 0.023 0.025 0.023 0.023 0.024 0.019 0.018 0.017 0.011 0.011 0.012 0.006 0.015 0.014 0.018 0.02 0.02 0.019 0.017 0.013 0.012 0.024 0.072 0.025 0.017 0.025 0.018 0.014 0.016 0.022 0.024 0.014 0.013 0.023 0.013 0 0.012 0.011 0.02 0.004 0.005 0.022 0.034 0.03 0.029 0.022 0.012 0.008 0.003 0.017 0.008 0.01 0.01 0.02 0.003 0.002 0.005 0.002 0.006 0.006 0.005 0.003 0 0.139 0.154 0.061 0.019 0.009 0.012 0.043 0.036 0.046 0.059 0.047 0.039 0.008 0.012 0.022 0.006 0.006 0.057 0.067 0.004 0.006 0.009 0.004 0.004 0.005 0.004 0.006 0.008 0.012 0.017 0.017 0.018 0.013 0.008 0.016 0.008 0.003 0.001 0.008 0.002 0.002 0.001 0.002 0.002 0.002 0.002 0.002 0.003 0.004 0.005 0.01 0.007 0.008 0.005 0.003 0.002 0.003 0.001 0 0.003 0.002 0.014 0.014 0.013 0.016 0.019 0.013 0.019 0.014 0.013 0.016 0.014 0.011 0.016 0.018 0.007 0.005 0.004 0.003 0.005 0.005 0.006 0.008 0.008 0.007 0.004 0.002 0.001 0.002 0.002 0.001 0 0 0.013 0.015 0.021 0.011 0.011 0.019 0.023 0.015 0.016 0.016 0.016 0.01 0.01 0.008 0.01 0.006 0.009 0.009 0 0.002 0.001 0.001 0 0 0 0 0 0.001 0.002 0.002 0.004 0.002 0.001 0.002 0.005 0.009 0.011 0.016 0.007 0.009 0.008 0.007 0.003 0.002 0.002 0.001 0.007 0.007 0.004 0.005 0.005 0.007 0.006 0.002 0.003 0.006 0.003 0.002 0.002 0.003 0.002 0 0 0 0.075 0.023 0.023 0.023 0 0.001 0.001 0.002 0 0.001 0.001 0.001 0.001 0.001 0.001 0.001 0.001 0 0 0.001 0 0 0 0.002 0.004 0.004 0.004 0.004 0.004 0.003 0.004 0.002 0.004 0.004 0.001 0.001 0.001 0.004 0.004 0.003 0.005 0.004 0.005 0.005 0.004 0.005 0.006 0.004 0 0 0 0 0 0.001 0 0 0 0 0.001 0.001 0.005 0.007 0.007 0.006 0.007 0.007 0.003 0 0.003 0.001 0.003 0.003 0.004 0.004 0.006 0.004 0.004 0.003 0.004 0.001 0.001 0.005 0.005 0.002 0.003 0.003 0.003 0.004 0.004 0.004 0.001 0.001 0.001 0.007 0.009 0.006 0.005 0.002 0.002 0.001 0 0 0.002 0.002 0.001 0 0.001 0.002 0.004 0.004 0.004 0.002 0 0.005 0.005 0.009 0.009 0.009 0.009 0.009 0.006 0.008 0.009 0.004 0.005 0.006 0.005 0.008 0.009 0.005 0.005 0.006 0.006 0.003 0.002 0 0.001 0.004 0.004 0.004 0.004 0.004 0.003 0.002 0.002 0.002 0.002 0.002 0.002 0.004 0 0.001 0 0 0.002 0.001 0 0.005 0.004 0.004 0.004 0.005 0.002 0 0.004 0.004 0.015 0.017 0.009 0.001 0 0.003 0.002 0.002 0.002 0.001 0.001 0 0.001 0.001 0.002 0.001 0.002 0.001 0.001 0.001 0.001 0.002 0.003 0.003 0.001 0 0 0 0 0 0 0.002 0.003 0.008 0.007 0.005 0.004 0.004 0.005 0.004 0.008 0.014 0.01 0.009 0.014 0.007 0.004 0.006 0 0 0.004 0.002 0.001 0.002 0.002 0.002 0.002 0 0 0.002 0.002 0.005 0.011 0.005 0.006 0.005 0.005 0.003 0.005 0.002 0.001 0.004 0.001 0.016 0.016 0.011 0.009 0.009 0.006 0.01 0.008 0.008 0.013 0.009 0.008 0.013 0.011 0.008 0.012 0.014 0.006 0.006 0.002 0.003 0.005 0.003 0.002 0 0 0.001 0 0 0 0 0 0.008 0.007 0.009 0.007 0.005 0.007 0.008 0.005 0.005 0.006 0.006 0.005 0.004 0.005 0.006 0.003 0.004 0.004 0 0.002 0 0 0 0 0 0 0 0 0 0.001 0.001 0 0 0 0 0.003 0.006 0.005 0.001 0.004 0.003 0.002 0.001 0 0 0 0.007 0.006 0.004 0.005 0.005 0.004 0.002 0.002 0.001 0.002 0.001 0.002 0.001 0.002 0.002 0 0 0 0.004 0.009 0.009 0.009 0 0.03 0.003 0.011 0 0.009 0.004 0.004 0.003 0.002 0.003 0.003 0.002 0 0 0 0 0 0 0.002 0.009 0.008 0.009 0.009 0.01 0.01 0.01 0.01 0.009 0.01 0.011 0.021 0.021 0.021 0.028 0.056 0.032 0.018 0.027 0.041 0.021 0.015 0.021 0.018 0.001 0.001 0 0 0 0 0.001 0.001 0 0 0.002 0.002 0.003 0.003 0.003 0.003 0.002 0.003 0.001 0.001 0.001 0.001 0.001 0.002 0 0.001 0.003 0.002 0.001 0.001 0.005 0.004 0.003 0.008 0.006 0.005 0.006 0.009 0.006 0.008 0.006 0.006 0.004 0.004 0.003 0.003 0.003 0.003 0.001 0 0 0 0 0 0.003 0.003 0.003 0 0.002 0.004 0.007 0.009 0.009 0.004 0 0 0 0.004 0.004 0.004 0.004 0.003 0.004 0.003 0.003 0.004 0.004 0.003 0.003 0.003 0.003 0.004 0.004 0.005 0.002 0.001 0 0.002 0.003 0.008 0.002 0.003 0.003 0.001 0.002 0.003 0.004 0.003 0.001 0.001 0.002 0.003 0 0.001 0 0.001 0.001 0.001 0.002 0.005 0.005 0.005 0.003 0 0 0 0.005 0.013 0.006 0.009 0.019 0 0 0 0.001 0.001 0.002 0.002 0.001 0 0 0.001 0.001 0 0.003 0.005 0.023 0.017 0.027 0.031 0.048 0.044 0.012 0 0 0 0 0 0 0 0 0.003 0.003 0.003 0.003 0.003 0.002 0.003 0.003 0.004 0.004 0.003 0.002 0.002 0.002 0 0 0 0.003 0.001 0 0.001 0.001 0.001 0.001 0.001 0.001 0 0.001 0.001 0.002 0 0 0 0 0 0 0.001 0.001 0.003 0.002 0.003 0.003 0.003 0.004 0.004 0.002 0.004 0.004 0.004 0.004 0.004 0.003 0.004 0.004 0.002 0.003 0.003 0.002 0.003 0.001 0.002 0.002 0.003 0.002 0.001 0.001 0.001 0.001 0 0.001 0 0 0.004 0.003 0.003 0.003 0.003 0.003 0.003 0.003 0.004 0.004 0.003 0.004 0.004 0.005 0.002 0.001 0.001 0.003 0 0.001 0 0 0 0 0 0 0 0 0 0 0.001 0.001 0.001 0.001 0.001 0.002 0.003 0.003 0 0.001 0.001 0.001 0 0 0 0 0.004 0.003 0.003 0.003 0.003 0.001 0.001 0.001 0 0 0.001 0.001 0 0.001 0.001 0 0 0 0.009 0.004 0.004 0.004 0 0 0 0 0 0 0 0.001 0 0 0 0.001 0 0 0 0 0 0 0 0.001 0.001 0.001 0.001 0.001 0.002 0.001 0.001 0.001 0.002 0.001 0.001 0.002 0.003 0.001 0.004 0.003 0.001 0.003 0.005 0.004 0.003 0.003 0.005 0.002 0.001 0.001 0 0 0 0.001 0.001 0.001 0 0 0.001 0.002 0.002 0.002 0.002 0.002 0.002 0.003 0 0.001 0.001 0.001 0.001 0.001 0.002 0.001 0.003 0.002 0.001 0 0.001 0.001 0.001 0.001 0.001 0.001 0.001 0.001 0 0.001 0.001 0.001 0 0 0 0.003 0.003 0.003 0.001 0.001 0.001 0 0 0 0.001 0.001 0.001 0.001 0.001 0.001 0.001 0.001 0.001 0.001 0 0.001 0.001 0.003 0.003 0.003 0.003 0.003 0.003 0.003 0.003 0.003 0.003 0.003 0.002 0.002 0.002 0.002 0.002 0.002 0.001 0.001 0 0 0.001 0.001 0 0 0 0 0 0 0.001 0.001 0 0.001 0.001 0.001 0 0 0 0 0 0 0 0 0 0 0.002 0.002 0.001 0 0.002 0.003 0.015 0.016 0.007 0 0 0 0 0 0 0 0 0 0 0 0 0 0 0 0.001 0.001 0.002 0.003 0.002 0.002 0 0 0 0 0 0 0 0 0 0 0 0 0 0 0.001 0.001 0.002 0.003 0.001 0.003 0.002 0.003 0.002 0.002 0.002 0.001 0 0 0 0 0 0 0 0 0 0 0 0 0.002 0.001 0.001 0 0 0 0 0 0 0 0 0.003 0.003 0.002 0.003 0.003 0.002 0.002 0.002 0.001 0.002 0.002 0.001 0.001 0.001 0.001 0.001 0.001 0 0 0 0.001 0.002 0.001 0.001 0 0 0 0 0 0 0 0 0.002 0.001 0.002 0.001 0.002 0.003 0.002 0.001 0.001 0.001 0.001 0.001 0 0 0.001 0 0 0 0 0 0 0 0 0 0 0 0 0 0 0 0 0 0 0 0 0.001 0.001 0.002 0.001 0.001 0.001 0.001 0.001 0 0 0 0 0 0 0 0 0 0 0 0 0 0 0 0 0 0 0 0 0 0.001 0.003 0.003 0.003 0.075 0.004 0.009 0.001 
0.006 0.003 0.003 0.003 0 0.002 0.228 0.093 0 0.18 0.123 0.16 0.271 0.311 0.166 0.215 0.364 1 0.505 0.293 0.644 0.352 0.264 0.017 0.031 0.03 0.032 0.032 0.043 0.028 0.027 0.02 0.049 0.031 0.018 0.027 0.027 0.017 0.016 0.018 0.012 0.011 0.012 0.011 0.009 0.008 0.007 0.006 0 0 0 0 0 0 0 0 0 0 0.001 0.001 0.005 0.005 0.005 0.005 0.003 0.003 0 0.001 0.002 0.001 0.004 0.005 0.003 0.001 0.008 0.007 0.006 0.01 0.014 0.005 0.009 0.024 0.014 0.005 0.017 0.028 0.023 0.032 0.026 0.024 0.009 0.006 0.003 0.005 0.005 0.004 0.005 0.001 0 0 0 0 0.004 0.002 0.002 0 0.002 0.006 0.029 0.032 0.032 0.008 0.001 0.003 0.003 0.006 0.005 0.006 0.006 0.006 0.003 0.003 0.004 0.004 0.004 0.004 0.003 0.004 0.005 0.006 0.005 0.005 0.004 0.004 0.004 0.008 0.011 0.031 0.009 0.003 0.006 0.005 0.004 0.005 0.006 0.006 0.006 0.002 0.006 0.005 0 0.003 0.003 0.004 0.001 0.002 0.008 0.012 0.01 0.009 0.008 0.003 0.002 0 0.003 0 0.003 0.004 0.01 0.006 0.001 0.002 0 0.001 0.001 0.002 0.001 0 0.156 0.169 0.064 0.017 0.009 0.011 0.022 0.021 0.025 0.03 0.019 0.018 0.004 0.007 0.018 0.006 0.006 0.061 0.061 0.003 0.003 0.003 0.002 0.001 0.002 0.002 0.001 0.002 0.003 0.004 0.002 0.005 0.002 0.005 0.006 0.001 0.001 0 0.001 0.001 0.002 0.002 0.001 0.001 0.002 0.001 0.001 0 0.001 0 0.002 0.001 0.001 0.001 0.001 0.001 0.001 0 0 0.002 0.002 0.004 0.004 0.004 0.004 0.006 0.004 0.006 0.005 0.006 0.005 0.003 0.002 0.004 0.002 0.002 0.001 0.002 0 0.001 0.001 0 0 0 0 0 0 0 0 0 0 0 0 0.004 0.005 0.006 0.004 0.005 0.005 0.006 0.004 0.004 0.004 0.003 0.004 0.003 0.003 0.001 0.001 0.002 0.003 0 0.001 0 0 0 0 0 0 0 0 0 0 0 0.001 0 0.002 0.003 0.003 0.004 0.005 0.003 0.003 0.002 0.001 0 0 0 0 0.002 0.001 0.002 0.002 0.002 0.002 0.002 0.001 0.001 0.002 0.003 0.001 0 0.002 0.002 0 0 0 0.032 0.006 0.006 0.006 0 0 0 0 0 0 0 0 0 0 0 0 0 0 0 0 0 0 0 0 0 0 0 0 0 0 0 0.001 0 0 0.001 0.001 0 0 0.001 0.001 0.001 0.001 0.002 0.002 0.002 0.001 0.001 0 0 0.001 0 0 0 0 0.001 0 0 0 0 0 0.002 0.003 0.003 0.003 0.002 0.003 0 0 0 0.001 0 0 0 0 0.001 0.002 0.001 0.001 0.001 0.001 0.001 0 0 0 0 0 0 0 0 0 0 0 0.001 0.002 0.003 0.001 0.002 0.001 0 0 0 0 0 0 0 0 0 0 0 0 0 0 0 0.001 0.001 0.003 0.002 0.003 0.003 0.003 0.002 0.001 0.001 0.001 0.001 0.002 0.001 0.001 0 0 0 0 0.001 0.001 0 0 0 0.001 0.001 0.001 0.001 0.001 0.001 0 0.001 0.001 0.001 0 0.001 0.001 0 0.001 0.001 0 0.001 0.001 0 0.001 0.001 0.002 0.002 0.001 0 0 0 0 0.005 0.005 0.002 0 0 0 0 0.001 0.001 0.002 0.001 0 0 0 0 0 0 0 0 0 0 0 0 0 0 0 0 0 0 0 0 0 0 0 0 0 0 0 0.003 0.004 0.004 0.006 0.004 0.003 0.002 0.002 0.003 0 0 0.001 0.001 0.001 0.001 0.001 0 0.001 0.001 0 0 0 0 0 0.002 0.001 0.002 0.002 0 0 0.001 0.001 0.001 0 0 0.005 0.005 0.001 0.002 0.003 0 0.001 0.001 0.001 0.002 0.002 0.003 0.002 0.001 0.001 0.001 0.002 0.001 0 0.001 0.001 0.001 0 0 0 0 0.001 0 0 0 0 0 0.001 0.002 0.003 0.001 0.001 0.003 0.003 0.002 0.002 0.002 0.002 0.002 0.002 0.001 0 0.001 0.002 0.002 0 0 0 0 0 0 0 0 0 0 0 0.001 0 0 0 0 0 0.001 0.001 0.002 0 0 0 0 0 0 0 0 0 0 0 0 0 0 0 0 0 0 0 0 0 0 0 0 0 0 0 0.003 0.003 0.003 0 0.007 0.001 0.004 0 0.003 0 0.003 0.002 0.002 0 0.001 0.001 0.001 0 0 0.001 0.001 0.001 0.003 0.005 0.005 0.005 0.005 0.007 0.007 0.006 0.008 0.007 0.009 0.008 0.014 0.011 0.011 0.011 0.025 0.01 0.008 0.01 0.023 0.013 0.01 0.009 0.01 0 0 0 0 0 0.001 0 0 0 0 0 0 0.001 0.002 0.001 0.002 0.001 0.002 0 0 0.002 0.001 0.002 0.003 0.003 0.004 0.004 0.005 0.005 0.004 0.006 0.005 0.002 0.008 0.005 0.002 0.005 0.005 0.004 0.005 0.003 0.003 0.001 0.001 0 0.003 0.003 0.003 0.003 0.002 0.001 0.001 0.001 0 0.002 0.001 0.001 0 0 0.002 0.005 0.005 0.005 0.001 0.001 0.002 0.002 0.003 0.003 0.003 0.003 0.003 0.002 0.002 0.003 0.002 0.001 0.002 0.001 0.002 0.003 0.002 0.003 0.002 0.002 0.001 0.001 0.001 0.001 0.004 0.002 0.001 0.002 0.002 0.002 0.001 0.001 0.001 0 0.001 0.002 0.001 0 0 0 0 0.001 0 0 0.002 0.002 0.003 0.001 0.001 0 0 0.003 0.003 0.005 0.006 0.008 0 0 0 0 0 0 0.001 0 0 0.002 0.002 0 0.001 0.002 0.003 0.011 0.009 0.012 0.016 0.02 0.018 0.002 0 0 0 0 0.001 0.001 0 0 0.001 0.001 0 0.001 0.001 0.001 0.001 0.003 0.003 0.003 0.002 0.001 0.001 0.003 0 0 0 0 0 0 0 0 0 0.001 0 0 0 0.001 0.001 0.002 0.001 0.002 0.001 0.001 0 0.001 0.001 0.001 0.001 0 0.002 0.002 0.003 0.003 0.003 0.003 0.002 0 0.001 0.002 0.002 0 0.002 0.002 0 0.001 0.001 0.001 0.001 0 0 0 0.001 0.001 0.001 0.001 0 0 0 0.001 0 0 0.001 0.001 0.003 0.002 0.001 0.002 0.003 0.003 0.003 0.002 0.003 0.003 0.001 0.002 0.001 0.001 0.001 0.002 0 0 0 0 0 0 0 0 0 0 0 0.001 0 0 0 0 0 0 0.002 0.002 0.002 0.002 0.002 0.002 0 0 0 0 0.001 0.001 0 0.001 0.001 0.001 0.001 0 0 0 0 0 0 0.001 0 0 0 0 0.005 0.003 0.003 0.003 0 0.001 0 0.001 0 0.001 0 0 0 0 0 0 0 0 0 0 0 0 0 0 0 0 0 0 0 0 0 0 0 0 0 0 0 0 0.001 0.001 0.001 0.001 0.004 0 0 0 0.004 0.001 0 0 0 0 0 0 0 0 0 0 0 0 0.001 0.001 0.001 0.001 0 0.001 0 0 0 0 0 0 0 0 0 0 0 0 0 0 0 0 0 0 0 0 0 0 0 0 0 0 0 0.002 0.002 0.002 0 0 0 0 0 0 0 0 0 0 0 0 0 0 0 0 0 0.001 0.001 0.002 0.002 0.002 0.003 0.003 0.002 0.001 0.001 0.002 0.001 0.001 0 0.001 0.001 0.002 0.002 0.002 0.002 0.002 0 0 0 0 0 0 0 0 0 0 0 0 0 0 0 0 0 0 0 0 0 0 0 0 0 0 0.002 0.001 0 0 0.002 0.004 0.006 0.007 0.004 0 0 0 0 0 0 0 0 0 0 0 0 0 0 0 0.001 0 0.001 0.002 0.001 0.001 0 0 0 0 0 0 0 0 0 0 0 0 0 0 0 0 0 0.001 0.002 0.003 0.001 0.003 0.003 0 0 0 0 0 0 0 0 0 0 0 0 0 0 0.001 0.001 0 0.001 0.001 0.001 0 0.001 0 0 0 0 0.002 0.002 0 0.002 0.002 0.002 0.003 0.002 0.002 0.002 0.003 0.002 0.002 0.001 0 0.002 0.002 0.001 0 0 0.001 0.001 0.001 0 0 0 0 0 0 0 0 0 0.002 0.003 0.002 0 0 0.002 0.003 0.001 0.001 0.001 0 0 0 0.001 0 0 0 0.001 0 0 0 0 0 0 0 0 0 0 0 0 0 0 0 0 0 0 0 0.001 0 0.001 0.001 0.001 0.001 0.001 0 0 0 0 0 0 0 0 0 0 0 0 0 0 0 0 0 0 0 0 0 0.003 0.003 0.003 0.032 0 0.005 0 
0.004 0.001 0.001 0.001 0 0 0.051 0.025 0 0.046 0.041 0.05 0.065 0.082 0.059 0.074 0.096 0.281 1 0.101 0.185 0.1 0.087 0.003 0.009 0.008 0.009 0.009 0.014 0.01 0.009 0.008 0.017 0.011 0.009 0.008 0.01 0.004 0.005 0.009 0.004 0.004 0.003 0.006 0.002 0.004 0.003 0.005 0 0 0 0 0 0 0 0 0 0 0.003 0.003 0.003 0.003 0.004 0.003 0.003 0.004 0.002 0.003 0.004 0.002 0.003 0.004 0.001 0.001 0.003 0.003 0.001 0.005 0.006 0.004 0.004 0.01 0.007 0.004 0.006 0.008 0.006 0.008 0.008 0.005 0.002 0.002 0.002 0.003 0.003 0.001 0.002 0.002 0 0 0 0 0.004 0.004 0.002 0.001 0.003 0.004 0.006 0.009 0.009 0.002 0 0.002 0.002 0.004 0.004 0.004 0.004 0.004 0.004 0.003 0.002 0.003 0.003 0.003 0.002 0.002 0.002 0.003 0.004 0.004 0.004 0.003 0.001 0 0.001 0.009 0.003 0.001 0.002 0.002 0.003 0.005 0.005 0.005 0.003 0.002 0.004 0.002 0 0 0 0 0 0 0.001 0.005 0.005 0.004 0.003 0.001 0 0 0.003 0.002 0.001 0.001 0.002 0.001 0.001 0 0 0.001 0.001 0.001 0 0 0.048 0.049 0.015 0.004 0.001 0.001 0.005 0.002 0.002 0.007 0.008 0.006 0 0.003 0.003 0.001 0.001 0.014 0.02 0 0 0.001 0.001 0.001 0.001 0.001 0.001 0.001 0.001 0.001 0.002 0.003 0.001 0.002 0.002 0.001 0.001 0.001 0.002 0.002 0.001 0.002 0.001 0 0 0 0.001 0.001 0 0 0.001 0.001 0.001 0.001 0.001 0 0.002 0.001 0.001 0.001 0 0.001 0.001 0 0.001 0.003 0.002 0.004 0.003 0.001 0.001 0.004 0.002 0.001 0.001 0 0.001 0.001 0 0.001 0 0 0 0.001 0.001 0 0 0 0 0 0 0 0 0.003 0.003 0.003 0.002 0.003 0.004 0.004 0.001 0.001 0.001 0.001 0.001 0.001 0 0 0.001 0.001 0 0 0 0 0 0 0 0 0 0 0 0 0 0 0 0 0 0 0 0.003 0.004 0 0.002 0.002 0.001 0 0 0 0 0.001 0 0 0.001 0.001 0 0 0.001 0.001 0 0 0.001 0.001 0 0 0 0 0 0.009 0.004 0.004 0.004 0 0 0 0 0 0 0 0 0 0 0 0 0 0 0 0 0 0 0 0 0 0 0 0 0 0 0 0 0 0 0 0 0 0 0 0 0 0.001 0.001 0.001 0.001 0.001 0.001 0 0.001 0.001 0 0.001 0.001 0 0.001 0.001 0 0 0.001 0.001 0.001 0 0 0 0 0.001 0.001 0.001 0.001 0.001 0.001 0.001 0 0 0.001 0.001 0 0 0.001 0.001 0 0 0 0 0 0 0 0 0 0 0 0 0 0.001 0.001 0.001 0.001 0 0 0 0 0 0 0 0 0 0 0 0 0 0 0 0 0.001 0.001 0.001 0.001 0.001 0.001 0.001 0.002 0.002 0.001 0.001 0.001 0.001 0 0.001 0.001 0 0 0 0.001 0.001 0 0 0 0 0 0 0 0 0 0 0 0 0 0 0 0 0 0 0 0 0 0 0 0 0 0 0.001 0.001 0 0 0 0 0.002 0.002 0.001 0 0 0 0 0 0 0 0 0 0 0 0 0 0 0 0 0 0 0 0 0 0 0 0 0 0 0 0 0.001 0.001 0.001 0.001 0 0 0 0 0 0 0 0 0.001 0.001 0 0.001 0.001 0.001 0.001 0 0 0 0 0 0 0 0 0 0 0 0 0.001 0 0 0 0 0 0 0 0 0 0 0 0 0.001 0.001 0.001 0 0.001 0 0 0.001 0 0 0 0.001 0.001 0.002 0.002 0.001 0 0 0 0 0.001 0.001 0.001 0.001 0.001 0.001 0.001 0.001 0 0 0.001 0.001 0.001 0 0 0.001 0.001 0.001 0 0 0.001 0.001 0.001 0 0.001 0.001 0.001 0.001 0 0 0 0 0 0 0 0 0 0 0 0 0 0 0 0 0 0 0 0 0 0 0 0 0 0 0 0 0 0 0 0 0 0 0 0 0 0 0 0 0 0 0 0 0 0 0 0.001 0.001 0.001 0 0.002 0 0.001 0 0.001 0 0 0 0 0 0 0 0 0 0 0 0 0 0.002 0.002 0.002 0.002 0.002 0.001 0.001 0.001 0.004 0.001 0.001 0.007 0.006 0.004 0.006 0.006 0.008 0.006 0.005 0.005 0.004 0.002 0.004 0.002 0.003 0.001 0 0 0 0 0.001 0.001 0 0 0 0.001 0.001 0.001 0.001 0.001 0.001 0.001 0.001 0 0.001 0.001 0.001 0 0.001 0 0 0.001 0.001 0 0.001 0.002 0.002 0 0.001 0.002 0.002 0.002 0.002 0.002 0.002 0.001 0.002 0 0 0 0.001 0.001 0.001 0 0 0 0 0 0 0.001 0 0 0 0 0.002 0.002 0.002 0.002 0.001 0 0.001 0.001 0.001 0.001 0.001 0.001 0.001 0.001 0.001 0.001 0.001 0.001 0.001 0 0.001 0.001 0.001 0.001 0.001 0.001 0.001 0 0 0 0.001 0 0.001 0.001 0 0 0 0.001 0.001 0.001 0.001 0.001 0.001 0 0 0 0 0 0 0 0 0 0 0.001 0.001 0 0 0.001 0.001 0 0 0.002 0 0 0 0 0 0 0 0 0 0 0 0 0 0.002 0.002 0.005 0.005 0.005 0.007 0.012 0.01 0.003 0 0 0 0 0 0 0.001 0.001 0.001 0 0 0 0 0 0 0 0.001 0.001 0.001 0 0.001 0.001 0.001 0 0.001 0.001 0 0 0 0 0 0 0 0 0 0 0 0 0 0 0 0 0 0 0 0 0 0 0.001 0.001 0 0.001 0.001 0.001 0.001 0.001 0.001 0.001 0.001 0.001 0.001 0.001 0.001 0.001 0.001 0 0 0 0 0 0 0 0 0.001 0.001 0 0.001 0 0 0 0.001 0.001 0.001 0.001 0.001 0.001 0.001 0.001 0 0 0.001 0 0 0 0 0 0 0 0 0 0 0 0 0 0 0 0 0 0 0 0 0 0 0 0 0.001 0.001 0.001 0 0 0 0 0 0 0 0 0 0 0 0 0 0 0 0 0 0 0 0 0 0 0 0 0 0 0.002 0.001 0.001 0.001 0 0 0 0 0 0 0 0 0 0 0 0 0 0 0 0 0 0 0 0 0 0 0 0 0 0 0 0 0 0 0 0 0 0 0 0 0 0 0 0 0 0 0 0 0 0 0 0 0 0 0 0 0 0 0.001 0.001 0.001 0.001 0.001 0.001 0.001 0 0 0 0.001 0.001 0.001 0.001 0 0 0.001 0 0 0.001 0.001 0 0 0 0.001 0 0.001 0.001 0.001 0 0 0 0 0 0 0.001 0.001 0 0.001 0 0 0 0 0 0 0 0 0 0 0 0 0 0 0 0 0.001 0.001 0.001 0.001 0.001 0.001 0.001 0.001 0.001 0.001 0 0 0 0 0.001 0.001 0 0 0 0.001 0 0 0 0 0 0 0 0 0 0 0 0 0 0 0 0 0 0 0 0 0 0 0 0 0.001 0.001 0.001 0 0 0 0 0 0 0.001 0.001 0 0 0 0 0 0.001 0.001 0.001 0 0 0 0 0 0 0.001 0.001 0 0 0 0.001 0 0 0 0 0 0 0 0 0 0.001 0.001 0.001 0 0 0 0.001 0.001 0.001 0.001 0.001 0.001 0.001 0 0 0.001 0.001 0 0 0.001 0 0 0 0 0 0 0 0 0 0 0 0 0 0 0 0 0 0 0 0 0 0 0.001 0.001 0.001 0.001 0.001 0.001 0.001 0.001 0.001 0.001 0.001 0.001 0.001 0.001 0.001 0 0.001 0 0 0 0 0 0.001 0.001 0.001 0.001 0.001 0.001 0.001 0 0 0 0 0 0.001 0.001 0 0.001 0.001 0.001 0.001 0.001 0.001 0.001 0.001 0 0 0 0.001 0.001 0 0 0 0 0 0 0 0 0 0 0 0 0 0 0 0 0 0 0 0.001 0 0 0 0 0 0 0 0 0 0 0 0 0 0 0 0 0 0 0 0 0 0 0 0 0 0 0 0.001 0.001 0.001 0.009 0 0.002 0 
0.01 0.006 0.003 0.003 0 0.002 0.234 0.093 0 0.183 0.152 0.235 0.273 0.176 0.202 0.41 0.405 0.32 0.172 1 0.409 0.532 0.575 0.023 0.043 0.039 0.043 0.043 0.054 0.041 0.038 0.039 0.061 0.044 0.017 0.024 0.031 0.021 0.015 0.018 0.01 0.009 0.011 0.012 0.01 0.006 0.006 0.004 0 0.001 0 0 0 0 0.001 0 0 0 0.006 0.006 0.008 0.008 0.007 0.007 0.008 0.008 0.003 0.006 0.006 0.001 0.006 0.013 0.008 0.005 0.016 0.015 0.009 0.015 0.016 0.014 0.016 0.033 0.025 0.017 0.016 0.037 0.025 0.046 0.029 0.029 0.009 0.008 0.006 0.011 0.01 0.006 0.011 0.003 0.001 0 0 0 0.011 0.008 0.008 0.006 0.007 0.013 0.034 0.043 0.043 0.013 0.001 0.003 0.004 0.011 0.013 0.011 0.011 0.011 0.007 0.009 0.009 0.003 0.005 0.007 0.002 0.008 0.009 0.009 0.007 0.007 0.008 0.007 0.004 0.006 0.015 0.043 0.019 0.014 0.019 0.016 0.014 0.014 0.014 0.015 0.01 0.012 0.014 0.008 0 0.007 0.008 0.01 0.001 0.003 0.014 0.023 0.018 0.015 0.009 0.003 0.001 0 0.006 0.004 0.003 0.003 0.005 0.001 0.001 0 0 0.003 0.003 0.006 0.004 0 0.088 0.097 0.038 0.006 0.007 0.009 0.024 0.021 0.027 0.041 0.032 0.025 0.011 0.005 0.011 0.001 0.001 0.031 0.037 0.001 0.002 0.006 0.003 0.002 0.001 0.003 0.003 0.003 0.005 0.009 0.006 0.01 0.005 0.008 0.006 0.003 0.001 0 0.003 0.002 0.001 0.002 0.002 0.002 0 0.001 0.001 0.001 0.001 0.002 0.005 0.002 0.002 0.002 0.001 0 0.002 0 0 0.001 0 0.007 0.006 0.003 0.01 0.01 0.009 0.009 0.009 0.008 0.01 0.009 0.007 0.008 0.009 0.005 0.005 0.005 0.003 0.002 0 0.002 0.003 0.004 0.003 0.002 0.002 0.001 0.001 0.001 0.001 0 0 0.004 0.008 0.011 0.007 0.008 0.01 0.011 0.008 0.008 0.008 0.006 0.006 0.007 0.006 0.005 0.001 0.005 0.006 0 0.001 0.001 0.001 0 0 0 0 0 0 0 0.002 0.001 0.004 0.004 0.005 0.007 0.01 0.008 0.01 0.003 0.002 0.001 0.001 0.001 0.001 0.001 0 0.005 0.002 0.003 0.002 0.002 0.001 0 0 0 0 0 0.001 0 0 0 0 0 0 0.043 0.011 0.011 0.011 0 0 0 0 0 0 0 0.001 0 0 0 0 0 0 0 0 0 0 0 0 0.001 0.001 0.001 0.001 0.001 0.001 0.001 0 0.001 0.002 0 0 0 0 0 0.001 0.002 0.001 0.002 0 0.001 0.001 0.002 0 0.003 0.003 0 0 0 0 0.003 0.001 0 0 0 0.001 0.003 0.004 0.002 0.004 0.002 0.004 0.003 0.001 0.002 0.003 0.003 0.003 0.001 0 0.004 0.003 0 0.002 0.004 0.001 0 0.002 0.002 0.001 0.002 0.001 0.001 0.001 0 0 0.001 0.001 0.002 0.005 0.006 0.006 0.003 0.001 0 0 0 0 0 0 0 0 0 0 0.001 0.001 0.001 0.001 0 0.002 0.002 0.006 0.006 0.005 0.006 0.006 0.004 0.005 0.005 0.002 0.003 0.006 0.004 0.005 0.003 0.004 0.003 0.003 0.004 0.001 0 0.001 0.001 0 0 0 0 0 0 0 0 0 0 0 0 0.002 0 0 0 0.001 0 0 0.001 0.001 0.003 0.003 0.002 0.001 0 0 0.002 0.001 0.003 0.003 0.003 0 0 0.001 0.001 0.001 0.001 0.002 0.002 0 0 0 0 0 0.001 0 0 0 0 0.002 0.002 0.002 0 0 0 0 0 0 0 0.001 0.002 0.001 0.001 0.001 0.001 0.001 0.004 0.004 0.006 0.008 0.006 0.004 0.005 0.004 0.004 0.001 0 0.001 0.001 0 0 0 0 0 0 0 0 0.001 0 0 0.005 0.002 0.004 0.003 0.002 0.002 0.002 0.001 0 0 0 0.01 0.009 0.006 0.005 0.007 0.002 0.005 0.003 0.005 0.006 0.004 0.005 0.007 0.003 0.005 0.006 0.007 0.005 0.001 0 0.001 0.004 0.002 0.002 0.002 0.001 0.001 0.001 0.001 0.001 0.001 0 0.004 0.005 0.006 0.005 0.003 0.005 0.006 0.004 0.004 0.004 0.005 0.004 0.004 0.002 0.003 0 0.003 0.002 0 0 0 0 0 0 0 0 0 0 0 0 0 0 0 0 0.001 0.001 0.002 0.002 0 0.001 0 0 0 0 0 0 0.001 0.001 0.001 0.001 0.001 0.001 0 0 0 0 0 0 0 0 0 0 0 0 0.001 0.006 0.006 0.006 0 0.011 0.003 0.006 0 0.005 0.004 0.005 0.003 0.001 0.002 0.002 0.002 0 0 0.002 0 0 0.001 0.006 0.007 0.007 0.007 0.007 0.007 0.005 0.006 0.008 0.008 0.007 0.006 0.014 0.013 0.017 0.016 0.031 0.02 0.017 0.019 0.027 0.014 0.014 0.014 0.014 0.001 0.001 0 0 0 0.001 0.001 0 0 0 0.002 0.002 0.002 0.003 0.003 0.003 0.002 0.003 0 0.003 0.003 0.001 0.003 0.002 0.003 0.003 0.003 0.002 0.003 0.003 0.004 0.001 0.003 0.005 0.006 0.003 0.003 0.007 0.005 0.007 0.006 0.003 0 0 0.001 0.002 0.003 0.001 0.003 0 0 0 0 0 0.001 0.001 0.001 0.001 0.001 0.001 0.004 0.007 0.007 0.003 0 0.002 0.002 0.003 0.003 0.003 0.003 0.003 0.003 0.003 0.003 0.002 0.003 0.003 0.002 0.003 0.003 0.003 0.003 0.003 0.002 0 0 0 0.002 0.007 0.003 0.001 0.002 0.002 0.002 0.001 0.002 0.001 0.001 0.001 0.001 0.001 0 0.002 0.002 0.003 0 0.001 0.002 0.002 0.001 0.002 0.001 0.001 0 0 0.004 0.009 0.006 0.007 0.014 0 0 0 0.001 0.002 0.002 0.002 0.002 0 0.001 0.001 0 0 0.004 0.004 0.009 0.009 0.011 0.016 0.022 0.02 0.003 0.001 0.001 0.001 0.001 0.001 0.001 0.001 0.002 0.001 0.001 0.001 0 0 0 0 0.001 0.003 0.003 0.003 0.002 0.002 0.003 0 0 0 0.001 0 0 0 0 0 0 0 0 0 0 0 0.002 0 0.001 0 0 0 0 0 0 0 0 0.003 0.003 0.002 0.002 0.003 0.003 0.002 0.001 0.001 0.002 0.001 0.001 0.002 0.002 0 0.001 0.001 0.001 0.001 0.001 0.001 0.002 0.001 0 0 0 0 0 0 0 0 0 0.001 0.002 0.003 0.002 0.002 0.003 0.003 0.001 0.002 0.002 0.002 0.002 0.002 0.002 0 0 0.002 0.003 0 0 0 0 0 0 0 0 0 0 0 0 0 0.001 0 0.001 0.001 0.002 0.003 0.003 0.001 0.001 0.001 0.001 0 0 0 0 0.001 0.001 0.001 0 0 0 0 0 0 0 0 0 0 0 0 0 0 0 0.007 0.003 0.003 0.003 0 0 0 0 0 0 0 0 0 0 0 0 0 0 0 0 0 0 0 0 0 0 0 0 0 0 0 0 0 0 0.001 0.001 0.001 0.002 0.002 0.002 0.002 0.003 0.004 0.002 0.001 0.002 0.004 0.001 0.001 0.001 0 0 0 0 0.001 0.001 0 0 0 0.001 0.001 0.002 0.002 0.002 0.002 0.002 0.001 0.001 0.001 0 0.001 0 0 0 0.002 0 0 0.001 0.001 0 0 0 0.001 0 0 0 0 0 0 0 0 0 0 0.002 0.003 0.003 0.001 0 0 0 0 0 0 0 0 0 0 0 0 0 0 0 0 0.001 0.001 0.003 0.004 0.003 0.003 0.003 0.002 0.002 0.001 0.001 0.001 0.001 0.001 0.001 0.001 0.003 0.004 0.003 0.002 0.001 0.001 0 0 0 0 0 0 0 0 0 0 0 0 0 0 0 0 0 0 0 0 0 0 0.001 0.001 0.001 0.001 0 0 0 0.004 0.002 0.01 0.01 0.008 0 0 0 0 0 0 0 0 0 0 0 0 0 0.001 0.001 0.001 0.001 0.001 0 0.002 0.001 0 0 0 0 0 0 0 0.001 0.001 0.001 0.001 0.002 0.002 0.002 0.002 0.002 0.002 0.003 0.002 0.002 0.002 0.002 0.002 0.002 0 0 0.001 0.001 0 0.001 0.001 0 0 0 0 0 0 0.001 0.001 0.001 0.001 0.001 0.001 0.001 0.001 0.001 0.001 0.002 0.001 0.002 0.002 0.002 0.001 0.002 0.001 0.003 0.001 0.001 0.002 0.002 0.002 0.003 0.002 0.001 0.002 0.003 0.001 0.001 0 0 0 0 0 0 0 0 0 0 0 0 0 0.002 0 0.003 0.002 0.001 0.001 0.003 0.002 0.002 0.002 0.002 0.001 0.001 0.002 0.001 0 0 0.002 0 0 0 0 0 0 0 0 0 0 0 0 0 0 0 0 0.001 0.001 0.001 0.002 0.001 0.002 0.002 0.001 0.001 0 0 0 0.002 0.001 0.001 0.002 0.001 0.001 0.001 0.001 0.001 0.001 0 0 0.001 0.001 0 0 0 0 0 0.003 0.003 0.003 0.043 0.001 0.007 0 
0.006 0.001 0.004 0.003 0 0.002 0.194 0.071 0 0.151 0.115 0.156 0.223 0.218 0.162 0.226 0.311 0.662 0.343 0.387 1 0.512 0.367 0.019 0.034 0.033 0.034 0.034 0.04 0.024 0.025 0.024 0.046 0.032 0.017 0.022 0.029 0.021 0.014 0.019 0.012 0.011 0.01 0.011 0.008 0.009 0.009 0.007 0 0.001 0 0.001 0.001 0.001 0.001 0 0 0 0 0.003 0.005 0.006 0.005 0.006 0.006 0.006 0.002 0.002 0.001 0.001 0.004 0.004 0.006 0.006 0.01 0.011 0.01 0.015 0.014 0.012 0.01 0.027 0.023 0.015 0.015 0.024 0.022 0.035 0.028 0.027 0.012 0.011 0.006 0.008 0.005 0.007 0.007 0.001 0 0 0 0 0.008 0.009 0.005 0.002 0.012 0.013 0.027 0.034 0.034 0.011 0.002 0.001 0.002 0.006 0.006 0.006 0.006 0.006 0.003 0.002 0.002 0.003 0.001 0.001 0.001 0.002 0.004 0.006 0.005 0.005 0.003 0 0 0.006 0.01 0.03 0.007 0.004 0.006 0.003 0.006 0.008 0.011 0.009 0.003 0.002 0.008 0.006 0 0.002 0.004 0.006 0 0 0.006 0.01 0.009 0.008 0.004 0.001 0 0 0.005 0.004 0 0 0.007 0.006 0.002 0.001 0 0.001 0.001 0.002 0.001 0 0.101 0.112 0.041 0.018 0.009 0.009 0.016 0.015 0.019 0.029 0.022 0.021 0.005 0.006 0.011 0.004 0.004 0.041 0.053 0 0 0 0 0 0 0 0 0 0.003 0.003 0.003 0.003 0.002 0.002 0.006 0 0 0 0 0 0 0 0 0 0 0 0 0 0 0 0.001 0.001 0.001 0 0 0 0 0 0 0 0 0.003 0.003 0.002 0.003 0.003 0.003 0.005 0.005 0.004 0.003 0.001 0.002 0.003 0 0.001 0.002 0.003 0.002 0.001 0.001 0.001 0.001 0.002 0.002 0 0 0 0 0 0 0 0 0.005 0.004 0.005 0.005 0.002 0.003 0.006 0.001 0.006 0.006 0.003 0.003 0.004 0.001 0.001 0.001 0.001 0 0 0.001 0 0 0 0 0 0 0 0 0 0 0 0.003 0.001 0.002 0.002 0.002 0.004 0.005 0.002 0.002 0.002 0.001 0 0 0 0 0 0 0 0 0 0 0 0 0 0 0 0 0 0 0 0 0 0 0.034 0.006 0.006 0.006 0 0 0 0 0 0 0 0 0 0 0 0 0 0 0 0 0 0 0 0 0 0 0 0 0 0 0 0 0 0 0 0.001 0.001 0.001 0 0.001 0 0 0 0 0 0 0 0 0.001 0.001 0 0 0 0 0.002 0.002 0 0 0 0 0 0.001 0.001 0.001 0 0.001 0 0 0.001 0.001 0.001 0.001 0.001 0 0.001 0.001 0.001 0.001 0.001 0.001 0.001 0 0 0 0 0 0 0 0 0 0 0 0 0.001 0.001 0.001 0 0 0 0 0 0 0 0 0 0 0 0 0 0 0 0 0 0 0 0.001 0.001 0.001 0.001 0.001 0.001 0.002 0 0.001 0.003 0.003 0.002 0.002 0 0 0 0 0 0 0 0 0 0 0 0 0 0 0 0 0 0 0 0 0 0 0 0 0 0 0 0 0 0 0 0 0 0 0 0 0 0 0.006 0.006 0 0 0 0 0 0 0 0 0 0 0 0 0 0 0 0 0 0 0 0.001 0.001 0.001 0.001 0 0 0 0 0 0 0 0 0 0 0 0 0.001 0.001 0.001 0.001 0.001 0 0.002 0.002 0.002 0 0.001 0.001 0.001 0.001 0.001 0.001 0.001 0 0.001 0.002 0.001 0.001 0.001 0.001 0.002 0.002 0.002 0.001 0.001 0.001 0.001 0.001 0.001 0.001 0.001 0 0.001 0.001 0.001 0.001 0.001 0 0.001 0.001 0.001 0.001 0.001 0.001 0.001 0.001 0.001 0.001 0.001 0.001 0.001 0 0 0 0 0 0.001 0.001 0.001 0.001 0.001 0.001 0.001 0 0.001 0.001 0.001 0 0 0 0.001 0 0 0 0 0 0 0 0 0 0 0 0 0 0 0 0 0 0 0 0 0 0 0 0 0 0 0 0 0 0 0 0 0 0 0 0 0 0 0 0.001 0.001 0 0.001 0.001 0.001 0.002 0 0 0.001 0.002 0.001 0 0.001 0.001 0 0 0 0 0.001 0.001 0.001 0 0.009 0 0.006 0 0.003 0.001 0.001 0 0 0 0.001 0 0 0 0.001 0 0 0.001 0.003 0.006 0.006 0.006 0.006 0.007 0.005 0.006 0.007 0.006 0.008 0.006 0.014 0.013 0.011 0.011 0.025 0.01 0.009 0.017 0.021 0.011 0.008 0.01 0.008 0.001 0.001 0 0 0 0 0.001 0.001 0 0 0.002 0.002 0.002 0.001 0.001 0.001 0.002 0.002 0.001 0.002 0.002 0.001 0.001 0.002 0.002 0.001 0.002 0.002 0.002 0.003 0.002 0.002 0.002 0.006 0.005 0.002 0.007 0.007 0.007 0.006 0.006 0.005 0.001 0 0 0.003 0.003 0.002 0 0 0 0 0 0 0.002 0.001 0.001 0.001 0.001 0.002 0.006 0.006 0.006 0.002 0 0.002 0.002 0.004 0.003 0.004 0.004 0.004 0.003 0.003 0.004 0.001 0.002 0.002 0.001 0.003 0.002 0.002 0.003 0.003 0.003 0.004 0.002 0 0 0.006 0.001 0.001 0.002 0.002 0 0 0.001 0.001 0 0.001 0.001 0.001 0 0 0 0 0 0 0 0.002 0.003 0.003 0.005 0.002 0 0 0.003 0.008 0.002 0.004 0.01 0 0 0.001 0.001 0.001 0.002 0.003 0.001 0 0 0 0 0.001 0.001 0.003 0.011 0.006 0.014 0.015 0.024 0.021 0.005 0 0 0 0 0 0 0.001 0.001 0.001 0.001 0.001 0.002 0.002 0.002 0.001 0.001 0.003 0.003 0.002 0.002 0.001 0.003 0.001 0.001 0 0 0 0 0.001 0.001 0 0 0 0.001 0.001 0 0 0.002 0.002 0.002 0.001 0.002 0.001 0.002 0.002 0.002 0.002 0.001 0.003 0.003 0.002 0.003 0.004 0.003 0.003 0.004 0.004 0.004 0.002 0.002 0.003 0.002 0.003 0.003 0.003 0.002 0 0 0 0.001 0.002 0.002 0.001 0.001 0 0.001 0.001 0 0 0 0.003 0.003 0.003 0.002 0.002 0.003 0.004 0.003 0.002 0.003 0.003 0.001 0.003 0.003 0.002 0.002 0.003 0.003 0 0 0 0 0 0 0 0 0 0 0 0 0 0 0 0 0 0 0.001 0 0 0 0 0 0 0 0 0 0.001 0.001 0.001 0.001 0.001 0.001 0 0.001 0 0 0 0 0 0 0 0 0 0 0.006 0.004 0.004 0.004 0 0.001 0.001 0.001 0 0.001 0.001 0.001 0.001 0.001 0.001 0.001 0.001 0 0 0 0 0 0 0 0 0 0 0 0 0 0 0.001 0.001 0 0 0.001 0.001 0.001 0.001 0.001 0.001 0.001 0.002 0.001 0.001 0.002 0.002 0.001 0 0 0 0 0 0 0.001 0.001 0 0 0 0.001 0.002 0.002 0.002 0.002 0.002 0.003 0 0.001 0 0.001 0.001 0 0 0.001 0.001 0.001 0 0 0 0 0 0 0 0 0 0 0 0 0 0 0 0 0 0.003 0.003 0.002 0.003 0.001 0.001 0 0 0 0 0 0 0 0 0 0 0 0 0 0 0.001 0.001 0.003 0.002 0.003 0.003 0.003 0.002 0.003 0.003 0.002 0.003 0.003 0.002 0.002 0.002 0.002 0.001 0.001 0 0 0 0 0 0 0 0 0 0 0 0 0 0 0 0 0 0 0 0 0.001 0.001 0 0 0 0.001 0.001 0.001 0.001 0.001 0.001 0 0.001 0.001 0.007 0.006 0.003 0 0 0.001 0 0 0 0 0 0 0 0 0 0 0.001 0.001 0 0.001 0.001 0.001 0.001 0.001 0.001 0 0 0 0 0 0 0 0 0 0 0 0 0 0 0 0 0.003 0.002 0.003 0.002 0.002 0.003 0.002 0.001 0 0 0 0 0 0 0 0 0 0.001 0.001 0.001 0 0.001 0.001 0.001 0 0.001 0.001 0.001 0 0 0 0 0.003 0.003 0.002 0.001 0.003 0.001 0.002 0.003 0.002 0.002 0.001 0.001 0.002 0.002 0.003 0.003 0.003 0.001 0.002 0.002 0.002 0.002 0.003 0.001 0 0 0 0 0 0 0 0 0.002 0.002 0.003 0.001 0.001 0.001 0.003 0.003 0 0 0.002 0.001 0 0 0.001 0 0 0 0 0 0 0 0 0 0 0 0 0 0 0 0 0.001 0.001 0.001 0.003 0.003 0.002 0.003 0.001 0 0 0 0 0 0 0 0 0 0 0 0 0 0.001 0.001 0 0 0 0 0 0 0 0 0 0 0 0.003 0.003 0.003 0.034 0 0.006 0 
0.005 0.003 0 0 0 0 0.098 0.049 0 0.08 0.065 0.086 0.114 0.107 0.101 0.161 0.172 0.25 0.139 0.367 0.347 1 0.572 0.013 0.02 0.017 0.02 0.02 0.027 0.015 0.016 0.014 0.033 0.021 0.012 0.012 0.013 0.006 0.008 0.01 0.003 0.004 0.006 0.005 0.004 0.004 0.005 0.003 0 0 0 0 0 0 0 0 0 0 0.002 0.003 0.004 0.005 0.005 0.005 0.004 0.005 0 0.003 0.002 0 0.003 0.004 0.004 0.002 0.005 0.005 0.009 0.011 0.008 0.008 0.01 0.02 0.013 0.009 0.014 0.015 0.013 0.019 0.011 0.015 0.005 0.002 0.001 0.004 0.005 0.003 0.005 0 0 0 0 0 0.005 0.002 0.002 0.002 0.004 0.006 0.018 0.02 0.02 0.009 0 0.002 0.002 0.005 0.005 0.005 0.005 0.005 0.005 0.003 0.004 0.004 0.003 0.003 0.002 0.004 0.004 0.003 0.002 0.003 0.003 0.004 0.001 0.001 0.004 0.019 0.004 0.003 0.004 0.004 0.004 0.005 0.005 0.004 0.003 0.002 0.005 0.004 0 0.001 0.002 0.001 0.001 0.001 0.001 0.007 0.007 0.007 0.004 0.002 0 0 0.002 0.003 0.003 0.003 0.004 0.003 0.002 0.001 0.001 0.002 0.002 0.001 0.001 0 0.05 0.057 0.023 0.004 0.003 0.003 0.01 0.008 0.01 0.014 0.013 0.01 0.004 0.004 0.009 0.002 0.002 0.028 0.026 0.001 0.001 0.001 0.001 0.001 0 0 0 0 0.001 0.003 0.004 0.004 0.003 0.003 0.003 0.003 0.002 0.002 0.002 0 0 0 0 0 0 0 0 0 0 0.001 0.003 0.001 0.002 0.002 0.001 0 0.001 0.001 0.001 0 0 0.004 0.004 0.004 0.004 0.005 0.003 0.005 0.004 0.004 0.003 0.003 0.001 0.003 0.003 0.002 0.002 0.001 0.001 0 0 0.001 0.001 0.003 0.002 0.002 0.002 0.002 0.002 0.002 0.002 0.001 0 0.003 0.004 0.004 0.003 0.003 0.005 0.005 0.003 0.004 0.004 0.002 0.001 0.003 0.001 0.001 0.001 0.001 0 0 0 0 0 0 0 0 0 0 0.001 0.001 0.001 0.001 0.001 0.001 0.002 0.001 0.001 0.002 0.004 0.002 0.002 0.002 0.001 0 0 0 0 0.001 0.001 0.001 0 0.001 0.001 0 0 0 0.001 0 0 0 0 0 0 0 0 0.02 0.005 0.005 0.005 0 0 0 0 0 0 0 0 0 0 0 0 0 0 0 0 0 0 0 0.001 0.001 0.001 0.001 0.001 0.001 0.001 0.001 0.001 0.001 0.001 0 0.001 0.001 0.001 0.001 0.001 0.001 0.001 0.002 0.001 0.001 0.001 0.002 0.002 0.001 0.001 0 0 0 0 0.001 0.001 0 0 0.003 0.003 0.003 0.003 0.003 0.003 0.002 0.002 0 0.002 0.001 0.001 0.001 0.002 0.001 0 0.002 0.003 0 0 0.002 0.001 0 0.001 0.001 0 0 0.001 0.001 0.001 0.001 0.001 0 0 0.001 0.003 0.003 0.002 0.002 0 0 0 0 0 0 0 0 0 0 0 0.001 0.001 0.001 0.001 0 0.002 0.003 0.003 0.003 0.003 0.003 0.003 0.003 0.003 0.002 0.003 0.002 0.002 0.002 0.003 0.002 0.002 0.002 0.003 0.003 0.001 0 0 0.001 0.001 0 0 0 0 0 0 0 0 0 0 0 0.001 0 0 0 0.001 0 0 0.001 0 0 0 0.002 0.002 0 0 0.002 0.001 0.002 0.003 0.002 0 0 0.001 0.001 0.001 0.001 0.001 0 0 0 0 0 0 0 0 0 0 0 0 0.001 0.001 0 0 0 0 0 0 0 0 0 0.002 0 0 0 0 0 0.001 0.001 0.002 0.001 0.001 0.002 0.001 0.002 0 0 0 0 0 0 0 0 0 0.001 0 0 0 0.001 0.001 0.001 0.001 0.001 0 0.001 0.001 0.001 0 0 0 0 0.003 0.003 0.002 0.003 0.002 0.002 0.003 0.002 0.001 0.002 0.002 0.003 0.003 0.002 0.002 0.003 0.003 0.001 0 0 0 0.001 0.001 0.001 0.001 0 0 0 0 0.001 0 0 0.003 0.003 0.003 0 0.001 0.003 0.003 0 0 0.001 0.001 0.001 0 0 0 0 0 0 0 0 0 0 0 0 0 0 0 0 0 0 0 0 0 0 0.001 0.001 0.001 0.003 0 0.001 0.001 0.001 0 0 0 0 0 0 0 0 0 0 0.001 0.001 0.001 0 0.001 0.001 0.001 0.001 0.001 0 0 0 0.001 0.003 0.003 0.003 0 0.008 0 0.005 0 0.004 0.001 0.002 0 0 0 0 0 0 0 0 0 0 0 0.003 0.006 0.005 0.006 0.006 0.006 0.003 0.005 0.006 0.005 0.004 0.006 0.007 0.008 0.007 0.007 0.011 0.006 0.003 0.007 0.01 0.001 0.001 0.004 0.005 0 0 0 0 0 0 0 0 0 0 0 0 0 0 0 0 0 0 0 0 0 0 0 0 0 0 0 0 0.001 0 0 0 0.001 0.003 0.002 0.001 0.002 0.004 0.002 0.006 0.003 0.003 0.001 0 0 0 0 0 0 0 0 0 0 0 0 0 0 0 0 0 0.005 0.006 0.006 0.002 0 0 0 0 0 0 0 0 0.001 0.001 0.001 0.001 0 0.001 0 0.001 0.001 0 0.001 0.001 0.001 0.001 0 0 0.001 0.006 0.002 0.001 0.001 0.001 0.001 0 0 0 0 0 0 0 0 0 0 0 0 0 0 0.001 0.002 0.002 0.001 0.001 0 0 0.001 0.001 0.001 0.001 0.004 0 0 0 0 0 0 0 0 0 0 0 0 0 0.001 0.003 0.005 0.004 0.005 0.007 0.01 0.009 0.003 0 0 0 0 0 0 0 0 0.001 0.001 0.001 0.001 0.001 0.001 0.001 0.001 0.001 0.001 0.001 0.001 0 0 0 0.001 0.001 0.001 0 0 0 0 0 0 0 0.001 0.001 0.001 0.001 0.001 0.001 0.001 0 0 0 0 0 0 0 0 0.001 0.001 0 0.001 0.001 0.001 0 0 0 0.001 0.001 0.001 0.001 0.001 0.001 0.001 0.001 0 0.001 0 0 0 0 0 0 0 0.001 0 0 0 0 0 0 0 0 0 0 0 0 0.001 0.001 0.001 0.001 0.001 0.001 0.001 0.001 0.001 0 0.001 0 0 0 0 0 0 0 0 0 0 0 0 0 0 0 0 0 0 0 0 0 0 0 0 0 0 0 0 0.001 0 0 0 0 0 0.001 0.001 0.001 0 0 0 0 0 0 0 0 0 0.006 0 0 0 0 0 0 0.001 0 0.001 0 0 0 0 0 0 0 0 0 0 0 0 0 0 0 0 0 0 0 0 0 0 0 0 0 0 0 0 0 0 0 0 0 0 0 0 0 0 0.001 0.001 0 0 0 0 0.001 0 0 0 0 0 0 0 0 0 0 0 0 0 0 0 0 0 0 0 0 0 0 0 0 0 0 0 0 0 0 0 0 0 0 0 0 0 0 0 0 0 0 0 0 0 0 0 0 0 0 0 0 0 0 0 0 0 0 0 0 0 0 0 0 0 0 0.001 0.001 0.001 0.001 0.001 0.001 0.001 0.001 0 0 0 0 0 0 0 0 0 0 0 0 0 0 0 0 0 0 0 0 0 0 0 0 0 0 0 0 0 0 0 0 0 0 0 0 0 0.003 0.002 0 0 0 0 0 0 0 0 0 0 0 0 0 0 0 0 0 0 0 0.001 0.001 0.001 0 0 0 0 0 0 0 0 0 0 0 0 0 0 0 0.001 0.001 0 0 0 0.001 0 0 0.001 0.001 0 0 0 0 0 0 0 0 0 0 0 0 0.001 0.001 0 0 0 0 0 0 0 0 0 0 0.001 0.001 0.001 0.001 0.001 0.001 0 0 0 0.001 0 0 0.001 0.001 0.001 0.001 0.001 0 0 0 0 0 0 0 0 0 0 0 0 0 0 0 0 0 0 0 0 0 0 0 0 0 0 0 0 0 0 0 0 0 0 0 0 0 0 0 0 0 0 0 0 0 0 0 0 0 0 0 0 0 0 0 0 0 0 0 0 0 0 0 0 0 0 0 0.001 0 0 0 0 0 0 0 0 0 0 0 0 0 0 0 0.02 0.001 0.006 0 
0.006 0.002 0.001 0.001 0 0 0.138 0.058 0 0.115 0.103 0.15 0.162 0.139 0.135 0.253 0.266 0.278 0.156 0.592 0.399 0.848 1 0.021 0.032 0.031 0.032 0.032 0.04 0.029 0.027 0.016 0.044 0.029 0.016 0.017 0.021 0.014 0.016 0.017 0.01 0.009 0.011 0.012 0.007 0.007 0.007 0.007 0.001 0.001 0 0 0 0.001 0.001 0.001 0 0 0.001 0.001 0.002 0.003 0.002 0.003 0.001 0.003 0.001 0 0.003 0.002 0.004 0.006 0.005 0.002 0.007 0.006 0.006 0.009 0.014 0.006 0.006 0.023 0.019 0.006 0.011 0.025 0.014 0.031 0.024 0.02 0.003 0.003 0.003 0.006 0.006 0.005 0.004 0 0 0 0 0 0.001 0.002 0.001 0 0 0.003 0.026 0.032 0.032 0.014 0 0.004 0.005 0.006 0.006 0.006 0.006 0.006 0.004 0.003 0.003 0.002 0.003 0.004 0.003 0.003 0.003 0.005 0.007 0.007 0.007 0.007 0.003 0.003 0.006 0.032 0.012 0.006 0.009 0.006 0.007 0.005 0.005 0.005 0.004 0.001 0.004 0.004 0 0.004 0.003 0.006 0.001 0.002 0.008 0.016 0.01 0.01 0.007 0.005 0.004 0.001 0.005 0.004 0.002 0.002 0.005 0.002 0 0.001 0 0.001 0.001 0 0 0 0.06 0.073 0.029 0.005 0.004 0.005 0.014 0.012 0.015 0.019 0.016 0.011 0.002 0.005 0.009 0.002 0.002 0.019 0.026 0 0.001 0 0 0 0 0 0 0.001 0.002 0.004 0.004 0.003 0.001 0.003 0.004 0.003 0.001 0 0.003 0.001 0.001 0 0.001 0 0 0 0 0 0 0 0.001 0.001 0.001 0.001 0.001 0 0.001 0.001 0.001 0 0 0.003 0.003 0.003 0.002 0.003 0.002 0.006 0.003 0.003 0.003 0.003 0.002 0.003 0.003 0.001 0.001 0.002 0.002 0 0 0.001 0.002 0.002 0.001 0.001 0.001 0.001 0.001 0.001 0 0 0 0.003 0.002 0.005 0.001 0.002 0.006 0.005 0.004 0.004 0.005 0.005 0.003 0.003 0.003 0.003 0.002 0.003 0.003 0 0.002 0 0 0 0 0 0 0 0 0 0 0 0.002 0.001 0.002 0.001 0.001 0.004 0.004 0 0.001 0.001 0.001 0 0 0 0 0 0 0 0 0 0 0 0 0 0 0 0.001 0 0 0 0 0 0 0.032 0.006 0.006 0.006 0 0 0 0 0 0 0 0.001 0 0 0 0 0 0 0 0 0 0 0 0.001 0.002 0.002 0.002 0.002 0.002 0.002 0.001 0.001 0.002 0.002 0.001 0.001 0.001 0.001 0.002 0.001 0 0 0.002 0 0 0 0.001 0 0.001 0.001 0 0.001 0.001 0 0.001 0.001 0 0 0 0 0 0 0 0 0 0 0 0 0 0 0 0 0.001 0.001 0.002 0 0.001 0.001 0.002 0.001 0.002 0.002 0.002 0.001 0.001 0.002 0.002 0.002 0.002 0.001 0 0 0 0.001 0.001 0 0 0 0 0 0 0 0 0 0 0 0 0 0.002 0.002 0.002 0.002 0 0.001 0.001 0.002 0.002 0.002 0.002 0.002 0.002 0.003 0.002 0.001 0.001 0.001 0.001 0.002 0.001 0.002 0.002 0.001 0.001 0.001 0.001 0 0 0.002 0 0 0 0 0 0 0 0 0 0 0 0 0 0 0 0 0 0 0 0.001 0.001 0.001 0.001 0.001 0.001 0 0.001 0 0.004 0.004 0 0 0 0.001 0.001 0.001 0.001 0.001 0.001 0 0 0 0 0 0 0 0.001 0.001 0.001 0.002 0.002 0.001 0 0 0 0 0 0 0 0 0 0.001 0.001 0.001 0 0 0 0 0 0.001 0.001 0.001 0.001 0.001 0.001 0 0 0 0 0 0 0 0 0 0 0 0 0 0 0 0.001 0.001 0.001 0.001 0 0 0 0 0 0 0 0.003 0.003 0.001 0.003 0.003 0.002 0.003 0.002 0.003 0.003 0.003 0.002 0.003 0.003 0.002 0.003 0.003 0.002 0.001 0 0 0 0 0 0 0 0 0 0 0 0 0 0.001 0.003 0.001 0.001 0.001 0.001 0.002 0.002 0.002 0.002 0.001 0.001 0.001 0.001 0.001 0 0 0.001 0 0 0 0 0 0 0 0 0 0 0 0 0 0 0 0 0 0 0.001 0 0 0 0 0 0 0 0 0 0.001 0.001 0.001 0 0.001 0.001 0.001 0.001 0.001 0 0 0 0 0 0 0 0 0 0.002 0.002 0.002 0.002 0 0.006 0 0.006 0 0.003 0 0.001 0 0 0.001 0.001 0 0 0 0 0 0 0 0.003 0.003 0.003 0.003 0.003 0.003 0.003 0.003 0.004 0.003 0.003 0.008 0.009 0.009 0.009 0.01 0.017 0.01 0.008 0.01 0.014 0.008 0.008 0.006 0.007 0 0 0 0 0 0 0 0 0 0 0.001 0.001 0.001 0.001 0.001 0.001 0.001 0.001 0 0.001 0 0 0.001 0.001 0.001 0.001 0.001 0.001 0.001 0.001 0.001 0 0 0.003 0.001 0 0.003 0.002 0.002 0.003 0.003 0.003 0.002 0.001 0 0.001 0.001 0.001 0.001 0 0 0 0 0 0.001 0.001 0.001 0.001 0 0.001 0.003 0.003 0.003 0 0 0.001 0.001 0.001 0.001 0.001 0.001 0.001 0.001 0.001 0.001 0.001 0 0 0 0.001 0.001 0.001 0.001 0.001 0.001 0.001 0.001 0 0 0.003 0.001 0.001 0.001 0 0 0 0 0 0 0 0 0 0 0 0 0 0 0 0 0.001 0.001 0.001 0.001 0 0 0 0.001 0.003 0 0 0.006 0 0 0 0 0 0 0 0 0 0 0 0 0 0.001 0.002 0.01 0.01 0.01 0.016 0.022 0.019 0.004 0 0 0 0 0 0 0 0 0 0 0 0 0 0 0 0 0.001 0.001 0.001 0.001 0.001 0 0 0 0 0 0 0 0 0 0 0 0 0 0 0 0 0 0 0 0 0 0 0 0 0 0 0 0.001 0.001 0.001 0.001 0.001 0.001 0.001 0.001 0.001 0.001 0.001 0 0.001 0.001 0 0.001 0.001 0.001 0 0 0 0 0.001 0.001 0 0 0 0 0 0 0 0 0.001 0 0 0 0 0.001 0 0 0 0 0 0 0.001 0 0 0 0 0 0 0 0 0 0 0 0 0 0 0 0 0 0 0 0 0 0 0 0 0.001 0 0.001 0.001 0.001 0 0 0 0 0 0 0 0 0 0 0 0 0 0 0 0 0 0 0 0 0 0 0.003 0.001 0.001 0.001 0 0.002 0 0 0 0 0 0 0 0 0 0 0 0 0 0 0 0 0 0 0 0 0 0 0 0 0 0 0 0 0 0 0.001 0 0.001 0.002 0.002 0.001 0.002 0.001 0.001 0.001 0 0 0 0 0 0 0 0 0 0 0 0 0.001 0.001 0.001 0.001 0.001 0.001 0 0.001 0 0 0 0 0 0 0.001 0 0.001 0.001 0.001 0 0 0 0.001 0 0 0 0 0 0 0 0 0 0 0 0 0.001 0.001 0.001 0.001 0 0 0 0 0 0 0 0 0 0 0 0 0 0 0 0 0 0 0.001 0.001 0.001 0.001 0.001 0 0.001 0.001 0.001 0.001 0.001 0.001 0 0 0.001 0.001 0.001 0.001 0.001 0.001 0 0 0 0 0 0 0 0 0 0 0 0 0 0 0 0 0 0 0 0 0 0 0 0.001 0.001 0.001 0.001 0 0 0.001 0 0.004 0.003 0.002 0 0 0.001 0 0 0 0 0 0 0 0 0 0 0 0 0.001 0 0.001 0.001 0.001 0.001 0 0 0 0 0 0 0 0 0 0 0 0 0 0 0 0 0 0.001 0.001 0.001 0.001 0.001 0 0.001 0 0.001 0.001 0 0 0 0 0 0 0 0 0 0 0 0 0 0 0 0 0 0 0 0 0 0 0.001 0.001 0.001 0.001 0.001 0.001 0.001 0.001 0.001 0.001 0.001 0.001 0.001 0 0 0.001 0 0 0 0 0 0 0.001 0.001 0.001 0.001 0.001 0.001 0.001 0.001 0 0 0 0.001 0.001 0.001 0 0.001 0.001 0.001 0 0 0.001 0.001 0 0 0.001 0.001 0 0 0 0 0 0 0 0 0 0 0 0 0 0 0 0 0 0 0 0 0 0.001 0 0 0 0 0 0 0 0 0 0 0 0 0 0 0 0 0 0 0 0 0 0 0 0 0 0 0 0.001 0.001 0.001 0.032 0.002 0.003 0 
0.105 0.059 0.008 0.006 0 0.002 0.038 0.032 0 0.037 0.048 0.133 0.045 0.021 0.036 0.054 0.04 0.024 0.012 0.021 0.021 0.013 0.012 1 0.465 0.445 0.471 0.471 0.426 0.354 0.377 0.219 0.362 0.37 0.154 0.165 0.167 0.08 0.085 0.091 0.047 0.046 0.061 0.059 0.036 0.036 0.056 0.038 0.013 0.015 0 0.001 0.002 0.013 0.019 0.006 0 0 0.055 0.063 0.076 0.088 0.089 0.092 0.061 0.088 0.025 0.056 0.048 0.032 0.073 0.076 0.069 0.059 0.138 0.132 0.126 0.143 0.216 0.138 0.151 0.32 0.3 0.16 0.205 0.356 0.264 0.457 0.322 0.327 0.103 0.086 0.05 0.105 0.108 0.087 0.088 0.032 0.016 0.006 0 0 0.084 0.076 0.056 0.031 0.072 0.108 0.39 0.471 0.471 0.154 0.033 0.042 0.051 0.114 0.116 0.111 0.112 0.113 0.089 0.075 0.076 0.063 0.058 0.069 0.048 0.069 0.067 0.084 0.096 0.091 0.081 0.067 0.031 0.087 0.146 0.453 0.136 0.064 0.106 0.084 0.086 0.065 0.089 0.077 0.043 0.043 0.073 0.06 0 0.043 0.052 0.092 0.011 0.025 0.106 0.193 0.167 0.139 0.094 0.063 0.028 0.011 0.069 0.023 0.029 0.031 0.051 0.001 0 0.017 0.01 0.022 0.023 0.03 0.018 0 0.012 0.012 0.007 0.004 0.007 0.008 0.024 0.023 0.035 0.044 0.058 0.047 0.016 0 0.001 0 0 0.006 0.006 0.009 0.014 0.042 0.025 0.02 0.019 0.025 0.02 0.023 0.042 0.077 0.067 0.085 0.051 0.066 0.065 0.036 0.009 0.01 0.032 0.014 0.013 0.013 0.009 0.009 0.01 0.009 0.004 0.007 0.015 0.019 0.04 0.016 0.023 0.016 0.014 0.011 0.014 0.01 0.009 0.013 0.007 0.072 0.074 0.067 0.076 0.094 0.067 0.103 0.083 0.071 0.085 0.077 0.058 0.071 0.064 0.042 0.042 0.042 0.02 0.018 0.015 0.018 0.026 0.042 0.025 0.016 0.014 0.014 0.012 0.014 0.009 0 0 0.071 0.071 0.101 0.066 0.054 0.093 0.109 0.076 0.093 0.092 0.075 0.07 0.06 0.046 0.034 0.017 0.04 0.041 0 0.009 0 0 0.001 0.001 0.001 0.001 0.001 0.002 0.003 0.01 0.009 0.028 0.025 0.028 0.046 0.063 0.056 0.096 0.049 0.053 0.038 0.03 0.005 0.003 0.002 0.001 0.027 0.021 0.019 0.02 0.018 0.018 0.017 0.009 0.009 0.011 0.015 0.013 0.005 0.01 0.004 0 0 0 0.471 0.114 0.114 0.114 0 0.003 0 0.001 0 0 0.001 0.003 0 0.001 0.001 0.001 0 0 0 0.001 0 0.001 0.001 0.004 0.01 0.007 0.01 0.01 0.01 0.009 0.009 0.004 0.009 0.012 0.006 0.006 0.006 0.008 0.01 0.009 0.006 0.012 0.019 0.011 0.008 0.013 0.026 0.014 0.004 0.006 0 0.002 0.004 0.005 0.008 0.003 0 0 0.021 0.027 0.04 0.045 0.042 0.045 0.031 0.047 0.017 0.025 0.02 0.016 0.026 0.028 0.016 0.017 0.043 0.037 0.013 0.01 0.023 0.015 0.012 0.012 0.015 0.008 0.009 0.008 0.005 0.009 0.011 0.006 0.001 0.001 0.005 0.044 0.055 0.036 0.031 0.009 0.006 0.004 0 0 0.004 0.003 0.002 0.001 0.003 0.004 0.009 0.01 0.01 0.006 0.001 0.029 0.034 0.061 0.059 0.059 0.061 0.06 0.057 0.064 0.06 0.035 0.038 0.044 0.031 0.051 0.045 0.045 0.047 0.047 0.041 0.029 0.016 0.009 0.014 0.009 0.004 0.003 0.003 0.003 0.001 0 0.003 0.001 0 0 0.004 0.014 0 0.005 0.005 0.006 0.002 0.003 0.011 0.016 0.019 0.021 0.033 0.028 0.011 0 0.035 0.012 0.031 0.033 0.027 0.002 0 0.008 0.003 0.011 0.012 0.018 0.004 0 0.001 0.001 0.003 0.003 0.009 0.003 0.003 0.003 0.004 0.004 0.007 0.006 0.002 0 0 0 0 0 0 0.002 0.006 0.019 0.014 0.009 0.006 0.009 0.014 0.021 0.039 0.075 0.06 0.057 0.045 0.044 0.048 0.028 0.009 0.007 0.032 0.008 0.008 0.009 0.005 0.004 0.006 0.007 0.004 0.011 0.005 0.013 0.04 0.031 0.033 0.025 0.019 0.013 0.018 0.007 0.005 0.006 0 0.081 0.079 0.061 0.055 0.066 0.043 0.058 0.049 0.049 0.059 0.053 0.049 0.065 0.051 0.035 0.056 0.068 0.033 0.01 0.006 0.009 0.019 0.023 0.02 0.012 0.012 0.014 0.007 0.007 0.007 0.002 0 0.042 0.043 0.055 0.032 0.028 0.048 0.059 0.035 0.032 0.033 0.036 0.032 0.022 0.021 0.017 0.006 0.012 0.019 0 0.003 0 0 0 0 0 0 0 0 0.003 0.004 0.002 0.005 0.005 0.009 0.017 0.024 0.026 0.04 0.017 0.024 0.018 0.015 0.002 0.001 0.001 0.001 0.013 0.009 0.005 0.006 0.007 0.009 0.006 0.004 0.004 0.007 0.006 0.006 0.004 0.006 0.003 0 0 0 0.01 0.061 0.061 0.061 0 0.126 0.008 0.026 0 0.013 0.007 0.012 0.01 0.005 0.007 0.008 0.009 0.005 0.004 0.005 0.004 0.004 0.004 0.006 0.013 0.013 0.013 0.013 0.014 0.014 0.011 0.01 0.015 0.013 0.016 0.033 0.026 0.023 0.025 0.052 0.025 0.02 0.024 0.041 0.025 0.018 0.018 0.012 0.001 0.001 0 0 0 0.001 0.001 0 0 0 0.003 0.004 0.006 0.006 0.006 0.006 0.005 0.006 0.002 0.004 0.002 0.003 0.005 0.004 0.002 0.001 0.007 0.005 0.003 0.007 0.008 0.003 0.002 0.012 0.011 0.005 0.007 0.012 0.011 0.013 0.012 0.009 0.005 0.002 0.001 0.007 0.008 0.006 0.004 0.003 0.001 0 0 0 0.003 0.003 0.003 0.001 0.003 0.003 0.012 0.013 0.013 0.003 0.003 0.004 0.006 0.008 0.008 0.006 0.008 0.008 0.008 0.005 0.006 0.005 0.003 0.005 0.004 0.005 0.006 0.003 0.004 0.004 0.004 0.001 0 0.004 0.004 0.013 0.003 0.001 0.003 0.002 0.002 0.003 0.005 0.004 0.002 0.003 0.003 0.003 0 0.001 0.001 0.002 0 0 0.002 0.004 0.004 0.003 0.002 0.002 0.002 0.002 0.004 0.01 0.01 0.01 0.019 0 0 0 0 0.001 0.001 0 0 0 0.002 0.004 0.003 0 0.005 0.007 0.045 0.037 0.052 0.067 0.09 0.089 0.024 0 0 0 0 0 0.001 0 0 0.003 0.001 0.002 0.001 0.001 0.002 0.003 0.006 0.007 0.006 0.007 0.003 0.006 0.006 0.004 0.001 0 0.005 0 0 0 0 0 0 0 0 0.001 0 0.001 0.003 0.002 0.003 0.003 0.003 0.002 0.002 0 0 0.001 0.001 0.007 0.007 0.007 0.006 0.006 0.006 0.007 0.005 0.005 0.005 0.007 0.004 0.005 0.005 0.002 0.003 0.004 0.001 0.001 0.001 0.003 0.004 0.001 0.001 0.001 0 0 0 0 0 0 0 0.007 0.007 0.008 0.002 0.008 0.007 0.008 0.003 0.003 0.003 0.003 0.003 0.001 0.001 0 0 0 0.002 0 0 0 0 0 0 0 0 0 0 0 0 0 0.002 0.002 0.002 0.003 0.004 0.006 0.004 0.002 0.005 0.003 0.003 0.001 0 0 0 0.002 0.002 0.002 0.001 0.001 0.001 0 0 0.001 0.001 0 0 0 0 0 0 0 0 0.013 0.008 0.008 0.008 0 0.01 0 0.002 0 0.002 0.001 0.001 0 0 0 0 0 0 0 0 0 0 0 0.002 0.005 0.005 0.005 0.005 0.004 0.003 0.004 0.003 0.002 0.004 0.005 0.006 0.003 0.003 0.007 0.006 0.004 0.004 0.011 0.005 0.001 0.001 0.009 0.005 0.001 0.001 0 0 0.001 0.001 0.001 0.001 0 0 0.005 0.005 0.005 0.006 0.006 0.006 0.005 0.006 0 0.004 0.003 0.001 0.002 0.004 0.003 0.003 0.005 0.003 0.002 0.003 0.004 0.003 0.003 0.003 0.003 0 0.003 0.003 0.003 0.005 0.002 0.003 0.001 0.001 0.001 0.006 0.008 0.004 0.006 0.001 0.001 0 0 0 0 0 0 0 0 0 0.005 0.005 0.005 0.001 0.001 0.001 0.001 0.008 0.008 0.008 0.008 0.008 0.006 0.006 0.005 0.006 0.004 0.003 0.003 0.005 0.007 0.007 0.005 0.004 0.004 0.001 0 0.001 0.001 0.005 0.001 0.002 0.002 0.002 0.002 0 0.001 0.001 0 0.001 0.001 0.001 0 0 0 0.001 0 0 0.001 0.003 0.003 0.003 0.001 0.002 0.002 0.001 0.005 0.008 0.012 0.012 0.01 0 0 0.001 0 0.001 0.001 0.001 0 0 0 0 0.001 0.001 0.002 0.003 0.006 0.006 0.006 0.009 0.006 0.006 0.003 0 0 0 0 0 0 0.001 0.002 0.002 0.002 0.002 0 0 0.001 0.001 0.003 0.005 0.004 0.006 0.005 0.006 0.005 0.002 0 0 0.003 0.001 0.001 0.001 0.001 0.001 0.001 0.001 0.001 0.001 0 0.002 0.004 0.003 0.003 0.003 0.003 0 0.003 0.001 0.001 0 0 0.008 0.006 0.004 0.005 0.005 0.006 0.007 0.005 0.007 0.004 0.003 0.002 0.004 0.003 0.002 0.002 0.005 0.002 0.001 0 0 0.001 0.001 0 0 0 0 0 0 0 0 0 0.004 0.005 0.006 0.003 0.005 0.004 0.007 0.003 0.004 0.003 0.004 0.003 0.003 0.001 0 0 0.001 0.001 0 0 0 0 0 0 0 0 0 0 0 0 0 0 0 0 0.002 0.003 0.004 0.005 0.002 0.003 0.003 0.001 0 0 0 0 0.002 0.001 0.001 0.001 0 0 0.001 0 0 0.001 0.001 0.001 0.001 0.001 0.001 0 0 0 0.005 0.008 0.008 0.008 0.471 0.01 0.013 0.005 
0.218 0.097 0.01 0.007 0 0.008 0.079 0.059 0 0.085 0.11 0.268 0.094 0.052 0.074 0.106 0.072 0.038 0.019 0.045 0.039 0.027 0.025 0.519 1 0.93 0.969 0.969 0.87 0.729 0.743 0.441 0.748 0.765 0.309 0.333 0.358 0.208 0.186 0.188 0.132 0.117 0.134 0.133 0.086 0.089 0.1 0.065 0.027 0.033 0.004 0.01 0.012 0.022 0.039 0.025 0 0 0.085 0.104 0.161 0.184 0.17 0.18 0.135 0.189 0.056 0.104 0.114 0.083 0.173 0.187 0.15 0.123 0.286 0.239 0.251 0.3 0.41 0.28 0.31 0.645 0.58 0.301 0.43 0.741 0.54 0.944 0.701 0.674 0.236 0.182 0.118 0.215 0.227 0.17 0.154 0.043 0.015 0.002 0 0 0.189 0.166 0.117 0.063 0.159 0.241 0.827 0.969 0.969 0.332 0.039 0.075 0.094 0.237 0.23 0.234 0.236 0.225 0.176 0.152 0.154 0.121 0.11 0.123 0.082 0.139 0.145 0.17 0.188 0.182 0.162 0.137 0.073 0.134 0.246 0.943 0.275 0.146 0.211 0.166 0.164 0.148 0.193 0.174 0.093 0.099 0.162 0.137 0 0.092 0.101 0.151 0.023 0.048 0.186 0.348 0.317 0.284 0.207 0.135 0.064 0.014 0.142 0.047 0.045 0.059 0.096 0.001 0.001 0.06 0.03 0.05 0.054 0.064 0.035 0 0.03 0.03 0.014 0.006 0.013 0.018 0.039 0.034 0.051 0.065 0.117 0.088 0.021 0.001 0.002 0.001 0.001 0.009 0.01 0.02 0.031 0.075 0.051 0.033 0.026 0.033 0.034 0.038 0.068 0.133 0.116 0.149 0.093 0.113 0.137 0.072 0.023 0.022 0.067 0.027 0.024 0.027 0.023 0.021 0.023 0.015 0.015 0.019 0.015 0.027 0.077 0.039 0.053 0.029 0.027 0.016 0.026 0.02 0.018 0.029 0.015 0.128 0.127 0.11 0.146 0.179 0.138 0.204 0.154 0.129 0.165 0.168 0.122 0.13 0.138 0.073 0.092 0.091 0.052 0.036 0.037 0.045 0.063 0.083 0.064 0.037 0.032 0.029 0.026 0.028 0.024 0.008 0 0.148 0.167 0.223 0.137 0.144 0.198 0.229 0.166 0.187 0.179 0.157 0.144 0.125 0.117 0.084 0.043 0.085 0.097 0 0.022 0.002 0.001 0 0 0 0.001 0.001 0.003 0.007 0.02 0.016 0.054 0.049 0.059 0.067 0.101 0.127 0.158 0.073 0.089 0.076 0.057 0.017 0.006 0.005 0.001 0.054 0.043 0.027 0.03 0.027 0.036 0.027 0.019 0.019 0.033 0.028 0.022 0.017 0.023 0.011 0 0 0 0.969 0.238 0.238 0.239 0 0.002 0.006 0.005 0 0.004 0.005 0.008 0.006 0.003 0.004 0.005 0.005 0.004 0.001 0.001 0.003 0.001 0 0.016 0.026 0.024 0.026 0.026 0.025 0.022 0.025 0.012 0.023 0.026 0.012 0.012 0.016 0.011 0.016 0.017 0.013 0.014 0.029 0.021 0.011 0.019 0.037 0.02 0.01 0.013 0 0 0.002 0.01 0.015 0.006 0 0 0.036 0.044 0.054 0.064 0.063 0.062 0.046 0.067 0.019 0.042 0.039 0.018 0.034 0.045 0.022 0.023 0.065 0.055 0.03 0.021 0.03 0.023 0.021 0.024 0.02 0.01 0.02 0.023 0.016 0.026 0.02 0.017 0.01 0.01 0.01 0.078 0.088 0.061 0.054 0.021 0.01 0.006 0.002 0.002 0.01 0.008 0.007 0.004 0.007 0.011 0.021 0.026 0.026 0.013 0.003 0.023 0.032 0.097 0.087 0.095 0.098 0.095 0.079 0.108 0.1 0.059 0.063 0.085 0.049 0.088 0.087 0.069 0.068 0.068 0.053 0.032 0.014 0.009 0.017 0.025 0.009 0.003 0.005 0.003 0.003 0.004 0.01 0.011 0.006 0.007 0.011 0.021 0 0.005 0.006 0.01 0.005 0.003 0.013 0.023 0.024 0.027 0.041 0.039 0.013 0.006 0.052 0.02 0.06 0.062 0.032 0 0 0.014 0.004 0.008 0.01 0.012 0.006 0 0.003 0.003 0.002 0.003 0.011 0.007 0.008 0.004 0.007 0.008 0.009 0.006 0.003 0 0 0 0 0.002 0.002 0.009 0.015 0.036 0.027 0.023 0.028 0.032 0.039 0.044 0.078 0.133 0.099 0.111 0.09 0.079 0.07 0.053 0.021 0.013 0.054 0.022 0.023 0.022 0.014 0.014 0.017 0.015 0.019 0.018 0.017 0.025 0.08 0.041 0.051 0.037 0.028 0.019 0.032 0.019 0.017 0.028 0.013 0.152 0.146 0.097 0.093 0.111 0.085 0.094 0.077 0.065 0.101 0.081 0.074 0.116 0.083 0.062 0.079 0.112 0.045 0.022 0.014 0.023 0.037 0.036 0.025 0.021 0.018 0.025 0.015 0.015 0.01 0.003 0 0.051 0.061 0.089 0.035 0.039 0.073 0.093 0.041 0.041 0.04 0.047 0.037 0.02 0.025 0.026 0.013 0.02 0.026 0 0.007 0.001 0 0.002 0.002 0.002 0.002 0.002 0.003 0.005 0.005 0.001 0.007 0.009 0.016 0.028 0.041 0.042 0.067 0.026 0.024 0.02 0.013 0.006 0.002 0.001 0 0.029 0.022 0.02 0.027 0.024 0.023 0.014 0.008 0.007 0.017 0.014 0.012 0.012 0.013 0.011 0 0 0 0.026 0.098 0.098 0.098 0 0.25 0.007 0.038 0 0.021 0.015 0.013 0.007 0.007 0.006 0.008 0.006 0.003 0.001 0.004 0.001 0.001 0.001 0.014 0.026 0.024 0.026 0.026 0.035 0.022 0.023 0.029 0.039 0.028 0.033 0.051 0.055 0.048 0.047 0.093 0.051 0.036 0.045 0.056 0.029 0.024 0.026 0.025 0.002 0.005 0 0 0 0.001 0.005 0.002 0 0 0.003 0.006 0.005 0.005 0.006 0.005 0.004 0.005 0.003 0.007 0.007 0.004 0.005 0.007 0.005 0.004 0.012 0.009 0.008 0.013 0.015 0.009 0.011 0.022 0.017 0.009 0.016 0.023 0.02 0.026 0.019 0.019 0.009 0.008 0.005 0.007 0.008 0.007 0.005 0.001 0 0 0 0 0.003 0.002 0 0 0.002 0.004 0.023 0.026 0.026 0.007 0 0.003 0.003 0.011 0.011 0.011 0.011 0.011 0.011 0.008 0.008 0.006 0.006 0.008 0.005 0.006 0.004 0.007 0.01 0.008 0.005 0.002 0.001 0.001 0.002 0.026 0.006 0.003 0.005 0.005 0.005 0.001 0.001 0.001 0.001 0 0.001 0.003 0 0.001 0.001 0.001 0.001 0.001 0.002 0.006 0.006 0.006 0.003 0.002 0.002 0 0.009 0.015 0.009 0.013 0.026 0 0 0 0 0 0 0.001 0.001 0 0.004 0.005 0.002 0.001 0.015 0.028 0.085 0.075 0.113 0.141 0.176 0.173 0.052 0 0 0 0 0.001 0.001 0 0 0 0.001 0.002 0.002 0.003 0.003 0.003 0.003 0.005 0.007 0.009 0.005 0.008 0.009 0.005 0.001 0.003 0.006 0.002 0.002 0.001 0.001 0.001 0.002 0.001 0 0.001 0.002 0.002 0.003 0.002 0.002 0.001 0.001 0.001 0.001 0 0 0.002 0.001 0.005 0.005 0.006 0.008 0.01 0.004 0.009 0.008 0.007 0.007 0.007 0.004 0.005 0.005 0.004 0.006 0.006 0.004 0.001 0 0.001 0.003 0.003 0.002 0.002 0.002 0.004 0.002 0.002 0.001 0 0 0.006 0.005 0.008 0.004 0.004 0.006 0.009 0.005 0.004 0.004 0.004 0.004 0.002 0.002 0.002 0.001 0.001 0.001 0 0 0.001 0.001 0 0 0 0 0 0 0 0 0.001 0 0.001 0.002 0.002 0.003 0.005 0.006 0.002 0.003 0.001 0.001 0.001 0.001 0.001 0 0.001 0.001 0.001 0.002 0.001 0.001 0.002 0.001 0.001 0.001 0.001 0.002 0.001 0.001 0.001 0 0 0 0.026 0.011 0.011 0.011 0 0.014 0.002 0.007 0 0.003 0.003 0.003 0.002 0.003 0.002 0.002 0.001 0.002 0.001 0.001 0.002 0.002 0.001 0 0.001 0.001 0.001 0.001 0.002 0.001 0 0 0.001 0.002 0.002 0.004 0.003 0.005 0.006 0.007 0.004 0.003 0.008 0.007 0.006 0.004 0.009 0.007 0.005 0.004 0.001 0.002 0.002 0.003 0.006 0.002 0 0 0.002 0.003 0.004 0.005 0.003 0.005 0.003 0.005 0 0.002 0.002 0.006 0.004 0.006 0.001 0 0.008 0.006 0.002 0.002 0.005 0.002 0.003 0.002 0.003 0.002 0 0.002 0.001 0.001 0.001 0.001 0 0 0 0.006 0.007 0.006 0.006 0.001 0.001 0.001 0.001 0 0.001 0.001 0 0 0.001 0.001 0.002 0.001 0.001 0 0 0.003 0.003 0.007 0.008 0.006 0.007 0.007 0.005 0.007 0.006 0.005 0.005 0.006 0.006 0.006 0.004 0.004 0.006 0.006 0.005 0.003 0.003 0.002 0.002 0.002 0 0 0 0 0 0 0.001 0.001 0.001 0 0.001 0.001 0 0 0 0 0 0 0 0.002 0.001 0.001 0.003 0.003 0.002 0.001 0.005 0.006 0.014 0.014 0.008 0 0 0.001 0 0.002 0.002 0.002 0.002 0 0.002 0.002 0.002 0.001 0.003 0.007 0.011 0.011 0.012 0.014 0.015 0.014 0.003 0 0 0 0 0.001 0.002 0.002 0.003 0.003 0.001 0.002 0.002 0.002 0.001 0.001 0.002 0.008 0.006 0.006 0.005 0.005 0.005 0.004 0 0 0.003 0.001 0.001 0.001 0 0 0 0 0 0 0 0 0.004 0.003 0.003 0.002 0.002 0.001 0.003 0.002 0.001 0 0 0.009 0.009 0.006 0.005 0.007 0.005 0.006 0.004 0.004 0.007 0.004 0.003 0.008 0.007 0.005 0.004 0.007 0.003 0.001 0.001 0.002 0.002 0.003 0.003 0 0 0 0 0 0 0 0 0.004 0.005 0.007 0.003 0.004 0.006 0.007 0.003 0.002 0.002 0.004 0.003 0.002 0.002 0.001 0 0.002 0.002 0 0 0 0 0 0 0 0 0 0 0 0 0 0 0 0 0.002 0.002 0.002 0.005 0.001 0.003 0.002 0.002 0.001 0 0 0 0.002 0.002 0.002 0.001 0.001 0.001 0 0 0 0.001 0 0 0 0 0 0 0 0 0.001 0.007 0.007 0.007 0.969 0.026 0.026 0.001 
0.169 0.084 0.008 0.007 0 0.006 0.06 0.031 0 0.053 0.085 0.208 0.071 0.031 0.061 0.092 0.063 0.029 0.013 0.037 0.029 0.023 0.021 0.441 0.847 1 0.842 0.842 0.753 0.605 0.63 0.366 0.629 0.654 0.255 0.25 0.275 0.164 0.158 0.138 0.081 0.084 0.107 0.097 0.069 0.069 0.077 0.048 0.023 0.033 0.002 0.007 0.012 0.024 0.039 0.023 0 0 0.061 0.083 0.126 0.149 0.14 0.148 0.11 0.149 0.04 0.079 0.092 0.059 0.141 0.148 0.128 0.086 0.223 0.216 0.213 0.273 0.348 0.243 0.263 0.559 0.502 0.265 0.368 0.62 0.441 0.812 0.59 0.574 0.202 0.16 0.067 0.175 0.169 0.127 0.139 0.036 0.017 0.006 0.002 0.001 0.194 0.15 0.111 0.066 0.144 0.24 0.719 0.842 0.842 0.27 0.033 0.07 0.089 0.181 0.189 0.175 0.176 0.167 0.15 0.128 0.131 0.093 0.086 0.109 0.068 0.116 0.108 0.134 0.153 0.146 0.126 0.113 0.055 0.115 0.227 0.82 0.272 0.138 0.208 0.157 0.155 0.115 0.174 0.16 0.082 0.085 0.147 0.106 0 0.064 0.067 0.128 0.022 0.042 0.157 0.327 0.281 0.24 0.18 0.109 0.04 0.013 0.112 0.037 0.037 0.048 0.074 0.001 0.001 0.041 0.024 0.044 0.048 0.058 0.029 0 0.017 0.018 0.007 0.005 0.007 0.014 0.035 0.028 0.046 0.054 0.097 0.074 0.018 0.001 0.002 0 0 0.006 0.007 0.016 0.028 0.053 0.03 0.026 0.03 0.034 0.031 0.031 0.057 0.127 0.102 0.114 0.073 0.086 0.106 0.058 0.021 0.018 0.061 0.018 0.016 0.016 0.013 0.013 0.012 0.008 0.008 0.013 0.011 0.02 0.059 0.031 0.039 0.023 0.019 0.01 0.025 0.015 0.015 0.025 0.015 0.112 0.109 0.105 0.114 0.145 0.107 0.157 0.122 0.106 0.132 0.123 0.095 0.121 0.103 0.068 0.073 0.07 0.032 0.025 0.022 0.031 0.055 0.052 0.039 0.03 0.029 0.03 0.024 0.024 0.018 0.004 0 0.108 0.134 0.162 0.1 0.101 0.137 0.176 0.116 0.149 0.147 0.115 0.099 0.1 0.078 0.056 0.034 0.071 0.062 0 0.016 0 0 0 0 0 0 0.001 0.002 0.005 0.015 0.015 0.029 0.028 0.032 0.047 0.073 0.095 0.13 0.053 0.063 0.052 0.036 0.009 0.007 0.002 0 0.037 0.026 0.023 0.029 0.023 0.021 0.013 0.013 0.01 0.014 0.012 0.013 0.012 0.014 0.008 0 0 0 0.844 0.182 0.182 0.182 0 0.002 0.003 0.005 0 0.005 0.006 0.01 0.007 0.001 0.001 0.003 0.004 0.002 0.002 0 0.002 0.002 0.002 0.011 0.02 0.018 0.02 0.02 0.021 0.021 0.02 0.011 0.019 0.023 0.015 0.015 0.017 0.013 0.017 0.016 0.015 0.017 0.035 0.019 0.016 0.018 0.039 0.022 0.005 0.007 0.001 0.002 0.002 0.007 0.01 0.006 0 0 0.032 0.041 0.055 0.061 0.057 0.061 0.052 0.062 0.02 0.032 0.024 0.012 0.033 0.038 0.02 0.019 0.054 0.046 0.022 0.02 0.034 0.023 0.019 0.024 0.025 0.012 0.018 0.021 0.014 0.021 0.021 0.017 0.007 0.007 0.011 0.065 0.074 0.055 0.045 0.014 0.009 0.002 0.002 0 0.005 0.005 0.004 0.001 0.007 0.007 0.019 0.02 0.02 0.01 0.002 0.029 0.038 0.086 0.081 0.085 0.086 0.084 0.067 0.084 0.084 0.051 0.059 0.066 0.049 0.073 0.068 0.062 0.059 0.055 0.049 0.039 0.02 0.004 0.007 0.02 0.007 0.005 0.007 0.008 0.009 0.009 0.011 0.01 0.004 0.005 0.012 0.026 0 0.005 0.006 0.007 0.005 0.005 0.01 0.022 0.026 0.032 0.045 0.04 0.022 0.006 0.041 0.023 0.059 0.059 0.039 0 0 0.013 0.007 0.012 0.015 0.016 0.009 0 0.001 0.001 0.001 0 0.016 0.01 0.008 0.01 0.013 0.014 0.015 0.011 0.003 0 0 0 0 0 0 0.002 0.01 0.031 0.026 0.019 0.014 0.024 0.024 0.028 0.049 0.095 0.078 0.094 0.068 0.069 0.062 0.042 0.017 0.02 0.042 0.017 0.017 0.017 0.011 0.008 0.019 0.012 0.01 0.011 0.017 0.023 0.055 0.029 0.034 0.019 0.016 0.012 0.018 0.014 0.012 0.017 0.008 0.111 0.108 0.077 0.075 0.087 0.067 0.076 0.069 0.062 0.083 0.072 0.065 0.09 0.072 0.047 0.063 0.096 0.049 0.02 0.017 0.017 0.026 0.039 0.032 0.026 0.024 0.021 0.017 0.021 0.016 0.005 0 0.051 0.062 0.077 0.038 0.037 0.069 0.083 0.052 0.043 0.043 0.04 0.04 0.029 0.024 0.018 0.013 0.024 0.022 0 0.007 0.003 0.001 0 0 0 0 0 0.001 0.001 0.005 0.005 0.009 0.009 0.019 0.025 0.037 0.035 0.054 0.025 0.024 0.018 0.013 0.005 0.004 0.004 0.003 0.029 0.027 0.022 0.022 0.018 0.024 0.022 0.013 0.013 0.019 0.019 0.008 0.006 0.018 0.011 0 0 0 0.02 0.086 0.086 0.086 0 0.214 0.013 0.034 0 0.025 0.011 0.013 0.014 0.008 0.005 0.007 0.005 0.003 0.002 0.004 0.002 0.001 0.003 0.01 0.02 0.019 0.02 0.02 0.025 0.016 0.018 0.017 0.029 0.024 0.027 0.045 0.04 0.034 0.041 0.074 0.042 0.028 0.034 0.05 0.027 0.028 0.021 0.023 0.002 0.002 0 0 0 0 0.002 0.001 0 0 0.002 0.002 0.006 0.005 0.004 0.005 0.004 0.007 0.002 0.002 0.003 0.002 0.007 0.004 0.004 0.004 0.009 0.008 0.007 0.01 0.011 0.007 0.007 0.019 0.01 0.008 0.009 0.015 0.007 0.02 0.018 0.016 0.007 0.007 0.004 0.008 0.007 0.006 0.007 0.001 0 0 0 0 0.003 0.004 0.004 0.003 0.003 0.004 0.019 0.02 0.02 0.005 0.002 0.007 0.007 0.008 0.008 0.008 0.008 0.008 0.008 0.005 0.006 0.004 0.003 0.005 0.004 0.004 0.006 0.006 0.007 0.007 0.008 0.009 0.004 0.003 0.006 0.02 0.004 0.003 0.004 0.004 0.003 0.002 0.001 0 0 0 0 0.002 0 0.001 0.001 0.002 0.001 0.001 0.004 0.009 0.008 0.009 0.01 0.006 0.002 0.001 0.007 0.011 0.01 0.011 0.023 0.001 0 0.002 0.001 0.002 0.003 0.004 0.001 0 0.004 0.004 0.004 0.004 0.011 0.016 0.068 0.056 0.076 0.102 0.129 0.135 0.031 0.001 0.001 0 0 0.003 0.004 0 0.002 0.002 0.001 0.002 0.002 0.002 0.002 0.002 0.005 0.007 0.007 0.008 0.005 0.007 0.005 0.004 0.001 0 0.003 0.002 0.002 0.002 0.001 0.001 0.001 0.001 0.001 0.001 0.001 0.001 0.005 0.002 0.003 0.002 0.002 0.001 0.002 0.002 0.001 0 0 0.008 0.008 0.005 0.005 0.006 0.007 0.007 0.007 0.007 0.006 0.007 0.004 0.006 0.004 0.002 0.004 0.006 0.002 0.001 0.001 0.001 0.001 0 0 0.001 0.001 0.001 0.001 0.001 0 0 0 0.005 0.007 0.008 0.004 0.003 0.006 0.008 0.004 0.007 0.007 0.006 0.005 0.006 0.006 0.005 0.003 0.004 0.003 0 0.002 0 0 0 0 0 0 0 0 0 0.002 0.001 0.002 0 0.002 0.002 0.003 0.005 0.004 0.002 0.001 0 0 0 0 0 0 0.002 0.002 0.002 0.001 0.001 0.001 0 0 0 0.001 0.001 0.001 0 0.001 0 0 0 0 0.02 0.008 0.008 0.008 0 0.019 0.002 0.006 0 0.005 0.003 0.001 0.003 0.002 0.001 0.002 0.003 0.001 0.001 0.001 0 0 0 0.002 0.005 0.005 0.005 0.005 0.005 0.005 0.005 0.004 0.006 0.005 0.005 0.006 0.007 0.005 0.005 0.012 0.004 0.004 0.007 0.01 0.008 0.006 0.008 0.007 0.004 0.004 0 0 0 0 0.006 0.001 0 0 0.005 0.005 0.005 0.006 0.007 0.006 0.005 0.006 0.001 0.004 0.003 0.005 0.003 0.002 0.001 0.001 0.004 0.004 0.002 0.001 0.002 0.002 0.002 0.005 0.005 0.001 0.004 0.006 0.004 0.005 0.004 0.003 0.002 0.002 0.002 0.005 0.007 0.004 0.004 0.001 0.001 0 0 0 0 0 0 0 0 0.002 0.004 0.005 0.005 0.002 0 0.003 0.003 0.007 0.007 0.007 0.007 0.004 0.004 0.005 0.003 0.004 0.003 0.004 0.001 0.004 0.004 0.002 0.005 0.005 0.005 0.005 0.001 0 0.002 0.004 0.001 0 0 0 0 0 0 0 0 0 0 0 0 0.001 0.001 0.002 0.001 0.001 0.002 0.003 0.004 0.005 0.006 0.004 0.002 0.002 0.004 0.007 0.014 0.016 0.011 0.001 0 0.002 0.002 0.003 0.004 0.002 0 0 0.003 0.003 0.001 0.001 0.002 0.003 0.01 0.007 0.015 0.014 0.015 0.017 0.003 0.001 0.001 0 0 0.001 0.001 0 0.002 0.002 0.001 0.001 0.001 0.003 0.003 0.003 0.003 0.007 0.004 0.006 0.005 0.005 0.002 0.005 0.002 0.002 0.005 0.001 0.001 0.001 0.001 0.001 0.001 0.001 0.001 0.001 0.001 0.001 0.003 0.001 0.001 0 0 0 0 0.001 0.001 0.002 0 0.007 0.007 0.005 0.004 0.005 0.003 0.007 0.006 0.006 0.006 0.007 0.006 0.006 0.006 0.004 0.003 0.004 0.003 0.001 0 0 0 0.003 0.002 0.001 0.001 0.002 0.001 0.001 0.001 0 0 0.006 0.006 0.007 0.006 0.002 0.006 0.007 0.004 0.004 0.003 0.005 0.004 0.004 0.003 0.002 0.002 0.002 0.002 0 0.002 0 0 0 0 0 0 0 0 0 0.001 0.001 0 0 0 0.001 0.002 0.002 0.006 0 0 0 0 0 0 0 0 0.001 0 0.001 0.002 0.001 0 0 0 0 0 0.001 0.001 0 0.001 0.001 0 0 0 0.005 0.007 0.007 0.007 0.842 0.02 0.02 0.005 
0.22 0.117 0.008 0.01 0 0.011 0.064 0.044 0 0.056 0.094 0.254 0.075 0.042 0.065 0.088 0.062 0.034 0.015 0.039 0.025 0.027 0.022 0.49 0.98 0.947 1 0.998 0.887 0.74 0.774 0.454 0.75 0.779 0.316 0.349 0.347 0.214 0.179 0.174 0.105 0.129 0.144 0.133 0.095 0.103 0.115 0.085 0.035 0.036 0 0.005 0.01 0.025 0.041 0.021 0 0 0.08 0.106 0.159 0.182 0.17 0.183 0.141 0.187 0.05 0.098 0.111 0.07 0.171 0.182 0.139 0.122 0.28 0.252 0.253 0.315 0.42 0.274 0.29 0.661 0.586 0.284 0.453 0.767 0.559 0.974 0.702 0.693 0.227 0.178 0.088 0.212 0.218 0.17 0.155 0.044 0.021 0.008 0.002 0.002 0.191 0.16 0.13 0.07 0.15 0.237 0.849 0.998 0.997 0.341 0.036 0.081 0.1 0.231 0.238 0.229 0.231 0.23 0.173 0.165 0.165 0.135 0.112 0.125 0.078 0.149 0.15 0.173 0.175 0.166 0.159 0.123 0.07 0.12 0.267 0.973 0.323 0.181 0.273 0.225 0.225 0.167 0.2 0.188 0.102 0.102 0.18 0.146 0 0.076 0.086 0.166 0.029 0.05 0.188 0.4 0.347 0.291 0.214 0.135 0.065 0.019 0.133 0.055 0.046 0.057 0.107 0 0 0.052 0.024 0.062 0.064 0.07 0.035 0 0.025 0.029 0.008 0 0.007 0.011 0.042 0.036 0.055 0.074 0.12 0.094 0.026 0.003 0.004 0.002 0.002 0.01 0.015 0.019 0.033 0.061 0.049 0.037 0.035 0.043 0.044 0.049 0.08 0.152 0.122 0.158 0.103 0.122 0.141 0.067 0.021 0.025 0.075 0.035 0.031 0.032 0.03 0.026 0.022 0.013 0.019 0.02 0.02 0.028 0.083 0.047 0.058 0.042 0.031 0.026 0.032 0.018 0.019 0.029 0.014 0.147 0.147 0.145 0.156 0.196 0.152 0.196 0.155 0.135 0.182 0.163 0.127 0.149 0.128 0.078 0.088 0.105 0.059 0.037 0.026 0.041 0.057 0.086 0.074 0.043 0.032 0.034 0.025 0.028 0.028 0.008 0 0.127 0.152 0.212 0.122 0.136 0.183 0.227 0.154 0.187 0.184 0.155 0.139 0.13 0.107 0.075 0.045 0.077 0.077 0 0.025 0 0 0.001 0.001 0.001 0.002 0.002 0.002 0.005 0.02 0.014 0.043 0.033 0.042 0.077 0.11 0.116 0.169 0.062 0.082 0.067 0.052 0.012 0.004 0.001 0.001 0.054 0.044 0.036 0.042 0.038 0.042 0.032 0.02 0.017 0.032 0.021 0.029 0.013 0.025 0.014 0 0 0 0.998 0.233 0.233 0.233 0 0.004 0.005 0.006 0 0.006 0.007 0.011 0.006 0.002 0.004 0.004 0.004 0.002 0 0.002 0.001 0 0 0.02 0.031 0.028 0.031 0.031 0.03 0.029 0.028 0.015 0.024 0.033 0.014 0.018 0.017 0.02 0.024 0.019 0.013 0.024 0.043 0.024 0.019 0.027 0.046 0.028 0.007 0.009 0 0.002 0.002 0.004 0.009 0.004 0 0 0.04 0.051 0.079 0.095 0.085 0.092 0.069 0.098 0.03 0.035 0.035 0.02 0.057 0.056 0.041 0.034 0.09 0.073 0.043 0.033 0.047 0.04 0.031 0.029 0.038 0.024 0.022 0.032 0.023 0.033 0.027 0.024 0.011 0.011 0.012 0.098 0.11 0.083 0.067 0.023 0.015 0.007 0.003 0.002 0.007 0.006 0.006 0.001 0.007 0.008 0.028 0.031 0.031 0.011 0.001 0.041 0.05 0.119 0.115 0.117 0.119 0.118 0.107 0.124 0.105 0.077 0.077 0.087 0.051 0.092 0.088 0.095 0.088 0.084 0.073 0.06 0.036 0.006 0.017 0.032 0.009 0.005 0.009 0.008 0.008 0.009 0.012 0.013 0.005 0.007 0.016 0.033 0 0.012 0.014 0.017 0.005 0.006 0.015 0.029 0.037 0.043 0.056 0.056 0.026 0.005 0.068 0.024 0.079 0.091 0.05 0.002 0.001 0.024 0.015 0.02 0.018 0.022 0.01 0 0.003 0.003 0.002 0.004 0.014 0.009 0.005 0.003 0.006 0.008 0.009 0.008 0.002 0 0 0 0 0.003 0.002 0.006 0.013 0.044 0.03 0.026 0.025 0.029 0.035 0.05 0.079 0.144 0.115 0.123 0.1 0.1 0.087 0.056 0.015 0.014 0.055 0.018 0.017 0.015 0.012 0.015 0.011 0.005 0.012 0.015 0.007 0.022 0.077 0.041 0.051 0.033 0.026 0.021 0.028 0.024 0.022 0.023 0.013 0.165 0.157 0.118 0.094 0.118 0.085 0.106 0.105 0.098 0.107 0.101 0.088 0.134 0.096 0.064 0.079 0.129 0.066 0.023 0.019 0.034 0.049 0.054 0.033 0.019 0.015 0.02 0.013 0.015 0.012 0.004 0 0.08 0.083 0.106 0.047 0.046 0.092 0.111 0.063 0.06 0.062 0.06 0.048 0.037 0.041 0.024 0.009 0.03 0.041 0 0.005 0.001 0.001 0 0.001 0.001 0 0.001 0.002 0.002 0.003 0.003 0.014 0.013 0.019 0.032 0.039 0.04 0.076 0.036 0.05 0.046 0.029 0.007 0.003 0.003 0.003 0.037 0.026 0.022 0.022 0.026 0.026 0.012 0.014 0.012 0.016 0.007 0.01 0.009 0.012 0.005 0 0 0 0.031 0.121 0.121 0.121 0 0.241 0.012 0.042 0 0.026 0.017 0.016 0.013 0.009 0.009 0.011 0.011 0.005 0.002 0.007 0.005 0.003 0.003 0.009 0.018 0.017 0.018 0.018 0.019 0.018 0.018 0.017 0.021 0.021 0.026 0.042 0.048 0.038 0.044 0.089 0.032 0.034 0.041 0.059 0.033 0.027 0.028 0.024 0.003 0.004 0 0.002 0.003 0.001 0.004 0.001 0 0 0.003 0.004 0.004 0.005 0.005 0.005 0.004 0.005 0.003 0.004 0.005 0.005 0.008 0.009 0.008 0.003 0.011 0.01 0.012 0.014 0.014 0.007 0.013 0.021 0.019 0.008 0.013 0.018 0.012 0.018 0.015 0.015 0.004 0.004 0.003 0.006 0.006 0.004 0.003 0.001 0.001 0 0 0 0.006 0.005 0.005 0.004 0.005 0.006 0.017 0.018 0.018 0.006 0.001 0.002 0.003 0.007 0.008 0.008 0.008 0.008 0.006 0.007 0.008 0.005 0.005 0.006 0.004 0.005 0.007 0.008 0.008 0.005 0.006 0.004 0.002 0.003 0.005 0.017 0.007 0.003 0.004 0.004 0.004 0.002 0.002 0.002 0.002 0.001 0.002 0 0 0.002 0.003 0.006 0.001 0.002 0.007 0.007 0.005 0.003 0.005 0.003 0.003 0.001 0.008 0.012 0.012 0.015 0.025 0.003 0.003 0.001 0.001 0.002 0.002 0.002 0.001 0 0.004 0.005 0.004 0.006 0.01 0.02 0.087 0.075 0.113 0.13 0.181 0.18 0.042 0 0.001 0.001 0.001 0.002 0.003 0 0.001 0.003 0.004 0.004 0.004 0.004 0.003 0.004 0.006 0.007 0.007 0.007 0.007 0.004 0.005 0.006 0.001 0.003 0.006 0.003 0.003 0.003 0.003 0.002 0.001 0.001 0.001 0.001 0.002 0.003 0.007 0.002 0.003 0.003 0.004 0.003 0.004 0.002 0.002 0.004 0.002 0.008 0.007 0.006 0.005 0.008 0.006 0.007 0.005 0.005 0.008 0.007 0.006 0.006 0.006 0.006 0.006 0.006 0.003 0.002 0.002 0.002 0.003 0.005 0.005 0.004 0.004 0.005 0.004 0.003 0.001 0 0 0.005 0.004 0.006 0.003 0.002 0.004 0.008 0.008 0.006 0.006 0.006 0.004 0.004 0.005 0.002 0.002 0.004 0.003 0 0.001 0 0 0 0 0 0 0 0.001 0.001 0.001 0 0.003 0.004 0.004 0.002 0.002 0.002 0.004 0.002 0.003 0.002 0.001 0 0 0 0 0.004 0.004 0.004 0.004 0.002 0.002 0.003 0.001 0.002 0.002 0.002 0.001 0.002 0.001 0.001 0 0 0 0.018 0.008 0.008 0.008 0 0.026 0.001 0.008 0 0.004 0.002 0.003 0.001 0.001 0.002 0.001 0.001 0 0 0 0 0 0 0.006 0.006 0.005 0.006 0.006 0.005 0.005 0.006 0.003 0.006 0.007 0.008 0.007 0.006 0.008 0.012 0.01 0.008 0.01 0.014 0.009 0.004 0.008 0.012 0.009 0.001 0.001 0 0 0 0.002 0.001 0.001 0 0 0.005 0.005 0.009 0.01 0.009 0.01 0.008 0.01 0.003 0.005 0.004 0.002 0.005 0.004 0.004 0.002 0.009 0.009 0.005 0.003 0.008 0.008 0.005 0.008 0.008 0.005 0.004 0.004 0.004 0.006 0.007 0.004 0 0 0 0.009 0.01 0.008 0.007 0.002 0.001 0 0 0 0.002 0.002 0.001 0.002 0.002 0.002 0.005 0.006 0.006 0.003 0.001 0.005 0.005 0.01 0.01 0.009 0.01 0.009 0.009 0.009 0.008 0.007 0.006 0.007 0.005 0.009 0.007 0.009 0.011 0.01 0.007 0.004 0.003 0.003 0.003 0.006 0.003 0.001 0.002 0.001 0.001 0.001 0.002 0.002 0 0 0.002 0.003 0 0.001 0.001 0.001 0 0.001 0.002 0.002 0.003 0.003 0.003 0.002 0.002 0 0.008 0.006 0.02 0.021 0.014 0 0 0.001 0.001 0.001 0.001 0.001 0 0 0 0 0 0 0.003 0.005 0.018 0.016 0.019 0.02 0.019 0.018 0.002 0 0 0 0 0 0 0.001 0.001 0.003 0.001 0.001 0.002 0.002 0.003 0.005 0.005 0.007 0.009 0.007 0.007 0.004 0.006 0.002 0 0 0.005 0.004 0.004 0.004 0.004 0.003 0.003 0.002 0.001 0.002 0.001 0.001 0.005 0.002 0.003 0.001 0.001 0 0.001 0 0 0 0 0.008 0.008 0.006 0.009 0.009 0.006 0.01 0.006 0.007 0.008 0.009 0.003 0.008 0.007 0.004 0.004 0.006 0.005 0 0.001 0.001 0.003 0.004 0.004 0.001 0.001 0.001 0.001 0.001 0 0 0 0.007 0.008 0.01 0.004 0.004 0.009 0.01 0.008 0.005 0.005 0.006 0.004 0.002 0.004 0.003 0 0.002 0.002 0 0 0 0 0 0 0 0 0 0 0 0 0 0 0 0 0.002 0.002 0.004 0.009 0.001 0.002 0.002 0.001 0 0 0 0 0.001 0 0 0 0 0 0 0 0 0 0.002 0.003 0.002 0.001 0 0 0 0 0.006 0.01 0.01 0.01 0.998 0.031 0.018 0.006 
0.182 0.086 0.012 0.004 0 0.012 0.078 0.05 0 0.077 0.103 0.271 0.085 0.051 0.073 0.111 0.079 0.048 0.027 0.046 0.037 0.031 0.029 0.503 0.974 0.948 0.994 1 0.88 0.728 0.761 0.447 0.74 0.779 0.308 0.338 0.35 0.228 0.207 0.191 0.124 0.12 0.138 0.134 0.083 0.089 0.114 0.091 0.017 0.022 0.004 0.006 0.008 0.017 0.029 0.015 0 0 0.071 0.096 0.13 0.148 0.15 0.144 0.112 0.159 0.039 0.089 0.1 0.062 0.158 0.178 0.161 0.115 0.257 0.243 0.264 0.322 0.405 0.281 0.298 0.657 0.572 0.299 0.446 0.736 0.546 0.968 0.716 0.696 0.261 0.209 0.105 0.176 0.183 0.124 0.145 0.042 0.02 0.006 0.004 0.002 0.199 0.165 0.132 0.072 0.152 0.242 0.843 0.994 0.994 0.336 0.035 0.078 0.096 0.195 0.195 0.189 0.192 0.186 0.142 0.138 0.14 0.093 0.08 0.115 0.074 0.122 0.127 0.141 0.163 0.157 0.142 0.116 0.063 0.111 0.239 0.97 0.328 0.174 0.257 0.195 0.21 0.175 0.226 0.211 0.118 0.121 0.211 0.138 0 0.093 0.1 0.164 0.018 0.05 0.193 0.364 0.303 0.268 0.194 0.123 0.055 0.02 0.121 0.059 0.047 0.055 0.107 0.001 0.001 0.048 0.023 0.043 0.048 0.047 0.021 0 0.019 0.021 0.008 0.004 0.007 0.012 0.048 0.039 0.058 0.076 0.129 0.093 0.021 0.001 0.003 0.001 0.002 0.009 0.011 0.008 0.022 0.047 0.032 0.026 0.027 0.033 0.033 0.042 0.063 0.108 0.098 0.128 0.08 0.098 0.122 0.053 0.016 0.024 0.054 0.017 0.014 0.016 0.015 0.016 0.013 0.01 0.007 0.012 0.011 0.024 0.063 0.027 0.037 0.027 0.023 0.015 0.026 0.015 0.016 0.03 0.012 0.098 0.097 0.093 0.117 0.159 0.117 0.169 0.129 0.12 0.134 0.137 0.098 0.105 0.108 0.067 0.065 0.064 0.036 0.027 0.022 0.039 0.048 0.063 0.051 0.038 0.032 0.024 0.026 0.029 0.027 0.005 0 0.124 0.143 0.178 0.111 0.114 0.15 0.186 0.126 0.156 0.147 0.122 0.102 0.095 0.081 0.057 0.032 0.06 0.057 0 0.017 0 0 0.001 0.001 0.001 0 0.001 0.002 0.006 0.012 0.015 0.05 0.041 0.05 0.061 0.08 0.093 0.139 0.057 0.069 0.057 0.04 0.014 0.009 0.004 0.001 0.037 0.026 0.022 0.029 0.022 0.021 0.014 0.011 0.008 0.01 0.009 0.011 0.014 0.012 0.003 0 0 0 0.994 0.195 0.195 0.195 0 0.003 0.004 0.002 0 0.003 0.002 0.006 0.004 0.003 0.001 0.004 0.003 0.002 0 0.002 0.002 0.001 0.001 0.009 0.019 0.018 0.019 0.019 0.021 0.018 0.018 0.015 0.02 0.025 0.016 0.016 0.014 0.016 0.021 0.022 0.015 0.022 0.036 0.025 0.021 0.021 0.043 0.018 0.005 0.007 0 0.002 0.003 0.003 0.009 0.002 0 0 0.025 0.035 0.055 0.058 0.061 0.056 0.047 0.065 0.023 0.031 0.026 0.019 0.039 0.038 0.023 0.026 0.067 0.057 0.028 0.017 0.032 0.025 0.024 0.025 0.021 0.009 0.009 0.021 0.013 0.019 0.015 0.017 0.009 0.009 0.007 0.068 0.083 0.054 0.049 0.015 0.009 0.002 0 0 0.003 0.003 0.003 0.002 0.003 0.003 0.019 0.019 0.019 0.009 0.002 0.03 0.039 0.092 0.091 0.09 0.09 0.086 0.073 0.08 0.073 0.044 0.047 0.062 0.04 0.065 0.064 0.065 0.07 0.068 0.061 0.045 0.027 0.009 0.017 0.018 0.009 0.005 0.01 0.008 0.009 0.005 0.007 0.008 0.006 0.006 0.011 0.017 0 0.005 0.003 0.005 0.003 0.001 0.008 0.017 0.02 0.026 0.039 0.038 0.019 0.005 0.052 0.023 0.08 0.085 0.046 0 0 0.009 0.006 0.015 0.015 0.02 0.012 0 0.002 0.002 0 0.001 0.008 0.007 0.009 0.008 0.009 0.009 0.014 0.012 0.001 0 0 0 0 0 0 0.008 0.013 0.028 0.018 0.014 0.013 0.019 0.021 0.027 0.049 0.102 0.083 0.089 0.077 0.073 0.064 0.043 0.019 0.012 0.042 0.017 0.017 0.015 0.013 0.013 0.01 0.01 0.008 0.01 0.009 0.019 0.061 0.027 0.039 0.022 0.016 0.011 0.018 0.013 0.007 0.012 0.006 0.128 0.12 0.093 0.073 0.087 0.056 0.08 0.078 0.066 0.08 0.07 0.061 0.092 0.076 0.056 0.065 0.092 0.05 0.014 0.019 0.033 0.041 0.032 0.027 0.012 0.01 0.015 0.01 0.01 0.01 0.001 0 0.057 0.063 0.08 0.031 0.04 0.07 0.088 0.053 0.046 0.045 0.043 0.037 0.03 0.025 0.018 0.01 0.024 0.026 0 0.008 0 0 0 0 0 0 0 0.001 0.003 0.004 0.001 0.005 0.007 0.013 0.017 0.026 0.036 0.059 0.016 0.028 0.022 0.015 0.003 0.002 0 0 0.02 0.017 0.015 0.014 0.013 0.011 0.012 0.006 0.006 0.012 0.01 0.01 0.005 0.007 0.008 0 0 0 0.019 0.092 0.092 0.092 0 0.243 0.007 0.041 0 0.021 0.007 0.011 0.009 0.006 0.003 0.004 0.01 0.002 0.002 0.003 0 0.001 0.001 0.012 0.018 0.019 0.019 0.019 0.026 0.021 0.018 0.026 0.026 0.023 0.025 0.05 0.042 0.038 0.046 0.091 0.05 0.04 0.046 0.063 0.035 0.034 0.032 0.027 0.001 0.001 0 0 0 0.001 0.001 0.001 0 0 0.004 0.005 0.01 0.011 0.011 0.011 0.008 0.01 0.002 0.006 0.008 0.004 0.012 0.011 0.009 0.007 0.013 0.011 0.008 0.008 0.013 0.012 0.012 0.017 0.016 0.009 0.009 0.02 0.012 0.02 0.017 0.019 0.006 0.004 0.003 0.01 0.01 0.007 0.007 0.002 0 0 0 0 0.009 0.008 0.008 0.003 0.005 0.01 0.019 0.019 0.019 0.008 0 0.006 0.006 0.012 0.012 0.012 0.012 0.012 0.008 0.009 0.008 0.006 0.005 0.007 0.003 0.009 0.007 0.009 0.01 0.01 0.005 0.002 0.002 0.001 0.006 0.018 0.005 0.003 0.005 0.003 0.003 0.004 0.007 0.007 0.001 0.004 0.006 0.004 0 0.002 0.002 0.002 0.001 0.001 0.003 0.004 0.003 0.003 0.002 0.003 0 0 0.009 0.018 0.011 0.014 0.028 0.002 0 0.002 0.003 0.003 0.003 0.002 0.001 0 0.002 0.003 0.004 0.006 0.014 0.03 0.099 0.081 0.121 0.142 0.191 0.184 0.052 0 0 0 0 0 0.002 0.001 0.001 0.002 0 0 0 0.001 0.002 0.003 0.003 0.009 0.006 0.009 0.003 0.009 0.006 0.001 0 0 0 0 0 0 0 0 0 0 0 0 0 0 0.003 0.002 0.003 0.002 0 0 0.001 0 0 0 0 0.008 0.008 0.006 0.009 0.009 0.006 0.007 0.006 0.005 0.008 0.005 0.002 0.007 0.005 0.002 0.003 0.005 0.003 0.001 0.001 0.001 0.002 0.004 0.003 0.002 0 0 0 0.001 0.001 0 0 0.009 0.006 0.009 0.003 0.004 0.007 0.012 0.009 0.006 0.006 0.006 0.007 0.004 0.004 0.001 0 0.003 0.002 0 0 0 0 0 0 0 0 0 0 0 0.001 0 0.001 0.001 0.002 0.002 0.004 0.004 0.009 0.004 0.004 0.003 0.002 0 0 0 0 0.001 0 0 0.001 0 0 0 0 0 0 0 0 0 0 0 0 0 0 0.019 0.012 0.012 0.012 0 0.018 0.004 0.007 0 0.007 0.004 0.003 0.004 0.002 0.003 0.003 0.002 0.001 0.001 0.002 0.001 0.001 0.001 0.003 0.008 0.008 0.008 0.008 0.008 0.008 0.006 0.003 0.01 0.01 0.005 0.008 0.01 0.008 0.006 0.011 0.009 0.008 0.01 0.01 0.008 0.007 0.009 0.006 0 0.002 0 0 0 0 0.002 0.001 0 0 0 0 0.003 0.003 0.003 0.003 0.003 0.003 0 0 0.001 0.001 0.002 0.003 0.002 0.002 0.004 0.003 0.002 0.002 0.005 0.003 0.003 0.008 0.004 0.002 0.006 0.009 0.006 0.008 0.005 0.005 0.002 0.002 0 0.004 0.004 0.003 0.002 0.001 0.001 0 0 0 0 0 0 0 0 0.001 0.006 0.008 0.008 0.002 0 0.003 0.003 0.004 0.004 0.004 0.004 0.004 0.005 0.007 0.006 0.002 0.003 0.005 0.001 0.005 0.006 0.002 0.001 0.001 0.004 0.003 0.003 0.001 0.002 0.007 0.002 0.001 0.002 0.001 0.001 0 0 0 0 0 0 0.001 0 0.001 0.001 0.001 0 0.001 0.001 0.002 0.002 0.002 0.004 0.002 0.001 0 0.002 0.006 0.016 0.019 0.009 0 0 0.001 0.001 0.001 0.001 0.001 0 0 0.001 0.001 0 0 0.001 0.007 0.016 0.012 0.018 0.022 0.019 0.015 0.005 0 0 0 0 0 0 0 0.001 0.003 0.001 0.002 0.003 0.003 0.002 0.002 0.004 0.009 0.005 0.007 0.003 0.006 0.004 0.002 0.001 0 0.003 0.001 0.001 0.001 0.001 0.001 0.001 0.001 0.001 0.002 0 0.002 0.003 0.002 0.002 0.001 0 0 0.001 0.001 0.001 0.003 0.001 0.01 0.01 0.006 0.006 0.006 0.005 0.006 0.005 0.004 0.005 0.004 0.003 0.007 0.004 0.001 0.004 0.008 0.004 0.001 0.001 0.001 0.002 0.002 0.001 0 0 0.001 0 0 0 0 0 0.003 0.004 0.004 0.002 0.002 0.004 0.003 0.002 0.002 0.002 0.002 0.002 0.001 0.002 0.001 0.001 0.001 0.001 0 0 0 0 0 0 0 0 0 0 0 0 0 0.001 0.001 0 0 0 0 0.002 0 0 0 0 0 0 0 0 0.002 0.002 0.002 0.003 0.002 0.002 0 0.001 0.001 0.002 0.001 0.001 0.002 0.001 0 0 0 0 0.008 0.004 0.004 0.004 0.994 0.019 0.019 0.008 
0.154 0.082 0.009 0.006 0 0.009 0.086 0.058 0 0.081 0.112 0.325 0.101 0.052 0.069 0.112 0.083 0.038 0.019 0.044 0.03 0.021 0.026 0.381 0.698 0.683 0.71 0.712 1 0.599 0.587 0.422 0.814 0.642 0.278 0.329 0.338 0.204 0.187 0.196 0.118 0.125 0.142 0.143 0.091 0.099 0.11 0.078 0.012 0.021 0.001 0.002 0.004 0.017 0.023 0.01 0 0 0.072 0.088 0.118 0.135 0.126 0.136 0.105 0.135 0.041 0.077 0.096 0.057 0.124 0.148 0.106 0.088 0.214 0.186 0.183 0.242 0.315 0.224 0.234 0.519 0.442 0.232 0.339 0.577 0.421 0.698 0.522 0.485 0.164 0.126 0.076 0.153 0.161 0.123 0.12 0.037 0.019 0.013 0.004 0.002 0.142 0.103 0.078 0.043 0.091 0.183 0.608 0.709 0.709 0.249 0.026 0.06 0.082 0.166 0.169 0.167 0.169 0.167 0.131 0.118 0.111 0.092 0.069 0.09 0.059 0.103 0.107 0.144 0.142 0.131 0.12 0.102 0.07 0.079 0.165 0.689 0.204 0.112 0.17 0.125 0.135 0.101 0.144 0.128 0.073 0.069 0.127 0.099 0 0.06 0.068 0.104 0.016 0.038 0.124 0.268 0.236 0.212 0.155 0.085 0.035 0.011 0.116 0.059 0.041 0.052 0.096 0 0 0.031 0.017 0.042 0.045 0.059 0.033 0 0.024 0.028 0.014 0.004 0.009 0.017 0.047 0.041 0.043 0.06 0.114 0.079 0.018 0 0.001 0 0 0.008 0.008 0.019 0.029 0.049 0.026 0.024 0.024 0.028 0.03 0.035 0.059 0.115 0.095 0.115 0.071 0.084 0.101 0.051 0.018 0.017 0.054 0.021 0.018 0.019 0.017 0.014 0.016 0.01 0.005 0.007 0.015 0.023 0.057 0.024 0.034 0.022 0.016 0.009 0.018 0.012 0.011 0.019 0.009 0.107 0.106 0.102 0.105 0.125 0.098 0.144 0.108 0.091 0.113 0.114 0.084 0.103 0.096 0.063 0.061 0.069 0.033 0.019 0.021 0.028 0.041 0.06 0.046 0.028 0.026 0.019 0.019 0.023 0.019 0.004 0 0.104 0.119 0.147 0.082 0.093 0.135 0.162 0.131 0.135 0.128 0.109 0.102 0.103 0.082 0.047 0.03 0.067 0.061 0 0.017 0.001 0 0 0 0 0 0 0.001 0.005 0.016 0.012 0.045 0.041 0.046 0.056 0.08 0.084 0.119 0.051 0.055 0.05 0.038 0.007 0.003 0.001 0 0.032 0.025 0.026 0.024 0.025 0.02 0.016 0.011 0.009 0.012 0.011 0.013 0.011 0.012 0.006 0 0 0 0.709 0.169 0.169 0.169 0 0.002 0.003 0.004 0 0.004 0 0.005 0.003 0.002 0.001 0.002 0.003 0.001 0.001 0.002 0.001 0.001 0.002 0.013 0.024 0.025 0.025 0.025 0.023 0.022 0.021 0.009 0.017 0.023 0.016 0.015 0.018 0.022 0.023 0.02 0.019 0.022 0.04 0.026 0.017 0.019 0.039 0.023 0.007 0.008 0 0.001 0.002 0.002 0.009 0.003 0 0 0.024 0.035 0.052 0.059 0.052 0.056 0.046 0.061 0.018 0.028 0.028 0.014 0.04 0.047 0.027 0.024 0.062 0.057 0.032 0.018 0.032 0.028 0.028 0.027 0.025 0.016 0.017 0.024 0.015 0.024 0.022 0.018 0.004 0.004 0.002 0.068 0.075 0.052 0.053 0.012 0.008 0.004 0.001 0.001 0.006 0.009 0.008 0.004 0.009 0.008 0.023 0.025 0.025 0.008 0.003 0.023 0.035 0.083 0.081 0.082 0.083 0.079 0.063 0.089 0.084 0.05 0.054 0.069 0.045 0.07 0.063 0.06 0.062 0.058 0.051 0.031 0.018 0.007 0.011 0.025 0.011 0.008 0.01 0.007 0.005 0.008 0.009 0.01 0.006 0.007 0.01 0.016 0 0.011 0.01 0.011 0.004 0.008 0.012 0.021 0.023 0.023 0.029 0.027 0.008 0.001 0.041 0.025 0.077 0.077 0.045 0 0 0.013 0.005 0.012 0.011 0.015 0.006 0 0.001 0.001 0.001 0.001 0.009 0.008 0.009 0.007 0.009 0.011 0.014 0.014 0.005 0 0 0 0 0 0 0.006 0.012 0.03 0.018 0.013 0.018 0.022 0.027 0.032 0.052 0.099 0.073 0.084 0.067 0.062 0.063 0.042 0.013 0.016 0.042 0.021 0.02 0.02 0.019 0.014 0.02 0.011 0.015 0.014 0.018 0.025 0.056 0.025 0.031 0.019 0.015 0.009 0.02 0.01 0.01 0.014 0.007 0.111 0.108 0.078 0.077 0.085 0.07 0.078 0.052 0.053 0.08 0.063 0.052 0.08 0.067 0.048 0.057 0.081 0.041 0.018 0.011 0.023 0.032 0.029 0.022 0.02 0.017 0.018 0.013 0.015 0.014 0.004 0 0.053 0.057 0.074 0.038 0.034 0.055 0.074 0.029 0.036 0.04 0.037 0.034 0.02 0.023 0.013 0.007 0.015 0.022 0 0.004 0 0 0 0 0 0 0 0 0.001 0.003 0.002 0.008 0.009 0.012 0.022 0.026 0.028 0.052 0.021 0.032 0.024 0.021 0 0 0 0 0.024 0.019 0.017 0.019 0.016 0.018 0.018 0.015 0.01 0.016 0.016 0.017 0.01 0.015 0.011 0 0 0 0.025 0.083 0.083 0.084 0 0.186 0.011 0.044 0 0.029 0.013 0.017 0.011 0.012 0.013 0.012 0.009 0.007 0.004 0.005 0.005 0.006 0.004 0.011 0.019 0.018 0.02 0.02 0.024 0.024 0.023 0.027 0.028 0.024 0.029 0.055 0.049 0.043 0.045 0.091 0.047 0.039 0.042 0.054 0.032 0.029 0.029 0.028 0 0 0 0 0 0.001 0 0 0 0 0.003 0.004 0.006 0.008 0.005 0.008 0.005 0.007 0 0.004 0.007 0.001 0.004 0.007 0.004 0.002 0.011 0.012 0.009 0.01 0.015 0.01 0.01 0.018 0.017 0.008 0.01 0.02 0.017 0.02 0.019 0.015 0.008 0.006 0.003 0.009 0.008 0.006 0.006 0.001 0 0 0 0 0.007 0.005 0.004 0.002 0.005 0.008 0.019 0.02 0.02 0.008 0.002 0.002 0.003 0.01 0.011 0.01 0.009 0.009 0.008 0.007 0.007 0.004 0.003 0.005 0.004 0.007 0.007 0.009 0.008 0.008 0.005 0.004 0.002 0.002 0.006 0.02 0.003 0.002 0.004 0.003 0.004 0.006 0.007 0.006 0.005 0.004 0.006 0.005 0 0 0 0.003 0.001 0 0.004 0.01 0.008 0.007 0.009 0.007 0.002 0 0.006 0.015 0.011 0.012 0.024 0 0 0.002 0 0.001 0.001 0.001 0.001 0 0.007 0.009 0.003 0.002 0.009 0.019 0.097 0.081 0.117 0.157 0.173 0.16 0.032 0 0 0 0 0.002 0.004 0.001 0.001 0.002 0.001 0 0 0 0 0.001 0.003 0.005 0.003 0.005 0.003 0.004 0.004 0.004 0.003 0.002 0.002 0 0 0 0 0 0 0 0 0 0 0.001 0.002 0 0 0 0 0 0 0 0 0 0 0.006 0.006 0.005 0.005 0.007 0.007 0.009 0.008 0.006 0.007 0.007 0.005 0.006 0.004 0.003 0.005 0.005 0.003 0.001 0.001 0.003 0.003 0.006 0.003 0.002 0.002 0.002 0.002 0.002 0.002 0.002 0 0.007 0.007 0.008 0.005 0.004 0.004 0.01 0.007 0.006 0.005 0.005 0.006 0.002 0.002 0.003 0.003 0.002 0.002 0 0.002 0 0 0 0 0 0 0 0 0.001 0.001 0 0 0 0 0.003 0.005 0.004 0.004 0.004 0.003 0.002 0.001 0.001 0 0 0 0.001 0.001 0.001 0.001 0.001 0.001 0.001 0.001 0 0 0 0 0 0 0 0 0 0 0.02 0.01 0.01 0.01 0 0.024 0 0.009 0 0.004 0 0.001 0 0 0 0 0 0 0 0 0 0 0 0.002 0.004 0.003 0.004 0.004 0.005 0.004 0.002 0.003 0.005 0.004 0.005 0.009 0.008 0.006 0.009 0.013 0.01 0.005 0.012 0.01 0.006 0.005 0.009 0.005 0.003 0.003 0.001 0.002 0.002 0 0.004 0 0 0 0.005 0.005 0.006 0.007 0.006 0.007 0.006 0.007 0.003 0.004 0.004 0.003 0.005 0.004 0.001 0.002 0.006 0.005 0.003 0.003 0.003 0.003 0.002 0.004 0.005 0.002 0.003 0.004 0.003 0.004 0.004 0.003 0.001 0 0 0.007 0.006 0.004 0.005 0.002 0 0 0 0 0 0 0 0 0 0 0.004 0.004 0.004 0.001 0.001 0.002 0.003 0.006 0.006 0.006 0.007 0.007 0.005 0.006 0.005 0.004 0.005 0.004 0.004 0.003 0.003 0.005 0.005 0.005 0.004 0.003 0.002 0.002 0.002 0.004 0.001 0.001 0.001 0.001 0.001 0 0.001 0.001 0.001 0 0.001 0.001 0 0 0 0.001 0 0 0.001 0.001 0.002 0.003 0.004 0.003 0.002 0 0.005 0.004 0.016 0.021 0.012 0 0 0.001 0 0 0 0 0 0 0 0 0 0 0 0.004 0.014 0.015 0.019 0.021 0.017 0.016 0 0 0 0 0 0 0 0 0 0.001 0 0.001 0 0 0 0.001 0.002 0.005 0.005 0.004 0.002 0.001 0.003 0.004 0.002 0 0.005 0.002 0.002 0.002 0.002 0.002 0.001 0 0.001 0 0 0 0.002 0 0 0 0 0 0 0 0 0 0 0.007 0.007 0.005 0.004 0.006 0.003 0.006 0.004 0.005 0.006 0.006 0.004 0.005 0.004 0.002 0.005 0.005 0.003 0.001 0.001 0.002 0.003 0.002 0 0 0 0 0 0 0 0 0 0.005 0.006 0.007 0.002 0.003 0.005 0.007 0 0.001 0.001 0.002 0 0 0 0 0 0 0 0 0 0 0 0 0 0 0 0 0 0 0 0 0.001 0.001 0.001 0.003 0.003 0.005 0.006 0.001 0.001 0.001 0.001 0 0 0 0 0.001 0 0 0 0.001 0 0 0.001 0 0 0.001 0.001 0 0 0 0 0 0 0.004 0.007 0.007 0.007 0.709 0.025 0.02 0.004 
0.211 0.114 0.009 0.006 0 0.008 0.064 0.05 0 0.065 0.087 0.246 0.069 0.044 0.064 0.094 0.065 0.032 0.018 0.043 0.028 0.025 0.026 0.395 0.73 0.697 0.738 0.737 0.758 1 0.7 0.395 0.683 0.828 0.32 0.308 0.321 0.205 0.201 0.167 0.101 0.108 0.137 0.12 0.072 0.095 0.104 0.073 0.024 0.04 0.002 0.007 0.009 0.021 0.046 0.025 0 0 0.078 0.116 0.16 0.188 0.169 0.183 0.139 0.198 0.054 0.097 0.096 0.072 0.168 0.17 0.144 0.098 0.268 0.245 0.231 0.306 0.422 0.277 0.307 0.689 0.584 0.287 0.421 0.743 0.519 0.756 0.563 0.539 0.185 0.151 0.08 0.205 0.212 0.149 0.165 0.046 0.028 0.009 0.005 0.001 0.184 0.168 0.126 0.069 0.152 0.219 0.642 0.737 0.737 0.238 0.025 0.094 0.116 0.226 0.225 0.222 0.226 0.221 0.165 0.143 0.147 0.119 0.106 0.127 0.078 0.13 0.123 0.149 0.166 0.157 0.151 0.133 0.065 0.079 0.184 0.722 0.251 0.14 0.204 0.157 0.169 0.142 0.177 0.157 0.093 0.084 0.156 0.112 0 0.06 0.07 0.107 0.019 0.038 0.132 0.289 0.254 0.222 0.186 0.114 0.053 0.015 0.122 0.051 0.054 0.063 0.098 0.001 0.001 0.043 0.022 0.043 0.045 0.056 0.031 0 0.012 0.017 0.007 0.002 0.008 0.01 0.033 0.024 0.048 0.064 0.101 0.071 0.019 0 0.001 0.001 0.001 0.004 0.007 0.018 0.035 0.052 0.033 0.021 0.025 0.031 0.04 0.044 0.07 0.145 0.13 0.15 0.082 0.11 0.144 0.059 0.019 0.028 0.073 0.026 0.025 0.024 0.017 0.015 0.018 0.012 0.015 0.018 0.017 0.022 0.071 0.037 0.046 0.023 0.019 0.016 0.02 0.016 0.013 0.027 0.012 0.135 0.134 0.12 0.135 0.164 0.118 0.188 0.147 0.131 0.145 0.154 0.106 0.138 0.108 0.071 0.083 0.093 0.043 0.026 0.024 0.042 0.059 0.077 0.059 0.035 0.034 0.032 0.033 0.035 0.027 0.009 0 0.136 0.159 0.21 0.107 0.116 0.181 0.221 0.139 0.158 0.152 0.131 0.133 0.107 0.091 0.056 0.03 0.067 0.068 0 0.023 0 0 0 0 0 0 0 0.002 0.008 0.017 0.012 0.037 0.031 0.043 0.059 0.092 0.107 0.168 0.055 0.07 0.063 0.045 0.014 0.006 0.003 0.001 0.036 0.028 0.022 0.027 0.026 0.028 0.023 0.014 0.013 0.021 0.021 0.018 0.01 0.017 0.012 0 0 0 0.737 0.227 0.227 0.227 0 0.004 0.004 0.006 0 0.006 0.007 0.014 0.004 0.003 0.006 0.009 0.004 0.002 0.001 0.002 0.002 0.001 0.002 0.018 0.035 0.032 0.035 0.035 0.034 0.035 0.034 0.017 0.034 0.04 0.017 0.023 0.022 0.021 0.026 0.025 0.019 0.024 0.045 0.031 0.02 0.027 0.048 0.028 0.006 0.009 0 0.002 0.002 0.006 0.01 0.007 0 0 0.04 0.049 0.076 0.081 0.079 0.08 0.059 0.087 0.021 0.04 0.03 0.018 0.052 0.052 0.031 0.038 0.078 0.071 0.033 0.024 0.044 0.039 0.028 0.035 0.036 0.02 0.021 0.036 0.023 0.036 0.034 0.028 0.011 0.008 0.008 0.087 0.104 0.079 0.062 0.021 0.01 0.005 0 0 0.009 0.007 0.005 0.001 0.008 0.011 0.029 0.035 0.035 0.015 0.003 0.034 0.051 0.116 0.112 0.115 0.117 0.112 0.098 0.111 0.107 0.068 0.077 0.099 0.063 0.096 0.093 0.091 0.089 0.089 0.077 0.061 0.03 0.011 0.019 0.038 0.013 0.008 0.011 0.004 0.007 0.006 0.009 0.008 0.005 0.006 0.009 0.016 0 0.007 0.009 0.019 0.006 0.008 0.019 0.038 0.041 0.045 0.062 0.053 0.02 0.003 0.068 0.029 0.071 0.076 0.047 0 0 0.02 0.008 0.022 0.022 0.018 0.008 0 0.001 0.001 0 0.001 0.015 0.008 0.013 0.011 0.011 0.012 0.018 0.015 0.005 0 0 0 0 0 0 0.008 0.017 0.043 0.025 0.019 0.018 0.03 0.033 0.038 0.069 0.142 0.101 0.113 0.082 0.082 0.079 0.057 0.018 0.02 0.056 0.023 0.021 0.023 0.018 0.021 0.02 0.012 0.015 0.015 0.017 0.021 0.064 0.041 0.044 0.028 0.017 0.011 0.019 0.017 0.017 0.024 0.011 0.153 0.15 0.109 0.104 0.122 0.085 0.108 0.086 0.083 0.118 0.092 0.082 0.124 0.083 0.072 0.095 0.123 0.07 0.019 0.019 0.033 0.051 0.045 0.036 0.02 0.02 0.023 0.018 0.019 0.016 0.004 0 0.077 0.089 0.109 0.048 0.046 0.083 0.114 0.056 0.063 0.062 0.062 0.051 0.032 0.041 0.035 0.01 0.02 0.038 0 0.005 0 0 0 0 0 0 0 0 0.001 0.005 0.005 0.007 0.008 0.014 0.036 0.044 0.05 0.075 0.031 0.04 0.037 0.027 0.01 0.005 0.002 0 0.028 0.02 0.018 0.025 0.012 0.019 0.016 0.008 0.005 0.012 0.011 0.015 0.007 0.015 0.012 0 0 0 0.035 0.117 0.117 0.117 0 0.249 0.005 0.049 0 0.031 0.01 0.013 0.007 0.007 0.007 0.009 0.006 0.004 0.002 0.004 0.003 0.002 0.002 0.01 0.018 0.017 0.018 0.018 0.018 0.016 0.017 0.017 0.021 0.02 0.029 0.045 0.045 0.03 0.044 0.084 0.044 0.034 0.04 0.051 0.033 0.031 0.03 0.022 0.001 0.002 0 0 0 0 0.002 0.002 0 0 0.005 0.007 0.008 0.009 0.009 0.009 0.007 0.009 0.001 0.004 0.002 0.002 0.004 0.003 0.003 0.001 0.009 0.008 0.007 0.009 0.012 0.004 0.008 0.019 0.015 0.005 0.011 0.017 0.011 0.019 0.015 0.013 0.006 0.006 0.005 0.007 0.009 0.007 0.005 0.003 0.001 0 0 0 0.006 0.007 0.005 0.001 0.004 0.008 0.016 0.018 0.018 0.003 0.001 0.003 0.004 0.009 0.007 0.009 0.009 0.008 0.007 0.007 0.007 0.004 0.005 0.005 0.003 0.008 0.008 0.01 0.008 0.008 0.006 0.004 0.002 0.005 0.009 0.018 0.006 0.003 0.006 0.004 0.006 0.005 0.006 0.006 0.002 0.004 0.006 0.004 0 0 0 0.005 0 0 0.006 0.005 0.004 0.004 0.003 0.004 0.002 0 0.01 0.016 0.009 0.012 0.026 0 0 0.003 0.001 0 0.001 0.003 0.003 0 0.004 0.004 0.002 0.002 0.011 0.026 0.072 0.071 0.1 0.121 0.171 0.164 0.037 0.001 0.001 0.001 0.001 0.002 0.002 0.002 0.002 0.003 0.003 0.001 0.003 0.003 0.003 0.003 0.003 0.007 0.003 0.006 0.003 0.004 0.006 0.002 0 0.001 0.004 0.001 0.001 0.001 0 0.001 0.001 0.001 0.001 0.002 0.001 0.001 0.001 0.001 0.001 0.001 0 0 0 0.001 0.001 0.003 0.002 0.007 0.007 0.008 0.009 0.009 0.007 0.008 0.008 0.006 0.008 0.007 0.004 0.008 0.005 0.003 0.003 0.004 0.003 0 0.002 0.002 0.003 0.004 0.004 0.003 0.003 0.002 0.003 0.003 0.002 0 0 0.008 0.006 0.007 0.003 0.005 0.006 0.009 0.006 0.008 0.006 0.006 0.006 0.005 0.003 0.001 0.001 0.003 0.005 0 0.001 0 0 0 0 0 0 0 0 0 0 0 0.001 0.001 0.002 0.004 0.005 0.004 0.008 0.006 0.006 0.003 0.001 0.001 0 0 0 0.003 0.003 0.002 0.003 0.002 0.002 0.001 0.001 0 0 0 0.001 0 0.001 0 0 0 0 0.018 0.009 0.009 0.009 0 0.024 0 0.005 0 0.003 0.002 0.001 0 0.001 0.001 0 0 0.001 0 0 0.001 0.001 0 0.003 0.005 0.005 0.005 0.005 0.006 0.005 0.006 0.009 0.006 0.007 0.008 0.011 0.008 0.007 0.007 0.013 0.005 0.003 0.008 0.009 0.004 0.003 0.006 0.007 0 0.002 0 0 0 0.001 0.002 0.001 0 0 0.002 0.004 0.005 0.005 0.006 0.005 0.004 0.004 0.002 0.004 0.002 0.001 0.003 0.003 0.003 0.002 0.006 0.006 0.005 0.005 0.004 0.004 0.004 0.006 0.005 0.003 0.002 0.006 0.003 0.006 0.005 0.005 0.002 0.001 0 0.005 0.006 0.005 0.005 0.002 0 0 0 0 0.001 0 0 0 0.001 0.003 0.005 0.005 0.005 0.002 0 0.002 0.002 0.006 0.006 0.005 0.006 0.006 0.006 0.006 0.006 0.006 0.004 0.004 0.002 0.006 0.005 0.004 0.005 0.005 0.005 0.003 0.001 0.002 0.003 0.004 0.002 0.001 0.002 0.002 0.002 0.001 0.002 0.002 0 0.001 0.001 0.001 0 0 0.001 0.002 0 0 0.002 0.004 0.005 0.005 0.005 0.004 0 0 0.004 0.003 0.019 0.02 0.009 0 0 0.003 0.001 0.001 0.001 0 0 0 0.001 0.001 0.001 0.001 0.001 0.004 0.012 0.01 0.019 0.022 0.019 0.017 0.003 0 0 0 0 0 0 0 0.001 0.005 0.005 0.004 0.003 0.003 0.003 0.003 0.004 0.007 0.007 0.004 0.003 0.003 0.004 0.003 0.003 0.002 0.004 0.001 0.001 0.001 0.001 0.001 0.001 0.001 0 0.001 0.001 0.001 0.003 0.002 0.003 0.002 0.001 0 0.001 0.001 0.001 0.003 0.002 0.006 0.006 0.003 0.005 0.007 0.005 0.006 0.005 0.005 0.006 0.006 0.003 0.005 0.006 0.002 0.004 0.006 0.004 0.005 0.001 0.001 0.001 0.002 0 0.001 0.001 0.002 0.001 0.001 0 0 0 0.004 0.006 0.006 0.002 0.003 0.006 0.006 0.003 0.004 0.004 0.004 0.004 0.002 0.003 0.002 0.002 0.001 0.002 0 0.002 0 0 0 0 0 0 0 0 0 0.001 0 0.003 0.003 0.003 0.003 0.003 0.003 0.006 0.003 0.003 0.003 0.002 0.001 0 0 0 0.005 0.004 0.004 0.003 0.001 0.001 0.001 0.001 0.001 0.001 0.001 0.001 0.001 0.001 0 0 0 0 0.005 0.006 0.006 0.006 0.737 0.035 0.018 0.005 
0.187 0.094 0.006 0.001 0 0.009 0.056 0.04 0 0.052 0.077 0.198 0.064 0.031 0.049 0.075 0.058 0.025 0.014 0.027 0.02 0.019 0.017 0.391 0.728 0.704 0.739 0.741 0.703 0.661 1 0.461 0.62 0.729 0.293 0.34 0.301 0.187 0.173 0.188 0.111 0.11 0.121 0.125 0.083 0.086 0.095 0.074 0.023 0.027 0.004 0.009 0.012 0.014 0.032 0.02 0 0 0.075 0.09 0.144 0.152 0.142 0.149 0.108 0.152 0.052 0.082 0.085 0.049 0.134 0.155 0.14 0.095 0.228 0.224 0.24 0.305 0.384 0.26 0.281 0.626 0.546 0.297 0.38 0.64 0.458 0.75 0.641 0.573 0.212 0.167 0.09 0.186 0.193 0.135 0.142 0.044 0.022 0.007 0.003 0.002 0.166 0.148 0.104 0.051 0.139 0.19 0.673 0.739 0.739 0.25 0.024 0.077 0.1 0.205 0.2 0.201 0.203 0.197 0.151 0.133 0.13 0.108 0.096 0.113 0.076 0.117 0.114 0.136 0.15 0.144 0.136 0.112 0.061 0.087 0.195 0.721 0.226 0.122 0.179 0.123 0.139 0.119 0.161 0.151 0.086 0.081 0.15 0.117 0 0.058 0.066 0.126 0.019 0.027 0.161 0.315 0.277 0.25 0.172 0.098 0.054 0.016 0.111 0.057 0.046 0.058 0.087 0.002 0.001 0.039 0.019 0.046 0.048 0.053 0.028 0 0.02 0.02 0.01 0.006 0.013 0.014 0.041 0.033 0.049 0.059 0.118 0.088 0.023 0.003 0.006 0.001 0.001 0.009 0.007 0.024 0.034 0.062 0.047 0.031 0.026 0.036 0.034 0.037 0.065 0.132 0.106 0.135 0.089 0.109 0.121 0.054 0.02 0.018 0.061 0.023 0.021 0.023 0.019 0.018 0.012 0.005 0.005 0.008 0.011 0.027 0.068 0.032 0.044 0.023 0.024 0.015 0.033 0.02 0.016 0.028 0.013 0.124 0.124 0.106 0.117 0.149 0.106 0.174 0.131 0.125 0.14 0.144 0.103 0.127 0.12 0.08 0.079 0.082 0.041 0.024 0.027 0.045 0.058 0.066 0.049 0.029 0.02 0.023 0.017 0.022 0.019 0.005 0 0.133 0.145 0.184 0.105 0.108 0.16 0.2 0.128 0.149 0.141 0.13 0.107 0.1 0.086 0.062 0.041 0.068 0.082 0 0.021 0.002 0.002 0.002 0.003 0.003 0.003 0.003 0.008 0.011 0.019 0.013 0.035 0.037 0.048 0.063 0.092 0.096 0.151 0.058 0.069 0.058 0.041 0.01 0.008 0.003 0.002 0.045 0.035 0.027 0.034 0.027 0.024 0.02 0.016 0.014 0.017 0.014 0.014 0.011 0.011 0.004 0 0 0 0.739 0.206 0.206 0.206 0 0.003 0.003 0.009 0 0.006 0.004 0.008 0.003 0.003 0.002 0.002 0.002 0.002 0 0.001 0.001 0 0 0.012 0.028 0.028 0.028 0.028 0.026 0.028 0.027 0.019 0.025 0.031 0.021 0.021 0.022 0.025 0.034 0.032 0.024 0.03 0.05 0.038 0.029 0.037 0.054 0.038 0.01 0.015 0.002 0.005 0.007 0.008 0.018 0.01 0 0 0.04 0.046 0.068 0.084 0.078 0.083 0.061 0.083 0.022 0.043 0.032 0.023 0.047 0.044 0.028 0.021 0.071 0.062 0.03 0.029 0.041 0.027 0.019 0.03 0.028 0.019 0.023 0.029 0.02 0.028 0.022 0.023 0.007 0.006 0.006 0.082 0.092 0.072 0.057 0.015 0.008 0.003 0.001 0 0.005 0.006 0.006 0.003 0.005 0.005 0.025 0.028 0.028 0.003 0.002 0.03 0.042 0.096 0.092 0.093 0.097 0.093 0.082 0.101 0.093 0.059 0.065 0.078 0.051 0.081 0.076 0.084 0.079 0.071 0.064 0.037 0.016 0.011 0.02 0.029 0.005 0.003 0.005 0.005 0.005 0.002 0.008 0.008 0.004 0.003 0.008 0.021 0 0.005 0.005 0.009 0.001 0.003 0.01 0.02 0.023 0.025 0.044 0.043 0.023 0.01 0.061 0.019 0.074 0.073 0.053 0.001 0 0.01 0.006 0.012 0.013 0.011 0.007 0 0.002 0.002 0.003 0.006 0.016 0.012 0.011 0.009 0.014 0.012 0.017 0.011 0.005 0 0 0 0 0.001 0.001 0.007 0.012 0.037 0.033 0.017 0.017 0.029 0.032 0.038 0.062 0.123 0.092 0.106 0.086 0.075 0.078 0.051 0.011 0.012 0.05 0.019 0.019 0.019 0.015 0.01 0.017 0.01 0.011 0.013 0.011 0.024 0.067 0.03 0.041 0.029 0.022 0.015 0.024 0.017 0.015 0.019 0.009 0.132 0.126 0.091 0.088 0.095 0.081 0.09 0.074 0.06 0.097 0.077 0.076 0.107 0.086 0.054 0.082 0.109 0.056 0.025 0.021 0.025 0.032 0.042 0.036 0.018 0.015 0.017 0.013 0.014 0.014 0.004 0 0.064 0.075 0.086 0.047 0.049 0.08 0.091 0.048 0.047 0.045 0.049 0.03 0.022 0.026 0.023 0.013 0.019 0.031 0 0.007 0.001 0.001 0 0 0 0 0 0.001 0.001 0.003 0.001 0.009 0.008 0.011 0.026 0.041 0.044 0.077 0.025 0.04 0.03 0.025 0.01 0.005 0.001 0 0.032 0.022 0.015 0.025 0.021 0.021 0.017 0.013 0.013 0.018 0.012 0.014 0.014 0.013 0.009 0 0 0 0.028 0.097 0.097 0.097 0 0.241 0.019 0.05 0 0.033 0.017 0.018 0.019 0.01 0.011 0.009 0.013 0.004 0.002 0.008 0.003 0.005 0.007 0.014 0.022 0.019 0.022 0.022 0.027 0.024 0.023 0.03 0.029 0.026 0.034 0.054 0.044 0.041 0.048 0.08 0.047 0.038 0.046 0.053 0.022 0.03 0.029 0.021 0 0 0 0 0 0.001 0.001 0 0 0 0.004 0.005 0.004 0.005 0.005 0.005 0.003 0.005 0.004 0.005 0.003 0.002 0.006 0.005 0.003 0.004 0.008 0.007 0.005 0.006 0.01 0.005 0.01 0.019 0.014 0.007 0.012 0.021 0.013 0.023 0.018 0.013 0.002 0 0 0.007 0.007 0.006 0.003 0 0 0 0 0 0.007 0.004 0.003 0.003 0.003 0.009 0.02 0.022 0.022 0.007 0.003 0.001 0.002 0.007 0.007 0.007 0.007 0.007 0.005 0.003 0.004 0.004 0.003 0.004 0.002 0.002 0.002 0.006 0.01 0.01 0.005 0.004 0.001 0.004 0.007 0.021 0.008 0.002 0.005 0.006 0.006 0.005 0.008 0.005 0.003 0.003 0.005 0.003 0 0.003 0.002 0.005 0 0 0.005 0.01 0.01 0.009 0.009 0.004 0.002 0 0.01 0.016 0.014 0.016 0.028 0.001 0 0.001 0.001 0.002 0.002 0.002 0.001 0 0.003 0.003 0.001 0.003 0.013 0.023 0.082 0.072 0.098 0.137 0.177 0.165 0.034 0 0 0 0 0.002 0.001 0 0 0 0 0 0 0 0 0 0 0.003 0.002 0.001 0 0.001 0.001 0 0 0 0 0 0 0 0 0 0 0 0 0 0 0 0 0 0 0 0 0 0 0 0 0 0 0.002 0.002 0.003 0.004 0.005 0.004 0.005 0.004 0.004 0.005 0.004 0.004 0.003 0.002 0.004 0.002 0.001 0 0 0 0.001 0.001 0.001 0 0 0 0 0 0 0 0 0 0.005 0.005 0.007 0.004 0.003 0.006 0.007 0.003 0.004 0.004 0.003 0.002 0.003 0.002 0.003 0.001 0.002 0.002 0 0 0 0 0 0 0 0 0 0 0 0 0 0 0 0.001 0.003 0.003 0.002 0.004 0.003 0.003 0.002 0.002 0 0 0 0 0 0 0 0 0 0 0 0 0 0 0 0 0 0 0 0 0 0 0.022 0.007 0.007 0.007 0 0.013 0 0.006 0 0.005 0.001 0 0 0 0 0 0 0 0 0 0 0 0 0 0.003 0.003 0.003 0.003 0.003 0.003 0.003 0.004 0.003 0.004 0.006 0.007 0.008 0.002 0.006 0.014 0.01 0.003 0.011 0.011 0.002 0.004 0.01 0.005 0.004 0.004 0 0 0 0 0.005 0.004 0 0 0 0.001 0.001 0.001 0.001 0.001 0.001 0.001 0 0.001 0.002 0.004 0.001 0.001 0.002 0.001 0.002 0.002 0.003 0.002 0.002 0.002 0.003 0.003 0.003 0.002 0.002 0.002 0.002 0.002 0.002 0.001 0.001 0.001 0 0.001 0.001 0 0.001 0 0 0 0 0 0.001 0.001 0.001 0 0.001 0.001 0.002 0.003 0.003 0 0 0 0 0.001 0.001 0.001 0.001 0.001 0.001 0.001 0.001 0 0 0.001 0 0.001 0.001 0.001 0.002 0.002 0.001 0.001 0 0.002 0.002 0.003 0 0.001 0.001 0.001 0.001 0.001 0.001 0.001 0 0.001 0.001 0.001 0 0 0 0.001 0 0 0.001 0.002 0.001 0.001 0.001 0.001 0.001 0.001 0.003 0.006 0.022 0.022 0.012 0 0 0 0 0.001 0.001 0.001 0.001 0 0 0 0 0 0.004 0.007 0.022 0.022 0.025 0.032 0.025 0.023 0.006 0 0 0 0 0 0 0 0 0 0 0 0 0 0 0 0 0 0 0 0 0 0 0 0 0 0 0 0 0 0 0 0 0 0 0 0 0 0 0 0 0 0 0 0 0 0 0 0 0.001 0.001 0.001 0.001 0.001 0.001 0.001 0.001 0.002 0.002 0.001 0 0.002 0.002 0.001 0.001 0.003 0.001 0 0 0 0 0 0 0 0 0 0 0 0 0 0 0 0.001 0.001 0 0 0.001 0.001 0.001 0.002 0.002 0.001 0.001 0.001 0 0 0 0 0 0 0 0 0 0 0 0 0 0 0 0 0 0 0 0 0 0.001 0.001 0 0.001 0.001 0 0 0 0 0 0 0 0 0 0 0 0 0 0 0 0 0 0 0 0 0 0 0 0 0 0.003 0.001 0.001 0.001 0.739 0.028 0.022 0.003 
0.121 0.062 0.006 0.003 0 0.008 0.05 0.041 0 0.057 0.066 0.196 0.063 0.042 0.054 0.066 0.046 0.026 0.014 0.03 0.023 0.025 0.024 0.233 0.426 0.407 0.43 0.43 0.491 0.395 0.468 1 0.517 0.439 0.268 0.476 0.292 0.186 0.165 0.172 0.108 0.108 0.129 0.123 0.092 0.093 0.1 0.079 0.013 0.018 0.001 0.001 0.001 0.006 0.021 0.012 0 0 0.04 0.058 0.084 0.102 0.098 0.101 0.075 0.104 0.021 0.051 0.056 0.043 0.111 0.106 0.081 0.069 0.152 0.133 0.132 0.174 0.218 0.159 0.165 0.362 0.295 0.17 0.237 0.379 0.269 0.423 0.334 0.314 0.112 0.088 0.052 0.114 0.124 0.087 0.096 0.02 0.012 0.005 0.003 0.002 0.109 0.095 0.073 0.037 0.089 0.138 0.382 0.429 0.429 0.164 0.026 0.051 0.063 0.132 0.132 0.129 0.131 0.128 0.096 0.089 0.089 0.073 0.062 0.071 0.05 0.09 0.079 0.108 0.102 0.1 0.095 0.077 0.033 0.068 0.115 0.419 0.142 0.074 0.12 0.1 0.096 0.094 0.121 0.115 0.061 0.055 0.106 0.086 0 0.053 0.047 0.078 0.011 0.028 0.088 0.155 0.139 0.117 0.099 0.064 0.026 0.009 0.075 0.049 0.045 0.049 0.095 0.002 0.001 0.018 0.007 0.017 0.019 0.031 0.014 0 0.029 0.029 0.012 0.003 0.007 0.011 0.043 0.031 0.051 0.064 0.117 0.086 0.018 0.001 0.002 0.001 0.001 0.009 0.014 0.014 0.024 0.035 0.019 0.017 0.013 0.02 0.021 0.028 0.047 0.088 0.074 0.102 0.059 0.085 0.084 0.039 0.015 0.015 0.046 0.02 0.018 0.019 0.015 0.015 0.01 0.009 0.007 0.009 0.005 0.021 0.048 0.025 0.039 0.022 0.02 0.013 0.023 0.014 0.01 0.015 0.009 0.08 0.081 0.076 0.089 0.105 0.074 0.112 0.093 0.085 0.098 0.086 0.069 0.078 0.075 0.045 0.049 0.048 0.027 0.014 0.01 0.017 0.034 0.043 0.036 0.023 0.02 0.02 0.016 0.018 0.017 0.004 0 0.078 0.09 0.121 0.061 0.068 0.107 0.126 0.08 0.096 0.095 0.085 0.065 0.059 0.058 0.045 0.022 0.035 0.044 0 0.01 0.001 0.001 0 0 0 0 0 0.001 0.001 0.009 0.008 0.025 0.023 0.026 0.039 0.052 0.056 0.092 0.035 0.042 0.032 0.024 0.006 0.005 0.005 0 0.023 0.014 0.011 0.017 0.013 0.011 0.013 0.005 0.003 0.012 0.012 0.014 0.006 0.009 0.005 0 0 0 0.429 0.132 0.132 0.132 0 0.001 0.003 0.006 0 0.005 0.005 0.008 0.004 0.004 0.004 0.004 0.004 0.002 0.001 0.002 0.002 0.002 0.002 0.012 0.018 0.018 0.018 0.018 0.016 0.019 0.018 0.013 0.015 0.02 0.011 0.015 0.017 0.017 0.016 0.017 0.011 0.015 0.025 0.022 0.009 0.016 0.031 0.021 0.005 0.006 0 0 0 0.005 0.006 0.005 0 0 0.022 0.025 0.031 0.04 0.038 0.04 0.028 0.044 0.014 0.022 0.021 0.015 0.03 0.03 0.018 0.017 0.043 0.04 0.02 0.012 0.02 0.018 0.019 0.021 0.019 0.01 0.014 0.021 0.013 0.019 0.01 0.015 0.01 0.01 0.008 0.049 0.057 0.038 0.035 0.009 0.004 0.002 0.001 0 0.006 0.006 0.006 0.003 0.006 0.007 0.014 0.018 0.018 0.007 0 0.02 0.03 0.062 0.059 0.059 0.063 0.062 0.048 0.06 0.058 0.034 0.044 0.05 0.033 0.056 0.048 0.044 0.039 0.037 0.04 0.028 0.014 0.003 0.011 0.016 0.007 0.005 0.008 0.005 0.006 0.009 0.01 0.011 0.01 0.008 0.014 0.014 0 0.007 0.007 0.005 0.007 0.005 0.005 0.019 0.021 0.021 0.029 0.025 0.012 0.001 0.028 0.017 0.065 0.067 0.036 0.001 0 0.014 0.008 0.009 0.008 0.013 0.007 0 0.002 0.002 0 0.001 0.002 0.002 0.005 0.003 0.006 0.007 0.01 0.008 0.003 0.001 0.001 0.001 0.001 0.002 0.002 0.007 0.013 0.026 0.022 0.016 0.016 0.021 0.019 0.02 0.037 0.078 0.059 0.07 0.059 0.057 0.043 0.034 0.008 0.007 0.025 0.011 0.01 0.011 0.011 0.009 0.01 0.008 0.01 0.015 0.009 0.021 0.054 0.034 0.041 0.028 0.023 0.014 0.027 0.011 0.01 0.015 0.007 0.094 0.088 0.059 0.056 0.063 0.046 0.06 0.056 0.048 0.063 0.06 0.044 0.073 0.054 0.031 0.041 0.064 0.031 0.017 0.01 0.013 0.02 0.026 0.019 0.011 0.01 0.01 0.005 0.005 0.003 0 0 0.038 0.041 0.057 0.029 0.025 0.052 0.061 0.037 0.032 0.032 0.036 0.034 0.022 0.025 0.022 0.015 0.02 0.019 0 0.008 0 0 0 0 0 0 0 0 0.001 0.007 0.005 0.004 0.005 0.006 0.01 0.016 0.023 0.039 0.014 0.016 0.015 0.012 0.003 0.002 0.001 0.001 0.019 0.016 0.011 0.017 0.015 0.014 0.009 0.007 0.006 0.01 0.008 0.008 0.007 0.007 0.005 0 0 0 0.018 0.063 0.063 0.063 0 0.126 0.014 0.05 0 0.029 0.014 0.016 0.015 0.006 0.011 0.007 0.011 0.002 0.001 0.002 0.003 0.001 0 0.007 0.016 0.016 0.016 0.016 0.018 0.015 0.013 0.02 0.021 0.018 0.025 0.048 0.047 0.039 0.037 0.082 0.044 0.036 0.039 0.053 0.033 0.033 0.025 0.019 0 0 0 0 0 0 0 0 0 0 0.001 0.001 0.004 0.005 0.006 0.005 0.002 0.006 0.002 0.001 0.001 0 0.005 0.006 0.005 0.003 0.007 0.008 0.008 0.009 0.012 0.008 0.008 0.015 0.012 0.006 0.007 0.016 0.008 0.017 0.012 0.012 0.002 0.002 0 0.009 0.007 0.007 0.005 0.001 0 0 0 0 0.002 0.003 0.003 0.001 0.003 0.002 0.012 0.016 0.016 0.011 0.001 0.004 0.004 0.007 0.007 0.007 0.007 0.007 0.006 0.007 0.007 0.004 0.003 0.005 0.002 0.006 0.006 0.006 0.006 0.006 0.006 0.003 0.001 0.004 0.007 0.015 0.007 0.004 0.005 0.004 0.006 0.002 0.001 0.001 0 0 0.001 0.002 0 0.002 0.002 0.004 0 0.002 0.004 0.005 0.004 0.006 0.006 0.005 0.001 0 0.005 0.016 0.01 0.013 0.026 0.001 0.001 0.002 0.002 0 0.001 0.003 0.002 0 0.005 0.005 0.003 0.003 0.013 0.024 0.082 0.078 0.107 0.131 0.158 0.159 0.031 0.001 0.001 0 0 0.002 0.002 0 0 0.002 0.001 0 0 0 0 0 0.002 0.004 0.002 0.003 0.002 0.001 0.004 0.001 0.001 0.002 0.001 0.001 0.001 0.001 0.001 0 0 0 0 0.001 0.001 0.002 0.002 0.001 0.001 0 0 0 0 0 0 0 0 0.004 0.004 0.003 0.005 0.007 0.005 0.006 0.005 0.004 0.004 0.005 0.002 0.004 0.002 0.002 0.004 0.004 0.001 0 0 0 0 0.003 0.003 0.001 0.001 0.001 0.001 0.001 0.001 0.001 0 0.005 0.006 0.007 0.004 0.002 0.006 0.007 0.004 0.005 0.005 0.005 0.005 0.005 0.003 0.004 0.001 0.003 0.003 0 0.001 0 0 0 0 0 0 0 0 0 0 0 0.001 0 0.001 0.001 0.002 0.002 0.005 0.001 0.001 0 0 0 0 0 0 0.001 0.001 0 0 0 0.001 0.001 0 0 0.001 0.001 0.001 0 0.001 0.001 0 0 0 0.016 0.007 0.007 0.007 0 0.016 0 0.006 0 0.004 0.001 0.001 0 0.001 0.001 0.001 0.001 0.001 0 0.001 0.001 0 0 0.001 0.002 0.003 0.003 0.003 0.003 0.002 0.004 0.005 0.003 0.004 0.005 0.008 0.004 0.006 0.007 0.009 0.009 0.007 0.009 0.006 0.004 0.004 0.008 0.005 0.003 0.003 0 0 0.001 0.001 0.003 0.001 0 0 0.003 0.003 0.003 0.003 0.002 0.003 0.002 0.003 0.001 0.002 0.002 0.001 0.003 0.003 0.002 0.002 0.003 0.002 0.002 0.001 0.002 0.002 0.002 0.002 0.002 0.001 0.001 0.003 0.002 0.003 0.003 0.002 0.001 0.001 0 0.002 0.003 0.002 0.001 0.001 0 0 0 0 0.001 0 0 0 0 0.001 0.003 0.003 0.003 0.001 0 0 0.001 0.004 0.004 0.003 0.004 0.004 0.003 0.005 0.004 0.002 0.001 0.002 0 0.002 0.002 0.003 0.002 0.002 0.002 0.002 0 0 0 0.003 0.001 0.001 0.001 0.001 0.001 0.001 0.001 0 0 0 0 0 0 0 0 0.001 0 0 0.001 0.003 0.003 0.004 0.003 0.003 0.002 0 0.003 0.003 0.016 0.015 0.009 0 0 0 0 0.001 0.001 0.001 0.001 0 0 0 0 0 0 0.004 0.012 0.009 0.016 0.018 0.013 0.011 0.003 0 0 0 0 0 0 0.001 0.001 0.001 0.001 0.001 0.001 0.001 0.001 0.001 0.002 0.005 0.004 0.004 0.002 0.002 0.002 0.001 0.002 0.002 0.003 0.001 0.001 0.001 0.001 0.001 0.001 0 0 0 0 0 0.001 0.001 0.001 0.001 0.001 0 0.001 0.001 0.001 0.001 0.001 0.004 0.004 0.003 0.003 0.003 0.003 0.003 0.001 0.003 0.004 0.003 0.004 0.004 0.001 0.001 0.003 0.004 0.003 0.001 0.002 0.002 0.002 0.002 0.001 0.002 0.002 0.002 0.002 0.002 0.002 0.001 0 0.002 0.001 0.003 0.002 0 0.002 0.003 0.003 0.003 0.003 0.003 0.002 0.002 0.002 0.002 0 0.001 0 0 0 0 0 0 0 0 0 0 0 0 0 0 0 0 0.001 0.001 0.001 0.001 0.001 0.001 0.001 0.001 0.001 0 0 0 0 0.001 0.001 0.001 0.001 0 0 0 0 0 0 0 0 0 0 0 0 0 0 0.003 0.004 0.004 0.004 0.429 0.018 0.016 0.003 
0.177 0.08 0.009 0.007 0 0.006 0.092 0.065 0 0.094 0.126 0.349 0.114 0.053 0.055 0.121 0.095 0.045 0.022 0.057 0.041 0.039 0.038 0.319 0.645 0.616 0.655 0.656 0.864 0.599 0.595 0.509 1 0.699 0.317 0.385 0.413 0.241 0.221 0.224 0.14 0.13 0.155 0.158 0.09 0.113 0.113 0.076 0.026 0.028 0.005 0.008 0.011 0.024 0.035 0.022 0 0 0.074 0.094 0.127 0.143 0.14 0.139 0.095 0.143 0.045 0.083 0.094 0.063 0.139 0.156 0.125 0.098 0.235 0.226 0.25 0.287 0.337 0.227 0.276 0.597 0.477 0.241 0.374 0.593 0.415 0.653 0.48 0.465 0.158 0.124 0.064 0.184 0.182 0.136 0.141 0.035 0.022 0.01 0.005 0.002 0.133 0.124 0.084 0.06 0.12 0.173 0.576 0.655 0.655 0.211 0.02 0.06 0.086 0.19 0.192 0.183 0.186 0.182 0.136 0.124 0.127 0.091 0.087 0.103 0.068 0.108 0.11 0.131 0.144 0.141 0.128 0.099 0.053 0.074 0.157 0.637 0.192 0.107 0.156 0.117 0.137 0.104 0.137 0.131 0.069 0.071 0.129 0.107 0 0.057 0.061 0.102 0.019 0.026 0.128 0.244 0.207 0.179 0.137 0.114 0.052 0.011 0.119 0.062 0.047 0.057 0.098 0.001 0.001 0.048 0.024 0.04 0.043 0.051 0.028 0 0.024 0.027 0.011 0.004 0.017 0.023 0.063 0.055 0.07 0.093 0.14 0.112 0.026 0.001 0.003 0 0 0.009 0.013 0.015 0.029 0.06 0.045 0.035 0.031 0.035 0.037 0.043 0.064 0.123 0.09 0.124 0.085 0.098 0.121 0.054 0.019 0.012 0.053 0.024 0.022 0.023 0.023 0.021 0.025 0.015 0.015 0.018 0.02 0.032 0.069 0.027 0.044 0.032 0.025 0.02 0.027 0.018 0.015 0.026 0.018 0.119 0.116 0.111 0.116 0.144 0.108 0.167 0.145 0.125 0.132 0.121 0.105 0.114 0.104 0.066 0.075 0.067 0.037 0.026 0.018 0.027 0.052 0.067 0.057 0.031 0.026 0.026 0.024 0.025 0.016 0.009 0 0.107 0.123 0.169 0.11 0.108 0.14 0.177 0.112 0.135 0.127 0.113 0.098 0.09 0.074 0.053 0.033 0.062 0.059 0 0.016 0 0 0.001 0.001 0.001 0.001 0.001 0.005 0.01 0.015 0.012 0.032 0.029 0.045 0.064 0.087 0.101 0.145 0.058 0.061 0.051 0.039 0.013 0.006 0.004 0.002 0.047 0.038 0.031 0.033 0.035 0.032 0.029 0.021 0.021 0.029 0.028 0.02 0.021 0.028 0.013 0 0 0 0.655 0.19 0.19 0.19 0 0.004 0.002 0.003 0 0.004 0.006 0.011 0.002 0.001 0.002 0.004 0.002 0 0 0 0 0 0 0.016 0.027 0.027 0.028 0.028 0.029 0.028 0.027 0.023 0.027 0.031 0.022 0.025 0.02 0.023 0.029 0.03 0.021 0.024 0.046 0.033 0.018 0.025 0.051 0.029 0.011 0.014 0.001 0.001 0.002 0.008 0.016 0.006 0 0 0.03 0.04 0.06 0.067 0.063 0.066 0.047 0.069 0.023 0.036 0.032 0.023 0.044 0.039 0.024 0.028 0.061 0.055 0.025 0.017 0.034 0.03 0.022 0.027 0.025 0.013 0.018 0.028 0.013 0.03 0.024 0.025 0.009 0.008 0.007 0.061 0.075 0.055 0.044 0.011 0.005 0.003 0 0 0.012 0.009 0.006 0.004 0.01 0.013 0.027 0.028 0.028 0.007 0.005 0.024 0.035 0.083 0.077 0.083 0.084 0.082 0.071 0.088 0.085 0.059 0.054 0.067 0.045 0.068 0.073 0.064 0.064 0.054 0.052 0.038 0.019 0.013 0.023 0.026 0.011 0.009 0.01 0.006 0.005 0.007 0.013 0.014 0.006 0.009 0.015 0.025 0 0.006 0.008 0.014 0.005 0.005 0.015 0.026 0.029 0.033 0.041 0.032 0.015 0.006 0.059 0.031 0.074 0.078 0.052 0 0 0.011 0.006 0.012 0.013 0.018 0.013 0 0.001 0.001 0 0.002 0.016 0.008 0.006 0.005 0.009 0.011 0.018 0.012 0.001 0 0 0 0 0 0 0.003 0.012 0.03 0.024 0.013 0.016 0.024 0.03 0.036 0.06 0.105 0.09 0.099 0.079 0.084 0.059 0.038 0.009 0.008 0.039 0.023 0.023 0.021 0.022 0.02 0.017 0.01 0.013 0.016 0.014 0.016 0.067 0.036 0.045 0.03 0.027 0.021 0.031 0.022 0.017 0.019 0.015 0.116 0.109 0.074 0.067 0.088 0.073 0.077 0.073 0.072 0.083 0.071 0.063 0.083 0.066 0.045 0.069 0.096 0.049 0.021 0.013 0.021 0.035 0.023 0.014 0.009 0.009 0.012 0.008 0.009 0.008 0.003 0 0.052 0.054 0.077 0.04 0.041 0.061 0.082 0.049 0.047 0.048 0.04 0.039 0.027 0.032 0.021 0.009 0.015 0.019 0 0.004 0 0 0 0 0 0 0 0 0.002 0.005 0.003 0.004 0.006 0.01 0.02 0.028 0.032 0.055 0.02 0.025 0.022 0.012 0.004 0.002 0.002 0.001 0.026 0.017 0.015 0.019 0.021 0.017 0.015 0.013 0.011 0.015 0.016 0.019 0.01 0.014 0.007 0 0 0 0.028 0.084 0.084 0.084 0 0.228 0.009 0.051 0 0.031 0.011 0.013 0.01 0.005 0.008 0.008 0.008 0 0 0.005 0.001 0.002 0.002 0.015 0.027 0.024 0.027 0.027 0.029 0.024 0.022 0.021 0.03 0.028 0.035 0.065 0.052 0.046 0.052 0.116 0.069 0.043 0.049 0.077 0.041 0.039 0.033 0.03 0 0.001 0 0 0 0.001 0.002 0.002 0 0 0.004 0.005 0.004 0.005 0.005 0.005 0.002 0.007 0.001 0.005 0.003 0.001 0.004 0.003 0.004 0.003 0.008 0.008 0.007 0.004 0.01 0.006 0.007 0.022 0.015 0.007 0.016 0.02 0.014 0.027 0.015 0.016 0.006 0.005 0.003 0.007 0.007 0.005 0.005 0.001 0.001 0 0 0 0.006 0.003 0.001 0.001 0.002 0.006 0.022 0.027 0.027 0.011 0.001 0.004 0.006 0.009 0.01 0.009 0.009 0.009 0.008 0.01 0.008 0.006 0.006 0.007 0.003 0.009 0.008 0.009 0.008 0.007 0.006 0.008 0.005 0.001 0.009 0.027 0.004 0.002 0.002 0.002 0.002 0.005 0.006 0.006 0.002 0.004 0.005 0.004 0 0.001 0.001 0.003 0.001 0.001 0.003 0.012 0.013 0.012 0.009 0.005 0.002 0 0.01 0.018 0.012 0.013 0.026 0.001 0 0 0 0.001 0.001 0.004 0.001 0 0.002 0.002 0.001 0.003 0.011 0.023 0.114 0.099 0.141 0.182 0.213 0.21 0.055 0.001 0.001 0 0 0.001 0.001 0.002 0.003 0.003 0.003 0.003 0.004 0.004 0.002 0.002 0.004 0.01 0.008 0.007 0.006 0.004 0.007 0.006 0.002 0.002 0.007 0.003 0.003 0.002 0.001 0.001 0.002 0.002 0 0.002 0.002 0.003 0.005 0.002 0.006 0.003 0.002 0.002 0.003 0.002 0.002 0.003 0.002 0.009 0.009 0.007 0.005 0.008 0.007 0.009 0.007 0.005 0.008 0.008 0.007 0.007 0.007 0.002 0.006 0.006 0.004 0.004 0.003 0.003 0.005 0.003 0.001 0.001 0.001 0.001 0.001 0.001 0 0 0 0.008 0.008 0.008 0.003 0.003 0.005 0.009 0.005 0.008 0.008 0.002 0.002 0.006 0.005 0.002 0.002 0.004 0.007 0 0 0 0 0 0 0 0 0 0 0 0 0.001 0 0 0 0.001 0.003 0.003 0.006 0.001 0.004 0.003 0.002 0.001 0 0 0 0.003 0.003 0.003 0.003 0.003 0.003 0.002 0.002 0 0.003 0 0.001 0 0.002 0.001 0 0 0 0.027 0.009 0.009 0.009 0 0.019 0.001 0.006 0 0.005 0.004 0.004 0.002 0.002 0.004 0.003 0.002 0.002 0.002 0.001 0.001 0.001 0.001 0.006 0.01 0.01 0.01 0.01 0.01 0.01 0.01 0.007 0.01 0.01 0.009 0.012 0.013 0.014 0.015 0.015 0.011 0.012 0.012 0.009 0.003 0.008 0.011 0.006 0.001 0.001 0 0.001 0.001 0 0.001 0.001 0 0 0.001 0.001 0.004 0.005 0.003 0.005 0.003 0.005 0 0.001 0.002 0.001 0.002 0.003 0.003 0.001 0.006 0.006 0.004 0.007 0.006 0.005 0.004 0.009 0.01 0.005 0.005 0.008 0.007 0.009 0.007 0.007 0.002 0.001 0.001 0.004 0.006 0.003 0.005 0 0 0 0 0 0.001 0.002 0.001 0.001 0.002 0.001 0.009 0.01 0.01 0.005 0.001 0.003 0.004 0.008 0.008 0.006 0.008 0.007 0.006 0.007 0.007 0.003 0.004 0.007 0.002 0.007 0.008 0.005 0.007 0.006 0.005 0.003 0.002 0.001 0.003 0.009 0.004 0.002 0.002 0.001 0.001 0.001 0.001 0 0 0 0 0.001 0 0.001 0.001 0.002 0.001 0.001 0.002 0.006 0.007 0.007 0.005 0.004 0 0 0.007 0.005 0.023 0.022 0.012 0 0 0.002 0.001 0 0 0 0 0 0.001 0.001 0.002 0.001 0.005 0.006 0.017 0.014 0.023 0.028 0.027 0.025 0.008 0 0 0 0 0 0 0 0 0.003 0.001 0.001 0.001 0.001 0.002 0.002 0.004 0.01 0.007 0.009 0.006 0.009 0.005 0.006 0.002 0.002 0.005 0.001 0 0 0 0 0 0 0 0 0 0 0.005 0.004 0.004 0.004 0.003 0.001 0.003 0.001 0 0.001 0.001 0.011 0.011 0.007 0.007 0.007 0.006 0.008 0.007 0.008 0.008 0.008 0.004 0.009 0.007 0.004 0.004 0.007 0.003 0.001 0 0 0 0.002 0.001 0.002 0.002 0.002 0.001 0.001 0.001 0 0 0.005 0.007 0.007 0.003 0.002 0.004 0.007 0.007 0.006 0.004 0.005 0.007 0.004 0.005 0.003 0.004 0.002 0.005 0 0.003 0 0 0 0 0 0 0 0 0 0.001 0.001 0.001 0.001 0.002 0.002 0.002 0.004 0.003 0.002 0.003 0.003 0.002 0 0 0 0 0.001 0.001 0.001 0.001 0 0 0 0 0 0 0 0 0 0 0 0 0 0 0.01 0.008 0.008 0.008 0.655 0.028 0.027 0.01 
0.199 0.1 0.007 0.006 0 0.007 0.056 0.027 0 0.057 0.077 0.237 0.075 0.038 0.052 0.09 0.059 0.027 0.008 0.034 0.028 0.02 0.019 0.372 0.695 0.669 0.708 0.709 0.732 0.729 0.666 0.423 0.67 1 0.372 0.344 0.319 0.202 0.216 0.181 0.12 0.13 0.16 0.136 0.089 0.112 0.118 0.08 0.034 0.047 0.003 0.009 0.011 0.024 0.053 0.032 0 0 0.087 0.116 0.153 0.171 0.165 0.168 0.131 0.175 0.046 0.103 0.104 0.078 0.185 0.191 0.172 0.111 0.284 0.255 0.325 0.394 0.447 0.295 0.367 0.821 0.64 0.336 0.491 0.742 0.497 0.739 0.574 0.523 0.178 0.139 0.079 0.207 0.204 0.157 0.166 0.046 0.024 0.013 0.003 0.002 0.155 0.138 0.103 0.06 0.149 0.192 0.597 0.708 0.708 0.263 0.03 0.092 0.113 0.217 0.218 0.213 0.216 0.208 0.161 0.147 0.145 0.109 0.08 0.111 0.074 0.125 0.13 0.158 0.163 0.166 0.148 0.106 0.061 0.084 0.172 0.685 0.205 0.117 0.171 0.135 0.124 0.107 0.145 0.136 0.075 0.074 0.142 0.119 0 0.056 0.052 0.104 0.013 0.033 0.13 0.266 0.237 0.209 0.163 0.117 0.055 0.019 0.109 0.055 0.057 0.065 0.11 0 0 0.039 0.026 0.037 0.04 0.044 0.019 0 0.017 0.018 0.003 0.001 0.007 0.012 0.034 0.025 0.043 0.055 0.107 0.08 0.02 0.001 0.001 0 0 0.005 0.007 0.011 0.029 0.05 0.037 0.02 0.02 0.023 0.033 0.044 0.075 0.137 0.111 0.141 0.097 0.108 0.122 0.056 0.02 0.022 0.056 0.024 0.023 0.022 0.023 0.02 0.016 0.013 0.013 0.017 0.014 0.022 0.073 0.034 0.049 0.032 0.023 0.021 0.025 0.012 0.009 0.016 0.011 0.13 0.13 0.111 0.13 0.162 0.124 0.19 0.149 0.132 0.141 0.148 0.103 0.116 0.109 0.064 0.08 0.084 0.041 0.017 0.02 0.041 0.056 0.07 0.048 0.035 0.032 0.026 0.027 0.025 0.018 0.002 0 0.122 0.146 0.195 0.105 0.121 0.169 0.205 0.136 0.133 0.135 0.125 0.118 0.091 0.078 0.06 0.032 0.06 0.063 0 0.025 0.001 0.001 0 0 0 0 0 0.002 0.003 0.009 0.008 0.037 0.033 0.041 0.059 0.089 0.102 0.156 0.055 0.068 0.06 0.043 0.013 0.006 0.002 0.002 0.032 0.025 0.018 0.022 0.022 0.02 0.012 0.007 0.013 0.017 0.012 0.016 0.011 0.013 0.008 0 0 0 0.708 0.218 0.219 0.218 0 0.002 0.003 0.006 0 0.006 0.004 0.004 0.003 0 0.002 0 0.002 0.002 0.001 0.001 0.002 0.001 0 0.013 0.023 0.022 0.023 0.023 0.022 0.021 0.019 0.016 0.019 0.026 0.019 0.023 0.015 0.021 0.026 0.026 0.017 0.026 0.041 0.028 0.021 0.023 0.045 0.023 0.004 0.005 0 0.002 0.003 0.004 0.006 0.003 0 0 0.041 0.052 0.07 0.08 0.076 0.078 0.057 0.086 0.018 0.043 0.036 0.015 0.044 0.048 0.031 0.029 0.079 0.064 0.03 0.026 0.04 0.033 0.023 0.028 0.024 0.019 0.017 0.021 0.008 0.024 0.021 0.017 0.011 0.01 0.008 0.085 0.097 0.079 0.064 0.026 0.009 0.005 0.001 0.001 0.009 0.005 0.004 0.003 0.007 0.012 0.022 0.023 0.023 0.006 0.004 0.033 0.051 0.103 0.1 0.1 0.104 0.101 0.091 0.105 0.104 0.065 0.078 0.095 0.066 0.089 0.084 0.076 0.081 0.075 0.072 0.05 0.021 0.011 0.02 0.026 0.011 0.006 0.011 0.01 0.009 0.012 0.014 0.016 0.009 0.011 0.016 0.028 0 0.01 0.01 0.009 0.005 0.007 0.011 0.025 0.028 0.03 0.047 0.04 0.016 0.007 0.056 0.026 0.071 0.077 0.048 0.002 0.002 0.014 0.009 0.013 0.014 0.02 0.013 0 0 0 0.001 0.005 0.017 0.009 0.007 0.008 0.01 0.011 0.019 0.013 0.002 0 0 0 0 0 0 0.012 0.017 0.042 0.026 0.025 0.022 0.031 0.039 0.041 0.07 0.127 0.099 0.111 0.094 0.085 0.086 0.057 0.017 0.016 0.063 0.029 0.025 0.026 0.023 0.023 0.02 0.009 0.015 0.011 0.015 0.021 0.072 0.025 0.045 0.03 0.022 0.018 0.023 0.014 0.014 0.022 0.014 0.145 0.138 0.094 0.1 0.107 0.085 0.087 0.07 0.068 0.101 0.088 0.063 0.109 0.083 0.052 0.077 0.106 0.06 0.023 0.018 0.034 0.04 0.029 0.029 0.024 0.023 0.023 0.02 0.022 0.015 0.005 0 0.058 0.076 0.093 0.044 0.047 0.085 0.099 0.056 0.047 0.046 0.051 0.043 0.031 0.032 0.021 0.01 0.028 0.034 0 0.006 0.001 0.001 0 0 0 0 0 0.001 0.002 0.005 0.003 0.016 0.019 0.024 0.039 0.052 0.047 0.077 0.036 0.031 0.023 0.015 0.01 0.005 0.003 0 0.029 0.027 0.022 0.026 0.021 0.026 0.018 0.013 0.013 0.022 0.016 0.017 0.01 0.018 0.013 0 0 0 0.023 0.104 0.104 0.104 0 0.289 0.006 0.045 0 0.027 0.009 0.017 0.01 0.007 0.004 0.007 0.005 0.001 0.001 0.003 0.001 0.003 0.003 0.013 0.024 0.021 0.024 0.024 0.028 0.023 0.021 0.025 0.029 0.029 0.03 0.044 0.044 0.039 0.041 0.076 0.039 0.029 0.031 0.039 0.021 0.023 0.024 0.022 0 0.001 0 0 0 0 0.001 0.001 0 0 0.004 0.004 0.007 0.007 0.006 0.007 0.005 0.008 0.002 0.004 0.003 0.002 0.002 0.005 0.002 0.002 0.008 0.007 0.006 0.011 0.01 0.008 0.009 0.022 0.016 0.008 0.016 0.022 0.016 0.024 0.02 0.018 0.005 0.004 0.003 0.007 0.007 0.003 0.006 0.002 0.001 0 0 0 0.006 0.006 0.005 0.001 0.003 0.006 0.021 0.024 0.024 0.011 0.002 0.002 0.006 0.008 0.009 0.008 0.008 0.009 0.007 0.007 0.009 0.005 0.005 0.006 0.005 0.009 0.008 0.008 0.008 0.007 0.007 0.007 0.004 0.005 0.006 0.024 0.008 0.006 0.008 0.004 0.004 0.008 0.008 0.007 0.005 0.003 0.008 0.003 0 0.003 0.003 0.007 0 0.002 0.007 0.009 0.009 0.009 0.007 0.005 0.001 0 0.008 0.012 0.017 0.018 0.023 0 0 0.001 0 0.001 0.001 0 0 0 0.003 0.004 0.004 0.001 0.005 0.008 0.082 0.063 0.097 0.134 0.168 0.159 0.042 0 0 0 0 0.003 0.003 0 0 0.002 0 0.002 0.002 0.002 0.002 0.003 0.004 0.006 0.007 0.008 0.006 0.006 0.005 0.002 0.002 0.002 0.003 0.001 0.001 0.001 0 0.001 0 0 0.001 0.001 0.001 0.002 0.004 0.002 0.004 0.004 0.002 0.002 0.002 0.001 0.001 0.002 0.002 0.006 0.006 0.004 0.008 0.009 0.007 0.007 0.006 0.007 0.009 0.005 0.005 0.005 0.004 0.003 0.004 0.006 0.003 0.001 0.001 0.003 0.003 0.001 0 0.001 0.001 0.003 0.001 0.001 0.001 0 0 0.002 0.004 0.005 0.004 0.005 0.007 0.008 0.004 0.005 0.005 0.006 0.004 0.002 0.002 0.001 0.001 0 0.001 0 0 0 0 0.001 0.001 0.001 0.001 0.001 0.001 0.001 0.001 0 0.002 0.003 0.003 0.005 0.005 0.004 0.006 0.005 0.004 0.003 0.002 0.001 0 0 0 0.002 0.002 0.002 0.002 0.002 0.003 0.001 0.002 0.001 0.001 0 0 0 0 0 0 0 0 0.024 0.008 0.008 0.008 0 0.019 0.001 0.007 0 0.004 0.001 0.003 0.001 0.001 0.001 0.001 0 0 0 0 0 0 0 0.003 0.005 0.005 0.005 0.005 0.005 0.004 0.005 0.003 0.005 0.004 0.005 0.008 0.007 0.008 0.008 0.014 0.008 0.011 0.012 0.013 0.009 0.01 0.012 0.009 0.001 0 0 0 0 0 0.001 0.001 0 0 0.003 0.003 0.005 0.005 0.004 0.005 0.003 0.005 0 0.003 0.002 0.001 0.001 0.004 0.002 0.002 0.004 0.004 0.004 0.001 0.003 0.001 0.002 0.003 0.003 0.001 0.002 0.005 0.004 0.005 0.004 0.003 0 0 0 0.004 0.005 0.004 0.003 0.002 0.002 0 0 0 0.001 0 0 0 0 0.003 0.004 0.005 0.005 0.002 0 0.002 0.002 0.006 0.006 0.006 0.006 0.006 0.005 0.006 0.006 0.004 0.005 0.004 0.003 0.005 0.002 0.004 0.007 0.005 0.001 0 0 0 0.002 0.005 0.003 0.001 0.002 0.002 0.002 0.001 0.002 0.002 0.001 0.001 0.002 0.001 0 0.001 0.001 0.001 0 0 0.002 0.003 0.003 0.003 0.003 0.002 0 0 0.007 0.008 0.012 0.012 0.01 0 0 0.001 0.001 0.001 0.001 0 0 0 0 0 0 0.001 0.004 0.007 0.016 0.014 0.02 0.022 0.022 0.017 0.004 0 0 0 0 0 0 0.001 0.001 0.003 0.003 0.003 0.003 0.003 0.002 0.002 0.004 0.007 0.005 0.006 0.005 0.006 0.005 0 0 0 0 0 0 0 0 0 0.001 0 0 0.001 0.002 0.001 0.004 0.002 0.003 0.001 0.002 0.001 0.003 0.001 0.001 0.003 0.001 0.008 0.007 0.005 0.004 0.006 0.004 0.005 0.005 0.005 0.005 0.005 0.003 0.005 0.004 0.003 0.004 0.005 0.002 0.002 0.002 0.003 0.004 0.002 0.001 0.001 0.001 0 0.001 0.001 0.001 0 0 0.004 0.003 0.004 0.002 0.001 0.002 0.004 0.001 0 0 0.002 0 0 0 0.001 0 0.001 0.001 0 0 0 0 0 0 0 0 0 0 0 0 0 0.001 0.001 0.001 0.002 0.002 0.001 0.003 0.002 0.004 0.003 0.002 0 0 0 0 0.002 0.002 0.002 0.003 0 0.001 0 0 0 0 0 0 0 0 0 0 0 0 0.005 0.006 0.006 0.006 0.708 0.023 0.024 0.005 
0.119 0.075 0.012 0.007 0 0.012 0.024 0.039 0 0.037 0.041 0.105 0.033 0.018 0.027 0.043 0.031 0.013 0.007 0.017 0.008 0.007 0.008 0.162 0.298 0.288 0.305 0.304 0.34 0.324 0.306 0.277 0.332 0.443 1 0.504 0.334 0.285 0.43 0.286 0.167 0.183 0.235 0.212 0.131 0.148 0.153 0.118 0.01 0.012 0.001 0.002 0.003 0.015 0.014 0.008 0 0 0.046 0.063 0.091 0.102 0.096 0.101 0.076 0.108 0.028 0.056 0.043 0.039 0.102 0.111 0.081 0.065 0.152 0.144 0.137 0.165 0.209 0.135 0.158 0.352 0.277 0.134 0.194 0.322 0.224 0.32 0.258 0.244 0.081 0.063 0.034 0.114 0.12 0.08 0.091 0.024 0.012 0.006 0.001 0 0.063 0.061 0.04 0.024 0.064 0.083 0.286 0.304 0.304 0.103 0.016 0.047 0.057 0.13 0.128 0.127 0.129 0.124 0.106 0.098 0.091 0.075 0.073 0.076 0.051 0.081 0.07 0.095 0.102 0.1 0.079 0.06 0.033 0.038 0.077 0.299 0.088 0.046 0.078 0.06 0.065 0.047 0.064 0.053 0.032 0.036 0.051 0.046 0 0.03 0.032 0.042 0.007 0.016 0.046 0.132 0.122 0.111 0.084 0.052 0.02 0.005 0.081 0.077 0.063 0.079 0.142 0.001 0.001 0.02 0.014 0.028 0.031 0.031 0.016 0 0.01 0.012 0.005 0.002 0.008 0.011 0.064 0.056 0.079 0.105 0.183 0.138 0.036 0.002 0.003 0.001 0.001 0.007 0.007 0.008 0.019 0.037 0.021 0.01 0.013 0.016 0.019 0.019 0.042 0.091 0.075 0.09 0.06 0.075 0.082 0.042 0.015 0.013 0.045 0.014 0.013 0.013 0.011 0.009 0.01 0.006 0.005 0.011 0.012 0.016 0.047 0.029 0.037 0.02 0.015 0.007 0.019 0.009 0.007 0.012 0.008 0.086 0.086 0.072 0.077 0.101 0.07 0.117 0.088 0.075 0.087 0.089 0.067 0.086 0.073 0.049 0.064 0.066 0.032 0.018 0.014 0.03 0.04 0.047 0.034 0.022 0.022 0.017 0.019 0.022 0.014 0.001 0 0.078 0.095 0.111 0.066 0.067 0.097 0.122 0.076 0.089 0.083 0.073 0.067 0.053 0.05 0.031 0.019 0.032 0.042 0 0.008 0.001 0.001 0 0 0 0 0 0.001 0.002 0.007 0.004 0.017 0.016 0.024 0.036 0.053 0.06 0.092 0.041 0.045 0.04 0.03 0.014 0.007 0.005 0.001 0.024 0.017 0.01 0.013 0.015 0.015 0.012 0.01 0.01 0.013 0.013 0.009 0.01 0.011 0.004 0 0 0 0.304 0.13 0.13 0.13 0 0 0.002 0.002 0 0.002 0.001 0.004 0.002 0 0 0.003 0.002 0 0 0 0 0 0 0.009 0.022 0.021 0.022 0.022 0.022 0.023 0.021 0.009 0.018 0.026 0.019 0.019 0.016 0.024 0.023 0.018 0.015 0.026 0.046 0.023 0.018 0.029 0.052 0.022 0.005 0.006 0 0 0 0.003 0.006 0.003 0 0 0.031 0.037 0.054 0.061 0.055 0.059 0.044 0.058 0.02 0.033 0.021 0.008 0.029 0.029 0.019 0.023 0.051 0.036 0.02 0.016 0.029 0.019 0.019 0.024 0.026 0.01 0.018 0.023 0.019 0.023 0.019 0.018 0.006 0.006 0.008 0.061 0.071 0.055 0.04 0.009 0.006 0.003 0.001 0 0.007 0.006 0.005 0.002 0.005 0.009 0.022 0.022 0.022 0.005 0.002 0.021 0.029 0.076 0.071 0.071 0.076 0.073 0.061 0.077 0.071 0.043 0.049 0.059 0.038 0.062 0.067 0.059 0.059 0.054 0.045 0.028 0.013 0.005 0.012 0.022 0.01 0.009 0.013 0.01 0.012 0.009 0.01 0.012 0.005 0.006 0.014 0.018 0 0.007 0.007 0.008 0.003 0.006 0.008 0.021 0.028 0.031 0.039 0.035 0.013 0.004 0.044 0.025 0.1 0.107 0.067 0.002 0.001 0.014 0.006 0.012 0.012 0.017 0.011 0 0 0 0.001 0.002 0.005 0.005 0.009 0.01 0.012 0.011 0.012 0.011 0.003 0 0 0 0 0 0 0.01 0.014 0.027 0.017 0.014 0.015 0.018 0.021 0.019 0.038 0.08 0.066 0.079 0.058 0.056 0.059 0.034 0.008 0.01 0.039 0.012 0.009 0.012 0.012 0.01 0.014 0.01 0.007 0.011 0.013 0.022 0.052 0.026 0.039 0.027 0.018 0.01 0.019 0.009 0.011 0.014 0.01 0.084 0.083 0.052 0.059 0.071 0.066 0.068 0.053 0.048 0.069 0.06 0.048 0.071 0.059 0.039 0.053 0.076 0.047 0.012 0.008 0.017 0.031 0.029 0.02 0.012 0.013 0.016 0.009 0.011 0.007 0.005 0 0.051 0.055 0.068 0.037 0.023 0.056 0.074 0.049 0.042 0.039 0.043 0.033 0.028 0.029 0.021 0.009 0.024 0.02 0 0.003 0 0 0 0 0 0 0 0.001 0.001 0.003 0.002 0.005 0.006 0.011 0.02 0.026 0.023 0.045 0.02 0.023 0.019 0.015 0.004 0.002 0.001 0 0.021 0.015 0.016 0.016 0.015 0.016 0.012 0.006 0.008 0.016 0.013 0.008 0.007 0.012 0.007 0 0 0 0.022 0.076 0.076 0.076 0 0.133 0.017 0.067 0 0.044 0.015 0.018 0.019 0.012 0.007 0.009 0.013 0.01 0.003 0.006 0.008 0.006 0.005 0.018 0.039 0.038 0.04 0.04 0.044 0.034 0.039 0.041 0.047 0.044 0.052 0.078 0.083 0.069 0.076 0.141 0.071 0.045 0.061 0.083 0.047 0.046 0.04 0.035 0.001 0.001 0 0.001 0.001 0.002 0.002 0 0 0 0.007 0.008 0.011 0.012 0.011 0.012 0.007 0.01 0 0.007 0.007 0.005 0.01 0.01 0.012 0.007 0.013 0.012 0.014 0.024 0.018 0.017 0.015 0.039 0.03 0.015 0.02 0.035 0.023 0.04 0.032 0.027 0.014 0.013 0.006 0.012 0.014 0.011 0.006 0.005 0.004 0 0 0 0.01 0.01 0.008 0.004 0.01 0.012 0.031 0.04 0.04 0.016 0.002 0.006 0.006 0.014 0.014 0.014 0.014 0.015 0.012 0.011 0.009 0.009 0.007 0.008 0.006 0.009 0.01 0.015 0.013 0.012 0.008 0.007 0.004 0.005 0.013 0.04 0.011 0.01 0.012 0.006 0.006 0.005 0.011 0.009 0.005 0.005 0.008 0.008 0 0.005 0.007 0.008 0.001 0.003 0.008 0.016 0.013 0.012 0.008 0.008 0.001 0 0.013 0.019 0.017 0.021 0.042 0 0 0.004 0.002 0.002 0.003 0.003 0.002 0 0.004 0.004 0.001 0.001 0.017 0.037 0.131 0.115 0.162 0.212 0.253 0.236 0.06 0 0 0 0 0.001 0.002 0.002 0.003 0.006 0.004 0.003 0.003 0.003 0.004 0.004 0.005 0.009 0.004 0.007 0.004 0.006 0.008 0.003 0.001 0 0.003 0.001 0.001 0.001 0.001 0.001 0.001 0.001 0.001 0.001 0.001 0 0.004 0.002 0.002 0.002 0.002 0.001 0.002 0.001 0.001 0.003 0.002 0.009 0.009 0.009 0.007 0.007 0.008 0.012 0.01 0.008 0.009 0.008 0.007 0.006 0.005 0.003 0.004 0.003 0.001 0.005 0 0 0 0.001 0.001 0.001 0.001 0.001 0 0.001 0.001 0.001 0 0.008 0.009 0.014 0.007 0.009 0.011 0.014 0.01 0.012 0.011 0.008 0.006 0.006 0.005 0.004 0.003 0.005 0.005 0 0.003 0 0 0 0 0 0 0 0 0 0.001 0.001 0.002 0.002 0.002 0.003 0.005 0.009 0.011 0.004 0.007 0.007 0.005 0 0 0 0 0.006 0.004 0.002 0.004 0.004 0.003 0.002 0.003 0.002 0.002 0.003 0.001 0 0.001 0.001 0 0 0 0.04 0.014 0.014 0.014 0 0.016 0 0.007 0 0.004 0 0 0 0.001 0 0 0 0.001 0.001 0 0.001 0 0 0 0.001 0.001 0.001 0.001 0.001 0.001 0.002 0.005 0.002 0.003 0.005 0.006 0.005 0.007 0.008 0.012 0.011 0.009 0.015 0.011 0.005 0.008 0.014 0.01 0 0 0 0 0 0 0.001 0 0 0 0.003 0.005 0.006 0.007 0.005 0.007 0.006 0.007 0.002 0.003 0.001 0.001 0.004 0.002 0.001 0.001 0.004 0.003 0.001 0.003 0.002 0.002 0.001 0.003 0.002 0.001 0.001 0.001 0 0.001 0.002 0.002 0.002 0.002 0.001 0.006 0.006 0.005 0.005 0.002 0 0 0 0 0 0 0 0 0 0 0.002 0.001 0.001 0 0.001 0.003 0.005 0.007 0.007 0.007 0.007 0.007 0.006 0.008 0.007 0.005 0.004 0.004 0.001 0.006 0.007 0.007 0.005 0.005 0.004 0.003 0.001 0.001 0.001 0.001 0 0 0 0 0 0.001 0.001 0.001 0.001 0.001 0.001 0.001 0 0.001 0.001 0.001 0 0 0.001 0.001 0.001 0.001 0.001 0.001 0 0 0.003 0.006 0.032 0.031 0.011 0 0 0 0 0 0 0 0 0 0.001 0.001 0.002 0.001 0.001 0.003 0.01 0.008 0.013 0.016 0.018 0.012 0.005 0 0 0 0 0 0 0.001 0.001 0.001 0.001 0 0 0 0.001 0.001 0.003 0.008 0.003 0.005 0.004 0.004 0.003 0.002 0.001 0.001 0.004 0.001 0.001 0.001 0.001 0.001 0 0 0 0.001 0 0.001 0.003 0.002 0.002 0.001 0 0 0 0 0 0 0 0.007 0.006 0.005 0.006 0.007 0.006 0.005 0.006 0.007 0.006 0.003 0.002 0.005 0.004 0.001 0.004 0.008 0.005 0.001 0.001 0.001 0.001 0.002 0.002 0.001 0.001 0.002 0 0.001 0.001 0 0 0.004 0.004 0.006 0.004 0.001 0.006 0.006 0.003 0.003 0.002 0.002 0.001 0 0.001 0.001 0 0.001 0.001 0 0 0 0 0 0 0 0 0 0 0 0 0 0 0 0 0.001 0.001 0.001 0.004 0.001 0.003 0.003 0.001 0 0 0 0 0.001 0.001 0.001 0 0.001 0.001 0 0 0 0 0 0.001 0 0 0 0 0 0 0.001 0.007 0.007 0.007 0.304 0.022 0.04 0.001 
0.086 0.047 0.012 0.006 0 0.009 0.037 0.056 0 0.053 0.048 0.12 0.045 0.03 0.038 0.04 0.039 0.021 0.012 0.019 0.014 0.009 0.007 0.129 0.234 0.228 0.237 0.237 0.282 0.239 0.254 0.38 0.306 0.286 0.378 1 0.435 0.279 0.272 0.36 0.207 0.184 0.206 0.231 0.13 0.136 0.14 0.125 0.012 0.014 0.001 0.002 0.005 0.009 0.017 0.009 0 0 0.039 0.046 0.064 0.072 0.062 0.069 0.06 0.076 0.02 0.039 0.044 0.03 0.07 0.078 0.054 0.05 0.108 0.101 0.089 0.128 0.151 0.098 0.104 0.227 0.193 0.099 0.146 0.236 0.17 0.242 0.192 0.181 0.067 0.06 0.032 0.088 0.087 0.062 0.064 0.013 0.009 0.006 0.001 0.001 0.056 0.051 0.036 0.02 0.049 0.07 0.214 0.237 0.237 0.084 0.013 0.035 0.043 0.093 0.095 0.089 0.09 0.088 0.073 0.067 0.068 0.051 0.04 0.055 0.032 0.067 0.065 0.079 0.08 0.074 0.064 0.047 0.021 0.039 0.07 0.231 0.072 0.04 0.061 0.045 0.047 0.04 0.052 0.048 0.029 0.024 0.046 0.034 0 0.024 0.028 0.042 0.006 0.014 0.055 0.095 0.083 0.077 0.063 0.047 0.02 0.008 0.067 0.073 0.067 0.075 0.129 0 0 0.017 0.008 0.014 0.014 0.017 0.007 0 0.017 0.018 0.004 0.003 0.008 0.023 0.083 0.081 0.105 0.126 0.227 0.166 0.043 0.001 0.002 0 0 0.004 0.007 0.005 0.012 0.024 0.017 0.015 0.013 0.018 0.017 0.02 0.034 0.064 0.061 0.067 0.037 0.056 0.052 0.031 0.011 0.009 0.027 0.009 0.009 0.009 0.009 0.007 0.005 0.004 0.007 0.007 0.005 0.009 0.029 0.013 0.019 0.01 0.01 0.009 0.013 0.01 0.008 0.014 0.008 0.057 0.057 0.056 0.059 0.072 0.058 0.083 0.066 0.056 0.068 0.067 0.05 0.058 0.053 0.036 0.036 0.037 0.024 0.018 0.013 0.025 0.027 0.031 0.019 0.012 0.011 0.013 0.009 0.011 0.009 0.003 0 0.056 0.059 0.083 0.058 0.048 0.073 0.089 0.057 0.065 0.064 0.061 0.055 0.035 0.035 0.031 0.013 0.021 0.025 0 0.006 0 0 0.001 0.001 0.001 0.001 0.001 0.001 0.003 0.005 0.005 0.014 0.013 0.02 0.03 0.04 0.043 0.058 0.023 0.03 0.019 0.015 0.005 0.001 0 0 0.023 0.018 0.014 0.013 0.012 0.012 0.006 0.005 0.005 0.009 0.006 0.009 0.005 0.007 0.003 0 0 0 0.237 0.093 0.093 0.093 0 0 0.001 0.002 0 0.001 0.003 0.003 0.001 0 0 0.001 0.001 0.001 0 0 0 0 0 0.004 0.013 0.012 0.013 0.013 0.012 0.014 0.011 0.01 0.012 0.014 0.01 0.011 0.01 0.018 0.017 0.016 0.013 0.026 0.045 0.025 0.024 0.03 0.049 0.027 0.001 0.002 0 0 0 0.003 0.003 0.001 0 0 0.018 0.022 0.033 0.033 0.03 0.033 0.021 0.031 0.01 0.018 0.017 0.009 0.02 0.022 0.014 0.013 0.032 0.026 0.015 0.011 0.017 0.013 0.008 0.017 0.016 0.01 0.011 0.013 0.011 0.013 0.01 0.011 0.005 0.004 0.005 0.033 0.042 0.032 0.021 0.014 0.008 0.005 0.001 0 0.005 0.005 0.004 0.004 0.005 0.006 0.013 0.013 0.013 0.006 0.002 0.017 0.024 0.046 0.046 0.046 0.048 0.048 0.035 0.045 0.049 0.028 0.029 0.032 0.024 0.041 0.039 0.038 0.04 0.04 0.035 0.021 0.009 0.003 0.007 0.012 0.004 0.002 0.002 0.001 0.002 0.003 0.006 0.007 0.005 0.004 0.007 0.012 0 0.003 0.005 0.006 0.003 0.001 0.006 0.013 0.013 0.016 0.028 0.025 0.007 0.002 0.031 0.031 0.085 0.094 0.05 0.001 0 0.01 0.004 0.005 0.006 0.007 0.005 0 0 0 0 0.001 0.007 0.006 0.006 0.006 0.007 0.006 0.009 0.008 0.001 0 0 0 0 0 0 0.002 0.005 0.014 0.006 0.006 0.006 0.007 0.01 0.015 0.031 0.058 0.043 0.046 0.036 0.035 0.028 0.021 0.008 0.003 0.019 0.005 0.003 0.004 0.004 0.004 0.001 0.002 0.004 0.007 0.004 0.007 0.027 0.014 0.02 0.013 0.012 0.009 0.012 0.008 0.006 0.006 0.003 0.067 0.065 0.048 0.043 0.053 0.039 0.043 0.039 0.036 0.05 0.044 0.038 0.056 0.036 0.027 0.039 0.059 0.032 0.004 0.006 0.01 0.019 0.022 0.018 0.006 0.007 0.007 0.005 0.004 0.002 0.002 0 0.033 0.031 0.041 0.027 0.024 0.038 0.045 0.024 0.024 0.023 0.026 0.018 0.013 0.013 0.008 0.005 0.01 0.014 0 0.003 0 0 0 0 0 0 0 0 0 0.001 0 0.007 0.008 0.011 0.014 0.015 0.02 0.028 0.016 0.018 0.016 0.011 0.003 0.002 0.001 0 0.008 0.006 0.004 0.005 0.003 0.004 0.002 0.001 0 0.002 0.001 0.003 0.001 0.001 0 0 0 0 0.013 0.048 0.048 0.048 0 0.09 0.018 0.078 0 0.057 0.02 0.023 0.02 0.019 0.013 0.013 0.016 0.011 0.006 0.005 0.006 0.004 0.004 0.017 0.033 0.03 0.033 0.033 0.041 0.032 0.031 0.036 0.043 0.038 0.056 0.088 0.088 0.076 0.079 0.168 0.082 0.069 0.073 0.113 0.063 0.048 0.044 0.046 0.004 0.004 0.001 0.001 0.001 0 0.004 0 0 0 0.003 0.005 0.009 0.01 0.011 0.01 0.007 0.01 0.003 0.005 0.001 0.003 0.007 0.004 0.002 0.001 0.009 0.008 0.01 0.017 0.011 0.006 0.013 0.026 0.022 0.01 0.019 0.029 0.024 0.033 0.022 0.026 0.011 0.01 0.005 0.011 0.012 0.01 0.007 0.002 0.001 0 0 0 0.004 0.002 0.002 0 0.001 0.004 0.028 0.033 0.033 0.011 0 0.004 0.004 0.012 0.011 0.012 0.012 0.012 0.007 0.008 0.009 0.007 0.005 0.006 0.002 0.007 0.009 0.012 0.008 0.009 0.009 0.007 0.004 0.001 0.002 0.032 0.009 0.007 0.007 0.005 0.003 0.002 0.003 0.003 0.001 0.003 0.003 0.005 0 0.002 0.003 0.004 0 0.002 0.006 0.018 0.016 0.016 0.008 0.005 0.002 0 0.01 0.022 0.018 0.022 0.042 0.001 0 0.001 0.001 0 0 0.002 0 0 0.011 0.013 0.005 0.003 0.025 0.05 0.16 0.134 0.204 0.275 0.317 0.303 0.07 0.001 0.001 0.001 0.001 0.004 0.004 0 0.001 0.002 0 0.001 0.001 0.001 0.002 0.002 0.002 0.009 0.008 0.01 0.004 0.01 0.005 0.004 0.003 0.002 0.005 0.001 0.001 0.001 0.001 0.001 0.002 0.001 0 0.001 0.001 0.002 0.003 0.003 0.003 0.001 0.001 0.001 0.001 0 0.001 0.001 0 0.008 0.008 0.007 0.007 0.01 0.008 0.009 0.009 0.009 0.008 0.008 0.009 0.008 0.007 0.008 0.007 0.006 0.005 0.001 0.002 0.002 0.002 0.006 0.005 0.005 0.005 0.004 0.004 0.004 0.004 0.001 0 0.008 0.01 0.012 0.004 0.006 0.007 0.012 0.008 0.008 0.007 0.006 0.006 0.002 0.005 0.001 0 0 0.002 0 0 0.001 0.001 0 0 0 0 0 0 0 0 0 0.002 0.002 0.002 0.005 0.008 0.006 0.009 0.005 0.006 0.006 0.005 0.002 0.002 0.002 0.002 0.001 0.001 0.001 0.001 0 0.001 0.001 0 0 0 0 0 0 0.001 0 0 0 0 0.033 0.012 0.012 0.012 0 0.007 0.002 0.008 0 0.005 0.001 0.002 0.002 0.001 0.001 0.002 0.002 0.001 0 0.001 0.001 0.001 0.001 0 0.001 0.001 0.001 0.001 0.001 0.001 0.001 0.001 0.001 0.001 0.003 0.005 0.002 0.003 0.005 0.009 0.003 0.003 0.007 0.007 0.003 0.003 0.007 0.007 0.004 0.004 0 0.001 0.002 0 0.006 0.005 0 0 0.003 0.003 0.003 0.005 0.005 0.005 0.002 0.004 0 0.002 0.002 0.004 0.001 0.001 0.002 0.002 0.005 0.005 0.002 0.002 0.002 0.001 0.002 0.002 0.002 0.001 0.002 0.001 0.001 0.001 0.002 0.002 0.001 0.001 0.001 0.004 0.007 0.002 0.003 0.001 0.001 0.001 0 0 0 0 0 0 0.001 0 0.002 0.001 0.001 0.001 0 0.001 0.004 0.007 0.007 0.007 0.007 0.006 0.005 0.007 0.006 0.005 0.006 0.005 0.003 0.004 0.006 0.005 0.005 0.005 0.006 0.005 0.003 0 0.001 0.001 0 0 0 0 0 0 0 0 0 0 0 0.002 0 0 0.001 0 0 0 0.002 0.002 0.001 0.001 0.002 0.003 0 0 0.005 0.006 0.025 0.025 0.008 0.001 0.001 0.001 0 0 0 0 0 0 0.002 0.002 0.003 0.003 0.005 0.005 0.008 0.006 0.014 0.014 0.016 0.015 0.003 0 0 0 0 0.001 0.001 0 0 0.003 0.001 0.001 0.002 0.003 0.003 0.005 0.006 0.011 0.008 0.008 0.004 0.005 0.007 0.001 0 0.001 0.002 0.001 0.001 0.001 0.001 0.002 0.002 0 0 0 0 0.002 0.004 0.002 0.001 0.001 0.001 0.001 0.001 0.001 0.001 0.003 0.001 0.01 0.01 0.008 0.005 0.007 0.006 0.008 0.007 0.008 0.008 0.008 0.006 0.008 0.007 0.004 0.004 0.005 0.004 0.001 0.001 0.002 0.002 0.002 0.001 0 0 0.001 0 0 0 0 0 0.005 0.004 0.007 0.006 0.002 0.005 0.007 0.002 0.004 0.004 0.002 0.002 0.002 0.001 0.001 0.001 0 0.001 0 0 0 0 0 0 0 0 0 0 0 0 0 0.001 0.001 0.002 0.002 0.002 0.001 0.003 0.002 0.004 0.004 0.002 0.001 0.001 0 0 0.002 0.002 0.001 0.003 0.002 0.002 0.001 0.002 0.002 0.002 0 0.001 0.002 0.002 0 0 0 0 0.001 0.007 0.007 0.007 0.237 0.013 0.033 0.001 
0.089 0.051 0.026 0.019 0 0.015 0.057 0.065 0 0.073 0.069 0.146 0.065 0.047 0.055 0.065 0.051 0.028 0.02 0.027 0.024 0.022 0.02 0.15 0.263 0.258 0.271 0.271 0.336 0.253 0.255 0.268 0.39 0.306 0.273 0.499 1 0.488 0.322 0.391 0.233 0.239 0.242 0.263 0.173 0.193 0.152 0.122 0.009 0.011 0 0.002 0.003 0.007 0.013 0.006 0 0 0.037 0.047 0.073 0.078 0.072 0.077 0.063 0.077 0.016 0.042 0.048 0.028 0.075 0.08 0.068 0.048 0.106 0.096 0.105 0.119 0.147 0.108 0.117 0.237 0.189 0.095 0.144 0.244 0.185 0.276 0.199 0.194 0.069 0.043 0.026 0.09 0.092 0.066 0.065 0.026 0.013 0.005 0.001 0 0.056 0.045 0.03 0.019 0.041 0.067 0.237 0.271 0.271 0.084 0.011 0.035 0.049 0.1 0.096 0.096 0.098 0.098 0.079 0.077 0.075 0.054 0.048 0.056 0.037 0.067 0.065 0.069 0.084 0.082 0.064 0.045 0.024 0.037 0.063 0.267 0.072 0.032 0.052 0.038 0.042 0.035 0.051 0.042 0.022 0.018 0.045 0.04 0 0.016 0.018 0.037 0.005 0.007 0.042 0.094 0.084 0.08 0.062 0.04 0.018 0.006 0.068 0.086 0.062 0.072 0.145 0.002 0.001 0.012 0.01 0.015 0.015 0.014 0.007 0 0.027 0.028 0.014 0.003 0.012 0.024 0.085 0.071 0.104 0.149 0.263 0.203 0.051 0 0.003 0.003 0.003 0.012 0.012 0.008 0.011 0.028 0.017 0.013 0.014 0.016 0.015 0.02 0.036 0.065 0.05 0.068 0.045 0.054 0.055 0.027 0.011 0.013 0.027 0.019 0.018 0.015 0.01 0.008 0.011 0.008 0.004 0.006 0.007 0.014 0.029 0.015 0.019 0.007 0.006 0.004 0.009 0.006 0.005 0.014 0.005 0.061 0.06 0.054 0.068 0.085 0.061 0.081 0.061 0.06 0.07 0.062 0.042 0.057 0.059 0.035 0.03 0.035 0.024 0.013 0.018 0.022 0.028 0.035 0.022 0.018 0.016 0.018 0.011 0.014 0.013 0.004 0 0.06 0.078 0.09 0.044 0.037 0.077 0.093 0.05 0.055 0.056 0.056 0.045 0.034 0.036 0.026 0.013 0.025 0.029 0 0.007 0 0 0 0 0 0 0 0 0.002 0.006 0.002 0.014 0.013 0.02 0.033 0.04 0.04 0.075 0.034 0.038 0.031 0.022 0.011 0.004 0.003 0.001 0.02 0.017 0.015 0.014 0.013 0.012 0.014 0.007 0.007 0.011 0.009 0.012 0.008 0.008 0.004 0 0 0 0.271 0.1 0.1 0.1 0 0.008 0.004 0.006 0 0.005 0.004 0.005 0.004 0.004 0.004 0.002 0.004 0.001 0 0.001 0.001 0 0 0.009 0.012 0.012 0.012 0.012 0.014 0.016 0.015 0.011 0.015 0.018 0.015 0.022 0.021 0.022 0.023 0.026 0.019 0.021 0.046 0.036 0.024 0.027 0.047 0.031 0.003 0.007 0 0.003 0.003 0.004 0.009 0.003 0 0 0.014 0.02 0.029 0.033 0.029 0.032 0.019 0.039 0.01 0.018 0.015 0.016 0.02 0.023 0.012 0.011 0.036 0.028 0.018 0.014 0.023 0.018 0.014 0.019 0.022 0.012 0.009 0.016 0.011 0.015 0.014 0.011 0.003 0.004 0.004 0.037 0.045 0.028 0.025 0.007 0.002 0.001 0 0 0.004 0.001 0 0 0.001 0.005 0.014 0.012 0.012 0.004 0 0.018 0.023 0.051 0.049 0.052 0.052 0.051 0.044 0.046 0.045 0.032 0.033 0.041 0.029 0.037 0.039 0.042 0.038 0.035 0.031 0.02 0.015 0.004 0.007 0.013 0.005 0.001 0.003 0.002 0.003 0.004 0.006 0.005 0.003 0.003 0.005 0.011 0 0.003 0.004 0.006 0.004 0.002 0.007 0.013 0.012 0.015 0.028 0.024 0.012 0.005 0.032 0.024 0.094 0.103 0.057 0 0 0.009 0.006 0.009 0.009 0.004 0.003 0 0.002 0.003 0.001 0.002 0.005 0.006 0.006 0.007 0.011 0.017 0.024 0.019 0.005 0 0 0 0 0.001 0.001 0.006 0.009 0.015 0.007 0.006 0.005 0.007 0.012 0.014 0.028 0.068 0.048 0.055 0.043 0.043 0.035 0.026 0.008 0.009 0.024 0.008 0.007 0.007 0.006 0.006 0.009 0.006 0.005 0.006 0.01 0.015 0.029 0.013 0.017 0.013 0.009 0.007 0.01 0.005 0.004 0.005 0.002 0.072 0.068 0.052 0.043 0.052 0.037 0.047 0.045 0.04 0.051 0.047 0.042 0.056 0.046 0.034 0.044 0.054 0.03 0.009 0.009 0.017 0.022 0.02 0.016 0.011 0.011 0.012 0.007 0.01 0.007 0.002 0 0.032 0.031 0.047 0.021 0.019 0.039 0.051 0.025 0.021 0.021 0.02 0.019 0.011 0.011 0.013 0.007 0.008 0.014 0 0.004 0.001 0.001 0 0 0 0 0 0 0 0.004 0.003 0.006 0.006 0.008 0.012 0.016 0.019 0.024 0.018 0.021 0.012 0.01 0.003 0.003 0.002 0.001 0.012 0.01 0.006 0.006 0.006 0.005 0.009 0.008 0.004 0.006 0.006 0.006 0.003 0.004 0.005 0 0 0 0.012 0.052 0.052 0.052 0 0.091 0.019 0.083 0 0.054 0.018 0.026 0.022 0.019 0.016 0.011 0.016 0.009 0.005 0.006 0.009 0.007 0.004 0.025 0.039 0.038 0.04 0.04 0.043 0.04 0.039 0.046 0.041 0.046 0.062 0.114 0.097 0.081 0.092 0.209 0.104 0.08 0.094 0.123 0.086 0.07 0.072 0.057 0.004 0.005 0.001 0.002 0.002 0.004 0.006 0.002 0 0 0.013 0.014 0.022 0.022 0.019 0.023 0.016 0.021 0.006 0.013 0.011 0.01 0.019 0.019 0.01 0.012 0.027 0.025 0.016 0.02 0.028 0.022 0.019 0.039 0.038 0.02 0.027 0.039 0.026 0.039 0.031 0.035 0.014 0.012 0.01 0.025 0.023 0.015 0.019 0.009 0.006 0.004 0.001 0 0.008 0.007 0.005 0.003 0.006 0.01 0.035 0.04 0.04 0.008 0.002 0.009 0.012 0.026 0.026 0.025 0.025 0.026 0.02 0.02 0.016 0.016 0.015 0.014 0.009 0.015 0.015 0.024 0.027 0.027 0.021 0.013 0.006 0.01 0.012 0.04 0.023 0.01 0.018 0.016 0.018 0.013 0.016 0.016 0.009 0.01 0.019 0.012 0 0.005 0.003 0.008 0.002 0.004 0.01 0.015 0.013 0.017 0.02 0.012 0.007 0.003 0.024 0.034 0.034 0.041 0.069 0.002 0 0.002 0.001 0.007 0.007 0.007 0.004 0 0.007 0.007 0.007 0.007 0.033 0.045 0.179 0.159 0.219 0.292 0.42 0.422 0.114 0.001 0.001 0.001 0.001 0.004 0.004 0.003 0.008 0.008 0.006 0.004 0.003 0.004 0.004 0.005 0.011 0.016 0.015 0.021 0.013 0.017 0.019 0.008 0.004 0.005 0.011 0.004 0.004 0.004 0.002 0.001 0.001 0 0.001 0.003 0.001 0.001 0.008 0.004 0.006 0.004 0.004 0.003 0.004 0.001 0 0.003 0.002 0.018 0.016 0.014 0.017 0.018 0.016 0.021 0.019 0.017 0.018 0.017 0.013 0.016 0.015 0.01 0.01 0.011 0.007 0.004 0.004 0.005 0.011 0.013 0.01 0.007 0.007 0.005 0.003 0.006 0.004 0.004 0 0.017 0.016 0.024 0.014 0.017 0.021 0.025 0.014 0.013 0.016 0.013 0.011 0.012 0.012 0.009 0.004 0.011 0.01 0 0 0 0 0 0 0 0 0 0 0 0.001 0.001 0 0.001 0.003 0.007 0.011 0.012 0.021 0.01 0.012 0.01 0.007 0.002 0.002 0.001 0.001 0.004 0.003 0.004 0.004 0.002 0.001 0.001 0.001 0.001 0.001 0.001 0.002 0.001 0.001 0.001 0 0 0 0.04 0.026 0.026 0.026 0 0.008 0 0.008 0 0.004 0.002 0.004 0.002 0.002 0.001 0.003 0.004 0.003 0.001 0.003 0.002 0.003 0.002 0.005 0.01 0.008 0.011 0.011 0.011 0.01 0.012 0.011 0.012 0.013 0.009 0.014 0.011 0.017 0.017 0.021 0.016 0.019 0.024 0.019 0.013 0.02 0.029 0.014 0.005 0.007 0 0.001 0.002 0.003 0.008 0.005 0 0 0.005 0.009 0.012 0.012 0.012 0.01 0.007 0.014 0.003 0.007 0.007 0.009 0.013 0.01 0.005 0.008 0.015 0.01 0.007 0.008 0.01 0.009 0.009 0.011 0.01 0.006 0.009 0.011 0.01 0.012 0.011 0.009 0.005 0.004 0.002 0.014 0.017 0.013 0.01 0.002 0.001 0 0 0 0.003 0.002 0.001 0.001 0.001 0.004 0.009 0.011 0.011 0.003 0.001 0.007 0.008 0.019 0.019 0.02 0.02 0.019 0.014 0.014 0.013 0.012 0.007 0.008 0.006 0.012 0.011 0.016 0.017 0.018 0.014 0.012 0.005 0.002 0.002 0.011 0.004 0.002 0.003 0.003 0.002 0.001 0.004 0.002 0.001 0.001 0.002 0.003 0 0.001 0.001 0.002 0 0 0.003 0.009 0.01 0.011 0.015 0.01 0.007 0.002 0.016 0.01 0.047 0.051 0.029 0 0 0.004 0.003 0.006 0.006 0.004 0.002 0 0.002 0.002 0.003 0.002 0.003 0.004 0.023 0.018 0.025 0.028 0.03 0.022 0.005 0 0 0 0 0.001 0.001 0.001 0.004 0.006 0.004 0.001 0.003 0.004 0.003 0.005 0.009 0.018 0.017 0.021 0.013 0.016 0.015 0.012 0.004 0.002 0.014 0.01 0.01 0.01 0.008 0.008 0.005 0.005 0.004 0.007 0.005 0.005 0.011 0.006 0.007 0.004 0.004 0.004 0.004 0.003 0.002 0.002 0.002 0.02 0.018 0.016 0.013 0.016 0.01 0.017 0.014 0.013 0.017 0.016 0.011 0.017 0.016 0.011 0.013 0.018 0.012 0.003 0.002 0.002 0.005 0.005 0.001 0.002 0.002 0.002 0.002 0.001 0 0 0 0.012 0.012 0.017 0.004 0.005 0.012 0.018 0.013 0.008 0.009 0.01 0.007 0.008 0.008 0.008 0.005 0.008 0.007 0 0.004 0 0 0 0 0 0 0 0 0.001 0.002 0 0.001 0.002 0.002 0.006 0.006 0.006 0.009 0.004 0.006 0.006 0.006 0.003 0.001 0 0 0.004 0.002 0.002 0.002 0.005 0.004 0.002 0.001 0.002 0.002 0.004 0.006 0.002 0.004 0.005 0 0 0 0.011 0.02 0.02 0.02 0.271 0.012 0.04 0.011 
0.059 0.036 0.015 0.008 0 0.005 0.017 0.026 0 0.024 0.026 0.08 0.02 0.009 0.01 0.022 0.016 0.005 0.002 0.012 0.004 0.009 0.009 0.077 0.141 0.141 0.147 0.147 0.178 0.137 0.135 0.14 0.185 0.155 0.201 0.265 0.402 1 0.41 0.283 0.253 0.381 0.305 0.232 0.173 0.26 0.208 0.134 0.007 0.01 0 0.002 0.002 0.01 0.012 0.003 0 0 0.025 0.031 0.043 0.045 0.042 0.045 0.034 0.05 0.009 0.026 0.025 0.023 0.044 0.041 0.028 0.021 0.064 0.06 0.056 0.06 0.074 0.059 0.067 0.139 0.109 0.062 0.093 0.14 0.108 0.146 0.11 0.106 0.041 0.03 0.018 0.052 0.056 0.04 0.04 0.014 0.006 0.004 0.003 0.001 0.035 0.027 0.021 0.018 0.03 0.043 0.125 0.146 0.147 0.055 0.006 0.025 0.029 0.063 0.064 0.063 0.065 0.065 0.054 0.046 0.049 0.033 0.036 0.04 0.025 0.04 0.045 0.058 0.064 0.062 0.04 0.036 0.015 0.022 0.035 0.139 0.051 0.025 0.044 0.034 0.043 0.03 0.04 0.036 0.02 0.017 0.035 0.028 0 0.017 0.017 0.027 0.001 0.01 0.032 0.066 0.064 0.055 0.05 0.037 0.009 0.001 0.057 0.118 0.06 0.083 0.184 0 0 0.015 0.006 0.009 0.01 0.014 0.005 0 0.003 0.003 0.002 0.001 0.012 0.025 0.063 0.061 0.075 0.095 0.165 0.126 0.032 0.001 0.001 0.001 0.001 0.002 0.001 0.003 0.007 0.015 0.012 0.007 0.005 0.01 0.009 0.013 0.018 0.039 0.035 0.042 0.022 0.031 0.031 0.017 0.002 0.004 0.019 0.008 0.007 0.008 0.008 0.007 0.004 0.003 0.001 0.002 0.003 0.006 0.015 0.008 0.012 0.005 0.006 0.003 0.005 0.006 0.006 0.01 0.006 0.037 0.035 0.042 0.042 0.05 0.042 0.055 0.038 0.035 0.046 0.044 0.033 0.036 0.033 0.025 0.021 0.019 0.01 0.006 0.003 0.007 0.015 0.018 0.01 0.004 0.004 0.006 0.004 0.004 0.001 0 0 0.034 0.046 0.06 0.031 0.03 0.049 0.062 0.032 0.034 0.032 0.034 0.03 0.024 0.019 0.017 0.01 0.016 0.016 0 0.008 0.001 0.001 0 0 0 0 0 0.001 0.001 0.004 0 0.013 0.012 0.014 0.018 0.024 0.027 0.046 0.015 0.023 0.021 0.019 0.006 0.005 0.004 0.002 0.009 0.008 0.009 0.01 0.004 0.006 0.004 0.003 0.002 0.004 0.003 0.004 0.002 0.004 0.003 0 0 0 0.146 0.065 0.065 0.065 0 0.005 0.002 0.003 0 0.001 0.001 0.005 0.002 0.001 0.001 0.001 0.001 0.001 0.001 0.001 0.001 0.001 0.001 0.005 0.01 0.008 0.01 0.01 0.009 0.009 0.01 0.007 0.008 0.012 0.008 0.012 0.013 0.015 0.018 0.019 0.017 0.025 0.04 0.026 0.021 0.023 0.041 0.016 0.003 0.003 0 0.001 0.001 0.002 0.003 0.003 0 0 0.009 0.018 0.024 0.027 0.023 0.027 0.024 0.03 0.015 0.017 0.013 0.009 0.015 0.017 0.01 0.01 0.025 0.019 0.013 0.008 0.014 0.009 0.012 0.011 0.012 0.003 0.007 0.011 0.011 0.012 0.011 0.008 0.001 0.001 0 0.024 0.035 0.024 0.016 0.005 0.001 0 0 0 0.003 0.004 0.004 0.003 0.003 0.004 0.01 0.01 0.01 0.003 0.002 0.013 0.016 0.037 0.035 0.036 0.036 0.037 0.026 0.03 0.029 0.013 0.016 0.019 0.012 0.027 0.028 0.028 0.031 0.028 0.025 0.019 0.009 0.002 0.005 0.009 0.002 0.002 0.003 0.002 0.002 0.004 0.005 0.005 0.003 0.003 0.005 0.004 0 0.003 0.002 0.004 0.003 0.002 0.005 0.013 0.015 0.016 0.022 0.02 0.008 0.001 0.023 0.024 0.133 0.137 0.05 0 0 0.004 0.002 0.007 0.01 0.011 0.005 0 0 0 0.001 0.001 0.005 0.005 0.008 0.008 0.009 0.013 0.014 0.012 0.004 0 0 0 0 0 0 0.002 0.005 0.014 0.009 0.008 0.006 0.006 0.008 0.012 0.024 0.041 0.031 0.036 0.02 0.029 0.023 0.017 0.005 0.006 0.017 0.007 0.007 0.007 0.005 0.004 0.001 0.003 0.003 0.004 0.002 0.002 0.016 0.006 0.009 0.007 0.006 0.003 0.007 0.007 0.007 0.004 0.004 0.047 0.045 0.036 0.03 0.033 0.027 0.034 0.024 0.025 0.036 0.032 0.023 0.039 0.032 0.021 0.026 0.037 0.022 0.006 0.004 0.008 0.013 0.012 0.012 0.009 0.008 0.007 0.004 0.007 0.006 0.003 0 0.025 0.028 0.036 0.017 0.012 0.031 0.037 0.021 0.014 0.013 0.024 0.017 0.014 0.013 0.011 0.004 0.008 0.013 0 0.002 0 0 0 0 0 0 0 0.001 0.001 0.003 0.003 0.002 0.002 0.004 0.008 0.01 0.012 0.021 0.005 0.007 0.007 0.006 0.001 0 0 0 0.009 0.007 0.007 0.005 0.005 0.006 0.003 0.001 0.002 0.004 0.003 0.004 0.001 0.002 0.002 0 0 0 0.01 0.037 0.037 0.037 0 0.053 0.017 0.076 0 0.043 0.022 0.027 0.02 0.015 0.016 0.017 0.016 0.009 0.003 0.008 0.007 0.006 0.006 0.011 0.022 0.02 0.022 0.022 0.028 0.027 0.023 0.025 0.031 0.03 0.042 0.07 0.062 0.057 0.065 0.125 0.063 0.052 0.064 0.08 0.046 0.045 0.049 0.036 0 0.001 0 0 0 0.001 0.002 0 0 0 0.004 0.005 0.008 0.01 0.01 0.01 0.008 0.011 0.005 0.005 0.004 0.002 0.007 0.005 0.005 0.006 0.015 0.012 0.004 0.015 0.02 0.01 0.007 0.024 0.023 0.013 0.017 0.024 0.022 0.024 0.017 0.018 0.005 0.005 0.006 0.013 0.014 0.007 0.008 0.002 0 0 0 0 0.006 0.004 0.004 0.001 0.004 0.009 0.02 0.022 0.022 0.006 0.003 0.003 0.004 0.016 0.016 0.016 0.016 0.015 0.01 0.009 0.008 0.008 0.006 0.009 0.005 0.009 0.01 0.012 0.016 0.016 0.011 0.008 0.004 0.007 0.01 0.022 0.007 0.006 0.009 0.006 0.005 0.002 0.005 0.005 0.002 0.001 0.005 0.006 0 0.001 0.001 0.006 0 0.001 0.007 0.014 0.013 0.014 0.011 0.009 0.004 0.001 0.015 0.026 0.016 0.021 0.045 0.001 0.001 0.001 0.001 0.002 0.002 0.003 0.002 0 0.009 0.009 0.003 0.004 0.024 0.036 0.154 0.123 0.18 0.211 0.257 0.233 0.06 0 0 0 0 0.003 0.003 0.003 0.003 0.004 0.004 0.005 0.005 0.005 0.004 0.007 0.008 0.012 0.011 0.01 0.006 0.007 0.011 0.003 0.001 0 0.004 0.001 0.001 0.001 0.001 0.001 0.001 0.001 0.001 0.003 0.002 0.001 0.005 0.004 0.005 0.005 0.004 0.003 0.003 0.001 0.001 0.004 0.002 0.011 0.011 0.011 0.007 0.013 0.009 0.012 0.011 0.013 0.013 0.009 0.007 0.01 0.01 0.009 0.007 0.009 0.004 0.001 0 0 0.002 0.003 0.002 0.001 0 0 0 0 0 0 0 0.007 0.013 0.014 0.005 0.006 0.011 0.016 0.01 0.008 0.009 0.012 0.01 0.006 0.004 0.007 0.001 0.004 0.003 0 0 0 0 0 0 0 0 0 0 0 0.001 0 0.002 0.003 0.003 0.007 0.009 0.008 0.009 0.006 0.005 0.004 0.003 0.002 0 0 0 0.004 0.004 0.005 0.004 0.002 0.003 0.002 0.002 0.001 0.002 0.001 0.001 0.001 0.001 0.001 0 0 0 0.022 0.016 0.016 0.016 0 0.009 0.002 0.008 0 0.003 0.001 0.002 0.002 0.001 0.001 0.002 0.002 0.001 0.001 0.002 0.001 0.001 0.001 0.004 0.006 0.006 0.007 0.007 0.008 0.007 0.007 0.007 0.007 0.01 0.009 0.011 0.009 0.01 0.013 0.015 0.008 0.007 0.012 0.011 0.006 0.004 0.011 0.008 0.004 0.005 0 0 0 0.001 0.006 0.004 0 0 0.005 0.005 0.006 0.006 0.004 0.006 0.004 0.006 0.002 0.004 0.001 0.004 0.004 0.006 0.004 0.005 0.008 0.006 0.006 0.005 0.003 0.005 0.007 0.008 0.006 0.003 0.005 0.008 0.004 0.007 0.006 0.004 0.003 0.003 0.003 0.007 0.007 0.005 0.007 0.001 0.001 0.001 0 0 0.002 0.003 0.002 0.001 0.002 0.002 0.004 0.007 0.007 0.003 0.001 0.004 0.005 0.008 0.008 0.008 0.008 0.008 0.007 0.008 0.009 0.008 0.008 0.008 0.008 0.007 0.007 0.006 0.007 0.007 0.007 0.006 0.001 0.003 0.005 0.006 0.002 0.002 0.002 0.002 0.001 0.002 0.004 0.004 0.004 0.003 0.004 0.003 0 0.002 0.002 0.003 0 0 0.002 0.003 0.002 0.002 0.006 0.006 0.003 0.001 0.007 0.007 0.033 0.037 0.015 0 0 0.002 0 0 0 0 0 0 0 0 0 0 0.001 0.005 0.014 0.012 0.018 0.023 0.017 0.016 0.009 0 0 0 0 0 0 0 0 0 0 0 0 0.001 0.001 0.001 0.004 0.009 0.007 0.008 0.006 0.007 0.006 0.008 0.001 0.003 0.006 0.001 0 0.001 0.001 0.001 0 0 0.001 0.001 0.001 0 0.002 0.002 0.002 0.001 0.001 0 0.001 0 0 0 0 0.009 0.009 0.007 0.01 0.01 0.007 0.008 0.008 0.008 0.01 0.008 0.009 0.01 0.008 0.006 0.007 0.008 0.007 0 0 0 0.002 0.004 0.004 0.003 0.003 0.003 0.002 0.002 0.002 0 0 0.008 0.007 0.008 0.004 0.005 0.007 0.008 0.003 0.006 0.006 0.006 0.005 0 0.001 0.002 0 0 0.001 0 0 0 0 0 0 0 0 0 0 0 0 0 0.003 0.002 0.003 0.004 0.006 0.005 0.007 0.004 0.004 0.004 0.002 0 0 0 0 0 0 0 0 0 0 0 0 0 0 0 0.001 0 0 0 0 0 0 0.007 0.008 0.008 0.008 0.146 0.01 0.022 0.007 
0.094 0.054 0.026 0.019 0 0.021 0.031 0.059 0 0.052 0.043 0.083 0.034 0.023 0.028 0.028 0.024 0.014 0.009 0.012 0.01 0.007 0.007 0.096 0.189 0.182 0.191 0.191 0.208 0.185 0.19 0.197 0.22 0.238 0.397 0.358 0.355 0.559 1 0.446 0.313 0.354 0.534 0.371 0.241 0.285 0.324 0.221 0.014 0.017 0 0.004 0.006 0.012 0.018 0.01 0 0 0.037 0.046 0.064 0.074 0.072 0.074 0.055 0.076 0.02 0.04 0.041 0.031 0.057 0.056 0.054 0.028 0.096 0.083 0.079 0.108 0.126 0.088 0.099 0.186 0.158 0.089 0.114 0.182 0.127 0.195 0.163 0.144 0.054 0.044 0.029 0.085 0.094 0.069 0.063 0.016 0.006 0.003 0.002 0.002 0.039 0.033 0.024 0.01 0.028 0.042 0.169 0.191 0.191 0.076 0.009 0.036 0.047 0.1 0.099 0.096 0.1 0.097 0.074 0.076 0.076 0.05 0.045 0.059 0.043 0.061 0.071 0.089 0.1 0.095 0.066 0.054 0.027 0.024 0.044 0.183 0.057 0.026 0.046 0.037 0.038 0.034 0.042 0.042 0.022 0.025 0.038 0.039 0 0.021 0.025 0.032 0.005 0.013 0.038 0.087 0.078 0.072 0.071 0.047 0.018 0.007 0.095 0.188 0.131 0.155 0.314 0.002 0.001 0.019 0.009 0.017 0.018 0.019 0.014 0 0.01 0.01 0.005 0.004 0.014 0.034 0.09 0.084 0.112 0.152 0.27 0.201 0.052 0.002 0.002 0 0 0.005 0.006 0.006 0.012 0.029 0.018 0.016 0.014 0.016 0.02 0.021 0.036 0.067 0.052 0.065 0.048 0.054 0.063 0.025 0.007 0.006 0.026 0.011 0.01 0.01 0.009 0.007 0.011 0.009 0.007 0.008 0.009 0.015 0.043 0.024 0.029 0.021 0.02 0.015 0.017 0.011 0.01 0.011 0.003 0.063 0.062 0.064 0.07 0.084 0.06 0.088 0.064 0.067 0.074 0.068 0.046 0.059 0.05 0.024 0.038 0.039 0.021 0.018 0.015 0.02 0.03 0.037 0.028 0.019 0.015 0.008 0.012 0.015 0.014 0.002 0 0.061 0.072 0.09 0.042 0.051 0.078 0.098 0.057 0.053 0.053 0.052 0.046 0.044 0.035 0.024 0.012 0.026 0.027 0 0.004 0 0 0 0 0 0 0 0 0.003 0.007 0.004 0.014 0.016 0.023 0.034 0.043 0.041 0.066 0.032 0.037 0.031 0.015 0.004 0.002 0.001 0 0.024 0.018 0.018 0.016 0.015 0.012 0.011 0.004 0.004 0.008 0.008 0.008 0.006 0.01 0.005 0 0 0 0.191 0.102 0.102 0.102 0 0.003 0.003 0.007 0 0.006 0.004 0.011 0.003 0.003 0.003 0.002 0.004 0.003 0.002 0.002 0.002 0.001 0.001 0.008 0.024 0.023 0.024 0.024 0.024 0.018 0.021 0.021 0.023 0.027 0.023 0.033 0.033 0.043 0.045 0.044 0.024 0.048 0.095 0.056 0.038 0.05 0.105 0.056 0.009 0.009 0 0.001 0.002 0.004 0.011 0.006 0 0 0.02 0.027 0.04 0.043 0.039 0.042 0.035 0.05 0.013 0.021 0.017 0.016 0.034 0.027 0.01 0.017 0.041 0.034 0.011 0.011 0.018 0.014 0.015 0.022 0.018 0.011 0.017 0.022 0.015 0.024 0.012 0.011 0.008 0.008 0.004 0.044 0.052 0.037 0.032 0.013 0.005 0.001 0.001 0.001 0.003 0.002 0.001 0.001 0.003 0.006 0.018 0.024 0.024 0.011 0.002 0.027 0.031 0.056 0.052 0.056 0.056 0.053 0.042 0.049 0.041 0.035 0.039 0.04 0.032 0.043 0.037 0.043 0.047 0.045 0.038 0.031 0.014 0.006 0.013 0.024 0.005 0.002 0.005 0.004 0.003 0.005 0.005 0.004 0.002 0.001 0.006 0.014 0 0.002 0.002 0.005 0.002 0 0.004 0.013 0.017 0.021 0.03 0.024 0.011 0.001 0.043 0.051 0.211 0.218 0.112 0.001 0.001 0.007 0.006 0.009 0.009 0.01 0.007 0 0.001 0.001 0.001 0.001 0.004 0.005 0.013 0.012 0.014 0.015 0.027 0.025 0.009 0 0 0 0 0 0 0.004 0.008 0.019 0.014 0.011 0.01 0.013 0.012 0.015 0.031 0.061 0.05 0.054 0.047 0.044 0.035 0.025 0.008 0.004 0.024 0.007 0.007 0.008 0.008 0.006 0.005 0.001 0.004 0.007 0.003 0.009 0.037 0.016 0.023 0.013 0.012 0.009 0.011 0.01 0.009 0.007 0.003 0.064 0.063 0.043 0.042 0.042 0.036 0.05 0.037 0.038 0.048 0.041 0.037 0.051 0.041 0.03 0.041 0.056 0.027 0.014 0.009 0.01 0.016 0.014 0.013 0.011 0.008 0.009 0.007 0.006 0.004 0.002 0 0.037 0.038 0.049 0.028 0.024 0.044 0.054 0.027 0.019 0.02 0.029 0.022 0.017 0.02 0.018 0.007 0.011 0.019 0 0.004 0 0 0 0 0 0 0 0 0 0 0.001 0.006 0.008 0.01 0.011 0.012 0.023 0.036 0.014 0.018 0.016 0.012 0.004 0.001 0.001 0 0.016 0.01 0.008 0.01 0.01 0.008 0.007 0.006 0.004 0.004 0.005 0.005 0.004 0.003 0.003 0 0 0 0.024 0.056 0.056 0.056 0 0.083 0.025 0.126 0 0.077 0.034 0.042 0.029 0.029 0.02 0.024 0.024 0.015 0.011 0.014 0.014 0.009 0.01 0.025 0.047 0.047 0.048 0.048 0.056 0.048 0.045 0.053 0.065 0.057 0.066 0.115 0.111 0.098 0.109 0.207 0.102 0.079 0.088 0.13 0.075 0.07 0.066 0.064 0.004 0.005 0 0.001 0.001 0.003 0.005 0.001 0 0 0.009 0.013 0.019 0.023 0.019 0.022 0.018 0.023 0.007 0.012 0.009 0.008 0.012 0.019 0.015 0.012 0.027 0.025 0.022 0.03 0.035 0.018 0.024 0.05 0.042 0.023 0.033 0.047 0.037 0.051 0.041 0.039 0.016 0.014 0.004 0.025 0.027 0.021 0.016 0.003 0.002 0 0 0 0.007 0.006 0.005 0.005 0.009 0.009 0.044 0.048 0.048 0.012 0.004 0.01 0.013 0.027 0.027 0.027 0.027 0.024 0.021 0.021 0.022 0.016 0.013 0.016 0.012 0.021 0.02 0.022 0.024 0.023 0.021 0.016 0.006 0.007 0.013 0.047 0.012 0.008 0.011 0.008 0.007 0.005 0.01 0.008 0.003 0.003 0.008 0.005 0 0.003 0.005 0.007 0.002 0.002 0.009 0.021 0.021 0.019 0.02 0.018 0.006 0.004 0.019 0.035 0.022 0.025 0.057 0.006 0.004 0.006 0.002 0.006 0.006 0.005 0.004 0 0.017 0.019 0.012 0.009 0.035 0.06 0.252 0.219 0.297 0.358 0.349 0.323 0.095 0.001 0.002 0.001 0.001 0.007 0.008 0.002 0.003 0.006 0.003 0.004 0.005 0.006 0.009 0.008 0.012 0.019 0.016 0.023 0.016 0.02 0.018 0.008 0.001 0.001 0.004 0.002 0.001 0.002 0.001 0.001 0 0 0 0 0 0.002 0.011 0.003 0.007 0.004 0.002 0.001 0.002 0.002 0.002 0.005 0.002 0.019 0.019 0.018 0.02 0.024 0.021 0.02 0.02 0.018 0.021 0.018 0.011 0.016 0.015 0.011 0.008 0.01 0.004 0.005 0.005 0.006 0.008 0.011 0.009 0.003 0.002 0.001 0.001 0.002 0.002 0 0 0.018 0.017 0.027 0.019 0.015 0.025 0.025 0.02 0.018 0.016 0.017 0.013 0.006 0.01 0.006 0.004 0.007 0.006 0 0.001 0.001 0 0 0 0 0 0 0 0.002 0.002 0.002 0.006 0.005 0.006 0.011 0.013 0.01 0.018 0.011 0.017 0.013 0.01 0.003 0.003 0.002 0 0.005 0.004 0.004 0.005 0.004 0.003 0 0 0 0.001 0.001 0.001 0 0 0 0 0 0 0.048 0.027 0.027 0.027 0 0.013 0.001 0.011 0 0.004 0.003 0.005 0.001 0.001 0.002 0.002 0.002 0.002 0 0.002 0.002 0.002 0.002 0.005 0.007 0.006 0.007 0.007 0.009 0.008 0.008 0.007 0.01 0.013 0.009 0.015 0.014 0.006 0.011 0.021 0.009 0.005 0.014 0.016 0.01 0.006 0.018 0.009 0.006 0.006 0 0.001 0.001 0.002 0.011 0.005 0 0 0.006 0.009 0.012 0.015 0.013 0.015 0.012 0.016 0.004 0.007 0.008 0.008 0.009 0.011 0.007 0.005 0.016 0.009 0.006 0.008 0.01 0.007 0.004 0.011 0.011 0.006 0.007 0.01 0.005 0.009 0.009 0.006 0.003 0.003 0.004 0.014 0.017 0.01 0.009 0.002 0.001 0 0 0 0 0.001 0.001 0.001 0.002 0 0.005 0.007 0.007 0.002 0 0.004 0.005 0.019 0.017 0.019 0.018 0.018 0.016 0.012 0.017 0.009 0.008 0.01 0.007 0.016 0.015 0.015 0.015 0.013 0.01 0.006 0.004 0 0.001 0.007 0 0 0.001 0.001 0.001 0 0 0.002 0 0.002 0.002 0.004 0 0.001 0.001 0.002 0.002 0.001 0.002 0.002 0.002 0.002 0.005 0.006 0.003 0.001 0.008 0.01 0.042 0.042 0.02 0 0 0.002 0.002 0.002 0.003 0.004 0.003 0 0.001 0.001 0.001 0.001 0.008 0.01 0.031 0.027 0.036 0.043 0.035 0.031 0.006 0 0 0 0 0.001 0.001 0.003 0.003 0.006 0.003 0.002 0.001 0.002 0.005 0.006 0.009 0.022 0.014 0.013 0.015 0.011 0.012 0.011 0.002 0.002 0.008 0.002 0.002 0.002 0 0.001 0.002 0.001 0 0.002 0.003 0.006 0.013 0.006 0.009 0.004 0.003 0.002 0.003 0 0 0.002 0.002 0.021 0.02 0.018 0.016 0.02 0.016 0.02 0.012 0.011 0.019 0.017 0.012 0.018 0.015 0.011 0.012 0.014 0.006 0.002 0 0.003 0.004 0.004 0.003 0.003 0.003 0.003 0.002 0.002 0.002 0 0 0.01 0.014 0.019 0.009 0.01 0.014 0.017 0.006 0.007 0.008 0.006 0.008 0.004 0.005 0.003 0.004 0.005 0.005 0 0.003 0.001 0.001 0 0 0 0 0 0.001 0.001 0.002 0.002 0.004 0.002 0.003 0.002 0.007 0.01 0.011 0.006 0.006 0.006 0.004 0.001 0.001 0.001 0.001 0.003 0.001 0.003 0.002 0 0.001 0.003 0.002 0 0.002 0.003 0 0 0.001 0 0 0 0 0.007 0.019 0.019 0.019 0.191 0.024 0.048 0.007 
0.083 0.051 0.046 0.034 0 0.036 0.045 0.118 0 0.082 0.055 0.1 0.05 0.036 0.033 0.035 0.036 0.025 0.013 0.016 0.021 0.012 0.012 0.114 0.207 0.191 0.211 0.211 0.235 0.2 0.193 0.222 0.242 0.239 0.328 0.494 0.444 0.43 0.514 1 0.517 0.394 0.478 0.627 0.355 0.307 0.314 0.286 0.007 0.008 0 0.003 0.004 0.009 0.011 0.008 0 0 0.037 0.045 0.067 0.07 0.063 0.069 0.054 0.073 0.022 0.044 0.036 0.025 0.057 0.06 0.046 0.039 0.094 0.08 0.071 0.094 0.12 0.072 0.078 0.196 0.17 0.081 0.126 0.198 0.147 0.214 0.177 0.156 0.052 0.04 0.025 0.08 0.081 0.063 0.061 0.019 0.011 0.001 0 0 0.057 0.042 0.031 0.017 0.042 0.06 0.181 0.211 0.211 0.074 0.01 0.034 0.042 0.087 0.091 0.086 0.088 0.086 0.062 0.058 0.062 0.047 0.036 0.052 0.028 0.062 0.062 0.082 0.095 0.09 0.061 0.051 0.019 0.033 0.05 0.205 0.056 0.021 0.036 0.028 0.033 0.031 0.043 0.038 0.019 0.02 0.036 0.039 0 0.021 0.022 0.032 0.005 0.01 0.041 0.076 0.076 0.072 0.078 0.056 0.033 0.011 0.097 0.16 0.126 0.149 0.301 0.002 0.001 0.018 0.014 0.024 0.025 0.021 0.008 0 0.02 0.021 0.011 0.01 0.029 0.054 0.205 0.177 0.256 0.331 0.617 0.48 0.098 0.001 0.001 0 0 0.004 0.004 0.007 0.011 0.02 0.011 0.013 0.011 0.015 0.019 0.025 0.038 0.066 0.057 0.064 0.044 0.057 0.049 0.03 0.01 0.011 0.033 0.011 0.01 0.01 0.008 0.007 0.009 0.008 0.008 0.008 0.009 0.012 0.037 0.019 0.025 0.013 0.01 0.007 0.013 0.009 0.007 0.01 0.006 0.061 0.062 0.059 0.058 0.074 0.057 0.077 0.064 0.062 0.07 0.067 0.05 0.06 0.049 0.029 0.036 0.041 0.023 0.016 0.017 0.018 0.025 0.029 0.017 0.013 0.013 0.016 0.009 0.008 0.006 0.001 0 0.052 0.058 0.073 0.042 0.046 0.065 0.084 0.056 0.059 0.054 0.049 0.049 0.042 0.034 0.024 0.011 0.025 0.028 0 0.007 0.002 0.001 0 0 0 0 0 0 0.001 0.002 0.004 0.009 0.01 0.013 0.021 0.031 0.034 0.062 0.026 0.025 0.02 0.012 0.007 0.006 0.003 0 0.018 0.014 0.01 0.013 0.012 0.011 0.006 0.003 0.003 0.008 0.007 0.003 0.003 0.008 0.005 0 0 0 0.211 0.088 0.088 0.088 0 0.009 0.004 0.006 0 0.006 0.003 0.009 0.004 0.003 0.003 0.004 0.004 0.004 0.002 0.003 0.003 0.001 0.002 0.008 0.015 0.015 0.015 0.015 0.019 0.016 0.014 0.018 0.018 0.018 0.023 0.025 0.024 0.033 0.043 0.038 0.031 0.042 0.083 0.05 0.037 0.048 0.09 0.041 0.006 0.01 0.003 0.003 0.003 0.003 0.011 0.005 0 0 0.018 0.026 0.034 0.036 0.032 0.035 0.026 0.035 0.009 0.026 0.021 0.014 0.027 0.025 0.014 0.014 0.036 0.026 0.018 0.014 0.021 0.015 0.012 0.021 0.02 0.01 0.014 0.017 0.01 0.015 0.015 0.011 0.007 0.007 0.007 0.044 0.05 0.041 0.028 0.008 0.007 0.002 0.001 0 0.003 0.003 0.003 0.001 0.003 0.005 0.012 0.015 0.015 0.005 0.001 0.021 0.028 0.054 0.051 0.053 0.054 0.052 0.045 0.056 0.046 0.022 0.032 0.04 0.026 0.043 0.039 0.044 0.046 0.046 0.035 0.025 0.015 0.002 0.007 0.015 0.002 0.002 0.003 0.003 0.004 0.006 0.006 0.006 0.002 0.002 0.006 0.011 0 0.001 0.002 0.002 0.001 0.001 0.007 0.014 0.015 0.016 0.026 0.024 0.012 0.003 0.043 0.051 0.197 0.207 0.105 0 0 0.01 0.007 0.005 0.005 0.006 0.004 0 0.002 0.003 0.001 0 0.006 0.004 0.012 0.008 0.019 0.02 0.028 0.024 0.008 0 0 0 0 0 0.001 0.004 0.01 0.021 0.017 0.012 0.016 0.019 0.016 0.016 0.036 0.056 0.042 0.046 0.045 0.036 0.037 0.029 0.011 0.012 0.021 0.005 0.005 0.005 0.005 0.005 0.005 0.003 0.001 0.002 0.002 0.007 0.036 0.016 0.018 0.014 0.011 0.007 0.012 0.01 0.01 0.018 0.005 0.062 0.063 0.046 0.047 0.051 0.044 0.051 0.035 0.034 0.05 0.042 0.031 0.047 0.044 0.022 0.03 0.043 0.024 0.012 0.009 0.012 0.021 0.02 0.016 0.011 0.01 0.012 0.006 0.007 0.005 0.002 0 0.033 0.035 0.046 0.021 0.022 0.043 0.052 0.028 0.024 0.025 0.02 0.023 0.012 0.007 0.005 0.003 0.012 0.014 0 0.002 0 0 0 0 0 0 0 0 0 0.002 0 0.003 0.004 0.006 0.011 0.019 0.025 0.032 0.009 0.015 0.012 0.01 0.002 0.001 0 0 0.015 0.012 0.011 0.014 0.009 0.011 0.008 0.006 0.005 0.008 0.008 0.005 0.004 0.005 0.005 0 0 0 0.015 0.054 0.054 0.054 0 0.065 0.057 0.25 0 0.151 0.069 0.081 0.068 0.057 0.05 0.04 0.051 0.026 0.013 0.025 0.019 0.016 0.017 0.05 0.102 0.098 0.104 0.104 0.124 0.096 0.102 0.121 0.138 0.124 0.137 0.252 0.247 0.19 0.222 0.438 0.233 0.151 0.187 0.264 0.157 0.132 0.117 0.107 0.006 0.008 0 0 0 0.004 0.008 0.004 0 0 0.015 0.025 0.035 0.04 0.038 0.039 0.034 0.04 0.013 0.023 0.017 0.013 0.031 0.034 0.017 0.018 0.05 0.043 0.035 0.047 0.065 0.043 0.044 0.094 0.081 0.052 0.071 0.095 0.065 0.106 0.081 0.081 0.032 0.029 0.012 0.045 0.047 0.038 0.031 0.008 0.004 0.001 0 0 0.03 0.029 0.024 0.013 0.028 0.032 0.094 0.104 0.104 0.034 0.002 0.02 0.024 0.049 0.046 0.047 0.049 0.048 0.031 0.034 0.035 0.023 0.024 0.026 0.016 0.031 0.031 0.041 0.044 0.042 0.031 0.025 0.015 0.011 0.023 0.103 0.048 0.026 0.037 0.025 0.031 0.025 0.032 0.03 0.017 0.015 0.026 0.019 0 0.009 0.011 0.017 0.001 0.006 0.019 0.05 0.044 0.041 0.038 0.028 0.01 0.002 0.04 0.057 0.052 0.061 0.11 0.005 0.003 0.007 0.001 0.008 0.008 0.013 0.006 0 0.033 0.034 0.019 0.024 0.083 0.125 0.493 0.418 0.566 0.737 0.79 0.738 0.169 0.001 0.002 0.001 0.001 0.013 0.013 0.005 0.005 0.01 0.006 0.004 0.005 0.008 0.011 0.011 0.022 0.036 0.028 0.033 0.021 0.028 0.03 0.012 0.004 0.004 0.016 0.007 0.007 0.007 0.006 0.005 0.005 0.002 0.003 0.002 0.005 0.004 0.014 0.008 0.01 0.005 0.003 0.003 0.003 0.003 0.003 0.004 0.002 0.036 0.036 0.034 0.029 0.039 0.028 0.045 0.036 0.032 0.037 0.033 0.033 0.032 0.024 0.017 0.023 0.021 0.011 0.006 0.007 0.009 0.014 0.011 0.008 0.007 0.006 0.004 0.006 0.006 0.005 0 0 0.034 0.035 0.046 0.022 0.023 0.037 0.047 0.023 0.031 0.03 0.027 0.021 0.02 0.018 0.015 0.008 0.015 0.015 0 0.006 0.001 0.001 0 0 0 0 0 0 0 0.002 0 0.008 0.007 0.012 0.021 0.026 0.028 0.037 0.016 0.017 0.015 0.012 0.004 0.003 0.001 0 0.007 0.005 0.003 0.005 0.005 0.004 0.002 0.003 0.004 0.002 0.002 0.005 0.004 0.003 0.003 0 0 0 0.104 0.049 0.049 0.049 0 0.01 0.004 0.015 0 0.01 0.004 0.006 0.004 0.001 0.001 0.003 0.003 0.002 0.002 0.001 0.002 0.001 0.001 0.005 0.012 0.011 0.012 0.012 0.013 0.012 0.009 0.009 0.013 0.013 0.014 0.014 0.011 0.016 0.018 0.025 0.021 0.022 0.037 0.024 0.013 0.026 0.042 0.02 0.01 0.011 0.002 0.002 0.003 0.004 0.012 0.007 0 0 0.014 0.014 0.024 0.027 0.025 0.026 0.021 0.027 0.009 0.013 0.017 0.012 0.023 0.024 0.015 0.013 0.025 0.021 0.014 0.013 0.012 0.014 0.011 0.013 0.012 0.007 0.009 0.012 0.008 0.012 0.009 0.009 0.004 0.004 0.009 0.031 0.033 0.03 0.022 0.007 0.005 0.003 0 0 0.006 0.004 0.002 0 0.005 0.005 0.009 0.012 0.012 0.003 0.001 0.017 0.018 0.035 0.035 0.035 0.035 0.033 0.025 0.026 0.026 0.021 0.015 0.021 0.011 0.025 0.022 0.031 0.034 0.029 0.019 0.014 0.006 0.003 0.006 0.011 0.004 0.003 0.005 0.004 0.006 0.004 0.004 0.004 0.001 0.001 0.004 0.012 0 0.003 0.004 0.006 0.002 0.002 0.007 0.006 0.008 0.009 0.016 0.014 0.005 0.002 0.029 0.02 0.08 0.079 0.041 0 0 0.005 0.003 0.004 0.004 0.006 0.002 0 0 0 0 0.001 0.009 0.01 0.027 0.024 0.033 0.036 0.032 0.029 0.005 0 0 0 0 0 0 0.001 0.005 0.011 0.008 0.004 0.005 0.006 0.005 0.007 0.012 0.033 0.027 0.03 0.02 0.024 0.021 0.012 0.006 0.002 0.01 0.006 0.003 0.006 0.004 0.005 0.001 0.002 0.003 0.003 0.002 0.003 0.014 0.004 0.007 0.005 0.003 0.003 0.003 0.004 0.004 0.004 0.002 0.035 0.034 0.024 0.027 0.03 0.024 0.034 0.03 0.028 0.031 0.032 0.026 0.028 0.031 0.018 0.022 0.025 0.016 0.005 0.005 0.007 0.008 0.014 0.008 0.006 0.003 0.001 0.002 0.003 0.004 0.001 0 0.021 0.024 0.033 0.015 0.019 0.028 0.034 0.019 0.014 0.015 0.012 0.009 0.008 0.006 0.006 0.002 0.006 0.008 0 0.002 0 0 0 0 0 0 0 0 0 0.001 0.002 0.003 0.002 0.006 0.008 0.016 0.018 0.027 0.01 0.013 0.012 0.007 0.001 0 0 0 0.007 0.005 0.004 0.004 0.006 0.006 0.005 0.004 0.003 0.003 0.004 0.004 0.002 0.002 0.002 0 0 0 0.012 0.035 0.035 0.035 0.211 0.015 0.104 0.012 
0.041 0.025 0.014 0.01 0 0.012 0.011 0.041 0 0.024 0.02 0.033 0.013 0.012 0.012 0.012 0.009 0.006 0.001 0.007 0.003 0.005 0.005 0.033 0.072 0.071 0.075 0.075 0.101 0.074 0.08 0.096 0.102 0.095 0.119 0.188 0.182 0.238 0.233 0.34 1 0.366 0.268 0.245 0.176 0.245 0.187 0.138 0.005 0.005 0 0 0 0.003 0.007 0.004 0 0 0.013 0.018 0.023 0.031 0.028 0.03 0.023 0.036 0.011 0.016 0.019 0.016 0.027 0.031 0.028 0.022 0.042 0.034 0.033 0.034 0.045 0.033 0.039 0.079 0.059 0.032 0.044 0.069 0.047 0.077 0.059 0.058 0.022 0.019 0.008 0.037 0.041 0.031 0.023 0.006 0.003 0 0 0 0.019 0.017 0.012 0.005 0.015 0.019 0.07 0.075 0.075 0.023 0.007 0.021 0.024 0.045 0.043 0.045 0.045 0.043 0.029 0.034 0.035 0.026 0.026 0.027 0.019 0.032 0.033 0.047 0.051 0.048 0.027 0.019 0.009 0.017 0.023 0.076 0.031 0.016 0.027 0.018 0.022 0.01 0.021 0.019 0.008 0.011 0.019 0.012 0 0.012 0.013 0.016 0.002 0.009 0.019 0.034 0.029 0.028 0.023 0.015 0.006 0.002 0.05 0.09 0.074 0.091 0.187 0 0 0.005 0.002 0.007 0.007 0.014 0.006 0 0.007 0.008 0.005 0.004 0.011 0.019 0.07 0.057 0.083 0.122 0.227 0.165 0.038 0 0.002 0 0 0.005 0.005 0.003 0.004 0.01 0.006 0.004 0.005 0.005 0.008 0.008 0.012 0.032 0.024 0.031 0.015 0.024 0.029 0.01 0.003 0.003 0.011 0.005 0.005 0.005 0.003 0.003 0.003 0 0 0 0.001 0.002 0.014 0.007 0.011 0.004 0.004 0.004 0.005 0 0 0.004 0.002 0.032 0.032 0.03 0.03 0.039 0.035 0.035 0.029 0.028 0.033 0.028 0.025 0.028 0.029 0.022 0.019 0.021 0.014 0.005 0.004 0.008 0.01 0.018 0.015 0.008 0.005 0.004 0.005 0.007 0.006 0.002 0 0.027 0.031 0.042 0.016 0.017 0.035 0.045 0.031 0.023 0.023 0.024 0.023 0.018 0.016 0.013 0.007 0.014 0.01 0 0.004 0 0 0 0.001 0.001 0.001 0.001 0.001 0.002 0.004 0.002 0.009 0.01 0.011 0.016 0.018 0.017 0.027 0.015 0.019 0.017 0.014 0.004 0.001 0.001 0.001 0.007 0.004 0.004 0.006 0.006 0.003 0.002 0.004 0.001 0.002 0.001 0.003 0.001 0.002 0.001 0 0 0 0.075 0.045 0.045 0.045 0 0.003 0 0.002 0 0.001 0.001 0.005 0.001 0.001 0.001 0.002 0.001 0 0 0 0 0 0 0.006 0.008 0.008 0.008 0.008 0.008 0.008 0.007 0.004 0.008 0.008 0.01 0.011 0.008 0.017 0.017 0.01 0.012 0.025 0.042 0.017 0.013 0.028 0.054 0.028 0.003 0.002 0 0 0 0.002 0.004 0.003 0 0 0.011 0.012 0.018 0.02 0.019 0.02 0.017 0.02 0.004 0.01 0.002 0.004 0.011 0.012 0.008 0.004 0.02 0.016 0.005 0.008 0.013 0.01 0.004 0.008 0.007 0.006 0.004 0.006 0.003 0.008 0.006 0.006 0.001 0.002 0.004 0.022 0.024 0.014 0.016 0.007 0.005 0.003 0 0 0.002 0.002 0.002 0.001 0.003 0.002 0.008 0.008 0.008 0.003 0.002 0.01 0.014 0.026 0.026 0.026 0.026 0.024 0.02 0.03 0.028 0.014 0.015 0.024 0.014 0.026 0.027 0.019 0.021 0.02 0.019 0.015 0.011 0.004 0.005 0.009 0.001 0.001 0.001 0.001 0.001 0 0.001 0.001 0 0 0.002 0.007 0 0.003 0.004 0.006 0 0.003 0.006 0.008 0.008 0.011 0.018 0.016 0.007 0.004 0.016 0.02 0.119 0.122 0.055 0 0 0.005 0 0.002 0.002 0.004 0.003 0 0 0 0 0 0.002 0.002 0.007 0.005 0.006 0.008 0.008 0.006 0.001 0 0 0 0 0 0 0.001 0.004 0.008 0.005 0.006 0.003 0.005 0.004 0.005 0.01 0.028 0.022 0.024 0.015 0.014 0.018 0.012 0.008 0.005 0.011 0.006 0.005 0.003 0.004 0.003 0.003 0.002 0.003 0.003 0.001 0.006 0.014 0.007 0.009 0.006 0.004 0.001 0.005 0.002 0.002 0.003 0.001 0.03 0.029 0.022 0.025 0.029 0.025 0.023 0.022 0.023 0.027 0.019 0.019 0.025 0.022 0.014 0.017 0.024 0.012 0.007 0.007 0.009 0.009 0.009 0.006 0.004 0.004 0.004 0.003 0.003 0.001 0 0 0.016 0.019 0.026 0.012 0.014 0.026 0.025 0.014 0.011 0.013 0.013 0.009 0.006 0.009 0.008 0.001 0.004 0.007 0 0 0 0 0 0 0 0 0 0 0 0.001 0 0.003 0.002 0.003 0.005 0.008 0.011 0.019 0.007 0.009 0.008 0.004 0 0 0 0 0.009 0.006 0.006 0.003 0.005 0.005 0.005 0.003 0.003 0.004 0.002 0.002 0.004 0.004 0.001 0 0 0 0.008 0.025 0.026 0.026 0 0.031 0.018 0.067 0 0.038 0.019 0.022 0.019 0.013 0.011 0.015 0.014 0.007 0.005 0.011 0.009 0.01 0.008 0.017 0.032 0.031 0.033 0.033 0.041 0.032 0.028 0.034 0.041 0.044 0.047 0.077 0.074 0.065 0.082 0.155 0.08 0.058 0.074 0.098 0.056 0.056 0.049 0.045 0.001 0.001 0 0.001 0.001 0 0.001 0.001 0 0 0.003 0.005 0.01 0.013 0.012 0.013 0.007 0.014 0.003 0.004 0.004 0.002 0.009 0.008 0.005 0.003 0.013 0.011 0.013 0.012 0.013 0.013 0.016 0.032 0.02 0.009 0.021 0.032 0.025 0.033 0.025 0.023 0.006 0.005 0.006 0.014 0.015 0.008 0.008 0.005 0.002 0.002 0.001 0 0.006 0.004 0.004 0.002 0.004 0.011 0.03 0.033 0.033 0.015 0.001 0.004 0.005 0.015 0.015 0.014 0.015 0.014 0.011 0.011 0.012 0.009 0.007 0.007 0.003 0.009 0.01 0.013 0.014 0.013 0.01 0.005 0.004 0.004 0.007 0.03 0.009 0.003 0.008 0.006 0.005 0.004 0.007 0.007 0.005 0.004 0.008 0.009 0 0.001 0.001 0.004 0.002 0.002 0.006 0.011 0.01 0.008 0.008 0.006 0.001 0 0.013 0.025 0.023 0.026 0.043 0.002 0.002 0.005 0.001 0.003 0.004 0.004 0.002 0 0.005 0.006 0.003 0.005 0.014 0.036 0.159 0.14 0.191 0.254 0.274 0.244 0.06 0.001 0.002 0.001 0.001 0.005 0.005 0.001 0.003 0.006 0.005 0.004 0.004 0.003 0.003 0.002 0.004 0.009 0.007 0.011 0.008 0.009 0.01 0.006 0.002 0.002 0.006 0.002 0.002 0.002 0 0 0.001 0 0 0.001 0.003 0.003 0.008 0.002 0.006 0.004 0.004 0.002 0.004 0.002 0.002 0.003 0.003 0.01 0.01 0.008 0.011 0.013 0.008 0.013 0.011 0.009 0.011 0.011 0.01 0.01 0.011 0.009 0.006 0.004 0.003 0.002 0.002 0.004 0.005 0.005 0.003 0.002 0.002 0.002 0.002 0.002 0.002 0.001 0 0.008 0.011 0.015 0.007 0.009 0.014 0.014 0.009 0.008 0.008 0.009 0.008 0.006 0.007 0.005 0.003 0.003 0.006 0 0.001 0 0 0 0 0 0 0 0 0 0.001 0.001 0.001 0.001 0.003 0.004 0.007 0.008 0.012 0.004 0.004 0.004 0.004 0.001 0 0 0 0.005 0.005 0.002 0.002 0.002 0.002 0.001 0.001 0.001 0.002 0.001 0.001 0 0.001 0.001 0 0 0 0.033 0.015 0.015 0.015 0 0.003 0.001 0.003 0 0.002 0.001 0.001 0.001 0.002 0.002 0.002 0.002 0.001 0 0 0.001 0 0 0.001 0.003 0.003 0.003 0.003 0.003 0.002 0.002 0.003 0.003 0.003 0.004 0.003 0.004 0.004 0.007 0.007 0.003 0.003 0.01 0.007 0.003 0.003 0.01 0.005 0.008 0.007 0.002 0.002 0.003 0.004 0.008 0.005 0 0 0.006 0.007 0.008 0.008 0.007 0.008 0.004 0.01 0.002 0.006 0.007 0.007 0.008 0.007 0.003 0.003 0.01 0.009 0.006 0.005 0.004 0.006 0.005 0.005 0.003 0.004 0.004 0.002 0.002 0.003 0.003 0.002 0 0 0 0.01 0.011 0.01 0.008 0.003 0 0 0 0 0.001 0.002 0.001 0 0.003 0.001 0.003 0.003 0.003 0 0 0.004 0.006 0.01 0.01 0.01 0.011 0.011 0.007 0.007 0.007 0.004 0.004 0.005 0.003 0.006 0.008 0.009 0.008 0.007 0.007 0.006 0.002 0 0 0.002 0.001 0.001 0.001 0.001 0.001 0 0 0 0 0 0 0 0 0 0 0 0 0 0.001 0.002 0.003 0.004 0.005 0.005 0 0 0.004 0.006 0.036 0.038 0.015 0 0 0.002 0.001 0.002 0.002 0.001 0 0 0.001 0.001 0 0.001 0.002 0.002 0.01 0.007 0.014 0.011 0.007 0.005 0 0 0.001 0 0 0.001 0.001 0 0.001 0.003 0.003 0.001 0.002 0.003 0.004 0.004 0.005 0.008 0.007 0.009 0.008 0.007 0.006 0.003 0 0.002 0.004 0.001 0.001 0.001 0.001 0 0.001 0.001 0.001 0.001 0.001 0.003 0.007 0.003 0.005 0.003 0.002 0.001 0.002 0.002 0.001 0.003 0.003 0.009 0.009 0.006 0.008 0.009 0.008 0.01 0.008 0.009 0.008 0.01 0.005 0.007 0.005 0.003 0.007 0.008 0.002 0.003 0.002 0.003 0.005 0.004 0.004 0.004 0.003 0.003 0.002 0.003 0.003 0 0 0.005 0.008 0.01 0.004 0.002 0.008 0.011 0.005 0.005 0.006 0.005 0.004 0.004 0.002 0.003 0.003 0.003 0.003 0 0.002 0 0 0 0 0 0 0 0 0 0.001 0 0 0 0.001 0.002 0.002 0.002 0.006 0.001 0.001 0.001 0.001 0.001 0 0 0 0.003 0.003 0.001 0.003 0.003 0.002 0.001 0.001 0.001 0.001 0.001 0.001 0.001 0.001 0.001 0 0 0 0.003 0.011 0.011 0.011 0.075 0.008 0.033 0.003 
0.087 0.058 0.015 0.013 0 0.014 0.017 0.036 0 0.025 0.02 0.043 0.018 0.011 0.01 0.009 0.01 0.007 0.004 0.003 0.006 0.004 0.004 0.05 0.105 0.102 0.105 0.105 0.128 0.103 0.102 0.11 0.143 0.13 0.195 0.252 0.272 0.535 0.387 0.364 0.544 1 0.545 0.393 0.391 0.626 0.367 0.222 0.006 0.008 0 0.001 0.001 0.005 0.011 0.006 0 0 0.031 0.037 0.056 0.065 0.061 0.064 0.051 0.07 0.012 0.035 0.029 0.019 0.052 0.047 0.039 0.032 0.081 0.065 0.052 0.054 0.07 0.05 0.057 0.103 0.087 0.04 0.061 0.105 0.066 0.11 0.091 0.089 0.028 0.021 0.013 0.08 0.09 0.06 0.056 0.011 0.008 0.004 0.002 0.001 0.03 0.025 0.017 0.01 0.019 0.034 0.094 0.105 0.105 0.033 0.005 0.037 0.045 0.096 0.097 0.097 0.097 0.097 0.068 0.067 0.068 0.048 0.047 0.055 0.039 0.064 0.065 0.085 0.101 0.096 0.065 0.039 0.021 0.014 0.031 0.105 0.034 0.02 0.034 0.028 0.028 0.021 0.031 0.03 0.014 0.019 0.029 0.024 0 0.013 0.016 0.021 0.003 0.006 0.023 0.047 0.045 0.038 0.052 0.043 0.02 0.007 0.101 0.187 0.166 0.194 0.356 0 0 0.016 0.007 0.012 0.012 0.015 0.007 0 0.002 0.002 0.001 0 0.014 0.02 0.068 0.059 0.086 0.106 0.218 0.157 0.047 0 0 0 0 0.001 0.001 0.009 0.018 0.029 0.018 0.017 0.014 0.016 0.021 0.025 0.034 0.058 0.054 0.069 0.045 0.051 0.057 0.029 0.008 0.01 0.029 0.011 0.011 0.011 0.008 0.006 0.007 0.005 0.005 0.008 0.007 0.01 0.037 0.018 0.028 0.018 0.012 0.006 0.019 0.013 0.009 0.012 0.009 0.06 0.058 0.053 0.06 0.075 0.06 0.079 0.063 0.055 0.063 0.059 0.048 0.056 0.053 0.034 0.035 0.041 0.02 0.016 0.011 0.014 0.018 0.027 0.016 0.014 0.013 0.01 0.012 0.013 0.01 0.002 0 0.062 0.067 0.089 0.04 0.051 0.076 0.095 0.048 0.044 0.043 0.045 0.041 0.026 0.027 0.022 0.013 0.02 0.023 0 0.007 0 0 0 0 0 0 0 0 0 0.002 0.002 0.008 0.008 0.015 0.031 0.038 0.041 0.055 0.027 0.031 0.026 0.016 0.005 0.002 0.001 0.001 0.022 0.018 0.012 0.015 0.013 0.011 0.006 0.004 0.003 0.007 0.003 0.005 0.002 0.005 0.002 0 0 0 0.105 0.098 0.098 0.098 0 0.005 0.002 0.01 0 0.007 0.003 0.007 0.002 0.004 0.003 0.003 0.003 0.003 0.002 0.002 0.002 0.001 0.001 0.015 0.023 0.022 0.023 0.023 0.022 0.019 0.019 0.015 0.023 0.025 0.035 0.038 0.039 0.045 0.062 0.052 0.037 0.057 0.107 0.075 0.062 0.066 0.123 0.076 0.006 0.006 0.001 0.002 0.003 0.005 0.008 0.004 0 0 0.017 0.021 0.036 0.044 0.041 0.043 0.03 0.051 0.014 0.019 0.017 0.013 0.026 0.03 0.014 0.016 0.046 0.036 0.02 0.015 0.026 0.021 0.018 0.023 0.022 0.016 0.021 0.025 0.018 0.025 0.021 0.016 0.005 0.005 0.008 0.045 0.057 0.041 0.033 0.017 0.008 0.004 0 0 0.008 0.008 0.006 0.005 0.01 0.01 0.018 0.023 0.023 0.005 0.001 0.027 0.028 0.06 0.057 0.057 0.06 0.058 0.052 0.054 0.056 0.04 0.031 0.044 0.027 0.053 0.045 0.048 0.062 0.058 0.039 0.03 0.022 0.004 0.013 0.023 0.007 0.007 0.008 0.007 0.007 0.007 0.012 0.012 0.008 0.006 0.014 0.015 0 0.004 0.004 0.004 0.002 0.003 0.006 0.015 0.016 0.018 0.028 0.026 0.017 0.005 0.053 0.068 0.227 0.247 0.131 0.001 0 0.009 0.001 0.004 0.005 0.009 0.004 0 0.002 0.002 0.002 0.004 0.008 0.005 0.019 0.016 0.023 0.023 0.037 0.028 0.006 0 0 0 0 0.001 0.001 0.003 0.005 0.009 0.007 0.007 0.009 0.011 0.014 0.017 0.034 0.07 0.05 0.05 0.041 0.046 0.044 0.025 0.006 0.007 0.024 0.014 0.014 0.013 0.006 0.008 0.01 0.012 0.007 0.011 0.011 0.015 0.04 0.019 0.028 0.021 0.013 0.009 0.018 0.011 0.009 0.009 0.004 0.069 0.067 0.052 0.045 0.056 0.044 0.058 0.044 0.041 0.05 0.046 0.039 0.054 0.034 0.027 0.036 0.054 0.026 0.008 0.008 0.012 0.016 0.018 0.013 0.009 0.006 0.008 0.006 0.007 0.005 0.001 0 0.038 0.042 0.057 0.025 0.029 0.045 0.058 0.028 0.019 0.023 0.028 0.022 0.014 0.015 0.013 0.006 0.007 0.009 0 0.005 0 0 0 0 0 0 0 0 0 0.002 0.001 0.006 0.006 0.01 0.011 0.016 0.026 0.037 0.013 0.015 0.012 0.007 0.002 0.001 0.001 0.001 0.009 0.011 0.008 0.009 0.009 0.013 0.01 0.007 0.008 0.011 0.01 0.009 0.008 0.011 0.005 0 0 0 0.023 0.06 0.06 0.06 0 0.049 0.015 0.09 0 0.047 0.025 0.035 0.021 0.018 0.013 0.016 0.016 0.009 0.006 0.005 0.008 0.005 0.004 0.015 0.032 0.029 0.032 0.032 0.037 0.031 0.035 0.04 0.041 0.04 0.042 0.076 0.087 0.082 0.073 0.145 0.073 0.064 0.07 0.088 0.044 0.052 0.053 0.042 0.004 0.004 0 0 0 0.001 0.004 0.003 0 0 0.003 0.008 0.009 0.012 0.011 0.012 0.01 0.011 0.004 0.006 0.01 0.005 0.012 0.012 0.008 0.004 0.015 0.01 0.011 0.016 0.025 0.013 0.016 0.031 0.026 0.009 0.02 0.032 0.025 0.034 0.029 0.027 0.013 0.011 0.005 0.01 0.014 0.011 0.007 0.003 0.001 0.001 0 0 0.007 0.003 0.003 0.002 0.003 0.008 0.027 0.032 0.032 0.013 0.001 0.004 0.005 0.016 0.015 0.016 0.016 0.015 0.013 0.011 0.014 0.008 0.009 0.011 0.005 0.012 0.015 0.015 0.02 0.019 0.009 0.009 0.008 0.004 0.008 0.031 0.011 0.006 0.01 0.005 0.006 0.006 0.007 0.007 0.003 0.004 0.008 0.006 0 0.006 0.004 0.009 0.002 0.002 0.009 0.019 0.016 0.015 0.015 0.011 0.003 0.001 0.019 0.026 0.021 0.027 0.05 0.003 0.003 0.004 0.004 0.004 0.004 0.005 0.003 0 0.011 0.012 0.015 0.013 0.043 0.068 0.228 0.201 0.29 0.311 0.298 0.278 0.056 0.001 0.001 0.001 0.001 0.004 0.006 0.001 0.004 0.007 0.004 0.004 0.003 0.005 0.005 0.005 0.01 0.015 0.012 0.014 0.011 0.011 0.011 0.008 0.004 0.002 0.009 0.002 0.002 0.002 0.002 0.001 0.001 0.001 0.001 0.001 0.002 0.001 0.009 0.004 0.007 0.003 0.004 0.003 0.005 0.002 0.004 0.004 0.003 0.014 0.014 0.013 0.013 0.016 0.014 0.014 0.012 0.012 0.015 0.012 0.012 0.011 0.013 0.009 0.01 0.01 0.005 0.007 0.006 0.005 0.005 0.003 0.002 0.002 0.002 0.003 0.002 0.001 0 0 0 0.01 0.013 0.015 0.009 0.007 0.01 0.016 0.011 0.01 0.01 0.01 0.012 0.01 0.007 0.003 0.004 0.007 0.007 0 0.003 0 0 0 0 0 0 0 0 0.002 0.003 0.002 0.002 0.001 0.002 0.003 0.005 0.005 0.007 0.003 0.003 0.002 0.002 0 0 0 0 0.007 0.005 0.003 0.005 0.004 0.005 0.003 0.002 0.001 0.003 0.003 0.002 0.001 0.001 0.001 0 0 0 0.032 0.016 0.016 0.016 0 0.017 0.001 0.019 0 0.009 0.004 0.005 0.002 0.001 0.002 0.003 0.002 0 0 0.002 0 0 0 0.005 0.01 0.009 0.01 0.01 0.011 0.01 0.01 0.009 0.012 0.01 0.013 0.022 0.018 0.019 0.023 0.032 0.019 0.018 0.027 0.027 0.014 0.016 0.026 0.016 0.006 0.01 0 0.004 0.006 0.004 0.013 0.003 0 0 0.002 0.003 0.004 0.003 0.002 0.003 0.002 0.007 0.002 0.003 0.009 0.009 0.007 0.01 0.003 0.005 0.011 0.009 0.004 0.003 0.003 0.005 0.006 0.008 0.006 0.005 0.003 0.01 0.007 0.01 0.007 0.006 0.003 0.003 0.002 0.005 0.011 0.004 0.004 0 0 0 0 0 0.001 0.001 0.001 0 0.002 0.001 0.009 0.01 0.01 0.006 0.002 0.005 0.008 0.013 0.013 0.014 0.014 0.013 0.012 0.011 0.011 0.011 0.01 0.011 0.009 0.01 0.012 0.012 0.012 0.012 0.007 0.006 0.005 0.003 0.003 0.008 0.004 0.003 0.003 0.003 0.002 0 0 0.001 0.001 0.001 0.001 0.002 0 0.001 0.001 0.001 0 0.001 0.001 0.004 0.004 0.004 0.008 0.008 0.004 0.001 0.008 0.015 0.031 0.035 0.025 0.001 0.001 0.002 0 0 0 0 0 0 0.001 0.001 0.001 0.001 0.008 0.009 0.041 0.035 0.047 0.058 0.043 0.038 0.005 0.001 0.001 0.001 0.001 0.001 0.001 0 0.002 0.003 0.003 0.003 0.005 0.007 0.005 0.005 0.006 0.01 0.009 0.012 0.009 0.01 0.011 0.006 0.002 0 0.006 0.004 0.003 0.004 0.002 0.003 0.002 0 0 0.001 0.001 0.003 0.008 0.005 0.007 0.003 0.003 0.001 0.004 0.002 0.002 0.003 0.002 0.01 0.01 0.008 0.01 0.012 0.011 0.013 0.01 0.008 0.01 0.012 0.01 0.01 0.01 0.008 0.007 0.011 0.006 0.003 0.002 0.003 0.005 0.007 0.005 0.004 0.004 0.003 0.003 0.003 0.003 0.001 0 0.009 0.01 0.011 0.006 0.005 0.009 0.013 0.004 0.006 0.007 0.005 0.005 0.002 0.005 0.002 0.001 0.001 0.003 0 0.001 0 0 0 0 0 0 0 0 0 0.001 0 0 0.001 0.002 0.001 0.003 0.004 0.002 0.002 0.002 0.002 0.001 0.001 0 0 0 0.003 0.003 0.002 0.003 0.003 0.001 0.001 0.001 0.002 0.001 0.002 0.004 0.001 0.002 0 0 0 0 0.01 0.014 0.014 0.014 0.105 0.023 0.032 0.01 
0.104 0.074 0.013 0.012 0 0.018 0.02 0.044 0 0.039 0.027 0.046 0.023 0.012 0.014 0.02 0.019 0.008 0.003 0.009 0.008 0.008 0.007 0.055 0.105 0.1 0.106 0.106 0.12 0.102 0.1 0.116 0.129 0.12 0.192 0.245 0.246 0.357 0.443 0.352 0.313 0.455 1 0.49 0.364 0.418 0.569 0.366 0.006 0.01 0 0 0.001 0.003 0.012 0.005 0 0 0.042 0.049 0.069 0.081 0.078 0.077 0.055 0.09 0.024 0.041 0.036 0.022 0.057 0.052 0.044 0.038 0.089 0.078 0.059 0.058 0.081 0.061 0.063 0.105 0.084 0.051 0.071 0.1 0.073 0.105 0.084 0.075 0.023 0.019 0.01 0.089 0.107 0.085 0.066 0.018 0.009 0.001 0 0 0.023 0.02 0.014 0.005 0.016 0.032 0.093 0.106 0.106 0.044 0.006 0.05 0.058 0.114 0.113 0.111 0.115 0.118 0.084 0.077 0.079 0.058 0.056 0.055 0.034 0.071 0.076 0.123 0.143 0.128 0.086 0.066 0.035 0.02 0.046 0.106 0.033 0.02 0.028 0.022 0.025 0.016 0.027 0.025 0.013 0.011 0.026 0.04 0 0.015 0.017 0.027 0.01 0.015 0.036 0.065 0.064 0.066 0.076 0.062 0.025 0.005 0.156 0.322 0.236 0.282 0.566 0.002 0 0.018 0.009 0.02 0.022 0.025 0.015 0 0.008 0.008 0.004 0.002 0.007 0.011 0.052 0.041 0.074 0.113 0.206 0.163 0.032 0.002 0.002 0 0 0.002 0.001 0.009 0.015 0.031 0.023 0.014 0.012 0.017 0.024 0.027 0.043 0.086 0.077 0.086 0.053 0.069 0.07 0.032 0.017 0.022 0.037 0.019 0.018 0.018 0.015 0.015 0.012 0.011 0.011 0.018 0.009 0.019 0.046 0.024 0.033 0.024 0.019 0.015 0.021 0.013 0.008 0.015 0.009 0.079 0.078 0.069 0.081 0.093 0.072 0.102 0.076 0.074 0.083 0.072 0.062 0.079 0.063 0.039 0.051 0.06 0.035 0.011 0.018 0.024 0.036 0.042 0.026 0.018 0.018 0.022 0.016 0.016 0.012 0.005 0 0.068 0.083 0.105 0.066 0.058 0.097 0.113 0.072 0.067 0.068 0.071 0.054 0.045 0.042 0.038 0.017 0.034 0.037 0 0.004 0.001 0.001 0 0 0 0 0 0 0.001 0.006 0.009 0.013 0.011 0.019 0.021 0.038 0.051 0.075 0.025 0.035 0.024 0.019 0.008 0.002 0.002 0.001 0.021 0.016 0.013 0.018 0.014 0.014 0.011 0.004 0.009 0.012 0.01 0.017 0.01 0.013 0.007 0 0 0 0.106 0.116 0.116 0.116 0 0.003 0.002 0.007 0 0.006 0.003 0.005 0.003 0.002 0.002 0.002 0.003 0.001 0 0.001 0.001 0 0 0.01 0.024 0.023 0.024 0.024 0.028 0.026 0.022 0.018 0.025 0.032 0.031 0.032 0.028 0.056 0.063 0.062 0.057 0.074 0.148 0.089 0.07 0.089 0.167 0.087 0.003 0.005 0.001 0.002 0.002 0.006 0.007 0.004 0 0 0.022 0.035 0.053 0.062 0.054 0.061 0.04 0.065 0.02 0.03 0.022 0.016 0.033 0.031 0.023 0.026 0.059 0.044 0.022 0.021 0.029 0.023 0.021 0.028 0.028 0.017 0.014 0.026 0.017 0.025 0.021 0.018 0.005 0.004 0.003 0.062 0.074 0.05 0.043 0.014 0.007 0.003 0.001 0 0.006 0.004 0.004 0.001 0.004 0.009 0.021 0.024 0.024 0.015 0.003 0.025 0.032 0.078 0.077 0.077 0.077 0.074 0.06 0.069 0.063 0.042 0.048 0.05 0.034 0.05 0.05 0.055 0.06 0.059 0.046 0.028 0.019 0.01 0.016 0.024 0.009 0.006 0.008 0.005 0.006 0.006 0.009 0.01 0.006 0.005 0.01 0.015 0 0.006 0.006 0.01 0.001 0.004 0.01 0.016 0.019 0.021 0.03 0.03 0.013 0.005 0.059 0.09 0.343 0.355 0.178 0 0 0.014 0.006 0.01 0.009 0.011 0.003 0 0.001 0.001 0.001 0.001 0.007 0.009 0.02 0.016 0.023 0.027 0.039 0.03 0.01 0 0 0 0 0.001 0.001 0.002 0.006 0.02 0.016 0.014 0.017 0.021 0.019 0.021 0.047 0.067 0.055 0.075 0.054 0.056 0.052 0.035 0.008 0.011 0.028 0.011 0.01 0.011 0.009 0.005 0.007 0.008 0.009 0.009 0.006 0.014 0.045 0.019 0.028 0.02 0.013 0.009 0.017 0.01 0.01 0.015 0.008 0.078 0.077 0.051 0.058 0.073 0.052 0.071 0.057 0.047 0.064 0.056 0.046 0.064 0.046 0.034 0.038 0.058 0.031 0.013 0.01 0.019 0.027 0.032 0.023 0.012 0.01 0.015 0.008 0.007 0.006 0.003 0 0.049 0.056 0.071 0.03 0.03 0.056 0.074 0.031 0.026 0.027 0.035 0.026 0.015 0.015 0.011 0.004 0.008 0.018 0 0.003 0 0 0 0 0 0 0 0.001 0.001 0.001 0.001 0.006 0.007 0.009 0.015 0.021 0.025 0.05 0.016 0.025 0.021 0.015 0.006 0.002 0 0 0.018 0.015 0.011 0.017 0.012 0.013 0.009 0.004 0.004 0.008 0.006 0.005 0.003 0.007 0.003 0 0 0 0.024 0.078 0.078 0.078 0 0.055 0.023 0.104 0 0.061 0.022 0.027 0.026 0.019 0.017 0.017 0.019 0.011 0.005 0.004 0.006 0.004 0.003 0.02 0.035 0.032 0.035 0.035 0.042 0.035 0.032 0.033 0.046 0.041 0.044 0.083 0.083 0.068 0.077 0.164 0.107 0.06 0.068 0.093 0.045 0.049 0.044 0.045 0.002 0.003 0.001 0.001 0.001 0.002 0.003 0 0 0 0.004 0.005 0.007 0.009 0.007 0.009 0.005 0.01 0.004 0.005 0.004 0.003 0.008 0.013 0.012 0.01 0.021 0.02 0.016 0.017 0.019 0.017 0.019 0.034 0.03 0.016 0.028 0.032 0.026 0.036 0.028 0.028 0.013 0.012 0.006 0.016 0.015 0.01 0.01 0.003 0.001 0.001 0 0 0.005 0.005 0.001 0.001 0.007 0.007 0.032 0.035 0.035 0.012 0.002 0.005 0.006 0.015 0.015 0.013 0.015 0.015 0.011 0.012 0.01 0.006 0.005 0.006 0.004 0.01 0.008 0.014 0.017 0.017 0.008 0.007 0.003 0.005 0.009 0.036 0.009 0.005 0.006 0.004 0.003 0.001 0.004 0.002 0.001 0.001 0.002 0.004 0 0.003 0.003 0.005 0.002 0.001 0.008 0.017 0.014 0.014 0.012 0.007 0.001 0 0.015 0.026 0.026 0.028 0.041 0 0 0.003 0.001 0.002 0.002 0.002 0.002 0 0.012 0.014 0.007 0.006 0.039 0.08 0.25 0.232 0.324 0.328 0.283 0.258 0.06 0 0.001 0 0 0.005 0.006 0.001 0.001 0.004 0.004 0.003 0.002 0.004 0.003 0.003 0.008 0.01 0.007 0.011 0.01 0.009 0.009 0.007 0.002 0.001 0.003 0.002 0.002 0.002 0 0 0.001 0.001 0.001 0.001 0.002 0.003 0.007 0.004 0.005 0.004 0.004 0.003 0.004 0.002 0.001 0.002 0.002 0.008 0.008 0.008 0.011 0.011 0.009 0.012 0.01 0.008 0.011 0.01 0.008 0.01 0.007 0.004 0.005 0.007 0.003 0.002 0.003 0.002 0.002 0.001 0.001 0 0 0.001 0 0 0 0 0 0.007 0.008 0.014 0.007 0.007 0.01 0.014 0.01 0.011 0.01 0.008 0.007 0.005 0.006 0.004 0.004 0.005 0.004 0 0.002 0.001 0.001 0 0 0 0 0 0 0 0.001 0.001 0.002 0.001 0.001 0.003 0.005 0.007 0.008 0.004 0.005 0.005 0.004 0.001 0.001 0.001 0.001 0.003 0.002 0.002 0.002 0.002 0.002 0.002 0.001 0.002 0.002 0.002 0.002 0.002 0.002 0 0 0 0 0.035 0.015 0.015 0.015 0 0.019 0.001 0.024 0 0.01 0.003 0.005 0.002 0.002 0.001 0.002 0 0 0 0 0 0 0 0.003 0.011 0.012 0.012 0.012 0.013 0.012 0.014 0.012 0.013 0.014 0.016 0.023 0.017 0.016 0.023 0.034 0.02 0.02 0.033 0.03 0.024 0.019 0.028 0.019 0.011 0.012 0 0.001 0.002 0.004 0.015 0.008 0 0 0.008 0.009 0.01 0.01 0.008 0.009 0.006 0.008 0.005 0.005 0.009 0.012 0.009 0.01 0.008 0.005 0.012 0.011 0.004 0.003 0.008 0.008 0.006 0.011 0.01 0.006 0.009 0.013 0.009 0.012 0.01 0.012 0.005 0.004 0.002 0.009 0.012 0.006 0.005 0.003 0.001 0.001 0 0 0.004 0.003 0.002 0.001 0.003 0.004 0.012 0.012 0.012 0.007 0 0.004 0.005 0.012 0.013 0.012 0.011 0.012 0.01 0.011 0.011 0.005 0.006 0.004 0.004 0.008 0.008 0.013 0.012 0.012 0.008 0.007 0.005 0.002 0.003 0.012 0.005 0.004 0.006 0.002 0.004 0.003 0.003 0.003 0.001 0.002 0.004 0.003 0 0.003 0.004 0.004 0.001 0.001 0.003 0.005 0.004 0.005 0.008 0.007 0.002 0.001 0.009 0.013 0.026 0.029 0.027 0.002 0.002 0.003 0 0 0 0.002 0.001 0 0.001 0.001 0.002 0.005 0.01 0.013 0.046 0.042 0.058 0.058 0.056 0.045 0.016 0 0 0 0 0 0 0.001 0.002 0.004 0 0 0 0.001 0.002 0.003 0.006 0.011 0.008 0.01 0.007 0.01 0.009 0.004 0 0 0.003 0 0 0 0 0 0 0 0 0 0.001 0.001 0.005 0.001 0.002 0.001 0.001 0 0.001 0 0 0 0 0.011 0.011 0.008 0.009 0.011 0.008 0.009 0.009 0.008 0.009 0.009 0.007 0.009 0.008 0.008 0.008 0.007 0.002 0 0.001 0.003 0.005 0.004 0.004 0.001 0.001 0.001 0 0.001 0.001 0 0 0.006 0.009 0.012 0.004 0.005 0.011 0.012 0.007 0.003 0.003 0.003 0.004 0.002 0.003 0.003 0.002 0.001 0.003 0 0.001 0 0 0 0 0 0 0 0 0 0 0.001 0.002 0.003 0.003 0.004 0.004 0.005 0.007 0.002 0.002 0.002 0.002 0 0 0 0 0.001 0.001 0 0 0 0 0.001 0 0 0 0.001 0 0 0 0.001 0 0 0 0.012 0.012 0.012 0.012 0.106 0.024 0.035 0.012 
0.074 0.047 0.027 0.02 0 0.027 0.01 0.052 0 0.037 0.02 0.051 0.016 0.013 0.01 0.017 0.013 0.007 0.001 0.006 0.005 0.006 0.005 0.06 0.12 0.114 0.124 0.124 0.145 0.135 0.126 0.149 0.158 0.148 0.196 0.31 0.28 0.315 0.375 0.572 0.353 0.365 0.528 1 0.528 0.376 0.406 0.403 0.005 0.007 0 0.002 0.003 0.006 0.01 0.008 0 0 0.03 0.038 0.052 0.065 0.063 0.064 0.043 0.067 0.02 0.034 0.03 0.024 0.052 0.046 0.038 0.032 0.081 0.076 0.058 0.067 0.089 0.068 0.066 0.122 0.11 0.057 0.074 0.128 0.102 0.129 0.104 0.092 0.035 0.029 0.016 0.071 0.075 0.051 0.048 0.016 0.011 0.005 0 0 0.025 0.022 0.017 0.01 0.024 0.026 0.107 0.124 0.124 0.044 0.005 0.029 0.037 0.082 0.082 0.078 0.082 0.084 0.06 0.06 0.066 0.044 0.043 0.052 0.033 0.067 0.059 0.082 0.096 0.091 0.045 0.029 0.019 0.024 0.042 0.123 0.043 0.024 0.034 0.026 0.026 0.021 0.029 0.027 0.013 0.012 0.028 0.029 0 0.018 0.014 0.023 0.007 0.007 0.025 0.054 0.051 0.046 0.043 0.037 0.018 0.008 0.098 0.216 0.158 0.188 0.361 0.004 0.001 0.018 0.011 0.013 0.012 0.011 0.008 0 0.007 0.008 0.002 0.004 0.015 0.027 0.094 0.082 0.115 0.182 0.37 0.276 0.077 0.001 0.001 0 0 0.002 0.003 0 0.003 0.015 0.007 0.009 0.009 0.013 0.016 0.019 0.035 0.056 0.049 0.059 0.039 0.042 0.056 0.025 0.007 0.006 0.028 0.012 0.011 0.013 0.01 0.011 0.012 0.002 0.003 0.005 0.009 0.015 0.032 0.012 0.014 0.01 0.008 0.004 0.009 0.007 0.006 0.009 0.004 0.046 0.045 0.046 0.059 0.072 0.058 0.066 0.05 0.05 0.06 0.059 0.045 0.048 0.045 0.032 0.035 0.039 0.019 0.01 0.01 0.014 0.022 0.031 0.023 0.014 0.01 0.013 0.01 0.009 0.008 0.003 0 0.054 0.063 0.075 0.037 0.04 0.062 0.078 0.042 0.042 0.039 0.041 0.031 0.022 0.025 0.02 0.008 0.013 0.019 0 0.004 0 0 0.001 0.001 0.001 0.001 0.002 0.002 0.002 0.005 0.003 0.012 0.013 0.02 0.027 0.037 0.043 0.059 0.023 0.038 0.03 0.025 0.006 0.004 0 0 0.011 0.009 0.008 0.009 0.01 0.01 0.013 0.008 0.008 0.01 0.005 0.009 0.005 0.01 0.006 0 0 0 0.124 0.082 0.082 0.082 0 0.006 0.002 0.003 0 0.001 0.003 0.004 0.002 0.001 0.002 0.002 0.002 0 0 0.001 0 0.001 0.001 0.017 0.025 0.025 0.025 0.025 0.024 0.025 0.024 0.015 0.024 0.027 0.024 0.031 0.029 0.039 0.043 0.043 0.034 0.044 0.098 0.054 0.029 0.05 0.119 0.068 0.004 0.007 0 0.001 0.001 0.004 0.01 0.003 0 0 0.016 0.025 0.034 0.041 0.04 0.041 0.031 0.042 0.01 0.021 0.015 0.014 0.023 0.024 0.017 0.019 0.041 0.032 0.017 0.016 0.026 0.02 0.017 0.023 0.018 0.011 0.015 0.023 0.019 0.026 0.021 0.017 0.006 0.006 0.007 0.042 0.048 0.037 0.03 0.008 0.004 0.002 0.001 0 0.01 0.009 0.009 0.005 0.009 0.01 0.019 0.025 0.025 0.01 0 0.022 0.025 0.05 0.05 0.049 0.049 0.048 0.038 0.043 0.04 0.022 0.029 0.033 0.026 0.039 0.033 0.04 0.045 0.043 0.035 0.028 0.015 0.006 0.013 0.026 0.011 0.008 0.011 0.007 0.009 0.005 0.007 0.007 0.005 0.004 0.005 0.008 0 0.001 0.003 0.008 0 0.001 0.009 0.017 0.016 0.019 0.027 0.021 0.008 0.002 0.048 0.064 0.241 0.257 0.131 0.001 0 0.014 0.003 0.007 0.007 0.012 0.006 0 0 0 0 0.001 0.005 0.006 0.013 0.012 0.017 0.02 0.033 0.026 0.005 0 0 0 0 0 0 0.005 0.007 0.013 0.012 0.008 0.008 0.008 0.007 0.014 0.026 0.054 0.044 0.043 0.037 0.034 0.035 0.025 0.014 0.009 0.026 0.013 0.011 0.012 0.005 0.005 0.009 0.006 0.005 0.003 0.007 0.009 0.031 0.013 0.02 0.01 0.008 0.006 0.008 0.004 0.003 0.006 0.005 0.06 0.059 0.041 0.038 0.043 0.035 0.052 0.036 0.027 0.041 0.045 0.034 0.048 0.037 0.023 0.032 0.051 0.028 0.006 0.007 0.014 0.019 0.018 0.01 0.007 0.009 0.008 0.006 0.003 0.005 0.002 0 0.034 0.039 0.046 0.024 0.019 0.04 0.049 0.028 0.025 0.025 0.023 0.019 0.018 0.017 0.009 0.003 0.013 0.015 0 0.003 0 0 0 0 0 0 0 0 0.001 0.001 0 0.005 0.008 0.011 0.014 0.02 0.017 0.034 0.015 0.019 0.016 0.013 0.005 0.001 0.001 0.001 0.011 0.009 0.007 0.008 0.006 0.008 0.008 0.003 0.002 0.008 0.008 0.005 0.005 0.01 0.005 0 0 0 0.025 0.05 0.05 0.05 0 0.05 0.031 0.195 0 0.116 0.057 0.054 0.04 0.039 0.027 0.032 0.032 0.021 0.011 0.018 0.013 0.008 0.007 0.029 0.068 0.062 0.07 0.07 0.086 0.07 0.067 0.072 0.085 0.074 0.082 0.145 0.138 0.107 0.115 0.251 0.127 0.085 0.108 0.153 0.087 0.068 0.07 0.067 0.005 0.006 0.002 0.005 0.005 0.006 0.006 0.003 0 0 0.01 0.014 0.021 0.023 0.023 0.022 0.02 0.026 0.005 0.01 0.01 0.01 0.022 0.017 0.016 0.012 0.028 0.024 0.027 0.036 0.043 0.027 0.03 0.064 0.054 0.026 0.046 0.065 0.043 0.072 0.064 0.056 0.011 0.008 0.006 0.019 0.026 0.015 0.018 0.007 0.002 0.001 0.001 0.001 0.015 0.011 0.008 0.003 0.01 0.02 0.061 0.07 0.07 0.023 0.003 0.014 0.015 0.028 0.03 0.026 0.028 0.028 0.023 0.027 0.024 0.012 0.014 0.021 0.012 0.018 0.021 0.025 0.028 0.023 0.018 0.016 0.01 0.005 0.012 0.066 0.024 0.014 0.021 0.01 0.011 0.008 0.014 0.012 0.005 0.004 0.013 0.006 0 0.005 0.005 0.01 0.001 0.004 0.01 0.031 0.03 0.03 0.022 0.018 0.01 0.002 0.023 0.039 0.03 0.043 0.071 0.008 0.005 0.012 0.004 0.009 0.009 0.008 0.005 0 0.013 0.017 0.01 0.019 0.066 0.122 0.465 0.42 0.6 0.605 0.453 0.41 0.112 0.002 0.002 0.001 0.001 0.003 0.006 0.005 0.006 0.008 0.005 0.005 0.005 0.005 0.008 0.009 0.011 0.022 0.02 0.019 0.014 0.015 0.018 0.012 0.003 0.001 0.008 0.005 0.004 0.005 0.003 0.003 0.004 0.004 0.002 0.001 0.003 0.006 0.011 0.006 0.009 0.007 0.005 0.004 0.004 0.002 0.002 0.004 0.002 0.021 0.02 0.021 0.021 0.027 0.017 0.026 0.017 0.016 0.021 0.019 0.018 0.022 0.015 0.012 0.015 0.018 0.01 0.004 0.005 0.007 0.008 0.01 0.007 0.003 0.003 0.005 0.001 0.001 0.001 0.001 0 0.018 0.021 0.026 0.014 0.012 0.021 0.027 0.016 0.014 0.014 0.015 0.015 0.013 0.01 0.008 0.004 0.011 0.009 0 0.001 0 0 0 0 0 0 0 0 0 0.001 0.001 0.006 0.004 0.006 0.007 0.011 0.01 0.02 0.009 0.014 0.013 0.012 0.005 0.003 0.002 0 0.007 0.005 0.003 0.004 0.005 0.005 0.002 0.003 0.004 0.005 0.004 0.003 0.003 0.004 0.003 0 0 0 0.07 0.028 0.028 0.028 0 0.015 0.004 0.013 0 0.005 0.004 0.006 0.004 0.002 0.002 0.002 0.002 0.001 0.001 0.001 0.001 0.001 0.001 0.004 0.012 0.012 0.012 0.012 0.014 0.013 0.012 0.01 0.015 0.015 0.013 0.015 0.016 0.019 0.021 0.023 0.015 0.017 0.025 0.019 0.015 0.014 0.025 0.015 0.014 0.015 0.001 0.002 0.003 0.007 0.018 0.008 0 0 0.01 0.011 0.014 0.015 0.016 0.015 0.008 0.016 0.002 0.009 0.006 0.013 0.011 0.012 0.009 0.008 0.019 0.015 0.009 0.01 0.013 0.008 0.009 0.015 0.014 0.005 0.01 0.013 0.012 0.015 0.011 0.01 0.005 0.004 0.006 0.017 0.018 0.015 0.015 0.004 0.004 0.002 0 0 0.003 0.005 0.004 0 0.002 0.005 0.011 0.012 0.012 0.004 0.001 0.006 0.008 0.021 0.019 0.019 0.02 0.019 0.018 0.019 0.021 0.013 0.011 0.016 0.007 0.018 0.019 0.018 0.017 0.016 0.012 0.007 0.001 0.001 0.003 0.011 0.003 0.001 0.001 0.001 0.001 0.001 0.003 0.003 0.001 0.003 0.003 0.009 0 0.002 0.003 0.004 0 0 0.004 0.006 0.007 0.008 0.009 0.01 0.006 0 0.016 0.014 0.045 0.048 0.03 0.002 0.001 0.004 0.002 0.002 0.003 0.002 0.002 0 0 0 0 0.003 0.007 0.013 0.026 0.025 0.031 0.038 0.038 0.034 0.006 0 0 0 0 0 0 0 0.001 0.002 0.002 0.002 0.001 0.003 0.003 0.004 0.008 0.021 0.017 0.018 0.014 0.013 0.015 0.005 0 0.002 0.006 0.002 0.002 0.002 0.001 0.001 0.001 0.001 0 0.002 0.001 0.004 0.01 0.005 0.005 0.002 0.002 0.002 0.002 0.003 0.002 0.002 0.001 0.021 0.021 0.016 0.02 0.02 0.018 0.018 0.016 0.016 0.019 0.014 0.018 0.02 0.014 0.014 0.018 0.018 0.01 0.003 0.003 0.004 0.004 0.006 0.006 0.001 0.001 0.002 0.001 0.001 0 0 0 0.013 0.011 0.019 0.008 0.011 0.018 0.019 0.005 0.005 0.005 0.01 0.007 0.004 0.004 0.001 0.001 0.002 0.004 0 0.001 0.001 0.001 0 0 0 0 0 0 0 0.001 0 0.003 0.003 0.005 0.01 0.012 0.013 0.017 0.01 0.009 0.007 0.005 0.002 0.002 0.001 0.001 0.003 0.004 0.002 0.002 0.003 0.004 0.002 0.002 0.002 0.003 0.002 0.001 0.001 0.001 0.001 0 0 0 0.012 0.021 0.021 0.021 0.124 0.025 0.07 0.012 
0.044 0.032 0.014 0.014 0 0.01 0.011 0.029 0 0.026 0.016 0.031 0.013 0.011 0.014 0.012 0.011 0.01 0.005 0.005 0.006 0.004 0.004 0.032 0.064 0.06 0.064 0.065 0.07 0.062 0.057 0.068 0.07 0.077 0.102 0.161 0.138 0.193 0.196 0.243 0.194 0.289 0.293 0.412 1 0.41 0.217 0.177 0.004 0.004 0 0 0 0.001 0.004 0.001 0 0 0.011 0.018 0.029 0.03 0.024 0.028 0.022 0.032 0.012 0.018 0.015 0.011 0.025 0.026 0.022 0.015 0.041 0.037 0.03 0.035 0.044 0.029 0.033 0.057 0.058 0.029 0.037 0.062 0.044 0.066 0.059 0.052 0.02 0.015 0.008 0.039 0.042 0.032 0.027 0.008 0.003 0.001 0.001 0 0.014 0.015 0.012 0.005 0.014 0.016 0.06 0.064 0.064 0.024 0.002 0.016 0.024 0.045 0.042 0.044 0.045 0.043 0.034 0.033 0.034 0.02 0.023 0.026 0.021 0.03 0.028 0.04 0.05 0.049 0.03 0.023 0.012 0.006 0.014 0.063 0.02 0.014 0.018 0.01 0.014 0.011 0.013 0.011 0.005 0.007 0.009 0.011 0 0.004 0.004 0.009 0.003 0.002 0.01 0.031 0.028 0.028 0.022 0.021 0.011 0.004 0.054 0.107 0.09 0.106 0.192 0.002 0 0.008 0.003 0.009 0.009 0.011 0.008 0 0.007 0.007 0.005 0.003 0.007 0.015 0.049 0.042 0.065 0.085 0.144 0.109 0.02 0 0 0 0 0.003 0.003 0.002 0.006 0.011 0.01 0.007 0.004 0.006 0.006 0.01 0.019 0.035 0.032 0.036 0.025 0.027 0.03 0.017 0.006 0.005 0.017 0.003 0.003 0.002 0.002 0.003 0.003 0.003 0.002 0.005 0.006 0.008 0.022 0.015 0.02 0.01 0.009 0.004 0.009 0.006 0.005 0.004 0.003 0.041 0.038 0.028 0.032 0.043 0.028 0.042 0.033 0.029 0.037 0.033 0.023 0.031 0.027 0.022 0.019 0.021 0.011 0.009 0.008 0.009 0.013 0.019 0.018 0.008 0.007 0.006 0.007 0.006 0.005 0.002 0 0.03 0.035 0.041 0.021 0.019 0.029 0.044 0.023 0.025 0.024 0.021 0.018 0.021 0.013 0.009 0.006 0.012 0.012 0 0.004 0 0 0 0 0 0 0 0 0.001 0.003 0.001 0.005 0.003 0.006 0.008 0.012 0.012 0.022 0.009 0.015 0.012 0.009 0.003 0.002 0.002 0 0.011 0.008 0.006 0.006 0.008 0.009 0.007 0.002 0.003 0.003 0.002 0.001 0.003 0.003 0.003 0 0 0 0.064 0.045 0.045 0.045 0 0.004 0.003 0.008 0 0.002 0.001 0.005 0.003 0.003 0.001 0.001 0.001 0.001 0 0.001 0.001 0.001 0.001 0.003 0.012 0.012 0.012 0.012 0.014 0.013 0.011 0.011 0.015 0.014 0.018 0.019 0.019 0.028 0.031 0.026 0.021 0.035 0.06 0.036 0.026 0.034 0.07 0.037 0.005 0.005 0 0.001 0.002 0.002 0.006 0.002 0 0 0.011 0.015 0.019 0.022 0.019 0.022 0.015 0.025 0.009 0.014 0.012 0.007 0.016 0.015 0.008 0.009 0.022 0.017 0.009 0.009 0.014 0.011 0.01 0.012 0.012 0.008 0.008 0.014 0.006 0.011 0.013 0.013 0.003 0.002 0.004 0.021 0.026 0.021 0.014 0.003 0.002 0.001 0.001 0 0.003 0.003 0.002 0.003 0.004 0.004 0.013 0.012 0.012 0.003 0 0.011 0.014 0.032 0.031 0.031 0.031 0.03 0.025 0.023 0.023 0.016 0.017 0.019 0.01 0.021 0.022 0.024 0.025 0.021 0.017 0.01 0.003 0.003 0.006 0.012 0.007 0.005 0.005 0.002 0.003 0.003 0.002 0.002 0.002 0.001 0.004 0.007 0 0.005 0.005 0.004 0.004 0.004 0.006 0.007 0.008 0.006 0.007 0.005 0.002 0 0.021 0.041 0.14 0.148 0.077 0.002 0.002 0.004 0.003 0.003 0.002 0.003 0.003 0 0.003 0.003 0.003 0.003 0.005 0.003 0.011 0.009 0.014 0.018 0.024 0.021 0.006 0 0 0 0 0 0.001 0.002 0.002 0.013 0.01 0.011 0.01 0.013 0.015 0.018 0.025 0.034 0.028 0.034 0.028 0.027 0.025 0.015 0.008 0.008 0.014 0.005 0.005 0.004 0.003 0.003 0.005 0.005 0.006 0.007 0.008 0.008 0.027 0.015 0.02 0.013 0.012 0.007 0.017 0.011 0.007 0.009 0.004 0.037 0.038 0.03 0.026 0.027 0.023 0.03 0.027 0.024 0.026 0.025 0.017 0.028 0.021 0.017 0.021 0.027 0.017 0.01 0.005 0.01 0.015 0.019 0.015 0.012 0.01 0.009 0.01 0.009 0.007 0.003 0 0.023 0.023 0.024 0.01 0.013 0.017 0.029 0.016 0.01 0.012 0.015 0.012 0.005 0.009 0.004 0.004 0.008 0.01 0 0.001 0 0 0 0.001 0.001 0.001 0.001 0.001 0.001 0.003 0.003 0.003 0.004 0.005 0.007 0.011 0.012 0.018 0.013 0.013 0.009 0.007 0.003 0 0 0 0.013 0.01 0.006 0.012 0.007 0.006 0.006 0.006 0.004 0.006 0.006 0.004 0.002 0.004 0.003 0 0 0 0.012 0.032 0.032 0.032 0 0.028 0.015 0.073 0 0.043 0.016 0.017 0.016 0.011 0.009 0.011 0.012 0.006 0.001 0.004 0.004 0.003 0.003 0.008 0.018 0.017 0.018 0.018 0.024 0.019 0.017 0.02 0.025 0.024 0.023 0.05 0.05 0.048 0.053 0.106 0.057 0.042 0.059 0.069 0.038 0.035 0.04 0.034 0.001 0.002 0 0 0 0.002 0.002 0 0 0 0.006 0.01 0.011 0.012 0.013 0.012 0.007 0.014 0.003 0.008 0.01 0.005 0.013 0.014 0.008 0.007 0.016 0.013 0.012 0.011 0.016 0.012 0.011 0.022 0.019 0.01 0.014 0.021 0.016 0.018 0.016 0.016 0.008 0.008 0.008 0.012 0.015 0.006 0.013 0.005 0.003 0.002 0.001 0.001 0.003 0.001 0 0 0.001 0.003 0.017 0.018 0.018 0.007 0 0.006 0.007 0.016 0.016 0.014 0.016 0.015 0.011 0.011 0.013 0.009 0.007 0.009 0.007 0.011 0.008 0.013 0.015 0.014 0.011 0.008 0.003 0.001 0.006 0.017 0.007 0.003 0.007 0.006 0.002 0.002 0.006 0.008 0.005 0.002 0.008 0.008 0 0.003 0.003 0.006 0.001 0.003 0.006 0.008 0.008 0.009 0.013 0.009 0.003 0.002 0.016 0.021 0.018 0.023 0.039 0.001 0.001 0.004 0.002 0.002 0.002 0.004 0.002 0 0.005 0.006 0.001 0.003 0.023 0.057 0.18 0.174 0.244 0.249 0.194 0.167 0.04 0 0.001 0 0 0.003 0.001 0.001 0.001 0.004 0.001 0.003 0.004 0.004 0.004 0.005 0.007 0.013 0.008 0.012 0.008 0.008 0.007 0.006 0.003 0.005 0.006 0.003 0.003 0.003 0.002 0.002 0.002 0.001 0.001 0.001 0.001 0.002 0.007 0.003 0.006 0.006 0.005 0.004 0.005 0.004 0.002 0.004 0.002 0.012 0.012 0.006 0.01 0.016 0.012 0.015 0.012 0.01 0.012 0.012 0.007 0.011 0.011 0.01 0.005 0.007 0.003 0.003 0 0.001 0.001 0.006 0.006 0.004 0.004 0.006 0.003 0.003 0.004 0.003 0 0.007 0.012 0.014 0.006 0.005 0.014 0.016 0.011 0.008 0.009 0.009 0.011 0.007 0.004 0.003 0.003 0.003 0.003 0 0.002 0 0 0 0 0 0 0 0 0 0.001 0.001 0.003 0.003 0.003 0.004 0.008 0.006 0.012 0.007 0.007 0.005 0.004 0.001 0 0 0 0.004 0.003 0.004 0.004 0.003 0.004 0.002 0.002 0.002 0.003 0.001 0 0.001 0.001 0 0 0 0 0.018 0.016 0.016 0.016 0 0.008 0 0.011 0 0.006 0.004 0.002 0 0.003 0.003 0.002 0.002 0 0 0 0 0 0 0.002 0.008 0.007 0.008 0.008 0.009 0.006 0.008 0.008 0.008 0.01 0.01 0.013 0.011 0.014 0.016 0.02 0.012 0.011 0.021 0.017 0.011 0.011 0.018 0.011 0.005 0.006 0.001 0.001 0.002 0.001 0.006 0.002 0 0 0.004 0.009 0.012 0.013 0.012 0.011 0.011 0.014 0.002 0.008 0.004 0.004 0.009 0.006 0.004 0.004 0.011 0.01 0.006 0.008 0.008 0.004 0.005 0.009 0.008 0.003 0.003 0.006 0.006 0.007 0.008 0.005 0.002 0.002 0.003 0.013 0.015 0.01 0.008 0.002 0.002 0.002 0 0 0.002 0.002 0.002 0.001 0.002 0.003 0.007 0.008 0.008 0.001 0 0.009 0.01 0.014 0.014 0.015 0.015 0.015 0.01 0.01 0.012 0.005 0.003 0.007 0.003 0.01 0.012 0.012 0.011 0.01 0.009 0.007 0.003 0 0.001 0.007 0.003 0.003 0.004 0.004 0.004 0 0.002 0.003 0.001 0.001 0.004 0.007 0 0.001 0.002 0.002 0 0 0.004 0.006 0.005 0.007 0.006 0.005 0.003 0.002 0.006 0.007 0.025 0.027 0.019 0 0 0.002 0 0 0 0.001 0.001 0 0 0.001 0.001 0.001 0.004 0.006 0.02 0.018 0.023 0.026 0.027 0.026 0.007 0.001 0.001 0 0 0.001 0 0.001 0.003 0.004 0.002 0.003 0.001 0.003 0.004 0.004 0.008 0.012 0.011 0.013 0.008 0.01 0.01 0.005 0.004 0.003 0.009 0.006 0.005 0.004 0.003 0.004 0.001 0.002 0.002 0.001 0 0.002 0.006 0.005 0.004 0.003 0.002 0.001 0.002 0.001 0.001 0.001 0 0.013 0.013 0.01 0.013 0.015 0.01 0.013 0.008 0.008 0.015 0.012 0.008 0.013 0.012 0.005 0.008 0.009 0.004 0.004 0.002 0.001 0.004 0.005 0.005 0.002 0.003 0.003 0.001 0.002 0 0 0 0.008 0.009 0.014 0.008 0.007 0.013 0.014 0.007 0.006 0.006 0.008 0.005 0.003 0.005 0.005 0 0.002 0.003 0 0 0 0 0 0 0 0 0 0 0 0 0 0.003 0.002 0.004 0.007 0.009 0.009 0.013 0.008 0.002 0.002 0.002 0.001 0 0 0 0.003 0.003 0.001 0.003 0.003 0.002 0.003 0.001 0.001 0.002 0.002 0.003 0 0 0.001 0 0 0 0.008 0.015 0.015 0.015 0.064 0.012 0.018 0.008 
0.076 0.052 0.016 0.011 0 0.013 0.019 0.032 0 0.028 0.023 0.04 0.023 0.018 0.019 0.017 0.017 0.012 0.009 0.009 0.008 0.005 0.006 0.041 0.088 0.083 0.091 0.091 0.104 0.083 0.085 0.09 0.11 0.107 0.137 0.183 0.186 0.334 0.265 0.274 0.332 0.585 0.455 0.379 0.51 1 0.396 0.267 0.003 0.007 0 0 0 0.004 0.01 0.003 0 0 0.027 0.037 0.053 0.06 0.049 0.059 0.048 0.062 0.012 0.035 0.03 0.018 0.045 0.048 0.034 0.032 0.072 0.054 0.042 0.039 0.076 0.056 0.038 0.085 0.084 0.046 0.061 0.087 0.07 0.096 0.071 0.061 0.017 0.013 0.011 0.064 0.075 0.049 0.041 0.017 0.009 0.004 0 0 0.021 0.025 0.018 0.011 0.025 0.026 0.081 0.091 0.091 0.022 0.008 0.033 0.045 0.08 0.08 0.08 0.08 0.081 0.063 0.063 0.063 0.042 0.031 0.046 0.025 0.058 0.063 0.083 0.102 0.097 0.061 0.038 0.016 0.019 0.034 0.09 0.029 0.012 0.023 0.019 0.017 0.013 0.019 0.018 0.01 0.013 0.021 0.029 0 0.01 0.01 0.019 0.003 0.004 0.021 0.044 0.042 0.042 0.053 0.049 0.016 0.006 0.103 0.211 0.153 0.185 0.335 0 0 0.019 0.008 0.011 0.012 0.02 0.009 0 0.009 0.009 0.006 0.003 0.014 0.018 0.066 0.058 0.078 0.098 0.169 0.128 0.027 0 0 0 0 0.002 0.002 0.009 0.013 0.027 0.016 0.011 0.007 0.008 0.011 0.011 0.027 0.056 0.041 0.05 0.034 0.033 0.047 0.03 0.011 0.01 0.025 0.012 0.012 0.011 0.01 0.009 0.012 0.01 0.006 0.006 0.009 0.012 0.028 0.016 0.021 0.014 0.012 0.008 0.013 0.006 0.004 0.007 0.005 0.057 0.057 0.044 0.055 0.068 0.054 0.067 0.057 0.048 0.066 0.062 0.049 0.054 0.054 0.035 0.039 0.043 0.028 0.013 0.011 0.016 0.021 0.035 0.029 0.013 0.012 0.012 0.008 0.01 0.005 0 0 0.05 0.054 0.077 0.045 0.04 0.065 0.079 0.047 0.046 0.046 0.044 0.034 0.029 0.027 0.018 0.012 0.023 0.025 0 0.003 0 0 0.001 0.001 0.001 0.001 0.001 0.001 0.001 0.005 0.003 0.009 0.011 0.014 0.02 0.033 0.04 0.051 0.017 0.026 0.023 0.016 0.004 0.002 0.002 0.001 0.016 0.011 0.01 0.006 0.009 0.01 0.008 0.005 0.007 0.012 0.01 0.011 0.01 0.009 0.006 0 0 0 0.091 0.08 0.08 0.08 0 0.002 0.003 0.004 0 0.003 0.004 0.008 0.003 0 0.004 0.005 0.003 0.002 0.001 0.001 0.001 0.001 0.001 0.011 0.026 0.025 0.026 0.026 0.025 0.024 0.024 0.019 0.027 0.029 0.026 0.034 0.028 0.049 0.058 0.049 0.043 0.06 0.11 0.058 0.04 0.06 0.121 0.07 0.004 0.004 0 0 0.001 0.003 0.005 0.002 0 0 0.016 0.027 0.036 0.042 0.039 0.04 0.027 0.044 0.011 0.023 0.011 0.008 0.021 0.022 0.02 0.014 0.039 0.03 0.019 0.016 0.028 0.018 0.014 0.025 0.026 0.014 0.02 0.023 0.017 0.026 0.022 0.024 0.007 0.007 0.007 0.041 0.052 0.037 0.035 0.007 0.005 0.002 0.001 0 0.008 0.007 0.004 0.001 0.006 0.008 0.026 0.026 0.026 0.007 0 0.021 0.03 0.055 0.053 0.055 0.054 0.052 0.045 0.049 0.048 0.032 0.033 0.041 0.024 0.043 0.038 0.046 0.048 0.04 0.036 0.024 0.018 0.005 0.013 0.023 0.004 0.005 0.006 0.006 0.006 0.006 0.009 0.009 0.006 0.005 0.01 0.012 0 0.007 0.009 0.006 0.004 0.003 0.006 0.015 0.017 0.017 0.025 0.022 0.009 0.003 0.046 0.061 0.239 0.26 0.14 0 0 0.006 0.001 0.008 0.008 0.011 0.006 0 0 0 0 0 0.003 0.004 0.02 0.016 0.021 0.027 0.038 0.029 0.007 0 0 0 0 0 0 0.004 0.006 0.017 0.013 0.011 0.01 0.014 0.015 0.018 0.027 0.056 0.044 0.046 0.036 0.032 0.037 0.032 0.011 0.004 0.021 0.009 0.007 0.009 0.009 0.008 0.006 0.004 0.004 0.007 0.008 0.012 0.03 0.018 0.021 0.015 0.017 0.009 0.019 0.01 0.01 0.011 0.005 0.054 0.055 0.036 0.043 0.056 0.038 0.046 0.033 0.031 0.047 0.041 0.031 0.047 0.041 0.02 0.031 0.042 0.023 0.009 0.011 0.015 0.021 0.02 0.013 0.01 0.01 0.01 0.008 0.008 0.007 0.005 0 0.034 0.035 0.052 0.023 0.027 0.04 0.054 0.028 0.029 0.031 0.026 0.025 0.021 0.022 0.013 0.008 0.015 0.017 0 0.004 0 0 0 0 0 0 0 0 0.001 0.003 0.003 0.007 0.006 0.011 0.013 0.015 0.022 0.036 0.013 0.021 0.012 0.009 0.005 0.004 0.003 0.002 0.014 0.011 0.013 0.012 0.012 0.009 0.008 0.005 0.003 0.005 0.005 0.006 0.005 0.007 0.005 0 0 0 0.026 0.055 0.055 0.055 0 0.035 0.018 0.086 0 0.051 0.02 0.021 0.02 0.024 0.013 0.013 0.019 0.015 0.014 0.006 0.012 0.008 0.007 0.015 0.032 0.033 0.034 0.034 0.042 0.031 0.033 0.035 0.043 0.041 0.042 0.073 0.077 0.058 0.075 0.13 0.071 0.053 0.06 0.086 0.047 0.044 0.051 0.043 0.003 0.004 0 0.001 0.002 0.001 0.005 0.003 0 0 0.003 0.003 0.009 0.014 0.012 0.014 0.008 0.013 0.005 0.003 0.003 0.004 0.01 0.01 0.009 0.01 0.017 0.017 0.017 0.016 0.018 0.015 0.018 0.036 0.03 0.014 0.022 0.036 0.022 0.037 0.031 0.024 0.011 0.009 0.003 0.016 0.015 0.01 0.013 0.007 0.003 0.001 0.001 0.001 0.007 0.006 0.003 0.004 0.008 0.008 0.026 0.034 0.034 0.011 0.003 0.006 0.008 0.017 0.016 0.017 0.017 0.018 0.014 0.01 0.012 0.011 0.007 0.01 0.007 0.008 0.009 0.016 0.017 0.014 0.008 0.008 0.005 0.006 0.008 0.034 0.008 0.005 0.007 0.002 0.005 0.005 0.008 0.008 0.006 0.007 0.007 0.006 0 0.005 0.004 0.006 0.001 0.004 0.007 0.014 0.012 0.011 0.013 0.007 0.001 0 0.017 0.027 0.024 0.029 0.04 0.005 0.001 0.003 0 0.003 0.003 0.005 0.002 0 0.014 0.014 0.009 0.008 0.033 0.053 0.197 0.178 0.246 0.256 0.221 0.207 0.059 0 0.001 0 0 0.005 0.005 0 0 0.006 0.002 0.001 0.001 0.001 0.001 0.001 0.006 0.01 0.01 0.013 0.007 0.009 0.011 0.005 0.003 0.001 0.006 0.001 0.001 0.001 0.001 0.001 0.001 0 0.001 0 0 0.001 0.004 0.001 0.001 0.001 0.001 0.001 0.001 0 0 0.001 0.001 0.011 0.011 0.01 0.011 0.014 0.009 0.014 0.009 0.006 0.012 0.012 0.005 0.01 0.011 0.005 0.005 0.007 0.004 0.002 0.001 0.001 0.004 0.006 0.002 0.001 0.001 0.001 0.001 0.001 0.001 0 0 0.015 0.012 0.016 0.011 0.01 0.011 0.017 0.008 0.011 0.011 0.011 0.008 0.008 0.005 0.007 0.003 0.005 0.006 0 0.001 0 0 0 0 0 0 0 0 0 0 0 0.005 0.007 0.007 0.006 0.011 0.01 0.013 0.01 0.011 0.009 0.004 0.001 0 0 0 0.002 0.001 0 0.001 0.002 0.001 0 0.001 0.002 0.002 0.001 0.001 0.001 0.001 0 0 0 0 0.034 0.017 0.017 0.017 0 0.011 0.001 0.015 0 0.007 0.001 0.005 0.002 0.003 0 0.001 0.001 0 0 0.001 0 0 0 0.001 0.005 0.005 0.005 0.005 0.008 0.005 0.007 0.009 0.007 0.006 0.012 0.021 0.014 0.016 0.02 0.035 0.025 0.018 0.025 0.027 0.016 0.015 0.02 0.015 0.006 0.008 0 0.002 0.003 0.004 0.009 0.002 0 0 0.002 0.004 0.008 0.01 0.011 0.009 0.006 0.01 0.003 0.004 0.004 0.01 0.01 0.007 0.003 0.005 0.015 0.011 0.006 0.005 0.011 0.006 0.004 0.007 0.009 0.002 0.005 0.008 0.003 0.006 0.005 0.005 0.002 0.002 0.004 0.01 0.011 0.009 0.009 0.004 0.003 0.001 0.001 0 0.003 0.003 0.003 0 0.002 0.003 0.006 0.005 0.005 0.002 0.001 0.007 0.007 0.011 0.011 0.01 0.011 0.01 0.009 0.009 0.01 0.005 0.004 0.007 0.005 0.007 0.008 0.009 0.009 0.008 0.008 0.005 0.002 0.002 0.004 0.006 0.002 0 0.002 0.001 0.002 0.002 0.003 0.002 0 0.002 0.003 0.004 0 0.001 0.002 0.004 0.001 0.001 0.004 0.005 0.005 0.005 0.006 0.007 0.005 0.001 0.008 0.011 0.035 0.037 0.019 0.002 0 0.001 0.001 0.001 0.001 0.003 0 0 0.003 0.003 0.005 0.003 0.008 0.009 0.034 0.027 0.041 0.043 0.043 0.038 0.008 0 0 0 0 0.001 0.001 0.001 0.001 0.004 0.002 0.002 0.001 0.001 0.004 0.005 0.007 0.012 0.009 0.011 0.007 0.009 0.01 0.009 0.001 0.001 0.007 0.003 0.002 0.003 0.002 0.002 0.001 0.002 0.002 0 0.001 0.003 0.007 0.001 0.002 0.001 0.001 0.001 0.001 0.001 0.001 0.001 0.001 0.013 0.013 0.011 0.008 0.011 0.007 0.011 0.008 0.009 0.008 0.01 0.01 0.01 0.007 0.007 0.007 0.008 0.004 0.001 0.003 0.004 0.005 0.004 0.003 0.003 0.002 0.001 0.003 0.003 0.002 0 0 0.006 0.008 0.011 0.005 0.004 0.011 0.011 0.005 0.006 0.006 0.007 0.005 0.003 0.003 0.003 0.002 0.002 0.003 0 0 0.001 0.001 0 0 0 0 0 0 0 0 0.001 0.002 0.003 0.002 0.002 0.004 0.005 0.009 0.004 0.004 0.003 0.002 0.001 0.001 0.001 0.001 0.001 0.001 0.001 0.001 0.001 0.002 0.002 0 0 0.002 0.001 0.001 0 0.002 0 0 0 0 0.005 0.011 0.011 0.011 0.091 0.026 0.034 0.005 
0.166 0.12 0.013 0.01 0 0.015 0.017 0.043 0 0.029 0.02 0.045 0.02 0.008 0.012 0.017 0.013 0.006 0.003 0.007 0.006 0.006 0.005 0.076 0.135 0.131 0.138 0.138 0.143 0.133 0.139 0.124 0.141 0.162 0.189 0.226 0.229 0.358 0.39 0.335 0.289 0.458 0.786 0.467 0.352 0.51 1 0.543 0.014 0.016 0 0.004 0.005 0.006 0.02 0.009 0 0 0.066 0.082 0.127 0.141 0.129 0.136 0.114 0.136 0.037 0.071 0.061 0.033 0.086 0.086 0.064 0.055 0.138 0.124 0.092 0.085 0.114 0.084 0.089 0.147 0.124 0.062 0.094 0.139 0.107 0.14 0.112 0.111 0.039 0.033 0.032 0.155 0.162 0.119 0.112 0.032 0.012 0.004 0.001 0.001 0.041 0.038 0.025 0.009 0.032 0.04 0.125 0.138 0.138 0.047 0.006 0.075 0.101 0.178 0.176 0.174 0.177 0.173 0.134 0.126 0.129 0.089 0.089 0.105 0.065 0.123 0.121 0.185 0.233 0.214 0.132 0.092 0.05 0.016 0.043 0.132 0.041 0.03 0.037 0.026 0.028 0.028 0.036 0.035 0.018 0.019 0.036 0.049 0 0.02 0.024 0.032 0.008 0.011 0.033 0.069 0.073 0.078 0.099 0.089 0.04 0.009 0.24 0.524 0.35 0.415 0.821 0.001 0.001 0.029 0.01 0.024 0.027 0.034 0.022 0 0.002 0.003 0.002 0.005 0.015 0.024 0.062 0.054 0.081 0.11 0.203 0.147 0.027 0 0 0 0 0.001 0.001 0.007 0.022 0.045 0.027 0.022 0.022 0.029 0.038 0.044 0.07 0.118 0.098 0.118 0.079 0.088 0.101 0.048 0.013 0.019 0.055 0.026 0.023 0.025 0.015 0.012 0.015 0.011 0.007 0.012 0.017 0.022 0.064 0.034 0.045 0.031 0.023 0.014 0.025 0.019 0.014 0.021 0.013 0.122 0.118 0.102 0.12 0.149 0.106 0.148 0.122 0.112 0.123 0.114 0.096 0.114 0.104 0.064 0.075 0.077 0.044 0.029 0.024 0.031 0.049 0.062 0.043 0.023 0.024 0.025 0.015 0.02 0.009 0.003 0 0.116 0.131 0.165 0.086 0.08 0.139 0.169 0.097 0.088 0.082 0.087 0.07 0.057 0.049 0.041 0.023 0.041 0.046 0 0.013 0.003 0.003 0 0 0 0.001 0.001 0.001 0.001 0.006 0.008 0.022 0.024 0.035 0.066 0.086 0.084 0.127 0.062 0.068 0.054 0.042 0.019 0.008 0.005 0.002 0.037 0.026 0.023 0.027 0.027 0.024 0.015 0.013 0.008 0.014 0.016 0.016 0.009 0.012 0.012 0 0 0 0.138 0.178 0.178 0.178 0 0.006 0.007 0.013 0 0.013 0.009 0.018 0.008 0.007 0.007 0.01 0.009 0.004 0.004 0.006 0.004 0.003 0.002 0.017 0.037 0.036 0.038 0.038 0.048 0.039 0.03 0.034 0.048 0.045 0.052 0.058 0.07 0.102 0.109 0.09 0.078 0.134 0.239 0.138 0.096 0.142 0.273 0.153 0.008 0.006 0 0.001 0.003 0.005 0.011 0.008 0 0 0.043 0.05 0.083 0.09 0.081 0.091 0.071 0.095 0.026 0.042 0.038 0.02 0.06 0.059 0.038 0.037 0.086 0.077 0.05 0.039 0.057 0.054 0.041 0.045 0.043 0.028 0.024 0.045 0.031 0.038 0.032 0.033 0.016 0.013 0.01 0.102 0.116 0.086 0.077 0.021 0.009 0.003 0.001 0 0.018 0.017 0.016 0.007 0.018 0.02 0.034 0.038 0.038 0.012 0.003 0.039 0.053 0.125 0.117 0.124 0.125 0.119 0.097 0.1 0.104 0.062 0.066 0.091 0.057 0.089 0.085 0.096 0.114 0.102 0.065 0.05 0.027 0.007 0.017 0.034 0.014 0.01 0.013 0.011 0.008 0.008 0.012 0.011 0.008 0.007 0.009 0.023 0 0.005 0.007 0.008 0.005 0.005 0.013 0.024 0.026 0.03 0.05 0.048 0.023 0.005 0.106 0.141 0.675 0.698 0.328 0.003 0.001 0.019 0.008 0.018 0.018 0.024 0.011 0 0.002 0.003 0.004 0.005 0.012 0.009 0.025 0.022 0.028 0.037 0.06 0.047 0.009 0 0 0 0 0 0.001 0.011 0.02 0.029 0.019 0.015 0.019 0.021 0.026 0.034 0.067 0.118 0.101 0.112 0.078 0.085 0.091 0.055 0.02 0.018 0.047 0.016 0.016 0.016 0.014 0.016 0.014 0.013 0.01 0.014 0.023 0.025 0.058 0.033 0.033 0.021 0.022 0.016 0.021 0.015 0.013 0.016 0.007 0.124 0.123 0.102 0.096 0.115 0.078 0.105 0.087 0.075 0.1 0.094 0.077 0.102 0.082 0.052 0.07 0.104 0.06 0.021 0.024 0.03 0.042 0.052 0.036 0.027 0.023 0.025 0.021 0.021 0.015 0.002 0 0.079 0.091 0.113 0.048 0.053 0.09 0.118 0.058 0.054 0.054 0.053 0.044 0.034 0.038 0.025 0.018 0.03 0.03 0 0.01 0.001 0.001 0 0 0 0 0 0.002 0.002 0.008 0.004 0.014 0.015 0.025 0.035 0.054 0.055 0.08 0.037 0.042 0.036 0.029 0.011 0.007 0.002 0.001 0.026 0.016 0.015 0.016 0.017 0.012 0.018 0.008 0.007 0.014 0.011 0.008 0.004 0.01 0.007 0 0 0 0.038 0.125 0.125 0.125 0 0.07 0.018 0.114 0 0.064 0.022 0.027 0.022 0.015 0.012 0.014 0.016 0.013 0.006 0.015 0.011 0.01 0.008 0.019 0.031 0.031 0.032 0.033 0.044 0.036 0.034 0.045 0.047 0.044 0.045 0.074 0.079 0.075 0.085 0.154 0.091 0.055 0.062 0.086 0.041 0.038 0.043 0.036 0.002 0.001 0 0 0.001 0 0.002 0.001 0 0 0.006 0.006 0.01 0.012 0.011 0.012 0.01 0.011 0.005 0.006 0.003 0.003 0.009 0.009 0.009 0.006 0.015 0.015 0.013 0.015 0.016 0.009 0.02 0.036 0.024 0.017 0.021 0.031 0.025 0.032 0.027 0.026 0.01 0.008 0.001 0.014 0.013 0.007 0.007 0.004 0.003 0.001 0 0 0.006 0.006 0.003 0.001 0.005 0.008 0.027 0.032 0.032 0.007 0.001 0.002 0.003 0.014 0.015 0.013 0.014 0.014 0.014 0.01 0.011 0.01 0.006 0.007 0.006 0.005 0.004 0.01 0.015 0.013 0.007 0.004 0.002 0.004 0.006 0.03 0.006 0.005 0.006 0.004 0.005 0.004 0.005 0.005 0.001 0.003 0.005 0.003 0 0.001 0.001 0.003 0 0.001 0.003 0.012 0.006 0.004 0.004 0.003 0.001 0 0.014 0.024 0.023 0.028 0.041 0.001 0 0 0 0 0 0 0 0 0.005 0.006 0.006 0.01 0.028 0.059 0.237 0.22 0.307 0.314 0.274 0.245 0.064 0 0.001 0 0 0.002 0.002 0 0.001 0.002 0.002 0.001 0.001 0.002 0.003 0.005 0.004 0.007 0.008 0.012 0.007 0.011 0.011 0.005 0.002 0.004 0.007 0.002 0.001 0.002 0.002 0.002 0.001 0 0.001 0.001 0.001 0.002 0.006 0.002 0.002 0 0 0 0.001 0.001 0 0 0 0.007 0.007 0.004 0.005 0.01 0.006 0.013 0.009 0.006 0.007 0.008 0.005 0.005 0.004 0.005 0.003 0.005 0.003 0.002 0.002 0.002 0.003 0.004 0.003 0.002 0.001 0.004 0.001 0.001 0.002 0 0 0.01 0.012 0.014 0.008 0.005 0.009 0.014 0.003 0.005 0.005 0.007 0.003 0 0 0 0 0.001 0.001 0 0 0 0 0 0 0 0 0 0 0 0 0 0 0 0.004 0.004 0.006 0.005 0.01 0.003 0.005 0.005 0.003 0.002 0 0 0 0.002 0.001 0 0.001 0.001 0.002 0.001 0 0 0.001 0.001 0.002 0.001 0.001 0.001 0 0 0 0.032 0.014 0.014 0.014 0 0.038 0.001 0.029 0 0.017 0.007 0.004 0.002 0.003 0.005 0.002 0.002 0.003 0 0.002 0.003 0.002 0.003 0.005 0.008 0.007 0.008 0.008 0.012 0.005 0.008 0.005 0.01 0.009 0.014 0.02 0.026 0.027 0.027 0.04 0.027 0.022 0.03 0.031 0.019 0.018 0.027 0.017 0.003 0.006 0 0.001 0.003 0.002 0.006 0.003 0 0 0.004 0.004 0.007 0.008 0.008 0.008 0.006 0.006 0.002 0.003 0.004 0.005 0.004 0.004 0.004 0.005 0.008 0.008 0.005 0.006 0.006 0.005 0.007 0.009 0.007 0.002 0 0.007 0.003 0.008 0.007 0.006 0.002 0.002 0.003 0.007 0.008 0.007 0.005 0.001 0 0 0 0 0.002 0.002 0.002 0.002 0.001 0.002 0.007 0.008 0.008 0.003 0 0.004 0.004 0.01 0.01 0.01 0.01 0.009 0.009 0.01 0.011 0.005 0.006 0.007 0.005 0.009 0.007 0.007 0.008 0.008 0.008 0.006 0.004 0.002 0.002 0.008 0.004 0.004 0.004 0.003 0.003 0.001 0.001 0.001 0.001 0.001 0.003 0.006 0 0.003 0.003 0.002 0.001 0.001 0.001 0.002 0.001 0.002 0.005 0.006 0.003 0.001 0.007 0.013 0.026 0.033 0.028 0.003 0.001 0.001 0 0 0 0.001 0.001 0 0.002 0.002 0.003 0.005 0.016 0.02 0.059 0.058 0.085 0.089 0.067 0.063 0.02 0 0 0 0 0 0 0.002 0.002 0.004 0.002 0.002 0.002 0.002 0.003 0.004 0.006 0.01 0.008 0.007 0.007 0.006 0.004 0.005 0.002 0.003 0.004 0.002 0.002 0.002 0.001 0.001 0.001 0 0 0.002 0 0.001 0.006 0.003 0.003 0.001 0.001 0.001 0.001 0.001 0.001 0.002 0.001 0.01 0.01 0.01 0.008 0.011 0.009 0.009 0.005 0.007 0.01 0.008 0.006 0.007 0.008 0.005 0.006 0.007 0.005 0.001 0.001 0.001 0.002 0.002 0.001 0.001 0.001 0.003 0 0.001 0 0 0 0.006 0.006 0.008 0.005 0.007 0.007 0.01 0.006 0.006 0.006 0.008 0.007 0.001 0.003 0.003 0.001 0.001 0.003 0 0 0 0 0 0 0 0 0 0 0.001 0.001 0.001 0.001 0.001 0.001 0.003 0.005 0.005 0.008 0.004 0.004 0.003 0.003 0.003 0.002 0.001 0 0.003 0.001 0.001 0.003 0.002 0.001 0.001 0 0 0.001 0.001 0 0 0.001 0.001 0 0 0 0.008 0.01 0.01 0.01 0.138 0.038 0.032 0.008 
0.086 0.063 0.013 0.007 0 0.01 0.008 0.021 0 0.017 0.013 0.027 0.011 0.009 0.009 0.01 0.009 0.003 0 0.002 0.002 0.002 0.001 0.05 0.086 0.082 0.089 0.089 0.093 0.085 0.081 0.084 0.097 0.097 0.137 0.184 0.176 0.236 0.258 0.301 0.22 0.292 0.46 0.473 0.29 0.288 0.492 1 0.01 0.01 0 0.002 0.002 0.005 0.014 0.008 0 0 0.039 0.054 0.064 0.069 0.066 0.068 0.053 0.077 0.022 0.053 0.046 0.024 0.053 0.055 0.037 0.03 0.078 0.064 0.041 0.037 0.065 0.053 0.045 0.074 0.07 0.036 0.045 0.083 0.051 0.087 0.074 0.062 0.021 0.016 0.014 0.08 0.084 0.065 0.055 0.016 0.006 0.002 0.001 0 0.015 0.012 0.01 0.006 0.01 0.018 0.073 0.089 0.089 0.035 0.004 0.036 0.043 0.092 0.09 0.089 0.091 0.09 0.067 0.072 0.07 0.045 0.058 0.06 0.044 0.066 0.07 0.092 0.105 0.095 0.064 0.04 0.018 0.016 0.037 0.089 0.032 0.013 0.02 0.018 0.019 0.011 0.017 0.016 0.008 0.011 0.016 0.023 0 0.007 0.007 0.016 0.002 0.003 0.022 0.049 0.044 0.046 0.043 0.038 0.022 0.007 0.108 0.264 0.181 0.21 0.4 0.001 0.001 0.011 0.006 0.012 0.013 0.018 0.01 0 0.005 0.005 0.004 0.003 0.012 0.019 0.053 0.046 0.065 0.084 0.164 0.116 0.031 0 0 0 0 0.002 0.003 0.008 0.012 0.032 0.023 0.02 0.016 0.019 0.021 0.02 0.034 0.069 0.06 0.067 0.05 0.053 0.056 0.036 0.011 0.01 0.033 0.014 0.014 0.014 0.013 0.013 0.008 0.006 0.01 0.007 0.006 0.017 0.038 0.017 0.02 0.015 0.009 0.006 0.011 0.007 0.006 0.016 0.009 0.077 0.076 0.064 0.06 0.072 0.06 0.078 0.06 0.064 0.072 0.067 0.051 0.066 0.061 0.05 0.043 0.046 0.024 0.014 0.008 0.016 0.019 0.025 0.022 0.015 0.014 0.014 0.008 0.011 0.011 0.004 0 0.057 0.061 0.084 0.041 0.046 0.071 0.089 0.047 0.043 0.039 0.042 0.044 0.032 0.025 0.023 0.01 0.024 0.028 0 0.006 0.001 0.001 0 0 0 0 0 0 0.001 0.003 0.002 0.006 0.006 0.014 0.028 0.037 0.038 0.061 0.026 0.027 0.022 0.016 0.005 0.004 0.003 0.002 0.027 0.023 0.017 0.021 0.02 0.021 0.014 0.011 0.011 0.014 0.008 0.008 0.009 0.009 0.005 0 0 0 0.089 0.092 0.092 0.092 0 0.005 0.007 0.009 0 0.009 0.005 0.009 0.007 0.005 0.004 0.004 0.005 0.002 0.001 0.001 0.002 0 0 0.017 0.029 0.026 0.029 0.029 0.028 0.021 0.024 0.025 0.027 0.029 0.032 0.041 0.037 0.043 0.057 0.056 0.042 0.066 0.123 0.077 0.062 0.072 0.138 0.074 0.011 0.01 0.001 0.003 0.005 0.007 0.012 0.006 0 0 0.03 0.034 0.051 0.055 0.048 0.055 0.04 0.056 0.017 0.029 0.023 0.017 0.032 0.03 0.021 0.016 0.048 0.041 0.025 0.022 0.032 0.02 0.018 0.024 0.026 0.02 0.016 0.024 0.019 0.029 0.025 0.025 0.007 0.004 0.005 0.056 0.062 0.044 0.041 0.012 0.008 0.005 0.003 0.003 0.01 0.006 0.005 0.002 0.005 0.012 0.027 0.029 0.029 0.012 0.003 0.022 0.029 0.064 0.062 0.064 0.065 0.065 0.056 0.063 0.06 0.037 0.046 0.051 0.04 0.055 0.047 0.052 0.056 0.056 0.045 0.021 0.012 0.004 0.007 0.027 0.007 0.005 0.008 0.003 0.003 0.005 0.006 0.007 0.007 0.004 0.01 0.013 0 0.003 0.004 0.007 0.002 0.002 0.006 0.012 0.014 0.019 0.032 0.03 0.013 0.005 0.054 0.072 0.307 0.334 0.158 0 0 0.01 0.001 0.007 0.007 0.008 0.002 0 0.001 0.002 0.001 0.001 0.006 0.007 0.013 0.013 0.014 0.019 0.032 0.023 0.006 0 0 0 0 0.001 0.001 0.004 0.008 0.021 0.013 0.013 0.007 0.01 0.01 0.011 0.034 0.063 0.051 0.066 0.05 0.048 0.042 0.029 0.013 0.011 0.024 0.011 0.009 0.009 0.009 0.006 0.006 0.003 0.003 0.003 0.005 0.008 0.038 0.012 0.026 0.016 0.015 0.012 0.017 0.008 0.006 0.009 0.005 0.07 0.069 0.055 0.06 0.071 0.048 0.057 0.05 0.053 0.062 0.053 0.048 0.064 0.049 0.038 0.052 0.064 0.032 0.013 0.01 0.016 0.022 0.019 0.018 0.013 0.013 0.012 0.011 0.011 0.009 0.003 0 0.039 0.045 0.064 0.033 0.025 0.054 0.06 0.024 0.021 0.019 0.022 0.019 0.012 0.014 0.01 0.004 0.009 0.013 0 0.002 0.001 0 0.001 0.001 0.001 0.001 0.001 0.001 0.001 0.003 0.001 0.003 0.004 0.009 0.019 0.032 0.031 0.044 0.018 0.024 0.019 0.009 0.004 0.003 0.002 0.001 0.017 0.012 0.008 0.011 0.009 0.008 0.005 0.003 0.004 0.006 0.006 0.006 0.002 0.006 0.005 0 0 0 0.029 0.066 0.066 0.066 0 0.036 0.017 0.093 0 0.052 0.024 0.019 0.018 0.018 0.017 0.013 0.014 0.01 0.004 0.008 0.009 0.007 0.007 0.013 0.027 0.027 0.028 0.028 0.032 0.023 0.025 0.025 0.034 0.03 0.04 0.065 0.056 0.049 0.063 0.114 0.052 0.037 0.05 0.07 0.043 0.033 0.037 0.035 0.003 0.003 0.001 0.001 0.001 0.001 0.003 0 0 0 0.004 0.005 0.01 0.012 0.009 0.012 0.009 0.012 0.005 0.005 0.006 0.005 0.009 0.01 0.009 0.006 0.013 0.013 0.01 0.011 0.015 0.01 0.012 0.023 0.021 0.008 0.016 0.026 0.019 0.028 0.021 0.016 0.004 0.003 0.003 0.015 0.012 0.009 0.008 0.001 0 0 0 0 0.008 0.009 0.005 0.005 0.01 0.01 0.021 0.028 0.028 0.008 0 0.002 0.004 0.015 0.015 0.015 0.015 0.015 0.012 0.009 0.011 0.004 0.004 0.009 0.005 0.009 0.008 0.012 0.015 0.014 0.009 0.006 0.003 0 0.006 0.028 0.009 0.006 0.008 0.005 0.005 0.004 0.007 0.007 0.003 0.004 0.006 0.004 0 0.003 0.003 0.003 0 0.001 0.002 0.007 0.005 0.005 0.004 0.004 0 0 0.014 0.019 0.019 0.019 0.032 0.001 0.001 0 0 0.003 0.003 0.001 0 0 0.012 0.013 0.009 0.008 0.047 0.074 0.242 0.214 0.317 0.307 0.245 0.232 0.046 0.001 0.002 0.001 0.001 0.004 0.004 0 0.001 0.004 0.003 0.003 0.004 0.005 0.007 0.008 0.008 0.009 0.006 0.007 0.006 0.006 0.005 0.002 0.001 0 0.003 0 0 0 0 0 0 0.001 0 0.001 0.002 0.004 0.005 0.002 0.003 0.002 0.001 0.001 0.001 0 0 0.002 0.001 0.01 0.009 0.006 0.012 0.011 0.011 0.014 0.009 0.007 0.009 0.013 0.007 0.008 0.008 0.003 0.005 0.006 0.003 0.003 0.003 0.003 0.003 0.006 0.006 0.003 0.001 0 0 0 0 0 0 0.01 0.01 0.015 0.005 0.004 0.006 0.015 0.004 0.006 0.007 0.006 0.004 0.005 0.006 0.003 0 0.001 0.004 0 0 0 0 0 0 0 0 0 0 0 0 0 0.002 0.002 0.004 0.004 0.003 0.004 0.009 0.004 0.004 0.003 0.003 0 0 0 0 0.003 0.004 0.004 0.003 0.002 0.003 0.003 0.002 0.002 0.002 0.002 0 0.001 0.001 0 0 0 0 0.028 0.015 0.015 0.015 0 0.015 0.004 0.016 0 0.01 0.003 0.004 0.004 0.003 0.004 0.004 0.004 0.003 0.003 0.001 0.002 0.001 0.001 0.001 0.004 0.004 0.004 0.004 0.007 0.004 0.005 0.008 0.008 0.006 0.006 0.013 0.008 0.012 0.013 0.02 0.014 0.012 0.022 0.021 0.012 0.012 0.02 0.008 0.013 0.015 0.001 0.002 0.004 0.003 0.016 0.007 0 0 0.002 0.002 0.004 0.004 0.003 0.004 0.003 0.005 0.001 0.001 0.004 0.008 0.003 0.005 0.006 0.006 0.007 0.004 0.005 0.001 0.003 0.005 0.005 0.005 0.004 0.004 0.001 0.003 0.002 0.004 0.005 0.005 0.001 0 0.001 0.005 0.007 0.005 0.005 0 0 0 0 0 0.001 0.001 0.001 0 0.001 0.001 0.004 0.004 0.004 0.002 0 0 0 0.008 0.008 0.008 0.008 0.008 0.006 0.006 0.007 0.004 0.001 0.003 0.001 0.005 0.008 0.007 0.007 0.007 0.001 0 0 0 0.001 0.004 0 0.001 0.001 0.001 0.002 0.002 0.002 0.002 0.002 0.002 0.002 0.002 0 0.001 0.002 0.002 0 0.001 0.002 0.003 0.003 0.003 0.005 0.004 0.001 0 0.008 0.012 0.025 0.029 0.022 0.001 0.001 0.002 0 0 0 0.002 0.002 0 0.001 0.001 0 0.002 0.005 0.014 0.041 0.04 0.058 0.053 0.045 0.044 0.011 0 0 0 0 0 0 0 0 0.001 0.001 0.001 0.001 0.001 0.002 0.004 0.006 0.012 0.008 0.009 0.006 0.009 0.006 0.004 0.004 0.002 0.004 0.002 0.001 0.002 0.001 0.001 0 0.002 0.001 0.001 0.001 0.001 0.004 0.003 0.003 0.002 0.003 0.001 0.003 0.002 0.002 0.001 0.001 0.01 0.01 0.006 0.005 0.007 0.008 0.006 0.005 0.004 0.007 0.006 0.004 0.01 0.006 0.003 0.006 0.008 0.003 0.001 0 0.001 0.002 0.002 0.001 0.001 0.001 0.002 0.001 0.001 0 0 0 0.006 0.003 0.005 0.003 0.003 0.004 0.007 0.002 0.002 0.003 0.005 0.003 0.003 0.001 0.002 0.001 0.002 0.002 0 0.001 0 0 0 0 0 0 0 0 0 0 0 0.002 0.002 0.002 0.003 0.003 0.003 0.004 0.002 0.003 0.003 0.003 0.001 0.001 0 0 0.001 0.001 0.001 0.001 0.001 0.002 0.002 0.001 0 0.002 0.002 0.001 0.001 0 0 0 0 0 0.004 0.008 0.008 0.008 0.089 0.029 0.028 0.004 
0.049 0.027 0 0 0 0 0.002 0.002 0 0.001 0.004 0.008 0.002 0.001 0.002 0.003 0.001 0 0 0.001 0 0.001 0.001 0.011 0.018 0.017 0.018 0.018 0.019 0.016 0.014 0.013 0.02 0.023 0.008 0.012 0.009 0.009 0.007 0.005 0.005 0.005 0.009 0.009 0.009 0.007 0.01 0.007 1 0.607 0.029 0.116 0.166 0.087 0.385 0.218 0 0 0.032 0.042 0.041 0.045 0.044 0.045 0.029 0.043 0.012 0.043 0.085 0.239 0.09 0.08 0.036 0.029 0.083 0.069 0.035 0.02 0.037 0.034 0.024 0.023 0.026 0.017 0.017 0.022 0.018 0.019 0.017 0.017 0.006 0.003 0.004 0.046 0.047 0.036 0.04 0.012 0.005 0.003 0 0 0.003 0.003 0.002 0.001 0.004 0.003 0.019 0.018 0.018 0.01 0.001 0.02 0.027 0.054 0.057 0.053 0.053 0.051 0.033 0.035 0.034 0.029 0.021 0.021 0.014 0.031 0.031 0.032 0.034 0.034 0.025 0.023 0.008 0.004 0.011 0.019 0.01 0.005 0.005 0.005 0.006 0.002 0.003 0.002 0.001 0.001 0.004 0.013 0 0.006 0.007 0.006 0.004 0.005 0.004 0.011 0.011 0.011 0.022 0.017 0.006 0.002 0.021 0.004 0.006 0.005 0.009 0 0 0.004 0.001 0.004 0.004 0.007 0.004 0 0 0 0 0 0.002 0.002 0.002 0.001 0.002 0.003 0.005 0.005 0.001 0 0 0 0 0 0 0.003 0.005 0.007 0.005 0.003 0.002 0.003 0.006 0.009 0.013 0.032 0.027 0.033 0.017 0.024 0.031 0.012 0.003 0.008 0.013 0.005 0.005 0.005 0.005 0.002 0.004 0.002 0.003 0.002 0.004 0.004 0.011 0.005 0.008 0.007 0.007 0.004 0.006 0.002 0.002 0.001 0 0.03 0.03 0.029 0.03 0.04 0.029 0.045 0.032 0.025 0.031 0.038 0.021 0.029 0.023 0.013 0.017 0.02 0.008 0.007 0.006 0.008 0.017 0.018 0.014 0.01 0.011 0.007 0.009 0.009 0.004 0.002 0 0.033 0.036 0.046 0.022 0.023 0.036 0.051 0.033 0.026 0.028 0.027 0.022 0.015 0.017 0.012 0.004 0.011 0.009 0 0.002 0.001 0.001 0 0 0 0 0 0 0 0.002 0.001 0.007 0.004 0.008 0.011 0.022 0.026 0.042 0.011 0.015 0.011 0.003 0.001 0.001 0.001 0 0.008 0.005 0.003 0.002 0.006 0.005 0.004 0.004 0.004 0.006 0.006 0.004 0.004 0.004 0.005 0 0 0 0.018 0.054 0.054 0.054 0 0 0 0.002 0 0.003 0.001 0.002 0 0.003 0.001 0.001 0 0.003 0 0.001 0.002 0 0 0.005 0.007 0.007 0.007 0.007 0.008 0.006 0.008 0.003 0.007 0.01 0.004 0.007 0.008 0.005 0.007 0.008 0.005 0.005 0.007 0.006 0.004 0.005 0.007 0.005 0.001 0.001 0 0 0 0.002 0.002 0.002 0 0 0.01 0.011 0.019 0.022 0.019 0.022 0.016 0.021 0.004 0.011 0.008 0.004 0.007 0.008 0.005 0.007 0.017 0.013 0.009 0.008 0.01 0.005 0.003 0.01 0.008 0.006 0.007 0.008 0.006 0.007 0.004 0.002 0.002 0.003 0.003 0.018 0.026 0.019 0.016 0.002 0.001 0 0 0 0.002 0.003 0.003 0.002 0.005 0.002 0.004 0.007 0.007 0.001 0.003 0.009 0.013 0.027 0.025 0.026 0.027 0.026 0.024 0.026 0.022 0.015 0.017 0.017 0.014 0.015 0.014 0.017 0.016 0.015 0.015 0.008 0.005 0.004 0.005 0.007 0.004 0.002 0.003 0.003 0.001 0.001 0.001 0.001 0.001 0.001 0.002 0.007 0 0.001 0.003 0.002 0.003 0 0.002 0.005 0.005 0.005 0.007 0.008 0.003 0.001 0.015 0.005 0.007 0.009 0.008 0.011 0.006 0.005 0.002 0.007 0.007 0.007 0.003 0 0.004 0.004 0.012 0.034 0.12 0.067 0.021 0.029 0.02 0.013 0.006 0.006 0.001 0 0 0 0 0 0 0.006 0.007 0.007 0.007 0.003 0.004 0.006 0.01 0.01 0.019 0.035 0.032 0.027 0.018 0.022 0.02 0.013 0.002 0.005 0.012 0.003 0.003 0.003 0.002 0.002 0.001 0.002 0.001 0.002 0.002 0.005 0.017 0.012 0.013 0.007 0.008 0.005 0.008 0.003 0.002 0.003 0 0.038 0.039 0.027 0.019 0.023 0.016 0.021 0.023 0.019 0.021 0.02 0.017 0.026 0.015 0.009 0.019 0.028 0.015 0.004 0.005 0.009 0.013 0.01 0.007 0.011 0.01 0.01 0.006 0.006 0.009 0.001 0 0.02 0.024 0.027 0.011 0.012 0.021 0.026 0.013 0.012 0.013 0.013 0.01 0.009 0.007 0.01 0.005 0.01 0.007 0 0.004 0 0 0.001 0.001 0.001 0.001 0.001 0.001 0.001 0.003 0.003 0.003 0.005 0.006 0.005 0.007 0.009 0.016 0.004 0.008 0.007 0.005 0.001 0 0 0 0.005 0.004 0.004 0.004 0.005 0.004 0.003 0.002 0.001 0.004 0.004 0.003 0.002 0.002 0.002 0 0 0 0.007 0.027 0.027 0.027 0 0.021 0.001 0.002 0 0.002 0.001 0.001 0.001 0.001 0.001 0.001 0 0.001 0.001 0.001 0.001 0.001 0.001 0 0 0 0 0 0 0 0 0 0 0 0 0.001 0.001 0.002 0.002 0.005 0.001 0.002 0.002 0.004 0.001 0.002 0.002 0.002 0 0 0 0 0 0 0 0 0 0 0 0 0 0 0 0 0 0 0 0 0 0 0 0 0 0 0 0 0 0 0 0 0 0 0 0 0 0 0 0 0 0 0 0 0 0 0 0 0 0 0 0 0 0 0 0 0 0 0 0 0 0 0 0 0 0 0 0 0 0 0 0 0 0 0 0 0 0 0 0 0 0.001 0.001 0 0 0 0 0 0 0 0 0 0 0 0 0 0 0 0 0 0 0 0 0 0 0 0 0 0 0 0 0 0 0 0 0 0.001 0.001 0.003 0.003 0.001 0 0 0 0 0 0 0 0 0 0.001 0.001 0 0 0 0.001 0.002 0.002 0.005 0.005 0.006 0.006 0.001 0 0 0 0 0.001 0 0 0 0 0 0 0 0 0 0 0 0 0 0 0 0 0 0 0 0 0 0 0 0 0 0 0 0 0 0 0 0 0 0 0 0 0 0 0 0 0 0 0 0 0 0 0 0 0 0 0 0 0 0 0 0 0 0 0 0 0 0 0 0 0 0 0 0 0 0 0 0 0 0 0 0 0 0 0 0 0 0 0 0 0 0 0 0 0 0 0 0 0 0 0 0 0 0 0 0 0 0 0 0 0 0 0 0 0 0 0 0 0 0 0 0 0 0 0 0 0 0 0 0 0 0 0 0 0 0 0 0 0 0 0 0 0 0 0 0 0 0 0 0 0.002 0 0.004 0 0.004 0.002 0.001 0.001 0.001 0.001 0.001 0.001 0.001 0 0.001 0.001 0.001 0.001 0.001 0.002 0.002 0.002 0.002 0.003 0.003 0.003 0.002 0.003 0.004 0.003 0.003 0.005 0.004 0.004 0.008 0.005 0.004 0.006 0.011 0.002 0.003 0.003 0.003 0 0 0 0 0 0 0 0 0 0 0 0 0 0 0 0 0 0 0 0 0 0 0 0 0 0 0 0 0 0 0.001 0 0 0.002 0.002 0.001 0 0.002 0.001 0.002 0.003 0.001 0 0 0 0 0 0 0 0 0 0 0 0 0 0 0 0 0 0 0.002 0.002 0.002 0.001 0 0 0 0 0 0 0 0 0 0 0 0 0 0 0 0 0 0 0 0 0 0 0 0 0.001 0.002 0 0 0 0 0 0 0 0 0 0 0 0 0 0 0 0 0 0 0 0 0 0 0 0 0 0 0 0.002 0 0 0.003 0 0 0 0 0 0 0 0 0 0.001 0.001 0 0 0 0 0.005 0.005 0.006 0.007 0.007 0.006 0.002 0 0 0 0 0.001 0.001 0 0 0 0 0 0 0 0 0 0 0 0 0 0 0 0 0 0 0 0 0 0 0 0 0 0 0 0 0 0 0 0 0 0 0 0 0 0 0 0 0 0 0 0 0 0 0 0 0 0 0 0 0 0 0 0 0 0 0 0 0 0 0 0 0 0 0 0 0 0 0 0 0 0 0 0 0 0 0 0 0 0 0.001 0.001 0 0 0.001 0.001 0 0 0 0 0 0 0 0 0 0 0 0 0 0 0 0 0 0 0 0 0 0 0 0 0 0 0 0 0 0 0 0 0 0 0 0 0 0 0 0 0 0 0 0 0 0 0 0 0 0 0.002 0 0 0 0.018 0.007 0 0.002 
0.061 0.034 0.001 0.001 0 0 0.002 0.001 0 0.002 0.004 0.013 0.003 0.003 0.001 0.004 0.002 0.003 0.001 0.002 0.002 0.002 0.002 0.016 0.026 0.025 0.027 0.027 0.025 0.026 0.026 0.019 0.025 0.031 0.011 0.015 0.011 0.01 0.009 0.013 0.007 0.009 0.016 0.012 0.009 0.01 0.015 0.009 0.538 1 0.039 0.182 0.253 0.078 0.437 0.231 0 0 0.034 0.042 0.051 0.055 0.055 0.054 0.047 0.052 0.019 0.042 0.105 0.264 0.098 0.086 0.043 0.033 0.084 0.064 0.031 0.031 0.047 0.043 0.024 0.031 0.034 0.025 0.025 0.031 0.024 0.029 0.024 0.02 0.012 0.011 0.01 0.053 0.06 0.036 0.039 0.017 0.006 0.002 0.001 0 0.005 0.005 0.004 0.004 0.009 0.008 0.025 0.027 0.027 0.008 0.003 0.022 0.029 0.064 0.064 0.063 0.064 0.061 0.051 0.043 0.042 0.034 0.024 0.037 0.022 0.037 0.036 0.045 0.041 0.041 0.039 0.03 0.017 0.009 0.015 0.026 0.01 0.005 0.009 0.008 0.007 0.003 0.008 0.009 0.004 0.005 0.009 0.017 0 0.001 0.003 0.004 0.001 0 0.009 0.015 0.015 0.019 0.029 0.02 0.009 0.002 0.029 0.008 0.006 0.008 0.013 0.002 0.002 0.008 0.001 0.007 0.008 0.012 0.007 0 0.001 0.002 0.001 0.002 0.002 0.003 0.004 0.004 0.004 0.005 0.011 0.007 0.001 0 0 0 0 0 0 0.006 0.007 0.014 0.008 0.007 0.007 0.009 0.014 0.014 0.022 0.039 0.032 0.045 0.028 0.037 0.04 0.013 0.005 0.005 0.019 0.003 0.002 0.003 0.003 0.003 0.002 0.003 0.003 0.002 0.004 0.005 0.021 0.009 0.016 0.01 0.01 0.006 0.01 0.003 0.001 0.007 0.003 0.038 0.037 0.036 0.04 0.049 0.035 0.052 0.046 0.035 0.045 0.044 0.034 0.037 0.032 0.023 0.022 0.024 0.01 0.007 0.004 0.012 0.014 0.017 0.013 0.009 0.007 0.005 0.005 0.006 0.004 0.001 0 0.038 0.045 0.06 0.028 0.029 0.05 0.063 0.036 0.034 0.033 0.031 0.03 0.019 0.024 0.018 0.006 0.013 0.017 0 0.002 0 0 0 0 0 0 0 0 0 0.001 0.001 0.006 0.005 0.009 0.017 0.024 0.032 0.047 0.014 0.021 0.017 0.014 0.005 0 0 0 0.01 0.008 0.005 0.008 0.006 0.006 0.004 0.004 0.002 0.003 0.003 0.002 0.002 0.002 0.001 0 0 0 0.027 0.064 0.064 0.064 0 0.002 0.002 0.005 0 0.003 0.001 0.003 0.002 0.002 0.001 0.002 0.001 0 0 0.001 0.001 0.001 0.001 0.003 0.01 0.01 0.01 0.01 0.01 0.01 0.007 0.006 0.008 0.013 0.006 0.008 0.006 0.009 0.009 0.011 0.007 0.008 0.009 0.008 0.004 0.007 0.01 0.005 0.002 0.003 0 0 0.001 0.001 0.003 0 0 0 0.01 0.013 0.019 0.026 0.023 0.025 0.02 0.026 0.006 0.012 0.011 0.008 0.017 0.019 0.018 0.016 0.03 0.025 0.015 0.014 0.018 0.013 0.012 0.013 0.018 0.008 0.006 0.011 0.006 0.009 0.011 0.01 0.004 0.004 0.004 0.029 0.033 0.022 0.019 0.008 0.006 0 0 0 0.005 0.005 0.003 0.002 0.005 0.006 0.011 0.01 0.01 0.003 0 0.015 0.019 0.034 0.033 0.033 0.034 0.034 0.029 0.026 0.027 0.022 0.021 0.024 0.02 0.025 0.028 0.028 0.028 0.027 0.021 0.014 0.01 0.001 0.006 0.01 0.002 0.001 0.002 0.001 0.002 0.004 0.005 0.006 0.003 0.002 0.006 0.007 0 0.002 0.002 0.003 0.001 0.002 0.005 0.008 0.01 0.01 0.012 0.009 0.003 0.001 0.019 0.004 0.011 0.011 0.01 0.011 0.009 0.005 0.003 0.004 0.004 0.004 0.003 0 0.002 0.002 0.009 0.032 0.128 0.075 0.025 0.03 0.024 0.019 0.012 0.011 0.004 0 0 0 0 0 0 0.004 0.008 0.013 0.01 0.01 0.011 0.014 0.018 0.019 0.025 0.037 0.026 0.035 0.027 0.027 0.029 0.014 0.006 0.007 0.012 0.006 0.006 0.006 0.004 0.005 0.003 0.005 0.004 0.005 0.005 0.011 0.025 0.016 0.02 0.011 0.009 0.005 0.011 0.004 0.004 0.008 0.005 0.043 0.042 0.033 0.024 0.028 0.024 0.03 0.028 0.024 0.027 0.028 0.023 0.032 0.024 0.015 0.019 0.029 0.015 0.01 0.007 0.009 0.017 0.017 0.014 0.011 0.009 0.009 0.008 0.008 0.008 0.003 0 0.023 0.022 0.032 0.018 0.012 0.024 0.032 0.016 0.01 0.011 0.005 0.009 0.005 0.011 0.007 0.003 0.006 0.014 0 0.001 0 0 0 0 0 0 0 0.001 0.001 0.001 0 0.004 0.002 0.005 0.011 0.014 0.013 0.021 0.011 0.013 0.008 0.007 0.001 0.001 0 0 0.012 0.011 0.009 0.011 0.013 0.012 0.008 0.006 0.006 0.009 0.004 0.004 0.004 0.003 0.002 0 0 0 0.01 0.034 0.034 0.034 0 0.022 0.001 0.003 0 0.003 0.002 0.001 0.001 0.002 0.002 0 0.001 0.001 0 0 0.001 0 0 0.001 0.002 0.002 0.002 0.002 0.002 0.002 0.002 0.003 0.002 0.002 0.002 0.004 0.005 0.007 0.005 0.006 0.004 0.003 0.005 0.005 0.003 0.005 0.006 0.004 0 0 0 0 0 0 0 0 0 0 0.001 0.001 0.001 0.001 0.001 0.001 0 0.001 0 0.001 0.001 0 0 0.001 0 0 0.001 0.001 0.001 0.001 0.002 0.002 0 0.002 0.002 0.002 0.001 0.002 0.002 0.002 0.001 0 0 0 0 0.001 0.001 0.001 0.001 0 0 0 0 0 0 0 0 0 0.001 0 0.002 0.002 0.002 0 0 0 0 0.001 0.001 0.001 0.001 0.001 0.001 0 0 0.001 0 0 0 0 0 0.002 0.003 0.003 0.002 0.001 0.001 0.001 0.001 0.002 0.002 0.001 0.002 0.001 0.001 0 0 0 0 0 0 0 0 0 0 0 0 0 0 0 0 0 0 0 0 0 0.003 0 0.009 0.01 0.005 0 0 0 0.001 0.001 0.001 0.001 0.001 0 0 0 0 0 0.001 0.001 0.005 0.004 0.009 0.011 0.011 0.009 0.001 0 0 0 0 0 0 0 0 0.002 0.002 0.002 0.002 0.002 0 0 0 0.001 0.001 0.001 0.001 0.001 0.001 0.001 0 0 0.001 0 0 0.001 0.001 0.001 0.001 0 0 0 0 0.001 0.001 0 0 0 0 0 0 0 0.001 0.002 0.001 0.001 0.001 0.001 0 0 0 0.001 0 0 0 0 0 0.001 0 0 0 0 0 0.001 0 0 0 0 0 0 0 0 0 0 0 0 0 0.001 0.001 0.001 0 0 0.001 0.001 0.001 0.001 0.001 0.002 0.001 0 0.001 0 0 0.001 0.002 0 0 0 0 0 0 0 0 0 0 0 0 0 0 0 0 0 0 0 0 0 0 0 0 0 0 0 0 0.002 0.002 0.002 0.002 0.002 0.002 0.001 0.002 0.001 0.001 0.001 0 0 0.001 0.001 0 0 0 0.002 0.001 0.001 0.001 0 0.009 0.001 0.004 0 0.003 0.003 0.002 0.001 0.002 0.002 0.001 0.001 0.001 0 0 0.001 0 0 0.002 0.005 0.005 0.005 0.005 0.006 0.006 0.005 0.005 0.006 0.005 0.006 0.01 0.009 0.009 0.009 0.015 0.011 0.009 0.012 0.017 0.009 0.007 0.011 0.011 0.001 0.001 0 0 0 0 0.001 0.001 0 0 0.001 0.001 0.002 0.002 0.001 0.002 0.002 0.002 0 0 0 0.001 0.002 0.002 0 0 0.002 0.002 0.001 0.001 0.002 0.001 0.002 0.003 0.003 0.002 0.002 0.003 0.003 0.005 0.002 0.003 0 0 0 0.002 0.002 0.002 0.002 0 0 0 0 0 0 0 0 0 0.002 0 0.004 0.005 0.005 0.001 0 0.002 0.002 0.002 0.002 0.002 0.002 0.002 0 0 0 0.001 0 0 0 0 0.001 0.002 0.004 0.003 0.002 0.002 0.002 0 0.001 0.002 0 0 0 0 0 0 0 0 0 0 0 0 0 0 0 0 0 0 0 0 0 0 0.002 0.002 0.002 0.001 0.004 0.006 0.006 0.006 0.009 0 0 0 0 0 0 0 0 0 0.001 0.001 0 0 0 0.001 0.009 0.008 0.009 0.01 0.011 0.009 0.001 0 0 0 0 0 0.001 0 0 0.001 0.001 0.001 0.001 0.001 0.001 0.001 0.001 0.001 0.001 0.001 0.001 0.001 0 0 0 0 0.001 0.001 0.001 0.001 0 0.001 0.001 0.001 0 0 0.001 0.001 0.001 0 0 0 0 0 0 0 0.001 0.001 0.001 0.001 0.001 0.001 0.001 0.001 0.001 0.001 0.001 0.001 0.001 0.001 0 0.001 0.001 0 0 0 0 0 0 0 0 0 0 0 0 0 0 0 0 0 0 0 0.001 0.002 0.002 0.001 0.002 0.002 0.001 0.001 0.001 0.002 0.001 0 0.001 0.001 0 0 0.001 0 0 0 0 0 0 0 0 0 0 0 0 0 0 0 0 0 0.001 0.001 0.002 0 0 0 0 0 0 0 0 0.001 0.001 0.001 0.001 0.001 0.001 0.001 0.001 0.001 0.001 0.001 0.001 0.001 0.001 0 0 0 0 0.005 0.002 0.002 0.002 0.027 0.01 0.002 0.005 
0.009 0.004 0 0 0 0 0 0.001 0 0.001 0 0.001 0.001 0.001 0.001 0.001 0 0.001 0 0.001 0.001 0 0 0.004 0.005 0.004 0.005 0.005 0.005 0.004 0.005 0.004 0.006 0.006 0.002 0.005 0.004 0.004 0.003 0.003 0.001 0.003 0.003 0.003 0.002 0.002 0.003 0.002 0.063 0.106 1 0.45 0.218 0.019 0.048 0.023 0 0 0.008 0.01 0.007 0.008 0.006 0.008 0.006 0.008 0.002 0.011 0.012 0.035 0.016 0.013 0.007 0.007 0.014 0.012 0.006 0.006 0.009 0.007 0.005 0.006 0.006 0.003 0.004 0.004 0.003 0.005 0.004 0.004 0.003 0.002 0.001 0.008 0.008 0.006 0.006 0.001 0.001 0 0 0 0.002 0.001 0.001 0 0.001 0.002 0.005 0.005 0.005 0.001 0 0.002 0.003 0.009 0.008 0.009 0.009 0.009 0.006 0.006 0.007 0.004 0.003 0.007 0.004 0.008 0.006 0.006 0.007 0.007 0.006 0.004 0.002 0.001 0.002 0.005 0 0 0 0 0 0.001 0.002 0.002 0.001 0 0.002 0.003 0 0.002 0.002 0.001 0.001 0.003 0.002 0.004 0.004 0.005 0.003 0.003 0.001 0 0.007 0.002 0 0 0.001 0 0 0.002 0.001 0.001 0.001 0.003 0.001 0 0.001 0.001 0.001 0 0 0 0.001 0.001 0.001 0.001 0.003 0.001 0 0 0 0 0 0 0 0.002 0.003 0.005 0.004 0.003 0.003 0.004 0.001 0.001 0.003 0.003 0.006 0.006 0.003 0.006 0.006 0.002 0.001 0.001 0.004 0.001 0.001 0.001 0.001 0.001 0.001 0 0 0.001 0.001 0 0.003 0.002 0.002 0.002 0.001 0.001 0.001 0 0 0.001 0 0.005 0.005 0.005 0.004 0.008 0.007 0.005 0.006 0.008 0.006 0.004 0.004 0.004 0.005 0.004 0.002 0.002 0.002 0.003 0.002 0.002 0.005 0.003 0.001 0.002 0.002 0.002 0.001 0.002 0.002 0 0 0.006 0.006 0.008 0.003 0.003 0.007 0.009 0.006 0.003 0.002 0.006 0.007 0.004 0.003 0.003 0.002 0.003 0.004 0 0.002 0 0 0 0 0 0 0 0 0 0 0.001 0 0.001 0.001 0.002 0.002 0.004 0.005 0.003 0.005 0.002 0.001 0 0 0 0 0.004 0.004 0.003 0.004 0.001 0.003 0.002 0.001 0.002 0.002 0.001 0.001 0 0.001 0 0 0 0 0.005 0.009 0.009 0.009 0 0 0 0 0 0 0 0 0 0 0 0 0 0 0 0 0 0 0 0 0 0 0 0 0 0 0 0 0 0 0 0 0 0 0 0 0 0 0.001 0 0.001 0.001 0.001 0 0 0 0 0 0 0 0 0 0 0 0.001 0.001 0.002 0.002 0.003 0.002 0.001 0.003 0 0.001 0.001 0 0.001 0.001 0 0 0.001 0.002 0 0 0 0.002 0.001 0 0 0.001 0 0 0 0 0 0 0 0 0 0.003 0.004 0.003 0.001 0.002 0 0 0 0 0 0 0 0 0 0 0 0 0 0 0 0.003 0.003 0.004 0.002 0.004 0.004 0.004 0.003 0.002 0.002 0.001 0.002 0.002 0.001 0.001 0.002 0.004 0.004 0.002 0.003 0.001 0 0 0 0 0 0 0 0 0 0 0 0 0 0 0 0 0 0 0 0 0 0 0 0 0 0 0.001 0 0 0 0.003 0 0.003 0.002 0.001 0 0 0 0 0 0 0 0 0 0.001 0.001 0.002 0.003 0.021 0.008 0 0 0 0 0 0 0 0 0 0 0 0 0 0 0 0.001 0.001 0 0 0 0 0 0.001 0.002 0.002 0.003 0.002 0.003 0.003 0 0 0.001 0.002 0 0 0 0 0 0 0 0 0 0 0.001 0.002 0.001 0.001 0.001 0 0 0.001 0.001 0 0 0 0.004 0.004 0.001 0.001 0.002 0.002 0.002 0.001 0 0 0.002 0.002 0.002 0.001 0.004 0.004 0.006 0.004 0 0 0 0 0.001 0.001 0.001 0.001 0.001 0.001 0.001 0.001 0 0 0.003 0.002 0.004 0.001 0.001 0.003 0.004 0.002 0.001 0.001 0.003 0.002 0 0 0 0 0 0 0 0 0 0 0 0 0 0 0 0 0 0 0 0.001 0 0.001 0 0 0.001 0.003 0.001 0.003 0.003 0.001 0 0 0 0 0 0 0 0 0 0 0 0 0 0 0 0 0 0 0 0 0 0 0 0.004 0.004 0.004 0 0.004 0.001 0.001 0 0.001 0.001 0.001 0.001 0 0 0.001 0.001 0 0 0 0 0 0 0 0 0 0 0 0 0 0 0.001 0.001 0 0.001 0.001 0.001 0 0.001 0.001 0 0 0.001 0.001 0 0.001 0.001 0.001 0 0 0 0 0 0 0 0 0 0 0 0 0 0 0 0 0 0 0 0 0 0 0 0 0 0 0 0 0 0 0 0 0 0 0 0 0 0 0 0 0 0 0 0 0 0 0 0 0 0 0 0 0 0 0 0 0 0 0 0 0 0 0 0 0 0 0 0 0 0 0 0 0 0 0 0 0 0 0 0 0 0 0 0 0 0 0 0 0 0 0 0 0 0 0 0 0 0 0 0 0 0 0 0 0 0 0 0 0 0 0 0 0 0 0 0 0.001 0 0.001 0.001 0.001 0 0 0 0 0 0 0 0 0 0 0 0 0 0 0 0.003 0.003 0.003 0.003 0.002 0.002 0.001 0 0 0 0 0 0 0 0 0 0 0 0 0 0 0 0 0 0 0 0 0 0 0 0 0 0 0 0 0 0 0 0 0 0 0 0 0 0 0 0 0 0 0 0 0 0 0 0 0 0 0 0 0 0 0 0 0 0 0 0 0 0 0 0 0 0 0 0 0 0 0 0 0 0 0 0 0 0 0 0 0 0 0 0 0 0 0 0 0 0 0 0 0 0 0 0 0 0 0 0 0 0 0 0 0 0 0 0 0 0 0 0 0 0 0 0 0 0 0 0 0 0 0 0 0 0 0 0 0 0 0 0 0 0 0 0 0 0 0 0 0 0 0 0 0 0 0 0 0 0.001 0 0 0 0 0 0 0 0 0 0 0 0 0 0 0 0 0 0 0 0 0 0 0 0 0 0 0 0 0 0 0 0 0 0 0 0 0 0.001 0 0 0.001 0.001 0 0 0 0 0 0 0 0 0 0 0 0 0 0 0 0 0 0 0 0 0 0 0 0 0 0 0 0 0 0 0 0 0 0 0 0 0 0 0 0 0 0 0 0 0 0 0 0 0 0 0 0 0 0 0 0 0 0 0 0 0 0 0 0 0 0 0 0 0 0 0 0 0 0 0 0 0 0 0 0 0 0 0 0 0 0 0 0 0 0 0 0 0 0 0 0 0 0 0 0 0 0 0 0 0 0 0 0 0 0 0 0 0 0 0 0 0 0.001 0.001 0.001 0.001 0 0 0 0 0 0 0 0 0 0 0 0 0 0 0 0 0 0 0 0 0 0 0 0 0 0 0 0 0 0 0 0 0 0 0 0 0 0 0 0 0 0 0 0 0 0 0 0 0 0 0 0 0 0 0 0 0 0 0 0 0 0 0 0 0 0 0 0 0 0 0 0 0 0 0 0 0 0 0 0 0 0 0 0 0 0 0 0 0 0 0 0 0 0 0 0 0 0 0 0 0 0 0 0 0 0 0 0 0 0 0 0 0 0 0 0 0 0 0 0 0 0 0 0 0 0 0 0 0 0 0 0 0 0 0 0 0 0 0 0 0 0 0 0 0 0 0 0 0 0 0 0 0 0 0 0 0 0 0 0 0 0 0 0 0 0 0 0 0 0 0.005 0 0 0 
0.007 0.003 0 0 0 0 0.002 0.001 0 0.002 0.002 0.002 0.002 0.001 0.001 0.002 0.002 0.001 0.001 0.001 0.001 0.001 0.001 0.003 0.007 0.006 0.007 0.007 0.006 0.004 0.006 0.003 0.004 0.007 0.004 0.002 0.002 0.001 0.002 0.002 0.002 0.001 0.002 0.002 0 0.001 0.002 0.002 0.138 0.246 0.325 1 0.46 0.021 0.116 0.066 0 0 0.004 0.007 0.007 0.008 0.008 0.008 0.003 0.007 0.001 0.007 0.018 0.066 0.027 0.018 0.006 0.006 0.016 0.013 0.008 0.007 0.007 0.007 0.007 0.007 0.007 0.006 0.006 0.007 0.006 0.007 0.007 0.006 0.003 0.003 0.002 0.004 0.006 0.003 0.005 0.001 0.001 0 0 0 0.004 0.004 0.003 0.003 0.004 0.006 0.007 0.007 0.007 0.004 0 0.001 0.003 0.008 0.008 0.008 0.008 0.008 0.005 0.006 0.005 0.006 0.003 0.006 0.003 0.005 0.004 0.004 0.005 0.006 0.003 0.002 0.001 0.001 0.005 0.006 0.002 0 0.001 0.001 0.001 0.002 0.003 0.003 0.001 0.001 0.003 0.003 0 0.001 0.002 0.003 0.001 0.001 0.003 0.002 0.002 0.002 0.002 0.001 0 0 0.004 0 0 0.001 0.001 0 0 0.001 0.001 0.002 0.002 0.002 0.002 0 0 0 0 0 0 0 0 0 0 0 0.001 0 0 0 0 0 0 0 0 0 0 0.004 0.004 0.004 0.002 0.003 0 0 0.002 0.005 0.005 0.005 0.002 0.003 0.007 0.001 0 0.001 0.001 0 0 0 0 0 0.001 0 0 0 0 0 0.002 0 0 0 0 0 0 0.001 0.002 0.002 0.001 0.005 0.005 0.005 0.005 0.008 0.003 0.008 0.006 0.006 0.004 0.006 0.006 0.003 0.004 0.005 0.005 0.004 0.004 0.003 0.002 0.001 0.004 0.003 0.003 0.002 0.002 0.001 0.001 0.002 0.001 0 0 0.005 0.006 0.008 0.009 0.005 0.004 0.008 0.006 0.007 0.006 0.005 0.003 0.002 0.003 0.004 0.001 0.003 0.004 0 0 0 0 0 0 0 0 0 0 0 0 0.001 0.002 0.002 0.002 0.003 0.002 0.004 0.005 0.002 0.003 0.003 0.001 0 0 0 0 0.004 0.004 0.004 0.003 0.003 0.003 0.001 0.001 0.001 0.002 0.002 0 0.001 0.001 0 0 0 0 0.007 0.008 0.008 0.008 0 0 0 0 0 0 0.001 0.001 0 0 0 0.001 0 0 0 0 0 0 0 0.001 0.001 0.001 0.001 0.001 0.001 0 0.001 0.001 0.001 0.001 0.001 0.001 0.001 0.001 0.001 0.001 0.001 0 0 0 0 0 0 0 0 0 0 0 0 0.001 0 0 0 0 0.002 0.002 0.002 0.002 0.002 0.003 0.002 0.002 0 0.002 0.002 0.001 0.002 0.001 0.001 0 0.003 0.002 0.002 0.001 0.002 0.002 0.002 0.001 0.002 0 0.001 0.001 0.001 0.001 0.001 0.001 0 0 0 0.003 0.003 0.003 0.003 0.001 0 0 0 0 0 0 0 0 0 0 0.001 0.001 0.001 0.001 0 0.001 0.002 0.003 0.003 0.003 0.003 0.003 0.003 0.004 0.004 0.001 0.002 0.003 0.003 0.003 0.001 0.003 0.001 0.001 0.002 0.002 0.001 0 0 0.001 0 0 0 0 0 0 0 0 0 0 0 0.001 0 0 0 0.001 0 0 0.001 0.001 0.001 0.001 0.001 0.003 0.002 0 0.001 0 0 0 0 0.006 0.001 0.001 0 0 0 0 0 0 0.001 0.001 0.004 0.013 0.047 0.022 0.004 0.007 0.005 0.002 0.002 0.001 0 0 0 0 0 0 0 0 0 0 0 0 0 0 0.001 0.001 0.003 0.004 0.003 0.003 0.002 0.003 0.003 0.001 0 0.001 0.001 0.001 0.001 0.001 0 0 0 0 0 0 0 0 0.001 0 0.001 0.001 0 0 0 0 0 0 0 0.004 0.004 0.003 0.004 0.004 0.001 0.003 0.001 0.001 0.002 0.002 0.002 0.003 0.002 0.002 0.002 0.002 0.002 0 0.001 0.001 0.002 0.002 0.001 0.002 0.002 0.002 0.001 0.002 0.001 0.001 0 0.002 0.002 0.003 0.002 0.002 0.003 0.003 0.001 0.001 0.001 0.002 0 0 0 0.001 0 0 0 0 0 0 0 0 0 0 0 0 0 0 0 0 0.001 0.001 0.001 0.002 0.002 0.002 0.002 0.001 0.002 0.002 0.001 0 0 0 0 0 0 0 0 0 0 0 0 0 0 0 0 0 0 0 0 0 0 0.001 0.003 0.003 0.003 0 0.005 0 0 0 0 0 0 0 0 0 0 0 0 0 0 0 0 0 0 0 0 0 0 0 0 0 0 0 0 0 0 0 0 0 0 0 0 0 0 0 0 0 0 0 0 0 0 0 0 0 0 0 0 0 0 0 0 0 0 0 0 0 0 0 0 0 0 0 0 0 0 0 0 0 0 0 0 0 0 0 0 0 0 0 0 0 0 0 0 0 0 0 0 0 0 0 0 0 0 0 0 0 0 0 0 0 0 0 0 0 0 0 0 0 0 0 0 0 0 0 0 0 0 0 0 0 0 0 0 0 0 0 0 0 0 0 0 0 0 0 0 0 0 0 0 0 0 0 0 0 0 0 0 0 0 0 0 0 0 0 0 0.001 0.001 0 0 0 0 0 0 0 0 0 0 0 0 0 0 0 0 0 0 0.001 0.002 0 0.001 0 0 0 0 0 0 0 0 0 0 0 0 0 0 0 0 0 0 0 0 0 0 0 0 0 0 0 0 0 0 0 0 0 0 0 0 0 0 0 0 0 0 0 0 0 0 0 0 0 0 0 0 0 0 0 0 0 0 0 0 0 0 0 0 0 0 0 0 0 0 0 0 0 0 0 0 0 0 0 0 0 0 0 0 0 0 0 0 0 0 0 0 0 0 0 0 0 0 0 0 0 0 0 0 0 0 0 0 0 0 0 0 0 0 0 0 0 0 0 0 0 0 0 0 0 0 0 0 0 0 0 0 0 0 0 0 0 0 0 0 0 0 0 0 0 0 0 0 0 0 0.002 0.001 0.001 0 0.001 0.001 0.001 0.001 0.001 0.001 0.001 0.001 0 0 0 0 0 0 0 0.001 0.001 0.001 0.001 0.001 0.001 0.001 0 0.001 0.001 0 0 0 0.001 0.001 0.002 0 0.001 0.001 0.004 0.001 0.001 0.001 0.002 0 0 0 0 0 0 0 0 0 0 0 0 0 0 0 0 0 0 0 0 0 0 0 0 0 0 0 0 0 0 0 0 0.001 0.001 0.001 0 0.001 0.001 0.001 0.001 0 0.001 0 0 0 0 0 0 0 0 0 0 0 0 0 0 0 0 0 0 0.001 0.001 0.001 0 0 0 0 0 0 0 0 0 0 0 0 0 0 0 0 0 0 0 0 0 0 0 0 0 0 0.001 0 0 0 0 0 0 0 0 0 0 0 0 0 0 0 0 0 0 0 0 0 0 0 0 0 0 0 0.001 0 0 0.001 0 0 0 0 0 0 0 0 0 0.001 0.001 0 0 0 0 0.001 0.001 0.001 0.001 0.002 0.001 0 0 0 0 0 0 0 0 0 0 0 0 0 0 0 0 0 0 0 0 0 0 0 0 0 0 0 0 0 0 0 0 0 0 0 0 0 0 0 0 0 0 0 0 0 0 0 0 0 0 0 0 0 0 0 0 0 0 0 0 0 0 0 0 0 0 0 0 0 0 0 0 0 0 0 0 0 0 0 0 0 0 0 0 0 0 0 0 0 0 0 0 0 0 0 0 0 0 0 0 0 0 0 0 0 0 0 0 0 0 0 0 0 0 0 0 0 0 0 0 0 0 0 0 0 0 0 0 0 0 0 0 0 0 0 0 0 0 0 0 0 0 0 0 0 0.001 0 0 0 0.007 0.001 0 0.001 
0.035 0.016 0 0 0 0 0.002 0 0 0.001 0.001 0.004 0.002 0.002 0.001 0.001 0.001 0.002 0.002 0 0.001 0 0 0.003 0.01 0.007 0.01 0.01 0.01 0.008 0.011 0.007 0.01 0.014 0.005 0.004 0.003 0.001 0.003 0.002 0.001 0.002 0.004 0.002 0.003 0.003 0.007 0.004 0.333 0.565 0.229 0.717 1 0.06 0.277 0.151 0 0 0.022 0.028 0.032 0.032 0.03 0.032 0.022 0.03 0.007 0.032 0.067 0.177 0.066 0.066 0.03 0.022 0.05 0.042 0.021 0.02 0.025 0.019 0.011 0.014 0.015 0.011 0.011 0.011 0.009 0.012 0.008 0.006 0.001 0.001 0.002 0.034 0.036 0.026 0.025 0.011 0.004 0.003 0.001 0 0.001 0 0 0.001 0.003 0.002 0.008 0.01 0.01 0.005 0.001 0.011 0.019 0.039 0.039 0.039 0.039 0.039 0.029 0.028 0.023 0.019 0.018 0.018 0.01 0.017 0.018 0.025 0.025 0.026 0.021 0.012 0.009 0.004 0.005 0.01 0.002 0.001 0.001 0.001 0.001 0.001 0.003 0.003 0.003 0.003 0.003 0.006 0 0.002 0.003 0.003 0.002 0 0.002 0.008 0.007 0.007 0.012 0.011 0.003 0 0.019 0.005 0.003 0.002 0.005 0.001 0.001 0.006 0.003 0.007 0.007 0.007 0.001 0 0.001 0.001 0 0.001 0.001 0 0 0 0.001 0.001 0.002 0.001 0 0 0.001 0 0 0.001 0.001 0.002 0.004 0.011 0.007 0.005 0.005 0.006 0.006 0.007 0.013 0.021 0.016 0.023 0.015 0.019 0.021 0.01 0.004 0.004 0.014 0.003 0.003 0.003 0.003 0.002 0.002 0.002 0.002 0.001 0.002 0.005 0.013 0.007 0.007 0.005 0.003 0.002 0.005 0.001 0.001 0.004 0.002 0.023 0.023 0.023 0.022 0.03 0.019 0.034 0.022 0.017 0.025 0.022 0.014 0.02 0.021 0.01 0.014 0.016 0.008 0.004 0.005 0.009 0.01 0.012 0.008 0.006 0.006 0.006 0.003 0.005 0.004 0.002 0 0.021 0.029 0.036 0.015 0.015 0.028 0.036 0.017 0.012 0.012 0.017 0.017 0.009 0.007 0.005 0.005 0.007 0.011 0 0.003 0 0 0 0 0 0 0 0 0 0 0.001 0.003 0.004 0.005 0.01 0.015 0.013 0.025 0.008 0.013 0.012 0.008 0.003 0.002 0.001 0 0.009 0.008 0.004 0.005 0.005 0.004 0.002 0.001 0.001 0.002 0.002 0.002 0.002 0.002 0.002 0 0 0 0.01 0.039 0.039 0.039 0 0 0 0.002 0 0 0 0 0 0 0 0 0 0 0 0 0 0 0 0.003 0.005 0.006 0.006 0.006 0.005 0.005 0.004 0.005 0.003 0.004 0.003 0.005 0.005 0.006 0.005 0.006 0.004 0.006 0.005 0.003 0.004 0.005 0.004 0 0.001 0.001 0 0 0 0.002 0.001 0.001 0 0 0.007 0.01 0.012 0.013 0.013 0.013 0.012 0.014 0.006 0.007 0.007 0.006 0.008 0.008 0.009 0.007 0.013 0.012 0.009 0.005 0.008 0.005 0.005 0.005 0.007 0.003 0.003 0.006 0.004 0.006 0.005 0.005 0.001 0.002 0.003 0.014 0.015 0.012 0.014 0.002 0.002 0.001 0 0 0.002 0.002 0.001 0.001 0.002 0.003 0.005 0.006 0.006 0.004 0 0.004 0.007 0.016 0.015 0.016 0.016 0.015 0.015 0.02 0.018 0.008 0.015 0.015 0.01 0.018 0.016 0.011 0.012 0.011 0.013 0.008 0.004 0.003 0.005 0.006 0.003 0.001 0.003 0.002 0.002 0.002 0.004 0.004 0.002 0.002 0.004 0.005 0 0.002 0.003 0.003 0 0 0.003 0.004 0.004 0.004 0.007 0.008 0.005 0 0.01 0.002 0.005 0.005 0.004 0.004 0 0.004 0.002 0.002 0.002 0.001 0.001 0 0 0 0.004 0.017 0.077 0.036 0.012 0.013 0.013 0.008 0.007 0.007 0.001 0 0 0 0 0 0 0.001 0.003 0.004 0.002 0.002 0.002 0.003 0.007 0.008 0.009 0.02 0.017 0.022 0.016 0.015 0.015 0.01 0.002 0 0.01 0.006 0.006 0.005 0.005 0.003 0.003 0.001 0.003 0.002 0.004 0.008 0.014 0.009 0.011 0.01 0.01 0.006 0.011 0.006 0.005 0.001 0.001 0.025 0.024 0.016 0.017 0.02 0.014 0.016 0.013 0.013 0.02 0.012 0.011 0.019 0.014 0.01 0.014 0.024 0.014 0.005 0.003 0.006 0.01 0.009 0.007 0.003 0 0 0 0.001 0.001 0 0 0.012 0.011 0.016 0.009 0.007 0.014 0.016 0.01 0.008 0.008 0.004 0.005 0.002 0.004 0.003 0.001 0.001 0.004 0 0 0.001 0.001 0 0 0 0 0 0 0 0 0 0.004 0.005 0.006 0.007 0.007 0.008 0.013 0.005 0.005 0.004 0.003 0.002 0.001 0.001 0.001 0.005 0.004 0.001 0.002 0.003 0.004 0.005 0 0.002 0.004 0.004 0.005 0.002 0.004 0.001 0 0 0 0.006 0.016 0.016 0.016 0 0.011 0 0 0 0 0 0 0 0 0 0 0 0 0 0 0 0 0 0 0 0 0 0 0 0 0 0 0 0 0 0.001 0.001 0 0 0.001 0 0 0.001 0.001 0 0 0 0 0 0 0 0 0 0 0 0 0 0 0 0 0 0 0 0 0 0 0 0 0 0 0 0 0 0 0 0 0 0 0 0 0 0 0 0 0 0 0 0 0 0 0 0 0 0 0 0 0 0 0 0 0 0 0 0 0 0 0 0 0 0 0 0 0 0 0 0 0 0 0 0 0 0 0 0 0 0 0 0 0 0 0 0 0 0 0 0 0 0 0 0 0 0 0 0 0 0 0 0 0 0 0 0 0 0 0 0 0 0 0 0 0 0 0 0 0 0 0 0 0 0 0 0 0 0 0 0 0 0 0 0 0 0 0 0 0.002 0.002 0.002 0.002 0.002 0.002 0.001 0 0 0 0 0 0 0 0 0 0 0 0 0 0 0 0 0 0 0 0 0 0 0 0 0 0 0 0 0 0 0 0 0 0 0 0 0 0 0 0 0 0 0 0 0 0 0 0 0 0 0 0 0 0 0 0 0 0 0 0 0 0 0 0 0 0 0 0 0 0 0 0 0 0 0 0 0 0 0 0 0 0 0 0 0 0 0 0 0 0 0 0 0 0 0 0 0 0 0 0 0 0 0 0 0 0 0 0 0 0 0 0 0 0 0 0 0 0 0 0 0 0 0 0 0 0 0 0 0 0 0 0 0 0 0 0 0 0 0 0 0 0 0 0 0 0 0 0 0 0.005 0 0.001 0 0.001 0.001 0 0 0 0.001 0 0 0 0 0 0 0 0 0 0 0 0 0 0 0 0 0 0 0 0.001 0.002 0.003 0.005 0.004 0.007 0.004 0.006 0.003 0.009 0.007 0.005 0 0.003 0 0 0 0 0 0 0 0 0 0 0 0 0 0 0 0 0 0 0 0 0 0 0 0 0 0 0 0 0 0 0 0 0 0 0 0 0 0 0 0 0 0 0 0 0 0 0 0 0 0 0 0 0 0 0 0 0 0 0 0 0 0 0 0 0 0 0 0 0 0 0 0 0 0 0 0 0 0 0 0 0 0 0 0 0 0 0 0 0 0 0 0 0 0 0 0 0 0 0 0 0 0 0 0 0 0 0 0 0 0 0 0 0 0 0 0 0 0 0 0 0 0 0 0 0 0 0 0 0 0 0 0 0 0 0 0 0.002 0.001 0.003 0.005 0.007 0.005 0.002 0 0 0 0 0 0 0 0 0 0 0 0 0 0 0 0 0 0 0 0 0 0 0 0 0 0 0 0 0 0 0 0 0 0 0 0 0 0 0 0 0 0 0 0 0 0 0 0 0 0 0 0 0 0 0 0 0 0 0 0 0 0 0 0 0 0 0 0 0 0 0 0 0 0 0 0 0 0 0 0 0 0 0 0 0 0 0 0 0 0 0 0 0 0 0 0 0 0 0 0 0 0 0 0 0 0 0 0 0 0 0 0 0 0 0 0 0 0 0 0 0 0 0 0 0 0 0 0 0 0 0 0 0 0 0 0 0 0 0 0 0 0 0 0 0 0 0 0 0.01 0.006 0 0 
0.066 0.04 0 0 0 0 0.002 0.002 0 0.003 0.005 0.012 0.002 0.001 0.006 0.007 0.003 0.003 0.003 0.003 0.004 0.003 0.002 0.017 0.028 0.026 0.028 0.029 0.024 0.025 0.028 0.02 0.024 0.026 0.014 0.019 0.016 0.017 0.012 0.013 0.01 0.015 0.013 0.011 0.01 0.014 0.014 0.009 0.088 0.112 0.006 0.015 0.029 1 0.137 0.079 0 0 0.041 0.051 0.053 0.056 0.053 0.055 0.042 0.056 0.013 0.053 0.103 0.285 0.108 0.08 0.052 0.042 0.1 0.076 0.044 0.028 0.05 0.042 0.037 0.027 0.03 0.02 0.016 0.023 0.016 0.028 0.026 0.021 0.009 0.008 0.007 0.067 0.067 0.047 0.052 0.014 0.007 0.003 0 0 0.01 0.008 0.008 0.003 0.008 0.01 0.026 0.028 0.028 0.01 0 0.022 0.031 0.073 0.077 0.069 0.072 0.071 0.05 0.043 0.045 0.031 0.029 0.035 0.024 0.042 0.04 0.055 0.052 0.052 0.052 0.036 0.021 0.01 0.018 0.03 0.009 0.007 0.008 0.006 0.007 0.004 0.01 0.01 0.007 0.009 0.01 0.021 0 0.007 0.007 0.011 0.002 0.006 0.014 0.024 0.028 0.028 0.037 0.025 0.013 0.004 0.043 0.005 0.007 0.009 0.013 0 0 0.01 0.002 0.008 0.008 0.01 0.004 0 0 0 0 0.001 0.003 0.003 0.002 0.002 0.002 0.002 0.007 0.006 0.002 0 0 0 0 0 0 0.01 0.013 0.023 0.019 0.017 0.015 0.016 0.01 0.01 0.017 0.045 0.037 0.044 0.028 0.037 0.04 0.017 0.007 0.01 0.022 0.005 0.005 0.005 0.006 0.005 0.007 0.003 0.004 0.004 0.005 0.007 0.02 0.014 0.018 0.014 0.009 0.006 0.012 0.009 0.009 0.016 0.008 0.046 0.046 0.046 0.046 0.053 0.036 0.061 0.044 0.041 0.045 0.045 0.038 0.04 0.036 0.028 0.032 0.04 0.029 0.009 0.005 0.013 0.018 0.024 0.017 0.009 0.009 0.011 0.006 0.009 0.008 0.004 0 0.046 0.049 0.067 0.031 0.039 0.058 0.07 0.036 0.039 0.04 0.042 0.031 0.019 0.027 0.019 0.009 0.016 0.021 0 0.005 0.001 0.001 0 0 0 0 0 0.001 0.002 0.002 0.002 0.015 0.012 0.018 0.026 0.032 0.038 0.052 0.025 0.021 0.019 0.012 0.005 0.002 0.002 0.001 0.018 0.011 0.014 0.015 0.012 0.009 0.007 0.005 0.002 0.009 0.005 0.005 0.002 0.007 0.004 0 0 0 0.028 0.073 0.073 0.073 0 0 0.001 0.003 0 0 0.002 0.006 0.001 0 0.002 0.001 0.001 0 0 0 0 0 0 0.007 0.01 0.011 0.011 0.011 0.011 0.01 0.011 0.008 0.009 0.017 0.01 0.007 0.004 0.005 0.007 0.008 0.003 0.004 0.006 0.008 0.003 0.004 0.005 0.005 0.003 0.003 0 0.002 0.003 0.003 0.005 0.002 0 0 0.019 0.023 0.028 0.031 0.028 0.03 0.029 0.034 0.012 0.02 0.012 0.008 0.02 0.016 0.014 0.012 0.032 0.029 0.015 0.013 0.019 0.017 0.013 0.016 0.015 0.008 0.011 0.011 0.009 0.011 0.011 0.01 0.004 0.004 0.005 0.032 0.039 0.028 0.022 0.005 0 0 0 0 0.002 0.003 0.001 0 0.002 0.002 0.013 0.011 0.011 0.005 0 0.017 0.024 0.043 0.04 0.039 0.042 0.04 0.036 0.044 0.038 0.025 0.029 0.033 0.022 0.031 0.028 0.032 0.027 0.028 0.026 0.018 0.009 0.006 0.013 0.011 0 0 0 0 0 0 0 0 0 0.001 0.001 0.008 0 0.002 0.002 0.006 0.002 0.002 0.008 0.009 0.012 0.014 0.019 0.017 0.01 0.002 0.017 0.002 0.012 0.014 0.006 0.001 0 0.008 0.003 0.005 0.005 0.005 0.004 0 0.001 0.001 0.003 0.005 0.04 0.021 0.006 0.009 0.006 0.005 0.005 0.004 0.002 0 0 0 0 0 0 0.002 0.005 0.009 0.008 0.006 0.004 0.006 0.008 0.009 0.019 0.041 0.037 0.04 0.03 0.034 0.03 0.015 0.007 0.006 0.019 0.009 0.008 0.008 0.006 0.007 0.004 0.002 0.004 0.001 0.002 0.007 0.022 0.011 0.016 0.007 0.008 0.002 0.011 0.003 0.002 0.003 0 0.048 0.046 0.035 0.037 0.04 0.026 0.034 0.027 0.024 0.036 0.031 0.019 0.036 0.024 0.015 0.021 0.03 0.017 0.005 0.007 0.01 0.015 0.012 0.008 0.004 0.004 0.009 0.004 0.003 0.003 0 0 0.024 0.031 0.04 0.016 0.015 0.034 0.041 0.023 0.024 0.026 0.025 0.019 0.013 0.014 0.014 0.003 0.006 0.011 0 0.003 0 0 0.001 0.001 0.001 0.001 0.001 0.001 0.001 0.002 0.001 0.003 0.003 0.004 0.008 0.013 0.015 0.026 0.011 0.017 0.015 0.009 0.005 0.003 0.001 0.001 0.008 0.006 0.008 0.006 0.005 0.007 0.002 0.001 0.001 0.002 0.004 0.006 0.002 0.003 0.001 0 0 0 0.011 0.043 0.043 0.043 0 0.033 0 0.006 0 0.003 0.001 0 0 0.001 0.001 0 0 0 0 0 0 0 0 0 0 0 0 0 0 0 0 0 0 0 0 0.002 0.003 0.002 0.001 0.004 0.003 0.002 0.001 0.002 0.001 0.001 0 0.001 0 0 0 0 0 0 0 0 0 0 0 0 0 0 0 0 0 0 0 0 0 0 0 0 0 0 0 0 0 0 0 0 0 0 0 0 0 0 0 0 0 0 0 0 0 0 0 0 0 0 0 0 0 0 0 0 0 0 0 0 0 0 0 0 0 0 0 0 0 0 0 0 0 0 0 0 0 0 0 0 0 0 0 0 0 0 0 0 0 0 0 0 0 0 0 0 0 0 0 0 0 0 0 0 0 0 0 0 0 0 0 0 0 0 0 0 0 0 0.001 0.001 0 0 0 0 0 0 0 0 0 0 0.001 0.001 0.001 0 0 0.001 0.008 0.005 0.01 0.011 0.011 0.011 0.003 0 0 0 0 0.001 0.001 0 0 0 0 0 0 0 0 0 0 0 0 0 0 0 0 0 0 0 0 0 0 0 0 0 0 0 0 0 0 0 0 0 0 0 0 0 0 0 0 0 0 0 0 0 0 0 0 0 0 0 0 0 0 0 0 0 0 0 0 0 0 0 0 0 0 0 0 0 0 0 0 0 0 0 0 0 0 0 0 0 0 0 0 0 0 0 0 0 0 0 0 0 0 0 0 0 0 0 0 0 0 0 0 0 0 0 0 0 0 0 0 0 0 0 0 0 0 0 0 0 0 0 0 0 0 0 0 0 0 0 0 0 0 0 0 0 0 0 0 0 0 0 0.011 0 0.001 0 0.001 0.001 0.001 0 0.001 0.001 0.001 0 0 0 0 0 0 0 0.001 0.001 0.001 0.001 0.001 0.001 0.001 0.001 0.002 0.002 0.002 0 0.002 0.002 0.003 0.003 0.006 0.001 0.001 0.004 0.006 0.003 0 0.001 0.003 0 0 0 0 0 0 0 0 0 0 0 0 0 0 0 0 0 0 0 0 0 0 0 0 0 0 0 0 0 0 0 0 0 0.001 0 0 0.001 0.001 0.001 0.001 0.001 0 0 0 0 0 0 0 0 0 0 0 0 0 0 0 0 0 0 0 0.001 0.001 0.001 0 0 0 0 0 0 0 0 0 0 0 0 0 0 0 0 0 0 0 0 0 0 0 0 0.001 0.001 0.001 0 0 0 0 0 0 0 0 0 0 0 0 0 0 0 0 0 0 0 0.001 0.001 0.001 0 0 0 0 0 0 0.001 0.001 0.001 0 0 0 0 0 0 0 0 0 0 0 0 0 0.001 0.002 0.004 0.005 0.005 0.008 0.009 0.007 0 0 0 0 0 0 0 0 0 0 0 0 0 0 0 0 0 0 0 0 0 0 0 0 0 0 0 0 0 0 0 0 0 0 0 0 0 0 0 0 0 0 0 0 0 0 0 0 0 0 0 0 0 0 0 0 0 0 0 0 0 0 0 0 0 0 0 0 0 0 0 0 0 0 0 0 0 0 0 0 0 0 0 0 0 0 0 0 0.001 0.001 0.001 0 0 0.001 0 0 0 0 0 0 0 0 0 0 0 0 0 0 0 0 0 0 0 0 0 0 0 0 0 0 0 0 0 0 0 0 0 0 0 0 0 0 0 0 0 0 0 0 0 0 0 0 0 0 0 0.001 0 0 0 0.028 0.011 0 0.001 
0.14 0.063 0 0 0 0.001 0.004 0.004 0 0.005 0.004 0.013 0.005 0.004 0.005 0.006 0.003 0.002 0.001 0.002 0.002 0.003 0.002 0.028 0.047 0.044 0.048 0.048 0.049 0.047 0.037 0.02 0.042 0.056 0.021 0.021 0.018 0.012 0.016 0.02 0.009 0.009 0.02 0.017 0.011 0.011 0.023 0.007 0.664 0.839 0.044 0.135 0.199 0.208 1 0.519 0 0 0.096 0.118 0.127 0.127 0.119 0.125 0.093 0.121 0.036 0.118 0.223 0.637 0.235 0.195 0.102 0.092 0.209 0.161 0.086 0.067 0.098 0.086 0.066 0.064 0.063 0.05 0.048 0.051 0.037 0.048 0.035 0.035 0.012 0.011 0.014 0.131 0.135 0.103 0.106 0.033 0.017 0.005 0.003 0.001 0.019 0.02 0.018 0.009 0.018 0.019 0.047 0.048 0.048 0.012 0.003 0.051 0.065 0.146 0.151 0.141 0.145 0.139 0.104 0.101 0.104 0.078 0.066 0.071 0.047 0.093 0.089 0.104 0.101 0.097 0.089 0.065 0.042 0.015 0.025 0.051 0.02 0.007 0.012 0.011 0.014 0.009 0.016 0.015 0.007 0.009 0.016 0.036 0 0.007 0.01 0.016 0.005 0.005 0.019 0.039 0.043 0.047 0.066 0.045 0.018 0.005 0.07 0.012 0.011 0.015 0.024 0.002 0.001 0.018 0.012 0.014 0.015 0.022 0.01 0 0.003 0.003 0.004 0.003 0.004 0.004 0.003 0.001 0.004 0.009 0.012 0.011 0.003 0.001 0.002 0.001 0.001 0.002 0.002 0.005 0.009 0.039 0.027 0.02 0.021 0.027 0.023 0.026 0.046 0.099 0.077 0.091 0.056 0.072 0.088 0.04 0.011 0.015 0.045 0.019 0.019 0.019 0.019 0.016 0.016 0.008 0.008 0.01 0.01 0.014 0.047 0.019 0.025 0.016 0.015 0.012 0.013 0.007 0.008 0.019 0.01 0.092 0.093 0.095 0.097 0.119 0.085 0.132 0.094 0.075 0.1 0.096 0.06 0.084 0.082 0.04 0.054 0.058 0.026 0.023 0.019 0.028 0.037 0.053 0.041 0.017 0.014 0.018 0.01 0.012 0.01 0.002 0 0.095 0.107 0.133 0.072 0.068 0.11 0.143 0.077 0.07 0.072 0.065 0.058 0.037 0.048 0.041 0.017 0.027 0.032 0 0.008 0 0 0.001 0.001 0.001 0.001 0.001 0.002 0.002 0.004 0.002 0.013 0.016 0.019 0.04 0.061 0.065 0.115 0.036 0.049 0.042 0.027 0.011 0.004 0.002 0.002 0.033 0.027 0.019 0.02 0.02 0.022 0.015 0.01 0.011 0.015 0.015 0.014 0.006 0.012 0.007 0 0 0 0.048 0.147 0.147 0.147 0 0 0.004 0.007 0 0.008 0.009 0.01 0.004 0.006 0.008 0.007 0.004 0.006 0.004 0.004 0.005 0.005 0.004 0.014 0.025 0.024 0.025 0.025 0.028 0.022 0.02 0.015 0.023 0.027 0.016 0.018 0.012 0.018 0.018 0.022 0.019 0.019 0.02 0.014 0.008 0.011 0.016 0.012 0.007 0.006 0 0.001 0.001 0.005 0.009 0.004 0 0 0.017 0.021 0.034 0.043 0.042 0.042 0.03 0.051 0.016 0.02 0.019 0.015 0.035 0.032 0.023 0.024 0.049 0.044 0.024 0.023 0.027 0.02 0.016 0.029 0.025 0.012 0.023 0.024 0.019 0.027 0.02 0.018 0.007 0.006 0.009 0.046 0.054 0.037 0.034 0.017 0.007 0.003 0 0 0.005 0.002 0.001 0 0.004 0.006 0.022 0.025 0.025 0.005 0 0.023 0.027 0.063 0.061 0.063 0.064 0.063 0.051 0.071 0.068 0.046 0.049 0.054 0.038 0.06 0.048 0.048 0.05 0.042 0.036 0.026 0.018 0.007 0.012 0.026 0.013 0.004 0.007 0.005 0.007 0.006 0.007 0.008 0.007 0.007 0.01 0.015 0 0.003 0.004 0.007 0.003 0.001 0.007 0.021 0.023 0.022 0.026 0.026 0.009 0.003 0.036 0.011 0.018 0.02 0.015 0.02 0.009 0.013 0.004 0.006 0.006 0.012 0.006 0 0.009 0.011 0.029 0.07 0.318 0.164 0.039 0.055 0.037 0.028 0.019 0.017 0.006 0 0.001 0 0 0.003 0.004 0.007 0.011 0.024 0.019 0.017 0.014 0.02 0.02 0.022 0.04 0.084 0.056 0.07 0.053 0.055 0.048 0.027 0.008 0.009 0.027 0.015 0.014 0.012 0.013 0.011 0.007 0.01 0.009 0.007 0.008 0.013 0.04 0.017 0.028 0.018 0.012 0.007 0.013 0.01 0.01 0.013 0.008 0.091 0.085 0.066 0.067 0.07 0.047 0.067 0.052 0.044 0.061 0.061 0.048 0.073 0.057 0.045 0.065 0.081 0.04 0.015 0.013 0.016 0.025 0.017 0.015 0.007 0.008 0.01 0.007 0.005 0.005 0.002 0 0.036 0.041 0.06 0.03 0.029 0.05 0.064 0.029 0.034 0.036 0.031 0.029 0.017 0.021 0.018 0.01 0.016 0.02 0 0.005 0 0 0 0 0 0 0 0 0.002 0.007 0.003 0.004 0.006 0.009 0.018 0.026 0.03 0.042 0.016 0.02 0.016 0.009 0.001 0.001 0 0 0.022 0.014 0.011 0.018 0.012 0.014 0.01 0.006 0.005 0.009 0.008 0.01 0.004 0.006 0.006 0 0 0 0.025 0.065 0.065 0.065 0 0.055 0.001 0.008 0 0.002 0.002 0.003 0.002 0.001 0.001 0.002 0.001 0 0 0.001 0 0.001 0.001 0.001 0.003 0.003 0.003 0.003 0.004 0.003 0.003 0.002 0.005 0.003 0.004 0.006 0.004 0.005 0.008 0.012 0.009 0.005 0.007 0.008 0.002 0.004 0.005 0.003 0 0 0 0 0 0 0 0 0 0 0 0 0 0 0 0 0 0 0 0 0 0 0.001 0.001 0 0 0.001 0.001 0.001 0 0.002 0.002 0.001 0.003 0.003 0.002 0.003 0.003 0.002 0.003 0.001 0.001 0.001 0 0 0.001 0 0 0 0 0 0 0 0 0 0 0 0 0.001 0 0.002 0.003 0.003 0.002 0 0 0 0 0 0 0 0 0 0 0 0 0 0 0 0 0 0 0 0 0 0 0 0 0 0.003 0.001 0.001 0.001 0.001 0.001 0 0 0 0 0 0 0 0 0.001 0.001 0.001 0 0.001 0.001 0.001 0.001 0.001 0 0 0 0 0 0.002 0.01 0.01 0.006 0 0 0 0 0 0 0 0 0 0 0 0 0 0.001 0.001 0.008 0.007 0.013 0.019 0.016 0.016 0.004 0 0 0 0 0 0 0 0 0 0 0 0 0 0 0 0 0 0 0 0 0 0 0 0 0 0 0 0 0 0 0 0 0 0 0 0 0 0 0 0 0 0 0 0 0 0 0 0 0 0 0 0 0 0 0 0 0 0 0 0 0 0 0 0 0 0 0 0 0 0 0 0 0 0 0 0 0 0 0 0 0 0 0 0 0 0 0 0 0 0 0 0 0 0 0 0 0 0 0 0 0 0 0 0 0 0 0 0 0 0 0 0 0 0 0 0 0 0 0 0 0 0 0 0 0 0 0 0 0 0 0 0 0 0 0 0 0 0 0 0 0 0 0 0 0.003 0 0 0 0 0.013 0.003 0.006 0 0.004 0.004 0.003 0.003 0.004 0.003 0.004 0.003 0.002 0.001 0 0.001 0.001 0.001 0.003 0.002 0.003 0.003 0.003 0.004 0.002 0.003 0.001 0.004 0.003 0.004 0.01 0.009 0.012 0.011 0.023 0.011 0.011 0.012 0.025 0.012 0.007 0.015 0.009 0 0.001 0 0 0 0 0.001 0.001 0 0 0 0 0 0 0 0 0 0 0 0 0 0 0 0 0 0 0 0 0 0 0 0.001 0 0.003 0.002 0.002 0.002 0.002 0.002 0.003 0.003 0.003 0.001 0.001 0.001 0 0 0 0 0 0 0 0 0 0.002 0.002 0.001 0 0.001 0.002 0.003 0.003 0.003 0.001 0 0 0 0 0 0 0 0 0 0 0 0 0 0 0 0 0 0 0 0 0 0 0 0 0 0.003 0.002 0.002 0.002 0.001 0.001 0.002 0.002 0.002 0.002 0.001 0.002 0 0 0 0 0 0 0 0 0.001 0.001 0.001 0.001 0 0 0 0 0.003 0.004 0.005 0.008 0.001 0 0 0 0 0 0 0 0 0.003 0.003 0.001 0.001 0 0.002 0.011 0.008 0.015 0.017 0.025 0.019 0.004 0 0 0 0 0 0 0 0 0 0 0 0 0 0 0 0 0 0 0 0 0 0 0 0 0 0 0 0 0 0 0 0 0 0 0 0 0 0 0 0 0 0 0 0 0 0 0 0 0 0 0 0 0 0 0 0 0 0 0 0 0 0 0 0 0 0 0 0 0 0 0 0 0 0 0 0 0 0 0 0 0 0 0 0 0 0 0 0 0 0 0 0 0 0 0 0 0 0 0 0 0 0 0 0 0 0 0 0 0 0 0 0 0 0 0 0 0 0 0 0 0 0 0 0 0 0 0 0 0 0 0 0 0 0 0 0 0 0 0 0 0 0 0 0 0.003 0 0 0 0.048 0.025 0.003 0.003 
0.022 0.009 0.002 0.002 0 0.001 0 0 0 0 0.002 0.004 0 0 0.001 0.003 0 0 0 0 0 0 0 0.006 0.011 0.011 0.011 0.011 0.014 0.01 0.009 0.007 0.013 0.016 0.006 0.006 0.007 0.005 0.006 0.006 0.003 0.003 0.006 0.004 0.001 0.002 0.003 0.002 0.14 0.188 0.014 0.034 0.052 0.048 0.218 1 0 0 0.019 0.027 0.021 0.023 0.023 0.022 0.02 0.021 0.005 0.025 0.043 0.139 0.05 0.036 0.019 0.018 0.039 0.032 0.018 0.01 0.018 0.016 0.014 0.016 0.015 0.009 0.011 0.013 0.011 0.012 0.01 0.009 0.003 0.003 0.002 0.025 0.024 0.015 0.023 0.009 0.004 0.002 0.001 0 0.002 0.001 0.001 0 0.004 0.003 0.01 0.011 0.011 0.005 0.002 0.011 0.013 0.024 0.025 0.024 0.024 0.022 0.016 0.016 0.014 0.007 0.01 0.009 0.004 0.012 0.014 0.016 0.013 0.015 0.015 0.009 0.002 0.003 0.004 0.011 0.005 0.006 0.006 0.006 0.005 0.002 0.002 0.001 0.001 0.001 0.003 0.009 0 0.003 0.003 0.002 0.003 0.002 0.003 0.01 0.011 0.01 0.012 0.011 0.009 0.002 0.01 0 0.005 0.006 0.005 0 0 0.004 0.001 0.003 0.002 0.004 0.003 0 0 0 0 0 0 0 0 0 0.001 0.001 0.004 0.004 0.001 0 0 0 0 0 0 0.001 0.001 0.003 0.002 0.001 0.001 0.001 0.001 0.004 0.007 0.017 0.012 0.014 0.009 0.013 0.012 0.006 0.003 0.003 0.005 0 0 0 0 0 0 0.002 0 0.001 0.002 0.003 0.005 0.004 0.005 0.004 0.002 0.001 0.002 0.001 0.001 0.001 0.001 0.016 0.016 0.016 0.017 0.018 0.012 0.019 0.016 0.015 0.016 0.018 0.013 0.017 0.011 0.008 0.011 0.01 0.006 0.002 0.001 0.004 0.005 0.004 0.003 0.002 0.002 0.003 0.002 0.002 0.002 0.001 0 0.012 0.015 0.023 0.01 0.014 0.021 0.022 0.011 0.006 0.005 0.007 0.009 0.004 0.003 0 0.001 0.003 0.002 0 0 0 0 0 0 0 0 0 0 0 0.001 0.002 0.001 0.003 0.007 0.01 0.013 0.015 0.024 0.01 0.011 0.011 0.006 0.001 0.001 0 0 0.002 0.001 0 0.001 0.001 0.001 0.001 0 0 0.001 0 0 0 0 0 0 0 0 0.011 0.024 0.024 0.024 0 0 0 0.006 0 0.005 0.001 0 0.001 0.003 0.001 0.001 0.001 0 0 0 0 0 0 0.004 0.004 0.004 0.004 0.004 0.004 0.003 0.004 0.004 0.004 0.004 0.003 0.008 0.005 0.002 0.003 0.008 0.005 0.004 0.006 0.007 0.005 0.005 0.006 0.004 0 0 0 0 0 0.001 0 0 0 0 0.005 0.005 0.008 0.008 0.007 0.008 0.004 0.009 0.004 0.005 0.002 0.001 0.001 0.004 0.001 0.002 0.005 0.004 0.002 0.002 0.003 0.001 0.001 0.003 0.004 0.002 0.003 0.003 0.002 0.004 0.003 0.003 0.002 0.002 0.002 0.006 0.009 0.006 0.005 0.004 0.004 0.002 0 0 0.001 0.002 0.002 0.002 0.002 0.002 0.004 0.004 0.004 0.002 0 0.004 0.004 0.009 0.007 0.007 0.009 0.009 0.006 0.01 0.009 0.004 0.006 0.005 0.005 0.006 0.005 0.006 0.008 0.007 0.005 0.004 0.003 0.001 0.003 0.004 0.001 0 0.002 0.002 0.001 0.001 0.002 0.002 0.002 0.001 0.001 0.002 0 0.001 0.001 0.003 0 0 0.002 0.001 0.004 0.004 0.006 0.005 0.003 0 0.006 0.002 0.002 0.004 0.004 0.009 0.005 0.001 0 0.001 0.001 0.004 0.001 0 0.003 0.003 0.006 0.016 0.067 0.04 0.012 0.014 0.012 0.01 0.008 0.007 0.002 0 0 0 0 0.002 0.002 0.002 0.002 0.006 0.004 0.005 0.002 0.004 0.004 0.005 0.009 0.013 0.01 0.012 0.008 0.01 0.007 0.006 0.002 0.003 0.006 0.002 0.002 0.002 0.002 0.003 0.002 0.001 0.001 0.002 0.001 0 0.009 0.005 0.005 0.003 0 0 0 0 0 0.002 0.001 0.014 0.014 0.009 0.006 0.009 0.008 0.009 0.006 0.008 0.01 0.009 0.005 0.013 0.01 0.005 0.007 0.012 0.003 0.003 0.001 0 0 0.004 0.003 0.003 0.003 0.003 0.003 0.003 0.002 0.001 0 0.006 0.007 0.009 0.007 0.004 0.008 0.009 0.008 0.009 0.009 0.007 0.007 0.006 0.006 0.003 0.001 0.003 0.006 0 0 0 0 0 0 0 0 0 0 0 0 0 0.001 0.001 0.001 0.003 0.003 0.004 0.006 0.004 0.004 0.003 0.002 0 0 0 0 0.005 0.004 0.005 0.002 0.002 0.003 0.001 0.001 0.001 0.001 0.001 0.002 0.001 0.001 0.001 0 0 0 0.004 0.009 0.009 0.009 0 0.014 0 0 0 0 0 0 0 0 0 0 0 0 0 0 0 0 0 0 0.001 0.001 0.001 0.001 0.001 0 0.001 0.001 0.001 0.001 0.001 0.002 0.003 0.003 0.002 0.004 0.003 0.004 0.005 0.004 0.003 0.004 0.004 0.002 0.001 0.001 0 0.001 0.001 0.001 0.001 0.001 0 0 0.001 0.001 0.001 0.001 0.001 0.001 0.001 0.001 0.001 0.001 0.001 0.001 0.001 0.001 0.001 0.001 0.001 0.001 0.001 0.001 0.001 0.001 0.001 0.001 0.001 0 0.001 0.001 0.001 0.001 0.001 0.001 0.001 0.001 0 0.001 0.001 0.001 0 0.001 0.001 0.001 0 0 0 0 0 0 0 0.001 0.001 0.001 0.001 0 0 0.001 0.001 0.002 0.001 0.002 0.002 0.002 0.001 0.001 0.002 0.001 0.002 0.002 0.001 0.002 0.001 0.001 0.001 0.001 0.001 0 0 0 0.001 0.001 0.001 0.001 0.001 0.001 0.001 0.001 0.001 0.001 0 0 0.001 0 0 0 0 0 0 0 0 0.001 0.001 0.001 0.001 0.001 0 0 0.002 0.004 0.003 0.004 0.003 0 0 0 0 0 0 0 0 0 0 0 0 0 0 0.001 0.002 0.002 0.002 0.005 0.005 0.005 0.001 0 0 0 0 0 0 0 0 0.001 0.001 0.001 0.001 0.001 0.001 0.001 0.001 0.002 0.001 0.001 0.002 0 0.002 0 0 0 0 0 0 0 0 0 0 0 0 0 0 0 0.002 0.002 0.002 0.001 0 0 0 0 0 0.001 0.001 0.002 0.002 0.002 0.002 0.002 0.001 0.002 0.002 0.002 0.002 0.003 0.003 0.002 0.001 0 0.003 0.002 0 0 0 0 0 0 0 0 0 0 0 0 0 0 0 0.001 0.001 0.001 0.001 0 0.001 0.002 0.002 0.001 0.001 0 0 0 0.001 0.001 0.001 0.001 0.001 0 0 0 0 0 0 0 0 0 0 0 0 0 0.001 0.001 0.001 0.001 0.001 0 0.001 0.001 0.001 0.001 0.001 0 0 0 0 0.001 0 0 0.001 0.001 0 0 0 0 0 0 0 0 0 0 0 0 0 0.001 0.002 0.002 0.002 0 0.001 0.001 0.003 0 0.001 0 0.001 0.001 0 0 0 0 0 0 0 0 0 0 0 0.002 0.002 0.002 0.002 0 0.002 0.001 0.002 0.002 0.003 0.004 0.005 0.004 0.003 0.005 0.008 0.005 0.005 0.006 0.008 0.007 0.006 0.004 0.003 0 0 0 0 0 0 0 0 0 0 0 0 0.001 0.002 0.002 0.002 0.002 0.001 0 0 0.001 0 0 0.001 0.001 0.001 0.002 0.002 0.001 0.002 0.001 0.001 0 0.002 0.002 0.002 0.001 0.002 0.001 0.002 0.001 0.001 0.001 0 0 0.002 0.002 0.002 0.001 0 0 0 0 0 0 0 0 0 0.001 0 0.002 0.002 0.002 0 0 0.002 0.002 0.002 0.002 0.002 0.002 0.002 0.001 0.002 0.001 0.001 0.002 0.002 0.001 0.001 0 0.002 0.001 0.001 0.002 0.001 0 0 0.001 0.002 0 0 0 0 0 0 0 0 0 0 0 0 0 0 0 0 0 0 0.001 0.001 0.001 0.001 0.002 0.001 0 0 0.001 0.002 0.003 0.003 0.003 0 0 0 0.001 0.001 0.001 0.001 0 0 0 0 0 0 0 0 0.007 0.005 0.008 0.008 0.009 0.008 0.002 0 0 0 0 0 0 0 0.001 0 0.001 0 0.001 0.001 0.001 0.001 0.001 0.001 0.002 0.002 0.002 0.002 0.002 0.001 0 0 0.002 0.001 0.001 0.001 0.001 0.001 0.001 0.001 0 0 0.001 0.001 0.001 0.001 0.001 0 0 0 0 0 0 0.001 0.001 0.001 0.001 0.001 0.001 0.001 0 0.002 0.001 0.001 0.001 0.001 0.001 0.001 0 0 0 0.001 0.001 0 0 0.001 0.001 0.001 0.001 0 0 0 0 0 0 0 0 0.002 0.002 0.002 0.001 0.001 0.002 0.002 0.001 0.001 0.001 0.001 0.001 0.001 0.001 0.001 0.001 0.001 0.001 0 0.001 0 0 0 0 0 0 0 0 0 0.001 0 0.001 0.001 0.001 0.001 0.001 0 0.002 0 0 0 0 0 0 0 0 0.001 0.001 0.001 0.001 0.001 0.001 0.001 0.001 0.001 0.001 0 0.001 0.001 0.001 0.001 0 0 0 0.002 0.002 0.002 0.002 0.011 0.004 0.001 0.002 
0 0 0 0 0 0 0 0 0 0 0 0 0 0 0 0 0 0 0 0 0 0 0 0 0 0 0 0 0 0 0 0 0 0 0 0 0 0 0 0 0 0 0 0 0 0 0 0 0 0 0 0 0 0 0 0 1 0.448 0 0 0 0 0 0 0 0 0 0 0 0 0 0 0 0 0 0 0 0 0 0 0 0 0 0 0 0 0 0 0 0 0 0 0 0 0 0 0 0 0 0 0 0 0 0 0 0 0 0 0 0 0 0 0 0 0 0 0 0 0 0 0 0 0 0 0 0 0 0 0 0 0 0 0 0 0 0 0 0 0 0 0 0 0 0 0 0 0 0 0 0 0 0 0 0 0 0 0 0 0 0 0 0 0 0 0 0 0 0 0 0 0 0 0 0 0 0 0 0 0 0 0 0 0 0 0 0 0 0 0 0 0 0 0 0 0 0 0 0 0 0 0 0 0 0 0 0 0 0 0 0 0 0 0 0 0 0 0 0 0 0 0 0 0 0 0 0 0 0 0 0 0 0 0 0 0 0 0 0 0 0 0 0 0 0 0 0 0 0 0 0 0 0 0 0 0 0 0 0 0 0 0 0 0 0 0 0 0 0 0 0 0 0 0 0 0 0 0 0 0 0 0 0 0 0 0 0 0 0 0 0 0 0 0 0 0 0 0 0 0 0 0 0 0 0 0 0 0 0 0 0 0 0 0 0 0 0 0 0 0 0 0 0 0 0 0 0 0 0 0 0 0 0 0 0 0 0 0 0 0 0 0 0 0 0 0 0 0 0 0 0 0 0 0 0 0 0 0 0 0 0 0 0 0 0 0 0 0 0 0 0 0 0 0 0 0 0 0 0 0 0 0 0 0 0 0 0 0 0 0 0 0 0 0 0 0 0 0 0 0 0 0 0 0 0 0 0 0 0 0 0 0 0 0 0 0 0 0 0 0 0 0 0 0 0 0 0 0 0 0 0 0 0 0 0 0 0 0 0 0 0 0 0 0 0 0 0 0 0 0 0 0 0 0 0 0 0 0 0 0 0 0 0 0 0 0 0 0 0 0 0 0 0 0 0 0 0 0 0 0 0 0 0 0 0 0 0 0 0 0 0 0 0 0 0 0 0 0 0 0 0 0 0 0 0 0 0 0 0 0 0 0 0 0 0 0 0 0 0 0 0 0 0 0 0 0 0 0 0 0 0 0 0 0 0 0 0 0 0 0 0 0 0 0 0 0 0 0 0 0 0 0 0 0 0 0 0 0 0 0 0 0 0 0 0 0 0 0 0 0 0 0 0 0 0 0 0 0 0 0 0 0 0 0 0 0 0 0 0 0 0 0 0 0 0 0 0 0 0 0 0 0 0 0 0 0 0 0 0 0 0 0 0 0 0 0 0 0 0 0 0 0 0 0 0 0 0 0 0 0 0 0 0 0 0 0 0 0 0 0 0 0 0 0 0 0 0 0 0 0 0 0 0 0 0 0 0 0 0 0 0 0 0 0 0 0 0 0 0 0 0 0 0 0 0 0 0 0 0 0 0 0 0 0 0 0 0 0 0 0 0 0 0 0 0 0 0 0 0 0 0 0 0 0 0 0 0 0 0 0 0 0 0 0 0 0 0 0 0 0 0 0 0 0 0 0 0 0 0 0 0 0 0 0 0 0 0 0 0 0 0 0 0 0 0 0 0 0 0 0 0 0 0 0 0 0 0 0 0 0 0 0 0 0 0 0 0 0 0 0 0 0 0 0 0 0 0 0 0 0 0 0 0 0 0 0 0 0 0 0 0 0 0 0 0 0 0 0 0 0 0 0 0 0 0 0 0 0 0 0 0 0 0 0 0 0 0 0 0 0 0 0 0 0 0 0 0 0 0 0 0 0 0 0 0 0 0 0 0 0 0 0 0 0 0 0 0 0 0 0 0 0 0 0 0 0 0 0 0 0 0 0 0 0 0 0 0 0 0 0 0 0 0 0 0 0 0 0 0 0 0 0 0 0 0 0 0 0 0 0 0 0 0 0 0 0 0 0 0 0 0 0 0 0 0 0 0 0 0 0 0 0 0 0 0 0 0 0 0 0 0 0 0 0 0 0 0 0 0 0 0 0 0 0 0 0 0 0 0 0 0 0 0 0 0 0 0 0 0 0 0 0 0 0 0 0 0 0 0 0 0 0 0 0 0 0 0 0 0 0 0 0 0 0 0 0 0 0 0 0 0 0 0 0 0 0 0 0 0 0 0 0 0 0 0 0 0 0 0 0 0 0 0 0 0 0 0 0 0 0 0 0 0 0 0 0 0 0 0 0 0 0 0 0 0 0 0 0 0 0 0 0 0 0 0 0 0 0 0 0 0 0 0 0 0 0 0 0 0 0 0 0 0 0 0 0 0 0 0 0 0 0 0 0 0 0 0 0 0 0 0 0 0 0 0 0 0 0 0 0 0 0 0 0 0 0 0 0 0 0 0 0 0 0 0 0 0 0 0 0 0 0 0 0 0 0 0 0 0 0 0 0 0 0 0 0 0 0 0 0 0 0 0 0 0 0 0 0 0 0 0 0 0 0 0 0 0 0 0 0 0 0 0 0 0 0 0 0 0 0 0 0 0 0 0 0 0 0 0 0 0 0 0 0 0 0 0 0 0 0 0 0 0 0 0 0 0 0 0 0 0 0 0 0 0 0 0 0 0 0 0 0 0 0 0 0 0 0 0 0 0 0 0 0 0 0 0 0 0 0 0 0 0 0 0 0 0 0 0 0 0 0 0 0 0 0 0 0 0 0 0 0 0 0 0 0 0 0 0 0 0 0 0 0 0 0 0 0 0 0 0 0 0 0 0 0 0 0 0 0 0 0 0 0 0 0 0 0 0 0 0 0 0 0 0 0 0 0 0 0 0 0 0 0 0 0 0 0 0 0 0 0 0 0 0 0 0 0 0 0 0 0 0 0 0 0 0 0 0 0 0 0 0 0 0 0 0 0 0 0 0 0 0 0 0 0 0 0 0 0 0 0 0 0 0 0 0 0 0 0 0 0 0 0 0 0 0 0 0 
0 0 0 0 0 0 0 0 0 0 0 0 0 0 0 0 0 0 0 0 0 0 0 0 0 0 0 0 0 0 0 0 0 0 0 0 0 0 0 0 0 0 0 0 0 0 0 0 0 0 0 0 0 0 0 0 0.309 1 0 0 0 0 0 0 0 0 0 0 0 0 0 0 0 0 0 0 0 0 0 0 0 0 0 0 0 0 0 0 0 0 0 0 0 0 0 0 0 0 0 0 0 0 0 0 0 0 0 0 0 0 0 0 0 0 0 0 0 0 0 0 0 0 0 0 0 0 0 0 0 0 0 0 0 0 0 0 0 0 0 0 0 0 0 0 0 0 0 0 0 0 0 0 0 0 0 0 0 0 0 0 0 0 0 0 0 0 0 0 0 0 0 0 0 0 0 0 0 0 0 0 0 0 0 0 0 0 0 0 0 0 0 0 0 0 0 0 0 0 0 0 0 0 0 0 0 0 0 0 0 0 0 0 0 0 0 0 0 0 0 0 0 0 0 0 0 0 0 0 0 0 0 0 0 0 0 0 0 0 0 0 0 0 0 0 0 0 0 0 0 0 0 0 0 0 0 0 0 0 0 0 0 0 0 0 0 0 0 0 0 0 0 0 0 0 0 0 0 0 0 0 0 0 0 0 0 0 0 0 0 0 0 0 0 0 0 0 0 0 0 0 0 0 0 0 0 0 0 0 0 0 0 0 0 0 0 0 0 0 0 0 0 0 0 0 0 0 0 0 0 0 0 0 0 0 0 0 0 0 0 0 0 0 0 0 0 0 0 0 0 0 0 0 0 0 0 0 0 0 0 0 0 0 0 0 0 0 0 0 0 0 0 0 0 0 0 0 0 0 0 0 0 0 0 0 0 0 0 0 0 0 0 0 0 0 0 0 0 0 0 0 0 0 0 0 0 0 0 0 0 0 0 0 0 0 0 0 0 0 0 0 0 0 0 0 0 0 0 0 0 0 0 0 0 0 0 0 0 0 0 0 0 0 0 0 0 0 0 0 0 0 0 0 0 0 0 0 0 0 0 0 0 0 0 0 0 0 0 0 0 0 0 0 0 0 0 0 0 0 0 0 0 0 0 0 0 0 0 0 0 0 0 0 0 0 0 0 0 0 0 0 0 0 0 0 0 0 0 0 0 0 0 0 0 0 0 0 0 0 0 0 0 0 0 0 0 0 0 0 0 0 0 0 0 0 0 0 0 0 0 0 0 0 0 0 0 0 0 0 0 0 0 0 0 0 0 0 0 0 0 0 0 0 0 0 0 0 0 0 0 0 0 0 0 0 0 0 0 0 0 0 0 0 0 0 0 0 0 0 0 0 0 0 0 0 0 0 0 0 0 0 0 0 0 0 0 0 0 0 0 0 0 0 0 0 0 0 0 0 0 0 0 0 0 0 0 0 0 0 0 0 0 0 0 0 0 0 0 0 0 0 0 0 0 0 0 0 0 0 0 0 0 0 0 0 0 0 0 0 0 0 0 0 0 0 0 0 0 0 0 0 0 0 0 0 0 0 0 0 0 0 0 0 0 0 0 0 0 0 0 0 0 0 0 0 0 0 0 0 0 0 0 0 0 0 0 0 0 0 0 0 0 0 0 0 0 0 0 0 0 0 0 0 0 0 0 0 0 0 0 0 0 0 0 0 0 0 0 0 0 0 0 0 0 0 0 0 0 0 0 0 0 0 0 0 0 0 0 0 0 0 0 0 0 0 0 0 0 0 0 0 0 0 0 0 0 0 0 0 0 0 0 0 0 0 0 0 0 0 0 0 0 0 0 0 0 0 0 0 0 0 0 0 0 0 0 0 0 0 0 0 0 0 0 0 0 0 0 0 0 0 0 0 0 0 0 0 0 0 0 0 0 0 0 0 0 0 0 0 0 0 0 0 0 0 0 0 0 0 0 0 0 0 0 0 0 0 0 0 0 0 0 0 0 0 0 0 0 0 0 0 0 0 0 0 0 0 0 0 0 0 0 0 0 0 0 0 0 0 0 0 0 0 0 0 0 0 0 0 0 0 0 0 0 0 0 0 0 0 0 0 0 0 0 0 0 0 0 0 0 0 0 0 0 0 0 0 0 0 0 0 0 0 0 0 0 0 0 0 0 0 0 0 0 0 0 0 0 0 0 0 0 0 0 0 0 0 0 0 0 0 0 0 0 0 0 0 0 0 0 0 0 0 0 0 0 0 0 0 0 0 0 0 0 0 0 0 0 0 0 0 0 0 0 0 0 0 0 0 0 0 0 0 0 0 0 0 0 0 0 0 0 0 0 0 0 0 0 0 0 0 0 0 0 0 0 0 0 0 0 0 0 0 0 0 0 0 0 0 0 0 0 0 0 0 0 0 0 0 0 0 0 0 0 0 0 0 0 0 0 0 0 0 0 0 0 0 0 0 0 0 0 0 0 0 0 0 0 0 0 0 0 0 0 0 0 0 0 0 0 0 0 0 0 0 0 0 0 0 0 0 0 0 0 0 0 0 0 0 0 0 0 0 0 0 0 0 0 0 0 0 0 0 0 0 0 0 0 0 0 0 0 0 0 0 0 0 0 0 0 0 0 0 0 0 0 0 0 0 0 0 0 0 0 0 0 0 0 0 0 0 0 0 0 0 0 0 0 0 0 0 0 0 0 0 0 0 0 0 0 0 0 0 0 0 0 0 0 0 0 0 0 0 0 0 0 0 0 0 0 0 0 0 0 0 0 0 0 0 0 0 0 0 0 0 0 0 0 0 0 0 0 0 0 0 0 0 0 0 0 0 0 0 0 0 0 0 0 0 0 0 0 0 0 0 0 0 0 0 0 0 0 0 0 0 0 0 0 0 0 0 0 0 0 0 0 0 0 0 0 0 0 0 0 0 0 0 0 0 0 0 0 0 0 0 0 0 0 0 0 0 0 0 0 0 0 0 0 0 0 0 0 0 0 0 0 0 0 0 0 0 0 0 0 0 0 0 0 0 0 0 0 0 0 0 0 0 0 0 0 0 0 0 0 0 0 0 0 0 0 0 0 0 0 0 0 0 0 0 
0.237 0.126 0.002 0.003 0 0.002 0.005 0.004 0 0.006 0.01 0.019 0.007 0.003 0.006 0.011 0.005 0.001 0 0.002 0.001 0.001 0 0.031 0.053 0.051 0.055 0.055 0.06 0.054 0.058 0.029 0.055 0.071 0.032 0.029 0.031 0.025 0.029 0.022 0.016 0.022 0.041 0.026 0.015 0.022 0.047 0.024 0.024 0.032 0.002 0.004 0.01 0.028 0.042 0.024 0 0 1 0.646 0.38 0.315 0.281 0.306 0.285 0.285 0.078 0.548 0.179 0.086 0.132 0.155 0.092 0.091 0.206 0.177 0.095 0.061 0.108 0.081 0.076 0.075 0.076 0.047 0.059 0.065 0.045 0.06 0.046 0.04 0.019 0.019 0.025 0.219 0.246 0.173 0.158 0.061 0.042 0.022 0.01 0.004 0.017 0.011 0.007 0.006 0.017 0.022 0.051 0.055 0.055 0.014 0.01 0.099 0.128 0.26 0.241 0.25 0.259 0.25 0.21 0.183 0.179 0.15 0.137 0.148 0.104 0.164 0.16 0.179 0.172 0.165 0.161 0.126 0.066 0.018 0.033 0.057 0.022 0.016 0.018 0.012 0.013 0.015 0.023 0.023 0.012 0.014 0.029 0.065 0 0.017 0.022 0.032 0.012 0.014 0.03 0.046 0.061 0.069 0.115 0.091 0.035 0.009 0.122 0.025 0.03 0.031 0.042 0 0 0.035 0.015 0.027 0.026 0.035 0.018 0 0 0.001 0 0.001 0.005 0.004 0.004 0.006 0.006 0.007 0.01 0.007 0.002 0 0 0 0 0 0 0.01 0.024 0.072 0.051 0.04 0.035 0.044 0.046 0.055 0.096 0.176 0.157 0.192 0.118 0.149 0.162 0.083 0.027 0.025 0.094 0.041 0.035 0.037 0.03 0.031 0.029 0.019 0.019 0.022 0.022 0.031 0.092 0.044 0.058 0.043 0.035 0.025 0.039 0.027 0.026 0.038 0.019 0.167 0.167 0.159 0.167 0.208 0.155 0.218 0.174 0.151 0.183 0.177 0.132 0.161 0.138 0.09 0.089 0.103 0.054 0.036 0.026 0.05 0.075 0.09 0.068 0.036 0.032 0.035 0.023 0.03 0.026 0.012 0 0.162 0.185 0.242 0.128 0.115 0.205 0.253 0.142 0.116 0.122 0.124 0.102 0.059 0.067 0.056 0.026 0.049 0.052 0 0.014 0.002 0.002 0 0 0 0 0 0.001 0.003 0.009 0.009 0.035 0.045 0.062 0.09 0.126 0.125 0.217 0.09 0.129 0.111 0.087 0.031 0.017 0.008 0.005 0.053 0.04 0.034 0.043 0.033 0.035 0.023 0.021 0.024 0.03 0.025 0.028 0.022 0.029 0.016 0 0 0 0.055 0.261 0.261 0.261 0 0 0.004 0.005 0 0.006 0.003 0.007 0.005 0.005 0.004 0.005 0.005 0.003 0.003 0.001 0.003 0.002 0.002 0.009 0.025 0.025 0.025 0.025 0.029 0.027 0.026 0.025 0.027 0.034 0.02 0.024 0.018 0.014 0.019 0.017 0.011 0.014 0.029 0.011 0.007 0.013 0.031 0.018 0.007 0.01 0.001 0.001 0.004 0.009 0.011 0.006 0 0 0.04 0.048 0.077 0.089 0.081 0.088 0.071 0.102 0.023 0.04 0.033 0.02 0.056 0.055 0.037 0.037 0.088 0.065 0.049 0.034 0.053 0.041 0.036 0.038 0.04 0.027 0.027 0.031 0.022 0.028 0.021 0.023 0.008 0.008 0.012 0.1 0.122 0.088 0.065 0.028 0.009 0.005 0.001 0 0.008 0.009 0.008 0.004 0.007 0.01 0.025 0.025 0.025 0.006 0.004 0.052 0.06 0.127 0.121 0.125 0.126 0.122 0.1 0.129 0.121 0.071 0.08 0.1 0.065 0.102 0.094 0.094 0.088 0.081 0.077 0.062 0.036 0.008 0.022 0.027 0.012 0.007 0.013 0.008 0.009 0.006 0.014 0.015 0.007 0.007 0.016 0.034 0 0.011 0.011 0.015 0.007 0.007 0.016 0.033 0.035 0.038 0.057 0.057 0.028 0.006 0.059 0.013 0.03 0.031 0.03 0.001 0 0.024 0.017 0.021 0.02 0.02 0.01 0 0.002 0.003 0.003 0.002 0.011 0.007 0.006 0.006 0.008 0.008 0.01 0.009 0.002 0 0 0 0 0 0.001 0.011 0.024 0.052 0.04 0.033 0.03 0.035 0.045 0.051 0.088 0.163 0.123 0.135 0.11 0.111 0.095 0.072 0.027 0.025 0.067 0.029 0.026 0.028 0.024 0.02 0.017 0.018 0.019 0.019 0.012 0.028 0.087 0.042 0.053 0.033 0.021 0.014 0.023 0.014 0.013 0.023 0.011 0.182 0.175 0.126 0.108 0.131 0.103 0.124 0.095 0.097 0.133 0.115 0.095 0.138 0.109 0.07 0.097 0.142 0.074 0.031 0.024 0.034 0.053 0.053 0.039 0.031 0.028 0.032 0.024 0.024 0.022 0.005 0 0.086 0.091 0.116 0.054 0.056 0.097 0.121 0.062 0.06 0.06 0.071 0.044 0.036 0.049 0.041 0.022 0.029 0.039 0 0.016 0.001 0.001 0 0 0 0 0 0 0.001 0.008 0.005 0.01 0.01 0.01 0.027 0.042 0.051 0.076 0.016 0.033 0.029 0.02 0.007 0.005 0.002 0 0.04 0.032 0.031 0.028 0.027 0.027 0.018 0.014 0.011 0.021 0.019 0.02 0.013 0.017 0.011 0 0 0 0.025 0.127 0.127 0.127 0 0.066 0.001 0.006 0 0.004 0.001 0 0.001 0.002 0.002 0.002 0.001 0 0 0.001 0 0 0.001 0 0.002 0.002 0.002 0.002 0.003 0.003 0.002 0.001 0.003 0.004 0.002 0.005 0.006 0.004 0.004 0.007 0.005 0.003 0.004 0.004 0.001 0.001 0.004 0.004 0.001 0.002 0.001 0.001 0.002 0.001 0.002 0.002 0 0 0 0.001 0.003 0.003 0.003 0.003 0.003 0.003 0.001 0.001 0.001 0.001 0.001 0.002 0.002 0 0.002 0.002 0.002 0.002 0.001 0 0.002 0.003 0.001 0 0.002 0.002 0.001 0.002 0.001 0.002 0 0 0 0.003 0.003 0.002 0.003 0.001 0 0 0 0 0 0 0 0 0 0 0.002 0.002 0.002 0 0 0.002 0.002 0.003 0.003 0.002 0.003 0.003 0.001 0.001 0.003 0.001 0.001 0.002 0.001 0.003 0.003 0.003 0.002 0.003 0.003 0.002 0.002 0 0.001 0.002 0 0 0 0 0 0 0 0 0 0 0 0 0 0 0 0 0 0 0 0 0 0 0.001 0.001 0.001 0 0.003 0.001 0.001 0.003 0.004 0 0 0.001 0 0.001 0.001 0.001 0 0 0 0 0.001 0.001 0.003 0.006 0.019 0.017 0.022 0.019 0.019 0.017 0.002 0 0 0 0 0 0 0 0.001 0.001 0.001 0.001 0.001 0.001 0.001 0.001 0.001 0.002 0.001 0.001 0.001 0.001 0.002 0 0 0 0 0 0 0 0 0 0 0 0 0 0 0 0.001 0.001 0.001 0.001 0.001 0 0.001 0.001 0.001 0.001 0 0.003 0.003 0.001 0.003 0.003 0.003 0.003 0.002 0.001 0.003 0.001 0.002 0.002 0.002 0.001 0.002 0.003 0.002 0 0 0 0 0.002 0.002 0.001 0.001 0.001 0.001 0 0 0 0 0.002 0.003 0.002 0 0.001 0.003 0.003 0.001 0.001 0.001 0.001 0 0 0.001 0 0.001 0.001 0.001 0 0.001 0 0 0 0 0 0 0 0 0 0.001 0 0 0 0 0 0 0.002 0.003 0 0 0 0 0 0 0 0 0.001 0 0.001 0.001 0 0 0 0 0 0 0 0 0 0 0 0 0 0 0.002 0.003 0.003 0.003 0 0.03 0 0.003 0 0.003 0.002 0 0.001 0.001 0.001 0 0.001 0.001 0 0.001 0.001 0.001 0.001 0.001 0.003 0.002 0.003 0.003 0.003 0.002 0.003 0.003 0.003 0.003 0.003 0.004 0.003 0.004 0.006 0.011 0.005 0.005 0.004 0.008 0.006 0.005 0.001 0.002 0 0 0 0 0 0 0 0 0 0 0.001 0.001 0.001 0.003 0.003 0.003 0.002 0.003 0 0.001 0.001 0 0.003 0.003 0.001 0 0.003 0.003 0.001 0.002 0.003 0.003 0.001 0.003 0.003 0.002 0.003 0.003 0.003 0.003 0.002 0.002 0.001 0.001 0.001 0.004 0.003 0.003 0.002 0 0 0 0 0 0 0 0 0 0 0 0.002 0.003 0.003 0 0 0.001 0.001 0.003 0.003 0.003 0.003 0.003 0.002 0.003 0.002 0.001 0.002 0.002 0.001 0.001 0 0.001 0.002 0.002 0.003 0.001 0.001 0.002 0.003 0.002 0.001 0 0.001 0.001 0.001 0 0 0 0 0 0.001 0.002 0 0.001 0.002 0.002 0.001 0.001 0.002 0.001 0.001 0.002 0 0 0 0 0.002 0 0.004 0.004 0.001 0 0 0 0 0.001 0.001 0 0 0 0.001 0.001 0 0 0.002 0.002 0.01 0.008 0.013 0.013 0.013 0.013 0.004 0 0 0 0 0 0.001 0 0 0.001 0 0 0 0 0 0 0 0.002 0.002 0.003 0.001 0.002 0.002 0.001 0.001 0.002 0.003 0.002 0.002 0.002 0.002 0.001 0.001 0.002 0.002 0.001 0.001 0 0.001 0.001 0.001 0.001 0 0 0 0 0 0 0 0.002 0.002 0.002 0.001 0.002 0.001 0.002 0.001 0.001 0.002 0.001 0 0.001 0.001 0.001 0 0.001 0 0 0 0.001 0.001 0.002 0.002 0.002 0.002 0.002 0.001 0.001 0.001 0 0 0.001 0.002 0.003 0.002 0.002 0.003 0.003 0.001 0.001 0.001 0 0.001 0.001 0.001 0 0.001 0.001 0 0 0.001 0 0 0 0 0 0 0 0 0 0.002 0.001 0.002 0.001 0.001 0.002 0.002 0.002 0.003 0.003 0.003 0.003 0.002 0.001 0 0 0 0 0 0 0 0 0 0 0 0 0 0 0.001 0 0 0 0 0 0 0.003 0.003 0.003 0.003 0.055 0.025 0.002 0.003 
0.384 0.185 0.001 0 0 0.002 0.01 0.007 0 0.013 0.012 0.029 0.012 0.005 0.005 0.011 0.01 0.005 0.003 0.003 0.003 0.002 0.002 0.051 0.093 0.09 0.097 0.097 0.094 0.088 0.089 0.053 0.085 0.104 0.046 0.047 0.038 0.032 0.031 0.036 0.019 0.029 0.043 0.035 0.02 0.022 0.048 0.029 0.056 0.069 0.001 0.004 0.008 0.047 0.078 0.043 0 0 0.765 1 0.615 0.493 0.422 0.477 0.428 0.444 0.125 0.828 0.319 0.144 0.231 0.285 0.148 0.132 0.33 0.278 0.146 0.097 0.165 0.151 0.119 0.113 0.121 0.072 0.071 0.1 0.069 0.101 0.078 0.079 0.043 0.038 0.043 0.349 0.393 0.261 0.27 0.109 0.061 0.028 0.007 0.004 0.042 0.039 0.03 0.02 0.039 0.05 0.092 0.097 0.097 0.035 0.011 0.153 0.196 0.407 0.392 0.39 0.406 0.396 0.298 0.279 0.271 0.206 0.176 0.201 0.12 0.22 0.225 0.286 0.267 0.27 0.23 0.146 0.076 0.032 0.064 0.097 0.037 0.028 0.039 0.031 0.031 0.043 0.055 0.051 0.019 0.026 0.053 0.097 0 0.038 0.04 0.045 0.016 0.025 0.054 0.099 0.106 0.119 0.153 0.138 0.06 0.017 0.194 0.026 0.025 0.026 0.037 0 0 0.055 0.028 0.048 0.053 0.073 0.032 0 0.002 0.002 0.001 0 0 0 0.006 0.004 0.01 0.013 0.026 0.016 0.002 0 0.001 0.001 0.001 0.001 0.001 0.024 0.046 0.092 0.065 0.058 0.05 0.067 0.08 0.094 0.152 0.262 0.212 0.269 0.168 0.205 0.242 0.106 0.038 0.039 0.101 0.041 0.034 0.038 0.026 0.025 0.027 0.025 0.021 0.03 0.034 0.053 0.134 0.066 0.091 0.057 0.04 0.026 0.046 0.029 0.026 0.053 0.033 0.248 0.248 0.232 0.245 0.317 0.215 0.341 0.24 0.221 0.272 0.273 0.173 0.244 0.211 0.118 0.142 0.161 0.089 0.052 0.05 0.072 0.092 0.133 0.108 0.068 0.06 0.049 0.039 0.047 0.042 0.012 0 0.263 0.285 0.384 0.172 0.179 0.318 0.393 0.217 0.181 0.184 0.204 0.175 0.111 0.111 0.093 0.039 0.083 0.088 0 0.021 0.004 0.004 0 0 0 0 0 0 0.005 0.017 0.013 0.057 0.065 0.094 0.129 0.18 0.193 0.335 0.131 0.175 0.141 0.106 0.03 0.019 0.011 0.007 0.074 0.057 0.048 0.055 0.048 0.042 0.037 0.023 0.014 0.031 0.029 0.022 0.018 0.027 0.018 0 0 0 0.097 0.41 0.411 0.41 0 0 0.002 0.004 0 0.004 0.006 0.016 0.003 0.001 0.003 0.008 0.002 0.001 0 0.002 0.001 0 0 0.022 0.036 0.033 0.036 0.036 0.035 0.032 0.029 0.021 0.032 0.039 0.022 0.026 0.019 0.017 0.019 0.023 0.015 0.018 0.029 0.026 0.017 0.018 0.033 0.02 0.008 0.011 0 0.002 0.004 0.01 0.013 0.005 0 0 0.057 0.077 0.116 0.132 0.121 0.128 0.1 0.14 0.036 0.064 0.047 0.025 0.073 0.074 0.047 0.049 0.119 0.094 0.051 0.024 0.061 0.054 0.04 0.039 0.045 0.03 0.029 0.036 0.03 0.036 0.03 0.027 0.01 0.009 0.014 0.139 0.168 0.125 0.077 0.038 0.022 0.011 0.001 0.001 0.011 0.009 0.007 0.002 0.009 0.012 0.033 0.036 0.036 0.011 0.007 0.068 0.093 0.189 0.173 0.182 0.189 0.183 0.156 0.196 0.189 0.122 0.138 0.161 0.1 0.165 0.162 0.141 0.135 0.128 0.103 0.07 0.045 0.019 0.03 0.039 0.013 0.009 0.016 0.01 0.011 0.012 0.017 0.019 0.013 0.013 0.019 0.036 0 0.006 0.011 0.014 0.007 0.004 0.017 0.033 0.042 0.049 0.083 0.079 0.027 0.008 0.098 0.015 0.038 0.038 0.032 0.002 0.001 0.025 0.011 0.029 0.029 0.023 0.007 0 0.002 0.003 0.005 0.007 0.026 0.015 0.008 0.007 0.009 0.008 0.014 0.012 0.005 0 0 0 0 0.002 0.002 0.012 0.019 0.064 0.04 0.043 0.045 0.059 0.071 0.086 0.139 0.255 0.191 0.209 0.165 0.153 0.135 0.094 0.026 0.027 0.09 0.038 0.034 0.037 0.031 0.031 0.029 0.023 0.026 0.029 0.025 0.045 0.139 0.077 0.101 0.066 0.06 0.039 0.063 0.035 0.032 0.039 0.019 0.274 0.271 0.177 0.163 0.197 0.166 0.175 0.144 0.137 0.188 0.161 0.143 0.21 0.161 0.112 0.162 0.21 0.095 0.037 0.035 0.051 0.076 0.068 0.052 0.031 0.03 0.038 0.025 0.027 0.02 0.007 0 0.112 0.105 0.163 0.094 0.078 0.132 0.17 0.097 0.088 0.085 0.087 0.069 0.047 0.041 0.039 0.017 0.039 0.035 0 0.008 0 0 0.001 0.002 0.001 0 0.002 0.002 0.003 0.005 0.004 0.019 0.021 0.025 0.04 0.064 0.076 0.104 0.042 0.053 0.049 0.037 0.009 0.004 0.003 0.002 0.054 0.044 0.033 0.041 0.03 0.043 0.03 0.019 0.018 0.026 0.024 0.023 0.017 0.028 0.016 0 0 0 0.036 0.19 0.19 0.19 0 0.103 0.001 0.015 0 0.009 0.005 0.004 0.001 0.001 0.002 0.003 0.002 0 0 0.001 0 0 0 0.002 0.003 0.002 0.003 0.003 0.003 0.004 0.004 0.004 0.004 0.004 0.004 0.01 0.008 0.008 0.01 0.018 0.011 0.01 0.009 0.011 0.006 0.007 0.004 0.004 0.001 0.001 0 0.001 0.001 0.001 0.001 0.001 0 0 0.001 0.001 0.001 0.001 0.001 0.001 0 0.001 0.001 0.001 0.001 0.001 0.003 0 0.002 0.001 0.003 0.002 0.003 0.002 0.003 0.002 0.003 0.003 0.003 0.001 0.001 0.003 0.002 0.003 0.003 0.003 0.001 0.001 0.001 0.001 0.001 0.001 0.001 0 0 0 0 0 0 0 0 0 0 0 0.003 0.003 0.003 0.001 0 0 0 0.001 0.001 0.001 0.001 0.001 0.001 0.001 0 0 0 0 0 0 0 0 0.001 0.001 0.001 0.001 0 0.001 0.001 0.003 0.001 0 0.001 0.001 0.001 0 0 0 0 0 0 0.001 0 0 0 0.001 0 0 0.001 0.002 0.001 0.001 0.001 0.001 0 0 0.001 0.002 0.005 0.006 0.005 0 0 0 0 0.001 0.001 0.001 0 0 0 0 0 0 0.002 0.005 0.024 0.019 0.028 0.034 0.03 0.026 0.011 0 0 0 0 0 0 0 0 0 0 0 0 0 0.001 0.001 0.001 0.001 0.001 0.001 0.001 0.001 0 0 0 0 0.001 0.001 0 0.001 0.001 0 0 0 0 0 0 0 0.001 0 0 0 0 0 0 0 0 0 0 0.001 0.001 0.001 0 0.001 0 0.001 0.001 0.001 0 0 0 0 0 0 0 0 0 0 0 0 0 0.001 0.001 0 0 0 0 0 0 0 0 0 0.001 0.001 0.001 0 0.001 0.001 0.002 0.002 0.002 0 0.001 0.001 0.001 0 0 0 0 0 0 0 0 0 0 0 0 0 0 0 0 0 0 0 0 0 0 0 0.001 0 0 0 0 0 0 0 0 0 0 0 0 0 0 0 0 0 0 0 0 0 0 0 0 0 0 0.003 0.001 0.001 0.001 0 0.033 0 0.009 0 0.004 0.003 0.002 0.001 0 0.001 0.001 0.001 0 0 0 0 0 0 0.001 0.002 0.002 0.002 0.002 0.002 0.002 0.002 0.001 0.002 0.001 0.002 0.004 0.004 0.003 0.007 0.01 0.005 0.004 0.007 0.007 0.004 0.004 0.005 0.002 0.001 0.001 0.001 0.001 0.001 0 0.001 0.001 0 0 0 0 0 0 0 0 0 0 0 0 0.001 0.001 0 0.001 0 0 0 0 0 0 0 0 0 0.001 0 0 0.001 0 0.001 0.002 0.001 0.001 0.001 0.001 0 0 0 0 0 0 0 0 0 0 0 0 0 0 0 0 0.001 0.002 0.002 0.001 0 0 0 0 0 0 0 0 0 0 0 0 0 0 0 0 0 0 0 0 0 0 0 0 0 0.002 0.001 0 0.001 0.001 0.001 0.001 0 0 0 0 0 0 0 0 0 0 0 0 0 0 0 0 0 0 0 0 0 0.003 0.002 0.004 0.005 0 0 0 0 0 0 0 0 0 0 0 0 0 0.001 0.003 0.015 0.013 0.018 0.021 0.019 0.017 0.004 0 0 0 0 0 0 0 0 0 0 0 0 0 0 0 0 0.001 0.001 0.001 0.001 0.001 0 0.001 0.001 0.001 0 0 0 0 0 0 0 0 0 0 0 0 0.001 0 0 0 0 0 0 0 0 0 0 0 0 0 0 0 0 0 0 0 0 0 0 0 0 0 0 0 0 0 0 0.001 0.001 0.001 0.001 0.001 0.001 0 0 0.001 0 0 0 0 0 0 0 0 0 0 0 0 0 0 0 0 0 0 0 0 0 0 0 0 0 0 0 0 0 0 0 0 0 0 0 0 0 0 0 0 0 0 0 0 0 0 0 0 0 0 0 0 0 0 0 0 0 0 0 0 0 0 0 0 0 0 0 0.002 0 0 0 0.097 0.036 0.003 0.002 
0.591 0.292 0.002 0.003 0 0 0.013 0.011 0 0.015 0.018 0.045 0.015 0.011 0.012 0.017 0.013 0.006 0.003 0.003 0.006 0.002 0.001 0.074 0.151 0.14 0.153 0.153 0.15 0.132 0.131 0.078 0.133 0.169 0.077 0.072 0.079 0.063 0.054 0.055 0.037 0.054 0.089 0.063 0.041 0.057 0.099 0.055 0.053 0.066 0.002 0.01 0.015 0.042 0.079 0.048 0 0 0.51 0.658 1 0.806 0.695 0.79 0.742 0.712 0.196 0.546 0.261 0.137 0.29 0.321 0.202 0.178 0.456 0.41 0.215 0.146 0.237 0.209 0.176 0.177 0.179 0.103 0.114 0.154 0.124 0.151 0.136 0.12 0.058 0.05 0.07 0.55 0.624 0.456 0.423 0.156 0.089 0.035 0.012 0.005 0.051 0.048 0.039 0.021 0.051 0.065 0.141 0.153 0.153 0.047 0.02 0.222 0.291 0.643 0.605 0.627 0.64 0.627 0.458 0.405 0.426 0.309 0.303 0.344 0.235 0.358 0.358 0.44 0.423 0.412 0.372 0.256 0.144 0.07 0.115 0.155 0.062 0.038 0.06 0.047 0.05 0.052 0.071 0.072 0.047 0.044 0.076 0.152 0 0.037 0.053 0.067 0.021 0.023 0.076 0.14 0.164 0.18 0.261 0.229 0.113 0.031 0.318 0.045 0.051 0.054 0.093 0.001 0.001 0.087 0.04 0.072 0.074 0.091 0.05 0 0.008 0.008 0.005 0.004 0.009 0.003 0.009 0.005 0.009 0.019 0.037 0.031 0.004 0.001 0.001 0 0 0.003 0.005 0.047 0.076 0.146 0.093 0.069 0.063 0.086 0.109 0.124 0.222 0.415 0.345 0.432 0.258 0.33 0.389 0.174 0.055 0.05 0.179 0.075 0.068 0.069 0.057 0.056 0.064 0.038 0.028 0.045 0.047 0.079 0.206 0.111 0.141 0.088 0.073 0.05 0.075 0.049 0.038 0.065 0.038 0.38 0.381 0.367 0.387 0.49 0.346 0.554 0.396 0.345 0.423 0.427 0.301 0.376 0.339 0.209 0.221 0.254 0.134 0.075 0.064 0.108 0.152 0.222 0.15 0.077 0.058 0.072 0.051 0.058 0.05 0.011 0 0.388 0.446 0.598 0.29 0.312 0.52 0.616 0.319 0.266 0.268 0.289 0.247 0.156 0.17 0.116 0.058 0.115 0.149 0 0.033 0.006 0.004 0 0 0 0 0 0.003 0.009 0.02 0.013 0.09 0.096 0.129 0.196 0.278 0.304 0.54 0.211 0.282 0.244 0.18 0.047 0.023 0.015 0.012 0.109 0.077 0.058 0.071 0.064 0.065 0.052 0.037 0.042 0.059 0.053 0.052 0.04 0.063 0.043 0 0 0 0.153 0.644 0.645 0.644 0 0.001 0.006 0.003 0 0.007 0.01 0.019 0.008 0.006 0.006 0.01 0.006 0.003 0.002 0.005 0.003 0.004 0.004 0.028 0.052 0.05 0.052 0.052 0.048 0.043 0.051 0.032 0.049 0.066 0.04 0.028 0.029 0.029 0.035 0.028 0.017 0.029 0.052 0.032 0.016 0.025 0.053 0.028 0.015 0.021 0.001 0.005 0.006 0.019 0.024 0.017 0 0 0.12 0.14 0.191 0.217 0.204 0.213 0.161 0.221 0.064 0.117 0.091 0.057 0.128 0.129 0.073 0.068 0.205 0.164 0.079 0.061 0.109 0.077 0.06 0.071 0.073 0.051 0.053 0.059 0.042 0.059 0.049 0.045 0.021 0.016 0.027 0.242 0.272 0.181 0.172 0.056 0.031 0.013 0.005 0.004 0.019 0.013 0.009 0.005 0.013 0.02 0.053 0.052 0.052 0.019 0.005 0.113 0.142 0.296 0.279 0.288 0.298 0.285 0.252 0.307 0.28 0.165 0.202 0.227 0.164 0.245 0.23 0.212 0.21 0.201 0.171 0.114 0.058 0.021 0.039 0.056 0.022 0.014 0.019 0.014 0.013 0.013 0.021 0.021 0.014 0.012 0.023 0.053 0 0.016 0.017 0.023 0.012 0.014 0.022 0.048 0.065 0.076 0.116 0.119 0.045 0.016 0.148 0.027 0.066 0.068 0.049 0.002 0 0.045 0.023 0.039 0.041 0.042 0.021 0 0.002 0.002 0.002 0.004 0.035 0.018 0.012 0.012 0.012 0.009 0.02 0.012 0.003 0 0 0 0 0 0.001 0.026 0.053 0.103 0.073 0.061 0.062 0.081 0.083 0.095 0.186 0.353 0.271 0.326 0.246 0.256 0.223 0.153 0.044 0.043 0.149 0.07 0.067 0.068 0.053 0.047 0.047 0.031 0.033 0.046 0.052 0.07 0.2 0.111 0.143 0.094 0.073 0.043 0.078 0.046 0.04 0.06 0.038 0.417 0.405 0.292 0.245 0.299 0.235 0.273 0.233 0.213 0.28 0.251 0.217 0.335 0.242 0.159 0.218 0.304 0.148 0.061 0.043 0.077 0.117 0.107 0.081 0.049 0.046 0.056 0.036 0.041 0.028 0.008 0 0.187 0.208 0.267 0.112 0.116 0.221 0.274 0.128 0.116 0.122 0.126 0.103 0.07 0.071 0.058 0.034 0.064 0.08 0 0.017 0 0 0 0 0 0 0 0.002 0.004 0.008 0.008 0.022 0.028 0.044 0.073 0.115 0.115 0.19 0.072 0.09 0.071 0.051 0.017 0.008 0 0 0.091 0.075 0.058 0.069 0.06 0.069 0.054 0.028 0.029 0.045 0.042 0.047 0.032 0.037 0.033 0 0 0 0.052 0.3 0.3 0.3 0 0.147 0.006 0.015 0 0.012 0.005 0.004 0.006 0.006 0.004 0.003 0.003 0.005 0.004 0.001 0.003 0.002 0.001 0.002 0.003 0.003 0.003 0.003 0.006 0.003 0.003 0.003 0.006 0.005 0.005 0.011 0.017 0.015 0.011 0.026 0.014 0.012 0.007 0.013 0.007 0.011 0.007 0.004 0.002 0.002 0 0 0 0.001 0.002 0 0 0 0.002 0.002 0.002 0.002 0.002 0.002 0.001 0.002 0.002 0.002 0.002 0.002 0.001 0.001 0 0 0.002 0.002 0.001 0.002 0.002 0 0 0.002 0.002 0.001 0.002 0.003 0.003 0.004 0.003 0.003 0.001 0.001 0.001 0.003 0.002 0.002 0.002 0.001 0.001 0 0 0 0.002 0.001 0.001 0.001 0.001 0.002 0.003 0.003 0.003 0.001 0 0.001 0.002 0.002 0.002 0.002 0.002 0.002 0.001 0.002 0.002 0.001 0.001 0.001 0.001 0.001 0.001 0.001 0.001 0.001 0.001 0.001 0 0 0 0.003 0.001 0 0 0 0 0 0.001 0.001 0.001 0 0 0.001 0 0 0 0 0 0 0 0.001 0.001 0 0 0 0 0 0.001 0.003 0.002 0.005 0.007 0 0 0 0 0 0 0 0 0 0.003 0.004 0.001 0 0.002 0.009 0.038 0.036 0.052 0.052 0.05 0.044 0.012 0 0 0 0 0.002 0.003 0 0 0.002 0 0 0 0 0.001 0.001 0.002 0.003 0.002 0.003 0.002 0.003 0.002 0 0 0 0 0 0 0 0 0 0 0 0 0 0 0 0.001 0.001 0.001 0 0 0 0 0 0 0 0 0.003 0.003 0.001 0.003 0.003 0.001 0.001 0.002 0.003 0.003 0.001 0.001 0.003 0.003 0 0 0.002 0.002 0 0 0 0.001 0 0 0 0 0 0 0 0 0 0 0.001 0.002 0.002 0.001 0.003 0.002 0.002 0.001 0.001 0.001 0.002 0.001 0.001 0.001 0 0 0.001 0.001 0 0 0 0 0 0 0 0 0 0 0 0 0 0 0 0 0 0.002 0.002 0.002 0 0.001 0.001 0 0 0 0 0 0 0 0 0 0 0 0 0 0 0 0 0 0 0 0 0 0 0 0.003 0.002 0.002 0.002 0 0.051 0.001 0.006 0 0.003 0.002 0.002 0.001 0.003 0.002 0.002 0.002 0.003 0.001 0 0.003 0 0 0.002 0.002 0.002 0.002 0.002 0.003 0.003 0.003 0.003 0.003 0.003 0.002 0.004 0.004 0.004 0.006 0.011 0.007 0.004 0.007 0.011 0.006 0.005 0.003 0.003 0 0.001 0 0.001 0.001 0.001 0.001 0.001 0 0 0.001 0.001 0.002 0.003 0.002 0.003 0.003 0.003 0 0.001 0.001 0.002 0.003 0.003 0.001 0.001 0.003 0.003 0.002 0.001 0.002 0.001 0.001 0.003 0.002 0 0.001 0.002 0.002 0.001 0.001 0.002 0.001 0.001 0.001 0.003 0.003 0.003 0.003 0.002 0.001 0.001 0.001 0.001 0 0 0 0 0 0 0.001 0.002 0.002 0 0 0 0 0.003 0.003 0.003 0.003 0.003 0.002 0.002 0.001 0.002 0.003 0.002 0.003 0.002 0.002 0.003 0.003 0.003 0.003 0 0 0 0 0.002 0.001 0 0.001 0.001 0.001 0.001 0.001 0.001 0.001 0 0.001 0.001 0 0 0 0 0 0 0 0 0 0 0.002 0.003 0.001 0 0.003 0 0.006 0.006 0.004 0 0 0.001 0 0 0 0 0 0 0.002 0.002 0.001 0 0.002 0.005 0.017 0.015 0.026 0.026 0.022 0.022 0.005 0 0 0 0 0 0 0 0 0.001 0 0.001 0.001 0.001 0 0 0.001 0.002 0.003 0.002 0.002 0.002 0.002 0.001 0.001 0 0 0 0 0 0 0 0 0 0 0 0.001 0.001 0.001 0 0 0 0 0 0 0 0 0.001 0.001 0.003 0.003 0.001 0.002 0.002 0.001 0.003 0.001 0.001 0.002 0.003 0.003 0.003 0.001 0 0.001 0.001 0 0 0 0 0 0 0 0 0 0 0 0 0 0 0 0.003 0.003 0.003 0 0.001 0.003 0.003 0.001 0 0.001 0.003 0.001 0 0 0.001 0 0 0 0 0 0 0 0 0 0 0 0 0 0 0 0 0 0 0 0 0 0.001 0.003 0 0 0 0 0 0 0 0 0.001 0.001 0 0.001 0.001 0.001 0.001 0.001 0.001 0.001 0.001 0 0 0.001 0 0 0 0 0.002 0.003 0.003 0.003 0.153 0.052 0.003 0.002 
0.708 0.361 0.003 0.003 0 0.005 0.015 0.011 0 0.013 0.019 0.045 0.016 0.01 0.01 0.024 0.013 0.008 0.003 0.007 0.005 0.005 0.005 0.082 0.17 0.166 0.174 0.174 0.164 0.154 0.152 0.096 0.152 0.199 0.086 0.083 0.087 0.074 0.082 0.06 0.042 0.059 0.114 0.077 0.053 0.056 0.129 0.075 0.057 0.072 0.006 0.014 0.022 0.051 0.086 0.042 0 0 0.401 0.514 0.845 1 0.851 0.968 0.749 0.85 0.248 0.43 0.26 0.159 0.332 0.375 0.206 0.191 0.556 0.512 0.244 0.169 0.29 0.251 0.195 0.209 0.219 0.149 0.152 0.178 0.129 0.183 0.164 0.145 0.067 0.059 0.076 0.682 0.749 0.552 0.5 0.186 0.1 0.053 0.017 0.007 0.064 0.065 0.048 0.035 0.067 0.076 0.167 0.174 0.174 0.065 0.019 0.249 0.337 0.767 0.73 0.754 0.757 0.735 0.571 0.517 0.513 0.388 0.333 0.396 0.265 0.453 0.436 0.514 0.519 0.496 0.467 0.324 0.188 0.051 0.106 0.179 0.076 0.038 0.063 0.049 0.047 0.05 0.068 0.066 0.037 0.037 0.071 0.177 0 0.039 0.058 0.064 0.022 0.023 0.071 0.182 0.215 0.228 0.319 0.291 0.128 0.036 0.372 0.062 0.077 0.088 0.107 0.003 0.002 0.11 0.049 0.079 0.086 0.113 0.051 0 0.004 0.004 0.002 0.007 0.017 0.014 0.018 0.015 0.021 0.022 0.035 0.029 0.006 0 0 0 0 0.002 0.001 0.052 0.086 0.188 0.132 0.107 0.102 0.121 0.119 0.144 0.257 0.49 0.417 0.507 0.319 0.395 0.457 0.203 0.07 0.068 0.21 0.096 0.084 0.093 0.081 0.069 0.062 0.047 0.053 0.061 0.058 0.093 0.25 0.118 0.153 0.095 0.078 0.055 0.084 0.059 0.05 0.09 0.049 0.468 0.46 0.414 0.483 0.581 0.439 0.663 0.525 0.45 0.513 0.518 0.378 0.435 0.391 0.25 0.292 0.299 0.169 0.107 0.093 0.142 0.209 0.272 0.205 0.104 0.092 0.088 0.076 0.084 0.066 0.016 0 0.462 0.503 0.726 0.341 0.38 0.644 0.727 0.375 0.336 0.338 0.351 0.301 0.186 0.206 0.172 0.086 0.145 0.17 0 0.044 0.008 0.006 0.001 0 0 0 0.002 0.009 0.011 0.03 0.017 0.099 0.119 0.172 0.253 0.37 0.392 0.656 0.277 0.359 0.3 0.228 0.068 0.039 0.026 0.016 0.149 0.126 0.094 0.109 0.096 0.105 0.078 0.056 0.05 0.079 0.062 0.062 0.051 0.062 0.046 0 0 0 0.174 0.769 0.77 0.769 0 0.003 0.01 0.008 0 0.009 0.008 0.026 0.01 0.004 0.007 0.009 0.01 0.005 0.002 0.002 0.003 0.004 0.002 0.036 0.074 0.065 0.074 0.074 0.069 0.077 0.071 0.035 0.063 0.094 0.04 0.038 0.043 0.046 0.048 0.035 0.032 0.036 0.076 0.04 0.039 0.04 0.086 0.047 0.027 0.033 0.001 0.005 0.006 0.015 0.041 0.022 0 0 0.12 0.155 0.232 0.267 0.246 0.259 0.2 0.287 0.097 0.136 0.1 0.066 0.166 0.157 0.1 0.102 0.257 0.215 0.106 0.083 0.127 0.111 0.091 0.096 0.093 0.054 0.061 0.077 0.056 0.075 0.065 0.054 0.026 0.022 0.031 0.293 0.34 0.256 0.202 0.069 0.04 0.017 0.005 0.001 0.026 0.028 0.022 0.009 0.026 0.029 0.07 0.074 0.074 0.026 0.007 0.121 0.151 0.366 0.35 0.361 0.366 0.357 0.289 0.368 0.349 0.204 0.24 0.292 0.191 0.306 0.299 0.266 0.238 0.226 0.207 0.144 0.075 0.032 0.058 0.077 0.023 0.02 0.025 0.019 0.016 0.023 0.033 0.034 0.019 0.014 0.033 0.072 0 0.02 0.022 0.029 0.013 0.009 0.034 0.075 0.093 0.101 0.14 0.121 0.049 0.012 0.174 0.039 0.087 0.093 0.088 0.003 0.001 0.047 0.025 0.043 0.041 0.053 0.033 0 0.003 0.003 0.002 0.005 0.021 0.016 0.011 0.013 0.012 0.015 0.026 0.019 0.003 0 0 0 0 0 0 0.032 0.056 0.13 0.098 0.077 0.076 0.093 0.108 0.13 0.232 0.448 0.34 0.392 0.305 0.296 0.268 0.192 0.057 0.051 0.18 0.07 0.063 0.067 0.059 0.05 0.055 0.04 0.049 0.053 0.051 0.095 0.254 0.115 0.156 0.109 0.091 0.061 0.093 0.056 0.049 0.068 0.035 0.512 0.487 0.355 0.325 0.371 0.292 0.336 0.266 0.254 0.361 0.306 0.234 0.388 0.292 0.2 0.274 0.383 0.204 0.076 0.054 0.1 0.141 0.14 0.115 0.079 0.061 0.069 0.048 0.054 0.052 0.017 0 0.244 0.261 0.338 0.162 0.144 0.27 0.355 0.177 0.159 0.159 0.185 0.138 0.091 0.108 0.082 0.038 0.078 0.1 0 0.019 0.005 0.003 0 0 0 0 0 0 0.003 0.013 0.007 0.027 0.037 0.055 0.091 0.13 0.139 0.23 0.092 0.129 0.105 0.072 0.023 0.012 0.007 0.003 0.107 0.086 0.072 0.074 0.061 0.073 0.054 0.036 0.033 0.052 0.045 0.05 0.033 0.05 0.031 0 0 0 0.074 0.368 0.368 0.37 0 0.158 0.004 0.018 0 0.009 0.005 0.006 0.005 0.006 0.001 0.001 0.004 0.003 0.001 0.001 0.003 0.002 0.001 0.009 0.012 0.012 0.012 0.012 0.012 0.011 0.012 0.011 0.012 0.013 0.016 0.02 0.019 0.015 0.018 0.033 0.02 0.017 0.019 0.022 0.01 0.013 0.011 0.011 0.001 0.001 0 0 0 0.001 0.001 0 0 0 0 0.001 0.002 0.003 0.002 0.003 0.002 0.002 0.002 0.001 0.001 0.002 0.002 0.002 0.001 0.001 0.002 0.003 0.005 0.003 0.002 0.003 0.005 0.011 0.007 0.007 0.009 0.012 0.007 0.013 0.008 0.007 0.001 0.001 0 0.003 0.003 0.001 0.003 0 0 0 0 0 0.002 0.003 0.001 0.001 0.003 0.003 0.01 0.012 0.012 0.006 0.001 0.001 0.001 0.002 0.001 0.001 0.003 0.003 0.002 0.003 0.003 0.002 0.003 0.002 0.002 0.001 0.001 0.002 0.002 0.002 0.003 0.003 0.003 0.001 0.001 0.011 0.002 0.001 0.001 0.001 0 0.001 0.002 0.002 0.001 0.002 0.001 0 0 0.002 0.003 0.001 0.001 0.001 0.003 0.005 0.005 0.005 0.003 0.001 0.001 0 0.001 0.003 0.014 0.015 0.013 0.001 0.001 0 0 0 0 0.002 0.001 0 0.003 0.003 0.001 0.002 0.003 0.009 0.035 0.034 0.05 0.061 0.05 0.049 0.017 0 0 0 0 0 0.001 0 0 0.003 0.002 0.001 0.001 0.001 0.001 0.001 0.003 0.004 0.004 0.004 0.003 0.003 0.003 0.001 0.001 0.001 0.001 0 0 0 0 0 0 0 0 0 0 0 0.003 0.002 0.002 0.001 0.001 0.001 0.001 0.001 0.001 0.001 0.001 0.003 0.003 0.002 0.002 0.004 0.002 0.002 0.001 0.001 0.002 0.001 0.001 0.003 0.003 0.001 0.001 0.002 0.001 0.001 0.001 0.002 0.002 0.003 0.001 0.001 0.001 0.001 0.001 0.001 0.001 0 0 0.001 0.001 0.002 0.001 0 0.002 0.002 0.002 0.002 0.003 0.003 0.004 0.003 0.003 0.004 0.001 0.002 0.002 0 0 0 0 0 0 0 0 0 0.001 0.001 0.001 0.001 0.002 0.002 0.002 0.002 0.002 0.001 0.002 0.002 0.001 0 0 0 0 0 0 0.001 0 0 0.001 0 0 0 0 0 0 0 0 0 0 0 0 0 0 0.012 0.003 0.003 0.003 0 0.076 0.001 0.009 0 0.005 0.002 0 0.002 0.002 0 0 0 0.001 0.001 0 0.001 0 0 0.002 0.005 0.005 0.005 0.005 0.007 0.004 0.005 0.005 0.008 0.006 0.004 0.009 0.011 0.008 0.008 0.02 0.011 0.009 0.014 0.016 0.008 0.008 0.012 0.008 0 0 0 0 0 0 0 0 0 0 0.001 0.001 0.001 0.001 0.001 0.001 0 0.002 0 0.001 0.001 0 0.001 0.001 0 0 0.003 0.003 0.003 0.004 0.001 0.003 0.003 0.006 0.005 0.001 0.005 0.005 0.005 0.005 0.005 0.005 0.003 0.003 0.001 0.002 0.003 0.001 0.001 0.001 0 0 0 0 0.002 0 0 0 0 0.002 0.005 0.005 0.005 0 0 0.001 0.001 0.003 0.003 0.003 0.003 0.003 0.002 0.002 0.003 0.002 0.002 0.004 0.002 0.003 0.002 0.003 0.003 0.002 0.001 0.001 0.001 0.001 0.002 0.005 0.003 0.001 0.002 0.002 0.003 0.003 0.003 0.003 0.001 0.002 0.003 0.001 0 0.001 0 0.001 0 0 0.001 0.004 0.004 0.004 0.004 0.003 0.001 0 0.004 0.005 0.009 0.009 0.012 0 0 0.002 0 0.001 0.001 0.001 0 0 0 0 0.001 0.001 0.005 0.007 0.019 0.014 0.029 0.031 0.032 0.032 0.005 0 0 0 0 0 0 0 0 0 0 0 0 0 0 0.001 0.002 0.004 0.003 0.003 0.003 0.002 0 0.003 0.002 0.001 0.001 0 0 0 0 0 0 0 0 0.001 0 0 0.003 0.003 0.003 0.002 0.001 0.001 0.001 0.001 0 0 0 0.004 0.004 0.003 0.002 0.003 0.001 0.003 0.003 0.002 0.002 0.003 0.003 0.004 0.002 0.002 0.004 0.003 0.001 0 0 0 0.001 0.002 0.002 0.001 0.001 0.001 0 0.001 0.001 0.001 0 0.003 0.002 0.003 0.001 0.001 0.003 0.003 0.002 0 0 0 0.002 0.001 0.001 0 0 0.001 0 0 0 0 0 0 0 0 0 0 0 0 0 0 0.001 0.001 0.001 0.001 0.002 0.003 0.002 0.002 0.003 0.003 0.002 0.001 0 0 0 0 0 0 0 0 0 0 0 0 0 0 0 0 0 0 0 0 0 0.005 0.003 0.003 0.003 0.174 0.074 0.012 0.005
[truncated: 7,949,820 more chars]
