# Supplementary material for: Mapping allosteric communications within individual proteins
Source: Nat Commun. 2020 Jul 31;11:3862. doi: 10.1038/s41467-020-17618-2 (PMC7395124; doi:10.1038/s41467-020-17618-2)
Supplement: Supplementary file 6 — Supplementary Data 3 [file 41467_2020_17618_MOESM6_ESM.zip › Ohm-results/1eyi/1eyi-hotspots.txt]

859 4 5 6 7 8 9 10 11 12 14 32 33 34 35 36 37 39 40 74 78 178 179 180 181 182 183 184 185 186 187 188 189 190 678 679 680 681 682 684 685 686 699 700 701 702 703 704 705 706 707 708 709 710 711 712 713 714 748 752 852 853 854 855 856 857 858 860 861 862 863 864 
452 43 119 122 123 124 125 156 157 158 159 160 161 162 163 164 165 166 167 168 239 241 243 244 245 247 248 250 251 278 380 449 450 451 453 454 456 459 460 461 462 463 464 465 466 467 493 494 495 496 497 498 499 500 501 502 503 504 505 507 508 512 513 514 533 576 577 578 579 580 581 582 584 587 588 590 610 611 615 617 618 621 622 671 672 674 
1127 830 831 832 833 834 835 836 837 838 839 840 841 842 913 917 918 919 921 922 924 925 952 1054 1123 1125 1126 1128 1129 1130 1131 1133 1134 1135 1136 1137 1138 1140 1167 1168 1169 1170 1171 1172 1179 1250 1251 1252 1253 1254 1255 1256 1258 1261 1262 1284 1289 1345 1346 1348 
1196 47 341 342 343 344 345 347 348 349 365 366 367 369 370 371 372 373 374 376 377 411 415 419 420 515 516 517 518 519 520 521 522 523 524 525 526 527 528 717 721 793 796 797 798 799 915 1015 1016 1017 1018 1019 1021 1022 1023 1036 1037 1038 1039 1040 1041 1043 1044 1045 1046 1047 1048 1050 1051 1085 1089 1093 1094 1173 1174 1175 1176 1177 1178 1189 1190 1191 1192 1193 1194 1195 1197 1198 1199 1200 1201 1202 
115 112 113 114 116 117 126 127 128 129 130 273 274 334 336 337 
789 786 787 788 790 791 800 801 802 803 804 947 948 1008 1010 1011 
697 694 695 696 698 755 756 757 758 759 760 778 779 780 781 805 806 807 808 1006 1009 
23 20 21 22 24 25 26 27 28 29 30 31 81 82 83 84 85 86 104 105 106 107 131 132 133 134 332 335 
988 822 825 826 827 843 844 845 846 847 848 849 850 851 868 869 870 871 872 873 874 877 878 926 927 928 929 954 955 956 957 958 959 960 961 962 963 964 966 986 987 989 990 991 992 993 996 
314 148 151 152 153 169 170 171 172 173 174 175 176 177 195 196 197 198 199 200 203 204 252 253 254 255 280 281 282 283 284 285 286 287 288 289 290 291 292 296 297 312 313 315 316 317 318 319 322 
1325 1142 1143 1144 1159 1162 1163 1164 1180 1181 1182 1183 1184 1185 1186 1187 1188 1205 1206 1207 1208 1209 1210 1211 1214 1215 1263 1264 1265 1266 1291 1292 1293 1294 1295 1296 1297 1298 1299 1300 1301 1302 1303 1307 1308 1323 1324 1326 1327 1328 1329 1330 1331 1332 1333 1334 
651 535 536 537 540 541 561 591 592 623 624 625 626 627 629 649 650 652 653 654 655 656 657 658 659 660 
1034 1031 1032 1033 1035 1095 1096 1097 1115 1116 1117 1118 1145 1146 1152 1153 1343 1347 
360 356 357 358 359 361 362 363 364 421 422 423 436 441 442 443 444 470 471 472 478 479 669 673 
