# Supplementary material for: Mapping allosteric communications within individual proteins
Source: Nat Commun. 2020 Jul 31;11:3862. doi: 10.1038/s41467-020-17618-2 (PMC7395124; doi:10.1038/s41467-020-17618-2)
Supplement: Supplementary file 6 — Supplementary Data 3 [file 41467_2020_17618_MOESM6_ESM.zip › Ohm-results/1eyi/1eyi-index.txt]

1 1/A 7/ASP
2 1/A 8/THR
3 1/A 9/ASN
4 1/A 10/ILE
5 1/A 11/VAL
6 1/A 12/THR
7 1/A 13/LEU
8 1/A 14/THR
9 1/A 15/ARG
10 1/A 16/PHE
11 1/A 17/VAL
12 1/A 18/MET
13 1/A 19/GLU
14 1/A 20/GLU
15 1/A 21/GLY
16 1/A 22/ARG
17 1/A 23/LYS
18 1/A 24/ALA
19 1/A 25/ARG
20 1/A 26/GLY
21 1/A 27/THR
22 1/A 28/GLY
23 1/A 29/GLU
24 1/A 30/MET
25 1/A 31/THR
26 1/A 32/GLN
27 1/A 33/LEU
28 1/A 34/LEU
29 1/A 35/ASN
30 1/A 36/SER
31 1/A 37/LEU
32 1/A 38/CYS
33 1/A 39/THR
34 1/A 40/ALA
35 1/A 41/VAL
36 1/A 42/LYS
37 1/A 43/ALA
38 1/A 44/ILE
39 1/A 45/SER
40 1/A 46/THR
41 1/A 47/ALA
42 1/A 48/VAL
43 1/A 49/ARG
44 1/A 50/LYS
45 1/A 51/ALA
46 1/A 52/GLY
47 1/A 53/ILE
48 1/A 54/ALA
49 1/A 55/HIS
50 1/A 56/LEU
51 1/A 57/TYR
52 1/A 58/GLY
53 1/A 59/ILE
54 1/A 60/ALA
55 1/A 61/GLY
56 1/A 62/SER
57 1/A 63/THR
58 1/A 64/ASN
59 1/A 65/VAL
60 1/A 66/THR
61 1/A 67/GLY
62 1/A 68/ASP
63 1/A 69/GLN
64 1/A 70/VAL
65 1/A 71/LYS
66 1/A 72/LYS
67 1/A 73/LEU
68 1/A 74/ASP
69 1/A 75/VAL
70 1/A 76/LEU
71 1/A 77/SER
72 1/A 78/ASN
73 1/A 79/ASP
74 1/A 80/LEU
75 1/A 81/VAL
76 1/A 82/ILE
77 1/A 83/ASN
78 1/A 84/VAL
79 1/A 85/LEU
80 1/A 86/LYS
81 1/A 87/SER
82 1/A 88/SER
83 1/A 89/PHE
84 1/A 90/ALA
85 1/A 91/THR
86 1/A 92/CYS
87 1/A 93/VAL
88 1/A 94/LEU
89 1/A 95/VAL
90 1/A 96/SER
91 1/A 97/GLU
92 1/A 98/GLU
93 1/A 99/ASP
94 1/A 100/LYS
95 1/A 101/ASN
96 1/A 102/ALA
97 1/A 103/ILE
98 1/A 104/ILE
99 1/A 105/VAL
100 1/A 106/GLU
101 1/A 107/PRO
102 1/A 108/GLU
103 1/A 109/LYS
104 1/A 110/ARG
105 1/A 111/GLY
106 1/A 112/LYS
107 1/A 113/TYR
108 1/A 114/VAL
109 1/A 115/VAL
110 1/A 116/CYS
111 1/A 117/PHE
112 1/A 118/ASP
113 1/A 119/PRO
114 1/A 120/LEU
115 1/A 121/ASP
116 1/A 122/GLY
117 1/A 123/SER
118 1/A 124/SER
119 1/A 125/ASN
120 1/A 126/ILE
121 1/A 127/ASP
122 1/A 128/CYS
123 1/A 129/LEU
124 1/A 130/VAL
125 1/A 131/SER
126 1/A 132/ILE
127 1/A 133/GLY
128 1/A 134/THR
129 1/A 135/ILE
130 1/A 136/PHE
131 1/A 137/GLY
132 1/A 138/ILE
133 1/A 139/TYR
134 1/A 140/ARG
135 1/A 141/LYS
136 1/A 142/ASN
137 1/A 143/SER
138 1/A 144/THR
139 1/A 145/ASP
140 1/A 146/GLU
141 1/A 147/PRO
142 1/A 148/SER
143 1/A 149/GLU
144 1/A 150/LYS
145 1/A 151/ASP
146 1/A 152/ALA
147 1/A 153/LEU
148 1/A 154/GLN
149 1/A 155/PRO
150 1/A 156/GLY
151 1/A 157/ARG
152 1/A 158/ASN
153 1/A 159/LEU
154 1/A 160/VAL
155 1/A 161/ALA
156 1/A 162/ALA
157 1/A 163/GLY
158 1/A 164/TYR
159 1/A 165/ALA
160 1/A 166/LEU
161 1/A 167/TYR
162 1/A 168/GLY
163 1/A 169/SER
164 1/A 170/ALA
165 1/A 171/THR
166 1/A 172/MET
167 1/A 173/LEU
168 1/A 174/VAL
169 1/A 175/LEU
170 1/A 176/ALA
171 1/A 177/MET
172 1/A 178/VAL
173 1/A 179/ASN
174 1/A 180/GLY
175 1/A 181/VAL
176 1/A 182/ASN
177 1/A 183/CYS
178 1/A 184/PHE
179 1/A 185/MET
180 1/A 186/LEU
181 1/A 187/ASP
182 1/A 188/PRO
183 1/A 189/ALA
184 1/A 190/ILE
185 1/A 191/GLY
186 1/A 192/GLU
187 1/A 193/PHE
188 1/A 194/ILE
189 1/A 195/LEU
190 1/A 196/VAL
191 1/A 197/ASP
192 1/A 198/ARG
193 1/A 199/ASP
194 1/A 200/VAL
195 1/A 201/LYS
196 1/A 202/ILE
197 1/A 203/LYS
198 1/A 204/LYS
199 1/A 205/LYS
200 1/A 206/GLY
201 1/A 207/SER
202 1/A 208/ILE
203 1/A 209/TYR
204 1/A 210/SER
205 1/A 211/ILE
206 1/A 212/ASN
207 1/A 213/GLU
208 1/A 214/GLY
209 1/A 215/TYR
210 1/A 216/ALA
211 1/A 217/LYS
212 1/A 218/GLU
213 1/A 219/PHE
214 1/A 220/ASP
215 1/A 221/PRO
216 1/A 222/ALA
217 1/A 223/ILE
218 1/A 224/THR
219 1/A 225/GLU
220 1/A 226/TYR
221 1/A 227/ILE
222 1/A 228/GLN
223 1/A 229/ARG
224 1/A 230/LYS
225 1/A 231/LYS
226 1/A 232/PHE
227 1/A 233/PRO
228 1/A 234/PRO
229 1/A 235/ASP
230 1/A 236/ASN
231 1/A 237/SER
232 1/A 238/ALA
233 1/A 239/PRO
234 1/A 240/TYR
235 1/A 241/GLY
236 1/A 242/ALA
237 1/A 243/ARG
238 1/A 244/TYR
239 1/A 245/VAL
240 1/A 246/GLY
241 1/A 247/SER
242 1/A 248/MET
243 1/A 249/VAL
244 1/A 250/ALA
245 1/A 251/ASP
246 1/A 252/VAL
247 1/A 253/HIS
248 1/A 254/ARG
249 1/A 255/THR
250 1/A 256/LEU
251 1/A 257/VAL
252 1/A 258/TYR
253 1/A 259/GLY
254 1/A 260/GLY
255 1/A 261/ILE
256 1/A 262/PHE
257 1/A 263/MET
258 1/A 264/TYR
259 1/A 265/PRO
260 1/A 266/ALA
261 1/A 267/ASN
262 1/A 268/LYS
263 1/A 269/LYS
264 1/A 270/SER
265 1/A 271/PRO
266 1/A 272/LYS
267 1/A 273/GLY
268 1/A 274/LYS
269 1/A 275/LEU
270 1/A 276/ARG
271 1/A 277/LEU
272 1/A 278/LEU
273 1/A 279/TYR
274 1/A 280/GLU
275 1/A 281/CYS
276 1/A 282/ASN
277 1/A 283/PRO
278 1/A 284/MET
279 1/A 285/ALA
280 1/A 286/TYR
281 1/A 287/VAL
282 1/A 288/MET
283 1/A 289/GLU
284 1/A 290/LYS
285 1/A 291/ALA
286 1/A 292/GLY
287 1/A 293/GLY
288 1/A 294/LEU
289 1/A 295/ALA
290 1/A 296/THR
291 1/A 297/THR
292 1/A 298/GLY
293 1/A 299/LYS
294 1/A 300/GLU
295 1/A 301/ALA
296 1/A 302/VAL
297 1/A 303/LEU
298 1/A 304/ASP
299 1/A 305/ILE
300 1/A 306/VAL
301 1/A 307/PRO
302 1/A 308/THR
303 1/A 309/ASP
304 1/A 310/ILE
305 1/A 311/HIS
306 1/A 312/GLN
307 1/A 313/ARG
308 1/A 314/ALA
309 1/A 315/PRO
310 1/A 316/ILE
311 1/A 317/ILE
312 1/A 318/LEU
313 1/A 319/GLY
314 1/A 320/SER
315 1/A 321/PRO
316 1/A 322/GLU
317 1/A 323/ASP
318 1/A 324/VAL
319 1/A 325/THR
320 1/A 326/GLU
321 1/A 327/LEU
322 1/A 328/LEU
323 1/A 329/GLU
324 1/A 330/ILE
325 1/A 331/TYR
326 1/A 332/GLN
327 1/A 333/LYS
328 1/A 334/HIS
329 1/A 335/ALA
330 1/A 336/ALA
331 1/A 337/LYS
332 2/A 338/PO4
333 2/A 339/F6P
334 2/A 340/PO4
335 2/A 341/AMP
336 2/A 341/MG
337 2/A 342/MG
338 3/B 7/ASP
339 3/B 8/THR
340 3/B 9/ASN
341 3/B 10/ILE
342 3/B 11/VAL
343 3/B 12/THR
344 3/B 13/LEU
345 3/B 14/THR
346 3/B 15/ARG
347 3/B 16/PHE
348 3/B 17/VAL
349 3/B 18/MET
350 3/B 19/GLU
351 3/B 20/GLU
352 3/B 21/GLY
353 3/B 22/ARG
354 3/B 23/LYS
355 3/B 24/ALA
356 3/B 25/ARG
357 3/B 26/GLY
358 3/B 27/THR
359 3/B 28/GLY
360 3/B 29/GLU
361 3/B 30/MET
362 3/B 31/THR
363 3/B 32/GLN
364 3/B 33/LEU
365 3/B 34/LEU
366 3/B 35/ASN
367 3/B 36/SER
368 3/B 37/LEU
369 3/B 38/CYS
370 3/B 39/THR
371 3/B 40/ALA
372 3/B 41/VAL
373 3/B 42/LYS
374 3/B 43/ALA
375 3/B 44/ILE
376 3/B 45/SER
377 3/B 46/THR
378 3/B 47/ALA
379 3/B 48/VAL
380 3/B 49/ARG
381 3/B 50/LYS
382 3/B 51/ALA
383 3/B 52/GLY
384 3/B 53/ILE
385 3/B 54/ALA
386 3/B 55/HIS
387 3/B 56/LEU
388 3/B 57/TYR
389 3/B 58/GLY
390 3/B 59/ILE
391 3/B 60/ALA
392 3/B 61/GLY
393 3/B 62/SER
394 3/B 63/THR
395 3/B 64/ASN
396 3/B 65/VAL
397 3/B 66/THR
398 3/B 67/GLY
399 3/B 68/ASP
400 3/B 69/GLN
401 3/B 70/VAL
402 3/B 71/LYS
403 3/B 72/LYS
404 3/B 73/LEU
405 3/B 74/ASP
406 3/B 75/VAL
407 3/B 76/LEU
408 3/B 77/SER
409 3/B 78/ASN
410 3/B 79/ASP
411 3/B 80/LEU
412 3/B 81/VAL
413 3/B 82/ILE
414 3/B 83/ASN
415 3/B 84/VAL
416 3/B 85/LEU
417 3/B 86/LYS
418 3/B 87/SER
419 3/B 88/SER
420 3/B 89/PHE
421 3/B 90/ALA
422 3/B 91/THR
423 3/B 92/CYS
424 3/B 93/VAL
425 3/B 94/LEU
426 3/B 95/VAL
427 3/B 96/SER
428 3/B 97/GLU
429 3/B 98/GLU
430 3/B 99/ASP
431 3/B 100/LYS
432 3/B 101/ASN
433 3/B 102/ALA
434 3/B 103/ILE
435 3/B 104/ILE
436 3/B 105/VAL
437 3/B 106/GLU
438 3/B 107/PRO
439 3/B 108/GLU
440 3/B 109/LYS
441 3/B 110/ARG
442 3/B 111/GLY
443 3/B 112/LYS
444 3/B 113/TYR
445 3/B 114/VAL
446 3/B 115/VAL
447 3/B 116/CYS
448 3/B 117/PHE
449 3/B 118/ASP
450 3/B 119/PRO
451 3/B 120/LEU
452 3/B 121/ASP
453 3/B 122/GLY
454 3/B 123/SER
455 3/B 124/SER
456 3/B 125/ASN
457 3/B 126/ILE
458 3/B 127/ASP
459 3/B 128/CYS
460 3/B 129/LEU
461 3/B 130/VAL
462 3/B 131/SER
463 3/B 132/ILE
464 3/B 133/GLY
465 3/B 134/THR
466 3/B 135/ILE
467 3/B 136/PHE
468 3/B 137/GLY
469 3/B 138/ILE
470 3/B 139/TYR
471 3/B 140/ARG
472 3/B 141/LYS
473 3/B 142/ASN
474 3/B 143/SER
475 3/B 144/THR
476 3/B 145/ASP
477 3/B 146/GLU
478 3/B 147/PRO
479 3/B 148/SER
480 3/B 149/GLU
481 3/B 150/LYS
482 3/B 151/ASP
483 3/B 152/ALA
484 3/B 153/LEU
485 3/B 154/GLN
486 3/B 155/PRO
487 3/B 156/GLY
488 3/B 157/ARG
489 3/B 158/ASN
490 3/B 159/LEU
491 3/B 160/VAL
492 3/B 161/ALA
493 3/B 162/ALA
494 3/B 163/GLY
495 3/B 164/TYR
496 3/B 165/ALA
497 3/B 166/LEU
498 3/B 167/TYR
499 3/B 168/GLY
500 3/B 169/SER
501 3/B 170/ALA
502 3/B 171/THR
503 3/B 172/MET
504 3/B 173/LEU
505 3/B 174/VAL
506 3/B 175/LEU
507 3/B 176/ALA
508 3/B 177/MET
509 3/B 178/VAL
510 3/B 179/ASN
511 3/B 180/GLY
512 3/B 181/VAL
513 3/B 182/ASN
514 3/B 183/CYS
515 3/B 184/PHE
516 3/B 185/MET
517 3/B 186/LEU
518 3/B 187/ASP
519 3/B 188/PRO
520 3/B 189/ALA
521 3/B 190/ILE
522 3/B 191/GLY
523 3/B 192/GLU
524 3/B 193/PHE
525 3/B 194/ILE
526 3/B 195/LEU
527 3/B 196/VAL
528 3/B 197/ASP
529 3/B 198/ARG
530 3/B 199/ASP
531 3/B 200/VAL
532 3/B 201/LYS
533 3/B 202/ILE
534 3/B 203/LYS
535 3/B 204/LYS
536 3/B 205/LYS
537 3/B 206/GLY
538 3/B 207/SER
539 3/B 208/ILE
540 3/B 209/TYR
541 3/B 210/SER
542 3/B 211/ILE
543 3/B 212/ASN
544 3/B 213/GLU
545 3/B 214/GLY
546 3/B 215/TYR
547 3/B 216/ALA
548 3/B 217/LYS
549 3/B 218/GLU
550 3/B 219/PHE
551 3/B 220/ASP
552 3/B 221/PRO
553 3/B 222/ALA
554 3/B 223/ILE
555 3/B 224/THR
556 3/B 225/GLU
557 3/B 226/TYR
558 3/B 227/ILE
559 3/B 228/GLN
560 3/B 229/ARG
561 3/B 230/LYS
562 3/B 231/LYS
563 3/B 232/PHE
564 3/B 233/PRO
565 3/B 234/PRO
566 3/B 235/ASP
567 3/B 236/ASN
568 3/B 237/SER
569 3/B 238/ALA
570 3/B 239/PRO
571 3/B 240/TYR
572 3/B 241/GLY
573 3/B 242/ALA
574 3/B 243/ARG
575 3/B 244/TYR
576 3/B 245/VAL
577 3/B 246/GLY
578 3/B 247/SER
579 3/B 248/MET
580 3/B 249/VAL
581 3/B 250/ALA
582 3/B 251/ASP
583 3/B 252/VAL
584 3/B 253/HIS
585 3/B 254/ARG
586 3/B 255/THR
587 3/B 256/LEU
588 3/B 257/VAL
589 3/B 258/TYR
590 3/B 259/GLY
591 3/B 260/GLY
592 3/B 261/ILE
593 3/B 262/PHE
594 3/B 263/MET
595 3/B 264/TYR
596 3/B 265/PRO
597 3/B 266/ALA
598 3/B 267/ASN
599 3/B 268/LYS
600 3/B 269/LYS
601 3/B 270/SER
602 3/B 271/PRO
603 3/B 272/LYS
604 3/B 273/GLY
605 3/B 274/LYS
606 3/B 275/LEU
607 3/B 276/ARG
608 3/B 277/LEU
609 3/B 278/LEU
610 3/B 279/TYR
611 3/B 280/GLU
612 3/B 281/CYS
613 3/B 282/ASN
614 3/B 283/PRO
615 3/B 284/MET
616 3/B 285/ALA
617 3/B 286/TYR
618 3/B 287/VAL
619 3/B 288/MET
620 3/B 289/GLU
621 3/B 290/LYS
622 3/B 291/ALA
623 3/B 292/GLY
624 3/B 293/GLY
625 3/B 294/LEU
626 3/B 295/ALA
627 3/B 296/THR
628 3/B 297/THR
629 3/B 298/GLY
630 3/B 299/LYS
631 3/B 300/GLU
632 3/B 301/ALA
633 3/B 302/VAL
634 3/B 303/LEU
635 3/B 304/ASP
636 3/B 305/ILE
637 3/B 306/VAL
638 3/B 307/PRO
639 3/B 308/THR
640 3/B 309/ASP
641 3/B 310/ILE
642 3/B 311/HIS
643 3/B 312/GLN
644 3/B 313/ARG
645 3/B 314/ALA
646 3/B 315/PRO
647 3/B 316/ILE
648 3/B 317/ILE
649 3/B 318/LEU
650 3/B 319/GLY
651 3/B 320/SER
652 3/B 321/PRO
653 3/B 322/GLU
654 3/B 323/ASP
655 3/B 324/VAL
656 3/B 325/THR
657 3/B 326/GLU
658 3/B 327/LEU
659 3/B 328/LEU
660 3/B 329/GLU
661 3/B 330/ILE
662 3/B 331/TYR
663 3/B 332/GLN
664 3/B 333/LYS
665 3/B 334/HIS
666 3/B 335/ALA
667 3/B 336/ALA
668 3/B 337/LYS
669 4/B 338/PO4
670 4/B 339/F6P
671 4/B 340/PO4
672 4/B 341/MG
673 4/B 342/AMP
674 4/B 342/MG
675 5/C 7/ASP
676 5/C 8/THR
677 5/C 9/ASN
678 5/C 10/ILE
679 5/C 11/VAL
680 5/C 12/THR
681 5/C 13/LEU
682 5/C 14/THR
683 5/C 15/ARG
684 5/C 16/PHE
685 5/C 17/VAL
686 5/C 18/MET
687 5/C 19/GLU
688 5/C 20/GLU
689 5/C 21/GLY
690 5/C 22/ARG
691 5/C 23/LYS
692 5/C 24/ALA
693 5/C 25/ARG
694 5/C 26/GLY
695 5/C 27/THR
696 5/C 28/GLY
697 5/C 29/GLU
698 5/C 30/MET
699 5/C 31/THR
700 5/C 32/GLN
701 5/C 33/LEU
702 5/C 34/LEU
703 5/C 35/ASN
704 5/C 36/SER
705 5/C 37/LEU
706 5/C 38/CYS
707 5/C 39/THR
708 5/C 40/ALA
709 5/C 41/VAL
710 5/C 42/LYS
711 5/C 43/ALA
712 5/C 44/ILE
713 5/C 45/SER
714 5/C 46/THR
715 5/C 47/ALA
716 5/C 48/VAL
717 5/C 49/ARG
718 5/C 50/LYS
719 5/C 51/ALA
720 5/C 52/GLY
721 5/C 53/ILE
722 5/C 54/ALA
723 5/C 55/HIS
724 5/C 56/LEU
725 5/C 57/TYR
726 5/C 58/GLY
727 5/C 59/ILE
728 5/C 60/ALA
729 5/C 61/GLY
730 5/C 62/SER
731 5/C 63/THR
732 5/C 64/ASN
733 5/C 65/VAL
734 5/C 66/THR
735 5/C 67/GLY
736 5/C 68/ASP
737 5/C 69/GLN
738 5/C 70/VAL
739 5/C 71/LYS
740 5/C 72/LYS
741 5/C 73/LEU
742 5/C 74/ASP
743 5/C 75/VAL
744 5/C 76/LEU
745 5/C 77/SER
746 5/C 78/ASN
747 5/C 79/ASP
748 5/C 80/LEU
749 5/C 81/VAL
750 5/C 82/ILE
751 5/C 83/ASN
752 5/C 84/VAL
753 5/C 85/LEU
754 5/C 86/LYS
755 5/C 87/SER
756 5/C 88/SER
757 5/C 89/PHE
758 5/C 90/ALA
759 5/C 91/THR
760 5/C 92/CYS
761 5/C 93/VAL
762 5/C 94/LEU
763 5/C 95/VAL
764 5/C 96/SER
765 5/C 97/GLU
766 5/C 98/GLU
767 5/C 99/ASP
768 5/C 100/LYS
769 5/C 101/ASN
770 5/C 102/ALA
771 5/C 103/ILE
772 5/C 104/ILE
773 5/C 105/VAL
774 5/C 106/GLU
775 5/C 107/PRO
776 5/C 108/GLU
777 5/C 109/LYS
778 5/C 110/ARG
779 5/C 111/GLY
780 5/C 112/LYS
781 5/C 113/TYR
782 5/C 114/VAL
783 5/C 115/VAL
784 5/C 116/CYS
785 5/C 117/PHE
786 5/C 118/ASP
787 5/C 119/PRO
788 5/C 120/LEU
789 5/C 121/ASP
790 5/C 122/GLY
791 5/C 123/SER
792 5/C 124/SER
793 5/C 125/ASN
794 5/C 126/ILE
795 5/C 127/ASP
796 5/C 128/CYS
797 5/C 129/LEU
798 5/C 130/VAL
799 5/C 131/SER
800 5/C 132/ILE
801 5/C 133/GLY
802 5/C 134/THR
803 5/C 135/ILE
804 5/C 136/PHE
805 5/C 137/GLY
806 5/C 138/ILE
807 5/C 139/TYR
808 5/C 140/ARG
809 5/C 141/LYS
810 5/C 142/ASN
811 5/C 143/SER
812 5/C 144/THR
813 5/C 145/ASP
814 5/C 146/GLU
815 5/C 147/PRO
816 5/C 148/SER
817 5/C 149/GLU
818 5/C 150/LYS
819 5/C 151/ASP
820 5/C 152/ALA
821 5/C 153/LEU
822 5/C 154/GLN
823 5/C 155/PRO
824 5/C 156/GLY
825 5/C 157/ARG
826 5/C 158/ASN
827 5/C 159/LEU
828 5/C 160/VAL
829 5/C 161/ALA
830 5/C 162/ALA
831 5/C 163/GLY
832 5/C 164/TYR
833 5/C 165/ALA
834 5/C 166/LEU
835 5/C 167/TYR
836 5/C 168/GLY
837 5/C 169/SER
838 5/C 170/ALA
839 5/C 171/THR
840 5/C 172/MET
841 5/C 173/LEU
842 5/C 174/VAL
843 5/C 175/LEU
844 5/C 176/ALA
845 5/C 177/MET
846 5/C 178/VAL
847 5/C 179/ASN
848 5/C 180/GLY
849 5/C 181/VAL
850 5/C 182/ASN
851 5/C 183/CYS
852 5/C 184/PHE
853 5/C 185/MET
854 5/C 186/LEU
855 5/C 187/ASP
856 5/C 188/PRO
857 5/C 189/ALA
858 5/C 190/ILE
859 5/C 191/GLY
860 5/C 192/GLU
861 5/C 193/PHE
862 5/C 194/ILE
863 5/C 195/LEU
864 5/C 196/VAL
865 5/C 197/ASP
866 5/C 198/ARG
867 5/C 199/ASP
868 5/C 200/VAL
869 5/C 201/LYS
870 5/C 202/ILE
871 5/C 203/LYS
872 5/C 204/LYS
873 5/C 205/LYS
874 5/C 206/GLY
875 5/C 207/SER
876 5/C 208/ILE
877 5/C 209/TYR
878 5/C 210/SER
879 5/C 211/ILE
880 5/C 212/ASN
881 5/C 213/GLU
882 5/C 214/GLY
883 5/C 215/TYR
884 5/C 216/ALA
885 5/C 217/LYS
886 5/C 218/GLU
887 5/C 219/PHE
888 5/C 220/ASP
889 5/C 221/PRO
890 5/C 222/ALA
891 5/C 223/ILE
892 5/C 224/THR
893 5/C 225/GLU
894 5/C 226/TYR
895 5/C 227/ILE
896 5/C 228/GLN
897 5/C 229/ARG
898 5/C 230/LYS
899 5/C 231/LYS
900 5/C 232/PHE
901 5/C 233/PRO
902 5/C 234/PRO
903 5/C 235/ASP
904 5/C 236/ASN
905 5/C 237/SER
906 5/C 238/ALA
907 5/C 239/PRO
908 5/C 240/TYR
909 5/C 241/GLY
910 5/C 242/ALA
911 5/C 243/ARG
912 5/C 244/TYR
913 5/C 245/VAL
914 5/C 246/GLY
915 5/C 247/SER
916 5/C 248/MET
917 5/C 249/VAL
918 5/C 250/ALA
919 5/C 251/ASP
920 5/C 252/VAL
921 5/C 253/HIS
922 5/C 254/ARG
923 5/C 255/THR
924 5/C 256/LEU
925 5/C 257/VAL
926 5/C 258/TYR
927 5/C 259/GLY
928 5/C 260/GLY
929 5/C 261/ILE
930 5/C 262/PHE
931 5/C 263/MET
932 5/C 264/TYR
933 5/C 265/PRO
934 5/C 266/ALA
935 5/C 267/ASN
936 5/C 268/LYS
937 5/C 269/LYS
938 5/C 270/SER
939 5/C 271/PRO
940 5/C 272/LYS
941 5/C 273/GLY
942 5/C 274/LYS
943 5/C 275/LEU
944 5/C 276/ARG
945 5/C 277/LEU
946 5/C 278/LEU
947 5/C 279/TYR
948 5/C 280/GLU
949 5/C 281/CYS
950 5/C 282/ASN
951 5/C 283/PRO
952 5/C 284/MET
953 5/C 285/ALA
954 5/C 286/TYR
955 5/C 287/VAL
956 5/C 288/MET
957 5/C 289/GLU
958 5/C 290/LYS
959 5/C 291/ALA
960 5/C 292/GLY
961 5/C 293/GLY
962 5/C 294/LEU
963 5/C 295/ALA
964 5/C 296/THR
965 5/C 297/THR
966 5/C 298/GLY
967 5/C 299/LYS
968 5/C 300/GLU
969 5/C 301/ALA
970 5/C 302/VAL
971 5/C 303/LEU
972 5/C 304/ASP
973 5/C 305/ILE
974 5/C 306/VAL
975 5/C 307/PRO
976 5/C 308/THR
977 5/C 309/ASP
978 5/C 310/ILE
979 5/C 311/HIS
980 5/C 312/GLN
981 5/C 313/ARG
982 5/C 314/ALA
983 5/C 315/PRO
984 5/C 316/ILE
985 5/C 317/ILE
986 5/C 318/LEU
987 5/C 319/GLY
988 5/C 320/SER
989 5/C 321/PRO
990 5/C 322/GLU
991 5/C 323/ASP
992 5/C 324/VAL
993 5/C 325/THR
994 5/C 326/GLU
995 5/C 327/LEU
996 5/C 328/LEU
997 5/C 329/GLU
998 5/C 330/ILE
999 5/C 331/TYR
1000 5/C 332/GLN
1001 5/C 333/LYS
1002 5/C 334/HIS
1003 5/C 335/ALA
1004 5/C 336/ALA
1005 5/C 337/LYS
1006 6/C 338/PO4
1007 6/C 339/F6P
1008 6/C 340/PO4
1009 6/C 341/AMP
1010 6/C 341/MG
1011 6/C 342/MG
1012 7/D 7/ASP
1013 7/D 8/THR
1014 7/D 9/ASN
1015 7/D 10/ILE
1016 7/D 11/VAL
1017 7/D 12/THR
1018 7/D 13/LEU
1019 7/D 14/THR
1020 7/D 15/ARG
1021 7/D 16/PHE
1022 7/D 17/VAL
1023 7/D 18/MET
1024 7/D 19/GLU
1025 7/D 20/GLU
1026 7/D 21/GLY
1027 7/D 22/ARG
1028 7/D 23/LYS
1029 7/D 24/ALA
1030 7/D 25/ARG
1031 7/D 26/GLY
1032 7/D 27/THR
1033 7/D 28/GLY
1034 7/D 29/GLU
1035 7/D 30/MET
1036 7/D 31/THR
1037 7/D 32/GLN
1038 7/D 33/LEU
1039 7/D 34/LEU
1040 7/D 35/ASN
1041 7/D 36/SER
1042 7/D 37/LEU
1043 7/D 38/CYS
1044 7/D 39/THR
1045 7/D 40/ALA
1046 7/D 41/VAL
1047 7/D 42/LYS
1048 7/D 43/ALA
1049 7/D 44/ILE
1050 7/D 45/SER
1051 7/D 46/THR
1052 7/D 47/ALA
1053 7/D 48/VAL
1054 7/D 49/ARG
1055 7/D 50/LYS
1056 7/D 51/ALA
1057 7/D 52/GLY
1058 7/D 53/ILE
1059 7/D 54/ALA
1060 7/D 55/HIS
1061 7/D 56/LEU
1062 7/D 57/TYR
1063 7/D 58/GLY
1064 7/D 59/ILE
1065 7/D 60/ALA
1066 7/D 61/GLY
1067 7/D 62/SER
1068 7/D 63/THR
1069 7/D 64/ASN
1070 7/D 65/VAL
1071 7/D 66/THR
1072 7/D 67/GLY
1073 7/D 68/ASP
1074 7/D 69/GLN
1075 7/D 70/VAL
1076 7/D 71/LYS
1077 7/D 72/LYS
1078 7/D 73/LEU
1079 7/D 74/ASP
1080 7/D 75/VAL
1081 7/D 76/LEU
1082 7/D 77/SER
1083 7/D 78/ASN
1084 7/D 79/ASP
1085 7/D 80/LEU
1086 7/D 81/VAL
1087 7/D 82/ILE
1088 7/D 83/ASN
1089 7/D 84/VAL
1090 7/D 85/LEU
1091 7/D 86/LYS
1092 7/D 87/SER
1093 7/D 88/SER
1094 7/D 89/PHE
1095 7/D 90/ALA
1096 7/D 91/THR
1097 7/D 92/CYS
1098 7/D 93/VAL
1099 7/D 94/LEU
1100 7/D 95/VAL
1101 7/D 96/SER
1102 7/D 97/GLU
1103 7/D 98/GLU
1104 7/D 99/ASP
1105 7/D 100/LYS
1106 7/D 101/ASN
1107 7/D 102/ALA
1108 7/D 103/ILE
1109 7/D 104/ILE
1110 7/D 105/VAL
1111 7/D 106/GLU
1112 7/D 107/PRO
1113 7/D 108/GLU
1114 7/D 109/LYS
1115 7/D 110/ARG
1116 7/D 111/GLY
1117 7/D 112/LYS
1118 7/D 113/TYR
1119 7/D 114/VAL
1120 7/D 115/VAL
1121 7/D 116/CYS
1122 7/D 117/PHE
1123 7/D 118/ASP
1124 7/D 119/PRO
1125 7/D 120/LEU
1126 7/D 121/ASP
1127 7/D 122/GLY
1128 7/D 123/SER
1129 7/D 124/SER
1130 7/D 125/ASN
1131 7/D 126/ILE
1132 7/D 127/ASP
1133 7/D 128/CYS
1134 7/D 129/LEU
1135 7/D 130/VAL
1136 7/D 131/SER
1137 7/D 132/ILE
1138 7/D 133/GLY
1139 7/D 134/THR
1140 7/D 135/ILE
1141 7/D 136/PHE
1142 7/D 137/GLY
1143 7/D 138/ILE
1144 7/D 139/TYR
1145 7/D 140/ARG
1146 7/D 141/LYS
1147 7/D 142/ASN
1148 7/D 143/SER
1149 7/D 144/THR
1150 7/D 145/ASP
1151 7/D 146/GLU
1152 7/D 147/PRO
1153 7/D 148/SER
1154 7/D 149/GLU
1155 7/D 150/LYS
1156 7/D 151/ASP
1157 7/D 152/ALA
1158 7/D 153/LEU
1159 7/D 154/GLN
1160 7/D 155/PRO
1161 7/D 156/GLY
1162 7/D 157/ARG
1163 7/D 158/ASN
1164 7/D 159/LEU
1165 7/D 160/VAL
1166 7/D 161/ALA
1167 7/D 162/ALA
1168 7/D 163/GLY
1169 7/D 164/TYR
1170 7/D 165/ALA
1171 7/D 166/LEU
1172 7/D 167/TYR
1173 7/D 168/GLY
1174 7/D 169/SER
1175 7/D 170/ALA
1176 7/D 171/THR
1177 7/D 172/MET
1178 7/D 173/LEU
1179 7/D 174/VAL
1180 7/D 175/LEU
1181 7/D 176/ALA
1182 7/D 177/MET
1183 7/D 178/VAL
1184 7/D 179/ASN
1185 7/D 180/GLY
1186 7/D 181/VAL
1187 7/D 182/ASN
1188 7/D 183/CYS
1189 7/D 184/PHE
1190 7/D 185/MET
1191 7/D 186/LEU
1192 7/D 187/ASP
1193 7/D 188/PRO
1194 7/D 189/ALA
1195 7/D 190/ILE
1196 7/D 191/GLY
1197 7/D 192/GLU
1198 7/D 193/PHE
1199 7/D 194/ILE
1200 7/D 195/LEU
1201 7/D 196/VAL
1202 7/D 197/ASP
1203 7/D 198/ARG
1204 7/D 199/ASP
1205 7/D 200/VAL
1206 7/D 201/LYS
1207 7/D 202/ILE
1208 7/D 203/LYS
1209 7/D 204/LYS
1210 7/D 205/LYS
1211 7/D 206/GLY
1212 7/D 207/SER
1213 7/D 208/ILE
1214 7/D 209/TYR
1215 7/D 210/SER
1216 7/D 211/ILE
1217 7/D 212/ASN
1218 7/D 213/GLU
1219 7/D 214/GLY
1220 7/D 215/TYR
1221 7/D 216/ALA
1222 7/D 217/LYS
1223 7/D 218/GLU
1224 7/D 219/PHE
1225 7/D 220/ASP
1226 7/D 221/PRO
1227 7/D 222/ALA
1228 7/D 223/ILE
1229 7/D 224/THR
1230 7/D 225/GLU
1231 7/D 226/TYR
1232 7/D 227/ILE
1233 7/D 228/GLN
1234 7/D 229/ARG
1235 7/D 230/LYS
1236 7/D 231/LYS
1237 7/D 232/PHE
1238 7/D 233/PRO
1239 7/D 234/PRO
1240 7/D 235/ASP
1241 7/D 236/ASN
1242 7/D 237/SER
1243 7/D 238/ALA
1244 7/D 239/PRO
1245 7/D 240/TYR
1246 7/D 241/GLY
1247 7/D 242/ALA
1248 7/D 243/ARG
1249 7/D 244/TYR
1250 7/D 245/VAL
1251 7/D 246/GLY
1252 7/D 247/SER
1253 7/D 248/MET
1254 7/D 249/VAL
1255 7/D 250/ALA
1256 7/D 251/ASP
1257 7/D 252/VAL
1258 7/D 253/HIS
1259 7/D 254/ARG
1260 7/D 255/THR
1261 7/D 256/LEU
1262 7/D 257/VAL
1263 7/D 258/TYR
1264 7/D 259/GLY
1265 7/D 260/GLY
1266 7/D 261/ILE
1267 7/D 262/PHE
1268 7/D 263/MET
1269 7/D 264/TYR
1270 7/D 265/PRO
1271 7/D 266/ALA
1272 7/D 267/ASN
1273 7/D 268/LYS
1274 7/D 269/LYS
1275 7/D 270/SER
1276 7/D 271/PRO
1277 7/D 272/LYS
1278 7/D 273/GLY
1279 7/D 274/LYS
1280 7/D 275/LEU
1281 7/D 276/ARG
1282 7/D 277/LEU
1283 7/D 278/LEU
1284 7/D 279/TYR
1285 7/D 280/GLU
1286 7/D 281/CYS
1287 7/D 282/ASN
1288 7/D 283/PRO
1289 7/D 284/MET
1290 7/D 285/ALA
1291 7/D 286/TYR
1292 7/D 287/VAL
1293 7/D 288/MET
1294 7/D 289/GLU
1295 7/D 290/LYS
1296 7/D 291/ALA
1297 7/D 292/GLY
1298 7/D 293/GLY
1299 7/D 294/LEU
1300 7/D 295/ALA
1301 7/D 296/THR
1302 7/D 297/THR
1303 7/D 298/GLY
1304 7/D 299/LYS
1305 7/D 300/GLU
1306 7/D 301/ALA
1307 7/D 302/VAL
1308 7/D 303/LEU
1309 7/D 304/ASP
1310 7/D 305/ILE
1311 7/D 306/VAL
1312 7/D 307/PRO
1313 7/D 308/THR
1314 7/D 309/ASP
1315 7/D 310/ILE
1316 7/D 311/HIS
1317 7/D 312/GLN
1318 7/D 313/ARG
1319 7/D 314/ALA
1320 7/D 315/PRO
1321 7/D 316/ILE
1322 7/D 317/ILE
1323 7/D 318/LEU
1324 7/D 319/GLY
1325 7/D 320/SER
1326 7/D 321/PRO
1327 7/D 322/GLU
1328 7/D 323/ASP
1329 7/D 324/VAL
1330 7/D 325/THR
1331 7/D 326/GLU
1332 7/D 327/LEU
1333 7/D 328/LEU
1334 7/D 329/GLU
1335 7/D 330/ILE
1336 7/D 331/TYR
1337 7/D 332/GLN
1338 7/D 333/LYS
1339 7/D 334/HIS
1340 7/D 335/ALA
1341 7/D 336/ALA
1342 7/D 337/LYS
1343 8/D 338/PO4
1344 8/D 339/F6P
1345 8/D 340/PO4
1346 8/D 341/MG
1347 8/D 342/AMP
1348 8/D 342/MG
