# Supplementary material for: Mapping allosteric communications within individual proteins
Source: Nat Commun. 2020 Jul 31;11:3862. doi: 10.1038/s41467-020-17618-2 (PMC7395124; doi:10.1038/s41467-020-17618-2)
Supplement: Supplementary file 6 — Supplementary Data 3 [file 41467_2020_17618_MOESM6_ESM.zip › Ohm-results/1eyi/1eyi-network.txt]

NODES
Start 0.9999999999999998
End 0.9999999999999998
1345 0.9999985694582336
1348 0.9999977918285896
671 0.9999977918285896
674 0.9999965914864619
1008 0.9999631238397335
334 0.9999439917615174
1123 0.9998901442109205
449 0.9998304275915667
1126 0.9998190913759744
1011 0.9994593850661245
452 0.9993558248738381
337 0.999178903391106
672 0.9985140082737096
1346 0.9985140082737096
112 0.9971231784801529
786 0.9956306268171202
450 0.9945347112383074
408 0.9945347112383074
1124 0.9945347112383074
114 0.9937795575422208
24 0.9909998564657791
1122 0.9869780029015017
698 0.9863304047438499
788 0.9856506008215506
912 0.9785555991459829
785 0.9767488724171172
336 0.9767488724171172
789 0.9767488724171172
373 0.9689728364177448
375 0.9689728364177448
451 0.9689728364177448
521 0.9689728364177448
1048 0.9689728364177448
1049 0.9689728364177448
1082 0.9689728364177448
911 0.9684667963300533
1248 0.9668986156242019
1138 0.9668986156242019
1010 0.9646857294999092
1251 0.9521067492247234
237 0.9521067492247234
577 0.9521067492247234
1125 0.9521067492247234
1249 0.9497249654836104
71 0.9463639904555992
113 0.9463639904555992
453 0.9260724086575749
1127 0.9260724086575749
238 0.9248666804991961
346 0.9248666804991961
1092 0.9248666804991961
718 0.9236412874178096
1194 0.9236412874178096
377 0.9236412874178096
464 0.9236412874178096
787 0.918536572351405
115 0.918536572351405
1007 0.8858860346035671
1252 0.8858860346035671
1285 0.8858860346035671
333 0.8858860346035671
578 0.8858860346035671
444 0.8858860346035671
445 0.8858860346035671
446 0.8858860346035671
448 0.8858860346035671
155 0.8858860346035671
156 0.8858860346035671
157 0.8858860346035671
158 0.8858860346035671
247 0.8858860346035671
248 0.8858860346035671
611 0.8858860346035671
1118 0.8858860346035671
1119 0.8858860346035671
1120 0.8858860346035671
829 0.8858860346035671
830 0.8858860346035671
831 0.8858860346035671
832 0.8858860346035671
921 0.8858860346035671
922 0.8858860346035671
361 0.8858860346035671
362 0.8858860346035671
349 0.8858860346035671
1091 0.8858860346035671
1087 0.8858860346035671
575 0.8840248834576381
574 0.8840248834576381
781 0.8762717416782426
782 0.8762717416782426
783 0.8762717416782426
107 0.8762717416782426
108 0.8762717416782426
109 0.8762717416782426
111 0.8762717416782426
252 0.8238547088842417
455 0.8238547088842417
595 0.8238547088842417
605 0.8238547088842417
606 0.8238547088842417
1139 0.8238547088842417
1170 0.8238547088842417
1046 0.8238547088842417
1047 0.8238547088842417
1196 0.8238547088842417
374 0.8238547088842417
1269 0.8238547088842417
1279 0.8238547088842417
1280 0.8238547088842417
926 0.8238547088842417
1129 0.8238547088842417
1035 0.8238547088842417
1036 0.8238547088842417
1023 0.8238547088842417
1020 0.8238547088842417
1014 0.8238547088842417
1013 0.8238547088842417
407 0.8238547088842417
67 0.8238547088842417
50 0.8238547088842417
48 0.8238547088842417
47 0.8238547088842417
518 0.8238547088842417
741 0.8238547088842417
724 0.8238547088842417
719 0.8238547088842417
376 0.8238547088842417
465 0.8238547088842417
496 0.8238547088842417
372 0.8238547088842417
522 0.8238547088842417
25 0.812079084452819
12 0.812079084452819
9 0.812079084452819
755 0.812079084452819
754 0.812079084452819
750 0.812079084452819
1137 0.812079084452819
1053 0.812079084452819
1052 0.812079084452819
1051 0.812079084452819
520 0.812079084452819
44 0.812079084452819
43 0.812079084452819
161 0.812079084452819
38 0.812079084452819
37 0.812079084452819
36 0.812079084452819
185 0.812079084452819
184 0.812079084452819
711 0.812079084452819
712 0.812079084452819
745 0.812079084452819
880 0.812079084452819
883 0.812079084452819
882 0.812079084452819
1247 0.812079084452819
914 0.812079084452819
915 0.812079084452819
790 0.812079084452819
1253 0.728103712157696
579 0.728103712157696
699 0.7145820123948126
686 0.7145820123948126
683 0.7145820123948126
677 0.7145820123948126
676 0.7145820123948126
70 0.7145820123948126
127 0.7145820123948126
607 0.5803033343999999
428 0.5803033343999999
1281 0.5803033343999999
1102 0.5803033343999999
1128 0.5803033343999999
702 0.5803033343999999
706 0.5803033343999999
707 0.5803033343999999
186 0.5803033343999999
180 0.5803033343999999
179 0.5803033343999999
388 0.5803033343999999
457 0.5803033343999999
454 0.5803033343999999
28 0.5803033343999999
32 0.5803033343999999
33 0.5803033343999999
860 0.5803033343999999
854 0.5803033343999999
853 0.5803033343999999
1062 0.5803033343999999
1131 0.5803033343999999
463 0.566501539164
379 0.566501539164
378 0.566501539164
717 0.566501539164
835 0.566501539164
1344 0.566501539164
126 0.566501539164
1145 0.566501539164
1165 0.566501539164
1166 0.566501539164
1167 0.566501539164
1168 0.566501539164
1169 0.566501539164
1258 0.566501539164
1259 0.566501539164
1215 0.566501539164
801 0.341594
670 0.341594
206 0.341594
209 0.341594
208 0.341594
573 0.341594
240 0.341594
241 0.341594
116 0.341594
1246 0.341594
1213 0.341594
800 0.341594
1034 0.341594
1095 0.341594
1093 0.341594
347 0.341594
515 0.341594
516 0.341594
51 0.341594
120 0.341594
EDGES
518-521
248-252
156-157
1213-1248
788-745
113-114
1168-1169
1346-1123
1348-1345
Start-107
114-336
334-End
1166-1167
28-32
1010-786
457-454
107-108
575-238
Start-781
448-450
677-676
206-209
114-67
516-51
1049-1082
238-575
Start-1008
1131-1125
788-741
1251-1252
1014-1013
1252-1127
379-378
24-28
71-38
1102-1346
1007-912
718-1194
674-671
606-611
1034-1095
1248-912
333-574
707-186
446-448
1252-1253
36-37
573-574
835-801
671-End
209-208
1346-1126
595-605
Start-112
786-1011
Start-698
521-1048
1122-1124
157-158
457-451
1194-718
346-1092
113-112
126-114
388-457
1082-1125
1167-1168
515-516
237-577
1139-1170
374-375
1129-1128
741-724
1247-1246
922-911
1251-1249
712-745
184-711
444-445
1020-1014
830-831
1126-1348
1123-1346
428-672
Start-1344
Start-452
Start-361
914-915
Start-1126
789-1011
111-113
112-336
745-712
179-388
1248-914
71-114
574-238
37-38
711-184
361-362
1138-1139
574-240
719-718
240-241
Start-114
Start-670
699-686
373-374
1087-1122
1196-373
1046-1047
1129-911
Start-1034
Start-444
912-1249
Start-788
915-790
1285-1281
686-683
Start-1118
24-155
912-911
496-372
336-115
1062-1131
455-237
248-237
186-180
1048-1049
24-25
1092-346
853-1062
333-238
334-333
1123-1348
377-376
185-184
921-922
1169-1258
1281-1102
1280-1253
37-36
1138-1137
70-71
683-677
408-451
1269-1279
1010-789
375-408
453-452
1345-End
702-706
158-247
109-111
452-464
611-607
450-451
373-522
238-206
1035-1036
448-449
1011-1008
161-126
1285-1348
1253-1285
1124-1125
1247-1248
38-37
717-835
349-346
782-783
1128-1127
71-113
785-786
127-114
575-595
1127-1126
1259-1215
48-47
724-719
1170-1046
1258-1259
606-579
47-518
672-452
786-1010
788-1010
880-883
43-161
1008-End
1047-1196
347-515
522-521
1344-1249
1249-1269
208-573
1280-1285
578-579
1082-1124
712-711
Start-1145
463-379
336-112
346-347
120-114
1344-911
911-1251
1246-1213
452-674
577-575
1126-1138
832-921
450-449
51-120
67-50
36-185
362-349
12-9
449-674
238-237
126-127
247-248
378-377
185-36
50-48
1092-1091
1053-1052
1125-1346
801-789
698-699
108-109
835-800
1013-407
1194-377
184-185
790-789
611-674
1093-1092
605-606
706-707
882-1247
407-408
454-453
1131-1128
781-782
1137-1053
1165-1166
376-375
1051-520
520-44
445-446
25-12
718-717
114-71
1118-1119
455-454
754-750
155-156
Start-786
Start-End
745-787
449-672
711-712
38-71
698-702
Start-1345
1215-1249
577-578
787-786
745-788
1052-1051
111-112
1120-1122
672-449
112-337
676-70
922-926
9-755
377-1194
1007-1248
670-575
1008-1007
Start-671
579-611
829-830
1249-912
1122-1123
408-450
33-860
578-453
1279-1280
1119-1120
Start-24
32-33
464-465
755-754
883-882
Start-1035
800-788
337-334
854-853
241-116
1145-1165
1095-1093
116-115
161-127
465-496
911-912
860-854
831-832
1023-1020
912-880
451-672
372-373
1124-1123
464-463
785-787
127-115
926-1129
607-428
1091-1087
Start-334
180-179
44-43
787-788
783-785
750-785
698-829
115-337
1036-1023
252-455
