# Supplementary material for: Mapping allosteric communications within individual proteins
Source: Nat Commun. 2020 Jul 31;11:3862. doi: 10.1038/s41467-020-17618-2 (PMC7395124; doi:10.1038/s41467-020-17618-2)
Supplement: Supplementary file 6 — Supplementary Data 3 [file 41467_2020_17618_MOESM6_ESM.zip › Ohm-results/1eyi/1eyi-paths.txt]

0.451188 1348-1344
0.451188 674-670
0.402251 336-334-333
0.402251 1010-1008-1007
0.35216 1010-1008-1007-1248-912-911-1251-1252-1253-1285-1348-1345-1344
0.35216 336-334-333-238-237-577-578-453-452-674-671-670
0.35216 673-444-445-446-448-450-449-672-452-674-671-670
0.35216 335-24-155-156-157-158-247-248-252-455-237-577-575-595-605-606-611-607-428-672-449-674-671-670
0.35216 1348-1126-1138-1139-1170-1046-1047-1196-373-374-375-408-450-451-672-449-674-671-670
0.35216 673-444-445-446-448-450-449-674-671-670
0.35216 1010-1008-1007-1248-912-1249-1269-1279-1280-1253-1285-1281-1102-1346-1123-1348-1345-1344
0.35216 1347-1118-1119-1120-1122-1123-1348-1345-1344
0.35216 673-444-445-446-448-450-451-672-449-674-671-670
0.35216 335-24-155-156-157-158-247-248-252-455-237-577-575-595-605-606-611-674-671-670
0.35216 1009-698-829-830-831-832-921-922-926-1129-1128-1127-1126-1348-1345-1344
0.35216 1009-698-829-830-831-832-921-922-926-1129-911-1251-1252-1127-1126-1348-1345-1344
0.35216 1009-698-829-830-831-832-921-922-926-1129-911-1251-1249-1269-1279-1280-1285-1348-1345-1344
0.35216 1009-698-829-830-831-832-921-922-926-1129-911-1251-1249-1269-1279-1280-1285-1281-1102-1346-1123-1348-1345-1344
0.35216 1009-698-829-830-831-832-921-922-911-1251-1252-1127-1126-1348-1345-1344
0.35216 1009-698-702-706-707-186-180-179-388-457-454-453-452-674-671-670
0.35216 335-24-155-156-157-158-247-248-252-455-237-577-578-453-452-674-671-670
0.35216 1009-698-702-706-707-186-180-179-388-457-451-672-449-674-671-670
0.35216 1348-1126-1138-1139-1170-1046-1047-1196-373-374-375-408-451-672-449-674-671-670
0.35216 1347-1035-1036-1023-1020-1014-1013-407-408-451-672-449-674-671-670
0.35216 1347-1118-1119-1120-1122-1124-1123-1348-1345-1344
0.35216 336-114-67-50-48-47-518-521-1048-1049-1082-1125-1346-1123-1348-1345-1344
0.35216 673-361-362-349-346-1092-1091-1087-1122-1124-1123-1346-1126-1348-1345-1344
0.35216 335-24-28-32-33-860-854-853-1062-1131-1128-1127-1126-1348-1345-1344
0.35216 1010-788-741-724-719-718-1194-377-376-375-408-451-672-449-674-671-670
0.35216 1010-788-741-724-719-718-1194-377-376-375-408-450-451-672-449-674-671-670
0.35216 336-334-333-574-238-575-595-605-606-579-611-674-671-670
0.35216 1010-788-741-724-719-718-1194-377-376-375-408-450-449-674-671-670
0.35216 673-361-362-349-346-1092-1091-1087-1122-1123-1346-1126-1348-1345-1344
0.35216 1347-1118-1119-1120-1122-1123-1346-1126-1348-1345-1344
0.35216 336-334-333-574-238-575-595-605-606-579-611-607-428-672-449-674-671-670
0.35216 1010-788-741-724-719-718-1194-377-376-375-408-450-449-672-452-674-671-670
0.35216 673-361-362-349-346-1092-1091-1087-1122-1123-1348-1345-1344
0.35216 1348-1126-1138-1139-1170-1046-1047-1196-373-374-375-408-450-449-672-452-674-671-670
0.35216 673-444-445-446-448-449-674-671-670
0.35216 336-334-333-574-238-237-577-578-579-611-674-671-670
0.35216 673-361-362-349-346-1092-1091-1087-1122-1124-1123-1348-1345-1344
0.35216 336-334-333-574-238-237-577-578-453-452-674-671-670
0.35216 673-361-362-349-346-1092-1091-1087-1122-1124-1125-1346-1123-1348-1345-1344
0.35216 1348-1126-1138-1139-1170-1046-1047-1196-373-374-375-408-450-449-674-671-670
0.35216 1010-1008-1007-912-911-1251-1252-1127-1126-1348-1345-1344
0.35216 335-24-28-32-33-860-854-853-1062-1131-1125-1346-1123-1348-1345-1344
0.35216 1010-1008-1007-1248-912-911-1251-1252-1127-1126-1348-1345-1344
0.35216 673-444-445-446-448-449-672-452-674-671-670
0.35216 335-24-155-156-157-158-247-248-237-577-578-453-452-674-671-670
0.35216 1010-1008-1007-1248-912-1249-1269-1279-1280-1253-1285-1348-1345-1344
0.35216 336-114-67-50-48-47-518-521-1048-1049-1082-1124-1123-1346-1126-1348-1345-1344
0.35216 1348-1345-1344
0.35216 335-24-155-156-157-158-247-248-252-455-454-453-452-674-671-670
0.35216 674-452-464-465-496-372-373-522-521-1048-1049-1082-1125-1346-1123-1348-1345-1344
0.35216 674-452-464-465-496-372-373-522-521-1048-1049-1082-1124-1123-1346-1126-1348-1345-1344
0.35216 1347-1035-1036-1023-1020-1014-1013-407-408-450-451-672-449-674-671-670
0.35216 1347-1118-1119-1120-1122-1124-1123-1346-1126-1348-1345-1344
0.35216 674-452-464-465-496-372-373-522-521-1048-1049-1082-1124-1123-1348-1345-1344
0.35216 1347-1035-1036-1023-1020-1014-1013-407-408-450-449-672-452-674-671-670
0.35216 336-114-67-50-48-47-518-521-1048-1049-1082-1124-1125-1346-1123-1348-1345-1344
0.35216 336-114-67-50-48-47-518-521-1048-1049-1082-1124-1123-1348-1345-1344
0.35216 674-452-464-465-496-372-373-522-521-1048-1049-1082-1124-1125-1346-1123-1348-1345-1344
0.35216 674-671-670
0.35216 1347-1035-1036-1023-1020-1014-1013-407-408-450-449-674-671-670
0.35216 1347-1118-1119-1120-1122-1124-1125-1346-1123-1348-1345-1344
0.341594 1009-781-782-783-785-786-1011-1008-1007
0.341594 335-24-25-12-9-755-754-750-785-787-788-1010-786-1011-1008-1007
0.341594 1009-698-699-686-683-677-676-70-71-113-114-336-112-337-334-333
0.341594 674-452-464-463-379-378-377-1194-718-717-835-801-789-1011-1008-1007
0.341594 336-112-337-334-333
0.341594 1348-1126-1138-1137-1053-1052-1051-520-44-43-161-127-115-337-334-333
0.341594 335-107-108-109-111-113-112-337-334-333
0.341594 335-107-108-109-111-112-337-334-333
0.341594 1009-781-782-783-785-786-1010-789-1011-1008-1007
0.341594 335-107-108-109-111-113-114-336-112-337-334-333
0.341594 336-114-71-38-37-36-185-184-711-712-745-788-1010-786-1011-1008-1007
0.341594 1010-788-745-712-711-184-185-36-37-38-71-114-336-112-337-334-333
0.341594 1348-1344-1249-912-880-883-882-1247-1248-914-915-790-789-1011-1008-1007
0.341594 335-107-108-109-111-112-336-115-337-334-333
0.341594 1009-781-782-783-785-787-788-1010-786-1011-1008-1007
0.341594 335-24-25-12-9-755-754-750-785-786-1011-1008-1007
0.341594 1348-1126-1138-1137-1053-1052-1051-520-44-43-161-126-114-336-112-337-334-333
0.341594 1009-698-699-686-683-677-676-70-71-113-112-337-334-333
0.341594 1009-781-782-783-785-787-786-1010-789-1011-1008-1007
0.341594 335-24-25-12-9-755-754-750-785-786-1010-789-1011-1008-1007
0.341594 1009-698-699-686-683-677-676-70-71-113-112-336-115-337-334-333
0.341594 674-670-575-238-206-209-208-573-574-240-241-116-115-337-334-333
0.341594 1010-786-1011-1008-1007
0.341594 1348-1126-1138-1137-1053-1052-1051-520-44-43-161-126-127-115-337-334-333
0.341594 1009-781-782-783-785-787-786-1011-1008-1007
0.341594 1348-1126-1138-1137-1053-1052-1051-520-44-43-161-127-114-336-112-337-334-333
0.341594 335-107-108-109-111-113-112-336-115-337-334-333
0.341594 1347-1145-1165-1166-1167-1168-1169-1258-1259-1215-1249-912-880-883-882-1247-1246-1213-1248-914-915-790-789-1011-1008-1007
0.341594 1010-788-745-712-711-184-185-36-37-38-71-113-112-337-334-333
0.341594 1347-1145-1165-1166-1167-1168-1169-1258-1259-1215-1249-912-880-883-882-1247-1248-914-915-790-789-1011-1008-1007
0.341594 1348-1344-911-912-880-883-882-1247-1248-914-915-790-789-1011-1008-1007
0.341594 674-452-464-463-379-378-377-1194-718-717-835-800-788-1010-786-1011-1008-1007
0.341594 335-24-25-12-9-755-754-750-785-787-786-1011-1008-1007
0.341594 1347-1034-1095-1093-1092-346-347-515-516-51-120-114-336-112-337-334-333
0.341594 336-114-71-38-37-36-185-184-711-712-745-787-786-1010-789-1011-1008-1007
0.341594 674-452-464-463-379-378-377-1194-718-717-835-800-801-789-1011-1008-1007
0.341594 673-360-421-420-1024-1021-1189-1190-725-794-788-1010-786-1011-1008-1007
0.341594 335-24-25-12-9-755-754-750-785-787-786-1010-789-1011-1008-1007
0.341594 1010-788-745-712-711-184-185-36-37-38-71-113-112-336-115-337-334-333
0.341594 674-452-464-463-379-378-377-1194-718-717-835-801-788-1010-786-1011-1008-1007
0.341594 1009-698-699-686-683-677-676-70-71-114-336-112-337-334-333
0.341594 1347-1034-1095-1093-1092-346-347-515-516-51-120-117-116-115-337-334-333
0.341594 336-114-71-38-37-36-185-184-711-712-745-787-788-1010-786-1011-1008-1007
0.341594 673-471-491-492-493-494-495-584-585-541-575-238-206-209-208-573-572-539-574-240-241-116-115-337-334-333
0.341594 673-471-491-492-493-494-495-584-585-541-575-238-206-209-208-573-574-240-241-116-115-337-334-333
0.341594 673-360-421-420-1024-1021-1189-1190-725-794-791-790-789-1011-1008-1007
0.341594 674-670-237-238-206-209-208-573-574-240-241-116-115-337-334-333
0.341594 336-114-71-38-37-36-185-184-711-712-745-787-786-1011-1008-1007
0.341594 1010-788-745-712-711-184-185-36-37-38-71-113-114-336-112-337-334-333
0.267749 1347-1035-1036-1023-1020-1014-1013-407-408-450-451-672-671-674-670
0.267749 336-334-333-574-238-237-577-578-579-611-607-671-674-670
0.267749 1348-1126-1138-1137-1053-1052-1051-520-44-43-161-126-127-115-334-337-333
0.267749 673-360-421-420-1024-1021-1189-1190-725-794-788-1008-1011-1007
0.267749 336-334-333-574-238-575-595-605-606-579-611-607-671-674-670
0.267749 335-24-28-32-33-860-854-853-1062-1131-1128-1345-1348-1344
0.267749 1010-788-745-712-711-184-185-36-37-38-71-113-112-336-334-337-333
0.267749 335-24-155-156-157-158-247-248-237-577-578-453-452-671-674-670
0.267749 1010-788-745-712-711-184-185-36-37-38-71-114-336-112-334-337-333
0.267749 336-334-333-574-238-575-595-605-606-579-611-607-428-672-671-674-670
0.267749 336-114-67-50-48-47-518-521-1048-1049-1082-1124-1123-1346-1126-1345-1348-1344
0.267749 1348-1126-1138-1137-1053-1052-1051-520-44-43-161-127-114-336-112-334-337-333
0.267749 1347-1118-1119-1120-1122-1123-1346-1126-1345-1348-1344
0.267749 1347-1035-1036-1023-1020-1014-1013-407-408-450-451-672-449-671-674-670
0.267749 1010-788-745-712-711-184-185-36-37-38-71-114-336-334-337-333
0.267749 1010-788-745-712-711-184-185-36-37-38-71-114-334-337-333
0.267749 1010-788-745-712-711-184-185-36-37-38-71-113-114-336-334-337-333
0.267749 336-334-333-574-238-575-595-605-606-579-611-607-428-672-449-671-674-670
0.267749 336-334-333-574-238-575-595-605-606-579-611-607-428-671-674-670
0.267749 1348-1126-1138-1137-1053-1052-1051-520-44-43-161-127-114-334-337-333
0.267749 336-334-337-333
0.267749 1347-1035-1036-1023-1020-1014-1013-407-408-450-451-671-674-670
0.267749 1347-1118-1119-1120-1122-1124-1125-1346-1123-1345-1348-1344
0.267749 1010-788-745-712-711-184-185-36-37-38-71-113-114-336-112-334-337-333
0.267749 1010-788-745-712-711-184-185-36-37-38-71-113-114-334-337-333
0.267749 1347-1034-1095-1093-1092-346-347-515-516-51-120-117-334-337-333
0.267749 1348-1126-1138-1137-1053-1052-1051-520-44-43-161-126-114-336-112-334-337-333
0.267749 336-114-71-38-37-36-185-184-711-712-745-787-788-1010-1008-1011-1007
0.267749 335-24-155-156-157-158-247-248-252-455-454-453-452-671-674-670
0.267749 1010-1008-1011-1007
0.267749 336-114-71-38-37-36-185-184-711-712-745-787-788-1010-786-1008-1011-1007
0.267749 1347-1145-1165-1166-1167-1168-1169-1258-1259-1215-1249-912-880-883-882-1247-1246-1213-1248-914-915-790-789-1008-1011-1007
0.267749 336-114-71-38-37-36-185-184-711-712-745-787-788-1008-1011-1007
0.267749 1348-1126-1138-1137-1053-1052-1051-520-44-43-161-126-114-334-337-333
0.267749 1347-1034-1095-1093-1092-346-347-515-516-51-120-114-334-337-333
0.267749 335-24-155-156-157-158-247-248-252-455-237-577-578-453-452-671-674-670
0.267749 1347-1035-1036-1023-1020-1014-1013-407-408-451-672-671-674-670
0.267749 335-24-155-156-157-158-247-248-252-455-454-671-674-670
0.267749 336-114-71-38-37-36-185-184-711-712-745-787-786-1010-1008-1011-1007
0.267749 1347-1034-1095-1093-1092-346-347-515-516-51-120-114-336-112-334-337-333
0.267749 336-114-71-38-37-36-185-184-711-712-745-787-786-1010-789-1008-1011-1007
0.267749 336-114-67-50-48-47-518-521-1048-1049-1082-1125-1346-1345-1348-1344
0.267749 1347-1145-1165-1166-1167-1168-1169-1258-1259-1215-1249-912-880-883-882-1247-1248-914-915-790-789-1008-1011-1007
0.267749 1347-1034-1095-1093-1092-346-347-515-516-51-120-114-336-334-337-333
0.267749 336-114-67-50-48-47-518-521-1048-1049-1082-1124-1125-1346-1345-1348-1344
0.267749 1347-1035-1036-1023-1020-1014-1013-407-408-451-672-449-671-674-670
0.267749 336-114-67-50-48-47-518-521-1048-1049-1082-1125-1346-1123-1345-1348-1344
0.267749 1347-1034-1095-1093-1092-346-347-515-516-51-120-117-116-115-334-337-333
0.267749 336-114-67-50-48-47-518-521-1048-1049-1082-1125-1345-1348-1344
0.267749 1010-1008-1007-1248-912-1249-1269-1279-1280-1253-1285-1281-1102-1345-1348-1344
0.267749 336-334-333-574-238-237-577-578-453-452-671-674-670
0.267749 336-114-67-50-48-47-518-521-1048-1049-1082-1124-1123-1346-1345-1348-1344
0.267749 1010-1008-1007-1248-912-911-1251-1252-1127-1126-1345-1348-1344
0.267749 336-112-334-337-333
0.267749 1348-1126-1138-1137-1053-1052-1051-520-44-43-161-126-127-114-336-334-337-333
0.267749 1347-1035-1036-1023-1020-1014-1013-407-408-451-671-674-670
0.267749 1347-1035-1036-1023-1020-1014-1013-407-408-450-449-672-671-674-670
0.267749 1348-1126-1138-1137-1053-1052-1051-520-44-43-161-126-114-336-334-337-333
0.267749 1010-1008-1007-1248-912-911-1251-1252-1253-1285-1281-1345-1348-1344
0.267749 1347-1118-1119-1120-1122-1124-1125-1346-1345-1348-1344
0.267749 336-334-333-238-237-577-578-453-452-671-674-670
0.267749 1010-1008-1007-912-911-1251-1252-1127-1126-1345-1348-1344
0.267749 336-114-71-38-37-36-185-184-711-712-745-788-1010-1008-1011-1007
0.267749 335-24-155-156-157-158-247-248-252-455-237-577-575-595-605-606-611-607-428-672-671-674-670
0.267749 1010-1008-1007-1248-912-1249-1269-1279-1280-1253-1285-1281-1102-1346-1123-1345-1348-1344
0.267749 336-114-67-50-48-47-518-521-1048-1049-1082-1124-1125-1345-1348-1344
0.267749 335-24-155-156-157-158-247-248-252-455-237-577-575-595-605-606-611-607-671-674-670
0.267749 1347-1035-1036-1023-1020-1014-1013-407-408-450-449-672-452-671-674-670
0.267749 1010-1008-1007-1248-912-1249-1269-1279-1280-1253-1285-1281-1102-1346-1345-1348-1344
0.267749 336-114-71-38-37-36-185-184-711-712-745-788-1010-786-1008-1011-1007
0.267749 1010-1008-1007-1248-912-1249-1269-1279-1280-1253-1285-1281-1345-1348-1344
0.267749 336-114-67-50-48-47-518-521-1048-1049-1082-1124-1125-1346-1123-1345-1348-1344
0.267749 336-114-71-38-37-36-185-184-711-712-745-788-1008-1011-1007
0.267749 1009-698-702-706-707-186-180-179-388-457-451-672-671-674-670
0.267749 674-452-464-463-379-378-377-1194-718-717-835-801-788-1010-786-1008-1011-1007
0.267749 1348-1126-1138-1139-1170-1046-1047-1196-373-374-375-408-451-672-671-674-670
0.267749 674-452-464-463-379-378-377-1194-718-717-835-801-788-1008-1011-1007
0.267749 1009-698-699-686-683-677-676-70-71-114-336-334-337-333
0.267749 335-24-25-12-9-755-754-750-785-787-786-1010-1008-1011-1007
0.267749 674-452-464-463-379-378-377-1194-718-717-835-800-801-789-1008-1011-1007
0.267749 1009-698-702-706-707-186-180-179-388-457-451-671-674-670
0.267749 335-107-108-109-111-113-112-336-334-337-333
0.267749 674-452-464-463-379-378-377-1194-718-717-835-800-801-788-1010-1008-1011-1007
0.267749 674-452-464-463-379-378-377-1194-718-717-835-800-788-1010-1008-1011-1007
0.267749 1009-698-702-706-707-186-180-179-388-457-451-672-449-671-674-670
0.267749 674-452-464-463-379-378-377-1194-718-717-835-800-788-1010-786-1008-1011-1007
0.267749 674-452-464-463-379-378-377-1194-718-717-835-800-788-1008-1011-1007
0.267749 1009-698-699-686-683-677-676-70-71-114-336-112-334-337-333
0.267749 1009-698-702-706-707-186-180-179-388-457-454-453-452-671-674-670
0.267749 335-24-25-12-9-755-754-750-785-787-788-1008-1011-1007
0.267749 1009-698-702-706-707-186-180-179-388-457-454-671-674-670
0.267749 673-471-491-492-493-494-495-584-585-541-575-238-206-209-208-573-574-240-241-116-115-334-337-333
0.267749 1348-1126-1138-1139-1170-1046-1047-1196-373-374-375-408-451-672-449-671-674-670
0.267749 1009-698-829-830-831-832-921-922-911-1251-1252-1127-1126-1345-1348-1344
0.267749 335-24-25-12-9-755-754-750-785-787-788-1010-786-1008-1011-1007
0.267749 673-471-491-492-493-494-495-584-585-541-575-238-206-209-208-573-572-539-574-240-241-116-115-334-337-333
0.267749 1347-1118-1119-1120-1122-1124-1123-1346-1126-1345-1348-1344
0.267749 1009-698-829-830-831-832-921-922-926-1129-911-1251-1249-1269-1279-1280-1285-1281-1102-1346-1345-1348-1344
0.267749 1009-698-829-830-831-832-921-922-926-1129-911-1251-1249-1269-1279-1280-1285-1281-1345-1348-1344
0.267749 1348-1126-1138-1139-1170-1046-1047-1196-373-374-375-408-451-671-674-670
0.267749 1009-698-829-830-831-832-921-922-926-1129-911-1251-1252-1127-1126-1345-1348-1344
0.267749 674-452-464-465-496-372-373-522-521-1048-1049-1082-1124-1125-1345-1348-1344
0.267749 1347-1118-1119-1120-1122-1124-1123-1346-1345-1348-1344
0.267749 674-670-237-238-206-209-208-573-574-240-241-116-115-334-337-333
0.267749 674-452-464-465-496-372-373-522-521-1048-1049-1082-1125-1346-1345-1348-1344
0.267749 335-24-25-12-9-755-754-750-785-786-1010-789-1008-1011-1007
0.267749 674-670-575-238-206-209-208-573-574-240-241-116-115-334-337-333
0.267749 674-452-464-465-496-372-373-522-521-1048-1049-1082-1125-1346-1123-1345-1348-1344
0.267749 674-452-464-465-496-372-373-522-521-1048-1049-1082-1125-1345-1348-1344
0.267749 335-107-108-109-111-113-112-336-115-334-337-333
0.267749 674-452-464-465-496-372-373-522-521-1048-1049-1082-1124-1125-1346-1345-1348-1344
0.267749 1009-698-699-686-683-677-676-70-71-113-112-336-115-334-337-333
0.267749 1348-1344-1249-912-880-883-882-1247-1248-914-915-790-789-1008-1011-1007
0.267749 674-452-464-465-496-372-373-522-521-1048-1049-1082-1124-1125-1346-1123-1345-1348-1344
0.267749 335-24-25-12-9-755-754-750-785-786-1010-1008-1011-1007
0.267749 1010-788-745-712-711-184-185-36-37-38-71-113-112-336-115-334-337-333
0.267749 1009-698-699-686-683-677-676-70-71-113-112-336-334-337-333
0.267749 335-107-108-109-111-112-336-334-337-333
0.267749 674-452-464-465-496-372-373-522-521-1048-1049-1082-1124-1123-1346-1345-1348-1344
0.267749 1009-698-699-686-683-677-676-70-71-113-114-334-337-333
0.267749 674-452-464-465-496-372-373-522-521-1048-1049-1082-1124-1123-1346-1126-1345-1348-1344
0.267749 1009-698-699-686-683-677-676-70-71-113-114-336-112-334-337-333
0.267749 335-24-25-12-9-755-754-750-785-787-786-1010-789-1008-1011-1007
0.267749 674-452-464-463-379-378-377-1194-718-717-835-801-789-1008-1011-1007
0.267749 1009-698-699-686-683-677-676-70-71-113-114-336-334-337-333
0.267749 674-452-464-463-379-378-377-1194-718-717-835-801-788-1010-1008-1011-1007
0.267749 1348-1344-911-912-880-883-882-1247-1248-914-915-790-789-1008-1011-1007
0.267749 1009-698-699-686-683-677-676-70-71-114-334-337-333
0.267749 1010-788-741-724-719-718-1194-377-376-375-408-450-451-671-674-670
0.267749 335-107-108-109-111-113-114-336-112-334-337-333
0.267749 1348-1126-1138-1139-1170-1046-1047-1196-373-374-375-408-450-449-672-671-674-670
0.267749 1347-1118-1119-1120-1122-1123-1346-1345-1348-1344
0.267749 673-361-362-349-346-1092-1091-1087-1122-1124-1123-1346-1345-1348-1344
0.267749 335-24-28-32-33-860-854-853-1062-1131-1125-1346-1345-1348-1344
0.267749 1010-786-1008-1011-1007
0.267749 673-361-362-349-346-1092-1091-1087-1122-1124-1123-1346-1126-1345-1348-1344
0.267749 1010-788-741-724-719-718-1194-377-376-375-408-450-449-672-452-671-674-670
0.267749 1348-1126-1138-1139-1170-1046-1047-1196-373-374-375-408-450-449-672-452-671-674-670
0.267749 673-361-362-349-346-1092-1091-1087-1122-1123-1346-1345-1348-1344
0.267749 1010-788-741-724-719-718-1194-377-376-375-408-450-449-672-671-674-670
0.267749 335-24-28-32-33-860-854-853-1062-1131-1128-1127-1126-1345-1348-1344
0.267749 673-361-362-349-346-1092-1091-1087-1122-1123-1346-1126-1345-1348-1344
0.267749 1009-698-829-830-831-832-921-922-926-1129-1128-1345-1348-1344
0.267749 1348-1126-1138-1137-1053-1052-1051-520-44-43-161-127-115-334-337-333
0.267749 673-360-421-420-1024-1021-1189-1190-725-794-791-1008-1011-1007
0.267749 1010-788-741-724-719-718-1194-377-376-375-408-450-451-672-449-671-674-670
0.267749 1010-788-741-724-719-718-1194-377-376-375-408-450-451-672-671-674-670
0.267749 1010-788-741-724-719-718-1194-377-376-375-408-451-671-674-670
0.267749 673-360-421-420-1024-1021-1189-1190-725-794-791-790-789-1008-1011-1007
0.267749 1348-1126-1138-1137-1053-1052-1051-520-44-43-161-127-114-336-334-337-333
0.267749 1010-788-741-724-719-718-1194-377-376-375-408-451-672-449-671-674-670
0.267749 335-107-108-109-111-112-336-115-334-337-333
0.267749 673-360-421-420-1024-1021-1189-1190-725-794-788-1010-1008-1011-1007
0.267749 1010-788-741-724-719-718-1194-377-376-375-408-451-672-671-674-670
0.267749 335-107-108-109-111-113-114-336-334-337-333
0.267749 673-360-421-420-1024-1021-1189-1190-725-794-788-1010-786-1008-1011-1007
0.267749 1009-781-782-783-785-787-786-1010-1008-1011-1007
0.267749 1009-781-782-783-785-786-1010-789-1008-1011-1007
0.267749 673-444-445-446-448-450-451-672-671-674-670
0.267749 1348-1126-1138-1139-1170-1046-1047-1196-373-374-375-408-450-451-672-671-674-670
0.267749 1009-781-782-783-785-786-1010-1008-1011-1007
0.267749 673-444-445-446-448-450-451-672-449-671-674-670
0.267749 673-444-445-446-448-450-451-671-674-670
0.267749 335-24-25-12-9-755-754-750-785-787-788-1010-1008-1011-1007
0.267749 335-24-28-32-33-860-854-853-1062-1131-1125-1345-1348-1344
0.267749 1009-781-782-783-785-787-786-1010-789-1008-1011-1007
0.267749 335-107-108-109-111-113-114-334-337-333
0.267749 673-444-445-446-448-450-449-672-671-674-670
0.267749 1009-698-829-830-831-832-921-922-926-1129-1128-1127-1126-1345-1348-1344
0.267749 1348-1126-1138-1139-1170-1046-1047-1196-373-374-375-408-450-451-672-449-671-674-670
0.267749 673-361-362-349-346-1092-1091-1087-1122-1124-1125-1345-1348-1344
0.267749 673-444-445-446-448-450-449-672-452-671-674-670
0.267749 335-24-28-32-33-860-854-853-1062-1131-1125-1346-1123-1345-1348-1344
0.267749 1347-1118-1119-1120-1122-1124-1125-1345-1348-1344
0.267749 673-444-445-446-448-449-672-671-674-670
0.267749 1009-781-782-783-785-787-788-1008-1011-1007
0.267749 1348-1126-1138-1139-1170-1046-1047-1196-373-374-375-408-450-451-671-674-670
0.267749 1009-781-782-783-785-787-788-1010-786-1008-1011-1007
0.267749 673-444-445-446-448-449-672-452-671-674-670
0.267749 673-361-362-349-346-1092-1091-1087-1122-1124-1125-1346-1345-1348-1344
0.267749 1009-781-782-783-785-787-788-1010-1008-1011-1007
0.267749 673-361-362-349-346-1092-1091-1087-1122-1124-1125-1346-1123-1345-1348-1344
0.203571 1347-1118-1119-1120-1122-1124-1123-1348-1344
0.203571 335-107-108-109-111-113-112-337-333
0.203571 335-107-108-109-111-112-337-333
0.203571 1347-1118-1119-1120-1122-1123-1348-1344
0.203571 1348-1126-1138-1139-1170-1046-1047-1196-373-374-375-408-450-449-674-670
0.203571 335-24-25-12-9-755-754-750-785-787-786-1011-1007
0.203571 674-452-464-465-496-372-373-522-521-1048-1049-1082-1124-1123-1348-1344
0.203571 1009-698-699-686-683-677-676-70-71-113-112-337-333
0.203571 335-24-25-12-9-755-754-750-785-786-1011-1007
0.203571 1009-781-782-783-785-786-1011-1007
0.203571 673-444-445-446-448-450-449-674-670
0.203571 1009-781-782-783-785-787-786-1011-1007
0.203571 673-444-445-446-448-449-674-670
0.203571 673-361-362-349-346-1092-1091-1087-1122-1124-1123-1348-1344
0.203571 673-361-362-349-346-1092-1091-1087-1122-1123-1348-1344
0.203571 1010-788-741-724-719-718-1194-377-376-375-408-450-449-674-670
0.203571 1010-788-745-712-711-184-185-36-37-38-71-113-112-337-333
0.203571 336-114-71-38-37-36-185-184-711-712-745-787-786-1011-1007
0.203571 336-114-67-50-48-47-518-521-1048-1049-1082-1124-1123-1348-1344
0.203571 1347-1035-1036-1023-1020-1014-1013-407-408-450-449-674-670
0.18422 335-24-25-12-9-755-754-750-785-786-1010-789-1008-1007
0.18422 335-107-108-109-111-113-112-336-115-334-333
0.18422 674-670-575-238-206-209-208-573-574-240-241-116-115-334-333
0.18422 1009-698-699-686-683-677-676-70-71-113-112-336-115-334-333
0.18422 674-670-237-238-206-209-208-573-574-240-241-116-115-334-333
0.18422 674-452-464-463-379-378-377-1194-718-717-835-801-789-1008-1007
0.18422 674-452-464-463-379-378-377-1194-718-717-835-800-801-789-1008-1007
0.18422 673-471-491-492-493-494-495-584-585-541-575-238-206-209-208-573-574-240-241-116-115-334-333
0.18422 673-471-491-492-493-494-495-584-585-541-575-238-206-209-208-573-572-539-574-240-241-116-115-334-333
0.18422 1009-781-782-783-785-786-1010-789-1008-1007
0.18422 1009-781-782-783-785-787-786-1010-789-1008-1007
0.18422 673-360-421-420-1024-1021-1189-1190-725-794-791-790-789-1008-1007
0.18422 1010-788-745-712-711-184-185-36-37-38-71-113-112-336-115-334-333
0.18422 336-114-71-38-37-36-185-184-711-712-745-787-786-1010-789-1008-1007
0.18422 1347-1034-1095-1093-1092-346-347-515-516-51-120-117-116-115-334-333
0.18422 1348-1344-1249-912-880-883-882-1247-1248-914-915-790-789-1008-1007
0.18422 335-107-108-109-111-112-336-115-334-333
0.18422 1348-1126-1138-1137-1053-1052-1051-520-44-43-161-126-127-115-334-333
0.18422 335-24-25-12-9-755-754-750-785-787-786-1010-789-1008-1007
0.18422 1347-1145-1165-1166-1167-1168-1169-1258-1259-1215-1249-912-880-883-882-1247-1246-1213-1248-914-915-790-789-1008-1007
0.18422 1347-1145-1165-1166-1167-1168-1169-1258-1259-1215-1249-912-880-883-882-1247-1248-914-915-790-789-1008-1007
0.18422 1348-1126-1138-1137-1053-1052-1051-520-44-43-161-127-115-334-333
0.18422 1348-1344-911-912-880-883-882-1247-1248-914-915-790-789-1008-1007
0.17225 336-114-67-50-48-47-518-521-1048-1049-1082-1124-1123-1346-1126-1345-1344
0.17225 1347-1118-1119-1120-1122-1124-1123-1346-1126-1345-1344
0.17225 673-361-362-349-346-1092-1091-1087-1122-1123-1346-1126-1345-1344
0.17225 1009-698-829-830-831-832-921-922-926-1129-911-1251-1252-1127-1126-1345-1344
0.17225 1347-1118-1119-1120-1122-1123-1346-1126-1345-1344
0.17225 1009-698-829-830-831-832-921-922-926-1129-1128-1127-1126-1345-1344
0.17225 1348-1126-1138-1139-1170-1046-1047-1196-373-374-375-408-450-449-672-452-671-670
0.17225 335-24-155-156-157-158-247-248-237-577-578-453-452-671-670
0.17225 673-361-362-349-346-1092-1091-1087-1122-1124-1123-1346-1126-1345-1344
0.17225 1010-1008-1007-912-911-1251-1252-1127-1126-1345-1344
0.17225 1010-788-741-724-719-718-1194-377-376-375-408-450-449-672-452-671-670
0.17225 336-334-333-574-238-237-577-578-453-452-671-670
0.17225 673-444-445-446-448-449-672-452-671-670
0.17225 335-24-28-32-33-860-854-853-1062-1131-1128-1127-1126-1345-1344
0.17225 1010-1008-1007-1248-912-911-1251-1252-1127-1126-1345-1344
0.17225 1009-698-702-706-707-186-180-179-388-457-454-453-452-671-670
0.17225 336-334-333-238-237-577-578-453-452-671-670
0.17225 335-24-155-156-157-158-247-248-252-455-454-453-452-671-670
0.17225 1347-1035-1036-1023-1020-1014-1013-407-408-450-449-672-452-671-670
0.17225 335-24-155-156-157-158-247-248-252-455-237-577-578-453-452-671-670
0.17225 673-444-445-446-448-450-449-672-452-671-670
0.17225 674-452-464-465-496-372-373-522-521-1048-1049-1082-1124-1123-1346-1126-1345-1344
0.17225 1009-698-829-830-831-832-921-922-911-1251-1252-1127-1126-1345-1344
0.148465 1010-1008-1007-912-911-1251-1252-1127-1344
0.148465 1009-698-829-830-831-832-921-922-926-1129-911-1251-1252-1127-1344
0.148465 1009-698-829-830-831-832-921-922-926-1129-1128-1127-1344
0.148465 336-334-333-574-238-237-577-578-453-670
0.148465 1009-698-702-706-707-186-180-179-388-457-454-453-670
0.148465 335-24-28-32-33-860-854-853-1062-1131-1128-1127-1344
0.148465 335-24-155-156-157-158-247-248-252-455-237-577-578-453-670
0.148465 335-24-155-156-157-158-247-248-252-455-454-453-670
0.148465 1010-1008-1007-1248-912-911-1251-1252-1127-1344
0.148465 335-24-155-156-157-158-247-248-237-577-578-453-670
0.148465 336-334-333-238-237-577-578-453-670
0.148465 1009-698-829-830-831-832-921-922-911-1251-1252-1127-1344
0.139292 1347-1145-1165-1166-1167-1168-1169-1258-1259-1215-1249-912-880-883-882-1247-1248-914-915-790-1007
0.139292 674-670-237-238-206-209-208-573-574-240-241-116-333
0.139292 673-471-491-492-493-494-495-584-585-541-575-238-206-209-208-573-574-240-241-116-333
0.139292 674-670-575-238-206-209-208-573-574-240-241-116-333
0.139292 1347-1034-1095-1093-1092-346-347-515-516-51-120-117-116-333
0.139292 673-360-421-420-1024-1021-1189-1190-725-794-791-790-1007
0.139292 673-471-491-492-493-494-495-584-585-541-575-238-206-209-208-573-572-539-574-240-241-116-333
0.139292 1347-1145-1165-1166-1167-1168-1169-1258-1259-1215-1249-912-880-883-882-1247-1246-1213-1248-914-915-790-1007
0.139292 1348-1344-1249-912-880-883-882-1247-1248-914-915-790-1007
0.139292 1348-1344-911-912-880-883-882-1247-1248-914-915-790-1007
0.133816 335-24-155-156-157-158-247-248-252-455-237-577-575-595-605-606-611-607-428-672-449-674-452-671-670
0.133816 1009-698-829-830-831-832-921-922-926-1129-911-1251-1249-1269-1279-1280-1285-1281-1102-1346-1123-1348-1126-1345-1344
0.120805 336-114-71-38-37-36-185-184-711-712-745-788-1010-786-1011-1007
0.120805 673-361-362-349-346-1092-1091-1087-1122-1124-1125-1346-1123-1348-1344
0.120805 335-24-155-156-157-158-247-248-252-455-237-577-575-595-605-606-611-607-428-672-449-674-670
0.120805 1347-1118-1119-1120-1122-1124-1125-1346-1123-1348-1344
0.120805 336-114-71-38-37-36-185-184-711-712-745-787-788-1010-786-1011-1007
0.120805 1010-1008-1007-1248-912-1249-1269-1279-1280-1253-1285-1281-1102-1346-1123-1348-1344
0.120805 1347-1035-1036-1023-1020-1014-1013-407-408-451-672-449-674-670
0.120805 1010-788-745-712-711-184-185-36-37-38-71-114-336-112-337-333
0.120805 1010-788-741-724-719-718-1194-377-376-375-408-451-672-449-674-670
0.120805 1348-1126-1138-1139-1170-1046-1047-1196-373-374-375-408-450-451-672-449-674-670
0.120805 673-444-445-446-448-450-451-672-449-674-670
0.120805 674-452-464-465-496-372-373-522-521-1048-1049-1082-1124-1125-1346-1123-1348-1344
0.120805 336-112-337-333
0.120805 1348-1126-1138-1139-1170-1046-1047-1196-373-374-375-408-451-672-449-674-670
0.120805 674-452-464-465-496-372-373-522-521-1048-1049-1082-1125-1346-1123-1348-1344
0.120805 674-452-464-463-379-378-377-1194-718-717-835-800-788-1010-786-1011-1007
0.120805 1009-698-699-686-683-677-676-70-71-113-114-336-112-337-333
0.120805 1348-1126-1138-1137-1053-1052-1051-520-44-43-161-126-114-336-112-337-333
0.120805 1347-1035-1036-1023-1020-1014-1013-407-408-450-451-672-449-674-670
0.120805 1010-786-1011-1007
0.120805 336-114-67-50-48-47-518-521-1048-1049-1082-1124-1125-1346-1123-1348-1344
0.120805 336-334-333-574-238-575-595-605-606-579-611-607-428-672-449-674-670
0.120805 673-360-421-420-1024-1021-1189-1190-725-794-788-1010-786-1011-1007
0.120805 336-114-67-50-48-47-518-521-1048-1049-1082-1125-1346-1123-1348-1344
0.120805 1009-698-702-706-707-186-180-179-388-457-451-672-449-674-670
0.120805 1009-781-782-783-785-787-788-1010-786-1011-1007
0.120805 1348-1126-1138-1137-1053-1052-1051-520-44-43-161-127-114-336-112-337-333
0.120805 335-107-108-109-111-113-114-336-112-337-333
0.120805 674-452-464-463-379-378-377-1194-718-717-835-801-788-1010-786-1011-1007
0.120805 1009-698-829-830-831-832-921-922-926-1129-911-1251-1249-1269-1279-1280-1285-1281-1102-1346-1123-1348-1344
0.120805 1009-698-699-686-683-677-676-70-71-114-336-112-337-333
0.120805 1347-1034-1095-1093-1092-346-347-515-516-51-120-114-336-112-337-333
0.120805 1010-788-741-724-719-718-1194-377-376-375-408-450-451-672-449-674-670
0.120805 1010-788-745-712-711-184-185-36-37-38-71-113-114-336-112-337-333
0.120805 335-24-25-12-9-755-754-750-785-787-788-1010-786-1011-1007
0.120805 335-24-28-32-33-860-854-853-1062-1131-1125-1346-1123-1348-1344
0.0934888 1010-788-741-724-719-718-1194-377-376-375-408-450-451-672-449-671-670
0.0934888 1348-1126-1138-1139-1170-1046-1047-1196-373-374-375-408-450-451-672-449-671-670
0.0934888 1348-1126-1138-1139-1170-1046-1047-1196-373-374-375-408-450-451-671-670
0.0934888 1009-698-702-706-707-186-180-179-388-457-451-672-449-671-670
0.0934888 336-114-67-50-48-47-518-521-1048-1049-1082-1125-1346-1123-1345-1344
0.0934888 1348-1126-1138-1139-1170-1046-1047-1196-373-374-375-408-451-672-449-671-670
0.0934888 1348-1126-1138-1139-1170-1046-1047-1196-373-374-375-408-451-671-670
0.0934888 336-114-67-50-48-47-518-521-1048-1049-1082-1124-1125-1345-1344
0.0934888 335-24-28-32-33-860-854-853-1062-1131-1125-1346-1123-1345-1344
0.0934888 1010-1008-1007-1248-912-1249-1269-1279-1280-1253-1285-1281-1102-1346-1123-1345-1344
0.0934888 335-24-155-156-157-158-247-248-252-455-237-577-575-595-605-606-611-607-428-672-449-671-670
0.0934888 673-444-445-446-448-450-451-671-670
0.0934888 1347-1035-1036-1023-1020-1014-1013-407-408-450-451-672-449-671-670
0.0934888 673-361-362-349-346-1092-1091-1087-1122-1124-1125-1346-1123-1345-1344
0.0934888 1009-698-829-830-831-832-921-922-926-1129-911-1251-1249-1269-1279-1280-1285-1281-1102-1346-1123-1345-1344
0.0934888 673-361-362-349-346-1092-1091-1087-1122-1124-1125-1345-1344
0.0934888 1010-788-741-724-719-718-1194-377-376-375-408-451-672-449-671-670
0.0934888 1347-1118-1119-1120-1122-1124-1125-1346-1123-1345-1344
0.0934888 1347-1035-1036-1023-1020-1014-1013-407-408-450-451-671-670
0.0934888 673-444-445-446-448-450-451-672-449-671-670
0.0934888 336-114-67-50-48-47-518-521-1048-1049-1082-1124-1125-1346-1123-1345-1344
0.0934888 1010-788-741-724-719-718-1194-377-376-375-408-451-671-670
0.0934888 1009-698-702-706-707-186-180-179-388-457-451-671-670
0.0934888 1347-1118-1119-1120-1122-1124-1125-1345-1344
0.0934888 336-114-67-50-48-47-518-521-1048-1049-1082-1125-1345-1344
0.0934888 674-452-464-465-496-372-373-522-521-1048-1049-1082-1125-1345-1344
0.0934888 674-452-464-465-496-372-373-522-521-1048-1049-1082-1124-1125-1346-1123-1345-1344
0.0934888 1347-1035-1036-1023-1020-1014-1013-407-408-451-672-449-671-670
0.0934888 674-452-464-465-496-372-373-522-521-1048-1049-1082-1124-1125-1345-1344
0.0934888 335-24-28-32-33-860-854-853-1062-1131-1125-1345-1344
0.0934888 336-334-333-574-238-575-595-605-606-579-611-607-428-672-449-671-670
0.0934888 1010-788-741-724-719-718-1194-377-376-375-408-450-451-671-670
0.0934888 1347-1035-1036-1023-1020-1014-1013-407-408-451-671-670
0.0934888 674-452-464-465-496-372-373-522-521-1048-1049-1082-1125-1346-1123-1345-1344
0.090847 1348-1126-1138-1139-1170-1046-1047-1196-373-374-375-408-450-449-672-452-674-670
0.090847 674-452-464-465-496-372-373-522-521-1048-1049-1082-1124-1123-1346-1126-1348-1344
0.090847 1009-781-782-783-785-787-786-1010-789-1011-1007
0.090847 1010-788-745-712-711-184-185-36-37-38-71-113-112-336-115-337-333
0.090847 673-361-362-349-346-1092-1091-1087-1122-1124-1123-1346-1126-1348-1344
0.090847 673-444-445-446-448-450-449-672-452-674-670
0.090847 336-114-71-38-37-36-185-184-711-712-745-787-786-1010-789-1011-1007
0.090847 335-24-25-12-9-755-754-750-785-786-1010-789-1011-1007
0.090847 335-107-108-109-111-113-112-336-115-337-333
0.090847 335-24-25-12-9-755-754-750-785-787-786-1010-789-1011-1007
0.090847 1010-788-741-724-719-718-1194-377-376-375-408-450-449-672-452-674-670
0.090847 1347-1118-1119-1120-1122-1124-1123-1346-1126-1348-1344
0.090847 335-107-108-109-111-112-336-115-337-333
0.090847 1347-1035-1036-1023-1020-1014-1013-407-408-450-449-672-452-674-670
0.090847 673-444-445-446-448-449-672-452-674-670
0.090847 1009-781-782-783-785-786-1010-789-1011-1007
0.090847 1347-1118-1119-1120-1122-1123-1346-1126-1348-1344
0.090847 1009-698-699-686-683-677-676-70-71-113-112-336-115-337-333
0.090847 673-361-362-349-346-1092-1091-1087-1122-1123-1346-1126-1348-1344
0.090847 336-114-67-50-48-47-518-521-1048-1049-1082-1124-1123-1346-1126-1348-1344
0.0906841 1009-698-699-686-683-677-676-70-71-114-336-112-334-333
0.0906841 336-114-71-38-37-36-185-184-711-712-745-788-1010-786-1008-1007
0.0906841 336-114-71-38-37-36-185-184-711-712-745-787-788-1010-786-1008-1007
0.0906841 1348-1126-1138-1137-1053-1052-1051-520-44-43-161-126-114-336-112-334-333
0.0906841 1010-786-1008-1007
0.0906841 674-452-464-463-379-378-377-1194-718-717-835-800-788-1008-1007
0.0906841 336-114-71-38-37-36-185-184-711-712-745-787-788-1008-1007
0.0906841 336-114-71-38-37-36-185-184-711-712-745-788-1008-1007
0.0906841 674-452-464-463-379-378-377-1194-718-717-835-800-788-1010-786-1008-1007
0.0906841 1009-698-699-686-683-677-676-70-71-113-114-334-333
0.0906841 1009-781-782-783-785-787-788-1008-1007
0.0906841 1347-1034-1095-1093-1092-346-347-515-516-51-120-114-334-333
0.0906841 1347-1034-1095-1093-1092-346-347-515-516-51-120-114-336-112-334-333
0.0906841 1009-781-782-783-785-787-788-1010-786-1008-1007
0.0906841 1348-1126-1138-1137-1053-1052-1051-520-44-43-161-126-114-334-333
0.0906841 335-24-25-12-9-755-754-750-785-787-788-1010-786-1008-1007
0.0906841 1009-698-699-686-683-677-676-70-71-114-334-333
0.0906841 673-360-421-420-1024-1021-1189-1190-725-794-788-1008-1007
0.0906841 1010-788-745-712-711-184-185-36-37-38-71-113-114-334-333
0.0906841 673-360-421-420-1024-1021-1189-1190-725-794-788-1010-786-1008-1007
0.0906841 674-452-464-463-379-378-377-1194-718-717-835-801-788-1008-1007
0.0906841 674-452-464-463-379-378-377-1194-718-717-835-801-788-1010-786-1008-1007
0.0906841 1010-788-745-712-711-184-185-36-37-38-71-113-114-336-112-334-333
0.0906841 335-24-25-12-9-755-754-750-785-787-788-1008-1007
0.0906841 336-112-334-333
0.0906841 1009-698-699-686-683-677-676-70-71-113-114-336-112-334-333
0.0906841 335-107-108-109-111-113-114-336-112-334-333
0.0906841 335-107-108-109-111-113-114-334-333
0.0906841 1348-1126-1138-1137-1053-1052-1051-520-44-43-161-127-114-336-112-334-333
0.0906841 1010-788-745-712-711-184-185-36-37-38-71-114-334-333
0.0906841 1010-788-745-712-711-184-185-36-37-38-71-114-336-112-334-333
0.0906841 1348-1126-1138-1137-1053-1052-1051-520-44-43-161-127-114-334-333
0.0845793 335-24-25-12-9-755-754-750-785-786-1010-789-1008-1011-948-943-916-1007
0.0845793 1347-1034-1095-1093-1092-346-347-515-516-51-120-117-116-115-334-337-274-269-242-333
0.0845793 1347-1034-1095-1093-1092-346-347-515-516-51-120-117-116-115-337-334-270-269-242-333
0.0845793 673-471-491-492-493-494-495-584-585-541-575-238-206-209-208-573-574-240-241-116-115-334-337-274-269-242-333
0.0845793 335-24-25-12-9-755-754-750-785-787-786-1010-789-1008-1011-948-943-916-1007
0.0845793 1348-1344-1249-912-880-883-882-1247-1248-914-915-790-789-1011-1008-944-943-916-1007
0.0845793 1347-1034-1095-1093-1092-346-347-515-516-51-120-117-116-115-337-334-270-274-269-242-333
0.0845793 335-107-108-109-111-112-336-115-334-337-274-269-242-333
0.0845793 1348-1126-1138-1137-1053-1052-1051-520-44-43-161-127-115-334-337-274-269-242-333
0.0845793 1347-1145-1165-1166-1167-1168-1169-1258-1259-1215-1249-912-880-883-882-1247-1248-914-915-790-789-1008-1011-948-943-916-1007
0.0845793 673-360-421-420-1024-1021-1189-1190-725-794-791-790-789-1008-1011-948-943-916-1007
0.0845793 1009-698-699-686-683-677-676-70-71-113-112-336-115-334-337-274-269-242-333
0.0845793 1010-788-745-712-711-184-185-36-37-38-71-113-112-336-115-334-337-274-269-242-333
0.0845793 1347-1145-1165-1166-1167-1168-1169-1258-1259-1215-1249-912-880-883-882-1247-1248-914-915-790-789-1011-1008-944-943-916-1007
0.0845793 336-114-71-38-37-36-185-184-711-712-745-787-786-1010-789-1008-1011-948-943-916-1007
0.0845793 673-360-421-420-1024-1021-1189-1190-725-794-791-790-789-1011-1008-944-948-943-916-1007
0.0845793 674-452-464-463-379-378-377-1194-718-717-835-801-789-1008-1011-948-943-916-1007
0.0845793 673-471-491-492-493-494-495-584-585-541-575-238-206-209-208-573-574-240-241-116-115-337-334-270-269-242-333
0.0845793 1009-781-782-783-785-787-786-1010-789-1008-1011-948-943-916-1007
0.0845793 674-670-575-238-206-209-208-573-574-240-241-116-115-334-337-274-269-242-333
0.0845793 1010-786-1008-1011-789-790-915-918-917-920-919-930-943-916-1007
0.0845793 674-670-575-238-206-209-208-573-574-240-241-116-115-337-334-270-269-242-333
0.0845793 673-360-421-420-1024-1021-1189-1190-725-794-791-790-789-1011-1008-944-943-916-1007
0.0845793 1348-1344-1249-912-880-883-882-1247-1248-914-915-790-789-1008-1011-948-943-916-1007
0.0845793 336-112-334-337-115-116-241-244-243-246-245-256-269-242-333
0.0845793 1009-781-782-783-785-786-1010-789-1008-1011-948-943-916-1007
0.0845793 335-107-108-109-111-113-112-336-115-334-337-274-269-242-333
0.0844194 1348-1344-911-912-880-883-882-1247-1248-914-915-790-789-1008-1010-786-1011-1007
0.0844194 673-471-491-492-493-494-495-584-585-541-575-238-206-209-208-573-572-539-574-240-241-116-115-334-336-112-337-333
0.0844194 674-670-237-238-206-209-208-573-574-240-241-116-115-334-336-112-337-333
0.0844194 1347-1145-1165-1166-1167-1168-1169-1258-1259-1215-1249-912-880-883-882-1247-1246-1213-1248-914-915-790-789-1008-1010-786-1011-1007
0.0819277 1348-1126-1138-1139-1170-1046-1047-1196-373-374-375-408-450-449-672-452-671-674-611-606-579-670
0.0819277 336-334-333-238-237-577-578-453-452-671-674-611-606-579-670
0.0819277 336-334-333-238-237-577-578-453-452-674-671-607-606-579-670
0.0819277 336-334-333-574-238-575-595-605-606-579-670
0.0819277 335-24-28-32-33-860-854-853-1062-1131-1128-1127-1126-1348-1345-1281-1280-1253-1344
0.0819277 336-334-333-238-237-577-578-453-452-674-671-607-611-606-579-670
0.0819277 335-24-28-32-33-860-854-853-1062-1131-1128-1127-1126-1348-1345-1281-1285-1280-1253-1344
0.0819277 335-24-155-156-157-158-247-248-237-577-578-453-452-674-671-607-611-606-579-670
0.0819277 1010-1008-1007-1248-912-911-1251-1252-1127-1126-1345-1348-1285-1280-1253-1344
0.0819277 673-444-445-446-448-449-672-452-671-674-611-606-579-670
0.0819277 1010-1008-1007-912-911-1251-1252-1127-1126-1348-1345-1281-1285-1280-1253-1344
0.0819277 336-334-333-574-238-237-577-578-453-452-671-674-611-606-579-670
0.0819277 1010-1008-1007-912-911-1251-1252-1127-1126-1348-1345-1281-1280-1253-1344
0.0819277 673-361-362-349-346-1092-1091-1087-1122-1123-1346-1126-1345-1348-1285-1280-1253-1344
0.0819277 1010-1008-1007-912-911-1251-1252-1127-1126-1345-1348-1285-1280-1253-1344
0.0819277 335-24-155-156-157-158-247-248-252-455-237-577-578-453-452-671-674-611-606-579-670
0.0819277 1010-1008-1007-1248-912-1249-1269-1279-1280-1253-1344
0.0819277 335-24-155-156-157-158-247-248-237-577-578-453-452-674-671-607-606-579-670
0.0819277 335-24-155-156-157-158-247-248-237-577-578-453-452-671-674-611-606-579-670
0.0819277 335-24-28-32-33-860-854-853-1062-1131-1128-1127-1126-1345-1348-1285-1280-1253-1344
0.0819277 1010-788-741-724-719-718-1194-377-376-375-408-450-449-672-452-671-674-611-606-579-670
0.0819277 673-361-362-349-346-1092-1091-1087-1122-1124-1123-1346-1126-1345-1348-1285-1280-1253-1344
0.0819277 1009-698-702-706-707-186-180-179-388-457-454-453-452-674-671-607-606-579-670
0.0819277 673-444-445-446-448-450-449-672-452-671-674-611-606-579-670
0.0819277 1009-698-829-830-831-832-921-922-926-1129-1128-1345-1348-1126-1127-1252-1251-911-1249-1269-1279-1280-1253-1344
0.0819277 1009-698-829-830-831-832-921-922-911-1251-1252-1127-1126-1345-1348-1285-1280-1253-1344
0.0819277 335-24-155-156-157-158-247-248-252-455-454-671-674-452-453-578-577-237-575-595-605-606-579-670
0.0819277 1009-698-829-830-831-832-921-922-911-1251-1252-1127-1126-1348-1345-1281-1280-1253-1344
0.0819277 1009-698-829-830-831-832-921-922-926-1129-1128-1127-1126-1345-1348-1285-1280-1253-1344
0.0819277 1009-698-702-706-707-186-180-179-388-457-454-453-452-671-674-611-606-579-670
0.0819277 336-114-67-50-48-47-518-521-1048-1049-1082-1124-1123-1346-1126-1345-1348-1285-1280-1253-1344
0.0819277 1009-698-829-830-831-832-921-922-911-1251-1252-1127-1126-1348-1345-1281-1285-1280-1253-1344
0.0819277 1009-698-829-830-831-832-921-922-926-1129-911-1251-1252-1127-1126-1345-1348-1285-1280-1253-1344
0.0819277 1347-1118-1119-1120-1122-1123-1346-1126-1345-1348-1285-1280-1253-1344
0.0819277 1347-1035-1036-1023-1020-1014-1013-407-408-450-449-672-452-671-674-611-606-579-670
0.0819277 674-452-464-465-496-372-373-522-521-1048-1049-1082-1124-1123-1346-1126-1345-1348-1285-1280-1253-1344
0.0819277 1347-1118-1119-1120-1122-1124-1123-1346-1126-1345-1348-1285-1280-1253-1344
0.0819277 1009-698-702-706-707-186-180-179-388-457-454-453-452-674-671-607-611-606-579-670
0.0819277 335-24-155-156-157-158-247-248-252-455-454-453-452-671-674-611-606-579-670
0.0733235 336-334-333-574-238-575-595-605-606-579-611-674-670
0.0733235 1010-1008-1007-1248-912-911-1251-1252-1253-1285-1348-1344
0.0733235 336-334-333-574-238-237-577-578-579-611-674-670
0.0733235 1010-1008-1007-1248-912-1249-1269-1279-1280-1253-1285-1348-1344
0.0637823 1348-1126-1138-1139-1170-1046-1047-1196-373-374-375-408-450-449-672-671-670
0.0637823 336-114-67-50-48-47-518-521-1048-1049-1082-1124-1123-1346-1345-1344
0.0637823 674-452-464-465-496-372-373-522-521-1048-1049-1082-1124-1123-1346-1345-1344
0.0637823 673-361-362-349-346-1092-1091-1087-1122-1124-1123-1346-1345-1344
0.0637823 673-444-445-446-448-450-449-672-671-670
0.0637823 1347-1035-1036-1023-1020-1014-1013-407-408-450-449-672-671-670
0.0637823 1010-788-741-724-719-718-1194-377-376-375-408-450-449-672-671-670
0.0637823 1347-1118-1119-1120-1122-1124-1123-1346-1345-1344
0.0628469 336-112-334-337-115-116-333
0.0628469 1348-1126-1138-1137-1053-1052-1051-520-44-43-161-126-114-336-334-337-115-116-333
0.0628469 1348-1126-1138-1137-1053-1052-1051-520-44-43-161-127-114-336-334-337-115-116-333
0.0628469 336-114-71-38-37-36-185-184-711-712-745-788-1010-786-1008-1011-789-790-1007
0.0628469 673-360-421-420-1024-1021-1189-1190-725-794-788-1010-1008-1011-789-790-1007
0.0628469 1010-786-1008-1011-789-790-1007
0.0628469 674-452-464-463-379-378-377-1194-718-717-835-800-788-1010-786-1008-1011-789-790-1007
0.0628469 335-24-25-12-9-755-754-750-785-787-788-1010-786-1008-1011-789-790-1007
0.0628469 335-107-108-109-111-113-112-336-334-337-115-116-333
0.0628469 336-114-71-38-37-36-185-184-711-712-745-788-1010-1008-1011-789-790-1007
0.0628469 1009-698-699-686-683-677-676-70-71-114-334-337-115-116-333
0.0628469 335-24-25-12-9-755-754-750-785-786-1010-1008-1011-789-790-1007
0.0628469 1009-698-699-686-683-677-676-70-71-113-114-336-334-337-115-116-333
0.0628469 335-24-25-12-9-755-754-750-785-787-788-1008-1011-789-790-1007
0.0628469 1010-788-745-712-711-184-185-36-37-38-71-114-336-112-334-337-115-116-333
0.0628469 1348-1126-1138-1137-1053-1052-1051-520-44-43-161-127-114-336-112-334-337-115-116-333
0.0628469 673-360-421-420-1024-1021-1189-1190-725-794-788-1008-1011-789-790-1007
0.0628469 336-334-337-115-116-333
0.0628469 335-107-108-109-111-113-114-336-334-337-115-116-333
0.0628469 1010-788-745-712-711-184-185-36-37-38-71-113-114-334-337-115-116-333
0.0628469 1010-788-745-712-711-184-185-36-37-38-71-113-114-336-112-334-337-115-116-333
0.0628469 1010-788-745-712-711-184-185-36-37-38-71-113-112-336-334-337-115-116-333
0.0628469 1009-698-699-686-683-677-676-70-71-113-112-336-334-337-115-116-333
0.0628469 335-107-108-109-111-113-114-336-112-334-337-115-116-333
0.0628469 1010-788-745-712-711-184-185-36-37-38-71-113-114-336-334-337-115-116-333
0.0628469 673-360-421-420-1024-1021-1189-1190-725-794-791-1008-1011-789-790-1007
0.0628469 1010-788-745-712-711-184-185-36-37-38-71-114-334-337-115-116-333
0.0628469 1009-781-782-783-785-786-1010-1008-1011-789-790-1007
0.0628469 673-360-421-420-1024-1021-1189-1190-725-794-788-1010-786-1008-1011-789-790-1007
0.0628469 1348-1126-1138-1137-1053-1052-1051-520-44-43-161-127-114-334-337-115-116-333
0.0628469 335-24-25-12-9-755-754-750-785-787-788-1010-1008-1011-789-790-1007
0.0628469 674-452-464-463-379-378-377-1194-718-717-835-801-788-1010-1008-1011-789-790-1007
0.0628469 1009-698-699-686-683-677-676-70-71-114-336-334-337-115-116-333
0.0628469 674-452-464-463-379-378-377-1194-718-717-835-801-788-1008-1011-789-790-1007
0.0628469 1010-788-745-712-711-184-185-36-37-38-71-114-336-334-337-115-116-333
0.0628469 335-107-108-109-111-113-114-334-337-115-116-333
0.0628469 1009-698-699-686-683-677-676-70-71-114-336-112-334-337-115-116-333
0.0628469 1009-698-699-686-683-677-676-70-71-113-114-334-337-115-116-333
0.0628469 335-24-25-12-9-755-754-750-785-787-786-1010-1008-1011-789-790-1007
0.0628469 335-107-108-109-111-112-336-334-337-115-116-333
0.0628469 674-452-464-463-379-378-377-1194-718-717-835-800-788-1010-1008-1011-789-790-1007
0.0628469 336-114-71-38-37-36-185-184-711-712-745-787-788-1010-786-1008-1011-789-790-1007
0.0628469 1009-781-782-783-785-787-788-1010-786-1008-1011-789-790-1007
0.0628469 674-452-464-463-379-378-377-1194-718-717-835-801-788-1010-786-1008-1011-789-790-1007
0.0628469 1348-1126-1138-1137-1053-1052-1051-520-44-43-161-126-114-336-112-334-337-115-116-333
0.0628469 1010-1008-1011-789-790-1007
0.0628469 336-114-71-38-37-36-185-184-711-712-745-787-788-1008-1011-789-790-1007
0.0628469 1347-1034-1095-1093-1092-346-347-515-516-51-120-114-334-337-115-116-333
0.0628469 336-114-71-38-37-36-185-184-711-712-745-788-1008-1011-789-790-1007
0.0628469 1347-1034-1095-1093-1092-346-347-515-516-51-120-114-336-334-337-115-116-333
0.0628469 674-452-464-463-379-378-377-1194-718-717-835-800-788-1008-1011-789-790-1007
0.0628469 1009-781-782-783-785-787-788-1010-1008-1011-789-790-1007
0.0628469 1009-781-782-783-785-787-786-1010-1008-1011-789-790-1007
0.0628469 336-114-71-38-37-36-185-184-711-712-745-787-788-1010-1008-1011-789-790-1007
0.0628469 336-114-71-38-37-36-185-184-711-712-745-787-786-1010-1008-1011-789-790-1007
0.0628469 1009-698-699-686-683-677-676-70-71-113-114-336-112-334-337-115-116-333
0.0628469 1347-1034-1095-1093-1092-346-347-515-516-51-120-114-336-112-334-337-115-116-333
0.0628469 1348-1126-1138-1137-1053-1052-1051-520-44-43-161-126-114-334-337-115-116-333
0.0628469 1347-1034-1095-1093-1092-346-347-515-516-51-120-117-334-337-115-116-333
0.0628469 1009-781-782-783-785-787-788-1008-1011-789-790-1007
0.062263 335-24-28-32-33-860-854-853-1062-1131-1128-1345-1348-1126-1344
0.062263 1347-1035-1036-1023-1020-1014-1013-407-408-450-451-672-671-674-452-670
0.062263 1348-1126-1138-1139-1170-1046-1047-1196-373-374-375-408-451-672-449-671-674-452-670
0.062263 1009-698-702-706-707-186-180-179-388-457-454-671-674-452-670
0.062263 335-24-28-32-33-860-854-853-1062-1131-1125-1346-1123-1345-1348-1126-1344
0.062263 674-452-464-465-496-372-373-522-521-1048-1049-1082-1125-1346-1123-1345-1348-1126-1344
0.062263 674-452-464-465-496-372-373-522-521-1048-1049-1082-1124-1125-1345-1348-1126-1344
0.062263 336-334-333-574-238-575-595-605-606-579-611-607-671-674-452-670
0.062263 336-114-67-50-48-47-518-521-1048-1049-1082-1125-1345-1348-1126-1344
0.062263 1009-698-702-706-707-186-180-179-388-457-451-672-449-671-674-452-670
0.062263 1347-1035-1036-1023-1020-1014-1013-407-408-451-672-671-674-452-670
0.062263 1347-1035-1036-1023-1020-1014-1013-407-408-450-451-672-449-671-674-452-670
0.062263 1348-1126-1138-1139-1170-1046-1047-1196-373-374-375-408-450-451-672-671-674-452-670
0.062263 1347-1118-1119-1120-1122-1124-1125-1346-1123-1345-1348-1126-1344
0.062263 674-452-464-465-496-372-373-522-521-1048-1049-1082-1124-1125-1346-1123-1345-1348-1126-1344
0.062263 673-361-362-349-346-1092-1091-1087-1122-1124-1123-1346-1345-1348-1126-1344
0.062263 1009-698-829-830-831-832-921-922-926-1129-1128-1345-1348-1126-1344
0.062263 336-334-333-574-238-575-595-605-606-579-611-607-428-672-449-671-674-452-670
0.062263 1348-1126-1138-1139-1170-1046-1047-1196-373-374-375-408-450-451-671-674-452-670
0.062263 1010-788-741-724-719-718-1194-377-376-375-408-451-671-674-452-670
0.062263 1347-1035-1036-1023-1020-1014-1013-407-408-451-671-674-452-670
0.062263 336-334-333-574-238-575-595-605-606-579-611-607-428-671-674-452-670
0.062263 336-114-67-50-48-47-518-521-1048-1049-1082-1125-1346-1123-1345-1348-1126-1344
0.062263 1010-788-741-724-719-718-1194-377-376-375-408-450-449-672-671-674-452-670
0.062263 674-452-464-465-496-372-373-522-521-1048-1049-1082-1124-1125-1346-1345-1348-1126-1344
0.062263 673-361-362-349-346-1092-1091-1087-1122-1123-1346-1345-1348-1126-1344
0.062263 1010-788-741-724-719-718-1194-377-376-375-408-450-451-672-449-671-674-452-670
0.062263 1348-1126-1138-1139-1170-1046-1047-1196-373-374-375-408-451-671-674-452-670
0.062263 673-444-445-446-448-450-451-672-449-671-674-452-670
0.062263 673-444-445-446-448-450-451-672-671-674-452-670
0.062263 1347-1118-1119-1120-1122-1124-1125-1345-1348-1126-1344
0.062263 336-334-333-574-238-575-595-605-606-579-611-607-428-672-671-674-452-670
0.062263 335-24-155-156-157-158-247-248-252-455-454-671-674-452-670
0.062263 336-334-333-574-238-237-577-578-579-611-607-671-674-452-670
0.062263 1347-1035-1036-1023-1020-1014-1013-407-408-451-672-449-671-674-452-670
0.062263 1010-788-741-724-719-718-1194-377-376-375-408-451-672-449-671-674-452-670
0.062263 336-114-67-50-48-47-518-521-1048-1049-1082-1125-1346-1345-1348-1126-1344
0.062263 1010-1008-1007-1248-912-1249-1269-1279-1280-1253-1285-1281-1102-1345-1348-1126-1344
0.062263 673-361-362-349-346-1092-1091-1087-1122-1124-1125-1345-1348-1126-1344
0.062263 674-452-464-465-496-372-373-522-521-1048-1049-1082-1125-1346-1345-1348-1126-1344
0.062263 1347-1118-1119-1120-1122-1124-1125-1346-1345-1348-1126-1344
0.062263 1347-1035-1036-1023-1020-1014-1013-407-408-450-449-672-671-674-452-670
0.062263 1348-1126-1138-1139-1170-1046-1047-1196-373-374-375-408-451-672-671-674-452-670
0.062263 1010-1008-1007-1248-912-1249-1269-1279-1280-1253-1285-1281-1102-1346-1123-1345-1348-1126-1344
0.062263 336-114-67-50-48-47-518-521-1048-1049-1082-1124-1125-1345-1348-1126-1344
0.062263 673-444-445-446-448-449-672-671-674-452-670
0.062263 1009-698-702-706-707-186-180-179-388-457-451-672-671-674-452-670
0.062263 1010-788-741-724-719-718-1194-377-376-375-408-450-451-672-671-674-452-670
0.062263 673-361-362-349-346-1092-1091-1087-1122-1124-1125-1346-1345-1348-1126-1344
0.062263 673-361-362-349-346-1092-1091-1087-1122-1124-1125-1346-1123-1345-1348-1126-1344
0.062263 1347-1118-1119-1120-1122-1124-1123-1346-1345-1348-1126-1344
0.062263 1010-1008-1007-1248-912-1249-1269-1279-1280-1253-1285-1281-1102-1346-1345-1348-1126-1344
0.062263 335-24-155-156-157-158-247-248-252-455-237-577-575-595-605-606-611-607-671-674-452-670
0.062263 673-444-445-446-448-450-449-672-671-674-452-670
0.062263 336-114-67-50-48-47-518-521-1048-1049-1082-1124-1125-1346-1345-1348-1126-1344
0.062263 1347-1035-1036-1023-1020-1014-1013-407-408-450-451-671-674-452-670
0.062263 1009-698-829-830-831-832-921-922-926-1129-911-1251-1249-1269-1279-1280-1285-1281-1345-1348-1126-1344
0.062263 1010-788-741-724-719-718-1194-377-376-375-408-451-672-671-674-452-670
0.062263 336-114-67-50-48-47-518-521-1048-1049-1082-1124-1125-1346-1123-1345-1348-1126-1344
0.062263 1010-788-741-724-719-718-1194-377-376-375-408-450-451-671-674-452-670
0.062263 1348-1126-1138-1139-1170-1046-1047-1196-373-374-375-408-450-451-672-449-671-674-452-670
0.062263 674-452-464-465-496-372-373-522-521-1048-1049-1082-1124-1123-1346-1345-1348-1126-1344
0.062263 674-452-464-465-496-372-373-522-521-1048-1049-1082-1125-1345-1348-1126-1344
0.062263 1348-1126-1138-1139-1170-1046-1047-1196-373-374-375-408-450-449-672-671-674-452-670
0.062263 1010-1008-1007-1248-912-1249-1269-1279-1280-1253-1285-1281-1345-1348-1126-1344
0.062263 335-24-28-32-33-860-854-853-1062-1131-1125-1346-1345-1348-1126-1344
0.062263 335-24-28-32-33-860-854-853-1062-1131-1125-1345-1348-1126-1344
0.062263 673-444-445-446-448-450-451-671-674-452-670
0.062263 1010-1008-1007-1248-912-911-1251-1252-1253-1285-1281-1345-1348-1126-1344
0.062263 1009-698-702-706-707-186-180-179-388-457-451-671-674-452-670
0.062263 336-114-67-50-48-47-518-521-1048-1049-1082-1124-1123-1346-1345-1348-1126-1344
0.062263 1347-1118-1119-1120-1122-1123-1346-1345-1348-1126-1344
0.0618688 1009-781-782-783-785-787-786-1010-1008-1007
0.0618688 335-24-25-12-9-755-754-750-785-787-786-1010-1008-1007
0.0618688 335-107-108-109-111-113-112-336-334-333
0.0618688 1010-788-745-712-711-184-185-36-37-38-71-113-112-336-334-333
0.0618688 336-114-71-38-37-36-185-184-711-712-745-787-786-1010-1008-1007
0.0618688 1009-698-699-686-683-677-676-70-71-113-112-336-334-333
0.0561339 1010-788-745-712-711-184-185-36-37-38-71-113-114-334-337-115-333
0.0561339 1010-788-745-712-711-184-185-36-37-38-71-113-114-336-112-334-337-115-333
0.0561339 335-107-108-109-111-113-114-336-112-334-337-115-333
0.0561339 674-452-464-463-379-378-377-1194-718-717-835-801-788-1008-1011-789-1007
0.0561339 335-24-25-12-9-755-754-750-785-786-1010-1008-1011-789-1007
0.0561339 1348-1126-1138-1137-1053-1052-1051-520-44-43-161-127-114-336-112-334-337-115-333
0.0561339 1009-781-782-783-785-787-788-1010-786-1008-1011-789-1007
0.0561339 1010-788-745-712-711-184-185-36-37-38-71-113-112-336-334-337-115-333
0.0561339 1009-698-699-686-683-677-676-70-71-113-114-334-337-115-333
0.0561339 1009-698-699-686-683-677-676-70-71-114-336-112-334-337-115-333
0.0561339 335-107-108-109-111-113-114-336-334-337-115-333
0.0561339 673-360-421-420-1024-1021-1189-1190-725-794-791-1008-1011-789-1007
0.0561339 1009-781-782-783-785-787-788-1008-1011-789-1007
0.0561339 1347-1034-1095-1093-1092-346-347-515-516-51-120-114-336-112-334-337-115-333
0.0561339 1009-698-699-686-683-677-676-70-71-113-114-336-334-337-115-333
0.0561339 1010-788-745-712-711-184-185-36-37-38-71-114-334-337-115-333
0.0561339 335-24-25-12-9-755-754-750-785-787-786-1010-1008-1011-789-1007
0.0561339 1010-788-745-712-711-184-185-36-37-38-71-113-114-336-334-337-115-333
0.0561339 1347-1034-1095-1093-1092-346-347-515-516-51-120-114-336-334-337-115-333
0.0561339 673-360-421-420-1024-1021-1189-1190-725-794-788-1008-1011-789-1007
0.0561339 336-334-337-115-333
0.0561339 674-452-464-463-379-378-377-1194-718-717-835-800-788-1010-786-1008-1011-789-1007
0.0561339 1009-781-782-783-785-786-1010-1008-1011-789-1007
0.0561339 336-114-71-38-37-36-185-184-711-712-745-787-788-1010-786-1008-1011-789-1007
0.0561339 336-114-71-38-37-36-185-184-711-712-745-787-786-1010-1008-1011-789-1007
0.0561339 335-24-25-12-9-755-754-750-785-787-788-1010-786-1008-1011-789-1007
0.0561339 1348-1126-1138-1137-1053-1052-1051-520-44-43-161-126-114-336-334-337-115-333
0.0561339 1010-1008-1011-789-1007
0.0561339 1348-1126-1138-1137-1053-1052-1051-520-44-43-161-126-114-336-112-334-337-115-333
0.0561339 1009-781-782-783-785-787-786-1010-1008-1011-789-1007
0.0561339 335-107-108-109-111-113-112-336-334-337-115-333
0.0561339 336-114-71-38-37-36-185-184-711-712-745-788-1010-1008-1011-789-1007
0.0561339 1010-786-1008-1011-789-1007
0.0561339 336-114-71-38-37-36-185-184-711-712-745-787-788-1010-1008-1011-789-1007
0.0561339 1009-698-699-686-683-677-676-70-71-114-334-337-115-333
0.0561339 673-360-421-420-1024-1021-1189-1190-725-794-788-1010-1008-1011-789-1007
0.0561339 674-452-464-463-379-378-377-1194-718-717-835-800-788-1010-1008-1011-789-1007
0.0561339 336-114-71-38-37-36-185-184-711-712-745-788-1010-786-1008-1011-789-1007
0.0561339 1009-781-782-783-785-787-788-1010-1008-1011-789-1007
0.0561339 674-452-464-463-379-378-377-1194-718-717-835-800-788-1008-1011-789-1007
0.0561339 1347-1034-1095-1093-1092-346-347-515-516-51-120-117-334-337-115-333
0.0561339 336-114-71-38-37-36-185-184-711-712-745-788-1008-1011-789-1007
0.0561339 1348-1126-1138-1137-1053-1052-1051-520-44-43-161-127-114-336-334-337-115-333
0.0561339 1009-698-699-686-683-677-676-70-71-114-336-334-337-115-333
0.0561339 1009-698-699-686-683-677-676-70-71-113-114-336-112-334-337-115-333
0.0561339 1009-698-699-686-683-677-676-70-71-113-112-336-334-337-115-333
0.0561339 335-24-25-12-9-755-754-750-785-787-788-1010-1008-1011-789-1007
0.0561339 335-107-108-109-111-112-336-334-337-115-333
0.0561339 335-24-25-12-9-755-754-750-785-787-788-1008-1011-789-1007
0.0561339 335-107-108-109-111-113-114-334-337-115-333
0.0561339 336-114-71-38-37-36-185-184-711-712-745-787-788-1008-1011-789-1007
0.0561339 1348-1126-1138-1137-1053-1052-1051-520-44-43-161-126-114-334-337-115-333
0.0561339 1010-788-745-712-711-184-185-36-37-38-71-114-336-334-337-115-333
0.0561339 674-452-464-463-379-378-377-1194-718-717-835-801-788-1010-786-1008-1011-789-1007
0.0561339 1347-1034-1095-1093-1092-346-347-515-516-51-120-114-334-337-115-333
0.0561339 673-360-421-420-1024-1021-1189-1190-725-794-788-1010-786-1008-1011-789-1007
0.0561339 336-112-334-337-115-333
0.0561339 1348-1126-1138-1137-1053-1052-1051-520-44-43-161-127-114-334-337-115-333
0.0561339 674-452-464-463-379-378-377-1194-718-717-835-801-788-1010-1008-1011-789-1007
0.0561339 1010-788-745-712-711-184-185-36-37-38-71-114-336-112-334-337-115-333
0.0544333 1348-1126-1138-1139-1170-1046-1047-1196-373-374-375-408-451-672-449-671-674-452-453-578-579-606-605-670
0.0544333 674-452-464-465-496-372-373-522-521-1048-1049-1082-1124-1125-1346-1123-1348-1345-1127-1126-1253-1280-1279-1344
0.0544333 1009-698-702-706-707-186-180-179-388-457-451-672-449-671-674-452-453-578-579-606-605-670
0.0544333 1010-788-741-724-719-718-1194-377-376-375-408-450-451-672-671-674-452-453-578-579-606-605-670
0.0544333 1010-788-741-724-719-718-1194-377-376-375-408-450-451-672-449-674-671-453-452-579-606-605-670
0.0544333 1010-788-741-724-719-718-1194-377-376-375-408-451-671-674-452-453-578-579-606-605-670
0.0544333 1010-788-741-724-719-718-1194-377-376-375-408-450-451-672-449-671-674-452-453-578-579-606-605-670
0.0544333 1009-698-829-830-831-832-921-922-911-1251-1252-1127-1126-1345-1348-1285-1253-1280-1279-1344
0.0544333 1009-698-829-830-831-832-921-922-911-1251-1252-1127-1126-1348-1345-1281-1285-1253-1280-1279-1344
0.0544333 673-444-445-446-448-449-672-452-671-674-611-579-606-605-670
0.0544333 673-444-445-446-448-450-451-671-674-452-453-578-579-606-605-670
0.0544333 673-361-362-349-346-1092-1091-1087-1122-1124-1125-1345-1348-1126-1127-1252-1253-1280-1279-1344
0.0544333 335-24-28-32-33-860-854-853-1062-1131-1125-1346-1345-1348-1126-1127-1252-1253-1280-1279-1344
0.0544333 673-444-445-446-448-450-449-674-671-453-452-579-606-605-670
0.0544333 1348-1126-1138-1139-1170-1046-1047-1196-373-374-375-408-450-451-672-449-674-671-453-452-579-606-605-670
0.0544333 673-361-362-349-346-1092-1091-1087-1122-1124-1125-1346-1123-1345-1348-1126-1127-1252-1253-1280-1279-1344
0.0544333 1348-1126-1138-1139-1170-1046-1047-1196-373-374-375-408-451-672-449-674-671-453-452-579-606-605-670
0.0544333 335-24-28-32-33-860-854-853-1062-1131-1125-1346-1123-1345-1348-1126-1127-1252-1253-1280-1279-1344
0.0544333 673-361-362-349-346-1092-1091-1087-1122-1124-1125-1346-1123-1348-1345-1127-1126-1253-1280-1279-1344
0.0544333 674-452-464-465-496-372-373-522-521-1048-1049-1082-1124-1125-1345-1348-1126-1127-1252-1253-1280-1279-1344
0.0544333 1348-1126-1138-1139-1170-1046-1047-1196-373-374-375-408-450-449-674-671-453-452-579-606-605-670
0.0544333 673-444-445-446-448-450-449-672-671-674-452-453-578-579-606-605-670
0.0544333 673-361-362-349-346-1092-1091-1087-1122-1124-1125-1346-1345-1348-1126-1127-1252-1253-1280-1279-1344
0.0544333 673-361-362-349-346-1092-1091-1087-1122-1124-1123-1348-1345-1127-1126-1253-1280-1279-1344
0.0544333 673-444-445-446-448-450-449-672-452-674-671-453-578-579-606-605-670
0.0544333 674-452-464-465-496-372-373-522-521-1048-1049-1082-1124-1123-1348-1345-1127-1126-1253-1280-1279-1344
0.0544333 1348-1126-1138-1139-1170-1046-1047-1196-373-374-375-408-450-451-671-674-452-453-578-579-606-605-670
0.0544333 1009-698-702-706-707-186-180-179-388-457-454-671-674-452-453-578-579-606-605-670
0.0544333 1009-698-702-706-707-186-180-179-388-457-451-672-671-674-452-453-578-579-606-605-670
0.0544333 673-444-445-446-448-450-449-672-452-671-674-611-579-606-605-670
0.0544333 673-444-445-446-448-449-672-452-674-671-453-578-579-606-605-670
0.0544333 673-444-445-446-448-449-674-671-453-452-579-606-605-670
0.0544333 1348-1126-1138-1139-1170-1046-1047-1196-373-374-375-408-450-451-672-449-671-674-452-453-578-579-606-605-670
0.0544333 335-24-28-32-33-860-854-853-1062-1131-1125-1346-1123-1348-1345-1127-1126-1253-1280-1279-1344
0.0544333 674-452-464-465-496-372-373-522-521-1048-1049-1082-1124-1123-1346-1126-1345-1348-1285-1253-1280-1279-1344
0.0544333 673-444-445-446-448-449-672-671-674-452-453-578-579-606-605-670
0.0544333 1009-698-702-706-707-186-180-179-388-457-451-672-449-674-671-453-452-579-606-605-670
0.0544333 1010-788-741-724-719-718-1194-377-376-375-408-450-449-672-452-674-671-453-578-579-606-605-670
0.0544333 674-452-464-465-496-372-373-522-521-1048-1049-1082-1124-1123-1346-1126-1348-1345-1127-1252-1253-1280-1279-1344
0.0544333 1010-788-741-724-719-718-1194-377-376-375-408-450-451-671-674-452-453-578-579-606-605-670
0.0544333 1009-698-702-706-707-186-180-179-388-457-454-453-452-674-671-607-611-579-606-605-670
0.0544333 673-361-362-349-346-1092-1091-1087-1122-1123-1346-1126-1348-1345-1127-1252-1253-1280-1279-1344
0.0544333 1009-698-829-830-831-832-921-922-926-1129-911-1251-1252-1127-1126-1345-1348-1285-1253-1280-1279-1344
0.0544333 1010-788-741-724-719-718-1194-377-376-375-408-450-449-674-671-453-452-579-606-605-670
0.0544333 1009-698-829-830-831-832-921-922-926-1129-911-1251-1252-1253-1285-1280-1279-1344
0.0544333 1009-698-829-830-831-832-921-922-926-1129-1128-1127-1126-1345-1348-1285-1253-1280-1279-1344
0.0544333 673-361-362-349-346-1092-1091-1087-1122-1123-1346-1345-1348-1126-1127-1252-1253-1280-1279-1344
0.0544333 674-452-464-465-496-372-373-522-521-1048-1049-1082-1124-1125-1346-1123-1345-1348-1126-1127-1252-1253-1280-1279-1344
0.0544333 1348-1126-1138-1139-1170-1046-1047-1196-373-374-375-408-450-449-672-452-671-674-611-579-606-605-670
0.0544333 1009-698-829-830-831-832-921-922-926-1129-1128-1345-1348-1126-1127-1252-1253-1280-1279-1344
0.0544333 673-361-362-349-346-1092-1091-1087-1122-1123-1348-1345-1127-1126-1253-1280-1279-1344
0.0544333 673-361-362-349-346-1092-1091-1087-1122-1123-1346-1126-1345-1348-1285-1253-1280-1279-1344
0.0544333 335-24-28-32-33-860-854-853-1062-1131-1128-1127-1126-1345-1348-1285-1253-1280-1279-1344
0.0544333 673-361-362-349-346-1092-1091-1087-1122-1124-1123-1346-1126-1345-1348-1285-1253-1280-1279-1344
0.0544333 1010-788-741-724-719-718-1194-377-376-375-408-450-449-672-452-671-674-611-579-606-605-670
0.0544333 1348-1126-1138-1139-1170-1046-1047-1196-373-374-375-408-451-671-674-452-453-578-579-606-605-670
0.0544333 1348-1126-1138-1139-1170-1046-1047-1196-373-374-375-408-450-449-672-452-674-671-453-578-579-606-605-670
0.0544333 673-361-362-349-346-1092-1091-1087-1122-1124-1123-1346-1126-1348-1345-1127-1252-1253-1280-1279-1344
0.0544333 1009-698-702-706-707-186-180-179-388-457-454-453-452-671-674-611-579-606-605-670
0.0544333 673-444-445-446-448-450-451-672-671-674-452-453-578-579-606-605-670
0.0544333 673-361-362-349-346-1092-1091-1087-1122-1124-1123-1346-1345-1348-1126-1127-1252-1253-1280-1279-1344
0.0544333 335-24-28-32-33-860-854-853-1062-1131-1125-1345-1348-1126-1127-1252-1253-1280-1279-1344
0.0544333 673-444-445-446-448-450-451-672-449-674-671-453-452-579-606-605-670
0.0544333 1348-1126-1138-1139-1170-1046-1047-1196-373-374-375-408-450-451-672-671-674-452-453-578-579-606-605-670
0.0544333 673-444-445-446-448-450-451-672-449-671-674-452-453-578-579-606-605-670
0.0544333 336-114-67-50-48-47-518-521-1048-1049-1082-1125-1346-1123-1345-1348-1126-1127-1252-1253-1280-1279-1344
0.0544333 674-452-464-465-496-372-373-522-521-1048-1049-1082-1125-1345-1348-1126-1127-1252-1253-1280-1279-1344
0.0544333 1347-1118-1119-1120-1122-1124-1125-1346-1345-1348-1126-1127-1252-1253-1280-1279-1344
0.0544333 335-24-155-156-157-158-247-248-237-577-578-453-452-671-674-611-579-606-605-670
0.0544333 1347-1035-1036-1023-1020-1014-1013-407-408-450-449-674-671-453-452-579-606-605-670
0.0544333 1347-1118-1119-1120-1122-1124-1125-1346-1123-1348-1345-1127-1126-1253-1280-1279-1344
0.0544333 1347-1035-1036-1023-1020-1014-1013-407-408-450-451-671-674-452-453-578-579-606-605-670
0.0544333 336-114-67-50-48-47-518-521-1048-1049-1082-1124-1123-1346-1126-1348-1345-1127-1252-1253-1280-1279-1344
0.0544333 335-24-155-156-157-158-247-248-252-455-454-671-674-452-453-578-579-606-605-670
0.0544333 336-114-67-50-48-47-518-521-1048-1049-1082-1124-1123-1346-1126-1345-1348-1285-1253-1280-1279-1344
0.0544333 336-114-67-50-48-47-518-521-1048-1049-1082-1124-1123-1348-1345-1127-1126-1253-1280-1279-1344
0.0544333 1348-1345-1127-1126-1253-1280-1279-1344
0.0544333 1347-1035-1036-1023-1020-1014-1013-407-408-450-451-672-449-671-674-452-453-578-579-606-605-670
0.0544333 336-114-67-50-48-47-518-521-1048-1049-1082-1125-1346-1123-1348-1345-1127-1126-1253-1280-1279-1344
0.0544333 1347-1035-1036-1023-1020-1014-1013-407-408-450-451-672-449-674-671-453-452-579-606-605-670
0.0544333 1347-1118-1119-1120-1122-1124-1123-1346-1345-1348-1126-1127-1252-1253-1280-1279-1344
0.0544333 1347-1035-1036-1023-1020-1014-1013-407-408-451-671-674-452-453-578-579-606-605-670
0.0544333 336-114-67-50-48-47-518-521-1048-1049-1082-1125-1346-1345-1348-1126-1127-1252-1253-1280-1279-1344
0.0544333 1009-698-702-706-707-186-180-179-388-457-451-671-674-452-453-578-579-606-605-670
0.0544333 1347-1118-1119-1120-1122-1124-1125-1346-1123-1345-1348-1126-1127-1252-1253-1280-1279-1344
0.0544333 336-114-67-50-48-47-518-521-1048-1049-1082-1124-1125-1346-1123-1345-1348-1126-1127-1252-1253-1280-1279-1344
0.0544333 1010-1008-1007-1248-912-911-1251-1252-1127-1126-1345-1348-1285-1253-1280-1279-1344
0.0544333 336-114-67-50-48-47-518-521-1048-1049-1082-1124-1125-1346-1345-1348-1126-1127-1252-1253-1280-1279-1344
0.0544333 336-114-67-50-48-47-518-521-1048-1049-1082-1124-1125-1346-1123-1348-1345-1127-1126-1253-1280-1279-1344
0.0544333 1347-1035-1036-1023-1020-1014-1013-407-408-450-449-672-452-671-674-611-579-606-605-670
0.0544333 336-334-333-574-238-237-577-578-453-452-671-674-611-579-606-605-670
0.0544333 1010-1008-1007-912-911-1251-1252-1127-1126-1348-1345-1281-1285-1253-1280-1279-1344
0.0544333 674-671-453-452-579-606-605-670
0.0544333 1010-1008-1007-1248-912-911-1251-1252-1253-1285-1281-1280-1279-1344
0.0544333 335-24-155-156-157-158-247-248-237-577-578-453-452-674-671-607-611-579-606-605-670
0.0544333 335-24-28-32-33-860-854-853-1062-1131-1128-1345-1348-1126-1127-1252-1253-1280-1279-1344
0.0544333 335-24-155-156-157-158-247-248-252-455-454-453-452-671-674-611-579-606-605-670
0.0544333 1347-1035-1036-1023-1020-1014-1013-407-408-450-449-672-452-674-671-453-578-579-606-605-670
0.0544333 336-334-333-574-238-237-577-578-579-611-607-606-605-670
0.0544333 1010-1008-1007-912-911-1251-1252-1127-1126-1345-1348-1285-1253-1280-1279-1344
0.0544333 336-114-67-50-48-47-518-521-1048-1049-1082-1124-1125-1345-1348-1126-1127-1252-1253-1280-1279-1344
0.0544333 674-452-464-465-496-372-373-522-521-1048-1049-1082-1125-1346-1123-1348-1345-1127-1126-1253-1280-1279-1344
0.0544333 336-114-67-50-48-47-518-521-1048-1049-1082-1125-1345-1348-1126-1127-1252-1253-1280-1279-1344
0.0544333 336-334-333-238-237-577-578-453-452-674-671-607-611-579-606-605-670
0.0544333 1347-1035-1036-1023-1020-1014-1013-407-408-450-449-672-671-674-452-453-578-579-606-605-670
0.0544333 1347-1118-1119-1120-1122-1124-1123-1346-1126-1345-1348-1285-1253-1280-1279-1344
0.0544333 1347-1118-1119-1120-1122-1123-1346-1126-1348-1345-1127-1252-1253-1280-1279-1344
0.0544333 1347-1118-1119-1120-1122-1123-1346-1126-1345-1348-1285-1253-1280-1279-1344
0.0544333 1347-1118-1119-1120-1122-1123-1348-1345-1127-1126-1253-1280-1279-1344
0.0544333 336-334-333-238-237-577-578-453-452-671-674-611-579-606-605-670
0.0544333 1347-1118-1119-1120-1122-1124-1125-1345-1348-1126-1127-1252-1253-1280-1279-1344
0.0544333 1347-1035-1036-1023-1020-1014-1013-407-408-451-672-671-674-452-453-578-579-606-605-670
0.0544333 335-24-155-156-157-158-247-248-252-455-237-577-578-453-452-671-674-611-579-606-605-670
0.0544333 335-24-155-156-157-158-247-248-252-455-237-577-578-579-611-606-605-670
0.0544333 674-452-464-465-496-372-373-522-521-1048-1049-1082-1125-1346-1123-1345-1348-1126-1127-1252-1253-1280-1279-1344
0.0544333 1010-788-741-724-719-718-1194-377-376-375-408-451-672-671-674-452-453-578-579-606-605-670
0.0544333 1347-1035-1036-1023-1020-1014-1013-407-408-451-672-449-674-671-453-452-579-606-605-670
0.0544333 1010-788-741-724-719-718-1194-377-376-375-408-451-672-449-671-674-452-453-578-579-606-605-670
0.0544333 674-452-464-465-496-372-373-522-521-1048-1049-1082-1124-1125-1346-1345-1348-1126-1127-1252-1253-1280-1279-1344
0.0544333 1347-1118-1119-1120-1122-1124-1123-1348-1345-1127-1126-1253-1280-1279-1344
0.0544333 1347-1118-1119-1120-1122-1123-1346-1345-1348-1126-1127-1252-1253-1280-1279-1344
0.0544333 1347-1035-1036-1023-1020-1014-1013-407-408-451-672-449-671-674-452-453-578-579-606-605-670
0.0544333 1010-788-741-724-719-718-1194-377-376-375-408-451-672-449-674-671-453-452-579-606-605-670
0.0544333 1347-1118-1119-1120-1122-1124-1123-1346-1126-1348-1345-1127-1252-1253-1280-1279-1344
0.0544333 674-452-464-465-496-372-373-522-521-1048-1049-1082-1125-1346-1345-1348-1126-1127-1252-1253-1280-1279-1344
0.0544333 335-24-28-32-33-860-854-853-1062-1131-1128-1127-1126-1348-1345-1281-1285-1253-1280-1279-1344
0.0544333 1348-1126-1138-1139-1170-1046-1047-1196-373-374-375-408-451-672-671-674-452-453-578-579-606-605-670
0.05223 336-114-71-38-37-36-185-184-711-712-745-787-788-1010-786-1011-1008-790-789-916-943-942-1007
0.05223 336-114-71-38-37-36-185-184-711-712-745-787-788-1008-1011-789-790-915-916-943-942-1007
0.05223 1347-1034-1095-1093-1092-346-347-515-516-51-120-114-336-112-334-337-115-116-241-242-269-268-333
0.05223 1347-1034-1095-1093-1092-346-347-515-516-51-120-114-334-337-115-116-241-242-269-268-333
0.05223 335-24-25-12-9-755-754-750-785-787-786-1010-1008-1011-789-790-915-916-943-942-1007
0.05223 1009-781-782-783-785-787-788-1010-1008-1011-789-790-915-916-943-942-1007
0.05223 1009-698-699-686-683-677-676-70-71-114-336-112-337-334-116-115-242-269-268-333
0.05223 336-114-71-38-37-36-185-184-711-712-745-787-788-1010-1008-1011-789-790-915-916-943-942-1007
0.05223 674-452-464-463-379-378-377-1194-718-717-835-801-789-1011-1008-790-915-916-943-942-1007
0.05223 336-114-71-38-37-36-185-184-711-712-745-787-786-1010-1008-1011-789-790-915-916-943-942-1007
0.05223 1009-698-699-686-683-677-676-70-71-113-114-336-112-337-334-116-115-242-269-268-333
0.05223 1347-1145-1165-1166-1167-1168-1169-1258-1259-1215-1249-912-880-883-882-1247-1248-914-915-790-789-1011-1008-944-948-916-943-942-1007
0.05223 1347-1034-1095-1093-1092-346-347-515-516-51-120-114-336-334-337-115-116-241-242-269-268-333
0.05223 1009-698-699-686-683-677-676-70-71-114-336-112-334-337-115-116-241-242-269-268-333
0.05223 1010-1008-1011-789-790-915-916-943-942-1007
0.05223 674-670-575-238-206-209-208-573-574-240-241-116-115-337-334-270-274-242-269-268-333
0.05223 1009-781-782-783-785-787-788-1008-1011-789-790-915-916-943-942-1007
0.05223 1347-1034-1095-1093-1092-346-347-515-516-51-120-117-116-115-334-337-274-242-269-268-333
0.05223 336-114-71-38-37-36-185-184-711-712-745-787-786-1010-789-1008-1011-948-916-943-942-1007
0.05223 1009-781-782-783-785-787-788-1010-786-1011-1008-790-789-916-943-942-1007
0.05223 1347-1145-1165-1166-1167-1168-1169-1258-1259-1215-1249-912-880-883-882-1247-1248-914-915-790-789-1008-1011-948-916-943-942-1007
0.05223 1009-781-782-783-785-787-788-1010-786-1008-1011-789-790-915-916-943-942-1007
0.05223 674-452-464-463-379-378-377-1194-718-717-835-801-788-1010-786-1011-1008-790-789-916-943-942-1007
0.05223 336-114-71-38-37-36-185-184-711-712-745-787-786-1010-789-1011-1008-790-915-916-943-942-1007
0.05223 1347-1034-1095-1093-1092-346-347-515-516-51-120-114-336-112-337-334-116-115-242-269-268-333
0.05223 336-114-71-38-37-36-185-184-711-712-745-787-786-1011-1008-790-789-916-943-942-1007
0.05223 1009-781-782-783-785-787-786-1011-1008-790-789-916-943-942-1007
0.05223 1347-1034-1095-1093-1092-346-347-515-516-51-120-117-116-115-337-334-270-274-242-269-268-333
0.05223 674-452-464-463-379-378-377-1194-718-717-835-801-789-1008-1011-948-916-943-942-1007
0.05223 1009-698-699-686-683-677-676-70-71-113-114-336-334-337-115-116-241-242-269-268-333
0.05223 336-112-334-337-115-116-241-244-242-269-268-333
0.05223 335-24-25-12-9-755-754-750-785-787-786-1010-789-1011-1008-790-915-916-943-942-1007
0.05223 335-24-25-12-9-755-754-750-785-787-786-1010-789-1008-1011-948-916-943-942-1007
0.05223 336-112-334-337-115-116-241-242-269-268-333
0.05223 335-24-25-12-9-755-754-750-785-787-788-1010-1008-1011-789-790-915-916-943-942-1007
0.05223 335-107-108-109-111-113-114-336-334-337-115-116-241-242-269-268-333
0.05223 335-107-108-109-111-113-114-336-112-337-334-116-115-242-269-268-333
0.05223 335-107-108-109-111-112-336-115-337-334-116-241-242-269-268-333
0.05223 335-107-108-109-111-112-336-115-334-337-274-242-269-268-333
0.05223 335-107-108-109-111-113-114-336-112-334-337-115-116-241-242-269-268-333
0.05223 335-24-25-12-9-755-754-750-785-787-788-1010-786-1011-1008-790-789-916-943-942-1007
0.05223 673-471-491-492-493-494-495-584-585-541-575-238-206-209-208-573-574-240-241-116-115-334-337-274-242-269-268-333
0.05223 335-107-108-109-111-113-114-334-337-115-116-241-242-269-268-333
0.05223 335-24-25-12-9-755-754-750-785-786-1010-789-1008-1011-948-916-943-942-1007
0.05223 1009-698-699-686-683-677-676-70-71-113-114-336-112-334-337-115-116-241-242-269-268-333
0.05223 335-107-108-109-111-112-336-334-337-115-116-241-242-269-268-333
0.05223 335-107-108-109-111-113-112-337-334-116-115-242-269-268-333
0.05223 335-107-108-109-111-113-112-336-334-337-115-116-241-242-269-268-333
0.05223 674-670-575-238-206-209-208-573-574-240-241-116-115-334-337-274-242-269-268-333
0.05223 1009-781-782-783-785-787-786-1010-1008-1011-789-790-915-916-943-942-1007
0.05223 1009-698-699-686-683-677-676-70-71-113-114-334-337-115-116-241-242-269-268-333
0.05223 1009-781-782-783-785-787-786-1010-789-1011-1008-790-915-916-943-942-1007
0.05223 1348-1344-1249-912-880-883-882-1247-1248-914-915-790-789-1008-1011-948-916-943-942-1007
0.05223 335-24-25-12-9-755-754-750-785-786-1010-789-1011-1008-790-915-916-943-942-1007
0.05223 1009-781-782-783-785-787-786-1010-789-1008-1011-948-916-943-942-1007
0.05223 1009-781-782-783-785-786-1011-1008-790-789-916-943-942-1007
0.05223 674-452-464-463-379-378-377-1194-718-717-835-801-788-1010-1008-1011-789-790-915-916-943-942-1007
0.05223 336-112-337-334-116-115-242-269-268-333
0.05223 1347-1034-1095-1093-1092-346-347-515-516-51-120-117-334-337-115-116-241-242-269-268-333
0.05223 1009-781-782-783-785-786-1010-1008-1011-789-790-915-916-943-942-1007
0.05223 1009-781-782-783-785-786-1010-789-1011-1008-790-915-916-943-942-1007
0.05223 335-107-108-109-111-113-112-336-115-337-334-116-241-242-269-268-333
0.05223 336-112-334-337-115-116-241-244-243-246-245-256-242-269-268-333
0.05223 1009-698-699-686-683-677-676-70-71-114-334-337-115-116-241-242-269-268-333
0.05223 336-112-334-337-115-116-241-244-243-246-245-242-269-268-333
0.05223 1009-781-782-783-785-786-1010-789-1008-1011-948-916-943-942-1007
0.05223 336-112-334-337-115-116-241-244-243-246-242-269-268-333
0.05223 336-112-334-337-115-116-241-244-243-242-269-268-333
0.05223 1010-786-1008-1011-789-790-915-918-917-920-919-930-916-943-942-1007
0.05223 336-334-337-115-116-241-242-269-268-333
0.05223 1348-1126-1138-1137-1053-1052-1051-520-44-43-161-127-115-337-334-116-241-242-269-268-333
0.05223 1010-788-745-712-711-184-185-36-37-38-71-113-114-334-337-115-116-241-242-269-268-333
0.05223 1010-788-745-712-711-184-185-36-37-38-71-113-112-337-334-116-115-242-269-268-333
0.05223 673-360-421-420-1024-1021-1189-1190-725-794-788-1008-1011-789-790-915-916-943-942-1007
0.05223 335-24-25-12-9-755-754-750-785-787-788-1008-1011-789-790-915-916-943-942-1007
0.05223 335-24-25-12-9-755-754-750-785-787-786-1011-1008-790-789-916-943-942-1007
0.05223 673-360-421-420-1024-1021-1189-1190-725-794-788-1010-786-1008-1011-789-790-915-916-943-942-1007
0.05223 1348-1126-1138-1137-1053-1052-1051-520-44-43-161-127-114-336-112-334-337-115-116-241-242-269-268-333
0.05223 335-107-108-109-111-112-337-334-116-115-242-269-268-333
0.05223 1010-786-1008-1011-789-790-915-918-917-920-919-916-943-942-1007
0.05223 1010-788-745-712-711-184-185-36-37-38-71-113-112-336-334-337-115-116-241-242-269-268-333
0.05223 673-360-421-420-1024-1021-1189-1190-725-794-791-1008-1011-789-790-915-916-943-942-1007
0.05223 674-452-464-463-379-378-377-1194-718-717-835-800-801-789-1008-1011-948-916-943-942-1007
0.05223 335-107-108-109-111-113-112-336-115-334-337-274-242-269-268-333
0.05223 1010-788-745-712-711-184-185-36-37-38-71-113-112-336-115-337-334-116-241-242-269-268-333
0.05223 336-114-71-38-37-36-185-184-711-712-745-788-1008-1011-789-790-915-916-943-942-1007
0.05223 335-24-25-12-9-755-754-750-785-787-788-1010-786-1008-1011-789-790-915-916-943-942-1007
0.05223 1010-786-1011-1008-790-789-916-943-942-1007
0.05223 1009-698-699-686-683-677-676-70-71-113-112-336-115-334-337-274-242-269-268-333
0.05223 674-452-464-463-379-378-377-1194-718-717-835-800-788-1010-786-1011-1008-790-789-916-943-942-1007
0.05223 1348-1126-1138-1137-1053-1052-1051-520-44-43-161-126-127-115-334-337-274-242-269-268-333
0.05223 1010-788-745-712-711-184-185-36-37-38-71-113-114-336-112-337-334-116-115-242-269-268-333
0.05223 1010-788-745-712-711-184-185-36-37-38-71-114-336-334-337-115-116-241-242-269-268-333
0.05223 1010-788-745-712-711-184-185-36-37-38-71-113-114-336-334-337-115-116-241-242-269-268-333
0.05223 1010-788-745-712-711-184-185-36-37-38-71-114-334-337-115-116-241-242-269-268-333
0.05223 674-452-464-463-379-378-377-1194-718-717-835-801-788-1008-1011-789-790-915-916-943-942-1007
0.05223 1348-1344-1249-912-880-883-882-1247-1248-914-915-790-789-1011-1008-944-948-916-943-942-1007
0.05223 1348-1126-1138-1137-1053-1052-1051-520-44-43-161-127-114-334-337-115-116-241-242-269-268-333
0.05223 1010-788-745-712-711-184-185-36-37-38-71-114-336-112-337-334-116-115-242-269-268-333
0.05223 335-24-25-12-9-755-754-750-785-786-1010-1008-1011-789-790-915-916-943-942-1007
0.05223 1010-788-745-712-711-184-185-36-37-38-71-114-336-112-334-337-115-116-241-242-269-268-333
0.05223 673-471-491-492-493-494-495-584-585-541-575-238-206-209-208-573-574-240-241-116-115-337-334-270-274-242-269-268-333
0.05223 1010-788-745-712-711-184-185-36-37-38-71-113-112-336-115-334-337-274-242-269-268-333
0.05223 673-360-421-420-1024-1021-1189-1190-725-794-788-1010-1008-1011-789-790-915-916-943-942-1007
0.05223 1009-698-699-686-683-677-676-70-71-114-336-334-337-115-116-241-242-269-268-333
0.05223 1348-1126-1138-1137-1053-1052-1051-520-44-43-161-127-114-336-334-337-115-116-241-242-269-268-333
0.05223 336-114-71-38-37-36-185-184-711-712-745-788-1010-786-1011-1008-790-789-916-943-942-1007
0.05223 1010-786-1008-1011-789-790-915-918-916-943-942-1007
0.05223 673-360-421-420-1024-1021-1189-1190-725-794-791-790-789-1011-1008-944-948-916-943-942-1007
0.05223 1348-1126-1138-1137-1053-1052-1051-520-44-43-161-126-114-336-112-337-334-116-115-242-269-268-333
0.05223 335-24-25-12-9-755-754-750-785-786-1011-1008-790-789-916-943-942-1007
0.05223 1010-786-1008-1011-789-790-915-916-943-942-1007
0.05223 1348-1126-1138-1137-1053-1052-1051-520-44-43-161-127-115-334-337-274-242-269-268-333
0.05223 1009-698-699-686-683-677-676-70-71-113-112-337-334-116-115-242-269-268-333
0.05223 336-114-71-38-37-36-185-184-711-712-745-788-1010-786-1008-1011-789-790-915-916-943-942-1007
0.05223 673-360-421-420-1024-1021-1189-1190-725-794-791-790-789-1008-1011-948-916-943-942-1007
0.05223 674-452-464-463-379-378-377-1194-718-717-835-801-788-1010-786-1008-1011-789-790-915-916-943-942-1007
0.05223 1009-698-699-686-683-677-676-70-71-113-112-336-115-337-334-116-241-242-269-268-333
0.05223 1010-786-1008-1011-789-790-915-918-917-916-943-942-1007
0.05223 673-360-421-420-1024-1021-1189-1190-725-794-788-1010-786-1011-1008-790-789-916-943-942-1007
0.05223 1010-786-1008-1011-789-790-915-918-917-920-916-943-942-1007
0.05223 336-114-71-38-37-36-185-184-711-712-745-788-1010-1008-1011-789-790-915-916-943-942-1007
0.05223 1348-1126-1138-1137-1053-1052-1051-520-44-43-161-127-114-336-112-337-334-116-115-242-269-268-333
0.052039 1347-1035-1036-1023-1020-1014-1013-407-408-450-451-672-449-671-674-452-453-670
0.052039 1348-1126-1138-1139-1170-1046-1047-1196-373-374-375-408-451-672-671-674-452-453-670
0.052039 1347-1035-1036-1023-1020-1014-1013-407-408-451-672-671-674-452-453-670
0.052039 1010-788-741-724-719-718-1194-377-376-375-408-450-451-672-449-671-674-452-453-670
0.052039 1347-1118-1119-1120-1122-1124-1125-1346-1123-1345-1348-1126-1127-1344
0.052039 1010-788-741-724-719-718-1194-377-376-375-408-451-671-674-452-453-670
0.052039 335-24-28-32-33-860-854-853-1062-1131-1128-1345-1348-1126-1127-1344
0.052039 1010-788-741-724-719-718-1194-377-376-375-408-450-449-672-671-674-452-453-670
0.052039 1347-1035-1036-1023-1020-1014-1013-407-408-450-451-672-671-674-452-453-670
0.052039 674-452-464-465-496-372-373-522-521-1048-1049-1082-1125-1346-1345-1348-1126-1127-1344
0.052039 673-361-362-349-346-1092-1091-1087-1122-1123-1346-1345-1348-1126-1127-1344
0.052039 674-452-464-465-496-372-373-522-521-1048-1049-1082-1124-1123-1346-1345-1348-1126-1127-1344
0.052039 1010-788-741-724-719-718-1194-377-376-375-408-451-672-449-671-674-452-453-670
0.052039 1348-1126-1138-1139-1170-1046-1047-1196-373-374-375-408-450-451-672-671-674-452-453-670
0.052039 1009-698-702-706-707-186-180-179-388-457-454-671-674-452-453-670
0.052039 1010-788-741-724-719-718-1194-377-376-375-408-451-672-671-674-452-453-670
0.052039 1009-698-829-830-831-832-921-922-926-1129-1128-1345-1348-1126-1127-1344
0.052039 1010-788-741-724-719-718-1194-377-376-375-408-450-451-671-674-452-453-670
0.052039 1009-698-702-706-707-186-180-179-388-457-451-671-674-452-453-670
0.052039 1347-1118-1119-1120-1122-1124-1125-1345-1348-1126-1127-1344
0.052039 1010-788-741-724-719-718-1194-377-376-375-408-450-451-672-671-674-452-453-670
0.052039 1009-698-702-706-707-186-180-179-388-457-451-672-449-671-674-452-453-670
0.052039 1348-1126-1138-1139-1170-1046-1047-1196-373-374-375-408-451-672-449-671-674-452-453-670
0.052039 1009-698-829-830-831-832-921-922-926-1129-911-1251-1249-1269-1279-1280-1285-1281-1345-1348-1126-1127-1344
0.052039 674-452-464-465-496-372-373-522-521-1048-1049-1082-1124-1125-1346-1123-1345-1348-1126-1127-1344
0.052039 1347-1035-1036-1023-1020-1014-1013-407-408-451-671-674-452-453-670
0.052039 1348-1126-1138-1139-1170-1046-1047-1196-373-374-375-408-451-671-674-452-453-670
0.052039 1347-1118-1119-1120-1122-1123-1346-1345-1348-1126-1127-1344
0.052039 674-452-464-465-496-372-373-522-521-1048-1049-1082-1124-1125-1346-1345-1348-1126-1127-1344
0.052039 673-444-445-446-448-450-451-672-671-674-452-453-670
0.052039 1347-1035-1036-1023-1020-1014-1013-407-408-451-672-449-671-674-452-453-670
0.052039 335-24-155-156-157-158-247-248-252-455-454-671-674-452-453-670
0.052039 335-24-28-32-33-860-854-853-1062-1131-1125-1346-1123-1345-1348-1126-1127-1344
0.052039 336-114-67-50-48-47-518-521-1048-1049-1082-1124-1125-1346-1123-1345-1348-1126-1127-1344
0.052039 1348-1126-1138-1139-1170-1046-1047-1196-373-374-375-408-450-449-672-671-674-452-453-670
0.052039 673-444-445-446-448-449-672-671-674-452-453-670
0.052039 1009-698-702-706-707-186-180-179-388-457-451-672-671-674-452-453-670
0.052039 1010-1008-1007-1248-912-1249-1269-1279-1280-1253-1285-1281-1102-1346-1123-1345-1348-1126-1127-1344
0.052039 336-114-67-50-48-47-518-521-1048-1049-1082-1125-1346-1345-1348-1126-1127-1344
0.052039 674-452-464-465-496-372-373-522-521-1048-1049-1082-1125-1345-1348-1126-1127-1344
0.052039 673-361-362-349-346-1092-1091-1087-1122-1124-1123-1346-1345-1348-1126-1127-1344
0.052039 336-114-67-50-48-47-518-521-1048-1049-1082-1124-1125-1346-1345-1348-1126-1127-1344
0.052039 335-24-28-32-33-860-854-853-1062-1131-1125-1346-1345-1348-1126-1127-1344
0.052039 1347-1035-1036-1023-1020-1014-1013-407-408-450-451-671-674-452-453-670
0.052039 673-361-362-349-346-1092-1091-1087-1122-1124-1125-1345-1348-1126-1127-1344
0.052039 336-114-67-50-48-47-518-521-1048-1049-1082-1125-1345-1348-1126-1127-1344
0.052039 1010-1008-1007-1248-912-1249-1269-1279-1280-1253-1285-1281-1102-1345-1348-1126-1127-1344
0.052039 674-452-464-465-496-372-373-522-521-1048-1049-1082-1124-1125-1345-1348-1126-1127-1344
0.052039 674-452-464-465-496-372-373-522-521-1048-1049-1082-1125-1346-1123-1345-1348-1126-1127-1344
0.052039 1010-1008-1007-1248-912-911-1251-1252-1253-1285-1281-1345-1348-1126-1127-1344
0.052039 336-114-67-50-48-47-518-521-1048-1049-1082-1125-1346-1123-1345-1348-1126-1127-1344
0.052039 673-444-445-446-448-450-451-672-449-671-674-452-453-670
0.052039 1348-1126-1138-1139-1170-1046-1047-1196-373-374-375-408-450-451-672-449-671-674-452-453-670
0.052039 336-114-67-50-48-47-518-521-1048-1049-1082-1124-1125-1345-1348-1126-1127-1344
0.052039 336-334-333-574-238-575-595-605-606-579-611-607-671-674-452-453-670
0.052039 335-24-28-32-33-860-854-853-1062-1131-1125-1345-1348-1126-1127-1344
0.052039 673-361-362-349-346-1092-1091-1087-1122-1124-1125-1346-1345-1348-1126-1127-1344
0.052039 1348-1126-1138-1139-1170-1046-1047-1196-373-374-375-408-450-451-671-674-452-453-670
0.052039 1010-1008-1007-1248-912-1249-1269-1279-1280-1253-1285-1281-1345-1348-1126-1127-1344
0.052039 336-334-333-574-238-575-595-605-606-579-611-607-428-672-671-674-452-453-670
0.052039 336-114-67-50-48-47-518-521-1048-1049-1082-1124-1123-1346-1345-1348-1126-1127-1344
0.052039 673-444-445-446-448-450-451-671-674-452-453-670
0.052039 336-334-333-574-238-575-595-605-606-579-611-607-428-672-449-671-674-452-453-670
0.052039 1347-1118-1119-1120-1122-1124-1125-1346-1345-1348-1126-1127-1344
0.052039 336-334-333-574-238-575-595-605-606-579-611-607-428-671-674-452-453-670
0.052039 1347-1035-1036-1023-1020-1014-1013-407-408-450-449-672-671-674-452-453-670
0.052039 673-361-362-349-346-1092-1091-1087-1122-1124-1125-1346-1123-1345-1348-1126-1127-1344
0.052039 1010-1008-1007-1248-912-1249-1269-1279-1280-1253-1285-1281-1102-1346-1345-1348-1126-1127-1344
0.052039 335-24-155-156-157-158-247-248-252-455-237-577-575-595-605-606-611-607-671-674-452-453-670
0.052039 336-334-333-574-238-237-577-578-579-611-607-671-674-452-453-670
0.052039 1347-1118-1119-1120-1122-1124-1123-1346-1345-1348-1126-1127-1344
0.052039 673-444-445-446-448-450-449-672-671-674-452-453-670
0.0487464 1009-698-829-830-831-832-921-922-926-1129-911-1251-1249-1269-1279-1280-1285-1281-1102-1345-1344
0.0487464 335-24-155-156-157-158-247-248-252-455-237-577-575-595-605-606-611-607-428-671-670
0.0487464 1010-1008-1007-1248-912-1249-1269-1279-1280-1253-1285-1281-1102-1345-1344
0.0487464 336-334-333-574-238-575-595-605-606-579-611-607-428-671-670
0.0480297 1009-698-829-830-831-832-921-922-926-1129-911-1251-1249-1269-1279-1344
0.0480297 335-24-155-156-157-158-247-248-252-455-454-671-674-452-453-578-577-237-575-595-605-670
0.0480297 1010-1008-1007-1248-912-911-1251-1249-1269-1279-1344
0.0480297 336-334-333-574-238-237-577-575-595-605-670
0.0480297 335-24-155-156-157-158-247-248-252-455-237-577-575-595-605-670
0.0480297 1010-1008-1007-1248-912-1249-1269-1279-1344
0.0480297 336-334-333-574-238-575-595-605-670
0.0480297 1009-698-829-830-831-832-921-922-926-1129-1128-1345-1348-1126-1127-1252-1251-911-1249-1269-1279-1344
0.047897 335-24-155-156-157-158-247-248-252-455-237-577-575-595-605-606-611-607-671-670
0.047897 336-334-333-574-238-237-577-578-579-611-607-671-670
0.047897 1010-1008-1007-1248-912-1249-1269-1279-1280-1253-1285-1281-1345-1344
0.047897 1009-698-829-830-831-832-921-922-926-1129-911-1251-1249-1269-1279-1280-1285-1281-1345-1344
0.047897 336-334-333-574-238-575-595-605-606-579-611-607-671-670
0.047897 1010-1008-1007-1248-912-911-1251-1252-1253-1285-1281-1345-1344
0.0450676 335-24-25-12-9-755-754-750-785-787-786-1010-789-1008-1011-948-916-1007
0.0450676 674-452-464-463-379-378-377-1194-718-717-835-801-789-1008-1011-948-916-1007
0.0450676 336-114-71-38-37-36-185-184-711-712-745-787-786-1010-789-1008-1011-948-916-1007
0.0450676 674-670-575-238-206-209-208-573-574-240-241-116-115-334-337-274-242-333
0.0450676 673-360-421-420-1024-1021-1189-1190-725-794-791-790-789-1008-1011-948-916-1007
0.0450676 1009-781-782-783-785-787-786-1010-789-1008-1011-948-916-1007
0.0450676 1348-1344-1249-912-880-883-882-1247-1248-914-915-790-789-1008-1011-948-916-1007
0.0450676 335-107-108-109-111-113-112-336-115-334-337-274-242-333
0.0450676 1348-1126-1138-1137-1053-1052-1051-520-44-43-161-126-127-115-334-337-274-242-333
0.0450676 335-24-25-12-9-755-754-750-785-786-1010-789-1008-1011-948-916-1007
0.0450676 1009-698-699-686-683-677-676-70-71-113-112-336-115-334-337-274-242-333
0.0450676 1010-788-745-712-711-184-185-36-37-38-71-113-112-336-115-334-337-274-242-333
0.0450676 1009-781-782-783-785-786-1010-789-1008-1011-948-916-1007
0.0450676 1348-1126-1138-1137-1053-1052-1051-520-44-43-161-127-115-334-337-274-242-333
0.0450676 1347-1145-1165-1166-1167-1168-1169-1258-1259-1215-1249-912-880-883-882-1247-1248-914-915-790-789-1008-1011-948-916-1007
0.0450676 674-452-464-463-379-378-377-1194-718-717-835-800-801-789-1008-1011-948-916-1007
0.0450676 335-107-108-109-111-112-336-115-334-337-274-242-333
0.0450676 673-471-491-492-493-494-495-584-585-541-575-238-206-209-208-573-574-240-241-116-115-334-337-274-242-333
0.0450676 1347-1034-1095-1093-1092-346-347-515-516-51-120-117-116-115-334-337-274-242-333
0.0437778 1009-698-699-686-683-677-676-70-71-113-114-336-112-337-334-116-115-242-269-333
0.0437778 335-24-25-12-9-755-754-750-785-787-786-1010-789-1008-1011-948-916-943-1007
0.0437778 1009-698-699-686-683-677-676-70-71-113-114-336-334-337-115-116-241-242-269-333
0.0437778 1009-698-699-686-683-677-676-70-71-114-336-112-337-334-116-115-242-269-333
0.0437778 335-24-25-12-9-755-754-750-785-787-786-1011-1008-790-789-916-943-1007
0.0437778 674-452-464-463-379-378-377-1194-718-717-835-800-801-789-1008-1011-948-916-943-1007
0.0437778 674-452-464-463-379-378-377-1194-718-717-835-800-788-1010-786-1011-1008-790-789-916-943-1007
0.0437778 674-452-464-463-379-378-377-1194-718-717-835-801-788-1008-1011-789-790-915-916-943-1007
0.0437778 335-24-25-12-9-755-754-750-785-787-788-1008-1011-789-790-915-916-943-1007
0.0437778 1009-698-699-686-683-677-676-70-71-114-336-334-337-115-116-241-242-269-333
0.0437778 335-24-25-12-9-755-754-750-785-787-786-1010-1008-1011-789-790-915-916-943-1007
0.0437778 674-452-464-463-379-378-377-1194-718-717-835-801-788-1010-786-1008-1011-789-790-915-916-943-1007
0.0437778 674-452-464-463-379-378-377-1194-718-717-835-801-789-1008-1011-948-916-943-1007
0.0437778 674-452-464-463-379-378-377-1194-718-717-835-801-788-1010-786-1011-1008-790-789-916-943-1007
0.0437778 1009-698-699-686-683-677-676-70-71-114-336-112-334-337-115-116-241-242-269-333
0.0437778 674-452-464-463-379-378-377-1194-718-717-835-801-788-1010-1008-1011-789-790-915-916-943-1007
0.0437778 1009-698-699-686-683-677-676-70-71-114-334-337-115-116-241-242-269-333
0.0437778 335-24-25-12-9-755-754-750-785-787-786-1010-789-1011-1008-790-915-916-943-1007
0.0437778 674-452-464-463-379-378-377-1194-718-717-835-801-789-1011-1008-790-915-916-943-1007
0.0437778 1009-698-699-686-683-677-676-70-71-113-114-336-112-334-337-115-116-241-242-269-333
0.0437778 336-114-71-38-37-36-185-184-711-712-745-788-1008-1011-789-790-915-916-943-1007
0.0437778 674-670-575-238-206-209-208-573-574-240-241-116-115-337-334-270-274-242-269-333
0.0437778 336-114-71-38-37-36-185-184-711-712-745-787-786-1010-789-1008-1011-948-916-943-1007
0.0437778 1347-1145-1165-1166-1167-1168-1169-1258-1259-1215-1249-912-880-883-882-1247-1248-914-915-790-789-1011-1008-944-948-916-943-1007
0.0437778 1347-1034-1095-1093-1092-346-347-515-516-51-120-114-336-112-337-334-116-115-242-269-333
0.0437778 336-114-71-38-37-36-185-184-711-712-745-787-786-1010-789-1011-1008-790-915-916-943-1007
0.0437778 336-114-71-38-37-36-185-184-711-712-745-787-786-1010-1008-1011-789-790-915-916-943-1007
0.0437778 1347-1034-1095-1093-1092-346-347-515-516-51-120-114-336-112-334-337-115-116-241-242-269-333
0.0437778 336-114-71-38-37-36-185-184-711-712-745-787-786-1011-1008-790-789-916-943-1007
0.0437778 336-114-71-38-37-36-185-184-711-712-745-787-788-1008-1011-789-790-915-916-943-1007
0.0437778 1347-1034-1095-1093-1092-346-347-515-516-51-120-114-334-337-115-116-241-242-269-333
0.0437778 336-114-71-38-37-36-185-184-711-712-745-787-788-1010-786-1011-1008-790-789-916-943-1007
0.0437778 1010-1008-1011-789-790-915-916-943-1007
0.0437778 336-114-71-38-37-36-185-184-711-712-745-787-788-1010-1008-1011-789-790-915-916-943-1007
0.0437778 1347-1034-1095-1093-1092-346-347-515-516-51-120-114-336-334-337-115-116-241-242-269-333
0.0437778 336-114-71-38-37-36-185-184-711-712-745-788-1010-786-1008-1011-789-790-915-916-943-1007
0.0437778 336-114-71-38-37-36-185-184-711-712-745-788-1010-786-1011-1008-790-789-916-943-1007
0.0437778 1348-1126-1138-1137-1053-1052-1051-520-44-43-161-126-114-336-112-337-334-116-115-242-269-333
0.0437778 336-114-71-38-37-36-185-184-711-712-745-788-1010-1008-1011-789-790-915-916-943-1007
0.0437778 1348-1126-1138-1137-1053-1052-1051-520-44-43-161-126-127-115-334-337-274-242-269-333
0.0437778 1348-1344-1249-912-880-883-882-1247-1248-914-915-790-789-1011-1008-944-948-916-943-1007
0.0437778 1010-788-745-712-711-184-185-36-37-38-71-114-336-334-337-115-116-241-242-269-333
0.0437778 1010-788-745-712-711-184-185-36-37-38-71-114-336-112-337-334-116-115-242-269-333
0.0437778 1348-1126-1138-1137-1053-1052-1051-520-44-43-161-127-114-334-337-115-116-241-242-269-333
0.0437778 1010-788-745-712-711-184-185-36-37-38-71-114-336-112-334-337-115-116-241-242-269-333
0.0437778 1010-788-745-712-711-184-185-36-37-38-71-114-334-337-115-116-241-242-269-333
0.0437778 1010-788-745-712-711-184-185-36-37-38-71-113-114-336-334-337-115-116-241-242-269-333
0.0437778 335-107-108-109-111-112-336-115-334-337-274-242-269-333
0.0437778 335-107-108-109-111-112-337-334-116-115-242-269-333
0.0437778 335-107-108-109-111-113-112-336-115-334-337-274-242-269-333
0.0437778 335-107-108-109-111-113-112-336-115-337-334-116-241-242-269-333
0.0437778 335-107-108-109-111-113-112-336-334-337-115-116-241-242-269-333
0.0437778 335-107-108-109-111-112-336-334-337-115-116-241-242-269-333
0.0437778 335-107-108-109-111-113-112-337-334-116-115-242-269-333
0.0437778 335-24-25-12-9-755-754-750-785-786-1010-789-1008-1011-948-916-943-1007
0.0437778 335-107-108-109-111-113-114-334-337-115-116-241-242-269-333
0.0437778 335-107-108-109-111-113-114-336-112-334-337-115-116-241-242-269-333
0.0437778 335-107-108-109-111-112-336-115-337-334-116-241-242-269-333
0.0437778 335-107-108-109-111-113-114-336-112-337-334-116-115-242-269-333
0.0437778 335-107-108-109-111-113-114-336-334-337-115-116-241-242-269-333
0.0437778 336-112-334-337-115-116-241-242-269-333
0.0437778 335-24-25-12-9-755-754-750-785-787-788-1010-786-1008-1011-789-790-915-916-943-1007
0.0437778 336-112-334-337-115-116-241-244-242-269-333
0.0437778 336-112-334-337-115-116-241-244-243-242-269-333
0.0437778 336-112-334-337-115-116-241-244-243-246-242-269-333
0.0437778 336-112-334-337-115-116-241-244-243-246-245-242-269-333
0.0437778 336-112-334-337-115-116-241-244-243-246-245-256-242-269-333
0.0437778 336-112-337-334-116-115-242-269-333
0.0437778 674-670-575-238-206-209-208-573-574-240-241-116-115-334-337-274-242-269-333
0.0437778 1347-1034-1095-1093-1092-346-347-515-516-51-120-117-334-337-115-116-241-242-269-333
0.0437778 335-24-25-12-9-755-754-750-785-786-1010-789-1011-1008-790-915-916-943-1007
0.0437778 1347-1034-1095-1093-1092-346-347-515-516-51-120-117-116-115-337-334-270-274-242-269-333
0.0437778 1347-1145-1165-1166-1167-1168-1169-1258-1259-1215-1249-912-880-883-882-1247-1248-914-915-790-789-1008-1011-948-916-943-1007
0.0437778 1347-1034-1095-1093-1092-346-347-515-516-51-120-117-116-115-334-337-274-242-269-333
0.0437778 1009-781-782-783-785-787-788-1010-786-1008-1011-789-790-915-916-943-1007
0.0437778 1010-786-1011-1008-790-789-916-943-1007
0.0437778 1010-786-1008-1011-789-790-915-918-917-920-919-930-916-943-1007
0.0437778 1010-786-1008-1011-789-790-915-918-917-920-919-916-943-1007
0.0437778 1010-786-1008-1011-789-790-915-918-917-920-916-943-1007
0.0437778 1010-786-1008-1011-789-790-915-918-917-916-943-1007
0.0437778 335-24-25-12-9-755-754-750-785-786-1011-1008-790-789-916-943-1007
0.0437778 1010-786-1008-1011-789-790-915-918-916-943-1007
0.0437778 1010-786-1008-1011-789-790-915-916-943-1007
0.0437778 1009-781-782-783-785-787-788-1010-1008-1011-789-790-915-916-943-1007
0.0437778 1009-781-782-783-785-787-788-1010-786-1011-1008-790-789-916-943-1007
0.0437778 1009-698-699-686-683-677-676-70-71-113-112-337-334-116-115-242-269-333
0.0437778 335-24-25-12-9-755-754-750-785-787-788-1010-1008-1011-789-790-915-916-943-1007
0.0437778 1348-1126-1138-1137-1053-1052-1051-520-44-43-161-127-115-337-334-116-241-242-269-333
0.0437778 1348-1344-1249-912-880-883-882-1247-1248-914-915-790-789-1008-1011-948-916-943-1007
0.0437778 1009-781-782-783-785-787-788-1008-1011-789-790-915-916-943-1007
0.0437778 1009-781-782-783-785-787-786-1011-1008-790-789-916-943-1007
0.0437778 1009-781-782-783-785-787-786-1010-1008-1011-789-790-915-916-943-1007
0.0437778 1009-781-782-783-785-787-786-1010-789-1011-1008-790-915-916-943-1007
0.0437778 1009-781-782-783-785-787-786-1010-789-1008-1011-948-916-943-1007
0.0437778 1009-781-782-783-785-786-1011-1008-790-789-916-943-1007
0.0437778 1009-781-782-783-785-786-1010-1008-1011-789-790-915-916-943-1007
0.0437778 1009-698-699-686-683-677-676-70-71-113-114-334-337-115-116-241-242-269-333
0.0437778 1009-781-782-783-785-786-1010-789-1011-1008-790-915-916-943-1007
0.0437778 1009-781-782-783-785-786-1010-789-1008-1011-948-916-943-1007
0.0437778 335-24-25-12-9-755-754-750-785-786-1010-1008-1011-789-790-915-916-943-1007
0.0437778 1010-788-745-712-711-184-185-36-37-38-71-113-114-336-112-337-334-116-115-242-269-333
0.0437778 336-334-337-115-116-241-242-269-333
0.0437778 1010-788-745-712-711-184-185-36-37-38-71-113-114-334-337-115-116-241-242-269-333
0.0437778 1348-1126-1138-1137-1053-1052-1051-520-44-43-161-127-114-336-112-334-337-115-116-241-242-269-333
0.0437778 1009-698-699-686-683-677-676-70-71-113-112-336-115-334-337-274-242-269-333
0.0437778 1010-788-745-712-711-184-185-36-37-38-71-113-112-337-334-116-115-242-269-333
0.0437778 673-360-421-420-1024-1021-1189-1190-725-794-788-1008-1011-789-790-915-916-943-1007
0.0437778 1010-788-745-712-711-184-185-36-37-38-71-113-112-336-334-337-115-116-241-242-269-333
0.0437778 673-360-421-420-1024-1021-1189-1190-725-794-788-1010-786-1008-1011-789-790-915-916-943-1007
0.0437778 673-471-491-492-493-494-495-584-585-541-575-238-206-209-208-573-574-240-241-116-115-337-334-270-274-242-269-333
0.0437778 1010-788-745-712-711-184-185-36-37-38-71-113-112-336-115-337-334-116-241-242-269-333
0.0437778 673-360-421-420-1024-1021-1189-1190-725-794-788-1010-786-1011-1008-790-789-916-943-1007
0.0437778 1348-1126-1138-1137-1053-1052-1051-520-44-43-161-127-114-336-112-337-334-116-115-242-269-333
0.0437778 1010-788-745-712-711-184-185-36-37-38-71-113-112-336-115-334-337-274-242-269-333
0.0437778 673-360-421-420-1024-1021-1189-1190-725-794-788-1010-1008-1011-789-790-915-916-943-1007
0.0437778 1348-1126-1138-1137-1053-1052-1051-520-44-43-161-127-114-336-334-337-115-116-241-242-269-333
0.0437778 673-471-491-492-493-494-495-584-585-541-575-238-206-209-208-573-574-240-241-116-115-334-337-274-242-269-333
0.0437778 673-360-421-420-1024-1021-1189-1190-725-794-791-790-789-1008-1011-948-916-943-1007
0.0437778 1009-698-699-686-683-677-676-70-71-113-112-336-115-337-334-116-241-242-269-333
0.0437778 673-360-421-420-1024-1021-1189-1190-725-794-791-790-789-1011-1008-944-948-916-943-1007
0.0437778 1348-1126-1138-1137-1053-1052-1051-520-44-43-161-127-115-334-337-274-242-269-333
0.0437778 335-24-25-12-9-755-754-750-785-787-788-1010-786-1011-1008-790-789-916-943-1007
0.0437778 673-360-421-420-1024-1021-1189-1190-725-794-791-1008-1011-789-790-915-916-943-1007
0.0436765 1347-1118-1119-1120-1122-1124-1123-1348-1345-1127-1126-1253-1280-1279-1269-1344
0.0436765 1348-1344-1249-912-880-883-882-1247-1248-914-915-790-789-1008-1011-948-916-943-942-932-1007
0.0436765 1009-698-699-686-683-677-676-70-71-113-114-336-112-334-337-115-116-241-242-269-268-258-333
0.0436765 335-24-25-12-9-755-754-750-785-786-1010-789-1008-1011-948-916-943-942-932-1007
0.0436765 1009-698-699-686-683-677-676-70-71-113-114-334-337-115-116-241-242-269-268-258-333
0.0436765 674-670-575-238-206-209-208-573-574-240-241-116-115-334-337-274-242-269-268-258-333
0.0436765 1009-698-699-686-683-677-676-70-71-113-112-337-334-116-115-242-269-268-258-333
0.0436765 1348-1345-1127-1126-1253-1280-1279-1269-1344
0.0436765 1009-698-699-686-683-677-676-70-71-113-114-336-112-337-334-116-115-242-269-268-258-333
0.0436765 1009-698-699-686-683-677-676-70-71-113-112-336-115-337-334-116-241-242-269-268-258-333
0.0436765 674-671-453-452-579-606-605-595-670
0.0436765 1009-698-699-686-683-677-676-70-71-113-112-336-115-334-337-274-242-269-268-258-333
0.0436765 1010-788-745-712-711-184-185-36-37-38-71-114-334-337-115-116-241-242-269-268-258-333
0.0436765 1347-1034-1095-1093-1092-346-347-515-516-51-120-114-336-112-334-337-115-116-241-242-269-268-258-333
0.0436765 1347-1034-1095-1093-1092-346-347-515-516-51-120-114-334-337-115-116-241-242-269-268-258-333
0.0436765 1010-1008-1011-789-790-915-916-943-942-932-1007
0.0436765 1348-1126-1138-1137-1053-1052-1051-520-44-43-161-126-114-336-112-337-334-116-115-242-269-268-258-333
0.0436765 1010-1008-1007-1248-912-911-1251-1252-1253-1285-1281-1280-1279-1269-1344
0.0436765 1010-1008-1007-1248-912-911-1251-1252-1127-1126-1345-1348-1285-1253-1280-1279-1269-1344
0.0436765 1348-1126-1138-1137-1053-1052-1051-520-44-43-161-126-127-115-334-337-274-242-269-268-258-333
0.0436765 1010-1008-1007-912-911-1251-1252-1127-1126-1348-1345-1281-1285-1253-1280-1279-1269-1344
0.0436765 1010-1008-1007-912-911-1251-1252-1127-1126-1345-1348-1285-1253-1280-1279-1269-1344
0.0436765 1348-1126-1138-1137-1053-1052-1051-520-44-43-161-127-114-334-337-115-116-241-242-269-268-258-333
0.0436765 1010-788-745-712-711-184-185-36-37-38-71-114-336-334-337-115-116-241-242-269-268-258-333
0.0436765 1010-788-745-712-711-184-185-36-37-38-71-114-336-112-337-334-116-115-242-269-268-258-333
0.0436765 1010-788-745-712-711-184-185-36-37-38-71-114-336-112-334-337-115-116-241-242-269-268-258-333
0.0436765 1347-1034-1095-1093-1092-346-347-515-516-51-120-114-336-112-337-334-116-115-242-269-268-258-333
0.0436765 1010-788-745-712-711-184-185-36-37-38-71-113-114-336-334-337-115-116-241-242-269-268-258-333
0.0436765 1348-1126-1138-1137-1053-1052-1051-520-44-43-161-127-114-336-112-334-337-115-116-241-242-269-268-258-333
0.0436765 1010-788-745-712-711-184-185-36-37-38-71-113-114-336-112-337-334-116-115-242-269-268-258-333
0.0436765 1010-788-745-712-711-184-185-36-37-38-71-113-114-334-337-115-116-241-242-269-268-258-333
0.0436765 1010-788-745-712-711-184-185-36-37-38-71-113-112-337-334-116-115-242-269-268-258-333
0.0436765 1010-788-745-712-711-184-185-36-37-38-71-113-112-336-334-337-115-116-241-242-269-268-258-333
0.0436765 1348-1126-1138-1137-1053-1052-1051-520-44-43-161-127-114-336-112-337-334-116-115-242-269-268-258-333
0.0436765 1010-788-745-712-711-184-185-36-37-38-71-113-112-336-115-337-334-116-241-242-269-268-258-333
0.0436765 1010-788-745-712-711-184-185-36-37-38-71-113-112-336-115-334-337-274-242-269-268-258-333
0.0436765 1348-1126-1138-1137-1053-1052-1051-520-44-43-161-127-114-336-334-337-115-116-241-242-269-268-258-333
0.0436765 1010-788-741-724-719-718-1194-377-376-375-408-451-672-671-674-452-453-578-579-606-605-595-670
0.0436765 1010-788-741-724-719-718-1194-377-376-375-408-451-672-449-674-671-453-452-579-606-605-595-670
0.0436765 1010-788-741-724-719-718-1194-377-376-375-408-451-672-449-671-674-452-453-578-579-606-605-595-670
0.0436765 1347-1035-1036-1023-1020-1014-1013-407-408-450-451-672-449-671-674-452-453-578-579-606-605-595-670
0.0436765 1347-1118-1119-1120-1122-1124-1123-1346-1345-1348-1126-1127-1252-1253-1280-1279-1269-1344
0.0436765 1347-1118-1119-1120-1122-1124-1123-1346-1126-1348-1345-1127-1252-1253-1280-1279-1269-1344
0.0436765 1347-1118-1119-1120-1122-1124-1125-1345-1348-1126-1127-1252-1253-1280-1279-1269-1344
0.0436765 1347-1118-1119-1120-1122-1124-1123-1346-1126-1345-1348-1285-1253-1280-1279-1269-1344
0.0436765 1347-1118-1119-1120-1122-1123-1348-1345-1127-1126-1253-1280-1279-1269-1344
0.0436765 1347-1118-1119-1120-1122-1123-1346-1345-1348-1126-1127-1252-1253-1280-1279-1269-1344
0.0436765 1347-1118-1119-1120-1122-1124-1125-1346-1123-1345-1348-1126-1127-1252-1253-1280-1279-1269-1344
0.0436765 1347-1118-1119-1120-1122-1123-1346-1126-1345-1348-1285-1253-1280-1279-1269-1344
0.0436765 1347-1035-1036-1023-1020-1014-1013-407-408-451-672-671-674-452-453-578-579-606-605-595-670
0.0436765 1347-1035-1036-1023-1020-1014-1013-407-408-451-672-449-674-671-453-452-579-606-605-595-670
0.0436765 1347-1035-1036-1023-1020-1014-1013-407-408-451-672-449-671-674-452-453-578-579-606-605-595-670
0.0436765 1347-1035-1036-1023-1020-1014-1013-407-408-451-671-674-452-453-578-579-606-605-595-670
0.0436765 1347-1035-1036-1023-1020-1014-1013-407-408-450-451-672-449-674-671-453-452-579-606-605-595-670
0.0436765 1348-1126-1138-1137-1053-1052-1051-520-44-43-161-127-115-334-337-274-242-269-268-258-333
0.0436765 1347-1035-1036-1023-1020-1014-1013-407-408-450-451-671-674-452-453-578-579-606-605-595-670
0.0436765 1347-1118-1119-1120-1122-1124-1125-1346-1123-1348-1345-1127-1126-1253-1280-1279-1269-1344
0.0436765 1347-1035-1036-1023-1020-1014-1013-407-408-450-449-674-671-453-452-579-606-605-595-670
0.0436765 1347-1118-1119-1120-1122-1124-1125-1346-1345-1348-1126-1127-1252-1253-1280-1279-1269-1344
0.0436765 1347-1035-1036-1023-1020-1014-1013-407-408-450-449-672-671-674-452-453-578-579-606-605-595-670
0.0436765 1347-1035-1036-1023-1020-1014-1013-407-408-450-449-672-452-674-671-453-578-579-606-605-595-670
0.0436765 1347-1035-1036-1023-1020-1014-1013-407-408-450-449-672-452-671-674-611-579-606-605-595-670
0.0436765 1347-1034-1095-1093-1092-346-347-515-516-51-120-117-334-337-115-116-241-242-269-268-258-333
0.0436765 1347-1145-1165-1166-1167-1168-1169-1258-1259-1215-1249-912-880-883-882-1247-1248-914-915-790-789-1008-1011-948-916-943-942-932-1007
0.0436765 1347-1034-1095-1093-1092-346-347-515-516-51-120-117-116-115-337-334-270-274-242-269-268-258-333
0.0436765 1347-1034-1095-1093-1092-346-347-515-516-51-120-117-116-115-334-337-274-242-269-268-258-333
0.0436765 1347-1034-1095-1093-1092-346-347-515-516-51-120-114-336-334-337-115-116-241-242-269-268-258-333
0.0436765 1009-698-829-830-831-832-921-922-911-1251-1252-1127-1126-1345-1348-1285-1253-1280-1279-1269-1344
0.0436765 1348-1126-1138-1139-1170-1046-1047-1196-373-374-375-408-450-451-672-671-674-452-453-578-579-606-605-595-670
0.0436765 1009-781-782-783-785-787-786-1010-789-1008-1011-948-916-943-942-932-1007
0.0436765 1009-781-782-783-785-786-1011-1008-790-789-916-943-942-932-1007
0.0436765 1009-781-782-783-785-786-1010-1008-1011-789-790-915-916-943-942-932-1007
0.0436765 1348-1126-1138-1139-1170-1046-1047-1196-373-374-375-408-451-671-674-452-453-578-579-606-605-595-670
0.0436765 1009-781-782-783-785-786-1010-789-1011-1008-790-915-916-943-942-932-1007
0.0436765 1009-781-782-783-785-786-1010-789-1008-1011-948-916-943-942-932-1007
0.0436765 1009-698-829-830-831-832-921-922-926-1129-1128-1345-1348-1126-1127-1252-1253-1280-1279-1269-1344
0.0436765 1009-698-829-830-831-832-921-922-926-1129-1128-1127-1126-1345-1348-1285-1253-1280-1279-1269-1344
0.0436765 1009-698-829-830-831-832-921-922-926-1129-911-1251-1252-1253-1285-1280-1279-1269-1344
0.0436765 1009-698-829-830-831-832-921-922-926-1129-911-1251-1252-1127-1126-1345-1348-1285-1253-1280-1279-1269-1344
0.0436765 1348-1126-1138-1139-1170-1046-1047-1196-373-374-375-408-451-672-449-671-674-452-453-578-579-606-605-595-670
0.0436765 1009-698-829-830-831-832-921-922-911-1251-1252-1127-1126-1348-1345-1281-1285-1253-1280-1279-1269-1344
0.0436765 1009-781-782-783-785-787-786-1010-789-1011-1008-790-915-916-943-942-932-1007
0.0436765 1009-698-702-706-707-186-180-179-388-457-454-671-674-452-453-578-579-606-605-595-670
0.0436765 1009-698-702-706-707-186-180-179-388-457-454-453-452-674-671-607-611-579-606-605-595-670
0.0436765 1009-698-702-706-707-186-180-179-388-457-454-453-452-671-674-611-579-606-605-595-670
0.0436765 1009-698-702-706-707-186-180-179-388-457-451-672-671-674-452-453-578-579-606-605-595-670
0.0436765 1348-1126-1138-1139-1170-1046-1047-1196-373-374-375-408-451-672-449-674-671-453-452-579-606-605-595-670
0.0436765 1009-698-702-706-707-186-180-179-388-457-451-672-449-674-671-453-452-579-606-605-595-670
0.0436765 1009-698-702-706-707-186-180-179-388-457-451-672-449-671-674-452-453-578-579-606-605-595-670
0.0436765 1348-1126-1138-1139-1170-1046-1047-1196-373-374-375-408-451-672-671-674-452-453-578-579-606-605-595-670
0.0436765 1009-698-702-706-707-186-180-179-388-457-451-671-674-452-453-578-579-606-605-595-670
0.0436765 1009-698-699-686-683-677-676-70-71-114-336-334-337-115-116-241-242-269-268-258-333
0.0436765 1009-698-699-686-683-677-676-70-71-114-336-112-337-334-116-115-242-269-268-258-333
0.0436765 1009-698-699-686-683-677-676-70-71-114-336-112-334-337-115-116-241-242-269-268-258-333
0.0436765 1009-698-699-686-683-677-676-70-71-114-334-337-115-116-241-242-269-268-258-333
0.0436765 1010-786-1008-1011-789-790-915-918-917-920-916-943-942-932-1007
0.0436765 1010-788-741-724-719-718-1194-377-376-375-408-451-671-674-452-453-578-579-606-605-595-670
0.0436765 1010-788-741-724-719-718-1194-377-376-375-408-450-451-672-671-674-452-453-578-579-606-605-595-670
0.0436765 1010-788-741-724-719-718-1194-377-376-375-408-450-451-672-449-674-671-453-452-579-606-605-595-670
0.0436765 1010-788-741-724-719-718-1194-377-376-375-408-450-451-672-449-671-674-452-453-578-579-606-605-595-670
0.0436765 1348-1126-1138-1137-1053-1052-1051-520-44-43-161-127-115-337-334-116-241-242-269-268-258-333
0.0436765 1010-788-741-724-719-718-1194-377-376-375-408-450-451-671-674-452-453-578-579-606-605-595-670
0.0436765 1010-788-741-724-719-718-1194-377-376-375-408-450-449-674-671-453-452-579-606-605-595-670
0.0436765 1348-1126-1138-1139-1170-1046-1047-1196-373-374-375-408-450-449-672-452-671-674-611-579-606-605-595-670
0.0436765 1010-788-741-724-719-718-1194-377-376-375-408-450-449-672-452-674-671-453-578-579-606-605-595-670
0.0436765 1348-1126-1138-1139-1170-1046-1047-1196-373-374-375-408-450-449-672-452-674-671-453-578-579-606-605-595-670
0.0436765 1010-788-741-724-719-718-1194-377-376-375-408-450-449-672-452-671-674-611-579-606-605-595-670
0.0436765 1010-786-1011-1008-790-789-916-943-942-932-1007
0.0436765 1010-786-1008-1011-789-790-915-918-917-920-919-916-943-942-932-1007
0.0436765 1009-698-699-686-683-677-676-70-71-113-114-336-334-337-115-116-241-242-269-268-258-333
0.0436765 1010-786-1008-1011-789-790-915-918-917-916-943-942-932-1007
0.0436765 1348-1126-1138-1139-1170-1046-1047-1196-373-374-375-408-450-449-674-671-453-452-579-606-605-595-670
0.0436765 1010-786-1008-1011-789-790-915-918-916-943-942-932-1007
0.0436765 1010-786-1008-1011-789-790-915-916-943-942-932-1007
0.0436765 1348-1126-1138-1139-1170-1046-1047-1196-373-374-375-408-450-451-671-674-452-453-578-579-606-605-595-670
0.0436765 1009-781-782-783-785-787-788-1010-1008-1011-789-790-915-916-943-942-932-1007
0.0436765 1009-781-782-783-785-787-788-1010-786-1011-1008-790-789-916-943-942-932-1007
0.0436765 1009-781-782-783-785-787-788-1010-786-1008-1011-789-790-915-916-943-942-932-1007
0.0436765 1348-1126-1138-1139-1170-1046-1047-1196-373-374-375-408-450-451-672-449-671-674-452-453-578-579-606-605-595-670
0.0436765 1009-781-782-783-785-787-788-1008-1011-789-790-915-916-943-942-932-1007
0.0436765 1009-781-782-783-785-787-786-1011-1008-790-789-916-943-942-932-1007
0.0436765 1348-1126-1138-1139-1170-1046-1047-1196-373-374-375-408-450-451-672-449-674-671-453-452-579-606-605-595-670
0.0436765 336-334-333-574-238-237-577-578-453-452-671-674-611-579-606-605-595-670
0.0436765 336-114-67-50-48-47-518-521-1048-1049-1082-1124-1123-1346-1126-1345-1348-1285-1253-1280-1279-1269-1344
0.0436765 336-114-67-50-48-47-518-521-1048-1049-1082-1124-1123-1346-1126-1348-1345-1127-1252-1253-1280-1279-1269-1344
0.0436765 674-452-464-463-379-378-377-1194-718-717-835-800-788-1010-786-1011-1008-790-789-916-943-942-932-1007
0.0436765 336-334-333-574-238-237-577-578-579-611-607-606-605-595-670
0.0436765 336-114-67-50-48-47-518-521-1048-1049-1082-1124-1123-1348-1345-1127-1126-1253-1280-1279-1269-1344
0.0436765 674-452-464-463-379-378-377-1194-718-717-835-800-801-789-1008-1011-948-916-943-942-932-1007
0.0436765 673-444-445-446-448-449-672-671-674-452-453-578-579-606-605-595-670
0.0436765 336-114-67-50-48-47-518-521-1048-1049-1082-1124-1125-1345-1348-1126-1127-1252-1253-1280-1279-1269-1344
0.0436765 335-24-25-12-9-755-754-750-785-786-1010-789-1011-1008-790-915-916-943-942-932-1007
0.0436765 674-452-464-465-496-372-373-522-521-1048-1049-1082-1125-1345-1348-1126-1127-1252-1253-1280-1279-1269-1344
0.0436765 336-114-67-50-48-47-518-521-1048-1049-1082-1124-1125-1346-1123-1345-1348-1126-1127-1252-1253-1280-1279-1269-1344
0.0436765 335-24-155-156-157-158-247-248-252-455-237-577-578-453-452-671-674-611-579-606-605-595-670
0.0436765 674-452-464-465-496-372-373-522-521-1048-1049-1082-1124-1125-1346-1345-1348-1126-1127-1252-1253-1280-1279-1269-1344
0.0436765 674-452-464-463-379-378-377-1194-718-717-835-801-788-1008-1011-789-790-915-916-943-942-932-1007
0.0436765 336-114-67-50-48-47-518-521-1048-1049-1082-1124-1125-1346-1123-1348-1345-1127-1126-1253-1280-1279-1269-1344
0.0436765 336-334-333-238-237-577-578-453-452-674-671-607-611-579-606-605-595-670
0.0436765 674-452-464-465-496-372-373-522-521-1048-1049-1082-1124-1125-1346-1123-1348-1345-1127-1126-1253-1280-1279-1269-1344
0.0436765 336-112-334-337-115-116-241-244-243-242-269-268-258-333
0.0436765 335-24-25-12-9-755-754-750-785-787-788-1010-1008-1011-789-790-915-916-943-942-932-1007
0.0436765 335-24-28-32-33-860-854-853-1062-1131-1128-1127-1126-1345-1348-1285-1253-1280-1279-1269-1344
0.0436765 673-361-362-349-346-1092-1091-1087-1122-1124-1125-1346-1123-1348-1345-1127-1126-1253-1280-1279-1269-1344
0.0436765 336-112-334-337-115-116-241-242-269-268-258-333
0.0436765 673-360-421-420-1024-1021-1189-1190-725-794-788-1010-786-1008-1011-789-790-915-916-943-942-932-1007
0.0436765 673-360-421-420-1024-1021-1189-1190-725-794-788-1008-1011-789-790-915-916-943-942-932-1007
0.0436765 336-112-334-337-115-116-241-244-242-269-268-258-333
0.0436765 336-334-337-115-116-241-242-269-268-258-333
0.0436765 673-444-445-446-448-449-674-671-453-452-579-606-605-595-670
0.0436765 335-24-25-12-9-755-754-750-785-787-786-1010-1008-1011-789-790-915-916-943-942-932-1007
0.0436765 336-112-334-337-115-116-241-244-243-246-245-242-269-268-258-333
0.0436765 335-24-155-156-157-158-247-248-252-455-237-577-578-579-611-606-605-595-670
0.0436765 673-361-362-349-346-1092-1091-1087-1122-1124-1125-1346-1345-1348-1126-1127-1252-1253-1280-1279-1269-1344
0.0436765 673-444-445-446-448-449-672-452-671-674-611-579-606-605-595-670
0.0436765 335-24-25-12-9-755-754-750-785-787-786-1011-1008-790-789-916-943-942-932-1007
0.0436765 336-112-337-334-116-115-242-269-268-258-333
0.0436765 673-444-445-446-448-450-451-672-449-674-671-453-452-579-606-605-595-670
0.0436765 673-444-445-446-448-450-451-671-674-452-453-578-579-606-605-595-670
0.0436765 336-114-71-38-37-36-185-184-711-712-745-787-786-1010-789-1008-1011-948-916-943-942-932-1007
0.0436765 335-24-25-12-9-755-754-750-785-787-788-1010-786-1011-1008-790-789-916-943-942-932-1007
0.0436765 674-452-464-463-379-378-377-1194-718-717-835-801-789-1008-1011-948-916-943-942-932-1007
0.0436765 673-444-445-446-448-450-451-672-449-671-674-452-453-578-579-606-605-595-670
0.0436765 336-114-71-38-37-36-185-184-711-712-745-787-788-1010-1008-1011-789-790-915-916-943-942-932-1007
0.0436765 674-452-464-465-496-372-373-522-521-1048-1049-1082-1124-1123-1346-1126-1348-1345-1127-1252-1253-1280-1279-1269-1344
0.0436765 673-444-445-446-448-450-449-672-452-674-671-453-578-579-606-605-595-670
0.0436765 336-114-71-38-37-36-185-184-711-712-745-787-786-1010-789-1011-1008-790-915-916-943-942-932-1007
0.0436765 336-114-67-50-48-47-518-521-1048-1049-1082-1125-1346-1345-1348-1126-1127-1252-1253-1280-1279-1269-1344
0.0436765 674-452-464-465-496-372-373-522-521-1048-1049-1082-1124-1123-1346-1126-1345-1348-1285-1253-1280-1279-1269-1344
0.0436765 336-114-71-38-37-36-185-184-711-712-745-787-788-1010-786-1011-1008-790-789-916-943-942-932-1007
0.0436765 336-114-71-38-37-36-185-184-711-712-745-787-786-1010-1008-1011-789-790-915-916-943-942-932-1007
0.0436765 336-114-71-38-37-36-185-184-711-712-745-787-786-1011-1008-790-789-916-943-942-932-1007
0.0436765 674-452-464-463-379-378-377-1194-718-717-835-801-789-1011-1008-790-915-916-943-942-932-1007
0.0436765 336-114-71-38-37-36-185-184-711-712-745-787-788-1008-1011-789-790-915-916-943-942-932-1007
0.0436765 673-444-445-446-448-450-449-674-671-453-452-579-606-605-595-670
0.0436765 673-444-445-446-448-450-449-672-671-674-452-453-578-579-606-605-595-670
0.0436765 674-452-464-465-496-372-373-522-521-1048-1049-1082-1124-1125-1345-1348-1126-1127-1252-1253-1280-1279-1269-1344
0.0436765 674-452-464-463-379-378-377-1194-718-717-835-801-788-1010-786-1008-1011-789-790-915-916-943-942-932-1007
0.0436765 336-114-67-50-48-47-518-521-1048-1049-1082-1124-1125-1346-1345-1348-1126-1127-1252-1253-1280-1279-1269-1344
0.0436765 336-114-67-50-48-47-518-521-1048-1049-1082-1125-1345-1348-1126-1127-1252-1253-1280-1279-1269-1344
0.0436765 336-334-333-238-237-577-578-453-452-671-674-611-579-606-605-595-670
0.0436765 674-452-464-465-496-372-373-522-521-1048-1049-1082-1124-1125-1346-1123-1345-1348-1126-1127-1252-1253-1280-1279-1269-1344
0.0436765 336-114-67-50-48-47-518-521-1048-1049-1082-1125-1346-1123-1345-1348-1126-1127-1252-1253-1280-1279-1269-1344
0.0436765 336-114-71-38-37-36-185-184-711-712-745-788-1010-1008-1011-789-790-915-916-943-942-932-1007
0.0436765 674-452-464-463-379-378-377-1194-718-717-835-801-788-1010-786-1011-1008-790-789-916-943-942-932-1007
0.0436765 336-112-334-337-115-116-241-244-243-246-242-269-268-258-333
0.0436765 673-444-445-446-448-450-449-672-452-671-674-611-579-606-605-595-670
0.0436765 336-114-71-38-37-36-185-184-711-712-745-788-1010-786-1011-1008-790-789-916-943-942-932-1007
0.0436765 336-114-71-38-37-36-185-184-711-712-745-788-1010-786-1008-1011-789-790-915-916-943-942-932-1007
0.0436765 336-114-67-50-48-47-518-521-1048-1049-1082-1125-1346-1123-1348-1345-1127-1126-1253-1280-1279-1269-1344
0.0436765 336-114-71-38-37-36-185-184-711-712-745-788-1008-1011-789-790-915-916-943-942-932-1007
0.0436765 674-452-464-463-379-378-377-1194-718-717-835-801-788-1010-1008-1011-789-790-915-916-943-942-932-1007
0.0436765 674-452-464-465-496-372-373-522-521-1048-1049-1082-1124-1123-1348-1345-1127-1126-1253-1280-1279-1269-1344
0.0436765 335-24-25-12-9-755-754-750-785-787-788-1008-1011-789-790-915-916-943-942-932-1007
0.0436765 673-360-421-420-1024-1021-1189-1190-725-794-788-1010-786-1011-1008-790-789-916-943-942-932-1007
0.0436765 673-361-362-349-346-1092-1091-1087-1122-1124-1123-1346-1126-1348-1345-1127-1252-1253-1280-1279-1269-1344
0.0436765 335-24-155-156-157-158-247-248-237-577-578-453-452-671-674-611-579-606-605-595-670
0.0436765 335-24-155-156-157-158-247-248-252-455-454-453-452-671-674-611-579-606-605-595-670
0.0436765 335-24-28-32-33-860-854-853-1062-1131-1128-1345-1348-1126-1127-1252-1253-1280-1279-1269-1344
0.0436765 673-471-491-492-493-494-495-584-585-541-575-238-206-209-208-573-574-240-241-116-115-334-337-274-242-269-268-258-333
0.0436765 335-107-108-109-111-112-337-334-116-115-242-269-268-258-333
0.0436765 335-24-25-12-9-755-754-750-785-787-786-1010-789-1011-1008-790-915-916-943-942-932-1007
0.0436765 673-361-362-349-346-1092-1091-1087-1122-1123-1346-1345-1348-1126-1127-1252-1253-1280-1279-1269-1344
0.0436765 674-452-464-465-496-372-373-522-521-1048-1049-1082-1125-1346-1345-1348-1126-1127-1252-1253-1280-1279-1269-1344
0.0436765 335-24-28-32-33-860-854-853-1062-1131-1125-1345-1348-1126-1127-1252-1253-1280-1279-1269-1344
0.0436765 673-361-362-349-346-1092-1091-1087-1122-1124-1123-1346-1126-1345-1348-1285-1253-1280-1279-1269-1344
0.0436765 335-107-108-109-111-113-114-334-337-115-116-241-242-269-268-258-333
0.0436765 335-107-108-109-111-113-112-337-334-116-115-242-269-268-258-333
0.0436765 673-361-362-349-346-1092-1091-1087-1122-1123-1348-1345-1127-1126-1253-1280-1279-1269-1344
0.0436765 673-361-362-349-346-1092-1091-1087-1122-1124-1125-1345-1348-1126-1127-1252-1253-1280-1279-1269-1344
0.0436765 335-24-155-156-157-158-247-248-252-455-454-671-674-452-453-578-579-606-605-595-670
0.0436765 673-360-421-420-1024-1021-1189-1190-725-794-791-1008-1011-789-790-915-916-943-942-932-1007
0.0436765 335-107-108-109-111-113-112-336-115-337-334-116-241-242-269-268-258-333
0.0436765 674-452-464-465-496-372-373-522-521-1048-1049-1082-1125-1346-1123-1345-1348-1126-1127-1252-1253-1280-1279-1269-1344
0.0436765 673-361-362-349-346-1092-1091-1087-1122-1123-1346-1126-1345-1348-1285-1253-1280-1279-1269-1344
0.0436765 335-24-25-12-9-755-754-750-785-787-786-1010-789-1008-1011-948-916-943-942-932-1007
0.0436765 335-107-108-109-111-113-112-336-115-334-337-274-242-269-268-258-333
0.0436765 673-444-445-446-448-450-451-672-671-674-452-453-578-579-606-605-595-670
0.0436765 673-361-362-349-346-1092-1091-1087-1122-1124-1125-1346-1123-1345-1348-1126-1127-1252-1253-1280-1279-1269-1344
0.0436765 335-24-25-12-9-755-754-750-785-786-1011-1008-790-789-916-943-942-932-1007
0.0436765 673-360-421-420-1024-1021-1189-1190-725-794-788-1010-1008-1011-789-790-915-916-943-942-932-1007
0.0436765 673-361-362-349-346-1092-1091-1087-1122-1124-1123-1348-1345-1127-1126-1253-1280-1279-1269-1344
0.0436765 335-24-25-12-9-755-754-750-785-786-1010-1008-1011-789-790-915-916-943-942-932-1007
0.0436765 335-24-155-156-157-158-247-248-237-577-578-453-452-674-671-607-611-579-606-605-595-670
0.0436765 673-360-421-420-1024-1021-1189-1190-725-794-791-790-789-1008-1011-948-916-943-942-932-1007
0.0436765 674-452-464-465-496-372-373-522-521-1048-1049-1082-1125-1346-1123-1348-1345-1127-1126-1253-1280-1279-1269-1344
0.0436765 335-107-108-109-111-113-114-336-334-337-115-116-241-242-269-268-258-333
0.0436765 673-361-362-349-346-1092-1091-1087-1122-1124-1123-1346-1345-1348-1126-1127-1252-1253-1280-1279-1269-1344
0.0436765 335-24-28-32-33-860-854-853-1062-1131-1125-1346-1345-1348-1126-1127-1252-1253-1280-1279-1269-1344
0.0436765 335-24-28-32-33-860-854-853-1062-1131-1125-1346-1123-1348-1345-1127-1126-1253-1280-1279-1269-1344
0.0436765 335-107-108-109-111-112-336-115-337-334-116-241-242-269-268-258-333
0.0436765 335-107-108-109-111-113-114-336-112-337-334-116-115-242-269-268-258-333
0.0436765 335-107-108-109-111-112-336-334-337-115-116-241-242-269-268-258-333
0.0436765 335-107-108-109-111-113-114-336-112-334-337-115-116-241-242-269-268-258-333
0.0436765 335-24-28-32-33-860-854-853-1062-1131-1128-1127-1126-1348-1345-1281-1285-1253-1280-1279-1269-1344
0.0436765 335-24-28-32-33-860-854-853-1062-1131-1125-1346-1123-1345-1348-1126-1127-1252-1253-1280-1279-1269-1344
0.0436765 335-107-108-109-111-112-336-115-334-337-274-242-269-268-258-333
0.0436765 673-360-421-420-1024-1021-1189-1190-725-794-791-790-789-1011-1008-944-948-916-943-942-932-1007
0.0424053 335-24-28-32-33-860-854-853-1062-1131-1128-1127-1126-1348-1345-1281-1285-1253-1280-1344
0.0424053 673-361-362-349-346-1092-1091-1087-1122-1124-1123-1346-1126-1345-1348-1285-1253-1280-1344
0.0424053 673-444-445-446-448-450-449-672-452-671-674-611-579-606-670
0.0424053 1009-698-702-706-707-186-180-179-388-457-454-671-674-452-453-578-579-606-670
0.0424053 673-361-362-349-346-1092-1091-1087-1122-1123-1346-1345-1348-1126-1127-1252-1253-1280-1344
0.0424053 673-361-362-349-346-1092-1091-1087-1122-1123-1348-1345-1127-1126-1253-1280-1344
0.0424053 1010-788-741-724-719-718-1194-377-376-375-408-450-449-672-452-674-671-453-578-579-606-670
0.0424053 1348-1126-1138-1139-1170-1046-1047-1196-373-374-375-408-451-672-449-674-671-453-452-579-606-670
0.0424053 673-444-445-446-448-449-672-671-674-452-453-578-579-606-670
0.0424053 1010-788-741-724-719-718-1194-377-376-375-408-450-449-672-452-671-674-611-579-606-670
0.0424053 1009-698-829-830-831-832-921-922-911-1251-1252-1127-1126-1345-1348-1285-1253-1280-1344
0.0424053 673-361-362-349-346-1092-1091-1087-1122-1124-1123-1346-1126-1348-1345-1127-1252-1253-1280-1344
0.0424053 335-24-155-156-157-158-247-248-237-577-578-453-452-671-674-611-579-606-670
0.0424053 673-444-445-446-448-450-449-672-452-674-671-453-578-579-606-670
0.0424053 1348-1126-1138-1139-1170-1046-1047-1196-373-374-375-408-450-451-671-674-452-453-578-579-606-670
0.0424053 673-361-362-349-346-1092-1091-1087-1122-1124-1123-1346-1345-1348-1126-1127-1252-1253-1280-1344
0.0424053 1009-698-829-830-831-832-921-922-911-1251-1252-1127-1126-1348-1345-1281-1285-1253-1280-1344
0.0424053 673-361-362-349-346-1092-1091-1087-1122-1124-1123-1348-1345-1127-1126-1253-1280-1344
0.0424053 1010-788-741-724-719-718-1194-377-376-375-408-451-672-449-671-674-452-453-578-579-606-670
0.0424053 1010-1008-1007-912-911-1251-1252-1127-1126-1345-1348-1285-1253-1280-1344
0.0424053 1348-1126-1138-1139-1170-1046-1047-1196-373-374-375-408-450-449-674-671-453-452-579-606-670
0.0424053 1348-1345-1127-1126-1253-1280-1344
0.0424053 1009-698-702-706-707-186-180-179-388-457-451-672-449-674-671-453-452-579-606-670
0.0424053 1348-1126-1138-1139-1170-1046-1047-1196-373-374-375-408-451-672-671-674-452-453-578-579-606-670
0.0424053 1009-698-702-706-707-186-180-179-388-457-451-672-671-674-452-453-578-579-606-670
0.0424053 1010-788-741-724-719-718-1194-377-376-375-408-451-671-674-452-453-578-579-606-670
0.0424053 673-444-445-446-448-449-672-452-671-674-611-579-606-670
0.0424053 673-361-362-349-346-1092-1091-1087-1122-1124-1125-1346-1345-1348-1126-1127-1252-1253-1280-1344
0.0424053 1010-788-741-724-719-718-1194-377-376-375-408-450-451-672-671-674-452-453-578-579-606-670
0.0424053 1010-788-741-724-719-718-1194-377-376-375-408-451-672-449-674-671-453-452-579-606-670
0.0424053 673-444-445-446-448-450-449-674-671-453-452-579-606-670
0.0424053 673-361-362-349-346-1092-1091-1087-1122-1124-1125-1345-1348-1126-1127-1252-1253-1280-1344
0.0424053 673-361-362-349-346-1092-1091-1087-1122-1124-1125-1346-1123-1348-1345-1127-1126-1253-1280-1344
0.0424053 1009-698-702-706-707-186-180-179-388-457-454-453-452-671-674-611-579-606-670
0.0424053 1010-788-741-724-719-718-1194-377-376-375-408-451-672-671-674-452-453-578-579-606-670
0.0424053 335-24-155-156-157-158-247-248-237-577-578-453-452-674-671-607-611-579-606-670
0.0424053 673-361-362-349-346-1092-1091-1087-1122-1124-1125-1346-1123-1345-1348-1126-1127-1252-1253-1280-1344
0.0424053 1010-1008-1007-1248-912-911-1251-1252-1127-1126-1345-1348-1285-1253-1280-1344
0.0424053 1010-788-741-724-719-718-1194-377-376-375-408-450-449-674-671-453-452-579-606-670
0.0424053 1009-698-829-830-831-832-921-922-926-1129-911-1251-1252-1127-1126-1345-1348-1285-1253-1280-1344
0.0424053 673-444-445-446-448-449-674-671-453-452-579-606-670
0.0424053 673-361-362-349-346-1092-1091-1087-1122-1123-1346-1126-1348-1345-1127-1252-1253-1280-1344
0.0424053 1010-788-741-724-719-718-1194-377-376-375-408-450-451-671-674-452-453-578-579-606-670
0.0424053 336-334-333-238-237-577-578-453-452-674-671-607-611-579-606-670
0.0424053 673-361-362-349-346-1092-1091-1087-1122-1123-1346-1126-1345-1348-1285-1253-1280-1344
0.0424053 335-24-155-156-157-158-247-248-252-455-237-577-578-453-452-671-674-611-579-606-670
0.0424053 336-334-333-238-237-577-578-453-452-671-674-611-579-606-670
0.0424053 1009-698-702-706-707-186-180-179-388-457-451-671-674-452-453-578-579-606-670
0.0424053 1010-788-741-724-719-718-1194-377-376-375-408-450-451-672-449-671-674-452-453-578-579-606-670
0.0424053 1010-1008-1007-912-911-1251-1252-1127-1126-1348-1345-1281-1285-1253-1280-1344
0.0424053 336-334-333-574-238-237-577-578-453-452-671-674-611-579-606-670
0.0424053 673-444-445-446-448-449-672-452-674-671-453-578-579-606-670
0.0424053 1009-698-702-706-707-186-180-179-388-457-451-672-449-671-674-452-453-578-579-606-670
0.0424053 1010-788-741-724-719-718-1194-377-376-375-408-450-451-672-449-674-671-453-452-579-606-670
0.0424053 1009-698-702-706-707-186-180-179-388-457-454-453-452-674-671-607-611-579-606-670
0.0424053 1347-1035-1036-1023-1020-1014-1013-407-408-450-451-671-674-452-453-578-579-606-670
0.0424053 1347-1118-1119-1120-1122-1124-1125-1345-1348-1126-1127-1252-1253-1280-1344
0.0424053 1347-1035-1036-1023-1020-1014-1013-407-408-450-451-672-449-674-671-453-452-579-606-670
0.0424053 1347-1035-1036-1023-1020-1014-1013-407-408-450-451-672-449-671-674-452-453-578-579-606-670
0.0424053 673-444-445-446-448-450-449-672-671-674-452-453-578-579-606-670
0.0424053 674-452-464-465-496-372-373-522-521-1048-1049-1082-1125-1346-1123-1348-1345-1127-1126-1253-1280-1344
0.0424053 1347-1118-1119-1120-1122-1124-1125-1346-1123-1345-1348-1126-1127-1252-1253-1280-1344
0.0424053 336-114-67-50-48-47-518-521-1048-1049-1082-1124-1123-1346-1126-1345-1348-1285-1253-1280-1344
0.0424053 674-452-464-465-496-372-373-522-521-1048-1049-1082-1125-1346-1345-1348-1126-1127-1252-1253-1280-1344
0.0424053 1348-1126-1138-1139-1170-1046-1047-1196-373-374-375-408-450-449-672-452-671-674-611-579-606-670
0.0424053 335-24-155-156-157-158-247-248-252-455-454-671-674-452-453-578-579-606-670
0.0424053 1348-1126-1138-1139-1170-1046-1047-1196-373-374-375-408-451-672-449-671-674-452-453-578-579-606-670
0.0424053 336-114-67-50-48-47-518-521-1048-1049-1082-1124-1123-1346-1126-1348-1345-1127-1252-1253-1280-1344
0.0424053 1347-1118-1119-1120-1122-1124-1125-1346-1123-1348-1345-1127-1126-1253-1280-1344
0.0424053 1347-1035-1036-1023-1020-1014-1013-407-408-450-449-674-671-453-452-579-606-670
0.0424053 336-114-67-50-48-47-518-521-1048-1049-1082-1124-1123-1348-1345-1127-1126-1253-1280-1344
0.0424053 1347-1035-1036-1023-1020-1014-1013-407-408-450-449-672-671-674-452-453-578-579-606-670
0.0424053 336-114-67-50-48-47-518-521-1048-1049-1082-1124-1125-1345-1348-1126-1127-1252-1253-1280-1344
0.0424053 335-24-28-32-33-860-854-853-1062-1131-1125-1345-1348-1126-1127-1252-1253-1280-1344
0.0424053 1347-1035-1036-1023-1020-1014-1013-407-408-450-449-672-452-674-671-453-578-579-606-670
0.0424053 674-452-464-465-496-372-373-522-521-1048-1049-1082-1124-1125-1346-1345-1348-1126-1127-1252-1253-1280-1344
0.0424053 336-114-67-50-48-47-518-521-1048-1049-1082-1124-1125-1346-1123-1345-1348-1126-1127-1252-1253-1280-1344
0.0424053 1347-1118-1119-1120-1122-1123-1346-1126-1345-1348-1285-1253-1280-1344
0.0424053 335-24-28-32-33-860-854-853-1062-1131-1128-1345-1348-1126-1127-1252-1253-1280-1344
0.0424053 1347-1118-1119-1120-1122-1124-1123-1346-1126-1345-1348-1285-1253-1280-1344
0.0424053 1347-1118-1119-1120-1122-1124-1123-1346-1126-1348-1345-1127-1252-1253-1280-1344
0.0424053 1347-1118-1119-1120-1122-1123-1348-1345-1127-1126-1253-1280-1344
0.0424053 673-444-445-446-448-450-451-672-671-674-452-453-578-579-606-670
0.0424053 1347-1118-1119-1120-1122-1123-1346-1345-1348-1126-1127-1252-1253-1280-1344
0.0424053 1348-1126-1138-1139-1170-1046-1047-1196-373-374-375-408-451-671-674-452-453-578-579-606-670
0.0424053 1347-1118-1119-1120-1122-1124-1123-1346-1345-1348-1126-1127-1252-1253-1280-1344
0.0424053 1347-1118-1119-1120-1122-1123-1346-1126-1348-1345-1127-1252-1253-1280-1344
0.0424053 674-671-453-452-579-606-670
0.0424053 1347-1118-1119-1120-1122-1124-1125-1346-1345-1348-1126-1127-1252-1253-1280-1344
0.0424053 674-452-464-465-496-372-373-522-521-1048-1049-1082-1125-1346-1123-1345-1348-1126-1127-1252-1253-1280-1344
0.0424053 1348-1126-1138-1139-1170-1046-1047-1196-373-374-375-408-450-449-672-452-674-671-453-578-579-606-670
0.0424053 674-452-464-465-496-372-373-522-521-1048-1049-1082-1125-1345-1348-1126-1127-1252-1253-1280-1344
0.0424053 335-24-28-32-33-860-854-853-1062-1131-1128-1127-1126-1345-1348-1285-1253-1280-1344
0.0424053 1347-1035-1036-1023-1020-1014-1013-407-408-451-672-671-674-452-453-578-579-606-670
0.0424053 1347-1118-1119-1120-1122-1124-1123-1348-1345-1127-1126-1253-1280-1344
0.0424053 1347-1035-1036-1023-1020-1014-1013-407-408-451-672-449-674-671-453-452-579-606-670
0.0424053 1347-1035-1036-1023-1020-1014-1013-407-408-451-672-449-671-674-452-453-578-579-606-670
0.0424053 1347-1035-1036-1023-1020-1014-1013-407-408-451-671-674-452-453-578-579-606-670
0.0424053 673-444-445-446-448-450-451-672-449-674-671-453-452-579-606-670
0.0424053 335-24-28-32-33-860-854-853-1062-1131-1125-1346-1123-1345-1348-1126-1127-1252-1253-1280-1344
0.0424053 335-24-155-156-157-158-247-248-252-455-454-453-452-671-674-611-579-606-670
0.0424053 674-452-464-465-496-372-373-522-521-1048-1049-1082-1124-1125-1345-1348-1126-1127-1252-1253-1280-1344
0.0424053 1009-698-829-830-831-832-921-922-926-1129-1128-1127-1126-1345-1348-1285-1253-1280-1344
0.0424053 1348-1126-1138-1139-1170-1046-1047-1196-373-374-375-408-450-451-672-449-674-671-453-452-579-606-670
0.0424053 335-24-28-32-33-860-854-853-1062-1131-1125-1346-1345-1348-1126-1127-1252-1253-1280-1344
0.0424053 336-114-67-50-48-47-518-521-1048-1049-1082-1125-1346-1123-1345-1348-1126-1127-1252-1253-1280-1344
0.0424053 673-444-445-446-448-450-451-672-449-671-674-452-453-578-579-606-670
0.0424053 336-114-67-50-48-47-518-521-1048-1049-1082-1125-1346-1123-1348-1345-1127-1126-1253-1280-1344
0.0424053 674-452-464-465-496-372-373-522-521-1048-1049-1082-1124-1125-1346-1123-1345-1348-1126-1127-1252-1253-1280-1344
0.0424053 336-114-67-50-48-47-518-521-1048-1049-1082-1125-1345-1348-1126-1127-1252-1253-1280-1344
0.0424053 336-114-67-50-48-47-518-521-1048-1049-1082-1124-1125-1346-1345-1348-1126-1127-1252-1253-1280-1344
0.0424053 674-452-464-465-496-372-373-522-521-1048-1049-1082-1124-1123-1348-1345-1127-1126-1253-1280-1344
0.0424053 335-24-28-32-33-860-854-853-1062-1131-1125-1346-1123-1348-1345-1127-1126-1253-1280-1344
0.0424053 336-114-67-50-48-47-518-521-1048-1049-1082-1125-1346-1345-1348-1126-1127-1252-1253-1280-1344
0.0424053 1348-1126-1138-1139-1170-1046-1047-1196-373-374-375-408-450-451-672-449-671-674-452-453-578-579-606-670
0.0424053 336-114-67-50-48-47-518-521-1048-1049-1082-1124-1125-1346-1123-1348-1345-1127-1126-1253-1280-1344
0.0424053 1009-698-829-830-831-832-921-922-926-1129-1128-1345-1348-1126-1127-1252-1253-1280-1344
0.0424053 1347-1035-1036-1023-1020-1014-1013-407-408-450-449-672-452-671-674-611-579-606-670
0.0424053 674-452-464-465-496-372-373-522-521-1048-1049-1082-1124-1125-1346-1123-1348-1345-1127-1126-1253-1280-1344
0.0424053 1348-1126-1138-1139-1170-1046-1047-1196-373-374-375-408-450-451-672-671-674-452-453-578-579-606-670
0.0424053 674-452-464-465-496-372-373-522-521-1048-1049-1082-1124-1123-1346-1126-1345-1348-1285-1253-1280-1344
0.0424053 674-452-464-465-496-372-373-522-521-1048-1049-1082-1124-1123-1346-1126-1348-1345-1127-1252-1253-1280-1344
0.0424053 673-444-445-446-448-450-451-671-674-452-453-578-579-606-670
0.0409891 673-360-421-420-1024-1021-1189-1190-725-794-791-790-789-1011-1007
0.0409891 1009-698-829-830-831-832-921-922-926-1129-1128-1127-1126-1348-1344
0.0409891 1347-1034-1095-1093-1092-346-347-515-516-51-120-117-116-115-337-333
0.0409891 1009-698-702-706-707-186-180-179-388-457-454-453-452-674-670
0.0409891 335-24-28-32-33-860-854-853-1062-1131-1128-1127-1126-1348-1344
0.0409891 335-24-155-156-157-158-247-248-252-455-454-453-452-674-670
0.0408233 1347-1035-1036-1023-1020-1014-1013-407-408-450-449-672-452-671-674-611-579-670
0.0408233 1347-1118-1119-1120-1122-1123-1346-1126-1345-1348-1285-1253-1344
0.0408233 335-24-155-156-157-158-247-248-252-455-454-453-452-671-674-611-579-670
0.0408233 1347-1118-1119-1120-1122-1124-1123-1346-1126-1345-1348-1285-1253-1344
0.0408233 673-444-445-446-448-450-449-672-452-671-674-611-579-670
0.0408233 335-24-155-156-157-158-247-248-237-577-578-453-452-671-674-611-579-670
0.0408233 673-361-362-349-346-1092-1091-1087-1122-1123-1346-1126-1345-1348-1285-1253-1344
0.0408233 674-452-464-465-496-372-373-522-521-1048-1049-1082-1124-1123-1346-1126-1345-1348-1285-1253-1344
0.0408233 335-24-28-32-33-860-854-853-1062-1131-1128-1127-1126-1345-1348-1285-1253-1344
0.0408233 1009-698-702-706-707-186-180-179-388-457-454-453-452-671-674-611-579-670
0.0408233 673-444-445-446-448-449-672-452-671-674-611-579-670
0.0408233 336-334-333-574-238-237-577-578-453-452-671-674-611-579-670
0.0408233 673-361-362-349-346-1092-1091-1087-1122-1124-1123-1346-1126-1345-1348-1285-1253-1344
0.0408233 336-334-333-238-237-577-578-453-452-671-674-611-579-670
0.0408233 1009-698-829-830-831-832-921-922-926-1129-1128-1127-1126-1345-1348-1285-1253-1344
0.0408233 1010-1008-1007-912-911-1251-1252-1127-1126-1345-1348-1285-1253-1344
0.0408233 336-114-67-50-48-47-518-521-1048-1049-1082-1124-1123-1346-1126-1345-1348-1285-1253-1344
0.0408233 1009-698-829-830-831-832-921-922-926-1129-911-1251-1252-1127-1126-1345-1348-1285-1253-1344
0.0408233 1009-698-829-830-831-832-921-922-911-1251-1252-1127-1126-1345-1348-1285-1253-1344
0.0408233 1348-1126-1138-1139-1170-1046-1047-1196-373-374-375-408-450-449-672-452-671-674-611-579-670
0.0408233 335-24-155-156-157-158-247-248-252-455-237-577-578-453-452-671-674-611-579-670
0.0408233 1010-1008-1007-1248-912-911-1251-1252-1127-1126-1345-1348-1285-1253-1344
0.0408233 1010-788-741-724-719-718-1194-377-376-375-408-450-449-672-452-671-674-611-579-670
0.0395883 335-24-155-156-157-158-247-248-252-455-237-577-575-595-605-606-611-674-670
0.0395883 1009-698-829-830-831-832-921-922-926-1129-911-1251-1249-1269-1279-1280-1285-1348-1344
0.0392362 1009-698-702-706-707-186-180-179-388-457-451-672-671-670
0.0392362 335-24-28-32-33-860-854-853-1062-1131-1125-1346-1345-1344
0.0380591 673-360-421-420-1024-1021-1189-1190-725-794-788-1010-1008-1007
0.0380591 1347-1034-1095-1093-1092-346-347-515-516-51-120-114-336-334-333
0.0366931 1010-1008-1007-1248-912-911-1251-1249-1269-1279-1280-1344
0.0366931 335-24-155-156-157-158-247-248-252-455-454-671-674-452-453-578-577-237-575-595-605-606-670
0.0366931 336-334-333-574-238-237-577-575-595-605-606-670
0.0366931 335-24-155-156-157-158-247-248-252-455-237-577-575-595-605-606-670
0.0366931 1009-698-829-830-831-832-921-922-926-1129-1128-1345-1348-1126-1127-1252-1251-911-1249-1269-1279-1280-1344
0.0366931 336-334-333-574-238-575-595-605-606-670
0.0366931 1009-698-829-830-831-832-921-922-926-1129-911-1251-1249-1269-1279-1280-1344
0.0366931 1010-1008-1007-1248-912-1249-1269-1279-1280-1344
0.0336632 673-361-362-349-346-1092-1091-1087-1122-1123-1348-1345-1127-1344
0.0336632 336-334-333-574-238-575-595-605-606-579-611-674-671-453-670
0.0336632 1010-788-741-724-719-718-1194-377-376-375-408-450-449-672-452-674-671-453-670
0.0336632 1347-1118-1119-1120-1122-1124-1125-1346-1123-1348-1345-1127-1344
0.0336632 1348-1126-1138-1139-1170-1046-1047-1196-373-374-375-408-450-451-672-449-674-671-453-670
0.0336632 673-361-362-349-346-1092-1091-1087-1122-1124-1123-1346-1126-1348-1345-1127-1344
0.0336632 1347-1118-1119-1120-1122-1124-1123-1348-1345-1127-1344
0.0336632 1347-1118-1119-1120-1122-1124-1123-1346-1126-1348-1345-1127-1344
0.0336632 673-361-362-349-346-1092-1091-1087-1122-1124-1123-1348-1345-1127-1344
0.0336632 1010-788-741-724-719-718-1194-377-376-375-408-450-449-674-671-453-670
0.0336632 674-452-464-465-496-372-373-522-521-1048-1049-1082-1125-1346-1123-1348-1345-1127-1344
0.0336632 673-361-362-349-346-1092-1091-1087-1122-1123-1346-1126-1348-1345-1127-1344
0.0336632 673-444-445-446-448-449-674-671-453-670
0.0336632 1010-788-741-724-719-718-1194-377-376-375-408-450-451-672-449-674-671-453-670
0.0336632 335-24-155-156-157-158-247-248-252-455-237-577-575-595-605-606-611-674-671-453-670
0.0336632 336-114-67-50-48-47-518-521-1048-1049-1082-1124-1123-1348-1345-1127-1344
0.0336632 1347-1035-1036-1023-1020-1014-1013-407-408-450-449-672-452-674-671-453-670
0.0336632 674-452-464-465-496-372-373-522-521-1048-1049-1082-1124-1125-1346-1123-1348-1345-1127-1344
0.0336632 1010-1008-1007-1248-912-911-1251-1252-1253-1285-1348-1345-1127-1344
0.0336632 1348-1345-1127-1344
0.0336632 336-114-67-50-48-47-518-521-1048-1049-1082-1124-1125-1346-1123-1348-1345-1127-1344
0.0336632 1010-1008-1007-1248-912-1249-1269-1279-1280-1253-1285-1281-1102-1346-1123-1348-1345-1127-1344
0.0336632 673-444-445-446-448-449-672-452-674-671-453-670
0.0336632 674-452-464-465-496-372-373-522-521-1048-1049-1082-1124-1123-1348-1345-1127-1344
0.0336632 1010-1008-1007-1248-912-1249-1269-1279-1280-1253-1285-1348-1345-1127-1344
0.0336632 1348-1126-1138-1139-1170-1046-1047-1196-373-374-375-408-450-449-674-671-453-670
0.0336632 336-114-67-50-48-47-518-521-1048-1049-1082-1125-1346-1123-1348-1345-1127-1344
0.0336632 1348-1126-1138-1139-1170-1046-1047-1196-373-374-375-408-451-672-449-674-671-453-670
0.0336632 674-452-464-465-496-372-373-522-521-1048-1049-1082-1124-1123-1346-1126-1348-1345-1127-1344
0.0336632 335-24-28-32-33-860-854-853-1062-1131-1125-1346-1123-1348-1345-1127-1344
0.0336632 673-444-445-446-448-450-449-674-671-453-670
0.0336632 673-444-445-446-448-450-449-672-452-674-671-453-670
0.0336632 673-361-362-349-346-1092-1091-1087-1122-1124-1125-1346-1123-1348-1345-1127-1344
0.0336632 1348-1126-1138-1139-1170-1046-1047-1196-373-374-375-408-450-449-672-452-674-671-453-670
0.0336632 1347-1118-1119-1120-1122-1123-1348-1345-1127-1344
0.0336632 1010-788-741-724-719-718-1194-377-376-375-408-451-672-449-674-671-453-670
0.0336632 1347-1118-1119-1120-1122-1123-1346-1126-1348-1345-1127-1344
0.0336632 674-671-453-670
0.0336632 1347-1035-1036-1023-1020-1014-1013-407-408-451-672-449-674-671-453-670
0.0336632 1347-1035-1036-1023-1020-1014-1013-407-408-450-449-674-671-453-670
0.0336632 673-444-445-446-448-450-451-672-449-674-671-453-670
0.0336632 1347-1035-1036-1023-1020-1014-1013-407-408-450-451-672-449-674-671-453-670
0.0336632 336-334-333-574-238-575-595-605-606-579-611-607-428-672-449-674-671-453-670
0.0336632 1009-698-702-706-707-186-180-179-388-457-451-672-449-674-671-453-670
0.0336632 1009-698-829-830-831-832-921-922-926-1129-911-1251-1249-1269-1279-1280-1285-1348-1345-1127-1344
0.0336632 336-334-333-574-238-237-577-578-579-611-674-671-453-670
0.0336632 336-114-67-50-48-47-518-521-1048-1049-1082-1124-1123-1346-1126-1348-1345-1127-1344
0.0326013 1009-781-782-783-785-786-1011-1008-790-789-1007
0.0326013 1009-781-782-783-785-787-786-1011-1008-790-789-1007
0.0326013 335-24-25-12-9-755-754-750-785-786-1011-1008-790-789-1007
0.0326013 673-471-491-492-493-494-495-584-585-541-575-238-206-209-208-573-572-539-574-240-241-116-115-333
0.0326013 1009-781-782-783-785-787-788-1010-786-1011-1008-790-789-1007
0.0326013 1348-1126-1138-1137-1053-1052-1051-520-44-43-161-127-114-336-112-337-334-116-115-333
0.0326013 1009-698-699-686-683-677-676-70-71-114-336-112-337-334-116-115-333
0.0326013 674-670-237-238-206-209-208-573-574-240-241-116-115-333
0.0326013 336-114-71-38-37-36-185-184-711-712-745-787-788-1010-786-1011-1008-790-789-1007
0.0326013 1009-698-699-686-683-677-676-70-71-113-114-336-112-337-334-116-115-333
0.0326013 1010-786-1011-1008-790-789-1007
0.0326013 674-452-464-463-379-378-377-1194-718-717-835-801-788-1010-786-1011-1008-790-789-1007
0.0326013 336-114-71-38-37-36-185-184-711-712-745-787-786-1011-1008-790-789-1007
0.0326013 336-114-71-38-37-36-185-184-711-712-745-788-1010-786-1011-1008-790-789-1007
0.0326013 1347-1034-1095-1093-1092-346-347-515-516-51-120-114-336-112-337-334-116-115-333
0.0326013 1009-698-699-686-683-677-676-70-71-113-112-337-334-116-115-333
0.0326013 336-112-337-334-116-115-333
0.0326013 335-24-25-12-9-755-754-750-785-787-788-1010-786-1011-1008-790-789-1007
0.0326013 674-452-464-463-379-378-377-1194-718-717-835-800-788-1010-786-1011-1008-790-789-1007
0.0326013 335-24-25-12-9-755-754-750-785-787-786-1011-1008-790-789-1007
0.0326013 1010-788-745-712-711-184-185-36-37-38-71-114-336-112-337-334-116-115-333
0.0326013 335-107-108-109-111-113-114-336-112-337-334-116-115-333
0.0326013 335-107-108-109-111-113-112-337-334-116-115-333
0.0326013 1010-788-745-712-711-184-185-36-37-38-71-113-114-336-112-337-334-116-115-333
0.0326013 1348-1344-911-912-880-883-882-1247-1248-914-915-790-789-1007
0.0326013 1347-1145-1165-1166-1167-1168-1169-1258-1259-1215-1249-912-880-883-882-1247-1246-1213-1248-914-915-790-789-1007
0.0326013 335-107-108-109-111-112-337-334-116-115-333
0.0326013 1010-788-745-712-711-184-185-36-37-38-71-113-112-337-334-116-115-333
0.0326013 673-360-421-420-1024-1021-1189-1190-725-794-788-1010-786-1011-1008-790-789-1007
0.0326013 1348-1126-1138-1137-1053-1052-1051-520-44-43-161-126-114-336-112-337-334-116-115-333
0.0315834 1009-698-699-686-683-677-676-70-71-113-112-337-334-116-333
0.0315834 1009-698-699-686-683-677-676-70-71-113-114-336-112-337-334-116-333
0.0315834 1009-781-782-783-785-787-786-1010-789-1011-1008-790-1007
0.0315834 674-452-464-463-379-378-377-1194-718-717-835-801-788-1010-786-1011-1008-790-1007
0.0315834 335-107-108-109-111-112-336-115-337-334-116-333
0.0315834 335-24-25-12-9-755-754-750-785-786-1011-1008-790-1007
0.0315834 674-452-464-463-379-378-377-1194-718-717-835-801-789-1011-1008-790-1007
0.0315834 336-114-71-38-37-36-185-184-711-712-745-787-786-1010-789-1011-1008-790-1007
0.0315834 335-107-108-109-111-112-337-334-116-333
0.0315834 1347-1034-1095-1093-1092-346-347-515-516-51-120-114-336-112-337-334-116-333
0.0315834 1009-781-782-783-785-786-1011-1008-790-1007
0.0315834 1009-698-699-686-683-677-676-70-71-113-112-336-115-337-334-116-333
0.0315834 336-112-337-334-116-333
0.0315834 1009-781-782-783-785-786-1010-789-1011-1008-790-1007
0.0315834 335-107-108-109-111-113-112-336-115-337-334-116-333
0.0315834 335-24-25-12-9-755-754-750-785-787-788-1010-786-1011-1008-790-1007
0.0315834 335-107-108-109-111-113-114-336-112-337-334-116-333
0.0315834 335-107-108-109-111-113-112-337-334-116-333
0.0315834 336-114-71-38-37-36-185-184-711-712-745-787-786-1011-1008-790-1007
0.0315834 1010-786-1011-1008-790-1007
0.0315834 1348-1126-1138-1137-1053-1052-1051-520-44-43-161-126-127-115-337-334-116-333
0.0315834 673-360-421-420-1024-1021-1189-1190-725-794-788-1010-786-1011-1008-790-1007
0.0315834 1010-788-745-712-711-184-185-36-37-38-71-113-112-336-115-337-334-116-333
0.0315834 1010-788-745-712-711-184-185-36-37-38-71-113-112-337-334-116-333
0.0315834 335-24-25-12-9-755-754-750-785-787-786-1010-789-1011-1008-790-1007
0.0315834 1010-788-745-712-711-184-185-36-37-38-71-113-114-336-112-337-334-116-333
0.0315834 1348-1126-1138-1137-1053-1052-1051-520-44-43-161-126-114-336-112-337-334-116-333
0.0315834 1009-781-782-783-785-787-788-1010-786-1011-1008-790-1007
0.0315834 1348-1126-1138-1137-1053-1052-1051-520-44-43-161-127-114-336-112-337-334-116-333
0.0315834 1010-788-745-712-711-184-185-36-37-38-71-114-336-112-337-334-116-333
0.0315834 674-452-464-463-379-378-377-1194-718-717-835-800-788-1010-786-1011-1008-790-1007
0.0315834 335-24-25-12-9-755-754-750-785-787-786-1011-1008-790-1007
0.0315834 1348-1126-1138-1137-1053-1052-1051-520-44-43-161-127-115-337-334-116-333
0.0315834 335-24-25-12-9-755-754-750-785-786-1010-789-1011-1008-790-1007
0.0315834 336-114-71-38-37-36-185-184-711-712-745-787-788-1010-786-1011-1008-790-1007
0.0315834 1009-781-782-783-785-787-786-1011-1008-790-1007
0.0315834 336-114-71-38-37-36-185-184-711-712-745-788-1010-786-1011-1008-790-1007
0.0315834 1009-698-699-686-683-677-676-70-71-114-336-112-337-334-116-333
0.0315834 674-452-464-463-379-378-377-1194-718-717-835-800-801-789-1011-1008-790-1007
0.0310003 1347-1145-1165-1166-1167-1168-1169-1258-1259-1215-1249-912-880-883-882-1247-1246-1213-1248-914-915-790-789-1011-1007
0.0310003 335-24-155-156-157-158-247-248-252-455-237-577-578-453-452-674-670
0.0310003 1010-1008-1007-912-911-1251-1252-1127-1126-1348-1344
0.0310003 336-334-333-238-237-577-578-453-452-674-670
0.0310003 1347-1145-1165-1166-1167-1168-1169-1258-1259-1215-1249-912-880-883-882-1247-1248-914-915-790-789-1011-1007
0.0310003 1010-1008-1007-1248-912-911-1251-1252-1127-1126-1348-1344
0.0310003 1348-1344-911-912-880-883-882-1247-1248-914-915-790-789-1011-1007
0.0310003 336-334-333-574-238-237-577-578-453-452-674-670
0.0310003 1348-1344-1249-912-880-883-882-1247-1248-914-915-790-789-1011-1007
0.0310003 335-24-155-156-157-158-247-248-237-577-578-453-452-674-670
0.0310003 1009-698-829-830-831-832-921-922-911-1251-1252-1127-1126-1348-1344
0.0310003 673-471-491-492-493-494-495-584-585-541-575-238-206-209-208-573-572-539-574-240-241-116-115-337-333
0.0310003 1009-698-829-830-831-832-921-922-926-1129-911-1251-1252-1127-1126-1348-1344
0.0310003 674-670-237-238-206-209-208-573-574-240-241-116-115-337-333
0.0310003 673-471-491-492-493-494-495-584-585-541-575-238-206-209-208-573-574-240-241-116-115-337-333
0.0310003 674-670-575-238-206-209-208-573-574-240-241-116-115-337-333
0.0291908 336-112-334-337-115-116-241-242-333
0.0291908 1347-1035-1036-1023-1020-1014-1013-407-408-451-671-674-452-453-578-579-670
0.0291908 1347-1035-1036-1023-1020-1014-1013-407-408-451-672-449-671-674-452-453-578-579-670
0.0291908 1010-788-741-724-719-718-1194-377-376-375-408-451-671-674-452-453-578-579-670
0.0291908 1010-788-741-724-719-718-1194-377-376-375-408-450-451-672-671-674-452-453-578-579-670
0.0291908 1347-1035-1036-1023-1020-1014-1013-407-408-451-672-671-674-452-453-578-579-670
0.0291908 1347-1035-1036-1023-1020-1014-1013-407-408-450-451-672-671-674-452-453-578-579-670
0.0291908 335-24-25-12-9-755-754-750-785-787-786-1010-789-1011-1008-790-915-916-1007
0.0291908 1010-788-741-724-719-718-1194-377-376-375-408-450-451-672-449-671-674-452-453-578-579-670
0.0291908 673-360-421-420-1024-1021-1189-1190-725-794-791-1008-1011-789-790-915-916-1007
0.0291908 335-24-25-12-9-755-754-750-785-787-788-1010-1008-1011-789-790-915-916-1007
0.0291908 335-107-108-109-111-113-114-336-334-337-115-116-241-242-333
0.0291908 1010-788-741-724-719-718-1194-377-376-375-408-451-672-671-674-452-453-578-579-670
0.0291908 1347-1118-1119-1120-1122-1123-1346-1126-1348-1345-1127-1252-1253-1344
0.0291908 673-360-421-420-1024-1021-1189-1190-725-794-788-1010-1008-1011-789-790-915-916-1007
0.0291908 1010-788-745-712-711-184-185-36-37-38-71-113-112-336-115-337-334-116-241-242-333
0.0291908 673-360-421-420-1024-1021-1189-1190-725-794-788-1010-786-1008-1011-789-790-915-916-1007
0.0291908 1010-788-745-712-711-184-185-36-37-38-71-113-112-336-334-337-115-116-241-242-333
0.0291908 1347-1035-1036-1023-1020-1014-1013-407-408-450-451-672-449-671-674-452-453-578-579-670
0.0291908 673-360-421-420-1024-1021-1189-1190-725-794-788-1008-1011-789-790-915-916-1007
0.0291908 1347-1035-1036-1023-1020-1014-1013-407-408-450-451-671-674-452-453-578-579-670
0.0291908 336-334-337-115-116-241-242-333
0.0291908 1010-788-745-712-711-184-185-36-37-38-71-113-114-334-337-115-116-241-242-333
0.0291908 336-114-67-50-48-47-518-521-1048-1049-1082-1124-1123-1346-1126-1348-1345-1127-1252-1253-1344
0.0291908 1010-788-745-712-711-184-185-36-37-38-71-113-114-336-112-334-337-115-116-241-242-333
0.0291908 673-361-362-349-346-1092-1091-1087-1122-1124-1123-1346-1126-1348-1345-1127-1252-1253-1344
0.0291908 1010-786-1008-1011-789-790-915-916-1007
0.0291908 674-452-464-465-496-372-373-522-521-1048-1049-1082-1125-1346-1123-1345-1348-1126-1127-1252-1253-1344
0.0291908 673-361-362-349-346-1092-1091-1087-1122-1124-1125-1346-1123-1345-1348-1126-1127-1252-1253-1344
0.0291908 1347-1118-1119-1120-1122-1124-1123-1346-1345-1348-1126-1127-1252-1253-1344
0.0291908 1348-1126-1138-1137-1053-1052-1051-520-44-43-161-127-114-334-337-115-116-241-242-333
0.0291908 1348-1126-1138-1139-1170-1046-1047-1196-373-374-375-408-450-449-672-671-674-452-453-578-579-670
0.0291908 673-361-362-349-346-1092-1091-1087-1122-1124-1125-1345-1348-1126-1127-1252-1253-1344
0.0291908 335-107-108-109-111-113-112-336-115-337-334-116-241-242-333
0.0291908 1347-1118-1119-1120-1122-1124-1123-1346-1126-1348-1345-1127-1252-1253-1344
0.0291908 335-107-108-109-111-113-112-336-334-337-115-116-241-242-333
0.0291908 673-361-362-349-346-1092-1091-1087-1122-1124-1123-1346-1345-1348-1126-1127-1252-1253-1344
0.0291908 335-107-108-109-111-113-114-334-337-115-116-241-242-333
0.0291908 1010-788-741-724-719-718-1194-377-376-375-408-450-451-671-674-452-453-578-579-670
0.0291908 335-107-108-109-111-113-114-336-112-334-337-115-116-241-242-333
0.0291908 1010-788-741-724-719-718-1194-377-376-375-408-450-449-672-452-674-671-453-578-579-670
0.0291908 1348-1126-1138-1137-1053-1052-1051-520-44-43-161-127-114-336-334-337-115-116-241-242-333
0.0291908 1347-1118-1119-1120-1122-1123-1346-1345-1348-1126-1127-1252-1253-1344
0.0291908 1010-788-741-724-719-718-1194-377-376-375-408-450-449-672-671-674-452-453-578-579-670
0.0291908 673-361-362-349-346-1092-1091-1087-1122-1123-1346-1345-1348-1126-1127-1252-1253-1344
0.0291908 1009-698-702-706-707-186-180-179-388-457-454-671-674-452-453-578-579-670
0.0291908 1348-1126-1138-1139-1170-1046-1047-1196-373-374-375-408-451-671-674-452-453-578-579-670
0.0291908 1348-1126-1138-1139-1170-1046-1047-1196-373-374-375-408-450-449-672-452-674-671-453-578-579-670
0.0291908 1347-1035-1036-1023-1020-1014-1013-407-408-450-449-672-671-674-452-453-578-579-670
0.0291908 674-452-464-465-496-372-373-522-521-1048-1049-1082-1125-1345-1348-1126-1127-1252-1253-1344
0.0291908 673-361-362-349-346-1092-1091-1087-1122-1123-1346-1126-1348-1345-1127-1252-1253-1344
0.0291908 1009-698-699-686-683-677-676-70-71-114-336-112-334-337-115-116-241-242-333
0.0291908 336-114-67-50-48-47-518-521-1048-1049-1082-1125-1346-1345-1348-1126-1127-1252-1253-1344
0.0291908 674-452-464-465-496-372-373-522-521-1048-1049-1082-1124-1123-1346-1345-1348-1126-1127-1252-1253-1344
0.0291908 1009-698-699-686-683-677-676-70-71-114-336-334-337-115-116-241-242-333
0.0291908 1010-1008-1007-1248-912-911-1251-1252-1253-1344
0.0291908 1348-1126-1138-1139-1170-1046-1047-1196-373-374-375-408-450-451-671-674-452-453-578-579-670
0.0291908 674-452-464-465-496-372-373-522-521-1048-1049-1082-1124-1123-1346-1126-1348-1345-1127-1252-1253-1344
0.0291908 674-452-464-463-379-378-377-1194-718-717-835-801-788-1010-786-1008-1011-789-790-915-916-1007
0.0291908 1009-698-699-686-683-677-676-70-71-113-114-336-112-334-337-115-116-241-242-333
0.0291908 336-114-71-38-37-36-185-184-711-712-745-787-786-1010-789-1011-1008-790-915-916-1007
0.0291908 336-114-71-38-37-36-185-184-711-712-745-788-1010-1008-1011-789-790-915-916-1007
0.0291908 336-114-71-38-37-36-185-184-711-712-745-787-786-1010-1008-1011-789-790-915-916-1007
0.0291908 1347-1034-1095-1093-1092-346-347-515-516-51-120-114-336-112-334-337-115-116-241-242-333
0.0291908 674-452-464-463-379-378-377-1194-718-717-835-801-789-1011-1008-790-915-916-1007
0.0291908 1347-1034-1095-1093-1092-346-347-515-516-51-120-114-336-334-337-115-116-241-242-333
0.0291908 336-114-71-38-37-36-185-184-711-712-745-788-1010-786-1008-1011-789-790-915-916-1007
0.0291908 336-114-71-38-37-36-185-184-711-712-745-788-1008-1011-789-790-915-916-1007
0.0291908 1348-1126-1138-1137-1053-1052-1051-520-44-43-161-127-115-337-334-116-241-242-333
0.0291908 336-114-71-38-37-36-185-184-711-712-745-787-788-1008-1011-789-790-915-916-1007
0.0291908 1009-698-699-686-683-677-676-70-71-114-334-337-115-116-241-242-333
0.0291908 674-452-464-463-379-378-377-1194-718-717-835-801-788-1010-1008-1011-789-790-915-916-1007
0.0291908 1347-1034-1095-1093-1092-346-347-515-516-51-120-114-334-337-115-116-241-242-333
0.0291908 335-24-25-12-9-755-754-750-785-787-788-1008-1011-789-790-915-916-1007
0.0291908 336-114-71-38-37-36-185-184-711-712-745-787-788-1010-786-1008-1011-789-790-915-916-1007
0.0291908 335-24-25-12-9-755-754-750-785-787-788-1010-786-1008-1011-789-790-915-916-1007
0.0291908 1009-698-699-686-683-677-676-70-71-113-114-336-334-337-115-116-241-242-333
0.0291908 1010-1008-1011-789-790-915-916-1007
0.0291908 336-114-71-38-37-36-185-184-711-712-745-787-788-1010-1008-1011-789-790-915-916-1007
0.0291908 1347-1034-1095-1093-1092-346-347-515-516-51-120-117-334-337-115-116-241-242-333
0.0291908 1010-788-741-724-719-718-1194-377-376-375-408-451-672-449-671-674-452-453-578-579-670
0.0291908 335-24-25-12-9-755-754-750-785-787-786-1010-1008-1011-789-790-915-916-1007
0.0291908 1010-788-745-712-711-184-185-36-37-38-71-113-114-336-334-337-115-116-241-242-333
0.0291908 336-114-67-50-48-47-518-521-1048-1049-1082-1124-1125-1345-1348-1126-1127-1252-1253-1344
0.0291908 1009-698-702-706-707-186-180-179-388-457-451-672-671-674-452-453-578-579-670
0.0291908 1347-1035-1036-1023-1020-1014-1013-407-408-450-449-672-452-674-671-453-578-579-670
0.0291908 1348-1126-1138-1139-1170-1046-1047-1196-373-374-375-408-451-672-671-674-452-453-578-579-670
0.0291908 1010-788-745-712-711-184-185-36-37-38-71-114-334-337-115-116-241-242-333
0.0291908 674-452-464-465-496-372-373-522-521-1048-1049-1082-1124-1125-1346-1345-1348-1126-1127-1252-1253-1344
0.0291908 335-24-25-12-9-755-754-750-785-786-1010-789-1011-1008-790-915-916-1007
0.0291908 336-114-67-50-48-47-518-521-1048-1049-1082-1124-1125-1346-1123-1345-1348-1126-1127-1252-1253-1344
0.0291908 1010-788-745-712-711-184-185-36-37-38-71-114-336-112-334-337-115-116-241-242-333
0.0291908 1009-698-699-686-683-677-676-70-71-113-112-336-115-337-334-116-241-242-333
0.0291908 336-114-67-50-48-47-518-521-1048-1049-1082-1124-1123-1346-1345-1348-1126-1127-1252-1253-1344
0.0291908 674-452-464-465-496-372-373-522-521-1048-1049-1082-1124-1125-1346-1123-1345-1348-1126-1127-1252-1253-1344
0.0291908 336-114-67-50-48-47-518-521-1048-1049-1082-1124-1125-1346-1345-1348-1126-1127-1252-1253-1344
0.0291908 1010-788-745-712-711-184-185-36-37-38-71-114-336-334-337-115-116-241-242-333
0.0291908 1348-1126-1138-1139-1170-1046-1047-1196-373-374-375-408-451-672-449-671-674-452-453-578-579-670
0.0291908 336-334-333-574-238-237-577-578-579-670
0.0291908 1009-698-699-686-683-677-676-70-71-113-112-336-334-337-115-116-241-242-333
0.0291908 1009-698-702-706-707-186-180-179-388-457-451-672-449-671-674-452-453-578-579-670
0.0291908 336-114-67-50-48-47-518-521-1048-1049-1082-1125-1345-1348-1126-1127-1252-1253-1344
0.0291908 674-452-464-465-496-372-373-522-521-1048-1049-1082-1124-1125-1345-1348-1126-1127-1252-1253-1344
0.0291908 1009-698-702-706-707-186-180-179-388-457-451-671-674-452-453-578-579-670
0.0291908 336-114-67-50-48-47-518-521-1048-1049-1082-1125-1346-1123-1345-1348-1126-1127-1252-1253-1344
0.0291908 1009-698-699-686-683-677-676-70-71-113-114-334-337-115-116-241-242-333
0.0291908 674-452-464-463-379-378-377-1194-718-717-835-801-788-1008-1011-789-790-915-916-1007
0.0291908 1009-781-782-783-785-786-1010-789-1011-1008-790-915-916-1007
0.0291908 673-444-445-446-448-450-451-672-671-674-452-453-578-579-670
0.0291908 1347-1118-1119-1120-1122-1124-1125-1345-1348-1126-1127-1252-1253-1344
0.0291908 673-361-362-349-346-1092-1091-1087-1122-1124-1125-1346-1345-1348-1126-1127-1252-1253-1344
0.0291908 335-24-25-12-9-755-754-750-785-786-1010-1008-1011-789-790-915-916-1007
0.0291908 335-24-28-32-33-860-854-853-1062-1131-1125-1346-1345-1348-1126-1127-1252-1253-1344
0.0291908 1009-781-782-783-785-787-788-1010-786-1008-1011-789-790-915-916-1007
0.0291908 335-24-28-32-33-860-854-853-1062-1131-1125-1346-1123-1345-1348-1126-1127-1252-1253-1344
0.0291908 1009-781-782-783-785-787-788-1010-1008-1011-789-790-915-916-1007
0.0291908 335-107-108-109-111-112-336-334-337-115-116-241-242-333
0.0291908 1347-1118-1119-1120-1122-1124-1125-1346-1345-1348-1126-1127-1252-1253-1344
0.0291908 335-107-108-109-111-112-336-115-337-334-116-241-242-333
0.0291908 673-444-445-446-448-450-451-671-674-452-453-578-579-670
0.0291908 673-444-445-446-448-449-672-671-674-452-453-578-579-670
0.0291908 673-444-445-446-448-450-451-672-449-671-674-452-453-578-579-670
0.0291908 674-452-464-465-496-372-373-522-521-1048-1049-1082-1125-1346-1345-1348-1126-1127-1252-1253-1344
0.0291908 1009-781-782-783-785-787-788-1008-1011-789-790-915-916-1007
0.0291908 335-24-155-156-157-158-247-248-252-455-454-671-674-452-453-578-579-670
0.0291908 1009-781-782-783-785-787-786-1010-789-1011-1008-790-915-916-1007
0.0291908 1348-1126-1138-1139-1170-1046-1047-1196-373-374-375-408-450-451-672-449-671-674-452-453-578-579-670
0.0291908 673-444-445-446-448-450-449-672-671-674-452-453-578-579-670
0.0291908 673-444-445-446-448-450-449-672-452-674-671-453-578-579-670
0.0291908 335-24-28-32-33-860-854-853-1062-1131-1125-1345-1348-1126-1127-1252-1253-1344
0.0291908 673-444-445-446-448-449-672-452-674-671-453-578-579-670
0.0291908 1009-781-782-783-785-787-786-1010-1008-1011-789-790-915-916-1007
0.0291908 1009-698-829-830-831-832-921-922-926-1129-1128-1345-1348-1126-1127-1252-1253-1344
0.0291908 1009-781-782-783-785-786-1010-1008-1011-789-790-915-916-1007
0.0291908 1348-1126-1138-1139-1170-1046-1047-1196-373-374-375-408-450-451-672-671-674-452-453-578-579-670
0.0291908 1347-1118-1119-1120-1122-1124-1125-1346-1123-1345-1348-1126-1127-1252-1253-1344
0.0291908 335-24-28-32-33-860-854-853-1062-1131-1128-1345-1348-1126-1127-1252-1253-1344
0.0291908 1348-1126-1138-1137-1053-1052-1051-520-44-43-161-127-114-336-112-334-337-115-116-241-242-333
0.028326 674-452-464-463-379-378-377-1194-718-717-835-800-788-1010-1008-1007
0.028326 1348-1126-1138-1137-1053-1052-1051-520-44-43-161-126-114-336-334-333
0.0280924 674-452-464-465-496-372-373-522-521-1048-1049-1082-1124-1123-1348-1345-1127-1126-1344
0.0280924 1347-1118-1119-1120-1122-1124-1125-1346-1123-1348-1345-1127-1126-1344
0.0280924 1347-1118-1119-1120-1122-1123-1348-1345-1127-1126-1344
0.0280924 1010-788-741-724-719-718-1194-377-376-375-408-450-449-674-671-453-452-670
0.0280924 674-671-453-452-670
0.0280924 674-452-464-465-496-372-373-522-521-1048-1049-1082-1125-1346-1123-1348-1345-1127-1126-1344
0.0280924 1010-1008-1007-1248-912-1249-1269-1279-1280-1253-1285-1281-1102-1346-1123-1348-1345-1127-1126-1344
0.0280924 673-444-445-446-448-450-451-672-449-674-671-453-452-670
0.0280924 336-114-67-50-48-47-518-521-1048-1049-1082-1125-1346-1123-1348-1345-1127-1126-1344
0.0280924 1010-1008-1007-1248-912-911-1251-1252-1253-1285-1348-1345-1127-1126-1344
0.0280924 673-361-362-349-346-1092-1091-1087-1122-1123-1348-1345-1127-1126-1344
0.0280924 673-444-445-446-448-449-674-671-453-452-670
0.0280924 673-361-362-349-346-1092-1091-1087-1122-1124-1125-1346-1123-1348-1345-1127-1126-1344
0.0280924 1347-1118-1119-1120-1122-1124-1123-1348-1345-1127-1126-1344
0.0280924 1348-1126-1138-1139-1170-1046-1047-1196-373-374-375-408-450-449-674-671-453-452-670
0.0280924 1347-1035-1036-1023-1020-1014-1013-407-408-450-449-674-671-453-452-670
0.0280924 335-24-28-32-33-860-854-853-1062-1131-1125-1346-1123-1348-1345-1127-1126-1344
0.0280924 336-114-67-50-48-47-518-521-1048-1049-1082-1124-1123-1348-1345-1127-1126-1344
0.0280924 1347-1035-1036-1023-1020-1014-1013-407-408-450-451-672-449-674-671-453-452-670
0.0280924 673-444-445-446-448-450-449-674-671-453-452-670
0.0280924 1348-1126-1138-1139-1170-1046-1047-1196-373-374-375-408-451-672-449-674-671-453-452-670
0.0280924 1348-1126-1138-1139-1170-1046-1047-1196-373-374-375-408-450-451-672-449-674-671-453-452-670
0.0280924 674-452-464-465-496-372-373-522-521-1048-1049-1082-1124-1125-1346-1123-1348-1345-1127-1126-1344
0.0280924 673-361-362-349-346-1092-1091-1087-1122-1124-1123-1348-1345-1127-1126-1344
0.0280924 1010-788-741-724-719-718-1194-377-376-375-408-451-672-449-674-671-453-452-670
0.0280924 336-334-333-574-238-575-595-605-606-579-611-674-671-453-452-670
0.0280924 336-114-67-50-48-47-518-521-1048-1049-1082-1124-1125-1346-1123-1348-1345-1127-1126-1344
0.0280924 336-334-333-574-238-575-595-605-606-579-611-607-428-672-449-674-671-453-452-670
0.0280924 1009-698-702-706-707-186-180-179-388-457-451-672-449-674-671-453-452-670
0.0280924 1347-1035-1036-1023-1020-1014-1013-407-408-451-672-449-674-671-453-452-670
0.0280924 1010-1008-1007-1248-912-1249-1269-1279-1280-1253-1285-1348-1345-1127-1126-1344
0.0280924 336-334-333-574-238-237-577-578-579-611-674-671-453-452-670
0.0280924 1348-1345-1127-1126-1344
0.0280924 1010-788-741-724-719-718-1194-377-376-375-408-450-451-672-449-674-671-453-452-670
0.0273041 674-671-670-575-238-206-209-208-573-574-240-241-116-333
0.0273041 1348-1345-1344-1249-912-880-883-882-1247-1248-914-915-790-1007
0.0273041 673-471-491-492-493-494-495-584-585-541-575-238-206-209-208-207-573-574-240-241-116-333
0.0273041 1347-1145-1165-1166-1167-1168-1169-1258-1259-1215-1249-912-880-883-882-881-1247-1248-914-915-790-1007
0.0263336 335-24-28-32-33-860-854-853-1062-1131-1128-1127-1126-1348-1345-1281-1280-1253-1252-1251-911-1344
0.0263336 1009-698-702-706-707-186-180-179-388-457-454-453-452-674-671-607-611-606-579-578-577-237-670
0.0263336 335-24-28-32-33-860-854-853-1062-1131-1128-1127-1126-1345-1348-1285-1280-1253-1252-1251-911-1344
0.0263336 1009-698-702-706-707-186-180-179-388-457-454-453-452-674-671-607-606-579-578-577-237-670
0.0263336 336-334-333-574-238-575-595-605-606-579-611-607-428-672-449-671-674-452-453-578-577-237-670
0.0263336 335-24-28-32-33-860-854-853-1062-1131-1128-1127-1126-1348-1345-1281-1285-1280-1253-1252-1251-911-1344
0.0263336 1010-1008-1007-1248-912-1249-1269-1279-1280-1253-1285-1281-1102-1346-1123-1345-1348-1126-1127-1252-1251-911-1344
0.0263336 335-24-155-156-157-158-247-248-252-455-454-671-674-452-453-578-577-237-670
0.0263336 1009-698-829-830-831-832-921-922-926-1129-1128-1345-1348-1126-1127-1252-1251-911-1344
0.0263336 1009-698-702-706-707-186-180-179-388-457-454-453-452-671-674-611-606-579-578-577-237-670
0.0212152 335-107-108-109-111-113-114-336-112-337-334-116-115-242-333
0.0212152 673-361-362-349-346-1092-1091-1087-1122-1124-1123-1348-1345-1127-1126-1253-1344
0.0212152 1010-788-741-724-719-718-1194-377-376-375-408-451-672-449-674-671-453-452-579-670
0.0212152 674-452-464-465-496-372-373-522-521-1048-1049-1082-1124-1125-1346-1123-1348-1345-1127-1126-1253-1344
0.0212152 335-24-25-12-9-755-754-750-785-786-1011-1008-790-789-916-1007
0.0212152 336-114-67-50-48-47-518-521-1048-1049-1082-1124-1125-1346-1123-1348-1345-1127-1126-1253-1344
0.0212152 1347-1035-1036-1023-1020-1014-1013-407-408-451-672-449-674-671-453-452-579-670
0.0212152 1009-698-699-686-683-677-676-70-71-113-114-336-112-337-334-116-115-242-333
0.0212152 1010-788-745-712-711-184-185-36-37-38-71-114-336-112-337-334-116-115-242-333
0.0212152 674-452-464-465-496-372-373-522-521-1048-1049-1082-1125-1346-1123-1348-1345-1127-1126-1253-1344
0.0212152 1009-698-702-706-707-186-180-179-388-457-451-672-449-674-671-453-452-579-670
0.0212152 1348-1345-1127-1126-1253-1344
0.0212152 335-107-108-109-111-113-112-337-334-116-115-242-333
0.0212152 1348-1126-1138-1137-1053-1052-1051-520-44-43-161-126-114-336-112-337-334-116-115-242-333
0.0212152 1009-781-782-783-785-786-1011-1008-790-789-916-1007
0.0212152 673-361-362-349-346-1092-1091-1087-1122-1124-1125-1346-1123-1348-1345-1127-1126-1253-1344
0.0212152 1010-788-745-712-711-184-185-36-37-38-71-113-114-336-112-337-334-116-115-242-333
0.0212152 1010-788-745-712-711-184-185-36-37-38-71-113-112-337-334-116-115-242-333
0.0212152 1348-1126-1138-1139-1170-1046-1047-1196-373-374-375-408-450-449-674-671-453-452-579-670
0.0212152 1347-1118-1119-1120-1122-1124-1123-1348-1345-1127-1126-1253-1344
0.0212152 335-24-25-12-9-755-754-750-785-787-788-1010-786-1011-1008-790-789-916-1007
0.0212152 336-114-71-38-37-36-185-184-711-712-745-787-788-1010-786-1011-1008-790-789-916-1007
0.0212152 1347-1035-1036-1023-1020-1014-1013-407-408-450-449-674-671-453-452-579-670
0.0212152 335-107-108-109-111-112-337-334-116-115-242-333
0.0212152 336-112-337-334-116-115-242-333
0.0212152 335-24-28-32-33-860-854-853-1062-1131-1125-1346-1123-1348-1345-1127-1126-1253-1344
0.0212152 336-114-67-50-48-47-518-521-1048-1049-1082-1124-1123-1348-1345-1127-1126-1253-1344
0.0212152 673-360-421-420-1024-1021-1189-1190-725-794-788-1010-786-1011-1008-790-789-916-1007
0.0212152 1347-1035-1036-1023-1020-1014-1013-407-408-450-451-672-449-674-671-453-452-579-670
0.0212152 335-24-25-12-9-755-754-750-785-787-786-1011-1008-790-789-916-1007
0.0212152 673-444-445-446-448-450-449-674-671-453-452-579-670
0.0212152 1009-781-782-783-785-787-786-1011-1008-790-789-916-1007
0.0212152 1348-1126-1138-1139-1170-1046-1047-1196-373-374-375-408-451-672-449-674-671-453-452-579-670
0.0212152 1348-1126-1138-1139-1170-1046-1047-1196-373-374-375-408-450-451-672-449-674-671-453-452-579-670
0.0212152 674-452-464-465-496-372-373-522-521-1048-1049-1082-1124-1123-1348-1345-1127-1126-1253-1344
0.0212152 1009-698-699-686-683-677-676-70-71-113-112-337-334-116-115-242-333
0.0212152 673-444-445-446-448-450-451-672-449-674-671-453-452-579-670
0.0212152 1348-1126-1138-1137-1053-1052-1051-520-44-43-161-127-114-336-112-337-334-116-115-242-333
0.0212152 1347-1034-1095-1093-1092-346-347-515-516-51-120-114-336-112-337-334-116-115-242-333
0.0212152 1010-788-741-724-719-718-1194-377-376-375-408-450-449-674-671-453-452-579-670
0.0212152 1009-698-699-686-683-677-676-70-71-114-336-112-337-334-116-115-242-333
0.0212152 336-114-67-50-48-47-518-521-1048-1049-1082-1125-1346-1123-1348-1345-1127-1126-1253-1344
0.0212152 1010-788-741-724-719-718-1194-377-376-375-408-450-451-672-449-674-671-453-452-579-670
0.0212152 1010-786-1011-1008-790-789-916-1007
0.0212152 674-671-453-452-579-670
0.0212152 673-444-445-446-448-449-674-671-453-452-579-670
0.0212152 336-114-71-38-37-36-185-184-711-712-745-787-786-1011-1008-790-789-916-1007
0.0212152 1347-1118-1119-1120-1122-1123-1348-1345-1127-1126-1253-1344
0.0212152 674-452-464-463-379-378-377-1194-718-717-835-801-788-1010-786-1011-1008-790-789-916-1007
0.0212152 674-452-464-463-379-378-377-1194-718-717-835-800-788-1010-786-1011-1008-790-789-916-1007
0.0212152 1347-1118-1119-1120-1122-1124-1125-1346-1123-1348-1345-1127-1126-1253-1344
0.0212152 1009-781-782-783-785-787-788-1010-786-1011-1008-790-789-916-1007
0.0212152 336-114-71-38-37-36-185-184-711-712-745-788-1010-786-1011-1008-790-789-916-1007
0.0212152 673-361-362-349-346-1092-1091-1087-1122-1123-1348-1345-1127-1126-1253-1344
0.0204145 674-671-670-575-238-206-209-333
0.0204145 335-24-28-32-33-860-854-853-1062-1131-1125-1346-1123-1345-1348-1126-1127-1252-1253-1280-1279-1269-1249-1217-1220-1344
0.0204145 1348-1345-1344-911-912-880-883-1007
0.0204145 335-24-28-32-33-860-854-853-1062-1131-1125-1346-1345-1348-1126-1127-1252-1253-1280-1279-1269-1249-1217-1220-1344
0.0204145 674-671-670-575-574-238-206-209-333
0.0204145 336-334-337-115-116-241-240-238-206-209-333
0.0204145 674-452-464-463-379-378-377-1194-718-717-835-801-789-1011-1008-790-915-916-943-942-932-912-880-883-1007
0.0204145 1347-1034-1095-1093-1092-346-347-515-516-51-120-114-334-337-115-116-241-242-269-268-258-238-206-209-333
0.0204145 336-334-333-238-575-543-546-670
0.0204145 1347-1034-1095-1093-1092-346-347-515-516-51-120-117-116-115-334-337-274-269-242-241-240-238-206-209-333
0.0204145 673-471-491-492-493-494-495-584-585-574-238-206-209-333
0.0204145 1009-698-702-706-707-186-180-179-388-457-454-453-452-671-674-611-579-606-605-595-575-543-546-670
0.0204145 1347-1034-1095-1093-1092-346-347-515-516-51-120-114-336-334-337-115-116-241-242-269-268-258-238-206-209-333
0.0204145 674-452-464-463-379-378-377-1194-718-717-835-801-789-1008-1011-948-916-943-942-932-912-880-883-1007
0.0204145 1009-698-702-706-707-186-180-179-388-457-451-671-674-452-453-578-579-606-605-595-575-543-546-670
0.0204145 1010-1008-1011-789-790-915-916-943-942-932-912-880-883-1007
0.0204145 336-334-337-115-116-241-242-269-268-258-238-206-209-333
0.0204145 1347-1034-1095-1093-1092-346-347-515-516-51-120-117-116-115-334-337-274-242-269-268-258-238-206-209-333
0.0204145 1347-1145-1165-1166-1167-1168-1169-1258-1259-1215-1249-911-912-880-883-1007
0.0204145 674-670-237-238-206-209-333
0.0204145 674-452-464-463-379-378-377-1194-718-717-835-801-788-1010-786-1008-1011-789-790-915-916-943-942-932-912-880-883-1007
0.0204145 335-24-155-156-157-158-247-248-237-577-578-453-452-671-674-611-579-606-605-595-575-543-546-670
0.0204145 1347-1034-1095-1093-1092-346-347-515-516-51-120-114-336-112-337-334-116-115-242-269-268-258-238-206-209-333
0.0204145 1009-698-702-706-707-186-180-179-388-457-451-672-449-674-671-453-452-579-606-605-595-575-543-546-670
0.0204145 674-452-464-463-379-378-377-1194-718-717-835-801-788-1010-1008-1011-789-790-915-916-943-942-932-912-880-883-1007
0.0204145 1010-1008-1007-912-911-1251-1252-1127-1126-1345-1348-1285-1253-1280-1279-1269-1249-1217-1220-1344
0.0204145 335-24-28-32-33-860-854-853-1062-1131-1125-1346-1123-1348-1345-1127-1126-1253-1280-1279-1269-1249-1217-1220-1344
0.0204145 1348-1345-1344-1249-1248-912-880-883-1007
0.0204145 1347-1034-1095-1093-1092-346-347-515-516-51-120-117-334-337-115-116-241-242-269-268-258-238-206-209-333
0.0204145 1347-1145-1165-1166-1167-1168-1169-1258-1259-1215-1249-912-880-883-1007
0.0204145 1347-1145-1165-1166-1167-1168-1169-1258-1259-1215-1248-912-880-883-1007
0.0204145 1348-1126-1138-1137-1053-1052-1051-520-44-43-161-127-115-337-334-116-241-242-269-268-258-238-206-209-333
0.0204145 1347-1034-1095-1093-1092-346-347-515-516-51-120-117-116-115-337-334-270-274-269-242-241-240-238-206-209-333
0.0204145 1009-698-702-706-707-186-180-179-388-457-451-672-449-671-674-452-453-578-579-606-605-595-575-543-546-670
0.0204145 1348-1126-1138-1137-1053-1052-1051-520-44-43-161-127-114-336-112-334-337-115-116-241-242-269-268-258-238-206-209-333
0.0204145 1009-698-702-706-707-186-180-179-388-457-451-672-671-674-452-453-578-579-606-605-595-575-543-546-670
0.0204145 673-471-491-492-493-494-495-584-585-541-574-238-206-209-333
0.0204145 336-334-333-238-237-577-578-453-452-671-674-611-579-606-605-595-575-543-546-670
0.0204145 1347-1034-1095-1093-1092-346-347-515-516-51-120-117-116-115-337-334-270-274-242-269-268-258-238-206-209-333
0.0204145 1347-1145-1165-1166-1167-1168-1169-1258-1259-1215-1249-1248-912-880-883-1007
0.0204145 1347-1034-1095-1093-1092-346-347-515-516-51-120-114-336-112-334-337-115-116-241-242-269-268-258-238-206-209-333
0.0204145 1010-1008-1007-912-1249-1217-1220-1344
0.0204145 1347-1034-1095-1093-1092-346-347-515-516-51-120-117-116-115-337-334-270-269-242-241-240-238-206-209-333
0.0204145 1010-1008-1007-1248-1249-1217-1220-1344
0.0204145 674-452-464-463-379-378-377-1194-718-717-835-801-788-1010-786-1011-1008-790-789-916-943-942-932-912-880-883-1007
0.0204145 674-452-464-463-379-378-377-1194-718-717-835-801-788-1008-1011-789-790-915-916-943-942-932-912-880-883-1007
0.0204145 336-334-333-574-575-543-546-670
0.0204145 1347-1145-1165-1166-1167-1168-1169-1258-1259-1248-912-880-883-1007
0.0204145 335-24-28-32-33-860-854-853-1062-1131-1128-1345-1348-1126-1127-1252-1253-1280-1279-1269-1249-1217-1220-1344
0.0204145 674-670-237-575-238-206-209-333
0.0204145 1010-1008-1011-789-790-915-914-912-880-883-1007
0.0204145 674-670-575-574-238-206-209-333
0.0204145 1348-1345-1344-1249-911-912-880-883-1007
0.0204145 336-112-334-337-115-116-241-244-243-242-269-268-258-238-206-209-333
0.0204145 1010-786-1011-1008-790-789-916-943-942-932-912-880-883-1007
0.0204145 335-24-28-32-33-860-854-853-1062-1131-1128-1127-1126-1345-1348-1285-1280-1253-1252-1251-911-1249-1217-1220-1344
0.0204145 673-360-421-420-1024-1021-1189-1190-725-794-791-790-789-1011-1008-944-943-916-915-914-912-880-883-1007
0.0204145 1009-698-702-706-707-186-180-179-388-457-454-453-452-674-671-607-611-579-606-605-595-575-543-546-670
0.0204145 674-671-670-237-575-238-206-209-333
0.0204145 1348-1344-911-912-880-883-1007
0.0204145 673-360-421-420-1024-1021-1189-1190-725-794-791-790-789-1011-1008-944-948-916-943-942-932-912-880-883-1007
0.0204145 1348-1126-1138-1137-1053-1052-1051-520-44-43-161-127-114-336-334-337-115-116-241-242-269-268-258-238-206-209-333
0.0204145 673-471-491-492-493-494-495-584-585-541-575-574-238-206-209-333
0.0204145 673-360-421-420-1024-1021-1189-1190-725-794-791-790-789-1008-1011-948-943-916-915-914-912-880-883-1007
0.0204145 674-671-670-237-575-574-238-206-209-333
0.0204145 674-670-237-575-574-238-206-209-333
0.0204145 674-670-575-238-206-209-333
0.0204145 673-360-421-420-1024-1021-1189-1190-725-794-791-790-789-1008-1011-948-916-943-942-932-912-880-883-1007
0.0204145 1348-1126-1138-1137-1053-1052-1051-520-44-43-161-127-115-334-337-274-242-269-268-258-238-206-209-333
0.0204145 1009-698-702-706-707-186-180-179-388-457-454-671-674-452-453-578-579-606-605-595-575-543-546-670
0.0204145 1348-1344-911-1249-1248-912-880-883-1007
0.0204145 673-471-491-492-493-494-495-584-585-541-575-238-206-209-333
0.0204145 674-671-453-452-579-606-605-595-575-543-546-670
0.0204145 1009-698-829-830-831-832-921-922-911-1251-1252-1127-1126-1345-1348-1285-1253-1280-1279-1269-1249-1217-1220-1344
0.0204145 336-112-334-337-115-116-241-242-269-268-258-238-206-209-333
0.0204145 673-360-421-420-1024-1021-1189-1190-725-794-791-1008-1011-789-790-915-916-943-942-932-912-880-883-1007
0.0204145 1009-698-702-706-707-186-180-179-388-457-454-453-452-674-671-607-611-606-579-578-577-237-575-543-546-670
0.0204145 673-360-421-420-1024-1021-1189-1190-725-794-788-1008-1011-789-790-915-916-943-942-932-912-880-883-1007
0.0204145 674-671-670-237-238-206-209-333
0.0204145 335-24-28-32-33-860-854-853-1062-1131-1128-1127-1126-1348-1345-1281-1285-1280-1253-1252-1251-911-1249-1217-1220-1344
0.0204145 1348-1344-1249-912-880-883-1007
0.0204145 1348-1345-1344-911-1249-1248-912-880-883-1007
0.0204145 673-360-421-420-1024-1021-1189-1190-725-794-791-790-789-1011-1008-944-948-943-916-915-914-912-880-883-1007
0.0204145 1348-1345-1127-1126-1253-1280-1279-1269-1249-1217-1220-1344
0.0204145 1348-1126-1138-1137-1053-1052-1051-520-44-43-161-127-114-334-337-115-116-241-242-269-268-258-238-206-209-333
0.0204145 673-360-421-420-1024-1021-1189-1190-725-794-788-1010-786-1008-1011-789-790-915-916-943-942-932-912-880-883-1007
0.0204145 335-24-28-32-33-860-854-853-1062-1131-1128-1127-1126-1345-1348-1285-1253-1280-1279-1269-1249-1217-1220-1344
0.0204145 335-24-28-32-33-860-854-853-1062-1131-1125-1345-1348-1126-1127-1252-1253-1280-1279-1269-1249-1217-1220-1344
0.0204145 673-360-421-420-1024-1021-1189-1190-725-794-788-1010-786-1011-1008-790-789-916-943-942-932-912-880-883-1007
0.0204145 1010-786-1008-1011-789-790-915-918-917-916-943-942-932-912-880-883-1007
0.0204145 1348-1345-1344-911-1249-912-880-883-1007
0.0204145 1348-1126-1138-1137-1053-1052-1051-520-44-43-161-127-114-336-112-337-334-116-115-242-269-268-258-238-206-209-333
0.0204145 1009-698-702-706-707-186-180-179-388-457-454-453-452-671-674-611-606-579-578-577-237-575-543-546-670
0.0204145 1348-1344-911-1249-912-880-883-1007
0.0204145 336-112-337-334-116-115-242-269-268-258-238-206-209-333
0.0204145 1348-1344-1249-1248-912-880-883-1007
0.0204145 1010-786-1008-1011-789-790-915-916-943-942-932-912-880-883-1007
0.0204145 674-671-670-575-237-238-206-209-333
0.0204145 1348-1345-1344-1249-912-880-883-1007
0.0204145 673-360-421-420-1024-1021-1189-1190-725-794-788-1010-1008-1011-789-790-915-916-943-942-932-912-880-883-1007
0.0204145 335-24-28-32-33-860-854-853-1062-1131-1128-1127-1126-1348-1345-1281-1285-1253-1280-1279-1269-1249-1217-1220-1344
0.0204145 673-471-491-492-493-494-495-584-585-541-575-237-238-206-209-333
0.0201677 673-471-491-492-493-494-495-584-585-541-575-238-206-209-208-573-574-240-241-333
0.0201677 673-471-491-492-493-494-495-584-585-541-575-238-206-209-208-207-573-572-539-574-240-241-333
0.0201677 1347-1145-1165-1166-1167-1168-1169-1258-1259-1215-1249-912-880-883-882-881-1247-1246-1213-1248-914-915-1007
0.0201677 674-670-237-238-206-209-208-573-574-240-241-333
0.0201677 674-671-670-575-238-206-209-208-573-574-240-241-333
0.0201677 1348-1344-1249-912-880-883-882-1247-1248-914-915-1007
0.0201677 1348-1345-1344-911-1249-912-880-883-882-1247-1248-914-915-1007
0.0201677 674-671-670-237-575-238-206-209-208-573-574-240-241-333
0.0201677 1348-1345-1344-1249-912-880-883-882-1247-1248-914-915-1007
0.0201677 1347-1145-1165-1166-1167-1168-1169-1258-1259-1215-1249-912-880-883-882-1247-1246-1213-1248-914-915-1007
0.0201677 1347-1145-1165-1166-1167-1168-1169-1258-1259-1215-1249-912-880-883-882-1247-1248-914-915-1007
0.0201677 674-670-575-238-206-209-208-573-574-240-241-333
0.0201677 673-471-491-492-493-494-495-584-585-541-575-238-206-209-208-573-572-539-574-240-241-333
0.0201677 1348-1344-911-912-880-883-882-1247-1248-914-915-1007
0.0201677 1010-786-1011-1008-790-789-916-943-942-932-912-880-883-882-1247-1248-914-915-1007
0.0201677 673-471-491-492-493-494-495-584-585-541-575-238-206-209-208-207-573-574-240-241-333
0.0201677 336-112-337-334-116-115-242-269-268-258-238-206-209-208-573-574-240-241-333
0.0201677 1347-1145-1165-1166-1167-1168-1169-1258-1259-1215-1249-912-880-883-882-881-1247-1248-914-915-1007
0.0196083 674-452-464-463-379-378-377-1194-718-717-835-801-788-1010-1008-1007
0.0196083 674-452-464-463-379-378-377-1194-718-717-835-800-801-788-1010-1008-1007
0.0196083 1348-1126-1138-1137-1053-1052-1051-520-44-43-161-127-114-336-334-333
0.0196083 1348-1126-1138-1137-1053-1052-1051-520-44-43-161-126-127-114-336-334-333
0.019501 1347-1034-1095-1093-1092-346-347-515-516-51-120-117-116-115-337-334-270-269-333
0.019501 673-360-421-420-1024-1021-1189-1190-725-794-791-790-789-1011-1008-944-943-1007
0.019501 673-471-491-492-493-494-495-584-585-541-575-238-206-209-208-573-574-240-241-116-115-337-334-270-269-333
0.019501 336-334-333-238-237-577-578-453-452-674-671-607-606-670
0.019501 1010-1008-1007-1248-912-911-1251-1252-1253-1285-1281-1280-1344
0.019501 1348-1344-1249-912-880-883-882-1247-1248-914-915-790-789-1011-1008-944-943-1007
0.019501 335-24-28-32-33-860-854-853-1062-1131-1128-1127-1126-1348-1345-1281-1280-1344
0.019501 1010-1008-1007-912-911-1251-1252-1127-1126-1348-1345-1281-1280-1344
0.019501 1009-698-829-830-831-832-921-922-911-1251-1252-1127-1126-1348-1345-1281-1280-1344
0.019501 674-670-575-238-206-209-208-573-574-240-241-116-115-337-334-270-269-333
0.019501 335-24-155-156-157-158-247-248-237-577-578-453-452-674-671-607-606-670
0.019501 336-334-333-574-238-237-577-578-579-611-607-606-670
0.019501 1347-1145-1165-1166-1167-1168-1169-1258-1259-1215-1249-912-880-883-882-1247-1248-914-915-790-789-1011-1008-944-943-1007
0.019501 1009-698-702-706-707-186-180-179-388-457-454-453-452-674-671-607-606-670
0.0192243 335-24-155-156-157-158-247-248-252-455-454-453-452-671-674-611-606-670
0.0192243 335-24-25-12-9-755-754-750-785-786-1010-789-1008-1011-948-943-1007
0.0192243 1348-1344-1249-912-880-883-882-1247-1248-914-915-790-789-1011-1008-944-948-943-1007
0.0192243 674-452-464-463-379-378-377-1194-718-717-835-801-789-1008-1011-948-943-1007
0.0192243 1009-698-829-830-831-832-921-922-926-1129-911-1251-1252-1253-1285-1280-1344
0.0192243 674-670-575-238-206-209-208-573-574-240-241-116-115-334-337-274-269-333
0.0192243 335-24-28-32-33-860-854-853-1062-1131-1128-1127-1126-1345-1348-1285-1280-1344
0.0192243 674-670-575-238-206-209-208-573-574-240-241-116-115-337-334-270-274-269-333
0.0192243 336-334-333-238-237-577-578-453-452-674-671-607-611-606-670
0.0192243 673-471-491-492-493-494-495-584-585-541-575-238-206-209-208-573-574-240-241-116-115-337-334-270-274-269-333
0.0192243 673-444-445-446-448-449-672-452-671-674-611-606-670
0.0192243 335-24-25-12-9-755-754-750-785-787-786-1010-789-1008-1011-948-943-1007
0.0192243 1009-781-782-783-785-786-1010-789-1008-1011-948-943-1007
0.0192243 673-361-362-349-346-1092-1091-1087-1122-1124-1123-1346-1126-1345-1348-1285-1280-1344
0.0192243 335-24-155-156-157-158-247-248-252-455-237-577-578-453-452-671-674-611-606-670
0.0192243 336-334-333-238-237-577-578-453-452-671-674-611-606-670
0.0192243 1010-788-741-724-719-718-1194-377-376-375-408-450-449-672-452-671-674-611-606-670
0.0192243 1348-1344-1249-912-880-883-882-1247-1248-914-915-790-789-1008-1011-948-943-1007
0.0192243 336-114-71-38-37-36-185-184-711-712-745-787-786-1010-789-1008-1011-948-943-1007
0.0192243 335-107-108-109-111-112-336-115-334-337-274-269-333
0.0192243 674-452-464-465-496-372-373-522-521-1048-1049-1082-1124-1123-1346-1126-1345-1348-1285-1280-1344
0.0192243 1009-698-829-830-831-832-921-922-911-1251-1252-1127-1126-1348-1345-1281-1285-1280-1344
0.0192243 1347-1118-1119-1120-1122-1124-1123-1346-1126-1345-1348-1285-1280-1344
0.0192243 335-107-108-109-111-113-112-336-115-334-337-274-269-333
0.0192243 1009-698-829-830-831-832-921-922-911-1251-1252-1127-1126-1345-1348-1285-1280-1344
0.0192243 673-471-491-492-493-494-495-584-585-541-575-238-206-209-208-573-574-240-241-116-115-334-337-274-269-333
0.0192243 1347-1035-1036-1023-1020-1014-1013-407-408-450-449-672-452-671-674-611-606-670
0.0192243 673-360-421-420-1024-1021-1189-1190-725-794-791-790-789-1011-1008-944-948-943-1007
0.0192243 1010-1008-1007-912-911-1251-1252-1127-1126-1348-1345-1281-1285-1280-1344
0.0192243 336-334-333-574-238-237-577-578-453-452-671-674-611-606-670
0.0192243 1010-1008-1007-912-911-1251-1252-1127-1126-1345-1348-1285-1280-1344
0.0192243 1347-1034-1095-1093-1092-346-347-515-516-51-120-117-116-115-337-334-270-274-269-333
0.0192243 673-360-421-420-1024-1021-1189-1190-725-794-791-790-789-1008-1011-948-943-1007
0.0192243 1347-1145-1165-1166-1167-1168-1169-1258-1259-1215-1249-912-880-883-882-1247-1248-914-915-790-789-1011-1008-944-948-943-1007
0.0192243 335-24-155-156-157-158-247-248-252-455-237-577-578-579-611-606-670
0.0192243 1009-698-699-686-683-677-676-70-71-113-112-336-115-334-337-274-269-333
0.0192243 1009-698-829-830-831-832-921-922-926-1129-911-1251-1252-1127-1126-1345-1348-1285-1280-1344
0.0192243 1009-781-782-783-785-787-786-1010-789-1008-1011-948-943-1007
0.0192243 1348-1126-1138-1137-1053-1052-1051-520-44-43-161-127-115-334-337-274-269-333
0.0192243 1348-1126-1138-1139-1170-1046-1047-1196-373-374-375-408-450-449-672-452-671-674-611-606-670
0.0192243 1009-698-702-706-707-186-180-179-388-457-454-453-452-671-674-611-606-670
0.0192243 1010-788-745-712-711-184-185-36-37-38-71-113-112-336-115-334-337-274-269-333
0.0192243 335-24-155-156-157-158-247-248-237-577-578-453-452-674-671-607-611-606-670
0.0192243 673-444-445-446-448-450-449-672-452-671-674-611-606-670
0.0192243 336-114-67-50-48-47-518-521-1048-1049-1082-1124-1123-1346-1126-1345-1348-1285-1280-1344
0.0192243 1347-1145-1165-1166-1167-1168-1169-1258-1259-1215-1249-912-880-883-882-1247-1248-914-915-790-789-1008-1011-948-943-1007
0.0192243 1347-1118-1119-1120-1122-1123-1346-1126-1345-1348-1285-1280-1344
0.0192243 1009-698-702-706-707-186-180-179-388-457-454-453-452-674-671-607-611-606-670
0.0192243 1347-1034-1095-1093-1092-346-347-515-516-51-120-117-116-115-334-337-274-269-333
0.0192243 335-24-155-156-157-158-247-248-237-577-578-453-452-671-674-611-606-670
0.0192243 673-361-362-349-346-1092-1091-1087-1122-1123-1346-1126-1345-1348-1285-1280-1344
0.0192243 1010-1008-1007-1248-912-911-1251-1252-1127-1126-1345-1348-1285-1280-1344
0.0192243 335-24-28-32-33-860-854-853-1062-1131-1128-1127-1126-1348-1345-1281-1285-1280-1344
0.0192243 1009-698-829-830-831-832-921-922-926-1129-1128-1127-1126-1345-1348-1285-1280-1344
0.0188433 674-452-464-463-379-378-377-1194-718-717-835-801-789-1011-1008-790-915-916-943-942-932-912-880-1007
0.0188433 1348-1345-1344-911-1249-912-880-1007
0.0188433 1348-1345-1344-1249-911-878-879-880-912-1007
0.0188433 1347-1145-1165-1166-1167-1168-1169-1258-1259-1215-1249-1248-912-880-1007
0.0188433 1347-1145-1165-1166-1167-1168-1169-1258-1259-1248-912-880-1007
0.0188433 674-671-670-237-575-574-238-206-333
0.0188433 1347-1034-1095-1093-1092-346-347-515-516-51-120-117-116-115-334-337-274-269-242-241-240-238-206-333
0.0188433 1347-1034-1095-1093-1092-346-347-515-516-51-120-114-336-112-334-337-115-116-241-242-269-268-258-238-206-333
0.0188433 674-671-453-452-579-606-605-595-575-543-670
0.0188433 1347-1145-1165-1166-1167-1168-1169-1258-1259-1215-1249-911-912-880-1007
0.0188433 674-671-670-575-237-204-205-206-238-333
0.0188433 674-671-670-575-574-238-206-333
0.0188433 335-24-28-32-33-860-854-853-1062-1131-1125-1346-1123-1345-1348-1126-1127-1252-1253-1280-1279-1269-1249-1217-1344
0.0188433 1347-1034-1095-1093-1092-346-347-515-516-51-120-114-334-337-115-116-241-242-269-268-258-238-206-333
0.0188433 336-112-337-334-116-115-242-269-268-258-238-206-333
0.0188433 674-670-237-575-238-206-333
0.0188433 674-671-670-575-238-206-333
0.0188433 335-24-28-32-33-860-854-853-1062-1131-1128-1127-1126-1345-1348-1285-1280-1253-1252-1251-911-1249-1217-1344
0.0188433 335-24-28-32-33-860-854-853-1062-1131-1125-1345-1348-1126-1127-1252-1253-1280-1279-1269-1249-1217-1344
0.0188433 674-671-670-575-237-204-238-206-333
0.0188433 1348-1345-1344-911-912-880-1007
0.0188433 674-671-670-575-237-238-206-333
0.0188433 1347-1145-1165-1166-1167-1168-1169-1258-1259-1215-1248-912-880-1007
0.0188433 1347-1034-1095-1093-1092-346-347-515-516-51-120-117-116-115-337-334-270-269-242-241-240-238-206-333
0.0188433 335-24-28-32-33-860-854-853-1062-1131-1125-1346-1123-1348-1345-1127-1126-1253-1280-1279-1269-1249-1217-1344
0.0188433 1347-1034-1095-1093-1092-346-347-515-516-51-120-117-116-115-337-334-270-274-242-269-268-258-238-206-333
0.0188433 336-112-334-337-115-116-241-244-242-269-268-258-238-206-333
0.0188433 1347-1034-1095-1093-1092-346-347-515-516-51-120-117-116-115-337-334-270-274-269-242-241-240-238-206-333
0.0188433 1348-1345-1344-1249-911-878-912-880-1007
0.0188433 336-112-334-337-115-116-241-242-269-268-258-238-206-333
0.0188433 674-671-670-237-238-206-333
0.0188433 674-670-237-238-206-333
0.0188433 1347-1145-1165-1166-1167-1168-1169-1258-1259-1215-1249-912-880-1007
0.0188433 1348-1345-1344-911-1249-1248-912-880-1007
0.0188433 1347-1034-1095-1093-1092-346-347-515-516-51-120-114-336-112-337-334-116-115-242-269-268-258-238-206-333
0.0188433 1347-1034-1095-1093-1092-346-347-515-516-51-120-114-336-334-337-115-116-241-242-269-268-258-238-206-333
0.0188433 674-670-575-238-206-333
0.0188433 674-670-237-575-574-238-206-333
0.0188433 1347-1034-1095-1093-1092-346-347-515-516-51-120-117-334-337-115-116-241-242-269-268-258-238-206-333
0.0188433 336-112-334-337-115-116-241-244-243-242-269-268-258-238-206-333
0.0188433 1347-1034-1095-1093-1092-346-347-515-516-51-120-117-116-115-334-337-274-242-269-268-258-238-206-333
0.0188433 335-24-28-32-33-860-854-853-1062-1131-1128-1127-1126-1345-1348-1285-1253-1280-1279-1269-1249-1217-1344
0.0188433 1348-1345-1344-1249-912-880-1007
0.0188433 674-670-575-574-238-206-333
0.0188433 1348-1126-1138-1137-1053-1052-1051-520-44-43-161-127-114-336-112-334-337-115-116-241-242-269-268-258-238-206-333
0.0188433 1347-1145-1165-1166-1167-1168-1169-1258-1259-1215-1214-1247-880-912-1007
0.0188433 1348-1345-1344-1249-1248-912-880-1007
0.0188433 674-671-670-237-575-238-206-333
0.0188433 1348-1345-1344-1249-911-912-880-1007
0.0188433 1009-698-702-706-707-186-180-179-388-457-451-672-449-674-671-453-452-579-606-605-595-575-543-670
0.0188433 336-334-337-115-116-241-242-269-268-258-238-206-333
0.0188433 673-471-491-492-493-494-495-584-585-574-238-206-333
0.0188433 1348-1126-1138-1137-1053-1052-1051-520-44-43-161-127-114-336-334-337-115-116-241-242-269-268-258-238-206-333
0.0188433 1348-1344-1249-1248-912-880-1007
0.0188433 1010-786-1008-1011-789-790-915-918-917-916-943-942-932-912-880-1007
0.0188433 336-334-337-115-116-241-240-238-206-333
0.0188433 335-24-155-156-157-158-247-248-237-577-578-453-452-671-674-611-579-606-605-595-575-543-670
0.0188433 1010-786-1008-1011-789-790-915-918-916-943-942-932-912-880-1007
0.0188433 1010-786-1008-1011-789-790-915-916-943-942-932-912-880-1007
0.0188433 1348-1344-911-912-880-1007
0.0188433 336-334-333-574-575-543-670
0.0188433 1009-698-702-706-707-186-180-179-388-457-451-672-671-674-452-453-578-579-606-605-595-575-543-670
0.0188433 1348-1344-911-1249-912-880-1007
0.0188433 1009-698-702-706-707-186-180-179-388-457-454-453-452-671-674-611-579-606-605-595-575-543-670
0.0188433 1010-1008-1007-912-911-1251-1252-1127-1126-1345-1348-1285-1253-1280-1279-1269-1249-1217-1344
0.0188433 1010-1008-1007-912-911-1251-1252-1127-1126-1348-1345-1281-1285-1253-1280-1279-1269-1249-1217-1344
0.0188433 1009-698-702-706-707-186-180-179-388-457-451-672-449-671-674-452-453-578-579-606-605-595-575-543-670
0.0188433 1348-1126-1138-1137-1053-1052-1051-520-44-43-161-127-115-337-334-116-241-242-269-268-258-238-206-333
0.0188433 1348-1126-1138-1137-1053-1052-1051-520-44-43-161-127-114-336-112-337-334-116-115-242-269-268-258-238-206-333
0.0188433 673-471-491-492-493-494-495-584-585-541-575-237-238-206-333
0.0188433 1010-1008-1007-912-1249-1217-1344
0.0188433 336-334-333-238-575-543-670
0.0188433 674-452-464-463-379-378-377-1194-718-717-835-801-788-1008-1011-789-790-915-916-943-942-932-912-880-1007
0.0188433 1009-698-702-706-707-186-180-179-388-457-451-671-674-452-453-578-579-606-605-595-575-543-670
0.0188433 335-24-28-32-33-860-854-853-1062-1131-1128-1345-1348-1126-1127-1252-1253-1280-1279-1269-1249-1217-1344
0.0188433 673-471-491-492-493-494-495-584-585-541-574-238-206-333
0.0188433 673-471-491-492-493-494-495-584-585-541-575-574-238-206-333
0.0188433 1009-698-702-706-707-186-180-179-388-457-454-453-452-674-671-607-611-606-579-578-577-237-575-543-670
0.0188433 673-360-421-420-1024-1021-1189-1190-725-794-791-1008-1011-789-790-915-916-943-942-932-912-880-1007
0.0188433 673-360-421-420-1024-1021-1189-1190-725-794-791-790-789-1011-1008-944-948-943-916-915-914-912-880-1007
0.0188433 1348-1126-1138-1137-1053-1052-1051-520-44-43-161-127-115-334-337-274-242-269-268-258-238-206-333
0.0188433 673-360-421-420-1024-1021-1189-1190-725-794-791-790-789-1011-1008-944-948-916-943-942-932-912-880-1007
0.0188433 1009-698-702-706-707-186-180-179-388-457-454-453-452-674-671-607-611-579-606-605-595-575-543-670
0.0188433 673-471-491-492-493-494-495-584-585-541-575-238-206-333
0.0188433 335-24-155-156-157-158-247-248-237-577-578-453-452-674-671-607-611-579-606-605-595-575-543-670
0.0188433 673-360-421-420-1024-1021-1189-1190-725-794-791-790-789-1011-1008-944-943-916-915-914-912-880-1007
0.0188433 1009-698-702-706-707-186-180-179-388-457-454-671-674-452-453-578-579-606-605-595-575-543-670
0.0188433 673-360-421-420-1024-1021-1189-1190-725-794-791-790-789-1008-1011-948-943-916-915-914-912-880-1007
0.0188433 1009-698-829-830-831-832-921-922-911-1251-1252-1127-1126-1345-1348-1285-1253-1280-1279-1269-1249-1217-1344
0.0188433 1348-1344-1249-912-880-1007
0.0188433 673-360-421-420-1024-1021-1189-1190-725-794-791-790-789-1008-1011-948-916-943-942-932-912-880-1007
0.0188433 335-24-28-32-33-860-854-853-1062-1131-1128-1127-1126-1348-1345-1281-1285-1280-1253-1252-1251-911-1249-1217-1344
0.0188433 673-360-421-420-1024-1021-1189-1190-725-794-788-1010-1008-1011-789-790-915-916-943-942-932-912-880-1007
0.0188433 335-24-28-32-33-860-854-853-1062-1131-1128-1127-1126-1348-1345-1281-1285-1253-1280-1279-1269-1249-1217-1344
0.0188433 1010-786-1011-1008-790-789-916-943-942-932-912-880-1007
0.0188433 1009-698-702-706-707-186-180-179-388-457-454-453-452-671-674-611-606-579-578-577-237-575-543-670
0.0188433 673-360-421-420-1024-1021-1189-1190-725-794-788-1010-786-1011-1008-790-789-916-943-942-932-912-880-1007
0.0188433 1348-1126-1138-1137-1053-1052-1051-520-44-43-161-127-114-334-337-115-116-241-242-269-268-258-238-206-333
0.0188433 1009-698-829-830-831-832-921-922-911-1251-1252-1127-1126-1348-1345-1281-1285-1253-1280-1279-1269-1249-1217-1344
0.0188433 673-360-421-420-1024-1021-1189-1190-725-794-788-1010-786-1008-1011-789-790-915-916-943-942-932-912-880-1007
0.0188433 1348-1345-1127-1126-1253-1280-1279-1269-1249-1217-1344
0.0188433 673-360-421-420-1024-1021-1189-1190-725-794-788-1008-1011-789-790-915-916-943-942-932-912-880-1007
0.0188433 1010-1008-1007-1248-1249-1217-1344
0.0188433 673-471-491-492-493-494-495-584-585-541-540-573-206-238-333
0.0188433 674-452-464-463-379-378-377-1194-718-717-835-801-788-1010-786-1011-1008-790-789-916-943-942-932-912-880-1007
0.0188433 336-334-333-238-237-577-578-453-452-671-674-611-579-606-605-595-575-543-670
0.0188433 1348-1344-911-1249-1248-912-880-1007
0.0188433 335-24-28-32-33-860-854-853-1062-1131-1125-1346-1345-1348-1126-1127-1252-1253-1280-1279-1269-1249-1217-1344
0.0188433 674-452-464-463-379-378-377-1194-718-717-835-801-788-1010-786-1008-1011-789-790-915-916-943-942-932-912-880-1007
0.0188433 674-452-464-463-379-378-377-1194-718-717-835-801-789-1008-1011-948-916-943-942-932-912-880-1007
0.0188433 1010-1008-1011-789-790-915-914-912-880-1007
0.0188433 336-334-333-238-237-577-578-453-452-674-671-607-611-579-606-605-595-575-543-670
0.0188433 674-452-464-463-379-378-377-1194-718-717-835-801-788-1010-1008-1011-789-790-915-916-943-942-932-912-880-1007
0.0188433 1010-1008-1011-789-790-915-916-943-942-932-912-880-1007
0.0183761 1010-1008-1007-1248-912-1249-1269-1279-1280-1253-1285-1281-1102-1346-1345-1344
0.0183761 335-24-155-156-157-158-247-248-252-455-237-577-575-595-605-606-611-607-428-672-671-670
0.0183761 1009-698-829-830-831-832-921-922-926-1129-911-1251-1249-1269-1279-1280-1285-1281-1102-1346-1345-1344
0.0183761 336-334-333-574-238-575-595-605-606-579-611-607-428-672-671-670
0.0173784 1009-698-829-830-831-832-921-922-911-1251-1252-1344
0.0173784 1347-1034-1095-1093-1092-346-347-515-516-51-120-117-116-115-337-334-270-274-269-242-241-240-333
0.0173784 673-360-421-420-1024-1021-1189-1190-725-794-791-790-789-1011-1008-944-948-943-916-915-914-1007
0.0173784 1010-1008-1011-789-790-915-914-1007
0.0173784 1010-1008-1007-1248-912-1249-1269-1279-1280-1253-1285-1281-1102-1346-1123-1345-1348-1126-1127-1252-1251-1344
0.0173784 336-334-333-574-238-237-577-578-670
0.0173784 336-334-333-574-238-575-595-605-606-579-611-607-428-671-674-452-453-578-577-670
0.0173784 673-360-421-420-1024-1021-1189-1190-725-794-791-790-789-1011-1008-944-943-916-915-914-1007
0.0173784 336-334-333-574-238-575-595-605-606-579-611-607-428-672-449-671-674-452-453-578-577-670
0.0173784 1348-1345-1127-1126-1253-1280-1279-1269-1249-1217-1220-1219-910-911-1251-1252-1344
0.0173784 336-334-337-115-116-241-240-333
0.0173784 1009-698-702-706-707-186-180-179-388-457-454-453-452-674-671-607-606-579-578-577-670
0.0173784 1009-698-829-830-831-832-921-922-926-1129-911-1251-1252-1344
0.0173784 335-24-155-156-157-158-247-248-252-455-237-577-578-670
0.0173784 335-24-28-32-33-860-854-853-1062-1131-1128-1127-1126-1348-1345-1281-1280-1253-1252-1251-1344
0.0173784 336-334-333-238-237-577-578-670
0.0173784 673-360-421-420-1024-1021-1189-1190-725-794-791-790-789-1008-1011-948-943-916-915-914-1007
0.0173784 335-24-28-32-33-860-854-853-1062-1131-1128-1127-1126-1345-1348-1285-1280-1253-1252-1251-1344
0.0173784 1009-698-829-830-831-832-921-922-926-1129-1128-1345-1348-1126-1127-1252-1251-1344
0.0173784 674-671-453-452-579-606-605-595-575-543-546-545-236-237-577-578-670
0.0173784 1347-1034-1095-1093-1092-346-347-515-516-51-120-117-116-115-337-334-270-269-242-241-240-333
0.0173784 1347-1034-1095-1093-1092-346-347-515-516-51-120-117-116-115-334-337-274-269-242-241-240-333
0.0173784 335-24-155-156-157-158-247-248-252-455-454-453-452-671-674-611-579-606-605-595-575-237-577-578-670
0.0173784 335-24-155-156-157-158-247-248-237-577-578-670
0.0173784 1009-698-702-706-707-186-180-179-388-457-454-453-452-671-674-611-606-579-578-577-670
0.0173784 1010-1008-1007-1248-912-911-1251-1252-1344
0.0173784 1010-1008-1007-912-911-1251-1252-1344
0.0173784 1009-698-702-706-707-186-180-179-388-457-454-453-452-674-671-607-611-606-579-578-577-670
0.0173784 335-24-155-156-157-158-247-248-252-455-454-671-674-452-453-578-577-670
0.0173784 1010-1008-1007-1248-912-1249-1269-1279-1280-1253-1285-1281-1102-1345-1348-1126-1127-1252-1251-1344
0.0173784 335-24-28-32-33-860-854-853-1062-1131-1128-1127-1126-1348-1345-1281-1285-1280-1253-1252-1251-1344
0.0173784 1009-698-829-830-831-832-921-922-926-1129-1128-1127-1126-1345-1348-1285-1253-1280-1279-1269-1249-911-1251-1252-1344
0.0161374 336-334-333-574-238-237-577-670
0.0161374 1009-698-829-830-831-832-921-922-926-1129-1128-1345-1348-1126-1127-1252-1253-1280-1279-1269-1249-911-1251-1344
0.0161374 674-671-453-452-579-606-605-595-575-543-546-545-236-237-577-670
0.0161374 1348-1345-1127-1126-1253-1280-1279-1269-1249-1217-1220-1219-877-910-911-1251-1344
0.0161374 335-24-155-156-157-158-247-248-252-455-454-453-452-671-674-611-579-606-605-595-575-237-577-670
0.0161374 1009-698-829-830-831-832-921-922-911-1251-1344
0.0161374 1009-698-829-830-831-832-921-922-926-1129-911-1251-1344
0.0161374 1010-1008-1007-1248-912-911-1251-1344
0.0161374 335-24-155-156-157-158-247-248-252-455-454-671-674-452-453-578-579-606-605-595-575-237-577-670
0.0161374 335-24-155-156-157-158-247-248-252-455-237-577-670
0.0161374 336-334-333-238-237-577-670
0.0161374 1009-698-829-830-831-832-921-922-926-1129-1128-1127-1126-1345-1348-1285-1253-1280-1279-1269-1249-911-1251-1344
0.0161374 335-24-155-156-157-158-247-248-237-577-670
0.0161374 1348-1345-1127-1126-1253-1280-1279-1269-1249-1217-1220-1219-910-911-1251-1344
0.0161374 1010-1008-1007-912-911-1251-1344
0.0161374 674-671-453-452-579-606-605-595-575-543-546-545-203-236-237-577-670
0.0157471 673-444-445-446-448-450-451-672-671-670
0.0157471 673-361-362-349-346-1092-1091-1087-1122-1124-1125-1346-1345-1344
0.0157471 1347-1118-1119-1120-1122-1124-1125-1346-1345-1344
0.0146564 335-107-108-109-111-113-114-336-334-333
0.0146564 1009-781-782-783-785-787-788-1010-1008-1007
0.0146564 335-24-25-12-9-755-754-750-785-787-788-1010-1008-1007
0.0146289 336-112-334-337-115-116-241-244-242-333
0.0146289 1010-786-1008-1011-789-790-915-918-916-1007
0.014408 1010-1008-1007-1248-912-1249-1269-1344
0.014408 1009-698-829-830-831-832-921-922-926-1129-1128-1345-1348-1126-1127-1252-1251-911-1249-1269-1344
0.014408 336-334-333-574-238-575-595-670
0.014408 1010-1008-1007-1248-912-911-1251-1249-1269-1344
0.014408 336-334-333-574-238-237-577-575-595-670
0.014408 1009-698-829-830-831-832-921-922-926-1129-911-1251-1249-1269-1344
0.014408 335-24-155-156-157-158-247-248-252-455-454-671-674-452-453-578-577-237-575-595-670
0.014408 335-24-155-156-157-158-247-248-252-455-237-577-575-595-670
0.0141638 1348-1126-1138-1137-1053-1052-1051-520-44-43-161-127-115-337-334-116-241-333
0.0141638 335-107-108-109-111-113-114-336-112-334-337-115-116-241-333
0.0141638 1009-698-699-686-683-677-676-70-71-113-114-334-337-115-116-241-333
0.0141638 1010-1008-1011-789-790-915-1007
0.0141638 1010-788-745-712-711-184-185-36-37-38-71-113-112-336-115-337-334-116-241-333
0.0141638 1009-698-699-686-683-677-676-70-71-114-334-337-115-116-241-333
0.0141638 673-360-421-420-1024-1021-1189-1190-725-794-791-1008-1011-789-790-915-1007
0.0141638 336-114-71-38-37-36-185-184-711-712-745-787-788-1008-1011-789-790-915-1007
0.0141638 1347-1034-1095-1093-1092-346-347-515-516-51-120-114-334-337-115-116-241-333
0.0141638 335-107-108-109-111-113-114-334-337-115-116-241-333
0.0141638 673-360-421-420-1024-1021-1189-1190-725-794-788-1010-1008-1011-789-790-915-1007
0.0141638 674-452-464-463-379-378-377-1194-718-717-835-801-788-1010-1008-1011-789-790-915-1007
0.0141638 1009-698-699-686-683-677-676-70-71-113-114-336-334-337-115-116-241-333
0.0141638 335-24-25-12-9-755-754-750-785-787-788-1010-786-1008-1011-789-790-915-1007
0.0141638 335-24-25-12-9-755-754-750-785-787-788-1010-1008-1011-789-790-915-1007
0.0141638 336-114-71-38-37-36-185-184-711-712-745-787-788-1010-786-1008-1011-789-790-915-1007
0.0141638 335-24-25-12-9-755-754-750-785-787-788-1008-1011-789-790-915-1007
0.0141638 335-107-108-109-111-113-114-336-334-337-115-116-241-333
0.0141638 335-24-25-12-9-755-754-750-785-786-1010-1008-1011-789-790-915-1007
0.0141638 336-112-334-337-115-116-241-333
0.0141638 1348-1126-1138-1137-1053-1052-1051-520-44-43-161-127-114-336-334-337-115-116-241-333
0.0141638 336-114-71-38-37-36-185-184-711-712-745-787-788-1010-1008-1011-789-790-915-1007
0.0141638 1009-698-699-686-683-677-676-70-71-113-112-336-334-337-115-116-241-333
0.0141638 335-107-108-109-111-112-336-334-337-115-116-241-333
0.0141638 673-360-421-420-1024-1021-1189-1190-725-794-788-1010-786-1008-1011-789-790-915-1007
0.0141638 1010-788-745-712-711-184-185-36-37-38-71-114-334-337-115-116-241-333
0.0141638 336-114-71-38-37-36-185-184-711-712-745-787-786-1010-789-1011-1008-790-915-1007
0.0141638 1010-788-745-712-711-184-185-36-37-38-71-114-336-112-334-337-115-116-241-333
0.0141638 1009-781-782-783-785-787-788-1010-1008-1011-789-790-915-1007
0.0141638 335-107-108-109-111-112-336-115-337-334-116-241-333
0.0141638 1009-698-699-686-683-677-676-70-71-113-112-336-115-337-334-116-241-333
0.0141638 1347-1034-1095-1093-1092-346-347-515-516-51-120-117-334-337-115-116-241-333
0.0141638 1010-788-745-712-711-184-185-36-37-38-71-114-336-334-337-115-116-241-333
0.0141638 674-452-464-463-379-378-377-1194-718-717-835-801-788-1010-786-1008-1011-789-790-915-1007
0.0141638 336-114-71-38-37-36-185-184-711-712-745-788-1010-1008-1011-789-790-915-1007
0.0141638 1009-781-782-783-785-787-788-1010-786-1008-1011-789-790-915-1007
0.0141638 1348-1126-1138-1137-1053-1052-1051-520-44-43-161-127-114-336-112-334-337-115-116-241-333
0.0141638 1009-781-782-783-785-786-1010-1008-1011-789-790-915-1007
0.0141638 1009-781-782-783-785-787-788-1008-1011-789-790-915-1007
0.0141638 335-24-25-12-9-755-754-750-785-786-1010-789-1011-1008-790-915-1007
0.0141638 1009-781-782-783-785-787-786-1010-1008-1011-789-790-915-1007
0.0141638 1009-781-782-783-785-787-786-1010-789-1011-1008-790-915-1007
0.0141638 1009-698-699-686-683-677-676-70-71-114-336-334-337-115-116-241-333
0.0141638 674-452-464-463-379-378-377-1194-718-717-835-801-788-1008-1011-789-790-915-1007
0.0141638 1347-1034-1095-1093-1092-346-347-515-516-51-120-114-336-334-337-115-116-241-333
0.0141638 1010-788-745-712-711-184-185-36-37-38-71-113-114-336-334-337-115-116-241-333
0.0141638 1010-788-745-712-711-184-185-36-37-38-71-113-112-336-334-337-115-116-241-333
0.0141638 673-360-421-420-1024-1021-1189-1190-725-794-788-1008-1011-789-790-915-1007
0.0141638 336-114-71-38-37-36-185-184-711-712-745-788-1008-1011-789-790-915-1007
0.0141638 336-114-71-38-37-36-185-184-711-712-745-788-1010-786-1008-1011-789-790-915-1007
0.0141638 335-107-108-109-111-113-112-336-334-337-115-116-241-333
0.0141638 336-334-337-115-116-241-333
0.0141638 1010-788-745-712-711-184-185-36-37-38-71-113-114-334-337-115-116-241-333
0.0141638 1009-781-782-783-785-786-1010-789-1011-1008-790-915-1007
0.0141638 1010-786-1008-1011-789-790-915-1007
0.0141638 1009-698-699-686-683-677-676-70-71-114-336-112-334-337-115-116-241-333
0.0141638 1010-788-745-712-711-184-185-36-37-38-71-113-114-336-112-334-337-115-116-241-333
0.0141638 335-24-25-12-9-755-754-750-785-787-786-1010-789-1011-1008-790-915-1007
0.0141638 1347-1034-1095-1093-1092-346-347-515-516-51-120-114-336-112-334-337-115-116-241-333
0.0141638 336-114-71-38-37-36-185-184-711-712-745-787-786-1010-1008-1011-789-790-915-1007
0.0141638 335-107-108-109-111-113-112-336-115-337-334-116-241-333
0.0141638 1348-1126-1138-1137-1053-1052-1051-520-44-43-161-127-114-334-337-115-116-241-333
0.0141638 674-452-464-463-379-378-377-1194-718-717-835-801-789-1011-1008-790-915-1007
0.0141638 1009-698-699-686-683-677-676-70-71-113-114-336-112-334-337-115-116-241-333
0.0141638 335-24-25-12-9-755-754-750-785-787-786-1010-1008-1011-789-790-915-1007
0.0134134 1009-698-829-830-831-832-921-922-926-1129-911-1251-1249-1344
0.0134134 673-360-421-420-1024-1021-1189-1190-725-794-791-790-789-1008-1011-948-943-916-915-914-912-1007
0.0134134 335-24-155-156-157-158-247-248-252-455-454-671-674-452-453-578-577-237-575-670
0.0134134 335-24-28-32-33-860-854-853-1062-1131-1128-1127-1126-1348-1345-1281-1285-1280-1253-1252-1251-911-1249-1344
0.0134134 1009-698-702-706-707-186-180-179-388-457-454-453-452-674-671-607-611-606-579-578-577-237-575-670
0.0134134 1009-698-829-830-831-832-921-922-926-1129-1128-1345-1348-1126-1127-1252-1251-911-1249-1344
0.0134134 335-24-28-32-33-860-854-853-1062-1131-1128-1127-1126-1348-1345-1281-1280-1253-1252-1251-911-1249-1344
0.0134134 1347-1034-1095-1093-1092-346-347-515-516-51-120-117-116-115-337-334-270-274-269-242-241-240-238-333
0.0134134 1009-698-702-706-707-186-180-179-388-457-454-453-452-674-671-607-606-579-578-577-237-575-670
0.0134134 1010-1008-1011-789-790-915-914-912-1007
0.0134134 1347-1034-1095-1093-1092-346-347-515-516-51-120-117-116-115-334-337-274-269-242-241-240-238-333
0.0134134 336-334-337-115-116-241-240-238-333
0.0134134 673-360-421-420-1024-1021-1189-1190-725-794-791-790-789-1011-1008-944-943-916-915-914-912-1007
0.0134134 336-334-333-574-238-237-577-575-670
0.0134134 1347-1034-1095-1093-1092-346-347-515-516-51-120-117-116-115-337-334-270-269-242-241-240-238-333
0.0134134 335-24-155-156-157-158-247-248-252-455-237-577-575-670
0.0134134 673-360-421-420-1024-1021-1189-1190-725-794-791-790-789-1011-1008-944-948-943-916-915-914-912-1007
0.0134134 1010-1008-1007-1248-912-911-1251-1249-1344
0.0134134 1009-698-702-706-707-186-180-179-388-457-454-453-452-671-674-611-606-579-578-577-237-575-670
0.0134134 335-24-28-32-33-860-854-853-1062-1131-1128-1127-1126-1345-1348-1285-1280-1253-1252-1251-911-1249-1344
0.0129518 1009-698-829-830-831-832-921-922-926-1129-911-1344
0.0129518 335-24-155-156-157-158-247-248-252-455-237-670
0.0122583 335-24-155-156-157-158-247-248-252-455-454-453-452-671-674-611-579-606-605-595-575-237-670
0.0122583 1009-698-829-830-831-832-921-922-926-1129-1128-1345-1348-1126-1127-1252-1253-1280-1279-1269-1249-911-1344
0.0122583 335-24-155-156-157-158-247-248-252-455-454-671-674-452-453-578-579-606-605-595-575-237-670
0.0122583 1009-698-829-830-831-832-921-922-926-1129-1128-1127-1126-1345-1348-1285-1253-1280-1279-1269-1249-911-1344
0.0122049 1347-1118-1119-1120-1122-1124-1125-1345-1348-1126-1127-1252-1344
0.0122049 673-444-445-446-448-450-451-671-674-452-453-578-670
0.0122049 335-24-28-32-33-860-854-853-1062-1131-1128-1345-1348-1126-1127-1252-1344
0.0122049 336-114-67-50-48-47-518-521-1048-1049-1082-1124-1125-1346-1123-1345-1348-1126-1127-1252-1344
0.0122049 673-361-362-349-346-1092-1091-1087-1122-1124-1125-1346-1123-1345-1348-1126-1127-1252-1344
0.0122049 336-334-333-574-238-575-595-605-606-579-611-607-671-674-452-453-578-670
0.0122049 336-114-67-50-48-47-518-521-1048-1049-1082-1124-1125-1345-1348-1126-1127-1252-1344
0.0122049 674-452-464-465-496-372-373-522-521-1048-1049-1082-1124-1125-1346-1345-1348-1126-1127-1252-1344
0.0122049 674-452-464-465-496-372-373-522-521-1048-1049-1082-1125-1346-1123-1345-1348-1126-1127-1252-1344
0.0122049 1348-1126-1138-1139-1170-1046-1047-1196-373-374-375-408-451-672-671-674-452-453-578-670
0.0122049 1347-1035-1036-1023-1020-1014-1013-407-408-450-449-672-452-674-671-453-578-670
0.0122049 1347-1118-1119-1120-1122-1124-1125-1346-1123-1345-1348-1126-1127-1252-1344
0.0122049 674-452-464-465-496-372-373-522-521-1048-1049-1082-1124-1123-1346-1345-1348-1126-1127-1252-1344
0.0122049 1009-698-702-706-707-186-180-179-388-457-451-672-671-674-452-453-578-670
0.0122049 1348-1126-1138-1139-1170-1046-1047-1196-373-374-375-408-451-672-449-671-674-452-453-578-670
0.0122049 1348-1126-1138-1139-1170-1046-1047-1196-373-374-375-408-450-449-672-671-674-452-453-578-670
0.0122049 1347-1035-1036-1023-1020-1014-1013-407-408-450-449-672-671-674-452-453-578-670
0.0122049 1009-698-702-706-707-186-180-179-388-457-451-672-449-671-674-452-453-578-670
0.0122049 673-444-445-446-448-450-449-672-452-674-671-453-578-670
0.0122049 336-114-67-50-48-47-518-521-1048-1049-1082-1125-1346-1123-1345-1348-1126-1127-1252-1344
0.0122049 1347-1118-1119-1120-1122-1124-1125-1346-1345-1348-1126-1127-1252-1344
0.0122049 1009-698-702-706-707-186-180-179-388-457-451-671-674-452-453-578-670
0.0122049 1348-1126-1138-1139-1170-1046-1047-1196-373-374-375-408-450-451-672-671-674-452-453-578-670
0.0122049 1348-1126-1138-1139-1170-1046-1047-1196-373-374-375-408-450-451-671-674-452-453-578-670
0.0122049 674-452-464-465-496-372-373-522-521-1048-1049-1082-1124-1125-1345-1348-1126-1127-1252-1344
0.0122049 336-114-67-50-48-47-518-521-1048-1049-1082-1125-1345-1348-1126-1127-1252-1344
0.0122049 673-444-445-446-448-450-449-672-671-674-452-453-578-670
0.0122049 673-444-445-446-448-449-672-671-674-452-453-578-670
0.0122049 336-334-333-574-238-575-595-605-606-579-611-607-428-672-671-674-452-453-578-670
0.0122049 335-24-28-32-33-860-854-853-1062-1131-1125-1345-1348-1126-1127-1252-1344
0.0122049 335-24-28-32-33-860-854-853-1062-1131-1125-1346-1345-1348-1126-1127-1252-1344
0.0122049 336-114-67-50-48-47-518-521-1048-1049-1082-1124-1125-1346-1345-1348-1126-1127-1252-1344
0.0122049 336-334-333-574-238-575-595-605-606-579-611-607-428-671-674-452-453-578-670
0.0122049 335-24-155-156-157-158-247-248-252-455-454-671-674-452-453-578-670
0.0122049 1347-1035-1036-1023-1020-1014-1013-407-408-451-672-671-674-452-453-578-670
0.0122049 673-444-445-446-448-449-672-452-674-671-453-578-670
0.0122049 674-452-464-465-496-372-373-522-521-1048-1049-1082-1124-1125-1346-1123-1345-1348-1126-1127-1252-1344
0.0122049 336-334-333-574-238-575-595-605-606-579-611-607-428-672-449-671-674-452-453-578-670
0.0122049 673-361-362-349-346-1092-1091-1087-1122-1124-1125-1346-1345-1348-1126-1127-1252-1344
0.0122049 673-361-362-349-346-1092-1091-1087-1122-1123-1346-1345-1348-1126-1127-1252-1344
0.0122049 1010-788-741-724-719-718-1194-377-376-375-408-451-672-671-674-452-453-578-670
0.0122049 335-24-28-32-33-860-854-853-1062-1131-1125-1346-1123-1345-1348-1126-1127-1252-1344
0.0122049 1348-1126-1138-1139-1170-1046-1047-1196-373-374-375-408-450-451-672-449-671-674-452-453-578-670
0.0122049 1010-788-741-724-719-718-1194-377-376-375-408-450-449-672-452-674-671-453-578-670
0.0122049 1347-1035-1036-1023-1020-1014-1013-407-408-451-671-674-452-453-578-670
0.0122049 1347-1118-1119-1120-1122-1123-1346-1345-1348-1126-1127-1252-1344
0.0122049 1009-698-702-706-707-186-180-179-388-457-454-671-674-452-453-578-670
0.0122049 1348-1126-1138-1139-1170-1046-1047-1196-373-374-375-408-450-449-672-452-674-671-453-578-670
0.0122049 1010-788-741-724-719-718-1194-377-376-375-408-450-449-672-671-674-452-453-578-670
0.0122049 1010-788-741-724-719-718-1194-377-376-375-408-450-451-672-671-674-452-453-578-670
0.0122049 1347-1035-1036-1023-1020-1014-1013-407-408-450-451-672-671-674-452-453-578-670
0.0122049 1348-1126-1138-1139-1170-1046-1047-1196-373-374-375-408-451-671-674-452-453-578-670
0.0122049 1010-788-741-724-719-718-1194-377-376-375-408-451-672-449-671-674-452-453-578-670
0.0122049 674-452-464-465-496-372-373-522-521-1048-1049-1082-1125-1345-1348-1126-1127-1252-1344
0.0122049 1347-1118-1119-1120-1122-1123-1346-1126-1348-1345-1127-1252-1344
0.0122049 673-361-362-349-346-1092-1091-1087-1122-1123-1346-1126-1348-1345-1127-1252-1344
0.0122049 1010-788-741-724-719-718-1194-377-376-375-408-450-451-671-674-452-453-578-670
0.0122049 1347-1035-1036-1023-1020-1014-1013-407-408-451-672-449-671-674-452-453-578-670
0.0122049 1010-788-741-724-719-718-1194-377-376-375-408-451-671-674-452-453-578-670
0.0122049 674-452-464-465-496-372-373-522-521-1048-1049-1082-1125-1346-1345-1348-1126-1127-1252-1344
0.0122049 1010-1008-1007-1248-912-1249-1269-1279-1280-1253-1285-1281-1102-1345-1348-1126-1127-1252-1344
0.0122049 336-114-67-50-48-47-518-521-1048-1049-1082-1124-1123-1346-1345-1348-1126-1127-1252-1344
0.0122049 673-444-445-446-448-450-451-672-449-671-674-452-453-578-670
0.0122049 1347-1118-1119-1120-1122-1124-1123-1346-1126-1348-1345-1127-1252-1344
0.0122049 336-114-67-50-48-47-518-521-1048-1049-1082-1125-1346-1345-1348-1126-1127-1252-1344
0.0122049 674-452-464-465-496-372-373-522-521-1048-1049-1082-1124-1123-1346-1126-1348-1345-1127-1252-1344
0.0122049 336-114-67-50-48-47-518-521-1048-1049-1082-1124-1123-1346-1126-1348-1345-1127-1252-1344
0.0122049 1347-1035-1036-1023-1020-1014-1013-407-408-450-451-671-674-452-453-578-670
0.0122049 673-361-362-349-346-1092-1091-1087-1122-1124-1123-1346-1345-1348-1126-1127-1252-1344
0.0122049 1009-698-829-830-831-832-921-922-926-1129-1128-1345-1348-1126-1127-1252-1344
0.0122049 1010-1008-1007-1248-912-1249-1269-1279-1280-1253-1285-1281-1102-1346-1123-1345-1348-1126-1127-1252-1344
0.0122049 1347-1035-1036-1023-1020-1014-1013-407-408-450-451-672-449-671-674-452-453-578-670
0.0122049 673-444-445-446-448-450-451-672-671-674-452-453-578-670
0.0122049 673-361-362-349-346-1092-1091-1087-1122-1124-1123-1346-1126-1348-1345-1127-1252-1344
0.0122049 1010-1008-1007-1248-912-1249-1269-1279-1280-1253-1285-1281-1102-1346-1345-1348-1126-1127-1252-1344
0.0122049 1010-1008-1007-1248-912-1249-1269-1279-1280-1253-1285-1281-1345-1348-1126-1127-1252-1344
0.0122049 673-361-362-349-346-1092-1091-1087-1122-1124-1125-1345-1348-1126-1127-1252-1344
0.0122049 1010-788-741-724-719-718-1194-377-376-375-408-450-451-672-449-671-674-452-453-578-670
0.0122049 1347-1118-1119-1120-1122-1124-1123-1346-1345-1348-1126-1127-1252-1344
0.0120068 674-671-670-575-237-204-205-238-333
0.0120068 1348-1345-1344-1249-911-878-879-912-1007
0.0118295 1348-1345-1344-1249-1248-912-1007
0.0118295 1348-1345-1344-911-1249-1248-912-1007
0.0118295 1347-1145-1165-1166-1167-1168-1169-1258-1259-1248-912-1007
0.0118295 1348-1344-911-1249-1248-912-1007
0.0118295 1347-1145-1165-1166-1167-1168-1169-1258-1259-1215-1249-1248-912-1007
0.0118295 1347-1145-1165-1166-1167-1168-1169-1258-1259-1215-1248-912-1007
0.0118295 673-471-491-492-493-494-495-584-585-541-574-238-333
0.0118295 673-471-491-492-493-494-495-584-585-574-238-333
0.0118295 1348-1344-1249-1248-912-1007
0.0118295 674-671-670-575-574-238-333
0.0118295 674-670-237-575-574-238-333
0.0118295 674-670-575-574-238-333
0.0118295 673-471-491-492-493-494-495-584-585-541-575-574-238-333
0.0118295 674-671-670-237-575-574-238-333
0.010941 336-114-67-50-48-47-518-521-1048-1049-1082-1124-1125-1346-1345-1344
0.010941 674-452-464-465-496-372-373-522-521-1048-1049-1082-1124-1125-1346-1345-1344
0.010941 1347-1035-1036-1023-1020-1014-1013-407-408-450-451-672-671-670
0.010941 1348-1126-1138-1139-1170-1046-1047-1196-373-374-375-408-450-451-672-671-670
0.010941 1010-788-741-724-719-718-1194-377-376-375-408-450-451-672-671-670
0.0105799 1010-1008-1007-912-1249-1344
0.0105799 1010-1008-1007-1248-912-1249-1344
0.0105799 674-671-670-237-575-238-333
0.0105799 1348-1345-1344-911-1249-912-1007
0.0105799 674-670-575-238-333
0.0105799 1348-1345-1344-1249-912-1007
0.0105799 673-471-491-492-493-494-495-584-585-541-575-238-333
0.0105799 674-671-670-575-238-333
0.0105799 674-670-237-575-238-333
0.0105799 1347-1145-1165-1166-1167-1168-1169-1258-1259-1215-1249-912-1007
0.0105799 1348-1344-911-1249-912-1007
0.0105799 336-334-333-238-575-670
0.0105799 336-334-333-574-238-575-670
0.0105799 1348-1344-1249-912-1007
0.0101832 1010-788-745-712-711-184-185-36-37-38-71-113-114-336-334-333
0.0101832 336-114-71-38-37-36-185-184-711-712-745-787-788-1010-1008-1007
0.0101832 1009-698-699-686-683-677-676-70-71-113-114-336-334-333
0.00987006 336-112-334-337-115-116-241-244-243-246-245-256-269-333
0.00987006 1010-786-1008-1011-789-790-915-918-917-920-919-930-943-1007
0.00913246 1348-1126-1138-1137-1053-1052-1051-520-44-43-161-127-114-336-334-337-115-116-241-242-269-268-258-238-333
0.00913246 335-24-28-32-33-860-854-853-1062-1131-1125-1346-1345-1348-1126-1127-1252-1253-1280-1279-1269-1249-1344
0.00913246 1348-1126-1138-1137-1053-1052-1051-520-44-43-161-127-114-336-112-334-337-115-116-241-242-269-268-258-238-333
0.00913246 335-24-155-156-157-158-247-248-252-455-454-453-452-671-674-611-579-606-605-595-575-670
0.00913246 1348-1126-1138-1137-1053-1052-1051-520-44-43-161-127-114-336-112-337-334-116-115-242-269-268-258-238-333
0.00913246 335-24-28-32-33-860-854-853-1062-1131-1128-1127-1126-1348-1345-1281-1285-1253-1280-1279-1269-1249-1344
0.00913246 335-24-28-32-33-860-854-853-1062-1131-1128-1345-1348-1126-1127-1252-1253-1280-1279-1269-1249-1344
0.00913246 335-24-155-156-157-158-247-248-237-577-578-453-452-671-674-611-579-606-605-595-575-670
0.00913246 335-24-155-156-157-158-247-248-237-577-578-453-452-674-671-607-611-579-606-605-595-575-670
0.00913246 335-24-28-32-33-860-854-853-1062-1131-1128-1127-1126-1345-1348-1285-1253-1280-1279-1269-1249-1344
0.00913246 1348-1126-1138-1137-1053-1052-1051-520-44-43-161-127-115-334-337-274-242-269-268-258-238-333
0.00913246 335-24-155-156-157-158-247-248-252-455-237-577-578-453-452-671-674-611-579-606-605-595-575-670
0.00913246 1348-1126-1138-1137-1053-1052-1051-520-44-43-161-127-114-334-337-115-116-241-242-269-268-258-238-333
0.00913246 1348-1126-1138-1137-1053-1052-1051-520-44-43-161-127-115-337-334-116-241-242-269-268-258-238-333
0.00913246 335-24-28-32-33-860-854-853-1062-1131-1125-1346-1123-1348-1345-1127-1126-1253-1280-1279-1269-1249-1344
0.00913246 336-334-337-115-116-241-242-269-268-258-238-333
0.00913246 1010-786-1008-1011-789-790-915-918-916-943-942-932-912-1007
0.00913246 1010-786-1008-1011-789-790-915-918-917-916-943-942-932-912-1007
0.00913246 1010-786-1008-1011-789-790-915-918-917-920-916-943-942-932-912-1007
0.00913246 1010-786-1011-1008-790-789-916-943-942-932-912-1007
0.00913246 673-360-421-420-1024-1021-1189-1190-725-794-791-1008-1011-789-790-915-916-943-942-932-912-1007
0.00913246 673-360-421-420-1024-1021-1189-1190-725-794-791-790-789-1011-1008-944-948-916-943-942-932-912-1007
0.00913246 673-360-421-420-1024-1021-1189-1190-725-794-791-790-789-1008-1011-948-916-943-942-932-912-1007
0.00913246 673-360-421-420-1024-1021-1189-1190-725-794-788-1010-1008-1011-789-790-915-916-943-942-932-912-1007
0.00913246 673-360-421-420-1024-1021-1189-1190-725-794-788-1010-786-1008-1011-789-790-915-916-943-942-932-912-1007
0.00913246 673-360-421-420-1024-1021-1189-1190-725-794-788-1008-1011-789-790-915-916-943-942-932-912-1007
0.00913246 1010-786-1008-1011-789-790-915-916-943-942-932-912-1007
0.00913246 1010-1008-1007-912-911-1251-1252-1127-1126-1345-1348-1285-1253-1280-1279-1269-1249-1344
0.00913246 1010-1008-1007-912-911-1251-1252-1127-1126-1348-1345-1281-1285-1253-1280-1279-1269-1249-1344
0.00913246 336-334-333-574-238-237-577-578-453-452-671-674-611-579-606-605-595-575-670
0.00913246 1010-1008-1007-1248-912-911-1251-1252-1127-1126-1345-1348-1285-1253-1280-1279-1269-1249-1344
0.00913246 336-334-333-238-237-577-578-453-452-674-671-607-611-579-606-605-595-575-670
0.00913246 336-334-333-238-237-577-578-453-452-671-674-611-579-606-605-595-575-670
0.00913246 674-671-453-452-579-606-605-595-575-670
0.00913246 1010-1008-1011-789-790-915-916-943-942-932-912-1007
0.00913246 1347-1034-1095-1093-1092-346-347-515-516-51-120-114-334-337-115-116-241-242-269-268-258-238-333
0.00913246 674-452-464-463-379-378-377-1194-718-717-835-801-788-1008-1011-789-790-915-916-943-942-932-912-1007
0.00913246 1009-698-702-706-707-186-180-179-388-457-451-672-449-671-674-452-453-578-579-606-605-595-575-670
0.00913246 1009-698-702-706-707-186-180-179-388-457-451-672-449-674-671-453-452-579-606-605-595-575-670
0.00913246 1009-698-702-706-707-186-180-179-388-457-451-672-671-674-452-453-578-579-606-605-595-575-670
0.00913246 1348-1345-1127-1126-1253-1280-1279-1269-1249-1344
0.00913246 1009-698-702-706-707-186-180-179-388-457-454-453-452-671-674-611-579-606-605-595-575-670
0.00913246 1009-698-702-706-707-186-180-179-388-457-454-453-452-674-671-607-611-579-606-605-595-575-670
0.00913246 1009-698-702-706-707-186-180-179-388-457-451-671-674-452-453-578-579-606-605-595-575-670
0.00913246 1009-698-702-706-707-186-180-179-388-457-454-671-674-452-453-578-579-606-605-595-575-670
0.00913246 1009-698-829-830-831-832-921-922-911-1251-1252-1127-1126-1345-1348-1285-1253-1280-1279-1269-1249-1344
0.00913246 673-360-421-420-1024-1021-1189-1190-725-794-788-1010-786-1011-1008-790-789-916-943-942-932-912-1007
0.00913246 1009-698-829-830-831-832-921-922-911-1251-1252-1127-1126-1348-1345-1281-1285-1253-1280-1279-1269-1249-1344
0.00913246 674-452-464-463-379-378-377-1194-718-717-835-801-788-1010-786-1008-1011-789-790-915-916-943-942-932-912-1007
0.00913246 674-452-464-463-379-378-377-1194-718-717-835-801-788-1010-786-1011-1008-790-789-916-943-942-932-912-1007
0.00913246 1009-698-829-830-831-832-921-922-926-1129-911-1251-1252-1127-1126-1345-1348-1285-1253-1280-1279-1269-1249-1344
0.00913246 674-452-464-463-379-378-377-1194-718-717-835-801-788-1010-1008-1011-789-790-915-916-943-942-932-912-1007
0.00913246 674-452-464-463-379-378-377-1194-718-717-835-801-789-1008-1011-948-916-943-942-932-912-1007
0.00913246 1009-698-829-830-831-832-921-922-926-1129-1128-1127-1126-1345-1348-1285-1253-1280-1279-1269-1249-1344
0.00913246 674-452-464-463-379-378-377-1194-718-717-835-801-789-1011-1008-790-915-916-943-942-932-912-1007
0.00913246 1009-698-829-830-831-832-921-922-926-1129-1128-1345-1348-1126-1127-1252-1253-1280-1279-1269-1249-1344
0.00913246 1347-1034-1095-1093-1092-346-347-515-516-51-120-114-336-112-334-337-115-116-241-242-269-268-258-238-333
0.00913246 336-112-334-337-115-116-241-244-243-246-242-269-268-258-238-333
0.00913246 336-112-334-337-115-116-241-244-243-242-269-268-258-238-333
0.00913246 336-112-337-334-116-115-242-269-268-258-238-333
0.00913246 1347-1034-1095-1093-1092-346-347-515-516-51-120-117-334-337-115-116-241-242-269-268-258-238-333
0.00913246 336-112-334-337-115-116-241-244-242-269-268-258-238-333
0.00913246 336-112-334-337-115-116-241-242-269-268-258-238-333
0.00913246 335-24-155-156-157-158-247-248-252-455-454-671-674-452-453-578-579-606-605-595-575-670
0.00913246 1347-1034-1095-1093-1092-346-347-515-516-51-120-117-116-115-337-334-270-274-242-269-268-258-238-333
0.00913246 335-24-28-32-33-860-854-853-1062-1131-1125-1345-1348-1126-1127-1252-1253-1280-1279-1269-1249-1344
0.00913246 335-24-28-32-33-860-854-853-1062-1131-1125-1346-1123-1345-1348-1126-1127-1252-1253-1280-1279-1269-1249-1344
0.00913246 1347-1034-1095-1093-1092-346-347-515-516-51-120-114-336-112-337-334-116-115-242-269-268-258-238-333
0.00913246 1347-1034-1095-1093-1092-346-347-515-516-51-120-114-336-334-337-115-116-241-242-269-268-258-238-333
0.00913246 1347-1034-1095-1093-1092-346-347-515-516-51-120-117-116-115-334-337-274-242-269-268-258-238-333
0.00885412 1348-1126-1138-1137-1053-1052-1051-520-44-43-161-126-127-115-337-333
0.00885412 674-452-464-463-379-378-377-1194-718-717-835-800-801-789-1011-1007
0.00876712 1010-1008-1011-789-790-915-914-912-932-942-943-1007
0.00876712 336-334-337-115-116-241-240-238-258-268-269-333
0.00852051 1009-698-829-830-831-832-921-922-926-1129-911-1251-1252-1253-1285-1348-1344
0.00852051 335-24-155-156-157-158-247-248-252-455-237-577-578-579-611-674-670
0.00839653 1347-1034-1095-1093-1092-346-347-515-516-51-120-117-116-115-337-334-270-269-242-241-333
0.00839653 673-360-421-420-1024-1021-1189-1190-725-794-791-790-789-1011-1008-944-948-943-916-915-1007
0.00839653 673-360-421-420-1024-1021-1189-1190-725-794-791-790-789-1008-1011-948-943-916-915-1007
0.00839653 1347-1034-1095-1093-1092-346-347-515-516-51-120-117-116-115-334-337-274-269-242-241-333
0.00839653 1347-1034-1095-1093-1092-346-347-515-516-51-120-117-116-115-337-334-270-274-269-242-241-333
0.00839653 673-360-421-420-1024-1021-1189-1190-725-794-791-790-789-1011-1008-944-943-916-915-1007
0.00736181 1009-698-829-830-831-832-921-922-926-1129-911-1251-1252-1127-1345-1344
0.00736181 335-24-155-156-157-158-247-248-252-455-237-577-578-453-671-670
0.00723524 335-24-155-156-157-158-247-248-252-455-454-453-452-671-674-611-606-579-578-670
0.00723524 1009-698-829-830-831-832-921-922-926-1129-1128-1127-1126-1345-1348-1285-1280-1253-1252-1344
0.00723524 335-24-28-32-33-860-854-853-1062-1131-1128-1127-1126-1348-1345-1281-1280-1253-1252-1344
0.00723524 335-24-28-32-33-860-854-853-1062-1131-1128-1127-1126-1345-1348-1285-1280-1253-1252-1344
0.00723524 1009-698-702-706-707-186-180-179-388-457-454-453-452-671-674-611-606-579-578-670
0.00723524 1009-698-702-706-707-186-180-179-388-457-454-453-452-674-671-607-606-579-578-670
0.00723524 335-24-28-32-33-860-854-853-1062-1131-1128-1127-1126-1348-1345-1281-1285-1280-1253-1252-1344
0.00723524 1009-698-702-706-707-186-180-179-388-457-454-453-452-674-671-607-611-606-579-578-670
0.0067395 673-471-491-492-493-494-495-584-585-541-540-573-208-206-333
0.0067395 1347-1145-1165-1166-1167-1168-1169-1258-1259-1215-1214-1247-882-880-1007
0.00641867 336-112-334-337-115-116-241-244-243-242-333
0.00641867 1010-786-1008-1011-789-790-915-918-917-916-1007
0.00612962 673-471-491-492-493-494-495-584-585-541-575-238-206-209-208-573-574-240-241-116-115-337-334-270-274-242-333
0.00612962 674-670-575-238-206-209-208-573-574-240-241-116-115-337-334-270-274-242-333
0.00612962 1347-1034-1095-1093-1092-346-347-515-516-51-120-117-116-115-337-334-270-274-242-333
0.00612962 1348-1344-1249-912-880-883-882-1247-1248-914-915-790-789-1011-1008-944-948-916-1007
0.00612962 1347-1145-1165-1166-1167-1168-1169-1258-1259-1215-1249-912-880-883-882-1247-1248-914-915-790-789-1011-1008-944-948-916-1007
0.00612962 673-360-421-420-1024-1021-1189-1190-725-794-791-790-789-1011-1008-944-948-916-1007
0.00592839 1348-1345-1344-1249-911-878-879-880-1007
0.00592839 674-671-670-575-237-204-205-206-333
0.00555235 1009-698-702-706-707-186-180-179-388-457-454-453-452-674-671-607-611-579-670
0.00555235 1010-1008-1007-912-911-1251-1252-1127-1126-1348-1345-1281-1285-1253-1344
0.00555235 1009-698-829-830-831-832-921-922-911-1251-1252-1127-1126-1348-1345-1281-1285-1253-1344
0.00555235 336-334-333-238-237-577-578-453-452-674-671-607-611-579-670
0.00555235 335-24-155-156-157-158-247-248-237-577-578-453-452-674-671-607-611-579-670
0.00555235 335-24-28-32-33-860-854-853-1062-1131-1128-1127-1126-1348-1345-1281-1285-1253-1344
0.00521647 674-670-575-238-206-209-208-573-574-240-333
0.00521647 1010-1008-1011-789-790-915-916-943-942-932-912-880-883-882-1247-1248-914-1007
0.00521647 673-471-491-492-493-494-495-584-585-541-575-238-206-209-208-573-574-240-333
0.00521647 1347-1145-1165-1166-1167-1168-1169-1258-1259-1215-1249-912-880-883-882-881-1247-1246-1213-1248-914-1007
0.00521647 1348-1345-1344-1249-912-880-883-882-1247-1248-914-1007
0.00521647 1347-1145-1165-1166-1167-1168-1169-1258-1259-1215-1249-912-880-883-882-881-1214-1247-1248-914-1007
0.00521647 1347-1145-1165-1166-1167-1168-1169-1258-1259-1215-1249-912-880-883-882-1247-1246-1213-1248-914-1007
0.00521647 673-471-491-492-493-494-495-584-585-541-575-238-206-209-208-573-572-539-574-240-333
0.00521647 673-471-491-492-493-494-495-584-585-541-575-238-206-209-208-207-573-574-240-333
0.00521647 673-471-491-492-493-494-495-584-585-541-575-238-206-209-208-207-573-572-539-574-240-333
0.00521647 1347-1145-1165-1166-1167-1168-1169-1258-1259-1215-1249-912-880-883-882-881-1247-1248-914-1007
0.00521647 1348-1344-1249-912-880-883-882-1247-1248-914-1007
0.00521647 673-471-491-492-493-494-495-584-585-541-575-238-206-209-208-207-540-573-574-240-333
0.00521647 674-670-237-238-206-209-208-573-574-240-333
0.00521647 674-671-670-237-238-206-209-208-573-574-240-333
0.00521647 1347-1145-1165-1166-1167-1168-1169-1258-1259-1215-1249-912-880-883-882-1247-1248-914-1007
0.00521647 674-671-670-575-238-206-209-208-573-574-240-333
0.00521647 1348-1345-1344-911-912-880-883-882-1247-1248-914-1007
0.00521647 1348-1344-911-912-880-883-882-1247-1248-914-1007
0.00521647 1010-786-1011-1008-790-789-916-943-942-932-912-880-883-882-1247-1248-914-1007
0.00521647 336-334-337-115-116-241-242-269-268-258-238-206-209-208-573-574-240-333
0.00521647 1348-1345-1344-911-1249-912-880-883-882-1247-1248-914-1007
0.00521647 336-112-337-334-116-115-242-269-268-258-238-206-209-208-573-574-240-333
0.00521647 674-671-670-237-575-238-206-209-208-573-574-240-333
0.00517104 336-112-334-337-115-116-241-244-243-246-245-242-333
0.00517104 1010-786-1008-1011-789-790-915-918-917-920-919-916-1007
0.00435282 673-471-491-492-493-494-495-584-585-541-540-573-208-209-206-333
0.00435282 1347-1145-1165-1166-1167-1168-1169-1258-1259-1215-1214-1247-882-883-880-1007
0.0033828 336-112-334-337-115-116-241-244-243-246-242-333
0.0033828 1010-786-1008-1011-789-790-915-918-917-920-916-1007
0.00276088 1010-786-1008-1011-789-790-915-918-917-920-919-930-916-1007
0.00276088 336-112-334-337-115-116-241-244-243-246-245-256-242-333
0.00273443 1348-1345-1344-911-1249-1248-1007
0.00273443 1348-1344-911-1249-1248-1007
0.00273443 674-670-237-575-574-333
0.00273443 674-671-670-237-575-574-333
0.00258721 1347-1145-1165-1166-1167-1168-1169-1258-1259-1215-1249-911-912-1007
0.00258721 674-671-670-575-237-238-333
0.00258721 1348-1345-1344-1249-911-912-1007
0.00258721 673-471-491-492-493-494-495-584-585-541-575-237-238-333
0.00255467 1347-1145-1165-1166-1167-1168-1169-1258-1259-1215-1249-912-880-883-882-881-1214-1213-1248-1007
0.00255467 673-471-491-492-493-494-495-584-585-541-575-238-206-209-208-207-540-539-574-333
0.00244767 1347-1145-1165-1166-1167-1168-1169-1258-1259-1215-1249-1248-1007
0.00244767 673-471-491-492-493-494-495-584-585-541-575-574-333
0.00223032 335-24-155-156-157-158-247-248-252-455-454-671-670
0.00223032 1009-698-829-830-831-832-921-922-926-1129-1128-1345-1344
0.00220898 1348-1345-1127-1126-1253-1280-1279-1269-1249-1217-1220-1219-877-876-911-1344
0.00220898 674-671-453-452-579-606-605-595-575-543-546-545-203-202-237-670
0.00217878 674-671-670-237-238-333
0.00217878 1010-1008-1007-912-911-1344
0.00217878 1348-1344-911-912-1007
0.00217878 1348-1345-1344-911-912-1007
0.00217878 336-334-333-238-237-670
0.00217878 674-670-237-238-333
0.00211819 1010-1008-1011-789-790-915-914-912-932-943-1007
0.00211819 336-334-337-115-116-241-240-238-258-269-333
0.00208521 1010-1008-1007-1248-912-911-1344
0.00208521 336-334-333-574-238-237-670
0.0020353 1347-1145-1165-1166-1167-1168-1169-1258-1259-1215-1214-1247-880-1007
0.0020353 673-471-491-492-493-494-495-584-585-541-540-573-206-333
0.00197617 673-471-491-492-493-494-495-584-585-541-540-208-206-333
0.00197617 1347-1145-1165-1166-1167-1168-1169-1258-1259-1215-1214-882-880-1007
0.00180057 1347-1145-1165-1166-1167-1168-1169-1258-1259-1215-1249-912-880-883-882-881-1214-1213-1246-1247-1248-1007
0.00180057 673-471-491-492-493-494-495-584-585-541-575-238-206-209-208-207-540-539-572-573-574-333
0.00155691 1348-1345-1127-1126-1253-1280-1279-1269-1249-1217-1220-1219-877-876-909-910-911-1344
0.00155691 674-671-453-452-579-606-605-595-575-543-546-545-203-202-235-236-237-670
0.00136307 673-471-491-492-493-494-495-584-585-541-574-333
0.00136307 1347-1145-1165-1166-1167-1168-1169-1258-1259-1215-1248-1007
0.00116949 673-360-421-420-1024-1021-1189-1190-725-724-741-788-1010-1008-1007
0.00116949 1347-1034-1095-1093-1092-346-347-515-516-51-50-67-114-336-334-333
0.00113688 1348-1344-1249-1248-1007
0.00113688 674-670-575-574-333
0.00103658 1348-1345-1127-1126-1253-1280-1279-1269-1249-1217-1220-1219-910-911-1344
0.00103658 674-671-453-452-579-606-605-595-575-543-546-545-236-237-670
0.00101357 1010-1008-1007-1248-1249-1344
0.00101357 336-334-333-574-575-670
0.000915579 1347-1145-1165-1166-1167-1168-1169-1258-1259-1248-1247-880-1007
0.000915579 673-471-491-492-493-494-495-584-585-574-573-206-333
0.000887353 1348-1345-1344-1249-1248-1007
0.000887353 674-671-670-575-574-333
0.000876109 1010-1008-1011-789-790-915-916-943-942-932-912-880-883-882-1247-1248-1007
0.000876109 674-670-575-238-206-209-208-573-574-333
0.000876109 336-334-337-115-116-241-240-238-206-209-208-573-574-333
0.000876109 1348-1345-1344-911-912-880-883-882-1247-1248-1007
0.000876109 1010-1008-1011-789-790-915-914-912-880-883-882-1247-1248-1007
0.000876109 336-334-337-115-116-241-242-269-268-258-238-206-209-208-573-574-333
0.000876109 673-471-491-492-493-494-495-584-585-541-575-238-206-209-208-573-574-333
0.000876109 1010-786-1011-1008-790-789-916-943-942-932-912-880-883-882-1247-1248-1007
0.000876109 674-671-670-575-238-206-209-208-573-574-333
0.000876109 1348-1344-911-912-880-883-882-1247-1248-1007
0.000876109 1010-786-1008-1011-789-790-915-916-943-942-932-912-880-883-882-1247-1248-1007
0.000876109 674-671-670-237-238-206-209-208-573-574-333
0.000876109 1347-1145-1165-1166-1167-1168-1169-1258-1259-1215-1249-912-880-883-882-1247-1248-1007
0.000876109 1348-1345-1344-1249-912-880-883-882-1247-1248-1007
0.000876109 1348-1344-911-1249-912-880-883-882-1247-1248-1007
0.000876109 674-670-237-575-238-206-209-208-573-574-333
0.000876109 336-112-337-334-116-115-242-269-268-258-238-206-209-208-573-574-333
0.000876109 336-112-334-337-115-116-241-242-269-268-258-238-206-209-208-573-574-333
0.000876109 674-671-670-237-575-238-206-209-208-573-574-333
0.000876109 1348-1344-1249-912-880-883-882-1247-1248-1007
0.000876109 674-670-237-238-206-209-208-573-574-333
0.000876109 1348-1345-1344-911-1249-912-880-883-882-1247-1248-1007
0.000867566 673-471-491-492-493-494-495-584-585-541-575-237-204-238-333
0.000867566 1348-1345-1344-1249-911-878-912-1007
0.000867566 674-671-670-575-237-204-238-333
0.000867566 1347-1145-1165-1166-1167-1168-1169-1258-1259-1215-1249-911-878-912-1007
0.000860907 1348-1345-1127-1126-1253-1280-1279-1269-1249-1217-1220-1219-877-910-911-1344
0.000860907 674-671-453-452-579-606-605-595-575-543-546-545-203-236-237-670
0.000766759 674-670-237-238-206-209-208-573-572-539-574-333
0.000766759 1348-1345-1344-911-912-880-883-882-1247-1246-1213-1248-1007
0.000766759 673-471-491-492-493-494-495-584-585-541-575-238-206-209-208-207-540-573-572-539-574-333
0.000766759 336-112-334-337-115-116-241-242-269-268-258-238-206-209-208-573-572-539-574-333
0.000766759 673-471-491-492-493-494-495-584-585-541-575-238-206-209-208-207-573-572-539-574-333
0.000766759 1348-1344-1249-912-880-883-882-1247-1246-1213-1248-1007
0.000766759 336-112-337-334-116-115-242-269-268-258-238-206-209-208-573-572-539-574-333
0.000766759 673-471-491-492-493-494-495-584-585-541-575-238-206-209-208-573-572-539-574-333
0.000766759 1348-1344-911-1249-912-880-883-882-1247-1246-1213-1248-1007
0.000766759 1348-1345-1344-911-1249-912-880-883-882-1247-1246-1213-1248-1007
0.000766759 1010-786-1008-1011-789-790-915-916-943-942-932-912-880-883-882-1247-1246-1213-1248-1007
0.000766759 1010-1008-1011-789-790-915-916-943-942-932-912-880-883-882-1247-1246-1213-1248-1007
0.000766759 674-671-670-575-238-206-209-208-573-572-539-574-333
0.000766759 1010-786-1011-1008-790-789-916-943-942-932-912-880-883-882-1247-1246-1213-1248-1007
0.000766759 336-334-337-115-116-241-242-269-268-258-238-206-209-208-573-572-539-574-333
0.000766759 1348-1344-911-912-880-883-882-1247-1246-1213-1248-1007
0.000766759 1347-1145-1165-1166-1167-1168-1169-1258-1259-1215-1249-912-880-883-882-881-1214-1247-1246-1213-1248-1007
0.000766759 674-670-575-238-206-209-208-573-572-539-574-333
0.000766759 674-671-670-237-575-238-206-209-208-573-572-539-574-333
0.000766759 1347-1145-1165-1166-1167-1168-1169-1258-1259-1215-1249-912-880-883-882-881-1247-1246-1213-1248-1007
0.000766759 674-671-670-237-238-206-209-208-573-572-539-574-333
0.000766759 1347-1145-1165-1166-1167-1168-1169-1258-1259-1215-1249-912-880-883-882-1247-1246-1213-1248-1007
0.000766759 674-670-237-575-238-206-209-208-573-572-539-574-333
0.000766759 1348-1345-1344-1249-912-880-883-882-1247-1246-1213-1248-1007
0.000699394 1348-1345-1344-1249-911-878-879-880-1247-1248-912-1007
0.000699394 674-671-670-575-237-204-205-206-573-574-238-333
0.000663002 674-671-453-452-579-606-605-595-575-543-546-545-203-236-235-202-237-670
0.000663002 674-671-453-452-579-606-605-595-575-543-546-545-236-235-202-237-670
0.000663002 1348-1345-1127-1126-1253-1280-1279-1269-1249-1217-1220-1219-910-909-876-911-1344
0.000663002 1348-1345-1127-1126-1253-1280-1279-1269-1249-1217-1220-1219-877-910-909-876-911-1344
0.000642689 1348-1344-911-912-880-883-882-881-1247-1248-1007
0.000642689 673-471-491-492-493-494-495-584-585-541-575-238-206-209-208-207-573-574-333
0.000642689 336-112-334-337-115-116-241-242-269-268-258-238-206-209-208-207-573-574-333
0.000642689 1348-1344-1249-912-880-883-882-881-1247-1248-1007
0.000642689 336-334-337-115-116-241-242-269-268-258-238-206-209-208-207-573-574-333
0.000642689 1347-1145-1165-1166-1167-1168-1169-1258-1259-1215-1249-912-880-883-882-881-1247-1248-1007
0.000642689 1010-786-1011-1008-790-789-916-943-942-932-912-880-883-882-881-1247-1248-1007
0.000642689 1348-1344-911-1249-912-880-883-882-881-1247-1248-1007
0.000642689 674-670-575-238-206-209-208-207-573-574-333
0.000642689 1010-786-1008-1011-789-790-915-916-943-942-932-912-880-883-882-881-1247-1248-1007
0.000642689 674-670-237-575-238-206-209-208-207-573-574-333
0.000642689 674-671-670-575-238-206-209-208-207-573-574-333
0.000642689 674-670-237-238-206-209-208-207-573-574-333
0.000642689 336-112-337-334-116-115-242-269-268-258-238-206-209-208-207-573-574-333
0.000642689 674-671-670-237-575-238-206-209-208-207-573-574-333
0.000642689 1348-1345-1344-911-1249-912-880-883-882-881-1247-1248-1007
0.000642689 674-671-670-237-238-206-209-208-207-573-574-333
0.000642689 1010-1008-1011-789-790-915-916-943-942-932-912-880-883-882-881-1247-1248-1007
0.000642689 1348-1345-1344-1249-912-880-883-882-881-1247-1248-1007
0.000642689 1348-1345-1344-911-912-880-883-882-881-1247-1248-1007
0.000574787 1010-1008-1011-789-790-915-914-912-930-943-1007
0.000574787 336-334-337-115-116-241-240-238-256-269-333
0.000524578 1347-1145-1165-1166-1167-1168-1169-1258-1259-1215-1249-912-880-883-882-881-1214-1247-1248-1007
0.000524578 673-471-491-492-493-494-495-584-585-541-575-238-206-209-208-207-540-573-574-333
0.000505923 336-334-337-115-116-241-240-238-206-205-259-258-269-333
0.000505923 1010-1008-1011-789-790-915-914-912-880-879-933-932-943-1007
0.000474949 673-471-491-492-493-494-495-584-585-541-574-573-206-333
0.000474949 1347-1145-1165-1166-1167-1168-1169-1258-1259-1215-1248-1247-880-1007
0.000473662 1347-1145-1165-1166-1167-1168-1169-1258-1262-1259-1248-1007
0.000473662 673-471-491-492-493-494-495-584-588-585-574-333
0.000450508 1347-1145-1165-1166-1167-1168-1169-1258-1259-1215-1249-912-880-883-882-1247-1246-1213-1263-792-791-1008-1007
0.000450508 673-471-491-492-493-494-495-584-585-541-575-238-206-209-208-573-572-539-589-118-117-334-333
0.000438694 673-471-491-492-493-494-495-584-585-541-575-238-206-209-208-573-572-571-539-574-333
0.000438694 1347-1145-1165-1166-1167-1168-1169-1258-1259-1215-1249-912-880-883-882-1247-1246-1245-1213-1248-1007
0.000438694 1347-1145-1165-1166-1167-1168-1169-1258-1259-1215-1249-912-880-883-882-881-1247-1246-1245-1213-1248-1007
0.000438694 673-471-491-492-493-494-495-584-585-541-575-238-206-209-208-207-573-572-571-539-574-333
0.000398045 336-334-337-115-116-241-240-239-245-242-269-333
0.000398045 1010-1008-1011-789-790-915-914-913-919-916-943-1007
0.000326117 1348-1345-1128-1129-911-912-1007
0.000326117 674-671-454-455-237-238-333
0.000209551 673-471-491-492-493-494-495-584-585-541-575-238-206-209-208-573-572-539-589-118-117-334-337-333
0.000209551 1347-1145-1165-1166-1167-1168-1169-1258-1259-1215-1249-912-880-883-882-1247-1246-1213-1263-792-791-1008-1011-1007
0.000197062 674-670-237-575-574-238-206-209-263-264-267-268-333
0.000197062 673-471-491-492-493-494-495-584-585-541-575-574-238-206-209-263-264-267-268-333
0.000197062 673-471-491-492-493-494-495-584-585-574-238-206-209-263-264-267-268-333
0.000197062 1348-1344-1249-1248-912-880-883-937-938-941-942-1007
0.000197062 674-670-575-574-238-206-209-263-264-267-268-333
0.000197062 674-671-670-575-574-238-206-209-263-264-267-268-333
0.000197062 1348-1345-1344-1249-1248-912-880-883-937-938-941-942-1007
0.000197062 1348-1345-1344-911-1249-1248-912-880-883-937-938-941-942-1007
0.000197062 1348-1344-911-1249-1248-912-880-883-937-938-941-942-1007
0.000197062 674-671-670-237-575-574-238-206-209-263-264-267-268-333
0.000197062 673-471-491-492-493-494-495-584-585-541-574-238-206-209-263-264-267-268-333
0.000197062 1347-1145-1165-1166-1167-1168-1169-1258-1259-1248-912-880-883-937-938-941-942-1007
0.000197062 1347-1145-1165-1166-1167-1168-1169-1258-1259-1215-1248-912-880-883-937-938-941-942-1007
0.000197062 1347-1145-1165-1166-1167-1168-1169-1258-1259-1215-1249-1248-912-880-883-937-938-941-942-1007
0.000179388 1009-781-782-783-785-786-1010-1008-1007
0.000179388 335-107-108-109-111-112-336-334-333
0.000173272 673-444-445-446-448-449-672-671-670
0.000173272 1347-1118-1119-1120-1122-1123-1346-1345-1344
0.000141704 673-471-491-492-493-494-495-584-585-541-575-238-206-209-208-573-574-240-241-116-115-334-337-274-269-242-256-257-258-268-333
0.000141704 1347-1145-1165-1166-1167-1168-1169-1258-1259-1215-1249-912-880-883-882-1247-1248-914-915-790-789-1008-1011-948-943-916-930-931-932-942-1007
0.000140943 673-471-491-492-493-494-495-580-581-576-239-240-333
0.000140943 1347-1145-1165-1166-1167-1168-1169-1254-1255-1250-913-914-1007
0.000132531 1347-1145-1165-1166-1167-1168-1169-1258-1259-1215-1249-912-880-883-882-881-1247-1246-1213-1263-793-914-1007
0.000132531 673-471-491-492-493-494-495-584-585-541-575-238-206-209-208-573-572-539-589-119-240-333
0.000132531 673-471-491-492-493-494-495-584-585-541-575-238-206-209-208-207-573-572-539-589-119-240-333
0.000132531 1347-1145-1165-1166-1167-1168-1169-1258-1259-1215-1249-912-880-883-882-1247-1246-1213-1263-793-914-1007
9.36668e-05 1010-1008-1011-789-790-915-914-912-880-883-882-881-879-933-932-943-1007
9.36668e-05 336-334-337-115-116-241-240-238-206-209-208-207-205-259-258-269-333
8.90633e-05 673-471-491-492-493-494-495-584-122-119-240-238-333
8.90633e-05 1347-1145-1165-1166-1167-1168-1169-1258-796-793-914-912-1007
8.67149e-05 1347-1145-1165-1166-1167-1168-1169-1254-1255-1256-1259-1248-1007
8.67149e-05 673-471-491-492-493-494-495-580-581-582-585-574-333
8.24084e-05 673-471-491-492-493-494-495-580-581-576-239-238-333
8.24084e-05 1347-1145-1165-1166-1167-1168-1169-1254-1255-1250-913-912-1007
3.59707e-05 1010-1008-1011-789-790-915-914-912-880-883-937-938-941-942-943-1007
3.59707e-05 336-334-337-115-116-241-240-238-206-209-263-264-267-268-269-333
2.64965e-05 1347-1145-1165-1166-1167-1168-1169-1258-1262-1259-1248-1247-880-1007
2.64965e-05 673-471-491-492-493-494-495-584-588-585-574-573-206-333
1.45115e-05 1010-1008-1011-789-790-915-914-912-880-883-882-1247-881-879-933-932-943-1007
1.45115e-05 336-334-337-115-116-241-240-238-206-209-208-573-207-205-259-258-269-333
1.39673e-05 673-471-491-492-493-494-495-580-581-576-239-238-206-333
1.39673e-05 1347-1145-1165-1166-1167-1168-1169-1254-1255-1250-913-912-880-1007
1.28233e-05 1347-1145-1165-1166-1167-1288-1285-1348-1344-1249-1248-1007
1.28233e-05 673-471-491-492-493-614-611-674-670-575-574-333
1.13713e-05 673-471-491-492-493-494-466-449-672-671-670-575-574-333
1.13713e-05 1347-1145-1165-1166-1167-1168-1140-1123-1346-1345-1344-1249-1248-1007
1.1088e-05 673-471-491-492-493-614-611-674-670-237-238-333
1.1088e-05 1347-1145-1165-1166-1167-1288-1285-1348-1344-911-912-1007
9.83253e-06 673-471-491-492-493-494-466-449-672-671-670-237-238-333
9.83253e-06 1347-1145-1165-1166-1167-1168-1140-1123-1346-1345-1344-911-912-1007
7.53456e-06 336-334-337-115-116-241-240-238-206-209-208-573-574-575-576-239-245-242-269-333
7.53456e-06 1010-1008-1011-789-790-915-914-912-880-883-882-1247-1248-1249-1250-913-919-916-943-1007
2.13207e-06 673-471-491-492-469-446-448-449-672-671-670-575-574-333
2.13207e-06 1347-1145-1165-1166-1143-1120-1122-1123-1346-1345-1344-1249-1248-1007
1.8793e-06 673-471-491-492-493-614-611-674-670-237-238-206-333
1.8793e-06 1347-1145-1165-1166-1167-1288-1285-1348-1344-911-912-880-1007
1.84356e-06 1347-1145-1165-1166-1143-1120-1122-1123-1346-1345-1344-911-912-1007
1.84356e-06 673-471-491-492-469-446-448-449-672-671-670-237-238-333
1.66651e-06 1347-1145-1165-1166-1167-1168-1140-1123-1346-1345-1344-911-912-880-1007
1.66651e-06 673-471-491-492-493-494-466-449-672-671-670-237-238-206-333
1.03946e-06 673-471-491-490-493-494-495-584-585-574-333
1.03946e-06 1347-1145-1165-1164-1167-1168-1169-1258-1259-1248-1007
6.60148e-07 673-471-491-490-613-612-611-674-670-237-238-333
6.60148e-07 1347-1145-1165-1164-1287-1286-1285-1348-1344-911-912-1007
6.1672e-07 335-24-155-156-157-158-247-248-237-670
6.1672e-07 1009-698-829-830-831-832-921-922-911-1344
5.05737e-07 1347-1145-1165-1166-1167-1168-1169-1258-1259-1248-1007
5.05737e-07 673-471-491-492-493-494-495-584-585-574-333
4.36602e-07 1347-1118-1119-1120-1122-1123-1346-1345-1344-1249-1248-1007
4.36602e-07 673-444-445-446-448-449-672-671-670-575-574-333
3.77521e-07 1347-1118-1119-1120-1122-1123-1346-1345-1344-911-912-1007
3.77521e-07 673-444-445-446-448-449-672-671-670-237-238-333
3.12464e-07 1347-1145-1165-1166-1143-1120-1122-1123-1346-1345-1344-911-912-880-1007
3.12464e-07 673-471-491-492-469-446-448-449-672-671-670-237-238-206-333
2.46922e-07 1347-1145-1144-1161-1287-1286-1285-1348-1344-1249-1248-1007
2.46922e-07 673-471-470-487-613-612-611-674-670-575-574-333
2.13509e-07 1347-1145-1144-1161-1287-1286-1285-1348-1344-911-912-1007
2.13509e-07 673-471-470-487-613-612-611-674-670-237-238-333
1.73631e-07 673-361-362-349-346-1092-1091-1087-1122-1123-1346-1345-1344
1.60461e-07 336-114-71-38-37-36-185-184-711-712-745-788-1010-1008-1007
1.60461e-07 1010-788-745-712-711-184-185-36-37-38-71-114-336-334-333
1.4913e-07 335-24-25-12-9-755-754-750-785-786-1010-1008-1007
1.06027e-07 674-452-464-465-496-372-373-522-521-1048-1049-1082-1125-1346-1345-1344
9.73695e-08 1348-1126-1138-1139-1170-1046-1047-1196-373-374-375-408-451-672-671-670
9.48292e-08 1347-1035-1036-1023-1020-1014-1013-407-408-451-672-671-670
8.89744e-08 1009-698-699-686-683-677-676-70-71-114-336-334-333
3.26748e-08 336-114-67-50-48-47-518-521-1048-1049-1082-1125-1346-1345-1344
2.38075e-08 1010-788-741-724-719-718-1194-377-376-375-408-451-672-671-670
1.77332e-08 674-452-464-463-379-378-377-1194-718-717-835-801-789-1011-1007
1.3197e-08 1348-1126-1138-1137-1053-1052-1051-520-44-43-161-127-115-337-333
1.1083e-08 1009-698-702-706-707-186-180-179-388-457-454-671-670
1.04158e-08 335-24-28-32-33-860-854-853-1062-1131-1128-1345-1344
8.74565e-09 673-360-421-420-1024-1021-1189-1190-725-794-791-1008-1007
7.79322e-09 1347-1034-1095-1093-1092-346-347-515-516-51-120-117-334-333
