# Supplementary material for: Mapping allosteric communications within individual proteins
Source: Nat Commun. 2020 Jul 31;11:3862. doi: 10.1038/s41467-020-17618-2 (PMC7395124; doi:10.1038/s41467-020-17618-2)
Supplement: Supplementary file 6 — Supplementary Data 3 [file 41467_2020_17618_MOESM6_ESM.zip › Ohm-results/1f4v/1f4v-ACI.txt]

1.68181
1.90224
2.12162
2.03713
2.28529
2.66786
2.54866
3.53018
3.28789
3.32068
3.16059
2.86889
2.61764
2.59557
2.24335
2.74662
3.02224
2.51087
2.44301
3.14093
2.61347
2.33927
2.44742
2.09831
1.99758
2.08538
1.99548
1.94684
2.27961
2.23834
2.41142
2.34271
2.96229
3.34558
3.25588
3.37405
3.57004
3.04911
3.38056
3.54747
3.52682
3.13214
2.76781
2.96993
3.24536
2.88788
3.03858
2.83164
2.35226
2.58562
2.41053
2.38989
3.01492
3.17048
2.92319
3.84973
3.46575
3.54614
3.64204
2.88244
3.05749
3.13855
3.31496
3.31599
3.51049
3.23884
2.7396
2.69841
2.83852
3.16371
3.18715
2.99922
2.57738
2.93241
2.51404
2.61231
3.01564
2.49328
2.32515
3.16744
2.80871
3.09098
2.92786
2.45328
3.09698
3.28641
3.29876
3.09602
2.00504
1.86623
2.39914
2.29852
3.03161
3.6273
2.94976
3.49199
3.08731
2.00424
2.38764
3.12642
2.71871
2.27963
2.69534
2.58005
3.54574
2.41003
1.91515
2.66797
2.0675
2.26267
2.1681
2.39929
2.10016
2.01201
2.39455
2.05887
1.61362
2.06585
1.87808
1.66286
1.15457
1.63359
2.08547
1.36691
1.36878
1.78944
1.69813
1.42325
3.76434
1
2.14829
0
0
0
0
0
0
0
0
0
0
0
0
0
0
0
0
