# Supplementary material for: Mapping allosteric communications within individual proteins
Source: Nat Commun. 2020 Jul 31;11:3862. doi: 10.1038/s41467-020-17618-2 (PMC7395124; doi:10.1038/s41467-020-17618-2)
Supplement: Supplementary file 6 — Supplementary Data 3 [file 41467_2020_17618_MOESM6_ESM.zip › Ohm-results/1f4v/1f4v-correlation.txt]

1 0.42 0.176 0.176 0.164 0.125 0.165 0.136 0.132 0.14 0.146 0.097 0.081 0.095 0.087 0.132 0.118 0.087 0.103 0.143 0.1 0.097 0.12 0.148 0.092 0.086 0.129 0.181 0.207 0.082 0.108 0.122 0.127 0.129 0.142 0.104 0.135 0.149 0.12 0.131 0.145 0.123 0.088 0.092 0.123 0.074 0.088 0.106 0.097 0.123 0.167 0.16 0.148 0.138 0.146 0.134 0.109 0.097 0.127 0.102 0.104 0.12 0.118 0.144 0.108 0.111 0.127 0.134 0.103 0.12 0.139 0.125 0.098 0.105 0.074 0.077 0.113 0.107 0.085 0.124 0.14 0.142 0.134 0.127 0.126 0.138 0.122 0.116 0.094 0.071 0.072 0.074 0.115 0.112 0.087 0.113 0.133 0.124 0.085 0.123 0.135 0.142 0.13 0.157 0.129 0.13 0.099 0.113 0.071 0.12 0.096 0.115 0.115 0.125 0.136 0.147 0.122 0.119 0.157 0.149 0.097 0.14 0.217 0.107 0.094 0.124 0.101 0.062 0.142 0 0.043 0.005 0.014 0.04 0.049 0.045 0.079 0.095 0.113 0.101 0.088 0.116 0.127 0.098 0.074 0.113 0.122 
0.439 1 0.293 0.316 0.27 0.149 0.19 0.156 0.15 0.159 0.156 0.114 0.088 0.107 0.102 0.139 0.12 0.078 0.107 0.149 0.095 0.113 0.14 0.168 0.104 0.128 0.178 0.267 0.267 0.115 0.152 0.137 0.154 0.139 0.158 0.113 0.142 0.161 0.123 0.137 0.162 0.13 0.094 0.113 0.143 0.095 0.114 0.134 0.145 0.173 0.226 0.191 0.16 0.143 0.155 0.153 0.133 0.119 0.132 0.105 0.098 0.125 0.131 0.155 0.125 0.119 0.146 0.136 0.112 0.133 0.139 0.133 0.102 0.108 0.072 0.082 0.107 0.102 0.088 0.149 0.16 0.149 0.143 0.138 0.136 0.146 0.129 0.129 0.109 0.084 0.079 0.085 0.115 0.121 0.093 0.117 0.136 0.13 0.088 0.125 0.135 0.145 0.146 0.161 0.133 0.119 0.107 0.135 0.078 0.121 0.102 0.121 0.127 0.12 0.149 0.147 0.13 0.123 0.149 0.147 0.101 0.148 0.176 0.111 0.081 0.109 0.09 0.054 0.159 0 0.041 0.003 0.016 0.049 0.052 0.063 0.091 0.096 0.116 0.104 0.092 0.121 0.133 0.102 0.094 0.121 0.133 
0.291 0.47 1 0.394 0.321 0.235 0.29 0.228 0.232 0.255 0.248 0.189 0.121 0.188 0.164 0.235 0.21 0.149 0.189 0.246 0.178 0.179 0.235 0.311 0.206 0.259 0.386 0.592 0.492 0.183 0.239 0.236 0.235 0.218 0.249 0.182 0.235 0.26 0.185 0.225 0.263 0.208 0.145 0.155 0.217 0.124 0.141 0.186 0.18 0.231 0.308 0.275 0.253 0.254 0.258 0.254 0.213 0.192 0.22 0.16 0.169 0.209 0.226 0.258 0.209 0.202 0.234 0.231 0.181 0.212 0.224 0.196 0.172 0.167 0.101 0.119 0.18 0.161 0.137 0.217 0.246 0.249 0.236 0.215 0.23 0.247 0.223 0.209 0.173 0.142 0.14 0.129 0.192 0.217 0.162 0.206 0.245 0.223 0.141 0.221 0.234 0.258 0.249 0.276 0.248 0.222 0.187 0.222 0.134 0.209 0.164 0.201 0.189 0.211 0.23 0.248 0.197 0.22 0.263 0.225 0.144 0.211 0.223 0.14 0.112 0.159 0.112 0.076 0.266 0 0.081 0.012 0.037 0.081 0.088 0.094 0.167 0.181 0.202 0.188 0.173 0.213 0.224 0.167 0.146 0.214 0.23 
0.223 0.422 0.302 1 0.316 0.212 0.236 0.19 0.191 0.192 0.185 0.127 0.092 0.122 0.115 0.168 0.151 0.095 0.133 0.17 0.113 0.121 0.169 0.189 0.118 0.133 0.173 0.242 0.238 0.137 0.241 0.186 0.189 0.173 0.193 0.136 0.178 0.191 0.145 0.168 0.201 0.155 0.113 0.123 0.165 0.093 0.108 0.142 0.146 0.183 0.253 0.216 0.182 0.179 0.194 0.181 0.156 0.141 0.16 0.105 0.101 0.141 0.163 0.189 0.144 0.135 0.156 0.159 0.121 0.145 0.153 0.135 0.113 0.117 0.085 0.097 0.125 0.127 0.107 0.153 0.179 0.177 0.172 0.162 0.173 0.178 0.154 0.156 0.136 0.101 0.111 0.109 0.15 0.154 0.119 0.15 0.174 0.153 0.106 0.154 0.166 0.174 0.18 0.198 0.172 0.152 0.141 0.151 0.093 0.145 0.129 0.136 0.128 0.142 0.153 0.156 0.136 0.141 0.176 0.155 0.116 0.172 0.181 0.1 0.085 0.122 0.096 0.057 0.193 0 0.039 0.007 0.027 0.061 0.066 0.071 0.115 0.108 0.132 0.122 0.111 0.15 0.148 0.098 0.081 0.147 0.149 
0.276 0.408 0.269 0.371 1 0.439 0.48 0.378 0.361 0.391 0.385 0.282 0.21 0.26 0.226 0.356 0.308 0.201 0.237 0.344 0.229 0.207 0.276 0.346 0.166 0.183 0.252 0.326 0.323 0.19 0.339 0.347 0.347 0.344 0.398 0.295 0.363 0.391 0.28 0.349 0.402 0.333 0.224 0.245 0.342 0.209 0.228 0.283 0.281 0.383 0.648 0.486 0.409 0.368 0.373 0.385 0.31 0.286 0.339 0.225 0.227 0.314 0.324 0.385 0.289 0.295 0.348 0.343 0.261 0.334 0.348 0.33 0.266 0.277 0.196 0.222 0.302 0.277 0.242 0.362 0.421 0.38 0.358 0.334 0.351 0.364 0.32 0.285 0.237 0.209 0.212 0.21 0.299 0.31 0.237 0.299 0.344 0.335 0.25 0.312 0.347 0.368 0.368 0.389 0.349 0.319 0.288 0.332 0.191 0.271 0.219 0.243 0.249 0.294 0.31 0.306 0.267 0.294 0.346 0.297 0.244 0.342 0.329 0.2 0.192 0.252 0.191 0.118 0.406 0 0.102 0.016 0.039 0.112 0.129 0.129 0.225 0.262 0.284 0.26 0.248 0.317 0.322 0.239 0.199 0.307 0.311 
0.212 0.275 0.207 0.244 0.486 1 0.507 0.468 0.399 0.441 0.426 0.328 0.234 0.298 0.26 0.378 0.331 0.236 0.283 0.384 0.259 0.232 0.281 0.359 0.188 0.188 0.249 0.294 0.299 0.265 0.55 0.426 0.488 0.405 0.454 0.347 0.436 0.462 0.344 0.426 0.479 0.376 0.288 0.321 0.426 0.255 0.29 0.435 0.486 0.552 0.622 0.466 0.463 0.396 0.421 0.428 0.358 0.32 0.377 0.288 0.305 0.372 0.386 0.441 0.357 0.338 0.398 0.38 0.296 0.377 0.387 0.342 0.267 0.3 0.208 0.214 0.32 0.271 0.237 0.399 0.419 0.41 0.389 0.356 0.361 0.394 0.359 0.348 0.286 0.218 0.23 0.225 0.333 0.344 0.263 0.333 0.386 0.352 0.239 0.36 0.382 0.397 0.394 0.436 0.391 0.35 0.315 0.353 0.202 0.297 0.241 0.255 0.248 0.295 0.317 0.299 0.279 0.301 0.33 0.303 0.227 0.331 0.313 0.202 0.168 0.227 0.179 0.1 0.432 0 0.122 0.013 0.048 0.119 0.149 0.16 0.267 0.31 0.314 0.289 0.279 0.347 0.345 0.243 0.197 0.339 0.33 
0.258 0.286 0.235 0.24 0.475 0.447 1 0.53 0.487 0.528 0.52 0.392 0.281 0.368 0.34 0.485 0.428 0.261 0.347 0.479 0.299 0.292 0.399 0.469 0.237 0.248 0.293 0.359 0.399 0.253 0.395 0.501 0.508 0.491 0.535 0.394 0.493 0.529 0.397 0.475 0.553 0.437 0.311 0.349 0.446 0.243 0.296 0.364 0.38 0.503 0.601 0.553 0.517 0.505 0.512 0.512 0.424 0.379 0.437 0.338 0.341 0.43 0.432 0.505 0.395 0.371 0.465 0.434 0.345 0.417 0.427 0.404 0.32 0.335 0.213 0.234 0.342 0.324 0.242 0.424 0.464 0.473 0.443 0.445 0.451 0.489 0.424 0.407 0.345 0.272 0.268 0.265 0.387 0.393 0.332 0.383 0.451 0.432 0.289 0.402 0.44 0.464 0.461 0.517 0.461 0.444 0.374 0.426 0.262 0.369 0.29 0.327 0.327 0.367 0.408 0.392 0.328 0.367 0.435 0.381 0.294 0.413 0.428 0.282 0.248 0.297 0.238 0.147 0.525 0 0.135 0.02 0.072 0.147 0.184 0.179 0.3 0.333 0.376 0.328 0.312 0.398 0.405 0.314 0.267 0.409 0.41 
0.193 0.203 0.193 0.189 0.373 0.423 0.532 1 0.635 0.679 0.621 0.476 0.331 0.458 0.414 0.607 0.518 0.337 0.415 0.549 0.371 0.321 0.402 0.432 0.239 0.263 0.312 0.324 0.315 0.222 0.361 0.443 0.594 0.63 0.713 0.53 0.658 0.685 0.49 0.631 0.763 0.577 0.427 0.503 0.658 0.382 0.398 0.483 0.455 0.599 0.631 0.55 0.641 0.571 0.649 0.612 0.52 0.457 0.559 0.419 0.429 0.532 0.555 0.64 0.5 0.494 0.592 0.541 0.431 0.528 0.539 0.472 0.403 0.408 0.294 0.306 0.434 0.389 0.332 0.534 0.535 0.539 0.544 0.528 0.554 0.573 0.516 0.508 0.426 0.336 0.308 0.345 0.473 0.476 0.373 0.466 0.552 0.498 0.352 0.501 0.542 0.562 0.547 0.605 0.561 0.493 0.445 0.524 0.311 0.419 0.315 0.339 0.349 0.387 0.417 0.396 0.354 0.408 0.456 0.387 0.313 0.434 0.394 0.254 0.251 0.312 0.242 0.139 0.631 0 0.162 0.026 0.079 0.193 0.21 0.227 0.373 0.404 0.44 0.418 0.386 0.482 0.479 0.363 0.303 0.488 0.469 
0.197 0.195 0.178 0.164 0.302 0.347 0.434 0.581 1 0.648 0.61 0.445 0.322 0.449 0.402 0.57 0.52 0.332 0.427 0.578 0.321 0.308 0.386 0.392 0.204 0.224 0.27 0.306 0.291 0.199 0.304 0.413 0.484 0.583 0.635 0.444 0.552 0.577 0.429 0.536 0.621 0.468 0.356 0.374 0.461 0.262 0.298 0.348 0.325 0.426 0.491 0.455 0.522 0.531 0.58 0.577 0.465 0.428 0.505 0.363 0.374 0.448 0.466 0.552 0.407 0.409 0.499 0.477 0.372 0.438 0.458 0.416 0.339 0.339 0.239 0.246 0.348 0.33 0.267 0.414 0.434 0.47 0.46 0.445 0.512 0.542 0.484 0.463 0.376 0.294 0.298 0.275 0.429 0.412 0.326 0.421 0.479 0.447 0.33 0.449 0.478 0.504 0.457 0.524 0.481 0.477 0.396 0.48 0.274 0.399 0.314 0.333 0.328 0.382 0.401 0.356 0.325 0.349 0.402 0.354 0.28 0.357 0.317 0.205 0.17 0.23 0.2 0.117 0.602 0 0.172 0.022 0.081 0.173 0.215 0.191 0.321 0.355 0.382 0.368 0.34 0.425 0.42 0.324 0.285 0.43 0.419 
0.191 0.23 0.213 0.194 0.386 0.346 0.481 0.612 0.659 1 0.78 0.575 0.404 0.486 0.438 0.679 0.55 0.364 0.457 0.581 0.35 0.346 0.442 0.416 0.254 0.278 0.332 0.342 0.319 0.195 0.31 0.407 0.483 0.608 0.79 0.581 0.75 0.787 0.58 0.704 0.815 0.611 0.433 0.432 0.558 0.337 0.35 0.401 0.371 0.477 0.6 0.555 0.628 0.644 0.832 0.763 0.589 0.532 0.675 0.478 0.49 0.634 0.647 0.743 0.562 0.57 0.666 0.617 0.482 0.587 0.601 0.524 0.452 0.447 0.316 0.332 0.476 0.432 0.348 0.529 0.548 0.598 0.565 0.6 0.643 0.694 0.614 0.585 0.485 0.365 0.376 0.364 0.542 0.553 0.437 0.542 0.608 0.572 0.433 0.556 0.586 0.632 0.597 0.664 0.615 0.56 0.504 0.612 0.351 0.497 0.385 0.397 0.396 0.483 0.463 0.413 0.387 0.437 0.48 0.384 0.325 0.441 0.386 0.26 0.223 0.302 0.249 0.149 0.755 0 0.202 0.034 0.102 0.224 0.26 0.252 0.415 0.448 0.471 0.439 0.411 0.531 0.533 0.4 0.354 0.54 0.529 
0.181 0.184 0.171 0.165 0.317 0.316 0.42 0.521 0.571 0.707 1 0.636 0.468 0.514 0.44 0.675 0.574 0.361 0.43 0.551 0.325 0.314 0.403 0.396 0.214 0.243 0.282 0.3 0.269 0.181 0.259 0.361 0.432 0.533 0.651 0.52 0.637 0.679 0.487 0.586 0.673 0.501 0.386 0.359 0.486 0.276 0.307 0.368 0.333 0.432 0.51 0.495 0.544 0.55 0.66 0.719 0.571 0.538 0.601 0.437 0.403 0.526 0.569 0.672 0.497 0.5 0.578 0.54 0.395 0.474 0.509 0.447 0.364 0.369 0.266 0.269 0.383 0.346 0.298 0.466 0.48 0.55 0.518 0.524 0.585 0.635 0.551 0.545 0.438 0.326 0.333 0.356 0.521 0.507 0.393 0.516 0.586 0.51 0.378 0.516 0.551 0.573 0.535 0.597 0.564 0.526 0.457 0.566 0.329 0.446 0.337 0.35 0.366 0.427 0.411 0.394 0.359 0.407 0.425 0.389 0.317 0.406 0.366 0.236 0.216 0.269 0.213 0.144 0.722 0 0.182 0.039 0.09 0.195 0.231 0.224 0.361 0.403 0.464 0.414 0.382 0.497 0.485 0.367 0.319 0.484 0.485 
0.143 0.145 0.149 0.131 0.261 0.269 0.355 0.411 0.42 0.523 0.671 1 0.427 0.395 0.342 0.524 0.445 0.276 0.319 0.433 0.256 0.247 0.303 0.307 0.168 0.176 0.226 0.249 0.229 0.167 0.235 0.293 0.349 0.428 0.53 0.476 0.531 0.536 0.385 0.491 0.546 0.422 0.305 0.295 0.376 0.212 0.236 0.279 0.248 0.347 0.424 0.391 0.425 0.433 0.513 0.572 0.46 0.414 0.545 0.447 0.352 0.421 0.474 0.543 0.416 0.384 0.452 0.434 0.342 0.413 0.399 0.374 0.313 0.305 0.211 0.214 0.316 0.293 0.234 0.356 0.382 0.428 0.434 0.429 0.46 0.494 0.448 0.417 0.339 0.276 0.264 0.258 0.416 0.396 0.3 0.398 0.45 0.415 0.28 0.401 0.427 0.462 0.429 0.493 0.449 0.4 0.368 0.457 0.249 0.353 0.255 0.257 0.266 0.32 0.328 0.311 0.294 0.333 0.361 0.296 0.236 0.328 0.281 0.179 0.162 0.22 0.172 0.106 0.571 0 0.153 0.016 0.068 0.164 0.168 0.177 0.287 0.323 0.356 0.328 0.299 0.382 0.397 0.281 0.226 0.387 0.398 
0.113 0.116 0.127 0.109 0.201 0.197 0.294 0.356 0.407 0.479 0.588 0.565 1 0.526 0.365 0.454 0.434 0.304 0.325 0.398 0.246 0.236 0.292 0.287 0.149 0.17 0.199 0.207 0.178 0.133 0.202 0.258 0.298 0.387 0.459 0.365 0.44 0.459 0.344 0.405 0.472 0.36 0.251 0.259 0.321 0.201 0.202 0.237 0.2 0.288 0.346 0.32 0.361 0.395 0.446 0.489 0.381 0.369 0.434 0.322 0.307 0.374 0.387 0.443 0.334 0.348 0.395 0.358 0.288 0.348 0.351 0.307 0.253 0.267 0.18 0.187 0.271 0.248 0.218 0.32 0.336 0.374 0.349 0.37 0.394 0.422 0.37 0.375 0.313 0.238 0.227 0.225 0.35 0.354 0.278 0.341 0.387 0.363 0.251 0.34 0.368 0.391 0.365 0.405 0.382 0.355 0.343 0.384 0.218 0.311 0.242 0.263 0.237 0.279 0.292 0.26 0.259 0.265 0.296 0.259 0.201 0.282 0.245 0.17 0.15 0.183 0.157 0.094 0.476 0 0.157 0.018 0.06 0.14 0.154 0.136 0.271 0.288 0.29 0.27 0.261 0.343 0.326 0.257 0.221 0.333 0.327 
0.11 0.124 0.113 0.111 0.197 0.195 0.261 0.315 0.373 0.395 0.458 0.366 0.391 1 0.489 0.443 0.471 0.423 0.354 0.38 0.28 0.248 0.265 0.269 0.159 0.162 0.189 0.184 0.179 0.125 0.181 0.239 0.285 0.383 0.383 0.286 0.35 0.393 0.286 0.347 0.397 0.312 0.238 0.243 0.31 0.162 0.191 0.216 0.202 0.274 0.318 0.304 0.328 0.343 0.384 0.406 0.307 0.287 0.352 0.266 0.233 0.306 0.304 0.372 0.266 0.264 0.338 0.307 0.22 0.296 0.293 0.269 0.22 0.217 0.149 0.165 0.225 0.209 0.169 0.282 0.283 0.302 0.318 0.297 0.343 0.35 0.311 0.293 0.258 0.188 0.18 0.177 0.27 0.26 0.218 0.26 0.306 0.294 0.214 0.28 0.306 0.321 0.307 0.353 0.326 0.296 0.279 0.33 0.19 0.263 0.226 0.228 0.234 0.253 0.276 0.252 0.223 0.244 0.286 0.241 0.185 0.243 0.218 0.143 0.136 0.159 0.134 0.086 0.399 0 0.219 0.017 0.048 0.106 0.108 0.109 0.183 0.231 0.255 0.247 0.22 0.283 0.289 0.223 0.174 0.282 0.286 
0.135 0.13 0.118 0.121 0.216 0.196 0.266 0.317 0.376 0.405 0.445 0.325 0.308 0.579 1 0.495 0.41 0.361 0.372 0.404 0.266 0.251 0.284 0.269 0.164 0.173 0.19 0.2 0.187 0.123 0.179 0.245 0.274 0.369 0.407 0.285 0.35 0.392 0.276 0.338 0.4 0.306 0.217 0.212 0.306 0.178 0.195 0.214 0.199 0.274 0.324 0.308 0.324 0.335 0.381 0.403 0.33 0.271 0.328 0.233 0.239 0.307 0.327 0.38 0.29 0.286 0.335 0.316 0.247 0.287 0.307 0.286 0.221 0.223 0.146 0.171 0.244 0.218 0.18 0.271 0.293 0.329 0.334 0.334 0.37 0.368 0.34 0.32 0.268 0.222 0.219 0.211 0.308 0.327 0.248 0.316 0.347 0.319 0.226 0.313 0.326 0.35 0.336 0.37 0.345 0.324 0.283 0.341 0.201 0.29 0.234 0.233 0.25 0.276 0.286 0.263 0.239 0.271 0.3 0.262 0.208 0.266 0.236 0.15 0.136 0.173 0.135 0.081 0.402 0 0.185 0.018 0.06 0.139 0.151 0.151 0.239 0.261 0.298 0.278 0.241 0.316 0.325 0.234 0.198 0.294 0.317 
0.204 0.212 0.189 0.182 0.334 0.319 0.451 0.523 0.618 0.681 0.75 0.546 0.428 0.559 0.567 1 0.616 0.42 0.506 0.637 0.392 0.373 0.442 0.434 0.272 0.268 0.306 0.333 0.32 0.191 0.287 0.391 0.44 0.568 0.668 0.494 0.618 0.654 0.489 0.598 0.662 0.522 0.377 0.369 0.481 0.292 0.308 0.368 0.346 0.435 0.537 0.515 0.577 0.587 0.669 0.694 0.554 0.489 0.569 0.424 0.428 0.521 0.541 0.655 0.498 0.506 0.573 0.548 0.43 0.483 0.528 0.464 0.385 0.401 0.267 0.297 0.415 0.39 0.313 0.467 0.497 0.559 0.547 0.552 0.614 0.655 0.567 0.562 0.474 0.354 0.34 0.355 0.526 0.526 0.407 0.499 0.57 0.539 0.364 0.503 0.547 0.576 0.547 0.643 0.588 0.548 0.487 0.627 0.347 0.502 0.361 0.413 0.396 0.452 0.464 0.43 0.376 0.444 0.474 0.405 0.311 0.415 0.38 0.248 0.232 0.283 0.242 0.147 0.726 0 0.218 0.028 0.087 0.205 0.208 0.229 0.39 0.428 0.463 0.438 0.397 0.517 0.518 0.372 0.334 0.526 0.515 
0.202 0.223 0.198 0.174 0.33 0.354 0.462 0.561 0.674 0.698 0.781 0.593 0.484 0.719 0.518 0.715 1 0.511 0.494 0.623 0.448 0.366 0.418 0.448 0.239 0.26 0.307 0.329 0.3 0.204 0.304 0.413 0.493 0.706 0.708 0.501 0.636 0.673 0.484 0.604 0.699 0.541 0.374 0.408 0.494 0.314 0.316 0.36 0.352 0.453 0.555 0.513 0.555 0.57 0.664 0.686 0.537 0.489 0.6 0.441 0.425 0.537 0.568 0.663 0.502 0.48 0.582 0.557 0.426 0.509 0.526 0.483 0.388 0.379 0.26 0.291 0.421 0.4 0.309 0.5 0.519 0.564 0.54 0.504 0.566 0.61 0.549 0.519 0.428 0.319 0.331 0.342 0.503 0.481 0.386 0.483 0.55 0.518 0.375 0.546 0.555 0.574 0.549 0.603 0.57 0.502 0.469 0.577 0.327 0.45 0.348 0.375 0.366 0.4 0.438 0.417 0.356 0.407 0.441 0.402 0.324 0.441 0.377 0.256 0.247 0.31 0.244 0.161 0.689 0 0.269 0.028 0.088 0.184 0.213 0.227 0.363 0.405 0.429 0.405 0.367 0.482 0.487 0.382 0.307 0.485 0.478 
0.124 0.145 0.139 0.107 0.208 0.221 0.313 0.371 0.425 0.441 0.491 0.358 0.318 0.68 0.504 0.488 0.504 1 0.463 0.478 0.441 0.391 0.347 0.327 0.208 0.206 0.21 0.239 0.216 0.14 0.207 0.293 0.314 0.44 0.451 0.334 0.4 0.418 0.306 0.392 0.442 0.337 0.242 0.266 0.316 0.198 0.202 0.253 0.231 0.295 0.356 0.346 0.387 0.398 0.427 0.447 0.362 0.323 0.366 0.258 0.265 0.329 0.35 0.423 0.319 0.317 0.382 0.364 0.278 0.331 0.334 0.311 0.261 0.255 0.161 0.206 0.272 0.24 0.196 0.303 0.335 0.357 0.363 0.334 0.385 0.405 0.361 0.337 0.271 0.202 0.189 0.211 0.315 0.314 0.247 0.319 0.363 0.335 0.232 0.322 0.356 0.381 0.331 0.404 0.378 0.344 0.306 0.376 0.227 0.33 0.238 0.288 0.275 0.301 0.328 0.293 0.268 0.299 0.324 0.286 0.227 0.301 0.27 0.189 0.167 0.201 0.164 0.101 0.452 0 0.521 0.012 0.048 0.113 0.11 0.131 0.225 0.261 0.299 0.283 0.252 0.328 0.337 0.245 0.212 0.344 0.344 
0.17 0.176 0.163 0.135 0.244 0.25 0.366 0.41 0.477 0.485 0.519 0.394 0.28 0.469 0.483 0.555 0.426 0.446 1 0.631 0.37 0.407 0.474 0.415 0.232 0.242 0.262 0.272 0.246 0.169 0.225 0.319 0.336 0.427 0.488 0.353 0.45 0.478 0.35 0.432 0.491 0.396 0.282 0.276 0.374 0.23 0.218 0.287 0.278 0.337 0.43 0.39 0.434 0.462 0.487 0.5 0.409 0.36 0.415 0.288 0.29 0.381 0.414 0.498 0.386 0.37 0.429 0.415 0.337 0.392 0.399 0.375 0.319 0.29 0.208 0.225 0.313 0.295 0.234 0.361 0.382 0.415 0.428 0.409 0.446 0.466 0.413 0.394 0.331 0.257 0.262 0.255 0.384 0.387 0.293 0.372 0.426 0.411 0.288 0.392 0.421 0.453 0.435 0.478 0.432 0.425 0.364 0.422 0.266 0.444 0.315 0.345 0.319 0.373 0.414 0.353 0.314 0.351 0.408 0.343 0.258 0.322 0.301 0.189 0.176 0.218 0.185 0.117 0.521 0 0.223 0.024 0.067 0.155 0.176 0.158 0.284 0.319 0.354 0.332 0.288 0.392 0.385 0.306 0.252 0.384 0.378 
0.198 0.211 0.214 0.176 0.334 0.327 0.437 0.476 0.615 0.587 0.588 0.44 0.33 0.447 0.43 0.638 0.5 0.386 0.569 1 0.433 0.394 0.501 0.506 0.256 0.298 0.348 0.367 0.325 0.224 0.287 0.402 0.414 0.509 0.571 0.418 0.524 0.562 0.412 0.494 0.583 0.442 0.341 0.341 0.436 0.26 0.273 0.326 0.319 0.414 0.503 0.502 0.524 0.565 0.585 0.588 0.489 0.411 0.502 0.352 0.352 0.448 0.488 0.577 0.424 0.417 0.488 0.499 0.368 0.441 0.467 0.432 0.356 0.349 0.239 0.273 0.372 0.348 0.296 0.453 0.478 0.504 0.496 0.481 0.544 0.547 0.496 0.483 0.389 0.296 0.296 0.3 0.443 0.444 0.335 0.418 0.512 0.465 0.336 0.453 0.493 0.53 0.514 0.566 0.515 0.505 0.437 0.503 0.333 0.485 0.342 0.38 0.359 0.419 0.48 0.399 0.352 0.396 0.466 0.404 0.315 0.425 0.353 0.252 0.225 0.287 0.23 0.155 0.6 0 0.189 0.026 0.081 0.184 0.206 0.188 0.321 0.377 0.412 0.381 0.345 0.462 0.445 0.339 0.263 0.439 0.457 
0.152 0.178 0.164 0.157 0.267 0.27 0.365 0.398 0.439 0.466 0.445 0.353 0.25 0.428 0.334 0.441 0.43 0.443 0.416 0.54 1 0.501 0.413 0.457 0.291 0.244 0.259 0.285 0.265 0.183 0.253 0.366 0.366 0.463 0.473 0.344 0.414 0.456 0.333 0.424 0.466 0.354 0.259 0.275 0.346 0.213 0.226 0.264 0.254 0.336 0.383 0.359 0.388 0.393 0.439 0.432 0.37 0.335 0.386 0.282 0.275 0.336 0.376 0.435 0.344 0.357 0.387 0.371 0.289 0.346 0.352 0.329 0.277 0.256 0.172 0.204 0.278 0.263 0.212 0.333 0.34 0.37 0.375 0.372 0.398 0.399 0.363 0.347 0.305 0.251 0.229 0.223 0.331 0.335 0.276 0.331 0.377 0.349 0.267 0.356 0.361 0.378 0.371 0.423 0.391 0.356 0.311 0.369 0.227 0.358 0.274 0.313 0.294 0.326 0.372 0.315 0.266 0.314 0.359 0.308 0.213 0.28 0.278 0.181 0.164 0.194 0.171 0.111 0.453 0 0.223 0.022 0.062 0.136 0.137 0.148 0.249 0.294 0.325 0.314 0.281 0.347 0.357 0.268 0.228 0.332 0.359 
0.123 0.14 0.128 0.105 0.151 0.159 0.213 0.227 0.252 0.262 0.273 0.207 0.147 0.248 0.223 0.272 0.244 0.249 0.302 0.32 0.339 1 0.374 0.309 0.301 0.25 0.227 0.25 0.205 0.13 0.162 0.213 0.197 0.252 0.261 0.199 0.25 0.262 0.191 0.228 0.268 0.207 0.151 0.149 0.224 0.107 0.119 0.149 0.147 0.187 0.232 0.21 0.226 0.246 0.262 0.263 0.213 0.194 0.226 0.156 0.165 0.214 0.222 0.257 0.208 0.183 0.234 0.226 0.17 0.203 0.216 0.19 0.159 0.163 0.113 0.111 0.167 0.161 0.125 0.192 0.209 0.217 0.236 0.236 0.242 0.257 0.226 0.21 0.185 0.131 0.134 0.14 0.206 0.209 0.165 0.201 0.229 0.215 0.152 0.203 0.223 0.232 0.226 0.273 0.245 0.225 0.213 0.231 0.148 0.229 0.177 0.24 0.196 0.213 0.255 0.215 0.184 0.2 0.231 0.197 0.136 0.178 0.175 0.113 0.098 0.127 0.105 0.059 0.277 0 0.124 0.006 0.03 0.064 0.083 0.095 0.165 0.178 0.191 0.177 0.17 0.213 0.218 0.155 0.151 0.203 0.209 
0.181 0.19 0.208 0.165 0.29 0.271 0.387 0.394 0.435 0.461 0.456 0.325 0.253 0.355 0.326 0.462 0.367 0.298 0.449 0.552 0.359 0.483 1 0.517 0.288 0.396 0.38 0.385 0.335 0.19 0.247 0.331 0.328 0.385 0.429 0.321 0.406 0.431 0.287 0.382 0.442 0.357 0.244 0.261 0.344 0.19 0.212 0.258 0.255 0.339 0.427 0.412 0.41 0.422 0.442 0.46 0.371 0.332 0.379 0.281 0.254 0.324 0.372 0.452 0.343 0.325 0.375 0.377 0.298 0.349 0.364 0.333 0.275 0.279 0.196 0.219 0.292 0.273 0.225 0.347 0.385 0.386 0.415 0.38 0.425 0.438 0.396 0.376 0.332 0.251 0.251 0.243 0.362 0.386 0.274 0.354 0.422 0.39 0.267 0.374 0.393 0.435 0.405 0.473 0.427 0.407 0.375 0.41 0.27 0.415 0.419 0.564 0.462 0.449 0.552 0.436 0.37 0.375 0.448 0.394 0.279 0.333 0.327 0.218 0.182 0.231 0.197 0.123 0.472 0 0.135 0.021 0.063 0.146 0.148 0.173 0.296 0.322 0.362 0.329 0.31 0.393 0.411 0.305 0.251 0.385 0.4 
0.221 0.259 0.279 0.187 0.333 0.327 0.483 0.409 0.452 0.469 0.474 0.356 0.266 0.351 0.327 0.459 0.38 0.301 0.412 0.567 0.388 0.388 0.522 1 0.416 0.383 0.421 0.475 0.459 0.257 0.32 0.49 0.39 0.42 0.46 0.339 0.44 0.478 0.333 0.417 0.485 0.398 0.265 0.287 0.373 0.226 0.231 0.281 0.287 0.361 0.459 0.433 0.43 0.439 0.46 0.462 0.383 0.344 0.4 0.304 0.277 0.373 0.41 0.465 0.347 0.349 0.419 0.399 0.292 0.387 0.404 0.358 0.309 0.296 0.197 0.214 0.31 0.274 0.224 0.373 0.403 0.412 0.403 0.379 0.421 0.438 0.395 0.357 0.301 0.228 0.24 0.235 0.334 0.354 0.291 0.346 0.399 0.368 0.248 0.367 0.398 0.421 0.405 0.454 0.405 0.389 0.338 0.409 0.269 0.37 0.306 0.367 0.349 0.387 0.444 0.409 0.341 0.349 0.444 0.372 0.253 0.35 0.368 0.232 0.201 0.244 0.213 0.134 0.481 0 0.151 0.015 0.058 0.138 0.151 0.158 0.256 0.305 0.338 0.305 0.287 0.354 0.37 0.258 0.215 0.351 0.37 
0.145 0.174 0.204 0.146 0.205 0.198 0.259 0.242 0.25 0.273 0.26 0.212 0.151 0.213 0.204 0.262 0.234 0.202 0.224 0.304 0.256 0.38 0.309 0.414 1 0.47 0.35 0.461 0.325 0.244 0.209 0.253 0.225 0.252 0.263 0.21 0.249 0.253 0.193 0.234 0.267 0.205 0.149 0.155 0.232 0.129 0.132 0.167 0.171 0.214 0.273 0.254 0.251 0.244 0.26 0.252 0.212 0.187 0.215 0.179 0.168 0.215 0.228 0.266 0.205 0.209 0.24 0.233 0.183 0.205 0.23 0.208 0.164 0.167 0.108 0.131 0.177 0.164 0.152 0.218 0.242 0.235 0.237 0.222 0.243 0.252 0.24 0.224 0.193 0.14 0.14 0.138 0.204 0.216 0.172 0.216 0.237 0.226 0.167 0.227 0.23 0.258 0.249 0.268 0.246 0.234 0.194 0.234 0.15 0.23 0.191 0.219 0.22 0.224 0.262 0.268 0.209 0.205 0.26 0.233 0.167 0.215 0.219 0.143 0.114 0.147 0.122 0.072 0.272 0 0.103 0.011 0.035 0.081 0.093 0.094 0.165 0.189 0.209 0.19 0.186 0.226 0.211 0.167 0.143 0.214 0.225 
0.129 0.144 0.195 0.107 0.171 0.133 0.218 0.204 0.223 0.245 0.234 0.165 0.107 0.164 0.167 0.227 0.177 0.145 0.218 0.266 0.174 0.287 0.343 0.299 0.347 1 0.425 0.44 0.276 0.129 0.123 0.179 0.159 0.188 0.228 0.183 0.204 0.22 0.177 0.204 0.233 0.181 0.127 0.121 0.192 0.101 0.104 0.141 0.121 0.166 0.238 0.222 0.229 0.235 0.235 0.236 0.199 0.163 0.179 0.144 0.145 0.175 0.194 0.236 0.182 0.165 0.206 0.207 0.142 0.189 0.204 0.191 0.148 0.156 0.109 0.114 0.167 0.154 0.117 0.188 0.211 0.216 0.231 0.208 0.229 0.235 0.214 0.216 0.166 0.124 0.124 0.13 0.197 0.193 0.149 0.189 0.22 0.208 0.13 0.198 0.211 0.222 0.213 0.258 0.229 0.219 0.188 0.209 0.12 0.19 0.168 0.239 0.207 0.226 0.245 0.265 0.187 0.2 0.244 0.225 0.14 0.193 0.202 0.125 0.1 0.126 0.105 0.057 0.241 0 0.066 0.012 0.032 0.076 0.081 0.091 0.146 0.165 0.182 0.174 0.16 0.193 0.205 0.162 0.141 0.207 0.216 
0.206 0.23 0.302 0.159 0.232 0.213 0.301 0.286 0.287 0.321 0.311 0.237 0.152 0.212 0.205 0.298 0.247 0.198 0.267 0.332 0.227 0.29 0.395 0.407 0.284 0.489 1 0.682 0.421 0.177 0.204 0.272 0.253 0.262 0.301 0.249 0.287 0.301 0.221 0.272 0.311 0.259 0.182 0.171 0.251 0.15 0.158 0.2 0.179 0.245 0.321 0.307 0.309 0.297 0.307 0.304 0.27 0.232 0.275 0.205 0.192 0.246 0.272 0.312 0.253 0.233 0.285 0.289 0.225 0.259 0.277 0.251 0.198 0.21 0.141 0.153 0.222 0.205 0.171 0.264 0.267 0.279 0.288 0.259 0.3 0.308 0.286 0.277 0.225 0.182 0.183 0.179 0.258 0.276 0.211 0.263 0.317 0.286 0.199 0.266 0.288 0.303 0.292 0.319 0.314 0.286 0.254 0.278 0.168 0.27 0.244 0.294 0.289 0.308 0.349 0.472 0.318 0.296 0.366 0.358 0.215 0.277 0.279 0.19 0.157 0.195 0.166 0.104 0.325 0 0.103 0.01 0.043 0.105 0.122 0.12 0.196 0.232 0.265 0.232 0.229 0.285 0.296 0.233 0.179 0.272 0.278 
0.152 0.179 0.292 0.153 0.18 0.141 0.21 0.187 0.183 0.197 0.205 0.162 0.102 0.138 0.122 0.197 0.157 0.115 0.148 0.209 0.135 0.176 0.214 0.244 0.215 0.28 0.357 1 0.384 0.142 0.128 0.167 0.167 0.165 0.198 0.143 0.181 0.199 0.136 0.171 0.202 0.165 0.117 0.125 0.17 0.097 0.112 0.116 0.126 0.157 0.205 0.189 0.206 0.183 0.201 0.201 0.167 0.148 0.18 0.126 0.13 0.156 0.169 0.202 0.157 0.148 0.178 0.18 0.138 0.17 0.171 0.148 0.134 0.129 0.095 0.101 0.133 0.11 0.093 0.159 0.184 0.185 0.185 0.177 0.188 0.192 0.17 0.171 0.147 0.112 0.103 0.111 0.17 0.175 0.124 0.16 0.192 0.181 0.116 0.173 0.184 0.201 0.189 0.213 0.195 0.17 0.147 0.168 0.097 0.161 0.141 0.17 0.169 0.179 0.196 0.228 0.192 0.178 0.215 0.196 0.133 0.169 0.178 0.115 0.1 0.128 0.102 0.062 0.204 0 0.059 0.006 0.032 0.066 0.068 0.068 0.119 0.14 0.158 0.143 0.132 0.169 0.182 0.139 0.111 0.175 0.181 
0.359 0.407 0.498 0.312 0.371 0.296 0.417 0.328 0.344 0.389 0.363 0.271 0.18 0.251 0.243 0.37 0.301 0.212 0.287 0.38 0.275 0.297 0.367 0.492 0.312 0.353 0.524 0.725 1 0.298 0.288 0.339 0.311 0.321 0.37 0.274 0.355 0.386 0.26 0.324 0.394 0.324 0.243 0.254 0.309 0.191 0.216 0.264 0.263 0.324 0.428 0.394 0.39 0.366 0.381 0.386 0.307 0.275 0.312 0.246 0.239 0.298 0.31 0.365 0.28 0.264 0.326 0.332 0.262 0.304 0.304 0.301 0.243 0.235 0.157 0.166 0.245 0.226 0.193 0.319 0.333 0.36 0.352 0.324 0.346 0.362 0.321 0.327 0.267 0.194 0.207 0.2 0.306 0.313 0.239 0.294 0.334 0.31 0.209 0.29 0.327 0.354 0.358 0.395 0.345 0.319 0.285 0.324 0.219 0.307 0.253 0.306 0.279 0.301 0.351 0.368 0.302 0.304 0.385 0.334 0.22 0.316 0.365 0.231 0.19 0.246 0.202 0.138 0.397 0 0.123 0.021 0.056 0.127 0.148 0.147 0.226 0.265 0.285 0.265 0.25 0.305 0.32 0.232 0.202 0.306 0.316 
0.113 0.136 0.12 0.12 0.161 0.208 0.234 0.184 0.176 0.182 0.181 0.141 0.101 0.115 0.109 0.168 0.139 0.095 0.132 0.172 0.114 0.128 0.147 0.211 0.165 0.135 0.162 0.205 0.236 1 0.386 0.307 0.189 0.165 0.185 0.137 0.165 0.181 0.131 0.168 0.199 0.156 0.119 0.119 0.169 0.113 0.111 0.142 0.133 0.174 0.202 0.171 0.18 0.17 0.173 0.179 0.143 0.135 0.169 0.133 0.112 0.147 0.157 0.18 0.129 0.137 0.159 0.152 0.122 0.153 0.161 0.144 0.122 0.123 0.095 0.099 0.127 0.112 0.099 0.157 0.159 0.169 0.175 0.147 0.158 0.16 0.143 0.138 0.126 0.092 0.092 0.1 0.145 0.149 0.113 0.144 0.173 0.157 0.102 0.15 0.164 0.176 0.166 0.184 0.166 0.147 0.127 0.151 0.087 0.132 0.107 0.121 0.131 0.137 0.145 0.143 0.132 0.134 0.163 0.142 0.106 0.132 0.146 0.097 0.083 0.102 0.077 0.051 0.18 0 0.049 0.009 0.024 0.054 0.062 0.075 0.11 0.129 0.13 0.134 0.121 0.152 0.154 0.117 0.094 0.149 0.15 
0.131 0.167 0.152 0.211 0.254 0.377 0.314 0.257 0.25 0.259 0.249 0.197 0.146 0.181 0.145 0.241 0.209 0.137 0.175 0.242 0.169 0.152 0.199 0.247 0.151 0.136 0.181 0.207 0.215 0.374 1 0.418 0.283 0.233 0.264 0.2 0.24 0.267 0.202 0.239 0.272 0.225 0.17 0.189 0.246 0.138 0.156 0.197 0.227 0.267 0.316 0.256 0.255 0.235 0.253 0.26 0.201 0.193 0.232 0.158 0.151 0.229 0.222 0.25 0.196 0.203 0.23 0.223 0.173 0.202 0.214 0.192 0.15 0.159 0.109 0.124 0.172 0.154 0.119 0.217 0.23 0.223 0.216 0.212 0.221 0.244 0.215 0.203 0.168 0.127 0.133 0.125 0.172 0.187 0.161 0.187 0.217 0.203 0.146 0.203 0.216 0.227 0.223 0.25 0.216 0.204 0.182 0.216 0.121 0.19 0.146 0.158 0.16 0.176 0.186 0.203 0.173 0.166 0.219 0.203 0.156 0.199 0.197 0.128 0.116 0.15 0.121 0.067 0.256 0 0.068 0.012 0.042 0.068 0.082 0.09 0.14 0.143 0.179 0.164 0.145 0.195 0.193 0.145 0.131 0.192 0.193 
0.156 0.186 0.189 0.163 0.284 0.358 0.431 0.376 0.397 0.384 0.391 0.296 0.196 0.277 0.255 0.355 0.318 0.228 0.264 0.371 0.282 0.255 0.303 0.404 0.199 0.214 0.25 0.264 0.254 0.314 0.461 1 0.497 0.372 0.396 0.293 0.366 0.395 0.298 0.359 0.411 0.313 0.241 0.263 0.33 0.181 0.219 0.283 0.283 0.355 0.415 0.366 0.363 0.364 0.365 0.382 0.322 0.268 0.328 0.259 0.244 0.309 0.323 0.381 0.295 0.285 0.345 0.33 0.256 0.3 0.32 0.286 0.241 0.233 0.169 0.193 0.261 0.24 0.201 0.318 0.343 0.351 0.324 0.336 0.338 0.363 0.314 0.305 0.256 0.2 0.212 0.2 0.292 0.308 0.233 0.294 0.334 0.311 0.211 0.318 0.327 0.354 0.325 0.368 0.36 0.322 0.265 0.303 0.167 0.278 0.218 0.259 0.241 0.284 0.289 0.276 0.247 0.269 0.309 0.251 0.204 0.268 0.269 0.185 0.164 0.204 0.165 0.113 0.389 0 0.125 0.015 0.066 0.127 0.138 0.145 0.231 0.254 0.276 0.248 0.234 0.3 0.315 0.226 0.193 0.305 0.306 
0.178 0.214 0.179 0.184 0.333 0.406 0.452 0.493 0.457 0.476 0.471 0.358 0.253 0.329 0.297 0.437 0.396 0.244 0.307 0.425 0.263 0.251 0.323 0.367 0.182 0.205 0.226 0.246 0.266 0.227 0.339 0.488 1 0.558 0.512 0.369 0.472 0.487 0.351 0.453 0.502 0.385 0.292 0.35 0.427 0.252 0.293 0.367 0.386 0.525 0.511 0.421 0.455 0.427 0.454 0.456 0.377 0.357 0.412 0.324 0.317 0.388 0.4 0.446 0.362 0.347 0.407 0.401 0.316 0.371 0.384 0.364 0.302 0.291 0.195 0.206 0.295 0.295 0.236 0.386 0.407 0.421 0.402 0.376 0.398 0.421 0.393 0.36 0.305 0.227 0.224 0.227 0.335 0.341 0.262 0.348 0.4 0.377 0.266 0.383 0.403 0.421 0.406 0.444 0.398 0.372 0.329 0.386 0.228 0.314 0.231 0.284 0.291 0.312 0.337 0.306 0.292 0.305 0.359 0.302 0.26 0.34 0.299 0.189 0.168 0.228 0.167 0.108 0.473 0 0.125 0.016 0.057 0.131 0.153 0.161 0.274 0.293 0.314 0.297 0.268 0.351 0.351 0.25 0.216 0.355 0.355 
0.175 0.181 0.179 0.156 0.303 0.318 0.41 0.562 0.568 0.615 0.594 0.46 0.35 0.437 0.36 0.537 0.549 0.336 0.375 0.501 0.359 0.269 0.352 0.375 0.189 0.214 0.27 0.293 0.272 0.18 0.28 0.379 0.546 1 0.705 0.497 0.574 0.61 0.478 0.572 0.655 0.49 0.377 0.45 0.492 0.292 0.336 0.382 0.363 0.49 0.516 0.463 0.498 0.487 0.56 0.548 0.429 0.393 0.489 0.371 0.381 0.487 0.473 0.558 0.445 0.435 0.523 0.487 0.386 0.466 0.47 0.428 0.354 0.353 0.229 0.25 0.358 0.338 0.25 0.417 0.444 0.485 0.463 0.45 0.477 0.5 0.456 0.447 0.367 0.291 0.284 0.291 0.43 0.415 0.34 0.431 0.491 0.451 0.325 0.435 0.483 0.496 0.466 0.534 0.492 0.426 0.395 0.452 0.253 0.371 0.278 0.33 0.327 0.371 0.387 0.338 0.321 0.359 0.398 0.34 0.281 0.381 0.333 0.221 0.213 0.265 0.229 0.151 0.554 0 0.18 0.027 0.062 0.154 0.173 0.178 0.307 0.349 0.377 0.345 0.314 0.419 0.406 0.301 0.273 0.435 0.413 
0.19 0.201 0.191 0.188 0.337 0.314 0.418 0.553 0.533 0.682 0.617 0.517 0.345 0.431 0.376 0.548 0.491 0.317 0.383 0.497 0.319 0.292 0.372 0.381 0.219 0.216 0.273 0.29 0.294 0.201 0.267 0.356 0.432 0.575 1 0.588 0.681 0.702 0.521 0.681 0.767 0.563 0.397 0.369 0.498 0.322 0.332 0.362 0.345 0.437 0.507 0.476 0.521 0.514 0.608 0.617 0.511 0.469 0.567 0.434 0.442 0.551 0.55 0.612 0.493 0.474 0.579 0.52 0.424 0.521 0.516 0.441 0.382 0.392 0.291 0.293 0.41 0.365 0.306 0.445 0.437 0.518 0.463 0.471 0.516 0.557 0.509 0.471 0.386 0.292 0.309 0.314 0.46 0.467 0.38 0.459 0.532 0.495 0.363 0.477 0.485 0.543 0.506 0.567 0.521 0.471 0.442 0.488 0.287 0.416 0.312 0.347 0.338 0.4 0.415 0.371 0.342 0.362 0.417 0.365 0.272 0.368 0.348 0.234 0.212 0.271 0.218 0.142 0.621 0 0.167 0.023 0.067 0.173 0.204 0.184 0.34 0.387 0.418 0.396 0.363 0.475 0.464 0.352 0.3 0.469 0.46 
0.166 0.18 0.165 0.154 0.267 0.277 0.341 0.477 0.469 0.59 0.564 0.504 0.274 0.359 0.336 0.49 0.407 0.282 0.324 0.434 0.273 0.261 0.303 0.322 0.172 0.189 0.214 0.231 0.237 0.145 0.227 0.29 0.368 0.47 0.71 1 0.697 0.659 0.487 0.702 0.676 0.514 0.353 0.334 0.432 0.269 0.264 0.3 0.279 0.372 0.451 0.417 0.487 0.476 0.564 0.559 0.469 0.419 0.516 0.408 0.422 0.512 0.501 0.571 0.445 0.444 0.526 0.48 0.394 0.468 0.449 0.386 0.345 0.35 0.229 0.261 0.352 0.328 0.259 0.399 0.402 0.471 0.436 0.429 0.463 0.5 0.446 0.424 0.351 0.251 0.277 0.267 0.393 0.403 0.319 0.406 0.468 0.435 0.304 0.423 0.443 0.47 0.449 0.501 0.468 0.419 0.384 0.456 0.242 0.358 0.269 0.262 0.278 0.333 0.329 0.308 0.28 0.316 0.344 0.294 0.24 0.339 0.278 0.199 0.202 0.251 0.192 0.121 0.573 0 0.139 0.016 0.076 0.161 0.172 0.178 0.295 0.314 0.355 0.33 0.319 0.404 0.397 0.305 0.251 0.411 0.393 
0.187 0.212 0.182 0.175 0.307 0.31 0.401 0.546 0.53 0.693 0.64 0.545 0.34 0.408 0.351 0.562 0.475 0.292 0.35 0.492 0.284 0.278 0.379 0.371 0.209 0.223 0.263 0.273 0.264 0.193 0.282 0.368 0.435 0.553 0.755 0.65 1 0.851 0.608 0.757 0.812 0.605 0.429 0.404 0.536 0.339 0.334 0.378 0.337 0.434 0.524 0.474 0.553 0.519 0.648 0.657 0.538 0.498 0.624 0.492 0.565 0.65 0.587 0.665 0.496 0.505 0.617 0.532 0.435 0.554 0.559 0.474 0.417 0.4 0.285 0.289 0.423 0.401 0.312 0.464 0.494 0.546 0.505 0.523 0.558 0.598 0.512 0.505 0.416 0.335 0.331 0.317 0.473 0.467 0.364 0.467 0.545 0.499 0.361 0.472 0.497 0.536 0.529 0.601 0.545 0.492 0.453 0.504 0.313 0.441 0.337 0.306 0.343 0.408 0.391 0.359 0.329 0.374 0.409 0.343 0.301 0.386 0.335 0.238 0.213 0.288 0.227 0.148 0.659 0 0.141 0.026 0.085 0.204 0.219 0.215 0.374 0.399 0.415 0.402 0.357 0.465 0.457 0.356 0.312 0.488 0.465 
0.153 0.183 0.166 0.159 0.292 0.286 0.37 0.476 0.468 0.605 0.576 0.457 0.323 0.376 0.322 0.504 0.409 0.292 0.338 0.424 0.291 0.273 0.328 0.322 0.177 0.188 0.234 0.25 0.23 0.171 0.245 0.294 0.362 0.466 0.622 0.51 0.696 1 0.583 0.631 0.684 0.567 0.383 0.371 0.468 0.299 0.294 0.327 0.3 0.39 0.456 0.433 0.498 0.486 0.56 0.584 0.483 0.445 0.565 0.428 0.473 0.606 0.542 0.61 0.456 0.49 0.612 0.501 0.392 0.527 0.496 0.438 0.381 0.384 0.253 0.299 0.388 0.353 0.285 0.431 0.447 0.508 0.442 0.48 0.496 0.523 0.45 0.463 0.382 0.262 0.275 0.267 0.438 0.418 0.315 0.429 0.486 0.451 0.317 0.465 0.484 0.501 0.478 0.534 0.477 0.43 0.387 0.451 0.263 0.364 0.263 0.278 0.279 0.337 0.345 0.301 0.292 0.336 0.357 0.306 0.251 0.352 0.295 0.197 0.178 0.234 0.186 0.132 0.582 0 0.133 0.02 0.056 0.141 0.171 0.185 0.319 0.363 0.372 0.357 0.336 0.399 0.406 0.312 0.248 0.42 0.411 
0.147 0.171 0.169 0.154 0.283 0.268 0.367 0.5 0.473 0.594 0.564 0.445 0.298 0.358 0.325 0.489 0.408 0.263 0.336 0.431 0.253 0.244 0.326 0.336 0.172 0.212 0.242 0.256 0.243 0.152 0.229 0.302 0.362 0.471 0.629 0.545 0.714 0.799 1 0.695 0.716 0.587 0.423 0.359 0.476 0.315 0.308 0.335 0.292 0.375 0.458 0.431 0.477 0.472 0.571 0.59 0.465 0.427 0.547 0.419 0.502 0.582 0.53 0.602 0.438 0.476 0.579 0.503 0.373 0.522 0.489 0.445 0.353 0.367 0.259 0.283 0.378 0.348 0.279 0.427 0.435 0.479 0.444 0.441 0.486 0.506 0.448 0.45 0.368 0.274 0.291 0.273 0.423 0.422 0.335 0.417 0.486 0.466 0.318 0.433 0.473 0.511 0.476 0.522 0.479 0.431 0.376 0.466 0.28 0.369 0.301 0.314 0.303 0.353 0.357 0.331 0.309 0.35 0.368 0.323 0.281 0.352 0.313 0.213 0.205 0.237 0.212 0.147 0.573 0 0.123 0.023 0.075 0.162 0.183 0.193 0.32 0.334 0.367 0.354 0.318 0.413 0.416 0.332 0.29 0.422 0.428 
0.161 0.177 0.166 0.147 0.296 0.287 0.384 0.525 0.479 0.614 0.56 0.456 0.294 0.361 0.319 0.488 0.421 0.29 0.343 0.439 0.289 0.264 0.325 0.327 0.191 0.211 0.242 0.263 0.237 0.163 0.24 0.323 0.385 0.501 0.718 0.618 0.726 0.718 0.621 1 0.755 0.558 0.443 0.372 0.481 0.281 0.292 0.341 0.293 0.394 0.477 0.442 0.509 0.459 0.565 0.558 0.467 0.421 0.527 0.425 0.456 0.549 0.527 0.589 0.45 0.456 0.549 0.494 0.392 0.513 0.509 0.437 0.344 0.36 0.246 0.263 0.369 0.355 0.27 0.443 0.431 0.491 0.424 0.428 0.466 0.488 0.422 0.427 0.339 0.256 0.273 0.27 0.409 0.406 0.321 0.409 0.486 0.449 0.311 0.432 0.465 0.498 0.477 0.518 0.466 0.431 0.382 0.419 0.251 0.365 0.282 0.326 0.324 0.359 0.362 0.343 0.321 0.348 0.374 0.322 0.276 0.362 0.301 0.213 0.19 0.243 0.205 0.139 0.567 0 0.157 0.019 0.07 0.154 0.179 0.2 0.317 0.356 0.383 0.346 0.328 0.415 0.406 0.323 0.273 0.411 0.412 
0.157 0.191 0.154 0.152 0.313 0.326 0.421 0.585 0.553 0.708 0.635 0.502 0.344 0.407 0.382 0.568 0.475 0.298 0.385 0.509 0.292 0.284 0.348 0.352 0.199 0.212 0.242 0.256 0.252 0.179 0.272 0.349 0.411 0.507 0.755 0.583 0.739 0.809 0.583 0.725 1 0.623 0.431 0.404 0.533 0.336 0.332 0.391 0.366 0.452 0.512 0.482 0.572 0.536 0.635 0.631 0.54 0.476 0.583 0.456 0.471 0.607 0.604 0.669 0.528 0.515 0.635 0.571 0.452 0.568 0.56 0.495 0.437 0.423 0.305 0.336 0.449 0.398 0.327 0.478 0.48 0.576 0.487 0.512 0.565 0.586 0.517 0.499 0.413 0.309 0.311 0.355 0.504 0.481 0.384 0.463 0.549 0.514 0.355 0.52 0.567 0.572 0.544 0.589 0.546 0.483 0.449 0.527 0.287 0.403 0.308 0.315 0.314 0.385 0.397 0.346 0.328 0.369 0.413 0.34 0.289 0.387 0.338 0.211 0.221 0.242 0.203 0.13 0.644 0 0.149 0.028 0.087 0.185 0.212 0.2 0.355 0.383 0.417 0.389 0.343 0.46 0.464 0.343 0.311 0.471 0.469 
0.206 0.222 0.189 0.163 0.336 0.349 0.434 0.548 0.567 0.683 0.642 0.516 0.342 0.407 0.376 0.575 0.471 0.288 0.369 0.505 0.313 0.304 0.375 0.41 0.214 0.241 0.282 0.304 0.291 0.201 0.292 0.376 0.479 0.549 0.731 0.54 0.729 0.826 0.59 0.671 0.826 1 0.51 0.443 0.591 0.391 0.401 0.451 0.395 0.482 0.569 0.53 0.586 0.556 0.643 0.654 0.536 0.479 0.578 0.436 0.475 0.643 0.611 0.702 0.539 0.547 0.688 0.593 0.484 0.688 0.637 0.533 0.477 0.472 0.327 0.369 0.51 0.434 0.337 0.535 0.553 0.594 0.53 0.515 0.549 0.604 0.545 0.508 0.405 0.311 0.332 0.34 0.474 0.492 0.389 0.501 0.576 0.532 0.376 0.525 0.575 0.592 0.591 0.635 0.57 0.481 0.45 0.525 0.304 0.407 0.29 0.347 0.336 0.397 0.407 0.383 0.35 0.392 0.442 0.371 0.307 0.413 0.392 0.247 0.234 0.299 0.241 0.157 0.679 0 0.171 0.023 0.084 0.177 0.211 0.217 0.373 0.43 0.463 0.418 0.39 0.499 0.494 0.365 0.307 0.493 0.482 
0.113 0.124 0.109 0.097 0.196 0.219 0.254 0.387 0.358 0.409 0.391 0.309 0.199 0.26 0.228 0.339 0.304 0.226 0.244 0.322 0.205 0.195 0.219 0.231 0.13 0.137 0.173 0.171 0.164 0.126 0.17 0.225 0.302 0.36 0.452 0.36 0.453 0.504 0.418 0.49 0.507 0.475 1 0.385 0.388 0.272 0.266 0.305 0.249 0.313 0.357 0.312 0.371 0.323 0.381 0.39 0.315 0.3 0.357 0.269 0.312 0.367 0.363 0.424 0.324 0.306 0.389 0.361 0.28 0.369 0.357 0.304 0.277 0.27 0.175 0.194 0.288 0.252 0.214 0.342 0.327 0.366 0.306 0.305 0.322 0.357 0.313 0.29 0.242 0.19 0.186 0.187 0.292 0.285 0.231 0.296 0.337 0.311 0.218 0.329 0.346 0.361 0.342 0.373 0.338 0.301 0.265 0.317 0.178 0.252 0.19 0.198 0.203 0.245 0.242 0.23 0.197 0.252 0.264 0.235 0.198 0.254 0.218 0.149 0.139 0.17 0.145 0.088 0.404 0 0.12 0.023 0.054 0.127 0.13 0.146 0.21 0.247 0.25 0.23 0.22 0.279 0.281 0.222 0.193 0.293 0.288 
0.162 0.169 0.148 0.147 0.287 0.324 0.394 0.529 0.446 0.511 0.474 0.377 0.235 0.327 0.285 0.448 0.376 0.255 0.289 0.404 0.247 0.234 0.298 0.296 0.15 0.183 0.225 0.225 0.236 0.147 0.276 0.301 0.402 0.505 0.573 0.435 0.516 0.557 0.422 0.517 0.599 0.496 0.509 1 0.567 0.371 0.472 0.484 0.407 0.492 0.5 0.417 0.47 0.438 0.478 0.483 0.389 0.366 0.434 0.325 0.344 0.421 0.44 0.505 0.385 0.387 0.469 0.422 0.343 0.423 0.437 0.384 0.311 0.333 0.213 0.251 0.36 0.309 0.264 0.433 0.432 0.454 0.418 0.392 0.434 0.452 0.391 0.387 0.328 0.25 0.24 0.265 0.385 0.376 0.298 0.387 0.434 0.405 0.283 0.394 0.431 0.46 0.432 0.482 0.436 0.396 0.349 0.405 0.237 0.335 0.242 0.266 0.275 0.331 0.34 0.31 0.293 0.334 0.357 0.301 0.232 0.33 0.288 0.187 0.17 0.225 0.179 0.112 0.491 0 0.135 0.018 0.059 0.154 0.169 0.172 0.281 0.311 0.331 0.317 0.276 0.365 0.36 0.275 0.238 0.366 0.374 
0.178 0.193 0.175 0.167 0.346 0.367 0.444 0.631 0.525 0.616 0.57 0.454 0.312 0.393 0.337 0.518 0.453 0.297 0.355 0.467 0.296 0.287 0.36 0.38 0.2 0.222 0.251 0.281 0.281 0.178 0.293 0.374 0.467 0.533 0.649 0.492 0.612 0.654 0.482 0.59 0.708 0.588 0.441 0.538 1 0.495 0.494 0.569 0.472 0.586 0.602 0.519 0.596 0.529 0.574 0.565 0.454 0.427 0.503 0.355 0.394 0.508 0.502 0.582 0.45 0.457 0.551 0.532 0.409 0.528 0.541 0.479 0.409 0.434 0.302 0.322 0.447 0.395 0.323 0.535 0.523 0.536 0.503 0.476 0.496 0.522 0.458 0.425 0.351 0.271 0.292 0.275 0.43 0.433 0.336 0.455 0.503 0.467 0.345 0.467 0.515 0.544 0.526 0.559 0.5 0.438 0.375 0.455 0.266 0.384 0.303 0.332 0.316 0.372 0.393 0.343 0.329 0.379 0.411 0.359 0.296 0.402 0.364 0.23 0.237 0.28 0.224 0.141 0.59 0 0.151 0.021 0.079 0.16 0.19 0.206 0.328 0.353 0.385 0.347 0.341 0.437 0.432 0.339 0.294 0.431 0.439 
0.095 0.109 0.087 0.096 0.196 0.213 0.266 0.332 0.279 0.327 0.3 0.234 0.169 0.193 0.174 0.277 0.231 0.147 0.192 0.258 0.163 0.15 0.2 0.214 0.114 0.126 0.148 0.151 0.143 0.099 0.17 0.213 0.273 0.31 0.358 0.264 0.338 0.36 0.268 0.321 0.394 0.364 0.318 0.317 0.439 1 0.575 0.521 0.338 0.33 0.335 0.279 0.315 0.28 0.319 0.303 0.255 0.234 0.273 0.202 0.216 0.281 0.28 0.329 0.253 0.261 0.313 0.289 0.23 0.312 0.299 0.25 0.233 0.244 0.168 0.176 0.247 0.225 0.167 0.286 0.285 0.293 0.256 0.255 0.26 0.284 0.264 0.246 0.206 0.142 0.145 0.149 0.239 0.237 0.16 0.218 0.274 0.24 0.167 0.266 0.278 0.299 0.281 0.308 0.274 0.24 0.22 0.253 0.139 0.211 0.167 0.175 0.181 0.219 0.229 0.196 0.174 0.204 0.237 0.193 0.159 0.215 0.195 0.134 0.128 0.148 0.13 0.076 0.309 0 0.081 0.009 0.038 0.091 0.087 0.087 0.171 0.196 0.221 0.209 0.176 0.233 0.234 0.176 0.156 0.237 0.239 
0.078 0.089 0.098 0.085 0.165 0.191 0.213 0.274 0.225 0.262 0.255 0.2 0.129 0.163 0.142 0.225 0.197 0.125 0.148 0.206 0.145 0.129 0.165 0.175 0.095 0.111 0.138 0.147 0.135 0.094 0.158 0.181 0.226 0.245 0.283 0.212 0.272 0.284 0.214 0.247 0.294 0.263 0.223 0.279 0.318 0.428 1 0.652 0.407 0.291 0.274 0.222 0.249 0.221 0.252 0.255 0.205 0.177 0.225 0.18 0.182 0.232 0.234 0.259 0.213 0.199 0.236 0.222 0.184 0.218 0.23 0.212 0.165 0.169 0.129 0.127 0.178 0.168 0.14 0.223 0.229 0.238 0.213 0.189 0.214 0.228 0.216 0.21 0.168 0.135 0.136 0.133 0.189 0.193 0.161 0.19 0.232 0.215 0.152 0.211 0.217 0.228 0.223 0.249 0.219 0.19 0.174 0.2 0.117 0.175 0.143 0.153 0.156 0.173 0.176 0.163 0.16 0.174 0.185 0.175 0.135 0.184 0.163 0.111 0.103 0.123 0.098 0.063 0.25 0 0.053 0.016 0.043 0.087 0.085 0.081 0.144 0.169 0.172 0.169 0.161 0.186 0.197 0.159 0.138 0.201 0.208 
0.085 0.111 0.087 0.096 0.173 0.201 0.207 0.259 0.208 0.236 0.217 0.188 0.12 0.153 0.128 0.198 0.177 0.127 0.145 0.19 0.123 0.116 0.147 0.158 0.076 0.093 0.117 0.122 0.121 0.08 0.15 0.165 0.207 0.229 0.258 0.191 0.234 0.246 0.195 0.229 0.27 0.236 0.188 0.253 0.321 0.304 0.519 1 0.55 0.308 0.276 0.222 0.24 0.22 0.236 0.234 0.193 0.185 0.208 0.16 0.156 0.193 0.199 0.241 0.192 0.175 0.233 0.213 0.169 0.211 0.226 0.2 0.157 0.165 0.116 0.12 0.175 0.153 0.129 0.214 0.2 0.231 0.206 0.202 0.204 0.21 0.187 0.186 0.15 0.122 0.114 0.115 0.171 0.181 0.139 0.18 0.215 0.183 0.141 0.188 0.214 0.228 0.216 0.238 0.203 0.188 0.162 0.177 0.108 0.153 0.122 0.136 0.138 0.155 0.162 0.153 0.14 0.156 0.184 0.156 0.121 0.166 0.158 0.119 0.095 0.125 0.098 0.058 0.24 0 0.059 0.011 0.033 0.06 0.065 0.067 0.138 0.16 0.179 0.159 0.156 0.186 0.178 0.15 0.126 0.181 0.178 
0.086 0.091 0.07 0.075 0.168 0.228 0.201 0.223 0.187 0.221 0.198 0.161 0.109 0.142 0.14 0.203 0.156 0.104 0.129 0.174 0.108 0.098 0.144 0.153 0.083 0.081 0.111 0.118 0.118 0.08 0.142 0.157 0.229 0.197 0.231 0.179 0.207 0.22 0.162 0.208 0.24 0.19 0.146 0.188 0.241 0.203 0.294 0.54 1 0.316 0.273 0.212 0.213 0.205 0.217 0.21 0.177 0.147 0.172 0.132 0.13 0.174 0.173 0.197 0.161 0.165 0.189 0.179 0.139 0.169 0.194 0.166 0.134 0.15 0.094 0.101 0.153 0.149 0.128 0.19 0.196 0.196 0.183 0.17 0.175 0.194 0.178 0.16 0.14 0.103 0.108 0.096 0.159 0.169 0.128 0.163 0.187 0.176 0.125 0.165 0.19 0.199 0.193 0.214 0.187 0.173 0.146 0.17 0.092 0.148 0.112 0.115 0.119 0.143 0.155 0.144 0.131 0.144 0.17 0.13 0.102 0.153 0.143 0.098 0.087 0.106 0.087 0.053 0.213 0 0.053 0.009 0.02 0.053 0.06 0.075 0.126 0.142 0.149 0.138 0.129 0.169 0.168 0.126 0.105 0.18 0.165 
0.213 0.251 0.212 0.21 0.414 0.524 0.517 0.61 0.533 0.583 0.552 0.428 0.292 0.379 0.325 0.508 0.449 0.288 0.333 0.479 0.304 0.279 0.343 0.392 0.224 0.238 0.274 0.303 0.31 0.235 0.377 0.444 0.616 0.55 0.61 0.466 0.571 0.61 0.455 0.545 0.628 0.493 0.377 0.502 0.582 0.351 0.435 0.589 0.668 1 0.734 0.54 0.556 0.516 0.56 0.558 0.468 0.398 0.495 0.384 0.382 0.466 0.496 0.575 0.461 0.453 0.517 0.503 0.398 0.485 0.512 0.455 0.376 0.378 0.258 0.282 0.399 0.352 0.292 0.518 0.526 0.536 0.484 0.462 0.461 0.518 0.463 0.458 0.383 0.287 0.306 0.307 0.449 0.445 0.354 0.45 0.505 0.453 0.316 0.466 0.492 0.534 0.521 0.565 0.497 0.458 0.407 0.477 0.274 0.363 0.294 0.321 0.322 0.371 0.382 0.343 0.324 0.376 0.422 0.368 0.308 0.396 0.368 0.245 0.223 0.29 0.231 0.139 0.574 0 0.145 0.021 0.078 0.18 0.209 0.217 0.343 0.367 0.399 0.373 0.35 0.447 0.447 0.325 0.299 0.445 0.44 
0.147 0.172 0.155 0.147 0.353 0.3 0.337 0.366 0.328 0.378 0.37 0.286 0.201 0.251 0.251 0.348 0.282 0.188 0.244 0.318 0.19 0.187 0.25 0.271 0.145 0.17 0.209 0.227 0.232 0.143 0.234 0.269 0.339 0.308 0.384 0.289 0.361 0.384 0.289 0.336 0.404 0.316 0.219 0.263 0.362 0.211 0.244 0.3 0.297 0.411 1 0.47 0.392 0.363 0.386 0.373 0.322 0.276 0.322 0.241 0.243 0.323 0.33 0.386 0.301 0.286 0.351 0.357 0.277 0.33 0.352 0.32 0.264 0.273 0.195 0.203 0.28 0.26 0.233 0.412 0.439 0.371 0.347 0.321 0.334 0.34 0.312 0.311 0.249 0.202 0.199 0.189 0.285 0.306 0.236 0.301 0.349 0.321 0.245 0.338 0.353 0.368 0.36 0.383 0.348 0.299 0.268 0.315 0.169 0.244 0.214 0.234 0.229 0.247 0.262 0.255 0.246 0.267 0.315 0.288 0.222 0.335 0.283 0.189 0.176 0.23 0.194 0.118 0.377 0 0.094 0.009 0.061 0.125 0.141 0.127 0.23 0.243 0.262 0.231 0.221 0.303 0.303 0.224 0.191 0.304 0.299 
0.259 0.271 0.241 0.239 0.481 0.413 0.577 0.569 0.54 0.628 0.6 0.462 0.308 0.408 0.376 0.547 0.445 0.304 0.387 0.526 0.303 0.311 0.413 0.451 0.24 0.258 0.321 0.34 0.344 0.21 0.329 0.411 0.458 0.498 0.624 0.478 0.601 0.637 0.463 0.548 0.652 0.501 0.366 0.364 0.533 0.289 0.315 0.418 0.399 0.508 0.82 1 0.717 0.641 0.642 0.618 0.51 0.47 0.551 0.385 0.397 0.502 0.53 0.642 0.475 0.465 0.562 0.551 0.427 0.513 0.57 0.521 0.409 0.437 0.29 0.317 0.448 0.421 0.368 0.582 0.687 0.643 0.617 0.531 0.573 0.589 0.521 0.518 0.403 0.317 0.324 0.318 0.472 0.488 0.392 0.488 0.562 0.517 0.379 0.5 0.546 0.59 0.615 0.655 0.585 0.52 0.453 0.519 0.292 0.448 0.346 0.383 0.391 0.456 0.48 0.444 0.418 0.448 0.52 0.462 0.371 0.579 0.498 0.349 0.322 0.402 0.333 0.225 0.635 0 0.152 0.025 0.097 0.194 0.21 0.224 0.362 0.412 0.457 0.424 0.389 0.504 0.498 0.386 0.354 0.515 0.52 
0.209 0.227 0.204 0.185 0.357 0.332 0.469 0.574 0.529 0.629 0.613 0.471 0.317 0.388 0.365 0.561 0.449 0.298 0.38 0.52 0.329 0.31 0.387 0.403 0.225 0.242 0.284 0.31 0.3 0.192 0.271 0.363 0.426 0.487 0.61 0.44 0.586 0.627 0.437 0.544 0.651 0.528 0.359 0.373 0.548 0.32 0.332 0.39 0.353 0.454 0.615 0.614 1 0.635 0.643 0.628 0.516 0.469 0.528 0.412 0.417 0.503 0.557 0.643 0.509 0.497 0.587 0.568 0.457 0.522 0.59 0.548 0.452 0.471 0.318 0.345 0.471 0.443 0.378 0.599 0.622 0.654 0.57 0.53 0.562 0.583 0.518 0.487 0.414 0.326 0.312 0.327 0.491 0.482 0.398 0.509 0.565 0.526 0.367 0.534 0.586 0.604 0.598 0.639 0.562 0.516 0.463 0.518 0.32 0.417 0.333 0.356 0.367 0.399 0.425 0.395 0.333 0.393 0.473 0.39 0.329 0.479 0.404 0.266 0.247 0.328 0.259 0.152 0.645 0 0.147 0.023 0.086 0.196 0.212 0.234 0.364 0.42 0.453 0.44 0.395 0.5 0.487 0.368 0.316 0.505 0.492 
0.208 0.232 0.228 0.199 0.377 0.346 0.506 0.554 0.587 0.683 0.65 0.492 0.318 0.415 0.4 0.612 0.491 0.32 0.44 0.606 0.352 0.324 0.435 0.449 0.243 0.258 0.318 0.347 0.341 0.195 0.286 0.364 0.44 0.528 0.65 0.482 0.608 0.653 0.449 0.56 0.664 0.53 0.364 0.385 0.531 0.325 0.344 0.386 0.388 0.485 0.595 0.598 0.707 1 0.726 0.658 0.549 0.5 0.561 0.412 0.385 0.499 0.551 0.675 0.508 0.497 0.592 0.573 0.44 0.554 0.556 0.516 0.422 0.426 0.295 0.318 0.449 0.403 0.343 0.53 0.552 0.6 0.63 0.577 0.618 0.639 0.553 0.543 0.478 0.365 0.344 0.35 0.497 0.511 0.403 0.508 0.581 0.554 0.395 0.523 0.572 0.616 0.595 0.67 0.592 0.555 0.494 0.581 0.342 0.476 0.368 0.394 0.387 0.445 0.485 0.425 0.363 0.42 0.519 0.435 0.331 0.473 0.415 0.295 0.26 0.314 0.266 0.159 0.687 0 0.173 0.02 0.074 0.199 0.221 0.238 0.404 0.418 0.454 0.422 0.401 0.522 0.5 0.393 0.336 0.524 0.5 
0.187 0.199 0.185 0.164 0.304 0.298 0.397 0.484 0.496 0.692 0.625 0.463 0.322 0.385 0.362 0.545 0.445 0.311 0.367 0.5 0.304 0.287 0.363 0.359 0.189 0.211 0.242 0.272 0.265 0.174 0.252 0.329 0.398 0.484 0.622 0.45 0.579 0.617 0.442 0.54 0.643 0.512 0.37 0.357 0.453 0.298 0.314 0.344 0.334 0.413 0.505 0.477 0.539 0.573 1 0.671 0.515 0.475 0.527 0.392 0.4 0.498 0.527 0.602 0.475 0.477 0.56 0.51 0.389 0.504 0.501 0.436 0.365 0.366 0.239 0.281 0.383 0.367 0.294 0.451 0.491 0.511 0.498 0.513 0.528 0.571 0.507 0.494 0.394 0.291 0.315 0.303 0.461 0.451 0.375 0.462 0.522 0.497 0.353 0.488 0.51 0.543 0.516 0.576 0.529 0.469 0.434 0.485 0.262 0.383 0.288 0.303 0.315 0.37 0.387 0.359 0.302 0.374 0.422 0.351 0.278 0.377 0.322 0.212 0.22 0.257 0.214 0.133 0.64 0 0.162 0.021 0.064 0.16 0.198 0.212 0.346 0.391 0.406 0.387 0.347 0.451 0.44 0.353 0.3 0.465 0.446 
0.178 0.186 0.191 0.164 0.33 0.321 0.431 0.518 0.56 0.687 0.731 0.582 0.367 0.451 0.407 0.625 0.511 0.329 0.42 0.55 0.331 0.32 0.421 0.398 0.227 0.254 0.289 0.312 0.28 0.207 0.27 0.368 0.427 0.523 0.644 0.514 0.636 0.673 0.507 0.591 0.674 0.54 0.368 0.366 0.492 0.284 0.313 0.357 0.344 0.426 0.547 0.531 0.554 0.561 0.724 1 0.609 0.592 0.67 0.459 0.462 0.547 0.606 0.726 0.543 0.499 0.578 0.566 0.442 0.536 0.538 0.468 0.403 0.405 0.254 0.301 0.41 0.39 0.328 0.481 0.508 0.569 0.575 0.575 0.608 0.69 0.631 0.59 0.503 0.37 0.36 0.342 0.532 0.543 0.421 0.553 0.605 0.564 0.394 0.519 0.557 0.603 0.57 0.667 0.635 0.573 0.526 0.645 0.362 0.482 0.354 0.375 0.378 0.45 0.446 0.431 0.386 0.451 0.467 0.404 0.329 0.424 0.377 0.263 0.228 0.295 0.23 0.133 0.842 0 0.183 0.024 0.086 0.235 0.244 0.245 0.416 0.452 0.487 0.442 0.413 0.534 0.541 0.4 0.352 0.54 0.547 
0.218 0.24 0.212 0.192 0.348 0.382 0.485 0.575 0.586 0.713 0.72 0.594 0.395 0.453 0.419 0.645 0.517 0.344 0.445 0.588 0.348 0.348 0.436 0.45 0.231 0.278 0.311 0.319 0.315 0.209 0.329 0.4 0.464 0.549 0.677 0.525 0.679 0.732 0.511 0.633 0.739 0.573 0.403 0.391 0.544 0.314 0.364 0.424 0.398 0.479 0.604 0.562 0.623 0.636 0.719 0.813 1 0.692 0.701 0.461 0.464 0.596 0.722 0.857 0.648 0.571 0.651 0.665 0.511 0.588 0.607 0.551 0.466 0.443 0.304 0.328 0.452 0.429 0.35 0.534 0.592 0.655 0.605 0.651 0.68 0.811 0.694 0.698 0.574 0.425 0.402 0.443 0.676 0.651 0.488 0.633 0.736 0.649 0.469 0.648 0.678 0.696 0.636 0.736 0.734 0.616 0.561 0.681 0.415 0.534 0.408 0.4 0.436 0.516 0.494 0.436 0.423 0.498 0.492 0.427 0.35 0.475 0.392 0.268 0.232 0.317 0.256 0.149 0.905 0 0.185 0.044 0.119 0.26 0.272 0.28 0.489 0.53 0.576 0.55 0.494 0.654 0.634 0.482 0.407 0.635 0.63 
0.151 0.154 0.153 0.137 0.256 0.246 0.342 0.408 0.43 0.533 0.55 0.452 0.295 0.346 0.31 0.471 0.399 0.244 0.304 0.403 0.247 0.236 0.298 0.312 0.158 0.172 0.227 0.232 0.229 0.149 0.218 0.29 0.333 0.435 0.529 0.397 0.512 0.557 0.409 0.48 0.54 0.446 0.311 0.303 0.401 0.258 0.252 0.3 0.264 0.344 0.435 0.409 0.448 0.442 0.531 0.64 0.575 1 0.59 0.406 0.378 0.458 0.533 0.625 0.439 0.437 0.488 0.48 0.36 0.432 0.439 0.382 0.336 0.328 0.229 0.263 0.358 0.308 0.243 0.407 0.421 0.467 0.462 0.477 0.508 0.595 0.542 0.498 0.414 0.308 0.31 0.303 0.474 0.467 0.368 0.468 0.519 0.468 0.339 0.461 0.481 0.52 0.476 0.532 0.505 0.448 0.427 0.501 0.283 0.374 0.281 0.296 0.302 0.355 0.353 0.336 0.317 0.36 0.385 0.33 0.266 0.346 0.316 0.202 0.181 0.239 0.187 0.115 0.864 0 0.112 0.023 0.081 0.187 0.223 0.215 0.355 0.376 0.399 0.368 0.347 0.45 0.436 0.33 0.277 0.446 0.43 
0.209 0.224 0.192 0.175 0.324 0.343 0.439 0.545 0.557 0.698 0.698 0.641 0.365 0.413 0.383 0.585 0.473 0.316 0.404 0.522 0.318 0.289 0.384 0.372 0.215 0.215 0.269 0.288 0.301 0.171 0.263 0.349 0.44 0.524 0.682 0.521 0.717 0.771 0.544 0.64 0.733 0.585 0.417 0.368 0.501 0.319 0.329 0.374 0.336 0.419 0.557 0.51 0.579 0.559 0.7 0.763 0.635 0.639 1 0.62 0.529 0.62 0.708 0.814 0.58 0.581 0.664 0.62 0.481 0.582 0.579 0.526 0.439 0.435 0.294 0.315 0.443 0.414 0.361 0.506 0.512 0.604 0.559 0.574 0.597 0.659 0.605 0.578 0.482 0.366 0.335 0.368 0.542 0.525 0.408 0.547 0.612 0.571 0.376 0.562 0.597 0.646 0.593 0.644 0.6 0.531 0.476 0.555 0.331 0.451 0.352 0.355 0.37 0.424 0.428 0.383 0.37 0.416 0.435 0.403 0.315 0.415 0.365 0.234 0.23 0.295 0.224 0.145 0.79 0 0.161 0.039 0.108 0.219 0.226 0.232 0.397 0.44 0.48 0.443 0.402 0.524 0.521 0.38 0.348 0.532 0.521 
0.127 0.13 0.135 0.113 0.225 0.232 0.282 0.359 0.377 0.477 0.48 0.485 0.258 0.298 0.272 0.417 0.336 0.214 0.269 0.344 0.218 0.197 0.264 0.263 0.129 0.147 0.189 0.2 0.197 0.131 0.194 0.251 0.321 0.368 0.471 0.382 0.516 0.533 0.404 0.448 0.503 0.39 0.272 0.247 0.335 0.201 0.211 0.249 0.225 0.31 0.385 0.341 0.385 0.371 0.444 0.49 0.422 0.407 0.562 1 0.532 0.479 0.447 0.504 0.384 0.37 0.428 0.407 0.327 0.383 0.381 0.336 0.282 0.28 0.196 0.204 0.28 0.257 0.215 0.331 0.348 0.389 0.364 0.371 0.393 0.444 0.395 0.389 0.338 0.251 0.246 0.229 0.356 0.365 0.28 0.364 0.409 0.38 0.245 0.38 0.416 0.427 0.39 0.442 0.41 0.361 0.346 0.384 0.217 0.303 0.229 0.235 0.241 0.281 0.28 0.245 0.235 0.288 0.303 0.248 0.217 0.277 0.236 0.158 0.141 0.196 0.162 0.093 0.505 0 0.103 0.018 0.072 0.159 0.157 0.174 0.271 0.315 0.339 0.306 0.295 0.363 0.371 0.29 0.237 0.369 0.366 
0.14 0.143 0.116 0.117 0.219 0.23 0.301 0.387 0.38 0.485 0.454 0.393 0.251 0.301 0.275 0.392 0.342 0.233 0.282 0.35 0.212 0.201 0.251 0.272 0.144 0.156 0.193 0.206 0.199 0.118 0.187 0.245 0.309 0.382 0.513 0.443 0.589 0.597 0.479 0.515 0.551 0.441 0.302 0.292 0.372 0.225 0.232 0.273 0.243 0.318 0.385 0.358 0.387 0.382 0.464 0.449 0.381 0.342 0.459 0.504 1 0.552 0.468 0.501 0.378 0.416 0.453 0.403 0.333 0.4 0.391 0.34 0.312 0.29 0.178 0.201 0.306 0.279 0.232 0.352 0.354 0.404 0.375 0.36 0.38 0.417 0.362 0.341 0.293 0.213 0.217 0.217 0.345 0.355 0.27 0.342 0.397 0.358 0.268 0.365 0.383 0.4 0.375 0.428 0.391 0.34 0.312 0.362 0.206 0.293 0.217 0.227 0.239 0.296 0.306 0.268 0.263 0.281 0.322 0.274 0.203 0.277 0.263 0.177 0.157 0.204 0.154 0.094 0.469 0 0.108 0.02 0.055 0.122 0.146 0.161 0.269 0.284 0.317 0.288 0.259 0.334 0.335 0.259 0.219 0.343 0.315 
0.179 0.201 0.184 0.155 0.334 0.328 0.414 0.548 0.509 0.659 0.618 0.506 0.332 0.408 0.388 0.556 0.456 0.299 0.385 0.494 0.295 0.26 0.366 0.364 0.185 0.211 0.256 0.279 0.268 0.166 0.271 0.337 0.411 0.521 0.699 0.553 0.727 0.863 0.631 0.671 0.747 0.631 0.432 0.391 0.499 0.329 0.343 0.389 0.355 0.435 0.525 0.503 0.55 0.541 0.627 0.627 0.539 0.474 0.621 0.501 0.622 1 0.696 0.714 0.537 0.598 0.677 0.587 0.477 0.637 0.584 0.505 0.412 0.429 0.305 0.315 0.438 0.415 0.346 0.492 0.51 0.568 0.513 0.525 0.517 0.571 0.497 0.488 0.421 0.313 0.315 0.293 0.47 0.469 0.39 0.482 0.552 0.535 0.397 0.535 0.563 0.599 0.553 0.614 0.553 0.475 0.422 0.5 0.285 0.4 0.299 0.315 0.33 0.398 0.403 0.37 0.361 0.403 0.421 0.356 0.304 0.399 0.327 0.249 0.214 0.252 0.196 0.117 0.653 0 0.145 0.024 0.076 0.182 0.198 0.202 0.358 0.397 0.446 0.409 0.378 0.488 0.489 0.377 0.309 0.474 0.483 
0.162 0.167 0.161 0.149 0.281 0.272 0.369 0.464 0.447 0.584 0.592 0.494 0.322 0.38 0.318 0.503 0.388 0.258 0.321 0.442 0.248 0.25 0.32 0.323 0.198 0.212 0.242 0.257 0.242 0.164 0.225 0.293 0.346 0.443 0.564 0.451 0.594 0.637 0.456 0.535 0.622 0.496 0.35 0.318 0.439 0.255 0.261 0.291 0.279 0.382 0.475 0.433 0.488 0.472 0.59 0.635 0.562 0.491 0.618 0.423 0.41 0.548 1 0.8 0.545 0.556 0.604 0.517 0.433 0.512 0.486 0.417 0.369 0.349 0.225 0.245 0.357 0.334 0.269 0.412 0.444 0.496 0.469 0.473 0.504 0.562 0.483 0.489 0.403 0.304 0.296 0.301 0.47 0.447 0.374 0.454 0.534 0.485 0.343 0.503 0.515 0.532 0.487 0.552 0.501 0.446 0.396 0.469 0.272 0.365 0.296 0.311 0.304 0.351 0.373 0.315 0.292 0.331 0.357 0.298 0.25 0.358 0.297 0.188 0.174 0.221 0.182 0.123 0.639 0 0.118 0.028 0.087 0.182 0.187 0.209 0.332 0.377 0.398 0.37 0.339 0.438 0.423 0.325 0.291 0.427 0.416 
0.16 0.164 0.145 0.133 0.272 0.264 0.355 0.425 0.432 0.532 0.524 0.427 0.283 0.352 0.323 0.481 0.375 0.259 0.324 0.42 0.26 0.248 0.309 0.306 0.179 0.185 0.228 0.241 0.225 0.155 0.217 0.289 0.34 0.421 0.531 0.441 0.544 0.589 0.43 0.515 0.566 0.481 0.317 0.304 0.403 0.245 0.249 0.287 0.279 0.342 0.443 0.412 0.463 0.452 0.529 0.56 0.497 0.43 0.538 0.366 0.361 0.505 0.655 1 0.521 0.51 0.563 0.534 0.421 0.495 0.481 0.409 0.333 0.348 0.251 0.252 0.367 0.333 0.269 0.407 0.419 0.493 0.442 0.481 0.466 0.521 0.488 0.462 0.368 0.275 0.269 0.297 0.424 0.437 0.342 0.434 0.508 0.459 0.34 0.475 0.511 0.548 0.481 0.53 0.492 0.409 0.374 0.461 0.248 0.354 0.277 0.288 0.299 0.339 0.35 0.317 0.292 0.326 0.363 0.314 0.279 0.336 0.303 0.182 0.184 0.238 0.196 0.112 0.591 0 0.12 0.025 0.068 0.165 0.178 0.178 0.307 0.347 0.359 0.35 0.317 0.405 0.411 0.315 0.266 0.413 0.405 
0.187 0.194 0.178 0.169 0.306 0.308 0.402 0.512 0.497 0.624 0.586 0.484 0.311 0.376 0.345 0.525 0.418 0.288 0.371 0.482 0.268 0.266 0.366 0.348 0.202 0.229 0.272 0.286 0.263 0.185 0.248 0.329 0.384 0.458 0.589 0.46 0.59 0.661 0.477 0.561 0.647 0.522 0.382 0.356 0.472 0.294 0.312 0.346 0.326 0.409 0.497 0.461 0.53 0.506 0.611 0.63 0.591 0.499 0.601 0.439 0.437 0.569 0.696 0.791 1 0.655 0.609 0.655 0.637 0.565 0.555 0.517 0.435 0.423 0.302 0.328 0.45 0.412 0.33 0.481 0.486 0.576 0.523 0.547 0.537 0.605 0.522 0.535 0.45 0.351 0.35 0.356 0.53 0.528 0.442 0.591 0.65 0.58 0.434 0.644 0.641 0.656 0.587 0.648 0.594 0.52 0.49 0.519 0.307 0.43 0.303 0.336 0.35 0.398 0.404 0.363 0.353 0.42 0.418 0.356 0.282 0.403 0.353 0.217 0.206 0.275 0.223 0.139 0.669 0 0.126 0.016 0.084 0.199 0.213 0.243 0.388 0.441 0.474 0.445 0.415 0.538 0.522 0.392 0.338 0.525 0.521 
0.154 0.177 0.159 0.146 0.284 0.273 0.347 0.422 0.434 0.537 0.508 0.393 0.263 0.325 0.305 0.467 0.372 0.259 0.306 0.391 0.247 0.236 0.304 0.317 0.18 0.187 0.236 0.244 0.236 0.154 0.235 0.28 0.348 0.426 0.533 0.394 0.521 0.621 0.416 0.492 0.578 0.487 0.328 0.311 0.401 0.238 0.266 0.301 0.268 0.357 0.455 0.402 0.469 0.451 0.53 0.533 0.48 0.406 0.488 0.36 0.387 0.55 0.617 0.643 0.578 1 0.605 0.544 0.488 0.56 0.526 0.45 0.414 0.376 0.262 0.28 0.399 0.352 0.252 0.424 0.423 0.494 0.429 0.44 0.464 0.506 0.45 0.43 0.356 0.293 0.311 0.292 0.449 0.437 0.364 0.481 0.499 0.479 0.351 0.497 0.514 0.532 0.47 0.528 0.477 0.421 0.375 0.422 0.245 0.355 0.271 0.281 0.294 0.345 0.352 0.328 0.3 0.348 0.369 0.329 0.259 0.35 0.308 0.209 0.187 0.237 0.201 0.118 0.552 0 0.139 0.027 0.08 0.18 0.195 0.207 0.34 0.364 0.373 0.36 0.323 0.434 0.435 0.313 0.276 0.434 0.414 
0.218 0.245 0.216 0.211 0.398 0.377 0.489 0.615 0.574 0.739 0.684 0.537 0.339 0.43 0.367 0.599 0.504 0.317 0.392 0.527 0.322 0.322 0.396 0.418 0.232 0.242 0.316 0.338 0.332 0.223 0.314 0.4 0.464 0.561 0.749 0.572 0.748 0.853 0.602 0.701 0.828 0.687 0.461 0.422 0.577 0.364 0.377 0.426 0.387 0.511 0.62 0.56 0.637 0.604 0.712 0.714 0.623 0.533 0.666 0.509 0.527 0.683 0.717 0.819 0.653 0.664 1 0.709 0.547 0.695 0.665 0.577 0.51 0.488 0.334 0.344 0.517 0.468 0.374 0.581 0.588 0.663 0.605 0.59 0.605 0.669 0.595 0.595 0.5 0.356 0.358 0.372 0.554 0.555 0.447 0.57 0.648 0.586 0.436 0.647 0.652 0.67 0.632 0.714 0.629 0.549 0.489 0.574 0.34 0.468 0.336 0.363 0.37 0.431 0.456 0.424 0.354 0.43 0.501 0.424 0.338 0.461 0.386 0.266 0.261 0.301 0.25 0.157 0.726 0 0.163 0.029 0.1 0.215 0.236 0.253 0.408 0.471 0.497 0.476 0.448 0.551 0.551 0.425 0.36 0.545 0.554 
0.207 0.22 0.201 0.181 0.332 0.351 0.441 0.528 0.523 0.642 0.594 0.448 0.295 0.377 0.357 0.545 0.433 0.296 0.385 0.506 0.313 0.301 0.388 0.404 0.223 0.246 0.31 0.314 0.298 0.185 0.289 0.369 0.432 0.494 0.625 0.451 0.623 0.7 0.487 0.571 0.676 0.565 0.395 0.366 0.499 0.298 0.323 0.377 0.351 0.444 0.588 0.543 0.613 0.573 0.636 0.651 0.579 0.497 0.581 0.404 0.423 0.56 0.625 0.778 0.658 0.57 0.69 1 0.592 0.627 0.672 0.633 0.504 0.49 0.316 0.359 0.524 0.495 0.392 0.578 0.587 0.722 0.603 0.575 0.585 0.629 0.557 0.569 0.484 0.368 0.368 0.369 0.558 0.559 0.471 0.6 0.714 0.642 0.486 0.726 0.775 0.813 0.687 0.743 0.645 0.561 0.488 0.549 0.33 0.456 0.375 0.38 0.372 0.459 0.454 0.434 0.398 0.445 0.466 0.42 0.355 0.459 0.377 0.262 0.253 0.31 0.258 0.162 0.688 0 0.145 0.031 0.093 0.217 0.252 0.259 0.427 0.46 0.51 0.477 0.435 0.554 0.551 0.421 0.374 0.602 0.565 
0.17 0.177 0.152 0.153 0.271 0.279 0.352 0.456 0.47 0.54 0.551 0.426 0.302 0.344 0.322 0.493 0.411 0.262 0.324 0.43 0.281 0.258 0.307 0.351 0.199 0.192 0.219 0.245 0.261 0.162 0.235 0.294 0.361 0.448 0.549 0.433 0.558 0.61 0.428 0.526 0.596 0.505 0.347 0.316 0.451 0.27 0.284 0.328 0.295 0.388 0.506 0.468 0.512 0.491 0.548 0.558 0.507 0.449 0.506 0.379 0.388 0.511 0.552 0.66 0.676 0.586 0.575 0.658 1 0.631 0.55 0.527 0.504 0.427 0.303 0.319 0.429 0.414 0.331 0.478 0.493 0.574 0.479 0.492 0.488 0.541 0.473 0.476 0.414 0.315 0.316 0.326 0.469 0.486 0.419 0.544 0.61 0.546 0.428 0.643 0.605 0.617 0.549 0.606 0.536 0.474 0.419 0.454 0.269 0.391 0.292 0.314 0.337 0.377 0.372 0.332 0.324 0.376 0.397 0.34 0.273 0.384 0.341 0.217 0.2 0.263 0.213 0.142 0.601 0 0.144 0.03 0.077 0.186 0.217 0.218 0.351 0.384 0.415 0.38 0.359 0.478 0.471 0.369 0.312 0.468 0.459 
0.157 0.171 0.156 0.146 0.277 0.275 0.357 0.453 0.438 0.553 0.517 0.413 0.279 0.335 0.305 0.482 0.387 0.27 0.317 0.4 0.259 0.247 0.319 0.306 0.197 0.217 0.241 0.253 0.23 0.15 0.235 0.304 0.356 0.437 0.548 0.447 0.553 0.635 0.45 0.516 0.606 0.574 0.365 0.347 0.467 0.287 0.293 0.332 0.305 0.393 0.482 0.445 0.502 0.483 0.54 0.531 0.446 0.384 0.476 0.356 0.42 0.54 0.523 0.604 0.478 0.531 0.595 0.521 0.459 1 0.591 0.477 0.468 0.458 0.318 0.345 0.466 0.422 0.331 0.462 0.453 0.524 0.457 0.45 0.459 0.51 0.459 0.444 0.349 0.283 0.268 0.259 0.416 0.414 0.331 0.441 0.517 0.449 0.332 0.481 0.52 0.529 0.505 0.552 0.472 0.416 0.38 0.443 0.266 0.345 0.266 0.271 0.27 0.316 0.344 0.308 0.285 0.331 0.35 0.31 0.254 0.35 0.306 0.218 0.211 0.254 0.228 0.142 0.551 0 0.13 0.027 0.07 0.175 0.182 0.175 0.313 0.335 0.368 0.345 0.333 0.407 0.408 0.293 0.263 0.419 0.407 
0.208 0.213 0.192 0.174 0.346 0.343 0.454 0.538 0.52 0.656 0.628 0.481 0.325 0.425 0.393 0.595 0.484 0.311 0.39 0.515 0.316 0.303 0.385 0.385 0.217 0.227 0.289 0.296 0.289 0.203 0.291 0.372 0.46 0.52 0.634 0.478 0.638 0.707 0.496 0.582 0.722 0.621 0.372 0.396 0.578 0.318 0.355 0.424 0.375 0.472 0.605 0.554 0.642 0.589 0.642 0.666 0.579 0.499 0.589 0.421 0.418 0.564 0.608 0.711 0.566 0.544 0.685 0.67 0.523 0.686 1 0.689 0.581 0.63 0.429 0.478 0.679 0.593 0.504 0.641 0.603 0.698 0.562 0.536 0.557 0.607 0.527 0.521 0.435 0.348 0.331 0.337 0.521 0.514 0.407 0.525 0.619 0.578 0.403 0.598 0.677 0.657 0.645 0.674 0.583 0.509 0.47 0.527 0.285 0.424 0.333 0.347 0.364 0.422 0.428 0.395 0.374 0.43 0.468 0.409 0.354 0.451 0.386 0.281 0.26 0.303 0.254 0.168 0.684 0 0.164 0.032 0.105 0.21 0.225 0.238 0.4 0.423 0.466 0.439 0.406 0.52 0.52 0.407 0.348 0.528 0.54 
0.236 0.234 0.189 0.174 0.34 0.317 0.435 0.54 0.525 0.626 0.592 0.502 0.302 0.377 0.347 0.541 0.437 0.298 0.377 0.508 0.291 0.295 0.367 0.375 0.209 0.235 0.275 0.291 0.297 0.173 0.28 0.351 0.416 0.463 0.627 0.487 0.61 0.666 0.472 0.583 0.675 0.567 0.375 0.383 0.521 0.296 0.33 0.375 0.339 0.462 0.588 0.552 0.619 0.564 0.617 0.619 0.528 0.478 0.563 0.413 0.425 0.534 0.599 0.683 0.563 0.547 0.64 0.688 0.524 0.616 0.751 1 0.647 0.596 0.408 0.436 0.607 0.64 0.462 0.639 0.616 0.738 0.581 0.547 0.551 0.599 0.523 0.507 0.449 0.351 0.357 0.357 0.503 0.526 0.432 0.566 0.652 0.593 0.446 0.631 0.741 0.698 0.691 0.725 0.599 0.519 0.464 0.515 0.285 0.431 0.335 0.346 0.373 0.431 0.412 0.41 0.369 0.439 0.447 0.413 0.33 0.435 0.422 0.296 0.257 0.317 0.259 0.163 0.645 0 0.144 0.021 0.083 0.212 0.232 0.229 0.392 0.439 0.482 0.446 0.415 0.529 0.522 0.405 0.374 0.53 0.534 
0.108 0.121 0.117 0.112 0.193 0.183 0.234 0.283 0.257 0.327 0.317 0.254 0.168 0.183 0.186 0.272 0.223 0.155 0.204 0.24 0.154 0.15 0.204 0.213 0.12 0.134 0.159 0.168 0.164 0.106 0.156 0.19 0.227 0.281 0.32 0.242 0.316 0.365 0.248 0.294 0.343 0.315 0.205 0.207 0.272 0.155 0.169 0.187 0.175 0.246 0.312 0.291 0.324 0.299 0.336 0.337 0.284 0.254 0.289 0.228 0.24 0.306 0.314 0.359 0.3 0.307 0.337 0.36 0.321 0.385 0.411 0.395 1 0.467 0.336 0.329 0.395 0.343 0.241 0.346 0.316 0.371 0.29 0.289 0.299 0.314 0.273 0.266 0.214 0.177 0.175 0.167 0.261 0.267 0.217 0.261 0.33 0.308 0.227 0.317 0.354 0.356 0.349 0.354 0.314 0.279 0.243 0.289 0.17 0.239 0.17 0.186 0.2 0.234 0.239 0.218 0.19 0.214 0.25 0.212 0.165 0.239 0.207 0.14 0.129 0.155 0.123 0.073 0.348 0 0.088 0.012 0.046 0.098 0.107 0.106 0.2 0.224 0.231 0.226 0.208 0.269 0.265 0.205 0.185 0.277 0.259 
0.131 0.151 0.134 0.131 0.23 0.225 0.286 0.323 0.317 0.382 0.362 0.279 0.194 0.241 0.217 0.337 0.271 0.194 0.226 0.296 0.199 0.184 0.233 0.233 0.132 0.158 0.179 0.196 0.184 0.128 0.195 0.244 0.256 0.306 0.375 0.271 0.372 0.415 0.292 0.344 0.418 0.366 0.239 0.248 0.35 0.209 0.222 0.244 0.248 0.303 0.384 0.353 0.385 0.344 0.389 0.374 0.326 0.288 0.334 0.253 0.242 0.339 0.355 0.418 0.323 0.346 0.394 0.411 0.32 0.423 0.499 0.433 0.538 1 0.608 0.587 0.64 0.505 0.369 0.426 0.383 0.42 0.345 0.338 0.327 0.365 0.326 0.313 0.267 0.182 0.19 0.195 0.301 0.31 0.242 0.321 0.361 0.35 0.257 0.36 0.395 0.393 0.398 0.425 0.363 0.309 0.275 0.322 0.197 0.265 0.218 0.229 0.235 0.264 0.26 0.248 0.221 0.254 0.283 0.25 0.207 0.284 0.241 0.163 0.146 0.187 0.149 0.095 0.395 0 0.093 0.014 0.048 0.115 0.12 0.135 0.218 0.241 0.273 0.269 0.231 0.305 0.31 0.237 0.189 0.321 0.313 
0.051 0.062 0.053 0.046 0.107 0.092 0.121 0.153 0.146 0.19 0.184 0.14 0.095 0.112 0.104 0.169 0.133 0.085 0.119 0.151 0.087 0.083 0.108 0.116 0.07 0.064 0.087 0.086 0.077 0.055 0.077 0.098 0.121 0.143 0.187 0.149 0.181 0.195 0.144 0.179 0.199 0.181 0.112 0.106 0.152 0.087 0.093 0.104 0.103 0.135 0.184 0.161 0.18 0.164 0.187 0.193 0.17 0.15 0.175 0.124 0.132 0.157 0.181 0.202 0.169 0.172 0.192 0.193 0.151 0.198 0.238 0.211 0.257 0.427 1 0.479 0.319 0.228 0.171 0.2 0.174 0.202 0.17 0.165 0.163 0.172 0.146 0.154 0.119 0.095 0.098 0.109 0.154 0.161 0.121 0.162 0.188 0.174 0.121 0.182 0.2 0.196 0.188 0.2 0.182 0.153 0.14 0.148 0.093 0.137 0.101 0.104 0.114 0.133 0.126 0.114 0.111 0.13 0.135 0.113 0.087 0.117 0.116 0.08 0.081 0.087 0.066 0.039 0.199 0 0.043 0.003 0.018 0.043 0.056 0.064 0.112 0.133 0.14 0.132 0.125 0.157 0.159 0.112 0.095 0.159 0.154 
0.069 0.084 0.073 0.073 0.14 0.125 0.163 0.216 0.213 0.253 0.247 0.183 0.129 0.152 0.14 0.219 0.179 0.111 0.14 0.189 0.125 0.109 0.143 0.138 0.083 0.103 0.104 0.125 0.111 0.074 0.097 0.142 0.172 0.215 0.25 0.184 0.228 0.259 0.18 0.218 0.252 0.229 0.156 0.143 0.205 0.128 0.14 0.154 0.14 0.172 0.235 0.219 0.245 0.215 0.252 0.249 0.214 0.185 0.222 0.171 0.164 0.213 0.238 0.267 0.23 0.227 0.242 0.265 0.2 0.25 0.307 0.272 0.292 0.504 0.563 1 0.473 0.323 0.25 0.285 0.233 0.263 0.215 0.222 0.217 0.23 0.208 0.201 0.193 0.148 0.143 0.145 0.206 0.212 0.153 0.195 0.238 0.222 0.152 0.238 0.263 0.266 0.253 0.267 0.231 0.203 0.198 0.212 0.123 0.177 0.135 0.134 0.143 0.158 0.159 0.151 0.136 0.157 0.172 0.145 0.128 0.175 0.14 0.099 0.086 0.122 0.101 0.068 0.256 0 0.067 0.007 0.039 0.079 0.091 0.094 0.159 0.154 0.17 0.171 0.143 0.191 0.19 0.144 0.135 0.203 0.198 
0.137 0.152 0.126 0.125 0.255 0.241 0.293 0.375 0.359 0.44 0.415 0.341 0.227 0.263 0.227 0.364 0.3 0.188 0.259 0.337 0.185 0.188 0.243 0.269 0.136 0.151 0.191 0.197 0.188 0.124 0.213 0.225 0.304 0.335 0.434 0.331 0.429 0.474 0.336 0.396 0.473 0.423 0.272 0.289 0.393 0.235 0.252 0.281 0.265 0.329 0.44 0.378 0.446 0.376 0.428 0.43 0.378 0.325 0.384 0.305 0.315 0.402 0.408 0.474 0.385 0.37 0.447 0.473 0.334 0.459 0.594 0.482 0.457 0.738 0.541 0.634 1 0.583 0.432 0.523 0.444 0.496 0.378 0.385 0.387 0.409 0.35 0.357 0.293 0.236 0.238 0.239 0.355 0.343 0.285 0.38 0.434 0.391 0.277 0.4 0.463 0.464 0.437 0.462 0.394 0.342 0.311 0.349 0.194 0.271 0.226 0.232 0.242 0.284 0.271 0.276 0.26 0.296 0.303 0.254 0.21 0.287 0.233 0.153 0.154 0.198 0.149 0.086 0.449 0 0.09 0.015 0.055 0.15 0.165 0.16 0.241 0.286 0.301 0.286 0.267 0.344 0.346 0.268 0.227 0.358 0.352 
0.103 0.111 0.095 0.086 0.184 0.176 0.239 0.29 0.269 0.336 0.32 0.253 0.187 0.228 0.183 0.298 0.247 0.157 0.2 0.268 0.158 0.15 0.193 0.213 0.113 0.112 0.146 0.152 0.139 0.088 0.143 0.196 0.235 0.282 0.338 0.255 0.32 0.36 0.269 0.316 0.356 0.318 0.211 0.218 0.289 0.175 0.186 0.223 0.189 0.258 0.347 0.301 0.351 0.306 0.323 0.32 0.271 0.24 0.299 0.214 0.214 0.272 0.317 0.36 0.293 0.278 0.349 0.363 0.279 0.354 0.436 0.419 0.359 0.464 0.318 0.339 0.484 1 0.578 0.375 0.348 0.373 0.302 0.292 0.284 0.304 0.263 0.263 0.205 0.161 0.18 0.164 0.26 0.265 0.217 0.276 0.318 0.298 0.221 0.326 0.354 0.35 0.35 0.361 0.308 0.269 0.235 0.263 0.15 0.225 0.174 0.183 0.183 0.214 0.217 0.209 0.187 0.215 0.238 0.228 0.178 0.246 0.205 0.152 0.146 0.17 0.137 0.088 0.331 0 0.082 0.013 0.048 0.104 0.117 0.116 0.191 0.205 0.225 0.203 0.187 0.252 0.253 0.185 0.17 0.269 0.269 
0.063 0.077 0.069 0.064 0.142 0.145 0.165 0.2 0.166 0.224 0.208 0.17 0.109 0.125 0.118 0.192 0.147 0.11 0.141 0.175 0.106 0.099 0.133 0.135 0.08 0.084 0.092 0.099 0.093 0.067 0.111 0.128 0.161 0.174 0.222 0.168 0.222 0.245 0.18 0.202 0.252 0.215 0.151 0.146 0.222 0.12 0.138 0.166 0.144 0.196 0.254 0.212 0.248 0.21 0.214 0.215 0.182 0.169 0.201 0.161 0.157 0.208 0.214 0.248 0.188 0.199 0.231 0.239 0.175 0.224 0.284 0.278 0.235 0.297 0.2 0.216 0.322 0.528 1 0.319 0.257 0.254 0.207 0.2 0.19 0.208 0.189 0.188 0.167 0.123 0.119 0.113 0.175 0.201 0.153 0.194 0.229 0.21 0.156 0.221 0.252 0.237 0.234 0.246 0.222 0.181 0.166 0.17 0.111 0.158 0.122 0.126 0.133 0.156 0.153 0.145 0.141 0.159 0.169 0.148 0.117 0.173 0.146 0.104 0.098 0.127 0.1 0.063 0.238 0 0.058 0.007 0.035 0.074 0.081 0.084 0.151 0.147 0.167 0.152 0.149 0.198 0.187 0.156 0.132 0.204 0.197 
0.177 0.21 0.18 0.182 0.378 0.335 0.432 0.511 0.492 0.573 0.557 0.429 0.281 0.359 0.322 0.507 0.421 0.302 0.352 0.443 0.268 0.264 0.344 0.359 0.215 0.222 0.257 0.275 0.272 0.185 0.285 0.341 0.411 0.462 0.577 0.449 0.551 0.605 0.442 0.525 0.613 0.515 0.373 0.372 0.509 0.299 0.315 0.365 0.34 0.458 0.657 0.549 0.603 0.523 0.563 0.548 0.477 0.442 0.501 0.339 0.348 0.48 0.506 0.601 0.469 0.471 0.551 0.576 0.429 0.533 0.636 0.578 0.473 0.529 0.346 0.412 0.577 0.542 0.519 1 0.694 0.635 0.508 0.496 0.502 0.529 0.483 0.461 0.387 0.319 0.302 0.292 0.449 0.446 0.344 0.457 0.538 0.483 0.358 0.509 0.552 0.571 0.606 0.613 0.523 0.463 0.399 0.468 0.269 0.402 0.294 0.307 0.322 0.375 0.386 0.368 0.332 0.376 0.44 0.379 0.3 0.437 0.366 0.258 0.23 0.3 0.231 0.145 0.587 0 0.153 0.023 0.088 0.177 0.198 0.188 0.336 0.359 0.418 0.382 0.333 0.452 0.455 0.342 0.275 0.452 0.447 
0.205 0.212 0.192 0.18 0.374 0.333 0.44 0.503 0.473 0.554 0.535 0.424 0.301 0.359 0.333 0.506 0.421 0.276 0.349 0.466 0.264 0.271 0.351 0.366 0.183 0.218 0.266 0.293 0.264 0.164 0.281 0.368 0.411 0.451 0.546 0.415 0.517 0.564 0.416 0.494 0.575 0.475 0.332 0.347 0.489 0.268 0.297 0.351 0.334 0.434 0.685 0.62 0.613 0.532 0.549 0.555 0.465 0.388 0.481 0.346 0.336 0.463 0.477 0.578 0.468 0.43 0.51 0.543 0.4 0.502 0.543 0.533 0.423 0.454 0.306 0.342 0.484 0.438 0.393 0.658 1 0.628 0.518 0.491 0.5 0.538 0.448 0.452 0.378 0.293 0.296 0.319 0.457 0.459 0.377 0.485 0.545 0.494 0.357 0.501 0.555 0.594 0.644 0.627 0.526 0.447 0.425 0.458 0.266 0.374 0.302 0.324 0.315 0.365 0.4 0.371 0.337 0.371 0.43 0.379 0.323 0.489 0.392 0.279 0.256 0.366 0.278 0.176 0.567 0 0.143 0.019 0.073 0.171 0.196 0.182 0.342 0.373 0.402 0.381 0.356 0.476 0.449 0.344 0.292 0.475 0.453 
0.227 0.233 0.186 0.178 0.339 0.325 0.429 0.536 0.506 0.616 0.583 0.483 0.315 0.39 0.373 0.538 0.436 0.288 0.387 0.493 0.304 0.279 0.376 0.393 0.214 0.249 0.288 0.303 0.302 0.192 0.29 0.36 0.434 0.484 0.614 0.481 0.592 0.657 0.476 0.564 0.648 0.528 0.362 0.371 0.518 0.3 0.312 0.375 0.365 0.465 0.619 0.568 0.649 0.563 0.633 0.621 0.52 0.47 0.562 0.396 0.42 0.537 0.578 0.649 0.556 0.516 0.598 0.677 0.488 0.557 0.661 0.644 0.481 0.488 0.334 0.35 0.502 0.493 0.402 0.62 0.656 1 0.573 0.54 0.539 0.577 0.505 0.513 0.437 0.334 0.358 0.332 0.507 0.532 0.448 0.527 0.633 0.604 0.42 0.601 0.665 0.692 0.732 0.735 0.585 0.525 0.458 0.507 0.311 0.437 0.33 0.344 0.338 0.408 0.45 0.39 0.361 0.433 0.468 0.387 0.328 0.446 0.392 0.266 0.255 0.313 0.253 0.151 0.644 0 0.142 0.031 0.104 0.219 0.254 0.262 0.401 0.445 0.486 0.438 0.42 0.527 0.522 0.421 0.353 0.538 0.539 
0.21 0.224 0.194 0.171 0.331 0.31 0.431 0.48 0.503 0.597 0.579 0.452 0.305 0.391 0.36 0.565 0.437 0.298 0.373 0.5 0.312 0.301 0.381 0.381 0.199 0.227 0.287 0.301 0.291 0.188 0.286 0.347 0.413 0.481 0.598 0.446 0.557 0.622 0.453 0.543 0.625 0.487 0.338 0.335 0.481 0.304 0.305 0.338 0.305 0.416 0.569 0.566 0.61 0.606 0.605 0.61 0.523 0.448 0.508 0.374 0.374 0.518 0.541 0.635 0.492 0.451 0.576 0.578 0.428 0.492 0.538 0.517 0.396 0.41 0.273 0.297 0.425 0.407 0.312 0.517 0.559 0.64 1 0.629 0.613 0.621 0.533 0.534 0.446 0.357 0.362 0.357 0.511 0.539 0.429 0.527 0.597 0.57 0.403 0.542 0.589 0.653 0.651 0.788 0.626 0.549 0.486 0.542 0.313 0.472 0.381 0.366 0.405 0.476 0.474 0.45 0.427 0.468 0.519 0.433 0.348 0.506 0.418 0.282 0.248 0.347 0.268 0.157 0.647 0 0.15 0.027 0.102 0.229 0.232 0.242 0.397 0.447 0.49 0.444 0.416 0.537 0.56 0.398 0.359 0.55 0.543 
0.193 0.206 0.198 0.182 0.327 0.303 0.423 0.487 0.518 0.641 0.636 0.48 0.333 0.401 0.383 0.59 0.471 0.283 0.406 0.501 0.304 0.291 0.394 0.364 0.201 0.245 0.299 0.305 0.294 0.19 0.251 0.342 0.414 0.498 0.598 0.481 0.613 0.647 0.456 0.553 0.639 0.511 0.358 0.36 0.489 0.293 0.311 0.349 0.317 0.432 0.551 0.542 0.589 0.571 0.674 0.68 0.598 0.512 0.583 0.404 0.415 0.492 0.585 0.731 0.542 0.489 0.588 0.608 0.462 0.524 0.551 0.519 0.43 0.428 0.296 0.321 0.441 0.412 0.36 0.528 0.544 0.612 0.633 1 0.684 0.689 0.59 0.571 0.485 0.365 0.37 0.378 0.564 0.583 0.435 0.583 0.676 0.619 0.43 0.577 0.632 0.727 0.651 0.78 0.714 0.605 0.533 0.59 0.323 0.498 0.388 0.398 0.416 0.481 0.451 0.435 0.415 0.479 0.489 0.434 0.354 0.442 0.376 0.272 0.242 0.321 0.258 0.16 0.719 0 0.142 0.027 0.102 0.216 0.236 0.253 0.428 0.494 0.537 0.492 0.452 0.589 0.581 0.424 0.372 0.596 0.591 
0.179 0.203 0.181 0.155 0.318 0.322 0.424 0.51 0.54 0.627 0.627 0.484 0.347 0.406 0.39 0.612 0.458 0.311 0.408 0.521 0.322 0.299 0.414 0.382 0.213 0.258 0.281 0.285 0.272 0.174 0.266 0.357 0.405 0.483 0.606 0.453 0.582 0.622 0.479 0.536 0.645 0.504 0.334 0.354 0.48 0.275 0.268 0.322 0.305 0.413 0.533 0.514 0.557 0.593 0.652 0.687 0.567 0.491 0.561 0.413 0.433 0.512 0.542 0.66 0.499 0.465 0.554 0.547 0.431 0.495 0.527 0.481 0.391 0.384 0.28 0.303 0.431 0.407 0.337 0.479 0.494 0.55 0.588 0.623 1 0.711 0.624 0.583 0.486 0.377 0.347 0.33 0.537 0.552 0.41 0.531 0.601 0.561 0.383 0.531 0.557 0.618 0.561 0.678 0.64 0.639 0.539 0.642 0.371 0.53 0.39 0.403 0.407 0.468 0.459 0.424 0.379 0.447 0.457 0.385 0.328 0.416 0.361 0.249 0.238 0.278 0.222 0.134 0.741 0 0.153 0.021 0.093 0.205 0.24 0.239 0.402 0.465 0.517 0.492 0.449 0.563 0.555 0.42 0.348 0.547 0.541 
0.191 0.214 0.183 0.179 0.344 0.311 0.424 0.519 0.532 0.645 0.67 0.52 0.335 0.424 0.403 0.61 0.475 0.298 0.392 0.514 0.301 0.317 0.397 0.381 0.235 0.264 0.305 0.319 0.3 0.199 0.279 0.367 0.411 0.472 0.625 0.48 0.595 0.649 0.478 0.565 0.651 0.512 0.354 0.371 0.49 0.283 0.299 0.351 0.33 0.419 0.538 0.522 0.577 0.553 0.678 0.742 0.646 0.577 0.606 0.412 0.415 0.527 0.601 0.703 0.529 0.502 0.573 0.593 0.456 0.514 0.534 0.497 0.385 0.396 0.279 0.307 0.416 0.384 0.311 0.489 0.526 0.578 0.586 0.613 0.694 1 0.782 0.731 0.585 0.438 0.403 0.392 0.609 0.618 0.461 0.572 0.664 0.596 0.412 0.579 0.61 0.655 0.612 0.711 0.678 0.619 0.571 0.705 0.393 0.512 0.369 0.386 0.404 0.464 0.439 0.424 0.407 0.46 0.472 0.42 0.323 0.435 0.385 0.242 0.235 0.29 0.218 0.15 0.883 0 0.149 0.031 0.107 0.244 0.264 0.293 0.471 0.497 0.534 0.507 0.462 0.604 0.585 0.444 0.357 0.571 0.583 
0.143 0.168 0.159 0.142 0.256 0.251 0.349 0.394 0.415 0.495 0.527 0.41 0.283 0.373 0.342 0.488 0.386 0.269 0.328 0.411 0.248 0.243 0.319 0.304 0.172 0.172 0.225 0.247 0.229 0.137 0.216 0.271 0.316 0.397 0.487 0.375 0.473 0.5 0.37 0.437 0.492 0.408 0.317 0.298 0.364 0.235 0.239 0.254 0.245 0.322 0.415 0.394 0.44 0.454 0.52 0.569 0.492 0.47 0.459 0.35 0.331 0.409 0.454 0.533 0.412 0.393 0.444 0.446 0.341 0.402 0.4 0.381 0.314 0.305 0.199 0.227 0.315 0.297 0.238 0.375 0.395 0.442 0.432 0.445 0.493 0.655 1 0.586 0.463 0.322 0.304 0.302 0.449 0.459 0.346 0.418 0.502 0.457 0.303 0.457 0.475 0.489 0.443 0.519 0.522 0.452 0.42 0.556 0.321 0.377 0.28 0.289 0.292 0.349 0.362 0.328 0.311 0.366 0.383 0.317 0.25 0.336 0.297 0.214 0.177 0.227 0.199 0.131 0.758 0 0.137 0.028 0.079 0.191 0.198 0.214 0.348 0.404 0.413 0.399 0.367 0.46 0.446 0.35 0.285 0.447 0.445 
0.169 0.17 0.156 0.141 0.278 0.267 0.357 0.404 0.438 0.516 0.545 0.427 0.278 0.335 0.304 0.501 0.391 0.271 0.322 0.424 0.25 0.249 0.34 0.336 0.156 0.218 0.262 0.249 0.244 0.157 0.23 0.295 0.341 0.409 0.506 0.396 0.493 0.512 0.376 0.466 0.527 0.424 0.279 0.294 0.405 0.237 0.24 0.293 0.266 0.352 0.432 0.429 0.461 0.466 0.543 0.595 0.539 0.45 0.485 0.337 0.34 0.432 0.478 0.567 0.451 0.406 0.472 0.502 0.359 0.427 0.434 0.4 0.345 0.315 0.218 0.252 0.346 0.306 0.25 0.407 0.436 0.468 0.489 0.512 0.54 0.731 0.701 1 0.686 0.467 0.423 0.442 0.663 0.568 0.442 0.541 0.602 0.557 0.388 0.507 0.516 0.565 0.518 0.605 0.619 0.529 0.476 0.574 0.324 0.421 0.339 0.339 0.338 0.4 0.389 0.345 0.317 0.415 0.404 0.347 0.302 0.369 0.322 0.213 0.209 0.25 0.203 0.13 0.708 0 0.147 0.03 0.109 0.27 0.3 0.283 0.458 0.457 0.466 0.435 0.423 0.538 0.528 0.397 0.35 0.544 0.515 
0.092 0.113 0.105 0.101 0.17 0.157 0.222 0.277 0.272 0.328 0.337 0.251 0.178 0.211 0.198 0.308 0.244 0.168 0.212 0.277 0.175 0.174 0.229 0.211 0.119 0.142 0.156 0.167 0.152 0.095 0.137 0.197 0.232 0.271 0.315 0.242 0.306 0.33 0.226 0.276 0.331 0.274 0.176 0.189 0.246 0.156 0.165 0.19 0.177 0.225 0.277 0.271 0.288 0.288 0.339 0.376 0.334 0.282 0.302 0.222 0.206 0.277 0.322 0.368 0.268 0.266 0.316 0.308 0.234 0.266 0.274 0.26 0.219 0.207 0.134 0.15 0.214 0.196 0.157 0.238 0.264 0.294 0.304 0.32 0.332 0.437 0.432 0.501 1 0.37 0.296 0.297 0.403 0.377 0.294 0.35 0.377 0.351 0.233 0.309 0.331 0.364 0.323 0.382 0.399 0.335 0.328 0.36 0.209 0.258 0.191 0.198 0.204 0.248 0.239 0.22 0.218 0.243 0.26 0.219 0.187 0.221 0.205 0.15 0.127 0.143 0.124 0.071 0.437 0 0.093 0.032 0.097 0.223 0.227 0.292 0.369 0.323 0.319 0.309 0.303 0.365 0.362 0.268 0.231 0.363 0.351 
0.143 0.158 0.141 0.12 0.231 0.228 0.311 0.377 0.371 0.464 0.441 0.337 0.226 0.278 0.257 0.428 0.331 0.21 0.293 0.364 0.222 0.211 0.276 0.28 0.147 0.18 0.203 0.208 0.212 0.133 0.183 0.259 0.306 0.354 0.439 0.335 0.419 0.446 0.324 0.393 0.457 0.367 0.239 0.261 0.337 0.207 0.215 0.247 0.235 0.311 0.387 0.381 0.41 0.396 0.449 0.488 0.444 0.376 0.419 0.289 0.284 0.362 0.411 0.485 0.387 0.373 0.417 0.407 0.313 0.37 0.388 0.332 0.275 0.293 0.19 0.216 0.305 0.28 0.222 0.353 0.388 0.407 0.407 0.419 0.443 0.539 0.508 0.606 0.633 1 0.487 0.492 0.665 0.532 0.439 0.51 0.505 0.473 0.341 0.428 0.457 0.487 0.438 0.504 0.522 0.441 0.405 0.438 0.222 0.35 0.277 0.278 0.295 0.354 0.331 0.301 0.295 0.361 0.341 0.3 0.257 0.314 0.261 0.173 0.169 0.2 0.166 0.109 0.541 0 0.113 0.063 0.217 0.486 0.396 0.369 0.465 0.41 0.419 0.393 0.381 0.484 0.441 0.364 0.295 0.459 0.428 
0.15 0.153 0.141 0.113 0.224 0.229 0.295 0.365 0.357 0.435 0.444 0.337 0.229 0.277 0.269 0.414 0.315 0.225 0.3 0.378 0.221 0.236 0.3 0.288 0.159 0.193 0.233 0.222 0.215 0.122 0.207 0.256 0.306 0.351 0.423 0.305 0.404 0.453 0.322 0.379 0.434 0.364 0.244 0.245 0.316 0.197 0.195 0.245 0.226 0.308 0.389 0.365 0.402 0.379 0.445 0.489 0.444 0.364 0.413 0.286 0.284 0.367 0.418 0.48 0.386 0.342 0.413 0.428 0.334 0.382 0.395 0.369 0.282 0.273 0.179 0.207 0.284 0.282 0.239 0.351 0.373 0.419 0.404 0.434 0.435 0.512 0.471 0.514 0.5 0.486 1 0.543 0.586 0.593 0.582 0.546 0.555 0.554 0.415 0.452 0.5 0.499 0.442 0.528 0.528 0.436 0.402 0.432 0.256 0.348 0.277 0.301 0.311 0.354 0.344 0.327 0.309 0.37 0.354 0.303 0.256 0.315 0.296 0.194 0.175 0.223 0.193 0.116 0.522 0 0.111 0.044 0.16 0.366 0.556 0.354 0.584 0.496 0.461 0.474 0.442 0.52 0.493 0.404 0.349 0.493 0.465 
0.118 0.114 0.103 0.093 0.172 0.147 0.232 0.267 0.277 0.344 0.341 0.252 0.164 0.217 0.204 0.31 0.243 0.182 0.23 0.282 0.172 0.15 0.211 0.214 0.119 0.143 0.165 0.158 0.142 0.081 0.132 0.183 0.211 0.256 0.32 0.239 0.316 0.353 0.245 0.293 0.35 0.278 0.168 0.181 0.251 0.15 0.155 0.169 0.155 0.219 0.294 0.278 0.317 0.306 0.354 0.385 0.346 0.292 0.312 0.223 0.218 0.295 0.335 0.395 0.322 0.296 0.325 0.354 0.291 0.299 0.303 0.286 0.238 0.236 0.16 0.179 0.244 0.22 0.18 0.29 0.318 0.34 0.332 0.335 0.339 0.391 0.365 0.414 0.379 0.383 0.44 1 0.582 0.437 0.414 0.494 0.465 0.432 0.325 0.38 0.385 0.418 0.362 0.419 0.424 0.321 0.31 0.308 0.187 0.252 0.204 0.203 0.213 0.247 0.259 0.236 0.211 0.281 0.273 0.235 0.194 0.261 0.229 0.149 0.125 0.166 0.144 0.091 0.427 0 0.093 0.03 0.096 0.225 0.267 0.226 0.362 0.322 0.338 0.316 0.302 0.384 0.362 0.282 0.283 0.382 0.363 
0.164 0.163 0.149 0.139 0.276 0.279 0.361 0.424 0.414 0.508 0.512 0.419 0.254 0.301 0.292 0.46 0.352 0.24 0.315 0.415 0.264 0.251 0.313 0.306 0.169 0.198 0.246 0.25 0.23 0.156 0.255 0.299 0.334 0.412 0.492 0.356 0.477 0.528 0.386 0.453 0.53 0.442 0.29 0.291 0.403 0.232 0.254 0.307 0.284 0.344 0.446 0.438 0.469 0.457 0.526 0.576 0.551 0.445 0.478 0.348 0.354 0.43 0.5 0.581 0.473 0.421 0.494 0.508 0.385 0.436 0.454 0.426 0.351 0.343 0.237 0.251 0.35 0.331 0.259 0.42 0.449 0.496 0.487 0.496 0.505 0.597 0.558 0.647 0.539 0.509 0.49 0.587 1 0.649 0.499 0.66 0.663 0.598 0.425 0.538 0.545 0.581 0.513 0.586 0.602 0.489 0.462 0.494 0.312 0.395 0.308 0.319 0.314 0.384 0.36 0.349 0.338 0.396 0.404 0.345 0.304 0.365 0.32 0.203 0.209 0.238 0.201 0.123 0.629 0 0.116 0.033 0.133 0.292 0.306 0.305 0.479 0.469 0.464 0.443 0.424 0.537 0.518 0.42 0.381 0.552 0.527 
0.193 0.199 0.183 0.154 0.315 0.297 0.399 0.46 0.488 0.593 0.59 0.467 0.28 0.393 0.367 0.558 0.436 0.285 0.385 0.495 0.281 0.279 0.379 0.382 0.21 0.234 0.299 0.289 0.27 0.173 0.258 0.341 0.384 0.442 0.567 0.453 0.554 0.622 0.443 0.519 0.598 0.478 0.34 0.33 0.444 0.269 0.291 0.329 0.293 0.391 0.492 0.469 0.544 0.511 0.59 0.652 0.588 0.487 0.555 0.378 0.37 0.491 0.561 0.656 0.519 0.457 0.541 0.583 0.417 0.495 0.514 0.474 0.382 0.373 0.269 0.283 0.385 0.378 0.3 0.446 0.485 0.552 0.573 0.595 0.584 0.672 0.607 0.632 0.601 0.499 0.534 0.493 0.719 1 0.612 0.703 0.762 0.716 0.529 0.615 0.641 0.689 0.593 0.729 0.748 0.566 0.561 0.571 0.326 0.457 0.347 0.353 0.388 0.466 0.448 0.406 0.41 0.484 0.46 0.404 0.363 0.429 0.35 0.263 0.238 0.269 0.212 0.13 0.683 0 0.144 0.031 0.137 0.304 0.342 0.315 0.596 0.603 0.604 0.595 0.557 0.736 0.682 0.54 0.456 0.706 0.665 
0.138 0.156 0.131 0.109 0.239 0.22 0.298 0.367 0.381 0.444 0.46 0.363 0.236 0.286 0.269 0.42 0.325 0.224 0.299 0.386 0.213 0.216 0.29 0.296 0.162 0.161 0.207 0.221 0.22 0.125 0.188 0.242 0.289 0.361 0.45 0.34 0.441 0.467 0.321 0.399 0.462 0.36 0.266 0.27 0.355 0.206 0.218 0.247 0.249 0.3 0.407 0.376 0.417 0.411 0.455 0.478 0.438 0.383 0.426 0.305 0.305 0.382 0.438 0.509 0.439 0.396 0.428 0.47 0.364 0.407 0.407 0.38 0.314 0.307 0.207 0.232 0.306 0.292 0.242 0.364 0.398 0.451 0.432 0.464 0.442 0.527 0.477 0.503 0.463 0.391 0.505 0.456 0.576 0.633 1 0.708 0.641 0.67 0.567 0.544 0.548 0.568 0.482 0.561 0.572 0.456 0.43 0.447 0.262 0.377 0.29 0.299 0.292 0.357 0.342 0.312 0.325 0.384 0.354 0.303 0.278 0.325 0.279 0.197 0.195 0.223 0.189 0.117 0.54 0 0.106 0.031 0.126 0.248 0.308 0.273 0.471 0.466 0.463 0.46 0.429 0.538 0.516 0.421 0.418 0.542 0.505 
0.136 0.132 0.13 0.12 0.209 0.216 0.289 0.344 0.346 0.436 0.421 0.322 0.224 0.278 0.241 0.385 0.306 0.208 0.257 0.342 0.218 0.217 0.273 0.265 0.133 0.155 0.204 0.202 0.186 0.109 0.193 0.239 0.29 0.314 0.415 0.325 0.415 0.444 0.304 0.377 0.427 0.361 0.24 0.227 0.309 0.199 0.217 0.244 0.232 0.296 0.365 0.357 0.391 0.384 0.441 0.456 0.429 0.372 0.4 0.285 0.284 0.376 0.412 0.496 0.432 0.387 0.415 0.458 0.367 0.374 0.396 0.381 0.297 0.279 0.204 0.205 0.282 0.295 0.234 0.347 0.38 0.428 0.391 0.401 0.427 0.489 0.426 0.458 0.408 0.335 0.381 0.378 0.548 0.523 0.52 1 0.669 0.562 0.45 0.532 0.528 0.541 0.444 0.511 0.488 0.41 0.385 0.393 0.233 0.316 0.273 0.276 0.283 0.326 0.313 0.296 0.289 0.326 0.337 0.3 0.255 0.319 0.271 0.188 0.171 0.202 0.179 0.124 0.502 0 0.12 0.028 0.093 0.209 0.23 0.225 0.374 0.384 0.379 0.365 0.354 0.451 0.438 0.341 0.318 0.44 0.425 
0.158 0.174 0.162 0.148 0.264 0.254 0.338 0.406 0.432 0.509 0.519 0.426 0.274 0.336 0.307 0.487 0.368 0.257 0.311 0.414 0.252 0.241 0.323 0.318 0.179 0.208 0.252 0.244 0.224 0.14 0.193 0.275 0.323 0.396 0.495 0.402 0.487 0.533 0.371 0.457 0.518 0.412 0.282 0.281 0.373 0.212 0.231 0.279 0.262 0.341 0.437 0.405 0.466 0.447 0.524 0.545 0.49 0.427 0.479 0.361 0.338 0.443 0.491 0.574 0.474 0.436 0.502 0.553 0.401 0.439 0.475 0.443 0.345 0.349 0.23 0.252 0.348 0.334 0.257 0.413 0.441 0.518 0.483 0.511 0.497 0.558 0.499 0.517 0.466 0.355 0.392 0.392 0.55 0.565 0.474 0.684 1 0.712 0.486 0.617 0.64 0.687 0.536 0.639 0.589 0.48 0.427 0.472 0.269 0.381 0.305 0.309 0.323 0.381 0.373 0.346 0.33 0.375 0.39 0.325 0.288 0.385 0.319 0.213 0.193 0.255 0.216 0.146 0.595 0 0.14 0.034 0.089 0.224 0.242 0.231 0.407 0.431 0.482 0.44 0.397 0.526 0.523 0.394 0.357 0.535 0.508 
0.152 0.161 0.129 0.127 0.244 0.256 0.321 0.38 0.383 0.469 0.456 0.353 0.242 0.313 0.265 0.439 0.357 0.234 0.299 0.385 0.231 0.229 0.31 0.278 0.159 0.174 0.212 0.207 0.196 0.136 0.221 0.283 0.312 0.381 0.454 0.33 0.441 0.48 0.349 0.404 0.483 0.396 0.258 0.285 0.369 0.233 0.263 0.295 0.269 0.33 0.429 0.389 0.447 0.413 0.471 0.489 0.438 0.366 0.432 0.297 0.299 0.393 0.446 0.516 0.439 0.4 0.459 0.522 0.387 0.43 0.447 0.426 0.332 0.332 0.221 0.244 0.334 0.326 0.237 0.376 0.415 0.472 0.448 0.472 0.451 0.508 0.454 0.467 0.401 0.336 0.368 0.361 0.513 0.55 0.501 0.593 0.714 1 0.524 0.605 0.63 0.642 0.513 0.602 0.556 0.437 0.416 0.428 0.267 0.363 0.285 0.276 0.295 0.34 0.349 0.314 0.291 0.337 0.36 0.311 0.26 0.338 0.281 0.189 0.187 0.231 0.185 0.12 0.531 0 0.11 0.029 0.091 0.204 0.242 0.23 0.4 0.428 0.45 0.415 0.388 0.507 0.501 0.408 0.386 0.578 0.499 
0.135 0.149 0.134 0.128 0.238 0.247 0.31 0.366 0.368 0.44 0.418 0.339 0.226 0.273 0.257 0.398 0.319 0.218 0.263 0.363 0.216 0.213 0.258 0.26 0.147 0.169 0.205 0.222 0.19 0.129 0.202 0.249 0.292 0.351 0.433 0.32 0.428 0.47 0.327 0.41 0.47 0.386 0.258 0.254 0.362 0.231 0.218 0.254 0.238 0.313 0.397 0.375 0.414 0.397 0.437 0.473 0.424 0.369 0.418 0.298 0.298 0.373 0.408 0.505 0.422 0.38 0.435 0.487 0.368 0.406 0.421 0.409 0.338 0.331 0.227 0.254 0.343 0.322 0.25 0.358 0.384 0.44 0.406 0.428 0.429 0.483 0.442 0.46 0.398 0.307 0.347 0.328 0.48 0.521 0.549 0.625 0.626 0.709 1 0.68 0.66 0.585 0.47 0.538 0.525 0.42 0.375 0.407 0.221 0.335 0.261 0.251 0.275 0.319 0.312 0.3 0.301 0.354 0.337 0.296 0.254 0.315 0.263 0.2 0.157 0.232 0.176 0.113 0.509 0 0.122 0.02 0.079 0.183 0.23 0.207 0.354 0.382 0.415 0.388 0.385 0.472 0.458 0.376 0.354 0.495 0.451 
0.14 0.143 0.123 0.119 0.23 0.236 0.3 0.37 0.372 0.462 0.447 0.361 0.231 0.311 0.264 0.408 0.34 0.217 0.263 0.374 0.23 0.2 0.267 0.271 0.148 0.183 0.221 0.222 0.214 0.122 0.181 0.23 0.293 0.359 0.438 0.365 0.449 0.487 0.357 0.426 0.477 0.386 0.251 0.259 0.365 0.223 0.235 0.26 0.255 0.316 0.405 0.369 0.418 0.392 0.451 0.476 0.431 0.357 0.41 0.328 0.319 0.394 0.441 0.534 0.473 0.4 0.48 0.55 0.438 0.428 0.448 0.43 0.344 0.337 0.234 0.248 0.358 0.336 0.271 0.396 0.409 0.478 0.413 0.428 0.419 0.474 0.424 0.425 0.361 0.301 0.319 0.326 0.451 0.481 0.42 0.55 0.594 0.603 0.522 1 0.707 0.596 0.499 0.541 0.495 0.395 0.373 0.404 0.249 0.337 0.256 0.282 0.284 0.312 0.329 0.313 0.292 0.337 0.342 0.317 0.263 0.33 0.293 0.206 0.179 0.215 0.191 0.119 0.498 0 0.1 0.018 0.081 0.182 0.214 0.208 0.357 0.371 0.388 0.381 0.35 0.444 0.432 0.334 0.314 0.467 0.431 
0.135 0.156 0.137 0.127 0.237 0.221 0.31 0.368 0.365 0.433 0.431 0.316 0.224 0.281 0.253 0.382 0.322 0.205 0.263 0.351 0.211 0.205 0.281 0.282 0.159 0.192 0.216 0.22 0.216 0.123 0.198 0.244 0.287 0.353 0.416 0.322 0.427 0.474 0.334 0.397 0.465 0.383 0.274 0.272 0.359 0.208 0.238 0.246 0.242 0.308 0.407 0.385 0.421 0.401 0.443 0.447 0.407 0.347 0.412 0.29 0.295 0.38 0.423 0.505 0.433 0.386 0.444 0.517 0.387 0.408 0.433 0.453 0.365 0.35 0.25 0.249 0.359 0.323 0.239 0.397 0.406 0.473 0.415 0.423 0.419 0.461 0.384 0.41 0.348 0.27 0.301 0.286 0.411 0.436 0.353 0.435 0.527 0.527 0.408 0.594 1 0.612 0.503 0.549 0.479 0.4 0.374 0.388 0.209 0.308 0.261 0.273 0.27 0.322 0.318 0.301 0.286 0.338 0.349 0.3 0.256 0.311 0.281 0.189 0.153 0.22 0.168 0.112 0.482 0 0.112 0.024 0.069 0.145 0.205 0.189 0.311 0.356 0.371 0.341 0.332 0.43 0.418 0.329 0.279 0.443 0.428 
0.177 0.175 0.16 0.145 0.297 0.293 0.36 0.435 0.478 0.552 0.534 0.42 0.288 0.364 0.329 0.485 0.405 0.283 0.321 0.438 0.282 0.262 0.329 0.33 0.177 0.205 0.264 0.265 0.248 0.141 0.223 0.283 0.355 0.43 0.53 0.397 0.5 0.563 0.419 0.475 0.556 0.466 0.317 0.326 0.424 0.266 0.273 0.327 0.308 0.395 0.49 0.465 0.508 0.478 0.559 0.578 0.53 0.446 0.485 0.352 0.362 0.455 0.52 0.616 0.505 0.453 0.512 0.612 0.432 0.478 0.526 0.518 0.403 0.394 0.256 0.286 0.404 0.38 0.293 0.464 0.502 0.59 0.528 0.55 0.524 0.589 0.516 0.533 0.445 0.334 0.378 0.346 0.519 0.557 0.441 0.565 0.704 0.647 0.447 0.611 0.726 1 0.679 0.726 0.601 0.482 0.457 0.497 0.29 0.399 0.304 0.312 0.344 0.397 0.403 0.368 0.376 0.428 0.425 0.388 0.308 0.404 0.331 0.231 0.207 0.27 0.213 0.129 0.623 0 0.135 0.018 0.082 0.201 0.241 0.251 0.436 0.45 0.481 0.457 0.403 0.555 0.521 0.396 0.367 0.562 0.526 
0.192 0.186 0.159 0.155 0.309 0.279 0.385 0.426 0.441 0.53 0.525 0.427 0.293 0.356 0.318 0.483 0.393 0.266 0.318 0.435 0.265 0.25 0.32 0.335 0.184 0.201 0.243 0.274 0.254 0.164 0.225 0.301 0.354 0.423 0.514 0.398 0.499 0.557 0.381 0.465 0.555 0.445 0.295 0.315 0.411 0.258 0.265 0.302 0.292 0.384 0.517 0.483 0.539 0.491 0.528 0.543 0.46 0.411 0.474 0.342 0.362 0.447 0.488 0.568 0.47 0.428 0.508 0.543 0.395 0.454 0.51 0.486 0.378 0.385 0.25 0.284 0.371 0.368 0.304 0.462 0.572 0.614 0.524 0.517 0.477 0.537 0.479 0.491 0.415 0.32 0.315 0.324 0.478 0.489 0.388 0.511 0.599 0.549 0.4 0.525 0.591 0.673 1 0.787 0.549 0.458 0.438 0.471 0.292 0.388 0.281 0.295 0.299 0.356 0.363 0.325 0.341 0.38 0.425 0.343 0.298 0.463 0.353 0.232 0.242 0.302 0.238 0.141 0.576 0 0.147 0.026 0.083 0.193 0.199 0.219 0.349 0.396 0.436 0.414 0.357 0.486 0.476 0.359 0.31 0.513 0.474 
0.145 0.16 0.154 0.134 0.259 0.253 0.359 0.427 0.425 0.489 0.498 0.398 0.259 0.322 0.314 0.444 0.361 0.25 0.31 0.406 0.252 0.242 0.331 0.303 0.182 0.188 0.234 0.252 0.231 0.16 0.221 0.285 0.329 0.395 0.476 0.357 0.47 0.526 0.388 0.44 0.522 0.426 0.288 0.282 0.398 0.226 0.229 0.279 0.252 0.341 0.462 0.453 0.482 0.47 0.517 0.521 0.456 0.403 0.458 0.342 0.331 0.423 0.464 0.548 0.439 0.403 0.477 0.525 0.393 0.447 0.474 0.458 0.375 0.354 0.234 0.263 0.387 0.359 0.277 0.437 0.484 0.533 0.534 0.529 0.505 0.534 0.47 0.474 0.403 0.313 0.332 0.304 0.452 0.487 0.388 0.474 0.561 0.506 0.372 0.505 0.548 0.622 0.649 1 0.579 0.486 0.427 0.453 0.257 0.389 0.291 0.313 0.332 0.388 0.399 0.347 0.325 0.386 0.409 0.349 0.305 0.389 0.324 0.221 0.206 0.251 0.202 0.122 0.552 0 0.117 0.027 0.09 0.199 0.235 0.223 0.375 0.421 0.44 0.43 0.389 0.484 0.5 0.365 0.303 0.503 0.51 
0.222 0.21 0.193 0.184 0.348 0.353 0.466 0.547 0.551 0.667 0.686 0.515 0.35 0.421 0.38 0.61 0.474 0.306 0.413 0.545 0.32 0.306 0.416 0.426 0.222 0.253 0.295 0.326 0.313 0.199 0.287 0.381 0.436 0.526 0.639 0.481 0.618 0.677 0.497 0.582 0.681 0.545 0.37 0.4 0.529 0.303 0.333 0.406 0.362 0.448 0.608 0.587 0.632 0.642 0.695 0.715 0.668 0.572 0.601 0.416 0.423 0.552 0.621 0.766 0.587 0.544 0.624 0.676 0.493 0.554 0.591 0.567 0.465 0.469 0.333 0.354 0.491 0.456 0.347 0.558 0.621 0.669 0.681 0.726 0.676 0.775 0.68 0.715 0.603 0.477 0.464 0.444 0.692 0.731 0.568 0.693 0.801 0.75 0.519 0.677 0.717 0.772 0.728 0.879 1 0.69 0.643 0.652 0.38 0.535 0.399 0.41 0.437 0.53 0.518 0.459 0.468 0.554 0.527 0.466 0.409 0.518 0.438 0.301 0.283 0.338 0.282 0.182 0.794 0 0.161 0.034 0.121 0.273 0.295 0.315 0.552 0.636 0.659 0.623 0.583 0.763 0.745 0.56 0.491 0.779 0.751 
0.199 0.191 0.167 0.153 0.275 0.262 0.37 0.417 0.442 0.529 0.542 0.422 0.287 0.355 0.308 0.508 0.397 0.283 0.38 0.487 0.298 0.303 0.396 0.371 0.202 0.231 0.293 0.28 0.262 0.151 0.229 0.313 0.356 0.403 0.509 0.379 0.482 0.527 0.405 0.454 0.531 0.424 0.319 0.287 0.396 0.224 0.236 0.281 0.274 0.347 0.459 0.442 0.478 0.476 0.545 0.589 0.5 0.419 0.478 0.339 0.328 0.426 0.476 0.578 0.444 0.425 0.463 0.485 0.37 0.438 0.434 0.401 0.32 0.322 0.212 0.217 0.315 0.302 0.259 0.385 0.445 0.49 0.523 0.548 0.618 0.618 0.538 0.52 0.456 0.34 0.339 0.327 0.5 0.518 0.376 0.485 0.554 0.528 0.373 0.489 0.521 0.551 0.518 0.621 0.624 1 0.598 0.549 0.342 0.561 0.41 0.4 0.422 0.527 0.468 0.417 0.406 0.481 0.47 0.398 0.31 0.388 0.367 0.225 0.216 0.258 0.214 0.126 0.633 0 0.122 0.03 0.099 0.202 0.211 0.233 0.412 0.441 0.512 0.461 0.432 0.56 0.535 0.423 0.354 0.541 0.522 
0.16 0.167 0.156 0.138 0.262 0.242 0.336 0.391 0.409 0.499 0.522 0.393 0.275 0.336 0.309 0.49 0.377 0.253 0.349 0.421 0.241 0.243 0.327 0.308 0.152 0.201 0.239 0.247 0.231 0.135 0.213 0.291 0.322 0.378 0.472 0.364 0.472 0.513 0.373 0.429 0.502 0.416 0.282 0.277 0.383 0.213 0.247 0.267 0.246 0.33 0.418 0.419 0.449 0.461 0.528 0.553 0.484 0.419 0.451 0.317 0.31 0.397 0.449 0.538 0.429 0.397 0.467 0.465 0.358 0.417 0.432 0.402 0.321 0.318 0.203 0.245 0.322 0.315 0.234 0.377 0.412 0.46 0.469 0.496 0.554 0.596 0.527 0.519 0.519 0.346 0.347 0.343 0.501 0.513 0.387 0.481 0.53 0.508 0.34 0.469 0.504 0.542 0.501 0.59 0.589 0.596 1 0.583 0.311 0.441 0.322 0.332 0.313 0.406 0.386 0.348 0.344 0.413 0.402 0.355 0.296 0.35 0.304 0.214 0.186 0.239 0.19 0.113 0.618 0 0.121 0.033 0.095 0.216 0.24 0.268 0.394 0.474 0.533 0.479 0.425 0.581 0.554 0.403 0.318 0.524 0.522 
0.2 0.2 0.199 0.181 0.342 0.321 0.431 0.534 0.586 0.708 0.754 0.564 0.384 0.469 0.445 0.701 0.521 0.35 0.475 0.598 0.353 0.354 0.448 0.433 0.215 0.275 0.308 0.324 0.291 0.197 0.285 0.367 0.428 0.524 0.633 0.498 0.654 0.698 0.506 0.591 0.696 0.547 0.387 0.369 0.496 0.296 0.31 0.361 0.331 0.428 0.556 0.53 0.588 0.607 0.711 0.784 0.634 0.561 0.637 0.463 0.454 0.558 0.599 0.712 0.555 0.479 0.594 0.598 0.457 0.534 0.545 0.499 0.4 0.399 0.268 0.286 0.407 0.386 0.32 0.491 0.535 0.59 0.583 0.639 0.718 0.818 0.777 0.663 0.566 0.426 0.409 0.41 0.613 0.621 0.477 0.589 0.666 0.636 0.44 0.587 0.622 0.684 0.601 0.7 0.7 0.648 0.653 1 0.511 0.575 0.41 0.428 0.423 0.499 0.513 0.46 0.42 0.495 0.506 0.441 0.351 0.413 0.393 0.249 0.225 0.274 0.228 0.128 0.876 0 0.184 0.028 0.111 0.251 0.284 0.293 0.49 0.5 0.545 0.524 0.477 0.597 0.62 0.479 0.382 0.599 0.597 
0.087 0.087 0.084 0.069 0.148 0.136 0.186 0.225 0.239 0.273 0.288 0.214 0.146 0.177 0.181 0.269 0.197 0.144 0.211 0.26 0.145 0.142 0.195 0.172 0.094 0.11 0.135 0.139 0.128 0.073 0.114 0.154 0.182 0.221 0.266 0.198 0.247 0.277 0.185 0.234 0.273 0.215 0.151 0.147 0.208 0.125 0.13 0.149 0.141 0.175 0.236 0.229 0.234 0.241 0.258 0.309 0.236 0.218 0.237 0.172 0.176 0.228 0.249 0.286 0.219 0.211 0.247 0.245 0.184 0.218 0.22 0.201 0.165 0.165 0.104 0.128 0.169 0.162 0.125 0.2 0.222 0.231 0.232 0.243 0.278 0.32 0.292 0.261 0.222 0.166 0.169 0.167 0.232 0.238 0.184 0.237 0.265 0.244 0.186 0.24 0.253 0.272 0.239 0.268 0.266 0.298 0.257 0.357 1 0.352 0.212 0.197 0.207 0.238 0.228 0.189 0.197 0.222 0.204 0.181 0.146 0.167 0.145 0.098 0.093 0.114 0.095 0.051 0.34 0 0.071 0.008 0.038 0.102 0.119 0.123 0.189 0.205 0.225 0.215 0.192 0.239 0.236 0.181 0.146 0.232 0.238 
0.169 0.186 0.197 0.147 0.273 0.271 0.383 0.423 0.48 0.536 0.552 0.411 0.276 0.377 0.335 0.525 0.409 0.306 0.442 0.517 0.322 0.33 0.442 0.39 0.234 0.243 0.302 0.297 0.268 0.158 0.239 0.337 0.345 0.423 0.508 0.379 0.496 0.536 0.401 0.453 0.537 0.424 0.294 0.288 0.382 0.237 0.258 0.306 0.275 0.361 0.463 0.44 0.473 0.489 0.544 0.58 0.48 0.431 0.478 0.339 0.342 0.426 0.478 0.54 0.435 0.382 0.462 0.454 0.378 0.425 0.441 0.395 0.302 0.323 0.228 0.246 0.348 0.318 0.272 0.411 0.432 0.472 0.468 0.478 0.572 0.567 0.501 0.486 0.415 0.286 0.289 0.301 0.46 0.447 0.35 0.427 0.492 0.462 0.334 0.467 0.484 0.513 0.486 0.546 0.525 0.624 0.478 0.563 0.469 1 0.533 0.456 0.479 0.539 0.496 0.414 0.381 0.405 0.445 0.393 0.285 0.377 0.343 0.218 0.177 0.228 0.196 0.106 0.605 0 0.144 0.023 0.079 0.17 0.198 0.202 0.344 0.379 0.42 0.391 0.351 0.46 0.456 0.343 0.278 0.435 0.445 
0.14 0.134 0.115 0.114 0.192 0.194 0.276 0.294 0.312 0.349 0.352 0.263 0.205 0.247 0.228 0.337 0.263 0.193 0.283 0.351 0.2 0.228 0.353 0.287 0.152 0.182 0.234 0.216 0.2 0.128 0.167 0.238 0.245 0.275 0.34 0.251 0.318 0.338 0.237 0.3 0.355 0.266 0.195 0.186 0.254 0.146 0.148 0.192 0.171 0.237 0.315 0.302 0.315 0.322 0.344 0.367 0.313 0.263 0.31 0.23 0.227 0.291 0.32 0.355 0.278 0.264 0.302 0.316 0.229 0.275 0.291 0.277 0.216 0.209 0.135 0.148 0.221 0.204 0.166 0.278 0.293 0.328 0.315 0.315 0.368 0.368 0.325 0.318 0.283 0.219 0.217 0.223 0.305 0.324 0.25 0.298 0.327 0.32 0.226 0.296 0.307 0.338 0.345 0.371 0.355 0.399 0.318 0.343 0.258 0.457 1 0.61 0.603 0.55 0.425 0.378 0.364 0.34 0.337 0.304 0.218 0.27 0.26 0.171 0.146 0.165 0.139 0.084 0.378 0 0.094 0.015 0.047 0.115 0.126 0.136 0.246 0.306 0.327 0.301 0.276 0.343 0.347 0.258 0.213 0.311 0.339 
0.119 0.125 0.126 0.095 0.177 0.161 0.222 0.24 0.266 0.283 0.278 0.215 0.142 0.199 0.186 0.276 0.224 0.183 0.245 0.302 0.178 0.234 0.384 0.254 0.15 0.199 0.212 0.207 0.189 0.113 0.157 0.21 0.197 0.241 0.279 0.204 0.269 0.276 0.198 0.25 0.293 0.227 0.157 0.169 0.223 0.122 0.132 0.149 0.132 0.2 0.252 0.259 0.26 0.261 0.282 0.291 0.235 0.213 0.243 0.17 0.169 0.225 0.239 0.286 0.214 0.209 0.252 0.244 0.192 0.223 0.232 0.211 0.178 0.176 0.107 0.133 0.175 0.177 0.15 0.227 0.236 0.252 0.271 0.25 0.29 0.275 0.245 0.237 0.215 0.15 0.158 0.151 0.226 0.246 0.205 0.249 0.271 0.259 0.189 0.246 0.252 0.274 0.25 0.295 0.29 0.317 0.235 0.268 0.184 0.317 0.478 1 0.59 0.43 0.377 0.395 0.333 0.293 0.323 0.311 0.18 0.226 0.215 0.14 0.133 0.155 0.125 0.084 0.302 0 0.084 0.01 0.038 0.098 0.102 0.103 0.185 0.225 0.251 0.215 0.208 0.255 0.269 0.199 0.167 0.249 0.272 
0.113 0.13 0.123 0.098 0.189 0.174 0.25 0.251 0.274 0.307 0.308 0.231 0.151 0.208 0.178 0.288 0.228 0.181 0.246 0.3 0.17 0.19 0.322 0.258 0.137 0.169 0.218 0.199 0.178 0.107 0.167 0.226 0.203 0.246 0.291 0.225 0.27 0.29 0.208 0.251 0.301 0.243 0.178 0.183 0.233 0.139 0.147 0.175 0.174 0.221 0.279 0.284 0.288 0.299 0.31 0.304 0.27 0.232 0.271 0.199 0.187 0.226 0.259 0.311 0.235 0.215 0.258 0.265 0.208 0.231 0.247 0.226 0.177 0.183 0.135 0.133 0.189 0.171 0.15 0.244 0.259 0.273 0.303 0.291 0.31 0.321 0.284 0.258 0.219 0.178 0.174 0.159 0.248 0.272 0.191 0.248 0.286 0.261 0.177 0.265 0.286 0.297 0.285 0.338 0.327 0.327 0.263 0.282 0.197 0.322 0.506 0.606 1 0.523 0.359 0.389 0.384 0.325 0.338 0.329 0.214 0.252 0.254 0.175 0.13 0.19 0.157 0.099 0.327 0 0.088 0.017 0.04 0.097 0.112 0.113 0.205 0.234 0.269 0.248 0.224 0.275 0.297 0.22 0.174 0.264 0.302 
0.153 0.178 0.146 0.141 0.24 0.234 0.299 0.34 0.382 0.421 0.421 0.336 0.244 0.303 0.267 0.4 0.333 0.228 0.329 0.394 0.229 0.269 0.398 0.323 0.184 0.22 0.269 0.258 0.217 0.139 0.196 0.275 0.292 0.342 0.419 0.309 0.388 0.425 0.314 0.372 0.429 0.352 0.247 0.247 0.321 0.19 0.198 0.228 0.225 0.273 0.369 0.366 0.373 0.399 0.431 0.464 0.387 0.335 0.363 0.264 0.279 0.341 0.353 0.442 0.339 0.313 0.372 0.371 0.293 0.347 0.355 0.324 0.269 0.259 0.186 0.202 0.27 0.254 0.211 0.319 0.357 0.368 0.405 0.417 0.432 0.462 0.411 0.397 0.347 0.258 0.271 0.256 0.369 0.396 0.305 0.363 0.427 0.4 0.277 0.388 0.402 0.437 0.409 0.47 0.472 0.515 0.384 0.392 0.277 0.459 0.565 0.541 0.64 1 0.528 0.471 0.5 0.488 0.436 0.394 0.309 0.344 0.318 0.222 0.199 0.222 0.193 0.119 0.478 0 0.107 0.024 0.086 0.183 0.179 0.208 0.319 0.354 0.414 0.363 0.332 0.424 0.455 0.34 0.265 0.415 0.459 
0.197 0.192 0.203 0.16 0.281 0.287 0.407 0.421 0.436 0.48 0.486 0.356 0.238 0.339 0.306 0.476 0.391 0.278 0.393 0.511 0.296 0.338 0.524 0.423 0.234 0.286 0.357 0.337 0.299 0.178 0.242 0.319 0.373 0.414 0.48 0.332 0.46 0.492 0.361 0.417 0.499 0.393 0.274 0.283 0.406 0.242 0.258 0.292 0.3 0.355 0.456 0.448 0.472 0.48 0.502 0.503 0.416 0.375 0.441 0.324 0.314 0.407 0.416 0.487 0.391 0.363 0.444 0.43 0.319 0.4 0.416 0.382 0.3 0.296 0.206 0.226 0.307 0.299 0.249 0.396 0.434 0.467 0.499 0.445 0.477 0.506 0.457 0.432 0.369 0.296 0.297 0.287 0.403 0.426 0.326 0.414 0.465 0.44 0.307 0.428 0.462 0.487 0.474 0.549 0.496 0.531 0.421 0.468 0.309 0.515 0.466 0.527 0.508 0.615 1 0.593 0.481 0.517 0.627 0.522 0.352 0.414 0.412 0.28 0.227 0.278 0.237 0.154 0.525 0 0.147 0.033 0.087 0.198 0.222 0.218 0.344 0.395 0.451 0.416 0.368 0.451 0.488 0.365 0.272 0.437 0.469 
0.188 0.171 0.178 0.139 0.244 0.225 0.327 0.33 0.351 0.387 0.403 0.321 0.229 0.261 0.247 0.385 0.293 0.212 0.308 0.389 0.235 0.254 0.371 0.339 0.183 0.267 0.4 0.338 0.286 0.149 0.201 0.254 0.282 0.323 0.377 0.269 0.353 0.381 0.279 0.327 0.395 0.315 0.23 0.24 0.309 0.185 0.189 0.237 0.22 0.294 0.373 0.364 0.361 0.373 0.394 0.398 0.344 0.293 0.328 0.233 0.233 0.299 0.329 0.391 0.294 0.282 0.338 0.334 0.255 0.306 0.332 0.309 0.258 0.257 0.191 0.196 0.265 0.261 0.199 0.304 0.352 0.358 0.39 0.349 0.381 0.406 0.353 0.356 0.309 0.224 0.239 0.236 0.347 0.365 0.271 0.347 0.396 0.376 0.246 0.335 0.36 0.389 0.366 0.423 0.389 0.404 0.338 0.373 0.242 0.377 0.362 0.459 0.485 0.474 0.516 1 0.55 0.445 0.512 0.605 0.301 0.357 0.382 0.255 0.211 0.252 0.218 0.141 0.417 0 0.116 0.021 0.06 0.148 0.179 0.158 0.282 0.303 0.356 0.325 0.286 0.369 0.399 0.278 0.217 0.353 0.399 
0.154 0.149 0.143 0.115 0.225 0.209 0.285 0.307 0.323 0.391 0.36 0.279 0.185 0.238 0.213 0.349 0.267 0.187 0.269 0.338 0.212 0.231 0.311 0.282 0.161 0.195 0.268 0.253 0.225 0.109 0.171 0.239 0.272 0.301 0.37 0.268 0.341 0.377 0.27 0.319 0.38 0.297 0.215 0.214 0.288 0.167 0.176 0.208 0.205 0.266 0.366 0.353 0.358 0.363 0.393 0.392 0.341 0.301 0.317 0.221 0.207 0.291 0.33 0.39 0.31 0.276 0.338 0.346 0.258 0.297 0.315 0.3 0.227 0.234 0.157 0.177 0.251 0.224 0.19 0.309 0.342 0.359 0.382 0.362 0.378 0.395 0.35 0.348 0.297 0.218 0.239 0.223 0.328 0.357 0.273 0.338 0.391 0.372 0.252 0.33 0.362 0.386 0.379 0.431 0.407 0.394 0.325 0.343 0.226 0.344 0.383 0.407 0.509 0.505 0.425 0.551 1 0.558 0.439 0.49 0.325 0.352 0.341 0.249 0.219 0.245 0.206 0.13 0.41 0 0.093 0.019 0.058 0.148 0.16 0.153 0.265 0.336 0.37 0.333 0.318 0.393 0.433 0.313 0.207 0.363 0.438 
0.213 0.211 0.203 0.176 0.315 0.288 0.407 0.452 0.483 0.56 0.545 0.425 0.271 0.366 0.353 0.499 0.414 0.291 0.373 0.48 0.268 0.304 0.434 0.379 0.236 0.276 0.352 0.347 0.301 0.173 0.24 0.337 0.38 0.438 0.526 0.391 0.498 0.553 0.404 0.464 0.556 0.454 0.303 0.303 0.419 0.259 0.266 0.32 0.304 0.388 0.499 0.5 0.518 0.522 0.557 0.57 0.5 0.446 0.512 0.364 0.352 0.448 0.49 0.583 0.466 0.431 0.497 0.495 0.393 0.447 0.467 0.434 0.367 0.364 0.267 0.265 0.373 0.333 0.277 0.429 0.463 0.507 0.529 0.521 0.546 0.59 0.538 0.504 0.424 0.337 0.357 0.334 0.497 0.527 0.437 0.515 0.578 0.551 0.4 0.494 0.523 0.553 0.516 0.611 0.599 0.606 0.523 0.544 0.323 0.493 0.456 0.478 0.528 0.651 0.556 0.565 0.682 1 0.607 0.547 0.433 0.468 0.445 0.301 0.258 0.303 0.26 0.168 0.619 0 0.145 0.019 0.071 0.194 0.241 0.226 0.415 0.516 0.597 0.536 0.477 0.573 0.699 0.464 0.37 0.55 0.664 
0.249 0.226 0.229 0.182 0.338 0.301 0.442 0.453 0.438 0.526 0.524 0.39 0.263 0.322 0.319 0.491 0.374 0.273 0.391 0.497 0.295 0.315 0.443 0.452 0.236 0.272 0.385 0.369 0.343 0.184 0.27 0.358 0.384 0.427 0.496 0.373 0.474 0.522 0.389 0.446 0.527 0.426 0.304 0.314 0.419 0.253 0.265 0.304 0.283 0.393 0.53 0.527 0.526 0.531 0.544 0.543 0.464 0.408 0.45 0.337 0.343 0.433 0.465 0.555 0.427 0.406 0.471 0.49 0.376 0.43 0.476 0.448 0.362 0.366 0.248 0.275 0.379 0.36 0.291 0.438 0.492 0.51 0.562 0.505 0.533 0.561 0.495 0.496 0.403 0.326 0.319 0.314 0.465 0.476 0.36 0.46 0.504 0.47 0.352 0.477 0.493 0.536 0.53 0.598 0.558 0.514 0.458 0.493 0.298 0.463 0.397 0.443 0.451 0.533 0.621 0.626 0.527 0.568 1 0.653 0.41 0.509 0.524 0.323 0.277 0.354 0.277 0.169 0.585 0 0.136 0.024 0.089 0.198 0.231 0.211 0.372 0.419 0.468 0.437 0.393 0.493 0.513 0.388 0.317 0.474 0.528 
0.187 0.18 0.167 0.13 0.243 0.22 0.305 0.326 0.331 0.381 0.364 0.29 0.195 0.248 0.237 0.347 0.278 0.212 0.258 0.343 0.224 0.244 0.316 0.305 0.193 0.233 0.299 0.281 0.254 0.132 0.185 0.249 0.276 0.298 0.359 0.29 0.353 0.372 0.276 0.344 0.384 0.3 0.217 0.215 0.304 0.182 0.177 0.221 0.208 0.266 0.352 0.383 0.363 0.364 0.379 0.376 0.329 0.299 0.336 0.233 0.246 0.316 0.343 0.392 0.311 0.304 0.341 0.363 0.269 0.333 0.338 0.304 0.247 0.268 0.194 0.202 0.278 0.254 0.21 0.319 0.349 0.368 0.381 0.339 0.36 0.381 0.333 0.327 0.275 0.205 0.21 0.185 0.318 0.339 0.257 0.328 0.374 0.351 0.262 0.356 0.367 0.39 0.38 0.421 0.395 0.359 0.313 0.337 0.204 0.327 0.316 0.342 0.379 0.416 0.431 0.576 0.445 0.419 0.515 1 0.42 0.397 0.441 0.356 0.277 0.287 0.235 0.151 0.398 0 0.106 0.018 0.061 0.12 0.139 0.132 0.26 0.293 0.35 0.306 0.265 0.35 0.397 0.284 0.231 0.346 0.399 
0.172 0.161 0.145 0.126 0.222 0.216 0.306 0.322 0.334 0.392 0.388 0.297 0.213 0.273 0.242 0.368 0.292 0.218 0.264 0.347 0.215 0.219 0.313 0.286 0.155 0.199 0.244 0.23 0.23 0.148 0.187 0.241 0.285 0.311 0.378 0.278 0.353 0.4 0.282 0.33 0.396 0.316 0.218 0.217 0.326 0.196 0.215 0.247 0.228 0.279 0.389 0.398 0.384 0.401 0.394 0.399 0.349 0.308 0.343 0.252 0.254 0.314 0.338 0.395 0.325 0.309 0.353 0.391 0.28 0.332 0.355 0.331 0.276 0.278 0.182 0.202 0.285 0.26 0.206 0.331 0.392 0.397 0.397 0.368 0.402 0.427 0.371 0.377 0.331 0.245 0.248 0.246 0.362 0.393 0.297 0.379 0.423 0.42 0.287 0.374 0.404 0.426 0.414 0.472 0.448 0.4 0.355 0.364 0.235 0.33 0.279 0.298 0.312 0.374 0.392 0.423 0.425 0.444 0.441 0.518 1 0.505 0.395 0.381 0.366 0.346 0.3 0.176 0.434 0 0.116 0.015 0.062 0.142 0.167 0.157 0.295 0.368 0.404 0.377 0.353 0.444 0.498 0.351 0.286 0.418 0.533 
0.233 0.223 0.196 0.161 0.307 0.284 0.379 0.404 0.393 0.487 0.468 0.343 0.228 0.295 0.269 0.445 0.348 0.231 0.296 0.408 0.247 0.245 0.348 0.344 0.197 0.223 0.279 0.287 0.271 0.17 0.247 0.294 0.329 0.371 0.459 0.349 0.448 0.47 0.347 0.413 0.487 0.393 0.271 0.285 0.385 0.224 0.238 0.283 0.265 0.363 0.538 0.56 0.514 0.482 0.491 0.483 0.425 0.34 0.41 0.301 0.286 0.384 0.422 0.495 0.403 0.363 0.432 0.47 0.356 0.398 0.447 0.423 0.341 0.319 0.211 0.245 0.326 0.318 0.253 0.452 0.545 0.501 0.531 0.452 0.441 0.49 0.429 0.426 0.365 0.28 0.295 0.281 0.412 0.431 0.332 0.431 0.495 0.457 0.333 0.435 0.5 0.541 0.55 0.574 0.512 0.442 0.402 0.421 0.249 0.368 0.304 0.316 0.336 0.391 0.419 0.397 0.384 0.408 0.502 0.47 0.47 1 0.506 0.384 0.424 0.492 0.413 0.276 0.511 0 0.111 0.027 0.07 0.165 0.196 0.198 0.346 0.389 0.406 0.387 0.351 0.448 0.465 0.336 0.278 0.455 0.488 
0.349 0.279 0.223 0.204 0.312 0.298 0.429 0.376 0.368 0.419 0.4 0.32 0.218 0.28 0.248 0.389 0.312 0.23 0.307 0.385 0.231 0.256 0.353 0.36 0.199 0.24 0.307 0.322 0.351 0.172 0.26 0.31 0.323 0.343 0.414 0.309 0.39 0.422 0.314 0.375 0.424 0.352 0.243 0.261 0.349 0.202 0.224 0.284 0.262 0.345 0.475 0.499 0.44 0.404 0.421 0.421 0.35 0.325 0.362 0.266 0.279 0.354 0.372 0.425 0.356 0.327 0.364 0.391 0.289 0.355 0.366 0.345 0.273 0.27 0.195 0.209 0.285 0.271 0.217 0.351 0.429 0.411 0.414 0.386 0.408 0.415 0.372 0.356 0.296 0.229 0.215 0.227 0.347 0.355 0.276 0.356 0.409 0.368 0.25 0.359 0.394 0.417 0.432 0.465 0.409 0.372 0.324 0.381 0.219 0.334 0.279 0.339 0.354 0.372 0.392 0.446 0.373 0.372 0.514 0.559 0.383 0.55 1 0.478 0.368 0.455 0.383 0.244 0.442 0 0.117 0.019 0.069 0.138 0.158 0.157 0.265 0.313 0.349 0.332 0.291 0.369 0.394 0.288 0.238 0.357 0.41 
0.147 0.122 0.104 0.088 0.147 0.139 0.197 0.184 0.188 0.225 0.216 0.16 0.12 0.145 0.147 0.191 0.164 0.124 0.156 0.197 0.125 0.135 0.18 0.181 0.103 0.132 0.151 0.163 0.155 0.085 0.112 0.142 0.154 0.18 0.217 0.167 0.204 0.223 0.173 0.196 0.223 0.186 0.132 0.118 0.175 0.119 0.114 0.14 0.127 0.165 0.248 0.264 0.235 0.219 0.228 0.222 0.186 0.165 0.183 0.139 0.145 0.176 0.19 0.221 0.175 0.172 0.202 0.193 0.144 0.178 0.191 0.176 0.149 0.144 0.107 0.113 0.152 0.137 0.106 0.196 0.24 0.214 0.237 0.218 0.217 0.231 0.214 0.208 0.172 0.134 0.124 0.132 0.193 0.192 0.153 0.187 0.219 0.212 0.145 0.187 0.202 0.224 0.25 0.262 0.223 0.217 0.183 0.191 0.113 0.172 0.138 0.171 0.185 0.193 0.22 0.24 0.196 0.206 0.28 0.334 0.298 0.326 0.398 1 0.344 0.285 0.31 0.197 0.246 0 0.061 0.009 0.035 0.081 0.079 0.091 0.149 0.178 0.199 0.193 0.163 0.209 0.223 0.167 0.136 0.205 0.235 
0.153 0.142 0.131 0.129 0.209 0.218 0.3 0.282 0.265 0.307 0.294 0.227 0.163 0.198 0.177 0.272 0.235 0.164 0.217 0.281 0.183 0.194 0.239 0.25 0.136 0.156 0.191 0.219 0.216 0.123 0.187 0.218 0.238 0.262 0.302 0.218 0.296 0.324 0.234 0.278 0.317 0.24 0.18 0.194 0.255 0.124 0.154 0.189 0.189 0.257 0.346 0.361 0.326 0.302 0.323 0.318 0.277 0.23 0.267 0.193 0.202 0.258 0.263 0.326 0.272 0.253 0.293 0.293 0.235 0.265 0.282 0.267 0.227 0.216 0.153 0.166 0.225 0.198 0.175 0.294 0.334 0.318 0.311 0.281 0.305 0.314 0.272 0.268 0.223 0.178 0.177 0.172 0.265 0.267 0.204 0.27 0.313 0.295 0.192 0.273 0.289 0.322 0.342 0.364 0.312 0.282 0.245 0.27 0.171 0.264 0.203 0.231 0.23 0.274 0.285 0.298 0.273 0.275 0.336 0.359 0.361 0.472 0.397 0.463 1 0.489 0.521 0.38 0.327 0 0.087 0.011 0.041 0.114 0.129 0.122 0.219 0.247 0.254 0.257 0.229 0.281 0.304 0.215 0.175 0.279 0.331 
0.202 0.19 0.152 0.123 0.246 0.238 0.306 0.294 0.286 0.322 0.322 0.243 0.151 0.21 0.198 0.291 0.235 0.162 0.216 0.278 0.182 0.174 0.238 0.26 0.151 0.163 0.22 0.227 0.235 0.131 0.192 0.226 0.246 0.272 0.328 0.243 0.294 0.322 0.227 0.284 0.336 0.276 0.184 0.198 0.264 0.161 0.183 0.215 0.206 0.267 0.393 0.398 0.353 0.339 0.325 0.347 0.285 0.263 0.281 0.207 0.209 0.262 0.274 0.33 0.27 0.263 0.298 0.317 0.218 0.266 0.302 0.279 0.222 0.226 0.16 0.173 0.244 0.235 0.184 0.309 0.401 0.335 0.355 0.304 0.308 0.332 0.286 0.288 0.242 0.188 0.19 0.183 0.282 0.298 0.219 0.277 0.332 0.311 0.202 0.301 0.324 0.344 0.36 0.384 0.333 0.3 0.275 0.294 0.182 0.263 0.223 0.241 0.256 0.272 0.28 0.294 0.262 0.278 0.349 0.341 0.315 0.507 0.476 0.361 0.469 1 0.671 0.398 0.351 0 0.08 0.014 0.054 0.111 0.133 0.131 0.217 0.259 0.294 0.286 0.246 0.313 0.324 0.239 0.18 0.308 0.332 
0.073 0.064 0.05 0.052 0.092 0.077 0.107 0.113 0.097 0.127 0.122 0.093 0.061 0.073 0.068 0.116 0.095 0.061 0.088 0.102 0.051 0.064 0.097 0.106 0.058 0.064 0.081 0.074 0.08 0.045 0.056 0.085 0.084 0.101 0.115 0.091 0.11 0.117 0.095 0.11 0.126 0.106 0.072 0.071 0.099 0.063 0.064 0.082 0.073 0.095 0.152 0.153 0.127 0.112 0.13 0.133 0.116 0.099 0.109 0.075 0.082 0.098 0.119 0.138 0.102 0.097 0.113 0.126 0.09 0.115 0.121 0.111 0.086 0.087 0.06 0.066 0.095 0.089 0.084 0.117 0.153 0.131 0.139 0.115 0.116 0.133 0.117 0.125 0.101 0.084 0.074 0.086 0.124 0.125 0.093 0.111 0.124 0.126 0.09 0.113 0.131 0.137 0.141 0.149 0.138 0.123 0.11 0.117 0.077 0.107 0.091 0.096 0.096 0.108 0.109 0.124 0.098 0.109 0.138 0.151 0.132 0.2 0.213 0.192 0.25 0.349 1 0.477 0.139 0 0.033 0.004 0.017 0.039 0.045 0.052 0.089 0.098 0.114 0.102 0.096 0.123 0.128 0.099 0.084 0.117 0.128 
0.087 0.07 0.053 0.043 0.09 0.085 0.109 0.113 0.119 0.127 0.132 0.102 0.065 0.085 0.079 0.121 0.101 0.067 0.096 0.126 0.074 0.068 0.101 0.103 0.048 0.067 0.086 0.079 0.08 0.048 0.071 0.084 0.104 0.112 0.125 0.107 0.125 0.141 0.098 0.124 0.141 0.114 0.081 0.082 0.11 0.06 0.069 0.086 0.087 0.1 0.153 0.151 0.142 0.125 0.127 0.137 0.114 0.11 0.125 0.088 0.091 0.111 0.126 0.147 0.126 0.113 0.12 0.132 0.105 0.113 0.129 0.111 0.089 0.09 0.057 0.072 0.097 0.09 0.077 0.118 0.16 0.141 0.129 0.128 0.128 0.141 0.122 0.121 0.103 0.073 0.08 0.071 0.109 0.126 0.089 0.12 0.137 0.125 0.104 0.126 0.131 0.143 0.163 0.167 0.145 0.13 0.114 0.121 0.069 0.111 0.093 0.097 0.11 0.128 0.121 0.132 0.126 0.123 0.142 0.145 0.145 0.21 0.187 0.209 0.308 0.342 0.828 1 0.141 0 0.032 0.007 0.023 0.047 0.055 0.059 0.097 0.111 0.119 0.107 0.099 0.13 0.142 0.09 0.081 0.128 0.15 
0.108 0.125 0.107 0.107 0.203 0.205 0.275 0.302 0.321 0.391 0.427 0.338 0.226 0.266 0.235 0.38 0.291 0.195 0.241 0.318 0.19 0.176 0.22 0.248 0.13 0.139 0.164 0.177 0.167 0.126 0.168 0.227 0.265 0.305 0.389 0.306 0.394 0.429 0.305 0.367 0.41 0.338 0.24 0.223 0.294 0.183 0.183 0.215 0.208 0.27 0.342 0.31 0.357 0.356 0.421 0.521 0.439 0.492 0.421 0.29 0.274 0.348 0.405 0.47 0.376 0.337 0.38 0.386 0.322 0.346 0.335 0.318 0.266 0.278 0.188 0.196 0.282 0.271 0.2 0.292 0.33 0.37 0.349 0.371 0.424 0.517 0.484 0.436 0.337 0.268 0.242 0.267 0.387 0.377 0.29 0.399 0.423 0.395 0.283 0.382 0.398 0.42 0.372 0.433 0.425 0.362 0.343 0.436 0.229 0.293 0.209 0.218 0.233 0.283 0.266 0.238 0.25 0.283 0.283 0.224 0.201 0.265 0.222 0.167 0.163 0.194 0.157 0.097 1 0 0.103 0.02 0.06 0.161 0.17 0.177 0.274 0.307 0.31 0.297 0.296 0.368 0.357 0.288 0.239 0.376 0.356 
0 0 0 0 0 0 0 0 0 0 0 0 0 0 0 0 0 0 0 0 0 0 0 0 0 0 0 0 0 0 0 0 0 0 0 0 0 0 0 0 0 0 0 0 0 0 0 0 0 0 0 0 0 0 0 0 0 0 0 0 0 0 0 0 0 0 0 0 0 0 0 0 0 0 0 0 0 0 0 0 0 0 0 0 0 0 0 0 0 0 0 0 0 0 0 0 0 0 0 0 0 0 0 0 0 0 0 0 0 0 0 0 0 0 0 0 0 0 0 0 0 0 0 0 0 0 0 0 0 1 0 0 0 0 0 0 0 0 0 0 0 0 0 0 0 0 0 
0.032 0.036 0.046 0.037 0.07 0.076 0.103 0.115 0.14 0.142 0.154 0.116 0.107 0.217 0.164 0.154 0.164 0.333 0.17 0.159 0.137 0.131 0.118 0.109 0.061 0.075 0.072 0.071 0.064 0.056 0.075 0.087 0.097 0.134 0.139 0.116 0.135 0.142 0.107 0.138 0.15 0.109 0.072 0.079 0.108 0.063 0.068 0.075 0.066 0.094 0.122 0.112 0.127 0.132 0.131 0.143 0.119 0.111 0.125 0.086 0.097 0.12 0.113 0.139 0.104 0.108 0.121 0.104 0.088 0.11 0.114 0.086 0.081 0.082 0.059 0.059 0.089 0.075 0.063 0.098 0.116 0.116 0.119 0.114 0.124 0.136 0.12 0.104 0.098 0.062 0.064 0.069 0.09 0.102 0.081 0.107 0.114 0.105 0.069 0.096 0.107 0.117 0.112 0.132 0.12 0.108 0.099 0.121 0.069 0.105 0.072 0.094 0.084 0.101 0.112 0.1 0.077 0.094 0.107 0.092 0.072 0.098 0.084 0.059 0.053 0.064 0.053 0.037 0.148 0 1 0.003 0.015 0.034 0.037 0.044 0.07 0.095 0.1 0.097 0.086 0.103 0.115 0.087 0.072 0.113 0.109 
0.011 0.009 0.011 0.012 0.016 0.015 0.021 0.022 0.027 0.034 0.032 0.023 0.017 0.021 0.023 0.035 0.026 0.018 0.029 0.03 0.017 0.024 0.031 0.024 0.016 0.019 0.016 0.018 0.018 0.009 0.018 0.019 0.019 0.022 0.031 0.023 0.031 0.032 0.023 0.029 0.036 0.024 0.023 0.016 0.022 0.015 0.011 0.015 0.015 0.021 0.029 0.028 0.031 0.032 0.034 0.034 0.032 0.029 0.032 0.019 0.02 0.021 0.032 0.037 0.03 0.028 0.032 0.033 0.027 0.027 0.028 0.024 0.022 0.023 0.015 0.011 0.017 0.02 0.014 0.026 0.028 0.03 0.032 0.035 0.032 0.035 0.034 0.039 0.049 0.055 0.04 0.039 0.045 0.038 0.034 0.039 0.038 0.036 0.023 0.03 0.032 0.031 0.03 0.038 0.036 0.031 0.029 0.029 0.018 0.023 0.024 0.027 0.025 0.031 0.034 0.031 0.025 0.025 0.028 0.031 0.022 0.026 0.025 0.014 0.016 0.022 0.017 0.007 0.036 0 0.009 1 0.583 0.167 0.069 0.047 0.036 0.029 0.032 0.031 0.031 0.036 0.038 0.028 0.022 0.035 0.035 
0.021 0.019 0.017 0.018 0.032 0.02 0.035 0.041 0.044 0.052 0.05 0.044 0.025 0.033 0.028 0.049 0.041 0.026 0.033 0.042 0.023 0.026 0.033 0.032 0.018 0.02 0.022 0.029 0.029 0.018 0.027 0.027 0.029 0.043 0.052 0.035 0.052 0.054 0.036 0.047 0.055 0.036 0.027 0.033 0.039 0.021 0.019 0.031 0.023 0.03 0.045 0.042 0.048 0.051 0.054 0.055 0.053 0.044 0.042 0.029 0.031 0.043 0.047 0.056 0.04 0.037 0.05 0.052 0.037 0.043 0.047 0.043 0.035 0.037 0.026 0.033 0.042 0.035 0.03 0.046 0.045 0.051 0.049 0.055 0.057 0.063 0.061 0.065 0.075 0.088 0.069 0.053 0.071 0.066 0.057 0.059 0.066 0.061 0.042 0.052 0.055 0.062 0.053 0.06 0.066 0.049 0.041 0.05 0.033 0.038 0.03 0.034 0.03 0.04 0.037 0.034 0.034 0.035 0.038 0.031 0.028 0.033 0.027 0.018 0.019 0.026 0.024 0.015 0.066 0 0.016 0.286 1 0.266 0.134 0.081 0.061 0.05 0.05 0.05 0.043 0.059 0.055 0.041 0.034 0.055 0.048 
0.045 0.043 0.04 0.038 0.082 0.079 0.114 0.139 0.138 0.16 0.161 0.126 0.096 0.115 0.104 0.16 0.125 0.083 0.109 0.139 0.091 0.077 0.104 0.107 0.061 0.069 0.076 0.073 0.067 0.05 0.062 0.093 0.102 0.138 0.165 0.135 0.163 0.187 0.123 0.161 0.174 0.134 0.089 0.092 0.128 0.068 0.074 0.087 0.08 0.103 0.145 0.142 0.161 0.152 0.173 0.172 0.162 0.133 0.145 0.103 0.103 0.128 0.16 0.194 0.161 0.146 0.172 0.166 0.13 0.142 0.147 0.133 0.108 0.105 0.08 0.089 0.122 0.113 0.09 0.142 0.149 0.162 0.16 0.174 0.16 0.191 0.181 0.214 0.238 0.299 0.229 0.2 0.242 0.21 0.17 0.196 0.208 0.197 0.13 0.167 0.161 0.197 0.169 0.201 0.198 0.151 0.154 0.165 0.095 0.12 0.094 0.098 0.09 0.108 0.116 0.109 0.109 0.132 0.124 0.106 0.11 0.13 0.109 0.068 0.077 0.094 0.073 0.041 0.203 0 0.034 0.133 0.446 1 0.455 0.27 0.213 0.158 0.169 0.161 0.148 0.189 0.18 0.152 0.13 0.18 0.176 
0.061 0.067 0.056 0.054 0.091 0.086 0.113 0.132 0.139 0.184 0.184 0.148 0.114 0.108 0.113 0.165 0.123 0.085 0.109 0.137 0.083 0.081 0.109 0.107 0.055 0.069 0.088 0.096 0.084 0.051 0.082 0.09 0.108 0.139 0.165 0.122 0.17 0.185 0.137 0.163 0.184 0.144 0.083 0.096 0.129 0.079 0.084 0.101 0.098 0.117 0.153 0.133 0.163 0.16 0.178 0.18 0.171 0.143 0.164 0.13 0.116 0.152 0.167 0.189 0.15 0.136 0.167 0.162 0.13 0.138 0.158 0.154 0.108 0.121 0.09 0.083 0.123 0.117 0.094 0.137 0.147 0.159 0.167 0.173 0.181 0.205 0.192 0.217 0.236 0.229 0.322 0.187 0.227 0.23 0.184 0.202 0.204 0.194 0.138 0.169 0.161 0.188 0.164 0.203 0.203 0.167 0.158 0.183 0.099 0.14 0.119 0.126 0.126 0.136 0.142 0.131 0.117 0.137 0.137 0.127 0.098 0.128 0.112 0.082 0.067 0.095 0.074 0.043 0.208 0 0.045 0.042 0.162 0.388 1 0.27 0.227 0.185 0.164 0.16 0.159 0.199 0.18 0.142 0.134 0.192 0.186 
0.09 0.099 0.106 0.084 0.15 0.14 0.187 0.218 0.235 0.275 0.276 0.21 0.157 0.172 0.18 0.266 0.199 0.127 0.179 0.219 0.126 0.136 0.197 0.185 0.102 0.124 0.157 0.152 0.143 0.093 0.127 0.149 0.184 0.201 0.272 0.213 0.269 0.28 0.198 0.254 0.289 0.238 0.16 0.165 0.222 0.131 0.137 0.16 0.155 0.2 0.247 0.236 0.269 0.258 0.287 0.316 0.283 0.251 0.248 0.196 0.192 0.247 0.26 0.312 0.259 0.236 0.267 0.275 0.215 0.254 0.245 0.233 0.201 0.184 0.118 0.132 0.184 0.178 0.141 0.229 0.238 0.272 0.267 0.286 0.296 0.332 0.305 0.361 0.479 0.331 0.346 0.273 0.357 0.36 0.285 0.312 0.34 0.339 0.227 0.293 0.304 0.311 0.287 0.323 0.342 0.291 0.287 0.284 0.158 0.224 0.172 0.181 0.188 0.217 0.215 0.192 0.186 0.233 0.225 0.189 0.177 0.193 0.173 0.121 0.11 0.134 0.112 0.068 0.339 0 0.064 0.048 0.171 0.372 0.459 1 0.457 0.323 0.298 0.292 0.285 0.351 0.325 0.252 0.193 0.319 0.314 
0.123 0.139 0.121 0.117 0.218 0.231 0.297 0.366 0.359 0.436 0.431 0.338 0.227 0.281 0.271 0.404 0.313 0.227 0.276 0.35 0.208 0.202 0.289 0.264 0.144 0.158 0.196 0.197 0.184 0.11 0.185 0.246 0.294 0.343 0.428 0.345 0.433 0.47 0.324 0.381 0.464 0.374 0.237 0.262 0.338 0.189 0.226 0.256 0.254 0.318 0.375 0.372 0.41 0.393 0.471 0.502 0.473 0.387 0.417 0.29 0.28 0.373 0.417 0.52 0.403 0.368 0.425 0.442 0.325 0.388 0.411 0.374 0.319 0.301 0.221 0.225 0.325 0.296 0.23 0.364 0.389 0.445 0.435 0.488 0.443 0.521 0.462 0.523 0.568 0.431 0.547 0.417 0.544 0.631 0.481 0.518 0.56 0.541 0.394 0.468 0.485 0.522 0.45 0.557 0.569 0.457 0.464 0.434 0.246 0.355 0.275 0.287 0.315 0.362 0.337 0.301 0.321 0.389 0.362 0.32 0.27 0.313 0.288 0.188 0.166 0.227 0.183 0.098 0.549 0 0.104 0.031 0.12 0.293 0.363 0.457 1 0.636 0.533 0.541 0.563 0.62 0.588 0.462 0.377 0.518 0.534 
0.124 0.133 0.117 0.102 0.21 0.191 0.259 0.298 0.295 0.368 0.371 0.281 0.202 0.245 0.222 0.329 0.266 0.182 0.257 0.301 0.174 0.185 0.25 0.245 0.134 0.157 0.192 0.186 0.181 0.122 0.179 0.22 0.243 0.279 0.351 0.278 0.351 0.38 0.275 0.327 0.37 0.308 0.217 0.222 0.281 0.188 0.187 0.216 0.204 0.258 0.331 0.334 0.331 0.325 0.378 0.405 0.368 0.307 0.338 0.252 0.239 0.308 0.336 0.401 0.325 0.289 0.343 0.363 0.265 0.32 0.325 0.312 0.248 0.243 0.169 0.182 0.252 0.23 0.187 0.296 0.343 0.363 0.365 0.364 0.394 0.428 0.379 0.39 0.366 0.281 0.321 0.295 0.418 0.457 0.357 0.4 0.446 0.429 0.297 0.364 0.39 0.416 0.374 0.452 0.465 0.416 0.397 0.375 0.235 0.329 0.225 0.246 0.248 0.319 0.301 0.28 0.27 0.347 0.319 0.274 0.233 0.269 0.246 0.171 0.137 0.183 0.145 0.084 0.433 0 0.101 0.024 0.078 0.168 0.213 0.228 0.493 1 0.528 0.634 0.641 0.556 0.534 0.433 0.306 0.429 0.465 
0.18 0.196 0.185 0.148 0.295 0.274 0.353 0.408 0.441 0.499 0.5 0.375 0.268 0.351 0.313 0.473 0.375 0.261 0.338 0.436 0.257 0.273 0.356 0.354 0.174 0.2 0.272 0.294 0.252 0.146 0.224 0.297 0.346 0.401 0.487 0.387 0.482 0.515 0.361 0.458 0.501 0.405 0.265 0.28 0.361 0.223 0.235 0.284 0.28 0.367 0.45 0.423 0.459 0.458 0.504 0.534 0.477 0.403 0.461 0.344 0.345 0.425 0.476 0.555 0.452 0.409 0.465 0.472 0.376 0.418 0.442 0.418 0.34 0.338 0.244 0.254 0.34 0.328 0.263 0.407 0.441 0.479 0.491 0.508 0.517 0.573 0.492 0.499 0.476 0.343 0.369 0.338 0.484 0.561 0.418 0.484 0.573 0.558 0.379 0.499 0.529 0.563 0.515 0.619 0.646 0.574 0.539 0.484 0.293 0.401 0.342 0.373 0.386 0.449 0.403 0.4 0.398 0.533 0.446 0.391 0.347 0.393 0.344 0.251 0.222 0.266 0.206 0.134 0.577 0 0.136 0.03 0.094 0.22 0.238 0.262 0.49 0.686 1 0.752 0.6 0.695 0.755 0.558 0.421 0.579 0.665 
0.117 0.104 0.091 0.095 0.183 0.164 0.237 0.279 0.292 0.352 0.354 0.269 0.2 0.237 0.221 0.34 0.262 0.188 0.221 0.285 0.158 0.176 0.235 0.228 0.123 0.143 0.163 0.149 0.153 0.115 0.144 0.186 0.218 0.286 0.34 0.258 0.329 0.367 0.257 0.308 0.355 0.281 0.205 0.204 0.261 0.164 0.16 0.195 0.168 0.248 0.301 0.295 0.328 0.331 0.366 0.389 0.362 0.289 0.334 0.232 0.224 0.288 0.335 0.398 0.334 0.287 0.318 0.363 0.283 0.309 0.32 0.311 0.243 0.244 0.152 0.169 0.236 0.229 0.186 0.285 0.312 0.364 0.365 0.367 0.377 0.415 0.353 0.382 0.352 0.265 0.299 0.263 0.371 0.448 0.308 0.378 0.438 0.408 0.281 0.368 0.395 0.411 0.384 0.446 0.461 0.393 0.37 0.355 0.214 0.314 0.247 0.244 0.255 0.321 0.279 0.264 0.268 0.359 0.299 0.286 0.268 0.277 0.24 0.17 0.155 0.192 0.156 0.085 0.424 0 0.102 0.021 0.069 0.163 0.195 0.209 0.406 0.621 0.555 1 0.577 0.537 0.595 0.488 0.312 0.431 0.507 
0.151 0.156 0.137 0.139 0.253 0.238 0.315 0.359 0.362 0.439 0.45 0.344 0.255 0.289 0.286 0.392 0.34 0.215 0.28 0.365 0.21 0.221 0.278 0.292 0.141 0.168 0.222 0.238 0.216 0.11 0.189 0.249 0.282 0.351 0.431 0.337 0.417 0.442 0.313 0.396 0.459 0.358 0.248 0.262 0.334 0.202 0.217 0.259 0.236 0.297 0.396 0.385 0.41 0.396 0.453 0.469 0.411 0.349 0.408 0.294 0.282 0.352 0.401 0.477 0.372 0.348 0.409 0.429 0.308 0.357 0.392 0.352 0.299 0.28 0.188 0.203 0.284 0.256 0.213 0.337 0.383 0.415 0.411 0.429 0.442 0.484 0.419 0.44 0.388 0.315 0.357 0.323 0.47 0.53 0.402 0.466 0.519 0.503 0.351 0.445 0.463 0.493 0.455 0.541 0.532 0.448 0.44 0.415 0.225 0.357 0.288 0.291 0.325 0.365 0.347 0.318 0.326 0.41 0.366 0.322 0.291 0.321 0.284 0.207 0.198 0.227 0.176 0.116 0.503 0 0.121 0.021 0.095 0.209 0.225 0.241 0.483 0.758 0.597 0.739 1 0.652 0.636 0.588 0.412 0.51 0.531 
0.192 0.204 0.172 0.166 0.311 0.296 0.382 0.479 0.493 0.582 0.58 0.454 0.291 0.379 0.361 0.548 0.429 0.275 0.362 0.48 0.28 0.268 0.372 0.359 0.201 0.216 0.274 0.28 0.265 0.171 0.251 0.334 0.372 0.473 0.566 0.433 0.571 0.603 0.44 0.526 0.601 0.496 0.332 0.313 0.456 0.264 0.291 0.337 0.312 0.397 0.496 0.478 0.533 0.525 0.589 0.633 0.559 0.473 0.536 0.361 0.361 0.479 0.551 0.652 0.522 0.478 0.54 0.557 0.441 0.486 0.511 0.482 0.396 0.385 0.256 0.282 0.414 0.385 0.319 0.468 0.479 0.537 0.548 0.572 0.595 0.672 0.608 0.612 0.557 0.439 0.462 0.438 0.613 0.724 0.525 0.592 0.683 0.672 0.459 0.591 0.631 0.653 0.597 0.708 0.748 0.61 0.616 0.571 0.329 0.456 0.368 0.398 0.41 0.478 0.446 0.411 0.418 0.54 0.476 0.421 0.37 0.41 0.366 0.245 0.215 0.275 0.226 0.142 0.686 0 0.133 0.029 0.121 0.289 0.317 0.333 0.597 0.735 0.742 0.736 0.712 1 0.81 0.645 0.506 0.706 0.739 
0.156 0.159 0.154 0.136 0.244 0.243 0.333 0.371 0.408 0.474 0.488 0.377 0.263 0.332 0.314 0.466 0.37 0.255 0.339 0.42 0.255 0.26 0.346 0.327 0.181 0.21 0.249 0.25 0.237 0.147 0.209 0.284 0.324 0.378 0.466 0.35 0.45 0.477 0.347 0.408 0.474 0.373 0.251 0.261 0.351 0.232 0.226 0.261 0.263 0.316 0.417 0.406 0.436 0.452 0.491 0.514 0.479 0.404 0.434 0.316 0.328 0.397 0.454 0.533 0.438 0.389 0.428 0.46 0.363 0.4 0.402 0.411 0.329 0.312 0.212 0.25 0.333 0.316 0.253 0.391 0.417 0.458 0.456 0.467 0.491 0.548 0.482 0.495 0.45 0.347 0.367 0.355 0.489 0.571 0.426 0.515 0.586 0.561 0.38 0.489 0.523 0.56 0.494 0.594 0.618 0.507 0.501 0.476 0.299 0.42 0.329 0.346 0.359 0.445 0.408 0.373 0.394 0.491 0.408 0.37 0.354 0.382 0.316 0.225 0.206 0.246 0.202 0.127 0.56 0 0.145 0.029 0.095 0.212 0.246 0.258 0.469 0.599 0.683 0.672 0.574 0.683 1 0.633 0.433 0.607 0.729 
0.103 0.1 0.111 0.088 0.169 0.164 0.233 0.258 0.258 0.314 0.336 0.263 0.164 0.213 0.215 0.292 0.238 0.162 0.206 0.267 0.161 0.155 0.211 0.2 0.117 0.123 0.152 0.163 0.146 0.105 0.14 0.19 0.213 0.244 0.305 0.224 0.308 0.324 0.232 0.288 0.327 0.265 0.18 0.193 0.242 0.135 0.157 0.176 0.173 0.217 0.294 0.279 0.299 0.292 0.331 0.353 0.309 0.265 0.29 0.202 0.196 0.268 0.308 0.359 0.3 0.267 0.302 0.318 0.252 0.279 0.284 0.271 0.212 0.209 0.146 0.162 0.232 0.211 0.172 0.256 0.271 0.314 0.315 0.31 0.3 0.364 0.31 0.337 0.296 0.233 0.255 0.228 0.343 0.386 0.3 0.346 0.387 0.399 0.264 0.322 0.357 0.377 0.333 0.409 0.403 0.331 0.327 0.299 0.169 0.231 0.202 0.223 0.227 0.285 0.244 0.257 0.252 0.322 0.286 0.256 0.227 0.258 0.232 0.15 0.143 0.182 0.157 0.103 0.377 0 0.077 0.019 0.059 0.133 0.17 0.175 0.31 0.416 0.419 0.457 0.433 0.444 0.549 1 0.465 0.411 0.429 
0.119 0.124 0.108 0.107 0.201 0.189 0.257 0.293 0.306 0.375 0.381 0.299 0.198 0.242 0.223 0.36 0.286 0.192 0.239 0.319 0.184 0.193 0.265 0.234 0.146 0.157 0.182 0.182 0.157 0.114 0.16 0.211 0.256 0.297 0.364 0.287 0.347 0.38 0.277 0.331 0.38 0.309 0.187 0.198 0.275 0.167 0.162 0.195 0.19 0.257 0.331 0.318 0.352 0.333 0.374 0.414 0.375 0.301 0.344 0.27 0.247 0.31 0.359 0.421 0.342 0.301 0.367 0.392 0.291 0.338 0.343 0.319 0.263 0.248 0.17 0.192 0.259 0.247 0.2 0.314 0.335 0.385 0.385 0.381 0.393 0.433 0.388 0.39 0.349 0.283 0.3 0.288 0.404 0.468 0.399 0.432 0.469 0.5 0.335 0.409 0.42 0.448 0.384 0.484 0.488 0.402 0.377 0.378 0.223 0.306 0.229 0.251 0.254 0.316 0.307 0.293 0.296 0.364 0.32 0.282 0.23 0.279 0.232 0.169 0.162 0.199 0.16 0.088 0.442 0 0.099 0.025 0.08 0.181 0.2 0.186 0.36 0.434 0.446 0.448 0.434 0.501 0.523 0.663 1 0.517 0.463 
0.184 0.196 0.178 0.154 0.315 0.321 0.414 0.495 0.479 0.57 0.587 0.445 0.312 0.379 0.356 0.552 0.433 0.284 0.357 0.479 0.313 0.282 0.37 0.373 0.197 0.206 0.269 0.283 0.268 0.187 0.262 0.336 0.384 0.458 0.561 0.409 0.529 0.6 0.436 0.501 0.589 0.492 0.323 0.321 0.45 0.252 0.284 0.336 0.318 0.406 0.534 0.497 0.543 0.521 0.596 0.602 0.568 0.463 0.518 0.363 0.346 0.481 0.548 0.651 0.551 0.468 0.548 0.592 0.456 0.525 0.537 0.5 0.388 0.39 0.258 0.285 0.408 0.377 0.319 0.497 0.531 0.593 0.567 0.574 0.583 0.649 0.566 0.596 0.484 0.409 0.444 0.415 0.61 0.714 0.54 0.638 0.726 0.742 0.463 0.593 0.659 0.722 0.632 0.755 0.75 0.561 0.54 0.544 0.308 0.446 0.356 0.377 0.377 0.46 0.443 0.413 0.411 0.484 0.488 0.424 0.387 0.455 0.381 0.273 0.268 0.315 0.257 0.153 0.677 0 0.14 0.028 0.102 0.249 0.286 0.282 0.516 0.579 0.615 0.575 0.538 0.72 0.706 0.564 0.536 1 0.709 
0.169 0.161 0.142 0.155 0.266 0.277 0.378 0.44 0.462 0.541 0.549 0.391 0.287 0.354 0.325 0.51 0.383 0.266 0.364 0.462 0.265 0.275 0.376 0.365 0.197 0.226 0.269 0.273 0.241 0.165 0.23 0.317 0.369 0.422 0.535 0.414 0.511 0.544 0.388 0.451 0.554 0.436 0.3 0.302 0.419 0.239 0.247 0.303 0.278 0.378 0.485 0.469 0.501 0.512 0.554 0.577 0.503 0.424 0.501 0.35 0.335 0.44 0.494 0.573 0.477 0.403 0.497 0.534 0.393 0.436 0.48 0.421 0.33 0.359 0.25 0.272 0.365 0.332 0.28 0.433 0.464 0.529 0.517 0.539 0.556 0.598 0.52 0.542 0.457 0.371 0.386 0.362 0.521 0.586 0.422 0.545 0.619 0.592 0.39 0.53 0.569 0.599 0.557 0.671 0.68 0.571 0.503 0.499 0.302 0.431 0.353 0.362 0.377 0.461 0.441 0.423 0.428 0.534 0.455 0.416 0.442 0.438 0.371 0.266 0.251 0.288 0.226 0.135 0.613 0 0.139 0.031 0.096 0.228 0.246 0.271 0.447 0.542 0.645 0.598 0.521 0.652 0.784 0.534 0.387 0.63 1 
