# Supplementary material for: Mapping allosteric communications within individual proteins
Source: Nat Commun. 2020 Jul 31;11:3862. doi: 10.1038/s41467-020-17618-2 (PMC7395124; doi:10.1038/s41467-020-17618-2)
Supplement: Supplementary file 6 — Supplementary Data 3 [file 41467_2020_17618_MOESM6_ESM.zip › Ohm-results/1f4v/1f4v-hotspots.txt]

56 8 9 10 11 12 16 17 20 33 34 35 36 37 38 39 40 41 42 43 44 45 46 47 48 53 54 55 57 58 59 60 61 62 63 64 65 66 67 68 69 70 71 72 74 77 80 81 82 83 84 85 86 87 88 93 94 95 96 97 100 101 103 105 108 129 
