# Supplementary material for: Mapping allosteric communications within individual proteins
Source: Nat Commun. 2020 Jul 31;11:3862. doi: 10.1038/s41467-020-17618-2 (PMC7395124; doi:10.1038/s41467-020-17618-2)
Supplement: Supplementary file 6 — Supplementary Data 3 [file 41467_2020_17618_MOESM6_ESM.zip › Ohm-results/1f4v/1f4v-index.txt]

1 1/A 2/ALA
2 1/A 3/ASP
3 1/A 4/LYS
4 1/A 5/GLU
5 1/A 6/LEU
6 1/A 7/LYS
7 1/A 8/PHE
8 1/A 9/LEU
9 1/A 10/VAL
10 1/A 11/VAL
11 1/A 12/ASP
12 1/A 13/ASP
13 1/A 14/PHE
14 1/A 15/SER
15 1/A 16/THR
16 1/A 17/MET
17 1/A 18/ARG
18 1/A 19/ARG
19 1/A 20/ILE
20 1/A 21/VAL
21 1/A 22/ARG
22 1/A 23/ASN
23 1/A 24/LEU
24 1/A 25/LEU
25 1/A 26/LYS
26 1/A 27/GLU
27 1/A 28/LEU
28 1/A 29/GLY
29 1/A 30/PHE
30 1/A 31/ASN
31 1/A 32/ASN
32 1/A 33/VAL
33 1/A 34/GLU
34 1/A 35/GLU
35 1/A 36/ALA
36 1/A 37/GLU
37 1/A 38/ASP
38 1/A 39/GLY
39 1/A 40/VAL
40 1/A 41/ASP
41 1/A 42/ALA
42 1/A 43/LEU
43 1/A 44/ASN
44 1/A 45/LYS
45 1/A 46/LEU
46 1/A 47/GLN
47 1/A 48/ALA
48 1/A 49/GLY
49 1/A 50/GLY
50 1/A 51/TYR
51 1/A 52/GLY
52 1/A 53/PHE
53 1/A 54/VAL
54 1/A 55/ILE
55 1/A 56/SER
56 1/A 57/ASP
57 1/A 58/TRP
58 1/A 59/ASN
59 1/A 60/MET
60 1/A 61/PRO
61 1/A 62/ASN
62 1/A 63/MET
63 1/A 64/ASP
64 1/A 65/GLY
65 1/A 66/LEU
66 1/A 67/GLU
67 1/A 68/LEU
68 1/A 69/LEU
69 1/A 70/LYS
70 1/A 71/THR
71 1/A 72/ILE
72 1/A 73/ARG
73 1/A 74/ALA
74 1/A 75/ASP
75 1/A 76/GLY
76 1/A 77/ALA
77 1/A 78/MET
78 1/A 79/SER
79 1/A 80/ALA
80 1/A 81/LEU
81 1/A 82/PRO
82 1/A 83/VAL
83 1/A 84/LEU
84 1/A 85/MET
85 1/A 86/VAL
86 1/A 87/THR
87 1/A 88/ALA
88 1/A 89/GLU
89 1/A 90/ALA
90 1/A 91/LYS
91 1/A 92/LYS
92 1/A 93/GLU
93 1/A 94/ASN
94 1/A 95/ILE
95 1/A 96/ILE
96 1/A 97/ALA
97 1/A 98/ALA
98 1/A 99/ALA
99 1/A 100/GLN
100 1/A 101/ALA
101 1/A 102/GLY
102 1/A 103/ALA
103 1/A 104/SER
104 1/A 105/GLY
105 1/A 106/TYR
106 1/A 107/VAL
107 1/A 108/VAL
108 1/A 109/LYS
109 1/A 110/PRO
110 1/A 111/PHE
111 1/A 112/THR
112 1/A 113/ALA
113 1/A 114/ALA
114 1/A 115/THR
115 1/A 116/LEU
116 1/A 117/GLU
117 1/A 118/GLU
118 1/A 119/LYS
119 1/A 120/LEU
120 1/A 121/ASN
121 1/A 122/LYS
122 1/A 123/ILE
123 1/A 124/PHE
124 1/A 125/GLU
125 1/A 126/LYS
126 1/A 127/LEU
127 1/A 128/GLY
128 1/A 129/MET
129 2/A 130/BEF
130 2/A 301/MG
131 2/A 304/GOL
132 3/D 1/MET
133 3/D 2/GLY
134 3/D 3/ASP
135 3/D 4/SER
136 3/D 5/ILE
137 3/D 6/LEU
138 3/D 7/SER
139 3/D 8/GLN
140 3/D 9/ALA
141 3/D 10/GLU
142 3/D 11/ILE
143 3/D 12/ASP
144 3/D 13/ALA
145 3/D 14/LEU
146 3/D 15/LEU
147 3/D 16/ASN
