# Supplementary material for: Mapping allosteric communications within individual proteins
Source: Nat Commun. 2020 Jul 31;11:3862. doi: 10.1038/s41467-020-17618-2 (PMC7395124; doi:10.1038/s41467-020-17618-2)
Supplement: Supplementary file 6 — Supplementary Data 3 [file 41467_2020_17618_MOESM6_ESM.zip › Ohm-results/1f4v/1f4v-network.txt]

NODES
Start 0.9994467710907882
End 0.9994467710907882
86 0.9956928884399038
105 0.9956566085369203
142 0.9858302767662737
88 0.9819311287500325
93 0.9670267749356051
108 0.9644301323575607
146 0.9593278676827852
143 0.9501366541440335
94 0.940128345996378
140 0.8543493948575713
57 0.8523835678749075
107 0.7948689386795073
139 0.7677663143451603
141 0.6801144992996905
147 0.6646496924879574
138 0.6625599409320044
106 0.6064680396133826
110 0.6064680396133826
97 0.5987480699196805
85 0.5402906458581095
137 0.5362360934874212
91 0.536080883212701
98 0.45042221414961175
92 0.4185840417603791
96 0.40385332745226876
95 0.31030953371335146
84 0.2671867109793737
144 0.0731767
EDGES
94-142
140-End
85-106
146-147
57-97
91-137
57-86
147-139
143-140
85-84
105-142
137-142
108-110
138-141
93-97
142-143
105-147
141-138
88-93
138-End
95-91
146-End
141-End
96-94
143-End
88-105
106-107
147-143
105-94
110-85
95-94
147-End
140-138
105-End
94-146
139-140
137-141
107-139
93-96
91-94
105-146
57-105
108-86
93-92
110-106
94-105
105-139
96-95
142-137
141-140
142-End
147-142
143-139
Start-57
137-94
86-88
98-94
107-105
84-105
108-107
146-105
140-139
98-146
94-137
Start-86
139-143
144-141
143-144
142-141
97-105
139-138
140-141
138-140
86-105
Start-108
92-91
139-End
106-105
93-94
137-138
86-106
97-98
142-139
146-142
84-106
107-142
93-57
