# Supplementary material for: Mapping allosteric communications within individual proteins
Source: Nat Commun. 2020 Jul 31;11:3862. doi: 10.1038/s41467-020-17618-2 (PMC7395124; doi:10.1038/s41467-020-17618-2)
Supplement: Supplementary file 6 — Supplementary Data 3 [file 41467_2020_17618_MOESM6_ESM.zip › Ohm-results/1f4v/1f4v-paths.txt]

0.101278 129-108-107-142-143-139-140
0.0872095 129-108-86-88-93-92-91-94-142-143-139
0.0872095 129-108-107-142-143-139
0.0872095 129-86-105-142-143-139
0.0872095 129-108-86-88-105-142-143-139
0.0872095 129-108-86-105-142-143-139
0.0872095 129-86-106-107-142-143-139
0.0872095 129-108-110-106-107-142-143-139
0.0872095 129-108-110-85-106-107-142-143-139
0.0872095 129-108-86-88-93-92-91-94-105-142-143-139
0.0872095 129-108-86-88-93-92-91-137-142-143-139
0.0872095 129-108-86-88-93-94-105-142-143-139
0.0872095 129-108-86-88-93-94-142-143-139
0.0872095 129-108-110-85-84-105-142-143-139
0.0872095 129-108-110-85-84-106-107-142-143-139
0.0872095 129-108-110-85-106-105-142-143-139
0.0872095 129-108-110-85-106-105-147-142-143-139
0.0837547 129-108-107-139-140-141-138
0.0768837 129-57-86-88-93-97-105-146-142-147
0.0768837 129-108-86-88-93-94-105-146-147-142
0.0768837 129-57-86-88-105-146-142-147
0.0768837 129-57-86-88-93-97-98-146-105-142-147
0.0768837 129-86-105-146-142-147
0.0768837 129-57-86-105-146-142-147
0.0768837 129-86-88-105-146-142-147
0.0768837 129-86-88-93-96-95-94-105-146-147-142
0.0768837 129-86-88-93-96-95-91-137-94-105-146-147-142
0.0768837 129-86-88-93-96-95-91-94-105-146-147-142
0.0768837 129-86-88-93-96-94-105-146-147-142
0.0768837 129-86-88-93-94-146-105-142-147
0.0768837 129-86-88-93-94-105-146-147-142
0.0768837 129-86-88-93-94-105-146-142-147
0.0768837 129-86-88-93-57-105-146-142-147
0.0768837 129-86-88-93-57-97-105-146-142-147
0.0768837 129-86-88-93-57-97-98-146-105-142-147
0.0768837 129-86-88-93-57-97-98-94-146-105-142-147
0.0768837 129-86-88-93-57-97-98-94-105-146-142-147
0.0768837 129-57-105-146-142-147
0.0768837 129-57-86-88-93-94-146-105-142-147
0.0768837 129-57-86-88-93-94-105-146-142-147
0.0743697 129-57-86-88-93-97-98-94-105-146-147
0.0743697 129-57-86-88-105-146-147
0.0743697 129-86-105-146-147
0.0743697 129-57-105-146-147
0.0743697 129-57-86-105-146-147
0.0743697 129-86-88-93-57-97-98-94-105-146-147
0.0743697 129-57-86-88-93-97-105-146-147
0.0743697 129-86-88-105-146-147
0.0743697 129-57-86-88-93-94-105-146-147
0.0743697 129-86-88-93-57-97-105-146-147
0.0743697 129-86-88-93-57-105-146-147
0.0743697 129-86-88-93-94-105-146-147
0.0731767 129-86-105-139-140-138-141
0.0731767 129-108-107-139-140-138-141
0.0731767 129-108-107-139-140-138
0.0731767 129-108-107-139-143-144-141-138-140
0.0731767 129-108-86-88-93-92-91-137-138-140-139
0.0690485 129-57-86-88-93-94-105-146
0.0690485 129-86-88-93-94-105-146
0.0636408 129-86-88-93-96-95-91-137-94-105-146-147-143-139-138-141-142
0.0636408 129-108-86-88-105-94-137-138-141-142
0.0636408 129-108-86-88-93-94-105-146-147-143-139-138-141-142
0.0636408 129-86-105-142-141-138
0.0636408 129-108-107-142-141-138
0.0636408 129-86-88-105-94-137-138-141-142
0.0636408 129-86-105-94-137-138-141-142
0.0636408 129-86-88-93-96-95-94-105-146-147-143-139-138-141-142
0.0636408 129-86-88-93-96-94-105-146-147-143-139-138-141-142
0.0636408 129-108-107-105-94-137-138-141-142
0.0636408 129-108-86-105-94-137-138-141-142
0.0636408 129-86-88-93-94-105-146-147-143-139-138-141-142
0.0621669 129-108-86-88-93-94-142-143-140-139
0.0621669 129-108-86-88-93-92-91-94-142-143-140-139
0.0621669 129-108-107-139-140-143
0.0621669 129-108-110-85-84-105-142-143-140-139
0.0621669 129-86-106-107-142-143-140-139
0.0621669 129-108-110-85-106-105-142-143-140-139
0.0621669 129-108-86-88-93-92-91-137-142-143-140-139
0.0621669 129-108-86-105-142-143-140-139
0.0621669 129-108-110-85-106-107-142-143-140-139
0.0621669 129-108-107-142-143-140-139
0.0621669 129-108-86-88-93-94-105-142-143-140-139
0.0621669 129-108-86-88-105-142-143-140-139
0.0621669 129-108-110-85-84-106-107-142-143-140-139
0.0621669 129-86-105-147-139-140-143
0.0621669 129-108-110-85-106-105-147-143-140-139
0.0621669 129-108-107-142-139-140-143
0.0621669 129-108-110-106-107-142-143-140-139
0.0621669 129-86-105-142-143-140-139
0.0621669 129-86-105-147-142-139-140-143
0.0621669 129-86-105-139-140-143
0.0621669 129-108-86-88-93-92-91-94-105-142-143-140-139
0.0605103 129-108-107-139-138-141
0.0605103 129-86-105-142-141-140-139-138
0.0605103 129-108-107-142-141-140-139-138
0.0605103 129-86-105-139-138-141
0.0605103 129-86-105-142-137-141-140-139-138
0.0601378 129-57-86-88-93-94-146-105-147
0.0601378 129-57-86-88-93-97-98-146-105-147
0.0601378 129-57-86-88-93-97-98-94-146-105-147
0.0601378 129-86-88-93-94-146-105-147
0.0601378 129-86-88-93-57-97-98-146-105-147
0.0601378 129-86-88-93-57-97-98-94-146-105-147
0.058568 129-86-88-93-96-95-91-137-94-105-146-147-143-139-142
0.058568 129-108-107-105-94-137-138-141-144-143-139-142
0.058568 129-108-86-88-93-94-105-146-147-143-139-142
0.058568 129-108-86-88-105-94-137-138-141-144-143-139-142
0.058568 129-86-105-147-142-139-143
0.058568 129-86-88-93-94-105-146-147-143-139-142
0.058568 129-86-88-93-96-94-105-146-147-143-139-142
0.058568 129-86-88-93-96-95-91-94-105-146-147-143-139-142
0.058568 129-86-88-93-96-95-94-105-146-147-143-139-142
0.058568 129-86-88-105-94-137-138-141-144-143-139-142
0.058568 129-108-107-142-139-143
0.058568 129-108-86-105-94-137-138-141-144-143-139-142
0.058568 129-108-86-88-93-92-91-137-138-140-143-142-139
0.058568 129-86-105-94-137-138-141-144-143-139-142
0.0582355 129-108-107-139-140-144
0.0582355 129-108-107-142-144
0.0582355 129-86-88-105-142-144
0.0582355 129-86-105-147-118-139-140-144
0.0582355 129-86-88-93-94-142-144
0.0582355 129-108-107-105-94-137-138-141-144-142
0.0582355 129-86-88-93-94-146-145-142-144
0.0582355 129-86-88-93-94-146-147-118-139-140-144
0.0582355 129-86-88-93-96-95-94-142-144
0.0582355 129-86-88-93-96-95-145-142-144
0.0582355 129-86-88-105-94-137-138-141-144-142
0.0582355 129-86-105-142-144
0.0582355 129-86-88-105-147-118-139-140-144
0.0582355 129-108-86-88-105-94-137-138-141-144-142
0.0582355 129-86-105-94-137-138-141-144-142
0.0582355 129-108-86-105-94-137-138-141-144-142
0.0560942 129-86-88-105-94-142
0.0560942 129-108-86-88-105-94-142
0.0560942 129-86-105-94-142
0.0560942 129-108-107-105-94-142
0.0560942 129-108-86-105-94-142
0.0548003 129-108-107-139-138-140-143-142-141
0.0535311 129-108-86-88-93-92-91-137-138-140-143-139
0.0535311 129-108-107-139-143-140
0.0535311 129-108-110-106-139-143-140
0.0535311 129-108-107-142-139-143-140
0.0535311 129-108-107-142-143-140
0.0521089 129-86-105-142-137-141-140-138
0.0521089 129-86-105-142-141-140-138
0.0521089 129-108-107-142-138-140-141
0.0521089 129-108-107-139-138-140-141
0.0521089 129-86-105-94-137-141-140-138
0.0521089 129-108-107-142-141-140-138
0.0521089 129-86-105-139-138-140-141
0.0513006 129-86-105-146-142-143-118-147
0.0513006 129-57-86-105-146-142-143-118-147
0.0513006 129-86-88-93-57-97-98-94-105-146-142-143-118-147
0.0513006 129-57-105-146-142-143-118-147
0.0513006 129-57-86-88-93-97-98-146-105-142-143-118-147
0.0513006 129-86-88-93-57-97-98-94-146-105-142-143-118-147
0.0513006 129-57-86-88-93-94-146-105-142-143-118-147
0.0513006 129-86-88-93-94-146-105-142-143-118-147
0.0513006 129-86-88-93-57-97-98-146-105-142-143-118-147
0.0513006 129-86-88-93-94-105-146-142-143-118-147
0.0513006 129-57-86-88-105-146-142-143-118-147
0.0513006 129-86-88-93-57-105-146-142-143-118-147
0.0513006 129-57-86-88-93-97-105-146-142-143-118-147
0.0513006 129-86-88-93-57-97-105-146-142-143-118-147
0.0513006 129-57-86-88-93-94-105-146-142-143-118-147
0.0513006 129-86-88-105-146-142-143-118-147
0.0513006 129-108-107-139-140-144-142-147-118-143
0.0507077 129-86-105-94-142-137-141-138
0.0507077 129-86-88-93-92-91-94-142-138-141-137
0.0507077 129-86-88-89-90-91-94-142-138-141-137
0.0507077 129-86-105-94-137-141-138
0.0507077 129-57-93-92-90-136-135-91-94-142-138-141-137
0.0507077 129-57-93-92-91-94-142-138-141-137
0.0507077 129-86-88-93-94-142-138-141-137
0.0507077 129-57-105-94-142-138-141-137
0.0507077 129-57-93-92-90-91-94-142-138-141-137
0.0507077 129-86-105-142-137-141-138
0.0507077 129-57-93-94-142-138-141-137
0.0490641 129-86-88-93-96-95-91-137-94-142
0.0490641 129-86-105-142-94-137
0.0490641 129-57-105-142-94-137
0.0482281 129-86-88-93-94-105-147-146
0.0482281 129-86-88-105-147-146
0.0482281 129-57-86-105-147-146
0.0482281 129-86-88-93-57-105-147-146
0.0482281 129-86-105-147-146
0.0482281 129-57-86-88-105-147-146
0.0482281 129-57-105-147-146
0.0482281 129-57-86-88-93-94-105-147-146
0.0462584 129-86-88-93-94-142-143-140-141-144
0.0462584 129-108-107-139-143-144-141-140
0.0462584 129-108-107-142-143-140-141-144
0.0462584 129-108-107-142-139-143-144-141-140
0.0462584 129-86-88-93-94-146-145-142-143-140-141-144
0.0462584 129-86-105-142-143-140-141-144
0.0462584 129-86-88-105-142-143-140-141-144
0.0449688 129-86-88-93-96-94-105-142
0.0449688 129-108-86-88-93-94-105-142
0.0449688 129-86-88-93-94-105-142
0.0449688 129-86-88-93-96-95-94-105-142
0.0449688 129-86-88-93-96-95-91-94-105-142
0.0449688 129-86-88-93-96-95-91-137-94-105-142
0.0442087 129-57-93-90-91-135
0.0436638 129-86-105-147-139-143
0.0418237 129-86-88-93-96-95-98-146-145
0.0412686 129-108-107-139-140-138-137-141
0.0412686 129-86-105-94-142-141-137-138
0.0412686 129-108-107-139-140-141-137-138
0.0403403 129-108-86-88-93-94-105-146-142
0.0403403 129-86-88-93-96-95-91-94-105-146-142
0.0403403 129-86-88-93-94-105-146-142
0.0403403 129-86-88-93-96-94-105-146-142
0.0403403 129-86-88-93-96-95-91-137-94-105-146-142
0.0403403 129-86-88-93-96-95-94-105-146-142
0.0394435 129-86-105-147-143-144-142-94-146
0.0394435 129-57-86-88-105-147-143-142-94-146
0.0394435 129-86-105-147-143-142-94-146
0.0394435 129-57-86-105-147-143-142-94-146
0.0394435 129-86-88-105-147-143-142-94-146
0.0394435 129-57-105-147-143-142-94-146
0.039333 129-108-86-88-105-142-139
0.039333 129-86-105-142-139
0.039333 129-108-86-88-93-94-105-142-139
0.039333 129-108-86-105-142-139
0.039333 129-108-86-88-93-92-91-94-105-142-139
0.039333 129-108-110-85-84-105-142-139
0.0389372 129-86-88-93-57-97-98-94-146-147
0.0389372 129-57-86-88-93-97-98-94-146-147
0.0389372 129-57-86-88-93-94-146-147
0.0389372 129-86-88-93-94-146-147
0.0386496 129-57-93-92-91-90-134
0.0376472 129-108-110-85-106-105-142-143-140-138-139
0.0376472 129-108-86-88-105-142-143-140-138-139
0.0376472 129-108-86-105-142-143-140-138-139
0.0376472 129-86-106-107-142-143-140-138-139
0.0376472 129-108-86-88-93-92-91-94-105-142-143-140-138-139
0.0376472 129-108-110-106-107-142-143-140-138-139
0.0376472 129-108-86-88-93-92-91-94-142-143-140-138-139
0.0376472 129-86-105-142-143-140-138-139
0.0376472 129-108-86-88-93-92-91-137-142-143-140-138-139
0.0376472 129-108-107-142-143-140-138-139
0.0376472 129-108-110-85-106-107-142-143-140-138-139
0.0376472 129-108-110-85-106-105-147-143-140-138-139
0.0376472 129-108-110-85-84-105-142-143-140-138-139
0.0376472 129-108-86-88-93-94-105-142-143-140-138-139
0.0376472 129-108-110-85-84-106-107-142-143-140-138-139
0.0376472 129-108-86-88-93-94-142-143-140-138-139
0.0369741 129-86-105-142-137-138
0.0369741 129-86-105-94-142-137-138
0.0367406 129-57-86-88-93-97-105-146
0.0358857 129-108-107-142-138-141
0.0351493 129-86-88-93-94-146-147-143-142-141-144
0.0351493 129-86-88-93-94-146-147-118-143-142-141-144
0.0351493 129-86-88-93-94-146-147-118-139-143-142-141-144
0.0351493 129-86-105-147-118-139-140-143-142-141-144
0.0351493 129-86-88-105-147-118-139-140-143-142-141-144
0.0351493 129-86-105-147-143-142-141-144
0.0351493 129-108-107-139-143-142-141-144
0.0351493 129-86-88-93-94-146-147-118-139-140-143-142-141-144
0.0351493 129-86-105-147-118-139-143-142-141-144
0.0351493 129-108-107-139-140-143-142-141-144
0.0351493 129-86-105-147-118-143-142-141-144
0.0351493 129-86-88-105-147-143-142-141-144
0.0351493 129-86-88-105-147-118-139-143-142-141-144
0.0351493 129-86-88-105-147-118-143-142-141-144
0.0343338 129-86-88-89-137-91-90-134-135-136
0.0342321 129-108-110-106-107-142-139
0.0342321 129-108-107-142-139
0.0342321 129-86-106-107-142-139
0.0342321 129-108-110-85-106-107-142-139
0.0342321 129-108-110-85-84-106-107-142-139
0.032772 129-86-88-93-92-90-91-94-142-137
0.032772 129-57-105-147-143-144-145-98-94-142-146
0.032772 129-86-105-94-142-137
0.032772 129-57-93-92-91-94-142-137
0.032772 129-57-93-96-95-94-142-137
0.032772 129-86-105-147-143-144-145-98-94-142-146
0.032772 129-57-93-94-142-137
0.032772 129-57-86-88-105-147-143-144-145-98-94-142-146
0.032772 129-86-88-105-147-143-144-145-98-94-142-146
0.032772 129-86-88-89-90-91-94-142-137
0.032772 129-57-105-94-142-137
0.032772 129-86-88-89-90-94-142-137
0.032772 129-86-88-93-94-142-137
0.032772 129-86-88-93-92-91-94-142-137
0.032772 129-57-86-105-147-143-144-145-98-94-142-146
0.032772 129-57-93-92-90-136-135-91-94-142-137
0.032772 129-86-88-93-92-90-94-142-137
0.032772 129-57-93-92-90-91-94-142-137
0.0323513 129-108-107-105-94-137-138-141-144-143-139-147-146-142
0.0307062 129-86-105-142-94-91-137
0.0307062 129-57-105-142-94-91-137
0.0292056 129-108-86-88-105-94-137-138-142
0.0292056 129-57-93-92-90-136-135-91-94-142-138-137
0.0292056 129-108-86-105-94-137-138-142
0.0292056 129-57-93-92-90-91-94-142-138-137
0.0292056 129-86-105-94-137-138-142
0.0292056 129-86-88-93-94-142-138-137
0.0292056 129-86-88-89-90-94-142-138-137
0.0292056 129-86-88-105-94-137-138-142
0.0292056 129-86-88-93-92-90-91-94-142-138-137
0.0292056 129-57-93-94-142-138-137
0.0292056 129-86-88-93-92-90-94-142-138-137
0.0292056 129-57-105-94-142-138-137
0.0292056 129-86-105-94-142-138-137
0.0292056 129-86-88-93-92-91-94-142-138-137
0.0292056 129-86-88-89-90-91-94-142-138-137
0.0292056 129-108-107-105-94-137-138-142
0.0292056 129-57-93-92-91-94-142-138-137
0.0291988 129-108-107-142-143-140-138-137-94-105-147-139
0.0291988 129-108-86-88-93-92-91-137-138-140-143-142-107-105-147-139
0.0291988 129-108-107-142-143-140-138-137-94-146-105-147-139
0.0290798 129-86-88-93-96-95-94-146-147-143-144
0.0290798 129-86-88-93-94-146-147-143-144
0.0283482 129-108-107-139-140-144-142-147-143
0.0279358 129-86-105-142-146-145
0.0279358 129-86-88-105-142-146-145
0.0265918 129-86-88-93-96-95-91-137-94-105-146-147-143-142
0.0265918 129-86-88-93-96-95-91-94-105-146-147-143-142
0.0265918 129-86-88-93-96-94-105-146-147-143-142
0.0265918 129-86-88-93-96-95-94-105-146-147-143-142
0.0265918 129-108-86-88-93-94-105-146-147-143-142
0.0265918 129-86-88-93-94-105-146-147-143-142
0.0264912 129-57-105-142-94-91-135-134-90-89-136-137
0.0262722 129-108-107-105-94-137-142
0.0262722 129-86-88-105-94-137-142
0.0262722 129-108-86-105-94-137-142
0.0262722 129-108-86-88-93-92-91-137-142-139
0.0262722 129-57-105-142-137
0.0262722 129-108-86-88-105-94-137-142
0.0262722 129-86-105-142-137
0.0262722 129-86-105-94-137-142
0.0258864 129-86-88-93-96-95-91-94-142
0.02508 129-86-88-89-137-91-90-134-136
0.0249405 129-108-107-139-143
0.0245821 129-108-107-139-140-138-137-142-141
0.0234268 129-86-88-89-137-91-135-134-136
0.0227047 129-86-105-147-142-143
0.0224513 129-86-105-146-98-95-94-142-143-144-145
0.0224266 129-86-105-147-143-142-94-98-146
0.0224266 129-57-86-88-105-147-143-142-94-98-146
0.0224266 129-57-86-105-147-143-142-94-98-146
0.0224266 129-57-105-147-143-142-94-98-146
0.0224266 129-86-88-105-147-143-142-94-98-146
0.0221737 129-108-107-142-139-140-144-145-146-105-147-143
0.0218803 129-57-93-92-91-137
0.0218803 129-86-88-93-92-91-137
0.0215949 129-57-86-88-93-94-146-105-142-143-147
0.0215949 129-86-88-93-94-146-105-142-143-147
0.0215949 129-57-86-88-93-97-98-146-105-142-143-147
0.0215949 129-86-88-93-57-97-98-146-105-142-143-147
0.0215949 129-86-88-93-57-97-98-94-146-105-142-143-147
0.021503 129-108-110-85-106-105-147-143-139
0.0211024 129-108-107-105-142
0.0209667 129-86-88-93-90-134
0.0207924 129-57-93-90-134-136-137-91-135
0.0207522 129-108-110-85-106-105-147-143-140-138-142-139
0.0207522 129-57-93-92-91-94-137
0.0207522 129-57-93-92-90-91-94-137
0.0207522 129-57-93-92-90-136-135-91-94-137
0.0207522 129-86-88-93-92-90-91-94-137
0.0207522 129-86-88-93-92-91-94-137
0.0207522 129-86-88-89-90-91-94-137
0.0207049 129-86-106-107-139
0.0207049 129-108-110-106-107-139
0.0207049 129-108-110-85-84-106-107-139
0.0207049 129-108-110-85-106-107-139
0.0204246 129-86-105-142-94-91-90-88-89-107-139-140-138-137
0.0200891 129-57-93-92-91-135-134
0.0200764 129-108-107-139-140-143-144
0.0200764 129-86-88-105-147-118-139-140-143-144
0.0200764 129-86-105-147-118-139-140-143-144
0.0200764 129-86-88-93-94-146-147-118-139-140-143-144
0.0197687 129-57-93-90-134-135
0.0195865 129-86-88-93-94-105-146-147-143-139-138-141-137-142
0.0195865 129-108-107-139-138-140-143-142-137-141
0.0195865 129-108-86-88-93-94-105-146-147-143-139-138-141-137-142
0.0195865 129-86-88-93-96-95-94-105-146-147-143-139-138-141-137-142
0.0195865 129-86-88-93-96-94-105-146-147-143-139-138-141-137-142
0.0189141 129-86-105-142-143-144
0.0189141 129-86-88-93-96-95-94-146-142-139-143-144
0.0189141 129-86-88-105-142-143-144
0.0188067 129-86-105-147-139-140-144-143
0.0188067 129-108-107-142-139-140-144-143
0.0188067 129-108-107-139-140-144-143
0.0188067 129-86-105-147-142-139-140-144-143
0.0188067 129-108-107-142-139-143-144-140
0.0188067 129-108-107-139-143-144-140
0.0184621 129-108-86-88-93-94-105-146-147-143-139-138-142
0.0184621 129-86-88-93-96-95-94-105-146-147-143-139-138-142
0.0184621 129-86-88-93-96-95-91-137-94-105-146-147-143-139-138-142
0.0184621 129-86-88-93-96-94-105-146-147-143-139-138-142
0.0184621 129-86-88-93-96-95-91-94-105-146-147-143-139-138-142
0.0184621 129-86-88-93-94-105-146-147-143-139-138-142
0.0180644 129-108-86-88-105-94-137-138-141-144-143-142
0.0180644 129-108-86-105-94-137-138-141-144-143-142
0.0180644 129-86-105-94-137-138-141-144-143-142
0.0180644 129-108-107-139-140-138-137-142-143-144-141
0.0180644 129-108-107-105-94-137-138-141-144-143-142
0.0180644 129-86-88-105-94-137-138-141-144-143-142
0.0180291 129-86-88-105-147-143-144-145-98-94-146
0.0180291 129-57-86-105-147-143-144-145-98-94-146
0.0180291 129-57-86-88-105-147-143-144-145-98-94-146
0.0180291 129-86-105-147-143-144-145-98-94-146
0.0180291 129-57-105-147-143-144-145-98-94-146
0.0180203 129-108-107-142-143-140-138-137-94-105-147-118-139
0.0180203 129-108-107-142-143-140-138-137-94-146-105-147-118-139
0.0180203 129-108-107-142-143-140-138-137-94-146-147-118-139
0.0178706 129-86-88-93-96-95-94-146-147-143-142-145-144
0.0171977 129-86-88-93-94-146-147-118-139-143-142-144
0.0171977 129-86-88-93-96-95-94-146-147-143-142-144
0.0171977 129-86-105-147-118-139-140-143-142-144
0.0171977 129-86-88-93-94-146-147-118-139-140-143-142-144
0.0171977 129-86-105-147-118-139-143-142-144
0.0171977 129-86-105-147-118-143-142-144
0.0171977 129-86-105-147-139-140-144-142-143
0.0171977 129-86-105-147-143-142-144
0.0171977 129-86-88-105-147-118-139-140-143-142-144
0.0171977 129-86-88-105-147-118-139-143-142-144
0.0171977 129-86-88-105-147-143-142-144
0.0171977 129-86-88-105-147-118-143-142-144
0.0171977 129-108-107-139-143-142-144
0.0171977 129-86-88-93-94-146-147-118-143-142-144
0.0171977 129-108-107-139-140-144-142-143
0.0171977 129-86-88-93-94-146-147-143-142-144
0.0171977 129-86-88-93-96-95-94-146-147-118-143-142-144
0.0171977 129-108-107-139-140-143-142-144
0.0169826 129-86-88-89-137-91-135-134-90-136
0.0165672 129-86-88-93-94-146-147-118-143-144
0.0165672 129-86-88-105-147-118-143-144
0.0165672 129-86-88-93-96-95-94-146-147-118-143-144
0.0165672 129-86-105-147-118-143-144
0.0165289 129-86-88-90-89-136
0.0160326 129-57-86-88-105-147-143-144-145-146
0.0160326 129-57-86-88-93-94-105-147-143-144-145-146
0.0160326 129-57-86-105-147-143-144-145-146
0.0160326 129-57-105-147-143-144-145-146
0.0160326 129-86-88-93-94-105-147-143-144-145-146
0.0160326 129-86-105-147-143-144-145-146
0.0160326 129-86-88-105-147-143-144-145-146
0.0160085 129-57-86-88-93-94-105-147-143-142-145-146
0.0160085 129-57-86-88-93-94-105-147-143-144-142-145-146
0.0160085 129-86-88-93-94-105-147-143-142-145-146
0.0160085 129-86-88-93-94-105-147-143-144-142-145-146
0.0160085 129-108-107-105-94-137-138-141-144-143-139-147-146-145-142
0.0157442 129-86-105-94-142-141-138
0.0157026 129-108-107-142-143-140-138-137-94-146-105-139
0.0156415 129-86-88-93-57-97-98-146-147
0.0156415 129-57-86-88-93-97-98-146-147
0.015248 129-108-110-85-106-105-147-142-139
0.0152276 129-86-105-139-143
0.0150552 129-86-88-105-142-145
0.0150552 129-86-105-142-145
0.0149011 129-108-107-139-138
0.0148895 129-86-105-146-98-95-145
0.0148895 129-86-105-142-146-98-95-145
0.0148895 129-86-88-105-146-98-95-145
0.0148895 129-86-88-105-142-146-98-95-145
0.0147776 129-108-107-142-143-139-138-141-140
0.0145773 129-108-86-88-105-94-137-138-141-144-143-139-107-142
0.0145773 129-108-86-88-93-92-91-137-138-140-143-142-107-139
0.0145773 129-86-105-94-137-138-141-144-143-139-107-142
0.0145773 129-86-88-105-94-137-138-141-144-143-139-107-142
0.0145773 129-108-86-105-94-137-138-141-144-143-139-107-142
0.0145373 129-57-86-88-93-97-105-146-142-143-118-121-147
0.0145373 129-86-88-93-94-105-146-142-143-118-121-147
0.0145373 129-57-86-105-146-142-143-118-121-147
0.0145373 129-86-88-93-57-97-98-146-105-142-143-118-121-147
0.0145373 129-86-88-93-94-146-105-142-143-118-121-147
0.0145373 129-86-88-93-57-97-98-94-146-105-142-143-118-121-147
0.0145373 129-86-88-93-57-97-105-146-142-143-118-121-147
0.0145373 129-86-88-105-146-142-143-118-121-147
0.0145373 129-86-105-146-142-143-118-121-147
0.0145373 129-57-105-146-142-143-118-121-147
0.0145373 129-57-86-88-93-94-146-105-142-143-118-121-147
0.0145373 129-86-88-93-57-105-146-142-143-118-121-147
0.0145373 129-86-88-93-57-97-98-94-105-146-142-143-118-121-147
0.0145373 129-57-86-88-93-94-105-146-142-143-118-121-147
0.0145373 129-57-86-88-105-146-142-143-118-121-147
0.0145373 129-57-86-88-93-97-98-146-105-142-143-118-121-147
0.0144242 129-57-105-147-143-142-146
0.0144242 129-86-88-93-57-97-98-94-105-146-142-143-147
0.0144242 129-86-105-147-143-142-146
0.0144242 129-57-86-105-147-143-142-146
0.0144242 129-86-88-93-94-105-146-142-143-147
0.0144242 129-86-88-93-94-105-147-143-142-146
0.0144242 129-57-86-88-93-94-105-147-143-142-146
0.0144242 129-57-86-88-105-147-143-142-146
0.0144242 129-86-88-105-146-142-143-147
0.0144242 129-86-88-93-57-97-105-146-142-143-147
0.0144242 129-57-105-146-142-143-147
0.0144242 129-86-105-146-142-143-147
0.0144242 129-57-86-88-93-94-105-146-142-143-147
0.0144242 129-57-86-88-93-97-105-146-142-143-147
0.0144242 129-86-88-93-57-105-146-142-143-147
0.0144242 129-86-88-105-147-143-142-146
0.0144242 129-57-86-105-146-142-143-147
0.0144242 129-57-86-88-105-146-142-143-147
0.014407 129-86-88-93-96-94-142
0.014222 129-86-88-93-94-146-147-118-139-143-142-141-140-144
0.014222 129-86-88-105-147-118-143-142-141-140-144
0.014222 129-86-88-105-147-143-142-141-140-144
0.014222 129-108-107-139-143-142-141-140-144
0.014222 129-86-105-147-143-142-141-140-144
0.014222 129-86-105-147-118-143-142-141-140-144
0.014222 129-86-105-147-118-139-143-142-141-140-144
0.014222 129-86-88-93-94-146-147-143-142-141-140-144
0.014222 129-86-88-93-94-146-147-118-143-142-141-140-144
0.014222 129-86-88-105-147-118-139-143-142-141-140-144
0.0138613 129-108-107-139-140-141-137-142-138
0.0136637 129-86-88-89-137-136
0.0136637 129-57-93-92-90-136-137
0.0136637 129-86-88-90-89-137-136
0.0129417 129-108-107-142
0.0129071 129-86-105-147-143-142-94-98-145-146
0.0129071 129-57-86-88-105-147-143-142-94-98-145-146
0.0129071 129-86-88-105-147-143-142-94-98-145-146
0.0129071 129-57-105-147-143-142-94-98-145-146
0.0129071 129-57-86-105-147-143-142-94-98-145-146
0.0126336 129-86-88-93-96-95-94-146-142-143-144
0.0126195 129-86-88-93-94-142
0.0126195 129-108-86-88-93-94-142
0.0125514 129-86-105-94-137-138
0.0123378 129-86-88-89-137-91-135-136
0.0123378 129-57-93-92-90-136-135-91-137
0.0121384 129-57-86-88-93-94-105-147-143-144-142-145-98-146
0.0121384 129-86-88-93-94-105-147-143-142-145-98-146
0.0121384 129-57-86-105-147-143-144-145-98-146
0.0121384 129-57-86-88-105-147-143-144-145-98-146
0.0121384 129-86-88-105-142-146-98-145
0.0121384 129-86-105-142-146-98-145
0.0121384 129-86-88-93-94-105-147-143-144-145-98-146
0.0121384 129-57-105-147-143-144-145-98-146
0.0121384 129-86-88-105-146-98-145
0.0121384 129-86-105-146-98-145
0.0121384 129-86-88-89-90-94-137
0.0121384 129-57-86-88-93-94-105-147-143-144-145-98-146
0.0121384 129-86-105-147-143-144-145-98-146
0.0121384 129-86-88-93-96-95-94-146-98-145
0.0121384 129-57-86-88-93-94-105-147-143-142-145-98-146
0.0121384 129-86-88-105-147-143-144-145-98-146
0.0121384 129-86-88-93-92-90-94-137
0.0119736 129-57-93-90-134-136-135
0.0119736 129-57-93-92-91-90-134-136-135
0.0119736 129-57-93-90-91-135-136-134
0.0119176 129-86-105-146
0.01174 129-108-107-142-139-140
0.01174 129-108-110-106-107-142-139-140
0.0116918 129-108-86-88-93-92-91-94-105-139
0.0116918 129-108-86-88-93-94-105-139
0.0116155 129-86-105-142-139-143
0.0116151 129-86-88-105-146
0.0116151 129-57-86-88-105-146
0.0115496 129-57-93-96-94-137
0.0114581 129-57-93-92-90-91-135-134
0.0114581 129-57-93-90-91-135-134
0.0113677 129-108-107-105-94-137-138-141-144-143-139-147-142
0.0110883 129-108-107-142-138-140-143-144-141
0.0110883 129-108-107-139-138-140-143-144-141
0.0110673 129-57-93-92-90-134
0.0110307 129-108-107-142-143-139-138-141-144-140
0.0108066 129-108-107-139-138-140-143-144-142-141
0.0105563 129-86-88-93-96-95-145-142-143-140-144
0.0105563 129-86-105-142-143-140-144
0.0105563 129-86-88-93-94-146-145-142-143-140-144
0.0105563 129-86-88-105-142-143-140-144
0.0105563 129-108-107-142-143-140-144
0.0105563 129-86-88-93-94-142-143-140-144
0.01038 129-86-105-147-139-140-144-141-142-143
0.010183 129-108-107-142-143-140-138-137-94-146-147-105-139
0.0101166 129-86-88-93-94-137
0.0100822 129-86-88-93-96-95-98-145
0.0100173 129-57-93-92-91-90-134-135
0.0093952 129-57-93-92-90-134-135
0.00938604 129-57-105-142-94-91-135-136-137
0.00915146 129-86-88-93-96-95-91-137-142
0.00914678 129-108-107-142-143-140-138-137-94-105-147-118-106-139
0.00912536 129-86-88-90-91-137-136
0.00867843 129-57-93-90-91-137-136-135
0.00867843 129-57-93-92-91-137-136-135
0.00852532 129-57-105-142-94-91-135-134-90-89-137
0.00852532 129-86-88-89-137-91-90-136
0.00852388 129-57-86-105-146
0.00813294 129-86-88-93-94-146
0.00813294 129-57-86-88-93-94-146
0.00810778 129-57-93-92-91-90-136-135
0.00805437 129-86-88-93-96-95-94-146-147-118-139-143-144
0.00805437 129-108-107-139-143-144
0.00805437 129-86-88-93-94-146-147-118-139-143-144
0.00805437 129-86-88-105-147-118-139-143-144
0.00805437 129-86-105-147-118-139-143-144
0.0079153 129-86-88-93-96-95-94-146-145-144
0.0079153 129-86-88-93-94-146-145-144
0.00782236 129-57-105-146
0.00780797 129-57-86-88-93-97-98-94-105-146
0.00780797 129-57-86-88-93-97-94-105-146
0.00777955 129-86-88-93-94-105-147-143-142-145-98-102-146
0.00777955 129-86-88-93-94-105-147-143-144-145-98-102-146
0.00777955 129-57-86-88-93-94-105-147-143-144-145-98-102-146
0.00777955 129-57-86-88-93-94-105-147-143-142-145-98-102-146
0.00776147 129-86-105-142
0.00772843 129-86-105-147
0.00771445 129-86-105-147-143-144-142-146
0.00771445 129-57-86-105-147-143-144-142-146
0.00771445 129-86-88-105-147-143-144-142-146
0.00771445 129-86-88-93-94-105-147-143-144-142-146
0.00771445 129-57-86-88-105-147-143-144-142-146
0.00771445 129-57-86-88-93-94-105-147-143-144-142-146
0.00771445 129-57-105-147-143-144-142-146
0.00756452 129-108-86-88-105-142
0.00756452 129-86-88-105-142
0.00753231 129-57-86-88-105-147
0.00753231 129-86-88-105-147
0.00743524 129-86-88-90-91-135-134-136
0.00733051 129-108-110-85-106-105-142-139
0.00731621 129-86-88-90-91-94-142-137-136
0.00726277 129-86-88-90-91-137-89-136
0.00726277 129-57-105-142-94-91-135-136-89-137
0.00726277 129-57-105-142-94-91-135-134-90-136-89-137
0.00726277 129-57-105-142-94-91-135-134-136-89-137
0.00723961 129-86-88-93-96-95-94-146-145-142-143-144
0.00723961 129-86-88-93-94-146-145-142-143-144
0.00723961 129-86-88-93-96-95-145-142-143-144
0.00710083 129-108-110-106-107-139-140
0.00709053 129-86-88-93-96-95-94-146-145
0.00707348 129-108-107-139-140-141
0.00706884 129-86-88-90-136
0.006921 129-86-88-93-96-95-94-98-145
0.00658637 129-57-93-90-134-136-137-94-91-135
0.00638317 129-86-88-93-96-97-98-145
0.00633226 129-108-107-139
0.00608196 129-86-88-93-57-105-146
0.00592151 129-57-93-90-91-137-136-134
0.00579917 129-57-93-90-134
0.00575711 129-108-107-142-143-140-138-137-94-146-147-139
0.00569367 129-86-88-89-90-91-137
0.00552766 129-57-86-105-147
0.00551252 129-57-86-88-93-97-98-146
0.0054954 129-86-106-139
0.0054954 129-108-110-85-84-106-139
0.00548658 129-108-86-88-93-92-91-137-138-140-143-142-107-105-139
0.00545209 129-86-105-142-138-139-143
0.00534009 129-86-88-93-92-90-91-137
0.00534009 129-57-93-92-90-91-137
0.00532161 129-86-105-147-118-139-143
0.0052605 129-108-107-139-138-140-143-147-142-141
0.00522994 129-57-105-142-94-91-135-134-136-137
0.0051823 129-86-88-89-136
0.00513393 129-108-86-88-93-92-91-94-142-139
0.00507273 129-57-105-147
0.0050634 129-86-88-93-57-97-98-94-105-147
0.0050634 129-57-86-88-93-97-98-94-105-147
0.00497551 129-86-88-93-96-95-94-142-143-144
0.00488537 129-57-93-96-95-91-94-137
0.00485649 129-86-105-94-137
0.00480649 129-86-57-93-90-134
0.00465623 129-86-105-147-143-144-141-142-146
0.00465623 129-86-88-105-147-143-144-141-142-146
0.00463285 129-86-88-90-91-94-137-136
0.00447036 129-86-88-93-96-95-94-142-143-147-146-145-144
0.00447036 129-108-107-142-139-140-144-145-146-147-143
0.0044317 129-108-86-105-142
0.00438631 129-57-93-94-142-138-141-144-145-95-92-91-137
0.00431875 129-86-105-139-140-141
0.00423366 129-86-88-93-96-95-94-142
0.00396038 129-86-88-105-146-98-95-94-142-145
0.00396038 129-86-105-146-98-95-94-142-145
0.0039441 129-86-88-93-57-105-147
0.00382183 129-108-107-142-143
0.00379129 129-57-105-142-94-91-135-134-90-136-137
0.00369389 129-57-105-94-137
0.00367127 129-86-88-90-134
0.00349769 129-86-87-88-89-136
0.00339398 129-57-93-96-95-94-137
0.0033162 129-108-107-139-138-140-143-144-145-142-141
0.00329432 129-86-105-142-139-140-141
0.00316222 129-86-88-93-57-97-105-146
0.00301835 129-87-88-89-136
0.00298606 129-108-110-106-139
0.00289662 129-86-88-90-134-136
0.00284959 129-86-105-147-143
0.00279815 129-57-93-94-137
0.00270986 129-86-88-90-94-137-136
0.00269476 129-57-105-142-94-91-135-134-136-90-88-89-137
0.00269476 129-86-105-142-94-91-90-88-89-137
0.00267294 129-86-88-89-137
0.00262582 129-57-86-88-90-134
0.00251322 129-86-105-146-145
0.00250277 129-108-86-88-93-94-142-139
0.0024851 129-86-105-146-98-95-94-142-143-140-144-145
0.00244945 129-86-88-105-146-145
0.00240155 129-108-107-142-141
0.00230862 129-57-93-90-91-135-134-133
0.00229206 129-86-105-142-143
0.0022841 129-57-86-88-93-94-105-147
0.0022841 129-86-88-93-94-105-147
0.00225849 129-86-88-93-94-137-136
0.00224968 129-57-93-92-91-135-136-90-134
0.00224929 129-57-93-92-90-91-137-136-135-134
0.0022339 129-86-88-105-142-143
0.00222987 129-57-93-92-90-134-133
0.0021819 129-86-88-90-89-137-91-135-134-136
0.00217167 129-108-107-139-140
0.00212287 129-108-110-85-84-105-139
0.00210139 129-57-93-92-91-90-136-135-134
0.0020588 129-86-88-89-137-138
0.00205067 129-86-88-93-57-97-105-147
0.00205067 129-57-86-88-93-97-105-147
0.00201797 129-86-105-139
0.00201628 129-86-88-93-96-95-145
0.00199436 129-86-105-146-98-95-94-137-142-145
0.00199436 129-86-88-105-146-98-95-94-137-142-145
0.00196676 129-108-86-88-105-139
0.00194241 129-108-110-85-106-139
0.00179923 129-57-93-92-91-135
0.00172675 129-86-88-93-96-95-145-144
0.00171511 129-86-88-93-94-146-145
0.0017012 129-86-88-93-97-98-145
0.00164961 129-57-105-146-145
0.00162708 129-108-86-105-147-143
0.00162286 129-86-106-139-143
0.00150269 129-86-88-93-96-97-98-145-144
0.00144027 129-86-105-142-141
0.00143383 129-57-93-92-90-136-134-135
0.00137398 129-86-88-93-96-94-142-143-144
0.00136794 129-86-105-139-138-142-143-140-141
0.00135418 129-108-107-142-138
0.00130874 129-108-86-105-142-143
0.00123424 129-108-107-142-143-144
0.001213 129-86-105-142-94-91-90-88-89-107-106-139-138-137
0.00120351 129-86-88-93-94-142-143-144
0.00118751 129-86-105-142-94-91-90-89-137
0.00116844 129-57-93-90-134-133
0.00115223 129-108-86-105-139
0.00109405 129-58-57-93-92-91-135
0.00109302 129-108-107-142-139-140-144-145-98-146-147-143
0.00108419 129-86-105-94-137-136
0.00107753 129-108-86-88-93-92-91-137-138-139
0.00104162 129-57-93-90-91-135-134-133-132
0.00102408 129-108-110-106-139-140
0.00100609 129-57-93-92-90-134-133-132
0.000951525 129-86-88-90-134-135
0.000950042 129-86-88-93-96-95-98-146-147-143-144
0.000920256 129-86-105-147-143-144
0.000896904 129-86-88-105-147-143-144
0.000874903 129-108-107-142-143-140-138-137-94-146-147-118-106-105-139
0.000846757 129-108-107-139-140-138-137-142-143-147-146-145-144-141
0.000846757 129-108-107-142-138-140-143-147-146-145-144-141
0.000822378 129-108-86-105-142-141
0.000812139 129-86-105-142-138
0.000760519 129-86-105-142-94-91-90-88-87-89-137
0.0007397 129-86-88-90-134-133
0.000726201 129-86-88-93-96-95-94-146-105-97-98-145
0.000712231 129-57-97-96-95-91-135
0.000706074 129-86-88-89-137-138-141
0.000696514 129-57-93-94-142-138-141-144-145-98-95-91-137
0.000694701 129-86-88-105-146-98-95-91-137-142-145
0.000692069 129-86-105-139-140
0.000680566 129-57-86-88-90-134-135
0.000666155 129-108-110-85-106-139-140
0.000647203 129-108-107-142-141-140-139-105-94-137-138
0.000647203 129-108-110-85-106-107-142-143-140-138-137-94-105-139
0.000647203 129-108-107-142-143-140-138-137-94-105-139
0.000624676 129-57-93-94-137-136
0.000531985 129-57-97-98-145
0.000529061 129-57-86-88-90-134-133
0.000527186 129-57-93-90-134-133-132
0.000526857 129-108-110-106-139-138
0.000525454 129-108-86-105-147-143-144
0.00052179 129-57-105-142-94-91-135-134-136-90-89-137
0.000481412 129-86-88-105-142-141-138
0.000460266 129-86-106-139-140-141
0.000455471 129-86-105-142-146-98-95-91-137-141-144-145
0.000455222 129-108-107-142-143-139-138-137-141-144-140
0.000440921 129-86-57-97-98-145
0.000333744 129-86-88-90-134-133-132
0.000318686 129-86-105-142-141-140-139-147-146-94-137-138
0.000300521 129-86-105-142-94-91-90-88-87-89-107-139-138-137
0.000300521 129-57-105-142-94-91-135-134-90-136-89-107-139-138-137
0.000300521 129-57-105-142-94-91-135-134-136-89-107-139-138-137
0.000300521 129-86-105-142-94-91-90-88-89-107-139-138-137
0.000300521 129-86-105-142-94-91-90-89-107-139-138-137
0.000300521 129-57-105-142-94-91-135-136-89-107-139-138-137
0.000278526 129-86-105-142-138-141
0.000278439 129-57-93-94-142-138-141-144-145-95-91-137
0.000278439 129-57-105-94-142-138-141-144-145-95-91-137
0.000278439 129-86-88-93-94-142-138-141-144-145-95-91-137
0.000250096 129-108-110-106-139-140-141
0.000238706 129-57-86-88-90-134-133-132
0.000232105 129-86-105-142-143-140-141-137-94-146-145-144
0.000232105 129-108-107-142-138-140-143-144-145-146-94-137-141
0.000232105 129-108-107-142-143-140-141-137-94-146-145-144
0.000214107 129-86-88-105-147-143-142-94-98-145-95-96-97-102-146
0.000214107 129-86-105-147-143-142-94-98-145-95-96-97-102-146
0.000214107 129-57-105-147-143-142-94-98-145-95-96-97-102-146
0.000214107 129-57-86-88-105-147-143-142-94-98-145-95-96-97-102-146
0.000214107 129-57-86-105-147-143-142-94-98-145-95-96-97-102-146
0.000159028 129-86-105-142-94-91-90-88-87-108-107-89-137
9.54916e-05 129-86-105-94-142-138-141-144-145-95-91-137
9.54916e-05 129-86-88-89-90-94-142-138-141-144-145-95-91-137
9.54916e-05 129-86-88-93-92-90-94-142-138-141-144-145-95-91-137
9.54916e-05 129-86-105-94-142-137-91-95-145-144-141-138
6.91215e-05 129-57-105-142-94-91-135-136-90-89-137
6.58992e-05 129-86-88-93-92-90-91-94-142-138-139-107-89-137
6.5632e-05 129-57-93-94-142-138-141-144-143-147-146-98-95-91-137
4.27085e-05 129-57-86-88-93-94-105-147-143-144-145-98-102-84-106-107-142-146
4.27085e-05 129-86-88-93-94-105-147-143-144-145-98-102-84-106-107-142-146
3.1282e-05 129-57-93-92-90-91-94-142-138-141-140-139-107-89-137
3.1282e-05 129-86-88-93-92-91-94-142-138-141-140-139-107-89-137
3.1282e-05 129-57-93-92-90-136-135-91-94-142-138-141-140-139-107-89-137
3.1282e-05 129-57-93-92-91-94-142-138-141-140-139-107-89-137
2.91411e-05 129-57-105-147-143-144-145-98-94-142-107-106-84-102-146
2.91411e-05 129-86-88-105-147-143-144-145-98-94-142-107-106-84-102-146
2.91411e-05 129-86-105-147-143-144-145-98-94-142-107-106-84-102-146
2.47353e-05 129-57-93-94-142-138-139-143-144-145-95-91-137
1.35168e-05 129-108-107-142-143-139-138-141-137-94-146-145-144-140
