# Supplementary material for: Mapping allosteric communications within individual proteins
Source: Nat Commun. 2020 Jul 31;11:3862. doi: 10.1038/s41467-020-17618-2 (PMC7395124; doi:10.1038/s41467-020-17618-2)
Supplement: Supplementary file 6 — Supplementary Data 3 [file 41467_2020_17618_MOESM6_ESM.zip › Ohm-results/1hot/1hot-ACI.txt]

2.11967
2.47401
2.33914
1.98871
2.12591
2.06456
2.01829
1.79273
1.55931
1.74907
1.76137
1.72477
1.86177
2.16812
2.16828
1.87323
2.1243
2.18493
2.2253
2.05252
2.35597
2.39071
2.37546
2.19511
2.27473
2.428
2.40525
2.19188
2.16921
2.07446
1.99311
1.89518
2.01872
1.9126
2.21532
2.165
1.8752
1.91258
1.75851
1.58616
1.70843
1.67915
1.3782
1.17669
1.26804
1.5241
1.83966
1.72808
1.51002
1.70648
2.10676
1.9543
1.69072
2.03268
2.29916
2.13291
1.82978
2.07693
2.13653
2.34103
2.38317
2.29654
2.07771
2.10216
2.05284
2.19009
1.90709
1.76915
2.11361
1.90235
1.83896
1.94934
1.94991
1.75446
1.98116
2.01245
1.86917
1.8139
1.85709
1.49424
1.45038
1.43245
1.20928
1.70863
1.71515
1.87266
1.82788
1.77937
1.96946
1.90692
1.81486
1.76101
1.72045
2.04071
2.00097
1.87475
1.97801
2.21049
2.05785
2.04574
2.1203
1.96948
2.09967
2.11936
2.01013
1.9707
2.26108
2.27256
2.09493
2.03004
2.20767
2.10475
2.29999
2.41778
2.22331
2.26441
2.37377
2.31842
2.28736
2.07503
2.25128
2.42464
2.29223
2.11321
2.1379
2.05292
2.18613
2.13339
2.05939
2.11992
2.1107
2.44788
2.38738
1.98447
1.8469
1.72798
1.31389
1.61021
1.66681
1.34227
1.68196
1.84291
1.98096
1.99599
2.04945
2.04189
2.38022
2.34924
1.99191
2.37475
2.61781
2.81536
2.84772
2.80561
2.5819
2.57992
2.34971
2.65641
2.58197
2.51775
2.32237
2.08016
1.95171
1.74435
1.66615
1.77769
1.76503
1.49422
1.30577
1.44555
1.18935
1.01102
1.03145
1.23269
1.21374
1.2243
1.47658
1.35613
1.43113
1.472
1.53303
1.71626
1.81309
2.12213
2.10152
2.39517
2.28788
2.1111
2.39738
2.7089
2.7179
2.42456
2.26826
2.45547
2.47902
2.23868
2.18608
2.15855
1.95264
2.01212
1.62899
1.29259
1.78761
1.34757
1.4782
1.62646
1.20543
1.11545
1.23941
1.50754
1.32196
1.81715
1.87964
1.6955
1.90796
2.00737
2.14578
1.84334
2.34781
2.46249
2.32486
2.65874
2.28232
1.81256
2.27617
1.99347
2.10922
2.29804
1.86341
2.08189
2.32395
2.22443
2.32208
2.25386
2.12542
2.09755
1.9514
1.72631
2.15046
1.66431
1.88159
2.04048
1.9018
1.98935
1.87471
1.44739
1.94588
1.83437
2.20003
1.80307
2.18025
2.27079
2.01399
2.43863
2.40738
2.25021
2.2832
2.13449
2.10123
2.04717
1.88746
2.10043
2.11846
1.93712
1.87745
1.8218
0
2.76508
2.22928
2.30831
2.4217
2.01255
2.17952
1.92285
1.88197
1.67015
1.4441
1.83233
1.85027
1.67404
1.85262
2.10372
2.15642
2.01772
2.24253
2.31771
2.21988
2.29641
2.27497
2.33351
2.42191
2.36654
2.3059
2.44776
2.38902
2.29702
2.35404
2.21592
1.90855
1.93403
1.89004
2.06384
2.24558
2.17472
2.04589
2.05438
1.99573
1.83469
1.40875
1.43677
1.49356
1.19977
1.45863
1.48043
1.76983
1.75595
1.67941
1.71971
2.04556
1.98555
1.83981
2.04655
2.31027
2.30336
1.7602
1.95109
2.0257
2.24033
2.36734
2.3608
2.22421
2.46295
2.20046
2.26715
2.06444
1.90226
1.7292
1.61899
2.17816
2.16131
1.83038
1.9032
2.05795
2.03609
1.83244
1.79371
1.90252
1.74369
1.67397
1.47503
1.30107
1.82073
1.52898
1.88686
1.66947
1.63559
1.93019
1.97197
1.78099
1.55984
1.95158
2.01255
2.07795
2.01073
2.10712
2.31619
2.20976
2.29509
2.12364
2.10514
2.32489
2.09257
2.02146
1.77834
2.22791
2.13075
1.9853
2.11362
2.19243
2.1211
2.24367
2.33748
2.26265
2.18195
2.44936
2.3379
1.9293
1.79719
1.8162
2.07168
2.06757
1.8582
2.18362
2.07742
1.94812
1.95863
1.93487
2.24266
2.24798
2.43896
2.37071
2.20712
2.21308
1.886
1.37813
1.60838
1.61359
1.39068
1.74398
1.79363
1.94023
2.17093
2.27897
1.98754
2.52644
2.33172
2.10906
2.46005
2.65726
2.93509
2.83072
2.90059
2.77766
2.77783
2.52081
2.71067
2.55021
2.49892
2.42065
2.20294
2.00703
1.82681
1.82156
1.77723
1.81932
1.54168
1.40683
1.59125
1.27698
1.02628
1.08113
1.40634
1.30952
1.13681
1.39463
1.55649
1.58657
1.55797
1.66278
1.75917
1.8341
2.09008
2.14723
2.30727
2.3026
2.3043
2.56459
2.78558
2.96753
2.58602
2.45721
2.64553
2.54581
2.33842
2.19358
2.11591
1.84565
1.95608
1.62122
1.37605
1.72147
1.1957
1.26492
1.50767
1.17957
1.10295
1.22391
1.53237
1.47208
1.89019
2.03524
1.81361
2.14512
2.19238
2.35129
1.94439
2.53289
2.54167
2.40579
2.46909
2.20233
1.92289
2.42252
1.96081
2.16487
2.39247
1.89262
2.2957
2.21868
2.27589
2.33976
2.31439
2.11636
2.14011
2.16685
1.79153
1.86498
1.43835
1.58402
1.73849
1.7988
1.90434
1.92894
1.53762
2.06965
1.83384
2.04017
1.79093
2.21352
2.03209
2.07105
2.19148
2.49379
2.30794
2.31872
2.09223
2.03711
2.06651
1.9901
2.14156
1.91263
1.87693
1.93687
1.71951
0
2.87592
2.24506
2.37788
2.33365
1.92328
2.01501
2.10007
2.08993
1.78068
1.62175
1.84681
1.8761
1.83468
1.99083
2.2652
2.08883
1.90769
2.12288
2.13151
2.22361
2.19428
2.26277
2.31319
2.35466
2.23416
2.32513
2.34526
2.37711
2.2368
2.26631
2.18915
1.90855
1.7706
2.07162
1.999
2.23485
2.12425
1.9672
2.03623
1.8536
1.80277
1.42163
1.47503
1.5221
1.24331
1.38923
1.51278
1.73701
1.81295
1.60728
1.74522
2.14411
1.92391
1.74581
1.98978
2.25667
2.05335
1.83504
2.05481
2.01954
2.35461
2.2663
2.21936
2.07978
2.23247
2.10186
2.14478
1.93914
1.81416
1.73245
1.61327
1.85951
1.9414
1.70509
1.78885
2.01395
2.01537
1.89601
1.85555
1.98418
1.62831
1.59676
1.55403
1.27967
1.74642
1.4486
1.72589
1.61554
1.54536
1.81006
1.72526
1.57272
1.47252
1.82376
1.8032
1.79807
1.87408
1.93762
2.11668
2.11558
2.14989
1.90336
2.00334
2.09481
1.93334
1.98407
1.77585
2.03984
2.10227
1.87963
2.12401
2.17966
2.04841
2.20387
2.35672
2.30729
2.17921
2.43106
2.2896
2.00884
1.79464
1.8545
2.12481
2.0054
1.80706
1.80454
1.88426
1.85644
1.83512
1.85192
2.15859
2.18634
2.43892
2.27994
2.09001
2.03517
1.7977
1.31746
1.69352
1.75366
1.40266
1.73836
1.95066
2.11539
2.13417
2.09321
1.82777
2.34051
2.35159
2.1142
2.49653
2.5568
2.80016
2.88166
2.83025
2.59711
2.44556
2.282
2.59854
2.56439
2.37056
2.17965
1.94362
2.05169
1.76797
1.7221
1.80815
1.75088
1.51909
1.35151
1.48475
1.22778
1.00374
1.04991
1.25172
1.21675
1.22186
1.54091
1.44208
1.52423
1.51678
1.51867
1.73007
1.85369
2.14497
2.09756
2.21538
2.14836
2.05215
2.30603
2.80734
2.76123
2.37005
2.37981
2.68607
2.49816
2.31459
2.2814
2.21951
1.99825
1.93669
1.61871
1.2671
1.71459
1.36195
1.46276
1.64399
1.25711
1.14028
1.2429
1.52337
1.43996
1.95206
2.00727
1.75811
2.11242
2.18697
2.28693
1.94788
2.58395
2.46571
2.39358
2.50766
2.46264
1.90355
2.41848
2.08237
2.20545
2.37952
1.96095
2.18371
2.4398
2.31771
2.36729
2.27654
2.17965
2.09195
1.88493
1.62441
2.0819
1.64257
1.7965
1.98465
1.99476
2.1042
1.9118
1.47769
2.03759
1.84877
2.20307
1.86543
2.12985
2.38567
2.0015
2.26067
2.42812
2.16074
2.23992
2.13581
2.07937
2.03362
1.85413
2.07405
2.11651
1.98704
1.88243
1.77855
0
2.49179
2.1991
2.33535
2.14371
1.96188
2.0989
1.93613
1.87758
1.67838
1.45356
1.78231
1.85542
1.7017
1.85311
2.08133
2.10153
1.8873
2.02205
2.13576
2.10754
2.06106
2.20614
2.2834
2.35856
2.2814
2.31756
2.35564
2.41197
2.30847
2.3229
2.22079
2.05609
2.02641
1.88149
2.08557
2.22587
2.11572
1.98875
1.93543
1.93951
1.76958
1.48856
1.48281
1.43213
1.16886
1.2018
1.45268
1.75636
1.61762
1.54896
1.7115
2.02628
1.94951
1.72654
2.05575
2.23281
2.239
1.73232
1.98292
1.99909
2.20334
2.30748
2.36579
2.15007
2.31232
2.30361
2.32454
2.13808
1.96495
1.87333
1.72966
2.17364
2.14487
1.86915
1.93206
2.0785
2.02369
1.86043
1.86056
1.96923
1.77432
1.64637
1.51865
1.3622
1.79244
1.59981
1.887
1.79666
1.67298
2.00714
2.02912
1.76775
1.58833
1.83441
2.06483
2.12759
1.98179
2.01908
2.19194
2.37936
2.42117
2.17726
2.20957
2.39677
2.19527
2.20705
1.96311
2.26301
2.1212
2.00505
2.16108
2.26568
2.16697
2.40487
2.38163
2.28239
2.38064
2.54674
2.67598
2.18463
2.01747
2.10897
2.41239
2.34456
1.99383
2.27275
2.32584
2.22251
2.07919
2.0732
2.20055
2.14591
2.39112
2.21702
2.05994
2.10318
1.81739
1.3257
1.56209
1.60261
1.3783
1.70916
1.77116
1.89613
1.99519
2.29462
2.0241
2.51741
2.34282
2.15693
2.4232
2.80665
2.90137
2.75481
2.81794
2.76878
2.87146
2.73014
2.76249
2.62788
2.61238
2.3802
2.15192
1.95203
1.79424
1.81964
1.74991
1.81518
1.46628
1.40097
1.67418
1.26535
1.07375
1.36534
1.53384
1.37445
1.15762
1.44705
1.66331
1.64098
1.60822
1.65859
1.77587
1.80633
2.2193
2.25058
2.40109
2.3212
2.34466
2.63132
2.74906
2.86092
2.67622
2.34769
2.51712
2.39503
2.21658
2.17326
2.09263
1.8227
1.89671
1.55052
1.31633
1.6966
1.1796
1.23528
1.46235
1.18389
1.08576
1.24299
1.5131
1.39388
1.9117
1.9988
1.693
1.93384
2.17108
2.27981
1.92594
2.39245
2.54058
2.29175
2.52199
2.06945
1.80193
2.27797
1.92855
2.06941
2.38032
1.76607
2.23142
2.32557
2.24394
2.37242
2.29995
2.07887
2.16591
2.10072
1.69223
1.81283
1.40547
1.60663
1.76407
1.84429
1.94284
1.93663
1.54297
2.09811
1.94671
2.10042
1.91485
2.3592
2.0859
2.11339
2.40481
2.27074
2.23541
2.2799
2.10119
1.96359
1.99468
1.97283
2.04079
1.8954
1.8559
1.77818
1.70786
0
2.80841
2.06145
2.4336
2.35819
1.89194
2.00963
2.0677
2.01765
1.76703
1.54121
1.81019
1.87272
1.79218
1.98412
2.21307
2.10481
1.83471
2.03633
2.10304
2.21308
2.17037
2.22683
2.29606
2.35017
2.25992
2.16923
2.18946
2.3763
2.23463
2.30534
2.18109
1.9586
1.90855
2.03599
1.94948
2.23784
2.22336
1.95778
2.00397
1.83639
1.72717
1.48593
1.48233
1.44669
1.23187
1.40939
1.53811
1.78005
1.801
1.6281
1.7956
2.09895
1.97433
1.75154
2.08374
2.36716
2.17191
1.81545
2.12485
2.10589
2.34679
2.20757
2.18853
2.07704
2.14072
2.14607
2.17895
1.87759
1.81839
1.92052
1.74256
1.86168
1.99062
1.72841
1.79849
2.06942
2.03087
1.84721
1.84981
1.91517
1.61068
1.62043
1.54447
1.29983
1.72264
1.51812
1.75078
1.68322
1.58872
1.88327
1.84629
1.58299
1.52405
1.86057
1.92209
1.92609
1.95079
2.0012
2.16535
2.02204
2.04404
1.89723
2.09134
2.11372
1.97963
2.00123
1.88335
2.08273
2.14027
1.92389
2.14286
2.22758
2.1181
2.39672
2.50431
2.4961
2.3806
2.41306
2.46436
2.26298
2.01285
2.05965
2.45588
2.2452
1.93524
2.04495
2.01264
2.01183
1.99884
2.03756
2.14113
2.23114
2.43392
2.28776
2.08923
2.02709
1.78163
1.32587
1.73212
1.7406
1.42294
1.74943
1.95365
2.05953
2.12353
2.11815
1.83884
2.33894
2.32229
2.10795
2.51917
2.66577
2.91429
3.01882
2.80186
2.59421
2.51034
2.45347
2.5418
2.72565
2.48972
2.38842
2.05365
2.02196
1.71792
1.77389
1.80371
1.76139
1.47342
1.3258
1.48105
1.23255
1.00493
1.04006
1.27095
1.24824
1.23323
1.51624
1.42654
1.49712
1.49944
1.61644
1.84256
1.88179
2.19323
2.18647
2.31528
2.19531
2.06951
2.33082
2.88175
2.89533
2.40808
2.35932
2.74424
2.5225
2.28921
2.23128
2.17634
1.91177
1.90845
1.51212
1.26295
1.66439
1.32331
1.3968
1.67145
1.23679
1.17059
1.28955
1.55895
1.4133
1.93736
1.9922
1.77011
2.04786
2.1938
2.29785
1.95994
2.41183
2.3967
2.29399
2.42777
2.30602
1.84275
2.34475
1.96579
2.0378
2.40966
1.92847
2.18342
2.39539
2.34042
2.33214
2.28201
2.20789
2.04035
1.82126
1.59375
2.05481
1.60893
1.79494
1.94782
1.99683
2.08587
1.97367
1.54399
2.12281
1.81351
2.18444
1.7834
2.1316
2.40064
2.07795
2.39291
2.40432
2.21158
2.20205
2.04864
2.02518
2.00629
1.80181
2.07078
2.04628
1.89333
1.85944
1.75265
0
2.41192
2.26755
2.35284
2.14561
2.0565
2.14812
1.90506
1.92563
1.6677
1.48901
1.76268
1.81402
1.60964
1.72779
1.99725
2.15082
1.9499
2.01065
2.15644
2.16391
2.13306
2.23276
2.3151
2.30631
2.27567
2.29439
2.4359
2.35935
2.21244
2.24964
2.14967
2.0255
2.03544
1.87532
2.09318
2.20218
2.14553
1.94203
1.84635
1.73556
1.59894
1.30709
1.3938
1.53758
1.24152
1.25622
1.45518
1.6579
1.61156
1.55798
1.65667
1.99209
1.93847
1.70832
1.98513
2.15258
2.10035
1.67678
1.86283
1.93908
2.13007
2.25972
2.33463
2.08357
2.24087
2.16659
2.23552
1.9685
1.80189
1.68017
1.5476
2.15931
1.98361
1.69262
1.77097
1.92941
1.87116
1.8398
1.8545
1.78782
1.73073
1.67664
1.53624
1.30281
1.725
1.43553
1.74663
1.61604
1.54711
1.78317
1.8185
1.64084
1.43633
1.79385
1.84062
1.91058
1.96959
2.00175
2.17275
2.12531
2.2131
1.94017
1.97807
2.17099
1.93845
1.96735
1.78785
2.12537
2.01155
1.78712
1.97205
2.0814
2.03968
2.27181
2.21562
2.18192
2.15027
2.39917
2.32145
2.06281
1.8284
1.84535
2.08862
2.16862
1.88744
2.1979
2.16859
2.00658
1.94704
1.93692
2.20078
2.16163
2.36572
2.2678
1.99932
1.96839
1.80113
1.45316
1.45936
1.54796
1.31397
1.64588
1.72139
1.86677
2.19982
2.2705
1.87032
2.47444
2.27926
2.08761
2.35895
2.68001
2.93792
2.71389
2.86118
2.91855
2.82173
2.58436
2.65869
2.50936
2.60596
2.44195
2.08036
2.01037
1.80931
1.83113
1.77486
1.76632
1.49182
1.38657
1.58182
1.22367
1.00583
1.07023
1.38158
1.29556
1.12921
1.37303
1.49899
1.61658
1.55257
1.63399
1.79024
1.81046
2.11721
2.10418
2.21696
2.26373
2.32475
2.62092
2.66303
2.8604
2.54265
2.43595
2.63439
2.43733
2.20052
2.34664
2.18444
1.94187
1.89879
1.59324
1.3414
1.68374
1.19208
1.25978
1.49977
1.15994
1.06415
1.2188
1.52361
1.38781
1.81903
1.93452
1.66931
1.9661
2.12408
2.26312
1.85584
2.49537
2.41533
2.28085
2.54435
2.13355
1.78536
2.19542
1.80275
1.99474
2.16757
1.84217
2.28186
2.27237
2.29255
2.37444
2.46976
2.16848
2.21634
2.09964
1.7396
1.81679
1.42569
1.61756
1.78975
1.85014
1.97647
1.89641
1.52653
1.98778
1.90549
2.10898
1.85487
2.24962
2.08798
2.08975
2.23846
2.17951
2.2339
2.31635
2.15917
2.08431
2.07504
2.12166
2.14153
1.91153
1.8899
1.85914
1.76254
0
2.61568
