# Supplementary material for: Mapping allosteric communications within individual proteins
Source: Nat Commun. 2020 Jul 31;11:3862. doi: 10.1038/s41467-020-17618-2 (PMC7395124; doi:10.1038/s41467-020-17618-2)
Supplement: Supplementary file 6 — Supplementary Data 3 [file 41467_2020_17618_MOESM6_ESM.zip › Ohm-results/1hot/1hot-correlation.txt]

1 0 0.005 0 0.008 0 0.024 0.023 0.011 0.002 0.006 0.03 0.075 0.088 0.122 0.048 0.081 0.13 0.169 0.028 0.049 0.134 0.125 0.06 0.058 0.072 0.085 0.053 0.06 0.059 0.076 0.06 0.049 0.048 0.041 0.027 0.02 0.026 0.037 0.027 0.006 0.009 0.031 0.098 0.137 0.169 0.266 0.402 0.884 0.824 0.727 0.311 0.195 0.225 0.247 0.095 0.077 0.042 0.116 0.069 0.055 0.039 0.062 0.05 0 0.054 0.053 0.041 0.007 0.014 0.003 0.006 0.01 0.029 0.038 0.133 0.149 0.172 0.164 0.102 0.064 0.073 0.072 0.083 0.102 0.023 0.171 0.151 0.163 0.187 0.175 0.125 0.197 0.214 0.217 0.124 0.08 0.086 0.047 0.03 0.094 0.047 0.035 0.032 0.004 0.009 0.004 0 0.005 0.016 0.035 0.033 0.076 0.103 0.064 0.1 0.081 0.046 0.035 0.017 0.016 0.051 0.043 0.056 0.044 0.048 0.076 0.09 0.043 0.019 0.008 0.005 0.016 0.015 0.036 0.045 0.035 0.025 0.023 0.063 0.071 0.051 0.085 0.157 0.117 0.15 0.114 0.061 0.103 0.113 0.144 0.086 0.12 0.112 0.104 0.082 0.117 0.092 0.062 0.047 0.099 0.094 0.111 0.107 0.083 0.079 0.043 0.055 0.085 0.056 0.07 0.091 0.052 0.05 0.078 0.082 0.018 0.243 0.175 0 0 0 0.005 0.018 0.004 0.002 0.019 0.018 0.039 0.054 0.102 0.104 0.119 0.122 0.082 0.068 0.076 0.082 0.055 0.076 0.08 0.079 0.057 0.065 0.056 0.063 0.146 0.278 0.164 0.176 0.117 0.099 0.131 0.295 0.046 0.021 0.038 0.055 0.023 0.02 0.038 0.042 0.013 0.028 0.047 0.044 0.073 0.058 0.074 0.051 0.093 0.036 0.073 0.086 0.052 0.05 0.051 0.06 0.058 0.049 0.01 0.022 0.015 0 0.042 0.103 0.082 0.086 0.115 0.024 0.04 0.019 0.002 0.004 0.004 0.006 0.009 0.004 0 0.004 0.004 0.003 0.003 0.003 0.012 0.002 0.004 0.027 0.005 0.001 0.001 0.001 0 0 0 0 0 0 0 0 0 0 0 0 0 0 0 0 0 0 0 0 0 0 0 0 0 0 0 0 0 0 0 0 0 0 0 0 0 0 0 0 0 0 0 0 0 0 0 0 0 0 0 0 0 0 0 0 0 0 0 0 0 0 0 0 0 0 0 0 0 0 0 0 0 0 0 0 0 0 0 0 0 0 0 0 0 0 0 0 0 0 0 0 0 0 0 0 0 0 0 0 0 0 0 0 0 0 0 0 0 0 0 0 0 0 0 0 0 0 0 0 0 0 0 0 0 0 0 0 0 0 0 0 0 0 0 0 0 0 0 0 0 0 0 0 0 0 0 0 0 0 0 0 0 0 0 0 0 0 0 0 0 0 0 0 0 0 0 0 0 0 0 0 0 0 0 0 0 0 0 0 0 0 0 0 0 0 0 0 0 0 0 0 0 0 0 0 0 0 0 0 0 0 0 0 0 0 0 0 0 0 0 0.001 0.002 0.002 0.001 0 0.006 0 0 0 0 0 0 0 0 0 0 0 0 0 0 0 0 0 0 0 0 0 0 0 0 0 0 0 0.006 0.006 0.005 0.011 0.01 0.014 0.011 0.005 0.006 0.003 0.004 0.002 0.001 0 0 0 0 0 0 0 0 0 0.027 0.015 0.01 0 0.002 0 0 0.001 0.001 0 0 0.001 0.002 0.002 0.004 0.007 0.004 0.003 0.013 0.01 0.006 0.005 0.016 0.009 0.007 0.007 0.008 0.007 0.005 0.005 0.003 0.005 0.008 0.004 0.001 0.004 0.003 0.005 0.004 0.006 0.006 0.006 0.005 0.006 0.007 0.001 0.001 0.001 0.002 0.001 0.001 0 0.002 0.001 0.003 0.004 0.001 0.002 0 0.004 0.005 0.004 0.002 0.001 0.001 0 0 0.001 0.001 0.01 0.016 0.018 0.014 0.009 0.004 0.006 0.002 0.002 0.004 0 0.003 0.002 0.002 0.006 0.013 0.007 0.005 0.003 0.005 0.005 0.003 0.003 0.001 0.001 0.004 0 0.002 0.004 0.001 0.001 0 0 0 0.001 0.003 0.003 0.005 0.01 0.005 0.011 0.008 0.005 0.004 0.003 0.004 0.007 0.008 0.006 0.006 0.008 0.009 0.025 0.005 0.002 0.001 0.002 0.002 0.002 0.014 0.017 0.01 0.007 0.004 0.007 0.004 0.004 0.003 0.005 0.004 0.009 0.029 0.022 0.03 0.029 0.029 0.012 0.034 0.03 0.03 0.024 0.037 0.037 0.021 0.023 0.034 0.028 0.029 0.029 0.028 0.031 0.016 0.008 0.019 0.008 0.015 0.022 0.007 0.006 0.014 0.015 0.004 0.001 0 0 0 0 0 0.003 0 0 0.002 0.001 0.003 0.004 0.007 0.013 0.025 0.026 0.024 0.028 0.03 0.024 0.025 0.05 0.033 0.049 0.024 0.018 0.014 0.008 0.001 0.003 0.003 0.004 0.006 0.003 0.006 0.007 0.001 0.005 0.012 0.025 0.007 0.019 0.037 0.05 0.011 0.023 0.033 0.025 0.035 0.024 0.031 0.022 0.032 0.016 0.034 0.04 0.034 0.041 0.027 0.061 0.067 0.049 0.005 0.008 0.004 0 0.004 0.006 0.006 0.006 0.007 0.004 0.003 0.004 0.003 0.009 0.005 0.008 0.009 0.006 0.004 0.017 0.003 0.006 0.004 0.002 0.007 0.004 0.005 0.01 0.003 0.002 0.001 0.001 0 0 0 0 0 0 0 0 0 0 0 0 0 0 0 0 0 0 0 0 0 0 0 0 0 0 0 0 0 0 0 0 0 0 0 0 0 0 0 0 0 0 0 0 0 0 0 0 0 0 0 0 0 0 0 0 0 0 0 0 0 0 0 0 0 0 0 0 0 0 0 0 0 0 0 0 0 0 0 0 0 0 0 0 0 0 0 0 0 0 0 0 0 0 0 0 0 0 0 0 0 0 0 0 0 0 0 0 0 0 0 0 0 0 0 0 0 0 0 0 0 0 0 0 0 0 0 0 0 0 0 0 0 0 0 0 0 0 0 0 0 0 0 0 0 0 0 0 0 0 0 0 0 0 0 0 0 0 0 0 0.001 0 0 0 0 0 0 0 0 0 0 0 0 0 0 0 0 0 0 0 0 0 0 0.001 0.001 0 0 0 0 0 0 0 0 0 0 0 0 0 0 0 0 0 0 0 0 0 0 0 0 0 0 0.001 0.005 0.003 0.002 0 0.002 0.001 0 0 0 0 0 0 0 0 0 0 0 0.001 0 0 0 0 0 0 0 0 0 0 0 0 0 0 0.007 0.006 0.001 0.002 0.002 0.002 0.002 0 0 0 0.001 0 0 0 0 0 0 0 0 0 0 0 0.009 0.003 0.002 0 0 0 0 0 0.001 0 0 0.001 0.003 0.001 0.003 0.005 0.004 0.003 0.008 0.004 0.006 0.004 0.009 0.005 0.005 0.005 0.004 0.004 0.004 0.002 0.001 0.003 0.004 0.004 0.001 0 0.001 0.007 0.004 0.005 0.016 0.016 0.007 0.009 0.009 0.002 0.002 0.002 0.005 0.003 0.003 0.001 0.004 0.003 0.003 0.002 0.002 0.002 0 0.002 0.003 0.003 0 0.001 0 0 0.001 0.003 0.004 0.011 0.027 0.027 0.02 0.015 0.005 0.005 0.007 0.007 0.007 0 0.012 0.012 0.007 0.016 0.022 0.011 0.016 0.011 0.009 0.006 0.006 0.005 0.002 0.001 0.006 0.003 0 0.002 0 0 0 0 0 0.002 0.006 0.005 0.008 0.007 0.005 0.007 0.005 0.004 0.003 0 0.001 0.005 0.003 0.009 0.008 0.005 0.009 0.036 0.011 0.001 0.001 0.001 0.003 0.003 0.012 0.014 0.006 0.004 0.002 0.009 0.005 0.003 0.001 0.002 0.002 0.013 0.036 0.025 0.038 0.043 0.039 0.017 0.049 0.039 0.041 0.027 0.048 0.06 0.036 0.037 0.054 0.042 0.042 0.051 0.037 0.04 0.023 0.009 0.03 0.012 0.021 0.03 0.019 0.013 0.019 0.018 0.006 0.004 0.004 0 0 0 0.004 0.005 0.003 0 0.007 0.006 0.002 0.004 0.01 0.014 0.035 0.037 0.033 0.04 0.041 0.026 0.018 0.035 0.042 0.031 0.016 0.01 0.004 0.004 0.001 0.003 0.003 0.004 0.003 0.001 0.002 0.004 0.001 0.001 0.002 0.009 0.003 0.006 0.02 0.024 0.007 0.014 0.046 0.036 0.045 0.04 0.043 0.03 0.038 0.017 0.041 0.038 0.024 0.03 0.022 0.03 0.032 0.028 0 0.002 0.001 0 0 0.002 0.002 0.002 0.002 0 0.002 0.002 0 0.002 0 0.002 0.005 0.001 0 0.002 0.001 0.001 0 0 0.002 0.001 0.001 0.002 0 0.001 0 0 0 0 0 0 0 0 0 0 0 0 0 0 0 0 0 0 0 0 0 0 0 0 0 0 0 0 0 0 0 0 0 0 0 0 0 0 0 0 0 0 0 0 0 0 0 0 0 0 0 0 0 0 0 0 0 0 0 0 0 0 0 0 0 0 0 0 0 0 0 0 0 0 0 0 0 0 0 0 0 0 0 0 0 0 0 0 0 0 0 0 0 0 0 0 0 0 0 0 0 0 0 0 0 0 0 0 0 0 0 0 0 0 0 0 0 0 0 0 0 0 0 0 0 0 0 0 0 0 0 0 0 0 0 0 0 0 0 0 0 0 0 0 0 0 0 0 0 0 0 0 0 0 0 0 0 0 0 0 0 0 0 0 0 0 0 0 0 0 0 0 0 0 0 0 0 0 0 0 0 0 0 0 0 0 0 0 0 0 0 0 0 0 0 0 0 0 0 0 0 0 0 0 0 0 0 0 0 0 0 0 0 0 0 0 0 0 0.001 0 0 0 0 0 0 0 0 0 0 0 0 0 0 0 0 0 0 0 0 0 0 0 0 0 0 0 0.001 0.001 0 0 0 0.001 0.001 0 0 0 0 0 0 0 0 0 0 0 0 0 0 0 0.031 0 0.053 0 0.018 0 
0 1 0 0.004 0 0.003 0 0 0 0 0 0 0 0 0 0 0 0 0 0 0 0 0 0 0 0 0 0 0 0 0 0 0 0 0 0 0 0 0 0 0 0 0 0 0 0 0 0 0 0 0 0 0 0 0 0 0 0 0 0 0 0 0 0 0 0 0 0 0 0 0 0 0 0 0 0 0 0 0 0 0 0 0 0 0 0 0 0 0 0 0 0 0 0 0 0 0 0 0 0 0 0 0 0 0 0 0 0 0 0 0 0 0 0 0 0 0 0 0 0 0 0 0 0 0 0 0 0.001 0 0 0 0 0 0 0 0 0 0 0 0 0 0 0 0 0 0.001 0.001 0 0.001 0.001 0.001 0 0.001 0.001 0.001 0.001 0.001 0.001 0.001 0.001 0.001 0.001 0.001 0.001 0 0 0 0 0.001 0.001 0 0.001 0.001 0.001 0.001 0 0 0 0 0 0 0 0.001 0.001 0.001 0 0 0 0 0 0 0 0.001 0.001 0 0.001 0.001 0 0.001 0.001 0.001 0.001 0 0 0 0 0 0 0 0 0 0 0.001 0 0 0 0 0 0 0 0 0 0.001 0 0.001 0 0.001 0.001 0.001 0.001 0 0 0.001 0.001 0.001 0 0.001 0.001 0.001 0.001 0 0 0 0 0 0 0 0 0 0 0 0.001 0 0.001 0.001 0.001 0.001 0 0 0 0 0 0 0 0 0 0 0 0 0 0 0 0.011 0.007 0.004 0.003 0.002 0.01 0.034 0.052 0.069 0.039 0.041 0.043 0.065 0.03 0.015 0.039 0.045 0.018 0.021 0.018 0.029 0.019 0.022 0.019 0.017 0.015 0.012 0.01 0.014 0.011 0.008 0.005 0.004 0.004 0.001 0.005 0.021 0.089 0.127 0.15 0.321 0.521 0.943 0.917 0.789 0.292 0.128 0.107 0.111 0.11 0.084 0.06 0.065 0.064 0.028 0.014 0.019 0.008 0 0.017 0.015 0.013 0.007 0.009 0.009 0.007 0.018 0.025 0.031 0.126 0.086 0.096 0.107 0.095 0.045 0.045 0.048 0.067 0.101 0.027 0.106 0.083 0.07 0.137 0.096 0.1 0.156 0.243 0.174 0.101 0.107 0.147 0.09 0.077 0.1 0.048 0.005 0.013 0.002 0.002 0.001 0.004 0.01 0 0.036 0.017 0.066 0.05 0.024 0.041 0.006 0.007 0.019 0.032 0.017 0.035 0.043 0.062 0.039 0.036 0.06 0.075 0.036 0.038 0.013 0.008 0.023 0.018 0.017 0.015 0.004 0.009 0.008 0.014 0.049 0.039 0.086 0.159 0.149 0.175 0.097 0.037 0.074 0.075 0.085 0.055 0.095 0.101 0.091 0.055 0.098 0.087 0.054 0.051 0.09 0.074 0.093 0.089 0.067 0.08 0.056 0.026 0.069 0.066 0.076 0.138 0.057 0.127 0.203 0.143 0.172 0.252 0.175 0.034 0.017 0.007 0.006 0.021 0.009 0.01 0.044 0.037 0.014 0.036 0.055 0.069 0.089 0.092 0.083 0.05 0.064 0.069 0.038 0.03 0.053 0.036 0.015 0.016 0.009 0.014 0.018 0.061 0.173 0.278 0.011 0.071 0.11 0.295 0.035 0.007 0.007 0.006 0.005 0.009 0.02 0.013 0.007 0.017 0.053 0.051 0.077 0.053 0.081 0.054 0.065 0.044 0.071 0.056 0.028 0.035 0.015 0.028 0.026 0.024 0.004 0.007 0.008 0 0.012 0.014 0.007 0.008 0.009 0.005 0.001 0.001 0.001 0.003 0.002 0.003 0.005 0.001 0.002 0.003 0.001 0.001 0 0 0.003 0 0.001 0.002 0 0 0 0 0 0 0 0 0 0 0 0 0 0 0 0 0 0 0 0 0 0 0 0 0 0 0 0 0 0 0 0 0 0 0 0 0 0 0 0 0 0 0 0 0 0 0 0 0 0 0 0 0 0 0 0 0 0 0 0 0 0 0 0 0 0 0 0 0 0 0 0 0 0 0.002 0.002 0.002 0.001 0 0 0 0 0 0 0 0 0 0 0.001 0 0 0 0 0 0 0 0 0 0 0 0 0 0 0 0 0 0 0 0 0 0.001 0 0 0 0 0 0 0 0 0 0 0 0.001 0.001 0 0.001 0.001 0.001 0 0 0 0 0 0 0 0 0 0.001 0 0 0 0 0 0 0.002 0.001 0.002 0.002 0.002 0.001 0.002 0.002 0.002 0.002 0.002 0.001 0 0 0.001 0.001 0.002 0.001 0 0.002 0.001 0.001 0.002 0.001 0.002 0.002 0.001 0 0.002 0.002 0 0 0 0 0 0 0 0 0 0 0 0 0.001 0.001 0.002 0.002 0.002 0.002 0.001 0 0 0.001 0.001 0.001 0 0.001 0 0 0 0 0 0 0 0 0 0 0 0 0 0 0 0.001 0.002 0.002 0.001 0.001 0.002 0.001 0.001 0.002 0.002 0.002 0.002 0 0.002 0.001 0.001 0.002 0.002 0.002 0.002 0.001 0 0 0 0 0 0 0 0 0 0 0 0 0 0.002 0.001 0.003 0.003 0.003 0.002 0 0.001 0 0.001 0.001 0.001 0 0 0 0 0 0 0 0 0 0.01 0.003 0 0.001 0.001 0 0 0.001 0.002 0.001 0.001 0.002 0.002 0 0 0.001 0.002 0.002 0.003 0 0.001 0 0.004 0 0.001 0 0 0 0 0 0 0 0 0 0 0.004 0 0 0.002 0.002 0.002 0.003 0.004 0.004 0.004 0 0.001 0.001 0.003 0.001 0.001 0.001 0.002 0.001 0 0.001 0 0 0 0.001 0.001 0.001 0.001 0.001 0 0 0.002 0.003 0.002 0.004 0.004 0.005 0.003 0.004 0.002 0.002 0 0 0.001 0 0.001 0.001 0.001 0.005 0.005 0.002 0.003 0.002 0.004 0.001 0.001 0.001 0.001 0.002 0.001 0.001 0 0.001 0 0 0 0 0 0 0.003 0.001 0.003 0.004 0.001 0.002 0.001 0.001 0.002 0.009 0.005 0.005 0.007 0.01 0.007 0.005 0.005 0.02 0.008 0.002 0.001 0 0.002 0 0.003 0.004 0.003 0.005 0.003 0.001 0.001 0.001 0 0.001 0 0.005 0.015 0.016 0.017 0.018 0.017 0.012 0.021 0.025 0.024 0.016 0.024 0.027 0.019 0.019 0.026 0.017 0.023 0.022 0.016 0.021 0.017 0.007 0.015 0.006 0.007 0.02 0.006 0.008 0.013 0.006 0.003 0.006 0.003 0.001 0.001 0.001 0.001 0.004 0.001 0.001 0.002 0.002 0.002 0.011 0.013 0.011 0.017 0.02 0.019 0.012 0.014 0.017 0.01 0.012 0.016 0.016 0.008 0.004 0.002 0 0 0 0.001 0.002 0 0.001 0.002 0.002 0.001 0.001 0.003 0.007 0.003 0.004 0.015 0.018 0.002 0.013 0.046 0.045 0.043 0.022 0.029 0.02 0.021 0.02 0.034 0.018 0.011 0.028 0.013 0.015 0.013 0.014 0.001 0.002 0.004 0 0 0 0 0 0 0 0.002 0.002 0.001 0.003 0 0.002 0.003 0.001 0.002 0.005 0 0.003 0.003 0.002 0.003 0 0 0.002 0.001 0 0 0 0 0 0 0 0 0 0 0 0 0 0 0 0 0 0 0 0 0 0 0 0 0 0 0 0 0 0 0 0 0 0 0 0 0 0 0 0 0 0 0 0 0 0 0 0 0 0 0 0 0 0 0 0 0 0 0 0 0 0 0 0 0 0 0 0 0 0 0 0 0 0 0 0 0 0 0 0 0 0 0 0 0 0 0 0 0 0 0 0 0 0 0 0 0 0 0 0 0 0 0 0 0 0 0 0 0 0 0 0 0 0 0 0 0 0 0 0 0 0 0 0 0 0 0 0 0 0 0 0 0 0 0 0 0 0 0 0 0 0 0 0 0.001 0 0 0 0 0 0 0 0 0 0.001 0 0.001 0 0 0 0 0 0 0 0 0 0 0 0 0 0 0 0 0 0 0 0 0 0 0 0 0 0 0 0 0 0 0 0 0 0 0 0 0 0 0.001 0.001 0 0.001 0 0 0 0 0 0 0 0 0.001 0 0 0 0.001 0.001 0.001 0.002 0.002 0.001 0.002 0.002 0.003 0 0.001 0 0 0 0 0 0 0.001 0.001 0.001 0.001 0.001 0 0.001 0.001 0.001 0 0 0 0 0 0.001 0.001 0.001 0.001 0 0.001 0.003 0.002 0.006 0.005 0.003 0.004 0.002 0.002 0 0.001 0.002 0 0 0 0 0 0 0 0 0 0 0.03 0.009 0.008 0.004 0.003 0 0.001 0.001 0.001 0 0.001 0.005 0.005 0 0.001 0.007 0.007 0.004 0.009 0.006 0.005 0.005 0.013 0.009 0.003 0.003 0.005 0.003 0.003 0.002 0.002 0.002 0.002 0.002 0 0.009 0 0.001 0.001 0.001 0.002 0.002 0.003 0.003 0.003 0.001 0.002 0.002 0 0.001 0.001 0 0 0.002 0.003 0.002 0.002 0.001 0 0.005 0.004 0.002 0.001 0.001 0.002 0.001 0.001 0.002 0.002 0.007 0.004 0.006 0.004 0.003 0.001 0 0.001 0.001 0.001 0 0.001 0.001 0 0.001 0.003 0 0.001 0.001 0.003 0.002 0.002 0 0.001 0.001 0.002 0.002 0.001 0.001 0 0 0 0.001 0.001 0 0.004 0.001 0.002 0.002 0 0.001 0 0.001 0.001 0.004 0.004 0.006 0.003 0.005 0.004 0.006 0.007 0.017 0.006 0.004 0.001 0.001 0.002 0.002 0.006 0.008 0.005 0.013 0.01 0 0 0 0 0.001 0.001 0.004 0.018 0.021 0.021 0.023 0.021 0.012 0.027 0.027 0.028 0.017 0.03 0.024 0.015 0.014 0.022 0.017 0.019 0.019 0.019 0.022 0.01 0.003 0.011 0.004 0.007 0.018 0.005 0.007 0.011 0.008 0.004 0.005 0.005 0.001 0 0 0.001 0.002 0.002 0.004 0.005 0.004 0.004 0.01 0.013 0.015 0.021 0.022 0.021 0.013 0.018 0.015 0.013 0.012 0.022 0.044 0.026 0.017 0.011 0.004 0 0 0.002 0.002 0 0.001 0.001 0.002 0.002 0.003 0.008 0.017 0.013 0.022 0.034 0.037 0.014 0.022 0.047 0.037 0.037 0.025 0.035 0.022 0.025 0.023 0.038 0.023 0.013 0.05 0.032 0.053 0.049 0.042 0.003 0.01 0.012 0 0 0 0 0 0 0 0.003 0.004 0.004 0.006 0.004 0.009 0.012 0.006 0.004 0.013 0.006 0.007 0.003 0.004 0.005 0.001 0.001 0.003 0.001 0 0 0 0 0.02 0.001 0.015 0 0.063 
0.01 0 1 0 0.004 0 0.006 0.003 0.002 0 0 0.003 0.002 0.002 0.002 0.001 0.002 0.002 0.002 0.001 0.002 0.003 0.001 0.002 0.005 0.002 0.002 0.001 0.005 0 0.002 0.001 0 0 0 0 0 0 0 0 0 0 0 0.004 0.004 0.005 0.007 0.007 0.009 0.009 0.009 0.002 0.001 0.001 0.003 0.002 0.002 0.001 0.002 0.002 0.001 0.001 0.002 0.002 0 0 0.002 0.002 0 0 0 0.001 0.003 0.005 0.006 0.011 0.016 0.017 0.015 0.01 0.007 0.006 0.005 0.005 0.005 0.003 0.008 0.007 0.008 0.008 0.013 0.01 0.008 0.006 0.007 0.009 0.002 0.002 0.001 0.002 0.004 0.001 0.002 0.001 0 0 0 0 0.001 0.004 0.005 0.004 0.009 0.013 0.008 0.01 0.011 0.01 0.008 0.002 0.005 0.008 0.006 0.011 0.008 0.007 0.01 0.026 0.011 0.004 0.003 0 0 0.002 0.004 0.005 0.001 0 0 0.004 0.002 0.001 0.002 0.004 0.003 0.012 0.032 0.019 0.038 0.033 0.03 0.015 0.041 0.038 0.036 0.033 0.042 0.052 0.023 0.033 0.046 0.026 0.03 0.034 0.033 0.03 0.024 0.012 0.023 0.008 0.015 0.029 0.011 0.011 0.022 0.021 0.004 0.005 0.005 0 0 0 0.003 0.005 0.003 0 0.002 0.001 0.002 0.005 0.008 0.01 0.025 0.027 0.022 0.029 0.028 0.022 0.018 0.02 0.024 0.025 0.008 0.006 0.004 0.003 0.002 0.002 0.002 0.005 0.005 0.006 0.008 0.009 0.002 0.001 0.001 0.005 0.002 0.002 0.01 0.012 0.002 0.002 0.028 0.027 0.036 0.029 0.039 0.021 0.033 0.017 0.035 0.026 0.016 0.01 0.01 0.02 0.021 0.017 0.002 0.004 0.002 0 0.003 0.005 0.004 0.004 0.005 0.003 0.003 0 0.001 0.001 0.001 0.002 0.002 0.002 0.002 0.003 0.002 0.001 0.001 0.001 0.003 0 0.001 0.003 0.001 0 0 0 0 0 0 0 0 0 0 0 0 0 0 0 0 0 0 0 0 0 0 0 0 0 0 0 0 0 0 0 0 0 0 0 0 0 0 0 0 0 0 0 0 0 0 0 0 0 0 0 0 0 0 0 0 0 0 0 0 0 0 0 0 0 0 0 0 0 0 0 0 0 0 0 0 0 0 0 0 0 0 0 0 0 0 0 0 0 0 0 0 0 0 0 0 0 0 0 0 0 0 0 0 0 0 0 0 0 0 0 0 0 0 0 0 0 0 0 0 0 0 0 0 0 0 0 0 0 0 0 0 0 0 0 0 0 0 0 0 0 0 0 0 0 0 0 0 0 0 0 0 0 0 0 0 0 0 0 0 0 0 0 0 0 0 0 0 0 0 0 0 0 0 0 0 0 0 0 0 0 0 0 0 0 0 0 0 0 0 0 0 0 0 0 0 0 0 0 0 0 0 0 0 0 0 0 0 0 0 0 0 0 0 0 0 0 0 0 0 0 0.001 0 0 0 0 0 0 0 0 0 0 0 0 0 0 0 0 0 0 0 0 0 0 0 0 0 0.002 0.002 0 0 0 0 0 0 0 0 0 0 0 0 0 0 0 0 0 0 0 0 0.017 0.018 0.007 0 0.001 0.037 0.078 0.101 0.146 0.063 0.092 0.137 0.163 0.028 0.062 0.139 0.112 0.051 0.06 0.065 0.072 0.055 0.063 0.056 0.058 0.052 0.048 0.04 0.039 0.026 0.021 0.025 0.035 0.033 0.006 0.007 0.037 0.094 0.141 0.18 0.273 0.42 0.904 0.832 0.742 0.326 0.211 0.238 0.244 0.084 0.065 0.054 0.096 0.067 0.044 0.033 0.04 0.028 0 0.046 0.049 0.041 0.003 0.008 0 0.008 0.011 0.026 0.027 0.104 0.113 0.138 0.128 0.079 0.04 0.048 0.042 0.051 0.094 0.037 0.138 0.127 0.129 0.175 0.158 0.104 0.184 0.222 0.208 0.093 0.072 0.089 0.039 0.028 0.068 0.028 0.022 0.031 0.008 0.008 0.002 0.001 0.007 0.016 0.031 0.024 0.05 0.067 0.037 0.065 0.049 0.029 0.026 0.013 0.012 0.036 0.028 0.034 0.031 0.032 0.06 0.073 0.028 0.017 0.006 0.003 0.012 0.012 0.035 0.045 0.028 0.024 0.017 0.046 0.064 0.052 0.075 0.161 0.127 0.125 0.076 0.045 0.078 0.087 0.107 0.078 0.088 0.079 0.073 0.057 0.08 0.068 0.047 0.032 0.073 0.065 0.09 0.075 0.056 0.053 0.027 0.036 0.053 0.034 0.057 0.074 0.029 0.038 0.059 0.058 0.014 0.234 0.175 0 0 0 0.003 0.009 0.004 0.001 0.013 0.011 0.03 0.043 0.073 0.084 0.099 0.096 0.067 0.052 0.057 0.068 0.044 0.058 0.06 0.063 0.058 0.067 0.063 0.077 0.154 0.315 0.165 0.168 0.132 0.089 0.122 0.307 0.049 0.022 0.026 0.042 0.018 0.019 0.032 0.037 0.014 0.02 0.037 0.031 0.054 0.044 0.065 0.036 0.061 0.028 0.052 0.06 0.045 0.038 0.028 0.051 0.049 0.045 0.014 0.028 0.011 0 0.048 0.115 0.097 0.1 0.119 0.04 0.059 0.018 0.002 0.006 0.004 0.005 0.011 0.002 0.002 0.007 0.005 0.004 0.001 0.003 0.016 0.006 0.01 0.033 0.006 0.004 0.002 0.002 0 0 0 0 0 0 0 0 0 0 0 0 0 0 0 0 0 0 0 0 0 0 0 0 0 0 0 0 0 0 0 0 0 0 0 0 0 0 0 0 0 0 0 0 0 0 0 0 0 0 0 0 0 0 0 0 0 0 0 0 0 0 0 0 0 0 0 0 0 0 0 0 0 0 0 0 0 0 0 0 0 0 0 0 0 0 0 0 0 0 0 0 0 0 0 0 0 0 0 0 0 0 0 0 0 0 0 0 0 0 0 0 0 0 0 0 0 0 0 0 0 0 0 0 0 0 0 0 0 0 0 0 0 0 0 0 0 0 0 0 0 0 0 0 0 0 0 0 0 0 0 0 0 0 0 0 0 0 0 0 0 0 0 0 0 0 0 0 0 0 0 0 0 0 0 0 0 0 0 0 0 0 0 0 0 0 0 0 0 0 0 0 0 0 0 0 0 0 0 0 0 0 0 0 0 0 0 0 0 0 0.001 0.002 0.006 0.001 0.001 0.003 0.006 0.001 0.001 0 0 0 0 0 0 0 0 0 0 0.001 0 0 0 0 0 0 0 0 0 0 0 0 0 0 0.003 0.003 0.003 0.007 0.007 0.011 0.008 0.001 0.005 0.002 0.004 0.001 0.001 0.001 0.001 0 0 0.001 0.001 0 0 0 0.025 0.009 0.003 0.002 0.002 0 0.001 0.003 0.003 0.002 0.002 0.003 0.003 0.004 0.005 0.005 0.005 0.006 0.009 0.004 0.005 0.006 0.009 0.005 0.004 0.004 0.004 0.004 0.003 0.004 0.003 0.004 0.004 0.004 0.001 0.004 0.002 0.004 0.005 0.006 0.008 0.008 0.004 0.004 0.004 0.001 0.002 0.003 0.004 0.001 0 0.002 0.003 0 0 0.002 0.001 0.002 0 0.001 0.001 0.002 0 0.001 0 0.001 0.001 0.003 0.002 0.005 0.012 0.014 0.011 0.004 0.005 0.007 0.003 0.002 0.008 0.005 0.006 0.005 0.006 0.008 0.013 0.005 0.008 0.004 0.002 0.001 0.003 0.004 0.001 0 0.001 0 0 0.002 0.001 0.001 0 0 0.001 0.002 0.005 0.004 0.005 0.007 0.004 0.008 0.006 0.004 0.003 0.002 0.002 0.003 0.004 0.005 0.003 0.003 0.007 0.019 0.004 0.006 0.001 0 0.005 0.006 0.013 0.019 0.007 0.008 0.004 0.006 0.003 0.003 0.001 0.001 0.001 0.003 0.013 0.008 0.014 0.018 0.018 0.008 0.021 0.017 0.016 0.014 0.02 0.023 0.015 0.01 0.026 0.019 0.021 0.02 0.016 0.016 0.007 0.008 0.012 0.008 0.006 0.013 0.004 0.006 0.008 0.011 0.001 0.003 0.003 0 0 0 0.001 0.002 0.001 0.001 0 0 0.002 0.004 0.008 0.011 0.018 0.02 0.017 0.023 0.025 0.015 0.013 0.032 0.025 0.044 0.023 0.012 0.008 0.005 0.004 0.004 0.005 0.004 0.006 0.003 0.002 0.001 0.001 0.003 0.005 0.013 0.009 0.011 0.027 0.041 0.015 0.017 0.023 0.012 0.016 0.013 0.017 0.01 0.023 0.007 0.023 0.026 0.021 0.027 0.022 0.054 0.055 0.039 0.001 0.005 0.003 0 0.002 0.005 0.005 0.005 0.005 0.001 0.004 0.002 0.001 0.007 0.006 0.007 0.012 0.003 0.005 0.005 0.001 0.001 0.002 0.001 0.006 0 0.001 0.006 0.004 0 0 0 0 0 0 0 0 0 0 0 0 0 0 0 0 0 0 0 0 0 0 0 0 0 0 0 0 0 0 0 0 0 0 0 0 0 0 0 0 0 0 0 0 0 0 0 0 0 0 0 0 0 0 0 0 0 0 0 0 0 0 0 0 0 0 0 0 0 0 0 0 0 0 0 0 0 0 0 0 0 0 0 0 0 0 0 0 0 0 0 0 0 0 0 0 0 0 0 0 0 0 0 0 0 0 0 0 0 0 0 0 0 0 0 0 0 0 0 0 0.001 0 0 0 0.001 0.001 0 0 0 0 0 0 0 0 0 0 0 0 0 0 0 0 0.001 0.001 0.001 0.001 0.001 0.001 0.001 0.002 0.002 0.002 0.002 0.002 0.001 0 0 0.002 0.001 0.002 0.002 0.002 0.001 0 0 0 0 0.001 0.002 0.001 0 0 0 0 0 0 0 0 0 0 0.001 0 0 0.001 0.001 0 0 0 0.002 0.002 0.002 0.002 0.001 0.001 0.001 0 0 0.001 0 0 0 0 0 0 0 0 0 0 0.001 0.001 0.001 0.002 0.001 0.001 0.001 0.002 0 0 0.001 0.002 0 0.001 0.002 0.002 0.002 0.002 0.001 0.002 0.001 0.002 0.002 0 0 0 0 0 0 0 0 0 0 0 0 0 0 0 0 0.006 0.005 0 0 0.001 0.002 0.002 0.001 0 0 0.001 0.001 0 0 0 0 0 0 0 0 0 0 0.011 0 0.026 0.001 0.044 0 
0 0.005 0 1 0 0.005 0.001 0.001 0 0 0 0 0 0 0 0 0 0 0 0 0 0 0 0 0 0 0 0 0 0 0 0 0 0 0 0 0 0 0 0 0 0 0 0 0 0 0 0 0 0 0 0 0 0 0 0 0 0 0 0 0 0 0 0 0 0 0 0 0 0 0 0 0 0 0 0 0 0 0 0 0 0 0 0 0 0 0 0 0 0 0 0 0 0 0 0 0 0 0 0 0 0 0 0 0 0 0 0 0 0 0 0 0 0 0 0 0 0 0 0 0 0 0 0 0 0 0 0 0 0 0 0 0 0 0 0 0 0 0 0 0 0 0 0 0 0 0 0 0 0 0 0 0 0 0 0 0 0 0 0 0 0 0 0 0 0 0 0 0 0 0 0 0 0 0 0 0 0 0 0 0 0 0 0 0 0 0 0 0 0 0 0 0 0 0 0 0 0 0 0 0 0 0 0 0 0 0 0 0 0 0 0 0 0 0 0 0.001 0.001 0.002 0.001 0 0.001 0.002 0 0 0 0 0 0 0 0 0 0 0 0 0 0 0 0.001 0 0 0 0 0 0 0 0 0 0 0 0 0.005 0.002 0.004 0.003 0.002 0.003 0.001 0 0 0.001 0.001 0 0 0 0 0 0.001 0 0 0 0 0.036 0.016 0.006 0.003 0.002 0.001 0.001 0 0.001 0.001 0.001 0.001 0.002 0.001 0.001 0.004 0.006 0.004 0.007 0.005 0.008 0.007 0.013 0.007 0.007 0.007 0.005 0.001 0.001 0 0 0 0 0 0 0.008 0.001 0.002 0.002 0.002 0.002 0.003 0.005 0.005 0.004 0.003 0.002 0.002 0.001 0.002 0.002 0 0 0.001 0 0.001 0 0 0 0.005 0.004 0.003 0.003 0 0 0.001 0.003 0.003 0.001 0.004 0.008 0.009 0.008 0.007 0.002 0.002 0.001 0.001 0.003 0.002 0.001 0.001 0 0.003 0.006 0.002 0.002 0.001 0.002 0.001 0.001 0.001 0.001 0.001 0.001 0 0.001 0.001 0 0 0 0 0.002 0 0.004 0.002 0.007 0.006 0.002 0.002 0 0 0.001 0.006 0.005 0.007 0.005 0.012 0.006 0.007 0.006 0.019 0.009 0.005 0 0 0.003 0.004 0.008 0.009 0.002 0.015 0.011 0.002 0.001 0.001 0.001 0.003 0.002 0.006 0.009 0.016 0.012 0.018 0.015 0.011 0.021 0.018 0.02 0.014 0.021 0.021 0.014 0.01 0.022 0.019 0.02 0.02 0.015 0.015 0.01 0.003 0.006 0.004 0.005 0.014 0.004 0.003 0.007 0.007 0.004 0.005 0.005 0.002 0.002 0.002 0.001 0.001 0.001 0.001 0.003 0.001 0.003 0.007 0.01 0.013 0.016 0.02 0.023 0.012 0.015 0.023 0.016 0.01 0.022 0.045 0.028 0.018 0.008 0.006 0 0 0 0 0 0.001 0.001 0.003 0.002 0.002 0.006 0.011 0.008 0.018 0.036 0.034 0.009 0.027 0.038 0.027 0.03 0.016 0.024 0.017 0.019 0.018 0.033 0.018 0.009 0.056 0.019 0.057 0.05 0.047 0.008 0.014 0.018 0 0.001 0 0 0 0 0 0.001 0.004 0.002 0.006 0.005 0.006 0.008 0.004 0.007 0.012 0.004 0.004 0.007 0.003 0.007 0.001 0.001 0.002 0 0 0 0 0 0 0 0 0 0 0 0 0 0 0 0 0 0 0 0 0 0 0 0 0 0 0 0 0 0 0 0 0 0 0 0 0 0 0 0 0 0 0 0 0 0 0 0 0 0 0 0 0 0 0 0 0 0 0 0 0 0 0 0 0 0 0 0 0 0 0 0 0 0 0 0 0 0 0 0 0 0 0 0 0 0 0 0 0 0 0 0 0 0 0 0 0 0 0 0 0 0 0 0 0 0 0 0 0 0 0 0 0 0 0 0 0 0 0 0 0 0 0 0 0 0 0 0 0 0 0 0 0 0 0 0 0 0 0 0 0 0 0 0 0 0 0 0 0 0 0 0 0 0 0 0 0 0.001 0 0 0 0 0 0 0 0 0 0 0 0 0 0 0 0 0 0 0 0 0 0 0 0 0 0 0 0 0 0 0 0 0 0 0 0 0 0 0 0 0 0 0 0 0 0 0 0 0 0 0 0 0 0 0 0 0 0 0 0 0 0 0.001 0 0 0 0 0 0 0 0 0 0 0 0 0 0 0 0 0 0 0 0 0 0 0 0 0 0 0 0 0.002 0.001 0.001 0 0 0.001 0 0 0 0 0 0 0 0 0 0 0 0 0 0 0 0.007 0.003 0.002 0.001 0.001 0.012 0.033 0.043 0.061 0.033 0.033 0.04 0.059 0.025 0.011 0.024 0.046 0.013 0.011 0.01 0.023 0.012 0.01 0.011 0.013 0.01 0.008 0.009 0.01 0.01 0.008 0.007 0.008 0.005 0 0.008 0.033 0.117 0.148 0.164 0.34 0.517 0.946 0.929 0.822 0.3 0.123 0.103 0.122 0.1 0.07 0.058 0.067 0.057 0.025 0.011 0.019 0.007 0 0.021 0.019 0.009 0.006 0.004 0.003 0.008 0.027 0.034 0.036 0.133 0.079 0.092 0.096 0.082 0.041 0.041 0.034 0.064 0.103 0.033 0.114 0.088 0.093 0.145 0.1 0.105 0.172 0.255 0.194 0.118 0.117 0.162 0.122 0.077 0.111 0.054 0.003 0.008 0.003 0.001 0.004 0.005 0.014 0 0.044 0.018 0.057 0.035 0.021 0.037 0.004 0.005 0.009 0.033 0.015 0.037 0.033 0.068 0.025 0.036 0.08 0.068 0.041 0.046 0.021 0.011 0.025 0.019 0.014 0.014 0.001 0.004 0.003 0.013 0.062 0.05 0.087 0.149 0.133 0.167 0.091 0.036 0.09 0.085 0.092 0.051 0.095 0.109 0.096 0.063 0.098 0.086 0.051 0.039 0.085 0.059 0.089 0.09 0.068 0.075 0.051 0.037 0.088 0.062 0.061 0.127 0.051 0.131 0.218 0.142 0.186 0.283 0.195 0.028 0.013 0.007 0.009 0.02 0.013 0.014 0.033 0.03 0.014 0.037 0.049 0.063 0.082 0.09 0.084 0.044 0.052 0.066 0.029 0.029 0.05 0.03 0.01 0.008 0.007 0.006 0.01 0.039 0.192 0.311 0.002 0.067 0.111 0.281 0.038 0.011 0.008 0.008 0.004 0.005 0.011 0.015 0.003 0.015 0.045 0.049 0.065 0.054 0.065 0.046 0.083 0.054 0.067 0.066 0.035 0.032 0.011 0.023 0.022 0.021 0.002 0.003 0.008 0 0.008 0.008 0.001 0.001 0.005 0.002 0 0.001 0 0.001 0 0.002 0.002 0.001 0 0 0 0.001 0 0 0.001 0 0 0 0 0 0 0 0 0 0 0 0 0 0 0 0 0 0 0 0 0 0 0 0 0 0 0 0 0 0 0 0 0 0 0 0 0 0 0 0 0 0 0 0 0 0 0.001 0.001 0 0 0 0 0 0 0 0 0 0 0 0 0 0 0 0 0 0 0 0 0 0 0 0 0 0 0 0 0 0 0.001 0 0.001 0 0 0 0 0 0 0 0 0 0 0.001 0.001 0 0 0 0.001 0 0 0 0 0 0 0 0 0 0 0 0 0 0 0 0 0 0 0 0 0 0 0 0 0 0 0 0 0 0 0 0 0 0 0 0 0 0 0 0 0 0 0 0 0 0 0 0 0 0 0.001 0 0.001 0.001 0.001 0 0.001 0.001 0.001 0.001 0.001 0.001 0.001 0.001 0.001 0.001 0.001 0.001 0.001 0.001 0.001 0 0.001 0 0.001 0.001 0 0.001 0.001 0.001 0.001 0 0 0 0 0 0 0 0 0 0 0 0 0 0 0 0 0 0 0.001 0 0 0 0 0 0 0 0 0 0 0 0 0 0 0 0 0 0 0 0 0 0 0 0 0 0 0 0 0 0.001 0.001 0.001 0.001 0.001 0.001 0 0.001 0.001 0 0 0.001 0 0 0 0 0 0 0 0 0 0 0 0 0 0 0.001 0 0 0 0 0 0 0 0 0 0 0 0 0 0 0 0 0 0 0 0 0.01 0.007 0.004 0.005 0.004 0 0 0.001 0.001 0.001 0.001 0.001 0.001 0 0 0.001 0 0 0.001 0.001 0.001 0.002 0.004 0.001 0.001 0.002 0.001 0.001 0.001 0.001 0.001 0.001 0.001 0.001 0.001 0.002 0.001 0.001 0.002 0.001 0.002 0.007 0.005 0.005 0.003 0.003 0.003 0.002 0.001 0.001 0.001 0.001 0 0 0 0 0 0 0 0.001 0.001 0.001 0 0 0.001 0 0.003 0.003 0.003 0.005 0.006 0.009 0.007 0.004 0.002 0.001 0.002 0.003 0.004 0.001 0.003 0.002 0.001 0.007 0.005 0.003 0.007 0.006 0.007 0.003 0.002 0.003 0.004 0.003 0.002 0 0 0 0 0 0 0 0.002 0 0.004 0.001 0.003 0.005 0.001 0.001 0 0 0.002 0.008 0.004 0.008 0.007 0.012 0.006 0.008 0.009 0.016 0.009 0.007 0.001 0 0.001 0.001 0.002 0.002 0.001 0.004 0.003 0.001 0 0 0 0 0 0.002 0.014 0.014 0.015 0.019 0.016 0.01 0.023 0.024 0.024 0.019 0.027 0.027 0.019 0.017 0.024 0.013 0.023 0.023 0.018 0.02 0.012 0.001 0.008 0.005 0.006 0.02 0.005 0.006 0.013 0.008 0.004 0.008 0.006 0.004 0.001 0.001 0 0.002 0.001 0.001 0.004 0.003 0.002 0.008 0.008 0.011 0.017 0.018 0.019 0.011 0.013 0.013 0.009 0.006 0.013 0.015 0.007 0.004 0.003 0 0 0 0 0 0 0.002 0.002 0.001 0.002 0.003 0.003 0.005 0.003 0.003 0.01 0.011 0.002 0.015 0.034 0.032 0.036 0.024 0.029 0.019 0.021 0.018 0.029 0.019 0.008 0.022 0.009 0.014 0.013 0.01 0 0.003 0.003 0 0 0 0 0 0 0 0 0 0.001 0.001 0.001 0.002 0.002 0.002 0.003 0.003 0.003 0.002 0.002 0.001 0.005 0 0.001 0.004 0 0 0 0 0.001 0.062 0 0.017 0 0.016 
0.009 0 0.013 0 1 0.001 0.029 0.017 0.004 0.002 0.004 0.002 0.002 0.004 0.004 0.001 0.004 0.004 0.008 0.004 0.009 0.008 0.011 0.009 0.013 0.007 0.012 0.01 0.013 0.01 0.012 0.01 0.01 0.008 0.005 0.003 0.003 0.002 0.004 0.006 0 0.004 0.004 0.006 0.007 0.011 0.012 0.01 0.009 0.009 0.01 0.005 0.007 0.009 0.011 0.003 0.001 0.002 0.007 0.004 0.003 0.005 0.006 0.004 0 0.006 0.007 0.007 0.001 0.003 0.001 0.003 0.002 0.002 0.004 0.009 0.023 0.025 0.019 0.013 0.01 0.009 0.005 0.006 0.011 0.003 0.009 0.009 0.008 0.012 0.017 0.012 0.013 0.01 0.013 0.011 0.004 0.005 0.002 0.001 0.006 0.002 0.002 0.004 0.004 0.004 0.001 0 0.002 0.002 0.003 0.004 0.008 0.011 0.006 0.01 0.009 0.008 0.007 0.001 0.001 0.006 0.006 0.004 0.006 0.005 0.007 0.023 0.006 0.002 0.001 0 0.002 0.003 0.014 0.024 0.008 0.006 0.006 0.006 0.007 0.004 0.001 0.003 0.002 0.01 0.031 0.023 0.032 0.035 0.036 0.021 0.042 0.036 0.036 0.025 0.042 0.038 0.021 0.02 0.04 0.038 0.04 0.041 0.029 0.028 0.011 0.01 0.023 0.009 0.02 0.029 0.012 0.011 0.019 0.017 0.004 0.002 0.003 0 0 0 0.001 0.004 0.001 0 0.007 0.004 0.004 0.007 0.017 0.022 0.039 0.036 0.027 0.032 0.038 0.026 0.026 0.044 0.041 0.049 0.03 0.016 0.009 0.006 0.004 0.008 0.01 0.006 0.009 0.004 0.004 0.006 0.001 0.003 0.012 0.02 0.009 0.016 0.03 0.049 0.015 0.015 0.032 0.023 0.029 0.023 0.032 0.022 0.032 0.016 0.033 0.032 0.025 0.036 0.022 0.061 0.061 0.054 0.003 0.005 0.002 0 0.005 0.01 0.009 0.01 0.012 0.003 0.004 0.003 0.001 0.006 0.003 0.008 0.012 0.004 0.003 0.009 0.008 0.006 0.003 0.003 0.009 0.003 0.005 0.013 0.005 0.002 0 0 0 0 0 0 0 0 0 0 0 0 0 0 0 0 0 0 0 0 0 0 0 0 0 0 0 0 0 0 0 0 0 0 0 0 0 0 0 0 0 0.001 0.001 0.001 0 0 0 0 0 0 0 0 0 0 0 0 0 0 0 0 0 0 0 0 0 0 0 0 0.001 0.001 0 0.001 0 0 0 0 0 0 0 0 0 0 0 0 0 0 0 0 0 0.001 0.001 0 0 0.001 0.001 0.001 0 0 0 0 0 0 0 0 0 0 0.001 0 0.001 0.001 0 0 0 0 0.001 0.001 0 0.001 0.001 0.002 0.001 0.001 0.002 0.002 0.002 0.001 0 0 0.001 0 0 0 0 0 0 0 0 0 0 0 0 0 0 0 0.002 0.001 0.002 0 0.002 0.001 0.001 0.001 0.002 0.002 0.002 0.001 0.002 0.002 0.002 0.002 0.001 0.001 0.002 0 0 0 0 0.001 0 0 0 0.001 0.001 0.001 0.001 0.001 0 0 0 0 0 0 0 0 0 0.001 0.001 0.001 0.002 0.002 0.002 0.001 0.002 0.002 0.001 0.001 0.001 0.001 0 0 0 0 0 0 0 0 0 0 0 0 0 0 0 0 0.002 0.001 0 0 0.001 0 0.001 0.001 0.001 0.001 0.001 0.001 0.001 0.001 0.001 0.001 0 0 0 0 0 0 0 0 0 0 0 0 0 0 0 0 0.005 0.006 0.002 0.001 0.002 0.002 0.002 0.001 0.002 0.001 0 0.001 0.001 0 0 0 0 0 0 0 0 0 0.013 0.008 0.003 0.001 0.002 0 0 0.001 0.001 0.001 0.001 0.004 0.006 0.003 0.004 0.007 0.005 0.002 0.009 0.004 0.004 0.006 0.009 0.007 0.006 0.005 0.006 0.005 0.005 0.004 0.004 0.004 0.004 0.003 0 0.001 0.002 0.005 0.006 0.009 0.012 0.013 0.013 0.011 0.008 0.003 0.005 0.008 0.01 0.001 0.001 0 0.004 0.003 0.004 0.003 0.003 0.005 0 0.003 0.003 0.003 0 0 0 0.002 0.003 0.004 0.004 0.014 0.023 0.026 0.024 0.01 0.006 0.006 0.006 0.007 0.011 0.006 0.012 0.012 0.01 0.017 0.02 0.012 0.017 0.009 0.013 0.01 0.006 0.005 0.001 0.003 0.007 0.003 0 0.002 0 0 0 0 0 0.001 0.008 0.008 0.011 0.013 0.009 0.011 0.012 0.007 0.004 0.001 0.003 0.004 0.005 0.007 0.004 0.004 0.011 0.02 0.005 0.004 0.002 0 0.002 0.001 0.01 0.011 0.004 0.004 0.003 0.006 0.006 0.004 0.006 0.008 0.006 0.011 0.033 0.017 0.035 0.035 0.035 0.017 0.042 0.037 0.035 0.031 0.041 0.049 0.026 0.028 0.042 0.028 0.033 0.037 0.028 0.03 0.017 0.009 0.024 0.017 0.018 0.029 0.018 0.018 0.02 0.018 0.008 0.005 0.003 0 0 0 0.001 0.005 0.001 0.001 0.006 0.004 0.004 0.008 0.015 0.019 0.033 0.033 0.021 0.025 0.025 0.019 0.018 0.03 0.032 0.037 0.016 0.011 0.007 0.005 0.004 0.009 0.009 0.009 0.011 0.013 0.009 0.011 0.008 0.003 0.007 0.019 0.009 0.013 0.024 0.022 0.005 0.011 0.032 0.026 0.039 0.033 0.038 0.028 0.039 0.015 0.035 0.037 0.024 0.027 0.021 0.034 0.035 0.03 0.003 0.003 0.002 0 0.005 0.011 0.012 0.011 0.011 0.002 0.009 0.006 0.001 0.002 0 0 0 0.001 0.001 0.004 0 0.001 0 0.003 0.007 0.002 0.002 0.007 0.002 0.002 0 0 0.001 0 0 0 0 0 0 0 0 0 0 0 0 0 0 0 0 0 0 0 0 0 0 0 0 0 0 0 0 0 0 0 0 0 0 0 0 0 0 0 0 0 0 0 0 0 0 0 0 0 0 0 0 0 0 0 0 0 0 0 0 0 0 0 0 0 0 0 0 0 0 0 0 0 0 0 0 0 0 0 0 0 0 0 0 0 0 0 0 0 0 0 0 0 0 0 0 0 0 0 0 0 0 0 0 0 0 0 0 0 0 0 0 0 0 0 0 0 0 0 0 0 0 0 0 0 0 0 0 0 0 0 0 0 0 0 0 0 0 0 0 0 0 0 0 0 0 0 0 0 0 0 0 0 0 0 0 0 0 0 0 0 0 0 0 0 0 0 0 0 0 0 0 0 0 0 0 0 0 0 0 0 0 0 0 0 0 0 0 0 0 0 0 0 0 0 0 0 0 0 0 0 0 0 0 0 0 0 0 0 0 0 0.001 0.001 0.001 0 0.001 0 0 0 0 0 0 0 0 0 0 0 0 0 0.001 0 0 0 0 0 0 0 0 0 0 0 0 0 0 0.001 0 0.001 0.001 0.002 0.002 0 0.001 0 0 0 0 0 0 0 0 0 0 0 0 0 0.02 0.013 0.007 0 0.001 0.026 0.061 0.081 0.121 0.037 0.068 0.113 0.154 0.029 0.042 0.114 0.106 0.054 0.061 0.068 0.067 0.053 0.058 0.05 0.058 0.053 0.039 0.039 0.032 0.024 0.021 0.02 0.03 0.027 0 0.014 0.017 0.072 0.116 0.156 0.262 0.414 0.907 0.843 0.739 0.326 0.195 0.215 0.231 0.062 0.055 0.039 0.085 0.044 0.033 0.03 0.04 0.031 0 0.036 0.038 0.035 0.003 0.01 0.003 0.003 0.005 0.018 0.027 0.101 0.115 0.14 0.133 0.073 0.044 0.049 0.042 0.047 0.092 0.026 0.149 0.132 0.142 0.173 0.159 0.114 0.185 0.226 0.203 0.116 0.081 0.086 0.044 0.022 0.078 0.042 0.026 0.029 0.005 0.006 0.002 0.001 0.003 0.012 0.024 0.017 0.045 0.075 0.036 0.067 0.058 0.036 0.031 0.014 0.014 0.036 0.031 0.036 0.026 0.025 0.044 0.065 0.031 0.017 0.012 0.008 0.015 0.013 0.038 0.04 0.026 0.024 0.008 0.05 0.072 0.054 0.087 0.168 0.129 0.14 0.095 0.051 0.097 0.099 0.12 0.071 0.095 0.097 0.089 0.065 0.1 0.081 0.048 0.035 0.083 0.072 0.084 0.088 0.069 0.067 0.036 0.043 0.06 0.037 0.046 0.079 0.042 0.042 0.061 0.064 0.016 0.24 0.178 0 0 0 0.004 0.012 0.004 0.001 0.014 0.013 0.03 0.037 0.068 0.083 0.091 0.088 0.06 0.05 0.06 0.053 0.043 0.062 0.061 0.053 0.053 0.061 0.055 0.059 0.151 0.299 0.154 0.145 0.112 0.09 0.117 0.298 0.043 0.02 0.028 0.04 0.011 0.017 0.03 0.033 0.009 0.021 0.044 0.046 0.075 0.06 0.075 0.048 0.087 0.037 0.072 0.076 0.049 0.044 0.033 0.05 0.048 0.036 0.008 0.021 0.016 0 0.043 0.091 0.074 0.076 0.097 0.022 0.035 0.015 0.002 0.003 0.002 0.003 0.007 0.004 0.002 0.004 0.002 0.004 0.002 0.003 0.011 0.002 0.004 0.021 0.006 0.002 0 0 0.001 0 0 0 0 0.001 0.001 0.001 0 0.001 0.001 0.001 0.001 0 0 0.001 0.001 0 0 0 0 0 0 0 0 0 0 0 0.001 0.001 0 0 0 0 0 0 0 0 0 0 0 0.001 0.001 0.001 0.001 0.001 0.001 0.001 0 0.001 0 0.001 0.001 0 0 0.001 0.001 0.001 0 0 0.001 0.001 0.001 0.001 0.001 0 0 0 0 0 0.001 0.001 0.001 0.001 0.001 0 0 0 0 0 0 0 0 0 0 0 0 0.001 0 0 0 0 0 0 0 0 0.001 0.001 0 0 0 0 0 0 0 0 0 0 0 0 0 0 0 0.001 0.001 0.001 0 0.001 0 0.001 0 0.001 0 0 0 0 0 0 0 0 0 0 0 0 0 0 0 0 0 0 0 0 0.001 0.001 0.001 0.001 0.001 0.001 0 0 0.001 0.001 0 0.001 0.001 0.001 0.001 0.001 0.001 0.001 0 0 0.001 0 0.001 0.001 0.001 0.001 0.001 0 0.001 0.001 0 0 0 0 0 0 0 0 0.001 0.001 0 0 0.001 0.001 0.001 0.001 0.001 0.001 0.001 0.001 0.001 0.001 0.001 0.001 0 0 0 0 0 0 0 0.001 0 0 0 0 0 0 0 0.002 0.003 0.002 0.001 0.001 0.003 0.001 0 0 0 0 0 0 0.001 0 0 0.001 0 0.001 0 0.001 0.001 0.001 0 0 0.001 0 0.001 0 0 0 0 0 0.002 0.002 0.002 0.004 0.002 0.009 0.005 0 0.003 0.002 0.002 0.001 0 0 0 0 0 0 0 0 0 0 0.054 0 0.018 0.001 0.03 0.001 
0 0.008 0 0.006 0 1 0.001 0 0 0 0 0 0 0 0 0 0 0 0 0 0 0 0 0 0 0 0 0 0 0 0 0 0 0 0 0 0 0 0 0 0 0 0 0 0 0 0.001 0.001 0 0 0 0 0 0 0 0 0 0 0 0 0 0 0 0 0 0 0 0 0 0 0 0 0 0 0 0 0.001 0.001 0 0 0 0 0 0 0 0 0 0 0 0 0.001 0 0 0 0 0 0 0 0 0 0 0 0 0 0 0 0 0 0 0 0 0 0 0 0 0 0 0 0 0 0 0 0 0 0 0 0 0.001 0 0 0 0 0 0 0 0 0 0 0 0 0 0 0 0 0 0 0.001 0.001 0.001 0.001 0.001 0.001 0.001 0.001 0.001 0 0.001 0.001 0 0.001 0.001 0 0.001 0.001 0 0.001 0.001 0 0.001 0.001 0.001 0.001 0.001 0 0 0.001 0 0 0 0 0 0 0 0 0 0 0 0 0 0 0 0 0.001 0.001 0.001 0.001 0 0.001 0.001 0.001 0 0.001 0 0 0 0 0 0 0 0 0 0 0 0 0 0 0 0 0 0 0.001 0.001 0 0.001 0 0.002 0.003 0.002 0.003 0.003 0.001 0.001 0.002 0.001 0.001 0.002 0.001 0.001 0.001 0.001 0 0 0 0 0 0 0 0 0 0 0 0.001 0 0 0.001 0 0 0 0 0 0 0 0 0 0 0 0 0 0 0 0 0 0.008 0.003 0.002 0 0 0 0.001 0.002 0.002 0.003 0.002 0.004 0.004 0.004 0.004 0.006 0.003 0.005 0.009 0.005 0.005 0.005 0.01 0.004 0.004 0.003 0.002 0.001 0 0 0 0 0 0 0 0 0.001 0.002 0.002 0.002 0.003 0.005 0.008 0.007 0.006 0.001 0.002 0.002 0.002 0 0.001 0.001 0.001 0.001 0.002 0.002 0 0 0 0.003 0.003 0.002 0.001 0 0 0.002 0.002 0.004 0.002 0.006 0.008 0.007 0.006 0.004 0.002 0.003 0.001 0.002 0.003 0.001 0.004 0.004 0.003 0.004 0.004 0.003 0.004 0.005 0.003 0.003 0.003 0.005 0.002 0.001 0.003 0.003 0.001 0.002 0.001 0 0 0 0.003 0 0.005 0.001 0.003 0.004 0.001 0.002 0.001 0.001 0.001 0.011 0.004 0.009 0.005 0.015 0.01 0.009 0.01 0.021 0.012 0.007 0.004 0.002 0.004 0.002 0.005 0.004 0.001 0.005 0.003 0.003 0.001 0.001 0 0.001 0.001 0.006 0.018 0.022 0.019 0.021 0.021 0.01 0.025 0.029 0.026 0.019 0.03 0.03 0.021 0.013 0.029 0.023 0.023 0.023 0.019 0.02 0.014 0.004 0.015 0.009 0.015 0.025 0.005 0.006 0.012 0.011 0.007 0.008 0.005 0.005 0.002 0.002 0 0.002 0.001 0.002 0.005 0.004 0.002 0.008 0.012 0.014 0.019 0.02 0.022 0.013 0.019 0.014 0.009 0.012 0.016 0.017 0.01 0.009 0.004 0.004 0 0 0 0.002 0 0.002 0.003 0.004 0 0.001 0.001 0.003 0.002 0.007 0.015 0.012 0.004 0.011 0.037 0.035 0.041 0.028 0.033 0.023 0.023 0.026 0.036 0.015 0.008 0.019 0.015 0.02 0.02 0.018 0.005 0.005 0.007 0 0 0 0 0 0 0 0 0 0.001 0.002 0.002 0.002 0.003 0.001 0.001 0.007 0.002 0.001 0.002 0.001 0.001 0 0 0.001 0 0 0 0 0 0 0 0 0 0.001 0 0 0 0 0 0 0 0 0 0 0 0 0 0 0 0 0 0 0 0 0 0 0 0 0 0 0 0 0 0 0 0 0 0 0 0 0 0 0 0 0 0 0 0 0 0 0 0 0 0 0 0 0 0 0 0 0 0 0 0 0 0 0 0 0 0 0 0 0 0 0 0 0 0 0 0 0 0 0 0 0 0 0 0 0 0 0 0 0 0 0 0 0 0 0 0 0 0 0 0 0 0 0 0 0 0 0 0 0 0 0 0 0 0 0 0.001 0 0 0 0 0 0 0 0 0 0 0 0 0 0 0 0 0 0 0.001 0.001 0.002 0.002 0.002 0.001 0.002 0.001 0.001 0.001 0.002 0.002 0.002 0.001 0.002 0.001 0.002 0.002 0.001 0.001 0.001 0 0.001 0.001 0.001 0 0 0.001 0 0 0.001 0 0 0 0 0 0 0 0 0 0 0 0 0 0 0 0.002 0.002 0.002 0.002 0.001 0.002 0.001 0.001 0.001 0 0 0 0 0 0 0 0.001 0.001 0.002 0.001 0 0 0.001 0 0 0.001 0.003 0.003 0.003 0.002 0.003 0.001 0 0.002 0.002 0.002 0.001 0 0.002 0.001 0.001 0.002 0.002 0.001 0.001 0.001 0.001 0.001 0 0 0 0 0.001 0.002 0.002 0.002 0.002 0.001 0.002 0.005 0.001 0.003 0.002 0.002 0.003 0.001 0 0 0 0.001 0 0 0 0 0 0 0 0 0 0 0.019 0.006 0.001 0.003 0.003 0 0 0.003 0.003 0.003 0.002 0.003 0.006 0.005 0.005 0.007 0.008 0.005 0.013 0.009 0.007 0.007 0.018 0.013 0.011 0.01 0.009 0.005 0.005 0.004 0.004 0.003 0.003 0.002 0 0.01 0.001 0.004 0.004 0.003 0.002 0.003 0.006 0.006 0.004 0.002 0.004 0.004 0.004 0.001 0.001 0.002 0.002 0.001 0.001 0.001 0 0 0 0.005 0.005 0.003 0.001 0.003 0.003 0.002 0.002 0.003 0.002 0.006 0.004 0.006 0.005 0.004 0.004 0.004 0.002 0.002 0.002 0.001 0.002 0.002 0.002 0.003 0.005 0.003 0.004 0.005 0.007 0.005 0.004 0.003 0.002 0.002 0.006 0.001 0.002 0.002 0 0 0 0.002 0.003 0 0.004 0.001 0.003 0.003 0.003 0.004 0.001 0.001 0.002 0.008 0.005 0.006 0.003 0.012 0.006 0.007 0.01 0.022 0.008 0.009 0.003 0.002 0.005 0.004 0.006 0.008 0.001 0.016 0.013 0.002 0.001 0.001 0.002 0.003 0.002 0.005 0.015 0.012 0.019 0.02 0.018 0.012 0.025 0.017 0.021 0.016 0.022 0.025 0.018 0.018 0.023 0.024 0.025 0.025 0.018 0.02 0.014 0.002 0.007 0.006 0.006 0.008 0.003 0.003 0.005 0.005 0.005 0.005 0.003 0 0 0 0.001 0.001 0.001 0.001 0.002 0 0.002 0.006 0.012 0.014 0.019 0.018 0.021 0.015 0.018 0.02 0.023 0.014 0.022 0.03 0.023 0.019 0.009 0.006 0 0 0.001 0.001 0 0.001 0.003 0.006 0 0.002 0.007 0.012 0.01 0.013 0.03 0.029 0.014 0.025 0.042 0.031 0.03 0.015 0.024 0.016 0.02 0.018 0.028 0.018 0.011 0.045 0.023 0.05 0.045 0.039 0.006 0.012 0.009 0 0 0 0 0 0 0 0.002 0.001 0.002 0.008 0.005 0.007 0.01 0.002 0.004 0.009 0.003 0.001 0.001 0 0.004 0 0.003 0.003 0.002 0 0 0 0 0 0 0 0 0 0 0 0 0 0 0 0 0 0 0 0 0 0 0 0 0 0 0 0 0 0 0 0 0 0 0 0 0 0 0 0 0 0 0 0 0 0 0 0 0 0 0 0 0 0 0 0 0 0 0 0 0 0 0 0 0 0 0 0 0 0 0 0 0 0 0 0 0 0 0 0 0 0 0 0 0 0 0 0 0 0 0 0 0 0 0 0 0 0 0 0 0 0 0 0 0 0 0 0 0 0 0 0 0 0 0 0 0 0 0 0 0 0 0 0 0 0 0 0 0 0 0 0 0 0 0 0 0 0 0 0 0 0 0 0.001 0.002 0.001 0.001 0.001 0 0.002 0.002 0.002 0.001 0.002 0.001 0.001 0.001 0.002 0.001 0 0.002 0.002 0.002 0.001 0 0.001 0.001 0 0.002 0 0 0.002 0.001 0 0 0 0 0 0 0 0 0 0 0 0 0 0 0 0 0 0 0 0.002 0.002 0 0 0.001 0.002 0.002 0 0 0 0 0 0 0 0 0 0 0 0 0 0 0.001 0.001 0.002 0.002 0.002 0.001 0.003 0.002 0.001 0.001 0.002 0.002 0.002 0.002 0.001 0.001 0.002 0.001 0 0.002 0.002 0.001 0.001 0 0 0 0 0 0 0 0 0 0 0 0 0.002 0.002 0.005 0.002 0.003 0.002 0 0 0 0 0 0 0 0 0 0 0 0 0 0 0 0.005 0.003 0.002 0.002 0.001 0.014 0.035 0.048 0.068 0.045 0.042 0.047 0.068 0.034 0.025 0.035 0.041 0.024 0.018 0.015 0.025 0.023 0.012 0.015 0.018 0.014 0.01 0.007 0.006 0.006 0.004 0.001 0.002 0.003 0 0.01 0.03 0.107 0.133 0.159 0.339 0.558 0.951 0.925 0.82 0.336 0.135 0.107 0.123 0.125 0.081 0.063 0.073 0.068 0.028 0.022 0.032 0.013 0 0.014 0.019 0.018 0.011 0.013 0.01 0.006 0.02 0.031 0.029 0.135 0.077 0.093 0.083 0.07 0.028 0.031 0.043 0.062 0.087 0.022 0.107 0.088 0.093 0.123 0.092 0.108 0.164 0.241 0.181 0.12 0.111 0.158 0.095 0.084 0.113 0.047 0.003 0.018 0.002 0.001 0.001 0.003 0.01 0 0.035 0.013 0.043 0.02 0.013 0.024 0.007 0.009 0.014 0.035 0.021 0.034 0.027 0.061 0.029 0.038 0.068 0.071 0.037 0.035 0.01 0.005 0.019 0.018 0.02 0.019 0.003 0.014 0.008 0.022 0.043 0.031 0.067 0.149 0.131 0.154 0.08 0.028 0.066 0.067 0.074 0.053 0.075 0.092 0.077 0.057 0.081 0.071 0.046 0.04 0.076 0.062 0.081 0.073 0.05 0.061 0.04 0.018 0.06 0.057 0.056 0.124 0.051 0.129 0.202 0.133 0.188 0.26 0.194 0.029 0.017 0.006 0.01 0.021 0.011 0.015 0.038 0.029 0.012 0.027 0.044 0.061 0.077 0.071 0.065 0.051 0.055 0.05 0.017 0.031 0.049 0.032 0.02 0.018 0.012 0.01 0.012 0.044 0.17 0.285 0.01 0.053 0.09 0.276 0.023 0.005 0.004 0.006 0.005 0.01 0.016 0.018 0.008 0.014 0.042 0.042 0.058 0.045 0.056 0.046 0.055 0.035 0.057 0.034 0.017 0.034 0.013 0.028 0.027 0.025 0.004 0.006 0.008 0 0.011 0.013 0.007 0.006 0.01 0.009 0.003 0.003 0.002 0.005 0.003 0.005 0.006 0.004 0.002 0.004 0.002 0.002 0.002 0.001 0.002 0.001 0.001 0.001 0 0.001 0 0 0.001 0.017 0 0.043 0.001 0.017 
0.021 0.001 0.015 0 0.038 0 1 0.421 0.207 0.04 0.087 0.006 0.016 0.023 0.023 0.011 0.02 0.025 0.043 0.058 0.127 0.091 0.066 0.079 0.077 0.056 0.053 0.064 0.077 0.05 0.047 0.042 0.035 0.037 0.032 0.019 0.012 0.018 0.023 0.023 0.006 0.008 0.005 0.016 0.018 0.022 0.027 0.03 0.019 0.02 0.021 0.01 0.034 0.042 0.019 0.004 0.007 0.003 0.008 0.006 0.01 0.009 0.004 0.005 0 0.022 0.019 0.013 0.002 0.002 0 0.002 0.004 0.013 0.008 0.032 0.044 0.049 0.044 0.032 0.017 0.019 0.007 0.007 0.021 0.003 0.021 0.021 0.017 0.031 0.038 0.021 0.031 0.017 0.028 0.024 0.012 0.008 0.005 0.006 0.014 0.005 0.001 0.01 0.001 0.001 0.001 0 0.001 0.006 0.015 0.016 0.018 0.023 0.011 0.016 0.017 0.012 0.008 0.004 0.005 0.013 0.008 0.011 0.014 0.014 0.025 0.071 0.018 0.014 0.003 0.002 0.012 0.017 0.073 0.084 0.033 0.026 0.017 0.018 0.012 0.007 0.008 0.01 0.007 0.031 0.073 0.048 0.082 0.079 0.077 0.04 0.092 0.083 0.085 0.071 0.096 0.096 0.07 0.054 0.096 0.094 0.092 0.098 0.074 0.069 0.035 0.022 0.063 0.039 0.046 0.068 0.031 0.027 0.042 0.051 0.012 0.01 0.011 0 0 0 0.004 0.011 0.004 0.001 0.015 0.01 0.009 0.014 0.026 0.034 0.076 0.082 0.068 0.084 0.091 0.064 0.087 0.126 0.099 0.165 0.108 0.082 0.07 0.082 0.006 0.015 0.018 0.019 0.022 0.02 0.017 0.017 0.014 0.012 0.026 0.036 0.017 0.033 0.069 0.113 0.041 0.053 0.076 0.07 0.089 0.069 0.084 0.052 0.081 0.039 0.091 0.106 0.078 0.096 0.078 0.196 0.204 0.162 0.013 0.034 0.017 0 0.01 0.024 0.023 0.023 0.027 0.011 0.012 0.004 0.007 0.012 0.009 0.012 0.023 0.015 0.024 0.043 0.014 0.012 0.036 0.087 0.245 0.03 0.085 0.309 0.122 0.012 0.001 0.001 0 0 0 0 0 0 0 0 0 0 0 0 0 0 0 0 0 0 0 0 0 0 0 0 0 0 0 0 0 0 0 0 0 0 0 0.001 0 0 0 0 0 0 0.001 0 0 0 0 0 0 0 0 0 0 0 0 0 0 0 0 0 0 0 0 0 0 0 0 0 0 0 0 0 0 0 0 0 0 0 0 0 0 0 0 0 0 0 0 0 0 0 0 0 0 0 0 0 0 0 0 0 0 0 0 0 0 0 0 0 0 0 0 0 0.001 0 0.001 0.001 0 0.001 0.001 0.001 0 0.001 0.001 0 0 0 0 0 0.001 0.001 0 0 0 0 0 0 0 0 0 0.001 0.001 0.002 0.001 0.002 0.002 0.001 0.002 0.002 0.002 0.002 0.002 0.002 0.001 0.002 0.002 0.002 0.001 0.002 0.002 0.002 0.002 0.001 0.001 0.001 0.002 0.002 0.002 0.002 0.002 0.001 0.001 0.002 0.002 0.001 0.001 0.001 0 0 0 0.001 0.002 0.001 0 0 0 0 0 0.001 0.001 0.001 0.002 0.001 0 0.001 0.001 0 0 0 0 0 0 0 0 0 0 0 0 0 0 0 0 0 0.001 0.001 0.001 0.001 0 0 0.003 0.003 0.003 0.002 0.002 0.001 0.002 0.003 0.003 0.001 0.001 0.002 0.001 0 0 0 0.001 0.001 0.001 0 0 0 0 0 0 0 0.006 0.009 0.004 0.001 0.001 0.002 0.001 0 0 0 0 0 0 0 0 0 0 0 0 0 0 0 0.036 0.016 0.01 0.001 0.001 0.003 0.004 0.004 0.005 0.002 0.004 0.007 0.012 0.003 0.01 0.015 0.013 0.008 0.012 0.009 0.008 0.01 0.012 0.005 0.008 0.007 0.005 0.004 0.004 0.002 0.002 0.002 0.004 0.004 0.002 0.001 0.006 0.012 0.018 0.023 0.028 0.029 0.015 0.014 0.014 0.006 0.009 0.012 0.013 0.005 0.006 0.004 0.007 0.003 0.004 0.004 0.005 0.004 0 0.007 0.01 0.008 0 0.002 0 0.003 0.002 0.008 0.008 0.024 0.045 0.052 0.043 0.031 0.013 0.014 0.011 0.011 0.019 0.003 0.022 0.02 0.018 0.028 0.044 0.03 0.028 0.018 0.018 0.014 0.006 0.007 0.004 0.004 0.009 0.002 0.001 0.003 0.003 0.003 0 0 0.002 0.007 0.014 0.013 0.016 0.019 0.007 0.017 0.018 0.008 0.006 0.006 0.005 0.008 0.006 0.011 0.014 0.007 0.021 0.06 0.016 0.009 0.004 0.002 0.008 0.007 0.019 0.027 0.009 0.004 0.005 0.013 0.005 0.005 0.003 0.007 0.005 0.032 0.072 0.05 0.084 0.081 0.084 0.045 0.092 0.092 0.085 0.068 0.098 0.111 0.079 0.079 0.09 0.074 0.082 0.086 0.07 0.07 0.039 0.021 0.069 0.037 0.046 0.073 0.038 0.035 0.054 0.049 0.014 0.005 0.01 0 0 0 0.008 0.013 0.008 0.003 0.012 0.008 0.011 0.015 0.031 0.04 0.071 0.074 0.045 0.069 0.071 0.043 0.055 0.078 0.077 0.079 0.034 0.015 0.007 0.011 0.006 0.011 0.011 0.009 0.01 0.007 0.012 0.013 0.004 0.005 0.012 0.025 0.01 0.021 0.044 0.058 0.016 0.027 0.081 0.058 0.084 0.068 0.084 0.056 0.078 0.038 0.077 0.077 0.052 0.055 0.046 0.079 0.079 0.066 0.002 0.004 0.003 0 0.009 0.015 0.012 0.013 0.016 0.006 0.007 0.003 0.003 0.009 0.004 0.004 0.009 0.005 0.004 0.01 0.007 0.004 0.002 0.001 0.004 0.004 0.005 0.015 0.002 0.001 0 0 0 0 0 0 0 0 0 0 0 0 0 0 0 0 0 0 0 0 0 0 0 0 0 0 0 0 0 0 0 0 0 0 0 0 0 0 0 0.001 0.001 0.001 0 0 0 0 0 0 0 0 0.001 0 0 0 0.001 0 0 0 0 0 0 0 0 0 0 0 0 0 0.001 0.001 0.001 0.001 0.001 0.001 0 0.001 0.001 0.001 0.001 0.001 0.001 0.001 0.001 0.001 0 0 0.001 0 0.001 0 0 0 0 0 0 0 0 0 0 0 0 0 0 0 0 0 0.001 0 0 0.001 0 0.001 0 0 0 0.001 0.001 0.001 0.001 0.001 0.001 0.001 0.001 0.001 0.001 0 0 0 0 0 0.001 0.001 0.001 0 0 0 0.001 0.001 0 0 0 0 0.001 0 0.001 0.001 0.001 0.001 0.001 0.001 0.001 0.001 0.001 0.001 0.001 0.001 0.001 0.001 0.001 0.001 0.001 0.001 0.001 0.001 0.001 0 0 0.001 0 0 0 0 0 0 0 0 0 0 0 0 0 0 0 0 0 0.001 0.001 0.001 0.001 0.001 0.001 0.001 0.001 0.001 0.001 0.001 0.001 0.001 0 0 0 0 0 0 0 0 0 0 0 0 0 0 0 0.001 0.004 0.001 0.001 0.003 0.002 0 0.003 0.003 0.001 0 0 0.001 0.001 0 0.001 0 0 0.001 0 0.001 0.001 0.001 0 0 0.001 0 0 0 0 0 0 0 0.003 0.004 0.002 0.002 0.002 0.002 0.002 0.001 0.002 0.002 0 0.001 0.001 0 0 0 0 0 0 0 0 0 0.026 0.012 0.004 0 0.001 0.004 0.005 0.005 0.007 0.004 0.004 0.008 0.018 0.003 0.012 0.026 0.017 0.013 0.037 0.021 0.023 0.015 0.037 0.023 0.02 0.019 0.02 0.014 0.014 0.013 0.01 0.012 0.018 0.012 0.002 0.007 0.019 0.036 0.037 0.039 0.063 0.059 0.034 0.036 0.039 0.016 0.016 0.019 0.03 0.011 0.009 0.009 0.02 0.01 0.01 0.007 0.013 0.008 0 0.012 0.012 0.011 0 0.004 0.001 0.004 0.006 0.022 0.016 0.064 0.099 0.109 0.088 0.061 0.029 0.035 0.021 0.019 0.044 0.012 0.05 0.047 0.043 0.063 0.089 0.043 0.063 0.043 0.047 0.035 0.023 0.016 0.007 0.011 0.026 0.007 0.004 0.005 0.003 0.003 0.001 0 0.002 0.008 0.027 0.026 0.043 0.049 0.021 0.043 0.037 0.022 0.022 0.009 0.008 0.032 0.023 0.034 0.042 0.03 0.064 0.141 0.056 0.027 0.012 0.006 0.019 0.017 0.045 0.054 0.033 0.021 0.016 0.037 0.018 0.011 0.012 0.018 0.013 0.058 0.174 0.101 0.196 0.18 0.18 0.098 0.228 0.216 0.203 0.164 0.254 0.259 0.161 0.127 0.232 0.173 0.197 0.227 0.223 0.231 0.173 0.069 0.139 0.087 0.094 0.158 0.058 0.069 0.123 0.1 0.032 0.019 0.023 0 0 0 0.008 0.017 0.01 0.002 0.02 0.016 0.024 0.03 0.062 0.078 0.156 0.165 0.13 0.164 0.161 0.116 0.092 0.141 0.144 0.125 0.067 0.041 0.026 0.016 0.013 0.021 0.017 0.02 0.019 0.026 0.032 0.028 0.011 0.01 0.014 0.024 0.023 0.037 0.067 0.064 0.02 0.051 0.1 0.112 0.157 0.134 0.175 0.106 0.171 0.069 0.143 0.151 0.092 0.089 0.077 0.117 0.113 0.093 0.006 0.018 0.008 0 0.01 0.022 0.016 0.017 0.021 0.005 0.011 0.011 0.005 0.01 0.009 0.01 0.016 0.005 0.005 0.012 0.006 0.005 0.001 0.004 0.009 0.004 0.006 0.014 0.005 0.001 0.001 0.001 0.001 0.001 0.001 0.001 0.001 0 0 0 0 0 0 0 0 0 0 0 0 0 0 0.001 0 0 0.002 0.001 0 0 0 0 0 0 0 0 0 0 0 0 0 0 0 0 0 0 0 0 0 0 0 0 0 0 0 0 0 0 0 0 0 0 0 0 0 0 0 0 0 0 0 0 0 0 0 0 0 0 0 0 0 0 0 0 0 0 0 0 0 0 0 0 0 0 0 0 0 0 0 0 0 0 0 0 0 0 0 0 0 0 0 0 0 0 0 0 0 0 0 0 0 0 0 0 0 0.001 0 0 0 0 0 0 0 0 0 0 0 0 0 0 0 0 0 0 0.002 0 0 0 0.001 0 0 0.001 0.002 0 0.001 0.001 0.001 0 0.001 0 0.001 0.001 0.002 0.002 0.002 0 0 0 0 0.001 0.001 0 0 0.001 0 0 0 0 0 0 0 0.001 0 0 0.001 0.001 0 0.001 0.001 0 0.001 0.001 0.001 0 0 0.001 0.002 0 0 0.003 0 0.001 0 0 0 0 0 0 0 0 0 0 0 0 0.001 0.001 0.004 0.003 0.003 0.002 0.004 0 0.003 0.002 0.002 0.001 0.002 0.002 0.001 0.001 0.001 0.001 0 0.002 0.002 0.003 0.002 0.003 0 0.001 0.002 0 0 0 0 0 0 0 0.005 0.007 0.003 0.007 0.004 0.005 0.005 0.002 0.003 0.002 0.002 0.002 0.002 0 0.001 0 0 0 0 0 0 0 0.311 0 0.05 0.001 0.053 0.001 
0.027 0 0.006 0 0.013 0 0.502 1 0.531 0.099 0.186 0.009 0.017 0.022 0.036 0.013 0.021 0.035 0.089 0.102 0.268 0.174 0.137 0.156 0.101 0.096 0.107 0.115 0.101 0.077 0.085 0.086 0.062 0.053 0.049 0.033 0.027 0.031 0.049 0.049 0.009 0.016 0.008 0.012 0.017 0.018 0.025 0.03 0.025 0.026 0.026 0.023 0.054 0.094 0.024 0.015 0.019 0.012 0.018 0.018 0.024 0.025 0.019 0.035 0 0.044 0.049 0.043 0.007 0.008 0 0.006 0.007 0.008 0.005 0.015 0.025 0.028 0.026 0.019 0.012 0.01 0.006 0.006 0.014 0.003 0.009 0.008 0.009 0.016 0.022 0.015 0.016 0.016 0.018 0.012 0.009 0.012 0.008 0.006 0.011 0.003 0.015 0.026 0.004 0.004 0.002 0.001 0.002 0.005 0.01 0.007 0.017 0.018 0.007 0.017 0.011 0.007 0.007 0.002 0.002 0.009 0.008 0.006 0.009 0.008 0.009 0.039 0.013 0.013 0.003 0 0.009 0.01 0.042 0.059 0.021 0.038 0.024 0.015 0.01 0.004 0.006 0.01 0.01 0.019 0.037 0.026 0.04 0.044 0.041 0.019 0.049 0.043 0.04 0.035 0.049 0.043 0.027 0.022 0.043 0.049 0.048 0.046 0.035 0.038 0.019 0.015 0.028 0.018 0.024 0.03 0.018 0.016 0.025 0.026 0.007 0.007 0.008 0 0 0 0.002 0.005 0.001 0 0.004 0.002 0.006 0.009 0.02 0.022 0.035 0.039 0.034 0.037 0.047 0.034 0.045 0.066 0.049 0.092 0.078 0.106 0.126 0.162 0.011 0.029 0.016 0.019 0.014 0.011 0.016 0.017 0.009 0.006 0.01 0.02 0.011 0.021 0.039 0.051 0.019 0.032 0.04 0.029 0.039 0.033 0.038 0.026 0.042 0.019 0.045 0.049 0.033 0.057 0.04 0.101 0.102 0.076 0.027 0.048 0.024 0 0.003 0.012 0.012 0.01 0.011 0.004 0.006 0.004 0.008 0.016 0.014 0.016 0.02 0.018 0.022 0.017 0.014 0.021 0.055 0.163 0.592 0.097 0.204 0.733 0.32 0.049 0.012 0.012 0 0 0 0 0 0 0 0 0 0 0 0 0 0 0 0 0 0 0 0 0 0 0 0 0 0 0 0 0 0 0 0 0 0 0 0 0 0 0 0 0 0 0 0 0 0 0 0 0 0 0 0 0 0 0 0 0 0 0 0 0 0 0 0 0 0 0 0 0 0 0 0 0 0 0 0 0 0 0 0 0 0 0 0 0 0 0 0 0 0 0 0 0 0 0 0 0 0 0 0 0 0 0 0 0 0 0 0 0 0 0 0 0 0 0 0 0 0 0 0 0 0 0 0 0 0 0 0 0 0 0 0 0 0 0 0 0 0 0 0 0 0 0 0 0 0 0 0 0 0 0 0 0 0 0 0 0 0 0 0 0 0 0 0 0 0 0 0 0 0 0 0 0 0 0 0 0 0 0 0 0 0 0 0 0 0 0 0 0 0 0 0 0 0 0 0 0 0 0 0 0 0 0 0 0 0 0 0 0 0 0 0.001 0.004 0.001 0.001 0.001 0.002 0 0 0 0 0 0 0 0 0 0 0 0 0 0 0.001 0.001 0.001 0 0 0 0 0 0 0 0 0 0 0.012 0.016 0.006 0.004 0.001 0.003 0.003 0.001 0.001 0.001 0.001 0.001 0.001 0.001 0.001 0 0 0.001 0 0 0 0 0.012 0.005 0.002 0 0.001 0 0.001 0.001 0.002 0 0 0 0.004 0.003 0.004 0.005 0.004 0.005 0.005 0.004 0.003 0.002 0.005 0.003 0.003 0.001 0.002 0.002 0.002 0 0 0 0.001 0.001 0.001 0 0.003 0.006 0.008 0.01 0.012 0.011 0.004 0.006 0.006 0.002 0.002 0.003 0.007 0.004 0.003 0.003 0.005 0.002 0.001 0.001 0.003 0.003 0 0.002 0.002 0.001 0.001 0.001 0 0 0.002 0.005 0.003 0.01 0.023 0.024 0.02 0.018 0.008 0.008 0.007 0.007 0.006 0.003 0.01 0.006 0.009 0.012 0.016 0.01 0.011 0.009 0.009 0.011 0.004 0.004 0.003 0.003 0.005 0.001 0.001 0.001 0 0 0 0 0 0.002 0.006 0.005 0.009 0.014 0.01 0.013 0.012 0.008 0.007 0.003 0.003 0.008 0.005 0.003 0.009 0.005 0.009 0.026 0.009 0.004 0 0 0.004 0.005 0.007 0.011 0.002 0.002 0.002 0.004 0.008 0.006 0.002 0.005 0.003 0.007 0.03 0.02 0.032 0.031 0.032 0.019 0.039 0.036 0.039 0.035 0.043 0.054 0.037 0.038 0.041 0.032 0.034 0.036 0.028 0.031 0.017 0.016 0.024 0.014 0.02 0.03 0.012 0.011 0.023 0.02 0.002 0.004 0.003 0 0 0 0.004 0.004 0.004 0.001 0.002 0.002 0.006 0.008 0.018 0.018 0.03 0.032 0.027 0.03 0.031 0.025 0.021 0.03 0.032 0.032 0.015 0.005 0.004 0.002 0.002 0.003 0.005 0.005 0.006 0.006 0.006 0.007 0.005 0.002 0.006 0.015 0.004 0.011 0.019 0.027 0.008 0.011 0.041 0.03 0.04 0.032 0.039 0.025 0.032 0.017 0.034 0.027 0.018 0.025 0.017 0.032 0.032 0.024 0 0 0 0 0.002 0.006 0.006 0.007 0.009 0 0.003 0.001 0.001 0.004 0.003 0.003 0.004 0.005 0.003 0.007 0.003 0.003 0.001 0.001 0.003 0 0.001 0.006 0 0 0 0 0 0 0 0 0 0 0 0 0 0 0 0 0 0 0 0 0 0 0 0 0 0 0 0 0 0 0 0 0 0 0 0 0 0 0 0 0 0 0 0 0 0 0 0 0 0 0 0 0 0 0 0 0 0 0 0 0 0 0 0 0 0 0 0 0 0 0 0 0 0 0 0 0 0 0 0 0 0 0 0 0 0 0 0 0 0 0 0 0 0 0 0 0 0 0 0 0 0 0 0 0 0 0 0 0 0 0 0 0 0 0 0 0 0 0 0 0 0 0 0 0 0 0 0 0 0 0 0 0 0 0 0 0 0 0 0 0 0 0 0 0 0 0 0 0 0 0 0 0 0 0.001 0.001 0.001 0.001 0.001 0.001 0 0 0 0.001 0.001 0 0 0 0 0 0 0 0 0 0 0 0 0 0 0 0 0 0 0 0 0 0 0 0 0 0 0 0 0 0.001 0 0 0 0 0 0 0 0 0 0 0 0 0 0 0 0 0 0 0 0 0 0.003 0.003 0.001 0 0 0 0 0 0 0 0 0 0 0 0 0 0 0 0 0 0 0 0 0 0 0 0 0 0 0 0 0 0.003 0.002 0 0.001 0 0 0 0 0 0 0 0 0 0 0 0 0 0 0 0 0 0 0.017 0.011 0.007 0.002 0.004 0.002 0.004 0.004 0.009 0.005 0.004 0.008 0.01 0.009 0.013 0.017 0.011 0.014 0.016 0.013 0.013 0.014 0.019 0.012 0.012 0.012 0.009 0.009 0.009 0.004 0.004 0.005 0.007 0.005 0.002 0.007 0.006 0.017 0.015 0.018 0.026 0.026 0.012 0.013 0.015 0.008 0.013 0.014 0.018 0.005 0.006 0.003 0.009 0.005 0.007 0.007 0.006 0.002 0 0.006 0.006 0.006 0 0.001 0 0.001 0.002 0.008 0.012 0.032 0.047 0.048 0.039 0.025 0.015 0.011 0.011 0.014 0.013 0.005 0.019 0.016 0.019 0.028 0.039 0.017 0.023 0.016 0.021 0.009 0.008 0.01 0.004 0.003 0.006 0.004 0.003 0.005 0 0 0 0 0 0.003 0.01 0.006 0.016 0.015 0.004 0.01 0.011 0.007 0.005 0.002 0.004 0.01 0.005 0.02 0.011 0.01 0.025 0.06 0.015 0.006 0.002 0.002 0.006 0.005 0.015 0.02 0.011 0.01 0.007 0.019 0.011 0.009 0.003 0.005 0.003 0.016 0.064 0.046 0.076 0.077 0.074 0.033 0.1 0.091 0.085 0.063 0.115 0.117 0.07 0.053 0.097 0.078 0.083 0.099 0.094 0.097 0.077 0.022 0.066 0.046 0.047 0.072 0.031 0.034 0.055 0.047 0.013 0.008 0.008 0 0 0 0.008 0.015 0.007 0.001 0.01 0.008 0.008 0.015 0.029 0.031 0.069 0.074 0.059 0.063 0.068 0.053 0.038 0.06 0.065 0.053 0.033 0.02 0.014 0.016 0.003 0.011 0.006 0.007 0.008 0.006 0.01 0.012 0.004 0.002 0.006 0.011 0.005 0.01 0.027 0.026 0.007 0.021 0.045 0.04 0.07 0.062 0.073 0.044 0.071 0.032 0.058 0.064 0.04 0.042 0.038 0.048 0.047 0.035 0.003 0.008 0.006 0 0.003 0.008 0.006 0.007 0.007 0.003 0.004 0.002 0.002 0.005 0.001 0.003 0.005 0.003 0 0.003 0.002 0.003 0.003 0.006 0.009 0.001 0.003 0.013 0.006 0.001 0 0 0 0 0 0 0 0 0 0 0 0 0 0 0 0 0 0 0 0 0 0 0 0 0 0 0 0 0 0 0 0 0 0 0 0 0 0 0 0 0 0 0 0 0 0 0 0 0 0 0 0 0 0 0 0 0 0 0 0 0 0 0 0 0 0 0 0 0 0 0 0 0 0 0 0 0 0 0 0 0 0 0 0 0 0 0 0 0 0 0 0 0 0 0 0 0 0 0 0 0 0 0 0 0 0 0 0 0 0 0 0 0 0 0 0 0 0 0 0 0 0 0 0 0 0 0 0 0 0 0 0 0 0 0 0 0 0 0 0 0 0 0 0 0 0 0 0 0 0 0 0 0 0 0 0 0 0 0 0 0 0 0 0 0 0 0 0 0 0 0 0 0 0 0 0 0 0 0 0 0 0 0 0 0 0 0 0 0 0 0 0 0 0 0 0 0 0 0 0 0 0 0 0 0 0 0 0 0 0 0 0 0 0.001 0.002 0.001 0.001 0.001 0 0 0 0 0 0 0 0 0 0 0 0 0 0 0 0 0 0 0 0 0 0 0 0 0 0 0 0 0.003 0.001 0 0 0 0 0 0 0 0 0 0 0 0 0 0 0 0 0 0 0 0 0.133 0 0.022 0 0.032 0 
0.011 0 0.001 0 0.009 0 0.26 0.449 1 0.173 0.354 0.003 0.006 0.007 0.014 0.007 0.007 0.012 0.043 0.049 0.123 0.082 0.053 0.069 0.064 0.046 0.044 0.054 0.065 0.032 0.029 0.033 0.023 0.018 0.02 0.016 0.014 0.012 0.016 0.013 0.001 0.009 0.004 0.004 0.005 0.005 0.008 0.009 0.011 0.011 0.009 0.006 0.021 0.038 0.009 0.002 0.004 0.005 0.007 0.006 0.009 0.009 0.006 0.008 0 0.012 0.018 0.016 0 0.007 0 0.003 0.003 0.003 0.004 0.012 0.013 0.013 0.009 0.006 0.003 0.003 0.002 0.003 0.005 0.001 0.005 0.005 0.005 0.004 0.01 0.002 0.004 0.005 0.009 0.002 0.004 0.003 0.002 0.001 0.002 0.001 0.003 0.009 0.004 0.004 0.001 0 0.002 0.002 0.006 0.005 0.008 0.007 0.004 0.005 0.005 0.003 0.003 0.003 0.001 0.005 0.004 0.007 0.008 0.004 0.009 0.02 0.011 0.005 0.002 0 0.003 0.004 0.027 0.034 0.009 0.018 0.01 0.006 0.006 0.003 0 0.001 0.001 0.006 0.023 0.014 0.026 0.022 0.025 0.012 0.026 0.026 0.023 0.015 0.025 0.025 0.016 0.014 0.025 0.022 0.024 0.021 0.02 0.017 0.007 0.01 0.019 0.01 0.013 0.018 0.009 0.01 0.015 0.013 0.004 0.007 0.006 0 0 0 0.001 0.003 0.002 0 0.002 0.001 0.001 0.003 0.006 0.014 0.021 0.02 0.02 0.025 0.025 0.021 0.025 0.036 0.026 0.047 0.049 0.064 0.063 0.083 0.009 0.012 0.008 0.007 0.005 0.005 0.004 0.005 0.002 0.004 0.005 0.01 0.001 0.007 0.022 0.028 0.011 0.02 0.013 0.012 0.018 0.017 0.019 0.014 0.024 0.009 0.024 0.032 0.024 0.027 0.027 0.05 0.052 0.043 0.007 0.023 0.009 0 0.004 0.006 0.005 0.005 0.007 0 0.002 0.001 0.004 0.008 0.005 0.007 0.009 0.01 0.01 0.017 0.01 0.018 0.025 0.071 0.263 0.04 0.093 0.333 0.143 0.024 0.007 0.007 0 0 0 0 0 0 0 0 0 0 0 0 0 0 0 0 0 0 0 0 0 0 0 0 0 0 0 0 0 0 0 0 0 0 0 0 0 0 0 0 0 0 0 0 0 0 0 0 0 0 0 0 0 0 0 0 0 0 0 0 0 0 0 0 0 0 0 0 0 0 0 0 0 0 0 0 0 0 0 0 0 0 0 0 0 0 0 0 0 0 0 0 0 0 0 0 0 0 0 0 0 0 0 0 0 0 0 0 0 0 0 0 0 0 0 0 0 0 0 0 0 0 0 0 0 0 0 0 0 0 0 0 0 0 0 0 0 0 0 0 0 0 0 0 0 0 0 0 0 0 0 0 0 0 0 0 0 0 0 0 0 0 0 0 0 0 0 0 0 0 0 0 0 0 0 0 0 0 0 0 0 0 0 0 0 0 0 0 0 0 0 0 0 0 0 0 0 0 0 0 0 0 0 0 0 0 0 0 0 0 0 0 0.001 0.001 0.001 0 0 0 0 0 0 0 0 0 0 0 0 0 0 0 0 0 0 0 0 0 0 0 0 0 0 0 0 0 0.004 0.005 0.003 0.001 0.001 0 0 0 0 0 0 0 0 0 0 0 0 0 0 0 0 0 0.006 0.004 0.002 0 0.001 0 0 0 0 0 0 0 0.001 0.002 0.003 0.006 0.005 0.002 0.005 0.003 0.004 0.003 0.006 0.002 0.002 0.002 0.001 0.001 0.001 0 0 0 0 0 0 0 0 0.001 0.002 0.002 0.006 0.003 0.001 0.001 0.001 0 0 0.002 0.001 0 0 0 0 0 0.001 0.001 0 0 0 0.001 0.001 0.001 0 0.001 0 0 0 0 0 0.003 0.009 0.01 0.008 0.007 0.002 0.001 0.001 0.001 0.003 0.001 0.003 0.003 0.003 0.005 0.007 0.004 0.005 0.004 0.002 0.002 0.002 0.003 0.002 0 0.002 0.001 0.001 0.001 0.001 0.001 0.001 0 0.001 0 0 0.001 0.003 0.003 0.001 0.002 0.002 0.002 0.003 0.001 0.002 0.002 0.002 0.003 0.003 0.002 0.003 0.016 0.005 0.002 0 0 0.002 0.001 0.004 0.005 0.001 0 0 0.002 0 0 0.002 0.002 0.001 0.005 0.016 0.01 0.021 0.017 0.015 0.007 0.02 0.021 0.02 0.016 0.025 0.034 0.021 0.016 0.027 0.016 0.019 0.019 0.018 0.02 0.012 0.007 0.015 0.011 0.011 0.018 0.007 0.007 0.014 0.011 0.003 0.001 0.001 0 0 0 0 0.001 0 0 0.005 0.004 0.002 0.002 0.003 0.007 0.013 0.013 0.012 0.02 0.018 0.012 0.01 0.016 0.019 0.019 0.009 0.007 0.004 0.005 0.001 0.001 0.001 0.001 0 0.001 0.001 0.002 0.001 0 0.004 0.009 0.003 0.003 0.006 0.014 0.002 0.009 0.016 0.011 0.019 0.016 0.02 0.009 0.019 0.005 0.018 0.018 0.013 0.014 0.01 0.02 0.019 0.017 0 0.002 0.001 0 0 0.002 0 0.001 0.004 0 0 0.001 0 0 0.001 0.001 0.001 0.001 0 0.004 0.002 0.001 0 0.001 0.002 0 0 0.004 0.001 0 0 0 0 0 0 0 0 0 0 0 0 0 0 0 0 0 0 0 0 0 0 0 0 0 0 0 0 0 0 0 0 0 0 0 0 0 0 0 0 0 0 0 0 0 0 0 0 0 0 0 0 0 0 0 0 0 0 0 0 0 0 0 0 0 0 0 0 0 0 0 0 0 0 0 0 0 0 0 0 0 0 0 0 0 0 0 0 0 0 0 0 0 0 0 0 0 0 0 0 0 0 0 0 0 0 0 0 0 0 0 0 0 0 0 0 0 0 0 0 0 0 0 0 0 0 0 0 0 0 0 0 0 0 0 0 0 0 0 0 0 0 0 0 0 0 0 0 0 0 0 0 0 0 0 0 0 0 0 0 0 0 0 0 0 0 0 0 0 0 0 0 0 0 0 0 0 0 0 0 0 0 0 0 0 0 0 0 0 0 0 0 0 0 0 0 0 0 0 0 0 0 0 0 0 0 0 0 0 0 0 0 0 0 0 0 0 0 0 0 0 0 0 0 0 0 0 0 0 0 0 0 0 0 0 0 0 0 0 0 0 0 0 0 0 0 0 0.001 0 0.001 0 0 0.001 0 0 0 0 0 0 0 0 0 0 0 0 0 0 0 0 0.01 0.003 0.002 0 0 0.002 0.002 0.004 0.003 0.002 0.004 0.004 0.007 0.002 0.004 0.007 0.007 0.003 0.004 0.004 0.006 0.002 0.004 0.002 0.004 0 0.001 0.001 0.001 0 0 0 0.001 0 0 0.001 0.001 0.006 0.013 0.011 0.017 0.015 0.009 0.007 0.007 0.003 0.005 0.008 0.01 0.006 0.007 0.001 0.005 0.007 0.003 0.001 0.002 0.002 0 0.002 0.002 0.001 0 0.001 0 0.001 0.001 0.003 0.003 0.011 0.023 0.028 0.026 0.012 0.008 0.008 0.005 0.004 0.01 0.004 0.011 0.01 0.009 0.016 0.023 0.012 0.016 0.01 0.011 0.012 0.008 0.005 0.005 0.004 0.006 0.003 0.003 0 0.001 0.001 0.001 0.001 0.001 0.002 0.007 0.007 0.012 0.013 0.01 0.009 0.01 0.007 0.006 0.003 0.005 0.01 0.007 0.008 0.009 0.007 0.009 0.032 0.009 0.005 0.001 0 0.005 0.004 0.012 0.017 0.006 0.002 0.003 0.008 0.008 0.007 0 0.003 0.003 0.016 0.035 0.018 0.042 0.044 0.046 0.025 0.056 0.044 0.037 0.03 0.06 0.063 0.035 0.028 0.058 0.038 0.051 0.055 0.06 0.057 0.05 0.01 0.033 0.019 0.022 0.033 0.011 0.015 0.027 0.019 0.008 0.002 0.003 0 0 0 0 0.002 0 0 0.009 0.006 0.009 0.011 0.02 0.021 0.041 0.04 0.032 0.037 0.038 0.029 0.022 0.035 0.034 0.031 0.019 0.006 0.004 0.004 0.004 0.005 0.004 0.005 0.005 0.004 0.004 0.005 0.002 0.001 0.003 0.009 0.004 0.012 0.019 0.015 0.003 0.013 0.024 0.022 0.032 0.035 0.031 0.026 0.043 0.01 0.032 0.038 0.019 0.023 0.017 0.033 0.034 0.026 0.001 0.001 0.001 0 0.003 0.005 0.004 0.004 0.006 0.001 0.001 0.001 0 0 0 0 0.001 0 0.002 0.002 0 0 0.001 0 0.002 0 0 0.003 0.001 0 0 0 0 0 0 0 0 0 0 0 0 0 0 0 0 0 0 0 0 0 0 0 0 0 0 0 0 0 0 0 0 0 0 0 0 0 0 0 0 0 0 0 0 0 0 0 0 0 0 0 0 0 0 0 0 0 0 0 0 0 0 0 0 0 0 0 0 0 0 0 0 0 0 0 0 0 0 0 0 0 0 0 0 0 0 0 0 0 0 0 0 0 0 0 0 0 0 0 0 0 0 0 0 0 0 0 0 0 0 0 0 0 0 0 0 0 0 0 0 0 0 0 0 0 0 0 0 0 0 0 0 0 0 0 0 0 0 0 0 0 0 0 0 0 0 0 0 0 0 0 0 0 0 0 0 0 0 0 0 0 0 0 0 0 0 0 0 0 0 0 0 0 0 0 0 0 0 0 0 0 0 0 0 0 0 0 0 0 0 0 0 0 0 0 0 0 0 0 0 0 0 0 0 0 0 0 0 0 0 0 0 0 0 0 0 0 0 0 0 0 0 0 0 0 0 0 0 0 0 0 0 0 0 0 0 0 0 0 0 0 0 0 0 0 0 0 0 0 0 0 0 0 0 0 0 0 0 0 0 0 0 0 0 0 0 0 0 0 0.081 0 0.013 0 0.014 0 
0 0 0 0 0.003 0 0.042 0.085 0.17 1 0.569 0 0 0.001 0 0 0 0.001 0.005 0.003 0.017 0.01 0.006 0.009 0.003 0.005 0.006 0.005 0.003 0.002 0.004 0.004 0.003 0.003 0.003 0.002 0.001 0.001 0.003 0.002 0.001 0 0.001 0.001 0.001 0.001 0.001 0 0 0 0 0 0.001 0.004 0.002 0 0 0.001 0.001 0.001 0.001 0.001 0.001 0.002 0 0.003 0.003 0.003 0 0.001 0.001 0 0 0.001 0.001 0.002 0.003 0.003 0.003 0.003 0.003 0.003 0.002 0.001 0.001 0 0.002 0.002 0.002 0.002 0.003 0.001 0.002 0 0.001 0.001 0 0 0 0.001 0.001 0 0 0 0 0 0 0 0 0 0.001 0.001 0.002 0.003 0.002 0.003 0.001 0.001 0 0 0 0 0.001 0 0 0 0 0.003 0 0.001 0 0 0.001 0.001 0.005 0.005 0.001 0.001 0.001 0 0 0 0 0 0 0.001 0.002 0.001 0.003 0.001 0.002 0.003 0.003 0.003 0.003 0.003 0.003 0.002 0.002 0 0.002 0.003 0.004 0.002 0.002 0.002 0 0.002 0.001 0.001 0.002 0.003 0.001 0.001 0.002 0.002 0 0 0 0 0 0 0 0 0 0 0.001 0 0.001 0.001 0.003 0.003 0.004 0.004 0.004 0.002 0.003 0.004 0.003 0.004 0.003 0.006 0.007 0.002 0.004 0.008 0.001 0.001 0.001 0.001 0 0 0 0 0 0 0 0.001 0.001 0.003 0.003 0.004 0 0 0.002 0.001 0.002 0.002 0.002 0.001 0.003 0.001 0.002 0.003 0.002 0.001 0.003 0.009 0.009 0.009 0 0 0 0 0 0 0 0 0 0 0 0 0 0 0 0 0 0.001 0.001 0.003 0 0.001 0.002 0.012 0.044 0.004 0.01 0.058 0.023 0.003 0 0 0 0 0 0 0 0 0 0 0 0 0 0 0 0 0 0 0 0 0 0 0 0 0 0 0 0 0 0 0 0 0 0 0 0 0 0 0 0 0 0 0 0 0 0 0 0 0 0 0 0 0 0 0 0 0 0 0 0 0 0 0 0 0 0 0 0 0 0 0 0 0 0 0 0 0 0 0 0 0 0 0 0 0 0 0 0 0 0 0 0 0 0 0 0 0 0 0 0 0 0 0 0 0 0 0 0 0 0 0 0 0 0 0 0 0 0 0 0 0 0 0 0 0 0 0 0 0 0 0 0 0 0 0 0 0 0 0 0 0 0 0 0 0 0 0 0 0 0 0 0 0 0 0 0 0 0 0 0 0 0 0 0 0 0 0 0 0 0 0 0 0 0 0 0 0 0 0 0 0 0 0 0 0 0 0 0 0 0 0 0 0 0 0 0 0 0 0 0 0 0 0 0 0 0 0 0 0 0 0 0 0 0 0 0 0 0 0 0 0 0 0 0 0 0 0 0 0 0 0 0 0 0 0 0 0 0 0 0 0 0 0 0 0 0 0 0 0 0 0 0 0 0 0 0 0 0 0 0 0 0 0 0 0 0 0 0 0.001 0.001 0 0 0 0.001 0.001 0.001 0.001 0.001 0.001 0.001 0.001 0 0.001 0.001 0.001 0.001 0.001 0.001 0.001 0.001 0.001 0.001 0 0.001 0.001 0.001 0.001 0.001 0.001 0.001 0.001 0 0 0 0 0.001 0.001 0.002 0.002 0.001 0 0 0 0 0.001 0.001 0.001 0 0 0 0 0 0 0 0 0 0 0 0 0 0 0 0 0.001 0.001 0.001 0.002 0.004 0.005 0.005 0.004 0.003 0.001 0.003 0.001 0.002 0.003 0 0.004 0.004 0.004 0.003 0.003 0.001 0.004 0.001 0.001 0.001 0.001 0 0 0 0.001 0.001 0 0 0 0 0 0 0.001 0 0.001 0.001 0.004 0.004 0.002 0.004 0.003 0.002 0 0 0 0 0.001 0.002 0.001 0 0.003 0.003 0.001 0 0 0 0.001 0.001 0.001 0.001 0 0.001 0 0.001 0.001 0.001 0.001 0.001 0 0.001 0.003 0.002 0.003 0.002 0.003 0.002 0.004 0.003 0.003 0.002 0.004 0.005 0.002 0.004 0.004 0.004 0.005 0.005 0.002 0.001 0.001 0.001 0.002 0.002 0.002 0.004 0.001 0.002 0.004 0.004 0.002 0.001 0.002 0 0 0 0.001 0.001 0.001 0 0 0 0.002 0.002 0.002 0.003 0.003 0.004 0.004 0.003 0.004 0.004 0.003 0.002 0.003 0.002 0.001 0.001 0.001 0.001 0 0 0.001 0.001 0.001 0.001 0.001 0.001 0.001 0 0 0.001 0 0.001 0.001 0.001 0 0 0.004 0.001 0.002 0.002 0.003 0.001 0.003 0 0.003 0.003 0.001 0.001 0.001 0.001 0.001 0 0 0 0 0 0.001 0.001 0.001 0.001 0.001 0 0.001 0.001 0 0 0 0 0 0 0 0 0 0 0 0 0 0 0 0.001 0 0 0 0 0 0 0 0 0 0 0 0 0 0 0 0 0 0 0 0 0 0 0 0 0 0 0 0 0 0 0 0 0 0 0 0 0 0 0 0 0 0 0 0 0 0 0 0 0 0 0 0 0 0 0 0 0 0 0 0 0 0 0 0 0 0 0 0 0 0 0 0 0 0 0 0 0 0 0 0 0 0 0 0 0 0 0 0 0 0 0 0 0 0 0 0 0 0 0 0 0 0 0 0 0 0 0 0 0 0 0 0 0 0 0 0 0 0 0 0 0 0 0 0 0 0 0 0 0 0 0 0 0 0 0 0 0 0 0 0 0 0 0 0 0 0 0 0 0 0 0 0 0 0 0 0 0 0 0 0 0 0 0 0 0 0 0 0 0 0 0 0 0 0 0 0 0 0 0 0 0 0 0 0 0 0 0 0 0 0 0 0 0 0 0 0 0 0 0 0 0 0 0 0 0 0 0 0 0 0 0 0 0 0 0 0 0 0 0 0 0 0 0 0 0 0 0 0 0 0 0 0 0 0 0 0 0 0 0 0 0 0 0 0 0 0 0 0 0 0 0 0.001 0 0 0 0 0 0 0 0 0 0 0 0 0 0 0 0 0 0 0.004 0.002 0 0 0 0.001 0.001 0.001 0.001 0.001 0.001 0.002 0.002 0.001 0.002 0.004 0.004 0.002 0.002 0.002 0.003 0.002 0.002 0 0.001 0.002 0 0 0 0 0 0 0 0 0 0 0.002 0.006 0.005 0.005 0.004 0.004 0.003 0.003 0.003 0.001 0.002 0.003 0.002 0 0 0 0 0 0 0 0 0 0 0 0.001 0 0 0 0 0 0 0.001 0.001 0.005 0.005 0.007 0.006 0.002 0.002 0.003 0.003 0.003 0.004 0.002 0.003 0.003 0.003 0.004 0.006 0.005 0.004 0.004 0.003 0.003 0.001 0.001 0 0.001 0.002 0.001 0 0 0 0 0 0 0 0.001 0.004 0.004 0.004 0.006 0.003 0.006 0.004 0.005 0.003 0.002 0.001 0.003 0.003 0.003 0.004 0.003 0.004 0.009 0.004 0 0 0 0 0 0 0 0 0 0.001 0.002 0.002 0.002 0.001 0.001 0.001 0.002 0.006 0.004 0.005 0.006 0.006 0.003 0.01 0.006 0.006 0.006 0.009 0.01 0.005 0.004 0.01 0.007 0.01 0.01 0.009 0.008 0.008 0.003 0.004 0.003 0.003 0.005 0.003 0.003 0.003 0.003 0 0.001 0.003 0 0 0 0 0 0 0 0.002 0.002 0.002 0.003 0.005 0.007 0.007 0.008 0.006 0.006 0.006 0.005 0.006 0.008 0.007 0.005 0.001 0.002 0.002 0.003 0.002 0.003 0.001 0.002 0.002 0 0 0.001 0 0 0.001 0.001 0 0 0 0.003 0.001 0 0.004 0.003 0.005 0.005 0.005 0.005 0.006 0.001 0.005 0.006 0.003 0.002 0.005 0.006 0.006 0.005 0 0.001 0 0 0.001 0.002 0.001 0.001 0.002 0 0 0 0 0 0 0 0 0 0 0.001 0 0 0 0 0.002 0 0.001 0.002 0.002 0 0 0 0 0 0 0 0 0 0 0 0 0 0 0 0 0 0 0 0 0 0 0 0 0 0 0 0 0 0 0 0 0 0 0 0 0 0 0 0 0 0 0 0 0 0 0 0 0 0 0 0 0 0 0 0 0 0 0 0 0 0 0 0 0 0 0 0 0 0 0 0 0 0 0 0 0 0 0 0 0 0 0 0 0 0 0 0 0 0 0 0 0 0 0 0 0 0 0 0 0 0 0 0 0 0 0 0 0 0 0 0 0 0 0 0 0 0 0 0 0 0 0 0 0 0 0 0 0 0 0 0 0 0 0 0 0 0 0 0 0 0 0 0 0 0 0 0 0 0 0 0 0 0 0 0 0 0 0 0 0 0 0 0 0 0 0 0 0 0 0 0 0 0 0 0 0 0 0 0 0 0 0 0 0 0 0 0 0 0 0 0 0 0 0 0 0 0 0 0 0 0 0 0 0 0 0 0 0 0 0 0 0 0 0 0 0 0 0 0 0 0 0 0 0 0 0 0 0 0 0 0 0 0 0 0 0 0 0 0 0 0 0 0 0 0 0 0 0 0 0 0 0 0 0 0 0 0 0 0 0 0 0 0 0 0 0 0 0 0.014 0 0 0 0.004 0 
0.007 0 0.001 0 0.004 0 0.079 0.139 0.322 0.534 1 0.001 0.003 0.004 0.003 0.002 0.004 0.005 0.013 0.015 0.033 0.022 0.022 0.024 0.016 0.015 0.016 0.019 0.017 0.012 0.012 0.014 0.006 0.006 0.006 0.003 0.003 0.003 0.003 0.003 0 0.003 0.002 0.002 0.002 0.004 0.006 0.007 0.007 0.007 0.007 0.003 0.006 0.013 0.007 0.002 0.002 0.001 0.005 0.004 0.004 0.003 0.006 0.005 0 0.01 0.01 0.007 0 0 0 0.001 0.001 0.003 0.002 0.004 0.008 0.008 0.008 0.004 0.003 0.004 0.001 0.001 0.003 0 0.005 0.004 0.005 0.006 0.006 0.004 0.005 0.003 0.007 0.004 0.003 0.002 0.002 0.001 0.003 0.001 0.002 0.003 0 0 0 0 0.001 0.001 0.003 0.003 0.002 0.004 0.001 0.004 0.004 0.001 0 0.001 0 0.002 0.001 0.002 0.002 0.002 0.002 0.006 0.002 0.002 0.001 0.002 0.001 0.001 0.008 0.012 0.002 0.004 0.002 0.001 0.003 0.002 0 0.002 0.002 0.001 0.01 0.006 0.012 0.01 0.01 0.003 0.012 0.01 0.009 0.008 0.012 0.01 0.004 0.003 0.011 0.009 0.008 0.01 0.009 0.007 0.004 0.004 0.008 0.006 0.008 0.008 0.004 0.004 0.007 0.006 0.001 0.002 0.002 0 0 0 0.001 0.001 0 0 0 0 0.002 0.003 0.006 0.006 0.01 0.011 0.006 0.005 0.007 0.006 0.007 0.014 0.01 0.014 0.014 0.016 0.021 0.023 0.001 0.002 0.001 0.003 0.002 0 0.001 0.004 0 0 0.001 0.006 0.005 0.007 0.009 0.012 0.004 0.007 0.008 0.002 0.008 0.004 0.007 0.005 0.009 0.006 0.01 0.01 0.007 0.012 0.01 0.017 0.017 0.013 0.004 0.005 0.004 0 0 0.001 0.001 0.001 0.001 0.001 0.001 0.002 0 0.001 0.001 0 0.002 0.002 0.002 0.001 0.002 0.003 0.005 0.019 0.081 0.013 0.028 0.098 0.041 0.004 0.001 0.001 0 0 0 0 0 0 0 0 0 0 0 0 0 0 0 0 0 0 0 0 0 0 0 0 0 0 0 0 0 0 0 0 0 0 0 0 0 0 0 0 0 0 0 0 0 0 0 0 0 0 0 0 0 0 0 0 0 0 0 0 0 0 0 0 0 0 0 0 0 0 0 0 0 0 0 0 0 0 0 0 0 0 0 0 0 0 0 0 0 0 0 0 0 0 0 0 0 0 0 0 0 0 0 0 0 0 0 0 0 0 0 0 0 0 0 0 0 0 0.001 0 0 0.001 0.001 0 0 0 0 0 0 0 0 0 0 0 0 0 0 0 0 0 0.001 0 0.001 0.001 0.001 0 0.001 0 0 0 0.001 0.001 0.001 0 0 0 0.001 0 0 0 0 0 0 0 0 0 0 0 0 0 0 0 0 0 0 0 0 0 0 0 0 0 0 0 0 0 0.001 0.001 0.001 0 0 0.001 0.001 0 0 0 0 0 0 0 0 0 0 0 0 0 0 0 0 0 0 0 0.001 0 0 0 0 0 0 0.001 0.001 0.001 0.001 0 0 0 0 0 0 0 0 0 0 0 0 0 0 0 0 0 0 0 0 0 0 0 0.001 0.001 0.001 0 0.001 0.001 0 0 0 0.001 0 0 0 0 0 0 0 0 0 0 0.005 0.003 0.002 0.001 0.001 0 0 0 0.002 0.002 0 0.002 0.002 0.001 0.001 0.002 0.002 0.003 0.002 0.003 0.002 0.003 0.002 0.003 0.002 0.002 0 0 0.002 0.001 0.001 0 0 0 0 0 0 0 0.001 0.001 0.001 0 0.001 0.001 0 0.001 0.001 0.001 0.001 0 0 0.001 0.001 0 0 0 0.001 0 0 0 0.001 0.001 0 0 0 0 0 0 0 0.001 0.003 0.003 0.002 0.003 0 0.001 0 0 0.001 0 0.001 0.001 0.001 0.001 0.001 0.002 0.002 0 0.001 0.002 0 0 0 0 0.001 0 0 0 0 0 0 0 0 0 0 0 0.001 0.001 0 0.001 0.001 0.001 0.001 0.001 0.001 0.001 0.001 0.002 0.002 0 0 0.006 0.003 0.001 0 0 0 0.001 0.002 0.002 0.001 0 0 0.001 0.001 0.001 0 0.001 0 0.001 0.004 0.003 0.006 0.006 0.005 0.004 0.008 0.007 0.007 0.007 0.01 0.012 0.008 0.007 0.009 0.009 0.007 0.007 0.009 0.009 0.003 0.002 0.004 0.001 0.002 0.006 0.002 0.002 0.004 0.004 0.002 0.001 0.001 0 0 0 0.001 0.001 0.001 0.001 0 0 0 0 0.001 0.001 0.006 0.005 0.004 0.006 0.006 0.004 0.005 0.006 0.008 0.008 0.004 0.002 0.003 0.002 0 0 0.001 0.002 0.001 0 0 0.001 0 0 0.001 0.002 0.001 0.001 0.002 0.002 0.001 0 0.007 0.004 0.007 0.005 0.006 0.006 0.005 0.001 0.006 0.005 0.003 0.004 0.001 0.009 0.009 0.006 0 0 0 0 0.001 0.002 0.001 0.001 0.003 0.001 0.001 0.001 0 0.001 0.001 0.001 0.001 0.001 0.001 0.001 0 0 0 0 0.002 0 0.002 0.002 0.001 0 0 0 0 0 0 0 0 0 0 0 0 0 0 0 0 0 0 0 0 0 0 0 0 0 0 0 0 0 0 0 0 0 0 0 0 0 0 0 0 0 0 0 0 0 0 0 0 0 0 0 0 0 0 0 0 0 0 0 0 0 0 0 0 0 0 0 0 0 0 0 0 0 0 0 0 0 0 0 0 0 0 0 0 0 0 0 0 0 0 0 0 0 0 0 0 0 0 0 0 0 0 0 0 0 0 0 0 0 0 0 0 0 0 0 0 0 0 0 0 0 0 0 0 0 0 0 0 0 0 0 0 0 0 0 0 0 0 0 0 0 0 0 0 0 0 0 0 0 0 0 0 0 0 0 0 0 0 0 0 0 0 0 0 0 0 0 0 0 0 0 0 0 0 0 0 0 0 0 0 0 0 0 0 0 0 0 0 0 0 0 0 0 0 0 0 0 0 0 0 0 0 0 0 0 0 0 0 0 0 0 0 0 0 0 0.001 0.001 0.001 0.001 0.001 0.001 0.001 0 0 0 0 0 0 0 0 0 0 0.001 0 0 0 0 0 0.001 0.001 0 0 0 0 0 0 0 0.001 0.001 0 0 0 0 0 0 0 0 0 0 0 0 0 0 0 0 0 0 0 0 0.002 0 0 0 0 0 0 0 0.001 0.001 0.002 0.002 0.002 0 0 0.002 0.002 0.001 0.002 0.001 0.002 0.002 0.002 0.001 0.002 0.002 0.001 0.001 0 0 0 0 0.001 0 0 0 0 0.001 0.002 0.003 0.005 0.005 0.002 0.004 0.004 0.002 0.001 0.002 0.005 0.002 0.002 0 0.001 0.001 0.001 0.001 0.001 0.001 0 0.001 0.001 0.001 0.001 0 0 0 0.001 0.001 0 0.002 0.004 0.007 0.006 0.004 0.002 0.002 0 0.002 0.001 0 0.002 0.002 0.002 0.004 0.005 0.004 0.004 0.004 0.005 0.003 0.002 0.004 0.001 0.002 0.002 0.001 0.001 0.001 0 0 0 0 0 0.003 0.003 0.003 0.004 0.002 0 0 0.002 0.001 0.001 0 0 0.001 0 0 0.003 0.001 0.003 0.009 0.003 0.003 0.002 0 0 0 0.001 0.002 0.001 0.001 0 0.001 0.001 0.001 0 0.001 0.001 0.005 0.013 0.007 0.015 0.014 0.012 0.005 0.018 0.015 0.014 0.011 0.019 0.019 0.013 0.012 0.018 0.009 0.013 0.016 0.015 0.012 0.006 0.006 0.009 0.004 0.007 0.012 0.007 0.005 0.008 0.007 0.002 0.002 0.002 0 0 0 0 0.002 0 0 0.004 0.002 0 0 0.003 0.004 0.01 0.012 0.007 0.008 0.009 0.008 0.008 0.01 0.006 0.01 0.004 0.001 0 0 0.001 0.001 0.001 0.002 0.001 0.001 0.005 0.002 0 0 0.001 0.001 0.001 0.001 0.004 0.004 0.001 0.003 0.006 0.006 0.012 0.013 0.014 0.008 0.013 0.001 0.009 0.012 0.004 0.006 0.008 0.009 0.011 0.009 0.001 0.001 0.001 0 0 0.001 0.001 0.001 0.001 0 0.001 0 0 0.001 0.001 0.001 0.001 0 0.001 0 0 0 0 0 0 0 0 0 0 0 0 0 0 0 0 0 0 0 0 0 0 0 0 0 0 0 0 0 0 0 0 0 0 0 0.001 0 0 0 0 0 0 0 0 0 0 0 0 0 0 0 0 0 0 0 0 0 0 0 0 0 0 0 0 0 0 0 0 0 0 0 0 0 0 0 0 0 0 0 0 0 0 0 0 0 0 0 0 0 0 0 0 0 0 0 0 0 0 0 0 0 0 0 0 0 0 0 0 0 0 0 0 0 0 0 0 0 0 0 0 0 0 0 0 0 0 0 0 0 0 0 0 0 0 0.001 0 0 0 0 0 0 0.001 0.001 0 0 0 0 0 0 0 0 0 0 0 0.001 0.001 0.001 0.001 0 0.001 0.001 0.001 0.001 0 0 0 0 0.001 0.001 0.001 0.001 0 0.001 0 0 0 0 0 0.001 0 0 0 0 0 0 0 0 0 0 0 0 0 0 0 0 0 0 0 0 0.001 0.001 0.001 0 0.001 0.001 0 0 0.001 0 0 0 0 0 0 0 0 0 0 0 0 0 0 0 0 0.001 0 0 0.001 0.001 0 0.001 0.001 0.001 0.001 0.001 0.001 0 0.001 0.001 0.001 0 0 0.001 0 0.001 0.001 0.001 0 0 0.001 0 0 0 0 0 0 0 0.001 0.001 0 0 0 0 0 0 0 0 0 0 0 0 0 0 0 0 0 0 0 0 0.023 0 0.008 0.001 0.006 0 
0.046 0 0 0 0.001 0 0.006 0.008 0.006 0.001 0.001 1 0.37 0.252 0.171 0.091 0.269 0.184 0.111 0.015 0.027 0.051 0.054 0.028 0.026 0.026 0.027 0.024 0.025 0.017 0.02 0.017 0.012 0.011 0.011 0.007 0.007 0.006 0.008 0.007 0.002 0.002 0.004 0.006 0.013 0.018 0.021 0.022 0.044 0.041 0.039 0.034 0.078 0.075 0.028 0.013 0.01 0.005 0.01 0.004 0.007 0.007 0.005 0.006 0 0.01 0.011 0.01 0.001 0.001 0 0 0 0.001 0.001 0.005 0.009 0.009 0.011 0.008 0.006 0.006 0.004 0.004 0.004 0.002 0.009 0.008 0.01 0.01 0.009 0.009 0.011 0.014 0.015 0.006 0.006 0.007 0.005 0.002 0.004 0.004 0.004 0.007 0 0 0 0 0 0.002 0 0.001 0.004 0.003 0.002 0.003 0.002 0.002 0.001 0.001 0 0.001 0.002 0.002 0.003 0.001 0.002 0.009 0.004 0.001 0 0 0 0.001 0.005 0.009 0.001 0.006 0.003 0.003 0.005 0.004 0.016 0.028 0.022 0.023 0.016 0.01 0.013 0.011 0.011 0.004 0.012 0.011 0.012 0.011 0.01 0.009 0.003 0.004 0.011 0.011 0.01 0.011 0.008 0.01 0.006 0.005 0.009 0.004 0.007 0.009 0.006 0.003 0.006 0.009 0.001 0.012 0.01 0 0 0 0 0.001 0 0 0.003 0.003 0.003 0.004 0.005 0.002 0.008 0.009 0.005 0.009 0.008 0.006 0.006 0.009 0.01 0.015 0.011 0.024 0.016 0.028 0.028 0.055 0.093 0.11 0.134 0.053 0.032 0.046 0.026 0.016 0.028 0.044 0.021 0.008 0.014 0.02 0.008 0.003 0.006 0.008 0.009 0.007 0.009 0.004 0.008 0.003 0.007 0.009 0.006 0.006 0.004 0.011 0.012 0.006 0.006 0.007 0.004 0 0.402 0.148 0.106 0.099 0.135 0.036 0.055 0.018 0.003 0.005 0.002 0.003 0.008 0.002 0.002 0.006 0.003 0.001 0 0.001 0.006 0 0.004 0.015 0.002 0 0 0 0 0 0 0 0 0 0 0 0 0 0.001 0.001 0 0.001 0.001 0.001 0.001 0.001 0.001 0 0 0.001 0.001 0 0 0 0 0 0 0 0 0 0 0 0 0 0 0 0 0 0 0 0 0 0 0 0 0 0 0 0 0 0 0 0 0 0 0 0 0 0 0 0 0 0 0 0 0 0 0 0 0 0 0 0 0 0 0 0 0 0 0 0 0 0 0 0 0 0 0 0 0 0 0 0 0 0 0 0 0 0 0 0 0 0 0 0 0 0 0 0 0 0 0 0 0 0 0 0 0 0 0.001 0.001 0 0 0 0 0 0 0 0 0 0 0 0 0 0 0 0 0 0.002 0.001 0.001 0.001 0.001 0.001 0.001 0 0 0 0 0 0 0 0 0 0.001 0 0 0 0 0 0 0 0 0 0 0 0 0 0 0 0 0 0 0 0 0 0 0 0 0 0 0 0 0.001 0.001 0.001 0 0 0 0 0 0 0 0 0 0.001 0.001 0.001 0 0 0 0 0 0 0 0 0 0 0 0.001 0.001 0.001 0.002 0.002 0.003 0.002 0.002 0.002 0.002 0 0.002 0.002 0.001 0.001 0.002 0.001 0 0.002 0.002 0 0 0 0.001 0.001 0.002 0 0 0 0 0 0 0 0.002 0.003 0.002 0.007 0.008 0.011 0.006 0.002 0.002 0.002 0.004 0.002 0.001 0 0 0 0 0 0 0 0 0 0.001 0.001 0.001 0.001 0.001 0.001 0.001 0.001 0.001 0.001 0.001 0.001 0.001 0 0 0.001 0.001 0.001 0.001 0.001 0.001 0 0 0.001 0.001 0.001 0.001 0.001 0.001 0.001 0 0.001 0.001 0 0 0 0 0 0 0 0 0 0 0 0 0 0 0 0 0 0 0 0 0 0 0 0 0.001 0 0.001 0.001 0 0 0 0 0 0 0 0 0 0 0 0 0 0 0 0 0 0 0 0 0 0 0 0 0 0 0 0 0 0 0 0 0 0 0 0 0 0 0 0 0 0 0 0 0 0 0 0 0 0 0 0 0 0.001 0.001 0 0 0.002 0.001 0 0.003 0.002 0 0 0 0 0 0.001 0.001 0 0 0 0 0 0 0 0 0 0 0.002 0.002 0.002 0.002 0.002 0.003 0.002 0.002 0.002 0.002 0.002 0.002 0.002 0.001 0.002 0.002 0.003 0.001 0.001 0.001 0.001 0.002 0.001 0 0 0.001 0.001 0.001 0.001 0 0 0 0 0 0 0 0 0 0 0 0.001 0.001 0 0 0 0 0.002 0.003 0.003 0.001 0.002 0.003 0.001 0.003 0.002 0.003 0.001 0 0 0.001 0 0 0 0 0.002 0 0 0 0 0.001 0.001 0.003 0.001 0.002 0.003 0.007 0.001 0.003 0.003 0.003 0.002 0.002 0.003 0.002 0.002 0.001 0.002 0.004 0.004 0.003 0.002 0.006 0.006 0.003 0 0 0 0 0.001 0.002 0.001 0.001 0.002 0 0.001 0 0 0.001 0 0 0.001 0.002 0.001 0.002 0.002 0.002 0.001 0.001 0.001 0 0 0 0 0 0 0 0 0 0 0 0 0 0 0 0 0 0 0 0 0 0 0 0 0 0 0 0 0 0 0 0 0 0 0 0 0 0 0 0 0 0 0 0 0 0 0 0.001 0.001 0 0 0 0 0 0 0.001 0.001 0.001 0 0.001 0.001 0.001 0 0 0 0 0 0 0 0 0 0 0 0.001 0.001 0.001 0.001 0 0.001 0.001 0.001 0.001 0.001 0 0 0 0 0 0 0 0 0.001 0 0 0.001 0.001 0 0 0.001 0.001 0 0 0 0 0 0 0 0 0 0 0 0.001 0 0.001 0.001 0.001 0.001 0 0 0.001 0.001 0.001 0.001 0.001 0.001 0.001 0.001 0.001 0.001 0.001 0.001 0.001 0.001 0.001 0 0 0 0 0 0 0 0 0 0 0 0 0 0.001 0.001 0.001 0 0.001 0.001 0.001 0.001 0.001 0.001 0.001 0.001 0.001 0.001 0.001 0.001 0.001 0.001 0.001 0.001 0 0 0 0 0 0.001 0.001 0 0.001 0.001 0 0 0 0 0 0 0 0 0 0 0.001 0.001 0 0 0.001 0.001 0.001 0.001 0.001 0.001 0.001 0.001 0.001 0.001 0.001 0 0 0 0 0 0 0 0 0 0 0 0 0 0 0 0 0 0 0 0 0 0 0 0.002 0.002 0.002 0.002 0.002 0.001 0.001 0.001 0.001 0 0 0 0 0 0 0 0 0 0 0 0 0 0 0 0 0 0 0 0 0 0 0 0 0 0 0 0 0 0 0 0 0 0 0 0 0 0 0 0 0.001 0 0 0 0 0 0 0 0 0 0 0 0.001 0.002 0.001 0.001 0.002 0.002 0.001 0.001 0.001 0.002 0.001 0.001 0.001 0.002 0.001 0 0 0 0.001 0.001 0.001 0.001 0 0.001 0.003 0.002 0.002 0.003 0.003 0.001 0.001 0.001 0 0 0.001 0.002 0 0 0 0 0 0.001 0 0 0 0 0.001 0.001 0.001 0 0 0 0 0 0 0.001 0.003 0.006 0.006 0.004 0.002 0.001 0.001 0.002 0.002 0.005 0.001 0.005 0.004 0.005 0.005 0.004 0.002 0.005 0.003 0.002 0.002 0.002 0.002 0 0 0.001 0 0 0 0 0 0 0 0 0 0 0 0.001 0.003 0.002 0.003 0.001 0.001 0.001 0 0.001 0.003 0.002 0.003 0.003 0.003 0.002 0.007 0.004 0.001 0.001 0.001 0 0.001 0.001 0.001 0.002 0 0.001 0.003 0.002 0.002 0 0 0 0.003 0.005 0.004 0.007 0.008 0.009 0.007 0.01 0.009 0.009 0.01 0.011 0.013 0.009 0.008 0.011 0.008 0.01 0.011 0.009 0.009 0.005 0.003 0.009 0.006 0.004 0.008 0.002 0.003 0.005 0.005 0.002 0.001 0.001 0 0 0 0 0 0 0 0.001 0.001 0 0.001 0.003 0.004 0.009 0.009 0.006 0.01 0.009 0.007 0.006 0.008 0.008 0.005 0.002 0.002 0.001 0.002 0 0 0 0 0 0 0.001 0.001 0 0 0 0 0 0.002 0.003 0.002 0 0.002 0.004 0.007 0.009 0.011 0.011 0.007 0.005 0.004 0.008 0.005 0.002 0.003 0.002 0.003 0.003 0.002 0 0 0 0 0 0 0 0 0 0 0 0 0 0 0 0 0 0 0 0 0 0 0 0 0.001 0 0 0.001 0.001 0 0 0 0 0 0 0 0 0 0 0 0 0 0 0 0 0 0 0 0 0 0 0 0 0 0 0 0 0 0 0 0 0 0 0 0 0 0 0 0 0 0 0 0 0 0 0 0 0 0 0 0 0 0 0 0 0 0 0 0 0 0 0 0 0 0 0 0 0 0 0 0 0 0 0 0 0 0 0 0 0 0 0 0 0 0 0 0 0 0 0 0 0 0 0 0 0 0 0 0 0 0 0 0 0 0 0 0 0 0 0 0 0 0 0 0 0 0 0 0 0 0 0 0 0 0 0 0 0 0 0 0 0 0 0 0 0 0 0 0 0 0 0 0 0 0 0 0 0 0 0 0 0 0.001 0 0 0 0 0 0 0 0 0 0 0 0 0 0 0 0 0 0 0 0 0 0 0 0 0 0 0 0 0 0 0 0 0 0 0 0 0 0 0 0 0 0 0 0 0 0 0 0 0 0 0 0 0 0 0 0 0 0 0 0 0 0 0 0 0 0 0 0.002 0.001 0.001 0.001 0.001 0 0 0 0 0 0 0 0 0 0 0 0 0 0 0 0 0 0 0 0 0 0 0 0 0 0 0 0 0 0 0 0 0 0 0 0 0 0 0 0 0 0 0 0.007 0.001 0.007 0 0 0 
0.088 0 0.002 0 0.001 0 0.014 0.022 0.016 0.002 0.005 0.32 1 0.671 0.443 0.296 0.733 0.466 0.279 0.03 0.049 0.118 0.146 0.06 0.048 0.065 0.076 0.056 0.048 0.041 0.061 0.054 0.035 0.035 0.034 0.022 0.018 0.018 0.025 0.02 0.007 0.004 0.007 0.015 0.022 0.029 0.046 0.059 0.091 0.085 0.078 0.066 0.195 0.161 0.054 0.019 0.021 0.017 0.028 0.018 0.009 0.014 0.015 0.011 0 0.019 0.025 0.017 0.007 0.006 0.001 0.004 0.003 0.006 0.004 0.022 0.027 0.032 0.027 0.014 0.009 0.007 0.006 0.008 0.013 0.004 0.024 0.02 0.023 0.025 0.028 0.016 0.028 0.032 0.03 0.016 0.014 0.014 0.007 0.006 0.016 0.007 0.004 0.01 0.003 0.003 0.002 0.001 0.003 0.003 0.009 0.008 0.012 0.012 0.006 0.01 0.011 0.008 0.005 0 0 0.008 0.005 0.007 0.004 0.008 0.015 0.018 0.009 0.006 0.003 0.004 0.005 0.006 0.016 0.017 0.004 0.009 0.006 0.013 0.015 0.01 0.022 0.036 0.024 0.031 0.022 0.013 0.028 0.027 0.031 0.017 0.027 0.027 0.025 0.02 0.029 0.021 0.016 0.019 0.019 0.021 0.022 0.022 0.02 0.02 0.01 0.011 0.02 0.012 0.02 0.027 0.01 0.011 0.022 0.019 0.001 0.018 0.017 0 0 0 0.005 0.006 0.005 0.002 0.002 0.002 0.007 0.01 0.014 0.017 0.025 0.027 0.014 0.013 0.016 0.013 0.015 0.019 0.018 0.021 0.026 0.046 0.049 0.062 0.048 0.094 0.126 0.165 0.117 0.04 0.035 0.07 0.019 0.009 0.022 0.031 0.018 0.014 0.011 0.019 0.008 0.007 0.013 0.014 0.02 0.013 0.02 0.013 0.024 0.009 0.019 0.02 0.009 0.015 0.01 0.021 0.017 0.015 0.009 0.016 0.011 0 0.152 0.101 0.068 0.07 0.099 0.026 0.036 0.018 0.002 0.005 0.005 0.004 0.007 0.003 0.004 0.006 0.002 0.002 0.002 0.006 0.015 0.005 0.011 0.033 0.006 0.004 0.002 0.002 0 0 0 0 0 0 0 0 0 0 0 0 0 0 0 0 0 0 0 0 0 0 0 0 0 0 0 0 0 0 0 0 0 0 0 0 0 0 0 0 0 0 0 0 0 0 0 0 0 0 0 0 0 0 0 0 0 0 0 0 0 0 0 0 0 0 0 0 0 0 0 0 0 0 0 0 0 0 0 0 0 0 0 0 0 0 0 0 0 0 0 0 0 0 0 0 0 0 0 0 0 0 0 0 0 0 0 0 0 0 0 0 0 0 0 0 0 0 0 0 0 0.001 0 0 0 0 0 0 0 0 0 0 0 0 0 0 0 0 0 0 0.001 0 0.001 0.001 0.001 0.001 0.001 0.001 0.001 0 0.001 0.001 0.001 0 0.001 0.001 0.001 0.001 0.001 0.001 0.001 0 0 0 0 0.001 0.001 0 0.001 0 0 0 0 0 0 0 0 0 0 0 0.001 0 0 0.001 0.001 0.001 0.001 0.001 0 0.001 0.001 0 0 0 0 0 0 0 0 0 0 0 0 0 0 0 0 0 0 0 0 0 0.001 0 0 0.001 0.005 0.001 0.001 0.001 0.001 0.001 0.001 0.001 0.001 0.001 0.001 0.001 0.001 0.001 0.001 0 0 0 0 0 0 0 0 0 0 0 0 0 0.003 0.004 0.005 0.007 0.006 0.011 0.007 0.001 0.002 0.001 0.002 0.001 0 0 0 0 0 0 0 0 0 0 0.008 0.004 0.002 0.001 0.001 0 0 0 0.001 0 0 0 0.002 0 0.001 0.002 0.002 0.001 0.004 0.002 0.002 0.003 0.004 0.002 0.002 0.003 0.001 0.001 0 0 0 0 0 0 0 0 0 0.002 0.001 0.001 0.002 0.003 0.002 0.002 0.002 0.002 0.001 0.002 0.002 0.001 0.001 0.001 0.001 0.001 0.001 0.001 0 0 0 0.002 0.001 0.001 0 0 0 0 0 0 0.001 0.002 0.003 0.003 0.003 0 0 0 0 0.001 0.001 0.001 0.001 0.002 0.002 0.002 0.001 0.002 0.002 0.002 0.002 0.002 0.001 0.002 0.002 0.001 0.002 0.001 0.001 0 0 0 0 0 0 0.001 0.001 0.001 0.002 0.001 0 0 0.001 0 0 0 0 0 0 0 0.001 0 0.001 0.004 0.001 0 0.001 0.001 0.001 0.002 0.004 0.004 0.003 0.001 0 0.002 0 0 0 0.001 0.001 0.002 0.007 0.006 0.009 0.008 0.008 0.004 0.01 0.009 0.009 0.008 0.01 0.007 0.007 0.003 0.007 0.006 0.009 0.009 0.008 0.009 0.006 0.003 0.007 0.005 0.006 0.007 0.002 0.003 0.006 0.004 0.001 0.002 0.002 0 0 0 0 0 0 0 0.001 0.001 0 0 0.001 0.002 0.009 0.009 0.007 0.004 0.006 0.007 0.008 0.008 0.007 0.008 0.005 0.004 0.002 0 0 0 0 0 0.003 0.001 0.001 0.001 0.001 0.001 0.003 0.007 0.003 0.003 0.008 0.012 0.003 0.005 0.015 0.01 0.011 0.01 0.011 0.007 0.01 0.003 0.011 0.014 0.01 0.014 0.012 0.013 0.015 0.011 0 0.001 0.001 0 0.001 0.003 0.003 0.003 0.003 0.002 0.002 0 0 0 0 0 0.002 0 0 0.002 0.001 0 0 0.001 0.002 0 0.001 0.002 0.002 0 0 0 0 0 0 0 0 0 0 0 0 0 0 0 0 0 0 0 0 0 0 0 0 0 0 0 0 0 0 0 0 0 0 0 0 0 0 0 0 0 0 0 0 0 0 0 0 0 0 0 0 0 0 0 0 0 0 0 0 0 0 0 0 0 0 0 0 0 0 0 0 0 0 0 0 0 0 0 0 0 0 0 0 0 0 0 0 0 0 0 0 0 0 0 0 0 0 0 0 0 0 0 0 0 0 0 0 0 0 0 0 0 0 0 0 0 0 0 0 0 0 0 0 0 0 0 0 0 0 0 0 0 0 0 0 0 0 0 0 0 0 0 0 0 0 0 0 0 0 0 0.001 0 0 0 0 0 0 0 0 0 0 0 0 0 0 0 0 0 0 0 0 0 0 0 0 0 0 0 0 0 0 0 0 0 0 0 0 0 0 0 0 0 0 0 0 0 0 0 0 0 0 0 0 0 0 0 0 0 0 0 0 0 0 0 0 0 0 0 0 0 0.001 0.001 0.001 0.001 0.001 0.001 0 0 0.001 0 0 0 0 0 0 0 0 0 0 0 0 0 0 0 0 0 0 0 0 0 0 0 0 0 0 0 0 0 0 0 0 0 0 0 0 0 0 0 0.006 0.003 0.001 0 0 0.001 0.002 0.001 0.002 0.002 0.002 0.002 0.003 0 0.001 0.002 0.002 0.001 0.003 0.001 0.002 0.001 0.003 0.001 0.002 0.001 0.001 0.001 0.002 0 0 0.001 0.001 0.001 0.001 0.002 0.001 0.005 0.005 0.003 0.002 0.003 0.001 0.001 0.003 0.001 0.002 0.004 0.004 0.001 0.001 0.001 0.002 0.002 0.002 0.001 0.002 0.001 0 0.001 0 0 0 0 0 0 0 0.001 0.002 0.005 0.007 0.009 0.008 0.007 0.004 0.003 0 0 0.002 0.002 0.001 0.001 0.001 0.002 0.009 0.007 0.003 0.003 0.004 0.004 0.001 0.001 0 0 0.003 0.002 0 0 0 0 0 0 0 0.001 0.004 0.002 0.004 0.003 0.002 0.001 0.002 0.001 0 0 0 0 0.001 0.002 0.002 0.001 0.003 0.01 0.005 0.001 0.001 0.001 0.001 0.001 0.005 0.006 0.006 0.004 0.004 0.006 0.002 0.002 0.001 0.002 0.002 0.008 0.014 0.009 0.019 0.015 0.015 0.009 0.018 0.019 0.018 0.016 0.021 0.023 0.013 0.011 0.02 0.012 0.014 0.017 0.014 0.016 0.01 0.005 0.011 0.006 0.01 0.015 0.006 0.008 0.013 0.013 0.002 0.001 0 0 0 0 0.001 0.003 0.001 0 0.004 0.003 0.002 0.003 0.006 0.008 0.015 0.014 0.01 0.013 0.011 0.012 0.008 0.008 0.01 0.011 0.007 0.004 0.004 0.003 0 0.001 0.002 0.002 0.002 0.001 0.002 0.003 0 0 0 0.001 0 0.003 0.007 0.007 0.002 0.007 0.015 0.011 0.017 0.018 0.017 0.01 0.014 0.006 0.016 0.011 0.004 0.011 0.006 0.008 0.008 0.005 0 0.001 0 0 0.002 0.002 0 0 0.002 0 0 0 0.001 0.002 0.003 0.001 0.002 0.003 0.003 0.003 0.001 0.002 0.001 0.002 0.003 0 0.001 0.004 0.002 0 0 0 0.001 0 0 0 0 0 0 0 0 0 0 0 0 0 0 0 0 0 0 0 0 0 0 0 0 0 0 0 0 0 0 0 0 0 0 0 0 0 0 0 0 0 0 0 0 0 0 0 0 0 0 0 0 0 0 0 0 0 0 0 0 0 0 0 0 0 0 0 0 0 0 0 0 0 0 0 0 0 0 0 0 0 0 0 0 0 0 0 0 0 0 0 0 0 0 0 0 0 0 0 0 0 0 0 0 0 0 0 0 0 0 0 0 0 0 0 0 0 0 0 0 0 0 0 0 0 0 0 0 0 0 0.001 0.001 0 0 0 0 0 0 0 0 0 0 0 0 0 0 0 0 0 0 0 0 0 0 0 0 0 0 0 0 0 0 0 0 0 0 0 0 0 0 0 0 0 0 0 0 0 0 0 0 0 0 0 0 0 0 0 0 0 0 0 0.001 0.001 0 0.001 0.001 0 0 0 0 0 0 0 0 0 0 0 0 0 0 0.001 0.001 0 0.001 0.001 0.001 0 0.001 0 0 0 0 0 0 0 0 0 0 0 0 0.001 0.001 0.001 0 0 0.001 0 0 0 0 0 0 0 0.001 0.001 0.001 0 0 0 0 0 0 0 0 0 0 0 0 0 0 0 0 0 0 0 0.014 0 0.013 0 0.008 0.001 
0.098 0 0.003 0 0.004 0 0.017 0.024 0.011 0.001 0.001 0.226 0.669 1 0.605 0.339 0.751 0.598 0.359 0.034 0.057 0.182 0.2 0.08 0.067 0.085 0.105 0.068 0.066 0.064 0.093 0.064 0.055 0.056 0.048 0.032 0.028 0.028 0.037 0.027 0.008 0.003 0.008 0.02 0.024 0.035 0.037 0.055 0.101 0.088 0.081 0.111 0.256 0.232 0.069 0.026 0.028 0.018 0.029 0.027 0.026 0.024 0.022 0.025 0 0.044 0.054 0.044 0.006 0.015 0.004 0.004 0.002 0.002 0.004 0.021 0.022 0.029 0.028 0.018 0.014 0.015 0.009 0.01 0.017 0.003 0.021 0.02 0.021 0.028 0.028 0.025 0.03 0.04 0.042 0.025 0.014 0.018 0.004 0.005 0.019 0.007 0.007 0.023 0.011 0.011 0.005 0.001 0.005 0.003 0.004 0.002 0.008 0.016 0.008 0.016 0.009 0.006 0.008 0.005 0.003 0.008 0.008 0.008 0.005 0.01 0.013 0.021 0.008 0.006 0.001 0.001 0.006 0.005 0.017 0.022 0.011 0.012 0.01 0.014 0.014 0.013 0.03 0.056 0.045 0.037 0.026 0.015 0.026 0.026 0.028 0.021 0.025 0.023 0.022 0.014 0.022 0.02 0.013 0.011 0.023 0.024 0.024 0.026 0.016 0.013 0.007 0.009 0.017 0.011 0.009 0.017 0.007 0.006 0.012 0.014 0.001 0.034 0.024 0 0 0 0.001 0.002 0 0 0.002 0.002 0.005 0.007 0.013 0.017 0.027 0.028 0.023 0.017 0.021 0.02 0.01 0.012 0.021 0.02 0.033 0.067 0.064 0.082 0.064 0.126 0.142 0.206 0.136 0.05 0.045 0.086 0.022 0.006 0.019 0.041 0.015 0.011 0.021 0.027 0.008 0.009 0.011 0.009 0.016 0.013 0.017 0.014 0.021 0.008 0.019 0.017 0.014 0.02 0.015 0.015 0.013 0.013 0.007 0.019 0.012 0 0.106 0.098 0.075 0.072 0.098 0.03 0.037 0.012 0.001 0.006 0.002 0.004 0.007 0.003 0.004 0.005 0.004 0.003 0.002 0.007 0.021 0.004 0.009 0.036 0.012 0.002 0 0 0 0 0 0 0 0 0 0 0 0 0 0 0 0 0 0 0 0 0 0 0 0 0 0 0 0 0 0 0 0 0 0 0 0 0 0 0 0 0 0 0 0 0 0 0 0 0 0 0 0 0 0 0 0 0 0 0 0 0 0 0 0 0 0 0 0 0 0 0 0 0 0 0 0 0 0 0 0 0 0 0 0 0 0 0 0 0 0 0 0 0 0 0 0 0 0 0 0 0 0 0 0 0 0 0 0 0 0 0 0 0 0 0 0 0 0 0 0 0 0 0 0 0 0 0 0 0 0 0 0 0 0 0 0 0 0 0 0 0 0 0 0 0 0 0 0 0 0 0 0 0 0 0 0 0 0 0 0 0 0 0 0 0 0 0 0 0 0 0 0 0 0 0 0 0 0 0 0 0 0 0 0 0 0 0 0 0 0 0 0 0 0 0 0 0 0 0 0 0 0 0 0 0 0 0 0 0 0 0 0 0.001 0.002 0.002 0.002 0.001 0.001 0.005 0 0 0 0 0 0 0 0 0 0 0 0 0.001 0 0 0 0 0 0 0 0 0 0 0 0 0 0 0.001 0.003 0.005 0.005 0.003 0.009 0.005 0.005 0.005 0.002 0.003 0.004 0.002 0.001 0 0 0 0 0 0 0 0 0.007 0.003 0.002 0.001 0.002 0.002 0.001 0 0.002 0.001 0 0.001 0 0.002 0.002 0.003 0.001 0.002 0.005 0.003 0.002 0.003 0.006 0.004 0.003 0.003 0.002 0.002 0.002 0.003 0.003 0.003 0.003 0.003 0.001 0.001 0.001 0.002 0.001 0.002 0.003 0.004 0.002 0.003 0.002 0 0.002 0.003 0.002 0.001 0.001 0 0.002 0.001 0 0.001 0.001 0.001 0 0.001 0.001 0.001 0 0 0 0 0 0 0 0.003 0.005 0.005 0.005 0.003 0.001 0.003 0.002 0.002 0.002 0 0.002 0.002 0.002 0.002 0.003 0.002 0.002 0.002 0 0.002 0.002 0.001 0.001 0.002 0 0 0 0.001 0 0 0 0 0 0.001 0.001 0.001 0.004 0.003 0.002 0.003 0 0 0 0.002 0.001 0.001 0.002 0.002 0.002 0 0.004 0.01 0.002 0 0 0 0 0 0.008 0.008 0.001 0.002 0.002 0.003 0.001 0.001 0.001 0.001 0.001 0.003 0.009 0.007 0.01 0.011 0.011 0.006 0.012 0.01 0.009 0.006 0.011 0.011 0.006 0.007 0.014 0.012 0.013 0.013 0.01 0.011 0.005 0.003 0.004 0.003 0.006 0.009 0.003 0.004 0.009 0.007 0.001 0.001 0.001 0 0 0 0.001 0.001 0.001 0 0.001 0 0.002 0.002 0.003 0.006 0.012 0.011 0.009 0.012 0.012 0.008 0.006 0.014 0.011 0.013 0.008 0.006 0.002 0.003 0.001 0.003 0.004 0.002 0.003 0.002 0.002 0.002 0.001 0.002 0.003 0.008 0.005 0.005 0.011 0.012 0.002 0.004 0.01 0.006 0.006 0.007 0.007 0.004 0.011 0.003 0.006 0.011 0.008 0.012 0.007 0.013 0.012 0.011 0.002 0.002 0 0 0.002 0.005 0.004 0.004 0.005 0.001 0.003 0.002 0 0.001 0 0.001 0.002 0 0 0 0 0 0 0 0 0 0.001 0.003 0 0 0 0 0 0 0 0 0 0 0 0 0 0 0 0 0 0 0 0 0 0 0 0 0 0 0 0 0 0 0 0 0 0 0 0 0 0 0 0 0 0 0 0 0 0 0 0 0 0 0 0 0 0 0 0 0 0 0 0 0 0 0 0 0 0 0 0 0 0 0 0 0 0 0 0 0 0 0 0 0 0 0 0 0 0 0 0 0 0 0 0 0 0 0 0 0 0 0 0 0 0 0 0 0 0 0 0 0 0 0 0 0 0 0 0 0 0 0 0 0 0 0 0 0 0 0 0 0 0 0 0 0 0 0 0 0 0 0 0 0 0 0 0 0 0 0 0 0 0 0 0 0 0 0 0 0 0 0 0 0 0 0 0 0.001 0 0 0 0 0 0 0 0 0 0 0 0 0 0 0 0 0 0 0 0 0 0 0 0 0 0 0 0 0 0 0 0 0 0 0 0 0 0 0 0 0 0 0 0 0 0 0 0 0 0 0 0 0 0 0 0.001 0 0 0 0 0 0 0 0 0 0 0 0 0 0 0 0 0 0 0 0 0 0 0 0 0 0 0 0 0.002 0 0.001 0.001 0.002 0.002 0.001 0.001 0 0 0 0 0 0 0 0 0 0 0 0 0 0.002 0.001 0 0 0 0.001 0.001 0.001 0.001 0 0.001 0.001 0.003 0.002 0.002 0.002 0.002 0.001 0.001 0.001 0.002 0.001 0.001 0.001 0.002 0.002 0.002 0.002 0.001 0 0 0.001 0.002 0.002 0.001 0.001 0.001 0.003 0.002 0.003 0.006 0.006 0.004 0.004 0.004 0.002 0.002 0.003 0.002 0.001 0.001 0 0.001 0.002 0.001 0.001 0 0 0 0 0 0 0.001 0 0 0 0 0.001 0.004 0.005 0.007 0.007 0.006 0.003 0.002 0.003 0.001 0.002 0.005 0.001 0.005 0.005 0.004 0.007 0.006 0.005 0.007 0.004 0.004 0.006 0.002 0.002 0 0 0.002 0.001 0.001 0.001 0 0 0 0 0 0 0.002 0.001 0.001 0.003 0.002 0.002 0.003 0 0 0 0 0.001 0.002 0.001 0.001 0.001 0.003 0.004 0.001 0.002 0.001 0.001 0.002 0.002 0.003 0.006 0.003 0.002 0.001 0.002 0.003 0.003 0.001 0.001 0.001 0.005 0.01 0.007 0.012 0.01 0.011 0.009 0.012 0.012 0.011 0.009 0.015 0.017 0.009 0.013 0.012 0.009 0.009 0.01 0.01 0.011 0.007 0.006 0.007 0.004 0.005 0.007 0.006 0.004 0.005 0.004 0.004 0.001 0.002 0 0 0 0.002 0.003 0.002 0 0.004 0.003 0.001 0.001 0.004 0.004 0.011 0.009 0.007 0.009 0.008 0.006 0.004 0.009 0.009 0.008 0.007 0.001 0.001 0.001 0.001 0.002 0.001 0.001 0.001 0.001 0.002 0.003 0 0 0.001 0.002 0 0.001 0.005 0.006 0.003 0.004 0.014 0.01 0.015 0.017 0.016 0.009 0.01 0.004 0.013 0.01 0.006 0.008 0.007 0.01 0.01 0.007 0 0.001 0 0 0.001 0.001 0 0 0.001 0 0 0 0.001 0.002 0 0.001 0.003 0.001 0.002 0.003 0.003 0.001 0 0 0 0 0 0.001 0 0 0 0 0 0 0 0 0 0 0 0 0 0 0 0 0 0 0 0 0 0 0 0 0 0 0 0 0 0 0 0 0 0 0 0 0 0 0 0 0 0 0 0 0 0 0 0 0 0 0 0 0 0 0 0 0 0 0 0 0 0 0 0 0 0 0 0 0 0 0 0 0 0 0 0 0 0 0 0 0 0 0 0 0 0 0 0 0 0 0 0 0 0 0 0 0 0 0 0 0 0 0 0 0 0 0 0 0 0 0 0 0 0 0 0 0 0 0 0 0 0 0 0 0 0 0 0 0 0 0 0 0 0 0 0 0 0 0 0 0 0 0 0 0 0 0 0 0 0 0 0 0 0 0 0 0 0 0 0 0 0 0 0 0 0 0 0 0 0 0 0 0 0 0 0 0 0 0 0 0 0 0 0 0 0 0 0 0 0 0 0 0 0 0 0 0 0 0 0 0 0 0 0 0 0 0 0 0 0 0 0 0 0 0 0 0 0 0 0 0 0 0 0 0 0 0 0 0 0 0 0 0 0 0 0 0 0 0 0 0 0 0 0 0 0 0 0 0 0.001 0 0 0 0 0 0 0 0 0 0 0 0 0 0 0 0 0 0 0 0 0.01 0 0.012 0 0.008 0 
0.127 0 0.001 0.001 0.002 0 0.018 0.032 0.019 0.003 0.007 0.12 0.372 0.523 1 0.372 0.427 0.535 0.349 0.055 0.091 0.209 0.211 0.106 0.092 0.11 0.125 0.094 0.091 0.089 0.102 0.08 0.056 0.052 0.045 0.031 0.024 0.028 0.04 0.033 0.008 0.008 0.014 0.026 0.032 0.046 0.059 0.081 0.127 0.117 0.107 0.14 0.392 0.309 0.088 0.026 0.023 0.017 0.036 0.024 0.022 0.026 0.029 0.035 0 0.052 0.059 0.048 0.002 0.012 0.004 0.007 0.004 0.011 0.011 0.038 0.042 0.043 0.033 0.022 0.01 0.01 0.004 0.006 0.018 0.003 0.025 0.025 0.024 0.03 0.039 0.025 0.035 0.06 0.062 0.029 0.012 0.02 0.012 0.01 0.016 0.008 0.014 0.026 0.008 0.007 0.004 0.003 0.003 0.009 0.012 0.008 0.011 0.017 0.009 0.016 0.012 0.009 0.007 0.004 0.004 0.009 0.008 0.011 0.011 0.008 0.02 0.021 0.01 0.012 0.006 0.002 0.011 0.011 0.034 0.041 0.017 0.026 0.017 0.023 0.02 0.014 0.026 0.05 0.038 0.042 0.037 0.023 0.038 0.036 0.042 0.016 0.039 0.035 0.031 0.024 0.037 0.033 0.02 0.015 0.033 0.028 0.034 0.036 0.029 0.028 0.014 0.009 0.016 0.01 0.014 0.028 0.011 0.01 0.022 0.022 0.004 0.035 0.024 0 0 0 0.002 0.004 0.002 0.002 0.003 0.001 0.009 0.012 0.021 0.025 0.034 0.036 0.023 0.027 0.025 0.023 0.026 0.031 0.029 0.039 0.054 0.093 0.086 0.099 0.065 0.142 0.149 0.186 0.127 0.04 0.034 0.083 0.017 0.007 0.014 0.04 0.017 0.013 0.018 0.022 0.008 0.011 0.022 0.018 0.03 0.023 0.029 0.023 0.031 0.017 0.032 0.03 0.018 0.019 0.013 0.04 0.038 0.035 0.021 0.033 0.019 0 0.08 0.097 0.074 0.071 0.095 0.024 0.039 0.016 0.001 0.004 0.001 0.002 0.004 0.001 0 0 0 0.001 0.001 0.005 0.026 0.008 0.013 0.045 0.017 0.004 0.002 0.002 0.002 0.002 0.001 0.001 0.001 0 0 0 0 0 0 0 0 0 0 0 0 0 0 0 0 0 0 0 0 0 0 0 0 0 0 0 0 0 0 0 0 0 0 0 0 0 0 0 0 0 0 0 0 0 0 0 0 0 0 0 0 0 0 0 0 0 0 0 0 0 0 0 0 0 0 0 0 0 0 0 0 0 0 0 0 0 0 0 0 0 0 0 0 0 0 0 0 0 0 0 0 0 0 0 0 0 0 0 0 0 0 0 0 0 0 0 0 0 0 0 0 0 0 0 0 0 0 0 0 0 0 0 0 0 0 0 0 0 0 0 0 0 0 0 0 0.002 0 0 0 0 0 0 0 0 0 0 0.001 0 0 0.001 0 0 0 0 0 0 0 0 0 0 0 0 0 0 0 0 0 0 0 0 0 0 0 0 0 0 0 0 0 0 0 0 0 0.001 0.001 0 0 0.001 0.001 0.001 0 0 0 0 0 0 0 0 0 0 0 0 0 0 0 0.001 0 0.001 0.002 0.004 0.005 0.001 0.002 0.001 0.001 0 0.001 0.001 0.001 0.002 0.002 0.002 0.001 0.001 0 0.001 0.001 0.001 0 0 0.001 0 0 0 0 0 0 0 0.002 0.001 0 0.009 0.006 0.009 0.008 0 0.004 0.001 0.003 0.001 0.001 0.001 0.001 0 0 0 0 0 0 0 0.011 0.004 0.003 0 0.001 0 0.001 0.001 0.001 0.001 0.001 0.001 0.001 0 0.003 0.002 0.001 0.001 0.002 0.002 0.002 0.002 0.002 0.002 0.002 0.002 0.002 0.002 0.001 0 0 0 0.001 0.001 0 0 0 0.003 0.001 0.001 0.004 0.004 0.001 0.001 0.001 0 0.001 0.003 0.002 0 0.002 0.001 0.002 0.001 0.002 0.001 0.001 0.001 0 0.002 0.002 0.002 0 0.001 0 0 0 0 0.001 0.002 0.005 0.005 0.006 0.005 0.004 0.003 0.001 0.001 0.001 0.001 0.002 0.003 0.002 0.003 0.005 0.004 0.003 0.003 0.003 0.003 0.003 0.003 0.001 0.001 0.003 0.002 0 0.001 0 0 0 0 0 0 0.001 0.001 0.001 0.002 0.001 0.002 0.002 0.001 0.001 0.001 0.001 0.001 0.001 0.002 0.003 0.001 0.002 0.009 0.002 0 0 0 0 0 0.004 0.005 0.001 0 0 0.003 0 0 0 0.001 0.001 0.004 0.009 0.006 0.01 0.01 0.01 0.004 0.013 0.011 0.011 0.011 0.013 0.015 0.009 0.01 0.016 0.013 0.011 0.013 0.01 0.011 0.004 0.001 0.006 0.002 0.003 0.006 0.003 0.002 0.005 0.004 0 0.001 0.001 0 0 0 0.001 0.001 0.001 0.001 0.002 0.001 0 0 0.002 0.002 0.008 0.01 0.007 0.012 0.015 0.007 0.01 0.019 0.015 0.018 0.006 0.002 0.002 0.003 0 0 0.003 0.002 0.003 0.003 0.003 0.002 0.003 0.003 0.005 0.01 0.009 0.009 0.012 0.018 0.007 0.01 0.017 0.011 0.014 0.008 0.01 0.012 0.013 0.008 0.015 0.02 0.013 0.021 0.011 0.024 0.028 0.018 0.001 0.001 0.001 0 0 0.002 0.003 0.003 0.004 0.002 0.002 0.003 0.001 0.003 0.003 0.002 0.004 0.001 0.002 0.005 0.003 0.001 0.001 0.001 0 0.001 0.001 0.002 0 0.001 0.001 0.001 0.002 0.001 0.001 0 0 0 0 0 0 0 0 0 0 0 0 0 0 0 0 0 0 0 0.001 0 0 0 0 0 0 0 0 0 0 0 0 0.001 0 0 0 0 0 0 0.001 0 0 0 0 0 0 0 0 0 0 0 0 0 0 0 0 0 0 0 0 0 0 0 0 0 0 0 0 0 0 0 0 0 0 0 0 0 0 0 0 0 0 0 0 0 0 0 0 0 0 0 0 0 0 0 0 0 0 0 0 0 0 0 0 0 0 0 0 0 0 0.001 0.001 0 0 0.001 0 0 0 0.001 0 0 0 0 0 0 0.001 0.001 0 0.001 0.001 0 0 0 0 0 0 0.001 0.002 0 0.002 0.002 0.003 0.001 0.003 0.002 0.002 0.002 0.002 0.002 0.002 0.001 0.002 0.002 0.002 0.002 0.001 0.001 0 0 0.002 0.002 0.002 0.002 0 0.001 0.002 0.001 0 0.001 0.001 0 0 0 0 0 0 0 0 0 0.001 0.001 0.001 0.001 0.001 0.002 0.002 0.002 0.002 0.002 0.002 0.001 0.002 0.001 0.001 0.001 0.001 0 0 0 0 0 0 0 0 0 0 0 0 0.001 0.001 0.001 0.002 0.001 0.001 0.001 0.002 0.002 0.003 0.003 0.003 0.001 0.001 0 0.002 0.002 0.002 0.002 0.001 0.001 0 0.001 0 0 0.002 0 0 0 0 0 0 0 0 0.003 0.001 0 0.001 0.002 0.002 0.002 0.001 0 0.002 0.002 0.002 0.001 0 0 0 0 0 0 0 0 0.003 0.002 0.001 0 0 0 0 0.001 0.001 0 0.001 0.001 0.001 0.001 0.001 0.001 0.001 0.001 0.001 0 0.001 0.001 0.001 0 0.001 0.001 0 0 0 0 0 0 0 0 0 0 0.001 0.004 0.003 0.002 0.004 0.003 0.002 0.001 0.001 0.001 0.001 0.001 0.001 0 0 0 0 0 0 0 0 0 0 0 0 0 0 0 0 0 0 0.001 0 0.003 0.009 0.01 0.009 0.008 0.003 0.003 0 0 0.001 0 0.003 0.003 0.002 0.003 0.007 0.003 0.003 0.003 0.004 0.004 0.002 0.002 0.001 0 0.003 0.002 0 0 0 0 0 0 0 0 0.002 0.002 0.002 0.002 0.001 0.002 0.002 0.002 0.001 0.001 0 0.001 0.002 0.003 0.005 0.001 0.003 0.018 0.008 0.004 0.001 0.002 0.004 0.003 0.005 0.004 0.003 0 0 0.004 0.002 0.002 0.002 0.002 0.002 0.007 0.022 0.009 0.022 0.017 0.016 0.007 0.023 0.024 0.023 0.019 0.027 0.032 0.019 0.019 0.026 0.018 0.02 0.021 0.02 0.02 0.013 0.007 0.012 0.01 0.013 0.019 0.007 0.008 0.014 0.011 0.003 0 0.001 0 0 0 0 0.002 0.001 0 0.002 0.002 0.005 0.006 0.007 0.008 0.015 0.016 0.014 0.017 0.018 0.014 0.009 0.012 0.019 0.013 0.004 0.001 0.001 0.001 0 0 0 0 0 0.001 0.002 0.002 0 0.001 0.002 0.003 0.001 0.003 0.01 0.009 0.003 0.005 0.016 0.015 0.019 0.017 0.02 0.012 0.017 0.004 0.017 0.014 0.011 0.012 0.009 0.012 0.008 0.009 0 0 0 0 0 0 0 0 0 0 0 0 0 0 0.001 0 0.001 0.001 0.001 0.001 0 0 0.001 0.001 0.002 0.001 0.001 0.002 0.001 0.001 0 0 0 0 0 0 0 0 0 0 0 0 0 0 0 0 0 0 0 0 0 0 0 0 0 0 0 0 0 0 0 0 0 0 0 0 0 0.001 0 0 0 0 0 0 0 0 0 0 0 0 0 0 0 0 0 0 0 0 0 0 0 0 0 0 0 0 0 0 0 0 0 0 0 0 0 0 0 0 0 0 0 0 0 0 0 0 0 0 0 0 0 0 0 0 0 0 0 0 0 0 0 0 0 0 0 0 0 0 0 0 0 0 0 0 0 0 0 0 0 0 0.001 0 0 0.001 0.001 0 0 0 0.001 0.001 0.001 0.001 0.001 0 0 0 0 0 0 0 0 0 0.002 0 0.002 0.002 0.002 0 0.001 0.001 0.001 0 0.002 0.002 0.002 0.001 0.002 0.001 0.001 0.001 0.001 0.002 0 0 0 0 0 0.001 0 0 0 0 0 0 0 0 0 0 0 0 0 0 0 0 0 0 0 0 0.001 0.001 0.001 0.001 0.001 0.001 0.001 0.001 0.001 0.001 0 0 0 0 0 0 0 0 0 0 0 0 0 0 0 0 0 0 0 0 0 0.001 0.002 0.002 0.002 0.002 0.001 0.001 0.001 0 0.002 0.001 0 0.001 0 0 0 0 0 0 0 0 0 0 0 0 0 0 0 0 0 0 0 0 0 0 0 0 0 0 0 0 0 0 0 0 0 0 0 0 0.017 0.002 0.02 0.002 0.006 0 
0.068 0 0.001 0 0.006 0 0.012 0.01 0.006 0.001 0.001 0.115 0.328 0.395 0.517 1 0.401 0.331 0.206 0.024 0.042 0.104 0.118 0.052 0.05 0.054 0.07 0.045 0.05 0.046 0.056 0.041 0.035 0.04 0.037 0.019 0.016 0.015 0.023 0.017 0.002 0.005 0.007 0.017 0.019 0.026 0.03 0.044 0.067 0.068 0.062 0.079 0.208 0.171 0.052 0.021 0.023 0.018 0.025 0.02 0.024 0.02 0.018 0.016 0 0.034 0.037 0.032 0.003 0.012 0.004 0.001 0.001 0.006 0.006 0.023 0.02 0.025 0.021 0.012 0.008 0.009 0.004 0.005 0.011 0.006 0.014 0.011 0.013 0.015 0.022 0.014 0.016 0.029 0.034 0.018 0.009 0.013 0.011 0.005 0.015 0.008 0.012 0.018 0.003 0.004 0.002 0 0.002 0.002 0.004 0.003 0.01 0.011 0.003 0.011 0.007 0.006 0.003 0 0.001 0.005 0.005 0.007 0.005 0.004 0.014 0.016 0.006 0.002 0.001 0.001 0.003 0.001 0.017 0.023 0.014 0.014 0.006 0.01 0.009 0.007 0.015 0.034 0.027 0.029 0.026 0.017 0.023 0.019 0.023 0.013 0.023 0.022 0.024 0.019 0.023 0.018 0.011 0.012 0.018 0.02 0.021 0.019 0.015 0.016 0.01 0.003 0.013 0.006 0.006 0.016 0.007 0.004 0.011 0.009 0.001 0.019 0.013 0 0 0 0.001 0.004 0.001 0 0.004 0.002 0.005 0.009 0.014 0.012 0.022 0.023 0.021 0.014 0.019 0.018 0.016 0.022 0.022 0.029 0.034 0.048 0.05 0.055 0.049 0.082 0.087 0.115 0.085 0.025 0.024 0.051 0.014 0.004 0.013 0.027 0.015 0.013 0.016 0.016 0.006 0.012 0.015 0.013 0.019 0.014 0.02 0.014 0.023 0.009 0.02 0.025 0.018 0.018 0.012 0.029 0.029 0.024 0.006 0.012 0.006 0 0.072 0.071 0.057 0.055 0.07 0.016 0.032 0.015 0.004 0.004 0.003 0.001 0.004 0.003 0.002 0.002 0.002 0.004 0.003 0 0.01 0.001 0.003 0.017 0.003 0.001 0.001 0.001 0.001 0 0 0 0 0 0 0 0 0 0 0 0 0 0 0 0 0 0 0 0 0 0 0 0 0 0 0 0 0 0 0 0 0 0 0 0 0 0 0 0 0 0 0 0 0 0 0 0 0 0 0 0 0 0 0 0 0 0 0 0 0 0 0 0 0 0 0 0 0 0 0 0 0 0 0 0 0 0 0 0 0 0 0 0 0 0 0 0 0 0 0 0 0 0 0 0 0 0 0 0 0 0 0 0 0 0 0 0 0 0 0 0 0 0 0 0 0 0 0 0 0 0 0 0 0 0 0 0 0 0 0 0 0 0 0 0 0 0 0 0 0 0 0 0 0 0 0 0 0 0 0 0 0 0 0 0 0 0 0 0 0 0 0 0 0 0 0 0 0 0 0 0 0 0 0 0 0 0 0 0 0 0 0 0 0 0 0 0 0 0 0 0 0 0 0 0 0 0 0 0 0 0 0 0 0 0 0 0 0 0.001 0.001 0.004 0.004 0.003 0.003 0.006 0 0 0 0 0 0 0.001 0 0 0.001 0 0 0.002 0 0 0 0 0 0 0 0 0 0 0 0 0 0 0 0.002 0.001 0.007 0.007 0.007 0.006 0.003 0.004 0.001 0.001 0.004 0.001 0 0 0 0 0 0 0 0 0 0.012 0.005 0.001 0 0.001 0 0.001 0.001 0.001 0.001 0.001 0.003 0.003 0 0.002 0.003 0.003 0.002 0.003 0.002 0.002 0.001 0.002 0.001 0.002 0.001 0.001 0.001 0.001 0.001 0.001 0.001 0.001 0.001 0 0 0 0.001 0.001 0.001 0.003 0.003 0.001 0.001 0.001 0 0 0.001 0.002 0 0 0 0 0 0 0 0 0 0 0 0 0 0 0 0 0 0 0.001 0.001 0.002 0.005 0.005 0.003 0.002 0.001 0.001 0.001 0.001 0.001 0 0.001 0.001 0 0.003 0.004 0.001 0.003 0.003 0.002 0.001 0 0.003 0.002 0 0 0 0.001 0 0 0 0 0 0 0 0.002 0.002 0.002 0.001 0.001 0.001 0.001 0.001 0.002 0 0 0.002 0.002 0.001 0.001 0.001 0.003 0.004 0.002 0.002 0.001 0 0 0.001 0.003 0.004 0.002 0 0 0 0 0 0 0 0 0 0.005 0.005 0.005 0.005 0.004 0.002 0.007 0.005 0.006 0.005 0.007 0.008 0.004 0.006 0.007 0.006 0.007 0.006 0.006 0.006 0.002 0.001 0.003 0.001 0.004 0.005 0.002 0.002 0.005 0.004 0.001 0 0 0 0 0 0.001 0.001 0.001 0.001 0 0 0 0 0.002 0.003 0.004 0.005 0.004 0.005 0.009 0.004 0.003 0.01 0.007 0.011 0.007 0.004 0.005 0.003 0.002 0.002 0.002 0.002 0.002 0 0 0 0.001 0.001 0.002 0.004 0.002 0.001 0.004 0.013 0.003 0.003 0.008 0.008 0.007 0.006 0.006 0.005 0.004 0.005 0.007 0.006 0.005 0.007 0.006 0.013 0.015 0.011 0.001 0.001 0 0 0.001 0.001 0.001 0.001 0.002 0 0.001 0.001 0 0.001 0.001 0.001 0.002 0.001 0.001 0.002 0.001 0.001 0.001 0.003 0.003 0 0.001 0.004 0.001 0 0 0 0 0 0 0 0 0 0 0 0 0 0 0 0 0 0 0 0 0 0 0 0 0 0 0 0 0 0 0 0 0 0 0 0 0 0 0.001 0 0 0 0 0 0 0 0 0 0 0 0 0 0 0 0 0 0 0 0 0 0 0 0 0 0 0 0 0 0 0 0 0 0 0 0 0 0 0 0 0 0 0 0 0 0 0 0 0 0 0 0 0 0 0 0 0 0 0 0 0 0 0 0 0 0 0 0 0 0 0 0 0 0 0 0 0 0.001 0.001 0 0 0.001 0 0 0 0 0 0 0 0 0 0 0.001 0.001 0 0 0 0 0 0 0 0 0 0.001 0.001 0.001 0.001 0.001 0.001 0 0.001 0.001 0.001 0.001 0.001 0.001 0.001 0 0.001 0.001 0.001 0.001 0.001 0.001 0.001 0.001 0.001 0.001 0 0.001 0.001 0 0 0 0 0 0 0 0 0 0 0 0 0.001 0.001 0.001 0 0 0 0 0.001 0.001 0.001 0 0.001 0.001 0 0 0.001 0 0 0 0 0 0 0 0 0 0 0 0 0 0 0 0 0 0 0 0 0 0 0 0 0 0.001 0 0.001 0 0.001 0.001 0.001 0 0 0 0 0 0 0 0 0 0 0 0 0 0 0 0 0 0.001 0 0.001 0.001 0 0 0 0 0 0 0 0 0 0 0 0 0 0 0 0 0 0 0.005 0.002 0.001 0 0 0.001 0.002 0.002 0.002 0 0.002 0.002 0.004 0.001 0.003 0.002 0.002 0.002 0.002 0.001 0.002 0.002 0.002 0.003 0.002 0.003 0.001 0.001 0.001 0 0 0 0 0.001 0 0 0.001 0.001 0.004 0.004 0.007 0.007 0.006 0.006 0.006 0.001 0.001 0.002 0.001 0 0 0 0 0 0.001 0.001 0.001 0.001 0 0.001 0.001 0.001 0.001 0 0 0 0.001 0.004 0.002 0.009 0.008 0.008 0.006 0.004 0.003 0.004 0.001 0.002 0.004 0 0.003 0.003 0.003 0.006 0.007 0.001 0.005 0.005 0.002 0 0.001 0 0 0 0 0 0 0.001 0 0 0 0 0 0 0.003 0.003 0.003 0.006 0.005 0.005 0.006 0.004 0.004 0.004 0.002 0.005 0.006 0.004 0.005 0.004 0.006 0.013 0.005 0.004 0.001 0.001 0.003 0.002 0.003 0.003 0.001 0.001 0.001 0 0.002 0.001 0.002 0.003 0.003 0.005 0.01 0.006 0.011 0.011 0.011 0.005 0.016 0.013 0.013 0.011 0.018 0.025 0.017 0.014 0.021 0.013 0.013 0.016 0.011 0.01 0.007 0.004 0.01 0.006 0.006 0.009 0.005 0.005 0.006 0.004 0.002 0 0 0 0 0 0.001 0.003 0.001 0 0.002 0.002 0.004 0.007 0.007 0.007 0.011 0.009 0.01 0.012 0.013 0.01 0.005 0.011 0.012 0.008 0.004 0.002 0.002 0.002 0.002 0.003 0.003 0.005 0.004 0.001 0.002 0.005 0 0.001 0.001 0.003 0.002 0.002 0.003 0.005 0.002 0.002 0.013 0.009 0.014 0.016 0.012 0.007 0.012 0.006 0.012 0.011 0.008 0.007 0.005 0.008 0.009 0.005 0 0 0 0 0.004 0.005 0.003 0.003 0.005 0 0.003 0.002 0.001 0.001 0 0.001 0.001 0.001 0.001 0 0 0.001 0.001 0.001 0.002 0 0.001 0.002 0.001 0 0 0 0 0 0 0 0 0 0 0 0 0 0 0 0 0 0 0 0 0 0 0 0 0 0 0 0 0 0 0 0 0 0 0 0 0 0 0 0 0 0 0 0 0 0 0 0 0 0 0 0 0 0 0 0 0 0 0 0 0 0 0 0 0 0 0 0 0 0 0 0 0 0 0 0 0 0 0 0 0 0 0 0 0 0 0 0 0 0 0 0 0 0 0 0 0 0 0 0 0 0 0 0 0 0 0 0 0 0 0 0 0 0 0 0 0 0 0 0 0 0 0 0 0 0 0 0 0 0 0 0 0 0 0 0 0 0 0 0 0 0 0 0 0 0 0 0 0 0 0 0 0 0 0 0 0 0 0 0 0 0 0 0 0 0 0 0 0 0 0 0 0 0 0 0 0 0 0 0 0 0 0 0 0 0 0 0 0 0 0 0 0 0 0 0 0 0 0 0 0 0 0 0 0 0 0 0 0 0 0 0 0 0 0 0 0 0 0 0 0 0 0 0 0 0 0 0 0 0 0 0 0 0 0 0 0 0 0 0 0 0 0 0 0 0 0 0 0 0 0.002 0.001 0.001 0.001 0 0.001 0.001 0.001 0 0 0 0 0 0 0 0 0 0 0 0.013 0.001 0.014 0 0.006 0 
0.111 0 0.002 0 0.005 0 0.022 0.027 0.011 0.002 0.002 0.244 0.798 0.836 0.607 0.402 1 0.612 0.377 0.037 0.06 0.164 0.196 0.076 0.065 0.076 0.086 0.065 0.065 0.05 0.064 0.057 0.039 0.036 0.03 0.023 0.023 0.022 0.031 0.029 0.009 0.006 0.01 0.023 0.042 0.054 0.049 0.061 0.111 0.1 0.092 0.095 0.265 0.239 0.08 0.029 0.023 0.014 0.03 0.027 0.02 0.025 0.021 0.026 0 0.046 0.043 0.032 0.009 0.009 0.001 0.003 0.004 0.006 0.009 0.032 0.027 0.031 0.029 0.021 0.009 0.012 0.005 0.008 0.024 0.004 0.025 0.027 0.025 0.035 0.031 0.027 0.036 0.036 0.054 0.027 0.013 0.017 0.005 0.008 0.015 0.006 0.008 0.023 0.006 0.006 0.002 0.001 0.003 0.005 0.01 0.007 0.018 0.015 0.006 0.015 0.012 0.007 0.01 0.001 0.005 0.01 0.007 0.004 0.006 0.009 0.017 0.017 0.008 0.01 0.005 0.002 0.005 0.005 0.02 0.032 0.011 0.017 0.012 0.015 0.023 0.018 0.028 0.043 0.034 0.035 0.028 0.013 0.027 0.026 0.029 0.013 0.025 0.027 0.027 0.021 0.027 0.019 0.01 0.006 0.019 0.016 0.02 0.022 0.017 0.022 0.01 0.011 0.019 0.011 0.014 0.021 0.009 0.009 0.015 0.01 0.003 0.033 0.027 0 0 0 0.002 0.003 0.002 0.001 0.005 0.005 0.009 0.011 0.018 0.016 0.024 0.023 0.02 0.009 0.014 0.016 0.021 0.02 0.016 0.036 0.049 0.066 0.061 0.075 0.063 0.12 0.15 0.212 0.147 0.05 0.046 0.079 0.023 0.015 0.016 0.047 0.02 0.014 0.015 0.024 0.005 0.01 0.01 0.014 0.021 0.014 0.024 0.013 0.025 0.006 0.019 0.02 0.016 0.014 0.014 0.03 0.029 0.025 0.01 0.023 0.013 0 0.127 0.116 0.082 0.08 0.116 0.029 0.053 0.015 0 0.001 0.001 0.002 0.004 0.003 0.002 0.002 0.003 0.003 0.002 0.004 0.022 0.007 0.013 0.041 0.007 0.005 0.001 0.001 0 0 0 0 0 0 0 0 0 0 0 0 0 0 0 0 0 0 0 0 0 0 0 0 0 0 0 0 0 0 0 0 0 0 0 0 0 0 0 0 0 0 0 0 0 0 0 0 0 0 0 0 0 0 0 0 0 0 0 0 0 0 0 0 0 0 0 0 0 0 0 0 0 0 0.001 0.001 0.001 0.001 0.001 0 0.001 0.001 0 0.001 0.001 0.001 0.001 0 0.001 0.001 0 0 0 0 0.001 0 0 0 0 0 0 0 0 0 0 0 0 0.001 0.001 0.001 0 0.001 0.001 0 0 0.001 0.001 0.001 0 0 0 0.001 0 0 0 0 0 0 0 0 0 0 0 0 0 0 0 0 0 0 0.001 0 0 0.001 0 0 0.001 0 0 0 0.001 0.001 0.001 0.001 0.001 0.001 0.001 0.001 0.001 0.001 0 0 0 0 0 0 0 0 0 0 0 0 0 0 0 0 0 0 0 0 0 0 0 0 0 0 0 0 0.001 0.001 0.001 0.001 0 0 0 0 0 0 0 0 0 0 0 0 0 0 0 0 0 0 0 0 0.001 0 0 0.002 0.003 0.001 0.001 0.001 0.001 0.001 0 0.001 0.001 0 0.001 0.001 0.001 0.001 0 0 0 0 0 0 0 0 0 0 0 0 0 0 0.001 0.002 0.002 0.006 0.003 0.01 0.004 0.002 0.001 0 0 0.002 0.001 0 0 0 0 0 0 0 0 0 0.008 0.001 0.001 0 0.001 0 0.001 0.001 0.001 0 0.001 0.002 0.003 0.002 0.002 0.004 0.004 0.003 0.003 0.004 0.004 0.002 0.003 0.003 0.001 0 0.003 0.002 0.002 0.002 0.001 0 0.002 0.002 0.001 0 0 0.002 0.002 0.003 0.002 0.002 0.001 0.003 0.002 0 0 0.004 0.003 0.003 0.004 0.004 0.004 0.003 0.002 0 0.002 0 0 0.001 0.002 0.002 0 0 0 0.001 0.001 0.001 0 0.003 0.003 0.004 0.005 0.002 0.001 0.003 0 0 0.002 0.001 0.001 0.002 0.001 0.002 0.005 0.001 0.002 0.001 0.004 0.001 0 0.001 0 0.001 0.001 0 0 0 0.001 0 0 0 0.001 0 0.002 0.002 0.003 0.004 0.004 0.003 0.002 0.001 0.001 0.001 0.002 0.003 0.002 0.002 0.003 0.002 0.003 0.009 0.004 0.002 0.002 0 0 0 0.004 0.005 0 0.003 0 0.001 0.001 0 0.001 0.001 0.001 0.001 0.01 0.006 0.011 0.011 0.009 0.007 0.011 0.011 0.012 0.011 0.013 0.013 0.01 0.005 0.013 0.011 0.011 0.011 0.008 0.009 0.003 0.005 0.006 0.001 0.007 0.009 0.001 0.001 0.003 0.005 0 0 0.001 0 0 0 0 0 0 0 0.001 0.001 0.001 0.004 0.005 0.006 0.009 0.009 0.006 0.009 0.012 0.006 0.006 0.013 0.011 0.012 0.009 0.004 0.004 0.002 0 0.001 0 0 0.001 0.002 0.002 0.001 0.002 0.002 0.003 0.007 0.005 0.006 0.014 0.015 0.003 0.005 0.011 0.012 0.012 0.007 0.011 0.009 0.011 0.008 0.011 0.015 0.007 0.011 0.007 0.017 0.018 0.013 0 0.001 0.001 0 0 0.001 0.001 0.001 0.001 0 0.001 0.001 0 0.002 0.001 0.001 0.002 0 0 0.002 0.001 0 0 0 0 0.001 0.001 0.001 0 0.001 0 0 0 0 0 0 0 0 0 0 0 0 0 0 0 0 0 0 0 0 0 0 0 0 0 0 0 0 0 0 0 0 0 0 0 0 0 0 0 0 0 0 0 0 0 0 0 0 0 0 0 0 0 0 0 0 0 0 0 0 0 0 0 0 0 0 0 0 0 0 0 0 0 0 0 0 0 0 0 0 0 0 0 0 0 0 0 0 0 0 0 0 0 0 0 0 0 0 0 0 0 0 0 0 0 0 0 0 0 0 0 0 0 0 0 0 0 0 0 0 0 0 0 0 0 0 0 0 0 0 0 0 0 0 0 0 0 0 0 0 0 0 0.001 0 0 0 0 0 0 0 0 0 0 0 0.001 0 0 0 0 0 0 0 0 0 0 0 0 0 0 0 0 0 0 0 0 0 0 0 0 0 0 0 0 0 0 0 0 0 0 0 0 0 0 0 0 0 0 0 0 0 0 0 0 0 0 0 0 0 0 0 0 0 0 0 0 0 0 0 0 0 0.001 0.001 0.001 0.001 0.001 0.001 0 0 0.001 0 0 0 0 0 0 0 0 0 0 0 0 0 0 0 0 0 0.001 0.001 0.001 0 0 0 0 0 0 0 0 0 0 0 0 0 0 0 0 0 0 0 0.005 0.004 0.003 0.002 0.002 0.001 0 0 0 0 0 0 0 0 0.001 0.003 0.003 0.002 0.005 0.002 0.003 0.002 0.005 0.005 0.003 0.001 0.002 0.004 0.004 0.004 0.004 0.003 0.003 0.003 0 0 0.001 0.002 0.002 0.002 0.005 0.003 0.005 0.004 0.004 0.001 0 0.001 0 0 0 0 0 0 0 0 0 0 0 0 0 0 0 0 0 0 0.001 0.003 0 0.004 0.009 0.01 0.008 0.004 0.002 0.001 0.003 0.002 0.001 0.001 0.002 0.002 0.002 0.003 0.008 0.004 0.003 0.002 0.003 0.003 0.002 0.003 0.002 0.001 0.003 0 0.002 0.001 0 0 0 0 0 0 0.003 0.003 0.007 0.005 0.002 0.003 0.005 0.003 0.003 0 0 0.004 0.004 0.003 0.003 0.004 0.006 0.011 0.003 0.002 0 0 0.001 0.001 0.004 0.004 0.001 0.002 0.002 0.003 0.001 0.001 0.002 0.003 0.003 0.006 0.018 0.013 0.018 0.019 0.019 0.006 0.02 0.019 0.019 0.015 0.021 0.027 0.014 0.01 0.027 0.015 0.016 0.02 0.011 0.013 0.008 0.002 0.013 0.008 0.009 0.012 0.005 0.009 0.009 0.007 0.003 0.002 0.002 0 0 0 0 0 0 0 0.003 0.002 0.003 0.004 0.006 0.008 0.013 0.018 0.015 0.015 0.015 0.013 0.011 0.015 0.013 0.016 0.006 0.006 0.004 0.003 0.002 0.003 0.004 0.004 0.003 0.004 0.003 0.005 0 0.001 0.002 0.005 0.001 0.004 0.007 0.008 0.001 0.006 0.01 0.012 0.017 0.016 0.018 0.008 0.014 0.009 0.012 0.011 0.007 0.01 0.007 0.013 0.013 0.01 0.001 0.002 0 0 0.003 0.004 0.004 0.004 0.004 0.003 0.002 0 0 0 0.001 0 0.001 0 0.001 0.002 0 0.001 0.001 0 0.002 0.001 0.001 0.002 0 0.001 0 0 0 0 0 0 0 0 0 0 0 0 0 0 0 0 0 0 0 0 0 0 0 0 0 0 0 0 0 0 0 0 0 0 0 0 0 0 0 0 0 0 0 0 0 0 0 0 0 0 0 0 0 0 0 0 0 0 0 0 0 0 0 0 0 0 0 0 0 0 0 0 0 0 0 0 0 0 0 0 0 0 0 0 0 0 0 0 0 0 0 0 0 0 0 0 0 0 0 0 0 0 0 0 0 0 0 0 0 0 0 0 0 0 0 0 0 0 0 0 0 0 0 0 0 0 0 0 0 0 0 0 0 0 0 0 0 0 0 0 0 0 0 0 0 0 0 0 0 0 0 0 0 0 0 0 0 0 0 0 0 0 0 0 0 0 0 0 0 0 0 0 0 0 0 0 0 0 0 0 0 0 0 0 0 0 0 0 0 0 0 0 0 0 0 0 0 0.001 0.001 0 0 0 0 0 0 0 0 0 0 0 0 0 0 0 0 0 0 0 0 0 0.001 0.001 0 0 0 0 0 0 0 0 0 0.001 0 0.001 0.001 0.001 0 0 0 0 0 0 0 0 0 0 0 0 0.001 0 0 0 0 0 0 0 0 0 0 0 0 0 0 0 0 0 0 0 0.011 0 0.013 0 0.007 0 
0.126 0 0.006 0 0.001 0 0.025 0.034 0.022 0.002 0.005 0.171 0.456 0.589 0.637 0.289 0.525 1 0.552 0.044 0.089 0.245 0.307 0.116 0.102 0.132 0.15 0.118 0.102 0.082 0.108 0.09 0.078 0.071 0.057 0.04 0.036 0.04 0.063 0.049 0.009 0.01 0.008 0.019 0.04 0.051 0.059 0.082 0.12 0.125 0.116 0.109 0.317 0.326 0.105 0.039 0.042 0.018 0.05 0.041 0.043 0.035 0.029 0.041 0 0.062 0.076 0.066 0.008 0.023 0.005 0.005 0.004 0.004 0.009 0.035 0.034 0.038 0.039 0.019 0.012 0.014 0.016 0.02 0.025 0.01 0.029 0.028 0.027 0.038 0.038 0.022 0.04 0.057 0.07 0.027 0.018 0.027 0.011 0.007 0.024 0.014 0.015 0.034 0.01 0.012 0.006 0.001 0.005 0.002 0.007 0.006 0.019 0.023 0.009 0.023 0.015 0.009 0.008 0.004 0.006 0.013 0.013 0.012 0.006 0.011 0.018 0.028 0.008 0.006 0.003 0 0.009 0.009 0.023 0.03 0.008 0.024 0.011 0.017 0.018 0.014 0.043 0.083 0.069 0.059 0.033 0.019 0.032 0.025 0.035 0.028 0.032 0.032 0.027 0.023 0.032 0.032 0.015 0.02 0.032 0.032 0.035 0.033 0.022 0.022 0.014 0.013 0.02 0.012 0.017 0.027 0.011 0.012 0.019 0.02 0.008 0.033 0.024 0 0 0 0.003 0.003 0.003 0.001 0.006 0.003 0.011 0.012 0.026 0.02 0.034 0.034 0.029 0.023 0.029 0.029 0.028 0.03 0.035 0.04 0.045 0.097 0.092 0.115 0.081 0.159 0.218 0.334 0.206 0.088 0.087 0.131 0.046 0.02 0.031 0.056 0.024 0.025 0.034 0.033 0.013 0.01 0.019 0.017 0.022 0.019 0.026 0.021 0.027 0.016 0.025 0.03 0.016 0.024 0.015 0.036 0.033 0.029 0.014 0.029 0.014 0 0.115 0.164 0.123 0.124 0.164 0.044 0.068 0.02 0.002 0.005 0.004 0.004 0.008 0.006 0.003 0.003 0.004 0.005 0.003 0.005 0.024 0.007 0.016 0.049 0.011 0.006 0.001 0.001 0 0 0 0 0 0 0 0 0 0 0 0 0 0 0 0 0 0 0 0 0 0 0 0 0 0 0 0 0 0 0 0 0 0 0 0 0 0 0 0 0 0 0 0 0 0 0 0 0 0 0 0 0 0 0 0 0 0 0 0 0 0 0 0 0 0 0 0 0 0 0 0 0 0 0 0 0 0 0 0 0 0 0 0 0 0 0 0 0 0 0 0 0 0 0 0 0 0 0 0 0 0 0 0 0 0 0 0 0 0 0 0 0 0 0 0 0 0 0 0 0 0 0 0 0 0 0 0 0 0 0 0 0 0 0 0 0 0 0 0 0 0 0 0 0 0 0 0 0 0 0 0 0 0 0 0 0 0 0 0 0 0 0 0 0 0 0 0 0 0 0 0 0 0 0 0 0 0 0 0 0 0 0 0 0 0 0 0 0 0 0 0 0 0 0 0 0 0 0 0 0 0 0 0 0 0 0 0 0.001 0.001 0.001 0.002 0.004 0.004 0.002 0.003 0.007 0 0.001 0 0 0 0 0 0 0 0 0 0 0.002 0 0.001 0.001 0.001 0 0 0 0 0 0 0 0 0 0 0.004 0.003 0.003 0.009 0.007 0.013 0.01 0.003 0.006 0.002 0.003 0.003 0.001 0 0 0 0 0 0 0 0 0 0.008 0.007 0.005 0.002 0.003 0.001 0 0.003 0.004 0.004 0.002 0.005 0.007 0.004 0.005 0.007 0.008 0.008 0.009 0.007 0.004 0.008 0.009 0.006 0.003 0.005 0.005 0.003 0.004 0.003 0.002 0.003 0.004 0.003 0.001 0.002 0.004 0.008 0.008 0.009 0.009 0.009 0.006 0.005 0.004 0.002 0.005 0.004 0.005 0.002 0.002 0.001 0.002 0.003 0.002 0.001 0.003 0.002 0 0.003 0.002 0.002 0 0 0 0 0 0 0.001 0.006 0.012 0.013 0.011 0.009 0.001 0.001 0.002 0.002 0.005 0 0.004 0.003 0.004 0.008 0.009 0.006 0.008 0.006 0.004 0.005 0.003 0.002 0.002 0.002 0.005 0.003 0.002 0.001 0 0 0 0 0 0 0 0 0.003 0.005 0.002 0.005 0.005 0.003 0.002 0.002 0.003 0.004 0.005 0.005 0.005 0.004 0.005 0.013 0.005 0.001 0 0.001 0.002 0.004 0.006 0.008 0.007 0.006 0.006 0.008 0.005 0.003 0.001 0.003 0.002 0.011 0.019 0.01 0.019 0.018 0.019 0.009 0.021 0.022 0.022 0.018 0.022 0.018 0.008 0.011 0.013 0.017 0.019 0.019 0.016 0.017 0.012 0.007 0.01 0.007 0.007 0.014 0.008 0.006 0.011 0.007 0.005 0.001 0.001 0 0 0 0.002 0.005 0.002 0.001 0.004 0.003 0.004 0.004 0.008 0.009 0.017 0.016 0.007 0.013 0.018 0.006 0.012 0.024 0.018 0.025 0.014 0.009 0.005 0.004 0.004 0.006 0.004 0.005 0.006 0.004 0.006 0.006 0.003 0.002 0.004 0.01 0.001 0.007 0.014 0.018 0.002 0.013 0.014 0.013 0.02 0.016 0.021 0.016 0.02 0.012 0.025 0.023 0.016 0.021 0.013 0.028 0.028 0.024 0 0 0 0 0.005 0.005 0.004 0.004 0.005 0.001 0.001 0.001 0 0 0 0 0.001 0 0 0.001 0 0 0 0.002 0.003 0 0.001 0.003 0.001 0 0 0 0 0 0 0 0 0 0 0 0 0 0 0 0.001 0 0 0 0 0 0 0 0 0 0 0 0 0 0 0 0 0 0 0 0 0 0 0 0 0.001 0.001 0.001 0.001 0.001 0 0 0 0 0 0.001 0.001 0 0.001 0.001 0 0 0 0 0 0 0 0 0 0 0 0 0 0 0 0 0.001 0.001 0.001 0.001 0 0 0 0 0 0 0 0 0 0 0 0 0 0 0 0 0.001 0 0 0 0 0 0 0 0 0 0 0 0 0 0 0 0.001 0 0 0 0 0 0 0 0 0.001 0 0 0.001 0.001 0.001 0 0 0.001 0.001 0.001 0 0 0 0 0.001 0.001 0 0 0 0 0.001 0.001 0 0 0 0 0.001 0 0.001 0.001 0.001 0.001 0.001 0.001 0.002 0.002 0.003 0.002 0.001 0.001 0.002 0.001 0.001 0.001 0.001 0.001 0.001 0 0.001 0.001 0.001 0.001 0.001 0.001 0.001 0.001 0.001 0.001 0.001 0 0 0 0.001 0.001 0.001 0.001 0.001 0.001 0.001 0.001 0.001 0.001 0.001 0.001 0.001 0.001 0 0.001 0 0 0.001 0.001 0 0 0 0 0 0 0 0 0 0 0 0 0 0 0 0 0 0.001 0.001 0.001 0.002 0.001 0.002 0.002 0.002 0.003 0.002 0.002 0.001 0.001 0.001 0.001 0 0.001 0 0 0 0 0 0.001 0.001 0 0 0 0 0 0 0 0 0 0 0.001 0 0.001 0.002 0 0.001 0 0.001 0.001 0 0 0 0 0 0 0 0 0 0 0.007 0.003 0.001 0 0 0 0 0 0 0 0 0 0.001 0.002 0.004 0.003 0.001 0.001 0.001 0.001 0 0.001 0.001 0.001 0 0.001 0.001 0.001 0.001 0 0 0.001 0.001 0.001 0.001 0.001 0.003 0.005 0.003 0.005 0.008 0.009 0.001 0.001 0.001 0.001 0 0.002 0.003 0.001 0.002 0.001 0.002 0.002 0 0 0.001 0.001 0 0.001 0.001 0.001 0 0.001 0 0.002 0.003 0.005 0.007 0.01 0.015 0.018 0.013 0.01 0.008 0.01 0.002 0.003 0.005 0.001 0.01 0.007 0.006 0.011 0.014 0.005 0.011 0.007 0.007 0.006 0.005 0.003 0.003 0.001 0.005 0.003 0.002 0.001 0.001 0.001 0.001 0 0.002 0.003 0.004 0.004 0.006 0.007 0.002 0.005 0.006 0.002 0.003 0.001 0.001 0.003 0.004 0.006 0.005 0.003 0.007 0.015 0.005 0.002 0.001 0 0.001 0.002 0.004 0.003 0.002 0.002 0.001 0.005 0.006 0.004 0 0 0 0.007 0.024 0.012 0.026 0.023 0.023 0.013 0.025 0.028 0.03 0.023 0.028 0.032 0.016 0.016 0.023 0.017 0.021 0.021 0.019 0.02 0.012 0.015 0.016 0.007 0.015 0.024 0.01 0.011 0.019 0.015 0.005 0.001 0.002 0 0 0 0.002 0.003 0.002 0.001 0.005 0.003 0.007 0.007 0.011 0.015 0.022 0.018 0.018 0.02 0.014 0.017 0.008 0.016 0.015 0.016 0.004 0.001 0.001 0.002 0 0.002 0.002 0 0.002 0.001 0.002 0 0.001 0.001 0.002 0.006 0.005 0.005 0.011 0.012 0.003 0.01 0.015 0.015 0.021 0.024 0.023 0.013 0.018 0.008 0.02 0.02 0.007 0.014 0.012 0.016 0.016 0.015 0.001 0.001 0 0 0.001 0.002 0.002 0.002 0.004 0.001 0.001 0.003 0 0.002 0.001 0.002 0.004 0.001 0.001 0.003 0.002 0.001 0 0 0.003 0 0 0.003 0 0 0 0 0 0 0 0 0 0 0 0 0 0 0 0 0 0 0 0 0 0 0 0 0 0 0 0 0 0 0 0 0 0 0 0 0 0 0 0 0 0 0 0 0 0 0 0 0 0 0 0 0 0 0 0 0 0 0 0 0 0 0 0 0 0 0 0 0 0 0 0 0 0 0 0 0 0 0 0 0 0 0 0 0 0 0 0 0 0 0 0 0 0 0 0 0 0 0 0 0 0 0 0 0 0 0 0 0 0 0 0 0 0 0 0 0 0 0 0 0 0 0 0 0 0 0 0 0 0 0 0 0 0 0 0 0 0 0 0 0 0 0 0 0 0 0 0 0 0 0.001 0.001 0.001 0.001 0.001 0 0 0 0 0 0 0 0 0 0 0.001 0.001 0.001 0.001 0.001 0 0.001 0.001 0.001 0 0 0 0 0 0 0 0 0 0 0 0 0 0 0 0 0 0 0 0 0 0 0 0 0 0 0 0 0 0 0 0 0 0 0 0 0 0 0.001 0.001 0.001 0.001 0.001 0 0 0 0 0 0.001 0.001 0.001 0.001 0.001 0 0.001 0 0.001 0.001 0 0 0 0 0 0 0 0 0 0 0 0 0 0 0 0 0.001 0.001 0 0.001 0 0 0 0 0 0 0 0 0 0 0 0 0 0 0 0 0 0 0.021 0.001 0.018 0 0.011 0 
0.14 0 0.004 0 0.004 0 0.047 0.06 0.026 0.002 0.007 0.062 0.183 0.239 0.278 0.125 0.217 0.376 1 0.087 0.161 0.364 0.462 0.204 0.153 0.199 0.243 0.178 0.154 0.15 0.185 0.146 0.111 0.111 0.11 0.06 0.048 0.051 0.083 0.058 0.009 0.014 0.01 0.035 0.05 0.07 0.071 0.1 0.134 0.14 0.135 0.105 0.286 0.421 0.126 0.052 0.057 0.03 0.067 0.052 0.052 0.045 0.041 0.061 0 0.1 0.106 0.088 0.007 0.026 0.005 0.01 0.01 0.015 0.013 0.055 0.043 0.048 0.05 0.032 0.02 0.022 0.016 0.017 0.035 0.009 0.047 0.044 0.043 0.053 0.051 0.038 0.056 0.07 0.097 0.043 0.028 0.029 0.016 0.006 0.035 0.017 0.021 0.04 0.01 0.015 0.006 0.001 0.006 0.007 0.02 0.012 0.018 0.03 0.015 0.028 0.023 0.021 0.014 0.005 0.011 0.022 0.018 0.023 0.016 0.017 0.03 0.035 0.018 0.018 0.006 0.006 0.014 0.012 0.055 0.07 0.031 0.034 0.013 0.025 0.024 0.014 0.02 0.044 0.032 0.038 0.038 0.016 0.041 0.042 0.049 0.023 0.044 0.042 0.04 0.031 0.042 0.037 0.03 0.019 0.039 0.042 0.046 0.038 0.032 0.03 0.013 0.014 0.029 0.012 0.022 0.037 0.016 0.013 0.025 0.024 0.003 0.04 0.038 0 0 0 0.004 0.008 0.004 0 0.005 0.004 0.011 0.018 0.033 0.032 0.042 0.041 0.034 0.034 0.033 0.031 0.04 0.049 0.041 0.072 0.093 0.151 0.152 0.183 0.087 0.159 0.121 0.146 0.098 0.043 0.042 0.077 0.028 0.016 0.022 0.037 0.014 0.014 0.021 0.032 0.011 0.01 0.024 0.022 0.029 0.019 0.029 0.018 0.041 0.01 0.031 0.041 0.023 0.024 0.024 0.063 0.06 0.05 0.025 0.051 0.027 0 0.04 0.077 0.064 0.061 0.078 0.023 0.032 0.011 0.002 0.005 0.004 0.005 0.008 0.003 0.003 0.008 0.004 0.003 0.002 0.009 0.042 0.013 0.029 0.089 0.025 0.009 0.002 0.002 0 0 0 0 0 0 0 0 0 0 0 0 0 0 0 0 0 0 0 0 0 0 0 0 0 0 0 0 0 0 0 0 0 0 0 0 0 0 0 0 0 0 0 0 0 0 0 0 0 0 0 0 0 0 0 0 0 0 0 0 0 0 0 0 0 0 0 0 0 0 0 0 0 0 0 0 0 0 0 0 0 0 0 0 0 0 0 0 0 0 0 0 0 0 0 0 0 0 0 0 0 0 0 0 0 0 0 0 0 0 0 0 0 0 0 0 0 0 0 0 0 0 0 0 0 0 0 0 0 0 0 0 0 0 0 0 0 0 0 0 0 0 0 0 0 0 0 0 0 0 0 0 0 0 0 0 0 0 0 0 0.001 0 0 0 0 0 0 0 0 0 0 0 0 0 0 0 0 0 0 0 0 0 0 0 0 0 0 0 0 0 0 0 0 0 0 0 0 0 0 0 0 0 0 0 0 0 0 0 0 0 0 0 0.003 0 0 0 0.002 0 0 0 0 0.001 0 0 0 0 0 0 0 0 0 0 0 0 0 0 0 0 0 0 0 0 0 0 0.005 0.005 0.005 0.009 0.006 0.007 0.006 0.002 0.004 0 0.001 0.001 0 0 0 0 0 0 0 0 0 0 0.008 0.005 0.002 0.001 0.001 0 0.001 0.001 0.002 0.002 0.001 0.002 0.002 0 0.002 0.003 0.003 0.003 0.004 0.002 0.004 0.003 0.004 0.002 0.003 0.002 0.003 0.003 0.002 0.002 0.002 0.002 0.003 0.001 0 0.002 0.003 0.004 0.007 0.007 0.009 0.01 0.003 0.004 0.004 0.001 0.001 0.003 0.003 0.002 0.003 0.002 0.004 0.002 0.004 0.001 0.002 0.004 0 0.004 0.003 0.003 0 0.001 0.001 0.001 0.001 0.003 0.004 0.013 0.014 0.016 0.011 0.006 0.002 0.005 0.004 0.003 0.008 0.002 0.009 0.009 0.008 0.009 0.011 0.006 0.009 0.008 0.006 0.003 0.001 0.004 0.003 0.001 0.004 0 0.001 0.001 0.001 0.001 0.001 0.001 0 0.003 0.004 0.003 0.003 0.007 0.006 0.006 0.006 0.007 0.005 0.002 0.001 0.007 0.005 0.009 0.007 0.006 0.011 0.015 0.008 0.003 0.001 0.001 0 0 0.004 0.006 0.003 0.006 0.005 0.003 0.001 0.001 0.002 0.002 0 0.01 0.021 0.013 0.021 0.019 0.02 0.01 0.022 0.022 0.024 0.019 0.024 0.027 0.018 0.021 0.025 0.02 0.017 0.02 0.019 0.018 0.009 0.005 0.015 0.011 0.009 0.016 0.008 0.009 0.014 0.012 0.004 0.004 0.005 0 0 0 0.003 0.005 0.003 0 0.004 0.003 0.003 0.005 0.007 0.012 0.015 0.02 0.016 0.017 0.024 0.015 0.011 0.023 0.021 0.024 0.009 0.004 0.003 0.002 0.001 0.002 0.004 0.004 0.004 0.003 0.003 0.004 0.002 0.002 0.003 0.009 0.005 0.01 0.017 0.018 0.002 0.006 0.023 0.021 0.025 0.016 0.022 0.017 0.023 0.009 0.023 0.022 0.016 0.021 0.02 0.026 0.028 0.019 0 0.001 0 0 0.001 0.004 0.004 0.004 0.005 0.002 0.001 0.002 0.001 0.001 0 0.002 0.001 0.001 0 0.003 0.001 0.001 0.001 0.002 0.004 0 0.001 0.004 0.003 0 0 0 0 0 0 0 0 0 0 0 0 0 0 0 0 0 0 0 0 0 0 0 0 0 0 0 0 0 0 0 0 0 0 0 0 0 0 0 0 0 0 0 0 0 0 0 0 0 0 0 0 0 0 0 0 0 0 0 0 0 0 0 0 0 0 0 0 0 0 0 0 0 0 0 0 0 0 0 0 0 0 0 0 0 0 0 0 0 0 0 0 0 0 0 0 0 0 0 0 0 0 0 0 0 0 0 0 0 0 0 0 0 0 0 0 0 0 0 0 0 0 0 0 0 0 0 0 0 0 0 0 0 0 0 0 0 0 0 0 0 0 0 0 0 0 0 0 0 0 0 0 0 0 0 0 0 0 0 0 0 0 0 0 0 0 0 0 0 0 0 0 0 0 0 0 0 0 0 0 0 0 0 0 0 0 0 0 0 0 0 0 0 0 0 0 0 0 0 0 0 0 0 0 0 0 0 0 0 0 0 0 0 0 0 0 0.001 0.001 0.001 0.001 0 0 0 0 0 0 0 0 0 0 0 0 0 0 0 0 0 0 0 0 0 0 0 0 0 0 0 0.002 0.001 0.001 0.001 0 0.001 0.001 0.001 0.001 0 0 0.001 0 0 0 0 0 0 0 0 0 0 0.006 0.003 0.002 0 0 0.001 0.001 0 0.002 0.001 0.001 0.004 0.004 0.002 0.005 0.006 0.005 0.003 0.006 0.005 0.005 0.004 0.007 0.005 0.004 0.003 0.005 0.004 0.003 0.003 0.001 0.003 0.005 0.006 0.003 0.001 0.002 0.004 0.005 0.006 0.008 0.009 0.004 0.004 0.004 0.001 0.004 0.004 0.004 0.002 0.001 0 0.003 0.002 0.001 0.002 0.001 0.001 0 0.002 0.003 0.003 0 0.001 0 0 0 0.002 0.002 0.01 0.021 0.023 0.019 0.013 0.005 0.005 0.004 0.005 0.006 0.002 0.009 0.009 0.008 0.01 0.017 0.008 0.009 0.007 0.009 0.006 0.004 0.002 0.001 0.003 0.004 0.003 0.001 0.001 0 0.001 0 0 0.001 0.002 0.004 0.003 0.006 0.01 0.007 0.007 0.006 0.003 0.002 0.003 0.002 0.004 0.004 0.005 0.005 0.005 0.007 0.026 0.009 0.007 0.004 0 0.003 0.003 0.007 0.011 0.005 0.004 0.003 0.005 0.003 0.002 0 0 0 0.012 0.029 0.017 0.035 0.036 0.037 0.019 0.043 0.036 0.035 0.028 0.043 0.063 0.037 0.032 0.046 0.028 0.032 0.038 0.039 0.04 0.018 0.015 0.021 0.014 0.014 0.026 0.012 0.013 0.018 0.02 0.006 0.004 0.005 0 0 0 0.001 0.003 0.001 0 0.005 0.002 0.004 0.008 0.013 0.018 0.031 0.035 0.025 0.028 0.026 0.023 0.013 0.024 0.019 0.019 0.013 0.009 0.005 0.004 0.001 0.002 0.004 0.004 0.004 0.005 0.005 0.002 0.002 0 0.002 0.003 0.005 0.007 0.014 0.016 0.003 0.013 0.021 0.018 0.029 0.03 0.031 0.017 0.036 0.012 0.029 0.033 0.022 0.023 0.02 0.02 0.019 0.019 0.002 0.003 0.003 0 0.003 0.004 0.003 0.004 0.004 0 0.003 0.002 0 0.002 0.001 0 0.002 0.002 0.001 0.003 0.002 0.002 0.001 0 0.002 0.001 0.002 0.004 0.002 0.001 0 0 0 0 0 0 0 0 0 0 0 0 0 0 0 0 0 0 0 0 0 0 0 0 0 0 0 0 0 0 0 0 0 0 0 0 0 0 0 0 0 0 0 0 0 0 0 0 0 0 0 0 0 0 0 0 0 0 0 0 0 0 0 0 0 0 0 0 0 0 0 0 0 0 0 0 0 0 0 0 0 0 0 0 0 0 0 0 0 0 0 0 0 0 0 0 0 0 0 0 0 0 0 0 0 0 0 0 0 0 0 0 0 0 0 0 0 0 0 0 0 0 0 0 0 0 0 0 0 0 0 0 0 0 0 0 0 0 0 0 0 0 0 0 0 0 0 0 0 0 0 0 0 0 0 0 0 0 0 0 0 0 0 0 0 0 0 0 0 0 0 0 0 0 0 0 0 0 0 0 0 0 0 0 0 0 0 0 0 0 0 0 0 0 0 0 0 0 0 0 0 0 0 0 0 0 0 0 0 0 0 0.001 0.001 0.001 0.001 0.001 0.001 0.002 0.001 0 0 0 0 0 0 0 0 0 0 0 0 0 0 0 0 0 0 0 0 0 0 0 0 0 0 0 0 0.002 0.001 0.002 0.001 0.001 0.001 0.001 0.001 0.001 0.001 0.001 0 0 0 0 0 0 0 0 0 0 0.037 0 0.014 0 0.01 0 
0.028 0 0.005 0 0.008 0 0.066 0.107 0.057 0.013 0.022 0.011 0.031 0.038 0.054 0.024 0.031 0.066 0.145 1 0.295 0.228 0.219 0.319 0.171 0.154 0.159 0.206 0.164 0.126 0.143 0.146 0.116 0.11 0.092 0.061 0.047 0.057 0.081 0.057 0.016 0.015 0.01 0.019 0.019 0.023 0.017 0.026 0.03 0.03 0.028 0.023 0.07 0.103 0.034 0.015 0.02 0.01 0.021 0.019 0.032 0.042 0.018 0.029 0 0.059 0.08 0.066 0.005 0.024 0.007 0.002 0.004 0.01 0.007 0.015 0.022 0.018 0.017 0.014 0.003 0.006 0.004 0.003 0.014 0.004 0.013 0.011 0.012 0.016 0.015 0.008 0.017 0.018 0.019 0.009 0.009 0.002 0.002 0.002 0.008 0.003 0.012 0.035 0.012 0.017 0.008 0.001 0.003 0.004 0.012 0.012 0.011 0.012 0.004 0.011 0.008 0.007 0.003 0.002 0.002 0.003 0.003 0.005 0.01 0.002 0.012 0.022 0.012 0.011 0.005 0.005 0.008 0.012 0.059 0.076 0.023 0.039 0.02 0.015 0.012 0.007 0.005 0.014 0.012 0.012 0.022 0.016 0.02 0.024 0.024 0.017 0.028 0.024 0.022 0.017 0.027 0.019 0.01 0.011 0.022 0.025 0.025 0.026 0.018 0.016 0.007 0.009 0.016 0.015 0.016 0.019 0.01 0.01 0.016 0.012 0.004 0.011 0.008 0 0 0 0.002 0.003 0.002 0.001 0.005 0.004 0.003 0.004 0.006 0.011 0.023 0.024 0.021 0.014 0.024 0.023 0.025 0.032 0.027 0.061 0.102 0.165 0.158 0.202 0.016 0.04 0.038 0.035 0.023 0.007 0.008 0.019 0.004 0 0.007 0.012 0.001 0.006 0.016 0.019 0.007 0.014 0.018 0.015 0.021 0.019 0.019 0.015 0.023 0.011 0.018 0.02 0.017 0.019 0.013 0.053 0.051 0.043 0.027 0.052 0.028 0 0.009 0.019 0.014 0.014 0.02 0.004 0.003 0.001 0.002 0.008 0.004 0.004 0.008 0.006 0.005 0.011 0.006 0.006 0.011 0.025 0.08 0.023 0.048 0.166 0.048 0.01 0.003 0.003 0 0 0 0 0 0 0 0 0 0 0 0 0 0 0 0 0 0 0 0 0 0 0 0 0 0 0 0 0 0 0 0 0 0 0 0 0 0 0 0 0 0 0 0 0 0 0 0 0 0 0 0 0 0 0 0 0 0 0 0 0 0 0 0 0 0 0 0 0 0 0 0 0 0 0 0 0 0 0 0 0 0 0 0 0 0 0 0 0 0 0 0 0 0 0 0 0 0 0 0 0 0 0 0 0 0 0 0 0 0 0 0 0 0 0 0 0 0 0 0 0 0 0 0 0 0 0 0 0 0 0 0 0 0 0 0 0 0 0 0 0 0 0 0 0 0 0 0 0 0 0 0 0 0 0 0 0 0 0 0 0 0 0 0 0 0 0 0 0 0 0 0 0 0 0 0 0 0 0 0 0 0 0 0 0 0 0 0 0 0 0 0 0 0 0 0 0 0.001 0.001 0 0 0 0 0 0 0 0 0 0 0 0 0.001 0.002 0.002 0.001 0.001 0.001 0 0.001 0 0 0 0 0 0 0 0 0 0 0 0 0 0 0 0 0.001 0.001 0 0 0 0 0 0 0 0.003 0.003 0 0.001 0.001 0.001 0.001 0 0.001 0.001 0.001 0 0 0 0 0 0 0 0 0 0 0 0.002 0.001 0.001 0 0 0.001 0.001 0.001 0.002 0.001 0.001 0.003 0.003 0.001 0.002 0.002 0.002 0.002 0.002 0.002 0.001 0.002 0.002 0.001 0 0 0 0 0.001 0 0 0 0 0.002 0.001 0 0 0.004 0.003 0.005 0.008 0.01 0.004 0.006 0.006 0.001 0.001 0.002 0.004 0 0.001 0.001 0.002 0.001 0 0 0 0 0 0 0 0 0 0 0 0 0 0.002 0.003 0.006 0.009 0.01 0.008 0.003 0.003 0.003 0.003 0.004 0.004 0.001 0.006 0.006 0.005 0.008 0.01 0.005 0.008 0.007 0.006 0.005 0.005 0.005 0.004 0.001 0.004 0.003 0.002 0 0 0 0 0 0 0.002 0.003 0.003 0.004 0.003 0.002 0.002 0.003 0.001 0.001 0.001 0 0.001 0.002 0.002 0.003 0.001 0.003 0.008 0.004 0.004 0.001 0.001 0.002 0.001 0.004 0.007 0.005 0.003 0.002 0.003 0.003 0.002 0.002 0.003 0.003 0.006 0.013 0.012 0.012 0.01 0.01 0.007 0.013 0.015 0.015 0.012 0.015 0.018 0.011 0.012 0.016 0.012 0.011 0.014 0.01 0.014 0.008 0.007 0.01 0.008 0.008 0.012 0.007 0.008 0.005 0.006 0.003 0.004 0.004 0 0 0 0 0 0 0 0.003 0.002 0 0.001 0.003 0.002 0.01 0.009 0.008 0.01 0.012 0.008 0.011 0.011 0.011 0.013 0.007 0.002 0.001 0 0.002 0.004 0.003 0.002 0.005 0.003 0.002 0.004 0.001 0.002 0.006 0.009 0.006 0.008 0.012 0.017 0.005 0.008 0.016 0.009 0.015 0.011 0.013 0.011 0.01 0.009 0.018 0.014 0.01 0.017 0.007 0.015 0.014 0.013 0 0 0 0 0.002 0.005 0.005 0.005 0.007 0.002 0.002 0.003 0 0.002 0.001 0.002 0.003 0.001 0 0.001 0.002 0.002 0.001 0.002 0.003 0.002 0.002 0.003 0.002 0.001 0 0 0 0 0 0 0 0 0 0 0 0 0 0 0 0 0 0 0 0 0 0 0 0 0 0 0 0 0 0 0 0 0 0 0 0 0 0 0 0 0 0 0 0 0 0 0 0 0 0 0 0 0 0 0 0 0 0 0 0 0 0 0 0 0 0 0 0 0 0 0 0 0 0 0 0 0 0 0 0 0 0 0 0 0 0 0 0 0 0 0 0 0 0 0 0 0 0 0 0 0 0 0 0 0 0 0 0 0 0 0 0 0 0 0 0 0 0 0 0 0 0 0 0 0 0 0 0 0 0 0 0 0 0 0 0 0 0 0 0 0 0 0 0 0 0 0 0 0 0 0 0 0 0 0 0 0 0 0 0 0 0 0 0 0 0 0 0 0 0 0 0 0 0 0 0 0 0 0 0 0 0 0 0 0 0 0 0 0 0 0 0 0 0 0 0 0 0 0 0 0 0 0 0 0 0 0 0 0 0 0 0 0 0 0 0 0.001 0.002 0.003 0.001 0.001 0.001 0 0 0 0 0 0 0.001 0.001 0.001 0.001 0.001 0 0 0 0 0 0 0 0 0 0 0 0 0 0.002 0.002 0.002 0.004 0.001 0.003 0.003 0 0.001 0 0 0 0 0 0 0 0 0 0 0 0 0 0.009 0.003 0.003 0.001 0.001 0.001 0.001 0.001 0.002 0.001 0.001 0.002 0.002 0.003 0.004 0.004 0.003 0.005 0.007 0.003 0.004 0.004 0.006 0.003 0.004 0.004 0.003 0.003 0.004 0.003 0.001 0.002 0.002 0.002 0.001 0.001 0.003 0.006 0.007 0.009 0.01 0.011 0.006 0.007 0.007 0.003 0.002 0.003 0.007 0.003 0.001 0.001 0.002 0.002 0.002 0.001 0.002 0.003 0 0.003 0.003 0.002 0 0 0 0 0 0.004 0.003 0.013 0.021 0.02 0.014 0.009 0.005 0.004 0.001 0.001 0.008 0 0.008 0.008 0.008 0.012 0.015 0.007 0.012 0.008 0.006 0.007 0.005 0.004 0.003 0.001 0.006 0.001 0.001 0.001 0 0 0 0 0 0 0.005 0.005 0.006 0.006 0.004 0.007 0.003 0.003 0.005 0.005 0.004 0.008 0.007 0.008 0.008 0.007 0.012 0.019 0.009 0.005 0.001 0.001 0.004 0.002 0.008 0.008 0.003 0.002 0 0.005 0.004 0.004 0.001 0.003 0.003 0.009 0.031 0.022 0.032 0.036 0.034 0.013 0.037 0.037 0.032 0.027 0.044 0.053 0.025 0.028 0.046 0.036 0.034 0.038 0.04 0.04 0.022 0.008 0.021 0.012 0.02 0.036 0.011 0.01 0.022 0.017 0.005 0.006 0.007 0 0 0 0.002 0.003 0.002 0.001 0.005 0.005 0.001 0.003 0.011 0.012 0.03 0.028 0.021 0.03 0.031 0.018 0.018 0.026 0.031 0.02 0.01 0.008 0.005 0.004 0.002 0.003 0.001 0.001 0.002 0.001 0.001 0.005 0 0 0.001 0.004 0.002 0.005 0.008 0.008 0.001 0.002 0.018 0.015 0.02 0.022 0.025 0.013 0.031 0.011 0.023 0.028 0.019 0.014 0.014 0.02 0.02 0.015 0.003 0.004 0.001 0 0.001 0.003 0.003 0.003 0.003 0.001 0.001 0 0 0.001 0.001 0.001 0.001 0.001 0.001 0.002 0.001 0.001 0.002 0.002 0.002 0 0.001 0.003 0 0 0 0 0 0 0 0 0 0 0 0 0 0 0 0 0 0 0 0 0 0 0 0 0 0 0 0 0 0 0 0 0 0 0 0 0 0 0 0 0 0 0 0 0 0 0 0 0 0 0 0 0 0 0 0 0 0 0 0 0 0 0 0 0 0 0 0 0 0 0 0 0 0.001 0.001 0.001 0.001 0 0 0 0 0 0 0 0 0 0 0 0 0 0 0 0 0 0 0 0 0 0 0 0 0 0 0 0 0 0 0 0 0 0 0 0 0 0.001 0.001 0.001 0.001 0 0.001 0 0.001 0 0.001 0.001 0.001 0 0 0 0 0 0 0 0 0 0 0 0.001 0 0 0.001 0.001 0.001 0.001 0.001 0 0.001 0.001 0.001 0.001 0.001 0.001 0.001 0 0.001 0 0 0.001 0 0.001 0.001 0.001 0.001 0.001 0 0 0 0 0.001 0.001 0 0 0 0 0 0 0 0 0 0 0 0 0 0 0 0 0 0 0 0.001 0.001 0.001 0.001 0.001 0.001 0.001 0 0 0.001 0 0 0 0 0 0 0 0 0 0 0 0.001 0.001 0 0 0 0 0 0 0 0 0 0 0.001 0.001 0.001 0.001 0.001 0.001 0 0 0.001 0 0 0 0 0 0 0 0 0 0 0 0 0 0 0 0 0 0.001 0.001 0.001 0 0 0 0 0 0 0 0 0 0 0 0 0 0 0 0 0 0 0 0.041 0 0.01 0 0.014 0 
0.081 0 0.009 0.001 0.015 0.001 0.191 0.325 0.174 0.033 0.062 0.031 0.083 0.11 0.15 0.061 0.1 0.171 0.341 0.378 1 0.651 0.485 0.545 0.359 0.35 0.368 0.401 0.357 0.281 0.304 0.298 0.237 0.211 0.197 0.131 0.114 0.136 0.177 0.132 0.027 0.034 0.023 0.04 0.034 0.038 0.047 0.061 0.08 0.081 0.077 0.066 0.192 0.289 0.074 0.046 0.059 0.036 0.054 0.056 0.08 0.081 0.05 0.076 0 0.15 0.178 0.142 0.015 0.041 0.009 0.01 0.008 0.014 0.014 0.034 0.034 0.036 0.031 0.014 0.007 0.013 0.01 0.012 0.028 0.007 0.03 0.028 0.027 0.035 0.034 0.02 0.034 0.035 0.048 0.022 0.014 0.018 0.01 0.005 0.015 0.004 0.03 0.08 0.021 0.027 0.011 0.005 0.01 0.005 0.017 0.016 0.01 0.028 0.014 0.022 0.024 0.019 0.016 0.003 0.002 0.016 0.011 0.018 0.014 0.015 0.026 0.044 0.016 0.018 0.008 0.005 0.022 0.031 0.125 0.161 0.054 0.08 0.04 0.03 0.02 0.015 0.01 0.02 0.017 0.025 0.041 0.024 0.049 0.047 0.051 0.028 0.055 0.048 0.047 0.042 0.056 0.052 0.035 0.024 0.057 0.059 0.054 0.055 0.044 0.042 0.013 0.014 0.032 0.019 0.023 0.04 0.02 0.019 0.032 0.028 0.008 0.018 0.017 0 0 0 0.003 0.009 0.004 0.002 0.011 0.01 0.007 0.012 0.02 0.022 0.043 0.044 0.046 0.041 0.055 0.048 0.059 0.076 0.062 0.124 0.205 0.367 0.431 0.64 0.051 0.098 0.069 0.077 0.053 0.028 0.024 0.038 0.012 0.006 0.012 0.027 0.015 0.016 0.032 0.043 0.013 0.018 0.042 0.034 0.046 0.029 0.044 0.033 0.048 0.017 0.046 0.054 0.034 0.039 0.03 0.109 0.104 0.087 0.054 0.14 0.077 0 0.026 0.044 0.03 0.035 0.048 0.009 0.022 0.011 0.002 0.007 0.004 0.009 0.012 0.01 0.006 0.009 0.007 0.009 0.019 0.072 0.251 0.077 0.155 0.522 0.135 0.039 0.012 0.014 0.001 0 0 0 0 0 0 0 0 0 0 0.001 0.001 0 0 0.002 0.002 0 0.002 0.002 0.001 0 0.002 0.002 0.001 0.001 0.001 0.001 0.001 0.001 0.001 0.001 0.001 0 0 0.001 0 0.001 0.001 0.001 0 0 0.002 0 0 0.002 0 0.001 0.001 0.002 0.002 0.001 0.001 0.002 0.002 0.001 0 0 0 0.002 0.002 0.001 0.001 0 0 0 0 0.001 0 0.001 0 0 0 0 0 0 0 0 0 0 0 0 0 0 0 0 0 0 0 0 0 0 0 0 0 0 0.001 0.001 0 0 0 0 0 0 0.001 0 0 0 0 0 0.001 0.001 0.001 0 0.001 0.002 0.002 0.002 0 0.002 0.001 0.001 0.001 0.001 0 0 0.001 0.001 0.001 0.001 0 0.002 0 0 0 0 0 0 0 0.001 0.001 0.003 0.002 0.001 0.001 0 0.002 0.002 0.001 0 0.002 0.002 0.002 0.001 0.002 0.002 0.003 0.002 0.002 0.002 0 0 0.001 0.001 0.001 0.002 0 0 0 0 0 0 0 0 0 0 0 0 0 0 0 0 0 0 0 0 0.002 0.002 0.002 0.002 0.002 0.002 0.002 0.001 0.002 0.004 0.003 0.002 0.002 0.001 0 0 0 0 0 0 0.001 0.001 0 0 0.001 0.002 0.003 0.002 0.001 0.005 0.005 0.001 0.003 0.002 0.002 0.002 0.001 0.001 0.002 0.003 0.003 0.002 0 0.002 0 0.004 0.004 0.004 0 0.001 0.002 0 0 0 0 0 0 0 0.004 0.005 0.002 0.004 0.003 0.006 0.006 0.003 0.003 0.001 0.001 0.002 0.001 0 0 0 0 0 0 0 0 0 0.018 0.007 0.005 0.001 0.002 0.001 0.004 0.003 0.004 0.002 0.004 0.005 0.006 0.002 0.006 0.006 0.005 0.002 0.005 0.006 0.006 0.003 0.005 0.005 0.004 0.003 0.004 0.003 0.003 0.001 0.001 0.002 0.002 0.002 0.001 0.002 0.002 0.004 0.005 0.005 0.012 0.011 0.009 0.008 0.008 0.005 0.004 0.005 0.004 0 0.001 0 0 0 0.001 0.002 0.001 0.001 0 0.002 0.003 0.001 0 0 0 0.001 0.003 0.004 0.002 0.011 0.018 0.017 0.014 0.012 0.008 0.007 0.007 0.007 0.007 0.001 0.01 0.01 0.009 0.013 0.016 0.012 0.014 0.007 0.005 0.007 0.007 0.003 0.002 0.003 0.006 0.001 0.001 0.001 0 0 0 0 0.001 0.002 0.006 0.003 0.006 0.007 0.004 0.008 0.004 0.003 0.001 0 0.002 0.002 0.004 0.008 0.008 0.003 0.01 0.025 0.01 0.005 0.002 0.001 0.001 0.001 0.005 0.007 0.004 0.004 0.002 0.006 0.002 0.001 0.002 0.005 0.005 0.009 0.029 0.018 0.034 0.032 0.028 0.016 0.034 0.035 0.034 0.025 0.038 0.04 0.027 0.034 0.036 0.026 0.029 0.032 0.031 0.029 0.016 0.01 0.023 0.014 0.017 0.026 0.015 0.013 0.021 0.015 0.004 0.003 0.004 0 0 0 0.004 0.008 0.004 0.001 0.005 0.003 0.005 0.007 0.012 0.014 0.026 0.029 0.026 0.032 0.026 0.024 0.021 0.036 0.03 0.031 0.012 0.004 0.004 0.005 0.004 0.007 0.004 0.006 0.007 0.008 0.007 0.007 0.004 0.005 0.008 0.015 0.003 0.009 0.023 0.025 0.007 0.013 0.036 0.022 0.033 0.023 0.029 0.019 0.035 0.012 0.031 0.034 0.02 0.031 0.017 0.038 0.044 0.037 0 0.002 0.001 0 0.002 0.006 0.006 0.006 0.006 0 0.002 0.001 0 0.002 0 0.001 0.002 0.001 0 0.004 0.001 0.001 0 0.003 0.005 0 0.002 0.006 0.003 0 0 0 0 0 0 0 0 0 0 0 0 0 0 0 0 0 0 0 0 0 0 0 0 0 0 0 0 0 0 0 0 0 0 0 0 0 0 0.001 0 0 0 0 0.001 0.001 0.001 0.001 0.001 0 0 0 0 0 0 0 0 0 0 0 0 0 0 0 0 0 0 0 0 0 0 0 0 0.001 0.001 0.002 0.001 0.001 0 0 0.001 0.001 0.001 0 0.001 0.001 0.001 0.002 0.002 0.002 0.002 0.001 0.001 0.002 0.001 0.001 0.001 0.001 0.002 0 0 0 0 0 0 0 0.001 0 0.001 0 0 0 0 0 0 0 0 0.001 0.001 0.001 0.001 0.001 0.002 0.001 0.002 0.004 0.002 0.001 0 0 0.001 0 0 0.002 0 0 0 0 0 0 0 0 0 0.001 0.004 0.002 0.004 0.004 0.004 0.004 0.004 0.002 0.002 0.001 0.004 0.004 0.004 0.001 0.004 0.003 0.003 0.003 0.003 0.003 0.002 0.001 0.003 0.002 0.002 0.002 0.002 0.003 0.002 0 0.001 0.001 0.001 0 0 0 0 0.001 0 0 0 0 0.001 0.001 0.003 0.002 0.002 0.002 0.002 0.002 0.003 0.004 0.001 0.003 0.003 0.001 0 0 0 0 0 0 0 0 0 0 0.001 0.001 0 0 0.001 0.001 0.001 0.001 0.001 0.001 0.001 0.001 0.002 0.004 0.004 0.004 0.004 0.003 0.004 0.002 0.004 0.003 0.003 0.001 0.001 0.001 0.001 0 0 0 0 0 0 0 0 0 0 0 0.001 0.001 0 0.001 0.001 0.001 0.001 0 0 0 0.001 0 0 0 0 0 0 0 0 0 0 0 0.009 0.004 0.001 0.001 0.001 0.001 0.001 0.001 0.002 0 0.001 0.003 0.005 0.004 0.003 0.004 0.005 0.005 0.007 0.007 0.007 0.005 0.008 0.007 0.007 0.003 0.004 0.005 0.004 0.001 0.001 0.001 0.001 0.001 0.001 0.001 0.005 0.009 0.016 0.021 0.024 0.025 0.015 0.016 0.017 0.005 0.003 0.004 0.013 0.006 0.006 0.003 0.007 0.006 0.004 0.003 0.003 0.004 0 0.004 0.005 0.004 0.001 0.002 0.001 0.002 0.004 0.01 0.009 0.024 0.041 0.046 0.037 0.018 0.017 0.019 0.011 0.009 0.017 0.003 0.018 0.018 0.015 0.023 0.032 0.019 0.024 0.02 0.019 0.016 0.009 0.011 0.005 0.006 0.015 0.004 0.002 0.004 0.002 0.002 0 0 0.002 0.006 0.009 0.012 0.016 0.025 0.015 0.023 0.021 0.009 0.007 0.003 0.003 0.014 0.011 0.015 0.02 0.013 0.024 0.052 0.027 0.014 0.001 0.001 0.009 0.007 0.007 0.011 0.005 0.003 0.004 0.01 0.009 0.006 0.008 0.009 0.008 0.017 0.063 0.04 0.07 0.069 0.068 0.037 0.082 0.076 0.068 0.054 0.092 0.111 0.067 0.063 0.089 0.062 0.075 0.083 0.074 0.074 0.041 0.028 0.059 0.034 0.027 0.057 0.023 0.028 0.04 0.033 0.016 0.008 0.006 0 0 0 0.007 0.013 0.007 0.003 0.012 0.009 0.006 0.01 0.019 0.034 0.065 0.065 0.048 0.062 0.056 0.043 0.03 0.046 0.05 0.04 0.016 0.01 0.008 0.004 0.003 0.006 0.005 0.003 0.004 0.004 0.008 0.011 0.003 0.001 0.001 0.003 0.004 0.013 0.024 0.018 0.005 0.019 0.042 0.039 0.055 0.051 0.06 0.031 0.065 0.025 0.049 0.061 0.039 0.035 0.039 0.038 0.038 0.03 0 0.004 0.001 0 0.001 0.008 0.006 0.006 0.007 0.001 0.005 0.002 0.001 0.003 0.003 0.003 0.003 0 0.001 0.002 0.001 0 0.001 0 0.002 0 0 0.002 0.001 0 0 0 0.001 0.001 0 0 0 0 0 0 0 0 0 0 0 0 0 0 0 0 0 0 0 0 0 0 0 0 0 0 0 0 0 0 0 0 0 0 0 0 0 0 0 0.001 0.001 0.001 0.001 0 0 0 0 0 0 0 0 0 0 0 0 0 0 0 0 0 0 0 0 0 0 0 0 0 0.001 0.001 0 0 0 0 0 0 0 0 0 0 0 0 0.001 0 0 0.001 0.001 0 0 0.001 0 0 0 0 0 0 0 0 0 0 0 0 0 0 0 0 0 0 0 0 0 0.001 0 0 0 0.001 0 0 0 0 0 0 0 0 0 0 0 0 0 0 0 0 0 0 0.001 0.001 0.001 0 0.001 0 0.001 0 0.001 0.001 0.001 0.001 0.001 0.001 0 0.001 0 0 0 0 0.001 0.001 0 0 0 0.001 0.001 0.001 0 0 0 0 0 0 0 0 0 0 0 0 0 0 0 0 0 0 0.001 0.001 0.001 0.001 0.001 0.001 0.001 0 0 0.001 0 0 0 0.001 0 0 0 0 0 0 0 0.001 0 0 0 0.001 0 0 0 0 0.001 0 0.001 0.002 0.002 0 0.002 0.001 0.001 0 0.001 0.001 0.001 0 0.001 0.001 0 0.002 0.001 0.001 0.001 0.001 0 0 0 0 0 0 0 0 0 0 0.002 0.003 0.002 0.002 0.002 0.002 0.002 0 0 0 0 0 0 0.001 0.001 0 0.001 0.001 0 0 0 0 0.081 0.002 0.027 0.001 0.026 0.001 
0.107 0.001 0.003 0 0.012 0.001 0.064 0.112 0.064 0.013 0.023 0.029 0.101 0.124 0.18 0.068 0.112 0.186 0.404 0.174 0.361 1 0.538 0.316 0.305 0.424 0.342 0.28 0.301 0.259 0.287 0.256 0.18 0.175 0.166 0.103 0.083 0.104 0.137 0.115 0.026 0.02 0.019 0.036 0.049 0.059 0.057 0.075 0.105 0.107 0.1 0.087 0.256 0.404 0.12 0.063 0.077 0.051 0.078 0.07 0.087 0.085 0.076 0.092 0 0.16 0.18 0.148 0.025 0.044 0.013 0.019 0.014 0.015 0.01 0.046 0.043 0.044 0.042 0.03 0.015 0.016 0.012 0.016 0.025 0.007 0.033 0.03 0.027 0.039 0.047 0.033 0.043 0.054 0.084 0.032 0.019 0.02 0.015 0.006 0.024 0.015 0.031 0.084 0.024 0.032 0.015 0.006 0.017 0.007 0.019 0.012 0.02 0.024 0.014 0.018 0.02 0.012 0.009 0.001 0.002 0.01 0.012 0.02 0.014 0.008 0.025 0.041 0.02 0.013 0.004 0.003 0.018 0.023 0.088 0.109 0.029 0.063 0.033 0.021 0.024 0.022 0.017 0.03 0.023 0.032 0.038 0.03 0.046 0.047 0.058 0.033 0.051 0.048 0.04 0.032 0.053 0.048 0.037 0.021 0.051 0.048 0.048 0.051 0.04 0.038 0.017 0.015 0.035 0.017 0.026 0.035 0.019 0.015 0.026 0.028 0.003 0.025 0.018 0 0 0 0.003 0.006 0.002 0 0.002 0.001 0.013 0.018 0.026 0.027 0.051 0.052 0.041 0.042 0.042 0.039 0.041 0.051 0.052 0.093 0.144 0.307 0.336 0.446 0.07 0.138 0.083 0.097 0.055 0.02 0.024 0.053 0.014 0.009 0.015 0.024 0.011 0.011 0.025 0.031 0.009 0.015 0.026 0.026 0.031 0.031 0.036 0.019 0.037 0.016 0.032 0.033 0.023 0.028 0.025 0.074 0.065 0.059 0.036 0.089 0.046 0 0.023 0.041 0.032 0.033 0.045 0.011 0.016 0.007 0.002 0.006 0.004 0.005 0.008 0.003 0.003 0.004 0.003 0.003 0.009 0.033 0.075 0.02 0.045 0.177 0.041 0.008 0.001 0.001 0.002 0 0 0 0 0 0 0 0 0 0 0 0 0 0 0 0 0 0 0 0 0 0 0 0 0 0 0 0 0 0 0 0 0 0 0 0 0 0 0 0 0 0.001 0.001 0.001 0 0 0 0 0 0 0 0 0 0 0 0 0 0 0 0 0 0 0 0 0 0 0 0 0 0 0 0 0 0 0 0 0 0 0 0 0 0 0 0 0 0 0 0 0 0 0 0 0 0 0 0 0 0 0 0 0 0 0 0 0 0 0 0 0 0 0 0 0 0 0 0 0 0 0 0 0.001 0 0 0 0 0 0 0 0 0 0 0 0 0 0 0.001 0.001 0 0.001 0.001 0.001 0.001 0.001 0.001 0.001 0.001 0.001 0.001 0.001 0.001 0.001 0 0 0.001 0.001 0.001 0.001 0.001 0.001 0.001 0.001 0.001 0.001 0.001 0.001 0 0 0 0 0 0 0 0 0 0 0 0 0 0 0 0 0 0 0 0 0.001 0.001 0.001 0.001 0.001 0 0 0 0.001 0.002 0.002 0.001 0 0 0 0 0 0 0 0.001 0.001 0.001 0 0.001 0.001 0.002 0.002 0.002 0.003 0.003 0.003 0 0 0.001 0.001 0 0.001 0.001 0.001 0.001 0.001 0.001 0.001 0.002 0.001 0.001 0.001 0.001 0 0.001 0.002 0 0 0 0 0 0 0 0.003 0.004 0.001 0.003 0.003 0.004 0.003 0.001 0.001 0.001 0.001 0.001 0 0 0 0 0 0 0 0 0 0 0.013 0.005 0.002 0.001 0.002 0 0.002 0.002 0.002 0 0.002 0.003 0.005 0.003 0.002 0.005 0.005 0.003 0.009 0.004 0.004 0.002 0.009 0.005 0.004 0.003 0.003 0.002 0.002 0.002 0.002 0 0.002 0.002 0 0.003 0.003 0.006 0.008 0.009 0.01 0.009 0.003 0.004 0.005 0.002 0.002 0.005 0.006 0.003 0.003 0.001 0.004 0.002 0.001 0.001 0.001 0.001 0 0 0.002 0.001 0 0.001 0 0.001 0.001 0.003 0.002 0.009 0.015 0.016 0.011 0.007 0.006 0.006 0.003 0.004 0.005 0.001 0.004 0.004 0.003 0.006 0.011 0.004 0.006 0.005 0.004 0.003 0.003 0.002 0.002 0.001 0.001 0.001 0 0 0.001 0.002 0.001 0.001 0.001 0.003 0.003 0.003 0.004 0.008 0.006 0.007 0.008 0.006 0.004 0.003 0.003 0.007 0.008 0.009 0.005 0.007 0.012 0.018 0.005 0.003 0.001 0 0.002 0.003 0.006 0.011 0.006 0.004 0.003 0.006 0.005 0.005 0 0.001 0.001 0.004 0.022 0.011 0.025 0.024 0.024 0.008 0.028 0.026 0.026 0.02 0.025 0.027 0.019 0.017 0.022 0.022 0.023 0.025 0.024 0.021 0.015 0.004 0.015 0.012 0.016 0.023 0.008 0.011 0.018 0.015 0.006 0.003 0.002 0 0 0 0.004 0.006 0.004 0 0.002 0.001 0.003 0.005 0.01 0.012 0.02 0.018 0.015 0.02 0.021 0.013 0.014 0.024 0.027 0.03 0.014 0.009 0.005 0.005 0.001 0.001 0.004 0.003 0.005 0.001 0.003 0.003 0.002 0.005 0.008 0.013 0.005 0.011 0.017 0.025 0.008 0.018 0.026 0.022 0.025 0.017 0.026 0.013 0.025 0.005 0.023 0.027 0.014 0.021 0.016 0.033 0.036 0.028 0.001 0.002 0.002 0 0.002 0.005 0.004 0.004 0.006 0.002 0.002 0.001 0.002 0.005 0.004 0.004 0.006 0.001 0.002 0.006 0.001 0.001 0.001 0.001 0.002 0 0.001 0.003 0.002 0 0 0 0 0 0 0 0 0 0 0 0 0 0 0 0 0 0 0 0 0 0 0 0 0 0 0 0 0 0 0 0 0 0 0 0 0 0 0 0 0 0 0 0 0 0 0 0 0 0 0 0 0 0 0 0 0 0 0 0 0 0 0 0 0 0 0 0 0 0 0 0 0 0 0 0 0 0 0 0 0 0 0 0 0 0 0 0 0 0 0 0 0 0 0 0 0 0 0 0 0 0 0 0 0 0 0 0 0 0 0 0 0 0 0 0 0 0 0 0 0 0 0 0 0.002 0 0 0 0 0 0 0 0 0 0 0 0 0 0 0 0 0 0 0.001 0.001 0.001 0.002 0.002 0.001 0.002 0.002 0.002 0.002 0.003 0.002 0.002 0.001 0.002 0.002 0.002 0.002 0.002 0.003 0.002 0 0 0 0.001 0.001 0 0 0 0 0 0 0 0 0 0 0 0 0 0 0 0 0 0.001 0.001 0.001 0.002 0.002 0.002 0.001 0.002 0.001 0 0 0 0 0 0 0 0 0 0 0 0 0 0 0 0 0 0 0.001 0.001 0.003 0.001 0.002 0.001 0.002 0.001 0.001 0.001 0 0.003 0.001 0 0.002 0.002 0 0.002 0.001 0.001 0 0 0 0 0 0 0 0 0 0 0 0 0 0 0.002 0.002 0.001 0.002 0.002 0.002 0.001 0.001 0.001 0 0.001 0.001 0.001 0 0 0 0 0 0 0 0 0 0.013 0.007 0.004 0.001 0.002 0.001 0.002 0.003 0.004 0.004 0.003 0.005 0.007 0.001 0.009 0.01 0.009 0.007 0.011 0.007 0.009 0.006 0.011 0.006 0.008 0.008 0.006 0.005 0.006 0.004 0.004 0.002 0.005 0.004 0 0.001 0 0.004 0.007 0.008 0.012 0.012 0.013 0.01 0.01 0.008 0.006 0.006 0.005 0.003 0.003 0.002 0.002 0.002 0.003 0.002 0.002 0.001 0 0.004 0.004 0.003 0 0.001 0 0 0 0.002 0.001 0.009 0.017 0.021 0.017 0.011 0.005 0.005 0.006 0.005 0.008 0.002 0.01 0.009 0.007 0.012 0.016 0.006 0.012 0.008 0.008 0.003 0.003 0.003 0 0.004 0.003 0.001 0 0.002 0 0 0 0 0 0.002 0.004 0.005 0.01 0.009 0.005 0.009 0.006 0.006 0.008 0.001 0.002 0.006 0.006 0.007 0.007 0.006 0.01 0.029 0.009 0.005 0.001 0.001 0.003 0.003 0.011 0.013 0.003 0.003 0.001 0.005 0.005 0.001 0.003 0.007 0.003 0.012 0.034 0.021 0.04 0.039 0.036 0.016 0.043 0.043 0.038 0.034 0.05 0.063 0.037 0.03 0.049 0.04 0.041 0.044 0.04 0.04 0.023 0.009 0.031 0.018 0.024 0.036 0.014 0.019 0.027 0.028 0.005 0.003 0.003 0 0 0 0.004 0.005 0.004 0.001 0.005 0.001 0.006 0.009 0.014 0.017 0.033 0.033 0.03 0.037 0.033 0.028 0.014 0.025 0.036 0.025 0.017 0.011 0.011 0.009 0.003 0.005 0.006 0.007 0.007 0.004 0.007 0.011 0.002 0.001 0.004 0.01 0.003 0.007 0.015 0.014 0.003 0.011 0.031 0.028 0.039 0.034 0.037 0.027 0.034 0.014 0.032 0.031 0.02 0.023 0.02 0.022 0.02 0.02 0.002 0.002 0.002 0 0.001 0.006 0.005 0.005 0.006 0.001 0.003 0.002 0.001 0.002 0.001 0.001 0.003 0.003 0.001 0.003 0.003 0.003 0.001 0.004 0.005 0 0.001 0.007 0.003 0 0 0 0 0 0 0 0 0 0 0 0 0 0 0.001 0.001 0 0 0 0.001 0.001 0.001 0.001 0.001 0.001 0.001 0.001 0.001 0.001 0.001 0.001 0.001 0.001 0 0 0 0 0 0 0.001 0.001 0.001 0.001 0 0 0.001 0.001 0.001 0.001 0.001 0.001 0.001 0.001 0.001 0.001 0.001 0.001 0.001 0 0 0 0 0.001 0.001 0.001 0.001 0 0 0 0 0 0 0 0 0 0 0 0 0 0 0 0 0 0.001 0.001 0.001 0.001 0 0 0.001 0 0 0 0 0 0 0 0 0 0 0.001 0 0 0 0 0 0 0 0 0 0 0 0 0 0 0 0 0 0 0 0 0 0 0 0 0 0 0 0 0 0 0 0 0 0 0 0 0 0 0 0 0 0 0 0.001 0.001 0.001 0.001 0 0.001 0.001 0 0 0.001 0.001 0 0 0.001 0.001 0 0.001 0 0 0 0 0 0 0 0.001 0 0.001 0.001 0.001 0.001 0.001 0.001 0 0 0 0 0 0 0 0 0 0 0 0 0 0 0 0 0.001 0 0 0 0.001 0.001 0.001 0.001 0.001 0.001 0.001 0 0 0 0.001 0 0 0 0 0 0 0.001 0.001 0.001 0 0 0.001 0.002 0.001 0.001 0.001 0.001 0 0 0.001 0.001 0.001 0.001 0 0 0.001 0 0.001 0.001 0.001 0 0 0 0 0 0 0 0 0 0 0.001 0.001 0.001 0.002 0.001 0.002 0.002 0.002 0 0 0 0.001 0 0 0 0 0 0 0 0 0 0 0.035 0.002 0.027 0 0.018 0.001 
0.106 0 0.002 0.001 0.01 0 0.062 0.093 0.046 0.008 0.013 0.042 0.125 0.157 0.199 0.092 0.141 0.244 0.582 0.162 0.247 0.568 1 0.353 0.265 0.354 0.473 0.324 0.264 0.268 0.356 0.279 0.198 0.209 0.186 0.11 0.089 0.102 0.15 0.115 0.034 0.014 0.016 0.026 0.039 0.044 0.046 0.066 0.107 0.102 0.1 0.091 0.237 0.356 0.092 0.051 0.077 0.042 0.072 0.069 0.085 0.108 0.078 0.091 0 0.179 0.203 0.166 0.028 0.046 0.011 0.008 0.004 0.01 0.008 0.03 0.033 0.036 0.028 0.016 0.011 0.016 0.009 0.01 0.022 0.008 0.022 0.022 0.021 0.028 0.028 0.019 0.028 0.039 0.052 0.02 0.012 0.017 0.013 0.006 0.014 0.003 0.037 0.104 0.018 0.023 0.008 0.005 0.01 0.004 0.013 0.003 0.016 0.022 0.012 0.021 0.017 0.011 0.01 0.005 0.005 0.016 0.013 0.012 0.01 0.012 0.022 0.034 0.014 0.013 0.004 0.005 0.013 0.021 0.084 0.107 0.036 0.053 0.029 0.026 0.024 0.021 0.016 0.029 0.02 0.029 0.03 0.018 0.028 0.034 0.036 0.019 0.037 0.035 0.031 0.026 0.04 0.039 0.026 0.024 0.039 0.036 0.042 0.038 0.033 0.033 0.017 0.008 0.024 0.016 0.024 0.03 0.016 0.017 0.026 0.018 0.005 0.029 0.022 0 0 0 0.004 0.004 0.004 0 0.005 0.002 0.009 0.01 0.018 0.026 0.036 0.037 0.033 0.031 0.034 0.03 0.027 0.041 0.044 0.08 0.133 0.256 0.233 0.301 0.075 0.15 0.101 0.102 0.075 0.028 0.028 0.05 0.009 0.006 0.016 0.033 0.013 0.017 0.023 0.031 0.013 0.012 0.018 0.019 0.035 0.026 0.031 0.024 0.032 0.012 0.035 0.035 0.018 0.024 0.027 0.064 0.059 0.052 0.036 0.09 0.052 0 0.035 0.063 0.05 0.051 0.07 0.016 0.03 0.013 0.003 0.007 0.005 0.006 0.01 0.004 0.002 0.007 0.004 0.005 0.005 0.022 0.073 0.019 0.043 0.144 0.038 0.011 0.002 0.003 0.001 0 0 0 0 0 0 0 0 0 0 0 0 0 0 0 0 0 0 0 0 0 0 0 0 0 0 0 0 0 0 0 0 0 0 0 0 0 0 0 0 0 0 0 0 0 0 0 0 0 0 0 0 0 0 0 0 0 0 0 0 0 0 0 0 0 0 0 0 0 0 0 0 0 0 0 0 0 0 0 0 0 0 0 0 0 0 0 0 0 0 0 0 0 0 0 0 0 0 0 0 0 0 0 0 0 0 0 0 0 0 0 0 0 0 0 0 0 0 0 0 0.001 0 0 0 0 0 0 0 0 0 0 0 0 0 0 0 0 0 0 0 0.001 0 0.001 0 0 0.001 0 0 0 0.001 0.001 0.001 0.001 0.001 0.001 0.001 0.001 0.001 0.001 0.001 0 0 0 0 0 0 0 0 0 0 0 0 0 0 0 0 0 0 0 0 0 0 0 0 0 0.001 0.001 0.001 0.001 0.001 0.001 0.001 0 0.001 0.001 0 0 0 0 0 0 0 0 0 0 0 0 0 0 0.001 0.003 0.002 0.002 0.001 0.002 0.004 0 0.001 0.001 0.001 0.001 0 0 0.001 0.001 0.001 0.001 0.001 0.001 0 0.001 0.001 0.001 0.001 0.001 0.001 0 0 0 0 0 0 0 0.003 0.003 0.004 0.007 0.004 0.007 0.006 0.003 0.003 0.002 0.003 0.004 0.002 0 0 0 0 0 0 0 0 0 0.011 0.002 0 0 0 0 0 0 0.001 0 0 0.001 0.002 0.002 0.002 0.004 0.002 0.001 0.01 0.003 0.002 0.003 0.01 0.003 0.002 0.003 0.004 0.003 0.003 0.003 0.002 0.002 0.005 0.006 0.001 0.002 0.002 0.002 0.003 0.004 0.005 0.004 0.003 0.003 0.003 0.002 0.002 0.003 0.003 0 0 0 0 0 0 0 0 0 0 0.001 0.001 0 0 0 0 0 0.001 0.001 0 0.007 0.011 0.012 0.009 0.007 0.007 0.007 0.003 0.003 0.006 0.002 0.004 0.004 0.003 0.008 0.007 0.006 0.008 0.004 0.005 0.004 0.002 0.002 0.002 0.001 0.003 0 0.001 0 0 0 0 0 0 0 0.002 0.004 0.005 0.005 0.002 0.005 0.003 0 0 0 0 0.002 0 0 0.001 0.002 0.007 0.014 0.003 0.001 0 0.001 0.002 0.003 0.008 0.011 0.004 0.005 0.003 0.004 0.002 0.002 0 0 0 0.006 0.016 0.01 0.019 0.019 0.018 0.009 0.019 0.019 0.018 0.011 0.021 0.024 0.013 0.014 0.023 0.018 0.018 0.017 0.013 0.014 0.008 0.002 0.009 0.007 0.012 0.017 0.01 0.008 0.015 0.011 0.004 0.002 0.002 0 0 0 0.002 0.002 0.002 0 0.002 0.002 0 0.001 0.004 0.008 0.016 0.015 0.012 0.018 0.019 0.013 0.018 0.027 0.023 0.031 0.016 0.011 0.01 0.005 0 0.002 0.004 0.002 0.004 0.002 0 0 0.001 0.002 0.006 0.011 0.002 0.003 0.014 0.022 0.009 0.012 0.015 0.01 0.016 0.012 0.016 0.013 0.015 0.006 0.016 0.019 0.015 0.022 0.013 0.033 0.032 0.03 0.001 0.003 0.002 0 0 0.004 0.003 0.004 0.004 0.001 0.001 0 0.001 0.007 0.005 0.005 0.008 0.004 0.005 0.009 0.006 0.004 0.001 0.001 0.001 0.001 0.001 0.003 0 0.001 0.001 0.001 0 0 0 0 0 0 0 0 0 0 0 0 0 0 0 0 0 0 0 0 0 0 0 0 0 0 0 0 0 0 0 0 0 0 0 0 0 0 0 0 0.001 0.001 0.001 0.001 0.001 0 0 0 0 0 0 0 0 0 0 0 0 0 0 0 0 0 0 0 0 0 0 0 0.001 0.001 0 0 0 0 0 0 0 0 0 0 0 0 0 0 0 0 0 0.001 0.001 0 0 0 0 0.001 0 0 0 0 0 0 0 0 0 0 0 0 0 0 0 0 0 0 0 0 0 0 0 0.001 0 0 0.001 0.001 0 0 0 0 0 0 0 0 0 0 0 0 0 0 0 0 0 0 0 0 0 0 0 0 0 0 0 0 0.001 0.001 0.001 0 0.001 0 0.001 0.001 0.001 0.002 0.002 0 0 0 0 0 0 0 0 0 0 0 0 0 0 0 0 0 0 0 0 0 0.001 0.001 0.001 0.001 0 0 0 0 0 0 0 0 0 0.001 0 0 0 0 0 0 0 0 0 0 0 0 0 0 0 0 0.001 0 0.001 0.001 0 0.001 0.001 0.001 0.001 0.001 0.001 0 0 0 0 0 0 0.001 0 0.001 0.001 0.001 0 0 0.001 0 0 0 0 0 0 0 0.003 0.006 0 0 0 0 0 0 0 0 0 0 0 0 0 0 0 0 0 0 0 0 0.004 0.003 0.001 0 0 0 0.002 0.002 0.003 0.001 0.001 0.004 0.006 0.002 0.004 0.006 0.005 0.005 0.009 0.005 0.003 0.006 0.009 0.006 0.003 0.005 0.006 0.006 0.004 0.004 0.004 0.003 0.004 0.004 0.001 0 0 0.004 0.004 0.009 0.012 0.011 0.01 0.009 0.009 0.005 0.004 0.005 0.005 0.002 0.002 0.001 0.001 0.001 0.002 0.002 0.002 0.001 0 0.002 0.003 0.002 0 0 0 0.002 0.002 0.003 0.004 0.01 0.018 0.018 0.015 0.009 0.008 0.009 0.005 0.005 0.009 0.001 0.01 0.01 0.007 0.012 0.016 0.006 0.011 0.011 0.008 0.007 0.006 0.007 0.004 0.002 0.007 0.001 0.001 0.002 0.002 0 0 0 0 0 0.003 0.002 0.007 0.01 0.004 0.008 0.008 0.007 0.007 0.002 0.002 0.009 0.007 0.007 0.01 0.008 0.01 0.026 0.011 0.005 0.001 0.001 0.003 0.003 0.009 0.01 0.006 0.005 0.002 0.006 0.005 0.003 0.001 0.003 0.003 0.01 0.022 0.013 0.027 0.027 0.029 0.016 0.036 0.033 0.032 0.028 0.042 0.063 0.04 0.039 0.043 0.033 0.035 0.036 0.036 0.039 0.022 0.012 0.024 0.015 0.017 0.028 0.013 0.013 0.017 0.013 0.004 0.001 0.001 0 0 0 0.001 0.002 0.001 0 0.004 0.003 0.004 0.004 0.007 0.014 0.032 0.029 0.021 0.031 0.028 0.018 0.018 0.026 0.026 0.023 0.012 0.009 0.006 0.006 0.003 0.003 0.002 0.004 0.005 0.002 0.002 0.006 0 0 0.001 0.006 0.004 0.003 0.011 0.013 0.001 0.008 0.018 0.02 0.03 0.023 0.029 0.018 0.026 0.009 0.024 0.025 0.014 0.013 0.011 0.02 0.019 0.018 0 0.001 0.001 0 0 0.004 0.001 0.001 0.003 0 0.002 0.002 0 0.001 0.002 0.001 0.001 0 0.001 0.003 0.001 0.001 0.001 0.001 0.002 0.001 0.002 0.005 0 0 0 0 0.001 0 0 0 0 0 0 0 0 0 0 0 0 0 0 0 0 0 0 0 0 0 0 0 0 0 0 0 0 0 0 0 0 0 0 0 0 0 0 0 0 0 0 0 0 0 0 0 0 0 0 0 0 0 0 0 0 0 0 0 0 0 0 0 0 0 0 0 0 0 0 0 0 0 0 0 0 0 0 0 0 0 0 0 0 0 0 0 0 0 0 0 0 0 0 0 0 0 0 0 0 0 0 0 0 0 0 0 0 0 0 0 0 0 0 0 0 0 0 0 0 0.001 0 0 0 0 0 0 0 0 0 0 0 0 0 0 0 0 0 0 0.001 0.001 0.001 0.001 0.001 0 0.001 0.001 0.001 0 0.001 0.001 0 0.001 0.001 0.001 0.001 0.001 0.001 0.001 0 0 0 0 0 0 0 0 0 0 0 0 0 0 0 0 0 0 0 0 0 0 0 0 0.001 0.001 0.001 0.001 0.001 0.001 0.001 0.001 0 0 0 0 0 0 0 0 0 0 0 0 0 0 0 0 0 0 0 0 0.002 0.001 0.001 0.001 0.002 0.001 0.001 0 0.001 0.001 0.001 0.001 0.001 0.001 0.001 0 0 0.001 0 0 0 0 0 0 0.001 0 0 0 0 0 0 0 0.001 0.001 0.001 0.002 0.002 0.002 0.002 0 0 0 0 0 0 0 0 0 0 0 0 0 0 0 0.04 0.001 0.027 0 0.014 0.001 
0.072 0 0.005 0 0.008 0 0.106 0.164 0.087 0.017 0.029 0.03 0.078 0.104 0.145 0.061 0.094 0.156 0.36 0.386 0.481 0.532 0.581 1 0.465 0.421 0.472 0.644 0.45 0.375 0.41 0.42 0.315 0.29 0.277 0.19 0.155 0.168 0.232 0.185 0.043 0.037 0.029 0.047 0.06 0.066 0.066 0.071 0.066 0.077 0.078 0.059 0.168 0.26 0.086 0.058 0.072 0.04 0.061 0.068 0.103 0.098 0.078 0.111 0 0.205 0.222 0.173 0.033 0.049 0.016 0.014 0.01 0.015 0.015 0.05 0.058 0.059 0.055 0.041 0.025 0.025 0.017 0.019 0.036 0.009 0.04 0.036 0.036 0.048 0.057 0.033 0.047 0.048 0.063 0.038 0.028 0.025 0.019 0.011 0.027 0.014 0.04 0.105 0.024 0.028 0.013 0.003 0.012 0.005 0.019 0.02 0.029 0.032 0.018 0.032 0.024 0.017 0.016 0.006 0.008 0.02 0.012 0.02 0.015 0.019 0.024 0.042 0.019 0.02 0.009 0.004 0.026 0.032 0.131 0.172 0.061 0.1 0.052 0.039 0.029 0.025 0.009 0.017 0.014 0.023 0.049 0.019 0.063 0.061 0.065 0.039 0.067 0.065 0.062 0.056 0.07 0.059 0.038 0.037 0.066 0.063 0.063 0.065 0.052 0.055 0.034 0.019 0.038 0.024 0.028 0.048 0.021 0.018 0.028 0.039 0.002 0.027 0.026 0 0 0 0.002 0.007 0.004 0.003 0.007 0.004 0.013 0.018 0.039 0.046 0.059 0.058 0.048 0.053 0.06 0.046 0.07 0.079 0.077 0.144 0.232 0.433 0.37 0.412 0.059 0.098 0.062 0.06 0.048 0.016 0.015 0.03 0.008 0.003 0.008 0.021 0.009 0.018 0.039 0.042 0.02 0.025 0.038 0.033 0.048 0.038 0.053 0.029 0.056 0.007 0.044 0.059 0.037 0.046 0.035 0.116 0.105 0.091 0.071 0.135 0.067 0 0.027 0.044 0.028 0.026 0.043 0.013 0.015 0.008 0.006 0.014 0.012 0.012 0.019 0.012 0.01 0.016 0.011 0.013 0.02 0.033 0.116 0.031 0.08 0.264 0.066 0.013 0.005 0.005 0 0 0 0 0 0 0 0 0 0 0 0 0 0 0 0 0 0 0 0 0 0 0 0 0 0 0 0 0 0 0 0 0 0 0 0 0 0 0 0 0 0 0 0 0 0 0 0 0 0 0 0 0 0 0 0 0 0 0 0 0 0 0 0 0 0 0 0 0 0 0 0 0 0 0 0 0 0 0 0 0 0 0 0 0 0 0 0 0 0 0 0 0 0 0 0 0 0 0 0 0 0 0 0 0 0 0 0 0 0 0 0 0 0 0 0 0 0 0 0 0 0 0 0 0 0 0 0 0 0 0 0 0 0 0 0 0 0 0 0 0 0 0 0 0 0 0 0 0 0 0 0 0 0 0 0 0 0 0 0 0 0 0 0 0 0 0 0 0 0 0 0 0 0 0 0 0 0 0 0 0 0 0 0 0 0 0 0 0 0 0 0 0 0 0 0 0 0 0 0 0 0 0 0 0 0 0 0 0 0 0 0.002 0.004 0.002 0.002 0.001 0.003 0 0 0 0 0 0 0 0 0 0 0 0 0 0 0 0 0 0.001 0.001 0.001 0 0 0 0 0 0 0 0.009 0.012 0.006 0.005 0.004 0.005 0.003 0.002 0.002 0.001 0.001 0.001 0 0 0 0 0 0 0 0 0 0 0.026 0.009 0.003 0 0 0.001 0.001 0.002 0.001 0 0.001 0.003 0.004 0.001 0.003 0.009 0.005 0.004 0.01 0.006 0.004 0.007 0.01 0.006 0.005 0.004 0.005 0.004 0.005 0.002 0.001 0.001 0.004 0.004 0 0.002 0.003 0.005 0.005 0.009 0.011 0.011 0.004 0.006 0.008 0.002 0.002 0.007 0.006 0.002 0.004 0.003 0.004 0.003 0.002 0.001 0.002 0.002 0 0.003 0.003 0.001 0 0 0 0 0.001 0.004 0.002 0.01 0.017 0.02 0.018 0.014 0.007 0.009 0.003 0.003 0.006 0.002 0.011 0.011 0.011 0.01 0.016 0.009 0.011 0.006 0.007 0.007 0.004 0.004 0.002 0.002 0.004 0.001 0.002 0 0 0 0 0 0 0.003 0.004 0.003 0.01 0.01 0.007 0.009 0.01 0.007 0.006 0.004 0.001 0.006 0.007 0.006 0.009 0.005 0.006 0.021 0.01 0.006 0.002 0 0.004 0.006 0.016 0.018 0.003 0.005 0.004 0.006 0.005 0.004 0 0.001 0 0.006 0.027 0.02 0.029 0.026 0.028 0.021 0.032 0.036 0.034 0.03 0.037 0.041 0.023 0.025 0.034 0.026 0.028 0.031 0.027 0.031 0.016 0.016 0.021 0.014 0.019 0.028 0.018 0.012 0.019 0.017 0.003 0.004 0.005 0 0 0 0.004 0.009 0.003 0.002 0.01 0.007 0.008 0.009 0.012 0.015 0.026 0.026 0.023 0.023 0.024 0.018 0.024 0.034 0.026 0.036 0.025 0.013 0.004 0.003 0.003 0.007 0.005 0.005 0.006 0.004 0.002 0.003 0.003 0.004 0.009 0.019 0.007 0.013 0.028 0.033 0.006 0.012 0.033 0.023 0.031 0.031 0.03 0.02 0.029 0.013 0.027 0.029 0.015 0.032 0.026 0.046 0.042 0.031 0.002 0.005 0 0 0.004 0.005 0.006 0.006 0.007 0.002 0.002 0.003 0.001 0.003 0.006 0.005 0.007 0.003 0.005 0.01 0.007 0.003 0.002 0.001 0.005 0 0.001 0.008 0.002 0 0 0 0 0 0 0 0 0 0 0 0 0 0 0 0 0 0 0 0 0 0 0 0 0 0 0 0 0 0 0 0 0 0 0 0 0 0 0 0 0 0 0 0 0 0 0 0 0 0 0 0 0 0 0 0 0 0 0 0 0 0 0 0 0 0 0 0 0 0 0 0 0 0 0 0 0 0 0 0 0 0 0 0 0 0 0 0 0 0 0 0 0 0 0 0 0 0 0 0 0 0 0 0 0 0 0 0 0 0 0 0 0 0 0 0 0 0 0 0 0 0 0 0 0 0 0 0 0 0 0 0 0 0 0 0 0 0 0 0 0 0 0 0 0 0 0 0 0 0 0 0 0 0 0 0 0 0 0 0 0 0 0 0 0 0 0 0 0 0 0 0 0 0 0 0 0 0 0 0 0 0 0 0 0 0 0 0 0 0 0 0 0 0 0 0 0 0 0 0 0 0 0 0 0 0 0 0 0 0 0 0 0 0 0.001 0.001 0.001 0.001 0.001 0.001 0 0 0 0 0.001 0 0 0 0 0 0 0 0 0 0 0 0 0 0.001 0.001 0 0 0 0 0 0 0 0.003 0.004 0.003 0.002 0.001 0.002 0.002 0.001 0.001 0 0.001 0.001 0 0 0 0 0 0 0 0 0 0 0.01 0.004 0.003 0.001 0.001 0.002 0.004 0.004 0.004 0.002 0.004 0.004 0.009 0.001 0.003 0.009 0.01 0.004 0.008 0.009 0.009 0.008 0.01 0.009 0.008 0.009 0.006 0.006 0.005 0.004 0.004 0.004 0.005 0.005 0.004 0.002 0.005 0.011 0.011 0.013 0.017 0.017 0.008 0.009 0.01 0.004 0.004 0.008 0.006 0.002 0.003 0.003 0.007 0.003 0.003 0.005 0.004 0.004 0 0.006 0.007 0.005 0.003 0.001 0 0.002 0.002 0.004 0.004 0.017 0.027 0.033 0.029 0.019 0.009 0.012 0.006 0.006 0.015 0.004 0.012 0.011 0.012 0.017 0.025 0.017 0.017 0.013 0.011 0.012 0.005 0.005 0.003 0.003 0.011 0.005 0.002 0.005 0.001 0.001 0.001 0 0.001 0 0.004 0.004 0.01 0.018 0.003 0.017 0.014 0.009 0.01 0.004 0.005 0.014 0.01 0.014 0.016 0.016 0.017 0.045 0.019 0.009 0.004 0 0.002 0.004 0.01 0.014 0.009 0.006 0.004 0.011 0.007 0.006 0.002 0.006 0.005 0.015 0.055 0.033 0.058 0.06 0.061 0.029 0.072 0.063 0.059 0.053 0.076 0.102 0.06 0.054 0.078 0.055 0.054 0.059 0.057 0.06 0.037 0.021 0.046 0.026 0.035 0.055 0.022 0.021 0.041 0.03 0.011 0.005 0.007 0 0 0 0.006 0.008 0.006 0.002 0.007 0.003 0.006 0.011 0.02 0.024 0.058 0.059 0.042 0.051 0.05 0.04 0.037 0.046 0.053 0.042 0.021 0.014 0.008 0.005 0.001 0.006 0.007 0.004 0.003 0.006 0.008 0.009 0.004 0.004 0.004 0.011 0.004 0.011 0.025 0.03 0.013 0.021 0.036 0.041 0.052 0.051 0.056 0.034 0.056 0.018 0.048 0.044 0.026 0.033 0.023 0.041 0.04 0.031 0.002 0.002 0.002 0 0.002 0.004 0.005 0.005 0.008 0.002 0.002 0.002 0.003 0.007 0.004 0.004 0.008 0.003 0.003 0.007 0.005 0.003 0.001 0.002 0.005 0 0.001 0.004 0.004 0 0 0 0 0 0 0 0 0 0 0 0 0 0 0 0 0 0 0 0 0 0 0 0 0 0 0 0 0 0 0 0 0 0 0 0 0 0 0 0 0 0 0 0 0 0 0 0 0 0 0 0 0 0 0 0 0 0 0 0 0 0 0 0 0 0 0 0 0 0 0 0 0 0 0 0 0 0 0 0 0 0 0 0 0 0 0 0 0 0 0 0 0 0 0 0 0 0 0 0 0 0 0 0 0 0 0 0 0 0 0 0 0 0 0 0 0 0 0 0 0 0 0 0 0 0 0 0 0 0 0 0 0 0 0 0 0 0 0 0 0 0 0 0 0 0 0 0 0 0 0 0 0 0 0 0 0 0 0 0 0 0 0 0 0 0 0 0 0 0 0 0 0 0 0 0 0 0 0 0 0 0 0 0 0 0 0 0 0 0 0 0 0 0 0 0 0 0 0 0 0 0 0 0 0 0 0 0 0 0 0 0 0 0 0.001 0.004 0.002 0.001 0.001 0.002 0 0 0 0 0 0 0 0 0 0 0 0 0 0 0 0 0 0 0 0 0 0 0 0 0 0 0 0.003 0.006 0.001 0.001 0.001 0.001 0.001 0 0.001 0 0 0 0 0 0 0 0 0 0 0 0 0 0.063 0 0.04 0 0.025 0 
0.058 0 0.006 0 0.017 0 0.078 0.094 0.044 0.01 0.015 0.025 0.058 0.073 0.093 0.041 0.062 0.1 0.26 0.156 0.268 0.408 0.385 0.407 1 0.486 0.426 0.458 0.876 0.491 0.406 0.411 0.386 0.351 0.314 0.207 0.171 0.188 0.271 0.224 0.051 0.073 0.034 0.047 0.047 0.052 0.058 0.06 0.056 0.06 0.056 0.043 0.116 0.185 0.078 0.041 0.058 0.032 0.063 0.058 0.084 0.089 0.067 0.099 0 0.2 0.214 0.174 0.016 0.053 0.017 0.016 0.01 0.02 0.019 0.051 0.069 0.069 0.054 0.035 0.018 0.022 0.014 0.01 0.029 0.007 0.028 0.026 0.023 0.043 0.053 0.029 0.044 0.044 0.058 0.032 0.021 0.021 0.014 0.004 0.023 0.012 0.03 0.078 0.026 0.034 0.018 0.001 0.018 0.01 0.021 0.017 0.029 0.031 0.021 0.031 0.024 0.016 0.019 0.006 0.007 0.025 0.015 0.024 0.033 0.02 0.039 0.074 0.037 0.031 0.007 0.015 0.045 0.056 0.265 0.347 0.103 0.169 0.088 0.042 0.026 0.021 0.009 0.025 0.022 0.028 0.077 0.05 0.085 0.085 0.09 0.042 0.105 0.089 0.083 0.068 0.097 0.097 0.064 0.055 0.103 0.107 0.103 0.103 0.083 0.073 0.041 0.032 0.06 0.032 0.046 0.07 0.04 0.031 0.054 0.045 0.017 0.021 0.017 0 0 0 0.007 0.011 0.005 0 0.015 0.012 0.019 0.024 0.038 0.047 0.079 0.088 0.07 0.086 0.105 0.075 0.12 0.145 0.125 0.262 0.45 0.866 0.545 0.381 0.036 0.058 0.035 0.041 0.034 0.016 0.015 0.037 0.01 0.003 0.011 0.027 0.012 0.018 0.045 0.058 0.013 0.024 0.053 0.048 0.073 0.059 0.077 0.047 0.096 0.032 0.08 0.104 0.065 0.067 0.059 0.208 0.187 0.16 0.1 0.247 0.131 0 0.026 0.028 0.023 0.024 0.029 0.006 0.01 0.005 0.004 0.005 0.002 0.006 0.01 0.004 0.001 0.012 0.002 0.003 0.005 0.015 0.069 0.021 0.042 0.14 0.044 0.008 0.002 0.002 0 0 0 0 0 0 0 0 0 0 0 0 0 0 0 0 0 0 0 0 0 0 0 0 0 0 0 0 0 0 0 0 0 0 0 0 0 0 0 0 0 0 0 0 0 0 0 0 0 0 0 0 0 0 0 0 0 0 0 0 0 0 0 0 0 0 0 0 0 0 0 0 0 0 0 0 0 0 0 0 0 0 0 0 0 0 0 0 0 0 0 0 0 0 0 0 0 0 0 0 0 0 0 0 0 0 0 0 0 0 0 0 0 0 0 0 0 0 0 0 0 0 0 0 0 0 0 0 0 0 0 0 0 0 0 0 0 0 0 0 0 0 0 0 0 0 0 0 0 0 0 0 0 0 0 0 0 0 0 0 0 0 0 0 0 0 0 0 0 0 0 0 0 0 0 0 0 0 0 0 0 0 0 0 0 0 0 0 0 0 0 0 0 0 0 0 0 0 0 0 0 0 0 0 0 0 0 0 0 0 0 0 0.002 0.002 0.001 0 0 0 0 0 0 0 0 0 0 0 0 0 0 0 0 0 0 0 0 0 0 0 0 0 0 0 0 0 0.005 0.003 0.001 0.003 0.001 0.001 0.001 0 0.001 0.001 0 0 0.001 0.001 0 0 0 0 0 0 0 0 0.032 0.014 0.007 0.001 0.002 0.004 0.002 0.003 0.003 0.001 0.002 0.006 0.008 0.001 0.008 0.009 0.006 0.007 0.014 0.006 0.006 0.005 0.014 0.004 0.005 0.002 0.001 0.001 0 0.001 0.001 0.001 0.003 0.007 0.002 0.003 0.001 0.008 0.007 0.007 0.014 0.011 0.006 0.006 0.006 0.005 0.005 0.006 0.007 0.006 0.005 0 0.004 0.005 0.004 0.001 0.003 0.002 0 0.004 0.003 0.002 0 0.001 0 0 0.001 0.005 0.003 0.018 0.026 0.031 0.025 0.015 0.012 0.014 0.012 0.011 0.011 0.005 0.012 0.009 0.01 0.015 0.022 0.01 0.015 0.011 0.01 0.009 0.007 0.003 0.003 0.003 0.006 0.002 0 0.001 0.001 0.001 0 0 0 0.003 0.009 0.005 0.009 0.018 0.007 0.015 0.014 0.009 0.007 0.004 0.005 0.013 0.009 0.01 0.008 0.011 0.013 0.031 0.009 0.006 0.002 0.002 0.005 0.005 0.019 0.026 0.014 0.01 0.004 0.009 0.003 0.003 0.001 0.001 0.001 0.008 0.038 0.026 0.043 0.038 0.042 0.027 0.045 0.044 0.047 0.032 0.052 0.058 0.037 0.025 0.049 0.038 0.04 0.047 0.032 0.04 0.02 0.024 0.035 0.023 0.026 0.037 0.018 0.018 0.03 0.028 0.005 0.006 0.005 0 0 0 0.002 0.005 0.002 0 0.008 0.006 0.003 0.005 0.014 0.017 0.037 0.038 0.027 0.038 0.037 0.026 0.035 0.056 0.042 0.065 0.037 0.018 0.011 0.006 0.001 0.003 0.007 0.006 0.012 0.004 0.004 0.002 0.002 0.001 0.011 0.027 0.011 0.019 0.038 0.048 0.014 0.027 0.043 0.034 0.044 0.038 0.043 0.03 0.043 0.016 0.045 0.055 0.039 0.053 0.04 0.073 0.072 0.057 0.002 0.005 0.001 0 0.006 0.012 0.01 0.01 0.013 0.003 0.004 0.006 0.003 0.013 0.008 0.01 0.011 0.005 0.004 0.011 0.006 0.004 0.003 0.004 0.011 0.001 0.001 0.013 0.004 0.001 0 0 0 0 0 0 0 0 0 0 0 0 0 0 0 0 0 0 0 0 0 0 0 0 0 0 0 0 0 0 0 0 0 0 0 0 0 0 0 0 0 0 0 0 0 0 0 0 0 0 0 0 0 0 0 0 0 0 0 0 0 0 0 0 0 0 0 0 0 0 0 0 0 0 0 0 0 0 0 0 0 0 0 0 0 0 0 0 0 0 0 0 0 0 0 0 0 0 0 0 0 0 0 0 0 0 0 0 0 0 0 0 0 0 0 0 0 0 0 0 0 0 0 0 0 0 0 0 0 0 0 0 0 0 0 0 0 0 0 0 0 0 0 0 0 0 0 0 0 0 0 0 0 0 0 0 0 0 0 0 0 0 0 0 0 0 0 0 0 0 0 0 0 0 0 0 0 0 0 0 0 0 0 0 0 0 0 0 0 0 0 0 0 0 0 0 0 0 0 0 0 0 0 0 0 0 0 0 0 0 0 0 0.002 0.004 0.008 0.003 0.002 0.003 0.005 0 0 0 0 0 0 0 0 0 0 0 0 0 0 0 0 0 0 0 0.002 0 0 0 0 0 0 0 0.007 0.007 0.002 0.004 0.003 0.004 0.005 0.002 0.002 0.001 0.003 0.002 0 0 0 0 0 0 0 0 0 0 0.016 0.007 0.004 0.001 0.001 0 0.001 0.004 0.007 0.004 0.004 0.008 0.018 0.008 0.007 0.018 0.017 0.012 0.022 0.012 0.013 0.011 0.02 0.015 0.014 0.008 0.012 0.013 0.011 0.006 0.005 0.005 0.007 0.007 0.001 0.006 0.007 0.02 0.025 0.025 0.034 0.033 0.016 0.018 0.017 0.005 0.009 0.015 0.018 0.006 0.007 0.002 0.008 0.005 0.005 0.005 0.004 0.004 0 0.004 0.005 0.004 0.003 0 0 0.001 0.004 0.01 0.008 0.03 0.054 0.054 0.049 0.029 0.011 0.012 0.007 0.008 0.012 0.002 0.018 0.018 0.015 0.027 0.044 0.031 0.028 0.025 0.022 0.023 0.01 0.007 0.003 0.005 0.016 0.007 0.002 0.003 0 0 0 0 0 0.004 0.017 0.016 0.026 0.023 0.013 0.018 0.014 0.009 0.009 0.001 0 0.011 0.009 0.011 0.014 0.01 0.02 0.072 0.021 0.011 0 0 0.005 0.005 0.018 0.021 0.009 0.008 0.006 0.02 0.012 0.01 0.001 0.006 0.006 0.025 0.078 0.056 0.086 0.089 0.086 0.032 0.104 0.087 0.08 0.066 0.11 0.175 0.108 0.079 0.129 0.096 0.1 0.107 0.084 0.079 0.046 0.028 0.061 0.033 0.037 0.066 0.024 0.033 0.049 0.045 0.012 0.006 0.006 0 0 0 0.007 0.009 0.006 0.002 0.006 0.004 0.01 0.015 0.038 0.04 0.072 0.077 0.059 0.092 0.096 0.059 0.04 0.064 0.085 0.06 0.03 0.022 0.012 0.01 0.003 0.009 0.007 0.01 0.005 0.009 0.012 0.013 0.003 0.001 0.002 0.01 0.004 0.012 0.027 0.026 0.007 0.018 0.05 0.048 0.07 0.07 0.071 0.046 0.074 0.034 0.068 0.073 0.047 0.041 0.026 0.057 0.054 0.041 0.001 0.005 0.002 0 0.003 0.005 0.005 0.006 0.007 0.003 0.001 0 0 0.005 0 0.005 0.006 0.004 0.003 0.003 0.003 0.003 0.002 0 0.005 0.002 0.002 0.006 0.001 0.002 0.002 0.002 0 0 0 0 0 0 0 0 0 0 0 0 0 0 0 0 0 0 0 0 0 0 0 0 0 0 0 0 0 0 0 0 0 0 0 0 0 0 0 0.001 0.001 0.001 0 0 0 0 0 0 0 0 0 0 0 0 0 0 0 0 0 0 0 0 0 0 0 0 0 0 0 0.001 0 0.001 0.001 0.001 0 0 0 0 0.001 0 0 0 0 0.001 0.001 0.001 0.001 0.001 0.001 0 0 0.001 0.001 0.001 0 0 0 0 0 0 0 0 0 0 0 0 0.001 0 0 0 0 0 0 0 0 0 0 0 0 0 0 0 0 0 0 0 0 0 0 0 0 0 0 0 0.001 0.001 0 0 0 0 0.001 0 0.001 0.001 0.001 0.001 0 0.001 0.001 0 0.001 0 0 0 0 0 0 0 0 0 0.001 0 0 0 0 0.001 0.001 0.001 0.001 0.001 0.001 0 0 0.001 0.001 0 0.001 0 0 0.001 0.001 0.001 0 0 0 0 0 0 0 0 0 0 0 0 0 0 0 0 0 0 0 0 0 0 0 0 0 0 0 0 0 0 0 0 0 0 0 0 0 0 0.001 0.001 0.001 0.001 0 0 0 0 0 0 0 0 0 0 0 0 0 0 0 0 0 0 0 0 0.002 0.004 0 0 0 0 0 0 0 0 0 0 0 0 0 0 0 0 0 0 0 0 0.081 0 0.067 0 0.028 0 
0.087 0 0.003 0 0.007 0 0.074 0.098 0.051 0.007 0.016 0.032 0.066 0.096 0.138 0.055 0.087 0.13 0.289 0.147 0.257 0.548 0.44 0.298 0.416 1 0.51 0.336 0.395 0.476 0.444 0.362 0.297 0.29 0.283 0.182 0.145 0.155 0.22 0.161 0.042 0.039 0.02 0.043 0.045 0.054 0.056 0.071 0.082 0.09 0.085 0.068 0.174 0.246 0.088 0.049 0.066 0.034 0.068 0.069 0.107 0.105 0.069 0.099 0 0.213 0.232 0.187 0.028 0.059 0.015 0.019 0.011 0.013 0.012 0.04 0.045 0.05 0.045 0.032 0.017 0.019 0.018 0.018 0.028 0.009 0.028 0.029 0.029 0.043 0.045 0.028 0.042 0.046 0.06 0.031 0.017 0.023 0.023 0.011 0.023 0.006 0.039 0.097 0.03 0.033 0.012 0.003 0.013 0.006 0.017 0.017 0.03 0.027 0.013 0.025 0.019 0.01 0.007 0.004 0.004 0.013 0.015 0.016 0.012 0.011 0.026 0.048 0.021 0.022 0.014 0.009 0.027 0.037 0.125 0.156 0.053 0.098 0.05 0.031 0.021 0.018 0.011 0.026 0.02 0.029 0.041 0.024 0.047 0.054 0.058 0.038 0.057 0.046 0.044 0.04 0.052 0.049 0.027 0.024 0.051 0.053 0.054 0.053 0.039 0.04 0.018 0.018 0.03 0.027 0.032 0.041 0.012 0.017 0.034 0.031 0.01 0.024 0.02 0 0 0 0.003 0.004 0.003 0 0.004 0.003 0.011 0.011 0.024 0.03 0.05 0.051 0.048 0.044 0.05 0.05 0.058 0.073 0.057 0.118 0.21 0.395 0.284 0.324 0.059 0.111 0.061 0.069 0.047 0.019 0.018 0.038 0.009 0.006 0.013 0.021 0.013 0.012 0.023 0.032 0.01 0.016 0.033 0.029 0.042 0.028 0.04 0.023 0.048 0.017 0.041 0.044 0.028 0.035 0.024 0.097 0.085 0.074 0.043 0.116 0.071 0 0.021 0.036 0.029 0.027 0.041 0.008 0.012 0.007 0.001 0.004 0.004 0.004 0.007 0.002 0.002 0.009 0.008 0.005 0.005 0.013 0.068 0.014 0.032 0.14 0.032 0.005 0.002 0.002 0 0 0 0 0 0 0 0 0 0 0 0 0 0 0 0 0 0 0 0 0 0 0 0 0 0 0 0 0 0 0 0 0 0 0 0 0 0 0 0 0 0 0 0 0 0 0 0 0 0 0 0 0 0 0 0 0 0 0 0 0 0 0 0 0 0 0 0 0 0 0 0 0 0 0 0 0 0 0 0 0 0 0 0 0 0 0 0 0 0 0 0 0 0 0 0 0 0 0 0 0 0 0 0 0 0 0 0 0 0 0 0 0 0 0 0 0 0 0 0 0 0 0 0 0 0 0 0 0 0 0 0 0 0 0 0 0 0 0 0 0.001 0.001 0.001 0.001 0.001 0 0.001 0.001 0.001 0.001 0.001 0 0 0 0 0 0 0 0 0 0 0 0 0 0 0.001 0.001 0 0.001 0 0 0 0 0 0 0 0 0 0 0 0.001 0.001 0 0 0 0 0.001 0.001 0.001 0 0 0.001 0 0 0 0 0 0 0 0 0 0 0 0 0 0 0 0 0 0 0 0.002 0.003 0 0 0.002 0.003 0 0 0 0.001 0.002 0.001 0.001 0.001 0.001 0.001 0.001 0.001 0 0 0 0 0 0 0 0 0 0 0 0 0 0 0 0.002 0.004 0.002 0.003 0 0.006 0.004 0 0 0 0 0 0 0 0 0 0 0 0 0 0 0 0.019 0.013 0.008 0.002 0.003 0.001 0.001 0.002 0.002 0.001 0.001 0.003 0.005 0.001 0.01 0.009 0.008 0.006 0.011 0.007 0.004 0.006 0.013 0.007 0.003 0.001 0.006 0.005 0.006 0.003 0.003 0.004 0.004 0.004 0 0.002 0.006 0.007 0.007 0.004 0.008 0.007 0.003 0.004 0.005 0 0.003 0.003 0.004 0 0 0 0.003 0 0 0.001 0.001 0.002 0 0.003 0.002 0.001 0 0 0 0 0 0.004 0.001 0.008 0.016 0.017 0.014 0.011 0.005 0.006 0.005 0.005 0.008 0.002 0.006 0.004 0.005 0.007 0.012 0.006 0.007 0.004 0.005 0.005 0.004 0 0 0.002 0.004 0.002 0 0 0 0 0 0 0 0.003 0.005 0.007 0.007 0.01 0.007 0.008 0.008 0.004 0.003 0.003 0.004 0.006 0.005 0.002 0.005 0.005 0.007 0.019 0.005 0.003 0.001 0.002 0.003 0.003 0.012 0.012 0.004 0.004 0.004 0.006 0.003 0.003 0.002 0.002 0.002 0.01 0.026 0.016 0.031 0.027 0.027 0.012 0.031 0.033 0.031 0.025 0.035 0.038 0.023 0.022 0.035 0.026 0.028 0.03 0.03 0.03 0.013 0.014 0.022 0.014 0.017 0.028 0.016 0.012 0.02 0.021 0.005 0 0.001 0 0 0 0.003 0.004 0.001 0 0.006 0.005 0.006 0.007 0.012 0.014 0.023 0.023 0.019 0.034 0.029 0.02 0.018 0.032 0.024 0.029 0.016 0.013 0.01 0.006 0.002 0.003 0.005 0.004 0.006 0.006 0.006 0.002 0.003 0.006 0.009 0.018 0.004 0.007 0.016 0.027 0.008 0.016 0.031 0.023 0.031 0.029 0.027 0.018 0.027 0.007 0.027 0.028 0.019 0.024 0.013 0.035 0.039 0.035 0.002 0.004 0.002 0 0.003 0.006 0.007 0.007 0.009 0.003 0.005 0.001 0.001 0.005 0.004 0.005 0.007 0.005 0.002 0.004 0.003 0.003 0.001 0.002 0.008 0.003 0.004 0.012 0.003 0.001 0 0 0 0 0 0 0 0 0 0 0 0 0 0 0 0 0 0 0 0 0 0 0 0 0 0 0 0 0 0 0 0 0 0 0 0 0 0 0 0 0 0 0 0 0 0 0 0 0 0 0 0 0 0 0 0 0 0 0 0 0 0 0 0 0 0 0 0 0 0 0 0 0 0 0 0.001 0.001 0.001 0 0 0 0 0 0 0 0 0.001 0 0 0 0 0 0 0 0 0 0 0 0 0 0 0 0 0 0 0 0 0 0 0 0 0.001 0 0 0 0 0 0 0 0 0 0 0 0 0 0 0 0 0 0 0 0 0 0 0 0 0 0 0 0 0 0 0 0 0 0 0 0 0 0.001 0.001 0.001 0.001 0 0 0 0 0 0 0 0 0 0 0 0.001 0 0.001 0.001 0 0 0.001 0.001 0 0 0 0 0 0 0 0 0 0 0 0 0 0 0 0 0 0 0 0 0 0 0 0 0 0 0 0 0 0 0 0 0 0 0 0 0 0 0 0 0.001 0.001 0.003 0.001 0.001 0.001 0.002 0 0 0 0 0.001 0.001 0 0 0 0 0 0 0 0 0 0 0 0 0 0 0 0 0 0 0 0 0 0.003 0.002 0.001 0.002 0.002 0.002 0.002 0.001 0.001 0.001 0.001 0.001 0 0 0 0 0 0 0 0 0 0 0.014 0.004 0.003 0 0.001 0.001 0.004 0.004 0.003 0.001 0.003 0.004 0.008 0.001 0.001 0.007 0.008 0.003 0.007 0.006 0.006 0.004 0.007 0.005 0.005 0.003 0.002 0.002 0.003 0 0 0.001 0.001 0.003 0 0.002 0.002 0.006 0.008 0.012 0.018 0.019 0.007 0.008 0.006 0.003 0.004 0.007 0.009 0.003 0.002 0 0.003 0.002 0.001 0.003 0.004 0.003 0 0.005 0.006 0.004 0.001 0.001 0 0.001 0.002 0.005 0.007 0.018 0.031 0.032 0.027 0.015 0.005 0.004 0.005 0.005 0.008 0.002 0.011 0.01 0.009 0.015 0.024 0.014 0.015 0.012 0.01 0.008 0.007 0.005 0.002 0.003 0.005 0.001 0.002 0.002 0.001 0.001 0 0 0.001 0.004 0.012 0.009 0.013 0.012 0.004 0.01 0.008 0.006 0.006 0.005 0.004 0.009 0.006 0.009 0.012 0.008 0.016 0.038 0.016 0.009 0.002 0.001 0.003 0.005 0.012 0.016 0.005 0.006 0.004 0.008 0.007 0.005 0.004 0.006 0.004 0.015 0.044 0.028 0.053 0.051 0.051 0.019 0.059 0.057 0.054 0.043 0.066 0.088 0.049 0.049 0.065 0.049 0.051 0.061 0.055 0.052 0.03 0.022 0.039 0.024 0.035 0.045 0.023 0.017 0.031 0.027 0.006 0.004 0.008 0 0 0 0.007 0.008 0.005 0.001 0.006 0.003 0.008 0.012 0.018 0.023 0.053 0.057 0.042 0.047 0.042 0.039 0.034 0.042 0.05 0.041 0.02 0.008 0.006 0.004 0.005 0.006 0.006 0.006 0.005 0.005 0.008 0.008 0.003 0.003 0.005 0.008 0.008 0.012 0.017 0.024 0.013 0.014 0.033 0.021 0.037 0.034 0.045 0.03 0.044 0.019 0.039 0.04 0.024 0.026 0.022 0.035 0.036 0.035 0.002 0.004 0.003 0 0.002 0.006 0.006 0.006 0.006 0.001 0.005 0.004 0.001 0.008 0.003 0.005 0.009 0.005 0.006 0.006 0.008 0.005 0.004 0.003 0.003 0 0.001 0.002 0.001 0 0 0 0 0.001 0.001 0 0 0 0 0 0 0 0 0 0 0 0 0 0 0 0 0 0 0 0 0 0 0 0 0 0 0 0 0 0 0 0 0 0 0 0 0 0 0 0 0 0 0 0 0 0 0 0 0 0 0 0 0 0 0 0 0 0 0 0 0 0 0 0 0 0 0 0 0 0 0 0 0 0 0 0 0 0 0 0 0 0 0 0 0 0 0 0 0 0 0 0 0 0 0 0 0 0 0 0 0 0 0 0 0 0 0 0 0 0 0 0 0 0 0 0 0 0 0 0 0 0 0 0 0 0 0 0 0 0 0 0 0 0 0 0 0 0 0 0 0 0 0 0 0 0 0 0 0 0 0 0 0 0 0 0 0 0 0 0 0 0 0 0 0 0 0 0 0 0 0 0 0 0 0 0 0 0 0 0 0 0 0 0 0 0 0 0 0 0 0 0 0 0 0 0 0 0 0 0 0 0 0 0 0 0 0.001 0.002 0.003 0.002 0 0 0.002 0.002 0 0 0 0 0.001 0 0 0 0 0 0 0 0 0 0 0 0 0 0 0 0 0 0 0 0 0 0 0.002 0.005 0 0.003 0.002 0.004 0.003 0.001 0.001 0.001 0 0.001 0.001 0.001 0.001 0.001 0.001 0.001 0 0 0 0 0.05 0 0.028 0 0.022 0 
0.081 0 0.002 0 0.007 0 0.057 0.081 0.036 0.004 0.007 0.025 0.067 0.096 0.134 0.059 0.084 0.152 0.345 0.157 0.232 0.448 0.576 0.367 0.343 0.463 1 0.486 0.346 0.408 0.732 0.521 0.35 0.359 0.313 0.208 0.168 0.185 0.25 0.189 0.04 0.03 0.025 0.03 0.044 0.055 0.06 0.077 0.078 0.079 0.082 0.061 0.168 0.252 0.11 0.097 0.131 0.071 0.118 0.123 0.188 0.221 0.139 0.207 0 0.398 0.45 0.368 0.038 0.102 0.029 0.025 0.016 0.012 0.012 0.044 0.042 0.044 0.042 0.025 0.013 0.014 0.008 0.009 0.019 0.008 0.025 0.025 0.025 0.04 0.046 0.027 0.038 0.058 0.069 0.032 0.021 0.028 0.029 0.006 0.017 0.01 0.064 0.201 0.049 0.058 0.018 0 0.023 0.007 0.016 0.016 0.017 0.021 0.011 0.017 0.016 0.011 0.009 0.008 0.007 0.013 0.015 0.017 0.019 0.01 0.024 0.037 0.02 0.014 0.006 0.005 0.014 0.022 0.1 0.131 0.04 0.101 0.056 0.025 0.017 0.016 0.015 0.027 0.019 0.03 0.045 0.026 0.044 0.043 0.052 0.03 0.05 0.046 0.046 0.044 0.049 0.045 0.031 0.024 0.051 0.047 0.048 0.048 0.039 0.037 0.018 0.016 0.027 0.013 0.019 0.032 0.013 0.014 0.026 0.025 0.002 0.021 0.018 0 0 0 0.001 0.005 0.001 0 0.002 0.002 0.003 0.004 0.021 0.022 0.044 0.042 0.041 0.044 0.05 0.04 0.047 0.066 0.054 0.104 0.181 0.34 0.258 0.258 0.06 0.1 0.063 0.065 0.049 0.02 0.023 0.038 0.01 0.003 0.008 0.016 0.007 0.006 0.019 0.025 0.009 0.013 0.029 0.028 0.046 0.03 0.045 0.031 0.049 0.023 0.048 0.054 0.029 0.03 0.03 0.089 0.085 0.073 0.045 0.105 0.054 0 0.021 0.046 0.04 0.041 0.051 0.01 0.025 0.01 0.002 0.006 0.003 0.005 0.005 0.004 0.004 0.004 0.004 0.004 0.005 0.024 0.064 0.011 0.038 0.13 0.032 0.006 0 0 0 0 0 0 0 0 0 0 0 0 0 0 0 0 0 0 0 0 0 0 0 0 0 0 0 0 0 0 0 0 0 0 0 0 0 0 0 0 0 0 0 0 0 0 0 0 0 0 0 0 0 0 0 0 0 0 0 0 0 0 0 0 0 0 0 0 0 0 0 0.001 0 0 0 0 0 0 0 0 0 0 0 0 0 0 0 0 0 0 0 0 0 0 0 0 0 0 0 0 0 0 0 0.001 0.001 0 0.001 0 0 0 0 0 0.001 0.001 0.001 0 0 0.001 0.001 0.001 0.001 0.001 0.001 0.001 0.001 0.001 0 0 0 0 0 0 0 0 0 0 0 0 0 0 0 0.001 0.001 0.001 0.001 0.001 0.001 0 0.001 0.001 0.001 0 0.001 0.001 0.001 0 0.001 0.001 0.001 0.001 0 0 0 0 0 0 0 0.001 0.001 0.001 0 0 0 0 0 0 0 0 0.001 0 0.001 0.001 0.001 0.001 0 0 0 0 0.001 0.001 0.001 0.001 0.001 0.001 0.001 0.001 0.001 0.001 0 0 0 0 0 0 0 0 0 0 0 0 0 0 0.001 0.001 0.003 0.001 0.002 0.002 0.004 0.001 0.001 0.001 0.001 0.001 0.001 0.001 0.001 0.001 0.001 0.001 0 0.001 0 0.001 0.001 0.001 0.001 0.001 0.002 0 0 0 0 0 0 0 0.003 0.003 0.003 0.005 0.003 0.006 0.004 0.002 0.003 0.003 0.003 0.002 0.003 0 0 0 0 0 0 0 0 0 0.018 0.009 0.004 0.002 0.002 0.003 0.003 0.002 0.002 0 0.002 0.003 0.002 0 0.001 0.003 0.002 0 0.003 0.001 0 0.001 0.003 0.001 0.001 0.001 0.001 0.001 0.001 0 0 0 0.001 0.001 0 0.001 0.003 0.006 0.004 0.004 0.004 0.003 0.002 0.002 0.002 0.002 0.003 0.003 0.002 0.003 0.002 0.002 0.002 0.003 0.003 0.002 0.003 0.001 0 0.003 0.002 0.002 0.001 0.001 0 0 0 0.002 0.001 0.009 0.014 0.014 0.014 0.01 0.006 0.007 0.004 0.002 0.004 0.001 0.004 0.003 0.002 0.007 0.008 0.004 0.007 0.004 0.004 0.003 0.003 0.001 0.002 0.001 0.002 0 0.001 0.002 0 0 0 0 0 0.001 0.003 0.002 0.006 0.007 0.004 0.007 0.006 0.005 0.004 0 0.001 0.003 0.002 0.003 0.004 0.004 0.007 0.017 0.007 0.001 0.001 0 0.001 0.002 0.008 0.008 0.008 0.004 0.002 0.007 0.003 0.002 0.001 0.002 0.002 0.004 0.019 0.01 0.021 0.022 0.023 0.012 0.025 0.025 0.026 0.017 0.026 0.028 0.019 0.016 0.024 0.019 0.02 0.02 0.018 0.018 0.012 0.01 0.02 0.008 0.013 0.021 0.009 0.011 0.016 0.017 0.002 0.001 0.001 0 0 0 0.001 0.003 0.001 0 0.002 0.002 0.003 0.003 0.007 0.012 0.022 0.022 0.014 0.021 0.017 0.015 0.014 0.022 0.016 0.023 0.01 0.004 0.003 0 0.002 0.004 0.004 0.005 0.005 0.001 0.002 0.002 0.003 0.003 0.008 0.019 0.004 0.007 0.022 0.034 0.008 0.017 0.023 0.02 0.03 0.022 0.026 0.02 0.02 0.01 0.028 0.023 0.017 0.027 0.019 0.031 0.034 0.022 0.001 0.002 0.002 0 0.003 0.005 0.004 0.004 0.005 0.002 0.001 0.002 0.001 0.002 0.003 0.002 0.005 0.004 0.004 0.004 0.004 0.003 0.003 0.004 0.006 0 0.002 0.005 0.002 0 0 0 0 0 0 0 0 0 0 0 0 0 0 0 0 0 0 0 0 0 0 0 0 0 0 0 0 0 0 0 0 0 0 0 0 0 0 0 0 0 0 0 0.001 0.001 0 0 0 0 0 0 0 0 0 0 0 0 0 0 0 0 0 0 0 0 0 0 0 0 0 0 0 0 0 0.001 0.001 0 0 0 0 0 0.001 0.001 0 0 0 0.001 0.001 0.001 0.001 0.001 0.001 0.001 0.001 0.001 0.001 0.001 0.001 0 0 0 0 0 0 0 0 0 0 0 0.001 0 0 0 0 0 0 0 0 0 0 0 0 0 0 0.001 0 0 0 0 0 0 0 0 0 0 0 0 0 0 0 0 0 0 0.001 0 0.001 0.001 0.001 0 0.001 0.001 0.001 0.001 0.001 0.001 0.001 0.001 0.001 0 0.001 0.001 0.001 0 0 0 0 0 0 0.001 0 0 0.001 0.001 0 0 0 0.001 0.001 0.001 0 0 0 0 0 0 0 0 0 0.001 0.001 0.001 0.001 0 0 0.001 0 0 0 0 0 0 0 0 0 0 0 0 0 0 0 0 0 0 0 0 0 0 0.001 0 0.001 0.001 0.001 0.001 0.001 0.001 0.001 0.001 0.001 0 0.001 0.001 0 0.001 0 0 0 0 0 0 0 0 0 0 0 0 0 0 0.001 0.003 0.002 0.003 0.002 0.002 0.001 0.001 0.002 0 0 0 0 0 0 0 0 0 0 0 0 0 0.004 0.001 0.001 0 0 0.001 0.002 0.002 0.002 0.002 0.002 0.002 0.004 0.001 0.003 0.004 0.004 0.002 0.005 0.003 0.002 0.002 0.005 0.004 0.002 0.002 0.002 0.001 0 0.001 0.001 0.002 0.002 0.002 0 0.002 0.001 0.006 0.005 0.005 0.01 0.009 0.007 0.007 0.007 0.003 0.003 0.006 0.005 0 0 0.001 0.002 0.001 0 0.002 0.002 0.002 0 0 0.002 0.002 0.001 0 0 0 0 0.003 0.002 0.011 0.019 0.022 0.015 0.01 0.008 0.008 0.003 0.004 0.006 0.002 0.008 0.005 0.008 0.012 0.017 0.012 0.012 0.007 0.011 0.007 0.003 0.003 0.001 0.001 0.007 0.002 0.002 0.002 0 0 0 0 0 0.001 0.006 0.005 0.011 0.01 0.005 0.008 0.008 0.004 0.004 0.002 0.002 0.006 0.005 0.008 0.008 0.006 0.012 0.037 0.013 0.006 0 0 0.002 0.001 0.007 0.007 0.002 0.005 0.002 0.005 0.002 0.002 0.001 0.002 0.001 0.014 0.04 0.024 0.043 0.047 0.044 0.018 0.055 0.048 0.044 0.034 0.061 0.086 0.049 0.037 0.074 0.045 0.045 0.054 0.048 0.047 0.029 0.014 0.035 0.024 0.026 0.037 0.018 0.023 0.029 0.023 0.01 0.002 0.004 0 0 0 0.005 0.007 0.005 0.001 0.009 0.005 0.003 0.004 0.009 0.018 0.035 0.039 0.027 0.042 0.044 0.029 0.024 0.039 0.035 0.028 0.012 0.007 0.004 0.002 0.002 0.006 0.003 0.001 0 0.006 0.005 0.005 0.004 0.002 0.004 0.004 0.002 0.01 0.018 0.023 0.006 0.014 0.028 0.03 0.034 0.027 0.039 0.022 0.041 0.015 0.033 0.039 0.025 0.026 0.019 0.029 0.027 0.023 0 0.002 0.001 0 0 0 0 0.002 0 0 0.002 0.001 0.002 0.004 0.001 0.003 0.004 0 0 0.001 0 0 0 0 0.001 0 0 0.001 0.001 0 0 0 0 0 0 0 0 0 0 0 0 0 0 0.001 0.001 0.001 0 0.001 0.001 0.001 0.001 0.001 0.001 0.001 0.001 0.001 0.001 0.001 0.001 0.001 0.001 0.001 0.001 0 0 0 0 0 0 0 0 0 0 0 0 0 0 0 0 0 0 0 0 0 0 0 0.001 0.001 0 0 0 0 0.001 0.001 0 0.001 0.001 0 0 0 0 0 0 0 0 0 0 0 0 0 0 0 0 0 0 0 0 0 0 0 0 0 0 0 0 0 0 0 0 0.001 0 0 0 0 0 0 0 0 0 0 0 0 0 0 0 0 0 0 0 0 0 0 0 0 0 0 0 0 0 0 0 0 0 0 0 0 0 0 0 0 0 0 0 0 0 0 0 0 0 0 0 0 0 0 0 0 0 0 0 0 0 0 0 0 0 0 0 0 0 0 0 0 0 0 0 0 0 0 0 0 0 0 0 0 0 0 0 0 0 0 0 0 0 0 0 0 0 0.001 0.001 0.001 0.001 0 0 0 0 0 0 0 0 0 0 0 0 0 0 0 0.001 0.001 0 0 0.001 0.001 0 0 0 0 0 0 0 0 0 0.001 0 0.001 0.001 0.001 0 0 0 0 0 0 0 0 0 0 0.003 0.003 0.001 0.001 0.001 0.001 0.001 0.001 0.001 0 0.001 0.001 0 0 0 0 0 0 0 0 0 0 0.054 0 0.027 0 0.014 0 
0.063 0 0.005 0 0.01 0 0.073 0.107 0.053 0.014 0.025 0.016 0.045 0.07 0.096 0.045 0.058 0.11 0.277 0.211 0.281 0.389 0.451 0.548 0.431 0.363 0.551 1 0.453 0.357 0.471 0.571 0.317 0.298 0.277 0.188 0.146 0.18 0.243 0.19 0.047 0.03 0.032 0.048 0.041 0.05 0.044 0.056 0.064 0.068 0.07 0.053 0.117 0.185 0.071 0.057 0.083 0.035 0.056 0.065 0.111 0.122 0.07 0.112 0 0.237 0.26 0.213 0.028 0.061 0.015 0.019 0.015 0.02 0.014 0.038 0.048 0.045 0.042 0.028 0.017 0.018 0.013 0.016 0.026 0.003 0.03 0.031 0.027 0.041 0.041 0.028 0.042 0.042 0.053 0.027 0.019 0.019 0.019 0.009 0.022 0.014 0.034 0.106 0.036 0.04 0.013 0.003 0.012 0.01 0.025 0.014 0.02 0.025 0.014 0.02 0.019 0.013 0.014 0.003 0.004 0.014 0.015 0.018 0.017 0.013 0.025 0.048 0.019 0.019 0.008 0.008 0.022 0.025 0.123 0.157 0.051 0.092 0.054 0.035 0.026 0.019 0.014 0.024 0.02 0.027 0.049 0.037 0.049 0.057 0.056 0.031 0.056 0.052 0.046 0.038 0.053 0.045 0.027 0.024 0.047 0.06 0.061 0.054 0.04 0.043 0.026 0.016 0.04 0.025 0.028 0.047 0.024 0.026 0.034 0.029 0.005 0.025 0.019 0 0 0 0.005 0.009 0.006 0 0.005 0.003 0.008 0.012 0.027 0.034 0.054 0.059 0.051 0.042 0.054 0.052 0.061 0.077 0.072 0.131 0.218 0.427 0.317 0.277 0.028 0.076 0.053 0.059 0.038 0.021 0.022 0.039 0.012 0.007 0.014 0.023 0.01 0.017 0.024 0.035 0.012 0.015 0.026 0.026 0.041 0.03 0.041 0.02 0.048 0.023 0.041 0.054 0.03 0.034 0.031 0.097 0.093 0.075 0.055 0.136 0.074 0 0.022 0.039 0.033 0.03 0.042 0.011 0.016 0.007 0.001 0.004 0.003 0.005 0.007 0.008 0.005 0.009 0.004 0.006 0.009 0.024 0.069 0.022 0.056 0.155 0.031 0.011 0 0 0 0 0 0 0 0 0 0 0 0 0 0 0 0 0 0 0 0 0 0 0 0 0 0 0 0 0 0 0 0 0 0 0 0 0 0 0 0 0 0 0 0 0 0 0 0 0 0 0 0 0 0 0 0 0 0 0 0 0 0 0 0 0 0 0 0 0 0 0 0 0 0 0 0 0 0 0 0 0 0 0 0 0 0 0 0 0 0 0 0 0 0 0 0 0 0 0 0 0 0 0 0 0 0 0 0 0 0 0 0 0 0 0 0 0 0 0 0 0 0 0 0 0 0 0 0 0 0 0 0 0 0 0 0 0 0 0 0 0 0 0 0 0 0 0 0 0 0 0 0 0 0 0 0 0 0 0 0 0 0 0 0 0 0 0 0 0 0 0 0 0 0 0 0 0 0 0 0 0 0 0 0 0 0 0 0 0 0 0 0 0 0 0 0 0 0 0 0 0 0 0 0 0 0 0 0 0 0 0 0 0 0 0.001 0 0 0 0 0 0 0 0 0 0 0 0 0 0 0 0 0 0 0 0 0 0 0 0 0 0 0 0 0 0 0 0.005 0.005 0 0.001 0.001 0.001 0 0 0.001 0 0 0 0 0 0 0 0 0 0 0 0 0 0.016 0.006 0.003 0 0 0.002 0.002 0.001 0.001 0.001 0.001 0.001 0.006 0.002 0.004 0.008 0.008 0.005 0.008 0.007 0.005 0.005 0.009 0.007 0.006 0.004 0.006 0.005 0.005 0.002 0.003 0.004 0.006 0.005 0.001 0.004 0.002 0.005 0.004 0.004 0.009 0.008 0.004 0.006 0.006 0.001 0.002 0.005 0.004 0.001 0.001 0.001 0.001 0 0.001 0.002 0 0 0 0.002 0.003 0.003 0.001 0.001 0 0.003 0.003 0.004 0.002 0.007 0.015 0.015 0.014 0.01 0.008 0.01 0.005 0.005 0.008 0.002 0.006 0.007 0.006 0.009 0.01 0.007 0.009 0.003 0.005 0.006 0.005 0.001 0.001 0.001 0.004 0.003 0 0.001 0.002 0.002 0 0 0.001 0.003 0.008 0.006 0.006 0.009 0.004 0.009 0.007 0.004 0.002 0.003 0.001 0.004 0.005 0.005 0.004 0.006 0.01 0.021 0.006 0.005 0.002 0.001 0.002 0.001 0.007 0.012 0.006 0.005 0.001 0.007 0.004 0.003 0.002 0.003 0.003 0.01 0.027 0.012 0.033 0.025 0.026 0.014 0.035 0.036 0.035 0.029 0.036 0.038 0.014 0.02 0.033 0.028 0.028 0.031 0.028 0.029 0.022 0.015 0.021 0.012 0.016 0.024 0.01 0.009 0.017 0.012 0.003 0.002 0.003 0 0 0 0.001 0.005 0.001 0 0.005 0.002 0.005 0.007 0.012 0.012 0.024 0.024 0.02 0.02 0.026 0.021 0.019 0.029 0.03 0.029 0.014 0.009 0.008 0.006 0.001 0.006 0.003 0.003 0.003 0.004 0.002 0.003 0.001 0.002 0.006 0.013 0.003 0.011 0.021 0.028 0.009 0.014 0.026 0.016 0.028 0.025 0.029 0.017 0.034 0.016 0.028 0.03 0.023 0.03 0.014 0.035 0.033 0.026 0.002 0.002 0.001 0 0.002 0.004 0.003 0.003 0.004 0 0.002 0.002 0 0.002 0.001 0.002 0.006 0.001 0.001 0.004 0.003 0.001 0.001 0.002 0.002 0 0 0.004 0.002 0 0 0 0 0 0 0 0 0 0 0 0 0 0 0 0 0 0 0 0 0 0 0 0 0 0 0 0 0 0 0 0 0 0 0 0 0 0 0 0 0 0 0 0 0 0 0 0 0 0 0 0 0 0 0 0 0 0 0 0 0 0 0 0 0 0 0 0 0 0 0 0 0 0 0 0 0 0 0 0 0 0 0 0 0 0 0 0 0 0 0 0 0 0 0 0 0 0 0 0 0 0 0 0 0 0 0 0 0 0 0 0 0 0 0 0 0 0 0 0 0 0 0 0 0 0 0 0 0 0 0 0 0 0 0 0 0 0 0 0 0 0 0 0 0 0 0 0 0 0 0 0 0 0 0 0 0 0 0 0 0 0 0 0 0 0 0 0 0 0 0 0 0 0 0 0 0 0 0 0 0 0 0 0 0 0 0 0 0 0 0 0 0 0 0 0 0 0 0 0 0 0 0 0 0 0 0 0 0 0 0 0 0 0 0 0.001 0 0 0 0.001 0 0 0 0 0 0 0 0 0 0 0 0 0 0 0 0 0 0 0 0 0 0 0 0 0 0 0 0.001 0.002 0 0.001 0 0 0 0 0 0 0 0 0 0 0 0 0 0 0 0 0 0 0.008 0.004 0.003 0 0 0 0.003 0.003 0.004 0.002 0.003 0.003 0.005 0.001 0.003 0.007 0.005 0.006 0.01 0.005 0.006 0.007 0.01 0.004 0.006 0.006 0.003 0.003 0.003 0.002 0.001 0.002 0.002 0.003 0 0.001 0.004 0.011 0.012 0.008 0.015 0.014 0.01 0.009 0.008 0.004 0.005 0.006 0.007 0.002 0.003 0.002 0.003 0.002 0.002 0.002 0.001 0.002 0 0.005 0.005 0.004 0 0 0 0.001 0.001 0.004 0.005 0.016 0.031 0.029 0.028 0.02 0.013 0.014 0.006 0.007 0.012 0.003 0.009 0.008 0.008 0.012 0.021 0.008 0.012 0.011 0.014 0.006 0.002 0.004 0.003 0.002 0.003 0.001 0.003 0.003 0 0 0 0 0.001 0.003 0.008 0.005 0.013 0.015 0.009 0.014 0.016 0.014 0.009 0.005 0.003 0.011 0.008 0.008 0.008 0.011 0.011 0.029 0.008 0.005 0.001 0.003 0.003 0.003 0.014 0.017 0.006 0.004 0.001 0.01 0.005 0.004 0.004 0.007 0.007 0.023 0.05 0.03 0.054 0.055 0.052 0.033 0.061 0.054 0.05 0.039 0.065 0.086 0.055 0.053 0.064 0.043 0.049 0.055 0.045 0.044 0.033 0.026 0.038 0.02 0.027 0.048 0.024 0.019 0.037 0.033 0.009 0.005 0.005 0 0 0 0.005 0.01 0.005 0.001 0.013 0.009 0.007 0.013 0.022 0.023 0.044 0.045 0.032 0.039 0.043 0.033 0.021 0.036 0.044 0.037 0.02 0.011 0.007 0.007 0.001 0.003 0.004 0.005 0.007 0.009 0.012 0.012 0.005 0.003 0.003 0.005 0.005 0.007 0.019 0.021 0.006 0.009 0.028 0.029 0.042 0.039 0.043 0.028 0.046 0.019 0.043 0.042 0.027 0.026 0.02 0.036 0.036 0.029 0 0 0 0 0.002 0.004 0.005 0.005 0.004 0.001 0.005 0.003 0.002 0.002 0.001 0.001 0.001 0.001 0 0.003 0 0 0 0.001 0.003 0.001 0.001 0.005 0.002 0.001 0 0.001 0 0 0 0 0 0 0 0 0 0 0 0 0 0 0 0 0 0 0 0 0 0 0 0 0 0 0 0 0 0 0 0 0 0 0 0 0 0 0 0 0 0 0 0 0 0 0 0 0 0 0 0 0 0 0 0 0 0 0 0 0 0 0 0 0 0 0 0 0 0 0 0 0 0 0 0 0 0 0 0 0 0 0 0 0 0 0 0 0 0 0 0 0 0 0 0 0 0 0 0 0 0 0 0 0 0 0 0 0 0 0 0 0 0 0 0 0 0 0 0 0 0 0 0 0 0 0 0 0 0 0 0 0 0 0 0 0 0 0 0 0 0 0 0 0 0 0 0 0 0 0 0 0 0 0 0 0 0 0 0 0 0 0 0 0 0 0 0 0 0 0 0 0 0 0 0 0 0 0 0 0 0 0 0 0 0 0 0 0 0 0 0 0 0 0 0 0 0 0 0 0 0 0 0 0 0 0 0 0 0 0 0.001 0.001 0 0 0 0 0 0 0 0 0 0 0 0 0 0 0 0 0 0 0 0 0 0 0 0 0 0 0 0 0 0 0 0.001 0.001 0 0.002 0.001 0 0 0 0 0 0 0 0 0 0 0 0 0 0 0 0 0 0.05 0 0.03 0 0.026 0 
0.07 0 0.004 0 0.021 0 0.078 0.099 0.055 0.011 0.018 0.023 0.069 0.093 0.116 0.048 0.082 0.109 0.285 0.182 0.307 0.463 0.429 0.422 0.914 0.494 0.48 0.506 1 0.539 0.452 0.436 0.433 0.372 0.349 0.239 0.211 0.22 0.318 0.252 0.06 0.057 0.036 0.049 0.043 0.052 0.055 0.07 0.069 0.07 0.068 0.047 0.142 0.247 0.091 0.055 0.079 0.038 0.071 0.074 0.112 0.127 0.078 0.119 0 0.234 0.265 0.202 0.024 0.062 0.021 0.021 0.016 0.018 0.017 0.047 0.055 0.057 0.044 0.026 0.018 0.027 0.012 0.014 0.03 0.005 0.032 0.033 0.029 0.042 0.051 0.035 0.044 0.05 0.057 0.033 0.023 0.022 0.019 0.014 0.024 0.014 0.038 0.107 0.035 0.039 0.016 0.006 0.019 0.009 0.026 0.016 0.022 0.035 0.02 0.032 0.027 0.016 0.016 0.009 0.007 0.023 0.017 0.023 0.025 0.027 0.04 0.075 0.029 0.026 0.013 0.012 0.039 0.054 0.276 0.357 0.113 0.161 0.084 0.04 0.025 0.02 0.012 0.028 0.021 0.035 0.08 0.052 0.092 0.093 0.096 0.047 0.113 0.097 0.09 0.069 0.116 0.111 0.08 0.053 0.108 0.123 0.106 0.106 0.089 0.086 0.048 0.029 0.071 0.046 0.061 0.08 0.04 0.037 0.066 0.049 0.011 0.019 0.015 0 0 0 0.003 0.012 0.003 0 0.015 0.01 0.015 0.018 0.031 0.038 0.082 0.092 0.071 0.103 0.117 0.07 0.12 0.163 0.138 0.271 0.476 0.937 0.588 0.405 0.055 0.087 0.058 0.053 0.047 0.026 0.025 0.04 0.011 0.006 0.015 0.031 0.015 0.028 0.057 0.073 0.016 0.044 0.059 0.055 0.077 0.063 0.079 0.054 0.101 0.032 0.083 0.109 0.062 0.073 0.062 0.226 0.213 0.175 0.16 0.3 0.169 0 0.017 0.039 0.027 0.027 0.043 0.008 0.02 0.007 0.003 0.007 0.005 0.007 0.014 0.008 0.006 0.012 0.006 0.008 0.012 0.022 0.069 0.019 0.044 0.166 0.043 0.01 0.004 0.004 0 0 0 0 0 0 0 0 0 0 0 0 0 0 0 0 0 0 0 0 0 0 0 0 0 0 0 0 0 0 0 0 0 0 0 0 0 0 0 0 0 0 0 0 0 0 0 0 0 0 0 0 0 0 0 0 0 0 0 0 0 0 0 0 0 0 0 0 0 0 0 0 0 0 0 0 0 0 0 0 0 0 0 0 0 0 0 0 0 0 0 0 0 0 0 0 0 0 0 0 0 0 0 0 0 0 0 0 0 0 0 0 0 0 0 0 0 0 0 0 0 0 0 0 0 0 0 0 0 0 0 0 0 0 0 0 0 0 0 0 0 0.001 0 0.001 0 0 0.001 0.001 0.001 0 0.001 0.001 0.001 0 0 0 0 0 0 0 0 0 0 0 0 0 0 0 0 0 0 0 0 0 0 0 0 0 0 0 0 0 0 0 0 0 0 0.001 0.001 0 0 0 0 0 0 0 0 0 0 0 0 0 0 0 0 0 0 0 0 0 0 0.001 0.001 0.001 0.001 0.002 0.003 0 0.001 0.001 0.001 0.001 0.001 0.001 0.001 0.001 0.001 0.001 0.001 0.001 0 0.001 0.001 0.001 0 0.001 0.001 0 0 0 0 0 0 0 0.006 0.004 0.003 0.004 0 0.003 0.003 0 0 0 0 0 0 0 0 0 0 0 0 0 0 0 0.044 0.014 0.008 0.002 0.002 0 0 0 0 0 0 0.001 0.008 0.003 0.004 0.008 0.008 0.008 0.01 0.01 0.006 0.008 0.011 0.007 0.004 0.006 0.006 0.005 0.005 0.006 0.006 0.006 0.005 0.003 0 0.001 0.004 0.01 0.007 0.007 0.008 0.009 0.003 0.004 0.004 0.002 0.003 0.006 0.006 0.001 0.002 0.002 0.002 0.001 0.003 0.001 0.003 0.002 0 0.004 0.003 0.003 0 0 0 0 0 0.003 0.004 0.008 0.015 0.016 0.013 0.013 0.004 0.004 0.003 0.003 0.004 0.003 0.004 0.006 0.005 0.006 0.012 0.009 0.006 0.007 0.01 0.006 0.002 0.002 0.003 0.002 0.005 0.002 0.001 0.001 0 0 0 0 0 0.001 0.003 0.003 0.004 0.006 0.004 0.004 0.005 0.004 0.003 0.002 0.001 0.003 0.002 0.002 0.007 0.003 0.007 0.036 0.012 0.007 0.003 0.002 0.007 0.006 0.018 0.021 0.009 0.006 0.006 0.008 0.002 0.001 0.004 0.006 0.003 0.02 0.048 0.032 0.056 0.048 0.046 0.018 0.058 0.054 0.057 0.047 0.061 0.069 0.047 0.041 0.06 0.049 0.047 0.052 0.046 0.044 0.026 0.008 0.034 0.016 0.022 0.036 0.017 0.013 0.027 0.027 0.004 0.003 0.003 0 0 0 0.004 0.008 0.004 0.002 0.008 0.006 0.002 0.002 0.009 0.011 0.039 0.04 0.032 0.048 0.049 0.033 0.038 0.055 0.046 0.064 0.028 0.013 0.009 0.005 0.001 0.003 0.004 0.004 0.006 0.005 0.007 0.007 0.002 0.001 0.006 0.026 0.009 0.016 0.035 0.047 0.014 0.023 0.05 0.036 0.055 0.042 0.056 0.025 0.05 0.023 0.053 0.054 0.036 0.045 0.033 0.081 0.088 0.065 0.001 0.002 0.001 0 0.002 0.006 0.005 0.003 0.008 0 0.002 0.001 0.001 0.007 0.004 0.007 0.01 0.005 0.001 0.012 0.005 0.003 0 0.002 0.009 0.001 0.002 0.011 0.004 0 0 0 0 0 0 0 0 0 0 0 0 0 0 0 0 0 0 0 0 0 0 0 0 0 0 0 0 0 0 0 0 0 0 0 0 0 0 0 0 0 0 0 0 0 0 0 0 0 0 0 0 0 0 0 0 0 0 0 0 0 0 0 0 0 0 0 0 0 0 0 0 0.001 0.001 0.001 0.001 0.001 0.001 0 0 0.001 0.001 0.001 0 0 0 0.001 0.001 0.001 0.001 0 0.001 0.001 0.001 0 0.001 0 0.001 0 0 0 0 0 0 0 0.001 0 0.001 0 0.001 0 0 0 0 0 0 0 0 0 0 0.001 0.001 0 0.001 0 0 0.001 0 0 0 0 0 0 0 0 0 0.001 0 0 0 0 0 0 0 0 0 0 0 0.001 0 0.001 0.001 0 0.001 0.001 0.001 0 0.001 0.001 0.001 0.001 0.001 0.001 0 0 0.001 0.001 0 0.001 0.001 0.001 0.001 0 0.001 0 0 0 0 0 0 0 0 0 0.001 0.001 0 0 0 0.001 0 0 0 0 0.001 0 0 0 0 0 0 0 0 0 0 0 0 0 0 0 0 0 0 0 0 0.001 0.002 0.001 0.001 0 0 0 0 0 0 0.001 0 0 0 0 0 0 0 0 0 0 0 0 0 0 0.001 0 0 0 0 0 0 0 0.005 0.005 0 0.001 0.001 0.001 0 0 0 0 0 0 0 0 0 0 0 0 0 0 0 0 0.014 0.007 0.005 0 0.001 0.006 0.007 0.009 0.007 0.004 0.01 0.011 0.013 0.006 0.011 0.013 0.01 0.011 0.017 0.009 0.006 0.009 0.017 0.006 0.006 0.008 0.005 0.004 0.003 0.004 0.003 0.003 0.006 0.007 0.001 0.001 0.006 0.018 0.011 0.017 0.038 0.032 0.02 0.021 0.02 0.007 0.011 0.012 0.015 0.005 0.002 0.001 0.006 0.001 0.002 0.002 0.002 0.002 0 0.002 0.004 0.003 0 0 0 0.002 0.002 0.014 0.008 0.033 0.064 0.066 0.052 0.039 0.027 0.031 0.017 0.016 0.032 0.005 0.024 0.024 0.024 0.04 0.054 0.028 0.038 0.019 0.023 0.023 0.016 0.013 0.01 0.003 0.016 0.011 0.003 0.002 0 0 0 0 0.001 0.005 0.017 0.01 0.02 0.03 0.016 0.034 0.02 0.015 0.009 0.006 0.004 0.015 0.015 0.019 0.021 0.012 0.026 0.069 0.026 0.015 0.005 0.005 0.01 0.007 0.021 0.025 0.014 0.008 0.005 0.018 0.01 0.008 0.004 0.01 0.006 0.034 0.094 0.049 0.109 0.102 0.106 0.056 0.127 0.12 0.105 0.088 0.141 0.195 0.11 0.098 0.149 0.091 0.108 0.124 0.107 0.111 0.056 0.045 0.09 0.048 0.065 0.098 0.045 0.053 0.072 0.062 0.018 0.012 0.012 0 0 0 0.007 0.021 0.006 0.002 0.017 0.014 0.019 0.02 0.04 0.05 0.098 0.099 0.078 0.101 0.099 0.066 0.048 0.083 0.092 0.074 0.036 0.019 0.012 0.01 0.005 0.008 0.01 0.011 0.014 0.014 0.015 0.019 0.007 0.004 0.008 0.02 0.011 0.02 0.034 0.046 0.01 0.031 0.065 0.067 0.091 0.086 0.095 0.058 0.091 0.031 0.079 0.081 0.042 0.054 0.046 0.07 0.071 0.064 0.001 0.003 0.002 0 0.007 0.015 0.013 0.013 0.015 0.004 0.008 0.005 0.003 0.006 0.003 0.005 0.01 0.004 0.002 0.006 0.004 0.003 0.004 0.006 0.006 0.001 0.001 0.008 0.004 0.001 0 0 0 0 0 0 0 0 0 0 0 0 0 0 0 0 0 0 0 0 0 0 0 0 0 0 0 0 0 0 0 0 0 0 0 0 0 0.001 0 0 0 0 0 0 0 0 0 0 0 0 0 0 0 0 0 0 0 0 0 0 0 0 0 0 0 0 0 0 0 0 0 0 0 0 0 0 0 0 0 0 0 0 0 0 0 0 0 0 0 0 0 0 0 0 0 0 0 0 0 0 0 0 0 0 0 0 0 0 0 0 0 0 0 0 0 0 0 0 0 0 0 0 0 0.001 0.001 0 0 0 0 0 0.001 0.001 0 0 0 0 0 0 0 0 0 0 0 0 0 0 0 0 0 0 0 0 0 0 0 0 0 0.001 0.001 0 0 0 0 0 0 0 0 0 0 0 0 0 0 0 0 0 0 0 0 0 0 0 0 0 0 0 0 0 0 0 0 0.001 0.001 0.001 0.001 0.001 0.001 0.001 0 0 0 0 0 0 0 0 0 0 0 0 0 0 0 0.001 0.003 0.001 0.001 0.002 0.003 0.001 0 0 0 0 0 0 0 0 0 0 0 0.001 0 0.001 0.001 0.001 0.001 0.001 0.001 0 0 0 0 0 0 0 0.002 0.003 0.003 0.002 0.002 0.003 0.002 0.001 0.001 0 0.001 0.001 0 0 0 0 0 0 0 0 0 0 0.099 0.001 0.075 0 0.029 0 
0.056 0 0.006 0 0.009 0 0.044 0.068 0.036 0.004 0.01 0.015 0.038 0.05 0.07 0.034 0.047 0.075 0.224 0.125 0.194 0.358 0.353 0.298 0.421 0.464 0.471 0.358 0.443 1 0.528 0.432 0.497 0.497 0.525 0.305 0.239 0.25 0.353 0.26 0.056 0.041 0.026 0.041 0.039 0.046 0.046 0.055 0.05 0.056 0.057 0.045 0.1 0.176 0.073 0.05 0.073 0.046 0.067 0.068 0.106 0.102 0.077 0.132 0 0.229 0.257 0.21 0.028 0.055 0.013 0.016 0.011 0.011 0.011 0.034 0.044 0.052 0.046 0.032 0.017 0.018 0.017 0.016 0.023 0.007 0.023 0.021 0.018 0.032 0.047 0.02 0.032 0.039 0.051 0.02 0.012 0.019 0.014 0.012 0.016 0.005 0.03 0.105 0.026 0.037 0.015 0.003 0.014 0.009 0.019 0.014 0.017 0.031 0.01 0.029 0.021 0.011 0.009 0.003 0.004 0.013 0.012 0.017 0.017 0.015 0.025 0.054 0.019 0.017 0.005 0.005 0.018 0.026 0.13 0.158 0.062 0.122 0.058 0.027 0.022 0.016 0.011 0.019 0.017 0.023 0.048 0.035 0.054 0.058 0.061 0.039 0.064 0.054 0.053 0.047 0.065 0.056 0.041 0.031 0.059 0.061 0.064 0.064 0.046 0.048 0.028 0.017 0.04 0.023 0.03 0.043 0.02 0.018 0.028 0.028 0.006 0.019 0.01 0 0 0 0.006 0.009 0.006 0 0.003 0.002 0.011 0.018 0.035 0.044 0.065 0.063 0.053 0.052 0.064 0.054 0.064 0.07 0.073 0.136 0.226 0.409 0.284 0.241 0.028 0.06 0.033 0.039 0.03 0.021 0.021 0.033 0.008 0.009 0.012 0.02 0.009 0.013 0.029 0.034 0.01 0.023 0.026 0.028 0.045 0.04 0.046 0.024 0.053 0.03 0.053 0.056 0.03 0.038 0.033 0.097 0.089 0.081 0.065 0.132 0.071 0 0.015 0.03 0.027 0.027 0.03 0.009 0.015 0.005 0.003 0.005 0.003 0.002 0.006 0.005 0.003 0.006 0.001 0.005 0.006 0.02 0.055 0.011 0.03 0.112 0.03 0.005 0.002 0.002 0 0 0 0 0 0 0 0 0 0 0 0 0 0 0 0 0 0 0 0 0 0 0 0 0 0 0 0 0 0 0 0 0 0 0 0 0 0 0 0 0 0 0 0 0 0 0 0 0 0 0 0 0 0 0 0 0 0 0 0 0 0 0 0 0 0 0 0 0 0 0 0 0 0 0 0 0 0 0 0 0 0 0 0 0 0 0 0 0 0 0 0 0 0 0 0 0 0 0 0 0 0 0 0 0 0 0 0 0 0 0 0 0 0 0 0 0 0 0 0 0 0 0 0 0 0 0 0 0 0 0 0 0 0 0 0 0 0 0 0 0 0 0 0 0 0 0 0 0 0 0 0 0 0 0 0 0 0 0 0 0 0 0 0 0 0 0 0 0 0 0 0 0 0 0 0 0 0 0 0 0 0 0 0 0 0 0 0 0 0 0 0 0 0 0 0 0 0 0 0 0 0 0 0 0 0 0 0 0 0 0 0 0.004 0.004 0.002 0 0.003 0 0 0 0 0 0 0 0 0 0 0 0 0 0 0 0 0 0 0.001 0.001 0 0 0 0 0 0 0 0.002 0.001 0.003 0.004 0.002 0.003 0.003 0.002 0 0.001 0.003 0.002 0.001 0 0 0 0 0 0 0 0 0 0.02 0.013 0.007 0.002 0.002 0.001 0.003 0.003 0.003 0.001 0.003 0.003 0.009 0.005 0.009 0.014 0.014 0.011 0.019 0.015 0.013 0.013 0.019 0.009 0.012 0.013 0.009 0.004 0.004 0.004 0.004 0.003 0.006 0.005 0.001 0.005 0.001 0.003 0.007 0.008 0.009 0.008 0.006 0.006 0.006 0.003 0.004 0.007 0.008 0.004 0.005 0.002 0.009 0.006 0.008 0.006 0.005 0.003 0 0.007 0.008 0.006 0.001 0.001 0 0.001 0.001 0.001 0.001 0.006 0.015 0.016 0.015 0.013 0.005 0.003 0.002 0.004 0.007 0.001 0.006 0.006 0.005 0.009 0.012 0.004 0.007 0.007 0.008 0.006 0.004 0.003 0.001 0.001 0.004 0.001 0.002 0.005 0.001 0.002 0.001 0 0 0.001 0.001 0.002 0.007 0.007 0.002 0.007 0.005 0.002 0.002 0 0 0.002 0.001 0.001 0.001 0.002 0.008 0.024 0.005 0.002 0 0 0 0.003 0.014 0.021 0.005 0.009 0.004 0.006 0.005 0.005 0.002 0.002 0.001 0.006 0.023 0.016 0.025 0.026 0.027 0.014 0.033 0.027 0.029 0.026 0.034 0.038 0.028 0.021 0.04 0.034 0.03 0.033 0.027 0.024 0.015 0.01 0.023 0.014 0.02 0.025 0.011 0.013 0.021 0.023 0.005 0.003 0.004 0 0 0 0.001 0.002 0.001 0 0.006 0.004 0.004 0.005 0.01 0.013 0.026 0.03 0.022 0.032 0.036 0.02 0.029 0.039 0.034 0.042 0.028 0.019 0.013 0.013 0.001 0.001 0.002 0.002 0.005 0.004 0.004 0.002 0.001 0.002 0.003 0.012 0.007 0.016 0.021 0.03 0.006 0.016 0.025 0.023 0.026 0.025 0.025 0.015 0.03 0.013 0.028 0.033 0.025 0.031 0.021 0.045 0.045 0.036 0.002 0.004 0.003 0 0.001 0.005 0.004 0.004 0.005 0 0.004 0.005 0 0.003 0.003 0.003 0.007 0.004 0.001 0.009 0.003 0.003 0.001 0.002 0.008 0 0.001 0.012 0.004 0 0 0 0 0 0 0 0 0 0 0 0 0 0 0 0 0 0 0 0 0 0 0 0 0 0 0 0 0 0 0 0 0 0 0 0 0 0 0 0 0 0 0 0 0 0 0 0 0 0 0 0 0 0 0 0 0 0 0 0 0 0 0 0 0 0 0 0 0 0 0 0 0 0 0 0 0 0 0 0 0 0 0 0 0 0 0 0 0 0 0 0 0 0 0 0 0 0 0 0 0 0 0 0 0 0 0 0 0 0 0 0 0 0 0 0 0 0 0 0 0 0 0 0 0 0 0 0 0 0 0 0 0 0 0 0 0 0 0 0 0 0 0 0 0 0 0 0 0 0 0 0 0 0 0 0 0 0 0 0 0 0 0 0.001 0 0 0 0 0 0 0 0 0 0 0 0 0 0 0 0 0 0 0 0 0 0 0 0 0 0 0 0 0 0 0 0 0 0 0 0 0 0 0 0 0 0 0 0 0 0 0 0 0 0.001 0.001 0.003 0.001 0 0.002 0.004 0 0 0 0 0 0 0 0 0 0 0 0 0 0 0 0 0 0 0 0 0 0 0 0 0 0 0 0.001 0.003 0.001 0.002 0.003 0.004 0.003 0.001 0.001 0.001 0.002 0.001 0.001 0 0 0 0 0 0 0 0 0 0.012 0.007 0.004 0.001 0.003 0.001 0 0.001 0.002 0 0 0.001 0.005 0.003 0.007 0.01 0.006 0.009 0.013 0.008 0.006 0.01 0.011 0.008 0.006 0.006 0.006 0.006 0.004 0.003 0.003 0.004 0.006 0.003 0.002 0.003 0.002 0.003 0.007 0.007 0.01 0.011 0.007 0.01 0.01 0.003 0.005 0.008 0.01 0.002 0.001 0.001 0.001 0.002 0.002 0.001 0.001 0.002 0 0.002 0.003 0.003 0 0.002 0 0.001 0.001 0 0.001 0.006 0.022 0.027 0.022 0.013 0.005 0.005 0.003 0.005 0.006 0.003 0.01 0.009 0.008 0.015 0.018 0.01 0.013 0.009 0.009 0.005 0.005 0.006 0.002 0.001 0.003 0 0.002 0.001 0.001 0.001 0 0 0.001 0 0.001 0.002 0.006 0.009 0.006 0.006 0.005 0.002 0.001 0.002 0 0.003 0.005 0.007 0.011 0.003 0.005 0.038 0.014 0.002 0.001 0 0.001 0.001 0.009 0.011 0.004 0.006 0.003 0.007 0.004 0.002 0 0.003 0.003 0.011 0.042 0.025 0.047 0.049 0.052 0.023 0.056 0.051 0.048 0.037 0.062 0.088 0.051 0.051 0.066 0.048 0.049 0.054 0.046 0.044 0.028 0.012 0.035 0.02 0.024 0.039 0.022 0.015 0.031 0.023 0.005 0.002 0.004 0 0 0 0.002 0.005 0.002 0.001 0.01 0.008 0.009 0.011 0.016 0.022 0.045 0.044 0.033 0.04 0.046 0.033 0.021 0.037 0.039 0.032 0.018 0.014 0.006 0.006 0.004 0.007 0.005 0.005 0.003 0.004 0.006 0.004 0.001 0 0.001 0.003 0.001 0.007 0.018 0.02 0.007 0.014 0.03 0.033 0.042 0.039 0.042 0.033 0.043 0.015 0.042 0.038 0.016 0.027 0.021 0.035 0.035 0.029 0.001 0.001 0 0 0.002 0.004 0.004 0.004 0.004 0.002 0.002 0 0.002 0.004 0.002 0.002 0.003 0.002 0.003 0.008 0 0.001 0.001 0.001 0.003 0.002 0.003 0.008 0 0.001 0 0 0 0 0 0 0 0 0 0 0 0 0 0 0 0 0 0 0 0 0 0 0 0 0 0 0 0 0 0 0 0 0 0 0 0 0 0 0 0 0 0 0 0 0 0 0 0 0 0 0 0 0 0 0 0 0 0 0 0 0 0 0 0 0 0 0 0 0 0 0 0 0 0 0 0 0 0 0 0 0 0 0 0 0 0 0 0 0 0 0 0 0 0 0 0 0 0 0 0 0 0 0 0 0 0 0 0 0 0 0 0 0 0 0 0 0 0 0 0 0 0 0 0 0 0 0 0 0 0 0 0 0 0 0 0 0 0 0 0 0 0 0 0 0 0 0 0 0 0 0.001 0.001 0 0 0 0 0 0 0 0 0 0 0 0 0 0 0 0 0 0 0 0 0 0 0 0 0 0 0 0 0 0 0 0 0 0 0 0 0 0 0 0 0 0 0 0 0 0 0 0 0 0 0 0 0 0 0 0 0 0 0 0 0 0 0 0 0 0 0 0 0 0 0 0.001 0.001 0 0 0 0 0 0 0 0 0 0 0 0 0 0 0 0 0 0 0 0 0 0.002 0.002 0.001 0 0 0 0 0 0 0 0 0 0 0 0 0 0 0 0 0 0 0 0.04 0 0.031 0 0.023 0 
0.066 0 0.005 0 0.007 0 0.045 0.061 0.032 0.003 0.011 0.024 0.053 0.076 0.105 0.047 0.066 0.111 0.295 0.133 0.209 0.393 0.472 0.332 0.373 0.433 0.766 0.453 0.374 0.522 1 0.612 0.426 0.465 0.432 0.267 0.218 0.22 0.31 0.24 0.053 0.043 0.028 0.042 0.042 0.044 0.039 0.054 0.067 0.066 0.062 0.063 0.136 0.207 0.081 0.072 0.114 0.071 0.097 0.111 0.197 0.205 0.141 0.239 0 0.451 0.467 0.373 0.042 0.101 0.025 0.031 0.024 0.021 0.021 0.042 0.041 0.047 0.039 0.027 0.008 0.011 0.015 0.015 0.022 0.008 0.027 0.023 0.024 0.033 0.041 0.028 0.033 0.035 0.056 0.029 0.021 0.021 0.019 0.009 0.016 0.008 0.075 0.193 0.048 0.065 0.031 0.008 0.03 0.011 0.018 0.013 0.017 0.017 0.01 0.016 0.015 0.011 0.008 0.007 0.006 0.012 0.01 0.01 0.012 0.012 0.022 0.031 0.013 0.013 0.006 0.004 0.012 0.02 0.101 0.127 0.045 0.102 0.054 0.033 0.025 0.022 0.011 0.019 0.013 0.018 0.038 0.027 0.041 0.041 0.045 0.023 0.044 0.044 0.04 0.035 0.045 0.041 0.023 0.019 0.042 0.047 0.048 0.042 0.031 0.03 0.021 0.014 0.036 0.021 0.023 0.036 0.016 0.015 0.021 0.024 0.006 0.026 0.022 0 0 0 0.001 0.002 0.001 0 0.005 0.004 0.009 0.014 0.026 0.023 0.04 0.042 0.04 0.039 0.048 0.032 0.053 0.067 0.054 0.108 0.183 0.351 0.259 0.242 0.046 0.082 0.044 0.046 0.034 0.017 0.013 0.03 0.009 0.004 0.007 0.02 0.004 0.01 0.016 0.033 0.01 0.01 0.024 0.023 0.036 0.026 0.034 0.028 0.042 0.02 0.036 0.05 0.031 0.022 0.03 0.091 0.085 0.075 0.05 0.111 0.064 0 0.017 0.029 0.023 0.025 0.03 0.009 0.016 0.009 0.003 0.008 0.005 0.003 0.006 0.006 0.006 0.005 0.006 0.005 0.008 0.019 0.056 0.019 0.039 0.105 0.022 0.012 0.004 0.005 0.001 0 0 0 0 0 0 0 0 0 0 0 0 0 0 0 0 0 0 0 0 0 0 0 0 0 0 0 0 0 0 0 0 0 0 0 0 0 0 0 0 0 0 0 0 0 0 0 0 0 0 0 0 0 0 0 0 0 0 0 0 0 0 0 0 0 0 0 0 0 0 0 0 0 0 0 0 0 0 0 0 0 0 0 0 0 0 0 0 0 0 0 0 0 0 0 0 0 0 0 0 0 0 0 0 0 0 0 0 0 0 0 0 0 0 0 0 0 0 0 0 0 0 0 0 0 0 0 0 0 0 0 0 0 0 0 0 0 0 0 0 0 0 0 0 0 0 0 0 0 0 0 0 0 0 0 0 0 0 0 0 0 0 0 0 0 0 0 0 0 0 0 0 0 0 0 0 0 0 0 0 0 0 0 0 0 0 0 0 0 0 0 0 0 0 0 0 0 0 0 0 0 0 0 0 0 0 0 0 0 0.001 0.002 0.005 0.003 0.002 0.002 0.002 0.001 0.001 0 0 0 0 0 0 0 0 0 0 0.001 0 0 0 0 0 0.001 0.001 0 0 0 0 0 0 0 0.003 0.003 0.004 0.002 0.002 0.003 0.003 0.003 0.001 0.001 0.001 0.002 0.001 0.001 0 0 0 0 0 0 0 0 0.015 0.009 0.003 0 0 0 0.002 0.002 0.004 0.002 0.002 0.003 0.008 0.003 0.006 0.008 0.009 0.008 0.009 0.007 0.006 0.006 0.009 0.006 0.005 0.006 0.005 0.005 0.005 0.004 0.004 0.004 0.006 0.006 0 0.001 0.002 0.005 0.005 0.006 0.008 0.008 0.005 0.005 0.005 0.003 0.005 0.005 0.002 0.002 0.001 0 0 0.002 0.003 0.003 0.002 0.002 0 0.003 0.004 0.004 0 0 0 0 0 0.001 0.001 0.007 0.008 0.011 0.009 0.006 0.002 0.003 0.001 0.001 0.007 0.002 0.003 0.004 0.003 0.007 0.009 0.004 0.008 0.008 0.005 0.003 0.004 0.002 0.002 0.002 0.002 0.001 0.004 0.004 0 0 0 0 0 0.002 0.003 0.003 0.003 0.005 0.004 0.005 0.004 0.001 0 0.002 0.002 0.002 0.002 0.004 0.005 0.002 0.007 0.016 0.005 0.004 0.001 0 0.003 0.002 0.008 0.008 0.004 0.006 0.006 0.003 0 0 0 0.001 0.001 0.003 0.014 0.009 0.016 0.014 0.011 0.006 0.018 0.019 0.022 0.017 0.023 0.026 0.012 0.015 0.021 0.018 0.017 0.021 0.018 0.017 0.005 0.005 0.012 0.007 0.011 0.011 0.003 0.008 0.01 0.009 0.002 0 0.001 0 0 0 0.001 0.001 0.001 0 0.002 0.001 0.004 0.005 0.008 0.009 0.014 0.013 0.012 0.02 0.02 0.013 0.014 0.027 0.022 0.03 0.015 0.009 0.009 0.007 0.002 0.003 0.002 0.003 0.004 0.003 0.003 0.003 0.002 0 0.005 0.01 0.004 0.007 0.01 0.02 0.008 0.009 0.018 0.011 0.019 0.016 0.018 0.012 0.019 0.007 0.018 0.021 0.009 0.019 0.016 0.034 0.036 0.026 0.002 0.005 0.003 0 0 0.003 0.002 0.001 0.003 0.001 0.001 0.001 0 0.003 0.002 0.005 0.006 0.002 0.001 0.011 0.002 0 0 0.001 0.003 0 0.001 0.008 0.002 0 0 0 0.001 0.001 0 0 0 0 0 0 0 0 0 0 0 0 0 0 0 0 0 0 0 0 0 0 0 0 0 0 0 0 0 0 0 0 0 0 0 0 0 0 0.001 0.001 0 0 0 0 0 0 0 0 0 0 0 0 0 0 0 0 0 0 0 0 0 0 0 0 0 0 0.001 0.001 0.001 0.001 0.001 0 0 0 0.001 0.001 0.001 0.001 0.001 0 0.001 0.001 0.001 0.001 0.001 0.001 0.001 0.001 0.001 0.001 0 0 0.001 0 0 0 0 0 0 0 0 0 0 0 0 0 0 0 0 0 0 0.001 0.001 0 0 0.001 0 0 0 0.001 0.001 0.001 0.001 0.001 0.001 0.001 0.001 0.001 0 0 0 0.001 0 0 0 0 0 0 0 0 0.001 0.001 0.001 0.001 0.001 0.001 0.001 0.001 0.001 0.001 0.001 0.001 0.001 0.001 0.001 0.001 0.001 0.001 0.001 0 0 0 0.001 0.001 0 0.001 0.001 0.001 0.001 0.001 0.001 0 0 0 0 0 0 0 0 0 0 0.001 0.001 0.001 0.001 0.001 0.001 0.001 0 0 0 0 0.001 0.001 0 0 0 0 0 0 0 0 0 0 0 0 0 0 0 0 0.001 0.001 0.001 0.001 0.001 0 0.001 0.001 0.001 0.001 0.001 0.001 0 0 0.001 0 0 0.001 0.001 0.001 0.001 0.001 0 0 0 0 0 0 0 0 0 0 0.004 0.003 0 0.002 0.002 0.002 0.002 0 0.001 0 0 0 0 0 0 0 0 0 0 0 0 0 0.009 0.005 0.002 0.001 0.001 0.001 0.001 0.001 0 0 0.001 0 0.003 0.001 0.003 0.004 0.004 0.005 0.008 0.004 0.004 0.005 0.009 0.005 0.005 0.005 0.006 0.002 0.001 0.002 0.001 0.002 0.003 0.003 0.002 0.001 0.009 0.012 0.006 0.01 0.014 0.011 0.007 0.007 0.006 0.002 0.001 0.003 0.005 0.003 0.001 0 0.002 0.002 0 0 0.001 0.001 0 0.002 0.003 0.003 0 0.002 0.001 0 0.003 0.003 0.002 0.013 0.025 0.029 0.024 0.021 0.009 0.01 0.007 0.008 0.009 0.001 0.013 0.012 0.012 0.014 0.022 0.014 0.017 0.009 0.007 0.012 0.006 0.007 0.003 0.002 0.01 0.003 0.002 0.001 0 0 0 0 0 0.001 0.004 0.004 0.01 0.01 0.005 0.012 0.006 0.002 0.002 0.002 0.002 0.004 0.006 0.009 0.008 0.005 0.011 0.034 0.009 0.003 0.002 0.001 0.003 0.003 0.008 0.011 0.009 0.007 0.006 0.013 0.006 0.006 0.002 0.004 0.002 0.011 0.042 0.023 0.044 0.042 0.044 0.028 0.053 0.053 0.047 0.044 0.061 0.076 0.046 0.037 0.065 0.042 0.048 0.054 0.042 0.042 0.018 0.017 0.036 0.023 0.024 0.037 0.016 0.02 0.028 0.024 0.005 0.005 0.008 0 0 0 0.005 0.007 0.005 0.003 0.01 0.004 0.005 0.008 0.015 0.024 0.042 0.042 0.029 0.038 0.033 0.025 0.013 0.03 0.038 0.028 0.017 0.009 0.007 0.005 0 0.002 0.004 0.003 0.004 0.004 0.005 0.006 0.002 0.002 0.003 0.008 0.008 0.008 0.014 0.013 0.004 0.016 0.025 0.022 0.038 0.031 0.041 0.026 0.044 0.014 0.034 0.04 0.025 0.021 0.015 0.025 0.026 0.021 0.001 0.003 0 0 0.003 0.005 0.005 0.005 0.005 0.002 0.003 0.004 0.001 0.002 0.001 0.004 0.004 0.002 0.003 0.002 0.001 0.001 0 0.001 0.002 0 0 0.003 0.001 0 0 0 0 0 0 0 0 0 0 0 0 0 0 0 0 0 0 0 0 0 0 0 0 0 0 0 0 0 0 0 0 0 0 0 0 0 0 0 0 0 0 0 0 0 0 0 0 0 0 0 0 0 0 0 0 0 0 0 0 0 0 0 0 0 0 0 0 0 0 0 0 0 0 0 0 0 0 0 0 0 0 0 0 0 0 0 0 0 0 0 0 0 0 0 0 0 0 0 0 0 0 0 0 0 0 0 0 0 0 0.001 0 0 0 0 0 0.001 0 0.001 0.001 0.001 0.001 0.001 0.001 0.001 0.001 0.001 0 0 0 0 0 0 0 0 0 0 0 0 0 0 0 0 0 0 0 0.001 0.001 0 0.001 0 0 0 0.001 0.001 0.001 0.001 0.001 0.001 0.001 0.001 0.001 0.001 0 0 0 0 0 0 0 0 0 0 0 0 0 0 0 0 0 0 0 0 0 0 0 0 0 0.001 0.001 0.001 0.001 0 0.001 0.001 0 0.001 0.001 0 0 0 0 0 0 0 0 0 0 0 0 0 0 0 0 0 0.002 0 0 0 0.002 0 0.001 0 0 0.001 0 0 0.001 0 0 0 0 0 0 0 0 0 0 0 0 0 0 0 0 0 0 0 0.003 0.002 0.001 0.003 0.001 0.003 0.002 0 0.002 0.001 0.002 0 0 0 0 0 0 0 0 0 0 0 0.042 0.001 0.028 0.001 0.011 0 
0.038 0 0.002 0 0.005 0 0.029 0.038 0.021 0.003 0.009 0.015 0.038 0.047 0.06 0.018 0.046 0.068 0.158 0.095 0.139 0.229 0.277 0.236 0.243 0.239 0.363 0.387 0.25 0.297 0.417 1 0.346 0.319 0.258 0.191 0.164 0.182 0.251 0.193 0.042 0.028 0.028 0.032 0.028 0.036 0.035 0.042 0.039 0.042 0.043 0.032 0.07 0.118 0.051 0.033 0.062 0.027 0.043 0.052 0.075 0.077 0.052 0.094 0 0.179 0.195 0.152 0.018 0.039 0.015 0.009 0.007 0.011 0.011 0.03 0.023 0.026 0.024 0.015 0.01 0.012 0.007 0.008 0.014 0.003 0.02 0.015 0.019 0.024 0.026 0.017 0.024 0.027 0.033 0.012 0.009 0.01 0.009 0.003 0.01 0.002 0.031 0.074 0.017 0.022 0.01 0.002 0.011 0.006 0.015 0.012 0.011 0.014 0.01 0.015 0.011 0.006 0.007 0.002 0.004 0.008 0.004 0.006 0.007 0.007 0.016 0.027 0.011 0.011 0.002 0.004 0.013 0.015 0.072 0.094 0.037 0.07 0.043 0.024 0.019 0.016 0.008 0.014 0.011 0.015 0.028 0.014 0.031 0.029 0.03 0.017 0.03 0.031 0.032 0.029 0.033 0.03 0.022 0.014 0.034 0.03 0.034 0.032 0.022 0.024 0.01 0.012 0.018 0.012 0.017 0.024 0.009 0.013 0.015 0.018 0.002 0.009 0.01 0 0 0 0 0.002 0 0 0.003 0.002 0.007 0.007 0.016 0.017 0.028 0.032 0.031 0.03 0.037 0.029 0.033 0.045 0.035 0.069 0.128 0.243 0.163 0.148 0.02 0.041 0.029 0.038 0.027 0.009 0.007 0.021 0.007 0.004 0.006 0.014 0.006 0.008 0.018 0.024 0.004 0.015 0.023 0.019 0.029 0.016 0.03 0.016 0.03 0.013 0.028 0.03 0.017 0.025 0.019 0.059 0.056 0.05 0.04 0.089 0.055 0 0.008 0.017 0.013 0.014 0.019 0.004 0.01 0.008 0 0.001 0.001 0.001 0.002 0.002 0.001 0.002 0 0.001 0.001 0.008 0.024 0.003 0.007 0.064 0.014 0.001 0 0 0 0 0 0 0 0 0 0 0 0 0 0 0 0 0 0 0 0 0 0 0 0 0 0 0 0 0 0 0 0 0 0 0 0 0 0 0 0 0 0 0 0 0 0 0 0 0 0 0 0 0 0 0 0 0 0 0 0 0 0 0 0 0 0 0 0 0 0 0 0 0 0 0 0 0 0 0 0 0 0 0 0 0 0 0 0 0 0 0 0 0 0 0 0 0 0 0 0 0 0 0 0 0 0 0 0 0 0 0 0 0 0 0 0 0 0 0 0 0 0 0 0 0 0 0 0 0 0 0 0 0 0 0 0 0 0 0 0 0 0 0 0 0 0 0 0 0 0 0 0 0 0 0 0 0 0 0 0 0 0 0 0 0 0 0 0 0 0 0 0 0 0 0 0 0 0 0 0 0 0 0 0 0 0 0 0 0 0 0 0 0 0 0 0 0 0 0 0 0 0 0 0 0 0 0 0 0 0 0 0 0 0 0 0 0 0 0.001 0 0 0 0 0 0 0 0 0 0 0 0 0 0 0 0 0 0 0 0 0 0 0 0 0 0 0 0.001 0.001 0.001 0.002 0.001 0.003 0.001 0 0.001 0 0 0 0 0 0 0 0 0 0 0 0 0 0.014 0.006 0.003 0.001 0.003 0 0 0.001 0.001 0 0 0.001 0.002 0.001 0.002 0.003 0.002 0.003 0.005 0.002 0.001 0.002 0.005 0.003 0.001 0.001 0.003 0.002 0.001 0 0.001 0.002 0.003 0.003 0 0.001 0.001 0.002 0.004 0.004 0.004 0.004 0.002 0.003 0.002 0.001 0.002 0.002 0.002 0.002 0.001 0.001 0.001 0.001 0 0.001 0.001 0.001 0 0.001 0.001 0.001 0 0 0 0 0.001 0.002 0.001 0.004 0.007 0.007 0.007 0.007 0.002 0.002 0.001 0.001 0.001 0 0.002 0.002 0.002 0.003 0.003 0.004 0.003 0.003 0.003 0.004 0.002 0.003 0 0 0.002 0.002 0 0.001 0 0 0 0 0 0.001 0.003 0.003 0.004 0.003 0.003 0.003 0.003 0.003 0.002 0 0 0 0.001 0.002 0.001 0.001 0.004 0.008 0.001 0.003 0.002 0 0.002 0.004 0.007 0.007 0.002 0.002 0.001 0.001 0.002 0.001 0 0 0 0.003 0.009 0.009 0.013 0.011 0.012 0.005 0.015 0.014 0.014 0.014 0.015 0.017 0.01 0.009 0.015 0.012 0.012 0.014 0.01 0.009 0.005 0.003 0.009 0.003 0.005 0.011 0.006 0.004 0.011 0.008 0.002 0.001 0.002 0 0 0 0 0.001 0 0 0 0 0.002 0.003 0.006 0.006 0.012 0.014 0.009 0.01 0.012 0.008 0.013 0.017 0.01 0.016 0.009 0.007 0.004 0.002 0 0 0 0 0.003 0.002 0 0 0.001 0.002 0.005 0.006 0.003 0.004 0.011 0.018 0.006 0.006 0.019 0.013 0.013 0.012 0.012 0.006 0.012 0.008 0.012 0.016 0.011 0.016 0.011 0.02 0.022 0.021 0 0 0 0 0.001 0.004 0.003 0.003 0.004 0.001 0 0.001 0.002 0.004 0.002 0.003 0.004 0.002 0.002 0.001 0.001 0.002 0.002 0.004 0.004 0 0.002 0.006 0.001 0 0 0 0 0 0 0 0 0 0 0 0 0 0 0 0 0 0 0 0 0 0 0 0 0 0 0 0 0 0 0 0 0 0 0 0 0 0 0 0 0 0 0 0 0 0 0 0 0 0 0 0 0 0 0 0 0 0 0 0 0 0 0 0 0 0 0 0 0 0 0 0 0 0 0 0 0 0 0 0 0 0 0 0 0 0 0 0 0 0 0 0 0 0 0 0 0 0 0 0 0 0 0 0 0 0 0 0 0 0 0 0 0 0 0 0 0 0 0 0 0 0 0 0 0 0 0 0 0 0 0 0 0 0 0 0 0 0 0 0 0 0 0 0 0 0 0 0 0 0 0 0 0 0 0 0 0 0 0 0 0 0 0 0 0 0 0 0 0 0 0 0 0 0 0 0 0 0 0 0 0 0 0 0 0 0 0 0 0 0 0 0 0 0 0 0 0 0 0 0 0 0 0 0 0 0 0 0 0 0 0 0 0 0.001 0.001 0.001 0 0 0 0.001 0 0 0 0 0 0 0 0 0 0 0 0 0 0 0 0 0 0 0 0 0 0 0 0 0 0 0 0.002 0.004 0.001 0.001 0 0.001 0.001 0 0 0 0 0 0 0 0 0 0 0 0 0 0 0 0.004 0.002 0.001 0 0 0.001 0.001 0.001 0 0 0.001 0.002 0.003 0 0 0.002 0.002 0.001 0.002 0.001 0 0.001 0.002 0.001 0.001 0.001 0 0 0 0 0 0 0 0 0 0 0.001 0.005 0.006 0.006 0.007 0.008 0.005 0.004 0.006 0.002 0.001 0.003 0.005 0 0 0 0.002 0 0.001 0 0 0 0 0.002 0.002 0.002 0 0.001 0 0.003 0.004 0.006 0.002 0.009 0.018 0.019 0.018 0.013 0.006 0.007 0.005 0.005 0.007 0.003 0.008 0.008 0.007 0.011 0.017 0.01 0.01 0.007 0.009 0.007 0.005 0.004 0.001 0 0.004 0.001 0.001 0 0.001 0.002 0 0 0.002 0.001 0.009 0.006 0.008 0.008 0.005 0.009 0.004 0.004 0.005 0.003 0.003 0.008 0.004 0.006 0.008 0.008 0.01 0.023 0.012 0.008 0.003 0 0.004 0.004 0.003 0.003 0.003 0 0 0.006 0.003 0.001 0.001 0.003 0.003 0.009 0.029 0.018 0.032 0.032 0.031 0.014 0.033 0.034 0.031 0.022 0.04 0.052 0.026 0.027 0.037 0.026 0.034 0.034 0.031 0.028 0.015 0.014 0.026 0.014 0.017 0.026 0.013 0.012 0.018 0.02 0.004 0.003 0.004 0 0 0 0.001 0.002 0.001 0 0.006 0.004 0.008 0.008 0.012 0.013 0.03 0.028 0.019 0.029 0.027 0.018 0.014 0.016 0.017 0.013 0.004 0.002 0.001 0 0.002 0.002 0.005 0.005 0.005 0.004 0.006 0.006 0.002 0.003 0.003 0.008 0.006 0.012 0.012 0.012 0.001 0.007 0.019 0.02 0.027 0.022 0.025 0.014 0.021 0.012 0.023 0.02 0.01 0.015 0.007 0.016 0.016 0.014 0 0 0 0 0.002 0.004 0.004 0.004 0.004 0 0.002 0.004 0 0.001 0.001 0.001 0.001 0 0 0.002 0.001 0 0 0 0.002 0.001 0.001 0.002 0.001 0.001 0 0 0 0 0 0 0 0 0 0 0 0 0 0 0 0 0 0 0 0 0 0 0 0 0 0 0 0 0 0 0 0 0 0 0 0 0 0 0 0 0 0 0 0 0 0 0 0 0 0 0 0 0 0 0 0 0 0 0 0 0 0 0 0 0 0 0 0 0 0 0 0 0 0 0 0 0 0 0 0 0 0 0 0 0 0 0 0 0 0 0 0 0 0 0 0 0 0 0 0 0 0 0 0 0 0 0 0 0 0 0 0 0 0 0 0 0 0 0 0 0 0 0 0 0 0 0 0 0 0 0 0 0 0 0 0 0 0 0 0 0 0 0 0 0 0 0 0 0 0 0 0 0 0 0 0 0 0 0 0 0 0 0 0 0 0 0 0 0 0 0 0 0 0 0 0 0 0 0 0 0 0 0 0 0 0 0 0 0 0 0 0 0 0 0 0 0 0 0 0 0 0 0 0 0 0 0 0 0 0 0 0 0.001 0.001 0 0 0 0.001 0.001 0 0 0 0 0 0 0 0 0 0 0 0 0 0 0 0 0 0 0 0 0 0 0 0 0 0 0 0 0.001 0.001 0.001 0.002 0.004 0.002 0 0.001 0 0 0 0 0 0 0 0 0 0 0 0 0 0.025 0 0.024 0 0.007 0 
0.044 0 0.002 0 0.007 0 0.03 0.048 0.026 0.005 0.008 0.014 0.043 0.05 0.063 0.023 0.048 0.078 0.185 0.109 0.165 0.282 0.293 0.24 0.388 0.337 0.43 0.347 0.418 0.551 0.478 0.574 1 0.715 0.616 0.457 0.387 0.429 0.678 0.493 0.125 0.06 0.032 0.033 0.036 0.044 0.043 0.05 0.042 0.045 0.047 0.03 0.086 0.149 0.062 0.048 0.073 0.044 0.069 0.066 0.105 0.104 0.073 0.107 0 0.207 0.214 0.167 0.026 0.037 0.014 0.012 0.009 0.007 0.014 0.034 0.035 0.036 0.03 0.02 0.011 0.012 0.011 0.014 0.014 0.005 0.017 0.015 0.014 0.024 0.03 0.023 0.025 0.038 0.048 0.021 0.017 0.02 0.011 0.007 0.016 0.006 0.027 0.092 0.014 0.02 0.007 0.002 0.012 0.007 0.011 0.011 0.014 0.014 0.007 0.012 0.009 0.009 0.007 0.001 0.002 0.01 0.007 0.01 0.009 0.009 0.016 0.03 0.01 0.015 0.004 0.004 0.017 0.029 0.125 0.157 0.052 0.169 0.09 0.028 0.023 0.017 0.007 0.013 0.01 0.015 0.03 0.019 0.04 0.039 0.043 0.025 0.045 0.041 0.036 0.027 0.041 0.036 0.026 0.018 0.04 0.04 0.04 0.043 0.033 0.03 0.017 0.016 0.031 0.018 0.021 0.035 0.014 0.013 0.028 0.026 0.008 0.012 0.008 0 0 0 0.001 0.006 0.001 0 0.001 0.001 0.004 0.008 0.02 0.021 0.036 0.04 0.037 0.036 0.04 0.036 0.045 0.055 0.051 0.098 0.209 0.395 0.252 0.21 0.035 0.054 0.039 0.039 0.018 0.009 0.011 0.023 0.004 0.003 0.007 0.013 0.005 0.011 0.023 0.025 0.009 0.016 0.02 0.019 0.028 0.019 0.026 0.021 0.039 0.013 0.031 0.038 0.023 0.027 0.022 0.072 0.069 0.064 0.052 0.103 0.053 0 0.006 0.012 0.01 0.01 0.016 0.006 0.003 0 0.001 0.004 0.003 0.003 0.009 0.005 0.004 0.012 0.007 0.004 0.004 0.016 0.034 0.01 0.026 0.09 0.017 0.007 0.001 0.001 0 0 0 0 0 0 0 0 0 0 0 0 0 0 0 0 0 0 0 0 0 0 0 0 0 0 0 0 0 0 0 0 0 0 0 0 0 0 0 0 0 0 0 0 0 0 0 0 0 0 0 0 0 0 0 0 0 0 0 0 0 0 0 0 0 0 0 0 0 0 0 0 0 0 0 0 0 0 0 0 0 0 0 0 0 0 0 0 0 0 0 0 0 0 0 0 0 0 0 0 0 0 0 0 0 0 0 0 0 0 0 0 0 0 0 0 0 0 0 0 0 0 0 0 0 0 0 0 0 0 0 0 0 0 0 0 0 0 0 0 0 0 0 0 0 0 0 0 0 0 0 0 0 0 0 0 0 0 0 0 0 0 0 0 0 0 0 0 0 0 0 0 0 0 0 0 0 0 0 0 0 0 0 0 0 0 0 0 0 0 0 0 0 0 0 0 0 0 0 0 0 0 0 0 0 0 0 0 0 0 0 0.001 0.001 0 0 0.001 0 0 0 0 0 0 0 0 0 0 0 0 0 0 0 0 0 0 0 0 0 0 0 0 0 0 0 0 0.003 0.003 0.001 0 0 0 0 0 0 0 0 0 0 0 0 0 0 0 0 0 0 0 0.01 0.005 0.003 0 0 0.002 0.002 0.002 0.001 0.001 0.002 0.002 0.002 0.004 0.004 0.004 0.004 0.003 0.005 0.005 0.004 0.002 0.006 0.003 0.004 0.002 0.002 0.002 0.002 0.003 0.003 0.001 0.003 0.003 0 0.002 0.002 0.004 0.004 0.004 0.004 0.003 0.002 0.002 0.002 0 0.001 0.003 0.002 0 0 0 0 0 0.001 0 0 0 0 0.001 0.001 0.001 0 0 0 0 0 0.001 0 0.006 0.006 0.006 0.006 0.003 0.002 0.002 0 0 0 0 0 0 0 0 0.003 0.002 0 0.001 0.004 0.001 0 0 0 0 0.001 0 0 0 0 0 0 0 0 0.001 0.003 0.003 0.003 0.002 0.001 0.001 0.002 0.001 0.002 0 0 0.003 0.002 0.002 0.002 0.004 0.006 0.008 0.003 0.001 0 0 0 0 0.006 0.008 0.002 0.005 0.003 0.003 0.003 0.003 0 0 0 0.003 0.012 0.007 0.017 0.015 0.016 0.004 0.019 0.017 0.016 0.012 0.019 0.016 0.012 0.01 0.019 0.014 0.014 0.014 0.013 0.015 0.007 0.003 0.012 0.005 0.009 0.012 0.006 0.005 0.006 0.006 0.003 0 0 0 0 0 0.001 0.002 0.001 0 0.001 0.001 0.001 0.004 0.005 0.004 0.013 0.011 0.007 0.013 0.015 0.006 0.01 0.019 0.017 0.023 0.013 0.006 0.003 0.004 0.001 0.002 0.002 0.002 0.003 0.004 0.003 0.001 0.001 0.001 0.002 0.009 0.005 0.006 0.016 0.019 0.005 0.011 0.019 0.01 0.016 0.014 0.015 0.01 0.012 0.005 0.014 0.016 0.012 0.016 0.011 0.027 0.027 0.021 0 0 0 0 0.001 0.003 0.003 0.003 0.003 0 0.002 0.002 0 0.004 0.001 0.002 0.004 0.002 0.004 0.004 0.001 0 0.001 0.003 0.003 0.001 0.001 0.003 0.001 0 0 0 0 0 0 0 0 0 0 0 0 0 0 0 0 0 0 0 0 0 0 0 0 0 0 0 0 0 0 0 0 0 0 0 0 0 0 0 0 0 0 0 0 0 0 0 0 0 0 0 0 0 0 0 0 0 0 0 0 0 0 0 0 0 0 0 0 0 0 0 0 0 0 0 0 0 0 0 0 0 0 0 0 0 0 0 0 0 0 0 0 0 0 0 0 0 0 0 0 0 0 0 0 0 0 0 0 0 0 0 0 0 0 0 0 0 0 0 0 0 0 0 0 0 0 0 0 0 0 0 0 0 0 0 0 0 0 0 0 0 0 0 0 0 0 0 0 0 0 0 0 0 0 0 0 0 0 0 0 0 0 0 0 0 0 0 0 0 0 0 0 0 0 0 0 0 0 0 0 0 0 0 0 0 0 0 0 0 0 0 0 0 0 0 0 0 0 0 0 0 0 0 0 0 0 0 0 0 0 0 0 0 0 0 0 0 0 0 0 0 0 0 0 0.001 0 0 0 0 0 0 0 0 0 0 0 0 0 0 0 0 0 0 0 0 0 0 0.001 0.002 0.001 0 0.001 0.002 0.001 0.001 0 0 0 0 0 0 0 0 0 0 0 0 0 0 0.005 0.001 0 0 0 0 0.002 0.002 0.003 0.002 0.002 0.003 0.002 0 0 0.001 0.002 0 0.002 0 0.001 0 0.003 0.001 0.001 0.001 0 0 0 0 0 0 0 0.001 0 0.001 0.003 0.008 0.01 0.01 0.011 0.012 0.007 0.007 0.008 0.003 0.003 0.004 0.007 0.002 0.002 0.001 0.002 0.002 0.002 0.002 0.001 0 0 0.001 0 0 0 0 0 0 0 0.001 0.003 0.011 0.023 0.022 0.018 0.015 0.008 0.005 0.002 0.002 0.003 0 0.007 0.006 0.007 0.008 0.019 0.01 0.008 0.009 0.009 0.009 0.005 0.004 0.001 0.001 0.007 0.001 0.001 0.002 0 0 0 0 0 0.001 0.002 0.003 0.005 0.004 0.001 0.004 0.003 0.003 0.002 0.001 0.001 0.005 0.002 0.004 0.005 0.005 0.008 0.021 0.006 0.002 0 0.001 0.004 0.004 0.005 0.007 0.003 0.006 0.003 0.005 0.003 0.003 0.004 0.005 0.004 0.014 0.032 0.016 0.037 0.036 0.037 0.015 0.039 0.04 0.036 0.026 0.042 0.061 0.039 0.035 0.043 0.03 0.034 0.037 0.036 0.038 0.026 0.012 0.033 0.02 0.028 0.037 0.016 0.019 0.031 0.023 0.008 0.005 0.006 0 0 0 0.002 0.005 0.001 0 0.003 0.003 0.003 0.003 0.01 0.012 0.028 0.03 0.021 0.035 0.031 0.022 0.014 0.025 0.031 0.02 0.007 0.003 0.003 0.003 0 0.001 0.006 0.006 0.006 0.006 0.007 0.006 0.002 0.001 0.004 0.005 0.003 0.006 0.012 0.013 0.001 0.009 0.025 0.023 0.031 0.027 0.029 0.02 0.03 0.012 0.024 0.024 0.018 0.017 0.013 0.014 0.014 0.01 0 0.001 0 0 0.001 0.005 0.003 0.003 0.007 0.001 0.002 0.002 0.001 0.001 0.001 0.001 0.001 0.001 0.001 0.002 0.001 0.001 0.001 0 0 0 0 0.001 0 0 0 0 0 0 0 0 0 0 0 0 0 0 0 0 0 0 0 0 0 0 0 0 0 0 0 0 0 0 0 0 0 0 0 0 0 0 0 0 0 0 0 0 0 0 0 0 0 0 0 0 0 0 0 0 0 0 0 0 0 0 0 0 0 0 0 0 0 0 0 0 0 0 0 0 0 0 0 0 0 0 0 0 0 0 0 0 0 0 0 0 0 0 0 0 0 0 0 0 0 0 0 0 0 0 0 0 0 0 0 0 0 0 0 0 0 0 0 0 0 0 0 0 0 0 0 0 0 0 0 0 0 0 0 0 0 0 0 0 0 0 0 0 0 0 0 0 0 0 0 0 0 0 0 0 0 0 0 0 0 0 0 0 0 0 0 0 0 0 0 0 0 0 0 0 0 0 0 0 0 0 0 0 0 0 0 0 0 0 0 0 0 0 0 0 0 0 0 0 0 0 0 0 0 0 0 0 0 0 0 0 0 0 0 0 0 0 0 0 0.001 0 0 0 0 0 0 0 0 0 0 0 0 0 0 0 0 0 0 0 0 0 0 0 0 0 0 0 0.001 0.001 0 0.001 0.002 0.001 0.002 0.001 0.001 0 0.001 0.001 0 0 0 0 0 0 0 0 0 0 0.032 0 0.023 0 0.008 0 
0.033 0 0.008 0 0.004 0 0.034 0.046 0.026 0.007 0.013 0.023 0.047 0.061 0.068 0.031 0.058 0.073 0.174 0.094 0.156 0.256 0.261 0.225 0.316 0.306 0.398 0.283 0.333 0.473 0.466 0.421 0.626 1 0.741 0.401 0.329 0.344 0.461 0.346 0.075 0.055 0.029 0.033 0.027 0.026 0.03 0.031 0.032 0.034 0.033 0.021 0.078 0.126 0.03 0.027 0.049 0.017 0.033 0.041 0.083 0.091 0.055 0.109 0 0.192 0.202 0.157 0.016 0.051 0.013 0.009 0.008 0.007 0.008 0.026 0.036 0.037 0.032 0.024 0.011 0.012 0.011 0.009 0.016 0.006 0.021 0.02 0.021 0.023 0.032 0.02 0.023 0.021 0.025 0.019 0.013 0.007 0.005 0.004 0.011 0.008 0.024 0.078 0.023 0.029 0.011 0.005 0.009 0.004 0.01 0.005 0.01 0.018 0.011 0.015 0.016 0.01 0.009 0.004 0.006 0.01 0.009 0.007 0.011 0.01 0.016 0.039 0.015 0.016 0.004 0.003 0.017 0.027 0.099 0.124 0.039 0.123 0.061 0.027 0.012 0.011 0.005 0.01 0.009 0.017 0.039 0.023 0.044 0.041 0.047 0.032 0.047 0.046 0.04 0.037 0.052 0.053 0.038 0.025 0.053 0.055 0.052 0.05 0.045 0.042 0.023 0.015 0.032 0.02 0.032 0.037 0.02 0.02 0.032 0.03 0.005 0.013 0.012 0 0 0 0.004 0.008 0.004 0 0.008 0.007 0.008 0.011 0.024 0.026 0.048 0.048 0.033 0.047 0.054 0.032 0.043 0.059 0.062 0.102 0.169 0.312 0.216 0.176 0.019 0.042 0.026 0.031 0.024 0.008 0.009 0.02 0.002 0.001 0.005 0.009 0.002 0.01 0.018 0.031 0.006 0.014 0.027 0.03 0.035 0.031 0.04 0.02 0.039 0.014 0.033 0.04 0.029 0.025 0.03 0.079 0.071 0.065 0.059 0.097 0.054 0 0.009 0.015 0.012 0.015 0.018 0.007 0.006 0.002 0 0.004 0.004 0.003 0.003 0.001 0.001 0.004 0.002 0.002 0.004 0.019 0.041 0.013 0.028 0.084 0.02 0.009 0.002 0.002 0 0 0 0 0 0 0 0 0 0 0 0 0 0 0 0 0 0 0 0 0 0 0 0 0 0 0 0 0 0 0 0 0 0 0 0 0 0 0 0 0 0 0 0 0 0 0 0 0 0 0 0 0 0 0 0 0 0 0 0 0 0 0 0 0 0 0 0 0 0 0 0 0 0 0 0 0 0 0 0 0 0 0 0 0 0 0 0 0 0 0 0 0 0 0 0 0 0 0 0 0 0 0 0 0 0 0 0 0 0 0 0 0 0 0 0 0 0 0 0 0 0 0 0 0 0 0 0 0 0 0 0 0 0 0 0 0 0 0 0 0 0 0 0 0 0 0 0 0 0 0 0 0 0 0 0 0 0 0 0 0 0 0 0 0 0 0 0 0 0 0 0 0 0 0 0 0 0 0 0 0 0 0 0 0 0 0 0 0 0 0 0 0 0 0 0 0 0 0 0 0 0 0 0 0 0 0 0 0 0 0 0 0.001 0.001 0.001 0.001 0.001 0 0 0 0 0.001 0 0 0 0 0 0 0 0 0 0 0 0 0 0 0 0 0 0 0 0 0 0 0.002 0.003 0.002 0.001 0 0.001 0.001 0.001 0 0 0 0.001 0 0 0 0 0 0 0 0 0 0 0.016 0.005 0.003 0 0.001 0.003 0.003 0.004 0.007 0.002 0.003 0.007 0.008 0.001 0.003 0.008 0.005 0.003 0.005 0.006 0.004 0.002 0.005 0.002 0.001 0.001 0.001 0.001 0.001 0.001 0.001 0 0.001 0.001 0 0.002 0.002 0.005 0.006 0.007 0.006 0.009 0.008 0.008 0.008 0.004 0.007 0.008 0.008 0.003 0.002 0.002 0.003 0.001 0.001 0.001 0.002 0.002 0 0.002 0.002 0.001 0 0.001 0.001 0 0.001 0.003 0.005 0.012 0.018 0.015 0.013 0.01 0.006 0.006 0.001 0.001 0.003 0.001 0.004 0.002 0.002 0.006 0.012 0.006 0.006 0.007 0.009 0.005 0.002 0.002 0 0 0.002 0.001 0 0.001 0.001 0.001 0.001 0.001 0 0.001 0.002 0.004 0.008 0.01 0.004 0.004 0.009 0.007 0.004 0.004 0.003 0.007 0.008 0.006 0.008 0.008 0.01 0.016 0.008 0.001 0 0.001 0.001 0.003 0.008 0.01 0.004 0.005 0.001 0.006 0.005 0.005 0.002 0.003 0.003 0.011 0.029 0.016 0.031 0.025 0.025 0.016 0.032 0.032 0.03 0.023 0.031 0.03 0.022 0.013 0.028 0.025 0.025 0.027 0.023 0.02 0.011 0.009 0.023 0.015 0.017 0.022 0.011 0.011 0.014 0.013 0.002 0 0 0 0 0 0.001 0.002 0.001 0 0.003 0.001 0.004 0.006 0.01 0.009 0.024 0.024 0.022 0.023 0.028 0.02 0.022 0.032 0.03 0.033 0.016 0.006 0.004 0.004 0.003 0.007 0.007 0.007 0.009 0.005 0.006 0.005 0.005 0.001 0.01 0.02 0.013 0.012 0.022 0.029 0.007 0.011 0.021 0.018 0.027 0.022 0.026 0.017 0.032 0.008 0.029 0.029 0.018 0.025 0.016 0.039 0.043 0.038 0.002 0.002 0 0 0.004 0.008 0.007 0.007 0.011 0.003 0.007 0.004 0 0.002 0.002 0.004 0.006 0.003 0.001 0.002 0.001 0.003 0.002 0.001 0.004 0.001 0.001 0.005 0.003 0 0 0 0 0 0 0 0 0 0 0 0 0 0 0 0 0 0 0 0 0 0 0 0 0 0 0 0 0 0 0 0 0 0 0 0 0 0 0 0 0 0 0 0 0 0 0 0 0 0 0 0 0 0 0 0 0 0 0 0 0 0 0 0 0 0 0 0 0 0 0 0 0 0 0 0 0 0 0 0 0 0 0 0 0 0 0 0 0 0 0 0 0 0 0 0 0 0 0 0 0 0 0 0 0 0 0 0 0 0 0 0 0 0 0 0 0 0 0 0 0 0 0 0 0 0 0 0 0 0 0 0 0 0 0 0 0 0 0 0 0 0 0 0 0 0 0 0 0 0 0 0 0 0 0 0 0 0 0 0 0 0 0 0 0 0 0 0 0 0 0 0 0 0 0 0 0 0 0 0 0 0 0 0 0 0 0 0 0 0 0 0 0 0 0 0 0 0 0 0 0 0 0 0 0 0 0 0 0 0 0 0 0 0 0 0.001 0 0 0 0.001 0 0 0 0 0 0 0 0 0 0 0 0 0 0 0 0 0 0 0 0 0 0 0 0 0 0 0 0.002 0.002 0.001 0 0 0.002 0.001 0.001 0.001 0 0 0 0 0 0 0 0 0 0 0 0 0 0.011 0.005 0.002 0.001 0.001 0.002 0.002 0.002 0.002 0.001 0.002 0.002 0.006 0.003 0.003 0.008 0.008 0.005 0.013 0.008 0.006 0.003 0.013 0.008 0.004 0.005 0.004 0.006 0.006 0.004 0.004 0.002 0.003 0.002 0 0.002 0.002 0.008 0.009 0.01 0.011 0.011 0.004 0.006 0.006 0.004 0.004 0.005 0.006 0.002 0.001 0.002 0.003 0 0 0 0 0 0 0.001 0.003 0.003 0 0 0 0.002 0.002 0.004 0.004 0.011 0.017 0.021 0.02 0.015 0.01 0.009 0.006 0.006 0.009 0.003 0.008 0.008 0.007 0.011 0.018 0.008 0.011 0.005 0.005 0.006 0.005 0.004 0.002 0.002 0.004 0.001 0 0 0 0.001 0.001 0 0.002 0.004 0.007 0.003 0.011 0.011 0.004 0.008 0.009 0.007 0.004 0.003 0.002 0.005 0.008 0.006 0.006 0.005 0.013 0.032 0.01 0.004 0.001 0.001 0.003 0.003 0.013 0.016 0.009 0.006 0.002 0.008 0.003 0.003 0.003 0.003 0.002 0.012 0.041 0.024 0.046 0.036 0.04 0.025 0.047 0.048 0.043 0.038 0.058 0.072 0.043 0.033 0.059 0.037 0.04 0.05 0.038 0.038 0.024 0.017 0.034 0.019 0.025 0.042 0.021 0.023 0.029 0.023 0.011 0.004 0.004 0 0 0 0.004 0.011 0.003 0.002 0.006 0.004 0.006 0.006 0.012 0.017 0.034 0.033 0.022 0.044 0.042 0.024 0.024 0.036 0.035 0.03 0.02 0.013 0.01 0.007 0.001 0.003 0.004 0.005 0.006 0.005 0.004 0.005 0.004 0.003 0.005 0.011 0.006 0.006 0.017 0.019 0.005 0.014 0.023 0.024 0.037 0.039 0.041 0.022 0.04 0.016 0.037 0.038 0.021 0.024 0.017 0.029 0.03 0.024 0.003 0.006 0.005 0 0.003 0.006 0.008 0.008 0.007 0.002 0.006 0.002 0 0.003 0.003 0.001 0.004 0.003 0.002 0.002 0.002 0.003 0.001 0.002 0.003 0.001 0.001 0.006 0.002 0 0 0 0 0 0 0 0 0 0 0 0 0 0 0 0 0 0 0 0 0 0 0 0 0 0 0 0 0 0 0 0 0 0 0 0 0 0 0 0 0 0 0 0 0 0 0 0 0 0 0 0 0 0 0 0 0 0 0 0 0 0 0 0 0 0 0 0 0 0 0 0 0 0 0 0 0 0 0 0 0 0 0 0 0 0 0 0 0 0 0 0 0 0 0 0 0 0 0 0 0 0 0 0 0 0 0 0 0 0 0 0 0 0 0 0 0 0 0 0 0 0 0 0 0 0 0 0 0 0 0 0 0 0 0 0 0 0 0 0 0 0 0 0 0 0 0 0 0 0 0 0 0 0 0 0 0 0 0 0 0 0 0 0 0 0 0 0 0 0 0 0 0 0 0 0 0 0 0 0 0 0 0 0 0 0 0 0 0 0 0 0 0 0 0 0 0 0 0 0 0 0 0 0 0 0 0 0 0 0 0 0 0 0 0 0.002 0 0 0.001 0.002 0 0 0 0 0 0 0 0 0 0 0 0 0 0 0 0 0 0 0 0 0 0 0 0 0 0 0 0 0.001 0.001 0.001 0.002 0.002 0.001 0 0.001 0 0.001 0 0 0 0 0 0 0 0 0 0 0 0.031 0 0.032 0 0.016 0 
0.036 0 0.004 0 0.006 0 0.039 0.05 0.025 0.002 0.005 0.009 0.029 0.037 0.043 0.02 0.035 0.058 0.155 0.08 0.121 0.219 0.227 0.175 0.261 0.266 0.321 0.256 0.286 0.464 0.378 0.339 0.497 0.679 1 0.452 0.353 0.331 0.387 0.273 0.068 0.035 0.025 0.026 0.023 0.024 0.023 0.031 0.039 0.035 0.035 0.029 0.067 0.111 0.04 0.03 0.047 0.02 0.032 0.041 0.079 0.079 0.047 0.088 0 0.17 0.176 0.135 0.014 0.038 0.008 0.007 0.005 0.01 0.007 0.023 0.026 0.026 0.02 0.015 0.007 0.009 0.004 0.005 0.011 0.004 0.012 0.011 0.012 0.016 0.018 0.012 0.017 0.014 0.026 0.014 0.011 0.013 0.01 0.004 0.009 0.004 0.023 0.065 0.013 0.017 0.009 0.001 0.007 0.006 0.018 0.011 0.01 0.011 0.005 0.011 0.009 0.006 0.005 0.001 0.001 0.004 0.004 0.006 0.008 0.007 0.015 0.024 0.012 0.014 0.003 0.004 0.016 0.024 0.092 0.118 0.035 0.112 0.062 0.019 0.013 0.011 0.003 0.012 0.009 0.016 0.02 0.019 0.028 0.03 0.033 0.016 0.036 0.028 0.027 0.019 0.034 0.033 0.013 0.015 0.038 0.04 0.036 0.034 0.026 0.024 0.013 0.008 0.015 0.009 0.011 0.022 0.011 0.011 0.013 0.018 0.003 0.015 0.013 0 0 0 0.002 0.003 0.001 0.001 0.003 0.003 0.003 0.007 0.013 0.022 0.03 0.035 0.025 0.03 0.041 0.024 0.038 0.063 0.055 0.094 0.157 0.262 0.183 0.146 0.031 0.052 0.029 0.034 0.02 0.009 0.011 0.023 0.005 0.004 0.007 0.013 0.005 0.006 0.017 0.025 0.008 0.016 0.022 0.013 0.022 0.022 0.024 0.019 0.034 0.015 0.031 0.042 0.026 0.025 0.029 0.081 0.079 0.065 0.045 0.092 0.04 0 0.011 0.016 0.011 0.012 0.016 0.005 0.005 0.002 0.002 0.004 0.005 0.002 0.006 0.005 0.005 0.009 0.004 0.005 0.006 0.014 0.036 0.006 0.012 0.071 0.023 0.004 0.001 0.002 0 0 0 0 0 0 0 0 0 0 0 0 0 0 0 0 0 0 0 0 0 0 0 0 0 0 0 0 0 0 0 0 0 0 0 0 0 0 0 0 0 0 0 0 0 0 0 0 0 0 0 0 0 0 0 0 0 0 0 0 0 0 0 0 0 0 0 0 0 0 0 0 0 0 0 0 0 0 0 0 0 0 0 0 0 0 0 0 0 0 0 0 0 0 0 0 0 0 0 0 0 0 0 0 0 0 0 0 0 0 0 0 0 0 0 0 0 0 0 0 0 0 0 0 0 0 0 0 0 0 0 0 0 0 0 0 0 0 0 0 0 0 0 0 0 0 0 0 0 0 0 0 0 0 0 0 0 0 0 0 0 0 0 0 0 0 0 0 0 0 0 0 0 0 0 0 0 0 0 0 0 0 0 0 0 0 0 0 0 0 0 0 0 0 0 0 0 0 0 0 0 0 0 0 0 0 0 0 0 0 0.001 0.001 0.003 0.001 0 0 0.001 0 0 0 0 0 0 0 0 0 0 0 0 0 0 0 0 0 0 0 0 0 0 0 0 0 0 0 0 0.001 0.001 0 0.001 0.001 0.001 0.001 0.001 0 0.001 0.001 0 0 0 0 0 0 0 0 0 0 0.009 0.004 0.001 0 0 0.003 0.003 0.003 0.004 0 0.003 0.005 0.006 0.002 0.004 0.006 0.006 0.004 0.007 0.004 0.005 0.003 0.007 0.004 0.004 0.004 0.004 0.003 0.004 0.003 0.002 0.003 0.003 0.004 0.001 0.001 0.002 0.002 0.004 0.003 0.005 0.004 0.004 0.003 0.003 0 0.004 0.004 0.002 0.002 0.002 0 0.001 0.002 0.003 0.003 0.001 0.002 0 0.003 0.003 0.003 0.001 0 0 0 0 0.003 0.003 0.007 0.013 0.017 0.014 0.007 0.003 0.002 0 0 0.003 0.002 0.004 0.003 0.004 0.006 0.013 0.008 0.006 0.002 0.002 0.007 0.004 0.004 0.002 0.002 0.007 0 0.003 0.003 0 0 0 0 0 0.001 0.005 0.003 0.006 0.006 0.002 0.005 0.005 0.003 0.001 0.001 0.001 0.003 0.004 0.003 0.001 0.001 0.004 0.013 0.003 0.005 0.001 0.001 0.003 0.003 0.006 0.009 0.003 0.004 0.004 0.002 0.001 0.001 0 0.001 0.001 0.001 0.018 0.01 0.021 0.021 0.021 0.014 0.021 0.021 0.018 0.013 0.02 0.024 0.018 0.014 0.022 0.018 0.018 0.021 0.015 0.015 0.01 0.005 0.015 0.008 0.013 0.014 0.003 0.007 0.013 0.009 0.002 0.002 0.002 0 0 0 0.002 0.003 0.001 0 0.001 0.001 0.003 0.004 0.012 0.012 0.02 0.019 0.014 0.014 0.015 0.013 0.016 0.022 0.018 0.022 0.012 0.007 0.006 0.006 0 0.001 0.003 0.002 0.004 0 0 0.001 0 0.001 0.004 0.01 0.002 0.005 0.014 0.014 0.005 0.008 0.016 0.011 0.015 0.015 0.016 0.01 0.016 0.009 0.018 0.018 0.012 0.02 0.013 0.024 0.025 0.02 0.001 0.002 0.001 0 0.003 0.004 0.002 0.002 0.006 0 0.002 0 0 0.002 0.001 0.002 0.002 0 0.001 0.002 0.002 0 0 0 0.001 0.001 0.001 0.004 0 0 0 0 0 0 0 0 0 0 0 0 0 0 0 0 0 0 0 0 0 0 0 0 0 0 0 0 0 0 0 0 0 0 0 0 0 0 0 0 0 0 0 0 0 0 0 0 0 0 0 0 0 0 0 0 0 0 0 0 0 0 0 0 0 0 0 0 0 0 0 0 0 0 0 0 0 0 0 0 0 0 0 0 0 0 0 0 0 0 0 0 0 0 0 0 0 0 0 0 0 0 0 0 0 0 0 0 0 0 0 0 0 0 0 0 0 0 0 0 0 0 0 0 0 0 0 0 0 0 0 0 0 0 0 0 0 0 0 0 0 0 0 0 0 0 0 0 0 0 0 0 0 0 0 0 0 0 0 0 0 0 0 0 0 0 0 0 0 0 0 0 0 0 0 0 0 0 0 0 0 0 0 0 0 0 0 0 0 0 0 0 0 0 0 0 0 0 0 0 0 0 0 0 0 0 0 0 0 0 0 0 0 0 0 0 0 0 0 0 0 0 0 0 0 0 0 0 0 0 0 0 0 0 0 0 0 0 0 0 0 0 0 0 0 0 0 0 0.001 0.001 0.001 0 0 0 0 0 0 0 0 0 0 0 0 0 0 0 0 0 0 0 0.008 0.003 0.001 0.001 0.001 0.004 0.004 0.003 0.004 0.001 0.003 0.005 0.005 0.002 0.003 0.004 0.005 0.005 0.005 0.004 0.007 0.006 0.005 0.003 0.005 0.005 0.001 0.002 0.002 0.001 0.001 0.001 0.001 0.002 0.001 0.003 0.001 0.005 0.007 0.007 0.012 0.012 0.006 0.006 0.005 0.003 0.005 0.006 0.006 0.001 0.002 0.001 0.003 0.002 0.002 0.001 0.002 0.001 0 0.004 0.004 0.003 0 0.003 0 0.001 0.003 0.005 0.005 0.012 0.021 0.022 0.02 0.017 0.007 0.01 0.004 0.003 0.008 0.003 0.005 0.007 0.004 0.009 0.015 0.008 0.009 0.007 0.008 0.005 0.004 0.003 0.002 0.002 0.004 0 0.002 0.001 0.002 0.003 0.002 0 0.003 0.002 0.007 0.008 0.009 0.011 0.008 0.01 0.007 0.004 0.006 0.005 0.004 0.01 0.008 0.011 0.007 0.009 0.014 0.033 0.008 0.006 0.003 0.002 0.005 0.004 0.008 0.01 0.006 0.004 0.003 0.007 0.005 0.003 0 0.002 0.002 0.012 0.039 0.026 0.04 0.042 0.04 0.014 0.047 0.045 0.042 0.034 0.057 0.072 0.046 0.04 0.053 0.037 0.042 0.048 0.038 0.042 0.02 0.01 0.03 0.019 0.023 0.037 0.018 0.017 0.027 0.022 0.008 0 0 0 0 0 0.007 0.011 0.004 0 0.009 0.007 0.002 0.004 0.014 0.014 0.031 0.032 0.025 0.036 0.029 0.028 0.022 0.025 0.033 0.025 0.013 0.007 0.005 0.001 0.003 0.005 0.006 0.007 0.007 0.007 0.005 0.005 0.003 0.001 0.006 0.007 0.002 0.003 0.008 0.014 0.004 0.006 0.023 0.022 0.034 0.025 0.033 0.018 0.039 0.012 0.027 0.03 0.021 0.018 0.015 0.024 0.023 0.017 0.001 0.001 0 0 0.006 0.007 0.006 0.006 0.008 0.002 0.003 0.001 0.001 0.001 0.001 0.002 0.003 0.002 0.001 0.001 0.001 0.002 0.002 0.002 0.002 0 0 0.002 0 0 0 0 0 0 0 0 0 0 0 0 0 0 0 0 0 0 0 0 0 0 0 0 0 0 0 0 0 0 0 0 0 0 0 0 0 0 0 0 0 0 0 0 0 0 0 0 0 0 0 0 0 0 0 0 0 0 0 0 0 0 0 0 0 0 0 0 0 0 0 0 0 0 0 0 0 0 0 0 0 0 0 0 0 0 0 0 0 0 0 0 0 0 0 0 0 0 0 0 0 0 0 0 0 0 0 0 0 0 0 0 0 0 0 0 0 0 0 0 0 0 0 0 0 0 0 0 0 0 0 0 0 0 0 0 0 0 0 0 0 0 0 0 0 0 0 0 0 0 0 0 0 0 0 0 0 0 0 0 0 0 0 0 0 0 0 0 0 0 0 0 0 0 0 0 0 0 0 0 0 0 0 0 0 0 0 0 0 0 0 0 0 0 0 0 0 0 0 0 0 0 0 0 0 0 0 0 0 0 0 0 0 0 0 0 0 0 0 0 0 0 0 0 0 0 0 0 0 0 0 0 0 0 0 0 0 0 0 0 0 0 0 0 0 0 0 0 0.002 0.002 0 0 0 0.001 0 0 0 0 0 0 0 0 0 0 0 0 0 0 0 0 0.036 0 0.017 0 0.014 0 
0.018 0 0.003 0 0.003 0 0.026 0.031 0.016 0.003 0.005 0.01 0.025 0.035 0.038 0.012 0.031 0.045 0.082 0.053 0.079 0.124 0.14 0.11 0.157 0.153 0.201 0.159 0.17 0.284 0.231 0.248 0.377 0.365 0.44 1 0.762 0.552 0.454 0.335 0.075 0.035 0.019 0.013 0.008 0.01 0.014 0.013 0.017 0.018 0.016 0.012 0.037 0.061 0.019 0.012 0.029 0.011 0.023 0.025 0.041 0.046 0.032 0.053 0 0.103 0.104 0.078 0.009 0.031 0.012 0.007 0.002 0.005 0.003 0.01 0.016 0.015 0.012 0.006 0.005 0.004 0.003 0.003 0.007 0.002 0.009 0.009 0.009 0.01 0.009 0.008 0.01 0.01 0.018 0.008 0.003 0.008 0.006 0.003 0.004 0.001 0.014 0.043 0.01 0.014 0.008 0.003 0.007 0.005 0.008 0.006 0.006 0.008 0.006 0.006 0.005 0.002 0 0 0.001 0.003 0.001 0.008 0.005 0.003 0.01 0.019 0.007 0.009 0.001 0.001 0.009 0.012 0.048 0.065 0.022 0.105 0.056 0.008 0.003 0.002 0.001 0.006 0.006 0.007 0.021 0.014 0.023 0.021 0.019 0.01 0.027 0.024 0.023 0.019 0.027 0.024 0.014 0.015 0.025 0.022 0.026 0.027 0.023 0.023 0.015 0.009 0.017 0.01 0.012 0.022 0.008 0.01 0.016 0.008 0.004 0.011 0.01 0 0 0 0.001 0.004 0.001 0 0.003 0.001 0.002 0.002 0.006 0.01 0.019 0.021 0.018 0.018 0.024 0.018 0.03 0.038 0.03 0.064 0.091 0.161 0.105 0.084 0.012 0.028 0.021 0.019 0.015 0.006 0.005 0.007 0.001 0.002 0.003 0.01 0.004 0.007 0.012 0.015 0.004 0.01 0.016 0.017 0.022 0.015 0.02 0.013 0.027 0.009 0.023 0.032 0.021 0.021 0.019 0.053 0.051 0.048 0.024 0.048 0.023 0 0.004 0.017 0.012 0.013 0.015 0.005 0.005 0.004 0.001 0.003 0.003 0 0.003 0.001 0.003 0.001 0 0 0.001 0.009 0.025 0.004 0.009 0.047 0.013 0.004 0 0 0 0 0 0 0 0 0 0 0 0 0 0 0 0 0 0 0 0 0 0 0 0 0 0 0 0 0 0 0 0 0 0 0 0 0 0 0 0 0 0 0 0 0 0 0 0 0 0 0 0 0 0 0 0 0 0 0 0 0 0 0 0 0 0 0 0 0 0 0 0 0 0 0 0 0 0 0 0 0 0 0 0 0 0 0 0 0 0 0 0 0 0 0 0 0 0 0 0 0 0 0 0 0 0 0 0 0 0 0 0 0 0 0 0 0 0 0 0 0 0 0 0 0 0 0 0 0 0 0 0 0 0 0 0 0 0 0 0 0 0 0 0 0 0 0 0 0 0 0 0 0 0 0 0 0 0 0 0 0 0 0 0 0 0 0 0 0 0 0 0 0 0 0 0 0 0 0 0 0 0 0 0 0 0 0 0 0 0 0 0 0 0 0 0 0 0 0 0 0 0 0 0 0 0 0 0 0 0 0 0 0.002 0.002 0.004 0.002 0.002 0.003 0.004 0 0 0 0 0 0 0 0 0 0 0 0 0 0 0 0 0 0 0 0 0 0 0 0 0 0 0 0 0 0.002 0.003 0.003 0.003 0.004 0.002 0.002 0 0.001 0.001 0.001 0 0 0 0 0 0 0 0 0 0.008 0.005 0.003 0.001 0.002 0.001 0.001 0.002 0.002 0.001 0.002 0.002 0.001 0.001 0.002 0.002 0.001 0.001 0.002 0.001 0.001 0.001 0.002 0.001 0.001 0.002 0.001 0.001 0 0.001 0.001 0 0.001 0.001 0 0 0 0.002 0.003 0.003 0.005 0.005 0.002 0.003 0.003 0.001 0.002 0.002 0.002 0 0.001 0.001 0.001 0.001 0.001 0.001 0.001 0.001 0 0.001 0.001 0.001 0 0.001 0 0 0.001 0.002 0.001 0.004 0.006 0.006 0.007 0.005 0.003 0.004 0.004 0.003 0.006 0.002 0.005 0.005 0.005 0.005 0.005 0.004 0.005 0.005 0.006 0.005 0.001 0.001 0 0 0.002 0 0 0 0 0 0 0 0 0 0.002 0.003 0.004 0.005 0 0.005 0.005 0.005 0.004 0.002 0.003 0.004 0.002 0.001 0.001 0.002 0.002 0.006 0.002 0.001 0 0.001 0.001 0 0.002 0.003 0 0.001 0 0.002 0.002 0.002 0.001 0.001 0 0.002 0.007 0.003 0.01 0.013 0.012 0.007 0.015 0.012 0.01 0.009 0.014 0.014 0.007 0.007 0.014 0.01 0.01 0.011 0.013 0.013 0.006 0.003 0.006 0.004 0.002 0.007 0.001 0.005 0.007 0.008 0.001 0.002 0.002 0 0 0 0.001 0.001 0.001 0 0 0 0.001 0.002 0.004 0.007 0.011 0.01 0.008 0.008 0.012 0.006 0.005 0.013 0.011 0.015 0.006 0.002 0.003 0.002 0.002 0.003 0.003 0.003 0.003 0.001 0.003 0.002 0.001 0.001 0.002 0.006 0.005 0.006 0.01 0.015 0.002 0.004 0.009 0.008 0.013 0.008 0.01 0.008 0.012 0.005 0.012 0.012 0.006 0.009 0.008 0.018 0.019 0.015 0.001 0.001 0.001 0 0.002 0.003 0.003 0.003 0.003 0.001 0.003 0 0 0.001 0 0.001 0.002 0 0 0.003 0.001 0 0 0 0.003 0.001 0.002 0.005 0.001 0 0 0 0 0 0 0 0 0 0 0 0 0 0 0 0 0 0 0 0 0 0 0 0 0 0 0 0 0 0 0 0 0 0 0 0 0 0 0 0 0 0 0 0 0 0 0 0 0 0 0 0 0 0 0 0 0 0 0 0 0 0 0 0 0 0 0 0 0 0 0 0 0 0 0 0 0 0 0 0 0 0 0 0 0 0 0 0 0 0 0 0 0 0 0 0 0 0 0 0 0 0 0 0 0 0 0 0 0 0 0 0 0 0 0 0 0 0 0 0 0 0 0 0 0 0 0 0 0 0 0 0 0 0 0 0 0 0 0 0 0 0 0 0 0 0 0 0 0 0 0 0 0 0 0 0 0 0 0 0 0 0 0 0 0 0 0 0 0 0 0 0 0 0 0 0 0 0 0 0 0 0 0 0 0 0 0 0 0 0 0 0 0 0 0 0 0 0 0 0 0 0 0 0 0 0 0 0 0 0 0 0 0 0 0 0 0 0 0 0 0 0 0 0 0 0 0 0 0 0 0 0 0 0 0 0 0 0 0 0 0 0 0 0 0 0 0 0 0 0 0 0 0 0 0 0 0 0 0 0 0 0 0 0 0 0 0 0 0 0.003 0.002 0.002 0 0.001 0 0 0.001 0.001 0 0.001 0.001 0.002 0.001 0.001 0.002 0.001 0.003 0.003 0.002 0.001 0.002 0.002 0.001 0.001 0.002 0.001 0.001 0.001 0 0 0 0.001 0 0 0 0.001 0.006 0.004 0.004 0.004 0.005 0.003 0.003 0.004 0.001 0.001 0.002 0.004 0.002 0 0.001 0.002 0.002 0 0 0.003 0.002 0 0.001 0.001 0.001 0 0 0 0.001 0.002 0.002 0.004 0.006 0.013 0.013 0.011 0.006 0.002 0.003 0.003 0.003 0.003 0.001 0.004 0.003 0.003 0.007 0.009 0.005 0.007 0.004 0.007 0.002 0.002 0.002 0 0 0.002 0.002 0 0 0 0 0 0 0 0.001 0.002 0.002 0.004 0.005 0.002 0.005 0.005 0.003 0.003 0.001 0 0.004 0.003 0.003 0.005 0.006 0.007 0.02 0.005 0.002 0.001 0 0.002 0.002 0.005 0.007 0.004 0.002 0.002 0.005 0.001 0 0 0.002 0.002 0.007 0.025 0.016 0.028 0.021 0.021 0.009 0.029 0.027 0.026 0.022 0.032 0.045 0.027 0.02 0.034 0.028 0.025 0.027 0.025 0.026 0.011 0.013 0.017 0.009 0.012 0.018 0.006 0.007 0.014 0.015 0 0.002 0.003 0 0 0 0 0.001 0 0 0 0 0.005 0.007 0.009 0.009 0.017 0.02 0.016 0.02 0.028 0.017 0.016 0.022 0.027 0.017 0.008 0.004 0.004 0.002 0.001 0.001 0.001 0.002 0.001 0.001 0.001 0.002 0.002 0.002 0.002 0.003 0.003 0.005 0.008 0.007 0.002 0.007 0.012 0.011 0.016 0.016 0.018 0.008 0.022 0.009 0.018 0.021 0.009 0.011 0.007 0.014 0.013 0.012 0 0 0 0 0 0 0 0 0.001 0 0 0 0 0 0 0 0 0 0 0.005 0.002 0.001 0.001 0.001 0.001 0 0.001 0.001 0 0 0 0 0 0 0 0 0 0 0 0 0 0 0 0 0 0 0 0 0 0 0 0 0 0 0 0 0 0 0 0 0 0 0 0 0 0 0 0 0 0 0 0 0 0 0 0 0 0 0 0 0 0 0 0 0 0 0 0 0 0 0 0 0 0 0 0 0 0 0 0 0 0 0 0 0 0 0 0 0 0 0 0 0 0 0 0 0 0 0 0 0 0 0 0 0 0 0 0 0 0 0 0 0 0 0 0 0 0 0 0 0 0 0 0 0 0 0 0 0 0 0 0 0 0 0 0 0 0 0 0 0 0 0 0 0 0 0 0 0 0 0 0 0 0 0 0 0 0 0 0 0 0 0 0 0 0 0 0 0 0 0 0 0 0 0 0 0 0 0 0 0 0 0 0 0 0 0 0 0 0 0 0 0 0 0 0 0 0 0 0 0 0 0 0 0 0 0 0 0 0 0 0 0 0 0 0 0 0 0 0 0 0 0 0 0 0 0 0 0 0 0 0 0 0 0 0 0 0 0 0 0 0 0 0 0 0 0 0 0 0 0 0 0 0 0 0 0 0 0 0 0 0 0 0 0 0 0 0 0 0 0 0 0 0 0 0 0 0 0.025 0 0.018 0 0.007 0 
0.012 0 0.003 0 0.004 0 0.01 0.015 0.006 0 0.004 0.004 0.01 0.012 0.016 0.006 0.012 0.024 0.056 0.034 0.05 0.079 0.092 0.081 0.126 0.1 0.134 0.11 0.129 0.176 0.149 0.16 0.252 0.248 0.286 0.631 1 0.478 0.31 0.231 0.051 0.032 0.015 0.017 0.012 0.013 0.014 0.014 0.011 0.014 0.012 0.013 0.03 0.046 0.02 0.009 0.019 0.009 0.012 0.013 0.024 0.026 0.017 0.033 0 0.059 0.067 0.053 0.001 0.013 0.005 0.004 0.003 0.004 0.006 0.013 0.018 0.019 0.015 0.012 0.006 0.006 0 0.001 0.006 0.002 0.006 0.007 0.005 0.011 0.015 0.006 0.011 0.008 0.014 0.005 0.005 0.003 0.003 0.002 0.004 0.004 0.004 0.017 0.005 0.008 0.004 0.002 0.003 0.001 0.007 0.005 0.006 0.009 0.004 0.008 0.008 0.004 0.006 0.004 0.004 0.008 0.006 0.008 0.005 0.006 0.008 0.014 0.006 0.006 0.002 0.002 0.011 0.013 0.038 0.049 0.018 0.081 0.037 0.013 0.008 0.007 0.002 0.005 0.004 0.006 0.019 0.006 0.019 0.016 0.019 0.011 0.019 0.019 0.019 0.012 0.02 0.018 0.015 0.01 0.023 0.023 0.018 0.018 0.015 0.014 0.007 0.006 0.01 0.005 0.008 0.015 0.007 0.008 0.014 0.013 0.004 0.004 0.005 0 0 0 0.002 0.003 0.001 0 0.001 0.001 0.005 0.006 0.008 0.01 0.015 0.019 0.014 0.024 0.025 0.015 0.021 0.032 0.029 0.042 0.07 0.122 0.072 0.056 0.008 0.019 0.015 0.018 0.014 0.002 0.002 0.006 0 0 0.005 0.008 0.005 0.005 0.008 0.009 0.002 0.011 0.011 0.011 0.016 0.011 0.016 0.012 0.016 0.006 0.019 0.022 0.014 0.017 0.011 0.032 0.031 0.023 0.019 0.034 0.014 0 0.006 0.01 0.009 0.007 0.01 0.003 0.005 0.002 0 0.001 0 0 0.001 0.001 0 0.002 0 0.001 0.002 0.004 0.01 0.003 0.007 0.026 0.001 0.001 0 0 0 0 0 0 0 0 0 0 0 0 0 0 0 0 0 0 0 0 0 0 0 0 0 0 0 0 0 0 0 0 0 0 0 0 0 0 0 0 0 0 0 0 0 0 0 0 0 0 0 0 0 0 0 0 0 0 0 0 0 0 0 0 0 0 0 0 0 0 0 0 0 0 0 0 0 0 0 0 0 0 0 0 0 0 0 0 0 0 0 0 0 0 0 0 0 0 0 0 0 0 0 0 0 0 0 0 0 0 0 0 0 0 0 0 0 0 0 0 0 0 0 0 0 0 0 0 0 0 0 0 0 0 0 0 0 0 0 0 0 0 0 0 0 0 0 0 0 0 0 0 0 0 0 0 0 0 0 0 0 0 0 0 0 0 0 0 0 0 0 0 0 0 0 0 0 0 0 0 0 0 0 0 0 0 0 0 0 0 0 0 0 0 0 0 0 0 0 0 0 0 0 0 0 0 0 0 0 0 0 0 0 0 0 0 0 0 0.001 0 0 0 0 0 0 0 0 0 0 0 0 0 0 0 0 0 0 0 0 0 0 0 0 0 0 0 0 0 0.001 0.001 0 0.001 0.001 0 0 0 0 0 0 0 0 0 0 0 0 0 0 0 0.005 0.002 0.001 0 0 0.002 0.001 0.001 0.001 0.001 0.001 0.001 0.001 0 0.002 0.002 0.001 0.001 0.002 0.002 0.001 0.002 0.002 0.002 0.001 0.001 0.001 0.001 0.001 0.001 0.001 0.001 0.001 0.001 0 0 0 0.001 0.001 0.001 0.003 0.003 0.003 0.003 0.003 0.002 0.001 0.001 0.001 0.001 0.001 0.001 0.001 0.001 0.001 0.001 0.001 0.001 0 0.001 0.001 0.001 0 0.001 0.001 0 0 0.002 0.002 0.001 0.003 0.004 0.003 0.002 0.001 0.001 0.001 0.001 0 0 0.002 0.002 0.001 0.002 0.004 0.001 0.002 0.001 0.001 0.001 0 0 0 0 0 0 0 0 0 0 0 0 0 0 0.002 0.003 0.003 0.001 0.001 0.001 0.001 0.001 0 0 0 0 0.001 0.002 0.002 0.001 0.003 0.008 0.002 0 0 0.001 0.001 0.001 0.002 0.002 0.001 0 0 0 0 0 0 0.001 0.001 0.001 0.004 0.002 0.009 0.006 0.008 0.003 0.007 0.008 0.006 0.006 0.009 0.014 0.011 0.008 0.011 0.011 0.009 0.009 0.008 0.007 0.005 0.002 0.008 0.005 0.004 0.008 0.002 0.003 0.007 0.004 0 0.002 0.001 0 0 0 0 0 0 0 0.002 0.002 0.001 0.001 0.002 0.003 0.004 0.009 0.007 0.01 0.01 0.007 0.006 0.008 0.011 0.009 0.002 0.002 0.002 0.003 0 0.003 0.002 0.003 0.003 0.001 0.001 0.001 0.001 0.001 0.003 0.008 0.004 0.005 0.008 0.01 0.005 0.001 0.008 0.005 0.007 0.005 0.005 0.003 0.008 0.001 0.007 0.006 0.003 0.008 0.006 0.011 0.011 0.009 0 0 0 0 0.002 0.004 0.003 0.003 0.005 0 0.002 0.001 0.001 0.003 0.002 0.003 0.003 0.002 0.001 0.002 0.001 0.001 0.001 0.001 0.001 0 0.001 0.002 0.001 0 0 0 0 0 0 0 0 0 0 0 0 0 0 0 0 0 0 0 0 0 0 0 0 0 0 0 0 0 0 0 0 0 0 0 0 0 0 0 0 0 0 0 0 0 0 0 0 0 0 0 0 0 0 0 0 0 0 0 0 0 0 0 0 0 0 0 0 0 0 0 0 0 0 0 0 0 0 0 0 0 0 0 0 0 0 0 0 0 0 0 0 0 0 0 0 0 0 0 0 0 0 0 0 0 0 0 0 0 0 0 0 0 0 0 0 0 0 0 0 0 0 0 0 0 0 0 0 0 0 0 0 0 0 0 0 0 0 0 0 0 0 0 0 0 0 0 0 0 0 0 0 0 0 0 0 0 0 0 0 0 0 0 0 0 0 0 0 0 0 0 0 0 0 0 0 0 0 0 0 0 0 0 0 0 0 0 0 0 0 0 0 0 0 0 0 0 0 0 0 0 0 0 0 0 0 0 0 0 0 0 0 0 0 0 0 0 0 0 0 0 0 0 0 0 0 0 0 0 0 0 0 0 0 0 0 0 0 0 0 0 0 0 0 0 0 0 0.003 0.002 0.001 0 0.001 0.001 0.001 0 0.001 0 0.001 0 0 0 0 0 0 0 0 0 0 0 0.003 0.002 0 0 0 0 0.001 0.001 0 0.001 0.001 0.004 0.004 0 0.002 0.003 0.003 0.002 0.003 0.003 0.004 0.004 0.004 0.002 0.002 0.002 0 0 0 0 0 0 0 0 0 0 0.003 0.003 0.003 0.004 0.008 0.008 0.004 0.004 0.004 0.001 0 0.003 0.004 0.001 0.001 0.001 0.001 0.001 0.001 0.001 0.001 0 0 0.001 0.001 0.001 0 0.001 0 0.001 0.001 0.001 0 0.006 0.009 0.012 0.011 0.007 0.004 0.005 0.001 0.001 0.004 0.002 0.005 0.006 0.005 0.006 0.01 0.006 0.006 0.007 0.007 0.006 0.002 0.002 0.001 0 0.002 0.002 0 0 0.001 0.001 0 0 0 0 0.001 0.001 0.003 0.004 0.001 0.004 0.003 0.001 0.001 0.001 0.001 0.002 0.005 0.006 0.003 0.002 0.007 0.012 0.002 0 0 0 0 0 0.002 0.003 0.001 0.001 0.002 0.002 0.001 0 0.002 0.003 0.002 0.006 0.015 0.012 0.016 0.013 0.015 0.008 0.02 0.019 0.018 0.015 0.021 0.027 0.012 0.015 0.022 0.015 0.018 0.019 0.014 0.013 0.006 0.005 0.013 0.005 0.006 0.013 0.004 0.004 0.006 0.009 0.002 0.002 0.003 0 0 0 0 0 0 0 0.003 0.002 0.001 0.005 0.01 0.01 0.013 0.015 0.012 0.014 0.012 0.012 0.012 0.017 0.014 0.015 0.006 0.005 0.004 0.002 0.001 0.004 0.004 0.003 0.003 0.003 0.004 0.004 0.002 0.001 0.002 0.004 0.001 0.001 0.003 0.005 0.001 0.005 0.011 0.01 0.019 0.016 0.018 0.014 0.014 0.013 0.015 0.016 0.012 0.007 0.007 0.014 0.014 0.012 0 0 0 0 0.001 0.002 0.003 0.003 0.003 0.001 0.001 0 0 0 0 0 0 0 0.001 0.002 0 0 0 0.001 0.002 0 0.001 0.002 0.001 0 0 0 0 0 0 0 0 0 0 0 0 0 0 0 0 0 0 0 0 0 0 0 0 0 0 0 0 0 0 0 0 0 0 0 0 0 0 0 0 0 0 0 0 0 0 0 0 0 0 0 0 0 0 0 0 0 0 0 0 0 0 0 0 0 0 0 0 0 0 0 0 0 0 0 0 0 0 0 0 0 0 0 0 0 0 0 0 0 0 0 0 0 0 0 0 0 0 0 0 0 0 0 0 0 0 0 0 0 0 0 0 0 0 0 0 0 0 0 0 0 0 0 0 0 0 0 0 0 0 0 0 0 0 0 0 0 0 0 0 0 0 0 0 0 0 0 0 0 0 0 0 0 0 0 0 0 0 0 0 0 0 0 0 0 0 0 0 0 0 0 0 0 0 0 0 0 0 0 0 0 0 0 0 0 0 0 0 0 0 0 0 0 0 0 0 0 0 0 0 0 0 0 0 0 0 0 0 0 0 0 0 0 0 0 0 0 0 0 0 0 0 0 0 0 0 0 0 0 0 0 0 0 0 0 0 0 0 0 0 0 0 0 0 0 0 0 0 0 0 0 0 0 0 0 0 0 0 0 0 0 0 0 0 0 0 0 0 0 0.013 0 0.01 0 0.005 0 
0.021 0 0.001 0 0.005 0 0.02 0.03 0.019 0.003 0.006 0.005 0.018 0.022 0.035 0.015 0.019 0.036 0.079 0.049 0.075 0.123 0.136 0.115 0.151 0.151 0.177 0.132 0.166 0.232 0.185 0.209 0.367 0.292 0.322 0.57 0.598 1 0.499 0.347 0.09 0.038 0.024 0.019 0.015 0.022 0.019 0.022 0.022 0.02 0.02 0.014 0.037 0.068 0.025 0.015 0.027 0.016 0.03 0.027 0.039 0.046 0.031 0.045 0 0.077 0.086 0.072 0.007 0.018 0.003 0.004 0.004 0.007 0.005 0.011 0.017 0.019 0.018 0.014 0.009 0.01 0.006 0.005 0.009 0.001 0.013 0.013 0.013 0.014 0.017 0.013 0.014 0.013 0.015 0.013 0.009 0.005 0.003 0.003 0.011 0.003 0.009 0.037 0.006 0.007 0.004 0.002 0.003 0.002 0.01 0.01 0.013 0.015 0.007 0.014 0.012 0.006 0.004 0 0.002 0.006 0.007 0.005 0.006 0.007 0.007 0.015 0.008 0.008 0.003 0.004 0.01 0.016 0.053 0.069 0.025 0.107 0.058 0.01 0.011 0.009 0.004 0.006 0.004 0.012 0.02 0.012 0.023 0.021 0.024 0.018 0.024 0.023 0.023 0.02 0.023 0.024 0.014 0.012 0.024 0.026 0.019 0.025 0.014 0.02 0.009 0.01 0.015 0.007 0.013 0.021 0.011 0.009 0.015 0.016 0.003 0.008 0.011 0 0 0 0.002 0.004 0.003 0 0.005 0.003 0.003 0.008 0.011 0.012 0.021 0.019 0.014 0.017 0.021 0.014 0.024 0.026 0.028 0.054 0.094 0.157 0.108 0.084 0.016 0.024 0.019 0.022 0.012 0.007 0.011 0.011 0.003 0.002 0.005 0.009 0.004 0.008 0.014 0.017 0.006 0.007 0.013 0.016 0.021 0.016 0.02 0.012 0.021 0.009 0.021 0.024 0.016 0.016 0.015 0.045 0.042 0.037 0.027 0.048 0.024 0 0.004 0.012 0.008 0.009 0.012 0.003 0.007 0 0.002 0.005 0.004 0.004 0.005 0.002 0 0.003 0.001 0.002 0.001 0.009 0.024 0.007 0.013 0.047 0.014 0.003 0 0 0 0 0 0 0 0 0 0 0 0 0 0 0 0 0 0 0 0 0 0 0 0 0 0 0 0 0 0 0 0 0 0 0 0 0 0 0 0 0 0 0 0 0 0 0 0 0 0 0 0 0 0 0 0 0 0 0 0 0 0 0 0 0 0 0 0 0 0 0 0 0 0 0 0 0 0 0 0 0 0 0 0 0 0 0 0 0 0 0 0 0 0 0 0 0 0 0 0 0 0 0 0 0 0 0 0 0 0 0 0 0 0 0 0 0 0 0 0 0 0 0 0 0 0 0 0 0 0 0 0 0 0 0 0 0 0 0 0 0 0 0 0 0 0 0 0 0 0.001 0.001 0.001 0.001 0 0 0 0 0 0 0 0 0 0 0 0.001 0 0 0.001 0 0 0 0 0 0 0 0 0 0 0 0 0 0 0 0 0 0 0 0 0 0 0 0 0 0 0 0 0 0 0 0 0 0 0 0 0 0 0 0 0 0 0 0 0 0 0.001 0 0.001 0 0.001 0.001 0.001 0 0.001 0 0.001 0 0.001 0 0.001 0.001 0 0.001 0 0 0 0 0 0 0 0 0 0 0 0 0 0 0.001 0.002 0.003 0.001 0 0 0.001 0.001 0.001 0 0.001 0.001 0 0 0 0 0 0 0 0 0 0 0.01 0.009 0.004 0.002 0.003 0 0 0.001 0.001 0.001 0 0.001 0.001 0.001 0.003 0.001 0.002 0.002 0.003 0.001 0.002 0.002 0.003 0.002 0.002 0.002 0.001 0.001 0.001 0.001 0.001 0.001 0.001 0.001 0.001 0 0.001 0.002 0.001 0.001 0.002 0.001 0 0.001 0.001 0 0.001 0.001 0.001 0.001 0.001 0 0.001 0.001 0.001 0.001 0 0.001 0 0.002 0.001 0.001 0 0 0 0 0.001 0.001 0 0.003 0.002 0.002 0.002 0.001 0.002 0.002 0 0 0.002 0.001 0.002 0.002 0.002 0.002 0.002 0.001 0.001 0 0.001 0.002 0 0 0 0 0.002 0 0 0 0 0 0 0 0 0 0.001 0.001 0.001 0.002 0.001 0.002 0.001 0 0 0 0 0 0 0 0 0 0 0.005 0.001 0.001 0 0 0.002 0.002 0.006 0.007 0.004 0.001 0 0.002 0.001 0.001 0.001 0.001 0 0.003 0.01 0.006 0.011 0.008 0.009 0.005 0.01 0.011 0.012 0.01 0.011 0.014 0.012 0.006 0.011 0.01 0.008 0.009 0.006 0.005 0.004 0.003 0.01 0.005 0.006 0.008 0.007 0.005 0.008 0.005 0.002 0 0.001 0 0 0 0.001 0.002 0.001 0 0.002 0.002 0 0.001 0.002 0.003 0.006 0.006 0.007 0.013 0.011 0.006 0.006 0.015 0.01 0.014 0.007 0.006 0.002 0.003 0 0.001 0 0 0.001 0.001 0.001 0.001 0.001 0 0.001 0.005 0.004 0.003 0.011 0.013 0.004 0.009 0.01 0.01 0.012 0.009 0.012 0.011 0.007 0.006 0.014 0.015 0.009 0.016 0.01 0.021 0.02 0.017 0.001 0.001 0.001 0 0 0.001 0.001 0.001 0.002 0.001 0 0 0.001 0.004 0.002 0.002 0.005 0.002 0 0.003 0.002 0.001 0.001 0.002 0.007 0.001 0.001 0.006 0.004 0.001 0 0 0.001 0 0 0 0 0 0 0 0 0 0 0 0 0 0 0 0 0 0 0 0 0 0 0 0 0 0 0 0 0 0 0 0 0 0 0 0 0 0 0 0 0 0 0 0 0 0 0 0 0 0 0 0 0 0 0 0 0 0 0 0 0 0 0 0 0 0.001 0.001 0 0 0 0 0 0 0 0 0 0 0 0 0 0 0 0 0 0 0 0 0 0 0 0 0 0 0 0 0 0 0 0 0 0 0 0 0.001 0 0 0 0 0 0 0 0 0 0 0 0 0 0 0 0.001 0.001 0 0.001 0 0.001 0.001 0.001 0.001 0.001 0 0 0 0 0 0 0 0 0 0 0 0.001 0 0 0 0 0 0 0 0 0 0 0 0 0 0.001 0 0.001 0 0 0 0 0 0 0 0 0 0 0 0 0 0 0 0 0 0 0 0 0 0 0 0 0 0 0 0 0 0 0 0.001 0.001 0 0 0.001 0.001 0.001 0 0 0 0 0 0 0 0 0 0 0 0 0.001 0.001 0.001 0.001 0.002 0 0.001 0.001 0.002 0 0.001 0.001 0.001 0 0 0 0 0.001 0.001 0 0 0.001 0 0.001 0.001 0 0 0 0.001 0 0 0 0 0 0 0 0.001 0.001 0 0 0 0.001 0.001 0 0 0 0 0 0 0 0 0 0 0 0 0 0 0 0.003 0.001 0 0 0 0 0 0 0.001 0 0 0.001 0.001 0 0.001 0.003 0.002 0.002 0.004 0.002 0.002 0.003 0.005 0.002 0.001 0.003 0.003 0.001 0.001 0.002 0.001 0.002 0.002 0.002 0 0.001 0.001 0.004 0.005 0.006 0.006 0.006 0.005 0.003 0.003 0.001 0.001 0.001 0.004 0.002 0.002 0 0.002 0 0.001 0 0.001 0 0 0 0 0 0 0 0 0 0 0.003 0.003 0.009 0.01 0.015 0.011 0.01 0.005 0.004 0.002 0.001 0.003 0.001 0.002 0.003 0.002 0.003 0.01 0.004 0.004 0.005 0.006 0.003 0.002 0.003 0.002 0.001 0.002 0.001 0 0 0 0 0 0 0 0.001 0.006 0.005 0.005 0.005 0.004 0.005 0.003 0.002 0.002 0.001 0.001 0.002 0.004 0.005 0.005 0.002 0.007 0.015 0.005 0.004 0.002 0.001 0.003 0.002 0.002 0.004 0.002 0.001 0.001 0.003 0.004 0.004 0.003 0.004 0.003 0.013 0.024 0.015 0.024 0.024 0.024 0.012 0.026 0.027 0.026 0.022 0.031 0.043 0.03 0.021 0.032 0.023 0.023 0.026 0.025 0.029 0.016 0.01 0.016 0.008 0.01 0.018 0.009 0.009 0.016 0.016 0.004 0.001 0.001 0 0 0 0.003 0.006 0.002 0.001 0.002 0.001 0.003 0.004 0.008 0.011 0.018 0.02 0.015 0.02 0.014 0.015 0.012 0.013 0.014 0.014 0.006 0.006 0.005 0.003 0 0 0.001 0.002 0.003 0.005 0.006 0.007 0.001 0.001 0 0.004 0.002 0.003 0.008 0.009 0.002 0.008 0.008 0.011 0.018 0.019 0.023 0.013 0.025 0.006 0.019 0.02 0.014 0.013 0.002 0.012 0.012 0.01 0.001 0.003 0.001 0 0 0.002 0.002 0.003 0.002 0.002 0.002 0 0.001 0.001 0 0 0.001 0.001 0 0.002 0.001 0 0 0 0.001 0 0 0.001 0.001 0 0 0 0 0 0 0 0 0 0 0 0 0 0 0 0 0 0 0 0 0 0 0 0 0 0 0 0 0 0 0 0 0 0 0 0 0 0 0 0 0 0 0 0 0 0 0 0 0 0 0 0 0 0 0 0 0 0 0 0 0 0 0 0 0 0 0 0 0 0 0 0 0 0.001 0.001 0.001 0.001 0.001 0.001 0 0 0 0 0 0 0 0 0 0 0 0 0 0 0 0 0 0 0 0 0 0 0 0 0 0 0 0 0 0 0.001 0 0.001 0.001 0 0 0 0 0 0 0 0.001 0 0 0 0 0 0 0 0 0 0 0 0 0 0 0 0 0 0 0 0 0 0 0.001 0.001 0.001 0.001 0.001 0.001 0.001 0.001 0.001 0.001 0.001 0.001 0.001 0.001 0.001 0 0.001 0.001 0.001 0.001 0.001 0 0 0 0 0.001 0.001 0.001 0.001 0.001 0.001 0.001 0 0 0 0 0.001 0 0 0.001 0.001 0.001 0 0 0.001 0.001 0.001 0.001 0.001 0 0 0 0 0 0 0 0 0 0 0 0 0 0 0 0 0 0 0 0 0 0 0 0 0 0 0 0 0 0.001 0.001 0.001 0.001 0.001 0 0.001 0.001 0.001 0.001 0 0 0 0 0 0 0 0 0 0 0 0 0 0 0 0 0 0.001 0 0 0 0 0 0 0 0 0 0 0 0 0 0 0 0 0 0 0 0 0.024 0 0.013 0.001 0.006 0 
0.033 0 0.005 0 0.006 0 0.039 0.055 0.031 0.006 0.013 0.014 0.033 0.05 0.051 0.019 0.041 0.067 0.137 0.08 0.146 0.229 0.219 0.197 0.281 0.256 0.319 0.271 0.303 0.395 0.336 0.423 0.703 0.532 0.495 0.594 0.517 0.649 1 0.717 0.196 0.076 0.044 0.039 0.031 0.035 0.034 0.038 0.034 0.037 0.039 0.026 0.071 0.109 0.048 0.023 0.039 0.016 0.027 0.034 0.068 0.065 0.034 0.068 0 0.152 0.164 0.127 0.021 0.031 0.008 0.007 0.005 0.007 0.006 0.027 0.03 0.029 0.026 0.018 0.011 0.01 0.004 0.006 0.013 0.005 0.01 0.01 0.009 0.023 0.025 0.016 0.022 0.024 0.032 0.016 0.008 0.01 0.011 0.006 0.011 0.005 0.019 0.068 0.017 0.02 0.011 0.002 0.007 0.006 0.012 0.006 0.006 0.013 0.007 0.01 0.011 0.006 0.003 0.004 0.002 0.005 0.005 0.007 0.009 0.006 0.014 0.028 0.014 0.02 0.009 0.007 0.028 0.033 0.107 0.13 0.044 0.226 0.114 0.021 0.014 0.011 0.005 0.01 0.006 0.012 0.032 0.015 0.04 0.031 0.038 0.02 0.038 0.039 0.035 0.031 0.044 0.043 0.029 0.026 0.046 0.045 0.04 0.04 0.033 0.034 0.019 0.011 0.03 0.024 0.027 0.037 0.018 0.017 0.03 0.026 0.008 0.009 0.006 0 0 0 0.002 0.006 0.001 0 0.006 0.005 0.004 0.007 0.014 0.024 0.037 0.041 0.03 0.033 0.047 0.027 0.044 0.054 0.052 0.1 0.183 0.29 0.197 0.167 0.024 0.039 0.031 0.032 0.027 0.011 0.008 0.014 0.006 0.007 0.008 0.023 0.008 0.011 0.022 0.027 0.007 0.018 0.025 0.024 0.031 0.022 0.032 0.019 0.031 0.013 0.03 0.036 0.025 0.029 0.021 0.072 0.066 0.057 0.035 0.092 0.052 0 0.011 0.023 0.015 0.016 0.026 0.004 0.008 0.002 0 0.004 0.002 0.002 0.004 0.003 0.004 0.004 0.005 0.005 0.007 0.015 0.047 0.009 0.021 0.089 0.019 0.008 0.002 0.002 0 0 0 0 0 0 0 0 0 0 0 0 0 0 0 0 0 0 0 0 0 0 0 0 0 0 0 0 0 0 0 0 0 0 0 0 0 0 0 0 0 0 0 0 0 0 0 0 0 0 0 0 0 0 0 0 0 0 0 0 0 0 0 0 0 0 0 0 0 0 0 0 0 0 0 0 0 0 0 0 0 0 0 0 0 0 0 0 0 0 0 0 0 0 0 0 0 0 0 0 0 0 0 0 0 0 0 0 0 0 0 0 0 0 0 0 0 0 0 0 0 0 0 0 0 0 0 0 0 0 0 0 0 0 0 0 0 0 0 0 0 0 0 0 0 0 0 0 0 0 0 0 0 0 0 0 0 0 0 0 0 0 0 0 0 0 0 0 0 0 0 0 0 0 0 0 0 0 0 0 0 0 0 0 0 0 0 0 0 0 0 0 0 0 0 0 0 0 0 0 0 0 0 0 0 0 0 0 0 0 0 0.002 0.003 0.002 0.001 0.001 0.002 0 0 0 0 0 0 0 0 0 0 0 0 0 0 0 0 0 0 0 0 0 0 0 0 0 0 0 0.002 0.002 0.001 0.002 0 0.002 0.002 0.001 0 0 0 0.001 0.001 0 0 0 0 0 0 0 0 0 0.018 0.009 0.005 0.001 0.002 0.001 0.002 0.002 0.003 0 0.002 0.002 0.004 0.002 0.005 0.008 0.005 0.009 0.012 0.006 0.004 0.007 0.011 0.008 0.005 0.003 0.007 0.006 0.004 0.004 0.004 0.004 0.007 0.006 0.001 0.003 0.001 0.002 0.002 0.002 0.006 0.006 0.005 0.005 0.006 0.001 0.002 0.006 0.003 0.002 0.001 0.001 0 0.001 0.001 0.001 0 0 0 0 0.001 0 0 0 0 0 0.001 0.003 0.002 0.007 0.009 0.01 0.008 0.007 0.003 0.003 0 0.001 0.003 0.001 0.004 0.003 0.004 0.004 0.007 0.005 0.005 0.005 0.004 0.003 0.003 0.001 0 0 0.001 0.001 0 0 0 0 0 0 0 0 0.003 0.004 0.004 0.003 0 0.003 0.002 0.001 0.001 0.001 0 0.004 0.001 0.004 0.005 0.004 0.007 0.011 0.006 0.005 0.003 0.002 0.004 0.007 0.015 0.018 0.008 0.009 0.006 0.006 0.002 0.002 0.001 0.003 0.002 0.006 0.017 0.01 0.019 0.015 0.016 0.01 0.017 0.02 0.019 0.017 0.02 0.022 0.013 0.008 0.02 0.018 0.017 0.018 0.015 0.014 0.01 0.006 0.014 0.006 0.01 0.016 0.008 0.006 0.01 0.01 0.003 0.005 0.005 0 0 0 0.003 0.003 0.002 0.001 0.003 0.003 0.003 0.003 0.006 0.009 0.013 0.013 0.007 0.017 0.02 0.01 0.015 0.023 0.019 0.025 0.021 0.013 0.009 0.008 0.003 0.004 0.004 0.003 0.002 0.002 0.002 0.004 0.001 0.001 0.005 0.013 0.006 0.004 0.01 0.02 0.005 0.013 0.016 0.011 0.016 0.013 0.015 0.015 0.018 0.008 0.019 0.02 0.017 0.017 0.014 0.03 0.029 0.023 0.002 0.003 0.001 0 0.001 0.003 0.002 0.002 0.005 0.002 0.002 0.004 0.003 0.003 0.002 0.003 0.005 0 0 0.003 0.001 0 0 0.001 0.007 0.004 0.005 0.009 0.005 0.001 0 0 0 0 0 0 0 0 0 0 0 0 0 0 0 0 0 0 0 0 0 0 0 0 0 0 0 0 0 0 0 0 0 0 0 0 0 0 0 0 0 0 0 0 0 0 0 0 0 0 0 0 0 0 0 0 0 0 0 0 0 0 0 0 0 0 0 0 0 0 0 0 0 0 0 0 0 0 0 0 0 0 0 0 0 0 0 0 0 0 0 0 0 0 0 0 0 0 0 0 0 0 0 0 0 0 0 0 0 0 0 0 0 0 0 0 0 0 0 0 0 0 0 0 0 0 0 0 0 0 0 0 0 0 0 0 0 0 0 0 0 0 0 0 0 0 0 0 0 0 0 0 0 0 0 0 0 0 0 0 0 0 0 0 0 0 0 0 0 0 0 0 0 0 0 0 0 0 0 0 0 0 0 0 0 0 0 0 0 0 0 0 0 0 0 0 0 0 0 0 0 0 0 0 0 0 0 0 0 0 0 0 0.001 0.001 0.001 0 0 0 0 0 0 0 0 0 0 0 0 0 0 0 0 0 0 0 0 0 0 0 0 0 0 0 0 0 0 0 0.003 0.002 0.001 0 0 0 0 0 0 0 0 0 0 0 0 0 0 0 0 0 0 0 0.009 0.005 0.004 0.001 0.002 0.002 0.002 0.002 0.001 0 0.002 0.004 0.006 0.004 0.005 0.005 0.006 0.004 0.008 0.004 0.004 0.002 0.008 0.004 0.004 0.005 0.006 0.005 0.005 0.003 0.003 0.005 0.006 0.005 0 0.002 0.005 0.01 0.011 0.013 0.014 0.011 0.005 0.007 0.007 0.002 0.003 0.005 0.006 0.004 0.001 0.001 0.004 0.002 0.001 0.003 0.002 0.001 0 0.001 0.001 0.001 0.001 0 0 0 0.001 0.003 0.002 0.01 0.019 0.024 0.02 0.013 0.008 0.009 0.005 0.005 0.012 0.004 0.012 0.01 0.009 0.013 0.015 0.012 0.014 0.01 0.01 0.006 0.006 0.005 0.003 0.003 0.004 0.002 0.002 0.002 0 0 0 0 0 0 0.005 0.004 0.009 0.011 0.004 0.011 0.006 0.004 0.005 0.002 0.001 0.005 0.005 0.003 0.002 0.005 0.008 0.022 0.003 0.002 0 0 0.001 0 0.005 0.009 0.004 0.006 0.005 0.009 0.009 0.006 0.004 0.007 0.007 0.014 0.031 0.018 0.035 0.035 0.033 0.015 0.043 0.038 0.034 0.033 0.042 0.066 0.036 0.033 0.049 0.031 0.033 0.039 0.037 0.034 0.016 0.012 0.028 0.015 0.021 0.027 0.016 0.015 0.025 0.013 0.005 0.005 0.006 0 0 0 0.003 0.006 0.003 0.001 0.003 0.002 0.004 0.006 0.014 0.017 0.028 0.03 0.021 0.033 0.03 0.025 0.017 0.027 0.032 0.022 0.015 0.009 0.007 0.007 0.004 0.005 0.007 0.007 0.007 0.004 0.004 0.009 0.003 0.001 0.004 0.006 0.004 0.004 0.004 0.011 0.002 0.006 0.027 0.023 0.029 0.027 0.034 0.023 0.031 0.009 0.023 0.024 0.016 0.013 0.01 0.019 0.019 0.015 0 0.005 0.003 0 0.002 0.006 0.005 0.004 0.007 0 0.003 0.002 0 0 0 0.001 0.002 0 0 0.001 0 0 0 0.001 0.003 0 0.002 0.006 0.002 0 0 0 0 0 0 0 0 0 0 0 0 0 0 0 0 0 0 0 0 0 0 0 0 0 0 0 0 0 0 0 0 0 0 0 0 0 0 0 0 0 0 0 0 0 0 0 0 0 0 0 0 0 0 0 0 0 0 0 0 0 0 0 0 0 0 0 0 0 0 0 0 0 0 0 0 0 0 0 0 0 0 0 0 0 0 0 0 0 0 0 0 0 0 0 0 0 0 0 0 0 0 0 0 0 0 0 0 0 0 0 0 0 0 0 0 0 0 0 0 0 0 0 0 0 0 0 0 0 0 0 0 0 0 0 0 0 0 0 0 0 0 0 0 0 0 0 0 0 0 0 0 0 0 0 0 0 0 0 0 0 0 0 0 0 0 0 0 0 0 0 0 0 0 0 0 0 0 0 0 0 0 0 0 0 0 0 0 0 0 0 0 0 0 0 0 0 0 0 0 0 0 0 0 0 0 0 0 0 0 0 0 0 0 0 0 0 0 0 0 0 0 0 0 0 0 0 0 0 0 0 0 0 0 0 0 0 0 0 0 0 0 0 0 0 0 0 0.001 0.001 0 0 0 0.001 0 0 0 0 0 0 0 0 0 0 0 0 0 0 0 0 0.032 0 0.025 0 0.012 0 
0.025 0 0.002 0 0.003 0 0.02 0.029 0.017 0.003 0.007 0.007 0.018 0.027 0.033 0.013 0.027 0.043 0.092 0.061 0.091 0.145 0.152 0.134 0.196 0.162 0.202 0.165 0.206 0.249 0.222 0.249 0.42 0.319 0.289 0.34 0.298 0.353 0.598 1 0.248 0.086 0.045 0.036 0.024 0.024 0.022 0.026 0.023 0.023 0.024 0.023 0.052 0.074 0.033 0.023 0.032 0.021 0.032 0.024 0.041 0.048 0.029 0.046 0 0.096 0.109 0.081 0.019 0.027 0.005 0.005 0.008 0.008 0.005 0.017 0.019 0.021 0.017 0.012 0.007 0.008 0.009 0.009 0.01 0.002 0.01 0.01 0.009 0.016 0.016 0.007 0.016 0.018 0.02 0.011 0.006 0.007 0.003 0.003 0.005 0.001 0.019 0.044 0.015 0.016 0.008 0.004 0.004 0.005 0.011 0.005 0.005 0.009 0.007 0.007 0.006 0.007 0.008 0.004 0.002 0.009 0.005 0.008 0.011 0.01 0.014 0.026 0.013 0.014 0.004 0.004 0.013 0.019 0.074 0.095 0.037 0.26 0.141 0.016 0.007 0.005 0.003 0.004 0.003 0.011 0.02 0.015 0.021 0.023 0.026 0.011 0.026 0.022 0.022 0.017 0.026 0.027 0.014 0.015 0.028 0.031 0.03 0.026 0.02 0.021 0.013 0.007 0.015 0.011 0.01 0.014 0.008 0.009 0.01 0.01 0.002 0.008 0.009 0 0 0 0.003 0.005 0.003 0.001 0.005 0.003 0.004 0.006 0.012 0.012 0.027 0.025 0.022 0.024 0.031 0.025 0.028 0.048 0.037 0.073 0.13 0.197 0.131 0.118 0.018 0.031 0.016 0.014 0.015 0.007 0.005 0.011 0.001 0 0.003 0.007 0.002 0.004 0.013 0.016 0.006 0.007 0.015 0.01 0.018 0.017 0.018 0.012 0.021 0.008 0.021 0.025 0.016 0.015 0.012 0.058 0.053 0.044 0.03 0.065 0.023 0 0.006 0.011 0.008 0.01 0.013 0.001 0.005 0.001 0.001 0.003 0.002 0.003 0.004 0.004 0.003 0.004 0.002 0.003 0.003 0.008 0.022 0.01 0.013 0.046 0.009 0.005 0.001 0.001 0 0 0 0 0 0 0 0 0 0 0 0 0 0 0 0 0 0 0 0 0 0 0 0 0 0 0 0 0 0 0 0 0 0 0 0 0 0 0 0 0 0 0 0 0 0 0 0 0 0 0 0 0 0 0 0 0 0 0 0 0 0 0 0 0 0 0 0 0 0 0 0 0 0 0 0 0 0 0 0 0 0 0 0 0 0 0 0 0 0 0 0 0 0 0 0 0 0 0 0 0 0 0 0 0 0 0 0 0 0 0 0 0 0 0 0 0 0 0 0 0 0 0 0 0 0 0 0 0 0 0 0 0 0 0 0 0 0 0 0 0 0 0 0 0 0 0 0 0 0 0 0 0 0 0 0 0 0 0 0 0 0 0 0 0 0 0 0 0 0 0 0 0 0 0 0 0 0 0 0 0 0 0 0 0 0 0 0 0 0 0 0 0 0 0 0 0 0 0 0 0 0 0 0 0 0 0 0 0 0 0 0 0 0 0 0.001 0.001 0 0 0 0 0 0 0 0 0 0 0 0 0 0 0 0 0 0 0 0 0 0 0 0 0 0 0 0.003 0.002 0 0 0 0.001 0.001 0.001 0 0 0 0.001 0 0 0 0 0 0 0 0 0 0 0.011 0.007 0.004 0.001 0.001 0.001 0.001 0.001 0.001 0.001 0.001 0.001 0.001 0 0 0 0 0.001 0.006 0.003 0.002 0.003 0.006 0.003 0.001 0.003 0.003 0.002 0.002 0.004 0.003 0.003 0.003 0.003 0 0 0.001 0.002 0.003 0.003 0.005 0.006 0.002 0.002 0.002 0.002 0 0 0.002 0 0 0 0.001 0 0 0.001 0.001 0 0 0.001 0.001 0.001 0 0.001 0 0.001 0.001 0 0.001 0.003 0.008 0.008 0.008 0.005 0.004 0.004 0 0 0.003 0.001 0.003 0.003 0.002 0.004 0.007 0.003 0.003 0.004 0.002 0.001 0.001 0.001 0 0 0.001 0.001 0 0.001 0.001 0.001 0 0 0.001 0 0 0.001 0.003 0.005 0.004 0.005 0.005 0.002 0.002 0.002 0.002 0.003 0.005 0.001 0.003 0.002 0 0.007 0.003 0.003 0.001 0.001 0.001 0.002 0.005 0.01 0.002 0.004 0.001 0.004 0.002 0.002 0.001 0.002 0.001 0.003 0.014 0.01 0.012 0.012 0.013 0.007 0.016 0.015 0.014 0.011 0.016 0.019 0.01 0.008 0.016 0.015 0.012 0.014 0.013 0.012 0.006 0.003 0.013 0.008 0.007 0.015 0.005 0.006 0.008 0.007 0.003 0.001 0.002 0 0 0 0.001 0.001 0.001 0.001 0.003 0.003 0 0 0.003 0.007 0.011 0.011 0.009 0.01 0.016 0.01 0.012 0.018 0.014 0.017 0.011 0.006 0.004 0.001 0 0.001 0.001 0.001 0.002 0.001 0.001 0.002 0.001 0.001 0.005 0.008 0.004 0.004 0.013 0.013 0.006 0.011 0.012 0.01 0.014 0.013 0.015 0.011 0.014 0.01 0.017 0.018 0.009 0.016 0.012 0.021 0.02 0.017 0.002 0.004 0.002 0 0.002 0.003 0.001 0.001 0.004 0.001 0.001 0 0 0.002 0.004 0.004 0.005 0.002 0 0.003 0.002 0.002 0.002 0.003 0.005 0 0 0.002 0.001 0 0 0 0 0 0 0 0 0 0 0 0 0 0 0 0 0 0 0 0 0 0 0 0 0 0 0 0 0 0 0 0 0 0 0 0 0 0 0 0 0 0 0 0 0 0 0 0 0 0 0 0 0 0 0 0 0 0 0 0 0 0 0 0 0 0 0 0 0 0 0 0 0 0 0 0 0 0 0 0 0 0 0 0 0 0 0 0 0 0 0 0 0 0 0 0 0 0 0 0 0 0 0 0 0 0 0 0 0 0 0 0 0 0 0 0 0 0 0 0 0 0 0 0 0 0 0 0 0 0 0 0 0 0 0 0 0 0 0 0 0 0 0 0 0 0 0 0 0 0 0 0 0 0 0 0 0 0 0 0 0 0 0 0 0 0 0 0 0 0 0 0 0 0 0 0 0 0 0 0 0 0 0 0 0 0 0 0 0 0 0 0 0 0 0 0 0 0 0 0 0 0 0 0 0 0 0 0 0 0 0 0 0 0 0 0.001 0 0 0 0 0 0 0 0 0 0 0 0 0 0 0 0 0 0 0 0 0 0 0 0 0 0 0 0 0 0 0 0.002 0.003 0.001 0 0 0 0 0 0 0 0 0 0 0 0 0 0 0 0 0 0 0 0.002 0 0 0 0 0.002 0.002 0.003 0.003 0.002 0.002 0.003 0.003 0 0 0.004 0.003 0.002 0.004 0.005 0.004 0.002 0.004 0.003 0.004 0.003 0.004 0.004 0.004 0.004 0.003 0.004 0.004 0.003 0.001 0.003 0.002 0.003 0.008 0.008 0.01 0.007 0.003 0.002 0.004 0.002 0.001 0.002 0.003 0.001 0.001 0.001 0.002 0.001 0.001 0.001 0.001 0.001 0 0 0 0 0 0 0 0.001 0.001 0.002 0.005 0.01 0.017 0.018 0.012 0.007 0.005 0.004 0.001 0.001 0.004 0 0.008 0.007 0.008 0.012 0.013 0.008 0.01 0.005 0.006 0.006 0.002 0.001 0.001 0.002 0.004 0.002 0 0 0 0.001 0 0 0.001 0.002 0.004 0.002 0.003 0.008 0.005 0.007 0.006 0.003 0.003 0.001 0.003 0.006 0.005 0.007 0.009 0.007 0.008 0.022 0.011 0.001 0.001 0.001 0.002 0.004 0.005 0.006 0.002 0.004 0.002 0.006 0.006 0.006 0.001 0.003 0.003 0.009 0.025 0.014 0.026 0.025 0.027 0.009 0.032 0.029 0.028 0.024 0.033 0.049 0.028 0.028 0.041 0.025 0.029 0.03 0.023 0.026 0.018 0.008 0.018 0.01 0.016 0.023 0.008 0.011 0.017 0.014 0.003 0.002 0.003 0 0 0 0 0.001 0 0 0.003 0.001 0.008 0.009 0.014 0.015 0.022 0.025 0.017 0.022 0.021 0.017 0.015 0.02 0.025 0.019 0.009 0.004 0.002 0 0.002 0.003 0.004 0.004 0.003 0.003 0.003 0.004 0.002 0.002 0.003 0.004 0.001 0.004 0.01 0.009 0.002 0.007 0.015 0.011 0.019 0.018 0.027 0.015 0.024 0.01 0.022 0.024 0.012 0.016 0.012 0.017 0.018 0.015 0 0 0 0 0.002 0.003 0.001 0.001 0.003 0 0.001 0 0.001 0.001 0.001 0 0.001 0 0 0 0 0 0 0 0 0 0 0 0 0 0 0 0 0 0 0 0 0 0 0 0 0 0 0 0 0 0 0 0 0 0 0 0 0 0 0 0 0 0 0 0 0 0 0 0 0 0 0 0 0 0 0 0 0 0 0 0 0 0 0 0 0 0 0 0 0 0 0 0 0 0 0 0 0 0 0 0 0 0 0 0 0 0 0 0 0 0 0 0 0 0 0 0 0 0 0 0 0 0 0 0 0 0 0 0 0 0 0 0 0 0 0 0 0 0 0 0 0 0 0 0 0 0 0 0 0 0 0 0 0 0 0 0 0 0 0 0 0 0 0 0 0 0 0 0 0 0 0 0 0 0 0 0 0 0 0 0 0 0 0 0 0 0 0 0 0 0 0 0 0 0 0 0 0 0 0 0 0 0 0 0 0 0 0 0 0 0 0 0 0 0 0 0 0 0 0 0 0 0 0 0 0 0 0 0 0 0 0 0 0 0 0 0 0 0 0 0 0 0 0 0 0 0 0 0 0 0 0 0 0 0 0 0 0 0 0 0 0 0 0 0 0 0 0 0 0 0 0 0 0 0 0 0 0 0 0 0 0 0.001 0 0 0 0 0 0 0 0 0 0 0 0 0 0 0 0 0 0 0 0.02 0 0.014 0 0.011 0 
0.008 0 0 0 0.002 0 0.007 0.007 0.005 0.001 0.002 0.003 0.007 0.011 0.012 0.007 0.01 0.017 0.035 0.017 0.025 0.047 0.051 0.044 0.07 0.052 0.068 0.064 0.073 0.083 0.074 0.085 0.138 0.107 0.107 0.112 0.086 0.111 0.191 0.339 1 0.041 0.019 0.017 0.013 0.012 0.008 0.009 0.008 0.008 0.008 0.007 0.015 0.026 0.014 0.008 0.007 0.005 0.009 0.011 0.01 0.014 0.008 0.011 0 0.027 0.03 0.027 0.003 0.009 0.001 0.004 0.002 0.003 0.003 0.01 0.006 0.006 0.006 0.003 0 0.001 0.005 0.006 0.004 0.002 0.008 0.007 0.006 0.008 0.006 0.005 0.008 0.008 0.01 0.006 0.006 0.005 0.003 0.004 0.006 0.003 0.005 0.014 0.006 0.008 0.001 0 0.004 0.001 0.001 0.001 0.003 0.004 0.003 0.001 0.003 0.001 0.002 0.001 0.001 0.002 0.003 0.003 0.004 0.001 0.004 0.009 0.005 0.005 0.002 0 0.006 0.007 0.03 0.035 0.016 0.102 0.05 0.01 0.006 0.006 0.002 0.004 0.004 0.004 0.007 0.003 0.008 0.009 0.008 0.003 0.01 0.007 0.007 0.007 0.01 0.009 0.006 0.005 0.011 0.01 0.011 0.01 0.005 0.004 0.005 0.002 0.005 0.004 0.005 0.006 0.001 0.003 0.004 0.006 0.002 0.004 0.004 0 0 0 0 0 0 0 0 0 0.001 0.002 0.003 0.007 0.006 0.008 0.008 0.007 0.008 0.006 0.013 0.013 0.011 0.029 0.052 0.068 0.044 0.032 0.003 0.009 0.011 0.01 0.005 0.002 0.002 0.005 0.001 0 0.001 0.004 0.001 0.002 0.004 0.006 0.002 0.001 0.005 0.001 0.003 0.003 0.003 0.002 0.005 0.001 0.005 0.004 0.003 0.004 0 0.021 0.019 0.016 0.011 0.023 0.016 0 0.002 0.005 0.003 0.003 0.006 0 0.002 0 0.001 0.001 0.002 0.001 0.001 0.001 0.001 0.003 0.001 0.001 0 0.001 0.006 0 0.001 0.012 0.004 0 0 0 0 0 0 0 0 0 0 0 0 0 0 0 0 0 0 0 0 0 0 0 0 0 0 0 0 0 0 0 0 0 0 0 0 0 0 0 0 0 0 0 0 0 0 0 0 0 0 0 0 0 0 0 0 0 0 0 0 0 0 0 0 0 0 0 0 0 0 0 0 0 0 0 0 0 0 0 0 0 0 0 0 0 0 0 0 0 0 0 0 0 0 0 0 0 0 0 0 0 0 0 0 0 0 0 0 0 0 0 0 0 0 0 0 0 0 0 0 0 0 0 0 0 0 0 0 0 0 0 0 0 0 0 0 0 0 0 0 0 0 0 0 0 0 0 0 0 0 0 0 0 0 0 0 0 0 0 0 0 0 0 0 0 0 0 0 0 0 0 0 0 0 0 0 0 0 0 0 0 0 0 0 0 0 0 0 0 0 0 0 0 0 0 0 0 0 0 0 0 0 0 0 0 0 0 0 0 0 0 0 0 0 0 0.001 0 0 0 0 0 0 0 0 0 0 0 0 0 0 0 0 0 0 0 0 0 0 0 0 0 0 0 0 0 0 0 0.001 0 0.001 0 0 0 0 0 0 0 0 0 0 0 0 0 0 0 0 0 0 0 0.002 0 0 0 0 0 0 0 0 0 0 0 0.001 0.001 0.001 0.001 0.001 0 0.001 0.001 0.002 0.001 0.001 0.002 0.002 0.001 0.001 0.001 0.001 0.001 0 0.001 0 0 0 0.001 0 0 0.001 0.001 0.001 0.001 0 0 0.001 0.001 0.001 0.001 0.001 0 0 0 0 0 0 0 0 0 0 0.001 0.001 0.001 0 0 0 0 0 0 0.001 0.002 0.002 0 0 0 0 0 0 0 0 0 0 0 0 0 0 0 0 0.001 0.001 0.001 0 0 0 0.001 0.001 0 0 0 0 0 0 0 0 0 0 0 0 0 0 0 0 0.001 0.001 0 0 0.002 0.001 0.002 0.002 0.002 0.003 0.005 0.002 0 0 0 0 0 0 0.001 0 0.001 0 0 0.001 0.001 0 0 0 0 0.002 0.002 0.003 0.003 0.002 0.001 0.005 0.003 0.003 0.001 0.007 0.01 0.008 0.003 0.009 0.008 0.006 0.007 0.004 0.004 0 0.001 0.001 0.001 0.002 0.003 0 0.001 0.002 0.002 0 0 0 0 0 0 0 0 0 0 0 0 0 0 0 0.001 0.005 0.005 0.005 0.007 0.008 0.004 0.005 0.006 0.006 0.005 0.001 0.001 0.001 0.001 0 0 0 0 0 0 0 0 0 0 0 0 0 0.001 0.001 0.003 0.002 0.001 0.003 0.003 0.003 0.002 0.003 0.001 0.004 0.001 0.002 0.005 0.002 0.003 0.003 0.007 0.008 0.007 0 0.001 0 0 0 0 0 0 0 0 0 0 0 0.001 0.001 0 0.001 0.001 0.001 0 0.001 0.001 0 0 0 0 0 0.001 0 0 0 0 0 0 0 0 0 0 0 0 0 0 0 0 0 0 0 0 0 0 0 0 0 0 0 0 0 0 0 0 0 0 0 0 0 0 0 0 0 0 0 0 0 0 0 0 0 0 0 0 0 0 0 0 0 0 0 0 0 0 0 0 0 0 0 0 0 0 0 0 0 0 0 0 0 0 0 0 0 0 0 0 0 0 0 0 0 0 0 0 0 0 0 0 0 0 0 0 0 0 0 0 0 0 0 0 0 0 0 0 0 0 0 0 0 0 0 0 0 0 0 0 0 0 0 0 0 0 0 0 0 0 0 0 0 0 0 0 0 0 0 0 0 0 0 0 0 0 0 0 0 0 0 0 0 0 0 0 0 0 0 0 0 0 0 0 0 0 0 0 0 0 0 0 0 0 0 0 0 0 0 0 0 0 0 0 0 0 0 0 0 0 0 0 0 0 0 0 0 0 0 0 0 0 0 0 0 0 0 0 0 0 0 0 0.001 0 0 0.001 0.001 0 0 0 0 0 0 0 0 0 0 0 0 0 0 0 0 0 0 0 0 0 0 0 0 0 0 0 0 0.001 0 0 0 0 0.001 0 0 0 0 0 0 0 0 0 0 0 0 0 0 0 0 0 0 0 0 0 0.002 0.002 0.002 0.002 0.002 0.002 0.003 0.001 0.003 0.003 0.003 0.001 0.004 0.003 0.001 0.001 0.004 0.003 0 0.001 0.002 0.002 0.003 0.002 0.001 0.001 0.002 0.002 0.001 0.001 0 0 0.001 0.001 0.002 0.002 0.002 0.001 0.001 0.002 0.002 0.002 0.002 0.002 0.001 0.001 0.002 0.001 0.001 0 0 0 0 0.001 0.001 0.001 0 0 0 0 0 0 0.001 0.002 0.003 0.003 0.003 0.003 0.003 0.002 0.001 0.001 0.001 0 0.001 0.001 0.001 0.001 0.002 0.002 0.002 0.002 0.002 0.002 0 0.001 0 0 0.001 0 0 0 0 0 0 0 0 0 0.002 0.001 0.003 0.003 0.002 0.002 0.002 0.001 0.001 0.001 0 0.001 0.002 0.002 0.004 0.001 0.002 0.007 0.004 0.001 0.001 0.001 0.002 0.002 0.003 0.003 0.001 0.002 0 0.001 0.001 0.001 0.001 0.001 0.001 0.001 0.008 0.004 0.01 0.009 0.009 0.003 0.01 0.009 0.008 0.005 0.012 0.016 0.009 0.008 0.012 0.01 0.01 0.011 0.008 0.007 0.007 0.002 0.008 0.006 0.005 0.007 0.003 0.002 0.006 0.003 0 0.001 0.001 0 0 0 0.001 0.002 0.002 0.001 0.001 0.001 0.001 0.001 0.002 0.004 0.007 0.009 0.005 0.009 0.007 0.006 0.005 0.011 0.01 0.008 0.005 0.004 0.003 0.003 0 0 0.001 0.001 0 0 0 0.001 0 0 0 0.001 0 0 0.002 0.001 0 0.003 0.006 0.006 0.006 0.005 0.006 0.002 0.006 0.004 0.007 0.009 0.005 0.004 0.006 0.01 0.01 0.006 0 0 0 0 0 0.001 0.001 0.001 0.001 0 0.001 0 0 0 0 0 0 0 0 0 0 0 0 0 0 0 0 0 0 0 0 0 0 0 0 0 0 0 0 0 0 0 0 0 0 0 0 0 0 0 0 0 0 0 0 0 0 0 0 0 0 0 0 0 0 0 0 0 0 0 0 0 0 0 0 0 0 0 0 0 0 0 0 0 0 0 0 0 0 0 0 0 0 0 0 0 0 0 0 0 0 0 0 0 0 0 0 0 0 0 0 0 0 0 0 0 0 0 0 0 0 0 0 0 0 0 0 0 0 0 0 0 0 0 0 0 0 0 0 0 0 0 0 0 0 0 0 0 0 0 0 0 0 0 0 0 0 0 0 0 0 0 0 0 0 0 0 0 0 0 0 0 0 0 0 0 0 0 0 0 0 0 0 0 0 0 0 0 0 0 0 0 0 0 0 0 0 0 0 0 0 0 0 0 0 0 0 0 0 0 0 0 0 0 0 0 0 0 0 0 0 0 0 0 0 0 0 0 0 0 0 0 0 0 0 0 0 0 0 0 0 0 0 0 0 0 0 0 0 0 0 0 0 0.001 0 0 0 0 0 0 0 0 0 0 0 0 0 0 0 0 0 0 0 0 0 0 0 0 0 0 0 0 0 0 0 0 0 0 0 0 0 0 0 0 0 0 0 0 0.006 0 0.007 0 0.002 0 
0.01 0 0.002 0 0.003 0 0.015 0.014 0.008 0.002 0.004 0 0.001 0.002 0.002 0 0.001 0.005 0.022 0.016 0.025 0.033 0.032 0.037 0.05 0.035 0.042 0.042 0.052 0.048 0.042 0.044 0.059 0.04 0.043 0.032 0.027 0.043 0.063 0.099 0.028 1 0.042 0.025 0.012 0.013 0.013 0.012 0.009 0.01 0.01 0.007 0.009 0.017 0.007 0.001 0.006 0.005 0.008 0.004 0.008 0.004 0.003 0.006 0 0.018 0.021 0.017 0.001 0.005 0.002 0.003 0.003 0.004 0.003 0.011 0.013 0.017 0.012 0.009 0.005 0.006 0.004 0.002 0.008 0.002 0.004 0.005 0.003 0.009 0.012 0.004 0.009 0.005 0.009 0.004 0.004 0.001 0.001 0.002 0.002 0.003 0.002 0.005 0.003 0.003 0.001 0 0.002 0.001 0.006 0.007 0.008 0.009 0.007 0.009 0.008 0.004 0.004 0.002 0.003 0.005 0.003 0.006 0.004 0.004 0.01 0.019 0.004 0.006 0.003 0.001 0.008 0.012 0.053 0.065 0.022 0.275 0.14 0.013 0.007 0.006 0.001 0.002 0.001 0.007 0.017 0.01 0.018 0.018 0.021 0.013 0.019 0.019 0.018 0.018 0.021 0.019 0.015 0.008 0.022 0.024 0.022 0.021 0.018 0.017 0.008 0.007 0.013 0.009 0.012 0.018 0.01 0.007 0.013 0.009 0.003 0.002 0.002 0 0 0 0.001 0.005 0.001 0 0.003 0.001 0.002 0.002 0.007 0.012 0.017 0.017 0.019 0.02 0.024 0.019 0.025 0.031 0.029 0.049 0.085 0.058 0.036 0.028 0.004 0.007 0.004 0.003 0.001 0.001 0.002 0.005 0 0 0.001 0.003 0.003 0.007 0.013 0.014 0.004 0.009 0.014 0.009 0.019 0.016 0.018 0.016 0.023 0.007 0.021 0.025 0.019 0.014 0.014 0.039 0.037 0.029 0.011 0.025 0.008 0 0.001 0.002 0.001 0.001 0.002 0 0.001 0.001 0 0 0.001 0.001 0.004 0.003 0.001 0.001 0.002 0.004 0.001 0.006 0.012 0.001 0.007 0.018 0.007 0 0 0 0 0 0 0 0 0 0 0 0 0 0 0 0 0 0 0 0 0 0 0 0 0 0 0 0 0 0 0 0 0 0 0 0 0 0 0 0 0 0 0 0 0 0 0 0 0 0 0 0 0 0 0 0 0 0 0 0 0 0 0 0 0 0 0 0 0 0 0 0 0 0 0 0 0 0 0 0 0 0 0 0 0 0 0 0 0 0 0 0 0 0 0 0 0 0 0 0 0 0 0 0 0 0 0 0 0 0 0 0 0 0 0 0 0 0 0 0 0 0 0 0 0 0 0 0 0 0 0 0 0 0 0 0 0 0 0 0 0 0 0 0 0 0 0 0 0 0 0 0 0 0 0 0 0 0 0 0 0 0 0 0 0 0 0 0 0 0 0 0 0 0 0 0 0 0 0 0 0 0 0 0 0 0 0 0 0 0 0 0 0 0 0 0 0 0 0 0 0 0 0 0 0 0 0 0 0 0 0 0 0 0 0 0 0 0.001 0.001 0.001 0 0 0 0 0 0 0 0 0 0 0 0 0 0 0 0 0 0 0.001 0.001 0 0 0 0 0 0 0 0 0 0.001 0 0 0.001 0.001 0 0 0 0 0 0 0 0 0 0 0 0 0 0 0 0.006 0 0 0 0 0 0.001 0.001 0.001 0.001 0.001 0.001 0.002 0 0.002 0.003 0.003 0.004 0.005 0 0.002 0.003 0.004 0.001 0.002 0.003 0.001 0 0.001 0.001 0.001 0.001 0.001 0.002 0 0.001 0 0 0.001 0.001 0.001 0.001 0.002 0.002 0.002 0.001 0.001 0.002 0.002 0 0.001 0 0.002 0 0.001 0.002 0.002 0.001 0 0.001 0.002 0.002 0 0.001 0 0 0 0 0 0.001 0.002 0.002 0.002 0.003 0.001 0.001 0 0 0 0 0 0 0 0 0.002 0 0 0 0.001 0 0 0 0 0 0 0 0 0.002 0 0 0 0 0 0 0.001 0.001 0.001 0.001 0 0.001 0.001 0.001 0.001 0 0 0.001 0 0.001 0.003 0.001 0.001 0.005 0.003 0.002 0.001 0.001 0.001 0.002 0.006 0.009 0.003 0.002 0.001 0.001 0.001 0.001 0.001 0.002 0.002 0.004 0.008 0.005 0.008 0.006 0.006 0.002 0.008 0.009 0.009 0.007 0.012 0.014 0.01 0.009 0.013 0.009 0.008 0.007 0.006 0.006 0.006 0.001 0.007 0.005 0.006 0.006 0.001 0.004 0.005 0.004 0.001 0 0 0 0 0 0 0 0 0 0 0 0.001 0.002 0.003 0.003 0.006 0.006 0.005 0.009 0.006 0.005 0.008 0.009 0.009 0.014 0.013 0.005 0.003 0.001 0 0 0.002 0.002 0.003 0.002 0.001 0.003 0.001 0 0.002 0.009 0.001 0.003 0.007 0.013 0.002 0.008 0.011 0.008 0.011 0.007 0.01 0.007 0.007 0.004 0.012 0.011 0.008 0.011 0.006 0.014 0.014 0.012 0.001 0.004 0.003 0 0.001 0.003 0.003 0.003 0.003 0.003 0.001 0.001 0 0.002 0.002 0.002 0.002 0.001 0 0.002 0.001 0 0 0 0 0 0 0 0 0 0 0 0 0 0 0 0 0 0 0 0 0 0 0 0 0 0 0 0 0 0 0 0 0 0 0 0 0 0 0 0 0 0 0 0 0 0 0 0 0 0 0 0 0 0 0 0 0 0 0 0 0 0 0 0 0 0 0 0 0 0 0 0 0 0 0 0 0 0 0 0 0 0 0 0 0 0 0 0 0 0 0 0 0 0 0 0 0 0 0 0 0 0 0 0 0 0 0 0 0 0 0 0 0 0 0 0 0 0 0 0 0 0 0 0 0 0 0 0 0 0 0 0 0 0 0 0 0 0 0 0 0 0 0 0 0 0 0 0 0 0 0 0 0 0 0 0 0 0 0 0 0 0 0 0 0 0 0 0 0 0 0 0 0 0 0 0 0 0 0 0 0 0 0 0 0 0 0 0 0 0 0 0 0 0 0 0 0 0 0 0 0 0 0 0 0 0 0 0 0 0 0 0 0 0 0 0 0 0 0 0 0 0 0 0 0 0 0 0 0 0 0 0 0 0 0 0 0 0 0 0 0 0 0 0 0 0 0 0 0 0 0 0 0 0 0 0.001 0.001 0 0 0 0 0 0 0 0 0 0 0 0 0 0 0 0 0 0 0 0 0.004 0 0 0 0 0.001 0.002 0.002 0.002 0.001 0.002 0.003 0.002 0.001 0.002 0.004 0.002 0.003 0.003 0.002 0.002 0.004 0.004 0.002 0.001 0 0.002 0.001 0.001 0.001 0 0 0.001 0.001 0 0 0.004 0.008 0.009 0.008 0.008 0.009 0.004 0.005 0.006 0.001 0.002 0.001 0.004 0.001 0 0 0.002 0.001 0 0 0 0 0 0.001 0.001 0.001 0 0 0 0 0 0.001 0.003 0.007 0.011 0.01 0.009 0.008 0.006 0.005 0.002 0.003 0.004 0.001 0.007 0.006 0.007 0.008 0.009 0.003 0.008 0.006 0.005 0.001 0.004 0.002 0.001 0 0.001 0.001 0.001 0 0 0 0 0 0 0 0.003 0.005 0.007 0.007 0.003 0.004 0.004 0.002 0.002 0.001 0.002 0.004 0.003 0.004 0.002 0.003 0.007 0.014 0.003 0.002 0.001 0.001 0.002 0.001 0.002 0.004 0.002 0.001 0.001 0.004 0.003 0.002 0.001 0.004 0.004 0.009 0.016 0.007 0.019 0.016 0.015 0.009 0.024 0.022 0.021 0.018 0.025 0.035 0.017 0.018 0.027 0.018 0.022 0.022 0.018 0.016 0.009 0.008 0.018 0.01 0.011 0.016 0.005 0.006 0.013 0.014 0.002 0.001 0.004 0 0 0 0.002 0.002 0.002 0 0.001 0.001 0.005 0.006 0.007 0.013 0.019 0.018 0.011 0.016 0.013 0.008 0.011 0.013 0.013 0.011 0.005 0.004 0.004 0.004 0.001 0.002 0.002 0.003 0.002 0.002 0.003 0.004 0 0 0 0.002 0.002 0.003 0.007 0.006 0.003 0.006 0.01 0.011 0.017 0.011 0.02 0.014 0.015 0.007 0.018 0.012 0.008 0.01 0.011 0.013 0.013 0.01 0 0.001 0.001 0 0 0.002 0.002 0.002 0.002 0 0.001 0 0.001 0.001 0 0.003 0.003 0.001 0 0.002 0.001 0 0 0 0 0 0.001 0.001 0 0 0 0 0 0 0 0 0 0 0 0 0 0 0 0 0 0 0 0 0 0 0 0 0 0 0 0 0 0 0 0 0 0 0 0 0 0 0 0 0 0 0 0 0 0 0 0 0 0 0 0 0 0 0 0 0 0 0 0 0 0 0 0 0 0 0 0 0 0 0 0 0 0 0 0 0 0 0 0 0 0 0 0 0 0 0 0 0 0 0 0 0 0 0 0 0 0 0 0 0 0 0 0 0 0 0 0 0 0 0 0 0 0 0 0 0 0 0 0 0 0 0 0 0 0 0 0 0 0 0 0 0 0 0 0 0 0 0 0 0 0 0 0 0 0 0 0 0 0 0 0 0 0 0 0 0 0 0 0 0 0 0 0 0 0 0 0 0 0 0 0 0 0 0 0 0 0 0 0 0 0 0 0 0 0 0 0 0 0 0 0 0 0 0 0 0 0 0 0 0 0 0 0 0 0 0 0 0 0 0 0 0 0 0 0 0 0 0 0 0 0 0 0 0 0 0 0 0 0 0 0 0 0 0 0 0 0 0 0 0 0 0 0 0 0 0 0 0.003 0 0 0 0 0 0 0 0 0 0 0 0 0 0 0 0 0 0 0 0 0 0.016 0 0.013 0 0.006 0 
0.038 0 0.004 0 0.005 0 0.014 0.012 0.006 0.001 0.002 0.004 0.007 0.009 0.01 0.003 0.008 0.011 0.025 0.011 0.02 0.03 0.024 0.023 0.035 0.03 0.027 0.027 0.034 0.028 0.024 0.031 0.033 0.025 0.024 0.02 0.017 0.023 0.04 0.055 0.013 0.052 1 0.511 0.175 0.137 0.074 0.068 0.036 0.039 0.043 0.008 0.016 0.032 0.057 0.018 0.017 0.011 0.027 0.014 0.014 0.015 0.013 0.009 0 0.017 0.018 0.016 0.004 0.007 0.003 0.005 0.007 0.019 0.024 0.073 0.076 0.065 0.055 0.027 0.017 0.018 0.013 0.012 0.033 0.009 0.033 0.03 0.027 0.046 0.059 0.036 0.045 0.048 0.053 0.027 0.024 0.015 0.008 0.005 0.02 0.01 0.004 0.014 0.006 0.005 0.001 0 0.005 0.006 0.018 0.017 0.025 0.03 0.015 0.027 0.022 0.013 0.011 0.006 0.004 0.018 0.01 0.02 0.014 0.02 0.036 0.043 0.013 0.012 0.005 0.003 0.009 0.011 0.037 0.043 0.054 0.154 0.333 0.142 0.073 0.058 0.006 0.012 0.009 0.021 0.034 0.025 0.041 0.045 0.057 0.032 0.043 0.039 0.038 0.028 0.041 0.04 0.022 0.016 0.041 0.038 0.048 0.041 0.032 0.027 0.01 0.016 0.031 0.016 0.026 0.034 0.015 0.015 0.032 0.025 0.002 0.014 0.013 0 0 0 0.002 0.004 0.002 0 0.008 0.006 0.009 0.015 0.037 0.036 0.05 0.045 0.041 0.032 0.033 0.039 0.028 0.028 0.03 0.038 0.05 0.036 0.025 0.021 0.015 0.02 0.011 0.012 0.011 0.01 0.01 0.018 0.006 0.003 0.005 0.009 0.003 0.003 0.011 0.013 0.005 0.008 0.016 0.015 0.025 0.023 0.029 0.016 0.041 0.013 0.026 0.032 0.022 0.017 0.017 0.031 0.031 0.019 0.002 0.01 0.006 0 0.006 0.011 0.01 0.01 0.011 0.003 0.006 0 0.002 0.004 0.001 0.003 0.004 0.002 0 0.001 0.001 0.001 0 0.001 0.008 0.003 0.004 0.012 0.006 0.002 0 0 0 0 0 0 0 0 0 0 0 0 0 0 0 0 0 0 0 0 0 0 0 0 0 0 0 0 0 0 0 0 0 0 0 0 0 0 0 0 0 0 0 0 0 0 0 0 0 0 0 0 0 0 0 0 0 0 0 0 0 0 0 0 0 0 0 0 0 0 0 0 0 0 0 0 0 0 0 0 0 0 0 0 0 0 0 0 0 0 0 0 0 0 0 0 0 0 0 0 0 0 0 0 0 0 0 0 0 0 0 0 0 0 0 0 0 0 0 0 0 0 0 0 0 0 0 0 0 0 0 0 0 0 0 0 0 0 0 0 0 0 0 0 0 0 0 0 0 0 0 0 0 0 0 0 0 0 0 0 0 0 0 0 0 0 0 0 0 0 0 0 0 0 0 0 0 0 0 0 0 0 0 0 0 0 0 0 0 0 0 0 0 0 0 0 0 0 0 0 0 0 0 0 0 0 0 0 0 0 0 0 0 0 0 0 0 0 0 0 0 0 0 0 0 0 0 0 0 0 0 0 0 0 0 0 0 0 0 0 0 0 0 0 0 0 0.003 0.004 0.001 0.001 0 0 0 0 0 0 0 0 0 0 0 0 0 0 0 0 0 0 0.012 0.004 0.002 0 0 0.002 0.003 0.003 0.003 0.003 0.003 0.004 0.003 0 0 0.003 0.002 0.002 0.004 0 0.001 0.001 0.005 0.002 0.001 0 0.001 0.001 0.002 0.002 0 0.001 0.003 0.003 0.001 0.003 0.003 0.005 0.003 0.004 0.004 0.004 0.002 0.004 0.004 0.001 0.001 0.002 0.002 0 0 0 0 0 0 0.001 0 0 0 0.001 0.001 0.001 0 0.001 0 0 0 0.002 0.001 0.003 0.008 0.008 0.007 0.005 0.001 0.001 0 0 0.002 0 0.001 0.001 0.001 0.003 0.005 0.004 0.003 0.004 0.004 0.003 0.003 0.002 0.002 0.001 0.002 0.001 0 0.001 0.001 0.001 0.001 0.001 0 0.001 0.003 0.001 0.003 0.002 0 0.002 0.002 0.001 0 0.002 0.001 0.002 0.001 0.002 0.002 0.002 0.004 0.018 0.006 0.001 0 0.001 0.001 0.002 0.006 0.008 0.003 0.007 0.005 0.005 0.001 0.001 0.001 0.001 0 0.005 0.014 0.008 0.016 0.013 0.016 0.006 0.019 0.017 0.017 0.013 0.02 0.026 0.014 0.013 0.018 0.02 0.02 0.016 0.015 0.013 0.009 0.004 0.012 0.007 0.009 0.015 0.005 0.004 0.009 0.01 0.002 0 0 0 0 0 0.001 0.002 0.001 0 0.001 0.001 0.001 0.002 0.006 0.007 0.015 0.017 0.018 0.011 0.016 0.016 0.013 0.018 0.016 0.03 0.012 0.005 0.002 0.002 0.001 0.001 0.005 0.004 0.004 0.003 0.001 0.002 0.006 0.005 0.004 0.011 0.006 0.005 0.01 0.017 0.006 0.007 0.016 0.01 0.012 0.008 0.012 0.009 0.014 0.008 0.013 0.018 0.012 0.01 0.011 0.032 0.032 0.026 0 0.002 0.002 0 0.001 0.005 0.005 0.005 0.006 0.001 0.004 0.003 0.003 0.005 0.005 0.003 0.005 0.001 0.002 0.004 0 0 0.001 0 0.003 0.001 0.001 0.004 0.002 0.001 0 0 0 0 0 0 0 0 0 0 0 0 0 0 0 0 0 0 0 0 0 0 0 0 0 0 0 0 0 0 0 0 0 0 0 0 0 0 0 0 0 0 0 0 0 0 0 0 0 0 0 0 0 0 0 0 0 0 0 0 0 0 0 0 0 0 0 0 0 0 0 0 0 0 0 0 0 0 0 0 0 0 0 0 0 0 0 0 0 0 0 0 0 0 0 0 0 0 0 0 0 0 0 0 0 0 0 0 0 0 0 0 0 0 0 0 0 0 0 0 0 0 0 0 0 0 0 0 0 0 0 0 0 0 0 0 0 0 0 0 0 0 0 0 0 0 0 0 0 0 0 0 0 0 0 0 0 0 0 0 0 0 0 0 0 0 0 0 0 0 0 0 0 0 0 0 0 0 0 0 0 0 0 0 0 0 0 0 0 0 0 0 0 0 0 0 0 0 0 0 0 0 0 0 0 0 0 0 0 0 0 0 0 0 0.001 0.001 0 0.001 0.002 0 0 0 0 0 0 0 0 0 0 0 0 0 0 0 0 0 0 0 0 0 0 0 0 0 0 0 0.002 0.005 0.004 0.002 0.001 0.001 0.001 0.001 0 0 0 0.001 0.001 0 0 0 0 0 0 0 0 0 0.006 0.004 0.002 0 0 0 0 0 0 0 0 0.001 0.003 0.002 0.003 0.005 0.005 0.005 0.005 0.004 0.004 0.005 0.005 0.005 0.003 0.004 0.002 0.003 0.003 0.001 0.001 0.001 0.002 0.003 0 0.001 0.001 0.003 0.004 0.004 0.006 0.006 0.005 0.005 0.004 0.002 0.001 0.003 0.003 0.001 0 0 0.001 0 0 0 0 0 0 0.002 0.001 0 0 0 0 0 0 0 0.002 0.003 0.01 0.012 0.01 0.008 0.002 0.003 0.002 0.002 0.004 0.002 0.002 0.002 0.002 0.007 0.008 0.004 0.006 0.004 0.004 0.003 0.001 0 0 0.001 0.003 0 0 0 0 0 0 0 0 0 0 0 0.005 0.006 0.004 0.006 0.006 0.003 0.001 0.003 0.003 0.004 0.004 0.003 0.005 0.005 0.004 0.017 0.006 0.001 0 0 0.002 0.001 0.005 0.005 0.003 0.002 0.002 0.002 0.003 0.002 0 0.002 0.002 0.008 0.017 0.007 0.021 0.02 0.022 0.014 0.026 0.022 0.02 0.02 0.029 0.031 0.019 0.017 0.025 0.02 0.025 0.027 0.018 0.021 0.012 0.01 0.014 0.007 0.011 0.016 0.01 0.007 0.013 0.012 0.002 0.002 0 0 0 0 0.001 0.004 0.001 0 0.002 0.002 0.002 0.002 0.008 0.01 0.018 0.022 0.017 0.018 0.018 0.015 0.014 0.02 0.019 0.021 0.011 0.006 0.004 0.005 0.001 0.002 0.002 0.001 0.001 0.003 0.005 0.003 0.001 0 0.002 0.003 0.001 0.001 0.005 0.004 0 0.005 0.014 0.011 0.017 0.016 0.02 0.011 0.02 0.007 0.015 0.017 0.006 0.01 0.007 0.024 0.023 0.021 0 0.002 0.002 0 0 0.002 0 0 0.002 0 0.001 0.001 0 0 0 0 0 0.001 0 0.001 0.001 0.001 0 0.001 0.001 0 0 0.003 0 0 0 0 0 0 0 0 0 0 0 0 0 0 0 0 0 0 0 0 0 0 0 0 0 0 0 0 0 0 0 0 0 0 0 0 0 0 0 0 0 0 0 0 0 0 0 0 0 0 0 0 0 0 0 0 0 0 0 0 0 0 0 0 0 0 0 0 0 0 0 0 0 0 0 0 0 0 0 0 0 0 0 0 0 0 0 0 0 0 0 0 0 0 0 0 0 0 0 0 0 0 0 0 0 0 0 0 0 0 0 0 0 0 0 0 0 0 0 0 0 0 0 0 0 0 0 0 0 0 0 0 0 0 0 0 0 0 0 0 0 0 0 0 0 0 0 0 0 0 0 0 0 0 0 0 0 0 0 0 0 0 0 0 0 0 0 0 0 0 0 0 0 0 0 0 0 0 0 0 0 0 0 0 0 0 0 0 0 0 0 0 0 0 0 0 0 0 0 0 0 0 0 0 0 0 0 0 0 0 0 0 0 0 0 0 0 0 0 0 0.001 0 0 0 0 0.001 0 0 0 0 0 0 0 0 0 0 0 0 0 0 0 0 0 0 0 0 0 0 0 0 0 0.001 0.001 0.001 0.001 0.001 0 0 0.001 0.001 0.001 0.001 0.001 0 0 0 0 0 0 0 0.021 0 0.019 0 0.012 0 
0.058 0 0.003 0 0.002 0 0.011 0.005 0.002 0 0.001 0.002 0.012 0.013 0.025 0.013 0.014 0.024 0.035 0.009 0.018 0.033 0.03 0.017 0.025 0.022 0.028 0.017 0.023 0.023 0.024 0.019 0.021 0.018 0.018 0.016 0.013 0.017 0.021 0.024 0.002 0.029 0.321 1 0.371 0.297 0.13 0.114 0.053 0.059 0.073 0.031 0.035 0.044 0.097 0.029 0.023 0.015 0.034 0.022 0.017 0.015 0.019 0.013 0 0.018 0.016 0.017 0.001 0.007 0 0.008 0.011 0.036 0.045 0.166 0.161 0.122 0.094 0.051 0.023 0.022 0.023 0.026 0.044 0.016 0.051 0.049 0.048 0.07 0.107 0.061 0.072 0.072 0.105 0.06 0.035 0.035 0.017 0.013 0.038 0.02 0.012 0.01 0.004 0.007 0.003 0 0.007 0.013 0.043 0.031 0.044 0.042 0.021 0.031 0.035 0.029 0.023 0.01 0.013 0.035 0.025 0.041 0.031 0.033 0.082 0.071 0.032 0.02 0.008 0.004 0.01 0.012 0.036 0.046 0.087 0.063 0.109 0.259 0.172 0.13 0.012 0.017 0.013 0.03 0.066 0.043 0.072 0.083 0.103 0.051 0.089 0.067 0.06 0.047 0.075 0.067 0.036 0.032 0.066 0.059 0.083 0.078 0.053 0.053 0.034 0.031 0.054 0.034 0.036 0.054 0.034 0.03 0.047 0.037 0.011 0.027 0.033 0 0 0 0.006 0.01 0.004 0.001 0.01 0.008 0.022 0.033 0.053 0.063 0.104 0.11 0.071 0.045 0.05 0.062 0.03 0.046 0.046 0.044 0.047 0.028 0.02 0.021 0.021 0.034 0.022 0.025 0.012 0.012 0.017 0.028 0.006 0.003 0.004 0.007 0.004 0.01 0.018 0.02 0.004 0.012 0.025 0.028 0.041 0.044 0.048 0.027 0.071 0.032 0.046 0.057 0.032 0.028 0.027 0.043 0.042 0.035 0.002 0.005 0.003 0 0.002 0.008 0.006 0.006 0.009 0 0.003 0.001 0 0.001 0.001 0 0.001 0.001 0.001 0.004 0.001 0.001 0 0 0.001 0 0 0.01 0 0 0 0 0 0 0 0 0 0 0 0 0 0 0 0 0 0 0 0 0 0 0 0 0 0 0 0 0 0 0 0 0 0 0 0 0 0 0 0 0 0 0 0 0 0 0 0 0 0 0 0 0 0 0 0 0 0 0 0 0 0 0 0 0 0 0 0 0 0 0 0 0 0 0 0 0 0 0 0 0 0 0 0 0 0 0 0 0 0 0 0 0 0 0 0 0 0 0 0 0 0 0 0 0 0 0 0 0 0 0 0 0 0 0 0 0 0 0 0 0 0 0 0 0 0 0 0 0 0 0 0 0 0 0 0 0 0 0 0 0 0 0 0 0 0 0 0 0 0 0 0 0 0 0 0 0 0 0 0 0 0 0 0 0 0 0 0 0 0 0 0 0 0 0 0 0 0 0 0 0 0 0 0 0 0 0 0 0 0 0 0 0 0 0 0 0 0 0 0 0 0 0 0 0 0 0 0 0 0 0 0 0 0 0 0 0.001 0 0 0 0.001 0 0 0 0 0 0 0 0 0 0 0 0 0 0 0 0 0 0 0 0 0 0 0 0 0 0 0 0 0 0 0.001 0.001 0.001 0.001 0 0.001 0 0 0 0 0 0 0 0 0 0 0 0 0 0.022 0.01 0.005 0.001 0.001 0.003 0.003 0.002 0.003 0.002 0.002 0.002 0.007 0.001 0.004 0.005 0.004 0.002 0.009 0.006 0.005 0.004 0.01 0.006 0.003 0.002 0.005 0.005 0.004 0.005 0.005 0.005 0.006 0.006 0 0.001 0.003 0.004 0.002 0.004 0.006 0.006 0.003 0.003 0.003 0.003 0.004 0.006 0.004 0.002 0 0 0.001 0 0.001 0.001 0.001 0 0 0.001 0.002 0.001 0 0 0 0 0 0.001 0 0.003 0.009 0.01 0.007 0.004 0.002 0.003 0.002 0.002 0.004 0 0.004 0.003 0.003 0.005 0.008 0.003 0.005 0.004 0.004 0 0.003 0.001 0 0 0 0 0 0.001 0 0 0 0 0 0 0.002 0 0.002 0.003 0.001 0.004 0.003 0.003 0.003 0.001 0.002 0.003 0.002 0.002 0.003 0.003 0.006 0.016 0.004 0.002 0 0.001 0.002 0.002 0.01 0.018 0.009 0.009 0.006 0.004 0.002 0.002 0.001 0.003 0.002 0.003 0.018 0.013 0.02 0.022 0.02 0.008 0.025 0.022 0.025 0.023 0.027 0.024 0.019 0.01 0.027 0.026 0.022 0.023 0.015 0.019 0.005 0.003 0.013 0.009 0.01 0.013 0.004 0.009 0.011 0.01 0.004 0 0 0 0 0 0.001 0.002 0.001 0 0.001 0.001 0 0 0.004 0.008 0.015 0.017 0.014 0.023 0.026 0.014 0.022 0.034 0.028 0.045 0.025 0.011 0.009 0.008 0.004 0.004 0.005 0.004 0.007 0.004 0.003 0.003 0.003 0 0.003 0.018 0.007 0.01 0.022 0.032 0.009 0.02 0.023 0.021 0.026 0.017 0.024 0.02 0.019 0.01 0.032 0.029 0.023 0.035 0.025 0.049 0.053 0.04 0.002 0.005 0.002 0 0.003 0.008 0.005 0.007 0.009 0.003 0.003 0.004 0.002 0.006 0.002 0.004 0.007 0.004 0.005 0.009 0.003 0.003 0.002 0 0.005 0.001 0.003 0.008 0.003 0 0 0 0 0 0 0 0 0 0 0 0 0 0 0 0 0 0 0 0 0 0 0 0 0 0 0 0 0 0 0 0 0 0 0 0 0 0 0 0 0 0 0 0 0 0 0 0 0 0 0 0 0 0 0 0 0 0 0 0 0 0 0 0 0 0 0 0 0 0 0 0 0 0 0 0 0 0 0 0 0 0 0 0 0 0 0 0 0 0 0 0 0 0 0 0 0 0 0 0 0 0 0 0 0 0 0 0 0 0 0 0 0 0 0 0 0 0 0 0 0 0 0 0 0 0 0 0 0 0 0 0 0 0 0 0 0 0 0 0 0 0 0 0 0 0 0 0 0 0 0 0 0 0 0 0 0 0 0 0 0 0 0 0 0 0 0 0 0 0 0 0 0 0 0 0 0 0 0 0 0 0 0 0 0 0 0 0 0 0 0 0 0 0 0 0 0 0 0 0 0 0 0 0 0 0 0 0 0 0 0 0 0 0.001 0.001 0.003 0.001 0.001 0 0.001 0 0 0 0 0 0 0 0 0 0 0 0 0 0 0 0 0 0 0 0 0 0 0 0 0 0 0 0.003 0.003 0.001 0 0.001 0.001 0 0.001 0.001 0 0 0.001 0 0 0 0 0 0 0 0 0 0 0.011 0.005 0.003 0.001 0.001 0 0 0 0.001 0 0 0.001 0.003 0.001 0.003 0.003 0.003 0.003 0.003 0.002 0.002 0.003 0.003 0.003 0.003 0.002 0.002 0.001 0.001 0.001 0.001 0 0.002 0.002 0.001 0 0.003 0.005 0.004 0.006 0.009 0.008 0.002 0.003 0.003 0.002 0.003 0.004 0.004 0.001 0 0 0.001 0 0 0 0.001 0.001 0 0.001 0.001 0.001 0.001 0 0 0.001 0.002 0.003 0.001 0.008 0.014 0.016 0.009 0.005 0.002 0.002 0 0 0.003 0.001 0.005 0.004 0.004 0.009 0.012 0.009 0.008 0.008 0.009 0.008 0.004 0.002 0 0.001 0.006 0.003 0 0.001 0 0 0 0 0 0.001 0.003 0.002 0.003 0.003 0.001 0.003 0.003 0.003 0.002 0 0.003 0.005 0.003 0.006 0.006 0.005 0.009 0.021 0.008 0.004 0.002 0.001 0.002 0.003 0.006 0.006 0.004 0 0 0.006 0.005 0.003 0 0 0 0.005 0.021 0.012 0.029 0.023 0.026 0.017 0.026 0.03 0.029 0.024 0.03 0.04 0.023 0.024 0.033 0.021 0.028 0.028 0.021 0.023 0.01 0.012 0.021 0.011 0.009 0.021 0.008 0.008 0.01 0.011 0.001 0.001 0.002 0 0 0 0.003 0.003 0.003 0.001 0.004 0.002 0.003 0.004 0.007 0.015 0.027 0.025 0.02 0.024 0.024 0.019 0.014 0.018 0.021 0.023 0.007 0.004 0.004 0.004 0.001 0.002 0.002 0.001 0.002 0.001 0.001 0 0 0 0.001 0.003 0.004 0.006 0.013 0.015 0.006 0.009 0.021 0.017 0.023 0.018 0.018 0.012 0.025 0.01 0.019 0.021 0.008 0.015 0.01 0.02 0.02 0.015 0.002 0.002 0.001 0 0 0.002 0.002 0.001 0.002 0 0.001 0.003 0.002 0.005 0.003 0.002 0.005 0.001 0.001 0.002 0.001 0 0 0 0.001 0.001 0.001 0.004 0.001 0.001 0 0 0 0 0 0 0 0 0 0 0 0 0 0 0 0 0 0 0 0 0 0 0 0 0 0 0 0 0 0 0 0 0 0 0 0 0 0 0 0 0 0 0 0 0 0 0 0 0 0 0 0 0 0 0 0 0 0 0 0 0 0 0 0 0 0 0 0 0 0 0 0 0 0 0 0 0 0 0 0 0 0 0 0 0 0 0 0 0 0 0 0 0 0 0 0 0 0 0 0 0 0 0 0 0 0 0 0 0 0 0 0 0 0 0 0 0 0 0 0 0 0 0 0 0 0 0 0 0 0 0 0 0 0 0 0 0 0 0 0 0 0 0 0 0 0 0 0 0 0 0 0 0 0 0 0 0 0 0 0 0 0 0 0 0 0 0 0 0 0 0 0 0 0 0 0 0 0 0 0 0 0 0 0 0 0 0 0 0 0 0 0 0 0 0 0 0 0 0 0 0 0 0 0 0 0 0 0 0 0 0 0 0 0.002 0.003 0.001 0.001 0.001 0.001 0 0 0 0 0 0 0 0 0 0 0 0 0 0 0 0 0 0 0 0 0 0 0 0 0 0 0 0 0.001 0 0.003 0.001 0.002 0.002 0.001 0.001 0 0 0 0 0 0 0 0 0 0 0 0 0 0.02 0 0.04 0 0.012 0 
0.172 0 0.005 0 0.007 0 0.02 0.016 0.005 0 0.002 0.012 0.033 0.038 0.052 0.021 0.037 0.052 0.086 0.014 0.028 0.071 0.072 0.029 0.035 0.031 0.043 0.031 0.038 0.023 0.037 0.031 0.024 0.022 0.022 0.018 0.014 0.013 0.019 0.021 0.006 0.013 0.184 0.559 1 0.744 0.341 0.303 0.153 0.178 0.196 0.064 0.08 0.123 0.251 0.085 0.07 0.046 0.097 0.064 0.044 0.039 0.05 0.027 0 0.04 0.04 0.034 0.01 0.011 0.004 0.023 0.034 0.077 0.1 0.39 0.247 0.241 0.209 0.126 0.068 0.08 0.051 0.061 0.123 0.039 0.136 0.129 0.122 0.203 0.236 0.156 0.207 0.212 0.264 0.143 0.09 0.104 0.051 0.044 0.103 0.051 0.021 0.034 0.011 0.013 0.007 0.003 0.014 0.039 0.099 0.076 0.103 0.124 0.067 0.111 0.109 0.075 0.064 0.034 0.024 0.085 0.077 0.084 0.053 0.082 0.163 0.126 0.057 0.046 0.019 0.011 0.028 0.03 0.058 0.063 0.087 0.044 0.068 0.236 0.271 0.209 0.02 0.033 0.028 0.056 0.116 0.062 0.132 0.134 0.18 0.114 0.143 0.13 0.125 0.104 0.141 0.114 0.075 0.049 0.119 0.096 0.143 0.128 0.091 0.085 0.04 0.065 0.101 0.053 0.071 0.113 0.059 0.054 0.081 0.093 0.023 0.066 0.062 0 0 0 0.005 0.014 0.004 0.001 0.016 0.01 0.053 0.066 0.134 0.151 0.163 0.16 0.111 0.082 0.086 0.103 0.058 0.086 0.088 0.083 0.07 0.043 0.03 0.036 0.042 0.085 0.045 0.05 0.04 0.026 0.03 0.066 0.014 0.004 0.01 0.018 0.006 0.016 0.037 0.046 0.018 0.022 0.063 0.064 0.093 0.064 0.094 0.059 0.115 0.036 0.087 0.096 0.055 0.05 0.049 0.076 0.072 0.058 0.003 0.01 0.007 0 0.019 0.037 0.029 0.029 0.039 0.003 0.013 0.006 0 0.006 0.005 0.004 0.012 0.006 0.003 0.006 0.006 0.005 0.005 0.006 0.013 0 0.007 0.023 0.005 0 0 0 0 0 0 0 0 0 0 0 0 0 0 0 0 0 0 0 0 0 0 0 0 0 0 0 0 0 0 0 0 0 0 0 0 0 0 0 0 0 0 0 0 0 0 0 0 0 0 0 0 0 0 0 0 0 0 0 0 0 0 0 0 0 0 0 0 0 0 0 0 0 0 0 0 0 0 0 0 0 0 0 0 0 0 0 0 0 0 0 0 0 0 0 0 0 0 0 0 0 0 0 0 0 0 0 0 0 0 0 0 0 0 0 0 0 0 0 0 0 0 0 0 0 0 0 0 0 0 0 0 0 0 0 0 0 0 0 0 0 0 0 0 0.001 0 0 0 0 0 0 0 0 0 0.001 0.001 0.001 0.001 0 0 0 0 0 0 0 0 0 0 0 0 0 0 0 0 0 0 0 0 0 0 0 0 0 0 0 0 0 0 0 0 0 0 0 0 0 0 0 0 0 0 0 0 0 0 0 0 0 0 0 0 0 0.001 0.001 0.001 0.003 0.003 0.002 0.001 0 0.003 0.001 0.001 0.001 0.001 0.001 0.001 0.001 0 0.001 0.002 0 0 0.002 0.001 0 0 0 0 0.001 0.001 0 0 0 0 0 0 0 0.002 0.004 0.003 0.005 0.003 0.004 0.005 0.003 0.003 0.002 0.002 0.002 0.001 0.001 0 0 0 0 0 0 0 0 0.04 0.016 0.009 0.003 0.006 0.003 0.003 0.004 0.006 0.004 0.004 0.004 0.006 0.007 0.009 0.009 0.007 0.011 0.018 0.011 0.009 0.012 0.019 0.009 0.011 0.008 0.011 0.009 0.008 0.007 0.006 0.007 0.009 0.009 0.001 0.003 0.005 0.006 0.005 0.006 0.007 0.007 0.004 0.005 0.005 0.002 0.005 0.008 0.006 0.001 0.001 0 0.002 0.001 0.001 0.002 0.002 0.004 0 0.005 0.004 0.004 0 0.001 0 0 0.001 0.006 0.003 0.008 0.015 0.016 0.014 0.014 0.003 0.003 0.006 0.006 0.002 0.001 0.004 0.004 0.004 0.007 0.011 0.005 0.007 0.004 0.005 0.004 0.002 0.003 0.001 0.001 0.003 0.001 0 0.002 0 0 0 0 0 0.001 0.007 0.006 0.01 0.006 0.003 0.006 0.005 0.005 0.004 0.003 0.004 0.006 0.007 0.009 0.007 0.008 0.01 0.026 0.012 0.005 0.002 0.002 0.004 0.004 0.019 0.024 0.008 0.01 0.007 0.006 0.003 0.001 0.002 0.003 0.003 0.011 0.042 0.023 0.042 0.036 0.033 0.017 0.044 0.044 0.046 0.036 0.049 0.036 0.02 0.02 0.041 0.036 0.036 0.04 0.031 0.034 0.015 0.015 0.032 0.022 0.027 0.036 0.022 0.015 0.024 0.026 0.004 0.003 0.004 0 0 0 0.003 0.007 0.002 0.001 0.009 0.007 0.004 0.005 0.01 0.008 0.033 0.033 0.022 0.035 0.043 0.022 0.031 0.065 0.044 0.073 0.034 0.02 0.013 0.008 0.002 0.004 0.006 0.005 0.008 0.005 0.006 0.006 0.002 0.002 0.01 0.027 0.017 0.03 0.046 0.053 0.012 0.024 0.054 0.036 0.045 0.038 0.043 0.025 0.033 0.02 0.042 0.041 0.029 0.052 0.033 0.087 0.09 0.074 0.002 0.004 0.003 0 0.004 0.009 0.009 0.01 0.01 0.003 0.007 0.008 0.002 0.009 0.008 0.009 0.012 0.009 0.009 0.01 0.004 0.006 0.006 0.001 0.01 0.002 0.003 0.014 0.008 0.002 0.001 0.001 0 0 0 0 0 0 0 0 0 0 0 0 0 0 0 0 0 0 0 0 0 0 0 0 0 0 0 0 0 0 0 0 0 0 0 0 0 0 0 0 0 0 0 0 0 0 0 0 0 0 0 0 0 0 0 0 0 0 0 0 0 0 0 0 0 0 0 0 0 0 0 0 0.001 0.001 0 0 0 0 0 0 0 0 0 0 0.001 0 0 0 0.001 0 0 0 0.001 0 0 0 0 0 0 0 0 0 0 0 0 0 0 0 0 0 0 0 0 0.001 0 0 0 0.001 0.001 0 0 0.001 0.001 0 0 0 0 0 0 0 0 0 0 0 0 0 0 0 0 0 0.002 0.001 0.002 0.002 0.002 0.001 0.001 0.002 0.002 0.001 0.002 0.002 0.001 0.002 0.001 0.001 0.001 0.001 0.001 0.001 0.001 0.001 0.002 0.001 0.002 0.002 0 0.001 0.001 0.001 0.001 0.001 0.001 0 0 0 0 0 0 0 0 0 0 0.001 0.001 0.001 0.001 0.001 0.002 0.001 0.001 0.002 0 0.001 0 0 0 0 0 0 0 0 0 0 0 0 0 0 0 0 0 0 0.003 0.001 0.001 0.002 0.003 0 0.001 0 0.001 0 0.001 0.001 0.002 0.001 0.001 0.002 0.002 0 0 0 0 0 0 0 0 0 0 0 0 0 0 0 0.007 0.006 0.001 0.003 0.004 0.004 0.004 0.002 0.003 0.003 0.003 0.002 0.002 0.001 0 0 0 0 0 0 0 0 0.014 0.005 0.004 0 0 0.002 0.004 0.005 0.007 0.002 0.005 0.006 0.01 0.003 0.006 0.01 0.008 0.006 0.01 0.008 0.005 0.005 0.01 0.006 0.005 0.004 0.006 0.005 0.005 0.005 0.003 0.005 0.004 0.004 0.003 0.003 0.001 0.007 0.01 0.01 0.013 0.013 0.005 0.007 0.007 0.003 0.005 0.007 0.003 0 0 0 0 0 0 0 0 0 0 0.001 0.002 0.002 0 0.002 0 0.001 0.002 0.008 0.007 0.017 0.027 0.028 0.023 0.013 0.01 0.01 0.007 0.005 0.006 0 0.007 0.004 0.004 0.01 0.019 0.011 0.009 0.01 0.01 0.008 0.002 0.002 0 0.003 0.008 0.003 0 0 0.002 0.002 0 0 0.001 0.003 0.009 0.006 0.011 0.012 0.006 0.012 0.009 0.006 0.007 0.001 0.005 0.009 0.004 0.007 0.011 0.008 0.014 0.036 0.014 0.007 0.003 0.001 0.003 0.003 0.009 0.013 0.005 0.005 0.002 0.008 0.004 0.003 0.002 0.003 0.003 0.017 0.049 0.028 0.05 0.043 0.043 0.018 0.057 0.053 0.054 0.048 0.061 0.072 0.045 0.046 0.059 0.042 0.047 0.05 0.046 0.046 0.032 0.015 0.039 0.02 0.028 0.042 0.018 0.017 0.032 0.026 0.009 0.002 0.002 0 0 0 0.005 0.007 0.005 0.002 0.004 0.002 0.01 0.011 0.016 0.021 0.035 0.039 0.029 0.037 0.037 0.024 0.025 0.032 0.033 0.034 0.016 0.011 0.007 0.009 0.002 0.003 0.003 0.002 0.005 0.004 0.005 0.004 0.001 0.002 0.003 0.008 0.002 0.007 0.019 0.027 0.009 0.014 0.048 0.039 0.049 0.047 0.052 0.036 0.044 0.019 0.044 0.042 0.031 0.032 0.023 0.028 0.028 0.021 0.001 0.003 0.002 0 0.004 0.005 0.005 0.005 0.005 0.002 0.005 0.001 0.003 0.005 0.006 0.003 0.006 0.004 0.003 0.003 0 0.002 0.002 0.003 0.003 0 0.001 0.006 0.001 0 0 0 0 0 0 0 0 0 0 0 0 0 0 0 0 0 0 0 0 0 0 0 0 0 0 0 0 0 0 0 0 0 0 0 0 0 0 0 0 0 0 0 0 0 0 0 0 0 0 0 0 0 0 0 0 0 0 0 0 0 0 0 0 0 0 0 0 0 0 0 0 0 0 0 0 0 0 0 0 0 0 0 0 0 0 0 0 0 0 0 0 0 0 0 0 0 0 0 0 0 0 0 0 0 0 0 0 0 0 0 0 0 0 0 0 0 0 0 0 0 0 0 0 0 0 0 0 0 0 0 0 0 0 0 0 0 0 0 0 0 0 0 0.002 0.001 0 0 0 0 0 0 0 0 0 0 0 0 0 0 0 0 0 0 0 0 0 0 0 0 0 0 0 0 0 0 0 0 0 0 0 0 0 0 0 0 0 0 0 0 0 0 0 0 0 0 0 0 0 0.001 0.001 0 0 0 0 0 0 0 0 0 0 0 0 0 0 0 0.002 0.001 0.001 0 0.001 0.001 0.001 0.002 0.002 0.002 0.002 0.002 0.001 0.001 0.002 0.001 0.001 0.002 0 0.001 0.001 0.001 0 0 0 0 0 0 0 0 0 0 0.002 0.004 0.002 0.001 0.001 0.002 0.002 0.001 0.001 0 0 0.001 0 0 0 0 0 0 0 0 0 0 0.037 0 0.074 0 0.026 0 
0.208 0 0.015 0 0.01 0 0.014 0.013 0.007 0.001 0.002 0.013 0.033 0.039 0.051 0.019 0.036 0.047 0.075 0.014 0.029 0.063 0.062 0.028 0.04 0.039 0.055 0.039 0.041 0.037 0.05 0.042 0.035 0.035 0.031 0.021 0.017 0.018 0.029 0.038 0.01 0.015 0.136 0.405 0.703 1 0.422 0.377 0.186 0.22 0.231 0.07 0.097 0.126 0.294 0.101 0.086 0.057 0.125 0.086 0.059 0.044 0.055 0.035 0 0.048 0.049 0.042 0.006 0.017 0.001 0.017 0.031 0.061 0.077 0.313 0.22 0.23 0.201 0.121 0.06 0.067 0.045 0.057 0.114 0.024 0.131 0.12 0.117 0.171 0.226 0.132 0.177 0.223 0.266 0.124 0.085 0.091 0.042 0.032 0.09 0.047 0.027 0.036 0.012 0.015 0.008 0.003 0.013 0.03 0.074 0.06 0.082 0.106 0.067 0.091 0.075 0.064 0.058 0.023 0.028 0.079 0.062 0.076 0.055 0.081 0.148 0.111 0.053 0.037 0.013 0.004 0.019 0.016 0.041 0.051 0.064 0.044 0.057 0.2 0.367 0.289 0.021 0.04 0.036 0.054 0.096 0.06 0.112 0.124 0.157 0.103 0.128 0.105 0.098 0.074 0.113 0.103 0.06 0.045 0.107 0.092 0.13 0.109 0.083 0.084 0.044 0.044 0.082 0.048 0.068 0.098 0.04 0.038 0.081 0.085 0.013 0.074 0.072 0 0 0 0.004 0.011 0.004 0 0.015 0.01 0.055 0.071 0.123 0.144 0.148 0.154 0.101 0.068 0.084 0.091 0.067 0.076 0.084 0.075 0.057 0.043 0.032 0.037 0.048 0.103 0.046 0.046 0.039 0.019 0.033 0.075 0.004 0.004 0.009 0.016 0.008 0.009 0.033 0.031 0.006 0.035 0.049 0.045 0.073 0.058 0.079 0.045 0.098 0.037 0.072 0.079 0.047 0.054 0.04 0.064 0.06 0.054 0.009 0.015 0.007 0 0.015 0.028 0.025 0.023 0.028 0.011 0.011 0.006 0.001 0.002 0.002 0.002 0.001 0.003 0.002 0.003 0.001 0.002 0.002 0.003 0.009 0.003 0.006 0.017 0.002 0.001 0 0 0 0 0 0 0 0 0 0 0 0 0 0 0 0 0 0 0 0 0 0 0 0 0 0 0 0 0 0 0 0 0 0 0 0 0 0 0 0 0.001 0.001 0 0 0 0 0 0 0 0 0 0 0 0 0 0 0 0 0 0 0 0 0 0 0 0 0 0 0 0 0 0.001 0.001 0.001 0.001 0.001 0.001 0 0 0 0 0 0 0 0 0.001 0.001 0 0 0 0 0 0 0 0 0 0 0 0 0 0 0 0 0 0 0 0 0 0 0 0 0 0 0 0 0.001 0 0 0.001 0.001 0.001 0.001 0.001 0.001 0.001 0 0 0 0 0 0 0 0 0 0 0 0 0 0 0 0 0 0 0 0.001 0.001 0.001 0 0.001 0.001 0.001 0.001 0.001 0.001 0.001 0 0.001 0 0.001 0.001 0.001 0.001 0.001 0 0 0 0 0 0 0 0 0 0 0 0 0 0 0 0 0 0 0 0 0 0 0.001 0.001 0.001 0.001 0.001 0.001 0.001 0.001 0.001 0.001 0.001 0 0 0 0 0 0 0 0 0 0 0 0 0 0 0 0 0 0.001 0.001 0.001 0.001 0.001 0.002 0.001 0 0.001 0.001 0.001 0.001 0.001 0.001 0 0.001 0.001 0 0.001 0 0 0 0 0 0.001 0.001 0 0 0 0 0 0 0 0.001 0.002 0.001 0.002 0.001 0.004 0.004 0.001 0.001 0.001 0.002 0 0 0 0 0 0 0 0 0 0 0 0.036 0.013 0.008 0.003 0.003 0.001 0.003 0.004 0.004 0.004 0.004 0.006 0.006 0.002 0.004 0.009 0.008 0.005 0.015 0.009 0.007 0.006 0.016 0.007 0.008 0.006 0.009 0.008 0.006 0.004 0.004 0.004 0.007 0.008 0.001 0.005 0.001 0.006 0.007 0.009 0.017 0.015 0.015 0.013 0.011 0.006 0.005 0.006 0.012 0.004 0.002 0.002 0.006 0.002 0.002 0.001 0.001 0.003 0 0.005 0.004 0.003 0.001 0.002 0.002 0.001 0.001 0.005 0.003 0.011 0.022 0.024 0.018 0.01 0.007 0.008 0.009 0.011 0.01 0.003 0.01 0.011 0.007 0.015 0.019 0.01 0.014 0.009 0.01 0.006 0.002 0.003 0.003 0.004 0.004 0 0.003 0.001 0.002 0.002 0 0 0.001 0.001 0.004 0.004 0.009 0.015 0.01 0.013 0.013 0.01 0.006 0.002 0.004 0.007 0.005 0.007 0.01 0.007 0.009 0.032 0.015 0.006 0.004 0.001 0.004 0.005 0.02 0.025 0.008 0.009 0 0.005 0.005 0.003 0.005 0.008 0.005 0.014 0.033 0.019 0.039 0.034 0.044 0.021 0.044 0.04 0.037 0.034 0.048 0.047 0.032 0.026 0.046 0.045 0.042 0.041 0.041 0.038 0.021 0.015 0.027 0.013 0.018 0.024 0.013 0.01 0.017 0.012 0.004 0.006 0.004 0 0 0 0.001 0.006 0.001 0 0.006 0.006 0.003 0.008 0.012 0.022 0.039 0.038 0.031 0.038 0.041 0.026 0.028 0.055 0.044 0.064 0.031 0.018 0.011 0.008 0.006 0.009 0.006 0.009 0.011 0.006 0.006 0.012 0.005 0.005 0.017 0.032 0.009 0.014 0.034 0.052 0.024 0.017 0.042 0.032 0.037 0.027 0.034 0.017 0.038 0.02 0.04 0.043 0.024 0.041 0.028 0.08 0.083 0.065 0.004 0.009 0.005 0 0.003 0.013 0.009 0.009 0.017 0.006 0.003 0.003 0.002 0.008 0.004 0.007 0.011 0.004 0.003 0.008 0.008 0.004 0.004 0.004 0.008 0.002 0.003 0.011 0.006 0.002 0.001 0.001 0.001 0 0 0 0 0 0 0 0 0 0 0.001 0.001 0 0 0.001 0.001 0.001 0.001 0.001 0 0.002 0.002 0.001 0.001 0.001 0.002 0.001 0.001 0 0 0 0 0 0 0 0 0 0 0 0 0 0 0 0 0 0 0 0 0 0 0 0 0 0 0 0 0 0 0 0 0 0 0 0 0 0 0 0 0.001 0.001 0.001 0.001 0 0 0 0 0 0 0 0 0 0 0 0.001 0 0 0 0.001 0 0 0 0.001 0 0 0 0 0 0 0 0 0 0 0 0 0 0 0 0 0 0 0 0 0 0 0.001 0.001 0.001 0.001 0.001 0.001 0.001 0.001 0 0 0 0 0 0 0 0 0.001 0.001 0 0 0 0 0 0 0 0.001 0 0.001 0.001 0.001 0.001 0.001 0.001 0.001 0.001 0.001 0.001 0.001 0 0.001 0 0.001 0.001 0.001 0.001 0.001 0 0 0 0 0 0 0 0 0 0 0 0 0 0 0 0 0 0 0 0 0 0 0.001 0.001 0.001 0.001 0.001 0.001 0.001 0 0.001 0.001 0.001 0 0.002 0.002 0.002 0.002 0.001 0 0 0 0 0 0 0 0 0 0.001 0.001 0.001 0.003 0.003 0.003 0.002 0.003 0.001 0.001 0 0.001 0.001 0.001 0.001 0.001 0.001 0.001 0.001 0 0.001 0 0.002 0.002 0.002 0 0.002 0.002 0 0 0 0 0 0 0 0.005 0.007 0.001 0.003 0.001 0.003 0.003 0 0 0.001 0.001 0 0 0 0 0 0 0 0 0 0 0 0.015 0.007 0.002 0 0 0.002 0.002 0.002 0.004 0 0.002 0.004 0.008 0.007 0.009 0.012 0.007 0.008 0.012 0.009 0.006 0.009 0.013 0.006 0.005 0.007 0.005 0.006 0.005 0.006 0.005 0.006 0.007 0.005 0 0.001 0.002 0.007 0.01 0.01 0.017 0.016 0.009 0.011 0.012 0.003 0.005 0.008 0.011 0.006 0.005 0.005 0.007 0.004 0.004 0.003 0.006 0.005 0 0.005 0.005 0.005 0.001 0 0 0 0 0.003 0.002 0.02 0.028 0.028 0.025 0.019 0.014 0.016 0.004 0.004 0.008 0 0.008 0.009 0.007 0.013 0.024 0.012 0.013 0.011 0.011 0.008 0.003 0.007 0.002 0.003 0.007 0.004 0.001 0.003 0 0 0 0 0 0.003 0.007 0.006 0.009 0.012 0.007 0.01 0.007 0.006 0.006 0.004 0.005 0.012 0.01 0.01 0.008 0.009 0.013 0.032 0.016 0.007 0.002 0.001 0.006 0.007 0.015 0.016 0.008 0.006 0.002 0.011 0.008 0.006 0.002 0.003 0.003 0.012 0.036 0.025 0.04 0.043 0.045 0.023 0.052 0.044 0.04 0.036 0.052 0.061 0.036 0.036 0.052 0.039 0.045 0.045 0.04 0.039 0.02 0.014 0.029 0.022 0.025 0.035 0.02 0.018 0.027 0.023 0.008 0.002 0.003 0 0 0 0.001 0.007 0.001 0 0.008 0.006 0.007 0.011 0.016 0.02 0.043 0.041 0.033 0.041 0.039 0.027 0.02 0.037 0.038 0.035 0.02 0.014 0.009 0.009 0.004 0.007 0.006 0.006 0.006 0.003 0.005 0.009 0.002 0 0 0.005 0.003 0.007 0.017 0.022 0.003 0.013 0.041 0.03 0.046 0.036 0.044 0.03 0.042 0.018 0.041 0.037 0.023 0.025 0.018 0.04 0.041 0.035 0.003 0.005 0.004 0 0.002 0.002 0.001 0.002 0.004 0.001 0 0 0.001 0.002 0.001 0.001 0.001 0.001 0.001 0.002 0.001 0 0 0.003 0.006 0 0 0.006 0 0 0 0 0 0 0 0 0 0 0 0 0 0 0 0 0 0 0 0 0 0 0 0 0 0 0 0 0 0 0 0 0 0 0 0 0 0 0 0 0 0 0 0 0 0 0 0 0 0 0 0 0 0 0 0 0 0 0 0 0 0 0 0 0 0 0 0 0 0 0 0 0 0 0 0.001 0 0 0 0 0 0 0 0 0 0 0 0 0.001 0 0 0 0 0 0 0 0 0 0 0 0 0 0 0 0 0 0 0 0 0 0 0 0 0 0 0 0 0 0 0 0 0 0 0 0 0.002 0.001 0 0 0 0 0 0.001 0.001 0 0 0 0 0 0 0 0 0 0 0 0 0.001 0.001 0.001 0.001 0.001 0.001 0.001 0.001 0.002 0.002 0 0.002 0.002 0.002 0.002 0.001 0.001 0.002 0.002 0 0 0 0 0 0 0 0 0 0 0 0 0 0 0 0 0 0 0 0 0 0 0 0 0.001 0.001 0.001 0.001 0.002 0.002 0.002 0.001 0.002 0.002 0.002 0.001 0 0 0 0 0 0 0 0 0 0 0 0 0 0 0.001 0.001 0.001 0.001 0.001 0 0.001 0.001 0.001 0.001 0.002 0.001 0 0.001 0 0 0 0 0.001 0 0.001 0.001 0 0 0 0 0 0 0 0 0 0 0 0.001 0.001 0.001 0 0 0 0 0 0 0 0 0 0 0 0 0 0 0 0 0 0 0 0.03 0.001 0.059 0.001 0.029 0 
0.288 0 0.008 0.001 0.008 0 0.026 0.017 0.008 0.001 0.003 0.012 0.031 0.038 0.064 0.029 0.037 0.059 0.1 0.021 0.033 0.084 0.078 0.044 0.053 0.054 0.057 0.043 0.052 0.036 0.045 0.036 0.036 0.036 0.034 0.023 0.023 0.018 0.028 0.023 0.005 0.006 0.072 0.205 0.305 0.4 1 0.816 0.263 0.303 0.346 0.095 0.093 0.134 0.239 0.081 0.066 0.038 0.088 0.05 0.045 0.035 0.046 0.037 0 0.035 0.038 0.035 0.007 0.01 0.005 0.011 0.018 0.049 0.064 0.242 0.313 0.372 0.333 0.2 0.107 0.121 0.092 0.107 0.194 0.047 0.247 0.236 0.218 0.334 0.437 0.225 0.342 0.393 0.309 0.197 0.133 0.148 0.063 0.049 0.147 0.068 0.035 0.029 0.009 0.012 0.003 0.002 0.009 0.033 0.063 0.064 0.144 0.168 0.091 0.163 0.117 0.077 0.064 0.028 0.037 0.086 0.069 0.08 0.056 0.076 0.13 0.134 0.059 0.045 0.017 0.013 0.028 0.025 0.053 0.058 0.06 0.033 0.036 0.135 0.164 0.12 0.037 0.067 0.049 0.077 0.168 0.106 0.186 0.184 0.242 0.176 0.193 0.184 0.174 0.146 0.188 0.15 0.087 0.079 0.159 0.144 0.186 0.175 0.147 0.136 0.067 0.087 0.14 0.079 0.11 0.154 0.071 0.077 0.126 0.14 0.033 0.108 0.119 0 0 0 0.012 0.023 0.013 0.002 0.026 0.019 0.095 0.12 0.214 0.212 0.221 0.213 0.143 0.106 0.127 0.126 0.085 0.1 0.12 0.111 0.066 0.055 0.041 0.048 0.064 0.128 0.061 0.071 0.053 0.043 0.053 0.11 0.026 0.009 0.012 0.031 0.018 0.03 0.047 0.047 0.009 0.043 0.076 0.08 0.119 0.104 0.138 0.078 0.151 0.062 0.119 0.137 0.083 0.077 0.064 0.096 0.091 0.072 0.009 0.015 0.008 0 0.023 0.047 0.042 0.043 0.05 0.019 0.024 0.011 0.002 0.003 0.002 0.003 0.004 0 0.002 0.004 0.001 0 0.001 0.004 0.015 0.004 0.008 0.023 0.009 0.001 0 0 0.002 0.001 0 0 0 0 0 0 0 0 0 0.001 0.001 0 0 0.001 0.001 0 0.001 0.001 0 0 0.001 0 0 0 0.001 0.001 0.001 0 0 0 0 0 0 0 0 0 0 0.001 0.001 0.001 0 0 0 0.001 0 0.001 0.001 0.001 0.001 0.001 0.001 0 0 0 0 0 0 0 0 0 0 0 0 0 0 0 0.001 0.001 0 0 0 0 0 0 0 0 0 0 0 0 0 0 0 0 0 0 0.001 0 0 0 0 0 0 0 0 0 0 0 0 0 0 0 0 0 0 0 0 0 0 0 0 0 0 0 0 0 0 0 0 0 0 0 0 0 0 0 0 0 0 0.001 0 0 0.001 0.001 0 0 0 0 0 0 0 0 0 0 0 0 0 0 0 0 0 0 0 0 0 0 0 0 0 0 0 0 0 0 0 0 0 0 0 0 0 0 0 0 0 0 0 0 0 0 0 0 0 0 0 0 0 0 0 0 0 0 0 0.001 0.001 0.001 0.001 0 0 0 0 0 0 0 0 0 0.001 0.001 0.001 0.001 0.003 0.002 0 0 0.002 0 0 0 0 0 0 0 0 0 0 0 0 0 0 0.001 0.001 0.001 0 0 0 0 0 0 0 0 0 0 0.003 0.003 0.001 0.004 0.005 0.006 0.004 0.001 0.002 0 0 0.001 0 0 0.001 0.001 0.001 0.001 0.001 0.001 0 0 0.053 0.03 0.017 0.005 0.008 0.004 0.005 0.006 0.004 0.002 0.006 0.007 0.009 0.011 0.014 0.017 0.013 0.016 0.026 0.014 0.013 0.014 0.023 0.011 0.013 0.008 0.007 0.008 0.01 0.004 0.002 0.004 0.008 0.01 0.004 0.01 0.011 0.011 0.011 0.011 0.015 0.009 0.008 0.008 0.007 0.004 0.007 0.009 0.01 0.004 0.001 0 0.004 0.001 0.001 0.001 0.001 0.003 0 0.006 0.007 0.004 0.001 0.003 0 0.002 0.002 0.003 0.004 0.013 0.025 0.025 0.019 0.009 0.004 0.008 0.003 0.003 0.009 0.003 0.009 0.008 0.009 0.011 0.018 0.009 0.01 0.007 0.01 0.007 0.007 0.004 0.003 0.001 0.004 0.001 0.001 0.002 0.004 0.003 0.001 0.001 0.001 0.003 0.005 0.004 0.007 0.009 0.003 0.009 0.007 0.005 0.004 0.001 0.002 0.005 0.005 0.006 0.006 0.005 0.011 0.044 0.012 0.01 0.002 0.002 0.005 0.008 0.033 0.045 0.016 0.018 0.014 0.011 0.008 0.006 0.003 0.003 0.002 0.014 0.044 0.023 0.06 0.058 0.049 0.024 0.064 0.058 0.055 0.046 0.068 0.063 0.04 0.041 0.062 0.052 0.059 0.062 0.049 0.049 0.026 0.018 0.038 0.022 0.024 0.038 0.017 0.018 0.026 0.022 0.009 0.002 0.003 0 0 0 0.003 0.006 0.003 0.001 0.005 0.003 0.005 0.006 0.017 0.017 0.051 0.049 0.038 0.046 0.057 0.041 0.038 0.07 0.057 0.089 0.055 0.029 0.02 0.014 0.004 0.007 0.008 0.009 0.011 0.005 0.009 0.008 0.006 0.008 0.018 0.043 0.018 0.031 0.059 0.088 0.019 0.036 0.065 0.038 0.059 0.049 0.052 0.035 0.055 0.023 0.064 0.066 0.037 0.067 0.051 0.103 0.113 0.084 0.002 0.01 0.004 0 0.007 0.011 0.008 0.008 0.016 0.004 0.003 0.004 0.002 0.011 0.006 0.01 0.015 0.009 0.008 0.014 0.008 0.009 0.01 0.01 0.019 0.004 0.005 0.026 0.011 0.001 0 0 0 0 0 0 0 0 0.001 0 0 0 0.001 0.001 0.001 0 0.001 0.001 0.001 0.001 0.001 0 0.001 0.001 0.001 0 0.001 0.001 0 0 0 0 0 0 0 0 0 0 0 0 0 0 0.001 0.001 0.001 0.001 0.001 0 0 0.001 0 0 0 0 0 0 0 0 0 0 0 0.001 0 0 0 0 0 0 0 0 0.001 0.002 0.002 0.001 0 0 0 0 0 0 0 0 0 0 0 0 0.001 0 0 0.001 0.002 0 0 0 0.002 0.002 0 0 0 0 0 0 0 0 0 0 0 0 0 0.001 0 0 0 0 0 0 0 0 0.001 0.002 0.001 0.001 0.001 0.002 0.002 0 0 0 0 0 0.001 0.002 0 0.002 0 0 0 0 0.001 0.001 0.001 0.001 0.001 0 0.001 0.002 0.001 0.001 0.002 0.001 0.001 0 0.002 0.002 0.001 0 0.001 0.002 0.002 0.002 0.001 0.002 0.002 0 0 0 0 0.001 0 0 0.001 0 0 0 0 0 0 0 0 0 0 0 0 0 0.001 0.001 0.001 0 0.002 0.002 0.001 0.002 0.002 0.001 0 0.001 0.002 0.002 0.002 0.002 0.001 0.001 0 0 0 0 0 0.001 0.001 0.001 0.001 0 0.001 0.001 0.003 0.001 0.002 0.001 0.002 0 0.001 0 0 0 0 0 0.001 0 0 0.001 0.001 0.001 0.001 0.002 0.002 0.002 0 0.001 0.001 0 0 0 0 0 0 0 0.007 0.01 0.005 0.003 0.003 0.002 0.001 0 0 0 0 0 0 0 0 0 0 0 0 0 0 0 0.023 0.008 0.005 0.002 0.002 0 0.002 0.003 0.003 0.002 0.003 0.003 0.007 0.004 0.006 0.01 0.011 0.009 0.013 0.011 0.007 0.01 0.011 0.008 0.007 0.008 0.009 0.008 0.008 0.004 0.002 0.004 0.004 0.002 0 0 0.003 0.011 0.012 0.013 0.021 0.018 0.007 0.007 0.007 0.002 0.005 0.007 0.007 0.003 0.003 0.001 0.004 0.003 0.001 0.002 0.001 0 0 0.002 0.004 0.003 0.001 0.001 0 0 0 0.005 0.003 0.018 0.032 0.032 0.029 0.017 0.011 0.01 0.007 0.008 0.009 0.003 0.008 0.008 0.007 0.013 0.027 0.014 0.013 0.014 0.016 0.012 0.009 0.009 0.005 0.001 0.007 0.006 0.001 0.002 0 0.001 0.001 0 0 0.001 0.006 0.008 0.016 0.014 0.006 0.012 0.012 0.008 0.007 0.002 0.004 0.008 0.007 0.01 0.008 0.007 0.015 0.039 0.009 0.002 0.001 0.001 0.003 0.003 0.014 0.019 0.01 0.003 0.001 0.012 0.01 0.008 0.001 0.002 0.002 0.016 0.045 0.017 0.053 0.052 0.052 0.024 0.059 0.062 0.058 0.048 0.067 0.089 0.049 0.054 0.074 0.06 0.063 0.064 0.05 0.054 0.022 0.024 0.044 0.028 0.033 0.045 0.022 0.019 0.034 0.03 0.01 0.002 0.004 0 0 0 0.004 0.009 0.004 0.001 0.007 0.004 0.008 0.012 0.022 0.024 0.047 0.053 0.043 0.049 0.053 0.04 0.034 0.053 0.047 0.046 0.029 0.013 0.01 0.007 0.002 0.003 0.004 0.004 0.008 0.005 0.007 0.004 0.003 0.001 0.004 0.016 0.008 0.014 0.033 0.043 0.014 0.021 0.066 0.046 0.066 0.051 0.064 0.039 0.054 0.014 0.056 0.06 0.032 0.043 0.037 0.053 0.053 0.046 0.003 0.004 0.001 0 0.005 0.008 0.006 0.006 0.008 0.002 0.005 0.003 0.001 0.004 0.006 0.008 0.009 0.004 0.003 0.005 0.006 0.004 0.003 0.002 0.004 0.001 0.003 0.008 0.002 0 0 0 0 0 0 0 0 0 0 0 0 0 0 0 0 0 0 0 0 0 0 0 0 0 0 0 0 0 0 0 0 0 0 0 0 0 0 0 0.001 0.001 0.001 0.001 0 0 0 0 0 0 0 0 0 0 0 0 0 0 0 0 0 0 0 0 0 0 0 0 0 0 0 0 0 0.001 0.001 0 0 0 0 0 0 0 0 0 0 0 0 0 0 0 0 0 0 0 0 0 0 0 0 0 0 0 0 0 0 0 0 0 0.001 0 0 0 0 0 0 0 0 0.001 0.001 0.001 0.001 0.001 0.001 0.001 0.001 0 0 0 0 0 0 0 0 0 0 0 0 0.001 0.001 0.001 0 0 0 0.001 0.001 0 0.001 0.001 0.001 0 0.001 0.001 0.001 0.001 0.001 0.002 0.001 0.001 0.001 0.001 0.001 0.001 0.001 0.001 0 0 0 0 0 0 0 0 0 0 0 0 0 0 0 0 0 0 0 0 0 0 0 0 0 0.001 0.001 0.001 0 0 0.001 0 0 0 0 0 0 0 0 0 0 0 0 0 0 0 0 0 0 0 0.001 0.002 0.002 0.001 0.001 0.001 0.002 0 0.001 0.001 0.001 0 0.001 0.001 0 0 0.001 0 0 0 0 0 0 0 0 0 0 0 0 0 0 0 0 0 0.004 0.003 0.002 0 0 0.001 0.001 0 0 0 0.001 0 0 0 0 0 0 0 0 0 0 0 0.04 0.002 0.107 0 0.04 0 
0.327 0 0.007 0 0.007 0 0.019 0.017 0.012 0.002 0.003 0.015 0.031 0.044 0.059 0.022 0.043 0.059 0.09 0.013 0.028 0.065 0.064 0.035 0.044 0.042 0.04 0.033 0.045 0.036 0.041 0.03 0.03 0.022 0.02 0.012 0.008 0.014 0.023 0.022 0.003 0.016 0.053 0.139 0.215 0.282 0.627 1 0.299 0.349 0.391 0.111 0.097 0.129 0.224 0.073 0.057 0.03 0.074 0.052 0.035 0.026 0.034 0.025 0 0.031 0.032 0.029 0.006 0.015 0.007 0.014 0.017 0.051 0.053 0.215 0.217 0.278 0.262 0.14 0.086 0.104 0.076 0.093 0.17 0.051 0.217 0.21 0.193 0.308 0.323 0.19 0.315 0.461 0.328 0.198 0.15 0.169 0.084 0.057 0.149 0.067 0.041 0.025 0.011 0.014 0.008 0.001 0.013 0.039 0.063 0.059 0.111 0.14 0.065 0.135 0.099 0.059 0.046 0.018 0.021 0.075 0.067 0.059 0.048 0.072 0.106 0.108 0.051 0.035 0.011 0.004 0.023 0.015 0.026 0.033 0.034 0.034 0.039 0.096 0.101 0.084 0.027 0.06 0.046 0.066 0.116 0.064 0.131 0.158 0.198 0.124 0.146 0.134 0.122 0.102 0.138 0.105 0.072 0.06 0.118 0.112 0.143 0.131 0.098 0.095 0.049 0.066 0.103 0.068 0.081 0.113 0.052 0.054 0.09 0.09 0.014 0.115 0.12 0 0 0 0.013 0.02 0.012 0.004 0.017 0.014 0.066 0.086 0.141 0.157 0.161 0.156 0.102 0.085 0.095 0.089 0.057 0.086 0.097 0.07 0.047 0.045 0.031 0.039 0.09 0.154 0.073 0.063 0.049 0.04 0.048 0.108 0.017 0.009 0.011 0.02 0.008 0.02 0.031 0.028 0.012 0.024 0.06 0.063 0.093 0.073 0.099 0.066 0.111 0.036 0.089 0.091 0.046 0.049 0.035 0.059 0.052 0.045 0.005 0.015 0.011 0 0.028 0.043 0.036 0.037 0.044 0.012 0.015 0.005 0.003 0.007 0.007 0.007 0.009 0.006 0.005 0.003 0.005 0.006 0.004 0.004 0.01 0.003 0.007 0.019 0.007 0.001 0 0 0 0 0 0 0 0 0 0 0 0 0 0 0 0 0 0 0 0 0 0 0 0 0 0 0 0 0 0 0 0 0 0 0 0 0 0 0 0 0 0 0 0 0 0 0 0 0 0 0 0 0 0 0 0 0 0 0 0 0 0 0 0 0 0 0 0 0 0 0 0 0 0 0 0 0 0 0 0 0 0 0 0 0 0 0 0 0 0 0 0 0 0 0 0 0 0 0 0 0 0 0 0 0 0 0 0 0 0 0 0 0 0 0 0 0 0 0 0 0 0 0 0 0 0 0 0 0 0 0 0 0 0 0 0 0 0 0 0 0 0 0 0 0 0 0 0 0 0 0 0 0 0 0 0 0 0 0 0 0 0 0 0 0 0 0 0 0 0 0 0 0 0 0 0 0 0 0 0 0 0 0 0 0 0 0 0 0 0 0 0 0 0 0 0 0 0 0 0 0 0 0 0 0 0 0 0.001 0 0 0.001 0.001 0.001 0.002 0.002 0.001 0.001 0.002 0.003 0 0 0 0 0 0 0 0 0 0 0 0 0.001 0.001 0.001 0.001 0.001 0 0 0 0 0 0 0 0 0 0 0.007 0.006 0.003 0.004 0.003 0.004 0.003 0.002 0.004 0 0.001 0.002 0.001 0 0 0 0 0 0 0 0 0 0.039 0.018 0.011 0.002 0.004 0.005 0.003 0.004 0.005 0 0.002 0.007 0.01 0.005 0.008 0.011 0.009 0.011 0.014 0.008 0.008 0.01 0.013 0.01 0.009 0.007 0.01 0.009 0.009 0.006 0.005 0.004 0.007 0.005 0.002 0.003 0.001 0.003 0.003 0.005 0.008 0.007 0.007 0.007 0.005 0.003 0.006 0.009 0.006 0.002 0.001 0.001 0.003 0.003 0.001 0.001 0.003 0.004 0 0.005 0.005 0.004 0.001 0.001 0 0.001 0.001 0.002 0.003 0.01 0.017 0.025 0.017 0.012 0.008 0.008 0.004 0.003 0.005 0.001 0.008 0.006 0.008 0.011 0.016 0.01 0.011 0.006 0.007 0.008 0.004 0.001 0 0 0.006 0.004 0 0.001 0.001 0.001 0.001 0.001 0.001 0.002 0.004 0.005 0.007 0.009 0.007 0.007 0.006 0.005 0.007 0.003 0.002 0.008 0.007 0.008 0.009 0.009 0.011 0.027 0.013 0.003 0.001 0.001 0.006 0.005 0.017 0.027 0.01 0.005 0.001 0.003 0.002 0.002 0.005 0.006 0.003 0.018 0.033 0.022 0.036 0.033 0.035 0.012 0.038 0.035 0.035 0.024 0.037 0.033 0.015 0.021 0.036 0.032 0.034 0.034 0.027 0.029 0.016 0.006 0.02 0.014 0.015 0.027 0.012 0.009 0.02 0.016 0.004 0.006 0.008 0 0 0 0.001 0.003 0.001 0 0.003 0.002 0.003 0.005 0.013 0.016 0.027 0.029 0.028 0.032 0.033 0.026 0.029 0.046 0.04 0.058 0.03 0.014 0.01 0.009 0.003 0.004 0.01 0.015 0.02 0.01 0.011 0.014 0.005 0.007 0.014 0.032 0.014 0.021 0.041 0.065 0.015 0.031 0.042 0.035 0.045 0.029 0.033 0.028 0.034 0.025 0.049 0.044 0.033 0.054 0.037 0.075 0.076 0.06 0.003 0.006 0.002 0 0.007 0.02 0.017 0.016 0.021 0.007 0.009 0.008 0.004 0.009 0.008 0.007 0.01 0.007 0.005 0.011 0.005 0.004 0.004 0.005 0.01 0.004 0.004 0.012 0.006 0.003 0.002 0.002 0 0 0 0 0 0 0 0 0 0 0 0 0 0 0 0 0 0 0 0 0 0 0 0 0 0 0 0 0 0 0 0 0 0 0 0 0 0 0 0 0 0 0 0 0 0 0 0 0 0 0 0 0 0 0 0 0 0 0 0 0 0 0 0 0 0 0 0 0 0 0 0 0 0 0 0 0 0 0 0 0 0 0 0 0 0 0 0 0 0 0 0 0 0 0 0 0 0 0 0 0 0 0 0 0 0 0 0 0 0 0 0 0 0 0 0 0 0.001 0.001 0 0 0.001 0.001 0 0 0 0 0 0 0 0 0 0 0 0 0 0 0 0 0 0 0.001 0.001 0 0.001 0 0.001 0.001 0.001 0.001 0.001 0.001 0 0.001 0.001 0 0.001 0.001 0.001 0.001 0 0 0 0 0 0 0 0 0 0 0 0 0 0 0 0 0 0 0 0 0 0 0 0 0 0 0.001 0.001 0.001 0 0 0 0 0 0 0 0 0 0 0 0 0 0 0 0 0 0 0 0 0 0.001 0.001 0.003 0.002 0.002 0 0.004 0 0 0 0.001 0.001 0.001 0.001 0 0.001 0.001 0 0 0 0 0 0 0 0 0 0 0 0 0 0 0 0 0 0.004 0.006 0.004 0.004 0.003 0.005 0.005 0 0.001 0 0 0 0 0 0 0 0 0 0 0 0 0 0.01 0.001 0.001 0 0 0 0 0.001 0.002 0.001 0.001 0.003 0.004 0.001 0.003 0.004 0.005 0.004 0.008 0.003 0.004 0.005 0.008 0.002 0.004 0.003 0.004 0.003 0.004 0.003 0.003 0.003 0.005 0.004 0 0.003 0.005 0.007 0.009 0.009 0.013 0.01 0.005 0.006 0.006 0.001 0.002 0.002 0.006 0.002 0.002 0.001 0.002 0.002 0.004 0.003 0.003 0.003 0 0.005 0.004 0.004 0.001 0.003 0 0.002 0.003 0.006 0.004 0.013 0.017 0.019 0.02 0.016 0.009 0.009 0.001 0.002 0.009 0.002 0.008 0.007 0.006 0.01 0.017 0.011 0.011 0.005 0.006 0.007 0.005 0.003 0.001 0.002 0.005 0.002 0.001 0.003 0.001 0.001 0.001 0.001 0.001 0.003 0.008 0.007 0.009 0.01 0.003 0.008 0.004 0.003 0.001 0.002 0.001 0.001 0.004 0.005 0.003 0.002 0.009 0.019 0.004 0.003 0.002 0.002 0.002 0.002 0.01 0.011 0.004 0.006 0.003 0.004 0.005 0.004 0.003 0.006 0.004 0.012 0.038 0.025 0.037 0.03 0.032 0.018 0.039 0.04 0.043 0.034 0.044 0.054 0.038 0.029 0.044 0.028 0.029 0.033 0.03 0.027 0.014 0.015 0.029 0.022 0.022 0.029 0.01 0.017 0.026 0.024 0.005 0.002 0.001 0 0 0 0.003 0.004 0.003 0.001 0.002 0.001 0.004 0.008 0.014 0.018 0.027 0.028 0.021 0.037 0.031 0.019 0.02 0.035 0.031 0.031 0.015 0.01 0.007 0.004 0.002 0.004 0.004 0.005 0.001 0.002 0.004 0.006 0.001 0.002 0.003 0.006 0.003 0.004 0.013 0.022 0.008 0.016 0.045 0.029 0.043 0.038 0.041 0.027 0.036 0.016 0.037 0.039 0.026 0.029 0.016 0.032 0.028 0.023 0.001 0.003 0.003 0 0 0.001 0.002 0.002 0.003 0 0.002 0.002 0.002 0.005 0.001 0.004 0.004 0.002 0.001 0.005 0.002 0.001 0 0 0 0 0 0.001 0 0 0 0 0 0 0 0 0 0 0 0 0 0 0 0 0 0 0 0 0 0 0 0 0 0 0 0 0 0 0 0 0 0 0 0 0 0 0 0 0 0 0 0 0 0 0 0 0 0 0 0 0 0 0 0 0 0 0 0 0 0 0 0 0 0 0 0 0 0 0 0 0 0 0 0 0 0 0 0 0 0 0 0 0 0 0 0 0 0 0 0 0 0 0 0 0 0 0 0 0 0 0 0 0 0 0 0 0 0 0 0 0 0 0 0 0 0 0 0 0 0 0 0 0 0 0 0 0 0 0 0 0 0 0 0 0 0 0 0 0 0 0 0 0 0 0 0 0 0 0 0 0 0 0 0 0 0 0 0 0 0 0 0 0 0 0 0 0 0 0 0 0 0 0 0 0 0 0 0 0 0 0 0 0 0 0 0 0 0 0 0 0 0 0 0 0 0 0 0 0 0 0 0 0 0 0 0 0 0 0 0 0 0 0 0 0.002 0.001 0 0 0 0 0 0 0 0 0 0 0 0 0 0 0 0 0 0 0 0 0 0 0 0 0 0 0 0 0 0 0.004 0.003 0 0.001 0 0.001 0 0 0 0 0 0 0 0 0 0 0 0 0 0 0 0 0.022 0 0.063 0 0.02 0 
0.822 0 0.003 0 0.004 0 0.017 0.022 0.009 0.001 0.002 0.023 0.049 0.063 0.108 0.049 0.057 0.103 0.148 0.028 0.048 0.123 0.113 0.058 0.052 0.056 0.068 0.051 0.05 0.047 0.057 0.049 0.041 0.044 0.042 0.026 0.022 0.023 0.03 0.023 0.008 0.006 0.022 0.063 0.098 0.135 0.23 0.361 1 0.677 0.601 0.332 0.194 0.198 0.205 0.079 0.064 0.044 0.08 0.061 0.043 0.032 0.048 0.033 0 0.047 0.05 0.04 0.008 0.011 0.005 0.006 0.01 0.02 0.021 0.093 0.091 0.108 0.1 0.064 0.041 0.047 0.053 0.066 0.083 0.023 0.131 0.118 0.132 0.153 0.12 0.076 0.159 0.185 0.178 0.081 0.064 0.068 0.025 0.014 0.055 0.033 0.018 0.027 0.007 0.009 0.006 0.002 0.006 0.014 0.03 0.028 0.05 0.068 0.033 0.061 0.052 0.032 0.023 0.008 0.011 0.028 0.029 0.036 0.02 0.03 0.049 0.05 0.022 0.016 0.003 0.003 0.013 0.013 0.029 0.036 0.025 0.023 0.016 0.046 0.059 0.051 0.082 0.157 0.121 0.096 0.06 0.034 0.065 0.068 0.087 0.051 0.074 0.065 0.063 0.053 0.071 0.057 0.037 0.022 0.061 0.052 0.064 0.063 0.05 0.052 0.026 0.025 0.035 0.018 0.034 0.055 0.026 0.024 0.042 0.039 0.008 0.235 0.176 0 0 0 0.007 0.012 0.006 0.002 0.013 0.009 0.027 0.036 0.065 0.071 0.07 0.076 0.048 0.043 0.05 0.041 0.024 0.032 0.045 0.049 0.042 0.052 0.044 0.057 0.143 0.261 0.148 0.138 0.106 0.077 0.091 0.249 0.032 0.015 0.025 0.043 0.017 0.018 0.032 0.039 0.014 0.02 0.032 0.036 0.05 0.043 0.053 0.034 0.058 0.026 0.048 0.048 0.031 0.038 0.019 0.043 0.042 0.034 0.002 0.013 0.005 0 0.05 0.084 0.064 0.067 0.092 0.017 0.035 0.016 0 0.005 0.004 0.004 0.005 0.003 0.002 0.003 0.003 0.001 0.003 0.002 0.016 0.003 0.006 0.027 0.01 0.003 0 0 0.001 0.001 0 0 0 0 0 0 0 0 0 0 0 0 0 0 0 0 0 0 0 0 0.001 0 0 0 0 0 0 0 0 0 0 0 0 0 0 0 0 0 0 0 0 0 0 0 0 0 0 0 0 0 0 0 0 0 0 0 0 0 0 0 0 0 0 0 0 0 0 0 0 0 0 0 0 0 0 0 0 0 0 0 0.001 0 0 0 0 0 0 0 0 0 0 0 0 0 0 0 0 0 0 0 0 0 0 0 0 0 0 0 0 0 0 0 0 0 0 0 0 0 0 0 0 0 0 0 0 0 0 0 0 0 0 0 0 0 0 0 0 0 0.001 0 0.001 0 0 0 0 0.001 0.001 0 0.001 0 0 0.001 0 0 0 0 0 0 0 0 0 0 0 0.001 0.001 0.001 0.001 0.001 0.001 0.001 0.001 0 0 0 0.001 0 0.001 0.001 0.001 0.001 0 0 0 0 0 0 0 0 0 0 0 0 0 0.001 0.001 0.001 0.001 0 0 0 0 0 0 0 0 0 0 0 0.003 0.003 0.005 0.004 0.001 0.003 0.005 0 0.001 0.001 0.001 0.001 0.001 0 0 0 0 0 0 0 0 0.001 0 0.001 0.001 0.001 0.001 0 0 0 0 0 0 0 0.001 0.003 0.003 0.008 0.009 0.008 0.007 0.002 0.005 0.002 0.003 0.003 0.001 0 0 0 0 0 0 0 0 0 0.015 0.003 0.001 0 0 0.001 0.001 0.001 0.001 0 0.001 0.001 0.002 0.001 0 0.003 0.003 0.002 0.01 0.003 0.002 0 0.012 0.005 0.002 0.003 0.004 0.003 0.001 0.004 0.003 0.003 0.005 0.005 0.001 0.004 0.004 0.004 0.007 0.004 0.005 0.005 0.003 0.003 0.003 0.002 0.001 0.002 0.002 0.002 0.002 0.001 0.001 0.002 0.001 0.001 0.002 0.001 0 0.002 0.001 0.001 0 0 0 0.001 0.001 0.003 0.002 0.008 0.011 0.013 0.01 0.009 0.002 0.003 0.003 0.002 0.004 0.001 0.002 0.002 0.002 0.005 0.009 0.004 0.004 0.003 0.003 0.002 0 0 0.001 0 0.002 0.001 0.001 0.001 0.001 0.001 0 0 0.001 0 0.004 0.003 0.006 0.004 0.003 0.004 0.003 0.002 0.001 0 0 0.004 0.001 0.005 0.005 0.005 0.006 0.022 0.008 0.005 0.001 0.001 0.004 0.003 0.017 0.018 0.007 0.01 0.005 0.003 0.001 0.001 0.002 0.003 0.002 0.008 0.021 0.013 0.026 0.021 0.024 0.013 0.028 0.027 0.027 0.022 0.031 0.027 0.02 0.015 0.031 0.028 0.03 0.029 0.02 0.022 0.014 0.011 0.02 0.016 0.012 0.02 0.008 0.012 0.017 0.014 0.007 0.001 0.001 0 0 0 0.002 0.002 0.002 0.001 0.002 0.001 0.005 0.006 0.008 0.007 0.023 0.024 0.018 0.025 0.028 0.019 0.025 0.037 0.025 0.034 0.028 0.012 0.006 0.002 0.001 0.004 0.005 0.003 0.005 0.001 0.001 0.003 0.003 0.005 0.009 0.021 0.009 0.01 0.026 0.035 0.011 0.012 0.025 0.017 0.024 0.02 0.024 0.015 0.021 0.01 0.027 0.031 0.015 0.029 0.019 0.048 0.044 0.034 0 0.003 0.002 0 0.002 0.004 0.003 0.004 0.005 0.001 0.002 0.001 0.002 0.007 0.004 0.007 0.011 0.003 0.002 0.009 0.007 0.004 0.001 0 0.002 0 0 0.003 0.001 0 0 0 0 0 0 0 0 0 0 0 0 0 0 0 0 0 0 0 0 0 0 0 0 0 0 0 0 0 0 0 0 0 0 0 0 0 0 0 0 0 0 0 0 0 0 0 0 0 0 0 0 0 0 0 0 0 0 0 0 0 0 0 0 0 0 0 0 0 0 0 0 0 0.001 0.001 0.001 0.001 0 0 0 0 0 0 0 0 0 0 0.001 0 0 0 0 0 0 0 0 0 0 0 0 0 0 0 0 0 0 0 0 0.001 0.001 0 0 0 0 0 0 0 0 0 0 0.001 0.001 0 0 0.001 0.001 0 0 0 0 0 0 0 0 0 0 0 0 0 0 0 0 0 0.001 0 0.001 0.001 0.001 0.001 0.001 0.001 0.001 0.001 0.001 0.001 0 0 0.001 0 0.001 0.001 0 0.001 0 0 0 0 0 0 0 0 0 0 0 0 0 0 0 0 0 0 0 0 0 0 0 0 0.001 0.001 0.001 0.001 0.001 0 0 0.001 0 0 0 0 0 0 0 0 0 0 0 0 0 0 0 0 0 0 0 0.001 0.002 0.001 0.001 0.001 0.001 0 0.001 0.001 0.001 0.001 0.001 0 0.001 0.001 0.001 0.001 0 0.001 0 0 0 0 0 0 0 0 0 0 0 0 0 0 0 0.004 0.001 0.001 0.001 0.001 0.001 0 0 0 0.001 0 0 0 0 0 0 0 0 0 0 0 0.011 0.005 0.002 0 0 0.001 0.001 0.001 0.001 0.001 0.001 0.001 0.002 0.001 0.001 0.001 0.001 0.002 0.003 0.002 0.001 0.002 0.003 0.001 0.001 0.001 0.001 0.001 0 0 0 0 0 0 0 0 0.001 0.004 0.006 0.007 0.01 0.008 0.004 0.004 0.004 0 0.001 0.001 0.004 0 0 0 0 0 0 0.001 0 0 0 0 0 0 0 0 0 0 0.001 0.003 0.006 0.012 0.016 0.017 0.014 0.011 0.005 0.007 0.002 0.001 0.007 0.001 0.007 0.007 0.007 0.009 0.011 0.005 0.009 0.007 0.005 0.005 0.003 0.005 0.003 0.003 0.004 0.001 0.001 0.001 0 0 0 0 0 0.002 0.004 0.005 0.009 0.007 0.002 0.008 0.004 0.003 0.004 0.001 0 0.004 0.003 0.006 0.003 0.005 0.009 0.019 0.005 0.001 0.001 0.001 0.001 0.001 0.006 0.011 0.004 0.001 0.002 0.005 0.004 0.003 0.001 0.001 0.001 0.006 0.03 0.026 0.032 0.03 0.029 0.016 0.036 0.038 0.036 0.033 0.04 0.046 0.032 0.024 0.043 0.029 0.033 0.036 0.026 0.027 0.008 0.01 0.023 0.015 0.018 0.029 0.007 0.013 0.019 0.021 0.005 0.002 0.005 0 0 0 0 0.002 0 0 0.002 0.001 0.004 0.005 0.009 0.009 0.027 0.027 0.015 0.029 0.027 0.011 0.015 0.025 0.026 0.027 0.013 0.004 0 0 0 0.001 0.002 0.002 0.003 0.001 0.001 0.003 0 0 0.002 0.004 0.002 0.01 0.021 0.021 0.006 0.013 0.024 0.019 0.036 0.032 0.036 0.016 0.03 0.013 0.032 0.029 0.018 0.023 0.014 0.025 0.025 0.02 0 0.001 0.001 0 0.001 0.002 0.002 0.001 0.002 0 0.001 0.002 0 0.001 0.001 0.001 0.002 0.001 0 0.002 0.001 0.001 0 0 0.004 0 0.001 0.002 0.001 0 0 0 0 0 0 0 0 0 0 0 0 0 0 0 0 0 0 0 0 0 0 0 0 0 0 0 0 0 0 0 0 0 0 0 0 0 0 0 0 0 0 0 0 0 0 0 0 0 0 0 0 0 0 0 0 0 0 0 0 0 0 0 0 0 0 0 0 0 0 0 0 0 0 0 0 0 0 0 0 0 0 0 0 0 0 0 0 0 0 0 0 0 0 0 0 0 0 0 0 0 0 0 0 0 0 0 0 0 0 0 0 0 0 0 0 0 0 0 0 0 0 0 0 0 0 0 0 0 0 0 0 0 0 0 0 0 0 0 0 0 0 0 0 0 0 0 0 0 0 0 0 0 0 0 0 0 0 0 0 0 0 0 0 0 0 0 0 0 0 0 0 0 0 0 0 0 0 0 0 0 0 0 0 0 0 0 0 0 0 0 0 0 0 0 0 0 0 0 0 0 0 0 0 0 0 0 0 0 0 0 0 0 0 0 0 0 0 0 0 0 0.001 0.001 0.001 0 0 0 0 0 0 0 0 0.001 0.001 0 0 0 0 0 0 0 0 0 0 0 0 0 0 0 0 0 0 0 0 0 0 0 0 0 0 0 0 0 0 0 0 0 0 0 0.02 0.001 0.039 0 0.017 0 
0.917 0.001 0.017 0.002 0.009 0 0.03 0.029 0.018 0.002 0.005 0.043 0.077 0.091 0.13 0.049 0.083 0.13 0.192 0.035 0.063 0.151 0.134 0.071 0.069 0.081 0.092 0.071 0.068 0.064 0.081 0.069 0.049 0.051 0.049 0.02 0.014 0.015 0.03 0.029 0.006 0.008 0.037 0.101 0.157 0.208 0.321 0.503 0.826 1 0.882 0.288 0.228 0.268 0.304 0.123 0.094 0.063 0.118 0.089 0.074 0.042 0.063 0.05 0 0.063 0.064 0.053 0.009 0.017 0.003 0.01 0.011 0.03 0.031 0.149 0.156 0.169 0.149 0.078 0.048 0.069 0.062 0.066 0.114 0.033 0.163 0.146 0.165 0.204 0.175 0.126 0.206 0.248 0.24 0.136 0.094 0.098 0.04 0.036 0.094 0.042 0.026 0.034 0.01 0.013 0.006 0.001 0.008 0.023 0.037 0.042 0.072 0.087 0.054 0.088 0.063 0.047 0.032 0.017 0.017 0.047 0.034 0.041 0.032 0.043 0.076 0.089 0.037 0.019 0.007 0.003 0.011 0.01 0.044 0.049 0.039 0.025 0.017 0.068 0.07 0.05 0.087 0.171 0.129 0.129 0.105 0.057 0.11 0.107 0.134 0.082 0.117 0.11 0.103 0.086 0.114 0.099 0.075 0.063 0.101 0.083 0.109 0.107 0.085 0.083 0.049 0.044 0.079 0.05 0.056 0.094 0.038 0.041 0.062 0.062 0.017 0.227 0.182 0 0 0 0.005 0.012 0.005 0.002 0.015 0.012 0.032 0.041 0.089 0.092 0.108 0.108 0.089 0.073 0.075 0.082 0.051 0.072 0.077 0.072 0.057 0.067 0.056 0.077 0.176 0.363 0.185 0.199 0.136 0.086 0.114 0.295 0.04 0.016 0.024 0.045 0.022 0.024 0.038 0.038 0.015 0.017 0.048 0.048 0.077 0.064 0.082 0.054 0.094 0.038 0.069 0.084 0.046 0.045 0.046 0.065 0.065 0.053 0.011 0.018 0.011 0 0.054 0.114 0.096 0.096 0.12 0.04 0.054 0.018 0.001 0.007 0.007 0.004 0.008 0.004 0.003 0.005 0.001 0.002 0.004 0.006 0.02 0.004 0.009 0.034 0.009 0.001 0 0 0.001 0 0 0 0 0 0 0.001 0.001 0.001 0.001 0.001 0.001 0.001 0.001 0.001 0.001 0.001 0 0 0 0.001 0 0 0 0 0 0 0 0 0 0 0 0 0 0 0 0.001 0.001 0 0 0 0.001 0.001 0.001 0.001 0.001 0.001 0.001 0 0 0.001 0 0 0 0 0 0 0 0 0 0 0 0 0 0 0.001 0 0 0.001 0 0 0 0 0 0 0 0 0 0 0 0 0 0 0 0 0 0 0.001 0 0 0 0 0 0 0 0 0 0 0 0 0 0 0 0.001 0 0 0 0 0 0 0 0 0 0 0 0 0.001 0.001 0 0.001 0.001 0.001 0.001 0 0 0 0 0.001 0.001 0 0 0 0 0 0 0 0 0 0 0 0.001 0.001 0.001 0.001 0 0.001 0.001 0.001 0 0 0.001 0 0.001 0.001 0.001 0.001 0.001 0 0 0 0.001 0.001 0.001 0.001 0.001 0.001 0.001 0.001 0 0 0.001 0 0 0 0 0 0 0 0 0.001 0.001 0 0 0 0 0.001 0.001 0.001 0.001 0.001 0.001 0.001 0.001 0.001 0.001 0.001 0.001 0.001 0 0 0 0.001 0.001 0 0 0 0 0 0 0.002 0.003 0.002 0 0.002 0.003 0.006 0.001 0.001 0.001 0.001 0.001 0 0 0 0.001 0.002 0.001 0.001 0.003 0 0.001 0.001 0.001 0.001 0.002 0.002 0 0 0 0 0 0 0 0.004 0.004 0.005 0.009 0.006 0.01 0.008 0.003 0.005 0.003 0.003 0.003 0.003 0.003 0.001 0 0 0 0 0 0 0 0.037 0.018 0.009 0.002 0.005 0.006 0.008 0.006 0.005 0.002 0.008 0.006 0.006 0.006 0.01 0.012 0.012 0.009 0.015 0.012 0.012 0.009 0.015 0.01 0.011 0.007 0.008 0.006 0.009 0.003 0.003 0.002 0.007 0.009 0.002 0.003 0.001 0.005 0.005 0.007 0.011 0.011 0.015 0.016 0.013 0.006 0.005 0.007 0.009 0.006 0.006 0.004 0.007 0.006 0.005 0.003 0.001 0 0 0.005 0.006 0.005 0 0.003 0 0.002 0.002 0.003 0 0.005 0.024 0.025 0.019 0.009 0.005 0.006 0.005 0.007 0.006 0.001 0.009 0.009 0.008 0.01 0.015 0.01 0.01 0.008 0.009 0.009 0.007 0.005 0.003 0.002 0.009 0.003 0.001 0.003 0.002 0.002 0.001 0 0.002 0 0.004 0.003 0.008 0.009 0.003 0.007 0.008 0.005 0.004 0.005 0.003 0.006 0.007 0.007 0.01 0.004 0.004 0.025 0.012 0.003 0.001 0 0.002 0.004 0.018 0.026 0.007 0.01 0.002 0.006 0.004 0.002 0.001 0.008 0.006 0.015 0.034 0.023 0.04 0.038 0.036 0.021 0.04 0.042 0.039 0.032 0.043 0.037 0.03 0.022 0.036 0.035 0.035 0.035 0.03 0.028 0.018 0.018 0.032 0.028 0.026 0.034 0.019 0.02 0.031 0.026 0.007 0.006 0.004 0 0 0 0.005 0.008 0.004 0 0.01 0.008 0.006 0.01 0.016 0.016 0.033 0.034 0.028 0.032 0.034 0.023 0.034 0.058 0.034 0.063 0.035 0.016 0.014 0.011 0.004 0.009 0.01 0.011 0.014 0.011 0.009 0.011 0.004 0.006 0.015 0.034 0.018 0.024 0.04 0.059 0.022 0.027 0.032 0.026 0.033 0.033 0.036 0.02 0.038 0.017 0.039 0.043 0.033 0.051 0.041 0.075 0.077 0.06 0.002 0.004 0.002 0 0.006 0.017 0.014 0.016 0.019 0.007 0.008 0.01 0 0.008 0.007 0.007 0.014 0.007 0.006 0.012 0.004 0.004 0.005 0.004 0.014 0.004 0.008 0.019 0.006 0.004 0.002 0.002 0 0 0 0 0 0 0 0 0 0 0 0 0 0 0 0 0 0 0 0 0 0 0 0 0 0 0 0 0 0 0 0 0 0 0 0 0 0 0 0 0.001 0.001 0.002 0.002 0.001 0 0 0 0 0 0 0 0 0 0 0 0 0 0 0 0 0 0 0 0 0 0 0.002 0.002 0 0 0 0 0 0 0 0 0 0 0 0 0 0 0 0 0 0 0 0 0 0 0 0 0 0 0 0 0 0 0 0 0 0.001 0 0.002 0 0.001 0.001 0 0 0 0 0 0.003 0.002 0.002 0.001 0.003 0 0.002 0.002 0.002 0.001 0.001 0.001 0.001 0.001 0.001 0 0 0 0 0 0 0 0 0 0 0 0 0.002 0.001 0.003 0.002 0.002 0 0.002 0.003 0.003 0.003 0.003 0.002 0.002 0.001 0.002 0.002 0.003 0.003 0.002 0.002 0.002 0.001 0.001 0 0.001 0.003 0 0.001 0.002 0.002 0.001 0.002 0.001 0.001 0 0 0 0 0 0 0 0 0 0 0 0.001 0.002 0.002 0.002 0 0 0.001 0.001 0 0 0 0 0 0 0 0 0 0 0.001 0 0 0 0 0 0 0 0 0.003 0.001 0.001 0.002 0.005 0 0.001 0.001 0.003 0.003 0.003 0.001 0.002 0.001 0.002 0.002 0.001 0.001 0 0 0 0 0 0 0 0 0 0 0 0 0 0 0.006 0.006 0 0.005 0.007 0.007 0.005 0.001 0.005 0 0.001 0 0 0 0 0 0 0 0 0 0 0 0.011 0.007 0.005 0.002 0.003 0.001 0.002 0.003 0.003 0.001 0.002 0.003 0.006 0.003 0.006 0.008 0.009 0.007 0.008 0.004 0.006 0.006 0.008 0.003 0.006 0.003 0.002 0.003 0.002 0.003 0.003 0.003 0.003 0.002 0.001 0 0.002 0.006 0.008 0.01 0.018 0.016 0.009 0.009 0.01 0.006 0.008 0.006 0.008 0.003 0.001 0 0.002 0.003 0.003 0.001 0.002 0.003 0 0.005 0.003 0.003 0 0.003 0.001 0.003 0.003 0.007 0.007 0.019 0.026 0.035 0.029 0.02 0.01 0.012 0.005 0.004 0.014 0.002 0.014 0.014 0.013 0.017 0.025 0.013 0.016 0.005 0.01 0.013 0.01 0.002 0.002 0.005 0.01 0.002 0 0 0.003 0.003 0 0 0.002 0.005 0.011 0.009 0.018 0.022 0.01 0.019 0.016 0.013 0.008 0.002 0.001 0.009 0.009 0.012 0.013 0.008 0.017 0.031 0.016 0.009 0.004 0.001 0.004 0.004 0.009 0.01 0.004 0.002 0.002 0.009 0.006 0.005 0.002 0.002 0.001 0.012 0.042 0.022 0.048 0.042 0.047 0.024 0.05 0.045 0.041 0.029 0.055 0.064 0.04 0.043 0.052 0.037 0.049 0.049 0.045 0.044 0.027 0.012 0.025 0.016 0.017 0.037 0.02 0.012 0.025 0.025 0.004 0.007 0.008 0 0 0 0.003 0.009 0.004 0 0.004 0.004 0.005 0.01 0.022 0.028 0.037 0.041 0.033 0.036 0.035 0.027 0.024 0.032 0.033 0.034 0.015 0.008 0.006 0.006 0.004 0.007 0.009 0.008 0.005 0.005 0.004 0.007 0.005 0.002 0.004 0.009 0.008 0.013 0.018 0.03 0.01 0.017 0.028 0.026 0.039 0.038 0.039 0.025 0.037 0.011 0.037 0.035 0.027 0.031 0.021 0.035 0.034 0.026 0.003 0.005 0.003 0 0.004 0.004 0.004 0.005 0.005 0 0.002 0.002 0.003 0.006 0.004 0.004 0.007 0.003 0.003 0.006 0.005 0.003 0.003 0.002 0.007 0.001 0.003 0.007 0.004 0 0 0 0 0 0 0 0 0 0 0 0 0 0 0 0 0 0 0 0.001 0.001 0.001 0 0 0 0.001 0 0 0 0 0 0 0 0 0 0 0 0 0 0 0 0 0 0 0 0 0 0 0 0 0 0 0 0 0 0 0 0 0 0 0 0 0 0 0 0 0 0 0 0 0 0 0 0 0 0 0 0 0 0 0 0 0 0 0 0 0 0 0 0 0 0 0 0 0 0 0 0 0 0 0 0 0 0 0 0 0 0 0 0 0 0 0 0 0 0 0 0 0 0 0 0 0 0 0 0 0 0 0 0 0 0 0 0 0 0 0 0 0 0 0 0 0 0.001 0 0.001 0.001 0.001 0 0 0 0 0 0 0 0 0 0 0 0 0 0 0 0 0 0 0 0 0 0 0 0 0 0 0 0 0 0 0 0 0 0 0 0 0 0 0 0 0 0 0 0 0 0 0 0 0 0 0 0.001 0.001 0.001 0 0 0 0 0 0 0 0 0 0 0 0 0 0.001 0 0.001 0.001 0.001 0 0.001 0.001 0.001 0.001 0 0 0.001 0 0.001 0.001 0.001 0.001 0 0.001 0 0.001 0 0 0 0 0 0 0 0 0 0 0.001 0.005 0.001 0.001 0 0.001 0.001 0.001 0.001 0 0 0.001 0.001 0 0 0 0 0 0 0 0 0 0.035 0.002 0.063 0 0.022 0.001 
0.808 0 0.004 0.001 0.01 0 0.025 0.022 0.015 0.004 0.007 0.027 0.069 0.093 0.129 0.057 0.079 0.12 0.159 0.033 0.059 0.133 0.126 0.06 0.055 0.065 0.078 0.063 0.06 0.049 0.058 0.052 0.048 0.045 0.04 0.03 0.026 0.029 0.035 0.029 0.007 0.009 0.038 0.12 0.172 0.231 0.364 0.544 0.726 0.875 1 0.251 0.212 0.25 0.293 0.096 0.081 0.052 0.125 0.072 0.057 0.038 0.053 0.033 0 0.046 0.052 0.045 0.007 0.02 0.005 0.007 0.009 0.028 0.041 0.15 0.164 0.183 0.173 0.109 0.064 0.069 0.06 0.068 0.104 0.032 0.161 0.15 0.155 0.2 0.206 0.139 0.203 0.299 0.26 0.126 0.081 0.098 0.049 0.033 0.086 0.04 0.026 0.034 0.011 0.013 0.006 0.003 0.009 0.027 0.045 0.041 0.081 0.099 0.066 0.089 0.071 0.037 0.027 0.013 0.015 0.039 0.032 0.046 0.024 0.033 0.073 0.077 0.027 0.015 0.005 0.003 0.011 0.012 0.032 0.04 0.028 0.024 0.023 0.076 0.093 0.077 0.08 0.133 0.105 0.122 0.095 0.048 0.102 0.108 0.142 0.104 0.114 0.104 0.094 0.073 0.11 0.093 0.063 0.047 0.097 0.091 0.106 0.105 0.078 0.08 0.039 0.047 0.07 0.044 0.06 0.091 0.037 0.035 0.074 0.075 0.012 0.22 0.185 0 0 0 0.005 0.011 0.005 0.004 0.01 0.007 0.025 0.05 0.107 0.12 0.127 0.126 0.084 0.068 0.075 0.067 0.048 0.06 0.08 0.077 0.056 0.066 0.058 0.076 0.171 0.318 0.16 0.165 0.123 0.083 0.116 0.254 0.046 0.015 0.02 0.042 0.019 0.022 0.036 0.041 0.014 0.027 0.052 0.041 0.071 0.059 0.075 0.055 0.088 0.029 0.066 0.076 0.043 0.045 0.041 0.062 0.061 0.052 0.01 0.02 0.007 0 0.032 0.096 0.08 0.085 0.102 0.023 0.049 0.016 0 0.005 0.006 0.006 0.007 0.005 0.004 0.006 0.004 0.004 0.004 0.003 0.015 0.001 0.01 0.037 0.008 0 0 0 0 0 0 0 0 0 0 0 0 0 0 0 0 0 0 0 0 0 0 0 0 0 0 0 0 0 0 0 0 0 0 0 0 0 0 0 0 0 0 0 0 0 0 0 0 0 0 0 0 0 0 0 0 0 0 0 0 0 0 0 0 0 0 0 0 0 0 0 0 0 0 0 0 0 0 0 0 0 0 0 0 0 0 0 0 0 0 0 0 0 0 0 0 0 0 0 0 0 0 0 0 0 0 0 0 0 0 0 0 0 0 0 0 0 0 0 0 0.001 0.001 0 0 0.001 0.001 0 0 0 0 0 0 0 0 0 0 0 0 0 0 0 0 0.001 0.001 0 0.001 0.001 0.001 0 0.001 0.001 0.001 0.001 0.001 0.001 0.001 0.001 0.001 0.001 0.001 0.001 0.001 0.001 0.001 0 0.001 0 0 0 0 0 0 0 0 0 0 0 0 0 0 0 0 0 0 0 0 0 0 0 0.001 0.001 0.001 0.001 0.001 0.001 0.001 0.001 0.001 0 0 0 0 0 0 0 0 0 0 0 0 0 0 0 0.001 0.001 0.002 0.001 0 0.005 0.005 0.001 0.001 0.001 0.001 0.001 0.001 0.001 0.001 0 0.001 0.001 0 0.001 0 0 0 0 0 0 0 0 0 0 0 0 0 0 0.004 0.004 0.004 0.006 0.004 0.009 0.006 0.004 0.004 0.003 0.005 0.004 0.003 0.001 0 0 0 0 0 0 0 0 0.027 0.016 0.007 0.001 0.001 0.005 0.003 0.004 0.006 0.003 0.004 0.006 0.01 0.006 0.011 0.012 0.012 0.009 0.015 0.013 0.01 0.009 0.016 0.011 0.009 0.008 0.005 0.004 0.004 0.002 0.002 0.004 0.004 0.006 0.002 0.005 0.004 0.008 0.006 0.005 0.007 0.009 0.003 0.004 0.004 0.002 0.01 0.011 0.007 0.002 0.002 0.002 0.004 0.002 0.002 0.003 0.001 0.002 0 0.004 0.004 0.003 0 0.002 0.001 0.001 0.001 0.004 0.001 0.005 0.017 0.02 0.016 0.011 0.003 0.005 0.005 0.005 0.009 0 0.008 0.007 0.008 0.011 0.014 0.011 0.011 0.006 0.006 0.006 0.005 0.005 0.003 0.002 0.004 0.003 0.001 0.003 0.002 0.002 0 0 0.001 0.003 0.007 0.007 0.008 0.01 0.006 0.01 0.007 0.006 0.005 0.002 0.003 0.007 0.005 0.007 0.008 0.004 0.005 0.024 0.014 0.005 0.006 0.003 0.006 0.009 0.022 0.03 0.013 0.01 0.006 0.01 0.003 0.003 0.001 0.001 0.001 0.003 0.027 0.019 0.032 0.027 0.03 0.018 0.03 0.035 0.033 0.028 0.038 0.044 0.025 0.029 0.037 0.036 0.032 0.034 0.024 0.03 0.013 0.011 0.026 0.013 0.018 0.027 0.018 0.018 0.023 0.022 0.009 0.003 0.002 0 0 0 0.004 0.005 0.004 0.002 0.007 0.004 0.004 0.008 0.011 0.013 0.024 0.028 0.016 0.027 0.037 0.018 0.029 0.052 0.039 0.057 0.035 0.017 0.013 0.012 0.003 0.007 0.006 0.003 0.009 0.006 0.003 0.002 0.005 0.005 0.013 0.032 0.009 0.01 0.035 0.055 0.016 0.031 0.041 0.026 0.034 0.026 0.033 0.033 0.026 0.016 0.042 0.037 0.031 0.047 0.028 0.073 0.076 0.056 0.002 0.004 0.002 0 0.007 0.009 0.006 0.007 0.011 0.003 0.002 0.001 0 0.006 0.004 0.007 0.011 0.006 0.002 0.009 0.005 0.005 0.002 0.005 0.009 0.001 0.007 0.016 0.007 0.001 0.001 0.001 0 0 0 0 0 0 0 0 0 0 0 0 0 0 0 0 0 0 0 0 0 0 0 0 0 0 0 0 0 0 0 0 0 0 0 0 0 0 0 0 0.001 0.001 0.001 0.001 0.001 0 0 0 0 0 0 0 0 0 0 0 0 0 0 0 0 0 0 0 0 0 0 0 0 0 0 0 0 0 0 0 0 0 0 0 0 0 0 0 0 0 0 0 0 0 0 0 0 0 0 0 0 0 0 0 0 0 0 0 0 0 0 0 0 0 0 0 0 0 0 0 0 0 0 0 0 0 0 0 0 0 0 0 0 0 0 0.001 0.001 0 0 0 0 0.001 0 0.001 0.001 0 0.001 0.001 0.001 0.001 0.001 0 0.001 0.001 0.001 0.001 0.001 0 0.001 0.001 0.001 0.001 0.001 0.002 0.002 0 0 0 0 0 0 0 0 0 0 0 0 0 0 0 0 0 0 0 0 0 0 0 0 0 0.001 0.001 0.001 0.001 0.001 0.001 0 0.001 0.001 0.001 0.001 0.001 0.001 0 0 0 0.001 0.001 0 0.001 0.001 0.001 0 0 0 0.001 0.002 0.001 0.001 0.002 0.001 0 0.001 0.001 0.001 0.002 0.001 0.001 0 0 0.001 0 0 0.001 0.001 0.001 0.001 0.001 0 0 0 0 0 0 0 0 0 0 0.004 0.005 0.001 0.001 0 0.001 0.001 0 0 0 0 0 0 0 0 0 0 0 0 0 0 0 0.012 0.009 0.004 0 0.001 0.001 0 0 0.003 0 0 0.002 0.007 0.006 0.009 0.011 0.012 0.005 0.009 0.009 0.008 0.006 0.011 0.006 0.008 0.003 0.002 0.004 0.004 0.001 0.001 0.001 0.001 0.001 0.001 0.001 0.001 0.007 0.005 0.006 0.016 0.017 0.01 0.009 0.009 0.003 0.006 0.009 0.007 0.004 0.005 0.003 0.004 0.003 0.005 0.004 0.003 0.001 0 0.006 0.007 0.005 0 0 0 0.001 0.002 0.005 0.002 0.012 0.019 0.024 0.021 0.017 0.007 0.009 0.004 0.004 0.009 0.001 0.007 0.008 0.007 0.011 0.021 0.014 0.011 0.011 0.012 0.011 0.005 0.004 0.001 0.003 0.009 0.006 0.001 0.003 0 0.001 0 0 0.001 0.003 0.005 0.003 0.009 0.011 0.004 0.008 0.005 0.007 0.008 0.004 0.003 0.007 0.009 0.01 0.01 0.008 0.015 0.035 0.013 0.009 0.003 0.003 0.005 0.001 0.009 0.013 0.005 0.003 0.001 0.009 0.004 0.003 0.002 0.006 0.005 0.017 0.046 0.035 0.048 0.042 0.044 0.019 0.05 0.053 0.049 0.041 0.056 0.059 0.036 0.039 0.053 0.036 0.047 0.049 0.047 0.045 0.03 0.016 0.038 0.019 0.029 0.04 0.022 0.016 0.033 0.025 0.008 0.002 0.002 0 0 0 0.005 0.006 0.004 0.001 0.006 0.006 0.007 0.009 0.017 0.022 0.038 0.037 0.034 0.036 0.038 0.033 0.029 0.035 0.038 0.035 0.017 0.013 0.009 0.006 0.004 0.006 0.005 0.003 0.004 0.006 0.009 0.011 0.004 0.002 0.005 0.006 0.004 0.01 0.025 0.022 0.003 0.027 0.04 0.031 0.047 0.047 0.048 0.033 0.047 0.025 0.046 0.044 0.03 0.036 0.025 0.034 0.033 0.027 0.002 0.004 0.002 0 0.002 0.004 0.002 0.002 0.005 0.001 0.003 0.001 0 0 0 0.001 0.001 0.002 0 0.003 0.002 0.002 0 0.001 0.005 0.002 0.002 0.007 0.004 0.002 0 0 0.001 0 0 0 0 0 0 0 0 0 0 0 0 0 0 0 0 0 0 0 0 0 0.001 0 0 0 0 0 0 0 0 0 0 0 0 0 0 0 0 0 0 0 0 0 0 0 0 0 0 0 0 0 0 0 0 0 0 0 0 0 0 0 0 0 0 0 0 0 0 0 0 0 0 0 0 0 0 0 0 0 0 0 0 0 0 0 0 0 0 0 0 0 0 0 0 0 0 0 0 0 0 0 0 0 0 0 0 0 0 0 0 0 0 0 0 0 0 0 0 0 0 0.001 0 0 0 0 0 0 0 0 0 0 0 0 0 0 0 0 0 0 0.002 0 0.002 0.002 0.002 0 0.002 0.002 0.002 0.001 0.002 0.002 0.001 0.001 0.002 0.001 0.002 0.002 0.002 0.002 0 0.001 0.002 0.001 0 0 0 0 0 0 0 0 0 0 0 0 0 0 0 0 0 0 0 0 0 0 0.002 0.002 0.002 0.001 0 0 0.001 0.001 0.001 0.001 0 0.001 0.001 0 0 0 0 0 0 0 0 0 0 0 0 0 0 0 0 0 0 0 0 0.001 0.001 0.001 0.001 0.001 0.002 0 0.001 0.002 0.001 0.001 0.001 0.001 0.001 0.001 0 0 0 0 0 0 0 0 0 0 0.001 0 0 0 0 0 0 0 0 0 0 0 0 0 0 0 0 0 0 0 0 0 0.036 0 0.059 0.001 0.022 0.001 
0.456 0 0.004 0 0.004 0 0.021 0.026 0.014 0.003 0.005 0.039 0.088 0.115 0.184 0.07 0.095 0.136 0.162 0.029 0.057 0.141 0.121 0.059 0.047 0.067 0.072 0.048 0.045 0.046 0.053 0.036 0.034 0.032 0.029 0.023 0.017 0.02 0.025 0.017 0.004 0.007 0.012 0.045 0.078 0.093 0.131 0.195 0.533 0.384 0.34 1 0.37 0.265 0.141 0.05 0.043 0.03 0.07 0.048 0.036 0.036 0.042 0.028 0 0.039 0.042 0.035 0.005 0.007 0.001 0.004 0.002 0.009 0.011 0.062 0.061 0.068 0.059 0.041 0.024 0.03 0.032 0.038 0.047 0.011 0.077 0.075 0.07 0.091 0.076 0.06 0.093 0.114 0.112 0.065 0.05 0.051 0.028 0.016 0.046 0.018 0.017 0.026 0.005 0.006 0.002 0 0.005 0.011 0.019 0.012 0.03 0.045 0.028 0.045 0.033 0.024 0.016 0.006 0.008 0.018 0.017 0.027 0.019 0.017 0.034 0.046 0.02 0.016 0.003 0.003 0.009 0.01 0.024 0.023 0.016 0.013 0.01 0.024 0.033 0.024 0.048 0.086 0.066 0.075 0.058 0.033 0.058 0.055 0.067 0.039 0.06 0.057 0.056 0.049 0.058 0.043 0.026 0.025 0.047 0.042 0.059 0.052 0.039 0.038 0.019 0.022 0.041 0.018 0.028 0.04 0.019 0.016 0.034 0.032 0.004 0.114 0.089 0 0 0 0.004 0.007 0.003 0.001 0.009 0.007 0.009 0.016 0.029 0.034 0.053 0.056 0.047 0.031 0.034 0.047 0.024 0.03 0.031 0.034 0.032 0.047 0.051 0.061 0.081 0.164 0.094 0.093 0.07 0.045 0.056 0.147 0.022 0.007 0.013 0.028 0.015 0.01 0.016 0.02 0.009 0.016 0.029 0.025 0.038 0.031 0.044 0.024 0.048 0.019 0.037 0.04 0.023 0.026 0.023 0.029 0.027 0.021 0.004 0.015 0.007 0 0.037 0.067 0.056 0.056 0.071 0.015 0.029 0.014 0 0.001 0.002 0.005 0.008 0.002 0.002 0.001 0.003 0.003 0.005 0.009 0.022 0.004 0.011 0.043 0.008 0.002 0 0.001 0 0 0 0 0 0 0 0 0 0 0 0 0 0 0 0 0 0 0 0 0 0 0 0 0 0 0 0 0 0 0 0 0 0 0 0 0 0 0 0 0 0 0 0 0 0 0 0 0 0 0 0 0 0 0 0 0 0 0 0 0 0 0 0 0 0 0 0 0 0 0 0 0 0 0 0 0 0 0 0 0 0 0 0 0 0 0 0 0 0 0 0 0 0 0 0 0 0 0 0 0 0 0 0 0 0 0 0 0 0 0 0 0 0 0 0 0 0 0 0 0 0 0 0 0 0 0 0 0 0 0 0 0 0 0 0 0 0 0 0 0 0 0 0 0 0 0 0 0 0 0 0 0 0 0 0 0 0 0 0 0 0 0 0 0 0 0 0 0 0 0 0 0 0 0 0 0 0 0 0 0 0 0 0 0 0 0 0 0 0 0 0 0 0 0 0 0 0 0 0 0 0 0 0 0 0 0 0 0 0 0.001 0.001 0.001 0.001 0 0.002 0.002 0 0 0 0 0 0 0 0 0 0 0 0 0 0 0 0 0 0 0 0 0 0 0 0 0 0 0 0.004 0.003 0.004 0.005 0.003 0.006 0.003 0.001 0.001 0.001 0.002 0.001 0.001 0 0 0 0 0 0 0 0 0 0.012 0.007 0.004 0 0 0.001 0 0 0.001 0 0 0 0.001 0.001 0.003 0.003 0.002 0.004 0.007 0.002 0.003 0.005 0.007 0.003 0.004 0.005 0.003 0.002 0.003 0.002 0.002 0.001 0.002 0.004 0.001 0.002 0.001 0.002 0.003 0.003 0.007 0.008 0.003 0.003 0.004 0.001 0.002 0.004 0.003 0.001 0.001 0 0 0 0.001 0.002 0.001 0.001 0 0.002 0.002 0.003 0 0.001 0 0.001 0.001 0.001 0.001 0.005 0.007 0.009 0.008 0.006 0.003 0.003 0.001 0.002 0.003 0.001 0.003 0.003 0.003 0.004 0.005 0.002 0.004 0.005 0.003 0.001 0.002 0.003 0.001 0 0.001 0.001 0.002 0.002 0.001 0.001 0 0 0.001 0.001 0.002 0.002 0.002 0.002 0.001 0.002 0.001 0.001 0.001 0 0.001 0.002 0.001 0.001 0.003 0.003 0.003 0.01 0.004 0.001 0.001 0 0 0.001 0.013 0.013 0.005 0.004 0.001 0.001 0.001 0.001 0.005 0.006 0.005 0.008 0.02 0.017 0.021 0.02 0.016 0.008 0.026 0.025 0.023 0.022 0.027 0.023 0.015 0.014 0.023 0.021 0.02 0.023 0.019 0.018 0.007 0.007 0.015 0.007 0.011 0.019 0.009 0.007 0.015 0.016 0.002 0.002 0.001 0 0 0 0.003 0.004 0.003 0.003 0.003 0.002 0.003 0.003 0.005 0.006 0.017 0.015 0.014 0.017 0.018 0.011 0.011 0.022 0.019 0.024 0.014 0.007 0.004 0.003 0.001 0.003 0.004 0.005 0.004 0.003 0.004 0.007 0.001 0 0.005 0.011 0.003 0.01 0.022 0.026 0.006 0.017 0.024 0.018 0.024 0.018 0.021 0.018 0.025 0.012 0.025 0.027 0.02 0.027 0.023 0.029 0.031 0.024 0.001 0.001 0.001 0 0.002 0.004 0.004 0.004 0.004 0.001 0.004 0 0 0.003 0.002 0.003 0.005 0.001 0.001 0.003 0.002 0.001 0.001 0.001 0.005 0 0.001 0.006 0.003 0 0 0 0 0 0 0 0 0 0 0 0 0 0 0 0 0 0 0 0 0 0 0 0 0 0 0 0 0 0 0 0 0 0 0 0 0 0 0 0 0 0 0 0 0 0 0 0 0 0 0 0 0 0 0 0 0 0 0 0 0 0 0 0 0 0 0 0 0 0 0 0 0 0 0 0 0 0 0 0 0 0 0 0 0 0 0 0 0 0 0 0 0 0 0 0 0 0 0 0 0 0 0 0 0 0 0 0 0 0 0 0 0 0 0 0 0 0 0 0 0 0 0 0 0 0 0 0 0 0 0 0 0 0 0 0 0 0 0 0 0 0 0 0 0 0 0 0 0 0 0 0 0 0 0 0 0 0 0 0 0 0 0 0 0 0 0 0 0 0 0 0 0 0 0 0 0 0 0 0 0 0 0 0 0 0 0 0 0 0 0 0 0 0 0 0 0 0 0 0 0 0 0 0 0 0 0 0 0 0 0 0 0 0 0 0 0 0 0 0 0 0 0 0 0 0 0 0 0 0 0 0 0 0 0 0 0 0 0 0 0 0 0 0 0 0 0 0.002 0.003 0.001 0.001 0 0 0.001 0.001 0 0 0 0.001 0.001 0 0 0 0 0 0 0 0 0 0.008 0.002 0.002 0 0 0.001 0.002 0.001 0.001 0.002 0.002 0.002 0.002 0.001 0.002 0.004 0.003 0.002 0.004 0.003 0.003 0.002 0.004 0.002 0.003 0.001 0.002 0.002 0.002 0.003 0.003 0.003 0.003 0.003 0.001 0.001 0.002 0.004 0.002 0.001 0.004 0.005 0.004 0.004 0.004 0.002 0.002 0.002 0.002 0.004 0.004 0.002 0.003 0.004 0.003 0.003 0.003 0.001 0 0.003 0.003 0.003 0 0 0 0 0 0.001 0 0.003 0.011 0.012 0.009 0.009 0.004 0.006 0.003 0.003 0.004 0.002 0.004 0.004 0.003 0.006 0.009 0.005 0.005 0.001 0.002 0.004 0.003 0.003 0.002 0.001 0.003 0.001 0.002 0.002 0 0 0 0 0 0.001 0.001 0.001 0.007 0.006 0.004 0.007 0.005 0.004 0.001 0.002 0.001 0.002 0.003 0.004 0.002 0.002 0.004 0.013 0.002 0.002 0 0 0 0.001 0.008 0.009 0.005 0.006 0.003 0.004 0.002 0.001 0.003 0.003 0.002 0.007 0.017 0.012 0.018 0.013 0.015 0.007 0.02 0.021 0.021 0.014 0.023 0.026 0.019 0.02 0.022 0.018 0.017 0.018 0.016 0.018 0.008 0.003 0.014 0.01 0.011 0.017 0.006 0.008 0.014 0.013 0.002 0.002 0.002 0 0 0 0.001 0.003 0.002 0 0.003 0.001 0.002 0.002 0.007 0.012 0.015 0.016 0.014 0.019 0.019 0.014 0.016 0.021 0.018 0.02 0.012 0.004 0.004 0.003 0 0.001 0.003 0.004 0.003 0.003 0.003 0.003 0.003 0.001 0.004 0.008 0.004 0.007 0.013 0.02 0.01 0.006 0.019 0.012 0.022 0.024 0.022 0.015 0.018 0.01 0.022 0.021 0.011 0.014 0.011 0.023 0.022 0.018 0.001 0.002 0.002 0 0 0.003 0.002 0.003 0.005 0 0.002 0.001 0.002 0.002 0.003 0.002 0.004 0.002 0.003 0.003 0.002 0.002 0.003 0.001 0.002 0 0.001 0.002 0.002 0 0 0 0 0 0 0 0 0 0 0 0 0 0 0 0 0 0 0 0 0 0 0 0 0 0 0 0 0 0 0 0 0 0 0 0 0 0 0 0 0 0 0 0 0 0 0 0 0 0 0 0 0 0 0 0 0 0 0 0 0 0 0 0 0 0 0 0 0 0 0 0 0 0 0 0 0 0 0 0 0 0 0 0 0 0 0 0 0 0 0 0 0 0 0 0 0 0 0 0 0 0 0 0 0 0 0 0 0 0 0 0 0 0 0 0 0 0 0 0 0 0 0 0 0 0 0 0 0 0 0 0 0 0 0 0 0 0 0 0 0 0 0 0 0 0 0 0 0 0 0 0 0 0 0 0 0 0 0 0 0 0 0 0 0 0 0 0 0 0 0 0 0 0 0 0 0 0 0 0 0 0 0 0 0 0 0 0 0 0 0 0 0 0 0 0 0 0 0 0 0 0 0 0 0 0 0 0 0 0 0 0 0 0 0 0 0 0 0 0 0 0 0 0 0 0 0 0 0 0 0 0 0 0 0 0 0 0 0 0 0 0 0 0 0 0 0 0.001 0.002 0 0 0 0 0 0 0 0 0 0 0 0 0 0 0 0 0 0 0 0 0.018 0 0.027 0 0.015 0 
0.208 0 0.002 0 0.004 0 0.035 0.042 0.02 0.004 0.007 0.081 0.199 0.272 0.457 0.182 0.237 0.329 0.442 0.068 0.114 0.32 0.29 0.133 0.113 0.15 0.16 0.127 0.107 0.108 0.128 0.104 0.078 0.076 0.069 0.041 0.032 0.034 0.056 0.042 0.011 0.005 0.019 0.053 0.077 0.098 0.099 0.14 0.217 0.201 0.189 0.305 1 0.637 0.173 0.054 0.049 0.031 0.07 0.044 0.045 0.048 0.047 0.058 0 0.069 0.083 0.069 0.007 0.022 0.005 0.005 0.007 0.019 0.019 0.061 0.06 0.066 0.062 0.04 0.028 0.031 0.019 0.022 0.043 0.014 0.055 0.052 0.05 0.072 0.062 0.044 0.073 0.084 0.11 0.053 0.036 0.034 0.017 0.018 0.039 0.014 0.019 0.044 0.008 0.01 0.006 0.002 0.007 0.01 0.019 0.02 0.028 0.037 0.017 0.036 0.029 0.018 0.009 0.003 0.002 0.012 0.008 0.012 0.014 0.01 0.023 0.037 0.019 0.013 0.005 0.004 0.008 0.011 0.031 0.037 0.016 0.022 0.018 0.032 0.044 0.034 0.027 0.057 0.043 0.037 0.038 0.027 0.042 0.042 0.059 0.037 0.051 0.042 0.038 0.032 0.046 0.043 0.026 0.025 0.044 0.042 0.053 0.048 0.034 0.034 0.02 0.017 0.027 0.02 0.027 0.036 0.012 0.015 0.026 0.025 0.005 0.06 0.045 0 0 0 0.002 0.005 0.002 0.001 0.004 0.004 0.016 0.02 0.036 0.047 0.053 0.053 0.036 0.032 0.038 0.034 0.027 0.035 0.037 0.045 0.053 0.105 0.105 0.132 0.123 0.234 0.146 0.161 0.111 0.047 0.043 0.093 0.021 0.01 0.016 0.035 0.021 0.018 0.02 0.028 0.005 0.015 0.023 0.019 0.03 0.023 0.034 0.02 0.041 0.012 0.035 0.037 0.023 0.026 0.022 0.036 0.033 0.029 0.018 0.031 0.011 0 0.064 0.095 0.077 0.076 0.103 0.021 0.047 0.024 0 0.003 0.002 0.001 0.003 0.002 0.003 0.004 0.002 0.002 0.005 0.01 0.031 0.007 0.018 0.065 0.012 0.004 0.001 0.001 0 0 0 0 0 0 0 0 0 0 0 0 0 0 0 0 0 0 0 0 0 0 0 0 0 0 0 0 0 0 0 0 0 0 0 0 0 0 0 0 0 0 0 0 0 0 0 0 0 0 0 0 0 0 0 0 0 0 0 0 0 0 0 0 0 0 0 0 0 0 0 0 0 0 0 0 0 0 0 0 0 0 0 0 0 0 0 0 0 0 0 0 0 0 0 0 0 0 0 0 0 0 0 0 0 0 0 0 0 0 0 0 0 0 0 0 0 0 0 0 0 0 0 0 0 0 0 0 0 0 0 0 0 0 0 0 0 0 0 0 0 0 0 0 0 0 0 0 0 0 0 0 0 0 0 0 0 0 0 0 0 0 0 0 0 0 0 0 0 0 0 0 0 0 0 0 0 0 0 0 0 0 0 0 0 0 0 0 0 0 0 0 0 0 0 0 0 0 0 0 0 0 0 0 0 0 0 0 0 0 0 0 0.003 0.002 0.001 0.002 0.005 0 0 0 0 0 0 0 0 0 0 0 0 0 0 0 0 0 0 0 0 0 0 0 0 0 0 0 0.001 0.002 0.002 0.007 0.007 0.011 0.005 0.001 0.003 0.001 0 0.001 0 0 0 0 0 0 0 0 0 0 0.01 0.004 0.001 0 0 0.001 0 0 0 0 0 0 0.002 0.001 0.003 0.002 0.002 0.002 0.004 0.001 0.001 0.002 0.003 0.001 0.001 0.002 0.002 0.002 0.002 0.001 0.001 0 0.001 0.002 0.001 0 0.002 0.006 0.008 0.008 0.006 0.005 0.002 0.002 0.002 0.001 0.002 0.003 0.004 0 0 0.001 0.001 0 0 0 0 0 0 0 0 0 0 0 0 0 0 0.001 0.001 0.008 0.011 0.009 0.005 0.005 0.003 0.003 0.001 0.001 0 0 0.002 0.002 0.001 0.003 0.007 0.002 0.003 0.002 0.004 0.002 0.003 0.001 0.001 0.001 0.002 0.001 0.001 0.001 0 0 0 0 0 0 0.004 0.002 0.002 0.006 0.003 0.002 0.004 0.004 0.002 0 0.001 0.003 0.003 0.005 0.002 0.003 0.006 0.015 0.006 0.002 0.001 0 0 0.002 0.005 0.008 0.001 0.001 0.001 0.006 0.002 0.002 0 0.001 0.001 0.009 0.018 0.014 0.02 0.021 0.02 0.007 0.022 0.022 0.018 0.012 0.023 0.02 0.012 0.009 0.019 0.018 0.018 0.018 0.014 0.014 0.009 0.003 0.011 0.009 0.006 0.016 0.01 0.005 0.005 0.007 0.001 0 0 0 0 0 0.002 0.002 0.002 0.001 0.004 0.004 0.004 0.004 0.005 0.008 0.017 0.019 0.016 0.016 0.017 0.014 0.013 0.02 0.014 0.025 0.012 0.005 0.002 0.003 0.001 0.001 0 0 0.001 0.002 0.002 0.002 0.001 0.003 0.005 0.008 0.002 0.005 0.014 0.017 0.007 0.014 0.018 0.012 0.018 0.015 0.016 0.012 0.019 0.011 0.02 0.021 0.015 0.019 0.012 0.031 0.034 0.028 0 0.003 0.002 0 0.001 0.001 0.001 0.001 0.001 0 0.001 0 0.001 0.004 0.003 0.003 0.004 0.003 0.002 0.004 0.001 0.002 0.002 0.001 0.003 0 0.001 0.003 0.002 0 0 0 0 0 0 0 0 0 0 0 0 0 0 0 0 0 0 0 0 0 0 0 0 0 0 0 0 0 0 0 0 0 0 0 0 0 0 0 0 0 0 0 0 0 0 0 0 0 0 0 0 0 0 0 0 0 0 0 0 0 0 0 0 0 0 0 0 0 0 0 0 0 0 0 0 0 0 0 0 0 0 0 0 0 0 0 0 0 0 0 0 0 0 0 0 0 0 0 0 0 0 0 0 0 0 0 0 0 0 0 0 0 0 0 0 0 0 0 0 0 0 0 0 0 0 0 0 0 0 0 0 0 0 0 0 0 0 0 0 0 0 0 0 0 0 0 0 0 0 0 0 0 0 0 0 0 0 0 0 0 0 0 0 0 0 0 0 0 0 0 0 0 0 0 0 0 0 0 0 0 0 0 0 0 0 0 0 0 0 0 0 0 0 0 0 0 0 0 0 0 0 0 0 0 0 0 0 0 0 0 0 0 0 0 0 0 0 0 0 0 0 0 0 0 0 0 0 0 0 0 0 0 0 0 0 0 0 0 0 0 0 0 0 0 0 0 0.002 0.003 0.001 0 0 0 0 0 0 0 0 0 0 0 0 0 0 0 0 0 0 0 0.009 0.005 0.002 0.001 0.001 0 0.002 0.003 0.003 0.002 0.003 0.003 0.002 0 0.002 0.003 0.001 0.001 0.001 0.001 0.001 0.001 0.001 0.001 0.001 0.002 0 0 0 0 0 0 0 0 0 0.001 0.003 0.007 0.006 0.007 0.01 0.01 0.004 0.004 0.003 0.004 0.004 0.004 0.003 0 0 0 0 0 0 0 0.001 0.001 0 0.001 0.001 0 0 0 0 0 0 0.001 0.001 0.009 0.017 0.018 0.015 0.01 0.004 0.004 0.008 0.008 0.004 0.001 0.01 0.011 0.01 0.012 0.015 0.009 0.012 0.005 0.003 0.006 0.006 0.004 0.002 0.001 0.003 0.001 0 0 0 0 0 0 0 0 0.002 0.001 0.005 0.008 0.003 0.008 0.006 0.004 0 0 0 0.001 0.002 0.005 0.006 0.003 0.006 0.016 0.007 0.003 0.001 0 0.001 0.002 0.003 0.004 0.003 0.001 0.001 0.005 0.004 0.002 0.001 0.003 0.002 0.009 0.029 0.017 0.032 0.029 0.027 0.017 0.035 0.03 0.03 0.028 0.036 0.038 0.028 0.025 0.031 0.021 0.025 0.028 0.025 0.023 0.016 0.014 0.021 0.016 0.013 0.028 0.012 0.011 0.017 0.017 0.005 0.003 0.007 0 0 0 0.002 0.005 0.002 0.001 0.005 0.005 0.003 0.004 0.007 0.013 0.027 0.028 0.017 0.024 0.018 0.016 0.012 0.019 0.023 0.018 0.004 0.002 0.002 0.002 0.002 0.004 0.002 0.002 0.002 0.001 0.003 0.006 0 0 0 0.003 0.001 0.003 0.012 0.015 0.005 0.008 0.021 0.017 0.026 0.027 0.029 0.014 0.026 0.013 0.026 0.022 0.012 0.017 0.011 0.018 0.016 0.014 0.001 0.001 0 0 0 0.002 0.002 0.002 0.002 0 0.002 0.002 0.001 0.003 0.003 0.001 0.004 0.002 0.002 0.002 0.001 0.001 0 0 0.003 0 0.001 0.004 0.002 0 0 0 0 0 0 0 0 0 0 0 0 0 0 0 0 0 0 0 0 0 0 0 0 0 0 0 0 0 0 0 0 0 0 0 0 0 0 0 0 0 0 0 0 0 0 0 0 0 0 0 0 0 0 0 0 0 0 0 0 0 0 0 0 0 0 0 0 0 0 0 0 0 0 0 0 0 0 0 0 0 0 0 0 0 0 0 0 0 0 0 0 0 0 0 0 0 0 0 0 0 0 0 0 0 0 0 0 0 0 0 0 0 0 0 0 0 0 0 0 0 0 0 0 0 0 0 0 0 0 0 0 0 0 0 0 0 0 0 0 0 0 0 0 0 0 0 0 0 0 0 0 0 0 0 0 0 0 0 0 0 0 0 0 0 0 0 0 0 0 0 0 0 0 0 0 0 0 0 0 0 0 0 0 0 0 0 0 0 0 0 0 0 0 0 0 0 0 0 0 0 0 0 0 0 0 0 0 0 0 0 0 0 0 0 0.002 0.001 0 0 0.003 0 0 0 0 0 0 0 0 0 0 0 0 0 0 0 0 0 0 0 0 0 0 0 0 0 0 0 0 0.002 0.001 0.002 0.002 0.002 0.003 0 0 0 0.001 0 0 0 0 0 0 0 0 0 0 0 0.026 0 0.024 0 0.015 0 
0.263 0 0.002 0 0.007 0 0.038 0.056 0.032 0.004 0.008 0.071 0.178 0.232 0.377 0.145 0.214 0.326 0.618 0.089 0.187 0.527 0.459 0.214 0.189 0.248 0.248 0.196 0.187 0.177 0.208 0.167 0.126 0.121 0.121 0.087 0.072 0.07 0.098 0.073 0.017 0.011 0.031 0.07 0.114 0.155 0.156 0.21 0.268 0.271 0.254 0.25 0.613 1 0.284 0.104 0.096 0.051 0.119 0.076 0.072 0.068 0.064 0.077 0 0.125 0.135 0.11 0.017 0.027 0.011 0.008 0.009 0.02 0.03 0.104 0.079 0.09 0.083 0.052 0.029 0.03 0.021 0.024 0.04 0.011 0.069 0.06 0.061 0.091 0.094 0.073 0.099 0.143 0.191 0.077 0.042 0.048 0.027 0.019 0.056 0.019 0.032 0.067 0.012 0.014 0.007 0.001 0.008 0.01 0.023 0.023 0.034 0.032 0.016 0.031 0.021 0.013 0.013 0.008 0.006 0.018 0.016 0.023 0.017 0.018 0.047 0.045 0.02 0.014 0.007 0.003 0.016 0.015 0.06 0.077 0.029 0.037 0.027 0.032 0.044 0.031 0.033 0.058 0.041 0.048 0.047 0.029 0.057 0.058 0.079 0.053 0.063 0.058 0.051 0.045 0.06 0.054 0.036 0.03 0.053 0.052 0.065 0.055 0.047 0.051 0.022 0.03 0.045 0.025 0.033 0.05 0.024 0.023 0.045 0.044 0.014 0.071 0.056 0 0 0 0.003 0.006 0.002 0 0.008 0.007 0.017 0.022 0.044 0.047 0.066 0.064 0.046 0.042 0.047 0.043 0.037 0.05 0.05 0.07 0.094 0.186 0.176 0.241 0.199 0.38 0.191 0.169 0.121 0.057 0.05 0.103 0.032 0.017 0.024 0.037 0.016 0.013 0.023 0.037 0.011 0.016 0.031 0.028 0.043 0.034 0.044 0.025 0.055 0.019 0.042 0.053 0.034 0.029 0.024 0.056 0.052 0.046 0.031 0.059 0.035 0 0.06 0.104 0.085 0.087 0.109 0.034 0.051 0.015 0.006 0.006 0.004 0.007 0.008 0.004 0.004 0.004 0.003 0.001 0.004 0.015 0.043 0.009 0.027 0.095 0.024 0.004 0.001 0.001 0 0 0 0 0 0 0 0 0 0 0 0 0 0 0 0 0 0 0 0 0 0 0 0 0 0 0 0 0 0 0 0 0 0 0 0 0 0 0 0 0 0 0 0 0 0 0 0 0 0 0 0 0 0 0 0 0 0 0 0 0 0 0 0 0 0 0 0 0 0 0 0 0 0 0 0 0 0 0 0 0 0 0 0 0 0 0 0 0 0 0 0 0 0 0 0 0 0 0 0 0 0 0 0 0 0 0 0 0 0 0 0 0 0 0 0 0 0 0 0 0 0 0 0 0 0 0 0 0 0 0 0 0 0 0 0 0 0 0 0 0 0 0 0 0 0 0 0 0 0 0 0 0 0 0 0 0 0 0 0 0 0 0 0 0 0 0 0 0 0 0 0 0 0 0 0 0 0 0 0 0 0 0 0 0 0 0 0 0 0 0 0 0 0 0 0 0 0 0 0 0 0 0 0 0 0 0 0 0 0.002 0.002 0.003 0.005 0.004 0.003 0.002 0.006 0.001 0 0 0 0 0 0 0 0 0 0 0 0.001 0 0 0 0 0 0.001 0.001 0 0 0 0 0 0 0 0.006 0.007 0.003 0.005 0.002 0.008 0.008 0.004 0.002 0 0.002 0.004 0.002 0 0 0 0 0 0 0 0 0 0.015 0.006 0.003 0.001 0.001 0 0.002 0.002 0.003 0.001 0.002 0.002 0.005 0.002 0.004 0.006 0.004 0.006 0.006 0.003 0.005 0.004 0.008 0.004 0.004 0.003 0.002 0.003 0.004 0.002 0.001 0.003 0.002 0.002 0 0 0.002 0.002 0.003 0.004 0.005 0.005 0.002 0.002 0.003 0.001 0.003 0.006 0.004 0.002 0.001 0 0.002 0.002 0.001 0 0 0 0 0.003 0.001 0.001 0 0.001 0 0.001 0.002 0.003 0.004 0.006 0.013 0.016 0.012 0.008 0.006 0.008 0.005 0.004 0.006 0.003 0.006 0.005 0.005 0.009 0.013 0.007 0.009 0.003 0.004 0.006 0.001 0.001 0.001 0.001 0.003 0 0 0 0.001 0.001 0.001 0 0.001 0.001 0.004 0.006 0.008 0.009 0.004 0.009 0.008 0.005 0.004 0.001 0 0.004 0.003 0.006 0.005 0.005 0.007 0.02 0.008 0.004 0.001 0 0.003 0.001 0.012 0.015 0.005 0.004 0.003 0.003 0.004 0.003 0 0.001 0.001 0.006 0.024 0.011 0.027 0.026 0.023 0.011 0.032 0.028 0.028 0.027 0.029 0.031 0.021 0.015 0.03 0.029 0.023 0.029 0.02 0.02 0.012 0.009 0.018 0.011 0.015 0.021 0.009 0.007 0.015 0.016 0 0 0.001 0 0 0 0.002 0.007 0.002 0 0.004 0.002 0.004 0.006 0.01 0.012 0.02 0.021 0.019 0.029 0.03 0.017 0.019 0.031 0.03 0.037 0.02 0.01 0.007 0.003 0.002 0.002 0.003 0.003 0.004 0.003 0.002 0.003 0.002 0.005 0.01 0.015 0.005 0.008 0.016 0.026 0.009 0.015 0.024 0.02 0.03 0.023 0.027 0.019 0.027 0.011 0.031 0.031 0.02 0.029 0.021 0.04 0.042 0.032 0 0.001 0 0 0 0.005 0.004 0.005 0.006 0.002 0.002 0.001 0.001 0.003 0.004 0.004 0.006 0.002 0.001 0.004 0.004 0.002 0.002 0 0.003 0.001 0.001 0.005 0.003 0 0 0 0 0 0 0 0 0 0 0 0 0 0 0 0 0 0 0 0 0 0 0 0 0 0 0 0 0 0 0 0 0 0 0 0 0 0 0 0 0 0 0 0 0 0 0 0 0 0 0 0 0 0 0 0 0 0 0 0 0 0 0 0 0 0 0 0 0 0 0 0 0 0 0 0 0 0 0 0 0 0 0 0 0 0 0 0 0 0 0 0 0 0 0 0 0 0 0 0 0 0 0 0 0 0 0 0 0 0 0 0 0 0 0 0 0 0 0 0 0 0 0 0 0 0 0 0 0 0 0 0 0 0 0 0 0 0 0 0 0 0 0 0 0 0 0 0 0 0 0 0 0 0 0 0 0 0 0 0 0 0 0 0 0 0 0 0 0 0 0 0 0 0 0 0 0 0 0 0 0 0 0 0 0 0 0 0 0 0 0 0 0 0 0 0 0 0 0 0 0 0 0 0 0 0 0 0 0 0 0 0 0 0 0 0.001 0 0 0 0 0 0 0 0 0 0 0 0 0 0 0 0 0 0 0 0 0 0 0 0 0 0 0 0 0 0 0 0.001 0.003 0 0 0 0 0 0 0 0 0 0 0 0 0 0 0 0 0 0 0 0 0.01 0.005 0.005 0 0.001 0.002 0.003 0.003 0.005 0.002 0.004 0.004 0.009 0.003 0.003 0.009 0.007 0.007 0.006 0.009 0.009 0.006 0.007 0.006 0.006 0.004 0.003 0.004 0.004 0.003 0.002 0.004 0.004 0.005 0 0.001 0.004 0.007 0.006 0.007 0.011 0.01 0.007 0.006 0.007 0.005 0.006 0.009 0.006 0.002 0.001 0 0.001 0.001 0.001 0.001 0.001 0.001 0 0.001 0.004 0.002 0 0 0 0.001 0.002 0.005 0.002 0.012 0.018 0.021 0.017 0.014 0.007 0.009 0.004 0.004 0.008 0.004 0.007 0.005 0.006 0.009 0.019 0.008 0.008 0.005 0.007 0.007 0.005 0.002 0.004 0.002 0.007 0.004 0.002 0.001 0 0 0 0 0 0.002 0.007 0.003 0.005 0.008 0.002 0.006 0.007 0.005 0.004 0.002 0.002 0.006 0.004 0.006 0.009 0.008 0.01 0.022 0.01 0.007 0.003 0 0.005 0.004 0.01 0.009 0.005 0.003 0.003 0.004 0.002 0.002 0.001 0.002 0.001 0.008 0.032 0.018 0.037 0.037 0.036 0.023 0.041 0.042 0.04 0.032 0.046 0.052 0.031 0.024 0.043 0.031 0.033 0.036 0.031 0.031 0.017 0.016 0.031 0.021 0.024 0.033 0.016 0.018 0.024 0.024 0.006 0.005 0.005 0 0 0 0.002 0.003 0.002 0 0.006 0.005 0.002 0.005 0.014 0.016 0.031 0.029 0.023 0.025 0.029 0.018 0.016 0.024 0.03 0.023 0.01 0.007 0.005 0.004 0.006 0.007 0.006 0.005 0.005 0.005 0.005 0.004 0.003 0.001 0.005 0.012 0.005 0.006 0.015 0.024 0.009 0.014 0.026 0.023 0.034 0.031 0.041 0.021 0.032 0.014 0.029 0.024 0.015 0.023 0.013 0.026 0.026 0.022 0.001 0.003 0.001 0 0.004 0.006 0.007 0.007 0.005 0.001 0.003 0.003 0.001 0.002 0.002 0.001 0.006 0.003 0.002 0.004 0.002 0.003 0.002 0.001 0.005 0.002 0.002 0.004 0.004 0 0 0 0 0 0 0 0 0 0 0 0 0 0 0 0 0 0 0 0 0 0 0 0 0 0 0 0 0 0 0 0 0 0 0 0 0 0 0 0 0 0 0 0 0 0 0 0 0 0 0 0 0 0 0 0 0 0 0 0 0 0 0 0 0 0 0 0 0 0 0 0 0 0 0 0 0 0 0 0 0 0 0 0 0 0 0 0 0 0 0 0 0 0 0 0 0 0 0 0 0 0 0 0 0 0 0 0 0 0 0 0 0 0 0 0 0 0 0 0 0 0 0 0 0 0 0 0 0 0 0 0 0 0 0 0 0 0 0 0 0 0 0 0 0 0 0 0 0 0 0 0 0 0 0 0 0 0 0 0 0 0 0 0 0 0 0 0 0 0 0 0 0 0 0 0 0 0 0 0 0 0 0 0 0 0 0 0 0 0 0 0 0 0 0 0 0 0 0 0 0 0 0 0 0 0 0 0 0 0 0 0 0 0 0 0 0 0 0.001 0.001 0 0 0 0 0 0 0 0 0 0 0 0 0 0 0 0 0 0 0 0 0 0 0 0 0 0 0 0 0.001 0.001 0.002 0.002 0.003 0.002 0.001 0.001 0 0 0.001 0 0 0 0 0 0 0 0 0 0 0.032 0 0.028 0 0.016 0 
0.404 0 0.006 0 0.007 0.001 0.032 0.031 0.012 0.002 0.003 0.036 0.096 0.122 0.175 0.068 0.11 0.167 0.261 0.039 0.093 0.235 0.202 0.108 0.117 0.131 0.15 0.108 0.109 0.102 0.135 0.112 0.087 0.089 0.077 0.049 0.044 0.042 0.063 0.048 0.011 0.015 0.066 0.196 0.315 0.428 0.333 0.411 0.365 0.431 0.462 0.173 0.27 0.414 1 0.341 0.245 0.16 0.385 0.218 0.146 0.108 0.171 0.108 0 0.121 0.122 0.103 0.019 0.031 0.003 0.016 0.02 0.051 0.084 0.293 0.205 0.225 0.206 0.117 0.066 0.074 0.073 0.087 0.145 0.047 0.191 0.175 0.165 0.245 0.223 0.181 0.252 0.325 0.574 0.215 0.116 0.13 0.069 0.046 0.148 0.059 0.039 0.083 0.021 0.025 0.013 0.006 0.014 0.032 0.07 0.052 0.098 0.118 0.068 0.106 0.083 0.053 0.04 0.015 0.019 0.059 0.059 0.074 0.049 0.049 0.143 0.111 0.057 0.037 0.016 0.005 0.029 0.027 0.049 0.056 0.048 0.039 0.037 0.11 0.154 0.118 0.038 0.074 0.057 0.071 0.097 0.06 0.114 0.125 0.162 0.104 0.128 0.111 0.097 0.071 0.117 0.103 0.059 0.052 0.102 0.099 0.13 0.113 0.094 0.093 0.056 0.048 0.083 0.058 0.06 0.096 0.042 0.044 0.072 0.083 0.018 0.128 0.118 0 0 0 0.005 0.011 0.005 0.001 0.013 0.009 0.053 0.07 0.13 0.134 0.144 0.151 0.102 0.063 0.087 0.09 0.065 0.069 0.087 0.087 0.075 0.115 0.1 0.114 0.123 0.238 0.115 0.126 0.088 0.047 0.055 0.119 0.025 0.013 0.019 0.038 0.019 0.024 0.047 0.05 0.016 0.02 0.05 0.047 0.077 0.063 0.08 0.05 0.097 0.037 0.07 0.082 0.052 0.049 0.044 0.066 0.065 0.048 0.013 0.031 0.014 0 0.032 0.071 0.06 0.061 0.075 0.014 0.034 0.012 0.003 0.004 0.002 0.004 0.006 0.003 0.002 0.005 0.001 0.004 0.002 0.003 0.017 0.004 0.012 0.046 0.006 0.001 0.001 0.001 0 0 0 0 0 0 0 0 0 0 0 0 0 0 0 0 0 0 0.001 0 0 0 0.001 0.001 0 0 0 0 0 0 0 0 0 0 0 0.001 0 0 0 0 0 0 0 0 0 0 0 0 0 0 0 0 0 0 0 0 0 0 0 0 0 0 0 0 0 0 0 0 0 0 0 0 0 0 0 0 0 0 0 0 0 0 0 0 0 0 0 0 0 0 0 0 0 0 0 0 0 0 0 0 0 0 0 0 0 0 0 0 0 0 0 0 0 0 0 0 0 0 0 0 0 0 0 0 0 0 0 0 0 0 0 0.001 0 0 0 0 0 0 0 0 0.001 0.001 0 0 0 0 0 0 0 0 0 0 0.001 0 0 0 0 0 0 0 0 0 0 0 0 0 0 0 0 0 0 0 0 0 0 0 0 0 0 0 0 0 0 0 0 0 0 0 0 0 0 0 0.001 0 0 0.001 0.001 0.001 0 0 0 0 0 0 0 0 0 0 0 0 0 0 0.001 0 0.002 0.002 0.003 0.001 0.001 0.001 0.001 0.001 0.001 0.001 0 0.001 0.002 0.001 0 0.002 0.002 0.001 0.001 0 0.002 0.002 0.002 0 0 0 0 0 0 0 0.001 0.002 0 0.004 0.003 0.003 0.003 0.002 0.003 0.001 0.001 0.002 0.001 0.001 0 0 0 0 0 0 0 0 0.036 0.014 0.008 0.001 0.001 0.001 0.001 0.001 0.003 0.001 0.001 0.001 0.005 0.004 0.01 0.012 0.008 0.008 0.014 0.006 0.009 0.008 0.013 0.007 0.006 0.005 0.008 0.007 0.007 0.002 0.002 0.001 0.006 0.008 0.005 0.004 0.004 0.007 0.007 0.009 0.01 0.01 0.004 0.006 0.006 0.001 0.004 0.004 0.005 0.002 0.002 0.001 0.003 0.002 0.002 0.003 0.001 0.001 0 0.005 0.005 0.003 0.001 0 0 0.001 0.003 0.005 0.002 0.01 0.017 0.018 0.012 0.009 0.004 0.003 0.002 0.001 0.003 0.001 0.003 0.003 0.001 0.005 0.013 0.005 0.004 0.005 0.005 0.005 0.002 0.004 0.002 0.002 0.002 0 0.002 0.002 0 0 0 0 0 0.001 0.005 0.004 0.005 0.004 0.002 0.003 0.004 0.003 0.001 0.002 0 0.003 0.003 0.005 0.009 0.006 0.007 0.026 0.009 0.004 0 0.001 0.005 0.007 0.02 0.025 0.009 0.01 0.006 0.009 0.003 0.003 0.002 0.002 0 0.009 0.03 0.017 0.034 0.034 0.034 0.016 0.039 0.034 0.032 0.025 0.044 0.049 0.028 0.026 0.04 0.034 0.031 0.034 0.021 0.024 0.018 0.007 0.02 0.013 0.015 0.027 0.014 0.012 0.024 0.016 0.001 0.005 0.002 0 0 0 0 0.004 0 0 0.007 0.006 0.003 0.007 0.01 0.016 0.028 0.03 0.021 0.035 0.04 0.025 0.033 0.049 0.042 0.066 0.036 0.014 0.01 0.01 0.003 0.003 0.004 0.002 0.007 0.006 0.004 0.004 0.003 0.006 0.016 0.035 0.011 0.022 0.04 0.058 0.02 0.027 0.037 0.029 0.041 0.03 0.038 0.024 0.033 0.019 0.044 0.042 0.029 0.051 0.032 0.076 0.076 0.058 0.002 0.002 0.001 0 0.002 0.009 0.008 0.009 0.012 0.004 0.003 0.004 0.003 0.008 0.005 0.005 0.012 0.007 0.004 0.015 0.007 0.006 0.002 0.003 0.012 0.001 0.003 0.013 0.005 0 0 0 0 0 0 0 0 0 0 0 0 0 0 0.001 0.001 0 0 0.001 0.001 0 0.001 0 0.001 0 0.001 0 0 0.001 0.001 0.001 0.001 0.001 0.001 0.001 0.001 0 0 0 0 0 0 0 0 0 0 0 0 0 0 0 0 0 0 0 0 0 0 0 0 0 0 0 0 0 0 0 0 0 0 0 0 0 0 0 0 0 0 0 0 0 0 0 0.001 0.001 0.001 0 0 0 0 0 0 0 0 0 0 0 0 0 0 0 0 0 0 0 0 0 0 0 0 0.001 0 0 0 0 0 0.001 0 0 0.002 0.002 0.001 0 0 0.001 0.001 0 0 0 0 0 0 0.001 0.001 0 0 0 0 0 0 0 0 0 0.001 0 0.001 0.001 0.001 0.001 0.002 0.001 0.001 0.001 0.001 0.002 0 0.001 0.002 0.002 0.002 0.002 0 0.001 0 0 0 0 0 0.001 0.001 0 0 0.001 0 0 0.001 0 0 0 0 0 0 0 0.001 0.001 0 0 0 0 0.001 0.002 0.002 0.001 0.001 0 0.001 0.002 0.002 0.001 0.001 0.001 0 0 0 0 0 0 0 0 0 0 0 0 0 0 0.003 0.003 0.002 0.002 0.003 0 0.002 0.002 0.002 0.002 0.002 0.001 0 0 0.001 0 0 0.001 0 0.001 0.001 0.001 0.001 0.001 0.001 0 0 0 0 0 0 0 0.004 0.004 0 0.003 0.002 0.004 0.003 0.001 0.002 0.001 0 0.001 0.001 0 0 0 0 0 0 0 0 0 0.012 0.004 0.001 0 0 0 0.003 0.003 0.003 0.001 0.003 0.003 0.004 0.001 0.003 0.006 0.005 0.002 0.007 0.004 0.006 0.003 0.005 0.005 0.006 0.004 0 0.002 0.002 0.001 0.001 0 0 0 0 0.001 0.004 0.008 0.007 0.007 0.013 0.011 0.008 0.009 0.009 0.002 0.005 0.006 0.009 0.006 0.003 0.001 0.002 0.001 0.002 0.001 0.001 0 0 0.002 0.003 0.002 0 0.002 0.002 0.003 0.003 0.005 0.005 0.013 0.023 0.029 0.023 0.02 0.007 0.006 0.004 0.003 0.006 0 0.01 0.009 0.009 0.015 0.018 0.015 0.014 0.01 0.011 0.014 0.011 0.008 0.006 0.004 0.009 0.006 0.001 0.001 0.001 0.001 0 0 0.001 0.005 0.01 0.009 0.009 0.009 0.007 0.007 0.006 0.004 0.004 0.004 0.002 0.005 0.007 0.009 0.005 0.004 0.017 0.039 0.005 0.006 0.002 0 0.006 0.004 0.014 0.017 0.008 0.002 0.001 0.008 0.002 0.002 0.001 0.003 0.002 0.01 0.045 0.037 0.05 0.048 0.047 0.026 0.053 0.054 0.055 0.042 0.059 0.061 0.036 0.036 0.054 0.044 0.047 0.049 0.046 0.048 0.022 0.016 0.038 0.02 0.029 0.04 0.015 0.017 0.03 0.03 0.008 0.003 0.004 0 0 0 0.003 0.006 0.003 0.001 0.004 0.003 0.008 0.011 0.018 0.016 0.041 0.043 0.034 0.039 0.04 0.03 0.026 0.037 0.037 0.041 0.021 0.009 0.006 0.003 0.003 0.004 0.002 0.002 0.002 0.003 0.003 0.005 0.002 0 0.002 0.008 0.006 0.009 0.022 0.027 0.01 0.017 0.04 0.035 0.048 0.038 0.05 0.028 0.044 0.026 0.045 0.043 0.024 0.035 0.017 0.043 0.042 0.03 0.002 0.006 0.003 0 0 0.003 0.002 0.002 0.004 0.002 0.001 0.001 0.003 0.005 0.002 0.003 0.005 0.001 0.002 0.005 0.004 0.003 0.002 0 0.001 0.001 0.003 0.004 0.001 0 0 0 0 0 0 0 0 0 0 0 0 0 0 0 0 0 0 0 0 0 0 0 0 0 0 0 0 0 0 0 0 0 0 0 0 0 0 0 0 0 0 0 0 0 0.001 0.001 0.001 0 0 0 0 0 0 0 0 0 0 0 0 0 0 0 0 0 0 0 0 0 0 0 0 0 0 0 0 0 0 0 0 0 0 0 0 0 0 0 0 0 0 0 0 0 0 0 0 0 0 0 0 0 0 0 0 0 0 0 0 0 0 0 0 0 0 0 0 0 0 0 0 0 0 0 0 0 0 0 0 0 0 0 0 0 0 0 0 0 0 0 0 0 0 0 0 0 0 0 0 0 0 0.001 0.001 0.001 0.001 0.001 0.001 0.001 0.001 0.001 0 0 0.001 0.001 0.001 0 0 0 0 0.001 0 0.001 0.001 0 0.001 0.001 0.001 0 0 0 0 0 0 0 0 0 0 0 0 0 0 0 0 0.001 0.001 0 0 0 0 0 0 0 0 0 0 0 0 0 0 0 0 0 0 0 0 0 0.001 0 0.001 0.001 0.002 0 0.002 0.002 0.001 0.001 0 0 0 0 0.001 0 0 0.001 0.001 0 0 0 0 0 0 0 0 0 0 0 0 0 0.002 0.004 0 0.001 0 0.001 0.001 0.001 0 0 0 0.001 0.001 0 0 0 0 0 0 0 0 0 0.038 0 0.07 0.001 0.023 0 
0.098 0 0.003 0 0.003 0 0.013 0.01 0.005 0.003 0.004 0.009 0.025 0.033 0.04 0.021 0.03 0.041 0.071 0.02 0.029 0.069 0.068 0.039 0.04 0.052 0.069 0.045 0.042 0.046 0.062 0.048 0.036 0.037 0.036 0.017 0.015 0.018 0.025 0.018 0.005 0.004 0.018 0.052 0.089 0.119 0.101 0.121 0.09 0.11 0.122 0.046 0.062 0.105 0.252 1 0.532 0.217 0.262 0.417 0.266 0.132 0.202 0.11 0 0.119 0.11 0.096 0.024 0.034 0.009 0.008 0.006 0.008 0.019 0.076 0.052 0.056 0.054 0.026 0.015 0.018 0.024 0.029 0.041 0.014 0.051 0.049 0.047 0.059 0.065 0.049 0.065 0.102 0.152 0.055 0.034 0.04 0.024 0.012 0.041 0.019 0.047 0.102 0.015 0.02 0.01 0.003 0.011 0.006 0.014 0.01 0.022 0.037 0.021 0.034 0.027 0.016 0.009 0.004 0.008 0.018 0.017 0.018 0.012 0.018 0.033 0.026 0.013 0.006 0.002 0.002 0.005 0.006 0.017 0.022 0.011 0.012 0.015 0.029 0.043 0.031 0.015 0.024 0.018 0.022 0.031 0.013 0.035 0.038 0.046 0.033 0.038 0.037 0.034 0.024 0.039 0.029 0.02 0.015 0.03 0.031 0.036 0.036 0.026 0.028 0.011 0.014 0.026 0.014 0.021 0.027 0.014 0.011 0.025 0.024 0.005 0.036 0.032 0 0 0 0.002 0.005 0.001 0 0.004 0.003 0.015 0.017 0.037 0.034 0.04 0.042 0.023 0.025 0.027 0.024 0.019 0.021 0.026 0.028 0.026 0.04 0.044 0.044 0.028 0.051 0.026 0.027 0.014 0.008 0.021 0.041 0.002 0.001 0.003 0.005 0.003 0.01 0.015 0.014 0.005 0.011 0.018 0.014 0.024 0.025 0.03 0.018 0.03 0.014 0.024 0.023 0.014 0.022 0.015 0.019 0.019 0.016 0.008 0.015 0.008 0 0.008 0.016 0.013 0.013 0.017 0.003 0.009 0.003 0.002 0.004 0.003 0.002 0.005 0.003 0.004 0.003 0.002 0.003 0.003 0.004 0.009 0 0.002 0.014 0.005 0 0 0 0 0 0 0 0 0 0 0 0 0 0 0 0 0 0 0 0 0 0 0 0 0 0 0 0 0 0 0 0 0 0 0 0 0 0 0 0 0 0 0 0 0 0 0 0 0 0 0 0 0 0 0 0 0 0 0 0 0 0 0 0 0 0 0 0 0 0 0 0 0 0 0 0 0 0 0 0 0 0 0 0 0 0 0 0 0 0 0 0 0 0 0 0 0 0 0 0 0 0 0 0 0 0 0 0 0 0 0 0 0 0 0 0 0 0 0 0 0 0 0 0 0 0 0 0 0 0 0 0 0 0 0 0 0 0 0 0 0 0 0 0 0 0 0 0 0 0 0 0 0 0 0 0 0 0 0 0 0 0 0 0 0 0 0 0 0 0 0 0 0 0 0 0 0 0 0 0 0 0 0 0 0 0 0 0 0 0 0 0 0 0 0 0 0 0 0 0 0 0 0 0 0 0 0 0 0 0 0 0 0 0 0 0.001 0 0 0 0 0 0 0 0 0 0 0 0 0 0 0 0 0 0 0 0 0 0 0 0 0 0 0 0 0 0 0 0.002 0.002 0 0 0.001 0.002 0.001 0.001 0.001 0 0 0 0 0 0 0 0 0 0 0 0 0 0.012 0.005 0.003 0.001 0.001 0.001 0 0 0.001 0 0 0.001 0.001 0.002 0.002 0.001 0.001 0.002 0.003 0.001 0 0.002 0.004 0.001 0 0 0 0 0.001 0 0 0 0 0 0 0.001 0.002 0.005 0.004 0.002 0.003 0.003 0.003 0.003 0.003 0.001 0.001 0.002 0.002 0.001 0.001 0.001 0 0 0.001 0 0 0 0 0 0 0 0 0 0 0.001 0.002 0.003 0.002 0.004 0.005 0.007 0.006 0.005 0.001 0.002 0 0 0.002 0.001 0.001 0.001 0.001 0.001 0.005 0.001 0.001 0.001 0.003 0.002 0.001 0.001 0.001 0 0.002 0 0 0 0 0.001 0 0 0.001 0 0.002 0.003 0.003 0.004 0.002 0.002 0.002 0.002 0.002 0.001 0.001 0.002 0.002 0.002 0.002 0.002 0.004 0.011 0.003 0.003 0 0.001 0.001 0.001 0.005 0.008 0.004 0.002 0.002 0.004 0.001 0.001 0.001 0.001 0.001 0.003 0.011 0.008 0.012 0.009 0.01 0.007 0.012 0.013 0.013 0.011 0.013 0.017 0.009 0.01 0.012 0.012 0.01 0.01 0.01 0.009 0.005 0.008 0.011 0.007 0.008 0.011 0.005 0.004 0.01 0.009 0 0.001 0.001 0 0 0 0 0.004 0.001 0 0.002 0.002 0 0.002 0.003 0.007 0.011 0.011 0.012 0.013 0.014 0.01 0.006 0.017 0.012 0.021 0.011 0.005 0.004 0.003 0 0.002 0.006 0.005 0.005 0.007 0.005 0.003 0.003 0.002 0.007 0.014 0.004 0.007 0.009 0.02 0.005 0.007 0.01 0.005 0.012 0.008 0.013 0.005 0.013 0.004 0.01 0.015 0.01 0.015 0.01 0.025 0.026 0.021 0 0.001 0 0 0.002 0.007 0.006 0.007 0.007 0.003 0.001 0.003 0.002 0.003 0.001 0.002 0.003 0.003 0.002 0.004 0.004 0.002 0.001 0.002 0.004 0 0 0.004 0.003 0 0 0 0 0 0 0 0 0 0 0 0 0 0 0 0 0 0 0 0 0 0 0 0 0 0 0 0 0 0 0 0 0 0 0 0 0 0 0 0 0 0 0 0 0 0 0 0 0 0 0 0 0 0 0 0 0 0 0 0 0 0 0 0 0 0 0 0 0 0 0 0 0 0 0 0 0 0 0 0 0 0 0 0 0 0 0 0 0 0 0 0 0 0 0 0 0 0 0 0 0 0 0 0 0 0 0 0 0 0 0 0 0 0 0 0 0 0 0 0 0 0 0 0 0 0 0 0 0 0 0 0 0 0 0 0 0 0 0 0 0 0 0 0 0 0 0 0 0 0 0 0 0 0 0 0 0 0 0 0 0 0 0 0 0 0 0 0 0 0 0 0 0 0 0 0 0 0 0 0 0 0 0 0 0 0 0 0 0 0 0 0 0 0 0 0 0 0 0 0 0 0 0 0 0 0 0 0 0 0 0 0 0.001 0.001 0.001 0.001 0.001 0.001 0.001 0.001 0 0 0 0 0 0 0 0 0 0 0 0 0 0 0 0 0 0 0 0 0 0 0 0 0 0 0 0 0.002 0 0.001 0.001 0.001 0.001 0 0.001 0 0 0 0 0 0 0 0 0 0 0 0 0 0.001 0.001 0.001 0.001 0.001 0 0 0 0 0 0 0 0.003 0.001 0.002 0.003 0.003 0.003 0.003 0.002 0.002 0.001 0.003 0.001 0.002 0.002 0.002 0.002 0.001 0.001 0.001 0.001 0.002 0.002 0.001 0.001 0.002 0.004 0.006 0.005 0.004 0.005 0.003 0.003 0.003 0.003 0.002 0.002 0.003 0.001 0.001 0 0.001 0.001 0.001 0 0 0 0 0 0 0 0 0.001 0 0.002 0.002 0.004 0.005 0.007 0.007 0.008 0.006 0.002 0 0 0.001 0.001 0.003 0 0.003 0.003 0.002 0.004 0.006 0.004 0.004 0.004 0.004 0.003 0 0.001 0 0.002 0.001 0 0 0 0.001 0.001 0 0 0 0.003 0.005 0.003 0.003 0.002 0.001 0.002 0.001 0.001 0.001 0 0.001 0.003 0.001 0.003 0.003 0.002 0.005 0.009 0.003 0.003 0.002 0 0.002 0.003 0.003 0.005 0.004 0.002 0.002 0.004 0.003 0.002 0.001 0.001 0.001 0.004 0.012 0.003 0.014 0.017 0.015 0.007 0.017 0.015 0.014 0.011 0.019 0.02 0.014 0.012 0.017 0.012 0.015 0.017 0.014 0.015 0.011 0.003 0.01 0.004 0.005 0.009 0.003 0.001 0.005 0.003 0 0.002 0.001 0 0 0 0.002 0.002 0.002 0 0.001 0 0.001 0.002 0.003 0.003 0.01 0.012 0.009 0.012 0.012 0.009 0.006 0.012 0.01 0.01 0.006 0.003 0.001 0.002 0.001 0.001 0.001 0 0.001 0.001 0.002 0.002 0.001 0 0.003 0.004 0.001 0.003 0.006 0.007 0.002 0.002 0.015 0.012 0.019 0.016 0.015 0.006 0.013 0.005 0.014 0.013 0.005 0.007 0.011 0.012 0.012 0.01 0 0.002 0.001 0 0.001 0.002 0.002 0.002 0.002 0.001 0 0.001 0 0.001 0 0 0.001 0 0 0.001 0 0 0 0.001 0.001 0 0.001 0.002 0.001 0 0 0 0 0 0 0 0 0 0 0 0 0 0 0 0 0 0 0 0 0 0 0 0 0 0 0 0 0 0 0 0 0 0 0 0 0 0 0 0 0 0 0 0 0 0 0 0 0 0 0 0 0 0 0 0 0 0 0 0 0 0 0 0 0 0 0 0 0 0 0 0 0 0 0 0 0 0 0 0 0 0 0 0 0 0 0 0 0 0 0 0 0 0 0 0 0 0 0 0 0 0 0 0 0 0 0 0 0 0 0 0 0 0 0 0 0 0 0 0 0 0 0 0 0 0 0 0 0 0 0 0 0 0 0 0 0 0 0 0 0 0 0 0 0 0 0 0 0 0 0 0 0 0 0 0 0 0 0 0 0 0 0 0 0 0 0 0 0 0 0 0 0 0 0 0 0 0 0 0 0 0 0 0 0 0 0 0 0 0 0 0 0 0 0 0 0 0 0 0 0 0 0 0 0 0 0 0 0 0 0 0 0 0 0 0 0 0 0 0.001 0 0 0 0 0 0 0 0 0 0 0 0 0 0 0 0 0 0 0 0 0 0 0 0 0 0 0 0 0.001 0 0 0.001 0.001 0.001 0.001 0.001 0.001 0.001 0.001 0.001 0.001 0 0 0 0 0 0 0 0 0.015 0 0.019 0 0.005 0 
0.057 0 0.001 0 0.001 0 0.01 0.012 0.007 0.003 0.004 0.009 0.025 0.025 0.033 0.016 0.028 0.036 0.063 0.015 0.025 0.049 0.061 0.037 0.037 0.044 0.076 0.039 0.035 0.044 0.075 0.047 0.041 0.04 0.032 0.024 0.024 0.021 0.031 0.028 0.007 0.004 0.012 0.028 0.047 0.059 0.048 0.061 0.055 0.059 0.063 0.026 0.05 0.064 0.14 0.377 1 0.372 0.285 0.414 0.417 0.15 0.219 0.138 0 0.16 0.159 0.132 0.024 0.039 0.011 0.013 0.012 0.015 0.007 0.045 0.038 0.035 0.03 0.019 0.011 0.013 0.009 0.008 0.022 0.007 0.023 0.02 0.02 0.031 0.033 0.028 0.035 0.047 0.088 0.034 0.017 0.02 0.017 0.002 0.026 0.013 0.045 0.12 0.016 0.026 0.011 0.004 0.013 0.004 0.01 0.009 0.017 0.02 0.009 0.017 0.015 0.009 0.008 0.002 0.001 0.014 0.008 0.016 0.012 0.015 0.022 0.023 0.011 0.009 0.003 0 0.005 0.004 0.013 0.018 0.007 0.014 0.009 0.016 0.019 0.012 0.006 0.013 0.011 0.011 0.012 0.007 0.017 0.016 0.022 0.016 0.02 0.017 0.016 0.011 0.022 0.022 0.013 0.009 0.021 0.016 0.022 0.02 0.018 0.014 0.005 0.005 0.014 0.008 0.011 0.013 0.007 0.007 0.013 0.011 0.002 0.015 0.015 0 0 0 0.002 0.003 0.002 0 0.001 0.001 0.008 0.012 0.017 0.017 0.023 0.021 0.014 0.013 0.016 0.012 0.014 0.018 0.02 0.025 0.023 0.035 0.029 0.029 0.022 0.04 0.018 0.018 0.014 0.009 0.01 0.023 0.004 0.002 0.005 0.008 0.005 0.006 0.008 0.011 0.004 0.006 0.006 0.009 0.012 0.01 0.014 0.01 0.017 0.004 0.011 0.015 0.01 0.009 0.007 0.018 0.015 0.011 0.005 0.012 0.008 0 0.007 0.014 0.011 0.011 0.014 0.003 0.005 0.006 0.001 0.003 0.003 0.003 0.003 0.004 0.002 0.003 0.002 0.003 0.001 0.002 0.007 0.001 0.004 0.014 0.002 0.001 0 0 0 0 0 0 0 0 0 0 0 0 0 0 0 0 0 0 0 0 0 0 0 0 0 0 0 0 0 0 0 0 0 0 0 0 0 0 0 0 0 0 0 0 0 0 0 0 0 0 0 0 0 0 0 0 0 0 0 0 0 0 0 0 0 0 0 0 0 0 0 0 0 0 0 0 0 0 0 0 0 0 0 0 0 0 0 0 0 0 0 0 0 0 0 0 0 0 0 0 0 0 0 0 0 0 0 0 0 0 0 0 0 0 0 0 0 0 0 0 0 0 0 0 0 0 0 0 0 0 0 0 0 0 0 0 0 0 0 0 0 0 0 0 0 0 0 0 0 0 0 0 0 0 0 0 0 0 0 0 0 0 0 0 0 0 0 0 0 0 0 0 0 0 0 0 0 0 0 0 0 0 0 0 0 0 0 0 0 0 0 0 0 0 0 0 0 0 0 0 0 0 0 0 0 0 0 0 0 0 0 0 0 0 0.001 0 0 0 0.001 0 0 0 0 0 0 0 0 0 0 0 0 0 0 0 0 0 0 0 0 0 0 0 0 0 0 0 0.001 0.003 0.001 0.001 0.002 0.005 0.001 0.001 0.002 0 0 0.001 0 0 0 0 0 0 0 0 0 0 0.003 0.002 0.001 0.001 0.001 0 0 0 0 0 0 0 0.001 0 0.002 0.002 0.001 0.001 0.002 0.001 0.001 0.001 0.002 0 0.001 0.001 0.001 0.001 0.001 0 0 0 0.001 0.001 0 0 0 0 0 0 0.001 0.003 0.001 0.001 0.002 0 0 0.001 0 0 0.001 0 0 0.001 0.001 0 0 0 0 0.001 0.001 0.001 0 0 0 0 0 0 0 0 0.003 0.004 0.004 0.003 0.001 0.001 0.002 0.002 0.003 0 0.002 0.002 0.002 0.004 0.004 0.001 0.004 0.002 0.001 0.001 0.001 0.001 0.001 0 0 0.001 0 0 0 0 0 0 0 0 0 0.001 0.003 0.002 0.002 0.002 0.001 0.001 0.001 0 0 0 0 0 0 0 0 0.005 0 0 0 0 0 0 0.001 0.002 0.001 0 0 0.001 0 0 0.001 0.001 0.001 0.004 0.009 0.007 0.007 0.007 0.009 0.005 0.008 0.009 0.009 0.009 0.01 0.012 0.006 0.007 0.01 0.006 0.007 0.007 0.007 0.006 0.002 0.003 0.006 0.006 0.005 0.006 0.003 0.004 0.004 0.004 0.001 0.002 0.003 0 0 0 0.001 0.002 0.001 0 0.001 0 0.002 0.002 0.003 0.002 0.006 0.006 0.006 0.007 0.006 0.008 0.009 0.011 0.006 0.012 0.004 0.002 0.001 0.002 0 0.001 0 0 0 0 0 0.001 0 0 0.001 0.005 0.003 0.003 0.006 0.007 0.002 0.005 0.005 0.003 0.011 0.007 0.011 0.008 0.009 0.007 0.011 0.012 0.005 0.009 0.007 0.017 0.019 0.015 0 0 0 0 0 0.001 0 0 0.001 0 0 0 0 0.001 0.001 0.001 0.001 0 0 0.004 0.001 0 0 0 0.001 0 0 0.002 0.001 0 0 0 0 0 0 0 0 0 0 0 0 0 0 0 0 0 0 0 0 0 0 0 0 0 0 0 0 0 0 0 0 0 0 0 0 0 0 0 0 0 0 0 0 0 0 0 0 0 0 0 0 0 0 0 0 0 0 0 0 0 0 0 0 0 0 0 0 0 0 0 0 0 0 0 0 0 0 0 0 0 0 0 0 0 0 0 0 0 0 0 0 0 0 0 0 0 0 0 0 0 0 0 0 0 0 0 0 0 0 0 0 0 0 0 0 0 0 0 0 0 0 0 0 0 0 0 0 0 0 0 0 0 0 0 0 0 0 0 0 0 0 0 0 0 0 0 0 0 0 0 0 0 0 0 0 0 0 0 0 0 0 0 0 0 0 0 0 0 0 0 0 0 0 0 0 0 0 0 0 0 0 0 0 0 0 0 0 0 0 0 0 0 0 0 0 0 0 0 0 0 0 0 0 0 0 0 0 0 0 0 0 0 0 0.001 0.001 0 0 0 0 0 0 0 0 0 0 0 0 0 0 0 0 0 0 0 0 0 0 0 0 0 0 0 0 0 0 0 0.001 0.001 0 0 0 0 0 0 0 0 0 0 0 0 0 0 0 0 0 0 0 0 0.005 0.001 0 0 0 0 0.002 0.002 0.001 0.002 0.002 0.002 0.002 0.002 0.002 0.001 0.002 0.002 0.002 0.002 0.001 0.002 0.004 0.001 0.001 0.001 0.001 0.001 0.002 0.001 0.001 0.001 0.001 0.001 0 0.001 0 0.001 0.001 0.001 0.002 0.001 0.001 0 0.001 0 0.001 0.001 0 0 0 0 0 0 0 0 0 0 0 0 0 0 0 0 0 0.001 0.001 0.001 0.001 0.004 0.004 0.003 0.003 0.001 0.001 0.001 0 0 0.001 0 0.001 0.001 0.001 0.002 0.002 0.001 0.001 0.001 0.001 0.001 0.001 0 0 0 0 0.001 0 0 0.001 0.001 0.001 0 0 0 0.001 0.002 0.003 0.001 0.001 0.001 0.001 0 0 0 0 0 0 0.001 0.001 0 0.001 0.007 0.002 0.002 0 0 0.001 0.001 0.003 0.003 0.002 0.002 0 0.001 0 0 0 0.001 0.001 0.005 0.013 0.008 0.013 0.011 0.011 0.007 0.012 0.014 0.014 0.011 0.013 0.016 0.009 0.011 0.011 0.011 0.011 0.009 0.008 0.007 0.003 0.005 0.011 0.005 0.004 0.009 0.004 0.006 0.007 0.006 0.001 0 0 0 0 0 0 0.002 0 0 0.001 0.001 0 0 0.004 0.002 0.011 0.012 0.009 0.011 0.01 0.009 0.008 0.01 0.012 0.011 0.005 0.004 0.002 0.002 0 0 0 0.001 0.002 0.002 0.002 0.001 0.001 0 0.002 0.002 0.001 0.003 0.006 0.007 0.001 0.003 0.01 0.01 0.012 0.01 0.012 0.009 0.013 0.005 0.011 0.011 0.009 0.009 0.003 0.013 0.01 0.009 0.001 0.002 0 0 0 0.001 0.001 0.001 0.001 0 0 0 0 0 0 0 0 0 0 0 0 0 0 0 0.001 0 0 0.002 0.001 0 0 0 0 0 0 0 0 0 0 0 0 0 0 0 0 0 0 0 0 0 0 0 0 0 0 0 0 0 0 0 0 0 0 0 0 0 0 0 0 0 0 0 0 0 0 0 0 0 0 0 0 0 0 0 0 0 0 0 0 0 0 0 0 0 0 0 0 0 0 0 0 0 0 0 0 0 0 0 0 0 0 0 0 0 0 0 0 0 0 0 0 0 0 0 0 0 0 0 0 0 0 0 0 0 0 0 0 0 0 0 0 0 0 0 0 0 0 0 0 0 0 0 0 0 0 0 0 0 0 0 0 0 0 0 0 0 0 0 0 0 0 0 0 0 0 0 0 0 0 0 0 0 0 0 0 0 0 0 0 0 0 0 0 0 0 0 0 0 0 0 0 0 0 0 0 0 0 0 0 0 0 0 0 0 0 0 0 0 0 0 0 0 0 0 0 0 0 0 0 0 0 0 0 0 0 0 0 0 0 0 0 0 0 0 0 0 0 0 0 0 0 0 0 0 0 0 0 0 0 0 0 0 0 0 0 0 0 0 0 0 0 0 0 0 0 0 0 0 0 0 0 0 0 0 0 0 0 0 0 0 0 0 0 0 0 0 0 0 0.011 0 0.011 0 0.008 0 
0.036 0 0.001 0 0 0 0.006 0.007 0.004 0.002 0.003 0.003 0.009 0.01 0.013 0.009 0.011 0.016 0.042 0.009 0.018 0.041 0.053 0.027 0.037 0.043 0.074 0.046 0.036 0.045 0.067 0.043 0.037 0.037 0.034 0.018 0.014 0.016 0.022 0.017 0.003 0.002 0.006 0.021 0.038 0.043 0.038 0.046 0.032 0.038 0.043 0.018 0.03 0.047 0.116 0.216 0.502 1 0.402 0.276 0.221 0.118 0.178 0.105 0 0.11 0.109 0.091 0.024 0.026 0.012 0.006 0.006 0.007 0.005 0.03 0.03 0.028 0.024 0.014 0.008 0.009 0.003 0.005 0.013 0.006 0.016 0.013 0.016 0.021 0.027 0.019 0.024 0.042 0.066 0.023 0.013 0.013 0.016 0.011 0.019 0.01 0.036 0.096 0.014 0.017 0.009 0.003 0.004 0.01 0.01 0.007 0.007 0.011 0.004 0.009 0.01 0.006 0.007 0.002 0.002 0.008 0.006 0.01 0.007 0.008 0.019 0.018 0.004 0.002 0 0 0.003 0.003 0.012 0.017 0.008 0.009 0.004 0.014 0.023 0.016 0.003 0.006 0.005 0.005 0.01 0.005 0.013 0.018 0.022 0.015 0.017 0.012 0.01 0.009 0.015 0.018 0.012 0.01 0.017 0.019 0.02 0.017 0.012 0.013 0.008 0.008 0.012 0.006 0.008 0.012 0.009 0.004 0.009 0.008 0 0.012 0.014 0 0 0 0.002 0.004 0.002 0 0.003 0.003 0.006 0.006 0.013 0.018 0.023 0.022 0.02 0.014 0.013 0.017 0.011 0.016 0.017 0.017 0.022 0.036 0.023 0.019 0.011 0.02 0.012 0.011 0.008 0.005 0.005 0.012 0.003 0 0.001 0.002 0 0.001 0.003 0.005 0.003 0.004 0.005 0.006 0.009 0.008 0.008 0.005 0.012 0.005 0.01 0.01 0.006 0.006 0.004 0.011 0.01 0.01 0.008 0.014 0.006 0 0.002 0.006 0.006 0.006 0.007 0.001 0.003 0 0.001 0.002 0.001 0.002 0.003 0.002 0.001 0 0 0.001 0 0.003 0.004 0.004 0.004 0.014 0.003 0.001 0.001 0.001 0 0 0 0 0 0 0 0 0 0 0 0 0 0 0 0 0 0 0 0 0 0 0 0 0 0 0 0 0 0 0 0 0 0 0 0 0 0 0 0 0 0 0 0 0 0 0 0 0 0 0 0 0 0 0 0 0 0 0 0 0 0 0 0 0 0 0 0 0 0 0 0 0 0 0 0 0 0 0 0 0 0 0 0 0 0 0 0 0 0 0 0 0 0 0 0 0 0 0 0 0 0 0 0 0 0 0 0 0 0 0 0 0 0 0 0 0 0 0 0 0 0 0 0 0 0 0 0 0 0 0 0 0 0 0 0 0 0 0 0 0 0 0 0 0 0 0 0 0 0 0 0 0 0 0 0 0 0 0 0 0 0 0 0 0 0 0 0 0 0 0 0 0 0 0 0 0 0 0 0 0 0 0 0 0 0 0 0 0 0 0 0 0 0 0 0 0 0 0 0 0 0 0 0 0 0 0 0 0 0 0 0 0 0 0 0 0 0 0 0 0 0 0 0 0 0 0 0 0 0 0 0 0 0 0 0 0 0 0 0 0 0 0 0 0.002 0.002 0.001 0 0 0 0 0 0 0 0 0 0 0 0 0 0 0 0 0 0 0 0.005 0.005 0.003 0.001 0.001 0 0.001 0.001 0.001 0.001 0.001 0.001 0.001 0.002 0.002 0.004 0.002 0.003 0.004 0.004 0.002 0.003 0.004 0.002 0.002 0.002 0.001 0.001 0.002 0.001 0 0.001 0.001 0 0 0.001 0 0 0 0.001 0.001 0.001 0.001 0.001 0.001 0 0.001 0.001 0.001 0 0 0 0 0 0.001 0 0 0 0 0.001 0.001 0.001 0.001 0 0 0 0 0 0.001 0.001 0.001 0.001 0.002 0.001 0.001 0.001 0.001 0.001 0.001 0 0.001 0.001 0.001 0 0.001 0 0.001 0.001 0.001 0 0.001 0.002 0.001 0 0 0 0.001 0.001 0 0 0 0 0 0 0 0 0.001 0.001 0.001 0.001 0.001 0 0 0 0 0 0 0 0 0 0.001 0.002 0 0 0 0 0.001 0.002 0.004 0.008 0.002 0.002 0.001 0 0 0 0 0 0 0 0.003 0.003 0.006 0.004 0.004 0.002 0.005 0.006 0.006 0.006 0.006 0.005 0.004 0.002 0.005 0.003 0.003 0.004 0.002 0.002 0.001 0.002 0.004 0.002 0.004 0.005 0.004 0.003 0.004 0.003 0.003 0.001 0.001 0 0 0 0.001 0.001 0 0 0.002 0.002 0 0.001 0.002 0.003 0.004 0.003 0.002 0.006 0.006 0.003 0.004 0.01 0.009 0.014 0.011 0.005 0.004 0.003 0 0.001 0 0 0.001 0 0 0 0.001 0.001 0.001 0.005 0.001 0.003 0.003 0.008 0.001 0.004 0.002 0.002 0.005 0.002 0.006 0.004 0.004 0.005 0.007 0.005 0.004 0.007 0.005 0.016 0.015 0.013 0 0.003 0.003 0 0 0.002 0.001 0.001 0.002 0 0.001 0 0 0 0 0 0 0 0 0.002 0 0 0 0 0.002 0 0.001 0.003 0.001 0 0 0 0 0 0 0 0 0 0 0 0 0 0 0 0 0 0 0 0 0 0 0 0 0 0 0 0 0 0 0 0 0 0 0 0 0 0 0 0 0 0 0 0 0 0 0 0 0 0 0 0 0 0 0 0 0 0 0 0 0 0 0 0 0 0 0 0 0 0 0 0 0 0 0 0 0 0 0 0 0 0 0 0 0 0 0 0 0 0 0 0 0 0 0 0 0 0 0 0 0 0 0 0 0 0 0 0 0 0 0 0 0 0 0 0 0 0 0 0 0 0 0 0 0 0 0 0 0 0 0 0 0 0 0 0 0 0 0 0 0 0 0 0 0 0 0 0 0 0 0 0 0 0 0 0 0 0 0 0 0 0 0 0 0 0 0 0 0 0 0 0 0 0 0 0 0 0 0 0 0 0 0 0 0 0 0 0 0 0 0 0 0 0 0 0 0 0 0 0 0 0 0 0 0 0 0 0 0 0 0 0 0 0 0 0 0 0 0 0 0 0 0 0 0 0 0 0 0 0 0 0 0 0 0 0 0 0 0 0 0 0 0 0 0 0 0 0 0 0 0 0 0 0 0 0 0 0 0 0 0 0 0 0 0 0 0 0 0 0 0 0 0 0 0 0 0 0 0 0 0 0 0 0 0 0 0 0 0 0 0 0 0 0 0 0 0 0 0 0 0 0 0 0 0 0 0 0 0.001 0.001 0.002 0 0 0 0 0 0 0 0 0 0 0 0 0 0 0 0 0 0 0 0 0 0 0 0 0 0 0 0.001 0.002 0.003 0.003 0.001 0 0 0 0 0.002 0.001 0.003 0.003 0.002 0.003 0.002 0.001 0.003 0.001 0.001 0.001 0 0 0 0 0.001 0.001 0 0 0 0 0 0 0 0 0 0 0.002 0.002 0 0.001 0.001 0.001 0.001 0 0 0 0 0.001 0.001 0 0 0.003 0.001 0 0 0 0 0 0 0 0 0 0 0 0 0 0 0 0 0.001 0.004 0.001 0.005 0.004 0.006 0.003 0.006 0.007 0.006 0.004 0.007 0.011 0.004 0.006 0.01 0.003 0.006 0.006 0.006 0.006 0.005 0.001 0.002 0.001 0.001 0.002 0.001 0 0.001 0.002 0 0 0 0 0 0 0 0 0 0 0 0 0.002 0.002 0.003 0.003 0.005 0.004 0.002 0.003 0.002 0.002 0.002 0.003 0.002 0.001 0 0 0 0 0 0 0 0 0 0 0 0 0 0 0 0 0 0.001 0.003 0.003 0.002 0.002 0.003 0.002 0.007 0.006 0.006 0.004 0.004 0.001 0.005 0.006 0.003 0.004 0.003 0.002 0.002 0.002 0 0 0 0 0 0 0 0 0 0 0 0 0 0 0 0.001 0.001 0 0 0 0 0 0 0 0 0 0 0 0 0 0 0 0 0 0 0 0 0 0 0 0 0 0 0 0 0 0 0 0 0 0 0 0 0 0 0 0 0 0 0 0 0 0 0 0 0 0 0 0 0 0 0 0 0 0 0 0 0 0 0 0 0 0 0 0 0 0 0 0 0 0 0 0 0 0 0 0 0 0 0 0 0 0 0 0 0 0 0 0 0 0 0 0 0 0 0 0 0 0 0 0 0 0 0 0 0 0 0 0 0 0 0 0 0 0 0 0 0 0 0 0 0 0 0 0 0 0 0 0 0 0 0 0 0 0 0 0 0 0 0 0 0 0 0 0 0 0 0 0 0 0 0 0 0 0 0 0 0 0 0 0 0 0 0 0 0 0 0 0 0 0 0 0 0 0 0 0 0 0 0 0 0 0 0 0 0 0 0 0 0 0 0 0 0 0 0 0 0 0 0 0 0 0 0 0 0 0 0 0 0 0 0 0 0 0 0 0 0 0 0 0 0 0 0 0 0 0 0 0 0 0 0 0 0 0 0 0 0 0 0 0 0 0 0 0 0 0 0 0 0 0 0 0 0 0 0 0.001 0 0 0 0 0 0 0 0 0 0 0 0 0 0 0 0 0 0 0 0 0 0.006 0 0.01 0 0.001 0 
0.115 0 0.003 0 0.002 0 0.013 0.013 0.005 0 0.001 0.014 0.024 0.04 0.049 0.017 0.028 0.052 0.084 0.02 0.036 0.087 0.086 0.051 0.049 0.066 0.095 0.049 0.05 0.065 0.084 0.059 0.046 0.05 0.047 0.024 0.02 0.02 0.032 0.022 0.003 0.006 0.017 0.053 0.089 0.112 0.1 0.123 0.106 0.125 0.13 0.046 0.072 0.115 0.278 0.243 0.341 0.387 1 0.389 0.229 0.172 0.37 0.193 0 0.136 0.14 0.121 0.036 0.032 0.01 0.011 0.011 0.021 0.024 0.077 0.057 0.06 0.053 0.021 0.009 0.013 0.015 0.018 0.031 0.006 0.054 0.048 0.049 0.061 0.061 0.039 0.068 0.097 0.166 0.049 0.033 0.045 0.022 0.011 0.037 0.014 0.04 0.128 0.016 0.019 0.008 0.003 0.009 0.007 0.022 0.014 0.016 0.025 0.009 0.023 0.022 0.016 0.015 0.007 0.007 0.019 0.014 0.019 0.017 0.021 0.034 0.034 0.02 0.013 0.006 0.003 0.011 0.013 0.031 0.033 0.019 0.015 0.011 0.033 0.035 0.029 0.007 0.02 0.017 0.021 0.031 0.019 0.033 0.032 0.041 0.032 0.036 0.034 0.033 0.026 0.036 0.028 0.02 0.015 0.029 0.037 0.046 0.038 0.031 0.031 0.016 0.02 0.029 0.015 0.02 0.028 0.014 0.013 0.02 0.019 0.004 0.039 0.038 0 0 0 0.001 0.002 0.001 0.001 0.003 0.002 0.015 0.024 0.036 0.033 0.046 0.047 0.027 0.027 0.034 0.025 0.022 0.029 0.031 0.037 0.035 0.051 0.044 0.049 0.044 0.076 0.033 0.036 0.023 0.011 0.015 0.036 0.005 0.002 0.006 0.015 0.007 0.008 0.013 0.017 0.004 0.011 0.018 0.015 0.025 0.021 0.026 0.018 0.028 0.015 0.022 0.023 0.014 0.018 0.017 0.032 0.03 0.026 0.007 0.015 0.006 0 0.013 0.023 0.015 0.015 0.022 0.004 0.008 0.003 0 0 0.002 0.002 0.004 0.003 0.003 0.004 0.004 0.002 0.001 0.003 0.012 0.005 0.006 0.02 0.007 0.002 0 0 0 0 0 0 0 0 0 0 0 0 0 0 0 0 0 0 0 0 0 0 0 0 0 0 0 0 0 0 0 0 0 0 0 0 0 0 0 0 0 0 0 0 0 0 0 0 0 0 0 0 0 0 0 0 0 0 0 0 0 0 0 0 0 0 0 0 0 0 0 0 0 0 0 0 0 0 0 0 0 0 0 0 0 0 0 0 0 0 0 0 0 0 0 0 0 0 0 0 0 0 0 0 0 0 0 0 0 0 0 0 0 0 0 0 0 0 0 0 0 0 0 0 0 0 0 0 0 0 0 0 0 0 0 0 0 0 0 0 0 0 0 0 0 0 0 0 0 0 0 0 0 0 0 0 0 0 0 0 0 0 0 0 0 0 0 0 0 0 0 0 0 0 0 0 0 0 0 0 0 0 0 0 0 0 0 0 0 0 0 0 0 0 0 0 0 0 0 0 0 0 0 0 0 0 0 0 0 0 0 0 0 0 0 0 0 0 0.001 0 0 0 0 0 0 0 0 0 0 0 0 0 0 0 0 0 0 0 0 0 0 0 0 0 0 0 0.001 0 0.001 0.002 0.002 0.002 0.002 0 0 0 0.001 0 0 0 0 0 0 0 0 0 0 0 0.012 0.006 0.001 0 0 0.001 0.003 0.004 0.004 0.001 0.003 0.004 0.004 0.002 0.003 0.004 0.003 0.003 0.004 0.003 0.002 0.002 0.004 0.002 0.002 0.003 0.001 0.001 0.001 0.001 0.001 0.001 0.001 0.001 0 0.001 0.001 0.003 0.002 0.003 0.003 0.004 0.002 0.004 0.004 0.002 0.002 0.004 0.004 0.001 0.002 0 0.001 0.002 0.001 0 0 0 0 0.003 0.002 0 0 0 0 0 0 0.001 0.002 0.004 0.008 0.009 0.006 0.003 0.002 0.002 0 0 0.002 0.001 0.002 0.002 0.001 0.003 0.003 0.004 0.003 0.003 0.004 0.002 0.002 0 0 0 0.001 0 0 0 0 0 0 0 0 0 0.001 0.001 0.002 0.002 0.002 0.002 0.001 0.001 0 0.001 0 0.001 0.003 0.002 0.001 0.001 0.002 0.008 0.003 0.001 0 0 0.001 0.001 0.003 0.006 0.001 0.001 0.002 0.002 0.001 0.001 0.001 0.003 0.002 0.005 0.012 0.003 0.015 0.013 0.014 0.007 0.015 0.013 0.014 0.013 0.015 0.015 0.014 0.005 0.014 0.013 0.012 0.015 0.011 0.013 0.007 0.004 0.008 0.003 0.006 0.012 0.005 0.002 0.008 0.01 0.001 0.001 0.001 0 0 0 0.002 0.003 0.002 0 0.003 0.003 0.001 0.002 0.003 0.005 0.01 0.011 0.008 0.017 0.016 0.007 0.007 0.018 0.015 0.019 0.009 0.006 0.004 0.002 0.003 0.005 0.005 0.005 0.007 0.004 0.003 0.006 0.003 0.002 0.006 0.009 0.003 0.006 0.013 0.017 0.001 0.013 0.014 0.012 0.012 0.01 0.013 0.011 0.015 0.002 0.013 0.017 0.013 0.02 0.01 0.023 0.022 0.014 0.003 0.005 0.004 0 0.001 0.006 0.006 0.006 0.007 0.002 0.004 0.001 0 0.001 0 0.001 0.001 0.001 0 0.006 0.001 0.001 0 0 0.003 0 0.002 0.005 0.001 0 0 0 0 0 0 0 0 0 0 0 0 0 0 0 0 0 0 0 0 0 0 0 0 0 0 0 0 0 0 0 0 0 0 0 0 0 0 0 0 0 0 0 0 0 0 0 0 0 0 0 0 0 0 0 0 0 0 0 0 0 0 0 0 0 0 0 0 0 0 0 0 0 0 0 0 0 0 0 0 0 0 0 0 0 0 0 0 0 0 0 0 0 0 0 0 0 0 0 0 0 0 0 0 0 0 0 0 0 0 0 0 0 0 0 0 0 0 0 0 0 0 0 0 0 0 0 0 0 0 0 0 0 0 0 0 0 0 0 0 0 0 0 0 0 0 0 0 0 0 0 0 0 0 0 0 0 0 0 0 0 0 0 0 0 0 0 0 0 0 0 0 0 0 0 0 0 0 0 0 0 0 0 0 0 0 0 0 0 0 0 0 0 0 0 0 0 0 0 0 0 0 0 0 0 0 0 0 0 0 0 0 0 0 0 0 0 0 0 0 0 0 0 0 0 0 0 0 0 0 0 0 0 0 0 0 0 0 0 0 0 0 0 0 0 0 0 0.001 0.001 0 0 0 0 0 0 0 0 0 0 0 0 0 0 0 0 0 0 0 0 0.005 0.003 0.002 0 0.001 0.001 0 0.001 0.001 0.001 0.001 0.001 0.003 0.001 0.004 0.004 0.003 0.004 0.008 0.003 0.002 0.004 0.008 0.006 0.002 0.003 0.006 0.004 0.005 0.002 0.002 0.002 0.004 0.003 0 0.002 0.002 0.005 0.005 0.005 0.006 0.006 0.002 0.001 0.001 0 0.001 0.003 0.002 0 0 0 0 0 0 0 0 0 0 0.001 0.001 0.001 0 0.001 0 0 0 0.002 0.002 0.003 0.007 0.012 0.008 0.004 0.002 0.001 0.001 0.001 0.002 0 0.001 0.001 0.001 0.004 0.009 0.001 0.003 0.002 0.001 0.001 0.001 0 0.001 0.001 0.001 0.001 0 0 0 0 0 0 0 0.003 0.003 0.002 0.006 0.003 0.001 0.002 0.002 0.002 0.002 0 0.001 0.002 0.001 0.004 0.005 0.003 0.005 0.016 0.007 0.003 0.001 0 0.001 0 0.008 0.01 0.007 0.004 0.002 0.007 0.003 0.002 0.002 0.003 0.003 0.003 0.018 0.012 0.022 0.018 0.019 0.012 0.022 0.023 0.025 0.019 0.024 0.03 0.019 0.014 0.022 0.019 0.018 0.021 0.018 0.019 0.008 0.008 0.017 0.008 0.012 0.016 0.009 0.006 0.01 0.007 0.002 0 0 0 0 0 0.001 0.003 0.002 0 0.002 0.002 0.001 0.004 0.007 0.011 0.019 0.017 0.015 0.014 0.018 0.013 0.009 0.016 0.018 0.013 0.011 0.009 0.009 0.006 0 0 0 0.001 0.003 0.003 0.003 0.003 0.001 0 0.003 0.005 0.001 0.003 0.008 0.009 0.003 0.009 0.016 0.011 0.024 0.017 0.023 0.016 0.02 0.009 0.02 0.021 0.015 0.013 0.008 0.015 0.015 0.013 0.002 0.004 0.001 0 0.001 0.003 0.001 0.003 0.003 0 0 0 0 0.001 0.002 0.001 0.001 0.001 0.002 0.003 0.001 0.001 0 0 0.002 0 0 0.003 0.002 0 0 0 0 0 0 0 0 0 0 0 0 0 0 0 0 0 0 0 0 0 0 0 0 0 0 0 0 0 0 0 0 0 0 0 0 0 0 0 0 0 0 0 0 0 0 0 0 0 0 0 0 0 0 0 0 0 0 0 0 0 0 0 0 0 0 0 0 0 0 0 0 0 0 0 0 0 0 0 0 0 0 0 0 0 0 0 0 0 0 0 0 0 0 0 0 0 0 0 0 0 0 0 0 0 0 0 0 0 0 0 0 0 0 0 0 0 0 0 0 0 0 0 0 0 0 0 0 0 0 0 0 0 0 0 0 0 0 0 0 0 0 0 0 0 0 0 0 0 0 0 0 0 0 0 0 0 0 0 0 0 0 0 0 0 0 0 0 0 0 0 0 0 0 0 0 0 0 0 0 0 0 0 0 0 0 0 0 0 0 0 0 0 0 0 0 0 0 0 0 0 0 0 0 0 0 0 0 0 0 0 0 0 0 0 0 0 0 0 0 0 0 0 0 0 0 0 0 0 0 0 0 0 0 0 0 0 0 0 0 0 0 0 0 0 0 0 0.001 0.001 0 0 0 0 0 0 0 0 0 0 0 0 0 0 0 0 0 0 0 0 0.015 0 0.022 0 0.01 0 
0.07 0 0.002 0 0.001 0 0.014 0.013 0.007 0.002 0.002 0.01 0.022 0.028 0.042 0.019 0.026 0.039 0.078 0.028 0.042 0.076 0.086 0.056 0.052 0.064 0.108 0.066 0.055 0.069 0.111 0.086 0.056 0.061 0.062 0.038 0.032 0.034 0.044 0.035 0.007 0.004 0.019 0.031 0.05 0.071 0.058 0.075 0.064 0.073 0.08 0.029 0.054 0.079 0.169 0.419 0.599 0.267 0.451 1 0.457 0.234 0.419 0.26 0 0.212 0.209 0.186 0.046 0.048 0.014 0.013 0.01 0.012 0.016 0.048 0.044 0.046 0.042 0.023 0.01 0.012 0.015 0.014 0.026 0.008 0.032 0.034 0.028 0.043 0.042 0.03 0.048 0.064 0.093 0.041 0.03 0.032 0.033 0.017 0.03 0.009 0.061 0.175 0.025 0.028 0.013 0.003 0.011 0.008 0.013 0.015 0.023 0.026 0.013 0.024 0.02 0.015 0.011 0.004 0.004 0.013 0.011 0.017 0.008 0.01 0.022 0.021 0.011 0.007 0.005 0.002 0.004 0.004 0.011 0.015 0.007 0.025 0.015 0.02 0.027 0.021 0.008 0.012 0.009 0.015 0.019 0.014 0.023 0.027 0.036 0.025 0.025 0.022 0.018 0.015 0.025 0.018 0.013 0.009 0.019 0.019 0.027 0.023 0.018 0.019 0.009 0.015 0.02 0.008 0.016 0.02 0.009 0.008 0.019 0.02 0.004 0.02 0.022 0 0 0 0 0.002 0 0 0.003 0.003 0.008 0.009 0.024 0.029 0.036 0.034 0.025 0.014 0.016 0.022 0.014 0.014 0.016 0.019 0.025 0.051 0.043 0.044 0.02 0.044 0.028 0.031 0.021 0.014 0.015 0.024 0.008 0.005 0.005 0.008 0.002 0.003 0.006 0.006 0.002 0.007 0.011 0.01 0.015 0.015 0.018 0.014 0.022 0.011 0.016 0.019 0.013 0.014 0.01 0.017 0.016 0.013 0.003 0.018 0.011 0 0.013 0.02 0.019 0.02 0.021 0.007 0.008 0.003 0 0.002 0.002 0.001 0.001 0.001 0.002 0.002 0 0.001 0.001 0.004 0.01 0.001 0.006 0.024 0.007 0.001 0 0 0 0.001 0 0 0 0 0 0 0 0 0 0 0 0 0 0 0 0 0 0 0 0 0 0 0 0 0 0 0 0 0 0 0 0 0 0 0 0 0 0 0 0 0 0 0 0 0 0 0 0 0 0 0 0 0 0 0 0 0 0 0 0 0 0 0 0 0 0 0 0 0 0 0 0 0 0 0 0 0 0 0 0 0 0 0 0 0 0 0 0 0 0 0 0 0 0 0 0 0 0 0 0 0 0 0 0 0 0 0 0 0 0 0 0 0 0 0 0 0 0 0 0 0 0 0 0 0 0 0 0 0 0 0 0 0 0 0 0 0 0 0 0 0 0 0 0 0 0 0 0 0 0 0 0 0 0 0 0 0 0 0 0 0 0 0 0 0 0 0 0 0 0 0 0 0 0 0 0 0 0 0 0 0 0 0 0 0 0 0 0 0 0 0 0 0 0 0 0 0 0 0 0 0 0 0 0 0 0 0 0 0 0 0 0 0 0 0 0 0 0 0 0 0 0 0 0 0 0 0 0 0 0 0 0 0 0 0 0 0 0 0 0 0 0 0.001 0 0.001 0.001 0.001 0.001 0.001 0.001 0 0.001 0.001 0.001 0.001 0.001 0.001 0 0 0 0 0 0 0 0.008 0.005 0.004 0 0.001 0 0 0 0.001 0 0 0.001 0.004 0.003 0.007 0.007 0.006 0.006 0.008 0.006 0.007 0.007 0.009 0.005 0.008 0.009 0.005 0.006 0.005 0.004 0.004 0.004 0.004 0.004 0.002 0 0.001 0.001 0 0.001 0.001 0.001 0.002 0.002 0.002 0 0.001 0.002 0.001 0 0.001 0 0 0.001 0.001 0.001 0.001 0.001 0 0.003 0.003 0.002 0 0.001 0 0 0 0 0 0 0.004 0.004 0.003 0.003 0.002 0.002 0 0 0 0 0 0 0 0.001 0.002 0.001 0 0.001 0.001 0 0 0 0 0 0 0 0 0 0 0.001 0.001 0.001 0 0 0 0 0.001 0 0 0 0 0 0 0 0 0 0 0 0 0 0.001 0.008 0.001 0.002 0.001 0.001 0.003 0.003 0.009 0.009 0.004 0.002 0.001 0.001 0 0 0.001 0.002 0.002 0.004 0.01 0.004 0.011 0.01 0.008 0.004 0.012 0.012 0.012 0.012 0.012 0.012 0.005 0.002 0.011 0.008 0.01 0.01 0.009 0.009 0.005 0.007 0.011 0.007 0.008 0.01 0.008 0.005 0.008 0.008 0.001 0 0 0 0 0 0.002 0.003 0.001 0.001 0.004 0.002 0 0 0.001 0.003 0.01 0.01 0.008 0.007 0.007 0.007 0.009 0.013 0.008 0.013 0.012 0.01 0.007 0.006 0.001 0.002 0.003 0.002 0.004 0.003 0.002 0.003 0.001 0 0 0.005 0.003 0.006 0.006 0.01 0 0.003 0.011 0.008 0.011 0.008 0.012 0.009 0.01 0.002 0.012 0.011 0.005 0.009 0.006 0.016 0.016 0.013 0.002 0.003 0.002 0 0.002 0.004 0.004 0.004 0.004 0 0.002 0.001 0 0 0 0 0 0 0 0.004 0 0 0 0 0.004 0 0.001 0.006 0.002 0 0 0 0 0 0 0 0 0 0 0 0 0 0 0 0 0 0 0 0 0 0 0 0 0 0 0 0 0 0 0 0 0 0 0 0 0 0 0 0 0 0 0 0 0 0 0 0 0 0 0 0 0 0 0 0 0 0 0 0 0 0 0 0 0 0 0 0 0 0 0 0 0 0 0 0 0 0 0 0 0 0 0 0 0 0 0 0 0 0 0 0 0 0 0 0 0 0 0 0 0 0 0 0 0 0 0 0 0 0 0 0 0 0 0 0 0 0 0 0 0 0 0 0 0 0 0 0 0 0 0 0 0 0 0 0 0 0 0 0 0 0 0 0 0 0 0 0 0 0 0 0 0 0 0 0 0 0 0 0 0 0 0 0 0 0 0 0 0 0 0 0 0 0 0 0 0 0 0 0 0 0 0 0 0 0 0 0 0 0 0 0 0 0 0 0 0 0 0 0 0 0 0 0 0 0 0 0 0 0 0 0 0 0 0 0 0 0 0 0 0 0 0 0 0 0 0 0 0 0 0 0 0 0 0 0 0 0 0 0 0 0 0 0 0 0 0 0 0 0 0 0 0 0 0 0 0 0 0 0 0 0 0 0 0 0 0 0 0 0.007 0.004 0.002 0.001 0.002 0.001 0.001 0.001 0.001 0.001 0.001 0.001 0.001 0.001 0.002 0.001 0.002 0.002 0.002 0.002 0.002 0 0.002 0.001 0.002 0.001 0 0.001 0 0 0 0 0 0 0 0 0 0.001 0.001 0.001 0.001 0.002 0.001 0.001 0.001 0.001 0.001 0.001 0.001 0 0 0 0 0 0 0 0 0 0 0.002 0.002 0.001 0 0 0 0 0 0 0 0.001 0.001 0.001 0.001 0.001 0.001 0.001 0 0 0 0 0 0 0 0 0.001 0 0 0 0 0 0 0 0 0 0 0 0 0 0 0 0 0 0 0 0 0 0 0.001 0.001 0.001 0.001 0.001 0.001 0 0 0 0 0.002 0.002 0 0 0.006 0.002 0.001 0 0 0.001 0 0 0 0 0 0 0.001 0.001 0 0.001 0.001 0.001 0.003 0.01 0.01 0.008 0.008 0.008 0.004 0.009 0.008 0.009 0.006 0.011 0.018 0.013 0.014 0.012 0.009 0.008 0.01 0.008 0.008 0.006 0.002 0.008 0.005 0.005 0.006 0.001 0.001 0.004 0.003 0.001 0 0 0 0 0 0 0 0 0 0 0 0.001 0.001 0.001 0.004 0.008 0.008 0.004 0.008 0.006 0.003 0.007 0.009 0.007 0.009 0.004 0.002 0.001 0 0.001 0.001 0.001 0.001 0.001 0 0 0.002 0 0 0 0.001 0.001 0.003 0.004 0.006 0.001 0.003 0.01 0.008 0.01 0.008 0.01 0.009 0.009 0.007 0.01 0.01 0.007 0.006 0.007 0.009 0.01 0.009 0.001 0.001 0.001 0 0.001 0.001 0.001 0.001 0.001 0 0.001 0 0 0 0.001 0.001 0.001 0.001 0.001 0.003 0.002 0.001 0 0.001 0.002 0 0 0.002 0.001 0 0 0 0 0 0 0 0 0 0 0 0 0 0 0 0 0 0 0 0 0 0 0 0 0 0 0 0 0 0 0 0 0 0 0 0 0 0 0 0 0 0 0 0 0 0 0 0 0 0 0 0 0 0 0 0 0 0 0 0 0 0 0 0 0 0 0 0 0 0 0 0 0 0 0 0 0 0 0 0 0 0 0 0 0 0 0 0 0 0 0 0 0 0 0 0 0 0 0 0 0 0 0 0 0 0 0 0 0 0 0 0 0 0 0 0 0 0 0 0 0 0 0 0 0 0 0 0 0 0 0 0 0 0 0 0 0 0 0 0 0 0 0 0 0 0 0 0 0 0 0 0 0 0 0 0 0 0 0 0 0 0 0 0 0 0 0 0 0 0 0 0 0 0 0 0 0 0 0 0 0 0 0 0 0 0 0 0 0 0 0 0 0 0 0 0 0 0 0 0 0 0 0 0 0 0 0 0 0 0 0 0 0 0 0 0 0 0 0 0 0 0 0 0 0 0 0 0 0 0 0 0 0 0 0 0 0 0 0 0 0 0 0 0 0 0 0 0.001 0 0.001 0 0 0 0 0 0 0 0 0 0 0 0 0 0 0 0 0 0 0 0.011 0 0.008 0 0.008 0 
0.058 0 0.001 0 0.002 0 0.02 0.025 0.015 0.002 0.002 0.01 0.03 0.039 0.046 0.026 0.031 0.048 0.094 0.032 0.065 0.115 0.134 0.083 0.087 0.115 0.194 0.107 0.089 0.108 0.191 0.126 0.089 0.094 0.085 0.049 0.04 0.045 0.065 0.052 0.012 0.004 0.009 0.029 0.042 0.053 0.056 0.066 0.051 0.062 0.067 0.032 0.054 0.094 0.123 0.248 0.534 0.209 0.27 0.425 1 0.348 0.249 0.234 0 0.349 0.323 0.277 0.056 0.077 0.016 0.013 0.012 0.017 0.015 0.046 0.043 0.044 0.041 0.022 0.008 0.011 0.009 0.015 0.021 0.005 0.032 0.03 0.028 0.036 0.045 0.037 0.042 0.047 0.078 0.042 0.032 0.033 0.031 0.017 0.032 0.015 0.088 0.253 0.033 0.04 0.024 0.004 0.019 0.013 0.018 0.012 0.019 0.017 0.007 0.015 0.015 0.013 0.011 0.005 0.002 0.014 0.012 0.015 0.008 0.012 0.028 0.025 0.009 0.01 0.004 0.002 0.007 0.007 0.025 0.03 0.009 0.012 0.008 0.016 0.016 0.012 0.008 0.015 0.013 0.014 0.025 0.014 0.029 0.028 0.035 0.019 0.031 0.026 0.023 0.018 0.027 0.026 0.02 0.016 0.03 0.029 0.032 0.029 0.021 0.02 0.01 0.006 0.017 0.012 0.018 0.024 0.009 0.01 0.019 0.018 0.005 0.02 0.019 0 0 0 0.001 0.002 0.001 0.001 0.004 0.002 0.006 0.008 0.017 0.021 0.03 0.029 0.023 0.018 0.024 0.023 0.022 0.028 0.029 0.03 0.047 0.084 0.067 0.066 0.025 0.041 0.021 0.025 0.017 0.014 0.013 0.026 0.01 0.004 0.002 0.008 0 0.002 0.011 0.016 0.005 0.008 0.016 0.012 0.017 0.013 0.017 0.014 0.026 0.011 0.018 0.021 0.011 0.014 0.013 0.027 0.026 0.022 0.009 0.027 0.018 0 0.008 0.016 0.013 0.013 0.015 0.005 0.004 0.001 0.002 0.003 0.002 0.004 0.004 0.001 0.002 0.002 0.001 0.001 0.001 0.005 0.019 0.003 0.008 0.037 0.011 0.001 0 0 0 0 0 0 0 0 0 0 0 0 0 0 0 0 0 0 0 0 0 0 0 0 0 0 0 0 0 0 0 0 0 0 0 0 0 0 0 0 0 0 0 0 0 0 0 0 0 0 0 0 0 0 0 0 0 0 0 0 0 0 0 0 0 0 0 0 0 0 0 0 0 0 0 0 0 0 0 0 0 0 0 0 0 0 0 0 0 0 0 0 0 0 0 0 0 0 0 0 0 0 0 0 0 0 0 0 0 0 0 0 0 0 0 0 0 0 0 0 0 0 0 0 0 0 0 0 0 0 0 0 0 0 0 0 0 0 0 0 0 0 0 0 0 0 0 0 0 0 0 0 0 0 0 0 0 0 0 0 0 0 0 0 0 0 0 0 0 0 0 0 0 0 0 0 0 0 0 0 0 0 0 0 0 0 0 0 0 0 0 0 0 0 0 0 0 0 0 0 0 0 0 0 0 0 0 0 0 0 0 0 0 0 0 0 0 0 0 0 0 0 0 0 0 0 0 0 0 0 0 0 0 0 0 0 0 0 0 0 0 0 0 0 0 0 0.002 0.003 0 0 0 0 0 0 0 0 0 0 0 0 0 0 0 0 0 0 0 0 0.007 0.003 0.002 0 0.002 0.001 0.001 0.001 0.002 0.002 0.001 0.002 0.002 0.002 0.003 0.004 0.004 0.005 0.004 0.003 0.002 0.003 0.004 0.001 0.002 0.002 0.001 0.001 0.001 0.001 0.001 0.001 0.001 0 0 0 0.001 0.001 0.001 0.001 0.004 0.002 0.001 0.001 0.001 0.001 0 0 0 0 0 0 0 0 0.001 0 0 0.001 0 0.002 0.002 0.002 0 0.001 0 0.001 0.001 0 0 0 0.004 0.006 0.004 0.002 0 0.001 0.001 0.001 0.002 0 0 0 0 0 0.004 0 0 0.001 0 0 0 0 0 0 0 0 0 0 0.001 0.001 0 0 0 0.001 0.001 0.001 0.005 0.002 0.001 0.002 0.002 0 0 0 0 0 0 0 0.001 0 0 0.008 0.001 0 0 0 0 0 0.004 0.005 0.002 0.001 0 0.001 0 0 0.001 0.001 0.001 0.005 0.012 0.007 0.014 0.012 0.011 0.004 0.014 0.012 0.011 0.01 0.013 0.013 0.009 0.008 0.014 0.01 0.011 0.011 0.008 0.009 0.003 0.005 0.006 0.004 0.003 0.008 0.006 0.005 0.003 0.005 0.002 0 0 0 0 0 0 0.001 0 0 0.003 0.003 0.002 0.002 0.004 0.006 0.011 0.011 0.007 0.013 0.01 0.007 0.007 0.013 0.012 0.016 0.008 0.005 0.003 0.003 0 0 0.001 0.002 0.004 0.003 0.002 0.002 0.002 0.001 0.003 0.009 0.003 0.006 0.015 0.013 0.004 0.009 0.012 0.007 0.011 0.008 0.011 0.009 0.015 0.004 0.011 0.013 0.01 0.014 0.013 0.019 0.021 0.015 0.002 0.002 0.001 0 0.001 0.004 0.004 0.004 0.004 0 0.002 0.001 0 0.001 0.001 0.001 0.001 0.002 0.001 0 0 0.002 0.001 0 0 0 0 0.003 0 0 0 0 0 0 0 0 0 0 0 0 0 0 0 0 0 0 0 0 0 0 0 0 0 0 0 0 0 0 0 0 0 0 0 0 0 0 0 0 0 0 0 0 0 0 0 0 0 0 0 0 0 0 0 0 0 0 0 0 0 0 0 0 0 0 0 0 0 0 0 0 0 0 0 0 0 0 0 0 0 0 0 0 0 0 0 0 0 0 0 0 0 0 0 0 0 0 0 0 0 0 0 0 0 0 0 0 0 0 0 0 0 0 0 0 0 0 0 0 0 0 0 0 0 0 0 0 0 0 0 0 0 0 0 0 0 0 0 0 0 0 0 0 0 0 0 0 0 0 0 0 0 0 0 0 0 0 0 0 0 0 0 0 0 0 0 0 0 0 0 0 0 0 0 0 0 0 0 0 0 0 0 0 0 0 0 0 0 0 0 0 0 0 0 0 0 0 0 0 0 0 0 0 0 0 0 0 0 0 0 0 0 0 0 0 0 0 0 0 0 0 0 0 0 0 0 0 0 0 0 0 0 0 0 0 0 0 0 0 0 0 0 0 0 0 0 0 0 0.001 0 0.001 0 0.001 0.001 0.001 0 0.001 0.001 0.001 0.001 0 0 0 0 0 0 0 0 0 0.004 0 0 0 0 0 0 0 0 0 0 0 0 0 0 0.001 0.001 0 0.002 0.001 0.001 0 0.002 0.001 0.001 0 0.001 0.001 0.001 0 0 0 0.001 0.001 0.001 0 0.001 0.005 0.004 0.005 0.004 0.004 0.002 0.002 0.002 0.002 0 0 0.003 0.001 0.001 0.001 0.001 0.001 0.002 0 0 0.001 0 0.001 0.001 0.001 0 0.001 0 0 0 0 0.001 0.004 0.009 0.009 0.006 0.006 0.002 0.002 0.001 0.001 0.005 0.002 0.003 0.003 0.003 0.005 0.005 0.001 0.005 0.004 0.004 0.002 0.002 0.001 0 0 0.001 0.001 0 0 0 0 0 0 0 0.001 0.001 0.001 0.003 0.004 0.002 0.003 0.003 0.003 0.003 0 0.001 0.004 0.003 0.004 0.003 0.004 0.005 0.01 0.003 0 0 0 0.001 0.001 0.003 0.004 0.004 0.001 0 0.005 0.005 0.004 0.001 0.001 0 0.004 0.014 0.01 0.014 0.012 0.013 0.007 0.016 0.015 0.014 0.011 0.016 0.02 0.013 0.013 0.017 0.011 0.012 0.014 0.012 0.011 0.004 0.003 0.007 0.004 0.006 0.008 0.001 0.002 0.007 0.005 0 0.001 0.001 0 0 0 0 0 0 0 0 0 0.002 0.002 0.006 0.007 0.014 0.013 0.009 0.012 0.01 0.009 0.006 0.011 0.007 0.009 0.006 0.003 0.002 0.001 0 0 0 0 0 0.001 0.001 0.001 0 0 0.001 0.001 0 0.003 0.006 0.007 0.002 0.003 0.011 0.011 0.015 0.013 0.014 0.01 0.012 0.008 0.013 0.013 0.007 0.008 0.007 0.009 0.009 0.007 0 0.001 0.001 0 0 0 0 0 0 0 0 0 0 0.001 0 0.001 0.002 0 0 0.001 0.001 0 0 0 0 0 0 0 0 0 0 0 0 0 0 0 0 0 0 0 0 0 0 0 0 0 0 0 0 0 0 0 0 0 0 0 0 0 0 0 0 0 0 0 0 0 0 0 0 0 0 0 0 0 0 0 0 0 0 0 0 0 0 0 0 0 0 0 0 0 0 0 0 0 0 0 0 0 0 0 0 0 0 0 0 0 0 0 0 0 0 0 0 0 0 0 0 0 0 0 0 0 0 0 0 0 0 0 0 0 0 0 0 0 0 0 0 0 0 0 0 0 0 0 0 0 0 0 0 0 0 0 0 0 0 0 0 0 0 0 0 0 0 0 0 0 0 0 0 0 0 0 0 0 0 0 0 0 0 0 0 0 0 0 0 0 0 0 0 0 0 0 0 0 0 0 0 0 0 0 0 0 0 0 0 0 0 0 0 0 0 0 0 0 0 0 0 0 0 0 0 0 0 0 0 0 0 0 0 0 0 0 0 0 0 0 0 0 0 0 0 0 0 0 0 0 0 0 0 0 0 0 0 0 0 0 0 0 0 0 0 0 0 0 0 0 0 0 0 0 0 0 0 0 0 0 0.001 0 0 0 0 0 0 0 0 0 0 0 0 0 0 0 0 0 0 0 0 0 0.01 0 0.012 0 0.006 0 
0.051 0 0.001 0 0.002 0 0.007 0.013 0.008 0 0.001 0.012 0.031 0.037 0.045 0.016 0.034 0.045 0.098 0.034 0.058 0.117 0.138 0.094 0.103 0.132 0.234 0.123 0.098 0.131 0.218 0.135 0.105 0.12 0.11 0.062 0.052 0.048 0.07 0.048 0.008 0.009 0.012 0.022 0.039 0.055 0.049 0.062 0.048 0.051 0.052 0.035 0.057 0.086 0.101 0.148 0.279 0.118 0.197 0.257 0.43 1 0.373 0.272 0 0.404 0.516 0.49 0.153 0.122 0.04 0.033 0.024 0.012 0.012 0.032 0.029 0.031 0.031 0.02 0.011 0.009 0.007 0.006 0.015 0.007 0.023 0.022 0.022 0.028 0.034 0.026 0.03 0.047 0.063 0.029 0.013 0.042 0.059 0.013 0.016 0.007 0.243 0.693 0.062 0.076 0.038 0.01 0.029 0.004 0.01 0.01 0.014 0.012 0.006 0.012 0.007 0.004 0.006 0.002 0.001 0.007 0.005 0.01 0.006 0.009 0.02 0.022 0.007 0.008 0.001 0 0.005 0.008 0.03 0.044 0.013 0.03 0.018 0.014 0.017 0.016 0.007 0.01 0.006 0.013 0.026 0.017 0.027 0.028 0.03 0.017 0.03 0.027 0.025 0.021 0.028 0.022 0.016 0.011 0.025 0.023 0.023 0.026 0.019 0.021 0.012 0.005 0.023 0.014 0.013 0.023 0.013 0.011 0.015 0.014 0.002 0.016 0.014 0 0 0 0.004 0.006 0.003 0.001 0.003 0.003 0.009 0.011 0.016 0.015 0.026 0.027 0.024 0.016 0.018 0.022 0.026 0.027 0.025 0.04 0.06 0.1 0.07 0.072 0.018 0.04 0.024 0.025 0.017 0.006 0.009 0.021 0.003 0.001 0.004 0.008 0.004 0.008 0.014 0.018 0.004 0.008 0.02 0.016 0.022 0.013 0.02 0.015 0.026 0.013 0.021 0.027 0.016 0.02 0.014 0.033 0.031 0.032 0.013 0.037 0.012 0 0.012 0.016 0.013 0.014 0.016 0.008 0.007 0.003 0 0.003 0.001 0.003 0.003 0.002 0.001 0.005 0.001 0.001 0.002 0.003 0.009 0.005 0.01 0.03 0.007 0.003 0.001 0.001 0 0 0 0 0 0 0 0 0 0 0 0 0 0 0 0 0 0 0 0 0 0 0 0 0 0 0 0 0 0 0 0 0 0 0 0 0 0 0 0 0 0 0 0 0 0 0 0 0 0 0 0 0 0 0 0 0 0 0 0 0 0 0 0 0 0 0 0 0 0 0 0 0 0 0 0 0 0 0 0 0 0 0 0 0 0 0 0 0 0 0 0 0 0 0 0 0 0 0 0 0 0 0 0 0 0 0 0 0 0 0 0 0 0 0 0 0 0 0 0 0 0 0 0 0 0 0 0 0 0 0 0 0 0 0 0 0 0 0 0 0 0 0 0 0 0 0 0 0 0 0 0 0 0 0 0 0 0 0 0 0 0 0 0 0 0 0 0 0 0 0 0 0 0 0 0 0 0 0 0 0 0 0 0 0 0 0 0 0 0 0 0 0 0 0 0 0 0 0 0 0 0 0 0 0 0 0 0 0 0 0 0 0.001 0.001 0.001 0 0.002 0 0 0 0 0 0 0 0 0 0 0 0 0 0 0 0 0 0 0 0 0 0 0 0 0 0 0 0.001 0.003 0.001 0.001 0.002 0.002 0.002 0.001 0 0 0.001 0 0 0 0 0 0 0 0 0 0 0 0.004 0 0 0 0 0.001 0 0 0 0 0 0 0.003 0.004 0.002 0.003 0.004 0.004 0.005 0.003 0.004 0.004 0.006 0.003 0.004 0.004 0.005 0.004 0.003 0.003 0.002 0.002 0.005 0.005 0.002 0 0.001 0 0 0 0.001 0 0.001 0.001 0.001 0.001 0.001 0.002 0 0.002 0.003 0.002 0.002 0.002 0.003 0.002 0.002 0.002 0 0.005 0.005 0.003 0.001 0.001 0.001 0.001 0.001 0.002 0.001 0.001 0.003 0.004 0.004 0.002 0 0.001 0 0 0.001 0 0 0 0 0.001 0.003 0.001 0.001 0 0 0.001 0 0.001 0.001 0.001 0.001 0 0.001 0.003 0.001 0.001 0 0 0.001 0 0.003 0.001 0.003 0.002 0 0.001 0.001 0.001 0.002 0.001 0.001 0.002 0.002 0.003 0.003 0.002 0.003 0.008 0.005 0.002 0.001 0.001 0.001 0.001 0.004 0.004 0.003 0.002 0.002 0 0 0 0.001 0.003 0.003 0.005 0.009 0.006 0.011 0.009 0.01 0.006 0.011 0.01 0.01 0.008 0.011 0.012 0.006 0.01 0.01 0.005 0.009 0.01 0.012 0.01 0.004 0.004 0.009 0.008 0.008 0.011 0.007 0.008 0.009 0.007 0.004 0 0 0 0 0 0.001 0.002 0.001 0 0.002 0.002 0.005 0.005 0.005 0.005 0.007 0.008 0.009 0.007 0.006 0.009 0.008 0.013 0.007 0.011 0.007 0.006 0.004 0.002 0 0 0.004 0.003 0.005 0.004 0.004 0.004 0.005 0.006 0.01 0.012 0.004 0.008 0.012 0.015 0.005 0.008 0.014 0.009 0.013 0.009 0.012 0.008 0.013 0.004 0.013 0.014 0.008 0.012 0.011 0.015 0.016 0.012 0 0 0 0 0.003 0.007 0.004 0.005 0.008 0.002 0.002 0.001 0 0.003 0.003 0.003 0.005 0.002 0.002 0.003 0.003 0.002 0.001 0.001 0.001 0 0.001 0.002 0.001 0 0 0 0 0 0 0 0 0 0 0 0 0 0 0 0 0 0 0 0 0 0 0 0 0 0 0 0 0 0 0 0 0 0 0 0 0 0 0 0 0 0 0 0 0 0 0 0 0 0 0 0 0 0 0 0 0 0 0 0 0 0 0 0 0 0 0 0 0 0 0 0 0 0 0 0 0 0 0 0 0 0 0 0 0 0 0 0 0 0 0 0 0 0 0 0 0 0 0 0 0 0 0 0 0 0 0 0 0 0 0 0 0 0 0 0 0 0 0 0 0 0 0 0 0 0 0 0 0 0 0 0 0 0 0 0 0 0 0 0 0 0 0 0 0 0 0 0 0 0 0 0 0 0 0 0 0 0 0 0 0 0 0 0 0 0 0 0 0 0 0 0 0 0 0 0 0 0 0 0 0 0 0 0 0 0 0 0 0 0 0 0 0 0 0 0 0 0 0 0 0 0 0 0 0 0 0 0 0 0 0 0 0 0.001 0.001 0.001 0.001 0.001 0.001 0.001 0 0 0 0 0 0 0 0 0 0 0 0 0 0 0 0 0 0 0 0 0 0 0 0 0 0 0 0.003 0.002 0.002 0.001 0.001 0.001 0.001 0.001 0.001 0 0.001 0.001 0 0 0 0 0 0 0 0 0 0 0.003 0 0 0 0 0 0 0 0 0 0 0.001 0.001 0.001 0.001 0.001 0.001 0.001 0.003 0.002 0.002 0.001 0.003 0.002 0.002 0.002 0.002 0.001 0.002 0.002 0.001 0.001 0.001 0 0 0.002 0.002 0.004 0.003 0.003 0.004 0.005 0.002 0.002 0.003 0 0.001 0.001 0.002 0 0 0 0 0 0 0 0 0 0 0.001 0.001 0.001 0 0 0 0 0 0.001 0 0.008 0.013 0.015 0.014 0.006 0.004 0.005 0.002 0.002 0.004 0 0.002 0.002 0.002 0.007 0.01 0.005 0.007 0.004 0.004 0.004 0.001 0.001 0.001 0 0.002 0.002 0 0 0 0 0 0 0 0 0.001 0.002 0.004 0.006 0.004 0.005 0.005 0.004 0.002 0 0 0.003 0.002 0.002 0.001 0.002 0.003 0.014 0.002 0.002 0.001 0 0.002 0.002 0.005 0.005 0.001 0.003 0.002 0.001 0.001 0.001 0.001 0.002 0.001 0.006 0.018 0.012 0.021 0.021 0.019 0.01 0.024 0.022 0.019 0.017 0.026 0.03 0.018 0.018 0.025 0.018 0.02 0.023 0.016 0.015 0.012 0.009 0.012 0.004 0.008 0.017 0.006 0.003 0.012 0.011 0.002 0.001 0.001 0 0 0 0.001 0.004 0.001 0 0.001 0.001 0.004 0.008 0.012 0.011 0.017 0.016 0.011 0.018 0.014 0.013 0.01 0.017 0.016 0.013 0.006 0.003 0.001 0.001 0.002 0.002 0.002 0.002 0.002 0.003 0.003 0.003 0.002 0.001 0 0.003 0 0.004 0.011 0.012 0.004 0.008 0.018 0.015 0.022 0.02 0.021 0.013 0.018 0.009 0.019 0.017 0.015 0.015 0.008 0.013 0.013 0.01 0.001 0.001 0 0 0 0.001 0.001 0.001 0.001 0 0 0 0.001 0.002 0.002 0.003 0.004 0.001 0 0 0 0.001 0 0 0 0 0 0 0 0 0 0 0 0 0 0 0 0 0 0 0 0 0 0 0 0 0 0 0 0 0 0 0 0 0 0 0 0 0 0 0 0 0 0 0 0 0 0 0 0 0 0 0 0 0 0 0 0 0 0 0 0 0 0 0 0 0 0 0 0 0 0 0 0 0 0 0 0 0 0 0 0 0 0 0 0 0 0 0 0 0 0 0 0 0 0 0 0 0 0 0 0 0 0 0 0 0 0 0 0 0 0 0 0 0 0 0 0 0 0 0 0 0 0 0 0 0 0 0 0 0 0 0 0 0 0 0 0 0 0 0 0 0 0 0 0 0 0 0 0 0 0 0 0 0 0 0 0 0 0 0 0 0 0 0 0 0 0 0 0 0 0 0 0 0 0 0 0 0 0 0 0 0 0 0 0 0 0 0 0 0 0 0 0 0 0 0 0 0 0 0 0 0 0 0 0 0 0 0 0 0 0 0 0 0 0 0 0 0 0 0 0 0 0 0 0 0 0 0 0 0 0 0 0.001 0 0 0 0 0 0 0 0 0 0 0 0 0 0 0 0 0 0 0 0 0 0 0.001 0.001 0.001 0 0 0 0 0 0 0 0 0 0 0 0 0 0 0 0 0 0 0 0.01 0 0.015 0 0.004 0 
0.061 0 0.002 0 0.002 0 0.011 0.016 0.007 0.001 0.003 0.016 0.029 0.031 0.045 0.014 0.032 0.047 0.093 0.024 0.036 0.093 0.107 0.061 0.063 0.089 0.154 0.082 0.069 0.088 0.147 0.091 0.059 0.072 0.067 0.039 0.031 0.033 0.042 0.037 0.008 0.003 0.014 0.04 0.054 0.066 0.05 0.066 0.051 0.068 0.068 0.028 0.056 0.088 0.13 0.185 0.31 0.209 0.437 0.397 0.288 0.304 1 0.482 0 0.261 0.251 0.231 0.071 0.073 0.017 0.021 0.017 0.014 0.014 0.044 0.034 0.032 0.028 0.016 0.006 0.008 0.009 0.01 0.018 0.004 0.033 0.026 0.028 0.035 0.031 0.029 0.037 0.051 0.085 0.037 0.017 0.032 0.024 0.011 0.026 0.004 0.087 0.25 0.032 0.042 0.021 0.006 0.019 0.005 0.014 0.013 0.014 0.012 0.005 0.011 0.012 0.005 0.007 0.002 0.002 0.012 0.009 0.012 0.006 0.009 0.022 0.017 0.006 0.006 0 0.001 0.005 0.006 0.026 0.03 0.015 0.012 0.011 0.02 0.026 0.021 0.006 0.009 0.008 0.009 0.016 0.008 0.019 0.019 0.025 0.013 0.02 0.02 0.018 0.014 0.017 0.018 0.009 0.01 0.019 0.017 0.02 0.02 0.015 0.013 0.005 0.008 0.011 0.01 0.016 0.02 0.005 0.005 0.018 0.018 0.003 0.025 0.025 0 0 0 0 0 0 0 0.002 0.002 0.012 0.016 0.019 0.021 0.022 0.022 0.014 0.014 0.016 0.012 0.016 0.016 0.013 0.027 0.036 0.069 0.058 0.051 0.025 0.046 0.022 0.023 0.018 0.005 0.007 0.022 0.004 0.004 0.007 0.008 0.004 0.002 0.006 0.011 0 0.004 0.009 0.006 0.014 0.01 0.015 0.01 0.016 0.008 0.019 0.019 0.009 0.01 0.008 0.022 0.02 0.016 0.008 0.024 0.014 0 0.013 0.016 0.012 0.01 0.016 0.003 0.009 0.005 0 0 0 0 0 0.001 0.002 0.005 0.002 0.001 0.005 0.011 0.012 0.004 0.007 0.018 0.005 0.001 0 0 0 0 0 0 0 0 0 0 0 0 0 0 0 0 0 0 0 0 0 0 0 0 0 0 0 0 0 0 0 0 0 0 0 0 0 0 0 0 0 0 0 0 0 0 0 0 0 0 0 0 0 0 0 0 0 0 0 0 0 0 0 0 0 0 0 0 0 0 0 0 0 0 0 0 0 0 0 0 0 0 0 0 0 0 0 0 0 0 0 0 0 0 0 0 0 0 0 0 0 0 0 0 0 0 0 0 0 0 0 0 0 0 0 0 0 0 0 0 0 0 0 0 0 0 0 0 0 0 0 0 0 0 0 0 0 0 0 0 0 0 0 0 0 0 0 0 0 0 0 0 0 0 0 0 0 0 0 0 0 0 0 0 0 0 0 0 0 0 0 0 0 0 0 0 0 0 0 0 0 0 0 0 0 0 0 0 0 0 0 0 0 0 0 0 0 0 0 0 0 0 0 0 0 0 0 0 0 0 0 0 0 0 0 0 0 0 0.001 0 0 0 0 0 0 0 0 0 0 0 0 0 0 0 0 0 0 0 0 0 0 0 0 0 0 0 0 0 0 0.001 0.001 0.003 0.003 0.002 0.001 0 0.001 0.002 0 0 0 0 0 0 0 0 0 0 0.008 0.002 0 0 0 0 0 0.001 0.002 0.001 0.001 0.002 0.004 0 0.001 0.003 0.002 0 0.003 0.002 0.002 0.002 0.004 0.001 0.003 0.002 0.002 0.003 0.002 0.002 0.001 0.002 0.002 0.002 0.001 0 0 0.001 0.001 0.001 0.002 0.002 0.002 0.002 0.002 0.001 0.001 0.004 0.003 0.001 0.002 0.001 0.001 0.002 0.003 0.003 0.003 0.003 0 0.002 0.003 0.003 0 0.001 0.001 0.001 0.001 0.001 0 0.002 0.003 0.007 0.007 0.003 0.003 0.004 0.003 0.003 0.004 0.001 0.002 0.002 0.002 0.004 0.005 0.003 0.004 0.002 0.002 0.003 0.001 0.001 0.001 0 0.003 0.002 0.001 0.002 0.001 0.001 0.001 0 0.001 0 0.001 0 0.004 0.005 0.003 0.005 0.004 0.003 0.002 0 0 0.002 0.002 0.002 0.002 0 0.003 0.009 0.003 0.001 0.001 0.002 0.001 0.001 0.005 0.005 0 0.002 0.002 0.001 0 0 0 0.001 0.001 0.003 0.007 0.006 0.01 0.008 0.012 0.008 0.013 0.012 0.011 0.011 0.012 0.013 0.006 0.004 0.012 0.011 0.011 0.012 0.009 0.008 0.004 0.002 0.005 0.002 0.002 0.006 0.001 0.001 0.003 0.006 0 0.001 0.001 0 0 0 0 0 0 0 0 0 0.003 0.003 0.004 0.004 0.009 0.008 0.011 0.01 0.011 0.011 0.006 0.014 0.011 0.013 0.007 0.005 0.004 0.004 0 0.001 0.002 0.001 0 0.002 0.001 0.001 0 0 0.001 0.003 0.002 0.002 0.006 0.007 0.002 0.005 0.009 0.004 0.01 0.01 0.01 0.008 0.012 0.004 0.011 0.013 0.007 0.011 0.006 0.016 0.015 0.013 0.002 0.003 0.002 0 0 0.002 0.002 0.003 0.002 0.001 0.002 0.001 0.001 0.001 0.001 0.001 0.002 0.001 0 0 0 0.001 0.002 0.001 0.001 0 0 0 0 0 0 0 0 0 0 0 0 0 0 0 0 0 0 0 0 0 0 0 0 0 0 0 0 0 0 0 0 0 0 0 0 0 0 0 0 0 0 0 0 0 0 0 0 0 0 0 0 0 0 0 0 0 0 0 0 0 0 0 0 0 0 0 0 0 0 0 0 0 0 0 0 0 0 0 0 0 0 0 0 0 0 0 0 0 0 0 0 0 0 0 0 0 0 0 0 0 0 0 0 0 0 0 0 0 0 0 0 0 0 0 0 0 0 0 0 0 0 0 0 0 0 0 0 0 0 0 0 0 0 0 0 0 0 0 0 0 0 0 0 0 0 0 0 0 0 0 0 0 0 0 0 0 0 0 0 0 0 0 0 0 0 0 0 0 0 0 0 0 0 0 0 0 0 0 0 0 0 0 0 0 0 0 0 0 0 0 0 0 0 0 0 0 0 0 0 0 0 0 0 0 0 0 0 0 0 0 0 0 0 0 0 0 0 0 0 0 0 0 0 0 0 0 0 0 0 0 0 0 0 0 0 0 0 0 0 0 0 0 0 0 0 0 0 0 0 0 0 0.001 0.001 0 0.001 0.001 0 0 0.001 0.001 0.001 0.001 0 0 0 0 0 0 0 0 0 0 0.005 0.001 0 0 0 0 0 0 0.001 0.001 0 0.002 0.004 0 0.001 0.005 0.004 0.003 0.005 0.002 0.004 0.004 0.005 0.003 0.002 0.003 0.003 0.004 0.003 0 0.001 0.001 0.001 0.001 0 0 0 0.003 0.003 0.003 0.003 0.002 0.002 0.002 0.002 0.002 0.001 0.002 0.002 0 0 0 0.001 0 0 0 0 0 0 0 0.001 0.001 0 0 0 0 0 0 0 0.002 0.006 0.008 0.007 0.005 0.003 0.003 0 0 0.002 0.001 0.001 0.001 0.001 0.001 0.004 0.002 0.001 0.002 0.002 0.002 0.001 0.002 0.002 0.002 0.002 0.001 0.002 0.001 0 0 0 0 0 0 0 0 0.002 0.003 0.002 0.003 0.003 0.001 0.003 0.004 0.002 0.005 0.003 0.004 0.004 0.005 0.003 0.011 0.005 0.001 0.001 0.001 0.001 0 0.004 0.005 0.001 0 0 0.001 0.001 0.001 0 0 0 0.006 0.015 0.01 0.014 0.014 0.015 0.005 0.018 0.015 0.016 0.013 0.017 0.019 0.01 0.008 0.014 0.015 0.015 0.018 0.015 0.014 0.009 0.004 0.012 0.009 0.01 0.012 0.007 0.005 0.011 0.009 0.002 0.001 0.001 0 0 0 0.004 0.004 0.004 0.002 0.003 0.003 0 0 0.004 0.007 0.011 0.011 0.01 0.01 0.011 0.008 0.007 0.012 0.012 0.011 0.006 0.005 0.003 0.003 0.002 0.002 0.002 0.003 0.003 0.001 0.001 0.001 0 0 0 0.003 0.001 0.003 0.006 0.008 0.003 0.004 0.011 0.009 0.012 0.012 0.015 0.009 0.013 0.005 0.011 0.012 0.008 0.006 0.005 0.012 0.011 0.009 0.001 0.002 0.002 0 0.001 0.003 0.002 0.002 0.003 0 0.001 0.001 0 0.001 0.001 0.001 0.002 0.001 0.001 0.001 0 0.001 0.001 0.001 0.001 0 0 0 0.001 0 0 0 0 0 0 0 0 0 0 0 0 0 0 0 0 0 0 0 0 0 0 0 0 0 0 0 0 0 0 0 0 0 0 0 0 0 0 0 0 0 0 0 0 0 0 0 0 0 0 0 0 0 0 0 0 0 0 0 0 0 0 0 0 0 0 0 0 0 0 0 0 0 0 0 0 0 0 0 0 0 0 0 0 0 0 0 0 0 0 0 0 0 0 0 0 0 0 0 0 0 0 0 0 0 0 0 0 0 0 0 0 0 0 0 0 0 0 0 0 0 0 0 0 0 0 0 0 0 0 0 0 0 0 0 0 0 0 0 0 0 0 0 0 0 0 0 0 0 0 0 0 0 0 0 0 0 0 0 0 0 0 0 0 0 0 0 0 0 0 0 0 0 0 0 0 0 0 0 0 0 0 0 0 0 0 0 0 0 0 0 0 0 0 0 0 0 0 0 0 0 0 0 0 0 0 0 0 0 0 0 0 0 0 0 0 0 0 0 0 0 0 0 0 0 0 0 0 0 0 0 0 0 0 0 0 0 0 0 0 0 0 0 0 0 0 0 0.001 0 0.001 0 0 0 0 0 0 0 0 0 0 0 0 0 0 0 0 0 0 0 0.013 0 0.013 0 0.007 0
[truncated: 10,005,913 more chars]
