# Supplementary material for: Mapping allosteric communications within individual proteins
Source: Nat Commun. 2020 Jul 31;11:3862. doi: 10.1038/s41467-020-17618-2 (PMC7395124; doi:10.1038/s41467-020-17618-2)
Supplement: Supplementary file 6 — Supplementary Data 3 [file 41467_2020_17618_MOESM6_ESM.zip › Ohm-results/1hot/1hot-hotspots.txt]

1225 1 2 3 5 14 15 17 18 19 21 22 23 24 25 26 27 28 29 35 36 55 56 59 60 61 62 66 69 98 101 104 107 108 111 113 114 115 116 117 118 119 121 122 123 124 125 127 128 130 132 133 147 148 150 151 152 153 154 155 156 157 158 159 160 161 184 186 187 189 190 191 192 193 194 195 196 197 198 217 219 220 221 222 223 225 228 230 231 232 233 234 235 239 249 251 252 254 255 256 257 258 263 268 537 538 539 550 553 554 555 556 557 558 559 560 561 562 563 564 565 566 571 572 587 591 596 597 598 600 602 634 635 636 646 647 649 650 651 652 653 654 658 666 667 668 669 679 680 683 684 685 686 687 688 689 690 691 692 693 694 695 696 697 720 722 723 725 726 727 728 729 730 731 732 733 734 752 753 755 756 757 758 759 761 763 764 766 767 768 769 770 771 785 787 788 790 791 792 793 794 799 804 1074 1075 1091 1092 1093 1094 1095 1096 1097 1098 1099 1100 1101 1102 1107 1108 1136 1137 1138 1175 1180 1182 1183 1184 1185 1186 1187 1188 1189 1190 1191 1194 1195 1202 1203 1204 1205 1216 1217 1219 1220 1222 1223 1224 1226 1227 1228 1229 1230 1231 1232 1233 1256 1257 1258 1259 1261 1262 1263 1264 1265 1266 1267 1268 1269 1270 1288 1289 1291 1292 1293 1294 1295 1297 1299 1300 1302 1303 1304 1305 1306 1307 1319 1321 1323 1324 1326 1327 1328 1329 1340 
459 304 339 340 375 376 378 379 380 381 382 383 384 385 386 393 394 398 399 400 401 402 412 413 415 416 417 418 419 420 421 422 423 424 425 426 427 428 429 430 452 453 454 455 456 457 458 460 461 462 463 464 465 466 487 488 489 490 491 493 495 496 1023 1024 1025 1341 1342 1343 1345 1355 1358 1359 1360 1361 1362 1363 1364 1365 1366 1367 1368 1369 1370 1374 1375 1376 1395 1396 1400 1401 1402 1403 1404 1405 1406 1438 1439 1440 1443 1470 1471 1472 1473 1536 1537 1538 1556 1557 1559 1560 1561 1570 1571 1572 1573 1574 1575 1576 1577 1591 1592 1593 1594 1595 1596 1597 1598 1599 1601 1602 1608 
1492 805 806 807 809 1020 1021 1037 1038 1039 1040 1041 1055 1056 1057 1058 1059 1060 1061 1062 1072 1411 1447 1451 1453 1454 1455 1456 1457 1458 1459 1462 1463 1465 1466 1484 1485 1487 1488 1489 1490 1491 1493 1494 1495 1496 1497 1498 1499 1500 1501 1502 1524 1525 1526 1527 1528 1529 1530 1531 1532 1533 1534 1535 1562 1563 1565 1568 
956 242 269 270 271 273 481 483 484 485 498 499 500 501 502 503 504 505 517 519 520 521 522 523 524 525 526 527 528 536 875 876 879 911 912 914 915 916 917 918 919 920 921 922 923 925 926 927 929 930 931 932 933 934 938 939 949 951 952 953 954 955 957 958 959 960 961 962 963 964 965 966 988 989 990 991 992 993 994 995 996 997 998 999 1000 1001 1002 1026 1027 1029 1031 1032 1034 1035 1036 
332 289 326 327 328 329 330 331 333 334 335 336 337 354 357 358 359 361 362 363 364 365 366 367 368 369 370 371 372 373 374 
294 278 279 281 282 283 284 285 286 287 288 290 291 292 293 295 296 297 298 299 300 301 302 303 315 316 318 319 320 321 322 323 324 325 403 404 468 529 530 531 532 533 534 
904 838 839 843 844 851 854 855 856 857 858 859 860 861 862 863 864 865 866 867 868 869 870 871 872 873 874 890 891 893 894 895 897 898 899 900 901 902 903 905 906 907 908 909 910 
831 814 815 816 817 818 819 820 821 822 823 824 825 826 827 828 829 830 832 833 834 835 836 837 840 841 842 935 936 937 1004 1065 1066 1067 1068 1069 1070 
1127 1077 1078 1079 1080 1082 1083 1084 1085 1086 1087 1119 1120 1122 1123 1124 1125 1126 1128 1129 1130 1131 1132 1133 1134 1135 1161 1162 1165 1166 1167 1168 1169 1170 1171 1311 1334 1335 1336 1337 1338 
