# Supplementary material for: Mapping allosteric communications within individual proteins
Source: Nat Commun. 2020 Jul 31;11:3862. doi: 10.1038/s41467-020-17618-2 (PMC7395124; doi:10.1038/s41467-020-17618-2)
Supplement: Supplementary file 6 — Supplementary Data 3 [file 41467_2020_17618_MOESM6_ESM.zip › Ohm-results/1hot/1hot-index.txt]

1 1/A 1/MET
2 1/A 2/ARG
3 1/A 3/LEU
4 1/A 4/ILE
5 1/A 5/PRO
6 1/A 6/LEU
7 1/A 7/THR
8 1/A 8/THR
9 1/A 9/ALA
10 1/A 10/GLU
11 1/A 11/GLN
12 1/A 12/VAL
13 1/A 13/GLY
14 1/A 14/LYS
15 1/A 15/TRP
16 1/A 16/ALA
17 1/A 17/ALA
18 1/A 18/ARG
19 1/A 19/HIS
20 1/A 20/ILE
21 1/A 21/VAL
22 1/A 22/ASN
23 1/A 23/ARG
24 1/A 24/ILE
25 1/A 25/ASN
26 1/A 26/ALA
27 1/A 27/PHE
28 1/A 28/LYS
29 1/A 29/PRO
30 1/A 30/THR
31 1/A 31/ALA
32 1/A 32/ASP
33 1/A 33/ARG
34 1/A 34/PRO
35 1/A 35/PHE
36 1/A 36/VAL
37 1/A 37/LEU
38 1/A 38/GLY
39 1/A 39/LEU
40 1/A 40/PRO
41 1/A 41/THR
42 1/A 42/GLY
43 1/A 43/GLY
44 1/A 44/THR
45 1/A 45/PRO
46 1/A 46/MET
47 1/A 47/THR
48 1/A 48/THR
49 1/A 49/TYR
50 1/A 50/LYS
51 1/A 51/ALA
52 1/A 52/LEU
53 1/A 53/VAL
54 1/A 54/GLU
55 1/A 55/MET
56 1/A 56/HIS
57 1/A 57/LYS
58 1/A 58/ALA
59 1/A 59/GLY
60 1/A 60/GLN
61 1/A 61/VAL
62 1/A 62/SER
63 1/A 63/PHE
64 1/A 64/LYS
65 1/A 65/HIS
66 1/A 66/VAL
67 1/A 67/VAL
68 1/A 68/THR
69 1/A 69/PHE
70 1/A 70/ASN
71 1/A 71/MET
72 1/A 72/ASP
73 1/A 73/GLU
74 1/A 74/TYR
75 1/A 75/VAL
76 1/A 76/GLY
77 1/A 77/LEU
78 1/A 78/PRO
79 1/A 79/LYS
80 1/A 80/GLU
81 1/A 81/HIS
82 1/A 82/PRO
83 1/A 83/GLU
84 1/A 84/SER
85 1/A 85/TYR
86 1/A 86/TYR
87 1/A 87/SER
88 1/A 88/PHE
89 1/A 89/MET
90 1/A 90/HIS
91 1/A 91/ARG
92 1/A 92/ASN
93 1/A 93/PHE
94 1/A 94/PHE
95 1/A 95/ASP
96 1/A 96/HIS
97 1/A 97/VAL
98 1/A 98/ASP
99 1/A 99/ILE
100 1/A 100/PRO
101 1/A 101/ALA
102 1/A 102/GLU
103 1/A 103/ASN
104 1/A 104/ILE
105 1/A 105/ASN
106 1/A 106/LEU
107 1/A 107/LEU
108 1/A 108/ASN
109 1/A 109/GLY
110 1/A 110/ASN
111 1/A 111/ALA
112 1/A 112/PRO
113 1/A 113/ASP
114 1/A 114/ILE
115 1/A 115/ASP
116 1/A 116/ALA
117 1/A 117/GLU
118 1/A 118/CYS
119 1/A 119/ARG
120 1/A 120/GLN
121 1/A 121/TYR
122 1/A 122/GLU
123 1/A 123/GLU
124 1/A 124/LYS
125 1/A 125/ILE
126 1/A 126/ARG
127 1/A 127/SER
128 1/A 128/TYR
129 1/A 129/GLY
130 1/A 130/LYS
131 1/A 131/ILE
132 1/A 132/HIS
133 1/A 133/LEU
134 1/A 134/PHE
135 1/A 135/MET
136 1/A 136/GLY
137 1/A 137/GLY
138 1/A 138/VAL
139 1/A 139/GLY
140 1/A 140/ASN
141 1/A 141/ASP
142 1/A 142/GLY
143 1/A 143/HIS
144 1/A 144/ILE
145 1/A 145/ALA
146 1/A 146/PHE
147 1/A 147/ASN
148 1/A 148/GLU
149 1/A 149/PRO
150 1/A 150/ALA
151 1/A 151/SER
152 1/A 152/SER
153 1/A 153/LEU
154 1/A 154/ALA
155 1/A 155/SER
156 1/A 156/ARG
157 1/A 157/THR
158 1/A 158/ARG
159 1/A 159/ILE
160 1/A 160/LYS
161 1/A 161/THR
162 1/A 162/LEU
163 1/A 163/THR
164 1/A 164/HIS
165 1/A 165/ASP
166 1/A 166/THR
167 1/A 167/ARG
168 1/A 168/VAL
169 1/A 169/ALA
170 1/A 170/ASN
171 1/A 171/SER
172 1/A 172/ARG
173 1/A 173/PHE
174 1/A 174/PHE
175 1/A 175/ASP
176 1/A 176/ASN
177 1/A 177/ASP
178 1/A 178/VAL
179 1/A 179/ASN
180 1/A 180/GLN
181 1/A 181/VAL
182 1/A 182/PRO
183 1/A 183/LYS
184 1/A 184/TYR
185 1/A 185/ALA
186 1/A 186/LEU
187 1/A 187/THR
188 1/A 188/VAL
189 1/A 189/GLY
190 1/A 190/VAL
191 1/A 191/GLY
192 1/A 192/THR
193 1/A 193/LEU
194 1/A 194/LEU
195 1/A 195/ASP
196 1/A 196/ALA
197 1/A 197/GLU
198 1/A 198/GLU
199 1/A 199/VAL
200 1/A 200/MET
201 1/A 201/ILE
202 1/A 202/LEU
203 1/A 203/VAL
204 1/A 204/LEU
205 1/A 205/GLY
206 1/A 206/SER
207 1/A 207/GLN
208 1/A 208/LYS
209 1/A 209/ALA
210 1/A 210/LEU
211 1/A 211/ALA
212 1/A 212/LEU
213 1/A 213/GLN
214 1/A 214/ALA
215 1/A 215/ALA
216 1/A 216/VAL
217 1/A 217/GLU
218 1/A 218/GLY
219 1/A 219/CYS
220 1/A 220/VAL
221 1/A 221/ASN
222 1/A 222/HIS
223 1/A 223/MET
224 1/A 224/TRP
225 1/A 225/THR
226 1/A 226/ILE
227 1/A 227/SER
228 1/A 228/CYS
229 1/A 229/LEU
230 1/A 230/GLN
231 1/A 231/LEU
232 1/A 232/HIS
233 1/A 233/PRO
234 1/A 234/LYS
235 1/A 235/ALA
236 1/A 236/ILE
237 1/A 237/MET
238 1/A 238/VAL
239 1/A 239/CYS
240 1/A 240/ASP
241 1/A 241/GLU
242 1/A 242/PRO
243 1/A 243/SER
244 1/A 244/THR
245 1/A 245/MET
246 1/A 246/GLU
247 1/A 247/LEU
248 1/A 248/LYS
249 1/A 249/VAL
250 1/A 250/LYS
251 1/A 251/THR
252 1/A 252/LEU
253 1/A 253/ARG
254 1/A 254/TYR
255 1/A 255/PHE
256 1/A 256/ASN
257 1/A 257/GLU
258 1/A 258/LEU
259 1/A 259/GLU
260 1/A 260/ALA
261 1/A 261/GLU
262 1/A 262/ASN
263 1/A 263/ILE
264 1/A 264/LYS
265 1/A 265/GLY
266 1/A 266/LEU
267 2/A 267/PO4
268 2/A 269/16G
269 3/B 1/MET
270 3/B 2/ARG
271 3/B 3/LEU
272 3/B 4/ILE
273 3/B 5/PRO
274 3/B 6/LEU
275 3/B 7/THR
276 3/B 8/THR
277 3/B 9/ALA
278 3/B 10/GLU
279 3/B 11/GLN
280 3/B 12/VAL
281 3/B 13/GLY
282 3/B 14/LYS
283 3/B 15/TRP
284 3/B 16/ALA
285 3/B 17/ALA
286 3/B 18/ARG
287 3/B 19/HIS
288 3/B 20/ILE
289 3/B 21/VAL
290 3/B 22/ASN
291 3/B 23/ARG
292 3/B 24/ILE
293 3/B 25/ASN
294 3/B 26/ALA
295 3/B 27/PHE
296 3/B 28/LYS
297 3/B 29/PRO
298 3/B 30/THR
299 3/B 31/ALA
300 3/B 32/ASP
301 3/B 33/ARG
302 3/B 34/PRO
303 3/B 35/PHE
304 3/B 36/VAL
305 3/B 37/LEU
306 3/B 38/GLY
307 3/B 39/LEU
308 3/B 40/PRO
309 3/B 41/THR
310 3/B 42/GLY
311 3/B 43/GLY
312 3/B 44/THR
313 3/B 45/PRO
314 3/B 46/MET
315 3/B 47/THR
316 3/B 48/THR
317 3/B 49/TYR
318 3/B 50/LYS
319 3/B 51/ALA
320 3/B 52/LEU
321 3/B 53/VAL
322 3/B 54/GLU
323 3/B 55/MET
324 3/B 56/HIS
325 3/B 57/LYS
326 3/B 58/ALA
327 3/B 59/GLY
328 3/B 60/GLN
329 3/B 61/VAL
330 3/B 62/SER
331 3/B 63/PHE
332 3/B 64/LYS
333 3/B 65/HIS
334 3/B 66/VAL
335 3/B 67/VAL
336 3/B 68/THR
337 3/B 69/PHE
338 3/B 70/ASN
339 3/B 71/MET
340 3/B 72/ASP
341 3/B 73/GLU
342 3/B 74/TYR
343 3/B 75/VAL
344 3/B 76/GLY
345 3/B 77/LEU
346 3/B 78/PRO
347 3/B 79/LYS
348 3/B 80/GLU
349 3/B 81/HIS
350 3/B 82/PRO
351 3/B 83/GLU
352 3/B 84/SER
353 3/B 85/TYR
354 3/B 86/TYR
355 3/B 87/SER
356 3/B 88/PHE
357 3/B 89/MET
358 3/B 90/HIS
359 3/B 91/ARG
360 3/B 92/ASN
361 3/B 93/PHE
362 3/B 94/PHE
363 3/B 95/ASP
364 3/B 96/HIS
365 3/B 97/VAL
366 3/B 98/ASP
367 3/B 99/ILE
368 3/B 100/PRO
369 3/B 101/ALA
370 3/B 102/GLU
371 3/B 103/ASN
372 3/B 104/ILE
373 3/B 105/ASN
374 3/B 106/LEU
375 3/B 107/LEU
376 3/B 108/ASN
377 3/B 109/GLY
378 3/B 110/ASN
379 3/B 111/ALA
380 3/B 112/PRO
381 3/B 113/ASP
382 3/B 114/ILE
383 3/B 115/ASP
384 3/B 116/ALA
385 3/B 117/GLU
386 3/B 118/CYS
387 3/B 119/ARG
388 3/B 120/GLN
389 3/B 121/TYR
390 3/B 122/GLU
391 3/B 123/GLU
392 3/B 124/LYS
393 3/B 125/ILE
394 3/B 126/ARG
395 3/B 127/SER
396 3/B 128/TYR
397 3/B 129/GLY
398 3/B 130/LYS
399 3/B 131/ILE
400 3/B 132/HIS
401 3/B 133/LEU
402 3/B 134/PHE
403 3/B 135/MET
404 3/B 136/GLY
405 3/B 137/GLY
406 3/B 138/VAL
407 3/B 139/GLY
408 3/B 140/ASN
409 3/B 141/ASP
410 3/B 142/GLY
411 3/B 143/HIS
412 3/B 144/ILE
413 3/B 145/ALA
414 3/B 146/PHE
415 3/B 147/ASN
416 3/B 148/GLU
417 3/B 149/PRO
418 3/B 150/ALA
419 3/B 151/SER
420 3/B 152/SER
421 3/B 153/LEU
422 3/B 154/ALA
423 3/B 155/SER
424 3/B 156/ARG
425 3/B 157/THR
426 3/B 158/ARG
427 3/B 159/ILE
428 3/B 160/LYS
429 3/B 161/THR
430 3/B 162/LEU
431 3/B 163/THR
432 3/B 164/HIS
433 3/B 165/ASP
434 3/B 166/THR
435 3/B 167/ARG
436 3/B 168/VAL
437 3/B 169/ALA
438 3/B 170/ASN
439 3/B 171/SER
440 3/B 172/ARG
441 3/B 173/PHE
442 3/B 174/PHE
443 3/B 175/ASP
444 3/B 176/ASN
445 3/B 177/ASP
446 3/B 178/VAL
447 3/B 179/ASN
448 3/B 180/GLN
449 3/B 181/VAL
450 3/B 182/PRO
451 3/B 183/LYS
452 3/B 184/TYR
453 3/B 185/ALA
454 3/B 186/LEU
455 3/B 187/THR
456 3/B 188/VAL
457 3/B 189/GLY
458 3/B 190/VAL
459 3/B 191/GLY
460 3/B 192/THR
461 3/B 193/LEU
462 3/B 194/LEU
463 3/B 195/ASP
464 3/B 196/ALA
465 3/B 197/GLU
466 3/B 198/GLU
467 3/B 199/VAL
468 3/B 200/MET
469 3/B 201/ILE
470 3/B 202/LEU
471 3/B 203/VAL
472 3/B 204/LEU
473 3/B 205/GLY
474 3/B 206/SER
475 3/B 207/GLN
476 3/B 208/LYS
477 3/B 209/ALA
478 3/B 210/LEU
479 3/B 211/ALA
480 3/B 212/LEU
481 3/B 213/GLN
482 3/B 214/ALA
483 3/B 215/ALA
484 3/B 216/VAL
485 3/B 217/GLU
486 3/B 218/GLY
487 3/B 219/CYS
488 3/B 220/VAL
489 3/B 221/ASN
490 3/B 222/HIS
491 3/B 223/MET
492 3/B 224/TRP
493 3/B 225/THR
494 3/B 226/ILE
495 3/B 227/SER
496 3/B 228/CYS
497 3/B 229/LEU
498 3/B 230/GLN
499 3/B 231/LEU
500 3/B 232/HIS
501 3/B 233/PRO
502 3/B 234/LYS
503 3/B 235/ALA
504 3/B 236/ILE
505 3/B 237/MET
506 3/B 238/VAL
507 3/B 239/CYS
508 3/B 240/ASP
509 3/B 241/GLU
510 3/B 242/PRO
511 3/B 243/SER
512 3/B 244/THR
513 3/B 245/MET
514 3/B 246/GLU
515 3/B 247/LEU
516 3/B 248/LYS
517 3/B 249/VAL
518 3/B 250/LYS
519 3/B 251/THR
520 3/B 252/LEU
521 3/B 253/ARG
522 3/B 254/TYR
523 3/B 255/PHE
524 3/B 256/ASN
525 3/B 257/GLU
526 3/B 258/LEU
527 3/B 259/GLU
528 3/B 260/ALA
529 3/B 261/GLU
530 3/B 262/ASN
531 3/B 263/ILE
532 3/B 264/LYS
533 3/B 265/GLY
534 3/B 266/LEU
535 4/B 268/PO4
536 4/B 271/16G
537 5/C 1/MET
538 5/C 2/ARG
539 5/C 3/LEU
540 5/C 4/ILE
541 5/C 5/PRO
542 5/C 6/LEU
543 5/C 7/THR
544 5/C 8/THR
545 5/C 9/ALA
546 5/C 10/GLU
547 5/C 11/GLN
548 5/C 12/VAL
549 5/C 13/GLY
550 5/C 14/LYS
551 5/C 15/TRP
552 5/C 16/ALA
553 5/C 17/ALA
554 5/C 18/ARG
555 5/C 19/HIS
556 5/C 20/ILE
557 5/C 21/VAL
558 5/C 22/ASN
559 5/C 23/ARG
560 5/C 24/ILE
561 5/C 25/ASN
562 5/C 26/ALA
563 5/C 27/PHE
564 5/C 28/LYS
565 5/C 29/PRO
566 5/C 30/THR
567 5/C 31/ALA
568 5/C 32/ASP
569 5/C 33/ARG
570 5/C 34/PRO
571 5/C 35/PHE
572 5/C 36/VAL
573 5/C 37/LEU
574 5/C 38/GLY
575 5/C 39/LEU
576 5/C 40/PRO
577 5/C 41/THR
578 5/C 42/GLY
579 5/C 43/GLY
580 5/C 44/THR
581 5/C 45/PRO
582 5/C 46/MET
583 5/C 47/THR
584 5/C 48/THR
585 5/C 49/TYR
586 5/C 50/LYS
587 5/C 51/ALA
588 5/C 52/LEU
589 5/C 53/VAL
590 5/C 54/GLU
591 5/C 55/MET
592 5/C 56/HIS
593 5/C 57/LYS
594 5/C 58/ALA
595 5/C 59/GLY
596 5/C 60/GLN
597 5/C 61/VAL
598 5/C 62/SER
599 5/C 63/PHE
600 5/C 64/LYS
601 5/C 65/HIS
602 5/C 66/VAL
603 5/C 67/VAL
604 5/C 68/THR
605 5/C 69/PHE
606 5/C 70/ASN
607 5/C 71/MET
608 5/C 72/ASP
609 5/C 73/GLU
610 5/C 74/TYR
611 5/C 75/VAL
612 5/C 76/GLY
613 5/C 77/LEU
614 5/C 78/PRO
615 5/C 79/LYS
616 5/C 80/GLU
617 5/C 81/HIS
618 5/C 82/PRO
619 5/C 83/GLU
620 5/C 84/SER
621 5/C 85/TYR
622 5/C 86/TYR
623 5/C 87/SER
624 5/C 88/PHE
625 5/C 89/MET
626 5/C 90/HIS
627 5/C 91/ARG
628 5/C 92/ASN
629 5/C 93/PHE
630 5/C 94/PHE
631 5/C 95/ASP
632 5/C 96/HIS
633 5/C 97/VAL
634 5/C 98/ASP
635 5/C 99/ILE
636 5/C 100/PRO
637 5/C 101/ALA
638 5/C 102/GLU
639 5/C 103/ASN
640 5/C 104/ILE
641 5/C 105/ASN
642 5/C 106/LEU
643 5/C 107/LEU
644 5/C 108/ASN
645 5/C 109/GLY
646 5/C 110/ASN
647 5/C 111/ALA
648 5/C 112/PRO
649 5/C 113/ASP
650 5/C 114/ILE
651 5/C 115/ASP
652 5/C 116/ALA
653 5/C 117/GLU
654 5/C 118/CYS
655 5/C 119/ARG
656 5/C 120/GLN
657 5/C 121/TYR
658 5/C 122/GLU
659 5/C 123/GLU
660 5/C 124/LYS
661 5/C 125/ILE
662 5/C 126/ARG
663 5/C 127/SER
664 5/C 128/TYR
665 5/C 129/GLY
666 5/C 130/LYS
667 5/C 131/ILE
668 5/C 132/HIS
669 5/C 133/LEU
670 5/C 134/PHE
671 5/C 135/MET
672 5/C 136/GLY
673 5/C 137/GLY
674 5/C 138/VAL
675 5/C 139/GLY
676 5/C 140/ASN
677 5/C 141/ASP
678 5/C 142/GLY
679 5/C 143/HIS
680 5/C 144/ILE
681 5/C 145/ALA
682 5/C 146/PHE
683 5/C 147/ASN
684 5/C 148/GLU
685 5/C 149/PRO
686 5/C 150/ALA
687 5/C 151/SER
688 5/C 152/SER
689 5/C 153/LEU
690 5/C 154/ALA
691 5/C 155/SER
692 5/C 156/ARG
693 5/C 157/THR
694 5/C 158/ARG
695 5/C 159/ILE
696 5/C 160/LYS
697 5/C 161/THR
698 5/C 162/LEU
699 5/C 163/THR
700 5/C 164/HIS
701 5/C 165/ASP
702 5/C 166/THR
703 5/C 167/ARG
704 5/C 168/VAL
705 5/C 169/ALA
706 5/C 170/ASN
707 5/C 171/SER
708 5/C 172/ARG
709 5/C 173/PHE
710 5/C 174/PHE
711 5/C 175/ASP
712 5/C 176/ASN
713 5/C 177/ASP
714 5/C 178/VAL
715 5/C 179/ASN
716 5/C 180/GLN
717 5/C 181/VAL
718 5/C 182/PRO
719 5/C 183/LYS
720 5/C 184/TYR
721 5/C 185/ALA
722 5/C 186/LEU
723 5/C 187/THR
724 5/C 188/VAL
725 5/C 189/GLY
726 5/C 190/VAL
727 5/C 191/GLY
728 5/C 192/THR
729 5/C 193/LEU
730 5/C 194/LEU
731 5/C 195/ASP
732 5/C 196/ALA
733 5/C 197/GLU
734 5/C 198/GLU
735 5/C 199/VAL
736 5/C 200/MET
737 5/C 201/ILE
738 5/C 202/LEU
739 5/C 203/VAL
740 5/C 204/LEU
741 5/C 205/GLY
742 5/C 206/SER
743 5/C 207/GLN
744 5/C 208/LYS
745 5/C 209/ALA
746 5/C 210/LEU
747 5/C 211/ALA
748 5/C 212/LEU
749 5/C 213/GLN
750 5/C 214/ALA
751 5/C 215/ALA
752 5/C 216/VAL
753 5/C 217/GLU
754 5/C 218/GLY
755 5/C 219/CYS
756 5/C 220/VAL
757 5/C 221/ASN
758 5/C 222/HIS
759 5/C 223/MET
760 5/C 224/TRP
761 5/C 225/THR
762 5/C 226/ILE
763 5/C 227/SER
764 5/C 228/CYS
765 5/C 229/LEU
766 5/C 230/GLN
767 5/C 231/LEU
768 5/C 232/HIS
769 5/C 233/PRO
770 5/C 234/LYS
771 5/C 235/ALA
772 5/C 236/ILE
773 5/C 237/MET
774 5/C 238/VAL
775 5/C 239/CYS
776 5/C 240/ASP
777 5/C 241/GLU
778 5/C 242/PRO
779 5/C 243/SER
780 5/C 244/THR
781 5/C 245/MET
782 5/C 246/GLU
783 5/C 247/LEU
784 5/C 248/LYS
785 5/C 249/VAL
786 5/C 250/LYS
787 5/C 251/THR
788 5/C 252/LEU
789 5/C 253/ARG
790 5/C 254/TYR
791 5/C 255/PHE
792 5/C 256/ASN
793 5/C 257/GLU
794 5/C 258/LEU
795 5/C 259/GLU
796 5/C 260/ALA
797 5/C 261/GLU
798 5/C 262/ASN
799 5/C 263/ILE
800 5/C 264/LYS
801 5/C 265/GLY
802 5/C 266/LEU
803 6/C 267/PO4
804 6/C 269/16G
805 7/D 1/MET
806 7/D 2/ARG
807 7/D 3/LEU
808 7/D 4/ILE
809 7/D 5/PRO
810 7/D 6/LEU
811 7/D 7/THR
812 7/D 8/THR
813 7/D 9/ALA
814 7/D 10/GLU
815 7/D 11/GLN
816 7/D 12/VAL
817 7/D 13/GLY
818 7/D 14/LYS
819 7/D 15/TRP
820 7/D 16/ALA
821 7/D 17/ALA
822 7/D 18/ARG
823 7/D 19/HIS
824 7/D 20/ILE
825 7/D 21/VAL
826 7/D 22/ASN
827 7/D 23/ARG
828 7/D 24/ILE
829 7/D 25/ASN
830 7/D 26/ALA
831 7/D 27/PHE
832 7/D 28/LYS
833 7/D 29/PRO
834 7/D 30/THR
835 7/D 31/ALA
836 7/D 32/ASP
837 7/D 33/ARG
838 7/D 34/PRO
839 7/D 35/PHE
840 7/D 36/VAL
841 7/D 37/LEU
842 7/D 38/GLY
843 7/D 39/LEU
844 7/D 40/PRO
845 7/D 41/THR
846 7/D 42/GLY
847 7/D 43/GLY
848 7/D 44/THR
849 7/D 45/PRO
850 7/D 46/MET
851 7/D 47/THR
852 7/D 48/THR
853 7/D 49/TYR
854 7/D 50/LYS
855 7/D 51/ALA
856 7/D 52/LEU
857 7/D 53/VAL
858 7/D 54/GLU
859 7/D 55/MET
860 7/D 56/HIS
861 7/D 57/LYS
862 7/D 58/ALA
863 7/D 59/GLY
864 7/D 60/GLN
865 7/D 61/VAL
866 7/D 62/SER
867 7/D 63/PHE
868 7/D 64/LYS
869 7/D 65/HIS
870 7/D 66/VAL
871 7/D 67/VAL
872 7/D 68/THR
873 7/D 69/PHE
874 7/D 70/ASN
875 7/D 71/MET
876 7/D 72/ASP
877 7/D 73/GLU
878 7/D 74/TYR
879 7/D 75/VAL
880 7/D 76/GLY
881 7/D 77/LEU
882 7/D 78/PRO
883 7/D 79/LYS
884 7/D 80/GLU
885 7/D 81/HIS
886 7/D 82/PRO
887 7/D 83/GLU
888 7/D 84/SER
889 7/D 85/TYR
890 7/D 86/TYR
891 7/D 87/SER
892 7/D 88/PHE
893 7/D 89/MET
894 7/D 90/HIS
895 7/D 91/ARG
896 7/D 92/ASN
897 7/D 93/PHE
898 7/D 94/PHE
899 7/D 95/ASP
900 7/D 96/HIS
901 7/D 97/VAL
902 7/D 98/ASP
903 7/D 99/ILE
904 7/D 100/PRO
905 7/D 101/ALA
906 7/D 102/GLU
907 7/D 103/ASN
908 7/D 104/ILE
909 7/D 105/ASN
910 7/D 106/LEU
911 7/D 107/LEU
912 7/D 108/ASN
913 7/D 109/GLY
914 7/D 110/ASN
915 7/D 111/ALA
916 7/D 112/PRO
917 7/D 113/ASP
918 7/D 114/ILE
919 7/D 115/ASP
920 7/D 116/ALA
921 7/D 117/GLU
922 7/D 118/CYS
923 7/D 119/ARG
924 7/D 120/GLN
925 7/D 121/TYR
926 7/D 122/GLU
927 7/D 123/GLU
928 7/D 124/LYS
929 7/D 125/ILE
930 7/D 126/ARG
931 7/D 127/SER
932 7/D 128/TYR
933 7/D 129/GLY
934 7/D 130/LYS
935 7/D 131/ILE
936 7/D 132/HIS
937 7/D 133/LEU
938 7/D 134/PHE
939 7/D 135/MET
940 7/D 136/GLY
941 7/D 137/GLY
942 7/D 138/VAL
943 7/D 139/GLY
944 7/D 140/ASN
945 7/D 141/ASP
946 7/D 142/GLY
947 7/D 143/HIS
948 7/D 144/ILE
949 7/D 145/ALA
950 7/D 146/PHE
951 7/D 147/ASN
952 7/D 148/GLU
953 7/D 149/PRO
954 7/D 150/ALA
955 7/D 151/SER
956 7/D 152/SER
957 7/D 153/LEU
958 7/D 154/ALA
959 7/D 155/SER
960 7/D 156/ARG
961 7/D 157/THR
962 7/D 158/ARG
963 7/D 159/ILE
964 7/D 160/LYS
965 7/D 161/THR
966 7/D 162/LEU
967 7/D 163/THR
968 7/D 164/HIS
969 7/D 165/ASP
970 7/D 166/THR
971 7/D 167/ARG
972 7/D 168/VAL
973 7/D 169/ALA
974 7/D 170/ASN
975 7/D 171/SER
976 7/D 172/ARG
977 7/D 173/PHE
978 7/D 174/PHE
979 7/D 175/ASP
980 7/D 176/ASN
981 7/D 177/ASP
982 7/D 178/VAL
983 7/D 179/ASN
984 7/D 180/GLN
985 7/D 181/VAL
986 7/D 182/PRO
987 7/D 183/LYS
988 7/D 184/TYR
989 7/D 185/ALA
990 7/D 186/LEU
991 7/D 187/THR
992 7/D 188/VAL
993 7/D 189/GLY
994 7/D 190/VAL
995 7/D 191/GLY
996 7/D 192/THR
997 7/D 193/LEU
998 7/D 194/LEU
999 7/D 195/ASP
1000 7/D 196/ALA
1001 7/D 197/GLU
1002 7/D 198/GLU
1003 7/D 199/VAL
1004 7/D 200/MET
1005 7/D 201/ILE
1006 7/D 202/LEU
1007 7/D 203/VAL
1008 7/D 204/LEU
1009 7/D 205/GLY
1010 7/D 206/SER
1011 7/D 207/GLN
1012 7/D 208/LYS
1013 7/D 209/ALA
1014 7/D 210/LEU
1015 7/D 211/ALA
1016 7/D 212/LEU
1017 7/D 213/GLN
1018 7/D 214/ALA
1019 7/D 215/ALA
1020 7/D 216/VAL
1021 7/D 217/GLU
1022 7/D 218/GLY
1023 7/D 219/CYS
1024 7/D 220/VAL
1025 7/D 221/ASN
1026 7/D 222/HIS
1027 7/D 223/MET
1028 7/D 224/TRP
1029 7/D 225/THR
1030 7/D 226/ILE
1031 7/D 227/SER
1032 7/D 228/CYS
1033 7/D 229/LEU
1034 7/D 230/GLN
1035 7/D 231/LEU
1036 7/D 232/HIS
1037 7/D 233/PRO
1038 7/D 234/LYS
1039 7/D 235/ALA
1040 7/D 236/ILE
1041 7/D 237/MET
1042 7/D 238/VAL
1043 7/D 239/CYS
1044 7/D 240/ASP
1045 7/D 241/GLU
1046 7/D 242/PRO
1047 7/D 243/SER
1048 7/D 244/THR
1049 7/D 245/MET
1050 7/D 246/GLU
1051 7/D 247/LEU
1052 7/D 248/LYS
1053 7/D 249/VAL
1054 7/D 250/LYS
1055 7/D 251/THR
1056 7/D 252/LEU
1057 7/D 253/ARG
1058 7/D 254/TYR
1059 7/D 255/PHE
1060 7/D 256/ASN
1061 7/D 257/GLU
1062 7/D 258/LEU
1063 7/D 259/GLU
1064 7/D 260/ALA
1065 7/D 261/GLU
1066 7/D 262/ASN
1067 7/D 263/ILE
1068 7/D 264/LYS
1069 7/D 265/GLY
1070 7/D 266/LEU
1071 8/D 268/PO4
1072 8/D 271/16G
1073 9/E 1/MET
1074 9/E 2/ARG
1075 9/E 3/LEU
1076 9/E 4/ILE
1077 9/E 5/PRO
1078 9/E 6/LEU
1079 9/E 7/THR
1080 9/E 8/THR
1081 9/E 9/ALA
1082 9/E 10/GLU
1083 9/E 11/GLN
1084 9/E 12/VAL
1085 9/E 13/GLY
1086 9/E 14/LYS
1087 9/E 15/TRP
1088 9/E 16/ALA
1089 9/E 17/ALA
1090 9/E 18/ARG
1091 9/E 19/HIS
1092 9/E 20/ILE
1093 9/E 21/VAL
1094 9/E 22/ASN
1095 9/E 23/ARG
1096 9/E 24/ILE
1097 9/E 25/ASN
1098 9/E 26/ALA
1099 9/E 27/PHE
1100 9/E 28/LYS
1101 9/E 29/PRO
1102 9/E 30/THR
1103 9/E 31/ALA
1104 9/E 32/ASP
1105 9/E 33/ARG
1106 9/E 34/PRO
1107 9/E 35/PHE
1108 9/E 36/VAL
1109 9/E 37/LEU
1110 9/E 38/GLY
1111 9/E 39/LEU
1112 9/E 40/PRO
1113 9/E 41/THR
1114 9/E 42/GLY
1115 9/E 43/GLY
1116 9/E 44/THR
1117 9/E 45/PRO
1118 9/E 46/MET
1119 9/E 47/THR
1120 9/E 48/THR
1121 9/E 49/TYR
1122 9/E 50/LYS
1123 9/E 51/ALA
1124 9/E 52/LEU
1125 9/E 53/VAL
1126 9/E 54/GLU
1127 9/E 55/MET
1128 9/E 56/HIS
1129 9/E 57/LYS
1130 9/E 58/ALA
1131 9/E 59/GLY
1132 9/E 60/GLN
1133 9/E 61/VAL
1134 9/E 62/SER
1135 9/E 63/PHE
1136 9/E 64/LYS
1137 9/E 65/HIS
1138 9/E 66/VAL
1139 9/E 67/VAL
1140 9/E 68/THR
1141 9/E 69/PHE
1142 9/E 70/ASN
1143 9/E 71/MET
1144 9/E 72/ASP
1145 9/E 73/GLU
1146 9/E 74/TYR
1147 9/E 75/VAL
1148 9/E 76/GLY
1149 9/E 77/LEU
1150 9/E 78/PRO
1151 9/E 79/LYS
1152 9/E 80/GLU
1153 9/E 81/HIS
1154 9/E 82/PRO
1155 9/E 83/GLU
1156 9/E 84/SER
1157 9/E 85/TYR
1158 9/E 86/TYR
1159 9/E 87/SER
1160 9/E 88/PHE
1161 9/E 89/MET
1162 9/E 90/HIS
1163 9/E 91/ARG
1164 9/E 92/ASN
1165 9/E 93/PHE
1166 9/E 94/PHE
1167 9/E 95/ASP
1168 9/E 96/HIS
1169 9/E 97/VAL
1170 9/E 98/ASP
1171 9/E 99/ILE
1172 9/E 100/PRO
1173 9/E 101/ALA
1174 9/E 102/GLU
1175 9/E 103/ASN
1176 9/E 104/ILE
1177 9/E 105/ASN
1178 9/E 106/LEU
1179 9/E 107/LEU
1180 9/E 108/ASN
1181 9/E 109/GLY
1182 9/E 110/ASN
1183 9/E 111/ALA
1184 9/E 112/PRO
1185 9/E 113/ASP
1186 9/E 114/ILE
1187 9/E 115/ASP
1188 9/E 116/ALA
1189 9/E 117/GLU
1190 9/E 118/CYS
1191 9/E 119/ARG
1192 9/E 120/GLN
1193 9/E 121/TYR
1194 9/E 122/GLU
1195 9/E 123/GLU
1196 9/E 124/LYS
1197 9/E 125/ILE
1198 9/E 126/ARG
1199 9/E 127/SER
1200 9/E 128/TYR
1201 9/E 129/GLY
1202 9/E 130/LYS
1203 9/E 131/ILE
1204 9/E 132/HIS
1205 9/E 133/LEU
1206 9/E 134/PHE
1207 9/E 135/MET
1208 9/E 136/GLY
1209 9/E 137/GLY
1210 9/E 138/VAL
1211 9/E 139/GLY
1212 9/E 140/ASN
1213 9/E 141/ASP
1214 9/E 142/GLY
1215 9/E 143/HIS
1216 9/E 144/ILE
1217 9/E 145/ALA
1218 9/E 146/PHE
1219 9/E 147/ASN
1220 9/E 148/GLU
1221 9/E 149/PRO
1222 9/E 150/ALA
1223 9/E 151/SER
1224 9/E 152/SER
1225 9/E 153/LEU
1226 9/E 154/ALA
1227 9/E 155/SER
1228 9/E 156/ARG
1229 9/E 157/THR
1230 9/E 158/ARG
1231 9/E 159/ILE
1232 9/E 160/LYS
1233 9/E 161/THR
1234 9/E 162/LEU
1235 9/E 163/THR
1236 9/E 164/HIS
1237 9/E 165/ASP
1238 9/E 166/THR
1239 9/E 167/ARG
1240 9/E 168/VAL
1241 9/E 169/ALA
1242 9/E 170/ASN
1243 9/E 171/SER
1244 9/E 172/ARG
1245 9/E 173/PHE
1246 9/E 174/PHE
1247 9/E 175/ASP
1248 9/E 176/ASN
1249 9/E 177/ASP
1250 9/E 178/VAL
1251 9/E 179/ASN
1252 9/E 180/GLN
1253 9/E 181/VAL
1254 9/E 182/PRO
1255 9/E 183/LYS
1256 9/E 184/TYR
1257 9/E 185/ALA
1258 9/E 186/LEU
1259 9/E 187/THR
1260 9/E 188/VAL
1261 9/E 189/GLY
1262 9/E 190/VAL
1263 9/E 191/GLY
1264 9/E 192/THR
1265 9/E 193/LEU
1266 9/E 194/LEU
1267 9/E 195/ASP
1268 9/E 196/ALA
1269 9/E 197/GLU
1270 9/E 198/GLU
1271 9/E 199/VAL
1272 9/E 200/MET
1273 9/E 201/ILE
1274 9/E 202/LEU
1275 9/E 203/VAL
1276 9/E 204/LEU
1277 9/E 205/GLY
1278 9/E 206/SER
1279 9/E 207/GLN
1280 9/E 208/LYS
1281 9/E 209/ALA
1282 9/E 210/LEU
1283 9/E 211/ALA
1284 9/E 212/LEU
1285 9/E 213/GLN
1286 9/E 214/ALA
1287 9/E 215/ALA
1288 9/E 216/VAL
1289 9/E 217/GLU
1290 9/E 218/GLY
1291 9/E 219/CYS
1292 9/E 220/VAL
1293 9/E 221/ASN
1294 9/E 222/HIS
1295 9/E 223/MET
1296 9/E 224/TRP
1297 9/E 225/THR
1298 9/E 226/ILE
1299 9/E 227/SER
1300 9/E 228/CYS
1301 9/E 229/LEU
1302 9/E 230/GLN
1303 9/E 231/LEU
1304 9/E 232/HIS
1305 9/E 233/PRO
1306 9/E 234/LYS
1307 9/E 235/ALA
1308 9/E 236/ILE
1309 9/E 237/MET
1310 9/E 238/VAL
1311 9/E 239/CYS
1312 9/E 240/ASP
1313 9/E 241/GLU
1314 9/E 242/PRO
1315 9/E 243/SER
1316 9/E 244/THR
1317 9/E 245/MET
1318 9/E 246/GLU
1319 9/E 247/LEU
1320 9/E 248/LYS
1321 9/E 249/VAL
1322 9/E 250/LYS
1323 9/E 251/THR
1324 9/E 252/LEU
1325 9/E 253/ARG
1326 9/E 254/TYR
1327 9/E 255/PHE
1328 9/E 256/ASN
1329 9/E 257/GLU
1330 9/E 258/LEU
1331 9/E 259/GLU
1332 9/E 260/ALA
1333 9/E 261/GLU
1334 9/E 262/ASN
1335 9/E 263/ILE
1336 9/E 264/LYS
1337 9/E 265/GLY
1338 9/E 266/LEU
1339 10/E 267/PO4
1340 10/E 269/16G
1341 11/F 1/MET
1342 11/F 2/ARG
1343 11/F 3/LEU
1344 11/F 4/ILE
1345 11/F 5/PRO
1346 11/F 6/LEU
1347 11/F 7/THR
1348 11/F 8/THR
1349 11/F 9/ALA
1350 11/F 10/GLU
1351 11/F 11/GLN
1352 11/F 12/VAL
1353 11/F 13/GLY
1354 11/F 14/LYS
1355 11/F 15/TRP
1356 11/F 16/ALA
1357 11/F 17/ALA
1358 11/F 18/ARG
1359 11/F 19/HIS
1360 11/F 20/ILE
1361 11/F 21/VAL
1362 11/F 22/ASN
1363 11/F 23/ARG
1364 11/F 24/ILE
1365 11/F 25/ASN
1366 11/F 26/ALA
1367 11/F 27/PHE
1368 11/F 28/LYS
1369 11/F 29/PRO
1370 11/F 30/THR
1371 11/F 31/ALA
1372 11/F 32/ASP
1373 11/F 33/ARG
1374 11/F 34/PRO
1375 11/F 35/PHE
1376 11/F 36/VAL
1377 11/F 37/LEU
1378 11/F 38/GLY
1379 11/F 39/LEU
1380 11/F 40/PRO
1381 11/F 41/THR
1382 11/F 42/GLY
1383 11/F 43/GLY
1384 11/F 44/THR
1385 11/F 45/PRO
1386 11/F 46/MET
1387 11/F 47/THR
1388 11/F 48/THR
1389 11/F 49/TYR
1390 11/F 50/LYS
1391 11/F 51/ALA
1392 11/F 52/LEU
1393 11/F 53/VAL
1394 11/F 54/GLU
1395 11/F 55/MET
1396 11/F 56/HIS
1397 11/F 57/LYS
1398 11/F 58/ALA
1399 11/F 59/GLY
1400 11/F 60/GLN
1401 11/F 61/VAL
1402 11/F 62/SER
1403 11/F 63/PHE
1404 11/F 64/LYS
1405 11/F 65/HIS
1406 11/F 66/VAL
1407 11/F 67/VAL
1408 11/F 68/THR
1409 11/F 69/PHE
1410 11/F 70/ASN
1411 11/F 71/MET
1412 11/F 72/ASP
1413 11/F 73/GLU
1414 11/F 74/TYR
1415 11/F 75/VAL
1416 11/F 76/GLY
1417 11/F 77/LEU
1418 11/F 78/PRO
1419 11/F 79/LYS
1420 11/F 80/GLU
1421 11/F 81/HIS
1422 11/F 82/PRO
1423 11/F 83/GLU
1424 11/F 84/SER
1425 11/F 85/TYR
1426 11/F 86/TYR
1427 11/F 87/SER
1428 11/F 88/PHE
1429 11/F 89/MET
1430 11/F 90/HIS
1431 11/F 91/ARG
1432 11/F 92/ASN
1433 11/F 93/PHE
1434 11/F 94/PHE
1435 11/F 95/ASP
1436 11/F 96/HIS
1437 11/F 97/VAL
1438 11/F 98/ASP
1439 11/F 99/ILE
1440 11/F 100/PRO
1441 11/F 101/ALA
1442 11/F 102/GLU
1443 11/F 103/ASN
1444 11/F 104/ILE
1445 11/F 105/ASN
1446 11/F 106/LEU
1447 11/F 107/LEU
1448 11/F 108/ASN
1449 11/F 109/GLY
1450 11/F 110/ASN
1451 11/F 111/ALA
1452 11/F 112/PRO
1453 11/F 113/ASP
1454 11/F 114/ILE
1455 11/F 115/ASP
1456 11/F 116/ALA
1457 11/F 117/GLU
1458 11/F 118/CYS
1459 11/F 119/ARG
1460 11/F 120/GLN
1461 11/F 121/TYR
1462 11/F 122/GLU
1463 11/F 123/GLU
1464 11/F 124/LYS
1465 11/F 125/ILE
1466 11/F 126/ARG
1467 11/F 127/SER
1468 11/F 128/TYR
1469 11/F 129/GLY
1470 11/F 130/LYS
1471 11/F 131/ILE
1472 11/F 132/HIS
1473 11/F 133/LEU
1474 11/F 134/PHE
1475 11/F 135/MET
1476 11/F 136/GLY
1477 11/F 137/GLY
1478 11/F 138/VAL
1479 11/F 139/GLY
1480 11/F 140/ASN
1481 11/F 141/ASP
1482 11/F 142/GLY
1483 11/F 143/HIS
1484 11/F 144/ILE
1485 11/F 145/ALA
1486 11/F 146/PHE
1487 11/F 147/ASN
1488 11/F 148/GLU
1489 11/F 149/PRO
1490 11/F 150/ALA
1491 11/F 151/SER
1492 11/F 152/SER
1493 11/F 153/LEU
1494 11/F 154/ALA
1495 11/F 155/SER
1496 11/F 156/ARG
1497 11/F 157/THR
1498 11/F 158/ARG
1499 11/F 159/ILE
1500 11/F 160/LYS
1501 11/F 161/THR
1502 11/F 162/LEU
1503 11/F 163/THR
1504 11/F 164/HIS
1505 11/F 165/ASP
1506 11/F 166/THR
1507 11/F 167/ARG
1508 11/F 168/VAL
1509 11/F 169/ALA
1510 11/F 170/ASN
1511 11/F 171/SER
1512 11/F 172/ARG
1513 11/F 173/PHE
1514 11/F 174/PHE
1515 11/F 175/ASP
1516 11/F 176/ASN
1517 11/F 177/ASP
1518 11/F 178/VAL
1519 11/F 179/ASN
1520 11/F 180/GLN
1521 11/F 181/VAL
1522 11/F 182/PRO
1523 11/F 183/LYS
1524 11/F 184/TYR
1525 11/F 185/ALA
1526 11/F 186/LEU
1527 11/F 187/THR
1528 11/F 188/VAL
1529 11/F 189/GLY
1530 11/F 190/VAL
1531 11/F 191/GLY
1532 11/F 192/THR
1533 11/F 193/LEU
1534 11/F 194/LEU
1535 11/F 195/ASP
1536 11/F 196/ALA
1537 11/F 197/GLU
1538 11/F 198/GLU
1539 11/F 199/VAL
1540 11/F 200/MET
1541 11/F 201/ILE
1542 11/F 202/LEU
1543 11/F 203/VAL
1544 11/F 204/LEU
1545 11/F 205/GLY
1546 11/F 206/SER
1547 11/F 207/GLN
1548 11/F 208/LYS
1549 11/F 209/ALA
1550 11/F 210/LEU
1551 11/F 211/ALA
1552 11/F 212/LEU
1553 11/F 213/GLN
1554 11/F 214/ALA
1555 11/F 215/ALA
1556 11/F 216/VAL
1557 11/F 217/GLU
1558 11/F 218/GLY
1559 11/F 219/CYS
1560 11/F 220/VAL
1561 11/F 221/ASN
1562 11/F 222/HIS
1563 11/F 223/MET
1564 11/F 224/TRP
1565 11/F 225/THR
1566 11/F 226/ILE
1567 11/F 227/SER
1568 11/F 228/CYS
1569 11/F 229/LEU
1570 11/F 230/GLN
1571 11/F 231/LEU
1572 11/F 232/HIS
1573 11/F 233/PRO
1574 11/F 234/LYS
1575 11/F 235/ALA
1576 11/F 236/ILE
1577 11/F 237/MET
1578 11/F 238/VAL
1579 11/F 239/CYS
1580 11/F 240/ASP
1581 11/F 241/GLU
1582 11/F 242/PRO
1583 11/F 243/SER
1584 11/F 244/THR
1585 11/F 245/MET
1586 11/F 246/GLU
1587 11/F 247/LEU
1588 11/F 248/LYS
1589 11/F 249/VAL
1590 11/F 250/LYS
1591 11/F 251/THR
1592 11/F 252/LEU
1593 11/F 253/ARG
1594 11/F 254/TYR
1595 11/F 255/PHE
1596 11/F 256/ASN
1597 11/F 257/GLU
1598 11/F 258/LEU
1599 11/F 259/GLU
1600 11/F 260/ALA
1601 11/F 261/GLU
1602 11/F 262/ASN
1603 11/F 263/ILE
1604 11/F 264/LYS
1605 11/F 265/GLY
1606 11/F 266/LEU
1607 12/F 268/PO4
1608 12/F 271/16G
