# Supplementary material for: Mapping allosteric communications within individual proteins
Source: Nat Commun. 2020 Jul 31;11:3862. doi: 10.1038/s41467-020-17618-2 (PMC7395124; doi:10.1038/s41467-020-17618-2)
Supplement: Supplementary file 6 — Supplementary Data 3 [file 41467_2020_17618_MOESM6_ESM.zip › Ohm-results/1hot/1hot-network.txt]

NODES
Start 1.0
End 1.0
426 1.0
428 1.0
429 1.0
1598 1.0
1599 1.0
1344 1.0
1578 1.0
1352 1.0
1351 1.0
1350 1.0
1349 1.0
1348 1.0
1347 1.0
1581 1.0
1580 1.0
1583 1.0
1543 1.0
1542 1.0
1384 1.0
1383 1.0
1382 1.0
1492 1.0
1495 1.0
1531 1.0
1496 1.0
1529 1.0
1528 1.0
1411 1.0
1476 1.0
1475 1.0
1379 1.0
1389 1.0
1388 1.0
1387 1.0
1386 1.0
1385 1.0
1380 1.0
1381 1.0
1582 1.0
1544 1.0
1530 1.0
1568 1.0
1567 1.0
1560 1.0
488 1.0
489 1.0
495 1.0
404 1.0
308 1.0
309 1.0
310 1.0
311 1.0
403 1.0
307 1.0
496 1.0
458 1.0
459 1.0
424 1.0
425 1.0
456 1.0
339 1.0
1353 1.0
1579 1.0
1346 1.0
1224 1.0
1226 1.0
233 1.0
232 1.0
194 1.0
228 1.0
227 1.0
221 1.0
755 1.0
219 1.0
1291 1.0
1290 1.0
1289 1.0
1323 1.0
1322 1.0
1585 1.0
1584 1.0
457 1.0
460 1.0
494 0.9999999993115346
410 0.9999999993115346
406 0.9999999993115346
405 0.9999999993115346
956 0.9999999993115346
959 0.9999999993115346
993 0.9999999993115346
960 0.9999999993115346
995 0.9999999993115346
994 0.9999999993115346
1032 0.9999999993115346
1031 0.9999999993115346
1025 0.9999999993115346
1024 0.9999999993115346
1566 0.9999999993115346
1478 0.9999999993115346
1477 0.9999999993115346
158 0.999117
189 0.999117
155 0.999117
152 0.999117
154 0.999117
153 0.999117
190 0.999117
EDGES
310-311
458-459
153-190
1379-1389
1380-1381
1581-1347
1353-1352
457-456
1352-1578
424-425
456-339
1568-1567
429-1598
1579-1578
1323-1322
428-429
308-309
1543-1542
1529-1528
426-428
Start-426
189-155
1350-1348
496-458
1387-1349
459-424
1582-1581
1567-1560
1384-1383
1585-1584
1475-1380
194-228
1387-1388
1348-1350
311-End
1383-1382
425-456
424-457
494-410
1584-1583
1543-1544
1347-1348
457-460
1475-1379
1322-1585
1346-1352
233-232
152-154
488-489
1599-1344
339-404
1560-1567
959-993
1581-1580
1291-1290
1024-1560
1224-1226
158-189
228-227
1383-End
460-456
1290-1289
1531-1530
1031-1025
1289-1323
1352-1351
1025-1024
1350-1349
1226-233
221-755
994-1032
403-308
1578-1352
1348-1351
956-959
1578-1579
755-219
1582-1583
1385-1380
1495-1531
1583-1582
190-228
1567-1566
154-153
1566-1478
1387-1386
405-404
403-307
489-495
1386-1383
1351-1350
404-308
1352-1544
1347-1346
Start-956
1530-1568
1496-1529
1544-1384
219-1291
1388-1387
404-403
1032-1031
307-308
1579-1580
1349-1544
1580-1583
1492-1495
1380-1385
1347-1581
1581-1582
309-310
1348-1347
1476-1475
993-960
960-995
1351-1352
995-994
1542-1384
1382-End
1385-1384
227-221
495-494
1580-1544
1389-1388
1560-488
Start-1224
1349-1387
1344-1578
1411-1476
495-496
1386-1385
406-405
1388-1353
1349-1348
1477-1476
1381-1382
1348-1349
155-152
425-457
1528-1411
1598-1599
1580-1579
1478-1477
1583-1580
Start-158
1382-1383
232-194
1531-1496
410-406
1351-1348
1583-1543
Start-1492
