# Supplementary material for: Mapping allosteric communications within individual proteins
Source: Nat Commun. 2020 Jul 31;11:3862. doi: 10.1038/s41467-020-17618-2 (PMC7395124; doi:10.1038/s41467-020-17618-2)
Supplement: Supplementary file 6 — Supplementary Data 3 [file 41467_2020_17618_MOESM6_ESM.zip › Ohm-results/1hot/1hot-paths.txt]

0.999117 1608-426-428-429-1598-1599-1344-1578-1352-1351-1350-1349-1348-1347-1581-1580-1583-1543-1542-1384-1383-1382-1607
0.999117 1072-1492-1495-1531-1496-1529-1528-1411-1476-1475-1379-1389-1388-1387-1386-1383-1382-1607
0.999117 1072-1492-1495-1531-1496-1529-1528-1411-1476-1475-1379-1389-1388-1387-1386-1385-1380-1381-1382-1383-1607
0.999117 1072-1492-1495-1531-1496-1529-1528-1411-1476-1475-1379-1389-1388-1387-1386-1385-1384-1383-1382-1607
0.999117 1608-426-428-429-1598-1599-1344-1578-1352-1351-1350-1349-1348-1347-1581-1582-1583-1543-1544-1384-1383-1382-1607
0.999117 1072-1492-1495-1531-1496-1529-1528-1411-1476-1475-1380-1381-1382-1383-1607
0.999117 1072-1492-1495-1531-1496-1529-1528-1411-1476-1475-1380-1385-1384-1383-1382-1607
0.999117 1072-1492-1495-1531-1530-1568-1567-1560-488-489-495-494-410-406-405-404-308-309-310-311-535
0.999117 1608-426-428-429-1598-1599-1344-1578-1352-1351-1350-1349-1348-1347-1581-1582-1583-1543-1542-1384-1383-1382-1607
0.999117 1072-1492-1495-1531-1530-1568-1567-1560-488-489-495-494-410-406-405-404-403-307-308-309-310-311-535
0.999117 1072-1492-1495-1531-1530-1568-1567-1560-488-489-495-494-410-406-405-404-403-308-309-310-311-535
0.999117 1608-426-428-429-1598-1599-1344-1578-1352-1351-1350-1349-1348-1347-1581-1580-1583-1543-1544-1384-1383-1382-1607
0.999117 1608-426-428-429-1598-1599-1344-1578-1352-1351-1350-1349-1348-1347-1581-1582-1583-1580-1544-1384-1383-1382-1607
0.999117 1608-426-428-429-1598-1599-1344-1578-1352-1351-1350-1349-1348-1347-1581-1580-1544-1384-1383-1382-1607
0.999117 1608-426-428-429-1598-1599-1344-1578-1352-1351-1350-1348-1349-1544-1384-1383-1382-1607
0.999117 1608-426-428-429-1598-1599-1344-1578-1352-1351-1350-1348-1347-1581-1582-1583-1580-1544-1384-1383-1382-1607
0.999117 1608-426-428-429-1598-1599-1344-1578-1352-1351-1350-1348-1347-1581-1582-1583-1543-1544-1384-1383-1382-1607
0.999117 1608-426-428-429-1598-1599-1344-1578-1352-1351-1350-1348-1347-1581-1582-1583-1543-1542-1384-1383-1382-1607
0.999117 1608-426-428-429-1598-1599-1344-1578-1352-1351-1350-1348-1347-1581-1580-1583-1543-1544-1384-1383-1382-1607
0.999117 1608-426-428-429-1598-1599-1344-1578-1352-1351-1350-1348-1347-1581-1580-1583-1543-1542-1384-1383-1382-1607
0.999117 1608-426-428-429-1598-1599-1344-1578-1352-1351-1350-1348-1347-1581-1580-1544-1384-1383-1382-1607
0.999117 1608-426-428-429-1598-1599-1344-1578-1352-1351-1348-1350-1349-1544-1384-1383-1382-1607
0.999117 1608-426-428-429-1598-1599-1344-1578-1352-1351-1348-1349-1544-1384-1383-1382-1607
0.999117 1072-1492-1495-1531-1530-1568-1567-1560-488-489-495-496-458-459-424-425-456-339-404-308-309-310-311-535
0.999117 1072-1492-1495-1531-1496-1529-1528-1411-1476-1475-1379-1389-1388-1387-1349-1348-1347-1581-1582-1583-1543-1542-1384-1383-1382-1607
0.999117 1072-1492-1495-1531-1496-1529-1528-1411-1476-1475-1379-1389-1388-1353-1352-1578-1579-1580-1544-1384-1383-1382-1607
0.999117 1072-1492-1495-1531-1496-1529-1528-1411-1476-1475-1379-1389-1388-1353-1352-1578-1579-1580-1583-1543-1542-1384-1383-1382-1607
0.999117 1608-426-428-429-1598-1599-1344-1578-1579-1580-1583-1582-1581-1347-1346-1352-1351-1348-1349-1544-1384-1383-1382-1607
0.999117 1072-1492-1495-1531-1496-1529-1528-1411-1476-1475-1379-1389-1388-1353-1352-1578-1579-1580-1583-1543-1544-1384-1383-1382-1607
0.999117 1072-1492-1495-1531-1496-1529-1528-1411-1476-1475-1379-1389-1388-1387-1349-1348-1347-1346-1352-1544-1384-1383-1382-1607
0.999117 1072-1492-1495-1531-1496-1529-1528-1411-1476-1475-1379-1389-1388-1387-1349-1348-1347-1346-1352-1578-1579-1580-1544-1384-1383-1382-1607
0.999117 1072-1492-1495-1531-1496-1529-1528-1411-1476-1475-1379-1389-1388-1387-1349-1348-1347-1346-1352-1578-1579-1580-1583-1543-1542-1384-1383-1382-1607
0.999117 1072-1492-1495-1531-1496-1529-1528-1411-1476-1475-1379-1389-1388-1387-1349-1348-1347-1346-1352-1578-1579-1580-1583-1543-1544-1384-1383-1382-1607
0.999117 1608-426-428-429-1598-1599-1344-1578-1579-1580-1583-1543-1542-1384-1383-1382-1607
0.999117 1072-1492-1495-1531-1496-1529-1528-1411-1476-1475-1379-1389-1388-1387-1349-1348-1347-1581-1580-1544-1384-1383-1382-1607
0.999117 1072-1492-1495-1531-1496-1529-1528-1411-1476-1475-1379-1389-1388-1387-1349-1348-1347-1581-1580-1579-1578-1352-1544-1384-1383-1382-1607
0.999117 1072-1492-1495-1531-1530-1568-1567-1560-488-489-495-496-458-459-424-425-456-339-404-403-307-308-309-310-311-535
0.999117 1072-1492-1495-1531-1496-1529-1528-1411-1476-1475-1379-1389-1388-1387-1349-1348-1347-1581-1582-1583-1543-1544-1384-1383-1382-1607
0.999117 1072-1492-1495-1531-1496-1529-1528-1411-1476-1475-1379-1389-1388-1387-1349-1348-1347-1581-1582-1583-1580-1544-1384-1383-1382-1607
0.999117 1608-426-428-429-1598-1599-1344-1578-1579-1580-1544-1384-1383-1382-1607
0.999117 1072-1492-1495-1531-1496-1529-1528-1411-1476-1475-1379-1389-1388-1387-1349-1348-1347-1581-1582-1583-1580-1579-1578-1352-1544-1384-1383-1382-1607
0.999117 1072-1492-1495-1531-1496-1529-1528-1411-1476-1475-1379-1389-1388-1387-1349-1348-1351-1352-1544-1384-1383-1382-1607
0.999117 1608-426-428-429-1598-1599-1344-1578-1352-1544-1384-1383-1382-1607
0.999117 1072-1492-1495-1531-1496-1529-1528-1411-1476-1475-1379-1389-1388-1387-1349-1348-1351-1352-1578-1579-1580-1544-1384-1383-1382-1607
0.999117 1072-1492-1495-1531-1496-1529-1528-1411-1476-1475-1379-1389-1388-1387-1349-1348-1351-1352-1578-1579-1580-1583-1543-1542-1384-1383-1382-1607
0.999117 1072-1492-1495-1531-1496-1529-1528-1411-1476-1475-1379-1389-1388-1387-1349-1348-1351-1352-1578-1579-1580-1583-1543-1544-1384-1383-1382-1607
0.999117 1608-426-428-429-1598-1599-1344-1578-1352-1351-1350-1349-1544-1384-1383-1382-1607
0.999117 1072-1492-1495-1531-1496-1529-1528-1411-1476-1475-1379-1389-1388-1387-1349-1544-1384-1383-1382-1607
0.999117 268-1224-1226-233-232-194-228-227-221-755-219-1291-1290-1289-1323-1322-1585-1584-1583-1580-1579-1578-1352-1544-1384-1383-1382-1607
0.999117 268-1224-1226-233-232-194-228-227-221-755-219-1291-1290-1289-1323-1322-1585-1584-1583-1582-1581-1347-1348-1351-1350-1349-1387-1386-1385-1380-1381-1382-1383-1607
0.999117 1072-1492-1495-1531-1530-1568-1567-1560-488-489-495-496-458-459-424-457-460-456-339-404-403-308-309-310-311-535
0.999117 268-1224-1226-233-232-194-228-227-221-755-219-1291-1290-1289-1323-1322-1585-1584-1583-1582-1581-1347-1348-1351-1350-1349-1387-1386-1383-1382-1607
0.999117 268-1224-1226-233-232-194-228-227-221-755-219-1291-1290-1289-1323-1322-1585-1584-1583-1582-1581-1347-1348-1349-1544-1384-1383-1382-1607
0.999117 268-1224-1226-233-232-194-228-227-221-755-219-1291-1290-1289-1323-1322-1585-1584-1583-1582-1581-1347-1348-1349-1387-1388-1353-1352-1578-1579-1580-1544-1384-1383-1382-1607
0.999117 268-1224-1226-233-232-194-228-227-221-755-219-1291-1290-1289-1323-1322-1585-1584-1583-1582-1581-1347-1348-1349-1387-1388-1353-1352-1544-1384-1383-1382-1607
0.999117 268-1224-1226-233-232-194-228-227-221-755-219-1291-1290-1289-1323-1322-1585-1584-1583-1582-1581-1347-1348-1349-1387-1386-1385-1384-1383-1382-1607
0.999117 268-1224-1226-233-232-194-228-227-221-755-219-1291-1290-1289-1323-1322-1585-1584-1583-1582-1581-1347-1348-1349-1387-1386-1385-1380-1381-1382-1383-1607
0.999117 268-1224-1226-233-232-194-228-227-221-755-219-1291-1290-1289-1323-1322-1585-1584-1583-1582-1581-1347-1348-1349-1387-1386-1383-1382-1607
0.999117 268-1224-1226-233-232-194-228-227-221-755-219-1291-1290-1289-1323-1322-1585-1584-1583-1582-1581-1347-1346-1352-1578-1579-1580-1544-1384-1383-1382-1607
0.999117 268-1224-1226-233-232-194-228-227-221-755-219-1291-1290-1289-1323-1322-1585-1584-1583-1582-1581-1347-1346-1352-1544-1384-1383-1382-1607
0.999117 1072-1492-1495-1531-1530-1568-1567-1560-488-489-495-496-458-459-424-457-460-456-339-404-403-307-308-309-310-311-535
0.999117 268-1224-1226-233-232-194-228-227-221-755-219-1291-1290-1289-1323-1322-1585-1584-1583-1580-1579-1578-1352-1351-1350-1349-1544-1384-1383-1382-1607
0.999117 268-1224-1226-233-232-194-228-227-221-755-219-1291-1290-1289-1323-1322-1585-1584-1583-1580-1579-1578-1352-1351-1350-1349-1387-1386-1385-1384-1383-1382-1607
0.999117 268-1224-1226-233-232-194-228-227-221-755-219-1291-1290-1289-1323-1322-1585-1584-1583-1580-1579-1578-1352-1351-1350-1349-1387-1386-1385-1380-1381-1382-1383-1607
0.999117 268-1224-1226-233-232-194-228-227-221-755-219-1291-1290-1289-1323-1322-1585-1584-1583-1580-1579-1578-1352-1351-1350-1349-1387-1386-1383-1382-1607
0.999117 268-1224-1226-233-232-194-228-227-221-755-219-1291-1290-1289-1323-1322-1585-1584-1583-1580-1579-1578-1352-1351-1350-1348-1349-1544-1384-1383-1382-1607
0.999117 268-1224-1226-233-232-194-228-227-221-755-219-1291-1290-1289-1323-1322-1585-1584-1583-1580-1579-1578-1352-1351-1348-1350-1349-1544-1384-1383-1382-1607
0.999117 268-1224-1226-233-232-194-228-227-221-755-219-1291-1290-1289-1323-1322-1585-1584-1583-1580-1579-1578-1352-1351-1348-1349-1544-1384-1383-1382-1607
0.999117 268-1224-1226-233-232-194-228-227-221-755-219-1291-1290-1289-1323-1322-1585-1584-1583-1580-1579-1578-1352-1351-1348-1349-1387-1386-1385-1384-1383-1382-1607
0.999117 268-1224-1226-233-232-194-228-227-221-755-219-1291-1290-1289-1323-1322-1585-1584-1583-1580-1579-1578-1352-1351-1348-1349-1387-1386-1385-1380-1381-1382-1383-1607
0.999117 268-1224-1226-233-232-194-228-227-221-755-219-1291-1290-1289-1323-1322-1585-1584-1583-1580-1579-1578-1352-1351-1348-1349-1387-1386-1383-1382-1607
0.999117 268-1224-1226-233-232-194-228-227-221-755-219-1291-1290-1289-1323-1322-1585-1584-1583-1580-1544-1384-1383-1382-1607
0.999117 268-1224-1226-233-232-194-228-227-221-755-219-1291-1290-1289-1323-1322-1585-1584-1583-1582-1581-1580-1579-1578-1352-1351-1348-1349-1544-1384-1383-1382-1607
0.999117 1072-1492-1495-1531-1530-1568-1567-1560-488-489-495-496-458-459-424-425-456-339-404-403-308-309-310-311-535
0.999117 1072-1492-1495-1531-1530-1568-1567-1560-488-489-495-496-458-459-424-425-457-456-339-404-308-309-310-311-535
0.999117 1072-1492-1495-1531-1530-1568-1567-1560-488-489-495-496-458-459-424-425-457-456-339-404-403-307-308-309-310-311-535
0.999117 1072-1492-1495-1531-1530-1568-1567-1560-488-489-495-496-458-459-424-425-457-456-339-404-403-308-309-310-311-535
0.999117 268-1224-1226-233-232-194-228-227-221-755-219-1291-1290-1289-1323-1322-1585-1584-1583-1582-1581-1580-1579-1578-1352-1544-1384-1383-1382-1607
0.999117 268-1224-1226-233-232-194-228-227-221-755-219-1291-1290-1289-1323-1322-1585-1584-1583-1582-1581-1580-1579-1578-1352-1351-1350-1349-1544-1384-1383-1382-1607
0.999117 1072-1492-1495-1531-1530-1568-1567-1560-488-489-495-496-458-459-424-425-457-460-456-339-404-308-309-310-311-535
0.999117 268-1224-1226-233-232-194-228-227-221-755-219-1291-1290-1289-1323-1322-1585-1584-1583-1582-1581-1580-1579-1578-1352-1351-1350-1348-1349-1544-1384-1383-1382-1607
0.999117 1072-1492-1495-1531-1530-1568-1567-1560-488-489-495-496-458-459-424-425-457-460-456-339-404-403-307-308-309-310-311-535
0.999117 268-1224-1226-233-232-194-228-227-221-755-219-1291-1290-1289-1323-1322-1585-1584-1583-1582-1581-1580-1579-1578-1352-1351-1348-1350-1349-1544-1384-1383-1382-1607
0.999117 1072-1492-1495-1531-1530-1568-1567-1560-488-489-495-496-458-459-424-425-457-460-456-339-404-403-308-309-310-311-535
0.999117 1608-426-428-429-1598-1599-1344-1578-1579-1580-1583-1582-1581-1347-1346-1352-1351-1348-1350-1349-1544-1384-1383-1382-1607
0.999117 268-1224-1226-233-232-194-228-227-221-755-219-1291-1290-1289-1323-1322-1585-1584-1583-1582-1581-1580-1544-1384-1383-1382-1607
0.999117 1072-1492-1495-1531-1530-1568-1567-1560-488-489-495-496-458-459-424-457-456-339-404-308-309-310-311-535
0.999117 268-1224-1226-233-232-194-228-227-221-755-219-1291-1290-1289-1323-1322-1585-1584-1583-1582-1581-1347-1348-1351-1352-1578-1579-1580-1544-1384-1383-1382-1607
0.999117 268-1224-1226-233-232-194-228-227-221-755-219-1291-1290-1289-1323-1322-1585-1584-1583-1582-1581-1347-1348-1351-1352-1544-1384-1383-1382-1607
0.999117 1072-1492-1495-1531-1530-1568-1567-1560-488-489-495-496-458-459-424-457-456-339-404-403-307-308-309-310-311-535
0.999117 268-1224-1226-233-232-194-228-227-221-755-219-1291-1290-1289-1323-1322-1585-1584-1583-1582-1581-1347-1348-1351-1350-1349-1544-1384-1383-1382-1607
0.999117 1072-1492-1495-1531-1530-1568-1567-1560-488-489-495-496-458-459-424-457-456-339-404-403-308-309-310-311-535
0.999117 268-1224-1226-233-232-194-228-227-221-755-219-1291-1290-1289-1323-1322-1585-1584-1583-1582-1581-1347-1348-1351-1350-1349-1387-1388-1353-1352-1578-1579-1580-1544-1384-1383-1382-1607
0.999117 1072-1492-1495-1531-1530-1568-1567-1560-488-489-495-496-458-459-424-457-460-456-339-404-308-309-310-311-535
0.999117 268-1224-1226-233-232-194-228-227-221-755-219-1291-1290-1289-1323-1322-1585-1584-1583-1582-1581-1347-1348-1351-1350-1349-1387-1388-1353-1352-1544-1384-1383-1382-1607
0.999117 268-1224-1226-233-232-194-228-227-221-755-219-1291-1290-1289-1323-1322-1585-1584-1583-1582-1581-1347-1348-1351-1350-1349-1387-1386-1385-1384-1383-1382-1607
0.999117 804-158-189-155-152-154-153-190-228-227-221-755-219-1291-1290-1289-1323-1322-1585-1584-1583-1580-1579-1578-1352-1351-1348-1349-1387-1386-1385-1380-1381-1382-1383-1607
0.999117 536-956-959-993-960-995-994-1032-1031-1025-1024-1560-1567-1566-1478-1477-1476-1475-1379-1389-1388-1353-1352-1578-1579-1580-1583-1543-1544-1384-1383-1382-1607
0.999117 536-956-959-993-960-995-994-1032-1031-1025-1024-1560-1567-1566-1478-1477-1476-1475-1379-1389-1388-1353-1352-1578-1579-1580-1544-1384-1383-1382-1607
0.999117 536-956-959-993-960-995-994-1032-1031-1025-1024-1560-1567-1566-1478-1477-1476-1475-1379-1389-1388-1353-1352-1544-1384-1383-1382-1607
0.999117 536-956-959-993-960-995-994-1032-1031-1025-1024-1560-1567-1566-1478-1477-1476-1475-1379-1389-1385-1384-1383-1382-1607
0.999117 536-956-959-993-960-995-994-1032-1031-1025-1024-1560-1567-1566-1478-1477-1476-1475-1379-1389-1385-1380-1381-1382-1383-1607
0.999117 536-956-959-993-960-995-994-1032-1031-1025-1024-1560-1567-1566-1478-1477-1476-1475-1379-1380-1385-1384-1383-1382-1607
0.999117 536-956-959-993-960-995-994-1032-1031-1025-1024-1560-1567-1566-1478-1477-1476-1475-1379-1380-1381-1382-1383-1607
0.999117 536-956-959-993-960-995-994-1032-1031-1025-1024-1560-1567-1566-1478-1477-1476-1380-1385-1384-1383-1382-1607
0.999117 536-956-959-993-960-995-994-1032-1031-1025-1024-1560-1567-1566-1478-1477-1476-1380-1381-1382-1383-1607
0.999117 804-158-189-155-152-154-153-190-228-227-221-755-219-1291-1290-1289-1323-1322-1585-1584-1583-1580-1544-1384-1383-1382-1607
0.999117 804-158-189-155-152-154-153-190-228-227-221-755-219-1291-1290-1289-1323-1322-1585-1584-1583-1580-1579-1578-1352-1351-1348-1349-1387-1386-1383-1382-1607
0.999117 536-956-959-993-960-995-994-1032-1031-1025-1024-1560-1567-1566-1478-1477-1476-1475-1379-1389-1388-1387-1349-1348-1347-1346-1352-1544-1384-1383-1382-1607
0.999117 804-158-189-155-152-154-153-190-228-227-221-755-219-1291-1290-1289-1323-1322-1585-1584-1583-1580-1579-1578-1352-1351-1348-1349-1387-1386-1385-1384-1383-1382-1607
0.999117 804-158-189-155-152-154-153-190-228-227-221-755-219-1291-1290-1289-1323-1322-1585-1584-1583-1580-1579-1578-1352-1351-1348-1349-1544-1384-1383-1382-1607
0.999117 804-158-189-155-152-154-153-190-228-227-221-755-219-1291-1290-1289-1323-1322-1585-1584-1583-1580-1579-1578-1352-1351-1348-1350-1349-1544-1384-1383-1382-1607
0.999117 804-158-189-155-152-154-153-190-228-227-221-755-219-1291-1290-1289-1323-1322-1585-1584-1583-1580-1579-1578-1352-1351-1350-1348-1349-1544-1384-1383-1382-1607
0.999117 804-158-189-155-152-154-153-190-228-227-221-755-219-1291-1290-1289-1323-1322-1585-1584-1583-1580-1579-1578-1352-1351-1350-1349-1387-1386-1383-1382-1607
0.999117 804-158-189-155-152-154-153-190-228-227-221-755-219-1291-1290-1289-1323-1322-1585-1584-1583-1580-1579-1578-1352-1351-1350-1349-1387-1386-1385-1380-1381-1382-1383-1607
0.999117 804-158-189-155-152-154-153-190-228-227-221-755-219-1291-1290-1289-1323-1322-1585-1584-1583-1580-1579-1578-1352-1351-1350-1349-1387-1386-1385-1384-1383-1382-1607
0.999117 804-158-189-155-152-154-153-190-228-227-221-755-219-1291-1290-1289-1323-1322-1585-1584-1583-1580-1579-1578-1352-1351-1350-1349-1544-1384-1383-1382-1607
0.999117 804-158-189-155-152-154-153-190-228-227-221-755-219-1291-1290-1289-1323-1322-1585-1584-1583-1580-1579-1578-1352-1544-1384-1383-1382-1607
0.999117 804-158-189-155-152-154-153-190-228-227-221-755-219-1291-1290-1289-1323-1322-1585-1584-1583-1582-1581-1347-1346-1352-1544-1384-1383-1382-1607
0.999117 804-158-189-155-152-154-153-190-228-227-221-755-219-1291-1290-1289-1323-1322-1585-1584-1583-1582-1581-1347-1346-1352-1578-1579-1580-1544-1384-1383-1382-1607
0.999117 536-956-959-993-960-995-994-1032-1031-1025-1024-1560-1567-1566-1482-1478-1477-1476-1380-1385-1384-1383-1382-1607
0.999117 536-956-959-993-960-995-994-1032-1031-1025-1024-1560-1567-1566-1482-1551-1478-1477-1476-1475-1380-1381-1382-1383-1607
0.999117 536-956-959-993-960-995-994-1032-1031-1025-1024-1560-1567-1566-1482-1551-1478-1477-1476-1475-1380-1385-1384-1383-1382-1607
0.999117 536-956-959-993-960-995-994-1032-1031-1025-1024-1560-1567-1566-1482-1551-1550-1549-1548-1547-1546-1545-1544-1384-1383-1382-1607
0.999117 536-956-959-993-960-995-994-1032-1031-1025-1024-1560-1567-1566-1482-1551-1478-1477-1476-1475-1379-1380-1385-1384-1383-1382-1607
0.999117 536-956-959-993-960-995-994-1032-1031-1025-1024-1560-1567-1566-1482-1551-1478-1477-1476-1475-1379-1380-1381-1382-1383-1607
0.999117 536-956-959-993-960-995-994-1032-1031-1025-1024-1560-1567-1566-1482-1551-1478-1477-1476-1380-1385-1384-1383-1382-1607
0.999117 536-956-959-993-960-995-994-1032-1031-1025-1024-1560-1567-1566-1482-1551-1478-1477-1476-1380-1381-1382-1383-1607
0.999117 536-956-959-993-960-995-994-1032-1031-1025-1024-1560-1567-1566-1482-1478-1477-1476-1475-1380-1385-1384-1383-1382-1607
0.999117 536-956-959-993-960-995-994-1032-1031-1025-1024-1560-1567-1566-1482-1478-1477-1476-1475-1380-1381-1382-1383-1607
0.999117 536-956-959-993-960-995-994-1032-1031-1025-1024-1560-1567-1566-1482-1478-1477-1476-1475-1379-1380-1385-1384-1383-1382-1607
0.999117 536-956-959-993-960-995-994-1032-1031-1025-1024-1560-1567-1566-1482-1478-1477-1476-1475-1379-1380-1381-1382-1383-1607
0.999117 804-158-189-155-152-154-153-190-228-227-221-755-219-1291-1290-1289-1323-1322-1585-1584-1583-1582-1581-1347-1348-1349-1387-1386-1383-1382-1607
0.999117 536-956-959-993-960-995-994-1032-1031-1025-1024-1560-1567-1566-1482-1478-1477-1476-1380-1381-1382-1383-1607
0.999117 536-956-959-993-960-995-994-1032-1031-1025-1024-1560-1567-1566-1478-1477-1476-1475-1380-1385-1384-1383-1382-1607
0.999117 536-956-959-993-960-995-994-1032-1031-1025-1024-1560-1567-1566-1478-1477-1476-1475-1380-1381-1382-1383-1607
0.999117 536-956-959-993-960-995-994-1032-1031-1025-1024-1560-1567-1566-1478-1477-1476-1475-1379-1389-1388-1387-1386-1385-1384-1383-1382-1607
0.999117 536-956-959-993-960-995-994-1032-1031-1025-1024-1560-1567-1566-1478-1477-1476-1475-1379-1389-1388-1387-1386-1383-1382-1607
0.999117 536-956-959-993-960-995-994-1032-1031-1025-1024-1560-1567-1566-1478-1477-1476-1475-1379-1389-1388-1387-1349-1544-1384-1383-1382-1607
0.999117 536-956-959-993-960-995-994-1032-1031-1025-1024-1560-1567-1566-1478-1477-1476-1475-1379-1389-1388-1387-1349-1348-1351-1352-1578-1579-1580-1583-1543-1544-1384-1383-1382-1607
0.999117 536-956-959-993-960-995-994-1032-1031-1025-1024-1560-1567-1566-1478-1477-1476-1475-1379-1389-1388-1387-1349-1348-1351-1352-1578-1579-1580-1544-1384-1383-1382-1607
0.999117 536-956-959-993-960-995-994-1032-1031-1025-1024-1560-1567-1566-1478-1477-1476-1475-1379-1389-1388-1387-1349-1348-1351-1352-1544-1384-1383-1382-1607
0.999117 536-956-959-993-960-995-994-1032-1031-1025-1024-1560-1567-1566-1478-1477-1476-1475-1379-1389-1388-1387-1349-1348-1347-1346-1352-1578-1579-1580-1583-1543-1544-1384-1383-1382-1607
0.999117 536-956-959-993-960-995-994-1032-1031-1025-1024-1560-1567-1566-1478-1477-1476-1475-1379-1389-1388-1387-1349-1348-1347-1346-1352-1578-1579-1580-1544-1384-1383-1382-1607
0.999117 1608-426-428-429-1598-1599-1344-1578-1579-1580-1583-1582-1581-1347-1348-1349-1387-1386-1385-1380-1381-1382-1383-1607
0.999117 1608-426-457-424-425-456-455-340-339-404-403-307-308-309-310-311-535
0.999117 1608-426-457-424-425-456-455-340-339-404-308-309-310-311-535
0.999117 1608-426-457-424-425-456-339-404-403-308-309-310-311-535
0.999117 1608-426-457-424-425-456-339-404-403-307-308-309-310-311-535
0.999117 1608-426-457-424-425-456-339-404-308-309-310-311-535
0.999117 1608-426-428-429-1598-1599-1344-1578-1579-1580-1583-1582-1581-1347-1348-1351-1352-1544-1384-1383-1382-1607
0.999117 1608-426-428-429-1598-1599-1344-1578-1579-1580-1583-1582-1581-1347-1348-1351-1350-1349-1544-1384-1383-1382-1607
0.999117 1608-426-428-429-1598-1599-1344-1578-1579-1580-1583-1582-1581-1347-1348-1350-1349-1544-1384-1383-1382-1607
0.999117 1608-426-428-429-1598-1599-1344-1578-1579-1580-1583-1582-1581-1347-1348-1349-1544-1384-1383-1382-1607
0.999117 1608-426-428-429-1598-1599-1344-1578-1579-1580-1583-1582-1581-1347-1348-1349-1387-1388-1353-1352-1544-1384-1383-1382-1607
0.999117 1608-426-428-429-1598-1599-1344-1578-1579-1580-1583-1582-1581-1347-1348-1349-1387-1386-1385-1384-1383-1382-1607
0.999117 1608-426-457-424-425-456-455-340-339-404-403-308-309-310-311-535
0.999117 1608-426-428-429-1598-1599-1344-1578-1579-1580-1583-1582-1581-1347-1348-1349-1387-1386-1383-1382-1607
0.999117 1608-426-428-429-1598-1599-1344-1578-1579-1580-1583-1582-1581-1347-1346-1352-1544-1384-1383-1382-1607
0.999117 1072-1492-1495-1531-1496-1529-1528-1411-1476-1380-1381-1382-1383-1607
0.999117 1072-1492-1495-1531-1496-1529-1528-1411-1476-1380-1385-1384-1383-1382-1607
0.999117 1608-426-428-429-1598-1599-1344-1578-1579-1580-1583-1582-1581-1347-1346-1352-1351-1350-1349-1544-1384-1383-1382-1607
0.999117 1072-1492-1495-1531-1496-1529-1528-1411-1476-1475-1379-1380-1381-1382-1383-1607
0.999117 1072-1492-1495-1531-1496-1529-1528-1411-1476-1475-1379-1380-1385-1384-1383-1382-1607
0.999117 1072-1492-1495-1531-1496-1529-1528-1411-1476-1475-1379-1389-1385-1380-1381-1382-1383-1607
0.999117 1608-426-428-429-1598-1599-1344-1578-1579-1580-1583-1582-1581-1347-1346-1352-1351-1350-1348-1349-1544-1384-1383-1382-1607
0.999117 1072-1492-1495-1531-1496-1529-1528-1411-1476-1475-1379-1389-1385-1384-1383-1382-1607
0.999117 1072-1492-1495-1531-1496-1529-1528-1411-1476-1475-1379-1389-1388-1353-1352-1544-1384-1383-1382-1607
0.999117 804-158-189-155-152-154-153-190-228-227-221-755-219-1291-1290-1289-1323-1322-1585-1584-1583-1582-1581-1347-1348-1351-1352-1544-1384-1383-1382-1607
0.999117 804-158-189-155-152-154-153-190-228-227-221-755-219-1291-1290-1289-1323-1322-1585-1584-1583-1582-1581-1347-1348-1349-1387-1386-1385-1380-1381-1382-1383-1607
0.999117 804-158-189-155-152-154-153-190-228-227-221-755-219-1291-1290-1289-1323-1322-1585-1584-1583-1582-1581-1347-1348-1349-1387-1386-1385-1384-1383-1382-1607
0.999117 804-158-189-155-152-154-153-190-228-227-221-755-219-1291-1290-1289-1323-1322-1585-1584-1583-1582-1581-1347-1348-1349-1387-1388-1353-1352-1544-1384-1383-1382-1607
0.999117 804-158-189-155-152-154-153-190-228-227-221-755-219-1291-1290-1289-1323-1322-1585-1584-1583-1582-1581-1347-1348-1349-1387-1388-1353-1352-1578-1579-1580-1544-1384-1383-1382-1607
0.999117 804-158-189-155-152-154-153-190-228-227-221-755-219-1291-1290-1289-1323-1322-1585-1584-1583-1582-1581-1347-1348-1349-1544-1384-1383-1382-1607
0.999117 804-158-189-155-152-154-153-190-228-227-221-755-219-1291-1290-1289-1323-1322-1585-1584-1583-1582-1581-1347-1348-1351-1350-1349-1387-1386-1383-1382-1607
0.999117 804-158-189-155-152-154-153-190-228-227-221-755-219-1291-1290-1289-1323-1322-1585-1584-1583-1582-1581-1347-1348-1351-1350-1349-1387-1386-1385-1380-1381-1382-1383-1607
0.999117 804-158-189-155-152-154-153-190-228-227-221-755-219-1291-1290-1289-1323-1322-1585-1584-1583-1582-1581-1347-1348-1351-1350-1349-1387-1386-1385-1384-1383-1382-1607
0.999117 804-158-189-155-152-154-153-190-228-227-221-755-219-1291-1290-1289-1323-1322-1585-1584-1583-1582-1581-1347-1348-1351-1350-1349-1387-1388-1353-1352-1544-1384-1383-1382-1607
0.999117 804-158-189-155-152-154-153-190-228-227-221-755-219-1291-1290-1289-1323-1322-1585-1584-1583-1582-1581-1347-1348-1351-1350-1349-1387-1388-1353-1352-1578-1579-1580-1544-1384-1383-1382-1607
0.999117 804-158-189-155-152-154-153-190-228-227-221-755-219-1291-1290-1289-1323-1322-1585-1584-1583-1582-1581-1347-1348-1351-1350-1349-1544-1384-1383-1382-1607
0.999117 1608-426-428-429-1598-1599-1344-1578-1579-1580-1583-1543-1544-1384-1383-1382-1607
0.999117 804-158-189-155-152-154-153-190-228-227-221-755-219-1291-1290-1289-1323-1322-1585-1584-1583-1582-1581-1347-1348-1351-1352-1578-1579-1580-1544-1384-1383-1382-1607
0.999117 804-158-189-155-152-154-153-190-228-227-221-755-219-1291-1290-1289-1323-1322-1585-1584-1583-1582-1581-1580-1544-1384-1383-1382-1607
0.999117 804-158-189-155-152-154-153-190-228-227-221-755-219-1291-1290-1289-1323-1322-1585-1584-1583-1582-1581-1580-1579-1578-1352-1351-1348-1349-1544-1384-1383-1382-1607
0.999117 804-158-189-155-152-154-153-190-228-227-221-755-219-1291-1290-1289-1323-1322-1585-1584-1583-1582-1581-1580-1579-1578-1352-1351-1348-1350-1349-1544-1384-1383-1382-1607
0.999117 804-158-189-155-152-154-153-190-228-227-221-755-219-1291-1290-1289-1323-1322-1585-1584-1583-1582-1581-1580-1579-1578-1352-1351-1350-1348-1349-1544-1384-1383-1382-1607
0.999117 804-158-189-155-152-154-153-190-228-227-221-755-219-1291-1290-1289-1323-1322-1585-1584-1583-1582-1581-1580-1579-1578-1352-1351-1350-1349-1544-1384-1383-1382-1607
0.999117 804-158-189-155-152-154-153-190-228-227-221-755-219-1291-1290-1289-1323-1322-1585-1584-1583-1582-1581-1580-1579-1578-1352-1544-1384-1383-1382-1607
0.999117 1608-426-457-424-425-456-455-414-413-339-404-403-308-309-310-311-535
0.999117 1608-426-457-424-425-456-455-414-413-339-404-403-307-308-309-310-311-535
0.999117 1608-426-457-424-425-456-455-414-413-339-404-308-309-310-311-535
0.999117 1608-426-457-456-455-414-413-339-404-403-307-308-309-310-311-535
0.999117 1340-695-696-697-1330-1327-1323-1322-1585-1584-1583-1582-1581-1347-1348-1349-1387-1386-1385-1380-1381-1382-1383-1607
0.999117 1340-695-696-697-1330-1327-1323-1322-1585-1584-1583-1582-1581-1347-1348-1351-1350-1349-1387-1388-1353-1352-1544-1384-1383-1382-1607
0.999117 1340-695-696-697-1330-1327-1323-1322-1585-1584-1583-1582-1581-1347-1348-1351-1350-1349-1387-1388-1353-1352-1578-1579-1580-1544-1384-1383-1382-1607
0.999117 1340-695-696-697-1330-1327-1323-1322-1585-1584-1583-1582-1581-1347-1348-1351-1350-1349-1544-1384-1383-1382-1607
0.999117 1340-695-696-697-1330-1327-1323-1322-1585-1584-1583-1582-1581-1347-1348-1351-1352-1578-1579-1580-1544-1384-1383-1382-1607
0.999117 1340-695-696-697-1330-1327-1323-1322-1585-1584-1583-1582-1581-1580-1544-1384-1383-1382-1607
0.999117 1340-695-696-697-1330-1327-1323-1322-1585-1584-1583-1582-1581-1347-1348-1349-1387-1386-1383-1382-1607
0.999117 1340-695-696-697-1330-1327-1323-1322-1585-1584-1583-1582-1581-1580-1579-1578-1352-1351-1348-1349-1544-1384-1383-1382-1607
0.999117 1608-426-457-456-455-340-339-404-403-308-309-310-311-535
0.999117 1340-695-696-697-1330-1327-1323-1322-1585-1584-1583-1582-1581-1580-1579-1578-1352-1351-1348-1350-1349-1387-1386-1383-1382-1607
0.999117 1340-695-696-697-1330-1327-1323-1322-1585-1584-1583-1582-1581-1580-1579-1578-1352-1351-1348-1350-1349-1387-1386-1385-1380-1381-1382-1383-1607
0.999117 1340-695-696-697-1330-1327-1323-1322-1585-1584-1583-1582-1581-1580-1579-1578-1352-1351-1348-1350-1349-1387-1386-1385-1384-1383-1382-1607
0.999117 1340-695-696-697-1330-1327-1323-1322-1585-1584-1583-1582-1581-1580-1579-1578-1352-1351-1348-1350-1349-1544-1384-1383-1382-1607
0.999117 1340-695-696-697-1330-1327-1323-1322-1585-1584-1583-1582-1581-1347-1346-1352-1578-1579-1580-1544-1384-1383-1382-1607
0.999117 1340-695-696-697-1330-1327-1323-1322-1585-1584-1583-1582-1581-1347-1348-1351-1352-1544-1384-1383-1382-1607
0.999117 1340-695-696-697-1330-1327-1323-1322-1585-1584-1583-1582-1581-1347-1346-1352-1544-1384-1383-1382-1607
0.999117 1608-426-457-456-455-414-413-339-404-308-309-310-311-535
0.999117 1340-695-696-697-1330-1327-1323-1322-1585-1584-1583-1582-1581-1580-1579-1578-1352-1351-1350-1348-1349-1544-1384-1383-1382-1607
0.999117 1340-695-696-697-1330-1327-1323-1322-1585-1584-1583-1580-1579-1578-1352-1544-1384-1383-1382-1607
0.999117 1340-695-696-697-1330-1327-1323-1322-1585-1584-1583-1580-1579-1578-1352-1351-1348-1350-1349-1544-1384-1383-1382-1607
0.999117 1340-695-696-697-1330-1327-1323-1322-1585-1584-1583-1580-1579-1578-1352-1351-1348-1349-1387-1386-1385-1380-1381-1382-1383-1607
0.999117 1340-695-696-697-1330-1327-1323-1322-1585-1584-1583-1582-1581-1580-1579-1578-1352-1351-1350-1349-1544-1384-1383-1382-1607
0.999117 1340-695-696-697-1330-1327-1323-1322-1585-1584-1583-1580-1579-1578-1352-1351-1348-1349-1387-1386-1383-1382-1607
0.999117 1340-695-696-697-1330-1327-1323-1322-1585-1584-1583-1582-1581-1580-1579-1578-1352-1544-1384-1383-1382-1607
0.999117 1608-426-457-456-339-404-403-307-308-309-310-311-535
0.999117 1340-695-696-697-1330-1327-1323-1322-1585-1584-1583-1582-1581-1347-1348-1349-1544-1384-1383-1382-1607
0.999117 1608-426-457-456-455-340-339-404-308-309-310-311-535
0.999117 1608-426-457-456-455-414-413-339-404-403-308-309-310-311-535
0.999117 1340-695-696-697-1330-1327-1323-1322-1585-1584-1583-1580-1544-1384-1383-1382-1607
0.999117 1340-695-696-697-1330-1327-1323-1322-1585-1584-1583-1582-1581-1347-1348-1349-1387-1386-1385-1384-1383-1382-1607
0.999117 1340-695-696-697-1330-1327-1323-1322-1585-1584-1583-1582-1581-1347-1348-1351-1350-1349-1387-1386-1383-1382-1607
0.999117 1340-695-696-697-1330-1327-1323-1322-1585-1584-1583-1580-1579-1578-1352-1351-1348-1349-1387-1386-1385-1384-1383-1382-1607
0.999117 1340-695-696-697-1330-1327-1323-1322-1585-1584-1583-1580-1579-1578-1352-1351-1350-1349-1544-1384-1383-1382-1607
0.999117 1340-695-696-697-1330-1327-1323-1322-1585-1584-1583-1580-1579-1578-1352-1351-1350-1348-1349-1544-1384-1383-1382-1607
0.999117 1608-426-457-456-455-340-339-404-403-307-308-309-310-311-535
0.999117 1340-695-696-697-1330-1327-1323-1322-1585-1584-1583-1582-1581-1347-1348-1351-1350-1349-1387-1386-1385-1380-1381-1382-1383-1607
0.999117 1340-695-696-697-1330-1327-1323-1322-1585-1584-1583-1580-1579-1578-1352-1351-1348-1349-1544-1384-1383-1382-1607
0.999117 1340-695-696-697-1330-1327-1323-1322-1585-1584-1583-1582-1581-1347-1348-1349-1387-1388-1353-1352-1578-1579-1580-1544-1384-1383-1382-1607
0.999117 1340-695-696-697-1330-1327-1323-1322-1585-1584-1583-1582-1581-1347-1348-1351-1350-1349-1387-1386-1385-1384-1383-1382-1607
0.999117 1608-426-457-456-339-404-403-308-309-310-311-535
0.999117 1608-426-457-456-339-404-308-309-310-311-535
0.999117 1340-695-696-697-1330-1327-1323-1322-1585-1584-1583-1582-1581-1347-1348-1349-1387-1388-1353-1352-1544-1384-1383-1382-1607
0.99842 1608-426-457-424-425-456-455-340-339-404-403-308-313-312-311-310-535
0.99842 268-1224-1226-233-232-194-228-227-221-755-219-218-217-251-250-513-512-511-510-509-508-507-506-280-279-276-278-277-472-312-311-310-535
0.99842 1340-695-650-651-652-653-654-693-724-725-728-727-726-764-763-757-1291-219-218-217-251-250-513-512-511-510-509-508-507-506-280-279-276-277-472-312-311-310-535
0.99842 1072-1492-1495-1531-1530-1568-1567-1560-488-489-495-496-458-459-424-457-456-339-404-308-313-312-311-310-535
0.99842 1608-426-457-424-425-456-455-340-339-404-403-307-308-313-312-311-310-535
0.99842 1340-695-650-651-652-653-654-693-724-725-728-727-726-764-763-757-1291-219-218-217-251-250-513-512-511-510-509-275-276-279-280-472-312-311-310-535
0.99842 1608-426-457-424-425-456-339-404-308-313-312-311-310-535
0.99842 1340-695-650-651-652-653-654-693-724-725-728-727-726-764-763-757-1291-219-218-217-251-250-513-512-511-510-509-508-507-506-280-279-278-276-277-472-312-311-310-535
0.99842 268-1224-1226-233-232-194-228-227-221-755-219-218-217-251-250-513-512-511-510-509-275-276-279-280-506-507-508-472-312-311-310-535
0.99842 268-1224-1226-233-232-194-228-227-221-755-219-218-217-251-250-513-512-511-510-509-508-472-312-311-310-535
0.99842 1340-695-650-651-652-653-654-693-724-725-728-727-726-764-763-757-1291-219-218-217-251-250-513-512-511-510-509-508-507-506-280-279-278-277-472-312-311-310-535
0.99842 1340-695-650-651-652-653-654-693-724-725-728-727-726-764-763-757-1291-219-218-217-251-250-513-512-511-510-509-508-507-506-280-472-312-311-310-535
0.99842 1072-1492-1495-1531-1530-1568-1567-1560-488-489-495-496-458-459-424-425-457-460-456-339-404-403-308-313-312-311-310-535
0.99842 1072-1492-1495-1531-1530-1568-1567-1560-488-489-495-496-458-459-424-457-460-456-339-404-308-313-312-311-310-535
0.99842 1608-426-457-456-455-340-339-404-308-313-312-311-310-535
0.99842 268-1224-1226-233-232-194-228-227-221-755-219-218-217-251-250-513-512-511-510-509-275-276-279-280-472-471-470-312-311-310-535
0.99842 268-1224-1226-233-232-194-228-227-221-755-219-218-217-251-250-513-512-511-510-509-508-507-506-280-279-278-276-277-472-312-311-310-535
0.99842 1340-695-650-651-652-653-654-693-724-725-728-727-726-764-763-757-1291-219-218-217-251-250-513-512-511-510-509-508-472-471-470-312-311-310-535
0.99842 1072-1492-1495-1531-1530-1568-1567-1560-488-489-495-496-458-459-424-457-460-456-339-404-403-307-308-313-312-311-310-535
0.99842 1340-695-650-651-652-653-654-693-724-725-728-727-726-764-763-757-1291-219-218-217-251-250-513-512-511-510-509-508-472-312-311-310-535
0.99842 268-1224-1226-233-232-194-228-227-221-755-219-218-217-251-250-513-512-511-510-509-508-507-506-280-279-276-277-472-471-470-312-311-310-535
0.99842 1340-695-650-651-652-653-654-693-724-725-728-727-726-764-763-757-1291-219-218-217-251-250-513-512-511-510-509-508-507-506-280-279-276-277-472-471-470-312-311-310-535
0.99842 1072-1492-1495-1531-1530-1568-1567-1560-488-489-495-496-458-459-424-425-457-456-339-404-403-307-308-313-312-311-310-535
0.99842 268-1224-1226-233-232-194-228-227-221-755-219-218-217-251-250-513-512-511-510-509-508-472-471-470-312-311-310-535
0.99842 1072-1492-1495-1531-1530-1568-1567-1560-488-489-495-496-458-459-424-457-456-339-404-403-308-313-312-311-310-535
0.99842 1608-426-457-424-425-456-339-404-403-308-313-312-311-310-535
0.99842 1608-426-457-424-425-456-339-404-403-307-308-313-312-311-310-535
0.99842 1340-695-650-651-652-653-654-693-724-725-728-727-726-764-763-757-1291-219-218-217-251-250-513-512-511-510-509-275-276-279-280-506-507-508-472-312-311-310-535
0.99842 1072-1492-1495-1531-1530-1568-1567-1560-488-489-495-496-458-459-424-457-460-456-339-404-403-308-313-312-311-310-535
0.99842 1340-695-650-651-652-653-654-693-724-725-728-727-726-764-763-757-1291-219-218-217-251-250-513-512-511-510-509-275-276-279-280-472-471-470-312-311-310-535
0.99842 1072-1492-1495-1531-1530-1568-1567-1560-488-489-495-496-458-459-424-457-456-339-404-403-307-308-313-312-311-310-535
0.99842 268-1224-1226-233-232-194-228-227-221-755-219-218-217-251-250-513-512-511-510-509-508-507-506-280-279-276-277-472-312-311-310-535
0.99842 1608-426-457-424-425-456-455-340-339-404-308-313-312-311-310-535
0.99842 1340-695-650-651-652-653-654-693-724-725-728-727-726-764-763-757-1291-219-218-217-251-250-513-512-511-510-509-508-507-506-280-279-276-278-277-472-312-311-310-535
0.99842 1340-695-650-651-652-653-654-693-724-725-728-727-726-764-763-757-1291-219-218-217-251-250-513-512-511-508-507-506-280-279-278-276-277-472-312-311-310-535
0.99842 268-1224-1226-233-232-194-228-227-221-755-219-218-217-251-250-513-512-511-510-509-275-274-280-279-276-277-472-312-311-310-535
0.99842 1340-695-650-651-652-653-654-693-724-725-728-727-726-764-763-757-1291-219-218-217-251-250-513-512-511-508-472-312-311-310-535
0.99842 268-1224-1226-233-232-194-228-227-221-755-219-218-217-251-250-513-512-511-508-507-506-280-279-276-278-277-472-471-470-312-311-310-535
0.99842 268-1224-1226-233-232-194-228-227-221-755-219-218-217-251-250-513-512-511-510-509-275-274-279-280-506-507-508-472-312-311-310-535
0.99842 1340-695-650-651-652-653-654-693-724-725-728-727-726-764-763-757-1291-219-218-217-251-250-513-512-511-508-507-506-280-279-276-277-472-312-311-310-535
0.99842 1340-695-650-651-652-653-654-693-724-725-728-727-726-764-763-757-1291-219-218-217-251-250-513-512-511-508-507-506-280-279-276-277-472-471-470-312-311-310-535
0.99842 268-1224-1226-233-232-194-228-227-221-755-219-218-217-251-250-513-512-511-510-509-275-274-279-280-472-471-470-312-311-310-535
0.99842 1340-695-650-651-652-653-654-693-724-725-728-727-726-764-763-757-1291-219-218-217-251-250-513-512-511-508-507-506-280-279-276-278-277-472-312-311-310-535
0.99842 1340-695-650-651-652-653-654-693-724-725-728-727-726-764-763-757-1291-219-218-217-251-250-513-512-511-508-507-506-280-279-276-278-277-472-471-470-312-311-310-535
0.99842 1340-695-650-651-652-653-654-693-724-725-728-727-726-764-763-757-1291-219-218-217-251-250-513-512-511-510-509-275-274-280-279-276-277-472-312-311-310-535
0.99842 268-1224-1226-233-232-194-228-227-221-755-219-218-217-251-250-513-512-511-510-509-275-274-279-280-472-312-311-310-535
0.99842 1340-695-650-651-652-653-654-693-724-725-728-727-726-764-763-757-1291-219-218-217-251-250-513-512-511-510-509-275-274-279-280-506-507-508-472-312-311-310-535
0.99842 268-1224-1226-233-232-194-228-227-221-755-219-218-217-251-250-513-512-511-510-509-275-274-279-276-278-277-472-471-470-312-311-310-535
0.99842 268-1224-1226-233-232-194-228-227-221-755-219-218-217-251-250-513-512-511-510-509-275-274-280-279-276-278-277-472-312-311-310-535
0.99842 1340-695-650-651-652-653-654-693-724-725-728-727-726-764-763-757-1291-219-218-217-251-250-513-512-511-508-507-506-280-279-278-277-472-312-311-310-535
0.99842 268-1224-1226-233-232-194-228-227-221-755-219-218-217-251-250-513-512-511-510-509-275-274-279-276-278-277-472-312-311-310-535
0.99842 1340-695-650-651-652-653-654-693-724-725-728-727-726-764-763-757-1291-219-218-217-251-250-513-512-511-508-507-506-280-472-312-311-310-535
0.99842 268-1224-1226-233-232-194-228-227-221-755-219-218-217-251-250-513-512-511-510-509-275-274-279-276-277-472-312-311-310-535
0.99842 1340-695-650-651-652-653-654-693-724-725-728-727-726-764-763-757-1291-219-218-217-251-250-513-512-511-510-509-275-274-279-276-277-472-312-311-310-535
0.99842 1340-695-650-651-652-653-654-693-724-725-728-727-726-764-763-757-1291-219-218-217-251-250-513-512-511-510-509-275-274-279-276-278-277-472-312-311-310-535
0.99842 268-1224-1226-233-232-194-228-227-221-755-219-218-217-251-250-513-512-511-508-507-506-280-472-312-311-310-535
0.99842 1608-426-457-456-339-404-403-308-313-312-311-310-535
0.99842 1340-695-650-651-652-653-654-693-724-725-728-727-726-764-763-757-1291-219-218-217-251-250-513-512-511-510-509-275-274-279-276-278-277-472-471-470-312-311-310-535
0.99842 1340-695-650-651-652-653-654-693-724-725-728-727-726-764-763-757-1291-219-218-217-251-250-513-512-511-510-509-275-274-279-280-472-312-311-310-535
0.99842 268-1224-1226-233-232-194-228-227-221-755-219-218-217-251-250-513-512-511-508-507-506-280-279-278-277-472-312-311-310-535
0.99842 1340-695-650-651-652-653-654-693-724-725-728-727-726-764-763-757-1291-219-218-217-251-250-513-512-511-510-509-275-274-279-280-472-471-470-312-311-310-535
0.99842 268-1224-1226-233-232-194-228-227-221-755-219-218-217-251-250-513-512-511-508-507-506-280-279-278-276-277-472-312-311-310-535
0.99842 1608-426-457-456-339-404-403-307-308-313-312-311-310-535
0.99842 268-1224-1226-233-232-194-228-227-221-755-219-218-217-251-250-513-512-511-508-472-312-311-310-535
0.99842 268-1224-1226-233-232-194-228-227-221-755-219-218-217-251-250-513-512-511-510-509-275-276-279-280-472-312-311-310-535
0.99842 1072-1492-1495-1531-1530-1568-1567-1560-488-489-495-496-458-459-424-425-457-460-456-339-404-308-313-312-311-310-535
0.99842 1340-695-650-651-652-653-654-693-724-725-728-727-726-764-763-757-1291-219-218-217-251-250-513-512-511-510-509-275-276-279-278-277-472-312-311-310-535
0.99842 268-1224-1226-233-232-194-228-227-221-755-219-218-217-251-250-513-512-511-508-507-506-280-279-276-277-472-312-311-310-535
0.99842 1072-1492-1495-1531-1530-1568-1567-1560-488-489-495-496-458-459-424-425-457-456-339-404-403-308-313-312-311-310-535
0.99842 268-1224-1226-233-232-194-228-227-221-755-219-218-217-251-250-513-512-511-510-509-275-276-279-278-277-472-312-311-310-535
0.99842 1340-695-650-651-652-653-654-693-724-725-728-727-726-764-763-757-1291-219-218-217-251-250-513-512-511-510-509-275-276-277-472-312-311-310-535
0.99842 536-963-964-965-526-527-272-506-280-279-278-276-275-509-510-511-508-472-312-311-310-535
0.99842 1340-695-650-651-652-653-654-693-724-725-728-727-726-764-763-757-1291-219-218-217-251-250-513-512-511-510-509-275-274-280-472-312-311-310-535
0.99842 1072-1492-1495-1531-1530-1568-1567-1560-488-489-495-496-458-459-424-425-457-456-339-404-308-313-312-311-310-535
0.99842 268-1224-1226-233-232-194-228-227-221-755-219-218-217-251-250-513-512-511-510-509-275-276-277-472-312-311-310-535
0.99842 1072-1492-1495-1531-1530-1568-1567-1560-488-489-495-496-458-459-424-425-456-339-404-403-308-313-312-311-310-535
0.99842 1072-1492-1495-1531-1530-1568-1567-1560-488-489-495-496-458-459-424-425-457-460-456-339-404-403-307-308-313-312-311-310-535
0.99842 1072-1492-1495-1531-1530-1568-1567-1560-488-489-495-496-458-459-424-425-456-339-404-403-307-308-313-312-311-310-535
0.99842 268-1224-1226-233-232-194-228-227-221-755-219-218-217-251-250-513-512-511-508-507-506-280-279-276-277-472-471-470-312-311-310-535
0.99842 1072-1492-1495-1531-1530-1568-1567-1560-488-489-495-496-458-459-424-425-456-339-404-308-313-312-311-310-535
0.99842 1340-695-650-651-652-653-654-693-724-725-728-727-726-764-763-757-1291-219-218-217-251-250-513-512-511-510-509-275-274-280-279-278-277-472-471-470-312-311-310-535
0.99842 268-1224-1226-233-232-194-228-227-221-755-219-218-217-251-250-513-512-511-510-509-275-274-280-472-312-311-310-535
0.99842 1340-695-650-651-652-653-654-693-724-725-728-727-726-764-763-757-1291-219-218-217-251-250-513-512-511-510-509-275-274-280-279-278-277-472-312-311-310-535
0.99842 268-1224-1226-233-232-194-228-227-221-755-219-218-217-251-250-513-512-511-508-507-506-280-279-276-278-277-472-312-311-310-535
0.99842 1340-695-650-651-652-653-654-693-724-725-728-727-726-764-763-757-1291-219-218-217-251-250-513-512-511-510-509-275-274-280-279-278-276-277-472-312-311-310-535
0.99842 268-1224-1226-233-232-194-228-227-221-755-219-218-217-251-250-513-512-511-510-509-275-274-280-279-278-277-472-471-470-312-311-310-535
0.99842 268-1224-1226-233-232-194-228-227-221-755-219-218-217-251-250-513-512-511-510-509-275-274-280-279-278-277-472-312-311-310-535
0.99842 1340-695-650-651-652-653-654-693-724-725-728-727-726-764-763-757-1291-219-218-217-251-250-513-512-511-510-509-275-274-280-279-276-278-277-472-312-311-310-535
0.99842 268-1224-1226-233-232-194-228-227-221-755-219-218-217-251-250-513-512-511-510-509-275-274-280-279-278-276-277-472-312-311-310-535
0.99842 804-158-189-155-152-154-153-190-228-227-221-755-219-218-217-251-250-513-512-511-510-509-275-274-280-472-312-311-310-535
0.99842 804-158-189-155-152-154-153-190-228-227-221-755-219-218-217-251-250-513-512-511-510-509-275-274-279-276-278-277-472-312-311-310-535
0.99842 804-158-189-155-152-154-153-190-228-227-221-755-219-218-217-251-250-513-512-511-510-509-275-274-279-276-278-277-472-471-470-312-311-310-535
0.99842 804-158-189-155-152-154-153-190-228-227-221-755-219-218-217-251-250-513-512-511-510-509-275-274-279-280-472-312-311-310-535
0.99842 804-158-189-155-152-154-153-190-228-227-221-755-219-218-217-251-250-513-512-511-510-509-275-274-279-280-472-471-470-312-311-310-535
0.99842 804-158-189-155-152-154-153-190-228-227-221-755-219-218-217-251-250-513-512-511-510-509-275-274-279-280-506-507-508-472-312-311-310-535
0.99842 804-158-189-155-152-154-153-190-228-227-221-755-219-218-217-251-250-513-512-511-510-509-275-274-280-279-276-277-472-312-311-310-535
0.99842 804-158-189-155-152-154-153-190-228-227-221-755-219-218-217-251-250-513-512-511-510-509-275-274-280-279-276-278-277-472-312-311-310-535
0.99842 804-158-189-155-152-154-153-190-228-227-221-755-219-218-217-251-250-513-512-511-510-509-275-274-280-279-278-276-277-472-312-311-310-535
0.99842 804-158-189-155-152-154-153-190-228-227-221-755-219-218-217-251-250-513-512-511-510-509-275-274-280-279-278-277-472-312-311-310-535
0.99842 804-158-189-155-152-154-153-190-228-227-221-755-219-218-217-251-250-513-512-511-510-509-275-274-280-279-278-277-472-471-470-312-311-310-535
0.99842 804-158-189-155-152-154-153-190-228-227-221-755-219-218-217-251-250-513-512-511-510-509-275-274-279-276-277-472-312-311-310-535
0.99842 804-158-189-155-152-154-153-190-228-227-221-755-219-218-217-251-250-513-512-511-510-509-275-276-277-472-312-311-310-535
0.99842 804-158-189-155-152-154-153-190-228-227-221-755-219-218-217-251-250-513-512-511-510-509-275-276-279-278-277-472-312-311-310-535
0.99842 804-158-189-155-152-154-153-190-228-227-221-755-219-218-217-251-250-513-512-511-510-509-275-276-279-280-472-312-311-310-535
0.99842 804-158-189-155-152-154-153-190-228-227-221-755-219-218-217-251-250-513-512-511-510-509-275-276-279-280-472-471-470-312-311-310-535
0.99842 804-158-189-155-152-154-153-190-228-227-221-755-219-218-217-251-250-513-512-511-510-509-275-276-279-280-506-507-508-472-312-311-310-535
0.99842 804-158-189-155-152-154-153-190-228-227-221-755-219-218-217-251-250-513-512-511-510-509-508-472-312-311-310-535
0.99842 804-158-189-155-152-154-153-190-228-227-221-755-219-218-217-251-250-513-512-511-510-509-508-472-471-470-312-311-310-535
0.99842 804-158-189-155-152-154-153-190-228-227-221-755-219-218-217-251-250-513-512-511-510-509-508-507-506-280-279-276-277-472-312-311-310-535
0.99842 804-158-189-155-152-154-153-190-228-227-221-755-219-218-217-251-250-513-512-511-510-509-508-507-506-280-279-276-278-277-472-312-311-310-535
0.99842 1608-426-457-456-455-414-413-339-404-403-308-313-312-311-310-535
0.99842 536-963-964-965-526-527-272-506-507-508-511-510-509-275-276-279-280-281-316-315-314-311-310-535
0.99842 536-963-964-965-526-527-272-506-507-508-511-510-509-275-276-279-280-281-316-315-314-313-312-311-310-535
0.99842 536-963-964-965-526-527-272-506-507-508-511-510-509-275-276-279-280-472-312-311-310-535
0.99842 536-963-964-965-526-527-272-506-507-508-511-510-509-275-276-279-280-281-316-313-312-311-310-535
0.99842 536-963-964-965-526-527-272-506-507-508-511-510-509-275-276-279-280-281-315-314-313-312-311-310-535
0.99842 536-963-964-965-526-527-272-506-280-279-276-277-472-312-311-310-535
0.99842 536-963-964-965-526-527-272-506-507-508-511-510-509-275-276-279-280-281-315-314-311-310-535
0.99842 536-963-964-965-526-527-272-506-507-508-511-510-509-275-276-278-279-280-472-312-311-310-535
0.99842 536-963-964-965-526-527-272-506-507-508-511-510-509-275-276-278-279-280-281-316-315-314-313-312-311-310-535
0.99842 804-158-189-155-152-154-153-190-228-227-221-755-219-218-217-251-250-513-512-511-510-509-508-507-506-280-279-276-277-472-471-470-312-311-310-535
0.99842 536-963-964-965-526-527-272-506-507-508-511-510-509-275-276-278-279-280-281-316-315-314-311-310-535
0.99842 804-158-189-155-152-154-153-190-228-227-221-755-219-218-217-251-250-513-512-511-508-472-312-311-310-535
0.99842 804-158-189-155-152-154-153-190-228-227-221-755-219-218-217-251-250-513-512-511-508-507-506-280-279-276-277-472-312-311-310-535
0.99842 804-158-189-155-152-154-153-190-228-227-221-755-219-218-217-251-250-513-512-511-508-507-506-280-279-276-277-472-471-470-312-311-310-535
0.99842 804-158-189-155-152-154-153-190-228-227-221-755-219-218-217-251-250-513-512-511-508-507-506-280-279-276-278-277-472-312-311-310-535
0.99842 804-158-189-155-152-154-153-190-228-227-221-755-219-218-217-251-250-513-512-511-508-507-506-280-279-276-278-277-472-471-470-312-311-310-535
0.99842 804-158-189-155-152-154-153-190-228-227-221-755-219-218-217-251-250-513-512-511-508-507-506-280-279-278-276-277-472-312-311-310-535
0.99842 804-158-189-155-152-154-153-190-228-227-221-755-219-218-217-251-250-513-512-511-508-507-506-280-279-278-277-472-312-311-310-535
0.99842 804-158-189-155-152-154-153-190-228-227-221-755-219-218-217-251-250-513-512-511-508-507-506-280-472-312-311-310-535
0.99842 536-963-964-965-526-527-272-506-507-508-511-510-509-275-274-279-280-281-315-314-311-310-535
0.99842 536-963-964-965-526-527-272-506-507-508-511-510-509-275-274-279-280-472-312-311-310-535
0.99842 536-963-964-965-526-527-272-506-280-279-276-278-277-472-312-311-310-535
0.99842 536-963-964-965-526-527-272-506-507-508-511-510-509-275-274-279-280-281-316-315-314-313-312-311-310-535
0.99842 268-1224-1226-233-232-194-228-227-221-755-219-218-217-251-250-513-512-511-510-509-508-507-506-280-472-312-311-310-535
0.99842 536-963-964-965-526-527-272-506-507-508-511-510-509-275-274-279-280-281-316-315-314-311-310-535
0.99842 536-963-964-965-526-527-272-506-280-279-278-277-276-275-509-508-472-312-311-310-535
0.99842 536-963-964-965-526-527-272-506-507-508-511-510-509-275-274-279-280-281-316-313-312-311-310-535
0.99842 536-963-964-965-526-527-272-506-507-508-511-510-509-275-274-279-280-281-315-314-313-312-311-310-535
0.99842 1608-426-457-456-339-404-308-313-312-311-310-535
0.99842 536-963-964-965-526-527-272-506-280-279-278-277-276-275-509-510-511-508-472-312-311-310-535
0.99842 536-963-964-965-526-527-272-506-507-508-511-510-509-275-274-279-276-278-277-472-312-311-310-535
0.99842 536-963-964-965-526-527-272-506-507-508-511-510-509-275-274-279-276-277-472-312-311-310-535
0.99842 268-1224-1226-233-232-194-228-227-221-755-219-218-217-251-250-513-512-511-510-509-508-507-506-280-279-278-277-472-312-311-310-535
0.99842 536-963-964-965-526-527-272-506-507-508-472-312-311-310-535
0.99842 536-963-964-965-526-527-272-506-280-472-312-311-310-535
0.99842 536-963-964-965-526-527-272-506-280-279-278-277-472-312-311-310-535
0.99842 536-963-964-965-526-527-272-506-507-508-511-510-509-275-276-277-472-312-311-310-535
0.99842 804-158-189-155-152-154-153-190-228-227-221-755-219-218-217-251-250-513-512-511-510-509-508-507-506-280-279-278-276-277-472-312-311-310-535
0.99842 804-158-189-155-152-154-153-190-228-227-221-755-219-218-217-251-250-513-512-511-510-509-508-507-506-280-279-278-277-472-312-311-310-535
0.99842 804-158-189-155-152-154-153-190-228-227-221-755-219-218-217-251-250-513-512-511-510-509-508-507-506-280-472-312-311-310-535
0.99842 536-963-964-965-526-527-272-506-507-508-511-510-509-275-276-278-279-280-281-315-314-311-310-535
0.99842 1608-426-457-456-455-414-413-339-404-308-313-312-311-310-535
0.99842 536-963-964-965-526-527-272-506-280-279-278-276-275-509-508-472-312-311-310-535
0.99842 536-963-964-965-526-527-272-506-507-508-511-510-509-275-276-278-277-472-312-311-310-535
0.99842 1608-426-457-456-455-340-339-404-403-308-313-312-311-310-535
0.99842 536-963-964-965-526-527-272-506-507-508-511-510-509-275-274-280-279-276-277-472-312-311-310-535
0.99842 536-963-964-965-526-527-272-506-507-508-511-510-509-275-274-280-472-312-311-310-535
0.99842 536-963-964-965-526-527-272-506-507-508-511-510-509-275-274-280-279-278-277-472-312-311-310-535
0.99842 536-963-964-965-526-527-272-506-280-279-278-276-277-472-312-311-310-535
0.99842 1608-426-457-456-455-414-413-339-404-403-307-308-313-312-311-310-535
0.99842 536-963-964-965-526-527-272-506-507-508-511-510-509-275-274-280-279-278-276-277-472-312-311-310-535
0.99842 536-963-964-965-526-527-272-506-507-508-511-510-509-275-274-280-279-276-278-277-472-312-311-310-535
0.99842 1608-426-457-456-455-340-339-404-403-307-308-313-312-311-310-535
0.998385 536-956-958-501-500-462-496-495-494-483-482-481-248-251-217-218-219-1291-757-763-762-674-673-672-671-670-574-573-575-576-581-577-578-803
0.998385 804-158-189-155-152-154-769-768-730-731-692-725-693-724-723-608-607-576-577-578-803
0.998385 536-956-958-501-500-462-496-495-494-483-482-481-248-251-217-218-219-1291-757-763-762-674-673-672-671-670-574-575-576-577-578-803
0.998385 536-956-958-501-500-462-496-495-494-483-482-481-248-251-217-218-219-1291-757-763-762-674-673-672-671-670-607-606-575-576-581-577-578-803
0.998385 536-956-958-501-500-462-496-495-494-483-482-481-248-251-217-218-219-1291-757-763-762-674-673-672-671-670-607-606-575-576-577-578-803
0.998385 536-956-958-501-500-462-496-495-494-483-482-481-248-251-217-218-219-1291-757-763-762-674-673-672-671-670-607-576-581-577-578-803
0.998385 536-956-958-501-500-462-496-495-494-483-482-481-248-251-217-218-219-1291-757-763-762-674-673-672-671-670-607-576-577-578-803
0.998385 536-956-958-501-500-462-496-495-494-483-482-481-248-251-217-218-219-1291-757-763-762-674-673-672-671-670-574-575-576-581-577-578-803
0.998385 268-1224-1226-233-232-194-228-227-221-755-219-1291-757-756-763-762-674-673-672-576-581-577-578-803
0.998385 1608-426-457-424-459-458-496-495-494-483-482-481-248-251-217-218-219-1291-757-756-763-762-674-673-672-671-576-577-578-803
0.998385 804-158-189-155-152-154-769-768-730-731-692-693-724-607-606-575-576-577-578-803
0.998385 804-158-189-155-152-154-769-768-730-731-692-693-724-723-608-607-576-577-578-803
0.998385 804-158-189-155-152-154-769-768-730-731-692-693-724-723-608-607-606-575-576-577-578-803
0.998385 1608-426-457-424-459-458-496-495-494-483-482-481-248-251-217-218-219-1291-757-756-763-762-674-673-672-671-670-574-575-576-577-578-803
0.998385 804-158-189-155-152-154-769-768-730-731-692-693-725-724-607-576-577-578-803
0.998385 804-158-189-155-152-154-769-768-730-731-692-693-725-724-607-606-575-576-577-578-803
0.998385 804-158-189-155-152-154-769-768-730-731-692-693-725-724-723-608-607-576-577-578-803
0.998385 804-158-189-155-152-154-769-768-730-731-692-693-725-728-724-607-576-577-578-803
0.998385 804-158-189-155-152-154-769-768-730-731-692-693-725-728-724-607-606-575-576-577-578-803
0.998385 804-158-189-155-152-154-769-768-730-731-692-693-724-607-576-577-578-803
0.998385 804-158-189-155-152-154-769-768-730-731-692-693-725-728-724-723-608-607-576-577-578-803
0.998385 804-158-189-155-152-154-769-768-730-731-692-693-725-728-724-723-608-607-606-575-576-577-578-803
0.998385 1340-695-650-651-652-653-654-693-725-724-607-576-577-578-803
0.998385 804-158-189-155-152-154-769-768-730-731-692-725-693-724-607-576-577-578-803
0.998385 804-158-189-155-152-154-769-768-730-731-692-725-693-724-607-606-575-576-577-578-803
0.998385 804-158-189-155-152-154-769-768-730-731-692-725-724-723-608-607-606-575-576-577-578-803
0.998385 804-158-189-155-152-154-769-768-730-731-692-725-724-723-608-607-576-577-578-803
0.998385 1608-426-457-424-459-458-496-495-494-483-482-481-248-251-217-218-219-1291-757-756-763-762-674-673-672-671-576-581-577-578-803
0.998385 804-158-189-155-152-154-769-768-730-731-692-725-724-607-576-577-578-803
0.998385 1608-426-457-424-459-458-496-495-494-483-482-481-248-251-217-218-219-1291-757-763-762-674-673-672-576-577-578-803
0.998385 536-956-958-501-500-462-496-495-494-483-482-481-248-251-217-218-219-1291-757-763-762-674-673-672-671-576-581-577-578-803
0.998385 536-956-958-501-500-462-496-495-494-483-482-481-248-251-217-218-219-1291-757-763-762-674-673-672-671-576-577-578-803
0.998385 536-956-958-501-500-462-496-495-494-483-482-481-248-251-217-218-219-1291-757-763-762-674-673-672-576-581-577-578-803
0.998385 536-956-958-501-500-462-496-495-494-483-482-481-248-251-217-218-219-1291-757-763-762-674-673-672-576-577-578-803
0.998385 536-956-958-501-500-462-496-495-494-483-482-481-248-251-217-218-219-1291-757-756-763-762-674-673-672-671-670-574-575-576-577-578-803
0.998385 536-956-958-501-500-462-496-495-494-483-482-481-248-251-217-218-219-1291-757-756-763-762-674-673-672-671-576-581-577-578-803
0.998385 536-956-958-501-500-462-496-495-494-483-482-481-248-251-217-218-219-1291-757-756-763-762-674-673-672-671-576-577-578-803
0.998385 536-956-958-501-500-462-496-495-494-483-482-481-248-251-217-218-219-1291-757-756-763-762-674-673-672-576-581-577-578-803
0.998385 536-956-958-501-500-462-496-495-494-483-482-481-248-251-217-218-219-1291-757-756-763-762-674-673-672-576-577-578-803
0.998385 536-956-958-501-500-462-496-495-494-483-482-481-248-251-217-218-219-1291-757-763-762-674-673-672-671-670-574-573-575-576-577-578-803
0.998385 1340-695-650-651-652-653-654-693-725-728-724-723-608-607-606-575-576-577-578-803
0.998385 1340-695-650-651-652-653-654-693-725-728-724-723-608-607-576-577-578-803
0.998385 1340-695-650-651-652-653-654-693-725-728-724-607-606-575-576-577-578-803
0.998385 1340-695-650-651-652-653-654-693-725-728-724-607-576-577-578-803
0.998385 1340-695-650-651-652-653-654-693-725-724-723-608-607-606-575-576-577-578-803
0.998385 1608-426-457-424-459-458-496-495-494-483-482-481-248-251-217-218-219-1291-757-756-763-762-674-673-672-576-577-578-803
0.998385 1340-695-650-651-652-653-654-693-725-724-723-608-607-576-577-578-803
0.998385 1340-695-650-651-652-653-654-693-725-724-607-606-575-576-577-578-803
0.998385 1608-426-457-424-459-458-496-495-494-483-482-481-248-251-217-218-219-1291-757-756-763-762-674-673-672-576-581-577-578-803
0.998385 1072-1499-1500-1501-1062-1061-1060-1056-1055-1052-1053-781-780-779-776-775-739-674-673-672-671-670-574-573-575-576-577-578-803
0.998385 1072-1499-1500-1501-1062-1061-1060-1056-1055-1052-1053-781-780-779-776-775-739-674-673-672-576-581-577-578-803
0.998385 268-1224-1226-233-232-194-228-227-221-755-219-1291-757-763-762-674-673-672-671-576-581-577-578-803
0.998385 1072-1499-1500-1501-1062-1061-1060-1056-1055-1052-1053-781-780-779-776-775-739-674-673-672-671-576-577-578-803
0.998385 1608-426-457-424-459-458-496-495-494-483-482-481-248-251-217-218-219-1291-757-763-762-674-673-672-671-670-607-606-575-576-577-578-803
0.998385 1608-426-457-424-459-458-496-495-494-483-482-481-248-251-217-218-219-1291-757-763-762-674-673-672-671-670-574-573-575-576-581-577-578-803
0.998385 268-1224-1226-233-232-194-228-227-221-755-219-1291-757-763-762-674-673-672-671-576-577-578-803
0.998385 1072-1499-1500-1501-1062-1061-1060-1056-1055-1052-1053-781-780-779-776-775-739-674-673-672-671-576-581-577-578-803
0.998385 268-1224-1226-233-232-194-228-227-221-755-219-1291-757-763-762-674-673-672-671-670-607-606-575-576-577-578-803
0.998385 268-1224-1226-233-232-194-228-227-221-755-219-1291-757-763-762-674-673-672-671-670-607-606-575-576-581-577-578-803
0.998385 268-1224-1226-233-232-194-228-227-221-755-219-1291-757-763-762-674-673-672-576-581-577-578-803
0.998385 1340-695-650-651-652-653-654-693-724-607-576-577-578-803
0.998385 1072-1499-1500-1501-1062-1061-1060-1056-1055-1052-1053-781-780-779-776-775-739-674-673-672-671-670-574-573-575-576-581-577-578-803
0.998385 1608-426-457-424-459-458-496-495-494-483-482-481-248-251-217-218-219-1291-757-763-762-674-673-672-671-670-574-573-575-576-577-578-803
0.998385 268-1224-1226-233-232-194-228-227-221-755-219-1291-757-763-762-674-673-672-576-577-578-803
0.998385 1340-695-650-651-652-653-654-693-724-607-606-575-576-577-578-803
0.998385 1072-1499-1500-1501-1062-1061-1060-1056-1055-1052-1053-781-780-779-776-775-739-674-673-672-671-670-574-575-576-577-578-803
0.998385 1608-426-457-424-459-458-496-495-494-483-482-481-248-251-217-218-219-1291-757-763-762-674-673-672-576-581-577-578-803
0.998385 268-1224-1226-233-232-194-228-227-221-755-219-1291-757-763-762-674-673-672-671-670-574-573-575-576-577-578-803
0.998385 268-1224-1226-233-232-194-228-227-221-755-219-1291-757-763-762-674-673-672-671-670-607-576-581-577-578-803
0.998385 1072-1499-1500-1501-1062-1061-1060-1056-1055-1052-1053-781-780-779-776-775-739-674-673-672-576-577-578-803
0.998385 1608-426-457-424-459-458-496-495-494-483-482-481-248-251-217-218-219-1291-757-763-762-674-673-672-671-670-607-576-577-578-803
0.998385 1072-1499-1500-1501-1062-1061-1060-1056-1055-1052-1053-781-780-779-776-775-774-548-549-584-583-582-581-576-577-578-803
0.998385 268-1224-1226-233-232-194-228-227-221-755-219-1291-757-763-762-674-673-672-671-670-574-573-575-576-581-577-578-803
0.998385 268-1224-1226-233-232-194-228-227-221-755-219-1291-757-763-762-674-673-672-671-670-607-576-577-578-803
0.998385 1608-426-457-424-459-458-496-495-494-483-482-481-248-251-217-218-219-1291-757-763-762-674-673-672-671-670-574-575-576-577-578-803
0.998385 268-1224-1226-233-232-194-228-227-221-755-219-1291-757-756-763-762-674-673-672-576-577-578-803
0.998385 268-1224-1226-233-232-194-228-227-221-755-219-1291-757-763-762-674-673-672-671-670-574-575-576-581-577-578-803
0.998385 268-1224-1226-233-232-194-228-227-221-755-219-1291-757-763-762-674-673-672-671-670-574-575-576-577-578-803
0.998385 1072-1499-1500-1501-1062-1061-1060-1056-1055-1052-1053-781-780-779-776-775-774-548-740-545-583-582-581-576-577-578-803
0.998385 1608-426-457-424-459-458-496-495-494-483-482-481-248-251-217-218-219-1291-757-763-762-674-673-672-671-670-607-576-581-577-578-803
0.998385 1072-1499-1500-1501-1062-1061-1060-1056-1055-1052-1053-781-780-779-776-740-548-549-584-583-582-581-576-577-578-803
0.998385 1608-426-457-424-459-458-496-495-494-483-482-481-248-251-217-218-219-1291-757-763-762-674-673-672-671-670-574-575-576-581-577-578-803
0.998385 1608-426-457-424-459-458-496-495-494-483-482-481-248-251-217-218-219-1291-757-763-762-674-673-672-671-670-607-606-575-576-581-577-578-803
0.998385 268-1224-1226-233-232-194-228-227-221-755-219-1291-757-756-763-762-674-673-672-671-576-577-578-803
0.998385 1608-426-457-424-459-458-496-495-494-483-482-481-248-251-217-218-219-1291-757-763-762-674-673-672-671-576-581-577-578-803
0.998385 1340-695-650-651-652-653-654-693-724-723-608-607-606-575-576-577-578-803
0.998385 1072-1499-1500-1501-1062-1061-1060-1056-1055-1052-1053-781-780-779-776-775-739-674-673-672-671-670-607-606-575-576-577-578-803
0.998385 1072-1499-1500-1501-1062-1061-1060-1056-1055-1052-1053-781-780-779-776-775-739-674-673-672-671-670-574-575-576-581-577-578-803
0.998385 268-1224-1226-233-232-194-228-227-221-755-219-1291-757-756-763-762-674-673-672-671-670-574-575-576-577-578-803
0.998385 1608-426-457-424-459-458-496-495-494-483-482-481-248-251-217-218-219-1291-757-763-762-674-673-672-671-576-577-578-803
0.998385 1072-1499-1500-1501-1062-1061-1060-1056-1055-1052-1053-781-780-779-776-775-739-674-673-672-671-670-607-576-577-578-803
0.998385 1340-695-650-651-652-653-654-693-724-723-608-607-576-577-578-803
0.998385 268-1224-1226-233-232-194-228-227-221-755-219-1291-757-756-763-762-674-673-672-671-576-581-577-578-803
0.997596 1608-426-457-424-459-458-496-495-494-483-482-481-248-251-217-218-219-1291-757-756-763-762-674-673-672-576-581-580-579-578-803
0.997596 1340-695-650-651-652-653-654-693-725-728-724-723-608-607-606-575-576-581-580-579-578-803
0.997596 1340-695-650-651-652-653-654-693-725-728-724-723-608-607-576-577-581-580-579-578-803
0.997596 804-158-189-155-152-154-769-768-730-731-692-693-725-724-607-576-581-580-579-578-803
0.997596 1340-695-650-651-652-653-654-693-725-724-607-576-581-580-579-578-803
0.997596 1072-1499-1500-1501-1062-1061-1060-1056-1055-1052-1053-781-780-779-776-775-774-548-740-545-583-582-581-580-579-578-803
0.997596 268-1224-1226-233-232-194-228-227-221-755-219-1291-757-763-762-674-673-672-671-670-574-573-575-576-581-580-579-578-803
0.997596 536-956-958-501-500-462-496-495-494-483-482-481-248-251-217-218-219-1291-757-756-763-762-674-673-672-671-576-577-581-580-579-578-803
0.997596 268-1224-1226-233-232-194-228-227-221-755-219-1291-757-763-762-674-673-672-671-670-607-576-577-581-580-579-578-803
0.997596 268-1224-1226-233-232-194-228-227-221-755-219-1291-757-756-763-762-674-673-672-671-576-577-581-580-579-578-803
0.997596 1072-1499-1500-1501-1062-1061-1060-1056-1055-1052-1053-781-780-779-776-775-774-548-740-739-738-580-579-578-803
0.997596 1340-695-650-651-652-653-654-693-725-724-607-576-577-581-580-579-578-803
0.997596 1340-695-650-651-652-653-654-693-724-723-608-607-606-575-576-581-580-579-578-803
0.997596 1608-426-457-424-459-458-496-495-494-483-482-481-248-251-217-218-219-1291-757-763-762-674-673-672-671-670-574-573-575-576-581-580-579-578-803
0.997596 1608-426-457-424-459-458-496-495-494-483-482-481-248-251-217-218-219-1291-757-763-762-674-673-672-671-670-607-576-577-581-580-579-578-803
0.997596 1072-1499-1500-1501-1062-1061-1060-1056-1055-1052-1053-781-780-779-776-740-739-738-580-579-578-803
0.997596 804-158-189-155-152-154-769-768-730-731-692-693-724-607-576-581-580-579-578-803
0.997596 268-1224-1226-233-232-194-228-227-221-755-219-1291-757-763-762-674-673-672-671-670-607-576-581-580-579-578-803
0.997596 536-956-958-501-500-462-496-495-494-483-482-481-248-251-217-218-219-1291-757-756-763-762-674-673-672-671-576-581-580-579-578-803
0.997596 1072-1499-1500-1501-1062-1061-1060-1056-1055-1052-1053-781-780-779-776-775-739-674-673-672-671-670-607-576-581-580-579-578-803
0.997596 536-956-958-501-500-462-496-495-494-483-482-481-248-251-217-218-219-1291-757-763-762-674-673-672-576-577-581-580-579-578-803
0.997596 804-158-189-155-152-154-769-768-730-731-692-693-724-607-606-575-576-581-580-579-578-803
0.997596 804-158-189-155-152-154-769-768-730-731-692-693-724-723-608-607-576-581-580-579-578-803
0.997596 804-158-189-155-152-154-769-768-730-731-692-693-724-723-608-607-606-575-576-581-580-579-578-803
0.997596 1608-426-457-424-459-458-496-495-494-483-482-481-248-251-217-218-219-1291-757-763-762-674-673-672-671-670-607-606-575-576-581-580-579-578-803
0.997596 268-1224-1226-233-232-194-228-227-221-755-219-1291-757-756-763-762-674-673-672-576-577-581-580-579-578-803
0.997596 536-956-958-501-500-462-496-495-494-483-482-481-248-251-217-218-219-1291-757-763-762-674-673-672-671-670-607-576-581-580-579-578-803
0.997596 1072-1499-1500-1501-1062-1061-1060-1056-1055-1052-1053-781-780-779-776-775-774-548-549-584-583-582-581-580-579-578-803
0.997596 1340-695-650-651-652-653-654-693-725-728-724-607-606-575-576-581-580-579-578-803
0.997596 1608-426-457-424-459-458-496-495-494-483-482-481-248-251-217-218-219-1291-757-763-762-674-673-672-576-581-580-579-578-803
0.997596 268-1224-1226-233-232-194-228-227-221-755-219-1291-757-756-763-762-674-673-672-576-581-580-579-578-803
0.997596 1340-695-650-651-652-653-654-693-725-728-724-607-606-575-576-577-581-580-579-578-803
0.997596 1340-695-650-651-652-653-654-693-725-728-724-723-608-607-576-581-580-579-578-803
0.997596 1072-1499-1500-1501-1062-1061-1060-1056-1055-1052-1053-781-780-779-776-740-548-549-584-583-582-581-580-579-578-803
0.997596 1340-695-650-651-652-653-654-693-725-728-724-607-576-581-580-579-578-803
0.997596 268-1224-1226-233-232-194-228-227-221-755-219-1291-757-763-762-674-673-672-671-670-574-575-576-577-581-580-579-578-803
0.997596 1072-1499-1500-1501-1062-1061-1060-1056-1055-1052-1053-781-780-779-776-775-739-674-673-672-671-670-607-606-575-576-581-580-579-578-803
0.997596 1608-426-457-424-459-458-496-495-494-483-482-481-248-251-217-218-219-1291-757-763-762-674-673-672-671-670-607-576-581-580-579-578-803
0.997596 1608-426-457-424-459-458-496-495-494-483-482-481-248-251-217-218-219-1291-757-763-762-674-673-672-671-670-574-575-576-581-580-579-578-803
0.997596 536-956-958-501-500-462-496-495-494-483-482-481-248-251-217-218-219-1291-757-756-763-762-674-673-672-576-581-580-579-578-803
0.997596 1340-695-650-651-652-653-654-693-725-724-723-608-607-606-575-576-581-580-579-578-803
0.997596 268-1224-1226-233-232-194-228-227-221-755-219-1291-757-763-762-674-673-672-671-670-574-575-576-581-580-579-578-803
0.997596 1608-426-457-424-459-458-496-495-494-483-482-481-248-251-217-218-219-1291-757-763-762-674-673-672-671-670-574-575-576-577-581-580-579-578-803
0.997596 1340-695-650-651-652-653-654-693-725-724-723-608-607-576-581-580-579-578-803
0.997596 1072-1499-1500-1501-1062-1061-1060-1056-1055-1052-1053-781-780-779-739-738-580-579-578-803
0.997596 1340-695-650-651-652-653-654-693-725-724-723-608-607-576-577-581-580-579-578-803
0.997596 1072-1499-1500-1501-1062-1061-1060-1056-1055-1052-1053-781-780-779-776-740-548-774-738-580-579-578-803
0.997596 1608-426-457-424-459-458-496-495-494-483-482-481-248-251-217-218-219-1291-757-763-762-674-673-672-671-576-577-581-580-579-578-803
0.997596 536-956-958-501-500-462-496-495-494-483-482-481-248-251-217-218-219-1291-757-756-763-762-674-673-672-576-577-581-580-579-578-803
0.997596 1340-695-650-651-652-653-654-693-725-728-724-723-608-607-606-575-576-577-581-580-579-578-803
0.997596 1608-426-457-424-459-458-496-495-494-483-482-481-248-251-217-218-219-1291-757-756-763-762-674-673-672-576-577-581-580-579-578-803
0.997596 1340-695-650-651-652-653-654-693-725-724-607-606-575-576-581-580-579-578-803
0.997596 1072-1499-1500-1501-1062-1061-1060-1056-1055-1052-1053-781-780-779-776-740-548-774-775-739-738-580-579-578-803
0.997596 1608-426-457-424-459-458-496-495-494-483-482-481-248-251-217-218-219-1291-757-763-762-674-673-672-671-670-607-606-575-576-577-581-580-579-578-803
0.997596 804-158-189-155-152-154-769-768-730-731-692-725-693-724-723-608-607-576-581-580-579-578-803
0.997596 1072-1499-1500-1501-1062-1061-1060-1056-1055-1052-1053-781-780-779-776-775-739-674-673-672-576-577-581-580-579-578-803
0.997596 1608-426-457-424-459-458-496-495-494-483-482-481-248-251-217-218-219-1291-757-763-762-674-673-672-576-577-581-580-579-578-803
0.997596 804-158-189-155-152-154-769-768-730-731-692-725-724-607-576-581-580-579-578-803
0.997596 268-1224-1226-233-232-194-228-227-221-755-219-1291-757-763-762-674-673-672-671-576-577-581-580-579-578-803
0.997596 268-1224-1226-233-232-194-228-227-221-755-219-1291-757-756-763-762-674-673-672-671-576-581-580-579-578-803
0.997596 536-956-958-501-500-462-496-495-494-483-482-481-248-251-217-218-219-1291-757-763-762-674-673-672-671-670-574-575-576-577-581-580-579-578-803
0.997596 1072-1499-1500-1501-1062-1061-1060-1056-1055-1052-1053-781-780-779-776-775-739-674-673-672-671-670-574-575-576-581-580-579-578-803
0.997596 1608-426-457-424-459-458-496-495-494-483-482-481-248-251-217-218-219-1291-757-756-763-762-674-673-672-671-576-581-580-579-578-803
0.997596 804-158-189-155-152-154-769-768-730-731-692-725-724-723-608-607-576-581-580-579-578-803
0.997596 1072-1499-1500-1501-1062-1061-1060-1056-1055-1052-1053-781-780-779-776-775-739-674-673-672-671-576-581-580-579-578-803
0.997596 536-956-958-501-500-462-496-495-494-483-482-481-248-251-217-218-219-1291-757-763-762-674-673-672-671-670-607-606-575-576-577-581-580-579-578-803
0.997596 536-956-958-501-500-462-496-495-494-483-482-481-248-251-217-218-219-1291-757-763-762-674-673-672-671-670-574-575-576-581-580-579-578-803
0.997596 268-1224-1226-233-232-194-228-227-221-755-219-1291-757-763-762-674-673-672-576-581-580-579-578-803
0.997596 1340-695-650-651-652-653-654-693-724-723-608-607-576-581-580-579-578-803
0.997596 1072-1499-1500-1501-1062-1061-1060-1056-1055-1052-1053-781-780-779-776-775-739-674-673-672-671-670-574-573-575-576-577-581-580-579-578-803
0.997596 1608-426-457-424-459-458-496-495-494-483-482-481-248-251-217-218-219-1291-757-763-762-674-673-672-671-670-574-573-575-576-577-581-580-579-578-803
0.997596 536-956-958-501-500-462-496-495-494-483-482-481-248-251-217-218-219-1291-757-763-762-674-673-672-671-670-607-576-577-581-580-579-578-803
0.997596 1072-1499-1500-1501-1062-1061-1060-1056-1055-1052-1053-781-780-779-776-775-739-674-673-672-671-670-574-575-576-577-581-580-579-578-803
0.997596 1340-695-650-651-652-653-654-693-724-607-576-577-581-580-579-578-803
0.997596 268-1224-1226-233-232-194-228-227-221-755-219-1291-757-763-762-674-673-672-576-577-581-580-579-578-803
0.997596 1608-426-457-424-459-458-496-495-494-483-482-481-248-251-217-218-219-1291-757-763-762-674-673-672-671-576-581-580-579-578-803
0.997596 1340-695-650-651-652-653-654-693-724-723-608-607-576-577-581-580-579-578-803
0.997596 1340-695-650-651-652-653-654-693-724-607-576-581-580-579-578-803
0.997596 268-1224-1226-233-232-194-228-227-221-755-219-1291-757-763-762-674-673-672-671-670-607-606-575-576-577-581-580-579-578-803
0.997596 1072-1499-1500-1501-1062-1061-1060-1056-1055-1052-1053-781-780-779-776-775-739-674-673-672-671-670-574-573-575-576-581-580-579-578-803
0.997596 1340-695-650-651-652-653-654-693-724-607-606-575-576-577-581-580-579-578-803
0.997596 1340-695-650-651-652-653-654-693-724-607-606-575-576-581-580-579-578-803
0.997596 536-956-958-501-500-462-496-495-494-483-482-481-248-251-217-218-219-1291-757-763-762-674-673-672-671-576-581-580-579-578-803
0.997596 536-956-958-501-500-462-496-495-494-483-482-481-248-251-217-218-219-1291-757-763-762-674-673-672-576-581-580-579-578-803
0.997596 1072-1499-1500-1501-1062-1061-1060-1056-1055-1052-1053-781-780-779-776-775-739-738-580-579-578-803
0.997596 804-158-189-155-152-154-769-768-730-731-692-693-725-724-607-606-575-576-581-580-579-578-803
0.997596 268-1224-1226-233-232-194-228-227-221-755-219-1291-757-763-762-674-673-672-671-670-574-573-575-576-577-581-580-579-578-803
0.997596 804-158-189-155-152-154-769-768-730-731-692-693-725-724-723-608-607-576-581-580-579-578-803
0.997596 536-956-958-501-500-462-496-495-494-483-482-481-248-251-217-218-219-1291-757-763-762-674-673-672-671-576-577-581-580-579-578-803
0.997596 804-158-189-155-152-154-769-768-730-731-692-693-725-728-724-607-576-581-580-579-578-803
0.997596 804-158-189-155-152-154-769-768-730-731-692-693-725-728-724-607-606-575-576-581-580-579-578-803
0.997596 268-1224-1226-233-232-194-228-227-221-755-219-1291-757-763-762-674-673-672-671-670-607-606-575-576-581-580-579-578-803
0.997596 1340-695-650-651-652-653-654-693-724-723-608-607-606-575-576-577-581-580-579-578-803
0.997596 536-956-958-501-500-462-496-495-494-483-482-481-248-251-217-218-219-1291-757-763-762-674-673-672-671-670-574-573-575-576-581-580-579-578-803
0.997596 1608-426-457-424-459-458-496-495-494-483-482-481-248-251-217-218-219-1291-757-756-763-762-674-673-672-671-576-577-581-580-579-578-803
0.997596 536-956-958-501-500-462-496-495-494-483-482-481-248-251-217-218-219-1291-757-763-762-674-673-672-671-670-607-606-575-576-581-580-579-578-803
0.997596 804-158-189-155-152-154-769-768-730-731-692-693-725-728-724-723-608-607-576-581-580-579-578-803
0.997596 804-158-189-155-152-154-769-768-730-731-692-725-693-724-607-606-575-576-581-580-579-578-803
0.997596 1072-1499-1500-1501-1062-1061-1060-1056-1055-1052-1053-781-780-779-776-775-739-674-673-672-671-576-577-581-580-579-578-803
0.997596 804-158-189-155-152-154-769-768-730-731-692-725-693-724-607-576-581-580-579-578-803
0.997596 536-956-958-501-500-462-496-495-494-483-482-481-248-251-217-218-219-1291-757-763-762-674-673-672-671-670-574-573-575-576-577-581-580-579-578-803
0.997596 1072-1499-1500-1501-1062-1061-1060-1056-1055-1052-1053-781-780-779-776-775-774-738-580-579-578-803
0.997596 804-158-189-155-152-154-769-768-730-731-692-693-725-728-724-723-608-607-606-575-576-581-580-579-578-803
0.997596 268-1224-1226-233-232-194-228-227-221-755-219-1291-757-763-762-674-673-672-671-576-581-580-579-578-803
0.997596 1072-1499-1500-1501-1062-1061-1060-1056-1055-1052-1053-781-780-779-776-775-739-674-673-672-576-581-580-579-578-803
0.996702 536-956-958-501-500-462-496-495-489-1559-1558-1554-1553-1320-1323-1327-1075-1311-1312-1313-1314-1315-1275-1210-1209-1208-1207-1112-1113-1114-1339
0.996702 536-956-958-501-500-462-496-495-489-1559-1558-1554-1553-1320-1323-1327-1075-1311-1312-1315-1275-1210-1209-1208-1112-1113-1114-1339
0.996702 536-956-958-501-500-462-496-495-489-1559-1558-1554-1553-1320-1323-1327-1075-1311-1312-1313-1314-1315-1275-1210-1209-1208-1207-1112-1117-1113-1114-1339
0.996702 1072-1492-1495-1531-1530-1568-1567-1560-488-489-1559-1558-1554-1553-1320-1323-1327-1075-1311-1312-1315-1275-1210-1209-1208-1207-1112-1113-1114-1339
0.996702 1340-695-696-697-1330-1331-1076-1310-1311-1312-1313-1314-1315-1275-1210-1209-1208-1207-1112-1113-1114-1339
0.996702 1072-1492-1495-1531-1530-1568-1567-1560-488-489-1559-1558-1554-1553-1320-1323-1327-1075-1311-1312-1315-1275-1210-1209-1208-1112-1117-1113-1114-1339
0.996702 536-956-958-501-500-462-496-495-489-1559-1558-1554-1553-1320-1323-1327-1075-1311-1312-1315-1275-1210-1209-1208-1207-1112-1113-1114-1339
0.996702 536-956-958-501-500-462-496-495-489-1559-1558-1554-1553-1320-1323-1327-1075-1311-1312-1313-1314-1315-1275-1210-1209-1208-1112-1113-1114-1339
0.996702 536-956-958-501-500-462-496-495-489-1559-1558-1554-1553-1320-1323-1327-1075-1311-1312-1315-1275-1210-1209-1208-1112-1117-1113-1114-1339
0.996702 1608-426-457-424-459-458-496-495-489-1559-1558-1554-1553-1320-1323-1327-1075-1311-1312-1313-1314-1315-1275-1210-1209-1208-1207-1112-1117-1113-1114-1339
0.996702 1340-695-696-697-1330-1331-1076-1310-1311-1312-1313-1314-1315-1275-1210-1209-1208-1207-1112-1117-1113-1114-1339
0.996702 1072-1492-1495-1531-1530-1568-1567-1560-488-489-1559-1558-1554-1553-1320-1323-1327-1075-1311-1312-1315-1275-1210-1209-1208-1207-1112-1117-1113-1114-1339
0.996702 804-158-189-155-152-154-153-190-228-194-232-233-1226-1224-1227-1261-1260-1259-1144-1143-1142-1111-1112-1117-1113-1114-1339
0.996702 1340-695-696-697-1330-1331-1076-1310-1311-1275-1210-1209-1208-1207-1112-1117-1113-1114-1339
0.996702 1608-426-457-424-459-458-496-495-489-1559-1558-1554-1553-1320-1323-1327-1075-1311-1275-1210-1209-1208-1207-1112-1117-1113-1114-1339
0.996702 1340-695-696-697-1330-1331-1076-1310-1311-1312-1313-1314-1315-1275-1210-1209-1208-1112-1113-1114-1339
0.996702 1608-426-457-424-459-458-496-495-489-1559-1558-1554-1553-1320-1323-1327-1075-1311-1275-1210-1209-1208-1207-1112-1113-1114-1339
0.996702 1608-426-457-424-459-458-496-495-489-1559-1558-1554-1553-1320-1323-1327-1075-1311-1275-1210-1209-1208-1112-1117-1113-1114-1339
0.996702 1340-695-696-697-1330-1331-1076-1310-1311-1312-1313-1314-1315-1275-1210-1209-1208-1112-1117-1113-1114-1339
0.996702 804-158-189-155-152-154-153-190-228-194-232-233-1226-1224-1227-1261-1260-1143-1112-1113-1114-1339
0.996702 1608-426-457-424-459-458-496-495-489-1559-1558-1554-1553-1320-1323-1327-1075-1311-1275-1210-1209-1208-1112-1113-1114-1339
0.996702 804-158-189-155-152-154-153-190-228-194-232-233-1226-1224-1227-1261-1260-1143-1112-1117-1113-1114-1339
0.996702 804-158-189-155-152-154-153-190-228-194-232-233-1226-1224-1227-1261-1260-1143-1144-1145-1157-1113-1114-1339
0.996702 1608-426-457-424-459-458-496-495-489-1559-1558-1554-1553-1320-1323-1327-1075-1311-1312-1313-1314-1315-1275-1210-1209-1208-1112-1113-1114-1339
0.996702 804-158-189-155-152-154-153-190-228-194-232-233-1226-1224-1227-1261-1260-1259-1144-1143-1112-1113-1114-1339
0.996702 804-158-189-155-152-154-153-190-228-194-232-233-1226-1224-1227-1261-1260-1259-1144-1143-1112-1117-1113-1114-1339
0.996702 804-158-189-155-152-154-153-190-228-194-232-233-1226-1224-1227-1261-1260-1259-1144-1143-1142-1111-1112-1113-1114-1339
0.996702 536-956-958-501-500-462-496-495-489-1559-1558-1554-1553-1320-1323-1327-1075-1311-1312-1315-1275-1210-1209-1208-1207-1112-1117-1113-1114-1339
0.996702 804-158-189-155-152-154-153-190-228-194-232-233-1226-1224-1227-1261-1260-1259-1144-1145-1157-1113-1114-1339
0.996702 804-158-189-155-152-154-153-190-228-194-232-233-1226-1224-1227-1261-1260-1259-1218-1157-1113-1114-1339
0.996702 804-158-189-155-152-154-153-190-228-194-232-233-1226-1227-1261-1260-1143-1112-1113-1114-1339
0.996702 1608-426-457-424-459-458-496-495-489-1559-1558-1554-1553-1320-1323-1327-1075-1311-1312-1313-1314-1315-1275-1210-1209-1208-1112-1117-1113-1114-1339
0.996702 804-158-189-155-152-154-153-190-228-194-232-233-1226-1227-1261-1260-1143-1112-1117-1113-1114-1339
0.996702 804-158-189-155-152-154-153-190-228-194-232-233-1226-1227-1261-1260-1143-1144-1145-1157-1113-1114-1339
0.996702 804-158-189-155-152-154-153-190-228-194-232-233-1226-1227-1261-1260-1259-1144-1143-1112-1113-1114-1339
0.996702 804-158-189-155-152-154-153-190-228-194-232-233-1226-1227-1261-1260-1259-1144-1143-1112-1117-1113-1114-1339
0.996702 804-158-189-155-152-154-153-190-228-194-232-233-1226-1227-1261-1260-1259-1144-1143-1142-1111-1112-1113-1114-1339
0.996702 804-158-189-155-152-154-153-190-228-194-232-233-1226-1227-1261-1260-1259-1144-1143-1142-1111-1112-1117-1113-1114-1339
0.996702 536-956-958-501-500-462-496-495-489-1559-1558-1554-1553-1320-1323-1327-1075-1311-1312-1315-1275-1210-1209-1208-1207-1206-1110-1111-1112-1113-1114-1339
0.996702 804-158-189-155-152-154-153-190-228-194-232-233-1226-1227-1261-1260-1259-1144-1145-1157-1113-1114-1339
0.996702 536-956-958-501-500-462-496-495-489-1559-1558-1554-1553-1320-1323-1327-1075-1311-1312-1315-1275-1210-1209-1208-1207-1206-1110-1109-1111-1112-1113-1114-1339
0.996702 1608-426-457-424-459-458-496-495-489-1559-1558-1554-1553-1320-1323-1327-1075-1311-1312-1313-1314-1315-1275-1210-1209-1208-1207-1112-1113-1114-1339
0.996702 1072-1492-1495-1531-1530-1568-1567-1560-488-489-1559-1558-1554-1553-1320-1323-1327-1075-1311-1312-1313-1314-1315-1275-1210-1209-1208-1207-1112-1113-1114-1339
0.996702 1340-695-696-697-1330-1331-1076-1310-1311-1312-1315-1275-1210-1209-1208-1112-1113-1114-1339
0.996702 1340-695-696-697-1330-1331-1076-1310-1311-1275-1210-1209-1208-1112-1117-1113-1114-1339
0.996702 1072-1492-1495-1531-1530-1568-1567-1560-488-489-1559-1558-1554-1553-1320-1323-1327-1075-1311-1275-1210-1209-1208-1112-1113-1114-1339
0.996702 536-956-958-501-500-462-496-495-489-1559-1558-1554-1553-1320-1323-1327-1075-1311-1275-1210-1209-1208-1207-1112-1113-1114-1339
0.996702 1340-695-696-697-1330-1331-1076-1310-1311-1312-1313-1314-1315-1275-1210-1209-1208-1207-1206-1110-1111-1112-1113-1114-1339
0.996702 1608-426-457-424-459-458-496-495-489-1559-1558-1554-1553-1320-1323-1327-1075-1311-1312-1315-1275-1210-1209-1208-1112-1117-1113-1114-1339
0.996702 1072-1492-1495-1531-1530-1568-1567-1560-488-489-1559-1558-1554-1553-1320-1323-1327-1075-1311-1275-1210-1209-1208-1112-1117-1113-1114-1339
0.996702 536-956-958-501-500-462-496-495-489-1559-1558-1554-1553-1320-1323-1327-1075-1311-1275-1210-1209-1208-1112-1117-1113-1114-1339
0.996702 268-1224-1227-1261-1260-1259-1144-1143-1142-1111-1112-1113-1114-1339
0.996702 1072-1492-1495-1531-1530-1568-1567-1560-488-489-1559-1558-1554-1553-1320-1323-1327-1075-1311-1275-1210-1209-1208-1207-1112-1113-1114-1339
0.996702 536-956-958-501-500-462-496-495-489-1559-1558-1554-1553-1320-1323-1327-1075-1311-1275-1210-1209-1208-1112-1113-1114-1339
0.996702 268-1224-1227-1261-1260-1259-1218-1157-1113-1114-1339
0.996702 1608-426-457-424-459-458-496-495-489-1559-1558-1554-1553-1320-1323-1327-1075-1311-1312-1315-1275-1210-1209-1208-1207-1112-1117-1113-1114-1339
0.996702 1072-1492-1495-1531-1530-1568-1567-1560-488-489-1559-1558-1554-1553-1320-1323-1327-1075-1311-1312-1313-1314-1315-1275-1210-1209-1208-1112-1113-1114-1339
0.996702 268-1224-1226-1227-1261-1260-1143-1112-1113-1114-1339
0.996702 268-1224-1226-1227-1261-1260-1259-1144-1143-1142-1111-1112-1113-1114-1339
0.996702 268-1224-1227-1261-1260-1259-1144-1145-1157-1113-1114-1339
0.996702 268-1224-1226-1227-1261-1260-1143-1112-1117-1113-1114-1339
0.996702 1340-695-696-697-1330-1331-1076-1310-1311-1312-1313-1314-1315-1275-1210-1209-1208-1207-1206-1110-1109-1111-1112-1113-1114-1339
0.996702 268-1224-1227-1261-1260-1259-1144-1143-1142-1111-1112-1117-1113-1114-1339
0.996702 1072-1492-1495-1531-1530-1568-1567-1560-488-489-1559-1558-1554-1553-1320-1323-1327-1075-1311-1275-1210-1209-1208-1207-1112-1117-1113-1114-1339
0.996702 1072-1492-1495-1531-1530-1568-1567-1560-488-489-1559-1558-1554-1553-1320-1323-1327-1075-1311-1275-1210-1209-1208-1207-1206-1110-1109-1111-1112-1113-1114-1339
0.996702 268-1224-1226-1227-1261-1260-1143-1144-1145-1157-1113-1114-1339
0.996702 1072-1492-1495-1531-1530-1568-1567-1560-488-489-1559-1558-1554-1553-1320-1323-1327-1075-1311-1312-1313-1314-1315-1275-1210-1209-1208-1112-1117-1113-1114-1339
0.996702 268-1224-1226-1227-1261-1260-1259-1144-1143-1112-1113-1114-1339
0.996702 268-1224-1227-1261-1260-1259-1144-1143-1142-1111-1121-1117-1112-1113-1114-1339
0.996702 268-1224-1227-1261-1260-1259-1144-1143-1112-1117-1113-1114-1339
0.996702 536-956-958-501-500-462-496-495-489-1559-1558-1554-1553-1320-1323-1327-1075-1311-1312-1313-1314-1315-1275-1210-1209-1208-1112-1117-1113-1114-1339
0.996702 268-1224-1227-1261-1260-1143-1112-1117-1113-1114-1339
0.996702 1340-695-696-697-1330-1331-1076-1310-1311-1312-1315-1275-1210-1209-1208-1207-1112-1117-1113-1114-1339
0.996702 1072-1492-1495-1531-1530-1568-1567-1560-488-489-1559-1558-1554-1553-1320-1323-1327-1075-1311-1312-1315-1275-1210-1209-1208-1112-1113-1114-1339
0.996702 1608-426-457-424-459-458-496-495-489-1559-1558-1554-1553-1320-1323-1327-1075-1311-1312-1315-1275-1210-1209-1208-1207-1112-1113-1114-1339
0.996702 1072-1492-1495-1531-1530-1568-1567-1560-488-489-1559-1558-1554-1553-1320-1323-1327-1075-1311-1275-1210-1209-1208-1207-1206-1110-1111-1112-1113-1114-1339
0.996702 1340-695-696-697-1330-1331-1076-1310-1311-1312-1315-1275-1210-1209-1208-1207-1112-1113-1114-1339
0.996702 268-1224-1227-1261-1260-1143-1144-1145-1157-1113-1114-1339
0.996702 1608-426-457-424-459-458-496-495-489-1559-1558-1554-1553-1320-1323-1327-1075-1311-1312-1315-1275-1210-1209-1208-1207-1206-1110-1111-1112-1113-1114-1339
0.996702 268-1224-1227-1261-1260-1143-1112-1113-1114-1339
0.996702 268-1224-1227-1261-1260-1259-1144-1143-1112-1113-1114-1339
0.996702 1340-695-696-697-1330-1331-1076-1310-1311-1312-1315-1275-1210-1209-1208-1112-1117-1113-1114-1339
0.996702 268-1224-1226-1227-1261-1260-1259-1144-1145-1157-1113-1114-1339
0.996702 1340-695-696-697-1330-1331-1076-1310-1311-1275-1210-1209-1208-1112-1113-1114-1339
0.996702 1340-695-696-697-1330-1331-1076-1310-1311-1275-1210-1209-1208-1207-1112-1113-1114-1339
0.996702 1608-426-457-424-459-458-496-495-489-1559-1558-1554-1553-1320-1323-1327-1075-1311-1312-1315-1275-1210-1209-1208-1112-1113-1114-1339
0.996702 1608-426-457-424-459-458-496-495-489-1559-1558-1554-1553-1320-1323-1327-1075-1311-1312-1315-1275-1210-1209-1208-1207-1206-1110-1109-1111-1112-1113-1114-1339
0.996702 536-956-958-501-500-462-496-495-489-1559-1558-1554-1553-1320-1323-1327-1075-1311-1275-1210-1209-1208-1207-1112-1117-1113-1114-1339
0.996702 1072-1492-1495-1531-1530-1568-1567-1560-488-489-1559-1558-1554-1553-1320-1323-1327-1075-1311-1312-1313-1314-1315-1275-1210-1209-1208-1207-1112-1117-1113-1114-1339
0.995914 1608-426-457-424-459-458-496-495-489-1559-1558-1554-1553-1320-1323-1327-1075-1311-1312-1313-1314-1315-1275-1210-1209-1208-1112-1113-1117-1116-1115-1114-1339
0.995914 804-158-189-155-152-154-153-190-228-194-232-233-1226-1224-1227-1261-1260-1259-1144-1143-1112-1113-1117-1116-1115-1114-1339
0.995914 1608-426-457-424-459-458-496-495-489-1559-1558-1554-1553-1320-1323-1327-1075-1311-1312-1315-1275-1274-1116-1115-1114-1339
0.995914 268-1224-1226-1227-1261-1260-1259-1144-1145-1157-1113-1112-1117-1116-1115-1114-1339
0.995914 1608-426-457-424-459-458-496-495-489-1559-1558-1554-1553-1320-1323-1327-1075-1311-1275-1210-1209-1208-1207-1112-1113-1117-1116-1115-1114-1339
0.995914 1072-1492-1495-1531-1530-1568-1567-1560-488-489-1559-1558-1554-1553-1320-1323-1327-1075-1311-1275-1210-1209-1208-1207-1206-1110-1109-1111-1112-1113-1117-1116-1115-1114-1339
0.995914 1072-1492-1495-1531-1530-1568-1567-1560-488-489-1559-1558-1554-1553-1320-1323-1327-1075-1311-1275-1210-1209-1208-1207-1206-1110-1109-1111-1112-1117-1116-1115-1114-1339
0.995914 1608-426-457-424-459-458-496-495-489-1559-1558-1554-1553-1320-1323-1327-1075-1311-1275-1210-1209-1208-1112-1113-1117-1116-1115-1114-1339
0.995914 268-1224-1227-1261-1260-1143-1112-1113-1117-1116-1115-1114-1339
0.995914 1340-695-696-697-1330-1331-1076-1310-1311-1312-1313-1314-1315-1275-1210-1209-1208-1207-1206-1110-1111-1112-1113-1117-1116-1115-1114-1339
0.995914 804-158-189-155-152-154-153-190-228-194-232-233-1226-1224-1227-1261-1260-1143-1112-1113-1117-1116-1115-1114-1339
0.995914 804-158-189-155-152-154-153-190-228-194-232-233-1226-1224-1227-1261-1260-1143-1144-1145-1157-1113-1112-1117-1116-1115-1114-1339
0.995914 804-158-189-155-152-154-153-190-228-194-232-233-1226-1224-1227-1261-1260-1143-1112-1117-1116-1115-1114-1339
0.995914 268-1224-1226-1227-1261-1260-1259-1144-1143-1142-1111-1112-1117-1116-1115-1114-1339
0.995914 1340-695-696-697-1330-1331-1076-1310-1311-1312-1315-1275-1210-1209-1208-1112-1113-1117-1116-1115-1114-1339
0.995914 1608-426-457-424-459-458-496-495-489-1559-1558-1554-1553-1320-1323-1327-1075-1311-1312-1315-1275-1210-1209-1208-1207-1206-1110-1111-1112-1117-1116-1115-1114-1339
0.995914 1340-695-696-697-1330-1331-1076-1310-1311-1312-1315-1275-1274-1116-1115-1114-1339
0.995914 1340-695-696-697-1330-1331-1076-1310-1311-1312-1315-1275-1210-1209-1208-1207-1112-1117-1116-1115-1114-1339
0.995914 1340-695-696-697-1330-1331-1076-1310-1311-1312-1315-1275-1210-1209-1208-1207-1112-1113-1117-1116-1115-1114-1339
0.995914 1340-695-696-697-1330-1331-1076-1310-1311-1275-1210-1209-1208-1207-1112-1117-1116-1115-1114-1339
0.995914 1340-695-696-697-1330-1331-1076-1310-1274-1116-1115-1114-1339
0.995914 1608-426-457-424-459-458-496-495-489-1559-1558-1554-1553-1320-1323-1327-1075-1311-1312-1315-1275-1210-1209-1208-1207-1206-1110-1111-1112-1113-1117-1116-1115-1114-1339
0.995914 1608-426-457-424-459-458-496-495-489-1559-1558-1554-1553-1320-1323-1327-1075-1311-1312-1315-1275-1210-1209-1208-1207-1206-1110-1109-1111-1112-1117-1116-1115-1114-1339
0.995914 1608-426-457-424-459-458-496-495-489-1559-1558-1554-1553-1320-1323-1327-1075-1311-1312-1315-1275-1210-1209-1208-1207-1206-1110-1109-1111-1112-1113-1117-1116-1115-1114-1339
0.995914 1608-426-457-424-459-458-496-495-489-1559-1558-1554-1553-1320-1323-1327-1075-1311-1275-1274-1116-1115-1114-1339
0.995914 1340-695-696-697-1330-1331-1076-1310-1311-1312-1315-1275-1210-1209-1208-1112-1117-1116-1115-1114-1339
0.995914 1340-695-696-697-1330-1331-1076-1310-1311-1275-1274-1116-1115-1114-1339
0.995914 1608-426-457-424-459-458-496-495-489-1559-1558-1554-1553-1320-1323-1327-1075-1311-1275-1210-1209-1208-1207-1112-1117-1116-1115-1114-1339
0.995914 1608-426-457-424-459-458-496-495-489-1559-1558-1554-1553-1320-1323-1327-1075-1311-1312-1315-1275-1210-1209-1208-1207-1112-1117-1116-1115-1114-1339
0.995914 1340-695-696-697-1330-1331-1076-1310-1311-1275-1210-1209-1208-1112-1113-1117-1116-1115-1114-1339
0.995914 268-1224-1226-1227-1261-1260-1259-1144-1143-1112-1117-1116-1115-1114-1339
0.995914 1340-695-696-697-1330-1331-1076-1310-1311-1312-1313-1314-1315-1275-1274-1116-1115-1114-1339
0.995914 1072-1492-1495-1531-1530-1568-1567-1560-488-489-1559-1558-1554-1553-1320-1323-1327-1075-1311-1275-1210-1209-1208-1112-1113-1117-1116-1115-1114-1339
0.995914 1072-1492-1495-1531-1530-1568-1567-1560-488-489-1559-1558-1554-1553-1320-1323-1327-1075-1311-1275-1210-1209-1208-1112-1117-1116-1115-1114-1339
0.995914 1340-695-696-697-1330-1331-1076-1310-1311-1275-1210-1209-1208-1112-1117-1116-1115-1114-1339
0.995914 1072-1492-1495-1531-1530-1568-1567-1560-488-489-1559-1558-1554-1553-1320-1323-1327-1075-1311-1275-1210-1209-1208-1207-1112-1113-1117-1116-1115-1114-1339
0.995914 536-956-958-501-500-462-496-495-489-1559-1558-1554-1553-1320-1323-1327-1075-1311-1312-1313-1314-1315-1275-1210-1209-1208-1112-1117-1116-1115-1114-1339
0.995914 268-1224-1226-1227-1261-1260-1143-1112-1113-1117-1116-1115-1114-1339
0.995914 1340-695-696-697-1330-1331-1076-1310-1311-1312-1313-1314-1315-1275-1210-1209-1208-1207-1206-1110-1111-1112-1117-1116-1115-1114-1339
0.995914 268-1224-1226-1227-1261-1260-1143-1112-1117-1116-1115-1114-1339
0.995914 1340-695-696-697-1330-1331-1076-1310-1311-1312-1313-1314-1315-1275-1210-1209-1208-1112-1113-1117-1116-1115-1114-1339
0.995914 268-1224-1226-1227-1261-1260-1143-1144-1145-1157-1113-1112-1117-1116-1115-1114-1339
0.995914 1072-1492-1495-1531-1530-1568-1567-1560-488-489-1559-1558-1554-1553-1320-1323-1327-1075-1311-1275-1210-1209-1208-1207-1112-1117-1116-1115-1114-1339
0.995914 1608-426-457-424-459-458-496-495-489-1559-1558-1554-1553-1320-1323-1327-1075-1311-1275-1210-1209-1208-1112-1117-1116-1115-1114-1339
0.995914 1608-426-457-424-459-458-496-495-489-1559-1558-1554-1553-1320-1323-1327-1075-1311-1312-1315-1275-1210-1209-1208-1207-1112-1113-1117-1116-1115-1114-1339
0.995914 268-1224-1226-1227-1261-1260-1259-1144-1143-1112-1113-1117-1116-1115-1114-1339
0.995914 1608-426-457-424-459-458-496-495-489-1559-1558-1554-1553-1320-1323-1327-1075-1311-1312-1313-1314-1315-1275-1210-1209-1208-1207-1112-1113-1117-1116-1115-1114-1339
0.995914 536-956-958-501-500-462-496-495-489-1559-1558-1554-1553-1320-1323-1327-1075-1311-1312-1315-1275-1210-1209-1208-1112-1117-1116-1115-1114-1339
0.995914 1072-1492-1495-1531-1530-1568-1567-1560-488-489-1559-1558-1554-1553-1320-1323-1327-1075-1311-1312-1315-1275-1210-1209-1208-1207-1112-1117-1116-1115-1114-1339
0.995914 1072-1492-1495-1531-1530-1568-1567-1560-488-489-1559-1558-1554-1553-1320-1323-1327-1075-1311-1312-1315-1275-1274-1116-1115-1114-1339
0.995914 1340-695-696-697-1330-1331-1076-1310-1311-1312-1313-1314-1315-1275-1210-1209-1208-1207-1112-1113-1117-1116-1115-1114-1339
0.995914 536-956-958-501-500-462-496-495-489-1559-1558-1554-1553-1320-1323-1327-1075-1311-1275-1210-1209-1208-1207-1112-1113-1117-1116-1115-1114-1339
0.995914 536-956-958-501-500-462-496-495-489-1559-1558-1554-1553-1320-1323-1327-1075-1311-1312-1315-1275-1210-1209-1208-1207-1112-1113-1117-1116-1115-1114-1339
0.995914 536-956-958-501-500-462-496-495-489-1559-1558-1554-1553-1320-1323-1327-1075-1311-1275-1210-1209-1208-1112-1117-1116-1115-1114-1339
0.995914 536-956-958-501-500-462-496-495-489-1559-1558-1554-1553-1320-1323-1327-1075-1311-1312-1315-1275-1210-1209-1208-1207-1112-1117-1116-1115-1114-1339
0.995914 1608-426-457-424-459-458-496-495-489-1559-1558-1554-1553-1320-1323-1327-1075-1311-1312-1315-1275-1210-1209-1208-1112-1113-1117-1116-1115-1114-1339
0.995914 536-956-958-501-500-462-496-495-489-1559-1558-1554-1553-1320-1323-1327-1075-1311-1275-1210-1209-1208-1112-1113-1117-1116-1115-1114-1339
0.995914 1072-1492-1495-1531-1530-1568-1567-1560-488-489-1559-1558-1554-1553-1320-1323-1327-1075-1311-1312-1313-1314-1315-1275-1210-1209-1208-1207-1112-1113-1117-1116-1115-1114-1339
0.995914 536-956-958-501-500-462-496-495-489-1559-1558-1554-1553-1320-1323-1327-1075-1311-1312-1315-1275-1210-1209-1208-1207-1206-1110-1109-1111-1112-1113-1117-1116-1115-1114-1339
0.995914 1608-426-457-424-459-458-496-495-489-1559-1558-1554-1553-1320-1323-1327-1075-1311-1312-1315-1275-1210-1209-1208-1112-1117-1116-1115-1114-1339
0.995914 268-1224-1227-1261-1260-1259-1218-1157-1113-1112-1117-1116-1115-1114-1339
0.995914 536-956-958-501-500-462-496-495-489-1559-1558-1554-1553-1320-1323-1327-1075-1311-1312-1315-1275-1210-1209-1208-1207-1206-1110-1109-1111-1112-1117-1116-1115-1114-1339
0.995914 804-158-189-155-152-154-153-190-228-194-232-233-1226-1227-1261-1260-1259-1144-1145-1157-1113-1112-1117-1116-1115-1114-1339
0.995914 268-1224-1227-1261-1260-1143-1144-1145-1157-1113-1112-1117-1116-1115-1114-1339
0.995914 536-956-958-501-500-462-496-495-489-1559-1558-1554-1553-1320-1323-1327-1075-1311-1275-1210-1209-1208-1207-1112-1117-1116-1115-1114-1339
0.995914 536-956-958-501-500-462-496-495-489-1559-1558-1554-1553-1320-1323-1327-1075-1311-1312-1315-1275-1210-1209-1208-1112-1113-1117-1116-1115-1114-1339
0.995914 536-956-958-501-500-462-496-495-489-1559-1558-1554-1553-1320-1323-1327-1075-1311-1275-1274-1116-1115-1114-1339
0.995914 1072-1492-1495-1531-1530-1568-1567-1560-488-489-1559-1558-1554-1553-1320-1323-1327-1075-1311-1312-1315-1275-1210-1209-1208-1207-1112-1113-1117-1116-1115-1114-1339
0.995914 1608-426-457-424-459-458-496-495-489-1559-1558-1554-1553-1320-1323-1327-1075-1311-1312-1313-1314-1315-1275-1274-1116-1115-1114-1339
0.995914 1608-426-457-424-459-458-496-495-489-1559-1558-1554-1553-1320-1323-1327-1075-1311-1312-1313-1314-1315-1275-1210-1209-1208-1207-1112-1117-1116-1115-1114-1339
0.995914 1072-1492-1495-1531-1530-1568-1567-1560-488-489-1559-1558-1554-1553-1320-1323-1327-1075-1311-1312-1313-1314-1315-1275-1210-1209-1208-1207-1112-1117-1116-1115-1114-1339
0.995914 536-956-958-501-500-462-496-495-489-1559-1558-1554-1553-1320-1323-1327-1075-1311-1312-1313-1314-1315-1275-1274-1116-1115-1114-1339
0.995914 1072-1492-1495-1531-1530-1568-1567-1560-488-489-1559-1558-1554-1553-1320-1323-1327-1075-1311-1312-1313-1314-1315-1275-1274-1116-1115-1114-1339
0.995914 536-956-958-501-500-462-496-495-489-1559-1558-1554-1553-1320-1323-1327-1075-1311-1312-1313-1314-1315-1275-1210-1209-1208-1207-1112-1117-1116-1115-1114-1339
0.995914 536-956-958-501-500-462-496-495-489-1559-1558-1554-1553-1320-1323-1327-1075-1311-1312-1313-1314-1315-1275-1210-1209-1208-1112-1113-1117-1116-1115-1114-1339
0.995914 1072-1492-1495-1531-1530-1568-1567-1560-488-489-1559-1558-1554-1553-1320-1323-1327-1075-1311-1312-1315-1275-1210-1209-1208-1112-1117-1116-1115-1114-1339
0.995914 1072-1492-1495-1531-1530-1568-1567-1560-488-489-1559-1558-1554-1553-1320-1323-1327-1075-1311-1312-1315-1275-1210-1209-1208-1112-1113-1117-1116-1115-1114-1339
0.995914 536-956-958-501-500-462-496-495-489-1559-1558-1554-1553-1320-1323-1327-1075-1311-1312-1313-1314-1315-1275-1210-1209-1208-1207-1112-1113-1117-1116-1115-1114-1339
0.995914 1340-695-696-697-1330-1331-1076-1310-1311-1312-1313-1314-1315-1275-1210-1209-1208-1207-1112-1117-1116-1115-1114-1339
0.995914 1340-695-696-697-1330-1331-1076-1310-1311-1312-1313-1314-1315-1275-1210-1209-1208-1207-1206-1110-1109-1111-1112-1117-1116-1115-1114-1339
0.995914 268-1224-1227-1261-1260-1259-1144-1143-1142-1111-1112-1117-1116-1115-1114-1339
0.995914 804-158-189-155-152-154-153-190-228-194-232-233-1226-1227-1261-1260-1259-1144-1143-1112-1113-1117-1116-1115-1114-1339
0.995914 804-158-189-155-152-154-153-190-228-194-232-233-1226-1227-1261-1260-1143-1144-1145-1157-1113-1112-1117-1116-1115-1114-1339
0.995914 1072-1492-1495-1531-1530-1568-1567-1560-488-489-1559-1558-1554-1553-1320-1323-1327-1075-1311-1312-1313-1314-1315-1275-1210-1209-1208-1112-1113-1117-1116-1115-1114-1339
0.995914 268-1224-1227-1261-1260-1259-1144-1143-1142-1111-1112-1113-1117-1116-1115-1114-1339
0.995914 804-158-189-155-152-154-153-190-228-194-232-233-1226-1227-1261-1260-1143-1112-1117-1116-1115-1114-1339
0.995914 804-158-189-155-152-154-153-190-228-194-232-233-1226-1227-1261-1260-1143-1112-1113-1117-1116-1115-1114-1339
0.995914 268-1224-1227-1261-1260-1259-1144-1143-1112-1117-1116-1115-1114-1339
0.995914 1072-1492-1495-1531-1530-1568-1567-1560-488-489-1559-1558-1554-1553-1320-1323-1327-1075-1311-1275-1210-1209-1208-1207-1206-1110-1111-1112-1117-1116-1115-1114-1339
0.995914 1072-1492-1495-1531-1530-1568-1567-1560-488-489-1559-1558-1554-1553-1320-1323-1327-1075-1311-1275-1274-1116-1115-1114-1339
0.995914 268-1224-1227-1261-1260-1259-1144-1143-1112-1113-1117-1116-1115-1114-1339
0.995914 1340-695-696-697-1330-1331-1076-1310-1311-1275-1210-1209-1208-1207-1112-1113-1117-1116-1115-1114-1339
0.995914 804-158-189-155-152-154-153-190-228-194-232-233-1226-1224-1227-1261-1260-1259-1144-1145-1157-1113-1112-1117-1116-1115-1114-1339
0.995914 804-158-189-155-152-154-153-190-228-194-232-233-1226-1224-1227-1261-1260-1259-1144-1143-1142-1111-1112-1117-1116-1115-1114-1339
0.995914 804-158-189-155-152-154-153-190-228-194-232-233-1226-1224-1227-1261-1260-1259-1144-1143-1142-1111-1112-1113-1117-1116-1115-1114-1339
0.995914 1340-695-696-697-1330-1331-1076-1310-1311-1312-1313-1314-1315-1275-1210-1209-1208-1112-1117-1116-1115-1114-1339
0.995914 1072-1492-1495-1531-1530-1568-1567-1560-488-489-1559-1558-1554-1553-1320-1323-1327-1075-1311-1275-1210-1209-1208-1207-1206-1110-1111-1112-1113-1117-1116-1115-1114-1339
0.995914 1072-1492-1495-1531-1530-1568-1567-1560-488-489-1559-1558-1554-1553-1320-1323-1327-1075-1311-1312-1313-1314-1315-1275-1210-1209-1208-1112-1117-1116-1115-1114-1339
0.995914 268-1224-1227-1261-1260-1143-1112-1117-1116-1115-1114-1339
0.995914 536-956-958-501-500-462-496-495-489-1559-1558-1554-1553-1320-1323-1327-1075-1311-1312-1315-1275-1210-1209-1208-1207-1206-1110-1111-1112-1113-1117-1116-1115-1114-1339
0.995914 804-158-189-155-152-154-153-190-228-194-232-233-1226-1227-1261-1260-1259-1144-1143-1142-1111-1112-1117-1116-1115-1114-1339
0.995914 268-1224-1227-1261-1260-1259-1144-1145-1157-1113-1112-1117-1116-1115-1114-1339
0.995914 536-956-958-501-500-462-496-495-489-1559-1558-1554-1553-1320-1323-1327-1075-1311-1312-1315-1275-1210-1209-1208-1207-1206-1110-1111-1112-1117-1116-1115-1114-1339
0.995914 1608-426-457-424-459-458-496-495-489-1559-1558-1554-1553-1320-1323-1327-1075-1311-1312-1313-1314-1315-1275-1210-1209-1208-1112-1117-1116-1115-1114-1339
0.995914 804-158-189-155-152-154-153-190-228-194-232-233-1226-1227-1261-1260-1259-1144-1143-1142-1111-1112-1113-1117-1116-1115-1114-1339
0.995914 536-956-958-501-500-462-496-495-489-1559-1558-1554-1553-1320-1323-1327-1075-1311-1312-1315-1275-1274-1116-1115-1114-1339
0.995914 268-1224-1227-1261-1260-1259-1144-1143-1142-1111-1121-1117-1116-1115-1114-1339
0.995914 804-158-189-155-152-154-153-190-228-194-232-233-1226-1227-1261-1260-1259-1144-1143-1112-1117-1116-1115-1114-1339
0.995914 804-158-189-155-152-154-153-190-228-194-232-233-1226-1224-1227-1261-1260-1259-1144-1143-1112-1117-1116-1115-1114-1339
0.989438 536-956-959-993-960-995-994-1032-1031-1025-1024-1560-1567-1566-1478-1477-1476-1475-1380-1381-1382-1607
0.989438 536-956-959-993-960-995-994-1032-1031-1025-1024-1560-1567-1566-1482-1551-1478-1477-1476-1475-1380-1381-1382-1607
0.989438 536-956-959-993-960-995-994-1032-1031-1025-1024-1560-1567-1566-1482-1478-1477-1476-1475-1380-1381-1382-1607
0.989438 1072-1492-1495-1531-1496-1529-1528-1411-1476-1475-1380-1381-1382-1607
0.988526 1072-1492-1495-1531-1530-1568-1567-1560-488-489-1559-1558-1554-1553-1320-1323-1327-1075-1311-1312-1315-1275-1210-1209-1208-1207-1112-1113-1114-1115-1339
0.988526 536-956-958-501-500-462-496-495-489-1559-1558-1554-1553-1320-1323-1327-1075-1311-1312-1313-1314-1315-1275-1210-1209-1208-1207-1112-1113-1114-1115-1339
0.988526 1608-426-457-424-459-458-496-495-489-1559-1558-1554-1553-1320-1323-1327-1075-1311-1275-1210-1209-1208-1207-1112-1113-1114-1115-1339
0.988526 1340-695-696-697-1330-1331-1076-1310-1311-1312-1315-1275-1210-1209-1208-1207-1112-1113-1114-1115-1339
0.988526 1608-426-457-424-459-458-496-495-489-1559-1558-1554-1553-1320-1323-1327-1075-1311-1312-1315-1275-1210-1209-1208-1207-1112-1113-1114-1115-1339
0.988526 536-956-958-501-500-462-496-495-489-1559-1558-1554-1553-1320-1323-1327-1075-1311-1312-1315-1275-1210-1209-1208-1207-1112-1113-1114-1115-1339
0.988526 536-956-958-501-500-462-496-495-489-1559-1558-1554-1553-1320-1323-1327-1075-1311-1275-1210-1209-1208-1207-1112-1113-1114-1115-1339
0.988526 1072-1492-1495-1531-1530-1568-1567-1560-488-489-1559-1558-1554-1553-1320-1323-1327-1075-1311-1275-1210-1209-1208-1207-1112-1113-1114-1115-1339
0.988526 1608-426-457-424-459-458-496-495-489-1559-1558-1554-1553-1320-1323-1327-1075-1311-1312-1313-1314-1315-1275-1210-1209-1208-1207-1112-1113-1114-1115-1339
0.988526 1340-695-696-697-1330-1331-1076-1310-1311-1312-1313-1314-1315-1275-1210-1209-1208-1207-1112-1113-1114-1115-1339
0.988526 1340-695-696-697-1330-1331-1076-1310-1311-1275-1210-1209-1208-1207-1112-1113-1114-1115-1339
0.988526 1072-1492-1495-1531-1530-1568-1567-1560-488-489-1559-1558-1554-1553-1320-1323-1327-1075-1311-1312-1313-1314-1315-1275-1210-1209-1208-1207-1112-1113-1114-1115-1339
0.988365 1608-426-457-424-459-458-496-495-494-483-482-481-248-251-217-218-219-1291-757-756-763-762-674-673-672-671-576-577-578-579-803
0.988365 268-1224-1226-233-232-194-228-227-221-755-219-1291-757-756-763-762-674-673-672-671-576-577-578-579-803
0.988365 1608-426-457-424-459-458-496-495-494-483-482-481-248-251-217-218-219-1291-757-763-762-674-673-672-671-576-577-578-579-803
0.988365 536-956-958-501-500-462-496-495-494-483-482-481-248-251-217-218-219-1291-757-756-763-762-674-673-672-671-576-577-578-579-803
0.988365 1072-1499-1500-1501-1062-1061-1060-1056-1055-1052-1053-781-780-779-776-775-739-674-673-672-671-576-577-578-579-803
0.988365 268-1224-1226-233-232-194-228-227-221-755-219-1291-757-763-762-674-673-672-671-576-577-578-579-803
0.988365 536-956-958-501-500-462-496-495-494-483-482-481-248-251-217-218-219-1291-757-763-762-674-673-672-671-576-577-578-579-803
0.986677 1340-695-696-697-1330-1327-1323-1320-1553-1554-1558-1559-489-488-1024-1025-1031-1032-994-995-960-993-992-875-938-939-844-845-846-847-1071
0.986677 1340-695-696-697-1330-1327-1323-1320-1553-1554-1558-1559-489-488-1024-1025-1031-1032-994-995-960-993-992-875-938-842-841-843-939-844-845-846-847-1071
0.986677 1072-1492-1494-1037-1036-998-999-1000-938-939-844-845-846-847-1071
0.986677 1072-1492-1494-1037-1036-998-999-1000-938-842-843-939-844-845-846-847-1071
0.986677 1072-1492-1494-1037-1036-998-999-1000-938-842-841-843-939-844-845-846-847-1071
0.986672 536-956-959-993-960-995-994-1032-1031-1030-942-941-940-939-844-845-846-847-1071
0.986672 1340-695-696-697-1330-1327-1323-1320-1553-1554-1558-1559-489-488-1024-1025-1031-1030-942-941-940-939-844-845-846-847-1071
0.986672 536-956-959-993-960-995-994-1032-1031-1030-946-942-941-940-939-844-845-846-847-1071
0.986672 1340-695-696-697-1330-1327-1323-1320-1553-1554-1558-1559-489-488-1024-1025-1031-1030-946-1015-942-941-940-939-844-845-846-847-1071
0.986672 536-956-959-993-960-995-994-1032-1031-1030-946-1015-942-941-940-939-844-845-846-847-1071
0.986672 1608-426-457-424-459-458-496-462-500-501-958-956-959-993-960-995-994-1032-1031-1030-942-941-940-939-844-845-846-847-1071
0.986672 536-956-959-995-994-1032-1031-1030-946-942-941-940-939-844-845-846-847-1071
0.986672 1608-426-457-424-459-458-496-462-500-501-958-956-959-993-960-995-994-1032-1031-1030-946-942-941-940-939-844-845-846-847-1071
0.986672 1340-695-696-697-1330-1327-1323-1320-1553-1554-1558-1559-489-488-1024-1025-1031-1030-946-942-941-940-939-844-845-846-847-1071
0.986672 1608-426-457-424-459-458-496-462-500-501-958-957-994-1032-1031-1030-946-942-941-940-939-844-845-846-847-1071
0.986672 1608-426-457-424-459-458-496-462-500-501-958-956-959-993-960-995-994-1032-1031-1030-946-1015-942-941-940-939-844-845-846-847-1071
0.986236 1340-695-696-697-1330-1327-1323-1320-1553-1554-1558-1559-489-488-1024-1025-1031-1032-994-995-960-993-992-875-938-939-844-845-846-1071
0.986236 536-956-959-993-960-995-994-1032-1031-1030-946-942-941-940-844-845-846-1071
0.986236 1340-695-696-697-1330-1327-1323-1320-1553-1554-1558-1559-489-488-1024-1025-1031-1032-994-995-960-993-992-875-938-842-843-844-845-846-1071
0.986236 1340-695-696-697-1330-1327-1323-1320-1553-1554-1558-1559-489-488-1024-1025-1031-1032-994-995-960-993-992-875-938-939-940-844-845-846-1071
0.986236 536-956-959-993-960-995-994-1032-1031-1030-946-942-941-940-939-843-844-845-846-1071
0.986236 1072-1492-1494-1037-1036-998-999-1000-938-939-940-844-845-846-1071
0.986236 1072-1492-1494-1037-1036-998-999-1000-938-939-844-845-846-1071
0.986236 1340-695-696-697-1330-1327-1323-1320-1553-1554-1558-1559-489-488-1024-1025-1031-1030-946-942-941-940-939-843-844-845-846-1071
0.986236 536-956-959-993-960-995-994-1032-1031-1030-946-942-941-940-939-843-853-849-844-845-846-1071
0.986236 1072-1492-1494-1037-1036-998-999-1000-938-842-843-939-940-844-845-846-1071
0.986236 1608-426-457-424-459-458-496-462-500-501-958-957-994-1032-1031-1030-946-942-941-940-844-845-846-1071
0.986236 536-956-959-993-960-995-994-1032-1031-1030-946-942-941-940-939-844-845-846-1071
0.986236 1072-1492-1494-1037-1036-998-999-1000-938-842-843-939-844-845-846-1071
0.986236 1340-695-696-697-1330-1327-1323-1320-1553-1554-1558-1559-489-488-1024-1025-1031-1030-946-1015-942-941-940-939-844-845-846-1071
0.986236 1608-426-457-424-459-458-496-462-500-501-958-956-959-993-960-995-994-1032-1031-1030-946-1015-942-941-940-939-844-845-846-1071
0.986236 1608-426-457-424-459-458-496-462-500-501-958-957-994-1032-1031-1030-946-942-941-940-939-843-844-845-846-1071
0.986236 536-956-959-993-960-995-994-1032-1031-1030-942-941-940-939-844-845-846-1071
0.986236 1608-426-457-424-459-458-496-462-500-501-958-957-994-1032-1031-1030-946-942-941-940-939-843-853-849-844-845-846-1071
0.986236 1340-695-696-697-1330-1327-1323-1320-1553-1554-1558-1559-489-488-1024-1025-1031-1032-994-995-960-993-992-875-876-877-889-845-846-1071
0.986236 536-956-959-993-960-995-994-1032-1031-1030-942-941-940-939-843-853-849-844-845-846-1071
0.986236 1608-426-457-424-459-458-496-462-500-501-958-957-994-1032-1031-1030-946-942-941-940-939-844-845-846-1071
0.986236 536-956-959-993-960-995-994-1032-1031-1030-942-941-940-939-843-844-845-846-1071
0.986236 1340-695-696-697-1330-1327-1323-1320-1553-1554-1558-1559-489-488-1024-1025-1031-1030-946-942-941-940-844-845-846-1071
0.986236 536-956-959-993-960-995-994-1032-1031-1030-942-941-940-844-845-846-1071
0.986236 1340-695-696-697-1330-1327-1323-1320-1553-1554-1558-1559-489-488-1024-1025-1031-1032-994-995-960-993-992-875-938-842-841-843-844-845-846-1071
0.986236 1340-695-696-697-1330-1327-1323-1320-1553-1554-1558-1559-489-488-1024-1025-1031-1030-942-941-940-939-843-853-849-844-845-846-1071
0.986236 1340-695-696-697-1330-1327-1323-1320-1553-1554-1558-1559-489-488-1024-1025-1031-1032-994-995-960-993-992-875-938-842-841-843-939-844-845-846-1071
0.986236 1340-695-696-697-1330-1327-1323-1320-1553-1554-1558-1559-489-488-1024-1025-1031-1030-942-941-940-939-844-845-846-1071
0.986236 1340-695-696-697-1330-1327-1323-1320-1553-1554-1558-1559-489-488-1024-1025-1031-1032-994-995-960-993-992-875-938-842-841-843-939-940-844-845-846-1071
0.986236 1608-426-457-424-459-458-496-462-500-501-958-956-959-993-960-995-994-1032-1031-1030-942-941-940-939-843-853-849-844-845-846-1071
0.986236 1340-695-696-697-1330-1327-1323-1320-1553-1554-1558-1559-489-488-1024-1025-1031-1030-942-941-940-844-845-846-1071
0.986236 1608-426-457-424-459-458-496-462-500-501-958-956-959-993-960-995-994-1032-1031-1030-946-942-941-940-939-844-845-846-1071
0.986236 1340-695-696-697-1330-1327-1323-1320-1553-1554-1558-1559-489-488-1024-1025-1031-1030-946-942-941-940-939-844-845-846-1071
0.986236 1340-695-696-697-1330-1327-1323-1320-1553-1554-1558-1559-489-488-1024-1025-1031-1030-942-941-940-939-843-844-845-846-1071
0.986236 1608-426-457-424-459-458-496-462-500-501-958-956-959-993-960-995-994-1032-1031-1030-946-942-941-940-939-843-853-849-844-845-846-1071
0.986236 536-956-959-995-994-1032-1031-1030-946-942-941-940-939-844-845-846-1071
0.986236 1608-426-457-424-459-458-496-462-500-501-958-956-959-993-960-995-994-1032-1031-1030-946-942-941-940-939-843-844-845-846-1071
0.986236 1608-426-457-424-459-458-496-462-500-501-958-956-959-993-960-995-994-1032-1031-1030-946-1015-942-941-940-844-845-846-1071
0.986236 1608-426-457-424-459-458-496-462-500-501-958-956-959-993-960-995-994-1032-1031-1030-946-942-941-940-844-845-846-1071
0.986236 1608-426-457-424-459-458-496-462-500-501-958-956-959-993-960-995-994-1032-1031-1030-942-941-940-939-844-845-846-1071
0.986236 1608-426-457-424-459-458-496-462-500-501-958-956-959-993-960-995-994-1032-1031-1030-946-1015-942-941-940-939-843-844-845-846-1071
0.986236 536-956-959-995-994-1032-1031-1030-946-942-941-940-939-843-844-845-846-1071
0.986236 1340-695-696-697-1330-1327-1323-1320-1553-1554-1558-1559-489-488-1024-1025-1031-1030-946-1015-942-941-940-844-845-846-1071
0.986236 536-956-959-995-994-1032-1031-1030-946-942-941-940-844-845-846-1071
0.986236 536-956-959-993-960-995-994-1032-1031-1030-946-1015-942-941-940-844-845-846-1071
0.986236 1340-695-696-697-1330-1327-1323-1320-1553-1554-1558-1559-489-488-1024-1025-1031-1030-946-1015-942-941-940-939-843-844-845-846-1071
0.986236 536-956-959-993-992-875-876-877-889-845-846-1071
0.986236 1608-426-457-424-459-458-496-462-500-501-958-956-959-993-960-995-994-1032-1031-1030-942-941-940-939-843-844-845-846-1071
0.986236 1608-426-457-424-459-458-496-462-500-501-958-956-959-993-960-995-994-1032-1031-1030-942-941-940-844-845-846-1071
0.986236 1072-1492-1494-1037-1036-998-999-1000-938-842-841-843-844-845-846-1071
0.986236 1608-426-457-424-459-458-496-462-500-501-958-956-959-993-960-995-994-1032-1031-1030-946-1015-942-941-940-939-843-853-849-844-845-846-1071
0.986236 536-956-959-993-960-995-994-1032-1031-1030-946-1015-942-941-940-939-844-845-846-1071
0.986236 1072-1492-1494-1037-1036-998-999-1000-938-842-841-843-939-844-845-846-1071
0.986236 1340-695-696-697-1330-1327-1323-1320-1553-1554-1558-1559-489-488-1024-1025-1031-1030-946-1015-942-941-940-939-843-853-849-844-845-846-1071
0.986236 1072-1492-1494-1037-1036-998-999-1000-938-842-841-843-939-940-844-845-846-1071
0.986236 1072-1492-1494-1037-1036-998-999-1000-938-842-843-844-845-846-1071
0.986236 536-956-959-993-960-995-994-1032-1031-1030-946-1015-942-941-940-939-843-853-849-844-845-846-1071
0.986236 1340-695-696-697-1330-1327-1323-1320-1553-1554-1558-1559-489-488-1024-1025-1031-1030-946-942-941-940-939-843-853-849-844-845-846-1071
0.986236 536-956-959-993-960-995-994-1032-1031-1030-946-1015-942-941-940-939-843-844-845-846-1071
0.985854 1608-426-457-424-459-458-496-495-494-483-482-481-248-251-217-218-219-755-221-227-228-194-195-196-131-134-135-40-41-42-43-267
0.985854 1340-695-650-651-652-653-654-693-724-725-692-731-730-768-769-154-153-190-228-194-195-196-131-134-135-40-41-42-43-267
0.985854 1072-1492-1495-1531-1530-1568-1567-1560-488-489-495-494-483-482-481-248-251-217-218-219-755-221-227-228-194-195-196-131-134-135-40-41-42-43-267
0.985854 268-1224-1226-233-232-194-195-196-131-134-135-40-41-42-43-267
0.985849 1072-1492-1495-1531-1530-1568-1567-1560-488-489-495-494-483-482-481-248-251-217-218-219-755-221-227-226-138-137-136-135-40-41-42-43-267
0.985849 1608-426-457-424-459-458-496-495-494-483-482-481-248-251-217-218-219-755-221-227-226-138-137-136-135-40-41-42-43-267
0.985849 268-1224-1226-233-232-194-228-227-226-138-137-136-135-40-41-42-43-267
0.985849 1340-695-650-651-652-653-654-693-724-725-692-731-730-768-769-154-153-190-228-227-226-138-137-136-135-40-41-42-43-267
0.985457 1072-1499-1500-1501-1062-1063-808-1042-816-815-812-811-1045-1046-1047-1044-1008-848-847-846-1071
0.985457 804-160-161-794-790-791-787-786-1049-1048-1047-1044-1043-1042-816-1008-848-847-846-1071
0.985457 1072-1499-1500-1501-1062-1063-808-1042-816-815-812-811-1045-1044-1047-1007-1008-848-847-846-1071
0.985457 1608-426-457-424-459-458-496-462-500-501-958-956-959-993-960-995-994-1032-1031-1030-946-1015-942-941-940-939-843-853-849-848-847-846-1071
0.985457 804-160-161-794-790-791-787-786-1049-1048-1047-1044-1043-1042-816-815-814-813-1008-1007-1006-848-847-846-1071
0.985457 804-160-161-794-790-791-787-786-1049-1048-1047-1044-1043-1042-816-815-814-813-1008-848-847-846-1071
0.985457 268-1224-1226-233-232-194-228-227-221-755-754-753-752-748-775-776-779-780-781-1053-1052-1055-1056-1048-1047-1044-1043-1042-816-815-814-812-813-1008-848-847-846-1071
0.985457 1072-1499-1500-1501-1062-1063-808-1042-816-815-812-811-1045-1046-1047-1007-1006-848-847-846-1071
0.985457 1072-1499-1500-1501-1062-1063-808-1042-816-815-812-811-1045-1046-1047-1007-1008-848-847-846-1071
0.985457 1072-1499-1500-1501-1062-1063-808-1042-816-815-812-811-1045-1044-1008-848-847-846-1071
0.985457 804-160-161-794-790-791-787-786-1049-1048-1047-1044-1043-1042-816-815-814-812-813-1008-1007-1006-848-847-846-1071
0.985457 1608-426-457-424-459-458-496-462-500-501-958-956-959-993-960-995-994-1032-1031-1030-942-941-940-939-844-843-853-849-848-847-846-1071
0.985457 804-160-161-794-790-791-787-786-1049-1048-1047-1044-1043-1042-816-815-814-812-813-1008-848-847-846-1071
0.985457 804-160-161-794-790-791-787-786-1049-1048-1047-1044-1043-1042-816-815-812-814-813-1008-1007-1006-848-847-846-1071
0.985457 1072-1499-1500-1501-1062-1063-808-1042-816-815-812-813-1008-848-847-846-1071
0.985457 804-160-161-794-790-791-787-786-1049-1048-1047-1044-1043-1042-816-815-812-814-813-1008-848-847-846-1071
0.985457 1072-1499-1500-1501-1062-1063-808-1042-816-815-812-811-1045-1046-1047-1044-1043-1007-1008-848-847-846-1071
0.985457 268-1224-1226-233-232-194-228-227-221-755-754-753-752-748-775-776-779-780-781-1053-1052-1055-1056-1060-1061-1062-1063-808-1042-1043-1044-1047-1007-1008-848-847-846-1071
0.985457 804-160-161-794-790-791-787-786-1049-1048-1047-1044-1043-1042-816-815-812-813-1008-1007-1006-848-847-846-1071
0.985457 268-1224-1226-233-232-194-228-227-221-755-754-753-752-748-775-776-779-780-781-1053-1052-1055-1056-1048-1047-1044-1043-1042-816-815-812-814-813-1008-1007-1006-848-847-846-1071
0.985457 1608-426-457-424-459-458-496-462-500-501-958-956-959-993-960-995-994-1032-1031-1030-946-1015-942-941-940-939-844-843-853-849-848-847-846-1071
0.985457 804-160-161-794-790-791-787-786-1049-1048-1047-1044-1043-1042-816-815-812-813-1008-848-847-846-1071
0.985457 1340-695-696-697-1330-1327-1323-1320-1553-1554-1558-1559-489-488-1024-1025-1031-1030-942-941-940-939-843-853-849-848-847-846-1071
0.985457 1072-1492-1494-1037-1036-998-999-1000-938-842-843-939-844-849-848-847-846-1071
0.985457 268-1224-1226-233-232-194-228-227-221-755-754-753-752-748-775-776-779-780-781-1053-1052-1055-1056-1060-1061-1062-1063-808-1042-1043-1007-1047-1046-1045-811-812-814-813-1008-848-847-846-1071
0.985457 1340-695-696-697-1330-1327-1323-1320-1553-1554-1558-1559-489-488-1024-1025-1031-1030-946-942-941-940-939-843-844-849-848-847-846-1071
0.985457 268-1224-1226-233-232-194-228-227-221-755-754-753-752-748-775-776-779-780-781-1053-1052-1055-1056-1048-1047-1044-1043-1042-816-1008-848-847-846-1071
0.985457 1072-1492-1494-1037-1036-998-999-1000-938-842-843-844-849-848-847-846-1071
0.985457 1340-695-696-697-1330-1327-1323-1320-1553-1554-1558-1559-489-488-1024-1025-1031-1030-946-942-941-940-844-843-853-849-848-847-846-1071
0.985457 268-1224-1226-233-232-194-228-227-221-755-754-753-752-748-775-776-779-780-781-1053-1052-1055-1056-1060-1061-1062-1063-808-1042-1043-1007-1047-1046-1045-1044-1008-848-847-846-1071
0.985457 1608-426-457-424-459-458-496-462-500-501-958-956-959-993-960-995-994-1032-1031-1030-946-1015-942-941-940-939-843-844-849-848-847-846-1071
0.985457 1340-695-696-697-1330-1327-1323-1320-1553-1554-1558-1559-489-488-1024-1025-1031-1030-942-941-940-939-844-843-853-849-848-847-846-1071
0.985457 1072-1492-1494-1037-1036-998-999-1000-938-842-841-843-939-940-844-849-848-847-846-1071
0.985457 268-1224-1226-233-232-194-228-227-221-755-754-753-752-748-775-776-779-780-781-1053-1052-1055-1056-1048-1047-1044-1043-1042-816-815-814-813-1008-1007-1006-848-847-846-1071
0.985457 1072-1499-1500-1501-1062-1063-808-1042-816-815-812-811-1045-1044-1047-1007-1006-848-847-846-1071
0.985457 1072-1492-1494-1037-1036-998-999-1000-938-842-841-843-939-844-849-848-847-846-1071
0.985457 1340-695-696-697-1330-1327-1323-1320-1553-1554-1558-1559-489-488-1024-1025-1031-1030-942-941-940-939-843-844-849-848-847-846-1071
0.985457 268-1224-1226-233-232-194-228-227-221-755-754-753-752-748-775-776-779-780-781-1053-1052-1055-1056-1060-1061-1062-1063-808-1042-1043-1044-1008-848-847-846-1071
0.985457 1340-695-696-697-1330-1327-1323-1320-1553-1554-1558-1559-489-488-1024-1025-1031-1030-942-941-940-844-843-853-849-848-847-846-1071
0.985457 268-1224-1226-233-232-194-228-227-221-755-754-753-752-748-775-776-779-780-781-1053-1052-1055-1056-1048-1047-1044-1043-1042-816-815-814-813-1008-848-847-846-1071
0.985457 1072-1492-1494-1037-1036-998-999-1000-938-842-841-843-844-849-848-847-846-1071
0.985457 268-1224-1226-233-232-194-228-227-221-755-754-753-752-748-775-776-779-780-781-1053-1052-1055-1056-1060-1061-1062-1063-808-1042-1043-1044-1047-1007-1006-848-847-846-1071
0.985457 1608-426-457-424-459-458-496-462-500-501-958-956-959-993-960-995-994-1032-1031-1030-946-942-941-940-844-843-853-849-848-847-846-1071
0.985457 1072-1499-1500-1501-1062-1063-808-1042-816-1008-848-847-846-1071
0.985457 268-1224-1226-233-232-194-228-227-221-755-754-753-752-748-775-776-779-780-781-1053-1052-1055-1056-1048-1047-1044-1043-1042-816-815-814-812-813-1008-1007-1006-848-847-846-1071
0.985457 804-160-161-794-790-791-787-786-1049-1048-1047-1044-1043-1042-816-1008-1007-1006-848-847-846-1071
0.985457 804-160-161-794-790-791-787-786-1049-1046-1045-811-810-816-1042-1043-1044-1008-848-847-846-1071
0.985457 1608-426-457-424-459-458-496-462-500-501-958-957-994-1032-1031-1030-946-942-941-940-844-843-853-849-848-847-846-1071
0.985457 804-160-161-794-790-791-787-786-1049-1046-1045-1044-1008-848-847-846-1071
0.985457 804-160-161-794-790-791-787-786-1049-1046-1045-811-812-814-813-1008-1007-1006-848-847-846-1071
0.985457 268-1224-1226-233-232-194-228-227-221-755-754-753-752-748-775-776-779-780-781-1053-1052-1055-1056-1048-1047-1044-1043-1042-816-815-812-813-1008-848-847-846-1071
0.985457 804-160-161-794-790-791-787-786-1049-1046-1045-811-812-814-813-1008-848-847-846-1071
0.985457 804-160-161-794-790-791-787-786-1049-1046-1045-811-812-813-1008-1007-1006-848-847-846-1071
0.985457 1072-1499-1500-1501-1062-1063-808-1042-1043-1044-1047-1007-1006-848-847-846-1071
0.985457 804-160-161-794-790-791-787-786-1049-1046-1045-811-812-813-1008-848-847-846-1071
0.985457 804-160-161-794-790-791-787-786-1049-1046-1045-811-810-816-1042-1043-1044-1047-1007-1008-848-847-846-1071
0.985457 268-1224-1226-233-232-194-228-227-221-755-754-753-752-748-775-776-779-780-781-1053-1052-1055-1056-1048-1047-1044-1043-1007-1008-848-847-846-1071
0.985457 1072-1499-1500-1501-1062-1063-808-1042-1043-1044-1047-1007-1008-848-847-846-1071
0.985457 804-160-161-794-790-791-787-786-1049-1046-1045-1044-1008-1007-1006-848-847-846-1071
0.985457 804-160-161-794-790-791-787-786-1049-1046-1045-811-810-816-1008-848-847-846-1071
0.985457 1608-426-457-424-459-458-496-462-500-501-958-956-959-993-960-995-994-1032-1031-1030-942-941-940-939-843-844-849-848-847-846-1071
0.985457 268-1224-1226-233-232-194-228-227-221-755-754-753-752-748-775-776-779-780-781-1053-1052-1055-1056-1048-1047-1044-1043-1007-1006-848-847-846-1071
0.985457 268-1224-1226-233-232-194-228-227-221-755-754-753-752-748-775-776-779-780-781-1053-1052-1055-1056-1048-1047-1044-1008-1007-1006-848-847-846-1071
0.985457 268-1224-1226-233-232-194-228-227-221-755-754-753-752-748-775-776-779-780-781-1053-1052-1055-1056-1048-1047-1044-1008-848-847-846-1071
0.985457 268-1224-1226-233-232-194-228-227-221-755-754-753-752-748-775-776-779-780-781-1053-1052-1055-1056-1048-1047-1007-1008-848-847-846-1071
0.985457 1608-426-457-424-459-458-496-462-500-501-958-957-994-1032-1031-1030-946-942-941-940-939-843-844-849-848-847-846-1071
0.985457 268-1224-1226-233-232-194-228-227-221-755-754-753-752-748-775-776-779-780-781-1053-1052-1055-1056-1048-1047-1007-1006-848-847-846-1071
0.985457 1608-426-457-424-459-458-496-462-500-501-958-956-959-993-960-995-994-1032-1031-1030-942-941-940-844-843-853-849-848-847-846-1071
0.985457 1608-426-457-424-459-458-496-462-500-501-958-957-994-1032-1031-1030-946-942-941-940-939-843-853-849-848-847-846-1071
0.985457 1608-426-457-424-459-458-496-462-500-501-958-957-994-1032-1031-1030-946-942-941-940-939-844-843-853-849-848-847-846-1071
0.985457 1072-1499-1500-1501-1062-1063-808-1042-1043-1007-1047-1046-1045-811-812-813-1008-848-847-846-1071
0.985457 804-160-161-794-790-791-787-786-1049-1048-1047-1044-1043-1007-1006-848-847-846-1071
0.985457 1608-426-457-424-459-458-496-462-500-501-958-956-959-993-960-995-994-1032-1031-1030-946-942-941-940-939-844-843-853-849-848-847-846-1071
0.985457 1072-1499-1500-1501-1062-1063-808-1042-1043-1007-1008-848-847-846-1071
0.985457 804-160-161-794-790-791-787-786-1049-1048-1047-1044-1008-1007-1006-848-847-846-1071
0.985457 804-160-161-794-790-791-787-786-1049-1048-1047-1044-1008-848-847-846-1071
0.985457 1072-1499-1500-1501-1062-1063-808-1042-1043-1007-1047-1044-1008-848-847-846-1071
0.985457 804-160-161-794-790-791-787-786-1049-1048-1047-1007-1008-848-847-846-1071
0.985457 804-160-161-794-790-791-787-786-1049-1048-1047-1007-1006-848-847-846-1071
0.985457 804-160-161-794-790-791-787-786-1049-1046-1047-1044-1043-1007-1008-848-847-846-1071
0.985457 268-1224-1226-233-232-194-228-227-221-755-754-753-752-748-775-776-779-780-781-1053-1052-1055-1056-1048-1047-1044-1043-1042-816-815-812-814-813-1008-848-847-846-1071
0.985457 804-160-161-794-790-791-787-786-1049-1046-1047-1044-1043-1007-1006-848-847-846-1071
0.985457 804-160-161-794-790-791-787-786-1049-1048-1047-1044-1043-1007-1008-848-847-846-1071
0.985457 804-160-161-794-790-791-787-786-1049-1046-1047-1044-1008-1007-1006-848-847-846-1071
0.985457 1608-426-457-424-459-458-496-462-500-501-958-956-959-993-960-995-994-1032-1031-1030-942-941-940-939-843-853-849-848-847-846-1071
0.985457 804-160-161-794-790-791-787-786-1049-1046-1047-1044-1008-848-847-846-1071
0.985457 1072-1499-1500-1501-1062-1063-808-1042-1043-1007-1047-1046-1045-811-812-814-813-1008-848-847-846-1071
0.985457 804-160-161-794-790-791-787-786-1049-1046-1047-1007-1008-848-847-846-1071
0.985457 268-1224-1226-233-232-194-228-227-221-755-754-753-752-748-775-776-779-780-781-1053-1052-1055-1056-1048-1047-1044-1043-1042-816-815-812-813-1008-1007-1006-848-847-846-1071
0.985457 804-160-161-794-790-791-787-786-1049-1046-1047-1007-1006-848-847-846-1071
0.985457 1072-1499-1500-1501-1062-1063-808-1042-1043-1007-1047-1046-1045-1044-1008-848-847-846-1071
0.985457 804-160-161-794-790-791-787-786-1049-1046-1045-1044-1047-1007-1008-848-847-846-1071
0.985457 804-160-161-794-790-791-787-786-1049-1046-1045-1044-1047-1007-1006-848-847-846-1071
0.985457 1072-1499-1500-1501-1062-1063-808-1042-1043-1044-1008-848-847-846-1071
0.985457 268-1224-1226-233-232-194-228-227-221-755-754-753-752-748-775-776-779-780-781-1053-1052-1055-1056-1060-1061-1062-1063-808-1042-1043-1007-1008-848-847-846-1071
0.985457 268-1224-1226-233-232-194-228-227-221-755-754-753-752-748-775-776-779-780-781-1053-1052-1055-1056-1060-1061-1062-1063-808-1042-816-815-812-811-1045-1044-1047-1007-1008-848-847-846-1071
0.985457 1340-695-696-697-1330-1327-1323-1320-1553-1554-1558-1559-489-488-1024-1025-1031-1030-946-942-941-940-939-844-843-853-849-848-847-846-1071
0.985457 268-1224-1226-233-232-194-228-227-221-755-754-753-752-748-775-776-779-780-781-1053-1052-1055-1056-1060-1061-1062-1063-808-1042-816-815-812-813-1008-848-847-846-1071
0.985457 536-956-959-993-960-995-994-1032-1031-1030-942-941-940-939-843-853-849-848-847-846-1071
0.985457 536-956-959-993-992-875-876-877-889-845-844-849-848-847-846-1071
0.985457 1340-695-696-697-1330-1327-1323-1320-1553-1554-1558-1559-489-488-1024-1025-1031-1032-994-995-960-993-992-875-876-877-889-845-844-849-848-847-846-1071
0.985457 1608-426-457-424-459-458-496-462-500-501-958-956-959-993-960-995-994-1032-1031-1030-946-942-941-940-939-843-853-849-848-847-846-1071
0.985457 536-956-959-993-960-995-994-1032-1031-1030-942-941-940-939-844-843-853-849-848-847-846-1071
0.985457 1340-695-696-697-1330-1327-1323-1320-1553-1554-1558-1559-489-488-1024-1025-1031-1032-994-995-960-993-992-875-876-877-889-845-844-843-853-849-848-847-846-1071
0.985457 536-956-959-993-992-875-876-877-889-845-844-843-853-849-848-847-846-1071
0.985457 1340-695-696-697-1330-1327-1323-1320-1553-1554-1558-1559-489-488-1024-1025-1031-1030-946-1015-942-941-940-844-843-853-849-848-847-846-1071
0.985457 536-956-959-993-960-995-994-1032-1031-1030-946-942-941-940-844-843-853-849-848-847-846-1071
0.985457 268-1224-1226-233-232-194-228-227-221-755-754-753-752-748-775-776-779-780-781-1053-1052-1055-1056-1060-1061-1062-1063-808-1042-816-1008-848-847-846-1071
0.985457 536-956-959-993-960-995-994-1032-1031-1030-946-942-941-940-939-843-844-849-848-847-846-1071
0.985457 268-1224-1226-233-232-194-228-227-221-755-754-753-752-748-775-776-779-780-781-1053-1052-1055-1056-1060-1061-1062-1063-808-1042-816-815-812-811-1045-1044-1047-1007-1006-848-847-846-1071
0.985457 1072-1492-1494-1037-1036-998-999-1000-938-939-844-843-853-849-848-847-846-1071
0.985457 536-956-959-993-960-995-994-1032-1031-1030-946-942-941-940-939-843-853-849-848-847-846-1071
0.985457 536-956-959-993-960-995-994-1032-1031-1030-946-1015-942-941-940-939-844-843-853-849-848-847-846-1071
0.985457 1340-695-696-697-1330-1327-1323-1320-1553-1554-1558-1559-489-488-1024-1025-1031-1030-946-1015-942-941-940-939-844-843-853-849-848-847-846-1071
0.985457 536-956-959-993-960-995-994-1032-1031-1030-946-942-941-940-939-844-843-853-849-848-847-846-1071
0.985457 1340-695-696-697-1330-1327-1323-1320-1553-1554-1558-1559-489-488-1024-1025-1031-1030-946-1015-942-941-940-939-843-853-849-848-847-846-1071
0.985457 1608-426-457-424-459-458-496-462-500-501-958-956-959-993-960-995-994-1032-1031-1030-946-1015-942-941-940-844-843-853-849-848-847-846-1071
0.985457 268-1224-1226-233-232-194-228-227-221-755-754-753-752-748-775-776-779-780-781-1053-1052-1055-1056-1060-1061-1062-1063-808-1042-816-815-812-811-1045-1044-1008-848-847-846-1071
0.985457 536-956-959-993-960-995-994-1032-1031-1030-946-1015-942-941-940-939-843-853-849-848-847-846-1071
0.985457 1072-1492-1494-1037-1036-998-999-1000-938-939-940-844-843-853-849-848-847-846-1071
0.985457 536-956-959-993-960-995-994-1032-1031-1030-946-1015-942-941-940-844-843-853-849-848-847-846-1071
0.985457 1608-426-457-424-459-458-496-462-500-501-958-956-959-993-960-995-994-1032-1031-1030-946-942-941-940-939-843-844-849-848-847-846-1071
0.985457 1340-695-696-697-1330-1327-1323-1320-1553-1554-1558-1559-489-488-1024-1025-1031-1030-946-1015-942-941-940-939-843-844-849-848-847-846-1071
0.985457 536-956-959-993-960-995-994-1032-1031-1030-946-1015-942-941-940-939-843-844-849-848-847-846-1071
0.985457 268-1224-1226-233-232-194-228-227-221-755-754-753-752-748-775-776-779-780-781-1053-1052-1055-1056-1060-1061-1062-1063-808-1042-1043-1007-1047-1044-1008-848-847-846-1071
0.985457 536-956-959-995-994-1032-1031-1030-946-942-941-940-939-843-853-849-848-847-846-1071
0.985457 268-1224-1226-233-232-194-228-227-221-755-754-753-752-748-775-776-779-780-781-1053-1052-1055-1056-1060-1061-1062-1063-808-1042-1043-1007-1047-1046-1045-811-812-813-1008-848-847-846-1071
0.985457 268-1224-1226-233-232-194-228-227-221-755-754-753-752-748-775-776-779-780-781-1053-1052-1055-1056-1060-1061-1062-1063-808-1042-816-815-812-811-1045-1046-1047-1044-1008-848-847-846-1071
0.985457 536-956-959-995-994-1032-1031-1030-946-942-941-940-844-843-853-849-848-847-846-1071
0.985457 1072-1492-1494-1037-1036-998-999-1000-938-842-843-939-940-844-849-848-847-846-1071
0.985457 536-956-959-993-960-995-994-1032-1031-1030-942-941-940-939-843-844-849-848-847-846-1071
0.985457 268-1224-1226-233-232-194-228-227-221-755-754-753-752-748-775-776-779-780-781-1053-1052-1055-1056-1060-1061-1062-1063-808-1042-816-815-812-811-1045-1046-1047-1044-1043-1007-1008-848-847-846-1071
0.985457 268-1224-1226-233-232-194-228-227-221-755-754-753-752-748-775-776-779-780-781-1053-1052-1055-1056-1060-1061-1062-1063-808-1042-816-815-812-811-1045-1046-1047-1007-1008-848-847-846-1071
0.985457 1340-695-696-697-1330-1327-1323-1320-1553-1554-1558-1559-489-488-1024-1025-1031-1030-946-942-941-940-939-843-853-849-848-847-846-1071
0.985457 536-956-959-993-960-995-994-1032-1031-1030-942-941-940-844-843-853-849-848-847-846-1071
0.985457 268-1224-1226-233-232-194-228-227-221-755-754-753-752-748-775-776-779-780-781-1053-1052-1055-1056-1048-1047-1044-1043-1042-816-1008-1007-1006-848-847-846-1071
0.985457 268-1224-1226-233-232-194-228-227-221-755-754-753-752-748-775-776-779-780-781-1053-1052-1055-1056-1060-1061-1062-1063-808-1042-816-815-812-811-1045-1046-1047-1007-1006-848-847-846-1071
0.983487 1608-426-457-456-455-340-339-404-403-308-309-310-535
0.983487 1072-1492-1495-1531-1530-1568-1567-1560-488-489-495-496-458-459-424-425-457-456-339-404-403-308-309-310-535
0.983487 1072-1492-1495-1531-1530-1568-1567-1560-488-489-495-496-458-459-424-425-456-339-404-403-308-309-310-535
0.983487 1608-426-457-424-425-456-455-340-339-404-403-308-309-310-535
0.983487 1608-426-457-456-455-414-413-339-404-403-308-309-310-535
0.983487 1072-1492-1495-1531-1530-1568-1567-1560-488-489-495-496-458-459-424-457-456-339-404-403-308-309-310-535
0.983487 1072-1492-1495-1531-1530-1568-1567-1560-488-489-495-496-458-459-424-425-457-460-456-339-404-403-308-309-310-535
0.983487 1608-426-457-424-425-456-455-414-413-339-404-403-308-309-310-535
0.983487 1072-1492-1495-1531-1530-1568-1567-1560-488-489-495-494-410-406-405-404-403-308-309-310-535
0.983487 1608-426-457-456-339-404-403-308-309-310-535
0.983487 1072-1492-1495-1531-1530-1568-1567-1560-488-489-495-496-458-459-424-457-460-456-339-404-403-308-309-310-535
0.983487 1608-426-457-424-425-456-339-404-403-308-309-310-535
0.980328 1340-695-696-697-1330-1327-1323-1320-1553-1554-1558-1559-489-488-1024-1025-1031-1030-946-1015-942-941-940-939-844-845-846-847-848-1071
0.980328 1608-426-457-424-459-458-496-462-500-501-958-957-994-1032-1031-1030-946-942-941-940-939-843-853-849-844-845-846-847-848-1071
0.980328 536-956-959-993-960-995-994-1032-1031-1030-946-1015-942-941-940-939-843-844-845-846-847-848-1071
0.980328 1072-1492-1494-1037-1036-998-999-1000-938-939-940-844-845-846-847-848-1071
0.980328 1608-426-457-424-459-458-496-462-500-501-958-956-959-993-960-995-994-1032-1031-1030-946-942-941-940-939-843-853-849-844-845-846-847-848-1071
0.980328 1608-426-457-424-459-458-496-462-500-501-958-956-959-993-960-995-994-1032-1031-1030-942-941-940-844-845-846-847-848-1071
0.980328 536-956-959-993-960-995-994-1032-1031-1030-946-1015-942-941-940-844-845-846-847-848-1071
0.980328 536-956-959-993-960-995-994-1032-1031-1030-946-942-941-940-939-844-845-846-847-848-1071
0.980328 1340-695-696-697-1330-1327-1323-1320-1553-1554-1558-1559-489-488-1024-1025-1031-1030-946-1015-942-941-940-939-843-853-849-844-845-846-847-848-1071
0.980328 1608-426-457-424-459-458-496-462-500-501-958-957-994-1032-1031-1030-946-942-941-940-939-844-845-846-847-848-1071
0.980328 1340-695-696-697-1330-1327-1323-1320-1553-1554-1558-1559-489-488-1024-1025-1031-1032-994-995-960-993-992-875-938-842-843-844-845-846-847-848-1071
0.980328 536-956-959-993-960-995-994-1032-1031-1030-942-941-940-844-845-846-847-848-1071
0.980328 1340-695-696-697-1330-1327-1323-1320-1553-1554-1558-1559-489-488-1024-1025-1031-1032-994-995-960-993-992-875-876-877-889-845-846-847-848-1071
0.980328 1340-695-696-697-1330-1327-1323-1320-1553-1554-1558-1559-489-488-1024-1025-1031-1032-994-995-960-993-992-875-938-939-844-845-846-847-848-1071
0.980328 536-956-959-993-960-995-994-1032-1031-1030-942-941-940-939-843-853-849-844-845-846-847-848-1071
0.980328 536-956-959-993-960-995-994-1032-1031-1030-942-941-940-939-843-844-845-846-847-848-1071
0.980328 1340-695-696-697-1330-1327-1323-1320-1553-1554-1558-1559-489-488-1024-1025-1031-1032-994-995-960-993-992-875-938-842-841-843-844-845-846-847-848-1071
0.980328 1608-426-457-424-459-458-496-462-500-501-958-956-959-993-960-995-994-1032-1031-1030-942-941-940-939-843-853-849-844-845-846-847-848-1071
0.980328 1340-695-696-697-1330-1327-1323-1320-1553-1554-1558-1559-489-488-1024-1025-1031-1030-946-942-941-940-939-843-853-849-844-845-846-847-848-1071
0.980328 1608-426-457-424-459-458-496-462-500-501-958-957-994-1032-1031-1030-946-942-941-940-844-845-846-847-848-1071
0.980328 1608-426-457-424-459-458-496-462-500-501-958-956-959-993-960-995-994-1032-1031-1030-946-1015-942-941-940-939-844-845-846-847-848-1071
0.980328 536-956-959-993-960-995-994-1032-1031-1030-942-941-940-939-844-845-846-847-848-1071
0.980328 1340-695-696-697-1330-1327-1323-1320-1553-1554-1558-1559-489-488-1024-1025-1031-1032-994-995-960-993-992-875-938-939-940-844-845-846-847-848-1071
0.980328 1608-426-457-424-459-458-496-462-500-501-958-956-959-993-960-995-994-1032-1031-1030-946-942-941-940-939-844-845-846-847-848-1071
0.980328 1608-426-457-424-459-458-496-462-500-501-958-957-994-1032-1031-1030-946-942-941-940-939-843-844-845-846-847-848-1071
0.980328 536-956-959-993-960-995-994-1032-1031-1030-946-942-941-940-844-845-846-847-848-1071
0.980328 536-956-959-993-960-995-994-1032-1031-1030-946-942-941-940-939-843-844-845-846-847-848-1071
0.980328 1608-426-457-424-459-458-496-462-500-501-958-956-959-993-960-995-994-1032-1031-1030-942-941-940-939-843-844-845-846-847-848-1071
0.980328 536-956-959-993-960-995-994-1032-1031-1030-946-942-941-940-939-843-853-849-844-845-846-847-848-1071
0.980328 1340-695-696-697-1330-1327-1323-1320-1553-1554-1558-1559-489-488-1024-1025-1031-1030-942-941-940-844-845-846-847-848-1071
0.980328 1072-1492-1494-1037-1036-998-999-1000-938-842-843-939-844-845-846-847-848-1071
0.980328 1608-426-457-424-459-458-496-462-500-501-958-956-959-993-960-995-994-1032-1031-1030-946-1015-942-941-940-844-845-846-847-848-1071
0.980328 1340-695-696-697-1330-1327-1323-1320-1553-1554-1558-1559-489-488-1024-1025-1031-1030-942-941-940-939-844-845-846-847-848-1071
0.980328 1340-695-696-697-1330-1327-1323-1320-1553-1554-1558-1559-489-488-1024-1025-1031-1030-942-941-940-939-843-853-849-844-845-846-847-848-1071
0.980328 1340-695-696-697-1330-1327-1323-1320-1553-1554-1558-1559-489-488-1024-1025-1031-1030-946-1015-942-941-940-844-845-846-847-848-1071
0.980328 1072-1492-1494-1037-1036-998-999-1000-938-842-841-843-939-940-844-845-846-847-848-1071
0.980328 536-956-959-993-992-875-876-877-889-845-846-847-848-1071
0.980328 1340-695-696-697-1330-1327-1323-1320-1553-1554-1558-1559-489-488-1024-1025-1031-1030-942-941-940-939-843-844-845-846-847-848-1071
0.980328 536-956-959-993-960-995-994-1032-1031-1030-946-1015-942-941-940-939-844-845-846-847-848-1071
0.980328 1340-695-696-697-1330-1327-1323-1320-1553-1554-1558-1559-489-488-1024-1025-1031-1030-946-942-941-940-939-843-844-845-846-847-848-1071
0.980328 1072-1492-1494-1037-1036-998-999-1000-938-842-841-843-939-844-845-846-847-848-1071
0.980328 1072-1492-1494-1037-1036-998-999-1000-938-842-843-939-940-844-845-846-847-848-1071
0.980328 1340-695-696-697-1330-1327-1323-1320-1553-1554-1558-1559-489-488-1024-1025-1031-1030-946-942-941-940-939-844-845-846-847-848-1071
0.980328 1608-426-457-424-459-458-496-462-500-501-958-956-959-993-960-995-994-1032-1031-1030-946-1015-942-941-940-939-843-853-849-844-845-846-847-848-1071
0.980328 1608-426-457-424-459-458-496-462-500-501-958-956-959-993-960-995-994-1032-1031-1030-946-1015-942-941-940-939-843-844-845-846-847-848-1071
0.980328 536-956-959-995-994-1032-1031-1030-946-942-941-940-939-843-844-845-846-847-848-1071
0.980328 1072-1492-1494-1037-1036-998-999-1000-938-939-844-845-846-847-848-1071
0.980328 1340-695-696-697-1330-1327-1323-1320-1553-1554-1558-1559-489-488-1024-1025-1031-1030-946-942-941-940-844-845-846-847-848-1071
0.980328 1072-1492-1494-1037-1036-998-999-1000-938-842-841-843-844-845-846-847-848-1071
0.980328 536-956-959-995-994-1032-1031-1030-946-942-941-940-939-844-845-846-847-848-1071
0.980328 536-956-959-995-994-1032-1031-1030-946-942-941-940-844-845-846-847-848-1071
0.980328 1072-1492-1494-1037-1036-998-999-1000-938-842-843-844-845-846-847-848-1071
0.980328 1608-426-457-424-459-458-496-462-500-501-958-956-959-993-960-995-994-1032-1031-1030-942-941-940-939-844-845-846-847-848-1071
0.980328 1340-695-696-697-1330-1327-1323-1320-1553-1554-1558-1559-489-488-1024-1025-1031-1030-946-1015-942-941-940-939-843-844-845-846-847-848-1071
0.980328 1608-426-457-424-459-458-496-462-500-501-958-956-959-993-960-995-994-1032-1031-1030-946-942-941-940-844-845-846-847-848-1071
0.980328 536-956-959-993-960-995-994-1032-1031-1030-946-1015-942-941-940-939-843-853-849-844-845-846-847-848-1071
0.980328 1608-426-457-424-459-458-496-462-500-501-958-956-959-993-960-995-994-1032-1031-1030-946-942-941-940-939-843-844-845-846-847-848-1071
0.980328 1072-1492-1495-1531-1530-1568-1567-1560-488-489-495-496-458-459-424-457-456-339-404-403-307-308-309-310-311-312-535
0.980328 1072-1492-1495-1531-1530-1568-1567-1560-488-489-495-496-458-459-424-425-456-339-404-403-308-309-310-311-312-535
0.980328 1608-426-457-424-425-456-339-404-403-308-309-310-311-312-535
0.980328 1072-1492-1495-1531-1530-1568-1567-1560-488-489-495-496-458-459-424-425-457-456-339-404-308-309-310-311-312-535
0.980328 1072-1492-1495-1531-1530-1568-1567-1560-488-489-495-496-458-459-424-457-460-456-339-404-403-307-308-309-310-311-312-535
0.980328 1072-1492-1495-1531-1530-1568-1567-1560-488-489-495-496-458-459-424-425-457-456-339-404-403-308-309-310-311-312-535
0.980328 1072-1492-1495-1531-1530-1568-1567-1560-488-489-495-496-458-459-424-457-460-456-339-404-308-309-310-311-312-535
0.980328 1608-426-457-424-425-456-455-340-339-404-308-309-310-311-312-535
0.980328 1608-426-457-456-455-414-413-339-404-308-309-310-311-312-535
0.980328 1072-1492-1495-1531-1530-1568-1567-1560-488-489-495-496-458-459-424-425-456-339-404-403-307-308-309-310-311-312-535
0.980328 1608-426-457-424-425-456-339-404-403-307-308-309-310-311-312-535
0.980328 1072-1492-1495-1531-1530-1568-1567-1560-488-489-495-496-458-459-424-425-456-339-404-308-309-310-311-312-535
0.980328 1608-426-457-456-339-404-403-307-308-309-310-311-312-535
0.980328 1608-426-457-456-339-404-308-309-310-311-312-535
0.980328 1072-1492-1495-1531-1530-1568-1567-1560-488-489-495-496-458-459-424-457-456-339-404-403-308-309-310-311-312-535
0.980328 1072-1492-1495-1531-1530-1568-1567-1560-488-489-495-496-458-459-424-425-457-456-339-404-403-307-308-309-310-311-312-535
0.980328 1608-426-457-424-425-456-455-340-339-404-403-307-308-309-310-311-312-535
0.980328 1608-426-457-424-425-456-455-340-339-404-403-308-309-310-311-312-535
0.980328 1072-1492-1495-1531-1530-1568-1567-1560-488-489-495-496-458-459-424-457-460-456-339-404-403-308-309-310-311-312-535
0.980328 1608-426-457-456-339-404-403-308-309-310-311-312-535
0.980328 1608-426-457-456-455-340-339-404-308-309-310-311-312-535
0.980328 1608-426-457-456-455-340-339-404-403-308-309-310-311-312-535
0.980328 1072-1492-1495-1531-1530-1568-1567-1560-488-489-495-494-410-406-405-404-403-307-308-309-310-311-312-535
0.980328 1072-1492-1495-1531-1530-1568-1567-1560-488-489-495-496-458-459-424-425-457-460-456-339-404-308-309-310-311-312-535
0.980328 1072-1492-1495-1531-1530-1568-1567-1560-488-489-495-496-458-459-424-425-457-460-456-339-404-403-308-309-310-311-312-535
0.980328 1072-1492-1495-1531-1530-1568-1567-1560-488-489-495-494-410-406-405-404-308-309-310-311-312-535
0.980328 1608-426-457-424-425-456-339-404-308-309-310-311-312-535
0.980328 1072-1492-1495-1531-1530-1568-1567-1560-488-489-495-494-410-406-405-404-403-308-309-310-311-312-535
0.980328 1608-426-457-424-425-456-455-414-413-339-404-403-308-309-310-311-312-535
0.980328 1608-426-457-456-455-414-413-339-404-403-307-308-309-310-311-312-535
0.980328 1608-426-457-424-425-456-455-414-413-339-404-308-309-310-311-312-535
0.980328 1608-426-457-456-455-340-339-404-403-307-308-309-310-311-312-535
0.980328 1608-426-457-424-425-456-455-414-413-339-404-403-307-308-309-310-311-312-535
0.980328 1072-1492-1495-1531-1530-1568-1567-1560-488-489-495-496-458-459-424-457-456-339-404-308-309-310-311-312-535
0.980328 1608-426-457-456-455-414-413-339-404-403-308-309-310-311-312-535
0.980328 1072-1492-1495-1531-1530-1568-1567-1560-488-489-495-496-458-459-424-425-457-460-456-339-404-403-307-308-309-310-311-312-535
0.980327 1072-1492-1495-1531-1530-1568-1567-1560-488-489-1559-1558-1554-1553-1320-1323-1327-1075-1311-1312-1315-1275-1210-1209-1208-1112-1117-1113-1114-1115-1116-1339
0.980327 1340-695-696-697-1330-1331-1076-1310-1311-1312-1315-1275-1210-1209-1208-1112-1113-1114-1115-1116-1339
0.980327 804-158-189-157-188-187-72-71-40-41-42-43-44-267
0.980327 1340-695-650-651-652-653-654-693-724-725-692-731-730-768-769-154-152-155-189-157-188-71-40-41-42-43-44-267
0.980327 804-158-189-155-152-154-153-190-228-194-232-233-1226-1224-1227-1261-1260-1259-1218-1157-1113-1114-1115-1116-1339
0.980327 1340-695-650-651-652-653-654-693-724-725-692-731-730-768-769-154-152-155-189-188-71-40-45-41-42-43-44-267
0.980327 804-158-189-155-152-154-153-190-228-194-232-233-1226-1227-1261-1260-1259-1144-1143-1112-1117-1113-1114-1115-1116-1339
0.980327 1608-426-457-424-459-458-496-495-494-483-482-481-248-251-217-218-219-755-221-227-226-138-137-136-135-40-41-42-43-44-267
0.980327 804-158-189-157-188-71-40-41-42-43-44-267
0.980327 1340-695-650-651-652-653-654-693-724-725-692-731-730-768-769-154-152-155-189-188-71-72-187-146-85-41-42-43-44-267
0.980327 804-158-189-155-152-154-153-190-228-194-232-233-1226-1224-1227-1261-1260-1259-1144-1145-1157-1113-1114-1115-1116-1339
0.980327 536-956-958-501-500-462-496-495-489-1559-1558-1554-1553-1320-1323-1327-1075-1311-1275-1210-1209-1208-1112-1117-1113-1114-1115-1116-1339
0.980327 1340-695-650-651-652-653-654-693-724-725-692-731-730-768-769-154-152-155-189-188-71-72-73-85-41-42-43-44-267
0.980327 804-158-189-157-188-187-72-71-40-45-41-42-43-44-267
0.980327 804-158-189-157-188-187-72-71-70-39-40-41-42-43-44-267
0.980327 1340-695-696-697-1330-1331-1076-1310-1311-1312-1313-1314-1315-1275-1210-1209-1208-1112-1117-1113-1114-1115-1116-1339
0.980327 804-158-189-157-188-71-72-73-85-41-42-43-44-267
0.980327 1340-695-650-651-652-653-654-693-724-725-692-731-730-768-769-154-152-155-189-157-188-71-40-45-41-42-43-44-267
0.980327 804-158-189-155-152-154-153-190-228-194-232-233-1226-1227-1261-1260-1143-1144-1145-1157-1113-1114-1115-1116-1339
0.980327 1340-695-696-697-1330-1331-1076-1310-1311-1275-1210-1209-1208-1207-1112-1117-1113-1114-1115-1116-1339
0.980327 1340-695-650-651-652-653-654-693-724-725-692-731-730-768-769-154-152-155-189-157-188-71-72-73-85-41-42-43-44-267
0.980327 1340-695-696-697-1330-1331-1076-1310-1311-1312-1315-1275-1210-1209-1208-1112-1117-1113-1114-1115-1116-1339
0.980327 536-956-958-501-500-462-496-495-489-1559-1558-1554-1553-1320-1323-1327-1075-1311-1312-1313-1314-1315-1275-1210-1209-1208-1112-1117-1113-1114-1115-1116-1339
0.980327 804-158-189-155-152-154-153-190-228-194-232-233-1226-1227-1261-1260-1259-1144-1143-1112-1113-1114-1115-1116-1339
0.980327 1340-695-650-651-652-653-654-693-724-725-692-731-730-768-769-154-152-155-189-157-188-71-72-187-146-85-41-42-43-44-267
0.980327 804-158-189-155-152-154-153-190-228-194-232-233-1226-1227-1261-1260-1143-1112-1117-1113-1114-1115-1116-1339
0.980327 804-158-189-155-152-154-153-190-228-194-232-233-1226-1227-1261-1260-1143-1112-1113-1114-1115-1116-1339
0.980327 1072-1492-1495-1531-1530-1568-1567-1560-488-489-1559-1558-1554-1553-1320-1323-1327-1075-1311-1312-1315-1275-1210-1209-1208-1207-1112-1113-1114-1115-1116-1339
0.980327 804-158-189-155-152-154-153-190-228-227-221-755-219-1291-1290-1289-1323-1322-1585-1584-1583-1582-1581-1347-1348-1349-1387-1386-1385-1380-1381-1382-1383-1384-1607
0.980327 1608-426-457-424-459-458-496-495-494-483-482-481-248-251-217-218-219-755-221-227-228-190-153-154-155-189-188-71-72-73-85-41-42-43-44-267
0.980327 1608-426-457-424-459-458-496-495-494-483-482-481-248-251-217-218-219-755-221-227-228-194-195-196-131-134-135-40-45-41-42-43-44-267
0.980327 804-158-189-157-188-71-72-187-146-85-41-42-43-44-267
0.980327 1340-695-696-697-1330-1331-1076-1310-1311-1275-1210-1209-1208-1112-1113-1114-1115-1116-1339
0.980327 804-158-189-157-188-71-40-45-41-42-43-44-267
0.980327 1608-426-457-424-459-458-496-495-494-483-482-481-248-251-217-218-219-755-221-227-228-194-195-196-131-134-38-37-39-40-41-42-43-44-267
0.980327 268-1224-1227-1261-1260-1259-1144-1143-1142-1111-1112-1113-1114-1115-1116-1339
0.980327 1340-695-650-651-652-653-654-693-724-725-692-731-730-768-769-154-152-155-189-188-71-40-41-42-43-44-267
0.980327 1072-1492-1495-1531-1530-1568-1567-1560-488-489-1559-1558-1554-1553-1320-1323-1327-1075-1311-1275-1210-1209-1208-1207-1112-1117-1113-1114-1115-1116-1339
0.980327 1072-1492-1495-1531-1530-1568-1567-1560-488-489-1559-1558-1554-1553-1320-1323-1327-1075-1311-1275-1210-1209-1208-1112-1117-1113-1114-1115-1116-1339
0.980327 1340-695-696-697-1330-1331-1076-1310-1311-1312-1313-1314-1315-1275-1210-1209-1208-1112-1113-1114-1115-1116-1339
0.980327 268-1224-1227-1261-1260-1143-1144-1145-1157-1113-1114-1115-1116-1339
0.980327 1608-426-457-424-459-458-496-495-494-483-482-481-248-251-217-218-219-755-221-227-228-194-195-196-131-134-38-39-40-41-42-43-44-267
0.980327 536-956-958-501-500-462-496-495-489-1559-1558-1554-1553-1320-1323-1327-1075-1311-1312-1313-1314-1315-1275-1210-1209-1208-1112-1113-1114-1115-1116-1339
0.980327 1072-1492-1495-1531-1530-1568-1567-1560-488-489-1559-1558-1554-1553-1320-1323-1327-1075-1311-1275-1210-1209-1208-1207-1112-1113-1114-1115-1116-1339
0.980327 536-956-958-501-500-462-496-495-489-1559-1558-1554-1553-1320-1323-1327-1075-1311-1275-1210-1209-1208-1207-1112-1117-1113-1114-1115-1116-1339
0.980327 1072-1492-1495-1531-1530-1568-1567-1560-488-489-1559-1558-1554-1553-1320-1323-1327-1075-1311-1312-1313-1314-1315-1275-1210-1209-1208-1112-1117-1113-1114-1115-1116-1339
0.980327 268-1224-1227-1261-1260-1259-1144-1143-1142-1111-1121-1117-1112-1113-1114-1115-1116-1339
0.980327 536-956-958-501-500-462-496-495-489-1559-1558-1554-1553-1320-1323-1327-1075-1311-1312-1315-1275-1210-1209-1208-1207-1112-1117-1113-1114-1115-1116-1339
0.980327 536-956-958-501-500-462-496-495-489-1559-1558-1554-1553-1320-1323-1327-1075-1311-1312-1315-1275-1210-1209-1208-1112-1113-1114-1115-1116-1339
0.980327 268-1224-1226-1227-1261-1260-1259-1144-1143-1142-1111-1112-1113-1114-1115-1116-1339
0.980327 268-1224-1226-233-232-194-228-227-221-755-219-1291-1290-1289-1323-1322-1585-1584-1583-1582-1581-1347-1348-1349-1387-1386-1385-1380-1381-1382-1383-1384-1607
0.980327 804-158-189-155-152-154-153-190-228-227-221-755-219-1291-1290-1289-1323-1322-1585-1584-1583-1580-1579-1578-1352-1351-1348-1349-1387-1386-1385-1380-1381-1382-1383-1384-1607
0.980327 1072-1492-1495-1531-1530-1568-1567-1560-488-489-1559-1558-1554-1553-1320-1323-1327-1075-1311-1312-1315-1275-1210-1209-1208-1207-1112-1117-1113-1114-1115-1116-1339
0.980327 1608-426-457-424-459-458-496-495-494-483-482-481-248-251-217-218-219-755-221-227-228-194-195-196-131-134-135-136-40-41-42-43-44-267
0.980327 536-956-958-501-500-462-496-495-489-1559-1558-1554-1553-1320-1323-1327-1075-1311-1312-1315-1275-1210-1209-1208-1207-1112-1113-1114-1115-1116-1339
0.980327 1072-1492-1495-1531-1530-1568-1567-1560-488-489-1559-1558-1554-1553-1320-1323-1327-1075-1311-1312-1313-1314-1315-1275-1210-1209-1208-1112-1113-1114-1115-1116-1339
0.980327 268-1224-1227-1261-1260-1143-1112-1117-1113-1114-1115-1116-1339
0.980327 268-1224-1227-1261-1260-1259-1144-1145-1157-1113-1114-1115-1116-1339
0.980327 1072-1492-1495-1531-1530-1568-1567-1560-488-489-1559-1558-1554-1553-1320-1323-1327-1075-1311-1275-1210-1209-1208-1207-1206-1110-1109-1111-1112-1113-1114-1115-1116-1339
0.980327 268-1224-1227-1261-1260-1143-1112-1113-1114-1115-1116-1339
0.980327 1340-695-696-697-1330-1331-1076-1310-1311-1275-1210-1209-1208-1207-1112-1113-1114-1115-1116-1339
0.980327 1072-1492-1495-1531-1530-1568-1567-1560-488-489-1559-1558-1554-1553-1320-1323-1327-1075-1311-1275-1210-1209-1208-1207-1206-1110-1111-1112-1113-1114-1115-1116-1339
0.980327 1608-426-457-424-459-458-496-495-494-483-482-481-248-251-217-218-219-755-221-227-228-194-195-196-131-134-38-39-40-45-41-42-43-44-267
0.980327 804-158-189-155-152-154-153-190-228-227-221-755-219-1291-1290-1289-1323-1322-1585-1584-1583-1582-1581-1347-1348-1351-1350-1349-1387-1386-1385-1380-1381-1382-1383-1384-1607
0.980327 268-1224-1226-1227-1261-1260-1259-1144-1145-1157-1113-1114-1115-1116-1339
0.980327 1340-695-696-697-1330-1331-1076-1310-1311-1312-1313-1314-1315-1275-1210-1209-1208-1207-1206-1110-1111-1112-1113-1114-1115-1116-1339
0.980327 536-956-958-501-500-462-496-495-489-1559-1558-1554-1553-1320-1323-1327-1075-1311-1312-1315-1275-1210-1209-1208-1112-1117-1113-1114-1115-1116-1339
0.980327 1072-1492-1495-1531-1530-1568-1567-1560-488-489-1559-1558-1554-1553-1320-1323-1327-1075-1311-1312-1313-1314-1315-1275-1210-1209-1208-1207-1112-1117-1113-1114-1115-1116-1339
0.980327 804-158-189-155-152-154-153-190-228-194-232-233-1226-1227-1261-1260-1259-1144-1143-1142-1111-1112-1113-1114-1115-1116-1339
0.980327 268-1224-1226-1227-1261-1260-1143-1112-1117-1113-1114-1115-1116-1339
0.980327 804-158-189-155-152-154-153-190-228-194-232-233-1226-1227-1261-1260-1259-1144-1143-1142-1111-1112-1117-1113-1114-1115-1116-1339
0.980327 268-1224-1227-1261-1260-1259-1144-1143-1142-1111-1112-1117-1113-1114-1115-1116-1339
0.980327 268-1224-1227-1261-1260-1259-1144-1143-1112-1117-1113-1114-1115-1116-1339
0.980327 1340-695-696-697-1330-1331-1076-1310-1311-1275-1210-1209-1208-1112-1117-1113-1114-1115-1116-1339
0.980327 536-956-958-501-500-462-496-495-489-1559-1558-1554-1553-1320-1323-1327-1075-1311-1275-1210-1209-1208-1112-1113-1114-1115-1116-1339
0.980327 1608-426-457-424-459-458-496-495-494-483-482-481-248-251-217-218-219-755-221-227-228-194-195-196-131-134-38-37-39-40-45-41-42-43-44-267
0.980327 804-158-189-155-152-154-153-190-228-194-232-233-1226-1227-1261-1260-1259-1144-1145-1157-1113-1114-1115-1116-1339
0.980327 536-956-958-501-500-462-496-495-489-1559-1558-1554-1553-1320-1323-1327-1075-1311-1312-1315-1275-1210-1209-1208-1207-1206-1110-1111-1112-1113-1114-1115-1116-1339
0.980327 1072-1492-1495-1531-1530-1568-1567-1560-488-489-1559-1558-1554-1553-1320-1323-1327-1075-1311-1312-1315-1275-1210-1209-1208-1112-1113-1114-1115-1116-1339
0.980327 536-956-958-501-500-462-496-495-489-1559-1558-1554-1553-1320-1323-1327-1075-1311-1312-1313-1314-1315-1275-1210-1209-1208-1207-1112-1113-1114-1115-1116-1339
0.980327 1608-426-457-424-459-458-496-495-494-483-482-481-248-251-217-218-219-755-221-227-228-194-195-196-131-134-135-136-40-45-41-42-43-44-267
0.980327 268-1224-1226-233-232-194-228-227-221-755-219-1291-1290-1289-1323-1322-1585-1584-1583-1582-1581-1347-1348-1351-1350-1349-1387-1386-1385-1380-1381-1382-1383-1384-1607
0.980327 268-1224-1226-1227-1261-1260-1143-1112-1113-1114-1115-1116-1339
0.980327 1340-695-696-697-1330-1331-1076-1310-1311-1312-1313-1314-1315-1275-1210-1209-1208-1207-1206-1110-1109-1111-1112-1113-1114-1115-1116-1339
0.980327 268-1224-1227-1261-1260-1259-1144-1143-1112-1113-1114-1115-1116-1339
0.980327 1340-695-696-697-1330-1331-1076-1310-1311-1312-1313-1314-1315-1275-1210-1209-1208-1207-1112-1117-1113-1114-1115-1116-1339
0.980327 268-1224-1226-233-232-194-228-227-221-755-219-1291-1290-1289-1323-1322-1585-1584-1583-1580-1579-1578-1352-1351-1348-1349-1387-1386-1385-1380-1381-1382-1383-1384-1607
0.980327 268-1224-1226-1227-1261-1260-1143-1144-1145-1157-1113-1114-1115-1116-1339
0.980327 536-956-958-501-500-462-496-495-489-1559-1558-1554-1553-1320-1323-1327-1075-1311-1312-1313-1314-1315-1275-1210-1209-1208-1207-1112-1117-1113-1114-1115-1116-1339
0.980327 268-1224-1227-1261-1260-1259-1218-1157-1113-1114-1115-1116-1339
0.980327 1072-1492-1495-1531-1530-1568-1567-1560-488-489-1559-1558-1554-1553-1320-1323-1327-1075-1311-1312-1313-1314-1315-1275-1210-1209-1208-1207-1112-1113-1114-1115-1116-1339
0.980327 268-1224-1226-1227-1261-1260-1259-1144-1143-1112-1113-1114-1115-1116-1339
0.980327 1608-426-457-424-459-458-496-495-494-483-482-481-248-251-217-218-219-755-221-227-228-194-195-196-131-134-135-40-41-42-43-44-267
0.980327 1072-1492-1495-1531-1530-1568-1567-1560-488-489-1559-1558-1554-1553-1320-1323-1327-1075-1311-1275-1210-1209-1208-1112-1113-1114-1115-1116-1339
0.980327 536-956-958-501-500-462-496-495-489-1559-1558-1554-1553-1320-1323-1327-1075-1311-1275-1210-1209-1208-1207-1112-1113-1114-1115-1116-1339
0.980327 536-956-958-501-500-462-496-495-489-1559-1558-1554-1553-1320-1323-1327-1075-1311-1312-1315-1275-1210-1209-1208-1207-1206-1110-1109-1111-1112-1113-1114-1115-1116-1339
0.980327 1340-695-696-697-1330-1331-1076-1310-1311-1312-1313-1314-1315-1275-1210-1209-1208-1207-1112-1113-1114-1115-1116-1339
0.980327 268-1224-1226-233-232-194-228-190-153-154-152-155-189-188-71-40-45-41-42-43-44-267
0.980327 1072-1492-1495-1531-1530-1568-1567-1560-488-489-495-494-483-482-481-248-251-217-218-219-755-221-227-226-138-137-136-40-41-42-43-44-267
0.980327 1608-426-457-424-459-458-496-495-489-1559-1558-1554-1553-1320-1323-1327-1075-1311-1312-1313-1314-1315-1275-1210-1209-1208-1207-1112-1113-1114-1115-1116-1339
0.980327 268-1224-1226-233-232-194-228-190-153-154-155-189-157-188-71-40-41-42-43-44-267
0.980327 536-963-964-965-526-525-524-520-519-518-517-245-241-242-243-240-204-12-13-48-47-46-45-40-41-42-43-44-267
0.980327 268-1224-1226-233-232-194-228-190-153-154-152-155-189-188-71-72-187-146-85-41-42-43-44-267
0.980327 536-963-964-965-526-525-524-520-519-518-517-245-241-242-243-240-204-12-13-47-46-45-40-41-42-43-44-267
0.980327 1608-426-457-424-459-458-496-495-489-1559-1558-1554-1553-1320-1323-1327-1075-1311-1312-1313-1314-1315-1275-1210-1209-1208-1207-1112-1117-1113-1114-1115-1116-1339
0.980327 268-1224-1226-233-232-194-228-190-153-154-152-155-189-188-71-72-73-85-41-42-43-44-267
0.980327 1340-695-696-697-1330-1327-1323-1322-1585-1584-1583-1582-1581-1347-1348-1349-1387-1386-1385-1380-1381-1382-1383-1384-1607
0.980327 536-963-964-965-526-525-524-520-519-518-517-245-241-242-206-205-204-12-13-48-49-45-40-41-42-43-44-267
0.980327 536-963-964-965-526-525-524-520-519-518-517-245-241-242-243-240-239-238-12-13-47-46-45-40-41-42-43-44-267
0.980327 536-963-964-965-526-525-524-520-519-518-517-245-241-242-206-205-204-12-13-48-49-39-40-45-41-42-43-44-267
0.980327 268-1224-1226-233-232-194-228-190-153-154-152-155-189-188-71-40-41-42-43-44-267
0.980327 536-963-964-965-526-525-524-520-519-518-517-245-241-242-206-205-204-12-13-48-49-39-40-41-42-43-44-267
0.980327 1072-1492-1495-1531-1496-1529-1528-1411-1476-1475-1380-1381-1382-1383-1384-1607
0.980327 268-1224-1226-233-232-194-228-190-153-154-152-155-189-157-188-71-72-187-146-85-41-42-43-44-267
0.980327 536-963-964-965-526-525-524-520-519-518-517-245-241-242-206-205-204-12-13-48-47-46-45-40-41-42-43-44-267
0.980327 536-963-964-965-526-525-524-520-519-518-517-245-241-242-206-205-204-12-13-47-46-45-40-41-42-43-44-267
0.980327 268-1224-1226-233-232-194-228-190-153-154-152-155-189-157-188-71-72-73-85-41-42-43-44-267
0.980327 536-963-964-965-526-525-524-520-519-518-517-245-241-240-239-238-12-13-48-49-45-40-41-42-43-44-267
0.980327 536-963-964-965-526-525-524-520-519-518-517-245-241-242-243-240-239-238-12-13-48-49-45-40-41-42-43-44-267
0.980327 1072-1492-1495-1531-1530-1568-1567-1560-488-489-495-494-483-482-481-248-251-217-218-219-755-221-227-228-190-153-154-152-155-189-188-71-40-41-42-43-44-267
0.980327 1072-1492-1495-1531-1530-1568-1567-1560-488-489-495-494-483-482-481-248-251-217-218-219-755-221-227-228-190-153-154-152-155-189-157-188-71-72-187-146-85-41-42-43-44-267
0.980327 1072-1492-1495-1531-1530-1568-1567-1560-488-489-495-494-483-482-481-248-251-217-218-219-755-221-227-228-190-153-154-152-155-189-157-188-71-72-73-85-41-42-43-44-267
0.980327 1072-1492-1495-1531-1530-1568-1567-1560-488-489-495-494-483-482-481-248-251-217-218-219-755-221-227-228-190-153-154-152-155-189-157-188-71-40-45-41-42-43-44-267
0.980327 536-956-959-993-960-995-994-1032-1031-1025-1024-1560-1567-1566-1478-1477-1476-1475-1379-1389-1385-1380-1381-1382-1383-1384-1607
0.980327 268-1224-1226-233-232-194-228-190-153-154-155-189-188-71-72-73-85-41-42-43-44-267
0.980327 1608-426-457-424-459-458-496-495-494-483-482-481-248-251-217-218-219-755-221-227-228-190-153-154-152-155-189-188-71-40-41-42-43-44-267
0.980327 1608-426-457-424-459-458-496-495-489-1559-1558-1554-1553-1320-1323-1327-1075-1311-1312-1313-1314-1315-1275-1210-1209-1208-1112-1113-1114-1115-1116-1339
0.980327 1072-1492-1495-1531-1530-1568-1567-1560-488-489-495-494-483-482-481-248-251-217-218-219-755-221-227-228-190-153-154-152-155-189-157-188-71-40-41-42-43-44-267
0.980327 1072-1492-1495-1531-1530-1568-1567-1560-488-489-495-494-483-482-481-248-251-217-218-219-755-221-227-226-138-137-136-135-40-45-41-42-43-44-267
0.980327 268-1224-1226-233-232-194-228-190-153-154-152-155-189-157-188-71-40-45-41-42-43-44-267
0.980327 1072-1492-1495-1531-1530-1568-1567-1560-488-489-495-494-483-482-481-248-251-217-218-219-755-221-227-226-138-137-136-135-40-41-42-43-44-267
0.980327 1608-426-457-424-459-458-496-495-494-483-482-481-248-251-217-218-219-755-221-227-228-190-153-154-152-155-189-157-188-71-72-187-146-85-41-42-43-44-267
0.980327 536-963-964-965-526-525-524-520-519-518-517-245-241-242-243-240-239-238-12-13-48-49-39-40-45-41-42-43-44-267
0.980327 1072-1492-1495-1531-1530-1568-1567-1560-488-489-495-494-483-482-481-248-251-217-218-219-755-221-227-226-138-137-136-40-45-41-42-43-44-267
0.980327 1608-426-457-424-459-458-496-495-489-1559-1558-1554-1553-1320-1323-1327-1075-1311-1312-1313-1314-1315-1275-1210-1209-1208-1112-1117-1113-1114-1115-1116-1339
0.980327 536-963-964-965-526-525-524-520-519-518-517-245-241-242-243-240-239-238-12-13-48-49-39-40-41-42-43-44-267
0.980327 536-963-964-965-526-525-524-520-519-518-517-245-241-242-243-240-239-238-12-13-48-47-46-45-40-41-42-43-44-267
0.980327 268-1224-1226-233-232-194-228-190-153-154-155-189-188-71-40-41-42-43-44-267
0.980327 268-1224-1226-233-232-194-228-190-153-154-155-189-157-188-71-72-73-85-41-42-43-44-267
0.980327 268-1224-1226-233-232-194-195-196-131-134-38-39-40-45-41-42-43-44-267
0.980327 536-956-959-993-960-995-994-1032-1031-1025-1024-1560-1567-1566-1478-1477-1476-1475-1380-1381-1382-1383-1384-1607
0.980327 536-956-959-993-960-995-994-1032-1031-1025-1024-1560-1567-1566-1482-1551-1478-1477-1476-1475-1380-1381-1382-1383-1384-1607
0.980327 536-956-959-993-960-995-994-1032-1031-1025-1024-1560-1567-1566-1482-1478-1477-1476-1380-1381-1382-1383-1384-1607
0.980327 1608-426-457-424-459-458-496-495-494-483-482-481-248-251-217-218-219-755-221-227-228-190-153-154-152-155-189-157-188-71-40-41-42-43-44-267
0.980327 268-1224-1226-233-232-194-195-196-131-134-135-40-41-42-43-44-267
0.980327 536-956-959-993-960-995-994-1032-1031-1025-1024-1560-1567-1566-1482-1478-1477-1476-1475-1379-1380-1381-1382-1383-1384-1607
0.980327 1072-1492-1495-1531-1496-1529-1528-1411-1476-1380-1381-1382-1383-1384-1607
0.980327 1608-426-457-424-459-458-496-495-489-1559-1558-1554-1553-1320-1323-1327-1075-1311-1312-1315-1275-1210-1209-1208-1207-1206-1110-1111-1112-1113-1114-1115-1116-1339
0.980327 1072-1492-1495-1531-1496-1529-1528-1411-1476-1475-1379-1380-1381-1382-1383-1384-1607
0.980327 536-956-959-993-960-995-994-1032-1031-1025-1024-1560-1567-1566-1482-1478-1477-1476-1475-1380-1381-1382-1383-1384-1607
0.980327 268-1224-1226-233-232-194-195-196-131-134-135-40-45-41-42-43-44-267
0.980327 1608-426-457-424-459-458-496-495-494-483-482-481-248-251-217-218-219-755-221-227-226-138-137-136-135-40-45-41-42-43-44-267
0.980327 536-956-959-993-960-995-994-1032-1031-1025-1024-1560-1567-1566-1482-1551-1478-1477-1476-1380-1381-1382-1383-1384-1607
0.980327 1072-1492-1495-1531-1496-1529-1528-1411-1476-1475-1379-1389-1385-1380-1381-1382-1383-1384-1607
0.980327 268-1224-1226-233-232-194-195-196-131-134-38-39-40-41-42-43-44-267
0.980327 536-956-959-993-960-995-994-1032-1031-1025-1024-1560-1567-1566-1482-1551-1478-1477-1476-1475-1379-1380-1381-1382-1383-1384-1607
0.980327 1608-426-457-424-459-458-496-495-494-483-482-481-248-251-217-218-219-755-221-227-226-138-137-136-40-41-42-43-44-267
0.980327 268-1224-1226-233-232-194-195-196-131-134-38-37-39-40-45-41-42-43-44-267
0.980327 1608-426-457-424-459-458-496-495-494-483-482-481-248-251-217-218-219-755-221-227-226-138-137-136-40-45-41-42-43-44-267
0.980327 268-1224-1226-233-232-194-195-196-131-134-38-37-39-40-41-42-43-44-267
0.980327 536-963-964-965-526-525-524-520-519-518-517-245-241-240-204-12-13-48-49-39-40-41-42-43-44-267
0.980327 536-963-964-965-526-525-524-520-519-518-517-245-241-240-239-238-12-13-48-49-39-40-45-41-42-43-44-267
0.980327 1608-426-457-424-459-458-496-495-489-1559-1558-1554-1553-1320-1323-1327-1075-1311-1312-1315-1275-1210-1209-1208-1112-1113-1114-1115-1116-1339
0.980327 536-963-964-965-526-525-524-520-519-518-517-245-241-240-239-238-12-13-48-49-39-40-41-42-43-44-267
0.980327 1072-1492-1495-1531-1496-1529-1528-1411-1476-1475-1379-1389-1388-1387-1386-1385-1380-1381-1382-1383-1384-1607
0.980327 536-963-964-965-526-525-524-520-519-518-517-245-241-240-239-238-12-13-48-47-46-45-40-41-42-43-44-267
0.980327 536-963-964-965-526-525-524-520-519-518-517-245-241-240-239-238-12-13-47-46-45-40-41-42-43-44-267
0.980327 1608-426-457-424-459-458-496-495-489-1559-1558-1554-1553-1320-1323-1327-1075-1311-1312-1315-1275-1210-1209-1208-1112-1117-1113-1114-1115-1116-1339
0.980327 268-1224-1226-233-232-194-228-190-153-154-152-155-189-157-188-71-40-41-42-43-44-267
0.980327 1608-426-457-424-459-458-496-495-494-483-482-481-248-251-217-218-219-755-221-227-228-190-153-154-152-155-189-157-188-71-72-73-85-41-42-43-44-267
0.980327 1340-695-650-651-652-653-654-693-724-725-692-731-730-768-769-154-153-190-228-194-195-196-131-134-38-37-39-40-41-42-43-44-267
0.980327 536-963-964-965-526-525-524-520-519-518-517-245-241-240-204-12-13-48-47-46-45-40-41-42-43-44-267
0.980327 1608-426-457-424-459-458-496-495-489-1559-1558-1554-1553-1320-1323-1327-1075-1311-1312-1315-1275-1210-1209-1208-1207-1112-1113-1114-1115-1116-1339
0.980327 268-1224-1226-233-232-194-195-196-131-134-135-136-40-45-41-42-43-44-267
0.980327 536-963-964-965-526-525-524-520-519-518-517-245-241-240-204-12-13-47-46-45-40-41-42-43-44-267
0.980327 268-1224-1226-233-232-194-195-196-131-134-135-136-40-41-42-43-44-267
0.980327 1608-426-457-424-459-458-496-495-489-1559-1558-1554-1553-1320-1323-1327-1075-1311-1312-1315-1275-1210-1209-1208-1207-1112-1117-1113-1114-1115-1116-1339
0.980327 1608-426-428-429-1598-1599-1344-1578-1579-1580-1583-1582-1581-1347-1348-1349-1387-1386-1385-1380-1381-1382-1383-1384-1607
0.980327 1608-426-457-424-459-458-496-495-489-1559-1558-1554-1553-1320-1323-1327-1075-1311-1312-1315-1275-1210-1209-1208-1207-1206-1110-1109-1111-1112-1113-1114-1115-1116-1339
0.980327 1608-426-457-424-459-458-496-495-494-483-482-481-248-251-217-218-219-755-221-227-228-190-153-154-152-155-189-157-188-71-40-45-41-42-43-44-267
0.980327 804-158-189-188-187-72-71-40-45-41-42-43-44-267
0.980327 804-158-189-188-71-72-73-85-41-42-43-44-267
0.980327 268-1224-1226-233-232-194-228-227-226-138-137-136-135-40-41-42-43-44-267
0.980327 1608-426-457-424-459-458-496-495-489-1559-1558-1554-1553-1320-1323-1327-1075-1311-1275-1210-1209-1208-1207-1112-1113-1114-1115-1116-1339
0.980327 804-158-189-188-71-72-187-146-85-41-42-43-44-267
0.980327 1608-426-457-424-459-458-496-495-494-483-482-481-248-251-217-218-219-755-221-227-228-190-153-154-155-189-157-188-71-72-73-85-41-42-43-44-267
0.980327 804-158-189-188-187-72-71-40-41-42-43-44-267
0.980327 1340-695-696-697-1330-1331-1076-1310-1311-1312-1315-1275-1210-1209-1208-1207-1112-1117-1113-1114-1115-1116-1339
0.980327 1608-426-457-424-459-458-496-495-494-483-482-481-248-251-217-218-219-755-221-227-228-190-153-154-155-189-188-71-40-41-42-43-44-267
0.980327 1608-426-457-424-459-458-496-495-494-483-482-481-248-251-217-218-219-755-221-227-228-190-153-154-155-189-157-188-71-40-41-42-43-44-267
0.980327 1340-695-650-651-652-653-654-693-724-725-692-731-730-768-769-154-153-190-228-227-226-138-137-136-135-40-45-41-42-43-44-267
0.980327 1608-426-457-424-459-458-496-495-494-483-482-481-248-251-217-218-219-755-221-227-228-190-153-154-152-155-189-188-71-72-187-146-85-41-42-43-44-267
0.980327 804-158-189-188-187-72-71-70-39-40-41-42-43-44-267
0.980327 1340-695-650-651-652-653-654-693-724-725-692-731-730-768-769-154-153-190-228-194-195-196-131-134-38-39-40-45-41-42-43-44-267
0.980327 268-1224-1226-233-232-194-228-227-226-138-137-136-40-45-41-42-43-44-267
0.980327 804-158-189-188-187-72-71-70-39-40-45-41-42-43-44-267
0.980327 1608-426-457-424-459-458-496-495-489-1559-1558-1554-1553-1320-1323-1327-1075-1311-1275-1210-1209-1208-1207-1112-1117-1113-1114-1115-1116-1339
0.980327 804-158-189-188-187-72-71-70-39-49-45-40-41-42-43-44-267
0.980327 804-158-189-155-152-154-153-190-228-194-232-233-1226-1224-1227-1261-1260-1259-1144-1143-1112-1117-1113-1114-1115-1116-1339
0.980327 1340-695-650-651-652-653-654-693-724-725-692-731-730-768-769-154-153-190-228-194-195-196-131-134-38-39-49-45-40-41-42-43-44-267
0.980327 1340-695-650-651-652-653-654-693-724-725-692-731-730-768-769-154-153-190-228-194-195-196-131-134-135-136-40-41-42-43-44-267
0.980327 1340-695-650-651-652-653-654-693-724-725-692-731-730-768-769-154-153-190-228-194-195-196-131-134-135-40-45-41-42-43-44-267
0.980327 804-158-189-157-188-187-72-73-85-41-42-43-44-267
0.980327 804-158-189-155-152-154-153-190-228-194-232-233-1226-1224-1227-1261-1260-1143-1144-1145-1157-1113-1114-1115-1116-1339
0.980327 1340-695-650-651-652-653-654-693-724-725-692-731-730-768-769-154-153-190-228-194-195-196-131-134-135-40-41-42-43-44-267
0.980327 1608-426-457-424-459-458-496-495-489-1559-1558-1554-1553-1320-1323-1327-1075-1311-1275-1210-1209-1208-1112-1113-1114-1115-1116-1339
0.980327 804-158-189-155-152-154-153-190-228-194-232-233-1226-1224-1227-1261-1260-1143-1112-1117-1113-1114-1115-1116-1339
0.980327 1340-695-650-651-652-653-654-693-724-725-692-731-730-768-769-154-153-190-228-194-195-196-131-134-135-136-40-45-41-42-43-44-267
0.980327 1340-695-650-651-652-653-654-693-724-725-692-731-730-768-769-154-153-190-228-227-226-138-137-136-40-41-42-43-44-267
0.980327 1072-1492-1495-1531-1530-1568-1567-1560-488-489-495-494-483-482-481-248-251-217-218-219-755-221-227-228-194-195-196-131-134-135-136-40-45-41-42-43-44-267
0.980327 1340-695-650-651-652-653-654-693-724-725-692-731-730-768-769-154-153-190-228-227-226-138-137-136-40-45-41-42-43-44-267
0.980327 804-158-189-155-152-154-153-190-228-194-232-233-1226-1224-1227-1261-1260-1143-1112-1113-1114-1115-1116-1339
0.980327 804-158-189-157-188-187-146-85-41-42-43-44-267
0.980327 1340-695-650-651-652-653-654-693-724-725-692-731-730-768-769-154-153-190-228-227-226-138-137-136-135-40-41-42-43-44-267
0.980327 804-158-189-188-71-40-41-42-43-44-267
0.980327 1608-426-457-424-459-458-496-495-489-1559-1558-1554-1553-1320-1323-1327-1075-1311-1275-1210-1209-1208-1112-1117-1113-1114-1115-1116-1339
0.980327 804-158-189-155-152-154-153-190-228-194-232-233-1226-1224-1227-1261-1260-1259-1144-1143-1112-1113-1114-1115-1116-1339
0.980327 804-158-189-188-71-40-45-41-42-43-44-267
0.980327 1072-1492-1495-1531-1530-1568-1567-1560-488-489-495-494-483-482-481-248-251-217-218-219-755-221-227-228-190-153-154-155-189-188-71-40-41-42-43-44-267
0.980327 1072-1492-1495-1531-1530-1568-1567-1560-488-489-495-494-483-482-481-248-251-217-218-219-755-221-227-228-194-195-196-131-134-38-39-40-41-42-43-44-267
0.980327 1072-1492-1495-1531-1530-1568-1567-1560-488-489-495-494-483-482-481-248-251-217-218-219-755-221-227-228-194-195-196-131-134-38-37-39-40-45-41-42-43-44-267
0.980327 1072-1492-1495-1531-1530-1568-1567-1560-488-489-495-494-483-482-481-248-251-217-218-219-755-221-227-228-190-153-154-152-155-189-188-71-72-73-85-41-42-43-44-267
0.980327 804-158-189-157-188-187-72-71-70-39-49-45-40-41-42-43-44-267
0.980327 1340-695-650-651-652-653-654-693-724-725-692-731-730-768-769-154-153-190-228-194-195-196-131-134-38-37-39-40-45-41-42-43-44-267
0.980327 1340-695-650-651-652-653-654-693-724-725-692-731-730-768-769-154-152-155-189-188-187-146-85-41-42-43-44-267
0.980327 1072-1492-1495-1531-1530-1568-1567-1560-488-489-495-494-483-482-481-248-251-217-218-219-755-221-227-228-194-195-196-131-134-38-37-39-40-41-42-43-44-267
0.980327 1072-1492-1495-1531-1530-1568-1567-1560-488-489-495-494-483-482-481-248-251-217-218-219-755-221-227-228-190-153-154-155-189-188-71-72-73-85-41-42-43-44-267
0.980327 1072-1492-1495-1531-1530-1568-1567-1560-488-489-495-494-483-482-481-248-251-217-218-219-755-221-227-228-194-195-196-131-134-38-39-40-45-41-42-43-44-267
0.980327 1072-1492-1495-1531-1530-1568-1567-1560-488-489-495-494-483-482-481-248-251-217-218-219-755-221-227-228-190-153-154-155-189-157-188-71-72-73-85-41-42-43-44-267
0.980327 804-158-189-157-188-187-72-71-70-39-40-45-41-42-43-44-267
0.980327 1340-695-696-697-1330-1327-1323-1322-1585-1584-1583-1582-1581-1580-1579-1578-1352-1351-1348-1350-1349-1387-1386-1385-1380-1381-1382-1383-1384-1607
0.980327 1072-1492-1495-1531-1530-1568-1567-1560-488-489-495-494-483-482-481-248-251-217-218-219-755-221-227-228-190-153-154-155-189-157-188-71-40-41-42-43-44-267
0.980327 1072-1492-1495-1531-1530-1568-1567-1560-488-489-495-494-483-482-481-248-251-217-218-219-755-221-227-228-190-153-154-152-155-189-188-71-72-187-146-85-41-42-43-44-267
0.980327 536-956-959-993-960-995-994-1032-1031-1025-1024-1560-1567-1566-1478-1477-1476-1380-1381-1382-1383-1384-1607
0.980327 804-158-189-155-152-154-153-190-228-194-232-233-1226-1224-1227-1261-1260-1259-1144-1143-1142-1111-1112-1117-1113-1114-1115-1116-1339
0.980327 1340-695-650-651-652-653-654-693-724-725-692-731-730-768-769-154-153-190-228-194-195-196-131-134-38-37-39-49-45-40-41-42-43-44-267
0.980327 1340-695-696-697-1330-1331-1076-1310-1311-1312-1315-1275-1210-1209-1208-1207-1112-1113-1114-1115-1116-1339
0.980327 1072-1492-1495-1531-1530-1568-1567-1560-488-489-495-494-483-482-481-248-251-217-218-219-755-221-227-228-190-153-154-152-155-189-188-71-40-45-41-42-43-44-267
0.980327 804-158-189-188-187-72-73-85-41-42-43-44-267
0.980327 1608-426-457-424-459-458-496-495-494-483-482-481-248-251-217-218-219-755-221-227-228-190-153-154-152-155-189-188-71-40-45-41-42-43-44-267
0.980327 1072-1492-1495-1531-1530-1568-1567-1560-488-489-495-494-483-482-481-248-251-217-218-219-755-221-227-228-194-195-196-131-134-135-136-40-41-42-43-44-267
0.980327 1340-695-650-651-652-653-654-693-724-725-692-731-730-768-769-154-153-190-228-194-195-196-131-134-38-39-40-41-42-43-44-267
0.980327 1072-1492-1495-1531-1530-1568-1567-1560-488-489-495-494-483-482-481-248-251-217-218-219-755-221-227-228-194-195-196-131-134-135-40-45-41-42-43-44-267
0.980327 1608-426-457-424-459-458-496-495-494-483-482-481-248-251-217-218-219-755-221-227-228-190-153-154-152-155-189-188-71-72-73-85-41-42-43-44-267
0.980327 804-158-189-188-187-146-85-41-42-43-44-267
0.980327 268-1224-1226-233-232-194-228-227-226-138-137-136-40-41-42-43-44-267
0.980327 804-158-189-155-152-154-153-190-228-194-232-233-1226-1224-1227-1261-1260-1259-1144-1143-1142-1111-1112-1113-1114-1115-1116-1339
0.980327 268-1224-1226-233-232-194-228-227-226-138-137-136-135-40-45-41-42-43-44-267
0.980327 1340-695-696-697-1330-1327-1323-1322-1585-1584-1583-1582-1581-1347-1348-1351-1350-1349-1387-1386-1385-1380-1381-1382-1383-1384-1607
0.980327 1072-1492-1495-1531-1530-1568-1567-1560-488-489-495-494-483-482-481-248-251-217-218-219-755-221-227-228-194-195-196-131-134-135-40-41-42-43-44-267
0.980327 536-956-959-993-960-995-994-1032-1031-1025-1024-1560-1567-1566-1478-1477-1476-1475-1379-1380-1381-1382-1383-1384-1607
0.980318 1072-1499-1500-1501-1062-1061-1060-1056-1055-1052-1053-781-780-779-776-775-774-548-549-584-583-582-581-576-577-578-579-580-803
0.980318 1072-1499-1500-1501-1062-1061-1060-1056-1055-1052-1053-781-780-779-776-775-739-674-673-672-576-581-577-578-579-580-803
0.980318 1608-426-457-424-459-458-496-495-494-483-482-481-248-251-217-218-219-1291-757-756-763-762-674-673-672-576-577-578-579-580-803
0.980318 268-1224-1226-233-232-194-228-227-221-755-219-1291-757-763-762-674-673-672-671-670-607-576-577-578-579-580-803
0.980318 1608-426-457-424-459-458-496-495-494-483-482-481-248-251-217-218-219-1291-757-763-762-674-673-672-671-670-607-576-581-577-578-579-580-803
0.980318 268-1224-1226-233-232-194-228-227-221-755-219-1291-757-763-762-674-673-672-671-670-574-573-575-576-581-577-578-579-580-803
0.980318 1072-1499-1500-1501-1062-1061-1060-1056-1055-1052-1053-781-780-779-776-740-548-549-584-583-582-581-576-577-578-579-580-803
0.980318 1608-426-457-424-459-458-496-495-494-483-482-481-248-251-217-218-219-1291-757-763-762-674-673-672-671-576-581-577-578-579-580-803
0.980318 1072-1499-1500-1501-1062-1061-1060-1056-1055-1052-1053-781-780-779-776-775-739-674-673-672-576-577-578-579-580-803
0.980318 268-1224-1226-233-232-194-228-227-221-755-219-1291-757-763-762-674-673-672-671-670-574-575-576-581-577-578-579-580-803
0.980318 268-1224-1226-233-232-194-228-227-221-755-219-1291-757-763-762-674-673-672-671-670-574-573-575-576-577-578-579-580-803
0.980318 268-1224-1226-233-232-194-228-227-221-755-219-1291-757-763-762-674-673-672-671-670-574-575-576-577-578-579-580-803
0.980318 804-158-189-155-152-154-769-768-730-731-692-693-725-724-607-576-577-578-579-580-803
0.980318 804-158-189-155-152-154-769-768-730-731-692-693-725-728-724-723-608-607-606-575-576-577-578-579-580-803
0.980318 1608-426-457-424-459-458-496-495-494-483-482-481-248-251-217-218-219-1291-757-763-762-674-673-672-671-670-574-573-575-576-581-577-578-579-580-803
0.980318 804-158-189-155-152-154-769-768-730-731-692-725-693-724-607-576-577-578-579-580-803
0.980318 804-158-189-155-152-154-769-768-730-731-692-693-725-728-724-723-608-607-576-577-578-579-580-803
0.980318 1608-426-457-424-459-458-496-495-494-483-482-481-248-251-217-218-219-1291-757-756-763-762-674-673-672-671-576-581-577-578-579-580-803
0.980318 804-158-189-155-152-154-769-768-730-731-692-725-693-724-607-606-575-576-577-578-579-580-803
0.980318 804-158-189-155-152-154-769-768-730-731-692-693-725-728-724-607-606-575-576-577-578-579-580-803
0.980318 804-158-189-155-152-154-769-768-730-731-692-693-725-728-724-607-576-577-578-579-580-803
0.980318 1608-426-457-424-459-458-496-495-494-483-482-481-248-251-217-218-219-1291-757-763-762-674-673-672-576-577-578-579-580-803
0.980318 804-158-189-155-152-154-769-768-730-731-692-725-693-724-723-608-607-576-577-578-579-580-803
0.980318 804-158-189-155-152-154-769-768-730-731-692-693-725-724-723-608-607-576-577-578-579-580-803
0.980318 1608-426-457-424-459-458-496-495-494-483-482-481-248-251-217-218-219-1291-757-763-762-674-673-672-671-576-577-578-579-580-803
0.980318 1608-426-457-424-459-458-496-495-494-483-482-481-248-251-217-218-219-1291-757-756-763-762-674-673-672-671-576-577-578-579-580-803
0.980318 804-158-189-155-152-154-769-768-730-731-692-693-725-724-607-606-575-576-577-578-579-580-803
0.980318 804-158-189-155-152-154-769-768-730-731-692-725-724-607-576-577-578-579-580-803
0.980318 1608-426-457-424-459-458-496-495-494-483-482-481-248-251-217-218-219-1291-757-763-762-674-673-672-576-581-577-578-579-580-803
0.980318 1608-426-457-424-459-458-496-495-494-483-482-481-248-251-217-218-219-1291-757-763-762-674-673-672-671-670-574-573-575-576-577-578-579-580-803
0.980318 804-158-189-155-152-154-769-768-730-731-692-725-724-723-608-607-576-577-578-579-580-803
0.980318 1608-426-457-424-459-458-496-495-494-483-482-481-248-251-217-218-219-1291-757-763-762-674-673-672-671-670-574-575-576-577-578-579-580-803
0.980318 804-158-189-155-152-154-769-768-730-731-692-693-724-723-608-607-606-575-576-577-578-579-580-803
0.980318 804-158-189-155-152-154-769-768-730-731-692-693-724-723-608-607-576-577-578-579-580-803
0.980318 804-158-189-155-152-154-769-768-730-731-692-725-724-723-608-607-606-575-576-577-578-579-580-803
0.980318 1608-426-457-424-459-458-496-495-494-483-482-481-248-251-217-218-219-1291-757-763-762-674-673-672-671-670-574-575-576-581-577-578-579-580-803
0.980318 804-158-189-155-152-154-769-768-730-731-692-693-724-607-606-575-576-577-578-579-580-803
0.980318 804-158-189-155-152-154-769-768-730-731-692-693-724-607-576-577-578-579-580-803
0.980318 268-1224-1226-233-232-194-228-227-221-755-219-1291-757-763-762-674-673-672-671-670-607-606-575-576-581-577-578-579-580-803
0.980318 1608-426-457-424-459-458-496-495-494-483-482-481-248-251-217-218-219-1291-757-756-763-762-674-673-672-576-581-577-578-579-580-803
0.980318 1608-426-457-424-459-458-496-495-494-483-482-481-248-251-217-218-219-1291-757-763-762-674-673-672-671-670-607-576-577-578-579-580-803
0.980318 268-1224-1226-233-232-194-228-227-221-755-219-1291-757-763-762-674-673-672-671-670-607-606-575-576-577-578-579-580-803
0.980318 268-1224-1226-233-232-194-228-227-221-755-219-1291-757-763-762-674-673-672-671-670-607-576-581-577-578-579-580-803
0.980318 1608-426-457-424-459-458-496-495-494-483-482-481-248-251-217-218-219-1291-757-756-763-762-674-673-672-671-670-574-575-576-577-578-579-580-803
0.980318 536-956-958-501-500-462-496-495-494-483-482-481-248-251-217-218-219-1291-757-756-763-762-674-673-672-671-576-581-577-578-579-580-803
0.980318 1072-1499-1500-1501-1062-1061-1060-1056-1055-1052-1053-781-780-779-776-775-739-674-673-672-671-670-574-575-576-581-577-578-579-580-803
0.980318 1072-1499-1500-1501-1062-1061-1060-1056-1055-1052-1053-781-780-779-776-775-739-674-673-672-671-670-607-576-577-578-579-580-803
0.980318 536-956-958-501-500-462-496-495-494-483-482-481-248-251-217-218-219-1291-757-763-762-674-673-672-576-581-577-578-579-580-803
0.980318 268-1224-1226-233-232-194-228-227-221-755-219-1291-757-756-763-762-674-673-672-671-576-581-577-578-579-580-803
0.980318 1340-695-650-651-652-653-654-693-724-607-576-577-578-579-580-803
0.980318 536-956-958-501-500-462-496-495-494-483-482-481-248-251-217-218-219-1291-757-763-762-674-673-672-671-670-607-576-577-578-579-580-803
0.980318 1072-1499-1500-1501-1062-1061-1060-1056-1055-1052-1053-781-780-779-776-775-739-674-673-672-671-670-607-606-575-576-577-578-579-580-803
0.980318 536-956-958-501-500-462-496-495-494-483-482-481-248-251-217-218-219-1291-757-763-762-674-673-672-576-577-578-579-580-803
0.980318 268-1224-1226-233-232-194-228-227-221-755-219-1291-757-756-763-762-674-673-672-671-576-577-578-579-580-803
0.980318 536-956-958-501-500-462-496-495-494-483-482-481-248-251-217-218-219-1291-757-756-763-762-674-673-672-671-670-574-575-576-577-578-579-580-803
0.980318 1340-695-650-651-652-653-654-693-725-724-607-576-577-578-579-580-803
0.980318 1340-695-650-651-652-653-654-693-724-607-606-575-576-577-578-579-580-803
0.980318 268-1224-1226-233-232-194-228-227-221-755-219-1291-757-756-763-762-674-673-672-576-581-577-578-579-580-803
0.980318 1340-695-650-651-652-653-654-693-725-724-607-606-575-576-577-578-579-580-803
0.980318 536-956-958-501-500-462-496-495-494-483-482-481-248-251-217-218-219-1291-757-763-762-674-673-672-671-670-607-576-581-577-578-579-580-803
0.980318 1072-1499-1500-1501-1062-1061-1060-1056-1055-1052-1053-781-780-779-776-775-739-674-673-672-671-576-577-578-579-580-803
0.980318 1072-1499-1500-1501-1062-1061-1060-1056-1055-1052-1053-781-780-779-776-775-774-548-740-545-583-582-581-576-577-578-579-580-803
0.980318 1340-695-650-651-652-653-654-693-725-724-723-608-607-576-577-578-579-580-803
0.980318 536-956-958-501-500-462-496-495-494-483-482-481-248-251-217-218-219-1291-757-756-763-762-674-673-672-671-576-577-578-579-580-803
0.980318 1340-695-650-651-652-653-654-693-725-724-723-608-607-606-575-576-577-578-579-580-803
0.980318 268-1224-1226-233-232-194-228-227-221-755-219-1291-757-756-763-762-674-673-672-576-577-578-579-580-803
0.980318 1340-695-650-651-652-653-654-693-725-728-724-607-576-577-578-579-580-803
0.980318 536-956-958-501-500-462-496-495-494-483-482-481-248-251-217-218-219-1291-757-763-762-674-673-672-671-670-607-606-575-576-577-578-579-580-803
0.980318 1340-695-650-651-652-653-654-693-724-723-608-607-576-577-578-579-580-803
0.980318 1340-695-650-651-652-653-654-693-725-728-724-607-606-575-576-577-578-579-580-803
0.980318 536-956-958-501-500-462-496-495-494-483-482-481-248-251-217-218-219-1291-757-756-763-762-674-673-672-576-577-578-579-580-803
0.980318 1340-695-650-651-652-653-654-693-725-728-724-723-608-607-576-577-578-579-580-803
0.980318 536-956-958-501-500-462-496-495-494-483-482-481-248-251-217-218-219-1291-757-756-763-762-674-673-672-576-581-577-578-579-580-803
0.980318 1340-695-650-651-652-653-654-693-725-728-724-723-608-607-606-575-576-577-578-579-580-803
0.980318 1340-695-650-651-652-653-654-693-724-723-608-607-606-575-576-577-578-579-580-803
0.980318 536-956-958-501-500-462-496-495-494-483-482-481-248-251-217-218-219-1291-757-763-762-674-673-672-671-670-607-606-575-576-581-577-578-579-580-803
0.980318 536-956-958-501-500-462-496-495-494-483-482-481-248-251-217-218-219-1291-757-763-762-674-673-672-671-576-577-578-579-580-803
0.980318 268-1224-1226-233-232-194-228-227-221-755-219-1291-757-763-762-674-673-672-576-581-577-578-579-580-803
0.980318 1072-1499-1500-1501-1062-1061-1060-1056-1055-1052-1053-781-780-779-776-775-739-674-673-672-671-670-574-573-575-576-581-577-578-579-580-803
0.980318 536-956-958-501-500-462-496-495-494-483-482-481-248-251-217-218-219-1291-757-763-762-674-673-672-671-670-574-575-576-577-578-579-580-803
0.980318 536-956-958-501-500-462-496-495-494-483-482-481-248-251-217-218-219-1291-757-763-762-674-673-672-671-670-574-573-575-576-577-578-579-580-803
0.980318 1608-426-457-424-459-458-496-495-494-483-482-481-248-251-217-218-219-1291-757-763-762-674-673-672-671-670-607-606-575-576-581-577-578-579-580-803
0.980318 1072-1499-1500-1501-1062-1061-1060-1056-1055-1052-1053-781-780-779-776-775-739-674-673-672-671-670-574-573-575-576-577-578-579-580-803
0.980318 268-1224-1226-233-232-194-228-227-221-755-219-1291-757-763-762-674-673-672-671-576-577-578-579-580-803
0.980318 1072-1499-1500-1501-1062-1061-1060-1056-1055-1052-1053-781-780-779-776-775-739-674-673-672-671-670-574-575-576-577-578-579-580-803
0.980318 536-956-958-501-500-462-496-495-494-483-482-481-248-251-217-218-219-1291-757-763-762-674-673-672-671-670-574-573-575-576-581-577-578-579-580-803
0.980318 1072-1499-1500-1501-1062-1061-1060-1056-1055-1052-1053-781-780-779-776-775-739-674-673-672-671-576-581-577-578-579-580-803
0.980318 536-956-958-501-500-462-496-495-494-483-482-481-248-251-217-218-219-1291-757-763-762-674-673-672-671-670-574-575-576-581-577-578-579-580-803
0.980318 268-1224-1226-233-232-194-228-227-221-755-219-1291-757-763-762-674-673-672-576-577-578-579-580-803
0.980318 268-1224-1226-233-232-194-228-227-221-755-219-1291-757-756-763-762-674-673-672-671-670-574-575-576-577-578-579-580-803
0.980318 1608-426-457-424-459-458-496-495-494-483-482-481-248-251-217-218-219-1291-757-763-762-674-673-672-671-670-607-606-575-576-577-578-579-580-803
0.980318 536-956-958-501-500-462-496-495-494-483-482-481-248-251-217-218-219-1291-757-763-762-674-673-672-671-576-581-577-578-579-580-803
0.980318 268-1224-1226-233-232-194-228-227-221-755-219-1291-757-763-762-674-673-672-671-576-581-577-578-579-580-803
0.980237 1340-695-650-651-652-653-654-693-724-725-728-727-726-764-763-757-1291-219-218-217-251-250-513-512-511-510-509-275-274-280-279-276-277-472-312-311-535
0.980237 268-1224-1226-233-232-194-228-227-221-755-219-218-217-251-250-513-512-511-508-507-506-280-279-276-277-472-312-311-535
0.980237 1608-426-457-456-339-404-403-308-313-312-311-535
0.980237 268-1224-1226-233-232-194-228-227-221-755-219-218-217-251-250-513-512-511-508-472-312-311-535
0.980237 536-963-964-965-526-527-272-506-280-279-278-276-275-509-510-511-508-472-312-311-535
0.980237 1340-695-650-651-652-653-654-693-724-725-728-727-726-764-763-757-1291-219-218-217-251-250-513-512-511-508-472-312-311-535
0.980237 536-963-964-965-526-527-272-506-280-279-278-276-275-509-508-472-312-311-535
0.980237 536-956-959-993-960-995-994-1032-1031-1025-1024-1560-1567-1566-1478-1477-1476-1475-1379-1380-1385-1384-1383-1607
0.980237 1340-695-650-651-652-653-654-693-724-725-728-727-726-764-763-757-1291-219-218-217-251-250-513-512-511-510-509-275-276-277-472-312-311-535
0.980237 1608-426-428-429-1598-1599-1344-1578-1352-1351-1350-1348-1347-1581-1582-1583-1580-1544-1384-1383-1607
0.980237 268-1224-1226-233-232-194-228-227-221-755-219-218-217-251-250-513-512-511-508-507-506-280-279-276-278-277-472-471-470-312-311-535
0.980237 1340-695-650-651-652-653-654-693-724-725-728-727-726-764-763-757-1291-219-218-217-251-250-513-512-511-510-509-275-274-279-280-506-507-508-472-312-311-535
0.980237 536-963-964-965-526-527-272-506-507-508-511-510-509-275-274-279-276-278-277-472-312-311-535
0.980237 1340-695-650-651-652-653-654-693-724-725-728-727-726-764-763-757-1291-219-218-217-251-250-513-512-511-510-509-275-274-280-279-278-276-277-472-312-311-535
0.980237 536-963-964-965-526-527-272-506-280-279-278-277-276-275-509-510-511-508-472-312-311-535
0.980237 268-1224-1226-233-232-194-228-227-221-755-219-218-217-251-250-513-512-511-508-507-506-280-279-276-277-472-471-470-312-311-535
0.980237 1340-695-650-651-652-653-654-693-724-725-728-727-726-764-763-757-1291-219-218-217-251-250-513-512-511-510-509-275-274-280-279-278-277-472-471-470-312-311-535
0.980237 536-956-959-993-960-995-994-1032-1031-1025-1024-1560-1567-1566-1478-1477-1476-1380-1385-1384-1383-1607
0.980237 1608-426-428-429-1598-1599-1344-1578-1352-1351-1350-1348-1347-1581-1582-1583-1543-1542-1384-1383-1607
0.980237 536-963-964-965-526-527-272-506-280-279-278-277-472-312-311-535
0.980237 1340-695-650-651-652-653-654-693-724-725-728-727-726-764-763-757-1291-219-218-217-251-250-513-512-511-510-509-275-274-280-279-278-277-472-312-311-535
0.980237 536-963-964-965-526-527-272-506-280-279-278-277-276-275-509-508-472-312-311-535
0.980237 1608-426-428-429-1598-1599-1344-1578-1352-1351-1350-1348-1347-1581-1582-1583-1543-1544-1384-1383-1607
0.980237 536-963-964-965-526-527-272-506-280-472-312-311-535
0.980237 1340-695-696-697-1330-1327-1323-1322-1585-1584-1583-1582-1581-1347-1348-1349-1544-1384-1383-1607
0.980237 536-963-964-965-526-527-272-506-507-508-472-312-311-535
0.980237 1340-695-650-651-652-653-654-693-724-725-728-727-726-764-763-757-1291-219-218-217-251-250-513-512-511-510-509-275-274-280-472-312-311-535
0.980237 1608-426-428-429-1598-1599-1344-1578-1352-1351-1350-1348-1347-1581-1580-1583-1543-1544-1384-1383-1607
0.980237 268-1224-1226-233-232-194-228-227-221-755-219-218-217-251-250-513-512-511-508-507-506-280-279-276-278-277-472-312-311-535
0.980237 536-963-964-965-526-527-272-506-280-279-278-276-277-472-312-311-535
0.980237 1340-695-650-651-652-653-654-693-724-725-728-727-726-764-763-757-1291-219-218-217-251-250-513-512-511-510-509-275-274-280-279-276-278-277-472-312-311-535
0.980237 1608-426-428-429-1598-1599-1344-1578-1352-1351-1350-1348-1347-1581-1580-1583-1543-1542-1384-1383-1607
0.980237 536-963-964-965-526-527-272-506-507-508-511-510-509-275-274-279-276-277-472-312-311-535
0.980237 1608-426-457-424-425-456-339-404-308-313-312-311-535
0.980237 1072-1492-1495-1531-1530-1568-1567-1560-488-489-495-496-458-459-424-425-456-339-404-403-307-308-313-312-311-535
0.980237 536-963-964-965-526-527-272-506-507-508-511-510-509-275-274-280-279-278-277-472-312-311-535
0.980237 1340-695-650-651-652-653-654-693-724-725-728-727-726-764-763-757-1291-219-218-217-251-250-513-512-511-508-507-506-280-279-278-276-277-472-312-311-535
0.980237 1072-1492-1495-1531-1530-1568-1567-1560-488-489-495-496-458-459-424-425-456-339-404-308-313-312-311-535
0.980237 536-963-964-965-526-527-272-506-507-508-511-510-509-275-274-280-472-312-311-535
0.980237 268-1224-1226-233-232-194-228-227-221-755-219-218-217-251-250-513-512-511-510-509-275-274-279-276-278-277-472-471-470-312-311-535
0.980237 536-963-964-965-526-527-272-506-507-508-511-510-509-275-276-277-472-312-311-535
0.980237 1340-695-650-651-652-653-654-693-724-725-728-727-726-764-763-757-1291-219-218-217-251-250-513-512-511-508-507-506-280-279-276-278-277-472-471-470-312-311-535
0.980237 1608-426-457-424-425-456-339-404-403-308-313-312-311-535
0.980237 268-1224-1226-233-232-194-228-227-221-755-219-218-217-251-250-513-512-511-510-509-275-274-279-280-472-312-311-535
0.980237 536-963-964-965-526-527-272-506-507-508-511-510-509-275-276-278-277-472-312-311-535
0.980237 1340-695-650-651-652-653-654-693-724-725-728-727-726-764-763-757-1291-219-218-217-251-250-513-512-511-508-507-506-280-279-276-278-277-472-312-311-535
0.980237 268-1224-1226-233-232-194-228-227-221-755-219-218-217-251-250-513-512-511-510-509-275-274-279-276-278-277-472-312-311-535
0.980237 1340-695-696-697-1330-1327-1323-1322-1585-1584-1583-1582-1581-1347-1348-1351-1350-1349-1387-1386-1385-1384-1383-1607
0.980237 1340-695-650-651-652-653-654-693-724-725-728-727-726-764-763-757-1291-219-218-217-251-250-513-512-511-508-507-506-280-279-276-277-472-471-470-312-311-535
0.980237 1608-426-457-424-425-456-455-340-339-404-308-313-312-311-535
0.980237 536-963-964-965-526-527-272-506-507-508-511-510-509-275-276-278-279-280-281-316-315-314-313-312-311-535
0.980237 268-1224-1226-233-232-194-228-227-221-755-219-218-217-251-250-513-512-511-510-509-275-274-279-280-472-471-470-312-311-535
0.980237 536-963-964-965-526-527-272-506-507-508-511-510-509-275-276-278-279-280-472-312-311-535
0.980237 1340-695-650-651-652-653-654-693-724-725-728-727-726-764-763-757-1291-219-218-217-251-250-513-512-511-508-507-506-280-279-276-277-472-312-311-535
0.980237 1072-1492-1495-1531-1530-1568-1567-1560-488-489-495-496-458-459-424-425-456-339-404-403-308-313-312-311-535
0.980237 268-1224-1226-233-232-194-228-227-221-755-219-218-217-251-250-513-512-511-510-509-275-274-279-280-506-507-508-472-312-311-535
0.980237 804-158-189-155-152-154-153-190-228-227-221-755-219-1291-1290-1289-1323-1322-1585-1584-1583-1582-1581-1347-1346-1352-1578-1579-1580-1544-1384-1383-1607
0.980237 536-963-964-965-526-527-272-506-507-508-511-510-509-275-274-279-280-281-316-315-314-313-312-311-535
0.980237 268-1224-1226-233-232-194-228-227-221-755-219-218-217-251-250-513-512-511-508-507-506-280-279-278-276-277-472-312-311-535
0.980237 536-963-964-965-526-527-272-506-507-508-511-510-509-275-274-279-280-281-315-314-313-312-311-535
0.980237 1340-695-650-651-652-653-654-693-724-725-728-727-726-764-763-757-1291-219-218-217-251-250-513-512-511-510-509-275-274-279-280-472-471-470-312-311-535
0.980237 1340-695-650-651-652-653-654-693-724-725-728-727-726-764-763-757-1291-219-218-217-251-250-513-512-511-510-509-275-274-279-280-472-312-311-535
0.980237 536-963-964-965-526-527-272-506-507-508-511-510-509-275-274-279-280-281-316-313-312-311-535
0.980237 268-1224-1226-233-232-194-228-227-221-755-219-218-217-251-250-513-512-511-508-507-506-280-279-278-277-472-312-311-535
0.980237 1608-426-428-429-1598-1599-1344-1578-1352-1351-1348-1350-1349-1544-1384-1383-1607
0.980237 1340-695-650-651-652-653-654-693-724-725-728-727-726-764-763-757-1291-219-218-217-251-250-513-512-511-510-509-275-274-279-276-278-277-472-471-470-312-311-535
0.980237 1608-426-428-429-1598-1599-1344-1578-1352-1351-1348-1349-1544-1384-1383-1607
0.980237 1340-695-650-651-652-653-654-693-724-725-728-727-726-764-763-757-1291-219-218-217-251-250-513-512-511-510-509-275-274-279-276-278-277-472-312-311-535
0.980237 1608-426-428-429-1598-1599-1344-1578-1352-1351-1350-1348-1347-1581-1580-1544-1384-1383-1607
0.980237 268-1224-1226-233-232-194-228-227-221-755-219-218-217-251-250-513-512-511-508-507-506-280-472-312-311-535
0.980237 536-963-964-965-526-527-272-506-507-508-511-510-509-275-274-279-280-472-312-311-535
0.980237 1340-695-650-651-652-653-654-693-724-725-728-727-726-764-763-757-1291-219-218-217-251-250-513-512-511-510-509-275-274-279-276-277-472-312-311-535
0.980237 536-963-964-965-526-527-272-506-507-508-511-510-509-275-274-280-279-276-277-472-312-311-535
0.980237 1608-426-457-424-425-456-339-404-403-307-308-313-312-311-535
0.980237 536-963-964-965-526-527-272-506-507-508-511-510-509-275-274-280-279-276-278-277-472-312-311-535
0.980237 1340-695-650-651-652-653-654-693-724-725-728-727-726-764-763-757-1291-219-218-217-251-250-513-512-511-508-507-506-280-472-312-311-535
0.980237 268-1224-1226-233-232-194-228-227-221-755-219-218-217-251-250-513-512-511-510-509-275-274-279-276-277-472-312-311-535
0.980237 536-963-964-965-526-527-272-506-507-508-511-510-509-275-274-280-279-278-276-277-472-312-311-535
0.980237 1340-695-650-651-652-653-654-693-724-725-728-727-726-764-763-757-1291-219-218-217-251-250-513-512-511-508-507-506-280-279-278-277-472-312-311-535
0.980237 536-956-959-993-960-995-994-1032-1031-1025-1024-1560-1567-1566-1478-1477-1476-1475-1380-1385-1384-1383-1607
0.980237 536-956-959-993-960-995-994-1032-1031-1025-1024-1560-1567-1566-1482-1478-1477-1476-1475-1380-1385-1384-1383-1607
0.980237 1340-695-696-697-1330-1327-1323-1322-1585-1584-1583-1580-1544-1384-1383-1607
0.980237 1608-426-428-429-1598-1599-1344-1578-1579-1580-1544-1384-1383-1607
0.980237 1072-1492-1495-1531-1496-1529-1528-1411-1476-1380-1385-1384-1383-1607
0.980237 536-956-959-993-960-995-994-1032-1031-1025-1024-1560-1567-1566-1482-1478-1477-1476-1475-1379-1380-1385-1384-1383-1607
0.980237 1608-426-428-429-1598-1599-1344-1578-1579-1580-1583-1582-1581-1347-1346-1352-1351-1350-1349-1544-1384-1383-1607
0.980237 1072-1492-1495-1531-1496-1529-1528-1411-1476-1475-1379-1389-1388-1387-1349-1348-1347-1581-1582-1583-1580-1579-1578-1352-1544-1384-1383-1607
0.980237 1608-426-428-429-1598-1599-1344-1578-1352-1544-1384-1383-1607
0.980237 1608-426-428-429-1598-1599-1344-1578-1579-1580-1583-1582-1581-1347-1346-1352-1544-1384-1383-1607
0.980237 1072-1492-1495-1531-1496-1529-1528-1411-1476-1475-1379-1389-1388-1387-1349-1348-1351-1352-1544-1384-1383-1607
0.980237 536-956-959-993-960-995-994-1032-1031-1025-1024-1560-1567-1566-1482-1478-1477-1476-1380-1385-1384-1383-1607
0.980237 1608-426-457-456-455-414-413-339-404-403-307-308-313-312-311-535
0.980237 1072-1492-1495-1531-1496-1529-1528-1411-1476-1475-1379-1389-1388-1387-1349-1348-1347-1581-1582-1583-1580-1544-1384-1383-1607
0.980237 1340-695-696-697-1330-1327-1323-1322-1585-1584-1583-1580-1579-1578-1352-1351-1348-1349-1387-1386-1385-1384-1383-1607
0.980237 536-956-959-993-960-995-994-1032-1031-1025-1024-1560-1567-1566-1478-1477-1476-1475-1379-1389-1388-1387-1386-1385-1384-1383-1607
0.980237 1072-1492-1495-1531-1496-1529-1528-1411-1476-1475-1379-1389-1388-1387-1349-1348-1351-1352-1578-1579-1580-1544-1384-1383-1607
0.980237 1340-695-696-697-1330-1327-1323-1322-1585-1584-1583-1580-1579-1578-1352-1351-1348-1349-1544-1384-1383-1607
0.980237 1072-1492-1495-1531-1496-1529-1528-1411-1476-1475-1379-1389-1388-1387-1349-1348-1351-1352-1578-1579-1580-1583-1543-1542-1384-1383-1607
0.980237 536-956-959-993-960-995-994-1032-1031-1025-1024-1560-1567-1566-1478-1477-1476-1475-1379-1389-1388-1387-1349-1544-1384-1383-1607
0.980237 1608-426-428-429-1598-1599-1344-1578-1352-1351-1350-1349-1544-1384-1383-1607
0.980237 536-956-959-993-960-995-994-1032-1031-1025-1024-1560-1567-1566-1478-1477-1476-1475-1379-1389-1388-1387-1349-1348-1351-1352-1578-1579-1580-1583-1543-1544-1384-1383-1607
0.980237 1340-695-696-697-1330-1327-1323-1322-1585-1584-1583-1580-1579-1578-1352-1351-1348-1350-1349-1544-1384-1383-1607
0.980237 1072-1492-1495-1531-1496-1529-1528-1411-1476-1475-1379-1389-1388-1387-1349-1348-1351-1352-1578-1579-1580-1583-1543-1544-1384-1383-1607
0.980237 536-956-959-993-960-995-994-1032-1031-1025-1024-1560-1567-1566-1478-1477-1476-1475-1379-1389-1388-1387-1349-1348-1351-1352-1578-1579-1580-1544-1384-1383-1607
0.980237 1072-1492-1495-1531-1496-1529-1528-1411-1476-1475-1379-1389-1388-1387-1349-1348-1347-1581-1580-1544-1384-1383-1607
0.980237 1072-1492-1495-1531-1496-1529-1528-1411-1476-1475-1379-1389-1388-1387-1349-1348-1347-1346-1352-1578-1579-1580-1544-1384-1383-1607
0.980237 536-956-959-993-960-995-994-1032-1031-1025-1024-1560-1567-1566-1482-1551-1478-1477-1476-1475-1380-1385-1384-1383-1607
0.980237 1072-1492-1495-1531-1496-1529-1528-1411-1476-1475-1379-1389-1388-1387-1349-1348-1347-1346-1352-1578-1579-1580-1583-1543-1542-1384-1383-1607
0.980237 1072-1492-1495-1531-1496-1529-1528-1411-1476-1475-1379-1389-1388-1387-1349-1348-1347-1346-1352-1544-1384-1383-1607
0.980237 1608-426-428-429-1598-1599-1344-1578-1579-1580-1583-1543-1542-1384-1383-1607
0.980237 1608-426-428-429-1598-1599-1344-1578-1579-1580-1583-1543-1544-1384-1383-1607
0.980237 1072-1492-1495-1531-1496-1529-1528-1411-1476-1475-1379-1389-1388-1353-1352-1578-1579-1580-1583-1543-1544-1384-1383-1607
0.980237 536-956-959-993-960-995-994-1032-1031-1025-1024-1560-1567-1566-1482-1551-1478-1477-1476-1475-1379-1380-1385-1384-1383-1607
0.980237 1072-1492-1495-1531-1496-1529-1528-1411-1476-1475-1379-1389-1388-1387-1349-1348-1347-1346-1352-1578-1579-1580-1583-1543-1544-1384-1383-1607
0.980237 1072-1492-1495-1531-1496-1529-1528-1411-1476-1475-1379-1389-1388-1353-1352-1578-1579-1580-1583-1543-1542-1384-1383-1607
0.980237 536-956-959-993-960-995-994-1032-1031-1025-1024-1560-1567-1566-1482-1551-1550-1549-1548-1547-1546-1545-1544-1384-1383-1607
0.980237 1608-426-428-429-1598-1599-1344-1578-1579-1580-1583-1582-1581-1347-1346-1352-1351-1348-1349-1544-1384-1383-1607
0.980237 536-956-959-993-960-995-994-1032-1031-1025-1024-1560-1567-1566-1478-1477-1476-1475-1379-1389-1388-1387-1349-1348-1351-1352-1544-1384-1383-1607
0.980237 1072-1492-1495-1531-1496-1529-1528-1411-1476-1475-1379-1389-1388-1353-1352-1578-1579-1580-1544-1384-1383-1607
0.980237 1608-426-457-456-455-414-413-339-404-403-308-313-312-311-535
0.980237 1608-426-428-429-1598-1599-1344-1578-1579-1580-1583-1582-1581-1347-1346-1352-1351-1348-1350-1349-1544-1384-1383-1607
0.980237 1072-1492-1495-1531-1496-1529-1528-1411-1476-1475-1379-1389-1388-1353-1352-1544-1384-1383-1607
0.980237 1072-1492-1495-1531-1496-1529-1528-1411-1476-1475-1379-1389-1388-1387-1349-1348-1347-1581-1580-1579-1578-1352-1544-1384-1383-1607
0.980237 1072-1492-1495-1531-1496-1529-1528-1411-1476-1475-1379-1389-1385-1384-1383-1607
0.980237 1072-1492-1495-1531-1496-1529-1528-1411-1476-1475-1379-1389-1388-1387-1349-1348-1347-1581-1582-1583-1543-1542-1384-1383-1607
0.980237 536-956-959-993-960-995-994-1032-1031-1025-1024-1560-1567-1566-1482-1551-1478-1477-1476-1380-1385-1384-1383-1607
0.980237 1072-1492-1495-1531-1496-1529-1528-1411-1476-1475-1379-1389-1388-1387-1349-1348-1347-1581-1582-1583-1543-1544-1384-1383-1607
0.980237 1608-426-428-429-1598-1599-1344-1578-1579-1580-1583-1582-1581-1347-1346-1352-1351-1350-1348-1349-1544-1384-1383-1607
0.980237 1072-1492-1495-1531-1496-1529-1528-1411-1476-1475-1379-1380-1385-1384-1383-1607
0.980237 1608-426-428-429-1598-1599-1344-1578-1579-1580-1583-1582-1581-1347-1348-1351-1350-1349-1544-1384-1383-1607
0.980237 1340-695-696-697-1330-1327-1323-1322-1585-1584-1583-1582-1581-1347-1348-1349-1387-1388-1353-1352-1544-1384-1383-1607
0.980237 1340-695-650-651-652-653-654-693-724-725-728-727-726-764-763-757-1291-219-218-217-251-250-513-512-511-510-509-508-507-506-280-472-312-311-535
0.980237 1608-426-428-429-1598-1599-1344-1578-1352-1351-1350-1349-1348-1347-1581-1580-1583-1543-1544-1384-1383-1607
0.980237 1340-695-650-651-652-653-654-693-724-725-728-727-726-764-763-757-1291-219-218-217-251-250-513-512-511-510-509-508-507-506-280-279-278-277-472-312-311-535
0.980237 1340-695-650-651-652-653-654-693-724-725-728-727-726-764-763-757-1291-219-218-217-251-250-513-512-511-510-509-508-507-506-280-279-278-276-277-472-312-311-535
0.980237 1340-695-650-651-652-653-654-693-724-725-728-727-726-764-763-757-1291-219-218-217-251-250-513-512-511-510-509-508-507-506-280-279-276-278-277-472-312-311-535
0.980237 1340-695-650-651-652-653-654-693-724-725-728-727-726-764-763-757-1291-219-218-217-251-250-513-512-511-510-509-508-507-506-280-279-276-277-472-471-470-312-311-535
0.980237 1608-426-428-429-1598-1599-1344-1578-1352-1351-1350-1349-1348-1347-1581-1580-1583-1543-1542-1384-1383-1607
0.980237 536-956-959-993-960-995-994-1032-1031-1025-1024-1560-1567-1566-1478-1477-1476-1475-1379-1389-1388-1353-1352-1544-1384-1383-1607
0.980237 1340-695-650-651-652-653-654-693-724-725-728-727-726-764-763-757-1291-219-218-217-251-250-513-512-511-510-509-508-507-506-280-279-276-277-472-312-311-535
0.980237 1340-695-696-697-1330-1327-1323-1322-1585-1584-1583-1582-1581-1347-1348-1349-1387-1388-1353-1352-1578-1579-1580-1544-1384-1383-1607
0.980237 1340-695-650-651-652-653-654-693-724-725-728-727-726-764-763-757-1291-219-218-217-251-250-513-512-511-510-509-508-472-471-470-312-311-535
0.980237 1608-426-428-429-1598-1599-1344-1578-1579-1580-1583-1582-1581-1347-1348-1350-1349-1544-1384-1383-1607
0.980237 1608-426-457-456-455-340-339-404-308-313-312-311-535
0.980237 1340-695-650-651-652-653-654-693-724-725-728-727-726-764-763-757-1291-219-218-217-251-250-513-512-511-510-509-508-472-312-311-535
0.980237 1340-695-650-651-652-653-654-693-724-725-728-727-726-764-763-757-1291-219-218-217-251-250-513-512-511-510-509-275-276-279-280-506-507-508-472-312-311-535
0.980237 1340-695-650-651-652-653-654-693-724-725-728-727-726-764-763-757-1291-219-218-217-251-250-513-512-511-510-509-275-276-279-280-472-471-470-312-311-535
0.980237 1340-695-650-651-652-653-654-693-724-725-728-727-726-764-763-757-1291-219-218-217-251-250-513-512-511-510-509-275-276-279-280-472-312-311-535
0.980237 1608-426-428-429-1598-1599-1344-1578-1352-1351-1350-1349-1348-1347-1581-1580-1544-1384-1383-1607
0.980237 536-956-959-993-960-995-994-1032-1031-1025-1024-1560-1567-1566-1478-1477-1476-1475-1379-1389-1385-1384-1383-1607
0.980237 536-963-964-965-526-527-272-506-280-279-276-277-472-312-311-535
0.980237 1608-426-428-429-1598-1599-1344-1578-1579-1580-1583-1582-1581-1347-1348-1351-1352-1544-1384-1383-1607
0.980237 1608-426-428-429-1598-1599-1344-1578-1352-1351-1350-1348-1349-1544-1384-1383-1607
0.980237 536-963-964-965-526-527-272-506-280-279-276-278-277-472-312-311-535
0.980237 1608-426-428-429-1598-1599-1344-1578-1579-1580-1583-1582-1581-1347-1348-1349-1387-1388-1353-1352-1544-1384-1383-1607
0.980237 1608-426-428-429-1598-1599-1344-1578-1352-1351-1350-1349-1348-1347-1581-1582-1583-1580-1544-1384-1383-1607
0.980237 1340-695-696-697-1330-1327-1323-1322-1585-1584-1583-1580-1579-1578-1352-1351-1350-1348-1349-1544-1384-1383-1607
0.980237 536-956-959-993-960-995-994-1032-1031-1025-1024-1560-1567-1566-1478-1477-1476-1475-1379-1389-1388-1387-1349-1348-1347-1346-1352-1578-1579-1580-1583-1543-1544-1384-1383-1607
0.980237 1072-1492-1495-1531-1496-1529-1528-1411-1476-1475-1379-1389-1388-1387-1349-1544-1384-1383-1607
0.980237 1608-426-428-429-1598-1599-1344-1578-1579-1580-1583-1582-1581-1347-1348-1349-1387-1386-1385-1384-1383-1607
0.980237 1340-695-696-697-1330-1327-1323-1322-1585-1584-1583-1580-1579-1578-1352-1351-1350-1349-1544-1384-1383-1607
0.980237 1608-426-457-456-455-414-413-339-404-308-313-312-311-535
0.980237 536-956-959-993-960-995-994-1032-1031-1025-1024-1560-1567-1566-1478-1477-1476-1475-1379-1389-1388-1387-1349-1348-1347-1346-1352-1578-1579-1580-1544-1384-1383-1607
0.980237 1608-426-428-429-1598-1599-1344-1578-1352-1351-1350-1349-1348-1347-1581-1582-1583-1543-1544-1384-1383-1607
0.980237 1340-695-696-697-1330-1327-1323-1322-1585-1584-1583-1580-1579-1578-1352-1544-1384-1383-1607
0.980237 1072-1492-1495-1531-1496-1529-1528-1411-1476-1475-1379-1389-1388-1387-1386-1385-1384-1383-1607
0.980237 1340-695-650-651-652-653-654-693-724-725-728-727-726-764-763-757-1291-219-218-217-251-250-513-512-511-510-509-275-276-279-278-277-472-312-311-535
0.980237 1340-695-696-697-1330-1327-1323-1322-1585-1584-1583-1582-1581-1347-1346-1352-1544-1384-1383-1607
0.980237 1608-426-457-456-455-340-339-404-403-308-313-312-311-535
0.980237 1340-695-696-697-1330-1327-1323-1322-1585-1584-1583-1582-1581-1347-1346-1352-1578-1579-1580-1544-1384-1383-1607
0.980237 536-956-959-993-960-995-994-1032-1031-1025-1024-1560-1567-1566-1478-1477-1476-1475-1379-1389-1388-1387-1349-1348-1347-1346-1352-1544-1384-1383-1607
0.980237 1608-426-428-429-1598-1599-1344-1578-1579-1580-1583-1582-1581-1347-1348-1349-1544-1384-1383-1607
0.980237 1072-1492-1495-1531-1496-1529-1528-1411-1476-1475-1380-1385-1384-1383-1607
0.980237 1608-426-428-429-1598-1599-1344-1578-1352-1351-1350-1349-1348-1347-1581-1582-1583-1543-1542-1384-1383-1607
0.980237 536-956-959-993-960-995-994-1032-1031-1025-1024-1560-1567-1566-1478-1477-1476-1475-1379-1389-1388-1353-1352-1578-1579-1580-1583-1543-1544-1384-1383-1607
0.980237 1608-426-457-456-455-340-339-404-403-307-308-313-312-311-535
0.980237 1340-695-696-697-1330-1327-1323-1322-1585-1584-1583-1582-1581-1347-1348-1349-1387-1386-1385-1384-1383-1607
0.980237 536-956-959-993-960-995-994-1032-1031-1025-1024-1560-1567-1566-1478-1477-1476-1475-1379-1389-1388-1353-1352-1578-1579-1580-1544-1384-1383-1607
0.980237 804-158-189-155-152-154-153-190-228-227-221-755-219-218-217-251-250-513-512-511-510-509-275-276-277-472-312-311-535
0.980237 804-158-189-155-152-154-153-190-228-227-221-755-219-218-217-251-250-513-512-511-510-509-275-274-279-280-506-507-508-472-312-311-535
0.980237 804-158-189-155-152-154-153-190-228-227-221-755-219-218-217-251-250-513-512-511-510-509-275-274-280-279-276-277-472-312-311-535
0.980237 804-158-189-155-152-154-153-190-228-227-221-755-219-218-217-251-250-513-512-511-510-509-275-274-280-279-276-278-277-472-312-311-535
0.980237 804-158-189-155-152-154-153-190-228-227-221-755-219-218-217-251-250-513-512-511-510-509-275-274-280-279-278-276-277-472-312-311-535
0.980237 268-1224-1226-233-232-194-228-227-221-755-219-1291-1290-1289-1323-1322-1585-1584-1583-1580-1579-1578-1352-1351-1350-1349-1544-1384-1383-1607
0.980237 268-1224-1226-233-232-194-228-227-221-755-219-1291-1290-1289-1323-1322-1585-1584-1583-1580-1579-1578-1352-1351-1350-1349-1387-1386-1385-1384-1383-1607
0.980237 804-158-189-155-152-154-153-190-228-227-221-755-219-218-217-251-250-513-512-511-510-509-275-274-280-279-278-277-472-312-311-535
0.980237 804-158-189-155-152-154-153-190-228-227-221-755-219-218-217-251-250-513-512-511-510-509-275-274-280-279-278-277-472-471-470-312-311-535
0.980237 804-158-189-155-152-154-153-190-228-227-221-755-219-218-217-251-250-513-512-511-510-509-275-274-280-472-312-311-535
0.980237 268-1224-1226-233-232-194-228-227-221-755-219-1291-1290-1289-1323-1322-1585-1584-1583-1580-1579-1578-1352-1544-1384-1383-1607
0.980237 268-1224-1226-233-232-194-228-227-221-755-219-1291-1290-1289-1323-1322-1585-1584-1583-1580-1579-1578-1352-1351-1350-1348-1349-1544-1384-1383-1607
0.980237 268-1224-1226-233-232-194-228-227-221-755-219-1291-1290-1289-1323-1322-1585-1584-1583-1580-1579-1578-1352-1351-1348-1350-1349-1544-1384-1383-1607
0.980237 804-158-189-155-152-154-153-190-228-227-221-755-219-218-217-251-250-513-512-511-510-509-275-276-279-278-277-472-312-311-535
0.980237 268-1224-1226-233-232-194-228-227-221-755-219-1291-1290-1289-1323-1322-1585-1584-1583-1580-1579-1578-1352-1351-1348-1349-1544-1384-1383-1607
0.980237 268-1224-1226-233-232-194-228-227-221-755-219-1291-1290-1289-1323-1322-1585-1584-1583-1580-1579-1578-1352-1351-1348-1349-1387-1386-1385-1384-1383-1607
0.980237 804-158-189-155-152-154-153-190-228-227-221-755-219-218-217-251-250-513-512-511-510-509-275-276-279-280-472-312-311-535
0.980237 268-1224-1226-233-232-194-228-227-221-755-219-218-217-251-250-513-512-511-510-509-508-507-506-280-279-278-276-277-472-312-311-535
0.980237 804-158-189-155-152-154-153-190-228-227-221-755-219-218-217-251-250-513-512-511-510-509-275-276-279-280-472-471-470-312-311-535
0.980237 804-158-189-155-152-154-153-190-228-227-221-755-219-218-217-251-250-513-512-511-508-507-506-280-279-278-277-472-312-311-535
0.980237 804-158-189-155-152-154-153-190-228-227-221-755-219-218-217-251-250-513-512-511-508-507-506-280-279-276-277-472-312-311-535
0.980237 1072-1492-1495-1531-1530-1568-1567-1560-488-489-495-496-458-459-424-457-460-456-339-404-403-308-313-312-311-535
0.980237 804-158-189-155-152-154-153-190-228-227-221-755-219-218-217-251-250-513-512-511-508-507-506-280-279-276-277-472-471-470-312-311-535
0.980237 804-158-189-155-152-154-153-190-228-227-221-755-219-218-217-251-250-513-512-511-508-507-506-280-279-276-278-277-472-312-311-535
0.980237 804-158-189-155-152-154-153-190-228-227-221-755-219-218-217-251-250-513-512-511-508-507-506-280-279-276-278-277-472-471-470-312-311-535
0.980237 268-1224-1226-233-232-194-228-227-221-755-219-1291-1290-1289-1323-1322-1585-1584-1583-1582-1581-1347-1348-1349-1544-1384-1383-1607
0.980237 268-1224-1226-233-232-194-228-227-221-755-219-1291-1290-1289-1323-1322-1585-1584-1583-1582-1581-1347-1348-1349-1387-1388-1353-1352-1578-1579-1580-1544-1384-1383-1607
0.980237 804-158-189-155-152-154-153-190-228-227-221-755-219-218-217-251-250-513-512-511-508-507-506-280-279-278-276-277-472-312-311-535
0.980237 268-1224-1226-233-232-194-228-227-221-755-219-1291-1290-1289-1323-1322-1585-1584-1583-1582-1581-1347-1348-1349-1387-1388-1353-1352-1544-1384-1383-1607
0.980237 804-158-189-155-152-154-153-190-228-227-221-755-219-218-217-251-250-513-512-511-510-509-275-276-279-280-506-507-508-472-312-311-535
0.980237 804-158-189-155-152-154-153-190-228-227-221-755-219-218-217-251-250-513-512-511-508-507-506-280-472-312-311-535
0.980237 268-1224-1226-233-232-194-228-227-221-755-219-1291-1290-1289-1323-1322-1585-1584-1583-1582-1581-1347-1348-1349-1387-1386-1385-1384-1383-1607
0.980237 804-158-189-155-152-154-153-190-228-227-221-755-219-218-217-251-250-513-512-511-510-509-275-274-279-276-277-472-312-311-535
0.980237 804-158-189-155-152-154-153-190-228-227-221-755-219-218-217-251-250-513-512-511-510-509-275-274-279-276-278-277-472-312-311-535
0.980237 804-158-189-155-152-154-153-190-228-227-221-755-219-218-217-251-250-513-512-511-510-509-275-274-279-276-278-277-472-471-470-312-311-535
0.980237 268-1224-1226-233-232-194-228-227-221-755-219-1291-1290-1289-1323-1322-1585-1584-1583-1582-1581-1347-1346-1352-1578-1579-1580-1544-1384-1383-1607
0.980237 804-158-189-155-152-154-153-190-228-227-221-755-219-218-217-251-250-513-512-511-510-509-275-274-279-280-472-312-311-535
0.980237 804-158-189-155-152-154-153-190-228-227-221-755-219-218-217-251-250-513-512-511-510-509-275-274-279-280-472-471-470-312-311-535
0.980237 804-158-189-155-152-154-153-190-228-227-221-755-219-1291-1290-1289-1323-1322-1585-1584-1583-1582-1581-1347-1348-1349-1544-1384-1383-1607
0.980237 804-158-189-155-152-154-153-190-228-227-221-755-219-1291-1290-1289-1323-1322-1585-1584-1583-1582-1581-1347-1348-1351-1352-1544-1384-1383-1607
0.980237 804-158-189-155-152-154-153-190-228-227-221-755-219-1291-1290-1289-1323-1322-1585-1584-1583-1582-1581-1347-1348-1351-1350-1349-1544-1384-1383-1607
0.980237 804-158-189-155-152-154-153-190-228-227-221-755-219-1291-1290-1289-1323-1322-1585-1584-1583-1580-1544-1384-1383-1607
0.980237 804-158-189-155-152-154-153-190-228-227-221-755-219-1291-1290-1289-1323-1322-1585-1584-1583-1582-1581-1347-1348-1351-1350-1349-1387-1388-1353-1352-1578-1579-1580-1544-1384-1383-1607
0.980237 804-158-189-155-152-154-153-190-228-227-221-755-219-1291-1290-1289-1323-1322-1585-1584-1583-1582-1581-1347-1348-1351-1350-1349-1387-1388-1353-1352-1544-1384-1383-1607
0.980237 804-158-189-155-152-154-153-190-228-227-221-755-219-1291-1290-1289-1323-1322-1585-1584-1583-1582-1581-1347-1348-1351-1350-1349-1387-1386-1385-1384-1383-1607
0.980237 804-158-189-155-152-154-153-190-228-227-221-755-219-1291-1290-1289-1323-1322-1585-1584-1583-1580-1579-1578-1352-1351-1348-1349-1387-1386-1385-1384-1383-1607
0.980237 804-158-189-155-152-154-153-190-228-227-221-755-219-1291-1290-1289-1323-1322-1585-1584-1583-1580-1579-1578-1352-1351-1348-1349-1544-1384-1383-1607
0.980237 804-158-189-155-152-154-153-190-228-227-221-755-219-1291-1290-1289-1323-1322-1585-1584-1583-1580-1579-1578-1352-1351-1348-1350-1349-1544-1384-1383-1607
0.980237 804-158-189-155-152-154-153-190-228-227-221-755-219-218-217-251-250-513-512-511-510-509-508-507-506-280-472-312-311-535
0.980237 804-158-189-155-152-154-153-190-228-227-221-755-219-1291-1290-1289-1323-1322-1585-1584-1583-1580-1579-1578-1352-1351-1350-1348-1349-1544-1384-1383-1607
0.980237 804-158-189-155-152-154-153-190-228-227-221-755-219-1291-1290-1289-1323-1322-1585-1584-1583-1582-1581-1347-1348-1349-1387-1388-1353-1352-1578-1579-1580-1544-1384-1383-1607
0.980237 804-158-189-155-152-154-153-190-228-227-221-755-219-1291-1290-1289-1323-1322-1585-1584-1583-1582-1581-1347-1348-1349-1387-1388-1353-1352-1544-1384-1383-1607
0.980237 804-158-189-155-152-154-153-190-228-227-221-755-219-1291-1290-1289-1323-1322-1585-1584-1583-1580-1579-1578-1352-1351-1350-1349-1387-1386-1385-1384-1383-1607
0.980237 804-158-189-155-152-154-153-190-228-227-221-755-219-1291-1290-1289-1323-1322-1585-1584-1583-1582-1581-1347-1348-1349-1387-1386-1385-1384-1383-1607
0.980237 804-158-189-155-152-154-153-190-228-227-221-755-219-1291-1290-1289-1323-1322-1585-1584-1583-1580-1579-1578-1352-1351-1350-1349-1544-1384-1383-1607
0.980237 804-158-189-155-152-154-153-190-228-227-221-755-219-1291-1290-1289-1323-1322-1585-1584-1583-1580-1579-1578-1352-1544-1384-1383-1607
0.980237 804-158-189-155-152-154-153-190-228-227-221-755-219-1291-1290-1289-1323-1322-1585-1584-1583-1582-1581-1347-1346-1352-1544-1384-1383-1607
0.980237 804-158-189-155-152-154-153-190-228-227-221-755-219-218-217-251-250-513-512-511-510-509-508-507-506-280-279-276-277-472-471-470-312-311-535
0.980237 268-1224-1226-233-232-194-228-227-221-755-219-218-217-251-250-513-512-511-510-509-508-507-506-280-279-278-277-472-312-311-535
0.980237 804-158-189-155-152-154-153-190-228-227-221-755-219-218-217-251-250-513-512-511-510-509-508-472-312-311-535
0.980237 268-1224-1226-233-232-194-228-227-221-755-219-218-217-251-250-513-512-511-510-509-508-507-506-280-472-312-311-535
0.980237 804-158-189-155-152-154-153-190-228-227-221-755-219-218-217-251-250-513-512-511-510-509-508-472-471-470-312-311-535
0.980237 268-1224-1226-233-232-194-228-227-221-755-219-1291-1290-1289-1323-1322-1585-1584-1583-1580-1544-1384-1383-1607
0.980237 804-158-189-155-152-154-153-190-228-227-221-755-219-218-217-251-250-513-512-511-510-509-508-507-506-280-279-276-277-472-312-311-535
0.980237 804-158-189-155-152-154-153-190-228-227-221-755-219-1291-1290-1289-1323-1322-1585-1584-1583-1582-1581-1580-1579-1578-1352-1544-1384-1383-1607
0.980237 804-158-189-155-152-154-153-190-228-227-221-755-219-1291-1290-1289-1323-1322-1585-1584-1583-1582-1581-1580-1579-1578-1352-1351-1350-1349-1544-1384-1383-1607
0.980237 268-1224-1226-233-232-194-228-227-221-755-219-1291-1290-1289-1323-1322-1585-1584-1583-1582-1581-1347-1346-1352-1544-1384-1383-1607
0.980237 804-158-189-155-152-154-153-190-228-227-221-755-219-1291-1290-1289-1323-1322-1585-1584-1583-1582-1581-1580-1579-1578-1352-1351-1350-1348-1349-1544-1384-1383-1607
0.980237 804-158-189-155-152-154-153-190-228-227-221-755-219-218-217-251-250-513-512-511-510-509-508-507-506-280-279-276-278-277-472-312-311-535
0.980237 804-158-189-155-152-154-153-190-228-227-221-755-219-1291-1290-1289-1323-1322-1585-1584-1583-1582-1581-1580-1579-1578-1352-1351-1348-1350-1349-1544-1384-1383-1607
0.980237 804-158-189-155-152-154-153-190-228-227-221-755-219-218-217-251-250-513-512-511-510-509-508-507-506-280-279-278-276-277-472-312-311-535
0.980237 804-158-189-155-152-154-153-190-228-227-221-755-219-1291-1290-1289-1323-1322-1585-1584-1583-1582-1581-1580-1579-1578-1352-1351-1348-1349-1544-1384-1383-1607
0.980237 804-158-189-155-152-154-153-190-228-227-221-755-219-218-217-251-250-513-512-511-510-509-508-507-506-280-279-278-277-472-312-311-535
0.980237 804-158-189-155-152-154-153-190-228-227-221-755-219-1291-1290-1289-1323-1322-1585-1584-1583-1582-1581-1580-1544-1384-1383-1607
0.980237 804-158-189-155-152-154-153-190-228-227-221-755-219-1291-1290-1289-1323-1322-1585-1584-1583-1582-1581-1347-1348-1351-1352-1578-1579-1580-1544-1384-1383-1607
0.980237 1340-695-696-697-1330-1327-1323-1322-1585-1584-1583-1582-1581-1580-1579-1578-1352-1351-1350-1348-1349-1544-1384-1383-1607
0.980237 268-1224-1226-233-232-194-228-227-221-755-219-218-217-251-250-513-512-511-510-509-275-274-280-279-278-277-472-312-311-535
0.980237 1072-1492-1495-1531-1530-1568-1567-1560-488-489-495-496-458-459-424-425-457-460-456-339-404-308-313-312-311-535
0.980237 268-1224-1226-233-232-194-228-227-221-755-219-218-217-251-250-513-512-511-510-509-275-274-280-279-278-277-472-471-470-312-311-535
0.980237 1340-695-696-697-1330-1327-1323-1322-1585-1584-1583-1582-1581-1580-1579-1578-1352-1351-1348-1350-1349-1387-1386-1385-1384-1383-1607
0.980237 268-1224-1226-233-232-194-228-227-221-755-219-1291-1290-1289-1323-1322-1585-1584-1583-1582-1581-1580-1579-1578-1352-1351-1348-1350-1349-1544-1384-1383-1607
0.980237 1072-1492-1495-1531-1530-1568-1567-1560-488-489-495-496-458-459-424-425-457-460-456-339-404-403-307-308-313-312-311-535
0.980237 1608-426-457-456-339-404-403-307-308-313-312-311-535
0.980237 1340-695-696-697-1330-1327-1323-1322-1585-1584-1583-1582-1581-1580-1579-1578-1352-1351-1348-1350-1349-1544-1384-1383-1607
0.980237 268-1224-1226-233-232-194-228-227-221-755-219-218-217-251-250-513-512-511-510-509-275-274-280-472-312-311-535
0.980237 268-1224-1226-233-232-194-228-227-221-755-219-1291-1290-1289-1323-1322-1585-1584-1583-1582-1581-1580-1579-1578-1352-1351-1348-1349-1544-1384-1383-1607
0.980237 1340-695-696-697-1330-1327-1323-1322-1585-1584-1583-1582-1581-1580-1579-1578-1352-1351-1348-1349-1544-1384-1383-1607
0.980237 268-1224-1226-233-232-194-228-227-221-755-219-218-217-251-250-513-512-511-510-509-275-276-277-472-312-311-535
0.980237 1072-1492-1495-1531-1530-1568-1567-1560-488-489-495-496-458-459-424-425-457-460-456-339-404-403-308-313-312-311-535
0.980237 1340-695-696-697-1330-1327-1323-1322-1585-1584-1583-1582-1581-1580-1579-1578-1352-1351-1350-1349-1544-1384-1383-1607
0.980237 268-1224-1226-233-232-194-228-227-221-755-219-1291-1290-1289-1323-1322-1585-1584-1583-1582-1581-1580-1544-1384-1383-1607
0.980237 1340-695-696-697-1330-1327-1323-1322-1585-1584-1583-1582-1581-1580-1579-1578-1352-1544-1384-1383-1607
0.980237 268-1224-1226-233-232-194-228-227-221-755-219-218-217-251-250-513-512-511-510-509-275-276-279-278-277-472-312-311-535
0.980237 268-1224-1226-233-232-194-228-227-221-755-219-1291-1290-1289-1323-1322-1585-1584-1583-1582-1581-1347-1348-1351-1352-1578-1579-1580-1544-1384-1383-1607
0.980237 268-1224-1226-233-232-194-228-227-221-755-219-1291-1290-1289-1323-1322-1585-1584-1583-1582-1581-1347-1348-1351-1352-1544-1384-1383-1607
0.980237 1072-1492-1495-1531-1530-1568-1567-1560-488-489-495-496-458-459-424-457-456-339-404-308-313-312-311-535
0.980237 268-1224-1226-233-232-194-228-227-221-755-219-218-217-251-250-513-512-511-510-509-275-276-279-280-472-312-311-535
0.980237 1340-695-696-697-1330-1327-1323-1322-1585-1584-1583-1582-1581-1347-1348-1351-1350-1349-1544-1384-1383-1607
0.980237 536-963-964-965-526-527-272-506-507-508-511-510-509-275-276-279-280-281-315-314-313-312-311-535
0.980237 1072-1492-1495-1531-1530-1568-1567-1560-488-489-495-496-458-459-424-425-457-456-339-404-308-313-312-311-535
0.980237 1340-695-696-697-1330-1327-1323-1322-1585-1584-1583-1582-1581-1347-1348-1351-1350-1349-1387-1388-1353-1352-1544-1384-1383-1607
0.980237 536-963-964-965-526-527-272-506-507-508-511-510-509-275-276-279-280-281-316-313-312-311-535
0.980237 268-1224-1226-233-232-194-228-227-221-755-219-218-217-251-250-513-512-511-510-509-275-274-280-279-276-277-472-312-311-535
0.980237 1608-426-457-424-425-456-455-340-339-404-403-307-308-313-312-311-535
0.980237 536-963-964-965-526-527-272-506-507-508-511-510-509-275-276-279-280-281-316-315-314-313-312-311-535
0.980237 536-963-964-965-526-527-272-506-507-508-511-510-509-275-276-279-280-472-312-311-535
0.980237 1340-695-696-697-1330-1327-1323-1322-1585-1584-1583-1582-1581-1347-1348-1351-1350-1349-1387-1388-1353-1352-1578-1579-1580-1544-1384-1383-1607
0.980237 1072-1492-1495-1531-1530-1568-1567-1560-488-489-495-496-458-459-424-425-457-456-339-404-403-307-308-313-312-311-535
0.980237 1072-1492-1495-1531-1530-1568-1567-1560-488-489-495-496-458-459-424-457-460-456-339-404-403-307-308-313-312-311-535
0.980237 268-1224-1226-233-232-194-228-227-221-755-219-1291-1290-1289-1323-1322-1585-1584-1583-1582-1581-1580-1579-1578-1352-1544-1384-1383-1607
0.980237 268-1224-1226-233-232-194-228-227-221-755-219-218-217-251-250-513-512-511-510-509-275-274-280-279-276-278-277-472-312-311-535
0.980237 1340-695-696-697-1330-1327-1323-1322-1585-1584-1583-1582-1581-1347-1348-1351-1352-1544-1384-1383-1607
0.980237 1072-1492-1495-1531-1530-1568-1567-1560-488-489-495-496-458-459-424-425-457-456-339-404-403-308-313-312-311-535
0.980237 1608-426-457-424-425-456-455-340-339-404-403-308-313-312-311-535
0.980237 268-1224-1226-233-232-194-228-227-221-755-219-1291-1290-1289-1323-1322-1585-1584-1583-1582-1581-1580-1579-1578-1352-1351-1350-1349-1544-1384-1383-1607
0.980237 1340-695-696-697-1330-1327-1323-1322-1585-1584-1583-1582-1581-1347-1348-1351-1352-1578-1579-1580-1544-1384-1383-1607
0.980237 268-1224-1226-233-232-194-228-227-221-755-219-218-217-251-250-513-512-511-510-509-275-274-280-279-278-276-277-472-312-311-535
0.980237 1340-695-696-697-1330-1327-1323-1322-1585-1584-1583-1582-1581-1580-1544-1384-1383-1607
0.980237 268-1224-1226-233-232-194-228-227-221-755-219-1291-1290-1289-1323-1322-1585-1584-1583-1582-1581-1580-1579-1578-1352-1351-1350-1348-1349-1544-1384-1383-1607
0.980237 268-1224-1226-233-232-194-228-227-221-755-219-218-217-251-250-513-512-511-510-509-508-472-471-470-312-311-535
0.980237 268-1224-1226-233-232-194-228-227-221-755-219-218-217-251-250-513-512-511-510-509-508-472-312-311-535
0.980237 268-1224-1226-233-232-194-228-227-221-755-219-1291-1290-1289-1323-1322-1585-1584-1583-1582-1581-1347-1348-1351-1350-1349-1387-1388-1353-1352-1544-1384-1383-1607
0.980237 268-1224-1226-233-232-194-228-227-221-755-219-218-217-251-250-513-512-511-510-509-275-276-279-280-506-507-508-472-312-311-535
0.980237 1608-426-457-456-339-404-308-313-312-311-535
0.980237 268-1224-1226-233-232-194-228-227-221-755-219-218-217-251-250-513-512-511-510-509-508-507-506-280-279-276-277-472-471-470-312-311-535
0.980237 268-1224-1226-233-232-194-228-227-221-755-219-1291-1290-1289-1323-1322-1585-1584-1583-1582-1581-1347-1348-1351-1350-1349-1387-1386-1385-1384-1383-1607
0.980237 1072-1492-1495-1531-1530-1568-1567-1560-488-489-495-496-458-459-424-457-460-456-339-404-308-313-312-311-535
0.980237 268-1224-1226-233-232-194-228-227-221-755-219-218-217-251-250-513-512-511-510-509-508-507-506-280-279-276-278-277-472-312-311-535
0.980237 268-1224-1226-233-232-194-228-227-221-755-219-218-217-251-250-513-512-511-510-509-508-507-506-280-279-276-277-472-312-311-535
0.980237 1072-1492-1495-1531-1530-1568-1567-1560-488-489-495-496-458-459-424-457-456-339-404-403-307-308-313-312-311-535
0.980237 268-1224-1226-233-232-194-228-227-221-755-219-1291-1290-1289-1323-1322-1585-1584-1583-1582-1581-1347-1348-1351-1350-1349-1387-1388-1353-1352-1578-1579-1580-1544-1384-1383-1607
0.980237 268-1224-1226-233-232-194-228-227-221-755-219-1291-1290-1289-1323-1322-1585-1584-1583-1582-1581-1347-1348-1351-1350-1349-1544-1384-1383-1607
0.980237 1072-1492-1495-1531-1530-1568-1567-1560-488-489-495-496-458-459-424-457-456-339-404-403-308-313-312-311-535
0.980237 804-158-189-155-152-154-153-190-228-227-221-755-219-218-217-251-250-513-512-511-508-472-312-311-535
0.980237 268-1224-1226-233-232-194-228-227-221-755-219-218-217-251-250-513-512-511-510-509-275-276-279-280-472-471-470-312-311-535
0.980143 1340-695-696-697-1330-1327-1323-1320-1553-1554-1558-1559-489-488-1024-1025-1031-1030-946-1015-942-941-940-939-843-844-849-848-847-1071
0.980143 1340-695-696-697-1330-1331-1076-1310-1311-1275-1210-1209-1208-1207-1112-1113-1117-1116-1115-1339
0.980143 1340-695-696-697-1330-1331-1076-1310-1311-1275-1210-1209-1208-1207-1112-1117-1116-1115-1339
0.980143 268-1224-1226-233-232-194-228-227-221-755-754-753-752-748-775-776-779-780-781-1053-1052-1055-1056-1048-1047-1044-1043-1007-1006-848-847-1071
0.980143 1072-1499-1500-1501-1062-1063-808-1042-1043-1007-1047-1046-1045-811-812-813-1008-848-847-1071
0.980143 1072-1492-1495-1531-1530-1568-1567-1560-488-489-1559-1558-1554-1553-1320-1323-1327-1075-1311-1312-1315-1275-1210-1209-1208-1112-1113-1117-1116-1115-1339
0.980143 268-1224-1226-233-232-194-228-227-221-755-754-753-752-748-775-776-779-780-781-1053-1052-1055-1056-1048-1047-1044-1043-1042-816-815-812-814-813-1008-848-847-1071
0.980143 1072-1492-1495-1531-1530-1568-1567-1560-488-489-1559-1558-1554-1553-1320-1323-1327-1075-1311-1312-1315-1275-1210-1209-1208-1112-1117-1116-1115-1339
0.980143 1340-695-696-697-1330-1331-1076-1310-1311-1312-1313-1314-1315-1275-1210-1209-1208-1207-1206-1110-1111-1112-1117-1116-1115-1339
0.980143 1340-695-696-697-1330-1327-1323-1320-1553-1554-1558-1559-489-488-1024-1025-1031-1030-946-1015-942-941-940-939-844-843-853-849-848-847-1071
0.980143 1340-695-696-697-1330-1327-1323-1320-1553-1554-1558-1559-489-488-1024-1025-1031-1030-946-1015-942-941-940-939-843-853-849-848-847-1071
0.980143 268-1224-1226-233-232-194-228-227-221-755-754-753-752-748-775-776-779-780-781-1053-1052-1055-1056-1048-1047-1044-1008-1007-1006-848-847-1071
0.980143 1072-1492-1495-1531-1530-1568-1567-1560-488-489-1559-1558-1554-1553-1320-1323-1327-1075-1311-1275-1210-1209-1208-1112-1117-1116-1115-1339
0.980143 1340-695-696-697-1330-1331-1076-1310-1311-1275-1210-1209-1208-1112-1113-1117-1116-1115-1339
0.980143 1072-1492-1494-1037-1036-998-999-1000-938-939-940-844-843-853-849-848-847-1071
0.980143 268-1224-1226-233-232-194-228-227-221-755-754-753-752-748-775-776-779-780-781-1053-1052-1055-1056-1060-1061-1062-1063-808-1042-816-815-812-811-1045-1044-1008-848-847-1071
0.980143 1072-1499-1500-1501-1062-1063-808-1042-1043-1007-1047-1044-1008-848-847-1071
0.980143 1072-1499-1500-1501-1062-1063-808-1042-1043-1007-1047-1046-1045-1044-1008-848-847-1071
0.980143 1072-1499-1500-1501-1062-1063-808-1042-1043-1044-1047-1007-1006-848-847-1071
0.980143 1340-695-696-697-1330-1331-1076-1310-1311-1312-1313-1314-1315-1275-1210-1209-1208-1112-1113-1117-1116-1115-1339
0.980143 268-1224-1226-233-232-194-228-227-221-755-754-753-752-748-775-776-779-780-781-1053-1052-1055-1056-1048-1047-1007-1008-848-847-1071
0.980143 268-1224-1226-233-232-194-228-227-221-755-754-753-752-748-775-776-779-780-781-1053-1052-1055-1056-1048-1047-1044-1043-1042-816-815-812-813-1008-1007-1006-848-847-1071
0.980143 1340-695-696-697-1330-1331-1076-1310-1311-1275-1210-1209-1208-1112-1117-1116-1115-1339
0.980143 268-1224-1226-233-232-194-228-227-221-755-754-753-752-748-775-776-779-780-781-1053-1052-1055-1056-1060-1061-1062-1063-808-1042-816-815-812-811-1045-1046-1047-1007-1006-848-847-1071
0.980143 1072-1499-1500-1501-1062-1063-808-1042-1043-1044-1008-848-847-1071
0.980143 1340-695-696-697-1330-1331-1076-1310-1311-1312-1313-1314-1315-1275-1210-1209-1208-1112-1117-1116-1115-1339
0.980143 1072-1499-1500-1501-1062-1063-808-1042-1043-1044-1047-1007-1008-848-847-1071
0.980143 268-1224-1226-233-232-194-228-227-221-755-754-753-752-748-775-776-779-780-781-1053-1052-1055-1056-1048-1047-1007-1006-848-847-1071
0.980143 1340-695-696-697-1330-1331-1076-1310-1311-1312-1313-1314-1315-1275-1274-1116-1115-1339
0.980143 268-1224-1226-233-232-194-228-227-221-755-754-753-752-748-775-776-779-780-781-1053-1052-1055-1056-1060-1061-1062-1063-808-1042-816-815-812-811-1045-1044-1047-1007-1006-848-847-1071
0.980143 1340-695-696-697-1330-1331-1076-1310-1311-1275-1274-1116-1115-1339
0.980143 268-1224-1226-233-232-194-228-227-221-755-754-753-752-748-775-776-779-780-781-1053-1052-1055-1056-1060-1061-1062-1063-808-1042-816-815-812-811-1045-1044-1047-1007-1008-848-847-1071
0.980143 1072-1492-1495-1531-1530-1568-1567-1560-488-489-1559-1558-1554-1553-1320-1323-1327-1075-1311-1312-1315-1275-1274-1116-1115-1339
0.980143 1072-1492-1495-1531-1530-1568-1567-1560-488-489-1559-1558-1554-1553-1320-1323-1327-1075-1311-1312-1315-1275-1210-1209-1208-1207-1112-1117-1116-1115-1339
0.980143 1340-695-696-697-1330-1327-1323-1320-1553-1554-1558-1559-489-488-1024-1025-1031-1032-994-995-960-993-992-875-876-877-889-845-844-849-848-847-1071
0.980143 268-1224-1226-233-232-194-228-227-221-755-754-753-752-748-775-776-779-780-781-1053-1052-1055-1056-1048-1047-1044-1008-848-847-1071
0.980143 1340-695-696-697-1330-1331-1076-1310-1311-1312-1313-1314-1315-1275-1210-1209-1208-1207-1112-1113-1117-1116-1115-1339
0.980143 1072-1499-1500-1501-1062-1063-808-1042-1043-1007-1047-1046-1045-811-812-814-813-1008-848-847-1071
0.980143 1340-695-696-697-1330-1327-1323-1320-1553-1554-1558-1559-489-488-1024-1025-1031-1032-994-995-960-993-992-875-876-877-889-845-844-843-853-849-848-847-1071
0.980143 1072-1492-1495-1531-1530-1568-1567-1560-488-489-1559-1558-1554-1553-1320-1323-1327-1075-1311-1275-1210-1209-1208-1112-1113-1117-1116-1115-1339
0.980143 1072-1492-1495-1531-1530-1568-1567-1560-488-489-1559-1558-1554-1553-1320-1323-1327-1075-1311-1312-1315-1275-1210-1209-1208-1207-1112-1113-1117-1116-1115-1339
0.980143 1340-695-696-697-1330-1331-1076-1310-1311-1312-1313-1314-1315-1275-1210-1209-1208-1207-1206-1110-1109-1111-1112-1117-1116-1115-1339
0.980143 1340-695-696-697-1330-1327-1323-1320-1553-1554-1558-1559-489-488-1024-1025-1031-1030-942-941-940-939-843-844-849-848-847-1071
0.980143 1072-1499-1500-1501-1062-1063-808-1042-816-815-812-813-1008-848-847-1071
0.980143 1072-1492-1495-1531-1530-1568-1567-1560-488-489-1559-1558-1554-1553-1320-1323-1327-1075-1311-1275-1210-1209-1208-1207-1112-1117-1116-1115-1339
0.980143 1340-695-696-697-1330-1327-1323-1320-1553-1554-1558-1559-489-488-1024-1025-1031-1030-942-941-940-844-843-853-849-848-847-1071
0.980143 1072-1499-1500-1501-1062-1063-808-1042-816-815-812-811-1045-1044-1047-1007-1006-848-847-1071
0.980143 1340-695-696-697-1330-1331-1076-1310-1311-1312-1315-1275-1210-1209-1208-1112-1113-1117-1116-1115-1339
0.980143 1072-1492-1495-1531-1530-1568-1567-1560-488-489-1559-1558-1554-1553-1320-1323-1327-1075-1311-1312-1313-1314-1315-1275-1210-1209-1208-1112-1113-1117-1116-1115-1339
0.980143 268-1224-1226-233-232-194-228-227-221-755-754-753-752-748-775-776-779-780-781-1053-1052-1055-1056-1048-1047-1044-1043-1007-1008-848-847-1071
0.980143 1340-695-696-697-1330-1331-1076-1310-1311-1312-1315-1275-1210-1209-1208-1207-1112-1113-1117-1116-1115-1339
0.980143 268-1224-1226-233-232-194-228-227-221-755-754-753-752-748-775-776-779-780-781-1053-1052-1055-1056-1048-1047-1044-1043-1042-816-815-812-814-813-1008-1007-1006-848-847-1071
0.980143 268-1224-1226-233-232-194-228-227-221-755-754-753-752-748-775-776-779-780-781-1053-1052-1055-1056-1048-1047-1044-1043-1042-816-815-814-812-813-1008-1007-1006-848-847-1071
0.980143 1072-1499-1500-1501-1062-1063-808-1042-816-815-812-811-1045-1044-1047-1007-1008-848-847-1071
0.980143 268-1224-1226-233-232-194-228-227-221-755-754-753-752-748-775-776-779-780-781-1053-1052-1055-1056-1048-1047-1044-1043-1042-816-815-814-813-1008-848-847-1071
0.980143 1072-1492-1495-1531-1530-1568-1567-1560-488-489-1559-1558-1554-1553-1320-1323-1327-1075-1311-1275-1210-1209-1208-1207-1206-1110-1109-1111-1112-1113-1117-1116-1115-1339
0.980143 1072-1492-1495-1531-1530-1568-1567-1560-488-489-1559-1558-1554-1553-1320-1323-1327-1075-1311-1275-1274-1116-1115-1339
0.980143 1072-1492-1495-1531-1530-1568-1567-1560-488-489-1559-1558-1554-1553-1320-1323-1327-1075-1311-1275-1210-1209-1208-1207-1206-1110-1111-1112-1117-1116-1115-1339
0.980143 1072-1499-1500-1501-1062-1063-808-1042-816-815-812-811-1045-1046-1047-1007-1006-848-847-1071
0.980143 1072-1492-1495-1531-1530-1568-1567-1560-488-489-1559-1558-1554-1553-1320-1323-1327-1075-1311-1275-1210-1209-1208-1207-1206-1110-1111-1112-1113-1117-1116-1115-1339
0.980143 268-1224-1226-233-232-194-228-227-221-755-754-753-752-748-775-776-779-780-781-1053-1052-1055-1056-1048-1047-1044-1043-1042-816-815-814-812-813-1008-848-847-1071
0.980143 1072-1499-1500-1501-1062-1063-808-1042-816-815-812-811-1045-1046-1047-1007-1008-848-847-1071
0.980143 1340-695-696-697-1330-1331-1076-1310-1274-1116-1115-1339
0.980143 1072-1492-1495-1531-1530-1568-1567-1560-488-489-1559-1558-1554-1553-1320-1323-1327-1075-1311-1275-1210-1209-1208-1207-1206-1110-1109-1111-1112-1117-1116-1115-1339
0.980143 1072-1499-1500-1501-1062-1063-808-1042-816-815-812-811-1045-1046-1047-1044-1008-848-847-1071
0.980143 1072-1499-1500-1501-1062-1063-808-1042-816-815-812-811-1045-1046-1047-1044-1043-1007-1008-848-847-1071
0.980143 1072-1492-1495-1531-1530-1568-1567-1560-488-489-1559-1558-1554-1553-1320-1323-1327-1075-1311-1312-1313-1314-1315-1275-1210-1209-1208-1207-1112-1113-1117-1116-1115-1339
0.980143 1340-695-696-697-1330-1327-1323-1320-1553-1554-1558-1559-489-488-1024-1025-1031-1030-946-1015-942-941-940-844-843-853-849-848-847-1071
0.980143 1340-695-696-697-1330-1331-1076-1310-1311-1312-1313-1314-1315-1275-1210-1209-1208-1207-1112-1117-1116-1115-1339
0.980143 268-1224-1226-233-232-194-228-227-221-755-754-753-752-748-775-776-779-780-781-1053-1052-1055-1056-1048-1047-1044-1043-1042-816-1008-1007-1006-848-847-1071
0.980143 1340-695-696-697-1330-1327-1323-1320-1553-1554-1558-1559-489-488-1024-1025-1031-1030-946-942-941-940-939-844-843-853-849-848-847-1071
0.980143 1340-695-696-697-1330-1327-1323-1320-1553-1554-1558-1559-489-488-1024-1025-1031-1030-946-942-941-940-939-843-853-849-848-847-1071
0.980143 1072-1492-1495-1531-1530-1568-1567-1560-488-489-1559-1558-1554-1553-1320-1323-1327-1075-1311-1312-1313-1314-1315-1275-1274-1116-1115-1339
0.980143 1072-1492-1495-1531-1530-1568-1567-1560-488-489-1559-1558-1554-1553-1320-1323-1327-1075-1311-1312-1313-1314-1315-1275-1210-1209-1208-1207-1112-1117-1116-1115-1339
0.980143 1072-1499-1500-1501-1062-1063-808-1042-1043-1007-1008-848-847-1071
0.980143 1340-695-696-697-1330-1327-1323-1320-1553-1554-1558-1559-489-488-1024-1025-1031-1030-946-942-941-940-939-843-844-849-848-847-1071
0.980143 1072-1499-1500-1501-1062-1063-808-1042-816-1008-848-847-1071
0.980143 268-1224-1226-233-232-194-228-227-221-755-754-753-752-748-775-776-779-780-781-1053-1052-1055-1056-1048-1047-1044-1043-1042-816-1008-848-847-1071
0.980143 1340-695-696-697-1330-1331-1076-1310-1311-1312-1315-1275-1210-1209-1208-1207-1112-1117-1116-1115-1339
0.980143 1340-695-696-697-1330-1331-1076-1310-1311-1312-1315-1275-1210-1209-1208-1112-1117-1116-1115-1339
0.980143 1072-1492-1495-1531-1530-1568-1567-1560-488-489-1559-1558-1554-1553-1320-1323-1327-1075-1311-1275-1210-1209-1208-1207-1112-1113-1117-1116-1115-1339
0.980143 1340-695-696-697-1330-1327-1323-1320-1553-1554-1558-1559-489-488-1024-1025-1031-1030-946-942-941-940-844-843-853-849-848-847-1071
0.980143 1340-695-696-697-1330-1331-1076-1310-1311-1312-1315-1275-1274-1116-1115-1339
0.980143 268-1224-1226-233-232-194-228-227-221-755-754-753-752-748-775-776-779-780-781-1053-1052-1055-1056-1048-1047-1044-1043-1042-816-815-812-813-1008-848-847-1071
0.980143 1340-695-696-697-1330-1327-1323-1320-1553-1554-1558-1559-489-488-1024-1025-1031-1030-942-941-940-939-844-843-853-849-848-847-1071
0.980143 1340-695-696-697-1330-1331-1076-1310-1311-1312-1313-1314-1315-1275-1210-1209-1208-1207-1206-1110-1111-1112-1113-1117-1116-1115-1339
0.980143 268-1224-1226-233-232-194-228-227-221-755-754-753-752-748-775-776-779-780-781-1053-1052-1055-1056-1048-1047-1044-1043-1042-816-815-814-813-1008-1007-1006-848-847-1071
0.980143 1340-695-696-697-1330-1327-1323-1320-1553-1554-1558-1559-489-488-1024-1025-1031-1030-942-941-940-939-843-853-849-848-847-1071
0.980143 1072-1499-1500-1501-1062-1063-808-1042-816-815-812-811-1045-1044-1008-848-847-1071
0.980143 1072-1492-1495-1531-1530-1568-1567-1560-488-489-1559-1558-1554-1553-1320-1323-1327-1075-1311-1312-1313-1314-1315-1275-1210-1209-1208-1112-1117-1116-1115-1339
0.980143 536-956-958-501-500-462-496-495-489-1559-1558-1554-1553-1320-1323-1327-1075-1311-1275-1274-1116-1115-1339
0.980143 804-160-161-794-790-791-787-786-1049-1046-1045-811-812-814-813-1008-848-847-1071
0.980143 804-160-161-794-790-791-787-786-1049-1046-1045-811-812-813-1008-1007-1006-848-847-1071
0.980143 804-160-161-794-790-791-787-786-1049-1046-1045-811-812-813-1008-848-847-1071
0.980143 1608-426-457-424-459-458-496-495-489-1559-1558-1554-1553-1320-1323-1327-1075-1311-1275-1210-1209-1208-1112-1113-1117-1116-1115-1339
0.980143 804-160-161-794-790-791-787-786-1049-1046-1045-811-810-816-1042-1043-1044-1047-1007-1008-848-847-1071
0.980143 536-956-959-993-992-875-876-877-889-845-844-843-853-849-848-847-1071
0.980143 804-160-161-794-790-791-787-786-1049-1046-1045-811-810-816-1042-1043-1044-1008-848-847-1071
0.980143 536-956-958-501-500-462-496-495-489-1559-1558-1554-1553-1320-1323-1327-1075-1311-1312-1313-1314-1315-1275-1210-1209-1208-1112-1113-1117-1116-1115-1339
0.980143 804-160-161-794-790-791-787-786-1049-1046-1045-811-810-816-1008-848-847-1071
0.980143 804-158-189-155-152-154-153-190-228-194-232-233-1226-1224-1227-1261-1260-1143-1112-1113-1117-1116-1115-1339
0.980143 804-158-189-155-152-154-153-190-228-194-232-233-1226-1224-1227-1261-1260-1143-1112-1117-1116-1115-1339
0.980143 1608-426-457-424-459-458-496-495-489-1559-1558-1554-1553-1320-1323-1327-1075-1311-1312-1315-1275-1210-1209-1208-1207-1112-1117-1116-1115-1339
0.980143 536-956-959-993-992-875-876-877-889-845-844-849-848-847-1071
0.980143 804-158-189-155-152-154-153-190-228-194-232-233-1226-1224-1227-1261-1260-1143-1144-1145-1157-1113-1112-1117-1116-1115-1339
0.980143 1608-426-457-424-459-458-496-462-500-501-958-956-959-993-960-995-994-1032-1031-1030-946-1015-942-941-940-844-843-853-849-848-847-1071
0.980143 536-956-958-501-500-462-496-495-489-1559-1558-1554-1553-1320-1323-1327-1075-1311-1275-1210-1209-1208-1207-1112-1117-1116-1115-1339
0.980143 804-158-189-155-152-154-153-190-228-194-232-233-1226-1224-1227-1261-1260-1259-1144-1143-1112-1113-1117-1116-1115-1339
0.980143 804-158-189-155-152-154-153-190-228-194-232-233-1226-1227-1261-1260-1259-1144-1143-1142-1111-1112-1117-1116-1115-1339
0.980143 536-956-959-995-994-1032-1031-1030-946-942-941-940-844-843-853-849-848-847-1071
0.980143 804-158-189-155-152-154-153-190-228-194-232-233-1226-1224-1227-1261-1260-1259-1144-1143-1112-1117-1116-1115-1339
0.980143 536-956-958-501-500-462-496-495-489-1559-1558-1554-1553-1320-1323-1327-1075-1311-1275-1210-1209-1208-1207-1112-1113-1117-1116-1115-1339
0.980143 1608-426-457-424-459-458-496-495-489-1559-1558-1554-1553-1320-1323-1327-1075-1311-1312-1315-1275-1210-1209-1208-1207-1112-1113-1117-1116-1115-1339
0.980143 536-956-959-993-960-995-994-1032-1031-1030-946-1015-942-941-940-939-843-853-849-848-847-1071
0.980143 1608-426-457-424-459-458-496-462-500-501-958-957-994-1032-1031-1030-946-942-941-940-844-843-853-849-848-847-1071
0.980143 804-160-161-794-790-791-787-786-1049-1048-1047-1007-1006-848-847-1071
0.980143 536-956-958-501-500-462-496-495-489-1559-1558-1554-1553-1320-1323-1327-1075-1311-1312-1313-1314-1315-1275-1210-1209-1208-1112-1117-1116-1115-1339
0.980143 804-160-161-794-790-791-787-786-1049-1046-1047-1044-1043-1007-1008-848-847-1071
0.980143 1608-426-457-424-459-458-496-495-489-1559-1558-1554-1553-1320-1323-1327-1075-1311-1312-1315-1275-1210-1209-1208-1207-1206-1110-1109-1111-1112-1113-1117-1116-1115-1339
0.980143 804-160-161-794-790-791-787-786-1049-1046-1047-1044-1043-1007-1006-848-847-1071
0.980143 1608-426-457-424-459-458-496-495-489-1559-1558-1554-1553-1320-1323-1327-1075-1311-1275-1210-1209-1208-1207-1112-1117-1116-1115-1339
0.980143 1608-426-457-424-459-458-496-495-489-1559-1558-1554-1553-1320-1323-1327-1075-1311-1312-1313-1314-1315-1275-1210-1209-1208-1207-1112-1113-1117-1116-1115-1339
0.980143 804-160-161-794-790-791-787-786-1049-1046-1047-1044-1008-1007-1006-848-847-1071
0.980143 804-160-161-794-790-791-787-786-1049-1046-1047-1044-1008-848-847-1071
0.980143 804-160-161-794-790-791-787-786-1049-1046-1047-1007-1008-848-847-1071
0.980143 1608-426-457-424-459-458-496-462-500-501-958-957-994-1032-1031-1030-946-942-941-940-939-844-843-853-849-848-847-1071
0.980143 804-160-161-794-790-791-787-786-1049-1046-1047-1007-1006-848-847-1071
0.980143 804-160-161-794-790-791-787-786-1049-1046-1045-1044-1047-1007-1008-848-847-1071
0.980143 536-956-959-993-960-995-994-1032-1031-1030-946-1015-942-941-940-939-844-843-853-849-848-847-1071
0.980143 1608-426-457-424-459-458-496-495-489-1559-1558-1554-1553-1320-1323-1327-1075-1311-1275-1210-1209-1208-1207-1112-1113-1117-1116-1115-1339
0.980143 804-160-161-794-790-791-787-786-1049-1046-1045-1044-1047-1007-1006-848-847-1071
0.980143 804-160-161-794-790-791-787-786-1049-1046-1045-1044-1008-1007-1006-848-847-1071
0.980143 1608-426-457-424-459-458-496-495-489-1559-1558-1554-1553-1320-1323-1327-1075-1311-1275-1210-1209-1208-1112-1117-1116-1115-1339
0.980143 804-158-189-155-152-154-153-190-228-194-232-233-1226-1227-1261-1260-1259-1144-1145-1157-1113-1112-1117-1116-1115-1339
0.980143 804-160-161-794-790-791-787-786-1049-1046-1045-1044-1008-848-847-1071
0.980143 804-160-161-794-790-791-787-786-1049-1046-1045-811-812-814-813-1008-1007-1006-848-847-1071
0.980143 268-1224-1227-1261-1260-1143-1112-1113-1117-1116-1115-1339
0.980143 1608-426-457-424-459-458-496-462-500-501-958-956-959-993-960-995-994-1032-1031-1030-942-941-940-939-843-853-849-848-847-1071
0.980143 268-1224-1226-1227-1261-1260-1259-1144-1143-1142-1111-1112-1117-1116-1115-1339
0.980143 1608-426-457-424-459-458-496-495-489-1559-1558-1554-1553-1320-1323-1327-1075-1311-1312-1315-1275-1210-1209-1208-1112-1117-1116-1115-1339
0.980143 536-956-958-501-500-462-496-495-489-1559-1558-1554-1553-1320-1323-1327-1075-1311-1312-1315-1275-1274-1116-1115-1339
0.980143 268-1224-1226-1227-1261-1260-1259-1144-1145-1157-1113-1112-1117-1116-1115-1339
0.980143 804-158-189-155-152-154-153-190-228-194-232-233-1226-1227-1261-1260-1143-1112-1117-1116-1115-1339
0.980143 1608-426-457-424-459-458-496-462-500-501-958-956-959-993-960-995-994-1032-1031-1030-942-941-940-939-844-843-853-849-848-847-1071
0.980143 1608-426-457-424-459-458-496-462-500-501-958-956-959-993-960-995-994-1032-1031-1030-946-942-941-940-939-843-844-849-848-847-1071
0.980143 268-1224-1227-1261-1260-1259-1144-1145-1157-1113-1112-1117-1116-1115-1339
0.980143 804-158-189-155-152-154-153-190-228-194-232-233-1226-1227-1261-1260-1143-1144-1145-1157-1113-1112-1117-1116-1115-1339
0.980143 268-1224-1227-1261-1260-1259-1144-1143-1142-1111-1121-1117-1116-1115-1339
0.980143 268-1224-1226-1227-1261-1260-1259-1144-1143-1112-1117-1116-1115-1339
0.980143 804-158-189-155-152-154-153-190-228-194-232-233-1226-1227-1261-1260-1259-1144-1143-1112-1117-1116-1115-1339
0.980143 268-1224-1227-1261-1260-1259-1144-1143-1142-1111-1112-1117-1116-1115-1339
0.980143 268-1224-1227-1261-1260-1143-1112-1117-1116-1115-1339
0.980143 268-1224-1227-1261-1260-1143-1144-1145-1157-1113-1112-1117-1116-1115-1339
0.980143 1608-426-457-424-459-458-496-495-489-1559-1558-1554-1553-1320-1323-1327-1075-1311-1312-1315-1275-1210-1209-1208-1112-1113-1117-1116-1115-1339
0.980143 268-1224-1227-1261-1260-1259-1144-1143-1142-1111-1112-1113-1117-1116-1115-1339
0.980143 1608-426-457-424-459-458-496-462-500-501-958-956-959-993-960-995-994-1032-1031-1030-946-942-941-940-844-843-853-849-848-847-1071
0.980143 268-1224-1227-1261-1260-1259-1144-1143-1112-1117-1116-1115-1339
0.980143 268-1224-1227-1261-1260-1259-1144-1143-1112-1113-1117-1116-1115-1339
0.980143 804-158-189-155-152-154-153-190-228-194-232-233-1226-1227-1261-1260-1259-1144-1143-1112-1113-1117-1116-1115-1339
0.980143 804-158-189-155-152-154-153-190-228-194-232-233-1226-1227-1261-1260-1143-1112-1113-1117-1116-1115-1339
0.980143 536-956-958-501-500-462-496-495-489-1559-1558-1554-1553-1320-1323-1327-1075-1311-1275-1210-1209-1208-1112-1117-1116-1115-1339
0.980143 804-158-189-155-152-154-153-190-228-194-232-233-1226-1224-1227-1261-1260-1259-1144-1143-1142-1111-1112-1113-1117-1116-1115-1339
0.980143 1608-426-457-424-459-458-496-462-500-501-958-957-994-1032-1031-1030-946-942-941-940-939-843-853-849-848-847-1071
0.980143 1608-426-457-424-459-458-496-462-500-501-958-956-959-993-960-995-994-1032-1031-1030-946-942-941-940-939-844-843-853-849-848-847-1071
0.980143 804-158-189-155-152-154-153-190-228-194-232-233-1226-1224-1227-1261-1260-1259-1144-1143-1142-1111-1112-1117-1116-1115-1339
0.980143 1608-426-457-424-459-458-496-495-489-1559-1558-1554-1553-1320-1323-1327-1075-1311-1312-1313-1314-1315-1275-1274-1116-1115-1339
0.980143 536-956-958-501-500-462-496-495-489-1559-1558-1554-1553-1320-1323-1327-1075-1311-1312-1315-1275-1210-1209-1208-1207-1206-1110-1111-1112-1113-1117-1116-1115-1339
0.980143 804-158-189-155-152-154-153-190-228-194-232-233-1226-1224-1227-1261-1260-1259-1144-1145-1157-1113-1112-1117-1116-1115-1339
0.980143 1608-426-457-424-459-458-496-462-500-501-958-956-959-993-960-995-994-1032-1031-1030-942-941-940-844-843-853-849-848-847-1071
0.980143 536-956-959-995-994-1032-1031-1030-946-942-941-940-939-843-853-849-848-847-1071
0.980143 536-956-958-501-500-462-496-495-489-1559-1558-1554-1553-1320-1323-1327-1075-1311-1275-1210-1209-1208-1112-1113-1117-1116-1115-1339
0.980143 536-956-958-501-500-462-496-495-489-1559-1558-1554-1553-1320-1323-1327-1075-1311-1312-1315-1275-1210-1209-1208-1112-1117-1116-1115-1339
0.980143 1608-426-457-424-459-458-496-462-500-501-958-957-994-1032-1031-1030-946-942-941-940-939-843-844-849-848-847-1071
0.980143 536-956-958-501-500-462-496-495-489-1559-1558-1554-1553-1320-1323-1327-1075-1311-1312-1315-1275-1210-1209-1208-1207-1206-1110-1111-1112-1117-1116-1115-1339
0.980143 268-1224-1226-1227-1261-1260-1143-1112-1113-1117-1116-1115-1339
0.980143 268-1224-1226-1227-1261-1260-1143-1112-1117-1116-1115-1339
0.980143 804-158-189-155-152-154-153-190-228-194-232-233-1226-1227-1261-1260-1259-1144-1143-1142-1111-1112-1113-1117-1116-1115-1339
0.980143 1608-426-457-424-459-458-496-462-500-501-958-956-959-993-960-995-994-1032-1031-1030-942-941-940-939-843-844-849-848-847-1071
0.980143 268-1224-1226-1227-1261-1260-1143-1144-1145-1157-1113-1112-1117-1116-1115-1339
0.980143 1608-426-457-424-459-458-496-462-500-501-958-956-959-993-960-995-994-1032-1031-1030-946-942-941-940-939-843-853-849-848-847-1071
0.980143 268-1224-1227-1261-1260-1259-1218-1157-1113-1112-1117-1116-1115-1339
0.980143 268-1224-1226-1227-1261-1260-1259-1144-1143-1112-1113-1117-1116-1115-1339
0.980143 804-160-161-794-790-791-787-786-1049-1048-1047-1044-1043-1042-816-815-814-813-1008-848-847-1071
0.980143 1608-426-457-424-459-458-496-495-489-1559-1558-1554-1553-1320-1323-1327-1075-1311-1312-1313-1314-1315-1275-1210-1209-1208-1112-1117-1116-1115-1339
0.980143 1072-1492-1494-1037-1036-998-999-1000-938-842-843-939-844-849-848-847-1071
0.980143 804-160-161-794-790-791-787-786-1049-1048-1047-1044-1043-1042-816-815-814-813-1008-1007-1006-848-847-1071
0.980143 536-956-958-501-500-462-496-495-489-1559-1558-1554-1553-1320-1323-1327-1075-1311-1312-1315-1275-1210-1209-1208-1207-1112-1113-1117-1116-1115-1339
0.980143 268-1224-1226-233-232-194-228-227-221-755-754-753-752-748-775-776-779-780-781-1053-1052-1055-1056-1060-1061-1062-1063-808-1042-1043-1007-1047-1046-1045-811-812-813-1008-848-847-1071
0.980143 1608-426-457-424-459-458-496-495-489-1559-1558-1554-1553-1320-1323-1327-1075-1311-1312-1315-1275-1210-1209-1208-1207-1206-1110-1111-1112-1113-1117-1116-1115-1339
0.980143 1072-1492-1494-1037-1036-998-999-1000-938-842-843-939-940-844-849-848-847-1071
0.980143 536-956-959-993-960-995-994-1032-1031-1030-942-941-940-939-843-844-849-848-847-1071
0.980143 536-956-959-993-960-995-994-1032-1031-1030-946-942-941-940-939-844-843-853-849-848-847-1071
0.980143 268-1224-1226-233-232-194-228-227-221-755-754-753-752-748-775-776-779-780-781-1053-1052-1055-1056-1060-1061-1062-1063-808-1042-816-1008-848-847-1071
0.980143 536-956-958-501-500-462-496-495-489-1559-1558-1554-1553-1320-1323-1327-1075-1311-1312-1315-1275-1210-1209-1208-1207-1206-1110-1109-1111-1112-1113-1117-1116-1115-1339
0.980143 1608-426-457-424-459-458-496-462-500-501-958-956-959-993-960-995-994-1032-1031-1030-946-1015-942-941-940-939-844-843-853-849-848-847-1071
0.980143 804-160-161-794-790-791-787-786-1049-1048-1047-1044-1043-1042-816-815-814-812-813-1008-1007-1006-848-847-1071
0.980143 1072-1492-1494-1037-1036-998-999-1000-938-939-844-843-853-849-848-847-1071
0.980143 536-956-959-993-960-995-994-1032-1031-1030-946-942-941-940-844-843-853-849-848-847-1071
0.980143 268-1224-1226-233-232-194-228-227-221-755-754-753-752-748-775-776-779-780-781-1053-1052-1055-1056-1060-1061-1062-1063-808-1042-816-815-812-811-1045-1046-1047-1044-1008-848-847-1071
0.980143 804-160-161-794-790-791-787-786-1049-1048-1047-1044-1043-1042-816-815-812-814-813-1008-1007-1006-848-847-1071
0.980143 804-160-161-794-790-791-787-786-1049-1048-1047-1044-1043-1042-816-815-812-814-813-1008-848-847-1071
0.980143 1608-426-457-424-459-458-496-495-489-1559-1558-1554-1553-1320-1323-1327-1075-1311-1312-1315-1275-1274-1116-1115-1339
0.980143 804-160-161-794-790-791-787-786-1049-1048-1047-1044-1043-1042-816-815-812-813-1008-1007-1006-848-847-1071
0.980143 536-956-959-993-960-995-994-1032-1031-1030-942-941-940-844-843-853-849-848-847-1071
0.980143 536-956-959-993-960-995-994-1032-1031-1030-946-942-941-940-939-843-853-849-848-847-1071
0.980143 536-956-958-501-500-462-496-495-489-1559-1558-1554-1553-1320-1323-1327-1075-1311-1312-1313-1314-1315-1275-1210-1209-1208-1207-1112-1117-1116-1115-1339
0.980143 536-956-958-501-500-462-496-495-489-1559-1558-1554-1553-1320-1323-1327-1075-1311-1312-1315-1275-1210-1209-1208-1112-1113-1117-1116-1115-1339
0.980143 1072-1492-1494-1037-1036-998-999-1000-938-842-841-843-939-844-849-848-847-1071
0.980143 268-1224-1226-233-232-194-228-227-221-755-754-753-752-748-775-776-779-780-781-1053-1052-1055-1056-1060-1061-1062-1063-808-1042-1043-1007-1047-1046-1045-1044-1008-848-847-1071
0.980143 268-1224-1226-233-232-194-228-227-221-755-754-753-752-748-775-776-779-780-781-1053-1052-1055-1056-1060-1061-1062-1063-808-1042-1043-1044-1008-848-847-1071
0.980143 1072-1492-1494-1037-1036-998-999-1000-938-842-841-843-939-940-844-849-848-847-1071
0.980143 1072-1492-1494-1037-1036-998-999-1000-938-842-841-843-844-849-848-847-1071
0.980143 1608-426-457-424-459-458-496-495-489-1559-1558-1554-1553-1320-1323-1327-1075-1311-1312-1313-1314-1315-1275-1210-1209-1208-1207-1112-1117-1116-1115-1339
0.980143 268-1224-1226-233-232-194-228-227-221-755-754-753-752-748-775-776-779-780-781-1053-1052-1055-1056-1060-1061-1062-1063-808-1042-816-815-812-813-1008-848-847-1071
0.980143 804-160-161-794-790-791-787-786-1049-1048-1047-1044-1043-1042-816-815-814-812-813-1008-848-847-1071
0.980143 536-956-958-501-500-462-496-495-489-1559-1558-1554-1553-1320-1323-1327-1075-1311-1312-1315-1275-1210-1209-1208-1207-1112-1117-1116-1115-1339
0.980143 536-956-958-501-500-462-496-495-489-1559-1558-1554-1553-1320-1323-1327-1075-1311-1312-1313-1314-1315-1275-1274-1116-1115-1339
0.980143 1072-1492-1494-1037-1036-998-999-1000-938-842-843-844-849-848-847-1071
0.980143 268-1224-1226-233-232-194-228-227-221-755-754-753-752-748-775-776-779-780-781-1053-1052-1055-1056-1060-1061-1062-1063-808-1042-1043-1044-1047-1007-1006-848-847-1071
0.980143 268-1224-1226-233-232-194-228-227-221-755-754-753-752-748-775-776-779-780-781-1053-1052-1055-1056-1060-1061-1062-1063-808-1042-816-815-812-811-1045-1046-1047-1044-1043-1007-1008-848-847-1071
0.980143 536-956-959-993-960-995-994-1032-1031-1030-946-942-941-940-939-843-844-849-848-847-1071
0.980143 268-1224-1226-233-232-194-228-227-221-755-754-753-752-748-775-776-779-780-781-1053-1052-1055-1056-1060-1061-1062-1063-808-1042-1043-1007-1047-1046-1045-811-812-814-813-1008-848-847-1071
0.980143 804-160-161-794-790-791-787-786-1049-1048-1047-1044-1043-1042-816-1008-1007-1006-848-847-1071
0.980143 804-160-161-794-790-791-787-786-1049-1048-1047-1044-1043-1042-816-1008-848-847-1071
0.980143 536-956-959-993-960-995-994-1032-1031-1030-946-1015-942-941-940-844-843-853-849-848-847-1071
0.980143 268-1224-1226-233-232-194-228-227-221-755-754-753-752-748-775-776-779-780-781-1053-1052-1055-1056-1060-1061-1062-1063-808-1042-1043-1007-1008-848-847-1071
0.980143 1608-426-457-424-459-458-496-495-489-1559-1558-1554-1553-1320-1323-1327-1075-1311-1312-1315-1275-1210-1209-1208-1207-1206-1110-1109-1111-1112-1117-1116-1115-1339
0.980143 536-956-959-993-960-995-994-1032-1031-1030-942-941-940-939-844-843-853-849-848-847-1071
0.980143 804-160-161-794-790-791-787-786-1049-1048-1047-1044-1043-1007-1008-848-847-1071
0.980143 1608-426-457-424-459-458-496-495-489-1559-1558-1554-1553-1320-1323-1327-1075-1311-1275-1274-1116-1115-1339
0.980143 268-1224-1226-233-232-194-228-227-221-755-754-753-752-748-775-776-779-780-781-1053-1052-1055-1056-1060-1061-1062-1063-808-1042-816-815-812-811-1045-1046-1047-1007-1008-848-847-1071
0.980143 536-956-959-993-960-995-994-1032-1031-1030-942-941-940-939-843-853-849-848-847-1071
0.980143 804-160-161-794-790-791-787-786-1049-1048-1047-1044-1008-1007-1006-848-847-1071
0.980143 536-956-959-993-960-995-994-1032-1031-1030-946-1015-942-941-940-939-843-844-849-848-847-1071
0.980143 268-1224-1226-233-232-194-228-227-221-755-754-753-752-748-775-776-779-780-781-1053-1052-1055-1056-1060-1061-1062-1063-808-1042-1043-1044-1047-1007-1008-848-847-1071
0.980143 1608-426-457-424-459-458-496-462-500-501-958-956-959-993-960-995-994-1032-1031-1030-946-1015-942-941-940-939-843-844-849-848-847-1071
0.980143 804-160-161-794-790-791-787-786-1049-1048-1047-1044-1008-848-847-1071
0.980143 536-956-958-501-500-462-496-495-489-1559-1558-1554-1553-1320-1323-1327-1075-1311-1312-1313-1314-1315-1275-1210-1209-1208-1207-1112-1113-1117-1116-1115-1339
0.980143 804-160-161-794-790-791-787-786-1049-1048-1047-1044-1043-1042-816-815-812-813-1008-848-847-1071
0.980143 536-956-958-501-500-462-496-495-489-1559-1558-1554-1553-1320-1323-1327-1075-1311-1312-1315-1275-1210-1209-1208-1207-1206-1110-1109-1111-1112-1117-1116-1115-1339
0.980143 804-160-161-794-790-791-787-786-1049-1048-1047-1007-1008-848-847-1071
0.980143 1608-426-457-424-459-458-496-495-489-1559-1558-1554-1553-1320-1323-1327-1075-1311-1312-1315-1275-1210-1209-1208-1207-1206-1110-1111-1112-1117-1116-1115-1339
0.980143 268-1224-1226-233-232-194-228-227-221-755-754-753-752-748-775-776-779-780-781-1053-1052-1055-1056-1060-1061-1062-1063-808-1042-1043-1007-1047-1044-1008-848-847-1071
0.980143 804-160-161-794-790-791-787-786-1049-1048-1047-1044-1043-1007-1006-848-847-1071
0.980143 1608-426-457-424-459-458-496-462-500-501-958-956-959-993-960-995-994-1032-1031-1030-946-1015-942-941-940-939-843-853-849-848-847-1071
0.980143 1608-426-457-424-459-458-496-495-489-1559-1558-1554-1553-1320-1323-1327-1075-1311-1312-1313-1314-1315-1275-1210-1209-1208-1112-1113-1117-1116-1115-1339
0.979949 1072-1499-1500-1501-1062-1061-1060-1056-1055-1052-1053-781-780-779-776-740-739-738-580-579-803
0.979949 804-158-189-155-152-154-769-768-730-731-692-725-693-724-607-576-581-580-579-803
0.979949 1608-426-457-424-459-458-496-495-494-483-482-481-248-251-217-218-219-1291-757-763-762-674-673-672-671-670-607-576-581-580-579-803
0.979949 268-1224-1226-233-232-194-228-227-221-755-219-1291-757-763-762-674-673-672-671-576-577-581-580-579-803
0.979949 1072-1499-1500-1501-1062-1061-1060-1056-1055-1052-1053-781-780-779-739-738-580-579-803
0.979949 1072-1499-1500-1501-1062-1061-1060-1056-1055-1052-1053-781-780-779-776-775-739-674-673-672-671-576-577-581-580-579-803
0.979949 1072-1499-1500-1501-1062-1061-1060-1056-1055-1052-1053-781-780-779-776-775-739-674-673-672-671-576-581-580-579-803
0.979949 1072-1499-1500-1501-1062-1061-1060-1056-1055-1052-1053-781-780-779-776-740-548-774-775-739-738-580-579-803
0.979949 268-1224-1226-233-232-194-228-227-221-755-219-1291-757-763-762-674-673-672-671-670-574-575-576-581-580-579-803
0.979949 1608-426-457-424-459-458-496-495-494-483-482-481-248-251-217-218-219-1291-757-763-762-674-673-672-671-670-574-573-575-576-577-581-580-579-803
0.979949 268-1224-1226-233-232-194-228-227-221-755-219-1291-757-763-762-674-673-672-671-670-574-573-575-576-581-580-579-803
0.979949 1340-695-650-651-652-653-654-693-725-728-724-607-606-575-576-577-581-580-579-803
0.979949 1340-695-650-651-652-653-654-693-725-728-724-723-608-607-606-575-576-581-580-579-803
0.979949 268-1224-1226-233-232-194-228-227-221-755-219-1291-757-763-762-674-673-672-576-581-580-579-803
0.979949 804-158-189-155-152-154-769-768-730-731-692-693-725-728-724-723-608-607-606-575-576-581-580-579-803
0.979949 1340-695-650-651-652-653-654-693-725-724-607-576-577-581-580-579-803
0.979949 1072-1499-1500-1501-1062-1061-1060-1056-1055-1052-1053-781-780-779-776-775-739-674-673-672-671-670-574-573-575-576-577-581-580-579-803
0.979949 1608-426-457-424-459-458-496-495-494-483-482-481-248-251-217-218-219-1291-757-756-763-762-674-673-672-671-576-577-581-580-579-803
0.979949 1072-1499-1500-1501-1062-1061-1060-1056-1055-1052-1053-781-780-779-776-775-739-674-673-672-576-577-581-580-579-803
0.979949 804-158-189-155-152-154-769-768-730-731-692-693-725-728-724-723-608-607-576-581-580-579-803
0.979949 804-158-189-155-152-154-769-768-730-731-692-725-724-607-576-581-580-579-803
0.979949 1072-1499-1500-1501-1062-1061-1060-1056-1055-1052-1053-781-780-779-776-740-548-549-584-583-582-581-580-579-803
0.979949 804-158-189-155-152-154-769-768-730-731-692-725-724-723-608-607-576-581-580-579-803
0.979949 1608-426-457-424-459-458-496-495-494-483-482-481-248-251-217-218-219-1291-757-756-763-762-674-673-672-671-576-581-580-579-803
0.979949 1340-695-650-651-652-653-654-693-725-728-724-723-608-607-576-577-581-580-579-803
0.979949 268-1224-1226-233-232-194-228-227-221-755-219-1291-757-763-762-674-673-672-671-670-574-575-576-577-581-580-579-803
0.979949 1340-695-650-651-652-653-654-693-725-724-723-608-607-576-581-580-579-803
0.979949 536-956-958-501-500-462-496-495-494-483-482-481-248-251-217-218-219-1291-757-756-763-762-674-673-672-671-576-577-581-580-579-803
0.979949 804-158-189-155-152-154-769-768-730-731-692-693-725-728-724-607-606-575-576-581-580-579-803
0.979949 1072-1499-1500-1501-1062-1061-1060-1056-1055-1052-1053-781-780-779-776-775-739-674-673-672-576-581-580-579-803
0.979949 1608-426-457-424-459-458-496-495-494-483-482-481-248-251-217-218-219-1291-757-763-762-674-673-672-671-576-581-580-579-803
0.979949 536-956-958-501-500-462-496-495-494-483-482-481-248-251-217-218-219-1291-757-756-763-762-674-673-672-671-576-581-580-579-803
0.979949 268-1224-1226-233-232-194-228-227-221-755-219-1291-757-763-762-674-673-672-671-670-574-573-575-576-577-581-580-579-803
0.979949 1072-1499-1500-1501-1062-1061-1060-1056-1055-1052-1053-781-780-779-776-740-548-774-738-580-579-803
0.979949 804-158-189-155-152-154-769-768-730-731-692-725-693-724-723-608-607-576-581-580-579-803
0.979949 1340-695-650-651-652-653-654-693-724-607-606-575-576-581-580-579-803
0.979949 804-158-189-155-152-154-769-768-730-731-692-693-725-728-724-607-576-581-580-579-803
0.979949 268-1224-1226-233-232-194-228-227-221-755-219-1291-757-763-762-674-673-672-671-576-581-580-579-803
0.979949 1340-695-650-651-652-653-654-693-725-724-723-608-607-606-575-576-581-580-579-803
0.979949 1340-695-650-651-652-653-654-693-725-728-724-723-608-607-606-575-576-577-581-580-579-803
0.979949 536-956-958-501-500-462-496-495-494-483-482-481-248-251-217-218-219-1291-757-756-763-762-674-673-672-576-581-580-579-803
0.979949 1340-695-650-651-652-653-654-693-724-607-606-575-576-577-581-580-579-803
0.979949 804-158-189-155-152-154-769-768-730-731-692-725-693-724-607-606-575-576-581-580-579-803
0.979949 1340-695-650-651-652-653-654-693-725-724-607-576-581-580-579-803
0.979949 804-158-189-155-152-154-769-768-730-731-692-693-724-607-576-581-580-579-803
0.979949 536-956-958-501-500-462-496-495-494-483-482-481-248-251-217-218-219-1291-757-763-762-674-673-672-671-670-574-575-576-581-580-579-803
0.979949 536-956-958-501-500-462-496-495-494-483-482-481-248-251-217-218-219-1291-757-763-762-674-673-672-671-670-574-575-576-577-581-580-579-803
0.979949 268-1224-1226-233-232-194-228-227-221-755-219-1291-757-756-763-762-674-673-672-576-581-580-579-803
0.979949 1340-695-650-651-652-653-654-693-725-728-724-607-606-575-576-581-580-579-803
0.979949 268-1224-1226-233-232-194-228-227-221-755-219-1291-757-756-763-762-674-673-672-671-576-577-581-580-579-803
0.979949 536-956-958-501-500-462-496-495-494-483-482-481-248-251-217-218-219-1291-757-763-762-674-673-672-671-670-574-573-575-576-581-580-579-803
0.979949 804-158-189-155-152-154-769-768-730-731-692-693-724-607-606-575-576-581-580-579-803
0.979949 1072-1499-1500-1501-1062-1061-1060-1056-1055-1052-1053-781-780-779-776-775-739-674-673-672-671-670-607-606-575-576-581-580-579-803
0.979949 1608-426-457-424-459-458-496-495-494-483-482-481-248-251-217-218-219-1291-757-763-762-674-673-672-671-670-574-575-576-577-581-580-579-803
0.979949 268-1224-1226-233-232-194-228-227-221-755-219-1291-757-763-762-674-673-672-671-670-607-606-575-576-577-581-580-579-803
0.979949 1340-695-650-651-652-653-654-693-724-723-608-607-606-575-576-577-581-580-579-803
0.979949 804-158-189-155-152-154-769-768-730-731-692-693-724-723-608-607-576-581-580-579-803
0.979949 536-956-958-501-500-462-496-495-494-483-482-481-248-251-217-218-219-1291-757-763-762-674-673-672-671-670-574-573-575-576-577-581-580-579-803
0.979949 1072-1499-1500-1501-1062-1061-1060-1056-1055-1052-1053-781-780-779-776-775-739-674-673-672-671-670-607-576-581-580-579-803
0.979949 1608-426-457-424-459-458-496-495-494-483-482-481-248-251-217-218-219-1291-757-763-762-674-673-672-576-577-581-580-579-803
0.979949 1072-1499-1500-1501-1062-1061-1060-1056-1055-1052-1053-781-780-779-776-775-774-548-740-545-583-582-581-580-579-803
0.979949 1340-695-650-651-652-653-654-693-725-724-723-608-607-576-577-581-580-579-803
0.979949 268-1224-1226-233-232-194-228-227-221-755-219-1291-757-756-763-762-674-673-672-576-577-581-580-579-803
0.979949 1608-426-457-424-459-458-496-495-494-483-482-481-248-251-217-218-219-1291-757-756-763-762-674-673-672-576-581-580-579-803
0.979949 1608-426-457-424-459-458-496-495-494-483-482-481-248-251-217-218-219-1291-757-763-762-674-673-672-671-670-574-575-576-581-580-579-803
0.979949 536-956-958-501-500-462-496-495-494-483-482-481-248-251-217-218-219-1291-757-763-762-674-673-672-671-670-607-576-577-581-580-579-803
0.979949 1072-1499-1500-1501-1062-1061-1060-1056-1055-1052-1053-781-780-779-776-775-739-738-580-579-803
0.979949 1340-695-650-651-652-653-654-693-725-728-724-607-576-581-580-579-803
0.979949 536-956-958-501-500-462-496-495-494-483-482-481-248-251-217-218-219-1291-757-763-762-674-673-672-671-670-607-576-581-580-579-803
0.979949 1340-695-650-651-652-653-654-693-724-723-608-607-576-581-580-579-803
0.979949 268-1224-1226-233-232-194-228-227-221-755-219-1291-757-763-762-674-673-672-671-670-607-606-575-576-581-580-579-803
0.979949 536-956-958-501-500-462-496-495-494-483-482-481-248-251-217-218-219-1291-757-763-762-674-673-672-671-670-607-606-575-576-577-581-580-579-803
0.979949 1340-695-650-651-652-653-654-693-725-724-607-606-575-576-581-580-579-803
0.979949 1072-1499-1500-1501-1062-1061-1060-1056-1055-1052-1053-781-780-779-776-775-774-548-549-584-583-582-581-580-579-803
0.979949 536-956-958-501-500-462-496-495-494-483-482-481-248-251-217-218-219-1291-757-763-762-674-673-672-671-670-607-606-575-576-581-580-579-803
0.979949 536-956-958-501-500-462-496-495-494-483-482-481-248-251-217-218-219-1291-757-756-763-762-674-673-672-576-577-581-580-579-803
0.979949 1608-426-457-424-459-458-496-495-494-483-482-481-248-251-217-218-219-1291-757-763-762-674-673-672-671-670-574-573-575-576-581-580-579-803
0.979949 1608-426-457-424-459-458-496-495-494-483-482-481-248-251-217-218-219-1291-757-763-762-674-673-672-671-670-607-606-575-576-577-581-580-579-803
0.979949 1340-695-650-651-652-653-654-693-724-607-576-581-580-579-803
0.979949 1072-1499-1500-1501-1062-1061-1060-1056-1055-1052-1053-781-780-779-776-775-774-738-580-579-803
0.979949 804-158-189-155-152-154-769-768-730-731-692-693-725-724-723-608-607-576-581-580-579-803
0.979949 268-1224-1226-233-232-194-228-227-221-755-219-1291-757-763-762-674-673-672-576-577-581-580-579-803
0.979949 536-956-958-501-500-462-496-495-494-483-482-481-248-251-217-218-219-1291-757-763-762-674-673-672-576-577-581-580-579-803
0.979949 1072-1499-1500-1501-1062-1061-1060-1056-1055-1052-1053-781-780-779-776-775-739-674-673-672-671-670-574-573-575-576-581-580-579-803
0.979949 536-956-958-501-500-462-496-495-494-483-482-481-248-251-217-218-219-1291-757-763-762-674-673-672-576-581-580-579-803
0.979949 1340-695-650-651-652-653-654-693-725-728-724-723-608-607-576-581-580-579-803
0.979949 804-158-189-155-152-154-769-768-730-731-692-693-725-724-607-606-575-576-581-580-579-803
0.979949 1608-426-457-424-459-458-496-495-494-483-482-481-248-251-217-218-219-1291-757-763-762-674-673-672-576-581-580-579-803
0.979949 1608-426-457-424-459-458-496-495-494-483-482-481-248-251-217-218-219-1291-757-763-762-674-673-672-671-576-577-581-580-579-803
0.979949 1608-426-457-424-459-458-496-495-494-483-482-481-248-251-217-218-219-1291-757-763-762-674-673-672-671-670-607-576-577-581-580-579-803
0.979949 1072-1499-1500-1501-1062-1061-1060-1056-1055-1052-1053-781-780-779-776-775-739-674-673-672-671-670-574-575-576-577-581-580-579-803
0.979949 268-1224-1226-233-232-194-228-227-221-755-219-1291-757-763-762-674-673-672-671-670-607-576-577-581-580-579-803
0.979949 804-158-189-155-152-154-769-768-730-731-692-693-724-723-608-607-606-575-576-581-580-579-803
0.979949 1608-426-457-424-459-458-496-495-494-483-482-481-248-251-217-218-219-1291-757-756-763-762-674-673-672-576-577-581-580-579-803
0.979949 1608-426-457-424-459-458-496-495-494-483-482-481-248-251-217-218-219-1291-757-763-762-674-673-672-671-670-607-606-575-576-581-580-579-803
0.979949 1340-695-650-651-652-653-654-693-724-723-608-607-606-575-576-581-580-579-803
0.979949 1072-1499-1500-1501-1062-1061-1060-1056-1055-1052-1053-781-780-779-776-775-774-548-740-739-738-580-579-803
0.979949 536-956-958-501-500-462-496-495-494-483-482-481-248-251-217-218-219-1291-757-763-762-674-673-672-671-576-581-580-579-803
0.979949 1340-695-650-651-652-653-654-693-724-607-576-577-581-580-579-803
0.979949 1340-695-650-651-652-653-654-693-724-723-608-607-576-577-581-580-579-803
0.979949 268-1224-1226-233-232-194-228-227-221-755-219-1291-757-763-762-674-673-672-671-670-607-576-581-580-579-803
0.979949 1072-1499-1500-1501-1062-1061-1060-1056-1055-1052-1053-781-780-779-776-775-739-674-673-672-671-670-574-575-576-581-580-579-803
0.979949 268-1224-1226-233-232-194-228-227-221-755-219-1291-757-756-763-762-674-673-672-671-576-581-580-579-803
0.979949 536-956-958-501-500-462-496-495-494-483-482-481-248-251-217-218-219-1291-757-763-762-674-673-672-671-576-577-581-580-579-803
0.979949 804-158-189-155-152-154-769-768-730-731-692-693-725-724-607-576-581-580-579-803
0.979948 268-1224-1226-233-232-194-195-196-131-134-135-136-40-45-44-267
0.979948 1608-426-457-424-459-458-496-495-494-483-482-481-248-251-217-218-219-755-221-227-228-190-153-154-152-155-189-188-71-40-45-44-267
0.979948 1608-426-457-424-459-458-496-495-494-483-482-481-248-251-217-218-219-755-221-227-226-138-137-136-40-45-44-267
0.979948 536-963-964-965-526-525-524-520-519-518-517-245-241-240-239-238-12-13-48-49-39-40-45-44-267
0.979948 268-1224-1226-233-232-194-195-196-131-134-38-37-39-40-45-44-267
0.979948 536-963-964-965-526-525-524-520-519-518-517-245-241-242-206-205-204-12-13-48-49-39-40-45-44-267
0.979948 268-1224-1226-233-232-194-228-190-153-154-155-189-157-188-71-40-45-44-267
0.979948 268-1224-1226-233-232-194-195-196-131-134-135-40-45-44-267
0.979948 1340-695-650-651-652-653-654-693-724-725-692-731-730-768-769-154-153-190-228-194-195-196-131-134-38-39-40-45-44-267
0.979948 268-1224-1226-233-232-194-228-227-226-138-137-136-40-45-44-267
0.979948 804-158-189-188-187-72-71-40-45-44-267
0.979948 1340-695-650-651-652-653-654-693-724-725-692-731-730-768-769-154-153-190-228-194-195-196-131-134-135-40-45-44-267
0.979948 804-158-189-188-187-72-71-70-39-40-45-44-267
0.979948 1072-1492-1495-1531-1530-1568-1567-1560-488-489-495-494-483-482-481-248-251-217-218-219-755-221-227-228-194-195-196-131-134-135-136-40-45-44-267
0.979948 1608-426-457-424-459-458-496-495-494-483-482-481-248-251-217-218-219-755-221-227-228-194-195-196-131-134-135-40-45-44-267
0.979948 1340-695-650-651-652-653-654-693-724-725-692-731-730-768-769-154-153-190-228-194-195-196-131-134-135-136-40-45-44-267
0.979948 1072-1492-1495-1531-1530-1568-1567-1560-488-489-495-494-483-482-481-248-251-217-218-219-755-221-227-228-194-195-196-131-134-135-40-45-44-267
0.979948 1340-695-650-651-652-653-654-693-724-725-692-731-730-768-769-154-153-190-228-227-226-138-137-136-40-45-44-267
0.979948 1072-1492-1495-1531-1530-1568-1567-1560-488-489-495-494-483-482-481-248-251-217-218-219-755-221-227-228-194-195-196-131-134-38-39-40-45-44-267
0.979948 1608-426-457-424-459-458-496-495-494-483-482-481-248-251-217-218-219-755-221-227-228-194-195-196-131-134-38-37-39-40-45-44-267
0.979948 1608-426-457-424-459-458-496-495-494-483-482-481-248-251-217-218-219-755-221-227-228-194-195-196-131-134-38-39-40-45-44-267
0.979948 1072-1492-1495-1531-1530-1568-1567-1560-488-489-495-494-483-482-481-248-251-217-218-219-755-221-227-228-194-195-196-131-134-38-37-39-40-45-44-267
0.979948 1608-426-457-424-459-458-496-495-494-483-482-481-248-251-217-218-219-755-221-227-228-190-153-154-155-189-157-188-71-40-45-44-267
0.979948 268-1224-1226-233-232-194-195-196-131-134-38-39-40-45-44-267
0.979948 1340-695-650-651-652-653-654-693-724-725-692-731-730-768-769-154-153-190-228-227-226-138-137-136-135-40-45-44-267
0.979948 1608-426-457-424-459-458-496-495-494-483-482-481-248-251-217-218-219-755-221-227-226-138-137-136-135-40-45-44-267
0.979948 1072-1492-1495-1531-1530-1568-1567-1560-488-489-495-494-483-482-481-248-251-217-218-219-755-221-227-228-190-153-154-155-189-188-71-40-45-44-267
0.979948 1072-1492-1495-1531-1530-1568-1567-1560-488-489-495-494-483-482-481-248-251-217-218-219-755-221-227-228-190-153-154-155-189-157-188-71-40-45-44-267
0.979948 1072-1492-1495-1531-1530-1568-1567-1560-488-489-495-494-483-482-481-248-251-217-218-219-755-221-227-226-138-137-136-40-45-44-267
0.979948 1072-1492-1495-1531-1530-1568-1567-1560-488-489-495-494-483-482-481-248-251-217-218-219-755-221-227-228-190-153-154-152-155-189-188-71-40-45-44-267
0.979948 1072-1492-1495-1531-1530-1568-1567-1560-488-489-495-494-483-482-481-248-251-217-218-219-755-221-227-226-138-137-136-135-40-45-44-267
0.979948 1072-1492-1495-1531-1530-1568-1567-1560-488-489-495-494-483-482-481-248-251-217-218-219-755-221-227-228-190-153-154-152-155-189-157-188-71-40-45-44-267
0.979948 804-158-189-157-188-187-72-71-40-45-44-267
0.979948 1608-426-457-424-459-458-496-495-494-483-482-481-248-251-217-218-219-755-221-227-228-194-195-196-131-134-135-136-40-45-44-267
0.979948 536-963-964-965-526-525-524-520-519-518-517-245-241-242-243-240-239-238-12-13-48-49-39-40-45-44-267
0.979948 268-1224-1226-233-232-194-228-227-226-138-137-136-135-40-45-44-267
0.979948 804-158-189-157-188-71-40-45-44-267
0.979948 1608-426-457-424-459-458-496-495-494-483-482-481-248-251-217-218-219-755-221-227-228-190-153-154-155-189-188-71-40-45-44-267
0.979948 268-1224-1226-233-232-194-228-190-153-154-152-155-189-188-71-40-45-44-267
0.979948 1340-695-650-651-652-653-654-693-724-725-692-731-730-768-769-154-152-155-189-188-71-40-45-44-267
0.979948 268-1224-1226-233-232-194-228-190-153-154-152-155-189-157-188-71-40-45-44-267
0.979948 804-158-189-157-188-187-72-71-70-39-40-45-44-267
0.979948 268-1224-1226-233-232-194-228-190-153-154-155-189-188-71-40-45-44-267
0.979948 1340-695-650-651-652-653-654-693-724-725-692-731-730-768-769-154-152-155-189-157-188-71-40-45-44-267
0.979948 1608-426-457-424-459-458-496-495-494-483-482-481-248-251-217-218-219-755-221-227-228-190-153-154-152-155-189-157-188-71-40-45-44-267
0.979948 804-158-189-188-71-40-45-44-267
0.979948 1340-695-650-651-652-653-654-693-724-725-692-731-730-768-769-154-153-190-228-194-195-196-131-134-38-37-39-40-45-44-267
0.979938 268-1224-1226-233-232-194-228-227-221-755-219-1291-757-763-762-674-673-672-671-670-574-573-575-576-581-580-803
0.979938 1608-426-457-424-459-458-496-495-494-483-482-481-248-251-217-218-219-1291-757-763-762-674-673-672-671-670-607-606-575-576-581-580-803
0.979938 1072-1499-1500-1501-1062-1061-1060-1056-1055-1052-1053-781-780-779-776-775-739-674-673-672-671-670-607-606-575-576-581-580-803
0.979938 1608-426-457-424-459-458-496-495-494-483-482-481-248-251-217-218-219-1291-757-763-762-674-673-672-671-576-581-580-803
0.979938 1340-695-650-651-652-653-654-693-725-728-724-723-608-607-606-575-576-581-580-803
0.979938 1608-426-457-424-459-458-496-495-494-483-482-481-248-251-217-218-219-1291-757-763-762-674-673-672-671-670-574-575-576-581-580-803
0.979938 1340-695-650-651-652-653-654-693-725-728-724-607-576-581-580-803
0.979938 1608-426-457-424-459-458-496-495-494-483-482-481-248-251-217-218-219-1291-757-763-762-674-673-672-671-670-607-576-581-580-803
0.979938 268-1224-1226-233-232-194-228-227-221-755-219-1291-757-756-763-762-674-673-672-576-581-580-803
0.979938 1340-695-650-651-652-653-654-693-725-728-724-723-608-607-576-581-580-803
0.979938 268-1224-1226-233-232-194-228-227-221-755-219-1291-757-763-762-674-673-672-671-576-581-580-803
0.979938 1072-1499-1500-1501-1062-1061-1060-1056-1055-1052-1053-781-780-779-776-775-739-674-673-672-671-670-607-576-581-580-803
0.979938 1072-1499-1500-1501-1062-1061-1060-1056-1055-1052-1053-781-780-779-776-775-739-674-673-672-576-581-580-803
0.979938 1340-695-650-651-652-653-654-693-725-728-724-607-606-575-576-581-580-803
0.979938 1340-695-650-651-652-653-654-693-724-607-606-575-576-581-580-803
0.979938 1072-1499-1500-1501-1062-1061-1060-1056-1055-1052-1053-781-780-779-776-775-739-674-673-672-671-670-574-575-576-581-580-803
0.979938 268-1224-1226-233-232-194-228-227-221-755-219-1291-757-763-762-674-673-672-671-670-607-576-581-580-803
0.979938 268-1224-1226-233-232-194-228-227-221-755-219-1291-757-763-762-674-673-672-576-581-580-803
0.979938 268-1224-1226-233-232-194-228-227-221-755-219-1291-757-756-763-762-674-673-672-671-576-581-580-803
0.979938 1072-1499-1500-1501-1062-1061-1060-1056-1055-1052-1053-781-780-779-776-775-739-674-673-672-671-576-581-580-803
0.979938 1340-695-650-651-652-653-654-693-724-607-576-581-580-803
0.979938 268-1224-1226-233-232-194-228-227-221-755-219-1291-757-763-762-674-673-672-671-670-574-575-576-581-580-803
0.979938 268-1224-1226-233-232-194-228-227-221-755-219-1291-757-756-763-762-674-673-672-671-670-574-575-576-581-580-803
0.979938 1072-1499-1500-1501-1062-1061-1060-1056-1055-1052-1053-781-780-779-776-775-739-674-673-672-671-670-574-573-575-576-581-580-803
0.979938 1340-695-650-651-652-653-654-693-725-724-723-608-607-606-575-576-581-580-803
0.979938 804-158-189-155-152-154-769-768-730-731-692-693-725-724-723-608-607-576-581-580-803
0.979938 1340-695-650-651-652-653-654-693-725-724-607-606-575-576-581-580-803
0.979938 536-956-958-501-500-462-496-495-494-483-482-481-248-251-217-218-219-1291-757-763-762-674-673-672-671-670-607-576-581-580-803
0.979938 536-956-958-501-500-462-496-495-494-483-482-481-248-251-217-218-219-1291-757-763-762-674-673-672-671-670-574-575-576-581-580-803
0.979938 804-158-189-155-152-154-769-768-730-731-692-693-725-728-724-607-576-581-580-803
0.979938 536-956-958-501-500-462-496-495-494-483-482-481-248-251-217-218-219-1291-757-763-762-674-673-672-671-670-574-573-575-576-581-580-803
0.979938 804-158-189-155-152-154-769-768-730-731-692-693-725-728-724-607-606-575-576-581-580-803
0.979938 536-956-958-501-500-462-496-495-494-483-482-481-248-251-217-218-219-1291-757-763-762-674-673-672-671-576-581-580-803
0.979938 804-158-189-155-152-154-769-768-730-731-692-693-725-728-724-723-608-607-576-581-580-803
0.979938 804-158-189-155-152-154-769-768-730-731-692-693-725-728-724-723-608-607-606-575-576-581-580-803
0.979938 1608-426-457-424-459-458-496-495-494-483-482-481-248-251-217-218-219-1291-757-756-763-762-674-673-672-671-670-574-575-576-581-580-803
0.979938 804-158-189-155-152-154-769-768-730-731-692-725-693-724-607-576-581-580-803
0.979938 1340-695-650-651-652-653-654-693-724-723-608-607-576-581-580-803
0.979938 804-158-189-155-152-154-769-768-730-731-692-725-693-724-607-606-575-576-581-580-803
0.979938 536-956-958-501-500-462-496-495-494-483-482-481-248-251-217-218-219-1291-757-763-762-674-673-672-576-581-580-803
0.979938 536-956-958-501-500-462-496-495-494-483-482-481-248-251-217-218-219-1291-757-756-763-762-674-673-672-576-581-580-803
0.979938 804-158-189-155-152-154-769-768-730-731-692-725-693-724-723-608-607-576-581-580-803
0.979938 1340-695-650-651-652-653-654-693-725-724-723-608-607-576-581-580-803
0.979938 804-158-189-155-152-154-769-768-730-731-692-725-724-607-576-581-580-803
0.979938 804-158-189-155-152-154-769-768-730-731-692-725-724-723-608-607-576-581-580-803
0.979938 804-158-189-155-152-154-769-768-730-731-692-725-724-723-608-607-606-575-576-581-580-803
0.979938 536-956-958-501-500-462-496-495-494-483-482-481-248-251-217-218-219-1291-757-756-763-762-674-673-672-671-670-574-575-576-581-580-803
0.979938 536-956-958-501-500-462-496-495-494-483-482-481-248-251-217-218-219-1291-757-756-763-762-674-673-672-671-576-581-580-803
0.979938 1608-426-457-424-459-458-496-495-494-483-482-481-248-251-217-218-219-1291-757-756-763-762-674-673-672-671-576-581-580-803
0.979938 1608-426-457-424-459-458-496-495-494-483-482-481-248-251-217-218-219-1291-757-763-762-674-673-672-671-670-574-573-575-576-581-580-803
0.979938 804-158-189-155-152-154-769-768-730-731-692-693-724-723-608-607-576-581-580-803
0.979938 804-158-189-155-152-154-769-768-730-731-692-693-724-607-606-575-576-581-580-803
0.979938 804-158-189-155-152-154-769-768-730-731-692-693-724-723-608-607-606-575-576-581-580-803
0.979938 804-158-189-155-152-154-769-768-730-731-692-693-724-607-576-581-580-803
0.979938 1340-695-650-651-652-653-654-693-724-723-608-607-606-575-576-581-580-803
0.979938 1608-426-457-424-459-458-496-495-494-483-482-481-248-251-217-218-219-1291-757-756-763-762-674-673-672-576-581-580-803
0.979938 1608-426-457-424-459-458-496-495-494-483-482-481-248-251-217-218-219-1291-757-763-762-674-673-672-576-581-580-803
0.979938 268-1224-1226-233-232-194-228-227-221-755-219-1291-757-763-762-674-673-672-671-670-607-606-575-576-581-580-803
0.979938 1340-695-650-651-652-653-654-693-725-724-607-576-581-580-803
0.979938 804-158-189-155-152-154-769-768-730-731-692-693-725-724-607-576-581-580-803
0.979938 536-956-958-501-500-462-496-495-494-483-482-481-248-251-217-218-219-1291-757-763-762-674-673-672-671-670-607-606-575-576-581-580-803
0.979938 804-158-189-155-152-154-769-768-730-731-692-693-725-724-607-606-575-576-581-580-803
0.979785 536-956-958-501-500-462-496-495-489-1559-1558-1554-1553-1320-1323-1327-1075-1311-1312-1315-1275-1210-1209-1208-1112-1117-1116-1339
0.979785 536-956-958-501-500-462-496-495-489-1559-1558-1554-1553-1320-1323-1327-1075-1311-1312-1313-1314-1315-1275-1210-1209-1208-1207-1112-1117-1116-1339
0.979785 536-956-958-501-500-462-496-495-489-1559-1558-1554-1553-1320-1323-1327-1075-1311-1275-1210-1209-1208-1112-1117-1116-1339
0.979785 1340-695-696-697-1330-1331-1076-1310-1311-1312-1315-1275-1210-1209-1208-1112-1117-1116-1339
0.979785 1608-426-457-424-459-458-496-495-489-1559-1558-1554-1553-1320-1323-1327-1075-1311-1312-1313-1314-1315-1275-1210-1209-1208-1112-1117-1116-1339
0.979785 1072-1492-1495-1531-1530-1568-1567-1560-488-489-1559-1558-1554-1553-1320-1323-1327-1075-1311-1312-1313-1314-1315-1275-1210-1209-1208-1207-1112-1117-1116-1339
0.979785 804-158-189-155-152-154-153-190-228-194-232-233-1226-1224-1227-1261-1260-1259-1144-1143-1112-1117-1116-1339
0.979785 1608-426-457-424-459-458-496-495-489-1559-1558-1554-1553-1320-1323-1327-1075-1311-1312-1313-1314-1315-1275-1210-1209-1208-1207-1112-1117-1116-1339
0.979785 1608-426-457-424-459-458-496-495-489-1559-1558-1554-1553-1320-1323-1327-1075-1311-1312-1315-1275-1210-1209-1208-1207-1206-1110-1111-1112-1117-1116-1339
0.979785 804-158-189-155-152-154-153-190-228-194-232-233-1226-1224-1227-1261-1260-1259-1144-1143-1142-1111-1112-1117-1116-1339
0.979785 536-956-958-501-500-462-496-495-489-1559-1558-1554-1553-1320-1323-1327-1075-1311-1275-1210-1209-1208-1207-1112-1117-1116-1339
0.979785 536-956-958-501-500-462-496-495-489-1559-1558-1554-1553-1320-1323-1327-1075-1311-1312-1315-1275-1210-1209-1208-1207-1112-1117-1116-1339
0.979785 1340-695-696-697-1330-1331-1076-1310-1311-1275-1210-1209-1208-1112-1117-1116-1339
0.979785 804-158-189-155-152-154-153-190-228-194-232-233-1226-1224-1227-1261-1260-1143-1112-1117-1116-1339
0.979785 536-956-958-501-500-462-496-495-489-1559-1558-1554-1553-1320-1323-1327-1075-1311-1312-1313-1314-1315-1275-1210-1209-1208-1112-1117-1116-1339
0.979785 1340-695-696-697-1330-1331-1076-1310-1311-1275-1210-1209-1208-1207-1112-1117-1116-1339
0.979785 1340-695-696-697-1330-1331-1076-1310-1311-1312-1315-1275-1210-1209-1208-1207-1112-1117-1116-1339
0.979785 804-158-189-155-152-154-153-190-228-194-232-233-1226-1227-1261-1260-1259-1144-1143-1142-1111-1112-1117-1116-1339
0.979785 1608-426-457-424-459-458-496-495-489-1559-1558-1554-1553-1320-1323-1327-1075-1311-1312-1315-1275-1210-1209-1208-1207-1206-1110-1109-1111-1112-1117-1116-1339
0.979785 1608-426-457-424-459-458-496-495-489-1559-1558-1554-1553-1320-1323-1327-1075-1311-1275-1210-1209-1208-1112-1117-1116-1339
0.979785 1608-426-457-424-459-458-496-495-489-1559-1558-1554-1553-1320-1323-1327-1075-1311-1312-1315-1275-1210-1209-1208-1207-1112-1117-1116-1339
0.979785 536-956-958-501-500-462-496-495-489-1559-1558-1554-1553-1320-1323-1327-1075-1311-1312-1315-1275-1210-1209-1208-1207-1206-1110-1109-1111-1112-1117-1116-1339
0.979785 1608-426-457-424-459-458-496-495-489-1559-1558-1554-1553-1320-1323-1327-1075-1311-1275-1210-1209-1208-1207-1112-1117-1116-1339
0.979785 268-1224-1227-1261-1260-1143-1112-1117-1116-1339
0.979785 1340-695-696-697-1330-1331-1076-1310-1311-1312-1313-1314-1315-1275-1210-1209-1208-1112-1117-1116-1339
0.979785 268-1224-1227-1261-1260-1259-1144-1143-1142-1111-1112-1117-1116-1339
0.979785 1340-695-696-697-1330-1331-1076-1310-1311-1312-1313-1314-1315-1275-1210-1209-1208-1207-1206-1110-1111-1112-1117-1116-1339
0.979785 1072-1492-1495-1531-1530-1568-1567-1560-488-489-1559-1558-1554-1553-1320-1323-1327-1075-1311-1275-1210-1209-1208-1207-1206-1110-1111-1112-1117-1116-1339
0.979785 1072-1492-1495-1531-1530-1568-1567-1560-488-489-1559-1558-1554-1553-1320-1323-1327-1075-1311-1275-1210-1209-1208-1112-1117-1116-1339
0.979785 268-1224-1226-1227-1261-1260-1143-1112-1117-1116-1339
0.979785 268-1224-1226-1227-1261-1260-1259-1144-1143-1112-1117-1116-1339
0.979785 804-158-189-155-152-154-153-190-228-194-232-233-1226-1227-1261-1260-1259-1144-1143-1112-1117-1116-1339
0.979785 1072-1492-1495-1531-1530-1568-1567-1560-488-489-1559-1558-1554-1553-1320-1323-1327-1075-1311-1312-1315-1275-1210-1209-1208-1112-1117-1116-1339
0.979785 1072-1492-1495-1531-1530-1568-1567-1560-488-489-1559-1558-1554-1553-1320-1323-1327-1075-1311-1312-1313-1314-1315-1275-1210-1209-1208-1112-1117-1116-1339
0.979785 1608-426-457-424-459-458-496-495-489-1559-1558-1554-1553-1320-1323-1327-1075-1311-1312-1315-1275-1210-1209-1208-1112-1117-1116-1339
0.979785 536-956-958-501-500-462-496-495-489-1559-1558-1554-1553-1320-1323-1327-1075-1311-1312-1315-1275-1210-1209-1208-1207-1206-1110-1111-1112-1117-1116-1339
0.979785 1340-695-696-697-1330-1331-1076-1310-1311-1312-1313-1314-1315-1275-1210-1209-1208-1207-1206-1110-1109-1111-1112-1117-1116-1339
0.979785 268-1224-1226-1227-1261-1260-1259-1144-1143-1142-1111-1112-1117-1116-1339
0.979785 1072-1492-1495-1531-1530-1568-1567-1560-488-489-1559-1558-1554-1553-1320-1323-1327-1075-1311-1275-1210-1209-1208-1207-1112-1117-1116-1339
0.979785 1072-1492-1495-1531-1530-1568-1567-1560-488-489-1559-1558-1554-1553-1320-1323-1327-1075-1311-1312-1315-1275-1210-1209-1208-1207-1112-1117-1116-1339
0.979785 1072-1492-1495-1531-1530-1568-1567-1560-488-489-1559-1558-1554-1553-1320-1323-1327-1075-1311-1275-1210-1209-1208-1207-1206-1110-1109-1111-1112-1117-1116-1339
0.979785 268-1224-1227-1261-1260-1259-1144-1143-1112-1117-1116-1339
0.979785 1340-695-696-697-1330-1331-1076-1310-1311-1312-1313-1314-1315-1275-1210-1209-1208-1207-1112-1117-1116-1339
0.979785 804-158-189-155-152-154-153-190-228-194-232-233-1226-1227-1261-1260-1143-1112-1117-1116-1339
0.978745 1608-426-457-424-459-458-496-495-494-483-482-481-248-251-217-218-219-755-221-227-228-190-153-154-152-155-189-157-188-71-72-187-146-85-41-40-45-44-43-267
0.978745 1608-426-457-424-459-458-496-495-494-483-482-481-248-251-217-218-219-755-221-227-228-190-153-154-152-155-189-188-71-40-45-44-43-267
0.978745 536-963-964-965-526-525-524-520-519-518-517-245-241-242-243-240-204-12-13-47-46-45-44-43-267
0.978745 1608-426-457-424-459-458-496-495-494-483-482-481-248-251-217-218-219-755-221-227-228-190-153-154-152-155-189-188-71-72-73-85-41-40-45-44-43-267
0.978745 536-963-964-965-526-525-524-520-519-518-517-245-241-242-243-240-204-12-13-48-47-46-45-44-43-267
0.978745 1608-426-457-424-459-458-496-495-494-483-482-481-248-251-217-218-219-755-221-227-228-194-195-196-131-134-38-37-39-40-45-44-43-267
0.978745 1340-695-650-651-652-653-654-693-724-725-692-731-730-768-769-154-152-155-189-157-188-71-40-41-45-44-43-267
0.978745 536-963-964-965-526-525-524-520-519-518-517-245-241-242-243-240-239-238-12-13-48-49-39-40-45-44-43-267
0.978745 536-963-964-965-526-525-524-520-519-518-517-245-241-242-243-240-204-12-238-239-203-202-44-43-267
0.978745 536-963-964-965-526-525-524-520-519-518-517-245-241-242-243-240-204-203-202-44-43-267
0.978745 536-963-964-965-526-525-524-520-519-518-517-245-241-242-243-240-239-203-202-44-43-267
0.978745 268-1224-1226-233-232-194-228-190-153-154-155-189-157-188-71-72-73-85-41-40-45-44-43-267
0.978745 268-1224-1226-233-232-194-228-190-153-154-152-155-189-188-71-40-45-44-43-267
0.978745 1608-426-457-424-459-458-496-495-494-483-482-481-248-251-217-218-219-755-221-227-228-194-195-196-131-134-38-39-40-41-45-44-43-267
0.978745 536-963-964-965-526-525-524-520-519-518-517-245-241-242-243-240-239-238-12-13-47-46-45-44-43-267
0.978745 536-963-964-965-526-525-524-520-519-518-517-245-241-242-243-240-239-238-12-13-48-47-46-45-44-43-267
0.978745 536-963-964-965-526-525-524-520-519-518-517-245-241-242-243-240-239-238-12-13-48-49-39-40-41-45-44-43-267
0.978745 268-1224-1226-233-232-194-228-190-153-154-155-189-188-71-40-41-45-44-43-267
0.978745 1608-426-457-424-459-458-496-495-494-483-482-481-248-251-217-218-219-755-221-227-228-190-153-154-152-155-189-188-71-40-41-45-44-43-267
0.978745 536-963-964-965-526-525-524-520-519-518-517-245-241-242-206-205-204-12-13-48-49-39-40-41-45-44-43-267
0.978745 268-1224-1226-233-232-194-228-190-153-154-155-189-188-71-40-45-44-43-267
0.978745 536-963-964-965-526-525-524-520-519-518-517-245-241-242-243-240-239-238-12-13-48-49-45-44-43-267
0.978745 268-1224-1226-233-232-194-228-190-153-154-152-155-189-188-71-40-41-45-44-43-267
0.978745 536-963-964-965-526-525-524-520-519-518-517-245-241-242-206-205-204-12-13-48-49-39-40-45-44-43-267
0.978745 268-1224-1226-233-232-194-228-190-153-154-155-189-157-188-71-40-41-45-44-43-267
0.978745 536-963-964-965-526-525-524-520-519-518-517-245-241-242-206-205-204-12-238-239-203-202-44-43-267
0.978745 268-1224-1226-233-232-194-228-190-153-154-155-189-188-71-72-73-85-41-40-45-44-43-267
0.978745 536-963-964-965-526-525-524-520-519-518-517-245-241-242-243-240-239-238-12-204-203-202-44-43-267
0.978745 1340-695-650-651-652-653-654-693-724-725-692-731-730-768-769-154-152-155-189-188-71-40-41-45-44-43-267
0.978745 1340-695-650-651-652-653-654-693-724-725-692-731-730-768-769-154-153-190-228-194-195-196-131-134-38-39-49-45-44-43-267
0.978745 1340-695-650-651-652-653-654-693-724-725-692-731-730-768-769-154-153-190-228-194-195-196-131-134-38-39-40-45-44-43-267
0.978745 1608-426-457-424-459-458-496-495-494-483-482-481-248-251-217-218-219-755-221-227-228-190-153-154-155-189-188-71-40-41-45-44-43-267
0.978745 1340-695-650-651-652-653-654-693-724-725-692-731-730-768-769-154-153-190-228-194-195-196-131-134-38-39-40-41-45-44-43-267
0.978745 536-963-964-965-526-525-524-520-519-518-517-245-241-242-206-205-204-12-13-48-49-45-44-43-267
0.978745 1340-695-650-651-652-653-654-693-724-725-692-731-730-768-769-154-153-190-228-194-195-196-131-134-38-37-39-49-45-44-43-267
0.978745 268-1224-1226-233-232-194-228-190-153-154-155-189-157-188-71-40-45-44-43-267
0.978745 1340-695-650-651-652-653-654-693-724-725-692-731-730-768-769-154-153-190-228-194-195-196-131-134-38-37-39-40-45-44-43-267
0.978745 1608-426-457-424-459-458-496-495-494-483-482-481-248-251-217-218-219-755-221-227-228-190-153-154-155-189-188-71-72-73-85-41-40-45-44-43-267
0.978745 1340-695-650-651-652-653-654-693-724-725-692-731-730-768-769-154-153-190-228-194-195-196-131-134-135-40-41-45-44-43-267
0.978745 1608-426-457-424-459-458-496-495-494-483-482-481-248-251-217-218-219-755-221-227-228-190-153-154-155-189-188-71-40-45-44-43-267
0.978745 1340-695-650-651-652-653-654-693-724-725-692-731-730-768-769-154-153-190-228-194-195-196-131-134-38-37-39-40-41-45-44-43-267
0.978745 1340-695-650-651-652-653-654-693-724-725-692-731-730-768-769-154-152-155-189-188-71-40-45-44-43-267
0.978745 1340-695-650-651-652-653-654-693-724-725-692-731-730-768-769-154-152-155-189-188-187-146-85-41-40-45-44-43-267
0.978745 1340-695-650-651-652-653-654-693-724-725-692-731-730-768-769-154-152-155-189-188-71-72-73-85-41-40-39-49-45-44-43-267
0.978745 268-1224-1226-233-232-194-228-190-153-154-152-155-189-188-71-72-73-85-41-40-45-44-43-267
0.978745 1608-426-457-424-459-458-496-495-494-483-482-481-248-251-217-218-219-755-221-227-228-194-195-196-131-134-38-37-39-40-41-45-44-43-267
0.978745 1340-695-650-651-652-653-654-693-724-725-692-731-730-768-769-154-152-155-189-188-71-72-187-146-85-41-40-45-44-43-267
0.978745 1340-695-650-651-652-653-654-693-724-725-692-731-730-768-769-154-152-155-189-188-71-72-187-146-85-41-40-39-49-45-44-43-267
0.978745 1340-695-650-651-652-653-654-693-724-725-692-731-730-768-769-154-153-190-228-227-226-138-137-136-40-41-45-44-43-267
0.978745 268-1224-1226-233-232-194-228-190-153-154-152-155-189-188-71-72-187-146-85-41-40-45-44-43-267
0.978745 1608-426-457-424-459-458-496-495-494-483-482-481-248-251-217-218-219-755-221-227-228-190-153-154-152-155-189-188-71-72-187-146-85-41-40-45-44-43-267
0.978745 536-963-964-965-526-525-524-520-519-518-517-245-241-242-206-205-204-203-202-44-43-267
0.978745 1340-695-650-651-652-653-654-693-724-725-692-731-730-768-769-154-152-155-189-188-71-72-73-85-41-40-45-44-43-267
0.978745 1608-426-457-424-459-458-496-495-494-483-482-481-248-251-217-218-219-755-221-227-228-190-153-154-155-189-157-188-71-40-41-45-44-43-267
0.978745 1608-426-457-424-459-458-496-495-494-483-482-481-248-251-217-218-219-755-221-227-228-190-153-154-155-189-157-188-71-40-45-44-43-267
0.978745 1340-695-650-651-652-653-654-693-724-725-692-731-730-768-769-154-153-190-228-227-226-138-137-136-135-40-45-44-43-267
0.978745 1340-695-650-651-652-653-654-693-724-725-692-731-730-768-769-154-153-190-228-227-226-138-137-136-135-40-41-45-44-43-267
0.978745 1340-695-650-651-652-653-654-693-724-725-692-731-730-768-769-154-153-190-228-227-226-138-137-136-40-45-44-43-267
0.978745 1340-695-650-651-652-653-654-693-724-725-692-731-730-768-769-154-152-155-189-157-188-71-40-45-44-43-267
0.978745 1608-426-457-424-459-458-496-495-494-483-482-481-248-251-217-218-219-755-221-227-228-190-153-154-155-189-157-188-71-72-73-85-41-40-45-44-43-267
0.978745 1340-695-650-651-652-653-654-693-724-725-692-731-730-768-769-154-153-190-228-194-195-196-131-134-135-136-40-45-44-43-267
0.978745 1340-695-650-651-652-653-654-693-724-725-692-731-730-768-769-154-152-155-189-157-188-71-72-73-85-41-40-39-49-45-44-43-267
0.978745 1340-695-650-651-652-653-654-693-724-725-692-731-730-768-769-154-153-190-228-194-195-196-131-134-135-136-40-41-45-44-43-267
0.978745 1340-695-650-651-652-653-654-693-724-725-692-731-730-768-769-154-152-155-189-157-188-71-72-73-85-41-40-45-44-43-267
0.978745 1340-695-650-651-652-653-654-693-724-725-692-731-730-768-769-154-153-190-228-194-195-196-131-134-135-40-45-44-43-267
0.978745 1340-695-650-651-652-653-654-693-724-725-692-731-730-768-769-154-152-155-189-157-188-71-72-187-146-85-41-40-39-49-45-44-43-267
0.978745 1340-695-650-651-652-653-654-693-724-725-692-731-730-768-769-154-152-155-189-157-188-71-72-187-146-85-41-40-45-44-43-267
0.978745 804-158-189-188-187-72-73-85-41-40-45-44-43-267
0.978745 804-158-189-188-71-72-187-146-85-41-40-45-44-43-267
0.978745 804-158-189-188-187-72-71-40-41-45-44-43-267
0.978745 268-1224-1226-233-232-194-228-227-226-138-137-136-40-45-44-43-267
0.978745 804-158-189-188-187-72-71-40-45-44-43-267
0.978745 804-158-189-188-187-72-71-70-39-40-41-45-44-43-267
0.978745 804-158-189-188-187-72-71-70-39-40-45-44-43-267
0.978745 536-963-964-965-526-525-524-520-519-518-517-245-241-240-204-12-13-47-46-45-44-43-267
0.978745 804-158-189-188-187-72-71-70-39-49-45-44-43-267
0.978745 536-963-964-965-526-525-524-520-519-518-517-245-241-240-204-12-13-48-47-46-45-44-43-267
0.978745 268-1224-1226-233-232-194-195-196-131-134-135-136-40-45-44-43-267
0.978745 1072-1492-1495-1531-1530-1568-1567-1560-488-489-495-494-483-482-481-248-251-217-218-219-755-221-227-228-194-195-196-131-134-135-136-40-45-44-43-267
0.978745 536-963-964-965-526-525-524-520-519-518-517-245-241-240-204-12-238-239-203-202-44-43-267
0.978745 804-158-189-188-71-72-187-146-85-41-40-39-49-45-44-43-267
0.978745 536-963-964-965-526-525-524-520-519-518-517-245-241-240-204-203-202-44-43-267
0.978745 536-963-964-965-526-525-524-520-519-518-517-245-241-240-239-203-202-44-43-267
0.978745 536-963-964-965-526-525-524-520-519-518-517-245-241-240-239-238-12-13-47-46-45-44-43-267
0.978745 1072-1492-1495-1531-1530-1568-1567-1560-488-489-495-494-483-482-481-248-251-217-218-219-755-221-227-228-194-195-196-131-134-135-136-40-41-45-44-43-267
0.978745 804-158-189-188-187-146-85-41-40-45-44-43-267
0.978745 1072-1492-1495-1531-1530-1568-1567-1560-488-489-495-494-483-482-481-248-251-217-218-219-755-221-227-228-194-195-196-131-134-135-40-45-44-43-267
0.978745 1608-426-457-424-459-458-496-495-494-483-482-481-248-251-217-218-219-755-221-227-228-190-153-154-152-155-189-157-188-71-40-45-44-43-267
0.978745 536-963-964-965-526-525-524-520-519-518-517-245-241-240-239-238-12-13-48-47-46-45-44-43-267
0.978745 268-1224-1226-233-232-194-228-190-153-154-152-155-189-157-188-71-40-41-45-44-43-267
0.978745 536-963-964-965-526-525-524-520-519-518-517-245-241-240-239-238-12-13-48-49-39-40-45-44-43-267
0.978745 268-1224-1226-233-232-194-228-190-153-154-152-155-189-157-188-71-40-45-44-43-267
0.978745 1072-1492-1495-1531-1530-1568-1567-1560-488-489-495-494-483-482-481-248-251-217-218-219-755-221-227-226-138-137-136-135-40-41-45-44-43-267
0.978745 804-158-189-188-71-40-45-44-43-267
0.978745 804-158-189-157-188-187-72-71-70-39-49-45-44-43-267
0.978745 804-158-189-157-188-187-72-73-85-41-40-39-49-45-44-43-267
0.978745 804-158-189-157-188-187-72-73-85-41-40-45-44-43-267
0.978745 804-158-189-157-188-187-72-71-70-39-40-45-44-43-267
0.978745 804-158-189-157-188-187-72-71-70-39-40-41-45-44-43-267
0.978745 804-158-189-157-188-187-146-85-41-40-39-49-45-44-43-267
0.978745 804-158-189-157-188-187-146-85-41-40-45-44-43-267
0.978745 804-158-189-157-188-187-72-71-40-45-44-43-267
0.978745 268-1224-1226-233-232-194-228-227-226-138-137-136-135-40-41-45-44-43-267
0.978745 804-158-189-157-188-187-72-71-40-41-45-44-43-267
0.978745 268-1224-1226-233-232-194-228-227-226-138-137-136-135-40-45-44-43-267
0.978745 804-158-189-188-71-40-41-45-44-43-267
0.978745 536-963-964-965-526-525-524-520-519-518-517-245-241-240-239-238-12-13-48-49-39-40-41-45-44-43-267
0.978745 1072-1492-1495-1531-1530-1568-1567-1560-488-489-495-494-483-482-481-248-251-217-218-219-755-221-227-226-138-137-136-40-41-45-44-43-267
0.978745 804-158-189-188-71-72-73-85-41-40-39-49-45-44-43-267
0.978745 804-158-189-157-188-71-72-187-146-85-41-40-45-44-43-267
0.978745 804-158-189-157-188-71-72-187-146-85-41-40-39-49-45-44-43-267
0.978745 1072-1492-1495-1531-1530-1568-1567-1560-488-489-495-494-483-482-481-248-251-217-218-219-755-221-227-226-138-137-136-40-45-44-43-267
0.978745 804-158-189-157-188-71-72-73-85-41-40-45-44-43-267
0.978745 804-158-189-157-188-71-72-73-85-41-40-39-49-45-44-43-267
0.978745 804-158-189-188-71-72-73-85-41-40-45-44-43-267
0.978745 804-158-189-157-188-71-40-45-44-43-267
0.978745 804-158-189-157-188-71-40-41-45-44-43-267
0.978745 1608-426-457-424-459-458-496-495-494-483-482-481-248-251-217-218-219-755-221-227-228-190-153-154-152-155-189-157-188-71-72-73-85-41-40-45-44-43-267
0.978745 268-1224-1226-233-232-194-195-196-131-134-135-136-40-41-45-44-43-267
0.978745 268-1224-1226-233-232-194-195-196-131-134-135-40-41-45-44-43-267
0.978745 1072-1492-1495-1531-1530-1568-1567-1560-488-489-495-494-483-482-481-248-251-217-218-219-755-221-227-228-190-153-154-155-189-188-71-40-41-45-44-43-267
0.978745 1608-426-457-424-459-458-496-495-494-483-482-481-248-251-217-218-219-755-221-227-226-138-137-136-135-40-41-45-44-43-267
0.978745 1608-426-457-424-459-458-496-495-494-483-482-481-248-251-217-218-219-755-221-227-228-194-195-196-131-134-135-40-41-45-44-43-267
0.978745 1072-1492-1495-1531-1530-1568-1567-1560-488-489-495-494-483-482-481-248-251-217-218-219-755-221-227-226-138-137-136-135-40-45-44-43-267
0.978745 1072-1492-1495-1531-1530-1568-1567-1560-488-489-495-494-483-482-481-248-251-217-218-219-755-221-227-228-190-153-154-152-155-189-157-188-71-40-41-45-44-43-267
0.978745 1072-1492-1495-1531-1530-1568-1567-1560-488-489-495-494-483-482-481-248-251-217-218-219-755-221-227-228-190-153-154-155-189-157-188-71-72-73-85-41-40-45-44-43-267
0.978745 268-1224-1226-233-232-194-195-196-131-134-38-37-39-40-45-44-43-267
0.978745 1072-1492-1495-1531-1530-1568-1567-1560-488-489-495-494-483-482-481-248-251-217-218-219-755-221-227-228-190-153-154-155-189-157-188-71-40-45-44-43-267
0.978745 1072-1492-1495-1531-1530-1568-1567-1560-488-489-495-494-483-482-481-248-251-217-218-219-755-221-227-228-190-153-154-155-189-157-188-71-40-41-45-44-43-267
0.978745 1072-1492-1495-1531-1530-1568-1567-1560-488-489-495-494-483-482-481-248-251-217-218-219-755-221-227-228-190-153-154-152-155-189-157-188-71-40-45-44-43-267
0.978745 1072-1492-1495-1531-1530-1568-1567-1560-488-489-495-494-483-482-481-248-251-217-218-219-755-221-227-228-190-153-154-152-155-189-157-188-71-72-73-85-41-40-45-44-43-267
0.978745 268-1224-1226-233-232-194-228-190-153-154-152-155-189-157-188-71-72-187-146-85-41-40-45-44-43-267
0.978745 536-963-964-965-526-525-524-520-519-518-517-245-241-240-239-238-12-13-48-49-45-44-43-267
0.978745 1608-426-457-424-459-458-496-495-494-483-482-481-248-251-217-218-219-755-221-227-226-138-137-136-40-41-45-44-43-267
0.978745 1072-1492-1495-1531-1530-1568-1567-1560-488-489-495-494-483-482-481-248-251-217-218-219-755-221-227-228-190-153-154-152-155-189-188-71-72-187-146-85-41-40-45-44-43-267
0.978745 1072-1492-1495-1531-1530-1568-1567-1560-488-489-495-494-483-482-481-248-251-217-218-219-755-221-227-228-190-153-154-152-155-189-157-188-71-72-187-146-85-41-40-45-44-43-267
0.978745 536-963-964-965-526-525-524-520-519-518-517-245-241-242-206-205-204-12-13-48-47-46-45-44-43-267
0.978745 1072-1492-1495-1531-1530-1568-1567-1560-488-489-495-494-483-482-481-248-251-217-218-219-755-221-227-228-190-153-154-152-155-189-188-71-72-73-85-41-40-45-44-43-267
0.978745 268-1224-1226-233-232-194-195-196-131-134-38-37-39-40-41-45-44-43-267
0.978745 1608-426-457-424-459-458-496-495-494-483-482-481-248-251-217-218-219-755-221-227-228-194-195-196-131-134-38-39-40-45-44-43-267
0.978745 1072-1492-1495-1531-1530-1568-1567-1560-488-489-495-494-483-482-481-248-251-217-218-219-755-221-227-228-190-153-154-152-155-189-188-71-40-45-44-43-267
0.978745 1608-426-457-424-459-458-496-495-494-483-482-481-248-251-217-218-219-755-221-227-228-190-153-154-152-155-189-157-188-71-40-41-45-44-43-267
0.978745 1608-426-457-424-459-458-496-495-494-483-482-481-248-251-217-218-219-755-221-227-226-138-137-136-40-45-44-43-267
0.978745 1072-1492-1495-1531-1530-1568-1567-1560-488-489-495-494-483-482-481-248-251-217-218-219-755-221-227-228-190-153-154-152-155-189-188-71-40-41-45-44-43-267
0.978745 1072-1492-1495-1531-1530-1568-1567-1560-488-489-495-494-483-482-481-248-251-217-218-219-755-221-227-228-190-153-154-155-189-188-71-40-45-44-43-267
0.978745 268-1224-1226-233-232-194-195-196-131-134-38-39-40-45-44-43-267
0.978745 1072-1492-1495-1531-1530-1568-1567-1560-488-489-495-494-483-482-481-248-251-217-218-219-755-221-227-228-194-195-196-131-134-135-40-41-45-44-43-267
0.978745 268-1224-1226-233-232-194-228-227-226-138-137-136-40-41-45-44-43-267
0.978745 1072-1492-1495-1531-1530-1568-1567-1560-488-489-495-494-483-482-481-248-251-217-218-219-755-221-227-228-194-195-196-131-134-38-39-40-45-44-43-267
0.978745 536-963-964-965-526-525-524-520-519-518-517-245-241-240-239-238-12-204-203-202-44-43-267
0.978745 1072-1492-1495-1531-1530-1568-1567-1560-488-489-495-494-483-482-481-248-251-217-218-219-755-221-227-228-194-195-196-131-134-38-39-40-41-45-44-43-267
0.978745 1608-426-457-424-459-458-496-495-494-483-482-481-248-251-217-218-219-755-221-227-226-138-137-136-135-40-45-44-43-267
0.978745 1072-1492-1495-1531-1530-1568-1567-1560-488-489-495-494-483-482-481-248-251-217-218-219-755-221-227-228-194-195-196-131-134-38-37-39-40-45-44-43-267
0.978745 268-1224-1226-233-232-194-195-196-131-134-135-40-45-44-43-267
0.978745 268-1224-1226-233-232-194-228-190-153-154-152-155-189-157-188-71-72-73-85-41-40-45-44-43-267
0.978745 1608-426-457-424-459-458-496-495-494-483-482-481-248-251-217-218-219-755-221-227-228-194-195-196-131-134-135-136-40-45-44-43-267
0.978745 1608-426-457-424-459-458-496-495-494-483-482-481-248-251-217-218-219-755-221-227-228-194-195-196-131-134-135-40-45-44-43-267
0.978745 536-963-964-965-526-525-524-520-519-518-517-245-241-242-206-205-204-12-13-47-46-45-44-43-267
0.978745 1608-426-457-424-459-458-496-495-494-483-482-481-248-251-217-218-219-755-221-227-228-194-195-196-131-134-135-136-40-41-45-44-43-267
0.978745 268-1224-1226-233-232-194-195-196-131-134-38-39-40-41-45-44-43-267
0.978745 1072-1492-1495-1531-1530-1568-1567-1560-488-489-495-494-483-482-481-248-251-217-218-219-755-221-227-228-190-153-154-155-189-188-71-72-73-85-41-40-45-44-43-267
0.978745 1072-1492-1495-1531-1530-1568-1567-1560-488-489-495-494-483-482-481-248-251-217-218-219-755-221-227-228-194-195-196-131-134-38-37-39-40-41-45-44-43-267
0.973345 1072-1492-1495-1531-1530-1568-1567-1560-488-489-495-494-483-482-481-248-251-217-218-219-755-221-227-228-190-153-154-152-155-189-188-71-72-73-85-41-40-45-44-267
0.973345 268-1224-1226-233-232-194-228-190-153-154-152-155-189-188-71-72-187-146-85-41-40-45-44-267
0.973345 804-158-189-188-187-146-85-41-40-45-44-267
0.973345 1608-426-457-424-459-458-496-495-494-483-482-481-248-251-217-218-219-755-221-227-228-190-153-154-152-155-189-188-71-72-73-85-41-40-45-44-267
0.973345 804-158-189-157-188-187-72-73-85-41-40-45-44-267
0.973345 804-158-189-188-71-72-187-146-85-41-40-45-44-267
0.973345 268-1224-1226-233-232-194-228-190-153-154-152-155-189-188-71-72-73-85-41-40-45-44-267
0.973345 804-158-189-157-188-187-146-85-41-40-45-44-267
0.973345 1072-1492-1495-1531-1530-1568-1567-1560-488-489-495-494-483-482-481-248-251-217-218-219-755-221-227-228-190-153-154-155-189-157-188-71-72-73-85-41-40-45-44-267
0.973345 1072-1492-1495-1531-1530-1568-1567-1560-488-489-495-494-483-482-481-248-251-217-218-219-755-221-227-228-190-153-154-152-155-189-157-188-71-72-187-146-85-41-40-45-44-267
0.973345 1072-1492-1495-1531-1530-1568-1567-1560-488-489-495-494-483-482-481-248-251-217-218-219-755-221-227-228-190-153-154-155-189-188-71-72-73-85-41-40-45-44-267
0.973345 804-158-189-188-187-72-73-85-41-40-45-44-267
0.973345 1072-1492-1495-1531-1530-1568-1567-1560-488-489-495-494-483-482-481-248-251-217-218-219-755-221-227-228-190-153-154-152-155-189-188-71-72-187-146-85-41-40-45-44-267
0.973345 1608-426-457-424-459-458-496-495-494-483-482-481-248-251-217-218-219-755-221-227-228-190-153-154-152-155-189-188-71-72-187-146-85-41-40-45-44-267
0.973345 1072-1492-1495-1531-1530-1568-1567-1560-488-489-495-494-483-482-481-248-251-217-218-219-755-221-227-228-190-153-154-152-155-189-157-188-71-72-73-85-41-40-45-44-267
0.973345 804-158-189-188-71-72-73-85-41-40-45-44-267
0.973345 1608-426-457-424-459-458-496-495-494-483-482-481-248-251-217-218-219-755-221-227-228-190-153-154-155-189-157-188-71-72-73-85-41-40-45-44-267
0.973345 1340-695-650-651-652-653-654-693-724-725-692-731-730-768-769-154-152-155-189-188-71-72-73-85-41-40-45-44-267
0.973345 1608-426-457-424-459-458-496-495-494-483-482-481-248-251-217-218-219-755-221-227-228-190-153-154-152-155-189-157-188-71-72-73-85-41-40-45-44-267
0.973345 1340-695-650-651-652-653-654-693-724-725-692-731-730-768-769-154-152-155-189-157-188-71-72-187-146-85-41-40-45-44-267
0.973345 1608-426-457-424-459-458-496-495-494-483-482-481-248-251-217-218-219-755-221-227-228-190-153-154-152-155-189-157-188-71-72-187-146-85-41-40-45-44-267
0.973345 1340-695-650-651-652-653-654-693-724-725-692-731-730-768-769-154-152-155-189-157-188-71-72-73-85-41-40-45-44-267
0.973345 804-158-189-157-188-71-72-73-85-41-40-45-44-267
0.973345 268-1224-1226-233-232-194-228-190-153-154-152-155-189-157-188-71-72-187-146-85-41-40-45-44-267
0.973345 804-158-189-157-188-71-72-187-146-85-41-40-45-44-267
0.973345 268-1224-1226-233-232-194-228-190-153-154-155-189-188-71-72-73-85-41-40-45-44-267
0.973345 1340-695-650-651-652-653-654-693-724-725-692-731-730-768-769-154-152-155-189-188-71-72-187-146-85-41-40-45-44-267
0.973345 268-1224-1226-233-232-194-228-190-153-154-155-189-157-188-71-72-73-85-41-40-45-44-267
0.973345 1608-426-457-424-459-458-496-495-494-483-482-481-248-251-217-218-219-755-221-227-228-190-153-154-155-189-188-71-72-73-85-41-40-45-44-267
0.973345 1340-695-650-651-652-653-654-693-724-725-692-731-730-768-769-154-152-155-189-188-187-146-85-41-40-45-44-267
0.973345 268-1224-1226-233-232-194-228-190-153-154-152-155-189-157-188-71-72-73-85-41-40-45-44-267
0.973183 268-1224-1227-1261-1260-1143-1144-1145-1157-1113-1112-1117-1116-1339
0.973183 268-1224-1227-1261-1260-1259-1144-1145-1157-1113-1112-1117-1116-1339
0.973183 268-1224-1226-1227-1261-1260-1259-1144-1145-1157-1113-1112-1117-1116-1339
0.973183 804-158-189-155-152-154-153-190-228-194-232-233-1226-1227-1261-1260-1143-1144-1145-1157-1113-1112-1117-1116-1339
0.973183 804-158-189-155-152-154-153-190-228-194-232-233-1226-1227-1261-1260-1259-1144-1145-1157-1113-1112-1117-1116-1339
0.973183 268-1224-1226-1227-1261-1260-1143-1144-1145-1157-1113-1112-1117-1116-1339
0.973183 804-158-189-155-152-154-153-190-228-194-232-233-1226-1224-1227-1261-1260-1143-1144-1145-1157-1113-1112-1117-1116-1339
0.973183 804-158-189-155-152-154-153-190-228-194-232-233-1226-1224-1227-1261-1260-1259-1218-1157-1113-1112-1117-1116-1339
0.973183 804-158-189-155-152-154-153-190-228-194-232-233-1226-1224-1227-1261-1260-1259-1144-1145-1157-1113-1112-1117-1116-1339
0.973183 268-1224-1227-1261-1260-1259-1218-1157-1113-1112-1117-1116-1339
0.972725 268-1224-1227-1261-1260-1259-1144-1143-1142-1111-1121-1117-1112-1113-1114-1115-1339
0.972566 1072-1499-1500-1501-1062-1061-1060-1056-1055-1052-1053-781-780-779-776-775-774-548-740-545-583-582-581-576-577-578-579-803
0.972566 1072-1499-1500-1501-1062-1061-1060-1056-1055-1052-1053-781-780-779-776-740-548-549-584-583-582-581-576-577-578-579-803
0.972566 1072-1499-1500-1501-1062-1061-1060-1056-1055-1052-1053-781-780-779-776-775-774-548-549-584-583-582-581-576-577-578-579-803
0.972461 268-1224-1226-233-232-194-228-227-221-755-754-753-752-748-775-776-779-780-781-1053-1052-1055-1056-1060-1061-1062-1063-808-1042-1043-1007-1047-1044-1008-848-1071
0.972461 1072-1499-1500-1501-1062-1063-808-1042-1043-1007-1047-1044-1008-848-1071
0.971338 536-963-964-965-526-525-524-520-519-518-517-245-241-242-243-240-239-238-12-13-48-49-45-40-41-42-43-267
0.971338 804-158-189-157-188-187-72-71-70-39-49-45-40-41-42-43-267
0.971338 536-963-964-965-526-525-524-520-519-518-517-245-241-240-239-238-12-13-48-49-45-40-41-42-43-267
0.971338 536-963-964-965-526-525-524-520-519-518-517-245-241-240-239-238-12-13-48-47-46-45-40-41-42-43-267
0.971338 536-963-964-965-526-525-524-520-519-518-517-245-241-242-206-205-204-12-13-47-46-45-40-41-42-43-267
0.971338 536-963-964-965-526-525-524-520-519-518-517-245-241-242-243-240-204-12-13-47-46-45-40-41-42-43-267
0.971338 536-963-964-965-526-525-524-520-519-518-517-245-241-240-239-238-12-13-47-46-45-40-41-42-43-267
0.971338 536-963-964-965-526-525-524-520-519-518-517-245-241-242-206-205-204-12-13-48-49-45-40-41-42-43-267
0.971338 536-963-964-965-526-525-524-520-519-518-517-245-241-240-204-12-13-48-47-46-45-40-41-42-43-267
0.971338 804-158-189-188-187-72-71-70-39-49-45-40-41-42-43-267
0.971338 536-963-964-965-526-525-524-520-519-518-517-245-241-242-243-240-204-12-13-48-47-46-45-40-41-42-43-267
0.971338 536-963-964-965-526-525-524-520-519-518-517-245-241-240-204-12-13-47-46-45-40-41-42-43-267
0.971338 1340-695-650-651-652-653-654-693-724-725-692-731-730-768-769-154-153-190-228-194-195-196-131-134-38-39-49-45-40-41-42-43-267
0.971338 536-963-964-965-526-525-524-520-519-518-517-245-241-242-243-240-239-238-12-13-48-47-46-45-40-41-42-43-267
0.971338 536-963-964-965-526-525-524-520-519-518-517-245-241-242-243-240-239-238-12-13-47-46-45-40-41-42-43-267
0.971338 1340-695-650-651-652-653-654-693-724-725-692-731-730-768-769-154-153-190-228-194-195-196-131-134-38-37-39-49-45-40-41-42-43-267
0.971338 536-963-964-965-526-525-524-520-519-518-517-245-241-242-206-205-204-12-13-48-47-46-45-40-41-42-43-267
0.970124 1072-1492-1494-1037-1036-998-999-1000-938-842-841-843-844-845-846-847-1071
0.970124 1340-695-696-697-1330-1327-1323-1320-1553-1554-1558-1559-489-488-1024-1025-1031-1032-994-995-960-993-992-875-938-842-841-843-844-845-846-847-1071
0.967646 268-1224-1226-233-232-194-228-227-221-755-754-753-752-748-775-776-779-780-781-1053-1052-1055-1056-1060-1061-1062-1063-808-1042-816-815-812-811-1045-1044-1008-848-1071
0.967646 1072-1499-1500-1501-1062-1063-808-1042-816-815-812-811-1045-1044-1008-848-1071
0.967646 536-963-964-965-526-527-272-506-280-279-278-276-275-509-508-472-312-535
0.967646 536-963-964-965-526-527-272-506-280-279-278-277-276-275-509-508-472-312-535
0.967363 804-160-161-794-790-791-787-786-1049-1046-1047-1007-1008-848-1071
0.967363 1072-1499-1500-1501-1062-1063-808-1042-816-815-812-811-1045-1046-1047-1007-1008-848-1071
0.967363 268-1224-1226-233-232-194-228-227-221-755-754-753-752-748-775-776-779-780-781-1053-1052-1055-1056-1048-1047-1007-1008-848-1071
0.967363 804-160-161-794-790-791-787-786-1049-1048-1047-1007-1008-848-1071
0.967363 268-1224-1226-233-232-194-228-227-221-755-754-753-752-748-775-776-779-780-781-1053-1052-1055-1056-1060-1061-1062-1063-808-1042-816-815-812-811-1045-1046-1047-1007-1008-848-1071
0.967272 804-160-161-794-790-791-787-786-1049-1046-1045-1044-1008-848-1071
0.966389 268-1224-1226-233-232-194-228-227-221-755-219-1291-757-763-762-674-673-672-671-670-574-573-575-576-577-578-579-803
0.966389 1608-426-457-424-459-458-496-495-494-483-482-481-248-251-217-218-219-1291-757-763-762-674-673-672-671-670-574-573-575-576-577-578-579-803
0.966389 1072-1499-1500-1501-1062-1061-1060-1056-1055-1052-1053-781-780-779-776-775-739-674-673-672-671-670-574-573-575-576-577-578-579-803
0.966389 536-956-958-501-500-462-496-495-494-483-482-481-248-251-217-218-219-1291-757-763-762-674-673-672-671-670-574-573-575-576-577-578-579-803
0.964284 1608-426-428-429-1598-1599-1344-1578-1352-1351-1350-1348-1347-1581-1580-1544-1384-1607
0.964284 1072-1492-1495-1531-1496-1529-1528-1411-1476-1475-1379-1389-1388-1387-1349-1348-1347-1581-1580-1544-1384-1607
0.964284 1608-426-428-429-1598-1599-1344-1578-1352-1351-1350-1349-1348-1347-1581-1580-1544-1384-1607
0.963135 268-1224-1226-233-232-194-228-227-221-755-754-753-752-748-775-776-779-780-781-1053-1052-1055-1056-1060-1061-1062-1063-808-1042-1043-1007-1047-1046-1045-1044-1008-848-1071
0.963135 1072-1499-1500-1501-1062-1063-808-1042-1043-1007-1047-1046-1045-1044-1008-848-1071
0.963135 1340-695-650-651-652-653-654-693-724-725-728-727-726-764-763-757-1291-219-218-217-251-250-513-512-511-510-509-508-472-312-535
0.963135 268-1224-1226-233-232-194-228-227-221-755-219-218-217-251-250-513-512-511-510-509-508-472-312-535
0.963135 804-158-189-155-152-154-153-190-228-227-221-755-219-218-217-251-250-513-512-511-510-509-508-472-312-535
0.96302 1608-426-428-429-1598-1599-1344-1578-1579-1580-1544-1384-1607
0.962832 1608-426-457-456-455-340-339-404-403-307-308-309-310-535
0.962832 1608-426-457-456-455-414-413-339-404-403-307-308-309-310-535
0.962832 1072-1492-1495-1531-1530-1568-1567-1560-488-489-495-496-458-459-424-425-457-460-456-339-404-403-307-308-309-310-535
0.962832 1608-426-457-424-425-456-455-414-413-339-404-403-307-308-309-310-535
0.962832 1608-426-457-424-425-456-339-404-403-307-308-309-310-535
0.962832 1072-1492-1495-1531-1530-1568-1567-1560-488-489-495-496-458-459-424-425-457-456-339-404-403-307-308-309-310-535
0.962832 1072-1492-1495-1531-1530-1568-1567-1560-488-489-495-494-410-406-405-404-403-307-308-309-310-535
0.962832 1608-426-457-424-425-456-455-340-339-404-403-307-308-309-310-535
0.962832 1072-1492-1495-1531-1530-1568-1567-1560-488-489-495-496-458-459-424-457-456-339-404-403-307-308-309-310-535
0.962832 1072-1492-1495-1531-1530-1568-1567-1560-488-489-495-496-458-459-424-457-460-456-339-404-403-307-308-309-310-535
0.962832 1072-1492-1495-1531-1530-1568-1567-1560-488-489-495-496-458-459-424-425-456-339-404-403-307-308-309-310-535
0.962832 1608-426-457-456-339-404-403-307-308-309-310-535
0.961665 1340-695-650-651-652-653-654-693-724-725-728-727-726-764-763-757-1291-219-218-217-251-250-513-512-511-510-509-275-274-279-280-472-312-535
0.961665 804-158-189-155-152-154-153-190-228-227-221-755-219-218-217-251-250-513-512-511-510-509-275-274-279-280-472-312-535
0.961665 536-963-964-965-526-527-272-506-507-508-511-510-509-275-274-279-280-472-312-535
0.961665 268-1224-1226-233-232-194-228-227-221-755-219-218-217-251-250-513-512-511-510-509-275-274-279-280-472-312-535
0.961144 268-1224-1226-233-232-194-228-227-221-755-219-218-217-251-250-513-512-511-508-507-506-280-279-278-277-472-312-535
0.961144 804-158-189-155-152-154-153-190-228-227-221-755-219-218-217-251-250-513-512-511-508-507-506-280-279-278-277-472-312-535
0.961144 268-1224-1226-233-232-194-228-227-221-755-219-218-217-251-250-513-512-511-510-509-508-507-506-280-279-278-277-472-312-535
0.961144 1340-695-650-651-652-653-654-693-724-725-728-727-726-764-763-757-1291-219-218-217-251-250-513-512-511-508-507-506-280-279-278-277-472-312-535
0.961144 804-158-189-155-152-154-153-190-228-227-221-755-219-218-217-251-250-513-512-511-510-509-275-274-280-279-278-277-472-312-535
0.961144 536-963-964-965-526-527-272-506-507-508-511-510-509-275-274-280-279-278-277-472-312-535
0.961144 804-158-189-155-152-154-153-190-228-227-221-755-219-218-217-251-250-513-512-511-510-509-508-507-506-280-279-278-277-472-312-535
0.961144 268-1224-1226-233-232-194-228-227-221-755-219-218-217-251-250-513-512-511-510-509-275-274-280-279-278-277-472-312-535
0.961144 1340-695-650-651-652-653-654-693-724-725-728-727-726-764-763-757-1291-219-218-217-251-250-513-512-511-510-509-275-274-280-279-278-277-472-312-535
0.961144 536-963-964-965-526-527-272-506-280-279-278-277-472-312-535
0.961144 1340-695-650-651-652-653-654-693-724-725-728-727-726-764-763-757-1291-219-218-217-251-250-513-512-511-510-509-508-507-506-280-279-278-277-472-312-535
0.960845 1072-1499-1500-1501-1062-1063-808-1042-816-815-812-811-1045-1044-1047-1007-1008-848-1071
0.960845 1072-1499-1500-1501-1062-1063-808-1042-1043-1044-1047-1007-1008-848-1071
0.960845 804-160-161-794-790-791-787-786-1049-1046-1045-811-810-816-1042-1043-1044-1047-1007-1008-848-1071
0.960845 268-1224-1226-233-232-194-228-227-221-755-754-753-752-748-775-776-779-780-781-1053-1052-1055-1056-1060-1061-1062-1063-808-1042-1043-1044-1047-1007-1008-848-1071
0.960845 268-1224-1226-233-232-194-228-227-221-755-754-753-752-748-775-776-779-780-781-1053-1052-1055-1056-1060-1061-1062-1063-808-1042-816-815-812-811-1045-1044-1047-1007-1008-848-1071
0.960845 804-160-161-794-790-791-787-786-1049-1046-1045-1044-1047-1007-1008-848-1071
0.960838 804-158-189-155-152-154-153-190-228-227-221-755-219-218-217-251-250-513-512-511-510-509-275-276-279-280-472-312-535
0.960838 536-963-964-965-526-527-272-506-507-508-511-510-509-275-276-279-280-472-312-535
0.960838 1340-695-650-651-652-653-654-693-724-725-728-727-726-764-763-757-1291-219-218-217-251-250-513-512-511-510-509-275-276-279-280-472-312-535
0.960838 268-1224-1226-233-232-194-228-227-221-755-219-218-217-251-250-513-512-511-510-509-275-276-279-280-472-312-535
0.96072 804-158-189-155-152-154-153-190-228-227-221-755-219-218-217-251-250-513-512-511-510-509-275-274-280-279-276-277-472-312-535
0.96072 1340-695-650-651-652-653-654-693-724-725-728-727-726-764-763-757-1291-219-218-217-251-250-513-512-511-510-509-508-507-506-280-279-276-277-472-312-535
0.96072 536-963-964-965-526-527-272-506-507-508-511-510-509-275-274-280-279-276-277-472-312-535
0.96072 804-158-189-155-152-154-153-190-228-227-221-755-219-218-217-251-250-513-512-511-508-507-506-280-279-276-277-472-312-535
0.96072 804-158-189-155-152-154-153-190-228-227-221-755-219-218-217-251-250-513-512-511-510-509-508-507-506-280-279-276-277-472-312-535
0.96072 268-1224-1226-233-232-194-228-227-221-755-219-218-217-251-250-513-512-511-510-509-508-507-506-280-279-276-277-472-312-535
0.96072 536-963-964-965-526-527-272-506-280-279-276-277-472-312-535
0.96072 1340-695-650-651-652-653-654-693-724-725-728-727-726-764-763-757-1291-219-218-217-251-250-513-512-511-508-507-506-280-279-276-277-472-312-535
0.96072 268-1224-1226-233-232-194-228-227-221-755-219-218-217-251-250-513-512-511-510-509-275-274-280-279-276-277-472-312-535
0.96072 268-1224-1226-233-232-194-228-227-221-755-219-218-217-251-250-513-512-511-508-507-506-280-279-276-277-472-312-535
0.96072 1340-695-650-651-652-653-654-693-724-725-728-727-726-764-763-757-1291-219-218-217-251-250-513-512-511-510-509-275-274-280-279-276-277-472-312-535
0.960416 536-956-959-993-960-995-994-1032-1031-1025-1024-1560-1567-1566-1478-1477-1476-1475-1379-1389-1388-1387-1349-1544-1384-1607
0.960416 1072-1492-1495-1531-1496-1529-1528-1411-1476-1475-1379-1389-1388-1387-1349-1544-1384-1607
0.960297 268-1224-1226-233-232-194-228-227-221-755-219-1291-1290-1289-1323-1322-1585-1584-1583-1582-1581-1347-1348-1349-1544-1384-1607
0.960297 804-158-189-155-152-154-153-190-228-227-221-755-219-1291-1290-1289-1323-1322-1585-1584-1583-1582-1581-1347-1348-1349-1544-1384-1607
0.960297 1608-426-428-429-1598-1599-1344-1578-1579-1580-1583-1582-1581-1347-1348-1349-1544-1384-1607
0.960297 1340-695-696-697-1330-1327-1323-1322-1585-1584-1583-1582-1581-1347-1348-1349-1544-1384-1607
0.959789 1340-695-696-697-1330-1327-1323-1322-1585-1584-1583-1582-1581-1580-1544-1384-1607
0.959789 804-158-189-155-152-154-153-190-228-227-221-755-219-1291-1290-1289-1323-1322-1585-1584-1583-1582-1581-1580-1544-1384-1607
0.959789 268-1224-1226-233-232-194-228-227-221-755-219-1291-1290-1289-1323-1322-1585-1584-1583-1582-1581-1580-1544-1384-1607
0.958533 1072-1499-1500-1501-1062-1063-808-1042-816-815-812-811-1045-1046-1047-1044-1008-848-1071
0.958533 268-1224-1226-233-232-194-228-227-221-755-754-753-752-748-775-776-779-780-781-1053-1052-1055-1056-1060-1061-1062-1063-808-1042-816-815-812-811-1045-1046-1047-1044-1008-848-1071
0.958046 804-158-189-155-152-154-153-190-228-227-221-755-219-218-217-251-250-513-512-511-510-509-275-276-279-280-506-507-508-472-312-535
0.958046 1340-695-650-651-652-653-654-693-724-725-728-727-726-764-763-757-1291-219-218-217-251-250-513-512-511-510-509-275-276-279-280-506-507-508-472-312-535
0.958046 268-1224-1226-233-232-194-228-227-221-755-219-218-217-251-250-513-512-511-510-509-275-274-279-280-506-507-508-472-312-535
0.958046 804-158-189-155-152-154-153-190-228-227-221-755-219-218-217-251-250-513-512-511-510-509-275-274-279-280-506-507-508-472-312-535
0.958046 1340-695-650-651-652-653-654-693-724-725-728-727-726-764-763-757-1291-219-218-217-251-250-513-512-511-510-509-275-274-279-280-506-507-508-472-312-535
0.958046 268-1224-1226-233-232-194-228-227-221-755-219-218-217-251-250-513-512-511-510-509-275-276-279-280-506-507-508-472-312-535
0.958043 1340-695-696-697-1330-1327-1323-1320-1553-1554-1558-1559-489-488-1024-1025-1031-1032-994-995-960-993-992-875-938-842-843-844-845-846-847-1071
0.958043 1072-1492-1494-1037-1036-998-999-1000-938-842-843-844-845-846-847-1071
0.957819 1340-695-650-651-652-653-654-693-724-725-728-727-726-764-763-757-1291-219-218-217-251-250-513-512-511-510-509-508-507-506-280-279-276-278-277-472-312-535
0.957819 804-158-189-155-152-154-153-190-228-227-221-755-219-218-217-251-250-513-512-511-510-509-275-274-280-279-276-278-277-472-312-535
0.957819 804-158-189-155-152-154-153-190-228-227-221-755-219-218-217-251-250-513-512-511-510-509-275-274-279-276-278-277-472-312-535
0.957819 1340-695-650-651-652-653-654-693-724-725-728-727-726-764-763-757-1291-219-218-217-251-250-513-512-511-510-509-275-274-279-276-278-277-472-312-535
0.957819 804-158-189-155-152-154-153-190-228-227-221-755-219-218-217-251-250-513-512-511-508-507-506-280-279-276-278-277-472-312-535
0.957819 804-158-189-155-152-154-153-190-228-227-221-755-219-218-217-251-250-513-512-511-510-509-508-507-506-280-279-276-278-277-472-312-535
0.957819 268-1224-1226-233-232-194-228-227-221-755-219-218-217-251-250-513-512-511-510-509-508-507-506-280-279-276-278-277-472-312-535
0.957819 536-963-964-965-526-527-272-506-280-279-276-278-277-472-312-535
0.957819 268-1224-1226-233-232-194-228-227-221-755-219-218-217-251-250-513-512-511-510-509-275-274-280-279-276-278-277-472-312-535
0.957819 1340-695-650-651-652-653-654-693-724-725-728-727-726-764-763-757-1291-219-218-217-251-250-513-512-511-510-509-275-274-280-279-276-278-277-472-312-535
0.957819 536-963-964-965-526-527-272-506-507-508-511-510-509-275-276-278-277-472-312-535
0.957819 268-1224-1226-233-232-194-228-227-221-755-219-218-217-251-250-513-512-511-508-507-506-280-279-276-278-277-472-312-535
0.957819 1340-695-650-651-652-653-654-693-724-725-728-727-726-764-763-757-1291-219-218-217-251-250-513-512-511-508-507-506-280-279-276-278-277-472-312-535
0.957819 268-1224-1226-233-232-194-228-227-221-755-219-218-217-251-250-513-512-511-510-509-275-274-279-276-278-277-472-312-535
0.957819 536-963-964-965-526-527-272-506-507-508-511-510-509-275-274-279-276-278-277-472-312-535
0.957819 536-963-964-965-526-527-272-506-507-508-511-510-509-275-274-280-279-276-278-277-472-312-535
0.957631 268-1224-1226-233-232-194-228-227-221-755-754-753-752-748-775-776-779-780-781-1053-1052-1055-1056-1060-1061-1062-1063-808-1042-816-815-812-811-1045-1046-1047-1007-1006-848-1071
0.957631 804-160-161-794-790-791-787-786-1049-1046-1047-1007-1006-848-1071
0.957631 1072-1499-1500-1501-1062-1063-808-1042-816-815-812-811-1045-1044-1047-1007-1006-848-1071
0.957631 1072-1499-1500-1501-1062-1063-808-1042-816-815-812-811-1045-1046-1047-1007-1006-848-1071
0.957631 1072-1499-1500-1501-1062-1063-808-1042-816-815-812-811-1045-1046-1047-1044-1043-1007-1006-848-1071
0.957631 268-1224-1226-233-232-194-228-227-221-755-754-753-752-748-775-776-779-780-781-1053-1052-1055-1056-1060-1061-1062-1063-808-1042-816-815-812-811-1045-1046-1047-1044-1043-1007-1006-848-1071
0.957631 268-1224-1226-233-232-194-228-227-221-755-754-753-752-748-775-776-779-780-781-1053-1052-1055-1056-1048-1047-1007-1006-848-1071
0.957631 268-1224-1226-233-232-194-228-227-221-755-754-753-752-748-775-776-779-780-781-1053-1052-1055-1056-1048-1047-1044-1043-1007-1006-848-1071
0.957631 804-160-161-794-790-791-787-786-1049-1046-1045-811-810-816-1042-1043-1044-1047-1007-1006-848-1071
0.957631 804-160-161-794-790-791-787-786-1049-1046-1045-1044-1047-1007-1006-848-1071
0.957631 804-160-161-794-790-791-787-786-1049-1046-1047-1044-1043-1007-1006-848-1071
0.957631 1072-1499-1500-1501-1062-1063-808-1042-1043-1044-1047-1007-1006-848-1071
0.957631 804-160-161-794-790-791-787-786-1049-1048-1047-1007-1006-848-1071
0.957631 268-1224-1226-233-232-194-228-227-221-755-754-753-752-748-775-776-779-780-781-1053-1052-1055-1056-1060-1061-1062-1063-808-1042-816-815-812-811-1045-1044-1047-1007-1006-848-1071
0.957631 804-160-161-794-790-791-787-786-1049-1048-1047-1044-1043-1007-1006-848-1071
0.957631 268-1224-1226-233-232-194-228-227-221-755-754-753-752-748-775-776-779-780-781-1053-1052-1055-1056-1060-1061-1062-1063-808-1042-1043-1044-1047-1007-1006-848-1071
0.956802 536-963-964-965-526-527-272-506-280-279-278-276-275-509-510-511-508-472-312-535
0.956684 536-963-964-965-526-527-272-506-280-279-278-277-276-275-509-510-511-508-472-312-535
0.956126 1072-1492-1494-1037-1036-998-999-1000-938-842-843-939-940-844-845-846-847-1071
0.956126 1340-695-696-697-1330-1327-1323-1320-1553-1554-1558-1559-489-488-1024-1025-1031-1032-994-995-960-993-992-875-938-842-841-843-939-940-844-845-846-847-1071
0.956126 1072-1492-1494-1037-1036-998-999-1000-938-842-841-843-939-940-844-845-846-847-1071
0.955972 1608-426-457-424-459-458-496-462-500-501-958-957-994-1032-1031-1030-946-942-941-940-939-843-844-845-846-847-1071
0.955972 536-956-959-993-960-995-994-1032-1031-1030-942-941-940-939-843-844-845-846-847-1071
0.955972 1608-426-457-424-459-458-496-462-500-501-958-956-959-993-960-995-994-1032-1031-1030-946-942-941-940-939-843-844-845-846-847-1071
0.955972 1608-426-457-424-459-458-496-462-500-501-958-956-959-993-960-995-994-1032-1031-1030-946-1015-942-941-940-939-843-844-845-846-847-1071
0.955972 1340-695-696-697-1330-1327-1323-1320-1553-1554-1558-1559-489-488-1024-1025-1031-1030-942-941-940-939-843-844-845-846-847-1071
0.955972 1340-695-696-697-1330-1327-1323-1320-1553-1554-1558-1559-489-488-1024-1025-1031-1030-946-942-941-940-939-843-844-845-846-847-1071
0.955972 1608-426-457-424-459-458-496-462-500-501-958-956-959-993-960-995-994-1032-1031-1030-942-941-940-939-843-844-845-846-847-1071
0.955972 536-956-959-995-994-1032-1031-1030-946-942-941-940-939-843-844-845-846-847-1071
0.955972 1340-695-696-697-1330-1327-1323-1320-1553-1554-1558-1559-489-488-1024-1025-1031-1030-946-1015-942-941-940-939-843-844-845-846-847-1071
0.955972 536-956-959-993-960-995-994-1032-1031-1030-946-1015-942-941-940-939-843-844-845-846-847-1071
0.955972 536-956-959-993-960-995-994-1032-1031-1030-946-942-941-940-939-843-844-845-846-847-1071
0.954901 1340-695-650-651-652-653-654-693-725-724-607-576-577-578-579-803
0.954901 804-158-189-155-152-154-769-768-730-731-692-693-725-724-607-576-577-578-579-803
0.954701 268-1224-1226-233-232-194-228-227-221-755-754-753-752-748-775-776-779-780-781-1053-1052-1055-1056-1048-1047-1044-1043-1042-816-815-814-813-1008-848-1071
0.954701 804-160-161-794-790-791-787-786-1049-1048-1047-1044-1043-1042-816-815-814-813-1008-848-1071
0.954365 536-963-964-965-526-525-524-520-519-518-517-245-241-240-239-238-12-13-48-49-45-44-267
0.954365 536-963-964-965-526-525-524-520-519-518-517-245-241-242-243-240-239-238-12-13-48-49-45-44-267
0.954365 536-963-964-965-526-525-524-520-519-518-517-245-241-242-206-205-204-12-13-48-49-45-44-267
0.95431 1608-426-428-429-1598-1599-1344-1578-1352-1351-1350-1349-1348-1347-1581-1582-1583-1543-1544-1384-1607
0.95431 1072-1492-1495-1531-1496-1529-1528-1411-1476-1475-1379-1389-1388-1387-1349-1348-1347-1581-1582-1583-1543-1544-1384-1607
0.95431 1608-426-428-429-1598-1599-1344-1578-1352-1351-1350-1348-1347-1581-1582-1583-1543-1544-1384-1607
0.954212 804-160-161-794-790-791-787-786-1049-1046-1045-811-810-816-1042-1043-1044-1008-848-1071
0.95415 268-1224-1226-233-232-194-228-227-221-755-219-1291-1290-1289-1323-1322-1585-1584-1583-1582-1581-1347-1348-1349-1387-1388-1353-1352-1578-1579-1580-1544-1384-1607
0.95415 804-158-189-155-152-154-153-190-228-227-221-755-219-1291-1290-1289-1323-1322-1585-1584-1583-1582-1581-1347-1348-1351-1350-1349-1387-1388-1353-1352-1578-1579-1580-1544-1384-1607
0.95415 268-1224-1226-233-232-194-228-227-221-755-219-1291-1290-1289-1323-1322-1585-1584-1583-1582-1581-1347-1346-1352-1578-1579-1580-1544-1384-1607
0.95415 1072-1492-1495-1531-1496-1529-1528-1411-1476-1475-1379-1389-1388-1387-1349-1348-1351-1352-1578-1579-1580-1544-1384-1607
0.95415 536-956-959-993-960-995-994-1032-1031-1025-1024-1560-1567-1566-1478-1477-1476-1475-1379-1389-1388-1387-1349-1348-1347-1346-1352-1578-1579-1580-1544-1384-1607
0.95415 804-158-189-155-152-154-153-190-228-227-221-755-219-1291-1290-1289-1323-1322-1585-1584-1583-1582-1581-1347-1346-1352-1578-1579-1580-1544-1384-1607
0.95415 804-158-189-155-152-154-153-190-228-227-221-755-219-1291-1290-1289-1323-1322-1585-1584-1583-1582-1581-1347-1348-1349-1387-1388-1353-1352-1578-1579-1580-1544-1384-1607
0.95415 1340-695-696-697-1330-1327-1323-1322-1585-1584-1583-1582-1581-1347-1348-1351-1352-1578-1579-1580-1544-1384-1607
0.95415 804-158-189-155-152-154-153-190-228-227-221-755-219-1291-1290-1289-1323-1322-1585-1584-1583-1582-1581-1347-1348-1351-1352-1578-1579-1580-1544-1384-1607
0.95415 268-1224-1226-233-232-194-228-227-221-755-219-1291-1290-1289-1323-1322-1585-1584-1583-1582-1581-1347-1348-1351-1350-1349-1387-1388-1353-1352-1578-1579-1580-1544-1384-1607
0.95415 1340-695-696-697-1330-1327-1323-1322-1585-1584-1583-1582-1581-1347-1348-1351-1350-1349-1387-1388-1353-1352-1578-1579-1580-1544-1384-1607
0.95415 268-1224-1226-233-232-194-228-227-221-755-219-1291-1290-1289-1323-1322-1585-1584-1583-1582-1581-1347-1348-1351-1352-1578-1579-1580-1544-1384-1607
0.95415 536-956-959-993-960-995-994-1032-1031-1025-1024-1560-1567-1566-1478-1477-1476-1475-1379-1389-1388-1387-1349-1348-1351-1352-1578-1579-1580-1544-1384-1607
0.95415 1072-1492-1495-1531-1496-1529-1528-1411-1476-1475-1379-1389-1388-1353-1352-1578-1579-1580-1544-1384-1607
0.95415 536-956-959-993-960-995-994-1032-1031-1025-1024-1560-1567-1566-1478-1477-1476-1475-1379-1389-1388-1353-1352-1578-1579-1580-1544-1384-1607
0.95415 1072-1492-1495-1531-1496-1529-1528-1411-1476-1475-1379-1389-1388-1387-1349-1348-1347-1346-1352-1578-1579-1580-1544-1384-1607
0.95415 1340-695-696-697-1330-1327-1323-1322-1585-1584-1583-1582-1581-1347-1346-1352-1578-1579-1580-1544-1384-1607
0.95415 1340-695-696-697-1330-1327-1323-1322-1585-1584-1583-1582-1581-1347-1348-1349-1387-1388-1353-1352-1578-1579-1580-1544-1384-1607
0.953945 268-1224-1226-233-232-194-228-227-221-755-219-1291-1290-1289-1323-1322-1585-1584-1583-1582-1581-1580-1579-1578-1352-1351-1350-1349-1544-1384-1607
0.953945 1340-695-696-697-1330-1327-1323-1322-1585-1584-1583-1580-1579-1578-1352-1351-1350-1349-1544-1384-1607
0.953945 1608-426-428-429-1598-1599-1344-1578-1352-1351-1350-1349-1544-1384-1607
0.953945 804-158-189-155-152-154-153-190-228-227-221-755-219-1291-1290-1289-1323-1322-1585-1584-1583-1582-1581-1580-1579-1578-1352-1351-1350-1349-1544-1384-1607
0.953945 268-1224-1226-233-232-194-228-227-221-755-219-1291-1290-1289-1323-1322-1585-1584-1583-1580-1579-1578-1352-1351-1350-1349-1544-1384-1607
0.953945 1340-695-696-697-1330-1327-1323-1322-1585-1584-1583-1582-1581-1580-1579-1578-1352-1351-1350-1349-1544-1384-1607
0.953945 804-158-189-155-152-154-153-190-228-227-221-755-219-1291-1290-1289-1323-1322-1585-1584-1583-1580-1579-1578-1352-1351-1350-1349-1544-1384-1607
0.953945 1608-426-428-429-1598-1599-1344-1578-1579-1580-1583-1582-1581-1347-1346-1352-1351-1350-1349-1544-1384-1607
0.953763 804-158-189-155-152-154-153-190-228-227-221-755-219-218-217-251-250-513-512-511-510-509-275-276-277-472-312-535
0.953763 268-1224-1226-233-232-194-228-227-221-755-219-218-217-251-250-513-512-511-510-509-275-276-277-472-312-535
0.953763 1340-695-650-651-652-653-654-693-724-725-728-727-726-764-763-757-1291-219-218-217-251-250-513-512-511-510-509-275-276-277-472-312-535
0.953552 536-956-959-993-960-995-994-1032-1031-1025-1024-1560-1567-1566-1482-1551-1478-1477-1476-1475-1379-1380-1381-1382-1607
0.953552 536-956-959-993-960-995-994-1032-1031-1025-1024-1560-1567-1566-1482-1478-1477-1476-1475-1379-1380-1381-1382-1607
0.953552 1072-1492-1495-1531-1496-1529-1528-1411-1476-1475-1379-1380-1381-1382-1607
0.953552 536-956-959-993-960-995-994-1032-1031-1025-1024-1560-1567-1566-1478-1477-1476-1475-1379-1380-1381-1382-1607
0.953255 268-1224-1226-233-232-194-228-227-221-755-219-1291-1290-1289-1323-1322-1585-1584-1583-1582-1581-1347-1346-1352-1544-1384-1607
0.953255 1608-426-428-429-1598-1599-1344-1578-1579-1580-1583-1582-1581-1347-1346-1352-1544-1384-1607
0.953255 1340-695-696-697-1330-1327-1323-1322-1585-1584-1583-1582-1581-1347-1346-1352-1544-1384-1607
0.953255 804-158-189-155-152-154-153-190-228-227-221-755-219-1291-1290-1289-1323-1322-1585-1584-1583-1582-1581-1347-1346-1352-1544-1384-1607
0.952469 804-158-189-155-152-154-769-768-730-731-692-725-693-724-607-576-577-578-579-803
0.952178 536-956-959-993-960-995-994-1032-1031-1025-1024-1560-1567-1566-1478-1477-1476-1475-1379-1389-1388-1387-1349-1348-1347-1346-1352-1544-1384-1607
0.952178 1072-1492-1495-1531-1496-1529-1528-1411-1476-1475-1379-1389-1388-1387-1349-1348-1347-1346-1352-1544-1384-1607
0.951708 268-1224-1226-233-232-194-228-227-221-755-219-218-217-251-250-513-512-511-510-509-275-274-279-276-277-472-312-535
0.951708 1340-695-650-651-652-653-654-693-724-725-728-727-726-764-763-757-1291-219-218-217-251-250-513-512-511-510-509-275-274-279-276-277-472-312-535
0.951708 536-963-964-965-526-527-272-506-507-508-511-510-509-275-274-279-276-277-472-312-535
0.951708 804-158-189-155-152-154-153-190-228-227-221-755-219-218-217-251-250-513-512-511-510-509-275-274-279-276-277-472-312-535
0.951632 1072-1499-1500-1501-1062-1063-808-1042-816-1008-848-1071
0.951632 268-1224-1226-233-232-194-228-227-221-755-754-753-752-748-775-776-779-780-781-1053-1052-1055-1056-1060-1061-1062-1063-808-1042-816-1008-848-1071
0.95158 268-1224-1226-233-232-194-228-227-221-755-219-1291-1290-1289-1323-1322-1585-1584-1583-1580-1579-1578-1352-1351-1348-1350-1349-1544-1384-1607
0.95158 268-1224-1226-233-232-194-228-227-221-755-219-1291-1290-1289-1323-1322-1585-1584-1583-1582-1581-1580-1579-1578-1352-1351-1348-1350-1349-1544-1384-1607
0.95158 804-158-189-155-152-154-153-190-228-227-221-755-219-1291-1290-1289-1323-1322-1585-1584-1583-1582-1581-1580-1579-1578-1352-1351-1348-1350-1349-1544-1384-1607
0.95158 1340-695-696-697-1330-1327-1323-1322-1585-1584-1583-1580-1579-1578-1352-1351-1348-1350-1349-1544-1384-1607
0.95158 1340-695-696-697-1330-1327-1323-1322-1585-1584-1583-1582-1581-1580-1579-1578-1352-1351-1348-1350-1349-1544-1384-1607
0.95158 1608-426-428-429-1598-1599-1344-1578-1352-1351-1348-1350-1349-1544-1384-1607
0.95158 1608-426-428-429-1598-1599-1344-1578-1579-1580-1583-1582-1581-1347-1346-1352-1351-1348-1350-1349-1544-1384-1607
0.95158 804-158-189-155-152-154-153-190-228-227-221-755-219-1291-1290-1289-1323-1322-1585-1584-1583-1580-1579-1578-1352-1351-1348-1350-1349-1544-1384-1607
0.95158 1608-426-428-429-1598-1599-1344-1578-1579-1580-1583-1582-1581-1347-1348-1350-1349-1544-1384-1607
0.951399 804-160-161-794-790-791-787-786-1049-1046-1045-811-812-814-813-1008-848-1071
0.951399 1072-1499-1500-1501-1062-1063-808-1042-1043-1007-1047-1046-1045-811-812-814-813-1008-848-1071
0.951399 268-1224-1226-233-232-194-228-227-221-755-754-753-752-748-775-776-779-780-781-1053-1052-1055-1056-1060-1061-1062-1063-808-1042-1043-1007-1047-1046-1045-811-812-814-813-1008-848-1071
0.951399 268-1224-1226-233-232-194-228-227-221-755-754-753-752-748-775-776-779-780-781-1053-1052-1055-1056-1048-1047-1044-1043-1042-816-815-812-814-813-1008-848-1071
0.951399 804-160-161-794-790-791-787-786-1049-1048-1047-1044-1043-1042-816-815-812-814-813-1008-848-1071
0.951312 1340-695-696-697-1330-1327-1323-1322-1585-1584-1583-1582-1581-1347-1348-1349-1387-1386-1383-1607
0.951312 1340-695-696-697-1330-1327-1323-1322-1585-1584-1583-1582-1581-1347-1348-1351-1350-1349-1387-1386-1383-1607
0.951312 268-1224-1226-233-232-194-228-227-221-755-219-1291-1290-1289-1323-1322-1585-1584-1583-1582-1581-1347-1348-1349-1387-1386-1383-1607
0.951312 804-158-189-155-152-154-153-190-228-227-221-755-219-1291-1290-1289-1323-1322-1585-1584-1583-1582-1581-1347-1348-1349-1387-1386-1383-1607
0.951312 1608-426-428-429-1598-1599-1344-1578-1579-1580-1583-1582-1581-1347-1348-1349-1387-1386-1383-1607
0.951312 268-1224-1226-233-232-194-228-227-221-755-219-1291-1290-1289-1323-1322-1585-1584-1583-1582-1581-1347-1348-1351-1350-1349-1387-1386-1383-1607
0.951312 804-158-189-155-152-154-153-190-228-227-221-755-219-1291-1290-1289-1323-1322-1585-1584-1583-1582-1581-1347-1348-1351-1350-1349-1387-1386-1383-1607
0.951021 536-963-964-965-526-527-272-506-280-472-312-535
0.95062 268-1224-1226-233-232-194-228-227-221-755-754-753-752-748-775-776-779-780-781-1053-1052-1055-1056-1060-1061-1062-1063-808-1042-816-815-812-813-1008-848-1071
0.95062 268-1224-1226-233-232-194-228-227-221-755-754-753-752-748-775-776-779-780-781-1053-1052-1055-1056-1048-1047-1044-1043-1042-816-815-812-813-1008-848-1071
0.95062 1072-1499-1500-1501-1062-1063-808-1042-816-815-812-813-1008-848-1071
0.95062 804-160-161-794-790-791-787-786-1049-1048-1047-1044-1043-1042-816-815-812-813-1008-848-1071
0.950457 1072-1492-1495-1531-1530-1568-1567-1560-488-489-495-496-458-459-424-425-456-339-404-308-309-310-535
0.949696 804-158-189-155-152-154-769-768-730-731-692-693-724-607-576-577-578-579-803
0.949593 1340-695-696-697-1330-1331-1076-1310-1311-1312-1313-1314-1315-1275-1274-1116-1339
0.949593 1608-426-457-424-459-458-496-495-489-1559-1558-1554-1553-1320-1323-1327-1075-1311-1312-1313-1314-1315-1275-1274-1116-1339
0.949593 536-956-958-501-500-462-496-495-489-1559-1558-1554-1553-1320-1323-1327-1075-1311-1312-1313-1314-1315-1275-1274-1116-1339
0.949593 1072-1492-1495-1531-1530-1568-1567-1560-488-489-1559-1558-1554-1553-1320-1323-1327-1075-1311-1312-1313-1314-1315-1275-1274-1116-1339
0.949523 1340-695-696-697-1330-1331-1076-1310-1311-1312-1313-1314-1315-1275-1210-1209-1208-1207-1206-1110-1109-1111-1112-1113-1114-1115-1339
0.949523 1072-1492-1495-1531-1530-1568-1567-1560-488-489-1559-1558-1554-1553-1320-1323-1327-1075-1311-1275-1210-1209-1208-1207-1206-1110-1109-1111-1112-1113-1114-1115-1339
0.949523 536-956-958-501-500-462-496-495-489-1559-1558-1554-1553-1320-1323-1327-1075-1311-1312-1315-1275-1210-1209-1208-1207-1206-1110-1109-1111-1112-1113-1114-1115-1339
0.949523 1608-426-457-424-459-458-496-495-489-1559-1558-1554-1553-1320-1323-1327-1075-1311-1312-1315-1275-1210-1209-1208-1207-1206-1110-1109-1111-1112-1113-1114-1115-1339
0.949327 268-1224-1227-1261-1260-1259-1144-1145-1157-1113-1114-1115-1339
0.949327 268-1224-1226-1227-1261-1260-1259-1144-1145-1157-1113-1114-1115-1339
0.949327 804-158-189-155-152-154-153-190-228-194-232-233-1226-1224-1227-1261-1260-1259-1144-1145-1157-1113-1114-1115-1339
0.949327 804-158-189-155-152-154-153-190-228-194-232-233-1226-1227-1261-1260-1259-1144-1145-1157-1113-1114-1115-1339
0.949308 804-158-189-155-152-154-153-190-228-194-232-233-1226-1227-1261-1260-1143-1144-1145-1157-1113-1114-1115-1339
0.949308 268-1224-1227-1261-1260-1143-1144-1145-1157-1113-1114-1115-1339
0.949308 268-1224-1226-1227-1261-1260-1143-1144-1145-1157-1113-1114-1115-1339
0.949308 804-158-189-155-152-154-153-190-228-194-232-233-1226-1224-1227-1261-1260-1143-1144-1145-1157-1113-1114-1115-1339
0.949232 1340-695-650-651-652-653-654-693-724-725-728-727-726-764-763-757-1291-219-218-217-251-250-513-512-511-510-509-508-507-506-280-279-278-276-277-472-312-535
0.949232 268-1224-1226-233-232-194-228-227-221-755-219-218-217-251-250-513-512-511-510-509-508-507-506-280-279-278-276-277-472-312-535
0.949232 536-963-964-965-526-527-272-506-507-508-511-510-509-275-274-280-279-278-276-277-472-312-535
0.949232 1340-695-650-651-652-653-654-693-724-725-728-727-726-764-763-757-1291-219-218-217-251-250-513-512-511-508-507-506-280-279-278-276-277-472-312-535
0.949232 268-1224-1226-233-232-194-228-227-221-755-219-218-217-251-250-513-512-511-510-509-275-274-280-279-278-276-277-472-312-535
0.949232 268-1224-1226-233-232-194-228-227-221-755-219-218-217-251-250-513-512-511-508-507-506-280-279-278-276-277-472-312-535
0.949232 804-158-189-155-152-154-153-190-228-227-221-755-219-218-217-251-250-513-512-511-508-507-506-280-279-278-276-277-472-312-535
0.949232 1340-695-650-651-652-653-654-693-724-725-728-727-726-764-763-757-1291-219-218-217-251-250-513-512-511-510-509-275-274-280-279-278-276-277-472-312-535
0.949232 804-158-189-155-152-154-153-190-228-227-221-755-219-218-217-251-250-513-512-511-510-509-275-274-280-279-278-276-277-472-312-535
0.949232 804-158-189-155-152-154-153-190-228-227-221-755-219-218-217-251-250-513-512-511-510-509-508-507-506-280-279-278-276-277-472-312-535
0.949232 536-963-964-965-526-527-272-506-280-279-278-276-277-472-312-535
0.948564 804-158-189-155-152-154-153-190-228-227-221-755-219-1291-1290-1289-1323-1322-1585-1584-1583-1580-1579-1578-1352-1544-1384-1607
0.948564 1072-1492-1495-1531-1496-1529-1528-1411-1476-1475-1379-1389-1388-1387-1349-1348-1347-1581-1582-1583-1580-1579-1578-1352-1544-1384-1607
0.948564 1340-695-696-697-1330-1327-1323-1322-1585-1584-1583-1580-1579-1578-1352-1544-1384-1607
0.948564 1340-695-696-697-1330-1327-1323-1322-1585-1584-1583-1582-1581-1580-1579-1578-1352-1544-1384-1607
0.948564 804-158-189-155-152-154-153-190-228-227-221-755-219-1291-1290-1289-1323-1322-1585-1584-1583-1582-1581-1580-1579-1578-1352-1544-1384-1607
0.948564 1072-1492-1495-1531-1496-1529-1528-1411-1476-1475-1379-1389-1388-1387-1349-1348-1347-1581-1580-1579-1578-1352-1544-1384-1607
0.948564 268-1224-1226-233-232-194-228-227-221-755-219-1291-1290-1289-1323-1322-1585-1584-1583-1580-1579-1578-1352-1544-1384-1607
0.948564 268-1224-1226-233-232-194-228-227-221-755-219-1291-1290-1289-1323-1322-1585-1584-1583-1582-1581-1580-1579-1578-1352-1544-1384-1607
0.948264 1072-1499-1500-1501-1062-1063-808-1042-1043-1007-1008-848-1071
0.948264 268-1224-1226-233-232-194-228-227-221-755-754-753-752-748-775-776-779-780-781-1053-1052-1055-1056-1060-1061-1062-1063-808-1042-1043-1007-1008-848-1071
0.948229 1072-1492-1495-1531-1530-1568-1567-1560-488-489-495-496-458-459-424-425-457-456-339-404-308-309-310-535
0.948136 1608-426-457-424-459-458-496-495-494-483-482-481-248-251-217-218-219-755-221-227-228-194-195-196-131-134-38-37-39-40-41-42-43-267
0.948136 268-1224-1226-233-232-194-195-196-131-134-38-37-39-40-41-42-43-267
0.948136 1072-1492-1495-1531-1530-1568-1567-1560-488-489-495-494-483-482-481-248-251-217-218-219-755-221-227-228-194-195-196-131-134-38-37-39-40-41-42-43-267
0.948136 1340-695-650-651-652-653-654-693-724-725-692-731-730-768-769-154-153-190-228-194-195-196-131-134-38-37-39-40-41-42-43-267
0.947974 804-158-189-188-187-72-73-85-41-42-43-267
0.947974 804-158-189-157-188-187-72-73-85-41-42-43-267
0.947961 1608-426-457-424-459-458-496-495-494-483-482-481-248-251-217-218-219-755-221-227-228-190-153-154-155-189-157-188-71-72-73-85-41-42-43-267
0.947961 1072-1492-1495-1531-1530-1568-1567-1560-488-489-495-494-483-482-481-248-251-217-218-219-755-221-227-228-190-153-154-152-155-189-188-71-72-73-85-41-42-43-267
0.947961 1072-1492-1495-1531-1530-1568-1567-1560-488-489-495-494-483-482-481-248-251-217-218-219-755-221-227-228-190-153-154-155-189-157-188-71-72-73-85-41-42-43-267
0.947961 1072-1492-1495-1531-1530-1568-1567-1560-488-489-495-494-483-482-481-248-251-217-218-219-755-221-227-228-190-153-154-155-189-188-71-72-73-85-41-42-43-267
0.947961 1072-1492-1495-1531-1530-1568-1567-1560-488-489-495-494-483-482-481-248-251-217-218-219-755-221-227-228-190-153-154-152-155-189-157-188-71-72-73-85-41-42-43-267
0.947961 268-1224-1226-233-232-194-228-190-153-154-155-189-188-71-72-73-85-41-42-43-267
0.947961 804-158-189-188-71-72-73-85-41-42-43-267
0.947961 804-158-189-157-188-71-72-73-85-41-42-43-267
0.947961 1608-426-457-424-459-458-496-495-494-483-482-481-248-251-217-218-219-755-221-227-228-190-153-154-155-189-188-71-72-73-85-41-42-43-267
0.947961 1608-426-457-424-459-458-496-495-494-483-482-481-248-251-217-218-219-755-221-227-228-190-153-154-152-155-189-188-71-72-73-85-41-42-43-267
0.947961 268-1224-1226-233-232-194-228-190-153-154-155-189-157-188-71-72-73-85-41-42-43-267
0.947961 268-1224-1226-233-232-194-228-190-153-154-152-155-189-188-71-72-73-85-41-42-43-267
0.947961 1608-426-457-424-459-458-496-495-494-483-482-481-248-251-217-218-219-755-221-227-228-190-153-154-152-155-189-157-188-71-72-73-85-41-42-43-267
0.947961 268-1224-1226-233-232-194-228-190-153-154-152-155-189-157-188-71-72-73-85-41-42-43-267
0.947961 1340-695-650-651-652-653-654-693-724-725-692-731-730-768-769-154-152-155-189-188-71-72-73-85-41-42-43-267
0.947961 1340-695-650-651-652-653-654-693-724-725-692-731-730-768-769-154-152-155-189-157-188-71-72-73-85-41-42-43-267
0.94795 1340-695-650-651-652-653-654-693-724-725-728-727-726-764-763-757-1291-219-218-217-251-250-513-512-511-510-509-275-274-280-472-312-535
0.94795 804-158-189-155-152-154-153-190-228-227-221-755-219-218-217-251-250-513-512-511-510-509-275-274-280-472-312-535
0.94795 268-1224-1226-233-232-194-228-227-221-755-219-218-217-251-250-513-512-511-510-509-275-274-280-472-312-535
0.94795 536-963-964-965-526-527-272-506-507-508-511-510-509-275-274-280-472-312-535
0.94788 1608-426-428-429-1598-1599-1344-1578-1352-1351-1350-1349-1348-1347-1581-1580-1583-1543-1544-1384-1607
0.94788 536-956-959-993-960-995-994-1032-1031-1025-1024-1560-1567-1566-1478-1477-1476-1475-1379-1389-1388-1353-1352-1578-1579-1580-1583-1543-1544-1384-1607
0.94788 536-956-959-993-960-995-994-1032-1031-1025-1024-1560-1567-1566-1478-1477-1476-1475-1379-1389-1388-1387-1349-1348-1347-1346-1352-1578-1579-1580-1583-1543-1544-1384-1607
0.94788 536-956-959-993-960-995-994-1032-1031-1025-1024-1560-1567-1566-1478-1477-1476-1475-1379-1389-1388-1387-1349-1348-1351-1352-1578-1579-1580-1583-1543-1544-1384-1607
0.94788 1608-426-428-429-1598-1599-1344-1578-1352-1351-1350-1348-1347-1581-1580-1583-1543-1544-1384-1607
0.94788 1072-1492-1495-1531-1496-1529-1528-1411-1476-1475-1379-1389-1388-1387-1349-1348-1347-1346-1352-1578-1579-1580-1583-1543-1544-1384-1607
0.94788 1072-1492-1495-1531-1496-1529-1528-1411-1476-1475-1379-1389-1388-1353-1352-1578-1579-1580-1583-1543-1544-1384-1607
0.94788 1608-426-428-429-1598-1599-1344-1578-1579-1580-1583-1543-1544-1384-1607
0.94788 1072-1492-1495-1531-1496-1529-1528-1411-1476-1475-1379-1389-1388-1387-1349-1348-1351-1352-1578-1579-1580-1583-1543-1544-1384-1607
0.947856 804-158-189-155-152-154-769-768-730-731-692-693-725-724-723-608-607-576-577-578-579-803
0.947856 804-158-189-155-152-154-769-768-730-731-692-693-725-728-724-723-608-607-576-577-578-579-803
0.947856 1340-695-650-651-652-653-654-693-725-728-724-723-608-607-576-577-578-579-803
0.947856 1340-695-650-651-652-653-654-693-724-723-608-607-576-577-578-579-803
0.947856 804-158-189-155-152-154-769-768-730-731-692-725-693-724-723-608-607-576-577-578-579-803
0.947856 804-158-189-155-152-154-769-768-730-731-692-725-724-723-608-607-576-577-578-579-803
0.947856 804-158-189-155-152-154-769-768-730-731-692-693-724-723-608-607-576-577-578-579-803
0.947856 1340-695-650-651-652-653-654-693-725-724-723-608-607-576-577-578-579-803
0.947786 268-1224-1226-233-232-194-228-227-221-755-754-753-752-748-775-776-779-780-781-1053-1052-1055-1056-1060-1061-1062-1063-808-1042-1043-1007-1047-1046-1045-811-812-813-1008-848-1071
0.947786 1072-1499-1500-1501-1062-1063-808-1042-1043-1007-1047-1046-1045-811-812-813-1008-848-1071
0.947786 804-160-161-794-790-791-787-786-1049-1046-1045-811-812-813-1008-848-1071
0.947322 1608-426-457-424-425-456-339-404-308-309-310-535
0.947279 268-1224-1226-233-232-194-195-196-131-134-38-39-40-41-42-43-267
0.947279 1608-426-457-424-459-458-496-495-494-483-482-481-248-251-217-218-219-755-221-227-228-194-195-196-131-134-38-39-40-41-42-43-267
0.947279 1072-1492-1495-1531-1530-1568-1567-1560-488-489-495-494-483-482-481-248-251-217-218-219-755-221-227-228-194-195-196-131-134-38-39-40-41-42-43-267
0.947279 1340-695-650-651-652-653-654-693-724-725-692-731-730-768-769-154-153-190-228-194-195-196-131-134-38-39-40-41-42-43-267
0.947163 804-158-189-155-152-154-769-768-730-731-692-693-725-728-724-607-576-577-578-579-803
0.947163 1340-695-650-651-652-653-654-693-725-728-724-607-576-577-578-579-803
0.947115 268-1224-1226-233-232-194-228-227-221-755-219-1291-1290-1289-1323-1322-1585-1584-1583-1580-1579-1578-1352-1351-1348-1349-1544-1384-1607
0.947115 804-158-189-155-152-154-153-190-228-227-221-755-219-1291-1290-1289-1323-1322-1585-1584-1583-1580-1579-1578-1352-1351-1348-1349-1544-1384-1607
0.947115 1608-426-428-429-1598-1599-1344-1578-1579-1580-1583-1582-1581-1347-1346-1352-1351-1348-1349-1544-1384-1607
0.947115 804-158-189-155-152-154-153-190-228-227-221-755-219-1291-1290-1289-1323-1322-1585-1584-1583-1582-1581-1580-1579-1578-1352-1351-1348-1349-1544-1384-1607
0.947115 1340-695-696-697-1330-1327-1323-1322-1585-1584-1583-1580-1579-1578-1352-1351-1348-1349-1544-1384-1607
0.947115 1608-426-428-429-1598-1599-1344-1578-1352-1351-1348-1349-1544-1384-1607
0.947115 1340-695-696-697-1330-1327-1323-1322-1585-1584-1583-1582-1581-1580-1579-1578-1352-1351-1348-1349-1544-1384-1607
0.947115 268-1224-1226-233-232-194-228-227-221-755-219-1291-1290-1289-1323-1322-1585-1584-1583-1582-1581-1580-1579-1578-1352-1351-1348-1349-1544-1384-1607
0.947016 804-158-189-155-152-154-153-190-228-227-221-755-219-1291-1290-1289-1323-1322-1585-1584-1583-1580-1579-1578-1352-1351-1350-1349-1387-1386-1385-1384-1607
0.947016 268-1224-1226-233-232-194-228-227-221-755-219-1291-1290-1289-1323-1322-1585-1584-1583-1582-1581-1347-1348-1349-1387-1386-1385-1384-1607
0.947016 536-956-959-993-960-995-994-1032-1031-1025-1024-1560-1567-1566-1478-1477-1476-1475-1379-1389-1388-1387-1386-1385-1384-1607
0.947016 804-158-189-155-152-154-153-190-228-227-221-755-219-1291-1290-1289-1323-1322-1585-1584-1583-1580-1579-1578-1352-1351-1348-1349-1387-1386-1385-1384-1607
0.947016 1340-695-696-697-1330-1327-1323-1322-1585-1584-1583-1582-1581-1580-1579-1578-1352-1351-1348-1350-1349-1387-1386-1385-1384-1607
0.947016 1608-426-428-429-1598-1599-1344-1578-1579-1580-1583-1582-1581-1347-1348-1349-1387-1386-1385-1384-1607
0.947016 1072-1492-1495-1531-1496-1529-1528-1411-1476-1475-1379-1389-1388-1387-1386-1385-1384-1607
0.947016 268-1224-1226-233-232-194-228-227-221-755-219-1291-1290-1289-1323-1322-1585-1584-1583-1582-1581-1347-1348-1351-1350-1349-1387-1386-1385-1384-1607
0.947016 1340-695-696-697-1330-1327-1323-1322-1585-1584-1583-1580-1579-1578-1352-1351-1348-1349-1387-1386-1385-1384-1607
0.947016 804-158-189-155-152-154-153-190-228-227-221-755-219-1291-1290-1289-1323-1322-1585-1584-1583-1582-1581-1347-1348-1349-1387-1386-1385-1384-1607
0.947016 1340-695-696-697-1330-1327-1323-1322-1585-1584-1583-1582-1581-1347-1348-1351-1350-1349-1387-1386-1385-1384-1607
0.947016 268-1224-1226-233-232-194-228-227-221-755-219-1291-1290-1289-1323-1322-1585-1584-1583-1580-1579-1578-1352-1351-1348-1349-1387-1386-1385-1384-1607
0.947016 1340-695-696-697-1330-1327-1323-1322-1585-1584-1583-1582-1581-1347-1348-1349-1387-1386-1385-1384-1607
0.947016 804-158-189-155-152-154-153-190-228-227-221-755-219-1291-1290-1289-1323-1322-1585-1584-1583-1582-1581-1347-1348-1351-1350-1349-1387-1386-1385-1384-1607
0.947016 268-1224-1226-233-232-194-228-227-221-755-219-1291-1290-1289-1323-1322-1585-1584-1583-1580-1579-1578-1352-1351-1350-1349-1387-1386-1385-1384-1607
0.94694 536-963-964-965-526-527-272-506-507-508-511-510-509-275-274-279-280-281-316-315-314-313-312-535
0.94694 536-963-964-965-526-527-272-506-507-508-511-510-509-275-274-279-280-281-315-314-313-312-535
0.94694 536-963-964-965-526-527-272-506-507-508-511-510-509-275-276-278-279-280-281-316-315-314-313-312-535
0.94694 536-963-964-965-526-527-272-506-507-508-511-510-509-275-276-279-280-281-315-314-313-312-535
0.94694 536-963-964-965-526-527-272-506-507-508-511-510-509-275-276-279-280-281-316-315-314-313-312-535
0.94694 536-963-964-965-526-527-272-506-507-508-511-510-509-275-276-278-279-280-281-315-314-313-312-535
0.946602 804-158-189-155-152-154-153-190-228-227-221-755-219-218-217-251-250-513-512-511-510-509-508-507-506-280-472-312-535
0.946602 1340-695-650-651-652-653-654-693-724-725-728-727-726-764-763-757-1291-219-218-217-251-250-513-512-511-510-509-508-507-506-280-472-312-535
0.946602 268-1224-1226-233-232-194-228-227-221-755-219-218-217-251-250-513-512-511-508-507-506-280-472-312-535
0.946602 1340-695-650-651-652-653-654-693-724-725-728-727-726-764-763-757-1291-219-218-217-251-250-513-512-511-508-507-506-280-472-312-535
0.946602 804-158-189-155-152-154-153-190-228-227-221-755-219-218-217-251-250-513-512-511-508-507-506-280-472-312-535
0.946602 268-1224-1226-233-232-194-228-227-221-755-219-218-217-251-250-513-512-511-510-509-508-507-506-280-472-312-535
0.946317 536-956-959-993-960-995-994-1032-1031-1030-946-942-941-940-939-843-853-849-848-1071
0.946317 1340-695-696-697-1330-1327-1323-1320-1553-1554-1558-1559-489-488-1024-1025-1031-1030-942-941-940-939-843-853-849-848-1071
0.946317 536-956-959-993-960-995-994-1032-1031-1030-946-1015-942-941-940-939-843-853-849-848-1071
0.946317 536-956-959-995-994-1032-1031-1030-946-942-941-940-939-843-853-849-848-1071
0.946317 1608-426-457-424-459-458-496-462-500-501-958-956-959-993-960-995-994-1032-1031-1030-946-1015-942-941-940-939-843-853-849-848-1071
0.946317 536-956-959-993-960-995-994-1032-1031-1030-942-941-940-939-843-853-849-848-1071
0.946317 1608-426-457-424-459-458-496-462-500-501-958-956-959-993-960-995-994-1032-1031-1030-946-942-941-940-939-843-853-849-848-1071
0.946317 1340-695-696-697-1330-1327-1323-1320-1553-1554-1558-1559-489-488-1024-1025-1031-1030-946-942-941-940-939-843-853-849-848-1071
0.946317 1608-426-457-424-459-458-496-462-500-501-958-957-994-1032-1031-1030-946-942-941-940-939-843-853-849-848-1071
0.946317 1608-426-457-424-459-458-496-462-500-501-958-956-959-993-960-995-994-1032-1031-1030-942-941-940-939-843-853-849-848-1071
0.946317 1340-695-696-697-1330-1327-1323-1320-1553-1554-1558-1559-489-488-1024-1025-1031-1030-946-1015-942-941-940-939-843-853-849-848-1071
0.946285 536-956-959-993-960-995-994-1032-1031-1025-1024-1560-1567-1566-1478-1477-1476-1475-1379-1389-1388-1387-1349-1348-1347-1581-1582-1583-1580-1544-1384-1607
0.946285 1072-1492-1495-1531-1496-1529-1528-1411-1476-1475-1379-1389-1388-1387-1349-1348-1347-1581-1582-1583-1580-1544-1384-1607
0.945985 536-963-964-965-526-525-524-520-519-518-517-245-241-240-239-203-202-44-267
0.945985 536-963-964-965-526-525-524-520-519-518-517-245-241-242-243-240-239-203-202-44-267
0.945794 1608-426-457-424-459-458-496-462-500-501-958-956-959-993-960-995-994-1032-1031-1030-946-1015-942-941-940-939-844-843-853-849-848-1071
0.945794 1608-426-457-424-459-458-496-462-500-501-958-957-994-1032-1031-1030-946-942-941-940-939-844-843-853-849-848-1071
0.945794 536-956-959-995-994-1032-1031-1030-946-942-941-940-939-844-843-853-849-848-1071
0.945794 1340-695-696-697-1330-1327-1323-1320-1553-1554-1558-1559-489-488-1024-1025-1031-1030-942-941-940-844-843-853-849-848-1071
0.945794 536-956-959-995-994-1032-1031-1030-946-942-941-940-844-843-853-849-848-1071
0.945794 1608-426-457-424-459-458-496-462-500-501-958-957-994-1032-1031-1030-946-942-941-940-844-843-853-849-848-1071
0.945794 536-956-959-993-960-995-994-1032-1031-1030-946-1015-942-941-940-939-844-843-853-849-848-1071
0.945794 1072-1492-1494-1037-1036-998-999-1000-938-939-844-843-853-849-848-1071
0.945794 1340-695-696-697-1330-1327-1323-1320-1553-1554-1558-1559-489-488-1024-1025-1031-1030-942-941-940-939-844-843-853-849-848-1071
0.945794 1340-695-696-697-1330-1327-1323-1320-1553-1554-1558-1559-489-488-1024-1025-1031-1030-946-942-941-940-844-843-853-849-848-1071
0.945794 1072-1492-1494-1037-1036-998-999-1000-938-939-940-844-843-853-849-848-1071
0.945794 1340-695-696-697-1330-1327-1323-1320-1553-1554-1558-1559-489-488-1024-1025-1031-1030-946-942-941-940-939-844-843-853-849-848-1071
0.945794 1340-695-696-697-1330-1327-1323-1320-1553-1554-1558-1559-489-488-1024-1025-1031-1030-946-1015-942-941-940-844-843-853-849-848-1071
0.945794 1608-426-457-424-459-458-496-462-500-501-958-956-959-993-960-995-994-1032-1031-1030-942-941-940-844-843-853-849-848-1071
0.945794 1608-426-457-424-459-458-496-462-500-501-958-956-959-993-960-995-994-1032-1031-1030-942-941-940-939-844-843-853-849-848-1071
0.945794 1340-695-696-697-1330-1327-1323-1320-1553-1554-1558-1559-489-488-1024-1025-1031-1030-946-1015-942-941-940-939-844-843-853-849-848-1071
0.945794 1608-426-457-424-459-458-496-462-500-501-958-956-959-993-960-995-994-1032-1031-1030-946-942-941-940-844-843-853-849-848-1071
0.945794 536-956-959-993-960-995-994-1032-1031-1030-942-941-940-844-843-853-849-848-1071
0.945794 1608-426-457-424-459-458-496-462-500-501-958-956-959-993-960-995-994-1032-1031-1030-946-942-941-940-939-844-843-853-849-848-1071
0.945794 536-956-959-993-960-995-994-1032-1031-1030-942-941-940-939-844-843-853-849-848-1071
0.945794 536-956-959-993-960-995-994-1032-1031-1030-946-942-941-940-844-843-853-849-848-1071
0.945794 536-956-959-993-960-995-994-1032-1031-1030-946-942-941-940-939-844-843-853-849-848-1071
0.945794 536-956-959-993-960-995-994-1032-1031-1030-946-1015-942-941-940-844-843-853-849-848-1071
0.945794 1608-426-457-424-459-458-496-462-500-501-958-956-959-993-960-995-994-1032-1031-1030-946-1015-942-941-940-844-843-853-849-848-1071
0.945488 804-160-161-794-790-791-787-786-1049-1046-1047-1044-1043-1007-1008-848-1071
0.945488 804-160-161-794-790-791-787-786-1049-1048-1047-1044-1043-1007-1008-848-1071
0.945488 1072-1499-1500-1501-1062-1063-808-1042-816-815-812-811-1045-1046-1047-1044-1043-1007-1008-848-1071
0.945488 268-1224-1226-233-232-194-228-227-221-755-754-753-752-748-775-776-779-780-781-1053-1052-1055-1056-1048-1047-1044-1043-1007-1008-848-1071
0.945488 268-1224-1226-233-232-194-228-227-221-755-754-753-752-748-775-776-779-780-781-1053-1052-1055-1056-1060-1061-1062-1063-808-1042-816-815-812-811-1045-1046-1047-1044-1043-1007-1008-848-1071
0.945281 1072-1492-1495-1531-1530-1568-1567-1560-488-489-495-496-458-459-424-425-457-460-456-339-404-308-309-310-535
0.945281 1072-1492-1495-1531-1530-1568-1567-1560-488-489-495-496-458-459-424-457-460-456-339-404-308-309-310-535
0.945256 536-963-964-965-526-527-272-506-507-508-511-510-509-275-276-277-472-312-535
0.945216 1608-426-428-429-1598-1599-1344-1578-1352-1351-1350-1348-1347-1581-1582-1583-1580-1544-1384-1607
0.945129 536-963-964-965-526-525-524-520-519-518-517-245-241-240-239-238-12-204-203-202-44-267
0.945129 536-963-964-965-526-525-524-520-519-518-517-245-241-242-243-240-239-238-12-204-203-202-44-267
0.945099 1608-426-428-429-1598-1599-1344-1578-1352-1351-1350-1349-1348-1347-1581-1582-1583-1580-1544-1384-1607
0.944056 1072-1492-1495-1531-1496-1529-1528-1411-1476-1475-1379-1389-1388-1387-1349-1348-1351-1352-1544-1384-1607
0.944056 536-956-959-993-960-995-994-1032-1031-1025-1024-1560-1567-1566-1478-1477-1476-1475-1379-1389-1388-1387-1349-1348-1351-1352-1544-1384-1607
0.94368 268-1224-1226-1227-1261-1260-1259-1144-1143-1142-1111-1112-1113-1114-1115-1339
0.94368 804-158-189-155-152-154-153-190-228-194-232-233-1226-1227-1261-1260-1259-1144-1143-1142-1111-1112-1113-1114-1115-1339
0.94368 268-1224-1227-1261-1260-1259-1144-1143-1142-1111-1112-1113-1114-1115-1339
0.94368 804-158-189-155-152-154-153-190-228-194-232-233-1226-1224-1227-1261-1260-1259-1144-1143-1142-1111-1112-1113-1114-1115-1339
0.943536 536-963-964-965-526-527-272-506-507-508-511-510-509-275-276-278-279-280-281-316-315-314-311-535
0.943536 536-963-964-965-526-527-272-506-507-508-511-510-509-275-276-279-280-281-316-315-314-311-535
0.943536 536-963-964-965-526-527-272-506-507-508-511-510-509-275-274-279-280-281-316-315-314-311-535
0.943421 268-1224-1226-233-232-194-228-227-221-755-754-753-752-748-775-776-779-780-781-1053-1052-1055-1056-1048-1047-1044-1043-1042-816-815-814-813-1008-1007-1006-848-1071
0.943421 268-1224-1226-233-232-194-228-227-221-755-754-753-752-748-775-776-779-780-781-1053-1052-1055-1056-1048-1047-1044-1043-1042-816-815-814-812-813-1008-1007-1006-848-1071
0.943421 268-1224-1226-233-232-194-228-227-221-755-754-753-752-748-775-776-779-780-781-1053-1052-1055-1056-1048-1047-1044-1043-1042-816-815-812-814-813-1008-1007-1006-848-1071
0.943421 804-160-161-794-790-791-787-786-1049-1046-1045-811-812-813-1008-1007-1006-848-1071
0.943421 268-1224-1226-233-232-194-228-227-221-755-754-753-752-748-775-776-779-780-781-1053-1052-1055-1056-1048-1047-1044-1043-1042-816-1008-1007-1006-848-1071
0.943421 804-160-161-794-790-791-787-786-1049-1046-1045-811-812-814-813-1008-1007-1006-848-1071
0.943421 804-160-161-794-790-791-787-786-1049-1048-1047-1044-1043-1042-816-1008-1007-1006-848-1071
0.943421 268-1224-1226-233-232-194-228-227-221-755-754-753-752-748-775-776-779-780-781-1053-1052-1055-1056-1048-1047-1044-1043-1042-816-815-812-813-1008-1007-1006-848-1071
0.943421 804-160-161-794-790-791-787-786-1049-1046-1045-1044-1008-1007-1006-848-1071
0.943421 804-160-161-794-790-791-787-786-1049-1046-1047-1044-1008-1007-1006-848-1071
0.943421 804-160-161-794-790-791-787-786-1049-1048-1047-1044-1008-1007-1006-848-1071
0.943421 268-1224-1226-233-232-194-228-227-221-755-754-753-752-748-775-776-779-780-781-1053-1052-1055-1056-1048-1047-1044-1008-1007-1006-848-1071
0.943421 804-160-161-794-790-791-787-786-1049-1048-1047-1044-1043-1042-816-815-812-813-1008-1007-1006-848-1071
0.943421 804-160-161-794-790-791-787-786-1049-1048-1047-1044-1043-1042-816-815-812-814-813-1008-1007-1006-848-1071
0.943421 804-160-161-794-790-791-787-786-1049-1048-1047-1044-1043-1042-816-815-814-812-813-1008-1007-1006-848-1071
0.943421 804-160-161-794-790-791-787-786-1049-1048-1047-1044-1043-1042-816-815-814-813-1008-1007-1006-848-1071
0.943302 536-956-958-501-500-462-496-495-494-483-482-481-248-251-217-218-219-1291-757-763-762-674-673-672-671-670-607-606-575-576-577-578-579-803
0.943302 804-158-189-155-152-154-769-768-730-731-692-693-725-728-724-723-608-607-606-575-576-577-578-579-803
0.943302 804-158-189-155-152-154-769-768-730-731-692-725-693-724-607-606-575-576-577-578-579-803
0.943302 804-158-189-155-152-154-769-768-730-731-692-693-725-728-724-607-606-575-576-577-578-579-803
0.943302 1340-695-650-651-652-653-654-693-725-728-724-607-606-575-576-577-578-579-803
0.943302 804-158-189-155-152-154-769-768-730-731-692-725-724-723-608-607-606-575-576-577-578-579-803
0.943302 268-1224-1226-233-232-194-228-227-221-755-219-1291-757-763-762-674-673-672-671-670-607-606-575-576-577-578-579-803
0.943302 1340-695-650-651-652-653-654-693-725-724-723-608-607-606-575-576-577-578-579-803
0.943302 1340-695-650-651-652-653-654-693-725-724-607-606-575-576-577-578-579-803
0.943302 1340-695-650-651-652-653-654-693-725-728-724-723-608-607-606-575-576-577-578-579-803
0.943302 1608-426-457-424-459-458-496-495-494-483-482-481-248-251-217-218-219-1291-757-763-762-674-673-672-671-670-607-606-575-576-577-578-579-803
0.943302 804-158-189-155-152-154-769-768-730-731-692-693-724-607-606-575-576-577-578-579-803
0.943302 1340-695-650-651-652-653-654-693-724-723-608-607-606-575-576-577-578-579-803
0.943302 1072-1499-1500-1501-1062-1061-1060-1056-1055-1052-1053-781-780-779-776-775-739-674-673-672-671-670-607-606-575-576-577-578-579-803
0.943302 1340-695-650-651-652-653-654-693-724-607-606-575-576-577-578-579-803
0.943302 804-158-189-155-152-154-769-768-730-731-692-693-725-724-607-606-575-576-577-578-579-803
0.943302 804-158-189-155-152-154-769-768-730-731-692-693-724-723-608-607-606-575-576-577-578-579-803
0.943241 536-963-964-965-526-525-524-520-519-518-517-245-241-242-243-240-239-238-12-13-48-47-46-45-44-267
0.943241 536-963-964-965-526-525-524-520-519-518-517-245-241-240-239-238-12-13-48-47-46-45-44-267
0.943162 1608-426-428-429-1598-1599-1344-1578-1579-1580-1583-1582-1581-1347-1348-1350-1351-1352-1544-1384-1607
0.943126 536-956-959-993-960-995-994-1032-1031-1025-1024-1560-1567-1566-1482-1551-1550-1549-1548-1547-1546-1545-1544-1384-1607
0.942674 536-956-959-993-992-875-876-877-889-845-844-843-853-849-848-1071
0.942674 1340-695-696-697-1330-1327-1323-1320-1553-1554-1558-1559-489-488-1024-1025-1031-1032-994-995-960-993-992-875-876-877-889-845-844-843-853-849-848-1071
0.942418 1072-1492-1495-1531-1530-1568-1567-1560-488-489-1559-1558-1554-1553-1320-1323-1327-1075-1311-1275-1274-1116-1339
0.942418 536-956-958-501-500-462-496-495-489-1559-1558-1554-1553-1320-1323-1327-1075-1311-1275-1274-1116-1339
0.942418 1608-426-457-424-459-458-496-495-489-1559-1558-1554-1553-1320-1323-1327-1075-1311-1275-1274-1116-1339
0.942418 1340-695-696-697-1330-1331-1076-1310-1311-1275-1274-1116-1339
0.942388 536-956-959-993-960-995-994-1032-1031-1025-1024-1560-1567-1566-1482-1478-1477-1476-1475-1380-1385-1384-1607
0.942388 1072-1492-1495-1531-1496-1529-1528-1411-1476-1475-1379-1380-1385-1384-1607
0.942388 536-956-959-993-960-995-994-1032-1031-1025-1024-1560-1567-1566-1482-1551-1478-1477-1476-1475-1380-1385-1384-1607
0.942388 536-956-959-993-960-995-994-1032-1031-1025-1024-1560-1567-1566-1482-1551-1478-1477-1476-1475-1379-1380-1385-1384-1607
0.942388 536-956-959-993-960-995-994-1032-1031-1025-1024-1560-1567-1566-1478-1477-1476-1380-1385-1384-1607
0.942388 1072-1492-1495-1531-1496-1529-1528-1411-1476-1380-1385-1384-1607
0.942388 536-956-959-993-960-995-994-1032-1031-1025-1024-1560-1567-1566-1482-1551-1478-1477-1476-1380-1385-1384-1607
0.942388 1072-1492-1495-1531-1496-1529-1528-1411-1476-1475-1380-1385-1384-1607
0.942388 536-956-959-993-960-995-994-1032-1031-1025-1024-1560-1567-1566-1482-1478-1477-1476-1475-1379-1380-1385-1384-1607
0.942388 536-956-959-993-960-995-994-1032-1031-1025-1024-1560-1567-1566-1482-1478-1477-1476-1380-1385-1384-1607
0.942388 536-956-959-993-960-995-994-1032-1031-1025-1024-1560-1567-1566-1478-1477-1476-1475-1380-1385-1384-1607
0.942388 536-956-959-993-960-995-994-1032-1031-1025-1024-1560-1567-1566-1478-1477-1476-1475-1379-1380-1385-1384-1607
0.942335 804-158-189-188-187-72-71-70-39-40-41-42-43-267
0.942335 804-158-189-157-188-187-72-71-70-39-40-41-42-43-267
0.942332 536-963-964-965-526-527-272-506-507-508-511-510-509-275-274-279-280-281-315-314-311-535
0.942332 536-963-964-965-526-527-272-506-507-508-511-510-509-275-276-279-280-281-315-314-311-535
0.942332 536-963-964-965-526-527-272-506-507-508-511-510-509-275-276-278-279-280-281-315-314-311-535
0.942312 1072-1492-1494-1037-1036-998-999-1000-938-842-841-843-939-844-849-848-1071
0.942312 1340-695-696-697-1330-1327-1323-1320-1553-1554-1558-1559-489-488-1024-1025-1031-1030-946-1015-942-941-940-939-843-844-849-848-1071
0.942312 1340-695-696-697-1330-1327-1323-1320-1553-1554-1558-1559-489-488-1024-1025-1031-1030-946-942-941-940-939-843-844-849-848-1071
0.942312 1072-1492-1494-1037-1036-998-999-1000-938-842-841-843-939-940-844-849-848-1071
0.942312 1072-1492-1494-1037-1036-998-999-1000-938-842-843-844-849-848-1071
0.942312 1340-695-696-697-1330-1327-1323-1320-1553-1554-1558-1559-489-488-1024-1025-1031-1030-942-941-940-939-843-844-849-848-1071
0.942312 1072-1492-1494-1037-1036-998-999-1000-938-842-843-939-844-849-848-1071
0.942312 1072-1492-1494-1037-1036-998-999-1000-938-842-843-939-940-844-849-848-1071
0.942312 1340-695-696-697-1330-1327-1323-1320-1553-1554-1558-1559-489-488-1024-1025-1031-1032-994-995-960-993-992-875-876-877-889-845-844-849-848-1071
0.942312 1072-1492-1494-1037-1036-998-999-1000-938-842-841-843-844-849-848-1071
0.942312 1608-426-457-424-459-458-496-462-500-501-958-957-994-1032-1031-1030-946-942-941-940-939-843-844-849-848-1071
0.942312 1608-426-457-424-459-458-496-462-500-501-958-956-959-993-960-995-994-1032-1031-1030-946-1015-942-941-940-939-843-844-849-848-1071
0.942312 1608-426-457-424-459-458-496-462-500-501-958-956-959-993-960-995-994-1032-1031-1030-942-941-940-939-843-844-849-848-1071
0.942312 536-956-959-993-992-875-876-877-889-845-844-849-848-1071
0.942312 1608-426-457-424-459-458-496-462-500-501-958-956-959-993-960-995-994-1032-1031-1030-946-942-941-940-939-843-844-849-848-1071
0.942312 536-956-959-993-960-995-994-1032-1031-1030-942-941-940-939-843-844-849-848-1071
0.942312 536-956-959-993-960-995-994-1032-1031-1030-946-942-941-940-939-843-844-849-848-1071
0.942312 536-956-959-993-960-995-994-1032-1031-1030-946-1015-942-941-940-939-843-844-849-848-1071
0.942312 536-963-964-965-526-527-272-506-507-508-511-510-509-275-274-279-280-281-316-313-312-535
0.942312 536-963-964-965-526-527-272-506-507-508-511-510-509-275-276-279-280-281-316-313-312-535
0.942312 1608-426-457-456-455-414-413-339-404-403-308-313-312-535
0.942312 1608-426-457-456-455-414-413-339-404-403-307-308-313-312-535
0.942312 1608-426-457-456-455-414-413-339-404-308-313-312-535
0.942312 1608-426-457-456-455-340-339-404-403-308-313-312-535
0.942312 1608-426-457-456-455-340-339-404-403-307-308-313-312-535
0.942312 1608-426-457-456-455-340-339-404-308-313-312-535
0.942312 1608-426-457-456-339-404-403-308-313-312-535
0.942312 1608-426-457-456-339-404-403-307-308-313-312-535
0.942312 1608-426-457-424-425-456-455-414-413-339-404-403-308-313-312-535
0.942312 1608-426-457-424-425-456-455-340-339-404-403-308-313-312-535
0.942312 1608-426-457-424-425-456-455-340-339-404-403-307-308-313-312-535
0.942312 1608-426-457-456-339-404-308-313-312-535
0.942312 1608-426-457-424-425-456-455-340-339-404-308-313-312-535
0.942312 1608-426-457-424-425-456-339-404-403-308-313-312-535
0.942312 1608-426-457-424-425-456-339-404-403-307-308-313-312-535
0.942312 1608-426-457-424-425-456-339-404-308-313-312-535
0.942312 1072-1492-1495-1531-1530-1568-1567-1560-488-489-495-496-458-459-424-457-460-456-339-404-403-308-313-312-535
0.942312 1072-1492-1495-1531-1530-1568-1567-1560-488-489-495-496-458-459-424-425-457-456-339-404-308-313-312-535
0.942312 1072-1492-1495-1531-1530-1568-1567-1560-488-489-495-496-458-459-424-425-457-456-339-404-403-307-308-313-312-535
0.942312 1072-1492-1495-1531-1530-1568-1567-1560-488-489-495-496-458-459-424-425-456-339-404-403-308-313-312-535
0.942312 1072-1492-1495-1531-1530-1568-1567-1560-488-489-495-496-458-459-424-425-457-456-339-404-403-308-313-312-535
0.942312 1072-1492-1495-1531-1530-1568-1567-1560-488-489-495-496-458-459-424-425-457-460-456-339-404-308-313-312-535
0.942312 1072-1492-1495-1531-1530-1568-1567-1560-488-489-495-496-458-459-424-425-457-460-456-339-404-403-307-308-313-312-535
0.942312 1072-1492-1495-1531-1530-1568-1567-1560-488-489-495-496-458-459-424-425-456-339-404-403-307-308-313-312-535
0.942312 1072-1492-1495-1531-1530-1568-1567-1560-488-489-495-496-458-459-424-425-457-460-456-339-404-403-308-313-312-535
0.942312 1072-1492-1495-1531-1530-1568-1567-1560-488-489-495-496-458-459-424-425-456-339-404-308-313-312-535
0.942312 1072-1492-1495-1531-1530-1568-1567-1560-488-489-495-496-458-459-424-457-460-456-339-404-403-307-308-313-312-535
0.942312 1072-1492-1495-1531-1530-1568-1567-1560-488-489-495-496-458-459-424-457-460-456-339-404-308-313-312-535
0.942312 1072-1492-1495-1531-1530-1568-1567-1560-488-489-495-496-458-459-424-457-456-339-404-403-308-313-312-535
0.942312 1072-1492-1495-1531-1530-1568-1567-1560-488-489-495-496-458-459-424-457-456-339-404-403-307-308-313-312-535
0.942312 1072-1492-1495-1531-1530-1568-1567-1560-488-489-495-496-458-459-424-457-456-339-404-308-313-312-535
0.942312 1072-1492-1495-1531-1530-1568-1567-1560-488-489-495-494-410-406-405-404-403-308-313-312-535
0.942202 1072-1492-1495-1531-1530-1568-1567-1560-488-489-495-494-483-482-481-248-251-217-218-219-755-221-227-228-194-195-196-131-134-135-40-41-45-44-267
0.942202 1340-695-650-651-652-653-654-693-724-725-692-731-730-768-769-154-152-155-189-157-188-71-40-41-45-44-267
0.942202 1608-426-457-424-459-458-496-495-494-483-482-481-248-251-217-218-219-755-221-227-226-138-137-136-40-41-45-44-267
0.942202 1340-695-650-651-652-653-654-693-724-725-692-731-730-768-769-154-152-155-189-188-71-40-41-45-44-267
0.942202 1340-695-650-651-652-653-654-693-724-725-692-731-730-768-769-154-153-190-228-194-195-196-131-134-38-37-39-40-41-45-44-267
0.942202 1072-1492-1495-1531-1530-1568-1567-1560-488-489-495-494-483-482-481-248-251-217-218-219-755-221-227-228-194-195-196-131-134-38-39-40-41-45-44-267
0.942202 1072-1492-1495-1531-1530-1568-1567-1560-488-489-495-494-483-482-481-248-251-217-218-219-755-221-227-228-190-153-154-155-189-157-188-71-40-41-45-44-267
0.942202 1608-426-457-424-459-458-496-495-494-483-482-481-248-251-217-218-219-755-221-227-226-138-137-136-135-40-41-45-44-267
0.942202 1340-695-650-651-652-653-654-693-724-725-692-731-730-768-769-154-153-190-228-194-195-196-131-134-38-39-40-41-45-44-267
0.942202 1072-1492-1495-1531-1530-1568-1567-1560-488-489-495-494-483-482-481-248-251-217-218-219-755-221-227-228-194-195-196-131-134-38-37-39-40-41-45-44-267
0.942202 1608-426-457-424-459-458-496-495-494-483-482-481-248-251-217-218-219-755-221-227-228-190-153-154-152-155-189-157-188-71-40-41-45-44-267
0.942202 1072-1492-1495-1531-1530-1568-1567-1560-488-489-495-494-483-482-481-248-251-217-218-219-755-221-227-228-190-153-154-155-189-188-71-40-41-45-44-267
0.942202 1340-695-650-651-652-653-654-693-724-725-692-731-730-768-769-154-153-190-228-194-195-196-131-134-135-40-41-45-44-267
0.942202 1340-695-650-651-652-653-654-693-724-725-692-731-730-768-769-154-153-190-228-194-195-196-131-134-135-136-40-41-45-44-267
0.942202 1608-426-457-424-459-458-496-495-494-483-482-481-248-251-217-218-219-755-221-227-228-190-153-154-152-155-189-188-71-40-41-45-44-267
0.942202 804-158-189-157-188-187-72-71-70-39-40-41-45-44-267
0.942202 268-1224-1226-233-232-194-195-196-131-134-135-40-41-45-44-267
0.942202 268-1224-1226-233-232-194-228-190-153-154-155-189-188-71-40-41-45-44-267
0.942202 1072-1492-1495-1531-1530-1568-1567-1560-488-489-495-494-483-482-481-248-251-217-218-219-755-221-227-228-194-195-196-131-134-135-136-40-41-45-44-267
0.942202 536-963-964-965-526-525-524-520-519-518-517-245-241-240-239-238-12-13-48-49-39-40-41-45-44-267
0.942202 536-963-964-965-526-525-524-520-519-518-517-245-241-242-206-205-204-12-13-48-49-39-40-41-45-44-267
0.942202 536-963-964-965-526-525-524-520-519-518-517-245-241-242-243-240-239-238-12-13-48-49-39-40-41-45-44-267
0.942202 268-1224-1226-233-232-194-228-190-153-154-155-189-157-188-71-40-41-45-44-267
0.942202 804-158-189-188-187-72-71-70-39-40-41-45-44-267
0.942202 804-158-189-188-187-72-71-40-41-45-44-267
0.942202 268-1224-1226-233-232-194-228-190-153-154-152-155-189-188-71-40-41-45-44-267
0.942202 268-1224-1226-233-232-194-228-190-153-154-152-155-189-157-188-71-40-41-45-44-267
0.942202 804-158-189-188-71-40-41-45-44-267
0.942202 268-1224-1226-233-232-194-195-196-131-134-135-136-40-41-45-44-267
0.942202 804-158-189-157-188-71-40-41-45-44-267
0.942202 804-158-189-157-188-187-72-71-40-41-45-44-267
0.942202 1340-695-650-651-652-653-654-693-724-725-692-731-730-768-769-154-153-190-228-227-226-138-137-136-40-41-45-44-267
0.942202 1072-1492-1495-1531-1530-1568-1567-1560-488-489-495-494-483-482-481-248-251-217-218-219-755-221-227-226-138-137-136-40-41-45-44-267
0.942202 268-1224-1226-233-232-194-195-196-131-134-38-37-39-40-41-45-44-267
0.942202 1072-1492-1495-1531-1530-1568-1567-1560-488-489-495-494-483-482-481-248-251-217-218-219-755-221-227-226-138-137-136-135-40-41-45-44-267
0.942202 268-1224-1226-233-232-194-228-227-226-138-137-136-40-41-45-44-267
0.942202 268-1224-1226-233-232-194-228-227-226-138-137-136-135-40-41-45-44-267
0.942202 1072-1492-1495-1531-1530-1568-1567-1560-488-489-495-494-483-482-481-248-251-217-218-219-755-221-227-228-190-153-154-152-155-189-157-188-71-40-41-45-44-267
0.942202 1608-426-457-424-459-458-496-495-494-483-482-481-248-251-217-218-219-755-221-227-228-194-195-196-131-134-135-136-40-41-45-44-267
0.942202 1608-426-457-424-459-458-496-495-494-483-482-481-248-251-217-218-219-755-221-227-228-194-195-196-131-134-135-40-41-45-44-267
0.942202 1608-426-457-424-459-458-496-495-494-483-482-481-248-251-217-218-219-755-221-227-228-194-195-196-131-134-38-39-40-41-45-44-267
0.942202 1608-426-457-424-459-458-496-495-494-483-482-481-248-251-217-218-219-755-221-227-228-194-195-196-131-134-38-37-39-40-41-45-44-267
0.942202 1608-426-457-424-459-458-496-495-494-483-482-481-248-251-217-218-219-755-221-227-228-190-153-154-155-189-188-71-40-41-45-44-267
0.942202 268-1224-1226-233-232-194-195-196-131-134-38-39-40-41-45-44-267
0.942202 1340-695-650-651-652-653-654-693-724-725-692-731-730-768-769-154-153-190-228-227-226-138-137-136-135-40-41-45-44-267
0.942202 1608-426-457-424-459-458-496-495-494-483-482-481-248-251-217-218-219-755-221-227-228-190-153-154-155-189-157-188-71-40-41-45-44-267
0.942202 1072-1492-1495-1531-1530-1568-1567-1560-488-489-495-494-483-482-481-248-251-217-218-219-755-221-227-228-190-153-154-152-155-189-188-71-40-41-45-44-267
0.942193 268-1224-1226-233-232-194-228-227-221-755-219-1291-757-763-762-674-673-672-671-670-607-576-577-581-580-803
0.942193 536-956-958-501-500-462-496-495-494-483-482-481-248-251-217-218-219-1291-757-763-762-674-673-672-671-670-574-575-576-577-581-580-803
0.942193 1072-1499-1500-1501-1062-1061-1060-1056-1055-1052-1053-781-780-779-776-775-739-674-673-672-671-670-574-573-575-576-577-581-580-803
0.942193 1072-1499-1500-1501-1062-1061-1060-1056-1055-1052-1053-781-780-779-776-775-739-674-673-672-671-576-577-581-580-803
0.942193 1072-1499-1500-1501-1062-1061-1060-1056-1055-1052-1053-781-780-779-776-775-739-674-673-672-576-577-581-580-803
0.942193 1340-695-650-651-652-653-654-693-725-724-723-608-607-576-577-581-580-803
0.942193 536-956-958-501-500-462-496-495-494-483-482-481-248-251-217-218-219-1291-757-763-762-674-673-672-671-670-607-576-577-581-580-803
0.942193 1608-426-457-424-459-458-496-495-494-483-482-481-248-251-217-218-219-1291-757-763-762-674-673-672-671-670-574-575-576-577-581-580-803
0.942193 268-1224-1226-233-232-194-228-227-221-755-219-1291-757-756-763-762-674-673-672-576-577-581-580-803
0.942193 268-1224-1226-233-232-194-228-227-221-755-219-1291-757-763-762-674-673-672-671-670-607-606-575-576-577-581-580-803
0.942193 1608-426-457-424-459-458-496-495-494-483-482-481-248-251-217-218-219-1291-757-763-762-674-673-672-671-670-574-573-575-576-577-581-580-803
0.942193 536-956-958-501-500-462-496-495-494-483-482-481-248-251-217-218-219-1291-757-763-762-674-673-672-671-670-607-606-575-576-577-581-580-803
0.942193 1608-426-457-424-459-458-496-495-494-483-482-481-248-251-217-218-219-1291-757-763-762-674-673-672-671-670-607-576-577-581-580-803
0.942193 268-1224-1226-233-232-194-228-227-221-755-219-1291-757-763-762-674-673-672-671-670-574-575-576-577-581-580-803
0.942193 268-1224-1226-233-232-194-228-227-221-755-219-1291-757-763-762-674-673-672-671-670-574-573-575-576-577-581-580-803
0.942193 1340-695-650-651-652-653-654-693-725-728-724-607-606-575-576-577-581-580-803
0.942193 268-1224-1226-233-232-194-228-227-221-755-219-1291-757-763-762-674-673-672-671-576-577-581-580-803
0.942193 268-1224-1226-233-232-194-228-227-221-755-219-1291-757-763-762-674-673-672-576-577-581-580-803
0.942193 1608-426-457-424-459-458-496-495-494-483-482-481-248-251-217-218-219-1291-757-763-762-674-673-672-671-670-607-606-575-576-577-581-580-803
0.942193 268-1224-1226-233-232-194-228-227-221-755-219-1291-757-756-763-762-674-673-672-671-576-577-581-580-803
0.942193 536-956-958-501-500-462-496-495-494-483-482-481-248-251-217-218-219-1291-757-763-762-674-673-672-671-670-574-573-575-576-577-581-580-803
0.942193 536-956-958-501-500-462-496-495-494-483-482-481-248-251-217-218-219-1291-757-756-763-762-674-673-672-671-576-577-581-580-803
0.942193 536-956-958-501-500-462-496-495-494-483-482-481-248-251-217-218-219-1291-757-756-763-762-674-673-672-576-577-581-580-803
0.942193 536-956-958-501-500-462-496-495-494-483-482-481-248-251-217-218-219-1291-757-763-762-674-673-672-576-577-581-580-803
0.942193 1340-695-650-651-652-653-654-693-724-723-608-607-606-575-576-577-581-580-803
0.942193 536-956-958-501-500-462-496-495-494-483-482-481-248-251-217-218-219-1291-757-763-762-674-673-672-671-576-577-581-580-803
0.942193 1340-695-650-651-652-653-654-693-724-723-608-607-576-577-581-580-803
0.942193 1340-695-650-651-652-653-654-693-724-607-606-575-576-577-581-580-803
0.942193 1608-426-457-424-459-458-496-495-494-483-482-481-248-251-217-218-219-1291-757-756-763-762-674-673-672-576-577-581-580-803
0.942193 1608-426-457-424-459-458-496-495-494-483-482-481-248-251-217-218-219-1291-757-756-763-762-674-673-672-671-576-577-581-580-803
0.942193 1072-1499-1500-1501-1062-1061-1060-1056-1055-1052-1053-781-780-779-776-775-739-674-673-672-671-670-574-575-576-577-581-580-803
0.942193 1340-695-650-651-652-653-654-693-725-728-724-723-608-607-606-575-576-577-581-580-803
0.942193 1340-695-650-651-652-653-654-693-724-607-576-577-581-580-803
0.942193 1340-695-650-651-652-653-654-693-725-728-724-723-608-607-576-577-581-580-803
0.942193 1608-426-457-424-459-458-496-495-494-483-482-481-248-251-217-218-219-1291-757-763-762-674-673-672-576-577-581-580-803
0.942193 1608-426-457-424-459-458-496-495-494-483-482-481-248-251-217-218-219-1291-757-763-762-674-673-672-671-576-577-581-580-803
0.942193 1072-1499-1500-1501-1062-1061-1060-1056-1055-1052-1053-781-780-779-776-775-739-674-673-672-671-670-607-606-575-576-577-581-580-803
0.942193 1340-695-650-651-652-653-654-693-725-724-607-576-577-581-580-803
0.942193 1340-695-650-651-652-653-654-693-725-724-607-606-575-576-577-581-580-803
0.942151 1072-1492-1495-1531-1496-1529-1528-1411-1476-1475-1379-1389-1388-1387-1386-1383-1607
0.942151 536-956-959-993-960-995-994-1032-1031-1025-1024-1560-1567-1566-1478-1477-1476-1475-1379-1389-1388-1387-1386-1383-1607
0.942045 536-956-958-501-500-462-496-495-489-1559-1558-1554-1553-1320-1323-1327-1075-1311-1312-1315-1275-1210-1209-1208-1207-1112-1113-1117-1116-1339
0.942045 1072-1492-1495-1531-1530-1568-1567-1560-488-489-1559-1558-1554-1553-1320-1323-1327-1075-1311-1275-1210-1209-1208-1207-1206-1110-1109-1111-1112-1113-1117-1116-1339
0.942045 804-158-189-155-152-154-153-190-228-194-232-233-1226-1224-1227-1261-1260-1143-1112-1113-1117-1116-1339
0.942045 1072-1492-1495-1531-1530-1568-1567-1560-488-489-1559-1558-1554-1553-1320-1323-1327-1075-1311-1275-1210-1209-1208-1207-1206-1110-1111-1112-1113-1117-1116-1339
0.942045 268-1224-1226-1227-1261-1260-1259-1144-1143-1142-1111-1112-1113-1117-1116-1339
0.942045 1340-695-696-697-1330-1331-1076-1310-1311-1312-1313-1314-1315-1275-1210-1209-1208-1207-1206-1110-1109-1111-1112-1113-1117-1116-1339
0.942045 1072-1492-1495-1531-1530-1568-1567-1560-488-489-1559-1558-1554-1553-1320-1323-1327-1075-1311-1312-1313-1314-1315-1275-1210-1209-1208-1112-1113-1117-1116-1339
0.942045 1608-426-457-424-459-458-496-495-489-1559-1558-1554-1553-1320-1323-1327-1075-1311-1275-1210-1209-1208-1112-1113-1117-1116-1339
0.942045 268-1224-1227-1261-1260-1143-1112-1113-1117-1116-1339
0.942045 536-956-958-501-500-462-496-495-489-1559-1558-1554-1553-1320-1323-1327-1075-1311-1312-1315-1275-1210-1209-1208-1207-1206-1110-1111-1112-1113-1117-1116-1339
0.942045 268-1224-1227-1261-1260-1259-1144-1143-1112-1113-1117-1116-1339
0.942045 1072-1492-1495-1531-1530-1568-1567-1560-488-489-1559-1558-1554-1553-1320-1323-1327-1075-1311-1312-1313-1314-1315-1275-1210-1209-1208-1207-1112-1113-1117-1116-1339
0.942045 536-956-958-501-500-462-496-495-489-1559-1558-1554-1553-1320-1323-1327-1075-1311-1312-1315-1275-1210-1209-1208-1207-1206-1110-1109-1111-1112-1113-1117-1116-1339
0.942045 268-1224-1227-1261-1260-1259-1144-1143-1142-1111-1112-1113-1117-1116-1339
0.942045 1608-426-457-424-459-458-496-495-489-1559-1558-1554-1553-1320-1323-1327-1075-1311-1312-1313-1314-1315-1275-1210-1209-1208-1112-1113-1117-1116-1339
0.942045 1340-695-696-697-1330-1331-1076-1310-1311-1275-1210-1209-1208-1207-1112-1113-1117-1116-1339
0.942045 536-956-958-501-500-462-496-495-489-1559-1558-1554-1553-1320-1323-1327-1075-1311-1275-1210-1209-1208-1112-1113-1117-1116-1339
0.942045 1072-1492-1495-1531-1530-1568-1567-1560-488-489-1559-1558-1554-1553-1320-1323-1327-1075-1311-1312-1315-1275-1210-1209-1208-1112-1113-1117-1116-1339
0.942045 536-956-958-501-500-462-496-495-489-1559-1558-1554-1553-1320-1323-1327-1075-1311-1312-1315-1275-1210-1209-1208-1112-1113-1117-1116-1339
0.942045 1608-426-457-424-459-458-496-495-489-1559-1558-1554-1553-1320-1323-1327-1075-1311-1275-1210-1209-1208-1207-1112-1113-1117-1116-1339
0.942045 536-956-958-501-500-462-496-495-489-1559-1558-1554-1553-1320-1323-1327-1075-1311-1275-1210-1209-1208-1207-1112-1113-1117-1116-1339
0.942045 536-956-958-501-500-462-496-495-489-1559-1558-1554-1553-1320-1323-1327-1075-1311-1312-1313-1314-1315-1275-1210-1209-1208-1207-1112-1113-1117-1116-1339
0.942045 1072-1492-1495-1531-1530-1568-1567-1560-488-489-1559-1558-1554-1553-1320-1323-1327-1075-1311-1312-1315-1275-1210-1209-1208-1207-1112-1113-1117-1116-1339
0.942045 1340-695-696-697-1330-1331-1076-1310-1311-1312-1313-1314-1315-1275-1210-1209-1208-1207-1112-1113-1117-1116-1339
0.942045 536-956-958-501-500-462-496-495-489-1559-1558-1554-1553-1320-1323-1327-1075-1311-1312-1313-1314-1315-1275-1210-1209-1208-1112-1113-1117-1116-1339
0.942045 1608-426-457-424-459-458-496-495-489-1559-1558-1554-1553-1320-1323-1327-1075-1311-1312-1315-1275-1210-1209-1208-1207-1206-1110-1109-1111-1112-1113-1117-1116-1339
0.942045 1608-426-457-424-459-458-496-495-489-1559-1558-1554-1553-1320-1323-1327-1075-1311-1312-1315-1275-1210-1209-1208-1112-1113-1117-1116-1339
0.942045 1340-695-696-697-1330-1331-1076-1310-1311-1312-1315-1275-1210-1209-1208-1112-1113-1117-1116-1339
0.942045 804-158-189-155-152-154-153-190-228-194-232-233-1226-1227-1261-1260-1143-1112-1113-1117-1116-1339
0.942045 1340-695-696-697-1330-1331-1076-1310-1311-1275-1210-1209-1208-1112-1113-1117-1116-1339
0.942045 1608-426-457-424-459-458-496-495-489-1559-1558-1554-1553-1320-1323-1327-1075-1311-1312-1315-1275-1210-1209-1208-1207-1112-1113-1117-1116-1339
0.942045 804-158-189-155-152-154-153-190-228-194-232-233-1226-1227-1261-1260-1259-1144-1143-1112-1113-1117-1116-1339
0.942045 1340-695-696-697-1330-1331-1076-1310-1311-1312-1315-1275-1210-1209-1208-1207-1112-1113-1117-1116-1339
0.942045 1608-426-457-424-459-458-496-495-489-1559-1558-1554-1553-1320-1323-1327-1075-1311-1312-1313-1314-1315-1275-1210-1209-1208-1207-1112-1113-1117-1116-1339
0.942045 804-158-189-155-152-154-153-190-228-194-232-233-1226-1224-1227-1261-1260-1259-1144-1143-1112-1113-1117-1116-1339
0.942045 804-158-189-155-152-154-153-190-228-194-232-233-1226-1227-1261-1260-1259-1144-1143-1142-1111-1112-1113-1117-1116-1339
0.942045 804-158-189-155-152-154-153-190-228-194-232-233-1226-1224-1227-1261-1260-1259-1144-1143-1142-1111-1112-1113-1117-1116-1339
0.942045 1340-695-696-697-1330-1331-1076-1310-1311-1312-1313-1314-1315-1275-1210-1209-1208-1207-1206-1110-1111-1112-1113-1117-1116-1339
0.942045 268-1224-1226-1227-1261-1260-1143-1112-1113-1117-1116-1339
0.942045 1340-695-696-697-1330-1331-1076-1310-1311-1312-1313-1314-1315-1275-1210-1209-1208-1112-1113-1117-1116-1339
0.942045 1608-426-457-424-459-458-496-495-489-1559-1558-1554-1553-1320-1323-1327-1075-1311-1312-1315-1275-1210-1209-1208-1207-1206-1110-1111-1112-1113-1117-1116-1339
0.942045 268-1224-1226-1227-1261-1260-1259-1144-1143-1112-1113-1117-1116-1339
0.942045 1072-1492-1495-1531-1530-1568-1567-1560-488-489-1559-1558-1554-1553-1320-1323-1327-1075-1311-1275-1210-1209-1208-1112-1113-1117-1116-1339
0.942045 1072-1492-1495-1531-1530-1568-1567-1560-488-489-1559-1558-1554-1553-1320-1323-1327-1075-1311-1275-1210-1209-1208-1207-1112-1113-1117-1116-1339
0.941777 536-963-964-965-526-525-524-520-519-518-517-245-241-240-204-203-202-44-267
0.941601 536-956-958-501-500-462-496-495-489-1559-1558-1554-1553-1320-1323-1327-1075-1311-1312-1315-1275-1210-1209-1208-1112-1117-1113-1114-1115-1339
0.941601 804-158-189-155-152-154-153-190-228-194-232-233-1226-1224-1227-1261-1260-1143-1112-1117-1113-1114-1115-1339
0.941601 536-956-958-501-500-462-496-495-489-1559-1558-1554-1553-1320-1323-1327-1075-1311-1312-1313-1314-1315-1275-1210-1209-1208-1112-1117-1113-1114-1115-1339
0.941601 1608-426-457-424-459-458-496-495-489-1559-1558-1554-1553-1320-1323-1327-1075-1311-1275-1210-1209-1208-1207-1112-1117-1113-1114-1115-1339
0.941601 1340-695-696-697-1330-1331-1076-1310-1311-1312-1313-1314-1315-1275-1210-1209-1208-1112-1117-1113-1114-1115-1339
0.941601 804-158-189-155-152-154-153-190-228-194-232-233-1226-1224-1227-1261-1260-1259-1144-1143-1112-1117-1113-1114-1115-1339
0.941601 536-956-958-501-500-462-496-495-489-1559-1558-1554-1553-1320-1323-1327-1075-1311-1312-1313-1314-1315-1275-1210-1209-1208-1207-1112-1117-1113-1114-1115-1339
0.941601 804-158-189-155-152-154-153-190-228-194-232-233-1226-1227-1261-1260-1143-1112-1117-1113-1114-1115-1339
0.941601 1608-426-457-424-459-458-496-495-489-1559-1558-1554-1553-1320-1323-1327-1075-1311-1275-1210-1209-1208-1112-1117-1113-1114-1115-1339
0.941601 804-158-189-155-152-154-153-190-228-194-232-233-1226-1227-1261-1260-1259-1144-1143-1112-1117-1113-1114-1115-1339
0.941601 804-158-189-155-152-154-153-190-228-194-232-233-1226-1224-1227-1261-1260-1259-1144-1143-1142-1111-1112-1117-1113-1114-1115-1339
0.941601 536-956-958-501-500-462-496-495-489-1559-1558-1554-1553-1320-1323-1327-1075-1311-1312-1315-1275-1210-1209-1208-1207-1112-1117-1113-1114-1115-1339
0.941601 804-158-189-155-152-154-153-190-228-194-232-233-1226-1227-1261-1260-1259-1144-1143-1142-1111-1112-1117-1113-1114-1115-1339
0.941601 536-956-958-501-500-462-496-495-489-1559-1558-1554-1553-1320-1323-1327-1075-1311-1312-1315-1275-1210-1209-1208-1207-1206-1110-1109-1111-1112-1117-1113-1114-1115-1339
0.941601 1072-1492-1495-1531-1530-1568-1567-1560-488-489-1559-1558-1554-1553-1320-1323-1327-1075-1311-1312-1315-1275-1210-1209-1208-1207-1112-1117-1113-1114-1115-1339
0.941601 1608-426-457-424-459-458-496-495-489-1559-1558-1554-1553-1320-1323-1327-1075-1311-1312-1315-1275-1210-1209-1208-1112-1117-1113-1114-1115-1339
0.941601 1340-695-696-697-1330-1331-1076-1310-1311-1312-1315-1275-1210-1209-1208-1207-1112-1117-1113-1114-1115-1339
0.941601 1608-426-457-424-459-458-496-495-489-1559-1558-1554-1553-1320-1323-1327-1075-1311-1312-1315-1275-1210-1209-1208-1207-1112-1117-1113-1114-1115-1339
0.941601 1340-695-696-697-1330-1331-1076-1310-1311-1312-1315-1275-1210-1209-1208-1112-1117-1113-1114-1115-1339
0.941601 1608-426-457-424-459-458-496-495-489-1559-1558-1554-1553-1320-1323-1327-1075-1311-1312-1313-1314-1315-1275-1210-1209-1208-1207-1112-1117-1113-1114-1115-1339
0.941601 1608-426-457-424-459-458-496-495-489-1559-1558-1554-1553-1320-1323-1327-1075-1311-1312-1315-1275-1210-1209-1208-1207-1206-1110-1109-1111-1112-1117-1113-1114-1115-1339
0.941601 1340-695-696-697-1330-1331-1076-1310-1311-1275-1210-1209-1208-1112-1117-1113-1114-1115-1339
0.941601 268-1224-1226-1227-1261-1260-1143-1112-1117-1113-1114-1115-1339
0.941601 1072-1492-1495-1531-1530-1568-1567-1560-488-489-1559-1558-1554-1553-1320-1323-1327-1075-1311-1275-1210-1209-1208-1112-1117-1113-1114-1115-1339
0.941601 1072-1492-1495-1531-1530-1568-1567-1560-488-489-1559-1558-1554-1553-1320-1323-1327-1075-1311-1275-1210-1209-1208-1207-1112-1117-1113-1114-1115-1339
0.941601 1072-1492-1495-1531-1530-1568-1567-1560-488-489-1559-1558-1554-1553-1320-1323-1327-1075-1311-1275-1210-1209-1208-1207-1206-1110-1109-1111-1112-1117-1113-1114-1115-1339
0.941601 1608-426-457-424-459-458-496-495-489-1559-1558-1554-1553-1320-1323-1327-1075-1311-1312-1313-1314-1315-1275-1210-1209-1208-1112-1117-1113-1114-1115-1339
0.941601 1072-1492-1495-1531-1530-1568-1567-1560-488-489-1559-1558-1554-1553-1320-1323-1327-1075-1311-1312-1313-1314-1315-1275-1210-1209-1208-1112-1117-1113-1114-1115-1339
0.941601 268-1224-1227-1261-1260-1143-1112-1117-1113-1114-1115-1339
0.941601 1340-695-696-697-1330-1331-1076-1310-1311-1275-1210-1209-1208-1207-1112-1117-1113-1114-1115-1339
0.941601 536-956-958-501-500-462-496-495-489-1559-1558-1554-1553-1320-1323-1327-1075-1311-1275-1210-1209-1208-1207-1112-1117-1113-1114-1115-1339
0.941601 268-1224-1227-1261-1260-1259-1144-1143-1112-1117-1113-1114-1115-1339
0.941601 1340-695-696-697-1330-1331-1076-1310-1311-1312-1313-1314-1315-1275-1210-1209-1208-1207-1112-1117-1113-1114-1115-1339
0.941601 1072-1492-1495-1531-1530-1568-1567-1560-488-489-1559-1558-1554-1553-1320-1323-1327-1075-1311-1312-1313-1314-1315-1275-1210-1209-1208-1207-1112-1117-1113-1114-1115-1339
0.941601 1072-1492-1495-1531-1530-1568-1567-1560-488-489-1559-1558-1554-1553-1320-1323-1327-1075-1311-1312-1315-1275-1210-1209-1208-1112-1117-1113-1114-1115-1339
0.941601 268-1224-1227-1261-1260-1259-1144-1143-1142-1111-1112-1117-1113-1114-1115-1339
0.941601 536-956-958-501-500-462-496-495-489-1559-1558-1554-1553-1320-1323-1327-1075-1311-1275-1210-1209-1208-1112-1117-1113-1114-1115-1339
0.941494 1072-1492-1495-1531-1530-1568-1567-1560-488-489-495-494-410-406-405-404-308-309-310-535
0.941448 536-956-958-501-500-462-496-495-494-483-482-481-248-251-217-218-219-1291-757-763-762-674-673-672-671-670-607-576-581-577-578-579-803
0.941448 1608-426-457-424-459-458-496-495-494-483-482-481-248-251-217-218-219-1291-757-763-762-674-673-672-671-670-607-576-581-577-578-579-803
0.941448 1072-1499-1500-1501-1062-1061-1060-1056-1055-1052-1053-781-780-779-776-775-739-674-673-672-671-670-574-575-576-581-577-578-579-803
0.941448 268-1224-1226-233-232-194-228-227-221-755-219-1291-757-763-762-674-673-672-671-670-607-576-581-577-578-579-803
0.941448 1072-1499-1500-1501-1062-1061-1060-1056-1055-1052-1053-781-780-779-776-775-739-674-673-672-576-581-577-578-579-803
0.941448 1608-426-457-424-459-458-496-495-494-483-482-481-248-251-217-218-219-1291-757-763-762-674-673-672-671-576-581-577-578-579-803
0.941448 1072-1499-1500-1501-1062-1061-1060-1056-1055-1052-1053-781-780-779-776-775-739-674-673-672-671-670-574-573-575-576-581-577-578-579-803
0.941448 536-956-958-501-500-462-496-495-494-483-482-481-248-251-217-218-219-1291-757-763-762-674-673-672-671-670-607-606-575-576-581-577-578-579-803
0.941448 268-1224-1226-233-232-194-228-227-221-755-219-1291-757-763-762-674-673-672-671-670-574-575-576-581-577-578-579-803
0.941448 1072-1499-1500-1501-1062-1061-1060-1056-1055-1052-1053-781-780-779-776-775-739-674-673-672-671-576-581-577-578-579-803
0.941448 268-1224-1226-233-232-194-228-227-221-755-219-1291-757-763-762-674-673-672-671-670-607-606-575-576-581-577-578-579-803
0.941448 1608-426-457-424-459-458-496-495-494-483-482-481-248-251-217-218-219-1291-757-763-762-674-673-672-671-670-574-575-576-581-577-578-579-803
0.941448 536-956-958-501-500-462-496-495-494-483-482-481-248-251-217-218-219-1291-757-763-762-674-673-672-671-576-581-577-578-579-803
0.941448 536-956-958-501-500-462-496-495-494-483-482-481-248-251-217-218-219-1291-757-756-763-762-674-673-672-576-581-577-578-579-803
0.941448 536-956-958-501-500-462-496-495-494-483-482-481-248-251-217-218-219-1291-757-756-763-762-674-673-672-671-576-581-577-578-579-803
0.941448 268-1224-1226-233-232-194-228-227-221-755-219-1291-757-763-762-674-673-672-576-581-577-578-579-803
0.941448 268-1224-1226-233-232-194-228-227-221-755-219-1291-757-756-763-762-674-673-672-576-581-577-578-579-803
0.941448 536-956-958-501-500-462-496-495-494-483-482-481-248-251-217-218-219-1291-757-763-762-674-673-672-576-581-577-578-579-803
0.941448 1608-426-457-424-459-458-496-495-494-483-482-481-248-251-217-218-219-1291-757-763-762-674-673-672-671-670-607-606-575-576-581-577-578-579-803
0.941448 268-1224-1226-233-232-194-228-227-221-755-219-1291-757-763-762-674-673-672-671-576-581-577-578-579-803
0.941448 536-956-958-501-500-462-496-495-494-483-482-481-248-251-217-218-219-1291-757-763-762-674-673-672-671-670-574-573-575-576-581-577-578-579-803
0.941448 268-1224-1226-233-232-194-228-227-221-755-219-1291-757-756-763-762-674-673-672-671-576-581-577-578-579-803
0.941448 1608-426-457-424-459-458-496-495-494-483-482-481-248-251-217-218-219-1291-757-763-762-674-673-672-671-670-574-573-575-576-581-577-578-579-803
0.941448 1608-426-457-424-459-458-496-495-494-483-482-481-248-251-217-218-219-1291-757-763-762-674-673-672-576-581-577-578-579-803
0.941448 1608-426-457-424-459-458-496-495-494-483-482-481-248-251-217-218-219-1291-757-756-763-762-674-673-672-576-581-577-578-579-803
0.941448 268-1224-1226-233-232-194-228-227-221-755-219-1291-757-763-762-674-673-672-671-670-574-573-575-576-581-577-578-579-803
0.941448 536-956-958-501-500-462-496-495-494-483-482-481-248-251-217-218-219-1291-757-763-762-674-673-672-671-670-574-575-576-581-577-578-579-803
0.941448 1608-426-457-424-459-458-496-495-494-483-482-481-248-251-217-218-219-1291-757-756-763-762-674-673-672-671-576-581-577-578-579-803
0.941101 268-1224-1226-233-232-194-228-227-221-755-219-1291-757-763-762-674-673-672-671-670-607-576-577-578-579-803
0.941101 1608-426-457-424-459-458-496-495-494-483-482-481-248-251-217-218-219-1291-757-763-762-674-673-672-671-670-607-576-577-578-579-803
0.941101 536-956-958-501-500-462-496-495-494-483-482-481-248-251-217-218-219-1291-757-763-762-674-673-672-671-670-607-576-577-578-579-803
0.941101 1072-1499-1500-1501-1062-1061-1060-1056-1055-1052-1053-781-780-779-776-775-739-674-673-672-671-670-607-576-577-578-579-803
0.941009 1608-426-428-429-1598-1599-1344-1578-1352-1351-1350-1349-1348-1347-1581-1582-1583-1543-1542-1384-1607
0.941009 1072-1492-1495-1531-1496-1529-1528-1411-1476-1475-1379-1389-1388-1387-1349-1348-1351-1352-1578-1579-1580-1583-1543-1542-1384-1607
0.941009 1072-1492-1495-1531-1496-1529-1528-1411-1476-1475-1379-1389-1388-1353-1352-1578-1579-1580-1583-1543-1542-1384-1607
0.941009 1072-1492-1495-1531-1496-1529-1528-1411-1476-1475-1379-1389-1388-1387-1349-1348-1347-1346-1352-1578-1579-1580-1583-1543-1542-1384-1607
0.941009 1608-426-428-429-1598-1599-1344-1578-1579-1580-1583-1543-1542-1384-1607
0.941009 1608-426-428-429-1598-1599-1344-1578-1352-1351-1350-1349-1348-1347-1581-1580-1583-1543-1542-1384-1607
0.941009 1072-1492-1495-1531-1496-1529-1528-1411-1476-1475-1379-1389-1388-1387-1349-1348-1347-1581-1582-1583-1543-1542-1384-1607
0.941009 1608-426-428-429-1598-1599-1344-1578-1352-1351-1350-1348-1347-1581-1580-1583-1543-1542-1384-1607
0.941009 1608-426-428-429-1598-1599-1344-1578-1352-1351-1350-1348-1347-1581-1582-1583-1543-1542-1384-1607
0.940652 536-963-964-965-526-527-272-506-507-508-511-510-509-275-276-278-279-280-472-312-535
0.940491 268-1224-1226-233-232-194-228-190-153-154-155-189-157-188-71-40-41-42-43-267
0.940491 268-1224-1226-233-232-194-228-190-153-154-152-155-189-157-188-71-40-41-42-43-267
0.940491 1340-695-650-651-652-653-654-693-724-725-692-731-730-768-769-154-152-155-189-157-188-71-40-41-42-43-267
0.940491 804-158-189-157-188-71-40-41-42-43-267
0.940491 1072-1492-1495-1531-1530-1568-1567-1560-488-489-495-494-483-482-481-248-251-217-218-219-755-221-227-228-190-153-154-152-155-189-157-188-71-40-41-42-43-267
0.940491 1072-1492-1495-1531-1530-1568-1567-1560-488-489-495-494-483-482-481-248-251-217-218-219-755-221-227-228-190-153-154-155-189-157-188-71-40-41-42-43-267
0.940491 1608-426-457-424-459-458-496-495-494-483-482-481-248-251-217-218-219-755-221-227-228-190-153-154-155-189-157-188-71-40-41-42-43-267
0.940491 1608-426-457-424-459-458-496-495-494-483-482-481-248-251-217-218-219-755-221-227-228-190-153-154-152-155-189-157-188-71-40-41-42-43-267
0.940355 536-963-964-965-526-525-524-520-519-518-517-245-241-240-204-12-13-48-47-46-45-44-267
0.940355 536-963-964-965-526-525-524-520-519-518-517-245-241-242-206-205-204-12-13-48-47-46-45-44-267
0.940355 536-963-964-965-526-525-524-520-519-518-517-245-241-242-243-240-204-12-13-48-47-46-45-44-267
0.940259 268-1224-1226-233-232-194-228-227-226-138-137-136-40-45-41-42-43-267
0.940259 268-1224-1226-233-232-194-195-196-131-134-38-39-40-45-41-42-43-267
0.940259 1340-695-650-651-652-653-654-693-724-725-692-731-730-768-769-154-152-155-189-157-188-71-40-45-41-42-43-267
0.940259 268-1224-1226-233-232-194-228-227-226-138-137-136-135-40-45-41-42-43-267
0.940259 1340-695-650-651-652-653-654-693-724-725-692-731-730-768-769-154-153-190-228-194-195-196-131-134-135-136-40-45-41-42-43-267
0.940259 1072-1492-1495-1531-1530-1568-1567-1560-488-489-495-494-483-482-481-248-251-217-218-219-755-221-227-228-194-195-196-131-134-135-40-45-41-42-43-267
0.940259 1608-426-457-424-459-458-496-495-494-483-482-481-248-251-217-218-219-755-221-227-228-190-153-154-152-155-189-188-71-40-45-41-42-43-267
0.940259 1072-1492-1495-1531-1530-1568-1567-1560-488-489-495-494-483-482-481-248-251-217-218-219-755-221-227-226-138-137-136-135-40-45-41-42-43-267
0.940259 1072-1492-1495-1531-1530-1568-1567-1560-488-489-495-494-483-482-481-248-251-217-218-219-755-221-227-228-190-153-154-152-155-189-188-71-40-45-41-42-43-267
0.940259 1072-1492-1495-1531-1530-1568-1567-1560-488-489-495-494-483-482-481-248-251-217-218-219-755-221-227-228-194-195-196-131-134-135-136-40-45-41-42-43-267
0.940259 804-158-189-157-188-187-72-71-70-39-40-45-41-42-43-267
[truncated: 37,366 more chars]
