# Supplementary material for: Mapping allosteric communications within individual proteins
Source: Nat Commun. 2020 Jul 31;11:3862. doi: 10.1038/s41467-020-17618-2 (PMC7395124; doi:10.1038/s41467-020-17618-2)
Supplement: Supplementary file 6 — Supplementary Data 3 [file 41467_2020_17618_MOESM6_ESM.zip › Ohm-results/1i2d/1i2d-ACI.txt]

31.2198
118.635
68.7211
139.324
234.613
38.7447
44.7767
28.4638
423.913
574.41
115.532
436.134
324.534
77.2523
190.294
200.929
54.5226
42.8173
99.8964
104.613
49.5272
56.1557
254.722
213.468
98.6991
136.091
245.001
46.3871
39.2343
156.94
50.0063
58.5816
37.3622
23.5136
156.763
62.8732
30.765
96.2169
316.478
265.628
274.378
172.1
580.108
70.3286
314.249
666.714
736.477
850.742
1196.5
342.089
438.064
951.12
225.035
430.527
335.684
374.707
245.573
495.228
454.403
217.903
71.9661
168.612
718.711
147.485
324.632
334.067
125.5
54.1698
98.1304
117.979
400.519
236.055
130.668
95.0021
210.811
89.9321
142.418
241.717
136.726
114.683
50.4652
218.956
100.019
97.1067
134.061
77.0891
63.2784
58.0493
35.0165
59.1749
109.865
61.4861
28.5226
71.2436
24.38
132.201
63.3818
48.5251
37.5573
67.2724
148.473
159.695
212.176
266.456
107.149
104.444
31.7938
78.303
40.2989
38.7189
70.8533
56.4203
780.486
387.618
222.673
861.363
117.147
580.755
356.736
443.709
146.314
251.792
69.6783
77.4059
41.5395
283.984
55.5266
62.0506
297.576
156.92
40.751
58.945
258.799
243.743
45.0751
54.4781
62.9799
32.9622
47.4369
354.658
72.7793
125.638
332.611
53.6594
82.598
416.463
51.2422
22.6806
32.3924
302.321
74.8681
73.474
153.338
383.804
165.112
1046.95
385.975
28.2194
478.866
344.816
302.763
278.73
127.796
28.523
117.251
29.5779
23.7559
10.8044
21.0469
59.4043
13.5898
11.7097
53.951
34.3613
79.888
149.744
592.661
63.0383
100.013
152.13
270.807
60.4561
103.699
255.642
57.8719
29.2825
86.5199
62.0921
261.002
30.6079
175.94
314.707
397.537
68.0828
55.9431
94.5983
117.082
107.055
35.6241
34.2488
61.416
63.072
85.4851
37.1744
53.8855
232.094
59.0811
88.4453
156.843
140.198
101.945
221.402
198.463
120.68
40.4088
127.972
104.535
369.625
110.919
142.78
199.434
119.68
184.754
175.612
224.394
150.254
86.8491
105.216
90.6103
56.4144
18.0888
14.2563
38.2717
56.14
40.2212
65.2383
57.2429
147.582
163.541
89.7031
60.4168
119.702
256.098
59.3564
97.2665
111.646
47.4071
29.1103
81.327
100.176
83.3237
30.1357
15.693
102.601
102.933
98.8716
222.502
203.528
103.609
203.329
54.0398
620.87
307.319
132.928
92.1958
551.598
196.416
184.511
250.511
299.403
700.702
127.833
260.225
321.41
505.806
84.2781
192.997
311.537
300.729
734.392
771.173
403.097
588.726
156.299
202.828
590.636
206.928
62.0538
110.458
16.0196
39.7221
23.2081
209.81
311.454
83.7926
122.935
35.9519
39.5232
42.5985
37.8568
31.1017
33.697
33.9206
30.5292
54.4645
81.7125
30.7881
36.01
111.163
83.3907
264.734
209.248
40.2345
103.914
66.9277
35.8386
15.8771
59.345
21.173
12.2956
51.4108
82.8326
180.908
116.876
46.1704
60.7748
126.166
26.5279
89.0145
60.7591
39.5719
37.863
23.2155
132.688
111.449
66.3522
23.6719
59.3782
62.5819
86.9214
83.4102
99.4543
76.8453
32.053
26.8247
35.9922
31.5069
9.23467
7.28224
7.78056
8.54183
10.7331
30.2679
45.5923
20.8566
71.3876
51.7096
32.1222
46.9717
91.3054
80.29
37.9913
84.2062
280.51
122.647
126.295
139.286
87.838
100.644
26.1528
168.924
129.671
23.2305
126.004
187.426
158.157
183.982
60.8813
86.0955
118.246
77.4474
17.5052
72.631
112.832
87.5038
32.0983
53.6807
50.1263
42.7942
64.724
364.463
55.885
35.8801
200.217
188.8
420.031
248.426
181.602
299.167
556.375
495.009
88.7664
241.818
326.585
210.538
698.831
210.212
682.872
234.589
99.9827
634.171
422.122
104.197
187.632
383.585
190.646
57.1972
132.147
200.273
59.5239
54.7642
112.69
64.1502
34.1695
126.475
31.093
86.4558
35.0643
196.766
146.955
422.653
151.63
55.4736
101.756
275.533
279.279
42.4214
47.3833
95.1324
265.38
33.5249
24.2296
579.444
228.624
129.008
162.707
177.878
116.957
366.122
1371.95
386.145
329.237
728.341
830.937
266.546
151.106
584.625
515.737
63.4414
157.652
375.743
359.119
63.8388
257.212
563.105
190.832
104.383
247.788
180.469
168.2
275.109
374.322
329.804
658.005
456.464
494.247
791.878
386.247
392.383
141.769
125.743
565.641
793.129
81.8869
297.906
536.927
288.455
182.241
175.575
459.891
181.146
75.06
358.576
218.239
63.2625
193.686
121.235
330.525
236.785
315.895
511.89
117.959
361.236
112.701
213.622
68.2544
101.381
313.639
155.647
47.3849
86.2263
135.04
20.081
82.9271
145.849
309.096
426.496
290.775
253.156
267.348
146.358
144.656
93.5693
100.297
103.157
63.0853
121.615
347.536
635.97
280.399
226.552
145.02
202.159
71.4447
273.879
147.243
77.8699
362.016
25.7678
20.2289
76.5897
100.829
176.64
44.0687
281.124
195.684
81.1237
124.734
33.3189
65.8097
68.3835
113.557
54.2549
87.0957
408.051
197.552
168.008
166.757
251.656
135.286
235.369
114.055
216.501
168.682
94.478
169.493
111.045
246.518
86.1192
18.4155
12.5519
12.9893
0
303.481
29.8094
119.445
71.1642
110.207
154.675
33.1985
35.2964
26.0708
378.047
616.661
159.391
533.959
255.793
101.304
210.966
213.672
59.7677
41.385
99.5824
106.389
57.8908
66.7199
245.9
212.354
97.5733
173.256
219.755
42.065
38.7803
211.323
49.0162
57.0241
42.9323
26.4508
145.53
68.9459
31.8805
163.642
233.227
382.674
248.44
160.967
493.493
66.7534
495.503
511.071
607.528
701.193
805.109
400.042
372.257
804.88
206.999
471.428
484.945
229.481
301.737
525.887
434.392
248.226
82.0425
194.377
528.918
191.705
301.411
405.238
140.988
65.5866
109.604
122.636
364.17
262.239
115.028
93.9221
195.193
76.8363
170.894
226.724
136.93
173.41
50.6325
247.052
119.35
103.103
131.595
82.6729
66.0608
55.275
37.0795
63.7434
143.258
58.6363
27.6146
61.6678
23.2478
161.764
63.0404
51.0035
36.773
73.5862
152.018
201.051
237.656
273.227
117.504
116.532
25.9351
74.6038
47.687
42.5418
75.435
59.6775
860.379
398.178
218.817
899.741
87.7014
675.271
414.896
381.142
244.139
297.631
64.9546
70.1324
40.9631
247.731
47.9044
56.4644
279.013
154.264
41.9443
51.0616
251.674
230.818
43.9196
46.2796
62.5377
33.731
45.4399
344.257
79.0465
108.872
233.7
55.7091
95.8921
460.907
42.2375
24.7803
36.4592
344.151
77.7686
86.6519
141.076
352.228
178.31
1236.72
354.528
26.6736
525.98
359.971
307.482
286.115
133.143
28.9432
118.386
26.8951
19.8338
9.32016
18.9489
59.548
13.741
11.6716
57.9349
34.1358
66.553
188.93
446.397
93.1281
108.304
136.219
188.529
46.1252
70.9476
218.7
45.0334
21.7575
51.1045
44.5038
213.564
33.0224
216.639
427.028
385.76
77.3686
55.4259
69.2578
66.4605
182.855
24.25
30.5055
56.551
72.3504
98.5175
39.7883
79.2794
139.725
53.4236
73.1426
130.586
94.5015
126.747
307.516
160.148
67.9133
49.3946
101.687
46.4016
249.982
120.514
99.6635
206.994
102.086
146.387
188.411
219.595
91.5478
44.0781
78.4467
122.674
87.1713
19.5523
14.6782
45.7783
59.2715
34.5946
52.9249
55.9376
183.45
170.508
100.433
58.8124
91.2422
212.961
63.9458
75.3737
88.593
38.4744
24.9635
58.3839
88.6596
80.6501
27.9105
17.5713
126.429
104.707
95.9123
186.2
163.106
111.556
212.64
46.2749
477.972
176.337
156.043
123.899
708.434
218.267
189.572
187.095
342.54
856.989
111.677
243.047
308.833
489.113
68.4485
156.497
304.187
258.789
587.336
635.752
413.755
409.228
184.33
263.902
451.111
199.895
81.8247
85.0012
15.8805
45.0388
24.897
196.946
313.096
98.9257
195.685
30.7788
36.0665
38.1867
34.249
30.3418
30.8017
32.0668
29.3409
61.5332
79.4114
28.7633
40.1247
98.8662
73.7154
169.346
262.114
35.5904
73.3274
74.7444
38.1275
18.6612
72.2668
21.2898
16.5488
50.427
71.5206
203.864
123.317
40.9948
60.5978
146.023
31.6475
83.7177
51.381
46.9919
46.0628
20.1185
56.5669
64.1978
44.6466
16.106
32.9261
35.5797
52.5167
59.0945
76.3588
72.0558
30.156
21.7611
27.1417
30.4409
12.5193
8.52507
9.73177
14.2102
22.0184
16.9445
38.6539
19.1891
97.1472
53.8319
30.1947
43.3123
88.1809
83.5777
38.0967
45.6083
270.09
113.87
103.64
143.634
93.5632
122.078
26.6892
153.931
122.435
28.2004
81.8559
154.787
123.501
140.46
65.2516
62.5391
67.8847
72.112
18.7319
51.627
86.7825
74.924
27.2242
73.2548
55.9675
44.55
74.1711
318.299
65.2203
38.9161
259.106
221.071
377.424
202.826
144.063
269.014
472.347
365.022
143.172
215.155
294.894
266.647
695.991
168.338
703.234
207.763
92.0371
495.705
367.832
115.099
190.598
313.972
228.986
77.2819
150.735
197.597
74.5703
40.2573
84.025
55.5645
28.8586
148.952
40.8369
105.011
59.3352
153.105
121.173
305.633
134.251
47.7508
86.3922
236.781
252.138
41.4253
48.8077
110.106
307.727
34.7352
27.4453
406.694
205.158
145.932
229.573
136.87
164.869
360.163
1122.7
250.385
332.514
522.369
600.943
299.503
125.267
458.07
400.521
65.1261
168.413
295.55
291.258
61.7157
284.293
443.75
197.306
97.7429
246.256
166.052
151.48
234.618
289.804
227.083
467.364
386.822
464.451
518.939
404.145
356.743
136.067
107.402
354.15
454.354
82.4474
266.625
406.3
286.18
174.12
205.207
510.955
236.033
79.5374
344.358
194.236
62.1032
217.2
99.6065
267.279
212.023
248.371
482.774
94.805
445.086
108.518
189.124
67.029
154.02
488.473
166.259
53.05
87.518
127.433
18.3157
68.5407
135.833
262.486
437.706
316.826
262.139
271.733
157.234
120.726
89.3507
104.397
104.608
63.458
144.896
470.096
632.29
311.837
285.52
188.731
213.273
63.7676
241.128
128.567
71.2465
192.905
20.3735
16.5793
76.4692
92.9136
162.644
44.3996
295.055
163.731
93.3884
117.491
30.7112
55.0021
50.1269
85.2451
41.7001
60.0855
359.643
292.489
117.256
147.434
200.592
131.235
188.919
119.893
190.271
233.642
121
138.768
113.208
282.757
83.6168
20.2152
13.2034
12.9439
0
267.776
29.0098
120.92
58.2119
91.8555
188.563
34.6264
32.9146
23.7715
168.969
1024.24
114.219
587.384
260.506
90.084
199.65
174.351
57.7123
41.5499
120.185
113.53
50.2816
60.7796
260.516
227.734
96.4318
149.17
262.91
40.2418
32.7537
167.1
44.6459
63.644
36.824
27.238
144.453
50.2171
16.7272
133.673
255.307
335.252
231.942
174.893
404.33
62.6637
333.513
449.112
666.234
730.368
1158.84
344.031
501.809
660.598
285.678
452.735
417.159
247.63
371.924
814.137
435.092
217.539
77.5173
157.968
916.486
199.496
272.858
362.201
166.883
45.1968
79.7815
122.54
499.615
256.486
114.027
102.624
217.943
86.4078
171.325
248.769
103.499
142.086
49.2546
254.877
128.339
121.003
127.361
88.0827
66.1481
51.9402
37.4955
61.6604
123.54
58.2928
26.4645
65.3985
24.5194
161.565
63.28
47.3279
38.3121
63.5794
167.709
193.293
248.897
241.088
123.026
105.312
28.5134
79.8452
43.7448
40.5643
70.5651
64.0199
1030.84
564.2
254.079
763.066
100.668
675.501
413.798
320.102
181.015
293.108
73.7117
60.3232
34.7382
240.843
33.3912
49.1721
316.132
120.259
38.9027
49.5745
213.107
189.073
37.5316
40.7099
59.7631
28.1536
53.6503
299.417
67.8888
102.36
239.252
48.2529
102.491
490.445
45.193
20.4511
34.9933
333.036
67.8557
85.8468
151.033
271.647
228.043
1287.6
419.146
25.451
473.123
339.551
234.258
308.438
142.667
30.1077
189.341
27.7693
19.1698
9.68425
17.268
61.5731
12.4746
11.6934
53.1019
35.7932
69.1649
177.583
405.236
60.7328
119.689
131.208
264.195
50.6279
74.8401
211.257
59.1733
28.6868
83.4973
77.1125
250.679
30.5788
266.007
338.34
446.457
62.7988
65.8214
85.0503
82.263
190.044
23.6566
29.2016
76.4807
87.2576
147.173
31.5903
64.3245
157.745
62.945
99.3917
157.927
119.826
92.9328
262.866
216.768
89.3077
47.3566
194.804
94.2236
584.422
133.108
129.492
152.183
139.884
169.271
231.346
251.736
212.338
121.683
81.3303
111.094
81.3799
21.247
14.8126
41.5291
50.615
27.9172
66.3094
55.6155
165.215
196.788
149.558
69.5247
102.168
225.31
75.4984
73.6024
94.903
49.3104
28.8521
57.5252
137.795
128.087
49.0771
20.9131
183.006
144.91
98.7171
211.035
144.114
117.036
170.786
59.8498
609.8
208.2
146.13
111.998
667.875
238.269
181.733
230.627
308.604
1287.42
133.38
186.005
337.266
774.746
91.5885
196.901
214.22
345.662
766.91
661.087
487.674
557.991
231.161
227.23
545.83
176.619
67.5222
118.966
18.0045
45.531
23.3908
246.007
378.65
110.813
161.332
30.6486
39.7426
47.3254
37.1094
31.4641
35.5609
36.8842
32.7879
57.4357
83.3736
30.0688
36.3469
117.843
60.7994
209.17
238.853
30.208
87.5328
120.513
43.5094
19.2296
93.0777
22.1579
12.2501
52.0387
93.558
190.309
170.268
46.9749
81.6286
191.899
21.6079
79.7515
57.829
53.8209
53.5599
21.1768
188.752
316.205
90.9566
26.8507
99.2137
73.8474
116.839
88.5244
170.078
93.6666
26.0708
25.4496
29.1583
128.392
59.2283
11.6103
10.1747
47.0244
23.7345
68.6118
65.1069
18.1555
83.1263
42.2188
26.6173
30.5398
71.1288
75.9899
31.3749
38.1729
176.551
100.46
108.463
88.582
62.3507
68.3737
26.3341
151.705
108.248
21.755
122.889
156.75
120.407
165.289
54.9995
70.0682
82.4896
65.9146
18.9353
61.6865
83.7976
63.7276
28.1907
69.7977
54.1855
44.7512
68.1244
268.375
54.5685
35.7462
202.32
179.29
272.544
227.799
147.189
242.86
365.371
325.35
98.0727
164.479
226.129
194.676
374.974
155.995
418.636
229.672
87.9442
333.626
351.953
113.786
151.188
352.518
157.176
57.969
94.2504
169.116
58.2226
38.415
77.1719
53.2733
29.7613
126.941
45.0131
119.052
65.0823
131.043
123.916
306.892
141.973
49.8887
102.251
244.102
233.512
41.2329
51.1875
77.7697
228.107
32.3955
23.8504
353.085
189.821
124.658
194.884
153.594
123.291
299.68
594.911
266.646
257.949
388.282
467.022
228.89
104.119
429.406
355.524
56.9536
127.702
252.15
271.746
77.7249
241.536
340.558
179.985
104.109
216.96
162.772
155.089
224.339
256.912
252.886
393.914
312.047
374.013
441.574
302.067
320.081
138.82
112.532
354.235
426.168
82.3621
233.341
322.575
208.525
149.027
192.076
336.979
114.414
70.285
254.752
164.25
55.57
172.073
90.4026
262.95
188.578
192.067
388.085
87.4658
345.419
113.255
223.948
68.2741
118.627
349.587
154.975
55.9505
96.6245
117.414
20.7529
71.4181
112.399
232.212
331.149
256.289
214.906
193.451
140.461
107.021
77.036
98.2942
116.875
58.9244
122.871
323.231
470.01
256.754
231.794
181.218
201.244
86.225
175.532
130.465
62.5734
215.128
19.6521
16.858
74.494
95.9195
143.998
54.51
222.316
138.107
80.9088
98.3727
31.4742
58.6906
42.7798
84.0277
31.9737
56.556
283.898
196.761
96.7273
92.7119
197.857
126.699
98.0899
81.6028
165.865
136.587
76.4237
122.963
107.605
220.266
71.069
19.1423
13.1855
12.951
0
232.696
