# Supplementary material for: Mapping allosteric communications within individual proteins
Source: Nat Commun. 2020 Jul 31;11:3862. doi: 10.1038/s41467-020-17618-2 (PMC7395124; doi:10.1038/s41467-020-17618-2)
Supplement: Supplementary file 6 — Supplementary Data 3 [file 41467_2020_17618_MOESM6_ESM.zip › Ohm-results/1i2d/1i2d-correlation.txt]

1 0 0.001 0.193 0.296 0.305 0.267 0.161 0 0 0.05 0.028 0.173 0.016 0.018 0.008 0.032 0.057 0.062 0.041 0.041 0.037 0.016 0.015 0.009 0.007 0.016 0.016 0.032 0.018 0.01 0.019 0.03 0.023 0.037 0.024 0.049 0.092 0.125 0.114 0.1 0.127 0.135 0.235 0.284 0.156 0.107 0.1 0.156 0.134 0.177 0.196 0.258 0.16 0.232 0.196 0.166 0.147 0.146 0 0.104 0.146 0.156 0.141 0.157 0.171 0.172 0.162 0.234 0.214 0.139 0.257 0.321 0.201 0.084 0.119 0.134 0.178 0.139 0.267 0.22 0.367 0.165 0.146 0.087 0.108 0.047 0.148 0.139 0.075 0.065 0.036 0.049 0.039 0.049 0.033 0.041 0.022 0.024 0.022 0.012 0.008 0.023 0.04 0.003 0.02 0.015 0.039 0.059 0.047 0.052 0.041 0.034 0.031 0.038 0.053 0.039 0.009 0.018 0.024 0.079 0.093 0.124 0.098 0.14 0.127 0.148 0.151 0.157 0.16 0.212 0.189 0.18 0.122 0.252 0.305 0.081 0 0.084 0.171 0.166 0.168 0.269 0.229 0.216 0.176 0.182 0.121 0.17 0.107 0.103 0.093 0.168 0.148 0.125 0.126 0.176 0 0.077 0 0.019 0.064 0.053 0.059 0.067 0.07 0.035 0.028 0.049 0.044 0.009 0.135 0.127 0.011 0.007 0 0.088 0.085 0.176 0.219 0.168 0.155 0.117 0.261 0.134 0.062 0.024 0.061 0.025 0.027 0.013 0.059 0.094 0.092 0.074 0.073 0.117 0.247 0.809 0.88 0.83 0.765 0.61 0.176 0.22 0.215 0.251 0.367 0.251 0.24 0.275 0.299 0.249 0.18 0.139 0.193 0.156 0.101 0.092 0.114 0.125 0.061 0.023 0.015 0.227 0.349 0.379 0.407 0.292 0.257 0.341 0.569 0.548 0.452 0.232 0.618 0.376 0.339 0.23 0.271 0.342 0.545 0.303 0.252 0.429 0.541 0.234 0.218 0.271 0.199 0.205 0.225 0.154 0.121 0.039 0 0.07 0.051 0.041 0.019 0.296 0 0 0 0.233 0.307 0.631 0.454 0.51 0.401 0.42 0.382 0.316 0.595 0.416 0.36 0.342 0.577 0.428 0.361 0.335 0.576 0.333 0.307 0.148 0 0.079 0.116 0.116 0.168 0.117 0.125 0.898 0.397 0.302 0.817 0.872 0.255 0.144 0.112 0.136 0.162 0.168 0.152 0.087 0.155 0.089 0.122 0.159 0.281 0.31 0.301 0.163 0.138 0.21 0.166 0.126 0.121 0.117 0.066 0.094 0.08 0.018 0.154 0.053 0.239 0.091 0.077 0.046 0.018 0.151 0.175 0.312 0.545 0.547 0.352 0.239 0.075 0.13 0.097 0.217 0.234 0.236 0.234 0.222 0.221 0.167 0.236 0.221 0.068 0.045 0.031 0 0.046 0.064 0.071 0.14 0.096 0.064 0.033 0.026 0.043 0.049 0.037 0.037 0.042 0.052 0.036 0.047 0.047 0.023 0.054 0.06 0.089 0.149 0.108 0.232 0.228 0.239 0.179 0.181 0.186 0.106 0.04 0.033 0.073 0.082 0.032 0.074 0.215 0.195 0.139 0.116 0.051 0.035 0.043 0.055 0.029 0.014 0.006 0.004 0 0 0 0 0 0 0 0 0 0 0 0 0 0 0 0 0 0 0.001 0.001 0.001 0.001 0.001 0.001 0.001 0.015 0.03 0.01 0.005 0 0 0 0 0 0 0 0 0 0 0 0 0 0 0 0 0 0 0 0 0 0 0 0 0 0 0 0 0 0 0 0 0 0.001 0 0 0 0.002 0 0 0 0 0 0 0 0 0 0 0 0 0 0 0 0 0 0 0 0 0 0 0 0 0 0 0 0 0 0.007 0 0.003 0 0 0 0 0 0 0 0 0 0 0 0 0 0 0 0 0 0 0 0 0 0 0 0 0 0 0 0 0 0 0 0 0 0 0 0 0 0 0 0 0 0 0 0 0.001 0 0 0 0 0 0 0 0 0 0 0 0 0 0 0 0 0.001 0 0 0.006 0.007 0.008 0.012 0.015 0 0.015 0.002 0.001 0.001 0.006 0 0 0 0 0 0 0 0 0 0 0 0 0 0 0 0 0 0 0 0 0 0 0 0 0 0 0 0 0 0 0 0 0 0 0 0 0 0 0 0 0 0 0 0 0 0 0 0 0 0 0 0 0 0 0 0 0 0 0 0 0 0 0 0 0 0 0 0 0 0 0 0 0 0 0 0 0 0 0 0 0 0 0 0 0 0 0 0 0 0 0 0 0 0 0 0 0 0 0 0 0 0 0 0 0 0 0 0 0 0 0 0 0 0 0 0 0 0 0 0 0 0 0 0 0 0 0 0 0 0 0 0 0 0 0 0 0 0 0 0 0 0 0 0 0 0 0 0 0 0 0 0 0 0 0 0 0 0 0 0 0 0 0 0 0 0 0 0 0 0 0 0 0 0 0 0 0 0 0 0 0 0 0 0 0 0 0 0 0 0 0 0 0 0 0 0 0 0 0 0 0 0 0 0 0 0 0 0 0 0 0 0 0 0 0 0 0 0 0 0 0 0 0 0 0 0 0 0 0 0 0 0 0 0 0.002 0.001 0.001 0.002 0 0 0 0 0 0 0 0 0 0 0.001 0 0 0 0 0 0 0 0 0 0 0 0 0 0 0 0 0 0 0 0 0 0 0 0 0 0 0 0 0 0 0 0 0 0 0 0 0 0 0 0 0 0 0 0 0 0 0 0 0 0 0 0 0 0 0 0 0 0 0 0 0 0 0 0 0 0 0 0 0 0 0 0 0 0 0 0 0 0 0 0 0 0 0 0 0 0 0 0 0 0 0 0 0 0 0 0 0 0 0 0 0 0 0 0.001 0.001 0.001 0.001 0.006 0.009 0.012 0.011 0.008 0.012 0.023 0.011 0.005 0.004 0.013 0.01 0.01 0.005 0.002 0.001 0.001 0 0 0 0.001 0.002 0.001 0.001 0 0 0.002 0.002 0.004 0.001 0.002 0.002 0.004 0.006 0.017 0.007 0.003 0.004 0.002 0.001 0 0 0 0 0 0 0 0.001 0.001 0.002 0 0 0 0 0 0 0.001 0.001 0.002 0.001 0.001 0.004 0.002 0.001 0.003 0.008 0.005 0.001 0.002 0.001 0 0 0 0 0 0 0 0 0 0 0 0 0 0 0 0 0 0 0 0 0 0 0 0 0 0 0 0 0 0 0 0 0 0 0 0 0 0 0 0 0 0.001 0 0 0 0 0 0 0 0 0 0 0 0 0 0 0 0 0 0.001 0.002 0 0 0 0 0 0 0 0 0 0.015 0.003 0 0 0 0.002 0.003 0.002 0.001 0.001 0.002 0.002 0.001 0.002 0.002 0 0 0 0 0 0 0 0 0 0.001 0 0 0 0 0 0 0 0 0 0 0 0 0 0 0 0 0 0 0 0.003 0.006 0.006 0.005 0.004 0.003 0.003 0.003 0 0.002 0.011 0.019 0.01 0.016 0.021 0.035 0.063 0.101 0.055 0.05 0.05 0.059 0.057 0.122 0.088 0.051 0 0 0 0.003 0.003 0.001 0.001 0.002 0.002 0.001 0 0 0 0 0 0.001 0 0.001 0 0 0 0 0 0 0 0.001 0.001 0 0.001 0.001 0 0 0.001 0 0 0 0 0 0 0 0 0.001 0.001 0.001 0.001 0.001 0 0.001 0.001 0.001 0.001 0 0.001 0.001 0.001 0.001 0 0.001 0.001 0.001 0.001 0 0 0 0 0 0 0 0 0 0 0 0 0 0.001 0.001 0 0 0 0 0 0 0 0 0.001 0.001 0.001 0 0 0 0 0 0 0 0 0 0 0 0 0 0 0 0 0 0 0 0 0.001 0.001 0.001 0 0 0 0 0 0 0 0 0.001 0.001 0 0 0 0 0 0 0 0 0 0 0 0 0 0 0 0 0 0 0 0 0 0 0 0 0 0 0 0 0 0 0 0 0 0 0 0 0 0 0 0 0 0 0 0 0 0 0 0.001 0.001 0 0.001 0 0 0 0 0 0 0 0 0.001 0.001 0.002 0.002 0.002 0.002 0.001 0.002 0.002 0.001 0 0.001 0.001 0.001 0.001 0.001 0 0 0.001 0.001 0 0.001 0.003 0.002 0.001 0.002 0.002 0 0.007 0.003 0.006 0.008 0.006 0.005 0.003 0.006 0.005 0.003 0.002 0.004 0.003 0.002 0.002 0.001 0.001 0.001 0.001 0 0 0.001 0.001 0 0 0 0 0.001 0.001 0 0 0.001 0 0 0 0 0 0 0 0 0 0.001 0.001 0.004 0.004 0.002 0.002 0.006 0.002 0.001 0.001 0 0 0 0 0 0.001 0 0 0 0 0 0.001 0.001 0.001 0 0.001 0.001 0.001 0.001 0.001 0.001 0.001 0.002 0.001 0.001 0.001 0.003 0.002 0.002 0.001 0 0.001 0.001 0.001 0.001 0 0.001 0.001 0.002 0.001 0.002 0.001 0.001 0.001 0 0 0 0 0 0 0 0 0 0 0.002 0.003 0.003 0.001 0.001 0.002 0.001 0.001 0.001 0.001 0.001 0.001 0.001 0 0 0 0.001 0.001 0.001 0 0 0.001 0.001 0.002 0.003 0.004 0.009 0.012 0.008 0.015 0.019 0.019 0.016 0.014 0.013 0.009 0.008 0.003 0.004 0.002 0.006 0.006 0.002 0 0.005 0.008 0.008 0.009 0.008 0.007 0.002 0.002 0.002 0.002 0.002 0.002 0.002 0.002 0.001 0.002 0.002 0 0.003 0.002 0.004 0.006 0.006 0.012 0.01 0.009 0.006 0.005 0.004 0.002 0.001 0 0.002 0.001 0.001 0.001 0 0 0 0 0.001 0 0 0 0 0 0 0 0 0 0 0 0 0 0 0 0 0 0 0 0 0 0 0 0 0 0 0 0 0 0 0 0 0 0 0 0 0 0 0 0 0 0 0 0 0 0 0 0 0 0 0 0 0 0 0 0 0 0 0 0 0 0 0 0 0 0 0 0 0 0 0 0 0 0 0 0 0 0 0 0 0 0 0 0 0 0 0 0 0 0 0 0 0 0 0 0 0 0 0 0 0 0 0 0 0 0 0 0 0 0 0 0 0 0 0 0 0 0 0 0 0 0 0 0 0 0 0 0 0 0 0 0 0 0 0 0 0 0 0 0 0 0 0 0 0 0 0 0 0 0 0 0 0 0 0 0 0 0 0 0 0 0 0 0 0 0 0 0 0 0 0 0 0 0 0 0 0 0 0 0 0 0 0 0 
0.001 1 0 0.001 0.001 0.001 0.001 0.001 0 0 0 0 0 0 0 0 0 0.001 0.001 0.001 0.001 0 0 0 0 0 0 0.001 0.001 0.001 0 0 0 0 0 0.001 0.001 0.001 0.001 0.001 0 0.001 0.001 0.001 0.001 0.001 0 0 0 0 0 0 0 0 0 0 0 0 0 0 0 0 0 0 0 0 0 0 0 0 0 0 0 0 0 0 0 0 0 0.001 0 0 0 0 0 0 0 0 0 0 0 0 0 0 0 0 0 0 0 0 0 0 0 0.001 0 0.001 0.001 0.001 0.001 0.001 0.001 0.001 0.001 0.001 0.001 0 0 0 0.001 0.001 0 0 0 0 0 0 0 0 0 0 0 0 0 0 0 0 0 0 0 0 0 0 0 0 0 0 0 0 0 0 0 0 0 0 0 0 0 0 0 0 0 0 0.001 0.001 0.001 0.001 0.001 0.001 0.001 0 0 0 0 0 0 0 0 0 0 0 0 0 0 0 0 0 0 0 0 0 0 0 0 0 0 0 0 0 0.001 0.001 0.001 0.001 0.001 0 0.001 0.002 0.002 0 0.001 0.002 0 0.001 0.001 0.001 0 0 0.001 0 0 0 0 0 0 0 0 0.001 0.001 0.001 0.001 0 0.001 0.001 0.001 0.001 0.001 0.001 0 0 0 0 0 0.001 0 0 0.001 0.001 0 0 0 0 0 0 0.001 0 0 0 0 0 0 0 0.001 0 0 0 0.001 0.001 0.001 0.001 0.001 0 0.001 0 0 0.001 0 0 0 0.001 0.001 0.001 0.001 0.001 0.001 0.001 0 0 0 0 0 0 0 0 0.001 0 0 0.001 0.001 0.001 0.001 0 0 0 0 0 0 0 0 0 0 0 0 0.001 0 0 0.001 0 0 0.001 0.001 0 0 0.001 0 0 0 0 0 0 0 0 0 0 0.001 0.001 0.001 0.001 0.001 0 0.001 0.006 0.001 0.001 0.001 0.001 0.001 0.001 0.001 0.001 0.001 0.001 0.001 0.001 0 0 0.002 0 0.001 0 0 0 0 0 0 0 0 0 0 0 0 0 0 0 0 0 0 0 0.001 0.001 0.001 0 0 0 0 0 0 0 0 0 0 0 0 0 0 0 0 0 0 0 0 0 0 0 0 0 0 0 0 0 0 0 0 0 0 0 0 0 0 0 0 0 0 0 0 0 0 0 0 0 0 0 0 0 0 0 0 0 0 0 0 0 0 0 0 0 0 0 0 0 0 0 0 0 0 0 0 0 0 0 0 0 0 0 0 0 0 0 0 0 0 0 0 0 0 0 0 0 0 0 0 0 0 0 0 0 0 0 0 0 0 0 0 0 0 0 0 0 0 0 0 0 0 0 0 0 0 0 0 0 0 0 0 0 0 0 0 0 0 0 0 0 0 0 0 0 0 0 0 0 0 0 0 0 0 0 0 0 0 0 0 0 0 0 0 0 0 0 0 0 0 0 0 0 0 0 0 0 0 0 0 0 0 0 0 0 0 0 0 0 0 0 0 0 0 0 0 0.215 0.304 0.314 0.271 0.151 0 0 0 0 0.191 0.041 0.135 0.083 0.066 0.081 0.083 0.05 0.058 0.05 0.041 0.033 0.016 0.046 0.053 0.038 0.042 0.047 0.022 0.008 0.026 0.021 0.041 0.031 0.055 0.087 0.119 0.098 0.128 0.128 0.109 0.179 0.226 0.136 0.137 0.17 0.138 0.145 0.194 0.241 0.266 0.176 0.269 0.241 0.207 0.178 0.039 0.046 0.134 0.178 0.199 0.154 0.178 0.207 0.205 0.172 0.262 0.242 0.185 0.267 0.342 0.222 0.164 0.16 0.147 0.206 0.139 0.233 0.189 0.367 0.164 0.164 0.079 0.146 0.048 0.14 0.138 0.063 0.032 0.019 0.048 0.043 0.03 0.02 0.031 0.018 0.009 0.013 0.005 0.002 0.019 0.045 0.006 0.022 0.017 0.046 0.062 0.044 0.051 0.045 0.037 0.033 0.045 0.062 0.053 0.022 0.015 0.025 0.078 0.104 0.136 0.102 0.178 0.12 0.099 0.142 0.144 0.138 0.209 0.233 0.175 0.145 0.267 0.299 0.064 0 0 0.136 0.126 0.138 0.224 0.197 0.176 0.132 0.129 0.087 0.163 0.1 0.109 0.087 0.151 0.139 0.129 0.14 0.197 0.064 0 0 0.017 0.071 0.065 0.066 0.071 0.078 0.038 0.03 0.048 0.052 0.012 0.089 0.067 0.014 0.011 0 0.076 0.091 0.158 0.18 0.139 0.149 0.123 0.261 0.128 0.081 0.032 0.043 0.012 0.024 0.011 0.062 0.124 0.152 0.152 0.075 0.121 0.223 0.935 0.971 0.884 0.834 0.683 0.22 0.099 0.09 0.112 0.112 0.144 0.148 0.239 0.175 0.141 0.133 0.089 0.125 0.07 0.125 0.115 0.083 0.085 0.07 0.024 0.011 0.235 0.385 0.424 0.422 0.302 0.249 0.325 0.615 0.638 0.525 0.276 0.675 0.345 0.248 0.164 0.166 0.276 0.576 0.274 0.21 0.425 0.592 0.229 0.18 0.252 0.171 0.193 0.163 0.111 0.085 0.025 0.012 0.056 0.042 0.033 0.017 0.327 0 0 0 0.255 0.276 0.673 0.368 0.368 0.395 0.425 0.388 0.343 0.613 0.396 0.354 0.349 0.612 0.442 0.369 0.353 0.628 0.346 0.329 0.199 0 0.14 0.198 0.2 0.36 0.049 0.093 0 0.359 0.267 0.887 0.934 0.31 0.285 0.077 0.082 0.138 0.137 0.131 0.068 0.125 0.068 0.077 0.138 0.288 0.323 0.324 0.21 0.175 0.253 0.137 0.125 0.148 0.145 0.075 0.056 0.084 0.074 0.182 0.081 0.267 0.161 0.105 0.05 0.026 0.197 0.205 0.322 0.605 0.505 0.29 0.155 0.071 0.074 0.048 0.138 0.15 0.142 0.141 0.125 0.127 0.088 0.121 0.087 0.034 0.018 0.008 0.006 0.016 0.023 0.016 0.03 0.021 0.019 0.019 0.017 0.016 0.019 0.006 0.015 0.017 0.022 0.01 0.009 0.018 0.016 0.018 0.027 0.048 0.075 0.075 0.108 0.105 0.113 0.104 0.107 0.104 0.062 0.031 0.024 0.053 0.048 0.015 0.055 0.17 0.126 0.091 0.076 0.028 0.032 0.044 0.055 0.026 0.014 0.004 0.002 0 0 0 0 0 0 0 0 0 0 0 0 0 0 0 0 0 0 0 0 0 0 0 0.001 0.001 0.017 0.031 0.013 0.003 0.001 0 0 0 0 0 0 0 0 0 0 0 0 0 0 0 0 0 0 0 0 0 0 0 0 0 0 0 0 0.001 0.001 0.001 0.001 0.002 0.001 0 0 0.003 0.001 0 0.017 0 0 0 0 0 0 0 0 0 0 0 0 0 0 0 0 0 0 0.001 0 0 0 0 0 0 0 0 0 0.001 0 0 0 0 0 0 0 0 0 0 0 0 0 0 0 0 0 0 0 0 0 0 0 0 0 0 0 0 0 0 0 0 0 0 0 0 0 0 0 0 0 0 0 0.001 0.001 0.001 0 0 0 0 0 0 0 0 0 0 0 0 0 0 0 0.001 0.001 0 0 0 0.002 0.002 0.003 0 0.018 0.004 0.002 0.002 0.01 0 0 0 0 0 0 0 0 0 0 0 0 0 0 0 0 0 0 0 0 0 0 0 0 0 0 0 0 0 0 0 0 0 0 0 0 0 0 0 0 0 0 0 0 0 0 0 0 0 0 0 0 0 0 0 0 0 0 0 0 0 0 0 0 0 0 0 0 0 0 0 0 0 0 0 0 0 0 0 0 0 0 0 0 0 0 0 0 0 0 0 0 0 0 0 0 0 0 0 0 0 0 0 0 0 0 0 0 0 0 0 0 0 0 0 0 0 0 0 0 0 0 0 0 0 0 0 0 0 0 0 0 0 0 0 0 0 0 0 0 0 0 0 0 0 0 0 0 0 0 0 0 0 0 0 0 0 0 0 0 0 0 0 0 0 0 0 0 0 0 0 0 0 0 0 0 0 0 0 0 0 0 0 0 0 0 0 0 0 0 0 0 0 0 0 0 0 0 0 0 0 0.001 0 0 0 0 0 0 0 0 0 0 0 0 0 0 0 0 0 0 0 0 0 0 0 0 0 0 0 0 0 0 0 0 0 0 0 0 0 0 0 0 0 0 0 0 0 0 0 0 0 0 0 0 0 0 0 0 0 0 0 0 0 0 0 0 0 0 0 0 0 0 0 0 0 0 0 0 0 0 0 0 0 0 0 0 0 0 0 0 0 0 0 0 0 0 0 0 0 0 0 0 0 0 0 0 0 0 0 0 0 0 0 0 0 0 0 0 0 0 0 0 0 0 0 0 0 0 0 0 0 0 0 0 0 0 0 0 0 0 0 0 0 0 0 0 0 0 0 0 0 0 0 0 0 0 0.001 0.001 0.002 0.002 0 0.002 0.002 0.002 0.001 0.003 0.002 0.001 0.002 0.002 0.002 0.002 0 0 0.001 0.001 0 0 0 0 0 0 0 0 0.001 0.001 0 0 0 0.001 0.005 0.002 0 0.005 0.002 0.001 0.001 0.001 0 0 0 0 0.001 0 0 0.001 0 0 0 0 0 0 0.001 0.001 0.001 0.001 0.001 0.002 0.001 0.001 0.007 0.004 0.001 0.003 0.003 0.001 0 0 0 0 0 0 0 0 0 0 0 0 0 0 0 0 0 0 0 0 0 0 0 0 0 0 0 0 0 0 0.001 0.001 0 0.001 0.002 0.001 0.001 0.001 0.001 0.001 0.001 0 0 0 0 0 0 0 0 0 0 0 0 0 0 0 0 0.001 0 0 0.001 0.001 0.001 0 0.001 0 0 0 0 0 0.003 0.002 0 0 0 0 0.001 0.001 0 0 0.001 0 0 0 0 0 0 0 0 0 0 0 0 0 0 0 0 0 0 0 0 0 0 0 0 0 0 0 0 0 0 0 0 0 0 0.002 0 0 0 0.001 0.001 0.001 0.001 0.002 0.007 0.01 0.002 0.007 0.008 0.024 0.04 0.012 0.013 0.019 0.022 0.021 0.02 0.052 0.032 0.018 0 0.002 0.001 0 0 0.001 0 0 0 
0.003 0 1 0 0.001 0.001 0.001 0.001 0 0 0 0 0.001 0 0 0 0 0 0 0 0 0 0 0 0 0 0 0 0 0 0 0 0 0 0.001 0 0 0 0.001 0.001 0 0.001 0.001 0.001 0.001 0.001 0 0 0.001 0.001 0.001 0 0.001 0.001 0.001 0.001 0.001 0.001 0.001 0 0.001 0.001 0.001 0.001 0.001 0 0.001 0.001 0 0 0.001 0.001 0.001 0.001 0 0.001 0.001 0.001 0.001 0.001 0.001 0 0 0 0 0 0 0.001 0.001 0 0 0 0 0 0 0 0 0 0 0 0 0 0 0 0 0 0 0.001 0 0 0 0.001 0.001 0.001 0.001 0 0 0 0 0 0.001 0.001 0.001 0.001 0.001 0 0 0 0.001 0 0 0 0 0 0 0 0 0 0.001 0.001 0.001 0.001 0.001 0 0.001 0 0.001 0 0 0 0 0 0.001 0.001 0 0 0 0 0.001 0 0 0 0 0.001 0.001 0.001 0.001 0.001 0.001 0.001 0.001 0.004 0.005 0 0 0 0.004 0.001 0.001 0.001 0.001 0.001 0.001 0.001 0.001 0.001 0 0 0.001 0.001 0.001 0 0 0 0 0 0 0 0.004 0.004 0.004 0.003 0.003 0.001 0.002 0 0.001 0.002 0.002 0.002 0.001 0.002 0.002 0.002 0 0 0 0 0 0 0 0 0 0 0.003 0.002 0.003 0.004 0.002 0.001 0.001 0.002 0.002 0.002 0.001 0.002 0.005 0.008 0.004 0.005 0.009 0.005 0.005 0.003 0.002 0.003 0.002 0.003 0.002 0.001 0.002 0.002 0.002 0.002 0.001 0 0.001 0.001 0 0 0.002 0 0 0 0.002 0.001 0.003 0.001 0.002 0.001 0 0 0 0.002 0.001 0.001 0 0.002 0.002 0.001 0 0.001 0.001 0.001 0 0 0 0 0 0.001 0 0 0.002 0 0 0.003 0.003 0.002 0.002 0.001 0.001 0.001 0.001 0.001 0.001 0.001 0.001 0.001 0.001 0.001 0.001 0.001 0 0 0 0 0 0 0 0 0 0 0 0 0 0 0 0 0 0 0 0 0.001 0.003 0.002 0.002 0.003 0.001 0.001 0 0.003 0.003 0.002 0.002 0.001 0.001 0.001 0.001 0.001 0 0 0 0 0 0 0 0 0 0 0.032 0.022 0.034 0.039 0.021 0.028 0.057 0.032 0.02 0.017 0.028 0.017 0.025 0.024 0.016 0.018 0.005 0.004 0.004 0.004 0.002 0.002 0.002 0.002 0.001 0.001 0.002 0.006 0.006 0.003 0.012 0.012 0.017 0.019 0.022 0.013 0.008 0.009 0.005 0.001 0 0 0 0.001 0.001 0.001 0 0.001 0 0.001 0.001 0 0 0.001 0.001 0 0.001 0.004 0.001 0.001 0.002 0.008 0.005 0.009 0.017 0.014 0.006 0.001 0.002 0.002 0 0 0 0 0 0 0.002 0.002 0.002 0.002 0 0.001 0.002 0.001 0 0 0.001 0.002 0.002 0 0 0.001 0.002 0.002 0.002 0.001 0.002 0.002 0.001 0 0 0.001 0 0 0 0 0 0 0 0 0 0 0 0 0 0 0.001 0.002 0.002 0.002 0.002 0.002 0.001 0.001 0.001 0.002 0.002 0.001 0.001 0.002 0.002 0.001 0 0 0 0 0 0 0 0 0.021 0.007 0 0 0 0 0.001 0.001 0.001 0 0 0 0 0 0 0 0 0 0 0 0 0 0 0 0 0 0 0 0 0 0.001 0 0.001 0.001 0 0.001 0.001 0 0 0.002 0.001 0.001 0.001 0 0.005 0.008 0.006 0.002 0.001 0.001 0.001 0.001 0.001 0.002 0.005 0.007 0.003 0.006 0.006 0.015 0.053 0.076 0.032 0.019 0.033 0.065 0.07 0.168 0.105 0.064 0 0 0 0.003 0.003 0.005 0 0 0 0 0 0 0 0 0 0 0 0 0 0 0 0 0 0 0 0 0 0 0 0 0 0 0 0 0 0 0 0 0 0 0 0 0 0 0 0 0 0 0 0 0 0 0 0 0 0 0 0 0 0 0 0 0 0 0 0 0 0 0 0 0 0 0 0 0 0 0 0 0 0 0 0 0 0 0 0 0 0 0 0 0 0 0 0 0 0 0 0 0 0 0 0 0 0 0 0 0 0 0 0 0 0 0 0 0 0 0 0 0 0 0 0 0 0 0 0 0 0 0 0 0 0 0 0 0 0 0 0 0 0 0 0 0 0 0 0 0 0 0 0 0 0 0 0 0 0 0 0 0 0 0 0 0 0 0 0 0 0 0 0 0 0 0 0 0 0 0 0 0 0 0 0 0 0 0 0 0 0 0 0 0 0 0 0 0 0 0 0 0 0 0 0 0 0 0 0 0 0 0 0 0 0 0 0 0 0 0 0 0 0 0 0 0 0 0 0 0 0 0 0 0 0 0 0 0 0 0 0 0 0 0 0 0 0 0 0 0 0 0 0 0 0 0 0 0 0 0 0 0 0 0 0 0 0 0 0 0 0 0 0 0 0 0 0 0 0 0 0 0 0 0 0 0 0 0 0 0 0 0 0 0 0 0 0 0 0 0 0 0 0 0 0 0 0 0 0 0 0 0 0 0 0 0 0 0 0 0 0 0 0 0 0 0 0 0 0 0 0 0 0 0 0 0 0 0 0 0 0 0 0 0 0 0 0 0 0 0 0 0 0 0 0 0 0 0 0 0 0 0 0 0 0 0 0 0 0 0 0 0 0 0 0 0 0 0 0 0 0 0 0 0 0 0 0 0 0 0 0 0 0 0 0 0 0 0 0 0 0 0 0 0 0 0 0 0 0 0 0 0 0 0 0 0 0 0 0 0 0 0 0 0 0 0 0 0 0 0 0 0 0 0 0 0 0 0 0 0 0 0 0 0 0 0 0 0 0 0 0 0 0 0 0 0 0 0 0 0 0 0 0 0 0 0 0 0 0 0 0 0 0 0 0 0 0 0 0 0 0 0 0 0 0 0 0 0 0 0 0 0 0 0 0 0 0 0 0 0 0 0 0 0 0 0 0 0 0 0 0 0 0 0 0 0 0 0 0 0 0 0 0 0 0 0 0 0 0 0 0 0 0 0 0 0 0 0 0 0 0 0 0 0 0 0 0 0 0 0 0 0 0 0 0 0 0 0 0 0 0 0 0 0 0 0 0 0 0 0 0 0 0 0 0 0 0 0 0 0 0 0.227 0.337 0.354 0.282 0.17 0 0 0 0 0.149 0.015 0.073 0.03 0.036 0.059 0.058 0.031 0.035 0.027 0.035 0.031 0.014 0.026 0.037 0.026 0.033 0.03 0.02 0.009 0.028 0.025 0.035 0.028 0.065 0.101 0.126 0.094 0.173 0.142 0.109 0.193 0.301 0.154 0.111 0.116 0.143 0.133 0.145 0.167 0.204 0.172 0.189 0.163 0.134 0.118 0.031 0.058 0.115 0.158 0.168 0.143 0.141 0.18 0.17 0.139 0.215 0.207 0.125 0.248 0.332 0.183 0.094 0.116 0.112 0.146 0.112 0.202 0.17 0.344 0.131 0.071 0.108 0.131 0.041 0.151 0.137 0.06 0.037 0.027 0.035 0.048 0.038 0.017 0.031 0.02 0.004 0.006 0.001 0 0.009 0.035 0.007 0.021 0.014 0.037 0.063 0.051 0.06 0.047 0.036 0.018 0.034 0.041 0.046 0.017 0.014 0.02 0.071 0.097 0.124 0.097 0.141 0.103 0.116 0.13 0.164 0.108 0.18 0.193 0.15 0.122 0.242 0.272 0.066 0 0 0.147 0.136 0.146 0.236 0.203 0.217 0.167 0.169 0.135 0.191 0.115 0.12 0.082 0.18 0.145 0.105 0.11 0.169 0 0 0 0.016 0.052 0.05 0.05 0.05 0.054 0.029 0.029 0.056 0.05 0.011 0.2 0.144 0.02 0.012 0.004 0.186 0.16 0.23 0.284 0.219 0.214 0.144 0.307 0.167 0.077 0.025 0.052 0.036 0.039 0.023 0.061 0.091 0.094 0.085 0.089 0.122 0.252 0.916 0.95 0.921 0.841 0.684 0.212 0.184 0.193 0.267 0.332 0.271 0.257 0.293 0.287 0.244 0.202 0.147 0.193 0.16 0.143 0.118 0.109 0.129 0.077 0.028 0.017 0.264 0.47 0.481 0.458 0.341 0.283 0.339 0.665 0.653 0.579 0.309 0.72 0.373 0.279 0.269 0.269 0.333 0.615 0.368 0.255 0.468 0.619 0.305 0.234 0.302 0.182 0.199 0.238 0.114 0.085 0.032 0 0.038 0.033 0.033 0.02 0.375 0 0 0 0.261 0.305 0.737 0.469 0.425 0.348 0.405 0.331 0.335 0.628 0.393 0.316 0.323 0.585 0.441 0.381 0.381 0.646 0.385 0.343 0.243 0 0.122 0.128 0.129 0.159 0.066 0.112 0.947 0.67 0.556 0.56 0.629 0.334 0.317 0.067 0.08 0.136 0.142 0.127 0.068 0.124 0.071 0.104 0.149 0.355 0.41 0.398 0.141 0.162 0.303 0.15 0.154 0.164 0.158 0.113 0.132 0.107 0.036 0.139 0.043 0.303 0.169 0.108 0 0 0.218 0.247 0.386 0.726 0.545 0.235 0.14 0.057 0.093 0.076 0.136 0.135 0.141 0.159 0.138 0.168 0.147 0.226 0.025 0.043 0.063 0.027 0.013 0.048 0.075 0.092 0.107 0.069 0.043 0.033 0.033 0.038 0.045 0.031 0.038 0.042 0.047 0.034 0.054 0.064 0.029 0.072 0.052 0.077 0.106 0.07 0.156 0.181 0.199 0.191 0.187 0.189 0.117 0.053 0.04 0.109 0.117 0.064 0.092 0.275 0.235 0.208 0.16 0.084 0.069 0.096 0.092 0.045 0.02 0.01 0.007 0 0 0 0 0 0 0 0 0 0 0 0 0 0 0 0 0 0 0 0 0 0 0 0.001 0.001 0.029 0.056 0.024 0.01 0.006 0 0 0 0 0 0 0 0 0 0 0 0 0 0 0 0 0 0 0 0 0 0 0 0 0 0 0 0 0.001 0.001 0.001 0 0.003 0.001 0.001 0.002 0.004 0 0 0 0.014 0.005 0 0 0 0 0 0 0 0 0 0 0 0 0 0 0 0.001 0.002 0 0.001 0.001 0.001 0 0 0 0 0 0.004 0.002 0 0 0 0 0 0 0 0 0 0 0 0 0 0 0 0 0 0 0 0 0 0 0 0 0 0 0 0 0 0 0 0 0 0 0 0 0 0 0 0 0 0 0.001 0.003 0.002 0.001 0 0 0 0 0 0 0 0 0 0 0.001 0.001 0 0.002 0.002 0.001 0.002 0.002 0.001 0.001 0.006 0.018 0 0.028 0.009 0.001 0.001 0.017 0.002 0 0 
0.103 0 0 1 0.548 0.514 0.417 0.19 0 0 0.06 0.034 0.151 0.005 0.015 0.01 0.018 0.042 0.041 0.031 0.031 0.027 0.02 0.017 0.009 0.014 0.018 0.014 0.021 0.019 0.007 0.009 0.02 0.015 0.019 0.009 0.02 0.033 0.047 0.04 0.043 0.048 0.051 0.07 0.09 0.069 0.077 0.083 0.077 0.087 0.183 0.204 0.292 0.084 0.225 0.182 0.144 0.124 0.093 0 0.046 0.069 0.069 0.056 0.073 0.08 0.08 0.065 0.113 0.101 0.071 0.119 0.15 0.083 0.036 0.057 0.07 0.074 0.074 0.168 0.135 0.164 0.084 0.087 0.049 0.057 0.018 0.058 0.054 0.024 0.02 0.01 0.018 0.018 0.016 0.01 0.016 0.012 0.007 0.007 0.005 0.003 0.009 0.024 0.004 0.015 0.009 0.021 0.033 0.026 0.031 0.03 0.017 0.021 0.027 0.036 0.025 0.003 0.012 0.015 0.034 0.044 0.052 0.043 0.063 0.058 0.074 0.075 0.064 0.072 0.108 0.094 0.073 0.056 0.117 0.14 0.028 0 0.027 0.058 0.051 0.054 0.074 0.057 0.062 0.053 0.054 0.035 0.058 0.031 0.03 0.026 0.059 0.059 0.055 0.052 0.085 0 0.033 0 0.014 0.042 0.037 0.035 0.045 0.046 0.026 0.033 0.031 0.03 0.006 0.049 0.039 0.013 0.011 0.002 0.055 0.095 0.258 0.306 0.22 0.211 0.177 0.379 0.171 0.076 0.023 0.071 0.024 0.033 0.017 0.019 0.04 0.044 0.032 0.012 0.013 0.028 0.16 0.161 0.138 0.122 0.104 0.03 0.024 0.022 0.03 0.043 0.038 0.033 0.03 0.038 0.034 0.021 0.019 0.029 0.031 0.04 0.046 0.034 0.031 0.016 0.002 0.002 0.074 0.12 0.115 0.082 0.054 0.043 0.054 0.11 0.104 0.084 0.044 0.113 0.078 0.069 0.047 0.053 0.069 0.103 0.059 0.046 0.076 0.094 0.037 0.032 0.041 0.032 0.031 0.033 0.026 0.017 0.003 0 0.01 0.007 0.008 0.001 0.097 0 0 0 0.057 0.076 0.149 0.107 0.116 0.122 0.139 0.132 0.148 0.185 0.145 0.157 0.156 0.185 0.297 0.309 0.218 0.193 0.444 0.344 0.141 0 0.062 0.057 0.054 0.053 0.033 0.025 0.09 0.041 0.028 0.11 0.124 0.053 0.037 0.033 0.04 0.052 0.055 0.048 0.023 0.048 0.025 0.032 0.041 0.044 0.042 0.04 0.019 0.017 0.025 0.018 0.024 0.022 0.018 0.011 0.03 0.014 0.006 0.072 0.027 0.393 0.14 0.066 0.007 0.004 0.016 0.016 0.033 0.054 0.051 0.023 0.017 0.006 0.011 0.005 0.017 0.019 0.017 0.014 0.017 0.016 0.012 0.025 0.018 0.004 0.004 0.004 0 0.001 0.003 0.005 0.013 0.009 0.004 0.002 0.001 0.004 0.006 0.002 0.003 0.005 0.005 0.006 0.008 0.008 0.003 0.01 0.005 0.003 0.01 0.003 0.018 0.021 0.025 0.03 0.03 0.026 0.017 0.007 0.005 0.011 0.016 0.01 0.022 0.052 0.046 0.036 0.031 0.013 0.012 0.013 0.018 0.013 0.006 0.001 0.001 0 0 0 0 0 0 0 0 0 0 0 0 0 0 0 0 0 0 0 0 0 0 0 0 0 0.001 0.003 0.001 0 0 0 0 0 0 0 0 0 0 0 0 0 0 0 0 0 0 0 0 0 0 0 0 0 0 0 0 0 0 0 0 0 0 0 0 0 0 0 0 0 0 0 0 0 0 0 0 0 0 0 0 0 0 0 0 0 0 0 0 0 0 0 0 0 0 0 0 0 0 0.001 0 0 0 0 0 0 0 0 0 0 0 0 0 0 0 0 0 0 0 0 0 0 0 0 0 0 0 0 0 0 0 0 0 0 0 0 0 0 0 0 0 0 0 0 0 0 0 0 0 0 0 0 0 0 0 0 0 0 0 0 0 0 0 0 0 0 0.001 0.001 0.002 0 0.001 0.001 0 0 0.001 0 0 0 0 0 0 0 0 0 0 0 0 0 0 0 0 0 0 0 0 0 0 0 0 0 0 0 0 0 0 0 0 0 0 0 0 0 0 0 0 0 0 0 0 0 0 0 0 0 0 0 0 0 0 0 0 0 0 0 0 0 0 0 0 0 0 0 0 0 0 0 0 0 0 0 0 0 0 0 0 0 0 0 0 0 0 0 0 0 0 0 0 0 0 0 0 0 0 0 0 0 0 0 0 0 0 0 0 0 0 0 0 0 0 0 0 0 0 0 0 0 0 0 0 0 0 0 0 0 0 0 0 0 0 0 0 0 0 0 0 0 0 0 0 0 0 0 0 0 0 0 0 0 0 0 0 0 0 0 0 0 0 0 0 0 0 0 0 0 0 0 0 0 0 0 0 0 0 0 0 0 0 0 0 0 0 0 0 0 0 0 0 0 0 0 0 0 0 0 0 0 0 0 0 0 0 0 0 0 0 0 0 0 0 0 0 0 0 0 0 0 0 0 0 0 0 0 0 0 0 0 0 0 0 0 0 0 0 0 0 0 0 0 0 0 0 0 0 0 0 0 0 0 0 0 0 0 0 0 0 0 0 0 0 0 0 0 0 0 0 0 0 0 0 0 0 0 0 0 0 0 0 0 0 0 0 0 0 0 0 0 0 0 0 0 0 0 0 0 0 0 0 0 0 0 0 0 0 0 0 0 0 0 0 0 0 0 0 0 0 0 0 0 0 0 0 0 0 0 0 0 0 0 0 0 0 0 0 0 0 0 0 0 0 0 0 0 0 0 0 0 0 0 0 0 0 0 0 0 0 0 0 0 0 0 0 0 0 0 0 0 0 0 0 0 0 0 0 0 0 0 0 0 0 0 0 0 0 0 0 0 0 0 0 0 0 0 0 0 0 0 0 0 0 0 0 0 0 0 0 0 0 0 0 0 0 0 0 0 0 0 0 0 0 0 0 0 0 0 0 0 0 0 0 0 0 0 0 0 0 0 0 0 0 0 0 0 0 0 0 0 0 0 0 0 0 0 0 0 0 0 0 0 0 0 0 0 0 0 0 0 0 0 0 0 0 0 0 0 0 0 0 0 0 0 0 0 0 0 0 0 0 0 0 0 0 0 0 0 0 0 0 0 0 0 0 0 0 0 0 0 0 0 0 0 0 0 0 0 0 0 0 0 0 0 0 0 0 0 0 0 0 0 0 0 0 0 0 0 0 0 0 0 0 0 0 0 0 0 0 0.006 0.008 0.012 0.01 0.008 0.007 0.021 0.029 0.017 0.013 0.02 0.015 0.012 0.02 0.014 0.005 0 0 0 0 0 0 0 0 0 0 0 0 0 0 0 0 0 0 0 0 0 0 0 0 0 0 0 0 0 0 0 0 0 0 0 0 0 0 0 0 0 0 0 0 0 0 0 0 0 0 0 0 0 0 0 0 0 0 0 0 0 0 0 0 0 0 0 0 0 0 0 0 0 0 0 0 0 0 0 0 0 0 0 0 0 0 0 0 0 0 0 0 0 0 0 0 0 0 0 0 0 0 0 0 0 0 0 0 0 0 0 0 0 0 0 0 0 0 0 0 0 0 0 0 0 0 0 0 0 0 0 0 0 0 0 0 0 0 0 0 0 0 0 0 0 0 0 0 0 0 0 0 0 0 0 0 0 0 0 0 0 0 0 0 0 0 0 0 0 0 0 0 0 0 0 0 0 0 0 0 0 0 0 0 0 0 0 0 0 0 0 0 0 0 0 0 0 0 0 0 0 0 0 0 0 0 0 0.002 0.001 0 0 0 0 0 0 0 0 0 0 0 0 0 0 0 0 0 0 0 0 0 0 0 0 0 0 0 0 0 0 0 0 0 0 0 0 0 0 0 0 0 0 0 0 0 0 0 0 0 0 0 0 0 0 0 0 0 0 0 0 0 0 0 0 0 0 0 0 0 0 0 0 0 0 0 0 0 0 0 0 0 0 0 0 0 0 0 0 0 0 0 0 0 0 0 0 0 0 0 0 0 0 0 0 0 0 0 0 0 0 0 0 0 0 0 0 0 0 0 0 0 0 0 0 0 0 0 0 0.002 0.002 0.001 0.002 0.003 0.004 0.003 0.002 0.002 0.002 0.002 0.001 0 0 0.001 0 0.002 0.002 0 0.003 0.003 0.003 0.003 0.003 0.002 0 0 0 0 0 0 0 0 0 0 0 0 0 0 0 0 0 0.002 0.002 0.002 0 0 0 0 0 0 0 0 0 0 0 0 0 0 0 0 0 0 0 0 0 0 0 0 0 0 0 0 0 0 0 0 0 0 0 0 0 0 0 0 0 0 0 0 0 0 0 0 0 0 0 0 0 0 0 0 0 0 0 0 0 0 0 0 0 0 0 0 0 0 0 0 0 0 0 0 0 0 0 0 0 0 0 0 0 0 0 0 0 0 0 0 0 0 0 0 0 0 0 0 0 0 0 0 0 0 0 0 0 0 0 0 0 0 0 0 0 0 0 0 0 0 0 0 0 0 0 0 0 0 0 0 0 0 0 0 0 0 0 0 0 0 0 0 0 0 0 0 0 0 0 0 0 0 0 0 0 0 0 0 0 0 0 0 0 0 0 0 0 0 0 0 0 0 0 0 0 0 0 0 0 0 0 0 0 0 0 0 0 0 0 0 0 0 0 0 0 0 0 
0.184 0 0 0.683 1 0.915 0.766 0.384 0 0 0.117 0.053 0.325 0.011 0.039 0.017 0.032 0.081 0.08 0.047 0.054 0.05 0.033 0.029 0.017 0.022 0.033 0.028 0.043 0.037 0.008 0.016 0.04 0.032 0.042 0.019 0.044 0.072 0.097 0.085 0.068 0.101 0.083 0.128 0.185 0.132 0.165 0.175 0.178 0.183 0.382 0.427 0.529 0.177 0.461 0.385 0.284 0.236 0.192 0 0.121 0.154 0.173 0.137 0.162 0.174 0.188 0.175 0.227 0.202 0.152 0.262 0.316 0.208 0.097 0.143 0.157 0.202 0.155 0.344 0.266 0.336 0.159 0.145 0.085 0.115 0.023 0.104 0.091 0.049 0.046 0.022 0.044 0.049 0.036 0.024 0.034 0.024 0.016 0.016 0.006 0.001 0.025 0.06 0.009 0.028 0.024 0.037 0.052 0.04 0.048 0.042 0.026 0.029 0.045 0.042 0.028 0.008 0.023 0.034 0.083 0.113 0.137 0.112 0.145 0.122 0.156 0.146 0.119 0.133 0.209 0.196 0.149 0.116 0.231 0.285 0.068 0 0.045 0.092 0.084 0.089 0.124 0.111 0.121 0.107 0.101 0.076 0.112 0.074 0.063 0.06 0.125 0.113 0.118 0.112 0.173 0 0.077 0 0.028 0.084 0.07 0.069 0.075 0.078 0.038 0.035 0.052 0.057 0.016 0.079 0.062 0.021 0.015 0.004 0.077 0.17 0.452 0.561 0.403 0.382 0.323 0.721 0.347 0.151 0.057 0.109 0.038 0.057 0.033 0.045 0.065 0.058 0.055 0.022 0.031 0.051 0.295 0.295 0.254 0.233 0.184 0.058 0.046 0.049 0.054 0.067 0.065 0.058 0.06 0.07 0.065 0.041 0.046 0.061 0.052 0.051 0.057 0.059 0.054 0.039 0.016 0.007 0.107 0.194 0.183 0.167 0.115 0.103 0.125 0.216 0.195 0.172 0.091 0.222 0.119 0.118 0.085 0.099 0.121 0.179 0.102 0.084 0.136 0.173 0.066 0.055 0.073 0.05 0.055 0.054 0.046 0.037 0.015 0 0.027 0.021 0.015 0.006 0.158 0 0 0 0.107 0.157 0.306 0.227 0.235 0.24 0.277 0.271 0.298 0.366 0.292 0.32 0.3 0.358 0.551 0.579 0.436 0.358 0.817 0.644 0.257 0 0.125 0.086 0.086 0.107 0.066 0.042 0.164 0.067 0.05 0.203 0.229 0.12 0.077 0.057 0.07 0.087 0.089 0.084 0.044 0.086 0.049 0.058 0.071 0.071 0.071 0.07 0.04 0.036 0.052 0.041 0.05 0.034 0.03 0.024 0.072 0.023 0.007 0.171 0.053 0.729 0.217 0.082 0.015 0.008 0.04 0.044 0.069 0.111 0.105 0.07 0.057 0.024 0.037 0.024 0.049 0.055 0.054 0.05 0.049 0.052 0.036 0.054 0.051 0.016 0.013 0.011 0 0.01 0.016 0.013 0.031 0.015 0.01 0.007 0.006 0.009 0.014 0.008 0.009 0.011 0.013 0.011 0.015 0.017 0.009 0.017 0.011 0.019 0.033 0.025 0.05 0.047 0.052 0.041 0.038 0.041 0.029 0.011 0.007 0.029 0.034 0.017 0.028 0.084 0.076 0.065 0.052 0.02 0.017 0.021 0.022 0.013 0.004 0.001 0.001 0 0 0 0 0 0 0 0 0 0 0 0 0 0 0 0 0 0 0 0 0 0 0 0 0 0.003 0.006 0.001 0 0 0 0 0 0 0 0 0 0 0 0 0 0 0 0 0 0 0 0 0 0 0 0 0 0 0 0 0 0 0.001 0.001 0 0.001 0.001 0.001 0 0.001 0.001 0 0 0 0 0 0 0 0 0 0 0 0 0 0 0 0 0 0 0 0 0 0 0 0 0 0 0 0 0 0 0 0.001 0 0 0 0 0 0 0 0 0 0 0 0 0 0 0 0 0 0 0 0 0 0 0 0 0 0 0 0 0 0 0 0 0 0 0 0 0 0 0 0 0 0 0 0 0 0 0 0 0 0 0 0 0 0 0 0 0 0 0 0 0.001 0.002 0 0 0.002 0.003 0.003 0.006 0.005 0 0.003 0.001 0 0 0.005 0 0 0 0 0 0 0 0 0 0 0 0 0 0 0 0 0 0 0 0 0 0 0 0 0 0 0 0 0 0 0 0 0 0 0 0 0 0 0 0 0 0 0 0 0 0 0 0 0 0 0 0 0 0 0 0 0 0 0 0 0 0 0 0 0 0 0 0 0 0 0 0 0 0 0 0 0 0 0 0 0 0 0 0 0 0 0 0 0 0 0 0 0 0 0 0 0 0 0 0 0 0 0 0 0 0 0 0 0 0 0 0 0 0 0 0 0 0 0 0 0 0 0 0 0 0 0 0 0 0 0 0 0 0 0 0 0 0 0 0 0 0 0 0 0 0 0 0 0 0 0 0 0 0 0 0 0 0 0 0 0 0 0 0 0 0 0 0 0.001 0 0 0 0 0.001 0.001 0.001 0.001 0.001 0.001 0 0 0 0.001 0 0 0 0.001 0 0 0 0 0 0 0 0 0 0 0 0 0 0 0 0 0 0 0 0 0 0 0 0 0 0 0 0 0 0 0 0 0 0 0 0 0 0 0 0 0 0 0 0 0 0 0 0.002 0.001 0.001 0.002 0 0 0.001 0 0 0 0 0 0 0 0 0 0 0 0 0 0 0 0 0 0 0 0 0 0 0 0 0 0 0 0 0 0 0 0 0 0 0 0 0 0 0 0 0.001 0 0 0 0 0 0 0 0 0 0 0 0 0 0 0 0 0 0 0 0 0 0 0 0 0 0 0 0 0 0 0 0 0 0 0 0 0 0 0 0 0 0 0 0 0 0 0 0 0 0 0 0 0 0 0 0 0 0 0 0 0 0 0 0 0 0 0 0 0 0 0 0 0.001 0.001 0.002 0.003 0.005 0.004 0.004 0.005 0.008 0.004 0.001 0.001 0.003 0.002 0.003 0.002 0 0 0 0 0 0 0 0 0 0 0 0 0 0.001 0.002 0.001 0.003 0.003 0.003 0.002 0.004 0.001 0.001 0.002 0.001 0 0 0 0 0 0 0 0 0.001 0 0 0 0 0 0 0 0 0 0.002 0.001 0.001 0.001 0.002 0.003 0.001 0.003 0.004 0.001 0.001 0.001 0 0 0 0 0 0 0 0 0 0 0 0 0 0 0 0 0 0 0 0 0 0 0 0 0 0 0 0 0 0 0 0 0 0 0 0 0 0 0 0 0 0 0.001 0 0 0 0 0 0 0 0 0 0 0 0 0 0 0 0 0 0 0 0 0 0 0 0 0 0 0 0 0.002 0 0 0 0 0.001 0 0.001 0.001 0.001 0.001 0.001 0.001 0.001 0.001 0.001 0 0 0.001 0.001 0.001 0.001 0.001 0 0.001 0 0 0.001 0.001 0 0 0 0 0 0 0 0 0 0 0 0 0 0 0 0 0 0 0.003 0.003 0.001 0 0.001 0.003 0.005 0.009 0.016 0.019 0.014 0.017 0.022 0.026 0.055 0.02 0.021 0.019 0.015 0.015 0.023 0.018 0.005 0 0 0 0 0 0 0 0 0 0 0 0 0 0 0 0 0 0 0 0 0 0 0 0 0 0 0 0 0 0 0 0 0 0 0 0 0 0 0 0 0 0 0 0 0 0 0 0 0 0 0 0 0 0 0 0 0 0 0 0 0 0 0 0 0 0 0 0 0 0 0 0 0 0 0 0 0 0 0 0 0 0 0 0 0 0 0 0 0 0 0 0 0 0 0 0 0 0 0 0 0 0 0 0 0 0 0 0 0 0 0 0 0 0 0 0 0 0 0 0 0 0 0 0 0 0 0 0 0 0 0 0 0 0 0 0 0 0 0 0 0 0 0 0 0 0 0 0 0 0 0 0 0 0 0 0 0 0 0 0 0 0 0 0 0 0 0 0 0 0 0 0 0 0 0 0 0 0 0 0 0 0 0 0 0 0 0 0 0 0 0 0 0 0 0 0 0 0 0 0 0 0 0 0 0 0 0 0.001 0.001 0.002 0.003 0.003 0.002 0.001 0.003 0.003 0.001 0.001 0.003 0.002 0.001 0.001 0.002 0.002 0.001 0.001 0 0 0 0 0 0 0 0 0 0 0 0 0 0 0 0 0 0 0 0 0 0 0 0 0 0.001 0.001 0.001 0.001 0 0 0 0 0 0 0 0 0 0 0 0 0 0 0 0 0 0 0 0 0 0 0 0 0 0 0 0 0 0 0 0 0 0 0 0 0 0 0 0 0 0 0 0 0 0 0 0 0 0 0 0 0 0 0 0 0 0 0 0 0 0 0.001 0 0 0.001 0.001 0 0 0.001 0 0 0 0 0 0.001 0 0 0.001 0.001 0.001 0 0.003 0.003 0.001 0.001 0.001 0.005 0.005 0.002 0.004 0.003 0.004 0.002 0.001 0.001 0 0.001 0.001 0 0 0.001 0.002 0.002 0.002 0.002 0.002 0 0 0 0 0 0 0 0 0 0 0 0 0 0 0 0.001 0.002 0.002 0.001 0.001 0 0 0 0 0 0 0 0 0 0 0 0 0 0 0 0 0 0 0 0 0 0 0 0 0 0 0 0 0 0 0 0 0 0 0 0 0 0 0 0 0 0 0 0 0 0 0 0 0 0 0 0 0 0 0 0 0 0 0 0 0 0 0 0 0 0 0 0 0 0 0 0 0 0 0 0 0 0 0 0 0 0 0 0 0 0 0 0 0 0 0 0 0 0 0 0 0 0 0 0 0 0 0 0 0 0 0 0 0 0 0 0 0 0 0 0 0 0 0 0 0 0 0 0 0 0 0 0 0 0 0 0 0 0 0 0 0 0 0 0 0 0 0 0 0 0 0 0 0 0 0 0 0 0 0 0 0 0 0 0 0 0 0 0 0 0 0 0 0 0 0 0 0 0 0 0 0 0 0 0 0 0 0 0 0 0 0 0 0 0 0 0 0 0 0 0 0 0 0 
0.157 0 0 0.565 0.805 1 0.827 0.332 0 0 0.109 0.07 0.286 0.015 0.032 0.02 0.04 0.076 0.076 0.047 0.049 0.057 0.032 0.023 0.008 0.022 0.033 0.028 0.042 0.037 0.017 0.023 0.04 0.033 0.033 0.021 0.037 0.071 0.088 0.069 0.062 0.092 0.078 0.118 0.157 0.132 0.15 0.14 0.164 0.18 0.327 0.377 0.482 0.154 0.42 0.336 0.258 0.215 0.204 0 0.089 0.14 0.148 0.123 0.135 0.145 0.161 0.139 0.2 0.168 0.127 0.229 0.272 0.181 0.091 0.116 0.149 0.172 0.151 0.307 0.239 0.302 0.133 0.124 0.086 0.094 0.029 0.113 0.108 0.059 0.042 0.025 0.043 0.042 0.033 0.016 0.03 0.018 0.016 0.02 0.012 0.008 0.027 0.054 0.006 0.018 0.015 0.041 0.052 0.039 0.044 0.047 0.031 0.036 0.037 0.047 0.032 0.014 0.025 0.034 0.071 0.088 0.123 0.099 0.133 0.092 0.132 0.13 0.128 0.137 0.182 0.173 0.14 0.106 0.197 0.24 0.065 0 0.047 0.09 0.076 0.081 0.124 0.106 0.114 0.107 0.098 0.072 0.118 0.067 0.064 0.069 0.128 0.11 0.098 0.092 0.152 0 0.057 0 0.021 0.085 0.073 0.067 0.074 0.075 0.04 0.034 0.042 0.048 0.011 0.077 0.056 0.022 0.016 0.011 0.072 0.141 0.378 0.485 0.317 0.304 0.257 0.6 0.291 0.124 0.055 0.108 0.039 0.06 0.027 0.039 0.066 0.066 0.059 0.024 0.022 0.04 0.268 0.268 0.245 0.211 0.169 0.051 0.045 0.046 0.053 0.067 0.064 0.055 0.059 0.069 0.06 0.044 0.033 0.06 0.049 0.047 0.058 0.052 0.048 0.038 0.012 0.008 0.102 0.169 0.175 0.151 0.106 0.078 0.099 0.188 0.168 0.141 0.07 0.198 0.13 0.12 0.086 0.09 0.123 0.185 0.114 0.077 0.142 0.174 0.078 0.072 0.075 0.062 0.064 0.055 0.047 0.031 0.011 0 0.015 0.013 0.015 0.009 0.139 0 0 0 0.104 0.147 0.281 0.209 0.21 0.217 0.241 0.219 0.256 0.32 0.251 0.286 0.266 0.315 0.485 0.517 0.358 0.312 0.732 0.559 0.237 0 0.109 0.095 0.094 0.104 0.06 0.047 0.141 0.069 0.055 0.204 0.22 0.104 0.058 0.045 0.064 0.081 0.081 0.078 0.049 0.077 0.036 0.048 0.061 0.062 0.066 0.066 0.033 0.035 0.054 0.04 0.045 0.036 0.038 0.034 0.066 0.025 0.008 0.143 0.042 0.622 0.19 0.075 0.01 0.006 0.044 0.039 0.066 0.102 0.1 0.067 0.05 0.018 0.031 0.026 0.045 0.049 0.048 0.048 0.042 0.041 0.028 0.045 0.038 0.008 0.006 0.006 0 0.004 0.007 0.016 0.029 0.019 0.012 0.01 0.009 0.014 0.013 0.009 0.013 0.012 0.014 0.011 0.016 0.014 0.006 0.013 0.012 0.016 0.025 0.016 0.046 0.044 0.05 0.042 0.043 0.045 0.027 0.008 0.011 0.023 0.023 0.005 0.018 0.063 0.057 0.044 0.041 0.013 0.009 0.016 0.013 0.009 0.006 0.003 0.002 0 0 0 0 0 0 0 0 0 0 0 0 0 0 0 0 0 0 0 0 0 0 0 0 0 0.003 0.007 0.002 0 0 0 0 0 0 0 0 0 0 0 0 0 0 0 0 0 0 0 0 0 0 0 0 0 0 0 0 0 0 0 0 0 0 0 0 0 0 0.001 0 0 0 0 0 0 0 0 0 0 0 0 0 0 0 0 0 0 0 0 0 0 0 0 0 0 0 0 0 0 0 0 0 0 0 0 0 0 0 0 0 0 0 0 0 0 0 0 0 0 0 0 0 0 0 0 0 0 0 0 0 0 0 0 0 0 0 0 0 0 0 0 0 0 0 0 0 0 0 0 0 0 0 0 0 0 0 0 0 0 0 0 0 0.001 0.003 0.003 0.003 0.002 0.001 0.004 0.005 0 0.005 0.002 0 0 0 0 0 0 0 0 0 0 0 0 0 0 0 0 0 0 0 0 0 0 0 0 0 0 0 0 0 0 0 0 0 0 0 0 0 0 0 0 0 0 0 0 0 0 0 0 0 0 0 0 0 0 0 0 0 0 0 0 0 0 0 0 0 0 0 0 0 0 0 0 0 0 0 0 0 0 0 0 0 0 0 0 0 0 0 0 0 0 0 0 0 0 0 0 0 0 0 0 0 0 0 0 0 0 0 0 0 0 0 0 0 0 0 0 0 0 0 0 0 0 0 0 0 0 0 0 0 0 0 0 0 0 0 0 0 0 0 0 0 0 0 0 0 0 0 0 0 0 0 0 0 0 0 0 0 0 0 0 0 0 0 0 0 0 0 0 0 0 0 0 0 0 0 0 0 0 0 0 0 0 0 0 0 0 0 0 0 0 0 0 0 0 0 0 0 0 0 0 0 0 0 0 0 0 0 0 0 0 0 0 0 0 0 0 0 0 0 0 0 0 0 0 0 0 0 0 0 0 0 0 0 0 0 0 0 0 0 0 0 0 0 0 0 0 0 0 0 0 0 0 0 0 0 0 0 0 0 0 0 0 0 0 0 0 0 0 0 0 0 0 0 0 0 0 0 0 0 0 0 0 0 0 0 0 0 0 0 0 0 0 0 0 0 0 0 0 0 0 0 0 0 0 0 0 0 0 0 0 0 0 0 0 0 0 0 0 0 0 0 0 0 0 0 0 0 0 0 0 0 0 0 0 0 0 0 0 0 0 0 0 0 0 0 0 0 0 0 0 0 0 0 0 0 0 0 0 0 0.001 0.001 0.002 0.001 0.001 0.001 0.002 0 0.001 0.002 0.002 0.002 0.002 0.001 0 0 0 0 0 0 0 0 0 0 0 0 0 0 0.001 0 0 0 0 0 0.001 0 0 0.001 0.001 0.001 0 0 0 0 0 0 0 0 0 0 0 0 0 0 0 0 0 0 0 0 0 0 0 0 0 0.005 0.003 0.001 0.001 0 0 0 0 0 0 0 0 0 0 0 0 0 0 0 0 0 0 0 0 0 0 0 0 0 0 0 0 0 0 0 0 0 0 0 0 0 0 0 0 0 0 0.001 0 0 0 0 0 0 0 0 0 0 0 0 0 0 0 0 0 0 0 0 0 0 0 0 0 0 0 0 0.003 0 0 0 0 0 0 0 0 0 0 0 0 0 0 0 0 0 0 0 0 0 0 0 0 0 0 0 0 0 0 0 0 0 0 0 0 0 0 0 0 0 0 0 0 0 0 0.001 0.001 0 0 0 0 0.002 0.006 0.011 0.018 0.009 0.01 0.018 0.03 0.049 0.023 0.02 0.024 0.019 0.015 0.032 0.025 0.014 0 0 0 0 0.002 0 0 0 0 0 0 0 0 0 0 0 0 0 0 0 0 0 0 0 0 0 0 0 0 0 0 0 0 0 0 0 0 0 0 0 0 0 0 0 0 0 0 0 0 0 0 0 0 0 0 0 0 0 0 0 0 0 0 0 0 0 0 0 0 0 0 0 0 0 0 0 0 0 0 0 0 0 0 0 0 0 0 0 0 0 0 0 0 0 0 0 0 0 0 0 0 0 0 0 0 0 0 0 0 0 0 0 0 0 0 0 0 0 0 0 0 0 0 0 0 0 0 0 0 0 0 0 0 0 0 0 0 0 0 0 0 0 0 0 0 0 0 0 0 0 0 0 0 0 0 0 0 0 0 0 0 0 0 0 0 0 0 0 0 0 0 0 0 0 0 0 0 0 0 0 0 0 0 0 0 0 0 0 0 0 0 0 0 0 0 0 0 0 0 0 0 0 0 0 0 0 0 0.001 0.001 0 0 0.001 0.001 0.001 0.001 0.001 0.001 0 0.001 0.001 0 0 0 0 0 0 0 0 0 0 0 0 0 0 0 0 0 0 0 0 0 0 0 0 0 0 0 0 0 0 0 0 0 0 0 0 0 0 0 0 0 0 0 0 0 0 0 0 0 0 0 0 0 0 0 0 0 0 0 0 0 0 0 0 0 0 0 0 0 0 0 0 0 0 0 0 0 0 0 0 0 0 0 0 0 0 0 0 0 0 0 0 0 0 0 0 0 0 0 0 0 0 0 0 0 0 0 0 0 0 0 0 0 0 0.001 0.001 0 0.001 0.003 0.003 0.002 0.003 0.006 0.005 0.004 0.003 0.002 0.003 0.002 0.002 0.002 0 0.002 0.002 0.002 0.002 0.001 0.004 0.004 0.003 0.001 0.001 0.001 0.001 0.001 0.001 0 0.001 0.001 0.002 0 0.001 0.001 0 0.001 0.001 0.001 0.002 0.002 0.002 0.001 0.001 0 0 0 0 0 0 0 0.001 0.001 0 0 0 0 0 0 0 0 0 0 0 0 0 0 0 0 0 0 0 0 0 0 0 0 0 0 0 0 0 0 0 0 0 0 0 0 0 0 0 0 0 0 0 0 0 0 0 0 0 0 0 0 0 0 0 0 0 0 0 0 0 0 0 0 0 0 0 0 0 0 0 0 0 0 0 0 0 0 0 0 0 0 0 0 0 0 0 0 0 0 0 0 0 0 0 0 0 0 0 0 0 0 0 0 0 0 0 0 0 0 0 0 0 0 0 0 0 0 0 0 0 0 0 0 0 0 0 0 0 0 0 0 0 0 0 0 0 0 0 0 0 0 0 0 0 0 0 0 0 0 0 0 0 0 0 0 0 0 0 0 0 0 0 0 0 0 0 0 0 0 0 0 0 0 0 0 0 0 0 0 0 0 0 0 0 0 0 0 0 0 
0.157 0 0.001 0.52 0.743 0.918 1 0.396 0 0 0.111 0.06 0.298 0.011 0.029 0.019 0.036 0.082 0.082 0.046 0.052 0.054 0.019 0.016 0.008 0.011 0.022 0.02 0.037 0.02 0.009 0.016 0.034 0.029 0.028 0.019 0.034 0.072 0.093 0.081 0.071 0.094 0.078 0.117 0.165 0.121 0.125 0.149 0.149 0.142 0.299 0.339 0.454 0.148 0.381 0.335 0.251 0.214 0.185 0 0.098 0.131 0.13 0.116 0.13 0.132 0.137 0.125 0.183 0.148 0.112 0.205 0.267 0.166 0.079 0.126 0.141 0.152 0.149 0.318 0.22 0.297 0.146 0.144 0.076 0.092 0.023 0.084 0.078 0.043 0.038 0.018 0.029 0.039 0.032 0.018 0.027 0.015 0.015 0.019 0.009 0.006 0.021 0.047 0.002 0.018 0.014 0.028 0.046 0.039 0.039 0.032 0.024 0.02 0.027 0.04 0.027 0.003 0.021 0.03 0.076 0.089 0.114 0.094 0.121 0.089 0.113 0.107 0.098 0.109 0.153 0.146 0.119 0.093 0.173 0.222 0.055 0 0.037 0.083 0.076 0.079 0.114 0.104 0.107 0.078 0.078 0.063 0.097 0.049 0.043 0.043 0.101 0.089 0.09 0.079 0.133 0 0.056 0 0.019 0.084 0.072 0.072 0.055 0.058 0.022 0.03 0.04 0.035 0.003 0.082 0.06 0.012 0.006 0.001 0.078 0.143 0.362 0.448 0.318 0.309 0.243 0.551 0.281 0.122 0.056 0.103 0.048 0.051 0.019 0.027 0.049 0.048 0.041 0.011 0.017 0.035 0.24 0.243 0.214 0.19 0.159 0.051 0.038 0.031 0.044 0.061 0.05 0.047 0.049 0.066 0.055 0.03 0.026 0.042 0.039 0.04 0.05 0.041 0.037 0.024 0.006 0.004 0.086 0.168 0.152 0.129 0.091 0.059 0.08 0.167 0.155 0.134 0.071 0.175 0.118 0.105 0.08 0.083 0.104 0.148 0.085 0.069 0.117 0.151 0.057 0.046 0.07 0.048 0.053 0.044 0.041 0.03 0.01 0 0.016 0.012 0.014 0.009 0.128 0 0 0 0.091 0.138 0.238 0.203 0.202 0.208 0.241 0.221 0.24 0.303 0.266 0.294 0.272 0.298 0.48 0.482 0.324 0.287 0.704 0.541 0.211 0 0.091 0.067 0.065 0.083 0.051 0.036 0.141 0.053 0.038 0.187 0.195 0.114 0.07 0.054 0.064 0.077 0.078 0.071 0.039 0.073 0.042 0.06 0.062 0.056 0.057 0.055 0.027 0.03 0.049 0.037 0.045 0.034 0.029 0.026 0.061 0.022 0.005 0.133 0.047 0.571 0.162 0.059 0.008 0.003 0.032 0.034 0.058 0.093 0.09 0.058 0.039 0.009 0.021 0.018 0.038 0.038 0.04 0.036 0.036 0.036 0.028 0.04 0.037 0.011 0.01 0.008 0 0.01 0.012 0.006 0.02 0.012 0.01 0.008 0.007 0.008 0.011 0.009 0.005 0.01 0.011 0.008 0.009 0.013 0.006 0.015 0.007 0.011 0.028 0.017 0.034 0.036 0.038 0.03 0.035 0.038 0.019 0.007 0.004 0.022 0.025 0.014 0.024 0.065 0.062 0.038 0.029 0.015 0.012 0.013 0.01 0.005 0.002 0.001 0.001 0 0 0 0 0 0 0 0 0 0 0 0 0 0 0 0 0 0 0 0 0 0 0.001 0.001 0 0.001 0.003 0 0 0 0 0 0 0 0 0 0 0 0 0 0 0 0 0 0 0 0 0 0 0 0 0 0 0 0 0 0 0 0 0 0 0.001 0.001 0.001 0.001 0.001 0.001 0.001 0 0 0.001 0 0 0 0 0 0 0 0 0 0 0 0 0 0 0 0 0 0 0 0 0.001 0 0 0 0 0 0 0.001 0 0 0 0 0 0 0 0 0 0 0 0 0 0 0 0 0 0 0 0 0 0 0 0 0 0 0 0 0 0 0 0 0 0 0 0 0 0 0 0 0 0 0 0 0 0 0 0 0 0 0 0 0 0 0 0 0 0 0 0 0 0 0 0 0 0.001 0.001 0.001 0.004 0 0 0 0 0.001 0.005 0 0 0 0 0 0 0 0 0 0 0 0 0 0 0 0 0 0 0 0 0 0 0 0 0 0 0 0 0 0 0 0 0 0 0 0 0 0 0 0 0 0 0 0 0 0 0 0 0 0 0 0 0 0 0 0 0 0 0 0 0 0 0 0 0 0 0 0 0 0 0 0 0 0 0 0 0 0 0 0 0 0 0 0 0 0 0 0 0 0 0 0 0 0 0 0 0 0 0 0 0 0 0 0 0 0 0 0 0 0 0 0 0 0 0 0 0 0 0 0 0 0 0 0 0 0 0 0 0 0 0 0 0 0 0 0 0 0 0 0 0 0 0 0 0 0 0 0 0 0 0 0 0 0 0 0 0 0 0 0 0 0 0 0 0 0 0 0 0 0 0 0 0 0 0 0 0 0 0 0 0 0 0 0 0 0 0 0 0 0 0 0 0 0 0 0 0 0 0 0 0 0 0 0 0 0 0 0 0 0 0 0 0 0 0 0 0 0 0 0 0 0 0 0 0 0 0 0 0 0 0 0 0 0 0.001 0.001 0.001 0.001 0.001 0.001 0.001 0.001 0 0 0 0 0 0 0 0 0 0 0 0 0 0 0 0 0 0 0 0 0 0 0 0 0 0 0 0 0 0 0 0 0 0 0 0 0 0 0 0 0 0 0 0 0 0 0 0 0 0 0 0 0 0 0 0 0 0 0 0 0 0 0 0 0 0 0 0 0 0 0 0 0 0 0 0 0 0 0 0 0 0 0 0 0 0 0 0 0 0 0 0 0 0 0 0 0 0 0 0 0 0 0 0 0 0 0 0 0 0 0 0 0 0 0.002 0.002 0.002 0.004 0.002 0.002 0.005 0.002 0 0.002 0.002 0.001 0.002 0.002 0 0 0 0 0 0 0 0 0 0 0 0 0 0 0 0 0.001 0.001 0.001 0.001 0.002 0 0 0.001 0.001 0 0 0 0 0 0 0 0.001 0.001 0.001 0.001 0.001 0 0 0 0.001 0.001 0.001 0 0.001 0.001 0.001 0 0.001 0 0.001 0.002 0.001 0 0.001 0 0 0 0 0 0 0 0 0 0 0 0 0 0 0 0 0 0 0 0 0 0 0 0 0 0 0 0 0 0 0 0 0 0 0 0 0 0 0 0 0 0 0.001 0 0 0 0 0 0 0 0 0 0 0 0 0 0 0 0 0 0 0 0 0 0 0 0 0 0 0 0 0.002 0.001 0 0 0.001 0.001 0.002 0.002 0.001 0.001 0.001 0.002 0 0 0.001 0 0 0 0 0 0 0 0 0 0 0 0 0 0 0 0 0 0 0 0 0 0 0 0 0 0 0 0 0 0 0.001 0.001 0.003 0.003 0.003 0.001 0.003 0.001 0.004 0.01 0.015 0.018 0.016 0.014 0.021 0.027 0.035 0.016 0.018 0.022 0.012 0.008 0.025 0.017 0.008 0 0 0 0.001 0.001 0 0 0 0 0 0 0 0 0 0 0 0 0 0 0 0 0 0 0 0 0 0 0 0 0 0 0 0 0 0 0 0 0 0 0 0 0 0 0 0 0 0 0 0 0 0 0 0 0 0 0 0 0 0 0 0 0 0 0 0 0 0 0 0 0 0 0 0 0 0 0 0 0 0 0 0 0 0 0 0 0 0 0 0 0 0 0 0 0 0 0 0 0 0 0 0 0 0 0 0 0 0 0 0 0 0 0 0 0 0 0 0 0 0 0 0 0 0 0 0 0 0 0 0 0 0 0 0 0 0 0 0 0 0 0 0 0 0 0 0 0 0 0 0 0 0 0 0 0 0 0 0 0 0 0 0 0 0 0 0 0 0 0 0 0 0 0 0 0 0 0 0 0 0 0 0 0 0 0 0 0 0 0 0 0 0 0 0 0 0 0 0 0 0 0 0 0 0.001 0.001 0.001 0 0 0.001 0 0.001 0.001 0.001 0.001 0.001 0.001 0.001 0.001 0 0 0 0 0 0 0 0 0 0 0 0 0 0 0 0 0 0 0 0 0 0 0 0 0 0 0.001 0.001 0 0 0.001 0.001 0 0 0 0 0 0.001 0 0.001 0.001 0 0 0 0 0 0 0 0 0 0 0 0 0 0 0 0 0 0 0 0.001 0.001 0.001 0.001 0.001 0 0.001 0 0 0 0 0 0 0 0 0 0.001 0.001 0.001 0.001 0 0.001 0.001 0 0 0 0 0 0 0 0 0 0 0 0 0 0.001 0.001 0.001 0 0.002 0.001 0.001 0 0 0 0 0 0 0 0 0 0 0 0 0 0.002 0.002 0.002 0.001 0.001 0.004 0.004 0.002 0.004 0.006 0.006 0.006 0.004 0.004 0.003 0.003 0.002 0.002 0 0 0 0 0 0 0.002 0.003 0.002 0.002 0.002 0 0 0 0 0 0 0 0 0 0 0 0 0 0 0 0 0 0.003 0.002 0.001 0 0 0.001 0.001 0.001 0 0.001 0.001 0 0 0.001 0.001 0.001 0.001 0.001 0.001 0.001 0.001 0.001 0.001 0 0 0 0 0 0 0 0 0 0 0 0 0 0 0 0 0 0 0 0 0 0 0 0 0 0 0 0.001 0.001 0.001 0 0 0 0 0 0 0 0 0 0 0 0 0 0 0 0 0 0 0 0 0 0 0 0 0 0 0 0 0 0 0 0 0 0 0 0 0 0 0 0 0 0 0.001 0.001 0 0 0 0 0 0 0 0 0 0 0 0 0 0 0 0 0 0 0 0 0 0 0 0 0 0 0 0 0 0 0 0 0 0 0 0 0 0 0 0 0 0 0 0 0 0 0 0 0 0 0 0 0 0 0 0 0 0 0 0 0 0 0 0 0 0 0 0 0 0 0 0 0 0 0 0 0 0 0 0 0 0 0 0 0 0 0 0 0 0 0 0 0 0 0.001 0.001 0 0 0 0 0 0.001 0 0 0 
0.125 0.001 0 0.308 0.434 0.502 0.496 1 0 0 0.099 0.06 0.255 0.007 0.023 0.016 0.033 0.058 0.059 0.042 0.042 0.041 0.018 0.023 0.013 0.016 0.023 0.025 0.033 0.025 0.005 0.013 0.029 0.023 0.039 0.022 0.036 0.057 0.073 0.051 0.038 0.075 0.057 0.091 0.121 0.091 0.095 0.121 0.12 0.129 0.254 0.308 0.415 0.166 0.351 0.296 0.227 0.196 0.148 0 0.099 0.136 0.141 0.121 0.14 0.157 0.146 0.135 0.223 0.195 0.115 0.204 0.276 0.176 0.091 0.133 0.169 0.174 0.175 0.466 0.322 0.283 0.14 0.132 0.077 0.101 0.036 0.12 0.099 0.057 0.052 0.028 0.04 0.044 0.042 0.028 0.035 0.023 0.016 0.018 0.009 0.005 0.021 0.039 0.003 0.016 0.012 0.035 0.048 0.039 0.041 0.038 0.034 0.022 0.031 0.04 0.032 0.007 0.015 0.024 0.065 0.081 0.104 0.084 0.126 0.119 0.131 0.138 0.13 0.135 0.179 0.173 0.137 0.11 0.212 0.237 0.067 0 0.038 0.085 0.074 0.081 0.115 0.107 0.122 0.116 0.09 0.076 0.128 0.064 0.064 0.071 0.13 0.118 0.124 0.125 0.152 0 0.052 0 0.018 0.065 0.056 0.057 0.054 0.057 0.026 0.021 0.043 0.042 0.005 0.051 0.033 0.012 0.01 0.003 0.052 0.093 0.242 0.3 0.208 0.214 0.153 0.372 0.19 0.082 0.036 0.066 0.024 0.03 0.015 0.016 0.028 0.03 0.029 0.017 0.021 0.033 0.193 0.194 0.182 0.159 0.138 0.038 0.025 0.029 0.038 0.044 0.042 0.038 0.04 0.05 0.038 0.025 0.023 0.037 0.03 0.032 0.033 0.033 0.032 0.019 0.006 0.003 0.06 0.117 0.113 0.105 0.076 0.056 0.075 0.137 0.129 0.104 0.053 0.144 0.098 0.092 0.067 0.068 0.094 0.129 0.081 0.061 0.101 0.123 0.053 0.053 0.056 0.043 0.047 0.039 0.029 0.02 0.007 0 0.013 0.008 0.006 0.004 0.094 0 0 0 0.063 0.1 0.207 0.15 0.173 0.189 0.206 0.198 0.256 0.257 0.21 0.244 0.233 0.247 0.358 0.416 0.274 0.219 0.429 0.497 0.186 0 0.057 0.049 0.049 0.073 0.041 0.038 0.113 0.055 0.046 0.15 0.163 0.105 0.071 0.05 0.059 0.078 0.079 0.073 0.042 0.073 0.034 0.043 0.053 0.058 0.065 0.06 0.023 0.026 0.044 0.038 0.031 0.028 0.026 0.023 0.057 0.017 0.008 0.149 0.047 0.349 0.113 0.042 0.012 0.009 0.027 0.035 0.056 0.077 0.075 0.051 0.034 0.01 0.018 0.011 0.032 0.035 0.034 0.035 0.034 0.033 0.025 0.036 0.031 0.009 0.005 0.003 0 0.005 0.01 0.005 0.018 0.012 0.007 0.005 0.003 0.005 0.007 0.005 0.007 0.004 0.007 0.004 0.011 0.006 0.002 0.008 0.007 0.012 0.023 0.017 0.032 0.032 0.032 0.026 0.031 0.033 0.017 0.01 0.009 0.014 0.016 0.009 0.021 0.062 0.057 0.043 0.033 0.01 0.009 0.015 0.01 0.005 0.003 0.003 0 0 0 0 0 0 0 0 0 0 0 0 0 0 0 0 0 0 0 0 0 0 0 0 0.001 0.001 0.003 0.005 0.002 0 0 0 0 0 0 0 0 0 0 0 0 0 0 0 0 0 0 0 0 0 0 0 0 0 0 0 0 0 0 0 0 0 0 0 0 0 0 0 0 0 0 0 0 0 0 0 0 0 0 0 0 0 0 0 0 0 0 0 0 0 0 0 0 0 0 0 0 0 0 0.001 0 0 0 0 0 0 0 0 0 0 0 0 0 0 0 0 0 0 0 0 0 0 0 0 0 0 0 0 0 0 0 0 0 0 0 0 0 0 0 0 0 0 0 0 0.001 0 0 0 0 0 0 0 0 0 0 0 0 0 0 0 0 0 0 0 0 0 0 0.003 0.003 0 0.005 0 0.001 0.001 0.004 0 0 0 0 0 0 0 0 0 0 0 0 0 0 0 0 0 0 0 0 0 0 0 0 0 0 0 0 0 0 0 0 0 0 0 0 0 0 0 0 0 0 0 0 0 0 0 0 0 0 0 0 0 0 0 0 0 0 0 0 0 0 0 0 0 0 0 0 0 0 0 0 0 0 0 0 0 0 0.001 0.001 0 0 0 0 0 0 0 0 0 0 0 0 0 0 0 0 0 0 0 0 0 0 0 0 0 0 0 0 0 0 0 0 0 0 0 0 0 0 0 0 0 0 0 0 0 0 0 0 0 0 0 0 0 0 0 0 0 0 0 0 0 0 0 0 0 0 0 0 0 0 0 0 0 0 0 0 0 0 0 0 0 0 0 0 0 0 0 0 0 0 0 0 0 0 0 0 0 0 0 0 0 0 0 0 0 0 0 0 0.001 0 0 0 0 0 0 0.001 0.001 0.001 0.001 0.001 0 0.001 0 0.001 0.001 0.001 0.001 0 0.001 0 0.001 0 0 0.001 0.001 0.001 0 0 0.001 0 0 0 0 0 0 0 0.001 0.001 0.001 0.001 0.001 0.001 0.001 0.001 0 0 0 0.001 0.001 0 0 0 0.001 0.001 0.001 0.002 0.001 0.001 0.001 0.001 0.001 0.001 0 0.001 0.001 0.001 0 0 0 0 0 0 0 0.001 0.001 0 0.001 0.001 0.001 0 0.001 0.001 0.001 0 0.001 0.001 0 0 0 0 0 0 0 0 0 0 0 0 0 0 0.001 0.001 0.001 0.001 0 0 0 0 0 0 0 0 0 0 0 0 0.001 0.001 0.001 0 0 0 0 0 0 0 0 0 0 0 0 0 0 0 0.001 0 0 0 0 0.001 0.001 0.001 0 0 0 0 0 0 0 0 0 0 0 0 0 0 0 0 0 0 0 0 0 0 0 0 0.001 0.001 0.003 0.003 0.003 0.003 0.003 0.002 0 0.002 0.002 0.002 0.002 0.001 0.001 0.001 0.001 0 0 0.001 0.001 0.001 0.001 0 0 0 0.001 0.001 0.001 0.001 0.001 0.001 0.001 0.001 0.003 0.001 0.001 0.002 0.001 0.001 0.001 0 0 0.001 0.001 0.001 0 0 0 0 0 0 0 0 0 0 0 0 0 0 0 0 0 0 0 0.002 0.002 0.002 0.002 0 0 0 0 0 0 0 0 0 0 0 0 0 0 0 0 0 0 0 0 0 0.001 0.001 0 0 0.001 0.001 0.001 0 0 0 0 0.001 0 0 0.001 0.001 0.001 0.001 0.001 0 0 0.001 0 0 0 0 0 0.001 0.001 0.001 0.001 0.001 0.001 0.001 0.001 0.001 0.001 0.001 0 0.001 0.001 0.001 0.001 0 0 0 0 0 0 0 0.004 0 0.001 0 0 0 0 0 0 0 0 0 0 0 0 0 0 0 0 0 0 0 0 0 0 0 0 0 0 0 0 0 0 0 0 0 0 0 0 0.001 0 0 0 0 0 0.002 0.002 0.002 0.001 0.001 0 0.001 0.002 0.002 0.003 0.005 0.007 0.005 0.006 0.011 0.017 0.026 0.012 0.013 0.011 0.008 0.011 0.02 0.013 0.006 0 0.002 0 0.001 0.001 0 0 0 0 0 0 0 0 0 0 0 0 0 0 0 0 0 0 0 0 0 0 0 0 0 0 0 0 0 0 0 0 0 0 0 0 0 0 0 0 0 0 0 0 0 0 0 0 0 0 0 0 0 0 0 0 0 0 0 0 0 0 0 0 0 0 0 0 0 0 0 0 0 0 0 0 0 0 0 0 0 0 0 0 0 0 0 0 0 0 0 0 0 0 0 0 0 0 0 0 0 0 0 0 0 0 0 0 0 0 0 0 0 0 0 0 0 0 0 0 0 0 0 0 0 0 0 0 0 0 0 0 0 0 0 0 0 0 0 0 0 0 0 0 0 0 0 0 0 0 0 0 0 0 0 0 0 0 0 0 0 0 0 0 0 0 0 0 0 0 0 0 0 0 0 0 0 0 0 0 0 0 0 0 0 0 0 0 0 0 0 0 0 0 0 0 0 0 0 0 0 0 0.002 0.001 0.001 0.002 0 0.001 0 0.001 0.001 0.001 0 0 0.001 0.001 0 0 0 0 0 0 0 0 0 0 0 0 0 0 0 0 0 0 0 0 0 0 0 0 0 0 0 0 0 0 0 0 0 0.001 0.001 0.001 0.001 0 0.001 0.001 0 0 0 0 0 0 0 0 0 0 0 0 0 0 0 0 0 0 0 0 0 0 0 0 0 0 0 0 0 0 0 0 0 0 0 0 0 0 0 0 0 0 0 0 0 0 0 0 0 0 0 0 0 0 0 0 0 0 0 0 0 0 0 0 0 0 0 0 0 0 0 0 0 0 0 0 0 0.001 0.002 0.001 0.001 0.003 0.002 0.002 0.002 0.002 0.002 0.002 0.001 0.001 0 0.001 0.001 0.001 0 0 0.001 0.001 0.001 0 0 0 0 0.001 0.001 0 0 0 0.001 0 0 0 0 0 0.001 0.001 0.002 0.001 0.002 0.002 0.002 0.002 0.002 0.001 0.001 0.001 0 0 0 0 0 0 0 0 0 0 0 0 0 0 0 0 0 0 0 0 0 0 0 0 0 0 0 0 0 0 0 0 0 0 0 0 0 0 0 0 0 0 0 0 0 0 0 0 0 0 0 0 0 0 0 0 0 0 0 0 0 0 0 0 0 0 0 0 0 0 0 0 0 0 0 0 0 0 0 0 0 0 0 0 0 0 0 0 0 0 0 0 0 0 0 0 0 0 0 0 0 0 0 0 0 0 0 0 0 0 0 0 0 0 0 0 0 0 0 0 0 0 0 0 0 0 0 0 0 0 0 0 0 0 0 0 0 0 0 0 0 0 0 0 0 0 0 0 0 0 0 0 0 0 0 0 0 0 0 0 0 0 0 0 0 0 0 0 0 0 0 0 0 0 0 0 0 0 0 0 0 0 0.001 0.001 0.001 0 0 0 0 0 0 0 0 0 
0 0 0 0 0 0 0 0 1 0 0 0 0 0 0 0 0 0 0 0 0 0 0 0 0 0 0 0 0 0 0 0 0 0 0 0 0 0 0 0 0 0 0 0 0 0 0 0 0 0 0 0 0 0 0 0 0 0 0 0 0 0 0 0 0 0 0 0 0 0 0 0 0 0 0 0 0 0 0 0 0 0 0 0 0 0 0 0 0 0 0 0 0 0 0 0 0 0 0 0 0 0 0 0 0 0 0 0 0 0 0 0 0 0 0 0 0 0 0 0 0 0 0 0 0 0 0 0 0 0 0 0 0 0 0 0 0 0 0 0 0 0 0 0 0 0 0 0 0 0 0 0 0 0 0 0 0 0 0 0 0 0 0 0 0 0 0 0 0 0 0 0 0 0 0 0 0 0 0 0 0 0 0 0 0 0 0 0 0 0 0 0 0 0 0 0 0 0 0 0 0 0 0 0 0 0 0 0 0 0 0 0 0 0 0 0 0 0 0 0 0 0 0 0 0 0 0 0 0 0 0 0 0 0 0 0 0 0 0 0 0 0 0 0 0 0 0 0 0 0 0 0 0 0 0 0 0 0 0 0 0 0 0 0 0 0 0 0 0 0 0 0 0 0 0 0 0 0 0 0 0 0 0 0 0 0 0 0 0 0 0 0 0 0 0 0 0 0 0 0 0 0 0 0 0 0 0 0 0 0 0 0 0 0 0 0 0 0 0 0 0 0 0 0 0 0 0 0 0 0 0 0 0 0 0 0 0 0 0 0 0 0 0 0 0 0 0 0 0 0 0 0 0 0 0 0 0 0 0 0 0 0 0 0 0 0 0 0 0 0 0 0 0 0 0 0 0 0 0 0 0 0 0 0 0 0 0 0 0 0 0 0 0 0 0 0 0 0 0 0 0 0 0 0 0 0 0 0 0 0 0 0 0 0 0 0 0 0 0 0 0 0 0 0 0 0 0 0 0 0 0 0 0 0 0 0 0 0 0 0 0 0 0 0 0 0 0 0 0 0 0 0 0 0 0 0 0 0 0 0 0 0 0 0 0 0 0 0 0 0 0 0 0 0 0 0 0 0 0 0 0 0 0 0 0 0 0 0 0 0 0 0 0 0 0 0 0 0 0 0 0 0 0 0 0 0 0 0 0 0 0 0 0 0 0 0 0 0 0 0 0 0 0 0 0 0 0 0 0 0 0 0 0 0 0 0 0 0 0 0 0 0 0 0 0 0 0 0 0 0 0 0 0 0 0 0 0 0 0 0 0 0 0 0 0 0 0 0 0 0 0 0 0 0 0 0 0 0 0 0 0 0 0 0 0 0 0 0 0 0 0 0 0 0 0 0 0 0 0 0 0 0 0 0 0 0 0 0 0 0 0 0 0 0 0 0 0 0 0 0 0 0 0 0 0 0 0 0 0 0 0 0 0 0 0 0 0 0 0 0 0 0 0 0 0 0 0 0 0 0 0 0 0 0 0 0 0 0 0 0 0 0 0 0 0 0 0 0 0 0 0 0 0 0 0 0 0 0 0 0 0 0 0 0 0 0 0 0 0 0 0 0 0 0 0 0 0 0 0 0 0 0 0 0 0 0 0 0 0 0 0 0 0 0 0 0 0 0 0 0 0 0 0 0 0 0 0 0 0 0 0 0 0 0 0 0 0 0 0 0 0 0 0 0 0 0 0 0 0 0 0 0 0 0 0 0 0 0 0 0 0 0 0 0 0 0 0 0 0 0 0 0 0 0 0 0 0 0 0 0 0 0 0 0 0 0 0 0 0 0 0 0 0 0 0 0 0 0 0 0 0 0 0 0 0 0 0 0 0 0 0 0 0 0 0 0 0 0 0 0 0 0 0 0 0 0 0 0 0 0 0 0 0 0 0 0 0 0 0 0 0 0 0 0 0 0 0 0 0 0 0 0 0 0 0 0 0 0 0 0 0 0 0 0 0 0 0 0 0 0 0 0 0 0 0 0 0 0 0 0 0 0 0 0 0 0 0 0 0 0 0 0 0 0 0 0 0 0 0 0 0 0 0 0 0 0 0 0 0 0 0 0 0 0 0 0 0 0 0 0 0 0 0 0 0 0 0 0 0 0 0 0 0 0 0 0 0 0 0 0 0 0 0 0 0 0 0 0 0 0 0 0 0 0 0 0 0 0 0 0 0 0 0 0 0 0 0 0 0 0 0 0 0 0 0 0 0 0 0 0 0 0 0 0 0 0 0 0 0 0 0 0 0 0 0 0 0 0 0 0 0 0 0 0 0 0 0 0 0 0 0 0 0 0 0 0 0 0 0 0 0 0 0 0 0 0 0 0 0 0 0 0 0 0 0 0 0 0 0 0 0 0 0 0 0 0 0 0 0 0 0 0 0 0 0 0 0 0 0 0 0 0 0 0 0 0 0 0 0 0 0 0 0 0 0 0 0 0 0 0 0 0 0 0 0 0 0 0 0 0 0 0 0 0 0 0 0 0 0 0 0 0 0 0 0 0 0 0 0 0 0 0 0 0 0 0 0 0 0 0 0 0 0 0 0 0 0 0 0 0 0 0 0 0 0 0 0 0 0 0 0 0 0 0 0 0 0 0 0 0 0 0 0 0 0 0 0 0 0 0 0 0 0 0 0 0 0 0 0 0 0 0 0 0 0 0 0 0 0 0 0 0 0 0 0 0 0 0 0 0 0 0 0 0 0 0 0 0 0 0 0 0 0 0 0 0 0 0 0 0 0 0 0 0 0 0 0 0 0 0 0 0 0 0 0 0 0 0 0 0 0 0 0 0 0 0 0 0 0 0 0 0 0 0 0 0 0 0 0 0 0 0 0 0 0 0 0 0 0 0 0 0 0 0 0 0 0 0 0 0 0 0 0 0 0 0 0 0 0 0 0 0 0 0 0 0 0 0 0 0 0 0 0 0 0 0 0 0 0 0 0 0 0 0 0 0 0 0 0 0 0 0 0 0 0 0 0 0 0 0 0 0 0 0 0 0 0 0 0 0 0 0 0 0 0 0 0 0 0 0 0 0 0 0 0 0 0 0 0 0 0 0 0 0 0 0 0 0 0 0 0 0 0 0 0 0 0 0 0 0 0 0 0 0 0 0 0 0 0 0 0 0 0 0 0 0 0 0 0 0 0 0 0 0 0 0 0 0 0 0 0 0 0 0 0 0 0 0 0 0 0 0 0 0 0 0 0 0 0 0 0 0 0 0 0 0 0 0 0 0 0 0 0 0 0 0 0 0 0 0 0 0 0 0 0 0 0 0 0 0 0 0 0 0 0 0 0 0 0 0 0 0 0 0 0 0 0 0 0 0 0 0 0 0 0 0 0 0 0 0 0 0 0 0 0 0 0 0 0 0 0 0 0 0 0 0 0 0 0 0 0 0 0 0 0 0 0 0 0 0 0 0 0 0 0 0 0 0 0 0 0 0 0 0 0 0 0 0 0 0 0 0 0 0 0 0 0 0 0 0 0 0 0 0 0 0 0 0 0 0 0 0 0 0 0 0 0 0 0 0 0 0 0 0 0 0 0 0 0 0 0 0 0 0 0 0 0 0 0 0 0 0 0 0 0 0 0 0 0 0 0 0 0 0 0 0 0 0 0 0 0 0 0 0 0 0 0 0 0 0 0 0 0 0 0 0 0 0 0 0 0 0 0 0 0 0 0 0 0 0 0 0 0 0 0 0 0 0 0 0 0 0 0 0 0 0 0 0 0 0 0 0 0 0 0 0 0 0 0 0 0 0 0 0 0 0 0 0 0 0 0 0 0 0 0 0 0 0 0 0 0 0 0 0 0 0 0 0 0 0 0 0 0 0 0 0 0 0 0 0 0 0 0 0 0 0 0 0 0 0 0 0 0 0 0 0 0 0 0 0 0 0 
0 0 0 0 0 0 0 0 0 1 0 0 0 0 0 0 0 0 0 0 0 0 0 0 0 0 0 0 0 0 0 0 0 0 0 0 0 0 0 0 0 0 0 0 0 0 0 0 0 0 0 0 0 0 0 0 0 0 0 0 0 0 0 0 0 0 0 0 0 0 0 0 0 0 0 0 0 0 0 0 0 0 0 0 0 0 0 0 0 0 0 0 0 0 0 0 0 0 0 0 0 0 0 0 0 0 0 0 0 0 0 0 0 0 0 0 0 0 0 0 0 0 0 0 0 0 0 0 0 0 0 0 0 0 0 0 0 0 0 0 0 0 0 0 0 0 0 0 0 0 0 0 0 0 0 0 0 0 0 0 0 0 0 0 0 0 0 0 0 0 0 0 0 0 0 0 0 0 0 0 0 0 0 0 0 0 0 0 0 0 0 0 0 0 0 0 0 0 0 0 0 0 0 0 0 0 0 0 0 0 0 0 0 0 0 0 0 0 0 0 0 0 0 0 0 0 0 0 0 0 0 0 0 0 0 0 0 0 0 0 0 0 0 0 0 0 0 0 0 0 0 0 0 0 0 0 0 0 0 0 0 0 0 0 0 0 0 0 0 0 0 0 0 0 0 0 0 0 0 0 0 0 0 0 0 0 0 0 0 0 0 0 0 0 0 0 0 0 0 0 0 0 0 0 0 0 0 0 0 0 0 0 0 0 0 0 0 0 0 0 0 0 0 0 0 0 0 0 0 0 0 0 0 0 0 0 0 0 0 0 0 0 0 0 0 0 0 0 0 0 0 0 0 0 0 0 0 0 0 0 0 0 0 0 0 0 0 0 0 0 0 0 0 0 0 0 0 0 0 0 0 0 0 0 0 0 0 0 0 0 0 0 0 0 0 0 0 0 0 0 0 0 0 0 0 0 0 0 0 0 0 0 0 0 0 0 0 0 0 0 0 0 0 0 0 0 0 0 0 0 0 0 0 0 0 0 0 0 0 0 0 0 0 0 0 0 0 0 0 0 0 0 0 0 0 0 0 0 0 0 0 0 0 0 0 0 0 0 0 0 0 0 0 0 0 0 0 0 0 0 0 0 0 0 0 0 0 0 0 0 0 0 0 0 0 0 0 0 0 0 0 0 0 0 0 0 0 0 0 0 0 0 0 0 0 0 0 0 0 0 0 0 0 0 0 0 0 0 0 0 0 0 0 0 0 0 0 0 0 0 0 0 0 0 0 0 0 0 0 0 0 0 0 0 0 0 0 0 0 0 0 0 0 0 0 0 0 0 0 0 0 0 0 0 0 0 0 0 0 0 0 0 0 0 0 0 0 0 0 0 0 0 0 0 0 0 0 0 0 0 0 0 0 0 0 0 0 0 0 0 0 0 0 0 0 0 0 0 0 0 0 0 0 0 0 0 0 0 0 0 0 0 0 0 0 0 0 0 0 0 0 0 0 0 0 0 0 0 0 0 0 0 0 0 0 0 0 0 0 0 0 0 0 0 0 0 0 0 0 0 0 0 0 0 0 0 0 0 0 0 0 0 0 0 0 0 0 0 0 0 0 0 0 0 0 0 0 0 0 0 0 0 0 0 0 0 0 0 0 0 0 0 0 0 0 0 0 0 0 0 0 0 0 0 0 0 0 0 0 0 0 0 0 0 0 0 0 0 0 0 0 0 0 0 0 0 0 0 0 0 0 0 0 0 0 0 0 0 0 0 0 0 0 0 0 0 0 0 0 0 0 0 0 0 0 0 0 0 0 0 0 0 0 0 0 0 0 0 0 0 0 0 0 0 0 0 0 0 0 0 0 0 0 0 0 0 0 0 0 0 0 0 0 0 0 0 0 0 0 0 0 0 0 0 0 0 0 0 0 0 0 0 0 0 0 0 0 0 0 0 0 0 0 0 0 0 0 0 0 0 0 0 0 0 0 0 0 0 0 0 0 0 0 0 0 0 0 0 0 0 0 0 0 0 0 0 0 0 0 0 0 0 0 0 0 0 0 0 0 0 0 0 0 0 0 0 0 0 0 0 0 0 0 0 0 0 0 0 0 0 0 0 0 0 0 0 0 0 0 0 0 0 0 0 0 0 0 0 0 0 0 0 0 0 0 0 0 0 0 0 0 0 0 0 0 0 0 0 0 0 0 0 0 0 0 0 0 0 0 0 0 0 0 0 0 0 0 0 0 0 0 0 0 0 0 0 0 0 0 0 0 0 0 0 0 0 0 0 0 0 0 0 0 0 0 0 0 0 0 0 0 0 0 0 0 0 0 0 0 0 0 0 0 0 0 0 0 0 0 0 0 0 0 0 0 0 0 0 0 0 0 0 0 0 0 0 0 0 0 0 0 0 0 0 0 0 0 0 0 0 0 0 0 0 0 0 0 0 0 0 0 0 0 0 0 0 0 0 0 0 0 0 0 0 0 0 0 0 0 0 0 0 0 0 0 0 0 0 0 0 0 0 0 0 0 0 0 0 0 0 0 0 0 0 0 0 0 0 0 0 0 0 0 0 0 0 0 0 0 0 0 0 0 0 0 0 0 0 0 0 0 0 0 0 0 0 0 0 0 0 0 0 0 0 0 0 0 0 0 0 0 0 0 0 0 0 0 0 0 0 0 0 0 0 0 0 0 0 0 0 0 0 0 0 0 0 0 0 0 0 0 0 0 0 0 0 0 0 0 0 0 0 0 0 0 0 0 0 0 0 0 0 0 0 0 0 0 0 0 0 0 0 0 0 0 0 0 0 0 0 0 0 0 0 0 0 0 0 0 0 0 0 0 0 0 0 0 0 0 0 0 0 0 0 0 0 0 0 0 0 0 0 0 0 0 0 0 0 0 0 0 0 0 0 0 0 0 0 0 0 0 0 0 0 0 0 0 0 0 0 0 0 0 0 0 0 0 0 0 0 0 0 0 0 0 0 0 0 0 0 0 0 0 0 0 0 0 0 0 0 0 0 0 0 0 0 0 0 0 0 0 0 0 0 0 0 0 0 0 0 0 0 0 0 0 0 0 0 0 0 0 0 0 0 0 0 0 0 0 0 0 0 0 0 0 0 0 0 0 0 0 0 0 0 0 0 0 0 0 0 0 0 0 0 0 0 0 0 0 0 0 0 0 0 0 0 0 0 0 0 0 0 0 0 0 0 0 0 0 0 0 0 0 0 0 0 0 0 0 0 0 0 0 0 0 0 0 0 0 0 0 0 0 0 0 0 0 0 0 0 0 0 0 0 0 0 0 0 0 0 0 0 0 0 0 0 0 0 0 0 0 0 0 0 0 0 0 0 0 0 0 0 0 0 0 0 0 0 0 0 0 0 0 0 0 0 0 0 0 0 0 0 0 0 0 0 0 0 0 0 0 0 0 0 0 0 0 0 0 0 0 0 0 0 0 0 0 0 0 0 0 0 0 0 0 0 0 0 0 0 0 0 0 0 0 0 0 0 0 0 0 0 0 0 0 0 0 0 0 0 0 0 0 0 0 0 0 0 0 0 0 0 0 0 0 0 0 0 0 0 0 0 0 0 0 0 0 0 0 0 0 0 0 0 0 0 0 0 0 0 0 0 0 0 0 0 0 0 0 0 0 0 0 0 0 0 0 0 0 0 0 0 0 0 0 0 0 0 0 0 0 0 0 0 0 0 0 0 0 0 0 0 0 0 0 0 0 0 0 0 0 0 0 0 0 0 0 0 0 0 0 0 0 0 0 0 0 0 0 0 0 0 0 0 0 0 0 0 0 0 0 0 0 0 0 0 0 0 0 0 0 0 0 0 0 0 0 0 0 0 0 0 0 0 0 0 0 0 0 0 0 0 0 0 0 0 0 0 0 0 0 0 0 0 0 0 0 0 0 0 0 0 0 0 0 0 0 0 0 0 0 0 
0.03 0 0 0.065 0.092 0.092 0.083 0.074 0 0 1 0.526 0.309 0.008 0.021 0.015 0.024 0.065 0.062 0.039 0.04 0.035 0.01 0.011 0.004 0.013 0.018 0.018 0.028 0.02 0.006 0.011 0.026 0.019 0.008 0.005 0.007 0.013 0.02 0.019 0.019 0.022 0.019 0.032 0.049 0.041 0.045 0.051 0.061 0.051 0.105 0.215 0.137 0.051 0.261 0.244 0.197 0.204 0.117 0 0.024 0.034 0.035 0.026 0.031 0.036 0.037 0.035 0.053 0.047 0.029 0.057 0.064 0.042 0.013 0.025 0.03 0.037 0.033 0.074 0.053 0.068 0.035 0.033 0.025 0.023 0.009 0.033 0.033 0.013 0.014 0.006 0.007 0.01 0.01 0.004 0.006 0.002 0.004 0.007 0.003 0.001 0.012 0.034 0.002 0.009 0.009 0.01 0.013 0.009 0.012 0.011 0.006 0.008 0.01 0.016 0.014 0.006 0.013 0.018 0.018 0.023 0.026 0.023 0.032 0.032 0.035 0.04 0.035 0.04 0.049 0.037 0.04 0.032 0.056 0.063 0.015 0 0.01 0.022 0.019 0.02 0.03 0.022 0.031 0.03 0.022 0.023 0.033 0.024 0.019 0.018 0.037 0.033 0.03 0.032 0.035 0 0.016 0 0.021 0.054 0.048 0.046 0.03 0.03 0.012 0.011 0.015 0.018 0.002 0.015 0.014 0.002 0 0 0.013 0.02 0.063 0.085 0.056 0.056 0.038 0.096 0.052 0.018 0.007 0.012 0.008 0.01 0.009 0.004 0.009 0.009 0.007 0.006 0.004 0.005 0.042 0.043 0.042 0.034 0.03 0.01 0.007 0.009 0.009 0.01 0.008 0.009 0.009 0.01 0.009 0.006 0.006 0.011 0.009 0.011 0.011 0.01 0.01 0.004 0.001 0.001 0.017 0.025 0.026 0.022 0.019 0.018 0.022 0.042 0.039 0.035 0.015 0.04 0.027 0.023 0.018 0.019 0.023 0.027 0.02 0.013 0.022 0.023 0.017 0.011 0.015 0.008 0.007 0.011 0.007 0.006 0 0 0.007 0.005 0.001 0.001 0.017 0 0 0 0.022 0.035 0.053 0.048 0.047 0.05 0.048 0.048 0.063 0.067 0.051 0.064 0.061 0.069 0.087 0.103 0.084 0.053 0.094 0.149 0.06 0 0.01 0.014 0.014 0.022 0.012 0.01 0.027 0.009 0.008 0.036 0.041 0.028 0.02 0.012 0.018 0.02 0.02 0.018 0.013 0.02 0.013 0.013 0.014 0.015 0.014 0.015 0.007 0.011 0.014 0.013 0.017 0.011 0.013 0.01 0.016 0.009 0.008 0.034 0.015 0.064 0.018 0.014 0.004 0.003 0.01 0.011 0.014 0.022 0.017 0.011 0.007 0.003 0.005 0.005 0.006 0.007 0.006 0.007 0.007 0.007 0.006 0.008 0.006 0.002 0.002 0.002 0 0.001 0.001 0.003 0.003 0.003 0.003 0.002 0.001 0.002 0.004 0.002 0.002 0.003 0.004 0.002 0.006 0.004 0.002 0.004 0.003 0.005 0.006 0.005 0.008 0.008 0.01 0.008 0.009 0.01 0.007 0.004 0.002 0.006 0.006 0.003 0.005 0.015 0.014 0.011 0.011 0 0.002 0.003 0.002 0.002 0.001 0 0 0 0 0 0 0 0 0 0 0 0 0 0 0 0 0 0 0 0 0 0 0 0 0 0 0 0.001 0.002 0.001 0.001 0 0 0 0 0 0 0 0 0 0 0 0 0 0 0 0 0 0 0 0 0 0 0 0 0 0 0 0 0 0 0 0 0 0 0 0 0 0 0 0 0 0 0 0 0 0 0 0 0 0 0 0 0 0 0 0 0 0 0 0 0 0 0 0 0 0 0 0 0 0 0 0 0 0 0 0 0 0 0 0 0 0 0 0 0 0 0 0 0 0 0 0 0 0 0 0 0 0 0 0 0 0 0 0 0 0 0 0 0 0 0 0 0 0 0 0 0 0 0 0 0 0 0 0 0 0 0 0 0 0 0 0 0 0 0 0 0 0 0 0 0 0 0 0 0.001 0 0 0 0 0 0 0 0 0 0 0 0 0 0 0 0 0 0 0 0 0 0 0 0 0 0 0 0 0 0 0 0 0 0 0 0 0 0 0 0 0 0 0 0 0 0 0 0 0 0 0 0 0 0 0 0 0 0 0 0 0 0 0 0 0 0 0 0 0 0 0 0 0 0 0 0 0 0 0 0 0 0 0 0 0 0 0 0 0 0 0 0 0 0 0 0 0 0 0 0 0 0 0 0 0 0 0 0 0 0 0 0 0 0 0 0 0 0 0 0 0 0 0 0 0 0 0 0 0 0 0 0 0 0 0 0 0 0 0 0 0 0 0 0 0 0 0 0 0 0 0 0 0 0 0 0 0 0 0 0 0 0 0 0 0 0 0 0 0 0 0 0 0 0 0 0 0 0 0 0 0 0 0 0 0 0 0 0 0 0 0 0 0 0 0 0 0 0 0 0 0 0 0 0 0 0 0 0 0 0 0 0 0 0 0 0 0 0 0 0 0 0 0 0 0 0 0 0 0 0 0 0 0 0 0 0 0 0 0 0 0 0 0 0 0 0 0 0 0 0 0 0 0 0 0 0 0 0 0 0 0 0 0 0 0 0 0 0 0 0 0 0 0 0 0 0 0 0 0 0 0 0 0 0 0 0 0 0 0 0 0 0 0 0 0 0 0 0 0 0 0 0 0 0 0 0 0 0 0 0 0 0 0 0 0 0 0 0 0 0 0 0 0 0 0 0 0 0 0 0 0 0 0 0 0 0 0 0 0 0 0 0 0 0 0 0 0 0 0 0 0 0 0 0 0 0 0 0 0 0 0 0 0 0 0 0 0 0 0 0 0 0 0 0 0 0 0 0 0 0 0 0 0 0 0 0 0 0 0 0 0 0 0 0 0 0 0 0 0 0 0 0 0 0 0 0 0 0 0 0 0 0 0 0 0 0 0 0 0 0 0 0 0 0 0 0 0 0 0 0 0 0 0 0 0 0 0 0 0 0 0 0 0 0 0 0 0 0 0 0 0 0 0 0 0 0 0 0 0 0 0 0 0 0 0 0 0 0 0 0 0 0 0 0 0 0 0 0 0 0 0 0 0 0 0 0 0 0 0 0 0 0 0 0 0 0 0 0 0 0 0 0 0 0 0 0 0 0 0 0 0 0 0 0 0 0 0 0 0 0 0 0 0 0 0 0 0 0 0 0 0 0 0 0 0 0 0 0 0 0 0 0 0 0 0 0 0 0 0 0 0.002 0.002 0.002 0.003 0.003 0.003 0.005 0.01 0.003 0.005 0.006 0.004 0.004 0.007 0.005 0.001 0 0 0 0 0 0 0 0 0 0 0 0 0 0 0 0 0 0 0 0 0 0 0 0 0 0 0 0 0 0 0 0 0 0 0 0 0 0 0 0 0 0 0 0 0 0 0 0 0 0 0 0 0 0 0 0 0 0 0 0 0 0 0 0 0 0 0 0 0 0 0 0 0 0 0 0 0 0 0 0 0 0 0 0 0 0 0 0 0 0 0 0 0 0 0 0 0 0 0 0 0 0 0 0 0 0 0 0 0 0 0 0 0 0 0 0 0 0 0 0 0 0 0 0 0 0 0 0 0 0 0 0 0 0 0 0 0 0 0 0 0 0 0 0 0 0 0 0 0 0 0 0 0 0 0 0 0 0 0 0 0 0 0 0 0 0 0 0 0 0 0 0 0 0 0 0 0 0 0 0 0 0 0 0 0 0 0 0 0 0 0 0 0 0 0 0 0 0 0 0 0 0 0 0 0 0 0 0 0 0 0 0 0 0 0 0 0 0 0 0 0 0 0 0 0 0 0 0 0 0 0 0 0 0 0 0 0 0 0 0 0 0 0 0 0 0 0 0 0 0 0 0 0 0 0 0 0 0 0 0 0 0 0 0 0 0 0 0 0 0 0 0 0 0 0 0 0 0 0 0 0 0 0 0 0 0 0 0 0 0 0 0 0 0 0 0 0 0 0 0 0 0 0 0 0 0 0 0 0 0 0 0 0 0 0 0 0 0 0 0 0 0 0 0 0 0 0 0 0 0 0 0 0 0 0 0 0 0 0 0 0 0 0.001 0.001 0 0.001 0 0 0 0 0 0 0 0 0 0 0 0 0 0 0 0 0 0 0 0 0 0 0 0 0 0 0 0 0 0 0 0 0 0 0 0 0 0 0 0 0 0 0 0 0 0 0 0 0 0 0 0 0 0 0 0 0 0 0 0 0 0 0 0 0 0 0 0 0 0 0 0 0 0 0 0 0 0 0 0 0 0 0 0 0 0 0 0 0 0 0 0 0 0 0 0 0 0 0 0 0 0 0 0 0 0 0 0 0 0 0 0 0 0 0 0 0 0 0 0 0 0 0 0 0 0 0 0 0 0 0 0 0 0 0 0 0 0 0 0 0 0 0 0 0 0 0 0 0 0 0 0 0 0 0 0 0 0 0 0 0 0 0 0 0 0 0 0 0 0 0 0 0 0 0 0 0 0 0 0 0 0 0 0 0 0 0 0 0 0 0 0 0 0 0 0 0 0 0 0 0 0 0 0 0 0 0 0 0 0 0 0 0 0 0 0 0 0 0 0 0 0 0 0 0 0 0 0 0 0 0 0 0 0 0 
0.02 0 0 0.04 0.061 0.059 0.049 0.038 0 0 0.566 1 0.165 0.003 0.015 0.007 0.017 0.034 0.033 0.013 0.014 0.018 0.003 0.004 0.002 0.002 0.005 0.004 0.01 0.005 0.002 0.006 0.01 0.01 0.007 0.005 0.007 0.009 0.012 0.011 0.012 0.011 0.011 0.02 0.027 0.02 0.017 0.023 0.029 0.031 0.063 0.107 0.079 0.04 0.134 0.136 0.104 0.108 0.067 0 0.012 0.019 0.019 0.016 0.016 0.022 0.022 0.018 0.03 0.028 0.018 0.032 0.039 0.021 0.01 0.017 0.018 0.022 0.02 0.044 0.038 0.041 0.017 0.023 0.01 0.013 0.006 0.014 0.011 0.006 0.002 0.001 0.002 0.003 0.001 0 0.002 0 0.005 0.005 0.005 0 0.007 0.021 0.001 0.005 0.002 0.005 0.009 0.007 0.008 0.005 0.005 0.003 0.005 0.006 0.004 0.003 0.008 0.01 0.014 0.012 0.015 0.012 0.018 0.008 0.017 0.02 0.015 0.021 0.029 0.028 0.02 0.015 0.035 0.04 0.01 0 0.005 0.017 0.017 0.015 0.021 0.02 0.017 0.017 0.016 0.01 0.018 0.01 0.004 0.006 0.017 0.014 0.011 0.009 0.022 0 0.009 0 0.003 0.033 0.028 0.025 0.014 0.015 0.005 0.007 0.009 0.006 0.001 0.01 0.01 0.001 0.001 0 0.008 0.011 0.04 0.057 0.037 0.035 0.028 0.064 0.032 0.015 0.008 0.015 0.006 0.008 0.003 0.004 0.009 0.008 0.007 0.002 0.004 0.006 0.029 0.029 0.03 0.027 0.021 0.009 0.005 0.008 0.009 0.007 0.009 0.011 0.013 0.01 0.01 0.009 0.005 0.008 0.008 0.005 0.006 0.004 0.006 0.004 0.001 0.001 0.011 0.019 0.019 0.015 0.01 0.009 0.012 0.023 0.025 0.021 0.01 0.027 0.018 0.014 0.009 0.01 0.015 0.018 0.007 0.006 0.012 0.016 0.008 0.006 0.008 0.006 0.006 0.008 0.005 0.003 0.001 0 0.003 0.001 0.003 0.002 0.016 0 0 0 0.02 0.022 0.035 0.03 0.029 0.03 0.036 0.033 0.042 0.042 0.032 0.04 0.036 0.042 0.054 0.065 0.049 0.03 0.066 0.09 0.028 0 0.017 0.01 0.01 0.012 0.009 0.009 0.02 0.012 0.009 0.025 0.028 0.017 0.01 0.012 0.013 0.014 0.014 0.013 0.008 0.013 0.008 0.012 0.014 0.016 0.014 0.014 0.006 0.008 0.013 0.008 0.008 0.008 0.007 0.005 0.013 0.005 0.002 0.017 0.007 0.049 0.021 0.007 0.001 0 0.01 0.012 0.013 0.015 0.015 0.012 0.011 0.003 0.006 0.006 0.01 0.011 0.01 0.01 0.01 0.01 0.006 0.01 0.01 0.002 0.001 0 0 0.001 0.002 0.002 0.008 0.007 0.006 0.002 0.002 0.001 0.003 0 0.001 0.003 0.003 0 0 0.001 0.001 0.003 0.003 0.002 0.006 0.002 0.01 0.008 0.006 0.006 0.006 0.005 0.002 0 0.001 0.005 0.002 0.002 0.003 0.011 0.009 0.006 0.003 0 0 0.001 0 0 0 0 0 0 0 0 0 0 0 0 0 0 0 0 0 0 0 0 0 0 0 0 0 0 0 0 0 0 0 0 0 0 0 0 0 0 0 0 0 0 0 0 0 0 0 0 0 0 0 0 0 0 0 0 0 0 0 0 0 0 0 0 0 0 0 0 0 0 0 0 0 0 0 0 0 0 0 0 0 0 0 0 0 0 0 0 0 0 0 0 0 0 0 0 0 0 0 0 0 0 0 0 0 0 0 0 0 0 0 0 0 0 0 0 0 0 0 0 0 0 0 0 0 0 0 0 0 0 0 0 0 0 0 0 0 0 0 0 0 0 0 0 0 0 0 0 0 0 0 0 0 0 0 0 0 0 0 0 0 0 0 0 0 0 0 0 0 0 0 0 0 0 0 0 0 0 0 0 0 0 0 0 0 0 0 0 0 0 0 0 0 0 0 0 0 0 0 0 0 0 0 0 0 0 0 0 0 0 0 0 0 0 0 0 0 0 0 0 0 0 0 0 0 0 0 0 0 0 0 0 0 0 0 0 0 0 0 0 0 0 0 0 0 0 0 0 0 0 0 0 0 0 0 0 0 0 0 0 0 0 0 0 0 0 0 0 0 0 0 0 0 0 0 0 0 0 0 0 0 0 0 0 0 0 0 0 0 0 0 0 0 0 0 0 0 0 0 0 0 0 0 0 0 0 0 0 0 0 0 0 0 0 0 0 0 0 0 0 0 0 0 0 0 0 0 0 0 0 0 0 0 0 0 0 0 0 0 0 0 0 0 0 0 0 0 0 0 0 0 0 0 0 0 0 0 0 0 0 0 0 0 0 0 0 0 0 0 0 0 0 0 0 0 0 0 0 0 0 0 0 0 0 0 0 0 0 0 0 0 0 0 0 0 0 0 0 0 0 0 0 0 0 0 0 0 0 0 0 0 0 0 0 0 0 0 0 0 0 0 0 0 0 0 0 0 0 0 0 0 0 0 0 0 0 0 0 0 0 0 0 0 0 0 0 0 0 0 0 0 0 0 0 0 0 0 0 0 0 0 0 0 0 0 0 0 0 0 0 0 0 0 0 0 0 0 0 0 0 0 0 0 0 0 0 0 0 0 0 0 0 0 0 0 0 0 0 0 0 0 0 0 0 0 0 0 0 0 0 0 0 0 0 0 0 0 0 0 0 0 0 0 0 0 0 0 0 0 0 0 0 0.001 0.001 0.001 0.001 0.001 0.001 0.001 0.001 0.001 0.001 0.001 0.001 0 0 0 0 0.001 0 0 0 0 0 0 0 0 0 0 0 0 0 0 0 0 0 0 0 0 0 0 0 0 0 0 0 0 0 0 0 0 0 0 0 0 0 0 0 0 0 0 0 0 0 0 0 0 0 0 0 0 0 0 0 0 0 0 0 0 0 0 0 0 0 0 0 0 0 0 0 0 0 0 0 0 0 0 0 0 0 0 0 0 0 0 0 0 0 0 0 0 0 0 0 0 0 0 0 0 0 0 0 0 0 0 0 0 0 0 0 0 0 0 0 0 0 0 0 0 0 0 0 0 0 0 0 0 0 0 0 0 0 0 0 0 0 0 0 0 0 0 0 0 0 0 0 0 0 0 0 0 0 0 0 0 0 0 0 0 0 0 0 0 0 0 0 0 0 0 0 0 0 0 0 0 0 0 0 0 0.002 0.004 0.004 0.003 0.003 0.004 0.003 0.004 0.004 0.004 0.003 0.004 0.002 0.003 0.002 0.001 0 0 0 0 0 0 0 0 0 0 0 0 0 0 0 0 0 0 0 0 0 0 0 0 0 0 0 0 0 0 0 0 0 0 0 0 0 0 0 0 0 0 0 0 0 0 0 0 0 0 0 0 0 0 0 0 0 0 0 0 0 0 0 0 0 0 0 0 0 0 0 0 0 0 0 0 0 0 0 0 0 0 0 0 0 0 0 0 0 0 0 0 0 0 0 0 0 0 0 0 0 0 0 0 0 0 0 0 0 0 0 0 0 0 0 0 0 0 0 0 0 0 0 0 0 0 0 0 0 0 0 0 0 0 0 0 0 0 0 0 0 0 0 0 0 0 0 0 0 0 0 0 0 0 0 0 0 0 0 0 0 0 0 0 0 0 0 0 0 0 0 0 0 0 0 0 0 0 0 0 0 0 0 0 0 0 0 0 0 0 0 0 0 0 0 0 0 0 0 0 0 0 0 0 0 0 0 0 0 0 0 0 0 0 0 0 0 0 0 0 0 0 0 0 0 0 0 0 0 0 0 0 0 0 0 0 0 0 0 0 0 0 0 0 0 0 0 0 0 0 0 0 0 0 0 0 0 0 0 0 0 0 0 0 0 0 0 0 0 0 0 0 0 0 0 0 0 0 0 0 0 0 0 0 0 0 0 0 0 0 0 0 0 0 0 0 0 0 0 0 0 0 0 0 0 0 0 0 0 0 0 0 0 0 0 0 0 0 0 0 0 0 0 0 0 0 0 0 0 0 0 0 0 0 0 0 0 0 0 0 0 0 0 0.001 0 0 0 0 0 0 0 0 0 0 0 0 0 0 0 0 0 0 0 0 0 0 0 0 0 0 0 0 0 0 0 0 0 0 0 0 0 0 0 0 0 0 0 0 0 0 0 0 0 0 0 0 0 0 0 0 0 0 0 0 0 0 0 0 0 0 0 0 0 0 0 0 0 0 0 0 0 0 0 0 0 0 0 0 0 0 0 0 0 0 0 0 0 0 0 0 0 0 0 0 0 0 0 0 0 0 0 0 0 0 0 0 0 0 0 0 0 0 0 0 0 0 0 0 0 0 0 0 0 0 0 0 0 0 0 0 0 0 0 0 0 0 0 0 0 0 0 0 0 0 0 0 0 0 0 0 0 0 0 0 0 0 0 0 0 0 0 0 0 0 0 0 0 0 0 0 0 0 0 0 0 0 0 0 0 0 0 0 0 0 0 0 0 0 0 0 0 0 0 0 0 0 0 0 0 0 0 0 0 0 0 0 0 0 0 0 0 0 0 0 0 0 0 0 0 0 0 0 0 0 0 0 0 0 0 0 0 
0.098 0 0 0.236 0.328 0.322 0.269 0.201 0 0 0.343 0.195 1 0.034 0.066 0.047 0.114 0.22 0.214 0.145 0.157 0.141 0.044 0.036 0.016 0.029 0.05 0.052 0.095 0.05 0.017 0.036 0.089 0.074 0.033 0.02 0.037 0.064 0.083 0.061 0.058 0.084 0.071 0.097 0.161 0.132 0.151 0.175 0.228 0.206 0.351 0.67 0.423 0.199 0.842 0.831 0.643 0.663 0.408 0 0.066 0.095 0.097 0.079 0.101 0.1 0.105 0.1 0.133 0.12 0.069 0.152 0.183 0.122 0.054 0.079 0.094 0.118 0.094 0.224 0.161 0.2 0.085 0.083 0.052 0.066 0.02 0.08 0.071 0.036 0.03 0.018 0.02 0.019 0.023 0.022 0.024 0.02 0.022 0.024 0.014 0.009 0.04 0.117 0.008 0.027 0.024 0.053 0.064 0.046 0.054 0.049 0.043 0.034 0.063 0.054 0.037 0.007 0.051 0.069 0.043 0.064 0.077 0.058 0.085 0.061 0.08 0.084 0.081 0.082 0.122 0.105 0.091 0.07 0.144 0.165 0.042 0 0.036 0.057 0.057 0.057 0.085 0.075 0.086 0.081 0.071 0.059 0.087 0.054 0.045 0.041 0.086 0.08 0.068 0.067 0.099 0 0.044 0 0.055 0.219 0.183 0.156 0.118 0.113 0.043 0.044 0.055 0.06 0.016 0.058 0.044 0.02 0.009 0.003 0.061 0.089 0.229 0.296 0.218 0.191 0.139 0.332 0.189 0.094 0.024 0.053 0.028 0.03 0.014 0.013 0.025 0.022 0.028 0.011 0.014 0.021 0.146 0.147 0.142 0.12 0.099 0.028 0.019 0.022 0.023 0.035 0.029 0.028 0.027 0.027 0.022 0.028 0.022 0.022 0.01 0.021 0.025 0.018 0.02 0.01 0.002 0.001 0.05 0.088 0.083 0.074 0.064 0.044 0.06 0.123 0.111 0.086 0.042 0.124 0.085 0.075 0.061 0.067 0.078 0.102 0.057 0.05 0.079 0.098 0.044 0.04 0.047 0.033 0.034 0.031 0.017 0.008 0.004 0 0.005 0.003 0.004 0.003 0.066 0 0 0 0.066 0.11 0.167 0.147 0.15 0.143 0.15 0.152 0.17 0.205 0.174 0.193 0.192 0.204 0.29 0.347 0.242 0.16 0.336 0.492 0.183 0 0.046 0.041 0.042 0.057 0.041 0.026 0.083 0.043 0.032 0.111 0.123 0.085 0.046 0.037 0.043 0.052 0.056 0.051 0.031 0.05 0.025 0.032 0.043 0.042 0.039 0.036 0.019 0.015 0.025 0.021 0.035 0.026 0.024 0.027 0.049 0.014 0.003 0.1 0.022 0.268 0.082 0.038 0.009 0.003 0.019 0.021 0.035 0.052 0.053 0.034 0.025 0.016 0.022 0.017 0.029 0.027 0.029 0.027 0.029 0.029 0.017 0.028 0.028 0.005 0.004 0.003 0 0.009 0.011 0.011 0.018 0.014 0.011 0.004 0.005 0.006 0.006 0.003 0.005 0.005 0.006 0.004 0.011 0.009 0.002 0.009 0.005 0.005 0.012 0.009 0.022 0.018 0.021 0.024 0.024 0.024 0.009 0.004 0.004 0.016 0.021 0.008 0.026 0.055 0.052 0.04 0.034 0.013 0.01 0.015 0.014 0.002 0.001 0.001 0 0 0 0 0 0 0 0 0 0 0 0 0 0 0 0 0 0 0 0 0 0 0 0 0.001 0.001 0.002 0.004 0.003 0 0 0 0 0 0 0 0 0 0 0 0 0 0 0 0 0 0 0 0 0 0 0 0 0 0 0 0 0 0 0 0 0 0 0 0 0 0 0 0 0 0 0 0 0 0 0 0 0 0 0 0 0 0 0 0 0 0 0 0 0 0 0 0 0 0 0 0 0.001 0 0.001 0 0 0 0 0 0 0 0 0 0 0 0 0 0 0 0 0 0 0 0 0 0 0 0 0 0 0 0 0 0 0 0 0 0 0 0 0 0 0 0 0 0 0 0.001 0.001 0 0 0 0 0 0 0 0 0 0 0 0 0 0 0 0 0 0 0 0.001 0.001 0.002 0.002 0.004 0 0.001 0 0.002 0.002 0.004 0 0 0 0 0 0 0 0 0 0 0 0 0 0 0 0 0 0 0 0 0 0 0 0 0 0 0 0 0 0 0 0 0 0 0 0 0 0 0 0 0 0 0 0 0 0 0 0 0 0 0 0 0 0 0 0 0 0 0 0 0 0 0 0 0 0 0 0 0 0 0 0 0 0 0 0 0 0 0 0 0 0 0 0 0 0 0 0 0 0 0 0 0 0 0 0 0 0 0 0 0 0 0 0 0 0 0 0 0 0 0 0 0 0 0 0 0 0 0 0 0 0 0 0 0 0 0 0 0 0 0 0 0 0 0 0 0 0 0 0 0 0 0 0 0 0 0 0 0 0 0 0 0 0 0 0 0 0 0 0 0 0 0 0 0 0 0 0 0 0 0 0 0 0 0 0 0 0 0 0 0 0 0 0 0 0 0 0 0 0 0 0 0 0 0 0 0 0 0 0 0 0 0 0 0 0 0 0 0 0 0 0 0 0 0 0 0 0 0 0 0 0 0 0 0 0 0 0 0 0 0 0 0 0 0 0 0 0 0 0 0 0 0 0 0 0.001 0.001 0.001 0.001 0.001 0 0 0 0 0 0 0 0 0 0 0 0 0 0 0 0 0 0 0 0 0 0 0 0 0 0 0 0 0 0 0 0 0 0 0 0 0 0 0 0 0 0 0 0 0 0 0 0 0 0 0 0 0 0 0 0 0 0 0 0 0 0 0 0 0 0 0 0 0 0 0 0 0 0 0 0 0 0 0 0 0 0 0.001 0.001 0 0 0 0 0 0 0 0 0 0 0 0 0 0 0 0 0 0 0 0 0 0 0.001 0.001 0.002 0.002 0.001 0.002 0.004 0.003 0 0 0.003 0.003 0.003 0.002 0.002 0.001 0.001 0.001 0.001 0.001 0 0.001 0.001 0 0 0 0 0 0 0 0 0 0 0 0 0 0 0 0 0 0 0 0 0 0 0 0.001 0.001 0.001 0.001 0 0 0 0 0 0 0 0 0 0 0 0 0 0 0 0.001 0 0 0 0 0 0 0 0 0 0 0 0 0 0 0 0 0 0 0 0 0 0 0 0 0 0 0 0 0 0 0 0 0 0 0 0 0 0 0 0 0 0 0 0 0 0 0 0 0 0 0 0 0 0 0 0 0 0 0 0 0 0 0 0 0 0 0 0 0 0 0 0 0 0 0.001 0 0 0 0 0.001 0.001 0.001 0.001 0 0.001 0.001 0.001 0.001 0.001 0.001 0.001 0.001 0.001 0 0 0.001 0 0 0.001 0 0 0 0 0 0 0 0 0 0 0 0 0 0 0 0 0 0 0 0 0 0 0.001 0.001 0.001 0.001 0 0.001 0.001 0.003 0.004 0.007 0.004 0.004 0.006 0.01 0.015 0.005 0.006 0.007 0.004 0.002 0.01 0.006 0.003 0 0 0 0 0 0 0 0 0 0 0 0 0 0 0 0 0 0 0 0 0 0 0 0 0 0 0 0 0 0 0 0 0 0 0 0 0 0 0 0 0 0 0 0 0 0 0 0 0 0 0 0 0 0 0 0 0 0 0 0 0 0 0 0 0 0 0 0 0 0 0 0 0 0 0 0 0 0 0 0 0 0 0 0 0 0 0 0 0 0 0 0 0 0 0 0 0 0 0 0 0 0 0 0 0 0 0 0 0 0 0 0 0 0 0 0 0 0 0 0 0 0 0 0 0 0 0 0 0 0 0 0 0 0 0 0 0 0 0 0 0 0 0 0 0 0 0 0 0 0 0 0 0 0 0 0 0 0 0 0 0 0 0 0 0 0 0 0 0 0 0 0 0 0 0 0 0 0 0 0 0 0 0 0 0 0 0 0 0 0 0 0 0 0 0 0 0 0 0 0 0 0 0 0 0 0 0 0 0 0 0 0 0 0 0 0 0 0 0 0 0 0 0 0 0 0 0 0 0 0 0 0 0 0 0 0 0 0 0 0 0 0 0 0 0 0 0 0 0 0 0 0 0 0 0 0 0 0 0 0 0 0 0 0 0 0 0 0 0 0 0 0 0 0 0 0 0 0 0 0 0 0 0 0 0 0 0 0 0 0 0 0 0 0 0 0 0 0 0 0 0 0 0 0 0 0 0 0 0 0 0 0 0 0 0 0 0 0 0 0 0 0 0 0 0 0 0 0 0 0 0 0 0 0 0 0 0 0 0.001 0 0.001 0.001 0.001 0.001 0 0.001 0.001 0.001 0 0 0 0 0 0 0 0 0 0 0 0 0 0 0 0 0 0 0 0 0 0 0 0 0 0 0 0 0 0 0 0 0 0 0 0 0 0 0 0 0 0 0 0 0 0 0 0 0 0 0 0 0 0 0 0 0 0 0 0 0 0 0 0 0 0 0 0 0 0 0 0 0 0 0 0 0 0 0 0 0 0 0 0 0 0 0 0 0 0 0 0 0 0 0 0 0 0 0 0 0 0 0 0 0 0 0 0 0 0 0 0 0 0 0 0 0 0 0 0 0 0 0 0 0 0 0 0 0 0 0 0 0 0 0 0 0 0 0 0 0 0 0 0 0 0 0 0 0 0 0 0 0 0 0 0 0 0 0 0 0 0 0 0 0 0 0 0 0 0 0 0 0 0 0 0 0 0 0 0 0 0 0 0 0 0 0 0 0 0 0 0 0 0 0 0 0 0 0 0 0 0 0 0 0 0 0 0 0 0 0 0 0 0 0 0 0 0 0 0 0 0 0 0 0 0 0 0 0 0 0 0 0 
0.006 0 0 0.009 0.014 0.015 0.015 0.009 0 0 0.014 0.007 0.03 1 0.069 0.156 0.453 0.116 0.11 0.077 0.081 0.066 0.018 0.019 0.008 0.015 0.025 0.025 0.044 0.026 0.011 0.021 0.047 0.042 0.009 0.004 0.004 0.002 0.005 0.002 0.005 0.005 0.004 0.006 0.008 0.009 0.01 0.011 0.018 0.02 0.016 0.023 0.017 0.008 0.028 0.031 0.031 0.04 0.043 0 0.004 0.006 0.007 0.004 0.004 0.005 0.006 0.009 0.008 0.007 0.007 0.01 0.012 0.012 0.006 0.006 0.006 0.011 0.007 0.013 0.01 0.008 0.004 0.003 0.003 0.003 0.001 0.002 0.003 0.003 0.005 0.004 0.006 0.004 0.003 0.005 0.009 0.005 0.013 0.015 0.005 0.002 0.025 0.056 0.005 0.01 0.009 0.01 0.006 0.003 0.005 0.006 0.006 0.01 0.013 0.01 0.007 0.001 0.015 0.031 0.004 0.005 0.007 0.005 0.005 0.003 0.005 0.004 0.004 0.003 0.003 0.005 0.005 0.005 0.007 0.009 0.001 0 0.002 0.004 0.004 0.003 0.006 0.005 0.002 0.003 0.003 0 0.003 0.003 0.001 0.001 0.004 0.002 0.003 0.003 0.004 0 0.007 0 0.014 0.067 0.083 0.07 0.029 0.027 0.012 0.005 0.003 0.001 0 0.002 0.001 0 0 0 0.001 0.003 0.01 0.011 0.007 0.009 0.008 0.013 0.009 0.003 0 0.003 0.002 0 0 0.002 0.002 0.001 0.001 0.001 0.001 0.001 0.01 0.01 0.008 0.009 0.009 0.003 0 0.004 0.003 0.003 0.003 0.004 0.004 0.003 0.003 0.004 0.001 0.003 0.002 0.001 0.002 0.002 0.002 0.002 0 0 0.003 0.005 0.004 0.004 0.003 0.003 0.005 0.007 0.007 0.004 0.002 0.007 0.003 0.002 0.001 0.001 0.001 0.005 0.002 0.001 0.005 0.006 0.004 0.005 0.003 0.003 0.003 0.003 0.002 0.001 0 0 0.003 0.003 0.002 0.001 0.004 0 0 0 0.001 0.006 0.01 0.008 0.01 0.008 0.007 0.009 0.009 0.011 0.009 0.009 0.008 0.011 0.015 0.016 0.013 0.01 0.016 0.018 0.008 0 0.002 0.002 0.003 0.005 0.003 0.001 0.005 0.002 0.002 0.004 0.007 0.004 0.004 0.002 0.002 0.003 0.003 0.003 0.002 0.003 0.001 0.001 0.004 0.004 0.004 0.003 0.001 0.001 0.001 0 0 0 0 0 0.001 0 0 0.012 0.003 0.014 0.004 0.002 0 0 0.002 0.001 0.004 0.003 0.002 0.002 0.002 0 0 0 0.003 0.003 0.003 0.002 0.003 0.003 0.003 0.003 0.003 0.003 0.001 0.001 0 0 0 0 0.002 0.002 0.001 0 0 0 0 0 0 0 0 0 0 0 0 0.001 0 0 0 0 0.002 0.002 0 0.003 0.003 0.003 0.002 0.001 0 0.001 0.001 0.001 0 0.001 0.001 0 0 0 0 0 0 0 0 0 0 0 0 0 0 0 0 0 0 0 0 0 0 0 0 0 0 0 0 0 0 0 0 0 0 0 0 0 0 0 0 0 0 0 0 0 0 0 0 0 0 0 0 0 0 0 0 0 0 0 0 0 0 0 0 0 0 0 0 0 0 0 0 0 0 0 0 0 0 0 0 0 0 0 0 0 0 0 0 0 0 0 0 0 0 0 0 0 0 0 0 0 0 0 0 0 0 0 0 0 0 0 0 0 0 0 0 0 0 0 0 0 0 0 0 0 0 0 0 0 0 0 0 0 0 0 0 0 0 0 0 0 0 0 0 0 0 0 0 0 0 0 0 0 0 0 0 0 0 0 0 0 0 0 0 0 0 0 0 0 0 0 0 0 0 0 0 0 0 0 0 0 0 0 0 0 0 0 0 0 0 0 0 0 0 0 0 0 0 0 0 0 0 0 0 0 0 0 0 0 0 0 0 0 0 0 0 0 0 0 0 0 0 0 0 0 0 0 0 0 0 0 0 0 0 0 0 0 0 0 0 0 0 0 0 0 0 0 0 0 0 0 0 0 0 0 0 0 0 0 0 0 0 0 0 0 0 0 0 0 0 0 0 0 0 0 0 0 0 0 0 0 0 0 0 0 0 0 0 0 0 0 0 0 0 0 0 0 0 0 0 0 0 0 0 0 0 0 0 0 0 0 0 0 0 0 0 0 0 0 0 0 0 0 0 0 0 0 0 0 0 0 0 0 0 0 0 0 0 0 0 0 0 0 0 0 0 0 0 0 0 0 0 0 0 0 0 0 0 0 0 0 0 0 0 0 0 0 0 0 0 0 0 0 0 0 0 0 0 0 0 0 0 0 0 0 0 0 0 0 0 0 0 0 0 0 0 0 0 0 0 0 0 0 0 0 0 0 0 0 0 0 0 0 0 0 0 0 0 0 0 0 0 0 0 0 0 0 0 0 0 0 0 0 0 0 0 0 0 0 0 0 0 0 0 0 0 0 0 0 0 0 0 0 0 0 0 0 0 0 0 0 0 0 0 0 0 0 0 0 0 0 0 0 0 0 0 0 0 0 0 0 0 0 0 0 0 0 0 0 0 0 0 0 0 0 0 0 0 0 0 0 0 0 0 0 0 0 0 0 0 0 0 0 0 0 0 0 0 0 0 0 0 0 0 0 0 0 0 0 0 0 0 0 0 0 0 0 0 0 0 0 0 0 0 0 0 0 0 0 0 0 0 0 0 0 0 0 0 0 0 0 0 0 0 0 0 0 0 0 0 0 0 0 0 0.001 0.001 0.001 0 0 0 0 0 0 0 0 0 0 0 0 0 0 0 0 0 0 0 0 0 0 0 0 0 0 0 0 0 0 0 0 0 0 0 0 0 0 0 0 0 0 0 0 0 0 0 0 0 0 0 0 0 0 0 0 0 0 0 0 0 0 0 0 0 0 0 0 0 0 0 0 0 0 0 0 0 0 0 0 0 0 0 0 0 0 0 0 0 0 0 0 0 0 0 0 0 0 0 0 0 0 0 0.001 0 0 0 0 0 0 0 0 0 0 0 0 0 0 0 0 0 0 0 0 0 0 0 0 0 0 0 0 0 0 0 0 0 0 0 0 0 0 0 0 0 0 0 0 0.001 0.001 0.001 0.001 0.001 0 0.001 0.001 0 0 0 0 0.001 0.001 0.001 0.003 0.002 0.002 0.002 0.002 0.001 0.002 0.002 0.001 0.001 0 0 0 0 0 0 0 0 0 0 0 0 0 0 0 0 0 0 0 0 0 0 0 0 0 0 0 0 0 0 0 0 0 0 0 0 0 0 0 0 0 0 0 0 0 0 0 0 0 0 0 0 0 0 0 0 0 0 0 0 0 0 0 0 0 0 0 0 0 0 0 0 0 0 0 0 0 0 0 0 0 0 0 0 0 0 0 0 0 0 0 0 0 0 0 0 0 0 0 0 0 0 0 0 0 0 0 0 0 0 0 0 0 0 0 0 0 0 0 0 0 0 0 0 0 0 0 0 0 0 0 0 0 0 0 0 0 0 0 0 0 0 0 0 0 0 0 0 0 0 0 0 0 0 0 0 0 0 0 0 0 0 0 0 0 0 0 0 0 0 0 0 0 0 0 0 0 0 0 0 0 0 0 0 0 0 0 0 0 0 0 0 0 0 0 0 0 0 0 0 0 0 0 0 0 0 0 0 0 0 0 0 0 0 0 0 0 0 0 0 0 0 0 0 0 0 0 0 0 0 0 0 0 0 0 0 0 0 0 0 0 0 0 0 0 0 0 0 0 0 0 0 0 0 0 0 0 0 0 0 0 0 0 0 0 0 0 0 0 0 0 0 0 0 0 0 0 0 0 0 0 0 0 0 0 0 0 0 0 0 0 0 0 0 0 0 0 0 0 0 0 0 0 0 0 0 0 0 0 0 0 0 0 0 0 0 0 0 0 0 0 0 0 0 0 0 0 0 0 0 0 0 0 0 0 0 0 0 0 0 0 0 0 0 0 0 0 0 0 0 0 0 0 0 0 0 0 0 0 0 0 0 0 0 0 0 0 0 0 0 0 0 0 0 0 0 0 0 0 0 0 0 0 0 0 0 0 0 0 0 0 0 0 0 0 0 0 0 0 0 0 0 0 0 0 0 0 0 0 0 0 0 0 0 0 0 0 0 0 0 0 0 0 0 0 0 0 0 0 0 0 0 0 0 0 0 0 0 0 0 0 0 0 0 0 0 0 0 0 0 0 0 0 0 0 0 0 0 0 0 0 0 0 0 0 0 0 0 0 0 0 0 0 0 0 0 0 0 0 0 0 0 0 0 0 0 0 0 0 0 0 0 0 0 0 0 0 0 0 0 0 0 0 0 0 0 0 0 0 0 0 0 0 0 0 0 0 0 0 0 0 0 0 0 0 0 0 0 0 0 0 0 0 0 0 0 0 0 0 0 0 0 0 0 0 0 0 0 0 0 0 0 0 0 0 0 0 0 0 0 0 0 0 0 0 0 0 0 0 0 0 0 0 0 0 0 0 0 0 0 0 
0.008 0 0.001 0.016 0.025 0.022 0.019 0.015 0 0 0.022 0.012 0.054 0.054 1 0.309 0.179 0.157 0.165 0.099 0.107 0.116 0.031 0.036 0.019 0.026 0.045 0.044 0.096 0.056 0.024 0.043 0.09 0.076 0.013 0.01 0.007 0.008 0.01 0.008 0.007 0.01 0.011 0.016 0.027 0.02 0.023 0.033 0.058 0.047 0.042 0.05 0.032 0.023 0.056 0.058 0.08 0.074 0.166 0 0.006 0.008 0.009 0.008 0.01 0.008 0.008 0.006 0.012 0.011 0.008 0.013 0.015 0.009 0.008 0.009 0.008 0.008 0.008 0.019 0.016 0.014 0.009 0.007 0.005 0.006 0.002 0.006 0.006 0.004 0.003 0.004 0.007 0.007 0.003 0.004 0.009 0.008 0.023 0.033 0.017 0.009 0.055 0.119 0.006 0.023 0.02 0.017 0.014 0.008 0.012 0.013 0.013 0.02 0.023 0.025 0.018 0.006 0.041 0.057 0.003 0.007 0.009 0.008 0.009 0.004 0.006 0.009 0.007 0.008 0.01 0.009 0.008 0.009 0.013 0.014 0.004 0 0.003 0.005 0.005 0.005 0.006 0.007 0.007 0.006 0.004 0.002 0.007 0.003 0.003 0.003 0.007 0.006 0.003 0.005 0.007 0 0.007 0 0.094 0.304 0.173 0.123 0.056 0.049 0.019 0.013 0.01 0.008 0.002 0.002 0.002 0.004 0.004 0 0.003 0.004 0.016 0.024 0.012 0.011 0.009 0.025 0.01 0.007 0.001 0.004 0.002 0.003 0.001 0.002 0.002 0.001 0.002 0.001 0 0 0.015 0.013 0.012 0.009 0.006 0.001 0.001 0.001 0.002 0.002 0 0.001 0.002 0.002 0.001 0.001 0.001 0.001 0.001 0.001 0.002 0.002 0.001 0.002 0.001 0.001 0.005 0.009 0.008 0.006 0.006 0.002 0.002 0.007 0.006 0.005 0.002 0.008 0.005 0.004 0.003 0.003 0.004 0.007 0.004 0.004 0.004 0.008 0.001 0 0.001 0 0 0 0.003 0.002 0.001 0 0.001 0.001 0 0 0.006 0 0 0 0.011 0.017 0.013 0.015 0.016 0.014 0.009 0.009 0.015 0.017 0.01 0.011 0.016 0.019 0.02 0.023 0.016 0.015 0.023 0.032 0.01 0 0.005 0.002 0.002 0.007 0.005 0.004 0.008 0.002 0.001 0.01 0.01 0.006 0.004 0.002 0.002 0.004 0.004 0.004 0.002 0.003 0.001 0.001 0.003 0.004 0.003 0.003 0.001 0.002 0.003 0.001 0.005 0.001 0.002 0.001 0.006 0.002 0.002 0.006 0.002 0.022 0.009 0.003 0.001 0.001 0.002 0.001 0.004 0.006 0.006 0.004 0.002 0 0 0.001 0.001 0.002 0.001 0.002 0.002 0.002 0 0.002 0.003 0 0 0 0 0 0 0 0.003 0.001 0.001 0.001 0.001 0.001 0.001 0.001 0.001 0.001 0.001 0.001 0 0.001 0 0 0 0.001 0.001 0.001 0.002 0.001 0.001 0 0 0 0 0 0 0 0 0 0.001 0.003 0.003 0.003 0.002 0.001 0.001 0 0.001 0.001 0 0 0 0 0 0 0 0 0 0 0 0 0 0 0 0 0 0 0 0 0 0 0 0 0 0 0 0 0 0 0 0 0 0 0 0 0 0 0 0 0 0 0 0 0 0 0 0 0 0 0 0 0 0 0 0 0 0 0 0 0 0 0 0 0 0 0 0 0 0 0 0 0 0 0 0 0 0 0 0 0 0 0 0 0 0 0 0 0 0 0 0 0 0 0 0 0 0 0 0 0 0 0 0 0 0 0 0 0 0 0 0 0 0 0 0 0 0 0 0 0 0 0 0 0 0 0 0 0 0 0 0 0 0 0 0 0 0 0 0 0 0 0 0 0 0 0 0 0 0 0 0 0 0 0 0 0 0 0 0 0 0 0 0 0 0 0 0 0 0 0 0 0 0 0 0 0 0 0 0 0 0 0 0 0 0 0 0 0 0 0 0 0 0 0 0 0 0 0 0 0 0 0 0 0 0 0 0 0 0 0 0 0 0 0 0 0 0 0 0 0 0 0 0 0 0 0 0 0 0 0 0 0 0 0 0 0 0 0 0 0 0 0 0 0 0 0 0 0 0 0 0 0 0 0 0 0 0 0 0 0 0 0 0 0 0 0 0 0 0 0 0 0 0 0 0 0 0 0 0 0 0 0 0 0 0 0 0 0 0 0 0 0 0 0 0 0 0 0 0 0 0 0 0 0 0 0 0 0 0 0 0 0 0 0 0 0 0 0 0 0 0 0 0 0 0 0 0 0 0 0 0 0 0 0 0 0 0 0 0 0 0 0 0 0 0 0 0 0 0 0 0 0 0 0 0 0 0 0 0 0 0 0 0 0 0 0 0 0 0 0 0 0 0 0 0 0 0 0 0 0 0 0 0 0 0 0 0 0 0 0 0 0 0 0 0 0 0 0 0 0 0 0 0 0 0 0 0 0 0 0 0 0 0 0 0 0 0 0 0 0 0 0 0 0 0 0 0 0 0 0 0 0 0 0 0 0 0 0 0 0 0 0 0 0 0 0 0 0 0 0 0 0 0 0 0 0 0 0 0 0 0 0 0 0 0 0 0 0 0 0 0 0 0 0 0 0 0 0 0 0 0 0 0 0 0 0 0 0 0 0 0 0 0 0 0 0 0 0 0 0 0 0 0 0 0 0 0 0 0 0 0 0 0 0 0 0 0 0 0 0 0 0 0 0 0 0 0 0 0 0 0 0 0 0 0 0 0 0 0 0 0 0 0 0 0 0 0 0 0 0 0 0 0 0 0 0 0 0 0 0 0 0 0 0 0 0 0 0 0 0 0 0 0 0 0 0 0 0 0 0 0 0 0 0 0 0 0 0 0 0 0 0 0 0 0 0 0 0.001 0 0 0 0 0 0 0 0 0 0 0 0 0 0 0 0 0 0 0 0 0 0 0 0 0 0 0 0 0 0 0 0 0 0 0 0 0 0 0 0 0 0 0 0 0 0 0 0 0 0 0 0 0 0 0 0 0 0 0 0 0 0 0 0 0 0 0 0 0 0 0 0 0 0 0 0 0 0 0 0 0 0 0 0 0 0 0 0 0 0 0 0 0 0 0 0 0 0 0 0 0 0 0 0 0 0 0 0 0 0 0 0 0 0 0 0 0 0 0 0 0 0 0 0 0 0 0 0.001 0.001 0.001 0 0.001 0.001 0.001 0.001 0.002 0.001 0.001 0.001 0.001 0.001 0.002 0.001 0 0 0 0 0 0 0 0 0 0 0 0 0 0 0 0 0 0 0 0 0 0 0 0 0 0 0 0 0 0 0 0 0 0 0 0 0 0 0 0 0 0 0 0 0 0 0 0 0 0 0 0 0 0 0 0 0 0 0 0 0 0 0 0 0 0 0 0 0 0 0 0 0 0 0 0 0 0 0 0 0 0 0 0 0 0 0 0 0 0 0 0 0 0 0 0 0 0 0 0 0 0 0 0 0 0 0 0 0 0 0 0 0 0 0 0 0 0 0 0 0 0 0 0 0 0 0 0 0 0 0 0 0 0 0 0 0 0 0 0 0 0 0 0 0 0 0 0 0 0 0 0 0 0 0 0 0 0 0 0 0 0 0 0 0 0 0 0 0 0 0 0 0 0 0 0.001 0.001 0 0 0 0 0 0 0 0 0 0 0 0 0 0 0 0 0 0 0 0 0 0 0 0 0 0.001 0.001 0.001 0.001 0 0 0.001 0.001 0.001 0.001 0 0.001 0.001 0.001 0.001 0.001 0.001 0 0 0 0 0 0 0 0 0 0 0 0 0.001 0 0 0 0 0 0 0 0.001 0 0.001 0.001 0.001 0.001 0.001 0.001 0 0 0.001 0 0 0 0 0 0 0 0 0 0 0 0 0 0 0 0 0 0 0 0 0.001 0 0 0 0 0 0 0 0 0 0 0 0 0 0 0 0 0 0 0 0 0 0 0 0 0.001 0.001 0.001 0.001 0 0 0 0 0 0 0 0 0 0 0 0 0 0 0 0 0.001 0 0.001 0.001 0.001 0.001 0.001 0.001 0 0 0.001 0 0 0 0 0 0 0 0 0.001 0.001 0.001 0.001 0.001 0.001 0.001 0 0.001 0.001 0.001 0.001 0.001 0.001 0.001 0 0 0.001 0 0 0 0 0 0 0.001 0.001 0.001 0 0 0 0 0 0 0 0 0 0 0 0 0 0 0 0 0 0.001 0 0.001 0.001 0.001 0 0 0 0 0 0 0 0 0 0 0 0 0 0 0 0 0 0 0 0 0 0 0 0 0 0 0 0 0 0 0 0 0 0 0 0 0 0 0 0 0 0 0 0 0 0 0 0 0 0 0 0 0 0 0 0 0 0 0 0 0 0 0 0 0 0 0 0 0 0 0 0 0 0 0 0 0 0 0 0 0 0 0 0 0 0 0 0 0 0 0 0 0 0 0 0 0 0 0 0 0 0 0 0 0 0 0 0 0 0 0 0 0 0 0 0 0 0 0 0 0 0 0 0 0 0 0 0 0 0 0 0 0 0 0 0 0 0 0 0 0 0 0 0 0 0 0 0 0 0 0 0 0 0 0 0 0 0 0 0 0 0 0 0 0 0 0 0 0 0 0 0 0 0 0 0 0 0 0 0 0 0 0 0 0 0 0 0 0 0 0 0 0 0 0 0 0 0 0 
0.002 0 0 0.017 0.02 0.019 0.017 0.013 0 0 0.02 0.008 0.048 0.115 0.338 1 0.453 0.165 0.158 0.105 0.11 0.111 0.032 0.028 0.015 0.022 0.036 0.041 0.079 0.045 0.026 0.034 0.076 0.058 0.01 0.002 0.002 0.004 0.006 0.007 0.007 0.007 0.009 0.01 0.016 0.016 0.019 0.021 0.033 0.033 0.028 0.038 0.03 0.023 0.048 0.052 0.064 0.065 0.101 0 0.004 0.006 0.007 0.006 0.005 0.006 0.007 0.007 0.01 0.008 0.002 0.009 0.015 0.009 0.006 0.007 0.009 0.008 0.009 0.017 0.016 0.015 0.008 0.006 0.009 0.007 0.002 0.004 0.004 0.004 0.005 0.004 0.008 0.007 0.005 0.006 0.011 0.005 0.023 0.03 0.011 0.004 0.044 0.098 0.011 0.027 0.019 0.013 0.01 0.002 0.004 0.009 0.009 0.013 0.024 0.018 0.011 0.002 0.04 0.067 0.004 0.006 0.006 0.006 0.007 0.006 0.007 0.002 0.004 0.002 0.004 0.008 0.003 0.002 0.006 0.012 0.003 0 0.001 0.004 0.004 0.004 0.005 0.003 0.004 0.004 0.002 0.002 0.004 0.003 0.002 0.002 0.005 0.005 0.008 0.008 0.008 0 0.001 0 0.044 0.165 0.14 0.108 0.053 0.048 0.02 0.011 0.005 0.004 0.002 0.002 0.002 0.003 0.003 0.001 0.002 0.002 0.018 0.018 0.017 0.014 0.013 0.023 0.016 0.012 0.003 0.005 0.001 0.001 0.001 0 0.002 0.002 0.001 0 0 0 0.009 0.009 0.009 0.009 0.008 0.002 0 0 0 0.001 0 0 0.001 0.001 0 0 0 0.001 0.001 0.002 0.002 0.002 0.001 0 0 0 0.005 0.007 0.006 0.004 0.004 0.005 0.005 0.007 0.007 0.005 0.004 0.007 0.006 0.006 0.004 0.005 0.007 0.006 0.004 0.003 0.005 0.006 0.001 0.002 0.002 0.002 0.002 0 0.001 0.001 0 0 0.001 0.001 0 0 0.006 0 0 0 0.005 0.008 0.013 0.01 0.011 0.008 0.011 0.012 0.012 0.013 0.012 0.013 0.016 0.012 0.019 0.025 0.014 0.014 0.02 0.035 0.012 0 0.001 0.003 0.003 0.004 0.002 0.002 0.002 0.001 0 0.003 0.005 0.007 0.005 0.002 0.002 0.004 0.004 0.004 0.002 0.004 0.001 0.003 0.003 0.001 0.002 0.002 0 0.002 0.002 0.001 0.002 0.002 0.001 0.002 0.003 0.001 0.001 0.006 0.003 0.015 0.006 0.003 0.002 0.001 0.002 0.002 0.002 0.001 0.001 0.001 0 0 0 0 0 0 0 0 0 0.001 0.001 0.001 0.001 0 0 0 0 0 0 0 0.001 0.001 0.001 0 0 0.001 0 0 0.001 0 0 0 0.001 0 0 0 0 0 0 0 0 0 0 0 0 0 0 0 0 0 0 0 0.002 0.004 0.003 0.003 0.003 0 0 0 0.001 0.001 0 0 0 0 0 0 0 0 0 0 0 0 0 0 0 0 0 0 0 0 0 0 0 0 0 0 0 0 0 0 0 0 0 0 0 0 0 0 0 0 0 0 0 0 0 0 0 0 0 0 0 0 0 0 0 0 0 0 0 0 0 0 0 0 0 0 0 0 0 0 0 0 0 0 0 0 0 0 0 0 0 0 0 0 0 0 0 0 0 0 0 0 0 0 0 0 0 0 0 0 0 0 0 0 0 0 0 0 0 0 0 0 0 0 0 0 0 0 0 0 0 0 0 0 0 0 0 0 0 0 0 0 0 0 0 0 0 0 0 0 0 0 0 0 0 0 0 0 0 0 0 0 0 0 0 0 0 0 0 0 0 0 0 0 0 0 0 0 0 0 0 0 0 0 0 0 0 0 0 0 0 0 0 0 0 0 0 0 0 0 0 0 0 0 0 0 0 0 0 0 0 0 0 0 0 0 0 0 0 0 0 0 0 0 0 0 0 0 0 0 0 0 0 0 0 0 0 0 0 0 0 0 0 0 0 0 0 0 0 0 0 0 0 0 0 0 0 0 0 0 0 0 0 0 0 0 0 0 0 0 0 0 0 0 0 0 0 0 0 0 0 0 0 0 0 0 0 0 0 0 0 0 0 0 0 0 0 0 0 0 0 0 0 0 0 0 0 0 0 0 0 0 0 0 0 0 0 0 0 0 0 0 0 0 0 0 0 0 0 0 0 0 0 0 0 0 0 0 0 0 0 0 0 0 0 0 0 0 0 0 0 0 0 0 0 0 0 0 0 0 0 0 0 0 0 0 0 0 0 0 0 0 0 0 0 0 0 0 0 0 0 0 0 0 0 0 0 0 0 0 0 0 0 0 0 0 0 0 0 0 0 0 0 0 0 0 0 0 0 0 0 0 0 0 0 0 0 0 0 0 0 0 0 0 0 0 0 0 0 0 0 0 0 0 0 0 0 0 0 0 0 0 0 0 0 0 0 0 0 0 0 0 0 0 0 0 0 0 0 0 0 0 0 0 0 0 0 0 0 0 0 0 0 0 0 0 0 0 0 0 0 0 0 0 0 0 0 0 0 0 0 0 0 0 0 0 0 0 0 0 0 0 0 0 0 0 0 0 0 0 0 0 0 0 0 0 0 0 0 0 0 0 0 0 0 0 0 0 0 0 0 0 0 0 0 0 0 0 0 0 0 0 0 0 0 0 0 0 0 0 0 0 0 0 0 0 0 0 0 0 0 0 0 0 0 0 0 0 0 0 0 0 0 0 0 0 0 0 0 0 0 0 0 0 0 0 0 0 0 0 0 0 0 0 0 0 0 0 0 0 0 0 0 0 0 0 0 0 0 0 0 0 0 0 0 0 0 0 0 0 0 0 0 0 0 0 0 0 0 0 0 0 0 0 0 0 0 0 0 0 0 0 0 0 0 0 0 0 0 0 0 0 0 0 0 0 0 0 0 0 0 0 0 0 0 0 0 0 0 0 0 0 0 0 0 0 0 0 0 0 0 0 0 0 0 0 0 0 0 0 0 0 0 0 0 0 0 0 0 0 0 0 0 0 0 0 0 0 0 0 0 0 0 0 0 0 0 0 0 0 0 0 0 0 0 0 0 0 0 0 0 0 0 0 0 0 0 0 0 0.001 0.001 0.001 0.001 0.001 0.001 0.002 0.001 0.001 0.002 0.002 0.001 0.001 0 0 0 0 0 0 0 0 0 0 0 0 0 0 0 0 0 0 0 0 0 0 0 0 0 0 0 0 0 0 0 0 0 0 0 0 0 0 0 0 0 0 0 0 0 0 0 0 0 0 0 0 0 0 0 0 0 0 0 0 0 0 0 0 0 0 0 0 0 0 0 0 0 0 0 0 0 0 0 0 0 0 0 0 0 0 0 0 0 0 0 0 0 0 0 0 0 0 0 0 0 0 0 0 0 0 0 0 0 0 0 0 0 0 0 0 0 0 0 0 0 0 0 0 0 0 0 0 0 0 0 0 0 0 0 0 0 0 0 0 0 0 0 0 0 0 0 0 0 0 0 0 0 0 0 0 0 0 0 0 0 0 0 0 0 0 0 0 0 0 0 0 0 0 0 0 0 0 0 0 0 0 0 0 0 0 0 0 0 0 0 0 0 0 0 0 0 0 0 0 0 0 0 0 0 0 0 0 0 0 0 0 0 0 0 0 0 0 0 0 0 0 0 0 0 0 0 0 0 0 0 0 0 0 0 0 0 0 0 0 0 0 0 0 0 0 0 0 0 0 0 0 0 0 0 0 0 0 0 0 0 0 0 0 0 0 0 0 0 0 0 0 0 0 0 0 0 0 0 0 0 0 0 0 0 0 0 0 0 0 0 0 0 0 0 0 0 0 0 0 0 0 0 0 0 0 0 0 0 0 0 0 0 0 0 0 0 0 0 0 0 0 0 0 0 0 0 0 0 0 0 0 0 0 0 0 0 0 0 0 0 0 0 0 0 0 0 0 0 0 0 0 0 0 0 0 0 0 0 0 0 0 0 0 0 0 0 0 0 0 0 0 0 0 0 0 0 0 0 0 0 0 0 0 0 0 0 0 0 0 0 0 0 0 0 0 0 0 0 0 0 0 0 0 0 0 0 0 0 0 0 0 0 0 0 0 0 0 0 0 0 0 0 0 0 0 0 0 0 0 0 0 0 0 0 0 0 0 0 0 0 0 0 0 0 0 0 0 0 0 0 0 0 0 0 0 0 0 0 0 0 0 0 0 0 0 0 0 0 0 0 0 0 0 0 0 0 0 0 0 0 0 0 0 0 0 0 0 0 0 0 0 0 0 0 0 0 0 0 0 0 0 0 0 0 0 0 0 0 0 0 0 0 0 0 0 0 0 0 0 0 0 0 0 0 0 0 0 0 0 0 0 0 0 0 0 0 0 0 0 0 0 0 0 0 0 0 0 0 0 0 0 0 0 0 0 0 0 0 0 0 0 0 0 0 0 0 0 0 0 0 0 0 0 0 0 0 0 0 0 0 0 
0.005 0 0 0.012 0.022 0.022 0.017 0.017 0 0 0.02 0.01 0.054 0.339 0.125 0.335 1 0.213 0.206 0.126 0.133 0.124 0.024 0.029 0.015 0.023 0.042 0.034 0.079 0.055 0.022 0.035 0.073 0.061 0.016 0.006 0.005 0.012 0.014 0.006 0.009 0.014 0.017 0.013 0.018 0.023 0.018 0.017 0.041 0.035 0.032 0.041 0.033 0.017 0.053 0.057 0.067 0.074 0.101 0 0.005 0.004 0.004 0.004 0.004 0.004 0.007 0.005 0.006 0.006 0.004 0.011 0.012 0.007 0.001 0.002 0.002 0.006 0.002 0.013 0.01 0.012 0.008 0.005 0.004 0.004 0 0.012 0.011 0.006 0.002 0.001 0.005 0.002 0.001 0 0.01 0.009 0.026 0.028 0.016 0.007 0.036 0.095 0.007 0.017 0.016 0.019 0.017 0.014 0.015 0.015 0.014 0.017 0.02 0.02 0.014 0.006 0.037 0.053 0.001 0.001 0.004 0.005 0.003 0.005 0.007 0.008 0.008 0.009 0.011 0.007 0.01 0.005 0.009 0.01 0.002 0 0.007 0.009 0.007 0.008 0.012 0.009 0.008 0.009 0.007 0.007 0.008 0.007 0.007 0.005 0.009 0.01 0.006 0.005 0.005 0 0.003 0 0.04 0.141 0.138 0.124 0.045 0.041 0.015 0.011 0.013 0.009 0.001 0.003 0.002 0.001 0.001 0 0.003 0.006 0.018 0.021 0.014 0.014 0.013 0.023 0.013 0.005 0 0.004 0.001 0.001 0 0.001 0.002 0.003 0.003 0 0.001 0.001 0.013 0.012 0.009 0.009 0.008 0.002 0 0.002 0.001 0.002 0.002 0.002 0.002 0.001 0.002 0.001 0 0.002 0.002 0.003 0.004 0.002 0.002 0.001 0 0 0.003 0.007 0.005 0.01 0.008 0.004 0.006 0.008 0.009 0.006 0.004 0.009 0.008 0.004 0.004 0.004 0.004 0.009 0.005 0.005 0.005 0.006 0.002 0 0.002 0.002 0.002 0.002 0.001 0.001 0.001 0 0.001 0.001 0.001 0.001 0.004 0 0 0 0.011 0.015 0.014 0.013 0.013 0.008 0.009 0.01 0.011 0.013 0.01 0.008 0.009 0.012 0.015 0.018 0.014 0.012 0.022 0.034 0.012 0 0.004 0.004 0.004 0.004 0.004 0.003 0.004 0.004 0.004 0.009 0.011 0.008 0.006 0.004 0.004 0.007 0.007 0.006 0.004 0.007 0.003 0.005 0.007 0.005 0.004 0.004 0.002 0.003 0.005 0.005 0.004 0.005 0.004 0.002 0.002 0.003 0 0.006 0.001 0.022 0.007 0.007 0 0 0.005 0.005 0.006 0.005 0.004 0.002 0.001 0.002 0.002 0 0.001 0.001 0.002 0.001 0.002 0.003 0.003 0.003 0.003 0.001 0.001 0 0 0 0 0.002 0.002 0.001 0.001 0 0 0 0 0.001 0 0 0 0.001 0.001 0.001 0.001 0.001 0 0 0 0 0.001 0.002 0.003 0.002 0.002 0.002 0.002 0.001 0 0.003 0.001 0.001 0.001 0.002 0.001 0.001 0.001 0.001 0.001 0 0.001 0 0 0 0 0 0 0 0 0 0 0 0 0 0 0 0 0 0 0 0 0 0 0 0 0 0 0 0 0 0.001 0.001 0 0 0 0 0 0 0 0 0 0 0 0 0 0 0 0 0 0 0 0 0 0 0 0 0 0 0 0 0 0 0 0 0 0 0 0 0 0 0 0 0 0 0 0 0 0 0 0 0 0 0 0 0 0 0 0 0 0 0 0 0 0 0 0 0 0 0 0 0 0 0 0 0 0 0 0 0 0 0 0 0 0 0 0 0 0 0 0 0 0 0 0 0 0 0 0 0 0 0 0 0 0 0 0 0 0 0 0 0 0 0 0 0 0 0 0 0 0 0 0 0 0 0 0 0 0 0 0 0 0 0 0 0 0 0 0 0 0 0 0 0 0 0.001 0.001 0 0 0.001 0 0 0 0 0 0 0 0 0 0 0 0 0 0 0 0 0 0 0 0 0 0 0 0 0 0 0 0 0 0 0 0 0 0 0 0 0 0 0 0 0 0 0 0 0 0 0 0 0 0 0 0 0 0 0 0 0 0 0 0 0 0 0 0 0 0 0 0 0 0 0 0 0 0 0 0 0 0 0 0 0 0 0 0 0 0 0 0 0 0 0 0 0 0 0 0 0 0 0 0 0 0 0 0 0 0 0 0 0 0 0 0 0 0 0 0 0 0 0 0 0 0 0 0 0 0 0 0 0 0 0 0 0 0 0 0 0 0 0 0 0 0 0 0 0 0 0 0 0 0 0 0 0 0 0 0 0 0 0 0 0 0 0 0 0 0 0 0 0 0 0 0 0 0 0 0 0 0 0 0 0 0 0 0 0 0 0 0 0 0 0 0 0 0 0 0 0 0 0 0 0 0 0 0 0 0 0 0 0 0 0 0 0 0 0 0 0 0 0 0 0 0 0 0 0 0 0 0 0 0 0 0 0 0 0 0 0 0 0 0 0 0 0 0 0 0 0 0 0 0 0 0 0 0 0 0 0 0 0 0 0 0 0 0 0 0 0 0 0 0 0 0 0 0 0 0 0 0 0 0 0 0 0 0 0 0 0 0 0 0 0 0 0 0 0 0 0 0 0 0 0 0 0 0 0 0 0 0 0 0 0 0 0 0 0 0 0 0 0 0 0 0 0 0 0 0 0 0 0 0 0 0 0 0 0 0 0 0 0 0 0 0 0 0 0 0 0 0 0 0 0 0 0 0 0 0 0 0 0 0 0 0 0 0 0 0 0 0 0 0 0 0 0 0 0 0 0 0 0 0 0 0 0 0 0 0 0 0 0 0 0 0 0 0 0 0 0 0 0 0 0 0 0 0 0 0 0 0 0 0 0 0 0 0 0 0 0 0 0 0 0 0 0 0 0 0 0 0 0 0 0 0 0 0 0 0 0 0 0 0 0 0 0 0 0 0 0 0 0 0 0 0 0 0 0 0 0 0 0 0 0 0 0 0 0 0 0 0 0 0 0 0 0 0 0 0 0 0 0 0 0 0 0 0 0 0 0 0 0 0 0 0 0 0 0 0 0 0 0 0 0 0 0 0 0 0 0 0 0 0 0 0 0 0 0 0 0 0 0 0 0 0 0 0 0 0 0 0 0 0 0 0 0 0 0 0 0 0 0 0 0 0 0 0 0 0 0 0 0 0 0 0 0.001 0.001 0 0.001 0.001 0.001 0.001 0.001 0.001 0.002 0.001 0.002 0.002 0 0 0 0 0 0 0 0 0 0 0 0 0 0 0 0 0 0 0 0 0 0 0 0 0 0 0 0 0 0 0 0 0 0 0 0 0 0 0 0 0 0 0 0 0 0 0 0 0 0 0 0 0 0 0 0 0 0 0 0 0 0 0 0 0 0 0 0 0 0 0 0 0 0 0 0 0 0 0 0 0 0 0 0 0 0 0 0 0 0 0 0 0 0 0 0 0 0 0 0 0 0 0 0 0 0 0 0 0 0 0 0 0 0 0 0 0 0 0 0 0 0 0 0 0 0 0 0 0 0 0 0 0 0 0 0 0 0 0 0 0 0 0 0 0 0 0 0 0 0 0 0 0 0 0 0 0 0 0 0 0 0 0 0 0 0 0 0 0 0 0 0 0 0 0 0 0 0 0 0 0 0 0 0 0 0 0 0 0 0 0 0 0 0 0 0 0 0 0 0 0 0 0 0 0 0 0 0 0 0 0 0 0 0 0 0 0 0 0 0 0 0 0 0 0 0 0 0 0 0 0 0 0 0 0 0 0 0 0 0 0 0 0 0 0 0 0 0 0 0 0 0 0 0 0 0 0 0 0 0 0 0 0 0 0 0 0 0 0 0 0 0 0 0 0 0 0 0 0 0 0 0 0 0 0 0 0 0 0 0 0 0 0 0 0 0 0 0 0 0 0 0 0 0 0 0 0 0 0 0 0 0 0 0 0 0 0 0 0 0 0 0 0 0 0 0 0 0 0 0 0 0 0 0 0 0 0 0 0 0 0 0 0 0 0 0 0 0 0 0 0 0 0 0 0 0 0 0 0 0 0 0 0 0 0 0 0 0 0 0 0 0 0 0 0 0 0 0 0 0 0 0 0 0 0 0 0 0 0 0 0 0 0 0 0 0 0 0 0 0 0 0 0 0 0 0 0 0 0 0 0 0 0 0 0 0 0 0 0 0 0 0 0 0 0 0 0 0 0 0 0 0 0 0 0 0 0 0 0 0 0 0 0 0 0 0 0 0 0 0 0 0 0 0 0 0 0 0 0 0 0 0 0 0 0 0 0 0 0 0 0 0 0 0 0 0 0 0 0 0 0 0 0 0 0 0 0 0 0 0 0 0 0 0 0 0 0 0 0 0 0 0 0 0 0 0 0 0 0 0 0 0 0 0 0 0 0 0 0 0 0 0 0 0 0 0 0 0 0 0 0 0 0 0 0 0 0 0 0 0 0 0 0 0 0 0 0 0 0 0 0 0 0 0 0 0 0 0 0 0 0 0 0 0 0 0 0 0 0 0 0 0 0 0 0 0 0 0 0 0 0 0 
0.036 0 0 0.087 0.123 0.12 0.105 0.07 0 0 0.105 0.042 0.241 0.138 0.222 0.183 0.46 1 0.935 0.596 0.629 0.533 0.121 0.133 0.065 0.115 0.184 0.195 0.354 0.218 0.094 0.14 0.332 0.268 0.046 0.022 0.037 0.053 0.064 0.049 0.036 0.064 0.064 0.065 0.102 0.107 0.094 0.111 0.19 0.182 0.146 0.208 0.157 0.09 0.244 0.254 0.307 0.343 0.388 0 0.027 0.034 0.035 0.033 0.036 0.04 0.035 0.031 0.05 0.041 0.032 0.05 0.064 0.042 0.025 0.034 0.035 0.041 0.038 0.077 0.062 0.067 0.032 0.024 0.015 0.02 0.006 0.039 0.033 0.027 0.02 0.018 0.04 0.021 0.016 0.02 0.045 0.025 0.077 0.103 0.042 0.018 0.156 0.439 0.034 0.105 0.077 0.069 0.068 0.051 0.059 0.062 0.05 0.062 0.113 0.073 0.054 0.023 0.177 0.261 0.021 0.03 0.033 0.025 0.033 0.026 0.033 0.027 0.033 0.032 0.042 0.038 0.04 0.029 0.052 0.061 0.018 0 0.018 0.028 0.025 0.028 0.036 0.031 0.033 0.031 0.03 0.018 0.028 0.018 0.014 0.014 0.03 0.029 0.027 0.03 0.039 0 0.019 0 0.15 0.568 0.68 0.608 0.245 0.223 0.064 0.058 0.055 0.041 0.011 0.014 0.01 0.015 0.011 0.004 0.012 0.03 0.076 0.106 0.073 0.066 0.049 0.115 0.046 0.02 0.01 0.018 0.004 0.005 0.003 0.01 0.014 0.013 0.014 0.005 0.005 0.008 0.064 0.061 0.053 0.053 0.049 0.014 0.005 0.004 0.005 0.009 0.008 0.006 0.006 0.01 0.008 0.005 0.005 0.009 0.007 0.014 0.014 0.01 0.011 0.011 0 0 0.023 0.04 0.042 0.042 0.032 0.018 0.023 0.049 0.047 0.039 0.02 0.048 0.033 0.026 0.017 0.021 0.026 0.044 0.023 0.021 0.042 0.044 0.014 0.013 0.014 0.011 0.011 0.008 0.008 0.006 0.001 0 0.003 0.004 0.005 0.004 0.029 0 0 0 0.042 0.059 0.074 0.074 0.067 0.047 0.05 0.045 0.064 0.077 0.048 0.061 0.069 0.079 0.096 0.11 0.078 0.063 0.121 0.162 0.051 0 0.025 0.024 0.024 0.03 0.013 0.007 0.035 0.015 0.009 0.049 0.054 0.033 0.023 0.014 0.018 0.026 0.026 0.026 0.015 0.023 0.005 0.015 0.016 0.013 0.012 0.01 0.009 0.009 0.01 0.008 0.014 0.01 0.006 0.005 0.017 0.005 0.001 0.032 0.01 0.092 0.04 0.019 0.004 0.003 0.004 0.005 0.01 0.018 0.013 0.011 0.007 0.002 0.004 0.001 0.006 0.006 0.008 0.007 0.008 0.007 0.006 0.007 0.007 0.003 0.001 0.001 0 0.001 0.002 0 0.004 0.002 0.001 0.003 0.002 0.003 0.003 0.002 0.003 0.002 0.003 0.002 0.004 0.004 0.002 0.004 0.002 0.002 0.004 0.003 0.004 0.008 0.008 0.005 0.005 0.004 0.003 0.002 0.001 0.003 0.006 0.002 0.005 0.019 0.019 0.016 0.015 0.004 0.004 0.006 0.002 0.001 0 0 0 0 0 0 0 0 0 0 0 0 0 0 0 0 0 0 0 0 0 0 0 0 0 0 0 0 0 0 0 0 0 0 0 0 0 0 0 0 0 0 0 0 0 0 0 0 0 0 0 0 0 0 0 0 0 0 0 0 0 0 0 0 0 0 0 0 0 0 0 0 0 0 0 0 0 0 0 0 0 0 0 0 0 0 0 0 0 0 0 0 0 0 0 0 0 0 0 0 0 0 0 0 0 0 0 0 0 0 0 0 0 0 0 0 0 0 0 0 0 0 0 0 0 0 0 0 0 0 0 0 0 0 0 0 0 0 0 0 0 0 0 0 0 0 0 0 0 0 0 0 0 0 0 0 0 0 0 0 0 0 0 0 0 0 0 0 0 0.001 0.001 0 0 0 0.001 0.001 0.003 0 0 0 0 0 0 0 0 0 0 0 0 0 0 0 0 0 0 0 0 0 0 0 0 0 0 0 0 0 0 0 0 0 0 0 0 0 0 0 0 0 0 0 0 0 0 0 0 0 0 0 0 0 0 0 0 0 0 0 0 0 0 0 0 0 0 0 0 0 0 0 0 0 0 0 0 0 0 0 0 0 0 0 0 0 0 0 0 0 0 0 0 0 0 0 0 0 0 0 0 0 0 0 0 0 0 0 0 0 0 0 0 0 0 0 0 0 0 0 0 0 0 0 0 0 0 0 0 0 0 0 0 0 0 0 0 0 0 0 0 0 0 0 0 0 0 0 0 0 0 0 0 0 0 0 0 0 0 0 0 0 0 0 0 0 0 0 0 0 0 0 0 0 0 0 0 0 0 0 0 0 0 0 0 0 0 0 0 0 0 0 0 0 0 0 0 0 0 0 0 0 0 0 0 0 0 0 0 0 0 0 0 0 0 0 0 0 0 0 0 0 0 0 0 0 0 0 0 0 0 0 0 0 0 0 0 0 0 0 0 0 0 0 0 0 0 0 0 0 0 0 0 0 0 0 0 0 0 0 0 0 0 0 0 0 0 0 0 0 0 0 0 0 0 0 0 0 0 0 0 0 0 0 0 0 0 0 0 0 0 0 0 0 0 0 0 0 0 0 0 0 0 0 0 0 0 0 0 0 0 0 0 0 0 0 0 0 0 0 0 0 0 0 0 0 0 0 0 0 0 0 0 0 0 0 0 0 0 0 0 0 0 0 0 0 0 0 0 0 0 0 0 0 0 0 0 0 0 0 0 0 0 0 0 0 0 0 0 0 0 0 0 0 0 0 0 0 0 0 0 0 0 0 0 0 0 0 0 0 0 0 0 0 0 0 0 0 0 0 0 0 0 0 0 0 0 0 0 0 0 0 0 0 0 0 0 0 0 0 0 0 0.001 0.001 0 0 0 0 0 0 0 0 0 0 0 0 0 0 0 0 0 0 0 0 0 0 0 0 0 0 0 0 0 0 0 0 0 0 0 0 0 0 0 0 0 0 0 0 0 0 0 0 0 0 0 0 0 0 0 0 0 0 0 0 0 0 0 0 0 0 0 0 0 0 0 0 0 0 0 0 0 0 0 0 0 0 0 0 0 0 0 0 0 0 0 0 0 0 0 0 0 0 0 0 0 0 0 0 0 0 0 0 0 0 0 0 0 0 0 0 0 0 0 0 0 0 0 0 0 0 0 0.001 0.001 0.001 0.002 0.002 0.002 0.006 0.009 0.003 0.002 0.006 0.003 0.002 0.004 0.003 0.001 0 0 0 0 0 0 0 0 0 0 0 0 0 0 0 0 0 0 0 0 0 0 0 0 0 0 0 0 0 0 0 0 0 0 0 0 0 0 0 0 0 0 0 0 0 0 0 0 0 0 0 0 0 0 0 0 0 0 0 0 0 0 0 0 0 0 0 0 0 0 0 0 0 0 0 0 0 0 0 0 0 0 0 0 0 0 0 0 0 0 0 0 0 0 0 0 0 0 0 0 0 0 0 0 0 0 0 0 0 0 0 0 0 0 0 0 0 0 0 0 0 0 0 0 0 0 0 0 0 0 0 0 0 0 0 0 0 0 0 0 0 0 0 0 0 0 0 0 0 0 0 0 0 0 0 0 0 0 0 0 0 0 0 0 0 0 0 0 0 0 0 0 0 0 0 0 0 0 0 0 0 0 0 0 0 0 0 0 0 0 0 0 0 0 0 0 0 0 0 0 0 0 0 0 0 0 0 0 0.001 0.001 0.001 0 0.001 0 0 0 0 0 0 0 0 0 0 0 0 0 0 0 0 0 0 0 0 0 0 0 0 0 0 0 0 0 0 0 0 0 0 0 0 0 0 0 0 0 0 0 0 0 0 0 0 0 0 0 0 0 0 0 0 0 0 0 0 0 0 0 0 0 0 0 0 0 0 0 0 0 0 0 0 0 0 0 0 0 0 0 0 0 0 0 0 0 0 0 0 0 0 0 0 0 0 0 0 0 0 0 0 0 0 0 0 0 0 0 0 0 0 0 0 0 0 0 0 0 0 0 0 0 0.001 0.001 0 0 0.001 0.001 0.001 0.001 0.001 0.001 0.001 0.001 0.001 0 0 0 0 0 0 0 0 0 0 0 0 0 0 0 0 0 0 0 0 0 0 0 0 0 0 0 0 0 0 0 0 0 0 0 0 0 0 0 0 0 0 0 0 0 0 0 0 0 0 0 0 0 0 0 0 0 0 0 0 0 0 0 0 0 0 0 0 0 0 0 0 0 0 0 0 0 0 0 0 0 0 0 0 0 0 0 0 0 0 0 0 0 0 0 0 0 0 0 0 0 0 0 0 0 0 0 0 0 0 0 0 0 0 0 0 0 0 0 0 0 0 0 0 0 0 0 0 0 0 0 0 0 0 0 0 0 0 0 0 0 0 0 0 0 0 0 0 0 0 0 0 0 0 0 0 0 0 0 0 0 0 0 0 0 0 0 0 0 0 0 0 0 0 0 0 0 0 0 0 0 0 0 0 0 0 0 0 0 0 0 0 0 0 0 0 0 0 0 0 0 0 0 0 0 0 0 0 0 0 0 0 0 0 0 0 0 0 0 0 0 0 0 0 0 0 0 0 0 0 
0.042 0 0 0.069 0.098 0.099 0.091 0.069 0 0 0.076 0.04 0.214 0.136 0.209 0.165 0.405 0.882 1 0.59 0.612 0.562 0.129 0.135 0.06 0.108 0.188 0.2 0.392 0.23 0.095 0.157 0.362 0.3 0.053 0.029 0.034 0.05 0.055 0.041 0.028 0.058 0.072 0.057 0.077 0.082 0.077 0.096 0.165 0.147 0.128 0.193 0.126 0.082 0.217 0.23 0.284 0.313 0.392 0 0.027 0.035 0.036 0.032 0.032 0.036 0.036 0.034 0.049 0.046 0.029 0.055 0.07 0.048 0.024 0.03 0.037 0.04 0.035 0.066 0.056 0.07 0.036 0.031 0.019 0.025 0.006 0.041 0.037 0.032 0.022 0.02 0.042 0.018 0.019 0.023 0.047 0.033 0.101 0.151 0.059 0.028 0.215 0.509 0.033 0.114 0.083 0.061 0.066 0.052 0.065 0.054 0.045 0.064 0.108 0.103 0.075 0.017 0.185 0.285 0.014 0.021 0.027 0.022 0.036 0.036 0.036 0.036 0.042 0.039 0.053 0.043 0.04 0.038 0.059 0.06 0.021 0 0.008 0.028 0.028 0.025 0.035 0.031 0.042 0.037 0.028 0.028 0.038 0.015 0.014 0.018 0.042 0.039 0.039 0.037 0.041 0 0.013 0 0.171 0.574 0.716 0.632 0.265 0.238 0.099 0.059 0.06 0.039 0.01 0.014 0.009 0.017 0.012 0.004 0.014 0.021 0.061 0.089 0.055 0.049 0.048 0.097 0.054 0.026 0.012 0.028 0.009 0.01 0.006 0.005 0.01 0.01 0.01 0.004 0.004 0.006 0.058 0.058 0.054 0.051 0.034 0.013 0.005 0.008 0.014 0.018 0.012 0.012 0.016 0.019 0.015 0.008 0.013 0.018 0.011 0.011 0.012 0.013 0.009 0.004 0.001 0 0.026 0.036 0.035 0.031 0.025 0.026 0.033 0.047 0.046 0.037 0.017 0.048 0.026 0.022 0.014 0.015 0.022 0.034 0.018 0.011 0.026 0.035 0.014 0.011 0.017 0.01 0.012 0.01 0.011 0.01 0.003 0 0.006 0.004 0.002 0.002 0.028 0 0 0 0.031 0.05 0.062 0.058 0.06 0.055 0.056 0.053 0.064 0.074 0.054 0.066 0.058 0.068 0.102 0.11 0.071 0.057 0.108 0.142 0.055 0 0.017 0.016 0.015 0.021 0.01 0.008 0.038 0.016 0.013 0.05 0.055 0.036 0.025 0.014 0.019 0.024 0.026 0.023 0.013 0.022 0.013 0.015 0.018 0.018 0.018 0.019 0.008 0.009 0.012 0.011 0.01 0.006 0.007 0.006 0.015 0.003 0.001 0.039 0.015 0.08 0.021 0.007 0.001 0.001 0.011 0.013 0.02 0.027 0.027 0.014 0.012 0.004 0.005 0.006 0.015 0.014 0.015 0.011 0.013 0.014 0.011 0.016 0.015 0.003 0.002 0.001 0 0.002 0.002 0 0.003 0.002 0.001 0 0 0.001 0.002 0.002 0 0.003 0.004 0.002 0.005 0.004 0.004 0.002 0.002 0.004 0.005 0.003 0.012 0.009 0.006 0.008 0.007 0.007 0.005 0.003 0.002 0.005 0.006 0.004 0.006 0.016 0.014 0.012 0.011 0.006 0.003 0.004 0.005 0 0 0 0 0 0 0 0 0 0 0 0 0 0 0 0 0 0 0 0 0 0 0 0 0 0 0 0 0 0 0.001 0.001 0 0 0 0 0 0 0 0 0 0 0 0 0 0 0 0 0 0 0 0 0 0 0 0 0 0 0 0 0 0 0 0 0 0 0 0 0 0 0 0 0 0 0 0 0 0 0 0 0 0 0 0 0 0 0 0 0 0 0 0 0 0 0 0 0 0 0 0 0 0 0.002 0.002 0 0 0 0 0 0 0 0 0 0 0 0 0 0 0 0 0 0 0 0 0 0 0 0 0 0 0 0 0 0 0 0 0 0 0 0 0 0 0 0 0 0 0.001 0.002 0.002 0 0 0 0 0 0 0 0 0 0 0 0 0 0 0 0 0 0 0 0 0 0 0.002 0 0 0 0 0 0.002 0 0 0 0 0 0 0 0 0 0 0 0 0 0 0 0 0 0 0 0 0 0 0 0 0 0 0 0 0 0 0 0 0 0 0 0 0 0 0 0 0 0 0 0 0 0 0 0 0 0 0 0 0 0 0 0 0 0 0 0 0 0 0 0 0 0 0 0 0 0 0 0 0 0 0 0 0 0 0 0 0 0 0 0 0 0 0 0 0 0 0 0 0 0 0 0 0 0 0 0 0 0 0 0 0 0 0 0 0 0 0 0 0 0 0 0 0 0 0 0 0 0 0 0 0 0 0 0 0 0 0 0 0 0 0 0 0 0 0 0 0 0 0 0 0 0 0 0 0 0 0 0 0 0 0 0 0 0 0 0 0 0 0 0 0 0 0 0 0 0 0 0 0 0 0 0 0 0 0 0 0 0 0 0 0 0 0 0 0 0 0 0 0 0 0 0 0 0 0 0 0 0 0 0 0 0 0 0 0 0 0 0 0 0 0 0 0 0 0 0 0 0 0 0 0 0 0 0 0 0 0 0 0 0 0 0 0 0 0 0 0 0 0 0 0 0 0 0 0 0 0 0 0 0 0 0 0 0 0 0 0 0 0 0 0 0 0 0 0 0 0 0 0 0 0 0 0 0 0 0 0 0 0 0 0 0 0 0 0 0 0 0 0 0 0 0 0 0 0 0 0 0 0 0 0 0 0 0 0 0 0 0 0 0 0 0 0 0 0 0 0 0 0 0 0 0 0 0 0 0 0 0 0 0 0 0 0 0 0 0 0 0 0 0 0 0 0 0 0 0 0 0 0 0 0 0 0.001 0.001 0.001 0.002 0.001 0.001 0.002 0.002 0.002 0.002 0.001 0.001 0.002 0.001 0 0 0 0 0 0 0 0 0 0 0 0 0 0 0 0 0 0 0 0 0.002 0 0 0 0 0 0 0 0 0 0 0 0 0 0 0 0 0 0 0 0 0 0 0 0 0 0 0 0 0 0 0 0 0 0 0 0 0 0 0 0 0 0 0 0 0 0 0 0 0 0 0 0 0 0 0 0 0 0 0 0 0 0 0 0 0 0 0 0 0 0 0 0 0 0 0 0 0 0 0 0 0 0 0 0 0 0 0 0 0 0 0 0 0 0 0 0 0 0 0 0 0 0 0 0 0 0 0 0 0 0 0 0 0 0 0 0 0 0 0 0 0 0 0 0 0 0 0 0 0 0 0 0 0 0 0 0 0 0 0 0 0 0 0 0 0 0 0 0 0 0 0 0 0 0 0 0 0 0 0 0 0.001 0.001 0 0.001 0.002 0.004 0.011 0.004 0.003 0.003 0.005 0.004 0.006 0.005 0.004 0 0 0 0 0 0 0 0 0 0 0 0 0 0 0 0 0 0 0 0 0 0 0 0 0 0 0 0 0 0 0 0 0 0 0 0 0 0 0 0 0 0 0 0 0 0 0 0 0 0 0 0 0 0 0 0 0 0 0 0 0 0 0 0 0 0 0 0 0 0 0 0 0 0 0 0 0 0 0 0 0 0 0 0 0 0 0 0 0 0 0 0 0 0 0 0 0 0 0 0 0 0 0 0 0 0 0 0 0 0 0 0 0 0 0 0 0 0 0 0 0 0 0 0 0 0 0 0 0 0 0 0 0 0 0 0 0 0 0 0 0 0 0 0 0 0 0 0 0 0 0 0 0 0 0 0 0 0 0 0 0 0 0 0 0 0 0 0 0 0 0 0 0 0 0 0 0 0 0 0 0 0 0 0 0 0 0 0 0 0 0 0 0 0 0 0 0 0 0 0 0 0 0 0 0 0 0 0.001 0 0 0 0 0 0 0 0 0 0 0 0 0 0 0 0 0 0 0 0 0 0 0 0 0 0 0 0 0 0 0 0 0 0 0 0 0 0 0 0 0 0 0 0 0 0 0 0 0 0 0 0 0 0 0 0 0 0 0 0 0 0 0 0 0 0 0 0 0 0 0 0 0 0 0 0 0 0 0 0 0 0 0 0 0 0 0 0 0 0 0 0 0 0 0 0 0 0 0 0 0 0 0 0 0 0 0 0 0 0 0 0 0 0 0 0 0 0 0 0 0 0 0 0 0 0 0 0 0 0 0.001 0 0.001 0.001 0.003 0.001 0.001 0.001 0.001 0.001 0 0 0 0 0 0 0 0 0 0.001 0.001 0.001 0 0 0 0 0 0 0 0 0 0 0 0 0 0 0 0 0 0 0 0.001 0.001 0.001 0 0 0 0 0 0 0 0 0 0 0 0 0 0 0 0 0 0 0 0 0 0 0 0 0 0 0 0 0 0 0 0 0 0 0 0 0 0 0 0 0 0 0 0 0 0 0 0 0 0 0 0 0 0 0 0 0 0 0 0 0 0 0 0 0 0 0 0 0 0 0 0 0 0 0 0 0 0 0 0 0 0 0 0 0 0 0 0 0 0 0 0 0 0 0 0 0 0 0 0 0 0 0 0 0 0 0 0 0 0 0 0 0 0 0 0 0 0 0 0 0 0 0 0 0 0 0 0 0 0 0 0 0 0 0 0 0 0 0 0 0 0 0 0 0 0 0 0 0 0 0 0 0 0 0 0 0 0 0 0 0 0 0 0 0 0 0 0 0 0 0 0 0 0 0 0 0 0 0 0 0 0 0 0 0 0 0 0 0 0 0 0 0 0 0 0 0 0 0 
0.018 0 0 0.03 0.04 0.04 0.032 0.025 0 0 0.044 0.026 0.109 0.071 0.093 0.08 0.212 0.436 0.46 1 0.865 0.366 0.063 0.068 0.032 0.058 0.095 0.11 0.212 0.119 0.052 0.094 0.201 0.165 0.024 0.016 0.015 0.018 0.023 0.013 0.011 0.023 0.02 0.023 0.035 0.033 0.031 0.046 0.08 0.072 0.064 0.083 0.061 0.041 0.098 0.113 0.132 0.144 0.159 0 0.011 0.022 0.02 0.021 0.018 0.021 0.021 0.017 0.025 0.019 0.012 0.025 0.029 0.02 0.006 0.015 0.012 0.017 0.011 0.031 0.026 0.03 0.015 0.012 0.011 0.016 0.003 0.024 0.018 0.015 0.012 0.006 0.015 0.009 0.01 0.008 0.02 0.012 0.049 0.07 0.03 0.016 0.107 0.255 0.013 0.048 0.033 0.03 0.025 0.017 0.024 0.023 0.018 0.031 0.05 0.032 0.025 0.013 0.098 0.149 0.007 0.011 0.016 0.012 0.018 0.016 0.017 0.015 0.018 0.013 0.025 0.024 0.014 0.012 0.026 0.029 0.007 0 0.007 0.014 0.014 0.012 0.019 0.017 0.021 0.014 0.017 0.012 0.021 0.01 0.007 0.007 0.018 0.02 0.016 0.019 0.022 0 0.008 0 0.078 0.262 0.368 0.307 0.11 0.101 0.04 0.025 0.021 0.013 0.002 0.01 0.005 0.005 0.004 0 0.007 0.005 0.026 0.038 0.028 0.022 0.022 0.042 0.027 0.009 0.003 0.004 0.004 0.005 0.003 0.002 0.005 0.005 0.003 0.003 0.002 0.002 0.025 0.024 0.023 0.018 0.017 0.004 0.004 0.005 0.006 0.007 0.007 0.008 0.008 0.009 0.008 0.006 0.006 0.006 0.005 0.004 0.005 0.005 0.004 0.001 0.001 0 0.013 0.016 0.016 0.014 0.01 0.006 0.01 0.017 0.015 0.01 0.002 0.016 0.011 0.012 0.01 0.009 0.012 0.013 0.009 0.009 0.012 0.015 0.008 0.005 0.005 0.006 0.006 0.008 0.005 0.004 0.002 0 0 0 0 0 0.013 0 0 0 0.015 0.023 0.026 0.026 0.028 0.018 0.016 0.019 0.029 0.031 0.022 0.026 0.025 0.03 0.039 0.042 0.032 0.026 0.043 0.058 0.018 0 0.005 0.006 0.006 0.008 0.004 0.001 0.017 0.007 0.005 0.022 0.025 0.02 0.01 0.008 0.012 0.013 0.012 0.012 0.008 0.013 0.005 0.006 0.009 0.008 0.009 0.009 0.005 0.003 0.005 0.004 0.004 0.003 0.002 0.002 0.008 0.002 0.001 0.017 0.003 0.032 0.009 0.005 0 0 0.003 0.004 0.009 0.011 0.011 0.007 0.006 0.001 0.003 0.004 0.008 0.008 0.008 0.009 0.006 0.006 0.004 0.008 0.005 0.002 0 0 0 0.001 0.002 0.001 0.001 0 0 0.003 0.001 0.004 0.003 0.003 0.004 0.003 0.003 0.004 0.004 0.003 0.001 0.003 0.003 0.005 0.006 0.003 0.008 0.006 0.006 0.007 0.007 0.007 0.007 0.003 0.002 0.003 0.003 0 0.001 0.009 0.009 0.009 0.009 0.003 0.001 0.001 0.003 0.002 0.002 0.001 0.001 0 0 0 0 0 0 0 0 0 0 0 0 0 0 0 0 0 0 0 0 0 0 0 0 0 0 0.002 0.001 0 0 0 0 0 0 0 0 0 0 0 0 0 0 0 0 0 0 0 0 0 0 0 0 0 0 0 0 0 0 0 0 0 0 0 0 0 0 0 0 0 0 0 0 0 0 0 0 0 0 0 0 0 0 0 0 0 0 0 0 0 0 0 0 0 0 0 0 0 0 0 0 0 0 0 0 0 0 0 0 0 0 0 0 0 0 0 0 0 0 0 0 0 0 0 0 0 0 0 0 0 0 0 0 0 0 0 0 0 0 0 0 0 0 0 0 0 0 0 0 0 0 0 0 0 0 0 0 0 0 0 0 0 0 0 0 0 0 0 0 0 0.002 0.002 0 0 0 0 0 0 0 0 0 0 0 0 0 0 0 0 0 0 0 0 0 0 0 0 0 0 0 0 0 0 0 0 0 0 0 0 0 0 0 0 0 0 0 0 0 0 0 0 0 0 0 0 0 0 0 0 0 0 0 0 0 0 0 0 0 0 0 0 0 0 0 0 0 0 0 0 0 0 0 0 0 0 0 0 0 0 0 0 0 0 0 0 0 0 0 0 0 0 0 0 0 0 0 0 0 0 0 0 0 0 0 0 0 0 0 0 0 0 0 0 0 0 0 0 0 0 0 0 0 0 0 0 0 0 0 0 0 0 0 0 0 0 0 0 0 0 0 0 0 0 0 0 0 0 0 0 0 0 0 0 0 0 0 0 0 0 0 0 0 0 0 0 0 0 0 0 0 0 0 0 0 0 0 0 0 0 0 0 0 0 0 0 0 0 0 0 0 0 0 0 0 0 0 0 0 0 0 0 0 0 0 0 0 0 0 0 0 0 0 0 0 0 0 0 0 0 0 0 0 0 0 0 0 0 0 0 0 0 0 0 0 0 0 0 0 0 0 0 0 0 0 0 0 0 0 0 0 0 0 0 0 0 0 0 0 0 0 0 0 0 0 0 0 0 0 0 0 0 0 0 0 0 0 0 0 0 0 0 0 0 0 0 0 0 0 0 0 0 0 0 0 0 0 0 0 0 0 0 0 0 0 0 0 0 0 0 0 0 0 0 0 0 0 0 0 0 0 0 0 0 0 0 0 0 0 0 0 0 0 0 0 0 0 0 0 0 0 0 0 0 0 0 0 0 0 0 0 0 0 0 0 0 0 0 0 0 0 0 0 0 0 0 0 0 0 0 0 0 0 0 0 0 0 0 0 0 0 0 0 0 0 0 0 0 0 0 0 0 0 0 0 0 0 0 0 0 0 0 0 0 0 0 0 0 0.001 0.001 0.001 0 0 0 0.001 0.001 0.001 0.001 0.001 0.001 0 0 0 0 0 0 0 0 0 0 0 0 0 0 0 0 0 0 0 0 0 0 0 0 0 0 0 0 0 0 0 0 0 0 0 0 0 0 0 0 0 0 0 0 0 0 0 0 0 0 0 0 0 0 0 0 0 0 0 0 0 0 0 0 0 0 0 0 0 0 0 0 0 0 0 0 0 0 0 0 0 0 0 0 0 0 0 0 0 0 0 0 0 0 0 0 0 0 0 0 0 0 0 0 0 0 0 0 0 0 0 0 0 0 0 0 0 0 0 0 0 0 0 0 0 0 0 0 0.001 0.001 0.001 0.001 0.002 0.002 0.004 0.002 0.001 0.001 0 0 0 0 0 0 0 0 0.001 0.001 0 0 0 0 0 0 0 0 0 0 0 0 0 0 0 0 0 0 0 0 0 0 0 0 0 0 0 0 0 0 0 0 0 0 0 0 0 0 0 0 0 0 0 0 0 0 0 0 0 0 0 0 0 0 0 0 0 0 0 0 0 0 0 0 0 0 0 0 0 0 0 0 0 0 0 0 0 0 0 0 0 0 0 0 0 0 0 0 0 0 0 0 0 0 0 0 0 0 0 0 0 0 0 0 0 0 0 0 0 0 0 0 0 0 0 0 0 0 0 0 0 0 0 0 0 0 0 0 0 0 0 0 0 0 0 0 0 0 0 0 0 0 0 0 0 0 0 0 0 0 0 0 0 0 0 0 0 0 0 0 0 0 0 0 0 0 0 0 0 0 0 0 0 0 0 0 0 0 0 0 0 0 0 0 0 0 0 0 0 0 0 0 0 0 0 0 0 0 0 0 0 0 0 0 0 0 0 0 0 0 0 0 0 0 0 0 0 0 0 0 0 0 0 0 0 0 0 0 0 0 0 0 0 0 0 0 0 0 0 0 0 0 0 0 0 0 0 0 0 0 0 0 0 0 0 0 0 0 0 0 0 0 0 0 0 0 0 0 0 0 0 0 0 0 0 0 0 0 0 0 0 0 0 0 0 0 0 0 0 0 0 0 0 0 0 0 0 0 0 0 0 0 0 0 0 0 0 0 0 0 0 0 0 0 0 0 0 0 0 0 0 0 0 0 0 0 0 0 0 0 0 0 0 0 0 0.001 0.001 0.002 0.001 0.001 0.001 0 0.001 0 0 0 0 0 0 0 0 0 0 0 0 0 0 0 0 0 0 0 0 0 0 0 0 0 0 0 0 0 0 0 0 0 0 0 0 0 0 0 0 0 0 0 0 0 0 0 0 0 0 0 0 0 0 0 0 0 0 0 0 0 0 0 0 0 0 0 0 0 0 0 0 0 0 0 0 0 0 0 0 0 0 0 0 0 0 0 0 0 0 0 0 0 0 0 0 0 0 0 0 0 0 0 0 0 0 0 0 0 0 0 0 0 0 0 0 0 0 0 0 0 0 0 0 0 0 0 0 0 0 0 0 0 0 0 0 0 0 0 0 0 0 0 0 0 0 0 0 0 0 0 0 0 0 0 0 0 0 0 0 0 0 0 0 0 0 0 0 0 0 0 0 0 0 0 0 0 0 0 0 0 0 0 0 0 0 0 0 0 0 0 0 0 0 0 0 0 0 0 0 0 0 0 0 0 0 0 0 0 0 0 0 0 0 0 0 0 0 0 0 0 0 0 0 0 0 0 0 0 0 0 0 0 
0.021 0 0 0.042 0.057 0.056 0.051 0.044 0 0 0.051 0.032 0.137 0.087 0.128 0.113 0.25 0.525 0.566 0.966 1 0.422 0.087 0.097 0.041 0.074 0.123 0.144 0.243 0.141 0.056 0.108 0.218 0.181 0.03 0.017 0.021 0.026 0.024 0.022 0.02 0.026 0.034 0.028 0.047 0.045 0.037 0.042 0.097 0.099 0.076 0.106 0.082 0.051 0.128 0.132 0.165 0.202 0.235 0 0.02 0.028 0.028 0.024 0.022 0.032 0.03 0.017 0.039 0.037 0.023 0.031 0.044 0.025 0.017 0.021 0.023 0.023 0.024 0.053 0.042 0.05 0.027 0.024 0.017 0.018 0.005 0.019 0.014 0.013 0.013 0.009 0.017 0.012 0.012 0.014 0.03 0.022 0.053 0.077 0.034 0.016 0.112 0.299 0.021 0.067 0.058 0.046 0.047 0.034 0.04 0.043 0.042 0.049 0.069 0.065 0.048 0.015 0.113 0.175 0.009 0.013 0.023 0.021 0.022 0.02 0.023 0.024 0.024 0.022 0.03 0.033 0.027 0.013 0.037 0.042 0.011 0 0.006 0.011 0.012 0.01 0.015 0.016 0.019 0.021 0.016 0.012 0.023 0.011 0.013 0.013 0.024 0.019 0.021 0.019 0.025 0 0.012 0 0.099 0.352 0.462 0.378 0.182 0.166 0.059 0.045 0.042 0.021 0.003 0.009 0.008 0.006 0.003 0.001 0.009 0.016 0.039 0.048 0.034 0.032 0.026 0.057 0.027 0.011 0.007 0.013 0.004 0.003 0.002 0.001 0.006 0.005 0.005 0.002 0.002 0.003 0.031 0.029 0.028 0.024 0.018 0.008 0.001 0.001 0.002 0.007 0.004 0.003 0.003 0.004 0.004 0.001 0 0.002 0.004 0.003 0.003 0.004 0.002 0.001 0 0 0.012 0.025 0.023 0.017 0.011 0.007 0.01 0.023 0.023 0.022 0.01 0.024 0.016 0.018 0.012 0.014 0.018 0.021 0.014 0.011 0.017 0.022 0.005 0.007 0.009 0.006 0.006 0.004 0.005 0.004 0.002 0 0.003 0.001 0.001 0.001 0.014 0 0 0 0.015 0.026 0.038 0.034 0.033 0.033 0.034 0.029 0.04 0.042 0.036 0.042 0.044 0.041 0.055 0.069 0.054 0.039 0.058 0.086 0.033 0 0.006 0.008 0.008 0.008 0.003 0.002 0.019 0.007 0.006 0.021 0.025 0.019 0.011 0.007 0.007 0.01 0.01 0.009 0.006 0.009 0.005 0.006 0.006 0.006 0.005 0.005 0 0 0.001 0.001 0.003 0.001 0 0.002 0.008 0 0 0.021 0.007 0.041 0.017 0.009 0.001 0.001 0 0.001 0.006 0.011 0.012 0.007 0.003 0.001 0.002 0.002 0.003 0.003 0.003 0.003 0.005 0.006 0.006 0.007 0.005 0.003 0.002 0.002 0 0.001 0.002 0.001 0.002 0.002 0 0 0 0 0 0 0 0 0 0 0.002 0.001 0 0.001 0 0 0.001 0.001 0.002 0.001 0.001 0.002 0.002 0.002 0.001 0 0.001 0.002 0.003 0.002 0.004 0.011 0.009 0.005 0.005 0.001 0.001 0.001 0 0 0 0 0 0 0 0 0 0 0 0 0 0 0 0 0 0 0 0 0 0 0 0 0 0 0 0 0 0 0 0 0 0 0 0 0 0 0 0 0 0 0 0 0 0 0 0 0 0 0 0 0 0 0 0 0 0 0 0 0 0 0 0 0 0 0 0 0 0 0 0 0 0 0 0 0 0 0 0 0 0 0 0 0 0 0 0 0 0 0 0 0 0 0 0 0 0 0 0 0 0 0 0 0 0 0 0 0 0 0 0 0 0 0 0 0 0 0 0 0 0 0 0 0 0 0 0 0 0 0 0 0 0 0 0 0 0 0 0 0 0 0 0 0 0 0 0 0 0 0 0 0 0 0 0 0 0 0 0 0 0 0 0 0 0 0 0 0 0 0 0 0 0 0 0 0 0 0 0 0 0 0 0 0 0 0 0 0 0 0 0 0 0 0 0 0 0 0 0 0 0 0 0 0 0 0 0 0 0 0 0 0 0 0 0 0 0 0 0 0 0 0 0 0 0 0 0 0 0 0 0 0 0 0 0 0 0 0 0 0 0 0 0 0 0 0 0 0 0 0 0 0 0 0 0 0 0 0 0 0 0 0 0 0 0 0 0 0 0 0 0 0 0 0 0 0 0 0 0 0 0 0 0 0 0 0 0 0 0 0 0 0 0 0 0 0 0 0 0 0 0 0 0 0 0 0 0 0 0 0 0 0 0 0 0 0 0 0 0 0 0 0 0 0 0 0 0 0 0 0 0 0 0 0 0 0 0 0 0 0 0 0 0 0 0 0 0 0 0 0 0 0 0 0 0 0 0 0 0 0 0 0 0 0 0 0 0 0 0 0 0 0 0 0 0 0 0 0 0 0 0 0 0 0 0 0 0 0 0 0 0 0 0 0 0 0 0 0 0 0 0 0 0 0 0 0 0 0 0 0 0 0 0 0 0 0 0 0 0 0 0 0 0 0 0 0 0 0 0 0 0 0 0 0 0 0 0 0 0 0 0 0 0 0 0 0 0 0 0 0 0 0 0 0 0 0 0 0 0 0 0 0 0 0 0 0 0 0 0 0 0 0 0 0 0 0 0 0 0 0 0 0 0 0 0 0 0 0 0 0 0 0 0 0 0 0 0 0 0 0 0 0 0 0 0 0 0 0 0 0 0 0 0 0 0 0 0 0 0 0 0 0 0 0 0 0 0 0 0 0 0 0 0 0 0 0.001 0 0 0 0.001 0.001 0 0 0 0 0 0 0 0 0 0 0 0 0 0 0 0 0 0 0 0 0 0 0 0 0 0 0 0 0 0 0 0 0 0 0 0 0 0 0 0 0 0 0 0 0 0 0 0 0 0 0 0 0 0 0 0 0 0 0 0 0 0 0 0 0 0 0 0 0 0 0 0 0 0 0 0 0 0 0 0 0 0 0 0 0 0 0 0 0 0 0 0 0 0 0 0 0 0 0 0 0 0 0 0 0 0 0 0 0 0 0 0 0 0 0 0 0 0 0 0 0 0 0 0 0 0 0 0 0 0 0 0 0 0 0 0 0 0 0 0 0 0 0 0 0 0 0 0 0 0 0 0 0 0 0 0 0 0 0 0 0 0 0 0 0 0 0 0 0 0 0 0 0 0 0 0 0 0 0 0 0 0 0 0 0 0 0 0 0 0 0 0 0 0.001 0.003 0.001 0 0 0.001 0.001 0.002 0.002 0 0 0 0 0 0 0 0 0 0 0 0 0 0 0 0 0 0 0 0 0 0 0 0 0 0 0 0 0 0 0 0 0 0 0 0 0 0 0 0 0 0 0 0 0 0 0 0 0 0 0 0 0 0 0 0 0 0 0 0 0 0 0 0 0 0 0 0 0 0 0 0 0 0 0 0 0 0 0 0 0 0 0 0 0 0 0 0 0 0 0 0 0 0 0 0 0 0 0 0 0 0 0 0 0 0 0 0 0 0 0 0 0 0 0 0 0 0 0 0 0 0 0 0 0 0 0 0 0 0 0 0 0 0 0 0 0 0 0 0 0 0 0 0 0 0 0 0 0 0 0 0 0 0 0 0 0 0 0 0 0 0 0 0 0 0 0 0 0 0 0 0 0 0 0 0 0 0 0 0 0 0 0 0 0 0 0 0 0 0 0 0 0 0 0 0 0 0 0 0 0 0 0 0 0 0 0 0 0 0 0 0 0 0 0 0 0 0 0 0 0 0 0 0 0 0 0 0 0 0 0 0 0 0 0 0 0 0 0 0 0 0 0 0 0 0 0 0 0 0 0 0 0 0 0 0 0 0 0 0 0 0 0 0 0 0 0 0 0 0 0 0 0 0 0 0 0 0 0 0 0 0 0 0 0 0 0 0 0 0 0 0 0 0 0 0 0 0 0 0 0 0 0 0 0 0 0 0 0 0 0 0 0 0 0 0 0 0 0 0 0 0 0 0 0 0 0 0 0 0 0 0 0 0 0 0 0 0 0 0 0 0 0 0 0 0 0 0 0 0 0 0 0 0 0 0 0 0 0 0 0 0 0 0 0 0 0 0 0 0 0 0 0 0 0 0 0 0 0 0 0 0 0 0 0 0 0 0 0 0 0 0 0 0 0 0 0 0 0 0 0 0 0 0 0 0 0 0 0 0 0 0 0 0 0 0 0 0 0 0 0 0 0 0 0 0 0 0 0 0 0 0 0 0 0 0 0 0 0 0 0 0 0 0 0 0 0 0 0 0 0 0 0 0 0 0 0 0 0 0 0 0 0 0 0 0 0 0 0 0 0 0 0 0 0 0 0 0 0 0 0 0 0 0 0 0 0 0 0 0 0 0 0 0 0 0 0 0 0 0 0 0 0 0 0 0 0 0 0 0 0 0 0 0 0 0 0 0 0 0 0 0 0 0 0 0 0 0 0 0 0 0 0 0 0 0 0 0 0 0 0 0 0 0 0 0 0 0 0 0 0 0 0 0 0 0 0 0 0 0 0 0 0 0 0 0 0 0 0 0 0 0 0 0 0 0 0 0 0 0 0 0 
0.028 0 0 0.052 0.074 0.079 0.066 0.053 0 0 0.047 0.025 0.159 0.084 0.168 0.129 0.277 0.588 0.664 0.523 0.557 1 0.113 0.127 0.05 0.111 0.179 0.205 0.381 0.207 0.089 0.154 0.359 0.297 0.046 0.026 0.029 0.047 0.056 0.05 0.041 0.058 0.074 0.056 0.072 0.069 0.059 0.064 0.138 0.114 0.096 0.142 0.104 0.073 0.166 0.174 0.21 0.225 0.315 0 0.021 0.033 0.033 0.031 0.033 0.033 0.035 0.031 0.047 0.047 0.021 0.041 0.05 0.036 0.014 0.03 0.028 0.031 0.029 0.059 0.051 0.055 0.026 0.025 0.018 0.019 0.007 0.039 0.032 0.025 0.022 0.014 0.037 0.022 0.021 0.018 0.043 0.028 0.092 0.132 0.068 0.034 0.188 0.484 0.025 0.085 0.07 0.046 0.057 0.042 0.046 0.049 0.036 0.052 0.075 0.081 0.059 0.018 0.175 0.27 0.017 0.022 0.029 0.025 0.027 0.026 0.029 0.029 0.036 0.028 0.037 0.035 0.035 0.022 0.044 0.046 0.013 0 0.015 0.025 0.025 0.024 0.029 0.024 0.035 0.032 0.029 0.024 0.035 0.025 0.014 0.015 0.037 0.028 0.025 0.029 0.031 0 0.022 0 0.133 0.478 0.718 0.485 0.188 0.173 0.078 0.054 0.038 0.029 0.007 0.007 0.007 0.007 0.006 0.001 0.007 0.026 0.063 0.081 0.053 0.051 0.034 0.081 0.041 0.019 0.004 0.015 0.004 0.007 0.005 0.005 0.012 0.011 0.01 0.004 0.009 0.011 0.034 0.035 0.035 0.029 0.024 0.011 0.007 0.008 0.007 0.011 0.009 0.006 0.01 0.01 0.006 0.005 0.002 0.008 0.006 0.008 0.011 0.008 0.01 0.006 0.003 0.003 0.013 0.025 0.025 0.033 0.021 0.009 0.013 0.026 0.028 0.025 0.01 0.031 0.018 0.017 0.011 0.014 0.017 0.028 0.012 0.014 0.018 0.025 0.008 0.008 0.006 0.005 0.006 0.008 0.008 0.005 0.004 0 0.002 0.003 0.003 0.002 0.014 0 0 0 0.029 0.054 0.044 0.058 0.056 0.044 0.043 0.036 0.05 0.057 0.047 0.052 0.049 0.053 0.072 0.089 0.064 0.035 0.078 0.113 0.036 0 0.016 0.014 0.015 0.016 0.01 0.009 0.025 0.016 0.014 0.035 0.038 0.023 0.014 0.015 0.02 0.023 0.024 0.022 0.015 0.021 0.013 0.013 0.016 0.018 0.017 0.015 0.005 0.005 0.01 0.008 0.009 0.006 0.006 0.008 0.017 0.005 0.001 0.031 0.006 0.061 0.028 0.014 0.003 0.001 0.01 0.007 0.014 0.017 0.019 0.015 0.009 0.002 0.005 0.004 0.007 0.009 0.008 0.01 0.007 0.006 0.003 0.007 0.006 0 0 0 0 0 0 0.004 0.01 0.006 0.005 0.002 0.002 0.003 0.003 0.003 0.004 0 0.004 0.002 0.002 0.001 0 0.001 0.001 0.001 0.004 0.006 0.008 0.007 0.008 0.006 0.006 0.005 0.003 0 0 0.002 0.003 0 0.001 0.007 0.005 0.003 0.003 0.001 0.001 0 0.001 0.001 0.001 0 0 0 0 0 0 0 0 0 0 0 0 0 0 0 0 0 0 0 0 0 0 0 0 0 0 0 0.001 0.001 0 0 0 0 0 0 0 0 0 0 0 0 0 0 0 0 0 0 0 0 0 0 0 0 0 0 0 0 0 0 0 0 0 0 0 0 0 0 0 0 0 0 0 0 0 0 0 0 0 0 0 0 0 0 0 0 0 0 0 0 0 0 0 0 0 0 0 0 0 0 0 0 0 0 0 0 0 0 0 0 0 0 0 0 0 0 0 0 0 0 0 0 0 0 0 0 0 0 0 0 0 0 0 0 0 0 0 0 0 0 0 0 0 0 0 0 0 0 0 0 0 0 0 0 0 0 0 0 0 0 0 0 0 0 0 0 0 0 0 0 0 0 0 0 0 0 0 0 0 0 0 0 0 0 0 0 0 0 0 0 0 0 0 0 0 0 0 0 0 0 0 0 0 0 0 0 0 0 0 0 0 0 0 0 0 0 0 0 0 0 0 0 0 0 0 0 0 0 0 0 0 0 0 0 0 0 0 0 0 0 0 0 0 0 0 0 0 0 0 0 0 0 0 0 0 0 0 0 0 0 0 0 0 0 0 0 0 0 0 0 0 0 0 0 0 0 0 0 0 0 0 0 0 0 0 0 0 0 0 0 0 0 0 0 0 0 0 0 0 0 0 0 0 0 0 0 0 0 0 0 0 0 0 0 0 0 0 0 0 0 0 0 0 0 0 0 0 0 0 0 0 0 0 0 0 0 0 0 0 0 0 0 0 0 0 0 0 0 0 0 0 0 0 0 0 0 0 0 0 0 0 0 0 0 0 0 0 0 0 0 0 0 0 0 0 0 0 0 0 0 0 0 0 0 0 0 0 0 0 0 0 0 0 0 0 0 0 0 0 0 0 0 0 0 0 0 0 0 0 0 0 0 0 0 0 0 0 0 0 0 0 0 0 0 0 0 0 0 0 0 0 0 0 0 0 0 0 0 0 0 0 0 0 0 0 0 0 0 0 0 0 0 0 0 0 0 0 0 0 0 0 0 0 0 0 0 0 0 0 0 0 0 0 0 0 0 0 0 0 0 0 0 0 0 0 0 0 0 0 0 0 0 0 0 0 0 0 0 0 0 0 0 0 0 0 0 0 0 0 0 0 0 0 0 0 0 0 0 0 0 0 0 0 0 0 0 0 0 0 0 0 0 0 0 0 0.001 0.001 0 0 0.001 0 0 0 0.001 0.001 0.001 0.001 0 0 0 0 0 0 0 0 0 0 0 0 0 0 0 0 0 0 0.001 0.001 0.002 0.001 0.001 0.001 0 0 0 0 0 0 0 0 0 0 0 0 0 0 0 0 0 0 0 0 0 0 0 0 0 0 0 0 0 0 0 0 0 0 0 0 0 0 0 0 0 0 0 0 0 0 0 0 0 0 0 0 0 0 0 0 0 0 0 0 0 0 0 0 0 0 0 0 0 0 0 0 0 0 0 0 0 0 0 0 0 0 0 0 0 0 0 0 0 0 0 0 0 0 0 0 0 0 0 0 0 0 0.001 0.001 0 0 0 0 0 0 0 0 0 0 0 0 0 0 0 0 0 0 0 0 0 0 0 0 0 0 0 0 0 0 0 0 0 0 0 0 0 0 0 0 0 0 0 0.001 0.001 0.001 0.001 0 0 0 0 0 0 0 0 0 0 0.002 0.003 0.006 0.002 0.004 0.002 0.003 0.002 0.007 0.006 0.004 0 0 0 0 0 0 0 0 0 0 0 0 0 0 0 0 0 0 0 0 0 0 0 0 0 0 0 0 0 0 0 0 0 0 0 0 0 0 0 0 0 0 0 0 0 0 0 0 0 0 0 0 0 0 0 0 0 0 0 0 0 0 0 0 0 0 0 0 0 0 0 0 0 0 0 0 0 0 0 0 0 0 0 0 0 0 0 0 0 0 0 0 0 0 0 0 0 0 0 0 0 0 0 0 0 0 0 0 0 0 0 0 0 0 0 0 0 0 0 0 0 0 0 0 0 0 0 0 0 0 0 0 0 0 0 0 0 0 0 0 0 0 0 0 0 0 0 0 0 0 0 0 0 0 0 0 0 0 0 0 0 0 0 0 0 0 0 0 0 0 0 0 0 0 0 0 0 0 0 0 0 0 0 0 0 0 0 0 0 0 0 0 0 0 0 0 0 0 0 0 0 0 0 0 0 0 0 0 0 0 0 0 0 0 0 0 0 0 0 0 0 0 0 0 0 0 0 0 0 0 0 0 0 0 0 0 0 0 0 0 0 0 0 0 0 0 0 0 0 0 0 0 0 0 0 0 0 0 0 0 0 0 0 0 0 0 0 0 0 0 0 0 0 0 0 0 0 0 0 0 0 0 0 0 0 0 0 0 0 0 0 0 0 0 0 0 0 0 0 0 0 0 0 0 0 0 0 0 0 0 0 0 0 0 0 0 0 0 0 0 0 0 0 0 0 0 0 0 0 0 0 0 0 0 0 0 0 0 0 0 0 0 0 0 0 0 0 0 0 0 0 0 0 0 0 0 0 0 0 0 0 0 0 0 0 0 0 0 0 0 0 0 0 0 0 0 0 0 0 0 0 0 0 0 0 0 0 0 0 0 0 0 0 0 0 0 0 0 0 0 0 0 0 0 0 0 0 0 0 0 0 0 0 0 0 0 0 0 0 0 0 0 0 0 0 0 0 0 0 0 0 0 0 0 0 0 0 0 0 0 0 0 0 0 0 0 0 0 0 0 0 0 0 0 0 0 0 0 0 0 0 0 0 0 0 0 0 0 0 0 0 0 0 0 0 0 0 0 0 0 0 0 0 0 0 0 0 0 0 0 0 0 0 0 0 0 0 0 0 0 0 0 0 0 0 0 0 0 0 0 0 0 0 0 0 0 0 0 0 0 0 0 0 0 0 0 0 0 0 0 0 0 0 0 0 0 0 0 0 0 0 0 0 0 0 0 0 0 0 0 0 0 0 0 0 0 0 0 0 0 0 0 0 0 0 0 0 0 0 0 0 0 0 0 0 0 0 0 0 0 0 
0.017 0 0 0.023 0.036 0.035 0.031 0.02 0 0 0.021 0.011 0.057 0.024 0.048 0.033 0.074 0.149 0.167 0.105 0.11 0.129 1 0.775 0.285 0.31 0.642 0.326 0.212 0.395 0.132 0.106 0.163 0.121 0.058 0.021 0.037 0.046 0.058 0.053 0.038 0.06 0.08 0.055 0.061 0.066 0.049 0.046 0.09 0.133 0.065 0.056 0.058 0.024 0.059 0.055 0.069 0.072 0.111 0 0.012 0.018 0.019 0.013 0.016 0.024 0.021 0.021 0.021 0.018 0.013 0.028 0.036 0.022 0.015 0.016 0.016 0.022 0.016 0.029 0.021 0.036 0.018 0.017 0.016 0.02 0.009 0.035 0.029 0.017 0.009 0.014 0.027 0.019 0.01 0.014 0.036 0.023 0.036 0.048 0.02 0.012 0.073 0.19 0.056 0.182 0.143 0.094 0.089 0.058 0.079 0.085 0.072 0.095 0.194 0.137 0.09 0.03 0.075 0.114 0.013 0.016 0.018 0.017 0.018 0.02 0.023 0.018 0.026 0.017 0.024 0.027 0.024 0.019 0.027 0.034 0.007 0 0.004 0.019 0.018 0.02 0.027 0.025 0.025 0.022 0.017 0.014 0.025 0.013 0.015 0.013 0.026 0.026 0.021 0.022 0.027 0 0.007 0 0.035 0.135 0.185 0.227 0.397 0.361 0.115 0.082 0.071 0.038 0.009 0.011 0.01 0.01 0.003 0.001 0.009 0.011 0.027 0.036 0.025 0.025 0.017 0.032 0.014 0.007 0.005 0.007 0.003 0.002 0.002 0.004 0.004 0.005 0.004 0.001 0.001 0.001 0.026 0.029 0.029 0.027 0.021 0.008 0.003 0.003 0.005 0.006 0.004 0.003 0.003 0.006 0.003 0.003 0.002 0.004 0.003 0.005 0.006 0.004 0.004 0.003 0.002 0.001 0.006 0.016 0.016 0.021 0.013 0.015 0.018 0.028 0.024 0.021 0.012 0.03 0.019 0.014 0.007 0.012 0.014 0.023 0.015 0.011 0.02 0.021 0.012 0.009 0.009 0.007 0.009 0.005 0.002 0.001 0 0 0.001 0.001 0.003 0 0.016 0 0 0 0.03 0.053 0.037 0.045 0.041 0.031 0.026 0.028 0.035 0.042 0.032 0.032 0.029 0.038 0.037 0.045 0.04 0.029 0.039 0.051 0.025 0 0.009 0.009 0.009 0.012 0.007 0.008 0.016 0.007 0.005 0.027 0.03 0.021 0.009 0.009 0.013 0.02 0.02 0.019 0.012 0.018 0.007 0.009 0.015 0.012 0.007 0.006 0.006 0.006 0.007 0.002 0.007 0.005 0.005 0.006 0.015 0.003 0.001 0.02 0.009 0.033 0.014 0.006 0.002 0.001 0.005 0.006 0.008 0.012 0.011 0.007 0.005 0 0.005 0.004 0.005 0.005 0.005 0.005 0.005 0.004 0.004 0.006 0.007 0.002 0.002 0.001 0 0.003 0.003 0.002 0.003 0.003 0.002 0.002 0.002 0.003 0.003 0.002 0 0.002 0.003 0.001 0.001 0.002 0.001 0.003 0.002 0.002 0.002 0.001 0.004 0.004 0.004 0.003 0.003 0.003 0.002 0.002 0.002 0.004 0.005 0.003 0.003 0.009 0.008 0.005 0.002 0 0.001 0.004 0.001 0 0 0 0 0 0 0 0 0 0 0 0 0 0 0 0 0 0 0 0 0 0 0 0 0 0 0 0 0 0 0 0 0 0 0 0 0 0 0 0 0 0 0 0 0 0 0 0 0 0 0 0 0 0 0 0 0 0 0 0 0 0 0 0 0 0 0 0 0 0 0 0 0 0 0 0 0 0 0 0 0 0 0 0 0 0 0 0 0 0 0 0 0 0 0 0 0 0 0 0 0 0 0 0 0 0 0 0 0 0 0 0 0 0 0 0 0 0 0 0 0 0 0 0 0 0 0 0 0 0 0 0 0 0 0 0 0 0 0 0 0 0 0 0 0 0 0 0 0 0 0 0 0 0 0 0 0 0 0 0 0 0 0 0 0 0 0 0 0 0 0 0 0 0 0 0.001 0.001 0.001 0 0 0 0 0 0 0 0 0 0 0 0 0 0 0 0 0 0 0 0 0 0 0 0 0 0 0 0 0 0 0 0 0 0 0 0 0 0 0 0 0 0 0 0 0 0 0 0 0 0 0 0 0 0 0 0 0 0 0 0 0 0 0 0 0 0 0 0 0 0 0 0 0 0 0 0 0 0 0 0 0 0 0 0 0 0 0 0 0 0 0 0 0 0 0 0 0 0 0 0 0 0 0 0 0 0 0 0 0 0 0 0 0 0 0 0 0 0 0 0 0 0 0 0 0 0 0 0 0 0 0 0 0 0 0 0 0 0 0 0 0 0 0 0 0 0 0 0 0 0 0 0 0 0 0 0 0 0 0 0 0 0 0 0 0 0 0 0 0 0 0 0 0 0 0 0 0 0 0 0 0 0 0 0 0 0 0 0 0 0 0 0 0 0 0 0 0 0 0 0 0 0 0 0 0 0 0 0 0 0 0 0 0 0 0 0 0 0 0 0 0 0 0 0 0 0 0 0 0 0 0 0 0 0 0 0 0 0 0 0 0 0 0 0 0 0 0 0 0 0 0 0 0 0 0 0 0 0 0 0 0 0 0 0 0 0 0 0 0 0 0 0 0 0 0 0 0 0 0 0 0 0 0 0 0 0 0 0 0 0 0 0 0 0 0 0 0 0 0 0 0 0 0 0 0 0 0 0 0 0 0 0 0 0 0 0 0 0 0 0 0 0 0 0 0 0 0 0 0 0 0 0 0 0 0 0 0 0 0 0 0 0 0 0 0 0 0 0 0 0 0 0 0 0 0.001 0.001 0.001 0.001 0.001 0.001 0 0.001 0.001 0 0 0 0 0 0 0 0 0 0 0 0 0 0 0 0 0 0 0 0 0 0 0 0 0 0 0 0 0 0 0 0 0 0 0 0 0 0 0 0 0 0 0 0 0 0 0 0 0 0 0 0 0 0 0 0 0 0 0 0 0 0 0 0 0 0 0 0 0 0 0 0 0 0 0 0 0 0 0 0 0 0 0 0 0 0 0 0 0 0 0 0 0 0 0 0 0 0 0 0 0 0 0 0 0 0 0 0 0 0 0 0 0 0 0 0 0 0 0 0 0 0 0 0 0 0 0 0 0 0 0 0 0 0 0 0 0 0 0 0 0 0 0 0 0 0 0 0 0 0 0 0 0 0 0 0 0 0 0 0 0 0 0 0 0 0 0 0 0 0 0 0 0 0 0 0 0 0 0 0 0 0 0 0 0 0 0 0 0 0 0 0 0 0.003 0.004 0 0 0.001 0.001 0 0.003 0.003 0 0 0 0 0 0 0 0 0 0 0 0 0 0 0 0 0 0 0 0 0 0 0 0 0 0 0 0 0 0 0 0 0 0 0 0 0 0 0 0 0 0 0 0 0 0 0 0 0 0 0 0 0 0 0 0 0 0 0 0 0 0 0 0 0 0 0 0 0 0 0 0 0 0 0 0 0 0 0 0 0 0 0 0 0 0 0 0 0 0 0 0 0 0 0 0 0 0 0 0 0 0 0 0 0 0 0 0 0 0 0 0 0 0 0 0 0 0 0 0 0 0 0 0 0 0 0 0 0 0 0 0 0 0 0 0 0 0 0 0 0 0 0 0 0 0 0 0 0 0 0 0 0 0 0 0 0 0 0 0 0 0 0 0 0 0 0 0 0 0 0 0 0 0 0 0 0 0 0 0 0 0 0 0 0 0 0 0 0 0 0 0 0 0 0 0 0 0 0 0 0 0 0 0 0 0 0 0 0.001 0.001 0 0 0 0 0 0 0 0 0 0 0 0 0 0 0 0 0 0 0 0 0 0 0 0 0 0 0 0 0 0 0 0 0 0 0 0 0 0 0 0 0 0 0 0 0 0 0 0 0 0 0 0 0 0 0 0 0 0 0 0 0 0 0 0 0 0 0 0 0 0 0 0 0 0 0 0 0 0 0 0 0 0 0 0 0 0 0 0 0 0 0 0 0 0 0 0 0 0 0 0 0 0 0 0 0 0 0 0 0 0 0 0 0 0 0 0 0 0 0 0 0 0 0 0 0 0 0 0 0 0.001 0.001 0 0.001 0.001 0.001 0.001 0.001 0.001 0 0 0 0 0 0 0 0 0 0.001 0.001 0.001 0.001 0.001 0.001 0 0 0 0 0 0 0 0 0 0 0 0 0 0 0.001 0.001 0 0.001 0.001 0.001 0 0 0 0 0 0 0 0 0 0 0 0 0 0 0 0 0 0 0 0 0 0 0 0 0 0 0 0 0 0 0 0 0 0 0 0 0 0 0 0 0 0 0 0 0 0 0 0 0 0 0 0 0 0 0 0 0 0 0 0 0 0 0 0 0 0 0 0 0 0 0 0 0 0 0 0 0 0 0 0 0 0 0 0 0 0 0 0 0 0 0 0 0 0 0 0 0 0 0 0 0 0 0 0 0 0 0 0 0 0 0 0 0 0 0 0 0 0 0 0 0 0 0 0 0 0 0 0 0 0 0 0 0 0 0 0 0 0 0 0 0 0 0 0 0 0 0 0 0 0 0 0 0 0 0 0 0 0 0 0 0 0 0 0 0 0 0 0 0 0 0 0 0 0 0 0 0 0 0 0 0 0 0 0 0 0 0 0 0 0 0 0 0 0 0 0 0 0 0 
0.009 0 0 0.017 0.023 0.022 0.016 0.01 0 0 0.012 0.008 0.032 0.009 0.026 0.024 0.046 0.094 0.108 0.071 0.073 0.087 0.556 1 0.311 0.313 0.602 0.304 0.189 0.369 0.114 0.087 0.131 0.106 0.032 0.016 0.018 0.028 0.036 0.03 0.025 0.038 0.047 0.031 0.037 0.036 0.024 0.029 0.047 0.071 0.038 0.037 0.034 0.016 0.031 0.034 0.042 0.047 0.071 0 0.005 0.007 0.007 0.006 0.008 0.008 0.008 0.007 0.014 0.012 0.008 0.009 0.014 0.013 0.008 0.01 0.009 0.012 0.009 0.018 0.016 0.017 0.009 0.008 0.006 0.006 0.004 0.023 0.021 0.01 0.009 0.009 0.016 0.007 0.011 0.01 0.024 0.019 0.033 0.043 0.02 0.011 0.069 0.152 0.051 0.148 0.113 0.065 0.059 0.043 0.051 0.054 0.052 0.06 0.107 0.079 0.056 0.017 0.061 0.091 0.005 0.006 0.007 0.006 0.006 0.011 0.013 0.007 0.016 0.01 0.011 0.009 0.014 0.007 0.012 0.015 0.003 0 0.004 0.011 0.009 0.01 0.014 0.01 0.016 0.012 0.009 0.01 0.019 0.008 0.006 0.006 0.018 0.016 0.013 0.011 0.009 0 0.002 0 0.023 0.083 0.137 0.157 0.219 0.199 0.082 0.051 0.042 0.019 0.007 0.006 0.005 0.006 0.002 0 0.006 0.009 0.02 0.023 0.017 0.018 0.013 0.022 0.014 0.006 0.002 0.007 0.001 0.002 0.002 0.001 0.001 0.001 0.001 0 0.001 0.005 0.01 0.012 0.013 0.012 0.011 0.005 0.001 0.001 0.002 0.004 0.002 0.001 0.002 0.003 0.003 0.001 0.002 0.002 0.002 0.001 0.001 0.001 0.002 0.001 0 0 0.006 0.006 0.008 0.011 0.008 0.006 0.009 0.015 0.012 0.009 0.005 0.012 0.007 0.008 0.005 0.006 0.009 0.01 0.003 0.004 0.008 0.008 0.002 0.002 0.004 0.004 0.004 0 0.003 0.002 0.001 0 0.001 0 0 0 0.005 0 0 0 0.013 0.026 0.019 0.024 0.02 0.017 0.014 0.014 0.017 0.021 0.018 0.017 0.012 0.019 0.017 0.023 0.014 0.01 0.021 0.031 0.012 0 0.003 0.002 0.002 0.003 0.003 0.001 0.009 0.003 0.003 0.012 0.015 0.013 0.007 0.002 0.004 0.01 0.01 0.01 0.006 0.007 0.003 0.004 0.006 0.004 0.004 0.003 0.002 0.002 0.002 0.001 0.002 0.002 0.001 0 0.002 0 0 0.008 0.002 0.018 0.01 0.003 0 0 0.002 0.002 0.003 0.004 0.004 0.001 0.001 0.001 0.001 0.001 0.001 0.001 0.001 0.001 0.001 0 0.001 0.001 0.001 0 0 0 0 0 0 0 0.001 0 0 0.001 0 0 0.001 0.001 0.001 0 0.002 0.001 0.001 0 0 0 0.002 0.002 0.002 0.002 0.001 0.001 0.001 0 0 0 0 0 0 0.001 0.003 0.001 0.001 0.008 0.008 0.007 0.005 0.003 0.002 0.001 0.004 0.002 0.002 0.001 0.001 0 0 0 0 0 0 0 0 0 0 0 0 0 0 0 0 0 0 0 0 0 0 0 0 0 0 0 0 0 0 0 0 0 0 0 0 0 0 0 0 0 0 0 0 0 0 0 0 0 0 0 0 0 0 0 0 0 0 0 0 0 0 0 0 0 0 0 0 0 0 0 0 0 0 0 0 0 0 0 0 0 0 0 0 0 0 0 0 0 0 0 0 0 0 0 0 0 0 0 0 0 0 0 0 0 0 0 0 0 0 0 0 0 0 0 0 0 0 0 0 0 0 0 0 0 0 0 0 0 0 0 0 0 0 0 0 0 0 0 0 0 0 0 0 0 0 0 0 0 0 0 0 0 0 0 0 0 0 0 0 0 0 0 0 0 0 0 0 0 0 0 0 0 0.001 0 0 0 0 0 0 0 0 0 0 0 0 0 0 0 0 0 0 0 0 0 0 0 0 0 0 0 0 0 0 0 0 0 0 0 0 0 0 0 0 0 0 0 0 0 0 0 0 0 0 0 0 0 0 0 0 0 0 0 0 0 0 0 0 0 0 0 0 0 0 0 0 0 0 0 0 0 0 0 0 0 0 0 0 0 0 0 0 0 0 0 0 0 0 0 0 0 0 0 0 0 0 0 0 0 0 0 0 0 0 0 0 0 0 0 0 0 0 0 0 0 0 0 0 0 0 0 0 0 0 0 0 0 0 0 0 0 0 0 0 0 0 0 0 0 0 0 0 0 0 0 0 0 0 0 0 0 0 0 0 0 0 0 0 0 0 0 0 0 0 0 0 0 0 0 0 0 0 0 0 0 0 0 0 0 0 0 0 0 0 0 0 0 0 0 0 0 0 0 0 0 0 0 0 0 0 0 0 0 0 0 0 0 0 0 0 0 0 0 0 0 0 0 0 0 0 0 0 0 0 0 0 0 0 0 0 0 0 0 0 0 0 0 0 0 0 0 0 0 0 0 0 0 0 0 0 0 0 0 0 0 0 0 0 0 0 0 0 0 0 0 0 0 0 0 0 0 0 0 0 0 0 0 0 0 0 0 0 0 0 0 0 0 0 0 0 0 0 0 0 0 0 0 0 0 0 0 0 0 0 0 0 0 0 0 0 0 0 0 0 0 0 0 0 0 0 0 0 0 0 0 0 0 0 0 0 0 0 0 0 0 0 0 0 0 0 0 0 0 0 0 0 0 0 0 0 0 0 0 0 0 0 0 0 0 0 0 0 0 0 0 0 0 0 0 0 0 0 0 0 0 0 0 0 0 0 0 0 0 0 0 0 0 0 0 0 0 0 0 0 0 0 0 0 0 0 0 0 0 0 0 0 0 0 0 0 0 0 0 0 0 0 0 0 0 0 0 0 0 0 0 0 0 0 0 0 0 0 0 0 0 0 0 0 0 0 0 0 0 0 0 0 0 0 0 0 0 0 0 0 0 0 0 0 0 0 0 0 0 0 0 0 0 0 0 0 0 0 0 0 0 0 0 0 0 0 0 0 0 0 0 0 0 0 0 0 0 0 0 0 0 0 0 0 0 0 0 0 0 0 0 0 0 0 0 0 0 0 0 0 0 0 0 0 0 0 0 0 0 0 0 0 0 0 0 0 0 0 0 0 0 0 0 0 0 0 0 0 0 0 0.001 0.001 0.001 0.001 0.001 0 0.001 0.001 0 0 0 0 0 0 0 0 0 0 0 0 0 0 0 0 0 0 0 0 0 0 0 0 0 0 0 0 0 0 0 0 0 0 0 0 0 0 0 0 0 0 0 0 0 0 0 0 0 0 0 0 0 0 0 0 0 0 0 0 0 0 0 0 0 0 0 0 0 0 0 0 0 0 0 0 0 0 0 0 0 0 0 0 0 0 0 0 0 0 0 0 0 0 0 0 0 0 0 0 0 0 0 0 0 0 0 0 0 0 0 0 0 0 0 0 0 0 0 0 0 0 0 0 0 0 0 0 0 0 0 0 0 0 0 0 0 0 0 0 0 0 0 0 0 0 0 0 0 0 0 0 0 0 0 0 0 0 0 0 0 0 0 0 0 0 0 0 0 0 0 0 0 0 0 0 0 0 0 0 0 0 0 0 0 0 0 0 0 0 0 0 0 0 0 0 0 0 0 0 0 0 0 0 0 0 0 0 0 0 0 0 0 0 0 0 0 0 0 0 0 0 0 0 0 0 0 0 0 0 0 0 0 0 0 0 0 0 0 0 0 0 0 0 0 0 0 0 0 0 0 0 0 0 0 0 0 0 0 0 0 0 0 0 0 0 0 0 0 0 0 0 0 0 0 0 0 0 0 0 0 0 0 0 0 0 0 0 0 0 0 0 0 0 0 0 0 0 0 0 0 0 0 0 0 0 0 0 0 0 0 0 0 0 0 0 0 0 0 0 0 0 0 0 0 0 0 0 0 0 0 0 0 0 0 0 0 0 0 0 0 0 0 0 0 0 0 0 0 0 0 0 0 0 0 0 0 0 0 0 0 0 0 0 0 0 0 0 0 0 0 0 0 0 0 0 0 0 0 0 0 0 0 0 0 0 0 0 0 0 0 0 0 0 0 0 0 0 0 0 0 0 0 0 0 0 0 0 0 0 0 0 0 0 0 0 0 0 0 0 0 0 0 0 0 0 0 0 0 0 0 0 0 0 0 0 0 0 0 0 0 0 0 0 0 0 0 0 0 0 0 0 0 0 0 0 0 0 0 0 0 0 0 0 0 0 0 0 0 0 0 0 0 0 0 0 0 0 0 0 0 0 0 0 0 0 0 0 0 0 0 0 0 0 0 0 0 0 0 0 0 0 0 0 0 0 0 0 0 0 0 0 0 0 0 0 0 0 0 0 0 0 0 0 0 0 0 0 0 0 0 0 0 0 0 0 0 0 0 0 0 0 0 0 0 0 0 0 0 0 0 0 0 0 0 0 0 0 0 0 0 0 0 0 0 0 0 0 0 0 0 0 0 0 0 0 0 0 0 0 0 0 0 0 0 0 0 0 0 
0.008 0 0 0.006 0.009 0.008 0.007 0.003 0 0 0.006 0.003 0.02 0.011 0.016 0.014 0.027 0.064 0.07 0.047 0.048 0.053 0.291 0.499 1 0.358 0.378 0.187 0.103 0.265 0.085 0.059 0.076 0.064 0.029 0.015 0.011 0.013 0.013 0.011 0.008 0.013 0.024 0.021 0.019 0.017 0.013 0.017 0.032 0.047 0.023 0.02 0.019 0.006 0.023 0.02 0.024 0.025 0.042 0 0.001 0.005 0.006 0.005 0.005 0.005 0.006 0.008 0.01 0.008 0.004 0.009 0.013 0.01 0.004 0.005 0.006 0.007 0.007 0.011 0.01 0.011 0.005 0.003 0.003 0.003 0.001 0.007 0.005 0.005 0.005 0.004 0.016 0.006 0.003 0.003 0.018 0.013 0.023 0.028 0.015 0.006 0.033 0.084 0.028 0.115 0.09 0.043 0.034 0.027 0.033 0.029 0.03 0.045 0.079 0.037 0.029 0.008 0.035 0.046 0.004 0.005 0.006 0.004 0.006 0.006 0.005 0.004 0.008 0.004 0.008 0.006 0.005 0.007 0.009 0.012 0.003 0 0.002 0.002 0.002 0.002 0.003 0.002 0.003 0.001 0.002 0.002 0.004 0.002 0.002 0.001 0.008 0.005 0.006 0.006 0.006 0 0.004 0 0.02 0.056 0.074 0.083 0.119 0.108 0.044 0.027 0.022 0.014 0.002 0.003 0.003 0.003 0.002 0 0.004 0.004 0.01 0.012 0.009 0.009 0.006 0.013 0.006 0.001 0 0 0 0.001 0.001 0 0.001 0.001 0.001 0.002 0.001 0.002 0.01 0.01 0.009 0.01 0.009 0.002 0.001 0.002 0.002 0.004 0.003 0.004 0.004 0.003 0.002 0.003 0.002 0.003 0.002 0.002 0.002 0.002 0.002 0 0 0 0.004 0.006 0.007 0.008 0.005 0.004 0.005 0.007 0.008 0.006 0.002 0.008 0.005 0.006 0.005 0.004 0.005 0.008 0.005 0.004 0.007 0.006 0.003 0.002 0.003 0.002 0.003 0.002 0.003 0.002 0 0 0.001 0 0 0 0.001 0 0 0 0.011 0.02 0.01 0.014 0.009 0.006 0.007 0.008 0.012 0.01 0.009 0.009 0.01 0.01 0.009 0.014 0.01 0.011 0.011 0.016 0.006 0 0.002 0.001 0.001 0.002 0.001 0.001 0.008 0.003 0.002 0.008 0.008 0.005 0.002 0 0.002 0.002 0.002 0.002 0.001 0.002 0 0.002 0.002 0.003 0.004 0.004 0.001 0.001 0.003 0.003 0.004 0.003 0.003 0.003 0.004 0.002 0.001 0.008 0.002 0.009 0.004 0.001 0.001 0.001 0.001 0.003 0.003 0.004 0.003 0.002 0.003 0.002 0.002 0.003 0.003 0.003 0.003 0.003 0.001 0.001 0.001 0.001 0.001 0.001 0.001 0 0 0.001 0.001 0.002 0.002 0.001 0.001 0.001 0.001 0.001 0.001 0 0.001 0 0.001 0 0 0.001 0.001 0.001 0.001 0.002 0.003 0.002 0.003 0.002 0.002 0.002 0.002 0.002 0.002 0 0 0.001 0.001 0 0.001 0.002 0.001 0.001 0 0 0 0 0 0 0 0 0 0 0 0 0 0 0 0 0 0 0 0 0 0 0 0 0 0 0 0 0 0 0 0 0 0 0 0 0 0 0 0 0 0 0 0 0 0 0 0 0 0 0 0 0 0 0 0 0 0 0 0 0 0 0 0 0 0 0 0 0 0 0 0 0 0 0 0 0 0 0 0 0 0 0 0 0 0 0 0 0 0 0 0 0 0 0 0 0 0 0 0 0 0 0 0 0 0 0 0 0 0 0 0 0 0 0 0 0 0 0 0 0 0 0 0 0 0 0 0 0 0 0 0 0 0 0 0 0 0 0 0 0 0 0 0 0 0 0 0 0 0 0 0 0 0 0 0 0 0 0 0 0 0 0 0 0 0 0 0 0 0 0 0 0 0 0 0 0 0 0 0 0 0 0 0 0 0 0 0 0 0 0 0 0 0 0 0 0 0 0 0 0 0 0 0 0 0 0 0 0 0 0 0 0 0 0 0 0 0 0 0 0 0 0 0 0 0 0 0 0 0 0 0 0 0 0 0 0 0 0 0 0 0 0 0 0 0 0 0 0 0 0 0 0 0 0 0 0 0 0 0 0 0 0 0 0 0 0 0 0 0 0 0 0 0 0 0 0 0 0 0 0 0 0 0 0 0 0 0 0 0 0 0 0 0 0 0 0 0 0 0 0 0 0 0 0 0 0 0 0 0 0 0 0 0 0 0 0 0 0 0 0 0 0 0 0 0 0 0 0 0 0 0 0 0 0 0 0 0 0 0 0 0 0 0 0 0 0 0 0 0 0 0 0 0 0 0 0 0 0 0 0 0 0 0 0 0 0 0 0 0 0 0 0 0 0 0 0 0 0 0 0 0 0 0 0 0 0 0 0 0 0 0 0 0 0 0 0 0 0 0 0 0 0 0 0 0 0 0 0 0 0 0 0 0 0 0 0 0 0 0 0 0 0 0 0 0 0 0 0 0 0 0 0 0 0 0 0 0 0 0 0 0 0 0 0 0 0 0 0 0 0 0 0 0 0 0 0 0 0 0 0 0 0 0 0 0 0 0 0 0 0 0 0 0 0 0 0 0 0 0 0 0 0 0 0 0 0 0 0 0 0 0 0 0 0 0 0 0 0 0 0 0 0 0 0 0 0 0 0 0 0 0 0 0 0 0 0 0 0 0 0 0 0 0 0 0 0 0 0 0 0 0 0 0 0 0 0.001 0.001 0.001 0.001 0 0.001 0.001 0.001 0 0.001 0.001 0 0 0 0 0 0 0 0 0 0 0 0 0 0 0 0 0 0 0 0 0 0 0 0 0 0 0 0 0 0 0 0.001 0.001 0 0 0 0 0 0 0 0 0 0 0 0 0 0 0 0 0 0 0 0 0 0 0 0 0 0 0 0 0 0 0 0 0 0 0 0 0 0 0 0 0 0 0 0 0 0 0 0 0 0 0 0 0 0 0 0 0 0 0 0 0 0 0.001 0.001 0.001 0 0 0.001 0.001 0.001 0 0 0 0 0 0 0 0 0 0 0 0 0 0 0 0 0 0 0 0.001 0 0.001 0.001 0.001 0.001 0 0 0 0 0.001 0 0 0 0 0 0 0 0 0 0 0 0 0 0 0 0 0 0 0 0 0 0 0 0 0 0 0 0 0 0 0 0 0 0 0 0 0 0 0 0 0 0 0 0.001 0.001 0.001 0 0 0 0 0 0 0 0.001 0.002 0.001 0.001 0.001 0.001 0.002 0.002 0.002 0.002 0.002 0.001 0.001 0.001 0.001 0.001 0 0 0 0 0 0 0 0 0 0 0 0 0 0 0 0 0 0 0 0 0 0 0 0 0 0 0 0 0 0 0 0 0 0 0 0 0 0 0 0 0 0 0 0 0 0 0 0 0 0 0 0 0 0 0 0 0 0 0 0 0 0 0 0 0 0 0 0 0 0 0 0 0 0 0 0 0 0 0 0 0 0 0 0 0 0 0 0 0 0 0 0 0 0 0 0 0 0 0 0 0 0 0 0 0 0 0 0 0 0 0 0 0 0 0 0 0 0 0 0 0 0 0 0 0 0 0 0 0 0 0 0 0 0 0 0 0 0 0 0 0 0 0 0 0 0 0 0 0 0 0 0 0 0 0 0 0 0 0 0 0 0 0 0 0 0 0 0 0 0 0 0 0 0 0 0 0 0 0 0 0 0 0 0 0 0 0 0 0 0 0 0 0 0 0 0 0 0 0 0 0 0 0 0 0 0 0 0 0 0 0 0 0 0 0 0 0 0 0 0 0 0 0 0 0 0 0 0 0 0 0 0 0 0 0 0 0 0 0 0 0 0 0 0 0 0 0 0 0 0 0 0 0 0 0 0 0 0 0 0 0 0 0 0 0 0 0 0 0 0 0 0 0 0 0 0 0 0 0 0 0 0 0 0 0 0 0 0 0 0 0 0 0 0 0 0 0 0 0 0 0 0 0 0 0 0 0 0 0 0 0 0 0 0 0 0 0 0 0 0 0 0 0 0 0 0 0 0 0 0 0 0 0 0 0 0 0 0 0 0 0 0 0 0 0 0 0 0 0 0 0 0 0 0 0 0 0 0 0 0 0 0 0 0 0 0 0 0 0 0 0 0 0 0 0 0 0 0 0 0 0 0 0 0 0 0 0 0 0 0 0 0 0 0 0 0 0 0 0 0 0 0 0 0 0 0 0 0 0 0 0 0 0 0 0 0 0 0 0 0 0 0 0 0 0 0 0 0 0 0 0 0 0 0 0 0 0 0 0 0 0 0 0 0 0 0 0 0 0 0 0 0 0 0 0 0 0 0 0 0 0 0 0 0 0 0 0 0 0 0 0 0 0 0 0 0 0 0 0 0 0 0 0 0 0 0 0 0 0 0 0 0 0 0 0 0 0 0 0 0 0 0 0 0 0 0 0 0 0 0 0 0 0 0 0 0 0 0 0 0 0 0 0 0 0 0 0 0 0 0 0 0 0 0 0 0 0 0 0 0 0 0 0 0 0 0 0 0 0 0 0 0 0 0 0 0 0 0 0 0 0 0 0 0 0 0 0 0 0 0 0 0 0 0 0 0 0 0 0 0 0 
0.012 0 0.001 0.013 0.024 0.022 0.021 0.017 0 0 0.015 0.009 0.04 0.021 0.036 0.031 0.053 0.107 0.117 0.077 0.079 0.089 0.317 0.399 0.373 1 0.586 0.314 0.247 0.597 0.173 0.115 0.177 0.14 0.036 0.017 0.014 0.018 0.019 0.016 0.014 0.018 0.034 0.023 0.032 0.024 0.021 0.035 0.052 0.058 0.042 0.035 0.035 0.02 0.039 0.037 0.047 0.048 0.078 0 0.009 0.015 0.014 0.011 0.012 0.014 0.014 0.009 0.017 0.016 0.008 0.014 0.019 0.017 0.006 0.009 0.01 0.015 0.01 0.016 0.009 0.02 0.012 0.013 0.006 0.011 0.002 0.014 0.011 0.008 0.004 0.004 0.014 0.004 0.004 0.007 0.019 0.012 0.028 0.044 0.017 0.009 0.07 0.199 0.067 0.237 0.184 0.06 0.054 0.035 0.044 0.052 0.05 0.057 0.102 0.056 0.04 0.013 0.072 0.109 0.005 0.01 0.013 0.01 0.012 0.01 0.01 0.009 0.012 0.015 0.015 0.015 0.013 0.009 0.017 0.018 0.008 0 0.004 0.011 0.011 0.01 0.013 0.012 0.01 0.008 0.009 0.006 0.011 0.006 0.003 0.002 0.012 0.011 0.01 0.011 0.015 0 0.004 0 0.025 0.104 0.159 0.139 0.155 0.148 0.061 0.037 0.036 0.021 0.007 0.004 0.003 0.005 0.005 0.002 0.004 0.006 0.021 0.027 0.016 0.019 0.016 0.028 0.009 0.005 0.001 0.001 0.001 0.001 0.001 0.002 0.002 0.003 0.003 0.003 0.002 0.003 0.016 0.016 0.016 0.013 0.011 0.005 0.006 0.004 0.004 0.006 0.005 0.005 0.006 0.007 0.005 0.003 0.005 0.007 0.002 0.003 0.003 0.002 0.005 0.003 0.002 0.001 0.005 0.012 0.011 0.01 0.007 0.005 0.005 0.012 0.014 0.012 0.007 0.015 0.006 0.007 0.004 0.004 0.008 0.011 0.006 0.006 0.007 0.008 0.005 0.005 0.004 0.004 0.004 0.006 0.006 0.003 0 0 0.001 0.001 0.002 0.001 0.008 0 0 0 0.014 0.025 0.023 0.022 0.022 0.014 0.019 0.017 0.021 0.026 0.02 0.017 0.02 0.024 0.026 0.029 0.02 0.017 0.023 0.035 0.012 0 0.003 0.006 0.006 0.003 0.002 0.004 0.012 0.007 0.004 0.016 0.019 0.011 0.006 0.007 0.007 0.01 0.01 0.01 0.001 0.008 0.006 0.006 0.008 0.009 0.009 0.01 0.006 0.003 0.008 0.006 0.003 0.006 0.007 0.003 0.006 0.005 0.003 0.015 0.002 0.019 0.006 0.003 0.001 0.001 0.005 0.006 0.009 0.009 0.012 0.009 0.007 0.002 0.005 0.003 0.005 0.006 0.006 0.005 0.006 0.006 0.006 0.007 0.005 0.002 0.001 0 0 0.001 0.003 0.001 0.002 0.001 0.001 0 0 0.001 0.001 0 0.001 0.002 0.002 0.001 0.001 0.002 0.002 0.003 0.002 0.003 0.003 0.003 0.006 0.006 0.006 0.004 0.004 0.004 0.003 0 0.002 0.004 0.003 0.004 0.005 0.007 0.007 0.005 0.005 0.004 0.002 0.002 0.004 0.001 0.001 0.001 0.001 0 0 0 0 0 0 0 0 0 0 0 0 0 0 0 0 0 0 0 0 0 0 0 0 0 0.001 0.003 0.002 0 0 0 0 0 0 0 0 0 0 0 0 0 0 0 0 0 0 0 0 0 0 0 0 0 0 0 0 0 0 0.001 0.001 0.001 0 0.001 0.001 0 0 0.001 0.001 0 0 0 0 0 0 0 0 0 0 0 0 0 0 0 0 0 0 0 0 0 0 0.001 0 0 0 0 0 0.002 0.001 0 0 0 0 0 0 0 0 0 0 0 0 0 0 0 0 0 0 0 0 0 0 0 0 0 0 0 0 0 0 0 0 0 0 0 0 0 0 0 0 0 0 0 0 0 0 0 0 0 0 0 0 0 0 0 0 0 0 0 0 0 0 0 0 0 0 0 0 0 0 0 0.003 0.001 0 0 0 0 0 0 0 0 0 0 0 0 0 0 0 0 0 0 0 0 0 0 0 0 0 0 0 0 0 0 0 0 0 0 0 0 0 0 0 0 0 0 0 0 0 0 0 0 0 0 0 0 0 0 0 0 0 0 0 0 0 0 0 0 0 0 0 0 0 0 0 0 0 0 0 0 0 0 0 0 0 0 0 0 0 0 0 0 0 0 0 0 0 0 0 0 0 0 0 0 0 0 0 0 0 0 0 0 0 0 0 0 0 0 0 0 0 0 0 0 0 0 0 0 0 0 0 0 0 0 0 0 0 0 0 0 0 0 0 0 0 0 0 0 0 0 0 0 0 0 0 0 0 0 0 0 0 0 0 0 0 0 0 0 0 0 0 0 0 0 0 0 0 0 0 0 0 0 0 0 0 0 0 0 0 0 0 0 0 0 0 0 0 0 0 0 0 0 0 0 0 0 0 0 0 0 0 0 0 0 0 0 0 0 0 0 0 0 0 0 0 0 0 0 0 0 0 0 0 0 0 0 0 0 0 0 0 0 0 0 0 0 0 0 0 0 0 0 0 0 0 0 0 0 0 0 0 0 0 0 0 0 0 0 0 0 0 0 0 0 0 0 0 0 0 0 0 0 0 0 0 0 0 0 0 0 0 0 0 0 0 0 0 0 0 0 0 0 0 0 0 0 0 0 0 0 0 0 0 0 0 0 0 0 0 0 0 0 0 0 0 0 0 0 0 0 0 0 0 0 0 0 0 0 0 0 0 0 0 0 0 0 0 0 0 0 0 0 0 0 0 0 0 0 0 0 0 0 0 0 0 0.001 0.001 0.001 0 0.001 0 0 0 0 0 0 0 0 0 0 0 0 0 0 0 0 0 0 0 0 0 0 0 0 0 0 0 0 0 0 0 0 0 0 0 0 0 0 0 0 0 0 0 0 0 0 0 0 0 0 0 0 0 0 0 0 0 0 0 0 0 0 0 0 0 0 0 0 0 0 0 0 0 0 0 0 0 0 0 0 0 0 0 0 0 0 0 0 0 0 0 0 0 0 0 0 0 0 0 0 0 0 0 0 0 0 0 0 0 0 0 0 0 0 0 0 0 0 0 0 0 0 0 0 0 0 0 0 0 0 0 0 0 0 0 0 0 0 0 0 0 0 0 0 0 0 0 0 0 0 0 0 0 0 0 0 0 0 0 0 0 0 0 0 0 0 0 0 0 0 0 0 0 0 0 0 0 0 0 0 0 0 0 0 0 0.001 0.001 0.001 0.001 0 0 0 0.002 0.003 0.002 0.001 0.002 0.002 0.003 0.002 0.003 0.002 0.001 0 0 0 0 0 0 0 0 0 0 0 0 0 0 0 0 0 0 0 0 0 0 0 0 0 0 0 0 0 0 0 0 0 0 0 0 0 0 0 0 0 0 0 0 0 0 0 0.001 0.001 0 0 0 0 0 0 0 0 0 0 0 0 0 0 0 0 0 0 0 0 0 0.001 0.001 0.001 0 0.001 0.001 0.001 0.001 0 0.001 0.001 0 0 0 0.001 0 0 0 0 0 0 0 0 0 0 0 0 0 0 0 0 0 0 0 0 0 0 0 0 0 0 0 0 0 0 0 0 0 0 0 0 0 0 0 0 0 0 0 0 0 0 0 0 0 0 0 0 0 0.001 0 0 0 0 0 0 0 0 0 0 0 0 0 0 0 0 0 0 0 0 0 0 0 0 0 0 0 0 0 0 0 0 0 0 0 0 0 0 0 0 0 0 0 0 0 0 0 0 0 0 0 0 0 0 0 0 0 0 0 0 0 0.001 0.001 0.001 0.001 0.001 0.001 0 0.001 0.001 0 0 0 0 0 0 0 0 0 0 0 0 0 0 0 0 0 0 0 0 0 0.001 0 0 0 0 0 0 0 0 0 0 0.001 0 0 0.001 0.001 0 0 0.001 0.001 0.001 0.001 0 0 0.001 0 0 0 0 0 0 0 0 0 0 0 0 0 0 0.001 0.001 0.001 0 0 0 0.001 0.001 0.001 0.001 0 0.001 0.001 0 0 0 0 0 0 0 0 0 0 0 0 0 0.001 0 0 0.001 0.001 0.001 0 0 0 0 0 0 0 0 0 0 0 0 0 0 0 0 0 0 0 0 0 0 0 0 0 0.001 0.001 0 0 0 0 0 0 0 0 0.001 0 0.001 0.002 0.001 0.001 0.001 0.002 0.002 0.002 0.002 0.002 0.001 0.001 0 0 0 0 0 0 0 0.001 0.001 0 0 0 0 0 0 0 0 0 0 0 0 0 0.001 0 0.001 0.001 0.002 0.002 0.001 0.002 0.002 0.002 0.001 0.001 0.001 0 0 0 0 0.001 0.001 0 0 0 0 0 0 0 0 0 0 0 0 0 0 0 0 0 0 0 0 0 0 0 0 0 0 0 0 0 0 0 0 0 0 0 0 0 0 0 0 0 0 0 0 0 0 0 0 0 0 0 0 0 0 0 0 0 0 0 0 0 0 0 0 0 0 0 0 0 0 0 0 0 0 0 0 0 0 0 0 0 0 0 0 0 0 0 0 0 0 0 0 0 0 0 0 0 0 0 0 0 0 0 0 0 0 0 0 0 0 0 0 0 0 0 0 0 0 0 0 0 0 0 0 0 0 0 0 0 0 0 0 0 0 0 0 0 0 0 0 0 0 0 0 0 0 0 0 0 0 0 0 0 0 0 0 0 0 0 0 0 0 0 0 0 0 0 0 0 0 0 0 0 0 0 0 0 0 0 0 0 0 0 0 0 0 0 0 0 0 
0.021 0 0 0.021 0.03 0.03 0.026 0.024 0 0 0.015 0.006 0.045 0.01 0.051 0.033 0.065 0.129 0.143 0.092 0.095 0.123 0.5 0.59 0.263 0.445 1 0.539 0.297 0.584 0.178 0.13 0.194 0.165 0.047 0.03 0.029 0.029 0.036 0.033 0.021 0.035 0.051 0.04 0.047 0.052 0.04 0.04 0.065 0.088 0.052 0.048 0.042 0.019 0.048 0.049 0.055 0.059 0.09 0 0.011 0.017 0.021 0.015 0.015 0.017 0.019 0.015 0.024 0.02 0.016 0.021 0.027 0.021 0.012 0.012 0.013 0.018 0.014 0.028 0.022 0.026 0.012 0.01 0.006 0.01 0.002 0.021 0.019 0.015 0.015 0.015 0.029 0.012 0.014 0.013 0.033 0.026 0.038 0.053 0.024 0.015 0.09 0.223 0.067 0.225 0.172 0.077 0.066 0.045 0.058 0.064 0.051 0.073 0.141 0.09 0.067 0.026 0.078 0.123 0.007 0.01 0.015 0.012 0.019 0.016 0.02 0.011 0.02 0.016 0.02 0.021 0.019 0.011 0.021 0.021 0.008 0 0.01 0.015 0.016 0.016 0.023 0.02 0.019 0.017 0.015 0.009 0.019 0.015 0.006 0.004 0.018 0.02 0.015 0.014 0.02 0 0.011 0 0.039 0.132 0.187 0.181 0.236 0.216 0.088 0.058 0.047 0.026 0.004 0.006 0.004 0.011 0.01 0.004 0.005 0.007 0.02 0.028 0.02 0.017 0.016 0.028 0.016 0.007 0.002 0.01 0.001 0.003 0.001 0.002 0.004 0.006 0.005 0.001 0.002 0.004 0.029 0.029 0.028 0.026 0.021 0.007 0.003 0.004 0.011 0.011 0.006 0.007 0.007 0.01 0.007 0.004 0.005 0.007 0.005 0.004 0.005 0.006 0.004 0.002 0 0 0.012 0.02 0.021 0.022 0.015 0.01 0.013 0.02 0.018 0.016 0.007 0.021 0.01 0.009 0.007 0.007 0.01 0.02 0.009 0.008 0.017 0.021 0.009 0.006 0.008 0.006 0.006 0.005 0.007 0.006 0.002 0 0.003 0.002 0.001 0.001 0.017 0 0 0 0.03 0.034 0.03 0.035 0.03 0.026 0.027 0.024 0.025 0.034 0.024 0.026 0.024 0.032 0.035 0.036 0.029 0.03 0.032 0.039 0.015 0 0.012 0.007 0.008 0.008 0.006 0.006 0.015 0.013 0.011 0.025 0.026 0.016 0.009 0.013 0.013 0.014 0.014 0.013 0.008 0.014 0.011 0.012 0.015 0.013 0.011 0.011 0.004 0.004 0.008 0.007 0.006 0.006 0.005 0.002 0.008 0.001 0.001 0.018 0.007 0.025 0.011 0.005 0.002 0.002 0.006 0.005 0.01 0.014 0.01 0.006 0.004 0.001 0.001 0.001 0.003 0.003 0.004 0.004 0.003 0.005 0.003 0.005 0.005 0.001 0 0 0 0 0 0 0 0 0 0 0 0 0 0 0 0 0 0 0 0 0 0.001 0 0 0 0 0.004 0.003 0.003 0.005 0.005 0.005 0.004 0.001 0 0.001 0.001 0.001 0.002 0.004 0.003 0.002 0.002 0 0 0 0 0 0 0 0 0 0 0 0 0 0 0 0 0 0 0 0 0 0 0 0 0 0 0 0 0 0 0 0 0 0 0 0 0 0 0 0 0 0 0 0 0 0 0 0 0 0 0 0 0 0 0 0 0 0 0 0 0 0 0 0 0 0 0 0 0 0 0 0 0 0 0 0 0 0 0 0 0 0 0 0 0 0 0 0 0 0 0 0 0 0 0 0 0 0 0 0 0 0 0 0 0 0 0 0 0 0 0 0 0 0 0 0 0 0 0 0 0 0 0 0 0 0 0 0 0 0 0 0 0 0 0 0 0 0 0 0 0 0 0 0 0 0 0 0 0 0 0 0 0 0 0 0 0 0 0 0 0 0 0 0 0 0 0 0 0 0 0 0 0 0 0 0 0 0 0 0 0 0 0 0 0 0 0 0 0 0 0 0 0 0 0 0 0 0 0 0 0 0 0 0 0 0 0 0 0 0 0 0 0 0 0 0 0 0 0 0 0 0 0 0 0 0 0 0 0 0 0 0 0 0 0 0 0 0 0 0 0 0 0 0 0 0 0 0 0 0 0 0 0 0 0 0 0 0 0 0 0 0 0 0 0 0 0 0 0 0 0 0 0 0 0 0 0 0 0 0 0 0 0 0 0 0 0 0 0 0 0 0 0 0 0 0 0 0 0 0 0 0 0 0 0 0 0 0 0 0 0 0 0 0 0 0 0 0 0 0 0 0 0 0 0 0 0 0 0 0 0 0 0 0 0 0 0 0 0 0 0 0 0 0 0 0 0 0 0 0 0 0 0 0 0 0 0 0 0 0 0 0 0 0 0 0 0 0 0 0 0 0 0 0 0 0 0 0 0 0 0 0 0 0 0 0 0 0 0 0 0 0 0 0 0 0 0 0 0 0 0 0 0 0 0 0 0 0 0 0 0 0 0 0 0 0 0 0 0 0 0 0 0 0 0 0 0 0 0 0 0 0 0 0 0 0 0 0 0 0 0 0 0 0 0 0 0 0 0 0 0 0 0 0 0 0 0 0 0 0 0 0 0 0 0 0 0 0 0 0 0 0 0 0 0 0 0 0 0 0 0 0 0 0 0 0 0 0 0 0 0 0 0 0 0 0 0 0 0 0 0 0 0 0 0 0 0 0 0 0 0 0 0 0 0 0 0 0 0 0 0 0 0 0 0 0 0 0 0 0 0 0 0 0 0 0 0 0 0 0 0 0 0 0 0 0 0 0 0 0 0 0 0 0 0 0 0 0 0 0 0 0 0 0 0 0 0 0 0 0 0 0 0 0 0 0 0 0 0 0 0 0 0 0 0 0 0 0 0 0 0 0 0 0 0 0 0 0 0 0 0 0 0 0 0 0 0 0 0 0 0 0 0 0 0 0 0 0 0 0 0 0 0 0 0 0 0 0 0 0 0 0 0 0 0 0 0 0 0 0 0 0 0 0 0 0 0 0 0 0 0 0 0 0 0 0 0 0 0 0 0 0 0 0 0 0 0 0 0 0 0 0 0 0 0 0 0 0 0 0 0 0 0 0 0 0 0 0 0 0 0 0 0 0 0 0 0 0 0 0 0 0 0 0 0 0 0 0 0 0 0 0 0 0 0 0 0 0 0 0 0 0 0 0 0 0 0 0 0 0 0 0 0 0 0.002 0.001 0.001 0.001 0.002 0.004 0.002 0.002 0.002 0 0.001 0.002 0.001 0.001 0 0 0 0 0 0 0 0 0 0 0 0 0 0 0 0 0 0 0 0 0 0 0 0 0 0 0 0 0 0 0 0 0 0 0 0 0 0 0 0 0 0 0 0 0 0 0 0 0 0 0 0 0 0 0 0 0 0 0 0 0 0 0 0 0 0 0 0 0 0 0 0 0 0 0 0 0 0 0 0 0 0 0 0 0 0 0 0 0 0 0 0 0 0 0 0 0 0 0 0 0 0 0 0 0 0 0 0 0 0 0 0 0 0 0 0 0 0 0 0 0 0 0 0 0 0 0 0 0 0 0 0 0 0 0 0 0 0 0 0 0 0 0 0 0 0 0 0 0 0 0 0 0 0 0 0 0 0 0 0 0 0 0 0 0 0 0 0 0 0 0 0 0 0 0 0 0 0 0 0 0 0 0 0 0 0 0 0 0 0 0 0 0 0 0 0 0 0 0 0 0 0 0 0 0 0 0 0 0 0 0 0 0 0 0 0 0 0 0 0 0 0 0 0 0 0 0 0 0 0 0 0 0 0 0 0 0 0 0 0 0 0 0 0 0 0 0 0 0 0 0 0 0 0 0 0 0 0 0 0 0 0 0 0 0 0 0 0 0 0 0 0 0 0 0 0 0 0 0 0 0 0 0 0 0 0 0 0 0 0 0 0 0 0 0 0 0 0 0 0 0 0 0 0 0 0 0 0 0 0 0 0 0 0 0 0 0 0 0 0 0 0 0 0 0 0 0 0 0 0 0 0 0 0 0 0 0 0 0 0 0 0 0 0 0 0 0 0 0 0 0 0 0 0 0 0 0 0 0 0 0 0 0 0 0 0 0 0 0 0 0 0 0 0 0 0 0 0 0 0 0 0 0 0 0 0 0 0 0 0 0 0 0 0 0 0 0 0 0 0 0 0 0 0 0 0 0 0 0 0 0 0 0 0 0 0 0 0 0 0 0 0 0 0 0 0 0 0 0 0 0 0 0 0 0 0 0 0 0 0 0 0 0 0 0 0 0 0 0 0 0 0 0 0 0 0 0 0 0 0 0 0 0 0 0 0 0 0 0 0 0 0 0 0 0 0 0 0 0 0 0 0 0 0 0 0 0 0 0 0 0 0 0 0 0 0 0 0 0 0 0 0 0 0 0 0 0 0 0 0 0 0 0 0 0 0 0 0 0 0 0 0 0 0 0 0 0 0 0 0 0 0 0 0 0 0 0 0 0 0 0 0 0 0 0 0 0 0 0 0 0 0 0 0 0 0 0 0 0 0 0 0 0 0 0 0 0 0 0 0 0 0 0 0 0 0 0 0 0 0 0 
0.011 0 0 0.017 0.021 0.017 0.014 0.013 0 0 0.014 0.006 0.04 0.023 0.046 0.04 0.075 0.135 0.144 0.093 0.099 0.123 0.251 0.313 0.145 0.237 0.493 1 0.365 0.353 0.12 0.129 0.247 0.203 0.032 0.012 0.02 0.026 0.03 0.018 0.02 0.03 0.033 0.024 0.03 0.029 0.027 0.028 0.046 0.054 0.033 0.038 0.031 0.014 0.041 0.045 0.053 0.053 0.082 0 0.007 0.009 0.009 0.005 0.008 0.008 0.01 0.009 0.01 0.012 0.009 0.013 0.013 0.01 0.003 0.005 0.004 0.009 0.004 0.013 0.008 0.013 0.006 0.005 0.003 0.004 0.002 0.012 0.013 0.01 0.009 0.008 0.021 0.009 0.009 0.01 0.024 0.013 0.055 0.068 0.026 0.012 0.106 0.269 0.049 0.136 0.098 0.047 0.044 0.033 0.041 0.039 0.032 0.038 0.073 0.052 0.038 0.01 0.102 0.152 0.004 0.007 0.008 0.008 0.008 0.009 0.009 0.004 0.008 0.004 0.009 0.01 0.008 0.004 0.012 0.011 0.002 0 0.002 0.004 0.004 0.004 0.009 0.008 0.01 0.005 0.004 0.006 0.008 0.004 0.002 0.003 0.009 0.012 0.008 0.008 0.009 0 0.004 0 0.042 0.125 0.199 0.153 0.14 0.126 0.041 0.031 0.028 0.017 0.004 0.002 0.002 0.005 0.001 0 0.003 0.006 0.017 0.021 0.012 0.015 0.012 0.021 0.011 0.006 0.005 0.007 0.001 0 0 0 0.002 0.002 0.003 0 0.002 0.003 0.016 0.017 0.016 0.016 0.012 0.005 0.002 0.003 0.004 0.005 0.006 0.003 0.002 0.004 0.003 0.001 0.001 0.002 0.003 0.004 0.002 0.001 0.001 0 0 0 0.004 0.011 0.01 0.012 0.008 0.008 0.008 0.014 0.012 0.01 0.003 0.014 0.009 0.007 0.004 0.005 0.007 0.013 0.005 0.003 0.008 0.011 0.002 0.004 0.006 0.004 0.004 0.006 0.002 0.002 0 0 0.002 0.002 0.001 0.001 0.006 0 0 0 0.012 0.02 0.017 0.018 0.015 0.016 0.015 0.015 0.013 0.022 0.016 0.012 0.014 0.02 0.023 0.021 0.016 0.015 0.022 0.029 0.011 0 0.002 0.003 0.003 0.008 0.004 0.004 0.011 0.003 0.003 0.011 0.013 0.007 0.007 0.003 0.004 0.004 0.004 0.004 0.002 0.004 0.002 0.003 0.004 0.005 0.003 0.003 0.002 0.002 0.002 0.001 0.001 0 0.001 0 0.001 0.001 0 0.008 0.003 0.017 0.003 0.001 0 0 0.002 0.001 0.005 0.006 0.004 0.003 0.004 0.001 0.001 0.001 0.003 0.004 0.004 0.002 0.002 0.002 0.001 0.002 0.001 0 0 0 0 0 0 0.001 0.001 0.001 0.001 0 0 0 0.001 0 0 0.001 0.001 0 0 0.001 0 0.001 0.001 0.001 0.001 0 0.003 0.003 0.004 0.004 0.006 0.006 0.004 0.001 0.001 0.003 0 0 0 0.003 0.003 0.003 0.002 0.001 0.002 0.001 0.002 0 0 0 0 0 0 0 0 0 0 0 0 0 0 0 0 0 0 0 0 0 0 0 0 0 0 0 0 0 0 0 0 0 0 0 0 0 0 0 0 0 0 0 0 0 0 0 0 0 0 0 0 0 0 0 0 0 0 0 0 0 0 0 0 0 0 0 0 0 0 0 0 0 0 0 0 0 0 0 0 0 0 0 0 0 0 0 0 0 0 0 0 0 0 0 0 0 0 0 0 0 0 0 0 0 0 0 0 0 0 0 0 0 0 0 0 0 0 0 0 0 0 0 0 0 0 0 0 0 0 0 0 0 0 0 0 0 0 0 0 0 0 0 0 0 0 0 0 0 0 0 0 0 0 0 0 0 0 0 0 0 0 0 0 0 0 0 0 0 0 0 0 0 0 0 0 0 0 0 0 0 0 0 0 0 0 0 0 0 0 0 0 0 0 0 0 0 0 0 0 0 0 0 0 0 0 0 0 0 0 0 0 0 0 0 0 0 0 0 0 0 0 0 0 0 0 0 0 0 0 0 0 0 0 0 0 0 0 0 0 0 0 0 0 0 0 0 0 0 0 0 0 0 0 0 0 0 0 0 0 0 0 0 0 0 0 0 0 0 0 0 0 0 0 0 0 0 0 0 0 0 0 0 0 0 0 0 0 0 0 0 0 0 0 0 0 0 0 0 0 0 0 0 0 0 0 0 0 0 0 0 0 0 0 0 0 0 0 0 0 0 0 0 0 0 0 0 0 0 0 0 0 0 0 0 0 0 0 0 0 0 0 0 0 0 0 0 0 0 0 0 0 0 0 0 0 0 0 0 0 0 0 0 0 0 0 0 0 0 0 0 0 0 0 0 0 0 0 0 0 0 0 0 0 0 0 0 0 0 0 0 0 0 0 0 0 0 0 0 0 0 0 0 0 0 0 0 0 0 0 0 0 0 0 0 0 0 0 0 0 0 0 0 0 0 0 0 0 0 0 0 0 0 0 0 0 0 0 0 0 0 0 0 0 0 0 0 0 0 0 0 0 0 0 0 0 0 0 0 0 0 0 0 0 0 0 0 0 0 0 0 0 0 0 0 0 0 0 0 0 0 0 0 0 0 0 0 0 0 0 0 0 0 0 0 0 0 0 0 0 0 0 0 0 0 0 0 0 0 0 0 0 0 0 0 0 0 0 0 0 0 0 0 0 0 0 0 0 0 0 0 0 0 0 0 0 0 0 0 0 0 0 0 0 0 0 0 0 0 0 0 0 0 0 0 0 0 0 0 0 0 0 0 0 0 0 0 0 0 0 0 0 0 0 0 0 0 0 0 0 0 0 0 0 0 0 0 0 0 0 0 0 0 0 0 0 0 0 0 0 0 0 0 0 0 0 0 0 0 0 0 0 0 0 0 0 0 0 0 0 0 0 0 0 0 0 0 0 0 0 0 0 0 0 0 0 0 0 0 0 0 0 0 0 0 0 0 0 0 0 0 0 0 0 0 0 0 0 0 0 0 0 0 0 0 0 0 0 0 0 0 0 0 0 0 0 0 0 0 0 0 0 0 0 0 0 0 0 0 0 0 0 0 0 0 0 0 0 0 0 0 0 0 0 0 0 0 0 0 0 0 0 0 0 0 0 0 0 0 0 0 0 0 0 0 0 0 0 0 0 0 0 0 0 0 0.001 0 0 0 0 0.001 0.002 0.002 0 0 0 0 0 0 0 0 0 0 0 0 0 0 0 0 0 0 0 0 0 0 0 0 0 0 0 0 0 0 0 0 0 0 0 0 0 0 0 0 0 0 0 0 0 0 0 0 0 0 0 0 0 0 0 0 0 0 0 0 0 0 0 0 0 0 0 0 0 0 0 0 0 0 0 0 0 0 0 0 0 0 0 0 0 0 0 0 0 0 0 0 0 0 0 0 0 0 0 0 0 0 0 0 0 0 0 0 0 0 0 0 0 0 0 0 0 0 0 0 0 0 0 0 0 0 0 0 0 0 0 0 0 0 0 0 0 0 0 0 0 0 0 0 0 0 0 0 0 0 0 0 0 0 0 0 0 0 0 0 0 0 0 0 0 0 0 0 0 0 0 0 0 0 0 0 0 0 0 0 0 0 0 0 0 0 0 0 0 0 0 0 0 0 0 0 0 0 0 0 0 0 0 0 0 0 0 0 0 0 0 0 0 0 0 0 0 0 0 0 0 0 0 0 0 0 0 0 0 0 0 0 0 0 0 0 0 0 0 0 0 0 0 0 0 0 0 0 0 0 0 0 0 0 0 0 0 0 0 0 0 0 0 0 0 0 0 0 0 0 0 0 0 0 0 0 0 0 0 0 0 0 0 0 0 0 0 0 0 0 0 0 0 0 0 0 0 0 0 0 0 0 0 0 0 0 0 0 0 0 0 0 0 0 0 0 0 0 0 0 0 0 0 0 0 0 0 0 0 0 0 0 0 0 0 0 0 0 0 0.001 0.001 0 0 0.001 0.001 0.001 0 0.001 0 0 0 0 0 0 0 0 0 0 0 0 0 0 0 0 0 0 0 0 0 0 0 0 0 0 0 0 0 0.001 0.001 0 0.001 0 0 0 0 0 0 0 0 0 0 0 0 0 0 0 0 0 0 0 0 0 0 0 0 0 0 0 0 0 0 0 0 0 0 0 0 0 0 0 0 0 0 0 0 0 0 0 0 0 0 0 0 0 0 0 0 0 0 0 0 0 0 0 0 0 0 0 0 0 0 0 0 0 0 0 0 0 0 0 0 0 0 0 0 0 0 0 0 0 0 0 0 0 0 0 0 0 0 0 0 0 0 0 0 0 0 0 0 0 0 0 0 0 0 0 0 0 0 0 0 0 0 0 0 0 0 0 0 0 0 0 0 0 0 0 0 0 0 0 0 0 0 0 0 0 0 0 0 0 0 0 0 0 0 0 0 0 0 0 0 0 0 0 0 0 0 0 0 0 0 0 0 0 0 0 0 0 0 0 0 0 0 0 0 0 0 0 0 0 0 0 0 0 0 0 0 0 0 0 0 0 
0.024 0 0 0.048 0.064 0.062 0.053 0.039 0 0 0.043 0.019 0.106 0.053 0.119 0.09 0.189 0.367 0.406 0.274 0.293 0.36 0.204 0.258 0.112 0.235 0.406 0.509 1 0.546 0.208 0.3 0.636 0.513 0.056 0.032 0.031 0.041 0.049 0.037 0.03 0.051 0.056 0.043 0.055 0.055 0.049 0.055 0.111 0.105 0.082 0.103 0.085 0.052 0.113 0.117 0.148 0.158 0.23 0 0.013 0.02 0.02 0.017 0.021 0.02 0.022 0.02 0.033 0.027 0.017 0.033 0.037 0.025 0.012 0.017 0.017 0.023 0.018 0.047 0.04 0.043 0.019 0.019 0.009 0.01 0.004 0.028 0.029 0.021 0.015 0.015 0.032 0.015 0.012 0.022 0.053 0.039 0.13 0.181 0.09 0.043 0.277 0.747 0.063 0.216 0.166 0.08 0.061 0.049 0.059 0.061 0.058 0.076 0.13 0.08 0.054 0.022 0.26 0.388 0.011 0.016 0.018 0.016 0.018 0.013 0.014 0.015 0.028 0.016 0.02 0.02 0.024 0.019 0.024 0.028 0.008 0 0.008 0.017 0.016 0.017 0.021 0.021 0.022 0.019 0.016 0.015 0.024 0.014 0.015 0.016 0.027 0.025 0.017 0.014 0.017 0 0.011 0 0.105 0.366 0.555 0.378 0.216 0.203 0.084 0.051 0.048 0.031 0.005 0.013 0.005 0.017 0.012 0.005 0.016 0.018 0.05 0.068 0.043 0.045 0.033 0.071 0.037 0.015 0.005 0.016 0.003 0.003 0.002 0.003 0.006 0.007 0.007 0.003 0.004 0.008 0.032 0.032 0.03 0.03 0.024 0.008 0.006 0.004 0.004 0.007 0.007 0.005 0.005 0.009 0.009 0.005 0 0.005 0.005 0.005 0.007 0.007 0.003 0.003 0.001 0.001 0.013 0.023 0.019 0.018 0.015 0.01 0.012 0.024 0.02 0.017 0.008 0.025 0.015 0.013 0.011 0.01 0.013 0.022 0.015 0.011 0.013 0.02 0.01 0.007 0.008 0.008 0.007 0.006 0.005 0.004 0 0 0.002 0.001 0.001 0.001 0.016 0 0 0 0.019 0.037 0.033 0.037 0.035 0.027 0.033 0.027 0.031 0.037 0.025 0.042 0.036 0.04 0.062 0.072 0.054 0.037 0.064 0.09 0.045 0 0.009 0.009 0.009 0.009 0.006 0.004 0.021 0.011 0.006 0.03 0.032 0.017 0.011 0.01 0.016 0.018 0.018 0.017 0.008 0.015 0.009 0.012 0.011 0.013 0.01 0.01 0.009 0.006 0.006 0.007 0.005 0.002 0.004 0.004 0.009 0.003 0 0.021 0.008 0.052 0.017 0.011 0 0 0.004 0.005 0.008 0.015 0.016 0.012 0.009 0.003 0.006 0.003 0.009 0.009 0.008 0.005 0.007 0.005 0.004 0.005 0.004 0.002 0.001 0.001 0 0.001 0.003 0.004 0.005 0.003 0 0.001 0.001 0.001 0.001 0 0.001 0.001 0.002 0.001 0.001 0.001 0 0.001 0.002 0.001 0.006 0.001 0.007 0.008 0.007 0.003 0.003 0.004 0.001 0.002 0.001 0.002 0.002 0.001 0.002 0.007 0.007 0.006 0.006 0.001 0.002 0.002 0.002 0 0 0 0 0 0 0 0 0 0 0 0 0 0 0 0 0 0 0 0 0 0 0 0 0 0 0 0 0 0 0.001 0 0 0 0 0 0 0 0 0 0 0 0 0 0 0 0 0 0 0 0 0 0 0 0 0 0 0 0 0 0 0 0 0 0 0 0 0 0 0 0 0 0 0 0 0 0 0 0 0 0 0 0 0 0 0 0 0 0 0 0 0 0 0 0 0 0 0 0 0 0.001 0 0 0 0 0 0 0 0 0 0 0 0 0 0 0 0 0 0 0 0 0 0 0 0 0 0 0 0 0 0 0 0 0 0 0 0 0 0 0 0 0 0 0 0 0 0 0 0 0 0 0 0 0 0 0 0 0 0 0 0 0 0 0 0 0 0 0 0 0 0 0 0 0.001 0.001 0 0 0.001 0 0 0 0 0 0 0 0 0 0 0 0 0 0 0 0 0 0 0 0 0 0 0 0 0 0 0 0 0 0 0 0 0 0 0 0 0 0 0 0 0 0 0 0 0 0 0 0 0 0 0 0 0 0 0 0 0 0 0 0 0 0 0 0 0 0 0 0 0 0 0 0 0 0 0 0 0 0 0 0 0 0 0 0 0 0 0 0 0 0 0 0 0 0 0 0 0 0 0 0 0 0 0 0 0 0 0 0 0 0 0 0 0 0 0 0 0 0 0 0 0 0 0 0 0 0 0 0 0 0 0 0 0 0 0 0 0 0 0 0 0 0 0 0 0 0 0 0 0 0 0 0 0 0 0 0 0 0 0 0 0 0 0 0 0 0 0 0 0 0 0 0 0 0 0 0 0 0 0 0 0 0 0 0 0 0 0 0 0 0 0 0 0 0 0 0 0 0 0 0 0 0 0 0 0 0 0 0 0 0 0 0 0 0 0 0 0 0 0 0 0 0 0 0 0 0 0 0 0 0 0 0 0 0 0 0 0 0 0 0 0 0 0 0 0 0 0 0 0 0 0 0 0 0 0 0 0 0 0 0 0 0 0 0 0 0 0 0 0 0 0 0 0 0 0 0 0 0 0 0 0 0 0 0 0 0 0 0 0 0 0 0 0 0 0 0 0 0 0 0 0 0 0 0 0 0 0 0 0 0 0 0 0 0 0 0 0 0 0 0 0 0 0 0 0 0 0 0 0 0 0 0 0 0 0 0 0 0 0 0 0 0 0 0 0 0 0 0 0 0 0 0 0 0 0 0.001 0.001 0.001 0.002 0.002 0.002 0.001 0.002 0.001 0 0 0.002 0.002 0.001 0 0 0 0 0 0 0 0 0 0 0 0 0 0 0 0 0 0 0 0 0 0.001 0 0 0 0 0 0 0 0 0 0 0 0 0 0 0 0 0 0 0 0 0 0 0 0 0 0 0 0 0 0 0 0 0 0 0 0 0 0 0 0 0 0 0 0 0 0 0 0 0 0 0 0 0 0 0 0 0 0 0 0 0 0 0 0 0 0 0 0 0 0 0 0 0 0 0 0 0 0 0 0 0 0 0 0 0 0 0 0 0 0 0 0 0 0 0 0 0 0 0 0 0 0 0 0 0 0 0 0 0 0 0 0 0 0 0 0 0 0 0 0 0 0 0 0 0 0 0 0 0 0 0 0 0 0 0 0 0 0 0 0 0 0 0 0 0 0 0 0 0 0 0 0 0 0 0 0 0 0 0 0 0 0 0 0.001 0.002 0.005 0.005 0.002 0.003 0.004 0.001 0.001 0.004 0.002 0.001 0 0 0 0 0 0 0 0 0 0 0 0 0 0 0 0 0 0 0 0 0 0 0 0 0 0 0 0 0 0 0 0 0 0 0 0 0 0 0 0 0 0 0 0 0 0 0 0 0 0 0 0 0 0 0 0 0 0 0 0 0 0 0 0 0 0 0 0 0 0 0 0 0 0 0 0 0 0 0 0 0 0 0 0 0 0 0 0 0 0 0 0 0 0 0 0 0 0 0 0 0 0 0 0 0 0 0 0 0 0 0 0 0 0 0 0 0 0 0 0 0 0 0 0 0 0 0 0 0 0 0 0 0 0 0 0 0 0 0 0 0 0 0 0 0 0 0 0 0 0 0 0 0 0 0 0 0 0 0 0 0 0 0 0 0 0 0 0 0 0 0 0 0 0 0 0 0 0 0 0 0 0 0 0 0 0 0 0 0 0 0 0 0 0 0 0 0 0 0 0 0 0 0 0 0 0 0 0 0 0 0 0 0 0 0 0 0 0 0 0 0 0 0 0 0 0 0 0 0 0 0 0 0 0 0 0 0 0 0 0 0 0 0 0 0 0 0 0 0 0 0 0 0 0 0 0 0 0 0 0 0 0 0 0 0 0 0 0 0 0 0 0 0 0 0 0 0 0 0 0 0 0 0 0 0 0 0 0 0 0 0 0 0 0 0 0 0 0 0 0 0 0 0 0 0 0 0 0 0 0 0 0 0 0 0 0 0 0 0 0 0 0 0 0 0 0 0 0 0 0 0 0 0 0 0 0 0 0 0 0 0 0 0 0 0 0 0 0 0 0 0 0 0 0 0 0 0 0 0 0 0 0 0 0 0 0 0 0 0 0 0 0 0 0 0 0 0 0 0 0 0 0 0 0 0 0 0 0 0 0 0 0 0 0 0 0 0 0 0 0 0 0 0 0 0 0 0 0 0 0 0 0 0 0 0 0 0 0 0 0 0 0 0 0 0 0 0 0 0 0 0 0 0 0 0 0 0 0 0 0 0 0 0 0 0 0 0 0 0 0 0 0 0 0 0 0 0 0 0 0 0 0 0 0 0 0 0 0 0 0 0 0 0 0 0 0 0 0 0 0 0 0 0 0 0 0 0 0 0 0 0 0 0 0 0 0 0 0 0 0 0 0 0 0 0 0 0 0 0 0 0 0 0 0 0 0 0 0 0 0 0 0 0 0 0 0 0 0 0 0 0 0 0 0 0 0 0 0 0 0 0 0 0 0 0 0 0 0 0 0 0 0 0 0 0 0 0 0 0 0 0 0 0 0 0 0 0 0 0 0 0 0 0 0 0 0 0 0 0 0 0 
0.012 0 0 0.011 0.019 0.022 0.022 0.016 0 0 0.015 0.008 0.041 0.023 0.038 0.032 0.065 0.13 0.148 0.099 0.104 0.135 0.28 0.388 0.205 0.444 0.607 0.35 0.346 1 0.29 0.158 0.23 0.187 0.044 0.019 0.018 0.023 0.024 0.022 0.013 0.027 0.042 0.033 0.035 0.032 0.024 0.025 0.056 0.056 0.034 0.04 0.034 0.021 0.043 0.044 0.058 0.06 0.087 0 0.003 0.009 0.011 0.008 0.009 0.011 0.009 0.007 0.012 0.01 0.006 0.012 0.013 0.008 0.001 0.005 0.008 0.008 0.008 0.019 0.02 0.012 0.005 0.005 0.005 0.008 0.003 0.011 0.011 0.016 0.012 0.007 0.025 0.01 0.01 0.013 0.031 0.014 0.05 0.063 0.026 0.014 0.092 0.263 0.099 0.335 0.269 0.065 0.057 0.04 0.05 0.05 0.046 0.058 0.131 0.069 0.052 0.015 0.098 0.146 0.005 0.009 0.011 0.011 0.009 0.006 0.005 0.004 0.01 0.006 0.011 0.012 0.012 0.007 0.01 0.012 0.004 0 0.006 0.009 0.008 0.008 0.012 0.01 0.011 0.012 0.009 0.007 0.012 0.01 0.006 0.008 0.012 0.01 0.012 0.012 0.009 0 0.006 0 0.033 0.126 0.207 0.162 0.155 0.146 0.061 0.035 0.04 0.023 0.003 0.003 0.002 0.008 0.005 0.001 0.002 0.004 0.018 0.023 0.017 0.015 0.01 0.022 0.011 0.006 0.003 0.005 0.002 0.001 0.001 0.003 0.003 0.004 0.002 0.002 0.005 0.006 0.012 0.012 0.012 0.012 0.01 0.002 0.002 0.002 0.003 0.004 0.003 0.003 0.003 0.005 0.002 0.001 0 0.002 0.001 0.003 0.004 0.003 0.003 0.003 0.002 0.001 0.005 0.004 0.008 0.009 0.007 0.003 0.004 0.008 0.007 0.007 0.004 0.007 0.002 0.004 0.005 0.005 0.004 0.007 0.004 0.006 0.006 0.009 0.004 0.002 0.003 0.001 0.001 0.003 0.004 0.002 0 0 0.002 0.002 0.001 0.001 0.004 0 0 0 0.019 0.027 0.013 0.021 0.019 0.007 0.006 0.008 0.013 0.012 0.009 0.011 0.009 0.011 0.016 0.019 0.014 0.012 0.02 0.027 0.01 0 0.004 0.004 0.004 0.004 0.004 0.003 0.011 0.005 0.004 0.014 0.015 0.012 0.009 0.004 0.006 0.007 0.008 0.007 0.004 0.007 0.004 0.004 0.004 0.003 0.003 0.003 0.003 0.002 0.003 0.002 0.003 0.003 0.004 0.001 0.002 0.004 0.003 0.007 0.001 0.017 0.01 0.004 0 0 0.001 0.003 0.004 0.007 0.007 0.004 0.003 0.002 0.002 0.001 0.004 0.004 0.004 0.004 0.004 0.004 0.005 0.005 0.003 0.003 0.001 0 0 0.001 0.002 0 0 0 0 0.001 0 0.001 0.001 0 0 0 0.001 0 0 0 0 0 0 0.002 0.002 0.003 0.003 0.002 0.003 0.003 0.003 0.003 0.002 0 0.001 0.002 0.002 0.001 0.001 0.004 0.004 0.003 0.003 0.001 0 0 0.001 0.001 0.001 0 0 0 0 0 0 0 0 0 0 0 0 0 0 0 0 0 0 0 0 0 0 0 0 0 0 0 0 0.001 0 0 0 0 0 0 0 0 0 0 0 0 0 0 0 0 0 0 0 0 0 0 0 0 0 0 0 0 0 0 0 0 0 0 0 0 0 0 0 0 0 0 0 0 0 0 0 0 0 0 0 0 0 0 0 0 0 0 0 0 0 0 0 0 0 0 0 0 0 0 0 0 0 0 0 0 0 0 0 0 0 0 0 0 0 0 0 0 0 0 0 0 0 0 0 0 0 0 0 0 0 0 0 0 0 0 0 0 0 0 0 0 0 0 0 0 0 0 0 0 0 0 0 0 0 0 0 0 0 0 0 0 0 0 0 0 0 0 0 0 0 0 0 0 0 0 0 0 0 0 0 0 0 0 0 0 0 0 0 0 0 0 0 0 0 0 0 0 0 0 0 0 0 0 0 0 0 0 0 0 0 0 0 0 0 0 0 0 0 0 0 0 0 0 0 0 0 0 0 0 0 0 0 0 0 0 0 0 0 0 0 0 0 0 0 0 0 0 0 0 0 0 0 0 0 0 0 0 0 0 0 0 0 0 0 0 0 0 0 0 0 0 0 0 0 0 0 0 0 0 0 0 0 0 0 0 0 0 0 0 0 0 0 0 0 0 0 0 0 0 0 0 0 0 0 0 0 0 0 0 0 0 0 0 0 0 0 0 0 0 0 0 0 0 0 0 0 0 0 0 0 0 0 0 0 0 0 0 0 0 0 0 0 0 0 0 0 0 0 0 0 0 0 0 0 0 0 0 0 0 0 0 0 0 0 0 0 0 0 0 0 0 0 0 0 0 0 0 0 0 0 0 0 0 0 0 0 0 0 0 0 0 0 0 0 0 0 0 0 0 0 0 0 0 0 0 0 0 0 0 0 0 0 0 0 0 0 0 0 0 0 0 0 0 0 0 0 0 0 0 0 0 0 0 0 0 0 0 0 0 0 0 0 0 0 0 0 0 0 0 0 0 0 0 0 0 0 0 0 0 0 0 0 0 0 0 0 0 0 0 0 0 0 0 0 0 0 0 0 0 0 0 0 0 0 0 0 0 0 0 0 0 0 0 0 0 0 0 0 0 0 0 0 0 0 0 0 0 0 0 0 0 0 0 0 0 0 0 0 0 0 0 0 0 0 0 0 0 0 0 0 0 0 0.001 0.001 0.001 0.001 0 0.001 0.001 0 0 0 0 0 0 0 0 0 0 0 0 0 0 0 0 0 0 0 0 0 0 0 0 0 0 0 0 0 0 0 0 0 0 0 0 0 0 0 0 0 0 0 0 0 0 0 0 0 0 0 0 0 0 0 0 0 0 0 0 0 0 0 0 0 0 0 0 0 0 0 0 0 0 0 0 0 0 0 0 0 0 0 0 0 0 0 0 0 0 0 0 0 0 0 0 0 0 0 0 0 0 0 0 0 0 0 0 0 0 0 0 0 0 0 0 0 0 0 0 0 0 0 0 0 0 0 0 0 0 0 0 0 0 0 0 0 0 0 0 0 0 0 0 0 0 0 0 0 0 0 0 0 0 0 0 0 0 0 0 0 0 0 0 0 0 0 0 0 0 0 0 0 0 0 0 0 0 0 0 0 0 0 0 0 0 0 0 0 0 0 0 0 0.002 0.001 0.001 0.001 0.001 0.001 0.001 0.002 0.001 0.001 0 0 0 0 0 0 0 0 0 0 0 0 0 0 0 0 0 0 0 0 0 0 0 0 0 0 0 0 0 0 0 0 0 0 0 0 0 0 0 0 0 0 0 0 0 0 0 0 0 0 0 0 0 0 0 0 0 0 0 0 0 0 0 0 0 0 0 0 0 0 0 0 0 0 0 0 0 0 0 0 0 0 0 0 0 0 0 0 0 0 0 0 0 0 0 0 0 0 0 0 0 0 0 0 0 0 0 0 0 0 0 0 0 0 0 0 0 0 0 0 0 0 0 0 0 0 0 0 0 0 0 0 0 0 0 0 0 0 0 0 0 0 0 0 0 0 0 0 0 0 0 0 0 0 0 0 0 0 0 0 0 0 0 0 0 0 0 0 0 0 0 0 0 0 0 0 0 0 0 0 0 0 0 0 0 0 0 0 0 0 0 0 0 0 0 0 0 0 0 0 0 0 0 0 0 0 0 0 0 0 0 0 0 0 0 0 0 0 0 0 0 0 0 0 0 0 0 0 0 0 0 0 0 0 0 0 0 0 0 0 0 0 0 0 0 0 0 0 0 0 0 0 0 0 0 0 0 0 0 0 0 0 0 0 0 0 0 0 0 0 0 0 0 0 0 0 0 0 0 0 0 0 0 0 0 0 0 0 0 0 0 0 0 0 0 0 0 0 0 0 0 0 0 0 0 0 0 0 0 0 0 0 0 0 0 0 0 0 0 0 0 0 0 0 0 0 0 0 0 0 0 0 0 0 0 0 0 0 0 0 0 0 0 0 0 0 0 0 0 0 0 0 0 0 0 0 0 0 0 0 0 0 0 0 0 0 0 0 0 0 0 0 0 0 0 0 0 0 0 0 0 0 0 0 0 0 0 0 0 0 0 0 0 0 0 0 0 0 0 0 0 0 0 0 0 0 0 0 0 0 0 0 0 0 0 0 0 0 0 0 0 0 0 0 0 0 0 0 0 0 0 0 0 0 0 0 0 0 0 0 0 0 0 0 0 0 0 0 0 0 0 0 0 0 0 0 0 0 0 0 0 0 0 0 0 0 0 0 0 0 0 0 0 0 0 0 0 0 0 0 0 0 0 0 0 0 0 0 0 0 0 0 0 0 0 0 0 0 0 0 0 0 0 0 0 0 0 0 0 0 0 0 0 0 0 0 0 0 0 0 0 0 0 0 0 0 0 0 0 0 0 0 0 0 0 0 0 0 0 0 0 0 0 0 0 0 0 0 0 0 0 0 0 0 0 0 0 0 0 0 0 0 0 0 0 0 0 0 0 0 0 0 0 0 0 0 0 0 0 0 0 
0.004 0 0 0.006 0.009 0.009 0.007 0.003 0 0 0.007 0.004 0.022 0.013 0.036 0.023 0.051 0.095 0.106 0.063 0.065 0.09 0.137 0.192 0.123 0.228 0.301 0.205 0.244 0.503 1 0.441 0.235 0.185 0.027 0.018 0.016 0.02 0.018 0.014 0.007 0.017 0.025 0.019 0.024 0.025 0.011 0.01 0.028 0.036 0.015 0.022 0.013 0.003 0.023 0.02 0.026 0.035 0.052 0 0.004 0.004 0.003 0.002 0.004 0.004 0.003 0.003 0.004 0.005 0.003 0.006 0.007 0.005 0 0.001 0.004 0.004 0.004 0.005 0.004 0.007 0.002 0.001 0.002 0.004 0.001 0.005 0.007 0.007 0.009 0.013 0.02 0.009 0.008 0.01 0.021 0.011 0.036 0.046 0.023 0.009 0.078 0.205 0.069 0.197 0.149 0.048 0.04 0.026 0.028 0.038 0.036 0.039 0.084 0.035 0.026 0.01 0.075 0.113 0.002 0.003 0.003 0.002 0.003 0.003 0.004 0.003 0.006 0.003 0.004 0.005 0.006 0 0.005 0.005 0.002 0 0.002 0.006 0.004 0.006 0.01 0.01 0.009 0.006 0.008 0.004 0.007 0.003 0.003 0.002 0.006 0.005 0.004 0.005 0.006 0 0.001 0 0.026 0.082 0.15 0.109 0.091 0.085 0.037 0.016 0.028 0.009 0.001 0.001 0.001 0.004 0.004 0.002 0.002 0.002 0.011 0.011 0.007 0.008 0.007 0.009 0.007 0.005 0.003 0.002 0 0 0 0 0 0 0 0 0 0.001 0.005 0.005 0.005 0.005 0.005 0.002 0 0.001 0.001 0 0.001 0.001 0.001 0.001 0.001 0 0 0 0 0 0 0 0 0 0 0 0.004 0.004 0.004 0.003 0.002 0.002 0.003 0.003 0.002 0.002 0.001 0.003 0.002 0.001 0.001 0.001 0.001 0.003 0.002 0.001 0.001 0.004 0.002 0.001 0.001 0.001 0.001 0.001 0.001 0.001 0.001 0 0 0 0 0 0.003 0 0 0 0.007 0.017 0.005 0.011 0.011 0.004 0.004 0.003 0.006 0.006 0.006 0.007 0.004 0.005 0.008 0.011 0.007 0.005 0.009 0.014 0.005 0 0 0 0 0.001 0 0 0.004 0.001 0.001 0.004 0.005 0.005 0.005 0.004 0.004 0.007 0.006 0.005 0.004 0.007 0.003 0.004 0.005 0.004 0.003 0.002 0.002 0.002 0.002 0 0 0 0 0 0.001 0 0 0.003 0 0.008 0.001 0 0 0 0.002 0.001 0.001 0.003 0.003 0.004 0 0 0 0 0 0 0.001 0.001 0.001 0.001 0.001 0.002 0.002 0.001 0.001 0.001 0 0 0 0.001 0.001 0 0 0 0 0 0 0 0 0 0.001 0.001 0 0 0 0 0 0.001 0.001 0.001 0.001 0.001 0.001 0.001 0.002 0.002 0.001 0.001 0.001 0.001 0.001 0.001 0 0.001 0.001 0.001 0.001 0 0 0 0 0 0 0 0 0 0 0 0 0 0 0 0 0 0 0 0 0 0 0 0 0 0 0 0 0 0 0 0 0 0 0 0 0 0 0 0 0 0 0 0 0 0 0 0 0 0 0 0 0 0 0 0 0 0 0 0 0 0 0 0 0 0 0 0 0 0 0 0 0 0 0 0 0 0 0 0 0 0 0 0 0 0 0 0 0 0 0 0 0 0 0 0 0 0 0 0 0 0 0 0 0 0 0 0 0 0 0 0 0 0 0 0 0 0 0 0 0 0 0 0 0 0 0 0 0 0 0 0 0 0 0 0 0 0 0 0 0 0 0 0 0 0 0 0 0 0 0 0 0 0 0 0 0 0 0 0 0 0 0 0 0 0 0 0 0 0 0 0 0 0 0 0 0 0 0 0 0 0 0 0 0 0 0 0 0 0 0 0 0 0 0 0 0 0 0 0 0 0 0 0 0 0 0 0 0 0 0 0 0 0 0 0 0 0 0 0 0 0 0 0 0 0 0 0 0 0 0 0 0 0 0 0 0 0 0 0 0 0 0 0 0 0 0 0 0 0 0 0 0 0 0 0 0 0 0 0 0 0 0 0 0 0 0 0 0 0 0 0 0 0 0 0 0 0 0 0 0 0 0 0 0 0 0 0 0 0 0 0 0 0 0 0 0 0 0 0 0 0 0 0 0 0 0 0 0 0 0 0 0 0 0 0 0 0 0 0 0 0 0 0 0 0 0 0 0 0 0 0 0 0 0 0 0 0 0 0 0 0 0 0 0 0 0 0 0 0 0 0 0 0 0 0 0 0 0 0 0 0 0 0 0 0 0 0 0 0 0 0 0 0 0 0 0 0 0 0 0 0 0 0 0 0 0 0 0 0 0 0 0 0 0 0 0 0 0 0 0 0 0 0 0 0 0 0 0 0 0 0 0 0 0 0 0 0 0 0 0 0 0 0 0 0 0 0 0 0 0 0 0 0 0 0 0 0 0 0 0 0 0 0 0 0 0 0 0 0 0 0 0 0 0 0 0 0 0 0 0 0 0 0 0 0 0 0 0 0 0 0 0 0 0 0 0 0 0 0 0 0 0 0 0 0 0 0 0 0 0 0 0 0 0 0 0 0 0 0 0 0 0 0 0 0 0 0 0 0 0 0 0 0 0 0 0 0 0 0 0 0 0 0 0 0 0 0 0 0 0 0 0 0 0 0 0 0 0 0 0 0 0 0 0 0 0 0 0 0 0 0 0 0 0 0 0 0 0 0 0 0 0 0 0 0 0 0.001 0.001 0.001 0.001 0.001 0.001 0.001 0.001 0 0 0 0 0 0 0 0 0 0 0 0 0 0 0.001 0.001 0.001 0 0.001 0.001 0 0.001 0.001 0.001 0 0.001 0.001 0 0.001 0.001 0 0 0 0 0 0 0 0 0 0 0 0 0 0 0 0 0 0 0 0 0 0 0 0 0 0 0 0 0 0 0 0 0 0 0 0 0 0 0 0 0 0 0 0 0 0 0 0 0 0 0 0 0 0 0 0 0 0 0 0 0 0 0 0 0 0 0 0 0 0 0 0 0 0 0 0 0 0 0 0 0 0 0 0 0 0 0 0 0 0 0 0 0 0 0 0 0 0 0 0 0 0 0 0 0 0 0 0 0 0 0 0 0 0 0 0 0 0 0 0 0 0 0 0 0 0 0 0 0 0 0 0 0 0 0 0 0 0 0 0 0 0 0 0 0 0 0.001 0.001 0.001 0 0 0 0 0 0 0 0 0 0 0 0 0 0 0 0 0 0 0 0 0 0 0 0 0 0 0 0 0 0 0 0 0 0 0 0 0 0 0 0 0 0 0 0 0 0 0 0 0 0 0 0 0 0 0 0 0 0 0 0 0 0 0 0 0 0 0 0 0 0 0 0 0 0 0 0 0 0 0 0 0 0 0 0 0 0 0 0 0 0 0 0 0 0 0 0 0 0 0 0 0 0 0 0 0 0 0 0 0 0 0 0 0 0 0 0 0 0 0 0 0 0 0 0 0 0 0 0 0 0 0 0 0 0 0 0 0 0 0 0 0 0 0 0 0 0 0 0 0 0 0 0 0 0 0 0 0 0 0 0 0 0 0 0 0 0 0 0 0 0 0 0 0 0 0 0 0 0 0 0 0 0 0 0 0 0 0 0 0 0 0 0 0 0 0 0 0 0 0 0 0 0 0 0 0 0 0 0 0 0 0 0 0 0 0 0 0 0 0 0 0 0 0 0 0 0 0 0 0 0 0 0 0 0 0 0 0 0 0 0 0 0 0 0 0 0 0 0 0 0 0 0 0 0 0 0 0 0 0 0 0 0 0 0 0 0 0 0 0 0 0 0 0 0 0 0 0 0 0 0 0 0 0 0 0 0 0 0 0 0 0 0 0 0 0 0 0 0 0 0 0 0 0 0 0 0 0 0 0 0 0 0 0 0 0 0 0 0 0 0 0 0 0 0 0 0 0 0 0 0 0 0 0 0 0 0 0 0 0 0 0 0 0 0 0 0 0 0 0 0 0 0 0 0 0 0 0 0 0 0 0 0 0 0 0 0 0 0 0 0 0 0 0 0 0 0 0 0 0 0 0 0 0 0 0 0 0 0 0 0 0 0 0 0 0 0 0 0 0 0 0 0 0 0 0 0 0 0 0 0 0 0 0 0 0 0 0 0 0 0 0 0 0 0 0 0 0 0 0 0 0 0 0 0 0 0 0 0 0 0 0 0 0 0 0 0 0 0 0 0 0 0 0 0 0 0 0 0 0 0 0 0 0 0 0 0 0 0 0 0 0 0 0 0 0 0 0 0 0 0 0 0 0 0 0 0 0 0 0 0 0 0 0 0 0 0 0 0 0 0 0 0 0 0 0 0 0 0 0 0 0 0 0 0 0 0 0 0 0 0 0 0 0 0 0 0 0 0 0 0 0 0 0 0 0 0 0 0 0 0 0 0 0 0 0 0 0 0 0 0 0 0 0 0 0 0 0 0 0 0 0 0 0 0 0 0 0 0 0 0 0 0 0 0 0 
0.004 0 0 0.008 0.012 0.014 0.013 0.01 0 0 0.014 0.008 0.033 0.021 0.038 0.031 0.058 0.109 0.123 0.078 0.082 0.11 0.077 0.087 0.05 0.098 0.143 0.128 0.201 0.206 0.28 1 0.327 0.275 0.014 0.006 0.005 0.014 0.012 0.013 0.01 0.013 0.023 0.014 0.017 0.015 0.01 0.015 0.028 0.024 0.021 0.027 0.022 0.01 0.033 0.034 0.043 0.047 0.073 0 0.003 0.009 0.01 0.008 0.009 0.007 0.01 0.005 0.008 0.007 0.007 0.005 0.008 0.006 0.002 0.006 0.004 0.006 0.004 0.011 0.01 0.007 0.004 0.005 0.004 0.006 0.001 0.012 0.013 0.009 0.007 0.006 0.011 0.007 0.007 0.006 0.012 0.007 0.026 0.049 0.018 0.012 0.084 0.214 0.029 0.072 0.052 0.023 0.023 0.016 0.018 0.02 0.016 0.019 0.035 0.028 0.019 0.006 0.087 0.123 0.005 0.005 0.01 0.01 0.007 0.009 0.01 0.005 0.009 0.006 0.008 0.01 0.006 0.005 0.008 0.007 0.002 0 0.001 0.002 0.002 0.002 0.005 0.004 0.007 0.004 0.003 0.005 0.008 0.002 0.001 0.002 0.007 0.009 0.011 0.009 0.01 0 0.006 0 0.028 0.104 0.155 0.105 0.057 0.053 0.024 0.022 0.013 0.003 0 0.002 0.002 0 0 0 0.002 0.002 0.006 0.008 0.005 0.006 0.004 0.01 0.002 0.001 0 0 0 0 0 0.001 0 0 0.001 0 0 0.001 0.01 0.01 0.008 0.007 0.007 0.003 0.003 0.001 0.001 0.001 0.001 0.001 0.001 0.001 0.001 0.001 0.001 0.001 0.001 0.001 0.001 0 0.001 0.001 0 0 0 0.003 0 0.005 0.004 0.002 0.004 0.01 0.008 0.003 0.002 0.01 0.006 0.004 0.002 0.002 0.004 0.007 0.002 0.003 0.006 0.006 0.002 0.001 0.002 0.001 0.001 0.002 0.001 0 0 0 0 0 0.001 0.001 0.002 0 0 0 0.006 0.011 0.01 0.009 0.009 0.009 0.009 0.01 0.007 0.012 0.01 0.01 0.007 0.013 0.015 0.016 0.01 0.01 0.016 0.022 0.006 0 0.001 0.001 0.001 0.001 0 0 0.004 0.002 0.002 0.006 0.007 0.005 0.003 0.001 0.001 0.002 0.002 0.002 0.001 0.002 0.001 0.001 0.001 0.001 0.001 0.001 0 0 0.001 0.001 0 0 0 0 0 0 0 0.006 0 0.013 0.004 0.001 0 0 0.001 0.001 0.001 0.001 0.001 0.001 0.001 0 0 0 0 0.001 0 0 0 0 0 0 0 0 0 0 0 0 0 0 0 0 0 0.001 0.001 0.001 0.001 0.001 0.001 0.001 0.001 0 0 0.001 0 0.001 0.001 0.001 0.001 0 0.001 0.001 0.003 0.002 0.002 0.002 0.001 0 0 0.001 0.001 0 0.001 0.002 0.001 0 0 0 0 0 0 0 0 0 0 0 0 0 0 0 0 0 0 0 0 0 0 0 0 0 0 0 0 0 0 0 0 0 0 0 0 0 0 0 0 0 0 0 0 0 0 0 0 0 0 0 0 0 0 0 0 0 0 0 0 0 0 0 0 0 0 0 0 0 0 0 0 0 0 0 0 0 0 0 0 0 0 0 0 0 0 0 0 0 0 0 0 0 0 0 0 0 0 0 0 0 0 0 0 0 0 0 0 0 0 0 0 0 0 0 0 0 0 0 0 0 0 0 0 0 0 0 0 0 0 0 0 0 0 0 0 0 0 0 0 0 0 0 0 0 0 0 0 0 0 0 0 0 0 0 0 0 0 0 0 0 0 0 0 0 0 0 0 0 0 0 0 0 0 0 0 0 0 0 0 0 0 0 0 0 0 0 0 0 0 0 0 0 0 0 0 0 0 0 0 0 0 0 0 0 0 0 0 0 0 0 0 0 0 0 0 0 0 0 0 0 0 0 0 0 0 0 0 0 0 0 0 0 0 0 0 0 0 0 0 0 0 0 0 0 0 0 0 0 0 0 0 0 0 0 0 0 0 0 0 0 0 0 0 0 0 0 0 0 0 0 0 0 0 0 0 0 0 0 0 0 0 0 0 0 0 0 0 0 0 0 0 0 0 0 0 0 0 0 0 0 0 0 0 0 0 0 0 0 0 0 0 0 0 0 0 0 0 0 0 0 0 0 0 0 0 0 0 0 0 0 0 0 0 0 0 0 0 0 0 0 0 0 0 0 0 0 0 0 0 0 0 0 0 0 0 0 0 0 0 0 0 0 0 0 0 0 0 0 0 0 0 0 0 0 0 0 0 0 0 0 0 0 0 0 0 0 0 0 0 0 0 0 0 0 0 0 0 0 0 0 0 0 0 0 0 0 0 0 0 0 0 0 0 0 0 0 0 0 0 0 0 0 0 0 0 0 0 0 0 0 0 0 0 0 0 0 0 0 0 0 0 0 0 0 0 0 0 0 0 0 0 0 0 0 0 0 0 0 0 0 0 0 0 0 0 0 0 0 0 0 0 0 0 0 0 0 0 0 0 0 0 0 0 0 0 0 0 0 0 0 0 0 0 0 0 0 0 0 0 0 0 0 0 0 0 0 0 0 0 0 0 0 0 0 0 0 0 0 0 0 0 0 0 0 0 0 0 0 0 0 0 0 0 0 0 0 0 0 0 0 0 0 0 0 0 0 0 0 0 0 0 0 0 0 0 0 0 0 0 0 0 0 0 0 0 0 0 0 0 0 0 0 0 0 0 0 0 0 0 0 0 0 0 0 0 0 0 0 0 0 0 0 0 0 0 0 0 0 0 0 0 0 0 0 0 0 0 0 0 0 0 0 0 0 0 0 0 0 0 0 0 0 0 0 0 0 0 0 0 0 0 0 0 0 0 0 0 0 0 0 0 0 0 0 0 0 0 0 0 0 0 0 0 0 0 0 0 0 0 0 0 0 0 0 0 0 0 0 0 0 0 0 0 0 0 0 0 0 0 0.001 0 0 0 0 0 0 0 0 0 0 0 0 0 0 0 0 0 0 0 0 0 0 0 0 0 0 0 0 0 0 0 0 0 0 0 0 0 0 0 0 0 0 0 0 0 0 0 0 0 0 0 0 0 0 0 0 0 0 0 0 0 0 0 0 0 0 0.001 0.001 0.001 0 0 0 0 0 0 0 0 0 0 0 0 0 0 0 0 0 0 0 0 0 0 0 0 0 0 0 0 0 0 0 0 0 0 0 0 0 0 0 0 0 0 0 0 0 0 0 0 0 0 0 0 0 0 0 0 0 0 0 0 0 0 0 0 0 0 0 0 0 0 0 0 0 0 0 0 0 0 0 0 0 0 0 0 0 0 0 0 0 0 0 0 0 0 0 0 0 0 0 0 0 0 0 0 0 0 0 0 0 0 0 0 0 0 0 0 0 0 0 0 0 0 0 0 0 0 0 0 0 0 0 0 0 0 0 0 0 0 0 0 0 0 0 0 0 0 0 0 0 0 0 0 0 0 0 0 0 0 0 0 0 0 0 0 0 0 0 0 0 0 0 0 0 0 0 0 0 0 0 0 0 0 0 0 0 0 0 0 0 0 0 0 0 0 0 0 0 0 0 0 0 0 0 0 0 0 0 0 0 0 0 0 0 0 0 0 0 0 0 0 0 0 0 0 0 0 0 0 0 0 0 0 0 0 0 0 0 0 0 0 0 0 0 0 0 0 0 0 0 0 0 0 0 0 0 0 0 0 0 0 0 0 0 0 0 0 0 0 0 0 0 0 0 0 0 0 0 0 0 0 0 0 0 0 0 0 0 0 0 0 0 0 0 0 0 0 0 0 0 0 0 0 0 0 0 0 0 0 0 0 0 0 0 0 0 0 0 0 0 0 0 0 0 0 0 0 0 0 0 0 0 0 0 0 0 0 0 0 0 0 0 0 0 0 0 0 0 0 0 0 0 0 0 0 0 0 0 0 0 0 0 0 0 0 0 0 0 0 0 0 0 0 0 0 0 0 0 0 0 0 0 0 0 0 0 0 0 0 0 0 0 0 0 0 0 0 0 0 0 0 0 0 0 0 0 0 0 0 0 0 0 0 0 0 0 0 0 0 0 0 0 0 0 0 0 0 0 0 0 0 0 0 0 0 0 0 0 0 0 0 0 0 0 0 0 0 0 0 0 0 0 0 0 0 0 0 0 0 0 0 0 0 0 0 0 0 0 0 0 0 0 0 0 0 0 0 0 0 0 0 0 0 0 0 0 0 0 0 0 0 0 0 0 0 0 0 0 0 0 0 0 0 0 0 0 0 0 0 0 0 0 0 0 0 0 0 0 0 0 0 0 0 0 0 0 0 0 0 0 0 0 0 0 0 0 0 0 0 0 0 0 0 0 0 0 0 0 0 0 0 0 0 0 0 0 0 0 0 0 0 0 0 0 0 0 0 0 0 0 0 0 0 0 0 0 0 0 0 0 0 0 
0.014 0 0 0.04 0.054 0.058 0.052 0.037 0 0 0.038 0.016 0.103 0.048 0.116 0.078 0.153 0.304 0.33 0.225 0.235 0.292 0.125 0.148 0.07 0.161 0.243 0.255 0.576 0.331 0.173 0.418 1 0.826 0.052 0.025 0.025 0.029 0.029 0.021 0.015 0.03 0.036 0.027 0.053 0.036 0.037 0.036 0.091 0.08 0.055 0.083 0.068 0.044 0.101 0.101 0.125 0.135 0.198 0 0.014 0.019 0.019 0.013 0.017 0.018 0.019 0.013 0.027 0.025 0.014 0.02 0.031 0.017 0.01 0.014 0.013 0.015 0.015 0.036 0.03 0.03 0.018 0.013 0.014 0.014 0.008 0.024 0.023 0.024 0.018 0.016 0.036 0.015 0.015 0.02 0.05 0.037 0.11 0.154 0.068 0.036 0.23 0.636 0.041 0.138 0.112 0.062 0.056 0.043 0.05 0.047 0.046 0.055 0.094 0.056 0.039 0.013 0.242 0.365 0.01 0.011 0.017 0.012 0.016 0.016 0.02 0.02 0.024 0.023 0.025 0.022 0.017 0.017 0.025 0.028 0.007 0 0.01 0.017 0.017 0.016 0.02 0.021 0.022 0.017 0.015 0.011 0.022 0.014 0.011 0.011 0.024 0.019 0.015 0.015 0.019 0 0.009 0 0.087 0.309 0.465 0.29 0.147 0.136 0.059 0.042 0.048 0.032 0.007 0.008 0.008 0.011 0.009 0.002 0.006 0.015 0.038 0.045 0.031 0.032 0.027 0.052 0.023 0.008 0.004 0.009 0.003 0.003 0.003 0.001 0.004 0.003 0.006 0.002 0.002 0.003 0.022 0.023 0.021 0.021 0.017 0.003 0.002 0.003 0.002 0.004 0.002 0.002 0.004 0.003 0.003 0.002 0.003 0.003 0.002 0.001 0.003 0.003 0.001 0.001 0.001 0.001 0.008 0.017 0.016 0.011 0.008 0.013 0.016 0.022 0.016 0.015 0.009 0.019 0.012 0.011 0.008 0.01 0.012 0.014 0.006 0.007 0.01 0.019 0.003 0.004 0.005 0.003 0.003 0.003 0.003 0.003 0 0 0 0 0 0 0.015 0 0 0 0.014 0.023 0.028 0.026 0.027 0.029 0.028 0.028 0.029 0.035 0.027 0.027 0.032 0.033 0.047 0.054 0.034 0.028 0.056 0.072 0.021 0 0.009 0.007 0.007 0.012 0.01 0.005 0.012 0.005 0.003 0.016 0.018 0.016 0.009 0.007 0.01 0.015 0.016 0.014 0.012 0.014 0.003 0.006 0.011 0.01 0.009 0.009 0.004 0.001 0.003 0.003 0.002 0.001 0.002 0.002 0.004 0.001 0.001 0.013 0.004 0.045 0.018 0.003 0 0 0.001 0.003 0.01 0.009 0.008 0.008 0.006 0.001 0.001 0.002 0.006 0.006 0.006 0.007 0.006 0.006 0.004 0.007 0.006 0.002 0.001 0.001 0 0 0 0.001 0.001 0.001 0.001 0 0 0 0.001 0.001 0.001 0.001 0.001 0.001 0.002 0.001 0 0.001 0 0.002 0.003 0 0.007 0.004 0.004 0.001 0.001 0.002 0.002 0.001 0.001 0.003 0.004 0.001 0.002 0.009 0.008 0.007 0.005 0.002 0.002 0.004 0.002 0.001 0 0 0 0 0 0 0 0 0 0 0 0 0 0 0 0 0 0 0 0 0 0 0 0 0 0 0 0 0 0.001 0 0 0 0 0 0 0 0 0 0 0 0 0 0 0 0 0 0 0 0 0 0 0 0 0 0 0 0 0 0 0 0 0 0 0 0 0 0 0 0 0 0 0 0 0 0 0 0 0 0 0 0 0 0 0 0 0 0 0 0 0 0 0 0 0 0 0 0 0 0 0 0.001 0 0 0 0 0 0 0 0 0 0 0 0 0 0 0 0 0 0 0 0 0 0 0 0 0 0 0 0 0 0 0 0 0 0 0 0 0 0 0 0 0 0 0 0 0.001 0 0 0 0 0 0 0 0 0 0 0 0 0 0 0 0 0 0 0 0 0 0 0.001 0.002 0 0 0 0 0 0.002 0 0 0 0 0 0 0 0 0 0 0 0 0 0 0 0 0 0 0 0 0 0 0 0 0 0 0 0 0 0 0 0 0 0 0 0 0 0 0 0 0 0 0 0 0 0 0 0 0 0 0 0 0 0 0 0 0 0 0 0 0 0 0 0 0 0 0 0 0 0 0 0 0 0 0 0 0 0 0 0 0 0 0 0 0 0 0 0 0 0 0 0 0 0 0 0 0 0 0 0 0 0 0 0 0 0 0 0 0 0 0 0 0 0 0 0 0 0 0 0 0 0 0 0 0 0 0 0 0 0 0 0 0 0 0 0 0 0 0 0 0 0 0 0 0 0 0 0 0 0 0 0 0 0 0 0 0 0 0 0 0 0 0 0 0 0 0 0 0 0 0 0 0 0 0 0 0 0 0 0 0 0 0 0 0 0 0 0 0 0 0 0 0 0 0 0 0 0 0 0 0 0 0 0 0 0 0 0 0 0 0 0 0 0 0 0 0 0 0 0 0 0 0 0 0 0 0 0 0 0 0 0 0 0 0 0 0 0 0 0 0 0 0 0 0 0 0 0 0 0 0 0 0 0 0 0 0 0 0 0 0 0 0 0 0 0 0 0 0 0 0 0 0 0 0 0 0 0 0 0 0 0 0 0 0 0 0 0 0 0 0 0 0 0 0 0 0 0 0 0 0 0 0 0 0 0 0 0 0 0 0 0 0 0 0 0 0 0 0 0 0 0 0 0 0 0 0 0 0 0 0 0 0 0 0 0 0 0 0 0 0 0 0 0 0 0 0 0 0 0 0 0 0 0 0 0 0 0 0 0 0 0 0 0 0 0 0 0 0 0 0 0 0 0 0 0 0 0 0 0 0 0 0 0 0 0 0 0 0 0 0 0 0 0 0 0 0 0 0 0 0 0 0 0 0 0 0 0 0 0 0 0 0 0 0 0 0 0 0 0 0 0 0 0 0 0 0 0 0 0 0 0 0 0 0 0 0 0 0 0 0 0 0 0 0 0 0 0 0 0 0 0 0 0 0 0 0 0 0 0 0 0 0 0 0 0 0 0 0 0 0 0 0 0 0 0 0 0 0 0 0 0 0 0 0 0 0 0 0 0 0 0 0 0 0 0 0 0 0 0 0 0 0 0 0 0 0 0 0 0 0 0 0 0 0 0 0 0 0 0 0 0 0 0 0 0 0 0 0 0 0 0 0 0 0 0 0 0 0 0 0 0 0 0 0 0 0 0 0 0 0 0 0 0 0 0 0 0.001 0 0 0 0 0 0.002 0.002 0 0 0 0 0 0 0 0 0 0 0 0 0 0 0 0 0 0 0 0 0 0 0 0 0 0 0 0 0 0 0 0 0 0 0 0 0 0 0 0 0 0 0 0 0 0 0 0 0 0 0 0 0 0 0 0 0 0 0 0 0 0 0 0 0 0 0 0 0 0 0 0 0 0 0 0 0 0 0 0 0 0 0 0 0 0 0 0 0 0 0 0 0 0 0 0 0 0 0 0 0 0 0 0 0 0 0 0 0 0 0 0 0 0 0 0 0 0 0 0 0 0 0 0 0 0 0 0 0 0 0 0 0 0 0 0 0 0 0 0 0 0 0 0 0 0 0 0 0 0 0 0 0 0 0 0 0 0 0 0 0 0 0 0 0 0 0 0 0 0 0 0 0 0 0 0 0 0 0 0 0 0 0 0 0 0 0 0 0 0 0 0 0 0 0 0 0 0 0 0 0 0 0 0 0 0 0 0 0.001 0.001 0 0 0 0 0 0 0 0 0 0 0 0 0 0 0 0 0 0 0 0 0 0 0 0 0 0 0 0 0 0 0 0 0 0 0 0 0 0 0 0 0 0 0 0 0 0 0 0 0 0 0 0 0 0 0 0 0 0 0 0 0 0 0 0 0 0 0 0 0 0 0 0 0 0 0 0 0 0 0 0 0 0 0 0 0 0 0 0 0 0 0 0 0 0 0 0 0 0 0 0 0 0 0 0 0 0 0 0 0 0 0 0 0 0 0 0 0 0 0 0 0 0 0 0 0 0 0 0 0.001 0.001 0.001 0 0 0 0.001 0.001 0.001 0.001 0.001 0.001 0 0 0 0 0 0 0 0 0 0 0 0 0 0 0 0 0 0 0 0 0 0 0 0 0 0 0 0 0.001 0.001 0.001 0.001 0.001 0 0 0 0 0 0 0 0 0 0 0 0 0 0 0 0 0 0 0 0 0 0 0 0 0 0 0 0 0 0 0 0 0 0 0 0 0 0 0 0 0 0 0 0 0 0 0 0 0 0 0 0 0 0 0 0 0 0 0 0 0 0 0 0 0 0 0 0 0 0 0 0 0 0 0 0 0 0 0 0 0 0 0 0 0 0 0 0 0 0 0 0 0 0 0 0 0 0 0 0 0 0 0 0 0 0 0 0 0 0 0 0 0 0 0 0 0 0 0 0 0 0 0 0 0 0 0 0 0 0 0 0 0 0 0 0 0 0 0 0 0 0 0 0 0 0 0 0 0 0 0 0 0 0 0 0 0 0 0 0 0 0 0 0 0 0 0 0 0 0 0 0 0 0 0 0 0 0 0 0 0 0 0 0 0 0 0 0 0 0 0 0 0 0 0 0 0 0 0 
0.007 0 0 0.016 0.024 0.024 0.018 0.018 0 0 0.022 0.01 0.054 0.031 0.067 0.04 0.11 0.236 0.262 0.179 0.19 0.255 0.124 0.147 0.068 0.122 0.202 0.232 0.466 0.261 0.139 0.299 0.781 1 0.025 0.01 0.016 0.02 0.022 0.022 0.015 0.022 0.033 0.027 0.039 0.037 0.04 0.042 0.077 0.071 0.052 0.05 0.035 0.016 0.055 0.055 0.066 0.072 0.154 0 0.008 0.018 0.017 0.017 0.016 0.015 0.015 0.009 0.017 0.015 0.01 0.021 0.024 0.015 0.014 0.012 0.012 0.015 0.013 0.024 0.016 0.024 0.012 0.011 0.007 0.011 0.006 0.016 0.015 0.016 0.011 0.01 0.026 0.011 0.011 0.014 0.029 0.018 0.094 0.141 0.057 0.029 0.208 0.508 0.032 0.085 0.069 0.028 0.024 0.014 0.018 0.025 0.019 0.028 0.055 0.047 0.032 0.012 0.188 0.274 0.009 0.012 0.015 0.014 0.015 0.011 0.013 0.014 0.014 0.013 0.018 0.016 0.014 0.012 0.02 0.023 0.006 0 0.003 0.006 0.006 0.005 0.009 0.007 0.01 0.008 0.008 0.008 0.013 0.007 0.008 0.005 0.014 0.015 0.011 0.013 0.013 0 0.004 0 0.064 0.242 0.373 0.239 0.138 0.121 0.047 0.029 0.018 0.017 0.007 0.006 0.004 0.008 0.006 0.002 0.007 0.008 0.022 0.029 0.017 0.021 0.015 0.028 0.015 0.005 0.003 0.004 0.003 0.002 0.001 0.003 0.006 0.005 0.006 0.002 0.001 0.001 0.016 0.016 0.015 0.015 0.013 0.002 0.003 0.004 0.004 0.003 0.006 0.004 0.003 0.007 0.007 0.003 0 0.004 0.003 0.005 0.005 0.003 0.005 0.002 0.001 0.001 0.006 0.01 0.01 0.012 0.009 0.008 0.008 0.014 0.014 0.01 0.003 0.014 0.008 0.008 0.007 0.006 0.007 0.013 0.011 0.006 0.01 0.012 0.009 0.008 0.005 0.004 0.005 0.005 0.007 0.006 0 0 0.005 0.003 0.003 0 0.009 0 0 0 0.014 0.023 0.018 0.02 0.018 0.016 0.016 0.013 0.024 0.023 0.017 0.02 0.021 0.024 0.027 0.028 0.023 0.024 0.03 0.039 0.017 0 0.004 0.007 0.007 0.007 0.007 0.006 0.007 0.004 0.004 0.011 0.013 0.01 0.005 0.004 0.005 0.006 0.006 0.006 0.004 0.006 0.002 0.003 0.004 0.007 0.006 0.006 0.004 0.005 0.005 0.003 0.005 0.004 0.004 0.003 0.008 0.001 0 0.012 0.005 0.021 0.006 0.006 0.002 0.002 0.004 0.004 0.009 0.008 0.008 0.006 0.006 0 0.001 0.002 0.004 0.005 0.005 0.005 0.005 0.007 0.006 0.007 0.006 0 0 0 0 0 0.001 0 0 0 0 0 0 0.001 0.001 0.001 0.001 0.001 0.001 0 0.001 0.001 0.001 0 0 0 0.001 0.002 0.005 0.003 0.003 0.003 0.003 0.004 0.004 0.001 0.002 0.002 0.001 0 0.001 0.006 0.005 0.003 0.002 0.002 0.001 0.001 0.002 0 0 0 0 0 0 0 0 0 0 0 0 0 0 0 0 0 0 0 0 0 0 0 0 0 0 0 0 0 0 0 0 0 0 0 0 0 0 0 0 0 0 0 0 0 0 0 0 0 0 0 0 0 0 0 0 0 0 0 0 0 0 0 0 0 0 0 0 0 0 0 0 0 0 0 0 0 0 0 0 0 0 0 0 0 0 0 0 0 0 0 0 0 0 0 0 0 0 0 0 0 0 0 0 0 0 0 0 0 0 0 0 0 0 0 0 0 0 0 0 0 0 0 0 0 0 0 0 0 0 0 0 0 0 0 0 0 0 0 0 0 0 0 0 0 0 0 0 0 0 0 0 0 0 0 0 0 0 0 0 0 0 0 0 0 0 0 0 0 0 0.001 0.001 0 0 0 0 0 0 0 0 0 0 0 0 0 0 0 0 0 0 0 0 0 0 0 0 0 0 0 0 0 0 0 0 0 0 0 0 0 0 0 0 0 0 0 0 0 0 0 0 0 0 0 0 0 0 0 0 0 0 0 0 0 0 0 0 0 0 0 0 0 0 0 0 0 0 0 0 0 0 0 0 0 0 0 0 0 0 0 0 0 0 0 0 0 0 0 0 0 0 0 0 0 0 0 0 0 0 0 0 0 0 0 0 0 0 0 0 0 0 0 0 0 0 0 0 0 0 0 0 0 0 0 0 0 0 0 0 0 0 0 0 0 0 0 0 0 0 0 0 0 0 0 0 0 0 0 0 0 0 0 0 0 0 0 0 0 0 0 0 0 0 0 0 0 0 0 0 0 0 0 0 0 0 0 0 0 0 0 0 0 0 0 0 0 0 0 0 0 0 0 0 0 0 0 0 0 0 0 0 0 0 0 0 0 0 0 0 0 0 0 0 0 0 0 0 0 0 0 0 0 0 0 0 0 0 0 0 0 0 0 0 0 0 0 0 0 0 0 0 0 0 0 0 0 0 0 0 0 0 0 0 0 0 0 0 0 0 0 0 0 0 0 0 0 0 0 0 0 0 0 0 0 0 0 0 0 0 0 0 0 0 0 0 0 0 0 0 0 0 0 0 0 0 0 0 0 0 0 0 0 0 0 0 0 0 0 0 0 0 0 0 0 0 0 0 0 0 0 0 0 0 0 0 0 0 0 0 0 0 0 0 0 0 0 0 0 0 0 0 0 0 0 0 0 0 0 0 0 0 0 0 0 0 0 0 0 0 0 0 0 0 0 0 0 0 0 0 0 0 0 0 0 0 0 0 0 0 0 0 0 0 0 0 0 0 0 0 0 0 0 0 0 0 0 0 0 0 0 0 0 0 0 0 0 0 0 0 0 0 0 0 0 0 0 0 0 0 0 0 0 0 0 0 0 0 0 0 0 0 0 0 0 0 0 0 0 0 0 0 0 0 0 0 0 0 0 0 0 0 0 0 0 0 0 0 0 0 0 0 0 0 0 0 0 0 0 0 0 0 0 0 0 0 0 0 0 0 0 0 0 0 0 0 0 0 0 0 0 0 0 0 0 0 0 0 0 0 0 0 0 0 0 0 0 0 0 0 0 0 0 0 0 0 0 0 0 0 0 0 0 0 0 0 0 0 0 0 0 0 0 0 0 0 0 0 0 0 0 0 0 0 0 0 0 0 0 0 0 0.002 0.002 0.001 0.001 0.002 0.002 0.002 0.001 0.001 0.002 0.001 0.002 0.003 0.002 0 0 0 0 0 0 0 0 0 0 0 0 0 0 0 0 0 0 0 0 0 0 0 0 0 0 0 0 0 0 0 0 0 0 0 0 0 0 0 0 0 0 0 0 0 0 0 0 0 0 0 0 0 0 0 0 0 0 0 0 0 0 0 0 0 0 0 0 0 0 0 0 0 0 0 0 0 0 0 0 0 0 0 0 0 0 0 0 0 0 0 0 0 0 0 0 0 0 0 0 0 0 0 0 0 0 0 0 0 0 0 0 0 0 0 0 0 0 0 0 0 0 0 0 0 0 0 0 0 0 0 0 0 0 0 0 0 0 0 0 0 0 0 0 0 0 0 0 0 0 0 0 0 0 0 0 0 0 0 0 0 0 0 0 0 0 0 0 0 0 0 0 0 0 0 0 0 0 0 0 0 0 0 0 0 0 0 0 0 0 0 0 0 0 0 0 0 0 0 0 0 0 0 0 0 0 0 0 0.001 0.001 0.001 0.001 0.001 0.001 0 0.001 0.001 0.001 0.001 0.001 0.001 0 0 0 0.001 0 0 0 0 0 0 0 0 0 0 0 0 0 0 0 0 0 0 0 0 0 0 0 0 0 0 0 0 0 0 0 0 0 0 0 0 0 0 0 0 0 0 0 0 0 0 0 0 0 0 0 0 0 0 0 0 0 0 0 0 0 0 0 0 0 0 0 0 0 0 0 0 0 0 0 0 0 0 0 0 0 0 0 0 0 0 0 0 0 0 0 0 0 0 0 0 0 0 0 0 0 0 0 0 0 0 0 0 0 0 0 0 0 0 0.001 0.001 0.001 0.001 0 0.001 0.001 0.001 0.001 0.001 0 0 0 0 0 0 0 0 0 0.001 0.001 0.001 0 0 0 0 0 0 0 0 0 0 0 0 0 0 0 0 0.001 0.001 0 0 0.001 0.001 0 0 0 0 0 0 0 0 0 0 0 0 0 0 0 0 0 0 0 0 0 0 0 0 0 0 0 0 0 0 0 0 0 0 0 0 0 0 0 0 0 0 0 0 0 0 0 0 0 0 0 0 0 0 0 0 0 0 0 0 0 0 0 0 0 0 0 0 0 0 0 0 0 0 0 0 0 0 0 0 0 0 0 0 0 0 0 0 0 0 0 0 0 0 0 0 0 0 0 0 0 0 0 0 0 0 0 0 0 0 0 0 0 0 0 0 0 0 0 0 0 0 0 0 0 0 0 0 0 0 0 0 0 0 0 0 0 0 0 0 0 0 0 0 0 0 0 0 0 0 0 0 0 0 0 0 0 0 0 0 0 0 0 0 0 0 0 0 0 0 0 0 0 0 0 0 0 0 0 0 0 0 0 0 0 0 0 0 0 0 0 0 0 0 0 0 0 0 0 
0.026 0 0 0.022 0.028 0.03 0.024 0.02 0 0 0.011 0.007 0.028 0.005 0.01 0.004 0.013 0.027 0.033 0.019 0.021 0.025 0.031 0.025 0.012 0.017 0.032 0.023 0.031 0.03 0.01 0.01 0.027 0.025 1 0.37 0.15 0.101 0.084 0.059 0.04 0.085 0.079 0.053 0.052 0.049 0.029 0.026 0.042 0.05 0.035 0.034 0.035 0.019 0.034 0.028 0.027 0.021 0.037 0 0.043 0.063 0.065 0.057 0.054 0.063 0.065 0.035 0.051 0.047 0.035 0.052 0.063 0.04 0.018 0.032 0.025 0.035 0.029 0.048 0.042 0.059 0.04 0.031 0.031 0.045 0.013 0.09 0.116 0.187 0.141 0.167 0.396 0.173 0.138 0.183 0.51 0.323 0.162 0.109 0.04 0.02 0.089 0.037 0.019 0.046 0.04 0.227 0.148 0.093 0.123 0.128 0.132 0.093 0.131 0.048 0.034 0.009 0.014 0.024 0.041 0.053 0.073 0.083 0.057 0.06 0.064 0.045 0.073 0.05 0.064 0.066 0.056 0.037 0.056 0.058 0.007 0 0.015 0.028 0.025 0.025 0.038 0.037 0.053 0.047 0.037 0.039 0.068 0.037 0.033 0.029 0.077 0.077 0.072 0.074 0.062 0 0.043 0 0.008 0.027 0.038 0.05 0.079 0.082 0.067 0.06 0.094 0.044 0.011 0.008 0.006 0.019 0.009 0.001 0.008 0.008 0.019 0.028 0.016 0.017 0.013 0.024 0.014 0.008 0.001 0.004 0.003 0.003 0.002 0.002 0.003 0.004 0.002 0.002 0 0.004 0.031 0.033 0.035 0.031 0.028 0.011 0.007 0.005 0.009 0.014 0.01 0.011 0.011 0.012 0.01 0.007 0.007 0.01 0.006 0.004 0.004 0.005 0.006 0.003 0 0 0.012 0.013 0.016 0.019 0.014 0.012 0.018 0.032 0.032 0.028 0.01 0.034 0.017 0.014 0.011 0.011 0.015 0.021 0.012 0.01 0.014 0.021 0.012 0.007 0.009 0.006 0.006 0.007 0.009 0.004 0.002 0 0.002 0.002 0.002 0.002 0.013 0 0 0 0.028 0.047 0.045 0.043 0.044 0.041 0.038 0.035 0.06 0.054 0.041 0.041 0.038 0.047 0.04 0.038 0.028 0.024 0.032 0.037 0.012 0 0.008 0.005 0.005 0.008 0.005 0.001 0.021 0.009 0.007 0.035 0.038 0.023 0.011 0.014 0.016 0.025 0.025 0.022 0.015 0.025 0.012 0.012 0.018 0.012 0.008 0.008 0.003 0.002 0.005 0.005 0.002 0.004 0.003 0.001 0.012 0.003 0 0.034 0.015 0.022 0.013 0.005 0.003 0.002 0.004 0.004 0.009 0.012 0.016 0.011 0.008 0.004 0.006 0.001 0.008 0.009 0.009 0.007 0.008 0.007 0.004 0.005 0.005 0.001 0 0 0 0 0.001 0.004 0.006 0.002 0.002 0.003 0.003 0.002 0.002 0.002 0.003 0.002 0.004 0.002 0.002 0.002 0.001 0.003 0.003 0.003 0.006 0.004 0.007 0.007 0.008 0.006 0.006 0.007 0.003 0.001 0.002 0.004 0.004 0.003 0.002 0.01 0.01 0.008 0.008 0.004 0.002 0.002 0.003 0.002 0.001 0.001 0 0 0 0 0 0 0 0 0 0 0 0 0 0 0 0 0 0 0 0 0 0 0 0 0 0 0 0 0 0 0 0 0 0 0 0 0 0 0 0 0 0 0 0 0 0 0 0 0 0 0 0 0 0 0 0 0 0 0 0 0 0 0.001 0.001 0 0 0 0.001 0 0 0 0 0 0 0 0 0 0 0 0 0 0 0 0 0 0 0 0 0 0 0 0 0 0 0 0 0 0 0 0 0 0 0 0 0 0 0 0 0 0 0 0 0 0 0 0 0 0 0 0 0 0 0 0 0 0 0 0 0 0 0 0 0 0 0 0 0 0 0 0 0 0 0 0 0 0 0 0 0 0 0 0 0 0 0 0 0 0 0 0 0 0 0 0 0 0 0 0 0.001 0 0 0 0 0 0.001 0 0 0 0 0 0 0 0 0 0 0 0 0 0 0 0 0 0 0 0 0 0 0 0 0 0 0 0 0 0 0 0 0 0 0 0 0 0 0 0 0 0 0 0 0 0 0 0 0 0 0 0 0 0 0 0 0 0 0 0 0 0 0 0 0 0 0 0 0 0 0 0 0 0 0 0 0 0 0 0 0 0 0 0 0 0 0 0 0 0 0 0 0 0 0 0 0 0 0 0 0 0 0 0 0 0 0 0 0 0 0 0 0 0 0 0 0 0 0 0 0 0 0 0 0 0 0 0 0 0 0 0 0 0 0 0 0 0 0 0 0 0 0 0 0 0 0 0 0 0 0 0 0 0 0 0 0 0 0 0 0 0 0 0 0 0 0 0 0 0 0 0 0 0 0 0 0 0 0 0 0 0 0 0 0 0 0 0 0 0 0 0 0 0 0 0 0 0 0 0 0 0 0 0 0 0 0 0 0 0 0 0 0 0 0 0 0 0 0 0 0 0 0 0 0 0 0 0 0 0 0 0 0 0 0 0 0 0 0 0 0 0 0 0 0 0 0 0 0 0 0 0 0 0 0 0 0 0 0 0 0 0 0 0 0 0 0 0 0 0 0 0 0 0 0 0 0 0 0 0 0 0 0 0 0 0 0 0 0 0 0 0 0 0 0 0 0 0 0 0 0 0 0 0 0 0 0 0 0 0 0 0 0 0 0 0 0 0 0 0 0 0 0 0 0 0 0 0 0 0 0 0 0 0 0 0 0 0 0 0 0 0 0 0 0 0 0 0 0 0 0 0 0 0 0 0 0 0 0 0 0 0 0 0 0 0 0 0 0 0 0 0 0 0 0 0 0 0 0 0 0 0 0 0 0 0 0 0 0 0 0.002 0.001 0.001 0 0 0 0 0 0 0 0 0 0 0 0 0 0 0 0 0 0 0 0 0 0 0 0 0 0 0 0 0 0 0 0 0 0 0 0 0 0 0 0 0 0 0 0 0 0 0 0 0 0 0 0 0 0 0 0 0 0 0 0 0 0 0 0 0 0 0 0 0 0 0 0 0 0 0 0 0 0 0 0 0 0 0 0 0 0 0 0 0 0 0 0 0 0 0 0 0 0 0 0 0 0 0 0.001 0 0 0 0 0 0 0 0 0 0 0 0 0 0 0 0 0 0 0 0 0 0 0 0 0 0 0 0 0 0 0 0 0 0 0 0 0 0 0 0 0 0 0 0.001 0.001 0.001 0.001 0.001 0 0 0 0 0 0.001 0.001 0 0.001 0.001 0.002 0.002 0.004 0.001 0.001 0.001 0.001 0.001 0.005 0.004 0.003 0 0 0 0 0 0 0 0 0 0 0 0 0 0 0 0 0 0 0 0 0 0 0 0 0 0 0 0 0 0 0 0 0 0 0 0 0 0 0 0 0 0 0 0 0 0 0 0 0 0 0 0 0 0 0 0 0 0 0 0 0 0 0 0 0 0 0 0 0 0 0 0 0 0 0 0 0 0 0 0 0 0 0 0 0 0 0 0 0 0 0 0 0 0 0 0 0 0 0 0 0 0 0 0 0 0 0 0 0 0 0 0 0 0 0 0 0 0 0 0 0 0 0 0 0 0 0 0 0 0 0 0 0 0 0 0 0 0 0 0 0 0 0 0 0 0 0 0 0 0 0 0 0 0 0 0 0 0 0 0 0 0 0 0 0 0 0 0 0 0 0 0 0 0 0 0 0 0 0 0 0 0 0 0 0 0 0 0 0 0 0 0 0 0 0 0 0 0 0 0 0 0 0 0 0 0 0 0 0 0 0 0 0 0 0 0 0 0 0 0 0 0 0 0 0 0 0 0 0 0 0 0 0 0 0 0 0 0 0 0 0 0 0 0 0 0 0 0 0 0 0 0 0 0 0 0 0 0 0 0 0 0 0 0 0 0 0 0 0 0 0 0 0 0 0 0 0 0 0 0 0 0 0 0 0 0 0 0 0 0 0 0 0 0 0 0 0 0 0 0 0 0 0 0 0 0 0 0 0 0 0 0 0 0 0 0 0 0 0 0 0 0 0 0 0 0 0 0 0 0 0 0 0 0 0 0 0 0 0 0 0 0.001 0.001 0 0 0 0 0 0 0 0 0 0 0 0 0 0 0 0 0 0 0 0 0 0 0 0 0 0 0 0 0 0 0 0 0 0 0 0 0 0 0 0 0 0 0 0 0 0 0 0 0 0 0 0 0 0 0 0 0 0 0 0 0 0 0 0 0 0 0 0 0 0 0 0 0 0 0 0 0 0 0 0 0 0 0 0 0 0 0 0 0 0 0 0 0 0 0 0 0 0 0 0 0 0 0 0 0 0 0 0 0 0 0 0 0 0 0 0 0 0 0 0 0 0 0 0 0 0 0 0 0 0 0 0 0 0 0 0 0 0 0 0 0 0 0 0 0 0 0 0 0 0 0 0 0 0 0 0 0 0 0 0 0 0 0 0 0 0 0 0 0 0 0 0 0 0 0 0 0 0 0 0 0 0 0 0 0 0 0 0 0 0 0 0 0 0 0 0 0 0 0 0 0 0 0 0 0 0 0 0 0 0 0 0 0 0 0 0 0 0 0 0 0 0 0 0 0 0 0 0 0 0 0 0 0 0 0 0 0 0 
0.016 0 0 0.014 0.02 0.022 0.017 0.01 0 0 0.006 0.003 0.019 0.005 0.008 0.005 0.009 0.018 0.017 0.015 0.016 0.015 0.017 0.012 0.006 0.014 0.021 0.014 0.017 0.024 0.008 0.007 0.016 0.012 0.439 1 0.337 0.18 0.118 0.053 0.044 0.118 0.063 0.043 0.046 0.051 0.027 0.017 0.028 0.034 0.023 0.023 0.02 0.009 0.026 0.022 0.017 0.014 0.022 0 0.017 0.023 0.026 0.022 0.02 0.017 0.024 0.011 0.014 0.016 0.008 0.015 0.021 0.016 0.008 0.011 0.006 0.014 0.006 0.013 0.011 0.021 0.014 0.014 0.013 0.017 0.005 0.057 0.058 0.082 0.059 0.062 0.148 0.068 0.06 0.067 0.194 0.135 0.056 0.039 0.019 0.01 0.029 0.018 0.005 0.025 0.023 0.117 0.102 0.084 0.091 0.084 0.083 0.05 0.073 0.034 0.021 0.006 0.008 0.012 0.015 0.021 0.029 0.03 0.025 0.028 0.02 0.017 0.04 0.021 0.024 0.022 0.033 0.016 0.021 0.02 0.004 0 0.011 0.022 0.024 0.018 0.023 0.02 0.028 0.032 0.029 0.02 0.039 0.023 0.021 0.022 0.049 0.043 0.029 0.033 0.023 0 0.017 0 0.005 0.015 0.021 0.025 0.039 0.041 0.038 0.033 0.067 0.034 0.005 0.004 0.005 0.013 0.009 0.004 0.005 0.006 0.017 0.02 0.011 0.016 0.008 0.018 0.006 0.003 0.002 0 0 0.001 0 0.002 0.004 0.004 0.003 0.001 0.003 0.003 0.02 0.02 0.02 0.015 0.012 0.005 0.007 0.006 0.007 0.008 0.005 0.006 0.003 0.007 0.004 0.002 0.003 0.003 0.002 0.003 0.003 0.002 0.003 0.003 0.001 0 0.006 0.006 0.011 0.015 0.012 0.008 0.011 0.018 0.017 0.015 0.005 0.018 0.01 0.011 0.008 0.008 0.013 0.018 0.01 0.009 0.01 0.011 0.005 0.005 0.007 0.005 0.005 0.008 0.006 0.004 0.002 0 0.003 0.001 0 0 0.007 0 0 0 0.022 0.034 0.028 0.034 0.028 0.017 0.019 0.017 0.02 0.028 0.018 0.022 0.015 0.028 0.025 0.02 0.014 0.017 0.023 0.022 0.009 0 0.003 0.005 0.005 0.008 0.003 0.003 0.015 0.006 0.005 0.021 0.022 0.01 0.006 0.008 0.014 0.021 0.021 0.021 0.009 0.02 0.006 0.008 0.008 0.005 0.004 0.003 0.003 0.003 0.004 0.001 0.002 0.003 0.003 0.001 0.003 0.002 0 0.013 0.004 0.017 0.005 0.002 0.001 0.001 0.004 0.002 0.004 0.008 0.005 0.008 0.007 0.001 0.002 0.002 0.008 0.007 0.008 0.009 0.008 0.006 0.004 0.004 0.005 0 0 0 0 0 0.001 0.001 0.002 0.001 0.001 0.001 0.001 0 0.002 0.001 0 0.002 0.002 0.001 0 0.002 0.001 0.001 0.002 0.004 0.005 0.003 0.007 0.008 0.008 0.008 0.009 0.009 0.005 0.001 0.001 0.003 0.003 0.001 0.004 0.008 0.008 0.005 0.003 0.002 0.003 0.004 0.003 0.001 0 0 0 0 0 0 0 0 0 0 0 0 0 0 0 0 0 0 0 0 0 0 0 0 0 0 0 0 0 0.001 0.001 0 0 0 0 0 0 0 0 0 0 0 0 0 0 0 0 0 0 0 0 0 0 0 0 0 0 0 0 0 0 0 0 0 0 0 0 0 0 0 0 0 0 0 0 0 0 0 0 0 0 0 0 0 0 0 0 0 0 0 0 0 0 0 0 0 0 0 0 0 0 0 0 0 0 0 0 0 0 0 0 0 0 0 0 0 0 0 0 0 0 0 0 0 0 0 0 0 0 0 0 0 0 0 0 0 0 0 0 0 0 0 0 0 0 0 0 0 0 0 0 0 0 0 0 0 0 0 0 0 0 0 0 0 0 0 0 0 0.001 0.001 0.001 0 0.001 0 0 0 0.001 0 0 0 0 0 0 0 0 0 0 0 0 0 0 0 0 0 0 0 0 0 0 0 0 0 0 0 0 0 0 0 0 0 0 0 0 0 0 0 0 0 0 0 0 0 0 0 0 0 0 0 0 0 0 0 0 0 0 0 0 0 0 0 0 0 0 0 0 0 0 0 0 0 0 0 0 0 0 0 0 0 0 0 0 0 0 0 0 0 0 0 0 0 0 0 0 0 0 0 0 0 0 0 0 0 0 0 0 0 0 0 0 0 0 0 0 0 0 0 0 0 0 0 0 0 0 0 0 0 0 0 0 0 0 0 0 0 0 0 0 0 0 0 0 0 0 0 0 0 0 0 0 0 0 0 0 0 0 0 0 0 0 0 0 0 0 0 0 0 0 0 0 0 0 0 0 0 0 0 0 0 0 0 0 0 0 0 0 0 0 0 0 0 0 0 0 0 0 0 0 0 0 0 0 0 0 0 0 0 0 0 0 0 0 0 0 0 0 0 0 0 0 0 0 0 0 0 0 0 0 0 0 0 0 0 0 0 0 0 0 0 0 0 0 0 0 0 0 0 0 0 0 0 0 0 0 0 0 0 0 0 0 0 0 0 0 0 0 0 0 0 0 0 0 0 0 0 0 0 0 0 0 0 0 0 0 0 0 0 0 0 0 0 0 0 0 0 0 0 0 0 0 0 0 0 0 0 0 0 0 0 0 0 0 0 0 0 0 0 0 0 0 0 0 0 0 0 0 0 0 0 0 0 0 0 0 0 0 0 0 0 0 0 0 0 0 0 0 0 0 0 0 0 0 0 0 0 0 0.001 0.001 0 0 0.001 0.001 0 0 0.001 0 0.001 0 0 0 0 0 0 0 0 0 0 0 0 0 0 0 0.001 0.001 0 0 0 0 0.001 0.001 0 0 0 0 0 0 0 0.001 0 0 0 0 0 0 0.001 0.001 0.001 0.001 0.001 0.001 0.001 0.001 0.001 0.001 0.001 0.001 0.001 0.001 0 0.001 0 0 0 0 0 0 0 0 0 0 0 0 0 0 0 0 0 0 0 0 0 0 0 0 0 0 0 0 0 0 0 0 0 0 0 0 0 0 0 0 0 0 0 0 0 0 0 0 0 0 0.001 0.001 0.001 0 0 0 0 0 0 0 0 0 0 0 0 0 0 0 0 0 0 0 0 0 0.001 0.001 0.001 0 0 0 0 0 0 0 0 0 0 0 0 0 0 0 0 0 0 0 0 0 0 0 0 0 0 0 0 0 0 0 0 0 0 0 0 0 0 0 0 0 0 0.001 0.001 0 0 0 0 0 0 0 0 0 0 0 0 0.001 0.002 0.002 0.002 0 0.001 0.002 0.001 0.002 0.002 0.001 0 0 0 0 0 0 0 0 0 0 0 0 0 0 0 0 0 0 0 0 0 0 0 0 0 0 0 0 0 0 0 0 0 0 0 0 0 0 0 0 0 0 0 0 0 0 0 0 0 0 0 0 0 0 0 0 0 0 0 0 0 0 0 0 0 0 0 0 0 0 0 0 0 0 0 0 0 0 0 0 0 0 0 0 0 0 0 0 0 0 0 0 0 0 0 0 0 0 0 0 0 0 0 0 0 0 0 0 0 0 0 0 0 0 0 0 0 0 0 0 0 0 0 0 0 0 0 0 0 0 0 0 0 0 0 0 0 0 0 0 0 0 0 0 0 0 0 0 0 0 0 0 0 0 0 0 0 0 0 0 0 0 0 0 0 0 0 0 0 0 0 0 0 0 0 0 0 0 0 0 0 0 0 0 0 0 0 0 0 0 0 0 0 0 0 0 0 0 0 0 0 0 0 0 0 0 0 0.001 0.001 0.001 0.001 0.001 0 0.001 0.001 0.001 0.001 0 0.001 0 0 0 0 0 0 0 0 0 0 0 0 0 0 0 0 0 0 0 0 0 0 0 0 0 0 0 0 0 0 0 0 0.001 0.001 0.001 0.001 0 0 0 0 0 0 0 0 0 0 0 0 0 0 0 0 0 0 0 0 0 0 0 0 0 0 0 0 0 0 0 0 0 0 0 0 0 0 0 0 0 0 0 0 0 0 0 0 0 0 0 0 0 0 0 0 0 0 0 0 0 0 0 0 0 0 0 0 0 0 0 0 0 0 0 0 0 0 0 0 0 0.001 0.001 0.001 0.002 0 0.002 0.001 0.002 0.002 0.002 0.001 0.002 0 0 0 0 0.001 0.001 0 0 0.001 0.001 0.001 0.001 0.001 0.001 0 0 0 0 0 0 0 0 0 0 0 0 0 0 0 0.001 0.001 0.001 0.001 0.001 0.001 0.001 0.001 0 0 0 0 0 0 0 0 0 0 0 0 0 0 0 0 0 0 0 0 0 0 0 0 0 0 0 0 0 0 0 0 0 0 0 0 0 0 0 0 0 0 0 0 0 0 0 0 0 0 0 0 0 0 0 0 0 0 0 0 0 0 0 0 0 0 0 0 0 0 0 0 0 0 0 0 0 0 0 0 0 0 0 0 0 0 0 0 0 0 0 0 0 0 0 0 0 0 0 0 0 0 0 0 0 0 0 0 0 0 0 0 0 0 0 0 0 0 0 0 0 0 0 0 0 0 0 0 0 0 0 0 0 0 0 0 0 0 0 0 0 0 0 0 0 0 0 0 0 0 0 0 0 0 0 0 0 0 0 0 0 0 0 0 0 0 0 0 0 0 0 0 0 0 0 0 0 0 0 0 0 0 0 0 0 0 0 0 0 0 0 0 0 0 0 0 
0.022 0 0 0.022 0.035 0.033 0.028 0.018 0 0 0.004 0.002 0.019 0.007 0.009 0.005 0.018 0.03 0.03 0.022 0.023 0.024 0.017 0.019 0.006 0.012 0.021 0.016 0.021 0.024 0.008 0.01 0.021 0.02 0.18 0.367 1 0.522 0.349 0.156 0.125 0.349 0.178 0.133 0.109 0.138 0.057 0.044 0.07 0.074 0.044 0.036 0.039 0.014 0.03 0.027 0.027 0.027 0.047 0 0.023 0.035 0.037 0.033 0.032 0.04 0.04 0.03 0.035 0.034 0.02 0.035 0.051 0.035 0.021 0.025 0.028 0.03 0.027 0.038 0.031 0.046 0.023 0.028 0.019 0.028 0.012 0.112 0.096 0.053 0.038 0.035 0.072 0.033 0.038 0.034 0.091 0.058 0.028 0.018 0.01 0.004 0.018 0.024 0.008 0.03 0.021 0.112 0.159 0.177 0.152 0.119 0.09 0.073 0.075 0.077 0.053 0.026 0.009 0.015 0.014 0.02 0.027 0.024 0.038 0.043 0.04 0.028 0.08 0.043 0.044 0.045 0.056 0.033 0.044 0.046 0.013 0 0.021 0.043 0.039 0.038 0.049 0.046 0.065 0.058 0.043 0.042 0.075 0.051 0.031 0.037 0.084 0.083 0.049 0.054 0.045 0 0.014 0 0.008 0.027 0.031 0.041 0.066 0.064 0.048 0.059 0.103 0.051 0.008 0.009 0.009 0.013 0.008 0.003 0.008 0.007 0.021 0.027 0.015 0.016 0.012 0.028 0.011 0.01 0.004 0.006 0.003 0.002 0.001 0.003 0.007 0.004 0.005 0.003 0.005 0.005 0.035 0.037 0.037 0.029 0.021 0.007 0.008 0.008 0.008 0.009 0.006 0.008 0.011 0.011 0.006 0.005 0.001 0.004 0.004 0.001 0.004 0.004 0.003 0.003 0.002 0 0.012 0.02 0.02 0.02 0.014 0.017 0.018 0.032 0.029 0.025 0.013 0.032 0.02 0.016 0.01 0.012 0.016 0.027 0.011 0.01 0.02 0.021 0.01 0.009 0.013 0.007 0.008 0.007 0.006 0.004 0.001 0 0.002 0.001 0.002 0.002 0.017 0 0 0 0.046 0.107 0.052 0.062 0.062 0.036 0.036 0.036 0.049 0.055 0.041 0.032 0.031 0.053 0.043 0.045 0.035 0.027 0.035 0.039 0.02 0 0.007 0.008 0.008 0.015 0.01 0.008 0.021 0.009 0.008 0.038 0.038 0.037 0.021 0.022 0.026 0.038 0.038 0.035 0.024 0.031 0.017 0.02 0.029 0.023 0.02 0.017 0.013 0.01 0.013 0.01 0.006 0.011 0.011 0.007 0.012 0.008 0.001 0.026 0.012 0.024 0.011 0.005 0.001 0.001 0.012 0.013 0.017 0.019 0.019 0.014 0.009 0.006 0.009 0.006 0.01 0.01 0.01 0.011 0.01 0.011 0.007 0.012 0.012 0.001 0.003 0.002 0 0.004 0.003 0.006 0.009 0.007 0.002 0.002 0.003 0.003 0.003 0.002 0.003 0.003 0.003 0.002 0.001 0.004 0.001 0.004 0.003 0.003 0.005 0.003 0.009 0.008 0.008 0.005 0.006 0.007 0.004 0 0 0.004 0.005 0.003 0.003 0.01 0.01 0.005 0.004 0.001 0 0.001 0.001 0 0 0 0 0 0 0 0 0 0 0 0 0 0 0 0 0 0 0 0 0 0 0 0 0 0 0 0 0 0 0 0 0 0 0 0 0 0 0 0 0 0 0 0 0 0 0 0 0 0 0 0 0 0 0 0 0 0 0 0 0 0 0 0 0 0 0 0 0 0 0 0 0 0 0 0 0 0 0 0 0 0 0 0 0 0 0 0 0 0 0 0 0 0 0 0 0 0 0 0 0 0 0 0 0 0 0 0 0 0 0 0 0 0 0 0 0 0 0 0 0 0 0 0 0 0 0 0 0 0 0 0 0 0 0 0 0 0 0 0 0 0 0 0 0 0 0 0 0 0 0 0 0 0 0 0 0 0 0 0 0 0 0 0 0 0 0 0 0 0 0 0 0 0 0 0 0 0 0 0 0 0 0 0 0 0 0 0 0 0 0 0 0 0 0 0 0 0 0 0 0 0 0 0 0 0 0 0 0 0 0 0 0 0 0 0 0 0 0 0 0 0 0 0 0 0 0 0 0 0 0 0 0 0 0 0 0 0 0 0 0 0 0 0 0 0 0 0 0 0 0 0 0 0 0 0 0 0 0 0 0 0 0 0 0 0 0 0 0 0 0 0 0 0 0 0 0 0 0 0 0 0 0 0 0 0 0 0 0 0 0 0 0 0 0 0 0 0 0 0 0 0 0 0 0 0 0 0 0 0 0 0 0 0 0 0 0 0 0 0 0 0 0 0 0 0 0 0 0 0 0 0 0 0 0 0 0 0 0 0 0 0 0 0 0 0 0 0 0 0 0 0 0 0 0 0 0 0 0 0 0 0 0 0 0 0 0 0 0 0 0 0 0 0 0 0 0 0 0 0 0 0 0 0 0 0 0 0 0 0 0 0 0 0 0 0 0 0 0 0 0 0 0 0 0 0 0 0 0 0 0 0 0 0 0 0 0 0 0 0 0 0 0 0 0 0 0 0 0 0 0 0 0 0 0 0 0 0 0 0 0 0 0 0 0 0 0 0 0 0 0 0 0 0 0 0 0 0 0 0 0 0 0 0 0 0 0 0 0 0 0 0 0 0 0 0 0 0 0 0 0 0 0 0 0 0 0 0 0 0 0 0 0 0 0 0 0 0 0 0 0 0 0 0 0 0 0 0 0 0 0 0 0 0 0 0 0 0 0 0 0 0 0 0 0 0 0 0 0 0 0 0 0 0 0 0 0 0 0 0 0 0 0 0 0 0 0 0 0 0 0 0 0 0 0 0 0 0 0 0 0 0 0 0 0 0 0 0 0 0 0 0 0 0 0 0 0 0 0 0 0 0 0 0 0 0 0 0 0 0 0 0 0 0 0 0 0 0 0 0 0 0 0 0 0 0 0 0 0 0 0 0 0 0 0 0 0 0 0 0 0 0 0 0 0 0 0 0 0 0 0 0 0 0 0 0 0 0 0 0 0 0 0 0 0 0 0 0 0 0 0 0 0 0 0 0 0 0 0 0 0 0 0 0 0 0 0 0 0 0 0 0 0 0 0 0 0 0 0 0 0 0 0 0 0 0 0 0 0 0 0 0 0 0 0 0 0 0 0 0 0 0 0 0 0 0 0 0 0 0 0 0 0 0 0 0 0 0 0 0 0 0 0 0 0 0 0 0 0 0.001 0.001 0.001 0.001 0.001 0.001 0.003 0.001 0.001 0.001 0.002 0 0.001 0.001 0.001 0 0 0 0 0 0 0 0 0 0 0 0 0 0 0 0 0 0 0 0 0 0 0 0 0 0 0 0 0 0 0 0 0 0 0 0 0 0 0 0 0 0 0 0 0 0 0 0 0 0 0 0 0 0 0 0 0 0 0 0 0 0 0 0 0 0 0 0 0 0 0 0 0 0 0 0 0 0 0 0 0 0 0 0 0 0 0 0 0 0 0 0 0 0 0 0 0 0 0 0 0 0 0 0 0 0 0 0 0 0 0 0 0 0 0 0 0 0 0 0 0 0 0 0 0 0 0 0 0 0 0 0 0 0 0 0 0 0 0 0 0 0 0 0 0 0 0 0 0 0 0 0 0 0 0 0 0 0 0 0 0 0 0 0 0 0 0 0 0 0 0 0 0 0 0 0 0 0 0 0 0 0 0 0 0 0 0 0 0 0 0 0 0 0 0 0 0 0 0 0 0 0 0 0 0 0 0 0 0 0 0 0 0 0 0 0 0 0 0 0 0 0 0 0 0 0 0 0 0 0 0 0 0 0 0 0 0 0 0 0 0 0 0 0 0 0 0 0 0 0 0 0 0 0 0 0 0 0 0 0 0 0 0 0 0 0 0 0 0 0 0 0 0 0 0 0 0 0 0 0 0 0 0 0 0 0 0 0 0 0 0 0 0 0 0 0 0 0 0 0 0 0 0 0 0 0 0 0 0 0 0 0 0 0 0 0 0 0 0 0 0 0 0 0 0 0 0 0 0 0 0 0 0 0 0 0 0 0 0.001 0.001 0 0 0.001 0.001 0.001 0.001 0.001 0 0 0 0 0 0 0 0 0 0.001 0.001 0.001 0.001 0 0 0 0 0 0 0 0 0 0 0 0 0 0 0 0 0 0 0 0.001 0 0 0 0 0 0 0 0 0 0 0 0 0 0 0 0 0 0 0 0 0 0 0 0 0 0 0 0 0 0 0 0 0 0 0 0 0 0 0 0 0 0 0 0 0 0 0 0 0 0 0 0 0 0 0 0 0 0 0 0 0 0 0 0 0 0 0 0 0 0 0 0 0 0 0 0 0 0 0 0 0 0 0 0 0 0 0 0 0 0 0 0 0 0 0 0 0 0 0 0 0 0 0 0 0 0 0 0 0 0 0 0 0 0 0 0 0 0 0 0 0 0 0 0 0 0 0 0 0 0 0 0 0 0 0 0 0 0 0 0 0 0 0 0 0 0 0 0 0 0 0 0 0 0 0 0 0 0 0 0 0 0 0 0 0 0 0 0 0 0 0 0 0 0 0 0 0 0 0 0 0 0 0 0 0 0 0 0 0 0 0 0 0 0 0 0 0 0 0 0 0 
0.05 0 0.001 0.049 0.071 0.074 0.069 0.048 0 0 0.02 0.011 0.065 0.01 0.011 0.009 0.024 0.052 0.053 0.027 0.028 0.037 0.029 0.026 0.011 0.015 0.037 0.027 0.032 0.038 0.012 0.018 0.028 0.024 0.157 0.212 0.566 1 0.639 0.312 0.221 0.638 0.327 0.221 0.213 0.228 0.105 0.083 0.124 0.127 0.091 0.079 0.08 0.04 0.079 0.072 0.066 0.056 0.093 0 0.041 0.057 0.058 0.06 0.054 0.066 0.065 0.052 0.066 0.067 0.043 0.072 0.093 0.061 0.028 0.043 0.031 0.05 0.031 0.06 0.052 0.086 0.051 0.05 0.028 0.043 0.016 0.216 0.18 0.105 0.06 0.046 0.093 0.046 0.053 0.052 0.099 0.062 0.036 0.03 0.011 0.006 0.028 0.037 0.012 0.045 0.029 0.164 0.268 0.303 0.259 0.199 0.155 0.097 0.113 0.126 0.086 0.019 0.014 0.018 0.026 0.037 0.045 0.04 0.054 0.063 0.067 0.068 0.144 0.082 0.094 0.079 0.109 0.063 0.083 0.086 0.02 0 0.042 0.078 0.077 0.072 0.091 0.085 0.121 0.096 0.091 0.084 0.137 0.061 0.055 0.072 0.155 0.14 0.077 0.074 0.069 0 0.025 0 0.012 0.047 0.052 0.068 0.111 0.11 0.077 0.088 0.181 0.105 0.034 0.019 0.017 0.033 0.024 0.006 0.017 0.022 0.046 0.063 0.046 0.043 0.026 0.073 0.033 0.013 0.005 0.011 0.005 0.007 0.004 0.006 0.009 0.008 0.01 0.007 0.008 0.015 0.072 0.079 0.077 0.058 0.047 0.01 0.015 0.019 0.018 0.019 0.019 0.02 0.017 0.021 0.017 0.013 0.007 0.015 0.013 0.009 0.012 0.013 0.014 0.007 0 0 0.023 0.047 0.047 0.057 0.036 0.027 0.036 0.061 0.058 0.046 0.02 0.066 0.029 0.034 0.031 0.032 0.037 0.054 0.034 0.024 0.038 0.055 0.027 0.02 0.027 0.023 0.022 0.022 0.008 0.005 0.001 0 0.003 0.003 0.003 0.001 0.046 0 0 0 0.096 0.179 0.104 0.146 0.127 0.072 0.081 0.072 0.09 0.107 0.076 0.075 0.063 0.099 0.086 0.072 0.062 0.067 0.079 0.086 0.032 0 0.018 0.016 0.016 0.029 0.019 0.011 0.043 0.025 0.019 0.07 0.076 0.072 0.049 0.034 0.053 0.069 0.069 0.066 0.038 0.064 0.031 0.039 0.047 0.038 0.031 0.028 0.009 0.012 0.016 0.011 0.016 0.012 0.008 0.002 0.018 0.006 0.003 0.053 0.012 0.061 0.023 0.013 0.005 0.003 0.013 0.013 0.028 0.037 0.027 0.017 0.018 0.004 0.008 0.005 0.014 0.017 0.017 0.016 0.017 0.014 0.013 0.02 0.02 0.006 0.004 0.003 0 0.003 0.004 0.007 0.007 0.005 0.004 0.005 0.004 0.005 0.005 0.004 0.005 0.005 0.006 0.005 0.006 0.005 0.002 0.005 0.004 0.007 0.008 0.004 0.016 0.014 0.017 0.019 0.019 0.02 0.009 0.004 0.002 0.009 0.004 0.006 0.004 0.019 0.016 0.01 0.008 0.002 0.003 0.005 0.004 0 0 0 0 0 0 0 0 0 0 0 0 0 0 0 0 0 0 0 0 0 0 0 0 0 0 0 0 0 0.001 0.001 0.001 0.001 0 0 0 0 0 0 0 0 0 0 0 0 0 0 0 0 0 0 0 0 0 0 0 0 0 0 0 0 0 0 0 0 0 0 0 0 0 0 0 0 0 0 0 0 0 0 0 0 0 0 0 0 0 0 0 0 0 0 0 0 0 0 0 0 0 0 0 0 0 0.001 0 0 0 0 0 0 0 0 0 0 0 0 0 0 0 0 0 0 0 0 0 0 0 0 0 0 0 0 0 0 0 0 0 0 0 0 0 0 0 0 0 0 0 0 0 0 0 0 0 0 0 0 0 0 0 0 0 0 0 0 0 0 0 0 0 0 0 0.001 0.001 0 0 0 0 0.001 0.002 0 0 0 0 0 0 0 0 0 0 0 0 0 0 0 0 0 0 0 0 0 0 0 0 0 0 0 0 0 0 0 0 0 0 0 0 0 0 0 0 0 0 0 0 0 0 0 0 0 0 0 0 0 0 0 0 0 0 0 0 0 0 0 0 0 0 0 0 0 0 0 0 0 0 0 0 0 0 0 0 0 0 0 0 0 0 0 0 0 0 0 0 0 0 0 0 0 0 0 0 0 0 0 0 0 0 0 0 0 0 0 0 0 0 0 0 0 0 0 0 0 0 0 0 0 0 0 0 0 0 0 0 0 0 0 0 0 0 0 0 0 0 0 0 0 0 0 0 0 0 0 0 0 0 0 0 0 0 0 0 0 0 0 0 0 0 0 0 0 0 0 0 0 0 0 0 0 0 0 0 0 0 0 0 0 0 0 0 0 0 0 0 0 0 0 0 0 0 0 0 0 0 0 0 0 0 0 0 0 0 0 0 0 0 0 0 0 0 0 0 0 0 0 0 0 0 0 0 0 0 0 0 0 0 0 0 0 0 0 0 0 0 0 0 0 0 0 0 0 0 0 0 0 0 0 0 0 0 0 0 0 0 0 0 0 0 0 0 0 0 0 0 0 0 0 0 0 0 0 0 0 0 0 0 0 0 0 0 0 0 0 0 0 0 0 0 0 0 0 0 0 0 0 0 0 0 0 0 0 0 0 0 0 0 0 0 0 0 0 0 0 0 0 0 0 0 0 0 0 0 0 0 0 0.001 0.001 0.001 0.001 0.001 0.001 0.001 0.001 0.001 0.001 0 0 0 0 0 0 0 0.001 0.001 0.001 0.001 0.001 0.001 0.002 0.002 0.002 0.002 0.001 0.001 0.002 0.001 0 0 0 0 0.001 0.001 0.001 0 0 0.001 0 0 0 0 0 0 0 0 0 0 0 0 0 0 0.001 0.001 0.001 0.001 0.001 0.001 0 0 0 0 0 0 0 0 0 0 0 0 0 0 0 0 0 0 0 0 0 0 0 0 0 0 0 0 0 0 0 0 0 0 0 0 0 0 0 0 0 0 0 0 0 0 0 0 0 0 0 0 0 0 0 0 0 0 0 0 0 0 0 0 0 0 0 0 0 0 0 0 0 0 0 0 0 0 0 0 0 0 0 0 0 0 0 0 0 0 0 0 0 0 0 0 0 0 0 0 0 0 0.001 0 0 0 0 0 0 0 0 0 0 0 0 0 0 0 0 0 0 0 0 0 0 0 0 0 0 0 0 0 0 0 0 0 0 0 0 0 0 0 0 0 0 0 0.001 0.001 0 0 0.001 0 0 0 0 0.001 0.002 0.003 0.002 0.004 0.004 0.005 0.007 0.011 0.005 0.005 0.008 0.005 0.004 0.009 0.007 0.002 0 0 0 0 0 0 0 0 0 0 0 0 0 0 0 0 0 0 0 0 0 0 0 0 0 0 0 0 0 0 0 0 0 0 0 0 0 0 0 0 0 0 0 0 0 0 0 0 0 0 0 0 0 0 0 0 0 0 0 0 0 0 0 0 0 0 0 0 0 0 0 0 0 0 0 0 0 0 0 0 0 0 0 0 0 0 0 0 0 0 0 0 0 0 0 0 0 0 0 0 0 0 0 0 0 0 0 0 0 0 0 0 0 0 0 0 0 0 0 0 0 0 0 0 0 0 0 0 0 0 0 0 0 0 0 0 0 0 0 0 0 0 0 0 0 0 0 0 0 0 0 0 0 0 0 0 0 0 0 0 0 0 0 0 0 0 0 0 0 0 0 0 0 0 0 0 0 0 0 0 0 0 0 0 0 0 0 0 0 0 0 0 0 0 0 0 0 0 0 0 0 0.001 0.001 0.001 0.001 0.001 0.001 0.001 0.001 0 0.001 0.001 0.001 0.001 0.001 0.001 0 0 0 0 0 0 0 0 0 0 0 0.001 0.001 0.001 0 0 0 0 0 0.001 0 0 0.001 0.001 0 0 0 0.001 0 0 0 0 0.001 0 0.001 0.001 0.001 0.001 0.001 0.001 0.001 0 0 0 0 0 0 0 0 0 0 0 0 0.001 0 0 0 0 0 0 0 0 0 0 0 0 0 0 0.001 0 0 0 0 0 0 0 0 0 0 0.001 0.001 0.001 0.001 0.001 0 0.001 0 0 0 0 0 0 0 0 0 0 0.001 0.001 0.001 0 0 0.001 0 0 0 0 0 0 0 0 0 0 0 0 0 0 0 0.001 0.001 0.001 0.001 0.002 0.002 0.001 0 0.001 0.003 0.003 0.001 0.003 0.001 0.002 0.002 0.001 0.001 0 0 0 0 0 0.001 0.001 0.001 0.001 0 0 0.001 0.001 0.001 0.001 0 0.001 0.001 0.001 0.001 0.001 0.001 0 0.001 0.001 0.001 0.001 0.001 0.001 0.001 0.001 0.001 0.001 0.001 0 0 0 0.001 0 0.001 0.001 0.001 0.001 0.001 0.001 0.001 0 0 0.001 0.001 0 0 0 0 0 0 0 0 0 0 0 0 0 0 0 0 0 0 0 0 0 0 0 0 0 0 0 0 0 0 0 0 0 0 0 0 0 0 0 0 0 0 0 0 0 0 0 0 0 0 0 0 0 0 0 0 0 0 0 0 0 0 0 0 0 0 0 0 0 0 0 0 0 0 0 0 0 0 0 0 0 0 0 0 0 0 0 0 0 0 0 0 0 0 0 0 0 0 0 0 0 0 0 0 0 0 0 0 0 0 0 0 0 0 0 0 0 0 0 0 0 0 0 0 0 0 0 0 0 0 0 0 0 0 0 0 0 0 0 0 0 0 0 0 0 0 0 0 0 0 0 0 0 0 0 0 0 0 0 0 0 0 0 0 0 0 0 0 0 0 0 0 0 0 0 0 0 0 0 0 
0.1 0 0 0.067 0.092 0.093 0.082 0.063 0 0 0.026 0.011 0.073 0.01 0.021 0.016 0.028 0.06 0.063 0.035 0.036 0.046 0.054 0.049 0.018 0.024 0.053 0.038 0.04 0.043 0.013 0.013 0.035 0.031 0.13 0.135 0.373 0.648 1 0.421 0.294 0.895 0.41 0.311 0.298 0.338 0.147 0.118 0.178 0.188 0.142 0.116 0.117 0.052 0.107 0.093 0.082 0.073 0.122 0 0.065 0.093 0.101 0.085 0.095 0.112 0.101 0.071 0.108 0.096 0.068 0.114 0.13 0.085 0.05 0.06 0.05 0.078 0.049 0.096 0.078 0.134 0.082 0.069 0.065 0.091 0.032 0.331 0.261 0.137 0.08 0.048 0.093 0.06 0.066 0.048 0.089 0.053 0.033 0.023 0.011 0.008 0.028 0.045 0.012 0.041 0.032 0.167 0.24 0.235 0.221 0.184 0.136 0.109 0.121 0.153 0.113 0.029 0.018 0.026 0.045 0.062 0.086 0.074 0.091 0.116 0.131 0.097 0.225 0.114 0.131 0.136 0.169 0.089 0.123 0.135 0.028 0 0.067 0.128 0.121 0.116 0.152 0.139 0.181 0.16 0.147 0.14 0.213 0.104 0.1 0.118 0.258 0.224 0.149 0.14 0.131 0 0.045 0 0.02 0.069 0.065 0.081 0.131 0.136 0.089 0.111 0.174 0.098 0.017 0.024 0.022 0.027 0.019 0.004 0.018 0.025 0.066 0.083 0.054 0.059 0.046 0.088 0.039 0.022 0.014 0.014 0.007 0.008 0.004 0.011 0.02 0.019 0.02 0.013 0.017 0.027 0.119 0.121 0.118 0.105 0.087 0.029 0.031 0.032 0.035 0.045 0.041 0.037 0.03 0.042 0.031 0.022 0.022 0.039 0.025 0.02 0.017 0.019 0.029 0.011 0.004 0.001 0.04 0.068 0.068 0.083 0.057 0.042 0.049 0.095 0.087 0.071 0.039 0.103 0.059 0.056 0.039 0.039 0.057 0.083 0.051 0.036 0.064 0.083 0.038 0.036 0.045 0.033 0.037 0.041 0.024 0.017 0.003 0 0.007 0.006 0.003 0 0.059 0 0 0 0.15 0.251 0.144 0.201 0.186 0.109 0.118 0.116 0.136 0.159 0.11 0.111 0.102 0.143 0.114 0.111 0.09 0.099 0.098 0.113 0.042 0 0.018 0.031 0.031 0.039 0.02 0.019 0.082 0.038 0.029 0.123 0.148 0.098 0.055 0.074 0.087 0.115 0.115 0.11 0.064 0.108 0.05 0.06 0.071 0.059 0.049 0.05 0.032 0.035 0.044 0.034 0.032 0.029 0.03 0.018 0.036 0.02 0.005 0.075 0.021 0.074 0.025 0.016 0.009 0.004 0.033 0.031 0.05 0.063 0.058 0.044 0.034 0.011 0.017 0.013 0.033 0.035 0.033 0.034 0.03 0.03 0.02 0.032 0.03 0.011 0.006 0.005 0 0.006 0.007 0.008 0.017 0.007 0.005 0.003 0.002 0.003 0.003 0.001 0.003 0.001 0.004 0.004 0.005 0.002 0.002 0.003 0.004 0.008 0.019 0.013 0.031 0.028 0.036 0.032 0.032 0.035 0.017 0.01 0.008 0.02 0.018 0.006 0.009 0.037 0.033 0.03 0.023 0.01 0.008 0.013 0.011 0.004 0.001 0.001 0 0 0 0 0 0 0 0 0 0 0 0 0 0 0 0 0 0 0 0 0 0 0 0 0 0 0.004 0.007 0.002 0.001 0 0 0 0 0 0 0 0 0 0 0 0 0 0 0 0 0 0 0 0 0 0 0 0 0 0 0 0 0 0 0 0 0 0 0 0 0 0 0 0 0 0 0 0 0 0 0 0 0 0 0 0 0 0 0 0 0 0 0 0 0 0 0 0 0 0 0 0.002 0.002 0 0 0 0 0 0 0 0 0 0 0 0 0 0 0 0 0 0 0 0 0 0 0 0 0 0 0 0 0 0 0 0 0 0 0 0 0 0 0 0 0 0 0 0 0 0 0 0 0 0 0 0 0 0 0 0 0 0 0 0 0 0 0 0 0 0 0 0 0 0.001 0 0.005 0.002 0 0 0.002 0 0 0 0 0 0 0 0 0 0 0 0 0 0 0 0 0 0 0 0 0 0 0 0 0 0 0 0 0 0 0 0 0 0 0 0 0 0 0 0 0 0 0 0 0 0 0 0 0 0 0 0 0 0 0 0 0 0 0 0 0 0 0 0 0 0 0 0 0 0 0 0 0 0 0 0 0 0 0 0 0 0 0 0 0 0 0 0 0 0 0 0 0 0 0 0 0 0 0 0 0 0 0 0 0 0 0 0 0 0 0 0 0 0 0 0 0 0 0 0 0 0 0 0 0 0 0 0 0 0 0 0 0 0 0 0 0 0 0 0 0 0 0 0 0 0 0 0 0 0 0 0 0 0 0 0 0 0 0 0 0 0 0 0 0 0 0 0 0 0 0 0 0 0 0 0 0 0 0 0 0 0 0 0 0 0 0 0 0 0 0 0 0 0 0 0 0 0 0 0 0 0 0 0 0 0 0 0 0 0 0 0 0 0 0 0 0 0 0 0 0 0 0 0 0 0 0 0 0 0 0 0 0 0 0 0 0 0 0 0 0 0 0 0 0 0 0 0 0 0 0 0 0 0 0 0 0 0 0 0 0 0 0 0 0 0 0 0 0 0 0 0 0 0 0 0 0 0 0 0 0 0 0 0 0 0 0 0 0 0 0 0 0 0 0 0 0 0 0 0 0 0 0 0 0 0 0 0 0 0 0 0 0 0 0 0 0 0 0 0 0 0 0 0 0 0 0 0 0 0 0 0 0 0 0 0 0 0 0 0 0 0 0 0 0 0 0 0 0 0 0 0 0 0 0.001 0.002 0.003 0.003 0.003 0.003 0.001 0.003 0.004 0.003 0 0.001 0.002 0.001 0.002 0.001 0 0 0 0 0 0 0 0 0 0 0 0 0.001 0.001 0.002 0.002 0 0 0 0 0.002 0 0 0 0 0 0 0 0 0 0 0 0 0 0 0 0 0 0 0 0 0 0 0 0 0 0 0 0 0 0 0.001 0.001 0 0 0 0 0 0 0 0 0 0 0 0 0 0 0 0 0 0 0 0 0 0 0 0 0 0 0 0 0 0 0 0 0 0 0 0 0 0 0 0 0 0 0 0 0 0 0 0 0 0 0 0 0 0 0 0 0 0 0 0 0 0 0 0 0 0 0 0 0 0 0 0 0 0 0 0 0 0 0 0 0 0 0 0 0 0 0 0 0 0 0 0 0 0 0 0 0 0 0 0 0 0 0 0 0 0 0 0 0 0 0 0 0 0 0 0 0 0 0 0 0 0 0 0 0 0 0 0.001 0.002 0.002 0.001 0.003 0.003 0.004 0.011 0.006 0.007 0.005 0.008 0.007 0.016 0.009 0.004 0 0 0 0 0 0 0 0 0 0 0 0 0 0 0 0 0 0 0 0 0 0 0 0 0 0 0 0 0 0 0 0 0 0 0 0 0 0 0 0 0 0 0 0 0 0 0 0 0 0 0 0 0 0 0 0 0 0 0 0 0 0 0 0 0 0 0 0 0 0 0 0 0 0 0 0 0 0 0 0 0 0 0 0 0 0 0 0 0 0 0 0 0 0 0 0 0 0 0 0 0 0 0 0 0 0 0 0 0 0 0 0 0 0 0 0 0 0 0 0 0 0 0 0 0 0 0 0 0 0 0 0 0 0 0 0 0 0 0 0 0 0 0 0 0 0 0 0 0 0 0 0 0 0 0 0 0 0 0 0 0 0 0 0 0 0 0 0 0 0 0 0 0 0 0 0 0 0 0 0 0 0 0 0 0 0 0 0 0 0 0 0 0 0 0 0 0 0 0 0 0 0 0 0 0 0 0 0 0 0 0 0 0 0 0 0 0 0 0 0 0 0 0 0 0 0 0 0 0 0 0 0 0 0 0 0 0 0 0 0 0 0 0 0 0 0 0 0 0 0 0 0 0 0 0 0 0 0 0 0 0 0 0 0 0 0 0 0 0 0 0 0 0 0 0 0 0 0 0 0 0 0 0 0 0 0 0 0 0 0 0 0 0 0 0 0 0 0 0 0 0 0 0 0 0 0 0 0 0 0 0 0 0 0 0 0 0 0 0 0 0 0 0 0 0 0 0 0 0 0 0 0 0 0 0 0 0 0 0 0 0 0 0 0 0 0 0 0 0 0 0 0 0 0 0 0 0 0 0 0 0 0 0 0 0 0 0 0 0 0 0 0 0 0 0 0 0 0 0 0 0 0 0 0 0 0 0 0 0 0 0 0 0 0 0 0 0 0 0 0 0 0 0 0 0 0 0 0 0 0 0 0 0 0 0 0 0 0 0 0 0 0 0 0 0 0 0 0 0 0 0 0 0 0 0 0 0 0 0 0 0 0 0 0 0 0 0 0 0 0 0 0 0 0 0 0 0 0 0 0 0 0 0 0 0 0 0 0 0 0 0 0 0 0 0 0 0 0 0 0 0 0 0 0 0 0 0 0 0 0 0 0 0 0 0 0 0 0 0 0 0 0 0 0 0 0 0 0 0 0 0 0 0 0 0 0 0 0 0 0 0 0 0 0 0 0 0 0 0 0 0 0 0 0 0 0 0 0 0 0 0 0 0 0 0 0 0 0 0 0 0 0 0 0 0 0 0 0 0 0 0 0 0 0 0 0 0 0 0 0 0 0 0 0 0 0 0 0 0 0 0 
0.085 0 0 0.056 0.078 0.084 0.078 0.052 0 0 0.027 0.011 0.071 0.014 0.018 0.011 0.027 0.041 0.045 0.029 0.029 0.035 0.046 0.043 0.02 0.019 0.04 0.024 0.035 0.041 0.014 0.018 0.029 0.023 0.109 0.093 0.199 0.323 0.461 1 0.34 0.448 0.499 0.444 0.278 0.212 0.111 0.082 0.138 0.143 0.103 0.079 0.095 0.039 0.086 0.08 0.069 0.053 0.093 0 0.045 0.067 0.07 0.052 0.057 0.075 0.072 0.055 0.077 0.069 0.046 0.081 0.099 0.064 0.032 0.045 0.043 0.057 0.042 0.076 0.056 0.094 0.046 0.042 0.023 0.046 0.008 0.155 0.131 0.072 0.047 0.038 0.066 0.039 0.044 0.037 0.078 0.042 0.027 0.024 0.008 0.004 0.028 0.036 0.014 0.044 0.033 0.137 0.208 0.171 0.18 0.166 0.124 0.104 0.107 0.173 0.119 0.035 0.01 0.019 0.031 0.052 0.064 0.051 0.063 0.062 0.075 0.067 0.111 0.071 0.087 0.081 0.099 0.058 0.087 0.094 0.026 0 0.034 0.084 0.075 0.078 0.1 0.089 0.1 0.099 0.081 0.062 0.111 0.073 0.056 0.067 0.12 0.112 0.077 0.079 0.078 0 0.035 0 0.013 0.045 0.048 0.062 0.122 0.119 0.088 0.114 0.144 0.088 0.018 0.017 0.017 0.036 0.026 0.009 0.018 0.021 0.054 0.073 0.05 0.048 0.041 0.076 0.041 0.02 0.008 0.014 0.006 0.009 0.004 0.014 0.019 0.019 0.016 0.011 0.014 0.023 0.096 0.104 0.105 0.082 0.07 0.022 0.023 0.019 0.021 0.032 0.028 0.021 0.023 0.03 0.024 0.015 0.01 0.02 0.02 0.018 0.019 0.016 0.018 0.013 0.004 0.001 0.041 0.055 0.066 0.089 0.059 0.04 0.049 0.092 0.088 0.073 0.036 0.096 0.057 0.042 0.033 0.033 0.041 0.073 0.043 0.033 0.057 0.065 0.031 0.023 0.026 0.02 0.023 0.023 0.02 0.014 0.004 0 0.008 0.005 0.008 0.003 0.047 0 0 0 0.177 0.336 0.133 0.184 0.165 0.098 0.107 0.095 0.099 0.146 0.098 0.086 0.068 0.13 0.099 0.092 0.075 0.082 0.085 0.099 0.022 0 0.027 0.03 0.031 0.036 0.028 0.021 0.081 0.022 0.017 0.106 0.125 0.089 0.056 0.038 0.059 0.076 0.081 0.073 0.049 0.072 0.02 0.036 0.047 0.038 0.036 0.036 0.014 0.02 0.028 0.02 0.021 0.018 0.02 0.014 0.034 0.011 0.003 0.056 0.02 0.069 0.031 0.021 0.007 0.003 0.021 0.023 0.035 0.047 0.047 0.033 0.023 0.009 0.012 0.007 0.019 0.022 0.019 0.02 0.02 0.019 0.014 0.018 0.017 0.005 0.003 0.001 0 0.003 0.004 0.006 0.012 0.008 0.004 0.002 0.001 0.005 0.005 0.003 0.005 0.002 0.005 0.004 0.006 0.004 0.002 0.005 0.003 0.008 0.012 0.009 0.021 0.02 0.022 0.022 0.021 0.023 0.012 0.006 0.007 0.016 0.014 0.003 0.009 0.028 0.028 0.025 0.02 0.006 0.007 0.01 0.007 0.002 0.002 0 0 0 0 0 0 0 0 0 0 0 0 0 0 0 0 0 0 0 0 0 0 0 0 0 0 0 0.001 0.002 0.002 0 0 0 0 0 0 0 0 0 0 0 0 0 0 0 0 0 0 0 0 0 0 0 0 0 0 0 0 0 0 0 0 0 0 0 0 0 0 0 0 0 0 0 0 0 0 0 0 0 0 0 0 0 0 0 0 0 0 0 0 0 0 0 0 0 0 0 0 0 0 0 0 0 0 0 0 0 0 0 0 0 0 0 0 0 0 0 0 0 0 0 0 0 0 0 0 0 0 0 0 0 0 0 0 0 0 0 0 0 0 0 0 0 0 0 0 0 0 0 0 0 0 0 0 0 0 0 0 0 0 0 0 0 0 0 0.001 0 0 0.001 0.003 0 0 0 0.001 0.001 0.002 0 0 0 0 0 0 0 0 0 0 0 0 0 0 0 0 0 0 0 0 0 0 0 0 0 0 0 0 0 0 0 0 0 0 0 0 0 0 0 0 0 0 0 0 0 0 0 0 0 0 0 0 0 0 0 0 0 0 0 0 0 0 0 0 0 0 0 0 0 0 0 0 0 0 0 0 0 0 0 0 0 0 0 0 0 0 0 0 0 0 0 0 0 0 0 0 0 0 0 0 0 0 0 0 0 0 0 0 0 0 0 0 0 0 0 0 0 0 0 0 0 0 0 0 0 0 0 0 0 0 0 0 0 0 0 0 0 0 0 0 0 0 0 0 0 0 0 0 0 0 0 0 0 0 0 0 0 0 0 0 0 0 0 0 0 0 0 0 0 0 0 0 0 0 0 0 0 0 0 0 0 0 0 0 0 0 0 0 0 0 0 0 0 0 0 0 0 0 0 0 0 0 0 0 0 0 0 0 0 0 0 0 0 0 0 0 0 0 0 0 0 0 0 0 0 0 0 0 0 0 0 0 0 0 0 0 0 0 0 0 0 0 0 0 0 0 0 0 0 0 0 0 0 0 0 0 0 0 0 0 0 0 0 0 0 0 0 0 0 0 0 0 0 0 0 0 0 0 0 0 0 0 0 0 0 0 0 0 0 0 0 0 0 0 0 0 0 0 0 0 0 0 0 0 0 0 0 0 0 0 0 0 0 0 0 0 0 0 0 0 0 0 0 0 0 0 0 0 0 0 0 0 0 0 0 0 0 0 0 0 0 0 0 0 0 0 0 0 0 0 0 0 0 0 0 0 0 0 0 0.001 0.001 0 0.002 0.001 0.001 0 0.001 0 0.001 0.002 0.002 0.001 0 0 0.001 0 0 0 0 0 0 0 0 0 0 0 0 0 0 0 0 0 0 0 0 0 0 0 0 0 0 0 0 0 0 0 0 0 0 0 0 0 0 0 0 0 0 0.001 0.001 0.002 0.002 0.002 0.002 0 0 0 0 0 0 0 0 0 0 0 0 0 0 0 0 0 0 0 0 0 0 0 0 0 0 0 0 0 0 0 0 0 0 0 0 0 0 0 0 0 0 0 0 0 0 0 0 0 0 0 0 0 0 0 0 0 0 0 0 0 0 0 0 0 0 0 0 0 0 0 0 0 0 0 0 0 0 0 0 0 0 0 0 0 0 0 0 0 0 0 0 0 0 0 0 0 0 0 0 0 0 0 0 0 0 0 0 0 0 0 0 0 0 0 0 0 0 0 0 0 0 0 0 0 0 0 0 0.001 0.002 0.001 0.001 0.004 0.011 0.015 0.01 0.007 0.01 0.01 0.003 0.012 0.007 0.004 0 0 0 0 0 0 0 0 0 0 0 0 0 0 0 0 0 0 0 0 0 0 0 0 0 0 0 0 0 0 0 0 0 0 0 0 0 0 0 0 0 0 0 0 0 0 0 0 0 0 0 0 0 0 0 0 0 0 0 0 0 0 0 0 0 0 0 0 0 0 0 0 0 0 0 0 0 0 0 0 0 0 0 0 0 0 0 0 0 0 0 0 0 0 0 0 0 0 0 0 0 0 0 0 0 0 0 0 0 0 0 0 0 0 0 0 0 0 0 0 0 0 0 0 0 0 0 0 0 0 0 0 0 0 0 0 0 0 0 0 0 0 0 0 0 0 0 0 0 0 0 0 0 0 0 0 0 0 0 0 0 0 0 0 0 0 0 0 0 0 0 0 0 0 0 0 0 0 0 0 0 0 0 0 0 0 0 0 0 0 0 0 0 0 0 0 0 0 0 0 0 0 0 0 0 0 0 0 0 0 0 0 0 0 0 0 0 0 0 0 0 0 0 0 0 0 0 0 0 0 0 0 0 0 0 0 0 0 0 0 0 0 0 0 0 0 0 0 0 0 0 0 0 0 0 0 0 0 0 0 0 0 0 0 0 0 0 0 0 0 0 0 0 0 0 0 0 0 0 0 0 0 0 0 0 0 0 0 0 0 0 0 0 0 0 0 0 0 0 0 0 0 0 0 0 0 0 0 0 0 0 0 0 0 0 0 0 0 0 0 0 0 0 0 0 0 0 0 0 0 0 0 0 0 0 0 0 0 0 0 0 0.001 0.001 0.001 0.001 0.001 0.001 0 0 0 0 0 0 0 0 0 0 0 0 0 0 0 0 0 0 0 0 0 0 0 0 0 0 0 0 0 0 0 0 0 0 0 0 0 0 0 0 0 0 0 0 0 0 0 0 0 0 0 0 0 0 0 0 0 0 0 0 0 0 0 0 0 0 0 0 0 0 0 0 0 0 0 0 0 0 0 0 0 0 0 0 0 0 0 0 0 0 0 0 0 0 0 0 0 0 0 0 0 0 0 0 0 0 0 0 0 0 0 0 0 0 0 0 0 0 0 0 0 0 0 0 0 0 0 0 0 0 0 0 0 0 0 0 0 0 0 0 0 0 0 0 0 0 0 0 0 0 0 0 0 0 0 0 0 0 0 0 0 0 0 0 0 0 0 0 0 0 0 0 0 0 0 0 0 0 0 0 0 0 0 0 0 0 0 0 0 0 0 0 0 0 0 0 0 0 0 0 0 0 0 0 0 0 0 0 0 0 0 0 0 0 0 0 0 0 0 0 0 0 0 0 0 0 0 0 0 0 0 0 0 0 
0.081 0 0 0.073 0.094 0.094 0.082 0.049 0 0 0.015 0.009 0.061 0.007 0.018 0.012 0.028 0.047 0.05 0.026 0.029 0.036 0.027 0.024 0.01 0.011 0.024 0.014 0.027 0.026 0.013 0.014 0.026 0.024 0.064 0.051 0.158 0.268 0.376 0.386 1 0.395 0.281 0.283 0.409 0.263 0.11 0.108 0.192 0.186 0.118 0.09 0.099 0.045 0.088 0.07 0.07 0.052 0.121 0 0.04 0.051 0.055 0.049 0.049 0.066 0.06 0.051 0.08 0.081 0.053 0.087 0.11 0.072 0.023 0.034 0.039 0.058 0.04 0.083 0.067 0.108 0.055 0.046 0.042 0.055 0.011 0.167 0.123 0.06 0.043 0.02 0.043 0.023 0.031 0.024 0.041 0.026 0.016 0.013 0.004 0.001 0.016 0.031 0.008 0.024 0.022 0.077 0.139 0.125 0.119 0.099 0.07 0.045 0.051 0.118 0.083 0.023 0.012 0.017 0.022 0.03 0.045 0.039 0.051 0.072 0.075 0.064 0.122 0.084 0.088 0.084 0.101 0.056 0.097 0.105 0.028 0 0.047 0.085 0.084 0.076 0.112 0.1 0.116 0.102 0.09 0.068 0.124 0.058 0.05 0.06 0.138 0.119 0.08 0.085 0.077 0 0.027 0 0.009 0.061 0.047 0.054 0.091 0.09 0.057 0.077 0.106 0.055 0.012 0.032 0.024 0.019 0.01 0.003 0.029 0.031 0.071 0.089 0.068 0.065 0.039 0.092 0.051 0.023 0.008 0.023 0.01 0.007 0.002 0.012 0.016 0.013 0.013 0.009 0.008 0.022 0.111 0.113 0.112 0.089 0.066 0.027 0.015 0.014 0.022 0.035 0.021 0.019 0.032 0.036 0.025 0.013 0.013 0.024 0.017 0.009 0.01 0.015 0.015 0.01 0.002 0.002 0.035 0.054 0.063 0.07 0.048 0.039 0.05 0.096 0.092 0.074 0.036 0.096 0.055 0.047 0.034 0.037 0.051 0.076 0.046 0.034 0.065 0.077 0.032 0.028 0.032 0.021 0.024 0.023 0.019 0.013 0.006 0 0.006 0.005 0.004 0.003 0.046 0 0 0 0.113 0.242 0.15 0.208 0.18 0.103 0.115 0.099 0.113 0.155 0.103 0.084 0.098 0.143 0.12 0.105 0.092 0.091 0.099 0.101 0.037 0 0.016 0.022 0.021 0.04 0.028 0.022 0.07 0.027 0.022 0.106 0.118 0.108 0.061 0.049 0.058 0.076 0.076 0.071 0.039 0.068 0.033 0.054 0.057 0.052 0.043 0.04 0.019 0.016 0.025 0.021 0.021 0.016 0.019 0.011 0.027 0.013 0.004 0.062 0.021 0.082 0.027 0.018 0.003 0.001 0.015 0.019 0.04 0.055 0.052 0.035 0.024 0.01 0.015 0.012 0.023 0.025 0.026 0.028 0.025 0.025 0.023 0.029 0.027 0.005 0.002 0.002 0 0.002 0.007 0.008 0.016 0.015 0.008 0.004 0.003 0.005 0.008 0.006 0.006 0.007 0.009 0.008 0.006 0.007 0.003 0.007 0.008 0.01 0.012 0.01 0.023 0.017 0.018 0.021 0.022 0.023 0.01 0.004 0.002 0.013 0.021 0.004 0.014 0.037 0.034 0.023 0.017 0.008 0.01 0.012 0.01 0.006 0.003 0.002 0.001 0 0 0 0 0 0 0 0 0 0 0 0 0 0 0 0 0 0 0 0 0 0 0 0.001 0.001 0.003 0.004 0.002 0 0 0 0 0 0 0 0 0 0 0 0 0 0 0 0 0 0 0 0 0 0 0 0 0 0 0 0 0 0 0 0.001 0.001 0.001 0 0.001 0 0.001 0.001 0 0 0 0 0 0 0 0 0 0 0 0 0 0 0 0 0 0 0 0 0.001 0.001 0 0.001 0.001 0 0 0 0 0.001 0 0.003 0.002 0 0 0 0 0 0 0 0 0 0 0 0 0 0 0 0 0 0 0 0 0 0 0 0 0 0 0 0 0 0 0 0 0 0 0 0 0 0 0 0 0 0 0.001 0.002 0.002 0.001 0.001 0 0 0 0 0 0 0 0 0 0 0 0 0 0 0 0 0.001 0 0 0.002 0.004 0 0.002 0 0.001 0.001 0.004 0 0 0 0 0 0 0 0 0 0 0 0 0 0 0 0 0 0 0 0 0 0 0 0 0 0 0 0 0 0 0 0 0 0 0 0 0 0 0 0 0 0 0 0 0 0 0 0 0 0 0 0 0 0 0 0 0 0 0 0 0 0 0 0 0 0 0 0 0 0 0 0 0 0 0 0 0 0 0 0 0 0 0 0 0 0 0 0 0 0 0 0 0 0 0 0 0 0 0 0 0 0 0 0 0 0 0 0 0 0 0 0 0 0 0 0 0 0 0 0 0 0 0 0 0 0 0 0 0 0 0 0 0 0 0 0 0 0 0 0 0 0 0 0 0 0 0 0 0 0 0 0 0 0 0 0 0 0 0 0 0 0 0 0 0 0 0 0 0 0 0 0 0 0 0 0 0 0 0 0 0 0 0 0 0 0 0 0 0 0 0 0 0 0 0 0 0 0 0 0 0 0 0 0 0 0 0 0 0 0 0 0 0 0 0 0 0 0 0 0 0 0 0 0 0 0 0 0 0 0 0 0 0 0 0 0 0 0 0 0 0 0 0 0 0 0 0 0 0 0 0 0 0 0 0 0 0 0 0 0 0 0 0 0 0 0 0 0 0 0 0 0 0 0 0 0 0 0 0 0 0 0 0 0 0 0 0 0 0 0 0 0 0 0 0 0 0 0 0 0 0 0 0 0 0 0 0 0 0 0 0 0 0 0 0 0 0 0 0 0 0 0 0 0 0 0 0 0 0 0 0 0 0 0 0.001 0.001 0 0 0 0 0 0 0 0 0 0 0 0 0 0 0.001 0.001 0.001 0.001 0.001 0.001 0.002 0.002 0.003 0.002 0.001 0.002 0.003 0.002 0.001 0.002 0.002 0.002 0.002 0.001 0 0 0 0 0 0 0 0 0 0 0 0 0 0 0.001 0.001 0 0 0 0 0 0 0 0 0 0 0 0 0 0 0 0 0 0 0 0 0 0 0 0 0 0 0 0.001 0 0 0 0.001 0.003 0.001 0.001 0.003 0.001 0 0 0 0 0 0 0 0 0 0 0 0 0 0 0 0 0 0 0 0 0 0 0 0 0 0 0 0 0 0 0 0 0 0 0 0 0 0 0 0 0 0 0 0 0 0 0 0 0 0 0 0 0 0 0 0 0 0 0 0 0 0 0 0 0 0 0 0 0 0 0 0 0 0 0 0 0 0 0 0 0 0 0 0 0 0 0 0 0 0 0 0 0 0 0 0 0 0 0 0 0 0 0 0 0 0 0 0 0 0 0 0 0 0 0 0 0 0 0.001 0.001 0.001 0.001 0 0 0 0 0.002 0.003 0.003 0.002 0.003 0.003 0.008 0.01 0.013 0.009 0.011 0.009 0.007 0.002 0.011 0.006 0.002 0 0 0 0 0.001 0.001 0 0 0 0 0 0 0 0 0 0 0 0 0 0 0 0 0 0 0 0 0 0 0 0 0 0 0 0 0 0 0 0 0 0 0 0 0 0 0 0 0 0 0 0 0 0 0 0 0 0 0 0 0 0 0 0 0 0 0 0 0 0 0 0 0 0 0 0 0 0 0 0 0 0 0 0 0 0 0 0 0 0 0 0 0 0 0 0 0 0 0 0 0 0 0 0 0 0 0 0 0 0 0 0 0 0 0 0 0 0 0 0 0 0 0 0 0 0 0 0 0 0 0 0 0 0 0 0 0 0 0 0 0 0 0 0 0 0 0 0 0 0 0 0 0 0 0 0 0 0 0 0 0 0 0 0 0 0 0 0 0 0 0 0 0 0 0 0 0 0 0 0 0 0 0 0 0 0 0 0 0 0 0 0 0 0 0 0 0 0 0 0 0 0 0 0 0 0 0 0 0 0 0 0 0 0 0 0 0 0 0 0 0 0 0 0 0 0 0 0 0 0 0 0 0 0 0 0 0 0 0 0 0 0 0 0 0 0 0 0 0 0 0 0 0 0 0 0 0 0 0.001 0.001 0 0.001 0.001 0 0 0 0 0 0 0 0 0 0 0 0 0 0 0 0 0 0 0 0 0 0 0 0 0 0 0 0 0 0 0 0 0 0 0 0 0 0 0 0 0 0 0 0 0 0 0 0 0 0 0 0 0 0 0 0 0 0 0 0 0 0 0 0 0 0 0 0 0 0 0 0 0 0 0 0 0 0.002 0.001 0 0.002 0.004 0.004 0.004 0.003 0.001 0.001 0 0 0 0 0 0 0 0 0 0.002 0.001 0.002 0.002 0 0 0 0 0 0 0 0 0 0 0 0 0 0 0 0 0 0 0.001 0.001 0.001 0.001 0.001 0.001 0.001 0.001 0.001 0.001 0 0 0 0 0 0 0 0 0 0 0 0 0 0 0 0 0 0 0 0 0 0 0 0 0 0 0 0 0 0 0 0 0 0 0 0 0 0 0 0 0 0 0 0 0 0 0 0 0 0 0 0 0 0 0 0 0 0 0 0 0 0 0 0 0 0 0 0 0 0 0 0 0 0 0 0 0 0 0 0 0 0 0 0 0 0 0 0 0 0 0 0 0 0 0 0 0 0 0 0 0 0 0 0 0 0 0 0 0 0 0 0 0 0 0 0 0 0 0 0 0 0 0 0 0 0 0 0 0 0 0 0 0 0 0 0 0 0 0 0 0 0 0 0 0 0 0 0 0 0 0 0 0 0 0 0 0 0 0 0 0 0 0 0 0 0 0 0 0 0 0 0 0 0 0 0 0 0 0 0 0 0 0 0 0 0 0 0 0 0 0 0 
0.092 0 0 0.077 0.112 0.12 0.108 0.072 0 0 0.037 0.021 0.096 0.012 0.02 0.013 0.027 0.06 0.067 0.042 0.043 0.05 0.068 0.063 0.022 0.029 0.056 0.036 0.041 0.055 0.02 0.018 0.033 0.029 0.12 0.145 0.376 0.67 0.959 0.427 0.36 1 0.467 0.358 0.318 0.391 0.165 0.13 0.18 0.203 0.159 0.127 0.126 0.045 0.124 0.11 0.088 0.077 0.122 0 0.07 0.104 0.112 0.086 0.087 0.128 0.117 0.083 0.108 0.112 0.075 0.114 0.148 0.091 0.046 0.068 0.058 0.081 0.058 0.109 0.075 0.142 0.085 0.072 0.056 0.089 0.018 0.336 0.274 0.126 0.074 0.047 0.081 0.051 0.058 0.043 0.081 0.05 0.033 0.02 0.008 0.003 0.024 0.04 0.019 0.057 0.047 0.156 0.265 0.25 0.242 0.193 0.145 0.114 0.113 0.195 0.134 0.038 0.016 0.018 0.061 0.074 0.091 0.08 0.108 0.133 0.136 0.109 0.236 0.135 0.153 0.148 0.175 0.095 0.138 0.152 0.03 0 0.067 0.128 0.127 0.113 0.152 0.142 0.193 0.171 0.143 0.13 0.218 0.129 0.097 0.108 0.267 0.245 0.149 0.163 0.132 0 0.045 0 0.01 0.062 0.059 0.085 0.137 0.141 0.097 0.121 0.176 0.101 0.025 0.032 0.033 0.043 0.026 0.01 0.031 0.04 0.08 0.102 0.061 0.066 0.045 0.105 0.051 0.03 0.006 0.014 0.005 0.009 0.003 0.012 0.018 0.023 0.017 0.009 0.006 0.016 0.116 0.119 0.123 0.1 0.086 0.022 0.018 0.019 0.029 0.034 0.021 0.025 0.03 0.034 0.027 0.016 0.016 0.025 0.02 0.02 0.021 0.019 0.017 0.01 0.002 0.001 0.051 0.078 0.086 0.1 0.074 0.057 0.062 0.112 0.101 0.086 0.043 0.112 0.073 0.066 0.046 0.051 0.068 0.097 0.054 0.047 0.074 0.084 0.041 0.036 0.035 0.025 0.027 0.021 0.022 0.015 0.007 0 0.009 0.004 0.005 0.004 0.062 0 0 0 0.154 0.283 0.157 0.205 0.186 0.117 0.127 0.118 0.154 0.167 0.117 0.111 0.101 0.16 0.146 0.129 0.091 0.108 0.123 0.134 0.058 0 0.027 0.026 0.027 0.05 0.028 0.03 0.086 0.039 0.03 0.12 0.147 0.098 0.049 0.072 0.091 0.108 0.115 0.104 0.051 0.105 0.048 0.063 0.077 0.063 0.055 0.052 0.029 0.024 0.04 0.035 0.036 0.033 0.031 0.018 0.035 0.016 0.003 0.078 0.024 0.093 0.036 0.021 0.011 0.006 0.028 0.027 0.052 0.056 0.056 0.037 0.024 0.009 0.013 0.012 0.023 0.026 0.026 0.027 0.031 0.033 0.026 0.037 0.035 0.009 0.006 0.006 0 0.006 0.008 0.004 0.02 0.016 0.011 0.002 0.002 0.001 0.003 0.003 0.002 0.002 0.004 0.005 0.005 0.003 0.002 0.005 0.004 0.005 0.006 0.004 0.02 0.017 0.019 0.017 0.016 0.015 0.01 0.002 0.002 0.007 0.013 0.008 0.017 0.045 0.042 0.029 0.023 0.007 0.007 0.01 0.01 0.008 0.005 0.003 0.001 0 0 0 0 0 0 0 0 0 0 0 0 0 0 0 0 0 0 0 0 0 0 0 0 0 0.003 0.005 0.001 0 0 0 0 0 0 0 0 0 0 0 0 0 0 0 0 0 0 0 0 0 0 0 0 0 0 0 0 0 0 0 0 0 0 0.001 0 0 0 0.001 0 0 0 0 0 0 0 0 0 0 0 0 0 0 0 0 0 0 0 0 0 0 0 0 0 0 0 0 0 0 0 0.002 0 0 0 0 0 0 0 0 0 0 0 0 0 0 0 0 0 0 0 0 0 0 0 0 0 0 0 0 0 0 0 0 0 0 0 0 0 0 0 0 0 0 0 0 0 0 0 0 0 0 0 0 0 0 0 0 0 0 0 0 0 0 0 0 0 0 0 0.001 0.003 0 0.001 0 0.001 0.001 0.002 0 0 0 0 0 0 0 0 0 0 0 0 0 0 0 0 0 0 0 0 0 0 0 0 0 0 0 0 0 0 0 0 0 0 0 0 0 0 0 0 0 0 0 0 0 0 0 0 0 0 0 0 0 0 0 0 0 0 0 0 0 0 0 0 0 0 0 0 0 0 0 0 0 0 0 0 0 0 0 0 0 0 0 0 0 0 0 0 0 0 0 0 0 0 0 0 0 0 0 0 0 0 0 0 0 0 0 0 0 0 0 0 0 0 0 0 0 0 0 0 0 0 0 0 0 0 0 0 0 0 0 0 0 0 0 0 0 0 0 0 0 0 0 0 0 0 0 0 0 0 0 0 0 0 0 0 0 0 0 0 0 0 0 0 0 0 0 0 0 0 0 0 0 0 0 0 0 0 0 0 0 0 0 0 0 0 0 0 0 0 0 0 0 0 0 0 0 0 0 0 0 0 0 0 0 0 0 0 0 0 0 0 0 0 0 0 0 0 0 0 0 0 0 0 0 0 0 0 0 0 0 0 0 0 0 0 0 0 0 0 0 0 0 0 0 0 0 0 0 0 0 0 0 0 0 0 0 0 0 0 0 0 0 0 0 0 0 0 0 0 0 0 0 0 0 0 0 0 0 0 0 0 0 0 0 0 0 0 0 0 0 0 0 0 0 0 0 0 0 0 0 0 0 0 0 0 0 0 0 0 0 0 0 0 0 0 0 0 0 0 0 0 0 0 0 0 0 0 0 0 0 0 0 0 0 0 0 0 0 0 0 0 0 0 0 0 0 0 0 0 0 0 0 0 0 0 0 0.001 0.001 0.001 0.001 0.001 0.001 0.001 0 0 0.001 0.001 0 0 0 0 0 0 0 0 0 0 0 0 0 0 0 0 0 0 0 0 0 0 0 0 0 0 0 0 0 0 0 0 0 0 0 0 0 0 0 0 0 0 0 0 0 0 0 0 0 0 0.001 0.001 0 0.002 0.002 0 0 0 0 0 0 0 0 0 0 0 0 0 0 0 0 0 0 0 0 0 0 0 0 0 0 0 0 0 0 0 0 0 0 0 0 0 0 0 0 0 0 0 0 0 0 0 0 0 0 0 0 0 0 0 0 0 0 0 0 0 0 0 0 0 0 0 0 0 0 0 0 0 0 0 0 0 0 0 0 0 0 0 0 0 0 0 0 0 0 0 0 0 0 0 0 0 0 0 0 0 0 0 0 0 0 0 0 0 0 0 0 0 0 0 0 0 0 0 0 0 0 0 0 0 0 0 0.001 0.001 0.002 0.001 0.001 0.003 0.004 0.017 0.005 0.005 0.005 0.005 0.005 0.011 0.007 0.004 0 0 0 0 0 0 0 0 0 0 0 0 0 0 0 0 0 0 0 0 0 0 0 0 0 0 0 0 0 0 0 0 0 0 0 0 0 0 0 0 0 0 0 0 0 0 0 0 0 0 0 0 0 0 0 0 0 0 0 0 0 0 0 0 0 0 0 0 0 0 0 0 0 0 0 0 0 0 0 0 0 0 0 0 0 0 0 0 0 0 0 0 0 0 0 0 0 0 0 0 0 0 0 0 0 0 0 0 0 0 0 0 0 0 0 0 0 0 0 0 0 0 0 0 0 0 0 0 0 0 0 0 0 0 0 0 0 0 0 0 0 0 0 0 0 0 0 0 0 0 0 0 0 0 0 0 0 0 0 0 0 0 0 0 0 0 0 0 0 0 0 0 0 0 0 0 0 0 0 0 0 0 0 0 0 0 0 0 0 0 0 0 0 0 0 0 0 0 0 0 0 0 0 0 0 0 0 0 0 0 0 0 0 0 0 0 0 0 0 0 0 0 0 0 0 0 0 0 0 0 0 0 0 0 0 0 0 0 0 0 0 0 0 0 0 0 0 0 0 0 0 0 0 0 0 0 0 0 0 0 0 0 0 0 0 0 0 0 0 0 0 0 0 0 0 0 0 0 0 0 0 0 0 0 0 0 0 0 0 0 0 0 0 0 0 0 0 0 0 0 0 0 0 0 0 0 0 0 0 0 0 0 0 0 0 0 0 0 0 0 0 0 0 0 0 0 0 0 0 0 0 0 0 0 0 0 0 0 0.001 0 0.001 0.001 0.001 0 0 0 0 0 0 0 0 0 0 0 0 0 0 0.001 0.001 0.001 0.001 0.001 0 0 0 0 0 0 0 0 0 0 0 0 0 0 0 0 0 0 0 0 0 0 0 0 0 0 0 0 0 0 0 0 0 0 0 0 0 0 0 0 0 0 0 0 0 0 0 0 0 0 0 0 0 0 0 0 0 0 0 0 0 0 0 0 0 0 0 0 0 0 0 0 0 0 0 0 0 0 0 0 0 0 0 0 0 0 0 0 0 0 0 0 0 0 0 0 0 0 0 0 0 0 0 0 0 0 0 0 0 0 0 0 0 0 0 0 0 0 0 0 0 0 0 0 0 0 0 0 0 0 0 0 0 0 0 0 0 0 0 0 0 0 0 0 0 0 0 0 0 0 0 0 0 0 0 0 0 0 0 0 0 0 0 0 0 0 0 0 0 0 0 0 0 0 0 0 0 0 0 0 0 0 0 0 0 0 0 0 0 0 0 0 0 0 0 0 0 0 0 0 0 0 0 0 0 0 0 0 0 0 0 0 0 0 0 0 0 0 0 
0.08 0 0 0.07 0.098 0.098 0.085 0.055 0 0 0.022 0.013 0.068 0.015 0.022 0.014 0.031 0.056 0.06 0.036 0.037 0.044 0.068 0.065 0.032 0.042 0.066 0.047 0.052 0.07 0.025 0.018 0.04 0.031 0.139 0.106 0.19 0.312 0.409 0.433 0.228 0.43 1 0.446 0.271 0.214 0.104 0.092 0.154 0.178 0.125 0.096 0.1 0.045 0.094 0.086 0.072 0.07 0.109 0 0.047 0.07 0.072 0.062 0.064 0.082 0.072 0.059 0.084 0.077 0.055 0.086 0.107 0.067 0.028 0.045 0.05 0.061 0.047 0.084 0.063 0.105 0.063 0.052 0.047 0.058 0.014 0.156 0.125 0.071 0.047 0.037 0.081 0.053 0.042 0.033 0.087 0.054 0.034 0.029 0.013 0.008 0.033 0.055 0.022 0.077 0.065 0.232 0.372 0.264 0.309 0.283 0.208 0.158 0.184 0.35 0.25 0.069 0.019 0.03 0.031 0.043 0.059 0.05 0.066 0.071 0.085 0.076 0.113 0.076 0.093 0.091 0.102 0.046 0.088 0.099 0.026 0 0.033 0.075 0.067 0.072 0.095 0.088 0.113 0.087 0.081 0.068 0.11 0.064 0.059 0.063 0.125 0.118 0.081 0.085 0.084 0 0.033 0 0.021 0.059 0.063 0.094 0.203 0.197 0.138 0.185 0.243 0.136 0.03 0.022 0.018 0.044 0.03 0.015 0.017 0.029 0.068 0.091 0.066 0.055 0.044 0.09 0.051 0.018 0.009 0.018 0.008 0.009 0.007 0.011 0.018 0.014 0.012 0.008 0.01 0.02 0.1 0.113 0.114 0.109 0.091 0.032 0.015 0.012 0.018 0.022 0.024 0.021 0.024 0.022 0.024 0.018 0.014 0.021 0.017 0.016 0.016 0.013 0.019 0.012 0.005 0.002 0.048 0.066 0.074 0.097 0.071 0.038 0.053 0.091 0.092 0.071 0.038 0.097 0.068 0.06 0.039 0.041 0.054 0.088 0.057 0.035 0.071 0.085 0.034 0.036 0.038 0.028 0.032 0.021 0.018 0.013 0.003 0 0.007 0.007 0.004 0.002 0.06 0 0 0 0.188 0.337 0.146 0.184 0.153 0.103 0.103 0.097 0.105 0.145 0.106 0.097 0.091 0.136 0.126 0.105 0.082 0.093 0.108 0.103 0.035 0 0.018 0.022 0.022 0.03 0.015 0.013 0.072 0.029 0.021 0.107 0.116 0.068 0.035 0.046 0.061 0.07 0.07 0.064 0.035 0.069 0.034 0.048 0.059 0.042 0.04 0.038 0.018 0.014 0.028 0.021 0.023 0.024 0.02 0.016 0.032 0.016 0.003 0.05 0.015 0.085 0.029 0.019 0.009 0.002 0.016 0.017 0.035 0.051 0.05 0.027 0.022 0.006 0.012 0.011 0.021 0.022 0.021 0.021 0.02 0.021 0.02 0.025 0.022 0.004 0.002 0.002 0 0.005 0.004 0.006 0.015 0.012 0.007 0.005 0.005 0.006 0.007 0.003 0.005 0.006 0.009 0.005 0.009 0.007 0.002 0.008 0.01 0.007 0.012 0.007 0.019 0.015 0.015 0.019 0.017 0.019 0.007 0.003 0.003 0.016 0.018 0.013 0.015 0.033 0.03 0.025 0.022 0.008 0.007 0.006 0.008 0.003 0 0 0 0 0 0 0 0 0 0 0 0 0 0 0 0 0 0 0 0 0 0 0 0 0 0 0 0 0.001 0.003 0.001 0.001 0 0 0 0 0 0 0 0 0 0 0 0 0 0 0 0 0 0 0 0 0 0 0 0 0 0 0 0 0 0 0 0 0 0 0 0 0 0 0 0 0 0 0 0 0 0 0 0 0 0 0 0 0 0 0 0 0 0 0 0 0 0 0 0 0 0 0 0 0 0.001 0.001 0 0 0 0 0 0 0 0 0 0 0 0 0 0 0 0 0 0 0 0 0 0 0 0 0 0 0 0 0 0 0 0 0 0 0 0 0 0 0 0 0 0 0 0 0 0 0 0 0 0 0 0 0 0 0 0 0 0 0 0 0.001 0.001 0 0.001 0 0.001 0.002 0.003 0 0.001 0 0.001 0.001 0.002 0 0 0 0 0 0 0 0 0 0 0 0 0 0 0 0 0 0 0 0 0 0 0 0 0 0 0 0 0 0 0 0 0 0 0 0 0 0 0 0 0 0 0 0 0 0 0 0 0 0 0 0 0 0 0 0 0 0 0 0 0 0 0 0 0 0 0 0 0 0 0 0 0 0 0 0 0 0 0 0 0 0 0 0 0 0 0 0 0 0 0 0 0 0 0 0 0 0 0 0 0 0 0 0 0 0 0 0 0 0 0 0 0 0 0 0 0 0 0 0 0 0 0 0 0 0 0 0 0 0 0 0 0 0 0 0 0 0 0 0 0 0 0 0 0 0 0 0 0 0 0 0 0 0 0 0 0 0 0 0 0 0 0 0 0 0 0 0 0 0 0 0 0 0 0 0 0 0 0 0 0 0 0 0 0 0 0 0 0 0 0 0 0 0 0 0 0 0 0 0 0 0 0 0 0 0 0 0 0 0 0 0 0 0 0 0 0 0 0 0 0 0 0 0 0 0 0 0 0 0 0 0 0 0 0 0 0 0 0 0 0 0 0 0 0 0 0 0 0 0 0 0 0 0 0 0 0 0 0 0 0 0 0 0 0 0 0 0 0 0 0 0 0 0 0 0 0 0 0 0 0 0 0 0 0 0 0 0 0 0 0 0 0 0 0 0 0 0 0 0 0 0 0 0 0 0 0 0 0 0 0 0 0 0 0 0 0 0 0 0 0 0 0 0 0 0 0 0 0 0 0 0 0 0 0 0 0 0 0 0 0 0 0 0 0 0 0 0 0 0 0 0 0 0 0 0 0.001 0.001 0.001 0.001 0.001 0.001 0.004 0.001 0.001 0.001 0.001 0 0.001 0.001 0 0 0 0 0 0 0 0 0 0 0 0 0 0 0.001 0 0.001 0.001 0.001 0.001 0.001 0.001 0.001 0.001 0 0 0 0 0 0 0 0 0 0 0 0 0 0 0 0 0 0 0.001 0.001 0 0 0.001 0.001 0.001 0.001 0.001 0.002 0.001 0 0 0 0 0 0 0 0 0 0 0 0 0 0 0 0 0 0 0 0 0 0 0 0 0 0 0 0 0 0 0 0 0 0 0 0 0 0 0 0 0 0 0 0 0 0 0 0 0 0 0 0 0 0 0 0 0 0 0 0 0 0 0 0 0 0 0 0 0 0 0 0 0 0.002 0 0 0 0 0 0 0 0 0 0 0 0 0 0 0 0 0 0 0 0 0 0 0 0 0 0 0 0 0 0 0 0 0 0 0 0 0 0 0 0 0 0 0 0 0.001 0.001 0 0 0 0 0 0 0 0.001 0.003 0.002 0.001 0.002 0.003 0.006 0.01 0.004 0.003 0.005 0.005 0.004 0.011 0.007 0.005 0 0 0 0 0 0 0 0 0 0 0 0 0 0 0 0 0 0 0 0 0 0 0 0 0 0 0 0 0 0 0 0 0 0 0 0 0 0 0 0 0 0 0 0 0 0 0 0 0 0 0 0 0 0 0 0 0 0 0 0 0 0 0 0 0 0 0 0 0 0 0 0 0 0 0 0 0 0 0 0 0 0 0 0 0 0 0 0 0 0 0 0 0 0 0 0 0 0 0 0 0 0 0 0 0 0 0 0 0 0 0 0 0 0 0 0 0 0 0 0 0 0 0 0 0 0 0 0 0 0 0 0 0 0 0 0 0 0 0 0 0 0 0 0 0 0 0 0 0 0 0 0 0 0 0 0 0 0 0 0 0 0 0 0 0 0 0 0 0 0 0 0 0 0 0 0 0 0 0 0 0 0 0 0 0 0 0 0 0 0 0 0 0 0 0 0 0 0 0 0 0 0 0 0 0 0 0 0 0 0 0 0 0 0 0 0 0 0 0 0 0 0 0 0 0 0 0 0 0 0 0 0 0 0 0 0 0 0 0 0 0 0 0 0 0 0 0 0 0 0 0 0 0 0 0 0 0 0 0 0 0 0 0 0 0 0 0 0 0 0 0 0 0 0 0 0 0 0 0 0 0 0 0 0 0 0 0 0 0 0 0 0 0 0 0 0 0 0 0 0 0 0 0 0 0 0 0 0 0 0 0 0 0 0 0 0 0 0 0 0 0 0 0 0 0 0 0 0 0 0 0 0 0 0 0 0 0 0 0 0.002 0 0.003 0.003 0.003 0.003 0.002 0.002 0.002 0.001 0.001 0.001 0 0.001 0.001 0 0 0.001 0.002 0 0 0 0 0 0 0.001 0.001 0 0.001 0.001 0.001 0 0.001 0 0 0 0.001 0.001 0.001 0.002 0.002 0 0 0 0 0 0 0 0 0 0 0 0 0 0 0 0 0 0 0 0 0 0 0 0 0 0 0 0 0 0 0 0 0 0 0 0 0 0 0 0 0 0 0 0 0 0 0 0 0 0 0 0 0 0 0 0 0 0 0 0 0 0 0 0 0 0 0 0 0 0 0 0 0 0 0 0 0 0 0 0 0 0 0 0 0 0 0 0 0 0 0 0 0 0 0 0 0 0 0 0 0 0 0 0 0 0 0 0 0 0 0 0 0 0 0 0 0 0 0 0 0 0 0 0 0 0 0 0 0 0 0 0 0 0 0 0 0 0 0 0 0 0 0 0 0 0 0 0 0 0 0 0 0 0 0 0 0 0 0 0 0 0 0 0 0 0 0 0 0 0 0 0 0 0 0 0 0 0 0 0 0 0 0 0 0 0 0 0 0 0 0 0 0 0 0 0 0 0 0 0 0 
0.135 0 0.001 0.093 0.131 0.133 0.115 0.068 0 0 0.038 0.023 0.105 0.006 0.022 0.015 0.026 0.053 0.057 0.037 0.038 0.033 0.046 0.042 0.018 0.023 0.039 0.027 0.04 0.033 0.012 0.017 0.035 0.032 0.1 0.071 0.135 0.211 0.302 0.409 0.239 0.301 0.425 1 0.46 0.238 0.125 0.095 0.19 0.176 0.136 0.13 0.146 0.07 0.135 0.119 0.108 0.084 0.135 0 0.061 0.088 0.09 0.081 0.076 0.091 0.089 0.079 0.102 0.093 0.059 0.12 0.148 0.094 0.042 0.056 0.062 0.086 0.061 0.101 0.09 0.158 0.095 0.071 0.05 0.062 0.016 0.149 0.129 0.076 0.052 0.035 0.06 0.054 0.041 0.029 0.063 0.041 0.025 0.024 0.015 0.009 0.027 0.044 0.011 0.03 0.022 0.108 0.186 0.135 0.156 0.139 0.106 0.08 0.091 0.156 0.098 0.033 0.016 0.026 0.042 0.058 0.078 0.063 0.086 0.076 0.088 0.082 0.138 0.101 0.118 0.1 0.119 0.081 0.124 0.139 0.046 0 0.065 0.127 0.12 0.115 0.176 0.151 0.15 0.128 0.126 0.095 0.136 0.082 0.071 0.07 0.143 0.124 0.082 0.083 0.096 0 0.04 0 0.016 0.058 0.052 0.064 0.119 0.12 0.083 0.079 0.124 0.068 0.01 0.041 0.039 0.025 0.016 0.007 0.032 0.036 0.086 0.106 0.073 0.073 0.045 0.118 0.051 0.018 0.007 0.017 0.004 0.008 0.004 0.019 0.034 0.027 0.028 0.014 0.022 0.038 0.166 0.177 0.187 0.164 0.129 0.04 0.032 0.041 0.05 0.056 0.053 0.053 0.047 0.056 0.053 0.038 0.026 0.037 0.034 0.024 0.024 0.025 0.03 0.02 0.004 0.003 0.084 0.12 0.136 0.211 0.143 0.075 0.088 0.154 0.144 0.12 0.052 0.16 0.115 0.105 0.071 0.075 0.105 0.168 0.096 0.064 0.117 0.145 0.056 0.043 0.064 0.045 0.047 0.047 0.031 0.023 0.007 0 0.016 0.013 0.007 0.004 0.104 0 0 0 0.421 0.76 0.236 0.36 0.314 0.183 0.176 0.163 0.145 0.258 0.184 0.149 0.158 0.235 0.174 0.158 0.138 0.164 0.145 0.154 0.066 0 0.024 0.04 0.038 0.069 0.046 0.032 0.123 0.057 0.047 0.171 0.189 0.166 0.098 0.076 0.085 0.11 0.115 0.101 0.056 0.103 0.061 0.075 0.084 0.075 0.069 0.06 0.031 0.027 0.041 0.03 0.035 0.025 0.027 0.017 0.044 0.017 0.005 0.08 0.026 0.107 0.04 0.029 0.009 0.008 0.022 0.027 0.055 0.07 0.074 0.055 0.038 0.016 0.019 0.013 0.035 0.038 0.038 0.038 0.04 0.04 0.03 0.042 0.039 0.008 0.002 0.001 0 0.006 0.009 0.014 0.021 0.013 0.009 0.004 0.005 0.008 0.011 0.002 0.005 0.009 0.012 0.008 0.013 0.006 0.002 0.009 0.008 0.011 0.024 0.016 0.041 0.039 0.039 0.037 0.036 0.04 0.023 0.01 0.009 0.02 0.025 0.009 0.022 0.068 0.06 0.046 0.04 0.015 0.013 0.017 0.021 0.01 0.002 0.001 0 0 0 0 0 0 0 0 0 0 0 0 0 0 0 0 0 0 0 0 0 0 0 0 0 0 0.005 0.01 0.004 0.001 0 0 0 0 0 0 0 0 0 0 0 0 0 0 0 0 0 0 0 0 0 0 0 0 0 0 0 0 0 0 0 0 0 0 0 0 0 0 0 0 0 0 0 0 0 0 0 0 0 0 0 0 0 0 0 0 0 0 0 0 0 0 0 0 0 0 0 0.003 0.001 0 0 0 0 0 0 0 0 0 0 0 0 0 0 0 0 0 0 0 0 0 0 0 0 0 0 0 0 0 0 0 0 0 0 0 0 0 0 0 0 0 0 0 0 0 0 0 0 0 0 0 0 0 0 0 0 0 0 0 0.001 0.001 0 0 0 0 0 0 0.001 0.002 0.002 0 0.004 0 0 0 0.001 0 0 0 0 0 0 0 0 0 0 0 0 0 0 0 0 0 0 0 0 0 0 0 0 0 0 0 0 0 0 0 0 0 0 0 0 0 0 0 0 0 0 0 0 0 0 0 0 0 0 0 0 0 0 0 0 0 0 0 0 0 0 0 0 0 0 0 0 0 0 0 0 0 0 0 0 0 0 0 0 0 0 0 0 0 0 0 0 0 0 0 0 0 0 0 0 0 0 0 0 0 0 0 0 0 0 0 0 0 0 0 0 0 0 0 0 0 0 0 0 0 0 0 0 0 0 0 0 0 0 0 0 0 0 0 0 0 0 0 0 0 0 0 0 0 0 0 0 0 0 0 0 0 0 0 0 0 0 0 0 0 0 0 0 0 0 0 0 0 0 0 0 0 0 0 0 0 0 0 0 0 0 0 0 0 0 0 0 0 0 0 0 0 0 0 0 0 0 0 0 0 0 0 0 0 0 0 0 0 0 0 0 0 0 0 0 0 0 0 0 0 0 0 0 0 0 0 0 0 0 0 0 0 0 0 0 0 0 0 0 0 0 0 0 0 0 0 0 0 0 0 0 0 0 0 0 0 0 0 0 0 0 0 0 0 0 0 0 0 0 0 0 0 0 0 0 0 0 0 0 0 0 0 0 0 0 0 0 0 0 0 0 0 0 0 0 0 0 0 0 0 0 0 0 0 0 0 0 0 0 0 0 0 0 0 0 0 0 0 0 0 0 0 0 0 0 0 0 0 0 0 0 0 0 0 0 0 0 0 0 0 0 0 0 0 0 0 0 0 0 0 0 0 0 0 0 0.002 0.001 0.003 0.004 0.002 0.002 0.006 0.003 0.002 0.001 0.003 0.003 0.003 0.001 0 0 0 0 0 0 0 0 0 0 0 0 0 0 0 0 0 0 0 0 0.001 0 0 0 0 0 0 0 0 0 0 0 0 0 0 0 0 0 0 0 0 0 0 0 0 0 0 0 0.001 0.001 0 0.001 0.001 0 0 0 0 0 0 0 0 0 0 0 0 0 0 0 0 0 0 0 0 0 0 0 0 0 0 0 0 0 0 0 0 0 0 0 0 0 0 0 0 0 0 0 0 0 0 0 0 0 0 0 0 0 0 0 0 0 0 0 0 0 0 0 0.001 0.001 0.001 0 0 0 0 0 0 0 0.003 0 0 0 0 0 0 0 0 0 0 0 0 0 0 0 0 0 0 0 0 0 0 0 0 0 0 0 0 0 0 0 0 0 0 0 0 0 0 0 0 0 0 0 0.001 0.002 0.001 0 0 0 0 0 0 0 0.001 0.002 0.002 0.002 0.003 0.004 0.012 0.02 0.012 0.009 0.008 0.01 0.008 0.017 0.013 0.008 0 0 0 0 0 0 0 0 0 0 0 0 0 0 0 0 0 0 0 0 0 0 0 0 0 0 0 0 0 0 0 0 0 0 0 0 0 0 0 0.001 0.001 0.001 0 0.001 0.001 0 0 0.001 0 0 0 0 0 0 0 0 0 0 0 0 0 0 0 0.001 0.001 0.001 0.001 0 0.001 0.001 0 0 0.001 0.001 0.001 0.001 0 0 0 0 0 0 0 0 0.001 0 0 0.001 0.001 0 0.001 0.001 0 0 0 0 0 0 0 0 0 0 0 0 0 0 0 0 0 0 0 0 0 0 0 0 0 0 0 0 0 0 0 0 0 0.001 0.001 0 0.001 0.001 0.001 0.001 0.001 0.001 0.001 0 0 0 0.001 0 0 0 0.001 0.001 0.001 0.001 0.001 0.001 0.001 0.001 0.001 0.001 0 0 0 0.001 0.001 0.001 0.001 0.001 0 0 0 0 0 0 0 0 0 0 0 0 0 0 0.001 0.001 0 0 0 0.001 0 0 0 0 0 0 0 0 0 0 0 0 0 0 0 0 0 0 0 0 0 0.001 0.001 0.001 0.001 0 0 0 0 0 0.001 0.001 0 0 0.001 0.001 0 0.001 0.001 0 0 0 0 0.001 0 0 0 0.001 0.001 0.001 0 0 0.001 0.001 0.001 0 0 0 0.001 0.001 0.001 0.001 0.001 0.001 0.001 0.001 0.001 0.001 0.001 0.001 0.001 0.002 0 0 0.002 0.001 0.001 0 0 0.001 0.001 0.001 0.001 0.001 0 0 0 0 0 0.001 0 0.001 0.001 0 0 0.001 0.001 0.001 0.001 0.001 0 0.001 0 0 0.001 0 0 0 0 0 0 0 0 0 0 0.001 0 0 0 0 0.001 0 0 0.001 0.001 0.001 0.001 0.001 0.001 0.001 0.001 0.001 0.001 0.001 0.001 0 0 0 0 0 0 0 0 0 0 0 0 0 0 0 0 0 0 0 0 0.001 0.001 0.001 0.002 0.003 0.003 0.003 0.005 0.004 0.004 0.002 0.001 0.001 0.001 0 0.001 0 0 0 0 0 0.001 0.002 0.002 0.001 0 0 0 0 0 0 0 0 0 0 0 0.001 0.001 0.001 0.001 0 0 0.001 0.001 0.001 0.001 0.001 0.001 0.001 0.002 0.001 0 0 0 0 0 0 0.001 0.001 0.001 0.001 0.001 0.001 0 0.001 0 0 0 0 0 0 0 0 0 0 0 0 0 0 0 0 0 0 0 0 0 0 0 0 0 0 0 0 0 0 0 0 0 0 0 0 0 0 0 0 0 0 0 0 0 0 0 0 0 0 0 0 0 0 0 0 0 0 0 0 0 0 0 0 0 0 0 0 0 0 0 0 0 0 0 0 0 0 0 0 0 0 0 0 0 0 0 0 0 0 0 0 0 0 0 0 0 0 0 0 0 0 0 0 0 0 0 0 0 0 0 0 0 0 0 0 0 0 0 0 0 0 0 0 0 0 0 0 0 0 0 0 0 0 0 0 0 0 0 0 0 0 0 0 0 0 0 0 0 0 0 0 0 0 0 0 0 0 0 0 0 0 0 0 0 0 0 0 0 0 0 0 0 0 0 0 0 0 0 0 0 
0.153 0 0 0.124 0.174 0.177 0.145 0.107 0 0 0.046 0.021 0.143 0.014 0.039 0.024 0.046 0.083 0.09 0.059 0.061 0.069 0.057 0.055 0.024 0.038 0.063 0.048 0.055 0.063 0.02 0.022 0.052 0.042 0.063 0.056 0.132 0.207 0.284 0.272 0.302 0.289 0.269 0.457 1 0.404 0.184 0.182 0.421 0.335 0.214 0.189 0.209 0.093 0.191 0.175 0.168 0.129 0.259 0 0.071 0.093 0.092 0.082 0.082 0.11 0.097 0.08 0.123 0.128 0.092 0.149 0.19 0.105 0.047 0.062 0.066 0.089 0.066 0.144 0.102 0.206 0.114 0.106 0.075 0.09 0.029 0.152 0.134 0.068 0.047 0.032 0.043 0.03 0.033 0.021 0.05 0.032 0.028 0.027 0.013 0.007 0.035 0.067 0.015 0.046 0.034 0.084 0.136 0.097 0.116 0.101 0.083 0.062 0.096 0.124 0.087 0.025 0.029 0.045 0.045 0.056 0.075 0.057 0.086 0.09 0.106 0.09 0.154 0.117 0.134 0.131 0.154 0.097 0.147 0.176 0.056 0 0.07 0.144 0.139 0.141 0.223 0.195 0.186 0.149 0.15 0.097 0.15 0.102 0.094 0.083 0.159 0.14 0.099 0.098 0.122 0 0.041 0 0.022 0.098 0.087 0.098 0.137 0.142 0.07 0.083 0.095 0.079 0.018 0.051 0.049 0.031 0.017 0.006 0.047 0.047 0.111 0.15 0.112 0.098 0.079 0.157 0.082 0.043 0.014 0.023 0.007 0.013 0.008 0.018 0.026 0.03 0.032 0.02 0.021 0.032 0.207 0.215 0.22 0.185 0.152 0.037 0.037 0.035 0.048 0.059 0.048 0.046 0.053 0.053 0.045 0.039 0.027 0.038 0.033 0.019 0.024 0.038 0.035 0.02 0.006 0.002 0.067 0.106 0.13 0.154 0.11 0.068 0.084 0.178 0.17 0.128 0.063 0.183 0.123 0.105 0.075 0.082 0.107 0.169 0.086 0.064 0.126 0.158 0.07 0.056 0.063 0.044 0.047 0.043 0.038 0.027 0.012 0 0.012 0.011 0.009 0.004 0.087 0 0 0 0.237 0.426 0.293 0.486 0.402 0.204 0.208 0.185 0.187 0.304 0.199 0.189 0.184 0.283 0.228 0.198 0.167 0.183 0.184 0.198 0.087 0 0.04 0.045 0.045 0.079 0.056 0.048 0.133 0.062 0.05 0.213 0.244 0.209 0.12 0.091 0.1 0.133 0.137 0.128 0.064 0.128 0.055 0.093 0.113 0.099 0.088 0.08 0.041 0.033 0.066 0.048 0.041 0.045 0.043 0.029 0.043 0.03 0.009 0.09 0.034 0.132 0.048 0.027 0.019 0.012 0.045 0.047 0.079 0.097 0.095 0.063 0.041 0.018 0.022 0.021 0.043 0.045 0.046 0.043 0.049 0.046 0.032 0.05 0.049 0.013 0.011 0.01 0 0.011 0.017 0.011 0.023 0.018 0.013 0.004 0.004 0.005 0.005 0.003 0.004 0.004 0.006 0.004 0.01 0.011 0.005 0.013 0.007 0.009 0.019 0.011 0.038 0.036 0.04 0.035 0.033 0.036 0.017 0.009 0.008 0.015 0.024 0.013 0.02 0.065 0.06 0.044 0.035 0.013 0.013 0.018 0.014 0.004 0.002 0.001 0.001 0 0 0 0 0 0 0 0 0 0 0 0 0 0 0 0 0 0 0 0 0 0 0 0 0 0.003 0.006 0.003 0.001 0 0 0 0 0 0 0 0 0 0 0 0 0 0 0 0 0 0 0 0 0 0 0 0 0 0 0 0 0 0 0 0 0 0 0 0 0 0 0 0 0 0 0 0 0 0 0 0 0 0 0 0 0 0 0 0 0 0 0 0 0 0 0 0 0 0 0 0.002 0.001 0 0 0 0 0 0 0 0 0 0 0 0 0 0 0 0 0 0 0 0 0 0 0 0 0 0 0 0 0 0 0 0 0 0 0 0 0 0 0 0 0 0 0 0 0 0 0 0 0 0 0 0 0 0 0 0 0 0 0 0 0 0 0 0 0 0 0 0.001 0.002 0.002 0 0.004 0.001 0.001 0.001 0.001 0 0 0 0 0 0 0 0 0 0 0 0 0 0 0 0 0 0 0 0 0 0 0 0 0 0 0 0 0 0 0 0 0 0 0 0 0 0 0 0 0 0 0 0 0 0 0 0 0 0 0 0 0 0 0 0 0 0 0 0 0 0 0 0 0 0 0 0 0 0 0 0 0 0 0 0 0 0 0 0 0 0 0 0 0 0 0 0 0 0 0 0 0 0 0 0 0 0 0 0 0 0 0 0 0 0 0 0 0 0 0 0 0 0 0 0 0 0 0 0 0 0 0 0 0 0 0 0 0 0 0 0 0 0 0 0 0 0 0 0 0 0 0 0 0 0 0 0 0 0 0 0 0 0 0 0 0 0 0 0 0 0 0 0 0 0 0 0 0 0 0 0 0 0 0 0 0 0 0 0 0 0 0 0 0 0 0 0 0 0 0 0 0 0 0 0 0 0 0 0 0 0 0 0 0 0 0 0 0 0 0 0 0 0 0 0 0 0 0 0 0 0 0 0 0 0 0 0 0 0 0 0 0 0 0 0 0 0 0 0 0 0 0 0 0 0 0 0 0 0 0 0 0 0 0 0 0 0 0 0 0 0 0 0 0 0 0 0 0 0 0 0 0 0 0 0 0 0 0 0 0 0 0 0 0 0 0 0 0 0 0 0 0 0 0 0 0 0 0 0 0 0 0 0 0 0 0 0 0 0 0 0 0 0 0 0 0 0 0 0 0 0 0 0 0 0 0 0 0 0 0 0 0 0 0 0 0 0 0 0 0 0 0 0 0 0 0 0 0 0 0 0 0 0.001 0.001 0.001 0.001 0.003 0.005 0.005 0.002 0.004 0.005 0.004 0.001 0.003 0.003 0.002 0.003 0.003 0.002 0 0 0 0 0 0 0 0 0 0 0 0 0 0.001 0 0 0 0 0 0.003 0.001 0 0.001 0 0 0 0 0 0 0 0 0 0 0 0 0 0 0 0 0 0 0 0.002 0.002 0 0.001 0.002 0.003 0.001 0.002 0.004 0.001 0 0 0 0 0 0 0 0 0 0 0 0 0 0 0 0 0 0 0 0 0 0 0 0 0 0 0 0 0 0 0 0 0 0 0 0 0 0 0 0 0 0 0 0 0 0 0 0 0 0 0 0 0 0 0 0 0 0 0 0 0 0 0 0 0 0 0 0 0 0 0 0 0 0.001 0 0 0 0 0 0 0 0 0 0 0 0 0 0 0 0 0 0 0 0 0 0 0 0 0 0 0 0 0 0 0 0 0 0 0 0 0 0 0 0 0 0 0 0.001 0.001 0.001 0 0 0 0 0 0 0.001 0.003 0.003 0.005 0.005 0.005 0.012 0.021 0.032 0.016 0.019 0.017 0.017 0.014 0.032 0.021 0.011 0 0 0 0.001 0.002 0 0 0 0 0 0 0 0 0 0 0 0 0 0 0 0 0 0 0 0 0 0 0 0 0 0 0 0 0 0 0 0 0 0 0 0 0 0 0 0 0 0 0 0 0 0 0 0 0 0 0 0 0 0 0 0 0 0 0 0 0 0 0 0 0 0 0 0 0 0 0 0 0 0 0 0 0 0 0 0 0 0 0 0 0 0 0 0 0 0 0 0 0 0 0 0 0 0 0 0 0 0 0 0 0 0 0 0 0 0 0 0 0 0 0 0 0 0 0 0 0 0 0 0 0 0 0 0 0 0 0 0 0 0 0 0 0 0 0 0 0 0 0 0 0 0 0 0 0 0 0 0 0 0 0 0 0 0 0 0 0 0 0 0 0 0 0 0 0 0 0 0 0 0 0 0 0 0 0 0 0 0 0 0 0 0 0 0 0 0 0 0 0 0 0 0 0 0 0 0 0 0 0.001 0.001 0.001 0.001 0.001 0.001 0.001 0.001 0.001 0 0 0 0 0 0 0 0 0 0 0 0 0 0 0 0 0 0 0 0 0 0 0 0 0 0 0 0 0 0 0 0 0 0 0 0.001 0.001 0.001 0.001 0 0 0 0 0 0 0 0 0 0 0 0 0 0 0 0 0 0 0 0 0 0 0 0 0 0 0 0 0 0 0 0 0 0 0 0 0 0 0 0 0 0 0 0 0 0 0 0 0 0 0 0 0 0 0 0 0 0 0 0 0 0 0 0 0 0 0 0 0 0 0 0 0 0 0 0 0 0 0 0 0 0 0.001 0.001 0.001 0 0.002 0.003 0.001 0.001 0.001 0.001 0.001 0.001 0 0 0 0 0 0 0 0.001 0.001 0.001 0.001 0.001 0 0 0 0 0 0 0 0 0 0 0 0 0 0 0 0.001 0.001 0.001 0.001 0.001 0.001 0.001 0.001 0.001 0.001 0 0 0 0 0 0 0 0 0 0 0 0 0 0 0 0 0 0 0 0 0 0 0 0 0 0 0 0 0 0 0 0 0 0 0 0 0 0 0 0 0 0 0 0 0 0 0 0 0 0 0 0 0 0 0 0 0 0 0 0 0 0 0 0 0 0 0 0 0 0 0 0 0 0 0 0 0 0 0 0 0 0 0 0 0 0 0 0 0 0 0 0 0 0 0 0 0 0 0 0 0 0 0 0 0 0 0 0 0 0 0 0 0 0 0 0 0 0 0 0 0 0 0 0 0 0 0 0 0 0 0 0 0 0 0 0 0 0 0 0 0 0 0 0 0 0 0 0 0 0 0 0 0 0 0 0 0 0 0 0 0 0 0 0 0 0 0 0 0 0 0 0 0 0 0 0 0 0 0 0 0 0 0 0 0 0 0 0 0 0 0 0 0 0 0 
0.097 0 0 0.106 0.141 0.141 0.122 0.069 0 0 0.038 0.019 0.118 0.011 0.028 0.023 0.04 0.075 0.079 0.047 0.052 0.053 0.045 0.035 0.015 0.025 0.044 0.04 0.047 0.046 0.016 0.022 0.042 0.037 0.051 0.054 0.118 0.229 0.326 0.2 0.202 0.346 0.197 0.245 0.405 1 0.363 0.229 0.312 0.375 0.252 0.177 0.188 0.063 0.161 0.133 0.126 0.116 0.193 0 0.055 0.076 0.077 0.063 0.073 0.087 0.078 0.059 0.096 0.086 0.058 0.1 0.123 0.079 0.035 0.051 0.058 0.074 0.056 0.103 0.085 0.13 0.058 0.057 0.038 0.065 0.027 0.138 0.108 0.057 0.028 0.015 0.032 0.024 0.023 0.014 0.034 0.019 0.022 0.021 0.004 0.002 0.027 0.058 0.012 0.04 0.028 0.083 0.126 0.108 0.119 0.1 0.079 0.065 0.086 0.083 0.058 0.016 0.02 0.031 0.041 0.052 0.068 0.051 0.078 0.063 0.079 0.071 0.103 0.078 0.101 0.101 0.108 0.059 0.107 0.115 0.022 0 0.036 0.072 0.066 0.068 0.104 0.096 0.11 0.093 0.075 0.067 0.11 0.058 0.059 0.066 0.12 0.11 0.07 0.067 0.089 0 0.039 0 0.026 0.087 0.082 0.1 0.133 0.144 0.075 0.077 0.109 0.118 0.033 0.035 0.027 0.047 0.037 0.013 0.029 0.049 0.109 0.145 0.094 0.093 0.07 0.141 0.067 0.038 0.017 0.026 0.005 0.008 0.006 0.011 0.024 0.024 0.02 0.014 0.013 0.026 0.129 0.134 0.128 0.107 0.088 0.036 0.025 0.029 0.034 0.034 0.031 0.03 0.031 0.042 0.031 0.024 0.023 0.032 0.024 0.023 0.028 0.017 0.022 0.012 0.002 0 0.044 0.077 0.079 0.083 0.064 0.039 0.057 0.111 0.107 0.089 0.043 0.116 0.067 0.062 0.046 0.045 0.063 0.094 0.052 0.042 0.073 0.089 0.036 0.034 0.04 0.026 0.027 0.027 0.024 0.021 0.005 0 0.013 0.012 0.01 0.005 0.064 0 0 0 0.129 0.224 0.159 0.223 0.198 0.12 0.141 0.124 0.121 0.179 0.128 0.121 0.114 0.157 0.154 0.146 0.124 0.118 0.158 0.171 0.066 0 0.031 0.038 0.038 0.052 0.031 0.031 0.089 0.038 0.033 0.119 0.137 0.099 0.048 0.043 0.05 0.063 0.064 0.062 0.029 0.059 0.034 0.042 0.057 0.056 0.046 0.043 0.026 0.02 0.033 0.029 0.027 0.019 0.018 0.011 0.031 0.015 0.005 0.062 0.016 0.119 0.039 0.025 0.007 0.004 0.019 0.027 0.038 0.053 0.054 0.043 0.031 0.012 0.017 0.01 0.029 0.032 0.032 0.035 0.032 0.03 0.022 0.027 0.024 0.01 0.006 0.004 0 0.005 0.009 0.006 0.017 0.01 0.007 0.005 0.003 0.004 0.005 0.003 0.004 0.005 0.005 0.004 0.007 0.006 0.004 0.007 0.005 0.004 0.013 0.013 0.029 0.027 0.028 0.025 0.024 0.022 0.018 0.004 0.005 0.009 0.017 0.008 0.011 0.038 0.036 0.03 0.026 0.011 0.011 0.013 0.011 0.007 0.002 0.001 0.001 0 0 0 0 0 0 0 0 0 0 0 0 0 0 0 0 0 0 0 0 0 0 0 0 0 0.002 0.004 0.003 0.002 0 0 0 0 0 0 0 0 0 0 0 0 0 0 0 0 0 0 0 0 0 0 0 0 0 0 0 0 0 0 0 0 0 0 0 0 0 0 0 0 0 0 0 0 0 0 0 0 0 0 0 0 0 0 0 0 0 0 0 0 0 0 0 0 0 0 0 0 0 0 0 0 0 0 0 0 0 0 0 0 0 0 0 0 0 0 0 0 0 0 0 0 0 0 0 0 0 0 0 0 0 0 0 0 0 0 0 0 0 0 0 0 0 0 0 0 0 0 0 0 0 0 0 0 0 0 0 0 0 0 0 0 0 0 0 0 0 0 0.001 0 0.001 0.001 0.001 0.001 0.004 0 0 0 0 0 0 0 0 0 0 0 0 0 0 0 0 0 0 0 0 0 0 0 0 0 0 0 0 0 0 0 0 0 0 0 0 0 0 0 0 0 0 0 0 0 0 0 0 0 0 0 0 0 0 0 0 0 0 0 0 0 0 0 0 0 0 0 0 0 0 0 0 0 0 0 0 0 0 0 0 0 0 0 0 0 0 0 0 0 0 0 0 0 0 0 0 0 0 0 0 0 0 0 0 0 0 0 0 0 0 0 0 0 0 0 0 0 0 0 0 0 0 0 0 0 0 0 0 0 0 0 0 0 0 0 0 0 0 0 0 0 0 0 0 0 0 0 0 0 0 0 0 0 0 0 0 0 0 0 0 0 0 0 0 0 0 0 0 0 0 0 0 0 0 0 0 0 0 0 0 0 0 0 0 0 0 0 0 0 0 0 0 0 0 0 0 0 0 0 0 0 0 0 0 0 0 0 0 0 0 0 0 0 0 0 0 0 0 0 0 0 0 0 0 0 0 0 0 0 0 0 0 0 0 0.002 0.001 0 0.002 0 0 0 0 0 0 0 0 0 0 0 0 0 0 0 0 0 0 0 0 0 0 0 0 0 0 0 0 0 0 0 0 0 0 0 0 0 0 0 0 0 0 0 0 0 0 0 0 0 0 0 0 0 0 0 0 0 0 0 0 0 0 0 0 0 0 0 0 0 0 0 0 0 0 0 0 0 0 0 0 0 0 0 0 0 0 0 0 0 0 0 0 0 0 0 0 0 0 0 0 0 0 0 0 0 0 0 0 0 0 0 0 0 0 0 0 0 0 0 0.001 0.001 0 0 0.001 0.002 0 0 0 0.001 0.001 0.001 0 0 0 0 0 0 0 0 0 0 0 0 0 0 0 0 0 0.002 0.002 0.002 0.002 0.003 0 0 0.002 0 0 0 0 0 0 0 0 0 0 0 0 0 0 0 0 0 0 0 0.001 0 0 0.001 0.001 0.001 0 0 0.002 0.002 0 0.001 0 0 0 0 0 0 0 0 0 0 0 0 0 0 0 0 0 0 0 0 0 0 0 0 0 0 0 0 0 0 0 0 0 0 0 0 0 0 0 0 0 0 0.001 0 0 0 0 0 0 0 0 0 0 0 0 0 0 0 0 0.001 0.001 0.001 0 0 0 0.001 0 0 0 0 0 0.004 0 0 0 0 0 0.001 0.001 0.001 0.001 0.001 0.001 0 0 0 0 0 0 0 0 0 0 0 0 0 0 0 0 0 0 0 0 0 0 0 0 0 0 0 0 0 0 0 0 0 0.002 0.001 0.001 0.001 0.001 0 0.001 0.001 0.001 0.001 0.004 0.005 0.002 0.003 0.008 0.011 0.013 0.004 0.008 0.008 0.007 0.006 0.017 0.012 0.009 0 0 0 0.001 0.001 0 0 0 0 0 0 0 0 0 0 0 0 0 0 0 0 0 0 0 0 0 0 0 0 0 0 0 0 0 0 0 0 0 0 0 0 0 0 0 0 0 0 0 0 0 0 0 0 0 0 0 0 0 0 0 0 0 0 0 0 0 0 0 0 0 0 0 0 0 0 0 0 0 0 0 0 0 0 0 0 0 0 0 0 0 0 0 0 0 0 0 0 0 0 0 0 0 0 0 0 0 0 0 0 0 0 0 0 0 0 0 0 0 0 0 0 0 0 0 0 0 0 0 0 0 0 0 0 0 0 0 0 0 0 0 0 0 0 0 0 0 0 0 0 0 0 0 0 0 0 0 0 0 0 0 0 0 0 0 0 0 0 0 0 0 0 0 0 0 0 0 0 0 0 0 0 0 0 0 0 0 0 0 0 0 0 0 0 0 0 0 0 0 0 0 0 0 0 0 0 0 0 0 0 0 0 0 0 0 0 0 0 0 0 0 0 0 0 0 0 0 0 0 0 0 0 0 0 0 0 0 0 0 0 0 0 0 0 0 0 0 0 0 0 0 0 0 0 0 0 0 0 0 0 0 0 0 0 0 0 0 0 0 0 0 0 0 0 0 0 0 0 0 0 0 0 0 0 0 0 0 0 0 0 0 0 0 0 0 0 0 0 0 0 0 0 0 0 0 0 0 0 0 0 0 0 0 0 0 0 0 0 0 0 0 0 0 0 0 0 0 0 0 0 0 0 0 0 0 0 0 0 0 0 0 0 0 0.001 0.001 0.001 0.001 0 0 0 0 0 0 0 0 0 0 0 0 0 0 0 0 0 0 0 0 0 0 0 0 0 0 0 0 0 0 0 0 0 0 0 0 0 0 0 0 0 0 0 0 0 0 0 0 0 0 0 0 0 0 0 0 0 0 0 0 0 0 0 0 0 0 0 0 0 0 0 0 0 0 0 0 0 0 0 0 0 0 0 0 0 0 0 0 0 0 0 0 0 0 0 0 0 0 0 0 0 0 0 0 0 0 0 0 0 0 0 0 0 0 0 0 0 0 0 0 0 0 0 0 0 0 0 0 0 0 0 0 0 0 0 0 0 0 0 0 0 0 0 0 0 0 0 0 0 0 0 0 0 0 0 0 0 0 0 0 0 0 0 0 0 0 0 0 0 0 0 0 0 0 0 0 0 0 0 0 0 0 0 0 0 0 0 0 0 0 0 0 0 0 0 0 0 0 0 0 0 0 0 0 0 0 0 0 0 0 0 0 0 0 0 0 0 0 0 0 0 0 0 0 0 0 0 0 0 0 0 0 0 0 0 
0.076 0.001 0 0.117 0.159 0.164 0.141 0.103 0 0 0.047 0.029 0.173 0.008 0.031 0.022 0.039 0.068 0.069 0.043 0.045 0.051 0.039 0.032 0.014 0.025 0.041 0.034 0.049 0.045 0.014 0.025 0.038 0.036 0.043 0.033 0.072 0.125 0.149 0.104 0.088 0.161 0.121 0.127 0.189 0.362 1 0.414 0.237 0.274 0.418 0.261 0.265 0.071 0.231 0.198 0.157 0.128 0.177 0 0.044 0.056 0.065 0.044 0.05 0.066 0.066 0.054 0.073 0.079 0.044 0.086 0.115 0.061 0.019 0.04 0.043 0.056 0.045 0.105 0.086 0.12 0.062 0.06 0.04 0.042 0.014 0.078 0.066 0.033 0.027 0.011 0.028 0.021 0.023 0.014 0.032 0.021 0.019 0.02 0.009 0.005 0.027 0.054 0.011 0.035 0.029 0.085 0.127 0.11 0.138 0.106 0.082 0.069 0.076 0.081 0.056 0.017 0.032 0.041 0.027 0.034 0.05 0.041 0.057 0.045 0.057 0.054 0.07 0.065 0.087 0.074 0.075 0.054 0.097 0.106 0.021 0 0.034 0.062 0.06 0.06 0.078 0.07 0.075 0.067 0.063 0.044 0.069 0.044 0.042 0.04 0.072 0.069 0.054 0.053 0.066 0 0.028 0 0.023 0.08 0.068 0.074 0.119 0.129 0.071 0.078 0.188 0.285 0.06 0.031 0.022 0.095 0.063 0.02 0.039 0.071 0.166 0.214 0.139 0.15 0.107 0.174 0.094 0.052 0.019 0.039 0.013 0.019 0.011 0.011 0.02 0.019 0.01 0.008 0.012 0.019 0.103 0.107 0.112 0.094 0.08 0.038 0.02 0.018 0.016 0.03 0.027 0.022 0.024 0.026 0.025 0.018 0.015 0.016 0.017 0.019 0.017 0.016 0.013 0.011 0.004 0.003 0.034 0.071 0.068 0.073 0.05 0.026 0.034 0.086 0.084 0.075 0.037 0.093 0.058 0.053 0.04 0.042 0.053 0.08 0.043 0.029 0.065 0.079 0.033 0.024 0.034 0.026 0.029 0.026 0.013 0.011 0.006 0 0.007 0.007 0.008 0.004 0.054 0 0 0 0.077 0.124 0.13 0.141 0.131 0.106 0.103 0.098 0.113 0.147 0.11 0.11 0.109 0.136 0.157 0.162 0.135 0.117 0.168 0.209 0.093 0 0.027 0.022 0.022 0.037 0.022 0.022 0.069 0.03 0.022 0.091 0.098 0.078 0.046 0.034 0.043 0.061 0.061 0.057 0.029 0.06 0.024 0.027 0.04 0.035 0.031 0.031 0.021 0.017 0.026 0.018 0.021 0.014 0.014 0.011 0.027 0.01 0.003 0.046 0.015 0.133 0.03 0.014 0.006 0.004 0.023 0.022 0.033 0.046 0.037 0.024 0.022 0.008 0.014 0.012 0.02 0.021 0.02 0.021 0.019 0.018 0.017 0.021 0.018 0.008 0.006 0.005 0 0.008 0.009 0.007 0.009 0.008 0.004 0.003 0.002 0.003 0.004 0.003 0.003 0.004 0.004 0.003 0.003 0.003 0.003 0.004 0.002 0.005 0.011 0.009 0.017 0.018 0.021 0.02 0.022 0.02 0.011 0.003 0.003 0.012 0.012 0.005 0.009 0.035 0.03 0.02 0.014 0.007 0.007 0.007 0.008 0.004 0.001 0 0 0 0 0 0 0 0 0 0 0 0 0 0 0 0 0 0 0 0 0 0 0 0 0 0 0 0.003 0.003 0 0 0 0 0 0 0 0 0 0 0 0 0 0 0 0 0 0 0 0 0 0 0 0 0 0 0 0 0 0 0 0 0 0 0 0 0 0 0 0 0 0 0 0 0 0 0 0 0 0 0 0 0 0 0 0 0 0 0 0 0 0 0 0 0 0 0 0 0 0 0 0 0 0 0 0 0 0 0 0 0 0 0 0 0 0 0 0 0 0 0 0 0 0 0 0 0 0 0 0 0 0 0 0 0 0 0 0 0 0 0 0 0 0 0 0 0 0 0 0 0 0 0 0 0 0 0 0 0 0 0 0 0 0 0 0 0 0 0.001 0.002 0.003 0 0 0 0 0 0.001 0 0 0 0 0 0 0 0 0 0 0 0 0 0 0 0 0 0 0 0 0 0 0 0 0 0 0 0 0 0 0 0 0 0 0 0 0 0 0 0 0 0 0 0 0 0 0 0 0 0 0 0 0 0 0 0 0 0 0 0 0 0 0 0 0 0 0 0 0 0 0 0 0 0 0 0 0 0 0 0 0 0 0 0 0 0 0 0 0 0 0 0 0 0 0 0 0 0 0 0 0 0 0 0 0 0 0 0 0 0 0 0 0 0 0 0 0 0 0 0 0 0 0 0 0 0 0 0 0 0 0 0 0 0 0 0 0 0 0 0 0 0 0 0 0 0 0 0 0 0 0 0 0 0 0 0 0 0 0 0 0 0 0 0 0 0 0 0 0 0 0 0 0 0 0 0 0 0 0 0 0 0 0 0 0 0 0 0 0 0 0 0 0 0 0 0.001 0.001 0.001 0.001 0.001 0 0 0 0 0 0 0 0 0 0 0 0 0 0 0 0 0 0 0 0 0 0 0 0 0 0 0 0 0.001 0.001 0.001 0 0.001 0.001 0.001 0 0 0.001 0.001 0.001 0.001 0.001 0 0 0 0 0 0 0 0 0 0 0 0 0 0 0 0 0 0 0 0 0 0.001 0 0 0 0 0 0 0 0 0 0 0 0 0 0 0.001 0 0 0 0 0 0 0 0 0 0 0 0 0 0.001 0.001 0.001 0.001 0 0 0 0 0 0 0 0 0 0 0 0 0 0 0 0 0 0 0 0 0 0 0 0 0 0 0 0 0 0 0 0 0 0 0 0 0 0 0 0 0 0 0 0 0 0 0 0 0 0 0 0 0 0 0 0 0 0 0 0 0.003 0.003 0.003 0.003 0.001 0.003 0.004 0.002 0.001 0.002 0.003 0.002 0.003 0.001 0.001 0 0 0 0 0 0 0 0 0 0 0 0 0 0.002 0.002 0.001 0.001 0.001 0.001 0.002 0.002 0.002 0.001 0.001 0.001 0 0 0 0 0 0 0 0 0 0 0 0 0 0 0 0 0 0 0 0 0 0 0 0 0 0 0 0 0.001 0 0 0 0 0 0 0 0 0 0 0 0 0 0 0 0 0 0 0 0 0 0 0 0 0 0 0 0 0 0 0 0 0 0 0 0 0 0 0 0 0 0 0 0 0 0 0 0 0 0 0 0 0 0 0 0 0 0 0 0 0 0 0 0 0 0 0 0 0 0 0 0 0 0 0 0 0 0 0 0 0 0 0 0 0 0 0 0 0 0 0 0 0 0 0 0 0 0 0 0 0 0 0 0 0 0 0 0 0 0 0 0 0 0 0 0 0 0 0.001 0.001 0 0 0 0.001 0.001 0.003 0.005 0.006 0.003 0.002 0.005 0.011 0.012 0.006 0.008 0.01 0.008 0.005 0.014 0.011 0.003 0 0 0 0.001 0.001 0.001 0 0.001 0.001 0.001 0 0 0 0 0 0 0 0 0 0 0 0 0 0 0 0 0 0 0 0 0 0 0 0 0 0 0 0 0 0 0 0 0 0 0 0 0 0 0 0 0 0 0 0 0 0.001 0.001 0 0 0 0 0 0 0 0 0 0 0 0 0 0 0 0 0 0.001 0.001 0 0 0 0 0 0 0 0 0 0 0 0 0 0 0 0 0 0 0 0 0 0 0 0 0 0 0 0 0 0 0 0 0 0 0 0 0 0 0 0 0 0 0 0 0 0 0 0 0 0 0 0 0 0 0 0 0 0 0 0 0 0 0.001 0 0 0 0 0 0 0 0 0 0 0 0 0 0 0 0 0 0 0 0 0 0 0 0 0 0 0 0 0 0 0 0 0 0 0 0 0 0 0 0 0 0.001 0.001 0.001 0.001 0.001 0.001 0.001 0.001 0.001 0 0.001 0.001 0 0 0 0 0.001 0.001 0 0 0 0.001 0.001 0 0.001 0 0 0 0.001 0 0 0.001 0.001 0.001 0.001 0.001 0.001 0 0 0.001 0.001 0.001 0.001 0 0 0 0 0.001 0.001 0.001 0.001 0.001 0 0 0 0 0 0 0 0 0 0 0 0 0.001 0 0 0.001 0.001 0 0 0 0 0 0 0 0 0 0 0 0 0 0 0.001 0 0 0 0 0 0.001 0.001 0.001 0.001 0.001 0.001 0.001 0.001 0.001 0 0.001 0.001 0.001 0.001 0.001 0.001 0.001 0.001 0.001 0 0.001 0 0 0 0 0 0 0.001 0 0 0 0.001 0 0 0 0 0 0 0 0 0 0 0 0.001 0.001 0.001 0 0 0.001 0.001 0.001 0 0.001 0 0 0 0 0 0 0.001 0.001 0.001 0 0 0 0.001 0.001 0.001 0 0 0 0.001 0.001 0.001 0.002 0.002 0.002 0 0 0 0 0 0 0 0 0 0 0 0 0.001 0.001 0.001 0 0 0 0 0 0 0 0 0 0 0 0 0 0 0 0 0 0 0 0 0 0 0 0 0 0 0 0 0 0 0 0 0 0 0 0 0 0 0 0 0 0 0 0 0 0 0 0 0 0 0 0 0 0 0 0 0 0 0 0 0 0 0 0 0 0 0 0 0 0 0 0 0 0 0 0 0 0 0 0 0 0 0 0 0 0 0 0 0 0 0 0 0 0 0 0 0 0 0 0 0 0 0 0 0 0 0 0 0 0 0 0 0 0 0 0 0 0 0 0 0 0 0 0 0 0 0 0 0 0 0 0 0 0 0 0 0 0 0 0 0 0 0 0 0 0 0 0 0 0 0 0 0 0 0 0 0 0 0 0 0 0 0 0 0 0 0 0 0 0 0 0 0 0 0 0 0 0 0 0 0 0 0 0 0 0 0 0 0 0 0 0 0 0 0 0 0 0 0 0 0 0 0 0 0 0 0 0 0 0 0 0 0 0 0 0 0 0 0 0 
0.075 0 0 0.118 0.17 0.172 0.152 0.089 0 0 0.068 0.036 0.194 0.012 0.032 0.025 0.045 0.088 0.092 0.06 0.064 0.062 0.039 0.034 0.007 0.022 0.042 0.036 0.062 0.042 0.012 0.017 0.053 0.046 0.043 0.031 0.052 0.101 0.114 0.083 0.088 0.12 0.095 0.12 0.207 0.236 0.369 1 0.416 0.328 0.419 0.28 0.282 0.076 0.249 0.216 0.191 0.166 0.275 0 0.035 0.049 0.05 0.047 0.044 0.054 0.055 0.047 0.067 0.071 0.044 0.082 0.103 0.066 0.032 0.041 0.048 0.069 0.051 0.103 0.08 0.115 0.051 0.044 0.032 0.042 0.007 0.066 0.058 0.024 0.016 0.011 0.026 0.022 0.016 0.018 0.023 0.015 0.018 0.022 0.01 0.008 0.032 0.072 0.012 0.027 0.02 0.06 0.08 0.067 0.076 0.063 0.049 0.059 0.066 0.07 0.052 0.016 0.027 0.043 0.027 0.033 0.041 0.037 0.045 0.038 0.051 0.042 0.053 0.049 0.066 0.061 0.056 0.041 0.084 0.096 0.015 0 0.026 0.055 0.05 0.049 0.075 0.068 0.06 0.057 0.051 0.037 0.055 0.035 0.033 0.033 0.063 0.054 0.04 0.037 0.06 0 0.021 0 0.036 0.119 0.097 0.097 0.125 0.13 0.058 0.055 0.086 0.122 0.025 0.032 0.028 0.051 0.028 0.009 0.036 0.072 0.171 0.21 0.132 0.142 0.097 0.183 0.095 0.046 0.016 0.031 0.01 0.013 0.009 0.01 0.017 0.018 0.016 0.006 0.01 0.018 0.107 0.102 0.101 0.081 0.072 0.024 0.018 0.019 0.022 0.03 0.023 0.024 0.025 0.031 0.026 0.021 0.013 0.02 0.018 0.019 0.02 0.012 0.015 0.011 0.003 0.003 0.043 0.074 0.075 0.065 0.046 0.03 0.035 0.077 0.072 0.057 0.029 0.081 0.047 0.044 0.04 0.037 0.044 0.075 0.041 0.038 0.056 0.066 0.029 0.029 0.035 0.023 0.026 0.025 0.027 0.023 0.008 0 0.012 0.01 0.004 0.001 0.061 0 0 0 0.076 0.116 0.124 0.144 0.135 0.097 0.115 0.103 0.102 0.141 0.108 0.11 0.112 0.134 0.148 0.173 0.129 0.119 0.177 0.228 0.084 0 0.029 0.03 0.029 0.035 0.023 0.022 0.065 0.038 0.029 0.091 0.103 0.064 0.039 0.038 0.045 0.048 0.049 0.048 0.029 0.048 0.03 0.037 0.043 0.043 0.041 0.04 0.02 0.018 0.029 0.025 0.033 0.024 0.024 0.015 0.034 0.02 0.008 0.057 0.018 0.129 0.048 0.031 0.011 0.006 0.022 0.021 0.039 0.052 0.047 0.037 0.027 0.004 0.016 0.013 0.027 0.031 0.028 0.024 0.024 0.025 0.019 0.026 0.023 0.006 0.006 0.004 0 0.009 0.009 0.005 0.01 0.009 0.007 0.005 0.005 0.006 0.007 0.004 0.005 0.007 0.009 0.004 0.007 0.008 0.003 0.008 0.006 0.009 0.015 0.004 0.023 0.022 0.022 0.023 0.026 0.027 0.02 0.004 0.005 0.012 0.016 0.005 0.009 0.031 0.029 0.026 0.024 0.01 0.009 0.014 0.012 0.007 0.002 0 0 0 0 0 0 0 0 0 0 0 0 0 0 0 0 0 0 0 0 0 0 0 0 0 0 0 0.002 0.003 0.001 0.001 0 0 0 0 0 0 0 0 0 0 0 0 0 0 0 0 0 0 0 0 0 0 0 0 0 0 0 0 0 0 0 0 0 0 0 0 0 0 0 0 0 0 0 0 0 0 0 0 0 0 0 0 0 0 0 0 0 0 0 0 0 0 0 0 0 0 0 0 0 0 0 0 0 0 0 0 0 0 0 0 0 0 0 0 0 0 0 0 0 0 0 0 0 0 0 0 0 0 0 0 0 0 0 0 0 0 0 0 0 0 0 0 0 0 0 0 0 0 0 0 0 0 0 0 0 0 0 0 0 0 0 0 0 0 0 0 0 0 0.002 0 0.001 0 0.001 0.001 0.003 0 0 0 0 0 0 0 0 0 0 0 0 0 0 0 0 0 0 0 0 0 0 0 0 0 0 0 0 0 0 0 0 0 0 0 0 0 0 0 0 0 0 0 0 0 0 0 0 0 0 0 0 0 0 0 0 0 0 0 0 0 0 0 0 0 0 0 0 0 0 0 0 0 0 0 0 0 0 0 0 0 0 0 0 0 0 0 0 0 0 0 0 0 0 0 0 0 0 0 0 0 0 0 0 0 0 0 0 0 0 0 0 0 0 0 0 0 0 0 0 0 0 0 0 0 0 0 0 0 0 0 0 0 0 0 0 0 0 0 0 0 0 0 0 0 0 0 0 0 0 0 0 0 0 0 0 0 0 0 0 0 0 0 0 0 0 0 0 0 0 0 0 0 0 0 0 0 0 0 0 0 0 0 0 0 0 0 0 0 0 0 0 0 0 0 0 0 0 0 0 0 0 0 0 0 0 0 0 0 0 0 0 0 0 0 0 0 0 0 0 0 0 0 0 0 0 0 0 0 0 0 0 0 0 0 0 0 0 0 0 0 0 0 0 0 0 0 0 0 0 0 0 0 0 0 0 0 0 0 0 0 0 0 0 0 0 0 0 0 0 0 0 0 0 0 0 0 0 0 0 0 0 0 0 0 0 0 0 0 0 0 0 0 0 0 0 0 0 0 0 0 0 0 0 0 0 0 0 0 0 0 0 0 0 0 0 0 0 0 0 0 0 0 0 0 0 0 0 0 0 0 0 0 0 0 0 0 0 0 0 0 0 0 0 0 0 0 0 0 0 0 0 0 0 0 0 0.002 0.003 0.003 0.003 0.001 0.002 0.004 0.002 0.002 0.001 0.004 0.003 0.002 0 0 0 0 0 0 0 0 0 0 0 0 0 0 0 0 0 0 0 0 0 0 0 0 0 0 0 0.001 0 0 0 0 0 0.001 0.001 0.001 0.001 0 0 0 0 0 0 0 0.002 0.002 0.001 0 0.002 0.002 0.001 0.001 0.003 0.003 0 0 0 0 0 0 0 0 0 0.001 0.001 0.001 0 0 0 0.001 0.001 0 0 0 0.001 0.001 0.001 0 0.001 0.001 0.001 0.001 0.001 0.001 0.001 0.001 0 0.001 0.001 0.001 0 0.001 0.001 0.001 0.001 0.001 0.001 0.001 0 0 0 0 0 0 0 0 0.001 0.001 0.001 0 0.001 0 0.001 0.001 0 0.001 0.001 0.001 0.001 0.001 0.001 0.001 0.001 0.001 0.001 0 0 0.002 0 0 0 0 0.001 0.001 0.002 0.001 0.001 0.001 0.001 0.001 0.001 0.001 0 0 0 0.001 0.001 0.001 0.001 0.001 0.001 0.001 0.001 0 0.001 0.001 0 0.001 0.001 0.001 0.001 0 0 0.001 0.001 0 0.001 0 0 0.001 0 0.001 0.002 0.002 0.002 0.002 0.002 0.001 0.002 0 0.002 0.002 0.002 0.003 0.001 0.001 0.003 0.005 0.01 0.004 0.004 0.006 0.008 0.007 0.015 0.011 0.005 0 0 0 0 0 0 0 0 0 0 0 0 0 0 0 0 0 0 0 0 0 0 0 0 0 0 0 0 0 0 0 0 0 0 0 0 0 0 0 0 0 0 0 0 0 0 0 0 0 0 0 0 0 0 0 0 0 0 0 0 0 0 0 0 0 0 0 0 0 0 0 0 0 0 0 0 0 0 0 0 0 0 0 0 0 0 0 0 0 0 0 0 0 0 0 0 0 0 0 0 0 0 0 0 0 0 0 0 0 0 0 0 0 0 0 0 0 0 0 0 0 0 0 0 0 0 0 0 0 0 0 0 0 0 0 0 0 0 0 0 0 0 0 0 0 0 0 0 0 0 0 0 0 0 0 0 0 0 0 0 0 0 0 0 0 0 0 0 0 0 0 0 0 0 0 0 0 0 0 0 0 0 0 0 0 0 0 0 0 0 0 0 0 0 0 0 0 0 0 0 0 0 0 0 0 0 0 0.001 0 0 0 0 0 0 0 0 0 0 0 0 0 0 0 0 0 0 0 0 0 0 0 0 0 0 0 0 0 0 0 0 0 0 0 0 0 0 0 0 0 0 0 0 0 0 0 0 0 0 0 0 0 0 0 0 0 0 0 0 0 0 0 0 0 0 0 0 0 0 0 0 0 0 0 0 0 0 0 0 0 0 0 0 0 0 0 0 0 0 0 0 0 0 0 0 0 0 0 0 0 0 0 0 0 0 0 0 0 0 0 0 0 0 0 0 0 0 0 0 0 0 0 0 0 0 0 0 0 0.001 0.002 0.003 0.001 0.003 0.005 0.005 0.004 0.003 0.001 0.001 0.001 0 0 0 0.001 0.001 0 0 0.002 0.001 0.002 0.002 0.001 0.001 0 0 0 0 0 0 0 0 0 0 0 0 0 0 0 0 0.001 0.003 0.001 0.001 0 0 0 0 0 0 0 0 0 0 0 0 0 0 0 0 0 0 0 0 0 0 0 0 0 0 0 0 0 0 0 0 0 0 0 0 0 0 0 0 0 0 0 0 0 0 0 0 0 0 0 0 0 0 0 0 0 0 0 0 0 0 0 0 0 0 0 0 0 0 0 0 0 0 0 0 0 0 0 0 0 0 0 0 0 0 0 0 0 0 0 0 0 0 0 0 0 0 0 0 0 0 0 0 0 0 0 0 0 0 0 0 0 0 0 0 0 0 0 0 0 0 0 0 0 0 0 0 0 0 0 0 0 0 0 0 0 0 0 0 0 0 0 0 0 0 0 0 0 0 0 0 0 0 0 0 0 0 0 0 0 0 0 0 0 0 0 0 0 0 0 0 0 0 0 0 0 0 0 0 0 0 0 0 0 0 0 0 0 0 0 0 0 0 0 0 0 0.001 0 
0.075 0 0 0.137 0.187 0.185 0.158 0.1 0 0 0.061 0.035 0.203 0.026 0.084 0.05 0.088 0.141 0.14 0.084 0.092 0.101 0.078 0.069 0.032 0.047 0.075 0.062 0.091 0.081 0.037 0.04 0.084 0.064 0.057 0.038 0.067 0.098 0.147 0.122 0.129 0.154 0.132 0.198 0.396 0.329 0.255 0.395 1 0.573 0.338 0.268 0.264 0.105 0.271 0.24 0.251 0.201 0.561 0 0.041 0.057 0.062 0.052 0.052 0.062 0.065 0.064 0.095 0.083 0.054 0.102 0.132 0.084 0.046 0.047 0.052 0.068 0.057 0.14 0.114 0.138 0.055 0.047 0.037 0.042 0.021 0.083 0.066 0.043 0.037 0.022 0.036 0.026 0.031 0.019 0.039 0.028 0.03 0.035 0.011 0.004 0.054 0.101 0.016 0.058 0.045 0.088 0.104 0.076 0.085 0.077 0.058 0.072 0.105 0.103 0.075 0.022 0.036 0.06 0.03 0.04 0.053 0.043 0.06 0.052 0.061 0.059 0.077 0.059 0.089 0.073 0.076 0.049 0.098 0.115 0.028 0 0.034 0.068 0.063 0.066 0.099 0.086 0.092 0.073 0.072 0.061 0.079 0.05 0.044 0.042 0.083 0.074 0.053 0.054 0.067 0 0.032 0 0.058 0.21 0.154 0.15 0.217 0.222 0.089 0.076 0.087 0.087 0.017 0.041 0.036 0.03 0.02 0.006 0.038 0.067 0.161 0.199 0.14 0.14 0.105 0.191 0.102 0.048 0.017 0.033 0.012 0.018 0.006 0.011 0.013 0.015 0.012 0.006 0.007 0.016 0.128 0.129 0.126 0.105 0.091 0.026 0.019 0.023 0.027 0.024 0.026 0.023 0.029 0.033 0.027 0.018 0.018 0.028 0.025 0.018 0.015 0.021 0.026 0.011 0.007 0.005 0.044 0.069 0.077 0.083 0.056 0.039 0.051 0.104 0.096 0.079 0.043 0.108 0.071 0.06 0.041 0.044 0.063 0.091 0.044 0.036 0.066 0.082 0.038 0.031 0.036 0.026 0.028 0.023 0.018 0.014 0.004 0 0.008 0.005 0.004 0.003 0.058 0 0 0 0.109 0.194 0.167 0.234 0.207 0.131 0.128 0.116 0.121 0.182 0.117 0.11 0.133 0.171 0.195 0.21 0.161 0.134 0.196 0.238 0.097 0 0.024 0.02 0.019 0.036 0.024 0.021 0.065 0.034 0.026 0.112 0.129 0.112 0.071 0.036 0.046 0.066 0.068 0.062 0.044 0.06 0.027 0.04 0.058 0.057 0.053 0.047 0.022 0.017 0.036 0.024 0.028 0.025 0.021 0.013 0.036 0.017 0.004 0.063 0.013 0.144 0.046 0.022 0.01 0.005 0.025 0.022 0.043 0.056 0.054 0.036 0.024 0.005 0.006 0.005 0.021 0.024 0.024 0.022 0.028 0.029 0.025 0.036 0.032 0.004 0.002 0 0 0.005 0.004 0.003 0.009 0.005 0.004 0.002 0.003 0.003 0.002 0.001 0.003 0.002 0.003 0.002 0.003 0 0 0.002 0.002 0.006 0.014 0.01 0.021 0.022 0.022 0.015 0.016 0.017 0.011 0.002 0.004 0.01 0.009 0.002 0.01 0.04 0.04 0.024 0.022 0.006 0.006 0.006 0.009 0.006 0.002 0.001 0.001 0 0 0 0 0 0 0 0 0 0 0 0 0 0 0 0 0 0 0 0 0 0 0 0 0 0.003 0.004 0.001 0 0 0 0 0 0 0 0 0 0 0 0 0 0 0 0 0 0 0 0 0 0 0 0 0 0 0 0 0 0 0 0 0 0.001 0.001 0 0 0 0.001 0 0 0 0 0 0 0 0 0 0 0 0 0 0 0 0 0 0 0 0 0 0 0 0 0 0 0 0 0 0 0 0.001 0 0 0 0 0 0 0 0 0 0 0 0 0 0 0 0 0 0 0 0 0 0 0 0 0 0 0 0 0 0 0 0 0 0 0 0 0 0 0 0 0 0 0 0 0.001 0.001 0.001 0.001 0.001 0 0.001 0 0 0 0 0 0 0 0 0 0.001 0.001 0.001 0.001 0.001 0.001 0.001 0.002 0.002 0 0 0 0 0 0.001 0 0 0 0 0 0 0 0 0 0 0 0 0 0 0 0 0 0 0 0 0 0 0 0 0 0 0 0 0 0 0 0 0 0 0 0 0 0 0 0 0 0 0 0 0 0 0 0 0 0 0 0 0 0 0 0 0 0 0 0 0 0 0 0 0 0 0 0 0 0 0 0 0 0 0 0 0 0 0 0 0 0 0 0 0 0 0 0 0 0 0 0 0 0 0 0 0 0 0 0 0 0 0 0 0 0 0 0 0 0 0 0 0 0 0 0 0 0 0 0 0 0 0 0 0 0 0 0 0 0 0 0 0 0 0 0 0 0 0 0 0 0 0 0 0 0 0 0 0 0 0 0 0 0 0 0 0 0 0 0 0 0 0 0 0 0 0 0 0 0 0 0 0 0 0 0 0 0 0 0 0 0 0 0 0 0 0 0 0 0 0 0 0 0 0 0 0 0 0 0 0 0 0 0 0 0 0 0 0 0 0 0 0 0 0 0 0 0 0 0 0 0 0 0 0 0 0 0 0 0 0 0 0 0 0 0 0 0 0 0 0 0 0 0 0 0 0 0 0 0 0 0 0 0 0 0 0 0 0 0 0 0 0 0 0 0 0 0 0 0 0 0 0 0 0 0 0 0 0 0 0 0 0 0 0 0 0 0 0 0 0 0 0 0 0 0 0 0 0 0 0 0 0 0 0 0 0 0 0 0 0 0 0 0 0 0 0 0 0 0 0 0 0 0 0 0 0 0 0 0 0 0 0 0 0 0 0 0 0 0 0 0 0 0 0 0 0 0 0 0 0 0 0 0 0 0 0.001 0.001 0.001 0.001 0.001 0.001 0.001 0.001 0 0 0.001 0.001 0.001 0 0 0 0 0 0 0 0 0 0 0 0 0 0 0 0 0 0 0 0 0 0 0 0 0 0 0 0 0 0 0 0 0 0 0 0 0 0 0 0 0 0 0 0 0 0 0 0 0 0 0 0 0.001 0 0 0 0 0 0 0 0 0 0 0 0 0 0 0 0 0 0 0 0 0 0 0 0 0 0 0 0 0 0 0 0 0 0 0 0 0 0 0 0 0 0 0 0 0 0 0 0 0 0 0 0 0 0 0 0 0 0 0 0 0 0 0 0 0 0 0 0 0 0 0 0 0 0 0.001 0 0 0 0 0 0 0 0 0 0 0 0 0 0 0 0 0 0 0 0 0 0 0 0 0 0 0 0 0 0 0 0 0 0 0 0 0 0 0 0 0 0 0 0 0 0 0 0 0 0 0 0 0.001 0.002 0.005 0.005 0.001 0.002 0.005 0.01 0.019 0.009 0.008 0.01 0.005 0.006 0.014 0.005 0.003 0 0 0 0 0 0 0 0 0 0 0 0 0 0 0 0 0 0 0 0 0 0 0 0 0 0 0 0 0 0 0 0 0 0 0 0 0 0 0 0 0 0 0 0 0 0 0 0 0 0 0 0 0 0 0 0 0 0 0 0 0 0 0 0 0 0 0 0 0 0 0 0 0 0 0 0 0 0 0 0 0 0 0 0 0 0 0 0 0 0 0 0 0 0 0 0 0 0 0 0 0 0 0 0 0 0 0 0 0 0 0 0 0 0 0 0 0 0 0 0 0 0 0 0 0 0 0 0 0 0 0 0 0 0 0 0 0 0 0 0 0 0 0 0 0 0 0 0 0 0 0 0 0 0 0 0 0 0 0 0 0 0 0 0 0 0 0 0 0 0 0 0 0 0 0 0 0 0 0 0 0 0 0 0 0 0 0 0 0.001 0.001 0.001 0 0.001 0.001 0.001 0.001 0.001 0 0.001 0 0 0 0 0 0 0 0 0.002 0.001 0.001 0.001 0.001 0.001 0.001 0.001 0.001 0.001 0.001 0.001 0.001 0.001 0.001 0.001 0.001 0.001 0 0 0 0 0 0 0 0 0 0 0 0 0 0 0 0 0 0 0 0 0 0 0 0 0 0.001 0.001 0.001 0.001 0.001 0.001 0.001 0 0 0.001 0.001 0 0 0 0 0 0 0 0 0 0 0 0 0 0 0 0 0 0 0 0 0 0 0 0 0 0 0 0 0.001 0.001 0.001 0 0 0 0 0 0 0 0 0 0 0 0 0 0 0 0 0 0 0 0 0 0 0 0 0 0.001 0.001 0.001 0 0.001 0 0 0 0 0 0 0 0 0.001 0 0 0.001 0.001 0 0 0 0.001 0.001 0 0 0 0.001 0.001 0.001 0.001 0.001 0.001 0 0 0.001 0.001 0.001 0 0 0 0 0 0 0 0 0 0.001 0.001 0.001 0.001 0.001 0.001 0.001 0.001 0 0 0 0 0.001 0.001 0.001 0.001 0.001 0.002 0.002 0.002 0.002 0.001 0 0 0 0 0 0 0 0 0 0 0 0 0 0 0 0 0 0 0 0 0 0 0 0 0 0 0 0 0 0 0 0 0 0 0 0 0 0 0 0 0 0 0 0 0 0 0 0 0 0 0 0 0 0 0 0 0 0 0 0 0 0 0 0 0 0 0 0 0 0 0 0 0 0 0 0 0 0 0 0 0 0 0 0 0 0 0 0 0 0 0 0 0 0 0 0 0 0 0 0 0 0 0 0 0 0 0 0 0 0 0 0 0 0 0 0 0 0 0 0 0 0 0 0 0 0 0 0 0 0 0 0 0 0 0 0 0 0 0 0 0 0 0 0 0 0 0 0 0 0 0 0 0 0 0 0 0 0 0 0 0 0 0 0 0 0 0 0 0 0 0 0 0 0 0 0 0 0 0 0 0 0 0 0 0 0 0 0 0 0 0 0 0 0 0 0 
0.082 0 0 0.136 0.2 0.199 0.165 0.108 0 0 0.082 0.043 0.222 0.025 0.056 0.024 0.061 0.138 0.141 0.095 0.101 0.105 0.105 0.084 0.032 0.052 0.096 0.061 0.085 0.088 0.025 0.035 0.08 0.063 0.063 0.052 0.09 0.138 0.172 0.12 0.123 0.181 0.138 0.167 0.307 0.407 0.256 0.325 0.592 1 0.414 0.292 0.301 0.094 0.283 0.251 0.224 0.195 0.364 0 0.044 0.063 0.069 0.056 0.059 0.071 0.073 0.064 0.094 0.074 0.064 0.099 0.129 0.083 0.037 0.047 0.055 0.082 0.058 0.144 0.113 0.139 0.063 0.058 0.039 0.047 0.017 0.084 0.082 0.043 0.026 0.023 0.034 0.021 0.023 0.017 0.038 0.025 0.019 0.025 0.012 0.003 0.034 0.102 0.024 0.077 0.066 0.113 0.118 0.104 0.114 0.102 0.089 0.109 0.157 0.135 0.095 0.023 0.047 0.073 0.037 0.047 0.059 0.047 0.059 0.06 0.067 0.061 0.08 0.067 0.086 0.087 0.082 0.048 0.088 0.112 0.028 0 0.029 0.063 0.055 0.063 0.088 0.081 0.087 0.066 0.066 0.039 0.08 0.049 0.047 0.043 0.08 0.076 0.063 0.053 0.073 0 0.032 0 0.043 0.161 0.137 0.179 0.299 0.322 0.134 0.094 0.115 0.103 0.028 0.036 0.029 0.039 0.031 0.008 0.038 0.069 0.16 0.216 0.161 0.145 0.097 0.201 0.106 0.051 0.017 0.038 0.012 0.015 0.009 0.014 0.02 0.024 0.02 0.008 0.012 0.023 0.124 0.124 0.115 0.1 0.075 0.023 0.022 0.021 0.025 0.032 0.024 0.021 0.02 0.032 0.026 0.017 0.014 0.025 0.022 0.024 0.024 0.019 0.021 0.013 0.003 0.001 0.042 0.079 0.077 0.079 0.058 0.042 0.05 0.096 0.088 0.071 0.037 0.097 0.065 0.052 0.04 0.043 0.053 0.081 0.047 0.035 0.069 0.085 0.034 0.027 0.029 0.02 0.02 0.022 0.019 0.015 0.008 0 0.008 0.007 0.007 0.003 0.061 0 0 0 0.087 0.158 0.132 0.158 0.142 0.115 0.124 0.118 0.119 0.161 0.123 0.141 0.145 0.16 0.19 0.213 0.156 0.133 0.21 0.255 0.102 0 0.034 0.036 0.034 0.053 0.027 0.02 0.073 0.029 0.022 0.1 0.107 0.083 0.043 0.044 0.051 0.06 0.063 0.054 0.033 0.054 0.029 0.038 0.048 0.046 0.04 0.038 0.023 0.017 0.029 0.019 0.02 0.017 0.02 0.013 0.036 0.013 0.003 0.068 0.017 0.172 0.062 0.036 0.005 0.002 0.018 0.023 0.039 0.054 0.049 0.03 0.027 0.007 0.011 0.008 0.028 0.026 0.027 0.023 0.026 0.028 0.018 0.032 0.029 0.009 0.006 0.005 0 0.005 0.007 0.006 0.014 0.01 0.005 0.005 0.006 0.007 0.008 0.004 0.006 0.005 0.006 0.003 0.008 0.006 0.003 0.006 0.006 0.005 0.01 0.005 0.023 0.024 0.024 0.016 0.017 0.022 0.012 0.005 0.006 0.013 0.017 0.005 0.008 0.035 0.031 0.026 0.022 0.008 0.005 0.013 0.008 0.003 0.002 0 0 0 0 0 0 0 0 0 0 0 0 0 0 0 0 0 0 0 0 0 0 0 0 0 0 0 0.001 0.003 0.003 0 0 0 0 0 0 0 0 0 0 0 0 0 0 0 0 0 0 0 0 0 0 0 0 0 0 0 0 0 0 0 0 0 0 0 0 0 0 0 0 0 0 0 0 0 0 0 0 0 0 0 0 0 0 0 0 0 0 0 0 0 0 0 0 0 0 0 0 0.001 0 0.001 0.001 0 0 0 0 0 0 0 0 0 0 0 0 0 0 0 0 0 0 0 0 0 0 0 0 0 0 0 0 0 0 0 0 0 0 0 0 0 0 0 0 0 0 0.001 0.001 0 0 0 0 0 0 0 0 0 0 0 0 0 0 0 0 0 0 0 0 0 0.001 0.001 0.003 0 0.003 0.001 0 0 0.002 0 0 0 0 0 0 0 0 0 0 0 0 0 0 0 0 0 0 0 0 0 0 0 0 0 0 0 0 0 0 0 0 0 0 0 0 0 0 0 0 0 0 0 0 0 0 0 0 0 0 0 0 0 0 0 0 0 0 0 0 0 0 0 0 0 0 0 0 0 0 0 0 0 0 0 0 0 0 0 0 0 0 0 0 0 0 0 0 0 0 0 0 0 0 0 0 0 0 0 0 0 0 0 0 0 0 0 0 0 0 0 0 0 0 0 0 0 0 0 0 0 0 0 0 0 0 0 0 0 0 0 0 0 0 0 0 0 0 0 0 0 0 0 0 0 0 0 0 0 0 0 0 0 0 0 0 0 0 0 0 0 0 0 0 0 0 0 0 0 0 0 0 0 0 0 0 0 0 0 0 0 0 0 0 0 0 0 0 0 0 0 0 0 0 0 0 0 0 0 0 0 0 0 0 0 0 0 0 0 0 0 0 0 0 0 0 0 0 0 0 0 0 0 0 0 0 0 0 0 0 0 0 0 0 0 0 0 0 0 0 0 0 0 0 0 0 0 0 0 0 0 0 0 0 0 0 0 0 0 0 0 0 0 0 0 0 0 0 0 0 0 0 0 0 0 0 0 0 0 0 0 0 0 0 0 0 0 0 0 0 0 0 0 0 0 0 0 0 0 0 0 0 0 0 0 0 0 0 0 0 0 0 0 0 0 0 0 0 0 0 0 0 0 0 0 0 0 0 0 0 0 0 0 0 0 0 0 0 0 0 0 0 0 0 0 0 0 0 0 0 0 0 0 0 0 0 0.001 0.001 0.001 0.001 0 0.001 0.001 0 0 0 0 0 0 0 0 0 0 0 0 0 0 0 0 0 0 0 0 0 0 0 0 0 0 0 0.001 0.001 0.001 0 0 0 0 0 0 0 0 0 0 0 0 0 0 0 0 0 0 0 0 0 0 0 0 0 0 0 0 0.003 0.001 0 0 0 0 0 0 0 0 0 0 0 0 0 0 0 0 0 0 0 0 0 0 0 0 0 0 0 0 0 0 0 0 0 0 0 0 0 0 0 0 0 0 0 0 0 0 0 0 0 0 0 0 0 0 0 0 0 0 0 0 0 0 0 0 0 0 0 0 0 0 0 0 0 0 0 0 0 0 0 0 0 0 0 0 0 0 0 0 0 0 0 0 0 0 0 0 0 0 0 0 0 0 0 0 0 0 0 0 0 0 0 0 0 0 0 0 0 0 0 0 0 0 0 0 0 0 0.001 0.004 0.003 0.005 0.006 0.004 0.004 0.013 0.015 0.005 0.006 0.008 0.005 0.005 0.008 0.008 0.002 0 0 0 0 0 0 0 0 0 0 0 0 0 0 0 0 0 0 0 0 0 0 0 0 0 0 0 0 0 0 0 0 0 0 0 0 0 0 0 0 0 0 0 0 0 0 0 0 0 0 0 0 0 0 0 0 0 0 0 0 0 0 0 0 0 0 0 0 0 0 0 0 0 0 0 0 0 0 0 0 0 0 0 0 0 0 0 0 0 0 0 0 0 0 0 0 0 0 0 0 0 0 0 0 0 0 0 0 0 0 0 0 0 0 0 0 0 0 0 0 0 0 0 0 0 0 0 0 0 0 0 0 0 0 0 0 0 0 0 0 0 0 0 0 0 0 0 0 0 0 0 0 0 0 0 0 0 0 0 0 0 0 0 0 0 0 0 0 0 0 0 0 0 0 0 0 0 0 0 0 0 0 0 0 0 0 0 0 0 0 0 0 0 0 0 0 0 0 0 0 0 0 0 0 0 0 0 0.001 0.002 0.002 0.002 0.001 0.001 0.001 0.002 0.002 0 0 0 0.001 0.001 0 0 0 0 0 0 0 0 0 0 0 0 0 0 0 0 0 0 0 0 0 0 0 0 0 0 0 0 0 0 0 0 0 0.001 0 0 0 0 0 0 0 0 0 0 0 0 0 0 0 0 0 0 0 0 0 0 0 0 0 0 0 0 0 0 0 0 0 0 0 0 0 0 0 0 0 0 0 0 0 0 0 0 0 0 0 0 0 0 0 0 0 0 0 0 0 0 0 0 0 0 0 0 0 0 0 0 0 0 0 0 0 0 0 0 0 0 0 0.002 0.004 0.001 0.003 0.003 0.004 0.004 0.004 0.003 0.003 0.002 0 0 0.001 0.001 0.002 0.002 0.001 0.001 0.001 0.001 0.001 0.001 0.001 0.001 0 0 0.001 0 0 0.001 0.002 0.001 0 0 0 0 0 0.001 0.002 0.001 0.003 0.002 0.002 0.001 0.001 0 0 0 0 0 0 0 0 0 0 0 0 0 0 0 0 0 0 0 0 0 0 0 0 0 0 0 0 0 0 0 0 0 0 0 0 0 0 0 0 0 0 0 0 0 0 0 0 0 0 0 0 0 0 0 0 0 0 0 0 0 0 0 0 0 0 0 0 0 0 0 0 0 0 0 0 0 0 0 0 0 0 0 0 0 0 0 0 0 0 0 0 0 0 0 0 0 0 0 0 0 0 0 0 0 0 0 0 0 0 0 0 0 0 0 0 0 0 0 0 0 0 0 0 0 0 0 0 0 0 0 0 0 0 0 0 0 0 0 0 0 0 0 0 0 0 0 0 0 0 0 0 0 0 0 0 0 0 0 0 0 0 0 0 0 0 0 0 0 0 0 0 0 0 0 0 0 0 0 0 0 0 0 0 0 0 0 0 0 0 0 0 0 0 0 0 0 
0.123 0.001 0 0.258 0.392 0.38 0.327 0.231 0 0 0.137 0.069 0.384 0.02 0.037 0.026 0.047 0.108 0.109 0.062 0.065 0.073 0.056 0.058 0.023 0.031 0.058 0.046 0.059 0.057 0.021 0.028 0.052 0.04 0.052 0.033 0.065 0.09 0.122 0.096 0.091 0.125 0.114 0.141 0.212 0.235 0.383 0.437 0.334 0.413 1 0.639 0.643 0.139 0.53 0.439 0.316 0.293 0.275 0 0.064 0.081 0.087 0.083 0.091 0.096 0.096 0.097 0.149 0.127 0.08 0.146 0.188 0.116 0.043 0.072 0.079 0.112 0.082 0.229 0.167 0.205 0.101 0.095 0.059 0.064 0.017 0.095 0.081 0.043 0.033 0.023 0.04 0.035 0.036 0.021 0.039 0.023 0.022 0.022 0.011 0.01 0.032 0.07 0.013 0.058 0.04 0.071 0.098 0.085 0.096 0.075 0.06 0.064 0.089 0.071 0.055 0.017 0.022 0.042 0.044 0.059 0.071 0.053 0.074 0.07 0.089 0.091 0.09 0.091 0.132 0.111 0.095 0.073 0.148 0.166 0.028 0 0.026 0.062 0.057 0.056 0.098 0.083 0.091 0.08 0.069 0.056 0.092 0.056 0.048 0.052 0.098 0.087 0.073 0.07 0.1 0 0.044 0 0.034 0.125 0.099 0.094 0.145 0.154 0.064 0.066 0.098 0.119 0.031 0.065 0.052 0.044 0.033 0.009 0.072 0.126 0.356 0.466 0.312 0.293 0.213 0.411 0.22 0.11 0.051 0.087 0.033 0.035 0.022 0.016 0.036 0.035 0.026 0.01 0.019 0.031 0.193 0.197 0.181 0.157 0.129 0.042 0.029 0.037 0.041 0.058 0.045 0.04 0.038 0.057 0.044 0.031 0.028 0.044 0.036 0.034 0.032 0.03 0.028 0.018 0.004 0.004 0.068 0.111 0.116 0.105 0.072 0.045 0.061 0.132 0.125 0.108 0.057 0.141 0.086 0.082 0.068 0.068 0.083 0.118 0.074 0.067 0.083 0.119 0.058 0.051 0.054 0.037 0.047 0.036 0.033 0.022 0.007 0 0.014 0.007 0.006 0.004 0.084 0 0 0 0.088 0.149 0.215 0.189 0.184 0.166 0.176 0.159 0.184 0.236 0.182 0.196 0.19 0.229 0.314 0.367 0.276 0.228 0.378 0.518 0.18 0 0.054 0.047 0.045 0.069 0.04 0.031 0.108 0.052 0.042 0.152 0.163 0.099 0.059 0.035 0.043 0.054 0.056 0.054 0.031 0.048 0.027 0.038 0.048 0.053 0.055 0.05 0.024 0.018 0.035 0.029 0.036 0.03 0.03 0.021 0.044 0.019 0.006 0.097 0.027 0.304 0.101 0.043 0.013 0.007 0.019 0.025 0.049 0.068 0.073 0.042 0.035 0.01 0.021 0.013 0.031 0.036 0.035 0.035 0.03 0.028 0.023 0.028 0.027 0.011 0.007 0.006 0 0.005 0.007 0.008 0.017 0.011 0.008 0.006 0.003 0.007 0.007 0.004 0.005 0.008 0.008 0.005 0.011 0.013 0.004 0.013 0.01 0.014 0.024 0.014 0.034 0.038 0.034 0.033 0.033 0.032 0.018 0.009 0.007 0.015 0.024 0.011 0.017 0.056 0.052 0.035 0.03 0.009 0.01 0.017 0.01 0.003 0.001 0 0 0.001 0 0 0 0 0 0 0 0 0 0 0 0 0 0 0 0 0 0 0 0 0 0 0 0 0.001 0.004 0.001 0 0 0 0 0 0 0 0 0 0 0 0 0 0 0 0 0 0 0 0 0 0 0 0 0 0 0 0 0 0 0 0 0 0 0 0 0 0 0 0 0 0 0 0 0 0 0 0 0 0 0 0 0 0 0 0 0 0 0 0 0 0 0 0 0 0 0 0 0.001 0.001 0 0 0 0 0 0 0 0 0 0 0 0 0 0 0 0 0 0 0 0 0 0 0 0 0 0 0 0 0 0 0 0 0 0 0 0 0 0 0 0 0 0 0 0 0 0 0 0 0 0 0 0 0 0 0 0 0 0 0 0 0 0 0 0 0 0 0 0 0 0 0 0.003 0 0 0 0.001 0 0 0 0 0 0 0 0 0 0 0 0 0 0 0 0 0 0 0 0 0 0 0 0 0 0 0 0 0 0 0 0 0 0 0 0 0 0 0 0 0 0 0 0 0 0 0 0 0 0 0 0 0 0 0 0 0 0 0 0 0 0 0 0 0 0 0 0 0 0 0 0 0 0 0 0 0 0 0 0 0 0 0 0 0 0 0 0 0 0 0 0 0 0 0 0 0 0 0 0 0 0 0 0 0 0 0 0 0 0 0 0 0 0 0 0 0 0 0 0 0 0 0 0 0 0 0 0 0 0 0 0 0 0 0 0 0 0 0 0 0 0 0 0 0 0 0 0 0 0 0 0 0 0 0 0 0 0 0 0 0 0 0 0 0 0 0 0 0 0 0 0 0 0 0 0 0 0 0 0 0 0 0 0 0 0 0 0 0 0 0 0 0 0 0 0.001 0.001 0 0.001 0.001 0 0 0 0.001 0 0 0.001 0.001 0.001 0.001 0.001 0.001 0.001 0 0 0 0 0.001 0 0 0 0 0.001 0 0 0 0 0 0 0 0 0 0 0 0 0 0 0 0 0 0 0 0.001 0.001 0 0 0 0 0 0 0 0 0 0 0 0 0 0 0 0 0 0 0 0 0 0 0 0 0 0 0 0 0 0 0 0 0 0 0.001 0 0 0 0 0 0 0 0 0 0.001 0 0 0 0.001 0.001 0 0 0 0 0 0 0 0 0 0 0 0 0 0 0 0 0 0.001 0.001 0 0.001 0.001 0 0 0.001 0 0 0 0 0 0 0.001 0.001 0.001 0.001 0.001 0.001 0.001 0.001 0.001 0.001 0.001 0.001 0.001 0.001 0.001 0.001 0.001 0.001 0.001 0.001 0 0 0 0 0 0 0 0 0.001 0.001 0.001 0.001 0.001 0.004 0.003 0.001 0.001 0.004 0.003 0 0 0.001 0.001 0.001 0.002 0 0 0 0 0 0 0 0 0 0 0 0 0 0 0.001 0 0 0 0 0 0.001 0 0 0 0 0 0 0 0 0 0 0 0 0 0 0 0 0 0 0 0 0 0 0 0 0 0 0 0 0 0 0.001 0 0 0 0 0 0 0 0 0 0 0 0 0 0 0 0 0 0 0 0 0 0 0 0 0 0 0 0 0 0 0 0 0 0 0 0 0 0 0 0 0 0 0 0 0 0 0 0 0 0 0 0 0 0 0 0 0 0 0 0 0 0 0 0 0 0 0 0 0 0 0 0 0 0 0.003 0 0 0 0 0 0 0 0 0 0 0 0 0 0 0 0 0 0 0 0 0 0 0 0 0 0 0 0 0 0 0 0 0 0 0 0 0 0 0 0 0 0 0 0 0 0 0 0 0 0 0 0 0 0.007 0.007 0.01 0.006 0.004 0.008 0.009 0.024 0.011 0.011 0.007 0.005 0.008 0.02 0.011 0.007 0 0 0 0.001 0.001 0.001 0 0 0 0 0 0 0 0 0 0 0 0 0 0 0 0 0 0 0 0 0 0 0 0 0 0 0 0 0 0 0 0 0 0 0 0 0 0 0 0 0 0 0 0 0 0 0 0 0 0 0 0 0 0 0 0 0 0 0 0 0 0 0 0 0 0 0 0 0 0 0 0 0 0 0 0 0 0 0 0 0 0 0 0 0 0 0 0 0 0 0 0 0 0 0 0 0 0 0 0 0 0 0 0 0 0 0 0 0 0 0 0 0 0 0 0 0 0 0 0 0 0 0 0 0 0 0 0 0 0 0 0 0 0 0 0 0 0 0 0 0 0 0 0 0 0 0 0 0 0 0 0 0 0 0 0 0 0 0 0 0 0 0 0 0 0 0 0 0 0 0 0 0 0 0 0 0 0 0 0 0 0 0 0 0 0 0 0 0 0 0 0 0 0 0 0 0 0 0 0 0 0 0 0 0 0 0 0 0 0 0 0 0 0 0 0 0 0 0 0 0 0 0 0 0 0 0 0 0 0 0 0 0 0 0 0 0 0 0 0 0 0 0 0 0 0 0 0 0 0 0 0 0 0 0 0 0 0 0 0 0 0 0 0 0 0 0 0 0 0 0 0 0 0 0 0 0 0 0 0 0 0 0 0 0 0 0 0 0 0 0 0 0 0 0 0 0 0 0 0 0 0 0 0 0 0 0 0 0 0 0 0 0 0 0 0 0 0 0 0 0 0 0 0 0 0 0 0 0 0 0 0 0 0 0.001 0.001 0.003 0.002 0.001 0 0 0 0 0 0 0 0 0 0 0 0.001 0.001 0.001 0.001 0 0 0 0 0 0 0 0 0 0 0 0 0 0 0 0 0 0 0 0 0 0 0 0 0 0 0 0 0 0 0 0 0 0 0 0 0 0 0 0 0 0 0 0 0 0 0 0 0 0 0 0 0 0 0 0 0 0 0 0 0 0 0 0 0 0 0 0 0 0 0 0 0 0 0 0 0 0 0 0 0 0 0 0 0 0 0 0 0 0 0 0 0 0 0 0 0 0 0 0 0 0 0 0 0 0 0 0 0 0 0 0 0 0 0 0 0 0 0 0 0 0 0 0 0 0 0 0 0 0 0 0 0 0 0 0 0 0 0 0 0 0 0 0 0 0 0 0 0 0 0 0 0 0 0 0 0 0 0 0 0 0 0 0 0 0 0 0 0 0 0 0 0 0 0 0 0 0 0 0 0 0 0 0 0 0 0 0 0 0 0 0 0 0 0 0 0 0 0 0 0 0 0.001 0 0 0 0 0 0 0 0 0 0 0 0 0 0 0 0 0 0 
0.088 0 0 0.182 0.259 0.259 0.224 0.162 0 0 0.157 0.086 0.468 0.024 0.045 0.035 0.069 0.123 0.121 0.079 0.085 0.079 0.035 0.032 0.012 0.026 0.044 0.033 0.07 0.047 0.014 0.031 0.065 0.051 0.035 0.018 0.027 0.048 0.063 0.046 0.041 0.065 0.051 0.079 0.107 0.104 0.139 0.156 0.145 0.159 0.384 1 0.397 0.114 0.688 0.542 0.359 0.325 0.234 0 0.058 0.072 0.077 0.064 0.065 0.072 0.077 0.071 0.12 0.091 0.066 0.112 0.146 0.097 0.043 0.064 0.072 0.09 0.079 0.169 0.129 0.157 0.081 0.065 0.047 0.055 0.016 0.06 0.054 0.03 0.024 0.015 0.025 0.021 0.021 0.016 0.029 0.02 0.015 0.024 0.013 0.006 0.036 0.082 0.011 0.033 0.028 0.036 0.043 0.037 0.041 0.038 0.028 0.034 0.038 0.045 0.032 0.009 0.031 0.042 0.037 0.049 0.064 0.045 0.07 0.058 0.069 0.07 0.068 0.068 0.1 0.087 0.07 0.057 0.114 0.135 0.025 0 0.023 0.051 0.047 0.047 0.062 0.055 0.059 0.053 0.048 0.039 0.06 0.038 0.031 0.03 0.065 0.059 0.055 0.056 0.077 0 0.025 0 0.043 0.137 0.111 0.099 0.076 0.072 0.038 0.025 0.037 0.038 0.003 0.04 0.033 0.018 0.012 0.004 0.041 0.082 0.211 0.262 0.206 0.186 0.136 0.282 0.157 0.076 0.031 0.048 0.016 0.032 0.019 0.009 0.021 0.017 0.018 0.007 0.014 0.024 0.121 0.128 0.129 0.108 0.086 0.031 0.017 0.023 0.023 0.028 0.022 0.027 0.027 0.03 0.024 0.018 0.017 0.022 0.016 0.015 0.018 0.02 0.014 0.008 0.003 0.001 0.044 0.072 0.076 0.076 0.059 0.04 0.045 0.097 0.098 0.087 0.052 0.104 0.06 0.05 0.039 0.041 0.051 0.087 0.048 0.037 0.073 0.092 0.036 0.037 0.043 0.026 0.034 0.023 0.018 0.013 0.004 0 0.008 0.009 0.004 0.002 0.063 0 0 0 0.05 0.088 0.146 0.124 0.125 0.134 0.14 0.129 0.14 0.179 0.144 0.167 0.158 0.17 0.237 0.294 0.209 0.136 0.269 0.409 0.135 0 0.035 0.027 0.027 0.04 0.022 0.017 0.077 0.031 0.023 0.092 0.106 0.059 0.041 0.025 0.034 0.047 0.048 0.044 0.029 0.047 0.023 0.025 0.03 0.03 0.027 0.027 0.013 0.01 0.02 0.016 0.018 0.014 0.013 0.007 0.029 0.008 0.004 0.076 0.02 0.206 0.061 0.02 0.004 0.002 0.013 0.015 0.03 0.044 0.048 0.035 0.025 0.004 0.014 0.012 0.024 0.025 0.025 0.024 0.022 0.023 0.018 0.023 0.021 0.005 0.006 0.003 0 0.008 0.007 0.004 0.014 0.01 0.006 0.004 0.005 0.001 0.006 0.005 0.004 0.002 0.005 0.004 0.005 0.003 0.002 0.004 0.007 0.008 0.012 0.006 0.024 0.018 0.021 0.019 0.018 0.022 0.01 0.009 0.005 0.012 0.013 0.003 0.011 0.036 0.032 0.027 0.025 0.007 0.004 0.013 0.01 0.003 0.001 0 0 0 0 0 0 0 0 0 0 0 0 0 0 0 0 0 0 0 0 0 0 0 0 0 0 0 0.003 0.005 0.002 0 0 0 0 0 0 0 0 0 0 0 0 0 0 0 0 0 0 0 0 0 0 0 0 0 0 0 0 0 0 0 0 0 0 0 0 0 0 0 0 0 0 0 0 0 0 0 0 0 0 0 0 0 0 0 0 0 0 0 0 0 0 0 0 0 0 0 0 0.001 0 0 0 0 0 0 0 0 0 0 0 0 0 0 0 0 0 0 0 0 0 0 0 0 0 0 0 0 0 0 0 0 0 0 0 0 0 0 0 0 0 0 0 0 0 0 0 0 0 0 0 0 0 0 0 0 0 0 0 0 0 0 0 0 0 0 0 0 0 0 0.002 0 0.002 0 0 0 0.001 0 0 0 0 0 0 0 0 0 0 0 0 0 0 0 0 0 0 0 0 0 0 0 0 0 0 0 0 0 0 0 0 0 0 0 0 0 0 0 0 0 0 0 0 0 0 0 0 0 0 0 0 0 0 0 0 0 0 0 0 0 0 0 0 0 0 0 0 0 0 0 0 0 0 0 0 0 0 0 0 0 0 0 0 0 0 0 0 0 0 0 0 0 0 0 0 0 0 0 0 0 0 0 0 0 0 0 0 0 0 0 0 0 0 0 0 0 0 0 0 0 0 0 0 0 0 0 0 0 0 0 0 0 0 0 0 0 0 0 0 0 0 0 0 0 0 0 0 0 0 0 0 0 0 0 0 0 0 0 0 0 0 0 0 0 0 0 0 0 0 0 0 0 0 0 0 0 0 0 0 0 0 0 0 0 0 0 0 0 0 0 0 0 0 0 0 0 0 0 0 0 0 0 0 0 0 0 0 0 0 0 0 0 0 0 0 0 0 0 0 0 0 0 0 0 0 0 0 0 0 0 0 0 0 0 0 0 0 0 0 0 0 0 0 0 0 0 0 0 0 0 0 0 0 0 0 0 0 0 0 0 0 0 0 0 0 0 0 0 0 0 0 0 0 0 0 0 0 0 0 0 0 0 0 0 0 0 0 0 0 0 0 0 0 0 0 0 0 0 0 0 0 0 0 0 0 0 0 0 0 0 0 0 0 0 0 0 0 0 0 0 0 0 0 0 0 0 0 0 0 0 0 0 0 0 0 0 0 0 0 0 0 0 0 0 0 0 0 0 0 0 0 0 0 0 0 0 0 0.002 0.002 0.001 0 0.002 0.002 0.001 0 0 0 0 0 0 0 0 0 0 0 0 0 0 0 0 0 0 0.001 0 0 0.001 0.001 0.001 0.001 0.002 0 0 0.001 0.001 0 0 0 0 0 0 0 0.001 0 0.001 0.001 0 0 0 0 0 0 0 0.001 0.001 0 0 0.001 0.001 0 0.001 0.001 0 0.001 0.001 0 0 0 0 0 0 0 0 0 0 0 0 0 0 0 0 0 0 0 0 0 0 0 0 0 0 0 0 0 0 0 0 0 0 0 0 0 0 0 0 0 0 0.001 0 0 0 0 0 0 0 0 0 0 0 0 0 0 0 0 0 0 0 0 0 0 0 0 0 0 0 0 0 0 0 0 0 0 0.001 0.001 0.001 0.001 0.001 0.001 0.001 0.001 0 0 0 0 0 0 0.001 0.001 0.001 0.001 0.001 0.001 0 0.001 0 0 0 0 0 0 0 0 0 0 0 0 0 0 0 0 0 0 0 0 0 0.001 0.001 0.001 0.001 0.001 0.003 0.007 0.009 0.003 0.003 0.006 0.011 0.018 0.008 0.008 0.008 0.007 0.003 0.014 0.008 0.004 0 0 0 0 0 0 0 0 0 0 0 0 0 0 0 0 0 0 0 0 0 0 0 0 0 0 0 0 0 0 0 0 0 0 0 0 0 0 0 0 0 0 0 0 0 0 0 0 0 0 0 0 0 0 0 0 0 0 0 0 0 0 0 0 0 0 0 0 0 0 0 0 0 0 0 0 0 0 0 0 0 0 0 0 0 0 0 0 0 0 0 0 0 0 0 0 0 0 0 0 0 0 0 0 0 0 0 0 0 0 0 0 0 0 0 0 0 0 0 0 0 0 0 0 0 0 0 0 0 0 0 0 0 0 0 0 0 0 0 0 0 0 0 0 0 0 0 0 0 0 0 0 0 0 0 0 0 0 0 0 0 0 0 0 0 0 0 0 0 0 0 0 0 0 0 0 0 0 0 0 0 0 0 0 0 0 0 0 0 0 0 0 0 0 0 0 0 0 0 0 0 0 0 0 0 0 0 0 0 0 0 0 0 0 0 0 0 0 0 0 0 0 0 0 0 0 0 0 0 0 0 0 0 0 0 0 0 0 0 0 0 0 0 0 0 0 0 0 0 0 0 0 0 0 0 0 0 0 0 0 0 0 0 0 0 0 0 0 0 0 0 0 0 0 0 0 0 0 0 0 0 0 0 0 0 0 0 0 0 0 0 0 0 0 0 0 0 0 0 0 0 0 0 0 0 0 0 0 0 0 0 0 0 0 0 0 0 0 0 0 0 0 0 0 0 0 0 0 0 0 0 0 0 0 0 0 0 0 0 0 0 0 0 0 0 0 0 0 0 0 0 0 0 0 0 0 0 0 0 0 0 0 0 0 0 0 0 0 0 0 0 0 0 0 0 0 0 0 0 0 0 0 0 0 0 0 0 0 0 0 0 0 0 0 0 0 0 0 0 0 0 0 0 0 0 0 0 0 0 0 0 0 0 0 0 0 0 0 0 0 0 0 0 0 0 0 0 0 0 0 0 0 0 0 0 0 0 0 0 0 0 0 0 0 0 0 0 0 0 0 0 0 0 0 0 0 0 0 0 0 0 0 0 0 0 0 0 0 0 0 0 0 0 0 0 0 0 0 0 0 0 0 0 0 0 0 0 0 0 0 0 0 0 0 0 0 0 0 0 0 0 0 0 0 0 0 0 0 0 0 0 0 0 0 0 0 0 0 0 0 0 0 0 0 0 0 0 0 0 0 0 0 0 0 0 0 0 0 0 0 0 0 0 0 0 0 0 0 0 0 0 0 0 0 0 0 0 0 0 0 0 0 0 0 0 0 0 0 0 0 0 0 0 0 0 0 0 0 0 0 0 
0.117 0.001 0 0.271 0.397 0.397 0.34 0.241 0 0 0.109 0.062 0.314 0.011 0.031 0.019 0.042 0.093 0.097 0.053 0.054 0.063 0.037 0.033 0.016 0.024 0.038 0.031 0.048 0.035 0.017 0.024 0.046 0.041 0.029 0.02 0.03 0.056 0.071 0.071 0.066 0.075 0.075 0.106 0.137 0.129 0.187 0.198 0.174 0.191 0.452 0.429 1 0.124 0.434 0.356 0.253 0.241 0.182 0 0.058 0.076 0.083 0.069 0.083 0.091 0.089 0.081 0.124 0.119 0.077 0.146 0.179 0.106 0.06 0.072 0.093 0.099 0.1 0.235 0.181 0.196 0.088 0.079 0.048 0.056 0.019 0.061 0.053 0.031 0.029 0.017 0.019 0.023 0.025 0.016 0.017 0.013 0.016 0.014 0.007 0.007 0.023 0.059 0.006 0.024 0.018 0.033 0.049 0.045 0.051 0.039 0.026 0.028 0.041 0.046 0.031 0.009 0.025 0.037 0.037 0.053 0.07 0.058 0.077 0.048 0.065 0.074 0.073 0.073 0.112 0.103 0.086 0.059 0.135 0.154 0.04 0 0.027 0.056 0.054 0.058 0.085 0.078 0.079 0.064 0.055 0.044 0.075 0.039 0.034 0.03 0.07 0.061 0.053 0.049 0.088 0 0.037 0 0.033 0.092 0.085 0.081 0.09 0.086 0.03 0.023 0.05 0.055 0.014 0.054 0.035 0.016 0.011 0.007 0.062 0.114 0.276 0.358 0.227 0.232 0.178 0.403 0.182 0.078 0.026 0.049 0.023 0.036 0.022 0.025 0.036 0.033 0.035 0.014 0.015 0.022 0.179 0.179 0.165 0.145 0.119 0.044 0.043 0.035 0.041 0.049 0.046 0.039 0.044 0.049 0.043 0.028 0.021 0.032 0.029 0.029 0.03 0.031 0.036 0.024 0.009 0.004 0.064 0.128 0.125 0.107 0.075 0.058 0.073 0.135 0.132 0.112 0.063 0.147 0.082 0.071 0.05 0.055 0.072 0.122 0.076 0.051 0.088 0.117 0.05 0.045 0.051 0.039 0.04 0.038 0.025 0.021 0.011 0 0.012 0.008 0.008 0.005 0.094 0 0 0 0.074 0.121 0.179 0.155 0.158 0.161 0.172 0.167 0.171 0.223 0.181 0.207 0.184 0.216 0.33 0.417 0.295 0.214 0.401 0.589 0.203 0 0.054 0.051 0.051 0.064 0.035 0.027 0.109 0.045 0.035 0.137 0.149 0.082 0.05 0.034 0.043 0.057 0.058 0.055 0.026 0.052 0.029 0.031 0.038 0.038 0.04 0.04 0.023 0.02 0.034 0.031 0.034 0.03 0.028 0.014 0.041 0.021 0.01 0.091 0.021 0.315 0.097 0.042 0.014 0.005 0.021 0.018 0.039 0.075 0.084 0.06 0.046 0.019 0.029 0.023 0.04 0.042 0.045 0.045 0.04 0.04 0.029 0.034 0.034 0.013 0.012 0.009 0 0.012 0.019 0.017 0.031 0.016 0.011 0.006 0.004 0.009 0.012 0.006 0.008 0.009 0.015 0.011 0.01 0.01 0.007 0.012 0.014 0.017 0.034 0.02 0.046 0.047 0.054 0.039 0.037 0.037 0.026 0.013 0.006 0.018 0.018 0.006 0.016 0.043 0.042 0.034 0.03 0.017 0.011 0.008 0.012 0.006 0.002 0.001 0 0 0 0 0 0 0 0 0 0 0 0 0 0 0 0 0 0 0 0 0 0 0 0 0 0 0.001 0.004 0.001 0.001 0 0 0 0 0 0 0 0 0 0 0 0 0 0 0 0 0 0 0 0 0 0 0 0 0 0 0 0 0 0 0 0 0 0 0 0 0 0 0 0 0 0 0 0 0 0 0 0 0 0 0 0 0 0 0 0 0 0 0 0 0 0 0 0 0 0 0 0.002 0 0 0 0 0 0 0 0 0 0 0 0 0 0 0 0 0 0 0 0 0 0 0 0 0 0 0 0 0 0 0 0 0 0 0 0 0 0 0 0 0 0 0 0 0 0 0 0 0 0 0 0 0 0 0 0 0 0 0 0 0 0 0 0 0 0 0 0 0 0 0.001 0 0.002 0.001 0 0.001 0.003 0 0 0 0 0 0 0 0 0 0 0 0 0 0 0 0 0 0 0 0 0 0 0 0 0 0 0 0 0 0 0 0 0 0 0 0 0 0 0 0 0 0 0 0 0 0 0 0 0 0 0 0 0 0 0 0 0 0 0 0 0 0 0 0 0 0 0 0 0 0 0 0 0 0 0 0 0 0 0 0 0 0 0 0 0 0 0 0 0 0 0 0 0 0 0 0 0 0 0 0 0 0 0 0 0 0 0 0 0 0 0 0 0 0 0 0 0 0 0 0 0 0 0 0 0 0 0 0 0 0 0 0 0 0 0 0 0 0 0 0 0 0 0 0 0 0 0 0 0 0 0 0 0 0 0 0 0 0 0 0 0 0 0 0 0 0 0 0 0.001 0.001 0 0 0 0 0 0 0 0 0 0 0 0 0 0 0 0 0 0 0 0 0 0 0 0 0 0.002 0.002 0.002 0.002 0.002 0 0 0 0 0 0 0 0 0 0 0 0 0 0 0 0 0 0 0 0 0 0.001 0.001 0.001 0.001 0.001 0.002 0.002 0.002 0.002 0.002 0.001 0.002 0.001 0.002 0.001 0.001 0.003 0.002 0 0 0 0.001 0.001 0.001 0.001 0.001 0.001 0 0 0 0 0 0 0 0 0 0.001 0 0 0 0 0 0.002 0.001 0.001 0 0 0 0 0.001 0 0 0 0 0 0 0 0.001 0 0 0 0 0 0 0 0 0 0 0 0.001 0.001 0.001 0.001 0.001 0.001 0 0 0 0 0 0 0 0 0 0 0.001 0.001 0 0.001 0.001 0 0 0 0 0 0 0 0 0 0 0 0 0 0 0 0 0 0 0 0 0 0 0 0 0 0 0 0 0 0 0 0 0 0 0 0 0 0 0 0 0 0 0 0 0.001 0.002 0.003 0.005 0.003 0 0.004 0.005 0.001 0.001 0.002 0.003 0.003 0.003 0 0 0 0 0 0 0 0 0 0 0 0 0 0.001 0.001 0.002 0 0.003 0.003 0.002 0.002 0.003 0.002 0.001 0.001 0.001 0 0 0 0 0 0 0 0.001 0.001 0 0.001 0 0 0 0 0 0 0 0.001 0 0 0 0.001 0.001 0.001 0.002 0.004 0.001 0.001 0.001 0 0 0 0 0 0 0 0 0 0 0 0 0 0 0 0 0 0 0 0 0 0 0 0 0 0 0 0 0 0 0 0 0 0 0 0 0 0 0 0 0 0 0 0 0 0 0 0 0 0 0 0 0 0 0 0 0 0 0 0 0 0 0 0 0 0 0 0 0 0 0 0.003 0.001 0 0 0 0 0.001 0.001 0 0 0.001 0 0 0 0 0.001 0 0 0.001 0.001 0 0 0 0 0 0 0 0 0 0 0 0 0 0 0 0 0 0 0 0 0 0 0 0 0.002 0.002 0.001 0.002 0.002 0.001 0.001 0 0 0.001 0.003 0.006 0.01 0.011 0.009 0.013 0.022 0.03 0.012 0.014 0.017 0.013 0.005 0.023 0.016 0.008 0 0 0 0.001 0.001 0 0 0 0 0 0 0 0 0 0 0 0 0 0 0 0 0 0 0 0 0 0 0 0 0 0 0 0 0 0 0 0 0 0 0 0 0 0 0 0 0 0 0 0 0 0 0 0 0 0 0 0 0 0 0 0 0 0 0 0 0 0 0 0 0 0 0 0 0 0 0 0 0 0 0 0 0 0 0 0 0 0 0 0 0 0 0 0 0 0 0 0 0 0 0 0 0 0 0 0 0 0 0 0 0 0 0 0 0 0 0 0 0 0 0 0 0 0 0 0 0 0 0 0 0 0 0 0 0 0 0 0 0 0 0 0 0 0 0 0 0 0 0 0 0 0 0 0 0 0 0 0 0 0 0 0 0 0 0 0 0 0 0 0 0 0 0 0 0 0 0 0 0 0 0 0 0 0 0 0 0 0 0 0 0 0 0 0 0 0 0 0 0 0 0 0 0 0 0 0 0 0 0 0 0 0 0 0 0 0 0 0 0 0 0 0 0 0 0 0 0 0 0 0 0 0 0 0 0 0 0 0 0 0 0 0 0 0 0 0 0 0 0 0 0 0 0 0 0 0 0 0 0 0 0 0 0 0 0 0 0 0 0 0 0 0 0 0 0 0 0 0 0 0 0 0 0 0 0 0 0 0 0 0 0 0 0 0 0 0 0 0 0 0 0 0 0 0 0 0 0 0 0 0 0 0 0 0 0 0 0 0 0 0 0 0 0 0 0 0 0 0 0 0 0 0 0 0 0 0 0 0 0 0 0.002 0.002 0.002 0.003 0.002 0.002 0.001 0.001 0.001 0.001 0 0 0 0 0.001 0.001 0 0 0.001 0.001 0.001 0.001 0.001 0 0 0 0 0 0 0 0 0 0 0 0 0.001 0.001 0.001 0.001 0 0.001 0.001 0 0 0 0 0 0 0 0 0 0 0 0 0 0 0 0 0 0 0 0 0 0 0 0 0 0 0 0 0 0 0 0 0 0 0 0 0 0 0 0 0 0 0 0 0 0 0 0 0 0 0 0 0 0 0 0 0 0 0 0 0 0 0 0 0 0 0 0 0 0 0 0 0 0 0 0 0 0 0 0 0 0 0 0 0 0 0 0 0 0 0 0 0 0 0 0 0 0 0 0 0 0 0 0 0 0 0 0 0 0 0 0 0 0 0 0 0 0 0 0 0 0 0 0 0 0 0 0 0 0 0 0 0 0 0 0 0 0 0 0 0 0 0 0 0 0 0 0 0 0 0 0 0 0 0 0 0 0 0 0 0 0 0 0 0 0 0 0 0 0 0 0 0 0 0 0 0 0 0 0 0 0 0 0 0 0 0 0 0 0 0 0 0 0 0 0 0 0 0 0 
0.093 0 0 0.153 0.213 0.219 0.189 0.158 0 0 0.092 0.048 0.248 0.013 0.037 0.019 0.041 0.1 0.098 0.062 0.065 0.056 0.02 0.02 0.013 0.016 0.027 0.031 0.049 0.026 0.014 0.02 0.04 0.034 0.025 0.018 0.026 0.041 0.056 0.045 0.037 0.053 0.047 0.066 0.099 0.068 0.066 0.075 0.114 0.101 0.147 0.241 0.211 1 0.288 0.288 0.365 0.274 0.215 0 0.095 0.11 0.111 0.104 0.118 0.112 0.118 0.122 0.182 0.144 0.096 0.185 0.233 0.15 0.063 0.099 0.124 0.14 0.127 0.295 0.305 0.242 0.118 0.098 0.073 0.085 0.024 0.071 0.058 0.036 0.031 0.019 0.032 0.039 0.029 0.018 0.024 0.02 0.018 0.016 0.009 0.006 0.021 0.058 0.002 0.013 0.009 0.028 0.03 0.024 0.029 0.025 0.02 0.022 0.028 0.03 0.021 0.006 0.023 0.033 0.056 0.066 0.089 0.074 0.099 0.074 0.089 0.094 0.079 0.093 0.145 0.125 0.11 0.083 0.167 0.188 0.045 0 0.032 0.064 0.057 0.059 0.078 0.069 0.081 0.079 0.053 0.051 0.08 0.044 0.028 0.025 0.077 0.069 0.078 0.071 0.11 0 0.054 0 0.021 0.1 0.085 0.07 0.061 0.059 0.02 0.019 0.026 0.021 0.005 0.035 0.027 0.005 0.004 0.001 0.036 0.054 0.141 0.168 0.129 0.124 0.09 0.192 0.102 0.042 0.013 0.038 0.018 0.018 0.011 0.012 0.026 0.022 0.019 0.006 0.01 0.023 0.127 0.136 0.132 0.108 0.095 0.03 0.018 0.018 0.022 0.032 0.025 0.02 0.024 0.036 0.031 0.021 0.021 0.026 0.02 0.019 0.022 0.018 0.022 0.017 0.005 0.002 0.039 0.085 0.082 0.077 0.053 0.051 0.063 0.115 0.096 0.08 0.039 0.116 0.065 0.059 0.039 0.041 0.059 0.096 0.048 0.034 0.067 0.089 0.032 0.025 0.032 0.025 0.028 0.021 0.016 0.013 0.003 0 0.012 0.009 0.006 0 0.065 0 0 0 0.063 0.089 0.173 0.139 0.145 0.154 0.166 0.161 0.211 0.218 0.194 0.216 0.259 0.21 0.243 0.264 0.19 0.147 0.223 0.25 0.116 0 0.029 0.034 0.035 0.049 0.029 0.026 0.086 0.035 0.028 0.113 0.126 0.076 0.043 0.04 0.047 0.059 0.059 0.055 0.031 0.056 0.032 0.035 0.045 0.041 0.042 0.04 0.019 0.021 0.033 0.032 0.042 0.028 0.024 0.025 0.07 0.018 0.004 0.119 0.041 0.188 0.059 0.033 0.008 0.002 0.022 0.02 0.041 0.053 0.052 0.034 0.021 0.004 0.009 0.007 0.019 0.022 0.02 0.018 0.022 0.022 0.02 0.026 0.024 0.008 0.007 0.006 0 0.005 0.005 0.004 0.009 0.002 0.001 0.004 0.003 0.003 0.004 0.001 0.003 0.002 0.004 0.003 0.007 0.008 0.008 0.005 0.006 0.006 0.008 0.007 0.019 0.019 0.023 0.017 0.016 0.019 0.008 0.002 0.004 0.012 0.011 0.006 0.011 0.034 0.031 0.026 0.021 0.008 0.006 0.008 0.007 0.004 0.002 0.001 0 0 0 0 0 0 0 0 0 0 0 0 0 0 0 0 0 0 0 0 0 0 0 0 0 0 0.002 0.004 0.002 0.001 0 0 0 0 0 0 0 0 0 0 0 0 0 0 0 0 0 0 0 0 0 0 0 0 0 0 0 0 0 0 0 0 0 0 0 0 0 0 0 0 0 0 0 0 0 0 0 0 0 0 0 0 0 0 0 0 0 0 0 0 0 0 0 0 0 0 0 0 0 0 0 0 0 0 0 0 0 0 0 0 0 0 0 0 0 0 0 0 0 0 0 0 0 0 0 0 0 0 0 0 0 0 0 0 0 0 0 0 0 0 0 0 0 0 0 0 0 0 0 0 0 0 0 0 0 0 0 0 0 0 0 0 0 0 0 0 0 0 0.001 0 0 0 0 0 0 0 0 0 0 0 0 0 0 0 0 0 0 0 0 0 0 0 0 0 0 0 0 0 0 0 0 0 0 0 0 0 0 0 0 0 0 0 0 0 0 0 0 0 0 0 0 0 0 0 0 0 0 0 0 0 0 0 0 0 0 0 0 0 0 0 0 0 0 0 0 0 0 0 0 0 0 0 0 0 0 0 0 0 0 0 0 0 0 0 0 0 0 0 0 0 0 0 0 0 0 0 0 0 0 0 0 0 0 0 0 0 0 0 0 0 0 0 0 0 0 0 0 0 0 0 0 0 0 0 0 0 0 0 0 0 0 0 0 0 0 0 0 0 0 0 0 0 0 0 0 0 0 0 0 0 0 0 0 0 0 0 0 0 0 0 0 0 0 0 0 0 0 0 0 0 0 0 0 0 0 0 0 0 0 0 0 0 0 0 0 0 0 0 0 0 0 0 0 0 0 0 0 0 0 0 0 0 0 0 0 0 0 0 0 0 0 0 0 0 0 0 0 0 0 0 0 0 0 0 0 0 0 0 0 0 0 0 0 0 0 0 0 0 0 0 0 0 0 0 0 0 0 0 0 0 0 0 0 0 0 0 0 0 0 0 0 0 0 0 0 0 0 0 0 0 0 0 0 0 0 0 0 0 0 0 0 0 0 0 0 0 0 0 0 0 0 0 0 0 0 0 0 0 0 0 0 0 0 0 0 0 0 0 0 0 0 0 0 0 0 0 0 0 0 0 0 0 0 0 0 0 0 0 0 0 0 0 0 0 0 0 0 0 0 0 0 0 0 0 0 0 0 0 0 0 0 0 0 0 0 0 0 0 0 0 0 0 0 0 0 0 0 0 0 0 0 0 0 0 0 0 0 0 0 0 0 0 0 0 0 0 0 0 0 0 0 0 0 0 0 0 0 0 0 0 0 0 0 0 0 0 0 0.001 0.002 0.002 0.001 0.001 0.002 0.001 0.002 0.002 0.003 0 0 0 0 0 0 0 0 0 0 0 0 0 0 0 0 0 0 0 0 0 0 0 0 0 0 0 0 0 0 0 0 0 0 0 0 0 0 0 0 0 0 0 0 0 0 0 0 0 0 0 0 0 0 0 0 0 0 0 0 0 0 0 0 0 0 0 0 0 0 0 0 0 0 0 0 0 0 0 0 0 0 0 0 0 0 0 0 0 0 0 0 0 0 0 0 0 0 0 0 0 0 0 0 0 0 0 0 0 0 0 0 0 0 0 0 0 0 0 0 0 0 0 0.001 0 0.001 0 0.001 0.002 0.002 0.005 0.003 0.002 0.005 0.01 0.014 0.008 0.008 0.007 0.006 0.004 0.011 0.006 0.002 0 0 0 0 0 0 0 0 0 0 0 0 0 0 0 0 0 0 0 0 0 0 0 0 0 0 0 0 0 0 0 0 0 0 0 0 0 0 0 0 0 0 0 0 0 0 0 0 0 0 0 0 0 0 0 0 0 0 0 0 0 0 0 0 0 0 0 0 0 0 0 0 0 0 0 0 0 0 0 0 0 0 0 0 0 0 0 0 0 0 0 0 0 0 0 0 0 0 0 0 0 0 0 0 0 0 0 0 0 0 0 0 0 0 0 0 0 0 0 0 0 0 0 0 0 0 0 0 0 0 0 0 0 0 0 0 0 0 0 0 0 0 0 0 0 0 0 0 0 0 0 0 0 0 0 0 0 0 0 0 0 0 0 0 0 0 0 0 0 0 0 0 0 0 0 0 0 0 0 0 0 0 0 0 0 0 0 0 0 0 0 0 0 0 0 0 0 0 0 0 0 0 0 0 0 0 0 0.001 0 0 0 0 0 0 0 0 0 0 0 0 0 0 0 0 0 0 0 0 0 0 0 0 0 0 0 0 0 0 0 0 0 0 0 0 0 0 0 0 0 0 0 0 0 0 0 0 0 0 0 0 0 0 0 0 0 0 0 0 0 0 0 0 0 0 0 0 0 0 0 0 0 0 0 0 0 0 0 0 0 0 0 0 0 0 0 0 0 0 0 0 0 0 0 0 0 0 0 0 0 0 0 0 0 0 0 0 0 0 0 0 0 0 0 0 0 0 0 0 0 0 0 0 0 0 0 0 0 0 0 0.001 0.001 0.001 0.002 0.001 0.001 0.001 0.001 0.001 0.001 0.001 0.001 0 0.001 0.001 0 0 0.001 0.001 0.001 0.001 0.001 0 0.001 0.001 0.001 0.001 0.001 0.001 0.001 0.001 0.001 0 0.001 0 0.001 0 0 0.001 0 0.001 0.001 0.001 0 0 0 0 0 0 0 0 0 0 0 0 0 0 0 0 0 0 0 0 0 0 0 0 0 0 0 0 0 0 0 0 0 0 0 0 0 0 0 0 0 0 0 0 0 0 0 0 0 0 0 0 0 0 0 0 0 0 0 0 0 0 0 0 0 0 0 0 0 0 0 0 0 0 0 0 0 0 0 0 0 0 0 0 0 0 0 0 0 0 0 0 0 0 0 0 0 0 0 0 0 0 0 0 0 0 0 0 0 0 0 0 0 0 0 0 0 0 0 0 0 0 0 0 0 0 0 0 0 0 0 0 0 0 0 0 0 0 0 0 0 0 0 0 0 0 0 0 0 0 0 0 0 0 0 0 0 0 0 0 0 0 0 0 0 0 0 0 0 0 0 0 0 0 0 0 0 0 0 0 0 0 0 0 0 0 0 0 0 0 0 0 0 0 0 0 0 0 0 
0.117 0 0.001 0.277 0.388 0.396 0.335 0.237 0 0 0.248 0.121 0.716 0.019 0.053 0.038 0.084 0.176 0.177 0.108 0.115 0.115 0.039 0.031 0.012 0.028 0.044 0.045 0.078 0.05 0.025 0.036 0.072 0.056 0.037 0.02 0.053 0.075 0.092 0.069 0.056 0.097 0.073 0.109 0.157 0.158 0.189 0.204 0.234 0.232 0.415 0.817 0.53 0.211 1 0.84 0.566 0.52 0.375 0 0.065 0.085 0.093 0.084 0.088 0.106 0.11 0.095 0.154 0.134 0.084 0.146 0.195 0.115 0.06 0.084 0.102 0.113 0.109 0.245 0.19 0.215 0.11 0.098 0.059 0.073 0.02 0.083 0.076 0.04 0.031 0.02 0.028 0.026 0.029 0.014 0.03 0.019 0.017 0.021 0.007 0.004 0.04 0.099 0.008 0.036 0.028 0.043 0.054 0.044 0.05 0.044 0.032 0.041 0.056 0.063 0.043 0.02 0.038 0.056 0.036 0.052 0.068 0.057 0.082 0.064 0.09 0.082 0.085 0.088 0.122 0.117 0.106 0.068 0.151 0.167 0.04 0 0.039 0.074 0.068 0.066 0.103 0.092 0.1 0.082 0.071 0.057 0.085 0.046 0.039 0.045 0.085 0.082 0.067 0.068 0.102 0 0.039 0 0.047 0.171 0.153 0.144 0.112 0.117 0.043 0.042 0.049 0.058 0.015 0.062 0.045 0.019 0.011 0.001 0.064 0.109 0.276 0.357 0.243 0.233 0.197 0.398 0.195 0.099 0.037 0.063 0.028 0.033 0.021 0.021 0.032 0.033 0.036 0.017 0.02 0.028 0.178 0.178 0.167 0.148 0.123 0.037 0.03 0.032 0.033 0.048 0.038 0.035 0.031 0.046 0.041 0.026 0.026 0.039 0.036 0.038 0.04 0.038 0.034 0.023 0.007 0.006 0.06 0.118 0.112 0.108 0.078 0.05 0.071 0.137 0.123 0.104 0.06 0.137 0.08 0.079 0.056 0.055 0.078 0.129 0.076 0.053 0.092 0.123 0.056 0.045 0.052 0.032 0.035 0.034 0.024 0.02 0.011 0 0.014 0.012 0.011 0.004 0.097 0 0 0 0.069 0.124 0.196 0.154 0.164 0.167 0.17 0.154 0.182 0.239 0.162 0.225 0.228 0.236 0.341 0.411 0.299 0.201 0.398 0.589 0.219 0 0.057 0.052 0.052 0.073 0.045 0.038 0.107 0.048 0.033 0.136 0.146 0.088 0.055 0.036 0.049 0.063 0.063 0.062 0.037 0.058 0.023 0.037 0.048 0.051 0.052 0.054 0.032 0.027 0.047 0.034 0.043 0.03 0.035 0.023 0.053 0.027 0.012 0.097 0.028 0.295 0.1 0.048 0.006 0.002 0.035 0.04 0.052 0.072 0.064 0.053 0.034 0.014 0.023 0.017 0.028 0.032 0.032 0.033 0.029 0.026 0.025 0.034 0.03 0.015 0.01 0.003 0 0.007 0.012 0.01 0.026 0.021 0.014 0.007 0.007 0.007 0.006 0.005 0.006 0.008 0.007 0.008 0.006 0.008 0.003 0.008 0.008 0.014 0.023 0.016 0.031 0.032 0.033 0.025 0.026 0.028 0.014 0.005 0.006 0.013 0.015 0.006 0.01 0.043 0.04 0.026 0.02 0.008 0.004 0.009 0.008 0.004 0.001 0 0 0 0 0 0 0 0 0 0 0 0 0 0 0 0 0 0 0 0 0 0 0 0 0 0 0 0.003 0.004 0.001 0.001 0 0 0 0 0 0 0 0 0 0 0 0 0 0 0 0 0 0 0 0 0 0 0 0 0 0 0 0 0 0 0 0 0 0 0 0 0 0 0 0 0 0 0 0 0 0 0 0 0 0 0 0 0 0 0 0 0 0 0 0 0 0 0 0 0 0 0 0.001 0.001 0.001 0 0 0 0 0 0 0 0 0 0 0 0 0 0 0 0 0 0 0 0 0 0 0 0 0 0 0 0 0 0 0 0 0 0 0 0 0 0 0 0 0 0 0 0 0 0 0 0 0 0 0 0 0 0 0 0 0 0 0 0 0.002 0.001 0.001 0 0.003 0.003 0.003 0.004 0.005 0 0.002 0.002 0 0 0 0 0 0 0 0 0 0 0 0 0 0 0 0 0 0 0 0 0 0 0 0 0 0 0 0 0 0 0 0 0 0 0 0 0 0 0 0 0 0 0 0 0 0 0 0 0 0 0 0 0 0 0 0 0 0 0 0 0 0 0 0 0 0 0 0 0 0 0 0 0 0 0 0 0 0 0 0 0 0 0 0 0 0 0 0 0 0 0 0 0 0 0 0 0 0 0 0 0 0 0 0 0 0 0 0 0 0 0 0 0 0 0 0 0 0 0 0 0 0 0 0 0 0 0 0 0 0 0 0 0 0 0 0 0 0 0 0 0 0 0 0 0 0 0 0 0 0 0 0 0 0 0 0 0 0 0 0 0 0 0 0 0 0 0 0 0 0 0 0 0 0 0 0 0 0 0 0 0 0 0 0 0 0 0 0 0 0 0 0 0 0 0 0 0 0 0 0 0 0 0 0 0 0 0 0 0 0 0 0 0 0 0 0 0 0 0 0 0 0 0 0 0 0 0 0 0 0 0 0 0 0 0 0 0 0 0 0 0 0 0 0 0 0 0 0 0 0 0 0 0 0 0 0 0 0 0 0 0 0 0 0 0 0 0 0 0 0 0 0 0 0 0 0 0 0 0 0 0 0 0 0 0 0 0 0 0 0 0 0 0 0 0 0 0 0 0 0 0 0 0 0 0 0 0 0 0 0 0 0 0 0 0 0 0 0 0 0 0 0 0 0 0 0 0 0 0 0 0 0 0 0 0 0.001 0.001 0.001 0.001 0.001 0.001 0.001 0.001 0.001 0 0 0 0 0 0 0 0 0 0 0 0 0.001 0.001 0.001 0.002 0.004 0.006 0.005 0.004 0.005 0.006 0.004 0.001 0.002 0.003 0.003 0.003 0.002 0.001 0.001 0.001 0.001 0 0 0 0.001 0 0 0 0 0.001 0.001 0 0 0 0.001 0.001 0.001 0.001 0.001 0 0 0 0 0 0 0 0 0 0 0 0.001 0.001 0.001 0 0 0 0 0 0 0 0 0 0 0 0 0.001 0.001 0.002 0.005 0.003 0 0 0 0 0 0 0 0 0 0 0 0 0 0 0 0 0 0 0 0 0 0 0 0 0 0 0 0 0 0 0 0 0 0 0 0 0 0 0 0 0 0 0 0 0 0 0 0 0 0 0 0 0 0 0 0 0 0 0 0 0 0 0 0 0 0 0 0 0 0 0 0 0 0.003 0.001 0 0 0 0.001 0.001 0.001 0 0 0.001 0.001 0 0 0 0 0 0 0 0 0 0 0 0 0 0 0 0 0 0 0 0 0 0 0 0 0 0 0 0 0 0 0 0 0 0.001 0.001 0.002 0.002 0.001 0.001 0.001 0.001 0.002 0.005 0.005 0.006 0.007 0.008 0.009 0.013 0.033 0.013 0.013 0.011 0.01 0.006 0.021 0.013 0.006 0 0 0 0 0.001 0 0 0 0 0 0 0 0 0 0 0 0 0 0 0 0 0 0 0 0 0 0 0 0 0 0 0 0 0 0 0 0 0 0 0 0 0 0 0 0 0 0 0 0 0 0 0 0 0 0 0 0 0 0 0 0 0 0 0 0 0 0 0 0 0 0 0 0 0 0 0 0 0 0 0 0 0 0 0 0 0 0 0 0 0 0 0 0 0 0 0 0 0 0 0 0 0 0 0 0 0 0 0 0 0 0 0 0 0 0 0 0 0 0 0 0 0 0 0 0 0 0 0 0 0 0 0 0 0 0 0 0 0 0 0 0 0 0 0 0 0 0 0 0 0 0 0 0 0 0 0 0 0 0 0 0 0 0 0 0 0 0 0 0 0 0 0 0 0 0 0 0 0 0 0 0 0 0 0 0 0 0 0 0 0 0 0 0 0 0 0.001 0.002 0.002 0.001 0.001 0 0.001 0.001 0.001 0 0 0 0.001 0.002 0 0.002 0.002 0.001 0.001 0.001 0.001 0.001 0.001 0.001 0.002 0.002 0.002 0.002 0.001 0.001 0 0 0 0 0 0 0 0 0 0 0.001 0.001 0.001 0.001 0.001 0 0 0 0 0 0 0 0 0 0 0 0 0 0 0.001 0 0 0 0 0 0 0 0 0 0 0 0 0 0 0.001 0 0.001 0 0 0 0 0 0 0 0 0 0 0 0 0.001 0 0 0 0 0 0.002 0.002 0.001 0 0 0.001 0.001 0.001 0 0 0.001 0.001 0 0 0 0 0 0 0 0 0 0 0.001 0.001 0.001 0 0 0.001 0.001 0.001 0 0.001 0 0 0.001 0 0 0 0 0 0.002 0 0 0.001 0.001 0.001 0.001 0.001 0.002 0.003 0.001 0.001 0.003 0.003 0.003 0.003 0.003 0.003 0.003 0.001 0.001 0 0.001 0.001 0 0 0 0 0.001 0.002 0.001 0.001 0 0 0 0.001 0.001 0.001 0.001 0.001 0.001 0 0 0 0 0 0 0.001 0.002 0.003 0.004 0.004 0.002 0.002 0.001 0 0 0 0 0 0 0 0 0 0 0 0 0 0 0 0 0 0 0 0 0 0 0 0 0 0 0 0 0 0 0 0 0 0 0 0 0 0 0 0 0 0 0 0 0 0 0 0 0 0 0 0 0 0 0 0 0 0 0 0 0 0 0 0 0 0 0 0 0 0 0 0 0 0 0 0 0 0 0 0 0 0 0 0 0 0 0 0 0 0 0 0 0 0 0 0 0 0 0 0 0 0 0 0 0 0 0 0 0 0 0 0 0 0 0 0 0 0 0 0 0 0 0 0 0 0 0 0 0 0 0 0 0 0 0 0 0 0 0 0 0 0 0 0 0 0 0 0 0 0 0 0 0 0 0 0 0 0 0 0 0 0 0 0 0 0 0 0 0 0 0 0 0 0 0 0 0 0 0 0 0 0 0 0 0 0 0 0 0 0 0 0 0 0 0 0 
0.088 0 0 0.218 0.329 0.336 0.284 0.214 0 0 0.244 0.127 0.756 0.037 0.079 0.052 0.109 0.223 0.221 0.141 0.148 0.137 0.047 0.041 0.018 0.043 0.057 0.055 0.099 0.068 0.026 0.042 0.088 0.073 0.033 0.016 0.037 0.057 0.076 0.066 0.057 0.079 0.081 0.101 0.151 0.132 0.147 0.192 0.226 0.208 0.364 0.713 0.451 0.199 0.876 1 0.661 0.581 0.428 0 0.055 0.074 0.08 0.073 0.074 0.086 0.085 0.079 0.131 0.095 0.074 0.138 0.173 0.105 0.035 0.057 0.073 0.093 0.073 0.218 0.167 0.191 0.084 0.083 0.042 0.059 0.014 0.062 0.06 0.042 0.033 0.015 0.028 0.03 0.024 0.021 0.025 0.014 0.021 0.022 0.014 0.009 0.044 0.12 0.008 0.034 0.022 0.036 0.055 0.035 0.048 0.044 0.034 0.036 0.054 0.051 0.037 0.012 0.045 0.072 0.038 0.048 0.065 0.056 0.079 0.054 0.072 0.065 0.066 0.06 0.102 0.094 0.074 0.053 0.124 0.155 0.039 0 0.024 0.052 0.049 0.048 0.075 0.066 0.063 0.059 0.052 0.033 0.066 0.035 0.031 0.035 0.069 0.061 0.051 0.053 0.086 0 0.039 0 0.057 0.21 0.185 0.173 0.109 0.109 0.047 0.033 0.04 0.047 0.007 0.042 0.031 0.015 0.013 0.004 0.039 0.087 0.244 0.303 0.206 0.21 0.156 0.338 0.164 0.072 0.031 0.052 0.025 0.033 0.019 0.019 0.025 0.025 0.031 0.015 0.016 0.022 0.141 0.139 0.122 0.105 0.09 0.027 0.023 0.032 0.027 0.033 0.029 0.026 0.024 0.034 0.028 0.017 0.011 0.029 0.021 0.025 0.03 0.033 0.028 0.019 0.007 0.003 0.059 0.09 0.089 0.082 0.057 0.04 0.051 0.096 0.088 0.076 0.045 0.094 0.065 0.056 0.043 0.044 0.054 0.091 0.051 0.04 0.073 0.09 0.03 0.034 0.035 0.025 0.028 0.031 0.021 0.015 0.002 0 0.009 0.009 0.01 0.005 0.065 0 0 0 0.061 0.106 0.166 0.148 0.153 0.137 0.155 0.149 0.164 0.202 0.168 0.186 0.185 0.193 0.3 0.353 0.24 0.164 0.341 0.517 0.178 0 0.037 0.039 0.039 0.054 0.029 0.03 0.077 0.038 0.025 0.113 0.126 0.093 0.052 0.033 0.046 0.047 0.048 0.043 0.025 0.049 0.028 0.043 0.046 0.049 0.046 0.043 0.023 0.022 0.036 0.027 0.036 0.027 0.024 0.02 0.04 0.018 0.002 0.088 0.028 0.263 0.074 0.037 0.007 0.003 0.024 0.023 0.04 0.06 0.057 0.039 0.033 0.01 0.014 0.012 0.031 0.034 0.031 0.034 0.031 0.028 0.023 0.031 0.03 0.006 0.005 0.003 0 0.003 0.006 0.005 0.016 0.009 0.008 0.005 0.003 0.005 0.008 0.005 0.006 0.006 0.009 0.007 0.009 0.011 0.007 0.012 0.012 0.016 0.022 0.014 0.03 0.025 0.028 0.024 0.024 0.025 0.015 0.006 0.004 0.014 0.017 0.008 0.015 0.033 0.032 0.021 0.018 0.01 0.005 0.008 0.01 0.004 0.002 0 0 0 0 0 0 0 0 0 0 0 0 0 0 0 0 0 0 0 0 0 0 0 0 0 0 0 0.003 0.007 0.003 0.002 0 0 0 0 0 0 0 0 0 0 0 0 0 0 0 0 0 0 0 0 0 0 0 0 0 0 0 0 0 0 0 0 0 0 0 0 0 0 0 0 0 0 0 0 0 0 0 0 0 0 0 0 0 0 0 0 0 0 0 0 0 0 0 0 0 0 0 0 0 0 0 0 0 0 0 0 0 0 0 0 0 0 0 0 0 0 0 0 0 0 0 0 0 0 0 0 0 0 0 0 0 0 0 0 0 0 0 0 0 0 0 0 0 0 0 0 0 0 0 0 0 0 0 0 0 0 0 0 0 0 0 0.001 0.001 0.001 0.001 0 0 0.001 0.001 0 0.003 0.001 0 0 0 0 0 0 0 0 0 0 0 0 0 0 0 0 0 0 0 0 0 0 0 0 0 0 0 0 0 0 0 0 0 0 0 0 0 0 0 0 0 0 0 0 0 0 0 0 0 0 0 0 0 0 0 0 0 0 0 0 0 0 0 0 0 0 0 0 0 0 0 0 0 0 0 0 0 0 0 0 0 0 0 0 0 0 0 0 0 0 0 0 0 0 0 0 0 0 0 0 0 0 0 0 0 0 0 0 0 0 0 0 0 0 0 0 0 0 0 0 0 0 0 0 0 0 0 0 0 0 0 0 0 0 0 0 0 0 0 0 0 0 0 0 0 0 0 0 0 0 0 0 0 0 0 0 0 0 0 0 0 0 0 0 0 0 0 0 0 0 0 0 0 0 0 0 0 0 0 0 0 0 0 0 0 0 0 0 0 0 0 0 0 0 0 0 0 0 0.001 0.001 0.001 0.001 0.001 0 0 0 0 0 0 0 0 0 0 0 0 0 0 0 0 0 0 0 0 0 0 0.001 0.001 0 0 0 0 0 0.001 0.001 0 0.001 0.001 0.001 0.001 0.001 0.001 0.001 0 0 0.001 0.001 0 0 0 0 0 0 0 0 0 0 0 0 0 0 0.001 0 0 0 0 0 0 0 0 0 0 0 0 0 0 0 0 0 0 0 0 0.001 0 0 0 0 0 0 0 0 0 0 0 0 0 0 0 0 0 0 0 0 0 0 0 0 0 0 0 0 0 0 0 0 0 0 0 0 0 0 0 0 0 0 0 0 0 0 0 0 0 0 0 0 0 0 0 0 0 0 0 0 0 0 0 0 0 0 0 0 0 0 0 0 0 0 0 0 0 0 0.001 0.002 0.002 0.001 0.002 0.002 0.002 0.001 0.001 0.001 0.001 0.001 0.001 0.001 0.001 0 0 0 0 0 0 0 0 0 0 0 0 0 0 0.001 0.001 0.001 0 0.002 0.001 0.001 0 0 0 0 0 0 0 0 0 0.001 0 0 0.001 0 0 0 0 0 0 0 0 0 0 0 0 0 0 0 0.001 0 0 0 0 0 0 0 0 0 0 0 0 0 0 0 0 0 0 0 0 0 0 0 0 0 0 0 0 0 0 0 0 0 0 0 0 0 0 0 0 0 0 0 0 0 0 0 0 0 0 0 0 0 0 0 0 0 0 0 0 0 0 0 0 0 0 0 0 0 0 0 0 0 0 0.001 0 0 0 0 0 0.001 0.001 0.001 0.001 0 0 0.001 0.001 0 0.001 0 0 0.001 0.001 0.001 0.001 0.001 0 0.001 0.001 0 0.001 0.001 0 0 0 0 0 0 0 0 0 0 0 0 0 0 0 0 0 0 0.001 0.001 0.001 0.001 0.001 0.001 0.001 0.003 0.008 0.012 0.004 0.005 0.009 0.019 0.032 0.017 0.012 0.014 0.013 0.007 0.011 0.011 0.007 0 0 0 0 0 0 0 0 0 0 0 0 0 0 0 0 0 0 0 0 0 0 0 0 0 0 0 0 0 0 0 0 0 0 0 0 0 0 0 0 0 0 0 0 0 0 0 0 0 0 0 0 0 0 0 0 0 0 0 0 0 0 0 0 0 0 0 0 0 0 0 0 0 0 0 0 0 0 0 0 0 0 0 0 0 0 0 0 0 0 0 0 0 0 0 0 0 0 0 0 0 0 0 0 0 0 0 0 0 0 0 0 0 0 0 0 0 0 0 0 0 0 0 0 0 0 0 0 0 0 0 0 0 0 0 0 0 0 0 0 0 0 0 0 0 0 0 0 0 0 0 0 0 0 0 0 0 0 0 0 0 0 0 0 0 0 0 0 0 0 0 0 0 0 0 0 0 0 0 0 0 0 0 0 0 0 0 0 0 0 0 0 0 0 0 0 0 0 0 0 0 0 0 0 0 0 0 0.001 0.001 0.001 0.001 0.001 0.001 0 0.001 0.001 0.001 0.001 0.001 0.001 0.001 0 0 0 0 0 0 0.001 0 0.001 0.001 0.001 0 0 0 0 0 0 0 0 0.001 0.001 0 0.001 0.001 0.001 0 0 0.001 0 0 0.001 0.001 0.001 0.001 0 0 0 0 0 0 0 0 0 0 0 0 0 0 0 0 0 0 0 0 0 0 0 0 0 0 0 0 0 0 0 0 0 0 0 0 0 0 0 0 0 0 0 0 0 0 0 0 0 0 0 0 0 0 0 0 0 0 0 0 0 0 0 0 0 0 0 0 0 0 0 0 0 0 0 0 0 0 0 0 0 0 0 0.001 0.002 0 0 0.001 0.002 0.002 0.002 0.001 0.002 0.002 0.001 0 0 0 0.001 0.001 0.001 0.001 0.001 0.001 0.001 0.001 0 0 0 0 0 0 0 0 0 0 0 0 0 0 0 0 0.001 0 0.002 0.001 0.001 0.001 0.001 0.001 0.001 0 0 0 0 0 0 0 0 0 0 0 0 0 0 0 0 0 0 0 0 0 0 0 0 0 0 0 0 0 0 0 0 0 0 0 0 0 0 0 0 0 0 0 0 0 0 0 0 0 0 0 0 0 0 0 0 0 0 0 0 0 0 0 0 0 0 0 0 0 0 0 0 0 0 0 0 0 0 0 0 0 0 0 0 0 0 0 0 0 0 0 0 0 0 0 0 0 0 0 0 0 0 0 0 0 0 0 0 0 0 0 0 0 0 0 0 0 0 0 0 0 0 0 0 0 0 0 0 0 0 0 0 0 0 0 0 0 0 0 0 0 0 0 0 0 0 0 0 0 0 0 0 0 0 0 0 0 0 0 0 0 0 0 0 0 0 0 0 0 0 0 0 0 0 0 0 0 0 0 0 0 0 0 0 0 0 0 0 0 0 0 0 0 0 0 
0.091 0 0 0.181 0.275 0.282 0.248 0.184 0 0 0.204 0.116 0.593 0.04 0.086 0.065 0.122 0.251 0.247 0.157 0.164 0.16 0.051 0.054 0.02 0.042 0.064 0.059 0.122 0.078 0.028 0.044 0.098 0.085 0.046 0.027 0.041 0.056 0.074 0.065 0.051 0.076 0.065 0.101 0.152 0.14 0.146 0.172 0.269 0.216 0.291 0.509 0.349 0.287 0.628 0.688 1 0.715 0.618 0 0.066 0.091 0.089 0.076 0.09 0.092 0.09 0.075 0.13 0.11 0.065 0.123 0.158 0.088 0.039 0.08 0.099 0.086 0.102 0.21 0.18 0.166 0.084 0.081 0.053 0.058 0.023 0.075 0.064 0.036 0.031 0.019 0.038 0.03 0.026 0.019 0.04 0.03 0.036 0.043 0.019 0.011 0.064 0.149 0.015 0.049 0.035 0.043 0.047 0.034 0.041 0.037 0.036 0.029 0.058 0.053 0.03 0.008 0.064 0.095 0.048 0.069 0.082 0.065 0.084 0.068 0.088 0.08 0.077 0.074 0.114 0.105 0.087 0.063 0.128 0.144 0.041 0 0.031 0.06 0.058 0.059 0.084 0.083 0.086 0.066 0.06 0.049 0.078 0.045 0.043 0.046 0.083 0.074 0.072 0.066 0.096 0 0.042 0 0.083 0.255 0.221 0.188 0.111 0.112 0.046 0.038 0.044 0.042 0.006 0.049 0.037 0.014 0.008 0.002 0.049 0.079 0.203 0.257 0.165 0.177 0.141 0.286 0.124 0.06 0.023 0.042 0.015 0.018 0.01 0.015 0.022 0.024 0.023 0.015 0.015 0.022 0.135 0.134 0.124 0.103 0.078 0.031 0.027 0.023 0.029 0.041 0.034 0.029 0.038 0.04 0.032 0.022 0.022 0.029 0.025 0.026 0.03 0.026 0.027 0.016 0.006 0.003 0.044 0.084 0.084 0.069 0.05 0.041 0.052 0.104 0.095 0.081 0.037 0.109 0.071 0.063 0.043 0.051 0.067 0.087 0.052 0.042 0.059 0.079 0.036 0.038 0.044 0.031 0.032 0.035 0.027 0.02 0.007 0 0.012 0.011 0.007 0.005 0.068 0 0 0 0.07 0.105 0.15 0.128 0.13 0.126 0.138 0.126 0.154 0.181 0.133 0.15 0.173 0.169 0.224 0.303 0.211 0.143 0.288 0.395 0.148 0 0.032 0.03 0.03 0.05 0.032 0.024 0.083 0.031 0.025 0.1 0.117 0.068 0.037 0.042 0.048 0.056 0.057 0.054 0.025 0.053 0.028 0.034 0.047 0.049 0.041 0.035 0.024 0.016 0.03 0.023 0.027 0.016 0.016 0.022 0.05 0.008 0.003 0.065 0.02 0.213 0.071 0.034 0.004 0.002 0.023 0.019 0.035 0.053 0.049 0.029 0.019 0.005 0.012 0.009 0.021 0.02 0.021 0.019 0.021 0.022 0.022 0.025 0.025 0.006 0.002 0.002 0 0 0.003 0.003 0.006 0.005 0.004 0.004 0.003 0.004 0.005 0.002 0.003 0.005 0.005 0.003 0.006 0.003 0.001 0.004 0.006 0.007 0.013 0.007 0.022 0.022 0.024 0.026 0.026 0.027 0.019 0.005 0.006 0.014 0.017 0.008 0.015 0.047 0.042 0.029 0.025 0.009 0.009 0.01 0.012 0.006 0.002 0.001 0.001 0 0 0 0 0 0 0 0 0 0 0 0 0 0 0 0 0 0 0 0 0 0 0 0 0 0.004 0.007 0.002 0.001 0 0 0 0 0 0 0 0 0 0 0 0 0 0 0 0 0 0 0 0 0 0 0 0 0 0 0 0 0 0 0 0 0 0 0 0 0 0.001 0 0 0 0 0 0 0 0 0 0 0 0 0 0 0 0 0 0 0 0 0 0 0 0 0 0 0 0 0 0.003 0 0.002 0 0 0 0 0 0 0 0 0 0 0 0 0 0 0 0 0 0 0 0 0 0 0 0 0 0 0 0 0 0 0 0 0 0 0 0 0 0 0 0 0 0 0 0 0 0 0 0 0 0 0 0 0 0 0 0 0 0 0 0 0 0 0 0 0.001 0.001 0 0.001 0.003 0 0.006 0.001 0 0 0.003 0 0 0 0 0 0 0 0 0 0 0 0 0 0 0 0 0 0 0 0 0 0 0 0 0 0 0 0 0 0 0 0 0 0 0 0 0 0 0 0 0 0 0 0 0 0 0 0 0 0 0 0 0 0 0 0 0 0 0 0 0 0 0 0 0 0 0 0 0 0 0 0 0 0 0 0 0 0 0 0 0 0 0 0 0 0 0 0 0 0 0 0 0 0 0 0 0 0 0 0 0 0 0 0 0 0 0 0 0 0 0 0 0 0 0 0 0 0 0 0 0 0 0 0 0 0 0 0 0 0 0 0 0 0 0 0 0 0 0 0 0 0 0 0 0 0 0 0 0 0 0 0 0 0 0 0 0 0 0 0 0 0 0 0 0 0 0 0 0 0 0 0 0 0 0 0 0 0 0 0 0 0 0 0 0 0 0 0 0 0 0 0 0 0 0 0 0 0 0 0 0 0 0 0 0 0 0 0 0 0 0 0 0 0 0 0 0 0 0 0 0 0 0 0 0 0 0 0 0 0 0 0 0 0 0 0 0 0 0 0 0 0 0 0 0 0 0 0 0 0 0 0 0 0 0 0 0 0 0 0 0 0 0 0 0 0 0 0 0 0 0 0 0 0 0 0 0 0 0 0 0 0 0 0 0 0 0 0 0 0 0 0 0 0 0 0 0 0 0 0 0 0 0 0 0 0 0 0 0 0 0 0 0 0 0 0 0 0 0 0 0 0 0 0 0 0 0 0 0 0 0 0 0 0 0 0 0 0 0 0 0 0 0 0 0 0 0 0 0 0 0 0 0 0 0 0 0.001 0.001 0.001 0.001 0.001 0.001 0.001 0 0.001 0.001 0.001 0 0.001 0 0 0 0 0 0 0 0 0 0 0 0 0 0 0 0 0 0 0 0 0 0.001 0.001 0 0 0 0 0 0 0 0 0 0 0 0 0 0 0 0 0 0 0 0 0 0 0 0 0 0 0.001 0.001 0.002 0.003 0.001 0 0 0 0 0 0 0 0 0 0 0 0 0 0 0 0 0 0 0 0 0 0 0 0 0 0 0 0 0 0 0 0 0 0 0 0 0 0 0 0 0 0 0 0 0 0 0 0 0 0 0 0 0 0 0 0 0 0 0 0 0 0 0 0 0 0 0 0 0 0 0 0 0 0 0 0 0 0 0 0 0 0 0 0 0 0 0 0 0 0 0 0 0 0 0 0 0 0 0 0 0 0 0 0 0 0 0 0 0 0 0 0 0 0 0 0 0 0 0 0 0 0 0 0 0 0 0 0 0.001 0.004 0.002 0.004 0.006 0.01 0.02 0.009 0.009 0.009 0.01 0.007 0.02 0.017 0.006 0 0 0 0.003 0.003 0.001 0 0 0 0 0 0 0 0 0 0 0 0 0 0 0 0 0 0 0 0 0 0 0 0 0 0 0 0 0 0 0 0 0 0 0 0 0 0 0 0 0 0 0 0 0 0 0 0 0 0 0 0 0 0 0 0 0 0 0 0 0 0 0 0 0 0 0 0 0 0 0 0 0 0 0 0 0 0 0 0 0 0 0 0 0 0 0 0 0 0 0 0 0 0 0 0 0 0 0 0 0 0 0 0 0 0 0 0 0 0 0 0 0 0 0 0 0 0 0 0 0 0 0 0 0 0 0 0 0 0 0 0 0 0 0 0 0 0 0 0 0 0 0 0 0 0 0 0 0 0 0 0 0 0 0 0 0 0 0 0 0 0 0 0 0 0 0 0 0 0 0 0 0 0 0 0 0 0 0 0 0 0 0 0 0 0 0 0 0 0 0 0 0 0 0 0 0 0 0 0 0 0 0.001 0.001 0 0 0.001 0 0 0 0.001 0 0 0 0 0 0 0 0 0 0 0 0 0 0 0 0 0 0 0 0 0 0 0 0 0 0 0 0 0 0 0 0 0 0 0 0 0 0 0 0 0 0 0 0 0 0 0 0 0 0 0 0 0 0 0 0 0 0 0 0 0 0 0 0 0 0 0 0 0 0 0 0 0 0 0 0 0 0 0 0 0 0 0 0 0 0 0 0 0 0 0 0 0 0 0 0 0 0 0 0 0 0 0 0 0 0 0 0 0 0 0 0 0 0 0 0 0 0 0 0 0 0.001 0.001 0.001 0.001 0.003 0.002 0.001 0.002 0.001 0.001 0.001 0.001 0 0 0.001 0.001 0 0 0.001 0.001 0.001 0.001 0 0 0 0 0 0 0 0 0 0 0 0 0 0 0 0 0 0.001 0.001 0.001 0 0 0 0 0 0 0 0 0 0 0 0 0 0 0 0 0 0 0 0 0 0 0 0 0 0 0 0 0 0 0 0 0 0 0 0 0 0 0 0 0 0 0 0 0 0 0 0 0 0 0 0 0 0 0 0 0 0 0 0 0 0 0 0 0 0 0 0 0 0 0 0 0 0 0 0 0 0 0 0 0 0 0 0 0 0 0 0 0 0 0 0 0 0 0 0 0 0 0 0 0 0 0 0 0 0 0 0 0 0 0 0 0 0 0 0 0 0 0 0 0 0 0 0 0 0 0 0 0 0 0 0 0 0 0 0 0 0 0 0 0 0 0 0 0 0 0 0 0 0 0 0 0 0 0 0 0 0 0 0 0 0 0 0 0 0 0 0 0 0 0 0 0 0 0 0 0 0 0 0 0 0 0 0 0 0 0 0 0 0 0 0 0 0 0 0 0 0 0 0 0 
0.082 0 0 0.184 0.255 0.249 0.21 0.162 0 0 0.195 0.107 0.628 0.048 0.1 0.056 0.138 0.312 0.3 0.211 0.215 0.183 0.057 0.055 0.021 0.039 0.073 0.076 0.133 0.078 0.037 0.061 0.116 0.099 0.03 0.016 0.028 0.048 0.064 0.054 0.051 0.067 0.054 0.087 0.126 0.122 0.126 0.155 0.213 0.188 0.268 0.495 0.323 0.222 0.612 0.632 0.732 1 0.466 0 0.046 0.07 0.067 0.062 0.071 0.078 0.073 0.069 0.118 0.088 0.054 0.111 0.143 0.09 0.043 0.074 0.08 0.096 0.08 0.181 0.148 0.154 0.062 0.061 0.037 0.046 0.02 0.059 0.046 0.027 0.025 0.015 0.027 0.023 0.02 0.013 0.022 0.013 0.032 0.042 0.024 0.013 0.062 0.166 0.01 0.031 0.023 0.043 0.047 0.036 0.044 0.04 0.035 0.04 0.05 0.039 0.021 0.008 0.077 0.116 0.033 0.049 0.061 0.049 0.06 0.047 0.061 0.061 0.063 0.063 0.092 0.08 0.066 0.057 0.105 0.132 0.034 0 0.018 0.039 0.035 0.039 0.065 0.06 0.059 0.055 0.048 0.041 0.059 0.029 0.028 0.034 0.063 0.06 0.043 0.044 0.07 0 0.028 0 0.069 0.269 0.249 0.201 0.118 0.119 0.043 0.033 0.048 0.046 0.009 0.05 0.038 0.017 0.013 0.004 0.048 0.074 0.17 0.221 0.161 0.148 0.11 0.25 0.139 0.066 0.031 0.061 0.025 0.028 0.012 0.015 0.023 0.023 0.026 0.013 0.007 0.017 0.11 0.112 0.115 0.103 0.086 0.028 0.027 0.027 0.027 0.039 0.035 0.029 0.026 0.039 0.031 0.019 0.018 0.028 0.024 0.024 0.026 0.023 0.024 0.02 0.003 0.002 0.043 0.087 0.085 0.073 0.05 0.034 0.05 0.088 0.079 0.065 0.04 0.092 0.072 0.065 0.05 0.054 0.069 0.091 0.057 0.042 0.067 0.088 0.031 0.037 0.044 0.03 0.033 0.034 0.025 0.021 0.004 0 0.015 0.014 0.008 0.002 0.073 0 0 0 0.069 0.095 0.13 0.115 0.114 0.114 0.114 0.107 0.14 0.163 0.123 0.151 0.155 0.157 0.232 0.26 0.189 0.139 0.25 0.372 0.135 0 0.044 0.038 0.036 0.048 0.029 0.024 0.075 0.03 0.026 0.09 0.097 0.054 0.028 0.026 0.027 0.036 0.038 0.033 0.02 0.037 0.023 0.031 0.039 0.04 0.044 0.038 0.02 0.021 0.034 0.024 0.025 0.018 0.019 0.01 0.032 0.017 0.005 0.076 0.021 0.208 0.077 0.035 0.004 0.001 0.026 0.025 0.038 0.047 0.046 0.031 0.031 0.007 0.016 0.01 0.029 0.031 0.03 0.033 0.031 0.029 0.025 0.03 0.029 0.008 0.002 0.002 0 0.006 0.006 0.004 0.012 0.006 0.005 0.007 0.004 0.007 0.008 0.004 0.006 0.008 0.009 0.004 0.008 0.009 0.005 0.009 0.008 0.01 0.02 0.01 0.032 0.03 0.031 0.029 0.028 0.029 0.016 0.006 0.006 0.007 0.012 0.006 0.015 0.048 0.043 0.031 0.024 0.008 0.012 0.017 0.007 0.005 0.002 0 0 0 0 0 0 0 0 0 0 0 0 0 0 0 0 0 0 0 0 0 0 0 0 0 0 0 0.001 0.005 0 0 0 0 0 0 0 0 0 0 0 0 0 0 0 0 0 0 0 0 0 0 0 0 0 0 0 0 0 0 0 0 0 0 0 0 0 0 0 0 0 0 0 0 0 0 0 0 0 0 0 0 0 0 0 0 0 0 0 0 0 0 0 0 0 0 0 0 0 0.001 0 0 0 0 0 0 0 0 0 0 0 0 0 0 0 0 0 0 0 0 0 0 0 0 0 0 0 0 0 0 0 0 0 0 0 0 0 0 0 0 0 0 0 0 0 0 0 0 0 0 0 0 0 0 0 0 0 0 0 0 0 0 0.001 0 0 0 0.001 0.001 0.002 0.003 0.005 0 0.002 0.001 0 0 0.003 0 0 0 0 0 0 0 0 0 0 0 0 0 0 0 0 0 0 0 0 0 0 0 0 0 0 0 0 0 0 0 0 0 0 0 0 0 0 0 0 0 0 0 0 0 0 0 0 0 0 0 0 0 0 0 0 0 0 0 0 0 0 0 0 0 0 0 0 0 0 0 0 0 0 0 0 0 0 0 0 0 0 0 0 0 0 0 0 0 0 0 0 0 0 0 0 0 0 0 0 0 0 0 0 0 0 0 0 0 0 0 0 0 0 0 0 0 0 0 0 0 0 0 0 0 0 0 0 0 0 0 0 0 0 0 0 0 0 0 0 0 0 0 0 0 0 0 0 0 0 0 0 0 0 0 0 0 0 0 0 0 0 0 0 0 0 0 0 0 0 0 0 0 0 0 0 0 0 0 0 0 0 0 0 0 0 0 0 0 0 0 0 0 0 0 0 0 0 0 0 0 0 0 0 0 0 0 0 0 0 0 0 0 0 0 0 0 0 0 0 0 0 0 0 0 0 0 0 0 0 0 0 0 0 0 0 0 0 0 0 0 0 0 0 0 0 0 0 0 0 0 0 0 0 0 0 0 0 0 0 0 0 0 0 0 0 0 0 0 0 0 0 0 0 0 0 0 0 0 0 0 0 0 0 0 0 0 0 0 0 0 0 0 0 0 0 0 0 0 0 0 0 0 0 0 0 0 0 0 0 0 0 0 0 0 0 0 0 0 0 0 0 0 0 0 0 0 0 0 0 0 0 0 0 0 0 0 0 0 0 0 0 0 0 0 0 0 0 0 0 0 0 0 0 0 0 0.001 0.002 0.001 0.001 0 0.001 0.002 0.002 0.001 0 0.001 0.001 0.001 0.001 0 0 0 0 0 0 0 0 0 0 0 0 0 0 0 0 0 0 0 0.001 0.002 0.002 0 0 0 0 0 0 0 0 0 0 0 0 0 0 0 0 0 0 0 0 0 0 0 0 0 0 0 0 0.001 0.002 0.001 0 0 0 0 0 0 0 0 0 0 0 0 0 0 0 0 0 0 0 0 0 0 0 0 0 0 0 0 0 0 0 0 0 0 0 0 0 0 0 0 0 0 0 0 0 0 0 0 0 0 0 0 0 0 0 0 0 0 0 0 0 0 0 0 0 0 0 0 0 0 0 0 0 0 0 0 0 0 0 0 0 0 0 0 0 0 0 0 0 0 0 0 0 0 0 0 0 0 0 0 0 0 0 0 0 0 0 0 0 0 0 0 0 0 0 0 0 0 0 0 0.001 0.001 0 0 0 0 0.003 0.006 0.006 0.01 0.008 0.007 0.007 0.009 0.019 0.009 0.009 0.01 0.009 0.006 0.014 0.01 0.005 0 0 0 0.002 0.002 0 0 0 0 0 0 0 0 0 0 0 0 0 0 0 0 0 0 0 0 0 0 0 0 0 0 0 0 0 0 0 0 0 0 0 0 0 0 0 0 0 0 0 0 0 0 0 0 0 0 0 0 0 0 0 0 0 0 0 0 0 0 0 0 0 0 0 0 0 0 0 0 0 0 0 0 0 0 0 0 0 0 0 0 0 0 0 0 0 0 0 0 0 0 0 0 0 0 0 0 0 0 0 0 0 0 0 0 0 0 0 0 0 0 0 0 0 0 0 0 0 0 0 0 0 0 0 0 0 0 0 0 0 0 0 0 0 0 0 0 0 0 0 0 0 0 0 0 0 0 0 0 0 0 0 0 0 0 0 0 0 0 0 0 0 0 0 0 0 0 0 0 0 0 0 0 0 0 0 0 0 0 0 0 0 0 0 0 0 0.001 0.001 0.001 0 0.001 0.001 0.001 0 0 0 0 0 0 0.001 0 0 0 0.001 0.001 0.001 0.001 0.001 0.001 0 0.002 0.002 0.002 0.001 0.001 0.001 0.001 0 0 0 0 0 0 0 0 0 0 0 0 0 0 0 0 0 0 0 0 0 0 0 0 0 0 0 0 0 0 0 0 0 0 0 0 0 0 0 0 0 0 0 0 0 0 0 0 0 0 0 0 0 0 0 0 0 0 0 0 0 0 0 0 0 0 0 0 0 0 0 0 0 0 0 0 0 0 0 0 0 0 0 0 0 0 0 0 0 0 0 0 0 0 0 0 0 0 0 0 0 0 0 0 0 0.001 0 0 0 0 0 0 0 0.001 0 0.001 0.001 0.004 0.001 0 0.001 0.001 0.001 0 0 0 0 0 0 0 0 0 0.001 0.001 0.001 0.001 0.001 0 0 0 0 0 0 0 0 0 0 0 0 0 0 0 0 0.001 0.001 0.001 0.001 0.002 0.001 0 0.001 0.001 0 0 0 0 0 0 0 0 0 0 0 0 0 0 0 0 0 0 0 0 0 0 0 0 0 0 0 0 0 0 0 0 0 0 0 0 0 0 0 0 0 0 0 0 0 0 0 0 0 0 0 0 0 0 0 0 0 0 0 0 0 0 0 0 0 0 0 0 0 0 0 0 0 0 0 0 0 0 0 0 0 0 0 0 0 0 0 0 0 0 0 0 0 0 0 0 0 0 0 0 0 0 0 0 0 0 0 0 0 0 0 0 0 0 0 0 0 0 0 0 0 0 0 0 0 0 0 0 0 0 0 0 0 0 0 0 0 0 0 0 0 0 0 0 0 0 0 0 0 0 0 0 0 0 0 0 0 0 0 0 0 0 0 0 0 0 0 0 0 0 0 0 0 0 0 0 0 0 0 0 0 0 0 0 0 0 0 0 0 0 0 0 0 0 
0.075 0 0 0.103 0.143 0.144 0.126 0.09 0 0 0.089 0.042 0.251 0.031 0.116 0.066 0.113 0.214 0.215 0.131 0.136 0.156 0.057 0.051 0.016 0.046 0.074 0.075 0.137 0.083 0.037 0.057 0.116 0.092 0.028 0.023 0.04 0.058 0.075 0.055 0.062 0.077 0.079 0.098 0.154 0.145 0.119 0.181 0.374 0.238 0.198 0.252 0.179 0.124 0.278 0.285 0.362 0.279 1 0 0.037 0.053 0.055 0.047 0.05 0.054 0.057 0.052 0.076 0.058 0.053 0.084 0.105 0.068 0.03 0.039 0.042 0.058 0.043 0.099 0.075 0.111 0.055 0.053 0.029 0.033 0.014 0.049 0.047 0.026 0.019 0.01 0.027 0.01 0.012 0.008 0.025 0.017 0.028 0.037 0.015 0.009 0.06 0.157 0.011 0.047 0.038 0.048 0.062 0.046 0.055 0.051 0.032 0.043 0.063 0.067 0.045 0.01 0.056 0.085 0.023 0.025 0.045 0.036 0.046 0.047 0.049 0.048 0.044 0.034 0.066 0.064 0.051 0.033 0.075 0.094 0.024 0 0.019 0.035 0.037 0.033 0.047 0.045 0.042 0.041 0.037 0.032 0.044 0.024 0.02 0.024 0.05 0.045 0.044 0.044 0.057 0 0.019 0 0.106 0.361 0.226 0.172 0.133 0.129 0.048 0.041 0.05 0.042 0.01 0.022 0.018 0.017 0.012 0.005 0.021 0.044 0.109 0.143 0.104 0.091 0.069 0.144 0.075 0.032 0.014 0.031 0.008 0.01 0.005 0.007 0.013 0.015 0.011 0.006 0.009 0.021 0.092 0.093 0.097 0.072 0.062 0.016 0.021 0.023 0.023 0.034 0.026 0.023 0.024 0.027 0.022 0.012 0.011 0.02 0.016 0.012 0.014 0.014 0.013 0.008 0.002 0.002 0.032 0.057 0.059 0.045 0.039 0.025 0.034 0.072 0.066 0.048 0.032 0.08 0.051 0.041 0.031 0.034 0.041 0.061 0.032 0.023 0.037 0.055 0.018 0.018 0.027 0.017 0.02 0.023 0.013 0.011 0.003 0 0.005 0.006 0.004 0 0.047 0 0 0 0.044 0.08 0.11 0.098 0.093 0.075 0.094 0.09 0.104 0.127 0.1 0.092 0.099 0.121 0.142 0.151 0.113 0.094 0.148 0.192 0.074 0 0.012 0.018 0.017 0.026 0.017 0.012 0.072 0.03 0.026 0.085 0.091 0.05 0.028 0.024 0.03 0.034 0.034 0.033 0.021 0.033 0.02 0.024 0.032 0.032 0.027 0.027 0.018 0.015 0.021 0.013 0.015 0.01 0.012 0.012 0.031 0.007 0.004 0.059 0.01 0.11 0.034 0.02 0.003 0.002 0.015 0.013 0.031 0.049 0.043 0.029 0.023 0.007 0.009 0.011 0.024 0.024 0.024 0.02 0.023 0.022 0.018 0.025 0.021 0.005 0.004 0.004 0 0.005 0.007 0.007 0.014 0.008 0.005 0.003 0.002 0.002 0.004 0.003 0.002 0.002 0.004 0.003 0.002 0.004 0.003 0.008 0.008 0.01 0.014 0.006 0.022 0.022 0.025 0.016 0.018 0.021 0.011 0.005 0.007 0.012 0.013 0.006 0.008 0.029 0.027 0.02 0.013 0.001 0.005 0.01 0.006 0.002 0.001 0.001 0 0 0 0 0 0 0 0 0 0 0 0 0 0 0 0 0 0 0 0 0 0 0 0 0 0 0.002 0.003 0.001 0 0 0 0 0 0 0 0 0 0 0 0 0 0 0 0 0 0 0 0 0 0 0 0 0 0 0 0 0 0 0 0 0 0 0 0 0 0 0 0 0 0 0 0 0 0 0 0 0 0 0 0 0 0 0 0 0 0 0 0 0 0 0 0 0 0 0 0 0.001 0.001 0 0 0 0 0 0 0 0 0 0 0 0 0 0 0 0 0 0 0 0 0 0 0 0 0 0 0 0 0 0 0 0 0 0 0 0 0 0 0 0 0 0 0 0 0 0 0 0 0 0 0 0 0 0 0 0 0 0 0 0 0 0 0 0 0 0.001 0.001 0 0.001 0.001 0 0.001 0 0 0 0.003 0 0 0 0 0 0 0 0 0 0 0 0 0 0 0 0 0 0 0 0 0 0 0 0 0 0 0 0 0 0 0 0 0 0 0 0 0 0 0 0 0 0 0 0 0 0 0 0 0 0 0 0 0 0 0 0 0 0 0 0 0 0 0 0 0 0 0 0 0 0 0 0 0 0 0 0 0 0 0 0 0 0 0 0 0 0 0 0 0 0 0 0 0 0 0 0 0 0 0 0 0 0 0 0 0 0 0 0 0 0 0 0 0 0 0 0 0 0 0 0 0 0 0 0 0 0 0 0 0 0 0 0 0 0 0 0 0 0 0 0 0 0 0 0 0 0 0 0 0 0 0 0 0 0 0 0 0 0 0 0 0 0 0 0 0 0 0 0 0 0 0 0 0 0 0 0 0 0 0 0 0 0 0 0 0 0 0 0 0 0 0 0 0 0 0 0 0 0 0 0 0 0 0 0 0 0 0 0 0 0 0 0 0 0 0 0 0 0 0 0 0 0 0 0 0 0 0 0 0 0 0 0 0 0 0 0 0 0 0 0 0 0 0 0 0 0 0 0 0 0 0 0 0 0 0 0 0 0 0 0 0 0 0 0 0 0 0 0 0 0 0 0 0 0 0 0 0 0 0 0 0 0 0 0 0 0 0 0 0 0 0 0 0 0 0 0 0 0 0 0 0 0 0 0 0 0 0 0 0 0 0 0 0 0 0 0 0 0 0 0 0 0 0 0 0 0 0 0 0 0 0 0 0 0 0 0 0 0 0 0 0 0 0 0 0 0 0 0 0 0 0 0 0 0 0 0 0 0 0.002 0.001 0.001 0.001 0.004 0.001 0.001 0.001 0.002 0.001 0.001 0 0 0 0 0 0 0 0 0 0 0 0 0 0 0 0 0 0 0 0 0 0 0 0 0 0 0 0 0 0 0 0 0 0 0 0 0 0 0 0 0 0 0 0 0 0 0 0 0 0 0 0 0 0 0 0 0 0 0 0 0 0 0 0 0 0 0 0 0 0 0 0 0 0 0 0 0 0 0 0 0 0 0 0 0 0 0 0 0 0 0 0 0 0 0 0 0 0 0 0 0 0 0 0 0 0 0 0 0 0 0 0 0 0 0 0 0 0 0 0 0 0 0 0 0 0 0 0.001 0 0 0 0 0 0 0 0 0 0 0 0 0 0 0 0 0 0 0 0 0 0 0 0 0 0 0 0 0 0 0 0 0 0 0 0 0 0 0 0 0 0 0 0 0 0 0 0 0 0 0 0 0 0.002 0.003 0.003 0.003 0.004 0.007 0.005 0.011 0.004 0.008 0.005 0.004 0.005 0.009 0.005 0.002 0 0 0 0 0 0 0 0 0 0 0 0 0 0 0 0 0 0 0 0 0 0 0 0 0 0 0 0 0 0 0 0 0 0 0 0 0 0 0 0 0 0 0 0 0 0 0 0 0 0 0 0 0 0 0 0 0 0 0 0 0 0 0 0 0 0 0 0 0 0 0 0 0 0 0 0 0 0 0 0 0 0 0 0 0 0 0 0 0 0 0 0 0 0 0 0 0 0 0 0 0 0 0 0 0 0 0 0 0 0 0 0 0 0 0 0 0 0 0 0 0 0 0 0 0 0 0 0 0 0 0 0 0 0 0 0 0 0 0 0 0 0 0 0 0 0 0 0 0 0 0 0 0 0 0 0 0 0 0 0 0 0 0 0 0 0 0 0 0 0 0 0 0 0 0 0 0 0 0 0 0 0 0 0 0 0 0 0 0 0 0 0 0 0 0 0 0 0 0 0 0 0 0 0 0 0 0 0 0 0 0 0 0 0 0 0 0 0 0 0 0 0 0 0 0 0 0 0 0 0 0 0 0 0 0 0 0 0 0 0 0 0 0 0 0 0 0 0 0 0 0 0 0 0 0 0 0 0 0 0 0 0 0 0 0 0 0 0 0 0 0 0 0 0 0 0 0 0 0 0 0 0 0 0 0 0 0 0 0 0 0 0 0 0 0 0 0 0 0 0 0 0 0 0 0 0 0 0 0 0 0 0 0 0 0 0 0 0 0 0 0 0 0 0 0 0 0 0 0 0 0 0 0 0 0 0 0 0 0 0 0 0 0.001 0 0 0 0 0 0 0 0 0 0 0 0 0 0 0 0 0 0 0 0 0 0 0 0 0 0 0 0 0 0 0 0 0 0 0 0 0 0 0 0 0 0 0 0 0 0 0 0 0 0 0 0 0 0 0 0 0 0 0 0 0 0 0 0 0 0 0 0 0 0 0 0 0 0 0 0 0 0 0 0 0 0 0 0 0 0 0 0 0 0 0 0 0 0 0 0 0 0 0 0 0 0 0 0 0 0 0 0 0 0 0 0 0 0 0 0 0 0 0 0 0 0 0 0 0 0 0 0 0 0 0 0 0 0 0 0 0 0 0 0 0 0 0 0 0 0 0 0 0 0 0 0 0 0 0 0 0 0 0 0 0 0 0 0 0 0 0 0 0 0 0 0 0 0 0 0 0 0 0 0 0 0 0 0 0 0 0 0 0 0 0 0 0 0 0 0 0 0 0 0 0 0 0 0 0 0 0 0 0 0 0 0 0 0 0 0 0 0 0 0 0 0 0 0 0 0 0 0 0 0 0 0 0 0 0 0 0 0 
0 0 0 0 0 0 0 0 0 0 0 0 0 0 0 0 0 0 0 0 0 0 0 0 0 0 0 0 0 0 0 0 0 0 0 0 0 0 0 0 0 0 0 0 0 0 0 0 0 0 0 0 0 0 0 0 0 0 0 1 0 0 0 0 0 0 0 0 0 0 0 0 0 0 0 0 0 0 0 0 0 0 0 0 0 0 0 0 0 0 0 0 0 0 0 0 0 0 0 0 0 0 0 0 0 0 0 0 0 0 0 0 0 0 0 0 0 0 0 0 0 0 0 0 0 0 0 0 0 0 0 0 0 0 0 0 0 0 0 0 0 0 0 0 0 0 0 0 0 0 0 0 0 0 0 0 0 0 0 0 0 0 0 0 0 0 0 0 0 0 0 0 0 0 0 0 0 0 0 0 0 0 0 0 0 0 0 0 0 0 0 0 0 0 0 0 0 0 0 0 0 0 0 0 0 0 0 0 0 0 0 0 0 0 0 0 0 0 0 0 0 0 0 0 0 0 0 0 0 0 0 0 0 0 0 0 0 0 0 0 0 0 0 0 0 0 0 0 0 0 0 0 0 0 0 0 0 0 0 0 0 0 0 0 0 0 0 0 0 0 0 0 0 0 0 0 0 0 0 0 0 0 0 0 0 0 0 0 0 0 0 0 0 0 0 0 0 0 0 0 0 0 0 0 0 0 0 0 0 0 0 0 0 0 0 0 0 0 0 0 0 0 0 0 0 0 0 0 0 0 0 0 0 0 0 0 0 0 0 0 0 0 0 0 0 0 0 0 0 0 0 0 0 0 0 0 0 0 0 0 0 0 0 0 0 0 0 0 0 0 0 0 0 0 0 0 0 0 0 0 0 0 0 0 0 0 0 0 0 0 0 0 0 0 0 0 0 0 0 0 0 0 0 0 0 0 0 0 0 0 0 0 0 0 0 0 0 0 0 0 0 0 0 0 0 0 0 0 0 0 0 0 0 0 0 0 0 0 0 0 0 0 0 0 0 0 0 0 0 0 0 0 0 0 0 0 0 0 0 0 0 0 0 0 0 0 0 0 0 0 0 0 0 0 0 0 0 0 0 0 0 0 0 0 0 0 0 0 0 0 0 0 0 0 0 0 0 0 0 0 0 0 0 0 0 0 0 0 0 0 0 0 0 0 0 0 0 0 0 0 0 0 0 0 0 0 0 0 0 0 0 0 0 0 0 0 0 0 0 0 0 0 0 0 0 0 0 0 0 0 0 0 0 0 0 0 0 0 0 0 0 0 0 0 0 0 0 0 0 0 0 0 0 0 0 0 0 0 0 0 0 0 0 0 0 0 0 0 0 0 0 0 0 0 0 0 0 0 0 0 0 0 0 0 0 0 0 0 0 0 0 0 0 0 0 0 0 0 0 0 0 0 0 0 0 0 0 0 0 0 0 0 0 0 0 0 0 0 0 0 0 0 0 0 0 0 0 0 0 0 0 0 0 0 0 0 0 0 0 0 0 0 0 0 0 0 0 0 0 0 0 0 0 0 0 0 0 0 0 0 0 0 0 0 0 0 0 0 0 0 0 0 0 0 0 0 0 0 0 0 0 0 0 0 0 0 0 0 0 0 0 0 0 0 0 0 0 0 0 0 0 0 0 0 0 0 0 0 0 0 0 0 0 0 0 0 0 0 0 0 0 0 0 0 0 0 0 0 0 0 0 0 0 0 0 0 0 0 0 0 0 0 0 0 0 0 0 0 0 0 0 0 0 0 0 0 0 0 0 0 0 0 0 0 0 0 0 0 0 0 0 0 0 0 0 0 0 0 0 0 0 0 0 0 0 0 0 0 0 0 0 0 0 0 0 0 0 0 0 0 0 0 0 0 0 0 0 0 0 0 0 0 0 0 0 0 0 0 0 0 0 0 0 0 0 0 0 0 0 0 0 0 0 0 0 0 0 0 0 0 0 0 0 0 0 0 0 0 0 0 0 0 0 0 0 0 0 0 0 0 0 0 0 0 0 0 0 0 0 0 0 0 0 0 0 0 0 0 0 0 0 0 0 0 0 0 0 0 0 0 0 0 0 0 0 0 0 0 0 0 0 0 0 0 0 0 0 0 0 0 0 0 0 0 0 0 0 0 0 0 0 0 0 0 0 0 0 0 0 0 0 0 0 0 0 0 0 0 0 0 0 0 0 0 0 0 0 0 0 0 0 0 0 0 0 0 0 0 0 0 0 0 0 0 0 0 0 0 0 0 0 0 0 0 0 0 0 0 0 0 0 0 0 0 0 0 0 0 0 0 0 0 0 0 0 0 0 0 0 0 0 0 0 0 0 0 0 0 0 0 0 0 0 0 0 0 0 0 0 0 0 0 0 0 0 0 0 0 0 0 0 0 0 0 0 0 0 0 0 0 0 0 0 0 0 0 0 0 0 0 0 0 0 0 0 0 0 0 0 0 0 0 0 0 0 0 0 0 0 0 0 0 0 0 0 0 0 0 0 0 0 0 0 0 0 0 0 0 0 0 0 0 0 0 0 0 0 0 0 0 0 0 0 0 0 0 0 0 0 0 0 0 0 0 0 0 0 0 0 0 0 0 0 0 0 0 0 0 0 0 0 0 0 0 0 0 0 0 0 0 0 0 0 0 0 0 0 0 0 0 0 0 0 0 0 0 0 0 0 0 0 0 0 0 0 0 0 0 0 0 0 0 0 0 0 0 0 0 0 0 0 0 0 0 0 0 0 0 0 0 0 0 0 0 0 0 0 0 0 0 0 0 0 0 0 0 0 0 0 0 0 0 0 0 0 0 0 0 0 0 0 0 0 0 0 0 0 0 0 0 0 0 0 0 0 0 0 0 0 0 0 0 0 0 0 0 0 0 0 0 0 0 0 0 0 0 0 0 0 0 0 0 0 0 0 0 0 0 0 0 0 0 0 0 0 0 0 0 0 0 0 0 0 0 0 0 0 0 0 0 0 0 0 0 0 0 0 0 0 0 0 0 0 0 0 0 0 0 0 0 0 0 0 0 0 0 0 0 0 0 0 0 0 0 0 0 0 0 0 0 0 0 0 0 0 0 0 0 0 0 0 0 0 0 0 0 0 0 0 0 0 0 0 0 0 0 0 0 0 0 0 0 0 0 0 0 0 0 0 0 0 0 0 0 0 0 0 0 0 0 0 0 0 0 0 0 0 0 0 0 0 0 0 0 0 0 0 0 0 0 0 0 0 0 0 0 0 0 0 0 0 0 0 0 0 0 0 0 0 0 0 0 0 0 0 0 0 0 0 0 0 0 0 0 0 0 0 0 0 0 0 0 0 0 0 0 0 0 0 0 0 0 0 0 0 0 0 0 0 0 0 0 0 0 0 0 0 0 0 0 0 0 0 0 0 0 0 0 0 0 0 0 0 0 0 0 0 0 0 0 0 0 0 0 0 0 0 0 0 0 0 0 0 0 0 0 0 0 0 0 0 0 0 0 0 0 0 0 0 0 0 0 0 0 0 0 0 0 0 0 0 0 0 0 0 0 0 0 0 0 0 0 0 0 0 0 0 0 0 0 0 0 0 0 0 0 0 0 0 0 0 0 0 0 0 0 0 0 0 0 0 0 0 0 0 0 0 0 0 0 0 0 0 0 0 0 0 0 0 0 0 0 0 0 0 0 0 0 0 0 0 0 0 0 0 0 0 0 0 0 0 0 0 0 0 0 0 0 0 0 0 0 0 0 0 0 0 0 0 0 0 0 0 0 0 0 0 0 0 0 0 0 0 0 0 0 0 0 0 0 0 0 0 0 0 0 0 0 0 0 0 0 0 0 0 0 0 0 0 0 0 0 0 0 0 0 0 0 0 0 0 0 0 0 0 0 0 0 0 0 0 0 0 0 0 0 0 0 0 0 0 0 
0.066 0 0 0.058 0.088 0.093 0.082 0.064 0 0 0.013 0.005 0.058 0.008 0.007 0.005 0.014 0.024 0.024 0.015 0.016 0.015 0.01 0.008 0.003 0.01 0.012 0.01 0.016 0.014 0.008 0.009 0.017 0.012 0.036 0.017 0.016 0.039 0.055 0.032 0.032 0.06 0.04 0.056 0.075 0.051 0.033 0.029 0.044 0.043 0.055 0.067 0.077 0.058 0.079 0.066 0.054 0.051 0.048 0 1 0.462 0.418 0.35 0.272 0.35 0.382 0.169 0.235 0.215 0.175 0.226 0.266 0.182 0.111 0.173 0.11 0.155 0.105 0.158 0.12 0.267 0.349 0.258 0.192 0.218 0.062 0.132 0.125 0.088 0.079 0.044 0.074 0.114 0.071 0.037 0.05 0.034 0.019 0.013 0.005 0.002 0.016 0.017 0.001 0.007 0.004 0.019 0.017 0.012 0.017 0.014 0.014 0.011 0.02 0.017 0.013 0.004 0.007 0.009 0.214 0.286 0.374 0.29 0.413 0.2 0.253 0.19 0.148 0.165 0.254 0.328 0.201 0.14 0.253 0.276 0.072 0 0.048 0.081 0.081 0.07 0.101 0.095 0.119 0.123 0.091 0.076 0.139 0.079 0.059 0.065 0.146 0.144 0.187 0.175 0.311 0 0.194 0 0.005 0.024 0.022 0.02 0.023 0.026 0.011 0.008 0.017 0.012 0 0.017 0.011 0.005 0.005 0 0.017 0.023 0.052 0.066 0.051 0.047 0.031 0.081 0.045 0.02 0.006 0.011 0.007 0.009 0.006 0.014 0.022 0.026 0.02 0.007 0.008 0.02 0.089 0.096 0.093 0.08 0.067 0.019 0.015 0.015 0.016 0.025 0.021 0.012 0.016 0.026 0.025 0.013 0.01 0.016 0.013 0.015 0.018 0.016 0.016 0.013 0.004 0.001 0.035 0.055 0.058 0.054 0.039 0.031 0.043 0.079 0.068 0.046 0.027 0.077 0.048 0.04 0.021 0.03 0.041 0.059 0.038 0.024 0.046 0.06 0.028 0.027 0.028 0.019 0.022 0.018 0.017 0.009 0.002 0 0.007 0.007 0.006 0.005 0.051 0 0 0 0.04 0.065 0.136 0.111 0.122 0.138 0.156 0.155 0.27 0.176 0.161 0.174 0.126 0.158 0.15 0.121 0.105 0.089 0.099 0.1 0.055 0 0.023 0.033 0.033 0.053 0.027 0.021 0.056 0.033 0.027 0.085 0.095 0.065 0.04 0.041 0.049 0.072 0.073 0.069 0.035 0.068 0.034 0.045 0.059 0.049 0.04 0.037 0.019 0.016 0.029 0.022 0.035 0.022 0.022 0.019 0.058 0.016 0.005 0.157 0.047 0.072 0.03 0.02 0.01 0.003 0.023 0.023 0.034 0.044 0.042 0.025 0.02 0.009 0.014 0.006 0.014 0.017 0.017 0.019 0.018 0.016 0.013 0.019 0.018 0.004 0.002 0.001 0 0.003 0.005 0.007 0.013 0.011 0.006 0.003 0.003 0.005 0.005 0.001 0.004 0.004 0.005 0.004 0.005 0.004 0.001 0.004 0.007 0.008 0.013 0.009 0.019 0.021 0.021 0.015 0.014 0.012 0.009 0.004 0.003 0.008 0.012 0.004 0.009 0.031 0.028 0.019 0.016 0.003 0.004 0.006 0.005 0.004 0.002 0.001 0.001 0 0 0 0 0 0 0 0 0 0 0 0 0 0 0 0 0 0 0 0 0 0 0 0 0 0.002 0.002 0.002 0 0 0 0 0 0 0 0 0 0 0 0 0 0 0 0 0 0 0 0 0 0 0 0 0 0 0 0 0 0 0 0 0 0 0 0 0 0 0 0 0 0 0 0 0 0 0 0 0 0 0 0 0 0 0 0 0 0 0 0 0 0 0 0 0 0 0 0 0 0 0 0 0 0 0 0 0 0 0 0 0 0 0 0 0 0 0 0 0 0 0 0 0 0 0 0 0 0 0 0 0 0 0 0 0 0 0 0 0 0 0 0 0 0 0 0 0 0 0 0 0 0 0 0 0 0 0 0 0 0 0 0 0 0 0.001 0.001 0 0.001 0.001 0.001 0 0 0 0 0 0 0 0 0 0 0 0 0 0 0 0 0 0 0 0 0 0 0 0 0 0 0 0 0 0 0 0 0 0 0 0 0 0 0 0 0 0 0 0 0 0 0 0 0 0 0 0 0 0 0 0 0 0 0 0 0 0 0 0 0 0 0 0 0 0 0 0 0 0 0 0 0 0 0 0 0 0 0 0 0 0 0 0 0 0 0 0 0 0 0 0 0 0 0 0 0 0 0 0 0 0 0 0 0 0 0 0 0 0 0 0 0 0 0 0 0 0 0 0 0 0 0 0 0 0 0 0 0 0 0 0 0 0 0 0 0 0 0 0 0 0 0 0 0 0 0 0 0 0 0 0 0 0 0 0 0 0 0 0 0 0 0 0 0 0 0 0 0 0 0.001 0.001 0 0 0 0 0 0 0 0 0 0 0 0 0 0 0 0 0 0 0 0 0 0 0 0 0 0 0 0 0 0 0 0 0 0 0 0 0 0 0 0 0 0 0 0 0 0 0 0 0 0 0 0 0 0 0 0 0 0 0 0 0 0 0 0 0.001 0 0.001 0.001 0 0 0.001 0 0 0 0 0 0 0 0 0 0 0 0 0 0 0 0 0 0 0 0 0 0 0 0 0 0 0 0 0 0 0 0 0 0 0 0 0 0 0 0 0 0 0 0 0 0 0 0 0 0 0 0 0 0 0 0 0 0 0 0 0 0 0 0 0 0 0 0 0 0 0 0 0 0 0 0 0 0 0 0 0 0 0 0 0 0 0 0 0 0 0 0 0 0 0 0 0 0 0 0 0 0 0 0 0 0 0 0 0 0 0 0 0 0 0 0.001 0.001 0.001 0.001 0.001 0.001 0.001 0.001 0 0 0 0 0 0 0 0 0 0 0 0 0 0 0 0 0 0 0 0 0 0 0.001 0.001 0.001 0.001 0.002 0.001 0.001 0.001 0.001 0 0 0 0 0 0 0 0 0 0 0 0 0 0 0 0 0 0 0 0 0 0 0 0 0 0 0 0 0 0 0 0 0 0 0 0 0 0 0 0 0 0 0 0 0 0 0 0 0 0 0 0 0 0 0 0 0 0 0 0 0 0 0 0 0 0 0 0 0 0 0 0 0 0 0 0 0 0 0 0 0 0 0 0 0 0 0 0 0 0 0 0 0 0 0 0 0 0 0 0 0 0.004 0 0 0 0 0 0 0 0 0 0 0 0 0 0 0 0 0 0 0 0 0 0 0 0 0 0 0 0 0 0 0 0 0 0 0 0 0 0 0 0 0 0 0 0 0 0 0 0 0 0 0 0 0 0.002 0.004 0.002 0.003 0.002 0.007 0.006 0.012 0.007 0.008 0.006 0.007 0.004 0.014 0.008 0.006 0 0 0 0 0 0.001 0 0 0 0 0 0 0 0 0 0 0 0 0 0 0 0 0 0 0 0 0 0 0 0 0 0 0 0 0 0 0 0 0 0 0 0 0 0 0 0 0 0 0 0 0 0 0 0 0 0 0 0 0 0 0 0 0 0 0 0 0 0 0 0 0 0 0 0 0 0 0 0 0 0 0 0 0 0 0 0 0 0 0 0 0 0 0 0 0 0 0 0 0 0 0 0 0 0 0 0 0 0 0 0 0 0 0 0 0 0 0 0 0 0 0 0 0 0 0 0 0 0 0 0 0 0 0 0 0 0 0 0 0 0 0 0 0 0 0 0 0 0 0 0 0 0 0 0 0 0 0 0 0 0 0 0 0 0 0 0 0 0 0 0 0 0 0 0 0 0 0 0 0 0 0 0 0 0 0 0 0 0 0 0 0 0 0 0 0 0 0 0 0 0 0 0 0 0 0 0 0 0.001 0.001 0 0.001 0.001 0.001 0.001 0.001 0.001 0.001 0.001 0.001 0.001 0.001 0 0 0 0 0 0 0 0 0 0 0 0 0 0 0 0 0 0 0 0 0 0 0 0 0 0 0 0 0 0 0 0 0 0.001 0.001 0.001 0 0 0 0 0 0 0 0 0 0 0 0 0 0 0 0 0 0 0 0 0 0 0 0 0 0 0 0 0 0 0 0 0 0 0 0 0 0.001 0 0 0 0 0 0 0 0 0 0 0 0 0 0 0 0 0 0.001 0.001 0.001 0 0.001 0.001 0 0 0 0.001 0 0 0.001 0 0 0 0 0 0 0 0 0.001 0.001 0.001 0 0.001 0.003 0.002 0.003 0.003 0.003 0.003 0.003 0.003 0.002 0.003 0.002 0.002 0.002 0 0.001 0.002 0 0 0.002 0.002 0.001 0.003 0.003 0.003 0 0 0 0 0 0 0 0 0 0 0 0 0 0 0.001 0.002 0.002 0.002 0.001 0.001 0.001 0.001 0.001 0.001 0 0 0 0 0 0 0 0 0 0 0 0 0 0 0 0 0 0 0 0 0 0 0 0 0 0 0 0 0 0 0 0 0 0 0 0 0 0 0 0 0 0 0 0 0 0 0 0 0 0 0 0 0 0 0 0 0 0 0 0 0 0 0 0 0 0 0 0 0 0 0 0 0 0 0 0 0 0 0 0 0 0 0 0 0 0 0 0 0 0 0 0 0 0 0 0 0 0 0 0 0 0 0 0 0 0 0 0 0 0 0 0 0 0 0 0 0 0 0 0 0 0 0 0 0 0 0 0 0 0 0 0 0 0 0 0 0 0 0 0 0 0 0 0 0 0 0 0 0 0 0 0 0 0 0 0 0 0 0 0 0 0 0 0 0 0 0 0 0 0 0 0 0 0 0 0 0 0 0 0 0 0 0 0 0 0 0 0 0 0 0 0 0 0 0 
0.095 0 0 0.092 0.139 0.144 0.126 0.113 0 0 0.02 0.009 0.08 0.002 0.006 0.005 0.012 0.026 0.027 0.017 0.017 0.022 0.014 0.012 0.005 0.007 0.012 0.007 0.014 0.015 0.004 0.004 0.012 0.01 0.071 0.046 0.055 0.083 0.099 0.066 0.055 0.102 0.072 0.085 0.108 0.07 0.039 0.048 0.05 0.055 0.078 0.093 0.118 0.087 0.106 0.096 0.075 0.062 0.054 0 0.488 1 0.734 0.682 0.556 0.611 0.644 0.292 0.39 0.36 0.3 0.368 0.401 0.303 0.173 0.306 0.208 0.275 0.202 0.26 0.212 0.365 0.298 0.261 0.222 0.313 0.107 0.23 0.203 0.154 0.161 0.073 0.129 0.217 0.144 0.073 0.083 0.052 0.022 0.015 0.005 0.002 0.014 0.016 0.003 0.009 0.009 0.034 0.038 0.036 0.036 0.03 0.028 0.018 0.023 0.032 0.024 0.007 0.01 0.01 0.439 0.596 0.748 0.592 0.656 0.358 0.401 0.319 0.253 0.283 0.422 0.531 0.331 0.223 0.386 0.411 0.102 0 0.072 0.145 0.14 0.134 0.167 0.154 0.198 0.198 0.165 0.135 0.236 0.129 0.105 0.112 0.241 0.242 0.338 0.328 0.513 0 0.422 0 0.004 0.024 0.024 0.027 0.029 0.03 0.016 0.022 0.028 0.02 0.002 0.023 0.015 0.011 0.008 0.003 0.02 0.033 0.075 0.103 0.075 0.071 0.059 0.122 0.055 0.023 0.011 0.016 0.003 0.007 0.002 0.013 0.023 0.027 0.025 0.012 0.017 0.027 0.127 0.136 0.137 0.109 0.094 0.028 0.033 0.03 0.04 0.047 0.041 0.036 0.034 0.043 0.03 0.027 0.019 0.028 0.021 0.024 0.023 0.023 0.02 0.013 0.004 0.001 0.035 0.068 0.067 0.068 0.047 0.054 0.068 0.127 0.116 0.098 0.053 0.123 0.056 0.053 0.032 0.034 0.049 0.078 0.045 0.036 0.062 0.08 0.035 0.04 0.041 0.033 0.034 0.035 0.023 0.016 0.003 0 0.008 0.006 0.006 0.002 0.055 0 0 0 0.07 0.101 0.2 0.175 0.192 0.191 0.23 0.244 0.398 0.252 0.222 0.24 0.157 0.226 0.221 0.192 0.15 0.12 0.147 0.145 0.07 0 0.03 0.036 0.036 0.054 0.038 0.029 0.088 0.043 0.034 0.133 0.151 0.093 0.042 0.075 0.097 0.129 0.134 0.12 0.073 0.12 0.053 0.082 0.09 0.073 0.061 0.058 0.041 0.031 0.044 0.048 0.062 0.045 0.032 0.032 0.095 0.022 0.008 0.237 0.071 0.118 0.046 0.033 0.017 0.005 0.031 0.03 0.057 0.073 0.069 0.049 0.041 0.012 0.023 0.019 0.036 0.036 0.038 0.038 0.04 0.042 0.032 0.046 0.043 0.015 0.008 0.003 0 0.006 0.009 0.01 0.018 0.01 0.007 0.003 0.002 0.002 0.004 0.003 0.002 0.003 0.005 0.003 0.004 0.005 0.003 0.007 0.003 0.011 0.017 0.017 0.035 0.035 0.038 0.027 0.03 0.03 0.016 0.006 0.004 0.014 0.01 0.006 0.011 0.025 0.023 0.017 0.015 0.007 0.004 0.007 0.005 0.001 0 0 0 0 0 0 0 0 0 0 0 0 0 0 0 0 0 0 0 0 0 0 0 0 0 0 0 0 0.001 0.001 0.001 0 0 0 0 0 0 0 0 0 0 0 0 0 0 0 0 0 0 0 0 0 0 0 0 0 0 0 0 0 0 0 0 0 0 0 0 0 0 0 0 0 0 0 0 0 0 0 0 0 0 0 0 0 0 0 0 0 0 0 0 0 0 0 0 0 0 0 0 0 0 0 0 0 0 0 0 0 0 0 0 0 0 0 0 0 0 0 0 0 0 0 0 0 0 0 0 0 0 0 0 0 0 0 0 0 0 0 0 0 0 0 0 0 0 0 0 0 0 0 0 0 0 0 0 0 0 0 0 0 0 0 0 0 0 0 0.001 0.001 0 0.001 0.001 0 0 0 0 0 0.001 0 0 0 0 0 0 0 0 0 0 0 0 0 0 0 0 0 0 0 0 0 0 0 0 0 0 0 0 0 0 0 0 0 0 0 0 0 0 0 0 0 0 0 0 0 0 0 0 0 0 0 0 0 0 0 0 0 0 0 0 0 0 0 0 0 0 0 0 0 0 0 0 0 0 0 0 0 0 0 0 0 0 0 0 0 0 0 0 0 0 0 0 0 0 0 0 0 0 0 0 0 0 0 0 0 0 0 0 0 0 0 0 0 0 0 0 0 0 0 0 0 0 0 0 0 0 0 0 0 0 0 0 0 0 0 0 0 0 0 0 0 0 0 0 0 0 0 0 0 0 0 0 0 0 0 0 0 0 0 0 0 0 0 0 0 0 0 0 0 0 0 0 0 0 0 0 0 0 0 0 0 0 0 0 0 0 0 0 0 0 0 0 0 0 0 0 0 0 0 0 0 0 0 0 0 0 0 0 0 0 0 0 0 0 0 0 0 0 0 0 0 0 0 0 0 0 0 0 0 0 0 0 0 0 0.001 0.001 0.001 0.001 0 0 0.001 0 0 0 0 0 0 0 0 0 0 0 0 0 0 0 0 0 0 0 0 0 0 0 0 0 0 0 0 0 0 0 0 0 0 0 0 0 0 0 0 0 0 0 0 0 0 0 0 0 0 0 0 0 0 0 0 0 0 0 0 0 0 0 0 0 0 0 0 0 0 0 0 0 0 0 0 0 0 0 0 0 0 0 0 0 0 0 0 0 0 0 0 0 0 0 0 0 0 0 0 0 0 0 0 0 0 0 0 0 0 0 0 0 0 0 0.003 0.002 0.003 0.003 0 0.003 0.004 0.003 0.001 0 0.002 0.001 0.002 0.002 0.001 0 0 0 0 0 0 0 0 0 0 0 0 0 0 0 0.001 0.001 0.001 0.001 0.001 0.001 0.001 0.001 0 0 0 0 0 0 0 0 0 0 0 0 0 0 0 0 0 0 0 0 0 0 0 0 0 0 0 0 0 0 0.001 0.001 0.001 0 0 0 0 0 0 0 0 0 0 0 0 0 0 0 0 0 0 0 0 0 0 0 0 0 0 0 0 0 0 0 0 0 0 0 0 0 0 0 0 0.001 0 0 0 0 0 0 0 0 0 0 0 0 0 0 0 0 0 0 0 0 0 0 0 0 0 0 0 0 0.003 0.001 0 0 0 0 0 0 0 0 0 0 0 0 0 0 0 0 0 0 0 0 0 0 0 0 0 0 0 0 0 0 0 0 0 0 0 0 0 0 0 0 0 0 0.002 0.003 0.002 0.001 0.001 0 0 0 0 0.001 0.002 0.002 0.002 0.001 0.002 0.006 0.011 0.02 0.009 0.009 0.01 0.011 0.007 0.016 0.014 0.008 0 0 0 0 0 0 0 0 0 0 0 0 0 0 0 0 0 0 0 0 0 0 0 0 0 0 0 0 0 0 0 0 0 0 0 0 0 0 0 0 0 0 0 0 0 0 0 0 0 0 0 0 0 0 0 0 0 0 0 0 0 0 0 0 0 0 0 0 0 0 0 0 0 0 0 0 0 0 0 0 0 0 0 0 0 0 0 0 0 0 0 0 0 0 0 0 0 0 0 0 0 0 0 0 0 0 0 0 0 0 0 0 0 0 0 0 0 0 0 0 0 0 0 0 0 0 0 0 0 0 0 0 0 0 0 0 0 0 0 0 0 0 0 0 0 0 0 0 0 0 0 0 0 0 0 0 0 0 0 0 0 0 0 0 0 0 0 0 0 0 0 0 0 0 0 0 0 0 0 0 0 0 0 0 0 0 0 0 0 0 0 0 0 0 0 0 0 0 0 0 0 0 0 0 0 0 0 0 0 0 0 0 0 0 0 0 0 0 0 0 0 0 0 0 0 0 0 0 0 0 0 0 0 0 0 0 0 0 0 0 0 0 0 0 0 0 0 0 0 0 0 0 0 0 0 0 0 0 0 0 0 0 0 0 0 0 0 0 0 0 0 0 0 0 0 0 0 0 0 0 0 0 0 0 0 0 0 0 0 0 0 0 0 0 0 0 0 0 0 0 0 0 0 0 0 0 0 0 0 0 0 0 0 0 0 0 0 0 0 0 0 0 0 0 0 0 0 0 0 0 0 0 0 0 0 0 0 0 0 0 0 0 0 0 0 0 0 0 0 0 0 0 0 0 0 0 0 0 0 0 0 0 0 0 0 0 0 0 0 0 0 0 0 0 0 0 0 0 0 0 0 0 0 0 0 0 0 0 0 0 0 0 0 0 0 0 0 0 0 0 0 0 0 0 0 0 0 0 0 0 0 0 0 0 0 0 0 0 0 0 0 0 0 0 0 0 0 0 0 0 0 0 0 0 0 0 0 0 0 0 0 0 0 0 0 0 0 0 0 0 0 0 0 0 0 0 0 0 0 0 0 0 0 0 0 0 0 0 0 0 0 0 0 0 0 0 0 0 0 0 0 0 0 0 0 0 0 0 0 0 0 0 0 0 0 0 0 0 0 0 0 0 0 0 0 0 0 0 0 0 0 0 0 0 0 0 0 0 0 0 0 0 0 0 0 0 0 0 0 0 0 0 0 0 0 0 0 0 0 0 0 0 0 0 0 0 0 0 0 0 0 0 0 0 0 0 0 0 0 0 0 0 0 0 0 0 0 0 0 0 0 0 0 0 0 0 0 0 0 0 0 
0.119 0 0 0.12 0.178 0.179 0.154 0.131 0 0 0.031 0.015 0.117 0.004 0.016 0.008 0.014 0.038 0.04 0.018 0.019 0.028 0.014 0.012 0.006 0.009 0.018 0.016 0.028 0.019 0.01 0.01 0.022 0.016 0.082 0.047 0.06 0.095 0.117 0.086 0.067 0.125 0.094 0.111 0.127 0.077 0.066 0.065 0.079 0.079 0.106 0.128 0.161 0.135 0.146 0.129 0.11 0.101 0.082 0 0.444 0.798 1 0.68 0.553 0.699 0.865 0.324 0.413 0.385 0.36 0.405 0.444 0.335 0.193 0.308 0.212 0.293 0.202 0.281 0.234 0.407 0.304 0.266 0.232 0.347 0.109 0.285 0.253 0.143 0.169 0.082 0.122 0.196 0.141 0.069 0.091 0.051 0.047 0.037 0.018 0.007 0.037 0.034 0.002 0.016 0.014 0.046 0.056 0.043 0.05 0.045 0.04 0.019 0.034 0.046 0.033 0.004 0.015 0.022 0.407 0.518 0.71 0.554 0.81 0.408 0.474 0.359 0.3 0.313 0.486 0.623 0.392 0.243 0.436 0.469 0.117 0 0.074 0.157 0.149 0.151 0.188 0.173 0.223 0.244 0.182 0.16 0.273 0.157 0.138 0.144 0.289 0.285 0.369 0.364 0.597 0 0.363 0 0.016 0.038 0.034 0.036 0.049 0.049 0.023 0.022 0.041 0.028 0.008 0.027 0.022 0.01 0.006 0.001 0.026 0.038 0.105 0.132 0.082 0.084 0.064 0.159 0.091 0.045 0.016 0.033 0.01 0.024 0.011 0.014 0.033 0.034 0.031 0.008 0.013 0.029 0.156 0.164 0.16 0.145 0.117 0.033 0.028 0.024 0.026 0.042 0.029 0.032 0.032 0.046 0.035 0.02 0.018 0.029 0.029 0.028 0.028 0.025 0.023 0.014 0.004 0.002 0.055 0.089 0.092 0.101 0.068 0.055 0.07 0.141 0.13 0.105 0.058 0.139 0.079 0.079 0.049 0.053 0.08 0.109 0.057 0.051 0.081 0.111 0.051 0.041 0.044 0.033 0.033 0.025 0.029 0.026 0.01 0 0.017 0.009 0.007 0.005 0.073 0 0 0 0.078 0.125 0.222 0.192 0.202 0.231 0.246 0.262 0.454 0.275 0.26 0.277 0.215 0.259 0.257 0.215 0.163 0.16 0.192 0.182 0.073 0 0.034 0.046 0.047 0.073 0.044 0.039 0.107 0.047 0.034 0.149 0.158 0.102 0.059 0.083 0.1 0.144 0.146 0.138 0.075 0.139 0.053 0.075 0.094 0.083 0.069 0.062 0.037 0.029 0.056 0.052 0.067 0.04 0.043 0.047 0.11 0.037 0.014 0.259 0.079 0.138 0.048 0.03 0.011 0.006 0.038 0.042 0.056 0.069 0.063 0.045 0.034 0.009 0.015 0.013 0.031 0.032 0.032 0.033 0.029 0.033 0.024 0.036 0.036 0.007 0.005 0.004 0 0.005 0.008 0.01 0.021 0.015 0.011 0.009 0.004 0.006 0.01 0.005 0.006 0.009 0.009 0.009 0.01 0.011 0.005 0.013 0.01 0.009 0.016 0.009 0.026 0.023 0.027 0.022 0.02 0.022 0.016 0.008 0.008 0.018 0.023 0.014 0.019 0.056 0.055 0.038 0.031 0.011 0.012 0.015 0.016 0.009 0.005 0.001 0 0 0 0 0 0 0 0 0 0 0 0 0 0 0 0 0.001 0 0 0.001 0.001 0.001 0 0 0.001 0.001 0.002 0.003 0.002 0.001 0 0 0 0 0 0 0 0 0 0 0 0 0 0 0 0 0 0 0 0 0 0 0 0 0 0 0 0 0 0 0 0 0 0 0 0 0 0 0 0 0 0 0 0 0 0 0 0 0 0 0 0 0 0 0 0 0 0 0 0 0 0 0 0 0 0 0 0 0 0 0 0 0 0 0 0 0 0 0 0 0 0 0 0 0 0 0 0 0 0 0 0 0 0 0 0 0 0 0 0 0 0 0 0 0 0 0 0 0 0 0 0 0 0 0 0 0 0 0 0 0 0 0 0 0 0 0 0 0 0 0 0 0 0 0 0.001 0.001 0.002 0.002 0 0.002 0 0.001 0.001 0.003 0 0 0 0 0 0 0 0 0 0 0 0 0 0 0 0 0 0 0 0 0 0 0 0 0 0 0 0 0 0 0 0 0 0 0 0 0 0 0 0 0 0 0 0 0 0 0 0 0 0 0 0 0 0 0 0 0 0 0 0 0 0 0 0 0 0 0 0 0 0 0 0 0 0 0 0 0 0 0 0 0 0 0 0 0 0 0 0 0 0 0 0 0 0 0 0 0 0 0 0 0 0 0 0 0 0 0 0 0 0 0 0 0 0 0 0 0 0 0 0 0 0 0 0 0 0 0 0 0 0 0 0 0 0 0 0 0 0 0 0 0 0 0 0 0 0 0 0 0 0 0 0 0 0 0 0 0 0 0 0 0 0 0 0 0 0 0 0 0 0 0 0 0 0 0 0 0 0 0 0 0 0 0 0 0 0 0 0 0 0 0 0 0 0 0 0 0 0 0 0 0 0 0 0 0 0 0 0 0 0 0 0 0 0 0 0 0 0 0 0 0 0 0 0 0 0 0 0 0 0 0 0 0 0 0 0 0 0 0 0 0 0 0 0 0 0 0 0 0 0 0 0 0 0 0 0 0 0 0 0 0 0 0 0 0 0 0 0 0 0 0 0 0 0 0 0 0 0 0 0 0 0 0 0 0 0 0 0 0 0 0 0 0 0 0 0 0 0 0 0 0 0 0 0 0 0 0 0 0 0 0 0 0 0 0 0 0 0 0 0 0 0 0 0 0 0 0 0 0 0 0 0 0 0 0.001 0.001 0 0 0 0 0 0 0 0 0 0 0 0 0 0 0 0.001 0.001 0.001 0.001 0.001 0.001 0.001 0 0.001 0 0.001 0.003 0 0 0 0 0 0 0 0 0 0 0 0 0 0 0 0 0 0 0 0 0 0 0 0 0 0 0 0.001 0.001 0 0 0 0 0 0 0 0 0 0 0 0 0 0 0 0 0 0 0 0 0 0.001 0 0 0 0.001 0.002 0.001 0.002 0.005 0.002 0 0 0 0 0 0 0 0 0 0 0 0 0 0 0 0 0 0 0 0 0 0 0 0 0 0 0 0 0 0 0 0 0 0 0 0 0 0 0 0 0 0 0 0 0 0 0 0 0 0 0 0 0 0 0 0 0 0 0 0 0 0 0 0 0 0 0 0 0 0 0 0 0 0.002 0 0 0 0 0 0 0 0 0 0 0 0 0 0 0 0 0 0 0 0 0 0 0 0 0 0 0 0 0 0 0 0 0 0 0 0 0 0 0 0 0 0 0 0 0.001 0 0 0 0 0 0 0 0 0.002 0.005 0.008 0.004 0.006 0.007 0.008 0.02 0.011 0.01 0.007 0.008 0.004 0.016 0.013 0.006 0 0 0 0 0 0.001 0 0 0 0 0 0 0 0 0 0 0 0 0 0 0 0 0 0 0 0 0 0 0 0 0 0 0 0 0 0 0 0 0 0 0 0 0 0 0 0 0 0 0 0 0 0 0 0 0 0 0 0 0 0 0 0 0 0 0 0 0 0 0 0 0 0 0 0 0 0 0 0 0 0 0 0 0 0 0 0 0 0 0 0 0 0 0 0 0 0 0 0 0 0 0 0 0 0 0 0 0 0 0 0 0 0 0 0 0 0 0 0 0 0 0 0 0 0 0 0 0 0 0 0 0 0 0 0 0 0 0 0 0 0 0 0 0 0 0 0 0 0 0 0 0 0 0 0 0 0 0 0 0 0 0 0 0 0 0 0 0 0 0 0 0 0 0 0 0 0 0 0 0 0 0 0 0 0 0 0 0 0 0 0 0 0 0 0 0 0 0 0 0 0 0 0 0 0 0 0 0 0.001 0.001 0 0 0 0 0 0 0 0 0 0 0 0 0 0 0 0 0 0 0 0 0 0 0 0 0 0 0 0 0 0 0 0 0 0 0 0 0 0 0 0 0 0 0 0 0 0 0 0.001 0.001 0 0.001 0.001 0 0 0 0 0 0 0 0 0 0 0 0 0 0 0 0 0 0 0 0 0 0 0 0 0 0 0 0 0 0 0 0 0 0.001 0 0 0 0 0 0 0 0 0 0 0 0 0 0 0 0 0 0.001 0.001 0.001 0 0 0.001 0 0.001 0.001 0.001 0.001 0 0 0 0 0 0 0 0 0 0 0.001 0.001 0.001 0.001 0 0.002 0.001 0.003 0.003 0.003 0.006 0.004 0.004 0.002 0.002 0.002 0.002 0.002 0 0.001 0.002 0.002 0.001 0.001 0.003 0.003 0.004 0.001 0.001 0 0 0 0 0 0 0 0 0 0 0 0 0 0 0.001 0.001 0.001 0.002 0.002 0.002 0 0 0 0 0 0 0 0 0 0 0 0 0 0 0 0 0 0 0 0 0 0 0 0 0 0 0 0 0 0 0 0 0 0 0 0 0 0 0 0 0 0 0 0 0 0 0 0 0 0 0 0 0 0 0 0 0 0 0 0 0 0 0 0 0 0 0 0 0 0 0 0 0 0 0 0 0 0 0 0 0 0 0 0 0 0 0 0 0 0 0 0 0 0 0 0 0 0 0 0 0 0 0 0 0 0 0 0 0 0 0 0 0 0 0 0 0 0 0 0 0 0 0 0 0 0 0 0 0 0 0 0 0 0 0 0 0 0 0 0 0 0 0 0 0 0 0 0 0 0 0 0 0 0 0 0 0 0 0 0 0 0 0 0 0 0 0 0 0 0 0 0 0 0 0 0 0 0 0 0 0 0 0 0 0 0 0 0 0 0 0 0 0 0 0 0 0 0 0 
0.059 0 0.001 0.075 0.099 0.102 0.086 0.083 0 0 0.025 0.017 0.064 0.006 0.008 0.006 0.013 0.028 0.027 0.022 0.023 0.02 0.014 0.013 0.006 0.01 0.016 0.011 0.014 0.015 0.005 0.006 0.016 0.013 0.037 0.015 0.027 0.041 0.048 0.034 0.027 0.051 0.041 0.052 0.068 0.047 0.041 0.037 0.05 0.046 0.06 0.071 0.099 0.071 0.085 0.073 0.061 0.054 0.047 0 0.255 0.511 0.491 1 0.439 0.374 0.438 0.197 0.27 0.229 0.194 0.233 0.26 0.221 0.13 0.224 0.12 0.177 0.12 0.173 0.151 0.227 0.177 0.161 0.133 0.2 0.066 0.131 0.117 0.079 0.072 0.039 0.067 0.097 0.057 0.033 0.045 0.031 0.016 0.013 0.006 0.004 0.016 0.022 0.003 0.009 0.007 0.021 0.034 0.028 0.03 0.026 0.023 0.016 0.017 0.018 0.013 0.005 0.012 0.016 0.231 0.32 0.434 0.335 0.388 0.181 0.235 0.183 0.149 0.178 0.258 0.324 0.201 0.14 0.247 0.265 0.058 0 0.045 0.084 0.078 0.075 0.095 0.088 0.111 0.118 0.095 0.084 0.133 0.09 0.06 0.058 0.148 0.136 0.174 0.168 0.307 0 0.242 0 0.012 0.029 0.029 0.023 0.023 0.023 0.013 0.016 0.027 0.024 0.006 0.021 0.015 0.011 0.008 0.002 0.017 0.018 0.059 0.069 0.049 0.047 0.04 0.09 0.043 0.015 0.008 0.017 0.009 0.01 0.004 0.009 0.011 0.013 0.013 0.009 0.014 0.017 0.086 0.094 0.091 0.078 0.061 0.018 0.021 0.022 0.024 0.028 0.024 0.023 0.023 0.029 0.027 0.019 0.016 0.025 0.021 0.017 0.015 0.018 0.016 0.007 0.001 0 0.026 0.045 0.048 0.058 0.035 0.025 0.033 0.069 0.066 0.054 0.025 0.076 0.046 0.04 0.026 0.027 0.04 0.063 0.035 0.028 0.053 0.061 0.022 0.019 0.025 0.017 0.018 0.022 0.012 0.009 0.006 0 0.002 0.002 0.003 0.002 0.033 0 0 0 0.038 0.067 0.129 0.107 0.116 0.121 0.142 0.152 0.26 0.158 0.145 0.16 0.125 0.149 0.141 0.125 0.094 0.093 0.108 0.115 0.038 0 0.013 0.019 0.019 0.046 0.031 0.028 0.054 0.028 0.024 0.078 0.088 0.061 0.036 0.045 0.056 0.075 0.076 0.072 0.043 0.069 0.031 0.048 0.051 0.049 0.039 0.039 0.023 0.021 0.031 0.028 0.045 0.029 0.023 0.023 0.069 0.016 0.006 0.175 0.052 0.083 0.023 0.016 0.008 0.004 0.019 0.023 0.035 0.043 0.043 0.033 0.028 0.009 0.019 0.013 0.027 0.027 0.027 0.026 0.022 0.023 0.019 0.027 0.025 0.007 0.005 0.004 0 0.003 0.006 0.004 0.019 0.011 0.008 0.006 0.003 0.006 0.006 0.003 0.004 0.004 0.009 0.004 0.007 0.005 0.002 0.004 0.007 0.009 0.02 0.015 0.025 0.023 0.023 0.018 0.016 0.018 0.013 0.008 0.004 0.01 0.013 0.003 0.008 0.031 0.029 0.023 0.02 0.005 0.007 0.008 0.01 0.004 0 0 0 0 0 0 0 0 0 0 0 0 0 0 0 0 0 0 0 0 0 0 0 0 0 0 0 0 0.006 0.007 0.003 0 0 0 0 0 0 0 0 0 0 0 0 0 0 0 0 0 0 0 0 0 0 0 0 0 0 0 0 0 0 0 0 0 0 0 0 0 0 0 0 0 0 0 0 0 0 0 0 0 0 0 0 0 0 0 0 0 0 0 0 0 0 0 0 0 0 0 0 0.001 0 0 0 0 0 0 0 0 0 0 0 0 0 0 0 0 0 0 0 0 0 0 0 0 0 0 0 0 0 0 0 0 0 0 0 0 0 0 0 0 0 0 0 0 0 0 0 0 0 0 0 0 0 0 0 0 0 0 0 0 0 0 0.001 0.001 0.001 0.001 0.001 0.001 0.002 0.002 0.001 0 0.005 0.002 0 0 0.002 0 0 0 0 0 0 0 0 0 0 0 0 0 0 0 0 0 0 0 0 0 0 0 0 0 0 0 0 0 0 0 0 0 0 0 0 0 0 0 0 0 0 0 0 0 0 0 0 0 0 0 0 0 0 0 0 0 0 0 0 0 0 0 0 0 0 0 0 0 0 0 0 0 0 0 0 0 0 0 0 0 0 0 0 0 0 0 0 0 0 0 0 0 0 0 0 0 0 0 0 0 0 0 0 0 0 0 0 0 0 0 0 0 0 0 0 0 0 0 0 0 0 0 0 0 0 0 0 0 0 0 0 0 0 0 0 0 0 0 0 0 0 0 0 0 0 0 0 0 0 0 0 0 0 0 0 0 0 0 0 0 0 0 0 0 0 0 0 0 0 0 0 0 0 0 0 0 0 0 0 0 0 0 0 0 0 0 0 0 0 0 0 0 0 0 0 0 0 0 0 0 0 0 0 0 0 0 0 0 0 0 0 0 0 0 0 0 0 0 0 0 0 0 0 0 0 0 0 0 0 0 0 0 0 0 0 0 0 0 0 0 0 0 0 0 0 0 0 0 0 0 0 0 0 0 0 0 0 0 0 0 0 0 0 0 0 0 0 0 0 0 0 0 0 0 0 0 0 0 0 0 0 0 0 0 0 0 0 0 0 0 0 0 0 0 0 0 0 0 0 0 0 0 0 0 0 0 0 0 0 0 0 0 0 0 0 0 0 0 0 0 0 0 0 0 0 0 0 0 0 0 0 0 0 0 0 0 0 0 0 0 0 0 0 0 0 0 0 0 0 0 0 0 0 0 0 0.001 0.002 0.002 0.002 0 0.002 0.004 0.002 0.001 0.001 0.001 0.001 0.001 0.001 0.001 0 0 0 0 0 0 0 0 0 0 0 0 0 0 0 0.001 0.001 0.002 0.002 0.002 0.002 0.002 0.001 0 0 0 0 0 0 0 0 0.001 0.001 0.001 0.001 0 0 0 0 0 0 0 0 0 0 0 0 0 0 0 0 0 0 0.001 0 0 0 0 0 0 0 0 0 0 0 0 0 0 0 0 0 0 0 0 0 0 0 0 0 0.001 0 0 0 0 0 0 0 0 0 0 0 0 0 0 0 0 0.001 0 0 0 0 0 0 0 0 0 0 0 0 0.001 0.001 0 0 0.001 0.002 0.002 0.001 0 0 0.001 0 0 0 0 0 0.002 0.001 0 0 0 0 0.001 0 0 0 0.001 0.001 0 0 0.001 0 0 0 0 0 0 0 0 0 0 0 0 0 0 0 0 0 0 0 0 0 0 0 0 0 0 0 0 0 0.002 0.002 0.002 0.002 0.002 0.001 0.001 0.001 0.001 0.001 0.002 0.004 0.003 0.002 0.004 0.006 0.006 0.013 0.011 0.009 0.005 0.005 0.006 0.012 0.01 0.004 0 0.001 0 0 0 0 0.001 0.001 0.001 0.001 0 0 0 0 0 0.001 0 0 0 0 0 0 0 0 0 0 0 0 0 0 0 0 0 0 0 0 0 0 0 0 0 0 0 0 0 0 0.001 0 0 0.001 0.001 0.001 0.001 0.001 0.001 0.001 0 0.001 0.001 0.001 0 0 0 0 0 0 0 0 0 0 0 0 0 0 0 0 0 0 0 0 0 0 0 0 0 0 0 0 0 0 0 0 0 0 0 0 0 0 0 0 0 0 0 0 0 0 0 0 0 0 0 0 0 0 0 0 0 0 0 0 0 0 0 0 0 0 0 0 0 0 0 0 0 0 0 0 0 0 0 0 0 0 0.001 0.001 0.001 0.001 0.001 0 0 0.001 0 0 0.001 0.001 0 0 0 0 0 0 0 0 0 0 0 0 0 0 0 0 0 0 0 0 0 0 0 0 0 0 0 0.001 0.001 0 0.001 0.001 0.001 0 0 0 0 0 0 0 0 0.001 0.001 0 0 0 0 0.001 0.001 0.001 0.001 0.001 0 0.002 0.003 0.001 0.002 0.002 0.002 0.002 0.001 0.002 0.001 0 0 0 0.001 0.001 0.001 0 0 0 0 0.001 0.001 0.001 0.001 0.001 0 0 0.001 0.001 0.001 0.001 0.001 0.001 0 0 0 0.001 0.001 0 0 0.001 0.001 0 0.002 0.002 0.002 0.002 0.002 0 0 0 0 0 0 0 0 0.001 0 0 0 0.001 0.001 0.001 0.001 0.001 0.001 0.001 0 0 0.001 0 0 0 0.001 0.001 0.001 0.001 0.001 0.001 0.001 0.001 0 0.001 0.001 0.001 0.001 0 0 0.001 0.001 0.001 0.001 0.001 0.001 0 0 0 0.001 0.001 0.001 0 0.001 0 0.001 0.001 0.001 0.001 0.001 0 0 0.001 0.001 0 0.001 0.001 0 0 0 0 0 0 0.001 0.001 0.001 0 0 0.001 0.001 0.001 0.001 0.001 0 0.002 0 0.001 0.002 0.003 0.003 0.003 0.003 0.003 0.002 0.001 0.001 0 0 0.001 0 0 0 0 0 0 0 0 0.001 0.001 0.001 0.001 0.001 0.001 0 0.001 0 0.001 0.001 0.001 0.001 0.001 0.001 0.002 0.002 0.002 0.002 0.003 0.002 0.002 0.002 0.002 0.002 0.001 0.001 0.001 0 0 0.001 0.001 0.001 0.001 0.001 0 0 0.001 0 0 0 0 0 0 0 0 0 0 0 0 0 0 0 0 0 0 0 0 0 0 0 0 0 0 0 0 0 0 0.001 0.001 0 0 0 0 0 0 0 0 0 0 0 0 0 0 0 0 0 0 0 0 0 0 0 0 0 0 0 0 0 0 0 0 0 0 0 0 0 0 0 0 0 0 0 0 0 0 0 0 0 0 0 0 0 0 0 0 0 0 0 0 0 0 0 0 0 0 0 0 0 0 0 0 0 0 0 0 0 0 0 0 0 0 0 0 0 0 0 0 0 0 0 0 0 0 0 0 0 0 0 0 0 0 0 0 0 0 0 0 0 0 0 0 0 0 0 0 0 0 0 0 0 0 0 0 0 0 0 0 0 0 0 0 0 0 0 0 0 0 0.001 0.001 0 0 0 0 0 0 0 0 0 
0.11 0 0 0.095 0.146 0.146 0.132 0.116 0 0 0.034 0.013 0.091 0.003 0.008 0.005 0.008 0.026 0.025 0.013 0.014 0.02 0.011 0.014 0.002 0.007 0.018 0.011 0.016 0.015 0.005 0.009 0.016 0.013 0.055 0.027 0.04 0.063 0.087 0.056 0.043 0.093 0.065 0.095 0.113 0.068 0.048 0.049 0.065 0.061 0.093 0.106 0.147 0.094 0.124 0.112 0.09 0.074 0.061 0 0.299 0.572 0.524 0.61 1 0.511 0.517 0.311 0.489 0.343 0.276 0.362 0.406 0.363 0.248 0.514 0.268 0.335 0.243 0.288 0.242 0.364 0.233 0.213 0.192 0.274 0.078 0.194 0.185 0.12 0.125 0.07 0.105 0.145 0.105 0.056 0.074 0.042 0.026 0.021 0.014 0.007 0.02 0.021 0.004 0.012 0.011 0.03 0.038 0.027 0.034 0.029 0.026 0.025 0.025 0.026 0.018 0.004 0.01 0.012 0.259 0.347 0.447 0.363 0.461 0.289 0.357 0.282 0.221 0.256 0.377 0.458 0.291 0.216 0.372 0.396 0.085 0 0.064 0.124 0.116 0.113 0.135 0.121 0.174 0.177 0.127 0.134 0.205 0.103 0.094 0.108 0.214 0.205 0.279 0.27 0.44 0 0.248 0 0.006 0.026 0.024 0.019 0.029 0.03 0.016 0.021 0.028 0.02 0.006 0.038 0.029 0.005 0.003 0.001 0.033 0.039 0.084 0.111 0.077 0.073 0.061 0.131 0.067 0.032 0.008 0.021 0.012 0.015 0.009 0.015 0.03 0.029 0.024 0.008 0.014 0.026 0.143 0.148 0.151 0.129 0.105 0.032 0.022 0.022 0.026 0.037 0.032 0.03 0.045 0.044 0.033 0.017 0.012 0.027 0.018 0.016 0.02 0.018 0.021 0.015 0.007 0.003 0.058 0.083 0.09 0.092 0.073 0.044 0.057 0.114 0.109 0.092 0.049 0.124 0.071 0.06 0.041 0.045 0.058 0.105 0.048 0.036 0.085 0.099 0.046 0.04 0.044 0.029 0.031 0.029 0.03 0.026 0.009 0 0.014 0.01 0.007 0.004 0.066 0 0 0 0.072 0.1 0.193 0.148 0.159 0.188 0.213 0.222 0.4 0.236 0.214 0.251 0.185 0.214 0.219 0.2 0.164 0.13 0.156 0.167 0.074 0 0.038 0.043 0.043 0.054 0.029 0.024 0.09 0.044 0.032 0.136 0.139 0.07 0.043 0.055 0.073 0.111 0.114 0.099 0.061 0.108 0.042 0.054 0.061 0.046 0.048 0.044 0.024 0.019 0.029 0.025 0.042 0.026 0.021 0.036 0.1 0.017 0.004 0.281 0.082 0.119 0.047 0.021 0.009 0.004 0.02 0.019 0.04 0.067 0.066 0.042 0.029 0.011 0.023 0.014 0.027 0.029 0.03 0.033 0.029 0.028 0.017 0.028 0.028 0.004 0.004 0.003 0 0.006 0.008 0.009 0.02 0.016 0.014 0.006 0.004 0.007 0.008 0.005 0.006 0.006 0.009 0.004 0.005 0.008 0.004 0.007 0.009 0.015 0.02 0.015 0.029 0.023 0.025 0.027 0.023 0.026 0.014 0.007 0.004 0.009 0.011 0.006 0.013 0.034 0.03 0.023 0.019 0.009 0.005 0.005 0.008 0.003 0 0 0 0 0 0 0 0 0 0 0 0 0 0 0 0 0 0 0 0 0 0 0 0 0 0 0.001 0.001 0.001 0.003 0 0 0 0 0 0 0 0 0 0 0 0 0 0 0 0 0 0 0 0 0 0 0 0 0 0 0 0 0 0 0 0 0 0 0 0 0 0 0 0 0 0 0 0 0 0 0 0 0 0 0 0 0 0 0 0 0 0 0 0 0 0 0 0 0 0 0 0 0 0.001 0 0.001 0 0 0 0 0 0 0 0 0 0 0 0 0 0 0 0 0 0 0 0 0 0 0 0 0 0 0 0 0 0 0 0 0 0 0 0 0 0 0 0 0 0 0 0 0 0 0 0 0 0 0 0 0 0 0 0 0 0 0 0 0 0 0 0 0.001 0 0 0.001 0.001 0 0.003 0 0.001 0.001 0.002 0 0 0 0 0 0 0 0 0 0 0 0 0 0 0 0 0 0 0 0 0 0 0 0 0 0 0 0 0 0 0 0 0 0 0 0 0 0 0 0 0 0 0 0 0 0 0 0 0 0 0 0 0 0 0 0 0 0 0 0 0 0 0 0 0 0 0 0 0 0 0 0 0 0 0 0 0 0 0 0 0 0 0 0 0 0 0 0 0 0 0 0 0 0 0 0 0 0 0 0 0 0 0 0 0 0 0 0 0 0 0 0 0 0 0 0 0 0 0 0 0 0 0 0 0 0 0 0 0 0 0 0 0 0 0 0 0 0 0 0 0 0 0 0 0 0 0 0 0 0 0 0 0 0 0 0 0 0 0 0 0 0 0 0 0 0 0 0 0 0 0 0 0 0 0 0 0 0 0 0 0 0 0 0 0 0 0 0 0 0 0 0 0 0 0 0 0 0 0 0 0 0 0 0 0 0 0 0 0 0 0 0 0 0 0 0 0 0 0 0 0 0 0 0 0 0 0 0 0 0 0 0 0 0 0 0 0 0 0 0 0 0 0 0 0 0 0 0 0 0 0 0 0 0 0 0 0 0 0 0 0 0 0 0 0 0 0 0 0 0 0 0 0 0 0 0 0 0 0 0 0 0 0 0 0 0 0 0 0 0 0 0 0 0 0 0 0 0 0 0 0 0 0 0 0 0 0 0 0 0 0 0 0 0 0 0 0 0 0 0 0 0 0 0 0 0 0 0 0 0 0 0 0 0 0 0 0 0 0 0 0 0 0 0 0 0 0 0 0 0 0 0 0 0 0 0 0.002 0.002 0.002 0.003 0.001 0.001 0.004 0.002 0 0.001 0.003 0.002 0.002 0 0 0 0 0 0 0 0 0 0 0 0 0 0 0 0.002 0.001 0 0 0 0 0.001 0 0 0 0 0 0 0 0 0 0 0 0 0 0 0 0 0 0 0 0 0 0 0.001 0 0 0 0.001 0.001 0 0.001 0.005 0.001 0 0 0 0 0 0 0 0 0 0 0 0 0 0 0 0 0 0 0 0 0 0 0 0 0 0 0 0 0 0 0 0 0 0 0 0 0 0 0 0 0 0 0 0 0 0 0 0 0 0 0 0 0 0 0 0 0 0 0 0 0 0 0 0 0 0 0 0 0 0 0 0 0 0 0 0 0 0 0 0 0 0 0 0 0 0 0 0 0 0 0 0 0 0 0 0 0 0 0 0 0 0 0 0 0 0 0 0 0 0 0 0 0 0 0 0 0 0 0 0 0.001 0.001 0.001 0 0.001 0.001 0.002 0.005 0.006 0.006 0.004 0.004 0.008 0.015 0.016 0.005 0.01 0.013 0.008 0.008 0.015 0.009 0.003 0 0 0 0.001 0.001 0 0 0 0 0 0 0 0 0 0 0 0 0 0 0 0 0 0 0 0 0 0 0 0 0 0 0 0 0 0 0 0 0 0 0 0 0 0 0 0 0 0 0 0 0 0 0 0 0 0 0 0 0 0 0 0 0 0 0 0 0 0 0 0 0 0 0 0 0 0 0 0 0 0 0 0 0 0 0 0 0 0 0 0 0 0 0 0 0 0 0 0 0 0 0 0 0 0 0 0 0 0 0 0 0 0 0 0 0 0 0 0 0 0 0 0 0 0 0 0 0 0 0 0 0 0 0 0 0 0 0 0 0 0 0 0 0 0 0 0 0 0 0 0 0 0 0 0 0 0 0 0 0 0 0 0 0 0 0 0 0 0 0 0 0 0 0 0 0 0 0 0 0 0 0 0 0 0 0 0 0 0 0 0 0 0 0 0 0 0 0 0 0 0 0 0 0 0 0 0 0 0 0 0 0 0 0 0 0 0 0 0 0 0 0 0 0 0 0 0 0 0 0.001 0 0.001 0 0 0 0 0 0 0 0 0 0 0 0 0 0 0 0 0 0 0 0 0 0 0 0 0 0.001 0.001 0.001 0 0.001 0.001 0 0 0.001 0 0 0 0 0 0 0 0 0 0 0 0 0 0 0 0 0 0 0 0 0 0 0 0 0 0 0 0 0 0 0 0 0 0 0 0 0 0 0 0 0 0 0 0 0 0 0 0 0 0 0 0 0 0 0 0 0 0 0 0 0 0 0 0 0 0 0 0 0 0 0 0 0 0 0.001 0.001 0.001 0.002 0.003 0.001 0.001 0.001 0.001 0 0 0 0 0 0 0 0 0 0 0.001 0.001 0.001 0 0 0 0 0 0 0 0 0 0 0 0 0 0 0 0 0 0 0 0.001 0 0 0 0 0 0 0 0 0 0 0 0 0 0 0 0 0 0 0 0 0 0 0 0 0 0 0 0 0 0 0 0 0 0 0 0 0 0 0 0 0 0 0 0 0 0 0 0 0 0 0 0 0 0 0 0 0 0 0 0 0 0 0 0 0 0 0 0 0 0 0 0 0 0 0 0 0 0 0 0 0 0 0 0 0 0 0 0 0 0 0 0 0 0 0 0 0 0 0 0 0 0 0 0 0 0 0 0 0 0 0 0 0 0 0 0 0 0 0 0 0 0 0 0 0 0 0 0 0 0 0 0 0 0 0 0 0 0 0 0 0 0 0 0 0 0 0 0 0 0 0 0 0 0 0 0 0 0 0 0 0 0 0 0 0 0 0 0 0 0 0 0 0 0 0 0 0 0 0 0 0 0 0 0 0 0 0 0 0 0 0 0 0 0 0 0 0 0 0 0 0 
0.123 0 0.001 0.126 0.18 0.187 0.156 0.146 0 0 0.048 0.026 0.111 0.005 0.02 0.002 0.02 0.037 0.037 0.033 0.033 0.032 0.015 0.021 0.008 0.011 0.021 0.016 0.026 0.024 0.013 0.008 0.024 0.022 0.088 0.044 0.059 0.089 0.129 0.083 0.069 0.134 0.085 0.126 0.158 0.11 0.073 0.062 0.093 0.092 0.118 0.138 0.17 0.129 0.158 0.142 0.116 0.096 0.095 0 0.433 0.737 0.764 0.62 0.579 1 0.827 0.37 0.478 0.455 0.359 0.484 0.539 0.399 0.197 0.341 0.237 0.353 0.228 0.332 0.274 0.467 0.359 0.331 0.318 0.451 0.137 0.322 0.299 0.175 0.183 0.097 0.14 0.179 0.154 0.087 0.107 0.076 0.033 0.027 0.015 0.008 0.025 0.031 0.008 0.024 0.022 0.058 0.068 0.054 0.059 0.053 0.045 0.034 0.039 0.035 0.03 0.014 0.013 0.019 0.351 0.472 0.619 0.477 0.7 0.468 0.578 0.447 0.373 0.4 0.587 0.81 0.49 0.304 0.514 0.55 0.123 0 0.092 0.199 0.183 0.175 0.207 0.189 0.283 0.282 0.211 0.188 0.342 0.181 0.142 0.145 0.351 0.339 0.442 0.432 0.762 0 0.303 0 0.016 0.047 0.041 0.036 0.044 0.045 0.032 0.033 0.048 0.034 0.007 0.045 0.029 0.013 0.009 0.003 0.036 0.043 0.105 0.129 0.083 0.084 0.066 0.159 0.076 0.028 0.008 0.025 0.008 0.006 0 0.014 0.025 0.024 0.029 0.014 0.019 0.028 0.174 0.179 0.184 0.148 0.115 0.038 0.035 0.044 0.046 0.052 0.051 0.046 0.051 0.057 0.053 0.033 0.028 0.041 0.037 0.024 0.021 0.024 0.03 0.012 0.007 0.004 0.059 0.106 0.103 0.105 0.079 0.059 0.08 0.141 0.131 0.113 0.069 0.15 0.094 0.084 0.056 0.06 0.087 0.13 0.078 0.054 0.088 0.112 0.054 0.048 0.053 0.044 0.048 0.044 0.029 0.018 0.009 0 0.01 0.008 0.006 0.003 0.081 0 0 0 0.093 0.135 0.246 0.216 0.234 0.263 0.295 0.308 0.536 0.315 0.284 0.32 0.216 0.279 0.275 0.254 0.19 0.179 0.201 0.206 0.077 0 0.035 0.045 0.045 0.065 0.034 0.027 0.117 0.047 0.027 0.167 0.176 0.132 0.078 0.099 0.125 0.178 0.18 0.169 0.087 0.17 0.072 0.093 0.104 0.079 0.062 0.059 0.044 0.038 0.063 0.053 0.076 0.05 0.048 0.046 0.119 0.031 0.011 0.346 0.098 0.154 0.055 0.026 0.022 0.01 0.047 0.043 0.056 0.08 0.075 0.052 0.043 0.006 0.022 0.015 0.038 0.042 0.041 0.04 0.042 0.04 0.032 0.043 0.041 0.012 0.008 0.006 0 0.009 0.01 0.009 0.025 0.013 0.01 0.003 0.003 0.007 0.006 0.005 0.006 0.006 0.007 0.005 0.007 0.01 0.004 0.011 0.009 0.015 0.025 0.013 0.038 0.039 0.045 0.037 0.034 0.037 0.028 0.012 0.01 0.015 0.016 0.01 0.017 0.055 0.05 0.034 0.027 0.012 0.01 0.013 0.013 0.002 0 0 0 0 0 0 0 0 0 0 0 0 0 0 0 0 0 0 0 0 0 0 0 0 0 0.001 0.001 0 0.004 0.005 0.001 0 0 0 0 0 0 0 0 0 0 0 0 0 0 0 0 0 0 0 0 0 0 0 0 0 0 0 0 0 0 0 0 0 0 0 0 0 0 0 0 0 0 0 0 0 0 0 0 0 0 0 0 0 0 0 0 0 0 0 0 0 0 0 0 0 0 0 0 0.002 0.001 0 0 0 0 0 0 0 0 0 0 0 0 0 0 0 0 0 0 0 0 0 0 0 0 0 0 0 0 0 0 0 0 0 0 0 0 0 0 0 0 0 0 0 0 0 0 0 0 0 0 0 0 0 0 0 0 0 0 0 0 0 0 0.001 0.001 0 0.001 0.001 0.001 0.001 0.002 0 0.002 0.001 0.001 0.001 0.002 0 0 0 0 0 0 0 0 0 0 0 0 0 0 0 0 0 0 0 0 0 0 0 0 0 0 0 0 0 0 0 0 0 0 0 0 0 0 0 0 0 0 0 0 0 0 0 0 0 0 0 0 0 0 0 0 0 0 0 0 0 0 0 0 0 0 0 0 0 0 0 0 0 0 0 0 0 0 0 0 0 0 0 0 0 0 0 0 0 0 0 0 0 0 0 0 0 0 0 0 0 0 0 0 0 0 0 0 0 0 0 0 0 0 0 0 0 0 0 0 0 0 0 0 0 0 0 0 0 0 0 0 0 0 0 0 0 0 0 0 0 0 0 0 0 0 0 0 0 0 0 0 0 0 0 0 0 0 0 0 0 0 0 0 0 0 0 0 0 0 0 0 0 0 0 0 0 0 0 0 0 0 0 0 0 0 0 0 0 0 0 0 0 0 0 0 0 0 0 0 0 0 0 0 0 0 0 0 0 0 0 0 0 0 0 0 0 0 0 0 0 0 0 0 0 0 0 0 0 0 0 0 0 0 0 0 0 0 0 0 0 0 0 0 0 0 0 0 0 0 0 0 0 0 0 0 0 0 0 0 0 0 0 0 0 0 0 0 0 0 0 0 0 0 0 0 0 0 0 0 0 0 0 0 0 0 0 0 0 0 0 0 0 0 0 0 0 0 0 0 0 0 0 0 0 0 0 0 0 0 0 0 0 0 0 0 0 0 0 0 0 0 0 0 0 0 0 0 0 0 0 0 0 0 0 0 0 0 0 0 0 0 0 0 0 0 0 0 0 0 0 0 0 0 0 0 0 0 0 0.001 0.001 0 0.001 0.001 0 0 0 0 0 0 0 0 0 0 0 0 0 0 0 0 0 0 0 0 0 0 0 0 0 0 0.001 0 0 0 0 0 0 0 0 0 0 0 0 0 0 0 0 0 0 0 0 0 0 0 0 0 0 0 0.002 0 0.001 0.006 0.002 0 0 0 0 0 0 0 0 0 0 0 0 0 0 0 0 0 0 0 0 0 0 0 0 0 0 0 0 0 0 0 0 0 0 0 0 0 0 0 0 0 0 0 0 0 0 0 0 0 0 0 0 0 0 0 0 0 0 0 0 0 0 0 0 0 0 0 0 0 0 0 0 0 0.002 0 0 0 0 0 0.001 0 0 0 0.001 0 0 0 0 0 0 0 0 0 0 0 0 0 0 0 0 0 0 0 0 0 0 0 0 0 0 0 0 0 0 0 0 0 0 0.002 0.001 0.001 0.001 0.001 0.001 0.001 0 0.002 0.003 0.004 0.002 0.005 0.006 0.008 0.019 0.017 0.011 0.009 0.011 0.01 0.005 0.023 0.017 0.007 0 0 0 0 0 0 0 0 0 0 0 0 0 0 0 0 0 0 0 0 0 0 0 0 0 0 0 0 0 0 0 0 0 0 0 0 0 0 0.001 0.001 0.001 0.001 0 0.001 0.001 0 0 0.001 0 0 0 0 0 0 0 0 0 0 0 0 0 0 0 0 0 0 0 0 0 0 0 0 0 0 0 0 0 0 0 0 0 0 0 0 0 0 0 0 0 0 0.001 0.001 0 0 0 0 0 0 0 0 0 0 0 0 0 0 0 0 0 0 0 0 0 0 0 0 0 0 0 0 0 0 0 0 0 0 0 0 0 0 0 0.001 0 0 0.001 0.001 0 0 0.001 0.001 0 0 0.001 0.001 0.001 0.001 0.001 0.001 0.001 0.001 0.001 0.001 0.001 0.001 0.001 0.001 0.001 0 0 0.001 0 0 0 0 0 0 0 0 0 0 0 0 0 0 0.001 0.001 0 0 0 0.001 0 0 0 0 0 0 0 0 0 0 0 0 0 0 0 0.001 0.001 0.001 0.001 0 0 0.001 0.001 0.001 0.001 0.001 0.001 0.002 0 0 0.001 0.001 0 0 0.001 0.001 0 0 0.001 0.001 0.001 0.001 0.001 0.001 0 0 0 0 0 0 0 0 0 0 0.001 0.001 0.001 0.001 0.001 0.001 0.001 0.001 0.001 0.001 0.001 0.001 0 0.001 0.001 0.001 0 0.001 0 0 0.001 0 0.001 0.001 0 0 0 0 0 0 0 0 0 0 0 0.001 0.001 0 0.001 0 0 0.001 0.001 0.001 0 0 0.001 0 0 0 0 0 0 0 0 0 0.001 0.001 0.001 0 0 0.001 0.001 0 0.001 0.001 0 0 0 0.001 0.001 0.001 0.001 0.001 0 0 0 0 0 0.001 0.001 0 0 0 0 0 0 0 0 0 0 0 0 0 0 0 0.001 0 0 0 0 0.001 0.001 0.002 0.002 0.002 0.001 0.001 0.003 0.002 0.002 0.002 0.002 0.002 0.001 0.001 0.002 0 0.001 0.001 0.001 0.001 0.003 0.003 0.002 0.002 0.002 0 0 0 0 0 0 0 0 0 0 0 0 0 0 0 0.001 0.001 0 0.002 0.002 0.002 0.002 0.002 0.001 0 0.001 0.001 0.001 0 0 0 0.001 0.001 0.001 0.001 0 0 0 0 0 0 0 0 0 0 0 0 0 0 0 0 0 0 0 0 0 0 0 0 0 0 0 0 0 0 0 0 0 0 0 0 0 0 0 0 0 0 0 0 0 0 0 0 0 0 0 0 0 0 0 0 0 0 0 0 0 0 0 0 0 0 0 0 0 0 0 0 0 0 0 0 0 0 0 0 0 0 0 0 0 0 0 0 0 0 0 0 0 0 0 0 0 0 0 0 0 0 0 0 0 0 0 0 0 0 0 0 0 0 0 0 0 0 0 0 0 0 0 0 0 0 0 0 0 0 0 0 0 0 0 0 0 0 0 0 0 0 0 0 0 0 0 0 0 0 0 0 0 0 0 0 0 0 0 0 0 0 0 0 0 0 0 0 0 0 0 0 0 0 0 0 0 0 0 0 0 0 0 0 0 
0.107 0 0 0.11 0.153 0.164 0.143 0.109 0 0 0.033 0.019 0.099 0.01 0.015 0.012 0.015 0.039 0.041 0.024 0.027 0.027 0.014 0.017 0.006 0.014 0.017 0.017 0.019 0.02 0.007 0.007 0.016 0.014 0.063 0.035 0.045 0.077 0.104 0.073 0.054 0.108 0.077 0.093 0.122 0.079 0.047 0.066 0.088 0.079 0.095 0.118 0.147 0.109 0.135 0.117 0.106 0.094 0.088 0 0.395 0.679 0.816 0.591 0.499 0.695 1 0.411 0.417 0.411 0.438 0.465 0.471 0.379 0.183 0.295 0.221 0.331 0.201 0.271 0.216 0.41 0.283 0.258 0.22 0.355 0.123 0.239 0.217 0.136 0.144 0.082 0.11 0.158 0.119 0.062 0.078 0.053 0.023 0.016 0.007 0.002 0.015 0.023 0.007 0.016 0.01 0.043 0.05 0.045 0.047 0.043 0.034 0.031 0.034 0.031 0.025 0.007 0.009 0.015 0.336 0.446 0.591 0.456 0.661 0.388 0.46 0.356 0.268 0.32 0.472 0.603 0.361 0.255 0.45 0.474 0.098 0 0.066 0.149 0.137 0.138 0.17 0.157 0.219 0.22 0.151 0.144 0.254 0.141 0.112 0.124 0.261 0.25 0.356 0.336 0.586 0 0.321 0 0.011 0.042 0.034 0.042 0.039 0.041 0.027 0.025 0.04 0.029 0.007 0.024 0.021 0.013 0.009 0.003 0.02 0.033 0.081 0.105 0.073 0.074 0.048 0.126 0.061 0.027 0.01 0.022 0.005 0.004 0.002 0.015 0.031 0.028 0.023 0.012 0.01 0.022 0.142 0.146 0.139 0.117 0.099 0.035 0.035 0.032 0.037 0.051 0.04 0.038 0.046 0.049 0.04 0.028 0.027 0.035 0.027 0.026 0.025 0.03 0.027 0.018 0.007 0.006 0.048 0.084 0.091 0.084 0.061 0.044 0.057 0.119 0.107 0.085 0.053 0.121 0.069 0.065 0.041 0.044 0.069 0.097 0.045 0.034 0.071 0.09 0.039 0.035 0.043 0.026 0.032 0.038 0.034 0.027 0.004 0 0.017 0.017 0.011 0.008 0.076 0 0 0 0.071 0.104 0.212 0.175 0.199 0.215 0.246 0.24 0.466 0.275 0.234 0.286 0.207 0.246 0.252 0.216 0.172 0.146 0.172 0.175 0.083 0 0.036 0.043 0.043 0.062 0.033 0.027 0.095 0.04 0.037 0.14 0.153 0.108 0.07 0.089 0.1 0.131 0.138 0.122 0.075 0.12 0.068 0.08 0.093 0.068 0.053 0.05 0.029 0.023 0.038 0.03 0.057 0.028 0.027 0.039 0.119 0.015 0.003 0.31 0.107 0.134 0.053 0.025 0.008 0.004 0.022 0.027 0.05 0.065 0.067 0.044 0.034 0.011 0.019 0.017 0.031 0.033 0.032 0.036 0.031 0.03 0.022 0.033 0.031 0.01 0.009 0.008 0 0.004 0.008 0.01 0.016 0.012 0.009 0.006 0.002 0.006 0.006 0.001 0.005 0.004 0.006 0.004 0.006 0.003 0.002 0.004 0.008 0.009 0.019 0.012 0.034 0.034 0.037 0.032 0.03 0.029 0.019 0.009 0.004 0.013 0.012 0.004 0.007 0.041 0.039 0.028 0.021 0.01 0.006 0.009 0.012 0.006 0.001 0.001 0.001 0 0 0 0 0 0 0 0 0 0 0 0 0 0 0 0 0 0 0 0 0 0 0 0.001 0 0.005 0.005 0.002 0.002 0 0 0 0 0 0 0 0 0 0 0 0 0 0 0 0 0 0 0 0 0 0 0 0 0 0 0 0 0 0 0 0 0 0 0 0 0 0 0 0 0 0 0 0 0 0 0 0 0 0 0 0 0 0 0 0 0 0 0 0 0 0 0 0 0 0 0 0 0 0 0 0 0 0 0 0 0 0 0 0 0 0 0 0 0 0 0 0 0 0 0 0 0 0 0 0 0 0 0 0 0 0 0 0 0 0 0 0 0 0 0 0 0 0 0 0 0 0 0 0 0 0 0 0 0 0 0 0 0 0 0 0 0 0.001 0.002 0 0.001 0.002 0.004 0 0.001 0.001 0.001 0.001 0.003 0 0 0 0 0 0 0 0 0 0 0 0 0 0 0 0 0 0 0 0 0 0 0 0 0 0 0 0 0 0 0 0 0 0 0 0 0 0 0 0 0 0 0 0 0 0 0 0 0 0 0 0 0 0 0 0 0 0 0 0 0 0 0 0 0 0 0 0 0 0 0 0 0 0 0 0 0 0 0 0 0 0 0 0 0 0 0 0 0 0 0 0 0 0 0 0 0 0 0 0 0 0 0 0 0 0 0 0 0 0 0 0 0 0 0 0 0 0 0 0 0 0 0 0 0 0 0 0 0 0 0 0 0 0 0 0 0 0 0 0 0 0 0 0 0 0 0 0 0 0 0 0 0 0 0 0 0 0 0 0 0 0 0 0 0 0 0 0 0 0 0 0 0 0 0 0 0 0 0 0 0 0 0 0 0 0 0 0 0 0 0 0 0 0 0 0 0 0 0 0 0 0 0 0 0 0 0 0 0 0 0 0 0 0 0 0 0 0 0 0 0 0 0 0 0 0 0 0 0 0 0 0 0 0 0 0 0 0 0 0 0 0 0 0 0 0 0 0 0 0 0 0 0 0 0 0 0 0 0 0 0 0 0 0 0 0 0 0 0 0 0 0 0 0 0 0 0 0 0 0 0 0 0 0 0 0 0 0 0 0 0 0 0 0 0 0 0 0 0 0 0 0 0 0 0 0 0 0 0 0 0 0 0 0 0 0 0 0 0 0 0 0 0 0 0 0 0 0 0 0 0 0 0 0 0 0 0 0 0 0 0 0 0 0 0 0 0 0 0 0 0 0 0 0 0.001 0.001 0.002 0.002 0.005 0.007 0.003 0.004 0.007 0.007 0.002 0.002 0.005 0.003 0.005 0.003 0.001 0 0 0 0 0 0 0 0 0 0 0 0 0 0.001 0.001 0 0 0 0 0 0 0 0 0 0 0 0 0 0 0 0 0 0 0 0 0 0.001 0.001 0 0 0.001 0.001 0.001 0 0.001 0 0.001 0.001 0 0.001 0.002 0.001 0 0 0 0 0 0 0 0 0 0 0 0 0 0 0 0 0 0 0 0 0 0 0 0 0 0 0 0 0 0 0 0 0 0 0 0 0 0 0 0 0 0 0 0 0 0 0 0 0 0 0 0 0 0 0 0 0 0 0 0 0 0 0 0 0 0 0 0 0 0 0 0 0 0.001 0 0 0 0 0 0 0 0 0 0 0 0 0 0 0 0 0 0 0 0 0 0 0 0 0 0 0 0 0 0 0 0 0 0 0 0 0 0 0 0 0 0 0 0 0 0 0 0 0 0 0 0 0 0.004 0.003 0.001 0.005 0.008 0.009 0.017 0.025 0.009 0.011 0.011 0.01 0.005 0.017 0.015 0.008 0 0 0 0 0 0 0 0 0 0 0 0 0 0 0 0 0 0 0 0 0 0 0 0 0 0 0 0 0 0 0 0 0 0 0 0 0 0 0 0 0 0 0 0 0 0 0 0 0 0 0 0 0 0 0 0 0 0 0 0 0 0 0 0 0 0 0 0 0 0 0 0 0 0 0 0 0 0 0 0 0 0 0 0 0 0 0 0 0 0 0 0 0 0 0 0 0 0 0 0 0 0 0 0 0 0 0 0 0 0 0 0 0 0 0 0 0 0 0 0 0 0 0 0 0 0 0 0 0 0 0 0 0 0 0 0 0 0 0 0 0 0 0 0 0 0 0 0 0 0 0 0 0 0 0 0 0 0 0 0 0 0 0 0 0 0 0 0 0 0 0 0 0 0 0 0 0 0 0 0 0 0 0 0 0 0 0 0 0 0 0 0 0 0 0 0 0 0 0 0 0 0 0 0 0 0 0 0 0.001 0.001 0 0.001 0.001 0.001 0.001 0.001 0.001 0 0 0.001 0.001 0 0 0 0 0 0 0 0 0 0 0 0 0 0 0 0 0 0 0 0 0 0 0 0 0 0 0 0 0 0 0 0 0 0.001 0.001 0.001 0.001 0 0.001 0.001 0 0 0 0 0 0 0 0 0 0 0 0 0 0 0 0 0 0 0 0 0 0 0 0 0 0 0 0 0 0 0 0 0 0 0 0 0 0 0 0 0 0 0 0 0 0 0 0 0 0 0 0 0 0 0 0 0 0 0 0 0 0 0 0 0 0 0 0 0 0 0 0 0 0 0 0 0.001 0.001 0.001 0 0.001 0.001 0.001 0.001 0.001 0.001 0.001 0.001 0 0 0 0 0.001 0 0 0 0.001 0.001 0.001 0.001 0.001 0 0 0 0 0 0 0 0 0 0 0 0 0 0 0 0.001 0 0.001 0.001 0 0 0 0 0 0 0 0 0 0 0 0 0 0 0 0 0 0 0 0 0 0 0 0 0 0 0 0 0 0 0 0 0 0 0 0 0 0 0 0 0 0 0 0 0 0 0 0 0 0 0 0 0 0 0 0 0 0 0 0 0 0 0 0 0 0 0 0 0 0 0 0 0 0 0 0 0 0 0 0 0 0 0 0 0 0 0 0 0 0 0 0 0 0 0 0 0 0 0 0 0 0 0 0 0 0 0 0 0 0 0 0 0 0 0 0 0 0 0 0 0 0 0 0 0 0 0 0 0 0 0 0 0 0 0 0 0 0 0 0 0 0 0 0 0 0 0 0 0 0 0 0 0 0 0 0 0 0 0 0 0 0 0 0 0 0 0 0 0 0 0 0 0 0 0 0 0 0 0 0 0 0 0 0 0 0 0 0 0 0 0 0 0 0 0 0 0 0 0 0 
0.12 0 0 0.124 0.164 0.173 0.149 0.133 0 0 0.03 0.017 0.089 0.002 0.005 0.003 0.009 0.017 0.018 0.012 0.012 0.015 0.014 0.011 0.003 0.004 0.01 0.006 0.003 0.008 0.005 0.003 0.006 0.005 0.04 0.022 0.04 0.061 0.083 0.062 0.049 0.084 0.065 0.102 0.113 0.066 0.052 0.052 0.071 0.066 0.097 0.113 0.151 0.123 0.122 0.104 0.082 0.068 0.061 0 0.242 0.362 0.401 0.328 0.315 0.376 0.459 1 0.434 0.37 0.327 0.649 0.562 0.624 0.231 0.268 0.248 0.515 0.239 0.312 0.248 0.462 0.277 0.267 0.154 0.206 0.059 0.178 0.168 0.094 0.088 0.044 0.071 0.107 0.078 0.04 0.049 0.03 0.015 0.013 0.005 0.002 0.013 0.01 0.004 0.011 0.008 0.031 0.041 0.034 0.038 0.026 0.022 0.018 0.023 0.032 0.022 0.005 0.003 0.005 0.169 0.227 0.321 0.247 0.329 0.212 0.282 0.259 0.204 0.24 0.384 0.386 0.268 0.207 0.415 0.48 0.084 0 0.063 0.114 0.12 0.11 0.14 0.131 0.163 0.158 0.127 0.116 0.183 0.109 0.084 0.087 0.192 0.188 0.211 0.207 0.346 0 0.167 0 0.007 0.025 0.015 0.019 0.033 0.034 0.024 0.021 0.031 0.024 0.007 0.028 0.034 0.008 0.004 0 0.027 0.035 0.089 0.114 0.083 0.076 0.056 0.14 0.064 0.029 0.013 0.019 0.004 0.006 0.006 0.016 0.032 0.03 0.035 0.012 0.017 0.025 0.159 0.166 0.161 0.13 0.109 0.045 0.027 0.028 0.035 0.044 0.032 0.031 0.038 0.042 0.035 0.02 0.015 0.026 0.019 0.023 0.023 0.021 0.021 0.013 0.007 0.005 0.067 0.101 0.1 0.088 0.061 0.052 0.076 0.133 0.119 0.106 0.052 0.131 0.077 0.068 0.041 0.057 0.067 0.102 0.051 0.044 0.081 0.108 0.039 0.04 0.045 0.036 0.037 0.027 0.025 0.016 0.006 0 0.008 0.008 0.006 0.004 0.08 0 0 0 0.072 0.111 0.235 0.181 0.199 0.216 0.278 0.283 0.494 0.293 0.286 0.317 0.227 0.286 0.277 0.233 0.182 0.162 0.182 0.181 0.083 0 0.04 0.054 0.054 0.082 0.058 0.036 0.107 0.041 0.03 0.158 0.17 0.096 0.063 0.062 0.076 0.103 0.107 0.099 0.052 0.096 0.043 0.064 0.076 0.059 0.057 0.054 0.035 0.033 0.048 0.05 0.086 0.05 0.044 0.052 0.127 0.031 0.012 0.501 0.17 0.146 0.055 0.033 0.018 0.009 0.035 0.036 0.052 0.064 0.068 0.046 0.029 0.01 0.018 0.016 0.027 0.028 0.032 0.028 0.029 0.03 0.022 0.032 0.023 0.012 0.007 0.006 0 0.008 0.013 0.008 0.02 0.015 0.012 0.006 0.005 0.007 0.007 0.006 0.006 0.007 0.008 0.007 0.01 0.01 0.006 0.011 0.01 0.01 0.015 0.008 0.027 0.026 0.032 0.029 0.025 0.023 0.011 0.002 0.001 0.008 0.013 0.008 0.011 0.041 0.037 0.028 0.023 0.006 0.008 0.015 0.008 0.004 0.001 0 0 0 0 0 0 0 0 0 0 0 0 0 0 0 0 0 0 0 0 0 0 0 0 0 0 0 0.002 0.003 0.001 0.001 0 0 0 0 0 0 0 0 0 0 0 0 0 0 0 0 0 0 0 0 0 0 0 0 0 0 0 0 0 0 0 0 0 0 0 0 0 0 0 0 0 0 0 0 0 0 0 0 0 0 0 0 0 0 0 0 0 0 0 0 0 0 0 0 0 0 0 0 0 0 0 0 0 0 0 0 0 0 0 0 0 0 0 0 0 0 0 0 0 0 0 0 0 0 0 0 0 0 0 0 0 0 0 0 0 0 0 0 0 0 0 0 0 0 0 0 0 0 0 0 0 0 0 0 0 0 0 0 0 0 0 0 0 0 0 0 0 0.001 0.001 0 0.002 0.001 0.002 0.002 0.003 0 0 0 0 0 0 0 0 0 0 0 0 0 0 0 0 0 0 0 0 0 0 0 0 0 0 0 0 0 0 0 0 0 0 0 0 0 0 0 0 0 0 0 0 0 0 0 0 0 0 0 0 0 0 0 0 0 0 0 0 0 0 0 0 0 0 0 0 0 0 0 0 0 0 0 0 0 0 0 0 0 0 0 0 0 0 0 0 0 0 0 0 0 0 0 0 0 0 0 0 0 0 0 0 0 0 0 0 0 0 0 0 0 0 0 0 0 0 0 0 0 0 0 0 0 0 0 0 0 0 0 0 0 0 0 0 0 0 0 0 0 0 0 0 0 0 0 0 0 0 0 0 0 0 0 0 0 0 0 0 0 0 0 0 0 0 0 0 0 0 0 0 0 0 0 0 0 0 0 0 0 0 0 0 0 0 0 0 0 0 0.001 0 0 0 0 0 0 0 0 0 0 0.001 0.001 0.001 0.001 0.001 0.001 0.001 0.001 0 0.001 0 0.001 0.001 0.001 0.001 0.001 0.001 0 0 0 0 0 0 0 0 0 0 0 0 0 0 0 0 0 0 0 0 0 0 0 0 0 0 0 0.001 0 0 0.001 0.001 0.001 0.001 0 0.001 0.001 0 0 0 0 0 0 0 0 0 0 0 0 0 0 0 0 0 0 0 0 0 0 0 0 0 0 0 0 0.001 0.001 0.001 0 0 0 0 0 0 0 0 0 0 0 0 0 0 0 0 0 0 0 0 0 0 0 0 0 0 0 0 0 0 0 0 0 0 0 0 0.001 0.001 0.001 0 0 0 0 0 0 0 0 0 0 0 0 0.001 0.001 0.001 0.001 0.001 0.001 0.001 0 0 0 0 0 0 0 0 0 0 0.001 0.001 0.001 0.001 0.002 0.003 0.001 0.001 0.004 0.002 0.001 0.002 0.004 0.003 0.002 0.002 0.002 0.002 0.001 0.001 0.001 0.001 0.001 0.001 0.001 0.001 0 0 0 0 0.001 0.001 0 0 0 0 0 0 0 0 0 0 0 0 0 0 0 0 0 0 0 0 0 0 0 0 0 0 0 0.001 0 0 0 0.001 0.001 0 0 0.001 0 0 0 0 0 0 0 0 0 0 0 0 0 0 0 0 0 0 0 0 0 0 0 0 0 0 0 0 0 0 0 0 0 0 0 0 0 0 0 0 0 0 0 0 0 0 0 0 0 0 0 0 0 0 0 0 0 0 0 0 0 0 0 0 0 0 0 0 0 0 0 0 0 0 0 0 0 0 0 0 0 0 0 0 0 0 0 0 0 0 0 0 0 0 0 0 0 0 0 0 0 0 0 0 0 0 0 0 0 0 0 0 0 0 0 0 0 0 0 0 0 0 0.001 0 0 0 0.001 0.002 0.004 0.004 0.003 0.003 0.002 0.003 0.007 0.02 0.006 0.004 0.005 0.006 0.006 0.011 0.007 0.004 0 0 0 0 0 0 0 0 0 0 0 0 0 0 0 0 0 0 0 0 0 0 0 0 0 0 0 0 0 0 0 0 0 0 0 0 0 0 0 0 0 0 0 0 0 0 0 0 0 0 0 0 0 0 0 0 0 0 0 0 0 0 0 0 0 0 0 0 0 0 0 0 0 0 0 0 0 0 0 0 0 0 0 0 0 0 0 0 0 0 0 0 0 0 0 0 0 0 0 0 0 0 0 0 0 0 0 0 0 0 0 0 0 0 0 0 0 0 0 0 0 0 0 0 0 0 0 0 0 0 0 0 0 0 0 0 0 0 0 0 0 0 0 0 0 0 0 0 0 0 0 0 0 0 0 0 0 0 0 0 0 0 0 0 0 0 0 0 0 0 0 0 0 0 0 0 0 0 0 0 0 0 0 0 0 0 0 0 0 0 0 0 0 0 0 0 0 0 0 0 0 0 0 0 0 0 0 0.002 0.001 0 0 0 0 0.001 0.001 0.001 0 0 0.001 0 0 0 0 0 0 0 0 0 0 0 0 0 0 0 0 0 0 0 0 0 0 0 0 0 0 0 0 0 0 0 0 0 0 0 0 0 0 0 0 0 0 0 0 0 0 0 0 0 0 0 0 0 0 0 0 0 0 0 0 0 0 0 0 0 0 0 0 0 0 0 0 0 0 0 0 0 0 0 0 0 0 0 0 0 0 0 0 0 0 0 0 0 0 0 0 0 0 0 0 0 0 0 0 0 0 0 0 0 0 0 0 0 0 0 0 0 0 0.001 0.002 0.003 0.001 0.003 0.004 0.003 0.003 0.002 0.001 0.002 0.002 0 0 0.001 0.002 0.002 0.001 0 0.002 0.001 0.001 0.001 0.001 0.001 0 0 0 0 0 0 0 0 0 0 0 0 0 0 0 0.001 0.001 0.002 0.002 0.001 0 0 0 0 0 0 0 0 0 0 0 0 0 0 0 0 0 0 0 0 0 0 0 0 0 0 0 0 0 0 0 0 0 0 0 0 0 0 0 0 0 0 0 0 0 0 0 0 0 0 0 0 0 0 0 0 0 0 0 0 0 0 0 0 0 0 0 0 0 0 0 0 0 0 0 0 0 0 0 0 0 0 0 0 0 0 0 0 0 0 0 0 0 0 0 0 0 0 0 0 0 0 0 0 0 0 0 0 0 0 0 0 0 0 0 0 0 0 0 0 0 0 0 0 0 0 0 0 0 0 0 0 0 0 0 0 0 0 0 0 0 0 0 0 0 0 0 0 0 0 0 0 0 0 0 0 0 0 0 0 0 0 0 0 0 0 0 0 0 0 0 0 0 0 0 0 0 0 0 0 0.001 0.001 0 0 0.001 0.001 0 0.001 0.001 0 0 0 0 0 0 0 0 0 0 
0.131 0 0 0.125 0.189 0.199 0.176 0.157 0 0 0.043 0.023 0.131 0.011 0.013 0.012 0.022 0.04 0.041 0.02 0.021 0.019 0.016 0.016 0.008 0.009 0.017 0.018 0.02 0.019 0.01 0.013 0.021 0.016 0.041 0.025 0.036 0.053 0.069 0.053 0.048 0.075 0.059 0.094 0.116 0.087 0.055 0.067 0.077 0.09 0.126 0.16 0.181 0.162 0.177 0.149 0.13 0.106 0.095 0 0.219 0.356 0.353 0.362 0.453 0.363 0.355 0.332 1 0.576 0.314 0.455 0.54 0.424 0.201 0.308 0.255 0.371 0.249 0.401 0.364 0.459 0.251 0.245 0.161 0.223 0.062 0.163 0.147 0.089 0.088 0.049 0.073 0.092 0.068 0.027 0.048 0.033 0.017 0.013 0.007 0.002 0.014 0.025 0.005 0.017 0.014 0.035 0.048 0.037 0.04 0.035 0.023 0.025 0.03 0.035 0.025 0.01 0.005 0.009 0.168 0.22 0.299 0.231 0.323 0.227 0.3 0.279 0.201 0.251 0.439 0.375 0.281 0.218 0.502 0.512 0.134 0 0.054 0.116 0.111 0.106 0.156 0.135 0.178 0.164 0.134 0.107 0.189 0.089 0.087 0.096 0.191 0.174 0.221 0.21 0.34 0 0.164 0 0.013 0.039 0.035 0.039 0.047 0.046 0.025 0.021 0.032 0.024 0.003 0.042 0.03 0.005 0.003 0 0.041 0.052 0.12 0.144 0.098 0.098 0.085 0.169 0.089 0.04 0.015 0.032 0.01 0.014 0.008 0.025 0.035 0.029 0.03 0.019 0.016 0.029 0.174 0.179 0.174 0.14 0.124 0.039 0.041 0.045 0.05 0.064 0.049 0.052 0.055 0.067 0.055 0.037 0.036 0.053 0.033 0.029 0.032 0.037 0.048 0.026 0.007 0.005 0.057 0.104 0.101 0.091 0.063 0.059 0.072 0.142 0.141 0.116 0.065 0.149 0.091 0.08 0.056 0.063 0.08 0.12 0.076 0.06 0.087 0.113 0.049 0.044 0.048 0.035 0.039 0.044 0.047 0.034 0.012 0 0.018 0.012 0.011 0.004 0.078 0 0 0 0.07 0.106 0.246 0.182 0.209 0.224 0.266 0.278 0.535 0.315 0.271 0.306 0.258 0.287 0.301 0.278 0.216 0.186 0.216 0.214 0.093 0 0.03 0.047 0.047 0.067 0.039 0.032 0.118 0.055 0.04 0.17 0.186 0.109 0.068 0.065 0.084 0.107 0.106 0.101 0.063 0.099 0.053 0.074 0.089 0.081 0.073 0.072 0.037 0.03 0.048 0.045 0.062 0.037 0.036 0.044 0.119 0.021 0.006 0.333 0.108 0.153 0.051 0.034 0.009 0.005 0.034 0.028 0.064 0.086 0.084 0.063 0.046 0.014 0.024 0.018 0.048 0.048 0.053 0.053 0.054 0.051 0.039 0.054 0.049 0.013 0.007 0.004 0 0.007 0.011 0.013 0.029 0.02 0.015 0.004 0.006 0.006 0.008 0.006 0.006 0.006 0.01 0.006 0.011 0.009 0.004 0.011 0.009 0.014 0.028 0.016 0.043 0.041 0.041 0.037 0.034 0.035 0.021 0.014 0.007 0.019 0.021 0.011 0.017 0.053 0.047 0.032 0.031 0.01 0.008 0.01 0.01 0.005 0.001 0.001 0.001 0 0 0 0 0 0 0 0 0 0 0 0 0 0 0 0 0 0 0 0 0 0 0 0 0 0.003 0.005 0.002 0 0 0 0 0 0 0 0 0 0 0 0 0 0 0 0 0 0 0 0 0 0 0 0 0 0 0 0 0 0 0 0 0 0 0 0 0 0 0 0 0 0 0 0 0 0 0 0 0 0 0 0 0 0 0 0 0 0 0 0 0 0 0 0 0 0 0 0 0.001 0.001 0 0 0 0 0 0 0 0 0 0 0 0 0 0 0 0 0 0 0 0 0 0 0 0 0 0 0 0 0 0 0 0 0 0 0 0 0 0 0 0 0 0 0 0 0 0 0 0 0 0 0 0 0 0 0 0 0 0 0 0 0 0 0 0 0 0 0 0 0 0.002 0 0.002 0.001 0 0 0.002 0 0 0 0 0 0 0 0 0 0 0 0 0 0 0 0 0 0 0 0 0 0 0 0 0 0 0 0 0 0 0 0 0 0 0 0 0 0 0 0 0 0 0 0 0 0 0 0 0 0 0 0 0 0 0 0 0 0 0 0 0 0 0 0 0 0 0 0 0 0 0 0 0 0 0 0 0 0 0 0 0 0 0 0 0 0 0 0 0 0 0 0 0 0 0 0 0 0 0 0 0 0 0 0 0 0 0 0 0 0 0 0 0 0 0 0 0 0 0 0 0 0 0 0 0 0 0 0 0 0 0 0 0 0 0 0 0 0 0 0 0 0 0 0 0 0 0 0 0 0 0 0 0 0 0 0 0 0 0 0 0 0 0 0 0 0 0 0 0 0 0 0 0 0 0 0 0 0 0 0 0 0 0 0 0 0 0 0 0 0 0 0 0 0 0 0 0 0 0 0 0 0 0 0 0 0 0 0 0 0 0 0 0 0 0 0 0 0 0 0 0 0 0 0 0 0 0 0 0 0 0 0 0 0 0 0 0 0 0 0 0 0 0 0 0 0.001 0.001 0.001 0.001 0 0 0 0 0 0 0 0 0 0 0 0 0 0 0 0 0 0 0 0 0 0 0 0 0 0 0 0 0 0 0 0 0 0 0 0 0 0 0 0 0 0 0 0 0 0 0 0 0 0 0 0 0 0 0 0 0 0 0 0 0 0 0 0 0 0 0 0 0 0 0 0 0 0 0 0 0 0 0 0 0 0 0 0 0 0 0 0 0 0 0 0 0 0 0 0 0 0 0 0 0 0 0 0 0 0 0 0 0.003 0.003 0.004 0.004 0.004 0.004 0.004 0.002 0.002 0.003 0.002 0.002 0.002 0.002 0.002 0.001 0 0.001 0.001 0 0.001 0.001 0 0 0 0 0 0 0 0 0 0 0 0.001 0.002 0.002 0 0 0 0 0 0 0 0 0 0 0 0 0 0 0 0 0 0 0 0.001 0.002 0.002 0.001 0.001 0.002 0.002 0.001 0.001 0.003 0.002 0 0 0 0 0 0 0 0 0 0 0 0 0 0 0 0 0 0 0 0 0 0 0 0 0 0 0 0 0 0 0 0 0 0 0 0 0 0 0 0 0 0 0 0 0 0 0 0 0 0 0 0 0 0 0 0 0 0 0 0 0 0 0 0.001 0 0 0 0.001 0.001 0 0 0 0 0.003 0.001 0 0 0 0 0.001 0 0 0 0 0 0 0 0 0 0 0 0 0 0 0 0 0 0 0 0 0 0 0 0 0 0 0 0 0 0 0 0 0 0 0 0 0 0.001 0.001 0.001 0.001 0.001 0.001 0 0.001 0.001 0.001 0.004 0.007 0.009 0.007 0.01 0.019 0.026 0.036 0.019 0.02 0.015 0.015 0.011 0.025 0.016 0.007 0 0 0 0 0.001 0.001 0 0 0 0 0 0 0 0 0 0 0 0 0 0 0 0 0 0 0 0 0 0 0 0 0 0 0 0 0 0 0 0 0 0 0 0 0 0 0 0 0 0 0 0 0 0 0 0 0 0 0 0 0 0 0 0 0 0 0 0 0 0 0 0 0 0 0 0 0 0 0 0 0 0 0 0 0 0 0 0 0 0 0 0 0 0 0 0 0 0 0 0 0 0 0 0 0 0 0 0 0 0 0 0 0 0 0 0 0 0 0 0 0 0 0 0 0 0 0 0 0 0 0 0 0 0 0 0 0 0 0 0 0 0 0 0 0 0 0 0 0 0 0 0 0 0 0 0 0 0 0 0 0 0 0 0 0 0 0 0 0 0 0 0 0 0 0 0 0 0 0 0 0 0 0 0 0 0 0 0 0 0 0 0 0 0 0 0 0 0 0 0 0 0 0 0 0 0 0 0 0 0.001 0 0 0 0 0 0 0 0 0 0 0 0 0 0 0 0 0 0 0 0 0 0 0 0 0 0 0 0 0 0 0 0 0 0 0 0 0 0 0 0 0 0 0 0 0 0 0 0 0 0 0 0 0 0 0 0 0 0 0 0 0 0 0 0 0 0 0 0 0 0 0 0 0 0 0 0 0 0 0 0 0 0 0 0 0 0 0 0 0 0 0 0 0 0 0 0 0 0 0 0 0 0 0 0 0 0 0 0 0 0 0 0 0 0 0 0 0 0 0 0 0 0 0 0 0 0 0 0 0 0 0.002 0.001 0.001 0.001 0.002 0.002 0.001 0.002 0.002 0.001 0.001 0.001 0.001 0 0 0.001 0 0 0 0.002 0.002 0.002 0.001 0.001 0 0 0 0 0 0 0 0 0 0 0 0 0 0 0 0 0 0.001 0.001 0.001 0 0 0 0 0 0 0 0 0 0 0 0 0 0 0 0 0 0 0 0 0 0 0 0 0 0 0 0 0 0 0 0 0 0 0 0 0 0 0 0 0 0 0 0 0 0 0 0 0 0 0 0 0 0 0 0 0 0 0 0 0 0 0 0 0 0 0 0 0 0 0 0 0 0 0 0 0 0 0 0 0 0 0 0 0 0 0 0 0 0 0 0 0 0 0 0 0 0 0 0 0 0 0 0 0 0 0 0 0 0 0 0 0 0 0 0 0 0 0 0 0 0 0 0 0 0 0 0 0 0 0 0 0 0 0 0 0 0 0 0 0 0 0 0 0 0 0 0 0 0 0 0 0 0 0 0 0 0 0 0 0 0 0 0 0 0 0 0 0 0 0 0 0 0 0 0 0 0 0 0 0 0 0 0 0 0 0 0 0 0 0 0 0 0 0 0 0 0 0 
0.114 0 0 0.101 0.146 0.152 0.13 0.108 0 0 0.034 0.018 0.088 0.007 0.014 0.01 0.016 0.036 0.035 0.02 0.021 0.023 0.013 0.013 0.003 0.008 0.014 0.012 0.019 0.019 0.01 0.012 0.019 0.016 0.047 0.024 0.037 0.057 0.085 0.064 0.06 0.087 0.053 0.092 0.129 0.069 0.053 0.056 0.067 0.064 0.094 0.12 0.143 0.095 0.128 0.101 0.082 0.062 0.072 0 0.18 0.281 0.295 0.273 0.313 0.307 0.321 0.255 0.486 1 0.395 0.389 0.443 0.32 0.139 0.208 0.166 0.262 0.159 0.265 0.228 0.376 0.216 0.225 0.136 0.192 0.065 0.162 0.136 0.081 0.073 0.036 0.06 0.072 0.063 0.043 0.052 0.029 0.02 0.018 0.009 0.007 0.014 0.024 0.006 0.015 0.015 0.029 0.036 0.032 0.032 0.025 0.021 0.012 0.025 0.024 0.013 0.001 0.008 0.013 0.128 0.183 0.243 0.179 0.276 0.183 0.267 0.31 0.2 0.29 0.462 0.336 0.257 0.268 0.591 0.447 0.122 0 0.051 0.108 0.103 0.096 0.127 0.121 0.161 0.153 0.121 0.101 0.185 0.11 0.085 0.089 0.191 0.167 0.176 0.166 0.299 0 0.128 0 0.005 0.034 0.036 0.032 0.034 0.034 0.015 0.015 0.026 0.018 0.006 0.026 0.031 0.009 0.004 0.002 0.027 0.033 0.078 0.098 0.074 0.072 0.056 0.13 0.064 0.035 0.012 0.019 0.01 0.012 0.008 0.02 0.027 0.032 0.02 0.009 0.012 0.025 0.148 0.152 0.157 0.131 0.102 0.026 0.039 0.028 0.038 0.054 0.042 0.038 0.04 0.052 0.042 0.035 0.026 0.04 0.027 0.025 0.026 0.028 0.028 0.02 0.005 0.002 0.048 0.093 0.087 0.089 0.063 0.046 0.059 0.134 0.124 0.099 0.051 0.134 0.084 0.066 0.041 0.049 0.068 0.106 0.061 0.041 0.08 0.094 0.038 0.039 0.05 0.035 0.035 0.04 0.027 0.022 0.01 0 0.017 0.012 0.01 0.007 0.077 0 0 0 0.08 0.111 0.213 0.162 0.175 0.208 0.252 0.254 0.453 0.262 0.235 0.285 0.201 0.229 0.237 0.213 0.164 0.149 0.168 0.172 0.078 0 0.036 0.04 0.039 0.065 0.038 0.031 0.105 0.046 0.037 0.142 0.155 0.096 0.057 0.061 0.07 0.097 0.094 0.091 0.054 0.091 0.044 0.059 0.065 0.061 0.061 0.056 0.031 0.037 0.051 0.042 0.067 0.043 0.04 0.042 0.096 0.021 0.008 0.256 0.083 0.129 0.05 0.029 0.015 0.01 0.028 0.028 0.052 0.07 0.07 0.053 0.036 0.012 0.019 0.015 0.034 0.034 0.037 0.034 0.035 0.035 0.022 0.035 0.036 0.009 0.005 0.005 0 0.007 0.011 0.008 0.023 0.018 0.017 0.006 0.003 0.007 0.008 0.004 0.005 0.003 0.009 0.005 0.003 0.004 0.004 0.004 0.007 0.015 0.026 0.019 0.035 0.036 0.043 0.031 0.033 0.035 0.021 0.007 0.003 0.018 0.013 0.004 0.01 0.039 0.033 0.019 0.014 0.003 0.003 0.002 0.005 0.003 0.001 0.001 0.001 0 0 0 0 0 0 0 0 0 0 0 0 0 0 0 0 0 0 0 0 0 0 0 0 0 0.002 0.003 0.001 0 0 0 0 0 0 0 0 0 0 0 0 0 0 0 0 0 0 0 0 0 0 0 0 0 0 0 0 0 0 0 0 0 0 0 0 0 0 0 0 0 0 0 0 0 0 0 0 0 0 0 0 0 0 0 0 0 0 0 0 0 0 0 0 0 0 0 0 0.002 0.001 0 0 0 0 0 0 0 0 0 0 0 0 0 0 0 0 0 0 0 0 0 0 0 0 0 0 0 0 0 0 0 0 0 0 0 0 0 0 0 0 0 0 0 0 0 0 0 0 0 0 0 0 0 0 0 0 0 0 0 0 0 0.001 0.001 0 0 0 0 0.001 0.001 0.001 0 0.002 0.001 0 0 0.001 0 0 0 0 0 0 0 0 0 0 0 0 0 0 0 0 0 0 0 0 0 0 0 0 0 0 0 0 0 0 0 0 0 0 0 0 0 0 0 0 0 0 0 0 0 0 0 0 0 0 0 0 0 0 0 0 0 0 0 0 0 0 0 0 0 0 0 0 0 0 0 0 0 0 0 0 0 0 0 0 0 0 0 0 0 0 0 0 0 0 0 0 0 0 0 0 0 0 0 0 0 0 0 0 0 0 0 0 0 0 0 0 0 0 0 0 0 0 0 0 0 0 0 0 0 0 0 0 0 0 0 0 0 0 0 0 0 0 0 0 0 0 0 0 0 0 0 0 0 0 0 0 0 0 0 0 0 0 0 0 0 0 0 0 0 0 0 0 0 0 0 0 0 0 0 0 0 0 0 0 0 0 0 0 0 0 0 0 0 0 0 0 0 0 0 0 0 0 0 0 0 0 0.001 0.001 0.001 0.001 0.001 0 0.001 0.001 0.001 0.001 0 0 0.001 0.001 0 0 0 0 0 0 0 0 0 0 0 0 0 0 0 0 0 0 0 0 0 0 0 0 0 0 0 0 0 0 0 0 0.001 0.001 0.001 0.001 0.001 0.001 0.001 0 0 0 0 0 0 0 0 0 0 0 0 0 0 0 0 0 0 0 0 0 0 0 0 0 0 0 0 0 0 0 0 0 0 0 0 0 0 0 0 0 0 0 0 0 0 0 0 0 0 0 0 0 0 0 0 0 0 0 0 0 0 0 0 0 0 0 0 0 0 0 0 0 0 0 0 0 0 0 0 0 0 0 0 0 0 0 0 0 0 0 0 0 0 0 0 0 0 0 0.001 0.001 0.002 0.002 0.005 0.005 0.003 0.004 0.005 0.004 0 0.002 0.005 0.004 0.005 0.002 0.001 0.001 0.001 0 0.001 0.001 0.001 0.001 0.001 0.001 0.001 0 0 0 0 0 0.001 0.001 0.002 0.002 0.002 0.001 0.001 0.002 0.001 0.001 0.001 0.001 0 0 0 0 0 0 0 0 0 0 0 0 0 0 0 0 0 0 0 0 0 0 0 0.001 0 0.001 0.001 0.001 0 0 0 0 0 0 0 0 0 0 0 0 0 0 0 0 0 0 0 0 0 0 0 0 0 0 0 0 0 0 0 0 0 0 0 0 0 0 0 0 0 0.001 0 0 0 0 0 0 0 0 0 0 0 0 0 0 0 0 0 0 0 0 0 0 0 0 0 0 0 0 0.003 0.002 0 0 0 0 0 0 0 0 0 0 0 0 0 0 0 0 0 0 0 0 0 0 0 0 0 0 0 0 0 0 0 0 0 0 0 0 0 0 0 0 0 0 0.001 0.003 0.003 0 0.001 0 0 0 0 0.001 0.004 0.006 0.005 0.004 0.006 0.009 0.013 0.02 0.015 0.011 0.012 0.013 0.011 0.019 0.014 0.008 0 0.001 0 0 0 0 0 0 0 0 0 0 0 0 0 0 0 0 0 0 0 0 0 0 0 0 0 0 0 0 0 0 0 0 0 0 0 0 0 0 0 0 0 0 0 0 0 0 0 0 0 0 0 0 0 0 0 0 0 0 0 0 0 0 0 0 0 0 0 0 0 0 0 0 0 0 0 0 0 0 0 0 0 0 0 0 0 0 0 0 0 0 0 0 0 0 0 0 0 0 0 0 0 0 0 0 0 0 0 0 0 0 0 0 0 0 0 0 0 0 0 0 0 0 0 0 0 0 0 0 0 0 0 0 0 0 0 0 0 0 0 0 0 0 0 0 0 0 0 0 0 0 0 0 0 0 0 0 0 0 0 0 0 0 0 0 0 0 0 0 0 0 0 0 0 0 0 0 0 0 0 0 0 0 0 0 0 0 0 0 0 0 0 0 0 0.001 0.001 0.001 0.001 0 0 0 0 0 0 0 0 0 0 0 0 0.001 0 0.001 0.001 0.001 0.001 0.001 0.001 0.001 0.001 0.001 0.001 0.001 0 0 0 0 0 0 0 0 0 0 0 0 0 0 0 0 0 0 0 0 0 0 0 0 0 0 0 0 0 0 0.001 0 0 0 0 0 0 0 0 0 0 0 0 0 0 0 0 0 0 0 0 0 0 0 0 0 0 0 0 0 0 0 0 0 0 0.001 0.001 0.001 0 0.001 0.001 0 0.001 0.001 0 0 0 0 0 0 0 0 0 0 0 0 0 0 0.001 0.001 0.001 0.001 0.001 0.001 0.001 0 0 0 0 0 0 0 0 0 0 0 0.001 0 0 0.001 0.001 0.001 0 0 0 0 0 0 0 0 0 0 0 0 0 0 0.001 0 0 0 0 0 0 0 0 0 0 0 0 0 0 0 0 0 0 0 0 0 0 0 0 0 0 0 0 0 0 0 0 0 0 0 0 0 0 0 0 0 0 0 0 0 0 0 0 0 0 0 0 0 0 0 0 0 0 0 0 0 0 0 0 0 0 0 0 0 0 0 0 0 0 0 0 0 0 0 0 0 0 0 0 0 0 0 0 0 0 0 0 0 0 0 0 0 0 0 0 0 0 0 0 0 0 0 0 0 0 0 0 0 0 0 0 0 0 0 0 0 0 0 0 0 0 0 0 0 0 0 0 0 0 0 0 0 0 0 0 0 0 0 0 0 0 0 0 0 0 0 0 0 0 0 0 0 0 0 0 0 0 0 0 0 0 0 0 0 0 0 0 0 0 0 0 0 0 0 0 0 0 0 0 0 0 0 0 0 0 0 0 0 0 0 0 0 0 0 0 0 0 0 0 0 0 0 0 0 0 0 0 0 0 0 0 0 0 0 0 0 0 0 0 0 0 0 0 0 0 
0.099 0 0 0.105 0.146 0.146 0.131 0.11 0 0 0.04 0.021 0.103 0.007 0.016 0.011 0.02 0.033 0.031 0.018 0.02 0.018 0.013 0.009 0.003 0.007 0.01 0.007 0.018 0.016 0.004 0.008 0.016 0.013 0.048 0.019 0.028 0.063 0.074 0.056 0.052 0.076 0.058 0.079 0.118 0.082 0.057 0.046 0.067 0.073 0.098 0.116 0.136 0.103 0.129 0.112 0.097 0.086 0.075 0 0.219 0.357 0.393 0.312 0.305 0.375 0.452 0.302 0.386 0.527 1 0.577 0.471 0.338 0.141 0.199 0.177 0.287 0.169 0.259 0.207 0.397 0.215 0.212 0.143 0.205 0.07 0.162 0.144 0.092 0.105 0.046 0.072 0.108 0.09 0.039 0.053 0.035 0.014 0.01 0.005 0.002 0.012 0.019 0.004 0.013 0.01 0.028 0.039 0.036 0.037 0.033 0.025 0.02 0.027 0.027 0.021 0.006 0.006 0.008 0.178 0.223 0.306 0.227 0.345 0.212 0.281 0.252 0.193 0.226 0.375 0.364 0.244 0.195 0.431 0.431 0.117 0 0.059 0.121 0.113 0.109 0.143 0.125 0.167 0.156 0.117 0.099 0.174 0.101 0.084 0.082 0.186 0.174 0.207 0.203 0.337 0 0.162 0 0.009 0.036 0.03 0.032 0.041 0.04 0.021 0.022 0.032 0.02 0.006 0.025 0.024 0.007 0.005 0.003 0.024 0.034 0.091 0.104 0.079 0.073 0.058 0.13 0.065 0.023 0.014 0.024 0.005 0.007 0.006 0.016 0.03 0.032 0.029 0.012 0.013 0.03 0.139 0.137 0.142 0.112 0.095 0.036 0.025 0.024 0.031 0.044 0.034 0.028 0.031 0.043 0.033 0.019 0.018 0.024 0.021 0.022 0.026 0.023 0.021 0.018 0.006 0.004 0.04 0.077 0.079 0.077 0.061 0.057 0.069 0.128 0.11 0.092 0.053 0.124 0.067 0.058 0.039 0.042 0.059 0.093 0.046 0.031 0.062 0.086 0.043 0.044 0.044 0.031 0.035 0.031 0.024 0.014 0.009 0 0.012 0.011 0.014 0.009 0.066 0 0 0 0.054 0.102 0.204 0.172 0.181 0.203 0.231 0.232 0.437 0.263 0.233 0.265 0.207 0.246 0.222 0.193 0.164 0.131 0.159 0.162 0.072 0 0.027 0.046 0.045 0.068 0.037 0.031 0.085 0.043 0.032 0.133 0.152 0.095 0.054 0.064 0.086 0.109 0.111 0.104 0.062 0.105 0.044 0.063 0.078 0.073 0.067 0.06 0.026 0.036 0.048 0.034 0.064 0.044 0.035 0.032 0.104 0.031 0.01 0.266 0.088 0.124 0.04 0.03 0.019 0.01 0.029 0.034 0.053 0.065 0.07 0.046 0.032 0.011 0.018 0.017 0.027 0.03 0.029 0.03 0.028 0.028 0.019 0.032 0.029 0.004 0.002 0.002 0 0.007 0.01 0.01 0.015 0.01 0.008 0.004 0.003 0.005 0.007 0.005 0.004 0.005 0.008 0.002 0.007 0.01 0.003 0.009 0.006 0.01 0.016 0.009 0.032 0.028 0.028 0.026 0.025 0.026 0.017 0.004 0.003 0.018 0.02 0.011 0.017 0.042 0.04 0.032 0.029 0.012 0.008 0.011 0.011 0.005 0.003 0.001 0 0 0 0 0 0 0 0 0 0 0 0 0 0 0 0 0 0 0 0 0 0 0 0 0 0 0.005 0.007 0.001 0.001 0 0 0 0 0 0 0 0 0 0 0 0 0 0 0 0 0 0 0 0 0 0 0 0 0 0 0 0 0 0 0 0 0.001 0 0 0.001 0.001 0.001 0 0 0 0.001 0 0 0 0 0 0 0 0 0 0 0 0 0 0 0 0 0 0 0 0 0 0 0 0 0 0.002 0 0.001 0 0 0 0 0 0 0 0 0 0 0 0 0 0 0 0 0 0 0 0 0 0 0 0 0 0 0 0 0 0 0 0 0 0 0 0 0 0 0 0 0 0 0 0 0 0 0 0 0 0 0 0 0 0 0 0 0 0 0 0 0 0 0 0 0 0 0.001 0.001 0.002 0 0.004 0.002 0 0 0.002 0 0 0 0 0 0 0 0 0 0 0 0 0 0 0 0 0 0 0 0 0 0 0 0 0 0 0 0 0 0 0 0 0 0 0 0 0 0 0 0 0 0 0 0 0 0 0 0 0 0 0 0 0 0 0 0 0 0 0 0 0 0 0 0 0 0 0 0 0 0 0 0 0 0 0 0 0 0 0 0 0 0 0 0 0 0 0 0 0 0 0 0 0 0 0 0 0 0 0 0 0 0 0 0 0 0 0 0 0 0 0 0 0 0 0 0 0 0 0 0 0 0 0 0 0 0 0 0 0 0 0 0 0 0 0 0 0 0 0 0 0 0 0 0 0 0 0 0 0 0 0 0 0 0 0 0 0 0 0 0 0 0 0 0 0 0 0 0 0 0 0 0 0 0 0 0 0 0 0 0 0 0 0 0 0 0 0 0 0 0 0 0 0 0 0 0 0 0 0 0 0 0.001 0.001 0.001 0.001 0 0 0 0 0 0 0 0 0 0 0 0 0 0 0 0 0 0 0 0 0 0 0 0 0 0 0 0 0 0 0 0 0.001 0 0 0 0 0 0 0 0 0 0 0 0 0 0 0 0 0 0 0 0 0 0 0 0 0 0 0 0 0 0 0 0 0 0 0 0 0 0 0 0 0 0 0 0 0 0 0 0 0 0 0 0 0 0 0 0 0 0 0 0 0 0 0 0 0 0 0 0 0 0 0 0 0 0 0 0 0 0 0 0 0 0 0 0 0 0 0 0 0 0 0 0 0 0 0 0 0 0 0 0 0 0 0 0 0 0 0 0 0 0 0 0 0 0 0 0 0 0 0.002 0.004 0.003 0.004 0.002 0.004 0.007 0.004 0.003 0.002 0.005 0.003 0.003 0.002 0.002 0.001 0.001 0.001 0.001 0.001 0.001 0 0 0 0 0.001 0.001 0.001 0.001 0.001 0.002 0.003 0.002 0.002 0.003 0.002 0.001 0.002 0 0 0 0 0 0 0 0 0 0 0 0 0 0 0 0 0 0 0 0.001 0.001 0 0 0.001 0.001 0 0 0.001 0.001 0 0.001 0.001 0 0 0 0 0 0 0 0 0 0 0 0 0 0 0 0 0 0 0 0 0 0 0 0 0 0 0 0 0 0 0 0 0 0 0 0 0 0 0 0 0 0 0 0 0 0 0 0 0 0 0 0 0 0 0 0 0 0 0 0 0 0 0 0 0 0 0 0 0 0 0.002 0.001 0 0 0 0 0 0 0 0 0 0 0 0 0 0 0 0 0 0 0 0 0 0 0 0 0 0 0 0 0 0 0 0 0 0 0 0 0 0 0 0 0 0 0 0.002 0.002 0.001 0.001 0.001 0 0.001 0 0.001 0.004 0.006 0.006 0.005 0.007 0.008 0.011 0.021 0.008 0.01 0.009 0.006 0.003 0.01 0.007 0.006 0 0 0 0 0 0 0 0 0 0 0 0 0 0 0 0 0 0 0 0 0 0 0 0 0 0 0 0 0 0 0 0 0 0 0 0 0 0 0 0 0 0 0 0 0 0 0 0 0 0 0 0 0 0 0 0 0 0 0 0 0 0 0 0 0 0 0 0 0 0 0 0 0 0 0 0 0 0 0 0 0 0 0 0 0 0 0 0 0 0 0 0 0 0 0 0 0 0 0 0 0 0 0 0 0 0 0 0 0 0 0 0 0 0 0 0 0 0 0 0 0 0 0 0 0 0 0 0 0 0 0 0 0 0 0 0 0 0 0 0 0 0 0 0 0 0 0 0 0 0 0 0 0 0 0 0 0 0 0 0 0 0 0 0 0 0 0 0 0 0 0 0 0 0 0 0 0 0 0 0 0 0 0 0 0 0 0 0 0 0 0 0 0 0 0 0 0 0 0 0 0 0 0 0 0 0 0 0 0 0 0 0 0 0 0 0 0 0 0 0 0 0 0 0 0 0 0 0 0 0 0 0 0 0 0 0 0 0 0 0 0 0 0 0 0 0 0 0 0 0 0 0 0 0 0 0 0 0 0 0 0 0 0 0 0 0 0 0 0 0 0 0 0 0 0 0 0 0 0 0 0 0 0 0 0 0 0 0 0 0 0 0 0 0 0 0 0 0 0 0 0 0 0 0 0 0 0 0 0 0 0 0 0 0 0 0 0 0 0 0 0 0 0 0 0 0 0 0 0 0 0 0 0 0 0 0 0 0 0 0 0 0 0.003 0.001 0 0.001 0.001 0.001 0.001 0 0 0 0.001 0.001 0.001 0.001 0.001 0.001 0.001 0.001 0 0 0 0 0 0 0 0 0 0 0 0 0 0 0 0 0 0 0 0 0 0 0 0 0 0 0 0 0 0 0 0 0 0 0 0 0 0 0 0 0 0 0 0 0 0 0 0 0 0 0 0 0 0 0 0 0 0 0 0 0 0 0 0 0 0 0 0 0 0 0 0 0 0 0 0 0 0 0 0 0 0 0 0 0 0 0 0 0 0 0 0 0 0 0 0 0 0 0 0 0 0 0 0 0 0 0 0 0 0 0 0 0 0 0 0 0 0 0 0 0 0 0 0 0 0 0 0 0 0 0 0 0 0 0 0 0 0 0 0 0 0 0 0 0 0 0 0 0 0 0 0 0 0 0 0 0 0 0 0 0 0 0 0 0 0 0 0 0 0 0 0 0 0 0 0 0 0 0 0 0 0 0 0 0 0 0 0 0 0 0 0 0 0 0 0 0 0 0 0 0 0 0 0 0 0 0 0 0 0 0 0 0 0 0 0 0 0 0 0 0 
0.146 0 0.002 0.132 0.194 0.192 0.167 0.153 0 0 0.05 0.023 0.135 0.002 0.011 0.007 0.018 0.041 0.041 0.026 0.03 0.028 0.023 0.019 0.007 0.015 0.021 0.017 0.021 0.019 0.008 0.011 0.02 0.018 0.04 0.023 0.032 0.052 0.075 0.059 0.053 0.075 0.058 0.101 0.131 0.068 0.055 0.066 0.083 0.082 0.126 0.148 0.184 0.13 0.171 0.153 0.12 0.104 0.09 0 0.212 0.278 0.301 0.254 0.283 0.304 0.347 0.421 0.397 0.402 0.385 1 0.615 0.429 0.165 0.204 0.199 0.366 0.203 0.346 0.248 0.498 0.26 0.266 0.167 0.199 0.057 0.155 0.137 0.084 0.085 0.047 0.068 0.099 0.076 0.044 0.045 0.031 0.02 0.016 0.005 0.002 0.015 0.026 0.003 0.011 0.007 0.027 0.035 0.033 0.031 0.028 0.021 0.015 0.028 0.034 0.021 0.007 0.01 0.016 0.144 0.194 0.249 0.204 0.27 0.191 0.248 0.248 0.174 0.238 0.374 0.319 0.218 0.191 0.432 0.5 0.112 0 0.05 0.099 0.095 0.095 0.133 0.128 0.143 0.14 0.12 0.095 0.168 0.086 0.074 0.071 0.166 0.161 0.175 0.177 0.297 0 0.139 0 0.013 0.043 0.035 0.039 0.052 0.052 0.016 0.014 0.025 0.022 0.002 0.034 0.031 0.005 0.003 0 0.03 0.042 0.12 0.153 0.108 0.107 0.082 0.18 0.091 0.038 0.024 0.036 0.011 0.014 0.008 0.018 0.036 0.037 0.027 0.008 0.022 0.037 0.199 0.205 0.194 0.168 0.14 0.042 0.029 0.036 0.045 0.059 0.051 0.049 0.046 0.057 0.053 0.04 0.032 0.034 0.03 0.029 0.032 0.031 0.027 0.019 0.006 0.004 0.07 0.117 0.113 0.109 0.072 0.066 0.08 0.157 0.147 0.123 0.063 0.159 0.087 0.076 0.05 0.055 0.073 0.133 0.076 0.058 0.099 0.125 0.071 0.055 0.062 0.048 0.054 0.049 0.04 0.035 0.01 0 0.019 0.016 0.011 0.005 0.097 0 0 0 0.077 0.113 0.243 0.191 0.21 0.252 0.271 0.278 0.528 0.323 0.289 0.336 0.249 0.292 0.299 0.258 0.209 0.209 0.215 0.221 0.1 0 0.052 0.052 0.051 0.074 0.041 0.032 0.13 0.065 0.055 0.17 0.189 0.109 0.064 0.05 0.062 0.092 0.093 0.089 0.05 0.087 0.035 0.051 0.064 0.064 0.063 0.055 0.035 0.033 0.05 0.043 0.066 0.049 0.035 0.039 0.127 0.022 0.008 0.353 0.107 0.174 0.062 0.035 0.019 0.009 0.032 0.032 0.058 0.077 0.081 0.053 0.037 0.011 0.027 0.02 0.031 0.037 0.036 0.032 0.034 0.033 0.027 0.04 0.035 0.012 0.007 0.006 0 0.007 0.011 0.01 0.028 0.021 0.012 0.005 0.004 0.008 0.008 0.004 0.005 0.005 0.009 0.005 0.011 0.009 0.006 0.006 0.007 0.013 0.018 0.013 0.035 0.031 0.035 0.036 0.037 0.043 0.026 0.007 0.006 0.02 0.02 0.008 0.017 0.053 0.049 0.039 0.034 0.008 0.008 0.019 0.01 0.004 0.001 0.001 0 0 0 0 0 0 0 0 0 0 0 0 0 0 0 0 0 0 0 0 0.001 0 0.001 0.001 0.001 0 0.001 0.004 0.001 0 0 0 0 0 0 0 0 0 0 0 0 0 0 0 0 0 0 0 0 0 0 0 0 0 0 0 0 0 0 0 0 0 0 0 0 0 0 0 0 0 0 0 0 0 0 0 0 0 0 0 0 0 0 0 0 0 0 0 0 0 0 0 0 0 0 0 0 0.001 0 0.002 0 0 0 0 0 0 0 0 0 0 0 0 0 0 0 0 0 0 0 0 0 0 0 0 0 0 0 0 0 0 0 0 0 0 0 0 0 0 0 0 0 0 0 0 0.001 0.001 0 0 0 0 0 0 0 0.001 0.001 0.001 0.001 0.001 0.001 0.002 0.001 0.002 0.001 0.001 0.003 0 0.001 0.004 0.004 0 0.001 0 0.001 0.001 0.002 0 0 0 0 0 0 0 0 0 0 0 0 0 0 0 0 0 0 0 0 0 0 0 0 0 0 0 0 0 0 0 0 0 0 0 0 0 0 0 0 0 0 0 0 0 0 0 0 0 0 0 0 0 0 0 0 0 0 0 0 0 0 0 0 0 0 0 0 0 0 0 0 0 0 0 0 0 0 0 0 0 0 0 0 0 0 0 0 0 0 0 0 0 0 0 0 0 0 0 0 0 0 0 0 0 0 0 0 0 0 0 0 0 0 0 0 0 0 0 0 0 0 0 0 0 0 0 0 0 0 0 0 0 0 0 0 0 0 0 0 0 0 0 0 0 0 0 0 0 0 0 0 0 0 0 0 0 0 0 0 0 0 0 0 0 0 0 0 0 0 0 0 0 0 0 0 0 0 0 0 0 0 0 0 0 0 0 0 0 0 0 0 0 0 0 0 0 0 0 0 0 0 0 0 0 0 0 0 0 0 0 0 0 0 0 0 0 0 0 0 0 0 0 0 0 0 0 0 0 0 0 0 0 0 0 0 0 0 0 0 0 0 0 0 0 0 0 0 0 0 0 0 0 0 0 0 0 0 0 0 0 0 0 0 0 0 0 0 0 0 0 0 0 0 0 0 0 0 0 0 0 0 0 0 0 0 0 0 0 0 0 0 0 0 0 0 0 0 0 0 0 0 0 0 0 0 0 0 0 0 0 0 0 0 0 0 0 0 0 0 0 0 0 0 0 0 0 0 0 0 0 0 0 0 0 0 0 0 0 0 0 0 0 0 0 0 0 0 0 0 0 0 0 0 0 0 0.001 0.003 0.005 0.005 0.003 0.003 0.005 0.005 0.002 0.001 0.004 0.004 0.003 0 0 0 0 0 0 0 0 0 0 0 0 0 0 0 0.001 0.001 0 0 0 0 0.002 0.001 0 0 0 0 0 0 0 0 0 0 0 0 0 0 0 0 0 0 0 0 0 0.001 0 0 0 0.001 0.002 0 0.001 0.002 0 0 0 0 0 0 0 0 0 0 0 0 0 0 0 0 0 0 0 0 0 0 0 0 0 0 0 0 0 0 0 0 0 0 0 0 0 0 0 0 0 0 0 0 0 0 0 0 0 0 0 0 0 0 0 0 0 0 0 0 0 0 0 0 0 0 0 0 0 0 0 0 0 0 0.001 0 0 0 0 0 0 0 0 0 0 0 0 0 0 0 0 0 0 0 0 0 0 0 0 0 0 0 0 0 0 0 0 0 0 0 0 0 0 0 0 0 0 0 0 0 0 0 0 0 0 0 0 0 0.003 0.004 0.004 0.003 0.003 0.005 0.013 0.023 0.012 0.011 0.012 0.011 0.005 0.023 0.018 0.006 0 0 0 0 0 0 0 0.001 0.001 0 0 0 0 0 0 0 0 0 0 0 0 0 0 0 0 0 0 0 0 0 0 0 0 0 0 0 0 0.001 0 0.001 0.001 0.001 0 0 0.001 0 0 0.001 0 0 0 0.001 0 0 0 0 0 0 0 0 0 0 0 0 0 0 0 0 0.001 0.001 0.001 0.001 0.001 0.001 0.001 0.001 0.001 0 0 0 0.001 0 0 0 0.001 0 0 0.001 0.001 0.001 0.001 0.001 0 0 0 0 0 0 0 0 0 0 0 0 0 0 0 0 0 0 0.001 0.001 0.001 0.001 0.001 0.001 0 0 0 0 0 0 0 0 0 0 0 0 0 0 0 0.001 0 0 0.001 0.001 0.001 0.001 0.001 0 0 0 0 0 0 0.002 0.002 0.001 0 0.001 0.001 0.001 0 0 0 0.001 0.001 0 0 0.001 0 0 0 0 0 0 0 0 0 0 0 0 0 0 0 0 0 0 0 0 0 0 0 0 0 0 0.001 0 0 0 0 0 0 0 0 0 0.001 0 0 0 0 0.002 0.002 0.002 0.002 0.002 0 0.002 0.002 0.002 0.002 0.003 0.002 0.001 0.002 0.003 0.003 0.002 0.003 0.003 0.002 0.002 0.003 0.002 0 0 0 0.001 0.002 0.002 0.001 0.001 0 0 0.001 0.001 0.001 0 0.002 0.001 0 0 0 0 0.001 0.001 0 0 0.001 0 0 0.001 0.001 0.001 0.001 0.001 0.001 0.001 0 0 0 0 0 0.002 0 0 0 0 0 0.002 0.001 0.002 0 0 0 0.001 0.002 0.002 0.001 0.001 0.002 0.001 0.001 0 0.002 0.001 0 0 0 0 0 0 0 0 0 0.002 0.002 0.002 0.001 0.001 0.001 0.001 0 0 0 0 0 0 0 0 0 0 0 0.002 0.002 0 0.001 0.002 0 0 0.001 0 0 0 0 0 0.001 0 0.001 0 0.001 0 0 0.001 0.001 0.002 0.001 0.003 0.003 0.003 0.002 0.002 0.002 0.003 0.003 0.003 0.003 0.002 0.002 0.001 0.002 0 0 0 0 0 0.001 0.002 0.002 0.002 0.001 0.001 0 0 0 0 0 0 0 0 0 0 0 0 0 0.001 0.002 0.002 0.001 0.003 0.002 0.003 0.001 0.001 0.001 0.001 0.001 0.001 0.001 0.001 0 0 0 0 0 0 0 0 0 0 0 0 0 0 0 0 0 0 0 0 0 0 0 0 0 0 0 0 0 0 0 0 0 0 0 0 0 0 0 0 0 0 0 0 0 0 0 0 0 0 0 0 0 0 0 0 0 0 0 0 0 0 0 0 0 0 0 0 0 0 0 0 0 0 0 0 0 0 0 0 0 0 0 0 0 0 0 0 0 0 0 0 0 0 0 0 0 0 0 0 0 0 0 0 0 0 0 0 0 0 0 0 0 0 0 0 0 0 0 0 0 0 0 0 0 0 0 0 0 0 0 0 0 0 0 0 0 0 0 0 0 0 0 0 0 0 0 0 0 0 0 0 0 0 0 0 0 0 0 0 0 0 0 0 0 0 0 0 0 0 0 0 0 0 0 0 0 0 0 0 0 0 0 0 0 0 0 0 0 0 0 
0.203 0 0.002 0.209 0.296 0.31 0.275 0.238 0 0 0.056 0.028 0.193 0.007 0.019 0.015 0.028 0.057 0.059 0.03 0.03 0.029 0.023 0.021 0.012 0.015 0.02 0.018 0.025 0.023 0.011 0.015 0.024 0.02 0.054 0.036 0.062 0.087 0.124 0.086 0.074 0.125 0.089 0.159 0.194 0.127 0.096 0.11 0.128 0.119 0.181 0.216 0.282 0.198 0.248 0.212 0.181 0.154 0.136 0 0.273 0.389 0.425 0.351 0.384 0.416 0.443 0.453 0.57 0.538 0.374 0.761 1 0.582 0.248 0.3 0.276 0.485 0.275 0.527 0.387 0.807 0.414 0.396 0.219 0.279 0.087 0.229 0.193 0.113 0.106 0.04 0.08 0.103 0.081 0.041 0.061 0.043 0.015 0.011 0.006 0.004 0.016 0.03 0.008 0.022 0.015 0.038 0.049 0.04 0.045 0.039 0.03 0.028 0.038 0.05 0.029 0.013 0.01 0.014 0.18 0.245 0.341 0.276 0.372 0.27 0.345 0.345 0.259 0.331 0.528 0.475 0.332 0.269 0.624 0.774 0.191 0 0.1 0.174 0.162 0.166 0.223 0.206 0.234 0.213 0.171 0.151 0.25 0.145 0.113 0.122 0.258 0.238 0.272 0.269 0.411 0 0.187 0 0.018 0.052 0.041 0.05 0.058 0.056 0.031 0.032 0.039 0.038 0.009 0.086 0.071 0.017 0.012 0.001 0.068 0.078 0.172 0.214 0.143 0.153 0.121 0.271 0.127 0.056 0.022 0.045 0.016 0.021 0.011 0.031 0.056 0.049 0.052 0.016 0.02 0.047 0.289 0.301 0.297 0.242 0.199 0.058 0.047 0.049 0.052 0.068 0.051 0.059 0.06 0.065 0.052 0.044 0.036 0.05 0.036 0.036 0.041 0.042 0.041 0.03 0.011 0.006 0.101 0.174 0.177 0.17 0.13 0.096 0.13 0.252 0.228 0.193 0.102 0.257 0.152 0.143 0.096 0.109 0.145 0.207 0.117 0.09 0.141 0.182 0.082 0.058 0.069 0.046 0.054 0.045 0.038 0.024 0.004 0 0.015 0.013 0.009 0.007 0.142 0 0 0 0.153 0.205 0.379 0.31 0.337 0.395 0.445 0.46 0.822 0.49 0.451 0.543 0.396 0.445 0.454 0.433 0.339 0.284 0.333 0.346 0.154 0 0.074 0.08 0.079 0.12 0.072 0.059 0.178 0.089 0.072 0.261 0.286 0.183 0.103 0.099 0.134 0.164 0.166 0.146 0.091 0.16 0.084 0.114 0.135 0.118 0.105 0.099 0.064 0.057 0.099 0.08 0.129 0.092 0.078 0.092 0.246 0.06 0.019 0.472 0.144 0.258 0.099 0.059 0.038 0.017 0.064 0.069 0.093 0.131 0.141 0.088 0.05 0.017 0.028 0.023 0.046 0.05 0.05 0.056 0.056 0.059 0.046 0.066 0.059 0.013 0.008 0.006 0 0.008 0.012 0.011 0.033 0.021 0.015 0.005 0.007 0.008 0.008 0.005 0.008 0.008 0.011 0.009 0.014 0.01 0.005 0.011 0.009 0.017 0.031 0.018 0.047 0.05 0.052 0.036 0.039 0.04 0.018 0.008 0.004 0.024 0.04 0.014 0.03 0.1 0.09 0.07 0.06 0.022 0.021 0.033 0.027 0.013 0.005 0.001 0.001 0.001 0 0 0 0 0 0 0 0 0 0 0 0 0 0 0 0 0 0 0 0 0 0 0 0 0.005 0.011 0.005 0 0 0 0 0 0 0 0 0 0 0 0 0 0 0 0 0 0 0 0 0 0 0 0 0 0 0 0 0 0 0 0 0 0 0 0 0 0 0 0 0 0 0 0 0 0 0 0 0 0 0 0 0 0 0 0 0 0 0 0 0.001 0 0.001 0.001 0.001 0.001 0.001 0 0.002 0.001 0.004 0.002 0 0 0 0 0 0 0 0 0 0 0 0 0 0 0 0 0 0 0 0 0 0 0 0 0 0 0 0 0 0 0 0 0 0 0 0 0 0 0 0 0 0 0 0.002 0.002 0.001 0 0 0 0 0 0 0 0 0 0 0 0 0.001 0 0.001 0.001 0.001 0.002 0.003 0.004 0.005 0.009 0 0.003 0.003 0 0.001 0.003 0 0 0 0 0 0 0 0 0 0 0 0 0 0 0 0 0 0 0 0 0 0 0 0 0 0 0 0 0 0 0 0 0 0 0 0 0 0 0 0 0 0 0 0 0 0 0 0 0 0 0 0 0 0 0 0 0 0 0 0 0 0 0 0 0 0 0 0 0 0 0 0 0 0 0 0 0 0 0 0 0 0 0 0 0 0 0 0 0 0 0 0 0 0 0 0 0 0 0 0 0 0 0 0 0 0 0 0 0 0 0 0 0 0 0 0 0 0 0 0 0 0 0 0 0 0 0 0 0 0 0 0 0 0 0 0 0 0 0 0 0 0 0 0 0 0 0 0 0 0 0 0 0 0 0 0 0 0 0 0 0 0 0 0 0 0 0 0 0 0 0 0 0 0 0 0 0 0 0 0 0 0 0 0 0 0 0 0 0 0 0 0 0 0 0 0 0 0 0 0 0 0 0 0 0 0.001 0 0 0 0 0 0 0 0 0 0 0 0 0 0 0 0 0 0 0 0 0 0 0 0 0 0 0 0 0 0 0 0 0 0 0 0 0 0 0 0 0 0 0.001 0 0 0 0 0 0 0 0 0 0 0 0 0 0 0 0 0 0 0 0 0 0 0 0 0 0 0 0 0 0 0 0 0 0 0 0 0 0 0 0 0 0 0 0 0 0 0 0 0 0 0 0 0 0 0 0 0 0 0 0 0 0 0 0 0 0 0 0 0 0 0 0 0 0 0 0 0 0 0 0 0 0 0 0 0 0 0 0 0 0 0 0 0 0 0 0 0 0 0 0 0 0 0 0 0 0 0 0 0.002 0.002 0.004 0.001 0.002 0.005 0.002 0.001 0 0.001 0.001 0.001 0.002 0.001 0.001 0.001 0 0 0 0.001 0.001 0.001 0.001 0 0 0.001 0.001 0.001 0 0 0 0.001 0.001 0.001 0.001 0 0 0 0 0 0 0 0 0 0 0 0 0 0 0 0 0 0 0 0 0 0 0 0 0 0 0.001 0 0 0.001 0.001 0 0 0 0 0 0 0 0 0 0 0 0 0 0 0 0 0 0 0 0 0 0 0 0 0 0 0 0 0 0 0 0 0 0 0 0 0 0 0 0 0 0 0 0 0 0 0 0 0 0 0 0 0 0 0 0 0 0 0 0 0 0 0 0 0 0 0 0 0 0 0 0 0 0.001 0 0 0 0 0 0 0 0 0 0 0 0 0 0 0 0 0 0 0 0 0 0 0 0 0 0 0 0 0 0 0 0 0 0 0 0 0 0 0 0 0 0 0 0 0 0 0 0 0 0 0 0 0 0.004 0.005 0.006 0.009 0.008 0.012 0.018 0.034 0.014 0.017 0.013 0.013 0.01 0.026 0.018 0.01 0 0 0 0 0 0 0.001 0.001 0 0 0.001 0 0 0 0 0 0 0 0 0 0 0 0 0 0 0 0 0 0 0 0 0 0 0 0 0 0 0 0 0 0 0 0 0 0 0 0 0 0 0 0 0 0 0 0 0 0.001 0 0 0 0 0 0 0 0 0 0 0 0 0 0 0.001 0.001 0.001 0.001 0.002 0 0 0 0 0 0 0.001 0.001 0.002 0 0 0 0 0 0 0 0 0 0 0 0 0 0 0 0 0 0 0 0 0 0 0 0 0 0 0 0 0 0 0 0 0 0 0 0 0 0 0 0 0 0 0 0 0 0 0 0 0 0 0 0 0 0 0 0 0 0 0 0 0 0 0 0 0 0 0 0 0 0 0 0 0 0 0 0 0 0 0 0 0 0 0 0 0 0 0 0 0 0.002 0.002 0 0 0 0.002 0.002 0.001 0.001 0 0.001 0.001 0.001 0.001 0.001 0 0.001 0 0.001 0.001 0.001 0 0 0 0.001 0.001 0 0.002 0.002 0.002 0.002 0.001 0.001 0.002 0.001 0.001 0.001 0.002 0.001 0.001 0.002 0.002 0.001 0.002 0.002 0.001 0 0 0 0.001 0.001 0.001 0.001 0 0.001 0.001 0.002 0.001 0.001 0.001 0.001 0.001 0.001 0 0.002 0.002 0.002 0.002 0.002 0.002 0.002 0.002 0.002 0.001 0.002 0.002 0 0.001 0 0.001 0.001 0 0 0 0 0 0 0.001 0.001 0.001 0 0 0 0 0 0.002 0 0 0 0.001 0.001 0.002 0.002 0.002 0.002 0.001 0.002 0.001 0 0 0.002 0 0.001 0 0 0 0 0 0 0 0.001 0.002 0.002 0.002 0.001 0.001 0 0 0.001 0 0 0 0 0 0 0 0.001 0.001 0.002 0.002 0.002 0.001 0 0.001 0 0.001 0 0 0.001 0.001 0 0 0 0 0.001 0.001 0 0 0 0.001 0.001 0.002 0.002 0.001 0.003 0.002 0.002 0.003 0.005 0.005 0.004 0.004 0.003 0.003 0.002 0.002 0.002 0.001 0.002 0.003 0.002 0 0.002 0.004 0.004 0.003 0.003 0.003 0 0 0 0 0 0 0 0 0 0 0 0 0.001 0.001 0.001 0.002 0.002 0.003 0.002 0.002 0.001 0.001 0.001 0.001 0.001 0 0 0 0 0.001 0.002 0.001 0 0 0 0 0 0 0 0 0 0 0 0 0 0 0 0 0 0 0 0 0 0 0 0 0 0 0 0 0 0 0 0 0 0 0 0 0 0 0 0 0 0 0 0 0 0 0 0 0 0 0 0 0 0 0 0 0 0 0 0 0 0 0 0 0 0 0 0 0 0 0 0 0 0 0 0 0 0 0 0 0 0 0 0 0 0 0 0 0 0 0 0 0 0 0 0 0 0 0 0 0 0 0 0 0 0 0 0 0 0 0 0 0 0 0 0 0 0 0 0 0 0 0 0 0 0 0 0 0 0 0 0 0 0 0 0 0 0 0 0 0 0 0 0 0 0 0 0 0 0 0 0 0 0 0 0 0 0 0 0 0 0 0 0 0 0 0 0 0 0 0 0 0 0 0 0 0 0 0 0 0 0 0 0 0 0 0 
0.142 0 0 0.162 0.227 0.234 0.201 0.173 0 0 0.043 0.024 0.137 0.006 0.011 0.009 0.022 0.042 0.041 0.023 0.025 0.028 0.007 0.005 0.004 0.011 0.013 0.009 0.02 0.019 0.003 0.005 0.017 0.014 0.055 0.027 0.037 0.071 0.093 0.065 0.06 0.096 0.073 0.112 0.151 0.09 0.068 0.081 0.095 0.085 0.142 0.163 0.215 0.155 0.186 0.158 0.129 0.113 0.102 0 0.238 0.356 0.392 0.332 0.364 0.402 0.432 0.634 0.566 0.466 0.335 0.61 0.693 1 0.397 0.383 0.387 0.809 0.364 0.417 0.334 0.54 0.304 0.292 0.195 0.237 0.071 0.209 0.19 0.111 0.113 0.055 0.073 0.095 0.095 0.048 0.051 0.027 0.022 0.015 0.004 0.001 0.018 0.025 0.006 0.017 0.015 0.033 0.033 0.026 0.031 0.031 0.026 0.022 0.023 0.03 0.027 0.011 0.01 0.013 0.175 0.237 0.305 0.238 0.329 0.252 0.317 0.305 0.244 0.305 0.448 0.426 0.305 0.251 0.51 0.566 0.143 0 0.074 0.155 0.147 0.143 0.19 0.174 0.213 0.204 0.164 0.14 0.221 0.141 0.121 0.12 0.241 0.212 0.247 0.245 0.376 0 0.16 0 0.014 0.04 0.035 0.042 0.038 0.035 0.02 0.018 0.029 0.027 0.006 0.045 0.044 0.011 0.007 0.002 0.039 0.046 0.12 0.153 0.101 0.105 0.085 0.194 0.086 0.046 0.018 0.034 0.012 0.02 0.01 0.022 0.043 0.052 0.043 0.015 0.017 0.037 0.201 0.209 0.201 0.163 0.132 0.044 0.031 0.037 0.038 0.051 0.043 0.042 0.05 0.055 0.047 0.035 0.027 0.041 0.034 0.038 0.044 0.038 0.04 0.017 0.006 0.004 0.063 0.117 0.115 0.114 0.079 0.078 0.096 0.166 0.149 0.111 0.066 0.162 0.109 0.1 0.067 0.072 0.102 0.141 0.079 0.063 0.11 0.138 0.061 0.053 0.055 0.044 0.041 0.042 0.027 0.013 0.006 0 0.006 0.005 0.006 0.001 0.092 0 0 0 0.092 0.139 0.287 0.23 0.253 0.299 0.328 0.353 0.61 0.368 0.332 0.372 0.285 0.349 0.341 0.31 0.217 0.203 0.256 0.246 0.102 0 0.062 0.072 0.072 0.109 0.053 0.041 0.13 0.065 0.053 0.189 0.219 0.144 0.081 0.094 0.12 0.139 0.14 0.129 0.071 0.136 0.06 0.086 0.097 0.092 0.077 0.068 0.049 0.039 0.07 0.051 0.085 0.06 0.051 0.049 0.154 0.038 0.012 0.809 0.265 0.201 0.082 0.049 0.024 0.011 0.048 0.047 0.07 0.094 0.094 0.068 0.048 0.023 0.031 0.02 0.044 0.044 0.043 0.051 0.044 0.047 0.04 0.051 0.048 0.013 0.009 0.007 0 0.007 0.009 0.016 0.03 0.02 0.014 0.007 0.008 0.011 0.013 0.009 0.01 0.009 0.013 0.009 0.01 0.007 0.003 0.007 0.009 0.017 0.032 0.023 0.053 0.046 0.04 0.029 0.032 0.036 0.02 0.01 0.009 0.022 0.02 0.007 0.017 0.064 0.06 0.046 0.039 0.012 0.014 0.02 0.014 0.009 0.004 0.002 0.001 0 0 0 0 0 0 0 0 0 0 0 0 0 0 0 0.001 0 0 0.001 0.001 0.001 0 0.001 0.001 0 0.004 0.005 0.002 0.001 0 0 0 0 0 0 0 0 0 0 0 0 0 0 0 0 0 0 0 0 0 0 0 0 0 0 0 0 0.001 0.001 0 0 0 0.001 0 0 0 0.001 0 0 0 0 0 0 0 0 0 0 0 0 0 0 0 0 0 0 0 0 0 0 0 0 0 0 0 0 0 0 0 0 0 0 0 0 0 0 0 0 0 0 0 0 0 0 0 0 0 0 0 0 0 0 0 0 0 0 0 0 0 0 0 0 0 0 0 0 0 0 0 0 0 0 0 0 0 0 0 0 0 0 0 0 0 0 0 0 0 0 0 0.001 0.001 0.001 0.001 0.001 0.001 0 0 0.001 0.001 0 0.001 0.001 0 0.001 0.004 0 0 0 0 0 0 0 0 0 0 0 0 0 0 0 0 0 0 0 0 0 0 0 0 0 0 0 0 0 0 0 0 0 0 0 0 0 0 0 0 0 0 0 0 0 0 0 0 0 0 0 0 0 0 0 0 0 0 0 0 0 0 0 0 0 0 0 0 0 0 0 0 0 0 0 0 0 0 0 0 0 0 0 0 0 0 0 0 0 0 0 0 0 0 0 0 0 0 0 0 0 0 0 0 0 0 0 0 0 0 0 0 0 0 0 0 0 0 0 0 0 0 0 0 0 0 0 0 0 0 0 0 0 0 0 0 0 0 0 0 0 0 0 0 0 0 0 0 0 0 0 0 0 0 0 0 0 0 0 0 0 0 0 0 0 0 0 0 0 0 0 0 0 0 0 0 0 0 0 0 0 0 0 0 0 0 0 0 0 0 0 0 0 0 0 0 0 0 0 0 0 0 0 0 0 0 0 0 0 0 0 0 0 0 0 0 0 0 0 0 0 0 0 0 0 0 0 0 0 0 0 0 0 0 0 0 0 0 0 0 0 0 0 0 0 0 0 0 0 0 0 0 0 0 0 0 0 0 0 0 0 0 0 0 0 0 0 0 0 0 0 0 0 0 0 0 0 0 0 0 0 0 0 0 0 0 0 0 0 0 0 0 0 0 0 0 0 0 0 0 0 0 0 0 0 0 0 0 0 0 0 0 0 0 0 0 0 0 0 0 0 0 0 0 0 0 0 0 0 0 0 0 0 0 0 0 0 0 0 0 0 0 0 0 0 0 0 0 0 0 0 0 0 0 0 0 0.001 0.001 0.001 0 0 0.001 0.004 0.001 0.001 0.001 0.001 0.001 0.001 0 0 0 0 0 0 0 0 0 0 0 0 0 0 0 0 0 0 0.001 0.001 0.001 0.002 0.001 0.002 0.001 0.001 0.001 0.001 0 0 0 0 0 0.001 0 0.001 0.002 0 0 0 0 0 0 0 0 0 0 0 0 0 0 0 0.001 0.001 0 0 0 0 0 0 0 0 0 0 0 0 0 0 0 0 0 0 0 0 0 0 0 0 0 0 0 0 0 0 0 0 0 0 0 0 0 0 0 0 0 0 0 0 0 0 0 0 0 0 0 0 0 0 0 0 0 0 0 0 0 0 0 0.001 0.001 0 0 0.001 0 0 0 0 0 0.004 0.001 0 0 0 0 0.002 0.002 0.002 0.002 0.002 0.002 0.001 0 0.002 0 0 0 0 0 0 0 0 0 0 0 0 0 0 0 0 0 0 0 0 0 0 0 0 0 0 0 0 0 0.001 0.004 0.004 0.002 0.002 0.002 0.002 0.002 0.001 0.002 0.007 0.009 0.007 0.008 0.006 0.012 0.014 0.027 0.015 0.015 0.017 0.015 0.01 0.021 0.019 0.008 0 0 0 0 0 0 0 0 0 0 0 0 0 0 0 0 0 0 0 0 0 0 0 0 0 0 0 0 0 0 0 0 0 0 0 0 0 0 0 0 0 0 0 0 0 0 0 0 0 0 0 0 0 0 0 0 0 0 0 0 0 0 0 0 0 0 0 0 0 0 0 0 0 0 0 0 0 0 0 0 0 0 0 0 0 0 0 0 0 0 0 0 0 0 0 0 0 0 0 0 0 0 0 0 0 0 0 0 0 0 0 0 0 0 0 0 0 0 0 0 0 0 0 0 0 0 0 0 0 0 0 0 0 0 0 0 0 0 0 0 0 0 0 0 0 0 0 0 0 0 0 0 0 0 0 0 0 0 0 0 0 0 0 0 0 0 0 0 0 0 0 0 0 0 0 0 0 0 0 0 0 0 0 0 0 0 0 0 0 0 0 0 0 0 0 0 0 0 0 0 0 0 0 0 0 0 0 0 0 0 0 0 0 0 0 0 0 0 0 0 0 0 0 0 0 0 0 0 0 0 0 0 0 0 0 0 0 0 0 0 0 0 0 0 0 0 0 0 0 0 0 0 0 0 0 0.001 0.001 0.001 0 0.001 0.001 0 0 0 0 0 0 0 0 0 0 0 0 0 0 0 0 0 0 0 0 0 0 0 0 0 0 0 0 0 0 0 0 0 0 0 0 0 0 0 0 0 0 0 0 0 0 0 0 0 0 0 0 0 0 0 0 0 0 0 0 0 0 0 0 0 0 0 0 0 0 0 0 0 0 0 0 0.001 0.001 0.001 0.001 0.001 0.004 0.005 0.002 0.004 0 0.002 0.002 0 0 0 0 0 0 0 0 0.002 0.002 0.001 0 0 0 0 0 0 0 0 0 0 0 0 0 0 0 0 0 0 0 0.001 0.001 0.001 0 0 0 0 0 0 0 0 0 0 0 0 0 0 0 0 0 0 0 0 0 0 0 0 0 0 0 0 0 0 0 0 0 0 0 0 0 0 0 0 0 0 0 0 0 0 0 0 0 0 0 0 0 0 0 0 0 0 0 0 0 0 0 0 0 0 0 0 0 0 0 0 0 0 0 0 0 0 0 0 0 0 0 0 0 0 0 0 0 0 0 0 0 0 0 0 0 0 0 0 0 0 0 0 0 0 0 0 0 0 0 0 0 0 0 0 0 0 0 0 0 0 0 0 0 0 0 0 0 0 0 0 0 0 0 0 0 0 0 0 0 0 0 0 0 0 0 0 0 0 0 0 0 0 0 0 0 0 0 0 0 0 0 0 0 0 0 0 0 0 0 0 0 0 0 0 0 0 0 0 0 0 0 0 0 0 0 0 0 0 0 0 0 0 0 0 0 0 0 
0.05 0 0 0.056 0.077 0.083 0.072 0.075 0 0 0.019 0.007 0.051 0.007 0.009 0.006 0.011 0.017 0.018 0.013 0.013 0.009 0.007 0.007 0.002 0.004 0.008 0.002 0.005 0.005 0.003 0.003 0.005 0.005 0.017 0.016 0.017 0.024 0.031 0.026 0.019 0.033 0.028 0.032 0.043 0.026 0.02 0.025 0.032 0.03 0.049 0.054 0.074 0.066 0.061 0.055 0.05 0.04 0.043 0 0.116 0.168 0.172 0.169 0.241 0.17 0.174 0.22 0.226 0.159 0.121 0.222 0.24 0.313 1 0.503 0.221 0.278 0.208 0.18 0.144 0.204 0.108 0.091 0.066 0.088 0.02 0.071 0.066 0.055 0.049 0.026 0.033 0.044 0.04 0.02 0.022 0.014 0.006 0.007 0.003 0.001 0.008 0.008 0 0.004 0.003 0.013 0.017 0.012 0.013 0.011 0.009 0.012 0.013 0.016 0.011 0.004 0.004 0.007 0.088 0.112 0.144 0.111 0.152 0.091 0.119 0.114 0.081 0.1 0.167 0.167 0.108 0.08 0.168 0.202 0.037 0 0.023 0.042 0.04 0.04 0.059 0.054 0.066 0.058 0.049 0.042 0.072 0.037 0.037 0.044 0.076 0.074 0.088 0.089 0.146 0 0.072 0 0.005 0.019 0.013 0.011 0.016 0.019 0.011 0.013 0.013 0.011 0.002 0.013 0.01 0.003 0.003 0 0.011 0.021 0.044 0.054 0.035 0.035 0.035 0.066 0.029 0.015 0.004 0.011 0.004 0.005 0.003 0.008 0.018 0.017 0.014 0.006 0.008 0.011 0.062 0.071 0.073 0.056 0.044 0.014 0.017 0.018 0.022 0.021 0.018 0.019 0.017 0.021 0.021 0.012 0.012 0.014 0.014 0.014 0.015 0.013 0.013 0.008 0.004 0.001 0.023 0.037 0.038 0.039 0.029 0.034 0.039 0.07 0.068 0.057 0.031 0.071 0.032 0.024 0.019 0.016 0.024 0.041 0.025 0.015 0.034 0.041 0.021 0.018 0.022 0.016 0.018 0.02 0.005 0.004 0.003 0 0.003 0.002 0.003 0.001 0.03 0 0 0 0.028 0.043 0.098 0.059 0.073 0.096 0.107 0.108 0.206 0.117 0.112 0.137 0.099 0.107 0.117 0.108 0.091 0.063 0.085 0.09 0.037 0 0.015 0.02 0.019 0.034 0.021 0.018 0.045 0.016 0.014 0.068 0.073 0.04 0.018 0.026 0.033 0.04 0.04 0.039 0.021 0.039 0.022 0.024 0.025 0.026 0.025 0.024 0.018 0.017 0.027 0.024 0.027 0.022 0.021 0.015 0.047 0.012 0.005 0.241 0.063 0.066 0.022 0.017 0.007 0.004 0.02 0.019 0.024 0.034 0.031 0.021 0.018 0.009 0.013 0.012 0.017 0.018 0.018 0.019 0.018 0.016 0.009 0.016 0.017 0.003 0.001 0 0 0.003 0.006 0.004 0.012 0.005 0.004 0.004 0.004 0.007 0.006 0.003 0.006 0.006 0.006 0.002 0.006 0.005 0.002 0.004 0.005 0.006 0.01 0.004 0.016 0.019 0.02 0.021 0.021 0.021 0.011 0.004 0.002 0.011 0.008 0.003 0.006 0.017 0.016 0.011 0.011 0.004 0.003 0.003 0.004 0.001 0.001 0 0 0 0 0 0 0 0 0 0 0 0 0 0 0 0 0 0 0 0 0 0 0 0 0 0 0 0 0.003 0 0 0 0 0 0 0 0 0 0 0 0 0 0 0 0 0 0 0 0 0 0 0 0 0 0 0 0 0 0 0 0 0 0 0 0 0 0 0 0 0 0 0 0 0 0 0 0 0 0 0 0 0 0 0 0 0 0 0 0 0 0 0 0 0 0 0 0 0 0 0 0.001 0 0 0 0 0 0 0 0 0 0 0 0 0 0 0 0 0 0 0 0 0 0 0 0 0 0 0 0 0 0 0 0 0 0 0 0 0 0 0 0 0 0 0 0 0 0 0 0 0 0 0 0 0 0 0 0 0 0 0 0 0.001 0.001 0.001 0.001 0.001 0.001 0 0.001 0.001 0 0 0 0 0.001 0.001 0 0 0 0 0 0 0 0 0 0 0 0 0 0 0 0 0 0 0 0 0 0 0 0 0 0 0 0 0 0 0 0 0 0 0 0 0 0 0 0 0 0 0 0 0 0 0 0 0 0 0 0 0 0 0 0 0 0 0 0 0 0 0 0 0 0 0 0 0 0 0 0 0 0 0 0 0 0 0 0 0 0 0 0 0 0 0 0 0 0 0 0 0 0 0 0 0 0 0 0 0 0 0 0 0 0 0 0 0 0 0 0 0 0 0 0 0 0 0 0 0 0 0 0 0 0 0 0 0 0 0 0 0 0 0 0 0 0 0 0 0 0 0 0 0 0 0 0 0 0 0 0 0 0 0 0 0 0 0 0 0 0 0 0 0 0 0 0 0 0 0 0 0 0 0 0 0 0 0 0 0 0 0 0 0 0 0 0 0 0 0 0 0 0 0 0 0 0 0 0 0 0 0 0 0 0 0 0 0 0 0 0 0 0 0 0 0 0 0 0 0 0 0 0 0 0 0 0 0 0 0 0 0 0 0 0 0 0 0 0 0 0 0 0 0 0 0 0 0 0 0 0 0 0 0 0 0 0 0 0 0 0 0 0 0 0 0 0 0 0 0 0 0 0 0 0 0 0 0 0 0 0 0 0 0 0 0 0 0 0 0 0 0 0 0 0 0 0 0 0 0 0 0 0 0 0 0 0 0 0 0 0 0 0 0 0 0 0 0 0 0 0 0 0 0 0 0 0 0 0 0 0 0 0 0 0 0 0 0 0 0 0 0 0 0 0 0 0 0 0 0 0 0 0 0 0 0 0 0 0 0 0 0 0 0 0 0 0 0 0 0 0 0 0 0 0 0 0 0 0 0 0 0 0 0 0 0 0 0 0 0 0 0 0 0 0 0 0 0 0 0 0 0 0 0 0 0 0 0 0 0 0 0 0 0 0 0 0 0 0 0 0 0 0 0 0 0 0 0 0 0 0 0 0 0 0 0 0 0 0 0 0 0 0 0 0 0 0 0 0 0 0 0 0 0 0 0 0 0 0 0 0 0 0 0 0 0 0 0 0 0 0 0 0 0 0 0 0 0 0 0 0 0 0 0 0 0 0 0 0 0 0 0 0 0 0 0 0 0 0 0 0 0 0 0 0 0 0 0 0 0 0 0 0 0 0 0 0 0 0 0 0 0 0 0 0 0 0 0 0 0 0 0 0 0 0 0 0 0 0 0 0 0 0 0 0 0 0 0 0 0 0 0 0 0 0.003 0.003 0.009 0.005 0.003 0.002 0.004 0.001 0.004 0.003 0.002 0 0 0 0 0 0 0 0 0 0 0 0 0 0 0 0 0 0 0 0 0 0 0 0 0 0 0 0 0 0 0 0 0 0 0 0 0 0 0 0 0 0 0 0 0 0 0 0 0 0 0 0 0 0 0 0 0 0 0 0 0 0 0 0 0 0 0 0 0 0 0 0 0 0 0 0 0 0 0 0 0 0 0 0 0 0 0 0 0 0 0 0 0 0 0 0 0 0 0 0 0 0 0 0 0 0 0 0 0 0 0 0 0 0 0 0 0 0 0 0 0 0 0 0 0 0 0 0 0 0 0 0 0 0 0 0 0 0 0 0 0 0 0 0 0 0 0 0 0 0 0 0 0 0 0 0 0 0 0 0 0 0 0 0 0 0 0 0 0 0 0 0 0 0 0 0 0 0 0 0 0 0 0 0 0 0 0 0 0 0 0 0 0 0 0 0 0 0 0 0 0 0 0 0 0 0 0 0 0 0 0 0 0 0 0 0 0 0 0 0.001 0.001 0 0.001 0 0 0 0 0 0 0 0 0 0 0 0 0 0 0 0 0 0 0 0 0 0 0 0 0 0 0 0 0 0 0 0 0 0 0 0 0 0 0 0 0 0 0 0 0 0 0 0 0 0 0 0 0 0 0 0 0 0 0 0 0 0 0 0 0 0 0 0 0 0 0 0 0 0 0 0 0 0 0 0 0 0 0 0 0 0 0 0 0 0 0 0 0 0 0 0 0 0 0 0 0 0 0 0 0 0 0 0 0 0 0 0 0 0 0 0.001 0.001 0.001 0.002 0.003 0.001 0.001 0.001 0.001 0.001 0 0 0 0 0.001 0.001 0 0 0.001 0.001 0.001 0.001 0.001 0.001 0 0 0 0 0 0 0 0 0 0 0 0 0 0 0 0.001 0.001 0.001 0 0 0 0 0 0 0 0 0 0 0 0 0 0 0 0 0 0 0 0 0 0 0 0 0 0 0 0 0 0 0 0 0 0 0 0 0 0 0 0 0 0 0 0 0 0 0 0 0 0 0 0 0 0 0 0 0 0 0 0 0 0 0 0 0 0 0 0 0 0 0 0 0 0 0 0 0 0 0 0 0 0 0 0 0 0 0 0 0 0 0 0 0 0 0 0 0 0 0 0 0 0 0 0 0 0 0 0 0 0 0 0 0 0 0 0 0 0 0 0 0 0 0 0 0 0 0 0 0 0 0 0 0 0 0 0 0 0 0 0 0 0 0 0 0 0 0 0 0 0 0 0 0 0 0 0 0 0 0 0 0 0 0 0 0 0 0 0 0 0 0 0 0 0 0 0 0 0 0 0 0 0 0 0 0 0 0 0 0 0 0 0 0 0 0 0 0 0 0 0 0 
0.055 0 0 0.06 0.087 0.092 0.081 0.07 0 0 0.014 0.007 0.042 0.002 0.005 0.003 0.004 0.017 0.018 0.013 0.013 0.011 0.009 0.006 0.002 0.004 0.008 0.005 0.011 0.009 0.004 0.005 0.009 0.008 0.02 0.009 0.016 0.029 0.039 0.032 0.027 0.043 0.033 0.046 0.053 0.036 0.029 0.026 0.035 0.036 0.046 0.055 0.076 0.055 0.06 0.048 0.037 0.035 0.033 0 0.128 0.214 0.195 0.223 0.331 0.196 0.201 0.15 0.215 0.174 0.123 0.179 0.21 0.209 0.364 1 0.345 0.27 0.315 0.179 0.152 0.18 0.104 0.102 0.07 0.1 0.021 0.087 0.078 0.045 0.043 0.03 0.035 0.048 0.039 0.022 0.026 0.018 0.011 0.008 0.004 0.003 0.008 0.011 0.003 0.005 0.003 0.011 0.014 0.013 0.014 0.012 0.011 0.007 0.01 0.016 0.013 0.003 0.005 0.006 0.099 0.125 0.178 0.132 0.17 0.104 0.126 0.11 0.095 0.099 0.17 0.175 0.128 0.084 0.189 0.196 0.044 0 0.024 0.053 0.05 0.048 0.06 0.056 0.069 0.087 0.066 0.064 0.091 0.051 0.039 0.045 0.097 0.09 0.105 0.111 0.163 0 0.099 0 0.004 0.013 0.012 0.015 0.018 0.018 0.012 0.009 0.013 0.01 0.005 0.01 0.009 0.003 0.003 0 0.009 0.018 0.046 0.059 0.047 0.034 0.031 0.075 0.037 0.013 0.005 0.016 0.005 0.005 0.003 0.009 0.012 0.011 0.012 0.01 0.011 0.014 0.074 0.081 0.074 0.06 0.053 0.016 0.013 0.011 0.015 0.018 0.015 0.013 0.014 0.017 0.016 0.012 0.008 0.011 0.012 0.01 0.011 0.009 0.013 0.009 0.003 0.003 0.031 0.045 0.046 0.038 0.022 0.029 0.034 0.058 0.06 0.048 0.024 0.062 0.033 0.033 0.019 0.025 0.032 0.044 0.027 0.024 0.037 0.045 0.02 0.018 0.021 0.016 0.019 0.015 0.011 0.009 0.002 0 0.005 0.004 0.002 0.001 0.035 0 0 0 0.032 0.055 0.092 0.078 0.08 0.101 0.105 0.114 0.204 0.118 0.116 0.122 0.087 0.106 0.118 0.113 0.075 0.072 0.095 0.094 0.045 0 0.016 0.021 0.02 0.027 0.023 0.018 0.051 0.022 0.018 0.066 0.073 0.046 0.025 0.025 0.033 0.043 0.048 0.039 0.026 0.041 0.018 0.027 0.029 0.03 0.03 0.029 0.017 0.015 0.025 0.021 0.037 0.02 0.019 0.022 0.056 0.015 0.01 0.174 0.056 0.08 0.028 0.011 0.007 0.005 0.017 0.016 0.027 0.033 0.033 0.023 0.018 0.005 0.006 0.006 0.015 0.017 0.016 0.013 0.017 0.015 0.016 0.019 0.014 0.006 0.004 0.001 0 0.003 0.002 0.005 0.007 0.007 0.002 0.005 0.004 0.005 0.006 0.003 0.005 0.003 0.007 0.005 0.007 0.006 0.004 0.007 0.008 0.011 0.011 0.005 0.016 0.014 0.012 0.012 0.013 0.013 0.007 0.005 0.005 0.011 0.012 0.005 0.01 0.027 0.025 0.021 0.019 0.004 0.005 0.007 0.007 0.001 0.001 0 0 0 0 0 0 0 0 0 0 0 0 0 0 0 0 0 0 0 0 0 0 0 0 0 0.001 0.001 0.003 0.004 0 0 0 0 0 0 0 0 0 0 0 0 0 0 0 0 0 0 0 0 0 0 0 0 0 0 0 0 0 0 0 0 0 0 0 0 0 0 0 0 0 0 0 0 0 0 0 0 0 0 0 0 0 0 0 0 0 0 0 0 0 0 0 0 0 0 0 0 0 0.001 0.001 0 0 0 0 0 0 0 0 0 0 0 0 0 0 0 0 0 0 0 0 0 0 0 0 0 0 0 0 0 0 0 0 0 0 0 0 0 0 0 0 0 0 0 0 0 0 0 0 0 0 0 0 0 0 0 0 0 0 0 0 0 0 0.001 0.001 0.001 0.001 0.001 0.001 0.001 0.001 0 0.001 0 0.001 0.001 0.002 0 0 0 0 0 0 0 0 0 0 0 0 0 0 0 0 0 0 0 0 0 0 0 0 0 0 0 0 0 0 0 0 0 0 0 0 0 0 0 0 0 0 0 0 0 0 0 0 0 0 0 0 0 0 0 0 0 0 0 0 0 0 0 0 0 0 0 0 0 0 0 0 0 0 0 0 0 0 0 0 0 0 0 0 0 0 0 0 0 0 0 0 0 0 0 0 0 0 0 0 0 0 0 0 0 0 0 0 0 0 0 0 0 0 0 0 0 0 0 0 0 0 0 0 0 0 0 0 0 0 0 0 0 0 0 0 0 0 0 0 0 0 0 0 0 0 0 0 0 0 0 0 0 0 0 0 0 0 0 0 0 0 0 0 0 0 0 0 0 0 0 0 0 0 0 0 0 0 0 0 0 0 0 0 0 0 0 0 0 0 0 0 0 0 0 0 0 0 0 0 0 0 0 0 0 0 0 0 0 0 0 0 0 0 0 0 0 0 0 0 0 0 0 0 0 0 0 0 0 0 0 0 0 0 0 0 0 0 0 0 0 0 0 0 0 0 0 0 0 0 0 0 0 0 0 0 0 0 0 0 0 0 0 0 0 0 0 0 0 0 0 0 0 0 0 0 0 0 0 0 0 0 0 0 0 0 0 0 0 0 0 0 0 0 0 0 0 0 0 0 0 0 0 0 0 0 0 0 0 0 0 0 0 0 0 0 0 0 0 0 0 0 0 0 0 0 0 0 0 0 0 0 0 0 0 0 0 0 0 0 0 0 0 0 0 0 0 0 0 0 0 0 0 0 0 0 0 0.001 0.001 0.001 0 0.001 0.002 0.001 0 0 0.001 0.001 0.001 0 0 0 0 0 0 0 0 0 0 0 0 0 0 0 0 0 0 0 0 0 0.001 0.001 0 0 0 0 0 0 0 0 0 0 0 0 0 0 0 0 0 0 0 0 0 0 0 0 0 0 0 0 0 0 0 0 0 0 0 0 0 0 0 0 0 0 0 0 0 0 0 0 0 0 0 0 0 0 0 0 0 0 0 0 0 0 0 0 0 0 0 0 0 0 0 0 0 0 0 0 0 0 0 0 0 0 0 0 0 0 0 0 0 0 0 0 0 0 0 0 0 0 0 0 0 0 0 0 0 0 0 0 0 0 0 0 0 0 0 0 0 0 0 0 0 0 0 0 0 0 0 0 0 0 0 0 0 0 0 0 0 0 0 0 0 0 0 0 0 0 0 0 0 0 0 0 0 0 0 0 0 0 0 0.003 0.001 0.001 0.002 0.003 0.004 0.006 0.004 0.005 0.005 0.003 0.004 0.007 0.003 0.001 0 0 0 0 0 0 0 0 0 0 0 0 0 0 0 0 0 0 0 0 0 0 0 0 0 0 0 0 0 0 0 0 0 0 0 0 0 0 0 0 0 0 0 0 0 0 0 0 0 0 0 0 0 0 0 0 0 0 0 0 0 0 0 0 0 0 0 0 0 0 0 0 0 0 0 0 0 0 0 0 0 0 0 0 0 0 0 0 0 0 0 0 0 0 0 0 0 0 0 0 0 0 0 0 0 0 0 0 0 0 0 0 0 0 0 0 0 0 0 0 0 0 0 0 0 0 0 0 0 0 0 0 0 0 0 0 0 0 0 0 0 0 0 0 0 0 0 0 0 0 0 0 0 0 0 0 0 0 0 0 0 0 0 0 0 0 0 0 0 0 0 0 0 0 0 0 0 0 0 0 0 0 0 0 0 0 0 0 0 0 0 0 0 0 0 0 0 0 0 0 0 0 0 0 0 0 0 0.001 0.001 0 0 0.001 0 0 0.001 0.001 0 0 0 0 0 0 0 0 0 0 0 0 0 0 0 0 0 0 0 0 0 0 0 0 0 0 0 0 0 0 0 0 0 0 0.001 0.001 0.001 0.001 0.001 0.001 0.001 0.001 0 0 0 0 0 0 0 0 0 0 0 0 0 0 0 0 0 0 0 0 0 0 0 0 0 0 0 0 0 0 0 0 0 0 0 0 0 0 0 0 0 0 0 0 0 0 0 0 0 0 0 0 0 0 0 0 0 0 0 0 0 0 0 0 0 0 0 0 0 0 0 0 0 0 0 0 0 0 0 0 0 0 0 0 0.002 0.001 0.001 0.001 0.001 0.001 0 0 0 0 0 0.001 0 0 0.001 0 0 0 0 0 0 0 0 0 0 0 0 0 0 0 0 0 0 0 0 0 0 0 0.001 0.001 0.001 0.001 0.001 0 0 0 0 0 0 0 0 0 0 0 0 0 0 0 0 0 0 0 0 0 0 0 0 0 0 0 0 0 0 0 0 0 0 0 0 0 0 0 0 0 0 0 0 0 0 0 0 0 0 0 0 0 0 0 0 0 0 0 0 0 0 0 0 0 0 0 0 0 0 0 0 0 0 0 0 0 0 0 0 0 0 0 0 0 0 0 0 0 0 0 0 0 0 0 0 0 0 0 0 0 0 0 0 0 0 0 0 0 0 0 0 0 0 0 0 0 0 0 0 0 0 0 0 0 0 0 0 0 0 0 0 0 0 0 0 0 0 0 0 0 0 0 0 0 0 0 0 0 0 0 0 0 0 0 0 0 0 0 0 0 0 0 0 0 0 0 0 0 0 0 0 0 0 0 0 0 0 0 0 0 0 0 0 0 0 0 0 0 0 0 0 0 0 0 0
[truncated: 8,305,270 more chars]
