# Supplementary material for: Mapping allosteric communications within individual proteins
Source: Nat Commun. 2020 Jul 31;11:3862. doi: 10.1038/s41467-020-17618-2 (PMC7395124; doi:10.1038/s41467-020-17618-2)
Supplement: Supplementary file 6 — Supplementary Data 3 [file 41467_2020_17618_MOESM6_ESM.zip › Ohm-results/1i2d/1i2d-hotspots.txt]

450 436 444 445 446 447 448 449 451 452 453 454 455 476 478 479 527 528 529 533 534 574 
1304 1205 1206 1207 1208 1211 1232 1264 1265 1266 1267 1268 1269 1270 1302 1303 1305 
1419 1410 1412 1413 1414 1415 1416 1417 1418 1420 1421 1422 1423 1424 1441 1442 
730 631 632 633 634 690 691 692 693 694 695 696 728 729 731 
49 9 10 11 12 45 46 47 48 50 51 52 177 281 
1197 1157 1158 1159 1160 1193 1194 1195 1196 1198 1199 1200 
1024 1010 1017 1018 1019 1020 1021 1022 1023 1025 1026 1027 1028 1029 1050 1052 1053 1056 1101 1102 1103 1107 1108 1148 
156 57 58 59 60 84 113 116 117 118 119 120 121 122 154 155 157 
1261 1183 1188 1191 1251 1252 1253 1254 1256 1259 1260 1262 1310 1311 1312 1313 1314 
845 840 841 842 843 844 846 847 848 849 850 867 868 
623 583 584 585 586 619 620 621 622 624 625 626 751 854 855 
1598 1556 1584 1591 1592 1593 1594 1595 1596 1597 1599 1600 1601 1602 1603 1605 1624 1625 1626 1627 1630 1631 1675 1676 1677 1681 1682 1722 
1366 1339 1340 1341 1360 1361 1362 1364 1365 1367 1368 1433 1434 
1483 1481 1482 1484 1485 1486 1487 1488 1489 1490 1495 1496 1499 1500 1501 1502 
