# Supplementary material for: Mapping allosteric communications within individual proteins
Source: Nat Commun. 2020 Jul 31;11:3862. doi: 10.1038/s41467-020-17618-2 (PMC7395124; doi:10.1038/s41467-020-17618-2)
Supplement: Supplementary file 6 — Supplementary Data 3 [file 41467_2020_17618_MOESM6_ESM.zip › Ohm-results/1i2d/1i2d-index.txt]

1 1/A 2/ALA
2 1/A 3/ASN
3 1/A 4/ALA
4 1/A 5/PRO
5 1/A 6/HIS
6 1/A 7/GLY
7 1/A 8/GLY
8 1/A 9/VAL
9 1/A 10/LEU
10 1/A 11/LYS
11 1/A 12/ASP
12 1/A 13/LEU
13 1/A 14/LEU
14 1/A 15/ALA
15 1/A 16/ARG
16 1/A 17/ASP
17 1/A 18/ALA
18 1/A 19/PRO
19 1/A 20/ARG
20 1/A 21/GLN
21 1/A 22/ALA
22 1/A 23/GLU
23 1/A 24/LEU
24 1/A 25/ALA
25 1/A 26/ALA
26 1/A 27/GLU
27 1/A 28/ALA
28 1/A 29/GLU
29 1/A 30/SER
30 1/A 31/LEU
31 1/A 32/PRO
32 1/A 33/ALA
33 1/A 34/VAL
34 1/A 35/THR
35 1/A 36/LEU
36 1/A 37/THR
37 1/A 38/GLU
38 1/A 39/ARG
39 1/A 40/GLN
40 1/A 41/LEU
41 1/A 42/CYS
42 1/A 43/ASP
43 1/A 44/LEU
44 1/A 45/GLU
45 1/A 46/LEU
46 1/A 47/ILE
47 1/A 48/MET
48 1/A 49/ASN
49 1/A 50/GLY
50 1/A 51/GLY
51 1/A 52/PHE
52 1/A 53/SER
53 1/A 54/PRO
54 1/A 55/LEU
55 1/A 56/GLU
56 1/A 57/GLY
57 1/A 58/PHE
58 1/A 59/MET
59 1/A 60/ASN
60 1/A 61/GLN
61 1/A 62/ALA
62 1/A 63/ASP
63 1/A 64/TYR
64 1/A 65/ASP
65 1/A 66/ARG
66 1/A 67/VAL
67 1/A 68/CYS
68 1/A 69/GLU
69 1/A 70/ASP
70 1/A 71/ASN
71 1/A 72/ARG
72 1/A 73/LEU
73 1/A 74/ALA
74 1/A 75/ASP
75 1/A 76/GLY
76 1/A 77/ASN
77 1/A 78/VAL
78 1/A 79/PHE
79 1/A 80/SER
80 1/A 81/MET
81 1/A 82/PRO
82 1/A 83/ILE
83 1/A 84/THR
84 1/A 85/LEU
85 1/A 86/ASP
86 1/A 87/ALA
87 1/A 88/SER
88 1/A 89/GLN
89 1/A 90/GLU
90 1/A 91/VAL
91 1/A 92/ILE
92 1/A 93/ASP
93 1/A 94/GLU
94 1/A 95/LYS
95 1/A 96/LYS
96 1/A 97/LEU
97 1/A 98/GLN
98 1/A 99/ALA
99 1/A 100/GLY
100 1/A 101/SER
101 1/A 102/ARG
102 1/A 103/ILE
103 1/A 104/THR
104 1/A 105/LEU
105 1/A 106/ARG
106 1/A 107/ASP
107 1/A 108/PHE
108 1/A 109/ARG
109 1/A 110/ASP
110 1/A 111/ASP
111 1/A 112/ARG
112 1/A 113/ASN
113 1/A 114/LEU
114 1/A 115/ALA
115 1/A 116/ILE
116 1/A 117/LEU
117 1/A 118/THR
118 1/A 119/ILE
119 1/A 120/ASP
120 1/A 121/ASP
121 1/A 122/ILE
122 1/A 123/TYR
123 1/A 124/ARG
124 1/A 125/PRO
125 1/A 126/ASP
126 1/A 127/LYS
127 1/A 128/THR
128 1/A 129/LYS
129 1/A 130/GLU
130 1/A 131/ALA
131 1/A 132/LYS
132 1/A 133/LEU
133 1/A 134/VAL
134 1/A 135/PHE
135 1/A 136/GLY
136 1/A 137/GLY
137 1/A 138/ASP
138 1/A 139/PRO
139 1/A 140/GLU
140 1/A 141/HIS
141 1/A 142/PRO
142 1/A 143/ALA
143 1/A 144/ILE
144 1/A 145/VAL
145 1/A 146/TYR
146 1/A 147/LEU
147 1/A 148/ASN
148 1/A 149/ASN
149 1/A 150/THR
150 1/A 151/VAL
151 1/A 152/LYS
152 1/A 153/GLU
153 1/A 154/PHE
154 1/A 155/TYR
155 1/A 156/ILE
156 1/A 157/GLY
157 1/A 158/GLY
158 1/A 159/LYS
159 1/A 160/ILE
160 1/A 161/GLU
161 1/A 162/ALA
162 1/A 163/VAL
163 1/A 164/ASN
164 1/A 165/LYS
165 1/A 166/LEU
166 1/A 167/ASN
167 1/A 168/HIS
168 1/A 169/TYR
169 1/A 170/ASP
170 1/A 171/TYR
171 1/A 172/VAL
172 1/A 173/ALA
173 1/A 174/LEU
174 1/A 175/ARG
175 1/A 176/TYR
176 1/A 177/THR
177 1/A 178/PRO
178 1/A 179/ALA
179 1/A 180/GLU
180 1/A 181/LEU
181 1/A 182/ARG
182 1/A 183/VAL
183 1/A 184/HIS
184 1/A 185/PHE
185 1/A 186/ASP
186 1/A 187/LYS
187 1/A 188/LEU
188 1/A 189/GLY
189 1/A 190/TRP
190 1/A 191/SER
191 1/A 192/ARG
192 1/A 193/VAL
193 1/A 194/VAL
194 1/A 195/ALA
195 1/A 196/PHE
196 1/A 197/GLN
197 1/A 198/THR
198 1/A 199/ARG
199 1/A 200/ASN
200 1/A 201/PRO
201 1/A 202/MET
202 1/A 203/HIS
203 1/A 204/ARG
204 1/A 205/ALA
205 1/A 206/HIS
206 1/A 207/ARG
207 1/A 208/GLU
208 1/A 209/LEU
209 1/A 210/THR
210 1/A 211/VAL
211 1/A 212/ARG
212 1/A 213/ALA
213 1/A 214/ALA
214 1/A 215/ARG
215 1/A 216/SER
216 1/A 217/ARG
217 1/A 218/GLN
218 1/A 219/ALA
219 1/A 220/ASN
220 1/A 221/VAL
221 1/A 222/LEU
222 1/A 223/ILE
223 1/A 224/HIS
224 1/A 225/PRO
225 1/A 226/VAL
226 1/A 227/VAL
227 1/A 228/GLY
228 1/A 229/LEU
229 1/A 230/THR
230 1/A 231/LYS
231 1/A 232/PRO
232 1/A 233/GLY
233 1/A 234/ASP
234 1/A 235/ILE
235 1/A 236/ASP
236 1/A 237/HIS
237 1/A 238/PHE
238 1/A 239/THR
239 1/A 240/ARG
240 1/A 241/VAL
241 1/A 242/ARG
242 1/A 243/ALA
243 1/A 244/TYR
244 1/A 245/GLN
245 1/A 246/ALA
246 1/A 247/LEU
247 1/A 248/LEU
248 1/A 249/PRO
249 1/A 250/ARG
250 1/A 251/TYR
251 1/A 252/PRO
252 1/A 253/ASN
253 1/A 254/GLY
254 1/A 255/MET
255 1/A 256/ALA
256 1/A 257/VAL
257 1/A 258/LEU
258 1/A 259/GLY
259 1/A 260/LEU
260 1/A 261/LEU
261 1/A 262/GLY
262 1/A 263/LEU
263 1/A 264/ALA
264 1/A 265/MET
265 1/A 266/ARG
266 1/A 267/MET
267 1/A 268/GLY
268 1/A 269/GLY
269 1/A 270/PRO
270 1/A 271/ARG
271 1/A 272/GLU
272 1/A 273/ALA
273 1/A 274/ILE
274 1/A 275/TRP
275 1/A 276/HIS
276 1/A 277/ALA
277 1/A 278/ILE
278 1/A 279/ILE
279 1/A 280/ARG
280 1/A 281/LYS
281 1/A 282/ASN
282 1/A 283/HIS
283 1/A 284/GLY
284 1/A 285/ALA
285 1/A 286/THR
286 1/A 287/HIS
287 1/A 288/PHE
288 1/A 289/ILE
289 1/A 290/VAL
290 1/A 291/GLY
291 1/A 292/ARG
292 1/A 293/ASP
293 1/A 294/HIS
294 1/A 295/ALA
295 1/A 296/GLY
296 1/A 297/PRO
297 1/A 298/GLY
298 1/A 299/SER
299 1/A 300/ASN
300 1/A 301/SER
301 1/A 302/LYS
302 1/A 303/GLY
303 1/A 304/GLU
304 1/A 305/ASP
305 1/A 306/PHE
306 1/A 307/TYR
307 1/A 308/GLY
308 1/A 309/PRO
309 1/A 310/TYR
310 1/A 311/ASP
311 1/A 312/ALA
312 1/A 313/GLN
313 1/A 314/HIS
314 1/A 315/ALA
315 1/A 316/VAL
316 1/A 317/GLU
317 1/A 318/LYS
318 1/A 319/TYR
319 1/A 320/LYS
320 1/A 321/ASP
321 1/A 322/GLU
322 1/A 323/LEU
323 1/A 324/GLY
324 1/A 325/ILE
325 1/A 326/GLU
326 1/A 327/VAL
327 1/A 328/VAL
328 1/A 329/GLU
329 1/A 330/PHE
330 1/A 331/GLN
331 1/A 332/MET
332 1/A 333/VAL
333 1/A 334/THR
334 1/A 335/TYR
335 1/A 336/LEU
336 1/A 337/PRO
337 1/A 338/ASP
338 1/A 339/THR
339 1/A 340/ASP
340 1/A 341/GLU
341 1/A 342/TYR
342 1/A 343/ARG
343 1/A 344/PRO
344 1/A 345/VAL
345 1/A 346/ASP
346 1/A 347/GLN
347 1/A 348/VAL
348 1/A 349/PRO
349 1/A 350/ALA
350 1/A 351/GLY
351 1/A 352/VAL
352 1/A 353/LYS
353 1/A 354/THR
354 1/A 355/LEU
355 1/A 356/ASN
356 1/A 357/ILE
357 1/A 358/SER
358 1/A 359/GLY
359 1/A 360/THR
360 1/A 361/GLU
361 1/A 362/LEU
362 1/A 363/ARG
363 1/A 364/ARG
364 1/A 365/ARG
365 1/A 366/LEU
366 1/A 367/ARG
367 1/A 368/SER
368 1/A 369/GLY
369 1/A 370/ALA
370 1/A 371/HIS
371 1/A 372/ILE
372 1/A 373/PRO
373 1/A 374/GLU
374 1/A 375/TRP
375 1/A 376/PHE
376 1/A 377/SER
377 1/A 378/TYR
378 1/A 379/PRO
379 1/A 380/GLU
380 1/A 381/VAL
381 1/A 382/VAL
382 1/A 383/LYS
383 1/A 384/ILE
384 1/A 385/LEU
385 1/A 386/ARG
386 1/A 387/GLU
387 1/A 388/SER
388 1/A 389/ASN
389 1/A 390/PRO
390 1/A 391/PRO
391 1/A 392/ARG
392 1/A 393/ALA
393 1/A 394/THR
394 1/A 395/GLN
395 1/A 396/GLY
396 1/A 397/PHE
397 1/A 398/THR
398 1/A 399/ILE
399 1/A 400/PHE
400 1/A 401/LEU
401 1/A 402/THR
402 1/A 403/GLY
403 1/A 404/TYR
404 1/A 405/MET
405 1/A 406/ASN
406 1/A 407/SER
407 1/A 408/GLY
408 1/A 409/LYS
409 1/A 410/ASP
410 1/A 411/ALA
411 1/A 412/ILE
412 1/A 413/ALA
413 1/A 414/ARG
414 1/A 415/ALA
415 1/A 416/LEU
416 1/A 417/GLN
417 1/A 418/VAL
418 1/A 419/THR
419 1/A 420/LEU
420 1/A 421/ASN
421 1/A 422/GLN
422 1/A 423/GLN
423 1/A 424/GLY
424 1/A 425/GLY
425 1/A 426/ARG
426 1/A 427/SER
427 1/A 428/VAL
428 1/A 429/SER
429 1/A 430/LEU
430 1/A 431/LEU
431 1/A 432/LEU
432 1/A 433/GLY
433 1/A 434/ASP
434 1/A 435/THR
435 1/A 436/VAL
436 1/A 437/ARG
437 1/A 438/HIS
438 1/A 439/GLU
439 1/A 440/LEU
440 1/A 441/SER
441 1/A 442/SER
442 1/A 443/GLU
443 1/A 444/LEU
444 1/A 445/GLY
445 1/A 446/PHE
446 1/A 447/THR
447 1/A 448/ARG
448 1/A 449/GLU
449 1/A 450/ASP
450 1/A 451/ARG
451 1/A 452/HIS
452 1/A 453/THR
453 1/A 454/ASN
454 1/A 455/ILE
455 1/A 456/GLN
456 1/A 457/ARG
457 1/A 458/ILE
458 1/A 459/ALA
459 1/A 460/PHE
460 1/A 461/VAL
461 1/A 462/ALA
462 1/A 463/THR
463 1/A 464/GLU
464 1/A 465/LEU
465 1/A 466/THR
466 1/A 467/ARG
467 1/A 468/ALA
468 1/A 469/GLY
469 1/A 470/ALA
470 1/A 471/ALA
471 1/A 472/VAL
472 1/A 473/ILE
473 1/A 474/ALA
474 1/A 475/ALA
475 1/A 476/PRO
476 1/A 477/ILE
477 1/A 478/ALA
478 1/A 479/PRO
479 1/A 480/TYR
480 1/A 481/GLU
481 1/A 482/GLU
482 1/A 483/SER
483 1/A 484/ARG
484 1/A 485/LYS
485 1/A 486/PHE
486 1/A 487/ALA
487 1/A 488/ARG
488 1/A 489/ASP
489 1/A 490/ALA
490 1/A 491/VAL
491 1/A 492/SER
492 1/A 493/GLN
493 1/A 494/ALA
494 1/A 495/GLY
495 1/A 496/SER
496 1/A 497/PHE
497 1/A 498/PHE
498 1/A 499/LEU
499 1/A 500/VAL
500 1/A 501/HIS
501 1/A 502/VAL
502 1/A 503/ALA
503 1/A 504/THR
504 1/A 505/PRO
505 1/A 506/LEU
506 1/A 507/GLU
507 1/A 508/HIS
508 1/A 509/CYS
509 1/A 510/GLU
510 1/A 511/GLN
511 1/A 512/SER
512 1/A 513/ASP
513 1/A 514/LYS
514 1/A 515/ARG
515 1/A 516/GLY
516 1/A 517/ILE
517 1/A 518/TYR
518 1/A 519/ALA
519 1/A 520/ALA
520 1/A 521/ALA
521 1/A 522/ARG
522 1/A 523/ARG
523 1/A 524/GLY
524 1/A 525/GLU
525 1/A 526/ILE
526 1/A 527/LYS
527 1/A 528/GLY
528 1/A 529/PHE
529 1/A 530/THR
530 1/A 531/GLY
531 1/A 532/VAL
532 1/A 533/ASP
533 1/A 534/ASP
534 1/A 535/PRO
535 1/A 536/TYR
536 1/A 537/GLU
537 1/A 538/THR
538 1/A 539/PRO
539 1/A 540/GLU
540 1/A 541/LYS
541 1/A 542/ALA
542 1/A 543/ASP
543 1/A 544/LEU
544 1/A 545/VAL
545 1/A 546/VAL
546 1/A 547/ASP
547 1/A 548/PHE
548 1/A 549/SER
549 1/A 550/LYS
550 1/A 551/GLN
551 1/A 552/SER
552 1/A 553/VAL
553 1/A 554/ARG
554 1/A 555/SER
555 1/A 556/ILE
556 1/A 557/VAL
557 1/A 558/HIS
558 1/A 559/GLU
559 1/A 560/ILE
560 1/A 561/ILE
561 1/A 562/LEU
562 1/A 563/VAL
563 1/A 564/LEU
564 1/A 565/GLU
565 1/A 566/SER
566 1/A 567/GLN
567 1/A 568/GLY
568 1/A 569/PHE
569 1/A 570/LEU
570 1/A 571/GLU
571 1/A 572/ARG
572 1/A 573/GLN
573 2/A 574/ADX
574 2/A 575/PPS
575 3/B 2/ALA
576 3/B 3/ASN
577 3/B 4/ALA
578 3/B 5/PRO
579 3/B 6/HIS
580 3/B 7/GLY
581 3/B 8/GLY
582 3/B 9/VAL
583 3/B 10/LEU
584 3/B 11/LYS
585 3/B 12/ASP
586 3/B 13/LEU
587 3/B 14/LEU
588 3/B 15/ALA
589 3/B 16/ARG
590 3/B 17/ASP
591 3/B 18/ALA
592 3/B 19/PRO
593 3/B 20/ARG
594 3/B 21/GLN
595 3/B 22/ALA
596 3/B 23/GLU
597 3/B 24/LEU
598 3/B 25/ALA
599 3/B 26/ALA
600 3/B 27/GLU
601 3/B 28/ALA
602 3/B 29/GLU
603 3/B 30/SER
604 3/B 31/LEU
605 3/B 32/PRO
606 3/B 33/ALA
607 3/B 34/VAL
608 3/B 35/THR
609 3/B 36/LEU
610 3/B 37/THR
611 3/B 38/GLU
612 3/B 39/ARG
613 3/B 40/GLN
614 3/B 41/LEU
615 3/B 42/CYS
616 3/B 43/ASP
617 3/B 44/LEU
618 3/B 45/GLU
619 3/B 46/LEU
620 3/B 47/ILE
621 3/B 48/MET
622 3/B 49/ASN
623 3/B 50/GLY
624 3/B 51/GLY
625 3/B 52/PHE
626 3/B 53/SER
627 3/B 54/PRO
628 3/B 55/LEU
629 3/B 56/GLU
630 3/B 57/GLY
631 3/B 58/PHE
632 3/B 59/MET
633 3/B 60/ASN
634 3/B 61/GLN
635 3/B 62/ALA
636 3/B 63/ASP
637 3/B 64/TYR
638 3/B 65/ASP
639 3/B 66/ARG
640 3/B 67/VAL
641 3/B 68/CYS
642 3/B 69/GLU
643 3/B 70/ASP
644 3/B 71/ASN
645 3/B 72/ARG
646 3/B 73/LEU
647 3/B 74/ALA
648 3/B 75/ASP
649 3/B 76/GLY
650 3/B 77/ASN
651 3/B 78/VAL
652 3/B 79/PHE
653 3/B 80/SER
654 3/B 81/MET
655 3/B 82/PRO
656 3/B 83/ILE
657 3/B 84/THR
658 3/B 85/LEU
659 3/B 86/ASP
660 3/B 87/ALA
661 3/B 88/SER
662 3/B 89/GLN
663 3/B 90/GLU
664 3/B 91/VAL
665 3/B 92/ILE
666 3/B 93/ASP
667 3/B 94/GLU
668 3/B 95/LYS
669 3/B 96/LYS
670 3/B 97/LEU
671 3/B 98/GLN
672 3/B 99/ALA
673 3/B 100/GLY
674 3/B 101/SER
675 3/B 102/ARG
676 3/B 103/ILE
677 3/B 104/THR
678 3/B 105/LEU
679 3/B 106/ARG
680 3/B 107/ASP
681 3/B 108/PHE
682 3/B 109/ARG
683 3/B 110/ASP
684 3/B 111/ASP
685 3/B 112/ARG
686 3/B 113/ASN
687 3/B 114/LEU
688 3/B 115/ALA
689 3/B 116/ILE
690 3/B 117/LEU
691 3/B 118/THR
692 3/B 119/ILE
693 3/B 120/ASP
694 3/B 121/ASP
695 3/B 122/ILE
696 3/B 123/TYR
697 3/B 124/ARG
698 3/B 125/PRO
699 3/B 126/ASP
700 3/B 127/LYS
701 3/B 128/THR
702 3/B 129/LYS
703 3/B 130/GLU
704 3/B 131/ALA
705 3/B 132/LYS
706 3/B 133/LEU
707 3/B 134/VAL
708 3/B 135/PHE
709 3/B 136/GLY
710 3/B 137/GLY
711 3/B 138/ASP
712 3/B 139/PRO
713 3/B 140/GLU
714 3/B 141/HIS
715 3/B 142/PRO
716 3/B 143/ALA
717 3/B 144/ILE
718 3/B 145/VAL
719 3/B 146/TYR
720 3/B 147/LEU
721 3/B 148/ASN
722 3/B 149/ASN
723 3/B 150/THR
724 3/B 151/VAL
725 3/B 152/LYS
726 3/B 153/GLU
727 3/B 154/PHE
728 3/B 155/TYR
729 3/B 156/ILE
730 3/B 157/GLY
731 3/B 158/GLY
732 3/B 159/LYS
733 3/B 160/ILE
734 3/B 161/GLU
735 3/B 162/ALA
736 3/B 163/VAL
737 3/B 164/ASN
738 3/B 165/LYS
739 3/B 166/LEU
740 3/B 167/ASN
741 3/B 168/HIS
742 3/B 169/TYR
743 3/B 170/ASP
744 3/B 171/TYR
745 3/B 172/VAL
746 3/B 173/ALA
747 3/B 174/LEU
748 3/B 175/ARG
749 3/B 176/TYR
750 3/B 177/THR
751 3/B 178/PRO
752 3/B 179/ALA
753 3/B 180/GLU
754 3/B 181/LEU
755 3/B 182/ARG
756 3/B 183/VAL
757 3/B 184/HIS
758 3/B 185/PHE
759 3/B 186/ASP
760 3/B 187/LYS
761 3/B 188/LEU
762 3/B 189/GLY
763 3/B 190/TRP
764 3/B 191/SER
765 3/B 192/ARG
766 3/B 193/VAL
767 3/B 194/VAL
768 3/B 195/ALA
769 3/B 196/PHE
770 3/B 197/GLN
771 3/B 198/THR
772 3/B 199/ARG
773 3/B 200/ASN
774 3/B 201/PRO
775 3/B 202/MET
776 3/B 203/HIS
777 3/B 204/ARG
778 3/B 205/ALA
779 3/B 206/HIS
780 3/B 207/ARG
781 3/B 208/GLU
782 3/B 209/LEU
783 3/B 210/THR
784 3/B 211/VAL
785 3/B 212/ARG
786 3/B 213/ALA
787 3/B 214/ALA
788 3/B 215/ARG
789 3/B 216/SER
790 3/B 217/ARG
791 3/B 218/GLN
792 3/B 219/ALA
793 3/B 220/ASN
794 3/B 221/VAL
795 3/B 222/LEU
796 3/B 223/ILE
797 3/B 224/HIS
798 3/B 225/PRO
799 3/B 226/VAL
800 3/B 227/VAL
801 3/B 228/GLY
802 3/B 229/LEU
803 3/B 230/THR
804 3/B 231/LYS
805 3/B 232/PRO
806 3/B 233/GLY
807 3/B 234/ASP
808 3/B 235/ILE
809 3/B 236/ASP
810 3/B 237/HIS
811 3/B 238/PHE
812 3/B 239/THR
813 3/B 240/ARG
814 3/B 241/VAL
815 3/B 242/ARG
816 3/B 243/ALA
817 3/B 244/TYR
818 3/B 245/GLN
819 3/B 246/ALA
820 3/B 247/LEU
821 3/B 248/LEU
822 3/B 249/PRO
823 3/B 250/ARG
824 3/B 251/TYR
825 3/B 252/PRO
826 3/B 253/ASN
827 3/B 254/GLY
828 3/B 255/MET
829 3/B 256/ALA
830 3/B 257/VAL
831 3/B 258/LEU
832 3/B 259/GLY
833 3/B 260/LEU
834 3/B 261/LEU
835 3/B 262/GLY
836 3/B 263/LEU
837 3/B 264/ALA
838 3/B 265/MET
839 3/B 266/ARG
840 3/B 267/MET
841 3/B 268/GLY
842 3/B 269/GLY
843 3/B 270/PRO
844 3/B 271/ARG
845 3/B 272/GLU
846 3/B 273/ALA
847 3/B 274/ILE
848 3/B 275/TRP
849 3/B 276/HIS
850 3/B 277/ALA
851 3/B 278/ILE
852 3/B 279/ILE
853 3/B 280/ARG
854 3/B 281/LYS
855 3/B 282/ASN
856 3/B 283/HIS
857 3/B 284/GLY
858 3/B 285/ALA
859 3/B 286/THR
860 3/B 287/HIS
861 3/B 288/PHE
862 3/B 289/ILE
863 3/B 290/VAL
864 3/B 291/GLY
865 3/B 292/ARG
866 3/B 293/ASP
867 3/B 294/HIS
868 3/B 295/ALA
869 3/B 296/GLY
870 3/B 297/PRO
871 3/B 298/GLY
872 3/B 299/SER
873 3/B 300/ASN
874 3/B 301/SER
875 3/B 302/LYS
876 3/B 303/GLY
877 3/B 304/GLU
878 3/B 305/ASP
879 3/B 306/PHE
880 3/B 307/TYR
881 3/B 308/GLY
882 3/B 309/PRO
883 3/B 310/TYR
884 3/B 311/ASP
885 3/B 312/ALA
886 3/B 313/GLN
887 3/B 314/HIS
888 3/B 315/ALA
889 3/B 316/VAL
890 3/B 317/GLU
891 3/B 318/LYS
892 3/B 319/TYR
893 3/B 320/LYS
894 3/B 321/ASP
895 3/B 322/GLU
896 3/B 323/LEU
897 3/B 324/GLY
898 3/B 325/ILE
899 3/B 326/GLU
900 3/B 327/VAL
901 3/B 328/VAL
902 3/B 329/GLU
903 3/B 330/PHE
904 3/B 331/GLN
905 3/B 332/MET
906 3/B 333/VAL
907 3/B 334/THR
908 3/B 335/TYR
909 3/B 336/LEU
910 3/B 337/PRO
911 3/B 338/ASP
912 3/B 339/THR
913 3/B 340/ASP
914 3/B 341/GLU
915 3/B 342/TYR
916 3/B 343/ARG
917 3/B 344/PRO
918 3/B 345/VAL
919 3/B 346/ASP
920 3/B 347/GLN
921 3/B 348/VAL
922 3/B 349/PRO
923 3/B 350/ALA
924 3/B 351/GLY
925 3/B 352/VAL
926 3/B 353/LYS
927 3/B 354/THR
928 3/B 355/LEU
929 3/B 356/ASN
930 3/B 357/ILE
931 3/B 358/SER
932 3/B 359/GLY
933 3/B 360/THR
934 3/B 361/GLU
935 3/B 362/LEU
936 3/B 363/ARG
937 3/B 364/ARG
938 3/B 365/ARG
939 3/B 366/LEU
940 3/B 367/ARG
941 3/B 368/SER
942 3/B 369/GLY
943 3/B 370/ALA
944 3/B 371/HIS
945 3/B 372/ILE
946 3/B 373/PRO
947 3/B 374/GLU
948 3/B 375/TRP
949 3/B 376/PHE
950 3/B 377/SER
951 3/B 378/TYR
952 3/B 379/PRO
953 3/B 380/GLU
954 3/B 381/VAL
955 3/B 382/VAL
956 3/B 383/LYS
957 3/B 384/ILE
958 3/B 385/LEU
959 3/B 386/ARG
960 3/B 387/GLU
961 3/B 388/SER
962 3/B 389/ASN
963 3/B 390/PRO
964 3/B 391/PRO
965 3/B 392/ARG
966 3/B 393/ALA
967 3/B 394/THR
968 3/B 395/GLN
969 3/B 396/GLY
970 3/B 397/PHE
971 3/B 398/THR
972 3/B 399/ILE
973 3/B 400/PHE
974 3/B 401/LEU
975 3/B 402/THR
976 3/B 403/GLY
977 3/B 404/TYR
978 3/B 405/MET
979 3/B 406/ASN
980 3/B 407/SER
981 3/B 408/GLY
982 3/B 409/LYS
983 3/B 410/ASP
984 3/B 411/ALA
985 3/B 412/ILE
986 3/B 413/ALA
987 3/B 414/ARG
988 3/B 415/ALA
989 3/B 416/LEU
990 3/B 417/GLN
991 3/B 418/VAL
992 3/B 419/THR
993 3/B 420/LEU
994 3/B 421/ASN
995 3/B 422/GLN
996 3/B 423/GLN
997 3/B 424/GLY
998 3/B 425/GLY
999 3/B 426/ARG
1000 3/B 427/SER
1001 3/B 428/VAL
1002 3/B 429/SER
1003 3/B 430/LEU
1004 3/B 431/LEU
1005 3/B 432/LEU
1006 3/B 433/GLY
1007 3/B 434/ASP
1008 3/B 435/THR
1009 3/B 436/VAL
1010 3/B 437/ARG
1011 3/B 438/HIS
1012 3/B 439/GLU
1013 3/B 440/LEU
1014 3/B 441/SER
1015 3/B 442/SER
1016 3/B 443/GLU
1017 3/B 444/LEU
1018 3/B 445/GLY
1019 3/B 446/PHE
1020 3/B 447/THR
1021 3/B 448/ARG
1022 3/B 449/GLU
1023 3/B 450/ASP
1024 3/B 451/ARG
1025 3/B 452/HIS
1026 3/B 453/THR
1027 3/B 454/ASN
1028 3/B 455/ILE
1029 3/B 456/GLN
1030 3/B 457/ARG
1031 3/B 458/ILE
1032 3/B 459/ALA
1033 3/B 460/PHE
1034 3/B 461/VAL
1035 3/B 462/ALA
1036 3/B 463/THR
1037 3/B 464/GLU
1038 3/B 465/LEU
1039 3/B 466/THR
1040 3/B 467/ARG
1041 3/B 468/ALA
1042 3/B 469/GLY
1043 3/B 470/ALA
1044 3/B 471/ALA
1045 3/B 472/VAL
1046 3/B 473/ILE
1047 3/B 474/ALA
1048 3/B 475/ALA
1049 3/B 476/PRO
1050 3/B 477/ILE
1051 3/B 478/ALA
1052 3/B 479/PRO
1053 3/B 480/TYR
1054 3/B 481/GLU
1055 3/B 482/GLU
1056 3/B 483/SER
1057 3/B 484/ARG
1058 3/B 485/LYS
1059 3/B 486/PHE
1060 3/B 487/ALA
1061 3/B 488/ARG
1062 3/B 489/ASP
1063 3/B 490/ALA
1064 3/B 491/VAL
1065 3/B 492/SER
1066 3/B 493/GLN
1067 3/B 494/ALA
1068 3/B 495/GLY
1069 3/B 496/SER
1070 3/B 497/PHE
1071 3/B 498/PHE
1072 3/B 499/LEU
1073 3/B 500/VAL
1074 3/B 501/HIS
1075 3/B 502/VAL
1076 3/B 503/ALA
1077 3/B 504/THR
1078 3/B 505/PRO
1079 3/B 506/LEU
1080 3/B 507/GLU
1081 3/B 508/HIS
1082 3/B 509/CYS
1083 3/B 510/GLU
1084 3/B 511/GLN
1085 3/B 512/SER
1086 3/B 513/ASP
1087 3/B 514/LYS
1088 3/B 515/ARG
1089 3/B 516/GLY
1090 3/B 517/ILE
1091 3/B 518/TYR
1092 3/B 519/ALA
1093 3/B 520/ALA
1094 3/B 521/ALA
1095 3/B 522/ARG
1096 3/B 523/ARG
1097 3/B 524/GLY
1098 3/B 525/GLU
1099 3/B 526/ILE
1100 3/B 527/LYS
1101 3/B 528/GLY
1102 3/B 529/PHE
1103 3/B 530/THR
1104 3/B 531/GLY
1105 3/B 532/VAL
1106 3/B 533/ASP
1107 3/B 534/ASP
1108 3/B 535/PRO
1109 3/B 536/TYR
1110 3/B 537/GLU
1111 3/B 538/THR
1112 3/B 539/PRO
1113 3/B 540/GLU
1114 3/B 541/LYS
1115 3/B 542/ALA
1116 3/B 543/ASP
1117 3/B 544/LEU
1118 3/B 545/VAL
1119 3/B 546/VAL
1120 3/B 547/ASP
1121 3/B 548/PHE
1122 3/B 549/SER
1123 3/B 550/LYS
1124 3/B 551/GLN
1125 3/B 552/SER
1126 3/B 553/VAL
1127 3/B 554/ARG
1128 3/B 555/SER
1129 3/B 556/ILE
1130 3/B 557/VAL
1131 3/B 558/HIS
1132 3/B 559/GLU
1133 3/B 560/ILE
1134 3/B 561/ILE
1135 3/B 562/LEU
1136 3/B 563/VAL
1137 3/B 564/LEU
1138 3/B 565/GLU
1139 3/B 566/SER
1140 3/B 567/GLN
1141 3/B 568/GLY
1142 3/B 569/PHE
1143 3/B 570/LEU
1144 3/B 571/GLU
1145 3/B 572/ARG
1146 3/B 573/GLN
1147 4/B 576/ADX
1148 4/B 577/PPS
1149 5/C 2/ALA
1150 5/C 3/ASN
1151 5/C 4/ALA
1152 5/C 5/PRO
1153 5/C 6/HIS
1154 5/C 7/GLY
1155 5/C 8/GLY
1156 5/C 9/VAL
1157 5/C 10/LEU
1158 5/C 11/LYS
1159 5/C 12/ASP
1160 5/C 13/LEU
1161 5/C 14/LEU
1162 5/C 15/ALA
1163 5/C 16/ARG
1164 5/C 17/ASP
1165 5/C 18/ALA
1166 5/C 19/PRO
1167 5/C 20/ARG
1168 5/C 21/GLN
1169 5/C 22/ALA
1170 5/C 23/GLU
1171 5/C 24/LEU
1172 5/C 25/ALA
1173 5/C 26/ALA
1174 5/C 27/GLU
1175 5/C 28/ALA
1176 5/C 29/GLU
1177 5/C 30/SER
1178 5/C 31/LEU
1179 5/C 32/PRO
1180 5/C 33/ALA
1181 5/C 34/VAL
1182 5/C 35/THR
1183 5/C 36/LEU
1184 5/C 37/THR
1185 5/C 38/GLU
1186 5/C 39/ARG
1187 5/C 40/GLN
1188 5/C 41/LEU
1189 5/C 42/CYS
1190 5/C 43/ASP
1191 5/C 44/LEU
1192 5/C 45/GLU
1193 5/C 46/LEU
1194 5/C 47/ILE
1195 5/C 48/MET
1196 5/C 49/ASN
1197 5/C 50/GLY
1198 5/C 51/GLY
1199 5/C 52/PHE
1200 5/C 53/SER
1201 5/C 54/PRO
1202 5/C 55/LEU
1203 5/C 56/GLU
1204 5/C 57/GLY
1205 5/C 58/PHE
1206 5/C 59/MET
1207 5/C 60/ASN
1208 5/C 61/GLN
1209 5/C 62/ALA
1210 5/C 63/ASP
1211 5/C 64/TYR
1212 5/C 65/ASP
1213 5/C 66/ARG
1214 5/C 67/VAL
1215 5/C 68/CYS
1216 5/C 69/GLU
1217 5/C 70/ASP
1218 5/C 71/ASN
1219 5/C 72/ARG
1220 5/C 73/LEU
1221 5/C 74/ALA
1222 5/C 75/ASP
1223 5/C 76/GLY
1224 5/C 77/ASN
1225 5/C 78/VAL
1226 5/C 79/PHE
1227 5/C 80/SER
1228 5/C 81/MET
1229 5/C 82/PRO
1230 5/C 83/ILE
1231 5/C 84/THR
1232 5/C 85/LEU
1233 5/C 86/ASP
1234 5/C 87/ALA
1235 5/C 88/SER
1236 5/C 89/GLN
1237 5/C 90/GLU
1238 5/C 91/VAL
1239 5/C 92/ILE
1240 5/C 93/ASP
1241 5/C 94/GLU
1242 5/C 95/LYS
1243 5/C 96/LYS
1244 5/C 97/LEU
1245 5/C 98/GLN
1246 5/C 99/ALA
1247 5/C 100/GLY
1248 5/C 101/SER
1249 5/C 102/ARG
1250 5/C 103/ILE
1251 5/C 104/THR
1252 5/C 105/LEU
1253 5/C 106/ARG
1254 5/C 107/ASP
1255 5/C 108/PHE
1256 5/C 109/ARG
1257 5/C 110/ASP
1258 5/C 111/ASP
1259 5/C 112/ARG
1260 5/C 113/ASN
1261 5/C 114/LEU
1262 5/C 115/ALA
1263 5/C 116/ILE
1264 5/C 117/LEU
1265 5/C 118/THR
1266 5/C 119/ILE
1267 5/C 120/ASP
1268 5/C 121/ASP
1269 5/C 122/ILE
1270 5/C 123/TYR
1271 5/C 124/ARG
1272 5/C 125/PRO
1273 5/C 126/ASP
1274 5/C 127/LYS
1275 5/C 128/THR
1276 5/C 129/LYS
1277 5/C 130/GLU
1278 5/C 131/ALA
1279 5/C 132/LYS
1280 5/C 133/LEU
1281 5/C 134/VAL
1282 5/C 135/PHE
1283 5/C 136/GLY
1284 5/C 137/GLY
1285 5/C 138/ASP
1286 5/C 139/PRO
1287 5/C 140/GLU
1288 5/C 141/HIS
1289 5/C 142/PRO
1290 5/C 143/ALA
1291 5/C 144/ILE
1292 5/C 145/VAL
1293 5/C 146/TYR
1294 5/C 147/LEU
1295 5/C 148/ASN
1296 5/C 149/ASN
1297 5/C 150/THR
1298 5/C 151/VAL
1299 5/C 152/LYS
1300 5/C 153/GLU
1301 5/C 154/PHE
1302 5/C 155/TYR
1303 5/C 156/ILE
1304 5/C 157/GLY
1305 5/C 158/GLY
1306 5/C 159/LYS
1307 5/C 160/ILE
1308 5/C 161/GLU
1309 5/C 162/ALA
1310 5/C 163/VAL
1311 5/C 164/ASN
1312 5/C 165/LYS
1313 5/C 166/LEU
1314 5/C 167/ASN
1315 5/C 168/HIS
1316 5/C 169/TYR
1317 5/C 170/ASP
1318 5/C 171/TYR
1319 5/C 172/VAL
1320 5/C 173/ALA
1321 5/C 174/LEU
1322 5/C 175/ARG
1323 5/C 176/TYR
1324 5/C 177/THR
1325 5/C 178/PRO
1326 5/C 179/ALA
1327 5/C 180/GLU
1328 5/C 181/LEU
1329 5/C 182/ARG
1330 5/C 183/VAL
1331 5/C 184/HIS
1332 5/C 185/PHE
1333 5/C 186/ASP
1334 5/C 187/LYS
1335 5/C 188/LEU
1336 5/C 189/GLY
1337 5/C 190/TRP
1338 5/C 191/SER
1339 5/C 192/ARG
1340 5/C 193/VAL
1341 5/C 194/VAL
1342 5/C 195/ALA
1343 5/C 196/PHE
1344 5/C 197/GLN
1345 5/C 198/THR
1346 5/C 199/ARG
1347 5/C 200/ASN
1348 5/C 201/PRO
1349 5/C 202/MET
1350 5/C 203/HIS
1351 5/C 204/ARG
1352 5/C 205/ALA
1353 5/C 206/HIS
1354 5/C 207/ARG
1355 5/C 208/GLU
1356 5/C 209/LEU
1357 5/C 210/THR
1358 5/C 211/VAL
1359 5/C 212/ARG
1360 5/C 213/ALA
1361 5/C 214/ALA
1362 5/C 215/ARG
1363 5/C 216/SER
1364 5/C 217/ARG
1365 5/C 218/GLN
1366 5/C 219/ALA
1367 5/C 220/ASN
1368 5/C 221/VAL
1369 5/C 222/LEU
1370 5/C 223/ILE
1371 5/C 224/HIS
1372 5/C 225/PRO
1373 5/C 226/VAL
1374 5/C 227/VAL
1375 5/C 228/GLY
1376 5/C 229/LEU
1377 5/C 230/THR
1378 5/C 231/LYS
1379 5/C 232/PRO
1380 5/C 233/GLY
1381 5/C 234/ASP
1382 5/C 235/ILE
1383 5/C 236/ASP
1384 5/C 237/HIS
1385 5/C 238/PHE
1386 5/C 239/THR
1387 5/C 240/ARG
1388 5/C 241/VAL
1389 5/C 242/ARG
1390 5/C 243/ALA
1391 5/C 244/TYR
1392 5/C 245/GLN
1393 5/C 246/ALA
1394 5/C 247/LEU
1395 5/C 248/LEU
1396 5/C 249/PRO
1397 5/C 250/ARG
1398 5/C 251/TYR
1399 5/C 252/PRO
1400 5/C 253/ASN
1401 5/C 254/GLY
1402 5/C 255/MET
1403 5/C 256/ALA
1404 5/C 257/VAL
1405 5/C 258/LEU
1406 5/C 259/GLY
1407 5/C 260/LEU
1408 5/C 261/LEU
1409 5/C 262/GLY
1410 5/C 263/LEU
1411 5/C 264/ALA
1412 5/C 265/MET
1413 5/C 266/ARG
1414 5/C 267/MET
1415 5/C 268/GLY
1416 5/C 269/GLY
1417 5/C 270/PRO
1418 5/C 271/ARG
1419 5/C 272/GLU
1420 5/C 273/ALA
1421 5/C 274/ILE
1422 5/C 275/TRP
1423 5/C 276/HIS
1424 5/C 277/ALA
1425 5/C 278/ILE
1426 5/C 279/ILE
1427 5/C 280/ARG
1428 5/C 281/LYS
1429 5/C 282/ASN
1430 5/C 283/HIS
1431 5/C 284/GLY
1432 5/C 285/ALA
1433 5/C 286/THR
1434 5/C 287/HIS
1435 5/C 288/PHE
1436 5/C 289/ILE
1437 5/C 290/VAL
1438 5/C 291/GLY
1439 5/C 292/ARG
1440 5/C 293/ASP
1441 5/C 294/HIS
1442 5/C 295/ALA
1443 5/C 296/GLY
1444 5/C 297/PRO
1445 5/C 298/GLY
1446 5/C 299/SER
1447 5/C 300/ASN
1448 5/C 301/SER
1449 5/C 302/LYS
1450 5/C 303/GLY
1451 5/C 304/GLU
1452 5/C 305/ASP
1453 5/C 306/PHE
1454 5/C 307/TYR
1455 5/C 308/GLY
1456 5/C 309/PRO
1457 5/C 310/TYR
1458 5/C 311/ASP
1459 5/C 312/ALA
1460 5/C 313/GLN
1461 5/C 314/HIS
1462 5/C 315/ALA
1463 5/C 316/VAL
1464 5/C 317/GLU
1465 5/C 318/LYS
1466 5/C 319/TYR
1467 5/C 320/LYS
1468 5/C 321/ASP
1469 5/C 322/GLU
1470 5/C 323/LEU
1471 5/C 324/GLY
1472 5/C 325/ILE
1473 5/C 326/GLU
1474 5/C 327/VAL
1475 5/C 328/VAL
1476 5/C 329/GLU
1477 5/C 330/PHE
1478 5/C 331/GLN
1479 5/C 332/MET
1480 5/C 333/VAL
1481 5/C 334/THR
1482 5/C 335/TYR
1483 5/C 336/LEU
1484 5/C 337/PRO
1485 5/C 338/ASP
1486 5/C 339/THR
1487 5/C 340/ASP
1488 5/C 341/GLU
1489 5/C 342/TYR
1490 5/C 343/ARG
1491 5/C 344/PRO
1492 5/C 345/VAL
1493 5/C 346/ASP
1494 5/C 347/GLN
1495 5/C 348/VAL
1496 5/C 349/PRO
1497 5/C 350/ALA
1498 5/C 351/GLY
1499 5/C 352/VAL
1500 5/C 353/LYS
1501 5/C 354/THR
1502 5/C 355/LEU
1503 5/C 356/ASN
1504 5/C 357/ILE
1505 5/C 358/SER
1506 5/C 359/GLY
1507 5/C 360/THR
1508 5/C 361/GLU
1509 5/C 362/LEU
1510 5/C 363/ARG
1511 5/C 364/ARG
1512 5/C 365/ARG
1513 5/C 366/LEU
1514 5/C 367/ARG
1515 5/C 368/SER
1516 5/C 369/GLY
1517 5/C 370/ALA
1518 5/C 371/HIS
1519 5/C 372/ILE
1520 5/C 373/PRO
1521 5/C 374/GLU
1522 5/C 375/TRP
1523 5/C 376/PHE
1524 5/C 377/SER
1525 5/C 378/TYR
1526 5/C 379/PRO
1527 5/C 380/GLU
1528 5/C 381/VAL
1529 5/C 382/VAL
1530 5/C 383/LYS
1531 5/C 384/ILE
1532 5/C 385/LEU
1533 5/C 386/ARG
1534 5/C 387/GLU
1535 5/C 388/SER
1536 5/C 389/ASN
1537 5/C 390/PRO
1538 5/C 391/PRO
1539 5/C 392/ARG
1540 5/C 393/ALA
1541 5/C 394/THR
1542 5/C 395/GLN
1543 5/C 396/GLY
1544 5/C 397/PHE
1545 5/C 398/THR
1546 5/C 399/ILE
1547 5/C 400/PHE
1548 5/C 401/LEU
1549 5/C 402/THR
1550 5/C 403/GLY
1551 5/C 404/TYR
1552 5/C 405/MET
1553 5/C 406/ASN
1554 5/C 407/SER
1555 5/C 408/GLY
1556 5/C 409/LYS
1557 5/C 410/ASP
1558 5/C 411/ALA
1559 5/C 412/ILE
1560 5/C 413/ALA
1561 5/C 414/ARG
1562 5/C 415/ALA
1563 5/C 416/LEU
1564 5/C 417/GLN
1565 5/C 418/VAL
1566 5/C 419/THR
1567 5/C 420/LEU
1568 5/C 421/ASN
1569 5/C 422/GLN
1570 5/C 423/GLN
1571 5/C 424/GLY
1572 5/C 425/GLY
1573 5/C 426/ARG
1574 5/C 427/SER
1575 5/C 428/VAL
1576 5/C 429/SER
1577 5/C 430/LEU
1578 5/C 431/LEU
1579 5/C 432/LEU
1580 5/C 433/GLY
1581 5/C 434/ASP
1582 5/C 435/THR
1583 5/C 436/VAL
1584 5/C 437/ARG
1585 5/C 438/HIS
1586 5/C 439/GLU
1587 5/C 440/LEU
1588 5/C 441/SER
1589 5/C 442/SER
1590 5/C 443/GLU
1591 5/C 444/LEU
1592 5/C 445/GLY
1593 5/C 446/PHE
1594 5/C 447/THR
1595 5/C 448/ARG
1596 5/C 449/GLU
1597 5/C 450/ASP
1598 5/C 451/ARG
1599 5/C 452/HIS
1600 5/C 453/THR
1601 5/C 454/ASN
1602 5/C 455/ILE
1603 5/C 456/GLN
1604 5/C 457/ARG
1605 5/C 458/ILE
1606 5/C 459/ALA
1607 5/C 460/PHE
1608 5/C 461/VAL
1609 5/C 462/ALA
1610 5/C 463/THR
1611 5/C 464/GLU
1612 5/C 465/LEU
1613 5/C 466/THR
1614 5/C 467/ARG
1615 5/C 468/ALA
1616 5/C 469/GLY
1617 5/C 470/ALA
1618 5/C 471/ALA
1619 5/C 472/VAL
1620 5/C 473/ILE
1621 5/C 474/ALA
1622 5/C 475/ALA
1623 5/C 476/PRO
1624 5/C 477/ILE
1625 5/C 478/ALA
1626 5/C 479/PRO
1627 5/C 480/TYR
1628 5/C 481/GLU
1629 5/C 482/GLU
1630 5/C 483/SER
1631 5/C 484/ARG
1632 5/C 485/LYS
1633 5/C 486/PHE
1634 5/C 487/ALA
1635 5/C 488/ARG
1636 5/C 489/ASP
1637 5/C 490/ALA
1638 5/C 491/VAL
1639 5/C 492/SER
1640 5/C 493/GLN
1641 5/C 494/ALA
1642 5/C 495/GLY
1643 5/C 496/SER
1644 5/C 497/PHE
1645 5/C 498/PHE
1646 5/C 499/LEU
1647 5/C 500/VAL
1648 5/C 501/HIS
1649 5/C 502/VAL
1650 5/C 503/ALA
1651 5/C 504/THR
1652 5/C 505/PRO
1653 5/C 506/LEU
1654 5/C 507/GLU
1655 5/C 508/HIS
1656 5/C 509/CYS
1657 5/C 510/GLU
1658 5/C 511/GLN
1659 5/C 512/SER
1660 5/C 513/ASP
1661 5/C 514/LYS
1662 5/C 515/ARG
1663 5/C 516/GLY
1664 5/C 517/ILE
1665 5/C 518/TYR
1666 5/C 519/ALA
1667 5/C 520/ALA
1668 5/C 521/ALA
1669 5/C 522/ARG
1670 5/C 523/ARG
1671 5/C 524/GLY
1672 5/C 525/GLU
1673 5/C 526/ILE
1674 5/C 527/LYS
1675 5/C 528/GLY
1676 5/C 529/PHE
1677 5/C 530/THR
1678 5/C 531/GLY
1679 5/C 532/VAL
1680 5/C 533/ASP
1681 5/C 534/ASP
1682 5/C 535/PRO
1683 5/C 536/TYR
1684 5/C 537/GLU
1685 5/C 538/THR
1686 5/C 539/PRO
1687 5/C 540/GLU
1688 5/C 541/LYS
1689 5/C 542/ALA
1690 5/C 543/ASP
1691 5/C 544/LEU
1692 5/C 545/VAL
1693 5/C 546/VAL
1694 5/C 547/ASP
1695 5/C 548/PHE
1696 5/C 549/SER
1697 5/C 550/LYS
1698 5/C 551/GLN
1699 5/C 552/SER
1700 5/C 553/VAL
1701 5/C 554/ARG
1702 5/C 555/SER
1703 5/C 556/ILE
1704 5/C 557/VAL
1705 5/C 558/HIS
1706 5/C 559/GLU
1707 5/C 560/ILE
1708 5/C 561/ILE
1709 5/C 562/LEU
1710 5/C 563/VAL
1711 5/C 564/LEU
1712 5/C 565/GLU
1713 5/C 566/SER
1714 5/C 567/GLN
1715 5/C 568/GLY
1716 5/C 569/PHE
1717 5/C 570/LEU
1718 5/C 571/GLU
1719 5/C 572/ARG
1720 5/C 573/GLN
1721 6/C 578/ADX
1722 6/C 579/PPS
