# Supplementary material for: Mapping allosteric communications within individual proteins
Source: Nat Commun. 2020 Jul 31;11:3862. doi: 10.1038/s41467-020-17618-2 (PMC7395124; doi:10.1038/s41467-020-17618-2)
Supplement: Supplementary file 6 — Supplementary Data 3 [file 41467_2020_17618_MOESM6_ESM.zip › Ohm-results/1i2d/1i2d-network.txt]

NODES
Start 0.9998734722145497
End 0.9998734722145497
770 0.9955027163559356
771 0.9955027163559356
906 0.9940556241059644
905 0.9940556241059644
865 0.9915399135024455
864 0.9771386708425255
863 0.9771386708425255
868 0.9756117622294417
782 0.9748920089100352
867 0.9710034092641283
772 0.9700934300548765
476 0.9650844552101843
477 0.9650844552101843
399 0.9650844552101843
840 0.9617449730253526
1624 0.9549161412133523
1625 0.9549161412133523
1547 0.9549161412133523
779 0.9384399326726349
804 0.9336157611428332
1546 0.9264706358336848
1711 0.9264706358336848
1712 0.9264706358336848
780 0.9264706358336848
1050 0.9196203698917734
1051 0.9196203698917734
973 0.9196203698917734
972 0.9196203698917734
803 0.8848029261209017
862 0.8831154200620049
334 0.8733283604656151
339 0.8733283604656151
338 0.8733283604656151
937 0.8733283604656151
331 0.8507438699037954
497 0.8336488684206713
566 0.8336488684206713
391 0.8336488684206713
366 0.8336488684206713
367 0.8336488684206713
364 0.8336488684206713
372 0.8336488684206713
374 0.8336488684206713
934 0.8336488684206713
930 0.8336488684206713
929 0.8336488684206713
907 0.8336488684206713
861 0.8015459213706363
838 0.8000976427724189
398 0.7901093641003254
970 0.7645217371084215
969 0.7645217371084215
968 0.7645217371084215
963 0.7645217371084215
962 0.7645217371084215
958 0.7645217371084215
774 0.7645217371084215
332 0.7391429229749715
1479 0.7350756898726966
775 0.7170283160626727
769 0.6835549511944186
1137 0.65865371554386
1138 0.65865371554386
206 0.65865371554386
396 0.6451938360533351
395 0.6451938360533351
394 0.6451938360533351
389 0.6451938360533351
388 0.6451938360533351
384 0.6451938360533351
200 0.6451938360533351
208 0.6314519092432606
866 0.6299389926421463
781 0.5921383425972372
1480 0.5905125224698358
292 0.5800876730344889
291 0.5790729812500587
293 0.5734356912952663
1439 0.5709315252705033
205 0.5658868897448165
1345 0.5521973608803933
1344 0.5521973608803933
1441 0.5155989742186087
1442 0.5155989742186087
199 0.4693919595511894
198 0.4693919595511894
197 0.4620498088699393
196 0.4620498088699393
294 0.43981576535034317
308 0.42016121104608867
563 0.40843576795575204
564 0.40843576795575204
1354 0.40843576795575204
1356 0.40843576795575204
1456 0.4051616333853606
1440 0.4051616333853606
295 0.39477517604126355
1545 0.3868591235921312
1544 0.3868591235921312
1543 0.3868591235921312
1542 0.3868591235921312
1537 0.3868591235921312
1536 0.3868591235921312
1532 0.3868591235921312
1348 0.3868591235921312
869 0.3624827977060072
1492 0.33674783591183
1478 0.33674783591183
1457 0.33674783591183
1347 0.33674783591183
1346 0.33674783591183
1443 0.33674783591183
201 0.33132154641577827
377 0.32478632535369123
376 0.32478632535369123
375 0.32478632535369123
356 0.32478632535369123
360 0.32478632535369123
363 0.32478632535369123
1486 0.32478632535369123
1487 0.32478632535369123
1482 0.32478632535369123
1481 0.32478632535369123
344 0.30155735752971213
330 0.30155735752971213
309 0.30155735752971213
918 0.2973622792445174
1355 0.2953048679074198
1353 0.2953048679074198
209 0.29220342319665515
1438 0.2696578284861848
1437 0.2696578284861848
1414 0.2696578284861848
1378 0.2696578284861848
1377 0.2696578284861848
1412 0.2696578284861848
951 0.2385285370062045
952 0.2385285370062045
947 0.2385285370062045
946 0.2385285370062045
938 0.2385285370062045
333 0.2385285370062045
207 0.2213032207880669
1491 0.17540996478364002
783 0.17070425580413
773 0.16783806911319
904 0.16176511599941001
204 0.15869352979824
343 0.15869352979824
202 0.15103211110096
1349 0.0755539
1343 0.0755539
290 0.0744196
289 0.0744196
288 0.0744196
287 0.0744196
275 0.0744196
271 0.0744196
EDGES
375-356
952-947
1625-1547
1457-1478
308-291
287-275
969-968
1138-206
1481-1480
204-332
1346-1345
206-205
200-201
1442-1443
366-367
861-770
1479-1439
288-287
477-399
868-End
294-293
946-938
1137-1138
973-972
364-372
774-775
1439-1479
947-946
205-204
333-332
308-309
1543-1542
199-198
1377-1412
1546-1711
783-779
929-907
291-292
1354-1353
963-962
771-770
292-295
372-374
334-339
293-294
1438-1437
1378-1377
497-566
338-937
780-779
951-952
1412-1344
391-366
968-963
771-End
291-331
207-208
1345-End
1353-1356
399-497
1344-1441
1491-1480
206-209
207-205
1479-End
Start-1624
770-End
918-905
803-838
863-862
292-308
803-772
293-196
1547-1546
309-308
1349-1343
775-783
780-781
363-1486
804-803
292-291
344-343
1478-1457
772-End
344-330
906-905
389-388
782-906
773-772
333-344
356-360
775-769
360-363
1547-1545
962-958
804-772
1487-1482
202-205
201-202
331-291
1486-1487
206-207
1480-1479
200-199
1537-1536
1355-1356
294-295
1542-1537
295-294
398-396
1492-1478
937-338
838-772
Start-1050
869-868
862-769
1354-1355
1456-1439
769-771
476-477
291-290
1545-1544
334-333
1051-973
1456-1440
866-867
338-339
1440-1439
864-863
779-782
775-779
865-864
861-867
780-951
204-208
209-208
388-384
1439-1438
868-840
377-376
907-918
339-334
972-970
1711-1712
1482-1481
970-969
938-937
1347-1346
206-377
930-929
862-861
290-289
1440-1456
566-391
838-770
1544-1543
770-771
396-395
197-End
1457-1456
399-398
563-564
774-773
840-804
1441-1442
367-364
394-389
773-771
208-332
1442-1414
196-293
1478-1492
330-309
1348-1347
Start-476
771-772
1712-780
1356-1480
293-292
904-905
275-271
343-332
289-288
384-200
1343-1344
769-770
339-338
1532-1348
907-906
867-770
395-394
398-563
198-End
205-208
295-292
564-1354
779-769
1414-1378
868-867
863-867
293-End
308-292
867-868
1536-1532
840-772
197-196
1481-1492
1443-1440
1348-1349
196-197
1355-1353
1439-1456
374-334
905-906
330-344
1437-1441
934-930
972-1137
309-330
1492-1491
332-331
271-294
209-205
1345-1344
866-869
937-934
198-197
865-866
782-779
1456-1457
201-205
1050-1051
905-865
1344-1345
781-782
1624-1625
906-782
331-End
918-904
376-375
772-771
958-774
