# Supplementary material for: Mapping allosteric communications within individual proteins
Source: Nat Commun. 2020 Jul 31;11:3862. doi: 10.1038/s41467-020-17618-2 (PMC7395124; doi:10.1038/s41467-020-17618-2)
Supplement: Supplementary file 6 — Supplementary Data 3 [file 41467_2020_17618_MOESM6_ESM.zip › Ohm-results/1i2d/1i2d-paths.txt]

0.103149 1148-1050-1051-973-972-1137-1138-206-377-376-375-356-360-363-1486-1487-1482-1481-1492-1478-1457-1456-1439-1479-1721
0.103149 1148-1050-1051-973-972-1137-1138-206-377-376-375-356-360-363-1486-1487-1482-1481-1492-1478-1457-1456-1440-1439-1479-1721
0.103149 1722-1624-1625-1547-1545-1544-1543-1542-1537-1536-1532-1348-1347-1346-1345-1344-1441-1442-1443-1440-1439-1479-1721
0.103149 1722-1624-1625-1547-1545-1544-1543-1542-1537-1536-1532-1348-1347-1346-1345-1344-1441-1442-1443-1440-1456-1439-1479-1721
0.0957413 574-476-477-399-497-566-391-366-367-364-372-374-334-339-338-937-934-930-929-907-906-905-865-864-863-867-868-840-804-803-838-770-771-1147
0.0957413 1722-1624-1625-1547-1546-1711-1712-780-781-782-906-905-865-864-863-867-868-840-804-803-838-770-771-1147
0.0957413 1148-1050-1051-973-972-970-969-968-963-962-958-774-775-783-779-782-906-905-865-866-869-868-867-770-771-1147
0.0957413 1722-1624-1625-1547-1546-1711-1712-780-781-782-906-905-865-864-863-862-861-770-771-1147
0.0957413 1722-1624-1625-1547-1546-1711-1712-780-781-782-906-905-865-864-863-862-769-770-771-1147
0.0957413 1148-1050-1051-973-972-970-969-968-963-962-958-774-775-779-782-906-905-865-866-869-868-867-770-771-1147
0.0957413 1722-1624-1625-1547-1546-1711-1712-780-779-782-906-905-865-864-863-867-868-840-804-803-838-770-771-1147
0.0957413 1148-1050-1051-973-972-970-969-968-963-962-958-774-775-779-782-906-905-865-866-867-868-840-804-803-838-770-771-1147
0.0957413 1722-1624-1625-1547-1546-1711-1712-780-779-782-906-905-865-864-863-862-861-867-868-840-804-803-838-770-771-1147
0.0957413 1148-1050-1051-973-972-970-969-968-963-962-958-774-775-769-770-771-1147
0.0957413 1722-1624-1625-1547-1546-1711-1712-780-779-782-906-905-865-864-863-862-861-770-771-1147
0.0957413 1722-1624-1625-1547-1546-1711-1712-780-779-782-906-905-865-864-863-862-769-770-771-1147
0.0957413 574-476-477-399-497-566-391-366-367-364-372-374-334-339-338-937-934-930-929-907-918-905-906-782-779-769-770-771-1147
0.0957413 574-476-477-399-497-566-391-366-367-364-372-374-334-339-338-937-934-930-929-907-906-905-865-864-863-862-769-770-771-1147
0.0957413 574-476-477-399-497-566-391-366-367-364-372-374-334-339-338-937-934-930-929-907-906-905-865-864-863-862-861-770-771-1147
0.0957413 574-476-477-399-497-566-391-366-367-364-372-374-334-339-338-937-934-930-929-907-918-904-905-906-782-779-769-770-771-1147
0.0957413 574-476-477-399-497-566-391-366-367-364-372-374-334-339-338-937-934-930-929-907-906-905-865-864-863-862-861-867-868-840-804-803-838-770-771-1147
0.0919306 574-476-477-399-398-563-564-1354-1355-1353-1356-1480-1479-1721
0.0919306 574-476-477-399-398-563-564-1354-1353-1356-1480-1479-1721
0.0919306 1722-1624-1625-1547-1545-1544-1543-1542-1537-1536-1532-1348-1347-1346-1345-1344-1441-1442-1443-1440-1456-1457-1478-1492-1491-1480-1479-1721
0.0919306 1722-1624-1625-1547-1545-1544-1543-1542-1537-1536-1532-1348-1347-1346-1345-1344-1441-1442-1443-1440-1439-1456-1457-1478-1492-1491-1480-1479-1721
0.0919306 574-476-477-399-398-563-564-1354-1355-1356-1480-1479-1721
0.0919306 1148-1050-1051-973-972-1137-1138-206-377-376-375-356-360-363-1486-1487-1482-1481-1480-1479-1721
0.0888534 1722-1624-1625-1547-1546-1711-1712-780-951-952-947-946-938-937-338-339-334-333-344-330-309-308-292-291-331-573
0.0888534 574-476-477-399-398-396-395-394-389-388-384-200-199-198-197-196-293-292-308-291-331-573
0.0888534 1722-1624-1625-1547-1546-1711-1712-780-951-952-947-946-938-937-338-339-334-333-344-330-309-308-291-331-573
0.0888534 574-476-477-399-398-396-395-394-389-388-384-200-199-198-197-196-293-294-295-292-308-291-331-573
0.0888534 574-476-477-399-398-396-395-394-389-388-384-200-199-198-197-196-293-294-295-292-291-331-573
0.0888534 574-476-477-399-398-396-395-394-389-388-384-200-199-198-197-196-293-292-291-331-573
0.0877709 1148-1050-1051-973-972-970-969-968-963-962-958-774-773-772-771-770-1147
0.0877709 1148-1050-1051-973-972-970-969-968-963-962-958-774-775-779-782-906-905-865-866-867-868-840-804-803-772-771-770-1147
0.0877709 574-476-477-399-497-566-391-366-367-364-372-374-334-339-338-937-934-930-929-907-906-905-865-864-863-862-861-867-868-840-804-772-771-770-1147
0.0877709 574-476-477-399-497-566-391-366-367-364-372-374-334-339-338-937-934-930-929-907-906-905-865-864-863-867-868-840-772-771-770-1147
0.0877709 1722-1624-1625-1547-1546-1711-1712-780-779-782-906-905-865-864-863-862-861-867-868-840-772-771-770-1147
0.0877709 1722-1624-1625-1547-1546-1711-1712-780-779-782-906-905-865-864-863-862-861-867-868-840-804-772-771-770-1147
0.0877709 574-476-477-399-497-566-391-366-367-364-372-374-334-339-338-937-934-930-929-907-906-905-865-864-863-867-868-840-804-803-838-772-771-770-1147
0.0877709 1722-1624-1625-1547-1546-1711-1712-780-779-782-906-905-865-864-863-862-861-867-868-840-804-803-772-771-770-1147
0.0877709 1722-1624-1625-1547-1546-1711-1712-780-779-782-906-905-865-864-863-862-861-867-868-840-804-803-838-772-771-770-1147
0.0877709 574-476-477-399-497-566-391-366-367-364-372-374-334-339-338-937-934-930-929-907-906-905-865-864-863-862-861-867-868-840-804-803-772-771-770-1147
0.0877709 1722-1624-1625-1547-1546-1711-1712-780-779-782-906-905-865-864-863-867-868-840-804-803-838-772-771-770-1147
0.0877709 1722-1624-1625-1547-1546-1711-1712-780-779-782-906-905-865-864-863-867-868-840-772-771-770-1147
0.0877709 1722-1624-1625-1547-1546-1711-1712-780-779-782-906-905-865-864-863-867-868-840-804-772-771-770-1147
0.0877709 1148-1050-1051-973-972-970-969-968-963-962-958-774-775-769-771-770-1147
0.0877709 574-476-477-399-497-566-391-366-367-364-372-374-334-339-338-937-934-930-929-907-906-905-865-864-863-862-861-867-868-840-804-803-838-772-771-770-1147
0.0877709 1722-1624-1625-1547-1546-1711-1712-780-779-782-906-905-865-864-863-867-868-840-804-803-772-771-770-1147
0.0877709 1148-1050-1051-973-972-970-969-968-963-962-958-774-775-779-782-906-905-865-866-867-868-840-804-803-838-772-771-770-1147
0.0877709 1148-1050-1051-973-972-970-969-968-963-962-958-774-775-779-782-906-905-865-866-867-868-840-772-771-770-1147
0.0877709 1148-1050-1051-973-972-970-969-968-963-962-958-774-775-779-782-906-905-865-866-867-868-840-804-772-771-770-1147
0.0877709 1722-1624-1625-1547-1546-1711-1712-780-781-782-906-905-865-864-863-867-868-840-804-772-771-770-1147
0.0877709 1722-1624-1625-1547-1546-1711-1712-780-781-782-906-905-865-864-863-867-868-840-804-803-772-771-770-1147
0.0877709 574-476-477-399-497-566-391-366-367-364-372-374-334-339-338-937-934-930-929-907-906-905-865-864-863-867-868-840-804-772-771-770-1147
0.0877709 1722-1624-1625-1547-1546-1711-1712-780-781-782-906-905-865-864-863-867-868-840-804-803-838-772-771-770-1147
0.0877709 574-476-477-399-497-566-391-366-367-364-372-374-334-339-338-937-934-930-929-907-906-905-865-864-863-862-861-867-868-840-772-771-770-1147
0.0877709 574-476-477-399-497-566-391-366-367-364-372-374-334-339-338-937-934-930-929-907-906-905-865-864-863-867-868-840-804-803-772-771-770-1147
0.0877709 1148-1050-1051-973-972-970-969-968-963-962-958-774-773-771-770-1147
0.0877709 1722-1624-1625-1547-1546-1711-1712-780-781-782-906-905-865-864-863-867-868-840-772-771-770-1147
0.0849042 574-476-477-399-398-396-395-394-389-388-384-200-199-198-573
0.0828999 1148-1050-1051-973-972-970-969-968-963-962-958-774-775-783-779-782-906-905-865-866-869-868-1147
0.0828999 1148-1050-1051-973-972-970-969-968-963-962-958-774-775-779-782-906-905-865-866-869-868-1147
0.0827724 1148-1050-1051-973-972-1137-1138-206-209-205-208-332-331-573
0.0827724 1148-1050-1051-973-972-1137-1138-206-209-205-204-332-331-573
0.0827724 1148-1050-1051-973-972-1137-1138-206-205-208-332-331-573
0.0827724 1148-1050-1051-973-972-1137-1138-206-209-205-204-208-332-331-573
0.0827724 574-476-477-399-398-396-395-394-389-388-384-200-201-202-205-208-332-331-573
0.0827724 574-476-477-399-398-396-395-394-389-388-384-200-201-205-208-332-331-573
0.0827724 1722-1624-1625-1547-1546-1711-1712-780-951-952-947-946-938-937-338-339-334-333-332-331-573
0.0827724 1148-1050-1051-973-972-1137-1138-206-207-208-332-331-573
0.0827724 1148-1050-1051-973-972-1137-1138-206-207-205-208-332-331-573
0.0827724 574-476-477-399-398-396-395-394-389-388-384-200-199-198-197-196-293-294-295-292-308-309-330-344-343-332-331-573
0.0827724 1148-1050-1051-973-972-1137-1138-206-209-208-332-331-573
0.0827724 574-476-477-399-398-396-395-394-389-388-384-200-199-198-197-196-293-292-308-309-330-344-343-332-331-573
0.0755539 574-476-477-399-398-563-564-1354-1355-1356-1480-1479-1439-1438-1437-1441-1442-1414-1378-1377-1412-1344-1345-1721
0.0755539 574-476-477-399-398-563-564-1354-1355-1353-1356-1480-1479-1439-1438-1437-1441-1442-1414-1378-1377-1412-1344-1345-1721
0.0755539 1722-1624-1625-1547-1545-1544-1543-1542-1537-1536-1532-1348-1349-1343-1344-1345-1721
0.0755539 574-476-477-399-398-563-564-1354-1353-1356-1480-1479-1439-1438-1437-1441-1442-1414-1378-1377-1412-1344-1345-1721
0.0755539 1148-1050-1051-973-972-1137-1138-206-377-376-375-356-360-363-1486-1487-1482-1481-1480-1479-1439-1438-1437-1441-1442-1414-1378-1377-1412-1344-1345-1721
0.0744196 574-476-477-399-398-396-395-394-389-388-384-200-201-202-205-208-332-331-291-292-295-294-293-573
0.0744196 1148-1050-1051-973-972-1137-1138-206-207-208-332-331-291-290-289-288-287-275-271-294-293-573
0.0744196 574-476-477-399-398-396-395-394-389-388-384-200-201-205-208-332-331-291-292-295-294-293-573
0.0730143 1722-1624-1625-1547-1546-1711-1712-780-781-782-906-905-865-864-863-862-769-770-771-772-1147
0.0730143 574-476-477-399-497-566-391-366-367-364-372-374-334-339-338-937-934-930-929-907-906-905-865-864-863-862-861-770-771-772-1147
0.0730143 1148-1050-1051-973-972-970-969-968-963-962-958-774-775-779-782-906-905-865-866-869-868-867-770-771-772-1147
0.0730143 1148-1050-1051-973-972-970-969-968-963-962-958-774-775-769-770-771-772-1147
0.0730143 1722-1624-1625-1547-1546-1711-1712-780-779-782-906-905-865-864-863-862-861-867-868-840-804-803-838-770-771-772-1147
0.0730143 1722-1624-1625-1547-1546-1711-1712-780-781-782-906-905-865-864-863-862-861-770-771-772-1147
0.0730143 574-476-477-399-497-566-391-366-367-364-372-374-334-339-338-937-934-930-929-907-906-905-865-864-863-862-861-867-868-840-804-803-838-770-771-772-1147
0.0730143 1722-1624-1625-1547-1546-1711-1712-780-779-782-906-905-865-864-863-862-861-770-771-772-1147
0.0730143 574-476-477-399-497-566-391-366-367-364-372-374-334-339-338-937-934-930-929-907-918-904-905-906-782-779-769-770-771-772-1147
0.0730143 574-476-477-399-497-566-391-366-367-364-372-374-334-339-338-937-934-930-929-907-918-905-906-782-779-769-770-771-772-1147
0.0730143 1722-1624-1625-1547-1546-1711-1712-780-779-782-906-905-865-864-863-867-868-840-804-803-838-770-771-772-1147
0.0730143 1722-1624-1625-1547-1546-1711-1712-780-779-782-906-905-865-864-863-862-769-770-771-772-1147
0.0730143 574-476-477-399-497-566-391-366-367-364-372-374-334-339-338-937-934-930-929-907-906-905-865-864-863-867-868-840-804-803-838-770-771-772-1147
0.0730143 1722-1624-1625-1547-1546-1711-1712-780-781-782-906-905-865-864-863-867-868-840-804-803-838-770-771-772-1147
0.0730143 1148-1050-1051-973-972-970-969-968-963-962-958-774-775-779-782-906-905-865-866-867-868-840-804-803-838-770-771-772-1147
0.0730143 574-476-477-399-497-566-391-366-367-364-372-374-334-339-338-937-934-930-929-907-906-905-865-864-863-862-769-770-771-772-1147
0.0722418 574-476-477-399-398-396-395-394-389-388-384-200-201-205-208-332-331-291-292-295-294-293-196-197-573
0.0712767 1722-1624-1625-1547-1546-1711-1712-780-779-782-906-905-1147
0.0712767 1722-1624-1625-1547-1546-1711-1712-780-781-782-906-905-1147
0.0712767 1148-1050-1051-973-972-970-969-968-963-962-958-774-775-779-782-906-905-1147
0.0712767 1148-1050-1051-973-972-970-969-968-963-962-958-774-775-783-782-906-905-1147
0.0712767 574-476-477-399-497-566-391-366-367-364-372-374-334-339-338-937-934-930-929-907-906-905-1147
0.0712767 1148-1050-1051-973-972-970-969-968-963-962-958-774-775-783-779-782-906-905-1147
0.0702688 1148-1050-1051-973-972-1137-1138-206-377-376-375-356-360-363-1486-1487-1482-1481-1492-1479-1480-1356-1353-1343-1345-1344-1441-1442-1721
0.0702688 574-476-477-399-398-563-564-1354-1353-1356-1480-1479-1439-1438-1437-1441-1442-1721
0.0702688 574-476-477-399-398-563-564-1354-1355-1353-1356-1480-1479-1439-1438-1437-1441-1442-1721
0.0702688 1722-1624-1625-1547-1545-1544-1543-1542-1537-1536-1532-1348-1347-1346-1345-1344-1441-1442-1721
0.0702688 1722-1624-1625-1547-1545-1544-1543-1542-1537-1536-1532-1348-1349-1345-1344-1441-1442-1721
0.0702688 1148-1050-1051-973-972-1137-1138-206-377-376-375-356-360-363-1486-1487-1482-1481-1492-1478-1457-1456-1440-1439-1479-1480-1356-1353-1343-1345-1344-1441-1442-1721
0.0702688 1148-1050-1051-973-972-1137-1138-206-377-376-375-356-360-363-1486-1487-1482-1481-1492-1478-1457-1479-1480-1356-1353-1343-1345-1344-1441-1442-1721
0.0702688 574-476-477-399-398-563-564-1354-1355-1356-1480-1479-1439-1438-1437-1441-1442-1721
0.0702688 1722-1624-1625-1547-1545-1544-1543-1542-1537-1536-1532-1348-1347-1345-1344-1441-1442-1721
0.0702688 1148-1050-1051-973-972-1137-1138-206-377-376-375-356-360-363-1486-1487-1482-1481-1492-1478-1457-1456-1440-1441-1442-1721
0.0702688 1148-1050-1051-973-972-1137-1138-206-377-376-375-356-360-363-1486-1487-1482-1481-1492-1478-1479-1480-1356-1353-1343-1345-1344-1441-1442-1721
0.0702688 1148-1050-1051-973-972-1137-1138-206-377-376-375-356-360-363-1486-1487-1482-1481-1480-1479-1439-1438-1437-1441-1442-1721
0.0702688 574-476-477-399-398-563-564-1354-1355-1356-1480-1479-1439-1438-1437-1436-1343-1345-1344-1441-1442-1721
0.0702688 1148-1050-1051-973-972-1137-1138-206-377-376-375-356-360-363-1486-1487-1482-1481-1492-1478-1457-1456-1439-1479-1480-1356-1353-1343-1345-1344-1441-1442-1721
0.0672313 1722-1624-1625-1547-1545-1544-1543-1542-1537-1536-1532-1348-1347-1346-1345-1344-1721
0.0672313 1722-1624-1625-1547-1545-1544-1543-1542-1537-1536-1532-1348-1349-1343-1345-1344-1721
0.0672313 574-476-477-399-398-563-564-1354-1355-1353-1356-1480-1479-1439-1438-1437-1441-1442-1414-1378-1377-1346-1345-1344-1721
0.0672313 1148-1050-1051-973-972-1137-1138-206-377-376-375-356-360-363-1486-1487-1482-1481-1480-1479-1439-1438-1437-1441-1442-1414-1378-1377-1412-1346-1345-1344-1721
0.0672313 1722-1624-1625-1547-1545-1544-1543-1542-1537-1536-1532-1348-1347-1345-1344-1721
0.0672313 1148-1050-1051-973-972-1137-1138-206-377-376-375-356-360-363-1486-1487-1482-1481-1492-1478-1457-1479-1480-1356-1353-1343-1345-1344-1721
0.0672313 1148-1050-1051-973-972-1137-1138-206-377-376-375-356-360-363-1486-1487-1482-1481-1492-1478-1457-1456-1440-1439-1479-1480-1356-1353-1343-1345-1344-1721
0.0672313 574-476-477-399-398-563-564-1354-1355-1353-1356-1480-1479-1439-1438-1437-1441-1442-1414-1378-1377-1412-1346-1345-1344-1721
0.0672313 574-476-477-399-398-563-564-1354-1355-1356-1480-1479-1439-1438-1437-1441-1442-1414-1378-1377-1412-1346-1345-1344-1721
0.0672313 1148-1050-1051-973-972-1137-1138-206-377-376-375-356-360-363-1486-1487-1482-1481-1492-1478-1457-1456-1439-1479-1480-1356-1353-1343-1345-1344-1721
0.0672313 574-476-477-399-398-563-564-1354-1355-1356-1480-1479-1439-1438-1437-1441-1442-1414-1378-1377-1346-1345-1344-1721
0.0672313 1148-1050-1051-973-972-1137-1138-206-377-376-375-356-360-363-1486-1487-1482-1481-1492-1479-1480-1356-1353-1343-1345-1344-1721
0.0672313 574-476-477-399-398-563-564-1354-1355-1356-1480-1479-1439-1438-1437-1441-1442-1414-1378-1346-1345-1344-1721
0.0672313 574-476-477-399-398-563-564-1354-1355-1356-1480-1479-1439-1438-1437-1441-1442-1414-1346-1345-1344-1721
0.0672313 574-476-477-399-398-563-564-1354-1355-1356-1480-1479-1439-1438-1437-1436-1343-1345-1344-1721
0.0672313 1148-1050-1051-973-972-1137-1138-206-377-376-375-356-360-363-1486-1487-1482-1481-1480-1479-1439-1438-1437-1441-1442-1414-1378-1377-1346-1345-1344-1721
0.0672313 1148-1050-1051-973-972-1137-1138-206-377-376-375-356-360-363-1486-1487-1482-1481-1492-1478-1479-1480-1356-1353-1343-1345-1344-1721
0.0672313 1722-1624-1625-1547-1545-1544-1543-1542-1537-1536-1532-1348-1349-1345-1344-1721
0.0672313 574-476-477-399-398-563-564-1354-1353-1356-1480-1479-1439-1438-1437-1441-1442-1414-1378-1377-1346-1345-1344-1721
0.0672313 574-476-477-399-398-563-564-1354-1353-1356-1480-1479-1439-1438-1437-1441-1442-1414-1378-1346-1345-1344-1721
0.0672313 574-476-477-399-398-563-564-1354-1353-1356-1480-1479-1439-1438-1437-1441-1442-1414-1346-1345-1344-1721
0.0672313 574-476-477-399-398-563-564-1354-1353-1356-1480-1479-1439-1438-1437-1441-1442-1414-1378-1377-1412-1346-1345-1344-1721
0.0672313 1148-1050-1051-973-972-1137-1138-206-377-376-375-356-360-363-1486-1487-1482-1481-1480-1479-1439-1438-1437-1441-1442-1414-1378-1346-1345-1344-1721
0.0672313 1148-1050-1051-973-972-1137-1138-206-377-376-375-356-360-363-1486-1487-1482-1481-1492-1478-1457-1456-1440-1441-1442-1414-1346-1345-1344-1721
0.0672313 574-476-477-399-398-563-564-1354-1355-1353-1356-1480-1479-1439-1438-1437-1441-1442-1414-1378-1346-1345-1344-1721
0.0672313 574-476-477-399-398-563-564-1354-1355-1353-1356-1480-1479-1439-1438-1437-1441-1442-1414-1346-1345-1344-1721
0.0672313 1148-1050-1051-973-972-1137-1138-206-377-376-375-356-360-363-1486-1487-1482-1481-1480-1479-1439-1438-1437-1441-1442-1414-1346-1345-1344-1721
0.0635765 574-476-477-399-398-396-395-394-389-388-384-200-201-195-197-198-573
0.0635765 1722-1624-1625-1547-1546-1711-1712-780-951-952-947-946-938-937-338-339-334-333-344-330-309-331-291-290-289-288-195-197-198-573
0.0635765 1722-1624-1625-1547-1546-1711-1712-780-951-952-947-946-938-937-338-339-334-333-344-330-331-291-290-289-288-195-197-198-573
0.0635765 1722-1624-1625-1547-1546-1711-1712-780-951-952-947-946-938-937-338-339-334-333-332-331-291-290-289-288-195-197-198-573
0.0635765 1148-1050-1051-973-972-1137-1138-206-205-208-332-331-291-290-289-288-195-197-198-573
0.0635765 1148-1050-1051-973-972-1137-1138-206-207-208-332-331-291-290-289-288-195-197-198-573
0.0635765 1722-1624-1625-1547-1546-1711-1712-780-951-952-947-946-938-937-338-339-334-333-344-331-291-290-289-288-195-197-198-573
0.0635765 574-476-477-399-398-396-395-394-389-388-384-200-201-205-208-332-331-291-292-295-294-293-196-197-198-573
0.060401 1148-1050-1051-973-972-1137-1138-206-377-376-375-356-360-363-1486-1487-1482-1481-1492-1478-1457-1456-1440-1439-1479-1480-1721
0.060401 1722-1624-1625-1547-1545-1544-1543-1542-1537-1536-1532-1348-1347-1346-1345-1344-1441-1442-1443-1440-1439-1456-1457-1479-1480-1721
0.060401 1722-1624-1625-1547-1545-1544-1543-1542-1537-1536-1532-1348-1347-1346-1345-1344-1441-1442-1443-1440-1439-1456-1457-1478-1479-1480-1721
0.060401 1148-1050-1051-973-972-1137-1138-206-377-376-375-356-360-363-1486-1487-1482-1481-1492-1478-1457-1456-1439-1479-1480-1721
0.060401 1722-1624-1625-1547-1545-1544-1543-1542-1537-1536-1532-1348-1347-1346-1345-1344-1441-1442-1443-1440-1439-1479-1480-1721
0.060401 1722-1624-1625-1547-1545-1544-1543-1542-1537-1536-1532-1348-1347-1346-1345-1344-1441-1442-1443-1440-1456-1457-1478-1479-1480-1721
0.060401 1722-1624-1625-1547-1545-1544-1543-1542-1537-1536-1532-1348-1347-1346-1345-1344-1441-1442-1443-1440-1439-1456-1457-1478-1492-1479-1480-1721
0.060401 1722-1624-1625-1547-1545-1544-1543-1542-1537-1536-1532-1348-1347-1346-1345-1344-1441-1442-1443-1440-1439-1456-1457-1478-1492-1491-1479-1480-1721
0.060401 1148-1050-1051-973-972-1137-1138-206-377-376-375-356-360-363-1486-1487-1482-1481-1492-1479-1480-1721
0.060401 1722-1624-1625-1547-1545-1544-1543-1542-1537-1536-1532-1348-1347-1346-1345-1344-1441-1442-1443-1440-1456-1439-1479-1480-1721
0.060401 1148-1050-1051-973-972-1137-1138-206-377-376-375-356-360-363-1486-1487-1482-1481-1492-1478-1457-1479-1480-1721
0.060401 1722-1624-1625-1547-1545-1544-1543-1542-1537-1536-1532-1348-1347-1346-1345-1344-1441-1442-1443-1440-1456-1457-1478-1492-1479-1480-1721
0.060401 1148-1050-1051-973-972-1137-1138-206-377-376-375-356-360-363-1486-1487-1482-1481-1492-1478-1479-1480-1721
0.060401 1722-1624-1625-1547-1545-1544-1543-1542-1537-1536-1532-1348-1347-1346-1345-1344-1441-1442-1443-1440-1456-1457-1479-1480-1721
0.060401 1722-1624-1625-1547-1545-1544-1543-1542-1537-1536-1532-1348-1347-1346-1345-1344-1441-1442-1443-1440-1456-1457-1478-1492-1491-1479-1480-1721
0.0602982 574-476-477-399-398-396-395-394-389-388-384-200-201-205-208-332-331-291-292-293-294-573
0.0602982 574-476-477-399-398-396-395-394-389-388-384-200-201-205-208-332-331-291-292-295-293-294-573
0.0602982 574-476-477-399-398-396-395-394-389-388-384-200-201-202-205-208-332-331-291-292-293-294-573
0.0602982 1148-1050-1051-973-972-1137-1138-206-207-205-208-332-331-291-290-289-293-294-573
0.0602982 1722-1624-1625-1547-1546-1711-1712-780-951-952-947-946-938-937-338-339-334-333-344-331-291-290-289-293-294-573
0.0602982 1722-1624-1625-1547-1546-1711-1712-780-951-952-947-946-938-937-338-339-334-333-344-330-309-308-292-293-294-573
0.0602982 1722-1624-1625-1547-1546-1711-1712-780-951-952-947-946-938-937-338-339-334-333-344-330-309-331-291-290-289-293-294-573
0.0602982 1148-1050-1051-973-972-1137-1138-206-207-208-332-331-291-290-289-288-287-275-271-272-293-294-573
0.0602982 1148-1050-1051-973-972-1137-1138-206-205-208-332-331-291-290-289-293-294-573
0.0602982 1148-1050-1051-973-972-1137-1138-206-207-208-332-331-291-290-289-288-287-275-293-294-573
0.0602982 1722-1624-1625-1547-1546-1711-1712-780-951-952-947-946-938-937-338-339-334-333-344-330-331-291-290-289-293-294-573
0.0602982 1722-1624-1625-1547-1546-1711-1712-780-951-952-947-946-938-937-338-339-334-333-332-331-291-290-289-293-294-573
0.0602982 1148-1050-1051-973-972-1137-1138-206-207-208-332-331-291-290-289-288-287-293-294-573
0.0602982 1148-1050-1051-973-972-1137-1138-206-207-208-332-331-291-290-289-293-294-573
0.0602982 1722-1624-1625-1547-1546-1711-1712-780-951-952-947-946-938-937-338-339-334-333-344-330-309-308-292-291-331-332-208-329-290-289-293-294-573
0.0602982 574-476-477-399-398-396-395-394-389-388-384-200-199-198-197-196-293-294-573
0.0602982 1148-1050-1051-973-972-1137-1138-206-207-208-332-331-291-290-289-288-287-196-293-294-573
0.0602982 1148-1050-1051-973-972-1137-1138-206-205-208-332-331-291-290-289-288-287-196-293-294-573
0.0587785 1148-1050-1051-973-972-970-969-968-963-962-958-774-773-772-771-770-867-868-869-866-882-883-865-1147
0.0587785 1148-1050-1051-973-972-970-969-968-963-962-958-774-773-772-771-770-867-868-869-866-882-865-1147
0.0587785 1148-1050-1051-973-972-970-969-968-963-962-958-774-773-772-771-770-867-868-869-866-865-1147
0.0587785 1722-1624-1625-1547-1545-1544-1543-1542-1537-1536-1532-1348-1347-1721
0.0587785 1148-1050-1051-973-972-970-969-968-963-962-958-774-773-1147
0.0587785 574-476-477-399-497-566-391-366-367-364-372-374-334-339-338-937-934-930-929-907-918-904-883-865-1147
0.0565269 1148-1050-1051-973-972-1137-1138-206-377-376-375-356-360-363-1486-1487-1482-1481-1480-1479-1439-1438-1437-1441-1442-1414-1378-1377-1412-1344-1345-1346-1721
0.0565269 574-476-477-399-398-563-564-1354-1355-1353-1356-1480-1479-1439-1438-1437-1441-1442-1414-1378-1377-1412-1344-1345-1346-1721
0.0565269 574-476-477-399-398-563-564-1354-1355-1356-1480-1479-1439-1438-1437-1441-1442-1414-1378-1377-1412-1344-1345-1346-1721
0.0565269 574-476-477-399-398-563-564-1354-1353-1356-1480-1479-1439-1438-1437-1441-1442-1414-1378-1377-1412-1344-1345-1346-1721
0.0551391 1148-1050-1051-973-972-1137-1138-206-209-208-332-331-291-573
0.0551391 1722-1624-1625-1547-1546-1711-1712-780-951-952-947-946-938-937-338-339-334-333-344-331-291-573
0.0551391 1722-1624-1625-1547-1546-1711-1712-780-951-952-947-946-938-937-338-339-334-333-332-331-291-573
0.0551391 1722-1624-1625-1547-1546-1711-1712-780-951-952-947-946-938-937-338-339-334-333-344-330-331-291-573
0.0551391 574-476-477-399-398-396-395-394-389-388-384-200-199-198-197-196-293-294-295-292-308-309-330-344-343-332-331-291-573
0.0551391 574-476-477-399-398-396-395-394-389-388-384-200-199-198-197-196-293-292-308-309-331-291-573
0.0551391 1722-1624-1625-1547-1546-1711-1712-780-951-952-947-946-938-937-338-339-334-333-344-330-309-331-291-573
0.0551391 1148-1050-1051-973-972-1137-1138-206-205-208-332-331-291-573
0.0551391 574-476-477-399-398-396-395-394-389-388-384-200-199-198-197-196-293-292-308-309-330-344-343-332-331-291-573
0.0551391 1148-1050-1051-973-972-1137-1138-206-207-205-208-332-331-291-573
0.0551391 574-476-477-399-398-396-395-394-389-388-384-200-201-202-205-208-332-331-291-573
0.0551391 574-476-477-399-398-396-395-394-389-388-384-200-201-205-208-332-331-291-573
0.0551391 574-476-477-399-398-396-395-394-389-388-384-200-199-198-197-196-293-294-295-292-308-309-331-291-573
0.0551391 574-476-477-399-398-396-395-394-389-388-384-200-199-198-197-196-293-294-295-292-308-309-330-344-343-331-291-573
0.0551391 574-476-477-399-398-396-395-394-389-388-384-200-199-198-197-196-293-294-295-292-308-309-330-344-331-291-573
0.0551391 1148-1050-1051-973-972-1137-1138-206-207-208-332-331-291-573
0.0551391 574-476-477-399-398-396-395-394-389-388-384-200-199-198-197-196-293-292-308-309-330-344-331-291-573
0.0551391 574-476-477-399-398-396-395-394-389-388-384-200-199-198-197-196-293-294-295-292-308-309-330-331-291-573
0.0551391 1148-1050-1051-973-972-1137-1138-206-209-205-208-332-331-291-573
0.0551391 574-476-477-399-398-396-395-394-389-388-384-200-199-198-197-196-293-292-308-309-330-331-291-573
0.0538845 1722-1624-1625-1547-1546-1711-1712-780-951-952-947-946-938-937-338-339-334-333-344-330-331-291-290-289-293-294-266-198-199-197-196-573
0.0538845 1722-1624-1625-1547-1546-1711-1712-780-951-952-947-946-938-937-338-339-334-333-344-330-309-308-292-293-294-266-198-199-197-196-573
0.0538845 1722-1624-1625-1547-1546-1711-1712-780-951-952-947-946-938-937-338-339-334-333-344-330-309-331-291-290-289-293-294-266-230-198-199-197-196-573
0.0538845 1148-1050-1051-973-972-1137-1138-206-205-208-332-331-291-290-289-293-294-266-198-199-197-196-573
0.0538845 574-476-477-399-398-396-395-394-389-388-384-200-201-205-208-332-331-291-292-295-293-294-266-198-199-197-196-573
0.0538845 574-476-477-399-398-396-395-394-389-388-384-200-201-205-208-332-331-291-292-293-294-266-198-199-197-196-573
0.0538845 574-476-477-399-398-396-395-394-389-388-384-200-199-198-197-196-573
0.0538845 1148-1050-1051-973-972-1137-1138-206-205-208-332-331-291-290-289-293-294-266-230-198-199-197-196-573
0.0538845 1722-1624-1625-1547-1546-1711-1712-780-951-952-947-946-938-937-338-339-334-333-344-330-309-331-291-290-289-293-294-266-198-199-197-196-573
0.0538845 1148-1050-1051-973-972-1137-1138-206-207-208-332-331-291-290-289-293-294-266-198-199-197-196-573
0.0538845 1722-1624-1625-1547-1546-1711-1712-780-951-952-947-946-938-937-338-339-334-333-344-331-291-290-289-293-294-266-198-199-197-196-573
0.0538845 1722-1624-1625-1547-1546-1711-1712-780-951-952-947-946-938-937-338-339-334-333-332-331-291-290-289-293-294-266-198-199-197-196-573
0.0534516 1722-1624-1625-1547-1546-1711-1712-780-779-782-906-905-865-864-863-862-861-867-868-1147
0.0534516 1148-1050-1051-973-972-970-969-968-963-962-958-774-775-783-779-782-906-905-865-866-867-868-1147
0.0534516 1148-1050-1051-973-972-970-969-968-963-962-958-774-773-771-770-867-868-1147
0.0534516 1722-1624-1625-1547-1546-1711-1712-780-781-782-906-905-865-864-863-862-861-867-868-1147
0.0534516 1722-1624-1625-1547-1546-1711-1712-780-781-782-906-905-865-864-863-867-868-1147
0.0534516 1722-1624-1625-1547-1546-1711-1712-780-779-782-906-905-865-864-863-867-868-1147
0.0534516 1148-1050-1051-973-972-970-969-968-963-962-958-774-773-772-771-770-867-868-1147
0.0534516 574-476-477-399-497-566-391-366-367-364-372-374-334-339-338-937-934-930-929-907-906-905-865-864-863-867-868-1147
0.0534516 1148-1050-1051-973-972-970-969-968-963-962-958-774-775-769-771-770-867-868-1147
0.0534516 1148-1050-1051-973-972-970-969-968-963-962-958-774-775-783-782-906-905-865-866-867-868-1147
0.0534516 1148-1050-1051-973-972-970-969-968-963-962-958-774-775-779-782-906-905-865-866-867-868-1147
0.0534516 1148-1050-1051-973-972-970-969-968-963-962-958-774-775-779-782-906-905-865-866-869-867-868-1147
0.0534516 574-476-477-399-497-566-391-366-367-364-372-374-334-339-338-937-934-930-929-907-906-905-865-864-863-862-861-867-868-1147
0.0523338 1722-1624-1625-1547-1546-1711-1712-780-951-952-947-946-938-937-338-339-334-333-344-330-331-291-290-289-293-294-266-198-199-573
0.0523338 1148-1050-1051-973-972-1137-1138-206-205-208-332-331-291-290-289-293-294-266-230-229-198-199-573
0.0523338 1722-1624-1625-1547-1546-1711-1712-780-951-952-947-946-938-937-338-339-334-333-344-330-309-331-291-290-289-293-294-266-230-229-264-198-199-573
0.0523338 1148-1050-1051-973-972-1137-1138-206-205-208-332-331-291-290-289-293-294-266-198-199-573
0.0523338 1148-1050-1051-973-972-1137-1138-206-205-208-332-331-291-290-289-293-294-266-230-229-264-198-199-573
0.0523338 1148-1050-1051-973-972-1137-1138-206-207-208-332-331-291-290-289-288-195-197-198-199-573
0.0523338 1148-1050-1051-973-972-1137-1138-206-207-208-332-331-291-290-289-293-294-266-198-199-573
0.0523338 1722-1624-1625-1547-1546-1711-1712-780-951-952-947-946-938-937-338-339-334-333-344-330-309-331-291-290-289-293-294-266-230-229-198-199-573
0.0523338 1722-1624-1625-1547-1546-1711-1712-780-951-952-947-946-938-937-338-339-334-333-344-330-331-291-290-289-288-195-197-198-199-573
0.0523338 1148-1050-1051-973-972-1137-1138-206-205-208-332-331-291-290-289-293-294-266-230-198-199-573
0.0523338 1722-1624-1625-1547-1546-1711-1712-780-951-952-947-946-938-937-338-339-334-333-344-331-291-290-289-288-195-197-198-199-573
0.0523338 1722-1624-1625-1547-1546-1711-1712-780-951-952-947-946-938-937-338-339-334-333-344-330-309-331-291-290-289-293-294-266-230-198-199-573
0.0523338 1148-1050-1051-973-972-1137-1138-206-205-208-332-331-291-290-289-288-195-197-198-199-573
0.0523338 574-476-477-399-398-396-395-394-389-388-384-200-201-205-208-332-331-291-292-293-294-266-198-199-573
0.0523338 1722-1624-1625-1547-1546-1711-1712-780-951-952-947-946-938-937-338-339-334-333-344-330-309-308-292-293-294-266-198-199-573
0.0523338 1722-1624-1625-1547-1546-1711-1712-780-951-952-947-946-938-937-338-339-334-333-332-331-291-290-289-288-195-197-198-199-573
0.0523338 574-476-477-399-398-396-395-394-389-388-384-200-201-205-208-332-331-291-292-295-293-294-266-198-199-573
0.0523338 574-476-477-399-398-396-395-394-389-388-384-200-201-195-197-198-199-573
0.0523338 574-476-477-399-398-396-395-394-389-388-384-200-201-205-208-332-331-291-292-295-293-294-266-230-198-199-573
0.0523338 1722-1624-1625-1547-1546-1711-1712-780-951-952-947-946-938-937-338-339-334-333-344-330-309-331-291-290-289-293-294-266-198-199-573
0.0523338 1722-1624-1625-1547-1546-1711-1712-780-951-952-947-946-938-937-338-339-334-333-344-331-291-290-289-293-294-266-198-199-573
0.0523338 574-476-477-399-398-396-395-394-389-388-384-200-201-205-208-332-331-291-292-295-293-294-266-230-229-198-199-573
0.0523338 1722-1624-1625-1547-1546-1711-1712-780-951-952-947-946-938-937-338-339-334-333-344-330-309-331-291-290-289-288-195-197-198-199-573
0.0523338 574-476-477-399-398-396-395-394-389-388-384-200-201-205-208-332-331-291-292-295-294-293-196-197-198-199-573
0.0523338 1722-1624-1625-1547-1546-1711-1712-780-951-952-947-946-938-937-338-339-334-333-332-331-291-290-289-293-294-266-198-199-573
0.0517271 574-476-477-399-398-563-564-1354-1355-1356-1480-1721
0.0517271 574-476-477-399-398-563-564-1354-1353-1356-1480-1721
0.0517271 574-476-477-399-398-563-564-1354-1355-1353-1356-1480-1721
0.0496583 1722-1624-1625-1547-1546-1711-1712-780-781-782-906-905-865-864-863-867-868-840-804-803-838-772-771-1147
0.0496583 1148-1050-1051-973-972-970-969-968-963-962-958-774-773-772-771-1147
0.0496583 1722-1624-1625-1547-1546-1711-1712-780-779-782-906-905-865-864-863-867-868-840-804-772-771-1147
0.0496583 1722-1624-1625-1547-1546-1711-1712-780-779-782-906-905-865-864-863-862-861-867-868-840-772-771-1147
0.0496583 1722-1624-1625-1547-1546-1711-1712-780-779-782-906-905-865-864-863-862-861-867-868-840-804-772-771-1147
0.0496583 1722-1624-1625-1547-1546-1711-1712-780-779-782-906-905-865-864-863-862-861-867-868-840-804-803-772-771-1147
0.0496583 1722-1624-1625-1547-1546-1711-1712-780-779-782-906-905-865-864-863-862-861-867-868-840-804-803-838-772-771-1147
0.0496583 1722-1624-1625-1547-1546-1711-1712-780-781-782-906-905-865-864-863-867-868-840-804-803-772-771-1147
0.0496583 1722-1624-1625-1547-1546-1711-1712-780-781-782-906-905-865-864-863-867-868-840-804-772-771-1147
0.0496583 1722-1624-1625-1547-1546-1711-1712-780-779-782-906-905-865-864-863-867-868-840-772-771-1147
0.0496583 574-476-477-399-497-566-391-366-367-364-372-374-334-339-338-937-934-930-929-907-906-905-865-864-863-867-868-840-804-803-772-771-1147
0.0496583 1722-1624-1625-1547-1546-1711-1712-780-779-782-906-905-865-864-863-867-868-840-804-803-772-771-1147
0.0496583 1148-1050-1051-973-972-970-969-968-963-962-958-774-775-779-782-906-905-865-866-867-868-840-772-771-1147
0.0496583 1722-1624-1625-1547-1546-1711-1712-780-781-782-906-905-865-864-863-867-868-840-772-771-1147
0.0496583 1148-1050-1051-973-972-970-969-968-963-962-958-774-775-779-782-906-905-865-866-867-868-840-804-772-771-1147
0.0496583 1148-1050-1051-973-972-970-969-968-963-962-958-774-775-779-782-906-905-865-866-867-868-840-804-803-772-771-1147
0.0496583 1148-1050-1051-973-972-970-969-968-963-962-958-774-775-779-782-906-905-865-866-867-868-840-804-803-838-772-771-1147
0.0496583 1722-1624-1625-1547-1546-1711-1712-780-779-782-906-905-865-864-863-867-868-840-804-803-838-772-771-1147
0.0496583 574-476-477-399-497-566-391-366-367-364-372-374-334-339-338-937-934-930-929-907-906-905-865-864-863-862-861-867-868-840-804-803-772-771-1147
0.0496583 574-476-477-399-497-566-391-366-367-364-372-374-334-339-338-937-934-930-929-907-906-905-865-864-863-867-868-840-772-771-1147
0.0496583 574-476-477-399-497-566-391-366-367-364-372-374-334-339-338-937-934-930-929-907-906-905-865-864-863-867-868-840-804-772-771-1147
0.0496583 574-476-477-399-497-566-391-366-367-364-372-374-334-339-338-937-934-930-929-907-906-905-865-864-863-867-868-840-804-803-838-772-771-1147
0.0496583 574-476-477-399-497-566-391-366-367-364-372-374-334-339-338-937-934-930-929-907-906-905-865-864-863-862-861-867-868-840-772-771-1147
0.0496583 574-476-477-399-497-566-391-366-367-364-372-374-334-339-338-937-934-930-929-907-906-905-865-864-863-862-861-867-868-840-804-803-838-772-771-1147
0.0496583 574-476-477-399-497-566-391-366-367-364-372-374-334-339-338-937-934-930-929-907-906-905-865-864-863-862-861-867-868-840-804-772-771-1147
0.048657 1148-1050-1051-973-972-1137-1138-206-377-376-375-356-360-363-1486-1487-1482-1481-1480-1479-1439-1721
0.048657 1722-1624-1625-1547-1545-1544-1543-1542-1537-1536-1532-1348-1347-1346-1345-1344-1441-1442-1443-1440-1456-1457-1478-1492-1491-1480-1479-1439-1721
0.048657 574-476-477-399-398-563-564-1354-1355-1353-1356-1480-1479-1439-1721
0.048657 574-476-477-399-398-563-564-1354-1355-1356-1480-1479-1439-1721
0.048657 574-476-477-399-398-563-564-1354-1353-1356-1480-1479-1439-1721
0.0484934 1722-1624-1625-1547-1546-1711-1712-780-779-782-906-905-865-864-863-867-868-840-804-803-772-1147
0.0484934 574-476-477-399-497-566-391-366-367-364-372-374-334-339-338-937-934-930-929-907-906-905-865-864-863-862-861-867-868-840-804-803-772-1147
0.0484934 574-476-477-399-497-566-391-366-367-364-372-374-334-339-338-937-934-930-929-907-906-905-865-864-863-867-868-840-804-803-772-1147
0.0484934 1722-1624-1625-1547-1546-1711-1712-780-779-782-906-905-865-864-863-862-861-867-868-840-804-803-772-1147
0.0484934 1722-1624-1625-1547-1546-1711-1712-780-781-782-906-905-865-864-863-867-868-840-804-803-772-1147
0.0484934 1148-1050-1051-973-972-970-969-968-963-962-958-774-775-769-771-770-867-868-840-804-803-772-1147
0.0484934 1148-1050-1051-973-972-970-969-968-963-962-958-774-775-779-782-906-905-865-866-867-868-840-804-803-772-1147
0.048454 1148-1050-1051-973-972-1137-1138-206-377-376-375-356-360-363-1486-1487-1482-1481-1480-1479-1439-1438-1437-1441-1442-1414-1378-1377-1346-1721
0.048454 1722-1624-1625-1547-1545-1544-1543-1542-1537-1536-1532-1348-1349-1345-1344-1441-1442-1414-1378-1377-1346-1721
0.048454 574-476-477-399-398-563-564-1354-1355-1356-1480-1479-1439-1438-1437-1441-1442-1414-1378-1377-1346-1721
0.048454 574-476-477-399-398-563-564-1354-1355-1353-1356-1480-1479-1439-1438-1437-1441-1442-1414-1378-1377-1346-1721
0.048454 574-476-477-399-398-563-564-1354-1353-1356-1480-1479-1439-1438-1437-1441-1442-1414-1378-1377-1346-1721
0.048454 574-476-477-399-398-563-564-1354-1355-1356-1480-1479-1439-1438-1437-1436-1343-1345-1344-1441-1442-1414-1378-1377-1346-1721
0.048454 1148-1050-1051-973-972-1137-1138-206-377-376-375-356-360-363-1486-1487-1482-1481-1492-1479-1480-1356-1353-1343-1345-1344-1441-1442-1414-1378-1377-1346-1721
0.0455243 574-476-477-399-497-566-391-366-367-364-372-374-334-339-338-937-934-930-929-907-918-905-906-782-1147
0.0455243 574-476-477-399-497-566-391-366-367-364-372-374-334-339-338-937-934-930-929-907-918-904-883-865-905-906-782-1147
0.0455243 574-476-477-399-497-566-391-366-367-364-372-374-334-339-338-937-934-930-929-907-918-904-883-905-906-782-1147
0.0455243 574-476-477-399-497-566-391-366-367-364-372-374-334-339-338-937-934-930-929-907-918-904-905-906-782-1147
0.0455243 1148-1050-1051-973-972-970-969-968-963-962-958-774-773-772-771-770-867-868-869-866-882-883-905-906-782-1147
0.0455243 1148-1050-1051-973-972-970-969-968-963-962-958-774-773-772-771-770-867-868-869-866-882-883-865-905-906-782-1147
0.0455243 1148-1050-1051-973-972-970-969-968-963-962-958-774-773-772-771-770-867-868-869-866-882-865-905-906-782-1147
0.0455243 1148-1050-1051-973-972-970-969-968-963-962-958-774-773-772-771-770-867-868-869-866-865-905-906-782-1147
0.045327 1722-1624-1625-1547-1546-1711-1712-780-951-952-947-946-938-937-338-339-334-333-344-330-309-308-291-331-332-573
0.045327 574-476-477-399-398-396-395-394-389-388-384-200-199-198-197-196-293-292-308-309-330-344-343-331-332-573
0.045327 574-476-477-399-398-396-395-394-389-388-384-200-199-198-197-196-293-294-295-292-308-291-331-332-573
0.045327 574-476-477-399-398-396-395-394-389-388-384-200-199-198-197-196-293-292-291-331-332-573
0.045327 574-476-477-399-398-396-395-394-389-388-384-200-199-198-197-196-293-292-308-291-331-332-573
0.045327 1722-1624-1625-1547-1546-1711-1712-780-951-952-947-946-938-937-338-339-334-333-344-330-309-308-292-291-331-332-573
0.045327 574-476-477-399-398-396-395-394-389-388-384-200-199-198-197-196-293-294-295-292-291-331-332-573
0.0448508 1148-1050-1051-973-972-970-969-968-963-962-958-774-775-779-782-1147
0.0448508 1722-1624-1625-1547-1546-1711-1712-780-779-782-1147
0.0448508 1148-1050-1051-973-972-970-969-968-963-962-958-774-775-783-779-782-1147
0.0441137 1722-1624-1625-1547-1546-1711-1712-780-951-952-947-946-938-937-338-339-334-333-344-330-309-308-292-291-331-332-208-329-288-289-293-573
0.0433652 574-476-477-399-497-566-391-366-367-364-372-374-334-339-338-937-934-930-929-907-918-904-883-865-905-906-1147
0.0433652 574-476-477-399-497-566-391-366-367-364-372-374-334-339-338-937-934-930-929-907-918-904-883-905-906-1147
0.0433652 1148-1050-1051-973-972-970-969-968-963-962-958-774-773-772-771-770-867-868-869-866-882-883-905-906-1147
0.0433652 1148-1050-1051-973-972-970-969-968-963-962-958-774-773-772-771-770-867-868-869-866-882-883-865-905-906-1147
0.0433652 1148-1050-1051-973-972-970-969-968-963-962-958-774-773-772-771-770-867-868-869-866-882-865-905-906-1147
0.0433652 1148-1050-1051-973-972-970-969-968-963-962-958-774-773-772-771-770-867-868-869-866-865-905-906-1147
0.0433652 574-476-477-399-497-566-391-366-367-364-372-374-334-339-338-937-934-930-929-907-918-905-906-1147
0.0433652 574-476-477-399-497-566-391-366-367-364-372-374-334-339-338-937-934-930-929-907-918-904-905-906-1147
0.0420852 1148-1050-1051-973-972-1137-1138-206-377-376-375-356-360-363-1486-1487-1482-1481-1492-1478-1457-1479-1480-1356-1721
0.0420852 1148-1050-1051-973-972-1137-1138-206-377-376-375-356-360-363-1486-1487-1482-1481-1492-1478-1457-1456-1440-1439-1479-1480-1356-1721
0.0420852 1148-1050-1051-973-972-1137-1138-206-377-376-375-356-360-363-1486-1487-1482-1481-1492-1478-1457-1456-1439-1479-1480-1356-1721
0.0420852 1722-1624-1625-1547-1545-1544-1543-1542-1537-1536-1532-1348-1347-1346-1345-1344-1441-1442-1443-1440-1439-1456-1457-1478-1491-1480-1356-1721
0.0420852 1722-1624-1625-1547-1545-1544-1543-1542-1537-1536-1532-1348-1347-1346-1345-1344-1441-1442-1443-1440-1439-1456-1457-1478-1479-1480-1356-1721
0.0420852 1722-1624-1625-1547-1545-1544-1543-1542-1537-1536-1532-1348-1347-1346-1345-1344-1441-1442-1443-1440-1439-1456-1457-1479-1480-1356-1721
0.0420852 1722-1624-1625-1547-1545-1544-1543-1542-1537-1536-1532-1348-1347-1346-1345-1344-1441-1442-1443-1440-1439-1479-1480-1356-1721
0.0420852 1148-1050-1051-973-972-1137-1138-206-377-376-375-356-360-363-1486-1487-1482-1481-1492-1479-1480-1356-1721
0.0420852 1722-1624-1625-1547-1545-1544-1543-1542-1537-1536-1532-1348-1347-1346-1345-1344-1441-1442-1443-1440-1456-1439-1479-1480-1356-1721
0.0420852 1722-1624-1625-1547-1545-1544-1543-1542-1537-1536-1532-1348-1347-1346-1345-1344-1441-1442-1443-1440-1456-1457-1478-1479-1480-1356-1721
0.0420852 1722-1624-1625-1547-1545-1544-1543-1542-1537-1536-1532-1348-1347-1346-1345-1344-1441-1442-1443-1440-1456-1457-1478-1492-1479-1480-1356-1721
0.0420852 1722-1624-1625-1547-1545-1544-1543-1542-1537-1536-1532-1348-1347-1346-1345-1344-1441-1442-1443-1440-1439-1456-1457-1478-1492-1491-1479-1480-1356-1721
0.0420852 1722-1624-1625-1547-1545-1544-1543-1542-1537-1536-1532-1348-1347-1346-1345-1344-1441-1442-1443-1440-1456-1457-1478-1492-1491-1479-1480-1356-1721
0.0420852 1722-1624-1625-1547-1545-1544-1543-1542-1537-1536-1532-1348-1347-1346-1345-1344-1441-1442-1443-1440-1456-1457-1479-1480-1356-1721
0.0420852 1148-1050-1051-973-972-1137-1138-206-377-376-375-356-360-363-1486-1487-1482-1481-1492-1478-1479-1480-1356-1721
0.0420852 1722-1624-1625-1547-1545-1544-1543-1542-1537-1536-1532-1348-1347-1346-1345-1344-1441-1442-1443-1440-1439-1456-1457-1478-1492-1479-1480-1356-1721
0.0407846 1148-1050-1051-973-972-1137-1138-206-377-376-375-356-360-363-1486-1487-1482-1481-1480-1479-1439-1438-1437-1441-1442-1414-1378-1377-1412-1346-1345-1344-1343-1353-1356-1721
0.0407846 574-476-477-399-398-563-564-1354-1355-1353-1356-1721
0.0407846 1148-1050-1051-973-972-1137-1138-206-377-376-375-356-360-363-1486-1487-1482-1481-1480-1479-1439-1438-1437-1441-1442-1414-1378-1346-1345-1344-1343-1353-1356-1721
0.0407846 1148-1050-1051-973-972-1137-1138-206-377-376-375-356-360-363-1486-1487-1482-1481-1480-1479-1439-1438-1437-1441-1442-1414-1346-1345-1344-1343-1353-1356-1721
0.0407846 574-476-477-399-398-563-564-1354-1353-1356-1721
0.0407846 1148-1050-1051-973-972-1137-1138-206-377-376-375-356-360-363-1486-1487-1482-1481-1480-1479-1439-1438-1437-1441-1442-1414-1378-1377-1346-1345-1344-1343-1353-1356-1721
0.0381862 1722-1624-1625-1547-1546-1711-1712-780-779-782-906-905-865-864-863-862-861-867-868-840-804-803-838-772-1147
0.0381862 1148-1050-1051-973-972-970-969-968-963-962-958-774-775-779-782-906-905-865-866-867-868-840-804-803-838-772-1147
0.0381862 1722-1624-1625-1547-1546-1711-1712-780-779-782-906-905-865-864-863-867-868-840-804-803-838-772-1147
0.0381862 574-476-477-399-497-566-391-366-367-364-372-374-334-339-338-937-934-930-929-907-906-905-865-864-863-867-868-840-804-803-838-772-1147
0.0381862 574-476-477-399-497-566-391-366-367-364-372-374-334-339-338-937-934-930-929-907-906-905-865-864-863-862-861-867-868-840-804-803-838-772-1147
0.0381862 1722-1624-1625-1547-1546-1711-1712-780-781-782-906-905-865-864-863-867-868-840-804-803-838-772-1147
0.0381862 1148-1050-1051-973-972-970-969-968-963-962-958-774-775-769-771-770-867-868-840-804-803-838-772-1147
0.0370864 574-476-477-399-398-563-564-1354-1355-1353-1356-1480-1479-1439-1438-1437-1441-1442-1414-1378-1377-1412-1346-1721
0.0370864 1148-1050-1051-973-972-1137-1138-206-377-376-375-356-360-363-1486-1487-1482-1481-1480-1479-1439-1438-1437-1441-1442-1414-1378-1377-1412-1346-1721
0.0370864 1148-1050-1051-973-972-1137-1138-206-377-376-375-356-360-363-1486-1487-1482-1481-1492-1479-1480-1356-1353-1343-1345-1344-1441-1442-1414-1378-1377-1412-1346-1721
0.0370864 574-476-477-399-398-563-564-1354-1355-1356-1480-1479-1439-1438-1437-1441-1442-1414-1378-1377-1412-1346-1721
0.0370864 574-476-477-399-398-563-564-1354-1353-1356-1480-1479-1439-1438-1437-1441-1442-1414-1378-1377-1412-1346-1721
0.0370864 574-476-477-399-398-563-564-1354-1355-1356-1480-1479-1439-1438-1437-1436-1343-1345-1344-1441-1442-1414-1378-1377-1412-1346-1721
0.0364004 574-476-477-399-398-396-395-394-389-388-384-200-201-202-205-208-573
0.0364004 1148-1050-1051-973-972-1137-1138-206-205-208-573
0.0364004 1722-1624-1625-1547-1546-1711-1712-780-951-952-947-946-938-937-338-339-334-333-332-331-291-290-289-293-294-266-198-199-197-196-195-205-208-573
0.0364004 574-476-477-399-398-396-395-394-389-388-384-200-201-205-208-573
0.0364004 1148-1050-1051-973-972-1137-1138-206-207-205-208-573
0.0362559 574-476-477-399-398-396-395-394-389-388-384-200-201-205-208-332-331-291-292-293-294-266-198-199-197-573
0.0362559 1722-1624-1625-1547-1546-1711-1712-780-951-952-947-946-938-937-338-339-334-333-344-330-309-331-291-290-289-293-294-266-230-198-199-197-573
0.0362559 1722-1624-1625-1547-1546-1711-1712-780-951-952-947-946-938-937-338-339-334-333-332-331-291-290-289-293-294-266-198-199-197-573
0.0362559 1722-1624-1625-1547-1546-1711-1712-780-951-952-947-946-938-937-338-339-334-333-344-330-309-331-291-290-289-293-294-266-230-229-198-199-197-573
0.0362559 1722-1624-1625-1547-1546-1711-1712-780-951-952-947-946-938-937-338-339-334-333-344-330-309-331-291-290-289-293-294-266-198-199-197-573
0.0362559 1148-1050-1051-973-972-1137-1138-206-205-208-332-331-291-290-289-293-294-266-198-199-197-573
0.0362559 1148-1050-1051-973-972-1137-1138-206-207-208-332-331-291-290-289-293-294-266-198-199-197-573
0.0362559 1148-1050-1051-973-972-1137-1138-206-205-208-332-331-291-290-289-293-294-266-230-198-199-197-573
0.0362559 1722-1624-1625-1547-1546-1711-1712-780-951-952-947-946-938-937-338-339-334-333-344-331-291-290-289-293-294-266-198-199-197-573
0.0362559 1722-1624-1625-1547-1546-1711-1712-780-951-952-947-946-938-937-338-339-334-333-344-330-331-291-290-289-293-294-266-198-199-197-573
0.0362559 1148-1050-1051-973-972-1137-1138-206-205-208-332-331-291-290-289-293-294-266-230-229-198-199-197-573
0.0362559 574-476-477-399-398-396-395-394-389-388-384-200-201-205-208-332-331-291-292-295-293-294-266-230-198-199-197-573
0.0362559 574-476-477-399-398-396-395-394-389-388-384-200-201-205-208-332-331-291-292-295-293-294-266-198-199-197-573
0.0362559 1722-1624-1625-1547-1546-1711-1712-780-951-952-947-946-938-937-338-339-334-333-344-330-309-308-292-293-294-266-198-199-197-573
0.0354217 1722-1624-1625-1547-1546-1711-1712-780-951-952-947-946-938-937-338-339-334-333-344-330-309-331-291-290-289-293-294-266-230-229-198-573
0.0354217 1148-1050-1051-973-972-1137-1138-206-207-208-332-331-291-290-289-293-294-266-230-229-198-573
0.0354217 1722-1624-1625-1547-1546-1711-1712-780-951-952-947-946-938-937-338-339-334-333-344-330-309-308-292-293-294-266-230-229-198-573
0.0354217 1148-1050-1051-973-972-1137-1138-206-205-208-332-331-291-290-289-293-294-266-230-229-198-573
0.0354217 1722-1624-1625-1547-1546-1711-1712-780-951-952-947-946-938-937-338-339-334-333-344-330-331-291-290-289-293-294-266-230-229-198-573
0.0354217 574-476-477-399-398-396-395-394-389-388-384-200-201-205-208-332-331-291-292-295-293-294-266-230-229-198-573
0.034871 574-476-477-399-398-396-395-394-389-388-384-200-199-198-197-573
0.0341577 1148-1050-1051-973-972-1137-1138-206-377-376-375-356-360-363-1486-1487-1482-1481-1492-1478-1457-1479-1721
0.0335613 1722-1624-1625-1547-1545-1544-1543-1542-1537-1536-1532-1348-1347-1346-1345-1344-1441-1442-1443-1440-1456-1457-1479-1480-1356-1353-1721
0.0335613 1722-1624-1625-1547-1545-1544-1543-1542-1537-1536-1532-1348-1347-1346-1345-1344-1441-1442-1443-1440-1439-1456-1457-1478-1492-1491-1479-1480-1356-1353-1721
0.0335613 1722-1624-1625-1547-1545-1544-1543-1542-1537-1536-1532-1348-1347-1346-1345-1344-1441-1442-1443-1440-1439-1456-1457-1478-1492-1479-1480-1356-1353-1721
0.0335613 1722-1624-1625-1547-1545-1544-1543-1542-1537-1536-1532-1348-1347-1346-1345-1344-1441-1442-1443-1440-1439-1456-1457-1479-1480-1356-1353-1721
0.0335613 1722-1624-1625-1547-1545-1544-1543-1542-1537-1536-1532-1348-1347-1346-1345-1344-1441-1442-1443-1440-1439-1479-1480-1356-1353-1721
0.0335613 1722-1624-1625-1547-1545-1544-1543-1542-1537-1536-1532-1348-1347-1346-1345-1344-1441-1442-1443-1440-1456-1439-1479-1480-1356-1353-1721
0.0335613 1722-1624-1625-1547-1545-1544-1543-1542-1537-1536-1532-1348-1347-1346-1345-1344-1441-1442-1443-1440-1456-1457-1478-1479-1480-1356-1353-1721
0.0335613 1722-1624-1625-1547-1545-1544-1543-1542-1537-1536-1532-1348-1347-1346-1345-1344-1441-1442-1443-1440-1456-1457-1478-1492-1479-1480-1356-1353-1721
0.0335613 1722-1624-1625-1547-1545-1544-1543-1542-1537-1536-1532-1348-1347-1346-1345-1344-1441-1442-1443-1440-1439-1456-1457-1478-1479-1480-1356-1353-1721
0.0335613 1722-1624-1625-1547-1545-1544-1543-1542-1537-1536-1532-1348-1347-1346-1345-1344-1441-1442-1443-1440-1456-1457-1478-1492-1491-1479-1480-1356-1353-1721
0.0335613 1148-1050-1051-973-972-1137-1138-206-377-376-375-356-360-363-1486-1487-1482-1481-1492-1479-1480-1356-1353-1721
0.0335613 1148-1050-1051-973-972-1137-1138-206-377-376-375-356-360-363-1486-1487-1482-1481-1492-1478-1479-1480-1356-1353-1721
0.0335613 1148-1050-1051-973-972-1137-1138-206-377-376-375-356-360-363-1486-1487-1482-1481-1492-1478-1457-1479-1480-1356-1353-1721
0.0335613 1148-1050-1051-973-972-1137-1138-206-377-376-375-356-360-363-1486-1487-1482-1481-1492-1478-1457-1456-1440-1439-1479-1480-1356-1353-1721
0.0335613 1148-1050-1051-973-972-1137-1138-206-377-376-375-356-360-363-1486-1487-1482-1481-1492-1478-1457-1456-1439-1479-1480-1356-1353-1721
0.0329061 1722-1624-1625-1547-1545-1544-1543-1542-1537-1536-1532-1348-1347-1346-1345-1344-1441-1442-1443-1440-1456-1457-1479-1721
0.0326844 1148-1050-1051-973-972-970-969-968-963-962-958-774-775-783-782-906-1147
0.0326844 1148-1050-1051-973-972-970-969-968-963-962-958-774-775-779-782-906-1147
0.0326844 1148-1050-1051-973-972-970-969-968-963-962-958-774-775-783-779-782-906-1147
0.0326844 1722-1624-1625-1547-1546-1711-1712-780-779-782-906-1147
0.0326844 1722-1624-1625-1547-1546-1711-1712-780-781-782-906-1147
0.0323932 574-476-477-399-398-396-395-394-389-388-384-200-199-198-197-196-293-294-295-292-308-291-331-332-208-573
0.0323932 574-476-477-399-398-396-395-394-389-388-384-200-199-198-197-196-293-294-295-292-291-331-332-208-573
0.0323932 574-476-477-399-398-396-395-394-389-388-384-200-199-198-197-196-293-292-308-291-331-332-208-573
0.0323932 574-476-477-399-398-396-395-394-389-388-384-200-199-198-197-196-293-292-291-331-332-208-573
0.0323932 1148-1050-1051-973-972-1137-1138-206-207-204-332-208-573
0.030362 1148-1050-1051-973-972-1137-1138-206-205-208-332-573
0.030362 1148-1050-1051-973-972-1137-1138-206-207-205-208-332-573
0.030362 574-476-477-399-398-396-395-394-389-388-384-200-201-202-205-208-332-573
0.030362 1148-1050-1051-973-972-1137-1138-206-207-208-332-573
0.030362 1148-1050-1051-973-972-1137-1138-206-209-205-204-208-332-573
0.030362 574-476-477-399-398-396-395-394-389-388-384-200-201-205-208-332-573
0.030362 1148-1050-1051-973-972-1137-1138-206-209-205-208-332-573
0.030362 1148-1050-1051-973-972-1137-1138-206-207-204-208-332-573
0.030362 1148-1050-1051-973-972-1137-1138-206-209-208-332-573
0.0300718 1722-1624-1625-1547-1546-1711-1712-780-779-782-906-905-865-864-863-862-861-867-1147
0.0300718 574-476-477-399-497-566-391-366-367-364-372-374-334-339-338-937-934-930-929-907-906-905-865-864-863-862-861-867-1147
0.0300718 1722-1624-1625-1547-1546-1711-1712-780-781-782-906-905-865-864-863-862-861-867-1147
0.0300178 1722-1624-1625-1547-1545-1544-1543-1542-1537-1536-1532-1348-1347-1346-1345-1344-1441-1442-1443-1440-1439-1456-1457-1478-1479-1721
0.0300178 1722-1624-1625-1547-1545-1544-1543-1542-1537-1536-1532-1348-1347-1346-1345-1344-1441-1442-1443-1440-1456-1457-1478-1479-1721
0.0295933 574-476-477-399-398-563-564-1354-1355-1353-1356-1480-1479-1439-1438-1437-1441-1442-1414-1346-1345-1721
0.0295933 574-476-477-399-398-563-564-1354-1355-1353-1356-1480-1479-1439-1438-1437-1441-1442-1414-1378-1346-1345-1721
0.0295933 574-476-477-399-398-563-564-1354-1355-1353-1356-1480-1479-1439-1438-1437-1441-1442-1414-1378-1377-1346-1345-1721
0.0295933 1148-1050-1051-973-972-1137-1138-206-377-376-375-356-360-363-1486-1487-1482-1481-1480-1479-1439-1438-1437-1441-1442-1414-1346-1345-1721
0.0295933 574-476-477-399-398-563-564-1354-1353-1356-1480-1479-1439-1438-1437-1441-1442-1414-1378-1377-1412-1346-1345-1721
0.0295933 1722-1624-1625-1547-1545-1544-1543-1542-1537-1536-1532-1348-1347-1346-1345-1721
0.0295933 574-476-477-399-398-563-564-1354-1355-1353-1356-1480-1479-1439-1438-1437-1441-1442-1414-1378-1377-1412-1346-1345-1721
0.0295933 574-476-477-399-398-563-564-1354-1355-1356-1480-1479-1439-1438-1437-1441-1442-1414-1346-1345-1721
0.0295933 574-476-477-399-398-563-564-1354-1355-1356-1480-1479-1439-1438-1437-1441-1442-1414-1378-1346-1345-1721
0.0295933 574-476-477-399-398-563-564-1354-1355-1356-1480-1479-1439-1438-1437-1441-1442-1414-1378-1377-1346-1345-1721
0.0295933 574-476-477-399-398-563-564-1354-1355-1356-1480-1479-1439-1438-1437-1441-1442-1414-1378-1377-1412-1346-1345-1721
0.0295933 1148-1050-1051-973-972-1137-1138-206-377-376-375-356-360-363-1486-1487-1482-1481-1492-1478-1457-1456-1440-1441-1442-1414-1346-1345-1721
0.0295933 1148-1050-1051-973-972-1137-1138-206-377-376-375-356-360-363-1486-1487-1482-1481-1480-1479-1439-1438-1437-1441-1442-1414-1378-1377-1412-1346-1345-1721
0.0295933 1148-1050-1051-973-972-1137-1138-206-377-376-375-356-360-363-1486-1487-1482-1481-1480-1479-1439-1438-1437-1441-1442-1414-1378-1377-1346-1345-1721
0.0295933 1148-1050-1051-973-972-1137-1138-206-377-376-375-356-360-363-1486-1487-1482-1481-1480-1479-1439-1438-1437-1441-1442-1414-1378-1346-1345-1721
0.0295933 574-476-477-399-398-563-564-1354-1353-1356-1480-1479-1439-1438-1437-1441-1442-1414-1378-1346-1345-1721
0.0295933 574-476-477-399-398-563-564-1354-1353-1356-1480-1479-1439-1438-1437-1441-1442-1414-1346-1345-1721
0.0295933 574-476-477-399-398-563-564-1354-1353-1356-1480-1479-1439-1438-1437-1441-1442-1414-1378-1377-1346-1345-1721
0.0294932 574-476-477-399-398-396-395-394-389-388-384-200-199-198-197-196-293-294-295-292-308-291-331-332-208-205-573
0.0294932 574-476-477-399-398-396-395-394-389-388-384-200-199-198-197-196-293-294-295-292-291-331-332-208-205-573
0.0294932 574-476-477-399-398-396-395-394-389-388-384-200-199-198-197-196-293-292-291-331-332-208-205-573
0.0290454 1148-1050-1051-973-972-1137-1138-206-205-208-332-331-291-290-289-293-294-266-230-229-264-198-573
0.0290454 574-476-477-399-398-396-395-394-389-388-384-200-201-205-208-332-331-291-292-295-293-294-266-230-229-264-198-573
0.0290454 1722-1624-1625-1547-1546-1711-1712-780-951-952-947-946-938-937-338-339-334-333-344-330-309-331-291-290-289-293-294-266-230-229-264-198-573
0.0290454 1148-1050-1051-973-972-1137-1138-206-207-208-332-331-291-290-289-293-294-266-230-229-264-198-573
0.0290454 1722-1624-1625-1547-1546-1711-1712-780-951-952-947-946-938-937-338-339-334-333-344-330-309-308-292-293-294-266-230-229-264-198-573
0.0289569 574-476-477-399-398-396-395-394-389-388-384-200-199-198-197-196-293-292-308-309-330-331-573
0.0289569 574-476-477-399-398-396-395-394-389-388-384-200-199-198-197-196-293-294-295-292-308-309-330-331-573
0.0284523 1148-1050-1051-973-972-970-969-968-963-962-958-774-775-779-782-906-905-865-1147
0.0284523 1148-1050-1051-973-972-970-969-968-963-962-958-774-775-783-782-906-905-865-1147
0.0284523 1722-1624-1625-1547-1546-1711-1712-780-781-782-906-905-865-1147
0.0284523 574-476-477-399-497-566-391-366-367-364-372-374-334-339-338-937-934-930-929-907-906-905-865-1147
0.0284523 1148-1050-1051-973-972-970-969-968-963-962-958-774-775-783-779-782-906-905-865-1147
0.0284523 1722-1624-1625-1547-1546-1711-1712-780-779-782-906-905-865-1147
0.0275641 1148-1050-1051-973-972-1137-1138-206-377-376-375-356-360-363-1486-1487-1482-1481-1492-1478-1457-1456-1440-1439-1479-1480-1356-1353-1343-1345-1721
0.0275641 1148-1050-1051-973-972-1137-1138-206-377-376-375-356-360-363-1486-1487-1482-1481-1492-1478-1457-1456-1439-1479-1480-1356-1353-1343-1345-1721
0.0275641 1148-1050-1051-973-972-1137-1138-206-377-376-375-356-360-363-1486-1487-1482-1481-1492-1479-1480-1356-1353-1343-1345-1721
0.0275641 574-476-477-399-398-563-564-1354-1355-1356-1480-1479-1439-1438-1437-1436-1343-1345-1721
0.0275641 1148-1050-1051-973-972-1137-1138-206-377-376-375-356-360-363-1486-1487-1482-1481-1492-1478-1479-1480-1356-1353-1343-1345-1721
0.0275641 1148-1050-1051-973-972-1137-1138-206-377-376-375-356-360-363-1486-1487-1482-1481-1492-1478-1457-1479-1480-1356-1353-1343-1345-1721
0.0268809 574-476-477-399-497-566-391-366-367-364-372-374-334-339-338-937-934-930-929-907-918-905-906-782-779-769-770-1147
0.0268809 574-476-477-399-497-566-391-366-367-364-372-374-334-339-338-937-934-930-929-907-918-904-905-906-782-779-769-770-1147
0.0268809 1148-1050-1051-973-972-970-969-968-963-962-958-774-775-779-782-906-905-865-866-869-868-867-770-1147
0.0268809 574-476-477-399-497-566-391-366-367-364-372-374-334-339-338-937-934-930-929-907-906-905-865-864-863-862-769-770-1147
0.0268809 1148-1050-1051-973-972-970-969-968-963-962-958-774-775-783-779-782-906-905-865-866-869-868-867-770-1147
0.0268809 1722-1624-1625-1547-1546-1711-1712-780-781-782-906-905-865-864-863-862-769-770-1147
0.0268809 1148-1050-1051-973-972-970-969-968-963-962-958-774-775-769-770-1147
0.0268809 1722-1624-1625-1547-1546-1711-1712-780-779-782-906-905-865-864-863-862-769-770-1147
0.0268795 1722-1624-1625-1547-1546-1711-1712-780-951-952-947-946-938-937-338-339-334-333-344-330-309-331-573
0.0258059 1148-1050-1051-973-972-1137-1138-206-377-376-375-356-360-363-1486-1487-1482-1481-1492-1478-1457-1456-1440-1441-1721
0.0258059 1722-1624-1625-1547-1546-1711-1712-780-951-952-947-946-938-937-338-339-334-333-344-330-309-308-292-293-573
0.0258035 574-476-477-399-398-396-395-394-389-388-384-200-199-198-197-196-293-294-295-292-308-309-330-331-291-290-573
0.0258035 574-476-477-399-398-396-395-394-389-388-384-200-199-198-197-196-293-294-295-292-308-309-330-344-331-291-290-573
0.0258035 1722-1624-1625-1547-1546-1711-1712-780-951-952-947-946-938-937-338-339-334-333-344-331-291-290-573
0.0258035 1148-1050-1051-973-972-1137-1138-206-205-208-332-331-291-290-573
0.0258035 574-476-477-399-398-396-395-394-389-388-384-200-199-198-197-196-293-294-295-292-308-309-331-291-290-573
0.0258035 1722-1624-1625-1547-1546-1711-1712-780-951-952-947-946-938-937-338-339-334-333-332-331-291-290-573
0.0258035 1722-1624-1625-1547-1546-1711-1712-780-951-952-947-946-938-937-338-339-334-333-344-330-331-291-290-573
0.0258035 1722-1624-1625-1547-1546-1711-1712-780-951-952-947-946-938-937-338-339-334-333-344-330-309-331-291-290-573
0.0258035 1148-1050-1051-973-972-1137-1138-206-209-208-332-331-291-290-573
0.0258035 1148-1050-1051-973-972-1137-1138-206-207-205-208-332-331-291-290-573
0.0258035 1148-1050-1051-973-972-1137-1138-206-207-208-332-331-291-290-573
0.0256288 1722-1624-1625-1547-1546-1711-1712-780-951-952-947-946-938-937-338-339-334-333-344-330-309-308-291-573
0.025272 1148-1050-1051-973-972-970-969-968-963-962-958-774-773-772-771-770-867-868-869-866-882-883-905-1147
0.0245278 1722-1624-1625-1547-1546-1711-1712-780-951-952-947-946-938-937-338-339-334-333-344-330-331-291-290-289-288-195-197-573
0.0245278 1148-1050-1051-973-972-1137-1138-206-207-208-332-331-291-290-289-288-195-197-573
0.0245278 574-476-477-399-398-396-395-394-389-388-384-200-201-195-197-573
0.0245278 1722-1624-1625-1547-1546-1711-1712-780-951-952-947-946-938-937-338-339-334-333-344-330-309-331-291-290-289-288-195-197-573
0.0245278 1722-1624-1625-1547-1546-1711-1712-780-951-952-947-946-938-937-338-339-334-333-332-331-291-290-289-288-195-197-573
0.0245278 1722-1624-1625-1547-1546-1711-1712-780-951-952-947-946-938-937-338-339-334-333-344-331-291-290-289-288-195-197-573
0.0245278 1148-1050-1051-973-972-1137-1138-206-205-208-332-331-291-290-289-288-195-197-573
0.0237488 574-476-477-399-398-396-395-394-389-388-384-200-199-198-197-196-293-292-308-309-331-573
0.0237488 574-476-477-399-398-396-395-394-389-388-384-200-199-198-197-196-293-294-295-292-308-309-331-573
0.0237177 1722-1624-1625-1547-1546-1711-1712-780-951-952-947-946-938-937-338-339-334-333-344-330-331-291-290-289-293-573
0.0237177 1722-1624-1625-1547-1546-1711-1712-780-951-952-947-946-938-937-338-339-334-333-344-330-309-308-292-291-331-332-208-329-290-289-293-573
0.0237177 1722-1624-1625-1547-1546-1711-1712-780-951-952-947-946-938-937-338-339-334-333-332-331-291-290-289-293-573
0.0237177 1722-1624-1625-1547-1546-1711-1712-780-951-952-947-946-938-937-338-339-334-333-344-330-309-331-291-290-289-293-573
0.0237177 1148-1050-1051-973-972-1137-1138-206-207-205-208-332-331-291-290-289-293-573
0.0237177 1148-1050-1051-973-972-1137-1138-206-205-208-332-331-291-290-289-293-573
0.0237177 1148-1050-1051-973-972-1137-1138-206-207-208-332-331-291-290-289-293-573
0.0237177 1722-1624-1625-1547-1546-1711-1712-780-951-952-947-946-938-937-338-339-334-333-344-331-291-290-289-293-573
0.0236333 1722-1624-1625-1547-1545-1544-1543-1542-1537-1536-1532-1348-1349-1345-1344-1441-1442-1414-1346-1347-1721
0.0236333 574-476-477-399-497-566-391-366-367-364-372-374-334-339-338-937-934-930-929-907-906-905-865-864-863-862-769-770-771-772-773-1147
0.0236333 1722-1624-1625-1547-1546-1711-1712-780-779-782-906-905-865-864-863-862-769-770-771-772-773-1147
0.0236333 1148-1050-1051-973-972-1137-1138-206-377-376-375-356-360-363-1486-1487-1482-1481-1492-1478-1457-1479-1480-1356-1353-1343-1345-1344-1441-1442-1414-1346-1347-1721
0.0236333 1722-1624-1625-1547-1546-1711-1712-780-779-782-906-905-865-864-863-862-861-770-771-772-773-1147
0.0236333 574-476-477-399-398-563-564-1354-1353-1356-1480-1479-1439-1438-1437-1441-1442-1414-1378-1377-1412-1344-1345-1346-1347-1721
0.0236333 1722-1624-1625-1547-1546-1711-1712-780-779-782-906-905-865-864-863-862-861-867-868-840-804-803-838-770-771-772-773-1147
0.0236333 574-476-477-399-398-563-564-1354-1355-1353-1356-1480-1479-1439-1438-1437-1441-1442-1414-1378-1377-1412-1344-1345-1346-1347-1721
0.0236333 574-476-477-399-497-566-391-366-367-364-372-374-334-339-338-937-934-930-929-907-906-905-865-864-863-862-861-867-868-840-804-803-838-770-771-772-773-1147
0.0236333 1148-1050-1051-973-972-1137-1138-206-377-376-375-356-360-363-1486-1487-1482-1481-1492-1478-1479-1480-1356-1353-1343-1345-1344-1441-1442-1414-1346-1347-1721
0.0236333 574-476-477-399-398-563-564-1354-1355-1356-1480-1479-1439-1438-1437-1436-1343-1345-1344-1441-1442-1414-1346-1347-1721
0.0236333 1148-1050-1051-973-972-1137-1138-206-377-376-375-356-360-363-1486-1487-1482-1481-1492-1479-1480-1356-1353-1343-1345-1344-1441-1442-1414-1346-1347-1721
0.0236333 574-476-477-399-497-566-391-366-367-364-372-374-334-339-338-937-934-930-929-907-906-905-865-864-863-862-861-770-771-772-773-1147
0.0236333 574-476-477-399-497-566-391-366-367-364-372-374-334-339-338-937-934-930-929-907-918-904-905-906-782-779-769-770-771-772-773-1147
0.0236333 574-476-477-399-398-563-564-1354-1355-1356-1480-1479-1439-1438-1437-1436-1343-1345-1344-1441-1442-1414-1378-1346-1347-1721
0.0236333 1148-1050-1051-973-972-1137-1138-206-377-376-375-356-360-363-1486-1487-1482-1481-1492-1479-1480-1356-1353-1343-1345-1344-1441-1442-1414-1378-1346-1347-1721
0.0236333 574-476-477-399-398-563-564-1354-1355-1356-1480-1479-1439-1438-1437-1441-1442-1414-1378-1377-1412-1344-1345-1346-1347-1721
0.0236333 1148-1050-1051-973-972-1137-1138-206-377-376-375-356-360-363-1486-1487-1482-1481-1492-1479-1480-1356-1353-1343-1345-1344-1441-1442-1414-1378-1377-1346-1347-1721
0.0236333 574-476-477-399-398-563-564-1354-1355-1356-1480-1479-1439-1438-1437-1436-1343-1345-1344-1441-1442-1414-1378-1377-1346-1347-1721
0.0236333 1148-1050-1051-973-972-1137-1138-206-377-376-375-356-360-363-1486-1487-1482-1481-1492-1479-1480-1356-1353-1343-1345-1344-1441-1442-1414-1378-1377-1412-1346-1347-1721
0.0236333 574-476-477-399-398-563-564-1354-1355-1356-1480-1479-1439-1438-1437-1436-1343-1345-1344-1441-1442-1414-1378-1377-1412-1346-1347-1721
0.0236333 1148-1050-1051-973-972-970-969-968-963-962-958-774-775-769-770-771-772-773-1147
0.0236333 574-476-477-399-497-566-391-366-367-364-372-374-334-339-338-937-934-930-929-907-906-905-865-864-863-867-868-840-804-803-838-770-771-772-773-1147
0.0236333 1148-1050-1051-973-972-1137-1138-206-377-376-375-356-360-363-1486-1487-1482-1481-1492-1478-1457-1456-1439-1479-1480-1356-1353-1343-1345-1344-1441-1442-1414-1346-1347-1721
0.0236333 1722-1624-1625-1547-1546-1711-1712-780-781-782-906-905-865-864-863-862-769-770-771-772-773-1147
0.0236333 1148-1050-1051-973-972-970-969-968-963-962-958-774-775-769-771-770-867-868-840-804-803-838-799-772-773-1147
0.0236333 1722-1624-1625-1547-1546-1711-1712-780-781-782-906-905-865-864-863-867-868-840-804-803-838-770-771-772-773-1147
0.0236333 1148-1050-1051-973-972-1137-1138-206-377-376-375-356-360-363-1486-1487-1482-1481-1480-1479-1439-1438-1437-1441-1442-1414-1378-1377-1412-1344-1345-1346-1347-1721
0.0236333 1148-1050-1051-973-972-970-969-968-963-962-958-774-775-779-782-906-905-865-866-867-868-840-804-803-838-770-771-772-773-1147
0.0236333 1148-1050-1051-973-972-970-969-968-963-962-958-774-775-769-771-770-867-868-840-772-773-1147
0.0236333 574-476-477-399-497-566-391-366-367-364-372-374-334-339-338-937-934-930-929-907-918-905-906-782-779-769-770-771-772-773-1147
0.0236333 1148-1050-1051-973-972-970-969-968-963-962-958-774-775-769-771-770-867-868-840-804-803-838-772-773-1147
0.0236333 1148-1050-1051-973-972-970-969-968-963-962-958-774-775-769-771-770-867-868-840-804-803-772-773-1147
0.0236333 1722-1624-1625-1547-1546-1711-1712-780-779-782-906-905-865-864-863-867-868-840-804-803-838-770-771-772-773-1147
0.0236333 1148-1050-1051-973-972-970-969-968-963-962-958-774-775-769-771-770-867-868-840-804-772-773-1147
0.0235431 574-476-477-399-497-566-391-366-367-364-372-374-334-339-338-937-934-930-929-907-906-905-865-864-1147
0.0235431 1722-1624-1625-1547-1545-1544-1543-1542-1537-1536-1532-1348-1347-1346-1345-1344-1441-1442-1443-1440-1456-1457-1478-1492-1491-1480-1479-1439-1438-1721
0.0235431 1148-1050-1051-973-972-1137-1138-206-377-376-375-356-360-363-1486-1487-1482-1481-1480-1479-1439-1438-1721
0.0235431 1722-1624-1625-1547-1546-1711-1712-780-781-782-906-905-865-864-1147
0.0235431 574-476-477-399-398-563-564-1354-1355-1353-1356-1480-1479-1439-1438-1721
0.0235431 1722-1624-1625-1547-1545-1544-1543-1542-1537-1536-1532-1348-1347-1346-1345-1344-1441-1442-1443-1440-1456-1439-1438-1721
0.0235431 574-476-477-399-398-563-564-1354-1355-1356-1480-1479-1439-1438-1721
0.0235431 574-476-477-399-398-563-564-1354-1353-1356-1480-1479-1439-1438-1721
0.0235431 1722-1624-1625-1547-1546-1711-1712-780-779-782-906-905-865-864-1147
0.022909 1148-1050-1051-973-972-1137-1138-206-377-376-375-356-360-363-1486-1487-1482-1481-1492-1478-1457-1456-1439-1721
0.0218704 1148-1050-1051-973-972-970-969-968-963-962-958-774-775-769-771-770-867-1147
0.0218704 1148-1050-1051-973-972-970-969-968-963-962-958-774-773-772-771-770-867-1147
0.0218704 1148-1050-1051-973-972-970-969-968-963-962-958-774-773-771-770-867-1147
0.0209156 1148-1050-1051-973-972-970-969-968-963-962-958-774-775-769-771-1147
0.0206964 574-476-477-399-497-566-391-366-367-364-372-374-334-339-338-937-934-930-929-907-918-904-883-905-1147
0.0206003 1722-1624-1625-1547-1546-1711-1712-780-951-952-947-946-938-937-338-339-334-333-344-330-309-308-292-291-331-332-208-329-288-289-293-290-573
0.0205904 574-476-477-399-398-563-564-1354-1355-1356-1480-1479-1439-1438-1437-1436-1343-1345-1344-1441-1721
0.0205904 1722-1624-1625-1547-1545-1544-1543-1542-1537-1536-1532-1348-1347-1345-1344-1441-1721
0.0205904 1148-1050-1051-973-972-1137-1138-206-377-376-375-356-360-363-1486-1487-1482-1481-1492-1479-1480-1356-1353-1343-1345-1344-1441-1721
0.0205904 1148-1050-1051-973-972-1137-1138-206-207-208-332-331-291-290-289-288-287-293-573
0.0205904 574-476-477-399-398-396-395-394-389-388-384-200-199-198-197-196-293-573
0.0205904 1148-1050-1051-973-972-1137-1138-206-377-376-375-356-360-363-1486-1487-1482-1481-1492-1478-1457-1456-1440-1439-1479-1480-1356-1353-1343-1345-1344-1441-1721
0.0205904 1148-1050-1051-973-972-1137-1138-206-205-208-332-331-291-290-289-288-287-293-573
0.0205904 1148-1050-1051-973-972-1137-1138-206-207-208-332-331-291-290-289-288-287-196-293-573
0.0205904 1722-1624-1625-1547-1545-1544-1543-1542-1537-1536-1532-1348-1347-1346-1345-1344-1441-1721
0.0205904 1148-1050-1051-973-972-1137-1138-206-377-376-375-356-360-363-1486-1487-1482-1481-1492-1478-1479-1480-1356-1353-1343-1345-1344-1441-1721
0.0205904 1148-1050-1051-973-972-1137-1138-206-377-376-375-356-360-363-1486-1487-1482-1481-1492-1478-1457-1456-1439-1479-1480-1356-1353-1343-1345-1344-1441-1721
0.0205904 1722-1624-1625-1547-1545-1544-1543-1542-1537-1536-1532-1348-1349-1343-1344-1721
0.0205904 1148-1050-1051-973-972-1137-1138-206-205-208-332-331-291-290-289-288-287-196-293-573
0.0205904 1722-1624-1625-1547-1545-1544-1543-1542-1537-1536-1532-1348-1349-1343-1345-1344-1441-1721
0.0205904 1148-1050-1051-973-972-1137-1138-206-377-376-375-356-360-363-1486-1487-1482-1481-1492-1478-1457-1479-1480-1356-1353-1343-1345-1344-1441-1721
0.0205904 1722-1624-1625-1547-1545-1544-1543-1542-1537-1536-1532-1348-1349-1345-1344-1441-1721
0.0199271 1148-1050-1051-973-972-970-969-968-963-962-958-774-773-771-1147
0.0197019 1722-1624-1625-1547-1546-1711-1712-780-781-782-906-905-865-864-863-867-868-840-804-803-838-770-1147
0.0197019 574-476-477-399-497-566-391-366-367-364-372-374-334-339-338-937-934-930-929-907-906-905-865-864-863-867-868-840-804-803-838-770-1147
0.0197019 1148-1050-1051-973-972-970-969-968-963-962-958-774-775-779-782-906-905-865-866-867-868-840-804-803-838-770-1147
0.0197019 574-476-477-399-497-566-391-366-367-364-372-374-334-339-338-937-934-930-929-907-906-905-865-864-863-862-861-867-868-840-804-803-838-770-1147
0.0197019 1722-1624-1625-1547-1546-1711-1712-780-779-782-906-905-865-864-863-867-868-840-804-803-838-770-1147
0.0197019 1722-1624-1625-1547-1546-1711-1712-780-779-782-906-905-865-864-863-862-861-867-868-840-804-803-838-770-1147
0.0190637 574-476-477-399-497-566-391-366-367-364-372-374-334-339-338-937-934-930-929-907-918-904-883-865-905-1147
0.0190637 1148-1050-1051-973-972-970-969-968-963-962-958-774-773-772-771-770-867-868-869-866-882-883-865-905-1147
0.0190564 1148-1050-1051-973-972-1137-1138-206-377-376-375-356-360-363-1486-1487-1482-1481-1480-1479-1439-1438-1437-1441-1721
0.0190564 574-476-477-399-398-563-564-1354-1353-1356-1480-1479-1439-1438-1437-1441-1721
0.0190564 574-476-477-399-398-563-564-1354-1355-1353-1356-1480-1479-1439-1438-1437-1441-1721
0.0190564 574-476-477-399-398-563-564-1354-1355-1356-1480-1479-1439-1438-1437-1441-1721
0.0188767 1148-1050-1051-973-972-970-969-968-963-962-958-774-773-772-771-770-867-868-869-866-882-865-905-906-782-779-1147
0.0188767 1148-1050-1051-973-972-970-969-968-963-962-958-774-773-772-771-770-867-868-869-866-882-883-905-906-782-779-1147
0.0188767 1148-1050-1051-973-972-970-969-968-963-962-958-774-773-772-771-770-867-868-869-866-865-905-906-782-779-1147
0.0188767 1148-1050-1051-973-972-970-969-968-963-962-958-774-773-772-771-770-867-868-869-866-882-883-865-905-906-782-779-1147
0.0188767 574-476-477-399-497-566-391-366-367-364-372-374-334-339-338-937-934-930-929-907-906-905-865-864-863-862-861-867-868-840-804-803-772-771-770-769-782-779-1147
0.0188767 574-476-477-399-497-566-391-366-367-364-372-374-334-339-338-937-934-930-929-907-906-905-865-864-863-867-868-840-804-803-772-771-770-769-782-779-1147
0.0188767 574-476-477-399-497-566-391-366-367-364-372-374-334-339-338-937-934-930-929-907-906-905-865-864-863-862-861-867-868-840-804-772-771-770-769-782-779-1147
0.0188767 574-476-477-399-497-566-391-366-367-364-372-374-334-339-338-937-934-930-929-907-906-905-865-864-863-867-868-840-804-803-838-772-771-770-769-782-779-1147
0.0188767 574-476-477-399-497-566-391-366-367-364-372-374-334-339-338-937-934-930-929-907-906-905-865-864-863-867-868-840-804-772-771-770-769-782-779-1147
0.0188767 574-476-477-399-497-566-391-366-367-364-372-374-334-339-338-937-934-930-929-907-906-905-865-864-863-862-861-867-868-840-804-803-838-772-771-770-769-782-779-1147
0.0188767 574-476-477-399-497-566-391-366-367-364-372-374-334-339-338-937-934-930-929-907-918-904-905-906-782-779-1147
0.0188767 574-476-477-399-497-566-391-366-367-364-372-374-334-339-338-937-934-930-929-907-906-905-865-864-863-862-861-867-868-840-772-771-770-769-782-779-1147
0.0188767 574-476-477-399-497-566-391-366-367-364-372-374-334-339-338-937-934-930-929-907-906-905-865-864-863-867-868-840-772-771-770-769-782-779-1147
0.0188767 574-476-477-399-497-566-391-366-367-364-372-374-334-339-338-937-934-930-929-907-918-904-883-865-905-906-782-779-1147
0.0188767 574-476-477-399-497-566-391-366-367-364-372-374-334-339-338-937-934-930-929-907-918-904-883-905-906-782-779-1147
0.0188767 574-476-477-399-497-566-391-366-367-364-372-374-334-339-338-937-934-930-929-907-918-905-906-782-779-1147
0.017997 574-476-477-399-398-563-564-1354-1355-1356-1480-1479-1439-1438-1437-1441-1442-1414-1346-1345-1344-1343-1353-1721
0.017997 1148-1050-1051-973-972-1137-1138-206-377-376-375-356-360-363-1486-1487-1482-1481-1480-1479-1439-1438-1437-1441-1442-1414-1378-1377-1346-1345-1344-1343-1353-1721
0.017997 574-476-477-399-398-563-564-1354-1355-1356-1480-1479-1439-1438-1437-1441-1442-1414-1378-1377-1412-1346-1345-1344-1343-1353-1721
0.017997 1148-1050-1051-973-972-1137-1138-206-377-376-375-356-360-363-1486-1487-1482-1481-1480-1479-1439-1438-1437-1441-1442-1414-1346-1345-1344-1343-1353-1721
0.017997 1148-1050-1051-973-972-1137-1138-206-377-376-375-356-360-363-1486-1487-1482-1481-1480-1479-1439-1438-1437-1441-1442-1414-1378-1377-1412-1346-1345-1344-1343-1353-1721
0.017997 574-476-477-399-398-563-564-1354-1355-1356-1480-1479-1439-1438-1437-1441-1442-1414-1378-1346-1345-1344-1343-1353-1721
0.017997 574-476-477-399-398-563-564-1354-1355-1356-1480-1479-1439-1438-1437-1441-1442-1414-1378-1377-1346-1345-1344-1343-1353-1721
0.017997 1148-1050-1051-973-972-1137-1138-206-377-376-375-356-360-363-1486-1487-1482-1481-1480-1479-1439-1438-1437-1441-1442-1414-1378-1346-1345-1344-1343-1353-1721
0.0177487 574-476-477-399-497-566-391-366-367-364-372-374-334-339-338-937-934-930-929-907-906-905-865-864-863-867-868-840-804-772-771-770-769-782-1147
0.0177487 574-476-477-399-497-566-391-366-367-364-372-374-334-339-338-937-934-930-929-907-906-905-865-864-863-862-861-867-868-840-804-772-771-770-769-782-1147
0.0177487 574-476-477-399-497-566-391-366-367-364-372-374-334-339-338-937-934-930-929-907-906-905-865-864-863-867-868-840-804-803-772-771-770-769-782-1147
0.0177487 574-476-477-399-497-566-391-366-367-364-372-374-334-339-338-937-934-930-929-907-906-905-865-864-863-867-868-840-804-803-838-772-771-770-769-782-1147
0.0177487 574-476-477-399-497-566-391-366-367-364-372-374-334-339-338-937-934-930-929-907-906-905-865-864-863-862-861-867-868-840-804-803-838-772-771-770-769-782-1147
0.0177487 574-476-477-399-497-566-391-366-367-364-372-374-334-339-338-937-934-930-929-907-906-905-865-864-863-867-868-840-772-771-770-769-782-1147
0.0177487 574-476-477-399-497-566-391-366-367-364-372-374-334-339-338-937-934-930-929-907-906-905-865-864-863-862-861-867-868-840-772-771-770-769-782-1147
0.0177487 574-476-477-399-497-566-391-366-367-364-372-374-334-339-338-937-934-930-929-907-906-905-865-864-863-862-861-867-868-840-804-803-772-771-770-769-782-1147
0.0177178 1722-1624-1625-1547-1545-1544-1543-1542-1537-1536-1532-1348-1347-1346-1345-1344-1441-1442-1443-1440-1456-1457-1478-1479-1480-1356-1353-1343-1436-1437-1438-1439-1721
0.0175618 574-476-477-399-497-566-391-366-367-364-372-374-334-339-338-937-934-930-929-907-906-905-865-864-863-867-1147
0.0175618 1722-1624-1625-1547-1546-1711-1712-780-781-782-906-905-865-864-863-867-1147
0.0175618 1722-1624-1625-1547-1546-1711-1712-780-779-782-906-905-865-864-863-867-1147
0.017329 574-476-477-399-398-396-395-394-389-388-384-200-201-195-573
0.0171718 1722-1624-1625-1547-1545-1544-1543-1542-1537-1536-1532-1348-1347-1346-1345-1344-1441-1442-1443-1440-1439-1456-1457-1478-1492-1479-1721
0.0171718 1722-1624-1625-1547-1545-1544-1543-1542-1537-1536-1532-1348-1347-1346-1345-1344-1441-1442-1443-1440-1456-1457-1478-1492-1479-1721
0.0169992 1148-1050-1051-973-972-1137-1138-206-207-208-332-331-291-290-289-288-287-275-271-294-573
0.0166833 1722-1624-1625-1547-1546-1711-1712-780-951-952-947-946-938-937-338-339-334-333-344-330-309-331-291-290-289-293-294-266-198-199-197-196-195-205-573
0.0166833 1722-1624-1625-1547-1546-1711-1712-780-951-952-947-946-938-937-338-339-334-333-332-331-291-290-289-293-294-266-198-199-197-196-195-205-573
0.0166833 1722-1624-1625-1547-1546-1711-1712-780-951-952-947-946-938-937-338-339-334-333-344-331-291-290-289-293-294-266-198-199-197-196-195-205-573
0.0166761 1148-1050-1051-973-972-970-969-968-963-962-958-774-775-783-782-906-905-865-866-867-1147
0.0166761 1148-1050-1051-973-972-970-969-968-963-962-958-774-775-783-779-782-906-905-865-866-867-1147
0.0166761 1148-1050-1051-973-972-970-969-968-963-962-958-774-775-779-782-906-905-865-866-867-1147
0.0166761 574-476-477-399-398-396-395-394-389-388-384-200-199-198-197-196-293-292-291-573
0.0162001 574-476-477-399-497-566-391-366-367-364-372-374-334-339-338-937-934-930-929-907-906-905-865-864-863-867-868-840-772-1147
0.0162001 574-476-477-399-497-566-391-366-367-364-372-374-334-339-338-937-934-930-929-907-906-905-865-864-863-862-861-867-868-840-772-1147
0.0162001 1148-1050-1051-973-972-970-969-968-963-962-958-774-775-779-782-906-905-865-866-867-868-840-772-1147
0.0162001 1722-1624-1625-1547-1546-1711-1712-780-779-782-906-905-865-864-863-867-868-840-772-1147
0.0162001 1722-1624-1625-1547-1546-1711-1712-780-779-782-906-905-865-864-863-862-861-867-868-840-772-1147
0.0162001 1148-1050-1051-973-972-970-969-968-963-962-958-774-775-769-771-770-867-868-840-772-1147
0.0162001 1722-1624-1625-1547-1546-1711-1712-780-781-782-906-905-865-864-863-867-868-840-772-1147
0.0160163 574-476-477-399-398-563-564-1354-1355-1356-1721
0.0158502 1722-1624-1625-1547-1546-1711-1712-780-951-952-947-946-938-937-338-339-334-333-344-330-309-308-292-291-573
0.0157254 1722-1624-1625-1547-1545-1544-1543-1542-1537-1536-1532-1348-1347-1345-1721
0.0157002 574-476-477-399-398-396-395-394-389-388-384-200-201-205-208-332-331-291-292-293-573
0.0157002 574-476-477-399-398-396-395-394-389-388-384-200-201-202-205-208-332-331-291-292-293-573
0.0156003 1148-1050-1051-973-972-970-969-968-963-962-958-774-775-779-782-906-905-865-866-869-867-1147
0.0153582 574-476-477-399-398-396-395-394-389-388-384-200-201-205-208-332-331-291-292-295-294-293-196-573
0.0153582 1722-1624-1625-1547-1546-1711-1712-780-779-782-906-905-865-864-863-867-868-840-804-803-772-771-770-769-1147
0.0153582 1722-1624-1625-1547-1546-1711-1712-780-779-782-906-905-865-864-863-867-868-840-804-772-771-770-769-1147
0.0153582 1722-1624-1625-1547-1546-1711-1712-780-779-782-906-905-865-864-863-867-868-840-772-771-770-769-1147
0.0153582 574-476-477-399-497-566-391-366-367-364-372-374-334-339-338-937-934-930-929-907-918-905-906-782-779-769-1147
0.0153582 1148-1050-1051-973-972-970-969-968-963-962-958-774-773-772-771-770-867-868-869-866-882-883-905-906-782-779-769-1147
0.0153582 574-476-477-399-497-566-391-366-367-364-372-374-334-339-338-937-934-930-929-907-906-905-865-864-863-867-868-840-804-803-772-771-770-769-1147
0.0153582 1722-1624-1625-1547-1546-1711-1712-780-779-782-906-905-865-864-863-862-861-867-868-840-804-803-838-772-771-770-769-1147
0.0153582 574-476-477-399-497-566-391-366-367-364-372-374-334-339-338-937-934-930-929-907-906-905-865-864-863-867-868-840-772-771-770-769-1147
0.0153582 574-476-477-399-497-566-391-366-367-364-372-374-334-339-338-937-934-930-929-907-906-905-865-864-863-862-861-867-868-840-804-803-772-771-770-769-1147
0.0153582 1722-1624-1625-1547-1546-1711-1712-780-779-782-906-905-865-864-863-862-861-867-868-840-804-803-772-771-770-769-1147
0.0153582 1722-1624-1625-1547-1546-1711-1712-780-779-782-906-905-865-864-863-862-861-867-868-840-804-772-771-770-769-1147
0.0153582 574-476-477-399-497-566-391-366-367-364-372-374-334-339-338-937-934-930-929-907-906-905-865-864-863-862-861-867-868-840-804-803-838-772-771-770-769-1147
0.0153582 1722-1624-1625-1547-1546-1711-1712-780-779-782-906-905-865-864-863-862-861-867-868-840-772-771-770-769-1147
0.0153582 1148-1050-1051-973-972-1137-1138-206-205-208-332-331-291-290-289-293-294-266-198-199-197-196-195-573
0.0153582 1148-1050-1051-973-972-970-969-968-963-962-958-774-773-772-771-770-867-868-869-866-865-905-906-782-779-769-1147
0.0153582 1722-1624-1625-1547-1546-1711-1712-780-951-952-947-946-938-937-338-339-334-333-332-331-291-290-289-293-294-266-198-199-197-196-195-573
0.0153582 574-476-477-399-398-396-395-394-389-388-384-200-199-198-197-196-293-294-295-292-291-331-332-208-205-195-573
0.0153582 1722-1624-1625-1547-1546-1711-1712-780-951-952-947-946-938-937-338-339-334-333-344-330-331-291-290-289-293-294-266-198-199-197-196-195-573
0.0153582 574-476-477-399-398-396-395-394-389-388-384-200-199-198-197-196-293-294-295-292-308-291-331-332-208-205-195-573
0.0153582 1722-1624-1625-1547-1546-1711-1712-780-781-782-906-905-865-864-863-867-868-840-804-803-838-772-771-770-769-1147
0.0153582 574-476-477-399-497-566-391-366-367-364-372-374-334-339-338-937-934-930-929-907-918-904-905-906-782-779-769-1147
0.0153582 1722-1624-1625-1547-1546-1711-1712-780-781-782-906-905-865-864-863-867-868-840-804-803-772-771-770-769-1147
0.0153582 1148-1050-1051-973-972-970-969-968-963-962-958-774-773-772-771-770-867-868-869-866-882-865-905-906-782-779-769-1147
0.0153582 574-476-477-399-497-566-391-366-367-364-372-374-334-339-338-937-934-930-929-907-906-905-865-864-863-862-861-867-868-840-772-771-770-769-1147
0.0153582 1722-1624-1625-1547-1546-1711-1712-780-781-782-906-905-865-864-863-867-868-840-804-772-771-770-769-1147
0.0153582 1722-1624-1625-1547-1546-1711-1712-780-781-782-906-905-865-864-863-867-868-840-772-771-770-769-1147
0.0153582 1722-1624-1625-1547-1546-1711-1712-780-951-952-947-946-938-937-338-339-334-333-344-330-309-331-291-290-289-293-294-266-198-199-197-196-195-573
0.0153582 574-476-477-399-497-566-391-366-367-364-372-374-334-339-338-937-934-930-929-907-906-905-865-864-863-867-868-840-804-803-838-772-771-770-769-1147
0.0153582 1722-1624-1625-1547-1546-1711-1712-780-951-952-947-946-938-937-338-339-334-333-344-331-291-290-289-293-294-266-198-199-197-196-195-573
0.0153582 1148-1050-1051-973-972-970-969-968-963-962-958-774-773-772-771-770-867-868-869-866-882-883-865-905-906-782-779-769-1147
0.0153582 574-476-477-399-497-566-391-366-367-364-372-374-334-339-338-937-934-930-929-907-906-905-865-864-863-862-861-867-868-840-804-772-771-770-769-1147
0.0153582 1722-1624-1625-1547-1546-1711-1712-780-779-782-906-905-865-864-863-867-868-840-804-803-838-772-771-770-769-1147
0.0153582 574-476-477-399-398-396-395-394-389-388-384-200-201-205-208-332-331-291-292-293-294-266-198-199-197-196-195-573
0.0153582 574-476-477-399-497-566-391-366-367-364-372-374-334-339-338-937-934-930-929-907-906-905-865-864-863-867-868-840-804-772-771-770-769-1147
0.0151665 1148-1050-1051-973-972-970-969-968-963-962-958-774-775-783-779-1147
0.0150914 1722-1624-1625-1547-1546-1711-1712-780-951-952-947-946-938-937-338-339-334-333-344-330-309-308-292-291-331-332-208-329-288-289-290-293-573
0.0150814 1148-1050-1051-973-972-970-969-968-963-962-958-774-775-769-771-770-867-868-840-804-772-1147
0.0150814 1148-1050-1051-973-972-970-969-968-963-962-958-774-775-779-782-906-905-865-866-867-868-840-804-772-1147
0.0150814 1722-1624-1625-1547-1546-1711-1712-780-781-782-906-905-865-864-863-867-868-840-804-772-1147
0.0150814 1722-1624-1625-1547-1546-1711-1712-780-779-782-906-905-865-864-863-867-868-840-804-772-1147
0.0150814 1722-1624-1625-1547-1546-1711-1712-780-779-782-906-905-865-864-863-862-861-867-868-840-804-772-1147
0.0150814 574-476-477-399-497-566-391-366-367-364-372-374-334-339-338-937-934-930-929-907-906-905-865-864-863-867-868-840-804-772-1147
0.0150814 574-476-477-399-497-566-391-366-367-364-372-374-334-339-338-937-934-930-929-907-906-905-865-864-863-862-861-867-868-840-804-772-1147
0.0150606 1722-1624-1625-1547-1545-1544-1543-1542-1537-1536-1532-1348-1347-1346-1345-1344-1441-1442-1443-1440-1439-1456-1457-1478-1492-1491-1479-1721
0.0150606 1722-1624-1625-1547-1545-1544-1543-1542-1537-1536-1532-1348-1347-1346-1345-1344-1441-1442-1443-1440-1456-1457-1478-1492-1491-1479-1721
0.0150393 1722-1624-1625-1547-1545-1544-1543-1542-1537-1536-1532-1348-1347-1346-1345-1344-1441-1442-1443-1440-1439-1456-1457-1479-1721
0.0149682 1148-1050-1051-973-972-1137-1138-206-377-376-375-356-360-363-1486-1487-1482-1481-1480-1479-1439-1438-1437-1441-1442-1414-1346-1721
0.0149682 1148-1050-1051-973-972-1137-1138-206-377-376-375-356-360-363-1486-1487-1482-1481-1492-1478-1457-1456-1439-1479-1480-1356-1353-1343-1345-1344-1441-1442-1414-1346-1721
0.0149682 1722-1624-1625-1547-1545-1544-1543-1542-1537-1536-1532-1348-1349-1345-1344-1441-1442-1414-1346-1721
0.0149682 574-476-477-399-398-563-564-1354-1353-1356-1480-1479-1439-1438-1437-1441-1442-1414-1346-1721
0.0149682 1148-1050-1051-973-972-1137-1138-206-377-376-375-356-360-363-1486-1487-1482-1481-1492-1478-1479-1480-1356-1353-1343-1345-1344-1441-1442-1414-1346-1721
0.0149682 574-476-477-399-398-563-564-1354-1355-1356-1480-1479-1439-1438-1437-1441-1442-1414-1346-1721
0.0149682 1148-1050-1051-973-972-1137-1138-206-377-376-375-356-360-363-1486-1487-1482-1481-1492-1478-1457-1479-1480-1356-1353-1343-1345-1344-1441-1442-1414-1346-1721
0.0149682 1148-1050-1051-973-972-1137-1138-206-377-376-375-356-360-363-1486-1487-1482-1481-1492-1479-1480-1356-1353-1343-1345-1344-1441-1442-1414-1346-1721
0.0149682 574-476-477-399-398-563-564-1354-1355-1353-1356-1480-1479-1439-1438-1437-1441-1442-1414-1346-1721
0.0149682 574-476-477-399-398-563-564-1354-1355-1356-1480-1479-1439-1438-1437-1436-1343-1345-1344-1441-1442-1414-1346-1721
0.0149682 1148-1050-1051-973-972-1137-1138-206-377-376-375-356-360-363-1486-1487-1482-1481-1492-1478-1457-1456-1440-1441-1442-1414-1346-1721
0.0146873 574-476-477-399-398-396-395-394-389-388-384-200-201-205-208-332-331-291-292-295-293-573
0.0146873 574-476-477-399-398-396-395-394-389-388-384-200-201-202-205-208-332-331-291-292-295-293-573
0.0144691 1722-1624-1625-1547-1546-1711-1712-780-779-1147
0.0135882 1148-1050-1051-973-972-1137-1138-206-207-208-573
0.0129734 574-476-477-399-398-396-395-394-389-388-384-200-199-198-197-196-293-294-295-292-308-309-330-344-343-331-573
0.0129734 574-476-477-399-398-396-395-394-389-388-384-200-199-198-197-196-293-292-308-309-330-344-343-331-573
0.0126735 1148-1050-1051-973-972-1137-1138-206-377-376-375-356-360-363-1486-1487-1482-1481-1480-1479-1439-1438-1437-1441-1442-1414-1378-1346-1345-1344-1343-1721
0.0126735 1722-1624-1625-1547-1545-1544-1543-1542-1537-1536-1532-1348-1347-1346-1345-1344-1441-1442-1443-1440-1456-1457-1478-1492-1491-1479-1480-1356-1353-1343-1721
0.0126735 1148-1050-1051-973-972-1137-1138-206-377-376-375-356-360-363-1486-1487-1482-1481-1480-1479-1439-1438-1437-1441-1442-1414-1346-1345-1344-1343-1721
0.0126735 1148-1050-1051-973-972-1137-1138-206-377-376-375-356-360-363-1486-1487-1482-1481-1492-1478-1457-1456-1439-1479-1480-1356-1353-1343-1721
0.0126735 1722-1624-1625-1547-1545-1544-1543-1542-1537-1536-1532-1348-1347-1346-1345-1344-1441-1442-1443-1440-1456-1457-1478-1492-1479-1480-1356-1353-1343-1721
0.0126735 1148-1050-1051-973-972-1137-1138-206-377-376-375-356-360-363-1486-1487-1482-1481-1492-1479-1480-1356-1353-1343-1721
0.0126735 1148-1050-1051-973-972-1137-1138-206-377-376-375-356-360-363-1486-1487-1482-1481-1480-1479-1439-1438-1437-1441-1442-1414-1378-1377-1346-1345-1344-1343-1721
0.0126735 1722-1624-1625-1547-1545-1544-1543-1542-1537-1536-1532-1348-1347-1346-1345-1344-1441-1442-1443-1440-1456-1457-1478-1479-1480-1356-1353-1343-1721
0.0126735 1722-1624-1625-1547-1545-1544-1543-1542-1537-1536-1532-1348-1347-1346-1345-1344-1441-1442-1443-1440-1439-1456-1457-1478-1479-1480-1356-1353-1343-1721
0.0126735 1148-1050-1051-973-972-1137-1138-206-377-376-375-356-360-363-1486-1487-1482-1481-1480-1479-1439-1438-1437-1441-1442-1414-1378-1377-1412-1346-1345-1344-1343-1721
0.0126735 574-476-477-399-398-563-564-1354-1355-1356-1480-1479-1439-1438-1437-1441-1442-1414-1346-1345-1344-1343-1721
0.0126735 1722-1624-1625-1547-1545-1544-1543-1542-1537-1536-1532-1348-1347-1346-1345-1344-1441-1442-1443-1440-1456-1439-1479-1480-1356-1353-1343-1721
0.0126735 574-476-477-399-398-563-564-1354-1355-1356-1480-1479-1439-1438-1437-1441-1442-1414-1378-1346-1345-1344-1343-1721
0.0126735 574-476-477-399-398-563-564-1354-1355-1356-1480-1479-1439-1438-1437-1441-1442-1414-1378-1377-1346-1345-1344-1343-1721
0.0126735 1722-1624-1625-1547-1545-1544-1543-1542-1537-1536-1532-1348-1347-1346-1345-1344-1441-1442-1443-1440-1439-1479-1480-1356-1353-1343-1721
0.0126735 574-476-477-399-398-563-564-1354-1355-1356-1480-1479-1439-1438-1437-1441-1442-1414-1378-1377-1412-1346-1345-1344-1343-1721
0.0126735 1722-1624-1625-1547-1545-1544-1543-1542-1537-1536-1532-1348-1347-1346-1345-1344-1441-1442-1443-1440-1439-1456-1457-1479-1480-1356-1353-1343-1721
0.0126735 1148-1050-1051-973-972-1137-1138-206-377-376-375-356-360-363-1486-1487-1482-1481-1492-1478-1457-1479-1480-1356-1353-1343-1721
0.0126735 574-476-477-399-398-563-564-1354-1353-1356-1480-1479-1439-1438-1437-1441-1442-1414-1378-1377-1346-1345-1344-1343-1721
0.0126735 1148-1050-1051-973-972-1137-1138-206-377-376-375-356-360-363-1486-1487-1482-1481-1492-1478-1457-1456-1440-1439-1479-1480-1356-1353-1343-1721
0.0126735 574-476-477-399-398-563-564-1354-1355-1353-1356-1480-1479-1439-1438-1437-1441-1442-1414-1378-1377-1346-1345-1344-1343-1721
0.0126735 574-476-477-399-398-563-564-1354-1353-1356-1480-1479-1439-1438-1437-1441-1442-1414-1378-1346-1345-1344-1343-1721
0.0126735 574-476-477-399-398-563-564-1354-1355-1353-1356-1480-1479-1439-1438-1437-1441-1442-1414-1378-1346-1345-1344-1343-1721
0.0126735 574-476-477-399-398-563-564-1354-1353-1356-1480-1479-1439-1438-1437-1441-1442-1414-1346-1345-1344-1343-1721
0.0126735 1722-1624-1625-1547-1545-1544-1543-1542-1537-1536-1532-1348-1347-1346-1345-1344-1441-1442-1443-1440-1439-1456-1457-1478-1492-1479-1480-1356-1353-1343-1721
0.0126735 574-476-477-399-398-563-564-1354-1355-1353-1356-1480-1479-1439-1438-1437-1441-1442-1414-1346-1345-1344-1343-1721
0.0126735 1148-1050-1051-973-972-1137-1138-206-377-376-375-356-360-363-1486-1487-1482-1481-1492-1478-1479-1480-1356-1353-1343-1721
0.0126735 574-476-477-399-398-563-564-1354-1353-1356-1480-1479-1439-1438-1437-1441-1442-1414-1378-1377-1412-1346-1345-1344-1343-1721
0.0126735 574-476-477-399-398-563-564-1354-1355-1353-1356-1480-1479-1439-1438-1437-1441-1442-1414-1378-1377-1412-1346-1345-1344-1343-1721
0.0126735 1722-1624-1625-1547-1545-1544-1543-1542-1537-1536-1532-1348-1347-1346-1345-1344-1441-1442-1443-1440-1456-1457-1479-1480-1356-1353-1343-1721
0.0122307 574-476-477-399-398-563-564-1354-1355-1353-1356-1480-1479-1439-1438-1437-1441-1442-1414-1378-1377-1412-1344-1721
0.0122307 574-476-477-399-398-563-564-1354-1353-1356-1480-1479-1439-1438-1437-1441-1442-1414-1378-1377-1412-1344-1721
0.0122307 574-476-477-399-398-563-564-1354-1355-1356-1480-1479-1439-1438-1437-1441-1442-1414-1378-1377-1412-1344-1721
0.0122307 1148-1050-1051-973-972-1137-1138-206-377-376-375-356-360-363-1486-1487-1482-1481-1480-1479-1439-1438-1437-1441-1442-1414-1378-1377-1412-1344-1721
0.0121761 1148-1050-1051-973-972-1137-1138-206-377-376-375-356-360-363-1486-1487-1482-1481-1492-1478-1457-1456-1440-1439-1721
0.0120567 1148-1050-1051-973-972-1137-1138-206-377-376-375-356-360-363-1486-1487-1482-1481-1480-1479-1439-1438-1437-1441-1442-1414-1378-1346-1721
0.0120567 574-476-477-399-398-563-564-1354-1353-1356-1480-1479-1439-1438-1437-1441-1442-1414-1378-1346-1721
0.0120567 574-476-477-399-398-563-564-1354-1355-1353-1356-1480-1479-1439-1438-1437-1441-1442-1414-1378-1346-1721
0.0120567 1722-1624-1625-1547-1545-1544-1543-1542-1537-1536-1532-1348-1349-1345-1344-1441-1442-1414-1378-1346-1721
0.0120567 574-476-477-399-398-563-564-1354-1355-1356-1480-1479-1439-1438-1437-1441-1442-1414-1378-1346-1721
0.0120567 1148-1050-1051-973-972-1137-1138-206-377-376-375-356-360-363-1486-1487-1482-1481-1492-1479-1480-1356-1353-1343-1345-1344-1441-1442-1414-1378-1346-1721
0.0120567 574-476-477-399-398-563-564-1354-1355-1356-1480-1479-1439-1438-1437-1436-1343-1345-1344-1441-1442-1414-1378-1346-1721
0.0117638 1148-1050-1051-973-972-1137-1138-206-377-376-375-356-360-363-1486-1487-1482-1481-1492-1478-1479-1721
0.0114449 574-476-477-399-398-396-395-394-389-388-384-200-199-198-197-196-293-292-308-291-573
0.0114449 574-476-477-399-398-396-395-394-389-388-384-200-199-198-197-196-293-294-295-292-308-291-573
0.0113136 1722-1624-1625-1547-1546-1711-1712-780-781-782-906-905-865-864-863-867-868-840-772-771-770-769-779-1147
0.0113136 1722-1624-1625-1547-1546-1711-1712-780-781-782-906-905-865-864-863-867-868-840-804-772-771-770-769-779-1147
0.0113136 1722-1624-1625-1547-1546-1711-1712-780-781-782-906-905-865-864-863-867-868-840-804-803-838-772-771-770-769-779-1147
0.0113136 1722-1624-1625-1547-1546-1711-1712-780-781-782-906-905-865-864-863-867-868-840-804-803-772-771-770-769-779-1147
0.011136 574-476-477-399-398-396-395-394-389-388-384-200-199-198-197-196-293-294-295-292-308-309-330-344-331-573
0.011136 574-476-477-399-398-396-395-394-389-388-384-200-199-198-197-196-293-292-308-309-330-344-331-573
0.0110034 1148-1050-1051-973-972-1137-1138-206-209-205-204-208-573
0.0110034 1148-1050-1051-973-972-1137-1138-206-207-204-208-573
0.0107103 1722-1624-1625-1547-1545-1544-1543-1542-1537-1536-1532-1348-1347-1346-1345-1344-1441-1442-1443-1440-1439-1456-1457-1478-1492-1491-1480-1721
0.0107103 1722-1624-1625-1547-1545-1544-1543-1542-1537-1536-1532-1348-1347-1346-1345-1344-1441-1442-1443-1440-1456-1457-1478-1492-1491-1480-1721
0.0106057 574-476-477-399-398-396-395-394-389-388-384-200-201-205-208-332-331-291-292-295-294-573
0.0106057 574-476-477-399-398-396-395-394-389-388-384-200-201-202-205-208-332-331-291-292-295-294-573
0.0105592 1148-1050-1051-973-972-1137-1138-206-209-208-573
0.00990571 1722-1624-1625-1547-1545-1544-1543-1542-1537-1536-1532-1348-1347-1346-1345-1344-1441-1442-1443-1440-1439-1456-1457-1478-1491-1480-1721
0.00959514 1722-1624-1625-1547-1545-1544-1543-1542-1537-1536-1532-1348-1347-1346-1345-1344-1441-1442-1443-1440-1439-1456-1457-1478-1491-1490-1480-1721
0.00915795 574-476-477-399-398-563-564-1354-1355-1353-1721
0.00914693 1722-1624-1625-1547-1545-1544-1543-1542-1537-1536-1532-1348-1347-1346-1345-1344-1441-1442-1443-1440-1456-1439-1721
0.00914532 574-476-477-399-497-566-391-366-367-364-372-374-334-339-338-937-934-930-929-907-906-905-865-864-863-862-769-1147
0.00914532 1722-1624-1625-1547-1546-1711-1712-780-781-782-906-905-865-864-863-862-769-1147
0.00914532 1722-1624-1625-1547-1546-1711-1712-780-779-782-906-905-865-864-863-862-769-1147
0.00911938 1148-1050-1051-973-972-1137-1138-206-207-208-332-331-291-290-289-288-287-275-271-272-293-573
0.00910402 1148-1050-1051-973-972-970-969-968-963-962-958-774-775-769-771-770-867-868-840-804-803-838-799-772-1147
0.00907859 1722-1624-1625-1547-1546-1711-1712-780-951-952-947-946-938-937-338-339-334-333-344-330-309-331-291-290-289-293-294-266-198-199-197-196-195-205-208-332-573
0.0089644 1148-1050-1051-973-972-970-969-968-963-962-958-774-775-779-782-906-905-865-866-869-868-867-1147
0.0089644 1148-1050-1051-973-972-970-969-968-963-962-958-774-775-783-779-782-906-905-865-866-869-868-867-1147
0.0089081 1722-1624-1625-1547-1545-1544-1543-1542-1537-1536-1532-1348-1347-1346-1345-1344-1441-1442-1443-1440-1439-1456-1457-1478-1477-1356-1721
0.00880504 1722-1624-1625-1547-1546-1711-1712-780-951-952-947-946-938-937-338-339-334-333-344-330-331-573
0.00869286 1722-1624-1625-1547-1545-1544-1543-1542-1537-1536-1532-1348-1347-1346-1345-1344-1441-1442-1443-1440-1439-1456-1457-1478-1480-1721
0.00849961 1722-1624-1625-1547-1546-1711-1712-780-781-782-906-905-865-864-863-862-861-770-1147
0.00849961 574-476-477-399-497-566-391-366-367-364-372-374-334-339-338-937-934-930-929-907-906-905-865-864-863-862-861-770-1147
0.00849961 1722-1624-1625-1547-1546-1711-1712-780-779-782-906-905-865-864-863-862-861-770-1147
0.00846648 574-476-477-399-497-566-391-366-367-364-372-374-334-339-338-937-934-930-929-907-918-904-905-1147
0.00845861 574-476-477-399-398-396-395-394-389-388-384-200-199-198-197-196-293-294-295-292-291-573
0.00839801 1722-1624-1625-1547-1546-1711-1712-780-951-952-947-946-938-937-338-339-334-333-344-330-309-308-292-291-331-332-208-329-288-289-290-573
0.00827299 1722-1624-1625-1547-1546-1711-1712-780-951-952-947-946-938-937-338-339-334-333-332-331-291-290-289-288-195-573
0.00827299 1148-1050-1051-973-972-1137-1138-206-205-208-332-331-291-290-289-288-195-573
0.00827299 1722-1624-1625-1547-1546-1711-1712-780-951-952-947-946-938-937-338-339-334-333-344-330-309-331-291-290-289-288-195-573
0.00827299 1148-1050-1051-973-972-1137-1138-206-207-208-332-331-291-290-289-288-195-573
0.00827299 1722-1624-1625-1547-1546-1711-1712-780-951-952-947-946-938-937-338-339-334-333-344-330-331-291-290-289-288-195-573
0.00827299 1722-1624-1625-1547-1546-1711-1712-780-951-952-947-946-938-937-338-339-334-333-344-331-291-290-289-288-195-573
0.00821016 1148-1050-1051-973-972-970-969-968-963-962-958-774-773-772-771-770-867-868-869-866-865-905-906-782-779-769-862-863-864-1147
0.00814011 574-476-477-399-398-396-395-394-389-388-384-200-199-198-197-196-293-294-295-292-291-331-332-208-205-195-288-289-290-573
0.00814011 574-476-477-399-398-396-395-394-389-388-384-200-199-198-197-196-293-294-295-292-308-291-331-332-208-205-195-288-289-290-573
0.00808052 1722-1624-1625-1547-1546-1711-1712-780-951-952-947-946-938-937-338-339-334-333-344-330-309-308-292-293-294-266-198-573
0.00808052 574-476-477-399-398-396-395-394-389-388-384-200-201-205-208-332-331-291-292-293-294-266-198-573
0.00808052 1722-1624-1625-1547-1546-1711-1712-780-951-952-947-946-938-937-338-339-334-333-344-331-291-290-289-293-294-266-198-573
0.00808052 574-476-477-399-398-396-395-394-389-388-384-200-201-205-208-332-331-291-292-295-293-294-266-198-573
0.00808052 1148-1050-1051-973-972-1137-1138-206-205-208-332-331-291-290-289-293-294-266-198-573
0.00808052 1722-1624-1625-1547-1546-1711-1712-780-951-952-947-946-938-937-338-339-334-333-344-330-331-291-290-289-293-294-266-198-573
0.00808052 1722-1624-1625-1547-1546-1711-1712-780-951-952-947-946-938-937-338-339-334-333-344-330-309-331-291-290-289-293-294-266-198-573
0.00808052 1722-1624-1625-1547-1546-1711-1712-780-951-952-947-946-938-937-338-339-334-333-332-331-291-290-289-293-294-266-198-573
0.00808052 1148-1050-1051-973-972-1137-1138-206-207-208-332-331-291-290-289-293-294-266-198-573
0.00808052 1148-1050-1051-973-972-1137-1138-206-207-205-208-332-331-291-290-289-293-294-266-198-573
0.00803529 1148-1050-1051-973-972-970-969-968-963-962-958-774-773-772-771-770-867-868-869-866-882-865-905-1147
0.00784799 1722-1624-1625-1547-1546-1711-1712-780-951-952-947-946-938-937-338-339-334-333-344-330-309-308-291-331-332-208-205-573
0.00784799 1722-1624-1625-1547-1546-1711-1712-780-951-952-947-946-938-937-338-339-334-333-344-330-309-308-292-291-331-332-208-205-573
0.00777492 1148-1050-1051-973-972-1137-1138-206-377-376-375-356-360-363-1486-1487-1482-1481-1492-1479-1721
0.00773956 1722-1624-1625-1547-1545-1544-1543-1542-1537-1536-1532-1348-1347-1346-1345-1344-1441-1442-1443-1440-1439-1479-1480-1356-1353-1343-1436-1437-1438-1721
0.00773956 1722-1624-1625-1547-1545-1544-1543-1542-1537-1536-1532-1348-1347-1346-1345-1344-1441-1442-1443-1440-1456-1439-1479-1480-1356-1353-1343-1436-1437-1438-1721
0.00773956 1722-1624-1625-1547-1545-1544-1543-1542-1537-1536-1532-1348-1347-1346-1345-1344-1441-1442-1443-1440-1456-1457-1478-1479-1480-1356-1353-1343-1436-1437-1438-1721
0.00773956 1722-1624-1625-1547-1545-1544-1543-1542-1537-1536-1532-1348-1347-1346-1345-1344-1441-1442-1443-1440-1456-1457-1478-1492-1479-1480-1356-1353-1343-1436-1437-1438-1721
0.00773956 1722-1624-1625-1547-1545-1544-1543-1542-1537-1536-1532-1348-1347-1346-1345-1344-1441-1442-1443-1440-1456-1457-1478-1492-1491-1479-1480-1356-1353-1343-1436-1437-1438-1721
0.00773956 1722-1624-1625-1547-1545-1544-1543-1542-1537-1536-1532-1348-1347-1346-1345-1344-1441-1442-1443-1440-1456-1457-1479-1480-1356-1353-1343-1436-1437-1438-1721
0.00763074 1722-1624-1625-1547-1546-1711-1712-780-951-952-947-946-938-937-338-339-334-333-344-331-573
0.00761034 1722-1624-1625-1547-1546-1711-1712-780-951-952-947-946-938-937-338-339-334-333-344-330-309-308-292-293-294-266-230-198-573
0.00761034 1148-1050-1051-973-972-1137-1138-206-207-205-208-332-331-291-290-289-293-294-266-230-198-573
0.00761034 1148-1050-1051-973-972-1137-1138-206-205-208-332-331-291-290-289-293-294-266-230-198-573
0.00761034 1722-1624-1625-1547-1546-1711-1712-780-951-952-947-946-938-937-338-339-334-333-344-330-331-291-290-289-293-294-266-230-198-573
0.00761034 1148-1050-1051-973-972-1137-1138-206-207-208-332-331-291-290-289-293-294-266-230-198-573
0.00761034 1722-1624-1625-1547-1546-1711-1712-780-951-952-947-946-938-937-338-339-334-333-344-330-309-331-291-290-289-293-294-266-230-198-573
0.00761034 574-476-477-399-398-396-395-394-389-388-384-200-201-205-208-332-331-291-292-295-293-294-266-230-198-573
0.00761034 574-476-477-399-398-396-395-394-389-388-384-200-201-205-208-332-331-291-292-293-294-266-230-198-573
0.00761034 1722-1624-1625-1547-1546-1711-1712-780-951-952-947-946-938-937-338-339-334-333-344-331-291-290-289-293-294-266-230-198-573
0.00761034 1722-1624-1625-1547-1546-1711-1712-780-951-952-947-946-938-937-338-339-334-333-332-331-291-290-289-293-294-266-230-198-573
0.00746422 1722-1624-1625-1547-1545-1544-1543-1542-1537-1536-1532-1348-1347-1346-1345-1344-1441-1442-1443-1440-1439-1721
0.007335 1148-1050-1051-973-972-970-969-968-963-962-958-774-775-783-782-1147
0.00730514 1722-1624-1625-1547-1546-1711-1712-780-951-952-947-946-938-937-338-339-334-333-332-331-291-290-289-288-329-208-573
0.00711408 574-476-477-399-398-563-564-1354-1355-1356-1480-1479-1439-1438-1437-1436-1343-1721
0.00705427 1722-1624-1625-1547-1545-1544-1543-1542-1537-1536-1532-1348-1349-1345-1721
0.00696077 1722-1624-1625-1547-1545-1544-1543-1542-1537-1536-1532-1348-1347-1346-1345-1344-1441-1442-1443-1440-1439-1456-1457-1478-1492-1493-1491-1480-1721
0.00688436 574-476-477-399-398-396-395-394-389-388-384-200-199-198-197-196-293-294-295-292-308-309-330-344-343-332-573
0.00688436 574-476-477-399-398-396-395-394-389-388-384-200-199-198-197-196-293-292-308-309-330-344-343-332-573
0.00647497 574-476-477-399-398-396-395-394-389-388-384-200-201-202-205-573
0.00638463 1148-1050-1051-973-972-1137-1138-206-209-205-208-573
0.00629445 574-476-477-399-398-396-395-394-389-388-384-200-201-205-573
0.00627772 1148-1050-1051-973-972-1137-1138-206-205-208-332-331-291-290-289-288-287-275-293-573
0.00627772 1148-1050-1051-973-972-1137-1138-206-207-208-332-331-291-290-289-288-287-275-293-573
0.00625121 1722-1624-1625-1547-1545-1544-1543-1542-1537-1536-1532-1348-1349-1353-1721
0.00593868 1148-1050-1051-973-972-970-969-968-963-962-958-774-773-772-771-770-867-868-869-866-865-905-1147
0.00593689 1148-1050-1051-973-972-1137-1138-206-209-205-204-332-573
0.0057441 1148-1050-1051-973-972-1137-1138-206-207-205-573
0.00560618 574-476-477-399-398-396-395-394-389-388-384-200-199-198-197-196-293-294-295-292-308-291-331-332-208-205-195-288-289-312-290-573
0.00547246 1722-1624-1625-1547-1545-1544-1543-1542-1537-1536-1532-1348-1347-1346-1345-1344-1441-1442-1443-1440-1456-1439-1479-1480-1356-1353-1343-1436-1437-1460-1438-1721
0.00547246 1722-1624-1625-1547-1545-1544-1543-1542-1537-1536-1532-1348-1347-1346-1345-1344-1441-1442-1443-1440-1456-1457-1478-1479-1480-1356-1353-1343-1436-1437-1460-1438-1721
0.005347 1722-1624-1625-1547-1545-1544-1543-1542-1537-1536-1532-1348-1347-1346-1345-1344-1441-1442-1443-1440-1456-1439-1438-1437-1460-1457-1479-1721
0.00532193 1722-1624-1625-1547-1546-1711-1712-780-951-952-947-946-938-937-338-339-334-333-344-330-309-308-292-291-331-332-208-329-290-573
0.00528151 1148-1050-1051-973-972-1137-1138-206-207-208-332-331-291-290-289-288-287-196-573
0.00528151 1148-1050-1051-973-972-1137-1138-206-205-208-332-331-291-290-289-288-287-196-573
0.00526047 1722-1624-1625-1547-1545-1544-1543-1542-1537-1536-1532-1348-1349-1343-1345-1721
0.00515376 1722-1624-1625-1547-1545-1544-1543-1542-1537-1536-1532-1348-1347-1346-1345-1344-1441-1442-1443-1440-1439-1456-1457-1478-1491-1490-1481-1480-1721
0.00486246 1148-1050-1051-973-972-970-969-968-963-962-958-774-775-769-1147
0.00475529 1148-1050-1051-973-972-1137-1138-206-207-208-332-331-291-290-289-288-195-201-205-573
0.00474508 1148-1050-1051-973-972-1137-1138-206-207-208-332-331-291-290-289-288-287-275-271-272-311-293-573
0.00460503 1722-1624-1625-1547-1545-1544-1543-1542-1537-1536-1532-1348-1347-1346-1414-1442-1441-1721
0.0045984 1148-1050-1051-973-972-970-969-968-963-962-958-774-775-779-1147
0.00439916 1148-1050-1051-973-972-1137-1138-206-205-208-332-331-291-290-289-293-294-266-230-229-264-225-198-573
0.00439916 1148-1050-1051-973-972-1137-1138-206-207-208-332-331-291-290-289-293-294-266-230-229-264-225-198-573
0.00386235 1148-1050-1051-973-972-1137-1138-206-207-204-332-573
0.00382638 1148-1050-1051-973-972-1137-1138-206-207-208-332-331-291-290-289-288-195-205-573
0.00357575 1148-1050-1051-973-972-1137-1138-206-205-208-332-331-291-290-289-287-196-573
0.00357575 1148-1050-1051-973-972-1137-1138-206-207-208-332-331-291-290-289-287-196-573
0.00353066 574-476-477-399-497-566-391-366-367-364-372-374-334-339-338-937-934-930-929-907-918-905-1147
0.00341179 1148-1050-1051-973-972-1137-1138-206-205-208-332-331-291-290-289-288-287-196-275-293-573
0.00341179 1148-1050-1051-973-972-1137-1138-206-207-208-332-331-291-290-289-288-287-196-275-293-573
0.00328914 1148-1050-1051-973-972-1137-1138-206-207-208-332-331-291-290-289-288-195-197-198-199-200-201-205-573
0.00319728 1148-1050-1051-973-972-1137-1138-206-207-208-332-331-291-290-289-287-293-573
0.00319728 1148-1050-1051-973-972-1137-1138-206-207-205-208-332-331-291-290-289-287-293-573
9.32591e-07 574-476-477-399-398-563-564-1354-1353-1721
7.24153e-07 1148-1050-1051-973-972-1137-1138-206-205-573
5.30298e-07 1722-1624-1625-1547-1546-1711-1712-780-781-782-1147
9.98899e-08 574-476-477-399-398-396-395-394-389-388-384-200-199-573
7.01213e-08 1148-1050-1051-973-972-970-969-968-963-962-958-774-773-772-1147
2.82679e-08 1722-1624-1625-1547-1545-1544-1543-1542-1537-1536-1532-1348-1347-1346-1721
2.72959e-11 1148-1050-1051-973-972-1137-1138-206-377-376-375-356-360-363-1486-1487-1482-1481-1480-1721
5.34934e-12 1722-1624-1625-1547-1546-1711-1712-780-951-952-947-946-938-937-338-339-334-333-332-573
1.44975e-12 574-476-477-399-497-566-391-366-367-364-372-374-334-339-338-937-934-930-929-907-906-1147
