# Supplementary material for: Mapping allosteric communications within individual proteins
Source: Nat Commun. 2020 Jul 31;11:3862. doi: 10.1038/s41467-020-17618-2 (PMC7395124; doi:10.1038/s41467-020-17618-2)
Supplement: Supplementary file 6 — Supplementary Data 3 [file 41467_2020_17618_MOESM6_ESM.zip › Ohm-results/1lth/1lth-ACI.txt]

5.25472
16.6783
40.1466
35.6976
31.0803
20.0867
30.7749
15.8144
15.5239
9.10537
6.53765
18.6701
20.5647
20.0726
22.1236
29.8947
20.7476
19.7715
19.6681
24.1463
18.5989
14.584
14.7333
16.4299
27.6147
27.4402
16.3533
17.8705
23.4958
32.2828
31.3377
15.6719
11.1565
2.85626
4.57874
6.80754
4.05793
4.76639
20.3147
9.71778
7.30218
19.4488
34.1724
17.6701
24.6129
21.939
28.4934
27.0101
21.612
16.3402
15.2308
15.3439
17.1487
15.2998
12.7091
19.4902
12.2237
19.7238
29.3112
31.7205
21.756
10.387
14.9002
11.4264
13.798
30.7416
33.6107
16.8719
13.7765
33.6579
25.2764
34.4132
32.5738
25.195
27.3297
22.0758
11.4944
4.50502
8.85315
2.17282
3.87014
3.92975
3.66769
3.86347
5.0459
4.33201
4.88192
6.69257
7.02714
9.02679
14.3353
10.9494
9.99539
14.5451
12.9964
7.55203
10.0548
23.2315
8.97958
8.15613
12.5314
17.2635
8.49213
7.99371
20.3879
17.2213
10.9225
20.6083
19.5943
11.0604
11.395
24.0741
32.0034
21.7242
29.9301
33.9753
18.3026
12.3797
4.68616
7.09229
29.3152
20.5167
15.2774
26.4201
36.8449
25.7562
24.3607
29.6153
22.7099
13.6808
14.1106
19.7089
12.4874
18.3917
11.322
10.6867
18.5431
22.5892
24.7609
47.7034
48.9576
19.0839
28.6222
33.7114
27.9736
35.0836
25.8875
30.1263
19.4764
33.4148
56.2856
61.3231
35.8563
28.4366
55.0649
40.0906
21.6323
23.0189
28.0611
21.4605
35.3668
31.0497
23.4087
17.8106
35.5845
48.3324
52.6362
45.8659
33.2645
44.3736
25.8986
17.5125
8.88796
7.11578
6.3415
5.88657
8.77466
18.9949
20.0688
17.8569
19.7443
21.7142
16.945
14.8416
26.3409
27.9786
34.8247
21.5993
16.2436
23.0277
18.5734
30.0747
13.5125
12.9663
21.9389
11.1801
10.0436
10.0427
7.71756
7.18719
13.1416
10.6151
11.032
15.4524
12.0083
10.5075
10.1261
14.2993
15.6565
11.7654
13.687
29.3667
31.4124
13.297
15.7777
33.5438
12.6837
10.5435
10.0085
10.562
6.26234
6.99631
9.03085
3.83286
3.78343
3.7519
3.62863
4.57122
5.40086
10.1414
11.6438
40.3516
29.9926
18.8395
18.9468
16.3006
33.5437
27.0222
25.1106
17.9874
37.6153
39.0888
32.7608
33.8031
34.8532
25.937
24.9351
25.5904
35.2094
31.8593
25.9087
45.8508
32.6747
31.6135
31.3992
31.6216
17.0791
17.3151
29.7544
10.8606
12.4176
22.9095
15.7058
12.7313
23.753
15.0914
9.35165
26.0143
30.1499
27.2751
38.6805
29.3026
28.9949
44.3099
28.2431
36.0334
36.3104
22.7407
19.995
28.5539
23.7782
19.3893
27.803
11.5694
23.9371
10.4144
19.6881
13.1653
18.859
15.1517
12.1113
11.1812
20.8282
21.3305
15.7686
14.701
26.4531
17.4214
13.2285
15.3405
19.182
14.4771
13.9228
19.4574
14.6518
10.3115
12.2207
11.7192
10.1585
9.02086
11.8809
8.51956
11.4596
76.0994
0
5.30609
15.5338
40.3198
33.6438
28.9344
20.2034
30.6455
15.9915
14.9342
8.6169
6.72356
18.021
20.9454
20.1031
21.1883
31.0552
22.0251
19.8042
20.2247
24.9698
18.5654
15.9378
14.5116
16.1077
29.2018
25.4424
14.9891
17.3257
24.1319
34.7511
29.481
14.1506
10.0649
2.88256
4.57435
6.18846
4.02797
4.89639
19.6825
9.39233
7.26668
18.2312
34.8768
16.7648
23.8651
21.9436
28.7561
27.9688
21.832
17.2987
15.4016
15.0043
16.8843
15.4633
12.4347
17.5898
11.5595
18.9516
30.8381
33.1563
21.7897
9.14803
14.124
10.9695
13.2192
29.1536
30.9264
17.0218
13.6764
33.7178
25.2335
35.8226
34.063
26.3224
28.0625
20.3185
12.2084
4.55849
8.07164
2.18469
3.73737
3.90436
3.60042
3.84937
5.04619
4.46648
5.29437
7.16463
6.94934
9.01366
14.4391
11.2824
9.69123
14.0558
12.7716
7.16181
9.01537
22.2121
8.46997
8.09165
11.7187
16.5469
8.45685
7.9698
20.9296
16.8852
10.9019
22.1204
22.375
11.5399
11.6755
23.9303
30.062
21.2378
28.639
32.6131
17.0449
11.8802
4.9823
7.95524
28.7842
21.2023
16.6804
26.4187
35.9214
26.5552
25.9075
29.1703
22.9819
14.2978
15.3311
19.5097
12.5994
17.4006
11.1067
10.0526
18.3944
22.8383
22.5226
45.2584
46.224
19.3529
30.5991
36.2225
30.1266
35.8276
27.3302
29.5098
19.4996
32.556
49.2909
59.3716
34.5245
26.1503
52.3452
40.441
21.2092
21.2644
28.1979
21.3718
33.0034
29.5484
22.1556
16.574
34.2788
47.0714
50.9847
40.6686
33.1672
42.2063
24.4945
17.3629
9.14826
7.03179
6.41744
6.17031
8.86587
19.4141
18.4541
18.4174
19.5382
22.5736
17.2477
14.9417
28.7896
28.923
36.0037
20.6542
16.4951
23.0273
18.0132
30.4911
13.511
12.9177
22.8293
11.3707
9.81849
10.1538
7.88254
7.09952
13.0988
10.4992
10.6643
14.5844
11.9483
10.6654
10.3497
13.571
15.426
11.5368
13.1846
26.8468
30.3585
13.2577
16.4189
31.0974
12.5449
10.4837
9.58595
10.5271
6.15022
6.59164
8.38487
3.56824
3.66048
3.66837
3.58298
4.41535
5.23354
9.93563
11.4376
41.1894
30.1704
18.3676
17.9066
17.3065
34.5456
26.6212
25.3595
20.3126
39.671
38.5768
34.3205
34.8734
33.8612
24.6752
26.7435
25.5609
35.4464
32.7627
28.769
44.8153
37.2834
32.6365
32.4702
32.2568
17.5446
17.596
28.8922
10.6383
12.026
22.1357
15.726
12.204
21.6758
14.4102
9.30731
24.5763
28.7529
25.8912
38.3245
29.115
30.512
46.5893
31.2675
35.9711
35.0965
22.3848
19.3653
26.9175
23.9201
19.8322
27.871
11.785
25.9186
10.6142
20.7252
13.1413
17.9507
14.8779
11.608
10.5638
19.6088
20.2331
14.8834
14.8046
25.4303
16.2654
13.1969
15.5398
19.3568
14.9387
14.241
19.6993
15.0456
10.9708
12.5138
12.0139
10.8228
9.228
12.1397
9.11726
12.4739
72.3824
0
5.2928
16.5193
39.9685
36.6609
31.3346
21.1588
32.7223
15.8514
15.9925
9.26696
6.70017
18.7358
20.9838
25.2773
23.903
31.5895
21.0723
18.6809
20.1233
24.6837
18.4896
14.6706
14.5587
15.9509
27.0677
26.6953
16.2776
17.4211
23.0334
31.1516
31.4767
16.0748
10.9063
2.84869
4.52365
6.93134
4.09603
4.87346
20.6931
9.6321
7.45219
20.5762
35.7318
16.7736
27.432
24.5482
32.4302
30.2222
25.7559
18.525
15.543
12.3312
16.7526
17.4987
13.4001
19.0696
12.2314
20.0469
30.4305
32.4311
23.0543
10.2373
14.8275
11.7314
13.9535
30.973
35.247
16.6605
13.5789
33.135
25.0042
35.27
33.3646
27.1676
28.4979
22.5037
11.3481
4.3442
8.61623
2.16164
3.8429
3.91832
3.6545
3.92788
5.09536
4.38723
4.7775
6.6426
6.98393
9.10681
14.0391
10.861
9.95794
14.2147
12.784
7.6324
9.98958
24.098
8.90875
8.22659
12.6975
17.6131
8.6076
7.91519
21.182
17.7991
11.1876
21.2039
20.7032
11.5894
11.6238
23.4571
31.8454
21.7918
27.9771
33.2747
17.9371
12.5263
4.74202
7.13674
28.9034
20.962
15.4549
26.5034
36.2145
26.51
24.8639
29.002
22.6644
14.2498
13.9632
19.9219
12.861
18.5033
11.1592
10.8768
18.4377
22.1592
23.5014
48.799
49.7044
18.7351
28.135
34.3296
28.5074
32.4616
26.5876
29.3847
18.9247
28.1571
55.7956
57.751
32.762
28.3162
56.8084
43.0719
22.1086
24.3575
29.7858
24.6127
37.8284
34.4767
23.7695
17.9851
41.4147
52.7842
53.2677
44.9018
27.4166
43.5819
26.026
17.3629
9.03661
7.18613
6.42333
6.11398
8.88953
19.0258
19.3206
18.0574
19.7898
22.3604
17.2534
15.0238
28.6343
30.2195
40.7527
34.2727
21.4119
26.0519
19.0816
33.1078
14.1824
13.3
22.3941
11.0109
10.071
10.2799
7.85566
7.34551
13.5631
10.9594
11.017
16.1398
12.2341
10.886
10.6574
14.6469
16.2183
12.0214
13.9792
29.7755
32.3541
13.1752
16.6703
34.3974
13.3225
11.3583
11.7179
11.3454
6.23972
6.78908
8.08599
3.78143
3.63219
3.67795
3.47216
4.31782
5.36538
9.85742
11.065
29.821
27.7515
18.9099
19.2837
18.4248
34.5408
27.3508
26.633
19.0818
39.0934
38.8406
31.3869
32.3745
35.099
25.9239
24.4228
25.283
32.478
28.7146
23.278
34.6872
30.1212
29.894
30.7646
31.9891
16.8213
17.6133
27.8132
10.8907
12.4708
21.3179
15.2723
12.4193
22.8818
14.5651
9.32318
25.2534
28.6723
26.1972
38.2285
26.2818
27.5451
40.5304
25.6073
36.1494
35.3306
22.0074
19.6937
27.2094
24.4469
18.943
26.642
11.4512
22.2858
10.4173
17.7136
12.1539
17.9547
14.9265
12.0534
11.2034
20.1994
20.8461
15.665
14.6716
25.7121
17.3703
13.1788
15.6093
19.1655
14.5767
14.3332
19.805
14.7452
10.7854
12.9078
12.0801
10.5547
9.15848
11.8258
8.62347
11.4487
72.7444
0
5.45737
16.0087
41.3712
34.3076
29.6012
19.898
30.1375
15.7776
14.7045
8.85561
6.64915
18.8946
21.8402
24.0671
23.2375
29.8966
22.2862
18.6602
20.2828
24.3127
18.429
15.2588
14.6129
15.9888
27.9659
25.902
16.0656
17.1753
25.3008
33.7861
29.6799
13.8717
9.35574
2.78906
4.54672
6.17415
3.98403
5.01365
19.6825
9.43678
7.39473
18.5281
36.3145
15.809
27.5897
24.3178
30.9311
29.9104
24.9182
18.7859
16.2757
12.5739
16.7489
16.9502
13.2158
18.6196
11.513
18.5807
30.7893
32.9773
21.7225
8.82017
14.2911
11.1632
13.8756
29.9098
30.7131
17.1178
13.4271
34.5227
25.2463
35.1755
35.2648
26.6917
28.9696
21.3848
12.2084
4.62675
8.03162
2.19328
3.77376
3.83857
3.60174
3.89879
5.09863
4.51832
5.32215
7.20898
6.94934
9.25618
14.8
11.4685
9.50129
13.9376
13.0671
7.31424
9.10641
22.7489
8.7324
8.11058
11.5566
16.0557
8.53311
7.89631
21.1396
17.3441
10.9637
22.2978
22.583
12.0636
11.7153
23.2395
29.3159
20.8889
28.9565
34.9741
18.4274
12.6977
5.07988
7.86859
30.5378
21.5558
16.7463
26.9805
35.6541
28.2669
26.9516
30.196
22.5547
14.374
15.8602
19.1502
12.2203
17.1869
10.8231
10.2161
17.7631
22.5311
23.358
45.9873
48.3727
19.7996
32.479
34.6176
29.8996
34.4895
27.7422
29.856
19.8915
28.8509
50.2386
60.0078
34.4435
26.4679
56.0934
44.3814
22.4542
22.2941
29.0091
24.3975
34.8873
32.472
23.508
17.4133
41.3898
49.1397
56.2686
45.3569
26.9323
43.6194
25.2485
17.4749
9.22388
7.06619
6.47275
6.05995
8.94772
20.5848
19.007
18.4923
19.7875
22.2871
16.9395
14.8009
29.1842
31.864
40.0414
33.668
21.0674
25.9718
19.4515
33.2226
14.0321
13.3718
23.1684
10.9841
10.0045
10.508
7.85655
7.15532
13.3306
11.0314
11.0425
15.2036
11.9981
10.5578
10.3809
13.6539
15.525
11.6691
13.2337
27.5398
31.8004
12.945
16.1892
32.0942
12.7718
10.7905
10.8882
11.4159
6.21861
6.52438
7.89037
3.55158
3.60516
3.61543
3.49812
4.32374
5.17099
9.63221
11.1023
30.2066
27.7547
18.3513
18.5537
19.2504
36.514
27.9011
25.6531
21.0634
40.4558
39.1433
31.3789
33.3215
35.0242
23.7944
26.4638
25.9813
34.9839
31.0603
23.1384
35.3624
32.9163
31.9724
32.3078
34.6116
17.6582
17.9511
29.6205
10.6706
12.1079
22.1265
15.5313
12.4479
22.0811
14.4901
9.20762
25.7919
30.4197
27.0951
38.518
28.4343
28.6923
45.3514
28.6021
34.1357
34.1014
22.9912
18.798
25.9855
23.536
19.4724
28.7075
11.9824
23.4216
10.5356
18.7335
12.1052
17.1491
15.0248
11.5886
10.4786
19.8416
19.8727
14.7462
14.5598
24.4217
15.8299
12.6211
15.2363
18.6495
13.7947
13.7609
20.3292
15.3213
11.0025
12.925
12.2864
11.0216
9.33213
12.2077
8.87851
12.0298
75.8147
0
