# Supplementary material for: Mapping allosteric communications within individual proteins
Source: Nat Commun. 2020 Jul 31;11:3862. doi: 10.1038/s41467-020-17618-2 (PMC7395124; doi:10.1038/s41467-020-17618-2)
Supplement: Supplementary file 6 — Supplementary Data 3 [file 41467_2020_17618_MOESM6_ESM.zip › Ohm-results/1lth/1lth-correlation.txt]

1 0.001 0.077 0.001 0 0.024 0.157 0.015 0.098 0 0.193 0.27 0.575 0.416 0.806 0.631 0.58 0.537 0.588 0.351 0.235 0.193 0.179 0.22 0.179 0.129 0.029 0.014 0.082 0.08 0.023 0.055 0.018 0 0.346 0.742 0.856 0.729 0.695 0.249 0.288 0.568 0.525 0.352 0.468 0.476 0.402 0.279 0.443 0.252 0.34 0.117 0.09 0.246 0.181 0.155 0.178 0.123 0.06 0.059 0.043 0.283 0.341 0.385 0.397 0.487 0.31 0.213 0.098 0.255 0.203 0.091 0.06 0.018 0.054 0.039 0.035 0.055 0.153 0.522 0.43 0.044 0.058 0.323 0 0.002 0.002 0.019 0.002 0.016 0.019 0.012 0.025 0.089 0.063 0.037 0.119 0.167 0.116 0.074 0.107 0.104 0.026 0.06 0.044 0.055 0.053 0.046 0.055 0.048 0.057 0.096 0.077 0.055 0.044 0.023 0.025 0.028 0.026 0.034 0.083 0.252 0.527 0.468 0.045 0.044 0.078 0.238 0.083 0.037 0.041 0.037 0.037 0.029 0.025 0.037 0.026 0.035 0.03 0.01 0.032 0.034 0.03 0.03 0.051 0.019 0.016 0.024 0.039 0.043 0.028 0.037 0.054 0.067 0.041 0.036 0.044 0.026 0.036 0.038 0.038 0.028 0.024 0.022 0.016 0.018 0.011 0.019 0.022 0.023 0.025 0.038 0.023 0.02 0.017 0.009 0.01 0.021 0.007 0.002 0.003 0.011 0.004 0.003 0.003 0.002 0.002 0.004 0.002 0.002 0.001 0 0 0 0 0.001 0 0 0.011 0.014 0.015 0.016 0.013 0 0.021 0.012 0.009 0.002 0.005 0.005 0.005 0.006 0.003 0.004 0.006 0.011 0.015 0.007 0.01 0.017 0.006 0.009 0.007 0.015 0.009 0.007 0.027 0.014 0.01 0.004 0 0 0.241 0.294 0.321 0.265 0.255 0.156 0.125 0.086 0.052 0.052 0.018 0.041 0.05 0.035 0.037 0.041 0.031 0.026 0.046 0.033 0.034 0.03 0.033 0.026 0.026 0.03 0.015 0.036 0.028 0.026 0.007 0.002 0.002 0.008 0.008 0.001 0.006 0.008 0.014 0.02 0.026 0.021 0.026 0.025 0.024 0.022 0.011 0.023 0.031 0.04 0.027 0.016 0.024 0.021 0.019 0.021 0.004 0 0.013 0.007 0.001 0.002 0.001 0.001 0.003 0.001 0.001 0.002 0.003 0.003 0.007 0.009 0.011 0.007 0.012 0.015 0.005 0.005 0.005 0.007 0.005 0.003 0.001 0 0.007 0 0.001 0.002 0.004 0 0 0 0 0.002 0.002 0.002 0.002 0.002 0.002 0.002 0.003 0.003 0.001 0.001 0.003 0.003 0 0 0 0.008 0.003 0 0 0 0 0.001 0 0.001 0.001 0.001 0.001 0 0.001 0.002 0.002 0 0.002 0.003 0.001 0.002 0.002 0.004 0.002 0 0.004 0.003 0.002 0.002 0.002 0 0.002 0 0.002 0.002 0 0.002 0.001 0.002 0.001 0.001 0.002 0.001 0.002 0.002 0.006 0.01 0.01 0.006 0.002 0 0.001 0 0 0 0.001 0 0 0 0 0 0 0 0 0 0 0 0 0 0 0 0 0 0.001 0.001 0 0 0 0 0 0 0.001 0 0 0.002 0.002 0.002 0 0 0 0.01 0.006 0.002 0 0 0 0.002 0.002 0.001 0.001 0.001 0.001 0.001 0.001 0.001 0.001 0.001 0.001 0.001 0.001 0.001 0 0.002 0.002 0.002 0.001 0.001 0.004 0.008 0.011 0.016 0.012 0.015 0.011 0.009 0.008 0.021 0.038 0.021 0.018 0.02 0.033 0.026 0.02 0.018 0.023 0.032 0.041 0.033 0.043 0.052 0.042 0.045 0.042 0.031 0.01 0.009 0.007 0.001 0.003 0.001 0 0 0.004 0 0 0 0 0 0 0 0 0 0 0 0 0 0 0 0 0.004 0.006 0.01 0.015 0.013 0 0.018 0.011 0.007 0.004 0 0 0 0 0 0 0 0.002 0.002 0.001 0.002 0.004 0.001 0.001 0.003 0.003 0.002 0 0.003 0.003 0.002 0.002 0 0 0.006 0.006 0.006 0.006 0.007 0.005 0.003 0.009 0.021 0.024 0.015 0.02 0.021 0.02 0.022 0.031 0.015 0.015 0.015 0.011 0.035 0.027 0.028 0.021 0.018 0.013 0.003 0.002 0.002 0.002 0.003 0.001 0.001 0.003 0.004 0.001 0.002 0.001 0.001 0.003 0.003 0.003 0.009 0.007 0.004 0.005 0.003 0.008 0.012 0.01 0.005 0.002 0.001 0.001 0.004 0.001 0 0.002 0.002 0 0 0 0 0 0 0 0 0 0 0 0 0.001 0 0 0.001 0.001 0 0 0 0 0 0 0 0 0 0 0.017 0.037 0.006 0.019 0 0.012 0.035 0.198 0.177 0.137 0.099 0.084 0.226 0.173 0.09 0.076 0.069 0.086 0.08 0.073 0.105 0.035 0.007 0.051 0.044 0.009 0.009 0 0 0.06 0.112 0.118 0.094 0.102 0.046 0.053 0.096 0.099 0.077 0.119 0.201 0.146 0.135 0.294 0.131 0.129 0.068 0.035 0.1 0.076 0.063 0.08 0.068 0.032 0.034 0.023 0.091 0.1 0.094 0.081 0.081 0.072 0.05 0.019 0.062 0.053 0.022 0.015 0.007 0.019 0.02 0.011 0.009 0.013 0.062 0.04 0.004 0.007 0.039 0 0 0 0.001 0 0.003 0.003 0.002 0.001 0.007 0.005 0.003 0.009 0.016 0.01 0.007 0.01 0.005 0.001 0.007 0.004 0.003 0.002 0.005 0.005 0.007 0.007 0.017 0.016 0.011 0.008 0.003 0.005 0.007 0.02 0.01 0.005 0.023 0.046 0.04 0.011 0.011 0.008 0.017 0.007 0.007 0.002 0.003 0.003 0.005 0.004 0.003 0.001 0.004 0.006 0.003 0.007 0.006 0.005 0.006 0.006 0.024 0.011 0.03 0.058 0.072 0.051 0.055 0.083 0.152 0.079 0.06 0.091 0.049 0.057 0.081 0.082 0.044 0.044 0.036 0.042 0.036 0.029 0.038 0.036 0.043 0.046 0.058 0.028 0.039 0.033 0.016 0.007 0.011 0.011 0.01 0.009 0.021 0.01 0.01 0.001 0.003 0.003 0.004 0.005 0.004 0.003 0 0 0.003 0.003 0.009 0.004 0.002 0.017 0.017 0.017 0.032 0.027 0 0.037 0.026 0.022 0.007 0.008 0.007 0.008 0.011 0.005 0.011 0.012 0.029 0.027 0.022 0.018 0.04 0.026 0.022 0.022 0.038 0.026 0.02 0.041 0.023 0.024 0.016 0 0 0.374 0.445 0.4 0.429 0.365 0.197 0.15 0.136 0.079 0.076 0.033 0.055 0.067 0.041 0.047 0.053 0.021 0.031 0.038 0.025 0.045 0.03 0.046 0.033 0.039 0.036 0.009 0.012 0.006 0.008 0.006 0.001 0.001 0.003 0.007 0 0.003 0.005 0.005 0.006 0.012 0.014 0.026 0.025 0.022 0.017 0.011 0.01 0.016 0.016 0.005 0.002 0.007 0.006 0.007 0.005 0.004 0 0.012 0.008 0 0.003 0.001 0.001 0.003 0.002 0.002 0.002 0.004 0.002 0.006 0.008 0.007 0.005 0.01 0.01 0.004 0.004 0.004 0.005 0.004 0.002 0 0 0.002 0 0 0.002 0 0.001 0 0.001 0 0.005 0.004 0.002 0.003 0.003 0.006 0.002 0.002 0 0 0.001 0.001 0.001 0 0 0 0 0.001 0 0 0 0 0.001 0.002 0.003 0.003 0.004 0.001 0 0.002 0.004 0.003 0.004 0.004 0.008 0.006 0.006 0.009 0.009 0.004 0.004 0.01 0.01 0.007 0.009 0.006 0.004 0.001 0.001 0.003 0.005 0.004 0.003 0.002 0.003 0.002 0.002 0.002 0.002 0.002 0.001 0.001 0.004 0.004 0.001 0.001 0.001 0.002 0.002 0 0 0 0 0 0 0 0 0 0 0 0 0 0 0 0 0 0 0 0 0 0 0 0 0 0 0 0 0 0 0 0 0 0 0 0 0 0.005 0.002 0.002 0.003 0.001 0 0 0 0 0 0 0 0 0 0 0 0 0 0 0 0.001 0 0.001 0 0 0 0 0.002 0 0.002 0.005 0.002 0.005 0.006 0.002 0.005 0.011 0.02 0.013 0.011 0.016 0.02 0.013 0.014 0.014 0.019 0.014 0.024 0.02 0.019 0.03 0.025 0.026 0.021 0.013 0.005 0.003 0.003 0 0 0 0.001 0.001 0.002 0.001 0.001 0 0 0 0 0 0 0 0 0 0 0 0 0 0 0.004 0.005 0.007 0.011 0.009 0 0.013 0.007 0.006 0.001 0 0 0 0 0 0 0 0.003 0.003 0 0 0.004 0.002 0.001 0.002 0.003 0.001 0.002 0.002 0 0.001 0.001 0 0 0 0.002 0.002 0.002 0.002 0 0 0.004 0.011 0.01 0.008 0.013 0.011 0.007 0.01 0.019 0.006 0.001 0.003 0.004 0.021 0.016 0.014 0.011 0.007 0.005 0 0 0.001 0.001 0 0 0 0 0 0 0 0 0 0 0 0 0.001 0.001 0.001 0.001 0 0.003 0.006 0.004 0.002 0 0 0 0.001 0.001 0 0 0 0 0 0 0 0 0 0.001 0 0 0 0.001 0.001 0.001 0.001 0.001 0.001 0.001 0.001 0.001 0.001 0.001 0.001 0 0 0 0 0.026 0.047 0.047 0.026 
0 1 0.001 0.083 0 0.002 0.005 0.004 0.003 0 0.001 0 0.002 0.002 0.001 0.002 0.002 0.002 0.001 0 0.001 0.001 0.002 0.006 0.001 0.001 0 0 0.01 0.008 0.001 0.002 0 0 0.003 0.003 0.003 0.004 0.004 0 0 0.002 0.005 0.001 0.001 0.001 0.008 0.005 0.003 0.004 0.009 0.003 0.001 0.007 0.004 0.003 0.003 0.003 0.002 0.006 0.003 0.005 0.005 0.006 0.003 0.003 0.003 0.004 0.003 0.005 0.005 0.003 0.003 0.003 0.006 0.008 0.004 0.001 0.001 0.001 0.001 0 0 0 0 0 0 0 0 0 0 0 0 0 0 0 0 0 0 0 0 0 0 0 0.001 0.001 0.001 0.001 0 0.003 0.003 0.003 0.003 0.003 0.002 0.001 0.001 0.001 0.007 0.003 0.002 0.001 0 0 0.001 0.001 0 0 0 0 0 0 0 0 0 0 0 0 0 0 0.001 0.002 0.002 0.001 0 0.003 0.001 0.001 0.011 0.005 0.005 0.01 0.004 0.007 0.013 0.037 0.02 0.009 0.015 0.029 0.02 0.012 0.015 0.02 0.025 0.036 0.028 0.039 0.04 0.034 0.036 0.036 0.016 0.006 0.004 0.002 0 0 0.001 0.002 0.001 0.001 0.001 0.001 0 0.001 0.001 0.001 0.001 0.001 0.002 0 0 0.001 0.001 0.002 0 0 0.004 0.004 0.006 0.009 0.007 0 0.014 0.01 0.009 0.002 0.001 0.003 0.001 0.002 0.002 0.002 0.002 0.003 0.003 0.002 0.003 0.004 0.003 0.001 0.001 0.002 0.002 0.001 0.001 0.001 0.001 0 0 0 0.002 0.003 0.003 0.003 0.005 0.002 0.002 0.007 0.017 0.017 0.016 0.019 0.018 0.017 0.027 0.037 0.01 0.011 0.017 0.009 0.036 0.03 0.024 0.022 0.018 0.014 0.001 0.001 0 0 0 0 0 0 0 0 0 0.001 0.001 0.001 0.001 0.001 0.001 0.001 0.001 0 0 0.007 0.009 0.007 0.005 0.003 0.001 0.001 0 0 0.001 0 0.001 0.001 0.001 0.001 0 0 0.001 0 0 0 0.001 0 0.001 0.001 0.001 0 0 0.001 0.001 0 0 0 0 0 0 0 0 0 0.024 0.164 0.009 0.079 0 0.202 0.277 0.57 0.378 0.795 0.618 0.597 0.52 0.577 0.328 0.232 0.21 0.174 0.225 0.168 0.14 0.041 0.013 0.075 0.064 0.019 0.055 0.019 0 0.328 0.744 0.858 0.753 0.686 0.266 0.318 0.569 0.497 0.355 0.483 0.487 0.383 0.286 0.444 0.25 0.337 0.144 0.083 0.255 0.179 0.15 0.185 0.136 0.056 0.049 0.031 0.283 0.342 0.413 0.424 0.506 0.331 0.217 0.118 0.281 0.211 0.101 0.073 0.022 0.062 0.045 0.038 0.069 0.177 0.528 0.452 0.056 0.074 0.342 0 0.007 0.006 0.029 0.011 0.021 0.024 0.015 0.033 0.099 0.066 0.04 0.146 0.215 0.133 0.108 0.114 0.096 0.032 0.065 0.042 0.052 0.046 0.031 0.042 0.043 0.041 0.082 0.073 0.047 0.032 0.022 0.029 0.027 0.02 0.029 0.082 0.278 0.545 0.481 0.041 0.041 0.084 0.22 0.082 0.03 0.043 0.039 0.035 0.028 0.029 0.034 0.029 0.026 0.027 0.009 0.028 0.029 0.024 0.035 0.058 0.015 0.012 0.026 0.036 0.033 0.028 0.035 0.049 0.072 0.037 0.025 0.04 0.03 0.029 0.031 0.031 0.021 0.016 0.013 0.013 0.016 0.014 0.019 0.02 0.021 0.022 0.023 0.018 0.021 0.016 0.013 0.008 0.017 0.007 0.004 0.006 0.013 0.005 0.006 0.001 0.004 0.001 0.002 0.003 0.002 0.001 0 0 0.002 0.002 0.001 0.001 0 0.004 0.004 0.004 0.013 0.011 0 0.015 0.012 0.011 0.004 0.005 0.004 0.005 0.007 0.004 0.005 0.007 0.015 0.016 0.009 0.015 0.021 0.007 0.007 0.008 0.016 0.007 0.006 0.016 0.009 0.006 0.002 0 0 0.268 0.315 0.349 0.27 0.264 0.17 0.13 0.078 0.051 0.047 0.015 0.034 0.047 0.036 0.04 0.042 0.03 0.024 0.042 0.033 0.04 0.036 0.031 0.02 0.023 0.023 0.021 0.031 0.021 0.023 0.01 0.001 0 0.006 0.008 0 0.008 0.008 0.01 0.024 0.03 0.02 0.026 0.023 0.019 0.017 0.009 0.022 0.033 0.045 0.023 0.012 0.018 0.016 0.013 0.01 0.005 0 0.011 0.005 0.001 0.002 0.001 0.002 0.002 0.004 0.003 0.005 0.007 0.006 0.01 0.014 0.01 0.008 0.014 0.016 0.005 0.006 0.008 0.011 0.009 0.005 0.003 0 0.007 0 0.001 0.002 0.001 0.001 0 0 0.002 0.003 0.002 0.002 0.002 0.002 0.003 0.003 0.002 0.002 0.002 0.002 0.002 0.002 0.001 0 0.001 0.002 0.002 0.001 0.001 0 0 0 0.003 0.003 0.001 0.003 0.001 0 0.002 0.002 0.002 0.002 0.003 0.004 0.001 0.003 0.003 0.004 0 0.002 0.004 0.003 0.003 0.004 0.003 0.002 0.002 0.001 0.003 0.004 0.004 0.002 0.002 0.001 0 0.001 0.002 0.002 0.001 0 0.002 0.004 0.005 0.001 0 0 0.002 0.001 0 0 0 0 0 0 0 0 0 0 0 0 0 0 0 0.001 0.001 0 0 0 0 0 0 0 0 0 0 0 0 0 0 0 0 0 0.001 0.001 0.001 0.001 0 0 0 0.001 0.001 0.001 0.001 0 0 0.001 0.001 0 0 0 0.001 0 0 0 0 0 0 0 0 0 0.001 0 0.003 0.002 0.003 0.005 0.002 0.003 0.006 0.004 0.009 0.012 0.016 0.015 0.011 0.017 0.02 0.013 0.017 0.017 0.025 0.021 0.03 0.023 0.024 0.029 0.02 0.022 0.02 0.014 0.008 0.007 0.005 0 0 0.001 0.001 0 0.002 0.001 0.002 0 0.001 0 0 0.001 0 0 0 0 0 0 0.001 0 0 0.004 0.005 0.008 0.015 0.013 0 0.019 0.008 0.007 0.001 0.001 0.001 0 0.001 0.001 0.001 0 0.001 0.001 0 0.001 0.002 0.002 0.002 0.001 0.002 0.002 0.001 0.001 0.001 0.002 0 0 0 0.002 0.003 0.002 0.003 0.004 0.001 0.001 0.004 0.008 0.008 0.008 0.009 0.007 0.006 0.008 0.012 0.004 0.003 0.005 0.003 0.015 0.011 0.011 0.008 0.007 0.007 0.001 0.001 0.001 0.001 0 0.001 0.001 0.001 0.001 0.001 0.001 0.001 0.001 0.001 0.001 0.001 0.003 0.002 0.003 0.003 0.001 0.003 0.005 0.003 0.003 0.002 0.001 0.001 0.002 0.001 0.001 0 0.001 0.001 0 0 0 0 0 0 0 0 0 0 0 0 0 0 0 0 0 0 0 0 0 0 0 0 0 0 0.011 0.045 0.01 0.026 0 0.021 0.033 0.204 0.19 0.143 0.092 0.084 0.233 0.177 0.091 0.089 0.086 0.093 0.086 0.091 0.127 0.023 0.007 0.033 0.032 0.009 0.015 0.002 0 0.07 0.129 0.14 0.121 0.128 0.069 0.075 0.121 0.135 0.101 0.145 0.219 0.172 0.154 0.314 0.134 0.151 0.064 0.033 0.114 0.077 0.063 0.085 0.067 0.031 0.028 0.018 0.099 0.12 0.112 0.089 0.091 0.064 0.046 0.03 0.071 0.051 0.03 0.024 0.009 0.026 0.02 0.014 0.008 0.015 0.064 0.029 0.005 0.005 0.034 0 0 0 0.001 0 0 0 0 0.001 0.007 0.005 0.002 0.013 0.02 0.014 0.006 0.013 0.013 0.002 0.007 0.004 0.008 0.008 0.003 0.007 0.005 0.007 0.015 0.012 0.007 0.006 0.003 0.006 0.003 0.02 0.01 0.007 0.022 0.044 0.038 0.005 0.005 0.009 0.021 0.011 0.005 0.008 0.005 0.005 0.003 0.005 0.006 0.005 0.004 0.005 0.002 0.006 0.006 0.005 0.003 0.006 0.024 0.007 0.028 0.049 0.087 0.066 0.052 0.105 0.173 0.093 0.065 0.102 0.059 0.08 0.092 0.092 0.062 0.06 0.052 0.043 0.042 0.034 0.038 0.033 0.034 0.035 0.061 0.025 0.024 0.02 0.012 0.005 0.007 0.005 0.008 0.007 0.014 0.004 0.004 0.001 0.005 0.003 0.002 0.003 0.003 0 0 0 0.001 0.002 0.004 0.001 0 0.015 0.018 0.026 0.043 0.034 0 0.053 0.031 0.023 0.008 0.006 0.006 0.005 0.009 0.007 0.008 0.013 0.022 0.02 0.015 0.015 0.028 0.02 0.015 0.015 0.034 0.023 0.02 0.048 0.028 0.023 0.013 0 0 0.371 0.445 0.404 0.425 0.379 0.215 0.166 0.138 0.058 0.056 0.03 0.039 0.052 0.044 0.041 0.046 0.024 0.027 0.025 0.019 0.039 0.03 0.03 0.02 0.022 0.026 0.005 0.005 0.004 0.004 0.002 0.001 0.001 0.002 0.004 0 0.001 0.004 0.004 0.004 0.004 0.005 0.018 0.017 0.012 0.012 0.006 0.011 0.017 0.019 0.009 0.006 0.002 0.002 0.005 0.002 0.002 0.001 0.006 0.006 0.001 0.002 0 0 0.002 0.001 0 0 0.002 0.001 0.002 0.004 0.003 0 0.003 0.002 0.001 0.001 0.002 0.003 0.002 0 0.001 0 0.003 0.039 0.022 0.022 0.039 
0.083 0.002 1 0.004 0 0.009 0.037 0.01 0.021 0 0.018 0.032 0.2 0.166 0.134 0.084 0.07 0.213 0.166 0.091 0.084 0.085 0.09 0.083 0.097 0.132 0.024 0.005 0.033 0.026 0.01 0.008 0.001 0 0.056 0.109 0.123 0.112 0.112 0.059 0.065 0.105 0.106 0.079 0.13 0.195 0.138 0.128 0.284 0.115 0.126 0.055 0.025 0.104 0.071 0.062 0.074 0.058 0.029 0.022 0.017 0.09 0.096 0.083 0.072 0.08 0.065 0.048 0.026 0.057 0.047 0.024 0.016 0.009 0.025 0.023 0.012 0.009 0.018 0.061 0.038 0 0.002 0.05 0 0.001 0.001 0.002 0.001 0.002 0.001 0.001 0.003 0.004 0.006 0.004 0.009 0.013 0.008 0.007 0.01 0.005 0.001 0.008 0.007 0.006 0.006 0.004 0.01 0.009 0.005 0.019 0.015 0.008 0.005 0.005 0.007 0.006 0.018 0.013 0.016 0.026 0.045 0.041 0.01 0.011 0.009 0.018 0.01 0.004 0.005 0.006 0.007 0.005 0.003 0.004 0.002 0.003 0.006 0.002 0.01 0.01 0.011 0.01 0.01 0.024 0.013 0.028 0.054 0.074 0.055 0.055 0.089 0.152 0.081 0.056 0.082 0.041 0.057 0.077 0.072 0.042 0.035 0.032 0.03 0.035 0.029 0.035 0.038 0.046 0.048 0.056 0.032 0.035 0.029 0.016 0.005 0.007 0.006 0.009 0.008 0.015 0.005 0.007 0.001 0.001 0.002 0.004 0.001 0 0 0 0 0 0 0.003 0 0 0.006 0.006 0.005 0.026 0.019 0 0.033 0.023 0.019 0.004 0.007 0.007 0.006 0.009 0.005 0.01 0.012 0.018 0.021 0.017 0.017 0.04 0.021 0.018 0.023 0.033 0.022 0.014 0.041 0.024 0.015 0.007 0 0 0.354 0.421 0.377 0.411 0.388 0.216 0.168 0.129 0.075 0.065 0.022 0.056 0.06 0.039 0.038 0.051 0.03 0.023 0.021 0.014 0.046 0.034 0.037 0.024 0.031 0.034 0.007 0.012 0.008 0.01 0.003 0 0 0.001 0.003 0 0.001 0.003 0.006 0.011 0.014 0.015 0.024 0.022 0.02 0.02 0.009 0.017 0.021 0.025 0.017 0.013 0.004 0.003 0.006 0.004 0.004 0.001 0.009 0.006 0 0.002 0.001 0 0.002 0 0.001 0.002 0.002 0.004 0.006 0.01 0.011 0.005 0.009 0.011 0.006 0.003 0.001 0.002 0.002 0 0 0 0 0 0.003 0.003 0 0.002 0 0.001 0 0.005 0.004 0.006 0.006 0.005 0.004 0.006 0.006 0.004 0.003 0.005 0.006 0.005 0.004 0 0.001 0.005 0.005 0.001 0 0 0 0.002 0.004 0.004 0.003 0.004 0.002 0.003 0.002 0.006 0.003 0.001 0.003 0.008 0.006 0.007 0.007 0.008 0.006 0.002 0.011 0.008 0.005 0.006 0.005 0.003 0.003 0.002 0.006 0.006 0.007 0.005 0.002 0.004 0.002 0.004 0.007 0.004 0.003 0.002 0.003 0.003 0.003 0.003 0.001 0.001 0.003 0.002 0 0 0 0 0 0 0 0 0 0 0 0 0 0 0 0 0 0 0 0 0.001 0 0.001 0.001 0.001 0.001 0 0.002 0.001 0 0.001 0.001 0.001 0.001 0.001 0.001 0.001 0.002 0.001 0 0.002 0.001 0.001 0.001 0.002 0.001 0.002 0.002 0 0 0.001 0 0 0 0.001 0 0.001 0.001 0.001 0.001 0.002 0.002 0.002 0.001 0.002 0.003 0.007 0.004 0.008 0.008 0.012 0.01 0.012 0.015 0.022 0.015 0.008 0.017 0.02 0.012 0.013 0.014 0.02 0.026 0.031 0.024 0.023 0.025 0.022 0.023 0.021 0.011 0.006 0.004 0.003 0 0 0.001 0.001 0 0.002 0 0 0 0 0 0 0.001 0.001 0 0 0 0 0 0.003 0.001 0.001 0.006 0.007 0.007 0.011 0.01 0 0.013 0.009 0.005 0.001 0 0.001 0.001 0.001 0 0.001 0.001 0.004 0.004 0.002 0.002 0.003 0.002 0.002 0.003 0.003 0.001 0 0.002 0.002 0.001 0.001 0 0 0.008 0.008 0.008 0.007 0.006 0.005 0.004 0.003 0.005 0.007 0.003 0.006 0.005 0.008 0.009 0.012 0.007 0.006 0.005 0.004 0.013 0.013 0.01 0.008 0.011 0.009 0.003 0.003 0.003 0.002 0.002 0 0 0.001 0.001 0 0.001 0 0 0.001 0.001 0.003 0.007 0.005 0.005 0.005 0.005 0.002 0.006 0.005 0.003 0.001 0.001 0.001 0.002 0.001 0.001 0 0.002 0 0 0 0 0 0 0 0 0 0 0 0 0 0 0 0 0 0 0 0 0 0 0 0 0 0 0 0.031 0.173 0.017 0.088 0 0.218 0.29 0.567 0.405 0.816 0.631 0.597 0.536 0.591 0.344 0.228 0.196 0.181 0.232 0.207 0.143 0.036 0.012 0.081 0.074 0.023 0.049 0.019 0 0.317 0.742 0.846 0.731 0.672 0.224 0.277 0.56 0.488 0.329 0.458 0.473 0.383 0.287 0.426 0.24 0.337 0.151 0.082 0.243 0.18 0.146 0.182 0.132 0.058 0.054 0.032 0.27 0.303 0.376 0.386 0.45 0.313 0.212 0.097 0.267 0.213 0.096 0.071 0.027 0.061 0.047 0.04 0.06 0.183 0.535 0.455 0.056 0.073 0.356 0 0.002 0.002 0.021 0.005 0.015 0.022 0.019 0.026 0.099 0.073 0.039 0.133 0.204 0.136 0.093 0.117 0.105 0.025 0.056 0.052 0.061 0.059 0.043 0.058 0.048 0.057 0.102 0.094 0.068 0.055 0.023 0.032 0.037 0.024 0.03 0.086 0.273 0.554 0.498 0.055 0.056 0.089 0.242 0.099 0.042 0.055 0.051 0.055 0.035 0.025 0.049 0.036 0.038 0.035 0.01 0.034 0.042 0.024 0.031 0.063 0.01 0.013 0.027 0.031 0.033 0.02 0.028 0.042 0.051 0.028 0.032 0.039 0.021 0.028 0.035 0.035 0.024 0.022 0.019 0.014 0.012 0.011 0.02 0.018 0.025 0.026 0.03 0.011 0.024 0.02 0.014 0.01 0.02 0.007 0.006 0.007 0.016 0.006 0.007 0.001 0.001 0 0.003 0 0 0 0 0 0 0 0 0 0 0.003 0.005 0.007 0.015 0.011 0 0.021 0.011 0.01 0.005 0.004 0.005 0.005 0.005 0.004 0.006 0.008 0.009 0.012 0.009 0.01 0.017 0.01 0.009 0.009 0.015 0.006 0.007 0.019 0.01 0.007 0.003 0 0 0.245 0.289 0.321 0.254 0.235 0.155 0.115 0.074 0.049 0.048 0.018 0.031 0.035 0.033 0.031 0.041 0.027 0.025 0.038 0.033 0.04 0.032 0.029 0.021 0.021 0.019 0.021 0.043 0.026 0.021 0.005 0.004 0.003 0.005 0.007 0 0.004 0.009 0.009 0.017 0.027 0.023 0.03 0.027 0.025 0.022 0.008 0.023 0.032 0.046 0.031 0.017 0.019 0.015 0.015 0.014 0.005 0 0.011 0.01 0.001 0.003 0.003 0.001 0.001 0.002 0.003 0.002 0.003 0.004 0.006 0.012 0.01 0.008 0.013 0.014 0.005 0.005 0.009 0.012 0.006 0.005 0.002 0 0.009 0 0.001 0.004 0.001 0.002 0 0 0.001 0.008 0.007 0.004 0.003 0.002 0.007 0.005 0.003 0.004 0.003 0.003 0.006 0.005 0.003 0 0.001 0.006 0.005 0.002 0 0 0 0.003 0.005 0.004 0.003 0.004 0.001 0.003 0.005 0.005 0.003 0.004 0.007 0.009 0.007 0.008 0.007 0.011 0.006 0.004 0.012 0.009 0.007 0.006 0.005 0.003 0.003 0.002 0.004 0.007 0.006 0.005 0.003 0.003 0.002 0.001 0.005 0.005 0.002 0.001 0.002 0.003 0.003 0.003 0.003 0 0.001 0.002 0.001 0.001 0.001 0 0 0 0 0 0 0 0 0 0 0 0 0 0.001 0.001 0 0 0 0 0 0 0 0 0 0 0 0 0.001 0 0 0 0 0 0 0.004 0.001 0.001 0.001 0.002 0.001 0.003 0.003 0.003 0.002 0.001 0.001 0.002 0.002 0.002 0.002 0.001 0.002 0.002 0.002 0.001 0 0 0 0 0 0 0.006 0.002 0.008 0.011 0.01 0.009 0.012 0.012 0.012 0.022 0.037 0.019 0.012 0.025 0.028 0.019 0.02 0.02 0.025 0.029 0.04 0.028 0.036 0.044 0.043 0.044 0.036 0.023 0.01 0.009 0.005 0 0.002 0.002 0.001 0 0.003 0.001 0.002 0 0.002 0.001 0.001 0.002 0.002 0 0 0 0.002 0.002 0.004 0.002 0.001 0.009 0.009 0.009 0.016 0.014 0 0.02 0.011 0.009 0.002 0 0 0 0 0 0 0.002 0.005 0.006 0.003 0.003 0.007 0.003 0.003 0.003 0.005 0.002 0.001 0.003 0.002 0.001 0.001 0 0 0.004 0.006 0.006 0.007 0.008 0.003 0.002 0.005 0.017 0.017 0.012 0.02 0.016 0.016 0.021 0.028 0.016 0.012 0.007 0.006 0.033 0.026 0.026 0.016 0.012 0.01 0.003 0.002 0 0 0 0 0 0 0 0 0 0 0 0 0 0 0.006 0.005 0.004 0.004 0.003 0.005 0.007 0.007 0.002 0.001 0 0 0 0 0 0 0.001 0.001 0 0.001 0.001 0.001 0.001 0 0 0 0 0 0 0 0 0 0 0 0 0 0 0 0 0 0 0 0 0.048 0.024 0.024 0.048 
0.001 0.093 0 1 0 0.002 0 0.002 0 0 0 0 0.002 0.003 0.003 0.003 0.001 0.003 0.003 0.003 0.002 0.003 0.002 0.004 0.002 0.004 0.001 0 0.004 0.002 0 0 0 0 0.001 0.001 0.001 0 0 0 0 0 0 0 0.001 0.002 0.006 0.005 0.005 0.006 0.007 0.002 0.006 0.012 0.008 0.008 0.007 0.004 0 0.001 0.001 0.002 0.002 0 0 0 0 0 0 0 0 0 0 0.004 0.005 0.004 0.002 0 0 0 0 0 0 0 0 0 0 0 0 0 0 0 0 0 0 0 0 0 0 0 0 0 0 0 0 0 0 0 0 0.001 0 0 0 0.001 0.001 0.002 0.001 0 0.005 0.003 0 0 0 0 0.001 0.002 0 0 0.001 0.002 0.001 0 0 0 0 0 0 0 0 0.001 0.002 0.002 0.002 0.001 0 0.004 0.003 0.005 0.009 0.008 0.009 0.012 0.01 0.009 0.017 0.021 0.018 0.009 0.017 0.02 0.017 0.016 0.018 0.02 0.023 0.03 0.022 0.026 0.026 0.021 0.021 0.023 0.016 0.008 0.007 0.005 0.001 0.002 0.003 0.002 0 0.005 0 0.001 0 0 0 0 0.001 0 0 0 0 0 0 0.002 0 0 0.008 0.009 0.008 0.013 0.01 0 0.017 0.011 0.007 0.004 0 0.001 0 0.001 0.001 0.002 0.002 0.003 0.005 0 0.001 0.004 0.002 0 0 0 0.001 0.001 0.002 0.002 0 0 0 0 0.002 0.003 0.002 0.002 0.004 0.001 0.001 0.002 0.01 0.01 0.007 0.012 0.012 0.009 0.011 0.018 0.008 0.006 0.006 0.003 0.021 0.017 0.014 0.014 0.012 0.012 0.001 0.002 0.002 0.003 0.001 0 0 0 0 0 0 0.002 0.002 0.002 0.002 0.002 0.005 0.004 0.002 0.002 0 0.007 0.01 0.006 0.005 0.002 0.001 0.001 0.001 0.001 0.001 0 0.001 0 0 0 0 0 0 0 0 0 0 0 0 0 0 0 0.001 0.001 0.001 0.001 0 0.001 0.001 0 0 0 0.001 0 0.02 0.052 0.01 0.025 0 0.022 0.035 0.201 0.175 0.16 0.108 0.088 0.221 0.182 0.101 0.074 0.082 0.088 0.094 0.09 0.119 0.039 0.006 0.046 0.035 0.01 0.012 0.005 0 0.054 0.11 0.131 0.105 0.101 0.051 0.066 0.099 0.104 0.075 0.113 0.198 0.138 0.123 0.274 0.114 0.121 0.055 0.029 0.101 0.071 0.053 0.072 0.051 0.028 0.024 0.017 0.086 0.1 0.1 0.092 0.091 0.076 0.049 0.032 0.075 0.059 0.037 0.024 0.016 0.032 0.028 0.018 0.008 0.021 0.066 0.046 0.002 0.004 0.044 0 0 0 0.002 0 0.003 0.003 0.002 0.003 0.009 0.009 0.003 0.017 0.02 0.017 0.012 0.01 0.009 0.003 0.004 0.002 0.004 0.004 0.003 0.005 0.009 0.007 0.012 0.01 0.008 0.007 0.006 0.006 0.007 0.024 0.017 0.011 0.03 0.049 0.041 0.003 0.005 0.005 0.021 0.009 0.008 0.006 0.004 0.005 0.004 0.005 0.004 0.002 0.004 0.005 0.003 0.01 0.008 0.005 0.007 0.007 0.027 0.012 0.03 0.074 0.095 0.064 0.064 0.105 0.172 0.094 0.066 0.114 0.061 0.076 0.097 0.099 0.064 0.061 0.05 0.043 0.038 0.036 0.041 0.039 0.041 0.043 0.066 0.035 0.036 0.027 0.016 0.004 0.004 0.008 0.011 0.007 0.015 0.005 0.007 0 0.005 0.002 0.001 0.005 0.004 0.001 0 0 0.001 0.003 0.007 0.003 0 0.019 0.023 0.024 0.045 0.037 0 0.051 0.035 0.027 0.007 0.005 0.004 0.006 0.007 0.006 0.009 0.009 0.023 0.027 0.023 0.02 0.036 0.027 0.023 0.021 0.038 0.025 0.021 0.049 0.033 0.028 0.016 0 0 0.356 0.437 0.401 0.42 0.385 0.217 0.172 0.131 0.08 0.068 0.024 0.045 0.069 0.05 0.051 0.062 0.034 0.039 0.038 0.026 0.054 0.04 0.04 0.033 0.033 0.034 0.01 0.007 0.009 0.007 0.004 0 0 0.003 0.004 0 0.002 0.003 0.002 0.007 0.009 0.01 0.023 0.018 0.016 0.016 0.009 0.019 0.027 0.031 0.018 0.007 0.007 0.004 0.009 0.004 0.003 0 0.008 0.006 0.003 0.003 0.003 0.002 0.003 0.002 0.002 0.002 0.002 0.002 0.003 0.007 0.003 0.003 0.006 0.006 0.002 0.003 0.002 0.001 0.001 0 0.002 0 0.001 0 0.005 0.007 0.001 0.003 0 0 0 0.004 0.001 0.002 0 0 0.001 0.002 0.001 0.001 0.001 0.004 0.003 0.002 0.003 0.001 0 0.009 0.005 0.001 0.002 0.001 0 0.003 0.003 0.003 0.003 0.003 0.003 0.002 0.002 0.003 0.002 0.003 0.004 0.009 0.005 0.002 0.008 0.009 0.004 0.006 0.012 0.011 0.01 0.012 0.009 0.004 0.004 0.002 0.009 0.009 0.01 0.007 0.005 0.007 0.006 0.005 0.008 0.007 0.005 0.005 0.002 0.008 0.006 0.002 0 0 0 0 0 0 0 0 0 0 0 0 0 0 0 0 0 0 0 0 0 0 0 0 0 0 0 0 0 0 0.001 0.001 0.002 0.001 0.002 0.002 0.002 0.002 0 0 0.001 0.003 0 0 0 0 0 0 0 0 0 0 0 0 0 0 0 0 0 0 0 0.001 0.001 0.004 0.002 0.001 0.001 0 0.004 0.002 0.005 0.008 0.003 0.005 0.006 0.007 0.011 0.02 0.036 0.022 0.015 0.02 0.029 0.022 0.018 0.019 0.03 0.033 0.046 0.037 0.038 0.045 0.043 0.043 0.037 0.021 0.007 0.005 0.004 0.001 0.001 0.002 0 0 0.002 0 0 0 0 0 0 0 0 0 0 0 0.001 0.001 0.001 0 0 0.003 0.003 0.004 0.019 0.016 0 0.021 0.01 0.009 0.004 0 0 0 0.002 0 0.002 0.003 0.003 0.004 0.002 0.002 0.002 0.001 0.001 0.001 0.002 0.001 0 0.001 0 0 0 0 0 0.003 0.005 0.004 0.004 0.005 0.001 0.001 0.004 0.011 0.015 0.011 0.017 0.013 0.013 0.02 0.035 0.025 0.012 0.013 0.012 0.038 0.035 0.027 0.017 0.016 0.011 0 0 0 0 0 0 0 0 0 0 0 0 0 0 0 0 0.002 0.001 0.001 0.001 0 0.006 0.013 0.014 0.006 0.004 0 0 0 0 0 0 0.001 0.001 0 0 0 0 0 0 0 0 0 0 0 0 0 0 0 0 0 0 0 0 0 0 0 0 0 0 0.033 0.178 0.017 0.108 0 0.215 0.269 0.575 0.43 0.812 0.635 0.596 0.532 0.587 0.34 0.22 0.198 0.171 0.207 0.185 0.133 0.021 0.023 0.085 0.07 0.039 0.056 0.014 0 0.338 0.775 0.856 0.755 0.719 0.271 0.312 0.58 0.521 0.345 0.468 0.472 0.406 0.301 0.44 0.233 0.363 0.151 0.067 0.274 0.193 0.147 0.166 0.134 0.065 0.052 0.031 0.302 0.333 0.404 0.414 0.52 0.33 0.227 0.097 0.271 0.224 0.096 0.064 0.025 0.072 0.056 0.05 0.079 0.201 0.541 0.473 0.055 0.065 0.324 0 0.002 0.002 0.015 0.005 0.011 0.014 0.007 0.02 0.089 0.069 0.032 0.133 0.199 0.127 0.098 0.117 0.093 0.024 0.06 0.041 0.043 0.037 0.028 0.044 0.042 0.05 0.087 0.07 0.051 0.037 0.016 0.023 0.025 0.036 0.042 0.1 0.287 0.522 0.46 0.037 0.039 0.059 0.184 0.065 0.032 0.036 0.034 0.031 0.023 0.019 0.03 0.024 0.026 0.022 0.005 0.018 0.026 0.023 0.021 0.036 0.015 0.011 0.018 0.04 0.035 0.024 0.027 0.043 0.063 0.035 0.032 0.053 0.028 0.033 0.048 0.049 0.031 0.03 0.023 0.015 0.019 0.017 0.018 0.023 0.022 0.024 0.033 0.016 0.018 0.017 0.009 0.006 0.012 0.009 0.005 0.007 0.012 0.004 0.007 0 0.005 0.003 0.004 0.003 0.003 0 0 0 0 0 0.003 0 0 0.007 0.008 0.008 0.018 0.014 0 0.021 0.013 0.012 0.006 0.003 0.003 0.005 0.004 0.005 0.005 0.005 0.007 0.013 0.008 0.005 0.014 0.009 0.01 0.01 0.016 0.012 0.009 0.021 0.014 0.012 0.007 0 0 0.235 0.282 0.308 0.245 0.236 0.155 0.125 0.069 0.052 0.05 0.024 0.041 0.048 0.04 0.045 0.047 0.036 0.03 0.052 0.04 0.041 0.026 0.035 0.026 0.024 0.017 0.012 0.032 0.023 0.016 0.013 0 0 0.003 0.001 0 0.007 0.011 0.013 0.018 0.024 0.022 0.018 0.015 0.01 0.011 0.006 0.026 0.038 0.055 0.025 0.014 0.012 0.011 0.016 0.011 0.002 0 0.006 0.004 0.001 0.003 0.001 0.003 0.004 0.002 0.002 0.003 0.004 0.005 0.008 0.011 0.009 0.007 0.011 0.014 0.008 0.007 0.009 0.009 0.008 0.002 0.002 0 0.009 0.024 0.043 0.043 0.024 
0 0 0 0 1 0 0 0 0 0 0 0 0 0 0 0 0 0 0 0 0 0 0 0 0 0 0 0 0 0 0 0 0 0 0 0 0 0 0 0 0 0 0 0 0 0 0 0 0 0 0 0 0 0 0 0 0 0 0 0 0 0 0 0 0 0 0 0 0 0 0 0 0 0 0 0 0 0 0 0 0 0 0 0 0 0 0 0 0 0 0 0 0 0 0 0 0 0 0 0 0 0 0 0 0 0 0 0 0 0 0 0 0 0 0 0 0 0 0 0 0 0 0 0 0 0 0 0 0 0 0 0 0 0 0 0 0 0 0 0 0 0 0 0 0 0 0 0 0 0 0 0 0 0 0 0 0 0 0 0 0 0 0 0 0 0 0 0 0 0 0 0 0 0 0 0 0 0 0 0 0 0 0 0 0 0 0 0 0 0 0 0 0 0 0 0 0 0 0 0 0 0 0 0 0 0 0 0 0 0 0 0 0 0 0 0 0 0 0 0 0 0 0 0 0 0 0 0 0 0 0 0 0 0 0 0 0 0 0 0 0 0 0 0 0 0 0 0 0 0 0 0 0 0 0 0 0 0 0 0 0 0 0 0 0 0 0 0 0 0 0 0 0 0 0 0 0 0 0 0 0 0 0 0 0 0 0 0 0 0 0 0 0 0 0 0 0 0 0 0 0 0 0 0 0 0 0 0 0 0 0 0 0 0 0 0 0 0 0 0 0 0 0 0 0 0 0 0 0 0 0 0 0 0 0 0 0 0 0 0 0 0 0 0 0 0 0 0 0 0 0 0 0 0 0 0 0 0 0 0 0 0 0 0 0 0 0 0 0 0 0 0 0 0 0 0 0 0 0 0 0 0 0 0 0 0 0 0 0 0 0 0 0 0 0 0 0 0 0 0 0 0 0 0 0 0 0 0 0 0 0 0 0 0 0 0 0 0 0 0 0 0 0 0 0 0 0 0 0 0 0 0 0 0 0 0 0 0 0 0 0 0 0 0 0 0 0 0 0 0 0 0 0 0 0 0 0 0 0 0 0 0 0 0 0 0 0 0 0 0 0 0 0 0 0 0 0 0 0 0 0 0 0 0 0 0 0 0 0 0 0 0 0 0 0 0 0 0 0 0 0 0 0 0 0 0 0 0 0 0 0 0 0 0 0 0 0 0 0 0 0 0 0 0 0 0 0 0 0 0 0 0 0 0 0 0 0 0 0 0 0 0 0 0 0 0 0 0 0 0 0 0 0 0 0 0 0 0 0 0 0 0 0 0 0 0 0 0 0 0 0 0 0 0 0 0 0 0 0 0 0 0 0 0 0 0 0 0 0 0 0 0 0 0 0 0 0 0 0 0 0 0 0 0 0 0 0 0 0 0 0 0 0 0 0 0 0 0 0 0 0 0 0 0 0 0 0 0 0 0 0 0 0 0 0 0 0 0 0 0 0 0 0 0 0 0 0 0 0 0 0 0 0 0 0 0 0 0 0 0 0 0 0 0 0 0 0 0 0 0 0 0 0 0 0 0 0 0 0 0 0 0 0 0 0 0 0 0 0 0 0 0 0 0 0 0 0 0 0 0 0 0 0 0 0 0 0 0 0 0 0 0 0 0 0 0 0 0 0 0 0 0 0 0 0 0 0 0 0 0 0 0 0 0 0 0 0 0 0 0 0 0 0 0 0 0 0 0 0 0 0 0 0 0 0 0 0 0 0 0 0 0 0 0 0 0 0 0 0 0 0 0 0 0 0 0 0 0 0 0 0 0 0 0 0 0 0 0 0 0 0 0 0 0 0 0 0 0 0 0 0 0 0 0 0 0 0 0 0 0 0 0 0 0 0 0 0 0 0 0 0 0 0 0 0 0 0 0 0 0 0 0 0 0 0 0 0 0 0 0 0 0 0 0 0 0 0 0 0 0 0 0 0 0 0 0 0 0 0 0 0 0 0 0 0 0 0 0 0 0 0 0 0 0 0 0 0 0 0 0 0 0 0 0 0 0 0 0 0 0 0 0 0 0 0 0 0 0 0 0 0 0 0 0 0 0 0 0 0 0 0 0 0 0 0 0 0 0 0 0 0 0 0 0 0 0 0 0 0 0 0 0 0 0 0 0 0 0 0 0 0 0 0 0 0 0 0 0 0 0 0 0 0 0 0 0 0 0 0 0 0 0 0 0 0 0 0 0 0 0 0 0 0 0 0 0 0 0 0 0 0 0 0 0 0 0 0 0 0 0 0 0 0 0 0 0 0 0 0 0 0 0 0 0 0 0 0 0 0 0 0 0 0 0 0 0 0 0 0 0 0 0 0 0 0 0 0 0 0 0 0 0 0 0 0 0 0 0 0 0 0 0 0 0 0 0 0 0 0 0 0 0 0 0 0 0 0 0 0 0 0 0 0 0 0 0 0 0 0 0 0 0 0 0 0 0 0 0 0 0 0 0 0 0 0 0 0 0 0 0 0 0 0 0 0 0 0 0 0 0 0 0 0 0 0 0 0 0 0 0 0 0 0 0 0 0 0 0 0 0 0 0 0 0 0 0 0 0 0 0 0 0 0 0 0 0 0 0 0 0 0 0 0 0 0 0 0 0 0 0 0 0 0 0 0 0 0 0 0 0 0 0 0 0 0 0 0 0 0 0 0 0 0 0 0 0 0 0 0 0 0 0 0 0 0 0 0 0 0 0 0 0 0 0 0 0 0 0 0 0 0 0 0 0 0 0 0 0 0 0 0 0 0 0 0 0 0 0 0 0 0 0 0 0 0 0 0 0 0 0 0 0 0 0 0 0 0 0 0 0 0 0 0 0 0 0 0 0 0 0 0 0 0 0 0 0 0 0 0 0 
0.004 0.001 0.002 0 0 1 0.013 0.003 0.003 0 0.003 0.005 0.012 0.017 0.026 0.018 0.014 0.018 0.03 0.055 0.047 0.033 0.065 0.127 0.072 0.029 0.004 0.036 0.307 0.214 0.065 0.016 0.002 0 0.002 0.003 0.003 0.003 0.003 0.004 0.003 0.008 0.008 0.003 0.009 0.015 0.014 0.011 0.017 0.013 0.014 0.009 0.006 0.012 0.009 0.009 0.016 0.028 0.059 0.126 0.084 0.007 0.009 0.013 0.009 0.006 0.006 0.006 0.008 0.011 0.01 0.009 0.006 0.011 0.027 0.027 0.016 0.006 0.003 0.011 0.003 0 0 0.005 0 0 0 0 0 0 0 0 0 0 0 0 0 0 0 0 0 0 0 0 0 0 0 0 0 0.001 0.001 0.002 0.001 0.003 0.003 0.001 0.001 0.001 0.015 0.007 0.005 0.003 0.002 0.002 0.001 0 0.001 0.001 0.001 0.001 0.002 0.002 0.002 0.001 0.002 0.002 0 0.002 0.002 0.002 0.004 0.004 0.003 0.001 0.001 0.013 0 0 0.027 0.007 0.005 0.005 0.003 0.003 0.004 0.014 0.004 0.003 0.004 0.008 0.005 0.003 0.002 0.004 0.005 0.007 0.008 0.015 0.018 0.017 0.019 0.015 0.007 0.001 0.001 0.001 0 0 0 0 0 0 0 0 0 0 0 0 0 0 0 0 0 0 0 0 0 0 0 0 0 0.003 0.002 0 0.003 0.002 0.002 0.001 0 0 0 0 0 0.001 0.001 0.001 0.001 0.001 0.001 0.001 0.001 0.001 0.001 0.001 0 0.001 0.002 0.001 0 0 0 0 0.005 0.006 0.006 0.004 0.008 0.006 0.006 0.012 0.035 0.039 0.045 0.034 0.039 0.047 0.076 0.07 0.042 0.056 0.136 0.086 0.058 0.042 0.035 0.019 0.015 0.013 0 0 0 0 0 0 0 0 0 0 0 0 0 0 0 0 0 0 0 0 0 0.024 0.031 0.037 0.015 0.006 0.001 0.001 0 0.001 0 0 0 0 0 0 0 0 0 0 0 0 0 0 0 0 0 0 0 0 0 0 0 0 0 0 0 0 0 0 0 0.002 0 0.001 0 0 0 0.001 0 0.001 0 0 0.001 0.001 0 0 0 0 0 0 0.001 0 0.001 0.001 0.001 0.001 0.001 0.001 0 0 0 0.001 0.001 0.002 0.001 0.001 0.001 0.002 0.001 0.001 0.001 0.003 0.002 0.001 0.002 0.003 0.003 0 0.003 0.001 0 0.002 0.002 0 0.001 0.001 0.001 0.001 0.002 0.002 0.001 0.001 0.001 0.001 0.002 0.002 0 0 0 0 0 0 0 0 0 0 0 0 0.001 0 0 0 0 0 0 0 0 0 0 0 0 0 0 0 0 0 0 0 0 0 0 0 0 0 0 0 0.001 0.001 0.001 0.001 0 0 0 0.001 0.001 0.001 0 0 0 0 0 0 0 0 0 0 0 0 0 0 0 0 0 0 0 0 0 0 0 0 0 0.001 0.001 0.001 0.002 0.001 0.001 0.001 0.001 0.002 0.003 0.002 0.002 0.002 0.002 0.002 0.002 0.002 0.002 0.002 0.003 0.001 0.002 0.003 0.003 0.003 0.003 0.001 0.002 0.001 0.001 0 0 0 0 0 0.001 0 0 0 0 0 0 0 0 0 0 0 0 0 0 0 0 0 0.001 0.001 0.002 0.002 0 0.002 0 0 0 0 0 0 0 0 0 0 0.001 0.002 0.001 0 0.002 0.002 0.001 0.001 0.002 0.002 0.002 0.002 0.002 0.001 0 0 0 0.001 0.001 0.001 0.001 0.001 0 0 0 0.001 0.001 0.001 0.002 0.001 0.001 0.003 0.003 0.001 0.001 0.001 0 0.003 0.004 0.004 0.003 0.002 0.001 0 0 0 0 0 0 0 0 0 0 0 0 0 0 0 0 0.001 0.001 0 0 0 0 0 0 0 0 0 0 0 0 0 0 0 0 0 0 0 0 0 0 0 0 0 0 0 0 0 0 0 0 0 0 0 0 0 0 0 0 0 0 0.002 0.001 0.001 0 0 0 0 0.003 0.002 0.004 0.002 0.001 0.003 0.005 0.001 0.007 0.008 0.013 0.006 0.011 0.024 0.003 0.001 0.003 0.002 0.001 0.001 0.001 0 0 0.003 0.003 0.003 0.003 0 0 0.001 0.001 0 0.001 0.002 0.006 0.005 0.006 0.001 0.006 0.003 0.001 0.005 0.004 0.002 0.002 0.001 0.001 0.001 0.001 0.004 0.004 0.003 0.003 0.002 0.003 0.002 0.001 0.001 0.001 0 0 0 0.002 0.002 0.001 0.001 0.001 0.001 0.001 0 0 0.001 0 0 0 0 0 0 0 0 0 0 0 0 0 0 0 0 0 0 0 0.001 0.001 0 0 0 0.001 0.001 0 0.001 0.001 0.001 0.001 0.001 0.001 0.001 0.001 0.002 0.001 0.001 0.002 0.001 0.002 0.001 0.002 0.001 0.002 0.002 0.002 0.002 0.002 0.002 0.001 0.002 0 0.001 0.001 0 0.001 0.001 0.001 0.001 0.001 0 0.003 0.004 0.002 0.003 0.003 0.003 0.006 0.01 0.005 0.004 0.007 0.004 0.005 0.006 0.006 0.004 0.003 0.002 0.001 0.003 0.003 0.003 0.003 0.003 0.003 0.004 0.003 0.005 0.005 0.004 0 0 0.001 0 0 0.002 0 0 0 0 0 0 0.001 0.001 0 0 0 0.001 0.001 0.001 0 0 0.001 0.001 0.001 0.001 0.001 0 0.002 0 0 0 0 0 0 0 0 0 0 0.001 0.004 0 0 0.002 0 0 0 0.001 0.002 0.001 0.001 0.002 0.002 0.001 0 0 0.011 0.016 0.013 0.016 0.014 0.006 0.004 0.005 0.004 0.004 0.003 0.004 0.003 0.004 0.002 0.003 0.003 0.002 0.002 0.001 0.003 0.003 0.002 0.002 0.002 0.002 0.002 0.001 0.001 0.001 0.001 0 0 0 0.001 0 0 0 0 0.003 0.003 0.003 0.003 0.002 0.001 0.001 0 0.002 0.003 0.003 0.002 0.002 0.001 0.001 0.001 0.001 0 0 0.001 0.001 0 0 0 0 0 0 0 0 0 0 0 0 0 0 0 0 0 0 0 0 0 0 0 0 0 0 0 0.002 0 0 0 0 0 0 0 0 0 0 0.001 0 0 0 0.001 0 0.001 0.001 0.001 0 0 0.001 0.001 0.001 0 0 0 0.001 0 0 0 0 0.001 0.001 0.001 0.001 0.001 0.002 0.001 0.001 0.001 0.001 0.001 0.001 0.002 0 0.001 0 0 0.001 0.001 0.001 0.001 0.001 0.001 0.001 0.002 0.002 0.001 0.001 0.001 0.001 0.002 0.001 0.001 0 0.003 0.004 0.004 0.003 0.002 0 0 0 0 0 0 0 0 0 0 0 0 0 0 0 0 0 0 0 0 0 0 0 0 0 0 0 0 0 0 0 0 0 0.001 0.001 0 0 0 0 0 0.002 0.001 0.001 0 0 0 0.001 0.002 0.001 0.001 0 0 0 0 0 0 0 0 0 0 0 0 0 0 0 0 0 0.001 0.002 0.004 0.002 0.005 0.005 0.006 0.006 0.007 0.014 0.016 0.013 0.007 0.017 0.019 0.013 0.017 0.015 0.025 0.029 0.042 0.034 0.027 0.029 0.018 0.019 0.017 0.014 0.007 0.003 0.002 0 0 0 0.001 0 0.001 0 0 0 0 0 0.001 0 0 0 0 0 0 0 0.001 0 0 0.005 0.007 0.007 0.014 0.009 0 0.015 0.009 0.009 0.005 0 0 0 0 0 0 0 0.003 0.003 0 0.002 0.003 0.002 0 0 0.002 0 0 0 0 0 0 0 0 0.001 0.001 0.001 0.001 0.001 0 0 0.001 0.006 0.006 0.002 0.006 0.006 0.004 0.004 0.007 0.004 0.003 0.001 0.002 0.008 0.005 0.008 0.01 0.006 0.005 0.001 0.002 0.001 0.002 0.001 0 0 0.001 0.001 0 0.001 0.002 0.001 0.002 0.002 0.003 0.004 0.003 0.003 0.003 0.001 0.002 0.004 0.004 0.004 0.004 0.001 0.001 0.001 0.001 0 0 0.002 0.001 0 0 0 0 0 0 0 0 0 0 0 0 0 0 0 0 0 0 0 0 0 0 0 0 0 0.02 0.003 0.003 0.02 
0.06 0 0.01 0 0 0.022 1 0.064 0.295 0 0.013 0.018 0.121 0.08 0.079 0.059 0.055 0.113 0.079 0.047 0.03 0.028 0.024 0.038 0.027 0.023 0.006 0.035 0.048 0.053 0.066 0.274 0.082 0 0.078 0.162 0.167 0.129 0.133 0.1 0.056 0.078 0.122 0.088 0.092 0.106 0.208 0.129 0.115 0.086 0.188 0.081 0.038 0.13 0.09 0.07 0.072 0.052 0.032 0.038 0.027 0.235 0.281 0.553 0.444 0.305 0.414 0.37 0.42 0.673 0.64 0.494 0.312 0.132 0.312 0.179 0.117 0.036 0.024 0.038 0.031 0.003 0.004 0.033 0 0.001 0.001 0.002 0.001 0.001 0.002 0.003 0.002 0.006 0.006 0.005 0.013 0.016 0.012 0.009 0.014 0.013 0.001 0.021 0.039 0.031 0.03 0.036 0.053 0.05 0.078 0.137 0.11 0.067 0.05 0.022 0.027 0.031 0.021 0.012 0.01 0.025 0.039 0.038 0.005 0.007 0.011 0.024 0.014 0.011 0.013 0.018 0.015 0.008 0.007 0.017 0.013 0.016 0.018 0.008 0.031 0.033 0.021 0.014 0.014 0.018 0.004 0.007 0.04 0.017 0.013 0.014 0.008 0.014 0.015 0.018 0.013 0.01 0.015 0.017 0.013 0.008 0.006 0.007 0.011 0.013 0.016 0.021 0.021 0.022 0.023 0.022 0.016 0.008 0.006 0.002 0 0.003 0.002 0 0 0.002 0 0.001 0 0 0 0 0 0 0 0 0 0 0 0 0 0 0.003 0.002 0.003 0.004 0.004 0 0.004 0.005 0.005 0.002 0.002 0.002 0.002 0.002 0.002 0.002 0.003 0.004 0.003 0.003 0.003 0.006 0.002 0.003 0.004 0.007 0.003 0.001 0.006 0.003 0.002 0.002 0 0 0.027 0.031 0.031 0.03 0.034 0.016 0.011 0.023 0.051 0.055 0.034 0.052 0.05 0.063 0.055 0.076 0.077 0.048 0.055 0.07 0.071 0.072 0.036 0.023 0.022 0.019 0.004 0.011 0.008 0.006 0.002 0 0 0.001 0 0 0.001 0 0 0.002 0.003 0.003 0.006 0.006 0.006 0.005 0.003 0.068 0.107 0.171 0.062 0.037 0.01 0.007 0.005 0.006 0 0 0.001 0.001 0 0 0 0 0 0 0 0 0 0 0 0 0 0 0.001 0.002 0.002 0.003 0.002 0.004 0.003 0.002 0 0 0.004 0 0.001 0.003 0.002 0.001 0 0 0 0.002 0.001 0 0 0 0.003 0.001 0 0 0 0 0 0 0 0 0 0.003 0.002 0.002 0.002 0.001 0 0 0.001 0.002 0.001 0.001 0.002 0 0.001 0.002 0.002 0.002 0.003 0.007 0.006 0.004 0.005 0.008 0.005 0.005 0.009 0.007 0.005 0.006 0.005 0.002 0.002 0.001 0.006 0.006 0.005 0.004 0.003 0.003 0.003 0.001 0.004 0.002 0.001 0 0.004 0.005 0.005 0.002 0.001 0.001 0 0 0 0 0.001 0 0 0 0 0 0 0 0 0 0 0 0 0 0 0 0 0 0 0 0 0 0 0 0 0 0 0 0 0 0 0 0 0 0 0.002 0.001 0 0 0 0 0 0 0 0 0 0 0 0 0 0 0 0 0 0 0 0 0 0 0 0 0 0 0 0.001 0.006 0.003 0.003 0.003 0.003 0.005 0.01 0.018 0.011 0.005 0.012 0.016 0.01 0.01 0.011 0.017 0.014 0.023 0.019 0.021 0.024 0.023 0.023 0.018 0.006 0.002 0.002 0.001 0.001 0.001 0 0 0 0.001 0.001 0.001 0 0.002 0.001 0 0.001 0.001 0 0 0 0 0 0.001 0.001 0 0.004 0.004 0.005 0.011 0.009 0 0.011 0.006 0.006 0 0.002 0.002 0.002 0.002 0.002 0.001 0.002 0.001 0.001 0.001 0.001 0.001 0 0 0.001 0.001 0 0 0.001 0.001 0 0 0 0 0.001 0.002 0.003 0.002 0.004 0.002 0.002 0.003 0.007 0.009 0.007 0.01 0.009 0.007 0.014 0.016 0.008 0.004 0.007 0.005 0.014 0.015 0.014 0.013 0.009 0.006 0 0 0 0 0 0 0 0 0 0 0 0 0 0 0 0 0.001 0.001 0.001 0.001 0 0.005 0.006 0.005 0.002 0.001 0 0 0 0 0 0 0 0 0 0 0 0 0 0 0 0 0 0 0 0 0 0 0 0 0 0 0 0 0 0 0 0 0 0 0.005 0.01 0.002 0.003 0 0.004 0.003 0.019 0.016 0.014 0.01 0.008 0.021 0.016 0.008 0.012 0.007 0.011 0.01 0.012 0.019 0.001 0.002 0.01 0.009 0.003 0.002 0.002 0 0.01 0.015 0.016 0.014 0.017 0.007 0.005 0.012 0.015 0.011 0.011 0.02 0.021 0.016 0.032 0.013 0.017 0.013 0.004 0.014 0.01 0.008 0.006 0.004 0.001 0.005 0.001 0.013 0.017 0.015 0.012 0.013 0.009 0.005 0.003 0.01 0.006 0.003 0.001 0.006 0.009 0.009 0.007 0.004 0.004 0.007 0.006 0.001 0.002 0.007 0 0 0 0.001 0.001 0 0 0 0.001 0.002 0.002 0.002 0.002 0.004 0.002 0.002 0.002 0.001 0 0.002 0.001 0.001 0.001 0.003 0.002 0.001 0.003 0.003 0.002 0.001 0.001 0.002 0.002 0.001 0.008 0.004 0 0.002 0.005 0.005 0.001 0.004 0.003 0.003 0.001 0.002 0.003 0.002 0.002 0.002 0.001 0.002 0.002 0.002 0.001 0.001 0.002 0.002 0.003 0.003 0.004 0.007 0.008 0.019 0.028 0.046 0.042 0.037 0.06 0.083 0.054 0.029 0.045 0.022 0.03 0.043 0.039 0.022 0.021 0.018 0.016 0.015 0.015 0.022 0.02 0.024 0.025 0.026 0.014 0.015 0.01 0.007 0.001 0.001 0.002 0.007 0.002 0.007 0.002 0.003 0 0.001 0 0 0 0 0 0 0 0 0 0 0 0 0.005 0.007 0.009 0.018 0.014 0 0.018 0.011 0.008 0.003 0.004 0.004 0.003 0.004 0.004 0.007 0.006 0.009 0.009 0.014 0.008 0.02 0.015 0.015 0.011 0.024 0.013 0.018 0.033 0.016 0.01 0.003 0 0 0.09 0.108 0.102 0.1 0.095 0.048 0.039 0.034 0.038 0.037 0.021 0.03 0.032 0.025 0.032 0.031 0.012 0.017 0.015 0.009 0.031 0.022 0.024 0.019 0.016 0.017 0.007 0.004 0.004 0.003 0.004 0.001 0.001 0 0 0 0 0.004 0.004 0.006 0.009 0.009 0.018 0.014 0.011 0.007 0.004 0.01 0.012 0.01 0.006 0.002 0.004 0.004 0.004 0.004 0 0 0.003 0.001 0 0 0.001 0 0 0.001 0.002 0.002 0.002 0.001 0 0.003 0.003 0.002 0.003 0.003 0 0.001 0 0 0 0 0 0 0 0 0.002 0.001 0.001 0.001 0 0 0 0.002 0.003 0.001 0.001 0.001 0.003 0.002 0.001 0.001 0 0 0.003 0.001 0 0 0.001 0.004 0.005 0.001 0 0 0 0 0.002 0.002 0.002 0.002 0 0 0.001 0 0 0.001 0.002 0.003 0.003 0.003 0.004 0.004 0.001 0.002 0.005 0.005 0.005 0.005 0.004 0.003 0.004 0.003 0.002 0.002 0.002 0.001 0.001 0.001 0.001 0.001 0.001 0.001 0.001 0.001 0 0.001 0.002 0 0 0 0 0 0 0 0 0 0 0 0 0 0 0 0 0 0 0 0 0 0 0 0 0 0 0 0 0 0 0 0 0 0 0 0 0 0 0 0.001 0 0 0.002 0.002 0 0 0 0 0 0 0.001 0 0 0 0.001 0.001 0 0 0.001 0.001 0.001 0.001 0.001 0 0.001 0.001 0 0 0 0.002 0.002 0.004 0.007 0.008 0.009 0.01 0.011 0.009 0.013 0.023 0.016 0.012 0.016 0.024 0.014 0.02 0.026 0.044 0.037 0.051 0.033 0.036 0.033 0.02 0.02 0.024 0.01 0.003 0 0 0 0 0 0 0 0 0 0 0 0 0 0 0.001 0.001 0 0 0 0.001 0.001 0.002 0.002 0.001 0.008 0.007 0.012 0.018 0.017 0 0.027 0.017 0.015 0.002 0.001 0.001 0.001 0.001 0 0.001 0.002 0.003 0.002 0.001 0.003 0.005 0.001 0.001 0.001 0.003 0.001 0.001 0.002 0.001 0 0 0 0 0.004 0.004 0.004 0.002 0.005 0.002 0 0.001 0.007 0.007 0.005 0.011 0.006 0.007 0.012 0.015 0.004 0.004 0.006 0.004 0.012 0.008 0.016 0.015 0.014 0.012 0.001 0 0 0 0 0 0 0 0 0 0 0 0 0 0 0.001 0.003 0.003 0.003 0.003 0.003 0.002 0.004 0.002 0.001 0.001 0 0 0 0 0 0 0.001 0.001 0 0 0 0 0 0 0 0 0 0 0 0 0 0 0 0 0 0 0 0 0 0 0 0 0 0.023 0.024 0.024 0.023 
0.006 0.002 0.001 0.001 0 0.015 0.051 1 0.014 0 0.012 0.005 0.009 0.01 0.01 0.01 0.008 0.011 0.009 0.01 0.009 0.006 0.007 0.023 0.006 0.005 0.001 0.003 0.031 0.02 0.006 0.016 0.005 0 0.007 0.015 0.014 0.01 0.013 0.009 0.009 0.005 0.008 0.006 0.008 0.01 0.014 0.012 0.008 0.007 0.012 0.006 0.002 0.007 0.004 0.004 0.005 0.006 0.008 0.013 0.009 0.013 0.016 0.033 0.025 0.018 0.022 0.022 0.027 0.038 0.026 0.031 0.024 0.077 0.178 0.313 0.184 0.059 0.025 0.008 0.011 0 0 0.002 0 0 0 0 0 0.001 0.001 0.001 0.001 0.001 0.002 0.002 0.002 0.002 0.002 0 0.003 0.002 0.001 0.003 0.003 0.002 0.001 0.003 0.004 0.005 0.006 0.007 0.008 0.007 0.003 0.002 0.004 0.003 0.02 0.012 0.009 0.016 0.004 0.003 0.001 0.002 0.001 0.002 0.001 0 0.002 0.003 0.001 0.001 0.001 0.003 0.002 0.003 0.005 0.002 0.013 0.007 0.004 0.002 0.002 0.025 0.001 0.003 0.048 0.019 0.009 0.01 0.012 0.005 0.008 0.016 0.011 0.005 0.006 0.013 0.009 0.004 0.004 0.006 0.008 0.01 0.007 0.013 0.015 0.018 0.018 0.016 0.006 0.003 0.003 0.002 0.001 0.002 0.002 0 0.001 0.003 0.001 0.001 0 0 0 0 0 0 0 0 0 0 0 0 0 0 0 0.001 0.001 0.005 0.005 0 0.005 0.001 0.001 0 0 0 0 0 0 0 0.001 0.003 0.003 0 0.001 0.003 0.002 0 0 0.002 0.001 0 0.001 0.001 0 0 0 0 0.009 0.01 0.009 0.01 0.011 0.005 0.005 0.022 0.066 0.07 0.036 0.046 0.067 0.103 0.061 0.067 0.06 0.054 0.052 0.052 0.059 0.048 0.041 0.021 0.018 0.014 0.001 0.003 0.002 0.001 0.002 0.001 0.001 0 0 0.001 0 0.002 0.002 0.002 0.002 0.001 0.002 0.002 0.001 0.002 0.001 0.054 0.068 0.107 0.042 0.02 0.002 0.002 0.001 0.002 0 0 0 0 0 0 0 0 0 0 0 0 0 0 0 0 0 0 0 0.001 0.001 0 0.001 0.001 0.001 0.001 0.001 0 0 0 0 0.002 0 0.001 0 0.001 0 0.003 0.002 0.002 0.002 0.002 0.002 0.002 0.001 0 0 0 0 0 0.001 0 0 0 0 0 0 0 0 0 0.001 0.002 0.002 0.002 0 0.001 0.001 0.001 0.001 0.003 0.003 0.003 0.002 0.002 0.003 0.003 0.002 0 0.004 0.002 0 0.002 0.001 0 0 0 0.002 0.002 0.001 0.002 0.001 0.002 0.001 0.001 0.002 0.001 0 0 0 0 0 0 0 0.001 0.001 0.001 0 0 0 0 0 0 0 0 0 0 0 0 0 0 0 0 0 0 0 0 0 0 0 0 0 0 0 0 0 0 0 0 0 0 0 0 0 0 0 0 0 0 0 0 0 0 0 0 0 0 0 0 0 0 0 0 0 0 0 0 0 0 0 0 0 0 0 0 0 0 0.001 0 0 0 0.001 0 0 0 0.001 0 0 0 0 0 0 0.001 0.001 0.001 0.001 0.001 0.001 0 0 0 0 0 0 0 0 0 0 0 0 0 0 0 0 0 0 0 0 0 0 0 0 0 0 0 0 0 0 0 0 0 0 0 0 0 0 0 0 0 0 0 0 0 0 0 0 0 0 0 0 0 0 0 0 0 0 0 0 0.002 0.002 0.002 0.002 0.002 0.001 0.001 0.002 0.001 0 0 0 0 0 0 0 0 0 0 0 0 0 0 0.001 0.001 0.001 0 0 0 0 0 0 0 0 0 0 0 0 0 0 0 0 0 0 0 0 0 0 0 0 0 0 0 0 0 0 0 0 0 0 0 0 0 0 0 0 0 0 0 0 0 0 0 0 0 0 0 0 0 0 0 0 0 0 0 0 0 0.002 0 0 0 0 0.001 0.007 0.007 0.005 0.001 0.001 0.008 0.005 0.002 0.004 0.005 0.004 0.004 0.002 0.004 0.001 0 0 0 0 0 0 0 0.001 0.003 0.004 0.003 0.003 0.001 0 0.002 0.003 0.001 0.004 0.007 0.008 0.006 0.01 0.002 0.009 0.004 0.002 0.008 0.004 0.002 0.003 0.002 0 0 0 0.004 0.004 0.004 0.003 0.003 0.003 0.001 0.001 0.003 0.001 0.001 0 0 0 0 0 0 0.001 0.001 0.001 0 0 0.001 0 0 0 0 0 0 0 0 0 0 0 0 0 0 0 0 0 0 0 0 0 0 0 0 0 0 0 0 0 0 0 0 0 0 0.001 0.001 0.001 0.001 0.001 0.001 0 0 0 0 0 0 0 0 0 0 0 0 0 0 0 0 0 0 0 0 0 0 0.001 0.001 0 0 0 0.002 0.004 0.006 0.004 0.002 0.005 0.004 0.003 0.005 0.004 0.002 0.002 0.001 0.002 0.001 0 0 0.001 0.001 0.001 0.002 0.001 0.001 0 0 0 0 0 0 0 0 0 0 0 0 0 0 0 0 0 0 0 0 0 0 0 0 0.001 0.001 0.001 0.001 0.001 0 0.001 0 0 0 0 0 0 0 0 0 0 0 0 0 0 0 0.001 0 0.001 0.002 0.001 0.001 0.003 0.001 0.001 0.001 0 0 0.006 0.008 0.008 0.007 0.007 0.004 0.002 0.003 0.001 0 0 0 0 0 0.001 0.001 0 0 0.001 0.001 0.001 0 0.001 0.002 0.003 0.003 0 0 0.001 0 0 0 0 0 0 0 0 0 0 0 0 0 0.001 0.001 0.001 0.001 0.001 0 0 0 0 0 0 0 0.001 0.001 0 0 0.001 0 0 0 0 0 0 0 0 0 0 0 0 0 0 0 0 0 0 0 0 0 0 0 0 0 0 0 0.001 0 0.001 0.001 0 0 0.001 0.001 0.001 0.001 0.001 0.001 0.002 0.001 0.001 0 0 0.001 0.002 0.001 0.001 0.001 0 0.002 0.002 0 0 0 0 0 0.001 0.001 0.001 0.001 0 0.001 0.001 0.001 0 0.001 0.001 0.001 0.001 0.002 0.001 0.001 0.001 0.001 0.001 0.001 0.001 0.001 0.001 0.001 0.002 0.002 0.001 0.001 0.001 0.001 0.001 0.001 0.001 0 0.001 0.001 0 0 0 0 0.001 0.001 0 0.001 0.001 0.001 0 0 0 0 0 0 0 0 0 0 0 0 0 0 0 0 0 0 0 0 0 0 0 0 0 0 0 0 0 0 0 0 0 0 0 0 0 0.003 0.002 0.001 0.001 0.001 0.001 0 0 0 0.001 0 0 0 0 0 0 0 0 0 0 0 0 0 0 0 0 0 0.001 0.001 0.002 0.004 0.004 0.006 0.006 0.008 0.007 0.009 0.015 0.008 0.006 0.008 0.016 0.009 0.007 0.009 0.019 0.026 0.04 0.036 0.026 0.027 0.019 0.019 0.014 0.011 0.007 0.007 0.003 0 0.002 0.001 0 0 0.002 0 0 0 0 0 0 0 0 0 0 0 0 0 0 0 0 0 0.002 0.005 0.008 0.008 0 0.01 0.005 0.002 0 0.001 0 0 0.001 0 0 0.002 0.001 0.004 0.002 0.002 0.001 0 0.002 0 0 0 0 0 0 0 0 0 0 0.002 0.002 0.002 0.002 0.001 0.001 0.001 0.002 0.005 0.005 0.005 0.006 0.004 0.003 0.006 0.01 0.002 0.002 0.002 0.001 0.01 0.007 0.01 0.01 0.006 0.006 0 0 0.001 0 0 0 0 0 0 0 0 0 0 0 0 0 0.001 0.001 0.001 0.001 0 0 0 0.001 0 0 0 0 0.001 0 0 0 0 0 0 0 0 0 0 0 0 0 0 0 0 0 0 0 0 0 0 0 0 0 0 0 0 0 0 0.019 0.001 0.001 0.019 
0.021 0 0.002 0 0 0.002 0.197 0.008 1 0 0.009 0.008 0.043 0.03 0.027 0.017 0.02 0.038 0.026 0.013 0.009 0.007 0.007 0.009 0.007 0.005 0.003 0.006 0.008 0.01 0.013 0.046 0.015 0 0.03 0.064 0.064 0.052 0.052 0.047 0.032 0.034 0.061 0.043 0.043 0.049 0.084 0.051 0.042 0.042 0.075 0.026 0.024 0.06 0.041 0.033 0.037 0.029 0.008 0.007 0.004 0.102 0.117 0.202 0.169 0.124 0.167 0.174 0.113 0.235 0.387 0.112 0.066 0.029 0.063 0.034 0.02 0.007 0.006 0.019 0.011 0.001 0.002 0.009 0 0 0 0 0 0.001 0.001 0 0 0.002 0.003 0.002 0.004 0.004 0.002 0.002 0.004 0.008 0.001 0.003 0.017 0.021 0.021 0.024 0.029 0.03 0.042 0.062 0.055 0.036 0.024 0.012 0.012 0.017 0.002 0.001 0 0.009 0.012 0.012 0.002 0.002 0.005 0.008 0.004 0.001 0.001 0.002 0.003 0.003 0.002 0.002 0.001 0.005 0.004 0.002 0.01 0.014 0.013 0.009 0.006 0.005 0.001 0.003 0.01 0.006 0.003 0.004 0.004 0.003 0.003 0.003 0.002 0.002 0.002 0.002 0.002 0.002 0.002 0.001 0.002 0.003 0.003 0.004 0.005 0.005 0.005 0.004 0.004 0.004 0.004 0.002 0 0 0.002 0.001 0.001 0.002 0 0 0 0 0 0 0 0 0 0 0 0 0 0 0 0 0.001 0.001 0.002 0.001 0.002 0 0.002 0.001 0.001 0.001 0 0 0 0 0 0.001 0 0 0 0.001 0 0.002 0.002 0.001 0 0.002 0.001 0 0 0 0.001 0 0 0 0.008 0.011 0.01 0.011 0.012 0.007 0.005 0.006 0.009 0.013 0.011 0.009 0.01 0.015 0.015 0.017 0.017 0.013 0.012 0.021 0.017 0.019 0.009 0.007 0.004 0.003 0.003 0.003 0.001 0.001 0.002 0.001 0.001 0.001 0.001 0.001 0.001 0.002 0.002 0.003 0.003 0.003 0.003 0.003 0.002 0.003 0 0.016 0.022 0.042 0.016 0.007 0.005 0.004 0.003 0.003 0.001 0 0.001 0.001 0 0 0 0 0 0 0 0 0.001 0 0 0.002 0.002 0.001 0.001 0.002 0.001 0 0 0 0 0 0 0 0 0 0 0 0.001 0 0 0 0 0 0 0 0 0 0 0 0 0.001 0 0.001 0.001 0.001 0.001 0 0 0.001 0 0 0 0 0 0 0 0 0 0 0 0 0 0 0 0 0 0 0 0 0 0 0 0 0 0 0 0 0 0 0 0 0 0 0 0 0 0 0 0 0 0 0 0 0 0.001 0.001 0 0 0 0 0 0 0 0 0 0 0 0 0 0 0 0 0 0 0 0 0 0 0 0 0 0 0 0 0 0 0 0 0 0 0 0 0 0 0 0 0 0 0 0 0 0 0 0 0 0 0 0 0 0 0 0 0 0 0 0 0 0 0 0 0 0 0 0 0 0.002 0.002 0.002 0.004 0.001 0 0.003 0.001 0.002 0.002 0.008 0.003 0.002 0.002 0.003 0.002 0.002 0.003 0.004 0.004 0.006 0.006 0.009 0.009 0.01 0.01 0.008 0.003 0.002 0.002 0 0 0 0 0 0 0 0 0 0 0 0 0 0 0 0 0 0 0 0 0 0 0 0 0.001 0.001 0.003 0.003 0 0.003 0.003 0.003 0 0 0 0 0 0 0 0 0 0 0 0 0 0 0 0 0 0 0.001 0.001 0.001 0 0 0 0 0 0 0.001 0 0.001 0.001 0.001 0.001 0.006 0.006 0.004 0.004 0.005 0.002 0.006 0.009 0.003 0.001 0.001 0 0.01 0.01 0.008 0.005 0.005 0.004 0.001 0 0 0 0 0 0 0 0 0 0 0 0 0 0 0 0.002 0.002 0.001 0.001 0.001 0.001 0.003 0.001 0 0 0 0 0 0 0 0 0 0 0 0 0 0 0 0 0 0 0 0 0 0 0 0 0 0 0 0 0 0 0 0 0 0 0 0 0 0.001 0.002 0.001 0 0 0.001 0.008 0.005 0.006 0.004 0.003 0.008 0.007 0.004 0.003 0.006 0.005 0.003 0.004 0.005 0.001 0 0 0 0 0 0 0 0.002 0.003 0.004 0.004 0.004 0.002 0.002 0.003 0.003 0.003 0.006 0.008 0.003 0.003 0.01 0.004 0.004 0.003 0.001 0.005 0.004 0.004 0.002 0.002 0.001 0 0 0.002 0.002 0.002 0.001 0.002 0.001 0 0.001 0.001 0.001 0.001 0.001 0 0.002 0.003 0.001 0.001 0.001 0.001 0 0 0 0.002 0 0 0 0 0 0 0 0 0 0 0 0 0 0 0 0 0 0 0 0 0 0 0 0 0 0 0 0 0 0 0 0 0 0 0.002 0.001 0.001 0.001 0 0 0 0 0 0 0 0 0 0 0 0 0 0 0 0 0 0.001 0.001 0 0 0 0 0.001 0.001 0.004 0.006 0.016 0.011 0.01 0.021 0.036 0.019 0.015 0.024 0.011 0.016 0.02 0.02 0.013 0.013 0.01 0.01 0.012 0.009 0.011 0.009 0.009 0.01 0.014 0.006 0.005 0.004 0.002 0 0 0 0.001 0 0.001 0 0 0 0 0 0 0.001 0.001 0.001 0 0 0.001 0.001 0.001 0 0 0.003 0.004 0.005 0.008 0.008 0 0.012 0.006 0.003 0.001 0 0 0 0 0 0 0.001 0.003 0.003 0.002 0.003 0.006 0.005 0.004 0.004 0.008 0.005 0.003 0.011 0.005 0.004 0.002 0 0 0.03 0.041 0.033 0.036 0.036 0.014 0.013 0.009 0.006 0.006 0.004 0.008 0.006 0.004 0.005 0.007 0.002 0.003 0.001 0.001 0.006 0.005 0.007 0.004 0.005 0.006 0.001 0.001 0 0 0 0 0 0 0 0 0 0 0 0 0 0 0.002 0.002 0.002 0.002 0 0.002 0.004 0.002 0.001 0 0 0 0 0 0.001 0 0.001 0 0 0 0 0 0 0 0 0 0 0 0 0 0 0 0 0 0 0 0 0 0 0 0 0 0 0 0 0 0 0 0 0 0 0 0 0 0 0 0 0 0 0.001 0.001 0.001 0 0.001 0.001 0 0 0 0 0 0 0 0 0 0 0 0 0 0 0 0 0 0 0 0 0.001 0.002 0.001 0.002 0.001 0.002 0.001 0.003 0.002 0.001 0.002 0.002 0 0 0 0 0.001 0 0 0 0 0 0 0 0 0 0 0.001 0.001 0 0 0 0 0 0 0 0 0 0 0 0 0 0 0 0 0 0 0 0 0 0 0 0 0 0 0 0 0 0 0 0 0 0 0 0 0 0 0 0 0 0 0 0 0 0 0 0 0 0 0 0 0 0 0 0 0 0 0 0 0 0 0 0 0 0 0 0 0 0 0 0 0 0 0 0.001 0 0 0 0.001 0.001 0 0.001 0.001 0.001 0 0.002 0.002 0.01 0.001 0.009 0.008 0.005 0.006 0.005 0.005 0.003 0.001 0 0 0 0 0 0 0 0 0 0 0 0 0 0 0 0 0 0 0 0 0 0 0 0 0 0 0 0 0.003 0.003 0 0.003 0 0 0 0 0 0 0 0 0 0 0 0 0 0 0 0 0 0 0 0 0 0 0 0 0 0 0 0 0 0 0 0 0 0 0 0 0 0 0 0 0 0.001 0 0.001 0.001 0.001 0.001 0.002 0.002 0.002 0.001 0.001 0.001 0 0 0 0 0 0 0 0 0 0 0 0 0 0 0 0 0 0 0 0 0 0.001 0.002 0.001 0 0 0 0 0 0 0 0 0 0 0 0 0 0 0 0 0 0 0 0 0 0 0 0 0 0 0 0 0 0 0 0 0 0 0 0.005 0.01 0.01 0.005 
0 0 0 0 0 0 0 0 0 1 0 0 0 0 0 0 0 0 0 0 0 0 0 0 0 0 0 0 0 0 0 0 0 0 0 0 0 0 0 0 0 0 0 0 0 0 0 0 0 0 0 0 0 0 0 0 0 0 0 0 0 0 0 0 0 0 0 0 0 0 0 0 0 0 0 0 0 0 0 0 0 0 0 0 0 0 0 0 0 0 0 0 0 0 0 0 0 0 0 0 0 0 0 0 0 0 0 0 0 0 0 0 0 0 0 0 0 0 0 0 0 0 0 0 0 0 0 0 0 0 0 0 0 0 0 0 0 0 0 0 0 0 0 0 0 0 0 0 0 0 0 0 0 0 0 0 0 0 0 0 0 0 0 0 0 0 0 0 0 0 0 0 0 0 0 0 0 0 0 0 0 0 0 0 0 0 0 0 0 0 0 0 0 0 0 0 0 0 0 0 0 0 0 0 0 0 0 0 0 0 0 0 0 0 0 0 0 0 0 0 0 0 0 0 0 0 0 0 0 0 0 0 0 0 0 0 0 0 0 0 0 0 0 0 0 0 0 0 0 0 0 0 0 0 0 0 0 0 0 0 0 0 0 0 0 0 0 0 0 0 0 0 0 0 0 0 0 0 0 0 0 0 0 0 0 0 0 0 0 0 0 0 0 0 0 0 0 0 0 0 0 0 0 0 0 0 0 0 0 0 0 0 0 0 0 0 0 0 0 0 0 0 0 0 0 0 0 0 0 0 0 0 0 0 0 0 0 0 0 0 0 0 0 0 0 0 0 0 0 0 0 0 0 0 0 0 0 0 0 0 0 0 0 0 0 0 0 0 0 0 0 0 0 0 0 0 0 0 0 0 0 0 0 0 0 0 0 0 0 0 0 0 0 0 0 0 0 0 0 0 0 0 0 0 0 0 0 0 0 0 0 0 0 0 0 0 0 0 0 0 0 0 0 0 0 0 0 0 0 0 0 0 0 0 0 0 0 0 0 0 0 0 0 0 0 0 0 0 0 0 0 0 0 0 0 0 0 0 0 0 0 0 0 0 0 0 0 0 0 0 0 0 0 0 0 0 0 0 0 0 0 0 0 0 0 0 0 0 0 0 0 0 0 0 0 0 0 0 0 0 0 0 0 0 0 0 0 0 0 0 0 0 0 0 0 0 0 0 0 0 0 0 0 0 0 0 0 0 0 0 0 0 0 0 0 0 0 0 0 0 0 0 0 0 0 0 0 0 0 0 0 0 0 0 0 0 0 0 0 0 0 0 0 0 0 0 0 0 0 0 0 0 0 0 0 0 0 0 0 0 0 0 0 0 0 0 0 0 0 0 0 0 0 0 0 0 0 0 0 0 0 0 0 0 0 0 0 0 0 0 0 0 0 0 0 0 0 0 0 0 0 0 0 0 0 0 0 0 0 0 0 0 0 0 0 0 0 0 0 0 0 0 0 0 0 0 0 0 0 0 0 0 0 0 0 0 0 0 0 0 0 0 0 0 0 0 0 0 0 0 0 0 0 0 0 0 0 0 0 0 0 0 0 0 0 0 0 0 0 0 0 0 0 0 0 0 0 0 0 0 0 0 0 0 0 0 0 0 0 0 0 0 0 0 0 0 0 0 0 0 0 0 0 0 0 0 0 0 0 0 0 0 0 0 0 0 0 0 0 0 0 0 0 0 0 0 0 0 0 0 0 0 0 0 0 0 0 0 0 0 0 0 0 0 0 0 0 0 0 0 0 0 0 0 0 0 0 0 0 0 0 0 0 0 0 0 0 0 0 0 0 0 0 0 0 0 0 0 0 0 0 0 0 0 0 0 0 0 0 0 0 0 0 0 0 0 0 0 0 0 0 0 0 0 0 0 0 0 0 0 0 0 0 0 0 0 0 0 0 0 0 0 0 0 0 0 0 0 0 0 0 0 0 0 0 0 0 0 0 0 0 0 0 0 0 0 0 0 0 0 0 0 0 0 0 0 0 0 0 0 0 0 0 0 0 0 0 0 0 0 0 0 0 0 0 0 0 0 0 0 0 0 0 0 0 0 0 0 0 0 0 0 0 0 0 0 0 0 0 0 0 0 0 0 0 0 0 0 0 0 0 0 0 0 0 0 0 0 0 0 0 0 0 0 0 0 0 0 0 0 0 0 0 0 0 0 0 0 0 0 0 0 0 0 0 0 0 0 0 0 0 0 0 0 0 0 0 0 0 0 0 0 0 0 0 0 0 0 0 0 0 0 0 0 0 0 0 0 0 0 0 0 0 0 0 0 0 0 0 0 0 0 0 0 0 0 0 0 0 0 0 0 0 0 0 0 0 0 0 0 0 0 0 0 0 0 0 0 0 0 0 0 0 0 0 0 0 0 0 0 0 0 0 0 0 0 0 0 0 0 0 0 0 0 0 0 0 0 0 0 0 0 0 0 0 0 0 0 0 0 0 0 0 0 0 0 0 0 0 0 0 0 0 0 0 0 0 0 0 0 0 0 0 0 0 0 0 0 0 0 0 0 0 0 0 0 0 0 0 0 0 0 0 0 0 0 0 0 0 0 0 0 0 0 0 0 0 0 0 0 0 0 0 0 0 0 0 0 0 0 0 0 0 0 0 0 0 0 0 0 0 0 0 0 0 0 0 0 0 0 0 0 0 0 0 0 0 0 0 0 0 0 0 0 0 0 0 0 0 0 0 0 0 0 0 0 0 0 0 0 0 0 0 0 0 0 0 0 0 0 0 0 0 0 0 0 0 0 0 0 0 0 0 0 0 0 0 0 0 0 0 0 0 0 0 0 0 0 0 0 0 0 0 0 0 0 0 0 0 0 0 0 0 0 0 0 0 0 0 0 
0.05 0 0.008 0 0 0.002 0.013 0.009 0.004 0 1 0.173 0.053 0.045 0.112 0.167 0.286 0.058 0.086 0.065 0.036 0.029 0.034 0.043 0.029 0.02 0.002 0.002 0.011 0.009 0.002 0.002 0 0 0.021 0.049 0.055 0.049 0.044 0.019 0.023 0.037 0.036 0.028 0.039 0.048 0.04 0.036 0.05 0.032 0.034 0.015 0.007 0.03 0.024 0.02 0.02 0.017 0.006 0.005 0.001 0.03 0.032 0.029 0.028 0.03 0.025 0.019 0.01 0.022 0.019 0.008 0.007 0.011 0.019 0.03 0.051 0.104 0.314 0.359 0.115 0.004 0.004 0.012 0 0 0 0.001 0.001 0.001 0 0 0.002 0.006 0.003 0.001 0.008 0.012 0.006 0.003 0.007 0.007 0.003 0.004 0.003 0.004 0.003 0.002 0.006 0.005 0.006 0.011 0.009 0.008 0.005 0.001 0.002 0.005 0.015 0.017 0.045 0.17 0.029 0.022 0.001 0.002 0.004 0.013 0.002 0.001 0.003 0.001 0.002 0.002 0 0.001 0.001 0.001 0.002 0.001 0.005 0.003 0.002 0.001 0.002 0.004 0.001 0.001 0.009 0.003 0.003 0.003 0.005 0.007 0.004 0.003 0.003 0.003 0.004 0.002 0.003 0.003 0.003 0.003 0.001 0.001 0.001 0.003 0.004 0.006 0.006 0.004 0.003 0.001 0.001 0.001 0 0.002 0 0 0 0 0 0 0.001 0 0.001 0.001 0 0 0 0 0 0 0 0.001 0 0 0.002 0.002 0.002 0.002 0.001 0 0.003 0 0 0 0 0 0 0 0 0 0 0 0.001 0 0 0 0.001 0 0.001 0.001 0 0 0.001 0.001 0 0 0 0 0.022 0.022 0.022 0.02 0.017 0.009 0.007 0.011 0.015 0.017 0.009 0.012 0.014 0.013 0.012 0.017 0.013 0.01 0.011 0.007 0.015 0.009 0.013 0.007 0.004 0.003 0.001 0.001 0 0 0 0 0 0 0.001 0 0 0 0 0 0 0.001 0.001 0.001 0.001 0.001 0 0.009 0.014 0.013 0.009 0.004 0 0 0 0 0 0 0.001 0.001 0 0 0.001 0.001 0.001 0 0 0 0 0 0 0 0 0 0 0 0 0 0 0 0 0 0 0 0 0 0 0.001 0 0.002 0 0 0 0 0 0 0 0 0 0 0 0 0 0 0 0 0 0 0 0 0 0 0 0 0 0.001 0 0 0 0 0.001 0 0 0.002 0.001 0 0 0.003 0.001 0 0 0.003 0 0.001 0.003 0.003 0.002 0.001 0.001 0 0 0 0.001 0.002 0.002 0.001 0 0.001 0.002 0 0.002 0.002 0 0 0 0 0 0 0 0 0 0 0 0 0 0 0 0 0 0 0 0 0 0 0 0 0 0 0 0 0 0 0 0 0 0.001 0 0 0 0.001 0.001 0 0.001 0.001 0.001 0.001 0 0 0.001 0 0 0 0 0 0 0 0 0 0 0 0 0 0 0 0 0 0 0 0 0 0 0 0 0 0 0 0 0 0 0.001 0.001 0.001 0.001 0.001 0 0.002 0.003 0.001 0.001 0.002 0.002 0.001 0.001 0.002 0.002 0.001 0.002 0.002 0.002 0.004 0.004 0.004 0.003 0.001 0.002 0.002 0 0 0 0 0 0 0 0 0 0 0 0 0 0 0 0 0 0 0 0 0 0 0 0.001 0.001 0.001 0.001 0.001 0 0.002 0.002 0.002 0.001 0 0 0 0 0 0 0 0 0 0 0 0 0 0 0 0 0 0 0 0 0 0 0 0 0 0 0 0 0 0 0 0 0.001 0.002 0.001 0.001 0.001 0.001 0.002 0.002 0.001 0.001 0.001 0.001 0.002 0.002 0.003 0.001 0.002 0.001 0 0 0 0 0 0 0 0 0 0 0 0 0 0 0 0 0 0 0 0 0 0 0.001 0 0.001 0 0 0 0 0 0 0 0 0 0 0 0 0 0 0 0 0 0 0 0 0 0 0 0 0 0 0 0 0 0 0 0 0 0 0 0.004 0.002 0.001 0.002 0 0.004 0.004 0.017 0.015 0.015 0.011 0.008 0.019 0.019 0.015 0.014 0.01 0.012 0.011 0.012 0.017 0.004 0 0.006 0.005 0.002 0.002 0.001 0 0.004 0.011 0.013 0.012 0.011 0.004 0.003 0.009 0.008 0.005 0.008 0.016 0.012 0.008 0.022 0.013 0.012 0.005 0.005 0.009 0.007 0.006 0.008 0.008 0.003 0.003 0.003 0.007 0.008 0.009 0.007 0.011 0.008 0.003 0.001 0.006 0.004 0.001 0 0.003 0.004 0.003 0.001 0.001 0.003 0.007 0.002 0 0.001 0.007 0 0 0 0 0 0 0.001 0 0 0 0.001 0.001 0.001 0.001 0.001 0.001 0.001 0.001 0.001 0.001 0.001 0.001 0.001 0 0.001 0.001 0.001 0.002 0.002 0.001 0.001 0 0.001 0.001 0.003 0.001 0.003 0.003 0.003 0.002 0.002 0.001 0 0.001 0.001 0 0 0 0 0 0 0 0 0 0 0 0 0 0.001 0.001 0.001 0.001 0.001 0.001 0.005 0.005 0.004 0.005 0.008 0.017 0.008 0.005 0.008 0.003 0.008 0.009 0.007 0.003 0.004 0.005 0.005 0.004 0.004 0.004 0.003 0.004 0.004 0.004 0.001 0 0 0 0 0 0 0 0.001 0 0 0 0 0 0 0 0 0 0 0 0 0.001 0.001 0.001 0 0 0.001 0.001 0.002 0.004 0.003 0 0.004 0.002 0 0 0 0 0 0 0 0 0 0 0 0 0.001 0.001 0 0 0 0.001 0 0.002 0.003 0.001 0.001 0 0 0 0.033 0.049 0.046 0.048 0.04 0.029 0.021 0.006 0.007 0.005 0.001 0.003 0.006 0.005 0.004 0.004 0.003 0.003 0.003 0.002 0.003 0.003 0.002 0.002 0.002 0.003 0.001 0 0 0 0 0 0 0 0 0 0 0.001 0.001 0.001 0.001 0.001 0.001 0.001 0.001 0.001 0 0.004 0.005 0.003 0.002 0.001 0 0 0 0 0 0 0 0 0 0 0 0 0 0 0 0 0 0 0.001 0.001 0 0.001 0.001 0.001 0 0.001 0.001 0.001 0.001 0.001 0.001 0 0 0 0 0 0 0 0 0 0 0 0 0 0 0 0 0 0 0 0 0 0 0 0 0 0 0 0 0 0 0 0 0 0 0 0 0 0 0 0 0 0 0 0 0 0 0 0 0 0 0 0 0 0 0 0 0 0 0 0 0 0 0 0 0 0 0 0 0 0 0 0 0.001 0 0 0 0 0 0 0 0 0 0 0 0 0 0 0 0 0 0 0 0 0 0 0 0 0 0 0 0 0 0 0 0 0 0 0 0 0 0 0 0 0 0 0 0 0 0 0 0 0 0 0 0 0 0 0 0 0 0 0 0 0 0 0 0 0 0.001 0 0 0 0 0 0 0 0 0 0.002 0.001 0.002 0.002 0.003 0.004 0.003 0.004 0.002 0.006 0.003 0.003 0.003 0.006 0.008 0.01 0.009 0.005 0.007 0.005 0.005 0.004 0.003 0 0 0 0 0 0 0 0 0 0 0 0 0 0 0 0 0 0 0 0 0.001 0.001 0.001 0 0 0.001 0.001 0.001 0.001 0.001 0 0.002 0.003 0.001 0 0 0 0 0 0 0 0 0 0 0 0 0 0 0 0 0 0 0 0 0 0 0 0 0 0 0 0 0 0 0 0 0 0 0 0 0 0 0 0 0 0.001 0 0 0 0.001 0.001 0.002 0.001 0.001 0.001 0 0 0 0 0 0 0 0 0 0 0 0 0 0 0 0 0 0 0 0 0 0 0.001 0.001 0.001 0 0 0 0 0 0 0 0 0 0 0 0 0 0 0 0 0 0 0 0 0 0 0 0 0 0 0 0 0 0 0 0 0 0 0.006 0.004 0.004 0.006 
0.048 0 0.004 0 0 0.004 0.008 0.002 0.006 0 0.116 1 0.05 0.041 0.109 0.181 0.284 0.057 0.077 0.069 0.041 0.032 0.027 0.043 0.037 0.02 0.007 0.001 0.011 0.008 0.002 0.004 0.003 0 0.022 0.041 0.048 0.04 0.037 0.011 0.012 0.036 0.035 0.022 0.032 0.039 0.028 0.026 0.043 0.02 0.026 0.009 0.007 0.02 0.012 0.009 0.017 0.014 0.003 0.002 0.001 0.017 0.019 0.021 0.022 0.026 0.014 0.013 0.007 0.013 0.013 0.007 0.004 0.002 0.008 0.007 0.01 0.017 0.037 0.355 0.035 0.004 0.005 0.018 0 0 0 0.001 0 0.001 0 0 0.001 0.005 0.001 0.001 0.006 0.011 0.007 0.004 0.002 0.003 0 0.001 0.002 0.001 0.001 0.001 0.002 0.001 0.001 0.003 0.003 0.002 0.002 0 0 0.001 0.001 0.004 0.007 0.034 0.031 0.022 0.002 0.001 0.004 0.009 0.006 0.001 0.001 0.002 0.004 0.002 0.001 0.001 0.001 0.001 0.001 0.001 0.001 0 0 0.001 0.002 0.001 0 0 0.002 0.002 0 0.001 0.002 0.003 0.003 0.002 0.003 0.001 0.002 0.003 0.003 0.003 0.004 0.003 0 0 0 0.002 0.002 0.002 0.002 0.002 0.002 0 0 0 0 0 0 0 0 0 0 0 0 0 0 0 0 0 0 0 0 0 0 0.001 0 0 0.001 0.001 0.001 0.003 0.002 0 0.003 0.001 0.001 0.001 0 0 0 0 0 0 0 0 0 0 0 0 0 0 0 0 0 0 0 0 0 0 0 0 0.011 0.014 0.017 0.012 0.012 0.008 0.006 0.003 0.003 0.004 0.004 0.001 0.003 0.003 0.004 0.004 0.002 0.003 0.006 0.002 0.004 0.003 0.003 0.001 0.001 0.001 0 0.001 0.001 0.001 0 0 0 0 0 0 0 0 0 0 0 0 0 0 0 0 0 0.001 0.003 0.006 0.002 0.001 0.001 0.001 0.001 0.001 0 0 0 0 0 0 0 0 0 0 0 0 0 0 0 0 0 0 0 0 0 0 0 0 0 0 0 0 0 0 0 0 0 0 0 0 0 0 0 0 0 0 0 0 0 0 0 0 0 0 0 0 0 0 0 0 0 0 0 0 0 0 0 0 0 0 0 0 0 0 0 0 0 0 0 0 0 0.001 0.001 0.001 0.001 0.001 0.001 0 0 0 0 0 0 0 0 0 0 0 0 0 0 0 0 0 0.001 0.001 0 0 0 0 0 0 0 0 0 0 0 0 0 0 0 0 0 0 0 0 0 0 0 0 0 0 0 0 0 0 0 0 0 0 0 0 0 0 0 0 0 0 0 0 0 0 0 0 0 0 0 0 0 0 0 0 0 0 0 0 0 0 0 0 0 0 0 0 0.001 0 0 0.001 0.002 0.002 0.001 0.001 0 0.002 0.003 0.003 0.002 0.002 0.003 0.003 0.002 0.002 0.001 0.002 0.003 0.002 0.002 0.004 0.003 0.003 0.004 0.001 0.001 0 0 0 0 0.001 0 0 0.001 0 0 0 0 0 0 0 0 0 0 0 0 0 0 0 0 0 0 0 0.001 0.001 0 0.001 0.001 0.001 0 0 0 0 0 0 0 0 0.001 0.001 0 0 0.001 0 0 0 0 0 0 0 0 0 0 0 0 0 0 0 0 0 0 0 0 0.001 0.001 0 0.001 0.001 0.001 0.001 0.001 0.001 0.001 0 0 0 0 0.001 0.002 0.002 0.002 0 0 0 0 0 0 0 0 0 0 0 0 0 0 0 0 0 0 0 0 0 0 0 0 0 0 0 0 0 0 0 0 0 0 0 0 0 0 0 0 0 0 0 0 0 0 0 0 0 0 0 0 0 0 0 0 0 0 0 0 0.001 0.003 0 0.001 0 0.001 0.002 0.01 0.008 0.01 0.006 0.005 0.011 0.012 0.008 0.008 0.01 0.012 0.009 0.009 0.017 0.007 0.001 0.004 0.004 0.001 0.002 0.001 0 0.002 0.005 0.005 0.004 0.005 0.003 0.004 0.006 0.004 0.003 0.006 0.009 0.004 0.004 0.015 0.005 0.004 0.002 0 0.004 0.003 0.003 0.003 0.004 0.002 0.004 0.002 0.003 0.003 0.002 0.001 0.003 0.003 0.002 0 0.003 0.002 0.002 0.002 0.001 0.003 0.002 0.002 0 0 0.004 0 0.001 0.001 0.002 0 0 0 0.001 0 0 0 0.001 0.001 0.001 0 0 0.001 0.001 0.001 0.001 0.001 0 0 0 0 0 0 0 0 0 0 0.001 0 0 0 0.001 0.001 0 0.001 0 0 0 0.002 0.002 0.001 0.001 0.001 0 0 0 0 0 0 0 0 0 0 0 0 0 0 0 0.001 0.001 0 0.001 0.002 0.002 0.003 0.006 0.004 0.004 0.007 0.012 0.004 0.003 0.005 0.003 0.003 0.004 0.005 0.003 0.003 0.003 0.002 0.002 0.003 0.003 0.003 0.003 0.003 0.002 0.001 0.001 0.001 0 0 0 0.001 0.001 0.001 0.001 0.001 0.001 0 0 0 0 0.001 0.001 0 0 0 0 0.001 0.001 0 0 0.002 0.002 0.003 0.002 0.002 0 0.003 0.001 0 0 0 0 0 0 0 0 0 0.001 0 0.001 0.001 0.003 0.001 0.002 0.002 0.003 0.002 0.001 0.003 0.002 0.001 0 0 0 0.034 0.041 0.037 0.043 0.037 0.019 0.014 0.004 0.005 0.005 0.001 0.002 0.003 0.003 0.003 0.002 0 0.001 0.002 0.002 0.003 0.002 0.005 0.004 0.003 0.003 0.001 0.001 0.001 0 0 0 0 0 0 0 0 0 0 0.001 0.001 0.001 0.002 0.002 0.002 0.002 0.001 0 0.002 0.003 0.001 0.001 0 0 0 0 0 0 0 0 0 0 0 0 0 0 0 0 0 0 0 0 0 0 0 0 0 0 0 0 0 0 0 0 0 0 0.002 0 0 0 0 0 0 0 0 0 0 0 0 0 0 0 0 0 0 0 0 0 0 0.002 0.002 0 0 0 0 0 0 0 0 0 0 0 0 0 0 0 0 0.001 0.001 0 0.001 0.001 0.001 0 0.001 0.001 0.001 0.001 0.001 0.001 0.001 0 0 0.001 0.001 0.001 0 0 0 0 0 0 0 0 0 0 0 0 0 0 0 0 0 0 0 0 0 0 0 0 0 0 0 0 0 0 0 0 0 0 0 0 0 0 0 0 0 0 0 0 0 0 0 0 0 0 0 0 0 0.001 0 0 0 0 0 0 0 0 0 0 0 0 0 0 0 0 0 0 0 0 0 0 0 0 0 0 0 0.001 0.001 0.001 0 0.001 0.001 0 0.001 0.001 0.002 0.002 0 0.001 0.002 0.002 0.001 0.002 0.002 0.002 0.003 0.002 0.002 0.002 0.002 0.002 0.002 0.001 0.001 0.001 0.001 0 0 0 0.001 0.001 0.001 0.001 0.001 0 0 0 0 0.001 0.001 0 0 0 0 0 0.001 0 0 0.001 0.002 0.002 0.002 0.001 0 0.002 0 0 0 0 0 0 0 0 0.001 0.001 0.001 0.001 0 0 0.001 0 0 0 0 0 0 0 0 0 0 0 0 0 0 0 0 0 0 0 0 0.002 0.001 0.001 0.002 0.002 0.001 0.002 0.002 0.001 0.001 0.002 0.002 0.001 0.001 0.002 0.002 0.002 0.002 0.001 0 0 0.001 0.001 0.001 0.001 0 0 0.001 0 0.001 0.001 0.001 0.001 0.001 0.001 0.001 0.001 0.001 0 0 0 0 0 0 0 0 0.001 0 0 0 0.001 0 0 0 0 0 0 0 0 0 0 0.001 0.001 0.001 0.001 0.001 0.001 0.001 0 0 0 0 0 0 0 0 0 0.002 0.003 0.003 0.002 
0.176 0 0.042 0.002 0 0.021 0.109 0.009 0.05 0 0.058 0.07 1 0.536 0.315 0.19 0.171 0.703 0.367 0.152 0.109 0.107 0.086 0.097 0.081 0.061 0.012 0.009 0.044 0.042 0.019 0.036 0.01 0 0.176 0.369 0.42 0.352 0.352 0.146 0.172 0.274 0.302 0.21 0.323 0.508 0.339 0.265 0.45 0.23 0.301 0.137 0.066 0.238 0.179 0.145 0.173 0.13 0.055 0.044 0.028 0.228 0.25 0.255 0.23 0.25 0.197 0.136 0.074 0.175 0.144 0.061 0.042 0.02 0.035 0.025 0.016 0.021 0.046 0.127 0.099 0.007 0.01 0.101 0 0 0 0.003 0.001 0.003 0.003 0.002 0.004 0.023 0.015 0.012 0.026 0.036 0.025 0.021 0.019 0.018 0.004 0.012 0.015 0.013 0.015 0.012 0.021 0.028 0.029 0.054 0.048 0.029 0.019 0.01 0.017 0.017 0.005 0.005 0.019 0.066 0.091 0.081 0.012 0.011 0.014 0.04 0.015 0.004 0.006 0.004 0.007 0.002 0.003 0.006 0.006 0.005 0.004 0.001 0.009 0.015 0.009 0.009 0.012 0.003 0.003 0.005 0.011 0.01 0.005 0.008 0.012 0.015 0.007 0.005 0.011 0.004 0.008 0.009 0.011 0.007 0.009 0.006 0.005 0.007 0.006 0.007 0.007 0.005 0.007 0.006 0.003 0.005 0.004 0.002 0 0.003 0 0.002 0.002 0 0 0 0 0 0 0 0 0 0 0 0 0 0 0 0 0 0 0 0 0.004 0.003 0 0.006 0.003 0.002 0 0.001 0.001 0.001 0.001 0 0.002 0.001 0.003 0.002 0.003 0.002 0.005 0.004 0.004 0.003 0.005 0.003 0.002 0.005 0.002 0.002 0.002 0 0 0.052 0.064 0.074 0.058 0.057 0.026 0.02 0.021 0.014 0.013 0.003 0.01 0.013 0.018 0.015 0.018 0.013 0.009 0.02 0.016 0.016 0.018 0.009 0.008 0.008 0.006 0.004 0.01 0.006 0.005 0.003 0 0 0.001 0.002 0 0.001 0.001 0.002 0.006 0.007 0.005 0.006 0.005 0.005 0.004 0.002 0.009 0.017 0.023 0.009 0.005 0.004 0.004 0.005 0.004 0.002 0 0.002 0.001 0 0.001 0.001 0 0 0.002 0.001 0.001 0.001 0.002 0.002 0.003 0.003 0.002 0.003 0.003 0.002 0.002 0.001 0.001 0.003 0.003 0 0 0.001 0 0.002 0.004 0.002 0.003 0 0 0 0.002 0.001 0.001 0.001 0.001 0.001 0.002 0.001 0 0 0.001 0.003 0.003 0.002 0.001 0 0.004 0.003 0 0 0 0 0.001 0.001 0.001 0.002 0.002 0.002 0.001 0.001 0.002 0.002 0.001 0.002 0.004 0.004 0.004 0 0.004 0.004 0 0.004 0.001 0.001 0.001 0.001 0.002 0.002 0.001 0.001 0.003 0.004 0.003 0.002 0.002 0.001 0.002 0.003 0.004 0.002 0.001 0.004 0.007 0.006 0.002 0.001 0 0 0 0 0 0.001 0 0 0 0 0 0 0 0 0 0 0 0 0 0 0 0 0 0 0 0 0 0 0 0 0 0 0 0 0 0 0 0 0 0 0.005 0.003 0 0 0 0 0.001 0.001 0.001 0 0.001 0 0 0 0 0 0 0 0 0 0 0 0.001 0.001 0 0 0.001 0.003 0.002 0.005 0.008 0.005 0.006 0.008 0.008 0.011 0.017 0.022 0.019 0.012 0.016 0.023 0.018 0.016 0.017 0.017 0.021 0.031 0.025 0.03 0.035 0.028 0.031 0.026 0.014 0.006 0.005 0 0 0.001 0 0.002 0 0.001 0 0 0 0 0 0 0 0 0 0 0 0 0 0.001 0.001 0.001 0.006 0.008 0.01 0.014 0.008 0 0.015 0.012 0.008 0.001 0 0 0.001 0.001 0 0 0.001 0.002 0.003 0.002 0.001 0.005 0.002 0.002 0.002 0.003 0.003 0.002 0.004 0.003 0.003 0.002 0 0 0.004 0.005 0.004 0.005 0.004 0.002 0.002 0.004 0.011 0.012 0.01 0.011 0.01 0.009 0.018 0.023 0.006 0.004 0.007 0.007 0.027 0.02 0.013 0.004 0.005 0.004 0.001 0.001 0.002 0.002 0.003 0 0 0.001 0 0 0 0 0 0.003 0.002 0.002 0.004 0.004 0.003 0.003 0.002 0.007 0.008 0.007 0.006 0.003 0.001 0.001 0.002 0.001 0.001 0 0.001 0 0 0 0 0 0 0.001 0.001 0.001 0.001 0.001 0 0 0.001 0 0 0.002 0 0 0 0 0 0 0 0 0 0 0.002 0.011 0.004 0.004 0 0.009 0.008 0.047 0.04 0.052 0.031 0.03 0.049 0.047 0.031 0.035 0.034 0.038 0.032 0.035 0.051 0.01 0 0.018 0.011 0.003 0.006 0.002 0 0.022 0.039 0.044 0.035 0.038 0.021 0.022 0.026 0.029 0.027 0.04 0.046 0.033 0.034 0.065 0.026 0.031 0.017 0.006 0.025 0.016 0.012 0.021 0.015 0.002 0.007 0.005 0.024 0.03 0.031 0.029 0.03 0.021 0.016 0.006 0.016 0.013 0.004 0.003 0.007 0.016 0.015 0.004 0.006 0.012 0.022 0.023 0.002 0.002 0.014 0 0 0 0.001 0 0 0 0 0.001 0.005 0.003 0.003 0.006 0.007 0.005 0.006 0.006 0.008 0.001 0.002 0 0.002 0.002 0.003 0.001 0.004 0.005 0.005 0.005 0.002 0.001 0 0 0.001 0.019 0.007 0.007 0.016 0.023 0.024 0.005 0.005 0.005 0.014 0.009 0.003 0.003 0.004 0.003 0.002 0.002 0.003 0.002 0.001 0.001 0 0.002 0.003 0.002 0.002 0.005 0.02 0.008 0.024 0.056 0.08 0.047 0.048 0.081 0.137 0.065 0.04 0.094 0.04 0.051 0.077 0.082 0.048 0.042 0.032 0.029 0.026 0.024 0.03 0.023 0.028 0.03 0.037 0.023 0.025 0.021 0.014 0.006 0.005 0.006 0.004 0.002 0.014 0.002 0.004 0 0.001 0 0.002 0.001 0.001 0 0 0 0 0 0.002 0 0 0.008 0.01 0.011 0.034 0.03 0 0.037 0.025 0.021 0.003 0.006 0.005 0.006 0.007 0.004 0.005 0.01 0.021 0.019 0.016 0.019 0.031 0.023 0.018 0.011 0.037 0.02 0.014 0.048 0.028 0.021 0.01 0 0 0.373 0.453 0.411 0.438 0.381 0.23 0.176 0.125 0.073 0.069 0.024 0.045 0.059 0.042 0.038 0.041 0.027 0.022 0.019 0.013 0.036 0.026 0.042 0.028 0.03 0.025 0.009 0.008 0.006 0.008 0.004 0.002 0.002 0.003 0.004 0 0.002 0.004 0.004 0.004 0.008 0.007 0.018 0.018 0.016 0.017 0.012 0.01 0.016 0.018 0.01 0.005 0.002 0.002 0.009 0 0.003 0 0.009 0.004 0 0 0 0 0 0 0 0 0 0.001 0.002 0.005 0.003 0.003 0.004 0.006 0.001 0.002 0.001 0.001 0.001 0 0 0 0 0 0.001 0.001 0 0 0 0.001 0.002 0.005 0.004 0.005 0.002 0.002 0.006 0.005 0.002 0.001 0.001 0.001 0.001 0 0.001 0.001 0.001 0.002 0.001 0.001 0.001 0 0 0.001 0.002 0.002 0.002 0.001 0.002 0 0.004 0.002 0.004 0.005 0.006 0.009 0.004 0.005 0.007 0.009 0.005 0.005 0.011 0.011 0.009 0.007 0.004 0.001 0 0 0.005 0.005 0.005 0.004 0.004 0.001 0.001 0.002 0.002 0.001 0.001 0.001 0.001 0.002 0.001 0.001 0.001 0.001 0.002 0.001 0 0 0.001 0 0 0 0 0 0 0 0 0 0 0 0 0 0 0 0 0 0 0 0 0 0 0 0 0 0 0 0 0 0 0 0 0.001 0 0 0 0 0.001 0.002 0.002 0 0 0 0.001 0 0 0 0 0 0 0 0 0 0.001 0.001 0 0.002 0.001 0 0 0 0 0 0.001 0.002 0.003 0.003 0.003 0.003 0.005 0.004 0.007 0.005 0.005 0.004 0.008 0.005 0.007 0.008 0.015 0.007 0.013 0.011 0.013 0.01 0.008 0.009 0.007 0.005 0.002 0.002 0.001 0 0 0 0 0 0.001 0 0 0 0 0 0.001 0 0 0 0 0 0 0 0.001 0.001 0.001 0.003 0.004 0.005 0.007 0.008 0 0.009 0.005 0.003 0.001 0 0 0 0 0 0 0 0.001 0.001 0.001 0 0.002 0.001 0.001 0.001 0.002 0.001 0.001 0.001 0.001 0.001 0 0 0 0.003 0.004 0.004 0.004 0.003 0.003 0.003 0.001 0.001 0.001 0.001 0.002 0.002 0.003 0.004 0.007 0.002 0.001 0.001 0.001 0.008 0.005 0.003 0.003 0.004 0.003 0 0 0 0 0 0 0 0 0 0 0 0 0 0 0 0.001 0.001 0.001 0.001 0.001 0.001 0.002 0.003 0.002 0.003 0.002 0 0 0 0 0 0 0.001 0.001 0 0 0 0 0 0 0 0 0 0 0 0 0 0 0 0 0 0 0 0 0 0 0 0 0 0.008 0.031 0.031 0.008 
0.116 0.003 0.025 0 0 0.011 0.056 0.005 0.03 0 0.024 0.056 0.508 1 0.267 0.155 0.126 0.63 0.332 0.148 0.105 0.095 0.081 0.099 0.091 0.059 0.014 0.008 0.034 0.034 0.012 0.02 0.007 0 0.109 0.204 0.235 0.198 0.196 0.095 0.109 0.173 0.19 0.138 0.242 0.37 0.227 0.198 0.357 0.146 0.19 0.096 0.041 0.134 0.091 0.07 0.094 0.066 0.027 0.027 0.014 0.14 0.157 0.15 0.139 0.152 0.106 0.067 0.029 0.086 0.071 0.027 0.018 0.008 0.023 0.009 0.008 0.013 0.028 0.091 0.054 0.007 0.01 0.061 0 0.001 0.001 0.006 0.001 0.003 0.001 0.001 0.007 0.015 0.007 0.002 0.017 0.023 0.015 0.009 0.011 0.011 0.005 0.014 0.013 0.011 0.01 0.011 0.014 0.013 0.019 0.025 0.024 0.015 0.01 0.003 0.003 0.007 0.004 0.005 0.011 0.036 0.064 0.053 0.008 0.005 0.009 0.018 0.011 0.006 0.006 0.007 0.005 0.002 0.006 0.007 0.006 0.004 0.002 0.002 0.004 0.004 0.002 0.003 0.007 0.004 0.002 0.004 0.008 0.008 0.006 0.007 0.008 0.013 0.004 0.006 0.004 0.003 0.004 0.004 0.003 0.003 0.005 0.002 0.002 0.002 0.001 0.003 0.005 0.005 0.005 0.006 0.005 0.006 0.005 0.003 0.001 0.002 0 0 0 0.002 0.001 0.001 0 0 0 0.001 0 0 0 0 0 0 0 0 0 0 0.001 0.001 0.001 0.004 0.003 0 0.004 0.003 0.002 0.001 0 0 0 0 0 0 0 0.001 0.003 0.001 0 0.002 0.001 0.001 0.001 0.001 0.001 0.002 0.005 0.004 0.002 0.001 0 0 0.031 0.039 0.043 0.04 0.04 0.022 0.017 0.011 0.006 0.008 0.005 0.008 0.01 0.013 0.015 0.013 0.008 0.012 0.018 0.016 0.01 0.011 0.008 0.004 0.005 0.004 0 0.002 0.002 0.002 0 0 0 0.001 0.001 0 0 0 0 0.002 0.004 0.003 0.002 0.002 0.002 0.002 0.001 0.006 0.008 0.016 0.006 0.003 0.002 0.002 0.001 0.002 0.001 0 0.001 0.001 0 0 0 0 0 0 0 0 0 0 0 0 0 0 0 0 0 0 0 0 0 0 0 0 0 0 0.002 0.003 0.001 0.001 0 0 0 0.003 0.003 0.003 0.001 0.001 0.003 0.002 0.001 0 0 0 0 0 0 0 0 0.005 0.003 0 0.001 0 0 0.002 0.003 0.003 0.003 0.001 0.001 0 0.003 0.003 0.003 0.003 0.003 0.003 0.001 0.003 0.001 0.003 0.001 0 0.002 0.002 0.002 0.001 0.001 0.002 0.003 0.003 0.001 0.001 0.002 0.002 0.001 0.001 0.001 0.001 0.002 0.002 0.002 0.002 0.003 0.005 0.008 0.004 0.001 0 0 0.001 0.002 0.002 0.001 0 0 0 0 0 0 0 0 0 0.002 0.002 0.001 0.002 0.002 0.002 0.001 0.002 0.001 0 0.001 0.002 0.002 0.001 0.002 0.002 0.001 0.002 0.002 0.002 0.002 0.001 0.001 0.003 0.002 0.005 0.003 0.002 0.001 0.001 0.001 0.001 0.001 0.001 0.001 0 0 0 0 0 0 0 0 0 0 0 0 0.001 0.002 0.001 0.001 0 0.002 0.002 0.003 0.006 0.001 0.004 0.006 0.002 0.007 0.012 0.024 0.012 0.008 0.013 0.021 0.01 0.01 0.009 0.013 0.021 0.034 0.032 0.031 0.038 0.032 0.032 0.026 0.018 0.006 0.004 0.002 0.002 0.002 0.001 0 0 0.003 0 0.001 0 0 0 0 0 0 0 0 0 0 0 0.001 0.001 0 0.002 0.002 0.002 0.007 0.007 0 0.01 0.002 0.002 0.001 0 0 0 0 0 0 0 0 0.001 0 0 0 0 0 0.001 0.001 0 0 0.001 0.001 0.001 0 0 0 0.001 0.003 0.003 0.003 0.004 0.003 0.002 0.004 0.011 0.011 0.012 0.014 0.013 0.01 0.017 0.023 0.01 0.008 0.01 0.006 0.024 0.019 0.018 0.012 0.008 0.006 0.002 0.001 0 0 0.001 0 0 0.001 0.001 0 0.001 0.001 0.001 0.002 0.001 0.001 0.003 0.003 0.002 0.002 0 0.005 0.007 0.007 0.003 0 0.001 0.001 0.001 0.001 0.001 0 0.001 0 0 0 0 0 0 0 0 0 0 0 0.001 0 0.001 0.001 0.001 0.001 0.001 0.001 0.001 0.001 0.001 0 0 0 0 0 0.007 0.008 0.006 0.003 0 0.004 0.006 0.033 0.028 0.032 0.021 0.017 0.032 0.029 0.025 0.018 0.024 0.029 0.028 0.03 0.047 0.014 0.003 0.02 0.015 0.005 0.001 0 0 0.011 0.021 0.024 0.022 0.021 0.006 0.009 0.018 0.019 0.011 0.021 0.034 0.027 0.023 0.044 0.021 0.023 0.013 0.009 0.015 0.011 0.013 0.015 0.013 0.008 0.01 0.006 0.019 0.019 0.015 0.013 0.011 0.011 0.01 0.006 0.013 0.011 0.005 0.003 0.004 0.013 0.02 0.009 0.002 0.003 0.01 0.011 0 0.001 0.009 0 0.001 0.001 0 0.001 0.002 0.001 0 0.002 0.002 0.003 0.002 0.003 0.007 0.004 0.002 0.003 0.004 0 0.003 0.002 0.004 0.004 0.004 0.004 0.003 0.002 0.006 0.006 0.005 0.004 0.001 0.003 0.003 0.022 0.015 0.004 0.006 0.018 0.019 0.004 0.006 0.004 0.009 0.004 0.001 0.003 0.001 0.001 0.001 0 0.001 0.001 0.001 0 0 0.002 0.002 0.001 0.002 0.004 0.025 0.008 0.017 0.051 0.048 0.036 0.032 0.051 0.085 0.045 0.044 0.064 0.035 0.046 0.057 0.061 0.037 0.036 0.029 0.028 0.024 0.02 0.026 0.029 0.028 0.03 0.043 0.016 0.018 0.016 0.006 0.006 0.005 0.007 0.004 0.003 0.012 0.004 0.007 0.001 0.002 0 0.001 0 0 0 0 0 0 0 0.004 0.003 0.002 0.01 0.012 0.016 0.027 0.02 0 0.03 0.013 0.01 0.002 0.002 0.002 0.003 0.004 0.001 0.003 0.005 0.01 0.016 0.011 0.008 0.021 0.017 0.012 0.017 0.028 0.02 0.015 0.042 0.024 0.02 0.009 0 0 0.288 0.357 0.339 0.363 0.319 0.164 0.123 0.11 0.066 0.058 0.026 0.035 0.051 0.04 0.039 0.045 0.024 0.024 0.024 0.016 0.033 0.022 0.033 0.024 0.02 0.021 0.008 0.005 0.003 0.002 0.001 0.001 0 0.001 0.001 0 0.001 0.003 0.003 0.005 0.006 0.006 0.015 0.011 0.009 0.01 0.004 0.008 0.012 0.014 0.003 0.003 0.002 0.001 0.003 0.001 0.002 0 0.003 0.002 0 0 0 0 0 0 0 0 0 0 0 0.001 0.001 0 0.001 0.001 0 0 0 0 0 0 0 0 0 0 0 0.002 0 0.002 0 0 0 0.003 0.002 0 0 0 0.002 0.001 0 0 0 0 0 0 0 0 0 0 0 0 0 0 0 0.001 0.002 0.002 0.002 0.004 0.003 0 0.002 0.003 0.004 0.002 0.003 0.006 0.004 0.004 0.002 0.006 0.001 0 0.005 0.001 0.001 0.001 0 0 0 0 0.006 0.006 0.005 0.004 0.002 0.003 0.003 0.003 0.003 0.003 0.003 0.002 0 0.002 0.001 0 0 0 0 0 0 0 0.001 0 0 0 0 0 0 0 0 0 0 0 0 0 0 0 0 0 0 0 0.001 0.001 0 0 0 0.001 0.001 0.001 0.002 0.002 0.001 0.001 0 0.001 0.001 0 0 0 0 0 0 0 0 0 0 0 0 0 0 0 0 0 0 0 0 0 0 0 0 0 0 0 0.001 0.002 0.003 0.002 0.002 0.004 0.003 0.001 0.002 0.004 0.004 0.002 0.001 0.004 0.006 0.001 0.002 0.003 0.007 0.007 0.009 0.008 0.008 0.006 0.005 0.005 0.004 0.002 0.001 0.001 0 0 0 0 0 0 0 0 0 0 0 0.001 0.001 0.001 0.001 0 0 0 0 0 0.002 0 0 0.003 0.003 0.003 0.003 0.003 0 0.004 0.002 0.002 0.001 0 0 0 0 0 0 0 0 0 0 0 0.001 0.001 0.001 0.001 0.001 0.001 0 0.001 0.001 0.001 0.001 0 0 0.003 0.003 0.001 0.003 0.002 0.001 0 0.001 0.002 0.001 0.001 0.002 0.001 0.001 0.002 0.002 0.001 0.002 0.001 0.001 0.002 0 0.004 0.004 0.002 0.002 0 0 0 0 0.001 0 0 0.001 0.001 0 0 0 0 0 0.001 0.001 0.003 0.003 0.002 0.002 0 0.002 0.002 0.002 0 0 0 0 0.001 0 0 0 0.002 0.002 0 0 0 0 0.001 0 0 0.001 0.001 0 0 0 0 0 0 0 0 0 0 0 0 0 0 0 0 0.005 0.033 0.033 0.005 
0.193 0 0.03 0 0 0.023 0.055 0.003 0.029 0 0.084 0.146 0.282 0.275 1 0.447 0.359 0.339 0.602 0.281 0.192 0.179 0.159 0.181 0.152 0.118 0.027 0.007 0.058 0.049 0.015 0.016 0.005 0 0.105 0.177 0.212 0.18 0.167 0.072 0.087 0.147 0.146 0.104 0.159 0.231 0.164 0.136 0.263 0.112 0.149 0.074 0.029 0.113 0.084 0.067 0.08 0.058 0.036 0.036 0.024 0.109 0.13 0.132 0.131 0.138 0.092 0.063 0.036 0.085 0.068 0.032 0.016 0.008 0.023 0.019 0.02 0.018 0.051 0.251 0.091 0.01 0.013 0.083 0 0.002 0.002 0.009 0.002 0.004 0.002 0.002 0.01 0.021 0.01 0.009 0.026 0.036 0.022 0.024 0.023 0.015 0.002 0.015 0.007 0.006 0.006 0.008 0.01 0.008 0.011 0.018 0.018 0.012 0.01 0.005 0.006 0.006 0.01 0.011 0.021 0.053 0.097 0.084 0.008 0.008 0.015 0.034 0.015 0.007 0.009 0.007 0.01 0.007 0.007 0.008 0.004 0.008 0.005 0.001 0.006 0.007 0.003 0.003 0.008 0.005 0.003 0.003 0.014 0.016 0.007 0.005 0.013 0.014 0.011 0.009 0.012 0.009 0.013 0.012 0.01 0.01 0.01 0.01 0.008 0.008 0.007 0.007 0.008 0.007 0.007 0.009 0.004 0.003 0.001 0.001 0 0.003 0.001 0.001 0 0.001 0 0 0 0 0 0.001 0 0 0 0 0 0 0 0.001 0 0 0.005 0.004 0.005 0.009 0.008 0 0.01 0.004 0.003 0.001 0 0 0 0 0 0 0 0.002 0.002 0.002 0.003 0.003 0.003 0.001 0.002 0.003 0.002 0.001 0.006 0.002 0.002 0.002 0 0 0.053 0.066 0.069 0.053 0.054 0.038 0.031 0.022 0.017 0.018 0.007 0.008 0.015 0.014 0.018 0.019 0.008 0.013 0.024 0.021 0.017 0.015 0.009 0.005 0.006 0.002 0.002 0.005 0.005 0.004 0.001 0 0 0 0 0 0 0 0 0.001 0.004 0.003 0.003 0.003 0.003 0.003 0 0.011 0.014 0.018 0.009 0.005 0.002 0.002 0.002 0.002 0 0 0.001 0.001 0 0 0 0 0 0 0 0 0 0 0.001 0.001 0.001 0.001 0.001 0.002 0 0.001 0.001 0.001 0 0.001 0.001 0 0.001 0 0 0 0.001 0 0 0 0 0 0 0 0 0 0 0 0 0.001 0.001 0.001 0.001 0.001 0.001 0 0 0.001 0.001 0.001 0 0 0 0 0 0 0 0 0 0 0 0 0 0 0 0 0 0 0 0 0 0 0 0 0 0 0 0.001 0.001 0.001 0 0 0 0 0 0 0 0 0 0 0 0 0.002 0.003 0.002 0.001 0 0 0 0 0 0 0 0 0 0 0 0 0 0 0 0 0 0 0 0 0 0 0 0 0 0 0 0 0 0 0 0 0 0 0.001 0.001 0 0 0.001 0.002 0.001 0.004 0.002 0.002 0 0 0 0 0.001 0 0 0 0 0 0 0 0 0 0 0 0.001 0.001 0 0.002 0.001 0.001 0.001 0 0.001 0.001 0.003 0.005 0.001 0.005 0.007 0.003 0.003 0.008 0.017 0.01 0.007 0.011 0.014 0.01 0.009 0.008 0.007 0.013 0.02 0.017 0.016 0.021 0.018 0.018 0.018 0.011 0.004 0.004 0.002 0 0 0.001 0 0 0.001 0 0 0 0 0 0 0 0 0 0 0 0 0 0 0 0 0.001 0.001 0.001 0.006 0.004 0 0.007 0.001 0.001 0.001 0 0 0 0 0 0.001 0 0.001 0.001 0.001 0.001 0.002 0 0.001 0 0.002 0 0 0.002 0 0 0 0 0 0.003 0.003 0.003 0.003 0.003 0.003 0.002 0.002 0.005 0.006 0.005 0.004 0.007 0.005 0.01 0.011 0.005 0.001 0.003 0.001 0.013 0.012 0.008 0.007 0.006 0.005 0.001 0.001 0.001 0.001 0 0 0 0 0 0 0 0 0.001 0.001 0.001 0.001 0.001 0.001 0.001 0.001 0.001 0.004 0.004 0.003 0.003 0.001 0 0 0.001 0 0 0 0 0 0 0.001 0.001 0 0.001 0.001 0.001 0 0.001 0.001 0.001 0.001 0.001 0.001 0.001 0.001 0 0 0.001 0 0 0 0 0 0 0 0.008 0.009 0.001 0.005 0 0.01 0.006 0.046 0.039 0.053 0.039 0.029 0.05 0.061 0.053 0.056 0.055 0.062 0.057 0.063 0.107 0.024 0.002 0.026 0.019 0.003 0.002 0 0 0.014 0.036 0.04 0.035 0.035 0.007 0.014 0.033 0.034 0.021 0.034 0.044 0.039 0.036 0.063 0.032 0.036 0.018 0.018 0.033 0.028 0.026 0.025 0.02 0.016 0.019 0.013 0.023 0.028 0.024 0.018 0.019 0.014 0.011 0.006 0.011 0.011 0.006 0.003 0.002 0.007 0.006 0.003 0.002 0.008 0.018 0.015 0.003 0.003 0.014 0 0 0 0.002 0.002 0.002 0.002 0.001 0.002 0.002 0.002 0.001 0.005 0.007 0.005 0.005 0.005 0.003 0.001 0.002 0.001 0.002 0.002 0.002 0.003 0.003 0.002 0.004 0.004 0.003 0.001 0 0.002 0.003 0.008 0.007 0.005 0.01 0.016 0.012 0.001 0.004 0.003 0.004 0.001 0.001 0.001 0.001 0.001 0.001 0.001 0.001 0.001 0.001 0.001 0.001 0.002 0.001 0.001 0.002 0.002 0.014 0.005 0.012 0.03 0.039 0.026 0.026 0.042 0.057 0.033 0.028 0.053 0.017 0.031 0.043 0.042 0.02 0.021 0.019 0.016 0.018 0.014 0.018 0.018 0.017 0.02 0.025 0.014 0.012 0.007 0.004 0.003 0.004 0.004 0.002 0.001 0.01 0.003 0.004 0 0.004 0.001 0.002 0.003 0.002 0 0 0 0 0.003 0.004 0.002 0.002 0.008 0.01 0.011 0.014 0.009 0 0.018 0.009 0.008 0.003 0.006 0.005 0.006 0.007 0.004 0.006 0.008 0.01 0.012 0.012 0.008 0.013 0.015 0.012 0.012 0.021 0.014 0.009 0.032 0.016 0.014 0.007 0 0 0.231 0.264 0.233 0.273 0.227 0.122 0.093 0.065 0.037 0.034 0.013 0.028 0.031 0.019 0.019 0.027 0.014 0.011 0.017 0.01 0.022 0.01 0.022 0.016 0.019 0.02 0.003 0.003 0.003 0.003 0.001 0 0 0 0.001 0 0 0.001 0.001 0.002 0.005 0.004 0.011 0.01 0.008 0.008 0.004 0.004 0.007 0.005 0.003 0.001 0.002 0.002 0.004 0.002 0.001 0 0.004 0.004 0 0.001 0 0 0.001 0.001 0.001 0 0.002 0.003 0.003 0.004 0.004 0.004 0.004 0.005 0.004 0.003 0.003 0.005 0.004 0.001 0 0 0 0 0 0 0 0.001 0 0 0 0.002 0.002 0.002 0.001 0.001 0.002 0.002 0.001 0.002 0.001 0.002 0.003 0.003 0 0 0 0.003 0.002 0 0 0 0 0.001 0.001 0.001 0 0 0.001 0 0 0.001 0.001 0.001 0.002 0.004 0.001 0.003 0.003 0.004 0.001 0.002 0.005 0.004 0.003 0.003 0.001 0.001 0.001 0.001 0.003 0.003 0.002 0.002 0.001 0.001 0 0 0.001 0.001 0 0 0.001 0.001 0.001 0 0 0 0 0 0 0 0 0 0 0 0 0 0 0 0 0 0 0 0 0 0 0 0 0 0 0 0 0 0 0 0 0 0 0 0 0 0 0 0 0 0 0 0 0 0 0 0 0 0 0 0 0 0 0 0 0 0 0 0 0 0 0 0 0 0 0 0 0 0.001 0 0.001 0.002 0.001 0.001 0.002 0.002 0.002 0.002 0.007 0.004 0.001 0.001 0.005 0.004 0.003 0.003 0.006 0.007 0.013 0.01 0.009 0.009 0.008 0.008 0.008 0.004 0.001 0 0 0.001 0 0.001 0 0 0.001 0 0 0 0 0 0 0 0 0 0 0 0 0 0 0 0 0.001 0.001 0.001 0.003 0.001 0 0.004 0.002 0.001 0.001 0 0 0 0 0 0 0 0 0.001 0.001 0 0.001 0.001 0.001 0.001 0 0 0 0 0 0 0 0 0 0 0 0 0 0 0 0 0 0.002 0.003 0.002 0.004 0.002 0.004 0.006 0.008 0.007 0.006 0.006 0.005 0.008 0.006 0.005 0.003 0.003 0.002 0 0 0 0 0 0 0 0 0 0 0 0 0 0 0 0 0 0 0 0 0 0.001 0.001 0.002 0.001 0 0 0 0 0 0 0 0 0 0 0 0 0 0 0 0 0 0 0 0 0 0 0 0 0 0 0 0 0 0 0 0 0 0 0.008 0.02 0.02 0.008 
0.193 0.001 0.021 0.004 0 0.031 0.057 0.012 0.032 0 0.154 0.245 0.225 0.186 0.538 1 0.78 0.24 0.4 0.382 0.24 0.153 0.156 0.239 0.176 0.105 0.018 0.01 0.075 0.062 0.019 0.014 0.004 0 0.081 0.191 0.208 0.18 0.168 0.074 0.074 0.141 0.148 0.101 0.136 0.181 0.137 0.114 0.199 0.101 0.129 0.057 0.033 0.097 0.068 0.059 0.077 0.055 0.032 0.042 0.028 0.075 0.092 0.116 0.117 0.137 0.093 0.068 0.034 0.078 0.065 0.033 0.018 0.015 0.038 0.028 0.026 0.032 0.077 0.462 0.113 0.014 0.017 0.065 0 0.002 0.002 0.008 0.004 0.005 0.005 0.002 0.01 0.024 0.016 0.012 0.037 0.052 0.036 0.025 0.033 0.018 0.003 0.018 0.013 0.014 0.012 0.008 0.017 0.015 0.021 0.03 0.03 0.021 0.015 0.006 0.011 0.01 0.007 0.006 0.018 0.082 0.109 0.093 0.016 0.014 0.018 0.038 0.024 0.015 0.012 0.013 0.013 0.008 0.009 0.014 0.011 0.011 0.005 0.001 0.008 0.011 0.011 0.012 0.021 0.003 0.004 0.004 0.013 0.011 0.01 0.008 0.008 0.014 0.008 0.012 0.015 0.008 0.009 0.015 0.011 0.01 0.009 0.007 0.007 0.007 0.006 0.008 0.01 0.008 0.009 0.012 0.009 0.005 0.003 0.002 0.003 0.005 0.002 0.001 0.004 0.004 0.001 0.001 0 0.001 0.001 0 0.001 0.001 0 0 0 0.001 0.001 0.001 0 0 0.005 0.005 0.005 0.006 0.005 0 0.009 0.006 0.006 0.005 0.001 0.001 0.001 0.001 0.001 0.001 0.001 0.005 0.005 0.005 0.002 0.006 0.001 0.005 0.001 0.003 0.005 0.002 0.006 0.004 0.005 0.003 0 0 0.05 0.062 0.069 0.057 0.052 0.032 0.027 0.022 0.022 0.022 0.015 0.017 0.022 0.026 0.032 0.03 0.021 0.029 0.05 0.03 0.026 0.02 0.021 0.013 0.014 0.011 0.004 0.013 0.007 0.011 0.003 0 0 0 0 0 0 0.002 0.003 0.005 0.006 0.006 0.006 0.004 0.004 0.003 0.001 0.011 0.016 0.027 0.013 0.007 0.01 0.007 0.004 0.004 0 0 0 0 0.001 0.001 0.001 0.001 0.001 0.002 0.002 0.002 0.001 0.002 0.004 0.006 0.005 0.004 0.005 0.006 0.002 0.001 0 0.002 0 0.001 0 0 0.003 0 0.001 0.003 0.002 0 0 0 0 0.002 0.002 0.002 0.002 0.001 0.002 0.002 0.001 0.002 0.002 0.002 0.003 0.002 0.002 0.001 0 0.004 0.002 0 0 0 0 0 0.002 0.002 0.001 0.002 0.001 0.001 0.001 0.002 0.001 0.001 0.002 0.003 0.002 0.002 0.002 0.002 0.002 0.001 0.004 0.003 0.001 0.002 0.001 0 0 0 0.003 0.003 0.003 0.002 0.002 0.002 0.002 0.002 0.001 0 0.003 0.002 0.002 0.005 0.003 0.002 0.001 0.001 0.001 0.002 0 0 0.001 0 0 0 0 0 0 0 0 0 0 0 0 0 0.001 0 0 0 0 0 0 0 0 0 0 0 0 0 0.002 0.002 0.003 0.002 0.004 0.004 0.001 0.001 0.001 0.001 0.003 0.001 0.001 0 0 0.001 0.001 0.001 0.001 0.001 0.002 0.001 0 0.001 0.002 0.002 0.001 0.001 0.001 0.004 0.003 0.003 0.002 0 0.002 0.003 0.003 0.005 0.003 0.003 0.006 0.006 0.008 0.006 0.014 0.012 0.008 0.01 0.012 0.012 0.01 0.012 0.012 0.011 0.018 0.015 0.018 0.023 0.019 0.021 0.014 0.01 0.006 0.004 0.001 0 0 0 0 0 0.001 0 0 0 0 0 0 0 0 0 0 0 0.001 0.001 0.002 0.001 0 0.005 0.007 0.007 0.011 0.005 0 0.012 0.005 0.005 0.001 0 0 0 0 0 0 0.001 0.001 0.002 0 0.001 0.002 0 0 0 0 0 0 0 0 0 0 0 0 0.005 0.005 0.005 0.005 0.004 0.005 0.005 0.003 0.007 0.007 0.005 0.006 0.007 0.007 0.011 0.017 0.009 0.007 0.006 0.004 0.019 0.014 0.015 0.011 0.01 0.007 0.002 0.002 0.002 0.001 0.001 0 0 0 0 0 0 0 0 0.001 0.001 0.001 0.003 0.002 0.001 0.001 0 0.007 0.007 0.007 0.005 0.003 0.001 0.001 0.002 0.001 0 0 0 0 0.001 0.001 0 0 0.001 0.001 0.001 0 0.001 0.001 0.001 0.001 0.001 0.001 0.001 0.001 0 0.001 0 0.001 0 0 0 0 0.001 0 0.007 0.021 0.002 0.011 0 0.007 0.007 0.044 0.041 0.038 0.029 0.022 0.052 0.043 0.036 0.033 0.037 0.053 0.043 0.051 0.088 0.024 0.001 0.016 0.012 0.003 0.006 0.002 0 0.027 0.037 0.037 0.033 0.032 0.014 0.014 0.028 0.028 0.021 0.033 0.044 0.037 0.029 0.064 0.029 0.032 0.021 0.01 0.027 0.021 0.018 0.02 0.01 0.005 0.005 0.004 0.028 0.034 0.035 0.031 0.027 0.025 0.019 0.014 0.026 0.026 0.013 0.01 0.003 0.007 0.009 0.006 0.003 0.004 0.014 0.01 0.003 0.004 0.009 0 0 0 0.001 0.001 0.001 0.001 0.001 0.002 0.005 0.003 0.001 0.007 0.008 0.006 0.002 0.004 0.003 0.001 0 0.002 0.001 0.001 0.003 0.003 0.003 0.004 0.006 0.006 0.004 0.002 0 0.002 0.002 0.007 0.004 0.005 0.008 0.01 0.009 0.001 0.001 0.003 0.006 0.001 0.002 0.004 0.003 0.002 0.001 0.002 0.003 0.003 0.003 0.003 0.002 0.004 0.002 0.001 0.001 0.001 0.01 0.005 0.011 0.029 0.035 0.024 0.023 0.035 0.058 0.026 0.026 0.043 0.023 0.028 0.039 0.036 0.021 0.021 0.018 0.021 0.018 0.014 0.019 0.017 0.018 0.02 0.025 0.019 0.019 0.016 0.012 0.002 0.001 0.002 0.007 0.006 0.005 0.006 0.005 0 0.001 0 0.001 0 0 0 0 0 0 0 0.002 0 0 0.008 0.009 0.008 0.017 0.012 0 0.019 0.011 0.007 0.004 0.005 0.005 0.005 0.004 0.003 0.005 0.004 0.007 0.01 0.009 0.007 0.015 0.01 0.009 0.007 0.014 0.009 0.005 0.021 0.007 0.008 0.003 0 0 0.162 0.198 0.184 0.205 0.181 0.1 0.08 0.05 0.036 0.031 0.011 0.022 0.029 0.023 0.016 0.021 0.012 0.015 0.014 0.01 0.018 0.012 0.018 0.011 0.01 0.013 0.005 0.001 0 0.001 0.001 0 0 0 0 0 0 0.001 0.001 0.002 0.004 0.008 0.011 0.008 0.004 0.005 0 0.005 0.007 0.008 0.004 0.002 0 0 0.002 0.001 0.002 0.001 0.002 0.001 0 0 0 0 0 0 0 0 0 0 0.001 0.005 0.003 0.001 0.002 0.004 0.001 0.001 0.001 0.001 0.001 0.001 0 0 0.001 0 0 0.002 0 0.001 0 0.001 0.002 0.006 0.003 0.004 0.003 0.003 0.005 0.006 0.002 0.001 0 0 0.002 0.001 0.002 0 0 0.002 0.002 0 0 0 0 0.003 0.005 0.005 0.004 0.003 0.003 0.003 0.005 0.003 0.003 0.004 0.004 0.004 0.003 0.005 0.005 0.005 0.004 0.001 0.007 0.003 0.002 0.005 0.004 0.001 0.001 0.001 0.003 0.004 0.005 0.004 0.003 0.003 0.003 0.001 0.003 0.002 0.002 0.001 0.001 0.002 0.001 0 0.001 0.001 0.003 0.001 0 0 0 0 0 0 0 0 0 0 0 0 0 0 0 0 0 0 0 0 0 0 0.001 0.001 0.001 0.001 0 0.001 0.002 0.002 0.002 0.002 0.002 0.001 0.002 0.002 0.001 0 0 0.001 0.001 0.003 0.003 0.002 0.002 0.001 0.002 0.002 0 0 0.001 0 0 0 0.001 0.001 0.001 0.001 0.001 0.002 0.003 0.002 0.002 0.001 0 0.001 0.001 0.001 0.001 0 0.001 0.001 0.002 0.004 0.007 0.008 0.007 0.005 0.009 0.008 0.009 0.009 0.013 0.01 0.016 0.011 0.01 0.015 0.011 0.011 0.007 0.005 0.002 0.002 0.001 0 0.001 0 0 0 0.002 0 0 0 0 0 0.001 0 0 0 0 0 0 0 0 0 0 0.003 0.003 0.003 0.007 0.003 0 0.009 0.006 0.005 0.003 0 0 0 0 0 0 0 0.001 0.002 0 0 0.001 0 0 0 0.001 0 0 0.001 0 0 0 0 0 0.001 0.002 0.002 0.002 0.001 0.001 0.001 0 0.001 0.001 0.002 0.001 0.001 0.001 0.005 0.007 0.004 0.003 0.002 0.001 0.006 0.004 0.006 0.004 0.004 0.003 0.001 0.001 0.001 0.001 0 0 0 0 0 0 0 0 0 0.001 0.002 0.002 0.002 0.002 0.002 0.002 0.001 0.002 0.003 0.003 0.002 0.001 0.001 0.001 0 0.001 0.001 0 0.002 0.001 0 0 0 0 0 0 0 0 0 0 0 0 0 0 0 0.001 0.001 0.001 0 0.001 0.001 0 0 0 0 0.011 0.021 0.021 0.011 
0.12 0.001 0.018 0 0 0.013 0.033 0.002 0.015 0 0.182 0.313 0.135 0.117 0.306 0.601 1 0.147 0.238 0.239 0.147 0.1 0.102 0.126 0.105 0.075 0.017 0.004 0.041 0.025 0.011 0.012 0.004 0 0.05 0.105 0.127 0.11 0.105 0.034 0.043 0.087 0.088 0.059 0.085 0.112 0.084 0.064 0.117 0.054 0.072 0.036 0.01 0.047 0.033 0.031 0.03 0.021 0.014 0.017 0.015 0.056 0.064 0.062 0.06 0.072 0.046 0.038 0.018 0.044 0.04 0.02 0.01 0.005 0.014 0.01 0.004 0.017 0.054 0.602 0.073 0.008 0.012 0.04 0 0.001 0 0.004 0.002 0.001 0.002 0 0.005 0.01 0.009 0.007 0.016 0.027 0.014 0.012 0.018 0.014 0.004 0.013 0.009 0.005 0.003 0.004 0.007 0.005 0.008 0.019 0.015 0.007 0.005 0.007 0.007 0.009 0.004 0.007 0.017 0.057 0.076 0.07 0.009 0.009 0.008 0.036 0.014 0.007 0.007 0.008 0.011 0.006 0.006 0.008 0.005 0.004 0.003 0 0.004 0.006 0.004 0.007 0.01 0.002 0.003 0.005 0.008 0.005 0.006 0.007 0.01 0.011 0.007 0.007 0.004 0.003 0.005 0.006 0.004 0.003 0.003 0.004 0.004 0.004 0.004 0.005 0.005 0.008 0.008 0.007 0.007 0.005 0.002 0.001 0.003 0.004 0 0.002 0.001 0.002 0 0 0 0.001 0.001 0.001 0 0 0 0 0 0 0 0 0 0 0.001 0.001 0.002 0.001 0.001 0 0.004 0.004 0.002 0.001 0.001 0.001 0.001 0 0.002 0.002 0.001 0.003 0.004 0.004 0.001 0.004 0.003 0.004 0.004 0.005 0.004 0.001 0.003 0.003 0.002 0.001 0 0 0.035 0.042 0.049 0.038 0.037 0.017 0.016 0.016 0.014 0.013 0.006 0.01 0.01 0.011 0.015 0.012 0.008 0.008 0.019 0.015 0.011 0.005 0.01 0.006 0.009 0.006 0.004 0.007 0.002 0.002 0.001 0 0 0 0 0 0 0 0 0.001 0.005 0.004 0.004 0.002 0.002 0.002 0 0.002 0.005 0.015 0.002 0 0.004 0.003 0 0.002 0 0 0 0 0.001 0.001 0 0.001 0.001 0.001 0.001 0.001 0.001 0.001 0.001 0.003 0.001 0.001 0.002 0.003 0.001 0.001 0.002 0.002 0.001 0 0.001 0 0.003 0 0 0.001 0 0.001 0 0 0 0.002 0 0.001 0.001 0.001 0.001 0.001 0 0 0 0 0 0 0 0 0 0 0 0 0 0 0 0.002 0.002 0.002 0.002 0.002 0.001 0.001 0.002 0.003 0.002 0.001 0.002 0.004 0.002 0.001 0.002 0.004 0.001 0.001 0.004 0.003 0.002 0.002 0.002 0.001 0 0 0.002 0.002 0.002 0.002 0.002 0.002 0.002 0 0.002 0.001 0.001 0.001 0.001 0.001 0.001 0.001 0 0 0.001 0 0 0 0.001 0 0 0 0 0 0 0 0 0 0 0 0 0 0 0 0 0 0 0 0 0 0 0 0 0.001 0.001 0.001 0.002 0.002 0.001 0.001 0 0 0.001 0.002 0 0 0 0 0 0 0 0 0 0 0 0 0 0 0 0 0 0 0 0 0 0 0 0 0 0 0.001 0 0.001 0.004 0.003 0.002 0.001 0 0.001 0.002 0.002 0.001 0.001 0.001 0.002 0.001 0.001 0.001 0.003 0.003 0.002 0.001 0.002 0.003 0.004 0.004 0.003 0.003 0.002 0.002 0.001 0.001 0 0 0 0 0.001 0.001 0.001 0 0.001 0 0 0 0 0 0 0 0 0 0 0 0 0 0 0 0.001 0.001 0 0.001 0.001 0 0 0 0 0 0 0 0 0 0.001 0.001 0.001 0.001 0.001 0.001 0.001 0 0 0 0 0 0 0 0 0 0 0.002 0.002 0.002 0.001 0.001 0.001 0.001 0.002 0.003 0.003 0.001 0.002 0.003 0.002 0.001 0.006 0.004 0.001 0.001 0.001 0.007 0.006 0.001 0.002 0.001 0.001 0 0 0 0 0 0 0 0 0 0 0 0 0 0 0 0 0 0 0 0 0 0.002 0.002 0.002 0 0 0 0 0 0 0 0 0 0 0 0 0 0 0 0 0 0 0 0 0 0 0 0 0 0 0 0 0 0 0 0 0 0 0 0 0.004 0.003 0 0.004 0 0.002 0.003 0.033 0.032 0.034 0.022 0.018 0.038 0.032 0.029 0.034 0.027 0.034 0.032 0.037 0.062 0.017 0 0.01 0.007 0 0 0 0 0.01 0.017 0.019 0.016 0.015 0.007 0.012 0.018 0.015 0.014 0.019 0.029 0.014 0.012 0.043 0.011 0.015 0.006 0.006 0.012 0.012 0.009 0.008 0.006 0.005 0.006 0.002 0.009 0.01 0.011 0.013 0.011 0.006 0.005 0.005 0.007 0.007 0.003 0.001 0.001 0.003 0.003 0.003 0.001 0.002 0.01 0.009 0 0 0.007 0 0 0 0 0 0 0 0 0 0 0 0 0 0 0 0 0 0 0 0 0 0 0 0 0.001 0 0 0.001 0.001 0.001 0 0 0 0 0.005 0.003 0.001 0.004 0.003 0.003 0 0 0 0 0 0 0 0 0 0 0 0 0 0 0 0 0 0 0 0 0 0.006 0.001 0.003 0.01 0.019 0.008 0.006 0.02 0.027 0.012 0.007 0.014 0.01 0.012 0.01 0.013 0.009 0.009 0.007 0.007 0.006 0.003 0.003 0.003 0.005 0.005 0.007 0.004 0.005 0.004 0.002 0 0.001 0.001 0 0 0.002 0 0 0 0 0 0 0 0 0 0 0 0 0 0 0 0 0.001 0.001 0.001 0.007 0.005 0 0.008 0.006 0.005 0.002 0.001 0.001 0 0 0.001 0.002 0.001 0.002 0.003 0.004 0.002 0.005 0.003 0.003 0.002 0.004 0.002 0.001 0.005 0.001 0.001 0.001 0 0 0.097 0.117 0.107 0.117 0.109 0.054 0.045 0.036 0.013 0.012 0.006 0.005 0.011 0.006 0.006 0.007 0.001 0.006 0.006 0.003 0.004 0.004 0.003 0.004 0.003 0.003 0 0 0 0 0 0 0 0.001 0.001 0 0.001 0.001 0.001 0 0.001 0.001 0.003 0.003 0.002 0.002 0.002 0.003 0.004 0.002 0 0 0 0 0 0 0 0 0.001 0 0 0 0 0 0 0 0 0 0 0 0.001 0.001 0.001 0.001 0.001 0.001 0 0.001 0 0 0 0 0 0 0 0 0 0.001 0 0 0 0 0 0.001 0.001 0 0 0 0.001 0 0 0 0 0 0 0 0 0 0 0 0 0 0 0 0 0.002 0.001 0.001 0.001 0.001 0 0.001 0.001 0.002 0.001 0.002 0.002 0.002 0.002 0.002 0.001 0.001 0.002 0 0.001 0 0 0.001 0.001 0 0 0 0.001 0.001 0.001 0.001 0.001 0.001 0.001 0.001 0.001 0.001 0.001 0.001 0 0 0 0 0 0 0 0 0 0 0 0 0 0 0 0 0 0 0 0 0 0 0 0 0 0 0 0 0 0 0 0 0 0 0 0 0 0 0 0 0 0 0 0 0 0 0 0 0 0 0 0 0 0 0 0 0 0 0 0 0 0 0 0 0 0 0 0 0 0 0 0 0 0.001 0.001 0.001 0 0.002 0.003 0 0.002 0.002 0.007 0.003 0.002 0.003 0.005 0.003 0.004 0.003 0.004 0.008 0.008 0.006 0.007 0.009 0.006 0.007 0.007 0.003 0.001 0.001 0 0 0 0 0 0 0 0 0 0 0 0 0 0 0 0 0 0 0 0 0.001 0 0 0.001 0.002 0.002 0.004 0.004 0 0.004 0.003 0.003 0.002 0.001 0.001 0.001 0.001 0.001 0.001 0.001 0.001 0 0.001 0.001 0.002 0 0 0.001 0.001 0 0.001 0.001 0.001 0 0 0 0 0.001 0.001 0.001 0.001 0.001 0 0 0.001 0.001 0.001 0 0.002 0.001 0.001 0.003 0.003 0.001 0.001 0.001 0 0.003 0.002 0.005 0.005 0.005 0.004 0 0 0 0 0 0 0 0 0 0 0 0 0 0 0 0 0.001 0.001 0.001 0.001 0.001 0 0 0 0 0 0 0 0 0 0 0 0 0 0 0 0 0 0 0 0 0 0 0 0 0 0 0 0 0 0 0 0 0 0 0 0 0 0 0.008 0.004 0.004 0.008 
0.164 0.001 0.033 0.002 0 0.023 0.103 0.01 0.056 0 0.051 0.081 0.784 0.758 0.367 0.208 0.19 1 0.474 0.226 0.167 0.159 0.14 0.148 0.135 0.105 0.021 0.007 0.055 0.048 0.018 0.033 0.01 0 0.164 0.32 0.365 0.312 0.334 0.133 0.175 0.277 0.285 0.221 0.355 0.578 0.358 0.319 0.571 0.276 0.329 0.14 0.071 0.22 0.167 0.139 0.181 0.125 0.046 0.038 0.027 0.224 0.248 0.241 0.221 0.22 0.172 0.116 0.081 0.167 0.131 0.064 0.045 0.013 0.03 0.026 0.021 0.019 0.041 0.149 0.086 0.005 0.009 0.112 0 0 0 0.006 0 0.003 0.001 0.002 0.007 0.019 0.009 0.004 0.028 0.038 0.025 0.017 0.023 0.018 0.01 0.021 0.017 0.015 0.015 0.016 0.023 0.017 0.024 0.048 0.04 0.022 0.016 0.008 0.008 0.013 0.011 0.011 0.017 0.055 0.089 0.076 0.007 0.008 0.013 0.038 0.016 0.005 0.011 0.01 0.008 0.006 0.004 0.009 0.006 0.005 0.004 0.004 0.009 0.012 0.007 0.008 0.011 0.01 0.005 0.01 0.016 0.009 0.006 0.008 0.01 0.016 0.008 0.007 0.009 0.005 0.006 0.008 0.007 0.006 0.006 0.006 0.004 0.003 0.003 0.005 0.005 0.008 0.008 0.008 0.004 0.008 0.008 0.006 0.001 0.002 0.004 0 0.001 0.005 0.001 0.002 0 0 0 0 0 0 0 0 0 0 0 0.002 0.001 0 0.003 0.004 0.003 0.005 0.002 0 0.006 0.004 0.004 0.001 0 0 0.001 0 0 0.001 0 0 0.002 0.001 0 0.002 0.001 0.001 0 0.002 0.002 0.003 0.006 0.003 0.003 0.001 0 0 0.054 0.062 0.065 0.051 0.05 0.028 0.023 0.021 0.018 0.018 0.012 0.017 0.019 0.016 0.021 0.019 0.015 0.013 0.029 0.017 0.016 0.012 0.015 0.009 0.01 0.01 0.005 0.011 0.008 0.004 0.002 0 0 0.001 0.003 0 0.001 0.002 0.003 0.003 0.003 0.004 0.009 0.007 0.006 0.006 0.003 0.008 0.015 0.022 0.01 0.002 0.006 0.006 0.004 0.006 0 0 0.003 0.001 0 0 0.001 0 0.001 0.001 0.001 0 0.001 0.001 0.002 0.001 0.002 0.002 0.002 0.002 0 0 0 0 0 0 0 0 0.001 0 0.001 0.003 0.002 0 0 0.001 0 0.001 0.003 0.001 0.001 0.001 0.003 0.001 0.003 0.002 0.001 0.002 0.003 0.002 0.001 0 0 0.003 0.001 0 0.001 0.001 0 0.001 0.002 0.002 0.001 0.002 0.002 0.001 0.001 0.003 0.002 0.001 0.004 0.003 0.002 0.003 0.002 0.003 0.003 0 0.004 0.002 0.001 0.001 0.001 0.001 0.001 0 0.001 0.002 0.002 0.002 0.002 0.002 0 0 0.002 0.001 0 0 0.003 0.007 0.006 0.005 0.001 0 0.001 0 0 0 0.001 0 0 0 0 0 0 0 0 0 0 0 0 0 0 0 0 0 0 0 0 0 0 0 0 0 0 0 0 0 0 0 0 0 0 0.006 0.005 0 0 0.002 0.002 0.002 0.003 0 0.002 0.002 0 0 0 0 0 0 0 0 0 0 0 0.001 0 0.001 0.001 0.002 0.009 0.003 0.009 0.016 0.01 0.013 0.013 0.016 0.015 0.018 0.036 0.021 0.015 0.019 0.025 0.019 0.018 0.02 0.027 0.029 0.045 0.037 0.037 0.042 0.038 0.04 0.034 0.026 0.011 0.008 0.002 0.001 0.003 0.003 0.002 0.002 0.004 0.001 0.002 0 0 0 0 0 0 0 0 0 0 0 0 0 0 0.008 0.01 0.009 0.018 0.015 0 0.02 0.014 0.012 0.005 0 0 0 0 0 0.001 0.001 0.005 0.005 0.003 0.004 0.007 0.003 0.004 0.001 0.005 0.003 0.001 0.004 0.002 0.002 0.001 0 0 0.005 0.007 0.007 0.007 0.008 0.005 0.005 0.004 0.014 0.017 0.012 0.018 0.018 0.01 0.016 0.032 0.016 0.01 0.008 0.008 0.033 0.026 0.025 0.018 0.014 0.014 0.004 0.004 0.002 0 0.001 0 0 0.001 0.001 0 0 0 0.001 0.001 0.002 0.001 0.008 0.005 0.004 0.003 0.003 0.005 0.01 0.009 0.005 0.001 0.001 0.001 0.001 0.001 0.001 0 0.001 0 0 0 0 0 0 0 0 0 0 0 0 0 0 0 0 0 0 0 0 0 0 0 0 0 0 0 0.009 0.017 0.008 0.005 0 0.005 0.007 0.045 0.042 0.045 0.023 0.024 0.057 0.047 0.032 0.034 0.029 0.042 0.042 0.04 0.077 0.021 0.004 0.031 0.022 0.009 0.008 0.004 0 0.019 0.033 0.039 0.039 0.038 0.013 0.015 0.032 0.035 0.022 0.032 0.046 0.033 0.026 0.057 0.024 0.031 0.017 0.006 0.025 0.018 0.016 0.015 0.012 0.007 0.008 0.005 0.021 0.025 0.026 0.021 0.023 0.019 0.01 0.008 0.019 0.016 0.009 0.006 0.014 0.023 0.026 0.017 0.007 0.005 0.017 0.013 0 0 0.014 0 0 0 0.001 0 0.001 0 0 0.001 0.002 0 0 0.005 0.005 0.004 0.004 0.005 0.004 0 0.001 0.001 0.002 0.001 0.002 0.004 0.002 0.003 0.004 0.004 0.004 0.004 0.002 0.003 0.002 0.022 0.017 0.006 0.009 0.014 0.012 0.006 0.007 0.002 0.007 0.004 0.003 0.002 0.002 0.003 0 0.002 0.003 0.002 0.002 0.001 0.001 0.005 0.003 0.002 0.001 0.002 0.019 0.012 0.026 0.059 0.077 0.048 0.058 0.101 0.158 0.066 0.053 0.089 0.049 0.062 0.08 0.081 0.048 0.05 0.046 0.046 0.032 0.031 0.033 0.034 0.04 0.041 0.051 0.028 0.028 0.025 0.017 0.008 0.006 0.004 0.01 0.007 0.013 0.006 0.01 0 0.004 0 0 0.002 0.002 0.002 0 0 0.003 0.003 0.005 0.004 0.002 0.015 0.016 0.018 0.037 0.033 0 0.045 0.027 0.024 0.01 0.008 0.008 0.01 0.01 0.006 0.009 0.012 0.019 0.02 0.016 0.018 0.034 0.025 0.02 0.021 0.041 0.024 0.019 0.045 0.028 0.023 0.011 0 0 0.49 0.576 0.517 0.574 0.51 0.282 0.222 0.162 0.091 0.081 0.029 0.054 0.073 0.049 0.044 0.058 0.027 0.022 0.034 0.022 0.054 0.041 0.045 0.036 0.034 0.025 0.01 0.005 0.002 0.003 0.004 0.001 0 0.002 0.002 0 0.002 0.003 0.004 0.006 0.007 0.009 0.024 0.019 0.011 0.011 0.005 0.017 0.024 0.026 0.017 0.01 0 0 0.003 0.001 0.001 0 0.004 0.004 0 0 0 0 0 0 0 0 0 0 0.001 0.003 0.002 0.001 0.004 0.003 0 0 0 0 0 0 0 0 0 0 0.001 0.003 0 0.003 0 0 0.001 0.004 0.001 0.004 0.002 0.002 0.004 0.003 0.001 0.001 0.002 0.001 0.002 0.001 0.001 0.001 0 0.002 0.002 0 0.001 0 0 0.001 0.003 0.004 0.004 0.005 0 0.003 0.005 0.006 0.003 0.004 0.007 0.013 0.007 0.007 0.008 0.014 0.006 0.004 0.012 0.011 0.007 0.008 0.004 0.003 0 0 0.009 0.01 0.007 0.007 0.004 0.005 0.003 0.002 0.003 0.003 0.002 0 0.001 0.001 0 0 0 0 0.001 0.001 0 0 0.001 0 0 0 0 0 0 0 0 0 0 0 0 0 0 0 0 0 0 0 0 0 0 0 0 0 0.001 0.001 0.001 0.001 0.001 0 0.002 0.002 0.001 0 0 0 0.001 0 0 0 0.001 0 0 0 0 0 0 0 0 0 0 0 0 0 0 0.002 0.002 0.002 0.002 0.002 0.002 0.001 0.002 0.003 0.002 0.003 0.004 0.003 0.004 0.006 0.009 0.002 0.004 0.006 0.007 0.004 0.005 0.006 0.007 0.007 0.013 0.011 0.01 0.009 0.008 0.009 0.009 0.005 0.001 0.001 0 0.002 0.001 0.001 0.001 0.002 0.002 0.002 0.002 0 0 0 0 0 0 0 0 0 0 0 0 0 0 0 0 0 0.004 0.004 0 0.005 0.003 0.002 0 0 0 0 0 0 0 0 0.001 0.001 0.002 0.001 0.003 0.001 0.002 0.002 0.002 0.002 0.001 0.002 0.002 0.002 0.001 0 0 0.001 0.003 0.002 0.002 0.003 0 0 0.001 0.004 0.004 0.002 0.006 0.004 0.002 0.004 0.005 0.002 0.002 0.003 0.002 0.004 0.005 0.005 0.004 0.003 0.003 0.002 0.001 0.001 0 0 0 0 0 0 0 0.001 0.001 0.001 0.001 0.002 0.002 0.002 0.001 0.001 0.001 0 0.003 0.003 0.001 0.003 0.001 0.001 0.001 0 0 0 0 0 0 0 0 0 0 0 0 0 0 0 0 0 0.001 0 0 0.001 0.001 0 0 0 0 0 0 0 0 0 0.009 0.041 0.041 0.009 
0.2 0 0.035 0 0 0.029 0.077 0.013 0.033 0 0.077 0.109 0.415 0.375 0.731 0.396 0.323 0.499 1 0.402 0.279 0.288 0.226 0.266 0.219 0.158 0.04 0.014 0.092 0.075 0.022 0.022 0.006 0 0.122 0.269 0.282 0.237 0.221 0.092 0.114 0.219 0.198 0.136 0.218 0.356 0.249 0.202 0.387 0.18 0.228 0.114 0.044 0.18 0.122 0.095 0.125 0.091 0.047 0.05 0.024 0.148 0.173 0.179 0.167 0.188 0.135 0.085 0.055 0.121 0.09 0.054 0.038 0.019 0.035 0.027 0.015 0.018 0.056 0.211 0.099 0.013 0.014 0.094 0 0 0 0.004 0.003 0.004 0.005 0.001 0.007 0.015 0.012 0.007 0.023 0.04 0.024 0.015 0.016 0.018 0.003 0.014 0.016 0.019 0.017 0.015 0.023 0.02 0.024 0.038 0.036 0.027 0.022 0.007 0.012 0.014 0.017 0.013 0.023 0.066 0.098 0.085 0.009 0.009 0.013 0.042 0.02 0.01 0.01 0.008 0.009 0.005 0.006 0.009 0.007 0.007 0.007 0.004 0.01 0.011 0.006 0.006 0.011 0.011 0.002 0.004 0.019 0.01 0.008 0.009 0.013 0.021 0.014 0.012 0.016 0.01 0.01 0.016 0.016 0.007 0.007 0.005 0.008 0.01 0.009 0.014 0.012 0.012 0.014 0.011 0.011 0.006 0.004 0.002 0.003 0.005 0.003 0.001 0.001 0.006 0.001 0.002 0 0.002 0.001 0 0.002 0.002 0 0 0 0 0 0.001 0.001 0.001 0.001 0.001 0.002 0.003 0.003 0 0.003 0.003 0.002 0 0.002 0.001 0.002 0.002 0.002 0.003 0.002 0.004 0.004 0.002 0.003 0.007 0.004 0.003 0.003 0.007 0.005 0.004 0.009 0.003 0.003 0.002 0 0 0.055 0.07 0.072 0.064 0.062 0.035 0.027 0.025 0.028 0.028 0.018 0.023 0.025 0.031 0.031 0.03 0.025 0.027 0.041 0.03 0.023 0.017 0.02 0.01 0.01 0.008 0.004 0.009 0.005 0.006 0.002 0 0 0 0 0 0 0 0.001 0.003 0.005 0.003 0.003 0.003 0.003 0.004 0.003 0.016 0.023 0.028 0.017 0.008 0.003 0.002 0.005 0.003 0 0.001 0 0 0 0 0 0 0 0 0 0 0.001 0 0.001 0.002 0.002 0.001 0.003 0.003 0.001 0 0 0.003 0 0 0 0 0.003 0 0.003 0 0.001 0 0 0 0 0.003 0.002 0.002 0.001 0.001 0.004 0.003 0.002 0.002 0.001 0.001 0.003 0.001 0.002 0.001 0 0.007 0.006 0.002 0 0 0 0.001 0.002 0.003 0.003 0.003 0.001 0.002 0.001 0.003 0.001 0.003 0.004 0.004 0.002 0.004 0.001 0.004 0.004 0 0.001 0.001 0 0.001 0.001 0 0.003 0.002 0.001 0.002 0.002 0.001 0.001 0 0 0 0 0 0 0 0.001 0.003 0.002 0 0 0 0.001 0 0 0 0 0 0 0 0 0 0 0 0 0 0 0 0 0 0 0 0 0 0 0 0 0 0 0 0 0 0 0 0 0 0.001 0.001 0 0 0 0.004 0.002 0.001 0 0 0 0 0 0 0 0 0 0 0 0 0 0 0 0 0 0.001 0 0.001 0.001 0 0 0 0.005 0.001 0.003 0.006 0.003 0.005 0.003 0.002 0.005 0.009 0.018 0.009 0.007 0.011 0.018 0.01 0.01 0.011 0.017 0.018 0.029 0.027 0.03 0.027 0.022 0.023 0.019 0.012 0.003 0.002 0.001 0.001 0.001 0.001 0 0 0.002 0 0 0 0 0 0 0 0 0 0 0 0 0 0 0 0 0.002 0.003 0.003 0.011 0.008 0 0.011 0.005 0.005 0.003 0 0 0 0 0 0 0 0 0.002 0 0 0.002 0.001 0 0 0.001 0 0.001 0.001 0 0 0 0 0 0.002 0.002 0.002 0.001 0.002 0.002 0.002 0.003 0.009 0.01 0.008 0.011 0.01 0.008 0.012 0.017 0.006 0.005 0.011 0.004 0.019 0.016 0.016 0.012 0.009 0.008 0.001 0 0 0 0 0 0 0 0 0 0 0 0 0 0 0 0.001 0 0 0 0 0.005 0.005 0.004 0.002 0.001 0 0 0 0 0 0 0 0 0 0 0 0 0 0 0 0 0 0 0 0 0 0 0 0 0 0 0 0 0 0 0 0 0 0 0.007 0.019 0.003 0.01 0 0.011 0.011 0.054 0.043 0.059 0.044 0.036 0.054 0.062 0.041 0.046 0.051 0.076 0.062 0.064 0.124 0.031 0.003 0.032 0.025 0.007 0.009 0.004 0 0.025 0.038 0.04 0.032 0.031 0.02 0.023 0.035 0.033 0.025 0.039 0.051 0.04 0.04 0.07 0.041 0.039 0.02 0.007 0.026 0.018 0.014 0.022 0.015 0.017 0.021 0.016 0.028 0.035 0.037 0.033 0.03 0.025 0.02 0.013 0.025 0.024 0.009 0.006 0.007 0.013 0.011 0.008 0.003 0.007 0.024 0.016 0.006 0.006 0.013 0 0 0 0 0 0 0 0 0.001 0.004 0.003 0.002 0.006 0.008 0.007 0.004 0.007 0.006 0.003 0.004 0.004 0.003 0.003 0.002 0.004 0.006 0.006 0.008 0.007 0.007 0.006 0.003 0.004 0.004 0.012 0.006 0.002 0.009 0.016 0.016 0.006 0.008 0.005 0.01 0.007 0.004 0.002 0.003 0.003 0.003 0.002 0.003 0.002 0.002 0.002 0 0.002 0.005 0.005 0.005 0.006 0.015 0.008 0.028 0.042 0.061 0.055 0.044 0.076 0.12 0.059 0.04 0.071 0.029 0.048 0.057 0.057 0.035 0.035 0.03 0.026 0.025 0.02 0.022 0.02 0.021 0.023 0.041 0.023 0.029 0.024 0.013 0.009 0.01 0.006 0.011 0.006 0.02 0.01 0.012 0 0.002 0.001 0 0.002 0.002 0 0 0 0.001 0.001 0.003 0.001 0 0.007 0.009 0.012 0.024 0.024 0 0.031 0.017 0.013 0.004 0.003 0.004 0.004 0.006 0.006 0.009 0.012 0.022 0.024 0.013 0.016 0.032 0.018 0.013 0.013 0.026 0.012 0.011 0.034 0.016 0.015 0.008 0 0 0.329 0.39 0.351 0.398 0.34 0.18 0.137 0.112 0.055 0.048 0.018 0.03 0.042 0.027 0.034 0.044 0.017 0.014 0.029 0.016 0.039 0.021 0.032 0.021 0.028 0.025 0.008 0.008 0.006 0.005 0.006 0.004 0.004 0.005 0.004 0.002 0.004 0.005 0.005 0.006 0.012 0.011 0.021 0.018 0.016 0.014 0.009 0.008 0.01 0.013 0.005 0.001 0.005 0.003 0.006 0.004 0.004 0 0.004 0.003 0.001 0.001 0.001 0.001 0.001 0.001 0 0.001 0.001 0.001 0.005 0.006 0.006 0.004 0.006 0.008 0.002 0.001 0.004 0.004 0.001 0 0.001 0 0.001 0 0 0.002 0 0.001 0 0 0 0.001 0 0 0 0 0.001 0 0.002 0.002 0.002 0.001 0.002 0.002 0.003 0 0 0.003 0.001 0 0.001 0.001 0 0 0.001 0.001 0.001 0.001 0 0.001 0.001 0.001 0.001 0.002 0.002 0.003 0.002 0.002 0.003 0.003 0.002 0.003 0.004 0.003 0.004 0.003 0.002 0 0 0 0.002 0.002 0.002 0.002 0.001 0 0 0.001 0.001 0.001 0.001 0.001 0.001 0.002 0.002 0.002 0.001 0 0 0 0 0 0.001 0 0 0 0 0 0 0 0 0 0 0 0 0 0 0 0 0 0 0 0 0 0 0 0 0 0 0 0 0 0 0 0 0 0 0.004 0.002 0 0 0 0 0 0 0 0 0 0 0 0 0 0 0 0 0 0 0 0 0 0 0 0 0 0.001 0.001 0.003 0.006 0.003 0.005 0.004 0.004 0.004 0.008 0.009 0.004 0.008 0.008 0.007 0.007 0.009 0.01 0.01 0.008 0.017 0.014 0.015 0.02 0.012 0.013 0.01 0.007 0.003 0.002 0.001 0 0 0 0 0 0 0 0 0 0 0 0 0.002 0.001 0 0 0 0.002 0.002 0.002 0.001 0.001 0.003 0.004 0.005 0.009 0.008 0 0.011 0.006 0.004 0 0 0 0 0 0 0 0.001 0.002 0.002 0 0.002 0.003 0.002 0 0 0.002 0.001 0.001 0.002 0.001 0 0 0 0 0.004 0.004 0.003 0.004 0.004 0.003 0.002 0.004 0.006 0.006 0.001 0.003 0.006 0.005 0.005 0.008 0.003 0.004 0.004 0.002 0.009 0.005 0.008 0.005 0.005 0.004 0 0 0.001 0 0.001 0.001 0.001 0.001 0 0.001 0.002 0.001 0.001 0.001 0.001 0.001 0.003 0.002 0.001 0.001 0 0.002 0.002 0.002 0.001 0 0 0 0.001 0 0 0 0 0 0 0 0 0 0 0 0 0 0 0 0 0.001 0.001 0.001 0.001 0.001 0 0 0 0 0 0 0 0 0 0.015 0.025 0.025 0.015 
0.117 0 0.027 0.002 0 0.061 0.053 0.002 0.03 0 0.078 0.119 0.21 0.198 0.423 0.441 0.344 0.254 0.472 1 0.56 0.291 0.346 0.565 0.423 0.242 0.051 0.02 0.166 0.125 0.031 0.016 0.004 0 0.067 0.132 0.146 0.129 0.126 0.053 0.066 0.108 0.116 0.081 0.114 0.168 0.13 0.108 0.198 0.087 0.111 0.045 0.023 0.09 0.059 0.047 0.063 0.061 0.062 0.088 0.058 0.085 0.095 0.096 0.082 0.094 0.06 0.044 0.028 0.068 0.06 0.03 0.024 0.014 0.033 0.024 0.013 0.011 0.032 0.222 0.066 0.005 0.005 0.047 0 0.001 0.001 0.002 0.001 0.001 0 0.002 0.003 0.011 0.01 0.005 0.017 0.024 0.015 0.01 0.012 0.012 0.003 0.003 0.009 0.006 0.006 0.005 0.01 0.008 0.009 0.018 0.017 0.013 0.008 0.003 0.003 0.005 0.017 0.012 0.016 0.045 0.068 0.064 0.003 0.004 0.009 0.03 0.01 0.005 0.004 0.004 0.003 0.003 0.002 0.003 0.003 0.002 0.001 0.002 0.008 0.005 0.002 0.002 0.008 0.01 0.001 0.003 0.02 0.011 0.011 0.01 0.02 0.024 0.016 0.017 0.021 0.017 0.019 0.02 0.021 0.015 0.015 0.011 0.014 0.015 0.011 0.019 0.014 0.017 0.018 0.017 0.008 0.005 0.004 0.001 0.001 0.003 0.002 0 0.002 0.004 0.001 0.001 0 0.001 0 0 0 0 0 0 0 0 0 0 0 0 0.004 0.003 0.003 0.012 0.011 0 0.014 0.009 0.008 0.002 0.002 0.002 0.002 0.002 0 0.001 0.002 0.004 0.005 0.003 0.003 0.004 0.003 0.003 0.003 0.004 0.003 0.001 0.004 0.004 0.003 0.001 0 0 0.043 0.059 0.064 0.055 0.052 0.036 0.031 0.022 0.026 0.03 0.019 0.024 0.031 0.029 0.049 0.048 0.026 0.03 0.074 0.045 0.039 0.03 0.022 0.016 0.013 0.011 0.002 0.002 0 0 0.001 0 0 0 0 0 0.001 0.001 0.001 0.002 0.003 0.001 0.003 0.002 0.002 0.001 0 0.022 0.031 0.029 0.016 0.011 0.002 0.002 0 0.002 0 0.001 0 0 0 0 0 0 0 0 0 0 0 0.001 0.001 0.002 0.002 0.001 0.002 0.001 0.001 0.001 0.002 0.002 0.002 0.002 0 0 0.001 0 0.001 0.001 0.001 0.001 0 0 0 0.002 0.001 0.001 0 0 0.002 0.001 0 0 0 0 0.001 0 0 0 0.002 0.002 0.002 0.002 0.001 0 0 0 0.001 0.002 0.002 0.001 0.001 0.001 0.001 0.001 0.001 0.001 0.004 0.005 0.004 0.003 0.002 0.005 0.003 0.003 0.008 0.007 0.005 0.004 0.005 0.002 0.002 0.001 0.005 0.004 0.003 0.002 0.002 0.002 0.002 0.002 0.002 0.002 0 0 0 0.004 0.003 0.001 0 0 0 0 0 0 0 0 0 0 0 0 0 0 0 0 0 0 0 0 0 0 0 0 0 0 0 0 0 0 0.001 0.001 0 0.001 0.001 0.001 0 0 0 0 0 0 0 0 0 0 0 0 0 0 0 0 0 0 0 0 0 0 0 0 0 0 0.001 0.001 0 0 0 0 0 0.003 0.004 0.004 0.005 0.006 0.008 0.007 0.007 0.008 0.014 0.011 0.006 0.009 0.012 0.012 0.01 0.009 0.008 0.011 0.02 0.015 0.016 0.016 0.017 0.017 0.013 0.01 0.006 0.005 0.003 0.001 0.001 0.003 0 0 0.004 0 0.001 0 0 0 0 0 0 0 0 0 0 0 0 0 0 0.001 0.002 0.002 0.006 0.004 0 0.008 0.003 0.001 0 0.002 0.002 0.002 0.003 0.002 0.003 0.003 0.003 0.004 0.002 0.002 0.004 0.001 0.002 0.001 0.002 0.001 0 0.002 0 0 0 0 0 0.004 0.005 0.004 0.004 0.005 0.004 0.003 0.001 0.005 0.006 0.003 0.007 0.005 0.003 0.006 0.011 0.008 0.003 0.003 0.004 0.014 0.013 0.009 0.008 0.006 0.007 0.002 0 0.001 0.001 0.002 0 0 0 0 0 0 0 0 0.001 0.002 0.002 0.004 0.004 0.004 0.004 0.002 0.005 0.009 0.006 0.002 0.001 0.001 0.001 0.002 0.001 0 0 0.002 0.002 0 0 0 0.001 0.001 0.001 0 0.001 0.001 0 0 0.001 0.001 0 0.001 0.002 0 0 0 0 0 0 0 0 0 0 0.011 0.01 0.001 0.003 0 0.011 0.016 0.05 0.041 0.058 0.049 0.044 0.055 0.069 0.066 0.084 0.086 0.124 0.096 0.128 0.211 0.048 0.005 0.034 0.022 0.007 0.004 0 0 0.018 0.03 0.034 0.029 0.03 0.014 0.016 0.025 0.024 0.015 0.031 0.046 0.038 0.034 0.059 0.03 0.034 0.015 0.009 0.028 0.021 0.014 0.02 0.018 0.012 0.014 0.011 0.026 0.027 0.025 0.02 0.02 0.018 0.008 0.004 0.012 0.008 0.007 0.003 0.006 0.009 0.006 0.004 0.005 0.009 0.03 0.015 0.001 0.001 0.008 0 0 0 0.001 0 0 0.001 0 0.001 0.002 0.002 0 0.003 0.004 0.003 0.003 0.003 0.004 0 0.001 0.001 0.001 0.001 0.001 0.001 0.002 0.003 0.004 0.003 0.002 0.001 0.001 0.001 0.002 0.006 0.003 0.003 0.011 0.016 0.014 0.001 0.001 0.002 0.01 0.001 0.001 0 0.001 0.001 0.001 0.001 0.001 0.001 0.001 0.001 0.002 0.002 0.002 0 0 0 0.009 0.006 0.013 0.021 0.027 0.018 0.023 0.043 0.063 0.027 0.026 0.041 0.021 0.025 0.038 0.036 0.021 0.018 0.018 0.01 0.014 0.014 0.014 0.014 0.017 0.018 0.023 0.012 0.01 0.008 0.003 0.002 0.001 0.004 0.001 0.001 0.006 0 0.001 0 0 0.001 0.001 0 0 0 0 0 0 0 0 0 0 0.003 0.003 0.004 0.015 0.013 0 0.018 0.01 0.008 0.001 0 0 0 0 0.001 0.002 0 0.005 0.006 0.004 0.002 0.011 0.008 0.004 0.008 0.014 0.008 0.005 0.011 0.01 0.008 0.005 0 0 0.172 0.2 0.183 0.199 0.171 0.09 0.065 0.05 0.029 0.026 0.012 0.016 0.02 0.014 0.021 0.025 0.01 0.009 0.018 0.009 0.023 0.014 0.014 0.011 0.011 0.012 0.002 0.001 0.001 0.001 0 0 0 0 0.001 0 0 0 0.001 0.001 0.001 0.003 0.011 0.008 0.007 0.006 0.002 0.007 0.007 0.008 0.005 0.003 0 0 0.001 0 0 0 0.002 0.001 0 0 0 0 0 0 0 0 0 0 0 0.001 0 0 0.001 0.002 0 0 0 0 0 0 0 0 0 0 0.002 0.004 0.001 0.001 0 0 0 0.005 0.004 0.003 0.001 0.001 0.004 0.003 0.002 0.001 0.001 0.001 0.002 0.001 0 0 0 0.002 0.002 0 0 0 0 0.003 0.002 0.003 0.003 0.004 0.001 0.001 0.002 0.007 0.002 0.002 0.004 0.008 0.007 0.005 0.007 0.008 0.002 0.003 0.01 0.007 0.005 0.006 0.003 0.001 0.001 0 0.004 0.006 0.005 0.004 0.003 0.003 0.003 0.002 0.005 0.005 0.003 0.002 0.002 0.005 0.004 0.003 0.002 0.002 0 0.004 0 0 0.001 0 0 0 0 0 0 0 0 0 0 0 0 0.001 0.001 0.001 0.001 0.001 0.001 0 0.001 0 0 0 0 0 0 0 0.001 0.001 0 0 0 0.001 0.001 0.003 0.001 0.003 0.003 0.001 0.001 0 0 0 0 0 0 0 0 0 0 0 0 0 0 0 0 0 0.001 0.001 0.001 0.001 0.002 0 0.005 0.005 0.006 0.006 0.005 0.006 0.006 0.009 0.017 0.012 0.006 0.01 0.016 0.01 0.007 0.008 0.012 0.021 0.028 0.022 0.02 0.023 0.018 0.02 0.019 0.012 0.005 0.003 0.001 0 0.001 0 0 0 0.001 0 0 0 0.001 0.001 0.001 0.001 0.001 0.001 0 0 0.001 0.001 0.001 0.001 0 0.002 0.003 0.004 0.007 0.007 0 0.008 0.004 0.003 0.002 0 0 0 0 0 0 0 0 0.002 0.002 0.001 0.001 0 0.002 0.002 0.001 0.001 0 0 0 0 0 0 0 0.004 0.004 0.002 0.003 0.003 0.002 0.001 0.003 0.008 0.007 0.004 0.006 0.006 0.006 0.009 0.009 0.004 0.004 0.006 0.002 0.012 0.012 0.007 0.005 0.005 0.004 0.001 0 0.001 0.001 0.001 0 0 0 0 0 0 0 0.001 0.001 0 0 0.002 0.001 0.001 0.001 0 0.002 0.002 0.005 0.003 0.003 0.001 0 0.001 0 0 0 0.001 0 0 0 0 0 0 0 0 0 0 0 0 0 0 0 0 0 0 0 0 0 0 0 0 0 0 0.02 0.017 0.017 0.02 
0.066 0 0.019 0 0 0.042 0.019 0.005 0.015 0 0.037 0.05 0.11 0.102 0.224 0.201 0.155 0.132 0.254 0.409 1 0.359 0.33 0.385 0.514 0.26 0.055 0.011 0.119 0.076 0.021 0.009 0 0 0.036 0.069 0.081 0.066 0.065 0.034 0.036 0.059 0.057 0.047 0.061 0.089 0.058 0.048 0.098 0.048 0.046 0.022 0.012 0.036 0.028 0.022 0.034 0.027 0.027 0.042 0.025 0.039 0.04 0.05 0.048 0.055 0.036 0.024 0.013 0.031 0.029 0.015 0.007 0.01 0.016 0.015 0.008 0.009 0.017 0.095 0.038 0.002 0.004 0.028 0 0.001 0 0.001 0.002 0.001 0.001 0.002 0.003 0.006 0.006 0.003 0.01 0.012 0.01 0.007 0.011 0.011 0.002 0.004 0.005 0.006 0.006 0.007 0.009 0.009 0.006 0.014 0.011 0.008 0.007 0.001 0.003 0.003 0.003 0.003 0.007 0.024 0.037 0.031 0.001 0.001 0.003 0.012 0.005 0.002 0.001 0.001 0.002 0.001 0.001 0.001 0.001 0.001 0 0 0.001 0.002 0.001 0.001 0.002 0.008 0.001 0.002 0.015 0.007 0.006 0.005 0.006 0.01 0.01 0.006 0.006 0.005 0.005 0.007 0.006 0.003 0.002 0.002 0.004 0.003 0.004 0.005 0.006 0.005 0.005 0.004 0.003 0.002 0.002 0.002 0.001 0.001 0.001 0 0 0.001 0 0.001 0 0 0 0 0 0 0 0 0 0 0 0 0 0 0 0 0.001 0.002 0.001 0 0.002 0.001 0 0 0.001 0 0 0.001 0 0 0.001 0.001 0.001 0.001 0.001 0.001 0.001 0.001 0.001 0.001 0.002 0.003 0.007 0.003 0.003 0.001 0 0 0.037 0.043 0.045 0.043 0.036 0.02 0.014 0.017 0.019 0.02 0.01 0.014 0.02 0.022 0.028 0.022 0.01 0.022 0.062 0.036 0.02 0.014 0.014 0.009 0.01 0.007 0.002 0.002 0.002 0.001 0 0 0 0 0 0 0 0 0 0 0 0 0.002 0.002 0.002 0.002 0.002 0.009 0.009 0.012 0.005 0.002 0.001 0.001 0.001 0 0 0 0.001 0.001 0 0 0 0 0 0 0 0 0 0 0 0 0 0 0 0 0 0 0 0 0 0.001 0 0 0 0 0 0 0 0 0 0 0 0 0 0 0 0 0 0 0 0 0 0 0 0 0 0 0 0 0 0 0 0 0 0 0 0 0 0 0 0 0 0 0 0 0 0.001 0 0 0.001 0.002 0.001 0 0.003 0.003 0.001 0.001 0.001 0 0 0 0.001 0.001 0 0 0 0 0 0 0 0 0 0 0 0 0 0 0 0 0 0 0 0 0 0 0 0 0 0 0 0 0 0 0 0 0 0 0 0 0 0 0 0 0 0 0 0 0 0 0 0 0 0 0 0 0 0 0 0 0 0 0 0 0 0 0 0 0 0 0 0 0 0 0 0 0 0 0 0 0 0 0 0 0 0 0.001 0 0.001 0.002 0 0 0.001 0.001 0 0 0.003 0 0.001 0.001 0.003 0.001 0.001 0.001 0.002 0.005 0.007 0.007 0.006 0.008 0.005 0.005 0.003 0.002 0.001 0 0 0 0 0 0 0 0 0 0 0 0 0 0 0 0 0 0 0 0 0 0 0 0 0 0 0 0 0 0 0 0 0 0 0 0 0 0 0 0 0 0 0 0 0 0 0 0 0 0 0 0 0 0 0 0 0 0 0 0 0 0 0 0 0 0.001 0.002 0.003 0.003 0.002 0.003 0.002 0.004 0.004 0.001 0.002 0.003 0.001 0.005 0.003 0.004 0.002 0.002 0.001 0.001 0 0 0 0 0 0 0 0 0 0 0 0 0 0 0 0.001 0.001 0.001 0.001 0 0.001 0.001 0 0 0 0 0 0 0 0 0 0 0 0 0 0 0 0 0 0 0 0 0 0 0 0 0 0 0 0 0 0 0 0 0 0 0 0 0 0.012 0.01 0.001 0.006 0 0.008 0.009 0.038 0.038 0.044 0.027 0.027 0.046 0.053 0.062 0.093 0.079 0.124 0.1 0.132 0.227 0.051 0.003 0.034 0.026 0.006 0.004 0 0 0.013 0.022 0.027 0.025 0.019 0.008 0.017 0.026 0.022 0.015 0.031 0.04 0.032 0.025 0.042 0.02 0.032 0.016 0.007 0.027 0.02 0.019 0.021 0.015 0.011 0.016 0.015 0.021 0.022 0.026 0.022 0.018 0.018 0.011 0.006 0.014 0.011 0.005 0.004 0.003 0.008 0.005 0.002 0 0.003 0.019 0.01 0.001 0.001 0.012 0 0 0 0 0 0 0 0 0 0.001 0.001 0 0.001 0.004 0.003 0.001 0 0 0 0 0 0 0 0 0 0.001 0.001 0.001 0.001 0.001 0.001 0.001 0 0.001 0.005 0.002 0.003 0.004 0.007 0.007 0.001 0 0.002 0.004 0.003 0.003 0.002 0 0.001 0.001 0 0 0 0 0 0 0.001 0.001 0 0 0.001 0.002 0.003 0.006 0.009 0.014 0.01 0.011 0.021 0.026 0.016 0.011 0.016 0.007 0.01 0.015 0.015 0.008 0.007 0.006 0.009 0.008 0.005 0.003 0.004 0.005 0.005 0.009 0.004 0.007 0.006 0.002 0.001 0.002 0.002 0 0 0.004 0.001 0.001 0 0 0 0 0 0 0 0 0 0 0 0 0 0 0.001 0.003 0.003 0.007 0.007 0 0.007 0.002 0.002 0.002 0.001 0.001 0.002 0.002 0.001 0.002 0.002 0.002 0.004 0.003 0.001 0.005 0.002 0.003 0.003 0.004 0.003 0.004 0.006 0.002 0.003 0.002 0 0 0.085 0.102 0.095 0.1 0.083 0.047 0.039 0.027 0.012 0.012 0.005 0.006 0.008 0.009 0.012 0.011 0.007 0.006 0.011 0.006 0.008 0.006 0.008 0.006 0.006 0.007 0.002 0 0 0.002 0.001 0 0 0 0 0 0.001 0.001 0.001 0.001 0.001 0.002 0.005 0.003 0.002 0.002 0.001 0.003 0.004 0.007 0.002 0.001 0 0 0.001 0 0 0 0 0 0 0 0 0 0 0 0 0 0 0 0 0 0 0 0 0 0 0 0 0 0 0 0 0 0 0 0.001 0 0.001 0 0 0 0 0 0 0 0 0 0 0 0.002 0.001 0 0 0.002 0.001 0 0 0.001 0.002 0.001 0.001 0 0 0 0 0 0 0 0 0 0 0 0 0 0 0 0 0 0 0 0 0 0 0 0 0 0 0 0 0.001 0.001 0 0 0 0 0 0 0 0 0 0 0 0 0 0 0.001 0 0 0 0 0 0 0 0 0 0 0 0 0 0 0 0 0 0 0 0 0 0 0 0 0 0 0 0 0 0 0 0 0 0 0 0 0 0 0 0 0 0 0.001 0 0 0 0 0 0 0 0 0 0 0 0 0 0 0 0 0 0 0 0 0 0 0 0 0 0 0 0.001 0.002 0.001 0.001 0.001 0.003 0 0 0.002 0.006 0.004 0.001 0.002 0.006 0.004 0.003 0.003 0.006 0.007 0.015 0.013 0.012 0.012 0.005 0.006 0.005 0.005 0.003 0.003 0.001 0.001 0 0.001 0 0 0.002 0 0 0 0 0 0 0 0 0 0 0 0 0 0 0 0 0.001 0.002 0.002 0.003 0.002 0 0.003 0.002 0.002 0.001 0 0 0 0 0 0 0 0.001 0.001 0 0.001 0.001 0.001 0.001 0.001 0.001 0.001 0 0 0 0.001 0.001 0 0 0 0 0 0 0 0 0 0.001 0.002 0.002 0.001 0.002 0.002 0.003 0.002 0.004 0 0.001 0.002 0.002 0.003 0.003 0.003 0.003 0.002 0.001 0 0 0 0 0.001 0 0 0 0 0 0 0 0 0 0 0 0.002 0.002 0.002 0.002 0.001 0.003 0.003 0.002 0 0 0 0 0.001 0 0 0 0.001 0.001 0 0 0 0 0 0 0 0 0 0 0 0 0 0 0 0 0 0 0 0 0 0 0 0 0 0.006 0.005 0.005 0.006 
0.074 0 0.028 0 0 0.051 0.034 0.006 0.02 0 0.038 0.064 0.186 0.178 0.321 0.209 0.16 0.23 0.43 0.363 0.548 1 0.568 0.433 0.429 0.434 0.115 0.017 0.146 0.117 0.031 0.013 0.005 0 0.051 0.102 0.114 0.098 0.091 0.039 0.052 0.093 0.081 0.058 0.097 0.149 0.111 0.101 0.176 0.092 0.098 0.04 0.017 0.081 0.062 0.05 0.073 0.063 0.051 0.065 0.037 0.073 0.08 0.081 0.074 0.078 0.062 0.04 0.018 0.058 0.046 0.02 0.012 0.011 0.02 0.021 0.016 0.012 0.022 0.108 0.04 0.003 0.003 0.038 0 0 0 0 0 0 0 0 0 0.004 0.001 0.001 0.008 0.011 0.006 0.005 0.007 0.009 0.006 0.007 0.009 0.007 0.005 0.007 0.011 0.012 0.01 0.016 0.015 0.013 0.01 0.004 0.008 0.008 0.005 0.005 0.014 0.026 0.028 0.025 0.008 0.007 0.009 0.016 0.007 0.002 0.002 0.002 0.003 0.002 0.001 0.002 0.001 0.003 0.002 0.003 0.006 0.008 0.005 0.006 0.009 0.007 0.004 0.004 0.016 0.007 0.003 0.004 0.006 0.011 0.008 0.008 0.006 0.003 0.007 0.007 0.005 0.004 0.002 0.003 0.004 0.004 0.005 0.006 0.005 0.005 0.005 0.008 0.003 0.004 0.003 0.001 0 0 0.001 0.001 0.001 0.001 0 0.001 0 0 0 0 0 0 0 0 0 0 0 0 0 0 0 0 0 0.002 0.001 0 0.002 0.002 0.002 0 0 0 0 0 0 0.001 0.001 0.002 0.003 0.002 0.003 0.004 0.002 0.001 0.002 0.003 0.002 0.002 0.003 0.004 0.003 0.002 0 0 0.04 0.048 0.048 0.045 0.04 0.022 0.019 0.016 0.028 0.028 0.014 0.016 0.022 0.022 0.031 0.029 0.023 0.028 0.063 0.034 0.022 0.015 0.015 0.009 0.01 0.005 0.005 0.009 0.005 0.003 0.002 0 0 0 0 0 0 0.001 0.003 0.003 0.004 0.001 0.004 0.004 0.004 0.003 0.001 0.011 0.012 0.019 0.01 0.007 0.003 0.003 0.002 0.002 0 0 0 0 0 0 0 0 0 0 0 0 0 0 0 0.001 0 0 0.001 0.001 0.001 0 0 0 0 0 0 0 0 0 0.001 0.001 0.001 0 0 0 0 0 0.001 0.001 0.001 0.001 0.001 0.001 0.001 0.001 0.001 0.001 0.001 0.001 0.001 0.001 0 0.001 0.001 0 0 0 0 0.001 0 0 0 0 0 0.001 0.001 0.002 0 0 0.001 0.002 0.002 0.001 0.002 0.003 0.002 0.001 0.003 0.002 0.002 0.002 0.001 0.001 0.001 0 0 0 0 0 0 0 0 0 0 0 0 0 0 0.001 0.001 0 0 0 0.001 0 0 0 0 0 0 0 0 0 0 0 0 0 0 0 0 0 0 0 0 0 0 0 0 0 0 0 0 0 0 0 0 0 0 0 0 0 0 0.001 0.001 0.001 0 0 0 0 0 0 0 0 0 0 0 0 0 0 0 0 0 0 0 0 0 0 0 0 0.002 0 0.001 0.006 0.005 0.004 0.004 0.005 0.004 0.009 0.017 0.01 0.004 0.006 0.012 0.011 0.007 0.006 0.01 0.012 0.019 0.015 0.016 0.016 0.016 0.017 0.016 0.012 0.003 0.002 0.002 0 0 0 0.001 0 0.001 0 0 0 0 0 0 0.001 0.001 0.001 0 0 0 0 0.001 0 0 0.001 0.002 0.002 0.005 0.003 0 0.006 0.004 0.003 0.001 0 0 0 0 0 0 0 0 0 0 0.001 0.002 0.001 0.001 0.001 0.002 0.001 0.001 0.001 0.001 0.001 0.001 0 0 0.001 0.001 0.001 0.001 0.001 0.001 0.001 0 0.005 0.005 0.004 0.008 0.006 0.004 0.007 0.009 0.002 0.002 0.004 0.002 0.009 0.008 0.01 0.008 0.005 0.003 0 0 0 0 0 0 0 0 0 0 0 0 0 0 0 0 0.001 0.001 0.001 0.001 0 0.001 0.002 0 0 0 0 0 0 0 0 0 0 0 0 0 0 0 0 0 0 0 0 0 0 0 0 0 0 0 0 0 0 0 0 0 0 0 0 0 0.016 0.013 0.001 0.009 0 0.012 0.014 0.043 0.038 0.067 0.055 0.046 0.05 0.079 0.097 0.13 0.132 0.202 0.148 0.179 0.333 0.079 0.003 0.05 0.039 0.011 0.006 0.001 0 0.013 0.033 0.038 0.032 0.028 0.012 0.013 0.027 0.022 0.018 0.026 0.04 0.027 0.02 0.049 0.025 0.022 0.007 0.005 0.019 0.012 0.01 0.016 0.014 0.014 0.023 0.015 0.019 0.022 0.027 0.024 0.022 0.02 0.009 0.008 0.02 0.016 0.009 0.005 0.004 0.006 0.006 0.005 0.003 0.006 0.027 0.014 0 0.001 0.015 0 0 0 0 0 0 0.001 0.001 0 0.004 0.003 0.001 0.005 0.005 0.003 0.003 0.005 0.003 0 0.004 0.003 0.003 0.002 0.002 0.002 0.002 0.001 0.004 0.005 0.002 0.001 0.002 0.001 0.001 0.009 0.004 0.005 0.007 0.012 0.009 0.004 0.005 0.004 0.007 0.003 0.003 0.002 0 0 0 0.001 0.001 0.001 0.001 0.002 0.001 0.002 0.002 0.001 0.001 0.001 0.009 0.005 0.013 0.024 0.026 0.014 0.022 0.036 0.05 0.021 0.02 0.037 0.021 0.023 0.033 0.032 0.017 0.016 0.013 0.017 0.013 0.013 0.015 0.012 0.016 0.016 0.02 0.013 0.012 0.011 0.004 0.003 0.002 0.004 0.002 0.001 0.005 0 0.001 0 0 0 0 0.002 0.002 0 0 0 0 0 0.002 0 0 0.004 0.005 0.006 0.009 0.005 0 0.012 0.007 0.006 0.002 0 0 0 0 0 0.001 0.002 0.005 0.005 0.002 0.001 0.007 0.004 0.004 0.006 0.007 0.007 0.005 0.012 0.011 0.009 0.004 0 0 0.15 0.179 0.161 0.18 0.15 0.079 0.057 0.048 0.037 0.032 0.013 0.025 0.032 0.02 0.025 0.028 0.016 0.019 0.026 0.016 0.023 0.018 0.016 0.012 0.013 0.015 0.003 0.004 0 0.002 0.002 0 0 0.001 0.002 0 0 0.002 0.003 0.003 0.006 0.005 0.009 0.006 0.005 0.003 0.001 0.003 0.003 0.006 0.001 0 0 0 0 0 0.002 0 0.004 0.001 0 0 0 0 0 0 0 0 0 0 0.001 0.001 0.001 0.001 0.001 0.002 0 0 0 0 0 0 0 0 0.001 0 0 0.001 0 0.001 0 0 0 0.001 0 0 0 0 0.001 0 0 0 0.001 0 0 0 0.001 0 0 0 0 0 0 0 0 0 0 0 0 0.001 0.002 0.002 0.002 0.001 0.001 0.002 0.002 0.003 0.001 0.001 0.002 0.003 0.002 0.001 0.005 0.001 0.001 0.002 0.002 0 0 0 0.001 0.001 0.001 0 0 0 0 0.001 0.001 0.001 0.001 0.001 0.001 0.001 0.002 0.001 0 0 0 0 0 0 0.001 0 0 0 0 0 0 0 0 0 0 0 0 0 0 0 0 0 0 0 0 0 0 0 0 0 0 0 0 0 0 0 0.001 0.001 0 0.002 0.002 0 0 0 0 0 0.001 0 0 0 0 0 0 0 0 0 0 0 0 0 0 0 0.001 0.001 0.001 0 0 0 0 0.004 0.003 0.003 0.002 0.004 0.004 0.005 0.008 0.004 0.007 0.008 0.009 0.004 0.005 0.008 0.01 0.011 0.017 0.009 0.007 0.013 0.007 0.007 0.007 0.005 0.002 0.002 0.001 0.001 0.001 0.001 0 0 0.001 0 0 0 0 0 0 0 0 0 0 0 0.001 0.001 0.001 0 0 0.002 0.003 0.003 0.008 0.006 0 0.008 0.006 0.005 0 0 0 0 0 0 0 0 0 0.001 0 0 0.001 0 0 0 0.001 0.002 0.001 0.002 0.001 0.002 0.002 0 0 0.001 0.001 0.001 0.001 0.001 0 0 0.002 0.003 0.002 0.003 0.003 0.002 0.002 0.003 0.003 0.001 0.001 0.001 0 0.004 0.002 0.004 0.004 0.003 0.001 0 0.001 0 0 0 0 0 0 0 0 0 0 0 0 0 0 0 0 0 0 0 0 0 0.001 0.001 0 0.001 0 0 0 0 0 0 0 0 0 0 0 0 0 0 0 0 0 0 0 0 0 0 0 0 0 0 0 0 0 0 0 0 0.006 0.016 0.016 0.006 
0.041 0 0.016 0 0 0.051 0.023 0.004 0.013 0 0.031 0.029 0.094 0.08 0.144 0.122 0.1 0.107 0.18 0.236 0.318 0.334 1 0.523 0.391 0.387 0.099 0.016 0.162 0.12 0.028 0.02 0.005 0 0.026 0.049 0.056 0.047 0.043 0.031 0.031 0.046 0.043 0.03 0.051 0.077 0.065 0.052 0.09 0.047 0.063 0.037 0.015 0.045 0.032 0.03 0.039 0.034 0.048 0.07 0.049 0.036 0.042 0.047 0.043 0.044 0.036 0.024 0.012 0.035 0.026 0.008 0.006 0.007 0.018 0.014 0.007 0.006 0.012 0.063 0.025 0.002 0.002 0.018 0 0 0 0.001 0 0.002 0.001 0 0.003 0.008 0.004 0.002 0.01 0.014 0.009 0.005 0.01 0.009 0.003 0.005 0.003 0.004 0.004 0.003 0.005 0.007 0.009 0.009 0.009 0.006 0.003 0.003 0.004 0.004 0.005 0.005 0.006 0.017 0.028 0.025 0.002 0.003 0.005 0.015 0.004 0 0.002 0.004 0.005 0.002 0 0.003 0.002 0.003 0.002 0 0.001 0.003 0.002 0.002 0.002 0.007 0.002 0.004 0.015 0.008 0.005 0.005 0.007 0.015 0.008 0.012 0.012 0.008 0.009 0.012 0.012 0.006 0.005 0.005 0.007 0.01 0.009 0.011 0.012 0.011 0.014 0.012 0.008 0.004 0.004 0.003 0.001 0.001 0 0 0.001 0.001 0.001 0.001 0 0 0 0 0 0 0 0 0 0 0 0 0 0 0.001 0.001 0.002 0.004 0.003 0 0.005 0.002 0.001 0 0 0 0 0 0 0 0 0 0 0 0 0 0 0 0 0 0 0 0.002 0.001 0 0 0 0 0.026 0.034 0.035 0.038 0.029 0.02 0.012 0.007 0.021 0.024 0.019 0.02 0.025 0.028 0.041 0.032 0.024 0.027 0.074 0.043 0.03 0.024 0.017 0.009 0.008 0.006 0.001 0.002 0.001 0 0 0 0 0 0.001 0 0 0 0 0.002 0.003 0.003 0.004 0.003 0.002 0.003 0.002 0.01 0.016 0.02 0.008 0.004 0.002 0.002 0 0 0.001 0 0.002 0.001 0 0 0 0 0 0 0 0 0.001 0 0.002 0.002 0.002 0.002 0.002 0.002 0.001 0.002 0.001 0.001 0.001 0 0.001 0 0 0 0.001 0.001 0 0.001 0 0 0 0 0 0 0 0 0.001 0 0 0 0 0 0 0 0 0 0 0.001 0.001 0 0 0 0 0 0 0 0 0 0 0 0 0 0 0.001 0.001 0.001 0.001 0.001 0.001 0.001 0.001 0.001 0.002 0.002 0.002 0.001 0 0 0.001 0 0.001 0.001 0.001 0.001 0 0.001 0.001 0.001 0.001 0.001 0.001 0.001 0 0 0.001 0 0 0 0 0 0 0 0 0 0 0 0 0 0 0 0 0 0 0 0 0 0 0 0 0 0 0 0 0 0 0 0 0 0.001 0 0.001 0.001 0 0 0 0 0.001 0.002 0.001 0 0 0 0 0 0 0 0 0 0 0 0 0 0 0 0 0 0 0 0 0 0 0 0 0 0.001 0 0.001 0.004 0.003 0.004 0.003 0.004 0.004 0.009 0.009 0.003 0 0.007 0.01 0.004 0.001 0.003 0.004 0.01 0.01 0.008 0.013 0.014 0.011 0.011 0.01 0.005 0.002 0.002 0.001 0 0 0.001 0 0 0.001 0.001 0.001 0 0.001 0 0 0.001 0.001 0 0 0 0 0 0 0 0 0 0 0 0.003 0.001 0 0.002 0.001 0 0 0.002 0.002 0.002 0.003 0.001 0.002 0.003 0.002 0.003 0.001 0.002 0.003 0.002 0 0.001 0.002 0.002 0.001 0.002 0.001 0.001 0 0 0 0.001 0.002 0.003 0.002 0.003 0 0 0.002 0.004 0.004 0.001 0.006 0.005 0.002 0.002 0.008 0.003 0.002 0.001 0.002 0.008 0.007 0.006 0.002 0.004 0.003 0 0 0 0 0 0 0 0 0 0 0 0 0 0 0 0 0 0 0 0 0 0.002 0.002 0.001 0.001 0 0 0 0 0 0 0 0 0 0 0 0 0 0 0 0 0 0 0 0 0 0 0 0 0 0 0 0 0 0 0 0 0 0 0 0.018 0.007 0.001 0.007 0 0.007 0.008 0.039 0.036 0.044 0.033 0.028 0.045 0.065 0.068 0.116 0.111 0.178 0.143 0.17 0.319 0.082 0.005 0.045 0.03 0.008 0.003 0.001 0 0.008 0.028 0.028 0.023 0.023 0.011 0.015 0.017 0.023 0.018 0.022 0.028 0.024 0.019 0.036 0.017 0.022 0.007 0.002 0.014 0.009 0.006 0.01 0.012 0.008 0.013 0.006 0.014 0.017 0.017 0.016 0.018 0.015 0.007 0.003 0.012 0.012 0.004 0.003 0.005 0.005 0.005 0.003 0.003 0.006 0.019 0.008 0.002 0.003 0.008 0 0 0 0 0 0 0 0 0 0.001 0 0 0.003 0.003 0.002 0.002 0.002 0.001 0 0.002 0.001 0.002 0.001 0.001 0.001 0.001 0.002 0.003 0.003 0.001 0.001 0.001 0.002 0.002 0.004 0.002 0.003 0.007 0.007 0.005 0.001 0.001 0.001 0.001 0.001 0 0 0 0.001 0 0 0.001 0 0 0.001 0 0.001 0.002 0.002 0.001 0.001 0.005 0.003 0.008 0.013 0.019 0.012 0.018 0.024 0.03 0.012 0.015 0.018 0.008 0.011 0.015 0.017 0.009 0.009 0.009 0.008 0.009 0.008 0.008 0.011 0.012 0.012 0.015 0.009 0.007 0.006 0.005 0.002 0.001 0.004 0.001 0.001 0.007 0.002 0.002 0 0.002 0.001 0 0.001 0.001 0.001 0 0 0 0 0.001 0.001 0 0.003 0.002 0.002 0.009 0.009 0 0.008 0.005 0.004 0.001 0.003 0.003 0.002 0.003 0.001 0.004 0.004 0.004 0.006 0.004 0.003 0.01 0.009 0.005 0.006 0.011 0.008 0.006 0.015 0.011 0.008 0.004 0 0 0.078 0.091 0.081 0.093 0.074 0.042 0.033 0.027 0.01 0.011 0.01 0.009 0.012 0.011 0.017 0.015 0.007 0.009 0.026 0.013 0.014 0.007 0.012 0.007 0.011 0.009 0.002 0.001 0 0.001 0 0 0 0 0.001 0 0 0 0 0 0.001 0.001 0.006 0.003 0.003 0.003 0.002 0.001 0.003 0.005 0.001 0.001 0.001 0.001 0.001 0.001 0 0 0.001 0.001 0 0.001 0 0.001 0.001 0 0.001 0.001 0.002 0 0 0.001 0.002 0 0.001 0.001 0 0.001 0.001 0.001 0.001 0 0 0 0 0 0.002 0.001 0 0.001 0 0 0 0.001 0.001 0.001 0 0 0.001 0.001 0 0.001 0.001 0.002 0.002 0.001 0.001 0 0 0.002 0.002 0 0 0 0 0.001 0.001 0.001 0.001 0.001 0 0 0 0 0 0 0 0.003 0.002 0.003 0.003 0.004 0.002 0.003 0.004 0.003 0.003 0.004 0.004 0.002 0.002 0.001 0.003 0.003 0.002 0.001 0.001 0 0 0.001 0.002 0.001 0.001 0 0 0 0.001 0.001 0.001 0.001 0 0.001 0 0 0 0 0 0 0 0 0 0 0 0 0 0 0 0 0 0 0 0 0 0 0 0 0 0 0 0 0 0 0 0 0 0 0 0 0 0.001 0 0 0.001 0 0 0.001 0.001 0.001 0 0 0 0.001 0 0 0 0 0 0 0 0 0 0 0 0 0 0 0 0.001 0.002 0.002 0.003 0.004 0.005 0.004 0.002 0.006 0.008 0.005 0.006 0.009 0.009 0.006 0.01 0.011 0.018 0.01 0.021 0.015 0.016 0.018 0.014 0.014 0.008 0.004 0.003 0.003 0.001 0 0.001 0.001 0 0 0.001 0 0 0 0 0 0 0.002 0.001 0.001 0 0 0 0 0.003 0 0 0.004 0.004 0.006 0.012 0.01 0 0.012 0.006 0.005 0.002 0 0 0 0 0 0 0 0 0.002 0 0 0.002 0 0 0 0 0 0 0 0 0 0 0 0 0.001 0.001 0.001 0.001 0.001 0 0 0 0.003 0.003 0.002 0.004 0.003 0.002 0.006 0.009 0.001 0.003 0.005 0.004 0.01 0.008 0.008 0.007 0.006 0.006 0 0.001 0.001 0.001 0.001 0 0 0 0 0 0.001 0.001 0.001 0.001 0.001 0.001 0.001 0.001 0.001 0 0 0 0 0.001 0 0 0 0 0 0 0 0 0 0 0 0 0 0 0 0 0 0 0.001 0 0.001 0.001 0.001 0.001 0.001 0.001 0.001 0 0.001 0.001 0 0 0 0 0 0.015 0.012 0.012 0.015 
0.041 0.001 0.024 0.001 0 0.113 0.017 0.011 0.01 0 0.024 0.041 0.1 0.089 0.186 0.179 0.136 0.122 0.223 0.387 0.387 0.247 0.517 1 0.532 0.271 0.065 0.027 0.304 0.212 0.044 0.018 0.003 0 0.024 0.058 0.062 0.056 0.052 0.021 0.024 0.04 0.048 0.037 0.053 0.088 0.056 0.045 0.1 0.05 0.054 0.019 0.012 0.046 0.035 0.028 0.043 0.055 0.081 0.126 0.088 0.034 0.035 0.037 0.035 0.039 0.027 0.021 0.007 0.022 0.018 0.01 0.006 0.014 0.035 0.033 0.02 0.01 0.015 0.083 0.018 0 0.001 0.014 0 0 0 0.001 0 0.001 0.002 0.001 0.001 0.005 0.003 0.002 0.008 0.01 0.008 0.007 0.004 0.003 0.001 0.004 0.004 0.006 0.006 0.003 0.005 0.006 0.006 0.009 0.008 0.007 0.006 0.001 0.002 0.004 0.014 0.008 0.009 0.011 0.023 0.018 0.005 0.005 0.004 0.012 0.006 0.002 0 0.003 0.003 0.003 0.003 0.003 0.003 0.002 0.001 0 0.001 0.002 0.003 0.001 0.002 0.015 0.004 0.013 0.035 0.022 0.014 0.022 0.022 0.017 0.014 0.019 0.017 0.008 0.009 0.016 0.016 0.011 0.01 0.01 0.01 0.011 0.011 0.016 0.017 0.018 0.02 0.019 0.013 0.006 0.004 0.002 0.002 0.002 0.002 0.001 0.002 0.005 0.003 0.002 0 0 0 0 0.001 0.001 0 0 0 0 0 0.003 0.002 0 0.004 0.005 0.005 0.009 0.008 0 0.008 0.006 0.004 0 0.001 0.001 0 0.001 0 0 0.001 0.004 0.005 0.004 0.004 0.007 0.004 0.003 0.002 0.003 0.002 0.001 0.005 0.003 0.001 0 0 0 0.032 0.038 0.035 0.036 0.036 0.016 0.014 0.021 0.045 0.048 0.037 0.039 0.045 0.041 0.078 0.071 0.051 0.066 0.154 0.084 0.057 0.042 0.036 0.03 0.025 0.022 0.004 0.004 0.005 0.004 0 0 0 0 0.001 0 0 0.001 0.002 0.004 0.006 0.006 0.008 0.008 0.007 0.008 0.003 0.025 0.034 0.041 0.016 0.011 0.001 0.001 0.004 0.001 0 0.001 0.003 0.001 0 0 0 0.001 0.001 0.001 0.001 0.002 0.003 0.003 0.003 0.003 0.003 0.003 0.003 0.005 0.001 0 0 0 0 0.001 0 0 0 0 0 0.001 0.002 0 0 0 0 0.001 0.001 0.001 0 0 0.001 0.001 0 0 0 0 0 0 0 0 0 0 0 0 0 0 0 0 0.001 0.001 0.001 0.001 0 0 0 0 0 0.001 0.001 0.002 0.001 0.002 0.003 0.003 0.002 0.001 0.004 0.002 0.001 0.002 0.001 0 0 0 0.002 0.002 0.001 0.001 0 0.001 0.001 0 0.001 0.001 0 0 0.001 0.001 0.002 0.002 0.001 0 0 0.001 0 0 0 0 0 0 0 0 0 0 0 0 0 0 0 0 0 0 0 0 0 0 0 0 0 0 0 0 0 0 0 0 0 0 0 0 0 0 0 0.001 0.001 0.001 0 0 0 0 0 0 0 0 0 0 0 0 0 0 0 0 0 0 0 0 0 0 0.001 0 0.003 0.002 0.001 0.001 0.002 0.002 0.003 0.003 0.005 0.004 0.003 0.002 0.004 0.003 0.003 0.003 0.004 0.003 0.007 0.003 0.009 0.01 0.008 0.008 0.006 0.002 0.002 0.002 0.001 0 0 0 0 0 0.001 0 0 0 0 0 0 0 0 0 0 0 0 0 0 0 0 0 0 0 0.003 0.003 0 0.003 0 0 0 0 0 0 0 0 0 0 0 0.001 0.001 0 0 0 0.001 0.001 0 0 0 0.001 0 0 0 0 0 0.001 0.001 0.001 0.001 0.001 0.001 0.001 0.001 0.003 0.003 0.002 0.003 0.003 0.002 0.003 0.005 0.002 0 0.001 0 0.005 0.005 0.005 0.003 0.004 0.002 0.001 0 0 0 0 0 0 0 0 0 0 0 0 0 0 0.001 0.002 0.002 0.002 0.001 0 0.001 0.001 0.001 0 0 0 0 0 0 0 0 0 0 0 0 0 0 0 0 0 0 0 0 0 0 0 0 0 0 0 0 0 0 0 0 0 0 0 0 0.012 0.011 0.003 0.004 0 0.009 0.009 0.037 0.023 0.051 0.042 0.036 0.036 0.054 0.063 0.081 0.082 0.131 0.096 0.116 0.224 0.038 0.003 0.032 0.018 0.004 0.003 0 0 0.013 0.025 0.026 0.024 0.025 0.014 0.017 0.029 0.022 0.017 0.026 0.034 0.031 0.024 0.037 0.02 0.03 0.018 0.004 0.021 0.015 0.013 0.014 0.014 0.012 0.012 0.01 0.018 0.02 0.021 0.022 0.022 0.014 0.007 0.004 0.016 0.014 0.005 0.003 0.002 0.008 0.008 0.003 0.004 0.006 0.028 0.014 0.003 0.003 0.015 0 0 0 0 0 0 0 0 0 0.002 0.001 0.001 0.004 0.007 0.005 0.003 0.005 0.002 0 0.002 0.002 0.001 0.001 0.002 0.002 0.001 0.003 0.005 0.003 0.002 0.002 0.001 0.001 0.001 0.006 0.004 0.004 0.009 0.012 0.011 0.001 0 0.001 0.007 0.004 0.001 0 0.001 0.003 0.003 0.001 0.001 0.001 0.001 0.001 0 0.004 0.002 0.003 0.003 0.003 0.001 0 0 0.006 0.012 0.009 0.004 0.017 0.029 0.011 0.013 0.02 0.007 0.011 0.015 0.019 0.009 0.006 0.006 0.004 0.005 0.005 0.007 0.007 0.008 0.009 0.013 0.006 0.002 0.002 0 0 0 0 0.002 0.001 0 0.001 0.001 0 0.001 0 0 0 0 0 0 0 0 0 0 0 0 0 0 0 0.006 0.004 0 0.006 0.004 0.004 0.001 0.001 0.002 0.002 0.002 0.001 0.002 0.002 0.001 0.002 0.003 0.002 0.004 0.002 0.003 0.002 0.002 0.002 0.001 0.005 0.002 0.001 0.001 0 0 0.083 0.099 0.09 0.101 0.085 0.044 0.036 0.019 0.013 0.012 0.004 0.005 0.011 0.01 0.012 0.015 0.011 0.01 0.013 0.011 0.01 0.007 0.006 0.003 0.005 0.004 0 0 0 0 0 0 0 0 0 0 0 0 0 0 0 0 0 0 0 0 0 0.006 0.008 0.008 0.007 0.004 0.003 0.003 0 0.001 0 0 0 0 0 0 0 0 0 0 0 0 0 0.001 0 0.001 0.001 0.001 0.001 0.001 0 0 0 0 0 0 0 0 0.001 0 0.001 0.001 0.002 0.001 0 0 0 0 0 0.001 0 0 0 0 0 0 0 0 0.001 0 0 0 0 0.003 0.001 0 0 0 0 0 0.001 0.001 0.001 0.001 0 0 0.001 0.001 0 0 0.001 0.002 0.002 0.001 0.001 0.002 0.002 0 0.001 0.001 0.001 0.001 0.001 0.001 0.001 0 0.002 0.002 0.001 0.001 0.001 0.001 0 0.001 0.001 0.001 0.001 0 0.002 0.003 0.003 0.003 0.003 0.002 0 0.001 0 0 0 0 0 0 0 0 0 0 0 0 0 0 0 0 0 0 0 0 0 0 0 0 0 0 0 0 0 0 0 0 0 0 0 0 0 0 0 0 0.001 0 0 0 0 0 0 0 0 0 0 0 0 0 0 0 0 0 0 0 0 0 0 0 0.002 0 0.003 0.004 0 0.004 0.006 0.001 0.002 0.009 0.016 0.01 0.007 0.012 0.02 0.009 0.015 0.016 0.024 0.027 0.044 0.035 0.023 0.026 0.016 0.019 0.017 0.01 0.006 0.005 0.003 0 0 0.001 0.001 0.001 0.001 0.001 0.001 0 0 0 0 0.002 0.002 0.001 0 0 0.001 0.001 0.002 0 0 0.008 0.01 0.01 0.012 0.011 0 0.018 0.01 0.007 0.001 0 0 0 0 0 0 0 0.001 0.002 0.001 0 0.002 0.001 0.001 0 0 0.001 0 0.001 0 0.001 0.001 0 0 0.002 0.002 0.002 0.001 0.002 0 0 0.002 0.005 0.006 0.008 0.007 0.007 0.007 0.007 0.008 0.002 0.003 0.004 0.001 0.01 0.008 0.01 0.009 0.008 0.006 0.001 0 0.001 0 0.001 0 0 0.001 0.001 0 0 0 0 0 0 0 0.003 0.003 0.003 0.002 0.001 0.001 0.003 0.002 0 0 0 0 0.002 0 0 0 0.002 0 0 0 0 0 0 0 0 0 0 0 0 0 0 0 0 0 0 0 0 0 0 0 0 0 0 0.02 0.009 0.009 0.02 
0.038 0 0.022 0 0 0.057 0.024 0.003 0.01 0 0.018 0.034 0.084 0.083 0.152 0.127 0.101 0.106 0.198 0.284 0.511 0.261 0.365 0.529 1 0.363 0.096 0.018 0.165 0.123 0.031 0.015 0.003 0 0.022 0.049 0.054 0.046 0.046 0.023 0.024 0.04 0.044 0.034 0.045 0.064 0.047 0.032 0.08 0.04 0.044 0.012 0.005 0.032 0.023 0.015 0.026 0.026 0.04 0.086 0.053 0.03 0.035 0.033 0.034 0.039 0.03 0.019 0.014 0.025 0.021 0.011 0.007 0.015 0.025 0.021 0.017 0.011 0.017 0.067 0.026 0.003 0.004 0.016 0 0 0 0 0 0.001 0.001 0 0 0.003 0.004 0.001 0.006 0.007 0.004 0.002 0.003 0.005 0.002 0.001 0.002 0.002 0.001 0 0.002 0.008 0.005 0.011 0.009 0.01 0.008 0.001 0.003 0.006 0.008 0.002 0.007 0.019 0.021 0.019 0 0 0.003 0.009 0.003 0.001 0.003 0.003 0.002 0.002 0.002 0.003 0.001 0.003 0.004 0.003 0.006 0.003 0.003 0.003 0.003 0.004 0.002 0.003 0.022 0.008 0.005 0.01 0.011 0.01 0.006 0.012 0.008 0.004 0.004 0.009 0.006 0.006 0.006 0.008 0.006 0.007 0.007 0.01 0.012 0.013 0.014 0.013 0.007 0.004 0.003 0.001 0.001 0.001 0.001 0.001 0 0.002 0 0 0 0 0 0 0.001 0.001 0 0 0 0 0.001 0.002 0.001 0.001 0.002 0.001 0.001 0.003 0.003 0 0.007 0.003 0.003 0.001 0 0 0 0 0 0 0 0.003 0.002 0.002 0.001 0.003 0.003 0.001 0.002 0.003 0.002 0.001 0.005 0.003 0.003 0.001 0 0 0.024 0.033 0.033 0.032 0.032 0.026 0.022 0.013 0.03 0.029 0.023 0.027 0.027 0.032 0.047 0.042 0.032 0.043 0.086 0.045 0.033 0.022 0.024 0.016 0.013 0.012 0.002 0.002 0.001 0.001 0 0 0 0 0 0 0 0 0 0 0 0 0.003 0.003 0.002 0.002 0.001 0.013 0.019 0.026 0.014 0.011 0.002 0 0.001 0 0 0 0 0 0 0 0 0 0 0 0 0 0 0 0 0 0 0 0 0 0 0 0 0 0 0 0 0 0 0 0.001 0 0 0 0 0 0 0 0 0 0 0 0 0 0 0.001 0.001 0.001 0.001 0.001 0.001 0 0 0.002 0.002 0.001 0 0 0 0 0 0 0 0 0 0 0 0 0 0 0.001 0.002 0.001 0.001 0 0.002 0.001 0.002 0.004 0.004 0.003 0.001 0.001 0.001 0.001 0.001 0.001 0 0 0 0 0 0 0 0 0 0 0 0 0 0 0 0 0.001 0 0.001 0 0 0 0 0 0 0 0 0 0 0 0 0 0 0 0 0 0 0 0 0 0 0 0 0 0 0 0 0 0 0 0 0 0 0 0 0 0.002 0.002 0.001 0.001 0 0 0 0 0 0 0 0 0 0 0 0 0 0 0 0 0 0 0 0 0 0 0 0.001 0 0 0.001 0.001 0.001 0.001 0.004 0.004 0.004 0.006 0.005 0.003 0.007 0.009 0.006 0.007 0.006 0.007 0.011 0.011 0.01 0.006 0.009 0.007 0.007 0.007 0.004 0.001 0.001 0.001 0 0 0 0 0 0 0 0 0 0 0 0 0 0 0 0 0 0 0 0 0 0 0.001 0.003 0.003 0.006 0.003 0 0.007 0.002 0.002 0 0 0 0 0 0 0 0 0 0 0 0 0 0 0 0 0 0 0 0 0 0 0 0 0 0.001 0.001 0.001 0.001 0.001 0 0 0.002 0.003 0.002 0.004 0.003 0.002 0.001 0.002 0.006 0.001 0.001 0.002 0.001 0.006 0.003 0.003 0.001 0 0 0 0 0 0 0 0 0 0 0 0 0 0 0 0 0 0 0 0 0 0 0 0.001 0.001 0 0 0 0 0 0 0 0 0 0 0 0 0 0 0 0 0 0 0 0 0 0 0 0 0 0 0 0 0 0 0 0 0 0 0 0 0 0.015 0.009 0.001 0.006 0 0.005 0.012 0.036 0.031 0.058 0.051 0.04 0.039 0.055 0.075 0.108 0.104 0.158 0.13 0.167 0.301 0.07 0.004 0.047 0.03 0.006 0.005 0.002 0 0.014 0.023 0.025 0.021 0.021 0.008 0.01 0.017 0.015 0.013 0.018 0.027 0.023 0.021 0.033 0.019 0.022 0.009 0.004 0.019 0.01 0.01 0.017 0.015 0.013 0.018 0.011 0.014 0.017 0.016 0.014 0.017 0.012 0.011 0.003 0.012 0.01 0.005 0.001 0.004 0.009 0.006 0.002 0.002 0.003 0.031 0.008 0 0 0.008 0 0 0 0.001 0 0.001 0 0.001 0.001 0.004 0.001 0.001 0.003 0.004 0.002 0.002 0.002 0.002 0.001 0.002 0.001 0 0 0 0.001 0.002 0.002 0.003 0.003 0.002 0.002 0.002 0.002 0.003 0.005 0.003 0.001 0.005 0.012 0.01 0.003 0.003 0.003 0.007 0.001 0 0.001 0.001 0 0 0.001 0 0 0 0 0.001 0.001 0.002 0 0.002 0 0.003 0.001 0.002 0.009 0.012 0.007 0.007 0.014 0.018 0.004 0.008 0.017 0.006 0.008 0.013 0.014 0.006 0.006 0.004 0.006 0.006 0.006 0.006 0.006 0.007 0.007 0.007 0.003 0.002 0.002 0 0 0.001 0 0.001 0 0.001 0 0.001 0 0 0 0 0 0 0 0 0 0 0 0.001 0.001 0.001 0.002 0.003 0.003 0.004 0.004 0 0.004 0.004 0.004 0.001 0 0 0 0 0 0 0.001 0.001 0.001 0 0.001 0.002 0.002 0 0 0 0 0 0.002 0.002 0.001 0 0 0 0.07 0.078 0.074 0.08 0.069 0.04 0.036 0.02 0.012 0.012 0.008 0.008 0.012 0.011 0.014 0.014 0.011 0.016 0.026 0.011 0.014 0.011 0.011 0.007 0.006 0.005 0.002 0.003 0.003 0.002 0.002 0.001 0.001 0.001 0.001 0 0.001 0.001 0.002 0.002 0.001 0.001 0.002 0.002 0.002 0.002 0.002 0.006 0.008 0.008 0.005 0.002 0.001 0.001 0.002 0.002 0 0 0.001 0 0 0 0 0 0 0.001 0 0 0.001 0.001 0.001 0.001 0.001 0.001 0.001 0.001 0.001 0.001 0.001 0.001 0.001 0.001 0 0 0 0 0.002 0 0 0 0 0 0 0 0.001 0.001 0.001 0.001 0.001 0.001 0.001 0.001 0.001 0.001 0.001 0.001 0.001 0.001 0 0.005 0.003 0.001 0 0 0 0 0 0 0 0 0 0 0 0 0 0.001 0.001 0.003 0.003 0.001 0.002 0.003 0.001 0.001 0.005 0.003 0.002 0.004 0.004 0.003 0.003 0.001 0.002 0.002 0.001 0.001 0.001 0.001 0 0 0 0 0 0 0.001 0.003 0.001 0 0 0 0 0 0 0 0 0 0 0 0 0 0 0 0 0 0 0 0 0 0 0 0 0 0 0 0 0 0 0 0 0 0 0 0 0 0 0 0 0 0 0.002 0.002 0 0 0 0 0 0 0 0 0 0 0 0 0 0 0 0 0 0 0 0 0.001 0 0 0 0 0.001 0 0.004 0.002 0 0.005 0.005 0.002 0.005 0.009 0.017 0.011 0.007 0.01 0.012 0.011 0.012 0.012 0.018 0.014 0.022 0.017 0.012 0.018 0.013 0.015 0.017 0.006 0.001 0.001 0 0.001 0 0.002 0 0.001 0.003 0.001 0.001 0 0 0 0 0.001 0.001 0 0 0 0 0 0.001 0 0 0.003 0.004 0.005 0.011 0.006 0 0.012 0.006 0.005 0.002 0 0 0 0 0 0 0 0.002 0.003 0 0 0.002 0 0 0 0.001 0 0 0 0 0 0 0 0 0 0 0.001 0 0.001 0 0 0 0.004 0.003 0.005 0.006 0.003 0.003 0.006 0.008 0.002 0.002 0.005 0.004 0.008 0.007 0.007 0.005 0.005 0.005 0.002 0 0 0 0 0 0 0 0 0 0 0 0 0 0 0 0.002 0.002 0 0 0 0.004 0.005 0.003 0.003 0.002 0 0 0 0 0 0 0 0 0 0 0 0 0 0 0 0 0 0 0 0 0 0 0 0 0 0 0 0 0 0 0 0 0 0.016 0.007 0.007 0.016 
0.044 0.001 0.04 0 0 0.041 0.025 0.007 0.01 0 0.02 0.035 0.085 0.089 0.147 0.121 0.089 0.113 0.197 0.237 0.359 0.369 0.547 0.407 0.544 1 0.232 0.01 0.124 0.084 0.023 0.013 0.002 0 0.03 0.044 0.053 0.042 0.046 0.017 0.017 0.044 0.047 0.031 0.045 0.071 0.056 0.052 0.082 0.036 0.049 0.025 0.014 0.031 0.026 0.022 0.03 0.033 0.038 0.053 0.038 0.035 0.041 0.048 0.041 0.038 0.03 0.021 0.016 0.035 0.029 0.014 0.006 0.008 0.019 0.013 0.008 0.005 0.017 0.061 0.027 0.002 0.003 0.023 0 0.001 0.001 0.002 0.001 0.001 0.001 0.001 0.002 0.005 0.004 0.002 0.006 0.007 0.006 0.004 0.006 0.002 0 0.004 0.005 0.003 0.003 0.005 0.006 0.003 0.005 0.009 0.009 0.006 0.003 0.003 0.004 0.004 0.01 0.005 0.006 0.019 0.016 0.015 0.001 0.001 0.001 0.004 0 0 0 0 0 0 0 0 0 0 0 0 0.002 0.002 0.001 0.001 0 0.005 0.002 0.005 0.012 0.014 0.009 0.01 0.014 0.018 0.013 0.008 0.011 0.006 0.008 0.007 0.01 0.005 0.005 0.004 0.004 0.006 0.006 0.011 0.009 0.009 0.009 0.009 0.004 0.003 0.003 0.001 0.001 0.001 0.003 0 0 0.004 0 0.001 0.001 0.002 0.001 0.001 0 0 0 0 0 0 0 0 0 0 0.003 0.003 0.002 0.005 0.003 0 0.005 0.005 0.003 0.002 0.001 0.001 0.003 0.002 0.002 0.002 0.004 0.004 0.004 0.003 0.003 0.005 0 0.002 0.001 0.003 0 0.002 0.002 0.001 0 0 0 0 0.061 0.073 0.065 0.076 0.067 0.034 0.031 0.025 0.018 0.02 0.017 0.012 0.018 0.02 0.037 0.03 0.021 0.021 0.052 0.027 0.024 0.018 0.017 0.008 0.008 0.006 0 0.001 0 0 0 0 0 0.001 0.003 0 0.001 0 0 0 0.001 0.001 0.003 0.003 0.004 0.004 0.001 0.003 0.009 0.014 0.007 0.003 0.001 0.001 0.001 0.001 0.001 0.001 0.003 0.002 0 0.001 0.001 0 0.001 0.001 0.001 0 0 0 0 0 0 0 0 0 0.001 0 0 0.001 0.001 0.001 0 0 0 0 0.001 0.002 0.001 0.001 0 0 0 0.001 0 0.002 0.002 0.001 0.002 0.004 0.003 0.001 0.002 0.002 0.004 0.002 0.001 0.001 0.001 0.005 0.003 0.003 0.002 0.001 0 0.001 0.002 0.002 0.001 0.001 0 0 0 0.002 0 0 0.002 0.002 0.002 0.002 0.002 0.003 0.001 0.001 0.005 0.002 0.002 0.002 0.003 0.002 0.003 0.003 0.002 0.002 0.002 0.002 0.003 0.002 0.002 0 0.002 0.002 0.001 0.001 0 0.003 0.002 0.001 0 0 0.001 0 0 0 0 0 0 0 0 0 0 0 0 0 0 0 0 0 0 0 0 0 0.001 0.001 0 0.001 0.001 0 0 0.001 0 0 0.001 0.001 0.001 0.001 0 0 0 0.002 0.001 0 0 0.001 0.001 0 0 0 0.001 0 0 0 0 0 0 0 0 0 0 0 0 0.001 0 0 0 0 0.004 0.001 0.003 0.004 0.006 0.005 0.008 0.007 0.004 0.007 0.014 0.006 0.004 0.01 0.01 0.006 0.007 0.008 0.009 0.011 0.024 0.017 0.017 0.023 0.015 0.017 0.017 0.008 0.008 0.008 0.003 0 0 0.001 0 0 0.001 0.001 0.001 0 0 0 0 0 0 0 0 0 0 0 0.001 0 0 0.003 0.003 0.004 0.005 0.002 0 0.007 0.005 0.005 0.002 0 0 0 0 0 0 0.002 0.003 0.002 0.001 0.002 0.004 0.002 0.001 0.001 0.002 0.002 0.001 0.002 0.002 0.002 0.002 0 0 0 0 0 0 0.001 0.001 0.001 0.003 0.009 0.009 0.006 0.011 0.009 0.007 0.009 0.011 0.006 0.005 0.006 0.003 0.011 0.005 0.01 0.009 0.009 0.009 0 0 0 0 0 0 0 0 0 0 0 0 0 0 0 0 0.002 0.002 0.002 0.002 0.001 0.001 0.001 0.003 0.001 0 0 0 0 0 0 0 0 0 0 0 0 0 0 0 0 0 0 0 0 0 0 0 0 0 0 0 0 0 0 0 0 0 0 0 0.042 0.019 0.005 0.006 0 0.016 0.022 0.066 0.066 0.125 0.084 0.07 0.083 0.159 0.186 0.306 0.291 0.454 0.332 0.442 0.813 0.186 0.012 0.111 0.078 0.019 0.008 0.005 0 0.025 0.047 0.051 0.043 0.042 0.013 0.022 0.037 0.041 0.03 0.042 0.064 0.049 0.046 0.074 0.039 0.042 0.015 0.009 0.031 0.025 0.024 0.032 0.028 0.032 0.046 0.029 0.029 0.034 0.033 0.033 0.03 0.027 0.02 0.011 0.028 0.02 0.009 0.006 0.003 0.012 0.012 0.008 0.005 0.015 0.047 0.027 0 0 0.014 0 0 0 0 0 0 0 0 0 0.003 0.001 0.001 0.004 0.007 0.004 0.003 0.005 0.006 0.003 0.004 0.002 0.002 0.001 0.001 0.004 0.003 0.003 0.006 0.006 0.005 0.003 0.004 0.003 0 0.009 0.006 0.008 0.019 0.024 0.022 0.006 0.007 0.006 0.013 0.007 0.004 0.003 0.005 0.004 0.004 0.001 0.005 0.005 0.005 0.003 0.002 0.004 0.004 0.003 0.004 0.008 0.007 0.005 0.014 0.019 0.014 0.011 0.018 0.02 0.026 0.017 0.014 0.018 0.01 0.016 0.019 0.017 0.01 0.009 0.007 0.01 0.011 0.01 0.011 0.012 0.016 0.016 0.017 0.011 0.011 0.01 0.007 0.001 0.004 0.003 0 0.001 0.005 0.002 0.003 0 0.001 0 0.001 0 0 0 0 0 0 0 0 0 0 0.002 0.002 0.002 0.008 0.005 0 0.008 0.004 0.003 0.002 0.002 0.002 0.002 0.002 0.001 0.001 0.002 0.007 0.006 0.005 0.003 0.009 0.005 0.004 0.004 0.006 0.004 0.003 0.009 0.003 0.003 0.003 0 0 0.073 0.086 0.076 0.084 0.075 0.032 0.027 0.027 0.028 0.029 0.016 0.026 0.028 0.026 0.031 0.036 0.019 0.022 0.057 0.029 0.032 0.023 0.029 0.014 0.014 0.014 0.007 0.009 0.004 0.005 0 0.001 0.001 0 0.002 0.001 0 0.001 0.001 0.002 0.005 0.006 0.012 0.009 0.008 0.008 0.005 0.011 0.017 0.017 0.007 0.006 0.003 0.002 0.003 0.002 0 0 0.003 0.002 0 0 0 0 0 0 0 0 0 0 0 0 0 0 0.001 0.002 0.001 0.001 0.001 0.002 0.002 0 0.001 0 0.001 0 0 0 0 0 0 0 0 0 0 0 0 0 0 0 0 0 0.001 0.001 0.001 0 0.001 0 0.001 0.001 0.001 0.001 0 0 0 0 0 0 0 0.001 0 0 0 0.001 0 0 0 0.003 0.003 0.001 0.001 0.003 0.004 0.002 0.005 0.002 0.002 0.002 0.001 0.001 0.001 0 0 0.001 0 0 0 0 0 0 0 0 0 0 0 0.001 0 0 0 0 0 0 0 0 0 0 0 0 0 0 0 0 0 0 0 0 0 0 0 0 0 0 0 0 0 0 0 0 0 0 0 0 0 0 0 0 0 0 0 0 0 0 0 0 0 0 0 0 0 0 0 0 0 0 0 0 0 0 0 0 0 0 0 0 0 0 0 0.001 0.001 0.001 0.003 0.002 0.002 0.003 0.002 0.004 0.008 0.006 0.003 0.005 0.01 0.01 0.008 0.009 0.011 0.01 0.014 0.012 0.011 0.012 0.009 0.01 0.007 0.005 0.003 0.003 0 0.002 0.002 0 0.001 0 0.002 0.001 0.001 0 0 0 0 0.002 0.001 0.001 0 0 0.001 0.001 0.002 0.001 0 0.002 0.002 0.002 0.007 0.004 0 0.008 0.001 0.001 0.001 0.001 0.001 0.001 0.001 0 0 0.001 0.002 0.003 0.001 0.001 0.003 0.003 0.002 0.001 0.001 0.001 0.001 0 0 0 0 0 0 0.002 0.002 0.002 0.002 0.001 0 0 0.001 0.001 0.001 0.001 0.001 0 0 0.004 0.006 0.003 0.001 0.002 0.001 0.006 0.005 0.006 0.005 0.004 0.004 0.001 0 0 0 0 0 0 0 0 0 0 0 0 0 0 0 0.001 0.001 0.001 0.001 0 0 0.001 0.001 0 0 0 0 0 0 0 0 0.001 0.001 0 0 0 0 0 0 0 0 0 0 0 0 0 0 0 0 0 0 0 0 0 0 0 0 0 0.01 0.017 0.017 0.01 
0.02 0.001 0.019 0 0 0.017 0.006 0 0.004 0 0.004 0.014 0.036 0.029 0.053 0.05 0.039 0.042 0.07 0.085 0.109 0.109 0.168 0.134 0.174 0.285 1 0.002 0.047 0.033 0.006 0.002 0 0 0.015 0.026 0.029 0.024 0.02 0.01 0.011 0.02 0.017 0.013 0.02 0.031 0.021 0.014 0.035 0.016 0.017 0.005 0.005 0.012 0.009 0.007 0.011 0.013 0.017 0.023 0.014 0.011 0.012 0.014 0.014 0.02 0.013 0.011 0.002 0.008 0.008 0.003 0.003 0.005 0.006 0.005 0.002 0.002 0.004 0.026 0.009 0.002 0.002 0.009 0 0 0 0 0 0 0 0 0 0.001 0 0 0.003 0.004 0.002 0.001 0.002 0.003 0.001 0 0.002 0.002 0.002 0.003 0.003 0.001 0.004 0.005 0.005 0.002 0.001 0.002 0.001 0.001 0.007 0.005 0.002 0.006 0.009 0.009 0 0.002 0.001 0.008 0.003 0.003 0.002 0.003 0.002 0.003 0.002 0.003 0.002 0.003 0.001 0.002 0.003 0.003 0.001 0.001 0.001 0.005 0.001 0.001 0.011 0.005 0.004 0.005 0.007 0.011 0.006 0.009 0.008 0.003 0.003 0.008 0.007 0.003 0.002 0.002 0.005 0.006 0.005 0.006 0.005 0.007 0.007 0.008 0.004 0.001 0.001 0.001 0 0 0.001 0 0 0.002 0 0 0 0 0 0 0 0 0 0 0 0 0 0 0 0 0.001 0.001 0.001 0.003 0.002 0 0.003 0.001 0.001 0.001 0 0 0 0.001 0 0 0.001 0.001 0.001 0.001 0.001 0.001 0.001 0.001 0.001 0.003 0.002 0.003 0.005 0.002 0.004 0.001 0 0 0.025 0.029 0.026 0.026 0.025 0.013 0.013 0.01 0.016 0.015 0.006 0.014 0.013 0.012 0.015 0.014 0.007 0.009 0.026 0.014 0.013 0.008 0.014 0.007 0.007 0.006 0.001 0.001 0.001 0.002 0.001 0 0 0 0 0 0 0 0 0 0.002 0.001 0.001 0.001 0.001 0.001 0.001 0.006 0.007 0.006 0.006 0.002 0 0 0.001 0 0 0 0 0 0 0 0 0 0 0 0 0 0 0 0 0.001 0 0 0.001 0.001 0.001 0 0 0.001 0.001 0 0 0 0.001 0 0 0.001 0 0.001 0 0 0.001 0 0 0.001 0.001 0.001 0.001 0.001 0.001 0 0.001 0.001 0.001 0 0.001 0 0 0.001 0.001 0 0 0 0 0 0.001 0.001 0.001 0.001 0.001 0 0.001 0.001 0.001 0.001 0.001 0.001 0 0.001 0.001 0.001 0.001 0 0.002 0 0 0.001 0.001 0 0 0 0.001 0.001 0.001 0.001 0.001 0.001 0.001 0 0.001 0.001 0.001 0.001 0 0 0 0 0 0 0.001 0.001 0 0 0.001 0 0 0 0 0 0 0 0 0 0 0 0 0 0 0 0 0 0 0 0 0.001 0.001 0.001 0 0.001 0 0.001 0.001 0.001 0 0 0 0 0.001 0 0 0 0 0.001 0.001 0 0 0 0 0 0 0 0 0 0 0 0 0 0 0 0 0 0 0 0 0 0 0 0 0 0.001 0.001 0 0.001 0.001 0.002 0.001 0 0.001 0.002 0.001 0 0.002 0.002 0.002 0.002 0.004 0.002 0.002 0.004 0.003 0.003 0.001 0.001 0 0 0 0 0 0 0 0 0 0 0 0 0 0 0 0 0 0 0 0 0 0 0 0 0 0 0 0 0.001 0.001 0 0.002 0.002 0.002 0 0 0 0 0 0 0 0 0 0 0.001 0 0.001 0.001 0.001 0.001 0.001 0.001 0.001 0.001 0.001 0 0 0 0 0 0 0 0 0 0 0 0 0 0 0 0.001 0 0 0.001 0.001 0.001 0 0.001 0 0.002 0 0.001 0.001 0.001 0.001 0 0 0 0 0 0 0 0 0 0 0 0 0 0 0 0 0 0 0 0 0 0 0 0 0 0 0 0 0 0 0 0 0 0 0 0 0 0 0 0 0 0 0 0 0 0 0 0 0 0 0 0 0 0 0 0 0 0 0 0 0.011 0.008 0.001 0.003 0 0.011 0.011 0.024 0.021 0.037 0.031 0.027 0.027 0.048 0.06 0.094 0.077 0.131 0.1 0.131 0.226 0.052 0.005 0.029 0.021 0.007 0.006 0.002 0 0.013 0.021 0.022 0.016 0.017 0.01 0.011 0.018 0.017 0.014 0.02 0.024 0.018 0.017 0.029 0.012 0.018 0.011 0.006 0.016 0.015 0.011 0.012 0.008 0.008 0.014 0.011 0.011 0.015 0.014 0.015 0.015 0.01 0.007 0.003 0.01 0.007 0.004 0.003 0.003 0.003 0.004 0.005 0.007 0.007 0.021 0.014 0.002 0.003 0.008 0 0 0 0 0 0 0 0 0.001 0.003 0.003 0.002 0.004 0.005 0.002 0.002 0.001 0.001 0 0 0 0.002 0.001 0.003 0.002 0.001 0.002 0.003 0.001 0 0 0 0.001 0.001 0.002 0.001 0.002 0.01 0.01 0.008 0.002 0.003 0.003 0.005 0.002 0.001 0.002 0.001 0.002 0.001 0.001 0.001 0.001 0.001 0.001 0.001 0.001 0 0 0 0.002 0 0 0.002 0.003 0 0.002 0.003 0.003 0.005 0.004 0.005 0.006 0 0.003 0.006 0.005 0.002 0.002 0.002 0.003 0.003 0.002 0.002 0.003 0.003 0.003 0.005 0 0.001 0.001 0 0.001 0.001 0.001 0 0 0.001 0 0 0 0 0 0 0 0 0 0 0 0 0 0 0 0 0 0 0.001 0.001 0.001 0 0.002 0.002 0.002 0.001 0 0 0 0 0 0 0 0.001 0.001 0 0 0.002 0.002 0 0 0.002 0.001 0 0.002 0.001 0.001 0.001 0 0 0.029 0.034 0.03 0.033 0.031 0.016 0.01 0.007 0.007 0.006 0.005 0.004 0.008 0.006 0.01 0.008 0.005 0.005 0.017 0.005 0.007 0.005 0.006 0.001 0.002 0.003 0.002 0.002 0.001 0 0.001 0 0 0.001 0 0 0.001 0 0 0 0.002 0.001 0.002 0.002 0.001 0.001 0.001 0.002 0.002 0.002 0.001 0 0.001 0.001 0.001 0.001 0 0 0.001 0.001 0 0 0 0 0 0 0 0 0 0 0 0 0 0 0 0 0 0 0 0 0 0 0 0 0 0 0 0 0 0 0 0 0 0 0 0 0 0 0 0 0 0.001 0.001 0.001 0 0.001 0.001 0 0 0.001 0.001 0 0 0 0 0 0 0 0 0 0 0 0 0 0 0 0 0 0 0 0 0 0 0 0 0 0 0 0 0 0 0 0 0 0 0 0 0 0 0 0 0 0 0 0.001 0.002 0.001 0 0 0 0 0 0 0 0 0 0 0 0 0 0 0 0 0 0 0 0 0 0 0 0 0 0 0 0 0 0 0 0 0 0 0 0 0 0 0 0 0 0 0 0 0 0 0 0 0 0 0 0 0 0 0 0 0 0 0 0 0 0 0 0 0 0 0 0 0 0.001 0 0 0.001 0.003 0.002 0.002 0.003 0.003 0.002 0.004 0.003 0.003 0.003 0.006 0.002 0.003 0.003 0.004 0.006 0.009 0.006 0.006 0.009 0.006 0.006 0.005 0.004 0 0 0 0 0 0 0 0 0 0 0 0 0 0 0 0 0 0 0 0 0 0 0 0 0 0.002 0.002 0.002 0.002 0.001 0 0.003 0.003 0.002 0 0 0 0 0 0 0 0 0 0 0 0 0 0 0 0 0 0 0 0.001 0.001 0.001 0.001 0 0 0.001 0.001 0.001 0.001 0.001 0.001 0.001 0.001 0.001 0.002 0.001 0.002 0.002 0.003 0.002 0.003 0.002 0.001 0.001 0.002 0.003 0.002 0.003 0.002 0.002 0.002 0 0 0 0 0 0 0 0 0 0 0 0 0 0 0 0 0 0 0 0 0 0.001 0.002 0.002 0.002 0 0 0 0 0 0 0 0 0 0 0 0 0 0 0 0 0 0 0 0 0 0 0 0 0 0 0 0 0 0 0 0 0 0 0.006 0.003 0.003 0.006 
0 0 0 0 0 0.017 0.02 0 0.005 0 0 0 0.005 0.004 0.004 0.003 0.003 0.006 0.005 0.006 0.008 0.006 0.01 0.026 0.014 0.006 0.001 1 0.059 0.105 0.258 0.077 0.023 0 0.004 0.006 0.006 0.003 0.006 0.004 0.004 0.003 0.005 0.004 0.007 0.005 0.008 0.007 0.007 0.006 0.008 0.003 0.003 0.007 0.007 0.004 0.006 0.012 0.037 0.068 0.042 0.008 0.007 0.012 0.011 0.005 0.01 0.009 0.007 0.016 0.01 0.014 0.01 0.003 0.008 0.004 0.001 0.001 0 0.001 0 0 0 0.001 0 0 0 0 0 0 0 0 0 0 0 0 0 0 0 0 0 0 0 0 0 0 0 0.001 0.002 0.002 0.003 0.004 0.004 0.003 0.002 0.001 0.001 0.002 0.001 0.001 0 0 0 0 0 0 0 0 0 0 0 0 0 0 0 0 0 0 0.001 0 0.001 0.001 0 0 0 0.001 0 0 0.004 0.001 0.001 0.001 0.001 0 0 0.001 0 0 0 0 0 0 0 0 0 0 0 0 0.001 0.001 0.001 0.001 0 0 0 0 0 0 0 0 0 0 0 0 0 0 0 0 0 0 0 0 0 0 0 0 0 0 0 0 0 0 0 0 0 0 0 0 0 0 0 0 0 0 0 0 0 0 0 0 0 0 0 0 0 0 0 0 0 0 0 0 0 0 0 0 0.001 0 0 0.001 0.005 0.004 0.005 0.005 0.004 0.008 0.011 0.01 0.005 0.007 0.028 0.013 0.006 0.004 0.002 0.001 0.001 0.001 0 0 0 0 0 0 0 0 0 0 0 0 0 0 0 0 0 0 0 0 0 0.004 0.005 0.007 0.004 0.003 0 0 0 0 0 0 0 0 0 0 0 0 0 0 0 0 0 0 0 0 0 0 0 0 0 0 0 0 0 0 0 0 0 0 0 0 0 0 0 0 0 0.001 0.001 0 0 0 0.001 0.001 0 0 0 0 0 0 0 0 0 0 0 0 0 0 0 0 0.001 0.001 0 0 0.001 0.001 0.001 0 0.001 0.001 0.001 0.001 0.001 0.001 0 0.001 0.001 0 0 0 0 0 0 0 0 0 0.001 0.001 0.001 0.001 0.001 0.001 0 0 0 0 0 0 0 0 0 0 0 0 0 0 0 0 0 0 0 0 0 0 0 0 0 0 0 0 0 0 0 0 0 0 0 0 0 0 0 0 0 0 0 0 0 0 0 0 0 0 0 0 0 0 0 0 0 0 0 0 0 0 0 0 0 0 0 0 0 0 0 0 0 0 0 0 0 0 0 0 0 0 0 0 0 0 0 0 0 0 0 0 0 0 0 0 0 0 0.001 0.001 0.001 0.001 0 0.001 0 0 0 0 0 0 0 0 0 0 0 0 0 0 0 0 0 0 0 0 0 0 0 0 0 0 0 0 0 0 0 0 0 0 0 0 0 0 0 0 0 0 0 0 0 0 0 0 0 0 0 0 0 0 0 0 0 0 0 0 0 0 0 0 0 0 0 0 0 0 0 0.001 0.001 0 0 0.001 0.001 0.001 0 0.001 0 0.001 0.001 0.001 0.001 0.001 0.001 0 0 0 0 0 0 0 0 0 0 0 0 0 0 0 0 0 0 0 0 0 0 0 0 0 0 0 0 0 0 0 0 0 0 0 0 0 0 0 0 0 0 0 0 0 0 0 0 0 0 0 0 0 0 0 0 0 0 0 0 0 0 0.001 0 0 0 0 0 0 0.001 0.001 0.001 0 0.001 0.002 0.002 0.003 0.004 0.002 0.002 0.006 0.002 0 0 0 0 0 0 0 0 0 0 0 0 0 0 0 0 0 0 0 0 0 0 0 0 0 0 0 0 0 0 0 0 0 0 0 0 0 0 0 0 0 0 0 0 0 0 0 0 0.001 0.001 0 0 0.001 0 0 0 0 0 0 0 0 0 0 0 0 0 0 0 0 0 0 0 0 0 0 0 0 0 0 0 0 0 0 0 0 0 0 0 0 0 0 0 0 0 0 0 0 0 0 0 0 0 0 0 0 0 0 0 0 0 0 0 0 0 0 0 0 0 0.001 0 0.001 0.002 0.002 0.002 0.001 0.002 0.005 0.004 0.002 0.003 0.003 0.003 0.002 0.003 0.003 0.003 0.003 0.001 0.001 0.001 0.001 0.001 0.001 0.001 0.002 0.001 0.001 0 0 0 0 0 0.001 0.001 0 0 0 0 0 0 0.001 0 0 0 0 0 0 0 0 0 0 0.002 0.002 0.002 0.003 0.003 0 0.003 0.001 0.001 0 0.001 0.001 0.001 0.001 0 0 0.001 0.001 0 0.001 0.001 0.001 0.001 0.001 0.002 0.002 0.001 0.001 0.002 0 0.001 0.001 0 0 0.004 0.005 0.004 0.005 0.006 0.003 0.002 0.001 0.001 0.001 0 0.001 0.002 0.001 0 0.001 0 0 0 0 0.001 0 0.001 0 0.001 0.001 0 0 0 0 0.001 0 0 0.001 0.001 0 0.001 0.001 0.001 0.001 0.001 0.001 0.001 0.001 0 0 0 0 0 0 0 0 0 0 0 0 0.001 0 0.001 0.001 0 0 0 0 0 0 0 0 0 0 0 0 0 0 0 0 0 0 0 0 0 0 0 0 0 0 0 0 0 0 0 0 0 0 0 0 0 0 0 0 0 0 0 0 0 0 0 0 0 0 0 0 0 0 0 0 0 0 0 0 0 0 0 0 0 0 0 0 0 0 0 0 0 0 0 0 0 0 0 0 0 0 0 0 0 0 0 0 0 0 0 0 0 0 0 0 0 0 0 0 0 0 0 0 0 0 0 0 0 0 0 0 0 0 0 0 0 0 0 0 0 0 0 0 0 0 0 0 0 0 0 0 0 0 0 0 0 0 0 0 0 0 0 0 0 0 0 0 0 0 0 0 0 0 0 0 0 0 0 0 0 0 0 0 0 0 0 0 0 0.001 0 0 0 0.001 0.001 0 0 0 0 0 0.001 0 0 0.001 0.002 0.003 0.005 0.005 0.001 0.002 0.001 0.001 0 0 0 0 0 0 0 0 0 0 0 0 0 0 0 0 0 0 0 0 0 0 0 0 0 0 0 0.001 0.001 0.001 0.001 0.001 0 0.001 0.001 0.001 0.001 0 0 0 0 0 0 0 0 0 0 0 0 0 0 0 0 0 0 0 0 0 0 0 0 0.001 0.001 0.001 0.001 0.001 0 0 0.001 0.001 0.001 0 0.001 0.001 0.001 0.001 0 0 0 0 0 0 0 0.001 0 0 0 0 0 0 0 0 0 0 0 0 0 0 0 0 0 0 0 0 0 0 0 0 0 0 0 0 0 0 0 0 0 0 0 0 0 0 0 0 0 0 0 0 0 0 0 0 0 0 0 0 0 0 0 0 0 0 0 0 0 0 0.001 0.001 0.001 0.001 
0.022 0.005 0.007 0 0 0.331 0.058 0.029 0.019 0 0.012 0.017 0.048 0.046 0.095 0.068 0.06 0.058 0.102 0.183 0.186 0.118 0.248 0.459 0.24 0.137 0.032 0.087 1 0.718 0.18 0.055 0.017 0 0.014 0.026 0.03 0.028 0.029 0.017 0.022 0.033 0.038 0.025 0.037 0.048 0.045 0.038 0.055 0.044 0.037 0.021 0.022 0.044 0.034 0.032 0.05 0.094 0.232 0.402 0.254 0.036 0.045 0.051 0.038 0.033 0.037 0.028 0.025 0.045 0.041 0.026 0.018 0.047 0.093 0.094 0.047 0.017 0.014 0.037 0.015 0.001 0.001 0.011 0 0 0 0.001 0 0 0 0 0.001 0.002 0.002 0 0.005 0.007 0.005 0.002 0.005 0.002 0 0.002 0.006 0.004 0.004 0.003 0.007 0.006 0.005 0.014 0.014 0.008 0.005 0.006 0.005 0.004 0.034 0.016 0.006 0.015 0.015 0.015 0.002 0.003 0.004 0.008 0.001 0.001 0.004 0.004 0.004 0.003 0.001 0.004 0 0.004 0.006 0.002 0.017 0.012 0.006 0.005 0.005 0.026 0.004 0.01 0.076 0.025 0.015 0.022 0.022 0.019 0.021 0.038 0.027 0.019 0.022 0.035 0.024 0.018 0.02 0.015 0.017 0.023 0.02 0.04 0.034 0.045 0.047 0.039 0.02 0.015 0.013 0.006 0.003 0.004 0.003 0 0 0.008 0.001 0.002 0 0 0 0 0.002 0.002 0.001 0 0 0.001 0.002 0.002 0.002 0.001 0.008 0.011 0.01 0.013 0.012 0 0.016 0.013 0.012 0.001 0.001 0.001 0.001 0.001 0 0.002 0.003 0.008 0.011 0.004 0.006 0.006 0.004 0.002 0.003 0.005 0.002 0.001 0.006 0.004 0.002 0 0 0 0.026 0.032 0.035 0.029 0.033 0.016 0.011 0.036 0.098 0.108 0.106 0.107 0.119 0.149 0.235 0.199 0.128 0.172 0.445 0.241 0.151 0.107 0.1 0.06 0.055 0.043 0.003 0.004 0.002 0.001 0.002 0 0 0.001 0.001 0 0 0 0 0 0.001 0.001 0.008 0.007 0.007 0.005 0.004 0.055 0.072 0.102 0.039 0.023 0.003 0.004 0.002 0.004 0.001 0 0.001 0.001 0 0 0 0 0 0 0 0 0 0 0 0 0 0 0 0 0 0 0 0 0 0 0 0 0.001 0 0.003 0.007 0 0.004 0 0.002 0.002 0.008 0.009 0.005 0.004 0.003 0.009 0.005 0.003 0.002 0.004 0.005 0.006 0.004 0.003 0.001 0.002 0.007 0.007 0.003 0.004 0 0 0.002 0.004 0.006 0.005 0.005 0.005 0.002 0.006 0.006 0.005 0.006 0.009 0.015 0.008 0.011 0.011 0.015 0.005 0.006 0.014 0.01 0.009 0.009 0.007 0.006 0.006 0.004 0.01 0.009 0.009 0.007 0.006 0.005 0.004 0.003 0.009 0.005 0.004 0.003 0.002 0.003 0.002 0 0.001 0.002 0.002 0.004 0.001 0.001 0.004 0 0 0 0.001 0 0 0.001 0.001 0.001 0.001 0.001 0 0.001 0.002 0 0.001 0 0 0 0 0.001 0.001 0.001 0.001 0.001 0.001 0.001 0.002 0.002 0.001 0 0 0 0 0.001 0.001 0.001 0.001 0.002 0.002 0 0 0 0 0 0 0 0 0 0 0 0 0 0 0 0 0 0 0 0 0 0.002 0 0 0.004 0 0 0 0.001 0.001 0.001 0.002 0.001 0.002 0.002 0.002 0.001 0.002 0.002 0.003 0.004 0.005 0.004 0.006 0.004 0.004 0.004 0.002 0.001 0 0 0 0 0 0 0 0 0 0 0 0 0 0 0 0 0 0 0 0 0 0 0 0 0 0 0 0.001 0.002 0.002 0 0.002 0.001 0.001 0 0 0 0 0 0 0 0 0 0 0 0 0 0 0 0 0 0 0 0 0 0 0 0 0 0.001 0.001 0.001 0 0 0 0 0.001 0.003 0.004 0.004 0.002 0.004 0.005 0.004 0.005 0.002 0.001 0.004 0.004 0.006 0.007 0.004 0.003 0.002 0.001 0 0 0 0 0 0 0 0 0 0 0 0 0 0 0 0 0 0 0 0 0 0.001 0.003 0.002 0.001 0.001 0 0 0 0 0 0 0 0 0 0 0 0 0 0 0 0 0 0 0 0 0 0 0 0 0 0 0 0 0 0 0 0 0 0 0.008 0.007 0 0.001 0 0 0.001 0.025 0.022 0.026 0.018 0.015 0.029 0.032 0.032 0.053 0.043 0.06 0.044 0.063 0.109 0.032 0.001 0.019 0.013 0.005 0.003 0.001 0 0.007 0.013 0.015 0.013 0.012 0.006 0.008 0.011 0.016 0.01 0.014 0.026 0.026 0.017 0.034 0.018 0.026 0.018 0.007 0.021 0.015 0.009 0.013 0.011 0.009 0.009 0.006 0.015 0.019 0.017 0.012 0.011 0.011 0.006 0.004 0.011 0.008 0.004 0.002 0.001 0.002 0.002 0 0.001 0.003 0.005 0.006 0.001 0.001 0.004 0 0 0 0.001 0 0 0 0 0.001 0.002 0 0 0.001 0.002 0 0 0.001 0.002 0.001 0.001 0.002 0.002 0.002 0.001 0.002 0.002 0.002 0.002 0.003 0.002 0.001 0 0 0.001 0.002 0.002 0.002 0.005 0.005 0.005 0 0 0.001 0.003 0 0 0.001 0.002 0 0 0.001 0.002 0.001 0.002 0.002 0.001 0.001 0.001 0 0 0 0.001 0.001 0.004 0.003 0.011 0.009 0.006 0.01 0.019 0.011 0.011 0.02 0.008 0.012 0.017 0.017 0.011 0.009 0.01 0.009 0.008 0.004 0.005 0.004 0.004 0.005 0.009 0.002 0.004 0.001 0.001 0 0 0.001 0.001 0.002 0.001 0 0 0.001 0 0.001 0.001 0.001 0.001 0 0 0 0 0 0.001 0.001 0 0.005 0.005 0.005 0.008 0.006 0 0.009 0.006 0.005 0.001 0 0 0 0 0 0 0.002 0.002 0.001 0 0.001 0.008 0.006 0.001 0.003 0.009 0.005 0.004 0.014 0.008 0.006 0.002 0 0 0.046 0.055 0.05 0.05 0.048 0.025 0.012 0.017 0.01 0.01 0.003 0.006 0.007 0.003 0.005 0.006 0.001 0.005 0.007 0.004 0.005 0.004 0.004 0.004 0.005 0.005 0 0 0 0 0.001 0 0 0.001 0.001 0 0.001 0.001 0.001 0 0.001 0.001 0.002 0.002 0.002 0.001 0.001 0.001 0.002 0.001 0.002 0.002 0 0 0 0 0 0 0.001 0 0.001 0.001 0.001 0.001 0.001 0.001 0.001 0.001 0.001 0.001 0.001 0.001 0.001 0.001 0.001 0.001 0.001 0 0.001 0.001 0 0 0 0 0 0 0.001 0.001 0.001 0 0 0 0.001 0.001 0 0.001 0.001 0.001 0 0.001 0.002 0.002 0.003 0.001 0.002 0.002 0.002 0 0.002 0.005 0.004 0.002 0 0 0 0 0.001 0.001 0.001 0.001 0 0 0 0 0 0 0.001 0.001 0 0 0 0 0 0 0 0 0 0 0.001 0.001 0.002 0.002 0.001 0.001 0.001 0.001 0.001 0.001 0.001 0.001 0.001 0.001 0.001 0.001 0.003 0.003 0.004 0.003 0.002 0.001 0.001 0.001 0 0 0 0 0 0 0 0 0 0 0 0 0 0 0 0 0 0 0 0 0 0 0 0 0 0 0 0 0 0 0 0 0 0 0 0 0 0.004 0.002 0.002 0.002 0 0 0 0.001 0 0 0 0 0 0 0 0 0 0 0 0 0 0 0 0 0 0 0 0.002 0.002 0.009 0.008 0.009 0.01 0.01 0.01 0.02 0.029 0.046 0.038 0.018 0.031 0.05 0.037 0.039 0.041 0.06 0.063 0.105 0.075 0.051 0.073 0.045 0.047 0.043 0.026 0.009 0.008 0.004 0.001 0.001 0.001 0 0 0.004 0.001 0.002 0 0.001 0 0 0.003 0.003 0.001 0 0 0.002 0.002 0.004 0.001 0 0.011 0.014 0.017 0.032 0.029 0 0.04 0.026 0.019 0.005 0.002 0.002 0.002 0.001 0.001 0.002 0 0.001 0.003 0.002 0.001 0.003 0.002 0.002 0.002 0.003 0.002 0.001 0.003 0.001 0.001 0 0 0 0.008 0.011 0.011 0.009 0.009 0.005 0.003 0.005 0.011 0.012 0.011 0.014 0.013 0.01 0.015 0.02 0.01 0.006 0.005 0.003 0.022 0.019 0.02 0.018 0.015 0.011 0.002 0.002 0.002 0.001 0.002 0 0 0.001 0.001 0 0.001 0.001 0.001 0.002 0.001 0 0.006 0.004 0.003 0.004 0.002 0.004 0.007 0.004 0.005 0.002 0 0 0.003 0 0 0 0 0 0 0 0 0 0 0 0 0 0 0 0 0 0 0 0 0 0 0 0 0 0 0 0 0 0 0.049 0.004 0.004 0.049 
0.009 0.002 0.008 0 0 0.179 0.048 0.015 0.022 0 0.007 0.007 0.035 0.029 0.048 0.041 0.036 0.04 0.055 0.085 0.087 0.058 0.137 0.237 0.127 0.082 0.02 0.122 0.526 1 0.24 0.078 0.022 0 0.011 0.027 0.029 0.02 0.024 0.018 0.014 0.016 0.023 0.017 0.023 0.035 0.043 0.027 0.038 0.052 0.039 0.02 0.025 0.046 0.042 0.04 0.069 0.128 0.349 0.569 0.362 0.033 0.04 0.047 0.041 0.034 0.035 0.03 0.017 0.043 0.038 0.016 0.009 0.026 0.052 0.048 0.029 0.013 0.002 0.023 0.004 0 0.001 0.007 0 0.001 0.001 0.001 0.001 0.001 0.001 0.001 0.001 0 0.001 0.001 0.001 0.001 0.001 0.001 0.002 0.002 0.001 0.001 0.002 0.003 0.004 0.004 0.006 0.007 0.009 0.012 0.01 0.006 0.004 0.005 0.004 0.004 0.019 0.011 0.003 0.003 0.004 0.004 0.001 0.002 0.002 0.002 0.002 0.001 0.001 0.001 0.001 0.001 0.001 0.001 0.001 0.002 0.006 0.005 0.012 0.008 0.005 0.001 0.002 0.017 0.002 0.006 0.034 0.012 0.006 0.012 0.01 0.009 0.013 0.024 0.015 0.011 0.011 0.018 0.014 0.01 0.009 0.01 0.015 0.019 0.017 0.025 0.026 0.029 0.029 0.022 0.013 0.006 0.005 0.003 0.002 0.003 0.002 0.001 0.002 0.004 0.002 0.001 0 0 0 0 0 0 0 0 0 0 0 0 0 0 0.004 0.005 0.004 0.006 0.004 0 0.008 0.003 0.003 0 0 0 0 0 0 0 0.001 0.003 0.005 0.003 0.001 0.004 0.003 0.003 0.002 0.005 0.003 0.001 0.005 0.003 0.002 0.002 0 0 0.018 0.019 0.019 0.018 0.021 0.009 0.007 0.019 0.053 0.062 0.055 0.053 0.059 0.075 0.119 0.11 0.077 0.096 0.229 0.139 0.091 0.067 0.056 0.031 0.03 0.02 0.003 0.003 0.002 0.003 0.001 0 0 0 0 0 0 0 0 0.001 0.004 0.003 0.006 0.005 0.005 0.004 0.002 0.035 0.045 0.061 0.03 0.017 0.001 0.001 0.003 0.001 0.001 0 0.001 0 0.001 0.001 0.001 0 0.001 0 0 0 0.001 0.002 0.001 0.001 0.002 0.002 0.001 0.002 0.001 0 0 0 0 0 0 0 0 0 0 0.002 0 0.001 0 0 0 0.004 0.004 0.004 0.003 0.002 0.004 0.004 0.003 0.003 0.002 0.002 0.001 0.002 0.002 0.001 0 0 0 0 0 0 0 0.002 0.001 0.003 0.003 0.003 0 0 0.002 0.003 0.002 0.001 0.004 0.007 0.006 0.006 0.007 0.006 0.005 0.003 0.006 0.005 0.004 0.006 0.005 0 0 0 0.002 0.003 0.004 0.003 0.002 0.002 0.001 0.001 0.003 0.003 0.001 0 0.002 0.002 0.001 0 0 0 0.001 0.001 0 0 0 0 0 0 0 0 0 0 0 0 0 0 0 0 0 0 0 0 0 0 0 0 0 0 0 0 0 0 0 0 0 0 0 0 0 0.001 0 0 0 0 0 0 0 0 0 0 0 0 0 0 0 0 0 0 0 0 0 0 0 0 0 0 0 0 0 0.002 0 0 0 0.001 0.001 0.001 0.004 0.002 0.002 0.002 0.004 0.002 0.001 0.003 0.003 0.005 0.006 0.006 0.006 0.009 0.005 0.006 0.005 0.004 0 0 0 0 0 0 0 0 0 0 0 0 0 0 0 0 0 0 0 0 0 0 0 0 0 0 0.001 0.002 0.002 0.003 0 0.003 0.001 0 0 0 0 0 0 0 0 0 0 0 0 0 0 0 0 0 0 0 0 0 0 0 0 0 0 0 0 0 0 0 0 0 0.001 0.002 0.002 0.003 0.002 0.002 0.001 0.002 0.004 0.003 0 0.001 0.001 0.004 0.003 0.004 0.002 0.001 0 0 0 0 0 0 0 0 0 0 0 0 0 0 0 0 0 0 0 0 0 0 0.001 0.001 0.001 0 0 0 0 0 0 0 0 0 0 0 0 0 0 0 0 0 0 0 0 0 0 0 0 0 0 0 0 0 0 0 0 0 0 0 0 0 0.006 0.002 0.005 0 0.004 0.006 0.018 0.016 0.018 0.015 0.013 0.019 0.022 0.026 0.037 0.031 0.045 0.031 0.043 0.071 0.017 0.001 0.008 0.008 0.002 0.001 0 0 0.007 0.015 0.014 0.01 0.011 0.002 0.006 0.01 0.011 0.005 0.01 0.018 0.016 0.014 0.019 0.009 0.014 0.008 0.002 0.016 0.012 0.008 0.007 0.007 0.005 0.006 0.004 0.009 0.009 0.008 0.007 0.008 0.005 0.004 0.003 0.007 0.007 0.005 0.003 0 0.001 0.002 0.001 0.001 0.003 0.01 0.005 0 0 0.002 0 0 0 0 0 0 0 0 0 0 0 0 0.001 0 0 0.001 0.001 0 0 0.001 0.001 0.001 0.001 0.001 0.001 0.001 0.001 0.003 0.003 0.003 0.002 0.002 0.002 0.002 0.003 0.001 0.002 0.004 0.005 0.005 0.001 0.003 0 0 0 0.001 0 0 0 0 0 0 0 0 0 0 0 0.002 0.002 0.001 0 0.002 0.003 0.005 0.007 0.013 0.009 0.01 0.015 0.017 0.012 0.008 0.011 0.005 0.01 0.008 0.011 0.009 0.009 0.009 0.003 0.005 0.005 0.006 0.007 0.005 0.006 0.007 0.006 0.007 0.006 0.003 0.001 0.002 0 0.003 0.001 0.003 0.001 0.002 0 0.001 0.001 0 0 0 0 0 0 0 0 0 0 0 0 0 0 0.005 0.006 0 0.008 0.005 0.005 0 0.002 0.002 0.002 0.001 0.001 0.002 0.002 0.006 0.004 0.003 0.003 0.006 0.006 0.003 0.004 0.007 0.005 0.003 0.01 0.004 0.003 0 0 0 0.033 0.036 0.034 0.036 0.034 0.022 0.018 0.01 0.01 0.008 0.005 0.009 0.008 0.004 0.006 0.009 0.004 0.005 0.005 0.002 0.008 0.005 0.01 0.009 0.007 0.008 0.002 0.002 0 0.001 0 0.001 0 0.001 0.001 0 0.001 0.001 0.001 0.001 0.003 0.003 0.005 0.004 0.004 0.002 0.002 0 0 0.001 0 0 0.001 0 0 0 0.001 0 0.001 0 0 0 0.001 0 0 0.001 0.001 0 0 0.002 0.002 0.002 0.002 0.002 0.002 0.002 0.001 0.001 0.001 0 0 0 0 0 0 0 0.001 0 0 0 0 0 0 0 0 0.001 0 0 0 0.001 0.002 0.002 0.002 0.002 0.002 0.001 0.002 0.001 0 0.004 0.003 0 0 0 0 0 0 0 0 0 0 0 0 0 0 0 0 0 0 0 0 0 0 0 0 0 0 0 0 0.001 0.002 0.001 0 0 0 0 0 0 0 0 0 0 0 0 0.001 0.002 0.001 0.001 0 0 0 0 0 0 0 0 0 0 0 0 0 0 0 0 0 0 0 0 0 0 0 0 0 0 0 0 0 0 0 0 0 0 0 0 0 0 0 0 0 0.005 0.001 0 0 0 0 0 0 0.001 0 0 0.001 0.001 0.001 0.001 0.001 0.001 0.001 0.001 0.001 0.001 0 0 0 0 0 0 0.002 0.001 0.003 0.008 0.008 0.009 0.008 0.01 0.009 0.015 0.024 0.018 0.018 0.022 0.027 0.02 0.025 0.03 0.04 0.032 0.063 0.046 0.036 0.039 0.027 0.029 0.024 0.018 0.008 0.008 0.004 0 0 0.001 0 0 0.002 0 0 0.001 0 0 0.001 0 0 0 0 0 0 0 0.001 0.001 0.001 0.009 0.011 0.009 0.02 0.014 0 0.029 0.012 0.01 0.006 0 0 0 0.001 0 0 0.001 0.003 0.004 0.002 0.002 0.003 0.003 0.003 0.001 0.001 0.002 0.001 0.002 0.002 0.001 0 0 0 0.006 0.006 0.006 0.006 0.005 0.003 0.002 0.005 0.009 0.008 0.008 0.009 0.009 0.007 0.014 0.014 0.008 0.002 0.008 0.004 0.014 0.007 0.014 0.008 0.01 0.006 0 0 0 0.001 0.001 0 0 0.001 0.001 0 0.001 0 0 0.001 0.002 0.002 0.002 0.001 0.001 0.001 0 0.003 0.005 0.003 0 0 0 0 0 0 0 0 0.001 0.001 0 0 0 0 0 0 0 0 0 0 0 0 0 0 0 0.001 0 0 0 0 0 0 0 0 0.001 0.029 0.006 0.006 0.029 
0.017 0 0.003 0 0 0.078 0.083 0.01 0.028 0 0.006 0.007 0.032 0.028 0.031 0.032 0.023 0.036 0.039 0.051 0.041 0.03 0.055 0.104 0.056 0.031 0.01 0.526 0.246 0.439 1 0.271 0.087 0 0.019 0.028 0.033 0.024 0.025 0.017 0.012 0.019 0.023 0.017 0.024 0.03 0.04 0.026 0.03 0.039 0.038 0.019 0.012 0.042 0.03 0.029 0.046 0.057 0.144 0.26 0.153 0.031 0.039 0.055 0.049 0.041 0.044 0.039 0.028 0.062 0.056 0.04 0.031 0.024 0.047 0.033 0.016 0.006 0.002 0.012 0.008 0.001 0.001 0.014 0 0 0 0.001 0 0.001 0.001 0.001 0.001 0.003 0.001 0.001 0.003 0.004 0.002 0.003 0.003 0.003 0.001 0.005 0.006 0.005 0.004 0.003 0.007 0.008 0.009 0.018 0.014 0.009 0.007 0.003 0.008 0.007 0.008 0.003 0.002 0.004 0.01 0.01 0.005 0.005 0.003 0.006 0.006 0.004 0.004 0.003 0.005 0.002 0.002 0.003 0.003 0.005 0.005 0.006 0.01 0.007 0.006 0.005 0.005 0.004 0.003 0.006 0.017 0.007 0.003 0.008 0.006 0.004 0.005 0.01 0.006 0.004 0.005 0.006 0.005 0.002 0.003 0.003 0.004 0.005 0.004 0.008 0.01 0.009 0.01 0.01 0.005 0.007 0.005 0.002 0.002 0 0.001 0 0 0.002 0 0 0 0 0 0 0 0 0 0 0 0 0 0 0 0 0.002 0.002 0.002 0.001 0.001 0 0.003 0.001 0 0 0 0 0 0 0 0.001 0.001 0.002 0.002 0.001 0.001 0.001 0 0.001 0 0 0 0 0 0 0 0 0 0 0.008 0.009 0.009 0.007 0.009 0.006 0.005 0.009 0.026 0.029 0.019 0.018 0.029 0.038 0.055 0.051 0.035 0.051 0.113 0.069 0.044 0.032 0.017 0.011 0.013 0.013 0.002 0.005 0.005 0.006 0.003 0 0 0 0.001 0 0 0.001 0.003 0.006 0.006 0.005 0.006 0.006 0.006 0.004 0.001 0.018 0.031 0.043 0.028 0.018 0.001 0.002 0.004 0.003 0.001 0 0.001 0 0 0 0 0 0 0 0 0 0.001 0 0 0.001 0.001 0.001 0 0.003 0.002 0.001 0 0.001 0.001 0.001 0 0 0 0 0 0.002 0 0.001 0 0 0 0.002 0.002 0.002 0.001 0 0.002 0.002 0.001 0 0 0.002 0.002 0 0 0 0 0.003 0.002 0.001 0.001 0 0 0.001 0.002 0.002 0.002 0.002 0.002 0.001 0 0.002 0.002 0.002 0.001 0.005 0.003 0.003 0.003 0.006 0.005 0.001 0.005 0.004 0.003 0.003 0.001 0.001 0.002 0.002 0.005 0.004 0.003 0.003 0.003 0.003 0.002 0.001 0.003 0.003 0.001 0 0 0.001 0.001 0 0 0 0 0 0 0 0 0 0 0 0 0 0 0 0 0 0 0 0 0 0 0 0 0 0 0 0 0 0 0 0 0 0.001 0 0.002 0.002 0.002 0.002 0.001 0.001 0.002 0 0 0 0 0 0 0 0 0 0 0.001 0.001 0.001 0.001 0.001 0.001 0 0.001 0.001 0 0 0 0.001 0.001 0.001 0.001 0 0 0.001 0.001 0.001 0.001 0 0.001 0.001 0.001 0.001 0.004 0.003 0.002 0.001 0.004 0.002 0.001 0.001 0.003 0.003 0.004 0.003 0.002 0.002 0.004 0.004 0.005 0.002 0.001 0.001 0 0.001 0 0 0 0 0.001 0.001 0.001 0 0.001 0 0 0 0 0 0 0 0 0 0 0 0 0 0 0 0.001 0.001 0 0.001 0 0 0 0 0 0 0.001 0.001 0 0 0.001 0.001 0.001 0.001 0.001 0.001 0.001 0.001 0.001 0.001 0.001 0.001 0 0.001 0.001 0 0 0 0 0 0 0 0 0 0.001 0.001 0.001 0.001 0.001 0.001 0.001 0.002 0.002 0 0 0.002 0.001 0.002 0.001 0.002 0 0 0 0 0 0.001 0.001 0 0 0 0 0 0 0 0.001 0.001 0.001 0.001 0.001 0.001 0.001 0.001 0.001 0.001 0 0 0.001 0 0 0 0 0 0 0 0 0 0 0 0 0 0 0 0 0 0 0.001 0.001 0.001 0 0.001 0.001 0.001 0.001 0 0 0 0 0 0 0 0 0 0 0.003 0.001 0 0 0 0.001 0.001 0.007 0.008 0.007 0.005 0.004 0.008 0.008 0.008 0.012 0.01 0.02 0.014 0.018 0.028 0.007 0 0.005 0.005 0.001 0.001 0 0 0.002 0.005 0.005 0.002 0.004 0.002 0.003 0.006 0.007 0.004 0.005 0.008 0.009 0.009 0.009 0.004 0.007 0.002 0.002 0.004 0.003 0.003 0.002 0.001 0.003 0.003 0.002 0.005 0.005 0.003 0.003 0.003 0.002 0.001 0 0.002 0.001 0.001 0.001 0 0.001 0.003 0.002 0.001 0.001 0.001 0.002 0 0 0.003 0 0 0 0.001 0 0.001 0 0 0.001 0.001 0 0 0.001 0.001 0 0 0 0.001 0.001 0 0 0 0 0 0 0 0 0 0 0 0 0 0 0 0.001 0.001 0 0.002 0.002 0.001 0 0 0 0.001 0 0 0 0 0 0 0 0 0 0 0 0 0 0 0 0 0 0.002 0 0 0.003 0.01 0.008 0.007 0.01 0.019 0.006 0.01 0.015 0.009 0.011 0.015 0.013 0.007 0.006 0.003 0.004 0.002 0.001 0.004 0.003 0.003 0.004 0.01 0.001 0.003 0.003 0.001 0.001 0.001 0.002 0 0.001 0.002 0.002 0.002 0 0.001 0 0 0.001 0.001 0 0 0 0 0 0.001 0 0 0.003 0.003 0.003 0.002 0.002 0 0.003 0.004 0.004 0.001 0.001 0.002 0.002 0.003 0.001 0.002 0.003 0.003 0.003 0.003 0.003 0.006 0.004 0.003 0.004 0.009 0.005 0.004 0.009 0.004 0.004 0.002 0 0 0.023 0.029 0.029 0.029 0.027 0.019 0.015 0.01 0.005 0.005 0.002 0.003 0.003 0.004 0.005 0.004 0.003 0.001 0.004 0.003 0.003 0.003 0.002 0.001 0.001 0.001 0 0 0 0 0 0 0 0 0 0 0 0 0 0 0 0 0 0 0 0 0 0.001 0.001 0.002 0.001 0.001 0 0 0 0 0 0 0 0 0 0 0 0 0 0 0 0 0 0 0 0 0 0 0 0 0 0 0 0 0 0 0 0 0 0 0 0 0 0 0 0 0 0 0 0 0 0 0 0 0 0 0 0 0 0 0 0 0 0 0 0 0 0 0 0 0 0 0 0 0 0 0 0 0 0 0 0 0 0 0 0 0.001 0 0 0 0 0 0 0 0 0 0 0 0 0 0 0 0 0 0 0 0 0 0 0 0 0 0 0 0 0 0 0 0 0 0 0 0 0 0 0 0 0 0 0 0 0 0 0 0 0.001 0.001 0 0 0 0 0 0 0 0 0 0 0 0 0 0 0 0 0 0 0 0 0 0 0 0.001 0.001 0.001 0.001 0 0 0 0 0 0 0 0 0 0 0 0 0 0 0 0.001 0 0.001 0.003 0.002 0.004 0.003 0.005 0.008 0.009 0.008 0.01 0.009 0.008 0.009 0.013 0.008 0.007 0.011 0.022 0.019 0.031 0.021 0.016 0.012 0.01 0.01 0.009 0.007 0.006 0.006 0.002 0.001 0.003 0.001 0.001 0.001 0.003 0.002 0.001 0 0.001 0.001 0 0 0 0 0 0 0 0 0 0 0 0.006 0.006 0.006 0.009 0.006 0 0.014 0.006 0.002 0 0.002 0.001 0.001 0.001 0.002 0.002 0.002 0.003 0.003 0.003 0.002 0.003 0.002 0.002 0.001 0.002 0.002 0.001 0.001 0.001 0.001 0 0 0 0.003 0.003 0.003 0.003 0.002 0.001 0.001 0 0 0 0.001 0.002 0.001 0.001 0.002 0.003 0.002 0 0 0 0.004 0.003 0.005 0.003 0.004 0.004 0.001 0.001 0.001 0 0 0 0 0 0 0 0 0 0 0 0 0 0.003 0.003 0.001 0.002 0.001 0.001 0.001 0 0.001 0.001 0 0 0.001 0.001 0 0 0 0 0 0 0 0 0 0 0 0 0 0 0 0 0 0 0 0 0 0 0 0 0 0 0 0 0 0.01 0.004 0.004 0.01 
0.017 0 0.004 0.001 0 0.018 0.263 0.02 0.064 0 0.005 0.009 0.029 0.021 0.022 0.02 0.02 0.03 0.022 0.018 0.013 0.013 0.019 0.03 0.02 0.013 0.004 0.138 0.063 0.121 0.247 1 0.293 0 0.031 0.048 0.048 0.04 0.037 0.029 0.016 0.02 0.04 0.028 0.028 0.031 0.047 0.03 0.028 0.023 0.047 0.018 0.014 0.037 0.031 0.022 0.023 0.027 0.041 0.069 0.041 0.06 0.07 0.143 0.104 0.074 0.1 0.091 0.101 0.169 0.153 0.122 0.069 0.038 0.092 0.054 0.034 0.015 0.009 0.015 0.011 0.001 0.002 0.003 0 0 0 0.001 0 0.001 0 0 0.001 0.001 0.002 0.002 0.003 0.005 0.004 0.001 0.004 0.003 0.001 0.007 0.011 0.005 0.006 0.01 0.017 0.014 0.019 0.034 0.03 0.016 0.012 0.011 0.008 0.008 0.008 0.005 0.005 0.009 0.008 0.008 0 0 0.001 0.006 0.004 0.002 0.003 0.003 0.002 0.002 0.001 0.003 0.002 0.003 0.005 0.002 0.013 0.013 0.008 0.005 0.007 0.006 0.002 0.003 0.02 0.01 0.007 0.007 0.006 0.005 0.005 0.011 0.004 0.004 0.004 0.005 0.004 0.003 0.003 0.004 0.006 0.006 0.004 0.01 0.01 0.012 0.013 0.011 0.005 0.005 0.005 0.002 0.001 0 0.003 0.002 0.001 0.003 0.001 0.001 0 0 0 0 0 0 0 0 0 0 0 0.001 0.001 0 0.001 0.001 0.001 0.002 0.002 0 0.003 0.003 0.003 0.001 0.001 0.001 0.001 0.001 0.001 0.001 0.001 0.004 0.005 0.004 0.004 0.005 0.005 0.004 0.003 0.005 0.002 0.002 0.005 0.002 0.001 0 0 0 0.008 0.008 0.007 0.007 0.006 0.003 0.002 0.005 0.025 0.028 0.02 0.02 0.026 0.027 0.034 0.036 0.03 0.017 0.042 0.033 0.026 0.026 0.017 0.009 0.009 0.007 0 0 0 0 0 0 0 0 0 0 0 0 0 0 0.001 0.001 0.003 0.003 0.003 0.003 0.001 0.022 0.04 0.064 0.024 0.012 0.003 0.002 0.001 0.002 0 0 0 0 0 0 0 0 0 0 0 0 0 0 0 0.001 0 0 0 0 0 0 0 0 0 0 0 0 0.001 0 0.001 0.001 0 0.001 0 0 0.001 0.002 0 0.001 0.001 0.001 0.002 0.001 0.001 0 0 0 0.001 0.001 0 0 0 0.001 0.001 0.001 0.001 0 0 0 0.001 0.001 0.001 0.001 0 0 0 0 0 0.001 0.002 0.001 0.001 0.002 0.002 0.002 0.001 0 0.001 0 0 0 0 0 0.001 0.001 0.001 0.001 0.001 0.001 0.001 0.001 0.001 0 0.001 0.001 0.001 0 0 0 0 0 0 0 0.001 0 0 0 0 0 0 0 0 0 0 0 0 0 0 0 0 0 0 0 0 0 0 0 0 0 0 0 0 0 0 0 0 0 0 0 0 0 0 0.001 0 0 0 0 0 0 0 0 0 0 0 0 0 0 0 0 0 0 0 0 0 0 0 0 0 0 0 0 0 0.001 0.002 0.001 0 0 0.002 0.001 0.002 0.002 0 0.001 0.002 0.002 0.001 0.001 0.002 0.003 0.003 0.002 0.005 0.004 0.005 0.006 0.003 0.002 0 0 0 0 0 0 0 0 0 0 0 0 0.001 0.001 0 0.001 0 0 0 0 0 0 0.001 0.001 0 0.001 0.001 0.001 0.001 0.001 0 0.002 0.002 0.002 0 0 0.001 0 0 0.001 0 0 0 0 0 0 0 0 0 0 0 0 0 0 0 0 0 0 0 0.002 0.002 0.002 0.002 0.002 0.001 0.001 0.002 0.002 0.002 0.002 0.002 0.002 0.002 0.002 0.003 0.001 0.001 0.002 0.001 0.005 0.003 0.003 0.002 0.002 0.001 0 0 0 0 0 0 0 0 0 0 0 0 0 0 0 0 0 0 0 0 0 0 0 0 0 0 0 0 0 0 0 0 0 0 0.001 0.001 0 0 0.001 0.001 0.001 0 0 0 0 0 0 0 0 0 0 0 0 0 0 0 0 0 0 0 0.001 0.003 0 0.003 0 0.001 0.001 0.006 0.007 0.007 0.004 0.004 0.007 0.007 0.005 0.005 0.005 0.008 0.008 0.01 0.013 0.006 0 0.004 0.002 0 0.001 0 0 0.005 0.006 0.006 0.005 0.006 0.006 0.003 0.005 0.005 0.005 0.008 0.008 0.005 0.003 0.008 0.003 0.005 0.003 0.001 0.004 0.003 0.001 0.002 0 0 0 0 0.004 0.005 0.006 0.005 0.006 0.003 0.005 0.003 0.004 0.005 0.002 0 0.001 0.001 0.001 0.001 0.001 0.001 0.004 0.003 0 0 0.003 0 0 0 0 0 0 0 0 0 0 0 0 0 0 0 0 0 0 0 0 0 0 0 0 0 0 0 0 0 0 0 0.001 0 0 0.003 0.003 0 0.001 0.003 0.002 0.002 0.001 0 0.002 0.002 0.001 0.001 0.001 0 0.001 0.001 0.001 0 0.001 0.001 0 0.001 0.001 0.001 0.001 0.001 0.002 0.001 0.004 0.005 0.007 0.007 0.005 0.013 0.025 0.013 0.007 0.016 0.005 0.011 0.01 0.013 0.008 0.008 0.005 0.007 0.005 0.005 0.006 0.005 0.006 0.006 0.007 0.003 0.004 0.002 0 0.001 0 0.001 0.001 0.001 0.001 0 0 0 0.001 0 0 0.002 0.002 0 0 0 0 0.001 0.003 0 0 0.003 0.004 0.004 0.005 0.004 0 0.005 0.002 0.002 0 0 0 0.001 0.001 0.001 0.003 0.003 0.004 0.004 0.003 0.001 0.004 0.002 0.003 0.004 0.005 0.002 0.002 0.007 0 0.001 0 0 0 0.024 0.028 0.026 0.028 0.023 0.019 0.014 0.004 0.004 0.004 0.002 0.003 0.005 0.003 0.002 0.003 0.002 0.002 0.003 0.001 0.003 0.003 0.003 0.003 0.004 0.002 0 0.001 0.001 0.001 0.001 0 0 0.001 0 0 0.001 0.001 0.001 0.001 0.001 0.001 0.004 0.001 0 0 0 0.001 0.001 0.001 0.001 0.001 0.001 0.001 0.001 0.001 0 0 0 0 0 0 0 0 0.001 0.001 0.001 0.001 0.001 0.001 0.001 0.001 0.001 0.001 0.001 0.001 0.001 0.001 0.001 0.001 0 0 0 0 0.001 0 0 0.001 0.001 0.001 0 0.001 0 0.001 0.001 0.001 0 0.001 0.002 0.002 0 0 0 0 0 0 0 0 0 0 0 0 0 0 0 0.001 0.001 0.001 0.001 0.001 0.001 0.001 0 0.001 0.001 0.001 0.001 0.002 0 0.002 0 0.002 0 0 0.001 0 0 0 0 0 0 0 0.001 0.001 0.001 0.001 0.001 0.001 0 0.001 0.001 0.001 0.001 0.001 0 0.001 0.001 0 0 0.001 0.001 0.002 0 0 0 0 0 0 0 0 0 0 0 0 0 0 0 0 0 0 0 0 0 0 0 0 0 0 0 0 0 0 0 0 0 0 0 0 0 0.001 0.001 0.001 0.002 0 0 0 0 0 0 0 0 0 0 0 0 0 0 0 0 0 0 0 0 0 0 0 0.001 0 0.001 0.003 0.002 0.003 0.003 0.001 0.002 0.006 0.009 0.005 0.004 0.007 0.01 0.006 0.007 0.009 0.016 0.019 0.023 0.019 0.014 0.019 0.01 0.011 0.01 0.006 0 0 0 0 0 0.001 0 0 0.001 0 0 0 0 0 0 0 0 0 0 0 0 0 0.002 0.001 0 0.005 0.006 0.007 0.007 0.007 0 0.009 0.005 0.003 0 0 0 0 0 0 0 0 0 0 0 0 0 0 0 0 0 0 0 0 0 0 0 0 0 0.002 0.002 0.002 0.002 0.003 0.003 0.002 0.003 0.003 0.003 0.002 0.003 0.003 0.002 0.004 0.006 0.003 0.002 0.002 0.002 0.006 0.006 0.005 0.002 0.002 0.003 0 0 0 0 0 0 0 0 0 0 0 0 0 0 0 0 0 0 0 0 0 0.001 0.002 0.001 0 0 0 0 0 0 0 0 0 0 0 0 0 0 0 0 0 0 0 0 0 0 0 0 0 0 0 0 0 0 0 0 0 0 0 0.013 0.006 0.006 0.013 
0.004 0 0 0.001 0 0.006 0.094 0.008 0.03 0 0.002 0.001 0.015 0.011 0.007 0.004 0.004 0.014 0.01 0.004 0.004 0.004 0.006 0.009 0.005 0.006 0.002 0.036 0.02 0.036 0.078 0.301 1 0 0.007 0.015 0.015 0.013 0.014 0.008 0.009 0.009 0.01 0.01 0.013 0.014 0.017 0.014 0.013 0.008 0.014 0.004 0.003 0.013 0.011 0.008 0.009 0.007 0.011 0.019 0.01 0.014 0.019 0.047 0.034 0.027 0.031 0.03 0.034 0.06 0.06 0.048 0.033 0.018 0.03 0.019 0.013 0.004 0.002 0.003 0.003 0 0 0.004 0 0 0 0 0 0 0 0 0 0 0 0 0 0 0 0 0.001 0.002 0.001 0.002 0.004 0.004 0.004 0.004 0.006 0.005 0.005 0.01 0.01 0.006 0.003 0 0.001 0.005 0.002 0.002 0 0.001 0.003 0.002 0 0 0 0.001 0 0 0 0 0 0 0 0 0 0 0 0.001 0.003 0.002 0.001 0.001 0.001 0.002 0 0.001 0.003 0.002 0.001 0.001 0.001 0.001 0.001 0.001 0.001 0 0.001 0.001 0.001 0 0.001 0.001 0.001 0.001 0.001 0.001 0.002 0.002 0.002 0.001 0.001 0.001 0.001 0.001 0 0 0.001 0 0 0.001 0 0 0 0 0 0 0 0 0 0 0 0 0 0 0 0 0 0 0 0.001 0.001 0 0.001 0.001 0.001 0 0 0 0 0 0 0 0 0 0 0 0 0 0 0 0 0 0 0 0 0 0 0 0 0 0.003 0.004 0.004 0.003 0.004 0.002 0.002 0 0.004 0.003 0.003 0.004 0.003 0.005 0.01 0.01 0.01 0.006 0.01 0.007 0.01 0.009 0.005 0.003 0.002 0.001 0.001 0.002 0.001 0.001 0 0 0 0 0 0 0 0 0 0 0 0 0.001 0.001 0.001 0.001 0.001 0.007 0.009 0.017 0.005 0.003 0.001 0.001 0 0.001 0 0 0 0 0 0 0 0 0 0 0 0 0 0 0 0 0 0 0 0 0 0 0 0 0 0 0 0 0 0 0 0.001 0 0 0 0 0 0 0 0 0 0 0 0 0 0 0 0 0 0 0 0 0 0 0 0 0 0 0 0 0 0 0 0 0 0 0 0 0 0 0.001 0.002 0.002 0.001 0.001 0.002 0.001 0 0.002 0.001 0.001 0.001 0.001 0 0 0 0.001 0.001 0.001 0.001 0.001 0.001 0 0.001 0.001 0.001 0.001 0 0 0 0 0 0 0 0 0 0 0 0 0 0 0 0 0 0 0 0 0 0 0 0 0 0 0 0 0 0 0 0 0 0 0 0 0 0 0 0 0 0 0 0 0 0 0 0 0 0 0 0 0 0 0 0 0 0 0 0 0 0 0 0 0 0 0 0 0 0 0 0 0 0 0 0 0 0 0 0 0 0 0 0.001 0 0 0 0 0 0.001 0.001 0.001 0.001 0.001 0.001 0.001 0.001 0.001 0.001 0.001 0 0 0 0 0 0 0 0 0 0 0 0 0 0 0 0 0 0 0 0 0 0 0 0 0 0 0.001 0.001 0.001 0.001 0.001 0 0.001 0.001 0 0 0 0 0 0 0 0 0 0 0 0 0 0 0 0 0 0 0 0 0 0 0 0 0 0 0.001 0.001 0.001 0.001 0.001 0.001 0.001 0 0 0 0 0 0 0 0 0 0 0 0 0 0 0 0 0 0 0 0 0 0 0 0 0 0 0 0 0 0 0 0 0 0 0 0 0 0 0 0 0 0 0 0 0 0 0 0 0 0 0 0 0 0 0 0 0 0 0 0 0 0 0 0 0 0 0 0 0 0 0 0 0 0 0 0 0 0 0 0 0.002 0 0.001 0 0 0 0.003 0.002 0.001 0.001 0 0.004 0.002 0.001 0.002 0.001 0.003 0.003 0.003 0.006 0.001 0.001 0.001 0.001 0.001 0.001 0 0 0 0.001 0.001 0 0 0.001 0.001 0 0 0.001 0.003 0.003 0.003 0.003 0.004 0.003 0.003 0.002 0.002 0.003 0.003 0.002 0.003 0.002 0.001 0.001 0 0.003 0.003 0.003 0.003 0.003 0.003 0.003 0.001 0.003 0.002 0.002 0.002 0.001 0.001 0 0 0 0 0 0 0 0 0 0 0 0 0 0 0 0 0 0 0 0 0 0 0 0 0 0 0 0 0 0 0 0 0 0 0 0.001 0.002 0.001 0.001 0.001 0 0 0 0 0 0 0 0 0 0 0.001 0.001 0.001 0 0 0 0 0 0 0 0 0 0 0 0 0.001 0 0 0 0 0 0.001 0.004 0 0.003 0.004 0.004 0.006 0.009 0.005 0.001 0.006 0.004 0.003 0.004 0.005 0.001 0.002 0.002 0.001 0 0 0.001 0 0.001 0.001 0.001 0.001 0.004 0.004 0.001 0.001 0.002 0.002 0.002 0 0.003 0.001 0.001 0 0.001 0 0 0.001 0.001 0 0 0 0 0.001 0.001 0.001 0.001 0.001 0.001 0.001 0.001 0.001 0 0.002 0 0 0 0.002 0.002 0.002 0.002 0.002 0.002 0.002 0.002 0.001 0.002 0.002 0.001 0.002 0.002 0.001 0.001 0.001 0.001 0.001 0.001 0.001 0.001 0 0 0.008 0.011 0.011 0.011 0.008 0.003 0.001 0 0 0.001 0.001 0.001 0.001 0.001 0.001 0.002 0.002 0.001 0.001 0.001 0.001 0.001 0.001 0.001 0.001 0.001 0.002 0.001 0 0 0 0 0 0 0.001 0 0 0 0 0 0 0 0.004 0.004 0.004 0.003 0.003 0.001 0.001 0.002 0.002 0.001 0 0 0 0 0.001 0 0.002 0.001 0 0 0 0 0 0 0 0 0 0 0 0 0 0 0 0 0 0 0 0 0 0 0 0 0 0 0 0 0.001 0 0 0 0 0.001 0 0.001 0 0 0.001 0.001 0.001 0 0 0 0 0 0 0 0 0 0 0 0 0 0 0.001 0.001 0.001 0.001 0.001 0 0 0.001 0.001 0.001 0.001 0.001 0.001 0.001 0.001 0 0 0 0 0 0 0 0 0 0 0 0 0.001 0.001 0.001 0.001 0 0.001 0.001 0 0 0 0 0 0 0 0.001 0 0 0 0 0.001 0 0 0.001 0 0 0 0 0 0 0 0 0 0 0 0 0 0 0 0 0 0 0 0 0 0 0 0 0 0 0 0 0 0 0 0 0 0 0 0 0 0 0.001 0.001 0 0 0 0 0 0 0 0 0 0 0 0 0 0 0 0 0 0 0 0 0 0 0 0 0 0.001 0.001 0.002 0.002 0.002 0.002 0.002 0.003 0.003 0.002 0.001 0.003 0.002 0.002 0.004 0.004 0.006 0.005 0.004 0.004 0.002 0.002 0.002 0 0 0 0 0 0 0 0 0 0 0 0 0 0 0 0 0 0 0 0 0 0 0 0 0 0 0.001 0.001 0.001 0.002 0.002 0 0.002 0.001 0.001 0 0 0 0 0 0 0 0 0 0 0 0 0 0 0 0 0 0 0 0 0 0 0 0 0 0.001 0.001 0.001 0.001 0.001 0 0 0.001 0.001 0.001 0.001 0.001 0.001 0.001 0.001 0.002 0.001 0 0.001 0.001 0.001 0.001 0.002 0 0.002 0.002 0 0 0 0 0 0 0 0 0 0 0 0 0 0 0 0 0 0 0 0 0 0.001 0.001 0.001 0.001 0.001 0 0 0 0 0 0 0 0 0 0 0 0 0 0 0 0 0 0 0 0 0 0 0 0 0 0 0 0 0 0 0 0 0 0.002 0.001 0.001 0.002 
0 0 0 0 0 0 0 0 0 0 0 0 0 0 0 0 0 0 0 0 0 0 0 0 0 0 0 0 0 0 0 0 0 1 0 0 0 0 0 0 0 0 0 0 0 0 0 0 0 0 0 0 0 0 0 0 0 0 0 0 0 0 0 0 0 0 0 0 0 0 0 0 0 0 0 0 0 0 0 0 0 0 0 0 0 0 0 0 0 0 0 0 0 0 0 0 0 0 0 0 0 0 0 0 0 0 0 0 0 0 0 0 0 0 0 0 0 0 0 0 0 0 0 0 0 0 0 0 0 0 0 0 0 0 0 0 0 0 0 0 0 0 0 0 0 0 0 0 0 0 0 0 0 0 0 0 0 0 0 0 0 0 0 0 0 0 0 0 0 0 0 0 0 0 0 0 0 0 0 0 0 0 0 0 0 0 0 0 0 0 0 0 0 0 0 0 0 0 0 0 0 0 0 0 0 0 0 0 0 0 0 0 0 0 0 0 0 0 0 0 0 0 0 0 0 0 0 0 0 0 0 0 0 0 0 0 0 0 0 0 0 0 0 0 0 0 0 0 0 0 0 0 0 0 0 0 0 0 0 0 0 0 0 0 0 0 0 0 0 0 0 0 0 0 0 0 0 0 0 0 0 0 0 0 0 0 0 0 0 0 0 0 0 0 0 0 0 0 0 0 0 0 0 0 0 0 0 0 0 0 0 0 0 0 0 0 0 0 0 0 0 0 0 0 0 0 0 0 0 0 0 0 0 0 0 0 0 0 0 0 0 0 0 0 0 0 0 0 0 0 0 0 0 0 0 0 0 0 0 0 0 0 0 0 0 0 0 0 0 0 0 0 0 0 0 0 0 0 0 0 0 0 0 0 0 0 0 0 0 0 0 0 0 0 0 0 0 0 0 0 0 0 0 0 0 0 0 0 0 0 0 0 0 0 0 0 0 0 0 0 0 0 0 0 0 0 0 0 0 0 0 0 0 0 0 0 0 0 0 0 0 0 0 0 0 0 0 0 0 0 0 0 0 0 0 0 0 0 0 0 0 0 0 0 0 0 0 0 0 0 0 0 0 0 0 0 0 0 0 0 0 0 0 0 0 0 0 0 0 0 0 0 0 0 0 0 0 0 0 0 0 0 0 0 0 0 0 0 0 0 0 0 0 0 0 0 0 0 0 0 0 0 0 0 0 0 0 0 0 0 0 0 0 0 0 0 0 0 0 0 0 0 0 0 0 0 0 0 0 0 0 0 0 0 0 0 0 0 0 0 0 0 0 0 0 0 0 0 0 0 0 0 0 0 0 0 0 0 0 0 0 0 0 0 0 0 0 0 0 0 0 0 0 0 0 0 0 0 0 0 0 0 0 0 0 0 0 0 0 0 0 0 0 0 0 0 0 0 0 0 0 0 0 0 0 0 0 0 0 0 0 0 0 0 0 0 0 0 0 0 0 0 0 0 0 0 0 0 0 0 0 0 0 0 0 0 0 0 0 0 0 0 0 0 0 0 0 0 0 0 0 0 0 0 0 0 0 0 0 0 0 0 0 0 0 0 0 0 0 0 0 0 0 0 0 0 0 0 0 0 0 0 0 0 0 0 0 0 0 0 0 0 0 0 0 0 0 0 0 0 0 0 0 0 0 0 0 0 0 0 0 0 0 0 0 0 0 0 0 0 0 0 0 0 0 0 0 0 0 0 0 0 0 0 0 0 0 0 0 0 0 0 0 0 0 0 0 0 0 0 0 0 0 0 0 0 0 0 0 0 0 0 0 0 0 0 0 0 0 0 0 0 0 0 0 0 0 0 0 0 0 0 0 0 0 0 0 0 0 0 0 0 0 0 0 0 0 0 0 0 0 0 0 0 0 0 0 0 0 0 0 0 0 0 0 0 0 0 0 0 0 0 0 0 0 0 0 0 0 0 0 0 0 0 0 0 0 0 0 0 0 0 0 0 0 0 0 0 0 0 0 0 0 0 0 0 0 0 0 0 0 0 0 0 0 0 0 0 0 0 0 0 0 0 0 0 0 0 0 0 0 0 0 0 0 0 0 0 0 0 0 0 0 0 0 0 0 0 0 0 0 0 0 0 0 0 0 0 0 0 0 0 0 0 0 0 0 0 0 0 0 0 0 0 0 0 0 0 0 0 0 0 0 0 0 0 0 0 0 0 0 0 0 0 0 0 0 0 0 0 0 0 0 0 0 0 0 0 0 0 0 0 0 0 0 0 0 0 0 0 0 0 0 0 0 0 0 0 0 0 0 0 0 0 0 0 0 0 0 0 0 0 0 0 0 0 0 0 0 0 0 0 0 0 0 0 0 0 0 0 0 0 0 0 0 0 0 0 0 0 0 0 0 0 0 0 0 0 0 0 0 0 0 0 0 0 0 0 0 0 0 0 0 0 0 0 0 0 0 0 0 0 0 0 0 0 0 0 0 0 0 0 0 0 0 0 0 0 0 0 0 0 0 0 0 0 0 0 0 0 0 0 0 0 0 0 0 0 0 0 0 0 0 0 0 0 0 0 0 0 0 0 0 0 0 0 0 0 0 0 0 0 0 0 0 0 0 0 0 0 0 0 0 0 0 0 0 0 0 0 0 0 0 0 0 0 0 0 0 0 0 0 0 0 0 0 0 0 0 0 0 0 0 0 0 0 0 0 0 0 0 0 0 0 0 0 0 0 0 0 0 0 0 0 0 0 0 0 0 0 0 0 0 0 0 0 0 0 0 0 0 0 0 0 0 0 0 0 0 0 0 0 0 0 0 0 0 0 0 0 0 0 0 0 0 0 0 0 0 0 0 0 0 0 0 0 0 0 0 0 0 0 0 0 0 0 0 0 0 0 
0.131 0 0.01 0.001 0 0.008 0.068 0.006 0.045 0 0.029 0.038 0.233 0.156 0.149 0.101 0.092 0.203 0.141 0.058 0.038 0.038 0.031 0.037 0.03 0.019 0.004 0.008 0.021 0.024 0.015 0.024 0.01 0 1 0.349 0.346 0.303 0.333 0.131 0.125 0.207 0.422 0.231 0.219 0.192 0.211 0.152 0.164 0.109 0.187 0.084 0.048 0.137 0.104 0.087 0.09 0.068 0.028 0.021 0.012 0.145 0.173 0.192 0.2 0.245 0.164 0.108 0.041 0.12 0.097 0.031 0.02 0.009 0.022 0.013 0.008 0.011 0.03 0.076 0.068 0.01 0.011 0.061 0 0 0 0.001 0 0.002 0.005 0.002 0.001 0.015 0.013 0.008 0.022 0.033 0.028 0.02 0.025 0.023 0.005 0.015 0.011 0.013 0.014 0.014 0.017 0.016 0.015 0.029 0.024 0.02 0.015 0.005 0.005 0.006 0.004 0.007 0.012 0.041 0.078 0.072 0.006 0.003 0.016 0.038 0.014 0.008 0.004 0.004 0.007 0.004 0.001 0.004 0.004 0.005 0.005 0 0.006 0.008 0.005 0.002 0.01 0.002 0.002 0.003 0.004 0.004 0.001 0.002 0.005 0.007 0.005 0.005 0.01 0.004 0.004 0.006 0.009 0.004 0.004 0.006 0.005 0.005 0.005 0.004 0.004 0.004 0.005 0.005 0.004 0.002 0.001 0.001 0.001 0.001 0.001 0 0 0.002 0 0.003 0 0.002 0.001 0.001 0 0 0 0 0 0 0 0 0 0 0 0 0 0.005 0.004 0 0.005 0.003 0.003 0.002 0.003 0.003 0.003 0.003 0.002 0.002 0.003 0.003 0.002 0.001 0.003 0.003 0.002 0.001 0.002 0.002 0.002 0.002 0.003 0.001 0.002 0.002 0 0 0.042 0.049 0.051 0.043 0.037 0.018 0.013 0.012 0.007 0.006 0.007 0.006 0.008 0.009 0.01 0.009 0.01 0.009 0.012 0.008 0.01 0.006 0.004 0.002 0.001 0 0.001 0.003 0.001 0.002 0 0 0 0 0 0 0 0 0 0 0.001 0.001 0.003 0.003 0.002 0.001 0.001 0.004 0.004 0.012 0.006 0.003 0.001 0.001 0.002 0.001 0 0 0.001 0.001 0 0 0 0 0 0 0 0 0 0 0 0 0 0 0 0.001 0 0 0.001 0.003 0 0 0 0 0.004 0 0.002 0 0 0 0 0 0.001 0.001 0.001 0.001 0.001 0.001 0.001 0.001 0.001 0.001 0.001 0.002 0.003 0.001 0.001 0 0 0.003 0.003 0.001 0.001 0.001 0 0 0 0 0 0 0 0.001 0.001 0 0 0.001 0.001 0.001 0.001 0.001 0 0.001 0.001 0 0.002 0.001 0 0.001 0.001 0.002 0.002 0.002 0 0 0 0 0 0 0 0 0 0 0 0 0 0.003 0.003 0.001 0.001 0 0.001 0 0 0 0 0 0 0 0 0 0 0 0 0 0 0 0 0 0 0 0 0 0 0 0 0 0 0 0 0 0 0 0 0 0 0 0 0 0 0.002 0.002 0 0 0 0 0.001 0.001 0 0 0 0 0 0 0 0 0 0 0 0 0 0 0 0 0 0 0 0.001 0 0.005 0.002 0.004 0.007 0.008 0.005 0.004 0.006 0.011 0.009 0.008 0.006 0.011 0.01 0.008 0.01 0.01 0.011 0.017 0.013 0.018 0.017 0.017 0.018 0.011 0.008 0.006 0.004 0.003 0.002 0.003 0.003 0.001 0.001 0.005 0.002 0.002 0.001 0.002 0.001 0.001 0.002 0.001 0.001 0 0 0.001 0.001 0.003 0.001 0 0.003 0.003 0.003 0.008 0.005 0 0.009 0.006 0.006 0.002 0.001 0.001 0.001 0.002 0.001 0.002 0.003 0.005 0.006 0.002 0.002 0.005 0.001 0.002 0.002 0.004 0.001 0 0.002 0 0 0 0 0 0 0 0 0 0 0 0 0.001 0.004 0.004 0.002 0.006 0.006 0.004 0.01 0.014 0.006 0.006 0.005 0.004 0.015 0.009 0.01 0.005 0.005 0.005 0.001 0.001 0 0.001 0 0 0 0 0 0 0 0 0 0.001 0.001 0.002 0.004 0.003 0.003 0.002 0.001 0.002 0.003 0.003 0 0 0 0 0.001 0.001 0.002 0 0.002 0.001 0 0 0 0 0 0 0 0 0 0 0 0.002 0.001 0 0.001 0.001 0 0 0.001 0 0 0 0 0 0 0 0.007 0.009 0.004 0.005 0 0.004 0.006 0.032 0.025 0.025 0.015 0.013 0.037 0.031 0.014 0.013 0.01 0.015 0.016 0.014 0.017 0.003 0 0.017 0.011 0.002 0.001 0 0 0.011 0.021 0.022 0.018 0.018 0.007 0.006 0.017 0.019 0.011 0.016 0.029 0.025 0.023 0.048 0.019 0.022 0.014 0.008 0.02 0.014 0.01 0.012 0.009 0.005 0.006 0.004 0.019 0.019 0.017 0.018 0.014 0.014 0.01 0.005 0.01 0.011 0.003 0.003 0.005 0.009 0.007 0.005 0.004 0.003 0.008 0.003 0.002 0.002 0.008 0 0 0 0.001 0 0 0.001 0.001 0.001 0.001 0.001 0.001 0.001 0.002 0.001 0.001 0.002 0.001 0 0.002 0.002 0.002 0.002 0 0.002 0.002 0.001 0.003 0.001 0.001 0.001 0 0 0.001 0.007 0.001 0.002 0.003 0.008 0.008 0.001 0.003 0.002 0.003 0.001 0.002 0.001 0.001 0.001 0.001 0 0.001 0 0.001 0.001 0 0 0 0 0.001 0 0.014 0.007 0.017 0.024 0.046 0.041 0.039 0.055 0.088 0.054 0.038 0.061 0.032 0.041 0.046 0.05 0.028 0.027 0.019 0.019 0.017 0.014 0.018 0.015 0.018 0.018 0.037 0.013 0.016 0.013 0.006 0.005 0.003 0.006 0.008 0.006 0.012 0.004 0.008 0.002 0.004 0.003 0.002 0.001 0.001 0.001 0 0 0 0 0.001 0 0 0.006 0.006 0.008 0.018 0.016 0 0.019 0.01 0.007 0.002 0.005 0.006 0.006 0.008 0.005 0.005 0.012 0.016 0.019 0.013 0.012 0.03 0.016 0.013 0.019 0.032 0.015 0.009 0.035 0.023 0.018 0.01 0 0 0.135 0.166 0.15 0.156 0.142 0.075 0.056 0.043 0.027 0.027 0.01 0.018 0.026 0.018 0.016 0.019 0.01 0.013 0.012 0.008 0.015 0.01 0.017 0.015 0.016 0.019 0.003 0.002 0.003 0.005 0.004 0 0 0.002 0.003 0 0.003 0.004 0.005 0.006 0.007 0.007 0.015 0.014 0.01 0.01 0.007 0.001 0.006 0.009 0.004 0.002 0.001 0.002 0.005 0.002 0 0 0.005 0.002 0 0.002 0.001 0.001 0.002 0.001 0.001 0 0.001 0.001 0.002 0.003 0.003 0.002 0.003 0.004 0 0.001 0 0 0.001 0.001 0 0 0 0 0.002 0.004 0.001 0.001 0 0 0 0.002 0.001 0 0 0 0.001 0 0 0 0.001 0.001 0.001 0 0.001 0.001 0.002 0.003 0.003 0.004 0.003 0 0 0.001 0.001 0.001 0 0 0 0 0 0.003 0.002 0 0.001 0.005 0.001 0 0.002 0.005 0.001 0.001 0.004 0.003 0.002 0.001 0.001 0 0 0 0.003 0.005 0.005 0.003 0.001 0.001 0.003 0.001 0.004 0.005 0.001 0.001 0 0.003 0.003 0 0 0 0 0 0 0 0 0 0 0 0 0 0 0 0 0 0 0 0 0 0 0 0 0 0 0 0 0.001 0.001 0 0.001 0.001 0 0.001 0.001 0.001 0.001 0.001 0 0 0 0.001 0 0 0 0 0 0 0 0 0 0 0 0 0 0 0 0 0 0 0 0 0 0 0.001 0 0 0 0 0 0 0.001 0 0 0 0 0.002 0.001 0.002 0.003 0.002 0.002 0.002 0.003 0.002 0.002 0.003 0.004 0.007 0.005 0.006 0.005 0.005 0.005 0.003 0.002 0 0 0 0 0 0 0 0 0 0 0 0 0 0 0 0 0 0 0 0 0 0 0 0 0 0 0 0.001 0.002 0.001 0 0.002 0.001 0.001 0 0 0 0 0 0 0 0 0 0 0 0 0 0 0 0 0 0 0 0 0 0 0 0 0 0.001 0.001 0.001 0.001 0.001 0 0 0.002 0.003 0.003 0 0.002 0.003 0.003 0.002 0.003 0.002 0.001 0.002 0.002 0.003 0.003 0.002 0.001 0 0 0 0 0 0 0 0 0 0 0 0 0 0 0 0 0 0 0 0 0 0 0 0 0.002 0.002 0.001 0.001 0 0 0 0 0 0 0 0 0 0 0 0 0 0 0 0 0 0 0 0 0 0 0 0 0 0 0 0 0 0 0 0 0 0.005 0.018 0.018 0.005 
0.293 0.003 0.035 0.001 0 0.014 0.177 0.011 0.106 0 0.06 0.092 0.494 0.328 0.316 0.218 0.196 0.396 0.3 0.15 0.095 0.093 0.076 0.096 0.073 0.046 0.008 0.013 0.04 0.038 0.024 0.051 0.014 0 0.397 1 0.908 0.728 0.693 0.249 0.195 0.29 0.422 0.288 0.296 0.354 0.314 0.229 0.309 0.194 0.276 0.121 0.06 0.201 0.136 0.107 0.139 0.099 0.043 0.033 0.023 0.246 0.291 0.398 0.423 0.561 0.323 0.212 0.122 0.26 0.207 0.111 0.076 0.027 0.067 0.041 0.033 0.032 0.054 0.173 0.138 0.017 0.022 0.121 0 0.001 0.001 0.009 0.004 0.007 0.005 0.003 0.011 0.031 0.023 0.015 0.041 0.06 0.037 0.025 0.034 0.036 0.004 0.022 0.018 0.023 0.024 0.025 0.029 0.03 0.04 0.068 0.058 0.036 0.03 0.012 0.014 0.018 0.014 0.011 0.029 0.093 0.169 0.15 0.011 0.009 0.025 0.068 0.025 0.009 0.012 0.01 0.01 0.007 0.008 0.01 0.009 0.009 0.008 0.001 0.011 0.015 0.011 0.009 0.017 0.01 0.001 0.007 0.024 0.023 0.012 0.011 0.02 0.03 0.01 0.009 0.016 0.007 0.009 0.014 0.016 0.008 0.005 0.004 0.008 0.006 0.004 0.008 0.008 0.01 0.01 0.009 0.007 0.005 0.004 0.001 0.001 0.003 0.002 0.001 0.001 0.006 0.002 0.004 0.001 0.001 0.001 0.001 0 0 0 0 0 0 0 0 0 0 0.001 0.002 0.002 0.004 0.005 0 0.005 0.005 0.003 0.001 0.001 0.001 0 0.001 0 0 0.001 0.003 0.005 0.002 0 0.004 0 0.002 0.001 0.003 0.001 0.002 0.003 0 0.001 0.001 0 0 0.087 0.099 0.106 0.082 0.087 0.051 0.044 0.038 0.036 0.034 0.018 0.028 0.033 0.031 0.035 0.036 0.027 0.029 0.04 0.03 0.029 0.023 0.025 0.011 0.014 0.012 0.002 0.009 0.005 0.004 0.005 0 0 0 0.001 0 0 0.002 0.002 0.005 0.007 0.005 0.005 0.004 0.003 0.002 0.001 0.024 0.032 0.046 0.019 0.009 0.007 0.005 0.002 0.004 0.001 0 0.002 0.001 0 0 0 0.001 0 0.001 0.001 0.002 0.003 0.001 0.002 0.004 0.003 0.002 0.004 0.004 0.003 0.002 0.004 0.003 0.002 0 0 0 0.003 0 0.002 0.002 0 0.002 0 0 0 0.003 0.002 0.002 0.003 0.003 0.003 0.003 0.002 0.001 0.002 0.002 0.002 0.001 0.001 0 0.001 0.006 0.004 0.001 0.001 0 0 0.001 0.004 0.004 0.004 0.002 0.001 0.001 0.002 0.002 0.002 0.002 0.003 0.005 0.005 0.003 0.001 0.005 0.002 0 0.004 0.004 0.001 0.001 0.002 0.001 0.003 0 0.004 0.004 0.004 0.004 0.005 0.004 0.003 0.003 0.003 0.003 0.002 0.002 0.002 0.004 0.004 0.003 0.001 0.001 0.003 0.003 0 0 0.001 0 0 0 0 0 0 0 0 0 0 0 0 0 0 0 0 0 0 0 0 0 0 0 0 0 0.001 0.001 0.001 0.001 0.001 0.001 0 0 0.001 0.002 0.001 0 0.001 0.001 0.001 0 0 0 0 0 0 0 0 0 0 0 0 0 0 0 0.001 0.001 0.001 0 0 0 0.004 0.001 0.005 0.008 0.006 0.003 0.01 0.009 0.007 0.009 0.026 0.015 0.007 0.014 0.021 0.014 0.01 0.011 0.019 0.02 0.032 0.031 0.032 0.032 0.03 0.032 0.027 0.019 0.008 0.007 0.003 0 0 0 0 0 0 0 0 0 0 0 0 0.001 0.001 0 0 0 0 0.001 0.001 0 0 0.005 0.006 0.008 0.01 0.006 0 0.011 0.006 0.006 0 0 0 0 0 0 0 0 0.001 0.001 0.002 0 0.002 0.001 0.002 0.002 0.002 0.002 0.003 0.003 0.003 0.002 0.001 0 0 0.006 0.006 0.006 0.005 0.007 0.003 0.003 0.004 0.008 0.009 0.007 0.009 0.008 0.008 0.013 0.026 0.012 0.007 0.008 0.006 0.029 0.023 0.016 0.01 0.006 0.007 0.001 0 0.001 0.001 0.001 0 0 0.001 0.001 0 0 0.001 0.001 0.001 0.001 0.001 0.004 0.003 0.003 0.003 0.001 0.005 0.009 0.004 0.002 0.001 0 0.001 0.001 0.001 0 0 0.001 0 0 0 0 0 0 0 0 0 0 0 0 0 0 0 0 0 0 0 0 0 0 0 0 0 0 0 0.007 0.023 0.002 0.011 0 0.004 0.011 0.07 0.054 0.056 0.034 0.027 0.073 0.056 0.033 0.024 0.025 0.035 0.035 0.03 0.04 0.009 0.003 0.02 0.015 0.005 0.004 0.002 0 0.02 0.048 0.053 0.043 0.046 0.019 0.026 0.041 0.047 0.031 0.041 0.072 0.063 0.051 0.098 0.051 0.053 0.025 0.015 0.038 0.03 0.027 0.035 0.027 0.014 0.013 0.01 0.037 0.045 0.042 0.039 0.036 0.031 0.014 0.013 0.033 0.027 0.012 0.009 0.007 0.016 0.013 0.003 0 0.004 0.019 0.019 0.002 0.002 0.017 0 0 0 0 0 0 0 0 0 0.002 0.002 0.002 0.004 0.007 0.006 0.002 0.004 0.001 0.001 0.003 0.001 0.001 0.001 0.001 0.002 0.003 0.003 0.005 0.005 0.002 0.002 0.002 0.001 0.002 0.011 0.004 0.001 0.009 0.019 0.017 0.007 0.01 0.005 0.008 0.006 0.003 0.004 0.003 0.004 0.003 0.003 0.003 0.003 0.003 0.003 0.002 0.004 0.004 0.003 0.004 0.006 0.012 0.016 0.03 0.044 0.062 0.051 0.051 0.078 0.127 0.067 0.049 0.083 0.042 0.053 0.07 0.072 0.047 0.041 0.032 0.034 0.032 0.027 0.029 0.029 0.034 0.036 0.047 0.024 0.031 0.025 0.015 0.007 0.012 0.006 0.006 0.007 0.02 0.006 0.007 0.001 0.005 0.002 0.003 0.005 0.003 0.003 0 0 0.002 0.002 0.004 0.001 0.001 0.011 0.012 0.013 0.021 0.016 0 0.034 0.029 0.026 0.008 0.008 0.008 0.009 0.008 0.006 0.009 0.012 0.021 0.027 0.02 0.016 0.03 0.018 0.018 0.017 0.029 0.018 0.008 0.033 0.022 0.016 0.011 0 0 0.26 0.307 0.275 0.306 0.271 0.156 0.119 0.081 0.051 0.042 0.018 0.033 0.038 0.027 0.028 0.035 0.02 0.015 0.022 0.019 0.034 0.023 0.032 0.026 0.027 0.028 0.009 0.005 0.003 0.001 0.005 0 0 0 0.001 0 0.001 0.003 0.005 0.006 0.01 0.011 0.022 0.018 0.016 0.013 0.006 0.008 0.013 0.015 0.008 0.004 0.002 0.002 0.007 0.001 0.002 0 0.004 0.005 0 0.001 0.001 0 0.001 0.001 0 0 0.001 0.002 0.005 0.008 0.005 0.004 0.008 0.008 0.004 0.004 0.005 0.002 0.002 0 0.001 0 0.001 0 0 0.003 0 0.001 0 0 0.001 0.005 0.003 0.002 0.001 0.001 0.005 0.003 0.001 0.001 0.001 0.001 0 0 0.001 0.001 0 0 0 0 0 0 0 0.003 0.004 0.004 0.004 0.004 0.001 0.002 0.003 0.005 0.003 0.003 0.004 0.008 0.007 0.006 0.008 0.009 0.007 0.002 0.008 0.008 0.005 0.006 0.005 0.001 0 0 0.006 0.006 0.006 0.004 0.004 0.004 0.001 0.003 0.005 0.003 0.003 0.002 0.001 0.003 0.002 0.001 0.001 0 0.001 0.001 0 0 0.002 0 0 0 0 0 0 0 0 0 0 0 0 0 0 0 0 0 0 0 0 0 0.001 0 0 0.001 0.001 0.001 0.001 0.001 0.001 0.001 0 0 0 0.002 0.001 0 0 0 0 0 0 0 0 0 0 0 0 0 0 0 0 0 0 0.001 0.001 0.003 0.001 0.001 0 0 0 0.001 0.001 0.002 0.003 0.002 0.002 0.003 0.003 0.004 0.011 0.008 0.006 0.007 0.013 0.007 0.01 0.011 0.013 0.016 0.021 0.016 0.012 0.015 0.009 0.009 0.011 0.006 0.003 0 0 0 0 0 0 0 0.001 0 0.001 0 0 0 0 0 0 0 0 0 0 0 0 0 0 0.003 0.005 0.005 0.011 0.011 0 0.011 0.005 0.005 0.003 0.001 0.001 0.001 0.001 0 0.001 0.001 0.002 0.003 0.002 0.001 0.002 0 0 0 0 0 0 0 0 0 0 0 0 0.002 0.003 0.003 0.003 0.003 0.003 0.003 0.001 0.004 0.004 0 0.002 0.004 0.004 0.001 0.006 0.003 0.003 0.001 0.002 0.007 0.002 0.004 0.002 0.001 0.001 0.001 0 0 0 0 0 0 0 0 0 0 0 0 0 0 0 0.001 0.001 0.001 0 0 0.001 0.002 0.003 0.003 0.002 0 0 0 0 0 0 0 0 0 0 0 0 0 0 0 0 0 0 0 0 0 0 0 0 0 0 0 0 0 0 0 0 0 0.01 0.035 0.035 0.01 
0.312 0 0.033 0.002 0 0.022 0.172 0.007 0.094 0 0.083 0.101 0.548 0.365 0.339 0.243 0.21 0.448 0.321 0.163 0.118 0.093 0.079 0.108 0.097 0.066 0.016 0.01 0.048 0.047 0.016 0.053 0.014 0 0.346 0.893 1 0.788 0.754 0.241 0.183 0.307 0.424 0.269 0.321 0.379 0.349 0.252 0.344 0.206 0.305 0.127 0.072 0.224 0.161 0.123 0.145 0.112 0.053 0.035 0.02 0.263 0.299 0.385 0.427 0.562 0.35 0.253 0.12 0.273 0.222 0.11 0.078 0.031 0.065 0.035 0.022 0.019 0.059 0.183 0.14 0.016 0.019 0.14 0 0.001 0.001 0.004 0.001 0.004 0.007 0.003 0.005 0.02 0.013 0.01 0.032 0.054 0.034 0.021 0.029 0.038 0.012 0.016 0.025 0.027 0.026 0.024 0.039 0.042 0.054 0.097 0.081 0.046 0.035 0.016 0.018 0.027 0.008 0.005 0.026 0.089 0.166 0.142 0.013 0.009 0.029 0.074 0.034 0.017 0.022 0.019 0.017 0.011 0.014 0.019 0.018 0.021 0.021 0.008 0.015 0.023 0.017 0.019 0.024 0.002 0.002 0.005 0.017 0.021 0.009 0.011 0.016 0.02 0.012 0.016 0.017 0.006 0.008 0.015 0.015 0.007 0.008 0.006 0.007 0.007 0.005 0.008 0.008 0.013 0.013 0.015 0.005 0.006 0.006 0.003 0.002 0.005 0.003 0.002 0.002 0.004 0.002 0.002 0 0.001 0 0 0 0 0 0 0 0 0 0 0 0 0.001 0.002 0.003 0.004 0.003 0 0.006 0.004 0.004 0 0.002 0.002 0.001 0.002 0.001 0 0.001 0.001 0.002 0.002 0.003 0.004 0.001 0.001 0.003 0.005 0 0.002 0.012 0.004 0.002 0.001 0 0 0.097 0.106 0.112 0.092 0.086 0.046 0.035 0.026 0.027 0.023 0.012 0.016 0.018 0.02 0.022 0.028 0.019 0.021 0.033 0.025 0.023 0.02 0.015 0.013 0.014 0.012 0.005 0.012 0.01 0.007 0.006 0 0 0.001 0.001 0 0.002 0.002 0.003 0.005 0.007 0.004 0.006 0.005 0.004 0.005 0.004 0.016 0.023 0.033 0.02 0.008 0.012 0.007 0.007 0.005 0.001 0 0.002 0 0 0 0 0 0 0.001 0 0 0.002 0.002 0.003 0.003 0.002 0.002 0.003 0.004 0.002 0.001 0.001 0.001 0.001 0.001 0 0 0.005 0 0.003 0.001 0.003 0.001 0 0.001 0.002 0.002 0.002 0.002 0.002 0.002 0.002 0.002 0.002 0.002 0.002 0.001 0.004 0.002 0.001 0 0.001 0.006 0.004 0.001 0 0 0 0.001 0.001 0.001 0.001 0.002 0.001 0.001 0.001 0.003 0.002 0.002 0.001 0.003 0.003 0.003 0.001 0.003 0.002 0 0.004 0.002 0 0 0.001 0.002 0.004 0.003 0.001 0.001 0.002 0.002 0.002 0.001 0.001 0 0.001 0.001 0 0 0.004 0.009 0.009 0.003 0.002 0.001 0.002 0.001 0 0 0 0 0 0 0 0 0 0 0 0 0 0 0 0 0 0 0 0 0 0 0 0 0 0 0 0 0 0 0 0 0 0 0.001 0.001 0 0.005 0.004 0.001 0.001 0 0 0.001 0.001 0 0 0 0 0 0 0 0 0 0 0 0 0 0 0 0 0 0.001 0 0.002 0.003 0.003 0.008 0.004 0.004 0.006 0.007 0.009 0.017 0.032 0.013 0.013 0.017 0.026 0.012 0.016 0.018 0.02 0.018 0.028 0.023 0.034 0.041 0.038 0.038 0.035 0.02 0.007 0.007 0.004 0 0.001 0.001 0 0 0.001 0 0 0 0 0 0 0.002 0.002 0.003 0 0 0.003 0.004 0.006 0.003 0 0.009 0.009 0.009 0.014 0.008 0 0.017 0.009 0.008 0.003 0.001 0.001 0.001 0.001 0.001 0.001 0.001 0 0.004 0.002 0.001 0.002 0.001 0.002 0.001 0.001 0.001 0.001 0.001 0.001 0.001 0.001 0 0 0.005 0.006 0.005 0.005 0.006 0.003 0.003 0.004 0.011 0.014 0.014 0.017 0.014 0.012 0.022 0.025 0.012 0.01 0.011 0.008 0.026 0.02 0.026 0.017 0.016 0.013 0.002 0.002 0 0 0.001 0 0 0.001 0 0 0.001 0.001 0.001 0.001 0.002 0.002 0.003 0.001 0.001 0 0 0.006 0.007 0.01 0.004 0.003 0 0 0 0 0 0 0 0 0 0 0 0 0 0 0 0 0 0 0 0 0 0 0 0.001 0 0 0 0 0 0 0 0 0 0 0.006 0.026 0.005 0.009 0 0.007 0.009 0.064 0.063 0.049 0.034 0.033 0.075 0.064 0.034 0.041 0.039 0.044 0.04 0.046 0.059 0.011 0.003 0.027 0.024 0.009 0.005 0.002 0 0.024 0.041 0.044 0.036 0.038 0.021 0.024 0.043 0.04 0.027 0.044 0.069 0.056 0.051 0.102 0.046 0.048 0.026 0.007 0.038 0.024 0.022 0.033 0.025 0.022 0.018 0.011 0.033 0.038 0.044 0.037 0.037 0.03 0.02 0.011 0.033 0.025 0.014 0.011 0.01 0.024 0.016 0.013 0.01 0.007 0.024 0.017 0.001 0.001 0.018 0 0.002 0.002 0.003 0.002 0.001 0.001 0.001 0.003 0.005 0.003 0.002 0.006 0.007 0.004 0.003 0.002 0.002 0 0 0.002 0.002 0.002 0.003 0.004 0.003 0.002 0.007 0.005 0.004 0.002 0.004 0.003 0.003 0.019 0.007 0.004 0.012 0.015 0.014 0.001 0.002 0.003 0.008 0.003 0.001 0.002 0.002 0.002 0.002 0.002 0.002 0.001 0.002 0.003 0.001 0.004 0.005 0.003 0.004 0.003 0.017 0.008 0.024 0.05 0.075 0.054 0.056 0.091 0.142 0.071 0.05 0.085 0.049 0.054 0.075 0.071 0.046 0.047 0.037 0.04 0.032 0.021 0.03 0.031 0.036 0.039 0.046 0.028 0.028 0.023 0.01 0.005 0.002 0.006 0.006 0.005 0.011 0.004 0.004 0 0.002 0 0 0.002 0.002 0 0 0 0.001 0.001 0.002 0.001 0 0.018 0.02 0.018 0.035 0.027 0 0.039 0.026 0.021 0.008 0.005 0.005 0.005 0.008 0.004 0.01 0.007 0.018 0.02 0.017 0.017 0.028 0.02 0.016 0.02 0.031 0.02 0.02 0.049 0.025 0.018 0.012 0 0 0.289 0.346 0.32 0.325 0.285 0.161 0.129 0.098 0.064 0.061 0.026 0.046 0.054 0.042 0.035 0.039 0.023 0.031 0.028 0.023 0.035 0.029 0.034 0.022 0.018 0.017 0.007 0.004 0.005 0.005 0.004 0.001 0 0.002 0.002 0 0.001 0.002 0.004 0.008 0.011 0.01 0.021 0.015 0.011 0.01 0.004 0.01 0.018 0.021 0.01 0.003 0.002 0.001 0.006 0.002 0 0 0.003 0.002 0 0 0 0 0.002 0.001 0 0 0.003 0.002 0.005 0.007 0.005 0.003 0.006 0.007 0.002 0.001 0.003 0.003 0.003 0.001 0.002 0 0 0 0 0.002 0 0 0 0 0 0.005 0.005 0.003 0.002 0.002 0.006 0.004 0.004 0.003 0.001 0.001 0.001 0.001 0.001 0.001 0 0.001 0.002 0 0 0 0 0.001 0.003 0.004 0.003 0.002 0 0.002 0.003 0.002 0.001 0.003 0.005 0.007 0.004 0.006 0.004 0.006 0.002 0.001 0.006 0.003 0.002 0.003 0.002 0.003 0.002 0.001 0.006 0.006 0.004 0.004 0.004 0.001 0.001 0.002 0.003 0.002 0.001 0 0.001 0.001 0.001 0 0 0 0.001 0 0 0 0 0 0 0 0 0 0 0 0 0 0 0 0 0 0 0 0 0 0 0 0 0 0 0 0 0 0 0 0 0 0 0 0 0 0 0 0 0 0 0 0 0 0.001 0 0 0 0 0 0 0 0 0 0 0 0 0 0 0 0 0 0 0 0.002 0.001 0.001 0.003 0.002 0.003 0.003 0.002 0.002 0.005 0.011 0.006 0.005 0.008 0.011 0.006 0.006 0.006 0.009 0.014 0.02 0.017 0.014 0.015 0.011 0.012 0.01 0.005 0.001 0.001 0 0 0 0 0 0 0 0 0 0 0 0 0 0 0 0 0 0 0 0 0.002 0.001 0 0.002 0.002 0.002 0.006 0.006 0 0.007 0.002 0.002 0.001 0 0 0 0 0 0 0 0 0 0 0 0.002 0 0 0 0 0 0 0 0 0 0 0 0 0.002 0.003 0.003 0.002 0.002 0.002 0 0.001 0.003 0.003 0.003 0.003 0.004 0.003 0.005 0.005 0.003 0.002 0.002 0.002 0.006 0.004 0.005 0.006 0.005 0.005 0.001 0.001 0.001 0.001 0 0 0 0.001 0.001 0 0 0 0 0 0 0 0.001 0.001 0.001 0.001 0 0.003 0.004 0.003 0.001 0 0 0 0 0 0 0 0.001 0.001 0 0 0 0 0 0 0 0 0 0 0 0 0 0 0 0 0 0 0 0 0 0 0 0 0 0.013 0.039 0.039 0.013 
0.278 0 0.039 0.001 0 0.013 0.124 0.007 0.073 0 0.068 0.084 0.491 0.323 0.303 0.212 0.192 0.398 0.28 0.131 0.096 0.089 0.081 0.099 0.076 0.06 0.01 0.007 0.035 0.034 0.017 0.045 0.015 0 0.295 0.703 0.79 1 0.813 0.208 0.161 0.279 0.435 0.261 0.308 0.348 0.321 0.229 0.306 0.178 0.274 0.117 0.06 0.201 0.144 0.118 0.131 0.099 0.035 0.033 0.014 0.221 0.269 0.32 0.341 0.423 0.252 0.16 0.086 0.217 0.161 0.084 0.051 0.015 0.034 0.024 0.018 0.02 0.051 0.164 0.126 0.022 0.024 0.146 0 0.001 0 0.004 0.003 0.004 0.004 0.003 0.008 0.032 0.023 0.013 0.042 0.061 0.045 0.032 0.035 0.04 0.008 0.024 0.025 0.028 0.025 0.023 0.036 0.037 0.038 0.066 0.057 0.04 0.029 0.017 0.016 0.02 0.01 0.012 0.018 0.075 0.148 0.137 0.016 0.016 0.028 0.068 0.03 0.01 0.013 0.012 0.013 0.009 0.009 0.013 0.01 0.014 0.011 0.005 0.015 0.02 0.015 0.011 0.018 0.008 0.001 0.009 0.016 0.022 0.017 0.016 0.019 0.018 0.01 0.006 0.014 0.007 0.007 0.012 0.011 0.003 0.003 0.002 0.005 0.005 0.004 0.007 0.007 0.008 0.008 0.008 0.007 0.01 0.009 0.006 0 0.002 0 0.004 0.001 0.004 0.002 0.002 0 0.002 0 0 0 0 0 0 0 0 0 0 0 0 0.001 0.001 0.001 0.002 0.002 0 0.002 0.002 0.002 0.002 0.001 0.001 0.001 0.002 0.001 0.001 0.002 0.005 0.004 0.005 0.006 0.01 0.007 0.005 0.004 0.006 0.004 0.001 0.004 0.001 0.002 0.001 0 0 0.082 0.091 0.101 0.077 0.081 0.043 0.029 0.029 0.02 0.021 0.008 0.015 0.02 0.015 0.022 0.025 0.021 0.018 0.018 0.016 0.021 0.015 0.017 0.011 0.013 0.011 0.004 0.011 0.006 0.005 0.001 0 0 0 0 0 0.001 0.001 0.001 0.002 0.006 0.006 0.006 0.006 0.005 0.004 0.003 0.01 0.018 0.02 0.016 0.009 0.004 0.003 0.002 0.003 0.001 0 0.002 0.001 0 0 0 0 0 0 0 0 0 0 0 0.001 0 0 0.001 0.001 0.001 0.001 0.001 0.001 0.001 0.002 0 0 0 0 0 0 0.002 0.001 0 0 0 0.001 0.001 0 0 0 0.002 0.001 0 0 0 0 0 0 0 0 0 0 0 0 0 0 0 0.001 0 0.001 0.001 0.001 0 0 0.001 0.002 0.001 0.001 0.002 0.002 0.001 0.002 0.002 0.001 0.002 0.001 0.004 0.002 0.002 0.003 0.003 0.001 0 0 0.002 0.002 0.002 0.001 0.001 0.001 0.001 0 0.001 0.001 0 0 0.002 0.005 0.005 0.003 0.002 0 0 0 0 0 0 0 0 0 0 0 0 0 0 0 0 0 0 0 0 0 0 0 0 0 0 0 0 0 0 0 0 0 0.001 0.001 0.001 0.001 0.001 0.001 0.001 0.004 0.002 0 0 0 0 0.001 0.001 0.001 0.001 0 0.001 0 0 0 0 0 0 0 0 0 0 0.001 0.001 0.002 0.002 0 0.005 0.002 0.006 0.012 0.009 0.008 0.009 0.008 0.008 0.016 0.031 0.017 0.01 0.013 0.026 0.019 0.013 0.012 0.014 0.015 0.026 0.024 0.03 0.034 0.036 0.038 0.033 0.02 0.007 0.006 0.003 0.004 0.003 0 0 0 0.004 0.001 0.001 0 0.002 0 0 0.001 0.001 0.001 0 0 0.001 0 0.001 0 0 0.004 0.006 0.006 0.012 0.01 0 0.012 0.006 0.005 0.002 0 0 0 0 0 0.001 0.001 0.001 0.002 0.002 0.002 0.003 0.002 0.002 0.002 0.002 0.002 0.001 0 0.001 0.002 0.001 0 0 0.005 0.005 0.003 0.005 0.007 0.001 0 0.004 0.011 0.013 0.009 0.013 0.014 0.01 0.014 0.022 0.013 0.01 0.007 0.004 0.021 0.018 0.019 0.015 0.014 0.012 0.001 0.002 0.002 0.002 0.001 0 0 0.001 0.001 0 0 0 0 0 0.001 0.002 0.006 0.005 0.004 0.003 0.002 0.006 0.007 0.003 0.002 0.001 0.002 0.002 0.002 0.002 0.001 0 0.002 0 0 0 0 0 0 0 0 0 0 0 0 0 0 0 0 0 0 0 0 0 0 0 0 0 0.001 0 0.006 0.011 0.002 0.011 0 0.012 0.017 0.07 0.063 0.059 0.041 0.035 0.074 0.063 0.032 0.033 0.028 0.037 0.032 0.036 0.051 0.012 0.002 0.02 0.017 0.003 0.003 0 0 0.02 0.047 0.051 0.045 0.047 0.021 0.027 0.033 0.035 0.031 0.045 0.065 0.05 0.048 0.094 0.046 0.045 0.026 0.007 0.034 0.024 0.017 0.025 0.016 0.011 0.014 0.008 0.033 0.038 0.033 0.028 0.033 0.022 0.02 0.008 0.018 0.016 0.008 0.004 0.005 0.014 0.012 0.005 0.006 0.009 0.022 0.018 0.001 0.001 0.011 0 0 0 0.003 0.001 0.001 0 0.001 0.003 0.004 0.002 0 0.004 0.007 0.004 0.002 0.005 0.005 0.002 0.003 0.004 0.006 0.005 0.004 0.005 0.004 0.004 0.009 0.009 0.006 0.004 0.001 0.001 0.002 0.011 0.006 0.005 0.013 0.019 0.018 0.004 0.003 0.006 0.013 0.006 0.003 0.003 0.005 0.004 0.001 0.002 0.005 0.005 0.004 0.003 0.001 0.005 0.003 0.004 0.004 0.003 0.008 0.011 0.018 0.036 0.047 0.038 0.039 0.071 0.12 0.053 0.058 0.077 0.032 0.041 0.066 0.069 0.036 0.031 0.028 0.029 0.026 0.024 0.034 0.032 0.038 0.041 0.055 0.026 0.022 0.017 0.005 0.007 0.01 0.009 0.003 0.003 0.015 0.005 0.009 0 0.006 0.001 0 0.005 0.005 0.001 0 0 0 0 0.004 0.002 0 0.007 0.008 0.009 0.028 0.02 0 0.029 0.018 0.015 0.007 0.007 0.008 0.008 0.008 0.007 0.012 0.013 0.019 0.022 0.021 0.02 0.029 0.022 0.026 0.024 0.032 0.019 0.017 0.047 0.03 0.02 0.015 0 0 0.256 0.302 0.285 0.296 0.263 0.161 0.13 0.091 0.049 0.041 0.015 0.026 0.041 0.029 0.032 0.032 0.012 0.018 0.025 0.017 0.027 0.023 0.027 0.023 0.023 0.029 0.005 0.004 0.005 0.005 0.001 0 0 0.002 0.005 0 0.001 0 0 0.002 0.008 0.008 0.016 0.013 0.011 0.01 0.008 0.008 0.012 0.015 0.006 0.004 0.003 0.003 0.005 0.003 0.004 0.001 0.007 0.005 0.001 0.001 0 0 0.001 0 0 0 0.001 0.001 0.002 0.003 0.003 0.003 0.002 0.004 0 0.002 0.002 0.002 0.001 0.001 0 0 0.001 0 0 0.003 0 0 0 0 0.001 0.004 0.003 0.001 0.001 0.001 0.003 0.002 0.001 0.001 0 0 0 0.001 0 0 0.001 0 0 0.001 0.002 0.001 0 0.002 0.002 0.003 0.003 0.003 0.001 0.002 0.005 0.005 0.004 0.005 0.006 0.009 0.002 0.005 0.001 0.009 0.007 0.003 0.007 0.004 0.003 0.002 0.001 0 0 0 0.007 0.007 0.007 0.006 0.004 0.004 0.002 0.003 0.004 0.002 0.004 0.004 0 0.002 0 0 0 0 0.001 0 0 0 0.001 0 0 0 0 0 0 0 0 0 0 0 0 0 0 0 0 0 0 0 0 0 0 0 0 0 0 0 0 0 0 0 0 0 0 0.001 0 0 0 0 0 0.001 0.001 0 0 0 0 0 0 0 0 0 0 0 0 0 0 0 0 0 0.001 0 0.001 0.001 0.002 0.001 0.001 0.002 0.003 0.001 0 0.004 0.005 0.004 0.003 0.005 0.008 0.006 0.005 0.006 0.008 0.012 0.016 0.015 0.012 0.008 0.007 0.007 0.005 0.003 0.002 0.002 0 0 0 0 0 0 0 0 0 0 0 0 0 0 0 0 0 0 0 0 0 0 0 0.002 0.002 0.002 0.005 0.005 0 0.006 0.003 0.003 0.001 0 0 0 0 0 0 0 0.001 0 0 0.001 0.002 0.001 0 0.001 0.001 0.001 0.001 0.001 0.001 0.001 0.001 0 0 0.002 0.002 0.002 0.002 0.002 0.001 0.001 0 0.002 0.002 0.002 0.002 0.002 0.002 0.004 0.004 0.001 0 0.001 0.001 0.005 0.002 0.003 0.003 0.001 0.001 0.002 0.002 0 0 0 0.001 0 0 0 0 0 0.001 0.001 0.001 0.001 0.001 0.002 0.001 0.001 0 0 0 0 0.001 0 0 0.001 0 0 0 0 0 0 0 0 0 0 0 0 0 0 0 0 0 0 0 0 0 0 0 0 0 0 0 0 0 0 0 0 0.008 0.038 0.038 0.008 
0.201 0.001 0.019 0 0 0.012 0.119 0.008 0.082 0 0.055 0.051 0.356 0.243 0.222 0.156 0.147 0.305 0.229 0.124 0.08 0.076 0.066 0.08 0.071 0.041 0.009 0.015 0.036 0.029 0.017 0.035 0.012 0 0.277 0.53 0.595 0.643 1 0.18 0.144 0.233 0.454 0.287 0.262 0.281 0.287 0.194 0.253 0.148 0.245 0.103 0.047 0.17 0.122 0.094 0.103 0.08 0.032 0.025 0.02 0.198 0.23 0.263 0.277 0.334 0.212 0.153 0.072 0.186 0.158 0.075 0.045 0.017 0.038 0.019 0.015 0.017 0.046 0.113 0.088 0.012 0.015 0.079 0 0.002 0.002 0.005 0.003 0.005 0.005 0.001 0.007 0.024 0.015 0.005 0.031 0.043 0.028 0.023 0.025 0.02 0.006 0.01 0.012 0.02 0.015 0.015 0.021 0.025 0.026 0.055 0.045 0.033 0.026 0.011 0.02 0.021 0.005 0.008 0.017 0.058 0.114 0.103 0.013 0.009 0.016 0.049 0.024 0.008 0.008 0.011 0.009 0.007 0.004 0.009 0.008 0.009 0.008 0.001 0.006 0.011 0.009 0.01 0.016 0.006 0.004 0.008 0.008 0.008 0.006 0.007 0.009 0.013 0.012 0.011 0.013 0.01 0.011 0.015 0.012 0.009 0.009 0.006 0.008 0.007 0.007 0.008 0.007 0.009 0.009 0.011 0.003 0.007 0.004 0.002 0.001 0.001 0.001 0.002 0.003 0.002 0.001 0.002 0 0 0 0 0 0 0 0 0 0 0 0 0 0 0.003 0.002 0.002 0.006 0.007 0 0.007 0.006 0.005 0.001 0.001 0.001 0.001 0.001 0.001 0.001 0.001 0.002 0.003 0.001 0.003 0.005 0.002 0.001 0.002 0.003 0.002 0.002 0.004 0 0.001 0.001 0 0 0.052 0.058 0.065 0.053 0.05 0.027 0.021 0.015 0.01 0.014 0.006 0.01 0.011 0.012 0.012 0.013 0.011 0.011 0.022 0.017 0.011 0.009 0.009 0.006 0.006 0.004 0.009 0.008 0.006 0.005 0.004 0.002 0.001 0.002 0.001 0 0.001 0.002 0.003 0.004 0.006 0.006 0.007 0.007 0.007 0.007 0.005 0.012 0.017 0.026 0.011 0.007 0.006 0.004 0.005 0.004 0 0 0 0 0.001 0.001 0.001 0.001 0.001 0 0.001 0.001 0.001 0 0.002 0.005 0.002 0.002 0.004 0.005 0.002 0.004 0.002 0.003 0.002 0 0.001 0 0.003 0 0.003 0.004 0.002 0.001 0 0 0 0.001 0.001 0.001 0 0 0.001 0.001 0.001 0.001 0 0.001 0.001 0.001 0.001 0 0 0.005 0.004 0.001 0 0 0 0.001 0 0.001 0.001 0.001 0.001 0.001 0.001 0.001 0 0 0.001 0.003 0.001 0 0.002 0.003 0.001 0.002 0.002 0.002 0.002 0.002 0.003 0.002 0.003 0.003 0.002 0.003 0.003 0.003 0.003 0.002 0 0.002 0.003 0.003 0.003 0.001 0.004 0.006 0.006 0.004 0 0 0 0 0 0 0.001 0 0 0 0 0 0 0 0 0 0 0 0 0 0 0 0 0 0 0 0 0 0 0 0 0 0 0 0 0 0 0 0 0 0 0.005 0.003 0.001 0 0 0 0 0 0 0 0 0 0 0 0 0 0 0 0 0 0 0 0 0 0 0 0 0.002 0 0.002 0.004 0.005 0.004 0.005 0.007 0.007 0.008 0.017 0.01 0.01 0.011 0.015 0.01 0.013 0.013 0.013 0.012 0.016 0.015 0.023 0.019 0.02 0.02 0.018 0.011 0.004 0.003 0.001 0.001 0.002 0 0 0 0.003 0 0 0 0 0 0 0 0 0 0 0 0 0 0 0 0 0.004 0.005 0.006 0.01 0.007 0 0.013 0.005 0.005 0 0 0 0.002 0.002 0.001 0.002 0.002 0.002 0.003 0.002 0.003 0.002 0.002 0.002 0 0.001 0 0 0.002 0.001 0 0 0 0 0.004 0.005 0.004 0.005 0.006 0.003 0.002 0.004 0.009 0.009 0.007 0.01 0.01 0.008 0.012 0.017 0.006 0.007 0.008 0.006 0.02 0.019 0.012 0.012 0.009 0.007 0 0 0 0 0 0 0 0.001 0.001 0 0 0 0 0 0 0 0.002 0.002 0.002 0.001 0.001 0.007 0.008 0.005 0.004 0.002 0 0 0 0 0.001 0.001 0.001 0 0 0 0 0 0 0 0 0 0 0 0 0 0 0 0 0 0 0 0 0 0 0 0 0 0 0 0.002 0.014 0.002 0.007 0 0.005 0.004 0.04 0.037 0.033 0.017 0.014 0.047 0.037 0.016 0.015 0.02 0.021 0.021 0.021 0.04 0.011 0 0.013 0.011 0.001 0.005 0.002 0 0.015 0.027 0.032 0.027 0.03 0.016 0.016 0.023 0.024 0.016 0.022 0.044 0.03 0.018 0.06 0.026 0.028 0.008 0.004 0.021 0.016 0.012 0.018 0.012 0.01 0.008 0.005 0.021 0.026 0.026 0.025 0.027 0.019 0.012 0.013 0.017 0.013 0.012 0.006 0.005 0.011 0.011 0.005 0.004 0.009 0.009 0.013 0 0 0.009 0 0 0 0 0 0 0 0 0 0.001 0.001 0.001 0.002 0.002 0.001 0.001 0.001 0.001 0 0.001 0.001 0.001 0.001 0.001 0.002 0.001 0 0.003 0.003 0.003 0.002 0.002 0.002 0.001 0.009 0.003 0.001 0.007 0.007 0.007 0.004 0.006 0.003 0.004 0.005 0.002 0.002 0.002 0.002 0.003 0.002 0.002 0.002 0.001 0.001 0 0.001 0.002 0.002 0.004 0.004 0.011 0.009 0.021 0.028 0.051 0.036 0.038 0.062 0.1 0.048 0.034 0.063 0.034 0.044 0.053 0.059 0.038 0.033 0.031 0.027 0.017 0.014 0.019 0.016 0.023 0.023 0.034 0.014 0.021 0.018 0.005 0.002 0.006 0.005 0.005 0.004 0.011 0.006 0.006 0.001 0.003 0.001 0.002 0.004 0.003 0 0 0 0.002 0.002 0.004 0.001 0 0.007 0.008 0.011 0.024 0.015 0 0.03 0.02 0.015 0.006 0.004 0.004 0.003 0.007 0.002 0.005 0.007 0.016 0.014 0.012 0.011 0.02 0.015 0.01 0.011 0.019 0.013 0.009 0.027 0.019 0.015 0.004 0 0 0.203 0.25 0.222 0.237 0.223 0.119 0.099 0.074 0.037 0.033 0.013 0.023 0.027 0.021 0.016 0.022 0.015 0.013 0.013 0.01 0.019 0.011 0.015 0.013 0.019 0.019 0.006 0.003 0.004 0.005 0.004 0 0 0.001 0.002 0 0 0.001 0.003 0.008 0.008 0.011 0.016 0.014 0.009 0.01 0.006 0.007 0.009 0.011 0.005 0.005 0.003 0.003 0.007 0.003 0.001 0 0.002 0.001 0.001 0.001 0 0 0.001 0.001 0 0.001 0.002 0.001 0 0.006 0.004 0.001 0.004 0.004 0.001 0 0.001 0.001 0 0 0.001 0 0.001 0 0 0.003 0.001 0.001 0 0 0 0.004 0.004 0.003 0.001 0.001 0.005 0.003 0.001 0.001 0.001 0.001 0.001 0.001 0.001 0 0 0 0 0 0.001 0.001 0 0.004 0.003 0.003 0.003 0.003 0.003 0.001 0.002 0.004 0.003 0.003 0.004 0.007 0.003 0.005 0.004 0.007 0.004 0.002 0.008 0.004 0.004 0.002 0.002 0 0 0 0.006 0.006 0.006 0.005 0.005 0.005 0.003 0.002 0.003 0.003 0.003 0.002 0 0.002 0.002 0 0 0 0 0 0 0 0.001 0 0 0 0 0 0 0 0 0 0 0 0 0 0 0 0 0 0 0 0 0 0 0 0 0 0 0 0.001 0.001 0.001 0.001 0.001 0.001 0 0.002 0.001 0 0 0 0 0 0.001 0 0 0 0 0 0 0 0 0 0 0 0 0 0 0.001 0.001 0.001 0.001 0 0.002 0.001 0.002 0.003 0.002 0.001 0.002 0.003 0.004 0.006 0.007 0.004 0.004 0.004 0.008 0.004 0.004 0.004 0.005 0.006 0.009 0.006 0.007 0.009 0.008 0.008 0.006 0.005 0.003 0.003 0.001 0 0 0 0 0 0.001 0 0.001 0 0 0 0 0 0 0 0 0 0.001 0.001 0.001 0.001 0 0.001 0.001 0.002 0.003 0.002 0 0.003 0.002 0.001 0 0 0 0 0 0 0 0 0.001 0.001 0.001 0 0.001 0 0.001 0 0 0 0.001 0.001 0 0 0 0 0 0 0 0 0 0 0 0 0.001 0.004 0.005 0.003 0.004 0.005 0.003 0.005 0.005 0 0.001 0.003 0.001 0.005 0.003 0.006 0.006 0.005 0.004 0 0.001 0 0 0 0 0 0 0 0 0 0 0 0 0.001 0.001 0.001 0 0 0 0 0.001 0.002 0.002 0.001 0.001 0.001 0.001 0 0.001 0 0 0 0 0 0.001 0.001 0.001 0.001 0.001 0.001 0.001 0.001 0 0 0 0.001 0 0 0.001 0.001 0 0 0 0 0 0 0 0 0.009 0.021 0.021 0.009 
0.103 0 0.017 0 0 0.005 0.112 0.003 0.055 0 0.019 0.025 0.205 0.142 0.13 0.084 0.074 0.19 0.129 0.064 0.048 0.048 0.044 0.039 0.03 0.025 0.002 0.006 0.025 0.025 0.012 0.031 0.009 0 0.156 0.254 0.263 0.223 0.254 1 0.332 0.232 0.295 0.342 0.291 0.201 0.217 0.148 0.176 0.113 0.189 0.075 0.04 0.137 0.103 0.075 0.091 0.063 0.023 0.023 0.013 0.173 0.2 0.264 0.292 0.357 0.218 0.155 0.074 0.173 0.144 0.062 0.043 0.008 0.029 0.015 0.012 0.013 0.021 0.059 0.05 0.008 0.01 0.079 0 0.001 0.001 0.005 0.003 0.002 0.003 0.004 0.006 0.011 0.007 0.005 0.013 0.018 0.014 0.007 0.007 0.013 0.002 0.008 0.013 0.01 0.011 0.015 0.025 0.026 0.029 0.054 0.047 0.027 0.019 0.007 0.01 0.015 0.003 0.003 0.011 0.03 0.053 0.046 0.009 0.008 0.007 0.022 0.014 0.008 0.005 0.007 0.007 0.005 0.005 0.007 0.004 0.006 0.003 0 0.006 0.009 0.009 0.008 0.013 0.004 0.001 0.002 0.009 0.005 0.002 0.002 0.003 0.006 0.006 0.006 0.005 0.004 0.005 0.002 0.002 0.003 0.003 0.002 0.001 0.001 0.003 0.004 0.004 0.003 0.004 0.005 0 0.001 0.001 0.001 0.002 0.003 0.002 0 0 0.002 0.002 0.002 0.001 0 0 0.001 0.001 0 0 0 0 0.001 0.001 0.001 0.001 0 0.002 0.002 0.002 0.002 0.001 0 0.003 0.001 0 0 0 0 0 0 0 0 0 0 0 0 0 0.002 0 0 0 0 0 0 0.001 0 0 0 0 0 0.031 0.038 0.039 0.034 0.031 0.02 0.012 0.008 0.011 0.014 0.007 0.009 0.011 0.013 0.013 0.01 0.006 0.008 0.015 0.014 0.008 0.007 0.004 0.001 0.001 0.001 0.004 0.009 0.007 0.008 0.001 0 0 0 0.001 0 0 0 0.002 0.002 0.004 0.002 0.002 0.002 0.001 0.001 0 0.007 0.009 0.016 0.006 0.004 0.006 0.005 0.006 0.005 0 0 0.001 0.001 0 0 0 0 0 0 0 0 0 0.001 0.001 0.002 0.003 0.001 0.002 0.003 0.001 0.001 0.001 0.001 0.001 0.001 0 0 0.001 0 0.003 0.001 0 0 0 0.001 0 0 0.001 0.001 0.001 0.001 0.001 0.001 0.001 0.001 0.001 0.002 0.002 0.002 0.002 0.001 0.001 0.003 0.003 0.001 0 0 0 0 0 0 0 0 0 0 0 0 0 0 0 0.001 0 0 0.001 0.002 0.001 0.001 0.002 0.001 0.001 0.001 0 0 0.002 0.001 0.001 0.001 0 0 0 0 0 0 0 0 0 0 0 0.001 0.002 0 0 0 0.001 0 0 0 0 0 0 0 0 0 0 0 0 0 0 0 0 0 0 0 0 0 0 0 0 0 0 0 0 0 0 0 0 0 0 0 0 0 0 0.003 0.001 0 0 0 0 0.001 0.001 0.001 0.001 0.001 0.001 0.001 0.001 0.001 0.001 0 0.001 0.001 0.001 0 0 0 0 0 0 0.001 0.002 0 0.002 0.005 0.004 0.004 0.005 0.005 0.003 0.008 0.012 0.007 0.003 0.008 0.008 0.008 0.009 0.01 0.013 0.01 0.014 0.013 0.015 0.018 0.013 0.015 0.014 0.008 0.004 0.004 0.001 0 0.001 0.001 0 0 0.001 0 0 0 0.002 0.001 0 0.002 0.002 0.002 0 0 0.002 0.001 0.002 0.001 0 0.003 0.004 0.004 0.006 0.005 0 0.011 0.006 0.004 0 0.001 0 0 0.001 0.001 0.001 0.002 0.003 0.003 0.001 0.002 0.002 0 0.001 0 0 0 0 0 0 0 0 0 0 0.001 0.002 0.002 0.002 0.002 0.002 0.002 0.004 0.007 0.008 0.005 0.005 0.007 0.006 0.008 0.013 0.004 0.004 0.003 0.001 0.013 0.013 0.009 0.007 0.006 0.006 0 0.001 0.001 0.001 0 0 0 0 0 0 0 0 0.001 0.001 0.001 0.001 0.002 0 0 0 0 0.002 0.005 0.003 0.001 0 0 0 0 0 0 0 0 0 0.001 0 0 0 0.001 0.001 0 0 0.001 0.001 0 0 0.001 0.001 0.001 0.002 0 0 0.001 0 0 0 0 0 0 0 0.002 0.008 0.007 0.002 0 0.006 0.006 0.028 0.025 0.024 0.02 0.019 0.029 0.026 0.014 0.012 0.011 0.012 0.011 0.011 0.02 0.005 0 0.004 0.004 0.001 0.001 0.001 0 0.012 0.018 0.02 0.016 0.015 0.011 0.014 0.014 0.015 0.014 0.02 0.025 0.017 0.014 0.036 0.011 0.014 0.005 0.002 0.012 0.007 0.006 0.008 0.004 0.002 0.004 0.002 0.01 0.014 0.017 0.011 0.015 0.011 0.007 0.006 0.011 0.007 0.006 0.006 0.007 0.013 0.014 0.01 0.007 0.006 0.012 0.011 0 0 0.008 0 0 0 0.001 0 0.001 0.001 0.001 0.001 0.001 0.001 0 0.003 0.003 0.003 0.002 0.001 0.001 0 0.001 0 0 0 0 0.001 0 0 0.001 0.001 0 0 0.001 0.001 0.001 0.006 0.005 0.004 0.006 0.01 0.01 0.001 0.002 0.002 0.005 0.001 0.001 0.004 0.002 0.002 0.001 0.001 0.002 0.001 0.002 0.001 0 0.002 0.001 0 0 0.001 0.009 0.006 0.013 0.025 0.04 0.028 0.032 0.047 0.092 0.042 0.029 0.049 0.025 0.036 0.042 0.041 0.024 0.025 0.021 0.02 0.014 0.011 0.014 0.013 0.014 0.014 0.028 0.011 0.015 0.014 0.003 0.002 0.001 0.001 0.001 0 0.005 0 0.002 0 0 0 0.001 0.001 0 0.001 0 0 0.002 0.002 0.004 0.002 0.001 0.008 0.008 0.007 0.018 0.013 0 0.022 0.014 0.009 0.002 0.002 0.003 0.001 0.003 0.003 0.005 0.003 0.007 0.01 0.008 0.005 0.015 0.01 0.007 0.007 0.018 0.012 0.006 0.025 0.016 0.013 0.006 0 0 0.153 0.178 0.155 0.162 0.142 0.075 0.057 0.05 0.031 0.029 0.012 0.019 0.029 0.019 0.018 0.021 0.016 0.012 0.01 0.007 0.017 0.015 0.017 0.017 0.016 0.017 0.001 0.002 0.003 0.002 0.001 0 0 0 0 0 0 0 0 0.001 0.001 0.001 0.01 0.01 0.01 0.01 0.006 0.004 0.008 0.011 0.006 0.003 0.001 0.002 0.004 0.002 0 0.001 0.002 0.002 0 0 0 0 0 0 0 0 0 0 0 0 0 0 0 0 0 0 0 0 0 0.001 0 0 0 0 0 0 0 0 0 0 0 0.002 0.002 0.002 0.002 0 0.002 0.002 0.002 0.002 0.002 0.002 0.002 0.003 0.002 0 0 0.001 0 0 0 0 0 0 0.001 0.001 0.001 0.001 0 0 0 0.001 0 0.001 0.002 0.002 0.002 0.002 0.001 0.002 0.001 0.002 0.004 0.003 0.003 0.003 0.003 0.002 0.001 0.001 0 0.001 0.001 0.001 0.001 0.001 0 0 0 0 0 0 0 0 0 0 0 0 0 0 0 0 0 0 0 0 0 0 0 0 0 0 0 0 0 0 0 0 0 0 0 0 0 0 0 0 0 0 0 0 0 0 0 0 0 0 0 0 0 0 0 0 0 0 0 0 0 0 0 0 0 0 0 0 0 0 0 0 0 0 0 0 0 0 0 0 0 0.001 0.001 0 0.001 0.002 0.002 0.003 0.004 0.004 0.003 0.003 0.005 0.004 0.003 0.002 0.002 0.004 0.005 0.005 0.004 0.004 0.004 0.004 0.004 0.002 0 0 0 0 0 0 0 0 0 0 0 0 0 0 0 0.001 0.001 0.001 0 0 0.001 0.001 0.001 0.001 0.001 0.001 0.002 0.002 0.001 0.001 0 0.002 0.001 0 0 0 0 0 0 0 0 0 0 0 0 0 0 0 0 0 0 0 0 0 0 0 0 0 0 0 0 0 0 0 0 0 0 0.001 0.001 0.001 0.001 0.001 0.001 0 0.001 0 0.001 0 0 0.001 0.001 0.001 0.001 0.001 0.001 0 0 0 0 0 0 0 0 0 0 0 0 0 0 0 0 0 0 0 0 0 0 0 0 0 0 0 0 0 0 0 0 0 0 0 0 0 0 0 0 0 0 0 0 0 0 0 0 0 0 0 0 0 0 0 0 0 0 0 0.004 0.016 0.016 0.004 
0.084 0.001 0.008 0.002 0 0.003 0.072 0.004 0.042 0 0.018 0.031 0.222 0.152 0.124 0.071 0.065 0.201 0.139 0.055 0.038 0.046 0.043 0.043 0.035 0.03 0.01 0.002 0.015 0.017 0.008 0.02 0.003 0 0.102 0.173 0.19 0.167 0.188 0.336 1 0.346 0.255 0.267 0.539 0.268 0.209 0.146 0.194 0.117 0.177 0.074 0.043 0.133 0.105 0.084 0.088 0.067 0.028 0.015 0.012 0.14 0.155 0.169 0.16 0.178 0.116 0.087 0.048 0.109 0.092 0.047 0.027 0.009 0.026 0.011 0.007 0.005 0.013 0.047 0.029 0.005 0.007 0.078 0 0 0 0.001 0 0 0 0 0.001 0.007 0.006 0.004 0.014 0.016 0.012 0.011 0.012 0.011 0.002 0.013 0.013 0.012 0.011 0.01 0.016 0.011 0.02 0.036 0.03 0.016 0.014 0.005 0.007 0.009 0.002 0.001 0.004 0.02 0.04 0.034 0.004 0.004 0.006 0.016 0.007 0.005 0.004 0.005 0.005 0.004 0.002 0.005 0.003 0.005 0.004 0 0.003 0.006 0.004 0.005 0.006 0.003 0.001 0.003 0.004 0.005 0.004 0.004 0.006 0.011 0.005 0.003 0.006 0.002 0.004 0.005 0.004 0.001 0.003 0.002 0 0.002 0.002 0.002 0.002 0.002 0.002 0.003 0.002 0.002 0.001 0 0.001 0.002 0.002 0 0 0.002 0.001 0.001 0 0.001 0 0 0.001 0.001 0.001 0 0 0 0 0.001 0 0 0.001 0.001 0.001 0.003 0 0 0.003 0.003 0.002 0 0.001 0.001 0 0.001 0.001 0.001 0.001 0.001 0.002 0.003 0.001 0.003 0.003 0.003 0.003 0.004 0.004 0.002 0.003 0.002 0.002 0.001 0 0 0.025 0.031 0.035 0.022 0.022 0.02 0.013 0.006 0.007 0.008 0.002 0.003 0.007 0.008 0.009 0.009 0.007 0.005 0.007 0.006 0.007 0.007 0.004 0.004 0.004 0.004 0.001 0.003 0.001 0.002 0.002 0 0 0 0 0 0 0 0.001 0.001 0.001 0 0.003 0.003 0.003 0.003 0.001 0.006 0.011 0.015 0.009 0.006 0.003 0.002 0.002 0.001 0 0 0.001 0 0 0 0 0 0 0 0 0 0 0 0 0 0 0 0 0 0.001 0 0 0.001 0 0 0 0 0.001 0 0 0.001 0.002 0.001 0 0 0.001 0 0.001 0.001 0.001 0.001 0.001 0.001 0.002 0.002 0 0 0.002 0.002 0 0 0 0.002 0 0 0.001 0 0 0 0 0 0 0 0 0 0 0 0 0 0.001 0.002 0.002 0.001 0.001 0.002 0.001 0 0.002 0.001 0.001 0.001 0.001 0.001 0.001 0.001 0.001 0.001 0.001 0.001 0 0 0 0.001 0.001 0.001 0.001 0 0.002 0.002 0.002 0.001 0 0 0.001 0.001 0 0 0.001 0 0 0 0 0 0 0 0 0 0 0 0 0 0 0 0 0 0.001 0 0 0.001 0.001 0.001 0.001 0.001 0.001 0.001 0.001 0 0 0 0.001 0.002 0.001 0.003 0 0 0.001 0.001 0.001 0.001 0.002 0.001 0.001 0.002 0.001 0.001 0.002 0.002 0.001 0.002 0.001 0.001 0 0 0 0.002 0.001 0.001 0.002 0.002 0.001 0 0.003 0.007 0.002 0.005 0.004 0.005 0.005 0.01 0.016 0.011 0.009 0.01 0.015 0.011 0.008 0.008 0.008 0.014 0.019 0.015 0.016 0.013 0.014 0.017 0.017 0.011 0.006 0.005 0.002 0.003 0.002 0.002 0.001 0.001 0.003 0.001 0.001 0 0 0 0 0.001 0.001 0.001 0 0 0.001 0.001 0.001 0 0 0.002 0.003 0.004 0.006 0.003 0 0.006 0.003 0.003 0.002 0.001 0.001 0.001 0.001 0.001 0.001 0.001 0.001 0.002 0.001 0.001 0.002 0 0.001 0.002 0.003 0 0.001 0.001 0.001 0 0 0 0 0.003 0.003 0.003 0.003 0.005 0.001 0.001 0.003 0.007 0.007 0.005 0.009 0.008 0.005 0.008 0.013 0.006 0.001 0.003 0.003 0.015 0.01 0.01 0.009 0.006 0.006 0.002 0.001 0.001 0.001 0.002 0 0 0 0 0 0 0 0 0.002 0.002 0.002 0.002 0.002 0.002 0.002 0.002 0.004 0.006 0.004 0.004 0 0.002 0.002 0.001 0.002 0 0 0 0 0 0 0 0 0 0 0 0 0 0.001 0.001 0.001 0.001 0.001 0.001 0.001 0 0 0 0 0 0 0 0 0 0 0 0.006 0.001 0.004 0 0.001 0.004 0.027 0.023 0.022 0.014 0.01 0.027 0.022 0.016 0.017 0.014 0.015 0.016 0.021 0.026 0.008 0.001 0.007 0.005 0.002 0.002 0 0 0.004 0.014 0.016 0.014 0.011 0.007 0.007 0.008 0.011 0.008 0.015 0.026 0.017 0.013 0.028 0.01 0.015 0.005 0.003 0.013 0.008 0.007 0.009 0.009 0.006 0.005 0.003 0.013 0.015 0.015 0.013 0.01 0.012 0.007 0.006 0.009 0.008 0.007 0.004 0.004 0.006 0.007 0.004 0.001 0.001 0.006 0.003 0 0.001 0.001 0 0 0 0 0 0 0 0 0 0 0 0 0 0.001 0 0 0 0.001 0.001 0 0 0 0 0.001 0.002 0.003 0.002 0.006 0.006 0.004 0.003 0.002 0.003 0.002 0.007 0.006 0.002 0.002 0.004 0.004 0.005 0.005 0.002 0.003 0.006 0.003 0.003 0.002 0.002 0 0.001 0.002 0.001 0.002 0.002 0 0.003 0.005 0.003 0.005 0.006 0.01 0.006 0.019 0.023 0.043 0.029 0.031 0.054 0.079 0.045 0.03 0.05 0.03 0.03 0.042 0.042 0.026 0.024 0.022 0.016 0.014 0.014 0.013 0.015 0.017 0.018 0.027 0.011 0.02 0.019 0.011 0.002 0.004 0.002 0.002 0.001 0.008 0.002 0.004 0 0 0 0 0.002 0.002 0 0 0 0.001 0.001 0.002 0.001 0.001 0.006 0.006 0.009 0.019 0.014 0 0.022 0.01 0.008 0.004 0.004 0.004 0.005 0.005 0.002 0.006 0.01 0.016 0.013 0.013 0.013 0.027 0.013 0.011 0.017 0.027 0.016 0.013 0.031 0.024 0.017 0.013 0 0 0.162 0.196 0.178 0.183 0.163 0.091 0.067 0.045 0.025 0.021 0.008 0.017 0.02 0.016 0.014 0.017 0.008 0.009 0.005 0.002 0.018 0.012 0.014 0.014 0.012 0.016 0.005 0.007 0.005 0.003 0.002 0.001 0.001 0.001 0 0.001 0 0.001 0.003 0.004 0.007 0.005 0.011 0.011 0.009 0.011 0.007 0.005 0.005 0.003 0.003 0.001 0.002 0.002 0.006 0.004 0 0 0.001 0 0 0 0.001 0 0 0.001 0.001 0.001 0.001 0.001 0 0 0.001 0.001 0.001 0.001 0.001 0.001 0.001 0.001 0.001 0 0 0 0 0 0 0 0 0 0 0 0.001 0.003 0.002 0.003 0.002 0.002 0.003 0.003 0 0 0 0 0 0 0 0 0 0 0.001 0 0 0 0 0 0.002 0.002 0.001 0.002 0.002 0.001 0.002 0.002 0.002 0.003 0.003 0.005 0.004 0.004 0.004 0.005 0.001 0.001 0.004 0.003 0.003 0.003 0.003 0.001 0.001 0.001 0.003 0.003 0.003 0.001 0.002 0.001 0.001 0 0 0 0 0 0 0 0.001 0 0 0 0.002 0.002 0 0.001 0.001 0 0 0 0.001 0 0.001 0.001 0.001 0.001 0 0.001 0 0.001 0.001 0.001 0.001 0.001 0 0 0.001 0.001 0 0 0 0.001 0 0 0 0 0 0 0 0 0 0 0 0.001 0.001 0.002 0.002 0 0 0 0.001 0 0 0 0 0 0 0 0 0 0 0 0 0 0 0 0 0 0.001 0 0.001 0.001 0.001 0.001 0.002 0.001 0.001 0.001 0.001 0.001 0 0.001 0 0 0.002 0.002 0.002 0.001 0.005 0.005 0.006 0.003 0.001 0.002 0.001 0.001 0.001 0.001 0.001 0 0 0.001 0 0 0.001 0 0 0 0 0 0 0 0 0 0 0 0 0 0.001 0.001 0.001 0.001 0 0 0.001 0 0 0.002 0.002 0.001 0 0 0 0 0 0 0 0 0.001 0.001 0 0 0.001 0 0 0 0 0 0 0 0 0 0 0 0 0.001 0.001 0.001 0.001 0.001 0 0 0.001 0.001 0 0 0.001 0.001 0.001 0.001 0.002 0.001 0 0 0 0.002 0.002 0.001 0.002 0.002 0.002 0.001 0.001 0 0.001 0.001 0 0 0 0 0 0 0 0 0.001 0.001 0.001 0.001 0.001 0.001 0.001 0.001 0 0 0 0 0 0 0 0.001 0 0 0 0.001 0 0 0 0 0 0 0 0 0 0 0 0 0 0 0 0 0.001 0 0 0 0 0 0 0 0 0 0.002 0.018 0.018 0.002 
0.238 0 0.036 0 0 0.011 0.118 0.009 0.069 0 0.053 0.078 0.399 0.316 0.285 0.196 0.166 0.396 0.28 0.136 0.096 0.082 0.066 0.089 0.073 0.046 0.016 0.006 0.034 0.036 0.015 0.042 0.014 0 0.219 0.358 0.392 0.356 0.387 0.265 0.454 1 0.52 0.38 0.662 0.49 0.352 0.26 0.362 0.19 0.302 0.117 0.064 0.214 0.146 0.12 0.132 0.094 0.038 0.034 0.019 0.231 0.257 0.269 0.244 0.272 0.213 0.131 0.08 0.179 0.144 0.068 0.046 0.018 0.04 0.033 0.027 0.026 0.052 0.144 0.115 0.012 0.014 0.273 0 0 0 0.004 0 0.003 0.002 0.001 0.004 0.018 0.009 0.005 0.031 0.044 0.031 0.027 0.028 0.016 0.006 0.022 0.02 0.014 0.014 0.022 0.029 0.025 0.025 0.043 0.036 0.028 0.02 0.015 0.013 0.014 0.013 0.012 0.028 0.089 0.132 0.119 0.011 0.016 0.021 0.051 0.017 0.011 0.01 0.009 0.01 0.01 0.006 0.009 0.007 0.01 0.008 0.004 0.01 0.018 0.012 0.011 0.011 0.003 0.003 0.011 0.014 0.011 0.009 0.011 0.015 0.02 0.013 0.014 0.013 0.006 0.008 0.013 0.014 0.007 0.007 0.007 0.008 0.007 0.004 0.009 0.007 0.009 0.012 0.013 0.008 0.01 0.008 0.003 0.004 0.006 0.007 0 0.001 0.008 0.001 0.004 0 0.002 0.001 0 0.002 0.002 0 0 0 0 0 0.002 0.001 0 0.001 0.001 0.001 0.004 0.004 0 0.007 0.005 0.005 0.002 0 0 0 0 0.001 0 0 0.002 0.005 0.001 0.002 0.004 0.001 0.001 0.002 0.003 0 0 0.003 0.001 0 0 0 0 0.065 0.08 0.083 0.066 0.066 0.039 0.032 0.023 0.019 0.023 0.009 0.017 0.023 0.021 0.019 0.023 0.011 0.013 0.023 0.022 0.023 0.02 0.015 0.01 0.011 0.01 0.004 0.009 0.008 0.009 0.003 0 0 0.002 0.001 0 0.002 0.006 0.006 0.008 0.009 0.007 0.008 0.008 0.006 0.006 0.002 0.015 0.021 0.029 0.01 0.008 0.007 0.006 0.007 0.006 0 0 0.001 0 0 0.001 0 0 0.001 0 0 0.001 0.001 0.001 0.001 0.002 0.002 0.001 0.002 0.002 0.001 0.002 0.002 0.001 0.002 0.002 0.002 0 0.003 0 0.003 0.002 0.004 0 0 0.001 0 0 0.001 0.001 0.001 0.001 0.001 0.002 0.001 0.002 0 0.001 0.002 0.001 0 0 0 0.004 0.003 0 0.001 0 0 0 0 0 0 0 0 0.001 0.002 0.002 0.001 0 0.001 0.003 0.002 0.002 0.002 0.003 0.002 0.001 0.003 0.002 0.001 0.002 0.001 0.002 0.003 0.001 0.002 0.002 0.002 0.001 0.001 0.001 0 0.001 0.002 0.001 0.001 0.001 0.004 0.006 0.006 0.003 0 0.001 0.001 0.001 0 0 0 0 0 0 0 0 0 0 0 0 0 0 0 0 0 0 0 0 0.001 0 0 0 0 0 0 0 0 0 0 0 0 0 0 0 0 0.005 0.002 0.002 0.001 0 0 0.001 0.001 0 0.001 0.002 0.001 0.001 0.001 0.001 0.001 0.001 0.001 0 0.001 0.001 0 0 0 0 0 0.001 0.005 0.001 0.003 0.008 0.003 0.005 0.007 0.005 0.005 0.009 0.014 0.009 0.006 0.007 0.016 0.009 0.008 0.009 0.01 0.018 0.023 0.018 0.019 0.025 0.022 0.022 0.011 0.009 0.006 0.005 0.002 0 0 0.001 0 0 0.001 0 0 0 0 0 0 0 0 0 0 0 0 0.001 0.001 0 0 0.006 0.005 0.006 0.008 0.007 0 0.008 0.004 0.004 0.001 0 0 0 0 0 0 0.001 0.001 0.001 0.001 0.001 0.002 0.002 0.002 0.002 0.002 0.002 0.001 0.002 0.002 0.002 0.001 0 0 0.002 0.002 0.002 0.002 0.002 0.001 0.001 0.004 0.012 0.014 0.006 0.011 0.012 0.013 0.013 0.021 0.012 0.005 0.007 0.006 0.026 0.021 0.02 0.011 0.012 0.007 0.001 0.001 0.002 0.001 0.001 0 0 0 0 0 0 0.001 0.001 0.001 0.001 0.001 0.002 0 0 0.001 0.001 0.006 0.01 0.007 0.003 0.001 0 0 0.001 0 0 0 0 0 0 0 0 0 0 0 0 0 0 0 0 0 0 0 0 0 0 0 0 0 0 0 0 0 0 0 0.002 0.01 0.007 0.01 0 0.008 0.014 0.051 0.044 0.046 0.035 0.032 0.058 0.045 0.032 0.027 0.024 0.034 0.023 0.026 0.045 0.013 0.003 0.012 0.012 0.005 0.002 0.002 0 0.022 0.039 0.043 0.037 0.041 0.019 0.018 0.03 0.038 0.024 0.036 0.058 0.041 0.035 0.078 0.028 0.038 0.016 0.005 0.026 0.014 0.011 0.02 0.014 0.012 0.011 0.008 0.028 0.028 0.033 0.029 0.027 0.015 0.011 0.004 0.017 0.016 0.005 0.004 0.005 0.012 0.011 0.004 0.002 0.006 0.022 0.019 0 0 0.013 0 0 0 0 0 0 0 0 0 0 0 0 0 0.001 0 0 0 0.002 0.001 0.001 0.001 0.001 0.001 0.001 0.001 0.001 0.001 0.003 0.003 0.002 0.001 0 0 0.001 0.012 0.006 0.008 0.01 0.013 0.011 0.005 0.005 0.004 0.007 0.005 0.002 0.003 0.005 0.004 0.003 0.001 0.004 0.004 0.003 0.001 0.001 0.003 0.001 0.001 0.001 0.002 0.007 0.007 0.02 0.032 0.062 0.048 0.042 0.073 0.131 0.072 0.039 0.081 0.036 0.058 0.071 0.062 0.041 0.04 0.032 0.035 0.028 0.022 0.023 0.022 0.024 0.025 0.038 0.013 0.028 0.024 0.013 0.005 0.004 0.009 0.006 0.006 0.016 0.006 0.007 0.001 0.003 0.004 0.003 0.002 0.002 0.001 0 0 0.001 0.001 0.003 0.001 0 0.011 0.015 0.017 0.033 0.02 0 0.035 0.022 0.016 0.007 0.006 0.006 0.007 0.008 0.005 0.008 0.009 0.014 0.017 0.021 0.012 0.024 0.02 0.021 0.016 0.025 0.021 0.023 0.034 0.019 0.018 0.009 0 0 0.295 0.361 0.322 0.326 0.316 0.166 0.13 0.1 0.047 0.042 0.021 0.032 0.035 0.021 0.02 0.025 0.011 0.008 0.011 0.012 0.025 0.018 0.028 0.017 0.021 0.026 0.011 0.009 0.008 0.008 0.003 0.002 0.002 0.002 0.002 0.001 0.001 0.003 0.003 0.005 0.009 0.009 0.016 0.013 0.011 0.013 0.007 0.005 0.011 0.01 0.005 0.002 0.002 0.002 0.007 0.004 0 0 0.001 0.001 0.001 0.002 0.002 0.003 0.002 0.001 0.002 0.003 0.004 0.002 0.004 0.005 0.006 0.005 0.005 0.007 0.001 0.001 0 0.001 0.001 0.001 0 0 0 0 0 0 0 0 0 0 0 0.001 0.001 0.001 0 0 0.002 0.002 0 0 0 0 0 0 0 0 0 0 0 0 0 0 0 0 0 0 0 0 0 0 0.002 0.001 0 0.002 0.001 0.004 0.003 0.002 0.005 0.005 0.005 0.002 0.005 0.004 0.004 0.002 0.001 0 0 0 0.003 0.003 0.001 0 0 0 0 0 0.001 0 0 0 0 0 0 0 0 0 0 0 0 0 0 0 0 0 0 0 0 0 0 0 0 0 0 0 0 0 0 0 0 0 0 0 0 0 0 0 0 0 0 0 0 0 0 0 0 0.001 0 0 0 0 0 0 0 0 0 0 0 0 0 0 0 0 0 0 0 0 0 0 0 0 0 0 0.002 0.001 0.004 0.003 0.003 0.004 0.005 0.005 0.002 0.006 0.008 0.003 0.003 0.005 0.006 0.003 0.005 0.005 0.007 0.009 0.017 0.013 0.013 0.012 0.011 0.011 0.008 0.007 0.005 0.005 0.002 0.001 0.002 0.001 0 0 0.002 0 0 0 0.001 0 0 0 0 0 0 0 0 0 0.001 0.001 0.001 0.002 0.002 0.002 0.004 0.004 0 0.005 0.004 0.004 0.001 0.001 0.001 0.001 0.001 0.001 0.001 0.002 0.003 0.003 0.001 0.002 0.003 0 0.001 0.002 0.002 0 0 0 0 0 0 0 0 0.001 0.002 0.002 0.002 0.001 0 0 0.002 0.003 0.003 0.001 0.002 0.003 0.002 0.002 0.005 0.001 0.003 0.002 0 0.006 0.004 0.004 0.002 0.002 0.002 0 0 0 0 0.001 0 0 0.001 0.001 0 0 0 0 0.001 0.001 0.001 0.003 0.003 0.002 0.002 0.002 0.001 0.001 0 0.001 0.001 0 0 0.001 0 0 0 0.001 0.001 0 0 0 0 0 0 0 0 0 0 0 0 0 0 0 0 0 0 0 0 0 0 0 0 0 0.012 0.024 0.024 0.012 
0.157 0 0.026 0.002 0 0.006 0.126 0.006 0.069 0 0.034 0.048 0.347 0.266 0.227 0.145 0.124 0.334 0.229 0.093 0.067 0.064 0.047 0.055 0.048 0.035 0.008 0.01 0.021 0.029 0.019 0.037 0.01 0 0.377 0.394 0.41 0.384 0.547 0.242 0.235 0.394 1 0.542 0.438 0.377 0.433 0.279 0.32 0.196 0.361 0.145 0.077 0.244 0.173 0.136 0.139 0.101 0.039 0.034 0.018 0.249 0.301 0.308 0.286 0.313 0.212 0.136 0.079 0.201 0.157 0.074 0.055 0.021 0.047 0.029 0.015 0.014 0.03 0.099 0.066 0.007 0.008 0.126 0 0.001 0.001 0.002 0.001 0.002 0.002 0.001 0.002 0.01 0.01 0.005 0.022 0.029 0.02 0.014 0.015 0.016 0.006 0.015 0.022 0.017 0.015 0.016 0.027 0.03 0.033 0.05 0.045 0.032 0.025 0.012 0.013 0.021 0.005 0.004 0.015 0.039 0.075 0.06 0.01 0.009 0.012 0.03 0.019 0.004 0.008 0.007 0.006 0.002 0.003 0.007 0.003 0.005 0.009 0.007 0.017 0.017 0.013 0.007 0.014 0.004 0.002 0.004 0.009 0.009 0.007 0.008 0.011 0.015 0.007 0.011 0.012 0.004 0.007 0.012 0.011 0.004 0.004 0.006 0.006 0.004 0.003 0.007 0.007 0.007 0.009 0.01 0.008 0.006 0.005 0.001 0 0.004 0.001 0.001 0.001 0.001 0.001 0.001 0 0.001 0 0.001 0.001 0 0 0 0 0.001 0.001 0.001 0 0 0 0.001 0.001 0.002 0.002 0 0.004 0.001 0.001 0 0.001 0.001 0.001 0.001 0 0.002 0.002 0.002 0.003 0.003 0.003 0.003 0.004 0.003 0.002 0.004 0.004 0.002 0.005 0.004 0.005 0.003 0 0 0.038 0.052 0.054 0.049 0.046 0.025 0.019 0.017 0.017 0.023 0.01 0.016 0.015 0.022 0.02 0.019 0.024 0.021 0.022 0.012 0.017 0.012 0.016 0.004 0.011 0.01 0.002 0.005 0.003 0.002 0.001 0 0 0 0.001 0 0 0 0.002 0.002 0.004 0.006 0.005 0.004 0.003 0.002 0.002 0.013 0.02 0.031 0.019 0.011 0.005 0.002 0 0.001 0 0 0.001 0.001 0 0 0 0 0 0 0 0 0 0 0 0 0 0 0 0 0 0 0 0 0 0 0 0 0 0 0.002 0 0 0 0 0 0 0 0 0 0 0 0 0 0.001 0.001 0.001 0.001 0.003 0.002 0.002 0 0 0.004 0.002 0 0 0 0 0.001 0 0 0 0.001 0 0 0 0.001 0 0 0 0.002 0.001 0 0.001 0.002 0 0 0.002 0.001 0.001 0.001 0.001 0 0 0 0.002 0.002 0.001 0 0 0 0 0 0 0 0 0 0.003 0.005 0.006 0.002 0.001 0 0 0 0 0 0 0 0 0 0 0 0 0 0 0 0 0 0 0 0 0 0 0 0 0 0 0 0 0 0 0 0 0 0 0 0 0 0 0 0 0.005 0.004 0 0 0 0 0.001 0.002 0.001 0.001 0 0 0 0 0 0 0 0 0 0 0 0 0.001 0 0 0.001 0.001 0.004 0.004 0.007 0.013 0.011 0.012 0.011 0.01 0.005 0.018 0.028 0.013 0.01 0.014 0.02 0.013 0.01 0.012 0.016 0.019 0.027 0.028 0.026 0.036 0.033 0.033 0.028 0.017 0.009 0.009 0.005 0.002 0.003 0.002 0 0 0.003 0.001 0.001 0 0.001 0 0.001 0.001 0.001 0.001 0 0 0 0.001 0.002 0.001 0.001 0.005 0.006 0.008 0.009 0.007 0 0.012 0.005 0.003 0.002 0.001 0.001 0.001 0.001 0.001 0.002 0.001 0.002 0.002 0.001 0.001 0.005 0.001 0.001 0.001 0.001 0.001 0 0.001 0 0 0 0 0 0.004 0.005 0.005 0.005 0.007 0.004 0.003 0.007 0.014 0.013 0.006 0.012 0.015 0.009 0.021 0.026 0.008 0.003 0.008 0.004 0.029 0.029 0.02 0.019 0.017 0.013 0.001 0.001 0.001 0.003 0.001 0 0 0 0.001 0 0 0 0 0.003 0.003 0.003 0.005 0.004 0.003 0.002 0.002 0.006 0.007 0.003 0.004 0.003 0.001 0.001 0.002 0.001 0.001 0 0.002 0.002 0 0 0 0 0 0 0 0 0 0 0 0 0 0 0 0 0 0 0 0 0 0 0 0 0 0 0.005 0.012 0.002 0.007 0 0.003 0.011 0.039 0.034 0.035 0.026 0.021 0.046 0.038 0.02 0.021 0.021 0.018 0.019 0.019 0.025 0.007 0.002 0.015 0.01 0.004 0.004 0.001 0 0.012 0.024 0.029 0.026 0.026 0.013 0.02 0.023 0.026 0.023 0.029 0.038 0.03 0.024 0.051 0.022 0.026 0.013 0.007 0.018 0.019 0.015 0.018 0.014 0.008 0.006 0.003 0.021 0.024 0.022 0.022 0.021 0.014 0.015 0.008 0.018 0.018 0.008 0.005 0.004 0.01 0.009 0.008 0.007 0.004 0.015 0.012 0.002 0.002 0.011 0 0 0 0.001 0.001 0.001 0.002 0.001 0.002 0.006 0.006 0.002 0.007 0.009 0.006 0.005 0.004 0.001 0 0.006 0.006 0.003 0.003 0.007 0.007 0.008 0.01 0.011 0.011 0.007 0.005 0.002 0.003 0.003 0.012 0.007 0.005 0.008 0.017 0.016 0.006 0.008 0.004 0.005 0.004 0.005 0.004 0.004 0.005 0.003 0.001 0.004 0.003 0.003 0.002 0.001 0.003 0.003 0.004 0.005 0.002 0.021 0.011 0.025 0.045 0.076 0.053 0.049 0.088 0.154 0.074 0.055 0.097 0.051 0.062 0.083 0.086 0.048 0.05 0.037 0.041 0.031 0.029 0.032 0.03 0.031 0.034 0.053 0.018 0.027 0.025 0.01 0.005 0.005 0.009 0.012 0.005 0.016 0.004 0.005 0 0.002 0 0.001 0.003 0.003 0.002 0 0 0 0.001 0.005 0.002 0 0.012 0.01 0.015 0.038 0.026 0 0.035 0.029 0.026 0.008 0.004 0.002 0.005 0.007 0.004 0.007 0.01 0.017 0.019 0.016 0.014 0.03 0.022 0.019 0.014 0.034 0.019 0.016 0.044 0.025 0.021 0.009 0 0 0.269 0.319 0.287 0.292 0.274 0.16 0.132 0.094 0.049 0.045 0.024 0.034 0.04 0.029 0.035 0.04 0.017 0.015 0.018 0.01 0.039 0.026 0.034 0.022 0.021 0.023 0.011 0.009 0.005 0.003 0.002 0 0 0 0.001 0 0 0.001 0.001 0.002 0.003 0.005 0.021 0.018 0.014 0.015 0.009 0.005 0.01 0.008 0.001 0.001 0.004 0.002 0.005 0.001 0.002 0 0.005 0.003 0 0 0 0 0 0 0 0 0 0.001 0.002 0.006 0.005 0.003 0.006 0.005 0.003 0.003 0 0.002 0.001 0 0 0 0.001 0 0 0.003 0 0.001 0 0.001 0.002 0.004 0.002 0.003 0.002 0.002 0.004 0.003 0.001 0.001 0.001 0.001 0 0.002 0.002 0 0 0.001 0 0 0.001 0 0 0.003 0.004 0.004 0.004 0.004 0 0 0.002 0.003 0 0.002 0.002 0.005 0.002 0.005 0.001 0.005 0.001 0.002 0.005 0.005 0.003 0.002 0.002 0 0 0 0.005 0.005 0.005 0.004 0.004 0.004 0.003 0.003 0.003 0.003 0.003 0.002 0 0 0 0 0 0.001 0.002 0.002 0 0 0.002 0 0 0 0 0 0 0 0 0 0 0 0 0 0 0 0 0 0 0 0 0 0 0 0 0 0 0 0.001 0.001 0.001 0.001 0 0 0 0 0 0 0.001 0 0 0.001 0.001 0 0 0 0 0 0 0 0 0 0 0 0 0 0 0 0 0 0 0 0.001 0 0.002 0.002 0.003 0.004 0.005 0.005 0.003 0.007 0.007 0.005 0.003 0.008 0.007 0.005 0.006 0.006 0.007 0.01 0.014 0.012 0.01 0.01 0.01 0.01 0.009 0.007 0.003 0.001 0.001 0 0 0.001 0 0 0.001 0 0 0 0 0 0 0.001 0 0.001 0 0 0.001 0.001 0.001 0.001 0 0.001 0.001 0.001 0.007 0.005 0 0.007 0.004 0.004 0.002 0 0 0 0 0 0 0 0.001 0.001 0.001 0.001 0.002 0.001 0.001 0.001 0.002 0.001 0.001 0.002 0.002 0.001 0 0 0 0 0 0.001 0 0 0.001 0.001 0.001 0.002 0.001 0.001 0.002 0.002 0.001 0.002 0.003 0.003 0.002 0.001 0 0.004 0.003 0.004 0.005 0.004 0.004 0 0.001 0.001 0 0 0 0 0 0 0 0 0 0 0 0 0 0.001 0.001 0.001 0.001 0 0.001 0.001 0 0 0 0 0 0.001 0 0 0 0 0 0 0 0 0 0 0 0 0 0 0 0 0 0 0 0 0 0 0 0 0 0 0 0 0 0 0.01 0.033 0.033 0.01 
0.142 0.002 0.021 0.001 0 0.018 0.104 0.009 0.061 0 0.033 0.037 0.307 0.243 0.192 0.117 0.098 0.304 0.193 0.095 0.06 0.058 0.05 0.069 0.057 0.041 0.011 0.008 0.038 0.033 0.013 0.028 0.014 0 0.271 0.327 0.36 0.342 0.413 0.384 0.296 0.344 0.667 1 0.556 0.349 0.345 0.228 0.275 0.185 0.299 0.102 0.07 0.218 0.171 0.133 0.134 0.104 0.041 0.032 0.017 0.216 0.245 0.258 0.245 0.274 0.198 0.128 0.068 0.178 0.136 0.062 0.043 0.011 0.037 0.022 0.015 0.01 0.025 0.078 0.06 0.004 0.008 0.119 0 0.001 0.001 0.004 0.001 0.002 0.001 0.002 0.004 0.011 0.006 0.001 0.019 0.021 0.016 0.012 0.012 0.018 0.006 0.01 0.008 0.015 0.014 0.014 0.021 0.021 0.021 0.046 0.042 0.028 0.024 0.009 0.01 0.012 0.008 0.006 0.011 0.034 0.066 0.062 0.008 0.008 0.013 0.033 0.012 0.004 0.007 0.007 0.007 0.007 0.006 0.007 0.005 0.006 0.006 0.001 0.006 0.01 0.006 0.008 0.008 0.005 0.002 0.003 0.011 0.009 0.003 0.003 0.006 0.008 0.005 0.005 0.009 0.004 0.002 0.005 0.006 0.003 0.002 0.002 0.003 0.003 0.003 0.003 0.004 0.005 0.005 0.004 0.002 0.002 0.002 0.001 0 0.001 0.001 0.001 0.002 0.002 0.002 0.002 0.001 0.001 0.001 0.001 0.001 0.001 0 0 0 0 0 0.001 0.001 0.001 0 0.001 0.001 0.002 0.002 0 0.002 0.001 0.001 0.001 0.001 0.001 0.001 0.002 0.001 0.002 0.002 0.002 0.002 0.002 0.002 0.002 0.002 0.002 0.002 0.004 0.004 0.001 0.004 0.003 0.004 0.001 0 0 0.037 0.045 0.049 0.039 0.039 0.021 0.015 0.012 0.015 0.017 0.009 0.01 0.015 0.015 0.015 0.018 0.012 0.013 0.02 0.015 0.013 0.008 0.007 0.004 0.004 0.003 0.004 0.007 0.004 0.002 0.001 0 0 0.001 0.001 0 0 0 0.001 0.001 0.004 0.003 0.004 0.004 0.003 0.004 0.001 0.006 0.013 0.026 0.011 0.008 0.006 0.004 0.004 0.005 0 0 0.002 0.001 0 0 0 0 0 0 0 0.001 0.001 0.001 0.001 0.002 0.002 0.001 0.003 0.003 0.002 0.003 0.003 0.003 0.003 0 0.002 0 0.002 0 0.003 0.001 0 0 0 0 0.001 0.001 0.002 0.001 0.001 0.002 0.002 0.001 0.001 0.001 0.001 0.001 0.003 0.001 0 0 0.001 0.005 0.004 0.002 0 0 0 0.002 0.002 0.002 0.002 0.001 0.001 0.002 0.002 0.001 0 0.002 0.002 0.002 0.001 0.002 0.003 0.002 0.001 0.001 0.003 0.002 0.001 0.003 0.002 0 0.001 0 0.002 0.002 0.003 0.003 0.002 0.003 0.002 0 0.001 0.001 0 0 0.003 0.005 0.004 0.002 0 0.001 0.002 0.001 0 0 0 0 0 0 0 0 0 0.001 0 0 0.001 0.001 0 0 0.001 0.001 0 0 0.001 0 0 0 0.001 0.001 0 0.001 0.001 0.002 0.002 0.002 0 0 0.001 0.001 0.001 0.003 0.002 0.001 0.001 0.001 0.001 0 0 0.001 0.001 0.001 0.001 0.001 0.001 0.002 0.001 0 0.001 0.001 0.002 0.002 0 0.002 0.001 0.001 0.001 0.001 0.001 0 0.001 0.006 0.004 0.003 0.005 0.005 0.002 0.007 0.014 0.008 0.005 0.005 0.013 0.007 0.009 0.01 0.016 0.016 0.019 0.015 0.017 0.022 0.018 0.019 0.014 0.005 0.004 0.004 0.003 0 0 0 0 0 0 0 0 0 0 0 0 0 0 0 0 0 0 0 0 0 0 0.001 0.001 0.002 0.01 0.009 0 0.01 0.007 0.005 0.004 0 0 0 0 0 0 0 0 0 0 0 0.002 0 0 0 0 0 0.001 0.001 0.001 0 0 0 0 0.002 0.002 0.002 0.002 0.002 0.001 0 0.002 0.007 0.006 0.007 0.008 0.009 0.007 0.011 0.019 0.01 0.007 0.009 0.005 0.02 0.019 0.014 0.011 0.01 0.01 0 0.001 0.001 0 0 0 0 0 0 0 0 0 0 0 0 0 0.001 0.001 0.001 0 0 0.002 0.005 0.005 0.002 0.002 0 0 0 0 0 0 0 0 0 0 0 0 0 0 0 0 0 0 0 0 0 0 0 0 0 0 0 0 0 0 0 0 0 0 0.005 0.012 0.001 0.011 0 0.007 0.008 0.033 0.035 0.026 0.019 0.018 0.038 0.029 0.016 0.016 0.014 0.022 0.02 0.023 0.034 0.008 0 0.011 0.007 0.001 0.004 0.002 0 0.012 0.017 0.02 0.02 0.02 0.011 0.013 0.023 0.02 0.016 0.025 0.034 0.023 0.019 0.047 0.02 0.02 0.012 0.006 0.015 0.011 0.01 0.015 0.01 0.002 0.003 0.001 0.015 0.018 0.019 0.017 0.017 0.017 0.01 0.002 0.015 0.014 0.004 0.002 0.001 0.008 0.011 0.005 0.004 0.003 0.016 0.01 0.001 0.001 0.01 0 0 0 0 0 0 0.001 0 0 0.001 0.001 0 0.002 0.003 0.002 0.001 0.001 0 0 0.002 0.001 0.001 0.001 0.002 0.002 0.003 0.002 0.003 0.003 0.002 0.002 0 0.001 0.001 0.005 0.003 0.001 0.004 0.012 0.01 0.003 0.004 0.004 0.006 0.004 0.003 0.003 0.002 0.002 0 0.001 0.002 0.002 0.002 0.002 0 0.002 0.001 0 0.001 0.002 0.01 0.009 0.019 0.026 0.057 0.036 0.044 0.073 0.139 0.055 0.035 0.069 0.039 0.047 0.058 0.058 0.037 0.034 0.025 0.024 0.02 0.018 0.021 0.017 0.02 0.021 0.032 0.013 0.018 0.014 0.008 0.003 0.003 0.006 0.002 0.001 0.008 0.002 0.002 0 0.003 0.001 0.001 0.002 0.002 0.001 0 0 0 0.001 0.002 0 0 0.005 0.007 0.008 0.024 0.017 0 0.027 0.013 0.013 0.006 0.006 0.005 0.007 0.007 0.004 0.005 0.007 0.013 0.014 0.014 0.012 0.017 0.01 0.014 0.014 0.024 0.016 0.016 0.034 0.024 0.017 0.007 0 0 0.224 0.271 0.252 0.252 0.233 0.137 0.102 0.069 0.042 0.033 0.012 0.023 0.027 0.021 0.016 0.022 0.014 0.015 0.009 0.007 0.021 0.015 0.013 0.014 0.013 0.017 0.007 0.005 0.003 0.003 0 0 0 0 0.001 0 0 0 0 0.001 0.004 0.003 0.018 0.013 0.01 0.011 0.005 0.003 0.008 0.007 0.001 0 0.001 0.001 0.004 0.001 0.001 0 0.004 0 0 0 0 0 0 0 0 0 0 0 0.001 0.002 0.002 0.001 0.001 0.002 0 0 0 0.001 0 0 0 0 0.002 0 0 0 0 0 0 0 0 0.002 0.002 0.002 0 0 0.002 0.002 0 0.001 0.001 0.001 0 0 0 0 0 0 0 0 0 0 0 0.001 0.001 0.001 0 0.001 0 0 0 0 0 0 0.001 0.002 0.002 0.002 0.002 0.002 0.002 0 0.002 0.002 0.001 0.001 0 0 0 0 0.002 0.002 0.002 0.002 0.001 0.001 0.001 0 0.001 0.001 0 0 0.001 0.001 0 0 0 0 0 0 0 0 0 0 0 0 0 0 0 0 0 0 0 0 0 0 0 0 0 0 0 0 0 0 0 0 0 0 0 0 0 0 0 0 0 0 0 0 0 0 0 0.001 0.001 0.001 0.001 0 0.001 0.001 0.001 0 0 0 0 0 0 0 0 0 0 0 0 0 0 0.001 0.001 0 0.001 0.001 0.002 0.002 0.002 0.002 0.001 0.001 0.004 0.001 0 0.002 0.002 0.001 0.002 0.003 0.003 0.005 0.008 0.005 0.003 0.007 0.004 0.005 0.004 0.002 0 0 0 0 0 0 0 0 0 0 0 0 0 0 0 0 0 0 0 0 0.001 0.001 0.001 0 0 0.002 0.002 0.002 0.002 0.001 0 0.003 0.003 0.002 0 0 0 0 0 0 0 0 0.001 0 0.001 0.001 0.001 0.001 0.001 0 0.001 0.001 0 0.001 0.001 0.001 0.001 0 0 0.002 0.002 0.002 0.002 0.002 0.002 0.002 0.001 0.001 0.001 0.001 0 0.001 0.001 0.002 0.002 0 0 0 0 0.003 0.002 0.003 0.002 0.002 0.002 0.001 0 0 0 0.001 0 0 0 0 0 0 0.001 0.001 0.001 0.001 0.001 0.001 0.001 0 0 0 0 0.001 0.001 0.001 0.001 0 0 0 0 0 0 0 0 0 0 0 0 0 0 0 0 0 0 0 0 0 0 0 0 0 0 0 0 0 0 0 0 0.001 0.005 0.021 0.021 0.005 
0.129 0.001 0.018 0.001 0 0.009 0.085 0.004 0.049 0 0.03 0.043 0.317 0.249 0.188 0.126 0.109 0.314 0.198 0.095 0.074 0.058 0.043 0.059 0.061 0.04 0.009 0.005 0.022 0.025 0.008 0.021 0.007 0 0.151 0.23 0.256 0.214 0.246 0.237 0.369 0.39 0.348 0.384 1 0.412 0.299 0.197 0.286 0.168 0.25 0.099 0.06 0.175 0.125 0.111 0.13 0.093 0.035 0.02 0.012 0.196 0.231 0.223 0.193 0.2 0.138 0.082 0.053 0.132 0.102 0.05 0.035 0.012 0.026 0.019 0.016 0.009 0.027 0.085 0.063 0.006 0.007 0.116 0 0.002 0.002 0.005 0.002 0.003 0.002 0.001 0.005 0.02 0.012 0.007 0.021 0.03 0.021 0.015 0.016 0.013 0.001 0.013 0.012 0.013 0.012 0.011 0.014 0.013 0.015 0.035 0.031 0.019 0.014 0.007 0.008 0.013 0.007 0.007 0.013 0.03 0.07 0.064 0.007 0.005 0.013 0.032 0.01 0.004 0.008 0.006 0.005 0.004 0.005 0.006 0.005 0.006 0.006 0 0.005 0.009 0.008 0.004 0.006 0.004 0.002 0.006 0.01 0.007 0.005 0.005 0.007 0.013 0.008 0.007 0.007 0.003 0.008 0.006 0.007 0.007 0.005 0.005 0.004 0.005 0.004 0.007 0.006 0.006 0.007 0.007 0.004 0.004 0.003 0.002 0.001 0.003 0.003 0.001 0 0.006 0 0.001 0 0 0 0 0 0 0 0 0 0 0 0 0 0 0.001 0.001 0.001 0.003 0.001 0 0.004 0.004 0.002 0 0.001 0.001 0.001 0.001 0 0.001 0.001 0.003 0.004 0.003 0.002 0.004 0.002 0.004 0.003 0.003 0.002 0.001 0.004 0.001 0.001 0 0 0 0.041 0.047 0.049 0.045 0.042 0.026 0.018 0.014 0.012 0.014 0.007 0.01 0.011 0.01 0.008 0.009 0.007 0.008 0.008 0.006 0.009 0.01 0.008 0.004 0.003 0.002 0.004 0.005 0.003 0.003 0.002 0.001 0.001 0.002 0.001 0 0.002 0.001 0.001 0.002 0.002 0.002 0.005 0.005 0.002 0.002 0.001 0.008 0.011 0.013 0.007 0.002 0.001 0.001 0 0.001 0 0 0.002 0.001 0 0 0 0 0 0 0 0 0 0 0 0 0 0 0.001 0.001 0 0 0 0 0 0 0 0 0 0 0.001 0.003 0.002 0 0 0.001 0.001 0.002 0.001 0.001 0.002 0.001 0.002 0.001 0.003 0.001 0 0.001 0.003 0.002 0.001 0 0.001 0.007 0.006 0.002 0.002 0 0 0 0 0.001 0 0 0 0.001 0.001 0.001 0.001 0.002 0.002 0.002 0.002 0.003 0.002 0.003 0.002 0.001 0.004 0.003 0.003 0.002 0.004 0.004 0.004 0.002 0.003 0.002 0.003 0.001 0.001 0.001 0 0.001 0.002 0.002 0.001 0 0.004 0.007 0.006 0.002 0.002 0.001 0.002 0.002 0 0.001 0.001 0 0 0 0.001 0.001 0.001 0 0 0.001 0.001 0 0 0.001 0.001 0.001 0.001 0 0 0 0 0 0 0 0 0 0 0 0 0 0 0 0.001 0 0 0.001 0.001 0 0.001 0.001 0.001 0 0 0 0 0.001 0.001 0.001 0.001 0.001 0.001 0.001 0.001 0.001 0.001 0.001 0.001 0.002 0.001 0.001 0.001 0.001 0.005 0.003 0.003 0.007 0.006 0.009 0.006 0.005 0.008 0.016 0.028 0.018 0.011 0.019 0.021 0.017 0.017 0.02 0.024 0.02 0.025 0.023 0.027 0.031 0.032 0.034 0.026 0.016 0.003 0.003 0.001 0 0 0 0 0 0.001 0 0 0 0 0 0 0.001 0.001 0 0 0 0 0.001 0.002 0 0 0.006 0.007 0.009 0.02 0.017 0 0.021 0.012 0.01 0.002 0 0 0.001 0.001 0 0 0.001 0.004 0.002 0.001 0.003 0.004 0 0.001 0 0.002 0.001 0 0.001 0.001 0.001 0.001 0 0 0.003 0.003 0.003 0.003 0.003 0.002 0.002 0.004 0.01 0.01 0.012 0.013 0.01 0.008 0.016 0.02 0.008 0.006 0.01 0.006 0.023 0.022 0.018 0.01 0.009 0.006 0 0 0.001 0.002 0.001 0 0 0 0 0 0 0.001 0.001 0.001 0 0.001 0.003 0.002 0.002 0.002 0.001 0.002 0.007 0.007 0.006 0.001 0.001 0 0.001 0 0 0.001 0.001 0.001 0 0 0 0 0 0 0 0 0 0 0 0 0 0 0 0 0 0 0 0 0 0 0 0 0 0 0.003 0.009 0.001 0.006 0 0.003 0.004 0.034 0.029 0.024 0.017 0.013 0.04 0.031 0.017 0.02 0.02 0.024 0.02 0.021 0.036 0.008 0.001 0.017 0.012 0.002 0.003 0.002 0 0.01 0.022 0.025 0.02 0.023 0.013 0.013 0.018 0.022 0.016 0.018 0.03 0.029 0.027 0.047 0.02 0.028 0.011 0.003 0.021 0.014 0.011 0.015 0.013 0.004 0.006 0.005 0.014 0.019 0.018 0.014 0.015 0.013 0.009 0.006 0.012 0.01 0.006 0.004 0.005 0.009 0.011 0.006 0.001 0.005 0.008 0.01 0 0.001 0.005 0 0 0 0 0 0 0 0 0 0.003 0.001 0.001 0.002 0.004 0.004 0.001 0.001 0.002 0 0.002 0.002 0.002 0.002 0.001 0.002 0.004 0.003 0.004 0.003 0.004 0.002 0.003 0.001 0.002 0.018 0.011 0.005 0.005 0.01 0.008 0.005 0.008 0.005 0.004 0.005 0.003 0.004 0.005 0.005 0.004 0.003 0.005 0.005 0.004 0.004 0.001 0.005 0.004 0.002 0.002 0.003 0.014 0.008 0.018 0.041 0.059 0.048 0.048 0.081 0.122 0.064 0.048 0.08 0.044 0.055 0.07 0.069 0.047 0.044 0.035 0.032 0.027 0.023 0.032 0.027 0.036 0.037 0.043 0.028 0.025 0.02 0.01 0.006 0.006 0.006 0.01 0.009 0.016 0.007 0.007 0.001 0.001 0.002 0.002 0.003 0.001 0 0 0 0.001 0.001 0.005 0.002 0 0.017 0.022 0.023 0.032 0.023 0 0.04 0.022 0.018 0.004 0.001 0.001 0.001 0.002 0.001 0.003 0.005 0.017 0.021 0.012 0.011 0.033 0.022 0.014 0.017 0.031 0.024 0.016 0.042 0.026 0.017 0.008 0 0 0.235 0.288 0.258 0.257 0.243 0.134 0.105 0.081 0.047 0.045 0.014 0.03 0.038 0.025 0.024 0.036 0.022 0.014 0.015 0.009 0.034 0.028 0.031 0.02 0.019 0.024 0.007 0.005 0.003 0.003 0.003 0.001 0 0.004 0.004 0 0 0.002 0.003 0.003 0.007 0.008 0.015 0.013 0.011 0.01 0.006 0.005 0.01 0.011 0.004 0.002 0.001 0.001 0.004 0.001 0.001 0 0.007 0.002 0.001 0.001 0 0 0.002 0.001 0 0.001 0.002 0.002 0.003 0.004 0.004 0.004 0.004 0.005 0.002 0.002 0.002 0.002 0.002 0.001 0.001 0 0.002 0 0 0.001 0 0 0 0 0 0.003 0.003 0.001 0.001 0.001 0.003 0.003 0.002 0.001 0.001 0.001 0.001 0.001 0.001 0.001 0 0 0 0 0 0 0 0.001 0.001 0.001 0.001 0.001 0.002 0.002 0.001 0.002 0.002 0.003 0.004 0.006 0.006 0.003 0.005 0.009 0.004 0.005 0.01 0.009 0.008 0.007 0.006 0.003 0.001 0.001 0.005 0.004 0.003 0.003 0.001 0.002 0.001 0 0.002 0.001 0 0 0 0.001 0.001 0 0 0 0.001 0.001 0.001 0.001 0 0 0 0 0 0 0 0 0 0 0 0 0 0 0.001 0.001 0.001 0.001 0.001 0 0 0 0.001 0.001 0 0 0 0 0 0 0 0 0 0 0 0 0 0 0 0.001 0.001 0.001 0.001 0.001 0.001 0.001 0.001 0.001 0.001 0.001 0.001 0.001 0.001 0 0.001 0.001 0.001 0.001 0 0 0 0.001 0.001 0.002 0.003 0.001 0.001 0.002 0.003 0.003 0.002 0.004 0.007 0.004 0.005 0.006 0.004 0.004 0.005 0.006 0.008 0.004 0.006 0.003 0.004 0.009 0.007 0.007 0.006 0.003 0.003 0.003 0.001 0.001 0.001 0.001 0 0 0.001 0 0 0 0 0 0 0 0 0 0 0 0 0 0 0 0 0.003 0.004 0.004 0.006 0.004 0 0.006 0.002 0.001 0 0 0 0 0 0 0 0 0 0 0 0 0 0 0 0 0 0 0 0 0 0 0 0 0 0.003 0.003 0.003 0.003 0.003 0.002 0 0 0 0.001 0.001 0.003 0.001 0 0.001 0.003 0.002 0.002 0 0 0.005 0.005 0.003 0.005 0.003 0.002 0.001 0.001 0.001 0.001 0 0 0 0.002 0.002 0 0.002 0.001 0.001 0 0.001 0.001 0.003 0.003 0.003 0.003 0.003 0.002 0.002 0.001 0 0 0 0 0.001 0.001 0.002 0 0.002 0.001 0 0 0 0 0 0 0 0 0 0 0 0 0 0 0 0 0 0 0 0 0 0 0 0 0 0.007 0.036 0.036 0.007 
0.166 0.002 0.05 0.002 0 0.018 0.137 0.009 0.077 0 0.048 0.06 0.716 0.574 0.356 0.219 0.182 0.75 0.441 0.206 0.152 0.148 0.129 0.148 0.125 0.104 0.026 0.015 0.06 0.056 0.027 0.047 0.018 0 0.191 0.343 0.383 0.322 0.365 0.222 0.3 0.423 0.419 0.33 0.565 1 0.505 0.403 0.689 0.361 0.461 0.208 0.112 0.343 0.248 0.198 0.228 0.155 0.066 0.05 0.028 0.306 0.348 0.349 0.297 0.307 0.235 0.159 0.076 0.222 0.178 0.077 0.054 0.023 0.05 0.033 0.022 0.019 0.032 0.136 0.076 0.004 0.009 0.142 0 0 0 0.004 0.001 0.003 0.004 0.002 0.004 0.014 0.009 0.005 0.024 0.034 0.021 0.013 0.024 0.017 0.011 0.018 0.01 0.013 0.012 0.015 0.016 0.019 0.027 0.05 0.043 0.03 0.024 0.012 0.015 0.016 0.011 0.009 0.017 0.052 0.089 0.079 0.01 0.007 0.014 0.034 0.011 0.005 0.007 0.008 0.007 0.004 0.003 0.007 0.005 0.004 0.003 0.003 0.009 0.021 0.018 0.013 0.009 0.008 0.003 0.004 0.015 0.007 0.004 0.006 0.012 0.018 0.01 0.011 0.008 0.004 0.009 0.009 0.007 0.004 0.005 0.006 0.005 0.006 0.005 0.009 0.007 0.008 0.009 0.012 0.006 0.003 0.003 0.001 0 0 0 0.002 0.002 0.001 0.002 0.002 0 0 0 0 0 0 0 0 0 0 0 0 0 0 0.002 0.002 0.003 0.003 0.002 0 0.004 0.001 0 0 0.001 0.001 0.001 0.001 0.001 0.001 0.001 0.002 0.001 0 0 0.003 0.001 0 0 0 0 0.001 0.002 0.002 0.002 0 0 0 0.053 0.065 0.067 0.059 0.057 0.035 0.027 0.012 0.018 0.022 0.011 0.015 0.018 0.027 0.024 0.023 0.02 0.017 0.031 0.02 0.02 0.02 0.016 0.011 0.011 0.009 0.001 0.004 0.004 0.004 0 0 0 0 0 0 0 0 0 0.003 0.003 0.002 0.003 0.003 0.002 0.003 0 0.011 0.018 0.029 0.013 0.009 0.006 0.004 0.005 0.003 0 0 0 0 0 0 0 0 0 0 0 0 0 0 0 0.002 0 0 0.001 0.002 0.001 0.001 0.001 0.001 0.001 0 0 0 0.001 0 0.003 0.005 0.001 0.004 0 0 0 0.006 0.004 0.004 0.004 0.003 0.006 0.004 0.003 0.002 0.002 0.003 0.008 0.004 0.003 0 0.002 0.011 0.009 0.003 0.003 0 0 0.002 0.005 0.005 0.004 0.005 0.003 0.002 0.002 0.003 0.002 0.004 0.006 0.006 0.003 0.006 0.003 0.006 0.001 0.002 0.005 0.003 0.002 0.002 0.003 0.003 0.005 0.003 0.005 0.006 0.006 0.006 0.006 0.006 0.007 0.003 0.005 0.004 0.003 0 0.003 0.007 0.003 0.002 0.001 0 0 0 0 0 0.001 0 0 0 0 0 0 0 0 0 0 0 0 0.001 0.001 0.001 0.001 0.001 0.002 0 0.002 0.002 0.003 0.003 0.002 0.004 0.003 0.004 0.006 0.006 0.005 0.003 0.002 0.002 0.002 0.008 0.006 0.004 0 0.002 0.002 0.002 0.004 0.001 0.001 0.002 0 0 0 0 0 0 0 0 0.001 0.002 0.002 0.002 0.001 0 0.002 0.001 0.007 0.002 0.007 0.018 0.013 0.009 0.013 0.011 0.014 0.019 0.049 0.027 0.022 0.023 0.032 0.026 0.028 0.028 0.033 0.035 0.055 0.042 0.055 0.058 0.055 0.057 0.05 0.04 0.014 0.013 0.002 0 0.002 0.004 0.001 0.002 0.006 0.002 0.003 0.001 0.002 0.001 0.001 0.002 0.002 0 0 0 0 0 0.003 0.002 0.001 0.009 0.013 0.013 0.024 0.015 0 0.028 0.015 0.013 0.003 0.001 0.001 0.001 0.002 0 0.002 0.002 0.003 0.006 0.005 0.004 0.007 0.004 0.007 0.006 0.008 0.006 0.003 0.005 0.004 0.004 0.001 0 0 0.008 0.01 0.009 0.011 0.011 0.004 0.003 0.009 0.024 0.02 0.015 0.021 0.023 0.017 0.026 0.033 0.018 0.011 0.014 0.008 0.038 0.037 0.03 0.022 0.017 0.012 0 0.005 0.001 0 0.001 0 0 0.001 0.001 0 0 0 0 0 0.004 0.003 0.004 0.003 0.002 0.002 0.001 0.007 0.011 0.008 0.002 0.002 0 0 0 0 0.001 0 0.001 0.001 0.001 0.001 0 0 0.001 0 0 0.001 0.001 0 0.002 0.003 0.003 0.002 0.003 0.003 0 0.001 0.001 0 0 0 0 0 0 0 0.012 0.019 0.005 0.008 0 0.011 0.019 0.059 0.047 0.063 0.048 0.043 0.057 0.059 0.044 0.039 0.043 0.055 0.054 0.047 0.082 0.023 0.006 0.032 0.023 0.008 0.008 0.001 0 0.024 0.046 0.051 0.042 0.045 0.028 0.027 0.045 0.044 0.027 0.041 0.059 0.046 0.035 0.066 0.034 0.038 0.01 0.009 0.028 0.022 0.02 0.024 0.016 0.009 0.013 0.007 0.027 0.029 0.035 0.035 0.043 0.03 0.021 0.009 0.022 0.017 0.01 0.005 0.015 0.024 0.03 0.014 0.008 0.012 0.031 0.026 0.002 0.003 0.02 0 0.001 0 0.004 0.001 0.002 0 0.002 0.004 0.005 0.001 0 0.003 0.009 0.004 0.002 0.003 0.004 0 0.005 0.005 0.002 0 0.003 0.006 0.006 0.003 0.006 0.005 0.006 0.003 0.002 0.003 0.002 0.031 0.017 0.008 0.017 0.029 0.026 0.004 0.011 0.008 0.012 0.006 0.008 0.007 0.007 0.006 0.005 0.004 0.007 0.005 0.005 0.006 0.002 0.006 0.003 0.003 0.003 0.002 0.04 0.013 0.04 0.08 0.112 0.075 0.076 0.134 0.233 0.106 0.085 0.152 0.081 0.1 0.128 0.128 0.084 0.083 0.067 0.048 0.038 0.032 0.047 0.053 0.057 0.065 0.083 0.037 0.043 0.034 0.018 0.01 0.008 0.006 0.012 0.009 0.031 0.013 0.015 0.001 0.005 0.002 0.002 0.006 0.006 0.003 0 0 0 0.001 0.007 0.003 0.001 0.023 0.028 0.034 0.062 0.039 0 0.074 0.038 0.03 0.011 0.008 0.008 0.008 0.011 0.007 0.011 0.016 0.028 0.037 0.024 0.027 0.055 0.031 0.025 0.03 0.051 0.022 0.023 0.075 0.035 0.023 0.007 0 0 0.589 0.694 0.63 0.643 0.587 0.349 0.262 0.207 0.117 0.103 0.041 0.063 0.09 0.064 0.053 0.07 0.035 0.034 0.039 0.027 0.064 0.039 0.058 0.04 0.044 0.045 0.012 0.011 0.007 0.007 0.004 0 0 0.003 0.003 0 0 0 0 0.004 0.01 0.009 0.03 0.026 0.018 0.015 0.006 0.019 0.025 0.029 0.014 0.005 0.003 0.001 0.008 0.002 0.002 0 0.008 0.008 0.001 0.001 0 0 0.001 0.001 0.001 0.001 0.001 0.003 0.004 0.008 0.007 0.004 0.008 0.007 0.005 0.004 0.006 0.007 0.004 0.003 0 0 0.006 0 0 0.001 0.001 0.002 0 0 0 0.01 0.009 0.005 0.003 0.001 0.012 0.008 0.004 0.004 0.004 0.004 0.002 0.004 0.003 0.001 0 0 0 0 0.001 0.001 0 0.004 0.007 0.007 0.007 0.007 0.002 0.003 0.003 0.006 0.003 0.004 0.011 0.013 0.012 0.011 0.008 0.015 0.012 0.006 0.015 0.013 0.01 0.01 0.007 0.005 0.001 0.001 0.006 0.008 0.005 0.004 0.003 0.003 0.002 0 0.003 0.002 0 0 0.001 0.002 0.002 0.002 0.002 0.002 0.001 0.002 0 0 0.001 0 0 0 0 0 0 0 0 0 0.001 0.001 0.001 0.001 0.001 0 0 0.001 0 0 0 0 0 0 0 0 0 0 0 0 0 0 0 0 0 0.002 0.001 0.001 0.001 0.002 0.002 0 0 0 0.001 0 0 0 0 0 0 0 0 0 0 0 0 0 0 0 0 0 0.001 0.001 0.003 0.003 0.001 0.004 0.006 0.003 0.003 0.005 0.011 0.008 0.006 0.007 0.008 0.007 0.009 0.01 0.012 0.008 0.015 0.01 0.009 0.011 0.008 0.008 0.012 0.005 0.005 0.005 0.002 0 0 0.001 0 0 0.002 0 0 0 0.001 0 0 0 0 0 0 0 0 0 0 0 0 0 0.002 0.002 0.008 0.007 0 0.011 0.005 0.004 0.002 0.001 0.001 0.001 0.001 0.001 0 0.001 0.002 0.004 0 0 0.002 0.002 0 0 0.001 0 0.001 0.001 0.001 0 0 0 0 0.005 0.006 0.006 0.005 0.004 0.001 0.001 0.003 0.003 0.004 0.002 0.002 0.003 0.003 0.002 0.005 0.004 0.003 0 0 0.006 0.003 0.006 0.004 0.004 0.003 0.001 0 0 0 0 0 0 0 0 0 0 0 0 0 0 0.001 0.002 0 0 0 0 0.002 0.002 0.003 0 0 0 0 0 0 0 0 0 0 0 0 0 0 0 0 0 0 0 0 0 0 0 0 0 0 0 0 0 0 0 0 0 0 0 0.01 0.063 0.063 0.01 
0.133 0.002 0.026 0.003 0 0.022 0.206 0.009 0.125 0 0.039 0.061 0.395 0.319 0.219 0.134 0.114 0.407 0.248 0.118 0.079 0.073 0.065 0.084 0.06 0.037 0.01 0.014 0.05 0.056 0.021 0.058 0.016 0 0.21 0.287 0.312 0.281 0.325 0.188 0.202 0.281 0.449 0.288 0.341 0.491 1 0.602 0.435 0.419 0.837 0.336 0.166 0.568 0.411 0.317 0.344 0.251 0.091 0.063 0.028 0.586 0.661 0.543 0.416 0.326 0.305 0.213 0.119 0.326 0.261 0.12 0.082 0.035 0.083 0.048 0.032 0.02 0.026 0.091 0.064 0.007 0.01 0.094 0 0 0 0.005 0 0.005 0.008 0.007 0.007 0.015 0.012 0.008 0.019 0.03 0.02 0.013 0.014 0.014 0.001 0.016 0.025 0.025 0.023 0.024 0.036 0.037 0.039 0.069 0.056 0.034 0.025 0.014 0.015 0.019 0.009 0.005 0.014 0.048 0.068 0.061 0.01 0.011 0.014 0.033 0.016 0.006 0.01 0.011 0.009 0.007 0.007 0.01 0.007 0.01 0.01 0.007 0.018 0.017 0.014 0.008 0.011 0.005 0.001 0.004 0.015 0.006 0.007 0.005 0.009 0.016 0.008 0.01 0.013 0.008 0.009 0.011 0.01 0.008 0.006 0.008 0.006 0.01 0.008 0.011 0.008 0.008 0.009 0.011 0.004 0.005 0.004 0.003 0.002 0.004 0.001 0.002 0.002 0.004 0.001 0.001 0 0.001 0 0 0.001 0.001 0 0 0 0.001 0.001 0.001 0 0 0.002 0.004 0.004 0.006 0.005 0 0.006 0.003 0.003 0 0 0 0 0.002 0.001 0.001 0.002 0.003 0.004 0.003 0.002 0.004 0.004 0.003 0.001 0.002 0.003 0.002 0.003 0.002 0.003 0.001 0 0 0.034 0.042 0.045 0.038 0.038 0.024 0.019 0.017 0.023 0.024 0.012 0.011 0.02 0.021 0.026 0.033 0.021 0.016 0.031 0.026 0.031 0.026 0.018 0.012 0.008 0.005 0.005 0.01 0.005 0.004 0.002 0 0 0.002 0 0 0.002 0.003 0.002 0.002 0.004 0.004 0.004 0.003 0.003 0.003 0.001 0.024 0.034 0.051 0.025 0.01 0.005 0.005 0.003 0.004 0 0.001 0 0 0 0 0 0 0 0.001 0 0 0.001 0.001 0 0.003 0.002 0 0.002 0.004 0 0.001 0.001 0.001 0.001 0.001 0 0 0.002 0 0.003 0.006 0.006 0.001 0 0 0 0.004 0 0.001 0.001 0.001 0.004 0.002 0.003 0.003 0.002 0.006 0.008 0.005 0.004 0 0.002 0.016 0.015 0.006 0.002 0.001 0 0.003 0.003 0.003 0.003 0.003 0 0.002 0.003 0.005 0.002 0.003 0.003 0.009 0.005 0.005 0.006 0.007 0 0.002 0.007 0.005 0.005 0.006 0.006 0.005 0.008 0.007 0.006 0.008 0.006 0.004 0.003 0.004 0.002 0.001 0.005 0.005 0.001 0.001 0.004 0.016 0.015 0.008 0.003 0.003 0.001 0.004 0 0 0.001 0 0 0 0 0 0 0 0 0 0 0 0 0 0 0 0 0 0 0 0 0.001 0.001 0.001 0 0.001 0.001 0.001 0.001 0.001 0.001 0.001 0.002 0.002 0.001 0.009 0.005 0.003 0.004 0.001 0.001 0.002 0.002 0 0.001 0 0 0 0 0 0 0 0 0 0.001 0.001 0.001 0.005 0.004 0.003 0.003 0.001 0.009 0.008 0.017 0.024 0.016 0.019 0.023 0.018 0.022 0.023 0.056 0.034 0.022 0.023 0.038 0.031 0.02 0.025 0.038 0.039 0.057 0.044 0.071 0.073 0.07 0.076 0.06 0.047 0.024 0.019 0.011 0.002 0.003 0.003 0.001 0 0.007 0 0.001 0.002 0.001 0.001 0.003 0.001 0.001 0 0 0 0.001 0.001 0.002 0.001 0.001 0.006 0.007 0.008 0.021 0.017 0 0.024 0.012 0.011 0.002 0.001 0.002 0.001 0.004 0.002 0.004 0.005 0.005 0.009 0.005 0.004 0.01 0.004 0.003 0.004 0.007 0.002 0.003 0.004 0.002 0.002 0.001 0 0 0.011 0.015 0.015 0.014 0.012 0.004 0.003 0.016 0.031 0.029 0.019 0.037 0.029 0.029 0.044 0.066 0.035 0.021 0.027 0.012 0.068 0.065 0.051 0.037 0.034 0.03 0.005 0.003 0.002 0 0.001 0 0 0.001 0.002 0 0 0 0 0.001 0.003 0.004 0.015 0.01 0.01 0.007 0.004 0.015 0.028 0.02 0.015 0.004 0.002 0.002 0.003 0.002 0.002 0.001 0.006 0.006 0 0 0 0 0 0 0 0 0 0 0 0 0 0 0 0.001 0 0 0 0 0 0 0 0 0 0 0.005 0.017 0.011 0.008 0 0.005 0.009 0.034 0.027 0.031 0.022 0.02 0.037 0.032 0.02 0.021 0.024 0.022 0.021 0.024 0.031 0.006 0.003 0.022 0.015 0.003 0.004 0 0 0.015 0.027 0.033 0.029 0.028 0.011 0.01 0.018 0.025 0.014 0.019 0.032 0.03 0.025 0.04 0.023 0.027 0.013 0.009 0.024 0.018 0.016 0.019 0.016 0.009 0.009 0.006 0.022 0.025 0.028 0.026 0.025 0.022 0.017 0.009 0.02 0.018 0.01 0.006 0.013 0.031 0.028 0.023 0.01 0.004 0.017 0.012 0.002 0.002 0.011 0 0.001 0.001 0.003 0.001 0.002 0.001 0.001 0.003 0.003 0.001 0.001 0.003 0.006 0.004 0.003 0.003 0.004 0.004 0.001 0.001 0.002 0.002 0.002 0.004 0.005 0.003 0.007 0.007 0.004 0.004 0.005 0.004 0.007 0.033 0.018 0.002 0.004 0.016 0.015 0.007 0.01 0.007 0.014 0.008 0.006 0.002 0.003 0.004 0.002 0.001 0.003 0.003 0.004 0.002 0.001 0.004 0.006 0.007 0.005 0.006 0.026 0.027 0.075 0.076 0.162 0.127 0.138 0.229 0.398 0.212 0.126 0.234 0.126 0.167 0.199 0.204 0.135 0.134 0.101 0.084 0.071 0.065 0.071 0.068 0.071 0.077 0.118 0.06 0.08 0.07 0.038 0.014 0.012 0.02 0.017 0.017 0.045 0.013 0.022 0 0.01 0.004 0.002 0.008 0.008 0.002 0 0 0.002 0.004 0.013 0.003 0.001 0.044 0.052 0.053 0.1 0.079 0 0.113 0.074 0.061 0.018 0.012 0.012 0.014 0.02 0.008 0.022 0.027 0.045 0.055 0.047 0.042 0.088 0.059 0.051 0.055 0.096 0.061 0.047 0.114 0.074 0.061 0.035 0 0 0.352 0.429 0.385 0.388 0.377 0.207 0.165 0.156 0.099 0.091 0.03 0.064 0.083 0.057 0.053 0.067 0.034 0.035 0.033 0.016 0.058 0.051 0.064 0.055 0.062 0.064 0.018 0.015 0.01 0.008 0.006 0.002 0 0.003 0.006 0 0.003 0.005 0.006 0.013 0.017 0.018 0.056 0.044 0.032 0.03 0.015 0.016 0.025 0.029 0.015 0.006 0.005 0.007 0.01 0.008 0.002 0 0.01 0.006 0.001 0.001 0.001 0.001 0.003 0 0.001 0.001 0.003 0.002 0.002 0.01 0.007 0.003 0.007 0.011 0.002 0.006 0.005 0.002 0.001 0.001 0.001 0 0.004 0 0.001 0.005 0.003 0.003 0 0.002 0.003 0.012 0.008 0.011 0.006 0.005 0.012 0.011 0.008 0.006 0.003 0.003 0.005 0.003 0.004 0 0.002 0.004 0.002 0.002 0.002 0.001 0 0.005 0.006 0.006 0.003 0.004 0.006 0.005 0.006 0.009 0.007 0.01 0.012 0.017 0.012 0.015 0.011 0.018 0.007 0.006 0.018 0.017 0.009 0.008 0.003 0.002 0.002 0.001 0.011 0.012 0.009 0.008 0.007 0.007 0.005 0.004 0.006 0.005 0.005 0.003 0.004 0.006 0.005 0.002 0.001 0 0.004 0.002 0 0 0 0 0 0 0 0 0 0 0 0 0.001 0 0 0.001 0.001 0 0.001 0.001 0 0 0 0 0 0 0.001 0.001 0 0.002 0.003 0.002 0.001 0.001 0.001 0.001 0 0.002 0.002 0 0 0.001 0.001 0 0 0 0 0 0 0 0 0 0 0 0 0 0 0 0 0.002 0.003 0.003 0.001 0 0.001 0.001 0.002 0.003 0.002 0.003 0.004 0.005 0.006 0.006 0.01 0.009 0.008 0.009 0.012 0.011 0.009 0.01 0.017 0.01 0.023 0.016 0.016 0.013 0.009 0.01 0.009 0.008 0.001 0.001 0.001 0 0 0 0.001 0.001 0.001 0.001 0.001 0 0.001 0 0 0.001 0.001 0.001 0 0 0.001 0.001 0.002 0 0 0.004 0.003 0.004 0.01 0.007 0 0.012 0.006 0.002 0.001 0 0 0 0 0 0 0 0 0.001 0 0 0.001 0 0 0 0 0 0 0 0 0 0 0 0 0.003 0.004 0.003 0.004 0.004 0.003 0 0.003 0.004 0.006 0.002 0.006 0.005 0.007 0.007 0.009 0.003 0.002 0.006 0.004 0.009 0.007 0.006 0.005 0.004 0.004 0 0 0 0 0 0 0 0 0 0 0 0 0 0 0 0 0.002 0.002 0.002 0.002 0.002 0.003 0.004 0.003 0.002 0.002 0.001 0.001 0 0 0 0 0.001 0 0 0 0 0 0 0 0 0 0 0 0 0 0 0 0 0 0 0 0 0 0 0 0 0 0 0.01 0.078 0.078 0.01 
0.112 0.001 0.031 0.002 0 0.015 0.13 0.012 0.075 0 0.03 0.042 0.36 0.302 0.222 0.136 0.108 0.386 0.265 0.122 0.085 0.093 0.073 0.094 0.077 0.057 0.01 0.007 0.04 0.041 0.017 0.036 0.01 0 0.146 0.242 0.261 0.225 0.259 0.164 0.15 0.214 0.326 0.211 0.276 0.405 0.64 1 0.485 0.345 0.568 0.371 0.135 0.418 0.311 0.246 0.281 0.207 0.072 0.049 0.033 0.388 0.434 0.366 0.292 0.256 0.221 0.15 0.084 0.228 0.179 0.072 0.049 0.023 0.052 0.03 0.02 0.009 0.028 0.078 0.05 0.004 0.004 0.074 0 0 0 0.002 0 0.002 0.002 0.002 0.002 0.005 0.008 0.003 0.013 0.02 0.015 0.015 0.015 0.014 0.001 0.011 0.017 0.017 0.017 0.02 0.021 0.019 0.03 0.058 0.049 0.03 0.027 0.009 0.007 0.013 0.005 0.003 0.01 0.036 0.05 0.045 0.003 0.004 0.007 0.022 0.007 0.003 0.003 0.004 0.004 0.004 0.002 0.004 0.002 0.004 0.002 0.004 0.011 0.012 0.006 0.004 0.005 0.002 0.001 0.003 0.011 0.01 0.007 0.005 0.011 0.011 0.008 0.011 0.008 0.005 0.009 0.009 0.006 0.006 0.007 0.006 0.006 0.008 0.008 0.007 0.007 0.007 0.007 0.011 0.005 0.002 0.002 0.002 0.001 0.001 0.002 0 0 0.002 0 0.001 0.001 0 0 0.001 0 0 0 0 0 0 0 0 0 0 0.002 0.003 0.002 0.006 0.005 0 0.005 0.004 0.004 0.001 0.001 0.001 0 0.001 0 0.002 0.002 0.002 0.002 0.003 0.003 0.004 0.003 0.003 0.002 0.004 0.002 0.001 0.005 0.003 0.002 0.001 0 0 0.033 0.043 0.043 0.041 0.035 0.021 0.017 0.014 0.019 0.022 0.009 0.015 0.019 0.02 0.018 0.019 0.018 0.014 0.023 0.023 0.015 0.012 0.011 0.006 0.007 0.006 0.003 0.005 0.001 0.001 0.002 0 0 0.001 0 0 0 0 0 0.002 0.003 0.002 0.002 0.002 0.002 0.002 0.001 0.017 0.019 0.033 0.015 0.009 0.002 0.002 0.002 0.002 0.001 0 0.001 0.001 0 0 0 0 0 0 0 0 0 0 0.001 0.001 0.001 0.001 0.001 0.002 0.001 0 0 0 0 0.001 0 0 0.001 0 0.002 0.002 0.005 0.001 0 0 0 0.001 0.001 0 0.001 0.001 0.001 0 0.001 0 0 0 0.002 0.001 0 0 0.001 0.006 0.005 0.001 0.001 0 0 0.001 0.001 0.001 0.001 0.001 0 0 0.001 0.001 0.001 0.001 0.001 0.002 0.002 0.002 0.001 0.002 0.001 0 0.003 0.002 0.001 0.001 0.002 0.002 0.004 0.004 0.003 0.002 0.003 0.002 0.001 0.003 0.002 0.001 0.003 0.002 0 0 0.003 0.007 0.012 0.004 0.002 0.001 0 0.003 0 0 0.001 0 0 0 0 0 0 0 0 0 0 0 0 0 0 0 0 0 0 0 0.001 0.001 0.001 0.001 0.001 0.001 0.001 0.001 0.001 0.002 0.002 0.002 0.001 0.002 0.002 0.008 0.004 0.001 0.002 0 0 0 0.002 0.001 0 0.001 0.001 0 0 0 0 0 0 0 0 0.001 0.002 0.005 0.002 0.001 0.001 0.001 0.008 0.004 0.008 0.023 0.013 0.01 0.015 0.016 0.011 0.024 0.049 0.024 0.013 0.023 0.036 0.025 0.017 0.021 0.026 0.037 0.054 0.04 0.059 0.073 0.064 0.067 0.056 0.038 0.014 0.013 0.008 0.002 0.001 0.004 0.001 0.001 0.005 0.002 0.004 0 0.002 0.001 0.001 0.001 0.001 0.001 0 0 0.002 0.002 0.003 0.001 0 0.005 0.006 0.006 0.017 0.013 0 0.021 0.008 0.006 0.001 0.001 0.001 0.001 0.001 0.002 0.002 0.004 0.006 0.008 0.004 0.006 0.007 0.004 0.003 0.004 0.005 0.003 0.002 0.003 0.003 0.003 0.003 0 0 0.004 0.005 0.004 0.005 0.005 0.003 0.002 0.009 0.028 0.033 0.017 0.027 0.031 0.025 0.035 0.046 0.021 0.014 0.013 0.009 0.049 0.045 0.032 0.027 0.025 0.022 0.003 0.002 0.002 0.002 0.001 0 0 0 0.001 0 0 0 0.001 0.002 0.004 0.004 0.008 0.006 0.005 0.005 0.004 0.017 0.022 0.01 0.011 0.007 0.001 0.001 0.002 0.001 0 0.001 0.001 0.001 0 0 0 0 0 0 0 0 0 0 0 0.001 0 0 0.002 0.003 0.001 0.001 0.001 0.001 0 0 0 0 0 0 0.007 0.011 0.006 0.004 0 0.008 0.014 0.037 0.027 0.034 0.029 0.026 0.037 0.038 0.028 0.021 0.025 0.038 0.031 0.036 0.052 0.013 0.001 0.023 0.012 0.002 0.003 0.001 0 0.018 0.032 0.034 0.029 0.025 0.008 0.01 0.022 0.027 0.017 0.021 0.031 0.02 0.019 0.042 0.014 0.018 0.013 0.002 0.013 0.009 0.008 0.011 0.006 0.006 0.01 0.009 0.016 0.017 0.022 0.018 0.018 0.016 0.013 0.003 0.014 0.013 0.005 0.004 0.011 0.02 0.022 0.013 0.006 0.01 0.022 0.018 0.004 0.005 0.01 0 0 0 0.002 0 0.002 0.002 0.002 0.002 0.004 0.001 0.001 0.003 0.01 0.005 0.001 0.004 0.005 0 0.002 0.002 0.002 0.002 0.003 0.003 0.001 0.003 0.007 0.006 0.002 0.002 0.004 0.005 0.003 0.021 0.013 0.007 0.012 0.02 0.018 0.007 0.008 0.005 0.009 0.006 0.004 0.003 0.004 0.003 0.003 0.002 0.003 0.002 0.003 0.003 0.002 0.004 0.003 0.005 0.007 0.004 0.03 0.019 0.054 0.073 0.155 0.097 0.106 0.166 0.269 0.141 0.092 0.153 0.092 0.119 0.137 0.135 0.101 0.092 0.074 0.068 0.051 0.042 0.058 0.056 0.06 0.065 0.091 0.053 0.058 0.055 0.03 0.008 0.01 0.015 0.018 0.012 0.03 0.01 0.01 0 0.005 0.003 0.002 0.007 0.004 0 0 0 0.001 0.001 0.009 0.003 0.002 0.025 0.032 0.035 0.069 0.056 0 0.082 0.04 0.031 0.01 0.009 0.009 0.007 0.012 0.01 0.016 0.021 0.044 0.046 0.036 0.032 0.067 0.051 0.042 0.042 0.073 0.044 0.043 0.122 0.07 0.049 0.025 0 0 0.39 0.469 0.433 0.423 0.421 0.209 0.153 0.143 0.092 0.085 0.036 0.052 0.079 0.044 0.05 0.068 0.027 0.022 0.032 0.023 0.068 0.046 0.066 0.047 0.052 0.055 0.012 0.011 0.005 0.006 0.004 0.002 0 0.004 0.005 0 0.004 0.005 0.005 0.004 0.009 0.011 0.04 0.032 0.024 0.025 0.017 0.008 0.016 0.018 0.011 0.006 0.01 0.007 0.01 0.006 0.004 0.001 0.007 0.003 0 0.001 0.001 0.001 0.001 0.001 0.001 0.002 0.002 0.001 0.002 0.005 0.005 0.002 0.005 0.006 0.003 0.002 0.002 0.001 0.001 0.001 0.001 0 0 0 0 0 0.001 0.001 0 0 0 0.004 0.003 0.003 0.002 0.001 0.004 0.003 0.002 0.001 0.001 0.001 0.002 0.001 0 0 0 0 0 0 0 0 0 0 0.002 0.002 0.003 0.003 0.001 0.002 0.003 0.005 0.002 0.003 0.004 0.009 0.005 0.005 0.004 0.009 0.004 0.004 0.01 0.009 0.007 0.005 0.003 0.001 0 0 0.006 0.005 0.003 0.003 0.003 0.001 0.001 0 0.003 0.003 0 0 0 0 0.001 0 0 0.001 0 0.001 0 0 0 0 0 0 0 0 0 0 0 0 0 0 0 0.001 0.001 0 0.001 0.001 0 0 0.001 0 0 0 0 0 0 0 0 0 0 0 0 0 0 0.002 0.001 0.001 0.001 0.002 0.002 0 0 0 0.002 0.001 0.001 0 0.001 0.001 0.001 0 0.001 0.001 0.001 0.001 0 0.001 0.001 0 0 0 0.002 0.001 0.002 0.003 0.003 0.003 0.003 0.002 0.001 0.003 0.007 0.004 0.002 0.003 0.006 0.004 0.007 0.007 0.007 0.008 0.011 0.009 0.01 0.01 0.008 0.008 0.007 0.003 0.002 0.002 0 0 0 0 0 0 0 0 0 0 0 0 0 0 0 0 0 0 0 0 0 0 0 0.001 0.002 0.002 0.006 0.001 0 0.007 0.004 0.003 0 0 0 0 0 0 0 0 0 0 0 0 0 0 0 0 0 0 0 0 0 0 0 0 0 0.002 0.002 0.002 0.002 0.001 0.001 0.001 0 0.003 0.003 0.002 0.001 0.004 0.004 0.005 0.007 0.002 0 0 0 0.008 0.008 0.007 0.005 0.003 0.003 0.001 0 0 0 0 0 0 0 0 0 0 0 0 0 0 0 0.002 0.002 0.001 0.001 0 0.004 0.006 0.001 0.003 0 0 0 0.001 0 0 0 0 0 0 0 0 0 0 0 0 0 0 0 0 0 0 0 0 0 0 0 0 0 0 0 0 0 0 0.008 0.069 0.069 0.008 
0.174 0.001 0.068 0.005 0 0.02 0.133 0.007 0.065 0 0.045 0.065 0.609 0.56 0.37 0.215 0.189 0.703 0.456 0.201 0.148 0.136 0.113 0.131 0.119 0.101 0.032 0.017 0.063 0.063 0.032 0.054 0.017 0 0.189 0.327 0.356 0.292 0.314 0.164 0.205 0.325 0.359 0.255 0.391 0.671 0.508 0.454 1 0.423 0.465 0.211 0.107 0.356 0.256 0.208 0.28 0.197 0.08 0.065 0.043 0.306 0.352 0.331 0.277 0.268 0.223 0.14 0.084 0.215 0.165 0.076 0.056 0.018 0.047 0.027 0.016 0.011 0.041 0.14 0.084 0.01 0.014 0.115 0 0 0 0.005 0 0.004 0.002 0.001 0.005 0.012 0.008 0.005 0.014 0.026 0.014 0.01 0.013 0.012 0.003 0.008 0.01 0.012 0.012 0.015 0.02 0.022 0.03 0.049 0.042 0.027 0.023 0.008 0.015 0.023 0.008 0.006 0.015 0.052 0.087 0.075 0.012 0.01 0.012 0.032 0.019 0.014 0.013 0.013 0.014 0.011 0.01 0.014 0.009 0.012 0.011 0.003 0.013 0.014 0.008 0.009 0.017 0.009 0.004 0.011 0.017 0.011 0.011 0.013 0.017 0.029 0.014 0.017 0.016 0.008 0.008 0.015 0.015 0.008 0.005 0.005 0.004 0.005 0.006 0.009 0.01 0.012 0.013 0.016 0.01 0.01 0.01 0.006 0.003 0.004 0.002 0.002 0.006 0.004 0.002 0.002 0.002 0.001 0.001 0.003 0.001 0 0 0 0 0.001 0.001 0.001 0.001 0.001 0.001 0.001 0.003 0.003 0.004 0 0.005 0.002 0.001 0 0 0.001 0.001 0 0.001 0.002 0.001 0.004 0.006 0.006 0.004 0.007 0.004 0.006 0.007 0.007 0.005 0.005 0.01 0.006 0.004 0.003 0 0 0.067 0.08 0.083 0.069 0.069 0.044 0.034 0.027 0.021 0.024 0.01 0.011 0.022 0.024 0.023 0.027 0.018 0.016 0.032 0.024 0.026 0.02 0.012 0.009 0.01 0.011 0.006 0.007 0.007 0.008 0.002 0 0 0.001 0.003 0 0.001 0.004 0.006 0.007 0.01 0.009 0.01 0.01 0.008 0.009 0.004 0.018 0.025 0.033 0.017 0.013 0.006 0.006 0.005 0.005 0.001 0 0.004 0.003 0 0 0.001 0.001 0 0 0.001 0.001 0.003 0.003 0.004 0.007 0.007 0.004 0.005 0.007 0.005 0.003 0.002 0.004 0.004 0 0 0 0.006 0 0.003 0.006 0.004 0.003 0 0.002 0.001 0.004 0.003 0.003 0.002 0.001 0.004 0.004 0.003 0.003 0.002 0.002 0.008 0.005 0.004 0.001 0.001 0.016 0.011 0.004 0.001 0.001 0 0 0.002 0.002 0.002 0.002 0.001 0.002 0.002 0.001 0.001 0.002 0.004 0.003 0.003 0.003 0.001 0.003 0.003 0 0.001 0.001 0 0 0 0.003 0.004 0.002 0.003 0.003 0.004 0.002 0.001 0.002 0.002 0.004 0.004 0.005 0.004 0.003 0.007 0.015 0.016 0.013 0.004 0.002 0.001 0.002 0 0 0 0 0 0 0 0 0.001 0.001 0 0 0.001 0.001 0 0 0.001 0 0 0 0.001 0 0 0.001 0.001 0.001 0 0.001 0 0 0.001 0.001 0.001 0 0 0 0 0.008 0.005 0.003 0.002 0.001 0.001 0 0.001 0.002 0.002 0 0 0 0 0 0 0 0 0 0 0.001 0.001 0.002 0.001 0 0 0 0.004 0.004 0.008 0.021 0.012 0.014 0.014 0.013 0.014 0.029 0.047 0.025 0.02 0.028 0.036 0.025 0.023 0.027 0.034 0.035 0.046 0.038 0.047 0.057 0.05 0.052 0.05 0.026 0.011 0.011 0.004 0 0.001 0 0 0.001 0.002 0.001 0.002 0 0.001 0.002 0 0.001 0 0 0 0 0 0 0.002 0.001 0 0.009 0.01 0.009 0.021 0.015 0 0.024 0.011 0.009 0.003 0 0 0 0.001 0.001 0 0.001 0.003 0.005 0.001 0.002 0.004 0.002 0.001 0.001 0.004 0.001 0.001 0.004 0.002 0 0 0 0 0.01 0.01 0.009 0.01 0.009 0.006 0.004 0.01 0.021 0.022 0.019 0.023 0.023 0.019 0.032 0.043 0.021 0.015 0.017 0.01 0.045 0.038 0.03 0.026 0.019 0.018 0.002 0.002 0.001 0.001 0.001 0.001 0.001 0.001 0 0 0 0.001 0.001 0.001 0.002 0.002 0.007 0.007 0.003 0.003 0.001 0.012 0.02 0.015 0.007 0.004 0 0 0.001 0 0 0 0.001 0.001 0.001 0.002 0.001 0.002 0.002 0.002 0.001 0.001 0.001 0.002 0.001 0.002 0.002 0.002 0.001 0.001 0.001 0 0.001 0.001 0 0 0 0 0 0 0.008 0.022 0.008 0.013 0 0.016 0.032 0.073 0.062 0.077 0.061 0.051 0.079 0.072 0.051 0.045 0.049 0.059 0.054 0.057 0.088 0.019 0.001 0.031 0.016 0.003 0.004 0.001 0 0.037 0.068 0.073 0.059 0.058 0.029 0.026 0.049 0.056 0.035 0.052 0.064 0.051 0.045 0.078 0.039 0.045 0.019 0.017 0.034 0.029 0.027 0.027 0.021 0.01 0.008 0.007 0.031 0.037 0.041 0.043 0.054 0.039 0.033 0.01 0.031 0.029 0.012 0.008 0.009 0.016 0.023 0.015 0.009 0.013 0.052 0.029 0.003 0.003 0.028 0 0 0 0.001 0 0.001 0.002 0.002 0.001 0.01 0.007 0.003 0.011 0.015 0.011 0.007 0.011 0.011 0.001 0.007 0.009 0.008 0.008 0.003 0.012 0.009 0.011 0.019 0.016 0.01 0.006 0.007 0.007 0.009 0.03 0.018 0.009 0.019 0.038 0.035 0.004 0.007 0.003 0.015 0.008 0.005 0.004 0.007 0.008 0.004 0.003 0.007 0.005 0.005 0.006 0.002 0.008 0.007 0.006 0.004 0.006 0.033 0.02 0.037 0.088 0.097 0.065 0.076 0.129 0.216 0.106 0.084 0.148 0.075 0.086 0.113 0.124 0.074 0.066 0.053 0.049 0.055 0.043 0.049 0.042 0.052 0.055 0.077 0.032 0.034 0.031 0.02 0.005 0.005 0.012 0.006 0.007 0.017 0.007 0.011 0.001 0.002 0.004 0.007 0.001 0.001 0 0 0 0 0 0.003 0.001 0 0.022 0.024 0.027 0.047 0.033 0 0.052 0.03 0.025 0.012 0.007 0.007 0.008 0.009 0.006 0.009 0.013 0.023 0.024 0.017 0.015 0.036 0.024 0.023 0.023 0.044 0.024 0.018 0.064 0.036 0.025 0.017 0 0 0.795 0.937 0.893 0.828 0.853 0.482 0.372 0.272 0.12 0.11 0.041 0.08 0.093 0.062 0.051 0.06 0.023 0.03 0.03 0.017 0.055 0.044 0.055 0.042 0.051 0.046 0.008 0.006 0.008 0.009 0.004 0.002 0.001 0.002 0.005 0 0.003 0.004 0.004 0.008 0.012 0.011 0.028 0.028 0.024 0.022 0.011 0.01 0.015 0.018 0.011 0.006 0.004 0.003 0.008 0.003 0.002 0 0.011 0.009 0.001 0.002 0.001 0.003 0.002 0.004 0.003 0.003 0.004 0.005 0.007 0.007 0.006 0.006 0.008 0.011 0.004 0.004 0.004 0.006 0.004 0.001 0.001 0 0.003 0 0.002 0.003 0 0.002 0 0 0.001 0.007 0.006 0.006 0.005 0.005 0.009 0.006 0.003 0.004 0.002 0.001 0.005 0.006 0.004 0 0 0.004 0.004 0.001 0.001 0.001 0 0.004 0.007 0.007 0.007 0.007 0.004 0.003 0.005 0.008 0.006 0.008 0.009 0.014 0.007 0.01 0.009 0.014 0.009 0.004 0.013 0.007 0.006 0.007 0.007 0.004 0.003 0.003 0.006 0.008 0.008 0.007 0.007 0.005 0.003 0.001 0.005 0.004 0.002 0.002 0.003 0.003 0.002 0.001 0 0.001 0.004 0.002 0 0 0.002 0 0 0 0 0 0 0 0 0 0 0 0 0 0 0 0 0 0.001 0 0.001 0.001 0.001 0.001 0.001 0.001 0.002 0.002 0.002 0.002 0.002 0.002 0.003 0.002 0.002 0.001 0 0.001 0.001 0.003 0.003 0 0.001 0.001 0.002 0 0 0.001 0.001 0.001 0.001 0 0.001 0.001 0.001 0.003 0.002 0.003 0.003 0.002 0 0 0 0 0.002 0.002 0.004 0.003 0.005 0.006 0.003 0.006 0.011 0.003 0.002 0.005 0.012 0.003 0.005 0.006 0.013 0.011 0.017 0.012 0.014 0.014 0.012 0.013 0.011 0.005 0.001 0.001 0 0 0 0.001 0.001 0.001 0.003 0.001 0.002 0.001 0.002 0.001 0.001 0.001 0.001 0.001 0 0 0 0 0 0 0 0 0 0.001 0.006 0.004 0 0.007 0.005 0.005 0.002 0.001 0.001 0.001 0.002 0.002 0.003 0.003 0.003 0.001 0.001 0 0.003 0.001 0.001 0.001 0.003 0.002 0.002 0.003 0.002 0.002 0.001 0 0 0.002 0.003 0.003 0.003 0.003 0.003 0.003 0 0.003 0.003 0.003 0.003 0.003 0.002 0.003 0.004 0.004 0.003 0.003 0.002 0.004 0.004 0.004 0.004 0.003 0.003 0 0.001 0 0 0 0 0 0 0.001 0 0 0 0 0.001 0.001 0.001 0.002 0.002 0.002 0.002 0.001 0.002 0.003 0.004 0.004 0.003 0 0 0 0 0 0 0.001 0.001 0 0 0 0 0 0 0 0 0 0 0 0.001 0.001 0 0 0.001 0 0 0 0 0 0 0 0 0 0.014 0.056 0.056 0.014 
0.073 0.001 0.023 0.001 0 0.014 0.087 0.004 0.052 0 0.019 0.032 0.283 0.242 0.185 0.099 0.091 0.306 0.209 0.098 0.067 0.063 0.055 0.064 0.047 0.035 0.006 0.011 0.048 0.071 0.024 0.026 0.009 0 0.094 0.159 0.172 0.151 0.173 0.089 0.111 0.162 0.207 0.146 0.204 0.305 0.442 0.313 0.394 1 0.461 0.186 0.192 0.46 0.395 0.367 0.573 0.413 0.143 0.096 0.062 0.271 0.294 0.243 0.189 0.161 0.143 0.105 0.066 0.142 0.119 0.06 0.037 0.016 0.033 0.017 0.01 0.01 0.018 0.064 0.036 0.002 0.004 0.052 0 0 0 0.003 0 0.001 0 0 0.003 0.008 0.005 0.004 0.012 0.015 0.007 0.003 0.01 0.009 0 0.005 0.006 0.007 0.006 0.007 0.009 0.014 0.016 0.037 0.032 0.021 0.017 0.005 0.007 0.009 0.005 0.003 0.008 0.025 0.047 0.042 0.003 0.002 0.006 0.023 0.008 0.004 0.002 0.002 0.003 0.001 0.002 0.002 0.002 0.003 0.003 0.001 0.005 0.007 0.004 0.003 0.004 0.002 0.002 0.002 0.01 0.004 0.001 0.001 0.007 0.008 0.002 0.006 0.006 0.005 0.001 0.006 0.007 0.004 0.004 0.003 0.003 0.006 0.005 0.006 0.007 0.006 0.007 0.005 0.004 0.003 0.003 0.003 0.002 0.002 0.001 0.001 0.001 0.002 0.001 0.001 0 0 0 0 0 0 0 0 0 0 0 0 0 0 0.003 0.003 0.003 0.003 0.002 0 0.004 0.002 0.002 0.001 0 0 0.001 0.001 0 0.001 0.001 0.001 0.002 0.001 0.001 0.001 0 0.001 0.001 0.001 0.001 0.001 0.001 0 0.001 0.001 0 0 0.018 0.028 0.03 0.027 0.023 0.014 0.013 0.008 0.011 0.011 0.01 0.007 0.011 0.016 0.022 0.021 0.018 0.018 0.025 0.02 0.021 0.019 0.006 0.002 0.003 0.001 0.003 0.002 0.001 0.001 0.001 0 0 0.001 0 0 0.001 0.001 0.001 0.001 0.001 0.001 0.003 0.001 0.001 0.001 0.001 0.012 0.018 0.025 0.011 0.007 0.003 0.002 0.001 0.002 0 0 0 0 0 0 0 0 0 0 0 0 0 0.001 0.001 0.001 0.001 0.001 0.001 0.001 0.001 0.001 0.001 0.002 0 0 0 0 0.002 0 0.001 0.001 0.001 0.001 0 0 0 0.001 0.001 0.001 0 0 0.001 0.001 0.001 0 0.001 0.002 0.003 0.001 0.001 0 0 0.004 0.003 0 0 0 0 0 0.001 0.001 0.001 0.001 0.001 0.001 0.001 0.001 0.001 0 0.001 0.002 0.002 0.001 0.001 0.003 0 0.001 0.004 0.002 0.002 0.001 0.001 0.001 0.002 0.002 0.001 0.001 0.002 0.001 0 0 0 0.001 0.001 0.001 0 0 0.002 0.004 0.002 0.001 0.001 0.001 0 0 0 0 0.001 0 0 0 0 0 0 0 0 0 0 0 0 0 0 0 0 0 0.001 0 0 0 0 0 0 0 0 0 0 0 0 0 0 0 0 0.005 0.001 0 0 0 0 0.002 0.003 0.003 0.001 0.002 0.002 0.002 0.002 0.002 0.002 0.001 0.002 0.001 0.001 0.001 0 0.001 0.001 0.001 0.001 0.002 0.003 0.005 0.007 0.013 0.008 0.01 0.015 0.008 0.012 0.015 0.047 0.027 0.017 0.021 0.032 0.027 0.022 0.024 0.025 0.022 0.035 0.028 0.047 0.054 0.051 0.055 0.05 0.036 0.016 0.012 0.004 0.002 0.001 0.002 0.002 0.002 0.005 0.002 0.002 0.001 0.001 0.001 0.002 0.002 0.001 0.001 0 0 0.001 0.001 0.003 0.001 0.001 0.006 0.007 0.009 0.017 0.02 0 0.024 0.012 0.01 0.002 0.001 0 0.001 0.001 0 0 0.001 0.001 0.004 0.001 0.001 0.002 0.003 0.002 0.001 0.001 0.002 0 0.003 0.002 0.002 0.002 0 0 0.004 0.005 0.004 0.006 0.005 0.004 0.004 0.004 0.017 0.016 0.013 0.018 0.021 0.014 0.023 0.035 0.011 0.011 0.013 0.01 0.041 0.044 0.039 0.03 0.027 0.022 0.003 0.004 0.003 0.003 0.001 0 0 0.001 0.001 0 0 0 0 0.001 0.003 0.001 0.007 0.007 0.006 0.007 0.003 0.014 0.019 0.009 0.005 0.005 0.001 0.001 0.004 0.002 0.002 0.001 0.004 0.003 0.001 0.001 0 0 0.001 0 0.001 0.001 0.001 0.002 0.002 0.002 0.001 0.001 0.002 0.002 0.001 0.002 0.001 0.001 0.001 0 0 0 0.001 0 0.005 0.006 0.004 0.003 0 0.002 0.008 0.031 0.019 0.024 0.018 0.018 0.027 0.026 0.023 0.015 0.015 0.02 0.02 0.018 0.027 0.008 0.001 0.011 0.009 0.003 0.003 0 0 0.013 0.025 0.027 0.025 0.02 0.006 0.012 0.025 0.02 0.013 0.023 0.026 0.018 0.013 0.027 0.019 0.016 0.006 0.007 0.012 0.014 0.012 0.016 0.014 0.009 0.007 0.005 0.013 0.016 0.018 0.016 0.016 0.012 0.009 0.006 0.011 0.008 0.005 0.003 0.006 0.011 0.014 0.01 0.002 0.001 0.016 0.007 0.001 0.001 0.012 0 0 0 0 0 0 0 0 0 0 0 0 0.001 0.002 0.002 0.001 0.001 0.001 0 0 0 0 0 0.001 0.002 0.003 0.002 0.003 0.003 0.003 0.003 0.001 0.002 0.002 0.016 0.009 0.004 0.002 0.015 0.013 0.007 0.01 0.005 0.009 0.005 0.004 0.004 0.004 0.004 0.004 0.003 0.004 0.003 0.003 0.002 0.001 0.004 0.003 0.003 0.002 0.006 0.026 0.019 0.039 0.065 0.108 0.081 0.081 0.139 0.214 0.114 0.083 0.151 0.074 0.096 0.118 0.134 0.08 0.072 0.066 0.05 0.043 0.036 0.042 0.051 0.055 0.057 0.083 0.05 0.041 0.032 0.018 0.01 0.012 0.008 0.014 0.008 0.023 0.005 0.01 0 0.006 0.003 0 0.006 0.006 0.002 0 0 0.003 0.002 0.008 0.004 0 0.025 0.028 0.034 0.055 0.047 0 0.066 0.04 0.034 0.008 0.011 0.009 0.011 0.018 0.009 0.013 0.019 0.032 0.032 0.027 0.029 0.047 0.03 0.024 0.03 0.046 0.029 0.031 0.066 0.035 0.03 0.015 0 0 0.314 0.376 0.348 0.338 0.326 0.193 0.145 0.11 0.069 0.064 0.026 0.048 0.064 0.04 0.036 0.049 0.03 0.023 0.021 0.017 0.042 0.031 0.043 0.029 0.029 0.032 0.015 0.01 0.007 0.005 0.004 0 0 0.001 0.002 0 0.001 0.003 0.003 0.007 0.012 0.015 0.03 0.025 0.022 0.017 0.008 0.011 0.012 0.017 0.006 0.005 0.002 0 0.005 0.001 0.003 0.001 0.006 0.002 0.002 0.002 0.001 0.001 0.002 0 0 0 0.001 0 0.005 0.007 0.006 0.004 0.007 0.007 0.002 0.004 0.004 0.003 0.003 0.001 0 0 0.002 0 0.002 0 0 0 0 0 0 0.006 0.005 0.003 0.001 0.001 0.006 0.003 0 0 0.001 0 0 0 0 0 0 0.003 0.003 0 0 0 0 0.001 0.005 0.005 0.003 0.003 0.003 0.004 0.006 0.004 0.006 0.004 0.007 0.011 0.005 0.006 0.007 0.012 0.008 0.005 0.017 0.012 0.01 0.009 0.008 0.004 0.003 0.003 0.003 0.005 0.003 0.002 0.003 0.002 0.002 0 0 0 0 0 0 0 0 0 0 0 0 0.001 0 0 0.003 0 0 0 0 0 0 0 0 0 0 0 0 0 0 0 0 0 0 0 0 0 0 0 0 0 0 0 0 0 0 0 0 0 0 0 0 0 0.001 0 0 0 0 0 0 0 0 0 0 0 0 0 0 0 0 0 0 0 0 0 0 0 0 0 0 0.001 0 0 0 0.001 0.002 0.002 0.005 0.003 0.005 0.005 0.006 0.004 0.006 0.007 0.012 0.01 0.015 0.014 0.011 0.007 0.007 0.007 0.007 0.005 0.001 0.001 0.001 0 0 0 0 0 0 0 0 0 0 0 0 0.002 0.002 0 0 0 0.001 0.001 0.002 0.001 0 0.004 0.004 0.003 0.007 0.005 0 0.007 0 0 0 0 0 0 0 0 0 0 0 0 0 0 0 0 0 0 0 0 0 0 0 0 0 0 0 0 0.001 0.001 0.001 0 0 0 0 0.002 0.002 0.004 0.004 0.002 0 0.003 0.006 0.001 0.001 0.003 0 0.006 0.005 0.005 0.004 0.003 0.002 0 0 0 0 0 0 0 0 0 0 0 0 0 0 0 0 0 0 0 0 0 0.002 0.002 0 0 0 0 0 0 0 0 0 0 0 0 0 0 0 0 0 0 0 0 0 0 0 0 0 0 0 0 0 0 0 0 0 0 0 0 0.007 0.056 0.056 0.007 
0.121 0.004 0.029 0.004 0 0.021 0.194 0.015 0.107 0 0.034 0.037 0.348 0.294 0.196 0.122 0.104 0.37 0.231 0.115 0.084 0.089 0.074 0.09 0.072 0.05 0.01 0.021 0.06 0.075 0.031 0.063 0.02 0 0.176 0.265 0.283 0.231 0.261 0.171 0.166 0.256 0.385 0.248 0.316 0.423 0.898 0.567 0.41 0.495 1 0.347 0.196 0.685 0.468 0.356 0.378 0.29 0.098 0.068 0.04 0.572 0.607 0.505 0.37 0.303 0.289 0.198 0.121 0.311 0.238 0.107 0.072 0.025 0.058 0.03 0.015 0.013 0.025 0.076 0.05 0.006 0.007 0.067 0 0 0 0.001 0 0.001 0.002 0.002 0.002 0.01 0.009 0.007 0.012 0.02 0.013 0.009 0.01 0.013 0.004 0.011 0.019 0.024 0.021 0.021 0.029 0.027 0.036 0.066 0.057 0.043 0.036 0.017 0.022 0.019 0.008 0.006 0.007 0.03 0.065 0.059 0.006 0.009 0.01 0.024 0.011 0.007 0.008 0.008 0.007 0.005 0.005 0.007 0.006 0.007 0.009 0.002 0.014 0.023 0.015 0.014 0.011 0.005 0.003 0.004 0.008 0.007 0.006 0.007 0.013 0.016 0.009 0.007 0.009 0.004 0.007 0.007 0.007 0.006 0.005 0.006 0.006 0.006 0.007 0.009 0.01 0.008 0.009 0.007 0.006 0.003 0.003 0.001 0.002 0.002 0.002 0 0 0.003 0.002 0.003 0 0.002 0.001 0 0.001 0 0 0 0 0 0 0 0 0 0.001 0.001 0.001 0.003 0.002 0 0.005 0.003 0.002 0.001 0.001 0.002 0.001 0.001 0.002 0.001 0.001 0.003 0.003 0 0 0.004 0.001 0.002 0.002 0.005 0.002 0.002 0.006 0.004 0.002 0.001 0 0 0.037 0.042 0.046 0.037 0.037 0.021 0.017 0.018 0.019 0.017 0.014 0.017 0.017 0.018 0.027 0.028 0.029 0.024 0.039 0.028 0.024 0.017 0.019 0.01 0.009 0.007 0.002 0.009 0.004 0.007 0.003 0 0 0.002 0.001 0 0 0.001 0.001 0.003 0.004 0.004 0.004 0.002 0.001 0.001 0 0.015 0.021 0.043 0.021 0.01 0.009 0.007 0.006 0.006 0 0 0 0 0.001 0.001 0 0.001 0.001 0 0 0.001 0.001 0.001 0 0.003 0.001 0.001 0.003 0.003 0.002 0.003 0.003 0.003 0.003 0.001 0.001 0 0.002 0 0.003 0.004 0.002 0 0 0.002 0.002 0.007 0.005 0.004 0.003 0.004 0.005 0.003 0.003 0.006 0.005 0.006 0.009 0.007 0.004 0.002 0.003 0.012 0.007 0.004 0.002 0 0 0.004 0.009 0.01 0.01 0.01 0.005 0.003 0.006 0.008 0.005 0.005 0.006 0.008 0.007 0.006 0.004 0.009 0.004 0.002 0.007 0.005 0.005 0.005 0.004 0.005 0.005 0.003 0.007 0.007 0.007 0.008 0.009 0.007 0.003 0.002 0.005 0.004 0.001 0 0.009 0.019 0.013 0.008 0.003 0.002 0.004 0.004 0 0 0.002 0 0 0 0 0 0 0 0 0 0 0 0 0 0 0 0 0 0.001 0 0 0.001 0.001 0.001 0.002 0.001 0 0.002 0.002 0.002 0.001 0.001 0.001 0.001 0 0.016 0.01 0.003 0.003 0.002 0.002 0.002 0.002 0.001 0.001 0.001 0 0.002 0.002 0.001 0.001 0.001 0.001 0.001 0.001 0.001 0.001 0.005 0.001 0.001 0.001 0.001 0.012 0.005 0.014 0.025 0.019 0.027 0.024 0.022 0.02 0.041 0.078 0.031 0.015 0.035 0.049 0.03 0.025 0.028 0.025 0.041 0.059 0.049 0.081 0.089 0.092 0.097 0.082 0.046 0.023 0.018 0.006 0.004 0.003 0.006 0.002 0 0.01 0.002 0.003 0.001 0.002 0 0.001 0.004 0.004 0.002 0 0 0.001 0.002 0.006 0.003 0.003 0.013 0.012 0.012 0.019 0.017 0 0.024 0.01 0.009 0.004 0.004 0.002 0.004 0.004 0.002 0.003 0.005 0.01 0.011 0.005 0.005 0.014 0.008 0.007 0.007 0.011 0.005 0.004 0.003 0.004 0.004 0.002 0 0 0.008 0.008 0.009 0.008 0.008 0.005 0.003 0.014 0.037 0.037 0.028 0.048 0.039 0.028 0.051 0.074 0.033 0.022 0.023 0.016 0.079 0.075 0.064 0.054 0.046 0.037 0.003 0.002 0 0 0 0 0 0 0 0 0 0 0 0 0 0 0.009 0.009 0.008 0.007 0.004 0.017 0.029 0.02 0.011 0.007 0.001 0.001 0.001 0.001 0.001 0.003 0.002 0.002 0 0 0 0 0 0 0 0 0 0 0 0 0 0 0 0 0 0 0 0 0 0 0 0 0 0 0.007 0.014 0.006 0.008 0 0.007 0.01 0.029 0.021 0.035 0.029 0.025 0.031 0.031 0.023 0.023 0.021 0.029 0.019 0.023 0.041 0.011 0.001 0.018 0.013 0.002 0.004 0.001 0 0.016 0.031 0.033 0.029 0.029 0.014 0.011 0.018 0.026 0.011 0.017 0.027 0.03 0.025 0.042 0.024 0.028 0.015 0.01 0.022 0.011 0.011 0.012 0.01 0.009 0.008 0.006 0.022 0.024 0.022 0.024 0.026 0.02 0.016 0.011 0.018 0.015 0.011 0.007 0.008 0.017 0.015 0.011 0.005 0.009 0.021 0.016 0.001 0.001 0.009 0 0.001 0.001 0 0.001 0.001 0 0.002 0.001 0.002 0.002 0.002 0.003 0.004 0.004 0.003 0.003 0.003 0 0.001 0.001 0.001 0.001 0.002 0.002 0.003 0.003 0.004 0.003 0.002 0.001 0.003 0.002 0 0.021 0.011 0.006 0.009 0.016 0.016 0.009 0.011 0.009 0.015 0.011 0.008 0.009 0.006 0.006 0.004 0.004 0.006 0.005 0.005 0.005 0.001 0.006 0.004 0.004 0.008 0.008 0.037 0.034 0.094 0.101 0.207 0.15 0.176 0.265 0.438 0.223 0.153 0.278 0.141 0.186 0.225 0.244 0.152 0.139 0.119 0.099 0.085 0.072 0.089 0.091 0.097 0.103 0.146 0.063 0.105 0.079 0.04 0.012 0.012 0.025 0.018 0.012 0.052 0.012 0.021 0.001 0.004 0.002 0.006 0.007 0.006 0.001 0 0 0.006 0.006 0.013 0.001 0.001 0.049 0.054 0.054 0.1 0.077 0 0.123 0.071 0.06 0.018 0.015 0.011 0.013 0.017 0.006 0.016 0.026 0.054 0.064 0.046 0.049 0.085 0.052 0.052 0.048 0.087 0.047 0.041 0.112 0.072 0.053 0.03 0 0 0.328 0.389 0.361 0.349 0.352 0.199 0.15 0.121 0.089 0.085 0.032 0.058 0.081 0.052 0.05 0.063 0.032 0.024 0.019 0.016 0.062 0.043 0.064 0.073 0.081 0.08 0.021 0.014 0.014 0.009 0.004 0 0 0.006 0.008 0 0.006 0.01 0.011 0.014 0.027 0.031 0.071 0.055 0.046 0.042 0.021 0.011 0.022 0.018 0.014 0.003 0.005 0.006 0.013 0.007 0.004 0 0.018 0.013 0.001 0.003 0 0.002 0.003 0.003 0.002 0.004 0.007 0.007 0.011 0.014 0.014 0.008 0.016 0.018 0.009 0.007 0.008 0.008 0.006 0.003 0.002 0 0.004 0 0 0.003 0 0.002 0 0.001 0.001 0.007 0.005 0.008 0.005 0.003 0.008 0.007 0.006 0.003 0.003 0.003 0.005 0.003 0.003 0.001 0 0.003 0.003 0.001 0.001 0 0 0.003 0.005 0.006 0.005 0.006 0.002 0.002 0.004 0.006 0.003 0.004 0.006 0.014 0.012 0.009 0.014 0.015 0.006 0.008 0.018 0.009 0.008 0.01 0.008 0.003 0.002 0.002 0.008 0.007 0.007 0.007 0.007 0.006 0.002 0.001 0.004 0.002 0.001 0.001 0.001 0.002 0.001 0 0 0 0.002 0.001 0.001 0.001 0.001 0 0 0 0 0 0 0 0 0 0 0.001 0.001 0.001 0.001 0.001 0.001 0.001 0.001 0.001 0.001 0.001 0.001 0.001 0.001 0.002 0.002 0.001 0.002 0.002 0.002 0.002 0 0 0.001 0.004 0.001 0 0 0.003 0.003 0.002 0.002 0.002 0.002 0.001 0 0 0 0 0 0 0 0 0 0 0.001 0.001 0.001 0 0.001 0 0.001 0.001 0.001 0.004 0.006 0.006 0.006 0.006 0.007 0.008 0.012 0.007 0.005 0.007 0.012 0.007 0.007 0.007 0.009 0.015 0.021 0.02 0.016 0.011 0.011 0.011 0.012 0.006 0.003 0.001 0.001 0.002 0.001 0.002 0 0 0.003 0 0.001 0 0 0 0 0 0 0 0 0 0 0 0 0 0 0.003 0.003 0.003 0.003 0.002 0 0.006 0.004 0.002 0.002 0.001 0 0.001 0.001 0.001 0.001 0.002 0.004 0.003 0.002 0.003 0.004 0.001 0.001 0.001 0.003 0.001 0.001 0.003 0.001 0.001 0 0 0 0.005 0.006 0.006 0.005 0.006 0.004 0.004 0.004 0.006 0.006 0.004 0.006 0.006 0.006 0.007 0.007 0.004 0.003 0.004 0.004 0.007 0.006 0.009 0.006 0.006 0.005 0.001 0.001 0 0 0 0 0 0 0 0 0 0 0 0 0.001 0.001 0.001 0.001 0 0.001 0.001 0.002 0.003 0.004 0.002 0 0.001 0 0 0 0 0 0 0 0 0 0 0 0 0 0 0 0 0 0 0 0 0 0 0 0 0 0 0 0 0 0 0 0 0.011 0.1 0.1 0.011 
0.069 0.002 0.027 0.002 0 0.014 0.103 0.005 0.052 0 0.023 0.022 0.221 0.194 0.13 0.076 0.06 0.235 0.165 0.078 0.054 0.054 0.052 0.06 0.049 0.042 0.01 0.008 0.036 0.043 0.016 0.03 0.007 0 0.111 0.157 0.173 0.142 0.181 0.109 0.108 0.147 0.237 0.161 0.184 0.243 0.466 0.452 0.26 0.242 0.454 1 0.09 0.324 0.242 0.19 0.2 0.153 0.067 0.043 0.031 0.287 0.314 0.258 0.208 0.17 0.149 0.112 0.075 0.158 0.123 0.065 0.048 0.015 0.029 0.02 0.01 0.009 0.016 0.045 0.027 0.007 0.007 0.051 0 0 0 0.003 0 0.002 0.002 0.002 0.003 0.006 0.005 0.001 0.009 0.016 0.008 0.007 0.008 0.013 0.004 0.008 0.013 0.015 0.014 0.017 0.019 0.022 0.026 0.037 0.031 0.022 0.017 0.006 0.009 0.015 0.006 0.003 0.005 0.016 0.038 0.03 0.003 0.003 0.006 0.017 0.004 0.003 0.001 0.003 0.003 0.001 0 0.003 0.003 0.003 0.004 0 0.005 0.007 0.004 0.005 0.004 0.004 0.001 0.007 0.013 0.01 0.002 0.009 0.008 0.006 0.002 0.004 0.004 0.003 0.001 0.004 0.003 0.001 0.001 0.002 0.001 0.003 0.004 0.006 0.003 0.003 0.004 0.004 0.003 0.006 0.005 0.002 0.003 0.002 0.002 0 0 0.004 0.003 0.003 0 0.001 0.001 0 0 0 0 0 0 0 0 0 0 0 0.001 0.001 0.001 0.001 0 0 0.001 0.001 0.001 0 0 0 0 0 0 0.001 0 0.001 0.003 0.002 0.001 0.002 0.001 0.002 0.001 0.002 0.001 0.002 0.003 0.001 0.001 0 0 0 0.031 0.036 0.038 0.029 0.03 0.017 0.014 0.017 0.017 0.016 0.009 0.013 0.017 0.019 0.018 0.02 0.014 0.011 0.02 0.013 0.017 0.013 0.009 0.008 0.007 0.007 0.003 0.004 0.003 0.003 0.002 0 0 0 0 0 0 0 0.001 0.001 0 0.001 0.005 0.005 0.004 0.004 0.003 0.008 0.015 0.024 0.007 0.006 0.004 0.004 0.004 0.003 0 0 0.001 0 0 0.001 0.001 0 0.001 0.001 0.001 0.001 0.001 0.001 0 0 0.001 0 0 0.001 0.001 0.001 0.001 0.002 0.002 0.002 0.001 0 0.003 0 0.005 0.004 0.002 0 0 0 0.001 0.003 0.002 0.002 0.002 0.002 0.002 0.002 0.002 0.001 0.002 0.004 0.007 0.005 0.004 0.002 0 0.014 0.006 0 0.002 0 0 0.001 0.002 0.003 0.003 0.002 0.001 0.001 0.003 0.001 0 0.003 0.003 0.002 0.001 0.002 0.002 0.002 0.001 0.001 0.002 0.002 0.001 0.001 0.002 0.002 0.004 0.002 0.001 0.001 0.002 0.001 0.001 0.001 0.002 0 0.002 0.002 0 0 0.005 0.012 0.014 0.005 0.001 0 0.002 0.001 0 0 0 0 0 0 0 0 0 0 0 0 0 0 0 0.001 0.001 0.001 0.001 0.001 0 0 0 0.001 0 0 0 0.001 0.001 0.001 0.001 0.001 0.001 0.001 0.002 0.001 0.001 0.003 0.002 0.001 0 0.002 0.002 0.001 0.001 0 0 0 0 0 0 0 0 0 0 0 0 0 0.001 0.002 0.002 0.002 0.001 0 0.012 0.004 0.01 0.029 0.019 0.013 0.017 0.016 0.015 0.025 0.057 0.03 0.02 0.029 0.045 0.029 0.024 0.028 0.037 0.046 0.063 0.052 0.067 0.078 0.074 0.079 0.062 0.04 0.017 0.013 0.007 0.001 0.001 0.002 0.002 0 0.004 0.002 0.002 0 0.001 0 0 0 0 0 0 0 0 0 0.003 0.003 0 0.009 0.009 0.008 0.025 0.02 0 0.027 0.012 0.009 0.003 0.001 0.001 0.001 0.001 0 0.001 0.002 0.004 0.003 0.002 0.005 0.009 0.005 0.004 0.004 0.007 0.005 0.002 0.005 0.004 0.004 0.001 0 0 0.009 0.012 0.011 0.01 0.012 0.007 0.006 0.008 0.031 0.033 0.018 0.029 0.033 0.026 0.041 0.051 0.026 0.018 0.024 0.015 0.054 0.047 0.045 0.043 0.034 0.024 0.004 0.002 0.001 0 0 0 0 0 0.001 0 0 0 0 0.001 0.002 0.002 0.006 0.005 0.003 0.004 0.002 0.014 0.022 0.017 0.007 0.006 0.001 0.001 0.002 0.001 0.001 0 0.001 0 0 0.001 0.001 0.001 0.001 0 0 0.001 0.001 0 0.001 0.001 0.002 0 0.001 0.002 0 0 0 0 0 0 0 0 0 0 0.007 0.013 0.007 0.01 0 0.008 0.011 0.03 0.023 0.033 0.026 0.025 0.031 0.027 0.02 0.02 0.017 0.03 0.031 0.032 0.037 0.011 0.003 0.024 0.018 0.005 0.007 0.002 0 0.013 0.024 0.029 0.025 0.024 0.009 0.009 0.02 0.02 0.016 0.018 0.029 0.022 0.018 0.035 0.019 0.02 0.01 0.006 0.013 0.013 0.009 0.015 0.014 0.016 0.014 0.01 0.014 0.015 0.018 0.014 0.015 0.014 0.014 0.005 0.013 0.014 0.007 0.005 0.007 0.026 0.025 0.017 0.005 0.004 0.02 0.013 0.002 0.002 0.013 0 0 0 0.002 0 0.001 0 0.001 0.002 0.004 0 0 0.002 0.006 0.002 0.002 0.004 0.005 0 0.001 0.002 0.002 0.002 0.001 0.003 0.004 0.004 0.008 0.008 0.008 0.007 0.004 0.005 0.002 0.036 0.02 0.01 0.009 0.016 0.011 0.011 0.018 0.007 0.009 0.005 0.005 0.006 0.006 0.005 0.004 0.002 0.005 0.004 0.005 0.006 0.004 0.01 0.008 0.008 0.004 0.005 0.05 0.028 0.077 0.126 0.359 0.177 0.142 0.264 0.24 0.137 0.104 0.154 0.094 0.117 0.135 0.134 0.095 0.086 0.076 0.07 0.059 0.057 0.073 0.067 0.076 0.079 0.104 0.056 0.09 0.084 0.045 0.024 0.025 0.035 0.04 0.025 0.061 0.025 0.03 0.002 0.012 0.007 0.007 0.005 0.002 0 0 0 0.003 0.004 0.008 0.005 0.001 0.024 0.033 0.032 0.062 0.044 0 0.079 0.039 0.031 0.011 0.025 0.022 0.02 0.03 0.014 0.034 0.045 0.091 0.094 0.087 0.077 0.139 0.118 0.096 0.105 0.176 0.121 0.118 0.307 0.168 0.122 0.063 0 0 0.209 0.253 0.234 0.232 0.229 0.108 0.084 0.084 0.097 0.09 0.036 0.075 0.097 0.063 0.06 0.078 0.031 0.028 0.033 0.018 0.07 0.048 0.074 0.06 0.073 0.077 0.025 0.018 0.012 0.011 0.014 0.004 0.003 0.008 0.007 0.002 0.006 0.006 0.005 0.017 0.02 0.021 0.061 0.051 0.042 0.039 0.024 0.013 0.023 0.023 0.012 0.008 0.006 0.008 0.021 0.011 0.005 0 0.015 0.009 0.002 0.002 0.001 0.001 0.004 0.001 0.001 0.001 0.001 0.002 0.008 0.013 0.008 0.006 0.014 0.013 0.004 0.006 0.004 0.007 0.007 0.003 0.001 0 0.002 0 0.001 0.006 0 0.001 0 0.001 0.001 0.012 0.007 0.005 0.001 0.002 0.011 0.006 0 0.003 0.003 0.002 0.001 0.002 0.003 0.001 0.001 0.001 0.002 0.001 0.001 0 0 0.004 0.006 0.006 0.003 0.005 0.002 0.004 0.004 0.009 0.007 0.007 0.011 0.014 0.008 0.012 0.009 0.013 0.01 0.003 0.018 0.01 0.007 0.009 0.007 0.004 0.004 0.004 0.007 0.008 0.01 0.004 0.005 0.004 0.002 0.005 0.007 0.005 0.001 0 0.004 0.005 0 0 0 0.001 0.002 0.002 0 0 0.001 0 0 0 0 0 0 0 0 0 0 0 0 0.001 0.001 0 0 0.001 0.001 0.001 0 0 0 0 0 0 0 0 0 0 0 0 0 0 0 0.001 0 0.001 0.002 0.001 0.001 0 0 0 0.001 0 0 0 0 0 0 0 0 0 0 0 0 0 0 0 0 0 0.001 0 0.001 0.003 0.003 0.001 0.001 0.002 0.001 0 0.002 0.001 0.002 0.001 0.004 0 0.004 0.005 0.01 0.006 0.011 0.009 0.007 0.005 0.004 0.005 0.002 0 0 0 0 0 0 0 0 0 0 0 0 0 0 0 0 0 0 0 0 0 0 0 0 0 0 0.002 0.003 0.003 0.003 0.003 0 0.006 0.002 0.002 0 0 0 0 0 0 0 0 0 0 0 0 0 0.001 0.001 0 0.001 0 0 0.001 0 0 0 0 0 0.002 0.002 0.002 0.002 0.001 0.001 0 0.001 0.003 0.002 0.002 0.003 0.003 0.002 0.003 0.003 0.002 0.002 0.003 0.002 0.003 0.003 0.003 0.003 0.002 0.002 0 0 0 0 0 0 0 0 0 0 0 0 0 0 0 0 0 0 0 0 0 0.002 0.003 0.004 0.002 0 0 0 0 0 0 0 0 0 0 0 0 0 0 0 0 0 0 0 0 0 0 0 0 0 0 0 0 0 0 0 0 0 0 0.005 0.079 0.079 0.005 
0.008 0.001 0.002 0.001 0 0.005 0.016 0.001 0.011 0 0.001 0.002 0.033 0.028 0.017 0.011 0.01 0.036 0.019 0.011 0.012 0.006 0.009 0.012 0.009 0.008 0.003 0.004 0.009 0.021 0.006 0.01 0.003 0 0.015 0.023 0.026 0.022 0.025 0.009 0.014 0.017 0.036 0.025 0.027 0.041 0.082 0.061 0.051 0.099 0.092 0.046 1 0.164 0.224 0.26 0.143 0.106 0.043 0.027 0.012 0.052 0.055 0.045 0.035 0.019 0.024 0.018 0.011 0.025 0.024 0.009 0.008 0.003 0.006 0.004 0.002 0 0.002 0.007 0.008 0 0 0.004 0 0 0 0.001 0.001 0.001 0.001 0 0.001 0.001 0.001 0 0.001 0.001 0 0 0 0.001 0.001 0 0.001 0 0 0.001 0.002 0.003 0.002 0.006 0.006 0.006 0.006 0.001 0.002 0.003 0 0 0.001 0.005 0.003 0.002 0 0 0 0.001 0 0 0 0 0 0 0 0 0 0 0 0.001 0.001 0.002 0.001 0.001 0 0.001 0 0 0.002 0 0.001 0.001 0.001 0.001 0.002 0.002 0.001 0.001 0.001 0.002 0.001 0.001 0.001 0.001 0.002 0.002 0.002 0.002 0.002 0.002 0.002 0.002 0.001 0.001 0.001 0.001 0 0 0 0 0 0 0 0 0 0 0 0 0 0 0 0 0 0 0 0 0 0 0.001 0.001 0.001 0.001 0 0 0.001 0 0 0 0 0 0 0 0 0 0 0.001 0.001 0 0 0.001 0 0 0 0 0 0 0 0 0 0 0 0 0.002 0.002 0.003 0.002 0.003 0.001 0.001 0.002 0.003 0.002 0.002 0.003 0.003 0.003 0.004 0.004 0.001 0.002 0.004 0.003 0.004 0.003 0.002 0.001 0.002 0.001 0 0.001 0 0 0 0 0 0 0 0 0 0 0 0 0 0 0 0 0 0 0 0.001 0.002 0.003 0 0 0 0 0 0 0 0 0 0 0 0 0 0 0 0 0 0 0 0 0 0 0 0 0 0 0 0 0 0 0 0 0 0 0 0 0 0.002 0 0 0 0.001 0 0.001 0.001 0.001 0.001 0.001 0.001 0.001 0 0 0 0 0 0 0 0 0 0.004 0.002 0 0 0 0 0 0 0.001 0 0.001 0.001 0.001 0.001 0 0 0 0.001 0 0 0.001 0.001 0 0 0 0.002 0 0 0.001 0.001 0.001 0.002 0.001 0 0 0.002 0.001 0.001 0.001 0.001 0.001 0.002 0.001 0 0 0.003 0.004 0.002 0.001 0 0 0.001 0 0 0 0 0 0 0 0 0 0 0 0 0 0.001 0.001 0.001 0.001 0.001 0.001 0.001 0.001 0.001 0 0.001 0 0 0 0 0 0 0 0 0 0 0 0 0 0 0.003 0.002 0 0 0.001 0.001 0 0 0 0.001 0.001 0.001 0 0.001 0.001 0 0 0.001 0 0 0 0 0 0 0 0 0.001 0.001 0 0 0.003 0.003 0.002 0.003 0.002 0.003 0.006 0.009 0.003 0.002 0.006 0.005 0.003 0.004 0.006 0.007 0.003 0.007 0.004 0.009 0.009 0.01 0.011 0.01 0.006 0.003 0 0 0 0 0 0 0 0 0 0 0 0 0 0 0.001 0.001 0 0 0 0.001 0.001 0.001 0.001 0.001 0.002 0.002 0.002 0.005 0.003 0 0.005 0.004 0.002 0 0 0 0 0 0 0 0 0 0.001 0.002 0 0.002 0.001 0.002 0.002 0.002 0.002 0.002 0.002 0.002 0.002 0.001 0 0 0.001 0.001 0.001 0.001 0.001 0 0 0.002 0.004 0.005 0.004 0.006 0.006 0.004 0.008 0.011 0.003 0.003 0.006 0.003 0.015 0.011 0.009 0.011 0.006 0.005 0 0 0 0 0 0 0 0 0 0 0 0 0 0 0 0 0 0 0 0 0 0.002 0.004 0.004 0.001 0.001 0 0 0 0 0 0 0 0 0 0 0 0 0 0 0 0 0 0 0 0 0 0 0 0 0 0 0 0 0 0 0 0 0 0 0.005 0.002 0.002 0 0 0 0 0.002 0.002 0.003 0.002 0.001 0.002 0.003 0.001 0.005 0.004 0.006 0.006 0.005 0.006 0.003 0 0.006 0.004 0 0.001 0 0 0 0.001 0.002 0.002 0.001 0 0 0.001 0.002 0.001 0.001 0.002 0.002 0.003 0.003 0 0.002 0 0 0.001 0.001 0 0 0.001 0.002 0.003 0.001 0.001 0.001 0.001 0.001 0.002 0.001 0.001 0.001 0.001 0.001 0.001 0.001 0.002 0.003 0.003 0.001 0 0 0.002 0.001 0 0 0.001 0 0 0 0 0 0 0 0 0 0 0 0 0 0 0 0 0 0 0 0 0 0 0 0 0 0 0 0 0 0 0 0.001 0.001 0 0.001 0 0 0 0 0 0.001 0.003 0.001 0.001 0 0 0 0 0 0 0 0 0 0 0 0 0 0 0 0.001 0 0.004 0.005 0.007 0.011 0.021 0.013 0.014 0.021 0.038 0.024 0.02 0.03 0.012 0.02 0.022 0.022 0.019 0.018 0.016 0.012 0.012 0.011 0.012 0.014 0.011 0.012 0.019 0.011 0.007 0.007 0.005 0.002 0.003 0.002 0.002 0.001 0.004 0 0 0.001 0.001 0.001 0.001 0 0 0 0 0 0 0 0 0 0 0.004 0.004 0.005 0.013 0.009 0 0.015 0.008 0.007 0.001 0.001 0.001 0.001 0.001 0.001 0.001 0.002 0.006 0.004 0.002 0.004 0.007 0.004 0.002 0.004 0.011 0.005 0.008 0.017 0.009 0.01 0.007 0 0 0.035 0.047 0.045 0.042 0.046 0.023 0.019 0.015 0.011 0.01 0.003 0.008 0.009 0.005 0.007 0.007 0.004 0.006 0.007 0.006 0.007 0.007 0.005 0.006 0.006 0.004 0 0.003 0.001 0 0 0 0 0.001 0.001 0 0 0 0 0 0.003 0.003 0.006 0.003 0.002 0.001 0 0.002 0.002 0.003 0.001 0.001 0.001 0.001 0 0.001 0 0 0.001 0.001 0 0 0.001 0 0.001 0.001 0.001 0 0.001 0.001 0.002 0.002 0.002 0 0.002 0.001 0.001 0.001 0.001 0.001 0.001 0 0 0 0 0 0 0.001 0 0 0 0.001 0 0.001 0.001 0.001 0.001 0.001 0.001 0.001 0 0 0.001 0 0 0 0 0 0 0 0 0 0 0 0 0 0.001 0.001 0.001 0.002 0.001 0.001 0.002 0.002 0.001 0.001 0.002 0.002 0.001 0.001 0 0.002 0.002 0 0.001 0.001 0 0 0 0 0 0 0.001 0.001 0.001 0.001 0.001 0.001 0.001 0 0.001 0.001 0 0 0 0 0.001 0.001 0.001 0.001 0.001 0.001 0 0 0 0 0 0 0 0 0 0 0 0 0 0 0 0 0 0 0 0 0 0 0 0 0 0 0 0 0 0 0 0 0 0 0 0 0 0.001 0.001 0 0.001 0 0 0 0 0 0 0 0 0 0 0 0 0 0 0 0 0 0 0 0 0 0 0 0 0 0 0 0 0 0 0 0 0.001 0.002 0.002 0.001 0 0.002 0.002 0.001 0.001 0.002 0.002 0.002 0.002 0.002 0.002 0.002 0.002 0.001 0.002 0 0 0 0 0 0 0 0 0 0 0 0 0 0 0 0 0 0 0 0 0 0 0 0 0 0.001 0.001 0.001 0.001 0 0 0.001 0.001 0.001 0.001 0 0 0 0 0 0 0 0 0 0 0 0 0 0 0 0 0 0 0 0 0 0 0 0 0 0 0 0.001 0.001 0 0 0 0.001 0.001 0.001 0.001 0.001 0.001 0.001 0.001 0.001 0 0.001 0.001 0.001 0.001 0.001 0.001 0.001 0 0 0 0 0 0 0 0 0 0 0 0 0 0 0 0 0 0 0 0 0 0 0 0 0 0 0 0 0 0 0 0 0 0 0 0 0 0 0 0 0 0 0 0 0 0 0 0 0 0 0 0 0 0 0 0 0 0 0 0 0.002 0.012 0.012 0.002 
0.069 0.001 0.022 0.003 0 0.013 0.125 0.008 0.071 0 0.016 0.025 0.207 0.168 0.117 0.07 0.061 0.222 0.152 0.057 0.043 0.043 0.037 0.039 0.026 0.022 0.007 0.011 0.037 0.053 0.021 0.031 0.01 0 0.116 0.163 0.172 0.15 0.18 0.102 0.1 0.141 0.223 0.135 0.184 0.246 0.506 0.302 0.268 0.377 0.55 0.2 0.262 1 0.667 0.507 0.407 0.295 0.102 0.06 0.042 0.352 0.375 0.298 0.222 0.182 0.166 0.121 0.076 0.184 0.146 0.08 0.054 0.016 0.044 0.025 0.019 0.01 0.011 0.045 0.035 0.004 0.006 0.052 0 0 0 0.001 0 0 0.002 0.001 0.001 0.006 0.002 0.002 0.015 0.018 0.012 0.012 0.016 0.014 0.004 0.016 0.015 0.017 0.015 0.018 0.021 0.024 0.027 0.047 0.04 0.026 0.02 0.002 0.007 0.008 0.005 0.004 0.004 0.018 0.041 0.04 0.003 0.004 0.005 0.023 0.01 0.003 0.004 0.004 0.003 0.003 0.004 0.004 0.004 0.006 0.005 0.001 0.004 0.009 0.006 0.007 0.007 0.007 0 0.002 0.015 0.011 0.006 0.007 0.011 0.012 0.007 0.01 0.011 0.009 0.004 0.008 0.01 0.006 0.005 0.006 0.006 0.005 0.002 0.006 0.009 0.01 0.011 0.009 0.008 0.002 0.002 0.001 0.001 0.003 0.001 0.001 0 0.002 0 0.001 0 0 0 0 0 0 0 0 0 0 0 0 0 0 0 0.001 0.002 0.004 0.002 0 0.005 0.006 0.004 0 0 0 0 0 0 0.001 0.001 0.002 0.002 0.002 0.002 0.003 0.003 0.002 0.003 0.004 0.002 0.001 0.005 0.003 0.002 0.001 0 0 0.023 0.028 0.028 0.023 0.024 0.016 0.012 0.015 0.013 0.015 0.011 0.011 0.014 0.018 0.018 0.018 0.015 0.014 0.026 0.024 0.016 0.013 0.009 0.008 0.006 0.005 0 0.003 0.003 0.004 0.001 0 0 0 0 0 0 0 0 0 0.001 0.001 0 0 0 0 0 0.012 0.017 0.027 0.008 0.005 0.006 0.005 0.003 0.004 0 0 0 0 0 0 0 0 0 0 0 0.001 0.001 0 0 0.001 0.001 0.001 0.001 0.001 0.001 0.001 0.001 0.001 0 0 0 0 0.001 0 0.002 0.006 0.002 0.001 0 0.001 0.001 0.004 0.003 0.004 0.002 0.002 0.004 0.006 0.003 0.003 0.003 0.002 0.003 0.002 0.002 0.001 0 0.005 0.004 0 0 0 0 0.001 0.004 0.004 0.003 0.003 0 0 0.001 0.004 0.001 0.001 0.003 0.006 0.006 0.005 0.004 0.006 0.002 0.002 0.004 0.003 0.002 0.002 0.002 0.003 0.003 0.002 0.004 0.005 0.005 0.004 0.002 0.003 0.003 0.002 0.003 0.002 0.002 0.002 0.004 0.011 0.01 0.005 0.001 0.001 0.001 0 0 0 0.001 0 0 0 0 0 0 0 0 0 0 0 0 0 0 0 0 0 0 0 0 0 0 0 0.001 0 0 0.001 0.001 0.001 0.001 0.001 0 0.001 0.001 0.009 0.003 0 0 0 0 0.002 0.004 0.001 0 0 0 0 0 0 0 0 0 0 0 0 0 0.001 0.001 0 0 0 0.01 0.009 0.016 0.028 0.022 0.021 0.025 0.027 0.031 0.037 0.069 0.041 0.026 0.037 0.052 0.038 0.03 0.032 0.035 0.048 0.07 0.056 0.081 0.078 0.087 0.088 0.07 0.047 0.026 0.021 0.012 0.004 0.005 0.007 0.002 0.001 0.01 0.001 0.003 0 0.001 0 0 0.004 0.003 0.002 0 0 0.002 0.002 0.005 0.001 0.001 0.01 0.011 0.014 0.028 0.024 0 0.03 0.015 0.014 0.001 0.002 0.002 0.002 0.002 0.002 0.002 0.003 0.012 0.013 0.005 0.007 0.01 0.007 0.006 0.005 0.008 0.005 0.003 0.005 0.002 0.004 0.003 0 0 0.009 0.011 0.01 0.011 0.013 0.009 0.003 0.015 0.033 0.036 0.024 0.036 0.036 0.027 0.039 0.071 0.025 0.015 0.011 0.005 0.08 0.07 0.058 0.035 0.032 0.023 0.006 0.005 0.003 0.001 0.001 0 0 0.001 0.002 0 0 0 0 0.001 0.005 0.005 0.014 0.011 0.005 0.006 0.002 0.014 0.019 0.01 0.005 0.003 0 0 0.001 0 0.001 0.002 0.002 0.001 0 0 0 0 0 0 0 0 0 0.001 0.001 0.001 0.002 0.001 0.002 0.002 0.001 0.001 0.001 0 0 0 0.001 0 0 0 0.004 0.011 0.008 0.003 0 0.005 0.006 0.026 0.023 0.026 0.016 0.013 0.026 0.022 0.014 0.018 0.015 0.018 0.018 0.022 0.021 0.003 0.002 0.016 0.012 0.004 0.004 0.001 0 0.01 0.022 0.026 0.024 0.022 0.005 0.009 0.019 0.019 0.013 0.016 0.025 0.022 0.017 0.027 0.011 0.021 0.013 0.007 0.019 0.012 0.012 0.01 0.006 0.005 0.005 0.002 0.009 0.011 0.013 0.015 0.016 0.012 0.01 0.003 0.014 0.011 0.003 0.003 0.007 0.019 0.019 0.014 0.006 0.005 0.01 0.007 0.002 0.002 0.009 0 0 0 0.002 0 0.002 0 0.001 0.002 0.003 0.001 0 0.005 0.007 0.006 0.004 0.002 0.003 0.001 0.002 0 0 0 0 0.001 0.001 0.002 0.002 0.001 0.001 0.001 0.001 0.001 0 0.022 0.013 0.005 0.008 0.011 0.011 0.008 0.011 0.005 0.008 0.005 0.003 0.004 0.003 0.003 0.003 0.004 0.003 0.003 0.002 0.001 0.001 0.004 0.004 0.005 0.006 0.005 0.026 0.027 0.056 0.063 0.119 0.102 0.112 0.17 0.293 0.181 0.152 0.306 0.133 0.167 0.245 0.265 0.145 0.132 0.119 0.113 0.097 0.08 0.082 0.085 0.093 0.096 0.144 0.071 0.065 0.053 0.025 0.008 0.007 0.019 0.018 0.013 0.035 0.01 0.012 0.001 0.009 0.004 0.003 0.011 0.01 0.002 0 0 0.003 0.003 0.013 0.007 0.002 0.039 0.044 0.049 0.106 0.087 0 0.121 0.057 0.045 0.016 0.015 0.015 0.014 0.015 0.01 0.014 0.022 0.032 0.038 0.026 0.028 0.052 0.038 0.031 0.036 0.056 0.025 0.023 0.067 0.034 0.029 0.017 0 0 0.212 0.262 0.241 0.244 0.226 0.13 0.103 0.066 0.07 0.067 0.035 0.048 0.064 0.033 0.054 0.068 0.028 0.028 0.032 0.026 0.07 0.051 0.057 0.055 0.057 0.063 0.014 0.01 0.012 0.01 0.011 0.002 0.002 0.007 0.009 0 0.005 0.009 0.009 0.013 0.017 0.017 0.044 0.04 0.031 0.033 0.02 0.016 0.025 0.023 0.011 0.007 0.005 0.005 0.013 0.005 0.005 0 0.013 0.005 0.002 0.002 0.001 0.001 0.002 0.002 0.001 0 0.002 0.003 0.005 0.007 0.006 0.006 0.007 0.01 0.002 0.001 0 0.001 0.001 0.001 0 0 0.001 0 0.002 0.004 0 0.002 0 0.001 0 0.01 0.006 0.006 0.006 0.003 0.009 0.008 0.006 0.004 0.005 0.002 0.004 0.003 0.002 0 0.001 0.003 0.003 0.001 0.001 0.001 0 0.004 0.006 0.006 0.006 0.007 0.003 0.004 0.006 0.011 0.008 0.007 0.011 0.023 0.011 0.011 0.011 0.024 0.015 0.007 0.025 0.019 0.014 0.013 0.01 0.005 0.004 0.003 0.018 0.018 0.017 0.014 0.011 0.011 0.009 0.002 0.008 0.005 0.004 0.001 0 0.002 0.002 0 0 0.001 0.003 0.002 0.001 0.001 0.004 0 0 0 0 0 0 0 0 0 0.001 0 0 0.001 0.001 0 0 0 0 0 0 0 0 0 0 0.001 0.001 0.001 0.003 0.002 0.003 0.001 0.001 0.002 0 0.001 0 0 0.001 0.001 0.001 0 0.001 0 0 0 0 0 0 0 0 0 0 0 0 0 0.001 0.001 0.002 0.001 0.001 0 0 0 0.003 0.004 0.001 0.004 0.003 0.002 0.005 0.007 0.008 0.009 0.006 0.009 0.01 0.008 0.009 0.009 0.01 0.008 0.014 0.013 0.012 0.012 0.009 0.009 0.008 0.008 0.001 0.001 0.001 0 0 0 0 0 0.001 0 0 0 0 0.001 0 0.001 0.001 0.001 0 0 0 0 0.001 0 0 0.005 0.006 0.006 0.007 0.007 0 0.009 0.005 0.004 0.001 0 0 0 0 0 0.001 0 0.002 0.001 0.001 0 0.005 0.002 0.001 0.002 0.003 0.003 0.001 0.002 0.002 0.002 0.001 0 0 0.005 0.005 0.005 0.005 0.005 0.004 0.002 0.002 0.006 0.005 0.003 0.005 0.005 0.005 0.005 0.007 0.003 0.003 0.004 0.003 0.007 0.006 0.006 0.006 0.006 0.005 0.001 0 0 0 0 0 0 0 0 0 0 0 0 0 0.002 0.002 0.003 0.003 0.003 0.003 0.001 0 0.001 0.002 0 0 0.001 0 0 0 0 0 0 0 0.001 0.001 0.001 0.001 0.001 0.001 0.001 0.001 0.001 0.001 0.001 0.001 0.001 0.001 0.001 0.001 0 0.001 0.001 0 0 0 0 0 0 0.011 0.094 0.094 0.011 
0.055 0 0.023 0.002 0 0.011 0.082 0.011 0.038 0 0.017 0.019 0.172 0.135 0.109 0.058 0.05 0.176 0.137 0.067 0.042 0.038 0.033 0.044 0.036 0.023 0.006 0.005 0.033 0.052 0.016 0.018 0.007 0 0.079 0.121 0.136 0.119 0.139 0.075 0.07 0.108 0.172 0.101 0.128 0.192 0.374 0.244 0.212 0.35 0.398 0.142 0.387 0.686 1 0.68 0.409 0.301 0.112 0.066 0.042 0.235 0.243 0.209 0.157 0.132 0.114 0.077 0.049 0.12 0.089 0.042 0.032 0.009 0.031 0.021 0.013 0.009 0.012 0.035 0.03 0.005 0.005 0.033 0 0 0 0.001 0 0 0 0 0.001 0.011 0.006 0.006 0.011 0.014 0.01 0.01 0.01 0.009 0.003 0.007 0.011 0.007 0.006 0.007 0.013 0.012 0.013 0.026 0.023 0.015 0.012 0.005 0.006 0.009 0.003 0.005 0.007 0.018 0.027 0.021 0.002 0.001 0.004 0.013 0.007 0.002 0.001 0 0.001 0 0 0 0 0.002 0.002 0.004 0.006 0.007 0.004 0.005 0.006 0.006 0.001 0.003 0.01 0.005 0.004 0.003 0.003 0.007 0.004 0.005 0.007 0.003 0.005 0.005 0.005 0.004 0.003 0.002 0.003 0.004 0.004 0.006 0.006 0.007 0.007 0.007 0.003 0.003 0.002 0 0.001 0.001 0 0.002 0.001 0.002 0.001 0.001 0 0 0 0 0 0 0 0 0 0 0 0.001 0 0 0.002 0.001 0.001 0.001 0.001 0 0.002 0.001 0.001 0.001 0 0 0 0.001 0 0.001 0.001 0.004 0.003 0.002 0.002 0.004 0.002 0.003 0.003 0.003 0.003 0.002 0.003 0.003 0.003 0.002 0 0 0.021 0.025 0.026 0.023 0.02 0.012 0.011 0.005 0.012 0.013 0.009 0.009 0.013 0.018 0.014 0.016 0.007 0.014 0.019 0.014 0.011 0.01 0.008 0.002 0.002 0.002 0 0.002 0.001 0.001 0 0 0 0 0.001 0 0 0 0 0 0.001 0.001 0.002 0.002 0.002 0.002 0.002 0.008 0.011 0.016 0.005 0.003 0.004 0.002 0.002 0.002 0 0 0.001 0.001 0 0 0 0 0 0 0 0 0 0 0 0 0 0 0 0 0 0 0 0 0 0 0 0 0 0 0.004 0.004 0.002 0.002 0 0 0.001 0.001 0.001 0.001 0.001 0.001 0.001 0.001 0.003 0.003 0.002 0.004 0.004 0.002 0.002 0.001 0.002 0.009 0.007 0.002 0.003 0.002 0 0 0.001 0.001 0.001 0 0 0 0 0 0 0 0.001 0.002 0.001 0.001 0.001 0.002 0 0 0.002 0.001 0.001 0.001 0.002 0.003 0.004 0.002 0.001 0.002 0.003 0.002 0.001 0.001 0 0.003 0.004 0.003 0.002 0.001 0.002 0.007 0.008 0.002 0.002 0 0.001 0 0 0 0 0 0 0 0 0 0 0 0 0 0 0 0 0 0 0 0 0 0 0 0 0 0 0 0 0 0 0 0 0 0 0 0 0 0 0.009 0.004 0 0 0.001 0.001 0.001 0.005 0.003 0.002 0.002 0.002 0.002 0.002 0.002 0.002 0.002 0.002 0.001 0.002 0.001 0.001 0.003 0.001 0.001 0.001 0.001 0.006 0.005 0.01 0.014 0.01 0.012 0.016 0.012 0.012 0.025 0.044 0.026 0.015 0.023 0.032 0.024 0.025 0.028 0.029 0.033 0.044 0.042 0.056 0.051 0.058 0.062 0.046 0.033 0.016 0.016 0.007 0.004 0.004 0.003 0.001 0.002 0.007 0.003 0.002 0 0.002 0.001 0 0.002 0.002 0 0 0 0.001 0.001 0.002 0 0 0.012 0.013 0.014 0.021 0.015 0 0.026 0.013 0.011 0.006 0.001 0.001 0.002 0.002 0.001 0.002 0.002 0.007 0.008 0.005 0.004 0.008 0.003 0.004 0.005 0.007 0.003 0.001 0.004 0.003 0.002 0.002 0 0 0.007 0.007 0.006 0.007 0.008 0.003 0.003 0.006 0.02 0.024 0.014 0.026 0.024 0.018 0.029 0.046 0.018 0.01 0.012 0.011 0.053 0.043 0.038 0.03 0.024 0.019 0.005 0.006 0.003 0.003 0 0.001 0.001 0 0 0.001 0 0.001 0.001 0.001 0.003 0.003 0.008 0.007 0.006 0.005 0.004 0.011 0.017 0.009 0.006 0.004 0.002 0.002 0.003 0.001 0 0.001 0.001 0.001 0 0 0 0 0 0.001 0 0 0.001 0.001 0.001 0.002 0.002 0.001 0.001 0.003 0.002 0.002 0.002 0.003 0.002 0 0 0 0.001 0 0.004 0.007 0.006 0.002 0 0.007 0.011 0.021 0.021 0.021 0.018 0.016 0.025 0.023 0.016 0.017 0.012 0.017 0.016 0.018 0.02 0.004 0.001 0.012 0.007 0.004 0.002 0.001 0 0.009 0.019 0.02 0.016 0.018 0.01 0.005 0.012 0.014 0.011 0.011 0.016 0.015 0.014 0.023 0.012 0.013 0.004 0.003 0.01 0.007 0.007 0.01 0.009 0.006 0.005 0.001 0.009 0.008 0.01 0.013 0.014 0.01 0.007 0.005 0.007 0.008 0.006 0.003 0.006 0.012 0.012 0.006 0.009 0.01 0.015 0.015 0.002 0.002 0.006 0 0.001 0.001 0.003 0.001 0.002 0.001 0 0.003 0.004 0.003 0.003 0.005 0.006 0.005 0.003 0.004 0.004 0.001 0.003 0.002 0.003 0.003 0.003 0.003 0.004 0.002 0.003 0.003 0.004 0.004 0.002 0.002 0.002 0.011 0.008 0.005 0.013 0.013 0.013 0.009 0.01 0.005 0.01 0.006 0.004 0.005 0.004 0.006 0.006 0.002 0.005 0.004 0.005 0.005 0.003 0.006 0.004 0.004 0.003 0.004 0.02 0.012 0.038 0.045 0.076 0.071 0.071 0.109 0.193 0.126 0.113 0.223 0.116 0.132 0.176 0.194 0.113 0.095 0.072 0.073 0.059 0.05 0.061 0.051 0.057 0.066 0.104 0.045 0.045 0.038 0.023 0.01 0.011 0.011 0.008 0.008 0.028 0.01 0.012 0 0.004 0.003 0.001 0.009 0.006 0.001 0 0 0.004 0.006 0.011 0.002 0 0.031 0.036 0.037 0.057 0.049 0 0.078 0.056 0.042 0.009 0.006 0.004 0.006 0.009 0.005 0.006 0.01 0.026 0.032 0.02 0.02 0.035 0.025 0.021 0.025 0.037 0.021 0.02 0.05 0.033 0.021 0.01 0 0 0.164 0.201 0.188 0.186 0.187 0.11 0.082 0.059 0.051 0.048 0.023 0.034 0.044 0.028 0.036 0.044 0.017 0.017 0.017 0.012 0.043 0.034 0.046 0.032 0.038 0.042 0.008 0.008 0.004 0.006 0.005 0 0 0.002 0.001 0 0.001 0.001 0.001 0.003 0.008 0.01 0.025 0.019 0.013 0.016 0.006 0.013 0.015 0.012 0.006 0.003 0.002 0.002 0.006 0.002 0.001 0 0.002 0.001 0.003 0.003 0.003 0.003 0.003 0.002 0.003 0.003 0.003 0.002 0.005 0.005 0.003 0.004 0.005 0.006 0.003 0.004 0 0.001 0.001 0.001 0 0 0.003 0 0.001 0.002 0 0.002 0 0 0.001 0.006 0.005 0.004 0.002 0.001 0.006 0.005 0.002 0.002 0.002 0.002 0.002 0.002 0.002 0 0 0.001 0.001 0 0 0 0 0.004 0.006 0.006 0.006 0.006 0.002 0.005 0.006 0.008 0.006 0.007 0.008 0.012 0.006 0.007 0.009 0.014 0.004 0.004 0.015 0.009 0.007 0.009 0.006 0.003 0.001 0 0.006 0.007 0.006 0.004 0.004 0.003 0.002 0.003 0.003 0.003 0.003 0.002 0 0 0 0 0 0.001 0.001 0.001 0 0 0.002 0 0 0 0 0 0 0 0 0 0 0 0 0 0 0 0 0 0 0 0 0 0 0 0 0 0 0 0 0 0 0 0 0 0 0 0.001 0.001 0.001 0.002 0.002 0 0 0 0 0 0 0 0 0 0 0 0 0 0 0 0 0 0 0 0 0 0 0 0 0 0 0 0 0 0.001 0.003 0.007 0.004 0.002 0.003 0.005 0.004 0.004 0.004 0.009 0.006 0.007 0.007 0.006 0.007 0.007 0.007 0.006 0.001 0 0 0 0 0 0 0 0 0 0 0 0 0 0 0 0 0 0 0 0 0 0 0 0 0 0.001 0.002 0.002 0.005 0.005 0 0.005 0.004 0.004 0.001 0 0 0 0 0 0 0 0 0 0 0 0 0 0 0 0 0 0 0 0 0 0 0 0 0.001 0.001 0.001 0 0.001 0 0 0.001 0 0.001 0.001 0.001 0.001 0 0.001 0.003 0 0 0.001 0.001 0.003 0.002 0.002 0.002 0.001 0 0 0 0 0 0 0 0 0 0 0 0 0 0 0 0 0 0 0 0 0 0 0 0 0 0 0 0 0 0 0 0 0 0 0 0 0 0 0 0 0 0 0 0 0 0 0 0 0 0 0 0 0 0 0 0 0 0 0 0 0.007 0.065 0.065 0.007 
0.046 0.001 0.019 0.002 0 0.01 0.064 0.008 0.035 0 0.011 0.013 0.154 0.125 0.092 0.047 0.04 0.167 0.11 0.052 0.034 0.036 0.041 0.047 0.03 0.027 0.007 0.013 0.043 0.075 0.018 0.014 0.007 0 0.057 0.098 0.107 0.101 0.114 0.076 0.062 0.101 0.163 0.103 0.126 0.175 0.325 0.231 0.205 0.374 0.359 0.142 0.54 0.623 0.874 1 0.472 0.335 0.138 0.096 0.064 0.208 0.225 0.194 0.145 0.121 0.104 0.082 0.041 0.109 0.087 0.037 0.026 0.01 0.023 0.012 0.01 0.007 0.01 0.025 0.023 0.002 0.004 0.028 0 0 0 0.003 0.001 0.002 0.001 0.002 0.003 0.007 0.005 0.002 0.007 0.01 0.007 0.005 0.006 0.002 0 0.005 0.005 0.005 0.005 0.006 0.011 0.008 0.015 0.028 0.021 0.009 0.007 0.005 0.005 0.006 0.005 0.003 0.005 0.014 0.025 0.022 0.003 0.005 0.006 0.01 0.005 0.004 0.004 0.004 0.004 0.003 0.003 0.004 0.001 0.004 0.003 0 0.002 0.005 0.001 0.002 0.002 0.003 0.001 0.002 0.008 0.006 0.003 0.005 0.008 0.009 0.005 0.003 0.008 0.006 0.005 0.004 0.007 0.007 0.006 0.006 0.004 0.003 0.002 0.002 0.002 0.002 0.002 0.003 0.001 0.002 0.002 0.001 0.001 0.004 0.002 0 0.001 0.003 0.001 0.001 0 0 0 0 0 0 0 0 0 0 0 0 0 0 0.003 0.003 0.004 0.004 0.003 0 0.006 0.004 0.003 0.002 0.001 0.001 0 0.001 0 0.001 0.001 0.001 0.003 0.004 0.001 0.004 0.001 0.004 0.004 0.004 0.002 0 0.007 0.006 0.003 0.001 0 0 0.017 0.023 0.023 0.023 0.019 0.01 0.009 0.004 0.011 0.013 0.004 0.005 0.009 0.013 0.014 0.012 0.012 0.009 0.019 0.011 0.009 0.006 0.005 0.003 0.004 0.004 0.002 0.004 0.003 0.001 0.001 0.001 0.001 0 0 0 0.001 0.001 0.001 0.001 0.002 0.002 0.002 0.002 0.002 0.001 0 0.005 0.009 0.016 0.006 0.003 0.002 0.002 0 0.002 0 0 0 0 0 0 0 0 0 0 0.001 0.001 0.001 0.001 0.002 0.002 0.002 0.002 0.002 0.002 0.003 0.001 0.002 0.003 0.001 0 0.001 0 0.001 0 0 0.003 0.004 0 0 0.002 0.002 0.002 0.002 0.001 0.002 0.002 0.002 0.001 0.001 0.001 0.001 0.001 0.002 0.001 0.002 0 0.001 0.005 0.004 0.001 0.001 0.001 0 0.001 0.001 0.001 0.001 0.001 0.001 0.002 0.002 0.002 0.002 0.002 0.002 0.002 0.001 0.003 0.002 0.002 0 0 0.002 0 0 0 0.001 0.001 0.002 0.001 0.002 0.002 0.003 0.002 0.001 0.003 0.002 0.001 0.002 0.001 0.002 0.002 0.006 0.011 0.012 0.008 0.003 0.002 0.002 0.002 0 0 0 0 0 0 0 0 0 0 0 0 0 0 0 0 0 0 0 0 0 0 0 0.001 0.001 0.001 0.001 0.001 0.001 0.001 0.001 0.001 0.001 0.001 0 0.001 0.001 0.005 0.003 0.001 0.001 0 0 0 0 0 0 0 0 0 0 0 0 0 0 0 0 0 0 0 0.001 0.001 0.001 0.001 0.008 0.005 0.006 0.017 0.011 0.016 0.013 0.015 0.015 0.021 0.038 0.02 0.014 0.025 0.032 0.02 0.019 0.019 0.022 0.026 0.027 0.028 0.044 0.054 0.052 0.054 0.04 0.028 0.009 0.007 0.002 0.001 0.001 0.002 0.001 0.001 0.003 0 0.002 0.001 0.001 0.002 0.002 0.002 0.002 0.001 0 0 0 0 0.001 0.001 0.001 0.004 0.009 0.009 0.013 0.007 0 0.016 0.011 0.008 0.001 0.001 0 0.001 0.002 0.001 0.002 0.002 0.002 0.006 0.005 0.004 0.005 0.002 0.003 0.002 0.003 0.001 0.001 0.002 0.001 0.001 0.001 0 0 0.006 0.007 0.005 0.006 0.006 0.002 0.002 0.005 0.019 0.021 0.013 0.02 0.021 0.019 0.021 0.034 0.015 0.006 0.011 0.009 0.041 0.035 0.026 0.019 0.016 0.017 0 0.001 0.002 0.001 0.001 0.001 0 0.001 0.001 0 0.001 0.001 0 0 0 0.001 0.006 0.005 0.004 0.005 0.005 0.008 0.013 0.011 0.003 0.002 0.001 0.001 0.004 0.001 0.001 0 0.001 0.001 0.001 0.001 0.001 0.001 0.001 0 0.001 0 0 0 0 0 0 0 0 0 0 0 0 0 0 0 0 0 0 0 0.007 0.011 0.005 0.008 0 0.005 0.007 0.024 0.019 0.027 0.015 0.016 0.026 0.026 0.017 0.017 0.018 0.025 0.023 0.023 0.026 0.006 0.001 0.017 0.013 0.001 0.006 0.003 0 0.009 0.02 0.023 0.015 0.016 0.009 0.007 0.014 0.014 0.011 0.015 0.023 0.019 0.02 0.023 0.012 0.017 0.01 0.005 0.016 0.013 0.011 0.009 0.007 0.007 0.008 0.006 0.012 0.014 0.013 0.016 0.017 0.015 0.01 0.006 0.014 0.013 0.007 0.004 0.009 0.018 0.017 0.004 0.002 0.003 0.013 0.01 0 0.001 0.008 0 0 0 0 0 0 0.001 0 0 0.002 0.002 0 0.004 0.005 0.003 0.003 0.004 0.003 0 0.002 0.003 0.002 0.003 0.003 0.003 0.002 0.006 0.007 0.006 0.003 0.003 0.002 0.002 0.002 0.012 0.006 0.002 0.005 0.01 0.01 0.002 0.004 0.003 0.005 0.001 0.001 0.002 0.002 0.002 0 0 0.002 0.001 0.001 0.002 0.002 0.005 0.004 0.002 0.001 0.002 0.013 0.008 0.018 0.04 0.081 0.057 0.048 0.099 0.171 0.108 0.087 0.187 0.098 0.106 0.139 0.162 0.101 0.091 0.077 0.052 0.049 0.047 0.047 0.047 0.051 0.057 0.082 0.037 0.026 0.025 0.016 0.006 0.004 0.004 0.006 0.006 0.008 0.005 0.005 0.001 0.003 0.003 0.001 0.003 0.003 0.001 0 0 0.002 0.003 0.007 0.002 0.002 0.024 0.026 0.028 0.069 0.053 0 0.079 0.051 0.043 0.014 0.006 0.006 0.007 0.007 0.006 0.006 0.007 0.011 0.014 0.016 0.012 0.025 0.018 0.014 0.018 0.032 0.018 0.013 0.04 0.022 0.019 0.009 0 0 0.16 0.196 0.182 0.179 0.162 0.091 0.07 0.052 0.044 0.036 0.03 0.039 0.039 0.03 0.034 0.034 0.011 0.016 0.023 0.015 0.028 0.018 0.039 0.032 0.034 0.034 0.007 0.004 0.004 0.004 0.002 0 0 0 0.001 0 0 0 0 0.002 0.004 0.005 0.012 0.01 0.007 0.006 0.003 0.004 0.008 0.014 0.007 0.004 0 0 0.004 0.001 0.001 0 0.003 0.001 0 0 0 0 0 0 0 0 0 0.001 0.002 0.003 0.003 0.002 0.002 0.002 0.001 0.002 0 0.001 0.001 0 0 0 0.001 0 0 0.005 0 0.005 0 0 0.001 0.007 0.004 0.003 0.002 0.002 0.007 0.005 0.003 0.003 0.002 0.002 0.004 0.004 0.002 0 0.001 0.003 0.003 0.002 0.001 0 0 0.005 0.004 0.005 0.003 0.005 0.003 0.002 0.004 0.006 0.004 0.004 0.007 0.011 0.009 0.006 0.006 0.012 0.009 0.003 0.009 0.007 0.006 0.004 0.003 0.002 0.002 0.001 0.011 0.01 0.009 0.006 0.004 0.005 0.004 0.001 0.007 0.005 0.001 0.001 0.001 0.003 0 0 0 0.001 0.001 0.001 0.001 0.001 0.003 0 0 0 0 0 0 0 0 0 0.001 0 0 0.001 0.001 0 0 0 0 0 0 0 0 0 0 0 0 0.001 0.001 0 0 0 0 0 0 0.001 0 0 0.001 0.001 0.001 0 0 0.001 0.001 0 0 0 0 0 0 0 0 0 0 0 0 0 0 0 0 0 0.001 0 0 0.001 0 0 0.001 0 0.002 0.002 0.003 0.004 0.002 0.002 0.005 0.004 0.002 0.002 0.003 0.004 0.006 0.003 0.001 0.002 0.003 0.003 0.003 0.002 0.001 0.001 0.001 0 0 0 0 0 0 0 0 0 0 0 0 0 0 0 0 0 0 0 0 0 0 0 0 0 0.002 0.002 0 0.002 0.001 0.001 0 0 0 0 0 0 0 0 0 0 0 0 0 0 0 0 0 0 0 0 0 0 0 0 0 0.003 0.003 0.003 0.002 0.002 0.002 0.002 0 0.002 0.002 0.001 0.002 0.002 0.001 0.001 0.003 0.001 0.001 0.005 0.003 0.003 0.003 0.002 0.001 0.001 0 0 0 0 0 0 0 0 0 0 0 0 0 0 0 0 0 0 0 0 0 0 0.001 0.001 0.001 0 0 0 0 0 0 0 0 0 0 0 0 0 0 0 0 0 0 0 0 0 0 0 0 0 0 0 0 0 0 0 0 0 0 0 0.002 0.056 0.056 0.002 
0.07 0.001 0.026 0 0 0.018 0.099 0.002 0.058 0 0.024 0.029 0.257 0.19 0.156 0.095 0.077 0.266 0.186 0.087 0.057 0.056 0.063 0.077 0.056 0.042 0.008 0.01 0.058 0.103 0.026 0.045 0.018 0 0.099 0.162 0.179 0.158 0.172 0.073 0.078 0.144 0.199 0.132 0.178 0.276 0.421 0.301 0.339 0.687 0.451 0.194 0.275 0.627 0.59 0.56 1 0.718 0.251 0.147 0.1 0.272 0.293 0.255 0.183 0.166 0.134 0.1 0.071 0.151 0.115 0.065 0.051 0.016 0.029 0.017 0.012 0.006 0.014 0.06 0.034 0.006 0.006 0.043 0 0 0 0.003 0.001 0.002 0.003 0.003 0.005 0.008 0.005 0.004 0.012 0.014 0.006 0.006 0.012 0.008 0.005 0.006 0.007 0.007 0.006 0.01 0.01 0.009 0.013 0.028 0.026 0.015 0.011 0.003 0.003 0.006 0.007 0.004 0.01 0.021 0.039 0.037 0.002 0.002 0.006 0.019 0.005 0.002 0.005 0.005 0.004 0.003 0.003 0.004 0.003 0.005 0.003 0.002 0.007 0.005 0.003 0.002 0.004 0.001 0.001 0.003 0.003 0.006 0.003 0.004 0.007 0.012 0.004 0.006 0.006 0.005 0.003 0.006 0.005 0.004 0.003 0.003 0.003 0.003 0.003 0.005 0.004 0.004 0.005 0.006 0.005 0.002 0.002 0.002 0.001 0 0.001 0 0 0.001 0 0 0.001 0.001 0.001 0.001 0.001 0.001 0 0 0 0 0 0.001 0 0 0.002 0.002 0.002 0.002 0.001 0 0.003 0.003 0.003 0.001 0.001 0.001 0.001 0.001 0.001 0.001 0.001 0 0.001 0.001 0 0 0 0.001 0.001 0.001 0.001 0.002 0.002 0.001 0 0 0 0 0.031 0.038 0.038 0.031 0.031 0.016 0.016 0.009 0.008 0.009 0.007 0.006 0.009 0.008 0.017 0.015 0.012 0.013 0.028 0.019 0.011 0.009 0.006 0.003 0.004 0.003 0.003 0.003 0.002 0.001 0 0 0 0 0 0 0 0 0 0 0 0.001 0.002 0 0 0 0 0.008 0.011 0.019 0.009 0.007 0 0 0 0 0 0 0 0 0 0.001 0 0 0.001 0 0 0.001 0.001 0 0 0 0.001 0 0 0 0 0 0 0 0.001 0.001 0 0 0 0 0.004 0.006 0.005 0.001 0 0.001 0.001 0.001 0 0.001 0.001 0.001 0.001 0.001 0.001 0.004 0.003 0.003 0.006 0.004 0.003 0 0.003 0.016 0.013 0.003 0.002 0 0 0 0.001 0.002 0.002 0.002 0.001 0.001 0 0.001 0.001 0.001 0.002 0.004 0.001 0.001 0.004 0.004 0 0.001 0.006 0.002 0.002 0.004 0.004 0.005 0.006 0.002 0.003 0.004 0.003 0.002 0.002 0.003 0.003 0.003 0.004 0.002 0.002 0.001 0.008 0.018 0.016 0.009 0.003 0.001 0.001 0.001 0.001 0.001 0.001 0 0 0 0 0 0 0 0 0 0 0 0 0 0.001 0.001 0 0.001 0 0 0.001 0.001 0 0 0 0.001 0.001 0.001 0.002 0.002 0.002 0.001 0.002 0.001 0.001 0.012 0.007 0.003 0.001 0.001 0.001 0 0 0 0.001 0 0 0 0.001 0 0 0 0.001 0 0.001 0.002 0 0.004 0.002 0.001 0 0 0.012 0.002 0.004 0.025 0.011 0.01 0.012 0.004 0.01 0.02 0.045 0.022 0.013 0.021 0.036 0.022 0.025 0.026 0.029 0.031 0.045 0.039 0.051 0.056 0.057 0.058 0.047 0.032 0.009 0.008 0.005 0 0 0.001 0 0 0.001 0 0 0 0.001 0 0.001 0.003 0.002 0.001 0 0 0.003 0.003 0.005 0.002 0.001 0.008 0.008 0.008 0.022 0.014 0 0.027 0.012 0.009 0.001 0 0 0 0 0.001 0.002 0.001 0.005 0.004 0.003 0.004 0.006 0 0.002 0.002 0.003 0.001 0 0.002 0 0.001 0.001 0 0 0.004 0.005 0.005 0.005 0.007 0.002 0.002 0.008 0.029 0.031 0.026 0.033 0.032 0.026 0.044 0.054 0.026 0.019 0.025 0.016 0.062 0.059 0.049 0.031 0.022 0.016 0.001 0 0 0.001 0 0 0 0 0.001 0 0 0 0 0.001 0.001 0.001 0.004 0.004 0.004 0.004 0.002 0.02 0.024 0.018 0.007 0.005 0 0 0 0 0.001 0 0.002 0.001 0 0 0 0 0 0 0 0 0 0 0 0 0 0 0 0 0 0 0 0 0 0 0 0 0 0 0.004 0.008 0.005 0.007 0 0.006 0.009 0.03 0.029 0.035 0.027 0.024 0.034 0.033 0.023 0.022 0.021 0.024 0.025 0.026 0.038 0.008 0 0.016 0.01 0.002 0.003 0 0 0.01 0.024 0.029 0.023 0.021 0.006 0.008 0.02 0.018 0.012 0.018 0.03 0.024 0.019 0.036 0.019 0.021 0.012 0.004 0.017 0.013 0.011 0.017 0.012 0.006 0.007 0.005 0.015 0.014 0.017 0.015 0.016 0.011 0.007 0.004 0.011 0.01 0.005 0.003 0.005 0.013 0.012 0.006 0.001 0.004 0.018 0.013 0.003 0.003 0.007 0 0 0 0.001 0 0.002 0.001 0.001 0.001 0.004 0.003 0.002 0.004 0.007 0.005 0.003 0.004 0.003 0.001 0.002 0.003 0.001 0.001 0.003 0.003 0.003 0.002 0.004 0.003 0.003 0.003 0.001 0.001 0.002 0.018 0.009 0.006 0.009 0.02 0.019 0.005 0.01 0.006 0.008 0.007 0.005 0.004 0.005 0.005 0.005 0.005 0.006 0.005 0.006 0.005 0 0.004 0.002 0.002 0.004 0.003 0.021 0.017 0.036 0.067 0.121 0.085 0.08 0.147 0.237 0.141 0.098 0.192 0.094 0.116 0.161 0.17 0.093 0.094 0.081 0.068 0.065 0.054 0.054 0.05 0.052 0.055 0.094 0.053 0.046 0.042 0.024 0.009 0.006 0.013 0.015 0.009 0.024 0.009 0.009 0.001 0.004 0.001 0.003 0.007 0.005 0.003 0 0 0.001 0.005 0.013 0.004 0.002 0.028 0.032 0.038 0.071 0.059 0 0.083 0.054 0.043 0.015 0.011 0.011 0.01 0.015 0.008 0.015 0.02 0.03 0.038 0.029 0.024 0.058 0.04 0.033 0.031 0.062 0.039 0.033 0.079 0.043 0.035 0.016 0 0 0.281 0.328 0.3 0.306 0.284 0.147 0.123 0.088 0.06 0.057 0.023 0.051 0.061 0.036 0.04 0.052 0.024 0.018 0.023 0.012 0.049 0.034 0.054 0.043 0.046 0.042 0.007 0.007 0.005 0.004 0.001 0 0 0.001 0.001 0 0.001 0.003 0.003 0.006 0.012 0.013 0.03 0.024 0.021 0.019 0.006 0.009 0.013 0.014 0.008 0.006 0.004 0.004 0.008 0.004 0.004 0.002 0.008 0.005 0 0 0.001 0.001 0.001 0.001 0 0 0.001 0.002 0.004 0.005 0.003 0.003 0.005 0.005 0.003 0.004 0.004 0.004 0.002 0 0 0 0.001 0 0 0.002 0 0.001 0 0.001 0 0.006 0.006 0.001 0.001 0.001 0.007 0.003 0.002 0.002 0.003 0.003 0.003 0.002 0.002 0.001 0.001 0.003 0.002 0.002 0.002 0.001 0 0.002 0.002 0.002 0 0.003 0.003 0.002 0 0.003 0.002 0.003 0.006 0.008 0.002 0.007 0.008 0.01 0.001 0.005 0.013 0.011 0.008 0.007 0.007 0.001 0.001 0.001 0.004 0.004 0.003 0.002 0.002 0.001 0.002 0.001 0.002 0.001 0.002 0.001 0 0 0 0 0 0 0.001 0 0 0 0 0 0 0 0 0 0 0 0 0 0 0 0 0 0 0 0 0 0 0 0.001 0.001 0.001 0.001 0.001 0.001 0 0.001 0.001 0.001 0 0 0 0 0 0 0 0 0 0 0 0 0 0 0 0 0 0 0 0 0 0 0 0 0 0 0 0 0 0 0 0 0 0 0 0 0.001 0 0.001 0.002 0.003 0.003 0.004 0.007 0.002 0.006 0.008 0.007 0.005 0.005 0.007 0.007 0.011 0.007 0.006 0.005 0.005 0.005 0.004 0.003 0.002 0.002 0 0 0 0 0 0 0 0 0 0 0 0 0 0 0 0 0 0 0 0 0 0 0 0.004 0.004 0.004 0.004 0.003 0 0.005 0.002 0.002 0 0.001 0.001 0.001 0.001 0 0.001 0.001 0.001 0.001 0.001 0 0.001 0 0.001 0 0.001 0 0 0 0 0 0 0 0 0 0 0 0 0.001 0 0 0.001 0 0 0.001 0.001 0.001 0.001 0.002 0.002 0.001 0.001 0.002 0 0.002 0.002 0.002 0 0.002 0.001 0 0 0 0 0 0 0 0 0 0 0 0 0 0 0 0 0 0 0 0 0 0 0 0 0 0 0 0 0 0 0 0 0 0 0 0 0 0 0 0 0 0 0 0 0 0 0 0 0 0 0 0 0 0 0 0 0 0 0 0.005 0.059 0.059 0.005 
0.043 0 0.015 0.002 0 0.027 0.046 0.006 0.033 0 0.015 0.018 0.124 0.102 0.078 0.048 0.045 0.135 0.096 0.055 0.035 0.035 0.038 0.053 0.039 0.031 0.007 0.021 0.07 0.146 0.045 0.023 0.009 0 0.059 0.092 0.098 0.082 0.089 0.042 0.043 0.075 0.119 0.071 0.092 0.146 0.229 0.149 0.168 0.377 0.24 0.086 0.151 0.315 0.286 0.276 0.514 1 0.328 0.197 0.127 0.132 0.148 0.125 0.094 0.082 0.064 0.046 0.027 0.074 0.058 0.024 0.017 0.011 0.024 0.016 0.012 0.007 0.012 0.033 0.02 0.007 0.007 0.028 0 0 0 0 0 0 0.002 0 0 0.008 0.006 0.002 0.007 0.011 0.009 0.007 0.007 0.006 0.004 0.004 0.004 0.006 0.006 0.004 0.008 0.006 0.004 0.012 0.009 0.007 0.006 0.002 0.002 0.002 0.004 0.002 0.003 0.016 0.031 0.027 0.002 0 0.002 0.012 0.004 0.004 0.004 0.003 0.003 0.003 0.003 0.003 0.002 0.003 0.003 0.002 0.005 0.002 0 0.001 0.002 0.005 0 0.001 0.012 0.01 0.006 0.007 0.005 0.007 0.004 0.006 0.005 0.003 0.004 0.004 0.003 0.004 0.003 0.004 0.002 0.003 0.003 0.005 0.004 0.005 0.005 0.006 0.004 0.003 0.003 0.002 0 0 0.001 0.001 0 0.001 0 0 0 0 0 0 0 0 0 0 0 0 0 0 0 0 0.002 0.002 0.002 0.003 0.002 0 0.003 0 0 0 0 0 0 0 0 0 0 0.002 0.002 0.001 0.003 0.004 0.001 0.001 0.001 0.003 0.001 0.001 0.003 0.003 0.001 0 0 0 0.022 0.026 0.026 0.025 0.023 0.016 0.014 0.014 0.015 0.018 0.012 0.014 0.016 0.018 0.023 0.018 0.013 0.02 0.035 0.018 0.015 0.013 0.009 0.006 0.004 0.005 0.001 0.002 0.001 0.002 0 0 0 0 0 0 0 0 0 0 0 0 0.001 0.001 0.001 0.001 0.001 0.007 0.013 0.013 0.007 0.002 0.001 0 0 0 0 0 0 0 0 0 0 0 0 0 0 0 0 0 0 0 0 0 0 0 0 0 0 0 0 0 0 0 0 0 0.002 0.002 0.001 0 0 0 0 0 0 0 0 0 0 0.001 0.003 0.002 0.001 0.004 0.004 0.001 0.001 0 0.001 0.006 0.005 0.001 0 0 0 0 0.001 0.001 0 0 0 0 0 0 0 0 0 0.001 0.001 0 0 0.001 0.001 0 0 0 0 0 0 0.001 0.003 0.003 0.002 0.002 0.002 0.002 0.001 0.002 0.002 0.002 0.002 0.002 0.002 0.002 0.002 0.008 0.006 0.004 0 0.001 0 0.001 0 0 0 0 0 0 0 0 0 0 0 0 0 0 0 0 0 0 0 0 0 0 0 0 0.001 0.001 0 0.001 0.001 0 0.001 0.001 0.002 0.002 0.001 0.001 0 0.006 0.005 0.002 0.001 0 0 0 0 0 0 0 0 0 0 0 0 0 0 0 0.001 0.001 0 0.003 0.002 0.001 0.001 0 0.005 0.002 0.004 0.01 0.006 0.006 0.007 0.006 0.008 0.016 0.026 0.013 0.013 0.013 0.02 0.014 0.011 0.01 0.015 0.019 0.027 0.026 0.029 0.034 0.032 0.034 0.032 0.019 0.007 0.007 0.004 0 0.001 0.003 0.001 0.001 0.005 0 0.001 0 0 0.001 0 0 0 0 0 0 0 0 0 0 0 0.003 0.004 0.005 0.009 0.006 0 0.012 0.008 0.007 0.003 0 0 0 0.001 0 0 0.002 0.003 0.005 0.002 0.002 0.003 0.001 0.002 0.001 0.001 0.001 0 0.002 0.002 0.001 0 0 0 0.003 0.003 0.003 0.003 0.004 0.004 0.003 0.006 0.01 0.014 0.008 0.018 0.016 0.014 0.017 0.028 0.007 0.007 0.009 0.006 0.03 0.028 0.018 0.013 0.01 0.009 0.001 0.001 0.001 0 0 0 0 0 0 0 0 0 0 0 0.001 0.001 0.003 0.002 0.002 0.002 0.001 0.008 0.01 0.009 0.004 0.002 0.001 0.001 0 0.001 0 0 0.001 0 0.001 0.001 0 0.001 0.001 0.001 0 0 0.001 0.001 0.001 0.001 0.001 0 0.001 0.001 0 0 0 0 0 0 0 0 0 0 0.004 0.009 0.004 0.006 0 0.002 0.006 0.019 0.023 0.024 0.019 0.018 0.026 0.026 0.018 0.014 0.014 0.023 0.023 0.02 0.031 0.009 0.001 0.016 0.011 0.003 0.001 0.001 0 0.006 0.014 0.014 0.012 0.013 0.003 0.009 0.01 0.011 0.01 0.013 0.021 0.016 0.015 0.024 0.012 0.016 0.006 0.003 0.014 0.009 0.005 0.008 0.007 0.006 0.011 0.009 0.011 0.014 0.011 0.009 0.01 0.01 0.005 0.003 0.009 0.009 0.006 0.005 0.006 0.011 0.013 0.007 0.003 0.004 0.014 0.007 0.001 0.001 0.004 0 0.001 0.001 0 0.001 0 0 0.001 0.001 0.003 0.001 0.001 0.003 0.005 0.002 0.002 0.003 0.002 0 0.003 0.001 0.001 0.001 0 0.001 0.001 0 0.001 0.001 0.001 0 0 0.001 0 0.014 0.008 0.003 0.005 0.009 0.006 0.004 0.003 0.002 0.002 0.002 0.002 0.002 0.003 0.002 0.002 0.001 0.002 0.002 0.001 0.002 0 0.001 0.001 0 0.001 0.002 0.017 0.01 0.019 0.032 0.04 0.039 0.035 0.065 0.117 0.062 0.049 0.095 0.058 0.062 0.079 0.085 0.053 0.05 0.044 0.032 0.029 0.026 0.032 0.027 0.037 0.038 0.047 0.023 0.021 0.018 0.012 0.003 0.004 0.008 0.007 0.004 0.01 0.004 0.006 0 0.002 0.001 0 0.003 0.003 0 0 0 0 0.002 0.005 0.003 0.001 0.017 0.019 0.02 0.034 0.028 0 0.044 0.025 0.017 0.005 0.005 0.005 0.006 0.009 0.005 0.007 0.015 0.018 0.016 0.017 0.014 0.025 0.016 0.015 0.016 0.022 0.019 0.014 0.033 0.02 0.016 0.007 0 0 0.137 0.162 0.146 0.15 0.132 0.093 0.07 0.048 0.042 0.036 0.016 0.029 0.036 0.024 0.023 0.033 0.02 0.016 0.016 0.011 0.032 0.025 0.028 0.019 0.016 0.019 0.005 0.002 0.002 0.002 0.002 0.001 0 0 0 0 0.001 0.001 0.001 0.002 0.004 0.004 0.015 0.013 0.011 0.011 0.004 0.01 0.014 0.014 0.008 0.006 0 0.001 0.002 0.001 0 0 0.003 0.001 0 0 0 0.001 0.001 0 0 0 0.001 0.002 0.003 0.003 0.003 0.003 0.004 0.005 0 0.001 0.001 0 0.001 0.001 0 0 0.001 0 0.001 0.003 0 0.002 0 0 0 0.004 0.003 0.002 0.001 0.001 0.004 0.002 0.001 0.001 0.001 0.001 0.001 0.001 0.001 0 0 0.003 0.001 0 0.001 0 0 0.002 0.003 0.004 0.004 0.005 0.001 0 0.001 0.004 0.003 0.002 0.004 0.006 0.004 0.003 0.003 0.007 0.006 0.004 0.01 0.009 0.006 0.004 0.003 0.002 0.001 0 0.005 0.006 0.006 0.006 0.005 0.005 0.006 0.003 0.004 0.003 0.003 0.002 0 0 0 0 0 0 0.001 0.001 0 0 0 0 0 0 0 0 0 0 0 0 0 0 0 0.001 0.001 0.001 0.001 0.001 0.001 0.001 0.001 0 0.001 0.001 0.001 0.001 0.001 0.001 0.002 0.002 0.002 0.002 0 0.001 0.001 0 0 0 0 0.001 0.001 0 0.001 0.001 0.001 0 0 0 0 0 0 0 0 0 0 0 0 0.001 0.001 0.001 0.001 0 0 0 0 0 0 0 0 0 0 0 0.003 0 0 0.002 0.004 0 0.002 0.003 0.005 0.008 0.01 0.008 0.004 0.007 0.005 0.005 0.003 0 0 0 0 0 0 0 0 0 0 0 0 0 0 0 0 0.001 0.001 0.001 0 0 0.001 0.001 0.001 0 0 0.002 0.002 0.002 0.003 0.002 0 0.003 0.001 0.001 0.001 0 0 0 0 0 0 0 0 0 0 0 0 0 0 0 0 0 0 0.001 0 0 0 0 0 0 0 0 0 0 0 0 0 0.001 0.001 0.001 0.004 0.001 0.001 0.004 0.005 0.003 0.002 0.003 0 0.004 0.004 0.003 0.003 0.002 0.001 0 0.001 0 0 0 0 0 0 0 0 0 0 0 0 0 0 0 0 0 0 0 0 0 0.001 0.001 0 0 0 0 0 0 0 0 0 0 0 0 0 0 0 0 0 0 0 0 0 0 0 0 0 0 0 0 0 0 0 0 0 0 0.005 0.037 0.037 0.005 
0.02 0 0.008 0.001 0 0.083 0.029 0.005 0.009 0 0.013 0.016 0.05 0.039 0.052 0.038 0.031 0.055 0.059 0.059 0.06 0.043 0.071 0.119 0.075 0.043 0.006 0.055 0.217 0.412 0.096 0.033 0.009 0 0.018 0.039 0.043 0.037 0.035 0.013 0.02 0.026 0.038 0.025 0.031 0.056 0.07 0.048 0.064 0.131 0.079 0.034 0.043 0.107 0.1 0.097 0.185 0.344 1 0.576 0.386 0.048 0.053 0.047 0.041 0.037 0.031 0.024 0.007 0.032 0.027 0.01 0.005 0.017 0.025 0.019 0.015 0.008 0.01 0.027 0.014 0 0.001 0.014 0 0 0 0.001 0.001 0.001 0.001 0.001 0.001 0.003 0.002 0 0.002 0.004 0.003 0.002 0.001 0.002 0 0.003 0.003 0.004 0.004 0.001 0.003 0.002 0.005 0.009 0.008 0.006 0.005 0.003 0.003 0.002 0.008 0.008 0.009 0.01 0.014 0.014 0.003 0 0.002 0.005 0.006 0.004 0.003 0.004 0.004 0.003 0.003 0.004 0.002 0.004 0.005 0 0.005 0.005 0.004 0.004 0.005 0.007 0.002 0.005 0.019 0.01 0.006 0.013 0.009 0.006 0.008 0.006 0.003 0.006 0.006 0.007 0.004 0.006 0.006 0.006 0.005 0.006 0.004 0.005 0.008 0.008 0.009 0.008 0.005 0.007 0.006 0.002 0 0 0 0 0 0 0 0 0 0 0 0 0 0 0 0 0 0 0 0 0 0 0.002 0.002 0.003 0.005 0.004 0 0.006 0.004 0.004 0 0 0 0 0 0 0 0 0 0 0.001 0 0.001 0.001 0.001 0.002 0.002 0.002 0 0.004 0.003 0.002 0 0 0 0.01 0.011 0.011 0.011 0.011 0.004 0.002 0.014 0.026 0.03 0.023 0.019 0.028 0.034 0.055 0.045 0.03 0.032 0.092 0.046 0.039 0.027 0.029 0.018 0.014 0.013 0.001 0.001 0.002 0.002 0 0 0 0 0 0 0 0.001 0.001 0.001 0 0 0.003 0.003 0.003 0.001 0.001 0.01 0.015 0.025 0.007 0.005 0.001 0.001 0.002 0.001 0 0 0 0 0 0 0 0 0 0 0 0 0 0 0 0 0 0 0 0 0 0 0 0 0 0 0 0 0 0 0.001 0.002 0 0.001 0 0 0 0 0 0.002 0.001 0.001 0 0.002 0.002 0.002 0.002 0.003 0.003 0.002 0.002 0 0 0.002 0.001 0 0 0 0 0.001 0 0 0 0 0 0 0 0.001 0.001 0 0.001 0.004 0.002 0.002 0.002 0.005 0.002 0 0.005 0.003 0.002 0.002 0.002 0.001 0.002 0.001 0.003 0.003 0.003 0.002 0 0.002 0 0 0.002 0.001 0.001 0.001 0.003 0.004 0.002 0.001 0 0 0 0 0 0 0 0 0 0 0 0 0 0 0 0 0 0 0 0 0 0 0 0 0 0 0 0 0 0 0 0 0 0 0 0 0 0 0 0 0 0.002 0.001 0 0 0 0 0 0 0 0 0 0 0 0 0 0 0 0 0 0 0.001 0 0.001 0 0 0 0 0.002 0.002 0.002 0.004 0.001 0.003 0.004 0.001 0.002 0.006 0.012 0.005 0.003 0.007 0.008 0.007 0.008 0.009 0.009 0.008 0.012 0.01 0.013 0.017 0.013 0.015 0.011 0.007 0.003 0.003 0.001 0 0 0.001 0.001 0.001 0.001 0.001 0.001 0 0.001 0 0 0 0 0 0 0 0 0 0 0 0 0.001 0.001 0.004 0.007 0.008 0 0.008 0.002 0.002 0 0.001 0.001 0.001 0.001 0.001 0.001 0.001 0.002 0.002 0.001 0.001 0.003 0.001 0.001 0 0.001 0.001 0 0 0 0 0 0 0 0.001 0.002 0.002 0.002 0.003 0.001 0.001 0.002 0.004 0.004 0.005 0.003 0.005 0.003 0.006 0.01 0.004 0 0.002 0.003 0.012 0.009 0.01 0.008 0.006 0.005 0 0 0 0 0 0 0 0 0.001 0 0 0 0 0 0 0 0.002 0.002 0.002 0.002 0.002 0.003 0.004 0.005 0.003 0.002 0 0 0 0 0.001 0.001 0.002 0.001 0 0 0 0 0 0 0 0 0 0 0 0 0 0 0 0 0 0 0 0 0 0 0 0 0 0 0.003 0.003 0.001 0.002 0 0.003 0.005 0.009 0.006 0.013 0.011 0.008 0.01 0.013 0.011 0.009 0.013 0.021 0.016 0.016 0.035 0.008 0 0.008 0.007 0.002 0.002 0 0 0.006 0.008 0.01 0.008 0.005 0.005 0.004 0.008 0.006 0.004 0.007 0.01 0.009 0.009 0.012 0.008 0.01 0.006 0.002 0.009 0.008 0.006 0.007 0.007 0.004 0.004 0.001 0.007 0.006 0.004 0.006 0.007 0.006 0.005 0.001 0.003 0.003 0.001 0 0.001 0.005 0.003 0.002 0.001 0.003 0.008 0.003 0 0 0.005 0 0 0 0 0 0 0 0 0 0 0 0 0.002 0.002 0.001 0.001 0.001 0.002 0 0.001 0.002 0.002 0.001 0 0.002 0.002 0.001 0.002 0.002 0.001 0.001 0.001 0.003 0.002 0.004 0.003 0.002 0.003 0.005 0.005 0.002 0.002 0.001 0.003 0.001 0.002 0 0 0.001 0 0 0.001 0.001 0.001 0.002 0 0.001 0.001 0.001 0.002 0.001 0.004 0.003 0.009 0.008 0.025 0.021 0.019 0.029 0.042 0.019 0.02 0.039 0.022 0.019 0.03 0.035 0.02 0.017 0.016 0.012 0.014 0.011 0.014 0.014 0.015 0.015 0.016 0.01 0.011 0.011 0.006 0.003 0.001 0.002 0.002 0.002 0.005 0.001 0.002 0 0.002 0.001 0 0.002 0.001 0 0 0 0.001 0.001 0.002 0.001 0 0.005 0.004 0.005 0.016 0.014 0 0.017 0.01 0.008 0.005 0.003 0.003 0.004 0.003 0.003 0.002 0.004 0.011 0.008 0.008 0.005 0.011 0.009 0.007 0.007 0.011 0.005 0.008 0.014 0.006 0.007 0.005 0 0 0.054 0.062 0.06 0.056 0.055 0.031 0.026 0.024 0.014 0.013 0.006 0.01 0.011 0.009 0.01 0.013 0.007 0.006 0.007 0.004 0.011 0.009 0.009 0.011 0.01 0.013 0.002 0.003 0.001 0.002 0.002 0 0 0 0 0 0 0.001 0.001 0.002 0.002 0.003 0.008 0.008 0.007 0.006 0.002 0.003 0.005 0.003 0.002 0 0.002 0.002 0.004 0.002 0.002 0 0.002 0.001 0 0 0 0 0 0 0 0 0 0.001 0.001 0.001 0.001 0.001 0.001 0.001 0 0 0 0 0 0 0 0 0.001 0 0 0.001 0 0 0 0 0 0.002 0.002 0.002 0 0 0.002 0.002 0.001 0.003 0.003 0.003 0.003 0.003 0.002 0.001 0.001 0.002 0.001 0.001 0.001 0 0 0.001 0.002 0.002 0.001 0.001 0.001 0.001 0.001 0.002 0 0.001 0 0.002 0.002 0.002 0.001 0.002 0.001 0 0.003 0.002 0.002 0.001 0.001 0 0 0 0.002 0.002 0.001 0.001 0.002 0.001 0.001 0 0.001 0.001 0 0 0.001 0.001 0.001 0.001 0 0 0 0 0 0 0 0 0 0 0.001 0 0 0.001 0.001 0.001 0.001 0.001 0 0.001 0.001 0.001 0.001 0.001 0.001 0 0 0 0 0 0 0 0 0 0 0 0 0 0 0 0 0.001 0.001 0 0 0.001 0.001 0.001 0.001 0.001 0.001 0 0 0.001 0 0 0 0 0 0 0 0 0 0.001 0 0 0 0 0.002 0.001 0.001 0.004 0.005 0.002 0.003 0.003 0.005 0.007 0.008 0.01 0.009 0.01 0.015 0.009 0.009 0.012 0.017 0.023 0.029 0.021 0.015 0.02 0.008 0.009 0.007 0.002 0 0 0 0.001 0.001 0 0 0 0.001 0.001 0.001 0 0.001 0 0 0 0 0 0 0 0 0 0 0 0 0.004 0.005 0.007 0.011 0.007 0 0.012 0.005 0.005 0 0 0 0 0 0.001 0 0 0 0 0 0 0 0 0 0 0 0 0.001 0.001 0.001 0 0 0 0 0.002 0.002 0.002 0.001 0.001 0 0 0.002 0.003 0.003 0.002 0.005 0.005 0.003 0.004 0.006 0.003 0.003 0.003 0.001 0.006 0.006 0.006 0.003 0.003 0.002 0.001 0 0 0 0 0.001 0 0 0 0 0.001 0.001 0.001 0.001 0.001 0.001 0.001 0 0 0 0 0 0 0.001 0.001 0 0 0 0 0 0 0 0 0 0 0 0 0 0 0 0 0 0 0 0 0 0 0 0 0 0 0 0 0 0 0.001 0 0 0 0.009 0.015 0.015 0.009 
0.01 0 0.007 0 0 0.13 0.039 0.009 0.011 0 0.002 0.002 0.04 0.041 0.032 0.022 0.015 0.051 0.047 0.068 0.06 0.035 0.087 0.165 0.09 0.045 0.008 0.079 0.368 0.709 0.167 0.062 0.022 0 0.014 0.019 0.024 0.021 0.023 0.015 0.021 0.025 0.031 0.019 0.032 0.048 0.053 0.031 0.049 0.084 0.053 0.017 0.026 0.071 0.068 0.064 0.114 0.196 0.565 1 0.622 0.033 0.037 0.044 0.031 0.027 0.028 0.019 0.019 0.036 0.026 0.022 0.018 0.021 0.044 0.034 0.025 0.007 0.004 0.007 0.006 0 0.001 0.007 0 0 0 0 0 0 0 0 0 0.002 0.002 0.001 0.002 0.002 0.002 0.002 0.002 0.001 0 0 0.001 0.001 0.001 0 0.002 0.003 0.004 0.007 0.007 0.004 0.004 0.005 0.002 0.004 0.023 0.016 0.005 0.004 0.005 0.005 0.001 0.001 0 0.003 0.001 0 0 0 0 0 0.001 0.001 0 0.001 0.001 0.005 0.006 0.005 0.003 0.002 0.002 0.012 0.004 0.006 0.04 0.018 0.011 0.012 0.011 0.011 0.015 0.013 0.009 0.004 0.01 0.009 0.006 0.009 0.01 0.008 0.007 0.008 0.008 0.009 0.012 0.015 0.015 0.013 0.009 0.006 0.006 0.003 0.002 0.001 0.002 0.003 0.002 0.003 0 0 0 0.001 0 0 0.001 0.001 0.001 0 0 0 0 0.002 0 0 0.005 0.005 0.005 0.008 0.007 0 0.008 0.004 0.002 0 0 0 0 0.001 0 0 0.001 0.003 0.003 0.001 0.004 0.005 0.004 0.003 0.001 0.005 0.002 0.001 0.003 0.003 0.003 0 0 0 0.008 0.009 0.009 0.008 0.012 0.003 0.002 0.012 0.046 0.051 0.041 0.038 0.052 0.054 0.091 0.081 0.051 0.061 0.169 0.101 0.067 0.05 0.044 0.024 0.021 0.017 0.001 0.001 0.001 0 0.001 0 0 0.001 0.001 0 0 0 0 0 0.002 0.001 0.004 0.004 0.003 0.003 0.002 0.024 0.039 0.061 0.017 0.008 0.002 0 0.001 0 0 0.002 0.001 0 0 0 0.001 0.001 0.001 0.001 0.001 0.001 0.002 0 0 0.001 0.002 0.001 0.002 0.002 0.001 0.001 0.002 0.001 0.001 0 0.001 0 0 0 0 0.002 0 0.001 0 0 0 0.004 0.002 0 0 0 0.003 0 0 0 0 0 0 0 0 0 0 0.001 0.002 0.001 0.001 0.001 0 0.002 0.002 0.002 0.002 0.002 0.001 0.001 0.001 0.001 0.001 0.001 0.001 0.006 0.002 0.003 0.002 0.006 0.001 0.003 0.007 0.006 0.005 0.003 0.002 0.001 0.002 0.002 0.006 0.006 0.004 0.002 0.001 0.002 0.001 0.002 0.002 0.002 0.001 0.001 0.001 0.002 0.001 0.001 0.001 0 0 0 0 0 0 0 0 0 0 0 0 0 0 0 0 0 0 0 0 0 0 0 0 0 0 0 0 0 0 0 0 0 0.002 0.002 0.001 0.001 0.001 0.001 0.001 0 0 0 0 0 0 0.001 0 0.001 0.001 0.001 0 0 0 0 0 0 0 0 0 0 0 0 0.001 0.001 0.001 0.001 0.002 0.001 0.002 0.002 0.002 0.001 0.003 0.002 0.002 0.007 0.01 0.006 0.004 0.007 0.007 0.006 0.005 0.006 0.006 0.006 0.009 0.007 0.01 0.011 0.01 0.012 0.01 0.005 0.002 0.002 0.001 0 0 0 0 0 0 0 0 0 0 0 0 0.001 0.001 0 0 0 0 0 0.001 0 0 0.004 0.002 0.002 0.006 0.006 0 0.006 0.005 0.003 0.002 0 0 0 0 0 0 0 0 0 0.001 0 0.001 0.001 0.001 0.001 0.001 0 0 0 0 0 0 0 0 0.001 0.001 0.001 0.001 0.002 0.001 0.001 0.003 0.002 0.003 0.002 0.003 0.003 0.002 0.004 0.008 0.003 0.002 0.002 0.001 0.01 0.008 0.007 0.005 0.005 0.005 0 0.001 0.001 0 0.001 0.001 0.001 0.001 0.001 0 0 0.001 0.001 0.001 0 0 0.002 0.002 0.002 0.002 0 0.001 0.002 0.002 0 0 0.001 0.001 0.001 0.001 0 0 0.001 0 0 0 0 0 0 0 0 0 0 0 0 0 0 0 0 0 0 0 0 0 0 0 0 0 0 0 0.002 0.002 0 0.001 0 0.001 0.002 0.012 0.008 0.013 0.01 0.007 0.012 0.013 0.009 0.014 0.016 0.019 0.013 0.018 0.036 0.005 0.001 0.005 0.004 0.002 0.001 0.001 0 0.004 0.007 0.009 0.007 0.007 0.005 0.006 0.007 0.007 0.006 0.008 0.009 0.009 0.007 0.009 0.005 0.008 0.007 0.001 0.01 0.006 0.005 0.005 0.004 0.001 0.004 0.002 0.007 0.007 0.007 0.006 0.006 0.003 0.003 0.001 0.003 0.003 0.001 0.001 0.002 0.002 0.001 0.001 0.001 0.002 0.003 0.002 0 0.001 0.003 0 0 0 0.001 0 0.001 0.001 0 0.001 0.001 0.002 0.002 0.003 0.003 0.002 0.001 0.002 0.002 0.002 0.001 0.001 0.002 0.002 0 0.001 0 0 0.001 0.001 0.001 0.001 0 0 0 0.001 0.001 0 0.002 0.006 0.006 0.001 0.002 0 0.003 0.003 0.001 0 0.001 0.001 0 0 0.001 0.001 0.001 0.001 0 0 0 0 0 0.002 0.003 0.004 0.004 0.006 0.011 0.01 0.008 0.012 0.026 0.02 0.015 0.027 0.013 0.019 0.021 0.026 0.014 0.015 0.008 0.01 0.009 0.008 0.009 0.01 0.011 0.013 0.014 0.003 0.005 0.003 0.002 0 0.002 0.002 0.001 0.001 0.002 0 0 0 0 0 0 0 0 0 0 0 0 0 0 0 0 0.005 0.004 0.003 0.007 0.004 0 0.011 0.008 0.006 0.002 0 0 0 0 0 0 0.001 0.002 0.003 0.002 0.003 0.003 0.004 0.001 0.002 0.005 0.004 0.003 0.007 0.006 0.005 0.002 0 0 0.042 0.048 0.045 0.045 0.039 0.021 0.016 0.01 0.008 0.007 0.004 0.005 0.009 0.004 0.008 0.009 0.004 0.004 0.005 0.002 0.008 0.006 0.008 0.009 0.006 0.006 0.002 0.002 0.001 0.001 0.001 0 0 0.001 0.001 0 0 0.001 0.001 0.001 0.003 0.002 0.004 0.005 0.004 0.004 0.003 0.002 0.004 0.002 0 0 0 0 0.001 0 0 0 0 0 0 0 0 0 0 0 0 0 0 0 0.001 0.001 0.001 0.001 0.001 0.001 0 0 0 0 0 0 0 0 0 0 0 0 0.001 0 0 0 0 0.001 0.001 0 0 0 0.001 0.001 0.001 0.001 0.001 0.002 0.003 0.002 0.001 0.001 0.001 0.003 0.003 0.001 0.001 0 0 0.001 0.001 0.001 0.001 0.001 0 0 0 0.001 0 0.001 0.001 0.001 0.001 0.001 0.001 0.001 0 0.001 0.002 0.002 0.002 0.002 0.002 0.002 0.003 0.001 0.001 0.001 0.001 0.001 0.001 0 0 0 0 0 0 0 0 0.002 0.002 0.002 0 0 0 0 0 0 0 0 0 0 0 0 0 0 0 0 0 0 0 0 0 0 0 0 0 0 0 0 0 0 0 0 0 0 0 0 0 0 0 0 0 0 0 0 0 0 0 0 0 0 0 0 0 0 0 0 0 0 0 0 0 0 0 0 0 0 0 0 0.001 0 0.002 0.003 0.002 0.004 0.003 0.003 0.006 0.01 0.013 0.012 0.013 0.018 0.025 0.014 0.02 0.025 0.03 0.029 0.047 0.037 0.025 0.024 0.014 0.014 0.014 0.008 0.004 0.004 0.001 0.001 0 0.001 0 0 0.001 0 0 0 0 0 0 0 0 0 0 0 0.003 0.003 0.004 0.001 0.001 0.008 0.01 0.014 0.019 0.016 0 0.026 0.01 0.009 0.003 0 0 0 0.001 0 0 0.001 0.003 0.003 0.002 0.002 0.003 0.001 0.001 0.002 0.002 0.001 0.001 0.002 0.002 0 0 0 0 0.003 0.003 0.003 0.003 0.002 0.001 0.001 0 0.003 0.003 0.002 0.003 0.003 0.002 0.004 0.005 0.002 0.001 0.002 0.002 0.005 0.005 0.006 0.004 0.002 0.001 0.001 0 0 0.001 0 0 0 0 0 0 0 0 0 0 0 0 0.001 0.001 0.001 0.001 0 0.001 0.002 0.002 0 0 0 0 0.001 0.001 0 0 0 0 0 0 0 0 0 0 0 0 0 0 0 0 0 0 0 0 0 0 0 0 0 0 0 0 0 0.015 0.011 0.011 0.015 
0.008 0.001 0.003 0 0 0.085 0.026 0.006 0.012 0 0.003 0.006 0.023 0.021 0.024 0.018 0.016 0.027 0.031 0.036 0.035 0.032 0.055 0.092 0.049 0.033 0.009 0.053 0.206 0.396 0.1 0.03 0.006 0 0.012 0.017 0.019 0.014 0.016 0.008 0.006 0.011 0.016 0.007 0.012 0.024 0.035 0.024 0.028 0.049 0.037 0.018 0.018 0.047 0.039 0.035 0.062 0.119 0.317 0.573 1 0.027 0.027 0.029 0.024 0.017 0.022 0.02 0.015 0.028 0.028 0.016 0.012 0.009 0.024 0.023 0.015 0.007 0.005 0.01 0.006 0.001 0.001 0.006 0 0 0 0 0 0 0 0 0 0 0 0 0.001 0.001 0 0.001 0.001 0.001 0.001 0.001 0.002 0.002 0.001 0 0.002 0.004 0.004 0.007 0.007 0.005 0.005 0.002 0.001 0.001 0.011 0.004 0 0.005 0.003 0.002 0.001 0.001 0.001 0.001 0.002 0.001 0.001 0.001 0.001 0.001 0.001 0.001 0.001 0.001 0.002 0.001 0.003 0.003 0.002 0.003 0.003 0.007 0.003 0.007 0.02 0.003 0.004 0.008 0.002 0.004 0.003 0.01 0.004 0.003 0.001 0.008 0.003 0 0 0 0.003 0.003 0.005 0.009 0.008 0.01 0.01 0.01 0.009 0.007 0.004 0.003 0.001 0.001 0.001 0 0 0.003 0.001 0.002 0 0 0 0.001 0 0 0 0 0 0 0 0 0 0 0 0 0 0 0 0 0 0 0 0 0 0 0 0.002 0 0.001 0.002 0.002 0.003 0.002 0.002 0.003 0.003 0.002 0.001 0.002 0.003 0.002 0.002 0.002 0.002 0.001 0 0 0.005 0.005 0.004 0.004 0.005 0.002 0.002 0.007 0.022 0.027 0.025 0.024 0.032 0.036 0.055 0.042 0.031 0.041 0.097 0.062 0.032 0.025 0.028 0.015 0.016 0.014 0.003 0.001 0.001 0.001 0.001 0 0 0.001 0.001 0 0.001 0 0.001 0.001 0 0.001 0.006 0.005 0.003 0.002 0.001 0.008 0.015 0.027 0.014 0.006 0.003 0.003 0.001 0.001 0 0 0.002 0.001 0 0 0 0 0.001 0.001 0 0 0 0.001 0.001 0.001 0.001 0.001 0.001 0.001 0 0 0.001 0.001 0 0 0 0 0 0 0 0.002 0 0 0 0.001 0 0.003 0.003 0 0.001 0.002 0.003 0.001 0.001 0 0.001 0.003 0.003 0.003 0.003 0 0 0.002 0.002 0.001 0.001 0 0 0 0.002 0.002 0.001 0.001 0.001 0.002 0.001 0.001 0.001 0.004 0.004 0.004 0.003 0.003 0.003 0.004 0.001 0 0.004 0.001 0.002 0.002 0.001 0.001 0.001 0.001 0.002 0.002 0.002 0.002 0.002 0.002 0.002 0 0.002 0.001 0 0 0 0.001 0 0 0 0.001 0.002 0.001 0.001 0.001 0 0 0 0 0 0 0 0 0 0 0 0 0 0.001 0.001 0.001 0.001 0.001 0 0 0.001 0 0 0 0 0 0 0 0.001 0 0 0 0 0 0 0.001 0 0 0.001 0.001 0.001 0 0 0 0 0 0 0 0 0 0 0 0 0 0 0 0 0 0 0 0 0 0.001 0 0.001 0.004 0.001 0 0.001 0.001 0.001 0 0.003 0.002 0.001 0.001 0.002 0.002 0.002 0.002 0.002 0.002 0.003 0.002 0.004 0.005 0.004 0.004 0.003 0.003 0.001 0.001 0 0 0 0 0 0 0 0 0 0 0 0 0 0 0 0 0 0 0 0 0 0 0 0.002 0.002 0.002 0.002 0.002 0 0.002 0.001 0.001 0 0 0 0 0 0 0 0 0 0 0 0 0 0 0 0 0 0 0 0 0 0 0 0 0 0.002 0.002 0.002 0.001 0.002 0 0 0.001 0.003 0.003 0.002 0.003 0.004 0.002 0.002 0.005 0.002 0.001 0.001 0.001 0.006 0.006 0.002 0.002 0.002 0.001 0 0 0 0 0 0 0 0 0 0 0 0 0 0 0 0 0 0 0 0 0 0.001 0.001 0.002 0 0 0 0 0 0 0 0.001 0 0 0 0 0 0 0 0 0 0 0 0 0 0 0 0 0 0 0 0 0 0 0 0 0 0 0 0 0.002 0.001 0 0.001 0 0 0.002 0.003 0.003 0.006 0.007 0.006 0.003 0.009 0.012 0.01 0.011 0.015 0.014 0.014 0.028 0.006 0 0.006 0.004 0 0.001 0 0 0.001 0.002 0.003 0.004 0.003 0 0 0.001 0.001 0 0.002 0.004 0.003 0.001 0.005 0.003 0.003 0.003 0 0.003 0.002 0.002 0.002 0.002 0.002 0.002 0.001 0.001 0.002 0.002 0.002 0.002 0.002 0.002 0 0.002 0.002 0.001 0 0 0.001 0.002 0.001 0 0 0.004 0.001 0 0 0.001 0 0 0 0 0 0 0 0 0 0 0 0 0 0 0 0 0 0.001 0 0 0.001 0.001 0.001 0.001 0.001 0.001 0.001 0.002 0.002 0.001 0.001 0 0 0 0 0 0 0 0.002 0.002 0 0 0.001 0.002 0 0 0.001 0.001 0 0 0 0 0 0 0 0 0.001 0.001 0 0 0 0.001 0.001 0.002 0.002 0.008 0.005 0.003 0.006 0.016 0.008 0.008 0.018 0.011 0.01 0.017 0.016 0.009 0.008 0.008 0.007 0.005 0.004 0.003 0.003 0.004 0.004 0.007 0.003 0.003 0.003 0.002 0 0.001 0.001 0.002 0.001 0.001 0.001 0.001 0 0.001 0.001 0 0.002 0.002 0.001 0 0 0.001 0.001 0.002 0.001 0 0.004 0.005 0.006 0.006 0.004 0 0.008 0.008 0.008 0.002 0.002 0.003 0.002 0.001 0.002 0.003 0.001 0.003 0.003 0.004 0.002 0.004 0.004 0.004 0.003 0.005 0.003 0.003 0.005 0.003 0.004 0.003 0 0 0.021 0.028 0.027 0.024 0.025 0.013 0.01 0.008 0.003 0.002 0.001 0.003 0.003 0.002 0.002 0.003 0.001 0.002 0.003 0.001 0.003 0.003 0.004 0.003 0.004 0.002 0.001 0 0 0 0 0 0 0 0 0 0 0 0 0 0.001 0.001 0.001 0.001 0.001 0.001 0 0.001 0.001 0.001 0.001 0 0 0 0 0 0 0 0 0 0 0.001 0 0.001 0.001 0.001 0 0 0 0.001 0.001 0.001 0.001 0.001 0.001 0.001 0.001 0.001 0 0.001 0.001 0 0 0 0 0 0 0 0 0 0 0 0 0 0 0.001 0 0 0.001 0.001 0.002 0.002 0.001 0.002 0.003 0.003 0.003 0 0 0.001 0.001 0.001 0.001 0 0 0 0 0 0 0 0.001 0.001 0.001 0.001 0.001 0.001 0.001 0.001 0.001 0.002 0.002 0.001 0.001 0.001 0.001 0.002 0.002 0.002 0 0 0.001 0.001 0.001 0.001 0.001 0.001 0.001 0.001 0.001 0.001 0.001 0.001 0 0 0 0 0 0 0 0 0 0 0 0 0 0 0 0 0 0 0 0 0 0 0 0 0 0 0 0 0 0.001 0.001 0.001 0 0 0.001 0.001 0.001 0.001 0.001 0.001 0.001 0.001 0.001 0.001 0 0 0 0.001 0.001 0.001 0 0 0 0.001 0 0 0.001 0.001 0 0 0 0 0 0 0 0 0 0 0 0 0 0 0 0 0 0.001 0.001 0.002 0.002 0.003 0.002 0.002 0.004 0.003 0.009 0.005 0.004 0.004 0.008 0.005 0.003 0.004 0.01 0.011 0.025 0.02 0.016 0.017 0.01 0.01 0.008 0.007 0.003 0.003 0.002 0.001 0.001 0 0 0 0.001 0 0 0 0 0 0 0 0 0 0 0 0.001 0.001 0.002 0.001 0 0.002 0.004 0.004 0.003 0.001 0 0.006 0.003 0.003 0 0 0 0 0 0 0 0 0.001 0.001 0 0.001 0.001 0 0 0 0 0 0 0 0 0 0 0 0 0.003 0.003 0.003 0.003 0.003 0.002 0.001 0 0.001 0.001 0 0.001 0.002 0 0.002 0.003 0.002 0.001 0.001 0.001 0.003 0.002 0.003 0.001 0.003 0.002 0 0 0 0 0 0 0 0 0 0 0 0 0 0 0 0.001 0.001 0.001 0.001 0.001 0.001 0 0 0 0 0 0 0 0.001 0 0 0 0 0 0 0 0 0 0 0 0 0 0 0 0 0 0 0 0 0 0 0 0 0 0 0 0 0 0 0.011 0.004 0.004 0.011 
0.095 0.001 0.024 0.002 0 0.013 0.248 0.008 0.141 0 0.026 0.03 0.272 0.203 0.15 0.093 0.076 0.269 0.163 0.079 0.064 0.063 0.053 0.064 0.05 0.048 0.012 0.009 0.036 0.041 0.023 0.067 0.019 0 0.159 0.245 0.261 0.219 0.244 0.144 0.125 0.178 0.287 0.187 0.215 0.302 0.619 0.379 0.287 0.27 0.586 0.231 0.105 0.393 0.281 0.209 0.218 0.158 0.066 0.042 0.025 1 0.801 0.635 0.459 0.313 0.356 0.265 0.15 0.399 0.313 0.135 0.093 0.029 0.078 0.044 0.022 0.018 0.018 0.054 0.042 0.004 0.005 0.049 0 0 0 0.008 0 0.006 0.006 0.003 0.009 0.018 0.011 0.004 0.018 0.024 0.018 0.01 0.012 0.014 0.003 0.007 0.018 0.02 0.021 0.022 0.033 0.034 0.038 0.085 0.07 0.04 0.029 0.013 0.022 0.025 0.006 0.004 0.006 0.026 0.051 0.043 0.004 0.005 0.007 0.018 0.01 0.007 0.008 0.01 0.009 0.005 0.004 0.01 0.007 0.01 0.011 0.007 0.017 0.022 0.014 0.01 0.006 0.007 0.003 0.004 0.012 0.006 0.007 0.008 0.007 0.01 0.008 0.007 0.006 0.003 0.005 0.008 0.004 0.003 0.003 0.003 0.004 0.003 0.003 0.005 0.005 0.005 0.005 0.006 0.004 0.003 0.003 0.003 0.002 0.003 0.001 0.001 0.001 0.003 0.001 0.002 0 0 0 0 0 0 0 0 0 0 0 0 0 0 0 0 0 0.002 0.002 0 0.002 0 0 0 0.002 0.002 0.002 0.002 0 0.002 0.002 0.005 0.003 0.003 0.003 0.005 0.004 0.002 0.002 0.004 0.003 0.002 0.006 0.004 0.003 0.001 0 0 0.028 0.036 0.037 0.028 0.027 0.021 0.019 0.013 0.02 0.023 0.008 0.01 0.019 0.023 0.018 0.025 0.025 0.021 0.028 0.024 0.02 0.02 0.011 0.006 0.008 0.007 0.004 0.003 0.005 0.006 0.002 0 0 0.003 0.002 0 0.001 0.002 0.003 0.005 0.006 0.003 0.005 0.003 0.003 0.003 0.002 0.017 0.03 0.048 0.025 0.014 0.008 0.008 0.005 0.008 0.002 0 0.002 0.001 0 0 0 0 0 0 0 0 0 0.001 0.001 0.001 0.001 0.001 0.002 0.002 0.001 0.001 0.003 0.003 0 0 0.001 0 0.004 0 0.004 0.001 0.002 0.001 0 0 0 0.001 0 0.001 0.001 0.001 0 0 0 0 0 0 0.003 0 0 0 0.001 0.01 0.007 0.002 0 0 0 0 0.001 0.001 0.001 0.001 0 0 0 0 0 0 0 0.002 0.001 0.002 0.002 0.002 0.001 0.003 0.003 0.003 0.003 0.002 0.002 0.003 0.005 0.003 0.001 0.002 0.002 0.002 0.001 0.001 0.001 0 0.001 0.001 0 0 0.005 0.011 0.011 0.005 0 0 0 0.001 0 0 0 0 0 0 0 0 0 0 0 0 0 0 0 0 0 0 0 0 0 0 0 0 0 0 0 0 0 0 0 0 0 0 0 0 0 0.004 0.004 0.001 0 0 0 0 0 0 0 0 0 0 0 0 0 0 0 0 0 0 0 0.001 0 0 0 0 0.005 0.002 0.011 0.012 0.005 0.011 0.013 0.012 0.01 0.015 0.038 0.024 0.015 0.016 0.027 0.02 0.014 0.014 0.019 0.023 0.039 0.032 0.045 0.046 0.056 0.058 0.046 0.033 0.009 0.006 0.003 0 0 0.002 0 0.001 0.002 0.001 0.002 0 0.003 0.002 0.002 0.002 0.001 0 0 0 0.001 0.001 0.003 0.003 0.001 0.005 0.005 0.006 0.016 0.012 0 0.016 0.005 0.005 0 0.002 0.002 0.002 0.002 0.002 0.003 0.002 0.002 0.004 0.002 0.002 0.004 0.001 0.001 0.001 0.002 0.001 0 0 0 0 0 0 0 0.004 0.005 0.005 0.004 0.003 0.001 0.001 0.006 0.016 0.02 0.012 0.017 0.02 0.017 0.033 0.042 0.02 0.013 0.016 0.009 0.046 0.044 0.03 0.024 0.025 0.02 0.001 0 0 0 0.001 0 0 0 0 0 0 0 0 0 0.001 0.001 0.006 0.006 0.006 0.004 0.002 0.01 0.016 0.012 0.008 0.003 0 0 0.001 0.001 0 0.002 0 0 0.001 0.001 0 0 0.001 0.001 0 0 0.001 0.001 0.001 0.001 0.001 0.001 0.001 0.001 0.001 0.001 0.001 0.001 0.001 0.001 0 0 0 0 0.002 0.014 0.004 0.006 0 0.012 0.009 0.029 0.022 0.033 0.024 0.024 0.031 0.033 0.024 0.025 0.024 0.026 0.027 0.028 0.041 0.007 0.002 0.014 0.012 0.002 0.004 0.001 0 0.014 0.026 0.027 0.026 0.025 0.011 0.012 0.021 0.021 0.01 0.021 0.03 0.024 0.021 0.034 0.019 0.023 0.013 0.007 0.017 0.014 0.012 0.015 0.009 0.006 0.006 0.005 0.017 0.017 0.02 0.02 0.02 0.017 0.015 0.006 0.014 0.013 0.006 0.006 0.01 0.019 0.019 0.01 0.006 0.007 0.02 0.009 0.001 0.001 0.011 0 0 0 0 0 0 0 0 0 0.001 0.001 0.001 0.002 0.003 0.003 0.003 0.003 0.004 0 0.004 0.005 0.003 0.002 0.003 0.006 0.004 0.006 0.009 0.01 0.01 0.006 0.006 0.006 0.003 0.018 0.007 0.004 0.006 0.01 0.008 0.007 0.009 0.006 0.007 0.006 0.004 0.006 0.004 0.004 0.003 0.005 0.004 0.003 0.005 0.006 0.004 0.009 0.007 0.005 0.005 0.005 0.02 0.016 0.039 0.054 0.11 0.075 0.083 0.16 0.285 0.131 0.091 0.174 0.091 0.121 0.146 0.166 0.099 0.096 0.076 0.062 0.051 0.04 0.045 0.048 0.052 0.057 0.087 0.038 0.046 0.039 0.019 0.011 0.008 0.017 0.011 0.009 0.025 0.013 0.015 0.002 0.012 0.005 0.004 0.008 0.007 0.007 0 0 0.004 0.007 0.012 0.007 0.006 0.03 0.035 0.034 0.068 0.061 0 0.082 0.041 0.031 0.009 0.009 0.007 0.01 0.016 0.009 0.014 0.019 0.024 0.031 0.027 0.025 0.047 0.032 0.031 0.038 0.063 0.032 0.031 0.085 0.047 0.034 0.02 0 0 0.223 0.278 0.26 0.259 0.239 0.124 0.098 0.09 0.061 0.051 0.026 0.039 0.05 0.037 0.029 0.04 0.025 0.019 0.018 0.013 0.037 0.025 0.037 0.034 0.04 0.044 0.013 0.009 0.006 0.006 0.003 0.001 0.001 0.002 0.005 0.001 0.001 0.004 0.004 0.006 0.011 0.011 0.033 0.027 0.022 0.022 0.014 0.009 0.015 0.017 0.011 0.005 0.003 0.003 0.007 0.003 0.002 0 0.005 0.004 0.003 0.003 0.003 0.001 0.005 0.002 0.002 0.003 0.003 0.003 0.005 0.008 0.007 0.004 0.009 0.009 0.003 0.002 0.003 0.003 0.002 0.001 0 0 0.003 0 0 0.002 0 0.002 0 0 0.001 0.004 0.003 0.003 0.002 0.002 0.004 0.003 0.001 0 0.001 0 0.001 0 0 0 0 0 0 0 0 0 0 0 0.004 0.004 0.004 0.004 0.002 0.002 0.004 0.003 0.001 0.003 0.004 0.004 0.001 0.004 0.005 0.006 0.001 0.001 0.008 0.008 0.006 0.004 0.002 0 0 0 0.003 0.004 0.004 0.003 0.003 0.003 0.003 0.002 0.004 0.003 0.002 0.002 0.001 0.001 0.001 0 0 0 0.001 0 0 0 0 0 0 0 0 0 0 0 0 0 0 0 0 0 0 0 0 0 0 0 0 0 0 0 0 0.001 0 0 0.001 0.001 0 0 0.001 0 0 0 0 0 0 0.001 0.001 0.001 0 0 0 0.001 0.001 0.001 0.001 0.001 0.001 0.001 0.001 0.001 0.001 0.001 0.001 0.001 0.001 0.001 0.001 0.001 0 0 0.001 0 0.001 0.001 0.001 0.002 0.002 0.001 0.002 0.003 0.001 0.004 0.007 0.003 0.006 0.007 0.01 0.008 0.012 0.008 0.004 0.004 0.004 0.005 0.003 0.004 0.001 0.001 0.001 0.001 0 0.001 0 0 0.001 0 0.001 0 0 0 0 0 0 0 0 0 0 0 0 0 0 0.001 0.001 0.002 0.007 0.003 0 0.007 0.005 0.005 0.001 0 0 0 0 0 0 0 0.001 0.001 0.001 0.001 0.001 0 0.001 0 0 0 0 0 0 0 0 0 0 0.001 0.001 0.002 0.001 0.001 0.001 0.001 0 0.001 0.001 0.002 0.001 0 0.001 0.001 0.002 0.001 0.001 0 0.001 0.003 0.003 0.002 0.003 0.001 0.001 0 0 0.001 0.001 0 0 0 0 0 0 0 0 0 0 0 0 0.001 0.001 0.001 0.001 0 0.002 0.002 0.002 0.001 0.001 0 0 0.001 0 0 0 0 0 0 0 0 0 0 0 0 0 0 0 0 0 0 0 0 0 0 0 0 0 0 0 0 0 0.001 0.005 0.057 0.057 0.005 
0.118 0 0.02 0 0 0.012 0.308 0.019 0.179 0 0.03 0.045 0.314 0.255 0.194 0.121 0.102 0.317 0.215 0.104 0.078 0.072 0.067 0.077 0.061 0.051 0.013 0.014 0.052 0.054 0.026 0.085 0.025 0 0.182 0.28 0.304 0.241 0.276 0.177 0.151 0.206 0.341 0.22 0.269 0.347 0.669 0.424 0.332 0.318 0.596 0.23 0.115 0.446 0.32 0.244 0.264 0.195 0.075 0.051 0.034 0.801 1 0.799 0.559 0.388 0.416 0.303 0.196 0.493 0.376 0.179 0.116 0.045 0.105 0.052 0.034 0.018 0.029 0.074 0.061 0.006 0.007 0.069 0 0 0 0.001 0.001 0.001 0.002 0.002 0.002 0.009 0.006 0.003 0.016 0.021 0.013 0.013 0.021 0.022 0.005 0.03 0.048 0.041 0.038 0.052 0.071 0.06 0.067 0.117 0.104 0.066 0.05 0.019 0.027 0.038 0.007 0.006 0.017 0.045 0.066 0.055 0.01 0.008 0.016 0.034 0.013 0.007 0.009 0.01 0.009 0.005 0.008 0.01 0.008 0.01 0.01 0.009 0.023 0.03 0.02 0.016 0.012 0.007 0.005 0.008 0.016 0.012 0.01 0.011 0.011 0.014 0.008 0.01 0.009 0.005 0.007 0.008 0.007 0.004 0.004 0.003 0.001 0.005 0.005 0.009 0.011 0.011 0.011 0.01 0.005 0.004 0.003 0.002 0.004 0.004 0.004 0.002 0.002 0.007 0.002 0.004 0 0.001 0.001 0 0 0 0 0 0 0 0 0 0 0 0 0 0 0.003 0.003 0 0.003 0.003 0.003 0.001 0.002 0.002 0.002 0.003 0.002 0.002 0.003 0.005 0.005 0.005 0.004 0.005 0.002 0.004 0.002 0.002 0.002 0.002 0.003 0.003 0.002 0.001 0 0 0.038 0.043 0.044 0.041 0.041 0.023 0.02 0.015 0.021 0.024 0.017 0.019 0.024 0.025 0.028 0.034 0.031 0.02 0.036 0.035 0.035 0.03 0.02 0.011 0.01 0.01 0.005 0.009 0.006 0.006 0.003 0 0 0 0 0 0 0.001 0.003 0.004 0.005 0.006 0.008 0.006 0.004 0.006 0.004 0.032 0.047 0.063 0.037 0.022 0.011 0.008 0.004 0.006 0 0 0.002 0.002 0 0 0 0 0 0 0 0 0.001 0.001 0.001 0.002 0.002 0.002 0.002 0.002 0.001 0.002 0.001 0.001 0 0 0.001 0 0.001 0 0.002 0 0.003 0 0 0 0 0 0 0 0 0 0 0 0 0 0.001 0.001 0.001 0 0.001 0 0 0.006 0.006 0.001 0 0 0 0 0 0 0 0 0 0 0 0 0 0 0 0.002 0.001 0 0.002 0.002 0.002 0.001 0.003 0.003 0.003 0.003 0.003 0.002 0.005 0.002 0.001 0.001 0 0 0 0 0 0 0 0 0 0 0.001 0.007 0.004 0.003 0.001 0 0 0 0 0 0 0 0 0 0 0 0 0 0 0 0 0 0 0 0 0 0 0 0 0 0 0 0 0 0 0 0 0 0.001 0.001 0 0 0.003 0.003 0.001 0.002 0.001 0 0 0 0 0 0 0 0 0 0.001 0.001 0 0.001 0.001 0.001 0.001 0.001 0.001 0.001 0.002 0.006 0.003 0.001 0.001 0.001 0.005 0.004 0.006 0.012 0.008 0.007 0.013 0.014 0.016 0.021 0.041 0.022 0.011 0.021 0.033 0.019 0.015 0.018 0.023 0.023 0.038 0.036 0.052 0.055 0.049 0.053 0.042 0.036 0.014 0.01 0.006 0 0 0.001 0 0 0.003 0 0.002 0 0 0 0 0.002 0.002 0.002 0 0 0.001 0.002 0.002 0.001 0.001 0.006 0.007 0.008 0.015 0.008 0 0.018 0.013 0.01 0.002 0 0 0 0 0 0.001 0 0.002 0.005 0.004 0.002 0.005 0.003 0.004 0.002 0.003 0.001 0 0.003 0.003 0.002 0.001 0 0 0.006 0.008 0.005 0.006 0.007 0.004 0.002 0.008 0.016 0.016 0.013 0.021 0.017 0.011 0.025 0.037 0.014 0.011 0.012 0.008 0.045 0.041 0.032 0.025 0.023 0.016 0.001 0.001 0.001 0 0.001 0.001 0 0 0 0 0 0.001 0.001 0.001 0.002 0.003 0.005 0.004 0.004 0.003 0.002 0.011 0.015 0.012 0.009 0.005 0.001 0.001 0.001 0.001 0.001 0 0.003 0 0 0 0 0 0 0 0 0 0 0 0 0 0 0 0.001 0.001 0 0 0 0.001 0 0 0 0 0.001 0 0.004 0.012 0.004 0.005 0 0.003 0.006 0.041 0.033 0.034 0.021 0.016 0.041 0.038 0.027 0.027 0.028 0.025 0.026 0.032 0.041 0.013 0.001 0.013 0.01 0.002 0.001 0.001 0 0.011 0.024 0.027 0.018 0.022 0.011 0.009 0.021 0.02 0.019 0.025 0.037 0.027 0.016 0.043 0.02 0.027 0.015 0.009 0.02 0.013 0.01 0.011 0.01 0.008 0.008 0.005 0.018 0.022 0.023 0.017 0.022 0.016 0.01 0.006 0.017 0.016 0.007 0.005 0.009 0.017 0.018 0.009 0.004 0.002 0.011 0.01 0.001 0.001 0.011 0 0 0 0.002 0 0.002 0 0 0.002 0.002 0 0 0.003 0.003 0.003 0.003 0.001 0 0 0.002 0.002 0.002 0.002 0.003 0.003 0.002 0.004 0.006 0.006 0.004 0.002 0.003 0.002 0.003 0.01 0.006 0.004 0.002 0.008 0.007 0.005 0.006 0.001 0.007 0.007 0.007 0.003 0.005 0.005 0.004 0.004 0.005 0.003 0.004 0.003 0 0.003 0.004 0.002 0.001 0.004 0.019 0.021 0.043 0.051 0.114 0.08 0.086 0.154 0.252 0.117 0.087 0.17 0.083 0.107 0.131 0.149 0.088 0.08 0.066 0.061 0.05 0.04 0.048 0.05 0.055 0.059 0.083 0.047 0.049 0.04 0.024 0.005 0.006 0.014 0.014 0.006 0.019 0.006 0.008 0.002 0.007 0.003 0.005 0.005 0.005 0.002 0 0 0.002 0.003 0.005 0 0 0.015 0.024 0.027 0.052 0.043 0 0.064 0.041 0.033 0.012 0.007 0.009 0.009 0.011 0.008 0.01 0.012 0.024 0.031 0.031 0.023 0.042 0.031 0.032 0.025 0.056 0.04 0.026 0.086 0.055 0.045 0.025 0 0 0.277 0.33 0.302 0.306 0.281 0.164 0.126 0.084 0.059 0.053 0.018 0.042 0.048 0.034 0.032 0.045 0.022 0.012 0.015 0.012 0.041 0.032 0.044 0.038 0.037 0.039 0.016 0.006 0.009 0.005 0.003 0 0 0.001 0.002 0 0.001 0.002 0.002 0.006 0.013 0.014 0.034 0.028 0.022 0.02 0.008 0.01 0.019 0.016 0.007 0.007 0.002 0.003 0.006 0.004 0.001 0.001 0.008 0.007 0.002 0.001 0 0 0.002 0 0 0 0.001 0.003 0.005 0.008 0.005 0.004 0.006 0.009 0.005 0.004 0.002 0.003 0.001 0 0 0 0.003 0 0.001 0.002 0.001 0.001 0 0 0.001 0.008 0.005 0.002 0.002 0.001 0.006 0.003 0.003 0.001 0 0 0.002 0.002 0.001 0 0 0.001 0.001 0 0 0 0 0.006 0.007 0.007 0.006 0.005 0.002 0.001 0.002 0.006 0.003 0.002 0.007 0.012 0.007 0.007 0.007 0.013 0.007 0.008 0.013 0.01 0.01 0.008 0.006 0.001 0.001 0.001 0.005 0.006 0.006 0.006 0.005 0.003 0.002 0.001 0.002 0.002 0.001 0 0.001 0.002 0.002 0.001 0.001 0.001 0.001 0 0 0 0 0 0 0 0 0 0 0 0 0 0 0 0 0 0 0 0 0 0 0 0 0 0 0 0 0 0 0 0 0 0 0 0 0 0 0.001 0 0 0 0 0 0 0 0 0 0 0 0 0 0 0 0 0 0 0 0 0 0 0 0 0 0 0.001 0 0 0.001 0.001 0.002 0.001 0.001 0.003 0.007 0.009 0.005 0.007 0.007 0.01 0.005 0.01 0.011 0.016 0.017 0.023 0.02 0.013 0.016 0.01 0.011 0.01 0.007 0.002 0.001 0.001 0 0 0.001 0 0 0.001 0 0.001 0 0.001 0 0 0 0 0 0 0 0 0 0 0 0 0.004 0.004 0.005 0.009 0.006 0 0.01 0.007 0.007 0.003 0 0 0.001 0.001 0.001 0.001 0.001 0.001 0.001 0.001 0.001 0.002 0.001 0.001 0 0.001 0 0 0.001 0.001 0 0 0 0 0 0 0 0 0 0 0 0 0.002 0.002 0.002 0.003 0.002 0.002 0.004 0.005 0.001 0.001 0.001 0 0.005 0.002 0.002 0.001 0 0 0 0 0 0 0 0 0 0 0 0 0 0 0 0 0 0 0 0 0 0 0 0 0 0 0 0 0 0 0 0 0 0 0 0 0 0 0 0 0 0 0 0 0 0 0 0 0 0 0 0 0 0 0 0 0 0 0 0 0 0.011 0.058 0.058 0.011 
0.106 0.005 0.015 0 0 0.01 0.361 0.028 0.198 0 0.027 0.036 0.226 0.153 0.141 0.09 0.085 0.206 0.149 0.069 0.057 0.052 0.046 0.058 0.048 0.032 0.006 0.014 0.033 0.043 0.031 0.103 0.026 0 0.14 0.266 0.284 0.233 0.248 0.173 0.124 0.159 0.236 0.157 0.18 0.209 0.397 0.251 0.205 0.207 0.368 0.144 0.08 0.279 0.191 0.149 0.166 0.123 0.057 0.041 0.025 0.437 0.548 1 0.686 0.448 0.502 0.368 0.242 0.604 0.478 0.209 0.147 0.053 0.113 0.071 0.047 0.027 0.03 0.064 0.054 0.003 0.003 0.053 0 0 0 0.003 0 0.001 0 0 0.003 0.009 0.008 0.003 0.018 0.018 0.015 0.013 0.019 0.02 0.005 0.019 0.036 0.027 0.028 0.034 0.056 0.053 0.064 0.112 0.098 0.073 0.056 0.021 0.028 0.034 0.008 0.006 0.012 0.034 0.063 0.059 0.01 0.011 0.017 0.034 0.02 0.011 0.011 0.011 0.011 0.009 0.006 0.012 0.01 0.011 0.013 0.007 0.019 0.027 0.02 0.016 0.015 0.008 0.004 0.007 0.016 0.012 0.009 0.009 0.012 0.014 0.011 0.01 0.007 0.008 0.009 0.01 0.007 0.009 0.007 0.006 0.005 0.007 0.006 0.007 0.009 0.009 0.009 0.009 0.006 0.011 0.008 0.004 0.003 0.003 0.003 0.004 0.004 0.006 0.002 0.002 0.001 0.001 0.002 0.001 0.001 0.001 0 0 0 0 0 0.001 0 0 0.001 0.002 0.003 0.004 0.002 0 0.005 0.003 0.003 0 0 0.001 0 0 0.001 0 0 0.006 0.007 0.006 0.002 0.009 0.006 0.005 0.006 0.007 0.001 0.001 0.005 0.003 0.002 0.001 0 0 0.034 0.041 0.041 0.033 0.035 0.022 0.016 0.015 0.026 0.028 0.019 0.022 0.029 0.036 0.033 0.035 0.038 0.028 0.03 0.029 0.03 0.03 0.018 0.011 0.01 0.006 0.006 0.014 0.009 0.007 0.004 0.001 0.001 0 0 0.001 0 0.001 0.002 0.006 0.005 0.005 0.008 0.006 0.005 0.006 0.005 0.028 0.049 0.07 0.035 0.018 0.011 0.009 0.004 0.005 0 0.001 0 0 0 0.001 0 0 0.002 0.002 0.001 0.001 0.002 0.004 0.003 0.005 0.002 0.004 0.004 0.004 0.002 0.002 0.003 0.002 0.001 0 0 0 0.003 0 0.004 0.004 0.001 0.002 0 0 0.001 0.005 0.004 0.005 0.004 0.003 0.005 0.004 0.002 0.001 0.002 0.003 0.004 0.004 0.004 0.001 0.001 0.006 0.005 0.001 0.001 0 0 0.003 0.006 0.006 0.005 0.008 0.002 0.004 0.004 0.006 0.004 0.005 0.006 0.008 0.004 0.006 0.004 0.007 0.002 0.001 0.008 0.005 0.003 0.003 0.003 0.003 0.005 0.005 0.004 0.006 0.006 0.007 0.004 0.005 0.004 0.003 0.004 0.003 0.003 0.001 0.002 0.005 0.005 0.004 0.001 0 0.001 0.001 0 0 0.001 0 0 0 0 0 0 0 0 0 0 0 0 0 0 0 0 0 0.001 0.001 0 0.001 0.001 0.001 0.001 0.001 0 0 0.002 0.002 0.001 0.001 0.001 0.001 0.001 0.004 0.004 0 0 0.003 0.002 0 0 0.001 0.002 0.001 0 0.001 0 0 0 0 0 0 0 0 0.001 0.002 0.001 0.001 0.001 0.001 0.005 0.002 0.004 0.011 0.005 0.011 0.006 0.006 0.007 0.013 0.027 0.014 0.012 0.015 0.021 0.013 0.011 0.014 0.018 0.021 0.03 0.026 0.032 0.035 0.032 0.035 0.026 0.015 0.006 0.006 0.004 0.002 0.002 0 0.002 0.001 0.003 0.001 0.002 0 0.002 0.001 0 0 0 0 0 0 0 0 0 0 0 0.003 0.003 0.004 0.013 0.011 0 0.014 0.008 0.006 0.005 0.001 0.002 0.002 0.003 0.002 0.002 0.003 0.004 0.003 0.003 0.004 0.005 0.004 0.003 0.002 0.004 0.003 0 0.003 0.002 0.003 0.002 0 0 0.004 0.004 0.005 0.003 0.005 0.005 0.005 0.007 0.013 0.014 0.011 0.012 0.014 0.01 0.018 0.026 0.012 0.009 0.01 0.007 0.027 0.027 0.022 0.021 0.013 0.008 0.001 0.001 0 0 0 0 0 0 0.001 0 0 0 0 0 0 0 0.003 0.002 0.002 0.002 0.001 0.004 0.009 0.008 0.004 0.002 0.001 0.001 0 0 0 0.001 0.001 0.001 0 0.001 0 0 0.001 0 0 0 0 0 0 0 0 0 0 0 0 0 0 0 0 0 0 0 0 0 0.005 0.008 0.003 0.005 0 0.004 0.006 0.029 0.027 0.02 0.013 0.01 0.035 0.021 0.014 0.016 0.019 0.023 0.015 0.017 0.029 0.002 0 0.013 0.01 0.002 0.001 0.001 0 0.005 0.016 0.019 0.016 0.017 0.005 0.011 0.021 0.017 0.012 0.02 0.028 0.025 0.022 0.04 0.02 0.022 0.009 0.007 0.019 0.016 0.011 0.016 0.01 0.008 0.008 0.007 0.015 0.015 0.015 0.014 0.013 0.011 0.01 0.004 0.011 0.009 0.004 0.001 0.002 0.007 0.008 0.006 0.002 0.001 0.01 0.004 0.002 0.002 0.004 0 0 0 0.001 0 0 0 0 0.001 0.002 0.002 0.002 0.004 0.005 0.003 0.002 0.003 0.002 0 0 0.001 0.003 0.002 0.002 0.002 0.001 0.002 0.003 0.002 0.002 0.002 0.003 0.003 0.002 0.01 0.005 0.002 0.003 0.008 0.007 0.005 0.006 0.004 0.004 0.002 0.002 0.003 0.002 0.001 0 0.001 0.002 0.002 0.002 0.002 0.001 0.003 0.004 0.002 0.002 0.001 0.015 0.01 0.027 0.036 0.072 0.061 0.057 0.112 0.188 0.096 0.062 0.102 0.06 0.068 0.081 0.092 0.057 0.057 0.049 0.032 0.033 0.029 0.035 0.03 0.034 0.035 0.06 0.035 0.034 0.027 0.012 0.008 0.006 0.009 0.007 0.002 0.014 0.002 0.004 0.001 0.005 0.004 0.004 0.005 0.003 0 0 0 0.001 0.002 0.005 0.003 0.001 0.014 0.016 0.022 0.038 0.025 0 0.052 0.023 0.017 0.006 0.009 0.009 0.009 0.009 0.008 0.008 0.012 0.015 0.018 0.016 0.016 0.031 0.02 0.017 0.019 0.031 0.016 0.014 0.046 0.023 0.019 0.01 0 0 0.166 0.198 0.184 0.183 0.157 0.091 0.071 0.052 0.04 0.037 0.013 0.027 0.035 0.023 0.023 0.03 0.01 0.008 0.011 0.009 0.029 0.022 0.027 0.02 0.026 0.028 0.005 0.006 0.006 0.003 0.002 0.001 0 0.002 0.003 0 0 0.002 0.002 0.004 0.007 0.01 0.022 0.018 0.016 0.012 0.006 0.005 0.006 0.006 0.004 0.002 0.002 0.002 0.005 0.002 0.002 0 0.009 0.005 0.001 0.002 0.002 0.001 0.003 0.002 0.002 0.001 0.003 0.002 0.004 0.006 0.005 0.004 0.005 0.006 0.002 0.003 0.002 0.002 0.002 0.001 0.001 0 0.003 0 0 0.002 0 0.001 0 0 0 0.001 0 0.001 0.001 0.001 0.002 0.003 0.003 0.003 0.003 0.003 0.001 0.005 0.004 0 0 0 0 0 0.002 0 0 0.002 0.002 0.002 0.002 0.002 0 0 0.002 0.005 0.002 0.002 0.003 0.005 0.003 0.004 0.004 0.005 0.002 0.001 0.007 0.004 0.004 0.004 0.004 0.001 0.001 0 0.002 0.002 0.003 0.002 0.001 0.002 0.001 0 0.003 0.002 0 0 0 0.003 0.001 0 0 0 0 0 0 0 0.001 0 0 0 0 0 0 0 0 0 0 0 0 0 0 0 0 0 0 0 0 0 0 0 0 0 0 0 0 0 0 0 0 0 0 0 0 0 0 0 0 0 0 0 0 0 0 0 0 0 0 0 0 0 0 0 0 0 0 0 0 0 0.001 0.003 0.005 0.001 0.005 0.007 0.006 0.007 0.007 0.01 0.009 0.008 0.005 0.011 0.012 0.008 0.009 0.013 0.016 0.015 0.022 0.014 0.012 0.012 0.009 0.009 0.01 0.007 0.004 0.004 0.003 0.001 0.001 0.001 0 0 0.002 0 0 0 0 0 0 0.001 0.001 0.001 0 0 0.001 0.001 0.002 0.002 0 0.006 0.006 0.006 0.013 0.012 0 0.013 0.007 0.007 0.004 0 0 0.001 0.001 0 0.001 0.001 0.001 0.001 0 0 0.002 0 0 0 0 0 0 0.001 0.001 0 0 0 0 0.005 0.006 0.006 0.005 0.005 0.001 0 0.001 0.003 0.003 0.003 0.003 0.003 0.002 0.003 0.007 0.004 0.001 0.003 0.003 0.007 0.006 0.007 0.005 0.004 0.002 0.001 0 0 0 0 0 0 0 0 0 0 0 0 0 0.001 0.001 0.003 0.002 0.001 0.001 0 0.004 0.004 0.005 0.003 0.001 0 0 0 0 0 0 0.001 0 0 0 0 0 0 0 0 0 0 0 0 0 0 0 0 0 0 0 0 0 0 0 0 0 0 0.009 0.037 0.037 0.009 
0.142 0 0.022 0.002 0 0.02 0.351 0.02 0.214 0 0.033 0.047 0.271 0.195 0.167 0.113 0.103 0.249 0.165 0.087 0.075 0.058 0.056 0.072 0.064 0.037 0.008 0.02 0.048 0.05 0.029 0.097 0.029 0 0.15 0.361 0.374 0.29 0.311 0.207 0.143 0.2 0.259 0.186 0.208 0.253 0.382 0.242 0.235 0.184 0.339 0.138 0.084 0.244 0.172 0.14 0.138 0.094 0.046 0.036 0.018 0.393 0.488 0.821 1 0.624 0.675 0.443 0.216 0.542 0.445 0.202 0.147 0.048 0.117 0.068 0.037 0.02 0.036 0.081 0.067 0.007 0.01 0.079 0 0 0 0.005 0.001 0.003 0.001 0.003 0.005 0.012 0.01 0.004 0.027 0.034 0.024 0.02 0.025 0.026 0.009 0.031 0.051 0.037 0.036 0.038 0.075 0.063 0.079 0.156 0.133 0.085 0.065 0.029 0.027 0.038 0.012 0.008 0.016 0.048 0.072 0.065 0.011 0.012 0.011 0.03 0.014 0.006 0.008 0.008 0.006 0.005 0.004 0.008 0.006 0.007 0.007 0.006 0.018 0.034 0.021 0.018 0.013 0.009 0.002 0.007 0.025 0.018 0.006 0.009 0.014 0.006 0.005 0.006 0.005 0.001 0.003 0.004 0.003 0.003 0.004 0.004 0.003 0.008 0.007 0.01 0.007 0.008 0.008 0.006 0.003 0.004 0.004 0.001 0.003 0.005 0.001 0.002 0.001 0.006 0.002 0.002 0 0 0 0 0 0 0 0 0 0 0 0 0 0 0.003 0.003 0.002 0.002 0.002 0 0.004 0.002 0.002 0.001 0.001 0.001 0.001 0.001 0 0.001 0.002 0.003 0.003 0.003 0.004 0.005 0.002 0.003 0.004 0.004 0.002 0.002 0.003 0.001 0.001 0.001 0 0 0.033 0.044 0.049 0.041 0.039 0.023 0.02 0.023 0.03 0.031 0.015 0.023 0.032 0.029 0.035 0.036 0.036 0.025 0.032 0.026 0.029 0.023 0.019 0.013 0.011 0.01 0.005 0.01 0.006 0.004 0.003 0 0 0.002 0.003 0 0.002 0.001 0.001 0.004 0.006 0.005 0.006 0.005 0.005 0.005 0.002 0.027 0.043 0.066 0.025 0.014 0.012 0.009 0.002 0.005 0 0 0.003 0.002 0 0.001 0.001 0.001 0.001 0.001 0.001 0.001 0.002 0.001 0.001 0.002 0.003 0.001 0.001 0.003 0 0.001 0.001 0 0 0 0 0 0 0 0.002 0.001 0.002 0 0 0.001 0 0.004 0.005 0.003 0.002 0.002 0.005 0.003 0.004 0.002 0.002 0.003 0.005 0.003 0.003 0.001 0 0.004 0.003 0.001 0 0 0 0.002 0.002 0.001 0.001 0.002 0.001 0.001 0.001 0.003 0.002 0.003 0.005 0.005 0.004 0.006 0.002 0.005 0.003 0.001 0.004 0.003 0.003 0.003 0.003 0 0 0 0.003 0.003 0.003 0.001 0.001 0 0 0 0.001 0 0 0 0.002 0.004 0.005 0.003 0.002 0.001 0.002 0.001 0 0 0 0 0 0 0 0 0 0 0 0 0 0 0 0 0 0 0 0 0 0 0 0 0 0 0 0 0 0 0 0 0 0 0 0 0 0.004 0.002 0.001 0.001 0 0 0 0 0 0 0 0 0 0 0 0 0 0 0 0 0 0 0.001 0 0 0 0 0.002 0.002 0.004 0.007 0.005 0.008 0.009 0.006 0.009 0.012 0.022 0.012 0.007 0.01 0.018 0.011 0.008 0.007 0.008 0.017 0.024 0.02 0.027 0.029 0.028 0.03 0.019 0.013 0.007 0.007 0.004 0 0 0.002 0 0.001 0.003 0.001 0.001 0 0 0 0 0 0 0 0 0 0 0 0.002 0.001 0 0.003 0.003 0.004 0.006 0.003 0 0.007 0.005 0.004 0 0 0 0 0 0 0 0 0.002 0.003 0 0 0.003 0.001 0 0.001 0.001 0 0 0 0 0 0 0 0 0.004 0.004 0.004 0.004 0.004 0.002 0.002 0.001 0.01 0.012 0.005 0.01 0.011 0.012 0.014 0.025 0.007 0.005 0.005 0.001 0.028 0.026 0.013 0.012 0.008 0.008 0.001 0 0.001 0.001 0 0 0 0 0 0 0 0 0 0 0 0 0.004 0.004 0.004 0.003 0.001 0.007 0.009 0.004 0.005 0 0 0 0.001 0 0 0 0.001 0 0 0 0 0 0 0 0 0 0 0 0 0.001 0 0 0.001 0 0 0 0 0 0 0 0 0 0 0 0.004 0.013 0.005 0.008 0 0.005 0.007 0.036 0.022 0.031 0.017 0.016 0.035 0.03 0.026 0.02 0.019 0.027 0.027 0.026 0.031 0.005 0.002 0.012 0.01 0.002 0.002 0.001 0 0.01 0.025 0.027 0.025 0.023 0.01 0.014 0.022 0.024 0.015 0.022 0.035 0.027 0.02 0.043 0.019 0.024 0.013 0.007 0.019 0.017 0.012 0.015 0.013 0.004 0.005 0.003 0.018 0.02 0.021 0.017 0.016 0.012 0.006 0.004 0.016 0.012 0.005 0.002 0.001 0.008 0.011 0.008 0.003 0.008 0.01 0.012 0.004 0.004 0.009 0 0 0 0 0 0 0 0 0 0.001 0.001 0.001 0.003 0.005 0.004 0.002 0.002 0.002 0.002 0.002 0.001 0.002 0.002 0.002 0.003 0.001 0.002 0.002 0.002 0.001 0.001 0.002 0.002 0.001 0.012 0.01 0.006 0.008 0.017 0.015 0.006 0.007 0.007 0.009 0.005 0.002 0.003 0.001 0.001 0.001 0 0.001 0.001 0.001 0 0 0.001 0.002 0.002 0.003 0.005 0.016 0.012 0.023 0.047 0.073 0.048 0.048 0.096 0.163 0.084 0.051 0.095 0.054 0.07 0.084 0.084 0.061 0.053 0.041 0.031 0.03 0.027 0.03 0.018 0.028 0.031 0.047 0.02 0.022 0.019 0.01 0.004 0.005 0.005 0.008 0.005 0.009 0.005 0.008 0.001 0.003 0.001 0.001 0.004 0.004 0.001 0 0 0.001 0.001 0.004 0.001 0.001 0.015 0.019 0.019 0.04 0.027 0 0.045 0.029 0.021 0.008 0.005 0.004 0.005 0.004 0.003 0.005 0.006 0.015 0.016 0.012 0.014 0.026 0.021 0.017 0.019 0.034 0.022 0.012 0.046 0.026 0.024 0.01 0 0 0.209 0.236 0.208 0.223 0.203 0.104 0.082 0.075 0.049 0.042 0.019 0.026 0.038 0.029 0.025 0.031 0.011 0.015 0.016 0.011 0.027 0.012 0.025 0.02 0.017 0.022 0.007 0.008 0.005 0.006 0.004 0.001 0 0.001 0.005 0 0.001 0.002 0.002 0.006 0.007 0.007 0.018 0.016 0.013 0.014 0.008 0.003 0.006 0.009 0.002 0.001 0.005 0.004 0.008 0.005 0.004 0 0.007 0.004 0 0.001 0 0.001 0.001 0.001 0.002 0.002 0.002 0 0.003 0.006 0.005 0.003 0.006 0.006 0.003 0.003 0.004 0.004 0.003 0 0.001 0 0 0 0.001 0.001 0.001 0.001 0 0.001 0.001 0.004 0.003 0.003 0.002 0.002 0.004 0.003 0.003 0.002 0.002 0.003 0.004 0.002 0.003 0 0 0.002 0.002 0 0 0 0 0.002 0.002 0.003 0.003 0.003 0.003 0.002 0.004 0.004 0.004 0.004 0.004 0.004 0.003 0.004 0.004 0.005 0.003 0.002 0.006 0.004 0.003 0.002 0.002 0.002 0.001 0.001 0.002 0.002 0.003 0.003 0.003 0.003 0.002 0.001 0.002 0.002 0.001 0.001 0 0.002 0.002 0.002 0 0.001 0.002 0.002 0 0 0.002 0 0 0 0 0 0 0 0 0 0 0 0 0 0 0 0 0 0 0 0 0 0 0 0 0 0 0.001 0.001 0.001 0.001 0.001 0 0 0 0.001 0.001 0.001 0.002 0 0 0 0.001 0 0 0 0 0 0 0 0 0 0 0 0 0 0 0 0 0 0 0 0.001 0.001 0.004 0.002 0.002 0.003 0.004 0.005 0.005 0.005 0.01 0.008 0.007 0.01 0.009 0.008 0.012 0.014 0.017 0.01 0.024 0.02 0.016 0.014 0.009 0.009 0.011 0.008 0.003 0.003 0.003 0.002 0.001 0 0.001 0.001 0.003 0 0.001 0.001 0.001 0.001 0.001 0.001 0.001 0.001 0 0 0.001 0.001 0.001 0 0 0.004 0.003 0.003 0.011 0.008 0 0.013 0.009 0.006 0.002 0.001 0.001 0 0.001 0.001 0 0.001 0.001 0.003 0.002 0 0.003 0.002 0.002 0.001 0.001 0.001 0.001 0.002 0.001 0.001 0.001 0 0 0.005 0.005 0.005 0.005 0.004 0.004 0.004 0.001 0.003 0.003 0.001 0.003 0.003 0.003 0.003 0.005 0.002 0.002 0.001 0 0.006 0.004 0.004 0.004 0.002 0.002 0.002 0 0.001 0.001 0.001 0 0 0 0.001 0 0 0 0 0.001 0.001 0.001 0.002 0.002 0.001 0.001 0 0.001 0.002 0.001 0 0 0 0.001 0.001 0.001 0 0 0.001 0.001 0.001 0.001 0 0 0.001 0.001 0 0 0.002 0 0 0.001 0.001 0 0.001 0.001 0.001 0.001 0.001 0.001 0.001 0.001 0.001 0 0 0.009 0.03 0.03 0.009 
0.166 0 0.017 0 0 0.015 0.295 0.015 0.182 0 0.045 0.051 0.334 0.216 0.191 0.132 0.123 0.277 0.19 0.095 0.062 0.055 0.043 0.065 0.052 0.033 0.013 0.018 0.037 0.041 0.032 0.08 0.025 0 0.254 0.511 0.536 0.451 0.419 0.318 0.163 0.214 0.322 0.23 0.249 0.261 0.323 0.216 0.226 0.164 0.287 0.116 0.057 0.189 0.134 0.109 0.119 0.091 0.043 0.032 0.023 0.324 0.384 0.63 0.745 1 0.606 0.416 0.182 0.455 0.388 0.186 0.123 0.046 0.097 0.054 0.026 0.016 0.036 0.096 0.079 0.009 0.011 0.087 0 0.001 0.001 0.006 0.003 0.003 0.005 0.003 0.006 0.016 0.013 0.004 0.019 0.028 0.023 0.017 0.021 0.022 0.007 0.017 0.033 0.033 0.033 0.04 0.056 0.067 0.084 0.147 0.129 0.084 0.062 0.031 0.034 0.046 0.007 0.006 0.015 0.05 0.094 0.085 0.009 0.009 0.014 0.04 0.013 0.006 0.009 0.007 0.007 0.004 0.005 0.007 0.005 0.009 0.009 0.008 0.022 0.038 0.019 0.013 0.012 0.006 0.002 0.005 0.01 0.006 0.004 0.008 0.008 0.012 0.005 0.006 0.01 0.004 0.004 0.006 0.01 0.004 0.001 0.001 0.001 0.002 0.002 0.005 0.008 0.007 0.007 0.005 0.002 0.005 0.005 0.004 0.001 0.001 0.002 0 0 0.003 0 0 0 0 0 0 0 0 0 0 0 0 0 0 0 0 0.001 0.001 0.001 0.001 0.001 0 0.001 0.002 0.002 0 0 0 0 0 0 0 0 0.002 0.004 0.001 0 0.002 0.002 0 0.001 0.003 0.002 0.001 0.002 0.002 0.002 0 0 0 0.042 0.045 0.048 0.039 0.032 0.018 0.012 0.016 0.017 0.022 0.011 0.018 0.019 0.025 0.019 0.023 0.025 0.013 0.028 0.032 0.02 0.019 0.012 0.008 0.003 0.003 0.003 0.007 0.005 0.002 0.002 0 0 0 0 0 0.001 0.001 0.002 0.003 0.006 0.005 0.003 0.001 0.001 0.002 0.001 0.023 0.034 0.059 0.028 0.02 0.009 0.006 0.004 0.006 0 0 0.001 0 0 0 0 0 0 0.001 0 0 0.001 0.001 0.002 0.002 0.002 0.002 0.003 0.004 0.001 0.001 0 0.002 0.002 0.001 0 0 0.001 0 0 0.002 0 0.001 0 0 0.001 0.001 0.001 0.001 0.001 0.001 0.001 0.001 0.001 0.001 0 0 0.001 0 0 0 0 0.005 0.004 0 0.001 0.001 0 0 0 0.001 0.001 0.001 0 0 0 0 0 0 0.001 0 0 0.001 0.001 0 0 0 0.002 0.002 0.001 0.001 0.002 0.002 0.004 0.002 0 0 0.002 0.001 0 0 0 0.002 0.002 0.002 0.002 0.002 0.002 0.003 0.002 0.001 0 0 0.001 0 0 0 0 0 0 0 0 0 0 0 0 0 0 0 0 0 0 0 0 0 0 0 0 0 0 0 0 0 0 0 0 0 0 0 0 0 0 0.003 0.002 0.001 0 0 0 0 0 0 0 0 0 0 0 0 0 0 0 0 0 0 0 0 0 0 0 0 0.005 0.001 0.003 0.007 0.003 0.004 0.005 0.005 0.006 0.009 0.024 0.013 0.009 0.01 0.018 0.014 0.011 0.011 0.012 0.016 0.022 0.02 0.026 0.028 0.03 0.03 0.023 0.016 0.008 0.007 0.004 0 0 0.001 0.001 0 0.002 0 0.001 0 0.001 0 0 0 0 0 0 0 0 0 0 0 0 0.001 0.002 0.003 0.006 0.004 0 0.01 0.004 0.004 0.002 0.001 0.001 0.001 0.002 0.002 0.002 0.003 0.003 0.004 0.002 0.002 0.003 0.002 0.002 0.002 0.001 0 0 0 0 0 0 0 0 0.003 0.003 0.003 0.003 0.004 0.001 0.001 0.004 0.01 0.011 0.009 0.015 0.012 0.009 0.013 0.022 0.008 0.007 0.009 0.007 0.024 0.022 0.018 0.013 0.007 0.005 0.001 0 0 0 0 0 0 0 0 0 0 0 0 0 0 0 0.002 0.002 0.002 0.002 0.002 0.001 0.004 0.004 0.002 0 0 0 0.001 0 0.001 0 0.002 0.002 0 0 0 0 0 0 0 0 0 0 0 0 0 0 0 0 0 0 0 0 0 0 0 0 0 0 0.003 0.012 0.005 0.005 0 0.003 0.006 0.03 0.029 0.025 0.019 0.015 0.034 0.026 0.019 0.018 0.017 0.025 0.022 0.022 0.028 0.011 0.001 0.012 0.01 0.004 0.006 0.003 0 0.015 0.021 0.022 0.018 0.019 0.011 0.013 0.021 0.022 0.016 0.017 0.034 0.028 0.024 0.042 0.017 0.024 0.008 0.008 0.02 0.013 0.008 0.014 0.01 0.006 0.005 0.003 0.019 0.02 0.018 0.019 0.019 0.014 0.01 0.006 0.013 0.011 0.006 0.002 0.006 0.012 0.015 0.008 0.002 0.001 0.009 0.007 0.004 0.004 0.011 0 0 0 0.001 0 0 0.001 0.001 0.001 0.002 0.001 0.001 0.005 0.007 0.004 0.003 0.003 0.002 0.001 0.004 0.003 0.002 0.001 0.002 0.003 0.002 0.003 0.006 0.006 0.001 0.001 0 0.001 0.002 0.01 0.006 0.002 0.003 0.014 0.013 0.003 0.005 0.005 0.007 0.002 0.001 0.003 0.002 0.002 0.001 0.002 0.002 0.001 0.001 0.001 0 0.001 0 0 0 0.001 0.016 0.009 0.017 0.041 0.056 0.044 0.041 0.079 0.132 0.065 0.044 0.074 0.04 0.05 0.064 0.069 0.047 0.041 0.037 0.03 0.026 0.022 0.026 0.021 0.027 0.03 0.039 0.014 0.018 0.014 0.008 0.006 0.008 0.008 0.003 0.002 0.017 0.006 0.005 0.001 0.003 0.001 0.001 0.002 0.002 0.001 0 0 0 0.001 0.004 0.001 0 0.017 0.019 0.02 0.028 0.018 0 0.038 0.021 0.017 0.009 0.005 0.004 0.006 0.007 0.003 0.007 0.009 0.019 0.02 0.015 0.017 0.025 0.02 0.014 0.016 0.03 0.02 0.024 0.046 0.018 0.018 0.008 0 0 0.182 0.226 0.214 0.21 0.198 0.109 0.091 0.067 0.044 0.039 0.016 0.027 0.034 0.018 0.023 0.027 0.013 0.009 0.016 0.014 0.025 0.017 0.022 0.013 0.015 0.019 0.004 0.004 0.002 0.002 0.001 0 0 0.002 0.003 0 0.002 0.002 0.001 0.002 0.006 0.006 0.013 0.008 0.006 0.005 0.003 0.007 0.008 0.012 0.005 0.003 0 0 0.002 0 0.003 0 0.004 0.001 0 0 0 0 0 0 0 0.001 0.001 0.001 0.001 0.001 0.001 0.001 0.002 0.002 0 0 0 0 0 0 0 0 0 0 0 0.001 0 0 0 0 0 0.003 0.003 0.001 0.001 0 0.003 0.002 0 0 0 0 0 0 0 0 0 0 0 0 0 0 0 0.002 0.002 0.002 0.002 0.001 0 0 0 0.002 0.001 0.001 0.001 0.004 0.001 0.003 0.003 0.004 0.002 0 0.004 0.002 0.001 0.002 0.002 0.001 0 0 0.001 0.001 0.001 0.001 0.001 0.001 0.001 0 0.001 0.001 0 0 0 0 0.001 0 0 0 0 0 0 0 0 0 0 0 0 0 0 0 0 0 0 0 0 0 0 0 0 0 0 0 0 0 0 0 0 0 0 0 0 0 0 0 0 0 0 0 0 0 0 0 0 0 0 0 0 0 0 0 0 0 0 0 0 0 0 0 0 0 0 0 0 0 0 0 0 0 0 0 0 0.001 0.002 0.004 0.008 0.005 0.004 0.004 0.007 0.005 0.006 0.008 0.012 0.009 0.013 0.012 0.01 0.009 0.007 0.008 0.007 0.005 0 0 0 0 0 0 0 0 0 0 0 0 0 0 0 0.001 0.001 0 0 0 0 0.001 0.003 0.001 0.001 0.004 0.005 0.004 0.008 0.004 0 0.008 0.005 0.004 0.001 0 0 0 0 0 0 0 0 0 0 0 0 0 0 0 0 0 0 0 0 0 0 0 0 0.001 0.001 0.001 0.001 0.001 0 0 0.001 0.002 0.002 0.001 0.003 0 0.002 0.002 0.002 0.001 0.001 0.001 0.001 0.002 0.001 0.004 0.006 0.003 0 0 0 0 0 0 0 0 0 0 0 0 0 0 0 0 0 0 0 0 0 0 0 0 0 0 0 0 0 0 0 0 0 0 0 0 0 0 0 0 0 0 0 0 0 0 0 0 0 0 0 0 0 0 0 0 0 0 0 0 0.008 0.03 0.03 0.008 
0.112 0.001 0.02 0.001 0 0.017 0.375 0.015 0.221 0 0.023 0.03 0.225 0.156 0.144 0.088 0.076 0.199 0.15 0.08 0.05 0.041 0.038 0.053 0.045 0.032 0.007 0.014 0.03 0.037 0.027 0.093 0.028 0 0.149 0.323 0.34 0.266 0.271 0.225 0.116 0.145 0.223 0.165 0.191 0.205 0.296 0.182 0.186 0.141 0.264 0.098 0.057 0.188 0.138 0.1 0.116 0.093 0.04 0.031 0.021 0.33 0.401 0.707 0.757 0.598 1 0.639 0.232 0.603 0.523 0.205 0.143 0.049 0.12 0.063 0.037 0.018 0.021 0.063 0.049 0.01 0.015 0.047 0 0.002 0.002 0.003 0.004 0.004 0.003 0.002 0.004 0.018 0.019 0.01 0.026 0.031 0.021 0.019 0.029 0.029 0.005 0.03 0.061 0.059 0.056 0.065 0.101 0.102 0.129 0.226 0.194 0.135 0.101 0.037 0.045 0.061 0.006 0.005 0.01 0.031 0.068 0.062 0.009 0.009 0.015 0.037 0.015 0.009 0.014 0.01 0.011 0.004 0.004 0.01 0.007 0.011 0.016 0.007 0.031 0.055 0.028 0.019 0.019 0.006 0.002 0.004 0.022 0.009 0.003 0.007 0.01 0.011 0.008 0.013 0.014 0.007 0.009 0.015 0.013 0.008 0.008 0.007 0.009 0.009 0.011 0.013 0.009 0.013 0.014 0.013 0.007 0.004 0.003 0 0.003 0.005 0.002 0 0.001 0.003 0 0.001 0 0.001 0 0 0.002 0.002 0.001 0 0 0.002 0.001 0.002 0.002 0 0.003 0.002 0.001 0.005 0.004 0 0.007 0.004 0.003 0.001 0 0 0 0 0 0 0 0.001 0.001 0.001 0.001 0.002 0 0.001 0 0.001 0.001 0.001 0.005 0.004 0.002 0.001 0 0 0.026 0.042 0.046 0.037 0.039 0.023 0.019 0.02 0.026 0.026 0.016 0.021 0.022 0.033 0.027 0.031 0.035 0.028 0.025 0.031 0.027 0.026 0.017 0.012 0.011 0.01 0.005 0.009 0.004 0.003 0.001 0 0 0 0 0 0 0 0.001 0.002 0.006 0.006 0.004 0.003 0.002 0.001 0.001 0.02 0.037 0.068 0.032 0.012 0.008 0.007 0.001 0.005 0 0 0 0 0 0 0 0 0 0 0 0 0.001 0.001 0.004 0.004 0.005 0.004 0.005 0.006 0.004 0.003 0.003 0.004 0.001 0.001 0.002 0 0.003 0 0.004 0.003 0.001 0 0 0 0.001 0.005 0.003 0.004 0.002 0.002 0.005 0.005 0.003 0.003 0.002 0.002 0.004 0.004 0.002 0.001 0 0.006 0.005 0 0.001 0 0 0.001 0.001 0.002 0.002 0.002 0 0.002 0.001 0.002 0 0.002 0.005 0.008 0.006 0.005 0.005 0.007 0.005 0.001 0.007 0.004 0.004 0.005 0.004 0.003 0.004 0.001 0.005 0.004 0.004 0.003 0.001 0 0 0 0.003 0.002 0.001 0.001 0.001 0.005 0.004 0.003 0.001 0.001 0.002 0.001 0 0 0 0 0 0 0 0 0 0 0 0 0 0 0 0 0 0 0 0 0 0 0 0 0 0 0 0 0 0 0 0 0 0 0 0 0 0.003 0.002 0 0.001 0.001 0 0 0 0 0 0 0 0 0 0 0 0 0 0 0.001 0.001 0 0.001 0 0 0 0 0.003 0 0.001 0.008 0.004 0.005 0.005 0.005 0.004 0.005 0.015 0.008 0.006 0.006 0.01 0.008 0.005 0.005 0.005 0.011 0.018 0.015 0.023 0.019 0.02 0.022 0.018 0.011 0.006 0.006 0.003 0.001 0.001 0 0 0 0.001 0 0 0 0 0 0 0 0 0 0 0 0 0 0 0 0 0.002 0.002 0.002 0.003 0.005 0 0.005 0.003 0.002 0 0.001 0.001 0.001 0.001 0 0 0.001 0.001 0.001 0 0.001 0.002 0.001 0 0 0.001 0 0 0.001 0.001 0.001 0 0 0 0.003 0.005 0.003 0.005 0.007 0.003 0.002 0.005 0.012 0.013 0.005 0.013 0.015 0.013 0.011 0.023 0.009 0.006 0.008 0.001 0.024 0.018 0.016 0.012 0.008 0.007 0.001 0 0 0 0 0 0 0 0 0 0 0 0 0 0 0 0.001 0.001 0.001 0.001 0 0.006 0.007 0.005 0.003 0.002 0 0 0 0 0 0.001 0 0 0 0 0 0 0 0 0 0 0 0 0 0 0 0 0 0 0 0 0 0 0 0 0 0 0 0 0.006 0.01 0.003 0.007 0 0.004 0.005 0.031 0.027 0.029 0.016 0.014 0.034 0.029 0.015 0.02 0.016 0.016 0.019 0.021 0.027 0.007 0 0.012 0.011 0.003 0.005 0.001 0 0.01 0.022 0.024 0.021 0.018 0.013 0.011 0.012 0.016 0.013 0.018 0.028 0.029 0.025 0.042 0.017 0.025 0.014 0.006 0.02 0.014 0.011 0.012 0.011 0.007 0.008 0.003 0.015 0.016 0.02 0.019 0.017 0.014 0.011 0.003 0.014 0.014 0.005 0.004 0.001 0.006 0.007 0.003 0.001 0 0.016 0.005 0 0 0.009 0 0 0 0.001 0 0.001 0.001 0 0.001 0.001 0.001 0.001 0.001 0.001 0.001 0 0.001 0 0 0.001 0 0 0 0 0 0 0.001 0.002 0.001 0.001 0.001 0 0.001 0 0.007 0.005 0.002 0.003 0.008 0.006 0.004 0.006 0.004 0.004 0.003 0.002 0.003 0.003 0.002 0 0.002 0.003 0.002 0.003 0.002 0 0.001 0 0 0.001 0.002 0.008 0.018 0.023 0.021 0.048 0.032 0.044 0.078 0.12 0.047 0.036 0.08 0.042 0.036 0.06 0.069 0.032 0.027 0.025 0.027 0.026 0.021 0.021 0.02 0.022 0.023 0.034 0.016 0.019 0.016 0.01 0.007 0.006 0.006 0.005 0.003 0.01 0.004 0.005 0 0.002 0.002 0.002 0.002 0.002 0.002 0 0 0.001 0.001 0.003 0.001 0 0.008 0.006 0.007 0.024 0.016 0 0.025 0.01 0.008 0.004 0.003 0.002 0.002 0.004 0.002 0.003 0.003 0.011 0.013 0.009 0.011 0.019 0.014 0.013 0.017 0.021 0.012 0.011 0.036 0.017 0.011 0.005 0 0 0.163 0.185 0.167 0.173 0.153 0.08 0.062 0.039 0.028 0.027 0.014 0.019 0.019 0.015 0.013 0.018 0.004 0.006 0.009 0.006 0.015 0.009 0.017 0.014 0.023 0.025 0.006 0.006 0.004 0.001 0.002 0 0 0.001 0.001 0 0.001 0.002 0.003 0.005 0.007 0.006 0.02 0.014 0.01 0.01 0.004 0.003 0.004 0.005 0.004 0.001 0.002 0.002 0.003 0.002 0 0 0.003 0.003 0.002 0.002 0.001 0 0.002 0.002 0 0 0.001 0.002 0.003 0.002 0.003 0.002 0.003 0.003 0 0.001 0 0 0 0 0 0 0 0 0.001 0.001 0 0.001 0 0.001 0.001 0.003 0.003 0.004 0.004 0.003 0.004 0.004 0.005 0.002 0.002 0.002 0.003 0.003 0.003 0.001 0 0.002 0.002 0 0 0 0 0.001 0.001 0.002 0.002 0.003 0.001 0.001 0.001 0.001 0 0.001 0.002 0.005 0.005 0.005 0.007 0.005 0.002 0.003 0.006 0.005 0.005 0.006 0.003 0.003 0.003 0.002 0.002 0.003 0.003 0.002 0.001 0.001 0.001 0.001 0.002 0.001 0.001 0.001 0.002 0.003 0.002 0.002 0.001 0.001 0.002 0 0 0 0 0 0 0 0 0 0 0 0 0 0 0 0 0 0 0 0 0 0 0 0 0 0 0 0 0 0 0 0 0 0 0 0 0 0 0.002 0.001 0 0.001 0.001 0.001 0.002 0.002 0 0 0 0 0 0 0 0 0 0 0 0 0 0 0 0 0.001 0.001 0 0.004 0.005 0.007 0.006 0.005 0.006 0.01 0.009 0.01 0.01 0.014 0.012 0.008 0.013 0.014 0.011 0.013 0.014 0.018 0.011 0.022 0.013 0.016 0.016 0.014 0.014 0.015 0.011 0.008 0.008 0.004 0 0.001 0.002 0 0.001 0.003 0.002 0.002 0 0.001 0 0 0.002 0.002 0.001 0 0 0.001 0.001 0.004 0.002 0 0.008 0.009 0.008 0.011 0.009 0 0.015 0.009 0.007 0.003 0.001 0.001 0.001 0.001 0.001 0.001 0.001 0.003 0.003 0.003 0.002 0.003 0.001 0.003 0.002 0.003 0.002 0.001 0.003 0.002 0.002 0 0 0 0.004 0.005 0.005 0.005 0.005 0.003 0.001 0.003 0.005 0.006 0.005 0.006 0.006 0.003 0.007 0.009 0.005 0.002 0.004 0.003 0.008 0.006 0.008 0.006 0.007 0.007 0.002 0.001 0 0 0 0 0 0 0 0 0 0 0 0 0.002 0.002 0.006 0.005 0.004 0.004 0.002 0 0.001 0.003 0.001 0 0.001 0.001 0 0 0 0 0 0 0 0 0 0 0 0 0 0 0 0 0 0.001 0 0 0.001 0.001 0 0.001 0.001 0 0.001 0.001 0.001 0 0 0.015 0.022 0.022 0.015 
0.067 0 0.017 0.001 0 0.006 0.306 0.017 0.229 0 0.017 0.018 0.144 0.101 0.088 0.065 0.057 0.13 0.098 0.046 0.027 0.027 0.023 0.031 0.026 0.013 0.004 0.008 0.024 0.028 0.022 0.082 0.025 0 0.086 0.191 0.201 0.163 0.175 0.135 0.075 0.099 0.15 0.106 0.118 0.139 0.201 0.139 0.132 0.097 0.175 0.079 0.029 0.129 0.08 0.064 0.068 0.051 0.022 0.025 0.02 0.207 0.257 0.473 0.491 0.36 0.606 1 0.194 0.446 0.511 0.18 0.119 0.035 0.092 0.049 0.027 0.011 0.015 0.048 0.034 0.008 0.009 0.039 0 0 0 0.004 0.002 0.004 0.002 0.003 0.005 0.012 0.008 0.003 0.02 0.025 0.015 0.015 0.027 0.038 0.016 0.044 0.092 0.088 0.084 0.119 0.151 0.152 0.206 0.353 0.302 0.196 0.147 0.048 0.066 0.101 0.008 0.006 0.006 0.018 0.042 0.038 0.011 0.014 0.015 0.038 0.023 0.013 0.011 0.015 0.016 0.012 0.006 0.015 0.012 0.017 0.021 0.015 0.05 0.074 0.042 0.029 0.025 0.004 0.004 0.01 0.015 0.009 0.006 0.01 0.011 0.01 0.008 0.008 0.011 0.005 0.009 0.008 0.008 0.006 0.006 0.005 0.005 0.004 0.005 0.008 0.005 0.008 0.008 0.008 0.004 0.009 0.008 0.005 0.004 0.004 0.006 0.004 0.006 0.008 0.003 0.005 0 0.002 0 0 0.002 0.002 0.001 0 0 0 0 0 0 0 0.001 0.001 0 0.003 0.003 0 0.005 0.004 0.003 0.001 0.001 0.001 0.002 0.001 0.001 0.004 0.002 0.005 0.008 0.005 0.005 0.006 0.006 0.005 0.004 0.008 0.004 0.003 0.005 0.002 0.002 0.001 0 0 0.025 0.027 0.031 0.027 0.023 0.013 0.012 0.013 0.017 0.018 0.013 0.015 0.022 0.023 0.026 0.026 0.026 0.019 0.022 0.024 0.024 0.023 0.015 0.01 0.01 0.011 0.009 0.02 0.009 0.009 0.003 0 0 0 0 0 0 0 0.003 0.006 0.009 0.008 0.011 0.01 0.006 0.006 0.003 0.017 0.028 0.049 0.025 0.01 0.016 0.01 0.006 0.008 0 0 0 0 0 0 0 0 0 0 0 0.001 0.001 0 0 0.005 0.002 0.001 0.004 0.005 0.001 0.001 0.002 0.002 0 0.001 0 0 0.004 0 0.001 0.002 0 0.001 0 0 0 0.001 0.002 0.002 0.001 0.001 0.002 0.002 0.001 0.001 0.001 0.002 0.003 0.001 0.002 0.001 0 0.004 0.003 0 0.002 0 0 0.001 0.001 0.001 0 0 0 0 0 0.002 0 0 0.001 0.002 0 0.001 0.002 0.002 0.001 0.001 0.002 0.001 0.001 0.001 0.001 0.002 0.002 0.001 0.002 0.002 0.002 0.002 0.001 0.002 0.002 0.001 0.002 0.002 0 0 0 0.004 0.005 0.005 0.001 0 0 0 0 0 0 0 0 0 0 0 0 0 0 0 0 0 0 0 0 0 0.001 0.001 0 0 0.001 0.001 0.001 0.001 0.001 0.001 0 0.001 0.002 0.001 0.001 0.001 0 0 0 0.002 0.001 0 0 0 0 0 0 0 0 0 0 0 0 0 0 0 0 0 0 0 0 0 0 0 0 0 0.001 0.001 0.001 0.004 0.003 0.004 0.003 0.005 0.007 0.01 0.014 0.008 0.007 0.008 0.011 0.008 0.009 0.009 0.011 0.011 0.014 0.011 0.013 0.014 0.014 0.015 0.014 0.008 0.002 0.002 0.002 0 0 0 0 0 0 0 0 0 0 0 0 0 0 0 0 0 0 0 0 0 0 0.001 0.002 0.002 0.009 0.006 0 0.01 0.004 0.003 0.001 0.001 0.001 0.001 0.001 0.001 0.002 0.002 0.002 0.001 0.001 0.002 0.002 0 0 0.002 0.002 0.001 0.001 0.003 0.001 0.001 0 0 0 0.001 0.001 0.001 0 0.002 0.001 0 0.002 0.005 0.008 0.003 0.009 0.007 0.007 0.01 0.012 0.007 0.006 0.005 0.001 0.012 0.015 0.01 0.007 0.005 0.003 0.001 0 0 0 0 0 0 0 0 0 0 0 0 0 0 0 0.001 0.001 0 0.001 0 0.004 0.008 0.005 0.001 0.001 0 0 0 0 0 0.001 0 0 0 0 0 0 0 0 0 0 0 0 0 0 0 0 0 0 0 0 0 0 0 0 0 0 0 0 0 0.011 0.001 0.001 0 0.002 0.003 0.027 0.024 0.017 0.014 0.013 0.026 0.02 0.01 0.011 0.009 0.007 0.009 0.012 0.013 0.005 0.001 0.004 0.006 0.003 0.004 0.001 0 0.011 0.013 0.018 0.017 0.019 0.003 0.006 0.012 0.013 0.007 0.015 0.026 0.015 0.017 0.027 0.012 0.012 0.007 0.003 0.011 0.011 0.008 0.011 0.007 0.003 0.003 0.001 0.01 0.013 0.015 0.013 0.012 0.011 0.008 0.008 0.013 0.011 0.007 0.004 0.002 0.009 0.005 0.004 0 0.002 0.008 0.005 0.003 0.004 0.008 0 0 0 0 0 0 0.001 0 0 0.003 0.002 0.001 0.003 0.004 0.002 0.002 0.001 0.002 0.001 0 0 0 0 0 0 0 0.001 0.002 0.001 0 0 0 0 0 0.007 0.005 0.003 0.004 0.011 0.009 0.003 0.004 0.004 0.005 0.001 0 0.001 0 0 0 0 0 0 0 0 0 0 0 0 0 0.001 0.019 0.006 0.013 0.032 0.046 0.033 0.032 0.055 0.076 0.037 0.021 0.042 0.023 0.027 0.029 0.033 0.025 0.022 0.022 0.013 0.011 0.012 0.014 0.012 0.015 0.015 0.021 0.019 0.017 0.017 0.009 0.001 0.002 0.006 0.004 0.003 0.006 0.005 0.006 0 0.004 0.002 0.001 0.004 0.004 0.002 0 0 0.003 0.003 0.005 0 0 0.01 0.009 0.008 0.018 0.015 0 0.021 0.013 0.013 0.005 0.004 0.006 0.003 0.007 0.005 0.006 0.009 0.011 0.012 0.016 0.013 0.02 0.014 0.017 0.014 0.021 0.015 0.011 0.024 0.013 0.013 0.009 0 0 0.113 0.128 0.124 0.112 0.114 0.062 0.042 0.035 0.028 0.027 0.007 0.018 0.026 0.013 0.01 0.018 0.009 0.008 0.005 0.005 0.018 0.014 0.013 0.011 0.011 0.012 0.003 0.003 0.003 0.001 0.001 0 0 0.001 0.001 0 0 0 0.001 0.002 0.003 0.004 0.012 0.012 0.01 0.011 0.004 0.003 0.005 0.008 0.004 0.004 0 0 0.003 0 0 0 0.003 0.003 0 0.001 0.001 0.001 0.001 0 0.001 0.001 0 0 0 0.001 0.001 0 0.001 0.001 0.001 0.001 0 0 0 0 0 0 0 0 0.002 0.001 0.001 0.001 0 0 0 0.002 0.002 0.001 0.001 0.001 0.002 0 0.001 0.001 0 0.001 0.002 0.001 0.002 0 0 0.003 0.002 0 0 0 0 0.002 0.003 0.003 0.003 0.003 0.002 0.001 0.001 0.003 0.002 0.002 0.002 0.006 0.003 0.002 0.006 0.006 0.003 0.001 0.005 0.005 0.004 0.005 0.002 0.001 0.002 0.001 0.005 0.006 0.003 0.003 0.002 0.002 0.001 0.002 0.002 0.002 0.002 0.001 0.001 0.002 0.002 0.001 0.001 0 0.001 0 0 0 0 0 0 0 0 0 0 0 0 0 0 0 0 0 0 0 0 0 0 0 0 0 0 0 0 0 0 0 0 0 0 0 0 0 0 0 0 0 0 0 0 0 0 0 0 0 0 0 0 0 0 0 0 0 0 0 0.001 0.001 0 0 0 0 0.001 0 0 0.002 0.002 0.001 0.001 0.002 0.002 0.004 0.007 0.005 0.003 0.007 0.007 0.004 0.006 0.009 0.014 0.008 0.014 0.012 0.006 0.015 0.007 0.008 0.007 0.003 0.002 0.001 0.001 0 0.001 0 0 0 0.001 0 0 0 0 0 0 0 0 0 0 0 0 0 0 0 0 0.002 0.003 0.003 0.008 0.006 0 0.009 0.003 0.003 0 0 0 0 0 0 0 0 0 0.001 0 0 0 0 0 0 0 0 0.001 0.001 0 0 0 0 0 0.001 0.001 0.001 0.001 0.002 0 0 0.003 0.003 0.003 0.001 0.002 0.003 0.003 0.004 0.004 0.003 0.003 0.004 0.001 0.004 0.004 0.002 0.004 0.001 0 0 0 0 0 0 0 0 0 0 0 0 0 0 0 0 0 0 0 0 0 0 0.002 0.003 0.001 0.001 0.001 0 0 0 0 0 0 0 0 0 0 0 0 0 0 0 0 0 0 0 0 0 0 0 0 0 0 0 0 0 0 0 0 0 0.008 0.015 0.015 0.008 
0.042 0.001 0.005 0.001 0 0.01 0.418 0.024 0.176 0 0.009 0.012 0.092 0.071 0.065 0.043 0.034 0.085 0.067 0.038 0.025 0.023 0.018 0.033 0.026 0.019 0.008 0.014 0.032 0.03 0.033 0.125 0.037 0 0.054 0.108 0.114 0.096 0.096 0.077 0.042 0.054 0.086 0.067 0.064 0.081 0.129 0.079 0.073 0.069 0.12 0.046 0.025 0.086 0.063 0.049 0.048 0.03 0.023 0.024 0.014 0.161 0.202 0.374 0.283 0.195 0.262 0.216 1 0.439 0.368 0.578 0.383 0.064 0.134 0.068 0.043 0.015 0.009 0.027 0.015 0.003 0.003 0.022 0 0.001 0.001 0.002 0.002 0.002 0.002 0.002 0.002 0.008 0.003 0.002 0.011 0.013 0.01 0.006 0.011 0.007 0.002 0.018 0.026 0.023 0.023 0.023 0.042 0.039 0.052 0.084 0.074 0.044 0.034 0.013 0.02 0.028 0.01 0.006 0.005 0.012 0.023 0.022 0.003 0.003 0.003 0.013 0.004 0.002 0.002 0.004 0.002 0.002 0.004 0.004 0.003 0.004 0.01 0.005 0.017 0.022 0.011 0.011 0.009 0.007 0.001 0.006 0.018 0.01 0.006 0.009 0.01 0.01 0.007 0.013 0.008 0.005 0.007 0.01 0.008 0.005 0.004 0.006 0.006 0.006 0.005 0.01 0.012 0.011 0.012 0.013 0.01 0.006 0.005 0.002 0.002 0.003 0.003 0.001 0.002 0.004 0.001 0.002 0 0 0 0 0 0 0 0 0 0 0 0 0 0 0.001 0.001 0.001 0.003 0.003 0 0.004 0.004 0.003 0.001 0 0 0 0 0 0 0.001 0.003 0.003 0 0.002 0.004 0 0 0.001 0.001 0 0.001 0.001 0.001 0 0 0 0 0.011 0.013 0.015 0.013 0.012 0.005 0.002 0.008 0.022 0.027 0.016 0.018 0.023 0.036 0.028 0.034 0.033 0.031 0.034 0.028 0.029 0.03 0.018 0.011 0.01 0.009 0.002 0.007 0.006 0.005 0.002 0 0 0 0 0 0.001 0.001 0.001 0.002 0.002 0.004 0.004 0.003 0.003 0.003 0.003 0.036 0.053 0.08 0.035 0.017 0.01 0.007 0.005 0.006 0 0 0 0 0 0 0 0 0 0 0 0 0 0 0.003 0.003 0.002 0.002 0.003 0.003 0 0.002 0.001 0.001 0.001 0 0 0 0 0 0.001 0.002 0.001 0.001 0 0 0.001 0.003 0.002 0.001 0.001 0.001 0.004 0.004 0.001 0.002 0.002 0.002 0.002 0.001 0.001 0 0 0.002 0 0 0 0 0 0 0.002 0.002 0.002 0.002 0.001 0.001 0 0.003 0.002 0.004 0.004 0.006 0.003 0.004 0.005 0.007 0.004 0.002 0.008 0.007 0.004 0.005 0.003 0 0 0 0.005 0.004 0.004 0.004 0.004 0.004 0.002 0 0.003 0.003 0 0 0.002 0.005 0.004 0.002 0.001 0 0.001 0.001 0 0 0 0 0 0 0 0 0 0 0 0 0 0 0 0 0 0 0 0 0 0 0 0.001 0.001 0.001 0 0.001 0 0 0.001 0.001 0.001 0.001 0 0 0 0 0 0 0.001 0 0 0.001 0.002 0.001 0 0.001 0.002 0 0 0 0 0 0 0 0 0.001 0 0.001 0.001 0 0 0.001 0.001 0.001 0.004 0.003 0.002 0.001 0.006 0.005 0.004 0.002 0.006 0.005 0.003 0.003 0.005 0.004 0.003 0.003 0.002 0.006 0.007 0.006 0.007 0.007 0.008 0.008 0.006 0.003 0.003 0.003 0.001 0.002 0.001 0 0.001 0 0.003 0 0 0 0 0 0 0 0 0 0 0 0 0 0 0 0 0.001 0 0 0.002 0.002 0 0.002 0.001 0.001 0.001 0.001 0.001 0.001 0.001 0 0.001 0.001 0.002 0.002 0 0.001 0.002 0.001 0 0 0.001 0.001 0.001 0.001 0 0 0 0 0 0 0.001 0.001 0.001 0.001 0 0 0 0.002 0.004 0.002 0.006 0.004 0.004 0.006 0.01 0.004 0.003 0.003 0.004 0.01 0.008 0.008 0.007 0.008 0.006 0.002 0.002 0.002 0.003 0.002 0 0 0.001 0.001 0 0.001 0.003 0.003 0.003 0.002 0.001 0.004 0.004 0.004 0.004 0.003 0.004 0.004 0.005 0.002 0.002 0 0 0.002 0.001 0 0 0.001 0 0 0 0 0 0 0 0 0 0.001 0 0 0 0.001 0.001 0.001 0.001 0.001 0 0 0 0 0 0 0 0.002 0 0.002 0.004 0.001 0.001 0 0.003 0.002 0.012 0.011 0.01 0.007 0.006 0.013 0.014 0.009 0.009 0.009 0.01 0.009 0.009 0.015 0.002 0 0.003 0.002 0.001 0.001 0.001 0 0.002 0.007 0.007 0.005 0.005 0.005 0.004 0.005 0.007 0.004 0.006 0.009 0.01 0.008 0.013 0.006 0.009 0.004 0.003 0.008 0.007 0.006 0.005 0.004 0.002 0.001 0 0.004 0.007 0.008 0.006 0.007 0.006 0.003 0.003 0.005 0.004 0 0 0.001 0.001 0.002 0.001 0 0 0.006 0.001 0 0 0.002 0 0 0 0.001 0 0 0 0 0.001 0.001 0 0 0.001 0.001 0.001 0.001 0 0 0 0 0 0.001 0.001 0.001 0 0.001 0.001 0.002 0.002 0.002 0.002 0.001 0.001 0.001 0.002 0.001 0 0 0.003 0.002 0.001 0.001 0.001 0.001 0.001 0.001 0 0 0 0 0 0 0 0 0.001 0 0.001 0.001 0 0 0 0.005 0.002 0.007 0.01 0.018 0.011 0.009 0.028 0.061 0.024 0.019 0.034 0.018 0.019 0.029 0.029 0.016 0.014 0.011 0.014 0.012 0.011 0.011 0.009 0.011 0.011 0.016 0.009 0.008 0.005 0.001 0.001 0.001 0.003 0.004 0.003 0.004 0.002 0.003 0 0.001 0 0 0 0 0 0 0 0 0.001 0.002 0 0 0.004 0.008 0.008 0.011 0.011 0 0.012 0.009 0.008 0.004 0.003 0.002 0.003 0.003 0.001 0.002 0.002 0.009 0.006 0.003 0.006 0.012 0.008 0.003 0.008 0.01 0.005 0.007 0.014 0.006 0.006 0.002 0 0 0.055 0.073 0.062 0.068 0.064 0.031 0.021 0.017 0.01 0.009 0.003 0.006 0.007 0.005 0.006 0.006 0.002 0.001 0.002 0 0.005 0.005 0.006 0.007 0.007 0.006 0.003 0.001 0.002 0.002 0.002 0 0 0 0 0 0.001 0.001 0.001 0.002 0.001 0.001 0.004 0.004 0.004 0.004 0.003 0.001 0.001 0.001 0 0 0.001 0.001 0.002 0.001 0 0 0 0 0 0 0 0 0 0.001 0 0 0 0.002 0.002 0.002 0.002 0.001 0.002 0.002 0.001 0.001 0.001 0 0.001 0.001 0 0 0 0 0.001 0.002 0 0.002 0 0.001 0.001 0.001 0.001 0.002 0.001 0.001 0.001 0.002 0 0.001 0 0.001 0.002 0.001 0.001 0 0.001 0.003 0.002 0.001 0.001 0 0 0 0.001 0.001 0.001 0.001 0 0 0.001 0 0 0.001 0.001 0.003 0.002 0.001 0.003 0.003 0.002 0.001 0.004 0.004 0.002 0.004 0.003 0.002 0.002 0.001 0.002 0.003 0.002 0.001 0.001 0.001 0.001 0 0.002 0.002 0.001 0 0.001 0.001 0.001 0 0 0 0.001 0.001 0 0 0.001 0 0 0 0 0 0 0 0 0 0 0 0 0 0 0 0 0 0 0 0 0 0 0 0 0 0.001 0.001 0.001 0.001 0.001 0.001 0 0 0 0.002 0.001 0 0.001 0.001 0 0 0 0 0 0 0 0 0 0 0 0 0 0 0 0 0 0 0 0 0 0 0 0.001 0.005 0.002 0.004 0.006 0.006 0.005 0.005 0.007 0.008 0.007 0.007 0.011 0.009 0.006 0.012 0.012 0.016 0.011 0.02 0.016 0.014 0.016 0.009 0.012 0.008 0.005 0.007 0.006 0.002 0.003 0.002 0.001 0.001 0 0.004 0.001 0.001 0 0 0 0 0 0 0 0 0 0 0 0.001 0.001 0.001 0.003 0.004 0.005 0.014 0.01 0 0.013 0.008 0.005 0 0.001 0.001 0.001 0.001 0 0.001 0.002 0.002 0.003 0.001 0.002 0.004 0.002 0.001 0 0.003 0 0 0.004 0.001 0 0 0 0 0.003 0.004 0.003 0.004 0.003 0.002 0 0 0.003 0.002 0.003 0.004 0.003 0.002 0.005 0.006 0.002 0.002 0.003 0.001 0.006 0.005 0.008 0.007 0.005 0.006 0 0 0.001 0.001 0 0 0 0 0 0 0 0 0 0 0 0 0.003 0.003 0.003 0.003 0.001 0 0.001 0.001 0.001 0.001 0 0 0.001 0.001 0 0 0.001 0.001 0 0 0 0 0 0 0 0 0 0 0 0 0 0 0 0 0 0 0 0 0 0 0 0 0 0.014 0.009 0.009 0.014 
0.087 0.001 0.018 0 0 0.015 0.601 0.038 0.347 0 0.016 0.026 0.207 0.141 0.118 0.075 0.064 0.187 0.131 0.066 0.049 0.04 0.036 0.051 0.042 0.023 0.01 0.022 0.045 0.045 0.045 0.179 0.049 0 0.125 0.251 0.263 0.223 0.226 0.175 0.105 0.14 0.196 0.146 0.169 0.195 0.344 0.226 0.176 0.144 0.305 0.123 0.06 0.216 0.152 0.119 0.112 0.071 0.038 0.038 0.021 0.384 0.469 0.82 0.642 0.469 0.58 0.471 0.401 1 0.737 0.365 0.24 0.085 0.178 0.096 0.051 0.021 0.014 0.055 0.029 0.007 0.01 0.048 0 0 0 0 0 0.001 0.002 0 0 0.012 0.012 0.008 0.021 0.028 0.02 0.01 0.02 0.027 0.006 0.027 0.047 0.044 0.041 0.049 0.071 0.073 0.093 0.181 0.152 0.097 0.073 0.026 0.034 0.058 0.011 0.006 0.008 0.015 0.056 0.049 0.012 0.011 0.013 0.035 0.02 0.007 0.01 0.008 0.009 0.003 0.006 0.012 0.009 0.012 0.018 0.006 0.032 0.034 0.023 0.019 0.015 0.009 0.003 0.008 0.016 0.01 0.007 0.01 0.007 0.01 0.01 0.011 0.007 0.004 0.007 0.01 0.005 0.007 0.008 0.009 0.008 0.012 0.012 0.012 0.016 0.016 0.016 0.016 0.013 0.004 0.002 0.001 0.001 0.006 0.002 0 0.001 0.003 0 0 0 0 0.001 0 0 0 0 0 0 0.001 0.001 0.001 0 0 0.003 0.003 0.004 0.007 0.006 0 0.008 0.003 0.003 0 0.002 0 0.002 0.002 0 0.002 0.002 0.002 0.004 0.002 0.001 0.002 0.001 0.002 0.001 0.002 0.002 0.002 0.002 0.002 0.002 0.001 0 0 0.028 0.036 0.04 0.034 0.032 0.02 0.02 0.014 0.027 0.032 0.019 0.027 0.029 0.037 0.037 0.051 0.057 0.031 0.038 0.056 0.042 0.039 0.022 0.011 0.011 0.009 0.005 0.01 0.007 0.006 0.002 0 0 0.001 0.001 0 0 0 0 0.002 0.007 0.006 0.008 0.008 0.007 0.007 0.004 0.06 0.079 0.123 0.062 0.033 0.012 0.009 0.007 0.008 0.001 0 0.002 0 0.001 0.002 0 0.001 0.002 0.002 0 0.001 0.001 0.003 0.005 0.005 0.005 0.005 0.005 0.006 0.002 0.002 0.002 0.002 0.002 0 0.001 0 0.001 0 0.001 0.005 0 0.001 0 0 0 0.005 0.005 0.003 0.001 0.001 0.006 0.005 0.003 0.002 0.005 0.007 0.006 0.004 0.005 0.002 0 0.008 0.005 0.001 0.002 0 0 0.002 0.003 0.003 0.003 0.003 0.002 0.001 0.003 0.003 0.003 0.003 0.006 0.009 0.007 0.005 0.005 0.008 0.003 0.002 0.008 0.006 0.004 0.004 0.003 0.002 0.004 0.002 0.005 0.006 0.006 0.006 0.004 0.004 0.004 0.001 0.006 0.004 0.002 0.001 0.002 0.003 0.001 0 0 0 0 0 0 0 0.001 0 0 0 0 0 0 0 0 0 0 0 0 0 0 0 0 0 0.001 0 0.001 0.002 0.001 0.001 0.001 0.002 0.002 0.002 0.003 0.003 0.002 0.002 0.002 0.002 0.002 0.004 0.002 0 0 0.001 0.002 0.001 0.001 0.002 0.002 0.003 0.002 0.001 0.001 0.002 0.002 0 0.001 0 0.002 0.002 0.001 0.003 0.001 0.001 0 0.001 0.004 0.002 0.004 0.012 0.003 0.005 0.007 0.006 0.003 0.007 0.017 0.008 0.006 0.011 0.012 0.008 0.01 0.012 0.013 0.011 0.017 0.014 0.02 0.022 0.025 0.026 0.02 0.013 0.005 0.004 0.002 0.001 0 0.001 0 0 0.002 0.001 0.001 0 0 0 0.001 0 0 0 0 0 0 0 0 0 0 0.002 0.003 0.004 0.011 0.007 0 0.012 0.004 0.003 0.002 0 0 0 0 0 0 0 0.002 0 0 0 0.002 0.001 0 0 0 0 0 0 0 0 0 0 0 0.003 0.003 0.002 0.003 0.003 0.001 0 0.004 0.012 0.013 0.012 0.015 0.016 0.011 0.014 0.022 0.006 0.006 0.01 0.005 0.022 0.017 0.014 0.008 0.007 0.007 0 0.001 0.001 0.001 0 0.001 0.001 0 0 0.001 0.001 0.001 0.001 0.001 0.001 0.001 0.004 0.003 0.003 0.002 0.001 0.001 0.004 0.003 0.002 0.002 0 0 0 0 0 0 0.002 0.001 0 0 0 0 0 0 0 0 0 0 0 0 0 0 0 0 0 0 0 0 0 0 0 0 0 0 0.004 0.004 0.002 0.005 0 0.003 0.007 0.025 0.024 0.017 0.016 0.014 0.031 0.023 0.016 0.011 0.012 0.014 0.018 0.012 0.017 0.005 0 0.012 0.012 0.003 0.002 0.001 0 0.008 0.018 0.023 0.021 0.022 0.006 0.008 0.018 0.021 0.015 0.019 0.028 0.025 0.024 0.037 0.022 0.023 0.01 0.003 0.015 0.013 0.01 0.015 0.013 0.013 0.015 0.011 0.019 0.02 0.018 0.017 0.017 0.014 0.011 0.002 0.011 0.009 0.002 0.001 0.004 0.008 0.008 0.004 0.001 0.001 0.012 0.011 0.002 0.002 0.012 0 0 0 0 0 0 0 0 0 0.001 0 0 0.002 0.002 0.001 0.001 0.001 0.001 0 0 0.001 0 0 0.001 0.001 0.001 0.001 0.003 0.002 0.001 0.001 0 0 0.001 0.013 0.009 0.004 0.005 0.009 0.007 0.003 0.004 0 0.001 0.002 0.001 0.001 0.001 0.002 0.001 0 0.001 0.001 0.001 0.001 0 0.002 0 0 0 0.001 0.009 0.006 0.019 0.036 0.062 0.038 0.037 0.077 0.136 0.06 0.045 0.09 0.042 0.059 0.066 0.076 0.043 0.043 0.034 0.028 0.023 0.019 0.022 0.02 0.026 0.026 0.041 0.019 0.022 0.02 0.01 0.004 0.005 0.002 0.007 0.003 0.013 0.003 0.005 0 0.005 0.002 0 0.004 0.004 0.002 0 0 0 0.001 0.008 0.005 0.002 0.017 0.016 0.019 0.036 0.023 0 0.039 0.022 0.021 0.006 0.005 0.005 0.004 0.006 0.006 0.006 0.009 0.021 0.019 0.021 0.017 0.028 0.018 0.019 0.02 0.032 0.018 0.017 0.043 0.027 0.022 0.012 0 0 0.151 0.176 0.156 0.165 0.146 0.078 0.057 0.049 0.04 0.037 0.014 0.023 0.032 0.018 0.021 0.028 0.014 0.009 0.014 0.009 0.02 0.017 0.02 0.011 0.012 0.013 0.004 0.004 0.002 0.001 0.001 0 0 0.001 0 0 0.001 0.002 0.001 0.002 0.004 0.004 0.013 0.011 0.008 0.007 0.002 0.007 0.008 0.009 0.003 0.003 0 0 0.003 0 0 0 0 0 0.001 0.001 0 0 0.001 0 0 0 0 0 0.001 0.003 0 0 0.003 0.001 0 0.002 0 0 0.001 0.001 0 0 0 0 0.002 0.001 0 0 0 0.001 0.001 0.003 0.002 0.001 0.001 0.001 0.003 0.002 0.002 0.002 0.001 0.002 0.002 0.001 0.004 0.001 0 0.003 0.002 0 0 0 0 0 0.001 0.001 0.001 0.001 0.001 0.002 0.001 0.001 0.001 0.002 0.001 0.004 0.002 0.003 0.005 0.004 0.003 0.002 0.006 0.005 0.005 0.003 0.002 0.001 0 0 0.002 0.002 0.002 0.002 0.002 0.002 0.002 0 0.001 0 0 0 0 0.001 0.001 0.001 0.001 0 0.001 0 0 0 0 0 0 0 0 0 0 0 0 0 0 0 0 0 0 0 0 0 0 0 0 0 0 0 0 0 0 0 0 0 0 0 0 0 0 0.001 0.001 0 0 0 0 0 0 0 0 0 0 0 0 0 0 0 0 0 0 0 0 0 0 0 0 0 0.003 0 0 0.004 0.003 0.003 0.004 0.004 0.005 0.011 0.019 0.014 0.01 0.015 0.02 0.014 0.015 0.018 0.027 0.019 0.029 0.023 0.02 0.02 0.017 0.017 0.017 0.011 0.001 0.001 0.001 0 0 0 0.001 0 0 0 0 0 0.001 0.001 0 0.001 0.001 0 0 0 0 0 0.001 0 0 0.004 0.006 0.009 0.017 0.012 0 0.017 0.009 0.006 0.001 0.001 0.001 0.001 0.001 0.001 0.001 0.001 0.001 0.001 0.001 0.001 0.003 0.003 0.002 0.001 0.003 0.003 0.001 0.002 0.002 0.003 0.001 0 0 0.005 0.006 0.005 0.006 0.003 0.001 0.001 0.003 0.006 0.006 0.003 0.006 0.006 0.004 0.007 0.01 0.005 0.003 0.002 0.002 0.009 0.009 0.01 0.008 0.006 0.005 0 0 0 0 0 0 0 0 0 0 0 0 0 0 0 0 0 0 0 0 0 0.002 0.003 0.003 0.001 0.001 0 0 0 0 0 0 0 0 0 0 0 0 0 0 0 0 0 0 0 0 0 0 0 0 0 0 0 0 0 0 0 0 0 0.018 0.025 0.025 0.018
[truncated: 5,970,802 more chars]
