# Supplementary material for: Mapping allosteric communications within individual proteins
Source: Nat Commun. 2020 Jul 31;11:3862. doi: 10.1038/s41467-020-17618-2 (PMC7395124; doi:10.1038/s41467-020-17618-2)
Supplement: Supplementary file 6 — Supplementary Data 3 [file 41467_2020_17618_MOESM6_ESM.zip › Ohm-results/1lth/1lth-hotspots.txt]

314 151 152 155 164 165 167 169 252 1097 1100 1109 1110 1112 1114 1133 1197 1259 
944 467 470 479 480 482 484 503 567 629 781 782 785 794 795 796 797 799 
771 702 745 746 747 751 755 770 871 872 875 885 886 887 904 906 907 
141 72 115 116 117 121 125 140 241 242 245 249 255 256 257 276 277 
1086 1060 1061 1062 1066 1070 1085 1091 1182 1186 1187 1190 1194 1200 1201 1202 1219 1221 1222 
948 946 947 949 950 952 973 974 975 976 1010 1011 1012 1013 1014 1015 1016 1017 1018 1020 
547 545 546 548 549 550 959 987 988 990 991 992 993 1004 1005 1177 
232 230 231 233 644 660 661 672 673 675 676 677 678 689 690 862 
318 316 317 319 320 343 344 345 346 380 381 382 383 384 385 386 
3 1 2 4 5 28 29 30 31 43 47 59 60 65 66 67 68 69 70 71 
633 631 632 634 635 695 696 697 698 699 700 701 
358 353 354 355 356 357 359 362 363 373 374 375 
