# Supplementary material for: Mapping allosteric communications within individual proteins
Source: Nat Commun. 2020 Jul 31;11:3862. doi: 10.1038/s41467-020-17618-2 (PMC7395124; doi:10.1038/s41467-020-17618-2)
Supplement: Supplementary file 6 — Supplementary Data 3 [file 41467_2020_17618_MOESM6_ESM.zip › Ohm-results/1lth/1lth-index.txt]

1 1/A 7/PRO
2 1/A 8/THR
3 1/A 9/LYS
4 1/A 10/LEU
5 1/A 11/ALA
6 1/A 12/VAL
7 1/A 13/ILE
8 1/A 14/GLY
9 1/A 15/ALA
10 1/A 16/GLY
11 1/A 17/ALA
12 1/A 18/VAL
13 1/A 19/GLY
14 1/A 20/SER
15 1/A 21/THR
16 1/A 22/LEU
17 1/A 23/ALA
18 1/A 24/PHE
19 1/A 25/ALA
20 1/A 26/ALA
21 1/A 27/ALA
22 1/A 28/GLN
23 1/A 29/ARG
24 1/A 30/GLY
25 1/A 31/ILE
26 1/A 32/ALA
27 1/A 33/ARG
28 1/A 34/GLU
29 1/A 35/ILE
30 1/A 36/VAL
31 1/A 37/LEU
32 1/A 38/GLU
33 1/A 39/ASP
34 1/A 40/ILE
35 1/A 41/ALA
36 1/A 42/LYS
37 1/A 43/GLU
38 1/A 44/ARG
39 1/A 45/VAL
40 1/A 46/GLU
41 1/A 47/ALA
42 1/A 48/GLU
43 1/A 49/VAL
44 1/A 50/LEU
45 1/A 51/ASP
46 1/A 52/MET
47 1/A 53/GLN
48 1/A 54/HIS
49 1/A 55/GLY
50 1/A 56/SER
51 1/A 57/SER
52 1/A 58/PHE
53 1/A 59/TYR
54 1/A 60/PRO
55 1/A 61/THR
56 1/A 62/VAL
57 1/A 63/SER
58 1/A 64/ILE
59 1/A 65/ASP
60 1/A 66/GLY
61 1/A 67/SER
62 1/A 68/ASP
63 1/A 69/ASP
64 1/A 70/PRO
65 1/A 71/GLU
66 1/A 72/ILE
67 1/A 73/CYS
68 1/A 74/ARG
69 1/A 75/ASP
70 1/A 76/ALA
71 1/A 77/ASP
72 1/A 78/MET
73 1/A 79/VAL
74 1/A 80/VAL
75 1/A 81/ILE
76 1/A 82/THR
77 1/A 83/ALA
78 1/A 84/GLY
79 1/A 85/PRO
80 1/A 86/ARG
81 1/A 87/GLN
82 1/A 88/LYS
83 1/A 89/PRO
84 1/A 90/GLY
85 1/A 91/GLN
86 1/A 92/SER
87 1/A 93/ARG
88 1/A 94/LEU
89 1/A 95/GLU
90 1/A 96/LEU
91 1/A 97/VAL
92 1/A 98/GLY
93 1/A 99/ALA
94 1/A 100/THR
95 1/A 101/VAL
96 1/A 102/ASN
97 1/A 103/ILE
98 1/A 104/LEU
99 1/A 105/LYS
100 1/A 106/ALA
101 1/A 107/ILE
102 1/A 108/MET
103 1/A 109/PRO
104 1/A 110/ASN
105 1/A 111/LEU
106 1/A 112/VAL
107 1/A 113/LYS
108 1/A 114/VAL
109 1/A 115/ALA
110 1/A 116/PRO
111 1/A 117/ASN
112 1/A 118/ALA
113 1/A 119/ILE
114 1/A 120/TYR
115 1/A 121/MET
116 1/A 122/LEU
117 1/A 123/ILE
118 1/A 124/THR
119 1/A 125/ASN
120 1/A 126/PRO
121 1/A 127/VAL
122 1/A 128/ASP
123 1/A 129/ILE
124 1/A 130/ALA
125 1/A 131/THR
126 1/A 132/HIS
127 1/A 133/VAL
128 1/A 134/ALA
129 1/A 135/GLN
130 1/A 136/LYS
131 1/A 137/LEU
132 1/A 138/THR
133 1/A 139/GLY
134 1/A 140/LEU
135 1/A 141/PRO
136 1/A 142/GLU
137 1/A 143/ASN
138 1/A 144/GLN
139 1/A 145/ILE
140 1/A 146/PHE
141 1/A 147/GLY
142 1/A 148/SER
143 1/A 149/GLY
144 1/A 150/THR
145 1/A 151/ASN
146 1/A 152/LEU
147 1/A 153/ASP
148 1/A 154/SER
149 1/A 155/ALA
150 1/A 156/ARG
151 1/A 157/LEU
152 1/A 158/ARG
153 1/A 159/PHE
154 1/A 160/LEU
155 1/A 161/ILE
156 1/A 162/ALA
157 1/A 163/GLN
158 1/A 164/GLN
159 1/A 165/THR
160 1/A 166/GLY
161 1/A 167/VAL
162 1/A 168/ASN
163 1/A 169/VAL
164 1/A 170/LYS
165 1/A 171/ASN
166 1/A 172/VAL
167 1/A 173/HIS
168 1/A 174/ALA
169 1/A 175/TYR
170 1/A 176/ILE
171 1/A 177/ALA
172 1/A 178/GLY
173 1/A 179/GLU
174 1/A 180/HIS
175 1/A 181/GLY
176 1/A 182/ASP
177 1/A 183/SER
178 1/A 184/GLU
179 1/A 185/VAL
180 1/A 186/PRO
181 1/A 187/LEU
182 1/A 188/TRP
183 1/A 189/GLU
184 1/A 190/SER
185 1/A 191/ALA
186 1/A 192/THR
187 1/A 193/ILE
188 1/A 194/GLY
189 1/A 195/GLY
190 1/A 196/VAL
191 1/A 197/PRO
192 1/A 198/MET
193 1/A 199/SER
194 1/A 200/ASP
195 1/A 201/TRP
196 1/A 202/THR
197 1/A 203/PRO
198 1/A 204/LEU
199 1/A 205/PRO
200 1/A 206/GLY
201 1/A 207/HIS
202 1/A 208/ASP
203 1/A 209/PRO
204 1/A 210/LEU
205 1/A 211/ASP
206 1/A 212/ALA
207 1/A 213/ASP
208 1/A 214/LYS
209 1/A 215/ARG
210 1/A 216/GLU
211 1/A 217/GLU
212 1/A 218/ILE
213 1/A 219/HIS
214 1/A 220/GLN
215 1/A 221/GLU
216 1/A 222/VAL
217 1/A 223/LYS
218 1/A 224/ASN
219 1/A 225/ALA
220 1/A 226/ALA
221 1/A 227/TYR
222 1/A 228/LYS
223 1/A 229/ILE
224 1/A 230/ILE
225 1/A 231/ASN
226 1/A 232/GLY
227 1/A 233/LYS
228 1/A 234/GLY
229 1/A 235/ALA
230 1/A 236/THR
231 1/A 237/ASN
232 1/A 238/TYR
233 1/A 239/ALA
234 1/A 240/ILE
235 1/A 241/GLY
236 1/A 242/MET
237 1/A 243/SER
238 1/A 244/GLY
239 1/A 245/VAL
240 1/A 246/ASP
241 1/A 247/ILE
242 1/A 248/ILE
243 1/A 249/GLU
244 1/A 250/ALA
245 1/A 251/VAL
246 1/A 252/LEU
247 1/A 253/HIS
248 1/A 254/ASP
249 1/A 255/THR
250 1/A 256/ASN
251 1/A 257/ARG
252 1/A 258/ILE
253 1/A 259/LEU
254 1/A 260/PRO
255 1/A 261/VAL
256 1/A 262/SER
257 1/A 263/SER
258 1/A 264/MET
259 1/A 265/LEU
260 1/A 266/LYS
261 1/A 267/ASP
262 1/A 268/PHE
263 1/A 269/HIS
264 1/A 270/GLY
265 1/A 271/ILE
266 1/A 272/SER
267 1/A 273/ASP
268 1/A 274/ILE
269 1/A 275/CYS
270 1/A 276/MET
271 1/A 277/SER
272 1/A 278/VAL
273 1/A 279/PRO
274 1/A 280/THR
275 1/A 281/LEU
276 1/A 282/LEU
277 1/A 283/ASN
278 1/A 284/ARG
279 1/A 285/GLN
280 1/A 286/GLY
281 1/A 287/VAL
282 1/A 288/ASN
283 1/A 289/ASN
284 1/A 290/THR
285 1/A 291/ILE
286 1/A 292/ASN
287 1/A 293/THR
288 1/A 294/PRO
289 1/A 295/VAL
290 1/A 296/SER
291 1/A 297/ASP
292 1/A 298/LYS
293 1/A 299/GLU
294 1/A 300/LEU
295 1/A 301/ALA
296 1/A 302/ALA
297 1/A 303/LEU
298 1/A 304/LYS
299 1/A 305/ARG
300 1/A 306/SER
301 1/A 307/ALA
302 1/A 308/GLU
303 1/A 309/THR
304 1/A 310/LEU
305 1/A 311/LYS
306 1/A 312/GLU
307 1/A 313/THR
308 1/A 314/ALA
309 1/A 315/ALA
310 1/A 316/GLN
311 1/A 317/PHE
312 1/A 318/GLY
313 1/A 319/PHE
314 2/A 320/FBP
315 2/A 321/NAD
316 3/B 7/PRO
317 3/B 8/THR
318 3/B 9/LYS
319 3/B 10/LEU
320 3/B 11/ALA
321 3/B 12/VAL
322 3/B 13/ILE
323 3/B 14/GLY
324 3/B 15/ALA
325 3/B 16/GLY
326 3/B 17/ALA
327 3/B 18/VAL
328 3/B 19/GLY
329 3/B 20/SER
330 3/B 21/THR
331 3/B 22/LEU
332 3/B 23/ALA
333 3/B 24/PHE
334 3/B 25/ALA
335 3/B 26/ALA
336 3/B 27/ALA
337 3/B 28/GLN
338 3/B 29/ARG
339 3/B 30/GLY
340 3/B 31/ILE
341 3/B 32/ALA
342 3/B 33/ARG
343 3/B 34/GLU
344 3/B 35/ILE
345 3/B 36/VAL
346 3/B 37/LEU
347 3/B 38/GLU
348 3/B 39/ASP
349 3/B 40/ILE
350 3/B 41/ALA
351 3/B 42/LYS
352 3/B 43/GLU
353 3/B 44/ARG
354 3/B 45/VAL
355 3/B 46/GLU
356 3/B 47/ALA
357 3/B 48/GLU
358 3/B 49/VAL
359 3/B 50/LEU
360 3/B 51/ASP
361 3/B 52/MET
362 3/B 53/GLN
363 3/B 54/HIS
364 3/B 55/GLY
365 3/B 56/SER
366 3/B 57/SER
367 3/B 58/PHE
368 3/B 59/TYR
369 3/B 60/PRO
370 3/B 61/THR
371 3/B 62/VAL
372 3/B 63/SER
373 3/B 64/ILE
374 3/B 65/ASP
375 3/B 66/GLY
376 3/B 67/SER
377 3/B 68/ASP
378 3/B 69/ASP
379 3/B 70/PRO
380 3/B 71/GLU
381 3/B 72/ILE
382 3/B 73/CYS
383 3/B 74/ARG
384 3/B 75/ASP
385 3/B 76/ALA
386 3/B 77/ASP
387 3/B 78/MET
388 3/B 79/VAL
389 3/B 80/VAL
390 3/B 81/ILE
391 3/B 82/THR
392 3/B 83/ALA
393 3/B 84/GLY
394 3/B 85/PRO
395 3/B 86/ARG
396 3/B 87/GLN
397 3/B 88/LYS
398 3/B 89/PRO
399 3/B 90/GLY
400 3/B 91/GLN
401 3/B 92/SER
402 3/B 93/ARG
403 3/B 94/LEU
404 3/B 95/GLU
405 3/B 96/LEU
406 3/B 97/VAL
407 3/B 98/GLY
408 3/B 99/ALA
409 3/B 100/THR
410 3/B 101/VAL
411 3/B 102/ASN
412 3/B 103/ILE
413 3/B 104/LEU
414 3/B 105/LYS
415 3/B 106/ALA
416 3/B 107/ILE
417 3/B 108/MET
418 3/B 109/PRO
419 3/B 110/ASN
420 3/B 111/LEU
421 3/B 112/VAL
422 3/B 113/LYS
423 3/B 114/VAL
424 3/B 115/ALA
425 3/B 116/PRO
426 3/B 117/ASN
427 3/B 118/ALA
428 3/B 119/ILE
429 3/B 120/TYR
430 3/B 121/MET
431 3/B 122/LEU
432 3/B 123/ILE
433 3/B 124/THR
434 3/B 125/ASN
435 3/B 126/PRO
436 3/B 127/VAL
437 3/B 128/ASP
438 3/B 129/ILE
439 3/B 130/ALA
440 3/B 131/THR
441 3/B 132/HIS
442 3/B 133/VAL
443 3/B 134/ALA
444 3/B 135/GLN
445 3/B 136/LYS
446 3/B 137/LEU
447 3/B 138/THR
448 3/B 139/GLY
449 3/B 140/LEU
450 3/B 141/PRO
451 3/B 142/GLU
452 3/B 143/ASN
453 3/B 144/GLN
454 3/B 145/ILE
455 3/B 146/PHE
456 3/B 147/GLY
457 3/B 148/SER
458 3/B 149/GLY
459 3/B 150/THR
460 3/B 151/ASN
461 3/B 152/LEU
462 3/B 153/ASP
463 3/B 154/SER
464 3/B 155/ALA
465 3/B 156/ARG
466 3/B 157/LEU
467 3/B 158/ARG
468 3/B 159/PHE
469 3/B 160/LEU
470 3/B 161/ILE
471 3/B 162/ALA
472 3/B 163/GLN
473 3/B 164/GLN
474 3/B 165/THR
475 3/B 166/GLY
476 3/B 167/VAL
477 3/B 168/ASN
478 3/B 169/VAL
479 3/B 170/LYS
480 3/B 171/ASN
481 3/B 172/VAL
482 3/B 173/HIS
483 3/B 174/ALA
484 3/B 175/TYR
485 3/B 176/ILE
486 3/B 177/ALA
487 3/B 178/GLY
488 3/B 179/GLU
489 3/B 180/HIS
490 3/B 181/GLY
491 3/B 182/ASP
492 3/B 183/SER
493 3/B 184/GLU
494 3/B 185/VAL
495 3/B 186/PRO
496 3/B 187/LEU
497 3/B 188/TRP
498 3/B 189/GLU
499 3/B 190/SER
500 3/B 191/ALA
501 3/B 192/THR
502 3/B 193/ILE
503 3/B 194/GLY
504 3/B 195/GLY
505 3/B 196/VAL
506 3/B 197/PRO
507 3/B 198/MET
508 3/B 199/SER
509 3/B 200/ASP
510 3/B 201/TRP
511 3/B 202/THR
512 3/B 203/PRO
513 3/B 204/LEU
514 3/B 205/PRO
515 3/B 206/GLY
516 3/B 207/HIS
517 3/B 208/ASP
518 3/B 209/PRO
519 3/B 210/LEU
520 3/B 211/ASP
521 3/B 212/ALA
522 3/B 213/ASP
523 3/B 214/LYS
524 3/B 215/ARG
525 3/B 216/GLU
526 3/B 217/GLU
527 3/B 218/ILE
528 3/B 219/HIS
529 3/B 220/GLN
530 3/B 221/GLU
531 3/B 222/VAL
532 3/B 223/LYS
533 3/B 224/ASN
534 3/B 225/ALA
535 3/B 226/ALA
536 3/B 227/TYR
537 3/B 228/LYS
538 3/B 229/ILE
539 3/B 230/ILE
540 3/B 231/ASN
541 3/B 232/GLY
542 3/B 233/LYS
543 3/B 234/GLY
544 3/B 235/ALA
545 3/B 236/THR
546 3/B 237/ASN
547 3/B 238/TYR
548 3/B 239/ALA
549 3/B 240/ILE
550 3/B 241/GLY
551 3/B 242/MET
552 3/B 243/SER
553 3/B 244/GLY
554 3/B 245/VAL
555 3/B 246/ASP
556 3/B 247/ILE
557 3/B 248/ILE
558 3/B 249/GLU
559 3/B 250/ALA
560 3/B 251/VAL
561 3/B 252/LEU
562 3/B 253/HIS
563 3/B 254/ASP
564 3/B 255/THR
565 3/B 256/ASN
566 3/B 257/ARG
567 3/B 258/ILE
568 3/B 259/LEU
569 3/B 260/PRO
570 3/B 261/VAL
571 3/B 262/SER
572 3/B 263/SER
573 3/B 264/MET
574 3/B 265/LEU
575 3/B 266/LYS
576 3/B 267/ASP
577 3/B 268/PHE
578 3/B 269/HIS
579 3/B 270/GLY
580 3/B 271/ILE
581 3/B 272/SER
582 3/B 273/ASP
583 3/B 274/ILE
584 3/B 275/CYS
585 3/B 276/MET
586 3/B 277/SER
587 3/B 278/VAL
588 3/B 279/PRO
589 3/B 280/THR
590 3/B 281/LEU
591 3/B 282/LEU
592 3/B 283/ASN
593 3/B 284/ARG
594 3/B 285/GLN
595 3/B 286/GLY
596 3/B 287/VAL
597 3/B 288/ASN
598 3/B 289/ASN
599 3/B 290/THR
600 3/B 291/ILE
601 3/B 292/ASN
602 3/B 293/THR
603 3/B 294/PRO
604 3/B 295/VAL
605 3/B 296/SER
606 3/B 297/ASP
607 3/B 298/LYS
608 3/B 299/GLU
609 3/B 300/LEU
610 3/B 301/ALA
611 3/B 302/ALA
612 3/B 303/LEU
613 3/B 304/LYS
614 3/B 305/ARG
615 3/B 306/SER
616 3/B 307/ALA
617 3/B 308/GLU
618 3/B 309/THR
619 3/B 310/LEU
620 3/B 311/LYS
621 3/B 312/GLU
622 3/B 313/THR
623 3/B 314/ALA
624 3/B 315/ALA
625 3/B 316/GLN
626 3/B 317/PHE
627 3/B 318/GLY
628 3/B 319/PHE
629 4/B 320/FBP
630 4/B 321/NAD
631 5/C 7/PRO
632 5/C 8/THR
633 5/C 9/LYS
634 5/C 10/LEU
635 5/C 11/ALA
636 5/C 12/VAL
637 5/C 13/ILE
638 5/C 14/GLY
639 5/C 15/ALA
640 5/C 16/GLY
641 5/C 17/ALA
642 5/C 18/VAL
643 5/C 19/GLY
644 5/C 20/SER
645 5/C 21/THR
646 5/C 22/LEU
647 5/C 23/ALA
648 5/C 24/PHE
649 5/C 25/ALA
650 5/C 26/ALA
651 5/C 27/ALA
652 5/C 28/GLN
653 5/C 29/ARG
654 5/C 30/GLY
655 5/C 31/ILE
656 5/C 32/ALA
657 5/C 33/ARG
658 5/C 34/GLU
659 5/C 35/ILE
660 5/C 36/VAL
661 5/C 37/LEU
662 5/C 38/GLU
663 5/C 39/ASP
664 5/C 40/ILE
665 5/C 41/ALA
666 5/C 42/LYS
667 5/C 43/GLU
668 5/C 44/ARG
669 5/C 45/VAL
670 5/C 46/GLU
671 5/C 47/ALA
672 5/C 48/GLU
673 5/C 49/VAL
674 5/C 50/LEU
675 5/C 51/ASP
676 5/C 52/MET
677 5/C 53/GLN
678 5/C 54/HIS
679 5/C 55/GLY
680 5/C 56/SER
681 5/C 57/SER
682 5/C 58/PHE
683 5/C 59/TYR
684 5/C 60/PRO
685 5/C 61/THR
686 5/C 62/VAL
687 5/C 63/SER
688 5/C 64/ILE
689 5/C 65/ASP
690 5/C 66/GLY
691 5/C 67/SER
692 5/C 68/ASP
693 5/C 69/ASP
694 5/C 70/PRO
695 5/C 71/GLU
696 5/C 72/ILE
697 5/C 73/CYS
698 5/C 74/ARG
699 5/C 75/ASP
700 5/C 76/ALA
701 5/C 77/ASP
702 5/C 78/MET
703 5/C 79/VAL
704 5/C 80/VAL
705 5/C 81/ILE
706 5/C 82/THR
707 5/C 83/ALA
708 5/C 84/GLY
709 5/C 85/PRO
710 5/C 86/ARG
711 5/C 87/GLN
712 5/C 88/LYS
713 5/C 89/PRO
714 5/C 90/GLY
715 5/C 91/GLN
716 5/C 92/SER
717 5/C 93/ARG
718 5/C 94/LEU
719 5/C 95/GLU
720 5/C 96/LEU
721 5/C 97/VAL
722 5/C 98/GLY
723 5/C 99/ALA
724 5/C 100/THR
725 5/C 101/VAL
726 5/C 102/ASN
727 5/C 103/ILE
728 5/C 104/LEU
729 5/C 105/LYS
730 5/C 106/ALA
731 5/C 107/ILE
732 5/C 108/MET
733 5/C 109/PRO
734 5/C 110/ASN
735 5/C 111/LEU
736 5/C 112/VAL
737 5/C 113/LYS
738 5/C 114/VAL
739 5/C 115/ALA
740 5/C 116/PRO
741 5/C 117/ASN
742 5/C 118/ALA
743 5/C 119/ILE
744 5/C 120/TYR
745 5/C 121/MET
746 5/C 122/LEU
747 5/C 123/ILE
748 5/C 124/THR
749 5/C 125/ASN
750 5/C 126/PRO
751 5/C 127/VAL
752 5/C 128/ASP
753 5/C 129/ILE
754 5/C 130/ALA
755 5/C 131/THR
756 5/C 132/HIS
757 5/C 133/VAL
758 5/C 134/ALA
759 5/C 135/GLN
760 5/C 136/LYS
761 5/C 137/LEU
762 5/C 138/THR
763 5/C 139/GLY
764 5/C 140/LEU
765 5/C 141/PRO
766 5/C 142/GLU
767 5/C 143/ASN
768 5/C 144/GLN
769 5/C 145/ILE
770 5/C 146/PHE
771 5/C 147/GLY
772 5/C 148/SER
773 5/C 149/GLY
774 5/C 150/THR
775 5/C 151/ASN
776 5/C 152/LEU
777 5/C 153/ASP
778 5/C 154/SER
779 5/C 155/ALA
780 5/C 156/ARG
781 5/C 157/LEU
782 5/C 158/ARG
783 5/C 159/PHE
784 5/C 160/LEU
785 5/C 161/ILE
786 5/C 162/ALA
787 5/C 163/GLN
788 5/C 164/GLN
789 5/C 165/THR
790 5/C 166/GLY
791 5/C 167/VAL
792 5/C 168/ASN
793 5/C 169/VAL
794 5/C 170/LYS
795 5/C 171/ASN
796 5/C 172/VAL
797 5/C 173/HIS
798 5/C 174/ALA
799 5/C 175/TYR
800 5/C 176/ILE
801 5/C 177/ALA
802 5/C 178/GLY
803 5/C 179/GLU
804 5/C 180/HIS
805 5/C 181/GLY
806 5/C 182/ASP
807 5/C 183/SER
808 5/C 184/GLU
809 5/C 185/VAL
810 5/C 186/PRO
811 5/C 187/LEU
812 5/C 188/TRP
813 5/C 189/GLU
814 5/C 190/SER
815 5/C 191/ALA
816 5/C 192/THR
817 5/C 193/ILE
818 5/C 194/GLY
819 5/C 195/GLY
820 5/C 196/VAL
821 5/C 197/PRO
822 5/C 198/MET
823 5/C 199/SER
824 5/C 200/ASP
825 5/C 201/TRP
826 5/C 202/THR
827 5/C 203/PRO
828 5/C 204/LEU
829 5/C 205/PRO
830 5/C 206/GLY
831 5/C 207/HIS
832 5/C 208/ASP
833 5/C 209/PRO
834 5/C 210/LEU
835 5/C 211/ASP
836 5/C 212/ALA
837 5/C 213/ASP
838 5/C 214/LYS
839 5/C 215/ARG
840 5/C 216/GLU
841 5/C 217/GLU
842 5/C 218/ILE
843 5/C 219/HIS
844 5/C 220/GLN
845 5/C 221/GLU
846 5/C 222/VAL
847 5/C 223/LYS
848 5/C 224/ASN
849 5/C 225/ALA
850 5/C 226/ALA
851 5/C 227/TYR
852 5/C 228/LYS
853 5/C 229/ILE
854 5/C 230/ILE
855 5/C 231/ASN
856 5/C 232/GLY
857 5/C 233/LYS
858 5/C 234/GLY
859 5/C 235/ALA
860 5/C 236/THR
861 5/C 237/ASN
862 5/C 238/TYR
863 5/C 239/ALA
864 5/C 240/ILE
865 5/C 241/GLY
866 5/C 242/MET
867 5/C 243/SER
868 5/C 244/GLY
869 5/C 245/VAL
870 5/C 246/ASP
871 5/C 247/ILE
872 5/C 248/ILE
873 5/C 249/GLU
874 5/C 250/ALA
875 5/C 251/VAL
876 5/C 252/LEU
877 5/C 253/HIS
878 5/C 254/ASP
879 5/C 255/THR
880 5/C 256/ASN
881 5/C 257/ARG
882 5/C 258/ILE
883 5/C 259/LEU
884 5/C 260/PRO
885 5/C 261/VAL
886 5/C 262/SER
887 5/C 263/SER
888 5/C 264/MET
889 5/C 265/LEU
890 5/C 266/LYS
891 5/C 267/ASP
892 5/C 268/PHE
893 5/C 269/HIS
894 5/C 270/GLY
895 5/C 271/ILE
896 5/C 272/SER
897 5/C 273/ASP
898 5/C 274/ILE
899 5/C 275/CYS
900 5/C 276/MET
901 5/C 277/SER
902 5/C 278/VAL
903 5/C 279/PRO
904 5/C 280/THR
905 5/C 281/LEU
906 5/C 282/LEU
907 5/C 283/ASN
908 5/C 284/ARG
909 5/C 285/GLN
910 5/C 286/GLY
911 5/C 287/VAL
912 5/C 288/ASN
913 5/C 289/ASN
914 5/C 290/THR
915 5/C 291/ILE
916 5/C 292/ASN
917 5/C 293/THR
918 5/C 294/PRO
919 5/C 295/VAL
920 5/C 296/SER
921 5/C 297/ASP
922 5/C 298/LYS
923 5/C 299/GLU
924 5/C 300/LEU
925 5/C 301/ALA
926 5/C 302/ALA
927 5/C 303/LEU
928 5/C 304/LYS
929 5/C 305/ARG
930 5/C 306/SER
931 5/C 307/ALA
932 5/C 308/GLU
933 5/C 309/THR
934 5/C 310/LEU
935 5/C 311/LYS
936 5/C 312/GLU
937 5/C 313/THR
938 5/C 314/ALA
939 5/C 315/ALA
940 5/C 316/GLN
941 5/C 317/PHE
942 5/C 318/GLY
943 5/C 319/PHE
944 6/C 320/FBP
945 6/C 321/NAD
946 7/D 7/PRO
947 7/D 8/THR
948 7/D 9/LYS
949 7/D 10/LEU
950 7/D 11/ALA
951 7/D 12/VAL
952 7/D 13/ILE
953 7/D 14/GLY
954 7/D 15/ALA
955 7/D 16/GLY
956 7/D 17/ALA
957 7/D 18/VAL
958 7/D 19/GLY
959 7/D 20/SER
960 7/D 21/THR
961 7/D 22/LEU
962 7/D 23/ALA
963 7/D 24/PHE
964 7/D 25/ALA
965 7/D 26/ALA
966 7/D 27/ALA
967 7/D 28/GLN
968 7/D 29/ARG
969 7/D 30/GLY
970 7/D 31/ILE
971 7/D 32/ALA
972 7/D 33/ARG
973 7/D 34/GLU
974 7/D 35/ILE
975 7/D 36/VAL
976 7/D 37/LEU
977 7/D 38/GLU
978 7/D 39/ASP
979 7/D 40/ILE
980 7/D 41/ALA
981 7/D 42/LYS
982 7/D 43/GLU
983 7/D 44/ARG
984 7/D 45/VAL
985 7/D 46/GLU
986 7/D 47/ALA
987 7/D 48/GLU
988 7/D 49/VAL
989 7/D 50/LEU
990 7/D 51/ASP
991 7/D 52/MET
992 7/D 53/GLN
993 7/D 54/HIS
994 7/D 55/GLY
995 7/D 56/SER
996 7/D 57/SER
997 7/D 58/PHE
998 7/D 59/TYR
999 7/D 60/PRO
1000 7/D 61/THR
1001 7/D 62/VAL
1002 7/D 63/SER
1003 7/D 64/ILE
1004 7/D 65/ASP
1005 7/D 66/GLY
1006 7/D 67/SER
1007 7/D 68/ASP
1008 7/D 69/ASP
1009 7/D 70/PRO
1010 7/D 71/GLU
1011 7/D 72/ILE
1012 7/D 73/CYS
1013 7/D 74/ARG
1014 7/D 75/ASP
1015 7/D 76/ALA
1016 7/D 77/ASP
1017 7/D 78/MET
1018 7/D 79/VAL
1019 7/D 80/VAL
1020 7/D 81/ILE
1021 7/D 82/THR
1022 7/D 83/ALA
1023 7/D 84/GLY
1024 7/D 85/PRO
1025 7/D 86/ARG
1026 7/D 87/GLN
1027 7/D 88/LYS
1028 7/D 89/PRO
1029 7/D 90/GLY
1030 7/D 91/GLN
1031 7/D 92/SER
1032 7/D 93/ARG
1033 7/D 94/LEU
1034 7/D 95/GLU
1035 7/D 96/LEU
1036 7/D 97/VAL
1037 7/D 98/GLY
1038 7/D 99/ALA
1039 7/D 100/THR
1040 7/D 101/VAL
1041 7/D 102/ASN
1042 7/D 103/ILE
1043 7/D 104/LEU
1044 7/D 105/LYS
1045 7/D 106/ALA
1046 7/D 107/ILE
1047 7/D 108/MET
1048 7/D 109/PRO
1049 7/D 110/ASN
1050 7/D 111/LEU
1051 7/D 112/VAL
1052 7/D 113/LYS
1053 7/D 114/VAL
1054 7/D 115/ALA
1055 7/D 116/PRO
1056 7/D 117/ASN
1057 7/D 118/ALA
1058 7/D 119/ILE
1059 7/D 120/TYR
1060 7/D 121/MET
1061 7/D 122/LEU
1062 7/D 123/ILE
1063 7/D 124/THR
1064 7/D 125/ASN
1065 7/D 126/PRO
1066 7/D 127/VAL
1067 7/D 128/ASP
1068 7/D 129/ILE
1069 7/D 130/ALA
1070 7/D 131/THR
1071 7/D 132/HIS
1072 7/D 133/VAL
1073 7/D 134/ALA
1074 7/D 135/GLN
1075 7/D 136/LYS
1076 7/D 137/LEU
1077 7/D 138/THR
1078 7/D 139/GLY
1079 7/D 140/LEU
1080 7/D 141/PRO
1081 7/D 142/GLU
1082 7/D 143/ASN
1083 7/D 144/GLN
1084 7/D 145/ILE
1085 7/D 146/PHE
1086 7/D 147/GLY
1087 7/D 148/SER
1088 7/D 149/GLY
1089 7/D 150/THR
1090 7/D 151/ASN
1091 7/D 152/LEU
1092 7/D 153/ASP
1093 7/D 154/SER
1094 7/D 155/ALA
1095 7/D 156/ARG
1096 7/D 157/LEU
1097 7/D 158/ARG
1098 7/D 159/PHE
1099 7/D 160/LEU
1100 7/D 161/ILE
1101 7/D 162/ALA
1102 7/D 163/GLN
1103 7/D 164/GLN
1104 7/D 165/THR
1105 7/D 166/GLY
1106 7/D 167/VAL
1107 7/D 168/ASN
1108 7/D 169/VAL
1109 7/D 170/LYS
1110 7/D 171/ASN
1111 7/D 172/VAL
1112 7/D 173/HIS
1113 7/D 174/ALA
1114 7/D 175/TYR
1115 7/D 176/ILE
1116 7/D 177/ALA
1117 7/D 178/GLY
1118 7/D 179/GLU
1119 7/D 180/HIS
1120 7/D 181/GLY
1121 7/D 182/ASP
1122 7/D 183/SER
1123 7/D 184/GLU
1124 7/D 185/VAL
1125 7/D 186/PRO
1126 7/D 187/LEU
1127 7/D 188/TRP
1128 7/D 189/GLU
1129 7/D 190/SER
1130 7/D 191/ALA
1131 7/D 192/THR
1132 7/D 193/ILE
1133 7/D 194/GLY
1134 7/D 195/GLY
1135 7/D 196/VAL
1136 7/D 197/PRO
1137 7/D 198/MET
1138 7/D 199/SER
1139 7/D 200/ASP
1140 7/D 201/TRP
1141 7/D 202/THR
1142 7/D 203/PRO
1143 7/D 204/LEU
1144 7/D 205/PRO
1145 7/D 206/GLY
1146 7/D 207/HIS
1147 7/D 208/ASP
1148 7/D 209/PRO
1149 7/D 210/LEU
1150 7/D 211/ASP
1151 7/D 212/ALA
1152 7/D 213/ASP
1153 7/D 214/LYS
1154 7/D 215/ARG
1155 7/D 216/GLU
1156 7/D 217/GLU
1157 7/D 218/ILE
1158 7/D 219/HIS
1159 7/D 220/GLN
1160 7/D 221/GLU
1161 7/D 222/VAL
1162 7/D 223/LYS
1163 7/D 224/ASN
1164 7/D 225/ALA
1165 7/D 226/ALA
1166 7/D 227/TYR
1167 7/D 228/LYS
1168 7/D 229/ILE
1169 7/D 230/ILE
1170 7/D 231/ASN
1171 7/D 232/GLY
1172 7/D 233/LYS
1173 7/D 234/GLY
1174 7/D 235/ALA
1175 7/D 236/THR
1176 7/D 237/ASN
1177 7/D 238/TYR
1178 7/D 239/ALA
1179 7/D 240/ILE
1180 7/D 241/GLY
1181 7/D 242/MET
1182 7/D 243/SER
1183 7/D 244/GLY
1184 7/D 245/VAL
1185 7/D 246/ASP
1186 7/D 247/ILE
1187 7/D 248/ILE
1188 7/D 249/GLU
1189 7/D 250/ALA
1190 7/D 251/VAL
1191 7/D 252/LEU
1192 7/D 253/HIS
1193 7/D 254/ASP
1194 7/D 255/THR
1195 7/D 256/ASN
1196 7/D 257/ARG
1197 7/D 258/ILE
1198 7/D 259/LEU
1199 7/D 260/PRO
1200 7/D 261/VAL
1201 7/D 262/SER
1202 7/D 263/SER
1203 7/D 264/MET
1204 7/D 265/LEU
1205 7/D 266/LYS
1206 7/D 267/ASP
1207 7/D 268/PHE
1208 7/D 269/HIS
1209 7/D 270/GLY
1210 7/D 271/ILE
1211 7/D 272/SER
1212 7/D 273/ASP
1213 7/D 274/ILE
1214 7/D 275/CYS
1215 7/D 276/MET
1216 7/D 277/SER
1217 7/D 278/VAL
1218 7/D 279/PRO
1219 7/D 280/THR
1220 7/D 281/LEU
1221 7/D 282/LEU
1222 7/D 283/ASN
1223 7/D 284/ARG
1224 7/D 285/GLN
1225 7/D 286/GLY
1226 7/D 287/VAL
1227 7/D 288/ASN
1228 7/D 289/ASN
1229 7/D 290/THR
1230 7/D 291/ILE
1231 7/D 292/ASN
1232 7/D 293/THR
1233 7/D 294/PRO
1234 7/D 295/VAL
1235 7/D 296/SER
1236 7/D 297/ASP
1237 7/D 298/LYS
1238 7/D 299/GLU
1239 7/D 300/LEU
1240 7/D 301/ALA
1241 7/D 302/ALA
1242 7/D 303/LEU
1243 7/D 304/LYS
1244 7/D 305/ARG
1245 7/D 306/SER
1246 7/D 307/ALA
1247 7/D 308/GLU
1248 7/D 309/THR
1249 7/D 310/LEU
1250 7/D 311/LYS
1251 7/D 312/GLU
1252 7/D 313/THR
1253 7/D 314/ALA
1254 7/D 315/ALA
1255 7/D 316/GLN
1256 7/D 317/PHE
1257 7/D 318/GLY
1258 7/D 319/PHE
1259 8/D 320/FBP
1260 8/D 321/NAD
