# Supplementary material for: Mapping allosteric communications within individual proteins
Source: Nat Commun. 2020 Jul 31;11:3862. doi: 10.1038/s41467-020-17618-2 (PMC7395124; doi:10.1038/s41467-020-17618-2)
Supplement: Supplementary file 6 — Supplementary Data 3 [file 41467_2020_17618_MOESM6_ESM.zip › Ohm-results/1lth/1lth-network.txt]

NODES
Start 0.9323922442762963
End 0.9323922442762963
467 0.5191666374587376
392 0.4900834240530041
393 0.4900834240530041
1097 0.48000323475913337
152 0.48000323475913337
707 0.48000323475913337
708 0.48000323475913337
782 0.48000323475913337
348 0.4709560610009099
77 0.4592411120324551
78 0.4592411120324551
1022 0.4376500115718135
1023 0.4376500115718135
323 0.42786595444236564
1098 0.4165558308795488
1095 0.4165558308795488
362 0.4165558308795488
358 0.4165558308795488
638 0.4165558308795488
663 0.4057138478593111
353 0.40502212528032033
350 0.40502212528032033
468 0.40502212528032033
465 0.40502212528032033
992 0.40502212528032033
988 0.40502212528032033
978 0.40502212528032033
153 0.3932604178055222
150 0.3932604178055222
677 0.3932604178055222
673 0.3932604178055222
668 0.3932604178055222
8 0.3932604178055222
983 0.3932604178055222
980 0.3932604178055222
38 0.38126620124324256
783 0.3690348792816044
780 0.3690348792816044
47 0.3690348792816044
43 0.3690348792816044
953 0.3690348792816044
33 0.35730982744758943
669 0.3192290893541005
665 0.3192290893541005
672 0.3192290893541005
39 0.30577139849098817
35 0.30577139849098817
354 0.2936928487660276
357 0.29204767181386715
322 0.29204767181386715
42 0.29204767181386715
952 0.29204767181386715
432 0.2797303495653876
549 0.2797303495653876
327 0.2797303495653876
1259 0.27889198781259783
944 0.27889198781259783
349 0.2527124808607237
984 0.2509718497472241
979 0.2509718497472241
706 0.2501000143831269
76 0.2501000143831269
1020 0.2501000143831269
390 0.2501000143831269
664 0.20751278365230952
671 0.20566687043885956
41 0.20566687043885956
1062 0.20566687043885956
1179 0.20566687043885956
957 0.20566687043885956
1021 0.20566687043885956
391 0.20566687043885956
987 0.20566687043885956
464 0.1918466501501349
461 0.1918466501501349
552 0.1918466501501349
639 0.17587082365374515
779 0.17587082365374515
776 0.17587082365374515
747 0.17587082365374515
864 0.17587082365374515
642 0.17587082365374515
643 0.15860096970216753
13 0.15860096970216753
34 0.14296548222530103
867 0.14296548222530103
149 0.14296548222530103
146 0.14296548222530103
117 0.14296548222530103
234 0.14296548222530103
12 0.14296548222530103
9 0.12602335761500366
670 0.10874631582184165
40 0.10874631582184165
1094 0.10874631582184165
1091 0.10874631582184165
1182 0.10874631582184165
1183 0.10874631582184165
961 0.10874631582184165
356 0.10874631582184165
355 0.10874631582184165
868 0.10874631582184165
646 0.10874631582184165
237 0.10874631582184165
238 0.10874631582184165
16 0.10874631582184165
553 0.10874631582184165
331 0.10874631582184165
433 0.09323982139262815
748 0.07531470447025448
324 0.05703523826759566
705 0.055937669336309996
75 0.055937669336309996
118 0.038394417897989995
EDGES
Start-1097
663-638
705-707
433-393
668-669
348-349
552-553
1095-362
Start-944
665-663
12-117
43-42
639-669
78-End
76-77
1020-1062
42-41
75-77
992-988
987-983
1021-1020
324-348
238-16
952-1020
669-639
327-391
670-669
354-353
782-783
677-673
1097-1094
149-146
747-748
Start-782
1183-961
Start-467
13-76
9-39
33-34
638-643
117-118
665-664
1259-1097
38-35
117-234
639-663
34-End
668-665
464-461
349-End
323-324
669-668
643-706
780-47
355-354
354-348
41-40
362-358
234-12
1091-1182
8-9
553-331
748-708
673-672
468-465
979-978
432-549
984-978
Start-1259
707-638
323-392
350-348
327-432
664-663
988-987
153-150
1023-End
12-76
348-323
1097-1098
358-354
40-39
357-353
639-638
41-38
390-432
988-984
331-432
43-39
38-39
1020-1022
77-78
39-38
979-End
47-43
39-9
1179-957
35-34
357-356
8-13
322-390
978-953
349-348
1021-1022
9-8
42-38
393-392
706-705
78-77
33-8
1182-1183
978-979
672-671
671-670
358-357
783-780
392-323
9-33
953-952
35-33
391-390
1094-1091
961-1062
16-117
980-978
324-354
672-668
323-322
776-867
708-End
867-864
465-992
8-33
34-33
350-349
747-864
983-980
1022-1023
638-639
146-237
390-392
779-776
237-238
467-464
776-864
664-End
708-707
642-706
707-708
391-392
152-149
952-1022
642-747
150-677
392-393
669-663
323-348
1062-1179
353-350
552-549
953-1022
1098-1095
638-707
356-355
984-983
393-End
673-669
944-782
867-868
8-77
868-646
322-392
549-327
118-78
706-707
Start-152
76-75
980-979
77-8
467-468
864-642
663-664
671-668
782-779
432-433
957-1021
646-747
152-153
461-552
146-234
