# Supplementary material for: Mapping allosteric communications within individual proteins
Source: Nat Commun. 2020 Jul 31;11:3862. doi: 10.1038/s41467-020-17618-2 (PMC7395124; doi:10.1038/s41467-020-17618-2)
Supplement: Supplementary file 6 — Supplementary Data 3 [file 41467_2020_17618_MOESM6_ESM.zip › Ohm-results/1lth/1lth-paths.txt]

0.0283713 1259-1097-1098-1095-362-358-357-353-350-348-323-322-392-393-630
0.0283713 314-1259-1097-1098-1095-362-358-357-353-350-348-323-322-392-393-630
0.0283713 1259-152-153-150-677-673-669-668-665-663-638-643-706-707-708-945
0.0283713 314-1259-1097-1098-1095-362-358-357-353-350-348-323-392-393-630
0.0283713 1259-152-153-150-677-673-669-668-665-663-638-707-708-945
0.0283713 314-152-153-150-677-673-672-671-670-669-668-665-663-638-707-708-945
0.0283713 629-944-782-783-780-47-43-42-41-40-39-38-35-33-8-77-78-315
0.0283713 629-944-782-783-780-47-43-42-41-40-39-38-35-33-8-13-76-77-78-315
0.0283713 629-944-782-783-780-47-43-42-41-38-39-9-33-8-77-78-315
0.0283713 629-944-782-783-780-47-43-42-41-38-39-9-8-77-78-315
0.0283713 944-782-783-780-47-43-39-38-35-33-8-13-76-77-78-315
0.0283713 1259-152-153-150-677-673-672-668-665-664-663-638-643-706-707-708-945
0.0283713 629-944-782-783-780-47-43-42-38-35-34-33-8-77-78-315
0.0283713 1259-152-153-150-677-673-672-668-665-664-663-638-707-708-945
0.0283713 944-782-783-780-47-43-42-41-38-39-9-33-8-77-78-315
0.0283713 314-1259-1097-1094-1091-1182-1183-961-1062-1179-957-1021-1020-1022-1023-1260
0.0283713 314-1259-1097-1098-1095-362-358-357-356-355-354-353-350-348-323-322-390-392-393-630
0.0283713 629-944-782-783-780-47-43-42-38-35-34-33-8-13-76-77-78-315
0.0283713 1259-152-153-150-677-673-672-671-668-669-639-638-707-708-945
0.0283713 314-1259-1097-1098-1095-362-358-357-356-355-354-353-350-348-323-322-390-432-549-327-391-392-393-630
0.0283713 944-782-783-780-47-43-42-41-38-39-9-8-77-78-315
0.0283713 1259-152-153-150-677-673-672-671-668-669-639-663-638-707-708-945
0.0283713 314-1259-1097-1098-1095-362-358-357-356-355-354-353-350-348-323-322-392-393-630
0.0283713 629-944-782-783-780-47-43-39-38-35-33-8-77-78-315
0.0283713 944-782-783-780-47-43-39-38-35-33-8-77-78-315
0.0283713 1259-152-153-150-677-673-672-671-670-669-668-665-663-638-643-706-707-708-945
0.0283713 314-1259-1097-1098-1095-362-358-357-356-355-354-353-350-348-323-392-393-630
0.0283713 629-944-782-783-780-47-43-39-38-35-33-8-13-76-77-78-315
0.0283713 1259-152-153-150-677-673-672-671-670-669-668-665-663-638-707-708-945
0.0283713 314-1259-1097-1094-1091-1182-1183-961-1062-1179-957-1021-1022-1023-1260
0.0283713 944-782-783-780-47-43-42-41-40-39-38-35-33-8-77-78-315
0.0283713 944-782-779-776-867-868-646-747-864-642-706-705-707-708-945
0.0283713 314-152-153-150-677-673-672-671-668-669-639-663-638-707-708-945
0.0283713 314-152-153-150-677-673-672-671-668-669-639-638-707-708-945
0.0283713 944-782-779-776-867-868-646-747-864-642-706-707-708-945
0.0283713 1259-152-149-146-237-238-16-117-234-12-76-75-77-78-315
0.0283713 1259-152-149-146-237-238-16-117-234-12-76-77-78-315
0.0283713 944-467-468-465-992-988-987-983-980-978-953-1022-1023-1260
0.0283713 314-152-153-150-677-673-672-668-665-664-663-638-707-708-945
0.0283713 944-467-468-465-992-988-987-983-980-978-953-952-1022-1023-1260
0.0283713 944-467-468-465-992-988-987-983-980-978-953-952-1020-1062-1179-957-1021-1022-1023-1260
0.0283713 944-467-468-465-992-988-987-983-980-978-953-952-1020-1022-1023-1260
0.0283713 314-152-153-150-677-673-672-668-665-664-663-638-643-706-707-708-945
0.0283713 1259-1097-1098-1095-362-358-357-353-350-348-323-322-390-432-549-327-391-392-393-630
0.0283713 944-467-468-465-992-988-984-983-980-979-978-953-1022-1023-1260
0.0283713 944-467-468-465-992-988-984-983-980-979-978-953-952-1022-1023-1260
0.0283713 944-467-468-465-992-988-984-983-980-979-978-953-952-1020-1062-1179-957-1021-1022-1023-1260
0.0283713 1259-1097-1098-1095-362-358-357-353-350-348-323-392-393-630
0.0283713 944-467-468-465-992-988-984-983-980-979-978-953-952-1020-1022-1023-1260
0.0283713 944-782-783-780-47-43-42-41-40-39-38-35-33-8-13-76-77-78-315
0.0283713 314-1259-1097-1098-1095-362-358-357-353-350-348-323-322-390-392-393-630
0.0283713 314-152-153-150-677-673-669-668-665-663-638-707-708-945
0.0283713 314-1259-1097-1098-1095-362-358-357-353-350-348-323-322-390-432-549-327-391-392-393-630
0.0283713 944-467-464-461-552-553-331-432-549-327-391-392-393-630
0.0283713 314-152-153-150-677-673-672-671-670-669-668-665-663-638-643-706-707-708-945
0.0283713 944-467-464-461-552-553-331-432-549-327-391-390-392-393-630
0.0283713 314-152-153-150-677-673-669-668-665-663-638-643-706-707-708-945
0.0283713 629-467-468-465-992-988-984-983-980-979-978-953-952-1022-1023-1260
0.0283713 314-152-149-146-237-238-16-117-234-12-76-75-77-78-315
0.0283713 1259-1097-1098-1095-362-358-354-353-350-349-348-323-392-393-630
0.0283713 944-782-783-780-47-43-42-38-35-34-33-8-13-76-77-78-315
0.0283713 629-467-464-461-552-553-331-432-549-327-391-392-393-630
0.0283713 1259-1097-1094-1091-1182-1183-961-1062-1179-957-1021-1022-1023-1260
0.0283713 314-152-149-146-237-238-16-117-234-12-76-77-78-315
0.0283713 629-467-468-465-992-988-987-983-980-978-953-1022-1023-1260
0.0283713 1259-1097-1098-1095-362-358-354-353-350-349-348-323-322-392-393-630
0.0283713 629-944-782-779-776-867-868-646-747-864-642-706-705-707-708-945
0.0283713 1259-1097-1094-1091-1182-1183-961-1062-1179-957-1021-1020-1022-1023-1260
0.0283713 629-467-468-465-992-988-987-983-980-978-953-952-1022-1023-1260
0.0283713 629-944-782-779-776-867-868-646-747-864-642-706-707-708-945
0.0283713 629-467-464-461-552-553-331-432-549-327-391-390-392-393-630
0.0283713 629-467-468-465-992-988-987-983-980-978-953-952-1020-1062-1179-957-1021-1022-1023-1260
0.0283713 629-467-468-465-992-988-987-983-980-978-953-952-1020-1022-1023-1260
0.0283713 629-467-468-465-992-988-984-983-980-979-978-953-952-1020-1022-1023-1260
0.0283713 629-467-468-465-992-988-984-983-980-979-978-953-1022-1023-1260
0.0283713 1259-1097-1098-1095-362-358-357-353-350-348-323-322-390-392-393-630
0.0283713 1259-1097-1098-1095-362-358-354-353-350-349-348-323-322-390-432-549-327-391-392-393-630
0.0283713 1259-1097-1098-1095-362-358-354-353-350-349-348-323-322-390-392-393-630
0.0283713 944-782-783-780-47-43-42-38-35-34-33-8-77-78-315
0.0283713 629-467-468-465-992-988-984-983-980-979-978-953-952-1020-1062-1179-957-1021-1022-1023-1260
0.0193851 629-467-464-461-552-549-327-432-433-393-392-323-348-349-630
0.0193851 944-467-464-461-552-549-327-432-433-393-392-323-324-354-353-350-348-349-630
0.0193851 314-152-149-146-234-12-117-118-78-77-8-9-39-38-35-33-34-315
0.0193851 314-1259-1097-1098-1095-362-358-354-348-349-630
0.0193851 1259-152-153-150-677-673-672-668-665-663-664-945
0.0193851 629-944-782-779-776-867-864-642-747-748-708-707-638-639-663-664-945
0.0193851 314-152-149-146-234-12-117-118-78-77-8-33-34-315
0.0193851 629-944-782-779-776-867-864-642-747-748-708-707-638-639-669-663-664-945
0.0193851 944-782-779-776-864-642-747-748-708-707-638-639-669-663-664-945
0.0193851 944-782-779-776-864-642-747-748-708-707-638-639-663-664-945
0.0193851 944-467-464-461-552-549-327-432-433-393-392-323-324-348-349-630
0.0193851 944-467-464-461-552-549-327-432-433-393-392-323-324-354-348-349-630
0.0193851 314-1259-1097-1098-1095-362-358-354-353-350-348-349-630
0.0193851 944-467-468-465-992-988-984-983-980-978-979-1260
0.0193851 944-467-468-465-992-988-984-978-979-1260
0.0193851 944-467-464-461-552-549-327-432-433-393-392-323-348-349-630
0.0193851 629-467-468-465-992-988-984-983-980-978-979-1260
0.0193851 314-152-153-150-677-673-672-668-665-663-664-945
0.0193851 1259-1097-1098-1095-362-358-354-348-349-630
0.0193851 1259-1097-1098-1095-362-358-354-353-350-348-349-630
0.0193851 629-944-782-779-776-867-864-642-747-748-708-707-638-663-664-945
0.0193851 629-944-782-783-780-47-43-42-38-35-33-34-315
0.0193851 1259-152-149-146-234-12-117-118-78-77-8-9-39-38-35-33-34-315
0.0193851 314-1259-1097-1094-1091-1182-1183-961-1180-1179-957-1062-1063-1023-1022-953-954-984-978-979-1260
0.0193851 314-1259-1097-1094-1091-1182-1183-961-1180-1179-957-1062-1063-1023-1022-953-954-984-983-980-978-979-1260
0.0193851 1259-1097-1094-1091-1182-1179-957-1062-1063-1023-1022-953-954-984-983-980-978-979-1260
0.0193851 1259-152-149-146-234-12-117-118-78-77-8-33-34-315
0.0193851 1259-1097-1094-1091-1182-1179-957-1062-1063-1023-1022-953-978-979-1260
0.0193851 314-152-149-146-234-12-117-118-78-77-8-9-39-33-34-315
0.0193851 1259-152-149-146-234-12-117-118-78-77-8-9-39-33-34-315
0.0193851 1259-1097-1094-1091-1182-1179-957-1062-1063-1023-1022-953-954-984-978-979-1260
0.0193851 944-782-783-780-47-43-42-38-35-33-34-315
0.0193851 944-782-779-776-864-642-747-748-708-707-638-663-664-945
0.0193851 629-467-464-461-552-549-327-432-433-393-392-323-324-348-349-630
0.0193851 1259-1097-1094-1091-1182-1179-957-1062-1063-1023-1022-953-954-978-979-1260
0.0193851 629-467-464-461-552-549-327-432-433-393-392-323-324-354-348-349-630
0.0193851 629-467-464-461-552-549-327-432-433-393-392-323-324-354-353-350-348-349-630
0.0193851 314-1259-1097-1094-1091-1182-1183-961-1180-1179-957-1062-1063-1023-1022-953-978-979-1260
0.0193851 1259-152-149-146-234-12-117-118-78-77-8-9-33-34-315
0.0193851 314-1259-1097-1094-1091-1182-1183-961-1180-1179-957-1062-1063-1023-1022-953-954-978-979-1260
0.0193851 314-152-149-146-234-12-117-118-78-77-8-9-33-34-315
0.0193851 629-944-782-779-776-867-864-642-747-748-708-707-638-639-669-668-665-663-664-945
0.0193851 629-467-468-465-992-988-984-978-979-1260
0.0193851 944-782-779-776-864-642-747-748-708-707-638-639-669-668-665-663-664-945
0.0180725 1259-152-149-146-234-12-117-118-78-77-315
0.0180725 314-152-153-150-677-673-672-671-670-669-668-665-663-638-643-642-864-747-748-708-707-945
0.0180725 314-152-153-150-677-673-672-671-670-669-668-665-663-638-643-706-642-864-747-748-708-707-945
0.0180725 629-944-782-783-780-47-43-39-38-35-33-8-13-12-234-117-118-78-77-315
0.0180725 944-782-779-776-867-868-646-865-864-642-747-748-708-707-945
0.0180725 1259-152-149-146-237-238-16-235-234-12-117-118-78-77-315
0.0180725 944-782-779-776-867-864-642-747-748-708-707-945
0.0180725 944-782-779-776-864-642-747-748-708-707-945
0.0180725 944-782-783-780-47-43-42-38-35-34-33-8-13-76-12-234-117-118-78-77-315
0.0180725 1259-152-149-146-237-234-12-117-118-78-77-315
0.0180725 944-782-779-776-867-868-646-865-863-864-642-747-748-708-707-945
0.0180725 1259-152-149-146-237-238-16-235-233-234-12-117-118-78-77-315
0.0180725 1259-152-149-146-237-238-16-117-234-12-76-75-118-78-77-315
0.0180725 944-782-779-776-867-868-646-747-864-642-706-705-748-708-707-945
0.0180725 629-944-782-783-780-47-43-42-38-35-34-33-8-13-76-12-234-117-118-78-77-315
0.0180725 629-944-782-783-780-47-43-42-41-40-39-38-35-33-8-13-76-12-234-117-118-78-77-315
0.0180725 314-152-149-146-237-238-234-12-117-118-78-77-315
0.0180725 1259-152-149-146-237-238-234-12-117-118-78-77-315
0.0180725 314-152-149-146-237-238-16-117-234-12-76-75-118-78-77-315
0.0180725 944-782-783-780-47-43-42-41-40-39-38-35-33-8-13-12-234-117-118-78-77-315
0.0180725 629-944-782-779-776-867-864-642-747-748-708-707-945
0.0180725 629-944-782-779-776-867-868-646-747-864-642-706-705-748-708-707-945
0.0180725 314-152-149-146-237-238-16-235-234-12-117-118-78-77-315
0.0180725 1259-152-153-150-677-673-672-671-670-669-668-665-663-638-643-642-864-747-748-708-707-945
0.0180725 629-944-782-783-780-47-43-42-41-40-39-38-35-33-8-13-12-234-117-118-78-77-315
0.0180725 1259-152-153-150-677-673-672-671-670-669-668-665-663-638-643-706-642-864-747-748-708-707-945
0.0180725 629-944-782-783-780-47-43-42-38-35-34-33-8-13-12-234-117-118-78-77-315
0.0180725 629-944-782-779-776-867-868-646-865-863-864-642-747-748-708-707-945
0.0180725 629-944-782-779-776-867-868-646-865-864-642-747-748-708-707-945
0.0180725 629-944-782-779-776-867-868-864-642-747-748-708-707-945
0.0180725 944-782-783-780-47-43-42-38-35-34-33-8-13-12-234-117-118-78-77-315
0.0180725 629-944-782-783-780-47-43-39-38-35-33-8-13-76-12-234-117-118-78-77-315
0.0180725 314-152-149-146-237-238-16-235-233-234-12-117-118-78-77-315
0.0180725 944-782-783-780-47-43-42-41-40-39-38-35-33-8-13-76-12-234-117-118-78-77-315
0.0180725 314-152-153-150-677-673-672-668-665-664-663-638-643-706-642-864-747-748-708-707-945
0.0180725 1259-152-153-150-677-673-669-668-665-663-638-643-642-864-747-748-708-707-945
0.0180725 314-152-153-150-677-673-672-668-665-664-663-638-643-642-864-747-748-708-707-945
0.0180725 314-152-149-146-234-12-117-118-78-77-315
0.0180725 1259-152-153-150-677-673-669-668-665-663-638-643-706-642-864-747-748-708-707-945
0.0180725 944-782-779-776-867-868-864-642-747-748-708-707-945
0.0180725 314-152-149-146-237-234-12-117-118-78-77-315
0.0180725 314-152-153-150-677-673-669-668-665-663-638-643-706-642-864-747-748-708-707-945
0.0180725 944-782-783-780-47-43-39-38-35-33-8-13-12-234-117-118-78-77-315
0.0180725 629-944-782-779-776-864-642-747-748-708-707-945
0.0180725 314-152-153-150-677-673-669-668-665-663-638-643-642-864-747-748-708-707-945
0.0180725 1259-152-153-150-677-673-672-668-665-664-663-638-643-642-864-747-748-708-707-945
0.0180725 944-782-783-780-47-43-39-38-35-33-8-13-76-12-234-117-118-78-77-315
0.0180725 1259-152-153-150-677-673-672-668-665-664-663-638-643-706-642-864-747-748-708-707-945
0.0160082 944-782-783-780-47-43-39-38-35-33-8-77-78-118-117-315
0.0160082 944-782-783-780-47-43-42-38-35-34-33-8-13-76-77-78-118-117-315
0.0160082 944-782-783-780-47-43-42-38-35-34-33-8-77-78-118-117-315
0.0160082 314-152-153-150-677-673-672-671-670-669-668-665-663-638-707-708-748-747-945
0.0160082 944-782-783-780-47-43-39-38-35-33-8-13-76-77-78-118-117-315
0.0160082 944-782-783-780-47-43-42-41-40-39-38-35-33-8-13-76-77-78-118-117-315
0.0160082 944-782-783-780-47-43-42-41-38-39-9-8-77-78-118-117-315
0.0160082 314-152-153-150-677-673-672-671-670-669-668-665-663-638-643-706-707-708-748-747-945
0.0160082 944-782-783-780-47-43-42-41-40-39-38-35-33-8-77-78-118-117-315
0.0160082 1259-152-153-150-677-673-669-668-665-663-638-707-708-748-747-945
0.0160082 314-152-153-150-677-673-672-671-668-669-639-638-707-708-748-747-945
0.0160082 629-944-782-783-780-47-43-39-38-35-33-8-13-76-77-78-118-117-315
0.0160082 1259-152-153-150-677-673-672-671-670-669-668-665-663-638-707-708-748-747-945
0.0160082 1259-152-153-150-677-673-672-671-670-669-668-665-663-638-643-706-707-708-748-747-945
0.0160082 629-944-782-783-780-47-43-39-38-35-33-8-77-78-118-117-315
0.0160082 629-944-782-783-780-47-43-42-38-35-34-33-8-13-76-77-78-118-117-315
0.0160082 1259-152-153-150-677-673-672-671-668-669-639-638-707-708-748-747-945
0.0160082 629-944-782-783-780-47-43-42-38-35-34-33-8-77-78-118-117-315
0.0160082 1259-152-153-150-677-673-672-668-665-664-663-638-707-708-748-747-945
0.0160082 1259-152-153-150-677-673-672-668-665-664-663-638-643-706-707-708-748-747-945
0.0160082 629-944-782-783-780-47-43-42-41-38-39-9-8-77-78-118-117-315
0.0160082 629-944-782-783-780-47-43-42-41-40-39-38-35-33-8-13-76-77-78-118-117-315
0.0160082 629-944-782-783-780-47-43-42-41-40-39-38-35-33-8-77-78-118-117-315
0.0160082 1259-152-153-150-677-673-669-668-665-663-638-643-706-707-708-748-747-945
0.0160082 314-152-153-150-677-673-669-668-665-663-638-643-706-707-708-748-747-945
0.0160082 314-152-153-150-677-673-669-668-665-663-638-707-708-748-747-945
0.0160082 314-152-153-150-677-673-672-668-665-664-663-638-643-706-707-708-748-747-945
0.0160082 314-152-153-150-677-673-672-668-665-664-663-638-707-708-748-747-945
0.0157294 314-1259-1097-1094-1091-1182-1183-1179-957-1062-1063-1023-1022-1260
0.0157294 314-1259-1097-1094-1091-1179-957-1062-1063-1023-1022-1260
0.0157294 629-467-464-461-552-553-331-550-549-327-432-433-393-392-630
0.0157294 629-467-464-461-552-553-549-327-432-433-393-392-630
0.0157294 629-467-464-461-552-553-331-432-549-327-391-390-433-393-392-630
0.0157294 629-467-464-461-552-549-327-432-433-393-392-630
0.0157294 629-467-464-461-549-327-432-433-393-392-630
0.0157294 314-1259-1097-1094-1091-1182-1183-961-1180-1179-957-1062-1063-1023-1022-1260
0.0157294 314-1259-1097-1094-1091-1182-1179-957-1062-1063-1023-1022-1260
0.0157294 944-467-464-461-552-553-549-327-432-433-393-392-630
0.0157294 944-467-464-461-552-553-331-550-549-327-432-433-393-392-630
0.0157294 944-467-464-461-552-553-331-432-549-327-391-390-433-393-392-630
0.0157294 314-1259-1097-1094-1091-1182-1183-961-1062-1179-957-1021-1020-1063-1023-1022-1260
0.0157294 944-467-464-461-552-549-327-432-433-393-392-630
0.0157294 944-467-464-461-549-327-432-433-393-392-630
0.0157294 1259-1097-1094-1091-1182-1183-961-1180-1179-957-1062-1063-1023-1022-1260
0.0157294 1259-1097-1094-1091-1182-1183-1179-957-1062-1063-1023-1022-1260
0.0157294 1259-1097-1094-1091-1182-1183-961-1062-1179-957-1021-1020-1063-1023-1022-1260
0.0157294 1259-1097-1094-1091-1182-1179-957-1062-1063-1023-1022-1260
0.0157294 1259-1097-1094-1091-1179-957-1062-1063-1023-1022-1260
0.0148963 629-467-468-465-992-988-987-983-980-978-953-952-1022-1023-1063-1062-1260
0.0148963 629-467-468-465-992-988-987-983-980-978-953-1022-1023-1063-1062-1260
0.0148963 1259-1097-1098-1095-362-358-357-353-350-348-323-392-393-433-432-630
0.0148963 1259-1097-1098-1095-362-358-357-353-350-348-323-322-392-393-433-432-630
0.0148963 629-467-468-465-992-988-987-983-980-978-953-952-1020-1022-1023-1063-1062-1260
0.0148963 944-467-468-465-992-988-987-983-980-978-953-1022-1023-1063-1062-1260
0.0148963 944-467-468-465-992-988-987-983-980-978-953-952-1022-1023-1063-1062-1260
0.0148963 314-1259-1097-1098-1095-362-358-357-353-350-348-323-392-393-433-432-630
0.0148963 944-467-468-465-992-988-987-983-980-978-953-952-1020-1022-1023-1063-1062-1260
0.0148963 314-1259-1097-1098-1095-362-358-357-353-350-348-323-322-392-393-433-432-630
0.0148963 314-1259-1097-1098-1095-362-358-357-353-350-348-323-322-390-392-393-433-432-630
0.0148963 1259-1097-1098-1095-362-358-357-353-350-348-323-322-390-392-393-433-432-630
0.0137797 944-467-468-465-992-988-984-983-980-978-1260
0.0137797 314-1259-1097-1094-1091-1182-1183-961-1180-1179-957-1062-1063-1023-1022-953-954-984-983-980-978-1260
0.0137797 944-467-464-461-552-549-327-432-433-393-392-323-324-354-353-350-348-630
0.0137797 1259-1097-1094-1091-1182-1179-957-1062-1063-1023-1022-953-954-984-983-980-978-1260
0.0137797 314-1259-1097-1098-1095-362-358-354-353-350-348-630
0.0137797 629-467-464-461-552-549-327-432-433-393-392-323-324-354-353-350-348-630
0.0137797 629-467-468-465-992-988-984-983-980-978-1260
0.0137797 1259-1097-1098-1095-362-358-354-353-350-348-630
0.0123483 629-944-782-783-780-47-43-42-41-40-39-38-35-33-8-13-76-12-234-315
0.0123483 629-944-782-783-780-47-43-39-38-35-33-8-13-76-12-234-315
0.0123483 1259-152-153-150-677-673-672-671-670-669-668-665-663-638-643-706-642-864-945
0.0123483 1259-152-153-150-677-673-672-671-670-669-668-665-663-638-643-642-864-945
0.0123483 629-944-782-783-780-47-43-42-38-35-34-33-8-13-12-234-315
0.0123483 629-944-782-783-780-47-43-42-38-35-34-33-8-13-76-12-234-315
0.0123483 314-152-153-150-677-673-672-671-668-669-639-663-638-643-642-864-945
0.0123483 1259-152-153-150-677-673-672-671-668-669-639-663-638-643-642-864-945
0.0123483 629-944-782-783-780-47-43-42-41-38-39-9-33-8-13-12-234-315
0.0123483 1259-152-153-150-677-673-672-668-665-664-663-638-643-706-642-864-945
0.0123483 629-944-782-783-780-47-43-42-41-40-39-38-35-33-8-13-12-234-315
0.0123483 944-782-783-780-47-43-42-41-38-39-9-33-8-13-12-234-315
0.0123483 944-782-783-780-47-43-39-38-35-33-8-13-12-234-315
0.0123483 1259-152-153-150-677-673-672-668-665-664-663-638-643-642-864-945
0.0123483 314-152-153-150-677-673-669-668-665-663-638-643-642-864-945
0.0123483 314-152-153-150-677-673-669-668-665-663-638-643-706-642-864-945
0.0123483 944-782-783-780-47-43-42-38-35-34-33-8-13-12-234-315
0.0123483 1259-152-153-150-677-673-669-668-665-663-638-643-706-642-864-945
0.0123483 1259-152-153-150-677-673-669-668-665-663-638-643-642-864-945
0.0123483 314-152-153-150-677-673-672-668-665-664-663-638-643-706-642-864-945
0.0123483 944-782-783-780-47-43-42-38-35-34-33-8-13-76-12-234-315
0.0123483 314-152-153-150-677-673-672-668-665-664-663-638-643-642-864-945
0.0123483 314-152-153-150-677-673-672-671-670-669-668-665-663-638-643-642-864-945
0.0123483 629-944-782-783-780-47-43-39-38-35-33-8-13-12-234-315
0.0123483 944-782-783-780-47-43-39-38-35-33-8-13-76-12-234-315
0.0123483 944-782-783-780-47-43-42-41-40-39-38-35-33-8-13-12-234-315
0.0123483 944-782-783-780-47-43-42-41-40-39-38-35-33-8-13-76-12-234-315
0.0123483 314-152-153-150-677-673-672-671-670-669-668-665-663-638-643-706-642-864-945
0.0117927 629-944-782-779-776-867-868-646-747-864-642-706-705-748-708-945
0.0117927 1259-152-153-150-677-673-672-668-665-664-663-638-643-642-864-747-748-708-945
0.0117927 944-467-464-461-549-327-432-433-393-630
0.0117927 314-152-153-150-677-673-669-668-665-663-638-643-706-642-864-747-748-708-945
0.0117927 629-467-464-461-552-553-331-432-549-327-391-390-433-393-630
0.0117927 1259-1097-1094-1091-1182-1179-957-1062-1063-1023-1260
0.0117927 629-944-782-779-776-867-864-642-747-748-708-945
0.0117927 629-467-464-461-552-553-549-327-432-433-393-630
0.0117927 944-467-464-461-552-549-327-432-433-393-630
0.0117927 944-467-464-461-552-553-331-432-549-327-391-390-433-393-630
0.0117927 1259-1097-1094-1091-1182-1183-961-1062-1179-957-1021-1020-1063-1023-1260
0.0117927 1259-152-153-150-677-673-669-668-665-663-638-643-706-642-864-747-748-708-945
0.0117927 314-152-149-146-237-238-16-117-234-12-76-75-118-78-315
0.0117927 1259-152-153-150-677-673-669-668-665-663-638-643-642-864-747-748-708-945
0.0117927 944-467-464-461-552-553-331-550-549-327-432-433-393-630
0.0117927 629-944-782-779-776-864-642-747-748-708-945
0.0117927 944-467-464-461-552-553-549-327-432-433-393-630
0.0117927 314-152-153-150-677-673-672-668-665-664-663-638-643-642-864-747-748-708-945
0.0117927 1259-1097-1094-1091-1182-1183-961-1180-1179-957-1062-1063-1023-1260
0.0117927 629-467-464-461-552-553-331-550-549-327-432-433-393-630
0.0117927 314-1259-1097-1094-1091-1179-957-1062-1063-1023-1260
0.0117927 1259-152-153-150-677-673-672-668-665-664-663-638-643-706-642-864-747-748-708-945
0.0117927 314-152-149-146-237-238-16-235-233-234-12-117-118-78-315
0.0117927 1259-152-153-150-677-673-672-671-670-669-668-665-663-638-643-706-642-864-747-748-708-945
0.0117927 314-152-149-146-237-234-12-117-118-78-315
0.0117927 629-944-782-783-780-47-43-42-38-35-34-33-8-13-12-234-117-118-78-315
0.0117927 1259-152-153-150-677-673-672-671-670-669-668-665-663-638-643-642-864-747-748-708-945
0.0117927 629-944-782-783-780-47-43-42-38-35-34-33-8-13-76-12-234-117-118-78-315
0.0117927 629-944-782-783-780-47-43-39-38-35-33-8-13-12-234-117-118-78-315
0.0117927 314-152-149-146-237-238-16-235-234-12-117-118-78-315
0.0117927 629-944-782-779-776-867-868-864-642-747-748-708-945
0.0117927 1259-1097-1094-1091-1179-957-1062-1063-1023-1260
0.0117927 1259-1097-1094-1091-1182-1183-1179-957-1062-1063-1023-1260
0.0117927 629-944-782-783-780-47-43-42-41-40-39-38-35-33-8-13-12-234-117-118-78-315
0.0117927 629-944-782-779-776-867-868-646-865-864-642-747-748-708-945
0.0117927 314-152-149-146-237-238-234-12-117-118-78-315
0.0117927 629-944-782-783-780-47-43-42-41-40-39-38-35-33-8-13-76-12-234-117-118-78-315
0.0117927 629-944-782-779-776-867-868-646-865-863-864-642-747-748-708-945
0.0117927 629-467-464-461-552-549-327-432-433-393-630
0.0117927 629-467-464-461-549-327-432-433-393-630
0.0117927 314-152-149-146-234-12-117-118-78-315
0.0117927 629-944-782-783-780-47-43-39-38-35-33-8-13-76-12-234-117-118-78-315
0.0117927 314-152-153-150-677-673-669-668-665-663-638-643-642-864-747-748-708-945
0.0117927 944-782-783-780-47-43-39-38-35-33-8-13-76-12-234-117-118-78-315
0.0117927 1259-152-149-146-237-238-16-117-234-12-76-75-118-78-315
0.0117927 1259-152-149-146-237-238-16-235-233-234-12-117-118-78-315
0.0117927 314-1259-1097-1094-1091-1182-1183-961-1180-1179-957-1062-1063-1023-1260
0.0117927 1259-152-149-146-237-234-12-117-118-78-315
0.0117927 944-782-779-776-864-642-747-748-708-945
0.0117927 1259-152-149-146-234-12-117-118-78-315
0.0117927 944-782-779-776-867-864-642-747-748-708-945
0.0117927 1259-152-149-146-237-238-16-235-234-12-117-118-78-315
0.0117927 944-782-783-780-47-43-42-41-40-39-38-35-33-8-13-12-234-117-118-78-315
0.0117927 314-1259-1097-1094-1091-1182-1183-1179-957-1062-1063-1023-1260
0.0117927 944-782-783-780-47-43-42-38-35-34-33-8-13-12-234-117-118-78-315
0.0117927 314-152-153-150-677-673-672-671-670-669-668-665-663-638-643-642-864-747-748-708-945
0.0117927 314-152-153-150-677-673-672-671-670-669-668-665-663-638-643-706-642-864-747-748-708-945
0.0117927 944-782-779-776-867-868-646-747-864-642-706-705-748-708-945
0.0117927 944-782-779-776-867-868-646-865-863-864-642-747-748-708-945
0.0117927 944-782-779-776-867-868-646-865-864-642-747-748-708-945
0.0117927 944-782-783-780-47-43-42-41-40-39-38-35-33-8-13-76-12-234-117-118-78-315
0.0117927 944-782-783-780-47-43-39-38-35-33-8-13-12-234-117-118-78-315
0.0117927 1259-152-149-146-237-238-234-12-117-118-78-315
0.0117927 314-152-153-150-677-673-672-668-665-664-663-638-643-706-642-864-747-748-708-945
0.0117927 314-1259-1097-1094-1091-1182-1179-957-1062-1063-1023-1260
0.0117927 944-782-783-780-47-43-42-38-35-34-33-8-13-76-12-234-117-118-78-315
0.0117927 944-782-779-776-867-868-864-642-747-748-708-945
0.0117927 314-1259-1097-1094-1091-1182-1183-961-1062-1179-957-1021-1020-1063-1023-1260
0.0115628 629-944-782-779-776-867-864-642-747-748-708-707-638-639-669-668-665-663-945
0.0115628 629-944-782-783-780-47-43-42-38-35-33-315
0.0115628 1259-152-149-146-234-12-117-118-78-77-8-9-39-38-35-33-315
0.0115628 314-152-153-150-677-673-672-668-665-663-945
0.0115628 314-152-149-146-234-12-117-118-78-77-8-9-39-38-35-33-315
0.0115628 944-782-783-780-47-43-42-38-35-33-315
0.0115628 944-782-779-776-864-642-747-748-708-707-638-639-669-668-665-663-945
0.0115628 1259-152-153-150-677-673-672-668-665-663-945
0.0115496 314-1259-1097-1094-1091-1182-1183-961-1180-1179-957-1062-1063-1023-1022-953-954-984-983-980-979-978-1260
0.0115496 629-467-464-461-552-549-327-432-433-393-392-323-324-354-353-350-349-348-630
0.0115496 1259-1097-1094-1091-1182-1179-957-1062-1063-1023-1022-953-954-984-983-980-979-978-1260
0.0115496 314-1259-1097-1098-1095-362-358-354-353-350-349-348-630
0.0115496 944-467-464-461-552-549-327-432-433-393-392-323-324-354-353-350-349-348-630
0.0115496 944-467-468-465-992-988-984-983-980-979-978-1260
0.0115496 1259-1097-1098-1095-362-358-354-353-350-349-348-630
0.0115496 629-467-468-465-992-988-984-983-980-979-978-1260
0.0107474 944-782-779-776-867-864-642-945
0.0107474 629-944-782-779-776-867-868-646-865-864-642-945
0.0107474 944-782-783-780-47-43-39-38-35-33-8-13-76-77-78-118-117-234-12-315
0.0107474 944-782-779-776-867-868-646-747-864-642-945
0.0107474 629-944-782-779-776-867-868-864-642-945
0.0107474 944-782-783-780-47-43-42-41-40-39-38-35-33-8-77-78-118-117-234-12-315
0.0107474 314-152-153-150-677-673-669-668-665-663-638-707-708-748-747-864-642-945
0.0107474 944-782-783-780-47-43-42-38-35-34-33-8-77-78-118-117-234-12-315
0.0107474 629-944-782-779-776-867-868-646-865-863-864-642-945
0.0107474 1259-152-153-150-677-673-669-668-665-663-638-643-706-707-708-748-747-864-642-945
0.0107474 629-944-782-783-780-47-43-39-38-35-33-8-13-76-77-78-118-117-234-12-315
0.0107474 314-152-153-150-677-673-669-668-665-663-638-643-706-707-708-748-747-864-642-945
0.0107474 314-152-149-146-237-238-16-235-233-234-12-315
0.0107474 629-944-782-783-780-47-43-39-38-35-33-8-77-78-118-117-234-12-315
0.0107474 1259-152-153-150-677-673-672-671-670-669-668-665-663-638-707-708-748-747-864-642-945
0.0107474 1259-152-153-150-677-673-672-671-670-669-668-665-663-638-643-706-707-708-748-747-864-642-945
0.0107474 314-152-153-150-677-673-672-671-670-669-668-665-663-638-707-708-748-747-864-642-945
0.0107474 1259-152-149-146-237-238-234-12-315
0.0107474 629-944-782-779-776-864-642-945
0.0107474 944-782-783-780-47-43-42-38-35-34-33-8-13-76-77-78-118-117-234-12-315
0.0107474 1259-152-149-146-237-238-16-235-234-12-315
0.0107474 314-152-149-146-237-234-12-315
0.0107474 629-944-782-779-776-867-864-642-747-748-708-707-638-639-669-668-665-664-663-945
0.0107474 944-782-779-776-867-868-864-642-945
0.0107474 314-152-149-146-237-238-16-117-234-12-315
0.0107474 944-782-779-776-867-868-646-865-863-864-642-945
0.0107474 629-944-782-779-776-867-864-642-945
0.0107474 944-782-783-780-47-43-42-41-40-39-38-35-33-8-13-76-77-78-118-117-234-12-315
0.0107474 944-782-779-776-867-868-646-865-864-642-945
0.0107474 314-152-149-146-234-12-117-118-78-77-8-9-39-38-35-34-33-315
0.0107474 314-152-153-150-677-673-672-668-665-664-663-638-643-706-707-708-748-747-864-642-945
0.0107474 629-944-782-779-776-867-868-646-747-864-642-945
0.0107474 314-152-153-150-677-673-672-671-670-669-668-665-663-638-643-706-707-708-748-747-864-642-945
0.0107474 629-944-782-783-780-47-43-42-41-40-39-38-35-33-8-77-78-118-117-234-12-315
0.0107474 944-782-783-780-47-43-39-38-35-33-8-77-78-118-117-234-12-315
0.0107474 314-152-149-146-237-238-234-12-315
0.0107474 1259-152-149-146-237-238-16-117-234-12-315
0.0107474 629-944-782-783-780-47-43-42-41-40-39-38-35-33-8-13-76-77-78-118-117-234-12-315
0.0107474 314-152-149-146-234-12-315
0.0107474 944-782-783-780-47-43-42-41-38-39-9-8-77-78-118-117-234-12-315
0.0107474 314-152-153-150-677-673-672-668-665-664-663-945
0.0107474 314-152-153-150-677-673-672-671-668-669-639-638-707-708-748-747-864-642-945
0.0107474 1259-152-149-146-237-234-12-315
0.0107474 1259-152-153-150-677-673-672-668-665-664-663-638-643-706-707-708-748-747-864-642-945
0.0107474 629-944-782-783-780-47-43-42-41-38-39-9-8-77-78-118-117-234-12-315
0.0107474 629-944-782-783-780-47-43-42-38-35-34-33-315
0.0107474 1259-152-153-150-677-673-672-668-665-664-663-638-707-708-748-747-864-642-945
0.0107474 1259-152-153-150-677-673-672-668-665-664-663-945
0.0107474 1259-152-153-150-677-673-672-671-668-669-639-638-707-708-748-747-864-642-945
0.0107474 629-944-782-783-780-47-43-42-38-35-34-33-8-77-78-118-117-234-12-315
0.0107474 944-782-779-776-864-642-747-748-708-707-638-639-669-668-665-664-663-945
0.0107474 1259-152-149-146-237-238-16-235-233-234-12-315
0.0107474 944-782-783-780-47-43-42-38-35-34-33-315
0.0107474 944-782-779-776-864-642-945
0.0107474 1259-152-149-146-234-12-117-118-78-77-8-9-39-38-35-34-33-315
0.0107474 1259-152-153-150-677-673-669-668-665-663-638-707-708-748-747-864-642-945
0.0107474 314-152-149-146-237-238-16-235-234-12-315
0.0107474 314-152-153-150-677-673-672-668-665-664-663-638-707-708-748-747-864-642-945
0.0107474 629-944-782-783-780-47-43-42-38-35-34-33-8-13-76-77-78-118-117-234-12-315
0.0107474 1259-152-149-146-234-12-315
0.0104524 944-782-783-780-47-43-39-38-35-33-8-13-76-12-315
0.0104524 944-782-783-780-47-43-42-41-40-39-38-35-33-8-13-76-12-315
0.0104524 314-152-153-150-677-673-669-668-665-663-638-643-706-642-945
0.0104524 629-944-782-783-780-47-43-42-41-40-39-38-35-33-8-13-76-12-315
0.0104524 314-152-153-150-677-673-672-668-665-664-663-638-643-706-642-945
0.0104524 629-944-782-783-780-47-43-39-38-35-33-8-13-76-12-315
0.0104524 944-782-783-780-47-43-42-38-35-34-33-8-13-76-12-315
0.0104524 1259-152-153-150-677-673-672-671-670-669-668-665-663-638-643-706-642-945
0.0104524 314-152-153-150-677-673-672-671-670-669-668-665-663-638-643-706-642-945
0.0104524 629-944-782-783-780-47-43-42-38-35-34-33-8-13-76-12-315
0.0104524 1259-152-153-150-677-673-672-668-665-664-663-638-643-706-642-945
0.0104524 1259-152-153-150-677-673-669-668-665-663-638-643-706-642-945
0.00995657 629-467-464-461-552-553-331-550-549-327-432-433-393-392-323-324-354-348-630
0.00995657 1259-1097-1098-1095-362-358-354-348-630
0.00995657 314-1259-1097-1094-1091-1179-957-1062-1063-1023-1022-953-954-984-978-1260
0.00995657 629-467-464-461-552-553-331-432-549-327-391-390-433-393-392-323-324-354-348-630
0.00995657 629-467-468-465-992-988-987-986-985-984-978-1260
0.00995657 629-467-468-465-992-988-984-978-1260
0.00995657 314-1259-1097-1094-1091-1182-1179-957-1062-1063-1023-1022-953-954-984-978-1260
0.00995657 629-467-464-461-552-549-327-432-433-393-392-323-324-354-348-630
0.00995657 944-467-464-461-552-549-327-432-433-393-392-323-324-354-348-630
0.00995657 944-467-464-461-552-553-331-432-549-327-391-390-433-393-392-323-324-354-348-630
0.00995657 314-1259-1097-1094-1091-1182-1183-1179-957-1062-1063-1023-1022-953-954-984-978-1260
0.00995657 944-467-464-461-549-327-432-433-393-392-323-324-354-348-630
0.00995657 944-467-468-465-992-988-987-986-985-984-978-1260
0.00995657 944-467-464-461-552-553-331-550-549-327-432-433-393-392-323-324-354-348-630
0.00995657 1259-1097-1098-1095-362-358-357-356-355-354-348-630
0.00995657 314-1259-1097-1098-1095-362-358-357-356-355-354-348-630
0.00995657 314-1259-1097-1094-1091-1182-1183-961-1180-1179-957-1062-1063-1023-1022-953-954-984-978-1260
0.00995657 1259-1097-1094-1091-1182-1183-961-1180-1179-957-1062-1063-1023-1022-953-954-984-978-1260
0.00995657 944-467-468-465-992-988-984-978-1260
0.00995657 1259-1097-1094-1091-1182-1183-961-1062-1179-957-1021-1020-1063-1023-1022-953-954-984-978-1260
0.00995657 1259-1097-1094-1091-1182-1179-957-1062-1063-1023-1022-953-954-984-978-1260
0.00995657 629-467-464-461-549-327-432-433-393-392-323-324-354-348-630
0.00995657 1259-1097-1094-1091-1179-957-1062-1063-1023-1022-953-954-984-978-1260
0.00995657 314-1259-1097-1098-1095-362-358-354-348-630
0.00928492 944-467-464-461-552-553-331-432-549-630
0.00928492 944-467-468-465-992-988-984-983-980-979-978-953-952-1020-1062-1179-1260
0.00928492 944-467-468-465-992-988-984-983-980-979-978-953-1022-1023-1063-1062-1179-1260
0.00928492 1259-1097-1098-1095-362-358-357-353-350-348-323-322-390-392-393-433-432-549-630
0.00928492 944-467-468-465-992-988-987-983-980-978-953-952-1020-1022-1023-1063-1062-1179-1260
0.00928492 1259-1097-1098-1095-362-358-354-353-350-349-348-323-392-393-433-432-549-630
0.00928492 944-467-468-465-992-988-984-983-980-979-978-953-952-1020-1022-1023-1063-1062-1179-1260
0.00928492 629-467-468-465-992-988-984-983-980-979-978-953-952-1020-1022-1023-1063-1062-1179-1260
0.00928492 1259-1097-1098-1095-362-358-354-353-350-349-348-323-322-390-432-549-630
0.00928492 1259-1097-1098-1095-362-358-354-353-350-349-348-323-322-390-392-393-433-432-549-630
0.00928492 629-467-468-465-992-988-984-983-980-979-978-953-952-1020-1062-1179-1260
0.00928492 629-467-468-465-992-988-984-983-980-979-978-953-1022-1023-1063-1062-1179-1260
0.00928492 944-467-468-465-992-988-987-983-980-978-953-952-1020-1062-1179-1260
0.00928492 944-467-468-465-992-988-987-983-980-978-953-952-1022-1023-1063-1062-1179-1260
0.00928492 629-467-468-465-992-988-987-983-980-978-953-952-1020-1022-1023-1063-1062-1179-1260
0.00928492 944-467-468-465-992-988-987-983-980-978-953-1022-1023-1063-1062-1179-1260
0.00928492 629-467-468-465-992-988-987-983-980-978-953-952-1020-1062-1179-1260
0.00928492 629-467-468-465-992-988-987-983-980-978-953-952-1022-1023-1063-1062-1179-1260
0.00928492 1259-1097-1098-1095-362-358-357-353-350-348-323-322-392-393-433-432-549-630
0.00928492 1259-1097-1098-1095-362-358-357-353-350-348-323-392-393-433-432-549-630
0.00928492 629-467-468-465-992-988-987-983-980-978-953-1022-1023-1063-1062-1179-1260
0.00928492 1259-1097-1098-1095-362-358-357-353-350-348-323-322-390-432-549-630
0.00928492 1259-1097-1094-1091-1182-1183-961-1062-1179-1260
0.00928492 314-1259-1097-1098-1095-362-358-357-356-355-354-353-350-348-323-392-393-433-432-549-630
0.00928492 314-1259-1097-1094-1091-1182-1183-961-1062-1179-1260
0.00928492 314-1259-1097-1098-1095-362-358-357-353-350-348-323-322-390-432-549-630
0.00928492 629-467-464-461-552-553-331-432-549-630
0.00928492 314-1259-1097-1098-1095-362-358-357-356-355-354-353-350-348-323-322-390-392-393-433-432-549-630
0.00928492 314-1259-1097-1098-1095-362-358-357-353-350-348-323-322-390-392-393-433-432-549-630
0.00928492 314-1259-1097-1098-1095-362-358-357-353-350-348-323-322-392-393-433-432-549-630
0.00928492 314-1259-1097-1098-1095-362-358-357-353-350-348-323-392-393-433-432-549-630
0.00928492 314-1259-1097-1098-1095-362-358-357-356-355-354-353-350-348-323-322-390-432-549-630
0.00926501 314-152-149-146-237-238-234-12-117-118-78-77-8-9-39-33-315
0.00926501 629-944-782-779-776-867-868-646-747-864-642-706-705-748-708-707-638-639-669-663-945
0.00926501 944-782-779-776-867-868-864-642-747-748-708-707-638-639-669-663-945
0.00926501 1259-152-153-150-677-673-669-663-945
0.00926501 629-944-782-779-776-867-864-642-747-748-708-707-638-639-669-663-945
0.00926501 314-152-153-150-677-673-669-663-945
0.00926501 629-944-782-783-780-47-43-39-33-315
0.00926501 629-944-782-783-780-47-43-42-41-40-39-33-315
0.00926501 629-944-782-779-776-867-868-864-642-747-748-708-707-638-639-669-663-945
0.00926501 1259-152-149-146-234-12-117-118-78-77-8-9-39-33-315
0.00926501 1259-152-149-146-237-238-16-235-234-12-117-118-78-77-8-9-39-33-315
0.00926501 314-152-153-150-677-673-672-671-670-669-663-945
0.00926501 1259-152-153-150-677-673-672-671-670-669-663-945
0.00926501 314-152-149-146-237-238-16-235-233-234-12-117-118-78-77-8-9-39-33-315
0.00926501 314-152-149-146-237-238-16-235-234-12-117-118-78-77-8-9-39-33-315
0.00926501 944-782-783-780-47-43-39-33-315
0.00926501 1259-152-149-146-237-238-234-12-117-118-78-77-8-9-39-33-315
0.00926501 944-782-779-776-864-642-747-748-708-707-638-639-669-663-945
0.00926501 314-152-149-146-234-12-117-118-78-77-8-9-39-33-315
0.00926501 944-782-783-780-47-43-42-41-40-39-33-315
0.00926501 1259-152-149-146-237-238-16-235-233-234-12-117-118-78-77-8-9-39-33-315
0.00926501 944-782-779-776-867-868-646-865-863-864-642-747-748-708-707-638-639-669-663-945
0.00926501 944-782-779-776-867-868-646-865-864-642-747-748-708-707-638-639-669-663-945
0.00926501 629-944-782-779-776-867-868-646-865-863-864-642-747-748-708-707-638-639-669-663-945
0.00909416 314-152-153-150-677-673-669-668-665-663-638-643-706-707-708-748-747-864-945
0.00909416 629-944-782-783-780-47-43-42-41-40-39-38-35-33-8-13-76-77-78-118-117-234-315
0.00909416 314-152-153-150-677-673-672-671-668-669-639-638-707-708-748-747-864-945
0.00909416 629-944-782-783-780-47-43-42-41-40-39-38-35-33-8-77-78-118-117-234-315
0.00909416 1259-152-153-150-677-673-672-671-670-669-668-665-663-638-643-706-707-708-748-747-864-945
0.00909416 629-944-782-783-780-47-43-42-38-35-34-33-8-13-76-77-78-118-117-234-315
0.00909416 314-152-153-150-677-673-669-668-665-663-638-707-708-748-747-864-945
0.00909416 1259-152-153-150-677-673-669-668-665-663-638-643-706-707-708-748-747-864-945
0.00909416 629-944-782-779-776-867-868-646-747-864-945
0.00909416 944-782-783-780-47-43-42-41-40-39-38-35-33-8-77-78-118-117-234-315
0.00909416 629-944-782-783-780-47-43-39-38-35-33-8-77-78-118-117-234-315
0.00909416 944-782-783-780-47-43-39-38-35-33-8-77-78-118-117-234-315
0.00909416 944-782-783-780-47-43-42-38-35-34-33-8-77-78-118-117-234-315
0.00909416 1259-152-149-146-237-238-16-117-234-315
0.00909416 314-152-153-150-677-673-672-668-665-664-663-638-643-706-707-708-748-747-864-945
0.00909416 944-782-783-780-47-43-39-38-35-33-8-13-76-77-78-118-117-234-315
0.00909416 629-944-782-783-780-47-43-39-38-35-33-8-13-76-77-78-118-117-234-315
0.00909416 314-152-153-150-677-673-672-671-670-669-668-665-663-638-643-706-707-708-748-747-864-945
0.00909416 1259-152-153-150-677-673-672-671-670-669-668-665-663-638-707-708-748-747-864-945
0.00909416 944-782-783-780-47-43-42-38-35-34-33-8-13-76-77-78-118-117-234-315
0.00909416 944-782-783-780-47-43-42-41-38-39-9-8-77-78-118-117-234-315
0.00909416 1259-152-153-150-677-673-672-668-665-664-663-638-707-708-748-747-864-945
0.00909416 629-944-782-783-780-47-43-42-41-38-39-9-8-77-78-118-117-234-315
0.00909416 314-152-153-150-677-673-672-671-670-669-668-665-663-638-707-708-748-747-864-945
0.00909416 1259-152-153-150-677-673-669-668-665-663-638-707-708-748-747-864-945
0.00909416 944-782-783-780-47-43-42-41-40-39-38-35-33-8-13-76-77-78-118-117-234-315
0.00909416 629-944-782-783-780-47-43-42-38-35-34-33-8-77-78-118-117-234-315
0.00909416 314-152-153-150-677-673-672-668-665-664-663-638-707-708-748-747-864-945
0.00909416 944-782-779-776-867-868-646-747-864-945
0.00909416 1259-152-153-150-677-673-672-668-665-664-663-638-643-706-707-708-748-747-864-945
0.00909416 314-152-149-146-237-238-16-117-234-315
0.00909416 1259-152-153-150-677-673-672-671-668-669-639-638-707-708-748-747-864-945
0.00865248 1259-1097-1094-1091-1182-1183-1179-957-1260
0.00865248 629-467-468-465-992-988-987-983-980-978-953-1022-1023-1063-1062-1179-957-1260
0.00865248 314-1259-1097-1098-1095-362-358-357-356-355-354-353-350-348-323-322-390-432-549-327-630
0.00865248 314-1259-1097-1098-1095-362-358-357-353-350-348-323-392-393-433-432-549-327-630
0.00865248 629-467-464-461-552-549-327-630
0.00865248 629-467-464-461-549-327-630
0.00865248 314-1259-1097-1094-1091-1182-1183-961-1180-1179-957-1260
0.00865248 1259-1097-1098-1095-362-358-357-353-350-348-323-392-393-433-432-549-327-630
0.00865248 1259-1097-1098-1095-362-358-354-353-350-349-348-323-392-393-433-432-549-327-630
0.00865248 944-467-464-461-549-327-630
0.00865248 314-1259-1097-1094-1091-1182-1179-957-1260
0.00865248 1259-1097-1098-1095-362-358-354-353-350-349-348-323-322-390-432-549-327-630
0.00865248 944-467-468-465-992-988-987-983-980-978-953-952-1020-1022-1023-1063-1062-1179-957-1260
0.00865248 1259-1097-1098-1095-362-358-357-353-350-348-323-322-392-393-433-432-549-327-630
0.00865248 1259-1097-1094-1091-1182-1183-961-1180-1179-957-1260
0.00865248 314-1259-1097-1098-1095-362-358-357-356-355-354-353-350-348-323-392-393-433-432-549-327-630
0.00865248 314-1259-1097-1094-1091-1182-1183-961-1062-1179-957-1260
0.00865248 1259-1097-1094-1091-1182-1183-961-1062-1179-957-1260
0.00865248 629-467-468-465-992-988-984-983-980-979-978-953-952-1020-1062-1179-957-1260
0.00865248 944-467-464-461-552-549-327-630
0.00865248 944-467-468-465-992-988-987-983-980-978-953-952-1022-1023-1063-1062-1179-957-1260
0.00865248 629-467-464-461-552-553-331-432-549-327-630
0.00865248 944-467-468-465-992-988-987-983-980-978-953-952-1020-1062-1179-957-1260
0.00865248 1259-1097-1094-1091-1179-957-1260
0.00865248 629-467-468-465-992-988-987-983-980-978-953-952-1020-1022-1023-1063-1062-1179-957-1260
0.00865248 629-467-464-461-552-553-549-327-630
0.00865248 314-1259-1097-1094-1091-1179-957-1260
0.00865248 1259-1097-1098-1095-362-358-357-353-350-348-323-322-390-392-393-433-432-549-327-630
0.00865248 944-467-468-465-992-988-987-983-980-978-953-1022-1023-1063-1062-1179-957-1260
0.00865248 1259-1097-1098-1095-362-358-357-353-350-348-323-322-390-432-549-327-630
0.00865248 314-1259-1097-1098-1095-362-358-357-353-350-348-323-322-390-432-549-327-630
0.00865248 944-467-464-461-552-553-331-432-549-327-630
0.00865248 629-467-468-465-992-988-984-983-980-979-978-953-1022-1023-1063-1062-1179-957-1260
0.00865248 314-1259-1097-1098-1095-362-358-357-353-350-348-323-322-390-392-393-433-432-549-327-630
0.00865248 944-467-468-465-992-988-984-983-980-979-978-953-952-1020-1062-1179-957-1260
0.00865248 629-467-468-465-992-988-987-983-980-978-953-952-1022-1023-1063-1062-1179-957-1260
0.00865248 944-467-464-461-552-553-549-327-630
0.00865248 944-467-464-461-552-553-331-550-549-327-630
0.00865248 314-1259-1097-1098-1095-362-358-357-353-350-348-323-322-392-393-433-432-549-327-630
0.00865248 314-1259-1097-1094-1091-1182-1183-1179-957-1260
0.00865248 629-467-464-461-552-553-331-550-549-327-630
0.00865248 1259-1097-1094-1091-1182-1179-957-1260
0.00865248 944-467-468-465-992-988-984-983-980-979-978-953-1022-1023-1063-1062-1179-957-1260
0.00865248 629-467-468-465-992-988-987-983-980-978-953-952-1020-1062-1179-957-1260
0.00850589 629-944-782-783-780-47-43-42-38-35-34-33-8-13-76-12-234-117-315
0.00850589 944-782-783-780-47-43-42-41-38-39-9-33-8-13-12-234-117-315
0.00850589 314-152-153-150-677-673-672-671-670-669-668-665-663-638-643-642-864-747-945
0.00850589 944-782-783-780-47-43-42-38-35-34-33-8-13-76-12-234-117-315
0.00850589 629-944-782-783-780-47-43-42-41-40-39-38-35-33-8-13-76-12-234-117-315
0.00850589 314-152-153-150-677-673-669-668-665-663-638-643-706-642-864-747-945
0.00850589 1259-152-153-150-677-673-672-668-665-664-663-638-643-706-642-864-747-945
0.00850589 629-944-782-783-780-47-43-42-41-38-39-9-33-8-13-12-234-117-315
0.00850589 944-782-783-780-47-43-42-38-35-34-33-8-13-12-234-117-315
0.00850589 629-944-782-783-780-47-43-42-41-40-39-38-35-33-8-13-12-234-117-315
0.00850589 1259-152-153-150-677-673-669-668-665-663-638-643-642-864-747-945
0.00850589 944-782-783-780-47-43-42-41-40-39-38-35-33-8-13-76-12-234-117-315
0.00850589 314-152-153-150-677-673-672-671-670-669-668-665-663-638-643-706-642-864-747-945
0.00850589 1259-152-153-150-677-673-669-668-665-663-638-643-706-642-864-747-945
0.00850589 1259-152-153-150-677-673-672-671-668-669-639-663-638-643-642-864-747-945
0.00850589 629-944-782-783-780-47-43-42-38-35-34-33-8-13-12-234-117-315
0.00850589 314-152-153-150-677-673-669-668-665-663-638-643-642-864-747-945
0.00850589 314-152-153-150-677-673-672-668-665-664-663-638-643-706-642-864-747-945
0.00850589 944-782-783-780-47-43-39-38-35-33-8-13-76-12-234-117-315
0.00850589 1259-152-153-150-677-673-672-671-670-669-668-665-663-638-643-642-864-747-945
0.00850589 629-944-782-783-780-47-43-39-38-35-33-8-13-76-12-234-117-315
0.00850589 944-782-783-780-47-43-39-38-35-33-8-13-12-234-117-315
0.00850589 1259-152-153-150-677-673-672-671-670-669-668-665-663-638-643-706-642-864-747-945
0.00850589 1259-152-153-150-677-673-672-668-665-664-663-638-643-642-864-747-945
0.00850589 314-152-153-150-677-673-672-671-668-669-639-663-638-643-642-864-747-945
0.00850589 629-944-782-783-780-47-43-39-38-35-33-8-13-12-234-117-315
0.00850589 944-782-783-780-47-43-42-41-40-39-38-35-33-8-13-12-234-117-315
0.00850589 314-152-153-150-677-673-672-668-665-664-663-638-643-642-864-747-945
0.00643045 1259-1097-1094-1091-1182-1183-1179-957-1062-1260
0.00643045 314-1259-1097-1094-1091-1182-1183-1179-957-1062-1260
0.00643045 944-467-464-461-552-553-549-327-432-630
0.00643045 1259-1097-1094-1091-1179-957-1062-1260
0.00643045 629-467-464-461-552-553-549-327-432-630
0.00643045 314-1259-1097-1094-1091-1182-1183-961-1180-1179-957-1062-1260
0.00643045 629-467-464-461-552-553-331-550-549-327-432-630
0.00643045 629-467-464-461-552-549-327-432-630
0.00643045 1259-1097-1094-1091-1182-1179-957-1062-1260
0.00643045 629-467-464-461-549-327-432-630
0.00643045 944-467-464-461-552-549-327-432-630
0.00643045 314-1259-1097-1094-1091-1182-1179-957-1062-1260
0.00643045 314-1259-1097-1094-1091-1179-957-1062-1260
0.00643045 1259-1097-1094-1091-1182-1183-961-1180-1179-957-1062-1260
0.00643045 944-467-464-461-552-553-331-550-549-327-432-630
0.00643045 944-467-464-461-549-327-432-630
0.00637066 314-1259-1097-1098-1095-362-358-354-353-350-349-630
0.00637066 314-1259-1097-1094-1091-1182-1183-961-1180-1179-957-1062-1063-1023-1022-953-954-984-983-980-979-1260
0.00637066 944-782-783-780-47-43-42-38-35-34-315
0.00637066 944-467-464-461-552-549-327-432-433-393-392-323-324-354-353-350-349-630
0.00637066 314-152-153-150-677-673-672-668-665-664-945
0.00637066 314-152-149-146-234-12-117-118-78-77-8-9-39-38-35-34-315
0.00637066 1259-1097-1098-1095-362-358-354-353-350-349-630
0.00637066 944-782-779-776-864-642-747-748-708-707-638-639-669-668-665-664-945
0.00637066 1259-152-149-146-234-12-117-118-78-77-8-9-39-38-35-34-315
0.00637066 1259-1097-1094-1091-1182-1179-957-1062-1063-1023-1022-953-954-984-983-980-979-1260
0.00637066 629-467-468-465-992-988-984-983-980-979-1260
0.00637066 944-467-468-465-992-988-984-983-980-979-1260
0.00637066 629-467-464-461-552-549-327-432-433-393-392-323-324-354-353-350-349-630
0.00637066 629-944-782-779-776-867-864-642-747-748-708-707-638-639-669-668-665-664-945
0.00637066 1259-152-153-150-677-673-672-668-665-664-945
0.00637066 629-944-782-783-780-47-43-42-38-35-34-315
0.00636757 314-152-153-150-677-673-672-671-668-669-639-638-663-945
0.00636757 944-782-783-780-47-43-42-41-38-39-9-8-33-315
0.00636757 1259-152-153-150-677-673-672-671-668-669-639-638-663-945
0.00636757 629-944-782-783-780-47-43-42-41-38-39-9-8-33-315
0.0060936 314-152-149-146-237-234-12-117-315
0.0060936 944-782-779-776-867-864-642-747-945
0.0060936 629-944-782-779-776-867-868-646-865-863-864-642-747-945
0.0060936 314-152-149-146-237-238-234-12-117-315
0.0060936 1259-152-149-146-237-238-16-235-233-234-12-117-315
0.0060936 944-782-779-776-867-868-646-865-863-864-642-747-945
0.0060936 944-782-779-776-867-868-864-642-747-945
0.0060936 1259-152-149-146-237-238-234-12-117-315
0.0060936 1259-152-149-146-234-12-117-315
0.0060936 944-782-779-776-864-642-747-945
0.0060936 629-944-782-779-776-864-642-747-945
0.0060936 314-152-149-146-237-238-16-235-234-12-117-315
0.0060936 1259-152-149-146-237-234-12-117-315
0.0060936 629-944-782-779-776-867-868-864-642-747-945
0.0060936 314-152-149-146-234-12-117-315
0.0060936 629-944-782-779-776-867-864-642-747-945
0.0060936 314-152-149-146-237-238-16-235-233-234-12-117-315
0.0060936 1259-152-149-146-237-238-16-235-234-12-117-315
0.0060936 944-782-779-776-867-868-646-865-864-642-747-945
0.0060936 629-944-782-779-776-867-868-646-865-864-642-747-945
0.00538708 629-944-782-779-776-867-868-864-642-747-748-749-945
0.00538708 314-152-153-150-677-673-672-671-670-669-668-665-663-638-643-706-642-864-747-748-749-945
0.00538708 629-944-782-783-780-47-43-39-38-35-33-8-13-76-12-234-117-118-119-315
0.00538708 314-152-153-150-677-673-669-668-665-663-638-643-706-642-864-747-748-749-945
0.00538708 629-944-782-783-780-47-43-39-38-35-33-8-13-12-234-117-118-119-315
0.00538708 629-944-782-783-780-47-43-42-41-40-39-38-35-33-8-13-76-12-234-117-118-119-315
0.00538708 1259-152-149-146-237-238-16-235-233-234-12-117-118-119-315
0.00538708 1259-152-149-146-237-234-12-117-118-119-315
0.00538708 1259-152-149-146-237-238-16-235-234-12-117-118-119-315
0.00538708 1259-152-149-146-234-12-117-118-119-315
0.00538708 314-152-153-150-677-673-672-668-665-664-663-638-643-706-642-864-747-748-749-945
0.00538708 1259-152-149-146-237-238-234-12-117-118-119-315
0.00538708 314-152-153-150-677-673-672-671-670-669-668-665-663-638-643-642-864-747-748-749-945
0.00538708 944-782-779-776-864-642-747-748-749-945
0.00538708 314-152-149-146-237-234-12-117-118-119-315
0.00538708 629-944-782-783-780-47-43-42-41-40-39-38-35-33-8-13-12-234-117-118-119-315
0.00538708 944-782-779-776-867-864-642-747-748-749-945
0.00538708 314-152-153-150-677-673-672-668-665-664-663-638-643-642-864-747-748-749-945
0.00538708 1259-152-153-150-677-673-669-668-665-663-638-643-642-864-747-748-749-945
0.00538708 1259-152-153-150-677-673-669-668-665-663-638-643-706-642-864-747-748-749-945
0.00538708 629-944-782-783-780-47-43-42-38-35-34-33-8-13-76-12-234-117-118-119-315
0.00538708 629-944-782-783-780-47-43-42-38-35-34-33-8-13-12-234-117-118-119-315
0.00538708 1259-152-153-150-677-673-672-668-665-664-663-638-643-642-864-747-748-749-945
0.00538708 629-944-782-779-776-864-642-747-748-749-945
0.00538708 1259-152-153-150-677-673-672-668-665-664-663-638-643-706-642-864-747-748-749-945
0.00538708 314-152-149-146-234-12-117-118-119-315
0.00538708 1259-152-153-150-677-673-672-671-670-669-668-665-663-638-643-642-864-747-748-749-945
0.00538708 944-782-783-780-47-43-42-41-40-39-38-35-33-8-13-76-12-234-117-118-119-315
0.00538708 944-782-783-780-47-43-39-38-35-33-8-13-12-234-117-118-119-315
0.00538708 314-152-149-146-237-238-234-12-117-118-119-315
0.00538708 944-782-783-780-47-43-42-38-35-34-33-8-13-76-12-234-117-118-119-315
0.00538708 944-782-779-776-867-868-646-865-864-642-747-748-749-945
0.00538708 629-944-782-779-776-867-868-646-865-863-864-642-747-748-749-945
0.00538708 944-782-783-780-47-43-42-38-35-34-33-8-13-12-234-117-118-119-315
0.00538708 314-152-149-146-237-238-16-235-234-12-117-118-119-315
0.00538708 944-782-783-780-47-43-39-38-35-33-8-13-76-12-234-117-118-119-315
0.00538708 314-152-149-146-237-238-16-235-233-234-12-117-118-119-315
0.00538708 629-944-782-779-776-867-868-646-865-864-642-747-748-749-945
0.00538708 1259-152-153-150-677-673-672-671-670-669-668-665-663-638-643-706-642-864-747-748-749-945
0.00538708 944-782-779-776-867-868-864-642-747-748-749-945
0.00538708 944-782-783-780-47-43-42-41-40-39-38-35-33-8-13-12-234-117-118-119-315
0.00538708 314-152-153-150-677-673-669-668-665-663-638-643-642-864-747-748-749-945
0.00538708 629-944-782-779-776-867-864-642-747-748-749-945
0.00538708 944-782-779-776-867-868-646-865-863-864-642-747-748-749-945
0.00526376 314-152-149-146-237-238-16-117-315
0.00526376 944-782-779-776-867-868-646-747-945
0.00526376 629-944-782-779-776-867-868-646-747-945
0.00526376 1259-152-149-146-237-238-16-117-315
0.00509694 314-1259-1097-1094-1091-1182-1183-961-1180-1179-957-1062-1063-1023-1022-953-954-978-979-980-983-1260
0.00509694 1259-1097-1098-1095-362-358-354-348-349-350-353-630
0.00509694 944-467-468-465-992-988-984-978-979-980-983-1260
0.00509694 314-1259-1097-1094-1091-1182-1183-961-1180-1179-957-1062-1063-1023-1022-953-954-984-978-979-980-983-1260
0.00509694 314-1259-1097-1094-1091-1182-1183-961-1180-1179-957-1062-1063-1023-1022-953-978-979-980-983-1260
0.00509694 629-467-468-465-992-988-984-978-979-980-983-1260
0.00509694 629-944-782-779-776-867-864-642-747-748-708-707-638-639-663-664-665-668-945
0.00509694 314-152-149-146-234-12-117-118-78-77-8-9-33-34-35-38-315
0.00509694 1259-152-149-146-234-12-117-118-78-77-8-9-39-33-34-35-38-315
0.00509694 629-467-464-461-552-549-327-432-433-393-392-323-348-349-350-353-630
0.00509694 629-467-464-461-552-549-327-432-433-393-392-323-324-348-349-350-353-630
0.00509694 629-944-782-779-776-867-864-642-747-748-708-707-638-639-669-663-664-665-668-945
0.00509694 629-467-464-461-552-549-327-432-433-393-392-323-324-354-348-349-350-353-630
0.00509694 629-944-782-779-776-867-864-642-747-748-708-707-638-663-664-665-668-945
0.00509694 1259-1097-1094-1091-1182-1179-957-1062-1063-1023-1022-953-954-978-979-980-983-1260
0.00509694 944-467-464-461-552-549-327-432-433-393-392-323-348-349-350-353-630
0.00509694 1259-1097-1094-1091-1182-1179-957-1062-1063-1023-1022-953-954-984-978-979-980-983-1260
0.00509694 314-1259-1097-1098-1095-362-358-354-348-349-350-353-630
0.00509694 944-782-779-776-864-642-747-748-708-707-638-639-669-663-664-665-668-945
0.00509694 314-152-149-146-234-12-117-118-78-77-8-33-34-35-38-315
0.00509694 944-782-779-776-864-642-747-748-708-707-638-663-664-665-668-945
0.00509694 1259-152-149-146-234-12-117-118-78-77-8-33-34-35-38-315
0.00509694 944-782-779-776-864-642-747-748-708-707-638-639-663-664-665-668-945
0.00509694 1259-152-149-146-234-12-117-118-78-77-8-9-33-34-35-38-315
0.00509694 944-467-464-461-552-549-327-432-433-393-392-323-324-354-348-349-350-353-630
0.00509694 1259-1097-1094-1091-1182-1179-957-1062-1063-1023-1022-953-978-979-980-983-1260
0.00509694 314-152-149-146-234-12-117-118-78-77-8-9-39-33-34-35-38-315
0.00509694 944-467-464-461-552-549-327-432-433-393-392-323-324-348-349-350-353-630
0.00497703 629-467-464-461-552-549-327-432-433-434-630
0.00497703 629-467-464-461-552-553-549-327-432-433-434-630
0.00497703 1259-1097-1094-1091-1182-1183-1179-957-1062-1063-1064-1260
0.00497703 944-467-464-461-552-553-331-550-549-327-432-433-434-630
0.00497703 944-467-464-461-552-549-327-432-433-434-630
0.00497703 314-1259-1097-1094-1091-1182-1183-1179-957-1062-1063-1064-1260
0.00497703 1259-1097-1094-1091-1182-1183-961-1180-1179-957-1062-1063-1064-1260
0.00497703 314-1259-1097-1094-1091-1182-1179-957-1062-1063-1064-1260
0.00497703 944-467-464-461-552-553-549-327-432-433-434-630
0.00497703 314-1259-1097-1094-1091-1179-957-1062-1063-1064-1260
0.00497703 1259-1097-1094-1091-1182-1179-957-1062-1063-1064-1260
0.00497703 944-467-464-461-549-327-432-433-434-630
0.00497703 1259-1097-1094-1091-1179-957-1062-1063-1064-1260
0.00497703 314-1259-1097-1094-1091-1182-1183-961-1180-1179-957-1062-1063-1064-1260
0.00497703 629-467-464-461-552-553-331-550-549-327-432-433-434-630
0.00497703 629-467-464-461-549-327-432-433-434-630
0.00489816 944-467-464-461-552-553-331-432-630
0.00489816 1259-1097-1094-1091-1182-1183-961-1062-1260
0.00489816 629-467-464-461-552-553-331-432-630
0.00489816 314-1259-1097-1094-1091-1182-1183-961-1062-1260
0.00418253 314-152-153-150-677-673-672-671-670-669-668-665-663-638-643-706-707-945
0.00418253 1259-152-153-150-677-673-672-671-670-669-668-665-663-638-643-706-707-945
0.00418253 314-152-153-150-677-673-672-668-665-664-663-638-643-706-707-945
0.00418253 314-152-153-150-677-673-669-668-665-663-638-643-706-707-945
0.00418253 1259-152-153-150-677-673-672-668-665-664-663-638-643-706-707-945
0.00418253 629-944-782-783-780-47-43-42-41-40-39-38-35-33-8-13-76-77-315
0.00418253 629-944-782-783-780-47-43-39-38-35-33-8-13-76-77-315
0.00418253 629-944-782-783-780-47-43-42-38-35-34-33-8-13-76-77-315
0.00418253 1259-152-153-150-677-673-669-668-665-663-638-643-706-707-945
0.00418253 944-782-783-780-47-43-39-38-35-33-8-13-76-77-315
0.00418253 944-782-783-780-47-43-42-38-35-34-33-8-13-76-77-315
0.00418253 944-782-783-780-47-43-42-41-40-39-38-35-33-8-13-76-77-315
0.00409774 629-944-782-779-776-867-864-945
0.00409774 944-782-779-776-867-864-945
0.00409774 1259-152-149-146-237-234-315
0.00409774 314-152-149-146-237-234-315
0.00366212 944-782-779-776-867-868-646-865-864-642-747-748-708-707-638-639-663-945
0.00366212 314-152-149-146-237-234-12-117-118-78-77-8-9-33-315
0.00366212 944-782-779-776-867-868-864-642-747-748-708-707-638-639-663-945
0.00366212 629-944-782-779-776-867-868-864-642-747-748-708-707-638-639-663-945
0.00366212 944-782-779-776-867-868-646-865-863-864-642-747-748-708-707-638-639-663-945
0.00366212 629-944-782-779-776-867-868-646-865-863-864-642-747-748-708-707-638-639-663-945
0.00366212 314-152-149-146-234-12-117-118-78-77-8-9-33-315
0.00366212 944-782-779-776-864-642-747-748-708-707-638-639-663-945
0.00366212 1259-152-149-146-237-238-16-235-233-234-12-117-118-78-77-8-9-33-315
0.00366212 1259-152-149-146-237-238-16-235-234-12-117-118-78-77-8-9-33-315
0.00366212 314-152-149-146-237-238-16-235-233-234-12-117-118-78-77-8-9-33-315
0.00366212 629-944-782-779-776-867-868-646-865-864-642-747-748-708-707-638-639-663-945
0.00366212 1259-152-149-146-237-234-12-117-118-78-77-8-9-33-315
0.00366212 314-152-149-146-237-238-16-235-234-12-117-118-78-77-8-9-33-315
0.00366212 1259-152-149-146-237-238-234-12-117-118-78-77-8-9-33-315
0.00366212 629-944-782-779-776-867-868-646-747-864-642-706-705-748-708-707-638-639-663-945
0.00366212 944-782-779-776-867-864-642-747-748-708-707-638-639-663-945
0.00366212 314-152-149-146-237-238-234-12-117-118-78-77-8-9-33-315
0.00366212 629-944-782-779-776-867-864-642-747-748-708-707-638-639-663-945
0.00366212 1259-152-149-146-234-12-117-118-78-77-8-9-33-315
0.00362302 944-467-464-461-552-549-630
0.00362302 314-1259-1097-1094-1091-1182-1179-1260
0.00362302 1259-1097-1094-1091-1182-1179-1260
0.00362302 629-467-464-461-552-549-630
0.00361748 944-782-783-780-47-43-42-41-38-315
0.00361748 314-1259-1097-1098-1095-362-358-357-356-353-630
0.00361748 629-467-468-465-992-988-987-986-983-1260
0.00361748 629-944-782-783-780-47-43-42-41-38-315
0.00361748 314-152-153-150-677-673-672-671-668-945
0.00361748 1259-152-153-150-677-673-672-671-668-945
0.00361748 944-467-468-465-992-988-987-986-983-1260
0.00361748 1259-1097-1098-1095-362-358-357-356-353-630
0.00347219 314-1259-1097-1098-1095-362-358-357-356-355-354-353-350-348-323-322-390-392-630
0.00347219 629-467-468-465-992-988-987-983-980-978-953-952-1020-1022-1260
0.00347219 629-467-468-465-992-988-984-983-980-979-978-953-952-1020-1022-1260
0.00347219 314-1259-1097-1098-1095-362-358-357-353-350-348-323-322-390-392-630
0.00347219 944-467-468-465-992-988-987-983-980-978-953-952-1020-1022-1260
0.00347219 1259-1097-1098-1095-362-358-354-353-350-349-348-323-322-390-392-630
0.00347219 944-467-468-465-992-988-984-983-980-979-978-953-952-1020-1022-1260
0.00347219 1259-1097-1098-1095-362-358-357-353-350-348-323-322-390-392-630
0.00331672 629-467-468-465-992-988-984-983-980-979-978-953-952-1020-1062-1260
0.00331672 314-1259-1097-1098-1095-362-358-357-353-350-348-323-322-390-432-630
0.00331672 944-467-468-465-992-988-987-983-980-978-953-952-1020-1062-1260
0.00331672 629-467-468-465-992-988-987-983-980-978-953-952-1020-1062-1260
0.00331672 314-1259-1097-1098-1095-362-358-357-356-355-354-353-350-348-323-322-390-432-630
0.00331672 1259-1097-1098-1095-362-358-357-353-350-348-323-322-390-432-630
0.00331672 1259-1097-1098-1095-362-358-354-353-350-349-348-323-322-390-432-630
0.00331672 944-467-468-465-992-988-984-983-980-979-978-953-952-1020-1062-1260
0.0033149 944-782-783-780-47-43-42-41-38-39-9-8-77-315
0.0033149 629-944-782-783-780-47-43-42-41-38-39-9-8-77-315
0.0033149 314-152-153-150-677-673-672-671-668-669-639-638-707-945
0.0033149 1259-152-153-150-677-673-672-671-668-669-639-638-707-945
0.00329801 629-467-464-461-552-553-331-550-549-327-432-433-393-392-323-324-348-630
0.00329801 944-467-464-461-552-553-331-432-549-327-391-390-433-393-392-323-324-348-630
0.00329801 629-467-464-461-552-553-331-432-549-327-391-390-433-393-392-323-324-348-630
0.00329801 314-1259-1097-1094-1091-1182-1179-957-1062-1063-1023-1022-953-954-978-1260
0.00329801 944-467-464-461-552-553-331-550-549-327-432-433-393-392-323-324-348-630
0.00329801 944-467-464-461-552-553-549-327-432-433-393-392-323-324-348-630
0.00329801 1259-1097-1094-1091-1182-1179-957-1062-1063-1023-1022-953-954-978-1260
0.00329801 314-1259-1097-1094-1091-1182-1183-1179-957-1062-1063-1023-1022-953-954-978-1260
0.00329801 314-1259-1097-1094-1091-1179-957-1062-1063-1023-1022-953-954-978-1260
0.00329801 629-467-464-461-552-553-549-327-432-433-393-392-323-324-348-630
0.00329801 1259-1097-1094-1091-1179-957-1062-1063-1023-1022-953-954-978-1260
0.00329801 1259-1097-1094-1091-1182-1183-961-1062-1179-957-1021-1020-1063-1023-1022-953-954-978-1260
0.00329801 629-467-464-461-549-327-432-433-393-392-323-324-348-630
0.00329801 314-1259-1097-1094-1091-1182-1183-961-1062-1179-957-1021-1020-1063-1023-1022-953-954-978-1260
0.00329801 1259-1097-1094-1091-1182-1183-961-1180-1179-957-1062-1063-1023-1022-953-954-978-1260
0.00329801 629-467-464-461-552-549-327-432-433-393-392-323-324-348-630
0.00329801 944-467-464-461-549-327-432-433-393-392-323-324-348-630
0.00329801 314-1259-1097-1094-1091-1182-1183-961-1180-1179-957-1062-1063-1023-1022-953-954-978-1260
0.00329801 1259-1097-1094-1091-1182-1183-1179-957-1062-1063-1023-1022-953-954-978-1260
0.00329801 944-467-464-461-552-549-327-432-433-393-392-323-324-348-630
0.00316366 314-1259-1097-1094-1091-1182-1183-1179-957-1062-1063-1023-1022-953-978-980-983-1260
0.00316366 944-467-464-461-552-553-331-550-549-327-432-433-393-392-323-348-350-353-630
0.00316366 1259-1097-1094-1091-1182-1183-961-1180-1179-957-1062-1063-1023-1022-953-954-984-978-980-983-1260
0.00316366 314-1259-1097-1094-1091-1182-1179-957-1062-1063-1023-1022-953-954-978-980-983-1260
0.00316366 1259-1097-1094-1091-1182-1183-961-1180-1179-957-1062-1063-1023-1022-953-978-980-983-1260
0.00316366 314-1259-1097-1098-1095-362-358-357-356-355-354-348-350-353-630
0.00316366 1259-1097-1094-1091-1179-957-1062-1063-1023-1022-953-954-978-980-983-1260
0.00316366 314-1259-1097-1094-1091-1182-1183-1179-957-1062-1063-1023-1022-953-954-984-978-980-983-1260
0.00316366 1259-1097-1098-1095-362-358-357-356-355-354-348-350-353-630
0.00316366 314-1259-1097-1094-1091-1182-1183-1179-957-1062-1063-1023-1022-953-954-978-980-983-1260
0.00316366 314-1259-1097-1094-1091-1179-957-1062-1063-1023-1022-953-954-984-978-980-983-1260
0.00316366 1259-1097-1094-1091-1182-1183-961-1062-1179-957-1021-1020-1063-1023-1022-953-978-980-983-1260
0.00316366 629-467-464-461-552-553-331-550-549-327-432-433-393-392-323-324-348-350-353-630
0.00316366 1259-1097-1094-1091-1182-1183-961-1062-1179-957-1021-1020-1063-1023-1022-953-954-978-980-983-1260
0.00316366 1259-1097-1094-1091-1179-957-1062-1063-1023-1022-953-954-984-978-980-983-1260
0.00316366 629-467-464-461-549-327-432-433-393-392-323-348-350-353-630
0.00316366 1259-1097-1094-1091-1182-1183-961-1062-1179-957-1021-1020-1063-1023-1022-953-954-984-978-980-983-1260
0.00316366 629-467-464-461-549-327-432-433-393-392-323-324-348-350-353-630
0.00316366 1259-1097-1094-1091-1179-957-1062-1063-1023-1022-953-978-980-983-1260
0.00316366 629-467-464-461-552-553-331-550-549-327-432-433-393-392-323-348-350-353-630
0.00316366 314-1259-1097-1094-1091-1179-957-1062-1063-1023-1022-953-978-980-983-1260
0.00316366 629-467-464-461-552-553-331-550-549-327-432-433-393-392-323-324-354-348-350-353-630
0.00316366 629-467-464-461-549-327-432-433-393-392-323-324-354-348-350-353-630
0.00316366 944-467-464-461-552-553-331-550-549-327-432-433-393-392-323-324-354-348-350-353-630
0.00316366 944-467-464-461-552-553-331-432-549-327-391-390-433-393-392-323-324-348-350-353-630
0.00316366 314-1259-1097-1094-1091-1182-1179-957-1062-1063-1023-1022-953-954-984-978-980-983-1260
0.00316366 944-467-464-461-552-553-331-432-549-327-391-390-433-393-392-323-324-354-348-350-353-630
0.00316366 314-1259-1097-1094-1091-1182-1179-957-1062-1063-1023-1022-953-978-980-983-1260
0.00316366 944-467-464-461-552-553-331-432-549-327-391-390-433-393-392-323-348-350-353-630
0.00316366 629-467-464-461-552-553-331-432-549-327-391-390-433-393-392-323-324-348-350-353-630
0.00316366 629-467-464-461-552-553-331-432-549-327-391-390-433-393-392-323-324-354-348-350-353-630
0.00316366 944-467-468-465-992-988-987-986-985-984-978-980-983-1260
0.00316366 1259-1097-1094-1091-1182-1183-961-1180-1179-957-1062-1063-1023-1022-953-954-978-980-983-1260
0.00316366 314-1259-1097-1094-1091-1179-957-1062-1063-1023-1022-953-954-978-980-983-1260
0.00316366 944-467-464-461-549-327-432-433-393-392-323-348-350-353-630
0.00316366 944-467-464-461-549-327-432-433-393-392-323-324-354-348-350-353-630
0.00316366 629-467-468-465-992-988-987-986-985-984-978-980-983-1260
0.00316366 944-467-464-461-549-327-432-433-393-392-323-324-348-350-353-630
0.00316366 629-467-464-461-552-553-331-432-549-327-391-390-433-393-392-323-348-350-353-630
0.00316366 944-467-464-461-552-553-331-550-549-327-432-433-393-392-323-324-348-350-353-630
0.00311263 1259-152-149-146-237-238-16-117-234-12-76-77-315
0.00311263 629-944-782-779-776-867-868-646-747-864-642-706-707-945
0.00311263 314-152-149-146-237-238-16-117-234-12-76-77-315
0.00311263 944-782-779-776-867-868-646-747-864-642-706-707-945
0.00309378 944-782-779-776-867-868-646-747-864-642-706-705-707-945
0.00309378 314-152-149-146-237-238-16-117-234-12-76-75-77-315
0.00309378 1259-152-149-146-237-238-16-117-234-12-76-75-77-315
0.00309378 629-944-782-779-776-867-868-646-747-864-642-706-705-707-945
0.00308736 314-152-149-146-237-238-16-117-234-12-76-75-118-119-315
0.00308736 629-944-782-779-776-867-868-646-747-864-642-706-705-748-749-945
0.00308736 944-782-779-776-867-868-646-747-864-642-706-705-748-749-945
0.00308736 1259-152-149-146-237-238-16-117-234-12-76-75-118-119-315
0.00308682 1259-152-149-146-237-238-16-235-234-12-117-118-78-77-8-9-33-39-38-315
0.00308682 944-782-779-776-867-868-646-865-864-642-747-748-708-707-638-639-663-669-668-945
0.00308682 629-944-782-779-776-867-868-646-747-864-642-706-705-748-708-707-638-639-663-669-668-945
0.00308682 1259-152-149-146-237-238-16-235-233-234-12-117-118-78-77-8-9-33-39-38-315
0.00308682 944-782-779-776-867-868-646-865-863-864-642-747-748-708-707-638-663-669-668-945
0.00308682 629-944-782-779-776-867-868-864-642-747-748-708-707-638-639-663-669-668-945
0.00308682 629-944-782-779-776-867-868-864-642-747-748-708-707-638-663-669-668-945
0.00308682 314-152-149-146-237-238-16-235-234-12-117-118-78-77-8-9-33-39-38-315
0.00308682 1259-152-149-146-237-238-16-235-234-12-117-118-78-77-8-33-39-38-315
0.00308682 944-782-779-776-867-868-864-642-747-748-708-707-638-663-669-668-945
0.00308682 314-152-149-146-237-238-234-12-117-118-78-77-8-9-33-39-38-315
0.00308682 944-782-779-776-867-868-864-642-747-748-708-707-638-639-663-669-668-945
0.00308682 629-944-782-779-776-867-868-646-865-863-864-642-747-748-708-707-638-663-669-668-945
0.00308682 629-944-782-779-776-867-868-646-747-864-642-706-705-748-708-707-638-663-669-668-945
0.00308682 944-782-779-776-867-868-646-865-863-864-642-747-748-708-707-638-639-663-669-668-945
0.00308682 944-782-779-776-867-868-646-865-864-642-747-748-708-707-638-663-669-668-945
0.00308682 314-152-149-146-237-238-16-235-234-12-117-118-78-77-8-33-39-38-315
0.00308682 314-152-149-146-237-238-234-12-117-118-78-77-8-33-39-38-315
0.00308682 629-944-782-779-776-867-868-646-865-863-864-642-747-748-708-707-638-639-663-669-668-945
0.00308682 314-152-149-146-237-238-16-235-233-234-12-117-118-78-77-8-9-33-39-38-315
0.00308682 1259-152-149-146-237-238-16-235-233-234-12-117-118-78-77-8-33-39-38-315
0.00308682 1259-152-149-146-237-238-234-12-117-118-78-77-8-33-39-38-315
0.00308682 1259-152-149-146-237-238-234-12-117-118-78-77-8-9-33-39-38-315
0.00308682 314-152-149-146-237-238-16-235-233-234-12-117-118-78-77-8-33-39-38-315
0.00285283 944-782-783-780-47-43-39-33-35-38-315
0.00285283 314-152-153-150-677-673-672-671-670-669-663-665-668-945
0.00285283 314-152-149-146-237-238-16-235-233-234-12-117-118-78-77-8-9-39-33-35-38-315
0.00285283 944-782-783-780-47-43-42-41-40-39-33-35-38-315
0.00285283 1259-152-149-146-237-238-234-12-117-118-78-77-8-9-39-33-35-38-315
0.00285283 944-782-779-776-867-868-864-642-747-748-708-707-638-639-669-663-665-668-945
0.00285283 944-782-779-776-867-868-646-865-863-864-642-747-748-708-707-638-639-669-663-665-668-945
0.00285283 944-782-779-776-867-868-646-865-864-642-747-748-708-707-638-639-669-663-665-668-945
0.00285283 629-944-782-779-776-867-868-646-865-863-864-642-747-748-708-707-638-639-669-663-665-668-945
0.00285283 629-944-782-783-780-47-43-42-41-40-39-33-35-38-315
0.00285283 1259-152-153-150-677-673-669-663-665-668-945
0.00285283 1259-152-149-146-237-238-16-235-233-234-12-117-118-78-77-8-9-39-33-35-38-315
0.00285283 314-152-153-150-677-673-669-663-665-668-945
0.00285283 314-152-149-146-237-238-234-12-117-118-78-77-8-9-39-33-35-38-315
0.00285283 1259-152-153-150-677-673-672-671-670-669-663-665-668-945
0.00285283 629-944-782-783-780-47-43-39-33-35-38-315
0.00285283 629-944-782-779-776-867-868-864-642-747-748-708-707-638-639-669-663-665-668-945
0.00285283 314-152-149-146-237-238-16-235-234-12-117-118-78-77-8-9-39-33-35-38-315
0.00285283 629-944-782-779-776-867-868-646-747-864-642-706-705-748-708-707-638-639-669-663-665-668-945
0.00285283 1259-152-149-146-237-238-16-235-234-12-117-118-78-77-8-9-39-33-35-38-315
0.00285236 629-467-464-461-552-553-331-432-549-327-391-390-433-434-630
0.00285236 314-1259-1097-1094-1091-1182-1183-961-1062-1179-957-1021-1020-1063-1064-1260
0.00285236 944-467-464-461-552-553-331-432-549-327-391-390-433-434-630
0.00285236 1259-1097-1094-1091-1182-1183-961-1062-1179-957-1021-1020-1063-1064-1260
0.00280353 944-467-464-461-552-549-327-432-433-393-392-323-324-354-353-630
0.00280353 1259-1097-1094-1091-1182-1179-957-1062-1063-1023-1022-953-954-984-983-1260
0.00280353 944-467-464-461-552-553-331-550-549-327-432-433-393-392-323-324-354-353-630
0.00280353 629-467-464-461-552-553-331-432-549-327-391-390-433-393-392-323-324-354-353-630
0.00280353 314-1259-1097-1094-1091-1182-1179-957-1062-1063-1023-1022-953-954-984-983-1260
0.00280353 944-467-464-461-552-553-331-432-549-327-391-390-433-393-392-323-324-354-353-630
0.00280353 1259-1097-1094-1091-1182-1183-961-1180-1179-957-1062-1063-1023-1022-953-954-984-983-1260
0.00280353 314-1259-1097-1094-1091-1182-1183-1179-957-1062-1063-1023-1022-953-954-984-983-1260
0.00280353 314-1259-1097-1094-1091-1179-957-1062-1063-1023-1022-953-954-984-983-1260
0.00280353 629-467-464-461-552-549-327-432-433-393-392-323-324-354-353-630
0.00280353 1259-1097-1094-1091-1182-1183-961-1062-1179-957-1021-1020-1063-1023-1022-953-954-984-983-1260
0.00280353 629-467-464-461-549-327-432-433-393-392-323-324-354-353-630
0.00280353 629-467-464-461-552-553-331-550-549-327-432-433-393-392-323-324-354-353-630
0.00280353 944-467-464-461-549-327-432-433-393-392-323-324-354-353-630
0.00280353 314-1259-1097-1094-1091-1182-1183-961-1180-1179-957-1062-1063-1023-1022-953-954-984-983-1260
0.00280353 1259-1097-1094-1091-1179-957-1062-1063-1023-1022-953-954-984-983-1260
0.00270907 1259-1097-1098-1095-362-358-357-353-350-348-323-322-390-432-549-327-391-392-630
0.00270907 1259-1097-1098-1095-362-358-354-353-350-349-348-323-322-390-432-549-327-391-392-630
0.00270907 314-1259-1097-1098-1095-362-358-357-353-350-348-323-322-390-432-549-327-391-392-630
0.00270907 944-467-464-461-552-553-331-432-549-327-391-392-630
0.00270907 314-1259-1097-1094-1091-1182-1183-961-1062-1179-957-1021-1022-1260
0.00270907 944-467-468-465-992-988-987-983-980-978-953-952-1020-1062-1179-957-1021-1022-1260
0.00270907 314-1259-1097-1098-1095-362-358-357-356-355-354-353-350-348-323-322-390-432-549-327-391-392-630
0.00270907 629-467-468-465-992-988-984-983-980-979-978-953-952-1020-1062-1179-957-1021-1022-1260
0.00270907 629-467-468-465-992-988-987-983-980-978-953-952-1020-1062-1179-957-1021-1022-1260
0.00270907 944-467-468-465-992-988-984-983-980-979-978-953-952-1020-1062-1179-957-1021-1022-1260
0.00270907 1259-1097-1094-1091-1182-1183-961-1062-1179-957-1021-1022-1260
0.00270907 629-467-464-461-552-553-331-432-549-327-391-392-630
0.00269266 944-467-464-461-552-553-331-432-549-327-391-390-392-630
0.00269266 629-467-464-461-552-553-331-432-549-327-391-390-392-630
0.00269266 314-1259-1097-1094-1091-1182-1183-961-1062-1179-957-1021-1020-1022-1260
0.00269266 1259-1097-1094-1091-1182-1183-961-1062-1179-957-1021-1020-1022-1260
0.00263105 629-467-468-465-992-988-987-983-980-978-953-952-1022-1260
0.00263105 944-467-468-465-992-988-984-983-980-979-978-953-952-1022-1260
0.00263105 314-1259-1097-1098-1095-362-358-357-356-353-350-348-323-322-392-630
0.00263105 629-467-468-465-992-988-987-986-985-984-983-980-978-953-952-1022-1260
0.00263105 1259-1097-1098-1095-362-358-357-356-355-354-353-350-348-323-322-392-630
0.00263105 1259-1097-1098-1095-362-358-354-353-350-349-348-323-322-392-630
0.00263105 944-467-468-465-992-988-987-983-980-978-953-952-1022-1260
0.00263105 314-1259-1097-1098-1095-362-358-357-353-350-348-323-322-392-630
0.00263105 314-1259-1097-1098-1095-362-358-357-356-355-354-353-350-348-323-322-392-630
0.00263105 944-467-468-465-992-988-987-986-985-984-983-980-978-953-952-1022-1260
0.00263105 1259-1097-1098-1095-362-358-357-353-350-348-323-322-392-630
0.00263105 629-467-468-465-992-988-984-983-980-979-978-953-952-1022-1260
0.00256235 1259-152-153-150-677-673-672-671-668-669-639-663-638-643-642-945
0.00256235 944-782-783-780-47-43-42-41-40-39-38-35-33-8-13-12-315
0.00256235 314-152-153-150-677-673-672-668-665-664-663-638-643-642-945
0.00256235 1259-152-153-150-677-673-672-668-665-664-663-638-643-642-945
0.00256235 314-152-153-150-677-673-669-668-665-663-638-643-642-945
0.00256235 629-944-782-783-780-47-43-42-41-40-39-38-35-33-8-13-12-315
0.00256235 314-152-153-150-677-673-672-671-670-669-668-665-663-638-643-642-945
0.00256235 629-944-782-783-780-47-43-39-38-35-33-8-13-12-315
0.00256235 629-944-782-783-780-47-43-42-38-35-34-33-8-13-12-315
0.00256235 1259-152-153-150-677-673-669-668-665-663-638-643-642-945
0.00256235 944-782-783-780-47-43-39-38-35-33-8-13-12-315
0.00256235 314-152-153-150-677-673-672-671-668-669-639-663-638-643-642-945
0.00256235 944-782-783-780-47-43-42-41-38-39-9-33-8-13-12-315
0.00256235 944-782-783-780-47-43-42-38-35-34-33-8-13-12-315
0.00256235 629-944-782-783-780-47-43-42-41-38-39-9-33-8-13-12-315
0.00256235 1259-152-153-150-677-673-672-671-670-669-668-665-663-638-643-642-945
0.00251487 629-944-782-779-776-867-864-642-747-748-708-707-638-639-669-668-945
0.00251487 944-782-779-776-867-868-646-865-863-864-642-747-748-708-707-638-639-669-668-945
0.00251487 314-152-149-146-237-238-16-235-233-234-12-117-118-78-77-8-9-39-38-315
0.00251487 629-944-782-779-776-867-868-864-642-747-748-708-707-638-639-669-668-945
0.00251487 1259-152-149-146-237-238-16-235-233-234-12-117-118-78-77-8-9-39-38-315
0.00251487 629-944-782-779-776-867-868-646-747-864-642-706-705-748-708-707-638-639-669-668-945
0.00251487 629-944-782-779-776-867-868-646-865-863-864-642-747-748-708-707-638-639-669-668-945
0.00251487 1259-152-149-146-234-12-117-118-78-77-8-9-39-38-315
0.00251487 944-782-779-776-864-642-747-748-708-707-638-639-669-668-945
0.00251487 314-152-149-146-234-12-117-118-78-77-8-9-39-38-315
0.00251487 1259-152-149-146-237-238-234-12-117-118-78-77-8-9-39-38-315
0.00251487 944-782-779-776-867-868-864-642-747-748-708-707-638-639-669-668-945
0.00251487 944-782-779-776-867-868-646-865-864-642-747-748-708-707-638-639-669-668-945
0.00251487 314-152-149-146-237-238-16-235-234-12-117-118-78-77-8-9-39-38-315
0.00251487 314-152-149-146-237-238-234-12-117-118-78-77-8-9-39-38-315
0.00251487 1259-152-149-146-237-238-16-235-234-12-117-118-78-77-8-9-39-38-315
0.00242536 314-152-149-146-237-238-234-315
0.00242536 629-944-782-779-776-867-868-864-945
0.00242536 1259-152-149-146-237-238-234-315
0.00242536 944-782-779-776-867-868-864-945
0.00236441 314-152-153-150-677-673-672-671-670-669-668-665-663-638-643-706-707-708-748-749-945
0.00236441 629-944-782-779-776-867-868-646-747-864-642-706-707-708-748-749-945
0.00236441 1259-152-153-150-677-673-669-668-665-663-638-707-708-748-749-945
0.00236441 1259-152-153-150-677-673-672-671-668-669-639-638-707-708-748-749-945
0.00236441 944-782-783-780-47-43-42-41-40-39-38-35-33-8-13-76-77-78-118-119-315
0.00236441 1259-152-153-150-677-673-672-668-665-664-663-638-643-706-707-708-748-749-945
0.00236441 629-944-782-779-776-867-868-646-747-864-642-706-705-707-708-748-749-945
0.00236441 314-152-153-150-677-673-672-671-670-669-668-665-663-638-707-708-748-749-945
0.00236441 1259-152-153-150-677-673-672-668-665-664-663-638-707-708-748-749-945
0.00236441 1259-152-149-146-237-238-16-117-234-12-76-77-78-118-119-315
0.00236441 944-782-783-780-47-43-42-41-40-39-38-35-33-8-77-78-118-119-315
0.00236441 1259-152-153-150-677-673-669-668-665-663-638-643-706-707-708-748-749-945
0.00236441 944-782-783-780-47-43-42-38-35-34-33-8-77-78-118-119-315
0.00236441 944-782-783-780-47-43-42-38-35-34-33-8-13-76-77-78-118-119-315
0.00236441 314-152-149-146-237-238-16-117-234-12-76-77-78-118-119-315
0.00236441 1259-152-153-150-677-673-672-671-670-669-668-665-663-638-707-708-748-749-945
0.00236441 1259-152-149-146-237-238-16-117-234-12-76-75-77-78-118-119-315
0.00236441 1259-152-153-150-677-673-672-671-670-669-668-665-663-638-643-706-707-708-748-749-945
0.00236441 314-152-153-150-677-673-672-668-665-664-663-638-707-708-748-749-945
0.00236441 944-782-783-780-47-43-42-41-38-39-9-8-77-78-118-119-315
0.00236441 314-152-153-150-677-673-672-671-668-669-639-638-707-708-748-749-945
0.00236441 944-782-783-780-47-43-39-38-35-33-8-77-78-118-119-315
0.00236441 944-782-783-780-47-43-39-38-35-33-8-13-76-77-78-118-119-315
0.00236441 314-152-153-150-677-673-672-668-665-664-663-638-643-706-707-708-748-749-945
0.00236441 629-944-782-783-780-47-43-42-41-40-39-38-35-33-8-77-78-118-119-315
0.00236441 629-944-782-783-780-47-43-39-38-35-33-8-13-76-77-78-118-119-315
0.00236441 629-944-782-783-780-47-43-42-41-40-39-38-35-33-8-13-76-77-78-118-119-315
0.00236441 944-782-779-776-867-868-646-747-864-642-706-705-707-708-748-749-945
0.00236441 314-152-153-150-677-673-669-668-665-663-638-707-708-748-749-945
0.00236441 629-944-782-783-780-47-43-39-38-35-33-8-77-78-118-119-315
0.00236441 629-944-782-783-780-47-43-42-41-38-39-9-8-77-78-118-119-315
0.00236441 314-152-149-146-237-238-16-117-234-12-76-75-77-78-118-119-315
0.00236441 629-944-782-783-780-47-43-42-38-35-34-33-8-77-78-118-119-315
0.00236441 944-782-779-776-867-868-646-747-864-642-706-707-708-748-749-945
0.00236441 629-944-782-783-780-47-43-42-38-35-34-33-8-13-76-77-78-118-119-315
0.00236441 314-152-153-150-677-673-669-668-665-663-638-643-706-707-708-748-749-945
0.00235593 629-467-468-465-992-988-987-986-985-984-983-980-978-1260
0.00235593 314-1259-1097-1094-1091-1179-957-1062-1063-1023-1022-953-954-984-983-980-978-1260
0.00235593 629-467-464-461-552-553-331-550-549-327-432-433-393-392-323-324-354-353-350-348-630
0.00235593 1259-1097-1094-1091-1179-957-1062-1063-1023-1022-953-954-984-983-980-978-1260
0.00235593 1259-1097-1098-1095-362-358-357-356-355-352-353-350-348-630
0.00235593 1259-1097-1098-1095-362-358-357-356-353-350-348-630
0.00235593 629-467-464-461-552-553-331-432-549-327-391-390-433-393-392-323-324-354-353-350-348-630
0.00235593 314-1259-1097-1094-1091-1182-1179-957-1062-1063-1023-1022-953-954-984-983-980-978-1260
0.00235593 629-467-468-465-992-988-987-983-980-978-1260
0.00235593 629-467-468-465-992-988-987-986-983-980-978-1260
0.00235593 629-467-468-465-992-988-987-986-985-982-983-980-978-1260
0.00235593 944-467-468-465-992-988-987-986-985-984-983-980-978-1260
0.00235593 944-467-468-465-992-988-987-983-980-978-1260
0.00235593 1259-1097-1098-1095-362-358-357-353-350-348-630
0.00235593 944-467-468-465-992-988-987-986-983-980-978-1260
0.00235593 314-1259-1097-1094-1091-1182-1183-1179-957-1062-1063-1023-1022-953-954-984-983-980-978-1260
0.00235593 944-467-464-461-552-553-331-550-549-327-432-433-393-392-323-324-354-353-350-348-630
0.00235593 944-467-464-461-549-327-432-433-393-392-323-324-354-353-350-348-630
0.00235593 314-1259-1097-1098-1095-362-358-357-353-350-348-630
0.00235593 1259-1097-1094-1091-1182-1183-961-1062-1179-957-1021-1020-1063-1023-1022-953-954-984-983-980-978-1260
0.00235593 314-1259-1097-1098-1095-362-358-357-356-353-350-348-630
0.00235593 1259-1097-1094-1091-1182-1183-961-1180-1179-957-1062-1063-1023-1022-953-954-984-983-980-978-1260
0.00235593 314-1259-1097-1098-1095-362-358-357-356-355-352-353-350-348-630
0.00235593 944-467-464-461-552-553-331-432-549-327-391-390-433-393-392-323-324-354-353-350-348-630
0.00235593 1259-1097-1098-1095-362-358-357-356-355-354-353-350-348-630
0.00235593 944-467-468-465-992-988-987-986-985-982-983-980-978-1260
0.00235593 314-1259-1097-1098-1095-362-358-357-356-355-354-353-350-348-630
0.00235593 629-467-464-461-549-327-432-433-393-392-323-324-354-353-350-348-630
0.00226847 629-467-464-461-552-553-549-630
0.00226847 1259-1097-1094-1091-1182-1183-1179-1260
0.00226847 314-1259-1097-1094-1091-1182-1183-1179-1260
0.00226847 944-467-464-461-552-553-549-630
0.00218443 314-1259-1097-1098-1095-362-358-357-353-350-348-323-322-390-432-549-327-391-392-393-433-434-630
0.00218443 1259-1097-1098-1095-362-358-357-353-350-348-323-322-390-392-393-433-434-630
0.00218443 944-467-468-465-992-988-987-983-980-978-953-952-1022-1023-1063-1064-1260
0.00218443 314-1259-1097-1098-1095-362-358-357-353-350-348-323-322-390-392-393-433-434-630
0.00218443 944-467-468-465-992-988-987-983-980-978-953-1022-1023-1063-1064-1260
0.00218443 1259-1097-1098-1095-362-358-357-353-350-348-323-322-392-393-433-434-630
0.00218443 1259-1097-1098-1095-362-358-357-353-350-348-323-322-390-432-549-327-391-392-393-433-434-630
0.00218443 629-467-464-461-552-553-331-432-549-327-391-392-393-433-434-630
0.00218443 1259-1097-1094-1091-1182-1183-961-1062-1179-957-1021-1022-1023-1063-1064-1260
0.00218443 629-467-468-465-992-988-987-983-980-978-953-952-1020-1022-1023-1063-1064-1260
0.00218443 1259-1097-1094-1091-1182-1183-961-1062-1179-957-1021-1020-1022-1023-1063-1064-1260
0.00218443 944-467-468-465-992-988-987-983-980-978-953-952-1020-1062-1179-957-1021-1022-1023-1063-1064-1260
0.00218443 944-467-468-465-992-988-987-983-980-978-953-952-1020-1022-1023-1063-1064-1260
0.00218443 1259-1097-1098-1095-362-358-357-353-350-348-323-392-393-433-434-630
0.00218443 629-467-468-465-992-988-987-983-980-978-953-1022-1023-1063-1064-1260
0.00218443 314-1259-1097-1094-1091-1182-1183-961-1062-1179-957-1021-1022-1023-1063-1064-1260
0.00218443 314-1259-1097-1094-1091-1182-1183-961-1062-1179-957-1021-1020-1022-1023-1063-1064-1260
0.00218443 314-1259-1097-1098-1095-362-358-357-353-350-348-323-392-393-433-434-630
0.00218443 944-467-464-461-552-553-331-432-549-327-391-392-393-433-434-630
0.00218443 629-467-468-465-992-988-987-983-980-978-953-952-1022-1023-1063-1064-1260
0.00218443 629-467-464-461-552-553-331-432-549-327-391-390-392-393-433-434-630
0.00218443 314-1259-1097-1098-1095-362-358-357-353-350-348-323-322-392-393-433-434-630
0.00218443 944-467-464-461-552-553-331-432-549-327-391-390-392-393-433-434-630
0.00218443 629-467-468-465-992-988-987-983-980-978-953-952-1020-1062-1179-957-1021-1022-1023-1063-1064-1260
0.00216795 944-467-468-465-992-988-987-983-1260
0.00216795 1259-1097-1098-1095-362-358-357-353-630
0.00216795 629-467-468-465-992-988-987-983-1260
0.00216795 314-1259-1097-1098-1095-362-358-357-353-630
0.0021596 314-152-149-146-237-238-234-12-117-118-78-77-8-9-33-39-40-41-42-38-315
0.0021596 1259-1097-1094-1091-1182-1179-957-1062-1063-1023-1022-953-954-978-979-980-984-985-986-987-983-1260
0.0021596 1259-1097-1094-1091-1179-957-1062-1063-1023-1022-953-978-980-984-985-986-987-983-1260
0.0021596 314-152-149-146-237-238-234-12-117-118-78-77-8-33-39-40-41-42-38-315
0.0021596 314-152-149-146-237-238-16-235-233-234-12-117-118-78-77-8-33-39-40-41-42-38-315
0.0021596 1259-152-149-146-234-12-117-118-78-77-8-9-33-34-35-39-40-41-42-38-315
0.0021596 1259-152-149-146-237-238-16-235-233-234-12-117-118-78-77-8-9-33-39-40-41-42-38-315
0.0021596 314-152-149-146-237-238-16-235-234-12-117-118-78-77-8-33-39-40-41-42-38-315
0.0021596 1259-1097-1094-1091-1179-957-1062-1063-1023-1022-953-954-978-980-984-985-986-987-983-1260
0.0021596 1259-152-149-146-237-238-16-235-234-12-117-118-78-77-8-33-39-40-41-42-38-315
0.0021596 1259-152-149-146-237-238-234-12-117-118-78-77-8-33-39-40-41-42-38-315
0.0021596 314-1259-1097-1094-1091-1182-1183-1179-957-1062-1063-1023-1022-953-978-980-984-985-986-987-983-1260
0.0021596 1259-152-149-146-237-238-16-235-234-12-117-118-78-77-8-9-33-39-40-41-42-38-315
0.0021596 1259-152-149-146-237-238-234-12-117-118-78-77-8-9-33-39-40-41-42-38-315
0.0021596 314-152-149-146-237-238-16-235-234-12-117-118-78-77-8-9-33-39-40-41-42-38-315
0.0021596 1259-152-149-146-237-238-16-235-233-234-12-117-118-78-77-8-33-39-40-41-42-38-315
0.0021596 314-1259-1097-1094-1091-1179-957-1062-1063-1023-1022-953-954-978-980-984-985-986-987-983-1260
0.0021596 1259-152-149-146-234-12-117-118-78-77-8-33-34-35-39-40-41-42-38-315
0.0021596 629-944-782-779-776-867-864-642-747-748-708-707-638-639-663-664-665-669-670-671-672-668-945
0.0021596 629-944-782-779-776-867-868-646-747-864-642-706-705-748-708-707-638-639-663-669-670-671-672-668-945
0.0021596 944-467-464-461-552-549-327-432-433-393-392-323-324-348-349-350-354-355-356-357-353-630
0.0021596 944-782-779-776-867-868-646-865-864-642-747-748-708-707-638-663-669-670-671-672-668-945
0.0021596 944-467-464-461-552-549-327-432-433-393-392-323-348-349-350-354-355-356-357-353-630
0.0021596 944-782-779-776-867-868-646-865-864-642-747-748-708-707-638-639-663-669-670-671-672-668-945
0.0021596 629-467-464-461-552-553-331-432-549-327-391-390-433-393-392-323-348-350-354-355-356-357-353-630
0.0021596 629-467-464-461-552-549-327-432-433-393-392-323-324-348-349-350-354-355-356-357-353-630
0.0021596 944-782-779-776-867-868-646-865-863-864-642-747-748-708-707-638-663-669-670-671-672-668-945
0.0021596 629-944-782-779-776-867-864-642-747-748-708-707-638-663-664-665-669-670-671-672-668-945
0.0021596 944-467-464-461-552-553-331-432-549-327-391-390-433-393-392-323-324-348-350-354-355-356-357-353-630
0.0021596 944-782-779-776-867-868-646-865-863-864-642-747-748-708-707-638-639-663-669-670-671-672-668-945
0.0021596 944-467-468-465-992-988-984-985-986-987-983-1260
0.0021596 944-467-464-461-552-553-331-432-549-327-391-390-433-393-392-323-348-350-354-355-356-357-353-630
0.0021596 944-782-779-776-867-868-864-642-747-748-708-707-638-639-663-669-670-671-672-668-945
0.0021596 944-467-464-461-552-553-331-550-549-327-432-433-393-392-323-324-348-350-354-355-356-357-353-630
0.0021596 944-467-464-461-552-553-331-550-549-327-432-433-393-392-323-348-350-354-355-356-357-353-630
0.0021596 629-467-464-461-552-549-327-432-433-393-392-323-348-349-350-354-355-356-357-353-630
0.0021596 314-152-149-146-234-12-117-118-78-77-8-9-33-34-35-39-40-41-42-38-315
0.0021596 314-1259-1097-1094-1091-1182-1183-961-1180-1179-957-1062-1063-1023-1022-953-954-978-979-980-984-985-986-987-983-1260
0.0021596 1259-1097-1094-1091-1182-1183-961-1062-1179-957-1021-1020-1063-1023-1022-953-978-980-984-985-986-987-983-1260
0.0021596 314-152-149-146-234-12-117-118-78-77-8-33-34-35-39-40-41-42-38-315
0.0021596 629-467-464-461-552-553-331-550-549-327-432-433-393-392-323-324-348-350-354-355-356-357-353-630
0.0021596 314-1259-1097-1094-1091-1182-1183-961-1180-1179-957-1062-1063-1023-1022-953-978-979-980-984-985-986-987-983-1260
0.0021596 944-782-779-776-864-642-747-748-708-707-638-663-664-665-669-670-671-672-668-945
0.0021596 1259-1097-1098-1095-362-358-354-355-356-357-353-630
0.0021596 1259-1097-1094-1091-1182-1183-961-1062-1179-957-1021-1020-1063-1023-1022-953-954-978-980-984-985-986-987-983-1260
0.0021596 314-1259-1097-1094-1091-1182-1183-1179-957-1062-1063-1023-1022-953-954-978-980-984-985-986-987-983-1260
0.0021596 629-944-782-779-776-867-868-864-642-747-748-708-707-638-639-663-669-670-671-672-668-945
0.0021596 629-944-782-779-776-867-868-864-642-747-748-708-707-638-663-669-670-671-672-668-945
0.0021596 314-1259-1097-1094-1091-1179-957-1062-1063-1023-1022-953-978-980-984-985-986-987-983-1260
0.0021596 629-467-464-461-549-327-432-433-393-392-323-324-348-350-354-355-356-357-353-630
0.0021596 629-467-464-461-552-553-331-432-549-327-391-390-433-393-392-323-324-348-350-354-355-356-357-353-630
0.0021596 314-1259-1097-1094-1091-1182-1179-957-1062-1063-1023-1022-953-954-978-980-984-985-986-987-983-1260
0.0021596 629-467-464-461-549-327-432-433-393-392-323-348-350-354-355-356-357-353-630
0.0021596 629-944-782-779-776-867-868-646-865-863-864-642-747-748-708-707-638-663-669-670-671-672-668-945
0.0021596 1259-1097-1094-1091-1182-1183-961-1180-1179-957-1062-1063-1023-1022-953-978-980-984-985-986-987-983-1260
0.0021596 1259-1097-1094-1091-1182-1179-957-1062-1063-1023-1022-953-978-979-980-984-985-986-987-983-1260
0.0021596 629-467-464-461-552-553-331-550-549-327-432-433-393-392-323-348-350-354-355-356-357-353-630
0.0021596 314-152-149-146-237-238-16-235-233-234-12-117-118-78-77-8-9-33-39-40-41-42-38-315
0.0021596 629-944-782-779-776-867-868-646-865-863-864-642-747-748-708-707-638-639-663-669-670-671-672-668-945
0.0021596 629-467-468-465-992-988-984-985-986-987-983-1260
0.0021596 944-782-779-776-864-642-747-748-708-707-638-639-663-664-665-669-670-671-672-668-945
0.0021596 314-1259-1097-1094-1091-1182-1179-957-1062-1063-1023-1022-953-978-980-984-985-986-987-983-1260
0.0021596 1259-1097-1094-1091-1182-1183-961-1180-1179-957-1062-1063-1023-1022-953-954-978-980-984-985-986-987-983-1260
0.0021596 944-467-464-461-549-327-432-433-393-392-323-324-348-350-354-355-356-357-353-630
0.0021596 629-944-782-779-776-867-868-646-747-864-642-706-705-748-708-707-638-663-669-670-671-672-668-945
0.0021596 944-467-464-461-549-327-432-433-393-392-323-348-350-354-355-356-357-353-630
0.0021596 944-782-779-776-867-868-864-642-747-748-708-707-638-663-669-670-671-672-668-945
0.00213905 629-944-782-783-780-47-43-42-41-38-39-33-315
0.00213905 314-152-153-150-677-673-672-671-668-669-663-945
0.00213905 1259-152-153-150-677-673-672-671-668-669-663-945
0.00213905 944-782-783-780-47-43-42-41-38-39-33-315
0.00206641 1259-152-149-146-237-238-16-235-234-315
0.00206641 629-944-782-779-776-867-868-646-865-864-945
0.00206641 944-782-779-776-867-868-646-865-864-945
0.00206641 314-152-149-146-237-238-16-235-234-315
0.0019769 314-152-149-146-237-238-16-235-234-12-117-118-78-77-8-9-39-38-35-33-315
0.0019769 629-944-782-779-776-867-868-864-642-747-748-708-707-638-639-669-668-665-663-945
0.0019769 1259-152-149-146-237-238-16-235-233-234-12-117-118-78-77-8-9-39-38-35-33-315
0.0019769 1259-152-149-146-237-238-16-235-234-12-117-118-78-77-8-9-39-38-35-33-315
0.0019769 629-944-782-779-776-867-868-646-747-864-642-706-705-748-708-707-638-639-669-668-665-663-945
0.0019769 314-152-149-146-237-238-234-12-117-118-78-77-8-9-39-38-35-33-315
0.0019769 1259-152-149-146-237-238-234-12-117-118-78-77-8-9-39-38-35-33-315
0.0019769 629-944-782-783-780-47-43-42-41-40-39-38-35-33-315
0.0019769 629-944-782-779-776-867-868-646-865-863-864-642-747-748-708-707-638-639-669-668-665-663-945
0.0019769 314-152-153-150-677-673-669-668-665-663-945
0.0019769 629-944-782-783-780-47-43-39-38-35-33-315
0.0019769 1259-152-153-150-677-673-669-668-665-663-945
0.0019769 944-782-783-780-47-43-42-41-40-39-38-35-33-315
0.0019769 944-782-779-776-867-868-646-865-863-864-642-747-748-708-707-638-639-669-668-665-663-945
0.0019769 944-782-783-780-47-43-39-38-35-33-315
0.0019769 944-782-779-776-867-868-646-865-864-642-747-748-708-707-638-639-669-668-665-663-945
0.0019769 1259-152-153-150-677-673-672-671-670-669-668-665-663-945
0.0019769 944-782-779-776-867-868-864-642-747-748-708-707-638-639-669-668-665-663-945
0.0019769 314-152-153-150-677-673-672-671-670-669-668-665-663-945
0.0019769 314-152-149-146-237-238-16-235-233-234-12-117-118-78-77-8-9-39-38-35-33-315
0.00192107 944-782-783-780-47-43-39-38-315
0.00192107 629-944-782-779-776-867-864-642-747-748-708-707-638-663-664-665-669-668-945
0.00192107 1259-152-149-146-234-12-117-118-78-77-8-9-33-34-35-39-38-315
0.00192107 629-944-782-779-776-867-864-642-747-748-708-707-638-639-663-664-665-669-668-945
0.00192107 314-152-149-146-234-12-117-118-78-77-8-9-33-34-35-39-38-315
0.00192107 629-944-782-783-780-47-43-39-38-315
0.00192107 944-782-779-776-864-642-747-748-708-707-638-663-664-665-669-668-945
0.00192107 1259-152-149-146-234-12-117-118-78-77-8-33-34-35-39-38-315
0.00192107 944-782-779-776-864-642-747-748-708-707-638-639-663-664-665-669-668-945
0.00192107 314-152-153-150-677-673-669-668-945
0.00192107 1259-152-153-150-677-673-669-668-945
0.00192107 314-152-149-146-234-12-117-118-78-77-8-33-34-35-39-38-315
0.00184002 629-467-464-461-552-553-331-550-549-630
0.00184002 1259-1097-1094-1091-1182-1183-961-1180-1179-1260
0.00184002 314-1259-1097-1094-1091-1182-1183-961-1180-1179-1260
0.00184002 944-467-464-461-552-553-331-550-549-630
0.00181483 1259-152-153-150-677-673-672-671-668-669-639-663-945
0.00181483 944-782-783-780-47-43-42-41-38-39-9-33-315
0.00181483 629-944-782-783-780-47-43-42-41-38-39-9-33-315
0.00181483 314-152-153-150-677-673-672-671-668-669-639-663-945
0.00179723 629-467-468-465-992-988-984-983-980-979-978-953-952-1020-1022-1023-1063-1062-1260
0.00179723 314-1259-1097-1098-1095-362-358-357-356-355-354-353-350-348-323-392-393-433-432-630
0.00179723 1259-1097-1098-1095-362-358-354-353-350-349-348-323-392-393-433-432-630
0.00179723 629-467-468-465-992-988-984-983-980-979-978-953-952-1022-1023-1063-1062-1260
0.00179723 314-1259-1097-1098-1095-362-358-357-356-355-354-353-350-348-323-322-392-393-433-432-630
0.00179723 1259-1097-1098-1095-362-358-354-353-350-349-348-323-322-392-393-433-432-630
0.00179723 314-1259-1097-1098-1095-362-358-357-356-355-354-353-350-348-323-322-390-392-393-433-432-630
0.00179723 944-467-468-465-992-988-984-983-980-979-978-953-952-1020-1022-1023-1063-1062-1260
0.00179723 629-467-468-465-992-988-984-983-980-979-978-953-1022-1023-1063-1062-1260
0.00179723 944-467-468-465-992-988-984-983-980-979-978-953-952-1022-1023-1063-1062-1260
0.00179723 1259-1097-1098-1095-362-358-354-353-350-349-348-323-322-390-392-393-433-432-630
0.00179723 944-467-468-465-992-988-984-983-980-979-978-953-1022-1023-1063-1062-1260
0.00178469 1259-152-153-150-677-673-672-671-670-669-668-945
0.00178469 314-152-153-150-677-673-672-671-670-669-668-945
0.00178469 629-944-782-783-780-47-43-42-41-40-39-38-315
0.00178469 1259-1097-1098-1095-362-358-357-356-355-354-353-630
0.00178469 944-467-468-465-992-988-987-986-985-984-983-1260
0.00178469 314-1259-1097-1098-1095-362-358-357-356-355-354-353-630
0.00178469 629-467-468-465-992-988-987-986-985-984-983-1260
0.00178469 944-782-783-780-47-43-42-41-40-39-38-315
0.00161571 314-1259-1097-1094-1091-1182-1183-961-1180-1179-957-1062-1063-1023-1022-953-978-979-980-984-983-1260
0.00161571 629-467-464-461-549-327-432-433-393-392-323-348-350-354-353-630
0.00161571 1259-1097-1094-1091-1182-1183-961-1062-1179-957-1021-1020-1063-1023-1022-953-978-980-984-983-1260
0.00161571 1259-1097-1094-1091-1179-957-1062-1063-1023-1022-953-954-978-980-984-983-1260
0.00161571 944-467-464-461-549-327-432-433-393-392-323-348-350-354-353-630
0.00161571 944-467-464-461-549-327-432-433-393-392-323-324-348-350-354-353-630
0.00161571 314-1259-1097-1094-1091-1179-957-1062-1063-1023-1022-953-978-980-984-983-1260
0.00161571 1259-1097-1094-1091-1182-1183-961-1062-1179-957-1021-1020-1063-1023-1022-953-954-978-980-984-983-1260
0.00161571 1259-1097-1094-1091-1182-1179-957-1062-1063-1023-1022-953-954-978-979-980-984-983-1260
0.00161571 1259-1097-1094-1091-1182-1183-961-1180-1179-957-1062-1063-1023-1022-953-978-980-984-983-1260
0.00161571 314-1259-1097-1094-1091-1182-1179-957-1062-1063-1023-1022-953-978-980-984-983-1260
0.00161571 629-467-464-461-552-553-331-550-549-327-432-433-393-392-323-324-348-350-354-353-630
0.00161571 314-1259-1097-1094-1091-1182-1183-1179-957-1062-1063-1023-1022-953-978-980-984-983-1260
0.00161571 629-467-464-461-552-553-331-432-549-327-391-390-433-393-392-323-324-348-350-354-353-630
0.00161571 1259-1097-1094-1091-1182-1179-957-1062-1063-1023-1022-953-978-979-980-984-983-1260
0.00161571 314-1259-1097-1094-1091-1179-957-1062-1063-1023-1022-953-954-978-980-984-983-1260
0.00161571 314-1259-1097-1094-1091-1182-1183-1179-957-1062-1063-1023-1022-953-954-978-980-984-983-1260
0.00161571 314-1259-1097-1094-1091-1182-1179-957-1062-1063-1023-1022-953-954-978-980-984-983-1260
0.00161571 629-467-464-461-552-553-331-432-549-327-391-390-433-393-392-323-348-350-354-353-630
0.00161571 944-467-464-461-552-553-331-550-549-327-432-433-393-392-323-324-348-350-354-353-630
0.00161571 944-467-464-461-552-553-331-432-549-327-391-390-433-393-392-323-324-348-350-354-353-630
0.00161571 629-467-464-461-549-327-432-433-393-392-323-324-348-350-354-353-630
0.00161571 629-467-464-461-552-549-327-432-433-393-392-323-324-348-349-350-354-353-630
0.00161571 944-467-464-461-552-549-327-432-433-393-392-323-348-349-350-354-353-630
0.00161571 314-1259-1097-1094-1091-1182-1183-961-1180-1179-957-1062-1063-1023-1022-953-954-978-979-980-984-983-1260
0.00161571 1259-1097-1094-1091-1182-1183-961-1180-1179-957-1062-1063-1023-1022-953-954-978-980-984-983-1260
0.00161571 1259-1097-1094-1091-1179-957-1062-1063-1023-1022-953-978-980-984-983-1260
0.00161571 629-467-464-461-552-553-331-550-549-327-432-433-393-392-323-348-350-354-353-630
0.00161571 944-467-464-461-552-553-331-550-549-327-432-433-393-392-323-348-350-354-353-630
0.00161571 944-467-464-461-552-553-331-432-549-327-391-390-433-393-392-323-348-350-354-353-630
0.00161571 944-467-464-461-552-549-327-432-433-393-392-323-324-348-349-350-354-353-630
0.00161571 629-467-464-461-552-549-327-432-433-393-392-323-348-349-350-354-353-630
0.00146421 629-467-464-461-552-553-331-550-549-327-432-433-393-392-323-324-348-350-354-355-356-353-630
0.00146421 314-152-149-146-237-238-16-235-233-234-12-117-118-78-77-8-33-39-40-41-38-315
0.00146421 629-467-464-461-549-327-432-433-393-392-323-348-350-354-355-356-353-630
0.00146421 629-944-782-779-776-867-868-864-642-747-748-708-707-638-639-663-669-670-671-668-945
0.00146421 1259-1097-1094-1091-1179-957-1062-1063-1023-1022-953-978-980-984-985-986-983-1260
0.00146421 629-944-782-779-776-867-864-642-747-748-708-707-638-663-664-665-669-670-671-668-945
0.00146421 629-467-464-461-552-553-331-432-549-327-391-390-433-393-392-323-324-348-350-354-355-356-353-630
0.00146421 1259-1097-1098-1095-362-358-354-355-356-353-630
0.00146421 314-152-149-146-237-238-16-235-234-12-117-118-78-77-8-33-39-40-41-38-315
0.00146421 314-152-149-146-234-12-117-118-78-77-8-33-34-35-39-40-41-38-315
0.00146421 629-467-468-465-992-988-984-985-986-983-1260
0.00146421 629-467-464-461-552-549-327-432-433-393-392-323-348-349-350-354-355-356-353-630
0.00146421 314-152-149-146-237-238-16-235-234-12-117-118-78-77-8-9-33-39-40-41-38-315
0.00146421 629-944-782-779-776-867-864-642-747-748-708-707-638-639-663-664-665-669-670-671-668-945
0.00146421 314-152-149-146-237-238-234-12-117-118-78-77-8-9-33-39-40-41-38-315
0.00146421 629-467-464-461-552-553-331-550-549-327-432-433-393-392-323-348-350-354-355-356-353-630
0.00146421 314-152-149-146-234-12-117-118-78-77-8-9-33-34-35-39-40-41-38-315
0.00146421 629-467-464-461-552-553-331-432-549-327-391-390-433-393-392-323-348-350-354-355-356-353-630
0.00146421 629-467-464-461-552-549-327-432-433-393-392-323-324-348-349-350-354-355-356-353-630
0.00146421 629-944-782-779-776-867-868-646-747-864-642-706-705-748-708-707-638-639-663-669-670-671-668-945
0.00146421 629-944-782-779-776-867-868-646-747-864-642-706-705-748-708-707-638-663-669-670-671-668-945
0.00146421 1259-1097-1094-1091-1179-957-1062-1063-1023-1022-953-954-978-980-984-985-986-983-1260
0.00146421 629-944-782-779-776-867-868-646-865-863-864-642-747-748-708-707-638-639-663-669-670-671-668-945
0.00146421 314-152-149-146-237-238-234-12-117-118-78-77-8-33-39-40-41-38-315
0.00146421 629-944-782-779-776-867-868-646-865-863-864-642-747-748-708-707-638-663-669-670-671-668-945
0.00146421 1259-1097-1094-1091-1182-1179-957-1062-1063-1023-1022-953-954-978-979-980-984-985-986-983-1260
0.00146421 1259-152-149-146-237-238-16-235-234-12-117-118-78-77-8-9-33-39-40-41-38-315
0.00146421 944-467-464-461-552-553-331-550-549-327-432-433-393-392-323-324-348-350-354-355-356-353-630
0.00146421 944-467-464-461-552-553-331-550-549-327-432-433-393-392-323-348-350-354-355-356-353-630
0.00146421 1259-152-149-146-237-238-16-235-233-234-12-117-118-78-77-8-33-39-40-41-38-315
0.00146421 314-1259-1097-1094-1091-1182-1179-957-1062-1063-1023-1022-953-978-980-984-985-986-983-1260
0.00146421 1259-1097-1094-1091-1182-1183-961-1062-1179-957-1021-1020-1063-1023-1022-953-978-980-984-985-986-983-1260
0.00146421 1259-152-149-146-237-238-16-235-233-234-12-117-118-78-77-8-9-33-39-40-41-38-315
0.00146421 944-467-468-465-992-988-984-985-986-983-1260
0.00146421 1259-1097-1094-1091-1182-1183-961-1062-1179-957-1021-1020-1063-1023-1022-953-954-978-980-984-985-986-983-1260
0.00146421 314-1259-1097-1094-1091-1182-1183-1179-957-1062-1063-1023-1022-953-978-980-984-985-986-983-1260
0.00146421 314-152-149-146-237-238-16-235-233-234-12-117-118-78-77-8-9-33-39-40-41-38-315
0.00146421 944-782-779-776-867-868-864-642-747-748-708-707-638-663-669-670-671-668-945
0.00146421 1259-1097-1094-1091-1182-1179-957-1062-1063-1023-1022-953-978-979-980-984-985-986-983-1260
0.00146421 629-944-782-779-776-867-868-864-642-747-748-708-707-638-663-669-670-671-668-945
0.00146421 314-1259-1097-1094-1091-1182-1183-1179-957-1062-1063-1023-1022-953-954-978-980-984-985-986-983-1260
0.00146421 944-782-779-776-864-642-747-748-708-707-638-639-663-664-665-669-670-671-668-945
0.00146421 1259-152-149-146-234-12-117-118-78-77-8-33-34-35-39-40-41-38-315
0.00146421 944-782-779-776-867-868-864-642-747-748-708-707-638-639-663-669-670-671-668-945
0.00146421 944-782-779-776-864-642-747-748-708-707-638-663-664-665-669-670-671-668-945
0.00146421 314-1259-1097-1094-1091-1182-1183-961-1180-1179-957-1062-1063-1023-1022-953-978-979-980-984-985-986-983-1260
0.00146421 314-1259-1097-1094-1091-1182-1183-961-1180-1179-957-1062-1063-1023-1022-953-954-978-979-980-984-985-986-983-1260
0.00146421 1259-152-149-146-234-12-117-118-78-77-8-9-33-34-35-39-40-41-38-315
0.00146421 944-782-779-776-867-868-646-865-863-864-642-747-748-708-707-638-639-663-669-670-671-668-945
0.00146421 944-782-779-776-867-868-646-865-863-864-642-747-748-708-707-638-663-669-670-671-668-945
0.00146421 944-782-779-776-867-868-646-865-864-642-747-748-708-707-638-639-663-669-670-671-668-945
0.00146421 944-782-779-776-867-868-646-865-864-642-747-748-708-707-638-663-669-670-671-668-945
0.00146421 1259-152-149-146-237-238-234-12-117-118-78-77-8-9-33-39-40-41-38-315
0.00146421 1259-152-149-146-237-238-234-12-117-118-78-77-8-33-39-40-41-38-315
0.00146421 944-467-464-461-549-327-432-433-393-392-323-348-350-354-355-356-353-630
0.00146421 314-1259-1097-1094-1091-1182-1179-957-1062-1063-1023-1022-953-954-978-980-984-985-986-983-1260
0.00146421 314-1259-1097-1094-1091-1179-957-1062-1063-1023-1022-953-978-980-984-985-986-983-1260
0.00146421 944-467-464-461-549-327-432-433-393-392-323-324-348-350-354-355-356-353-630
0.00146421 1259-1097-1094-1091-1182-1183-961-1180-1179-957-1062-1063-1023-1022-953-954-978-980-984-985-986-983-1260
0.00146421 944-467-464-461-552-549-327-432-433-393-392-323-324-348-349-350-354-355-356-353-630
0.00146421 1259-1097-1094-1091-1182-1183-961-1180-1179-957-1062-1063-1023-1022-953-978-980-984-985-986-983-1260
0.00146421 944-467-464-461-552-549-327-432-433-393-392-323-348-349-350-354-355-356-353-630
0.00146421 314-1259-1097-1094-1091-1179-957-1062-1063-1023-1022-953-954-978-980-984-985-986-983-1260
0.00146421 944-467-464-461-552-553-331-432-549-327-391-390-433-393-392-323-324-348-350-354-355-356-353-630
0.00146421 629-467-464-461-549-327-432-433-393-392-323-324-348-350-354-355-356-353-630
0.00146421 1259-152-149-146-237-238-16-235-234-12-117-118-78-77-8-33-39-40-41-38-315
0.00146421 944-467-464-461-552-553-331-432-549-327-391-390-433-393-392-323-348-350-354-355-356-353-630
0.00139398 944-782-779-776-867-868-646-865-863-864-945
0.00139398 314-152-149-146-237-238-16-235-233-234-315
0.00139398 629-944-782-779-776-867-868-646-865-863-864-945
0.00139398 1259-152-149-146-237-238-16-235-233-234-315
0.00138579 629-944-782-783-780-47-43-42-41-38-39-9-33-8-77-315
0.00138579 314-152-153-150-677-673-669-668-665-663-638-707-945
0.00138579 1259-152-153-150-677-673-672-671-670-669-668-665-663-638-707-945
0.00138579 629-944-782-783-780-47-43-42-38-35-34-33-8-77-315
0.00138579 629-944-782-783-780-47-43-39-38-35-33-8-77-315
0.00138579 944-782-783-780-47-43-42-38-35-34-33-8-77-315
0.00138579 944-782-783-780-47-43-42-41-40-39-38-35-33-8-77-315
0.00138579 1259-152-153-150-677-673-669-668-665-663-638-707-945
0.00138579 944-782-783-780-47-43-42-41-38-39-9-33-8-77-315
0.00138579 314-152-153-150-677-673-672-671-668-669-639-663-638-707-945
0.00138579 629-944-782-783-780-47-43-42-41-40-39-38-35-33-8-77-315
0.00138579 314-152-153-150-677-673-672-671-670-669-668-665-663-638-707-945
0.00138579 314-152-153-150-677-673-672-668-665-664-663-638-707-945
0.00138579 1259-152-153-150-677-673-672-671-668-669-639-663-638-707-945
0.00138579 944-782-783-780-47-43-39-38-35-33-8-77-315
0.00138579 1259-152-153-150-677-673-672-668-665-664-663-638-707-945
0.00129614 314-1259-1097-1094-1091-1179-957-1062-1063-1023-1022-953-978-1260
0.00129614 629-467-464-461-552-553-331-432-549-327-391-390-433-393-392-323-348-630
0.00129614 314-1259-1097-1094-1091-1182-1183-961-1062-1179-957-1021-1020-1063-1023-1022-953-978-1260
0.00129614 314-1259-1097-1094-1091-1182-1179-957-1062-1063-1023-1022-953-978-1260
0.00129614 629-467-464-461-552-553-549-327-432-433-393-392-323-348-630
0.00129614 629-467-464-461-552-553-331-550-549-327-432-433-393-392-323-348-630
0.00129614 1259-1097-1094-1091-1179-957-1062-1063-1023-1022-953-978-1260
0.00129614 314-1259-1097-1094-1091-1182-1183-961-1180-1179-957-1062-1063-1023-1022-953-978-1260
0.00129614 1259-1097-1094-1091-1182-1179-957-1062-1063-1023-1022-953-978-1260
0.00129614 1259-1097-1094-1091-1182-1183-1179-957-1062-1063-1023-1022-953-978-1260
0.00129614 629-467-464-461-552-549-327-432-433-393-392-323-348-630
0.00129614 314-1259-1097-1094-1091-1182-1183-1179-957-1062-1063-1023-1022-953-978-1260
0.00129614 1259-1097-1094-1091-1182-1183-961-1180-1179-957-1062-1063-1023-1022-953-978-1260
0.00129614 1259-1097-1094-1091-1182-1183-961-1062-1179-957-1021-1020-1063-1023-1022-953-978-1260
0.00129614 944-467-464-461-552-553-549-327-432-433-393-392-323-348-630
0.00129614 944-467-464-461-552-553-331-550-549-327-432-433-393-392-323-348-630
0.00129614 944-467-464-461-552-553-331-432-549-327-391-390-433-393-392-323-348-630
0.00129614 944-467-464-461-552-549-327-432-433-393-392-323-348-630
0.00129614 944-467-464-461-549-327-432-433-393-392-323-348-630
0.00129614 629-467-464-461-549-327-432-433-393-392-323-348-630
0.00120612 314-152-149-146-237-234-12-117-118-78-77-8-33-315
0.00120612 314-152-149-146-234-12-117-118-78-77-8-33-315
0.00120612 944-782-779-776-864-642-747-748-708-707-638-663-945
0.00120612 1259-1097-1098-1095-362-358-354-353-350-349-348-323-392-630
0.00120612 314-152-149-146-237-238-16-235-233-234-12-117-118-78-77-8-33-315
0.00120612 944-467-468-465-992-988-987-986-983-980-978-953-1022-1260
0.00120612 944-467-468-465-992-988-987-983-980-978-953-1022-1260
0.00120612 629-467-468-465-992-988-984-983-980-979-978-953-1022-1260
0.00120612 944-467-468-465-992-988-984-983-980-979-978-953-1022-1260
0.00120612 1259-1097-1098-1095-362-358-357-356-355-354-353-350-348-323-392-630
0.00120612 314-1259-1097-1098-1095-362-358-354-353-350-349-348-323-392-630
0.00120612 1259-1097-1098-1095-362-358-357-353-350-348-323-392-630
0.00120612 629-467-468-465-992-988-987-983-980-978-953-1022-1260
0.00120612 314-1259-1097-1098-1095-362-358-357-353-350-348-323-392-630
0.00120612 314-1259-1097-1098-1095-362-358-357-356-353-350-348-323-392-630
0.00120612 314-152-149-146-237-238-16-235-234-12-117-118-78-77-8-33-315
0.00120612 314-1259-1097-1098-1095-362-358-357-356-355-354-353-350-348-323-392-630
0.00120612 629-467-468-465-992-988-987-986-983-980-978-953-1022-1260
0.00120612 629-944-782-779-776-867-868-864-642-747-748-708-707-638-663-945
0.00120612 629-944-782-779-776-867-868-646-865-864-642-747-748-708-707-638-663-945
0.00120612 629-944-782-779-776-867-868-646-865-863-864-642-747-748-708-707-638-663-945
0.00120612 629-944-782-779-776-867-868-646-747-864-642-706-705-748-708-707-638-663-945
0.00120612 629-944-782-779-776-867-864-642-747-748-708-707-638-663-945
0.00120612 1259-1097-1098-1095-362-358-357-356-353-350-348-323-392-630
0.00120612 629-467-468-465-992-988-987-986-985-984-983-980-978-953-1022-1260
0.00120612 944-782-779-776-867-864-642-747-748-708-707-638-663-945
0.00120612 944-782-779-776-867-868-646-865-863-864-642-747-748-708-707-638-663-945
0.00120612 944-782-779-776-867-868-646-865-864-642-747-748-708-707-638-663-945
0.00120612 314-152-149-146-237-238-234-12-117-118-78-77-8-33-315
0.00120612 1259-152-149-146-237-238-234-12-117-118-78-77-8-33-315
0.00120612 944-782-779-776-867-868-864-642-747-748-708-707-638-663-945
0.00120612 944-467-468-465-992-988-987-986-985-984-983-980-978-953-1022-1260
0.00120612 1259-152-149-146-237-238-16-235-234-12-117-118-78-77-8-33-315
0.00120612 1259-152-149-146-237-238-16-235-233-234-12-117-118-78-77-8-33-315
0.00120612 1259-152-149-146-237-234-12-117-118-78-77-8-33-315
0.00120612 1259-152-149-146-234-12-117-118-78-77-8-33-315
0.00119649 314-1259-1097-1098-1095-362-358-357-356-355-354-350-353-630
0.000901768 629-467-468-465-992-988-984-985-982-983-1260
0.000901768 1259-1097-1098-1095-362-358-354-355-352-353-630
0.000901768 944-467-468-465-992-988-984-985-982-983-1260
0.000901768 314-1259-1097-1098-1095-362-358-357-356-355-352-353-630
0.000901768 1259-1097-1098-1095-362-358-357-356-355-352-353-630
0.000901768 629-467-468-465-992-988-987-986-985-982-983-1260
0.000901768 944-467-468-465-992-988-987-986-985-982-983-1260
0.00089101 629-467-468-465-992-988-987-986-983-980-984-978-1260
0.00089101 314-1259-1097-1098-1095-362-358-357-356-355-352-353-350-354-348-630
0.00089101 314-1259-1097-1098-1095-362-358-357-353-350-354-348-630
0.00089101 1259-1097-1098-1095-362-358-357-353-350-354-348-630
0.00089101 1259-1097-1098-1095-362-358-357-356-355-352-353-350-354-348-630
0.00089101 629-467-468-465-992-988-987-983-980-984-978-1260
0.00089101 1259-1097-1098-1095-362-358-357-356-353-350-354-348-630
0.00089101 629-467-468-465-992-988-987-986-985-982-983-980-984-978-1260
0.00089101 314-1259-1097-1098-1095-362-358-357-356-353-350-354-348-630
0.00089101 944-467-468-465-992-988-987-986-985-982-983-980-984-978-1260
0.00089101 944-467-468-465-992-988-987-983-980-984-978-1260
0.00089101 944-467-468-465-992-988-987-986-983-980-984-978-1260
0.000718233 944-467-468-465-992-988-984-983-980-979-978-953-952-1020-1022-1023-1024-1063-1062-1260
0.000718233 314-1259-1097-1098-1095-362-358-357-356-355-354-353-350-348-323-322-390-392-393-394-433-432-630
0.000718233 314-1259-1097-1098-1095-362-358-357-356-355-354-353-350-348-323-322-392-393-394-433-432-630
0.000718233 314-1259-1097-1098-1095-362-358-357-356-355-354-353-350-348-323-392-393-394-433-432-630
0.000718233 629-467-468-465-992-988-984-983-980-979-978-953-1022-1023-1024-1063-1062-1260
0.000718233 629-467-468-465-992-988-984-983-980-979-978-953-952-1022-1023-1024-1063-1062-1260
0.000718233 944-467-468-465-992-988-984-983-980-979-978-953-1022-1023-1024-1063-1062-1260
0.000718233 944-467-468-465-992-988-984-983-980-979-978-953-952-1022-1023-1024-1063-1062-1260
0.000718233 1259-1097-1098-1095-362-358-354-353-350-349-348-323-392-393-394-433-432-630
0.000718233 629-467-468-465-992-988-984-983-980-979-978-953-952-1020-1022-1023-1024-1063-1062-1260
0.000718233 1259-1097-1098-1095-362-358-354-353-350-349-348-323-322-390-392-393-394-433-432-630
0.000718233 1259-1097-1098-1095-362-358-354-353-350-349-348-323-322-392-393-394-433-432-630
0.000626117 629-467-468-465-992-988-984-983-980-979-978-953-952-1020-1022-1023-1063-1061-1062-1260
0.000626117 629-467-468-465-992-988-984-983-980-979-978-953-952-1022-1023-1063-1061-1062-1260
0.000626117 1259-1097-1098-1095-362-358-354-353-350-349-348-323-322-390-392-393-433-431-432-630
0.000626117 314-1259-1097-1098-1095-362-358-357-356-355-354-353-350-348-323-392-393-433-431-432-630
0.000626117 1259-1097-1098-1095-362-358-354-353-350-349-348-323-322-392-393-433-431-432-630
0.000626117 314-1259-1097-1098-1095-362-358-357-356-355-354-353-350-348-323-322-392-393-433-431-432-630
0.000626117 314-1259-1097-1098-1095-362-358-357-356-355-354-353-350-348-323-322-390-392-393-433-431-432-630
0.000626117 944-467-468-465-992-988-984-983-980-979-978-953-952-1020-1022-1023-1063-1061-1062-1260
0.000626117 629-467-468-465-992-988-984-983-980-979-978-953-1022-1023-1063-1061-1062-1260
0.000626117 1259-1097-1098-1095-362-358-354-353-350-349-348-323-392-393-433-431-432-630
0.000626117 944-467-468-465-992-988-984-983-980-979-978-953-952-1022-1023-1063-1061-1062-1260
0.000626117 944-467-468-465-992-988-984-983-980-979-978-953-1022-1023-1063-1061-1062-1260
0.000514637 629-467-468-465-992-988-987-986-985-982-981-1007-978-1260
0.000514637 944-467-468-465-992-988-987-986-985-982-981-1007-978-1260
0.000514637 314-1259-1097-1098-1095-362-358-357-356-355-352-351-377-348-630
0.000514637 1259-1097-1098-1095-362-358-357-356-355-352-351-377-348-630
0.000480093 629-467-468-465-992-988-987-983-980-978-953-952-1020-1062-1179-957-1021-1022-1023-1063-1039-1064-1260
0.000480093 314-1259-1097-1098-1095-362-358-357-353-350-348-323-322-390-432-549-327-391-392-393-433-409-434-630
0.000480093 944-467-468-465-992-988-987-983-980-978-953-952-1020-1062-1179-957-1021-1022-1023-1063-1039-1064-1260
0.000480093 1259-1097-1098-1095-362-358-357-353-350-348-323-322-390-432-549-327-391-392-393-433-409-434-630
0.000439825 629-467-468-465-992-988-987-986-985-982-981-984-983-1260
0.000439825 1259-1097-1098-1095-362-358-357-356-355-352-351-354-353-630
0.000439825 944-467-468-465-992-988-987-986-985-982-981-984-983-1260
0.000439825 314-1259-1097-1098-1095-362-358-357-356-355-352-351-354-353-630
0.000293269 1259-1097-1098-1095-362-361-357-353-630
0.000293269 314-1259-1097-1098-1095-362-361-357-353-630
0.000293269 629-467-468-465-992-991-987-983-1260
0.000293269 944-467-468-465-992-991-987-983-1260
0.000277532 314-1259-1097-1098-1095-362-358-354-348-349-350-351-352-353-630
0.000277532 314-1259-1097-1098-1095-362-358-357-356-355-354-350-351-352-353-630
0.000277532 314-1259-1097-1098-1095-362-358-357-356-355-354-348-350-351-352-353-630
0.000277532 629-467-468-465-992-988-987-986-985-984-978-980-981-982-983-1260
0.000277532 944-467-468-465-992-988-984-978-979-980-981-982-983-1260
0.000277532 629-467-468-465-992-988-984-978-979-980-981-982-983-1260
0.000277532 1259-1097-1098-1095-362-358-357-356-355-354-348-350-351-352-353-630
0.000277532 944-467-468-465-992-988-987-986-985-984-978-980-981-982-983-1260
0.000277532 1259-1097-1098-1095-362-358-354-348-349-350-351-352-353-630
0.000232316 314-1259-1097-1098-1095-362-358-357-356-355-354-353-350-351-377-348-630
0.000232316 629-467-468-465-992-988-987-986-985-984-983-980-981-1007-978-1260
0.000232316 944-467-468-465-992-988-987-986-985-984-983-980-981-1007-978-1260
0.000232316 1259-1097-1098-1095-362-358-357-356-355-354-353-350-351-377-348-630
0.000188599 314-1259-1097-1098-1095-362-358-357-356-355-354-348-350-353-395-394-393-630
0.000188599 629-467-468-465-992-988-984-978-979-980-983-1025-1024-1023-1260
0.000188599 629-467-468-465-992-988-987-986-985-984-978-980-983-1025-1024-1023-1260
0.000188599 944-467-468-465-992-988-987-986-985-984-978-980-983-1025-1024-1023-1260
0.000188599 314-1259-1097-1098-1095-362-358-354-348-349-350-353-395-394-393-630
0.000188599 944-467-468-465-992-988-984-978-979-980-983-1025-1024-1023-1260
0.000188599 1259-1097-1098-1095-362-358-354-348-349-350-353-395-394-393-630
0.000188599 1259-1097-1098-1095-362-358-357-356-355-354-348-350-353-395-394-393-630
0.000172449 629-467-468-465-992-988-987-983-980-978-953-952-1020-1022-1023-1063-1064-1066-1088-1087-1062-1260
0.000172449 944-467-468-465-992-988-987-983-980-978-953-952-1020-1022-1023-1063-1064-1066-1088-1087-1062-1260
0.000172449 1259-1097-1098-1095-362-358-357-353-350-348-323-322-390-392-393-433-434-436-458-457-432-630
0.000172449 1259-1097-1098-1095-362-358-357-353-350-348-323-392-393-433-434-436-458-457-432-630
0.000172449 314-1259-1097-1098-1095-362-358-357-353-350-348-323-392-393-433-434-436-458-457-432-630
0.000172449 944-467-468-465-992-988-987-983-980-978-953-952-1022-1023-1063-1064-1066-1088-1087-1062-1260
0.000172449 314-1259-1097-1098-1095-362-358-357-353-350-348-323-322-390-392-393-433-434-436-458-457-432-630
0.000172449 629-467-468-465-992-988-987-983-980-978-953-952-1022-1023-1063-1064-1066-1088-1087-1062-1260
0.000172449 944-467-468-465-992-988-987-983-980-978-953-1022-1023-1063-1064-1066-1088-1087-1062-1260
0.000172449 629-467-468-465-992-988-987-983-980-978-953-1022-1023-1063-1064-1066-1088-1087-1062-1260
0.000172449 1259-1097-1098-1095-362-358-357-353-350-348-323-322-392-393-433-434-436-458-457-432-630
0.000172449 314-1259-1097-1098-1095-362-358-357-353-350-348-323-322-392-393-433-434-436-458-457-432-630
5.08901e-05 314-1259-1097-1098-1095-362-358-357-353-350-348-323-322-390-392-393-433-432-549-327-546-538-539-434-630
5.08901e-05 944-467-468-465-992-988-987-983-980-978-953-1022-1023-1063-1062-1179-957-1176-1168-1169-1064-1260
5.08901e-05 944-467-468-465-992-988-987-983-980-978-953-952-1022-1023-1063-1062-1179-957-1176-1168-1169-1064-1260
5.08901e-05 1259-1097-1098-1095-362-358-357-353-350-348-323-392-393-433-432-549-327-546-538-539-434-630
5.08901e-05 944-467-468-465-992-988-987-983-980-978-953-952-1020-1022-1023-1063-1062-1179-957-1176-1168-1169-1064-1260
5.08901e-05 1259-1097-1098-1095-362-358-357-353-350-348-323-322-390-392-393-433-432-549-327-546-538-539-434-630
5.08901e-05 629-467-468-465-992-988-987-983-980-978-953-952-1020-1022-1023-1063-1062-1179-957-1176-1168-1169-1064-1260
5.08901e-05 1259-1097-1098-1095-362-358-357-353-350-348-323-322-392-393-433-432-549-327-546-538-539-434-630
5.08901e-05 629-467-468-465-992-988-987-983-980-978-953-952-1022-1023-1063-1062-1179-957-1176-1168-1169-1064-1260
5.08901e-05 629-467-468-465-992-988-987-983-980-978-953-1022-1023-1063-1062-1179-957-1176-1168-1169-1064-1260
5.08901e-05 314-1259-1097-1098-1095-362-358-357-353-350-348-323-322-392-393-433-432-549-327-546-538-539-434-630
5.08901e-05 314-1259-1097-1098-1095-362-358-357-353-350-348-323-392-393-433-432-549-327-546-538-539-434-630
4.53264e-05 629-467-468-465-993-992-988-984-983-1260
4.53264e-05 944-467-468-465-993-992-988-984-983-1260
3.34006e-05 1259-1097-1098-1095-363-362-358-354-353-630
3.34006e-05 314-1259-1097-1098-1095-363-362-358-354-353-630
1.38575e-05 1259-1097-1098-1095-362-358-357-353-350-348-323-322-390-432-549-327-391-389-430-431-433-434-630
1.38575e-05 629-467-468-465-992-988-987-983-980-978-953-952-1020-1062-1179-957-1021-1019-1060-1061-1063-1064-1260
1.38575e-05 314-1259-1097-1098-1095-362-358-357-353-350-348-323-322-390-432-549-327-391-389-430-431-433-434-630
1.38575e-05 944-467-468-465-992-988-987-983-980-978-953-952-1020-1062-1179-957-1021-1019-1060-1061-1063-1064-1260
1.01641e-05 629-467-468-999-998-991-987-983-1260
1.01641e-05 944-467-468-999-998-991-987-983-1260
9.09784e-06 1259-1097-1094-1091-1179-1260
9.09784e-06 944-467-464-461-549-630
9.09784e-06 629-467-464-461-549-630
9.02579e-06 1259-1097-1098-1095-362-358-354-353-350-349-348-323-322-390-432-549-327-391-389-430-431-433-393-630
9.02579e-06 629-467-468-465-992-988-984-983-980-979-978-953-952-1020-1062-1179-957-1021-1019-1060-1061-1063-1023-1260
9.02579e-06 314-1259-1097-1098-1095-362-358-357-356-355-354-353-350-348-323-322-390-432-549-327-391-389-430-431-433-393-630
9.02579e-06 944-467-468-465-992-988-984-983-980-979-978-953-952-1020-1062-1179-957-1021-1019-1060-1061-1063-1023-1260
8.1692e-06 944-782-779-776-864-945
8.1692e-06 1259-152-149-146-234-315
8.1692e-06 314-152-149-146-234-315
8.03277e-06 314-1259-1097-1094-1091-1179-1260
7.34013e-06 314-1259-1097-1098-369-368-361-357-353-630
7.34013e-06 1259-1097-1098-369-368-361-357-353-630
7.21285e-06 629-944-782-779-776-864-945
3.01605e-06 944-467-464-461-548-547-959-958-957-1260
3.01605e-06 629-467-464-461-548-547-959-958-957-1260
2.52827e-06 944-467-466-465-992-988-984-983-1260
2.52827e-06 629-467-466-465-992-988-984-983-1260
1.82284e-06 1259-1097-1096-1095-362-358-354-353-630
1.82284e-06 314-1259-1097-1096-1095-362-358-354-353-630
6.06409e-07 629-467-468-465-992-988-984-983-1260
6.06409e-07 944-467-468-465-992-988-984-983-1260
5.74722e-07 314-152-153-150-677-673-672-668-945
5.74722e-07 1259-152-153-150-677-673-672-668-945
5.35418e-07 629-944-467-468-465-992-988-984-983-1260
5.35418e-07 944-629-467-468-465-992-988-984-983-1260
4.37209e-07 1259-1097-1098-1095-362-358-354-353-630
4.14364e-07 944-782-783-780-47-43-42-38-315
3.86026e-07 314-1259-1097-1098-1095-362-358-354-353-630
3.68378e-07 314-1097-1098-1095-362-358-354-353-630
3.65855e-07 629-944-782-783-780-47-43-42-38-315
3.25252e-07 1259-314-1097-1098-1095-362-358-354-353-630
1.54419e-07 314-1259-1112-1113-1096-1095-362-358-354-353-630
