# Supplementary material for: Mapping allosteric communications within individual proteins
Source: Nat Commun. 2020 Jul 31;11:3862. doi: 10.1038/s41467-020-17618-2 (PMC7395124; doi:10.1038/s41467-020-17618-2)
Supplement: Supplementary file 6 — Supplementary Data 3 [file 41467_2020_17618_MOESM6_ESM.zip › Ohm-results/1pty/1pty-ACI.txt]

8.07343
12.6155
9.75107
6.62212
8.19163
11.4177
7.33672
6.37312
7.26704
7.41497
6.63984
6.64709
6.06614
6.02182
9.88548
5.81548
4.33039
6.03508
7.42469
2.87272
3.65427
4.3363
2.07763
2.21726
3.55002
3.45453
3.14723
2.703
4.93136
5.21213
5.58115
5.75415
7.26998
6.8446
4.53677
5.72985
4.54364
5.73366
7.54212
4.09956
4.74396
9.96866
7.64462
11.2636
7.41562
3.55434
3.25515
6.21686
5.77142
9.68558
5.71903
5.94802
5.99977
7.18992
11.0626
12.9433
8.15637
11.7507
7.55052
8.60954
4.89669
5.58216
8.23549
10.4243
12.9322
12.6339
12.8975
15.6766
10.3296
9.30457
10.7447
7.8845
11.9562
5.42143
7.96932
10.389
8.30841
18.4763
12.8215
18.5139
16.9125
18.3797
15.9315
12.316
11.5423
10.5284
7.86834
4.75524
5.62837
8.70743
10.212
9.88994
12.0835
16.4487
14.8976
14.2222
15.9622
14.6811
12.5711
11.5385
13.151
9.90953
13.3198
14.4542
13.2868
12.1561
13.9631
12.8063
12.7684
10.8727
6.93479
7.20817
5.8189
5.92888
3.81218
4.56964
5.02459
5.5487
6.22145
11.2502
8.07389
6.46913
10.2804
9.46104
7.47047
4.62706
4.63274
4.49765
3.97402
3.75575
5.81413
6.29525
6.3036
9.24734
6.41617
7.04341
10.8799
8.8881
10.2939
8.65357
10.9972
8.29042
8.06353
8.71078
8.62164
8.16495
6.97557
6.71748
8.88915
7.93021
16.2393
15.9592
9.9875
10.076
12.0799
9.76287
10.5109
8.81888
11.4647
9.51718
10.0095
9.16082
8.69665
8.43423
7.30062
8.9291
8.77275
10.0202
10.4063
11.7931
13.9849
11.7461
16.1509
11.4975
14.6082
11.0674
8.46014
10.1711
5.33064
4.19585
3.64104
4.66817
7.38831
9.61101
8.58766
12.5162
13.8153
15.2706
17.8115
16.9909
21.2889
16.7913
17.467
19.0915
20.8641
11.4102
15.817
21.6638
13.2551
18.0205
14.3733
17.6428
13.0246
8.3532
5.97254
7.11951
9.89649
10.8905
12.42
13.8155
16.0356
14.243
11.7856
12.1495
10.2806
8.51585
12.8419
13.1942
9.66665
8.64643
17.492
14.0434
13.82
18.2461
17.4958
23.8017
17.8353
24.0276
22.0901
18.9093
22.6172
18.2497
16.0939
18.4691
15.8737
9.87656
10.2737
11.2404
11.7433
11.5708
9.30316
9.61142
12.8604
8.13157
14.7424
6.2393
6.53439
13.8062
13.4822
6.73017
8.97116
13.8565
8.85407
6.24711
8.31563
10.3211
5.17422
8.37216
12.5102
14.85
6.62345
7.9138
7.76962
7.2105
11.7711
13.9964
11.3501
17.5659
18.6332
16.6168
14.9013
18.4785
19.6796
14.7517
20.5785
21.0476
13.9589
11.9694
15.6485
14.9527
10.9285
10.2774
10.2193
8.30153
9.43076
14.7412
16.6945
9.19304
11.0419
20.6041
10.3526
8.61446
9.40684
12.8809
7.80077
10.9663
5.59465
4.50113
23.8748
1
0
0
