# Supplementary material for: Mapping allosteric communications within individual proteins
Source: Nat Commun. 2020 Jul 31;11:3862. doi: 10.1038/s41467-020-17618-2 (PMC7395124; doi:10.1038/s41467-020-17618-2)
Supplement: Supplementary file 6 — Supplementary Data 3 [file 41467_2020_17618_MOESM6_ESM.zip › Ohm-results/1pty/1pty-correlation.txt]

1 0.433 0.002 0.012 0.01 0.019 0.047 0.03 0.022 0.023 0.036 0.059 0.033 0.037 0.017 0.049 0.062 0.11 0.112 0.106 0.199 0.16 0.124 0.132 0.325 0.083 0.075 0.042 0.043 0.024 0.086 0.116 0.153 0.083 0.129 0.216 0.079 0 0 0 0.154 0.018 0.078 0.187 0.274 0.672 0.335 0.091 0.061 0.302 0.384 0.359 0.169 0.145 0.147 0.184 0.077 0.107 0.043 0.055 0.026 0.152 0.083 0.145 0.195 0.134 0.277 0.33 0.497 0.475 0.396 0.202 0 0.089 0.026 0.006 0.029 0.046 0.044 0.083 0.072 0.089 0.029 0.287 0.538 0.495 0.639 0.517 0.201 0.174 0.102 0.077 0.107 0.093 0.06 0.037 0.091 0.083 0.043 0.016 0.011 0.075 0.032 0.019 0.024 0.017 0.019 0 0 0 0.435 0.877 0.701 0.535 0.661 0.775 0.6 0.064 0.135 0.227 0.722 0.729 0.528 0.207 0.411 0.17 0.144 0.005 0.01 0.023 0.007 0.041 0.046 0.083 0.033 0.029 0.014 0.046 0.071 0.03 0.031 0.037 0.058 0.049 0.054 0.049 0.065 0.087 0.025 0 0.091 0.209 0.237 0.198 0.149 0.141 0.165 0.071 0 0 0 0.005 0.013 0.008 0.021 0.013 0.008 0.003 0.006 0.006 0.023 0.03 0.048 0.138 0.041 0.406 0.037 0.425 0.183 0.247 0.324 0.623 0.576 0.198 0.058 0.081 0.145 0.176 0.158 0.193 0.196 0.086 0.17 0.199 0.074 0.06 0.171 0.115 0.082 0.089 0.158 0.093 0.077 0.073 0.026 0.035 0.031 0.026 0.021 0.019 0.021 0.019 0.014 0.648 0.826 0.983 0.92 0.839 0.969 0.828 0.824 0.802 0.81 0.459 0.428 0.151 0.182 0.205 0.123 0.11 0.149 0.131 0.076 0.052 0.058 0.044 0.055 0.041 0.027 0.043 0.012 0.008 0.011 0.013 0.012 0.033 0.077 0.049 0.049 0.086 0.047 0.073 0.212 0.204 0.343 0.204 0.339 0.571 0.52 0.351 0.387 0.386 0.267 0.211 0.116 0.109 0.19 0.128 0.069 0.076 0.23 0.102 0.047 0.053 0.101 0.094 0.169 0.089 0.059 0.138 0.161 0.053 0.022 0 0.102 0 0.12 0.152 0.167 0.082 0.119 0.167 0.102 0.067 0.14 0.193 0.166 0.153 0 0 0 0.167 
0.497 1 0.004 0.015 0.008 0.023 0.058 0.038 0.037 0.056 0.062 0.075 0.049 0.061 0.029 0.089 0.081 0.177 0.174 0.153 0.269 0.282 0.21 0.249 0.772 0.203 0.14 0.078 0.062 0.036 0.065 0.077 0.098 0.048 0.083 0.12 0.05 0 0 0 0.09 0.016 0.05 0.113 0.158 0.327 0.16 0.053 0.04 0.191 0.222 0.216 0.138 0.093 0.101 0.111 0.043 0.058 0.025 0.034 0.016 0.105 0.06 0.092 0.117 0.079 0.156 0.19 0.291 0.278 0.212 0.122 0 0.053 0.015 0.004 0.012 0.032 0.029 0.047 0.041 0.059 0.024 0.155 0.296 0.254 0.321 0.248 0.088 0.08 0.057 0.037 0.043 0.044 0.037 0.028 0.05 0.045 0.018 0.012 0.014 0.036 0.014 0.008 0.012 0.009 0.01 0 0 0 0.23 0.427 0.33 0.262 0.336 0.386 0.304 0.044 0.072 0.113 0.348 0.343 0.267 0.096 0.211 0.08 0.068 0.001 0.002 0.01 0.002 0.011 0.022 0.035 0.017 0.018 0.002 0.018 0.033 0.021 0.019 0.024 0.033 0.028 0.033 0.018 0.031 0.043 0.011 0 0.059 0.112 0.127 0.107 0.075 0.067 0.085 0.026 0 0 0 0.002 0.006 0.006 0.011 0.007 0.004 0.003 0.004 0.004 0.012 0.013 0.023 0.068 0.022 0.209 0.017 0.202 0.104 0.129 0.148 0.313 0.309 0.168 0.039 0.057 0.085 0.093 0.087 0.105 0.106 0.041 0.091 0.11 0.035 0.033 0.088 0.067 0.053 0.054 0.08 0.043 0.028 0.032 0.013 0.01 0.008 0.008 0.015 0.012 0.01 0.008 0.005 0.351 0.412 0.487 0.463 0.45 0.491 0.416 0.446 0.402 0.411 0.226 0.306 0.089 0.117 0.099 0.076 0.067 0.092 0.068 0.057 0.033 0.043 0.027 0.03 0.015 0.015 0.022 0.006 0.002 0.004 0.007 0.005 0.017 0.075 0.048 0.032 0.044 0.026 0.044 0.13 0.14 0.333 0.135 0.196 0.333 0.319 0.326 0.347 0.338 0.4 0.319 0.175 0.165 0.248 0.142 0.076 0.07 0.2 0.105 0.034 0.049 0.093 0.066 0.087 0.043 0.019 0.066 0.084 0.029 0.016 0 0.051 0 0.059 0.076 0.088 0.044 0.067 0.088 0.066 0.039 0.076 0.106 0.097 0.075 0 0 0 0.088 
0.002 0.004 1 0.316 0.154 0.049 0.035 0.089 0.038 0.019 0.022 0.031 0.017 0.02 0.009 0.016 0.007 0.008 0.005 0.007 0.007 0.003 0.004 0.002 0.004 0.002 0.002 0 0.001 0.001 0.002 0.002 0.001 0 0 0 0.001 0 0 0 0 0 0 0 0.001 0.002 0.001 0.001 0 0.001 0.001 0.001 0.002 0.001 0.001 0.001 0 0 0 0 0 0 0 0 0 0 0.001 0.002 0.002 0.001 0.001 0.001 0 0 0 0 0 0 0 0 0 0 0 0.001 0.001 0.001 0.002 0.001 0 0 0 0 0 0 0 0 0 0 0 0 0 0 0 0 0 0 0 0 0 0 0.001 0.002 0.002 0.002 0.002 0.002 0.002 0 0 0.001 0.002 0.002 0.001 0 0 0 0 0 0 0 0 0 0 0 0 0 0 0 0 0 0 0 0 0 0 0 0 0 0 0 0 0 0 0 0 0 0 0 0 0 0 0 0 0 0 0 0 0 0 0 0 0 0 0 0 0.001 0 0 0.001 0.001 0.001 0.001 0.001 0.001 0 0 0 0 0 0 0 0 0 0 0 0 0 0 0 0 0 0 0 0 0 0 0 0 0 0 0 0 0 0.001 0.002 0.002 0.002 0.002 0.002 0.002 0.003 0.002 0.002 0.001 0.004 0.002 0.001 0 0 0 0 0 0 0 0 0 0 0 0 0 0 0 0 0 0 0.001 0.015 0.023 0.004 0.004 0.002 0 0.001 0.001 0.001 0.001 0.001 0.002 0.002 0.001 0.003 0.005 0.007 0.004 0.003 0.003 0.003 0.01 0.01 0.002 0.007 0.013 0.003 0.002 0.003 0.005 0 0 0 0 0 0 0 0 0 0 0 0 0 0 0 0 0 0 0 0 0 0 0 0 0 0 
0.012 0.008 0.304 1 0.497 0.183 0.122 0.24 0.121 0.073 0.07 0.092 0.072 0.066 0.033 0.041 0.019 0.011 0.01 0.012 0.02 0.008 0.008 0.005 0.006 0.003 0.002 0.002 0.002 0.001 0.003 0.001 0 0 0.004 0.003 0.001 0 0 0 0.004 0 0.001 0.003 0.005 0.008 0.004 0 0 0.005 0.007 0.008 0.007 0.003 0.003 0.006 0.002 0.002 0 0.001 0 0.004 0.003 0.003 0.005 0.003 0.006 0.006 0.009 0.006 0.007 0.002 0 0.003 0.001 0 0.001 0.002 0.003 0.004 0.004 0.003 0.002 0.004 0.007 0.006 0.007 0.004 0.003 0.002 0.001 0.001 0.002 0 0.002 0.001 0.002 0.001 0 0 0 0 0 0 0 0 0 0 0 0 0.003 0.01 0.009 0.004 0.01 0.01 0.008 0 0.001 0.004 0.01 0.009 0.006 0.002 0.005 0.001 0.001 0 0 0 0 0 0 0.001 0 0 0 0.001 0.001 0.001 0.001 0.001 0.001 0 0 0.001 0 0.002 0.001 0 0.001 0.004 0.003 0.002 0.002 0.002 0.002 0.001 0 0 0 0 0 0 0 0 0 0 0 0 0 0 0 0.002 0 0.007 0.001 0.006 0.004 0.005 0.006 0.009 0.008 0.012 0.007 0.009 0.007 0.007 0.006 0.007 0.007 0.004 0.005 0.004 0.001 0.002 0.005 0.002 0.003 0.004 0.005 0.002 0.002 0.001 0 0.001 0.001 0.001 0 0 0 0 0 0.011 0.012 0.012 0.01 0.01 0.012 0.012 0.013 0.009 0.01 0.008 0.02 0.006 0.005 0.003 0.003 0.004 0.006 0.002 0.003 0.002 0.004 0.003 0.001 0.001 0 0.001 0 0 0 0 0.002 0.006 0.056 0.066 0.02 0.013 0.004 0.002 0.005 0.005 0.01 0.005 0.008 0.009 0.006 0.014 0.013 0.013 0.025 0.027 0.019 0.017 0.026 0.038 0.053 0.023 0.036 0.059 0.015 0.011 0.016 0.016 0.006 0.002 0.002 0.006 0.004 0.002 0.001 0 0.004 0 0.005 0.005 0.005 0.003 0.004 0.005 0.004 0.004 0.004 0.005 0.004 0.005 0 0 0 0.005 
0.008 0.01 0.15 0.521 1 0.3 0.157 0.168 0.112 0.07 0.077 0.076 0.068 0.07 0.038 0.052 0.021 0.016 0.018 0.021 0.017 0.01 0.013 0.006 0.01 0.007 0.012 0.003 0.001 0.001 0.002 0.003 0.003 0 0 0.003 0.002 0 0 0 0.001 0 0 0.001 0.003 0.005 0.005 0.003 0.002 0.005 0.005 0.003 0.003 0 0.003 0.004 0.001 0.001 0 0 0 0 0 0 0 0.001 0.003 0.004 0.007 0.004 0.003 0.004 0 0.002 0.001 0.001 0.001 0.001 0.001 0.003 0.001 0.003 0 0.005 0.006 0.005 0.006 0.006 0.002 0.001 0.001 0 0.001 0.001 0 0 0.002 0.001 0.001 0.001 0 0.001 0.001 0 0.001 0.001 0 0 0 0 0.006 0.009 0.009 0.007 0.008 0.008 0.005 0 0 0.001 0.007 0.009 0.009 0.002 0.006 0.002 0.002 0.002 0.002 0.002 0 0.001 0.001 0.002 0.002 0.001 0 0.001 0.001 0.001 0 0 0 0.002 0.002 0.001 0.001 0.001 0 0 0.002 0.009 0.008 0.004 0.001 0.001 0.002 0.001 0 0 0 0 0 0 0 0 0 0 0 0 0.001 0.001 0.001 0.002 0.003 0.004 0 0.006 0.003 0.002 0.003 0.006 0.006 0.011 0.007 0.011 0.011 0.012 0.012 0.012 0.01 0.007 0.013 0.008 0.006 0.004 0.013 0.007 0.007 0.009 0.013 0.008 0.007 0.006 0.001 0.002 0.002 0.001 0.002 0.002 0.002 0 0 0.008 0.01 0.012 0.012 0.009 0.012 0.011 0.013 0.007 0.009 0.005 0.018 0.007 0.007 0.004 0.003 0.007 0.007 0.005 0.002 0.002 0.003 0.002 0.003 0.002 0.002 0.003 0.002 0.001 0.002 0.002 0.004 0.008 0.07 0.084 0.023 0.012 0.006 0.005 0.007 0.007 0.012 0.007 0.007 0.009 0.01 0.011 0.016 0.018 0.019 0.018 0.01 0.011 0.023 0.032 0.045 0.022 0.043 0.064 0.028 0.017 0.018 0.023 0.013 0.008 0.005 0.009 0.012 0.005 0.002 0 0.007 0 0.007 0.01 0.013 0.006 0.007 0.013 0.007 0.008 0.007 0.008 0.008 0.006 0 0 0 0.013 
0.016 0.011 0.042 0.183 0.315 1 0.334 0.174 0.291 0.153 0.162 0.126 0.156 0.149 0.078 0.096 0.032 0.028 0.021 0.029 0.027 0.019 0.009 0.004 0.01 0.006 0.004 0.003 0.002 0.001 0.004 0.005 0.005 0 0.004 0.005 0.003 0 0 0 0.003 0 0.001 0.004 0.006 0.012 0.007 0.001 0.001 0.007 0.009 0.009 0.006 0.004 0.005 0.005 0.002 0.001 0 0 0 0.004 0.003 0.005 0.006 0.004 0.006 0.006 0.009 0.008 0.007 0.006 0 0.001 0.001 0 0 0.001 0.001 0.01 0.006 0.005 0.001 0.004 0.006 0.006 0.011 0.008 0.002 0.002 0.001 0.001 0.001 0.001 0 0.001 0.002 0.001 0.001 0 0 0.001 0.001 0.001 0.001 0 0.001 0 0 0 0.011 0.018 0.017 0.012 0.014 0.014 0.012 0 0.001 0.003 0.012 0.014 0.008 0 0.005 0 0 0 0 0 0 0 0 0 0 0 0.001 0.001 0.001 0.001 0.001 0.002 0.002 0 0 0.001 0.002 0.002 0.002 0 0.008 0.013 0.015 0.01 0.01 0.006 0.004 0.002 0 0 0 0 0 0 0 0 0 0 0 0 0 0 0.001 0.001 0.003 0.011 0.003 0.012 0.011 0.009 0.01 0.012 0.013 0.016 0.006 0.01 0.012 0.014 0.016 0.019 0.017 0.01 0.019 0.016 0.007 0.006 0.019 0.011 0.012 0.011 0.019 0.013 0.01 0.011 0.005 0.006 0.006 0.006 0.001 0.001 0.001 0.004 0.002 0.012 0.015 0.019 0.018 0.017 0.02 0.018 0.022 0.015 0.017 0.013 0.029 0.007 0.01 0.011 0.012 0.013 0.008 0.004 0.006 0.003 0.002 0.003 0.005 0 0.003 0.004 0.001 0.001 0 0.001 0.006 0.022 0.121 0.176 0.047 0.02 0.007 0.005 0.011 0.008 0.013 0.009 0.009 0.013 0.012 0.02 0.023 0.028 0.03 0.029 0.02 0.021 0.034 0.077 0.082 0.032 0.074 0.125 0.051 0.028 0.037 0.044 0.019 0.01 0.006 0.014 0.019 0.008 0.003 0 0.01 0 0.014 0.017 0.019 0.009 0.014 0.019 0.012 0.007 0.013 0.017 0.013 0.014 0 0 0 0.019 
0.045 0.036 0.024 0.109 0.109 0.289 1 0.308 0.206 0.194 0.364 0.244 0.165 0.183 0.086 0.188 0.066 0.066 0.067 0.094 0.078 0.053 0.048 0.028 0.03 0.009 0.026 0.013 0.008 0.003 0.004 0.005 0.012 0.004 0.004 0.014 0.009 0 0 0 0.006 0 0.004 0.015 0.017 0.028 0.011 0.003 0.002 0.018 0.028 0.026 0.016 0.011 0.021 0.023 0.004 0.005 0.003 0.002 0.001 0.016 0.007 0.014 0.016 0.009 0.019 0.019 0.032 0.028 0.028 0.016 0 0.012 0.004 0.001 0.003 0.006 0.006 0.007 0.006 0.007 0.001 0.018 0.029 0.025 0.027 0.021 0.009 0.006 0.005 0.002 0.007 0.009 0.006 0.002 0.007 0.009 0.002 0.001 0.002 0.009 0.002 0 0.001 0.001 0.001 0 0 0 0.033 0.045 0.037 0.027 0.034 0.039 0.026 0.003 0.005 0.007 0.032 0.032 0.025 0.009 0.021 0.008 0.008 0 0 0 0 0.005 0.001 0.004 0.001 0.001 0.003 0.005 0.005 0.002 0.001 0.002 0.003 0.002 0.001 0.002 0.004 0.004 0.002 0 0.016 0.028 0.028 0.021 0.011 0.011 0.008 0.003 0 0 0 0 0.001 0.001 0.001 0.001 0.001 0 0 0 0.001 0.001 0.002 0.009 0.005 0.026 0.005 0.033 0.017 0.019 0.02 0.028 0.027 0.056 0.019 0.033 0.021 0.025 0.023 0.031 0.028 0.008 0.029 0.029 0.015 0.019 0.03 0.021 0.013 0.009 0.028 0.011 0.009 0.005 0.002 0.005 0.003 0.004 0.003 0.002 0.002 0.002 0.002 0.031 0.043 0.049 0.045 0.05 0.055 0.054 0.062 0.037 0.035 0.016 0.09 0.017 0.014 0.007 0.005 0.009 0.009 0.006 0.002 0.003 0.003 0.002 0.004 0.002 0.003 0.002 0 0 0 0 0.023 0.065 0.377 0.516 0.154 0.068 0.023 0.016 0.043 0.018 0.037 0.032 0.034 0.043 0.047 0.056 0.054 0.062 0.085 0.081 0.042 0.045 0.091 0.167 0.184 0.076 0.2 0.346 0.125 0.074 0.097 0.116 0.033 0.016 0.013 0.024 0.028 0.007 0.003 0 0.025 0 0.022 0.027 0.03 0.013 0.021 0.03 0.019 0.01 0.025 0.028 0.027 0.016 0 0 0 0.03 
0.033 0.028 0.103 0.322 0.183 0.209 0.349 1 0.346 0.212 0.236 0.357 0.23 0.214 0.123 0.162 0.076 0.054 0.056 0.071 0.053 0.04 0.047 0.018 0.025 0.014 0.024 0.01 0.006 0.003 0.009 0.012 0.013 0.007 0.007 0.012 0.004 0 0 0 0.009 0.001 0.001 0.005 0.012 0.023 0.011 0.003 0.002 0.017 0.022 0.019 0.017 0.013 0.012 0.013 0.005 0.007 0.001 0.001 0 0.008 0.003 0.008 0.008 0.01 0.012 0.011 0.024 0.022 0.021 0.008 0 0.005 0.001 0.001 0.002 0.004 0.002 0.007 0.005 0.007 0.003 0.012 0.022 0.018 0.024 0.015 0.005 0.004 0.004 0.004 0.003 0.002 0 0 0.002 0.002 0.001 0 0 0.002 0.001 0.001 0 0 0.001 0 0 0 0.016 0.03 0.027 0.023 0.028 0.028 0.026 0 0 0.004 0.023 0.026 0.017 0.009 0.016 0.008 0.006 0.001 0.001 0.001 0.001 0.004 0.002 0.004 0.001 0.002 0 0.001 0.001 0 0 0.001 0.001 0 0.002 0.001 0.002 0.004 0.002 0 0.007 0.016 0.017 0.012 0.009 0.008 0.005 0 0 0 0 0 0 0 0 0 0 0 0 0 0 0.001 0.002 0.005 0 0.011 0.006 0.017 0.016 0.017 0.022 0.027 0.024 0.045 0.021 0.027 0.018 0.019 0.018 0.018 0.018 0.007 0.018 0.014 0.004 0.008 0.015 0.008 0.006 0.011 0.014 0.006 0.004 0.006 0.002 0.001 0 0.001 0.001 0.001 0 0.001 0.001 0.026 0.032 0.036 0.033 0.036 0.037 0.032 0.039 0.028 0.037 0.025 0.058 0.019 0.016 0.014 0.012 0.011 0.015 0.012 0.005 0.004 0.006 0.004 0.004 0.002 0.002 0.003 0.001 0.001 0.001 0.003 0.012 0.023 0.157 0.182 0.048 0.026 0.01 0.009 0.017 0.016 0.04 0.016 0.014 0.028 0.031 0.04 0.048 0.052 0.062 0.064 0.032 0.041 0.075 0.127 0.182 0.065 0.121 0.163 0.06 0.052 0.077 0.07 0.019 0.009 0.007 0.015 0.016 0.002 0 0 0.006 0 0.01 0.012 0.016 0.009 0.011 0.016 0.014 0.008 0.012 0.017 0.016 0.01 0 0 0 0.016 
0.02 0.019 0.031 0.126 0.111 0.312 0.2 0.302 1 0.399 0.223 0.236 0.391 0.36 0.199 0.2 0.059 0.046 0.063 0.077 0.039 0.032 0.043 0.019 0.017 0.008 0.017 0.011 0.002 0.002 0.004 0.003 0.006 0.001 0.004 0.002 0.001 0 0 0 0.005 0 0.001 0.005 0.006 0.013 0.008 0.001 0 0.01 0.012 0.012 0.007 0.006 0.008 0.009 0.002 0 0 0 0.001 0.003 0.003 0.003 0.005 0.003 0.004 0.007 0.015 0.014 0.012 0.006 0 0.005 0.001 0 0.001 0 0 0.003 0.001 0.004 0.001 0.005 0.007 0.011 0.012 0.01 0.002 0.002 0.001 0 0 0.001 0.003 0.003 0.002 0.002 0.003 0 0 0.002 0.001 0 0 0 0 0 0 0 0.009 0.018 0.016 0.01 0.016 0.017 0.016 0.001 0.002 0.003 0.014 0.013 0.012 0.006 0.009 0.005 0.004 0 0 0 0 0.002 0.001 0.004 0.001 0 0 0.001 0.001 0.001 0.001 0 0.001 0 0 0.001 0.002 0.003 0 0 0.005 0.009 0.009 0.008 0.009 0.007 0.007 0.002 0 0 0 0 0 0 0 0 0 0 0 0 0 0 0.001 0.002 0.003 0.012 0.002 0.008 0.006 0.011 0.012 0.015 0.015 0.028 0.009 0.012 0.01 0.012 0.011 0.013 0.012 0.004 0.011 0.01 0.003 0.003 0.011 0.007 0.005 0.003 0.011 0.004 0.004 0.003 0 0.004 0.004 0.004 0.001 0.001 0 0 0 0.009 0.012 0.02 0.019 0.018 0.022 0.02 0.026 0.017 0.017 0.012 0.033 0.008 0.009 0.01 0.005 0.003 0.006 0.005 0.003 0.001 0.003 0.001 0.001 0 0.001 0.001 0.001 0.001 0.001 0.001 0.008 0.015 0.08 0.111 0.034 0.021 0.006 0.007 0.015 0.009 0.02 0.008 0.013 0.019 0.016 0.023 0.02 0.026 0.042 0.037 0.021 0.023 0.044 0.064 0.108 0.032 0.066 0.084 0.028 0.025 0.033 0.025 0.012 0.006 0.006 0.011 0.011 0.005 0.001 0 0.006 0 0.006 0.007 0.011 0.008 0.007 0.011 0.007 0.007 0.009 0.011 0.007 0.008 0 0 0 0.011 
0.026 0.021 0.017 0.072 0.069 0.174 0.2 0.203 0.396 1 0.418 0.313 0.556 0.739 0.405 0.405 0.086 0.078 0.089 0.137 0.068 0.041 0.069 0.027 0.02 0.01 0.029 0.007 0.001 0 0.002 0.003 0.006 0.001 0.002 0.005 0.003 0 0 0 0.005 0.002 0.003 0.005 0.01 0.019 0.006 0.001 0 0.008 0.012 0.011 0.005 0.002 0.007 0.009 0.004 0.002 0.001 0.003 0 0.007 0.005 0.008 0.008 0.006 0.01 0.012 0.016 0.017 0.013 0.008 0 0.006 0.001 0.001 0.001 0.005 0.003 0.005 0.004 0.006 0.003 0.003 0.014 0.015 0.019 0.017 0.005 0.003 0.003 0.002 0.002 0.001 0.003 0.001 0.002 0.001 0.001 0.001 0.001 0.001 0.002 0.002 0.001 0.001 0.001 0 0 0 0.016 0.025 0.02 0.014 0.021 0.024 0.019 0.001 0.004 0.006 0.022 0.023 0.018 0.006 0.017 0.006 0.006 0 0 0.001 0 0.001 0 0.003 0.001 0.001 0 0 0.001 0 0 0.001 0.001 0.001 0.002 0.003 0.003 0.005 0.001 0 0.006 0.013 0.012 0.008 0.003 0.002 0.006 0.001 0 0 0 0 0 0 0 0 0 0 0 0 0.001 0.001 0.001 0.002 0.002 0.013 0.001 0.014 0.009 0.012 0.009 0.02 0.017 0.028 0.007 0.012 0.009 0.011 0.011 0.016 0.012 0.005 0.017 0.016 0.007 0.004 0.017 0.01 0.008 0.007 0.015 0.008 0.004 0.006 0.003 0.001 0.001 0.001 0.001 0.001 0.002 0.002 0.002 0.021 0.027 0.03 0.026 0.024 0.03 0.027 0.027 0.024 0.025 0.02 0.037 0.014 0.016 0.014 0.009 0.008 0.014 0.011 0.009 0.004 0.008 0.005 0.006 0.003 0.003 0.006 0.002 0 0.001 0.003 0.007 0.009 0.097 0.113 0.021 0.017 0.006 0.006 0.01 0.014 0.032 0.009 0.013 0.023 0.02 0.034 0.04 0.039 0.055 0.055 0.035 0.036 0.053 0.078 0.155 0.045 0.076 0.103 0.04 0.027 0.039 0.042 0.018 0.014 0.005 0.017 0.017 0.006 0.002 0 0.011 0 0.009 0.014 0.017 0.01 0.013 0.017 0.012 0.009 0.012 0.015 0.012 0.007 0 0 0 0.017 
0.036 0.033 0.024 0.068 0.059 0.137 0.337 0.195 0.214 0.381 1 0.401 0.312 0.373 0.185 0.441 0.104 0.09 0.114 0.171 0.088 0.062 0.09 0.036 0.034 0.015 0.044 0.023 0.009 0.005 0.008 0.012 0.015 0.013 0.014 0.016 0.006 0 0 0 0.01 0.002 0.007 0.012 0.02 0.025 0.015 0.004 0.004 0.021 0.027 0.029 0.021 0.017 0.014 0.014 0.004 0.009 0.003 0.005 0.004 0.014 0.005 0.012 0.016 0.012 0.022 0.023 0.031 0.031 0.026 0.013 0 0.004 0.004 0 0 0.003 0.003 0.011 0.009 0.009 0.002 0.014 0.026 0.025 0.027 0.025 0.011 0.01 0.006 0.004 0.008 0.009 0.005 0.005 0.008 0.008 0.006 0.003 0.002 0.008 0.007 0.004 0.005 0.005 0.004 0 0 0 0.019 0.037 0.029 0.02 0.03 0.034 0.028 0.001 0.003 0.007 0.029 0.028 0.024 0.01 0.016 0.006 0.005 0 0 0 0 0.003 0.001 0.003 0.002 0.001 0.003 0.003 0.006 0.001 0.002 0.002 0.003 0.003 0.003 0.003 0.004 0.002 0 0 0.006 0.019 0.02 0.013 0.007 0.006 0.007 0.004 0 0 0 0 0.001 0.001 0.001 0 0 0.002 0.002 0.002 0.004 0.003 0.003 0.005 0.007 0.023 0.003 0.021 0.016 0.016 0.02 0.023 0.017 0.048 0.021 0.025 0.017 0.021 0.023 0.022 0.021 0.012 0.023 0.02 0.009 0.009 0.022 0.013 0.013 0.015 0.02 0.016 0.012 0.011 0.004 0.004 0.003 0.004 0.004 0.003 0.005 0.002 0.002 0.025 0.03 0.039 0.036 0.032 0.042 0.04 0.048 0.034 0.036 0.017 0.057 0.019 0.02 0.01 0.008 0.015 0.014 0.007 0.006 0.004 0.004 0.003 0.005 0.001 0.001 0.004 0.002 0.001 0.002 0 0.006 0.023 0.148 0.184 0.048 0.023 0.008 0.008 0.019 0.019 0.042 0.017 0.022 0.033 0.03 0.045 0.049 0.053 0.077 0.074 0.043 0.047 0.087 0.123 0.205 0.067 0.12 0.159 0.046 0.038 0.063 0.067 0.024 0.011 0.011 0.02 0.02 0.005 0.003 0 0.013 0 0.014 0.018 0.022 0.014 0.017 0.022 0.012 0.009 0.02 0.02 0.017 0.013 0 0 0 0.022 
0.051 0.043 0.023 0.097 0.075 0.137 0.233 0.277 0.228 0.284 0.408 1 0.358 0.331 0.194 0.283 0.204 0.122 0.096 0.127 0.121 0.073 0.067 0.028 0.043 0.015 0.035 0.013 0.004 0.004 0.007 0.006 0.012 0.008 0.015 0.022 0.006 0 0 0 0.018 0.003 0.006 0.013 0.025 0.041 0.012 0.004 0.002 0.026 0.031 0.025 0.011 0.008 0.01 0.011 0.005 0.012 0.005 0.002 0.001 0.013 0.007 0.013 0.014 0.01 0.022 0.028 0.038 0.035 0.027 0.018 0 0.009 0.004 0.001 0.001 0.003 0.003 0.012 0.011 0.014 0.004 0.013 0.032 0.032 0.038 0.031 0.012 0.008 0.005 0.006 0.007 0.007 0.002 0 0.008 0.007 0.003 0.001 0.002 0.005 0.001 0.001 0.001 0.001 0.001 0 0 0 0.023 0.052 0.046 0.03 0.041 0.043 0.035 0.005 0.01 0.012 0.041 0.042 0.029 0.014 0.023 0.011 0.012 0 0 0 0 0.003 0.002 0.007 0.002 0.002 0.002 0.004 0.004 0.003 0.002 0.002 0.005 0.001 0.001 0 0 0.004 0 0 0.012 0.029 0.03 0.02 0.012 0.007 0.007 0.001 0 0 0 0 0.001 0.001 0.001 0.001 0.001 0.001 0.002 0.002 0.002 0 0.001 0.005 0.005 0.031 0.004 0.037 0.023 0.023 0.03 0.034 0.029 0.07 0.034 0.049 0.023 0.022 0.022 0.029 0.028 0.01 0.027 0.028 0.009 0.014 0.027 0.018 0.012 0.018 0.028 0.011 0.007 0.008 0.004 0.002 0.002 0.002 0.001 0.001 0.001 0.001 0.001 0.034 0.043 0.054 0.051 0.047 0.056 0.054 0.07 0.044 0.045 0.028 0.072 0.022 0.026 0.02 0.011 0.02 0.025 0.016 0.003 0.002 0.005 0.003 0.003 0.001 0.001 0.003 0.002 0.001 0 0.001 0.009 0.02 0.156 0.145 0.035 0.017 0.008 0.007 0.018 0.027 0.049 0.015 0.029 0.041 0.052 0.07 0.055 0.065 0.109 0.11 0.068 0.069 0.122 0.198 0.425 0.123 0.175 0.192 0.082 0.063 0.088 0.073 0.029 0.011 0.013 0.024 0.026 0.01 0.003 0 0.01 0 0.017 0.024 0.027 0.016 0.019 0.027 0.015 0.011 0.02 0.029 0.021 0.016 0 0 0 0.027 
0.029 0.027 0.022 0.081 0.075 0.15 0.173 0.208 0.442 0.573 0.326 0.397 1 0.735 0.408 0.381 0.096 0.085 0.089 0.14 0.068 0.061 0.076 0.032 0.034 0.021 0.031 0.015 0.008 0.004 0.004 0.005 0.006 0.003 0.009 0.007 0.003 0 0 0 0.003 0.001 0.004 0.006 0.009 0.02 0.009 0.002 0.001 0.018 0.022 0.02 0.009 0.01 0.012 0.014 0.001 0.005 0.001 0 0 0.008 0.003 0.005 0.007 0.003 0.008 0.012 0.02 0.019 0.02 0.007 0 0.005 0.002 0.001 0.002 0.002 0.001 0.003 0.002 0.004 0.003 0.011 0.022 0.018 0.022 0.019 0.007 0.006 0.004 0.004 0.003 0.003 0.003 0.002 0.003 0.003 0.002 0.002 0.001 0.003 0.002 0.002 0 0 0.001 0 0 0 0.015 0.028 0.021 0.015 0.019 0.025 0.018 0.006 0.006 0.01 0.02 0.02 0.017 0.008 0.013 0.006 0.005 0 0 0 0 0.002 0.001 0.003 0.001 0.003 0 0.001 0.001 0 0 0 0 0 0 0.002 0.003 0.003 0.001 0 0.003 0.012 0.013 0.007 0.005 0.005 0.004 0.002 0 0 0 0 0 0 0 0 0 0 0 0 0 0 0.001 0.002 0.004 0.01 0.004 0.014 0.011 0.008 0.011 0.021 0.018 0.037 0.019 0.029 0.01 0.016 0.014 0.018 0.016 0.002 0.015 0.015 0.007 0.009 0.015 0.01 0.007 0.003 0.015 0.008 0.006 0.008 0.002 0.002 0.001 0.002 0.002 0.002 0.001 0.001 0 0.02 0.022 0.031 0.029 0.03 0.033 0.031 0.037 0.027 0.028 0.009 0.038 0.014 0.007 0.006 0.005 0.004 0.005 0.004 0.002 0.003 0.001 0.002 0.001 0.001 0 0 0 0 0 0 0.006 0.017 0.089 0.103 0.033 0.016 0.009 0.008 0.014 0.009 0.024 0.012 0.019 0.026 0.027 0.044 0.035 0.036 0.069 0.068 0.039 0.038 0.065 0.1 0.188 0.064 0.089 0.096 0.035 0.039 0.049 0.046 0.017 0.007 0.004 0.012 0.014 0.006 0 0 0.007 0 0.01 0.013 0.015 0.009 0.009 0.015 0.01 0.009 0.014 0.013 0.01 0.009 0 0 0 0.015 
0.025 0.03 0.019 0.066 0.059 0.119 0.151 0.167 0.3 0.603 0.36 0.292 0.572 1 0.531 0.464 0.082 0.083 0.094 0.163 0.07 0.056 0.072 0.03 0.03 0.015 0.04 0.011 0.01 0.004 0.007 0.006 0.005 0.005 0.009 0.011 0.003 0 0 0 0.006 0 0.003 0.008 0.011 0.021 0.008 0.001 0.001 0.014 0.017 0.017 0.011 0.01 0.01 0.012 0.001 0.004 0.001 0.002 0 0.002 0.003 0.005 0.007 0.003 0.013 0.014 0.021 0.023 0.018 0.012 0 0.007 0.001 0 0 0.003 0.003 0.003 0.002 0.005 0.002 0.008 0.02 0.015 0.02 0.018 0.006 0.004 0.004 0.001 0.004 0.001 0.003 0 0.001 0.001 0.001 0 0 0.001 0.001 0.001 0.002 0 0 0 0 0 0.009 0.02 0.014 0.014 0.013 0.016 0.011 0.003 0.006 0.008 0.019 0.021 0.017 0.006 0.01 0 0 0 0 0 0 0 0 0 0 0 0 0 0 0 0 0.001 0.001 0 0 0.001 0.001 0.002 0 0 0.003 0.014 0.016 0.01 0.007 0.006 0.004 0.001 0 0 0 0 0 0 0 0 0 0 0 0 0 0.001 0.001 0.004 0.002 0.01 0.002 0.012 0.011 0.012 0.013 0.015 0.016 0.027 0.01 0.016 0.011 0.013 0.01 0.012 0.016 0.01 0.014 0.015 0.006 0.004 0.014 0.007 0.006 0.005 0.015 0.008 0.007 0.008 0.003 0.003 0.003 0.003 0.003 0.002 0.001 0.001 0 0.016 0.024 0.025 0.025 0.023 0.026 0.025 0.031 0.019 0.024 0.013 0.047 0.011 0.01 0.006 0.005 0.004 0.008 0.007 0.003 0.002 0.002 0.001 0.001 0.001 0.001 0.001 0 0 0 0 0.002 0.012 0.075 0.089 0.028 0.015 0.008 0.007 0.018 0.018 0.036 0.013 0.02 0.025 0.023 0.036 0.047 0.049 0.06 0.045 0.03 0.023 0.047 0.074 0.14 0.052 0.077 0.077 0.03 0.029 0.044 0.03 0.015 0.006 0.006 0.011 0.012 0.003 0 0 0.006 0 0.007 0.013 0.014 0.006 0.01 0.014 0.007 0.003 0.011 0.013 0.011 0.009 0 0 0 0.014 
0.009 0.008 0.006 0.027 0.022 0.047 0.06 0.064 0.125 0.25 0.139 0.118 0.242 0.423 1 0.199 0.025 0.028 0.037 0.063 0.022 0.019 0.025 0.01 0.008 0.002 0.012 0.003 0.001 0.001 0.001 0.001 0.002 0 0.001 0.002 0 0 0 0 0.001 0 0.001 0.001 0.001 0.006 0.005 0 0 0.004 0.005 0.003 0.002 0.001 0.001 0.003 0 0.001 0 0 0 0.001 0 0.001 0.001 0 0.002 0.001 0.003 0.004 0.004 0 0 0.003 0 0.001 0.001 0.001 0.001 0.001 0.001 0.001 0.001 0.001 0.002 0.003 0.006 0.005 0.006 0.005 0.003 0.002 0.003 0.002 0 0 0.002 0.001 0.001 0 0.001 0.001 0 0 0 0 0 0 0 0 0.003 0.007 0.007 0.002 0.007 0.008 0.007 0.001 0.002 0.004 0.007 0.008 0.005 0.002 0.003 0.002 0.002 0 0 0.001 0 0.001 0.001 0.001 0 0.001 0 0.001 0.002 0.001 0.001 0.001 0.001 0.002 0.002 0.001 0.002 0.003 0.001 0 0.003 0.004 0.004 0.003 0.003 0.003 0.003 0.001 0 0 0 0 0 0 0 0 0 0.001 0.001 0.001 0 0 0 0 0.001 0.006 0 0.006 0.001 0.003 0.001 0.006 0.006 0.01 0.008 0.008 0.002 0.003 0.003 0.005 0.003 0 0.006 0.006 0.002 0.004 0.006 0.004 0.002 0.002 0.006 0.002 0.002 0.001 0 0 0 0 0.001 0.001 0 0 0 0.005 0.006 0.009 0.009 0.007 0.009 0.009 0.008 0.006 0.006 0.003 0.015 0.003 0.002 0.003 0.003 0.002 0.001 0.001 0.003 0.002 0.001 0.002 0.002 0.001 0.001 0.002 0.001 0.001 0 0.001 0.001 0.004 0.024 0.029 0.012 0.007 0.003 0.002 0.005 0.003 0.007 0.005 0.007 0.007 0.008 0.013 0.008 0.009 0.018 0.016 0.011 0.012 0.017 0.025 0.052 0.013 0.024 0.024 0.007 0.008 0.012 0.008 0.006 0.003 0.001 0.003 0.005 0.003 0.001 0 0.004 0 0.006 0.006 0.006 0.005 0.005 0.006 0.002 0.003 0.004 0.004 0.003 0.002 0 0 0 0.006 
0.031 0.042 0.018 0.05 0.043 0.085 0.143 0.114 0.172 0.29 0.365 0.227 0.29 0.434 0.226 1 0.06 0.116 0.189 0.328 0.093 0.084 0.146 0.048 0.041 0.034 0.084 0.045 0.016 0.01 0.01 0.01 0.012 0.004 0.006 0.01 0.002 0 0 0 0.009 0.001 0.007 0.011 0.016 0.025 0.009 0.002 0 0.013 0.013 0.016 0.016 0.007 0.011 0.011 0.001 0.006 0.003 0.005 0.004 0.007 0.006 0.01 0.011 0.009 0.014 0.017 0.021 0.02 0.018 0.009 0 0.006 0.001 0 0 0.001 0.002 0.004 0.006 0.007 0.001 0.013 0.019 0.023 0.026 0.019 0.009 0.008 0.007 0.006 0.005 0.006 0.004 0.003 0.005 0.005 0.002 0.002 0.002 0.005 0.001 0 0.002 0 0.001 0 0 0 0.013 0.028 0.024 0.02 0.02 0.023 0.014 0.002 0.003 0.004 0.027 0.026 0.021 0.009 0.012 0.003 0.002 0 0 0 0 0.001 0.002 0.003 0.002 0.001 0.001 0.003 0.004 0.002 0.002 0.003 0.004 0.001 0 0.005 0.005 0.006 0.002 0 0.007 0.015 0.014 0.013 0.009 0.007 0.008 0.005 0 0 0 0.001 0 0.001 0.001 0.001 0.001 0.001 0.001 0.001 0.001 0.002 0.002 0.005 0.004 0.016 0.004 0.019 0.012 0.011 0.015 0.02 0.019 0.036 0.012 0.019 0.016 0.016 0.015 0.019 0.015 0.005 0.017 0.016 0.007 0.005 0.016 0.008 0.007 0.004 0.015 0.008 0.008 0.005 0.001 0.002 0.002 0.002 0.002 0.002 0.002 0.001 0 0.018 0.023 0.033 0.033 0.033 0.037 0.035 0.037 0.027 0.026 0.017 0.048 0.013 0.012 0.01 0.008 0.006 0.009 0.005 0.004 0.001 0.003 0.003 0.001 0 0 0 0 0 0 0 0.001 0.004 0.076 0.081 0.022 0.01 0.004 0.005 0.011 0.019 0.035 0.01 0.018 0.031 0.029 0.04 0.048 0.056 0.078 0.063 0.04 0.035 0.065 0.07 0.111 0.039 0.07 0.079 0.027 0.033 0.043 0.045 0.018 0.012 0.006 0.012 0.015 0.005 0.001 0 0.012 0 0.011 0.013 0.016 0.01 0.014 0.016 0.013 0.007 0.011 0.016 0.011 0.01 0 0 0 0.016 
0.062 0.08 0.009 0.034 0.022 0.05 0.083 0.102 0.086 0.108 0.145 0.327 0.122 0.118 0.062 0.137 1 0.465 0.265 0.196 0.26 0.221 0.173 0.079 0.107 0.045 0.099 0.043 0.014 0.008 0.008 0.009 0.016 0.006 0.016 0.025 0.007 0 0 0 0.021 0.003 0.007 0.019 0.028 0.047 0.021 0.008 0.004 0.036 0.04 0.038 0.028 0.015 0.014 0.016 0.009 0.013 0.005 0.007 0.002 0.022 0.011 0.02 0.023 0.019 0.03 0.037 0.043 0.042 0.039 0.014 0 0.007 0.003 0 0 0.003 0.002 0.01 0.009 0.011 0.004 0.024 0.041 0.041 0.043 0.034 0.011 0.011 0.006 0.003 0.005 0.005 0.004 0.002 0.007 0.005 0.004 0.002 0.002 0.003 0.002 0.001 0.002 0 0 0 0 0 0.03 0.056 0.044 0.031 0.044 0.05 0.038 0.003 0.007 0.017 0.048 0.043 0.032 0.013 0.022 0.012 0.009 0 0 0.001 0.001 0.004 0.001 0.005 0.002 0.004 0 0.004 0.005 0.003 0.004 0.002 0.003 0.002 0.003 0.002 0.002 0.006 0.002 0 0.005 0.018 0.018 0.015 0.009 0.008 0.013 0.002 0 0 0 0 0 0.001 0.002 0 0 0 0.001 0.001 0 0.001 0.003 0.009 0.004 0.025 0.005 0.027 0.019 0.027 0.03 0.042 0.042 0.078 0.016 0.027 0.018 0.017 0.015 0.018 0.018 0.007 0.018 0.019 0.006 0.005 0.018 0.014 0.008 0.011 0.017 0.009 0.009 0.007 0.001 0.005 0.005 0.004 0.003 0.003 0.003 0.001 0.001 0.044 0.054 0.065 0.062 0.059 0.069 0.06 0.077 0.056 0.057 0.034 0.082 0.018 0.032 0.022 0.022 0.015 0.021 0.014 0.01 0.005 0.007 0.003 0.003 0.001 0 0.001 0.001 0.001 0.001 0.001 0.004 0.006 0.064 0.063 0.012 0.018 0.007 0.011 0.023 0.038 0.077 0.019 0.032 0.052 0.05 0.1 0.087 0.1 0.183 0.146 0.074 0.07 0.126 0.093 0.155 0.06 0.1 0.083 0.029 0.024 0.039 0.037 0.019 0.011 0.006 0.017 0.017 0.004 0.002 0 0.012 0 0.012 0.018 0.018 0.013 0.015 0.018 0.011 0.009 0.013 0.017 0.016 0.011 0 0 0 0.018 
0.045 0.071 0.004 0.016 0.009 0.017 0.035 0.037 0.034 0.052 0.072 0.098 0.046 0.065 0.033 0.106 0.214 1 0.481 0.23 0.141 0.335 0.277 0.113 0.118 0.057 0.15 0.07 0.021 0.01 0.012 0.013 0.013 0.008 0.018 0.022 0.006 0 0 0 0.013 0.001 0.002 0.01 0.021 0.032 0.019 0.006 0.004 0.023 0.025 0.025 0.017 0.018 0.014 0.014 0.005 0.008 0.004 0.004 0.002 0.011 0.007 0.012 0.014 0.006 0.019 0.02 0.029 0.029 0.027 0.013 0 0.005 0.001 0.001 0.001 0.002 0.001 0.007 0.006 0.01 0.001 0.019 0.031 0.026 0.034 0.026 0.008 0.008 0.003 0.002 0.006 0.003 0.002 0.003 0.005 0.005 0.003 0 0 0.004 0.001 0.001 0.003 0.003 0.002 0 0 0 0.021 0.041 0.033 0.026 0.027 0.033 0.031 0.002 0.005 0.008 0.03 0.036 0.026 0.006 0.019 0.009 0.006 0 0 0 0 0 0.003 0.006 0.001 0.003 0 0.001 0.003 0.002 0.002 0.003 0.004 0.001 0.001 0.004 0.007 0.006 0.001 0 0.006 0.015 0.014 0.009 0.008 0.01 0.012 0.006 0 0 0 0.001 0.001 0.001 0.001 0.001 0.001 0 0 0 0.003 0.002 0.001 0.005 0.002 0.021 0.002 0.02 0.013 0.018 0.02 0.034 0.031 0.044 0.009 0.016 0.013 0.015 0.014 0.015 0.015 0.004 0.014 0.014 0.005 0.003 0.014 0.005 0.004 0.005 0.014 0.006 0.004 0.004 0.001 0.001 0.001 0 0.001 0.004 0.004 0.003 0.003 0.03 0.034 0.046 0.043 0.041 0.047 0.04 0.051 0.036 0.032 0.021 0.05 0.021 0.015 0.01 0.011 0.009 0.012 0.009 0.003 0.002 0.007 0.002 0.002 0.002 0.001 0.002 0.002 0.002 0.001 0 0.001 0.006 0.026 0.022 0.008 0.007 0.003 0.005 0.017 0.017 0.044 0.018 0.017 0.032 0.032 0.061 0.057 0.066 0.096 0.077 0.038 0.039 0.065 0.045 0.047 0.028 0.055 0.037 0.011 0.011 0.023 0.019 0.015 0.006 0.009 0.012 0.012 0.008 0.004 0 0.008 0 0.011 0.012 0.014 0.005 0.006 0.014 0.011 0.005 0.012 0.015 0.014 0.009 0 0 0 0.014 
0.046 0.072 0.001 0.006 0.003 0.011 0.029 0.018 0.026 0.059 0.067 0.053 0.053 0.081 0.046 0.168 0.119 0.505 1 0.417 0.154 0.243 0.404 0.146 0.104 0.066 0.193 0.092 0.032 0.016 0.012 0.011 0.015 0.009 0.01 0.014 0.005 0 0 0 0.007 0.001 0.002 0.008 0.016 0.03 0.018 0.006 0.004 0.02 0.024 0.025 0.016 0.012 0.013 0.014 0.002 0.004 0.001 0.003 0.003 0.01 0.006 0.007 0.011 0.006 0.012 0.018 0.031 0.03 0.024 0.016 0 0.005 0.002 0.001 0.002 0.002 0.002 0.006 0.005 0.012 0.005 0.01 0.029 0.025 0.03 0.024 0.011 0.007 0.004 0.005 0.011 0.008 0.001 0.004 0.008 0.008 0.005 0.003 0.003 0.006 0.003 0 0 0.002 0.001 0 0 0 0.017 0.04 0.031 0.027 0.034 0.035 0.029 0.002 0.007 0.011 0.033 0.031 0.024 0.01 0.018 0.007 0.008 0 0 0.001 0 0.003 0.005 0.006 0.001 0.001 0.003 0.006 0.007 0.001 0.003 0.007 0.008 0.004 0.006 0.003 0.004 0.007 0.004 0 0.005 0.013 0.013 0.013 0.008 0.009 0.01 0.004 0 0 0 0 0.001 0.001 0.001 0.001 0 0 0.002 0.002 0.002 0 0.001 0.006 0 0.02 0 0.017 0.007 0.014 0.016 0.026 0.024 0.037 0.008 0.01 0.008 0.009 0.009 0.011 0.01 0.005 0.008 0.01 0.003 0.002 0.007 0.006 0.003 0.006 0.007 0.003 0.001 0.002 0 0 0 0 0 0 0 0 0 0.033 0.042 0.047 0.047 0.048 0.049 0.039 0.046 0.035 0.04 0.019 0.048 0.011 0.016 0.011 0.01 0.011 0.018 0.011 0.006 0.004 0.009 0.003 0.005 0.004 0.002 0.003 0.001 0 0.001 0 0.002 0.003 0.022 0.017 0.005 0.008 0.003 0.008 0.016 0.019 0.053 0.016 0.029 0.041 0.031 0.052 0.066 0.071 0.107 0.09 0.042 0.053 0.07 0.042 0.032 0.014 0.053 0.032 0.005 0.009 0.016 0.012 0.007 0.002 0.003 0.006 0.005 0.002 0.002 0 0.003 0 0.004 0.006 0.007 0.003 0.007 0.007 0.004 0.003 0.006 0.008 0.007 0.009 0 0 0 0.007 
0.066 0.106 0.007 0.024 0.018 0.044 0.076 0.054 0.081 0.138 0.151 0.12 0.136 0.195 0.107 0.423 0.109 0.336 0.568 1 0.266 0.243 0.434 0.163 0.134 0.075 0.217 0.095 0.044 0.023 0.018 0.017 0.02 0.012 0.016 0.024 0.007 0 0 0 0.015 0.003 0.006 0.016 0.028 0.038 0.025 0.008 0.006 0.036 0.038 0.038 0.023 0.02 0.014 0.016 0.01 0.014 0.007 0.007 0.004 0.015 0.007 0.015 0.021 0.014 0.027 0.031 0.049 0.051 0.048 0.022 0 0.013 0.004 0 0.001 0.004 0.003 0.008 0.008 0.01 0.002 0.023 0.046 0.036 0.036 0.03 0.009 0.008 0.003 0.003 0.007 0.008 0.006 0.002 0.006 0.007 0.002 0.001 0.001 0.006 0.004 0.002 0 0 0 0 0 0 0.027 0.065 0.046 0.032 0.044 0.053 0.04 0.002 0.005 0.01 0.043 0.046 0.037 0.018 0.033 0.011 0.009 0 0 0 0 0.001 0.002 0.006 0.003 0.003 0 0.003 0.006 0.005 0.002 0.002 0.003 0.001 0.001 0.003 0.004 0.004 0.001 0 0.013 0.026 0.027 0.016 0.012 0.009 0.01 0.003 0 0 0 0.001 0.003 0.002 0.004 0.002 0 0.001 0.001 0.001 0 0 0.002 0.014 0.009 0.024 0.003 0.035 0.02 0.026 0.03 0.045 0.039 0.075 0.015 0.019 0.021 0.023 0.026 0.025 0.024 0.01 0.028 0.022 0.008 0.011 0.027 0.013 0.015 0.014 0.024 0.015 0.013 0.012 0.003 0.003 0.003 0.003 0.001 0.001 0 0.001 0 0.049 0.062 0.072 0.064 0.067 0.076 0.064 0.078 0.056 0.06 0.035 0.087 0.033 0.033 0.017 0.013 0.014 0.024 0.019 0.008 0.005 0.007 0.006 0.006 0.003 0.001 0.003 0.002 0.001 0.002 0.001 0.005 0.012 0.054 0.046 0.02 0.014 0.003 0.008 0.025 0.042 0.081 0.024 0.036 0.063 0.061 0.108 0.1 0.114 0.183 0.145 0.087 0.092 0.121 0.089 0.079 0.041 0.109 0.07 0.02 0.029 0.054 0.041 0.029 0.018 0.01 0.026 0.026 0.009 0.003 0 0.016 0 0.019 0.024 0.027 0.015 0.015 0.027 0.016 0.015 0.017 0.025 0.024 0.02 0 0 0 0.027 
0.217 0.254 0.005 0.017 0.019 0.044 0.075 0.058 0.054 0.098 0.106 0.146 0.092 0.111 0.056 0.188 0.249 0.312 0.306 0.398 1 0.379 0.272 0.149 0.26 0.103 0.151 0.078 0.043 0.023 0.045 0.054 0.064 0.035 0.052 0.068 0.022 0 0 0 0.051 0.008 0.031 0.065 0.09 0.163 0.066 0.023 0.016 0.102 0.14 0.127 0.08 0.064 0.063 0.069 0.023 0.034 0.015 0.017 0.016 0.066 0.023 0.059 0.077 0.048 0.097 0.107 0.151 0.148 0.126 0.071 0 0.027 0.009 0.001 0.007 0.018 0.014 0.029 0.024 0.035 0.01 0.08 0.153 0.14 0.163 0.132 0.049 0.043 0.034 0.017 0.03 0.026 0.025 0.01 0.023 0.034 0.016 0.007 0.007 0.029 0.01 0.005 0.006 0.004 0.005 0 0 0 0.107 0.206 0.172 0.12 0.166 0.178 0.135 0.016 0.033 0.048 0.171 0.175 0.135 0.049 0.099 0.033 0.026 0 0.001 0.004 0.001 0.007 0.009 0.018 0.006 0.008 0.005 0.013 0.02 0.007 0.014 0.011 0.014 0.009 0.009 0.012 0.017 0.02 0.005 0 0.034 0.063 0.069 0.058 0.03 0.029 0.04 0.017 0 0 0 0.002 0.004 0.004 0.004 0.004 0.001 0.002 0.002 0.002 0.004 0.007 0.009 0.032 0.007 0.099 0.011 0.121 0.054 0.094 0.086 0.138 0.134 0.247 0.032 0.044 0.055 0.059 0.05 0.063 0.07 0.028 0.059 0.066 0.018 0.02 0.055 0.039 0.023 0.031 0.049 0.023 0.021 0.019 0.005 0.009 0.006 0.006 0.007 0.005 0.005 0.004 0.001 0.167 0.204 0.233 0.215 0.209 0.245 0.224 0.26 0.178 0.195 0.118 0.28 0.086 0.083 0.06 0.042 0.039 0.062 0.044 0.018 0.016 0.024 0.011 0.012 0.012 0.009 0.009 0.002 0.001 0.001 0.003 0.005 0.012 0.099 0.069 0.026 0.036 0.021 0.028 0.079 0.099 0.271 0.08 0.118 0.191 0.21 0.393 0.338 0.396 0.655 0.514 0.28 0.261 0.401 0.21 0.13 0.089 0.281 0.131 0.054 0.064 0.114 0.069 0.054 0.025 0.022 0.045 0.051 0.016 0.007 0 0.032 0 0.037 0.05 0.055 0.026 0.033 0.054 0.037 0.024 0.042 0.063 0.054 0.046 0 0 0 0.054 
0.107 0.182 0.004 0.015 0.012 0.024 0.048 0.034 0.035 0.052 0.062 0.074 0.058 0.065 0.031 0.11 0.156 0.493 0.371 0.259 0.28 1 0.397 0.18 0.279 0.119 0.216 0.102 0.037 0.019 0.031 0.03 0.032 0.021 0.029 0.039 0.014 0 0 0 0.022 0.003 0.01 0.03 0.047 0.08 0.039 0.016 0.015 0.053 0.067 0.068 0.046 0.035 0.031 0.031 0.013 0.01 0.002 0.007 0.003 0.024 0.011 0.026 0.032 0.019 0.041 0.048 0.079 0.066 0.068 0.036 0 0.017 0.005 0.001 0.005 0.009 0.006 0.017 0.014 0.02 0.008 0.048 0.071 0.065 0.075 0.066 0.024 0.018 0.015 0.009 0.011 0.012 0.01 0.008 0.013 0.011 0.005 0.004 0.001 0.01 0.004 0.002 0.002 0 0 0 0 0 0.054 0.095 0.079 0.052 0.077 0.083 0.059 0.008 0.014 0.025 0.081 0.079 0.066 0.029 0.054 0.027 0.021 0 0.001 0.002 0 0.003 0.005 0.015 0.003 0.004 0.002 0.007 0.008 0.007 0.004 0.003 0.007 0.006 0.005 0.013 0.016 0.014 0.005 0 0.012 0.03 0.033 0.029 0.023 0.027 0.03 0.016 0 0 0 0.001 0.002 0.002 0.004 0.001 0 0.001 0.001 0.001 0.002 0.006 0.009 0.018 0.005 0.051 0.004 0.052 0.027 0.024 0.03 0.062 0.055 0.073 0.008 0.015 0.02 0.023 0.022 0.028 0.025 0.012 0.024 0.029 0.006 0.015 0.023 0.016 0.014 0.018 0.023 0.014 0.012 0.01 0.002 0.005 0.005 0.004 0.004 0.003 0.003 0 0 0.074 0.09 0.109 0.103 0.098 0.112 0.101 0.114 0.084 0.081 0.05 0.111 0.041 0.043 0.026 0.018 0.019 0.033 0.021 0.01 0.007 0.011 0.005 0.007 0.006 0.007 0.007 0.004 0.002 0.003 0.004 0.001 0.006 0.045 0.036 0.011 0.012 0.008 0.014 0.046 0.053 0.11 0.043 0.056 0.09 0.092 0.133 0.133 0.149 0.219 0.176 0.102 0.098 0.129 0.08 0.048 0.029 0.091 0.059 0.027 0.03 0.041 0.025 0.023 0.01 0.009 0.021 0.022 0.011 0.007 0 0.013 0 0.017 0.02 0.023 0.011 0.016 0.023 0.017 0.01 0.017 0.03 0.024 0.023 0 0 0 0.023 
0.08 0.125 0.003 0.012 0.012 0.016 0.036 0.029 0.028 0.057 0.076 0.07 0.055 0.085 0.041 0.166 0.093 0.357 0.56 0.415 0.19 0.378 1 0.328 0.193 0.172 0.482 0.233 0.099 0.054 0.036 0.03 0.024 0.014 0.016 0.019 0.007 0 0 0 0.016 0.001 0.005 0.015 0.026 0.055 0.023 0.006 0.004 0.035 0.045 0.043 0.038 0.028 0.027 0.022 0.001 0.009 0.003 0.005 0.006 0.016 0.008 0.02 0.021 0.011 0.023 0.024 0.053 0.052 0.047 0.03 0 0.017 0.005 0.001 0.001 0.002 0.003 0.009 0.006 0.008 0.002 0.031 0.054 0.041 0.051 0.042 0.013 0.013 0.007 0.005 0.01 0.009 0.004 0.002 0.008 0.01 0.003 0 0 0.008 0.003 0.001 0.002 0.002 0.002 0 0 0 0.036 0.075 0.061 0.04 0.06 0.067 0.053 0.006 0.011 0.014 0.065 0.06 0.04 0.01 0.035 0.01 0.008 0 0 0 0 0.004 0.003 0.005 0.003 0.004 0.002 0.005 0.007 0.003 0.004 0.004 0.004 0.002 0.004 0.006 0.007 0.006 0.002 0 0.009 0.024 0.031 0.022 0.017 0.014 0.016 0.008 0 0 0 0 0.001 0.002 0.002 0.001 0 0 0 0.001 0.002 0.003 0.005 0.013 0.002 0.035 0.004 0.036 0.024 0.016 0.028 0.052 0.048 0.059 0.012 0.014 0.021 0.023 0.022 0.028 0.028 0.017 0.021 0.027 0.006 0.006 0.02 0.011 0.008 0.013 0.018 0.009 0.005 0.007 0 0.003 0.003 0.003 0.002 0.001 0.002 0.001 0.001 0.06 0.072 0.082 0.077 0.083 0.087 0.076 0.084 0.072 0.071 0.043 0.071 0.022 0.02 0.016 0.009 0.012 0.016 0.01 0.003 0.003 0.005 0.004 0.003 0.002 0.003 0.003 0.002 0.002 0.002 0.002 0.002 0.009 0.031 0.026 0.01 0.013 0.009 0.01 0.028 0.036 0.073 0.027 0.044 0.064 0.068 0.087 0.088 0.095 0.14 0.115 0.072 0.066 0.097 0.058 0.038 0.023 0.069 0.037 0.015 0.017 0.035 0.025 0.021 0.01 0.004 0.018 0.02 0.012 0.003 0 0.011 0 0.013 0.017 0.02 0.013 0.016 0.02 0.017 0.011 0.015 0.026 0.023 0.019 0 0 0 0.02 
0.076 0.152 0 0.005 0.003 0.007 0.016 0.012 0.01 0.019 0.025 0.027 0.018 0.025 0.012 0.053 0.041 0.142 0.191 0.154 0.086 0.17 0.327 1 0.255 0.09 0.174 0.083 0.039 0.022 0.016 0.017 0.021 0.015 0.025 0.031 0.007 0 0 0 0.022 0.002 0.007 0.016 0.035 0.051 0.025 0.005 0.003 0.04 0.05 0.048 0.022 0.02 0.015 0.02 0.007 0.01 0.005 0.007 0.004 0.022 0.012 0.019 0.027 0.011 0.033 0.036 0.059 0.053 0.043 0.018 0 0.012 0 0.001 0.002 0.005 0.005 0.004 0.003 0.006 0.001 0.034 0.055 0.046 0.053 0.042 0.014 0.013 0.009 0.003 0.005 0.006 0.005 0.002 0.009 0.009 0.003 0.003 0.002 0.008 0.004 0.002 0.001 0.001 0.001 0 0 0 0.037 0.064 0.052 0.037 0.05 0.061 0.043 0.005 0.01 0.014 0.05 0.053 0.039 0.016 0.036 0.011 0.007 0 0 0 0 0.002 0.003 0.003 0.002 0.004 0 0.002 0.006 0.002 0.004 0.004 0.007 0.001 0.001 0.003 0.003 0.005 0.004 0 0.004 0.015 0.019 0.011 0.006 0.006 0.01 0.003 0 0 0 0 0.001 0 0.001 0.001 0 0 0 0 0.001 0.001 0.004 0.012 0.005 0.027 0.001 0.039 0.016 0.018 0.029 0.047 0.044 0.035 0.008 0.009 0.012 0.015 0.014 0.017 0.017 0.007 0.014 0.015 0.007 0.005 0.013 0.007 0.006 0.008 0.01 0.008 0.006 0.008 0.003 0.003 0.003 0.001 0.003 0.003 0.002 0.001 0.001 0.053 0.064 0.076 0.069 0.071 0.079 0.072 0.071 0.065 0.066 0.032 0.046 0.007 0.008 0.008 0.008 0.008 0.006 0.006 0.007 0.005 0.003 0.004 0.004 0.002 0.002 0.003 0.001 0 0.001 0.002 0 0.003 0.014 0.01 0.003 0.009 0.003 0.007 0.02 0.018 0.058 0.02 0.037 0.064 0.064 0.072 0.059 0.062 0.09 0.075 0.043 0.033 0.056 0.027 0.022 0.015 0.041 0.019 0.011 0.009 0.013 0.011 0.014 0.01 0.004 0.012 0.012 0.003 0.003 0 0.006 0 0.008 0.013 0.013 0.008 0.01 0.013 0.008 0.008 0.01 0.015 0.012 0.011 0 0 0 0.013 
0.309 0.584 0.005 0.011 0.009 0.017 0.027 0.027 0.023 0.03 0.04 0.056 0.036 0.043 0.023 0.065 0.081 0.212 0.188 0.16 0.208 0.342 0.238 0.347 1 0.283 0.176 0.087 0.046 0.026 0.041 0.047 0.068 0.038 0.053 0.081 0.027 0 0 0 0.064 0.008 0.027 0.063 0.11 0.202 0.101 0.027 0.021 0.115 0.15 0.139 0.093 0.055 0.068 0.074 0.031 0.04 0.016 0.021 0.012 0.073 0.027 0.065 0.086 0.052 0.112 0.127 0.182 0.164 0.156 0.074 0 0.041 0.014 0.001 0.013 0.022 0.022 0.042 0.033 0.046 0.011 0.106 0.18 0.155 0.207 0.172 0.064 0.056 0.032 0.022 0.049 0.038 0.018 0.016 0.042 0.038 0.017 0.002 0.005 0.033 0.012 0.005 0.007 0.005 0.01 0 0 0 0.14 0.28 0.224 0.163 0.219 0.251 0.188 0.025 0.051 0.072 0.222 0.218 0.167 0.053 0.123 0.049 0.045 0 0.001 0.003 0 0.014 0.024 0.028 0.012 0.009 0.004 0.022 0.029 0.014 0.014 0.026 0.03 0.015 0.017 0.013 0.019 0.027 0.007 0 0.044 0.092 0.099 0.078 0.058 0.051 0.066 0.019 0 0 0 0.003 0.003 0.003 0.007 0.005 0.003 0 0 0 0.004 0.01 0.019 0.049 0.027 0.131 0.013 0.147 0.072 0.071 0.099 0.197 0.198 0.103 0.029 0.042 0.067 0.074 0.067 0.088 0.084 0.029 0.064 0.085 0.033 0.032 0.064 0.038 0.04 0.041 0.059 0.044 0.031 0.037 0.018 0.01 0.009 0.009 0.01 0.012 0.013 0.013 0.005 0.219 0.266 0.305 0.298 0.272 0.303 0.276 0.282 0.256 0.253 0.133 0.184 0.048 0.084 0.075 0.054 0.056 0.074 0.057 0.029 0.021 0.02 0.023 0.022 0.015 0.012 0.015 0.005 0.004 0.003 0.005 0.009 0.018 0.027 0.022 0.015 0.038 0.021 0.025 0.082 0.108 0.219 0.083 0.134 0.221 0.185 0.19 0.215 0.218 0.248 0.203 0.097 0.091 0.159 0.082 0.041 0.045 0.126 0.048 0.027 0.034 0.065 0.039 0.064 0.039 0.022 0.052 0.062 0.018 0.008 0 0.038 0 0.043 0.051 0.065 0.038 0.043 0.064 0.058 0.036 0.056 0.079 0.072 0.069 0 0 0 0.064 
0.065 0.148 0 0.001 0.002 0.004 0.006 0.005 0.009 0.014 0.015 0.013 0.016 0.018 0.009 0.049 0.02 0.075 0.103 0.094 0.064 0.105 0.169 0.117 0.24 1 0.28 0.117 0.058 0.033 0.019 0.019 0.022 0.005 0.012 0.018 0.008 0 0 0 0.011 0.002 0.008 0.014 0.021 0.046 0.027 0.009 0.006 0.024 0.033 0.034 0.023 0.018 0.011 0.014 0.007 0.012 0.003 0.004 0.001 0.016 0.009 0.014 0.018 0.01 0.02 0.027 0.042 0.037 0.032 0.013 0 0.006 0.001 0.001 0.001 0.001 0.001 0.002 0.003 0.005 0.003 0.019 0.033 0.032 0.046 0.037 0.017 0.014 0.013 0.005 0.01 0.009 0.007 0.003 0.007 0.007 0.005 0.001 0.001 0.005 0.004 0.002 0 0 0 0 0 0 0.033 0.061 0.05 0.036 0.046 0.053 0.045 0.003 0.008 0.015 0.054 0.056 0.035 0.009 0.028 0.007 0.007 0.001 0.001 0.001 0 0.001 0.001 0.001 0.001 0.001 0.002 0.002 0.005 0.002 0.001 0.002 0.004 0.003 0.003 0.003 0.003 0.007 0.002 0 0.006 0.014 0.021 0.014 0.011 0.007 0.011 0.003 0 0 0 0 0.001 0.001 0.001 0.001 0.001 0 0 0 0.001 0.001 0.002 0.01 0 0.031 0.004 0.03 0.013 0.021 0.023 0.044 0.039 0.034 0.004 0.007 0.011 0.013 0.013 0.015 0.017 0.007 0.015 0.017 0.004 0.004 0.013 0.01 0.006 0.008 0.013 0.006 0.006 0.005 0.001 0.004 0.003 0.003 0.001 0 0 0 0 0.047 0.059 0.069 0.067 0.061 0.069 0.054 0.062 0.052 0.06 0.034 0.043 0.015 0.017 0.015 0.014 0.006 0.013 0.007 0.006 0.002 0.005 0.003 0.002 0.001 0.001 0.001 0 0 0 0 0.002 0.004 0.007 0.007 0.006 0.007 0.001 0.002 0.016 0.02 0.057 0.018 0.029 0.048 0.045 0.038 0.054 0.061 0.066 0.053 0.03 0.031 0.044 0.025 0.01 0.01 0.03 0.012 0.005 0.006 0.01 0.009 0.013 0.005 0.007 0.011 0.013 0.006 0.002 0 0.009 0 0.007 0.012 0.013 0.007 0.01 0.013 0.012 0.006 0.013 0.019 0.013 0.008 0 0 0 0.013 
0.052 0.095 0.002 0.007 0.004 0.012 0.019 0.015 0.024 0.04 0.044 0.04 0.035 0.055 0.031 0.116 0.061 0.211 0.308 0.231 0.103 0.222 0.536 0.199 0.156 0.281 1 0.457 0.175 0.099 0.048 0.039 0.024 0.013 0.02 0.022 0.008 0 0 0 0.017 0.002 0.004 0.015 0.028 0.037 0.017 0.011 0.009 0.024 0.036 0.035 0.028 0.023 0.011 0.013 0.003 0.006 0.003 0.005 0.004 0.016 0.007 0.014 0.021 0.01 0.026 0.029 0.04 0.035 0.025 0.01 0 0.007 0.002 0 0 0 0.002 0.006 0.006 0.007 0.003 0.016 0.034 0.027 0.04 0.031 0.016 0.014 0.01 0.004 0.008 0.009 0.002 0.002 0.007 0.008 0.004 0.001 0.001 0.007 0.003 0.002 0.001 0 0.002 0 0 0 0.021 0.047 0.035 0.031 0.038 0.042 0.022 0.004 0.007 0.01 0.044 0.043 0.029 0.013 0.024 0.012 0.011 0 0 0 0 0.003 0.001 0.006 0.002 0.001 0.001 0.003 0.005 0.002 0.003 0.004 0.006 0.002 0.003 0.005 0.006 0.007 0.003 0 0.009 0.013 0.015 0.014 0.011 0.011 0.014 0.007 0 0 0 0 0 0 0 0 0 0.001 0.001 0.001 0.003 0.002 0.002 0.011 0.004 0.026 0.003 0.025 0.015 0.021 0.017 0.031 0.03 0.039 0.008 0.01 0.014 0.012 0.011 0.013 0.014 0.002 0.017 0.015 0.007 0.005 0.015 0.008 0.006 0.006 0.015 0.007 0.006 0.007 0.003 0.002 0.001 0.002 0.001 0.001 0.001 0.002 0.001 0.039 0.045 0.056 0.053 0.053 0.057 0.054 0.054 0.041 0.044 0.023 0.049 0.013 0.013 0.012 0.008 0.006 0.014 0.011 0.005 0.001 0.005 0.003 0.001 0 0 0.001 0.001 0.001 0.001 0 0.001 0.002 0.013 0.011 0.002 0.006 0.001 0.003 0.012 0.02 0.042 0.015 0.026 0.04 0.038 0.053 0.05 0.056 0.087 0.071 0.032 0.035 0.059 0.037 0.034 0.023 0.048 0.022 0.009 0.014 0.023 0.022 0.017 0.007 0.005 0.013 0.014 0.003 0.002 0 0.013 0 0.013 0.015 0.015 0.004 0.007 0.015 0.005 0.003 0.014 0.012 0.011 0.008 0 0 0 0.015 
0.022 0.021 0 0.001 0.001 0.001 0.003 0.002 0.004 0.008 0.013 0.009 0.007 0.014 0.009 0.025 0.013 0.049 0.066 0.061 0.024 0.056 0.147 0.051 0.04 0.075 0.272 1 0.397 0.21 0.088 0.069 0.036 0.014 0.016 0.012 0.005 0 0 0 0.01 0 0.002 0.007 0.012 0.013 0.002 0.002 0.001 0.013 0.02 0.023 0.031 0.029 0.012 0.013 0.003 0.006 0.001 0.002 0.001 0.007 0.002 0.007 0.01 0.002 0.013 0.016 0.017 0.017 0.017 0.009 0 0.003 0 0.001 0.001 0.003 0.003 0.002 0.001 0.004 0.001 0.012 0.018 0.016 0.012 0.009 0 0.001 0.002 0 0 0 0.001 0.001 0.001 0.002 0 0 0 0 0 0 0.001 0.001 0.001 0 0 0 0.008 0.019 0.015 0.012 0.012 0.016 0.013 0.003 0.003 0.005 0.014 0.015 0.009 0.002 0.007 0.003 0.003 0 0 0.001 0 0.002 0 0.001 0.001 0.001 0 0 0 0 0 0 0 0.001 0.002 0.001 0.001 0.002 0 0 0.003 0.004 0.007 0.004 0.002 0.003 0.004 0.001 0 0 0 0 0 0 0 0 0 0 0 0 0.001 0.002 0.002 0.003 0 0.012 0.001 0.011 0.004 0.009 0.008 0.011 0.011 0.011 0.001 0.002 0.003 0.003 0.003 0.002 0.004 0.002 0.003 0.006 0.002 0.002 0.003 0.002 0.003 0.003 0.002 0.002 0.002 0.002 0.001 0.001 0.001 0.001 0.001 0.001 0.001 0.001 0.001 0.015 0.019 0.021 0.019 0.022 0.023 0.02 0.023 0.019 0.018 0.011 0.02 0.005 0.007 0.006 0.006 0.004 0.009 0.007 0.004 0.004 0.002 0.001 0.003 0.001 0.001 0.003 0.002 0.002 0.002 0.001 0 0.003 0.004 0.002 0.001 0.004 0 0.002 0.01 0.013 0.018 0.01 0.014 0.019 0.013 0.013 0.019 0.021 0.016 0.015 0.009 0.009 0.014 0.01 0.007 0.002 0.014 0.007 0.003 0.006 0.008 0.004 0.003 0.003 0 0.002 0.003 0.001 0.001 0 0.003 0 0.002 0.003 0.003 0 0.001 0.003 0.001 0 0.002 0.005 0.004 0.002 0 0 0 0.003 
0.025 0.021 0 0.002 0.002 0.003 0.004 0.003 0.005 0.006 0.007 0.007 0.005 0.006 0.003 0.008 0.008 0.022 0.03 0.025 0.021 0.026 0.059 0.023 0.023 0.035 0.11 0.441 1 0.532 0.223 0.156 0.073 0.036 0.042 0.033 0.009 0 0 0 0.018 0.001 0.007 0.015 0.027 0.019 0.012 0.009 0.006 0.032 0.046 0.055 0.073 0.067 0.015 0.015 0.004 0.008 0.002 0.002 0 0.016 0.006 0.015 0.02 0.012 0.029 0.026 0.027 0.027 0.033 0.012 0 0.008 0 0 0 0.001 0 0.002 0.001 0.001 0 0.016 0.026 0.019 0.019 0.018 0.011 0.008 0.007 0.003 0.009 0.008 0.003 0.002 0.005 0.009 0.002 0.001 0.003 0.007 0.002 0.001 0.001 0.001 0.001 0 0 0 0.009 0.02 0.017 0.016 0.015 0.019 0.015 0.004 0.004 0.005 0.021 0.02 0.009 0.002 0.008 0.002 0.002 0 0 0 0 0 0.001 0.002 0 0.001 0 0.006 0.007 0.006 0.001 0.003 0.002 0.001 0.001 0.001 0.001 0 0 0 0.005 0.004 0.006 0.005 0.003 0.002 0.001 0.001 0 0 0 0.001 0.002 0.002 0.004 0.002 0.001 0 0.001 0.001 0.001 0.002 0.002 0.002 0.001 0.009 0.001 0.015 0.004 0.005 0.006 0.014 0.018 0.005 0.001 0.003 0.005 0.005 0.005 0.004 0.006 0.001 0.006 0.005 0.002 0 0.005 0.003 0.002 0.003 0.005 0.002 0.001 0.001 0 0.001 0.001 0 0 0 0 0 0 0.013 0.023 0.026 0.023 0.024 0.03 0.03 0.028 0.019 0.023 0.011 0.019 0.006 0.006 0.007 0.006 0.003 0.005 0.006 0.003 0.002 0 0.001 0.001 0.001 0.001 0.001 0 0 0 0 0.001 0.002 0.007 0.003 0.002 0.003 0.003 0.005 0.012 0.008 0.029 0.013 0.024 0.027 0.027 0.016 0.029 0.026 0.021 0.014 0.003 0.002 0.011 0.008 0.005 0.004 0.01 0.009 0.002 0.001 0.004 0.003 0.005 0.005 0.003 0.004 0.004 0.003 0 0 0.002 0 0.002 0.004 0.005 0.002 0.004 0.005 0.003 0.002 0.003 0.005 0.002 0.003 0 0 0 0.005 
0.019 0.019 0 0.001 0 0.003 0.005 0.002 0.005 0.006 0.008 0.008 0.007 0.008 0.004 0.015 0.012 0.02 0.029 0.027 0.022 0.019 0.045 0.019 0.021 0.023 0.073 0.288 0.629 1 0.144 0.115 0.05 0.031 0.028 0.019 0.005 0 0 0 0.008 0 0.003 0.007 0.016 0.013 0.005 0.002 0.002 0.013 0.025 0.034 0.043 0.057 0.019 0.019 0.005 0.005 0.003 0.002 0 0.009 0.005 0.009 0.012 0.004 0.015 0.013 0.018 0.02 0.022 0.009 0 0.007 0 0 0 0 0.002 0.003 0.002 0.004 0.001 0.008 0.015 0.013 0.014 0.012 0.003 0.003 0.004 0.002 0.003 0.003 0.003 0.002 0.003 0.004 0.001 0.002 0.001 0.004 0.002 0.001 0 0 0 0 0 0 0.01 0.013 0.012 0.012 0.013 0.013 0.011 0.002 0.002 0.002 0.015 0.014 0.012 0.005 0.009 0.003 0.003 0 0 0 0 0.001 0.001 0.001 0.001 0.001 0.002 0.003 0.003 0.002 0.002 0.001 0.001 0.002 0.002 0.001 0.001 0.003 0.001 0 0.004 0.005 0.004 0.004 0.003 0.003 0.003 0.001 0 0 0 0 0 0 0 0 0 0 0 0 0 0 0 0.001 0 0.004 0.001 0.008 0.005 0.009 0.012 0.013 0.012 0.011 0.001 0.001 0.004 0.003 0.003 0.004 0.004 0.001 0.003 0.004 0.002 0.003 0.003 0.003 0.002 0.004 0.004 0.001 0 0.001 0 0 0 0 0 0 0 0 0 0.012 0.016 0.019 0.018 0.018 0.02 0.018 0.017 0.015 0.016 0.015 0.013 0.004 0.009 0.005 0.005 0.006 0.007 0.004 0.002 0.001 0.004 0.002 0.001 0 0 0 0 0 0 0 0.001 0.002 0.007 0.006 0.002 0.005 0.004 0.004 0.014 0.017 0.026 0.015 0.016 0.019 0.018 0.015 0.022 0.021 0.021 0.016 0.011 0.012 0.017 0.011 0.007 0.003 0.01 0.006 0.001 0.001 0.004 0.004 0.004 0.003 0.002 0.004 0.003 0 0 0 0.002 0 0.002 0.002 0.003 0.001 0.003 0.003 0.002 0.001 0.002 0.003 0.003 0.004 0 0 0 0.003 
0.08 0.049 0.002 0.002 0.003 0.008 0.015 0.007 0.01 0.011 0.015 0.018 0.01 0.014 0.007 0.02 0.014 0.025 0.028 0.031 0.049 0.034 0.042 0.026 0.046 0.023 0.054 0.193 0.421 0.234 1 0.738 0.336 0.152 0.165 0.12 0.041 0 0 0 0.071 0.006 0.016 0.045 0.1 0.064 0.027 0.013 0.009 0.128 0.186 0.216 0.295 0.301 0.102 0.096 0.018 0.028 0.012 0.013 0.008 0.05 0.021 0.048 0.063 0.047 0.102 0.094 0.12 0.116 0.135 0.058 0 0.019 0.002 0.002 0.006 0.01 0.008 0.017 0.02 0.021 0.006 0.046 0.086 0.077 0.067 0.05 0.02 0.017 0.012 0.008 0.016 0.018 0.016 0.01 0.01 0.019 0.01 0.005 0.004 0.018 0.008 0.003 0 0.001 0.001 0 0 0 0.036 0.083 0.066 0.052 0.057 0.071 0.056 0.006 0.014 0.024 0.07 0.069 0.046 0.017 0.033 0.011 0.011 0 0 0.001 0 0.004 0.004 0.005 0.003 0.005 0.001 0.008 0.011 0.004 0.007 0.004 0.006 0.001 0.002 0.004 0.006 0.012 0.003 0 0.013 0.021 0.026 0.024 0.02 0.019 0.019 0.004 0 0 0 0.001 0.001 0.001 0.001 0.001 0.001 0.001 0.001 0.001 0.001 0.001 0.005 0.012 0.006 0.043 0.003 0.04 0.019 0.022 0.025 0.055 0.049 0.028 0.007 0.008 0.015 0.017 0.018 0.018 0.022 0.012 0.019 0.023 0.007 0.007 0.017 0.012 0.012 0.018 0.015 0.009 0.007 0.006 0.001 0.004 0.004 0.004 0.001 0 0 0 0 0.066 0.079 0.094 0.087 0.095 0.105 0.096 0.092 0.067 0.079 0.048 0.074 0.03 0.042 0.027 0.026 0.023 0.037 0.023 0.013 0.012 0.014 0.008 0.009 0.006 0.006 0.01 0.005 0.003 0.002 0.001 0.005 0.014 0.016 0.013 0.013 0.034 0.014 0.024 0.084 0.062 0.103 0.083 0.089 0.112 0.103 0.063 0.096 0.094 0.052 0.047 0.028 0.02 0.039 0.028 0.019 0.014 0.043 0.019 0.01 0.012 0.018 0.014 0.017 0.008 0.008 0.014 0.016 0.006 0.004 0 0.011 0 0.01 0.014 0.017 0.01 0.012 0.017 0.014 0.011 0.013 0.02 0.017 0.015 0 0 0 0.017 
0.087 0.046 0 0.001 0.001 0.002 0.011 0.001 0.001 0.005 0.011 0.008 0.003 0.008 0.005 0.017 0.01 0.023 0.022 0.021 0.034 0.024 0.029 0.018 0.036 0.01 0.033 0.1 0.233 0.107 0.564 1 0.416 0.164 0.169 0.13 0.036 0 0 0 0.078 0.006 0.017 0.055 0.111 0.08 0.04 0.013 0.008 0.121 0.186 0.222 0.226 0.345 0.116 0.104 0.03 0.029 0.017 0.024 0.011 0.065 0.027 0.064 0.08 0.058 0.116 0.106 0.133 0.123 0.125 0.065 0 0.03 0.002 0.002 0.003 0.006 0.007 0.013 0.012 0.017 0.005 0.043 0.094 0.086 0.08 0.067 0.024 0.022 0.017 0.01 0.022 0.024 0.01 0.006 0.011 0.026 0.013 0.008 0.005 0.022 0.006 0.003 0.004 0.003 0.001 0 0 0 0.041 0.09 0.074 0.055 0.069 0.078 0.063 0.006 0.008 0.017 0.085 0.079 0.062 0.022 0.043 0.017 0.014 0 0.001 0.003 0.001 0.002 0.01 0.011 0.005 0.005 0.005 0.012 0.019 0.007 0.013 0.005 0.007 0.007 0.008 0.005 0.007 0.009 0.002 0 0.01 0.021 0.025 0.018 0.018 0.02 0.022 0.009 0 0 0 0.003 0.004 0.003 0.005 0.002 0.003 0.001 0.001 0.001 0.005 0.004 0.004 0.016 0.003 0.038 0.002 0.043 0.016 0.019 0.024 0.059 0.052 0.026 0.001 0.003 0.014 0.018 0.019 0.018 0.02 0.009 0.018 0.019 0.008 0.002 0.015 0.01 0.008 0.011 0.015 0.011 0.011 0.009 0.001 0.005 0.003 0.005 0.004 0.005 0.004 0.002 0.001 0.083 0.091 0.102 0.1 0.101 0.115 0.099 0.102 0.083 0.083 0.042 0.072 0.022 0.031 0.019 0.016 0.018 0.026 0.017 0.007 0.007 0.013 0.006 0.008 0.006 0.005 0.006 0.002 0.002 0.001 0.003 0.003 0.011 0.018 0.012 0.01 0.027 0.009 0.02 0.067 0.053 0.082 0.081 0.082 0.12 0.11 0.058 0.087 0.079 0.038 0.03 0.018 0.023 0.031 0.021 0.011 0.006 0.039 0.022 0.008 0.007 0.014 0.008 0.015 0.008 0.004 0.013 0.015 0.006 0.004 0 0.008 0 0.011 0.013 0.015 0.011 0.01 0.015 0.013 0.01 0.013 0.019 0.017 0.016 0 0 0 0.015 
0.111 0.06 0 0 0 0.003 0.01 0.003 0.002 0.005 0.01 0.01 0.008 0.008 0.006 0.013 0.01 0.021 0.02 0.022 0.044 0.025 0.023 0.014 0.046 0.016 0.016 0.037 0.081 0.039 0.225 0.397 1 0.095 0.112 0.12 0.032 0 0 0 0.081 0.008 0.029 0.072 0.127 0.097 0.039 0.021 0.012 0.187 0.307 0.385 0.167 0.177 0.076 0.067 0.034 0.063 0.025 0.029 0.014 0.084 0.034 0.082 0.105 0.071 0.144 0.143 0.174 0.159 0.192 0.083 0 0.022 0.002 0 0.002 0.006 0.006 0.01 0.009 0.019 0.008 0.06 0.128 0.106 0.103 0.08 0.033 0.027 0.02 0.009 0.026 0.03 0.02 0.008 0.021 0.034 0.009 0.007 0.009 0.024 0.009 0.005 0.001 0.002 0.001 0 0 0 0.067 0.12 0.095 0.08 0.089 0.1 0.071 0.008 0.015 0.03 0.094 0.101 0.082 0.026 0.065 0.025 0.023 0 0 0 0 0.001 0.011 0.011 0.007 0.005 0.006 0.018 0.026 0.011 0.013 0.008 0.012 0.006 0.008 0.005 0.009 0.011 0.001 0 0.014 0.033 0.034 0.032 0.021 0.015 0.022 0.004 0 0 0 0.003 0.006 0.003 0.007 0.004 0.002 0.002 0.006 0.006 0.004 0.003 0.005 0.014 0.004 0.058 0.001 0.052 0.017 0.026 0.029 0.068 0.061 0.031 0.005 0.007 0.016 0.02 0.016 0.025 0.024 0.013 0.019 0.028 0.014 0.008 0.019 0.013 0.009 0.011 0.018 0.009 0.008 0.007 0.005 0.002 0.002 0.001 0.003 0.001 0.001 0.001 0.001 0.09 0.113 0.131 0.126 0.136 0.145 0.127 0.128 0.091 0.112 0.061 0.073 0.018 0.027 0.025 0.019 0.014 0.027 0.018 0.01 0.007 0.012 0.008 0.004 0.005 0.003 0.003 0.002 0.002 0.001 0.002 0.003 0.006 0.008 0.003 0.004 0.019 0.003 0.015 0.052 0.039 0.08 0.053 0.097 0.152 0.157 0.089 0.087 0.083 0.056 0.05 0.031 0.027 0.046 0.021 0.01 0.015 0.038 0.011 0.005 0.008 0.016 0.008 0.018 0.009 0.008 0.011 0.018 0.002 0 0 0.009 0 0.009 0.012 0.018 0.012 0.016 0.018 0.015 0.012 0.019 0.027 0.024 0.02 0 0 0 0.018 
0.094 0.044 0 0.001 0 0.003 0.008 0.003 0.005 0.003 0.006 0.008 0.005 0.006 0.001 0.01 0.01 0.015 0.015 0.017 0.029 0.023 0.019 0.02 0.037 0.015 0.021 0.04 0.057 0.033 0.142 0.233 0.141 1 0.491 0.254 0.068 0 0 0 0.184 0.004 0.018 0.074 0.17 0.083 0.042 0.025 0.018 0.091 0.137 0.162 0.189 0.591 0.175 0.149 0.037 0.05 0.022 0.025 0.012 0.112 0.056 0.109 0.135 0.077 0.156 0.138 0.147 0.129 0.125 0.063 0 0.034 0.003 0 0.002 0.006 0.007 0.014 0.011 0.017 0.004 0.066 0.104 0.088 0.083 0.071 0.027 0.024 0.013 0.013 0.021 0.025 0.017 0.014 0.019 0.036 0.016 0.009 0.006 0.025 0.015 0.011 0.002 0.003 0.002 0 0 0 0.038 0.093 0.081 0.06 0.072 0.079 0.058 0.01 0.017 0.022 0.085 0.083 0.073 0.019 0.049 0.014 0.013 0.001 0.002 0.006 0.001 0.002 0.007 0.008 0.003 0.005 0.003 0.014 0.019 0.012 0.014 0.014 0.017 0.013 0.013 0.005 0.007 0.009 0.004 0 0.018 0.026 0.032 0.027 0.022 0.014 0.013 0.006 0 0 0 0.001 0.004 0.001 0.006 0.004 0.002 0.001 0.002 0.003 0.004 0.004 0.004 0.014 0.005 0.045 0.005 0.06 0.022 0.024 0.028 0.063 0.059 0.025 0.002 0.003 0.014 0.018 0.016 0.02 0.022 0.011 0.023 0.029 0.013 0.015 0.021 0.011 0.009 0.015 0.017 0.01 0.009 0.008 0.001 0.002 0.001 0.001 0.003 0.003 0.002 0.001 0 0.075 0.091 0.103 0.103 0.108 0.106 0.092 0.096 0.07 0.089 0.048 0.07 0.021 0.034 0.025 0.021 0.016 0.025 0.013 0.012 0.009 0.013 0.007 0.007 0.005 0.004 0.007 0.003 0.001 0.002 0.002 0.004 0.013 0.009 0.008 0.013 0.039 0.023 0.044 0.1 0.055 0.083 0.117 0.11 0.12 0.098 0.061 0.088 0.083 0.036 0.031 0.02 0.019 0.031 0.019 0.006 0.008 0.03 0.011 0.003 0.004 0.015 0.011 0.021 0.007 0.005 0.015 0.021 0.009 0.002 0 0.009 0 0.011 0.018 0.021 0.011 0.018 0.021 0.013 0.007 0.02 0.029 0.024 0.017 0 0 0 0.021 
0.107 0.048 0 0.004 0.004 0.006 0.013 0.011 0.013 0.01 0.011 0.018 0.01 0.013 0.007 0.014 0.017 0.017 0.016 0.02 0.037 0.021 0.02 0.013 0.039 0.016 0.021 0.033 0.055 0.032 0.136 0.2 0.135 0.36 1 0.519 0.159 0 0 0 0.379 0.01 0.036 0.107 0.298 0.095 0.049 0.047 0.032 0.141 0.171 0.186 0.17 0.442 0.131 0.124 0.061 0.071 0.024 0.049 0.019 0.169 0.074 0.154 0.216 0.129 0.25 0.212 0.199 0.17 0.142 0.078 0 0.027 0.005 0 0.001 0.007 0.005 0.017 0.015 0.016 0.005 0.074 0.144 0.125 0.104 0.081 0.036 0.034 0.024 0.011 0.036 0.045 0.033 0.019 0.025 0.051 0.026 0.009 0.014 0.049 0.022 0.008 0.001 0.003 0.004 0 0 0 0.053 0.107 0.092 0.07 0.075 0.092 0.069 0.013 0.022 0.031 0.101 0.104 0.066 0.031 0.057 0.023 0.021 0 0 0.003 0.001 0.006 0.007 0.01 0.005 0.004 0.008 0.026 0.035 0.016 0.014 0.01 0.013 0.006 0.009 0.011 0.013 0.014 0.007 0 0.014 0.029 0.033 0.026 0.019 0.022 0.025 0.015 0 0 0 0.004 0.007 0.002 0.01 0.009 0.003 0.006 0.007 0.009 0.006 0.003 0.003 0.017 0.008 0.048 0.003 0.055 0.028 0.041 0.047 0.07 0.065 0.038 0.01 0.012 0.022 0.026 0.022 0.025 0.026 0.01 0.02 0.029 0.009 0.012 0.022 0.017 0.013 0.017 0.019 0.015 0.01 0.014 0.004 0.003 0.003 0.002 0 0.001 0.001 0.004 0.004 0.098 0.116 0.127 0.123 0.12 0.135 0.115 0.113 0.088 0.105 0.067 0.065 0.021 0.031 0.026 0.022 0.022 0.032 0.018 0.013 0.009 0.016 0.011 0.004 0.005 0.003 0.004 0 0 0 0 0.008 0.021 0.013 0.011 0.018 0.037 0.017 0.024 0.087 0.051 0.074 0.1 0.119 0.139 0.121 0.073 0.083 0.078 0.053 0.046 0.028 0.025 0.042 0.023 0.015 0.018 0.043 0.021 0.009 0.012 0.017 0.012 0.022 0.01 0.004 0.014 0.022 0.011 0.005 0 0.015 0 0.019 0.019 0.022 0.013 0.014 0.022 0.02 0.013 0.021 0.027 0.023 0.026 0 0 0 0.022 
0.142 0.071 0.002 0.003 0.003 0.004 0.008 0.009 0.004 0.007 0.01 0.015 0.007 0.009 0.006 0.016 0.012 0.023 0.024 0.025 0.051 0.038 0.025 0.017 0.057 0.023 0.021 0.023 0.03 0.012 0.065 0.092 0.111 0.134 0.401 1 0.293 0 0 0 0.292 0.018 0.065 0.178 0.431 0.134 0.078 0.083 0.059 0.166 0.197 0.218 0.098 0.184 0.083 0.084 0.108 0.119 0.049 0.061 0.03 0.231 0.125 0.23 0.287 0.2 0.402 0.305 0.281 0.232 0.194 0.098 0 0.035 0.007 0.001 0.004 0.01 0.007 0.014 0.013 0.019 0.008 0.108 0.204 0.184 0.149 0.117 0.058 0.052 0.041 0.022 0.05 0.067 0.041 0.03 0.041 0.077 0.038 0.021 0.018 0.071 0.033 0.011 0.005 0.003 0.003 0 0 0 0.067 0.149 0.125 0.093 0.12 0.134 0.106 0.017 0.028 0.042 0.124 0.133 0.112 0.038 0.08 0.032 0.028 0.001 0.001 0.004 0 0.011 0.015 0.019 0.008 0.009 0.009 0.036 0.056 0.038 0.026 0.017 0.024 0.011 0.011 0.012 0.013 0.016 0.008 0 0.008 0.029 0.033 0.024 0.017 0.016 0.024 0.012 0 0 0 0.008 0.011 0.009 0.02 0.011 0.006 0.001 0.001 0.002 0.005 0.005 0.006 0.02 0.006 0.071 0.001 0.064 0.022 0.038 0.051 0.102 0.093 0.038 0.009 0.012 0.02 0.021 0.019 0.026 0.025 0.015 0.022 0.027 0.006 0.008 0.021 0.013 0.013 0.017 0.02 0.012 0.011 0.009 0.004 0.001 0.001 0.001 0.001 0.005 0.005 0.003 0.002 0.12 0.146 0.165 0.162 0.156 0.169 0.155 0.147 0.131 0.135 0.082 0.091 0.026 0.034 0.041 0.032 0.022 0.036 0.026 0.022 0.014 0.017 0.011 0.011 0.009 0.006 0.008 0.004 0.003 0.004 0.003 0.003 0.011 0.014 0.013 0.017 0.026 0.015 0.031 0.079 0.051 0.079 0.086 0.117 0.175 0.142 0.086 0.093 0.09 0.064 0.055 0.027 0.026 0.05 0.028 0.018 0.019 0.051 0.021 0.011 0.01 0.02 0.02 0.021 0.01 0.004 0.015 0.02 0.007 0.002 0 0.011 0 0.011 0.018 0.021 0.011 0.012 0.021 0.017 0.011 0.018 0.03 0.025 0.017 0 0 0 0.021 
0.086 0.044 0 0.001 0.001 0.003 0.006 0.003 0.003 0.003 0.004 0.006 0.003 0.003 0.002 0.006 0.004 0.009 0.007 0.01 0.021 0.014 0.011 0.012 0.03 0.01 0.005 0.006 0.007 0.003 0.027 0.047 0.054 0.071 0.186 0.459 1 0 0 0 0.122 0.008 0.024 0.083 0.214 0.089 0.065 0.248 0.154 0.077 0.097 0.099 0.05 0.087 0.043 0.046 0.042 0.059 0.019 0.029 0.017 0.111 0.059 0.106 0.135 0.091 0.183 0.15 0.128 0.11 0.087 0.04 0 0.015 0.001 0 0 0.001 0 0.005 0.002 0.01 0.002 0.049 0.09 0.084 0.081 0.064 0.022 0.021 0.014 0.011 0.021 0.026 0.026 0.014 0.024 0.038 0.022 0.01 0.005 0.031 0.015 0.007 0.002 0 0 0 0 0 0.04 0.082 0.067 0.046 0.068 0.071 0.051 0.012 0.021 0.036 0.08 0.077 0.069 0.022 0.05 0.016 0.012 0 0.001 0.001 0.001 0.005 0.009 0.013 0.007 0.007 0.003 0.015 0.02 0.014 0.009 0.01 0.012 0.009 0.006 0.003 0.006 0.007 0.001 0 0.005 0.01 0.009 0.011 0.011 0.013 0.014 0.004 0 0 0 0 0.005 0.004 0.006 0.005 0.005 0 0 0 0 0.004 0.004 0.018 0 0.041 0.001 0.039 0.009 0.018 0.02 0.056 0.057 0.022 0.003 0.003 0.008 0.012 0.01 0.011 0.013 0.002 0.009 0.01 0.004 0.003 0.008 0.006 0.005 0.007 0.008 0.004 0.004 0.003 0 0 0 0 0 0.001 0.001 0 0 0.069 0.085 0.097 0.096 0.093 0.101 0.089 0.086 0.069 0.08 0.034 0.05 0.017 0.021 0.015 0.01 0.009 0.014 0.011 0.005 0.004 0.006 0.002 0.002 0.003 0.002 0.001 0.001 0.001 0.001 0.001 0.002 0.006 0.006 0.004 0.005 0.013 0.007 0.01 0.031 0.024 0.046 0.038 0.068 0.092 0.077 0.046 0.049 0.045 0.026 0.024 0.016 0.013 0.025 0.017 0.008 0.009 0.027 0.008 0.008 0.011 0.014 0.004 0.009 0.005 0.003 0.008 0.008 0.004 0 0 0.004 0 0.004 0.004 0.008 0.003 0.005 0.008 0.004 0.003 0.007 0.011 0.01 0.004 0 0 0 0.008 
0 0 0 0 0 0 0 0 0 0 0 0 0 0 0 0 0 0 0 0 0 0 0 0 0 0 0 0 0 0 0 0 0 0 0 0 0 1 0.716 0.216 0 0 0 0 0 0 0 0 0 0 0 0 0 0 0 0 0 0 0 0 0 0 0 0 0 0 0 0 0 0 0 0 0 0 0 0 0 0 0 0 0 0 0 0 0 0 0 0 0 0 0 0 0 0 0 0 0 0 0 0 0 0 0 0 0 0 0 0 0 0 0 0 0 0 0 0 0 0 0 0 0 0 0 0 0 0 0 0 0 0 0 0 0 0 0 0 0 0 0 0 0 0 0 0 0 0 0 0 0 0 0 0 0 0 0 0 0 0 0 0 0 0 0 0 0 0 0 0 0 0 0 0 0 0 0 0 0 0 0 0 0 0 0 0 0 0 0 0 0 0 0 0 0 0 0 0 0 0 0 0 0 0 0 0 0 0 0 0 0 0 0 0 0 0 0 0 0 0 0 0 0 0 0 0 0 0 0 0 0 0 0 0 0 0 0 0 0 0 0 0 0 0 0 0 0 0 0 0 0 0 0 0 0 0 0 0 0 0 0 0 0 0 0 0 0 0 0 0 0 0 0 0 0 0 0 0 0 0 0 0 0 0 0 0 0 0 0 0 0 0 0 0 0 0 0 0 0 0 0 0 0 0 
0 0 0 0 0 0 0 0 0 0 0 0 0 0 0 0 0 0 0 0 0 0 0 0 0 0 0 0 0 0 0 0 0 0 0 0 0 0.67 1 0.294 0 0 0 0 0 0 0 0 0 0 0 0 0 0 0 0 0 0 0 0 0 0 0 0 0 0 0 0 0 0 0 0 0 0 0 0 0 0 0 0 0 0 0 0 0 0 0 0 0 0 0 0 0 0 0 0 0 0 0 0 0 0 0 0 0 0 0 0 0 0 0 0 0 0 0 0 0 0 0 0 0 0 0 0 0 0 0 0 0 0 0 0 0 0 0 0 0 0 0 0 0 0 0 0 0 0 0 0 0 0 0 0 0 0 0 0 0 0 0 0 0 0 0 0 0 0 0 0 0 0 0 0 0 0 0 0 0 0 0 0 0 0 0 0 0 0 0 0 0 0 0 0 0 0 0 0 0 0 0 0 0 0 0 0 0 0 0 0 0 0 0 0 0 0 0 0 0 0 0 0 0 0 0 0 0 0 0 0 0 0 0 0 0 0 0 0 0 0 0 0 0 0 0 0 0 0 0 0 0 0 0 0 0 0 0 0 0 0 0 0 0 0 0 0 0 0 0 0 0 0 0 0 0 0 0 0 0 0 0 0 0 0 0 0 0 0 0 0 0 0 0 0 0 0 0 0 0 0 0 0 0 0 
0 0 0 0 0 0 0 0 0 0 0 0 0 0 0 0 0 0 0 0 0 0 0 0 0 0 0 0 0 0 0 0 0 0 0 0 0 0.235 0.339 1 0 0 0 0 0 0 0 0 0 0 0 0 0 0 0 0 0 0 0 0 0 0 0 0 0 0 0 0 0 0 0 0 0 0 0 0 0 0 0 0 0 0 0 0 0 0 0 0 0 0 0 0 0 0 0 0 0 0 0 0 0 0 0 0 0 0 0 0 0 0 0 0 0 0 0 0 0 0 0 0 0 0 0 0 0 0 0 0 0 0 0 0 0 0 0 0 0 0 0 0 0 0 0 0 0 0 0 0 0 0 0 0 0 0 0 0 0 0 0 0 0 0 0 0 0 0 0 0 0 0 0 0 0 0 0 0 0 0 0 0 0 0 0 0 0 0 0 0 0 0 0 0 0 0 0 0 0 0 0 0 0 0 0 0 0 0 0 0 0 0 0 0 0 0 0 0 0 0 0 0 0 0 0 0 0 0 0 0 0 0 0 0 0 0 0 0 0 0 0 0 0 0 0 0 0 0 0 0 0 0 0 0 0 0 0 0 0 0 0 0 0 0 0 0 0 0 0 0 0 0 0 0 0 0 0 0 0 0 0 0 0 0 0 0 0 0 0 0 0 0 0 0 0 0 0 0 0 0 0 0 0 0 
0.123 0.056 0 0.002 0.002 0.003 0.007 0.002 0.004 0.005 0.006 0.012 0.004 0.003 0.002 0.007 0.012 0.015 0.02 0.019 0.038 0.026 0.022 0.021 0.047 0.012 0.015 0.015 0.023 0.019 0.064 0.089 0.096 0.142 0.363 0.318 0.083 0 0 0 1 0.02 0.053 0.165 0.417 0.11 0.044 0.033 0.019 0.139 0.169 0.184 0.098 0.16 0.072 0.075 0.109 0.111 0.038 0.057 0.032 0.316 0.16 0.299 0.389 0.198 0.313 0.249 0.234 0.194 0.167 0.062 0 0.019 0.004 0.002 0.004 0.009 0.008 0.015 0.012 0.021 0.006 0.099 0.167 0.152 0.125 0.085 0.045 0.039 0.035 0.014 0.055 0.085 0.034 0.024 0.046 0.115 0.056 0.025 0.026 0.105 0.049 0.017 0.002 0.003 0.002 0 0 0 0.065 0.129 0.104 0.074 0.099 0.122 0.084 0.009 0.014 0.024 0.104 0.103 0.079 0.034 0.067 0.029 0.026 0 0 0.003 0.003 0.009 0.006 0.014 0.008 0.015 0.015 0.048 0.064 0.037 0.04 0.023 0.027 0.012 0.014 0.007 0.01 0.014 0.005 0 0.018 0.025 0.033 0.022 0.017 0.017 0.024 0.01 0 0 0 0.008 0.014 0.008 0.017 0.011 0.005 0.005 0.005 0.007 0.005 0.004 0.008 0.018 0.008 0.059 0.002 0.06 0.024 0.03 0.039 0.086 0.076 0.029 0.005 0.009 0.022 0.024 0.025 0.031 0.028 0.01 0.023 0.026 0.01 0.009 0.02 0.016 0.014 0.012 0.02 0.01 0.009 0.009 0.003 0.001 0.001 0.001 0.002 0.004 0.003 0.002 0.001 0.096 0.132 0.144 0.141 0.142 0.152 0.129 0.126 0.119 0.119 0.067 0.076 0.022 0.035 0.034 0.026 0.017 0.03 0.027 0.014 0.009 0.011 0.007 0.007 0.008 0.002 0.006 0.001 0 0.001 0.002 0.004 0.014 0.013 0.009 0.01 0.021 0.006 0.011 0.064 0.05 0.077 0.063 0.098 0.152 0.124 0.073 0.085 0.084 0.054 0.047 0.025 0.025 0.043 0.025 0.013 0.009 0.047 0.016 0.009 0.01 0.024 0.014 0.02 0.012 0.005 0.012 0.018 0.006 0.004 0 0.009 0 0.01 0.016 0.02 0.008 0.01 0.02 0.015 0.014 0.019 0.024 0.021 0.018 0 0 0 0.02 
0.016 0.007 0 0 0 0 0.001 0 0 0 0 0.001 0 0 0 0.001 0.001 0.002 0.002 0.002 0.005 0.001 0.001 0.002 0.007 0.003 0.001 0.002 0.002 0.001 0.005 0.005 0.009 0.005 0.013 0.025 0.004 0 0 0 0.02 1 0.313 0.068 0.028 0.027 0.007 0.001 0.001 0.015 0.016 0.02 0.008 0.012 0.008 0.007 0.015 0.008 0.007 0.013 0.01 0.03 0.011 0.025 0.036 0.021 0.034 0.027 0.03 0.029 0.019 0.012 0 0.002 0 0 0 0 0 0 0 0 0 0.01 0.028 0.034 0.037 0.034 0.058 0.056 0.11 0.025 0.024 0.018 0.014 0.006 0.009 0.017 0.008 0.003 0 0.013 0.005 0.003 0 0 0 0 0 0 0.01 0.016 0.013 0.011 0.01 0.012 0.01 0.002 0.006 0.009 0.024 0.024 0.027 0.013 0.013 0.012 0.009 0 0 0.002 0.001 0.006 0.004 0.005 0.001 0.002 0.004 0.011 0.013 0.003 0.006 0.005 0.006 0.002 0.002 0.001 0.002 0.002 0.001 0 0 0.002 0.004 0.004 0.001 0.001 0.005 0.001 0 0 0 0.001 0.002 0.001 0.002 0.002 0.001 0 0 0 0 0.001 0.005 0.008 0 0.009 0 0.006 0.004 0.004 0.005 0.008 0.008 0.005 0.001 0.001 0.003 0.003 0.002 0.003 0.004 0.001 0.002 0.003 0.001 0 0.001 0.003 0 0.001 0.001 0 0 0 0 0 0 0 0 0 0 0 0 0.017 0.018 0.018 0.021 0.017 0.019 0.019 0.02 0.01 0.017 0.008 0.014 0.006 0.003 0.005 0.002 0.001 0.001 0.002 0.001 0.001 0 0 0.001 0 0 0.001 0.001 0.001 0.001 0 0.001 0.001 0 0.001 0.001 0.003 0.001 0.002 0.008 0.005 0.008 0.007 0.012 0.021 0.019 0.01 0.015 0.008 0.008 0.007 0.002 0.002 0.005 0.005 0.002 0.001 0.005 0.002 0.001 0.002 0.001 0.002 0.002 0.002 0 0.002 0.001 0.001 0.001 0 0.001 0 0 0.001 0.001 0 0.002 0.001 0.002 0.001 0.001 0.003 0.003 0.002 0 0 0 0.001 
0.075 0.035 0 0.001 0.001 0.002 0.005 0.002 0.001 0.003 0.004 0.004 0.004 0.005 0.001 0.004 0.005 0.005 0.004 0.006 0.019 0.005 0.006 0.005 0.024 0.004 0.003 0.005 0.009 0.006 0.018 0.019 0.026 0.02 0.041 0.076 0.018 0 0 0 0.055 0.292 1 0.245 0.106 0.09 0.046 0.015 0.01 0.052 0.063 0.063 0.03 0.03 0.02 0.026 0.032 0.046 0.02 0.032 0.014 0.111 0.05 0.097 0.124 0.074 0.112 0.097 0.087 0.078 0.058 0.029 0 0.014 0 0.001 0.003 0.004 0.003 0.008 0.007 0.007 0.001 0.049 0.095 0.106 0.1 0.088 0.15 0.151 0.293 0.05 0.071 0.058 0.069 0.028 0.042 0.053 0.028 0.012 0.011 0.047 0.024 0.007 0.004 0.002 0.001 0 0 0 0.037 0.081 0.06 0.052 0.057 0.067 0.045 0.011 0.021 0.028 0.087 0.083 0.072 0.031 0.055 0.029 0.027 0 0 0.002 0 0.007 0.01 0.02 0.007 0.011 0.007 0.028 0.042 0.027 0.018 0.018 0.023 0.005 0.007 0.004 0.005 0.005 0.003 0 0.005 0.013 0.015 0.015 0.012 0.011 0.016 0.007 0 0 0 0.008 0.011 0.01 0.018 0.01 0.008 0.003 0.004 0.004 0.004 0.004 0.006 0.017 0.001 0.037 0.002 0.035 0.013 0.018 0.028 0.052 0.044 0.015 0.004 0.004 0.009 0.01 0.007 0.014 0.012 0.005 0.012 0.012 0.005 0.004 0.01 0.006 0.003 0.008 0.009 0.003 0.002 0.002 0.001 0.001 0.001 0.001 0 0.001 0.002 0.001 0 0.061 0.079 0.089 0.095 0.08 0.089 0.078 0.075 0.067 0.074 0.034 0.037 0.007 0.015 0.01 0.009 0.01 0.012 0.009 0.007 0.005 0.004 0.003 0.004 0.004 0.001 0.002 0 0 0 0 0.001 0.005 0.006 0.005 0.004 0.008 0.002 0.01 0.027 0.02 0.04 0.026 0.048 0.071 0.06 0.041 0.049 0.041 0.024 0.019 0.009 0.011 0.021 0.012 0.005 0.005 0.023 0.009 0.003 0.009 0.01 0.007 0.011 0.007 0.008 0.01 0.008 0.003 0.002 0 0.007 0 0.007 0.007 0.01 0.006 0.007 0.01 0.008 0.004 0.008 0.011 0.009 0.011 0 0 0 0.01 
0.211 0.094 0.001 0.003 0.002 0.008 0.017 0.009 0.006 0.006 0.013 0.02 0.01 0.008 0.003 0.013 0.018 0.022 0.023 0.027 0.052 0.033 0.023 0.023 0.069 0.019 0.016 0.017 0.021 0.01 0.048 0.065 0.093 0.069 0.174 0.286 0.088 0 0 0 0.231 0.08 0.32 1 0.327 0.231 0.103 0.038 0.023 0.188 0.225 0.226 0.082 0.1 0.076 0.092 0.11 0.139 0.05 0.099 0.046 0.351 0.197 0.345 0.444 0.234 0.392 0.321 0.346 0.294 0.216 0.102 0 0.042 0.003 0.001 0.004 0.009 0.008 0.018 0.014 0.017 0.005 0.155 0.305 0.386 0.288 0.222 0.107 0.096 0.115 0.036 0.081 0.09 0.251 0.077 0.066 0.119 0.067 0.021 0.027 0.107 0.047 0.022 0.006 0.004 0.004 0 0 0 0.09 0.211 0.179 0.134 0.172 0.186 0.146 0.029 0.053 0.084 0.219 0.215 0.186 0.058 0.127 0.044 0.041 0 0.001 0.005 0.001 0.011 0.017 0.025 0.009 0.012 0.017 0.058 0.072 0.035 0.044 0.029 0.044 0.02 0.016 0.014 0.018 0.021 0.004 0 0.027 0.053 0.061 0.058 0.038 0.033 0.036 0.019 0 0 0 0.008 0.012 0.007 0.02 0.012 0.006 0.005 0.005 0.006 0.01 0.006 0.014 0.036 0.012 0.099 0.005 0.112 0.045 0.044 0.062 0.128 0.122 0.051 0.017 0.021 0.033 0.04 0.038 0.045 0.045 0.013 0.041 0.046 0.017 0.015 0.04 0.033 0.027 0.023 0.036 0.027 0.021 0.024 0.009 0.007 0.006 0.004 0.006 0.005 0.005 0.004 0.003 0.173 0.212 0.243 0.247 0.231 0.256 0.221 0.209 0.176 0.204 0.103 0.12 0.036 0.04 0.035 0.026 0.025 0.028 0.021 0.013 0.01 0.009 0.01 0.012 0.008 0.006 0.01 0.004 0.004 0.004 0.005 0.002 0.017 0.017 0.016 0.012 0.032 0.015 0.023 0.077 0.051 0.089 0.083 0.156 0.238 0.194 0.114 0.105 0.107 0.073 0.062 0.033 0.034 0.054 0.038 0.023 0.03 0.068 0.027 0.015 0.015 0.029 0.021 0.04 0.015 0.012 0.031 0.039 0.015 0.007 0 0.022 0 0.024 0.035 0.04 0.023 0.029 0.04 0.031 0.023 0.044 0.046 0.039 0.039 0 0 0 0.04 
0.248 0.12 0.002 0.008 0.004 0.008 0.016 0.014 0.011 0.01 0.012 0.023 0.011 0.011 0.008 0.016 0.029 0.032 0.026 0.037 0.08 0.042 0.034 0.031 0.087 0.016 0.025 0.028 0.036 0.019 0.092 0.126 0.17 0.113 0.322 0.6 0.181 0 0 0 0.452 0.016 0.088 0.289 1 0.237 0.11 0.064 0.044 0.284 0.333 0.363 0.149 0.174 0.126 0.129 0.173 0.205 0.099 0.13 0.058 0.37 0.168 0.355 0.483 0.345 0.657 0.517 0.504 0.408 0.31 0.151 0 0.053 0.012 0 0.005 0.017 0.016 0.033 0.031 0.045 0.01 0.179 0.347 0.315 0.261 0.196 0.09 0.085 0.067 0.026 0.079 0.094 0.068 0.043 0.072 0.137 0.063 0.036 0.033 0.122 0.057 0.021 0.005 0.005 0.003 0 0 0 0.129 0.252 0.21 0.154 0.198 0.216 0.162 0.021 0.045 0.07 0.253 0.242 0.185 0.067 0.148 0.046 0.039 0.001 0.002 0.004 0.002 0.008 0.013 0.031 0.016 0.02 0.017 0.053 0.077 0.046 0.05 0.038 0.049 0.024 0.018 0.013 0.016 0.026 0.009 0 0.029 0.067 0.076 0.061 0.044 0.037 0.055 0.013 0 0 0 0.01 0.014 0.01 0.025 0.012 0.009 0.006 0.008 0.01 0.006 0.007 0.014 0.048 0.011 0.119 0.012 0.133 0.071 0.067 0.088 0.168 0.152 0.064 0.015 0.022 0.053 0.059 0.053 0.066 0.071 0.024 0.057 0.065 0.036 0.026 0.053 0.043 0.038 0.04 0.05 0.028 0.02 0.02 0.004 0.006 0.005 0.006 0.005 0.005 0.005 0.003 0.001 0.213 0.252 0.282 0.278 0.275 0.304 0.261 0.243 0.223 0.241 0.141 0.162 0.059 0.076 0.067 0.045 0.048 0.064 0.052 0.02 0.014 0.015 0.016 0.015 0.007 0.007 0.013 0.006 0.005 0.006 0.006 0.006 0.016 0.016 0.014 0.019 0.045 0.019 0.033 0.117 0.09 0.143 0.128 0.202 0.319 0.263 0.16 0.17 0.169 0.102 0.08 0.048 0.046 0.069 0.05 0.021 0.03 0.085 0.026 0.014 0.011 0.034 0.03 0.054 0.026 0.014 0.045 0.05 0.017 0.009 0 0.029 0 0.036 0.048 0.053 0.026 0.04 0.053 0.036 0.024 0.043 0.059 0.045 0.037 0 0 0 0.053 
0.644 0.303 0 0.008 0.006 0.019 0.045 0.018 0.02 0.024 0.038 0.043 0.025 0.025 0.011 0.038 0.052 0.08 0.074 0.068 0.153 0.115 0.089 0.086 0.222 0.072 0.058 0.03 0.036 0.018 0.072 0.096 0.133 0.065 0.137 0.208 0.079 0 0 0 0.147 0.031 0.097 0.196 0.262 1 0.37 0.105 0.08 0.288 0.332 0.302 0.118 0.117 0.128 0.145 0.074 0.105 0.043 0.059 0.036 0.167 0.078 0.156 0.199 0.141 0.279 0.315 0.47 0.441 0.332 0.18 0 0.078 0.018 0.003 0.012 0.034 0.03 0.053 0.041 0.068 0.021 0.275 0.509 0.553 0.892 0.69 0.243 0.214 0.142 0.081 0.138 0.114 0.057 0.044 0.113 0.103 0.055 0.027 0.027 0.094 0.043 0.019 0.007 0.008 0.007 0 0 0 0.333 0.686 0.546 0.475 0.512 0.567 0.444 0.097 0.184 0.293 0.847 0.805 0.574 0.196 0.344 0.149 0.129 0.001 0.004 0.013 0.002 0.04 0.047 0.078 0.027 0.037 0.016 0.061 0.084 0.042 0.04 0.053 0.078 0.036 0.047 0.037 0.047 0.065 0.024 0 0.079 0.178 0.192 0.152 0.103 0.101 0.135 0.045 0 0 0 0.011 0.019 0.012 0.027 0.019 0.008 0.004 0.004 0.005 0.016 0.017 0.03 0.113 0.024 0.331 0.032 0.359 0.13 0.157 0.216 0.419 0.388 0.134 0.022 0.036 0.116 0.134 0.118 0.134 0.153 0.061 0.118 0.153 0.053 0.051 0.107 0.087 0.061 0.066 0.101 0.063 0.05 0.046 0.013 0.021 0.018 0.018 0.014 0.006 0.006 0.006 0.001 0.505 0.633 0.743 0.803 0.644 0.718 0.599 0.562 0.538 0.605 0.319 0.276 0.083 0.115 0.131 0.079 0.078 0.104 0.088 0.047 0.031 0.032 0.026 0.03 0.02 0.012 0.023 0.007 0.003 0.005 0.007 0.008 0.027 0.042 0.036 0.03 0.06 0.03 0.055 0.154 0.138 0.224 0.153 0.277 0.44 0.386 0.24 0.274 0.264 0.193 0.16 0.093 0.094 0.138 0.087 0.046 0.041 0.157 0.066 0.027 0.036 0.063 0.059 0.107 0.058 0.039 0.087 0.106 0.034 0.017 0 0.068 0 0.07 0.088 0.107 0.062 0.079 0.107 0.086 0.061 0.101 0.161 0.14 0.113 0 0 0 0.107 
0.373 0.164 0.001 0.003 0.006 0.012 0.028 0.014 0.012 0.014 0.019 0.027 0.011 0.015 0.011 0.024 0.014 0.036 0.032 0.037 0.083 0.056 0.045 0.052 0.12 0.038 0.036 0.021 0.022 0.011 0.042 0.051 0.072 0.049 0.089 0.138 0.098 0 0 0 0.083 0.01 0.042 0.101 0.152 0.422 1 0.269 0.165 0.147 0.172 0.167 0.086 0.077 0.072 0.092 0.038 0.071 0.03 0.03 0.021 0.081 0.034 0.082 0.107 0.076 0.157 0.177 0.267 0.239 0.182 0.093 0 0.042 0.008 0.004 0.008 0.019 0.019 0.034 0.028 0.036 0.011 0.146 0.283 0.274 0.386 0.319 0.111 0.099 0.063 0.036 0.065 0.056 0.033 0.02 0.056 0.055 0.026 0.011 0.013 0.047 0.025 0.007 0.011 0.01 0.009 0 0 0 0.194 0.397 0.312 0.227 0.313 0.341 0.259 0.046 0.081 0.127 0.39 0.388 0.279 0.103 0.179 0.067 0.058 0 0.001 0.006 0.002 0.015 0.022 0.039 0.021 0.018 0.008 0.028 0.042 0.027 0.023 0.026 0.033 0.017 0.018 0.028 0.034 0.049 0.011 0 0.058 0.098 0.106 0.099 0.062 0.052 0.075 0.032 0 0 0 0.009 0.014 0.011 0.018 0.01 0.007 0.005 0.008 0.01 0.013 0.014 0.02 0.065 0.01 0.203 0.013 0.185 0.083 0.114 0.137 0.262 0.241 0.084 0.021 0.032 0.072 0.083 0.081 0.085 0.091 0.028 0.076 0.09 0.033 0.03 0.075 0.058 0.032 0.037 0.069 0.033 0.027 0.022 0.007 0.012 0.01 0.012 0.007 0.007 0.008 0.008 0.005 0.294 0.369 0.433 0.495 0.383 0.417 0.348 0.338 0.332 0.354 0.179 0.176 0.059 0.077 0.068 0.053 0.049 0.058 0.043 0.027 0.02 0.022 0.018 0.019 0.012 0.009 0.011 0.005 0.004 0.005 0.004 0.009 0.017 0.04 0.03 0.023 0.039 0.024 0.042 0.103 0.086 0.133 0.096 0.162 0.256 0.23 0.141 0.149 0.149 0.11 0.088 0.051 0.065 0.094 0.056 0.037 0.035 0.111 0.052 0.028 0.029 0.049 0.05 0.077 0.031 0.027 0.064 0.071 0.025 0.015 0 0.046 0 0.046 0.064 0.074 0.042 0.054 0.074 0.057 0.03 0.065 0.091 0.073 0.067 0 0 0 0.074 
0.115 0.047 0 0.001 0.001 0.003 0.006 0.001 0.001 0.001 0.001 0.003 0.001 0.001 0.001 0.002 0.003 0.009 0.013 0.01 0.02 0.021 0.007 0.011 0.036 0.015 0.007 0.004 0.006 0.004 0.015 0.023 0.022 0.029 0.061 0.148 0.314 0 0 0 0.048 0.005 0.02 0.055 0.076 0.122 0.232 1 0.695 0.046 0.063 0.059 0.028 0.044 0.029 0.031 0.017 0.022 0.004 0.013 0.009 0.045 0.022 0.038 0.058 0.032 0.075 0.064 0.082 0.075 0.063 0.035 0 0.013 0.003 0.001 0.001 0.007 0.003 0.008 0.011 0.012 0.003 0.043 0.078 0.087 0.108 0.087 0.041 0.037 0.02 0.017 0.025 0.024 0.017 0.01 0.025 0.023 0.01 0.005 0.003 0.022 0.011 0.004 0.002 0.002 0.003 0 0 0 0.055 0.11 0.087 0.064 0.083 0.091 0.075 0.009 0.021 0.033 0.12 0.122 0.088 0.028 0.056 0.027 0.023 0.001 0.001 0.002 0 0.012 0.012 0.018 0.005 0.008 0.002 0.007 0.018 0.011 0.014 0.012 0.016 0.007 0.009 0.008 0.008 0.009 0.003 0 0.015 0.024 0.031 0.02 0.017 0.02 0.018 0.007 0 0 0 0.001 0.003 0.004 0.008 0.004 0.003 0.002 0.002 0.002 0.002 0.004 0.006 0.016 0.007 0.048 0.007 0.056 0.026 0.028 0.037 0.076 0.079 0.023 0.012 0.015 0.024 0.027 0.027 0.026 0.026 0.008 0.022 0.028 0.008 0.005 0.022 0.011 0.012 0.016 0.023 0.015 0.012 0.011 0.003 0.008 0.007 0.006 0.004 0.004 0.005 0.002 0.002 0.085 0.106 0.126 0.139 0.113 0.125 0.105 0.1 0.098 0.106 0.06 0.046 0.02 0.021 0.028 0.024 0.014 0.024 0.022 0.022 0.015 0.011 0.01 0.01 0.006 0.003 0.007 0.004 0.002 0.003 0.002 0.004 0.006 0.008 0.006 0.007 0.01 0.005 0.008 0.027 0.024 0.041 0.032 0.048 0.076 0.062 0.036 0.048 0.05 0.023 0.02 0.015 0.013 0.02 0.011 0.007 0.01 0.027 0.011 0.004 0.01 0.012 0.008 0.022 0.015 0.009 0.018 0.022 0.005 0.004 0 0.018 0 0.017 0.019 0.022 0.011 0.015 0.022 0.016 0.008 0.018 0.025 0.022 0.017 0 0 0 0.022 
0.053 0.024 0 0.002 0.002 0.001 0.006 0.004 0.004 0.003 0.005 0.006 0.005 0.006 0.003 0.005 0.003 0.005 0.007 0.005 0.013 0.009 0.008 0.005 0.019 0.006 0.006 0.002 0.003 0.002 0.009 0.019 0.026 0.011 0.031 0.095 0.157 0 0 0 0.03 0.001 0.013 0.026 0.059 0.058 0.124 0.566 1 0.022 0.033 0.038 0.015 0.023 0.018 0.02 0.015 0.022 0.011 0.013 0.005 0.03 0.01 0.026 0.038 0.028 0.055 0.048 0.051 0.048 0.044 0.016 0 0.006 0 0 0.001 0.001 0.001 0.003 0.002 0.002 0.001 0.027 0.052 0.053 0.054 0.041 0.016 0.011 0.01 0.004 0.009 0.012 0.008 0.003 0.007 0.009 0.003 0.001 0.002 0.009 0.004 0.001 0.001 0.001 0.001 0 0 0 0.035 0.057 0.045 0.037 0.048 0.053 0.035 0.007 0.014 0.021 0.061 0.055 0.031 0.015 0.018 0.01 0.007 0 0 0 0 0.002 0.003 0.003 0.001 0.002 0 0.005 0.009 0.004 0.003 0.003 0.003 0.003 0.004 0.001 0.002 0.004 0.001 0 0.007 0.017 0.018 0.012 0.008 0.006 0.01 0.002 0 0 0 0.001 0.002 0.003 0.003 0.002 0.001 0 0 0.001 0.001 0.002 0.004 0.009 0.001 0.03 0.002 0.028 0.015 0.016 0.022 0.036 0.031 0.012 0.005 0.007 0.012 0.012 0.01 0.008 0.014 0.008 0.01 0.013 0.004 0.002 0.008 0.006 0.007 0.003 0.007 0.007 0.006 0.006 0.003 0.004 0.003 0.004 0.003 0.003 0.002 0.002 0.001 0.047 0.056 0.067 0.071 0.058 0.066 0.051 0.047 0.049 0.054 0.028 0.016 0.006 0.008 0.011 0.005 0.003 0.006 0.003 0.001 0.002 0.001 0.001 0.002 0.001 0.001 0.001 0 0 0 0.001 0 0.003 0.007 0.005 0.006 0.008 0.007 0.006 0.017 0.011 0.017 0.019 0.025 0.043 0.04 0.025 0.021 0.02 0.018 0.02 0.009 0.01 0.017 0.01 0.008 0.007 0.019 0.009 0.004 0.005 0.009 0.004 0.008 0.006 0.002 0.006 0.007 0.003 0 0 0.003 0 0.004 0.007 0.008 0.003 0.007 0.008 0.005 0.006 0.007 0.012 0.01 0.011 0 0 0 0.008 
0.266 0.137 0 0.001 0.001 0.009 0.021 0.008 0.008 0.011 0.016 0.029 0.012 0.015 0.005 0.019 0.025 0.034 0.031 0.034 0.087 0.05 0.042 0.038 0.104 0.03 0.033 0.03 0.047 0.022 0.107 0.141 0.246 0.078 0.143 0.231 0.064 0 0 0 0.174 0.021 0.057 0.156 0.289 0.237 0.114 0.043 0.028 1 0.683 0.549 0.21 0.146 0.106 0.116 0.095 0.141 0.043 0.066 0.038 0.164 0.086 0.159 0.207 0.15 0.29 0.329 0.466 0.41 0.383 0.186 0 0.052 0.008 0.004 0.011 0.017 0.012 0.028 0.021 0.03 0.008 0.181 0.329 0.281 0.254 0.201 0.078 0.06 0.048 0.031 0.061 0.065 0.037 0.028 0.054 0.077 0.04 0.026 0.018 0.07 0.035 0.022 0.007 0.007 0.005 0 0 0 0.129 0.266 0.215 0.18 0.199 0.231 0.173 0.026 0.042 0.068 0.252 0.243 0.183 0.06 0.148 0.04 0.037 0 0.002 0.006 0.002 0.007 0.014 0.021 0.016 0.013 0.017 0.039 0.052 0.026 0.028 0.02 0.032 0.016 0.014 0.019 0.028 0.036 0.013 0 0.037 0.069 0.073 0.063 0.044 0.043 0.055 0.018 0 0 0 0.006 0.011 0.008 0.015 0.01 0.007 0.002 0.006 0.006 0.009 0.007 0.01 0.044 0.016 0.132 0.007 0.13 0.062 0.065 0.092 0.178 0.172 0.07 0.018 0.026 0.053 0.059 0.049 0.06 0.065 0.027 0.055 0.065 0.022 0.014 0.053 0.04 0.031 0.034 0.048 0.033 0.026 0.023 0.009 0.009 0.008 0.006 0.008 0.005 0.006 0.005 0.003 0.223 0.267 0.292 0.29 0.291 0.328 0.289 0.277 0.23 0.252 0.127 0.148 0.039 0.064 0.056 0.043 0.044 0.052 0.046 0.031 0.02 0.02 0.021 0.019 0.013 0.008 0.015 0.006 0.004 0.003 0.006 0.003 0.017 0.024 0.018 0.015 0.047 0.022 0.035 0.111 0.097 0.169 0.116 0.219 0.355 0.343 0.212 0.179 0.17 0.135 0.102 0.066 0.065 0.09 0.052 0.028 0.034 0.083 0.036 0.014 0.022 0.036 0.032 0.054 0.034 0.022 0.043 0.05 0.018 0.012 0 0.037 0 0.036 0.047 0.053 0.024 0.041 0.053 0.041 0.024 0.051 0.064 0.057 0.05 0 0 0 0.053 
0.274 0.138 0.004 0.005 0.004 0.011 0.026 0.014 0.012 0.019 0.02 0.024 0.019 0.022 0.014 0.028 0.041 0.041 0.037 0.045 0.102 0.063 0.045 0.036 0.111 0.034 0.031 0.031 0.043 0.02 0.112 0.147 0.297 0.092 0.165 0.256 0.07 0 0 0 0.177 0.011 0.061 0.184 0.299 0.253 0.113 0.035 0.02 0.649 1 0.753 0.214 0.158 0.115 0.122 0.088 0.107 0.047 0.066 0.027 0.185 0.083 0.177 0.236 0.158 0.315 0.328 0.445 0.405 0.438 0.178 0 0.059 0.008 0.004 0.006 0.016 0.016 0.027 0.023 0.036 0.013 0.185 0.333 0.3 0.266 0.216 0.09 0.084 0.064 0.028 0.051 0.046 0.053 0.027 0.041 0.058 0.033 0.014 0.008 0.051 0.023 0.01 0.009 0.007 0.007 0 0 0 0.141 0.294 0.219 0.179 0.207 0.242 0.167 0.024 0.041 0.079 0.255 0.264 0.194 0.075 0.145 0.061 0.057 0 0.002 0.007 0.002 0.016 0.014 0.044 0.015 0.005 0.005 0.018 0.035 0.021 0.025 0.027 0.031 0.022 0.026 0.02 0.023 0.029 0.01 0 0.04 0.073 0.08 0.06 0.051 0.051 0.051 0.017 0 0 0 0.007 0.01 0.008 0.013 0.012 0.007 0.003 0.005 0.006 0.01 0.01 0.015 0.047 0.01 0.14 0.013 0.144 0.066 0.064 0.095 0.172 0.15 0.067 0.026 0.036 0.057 0.061 0.056 0.065 0.063 0.029 0.059 0.068 0.023 0.023 0.054 0.028 0.022 0.028 0.051 0.027 0.021 0.022 0.012 0.005 0.005 0.004 0.012 0.011 0.009 0.009 0.007 0.229 0.289 0.332 0.307 0.31 0.364 0.318 0.301 0.231 0.273 0.17 0.164 0.047 0.078 0.063 0.039 0.038 0.061 0.04 0.023 0.012 0.021 0.011 0.009 0.008 0.004 0.005 0.003 0.003 0.002 0.004 0.005 0.022 0.027 0.025 0.022 0.049 0.027 0.052 0.125 0.1 0.172 0.123 0.234 0.381 0.41 0.22 0.194 0.167 0.125 0.102 0.061 0.061 0.088 0.051 0.031 0.037 0.098 0.038 0.016 0.018 0.044 0.029 0.054 0.03 0.025 0.048 0.052 0.012 0.002 0 0.032 0 0.035 0.049 0.054 0.033 0.038 0.054 0.042 0.027 0.052 0.065 0.062 0.047 0 0 0 0.054 
0.238 0.122 0 0.003 0.003 0.005 0.017 0.006 0.007 0.012 0.019 0.028 0.014 0.016 0.01 0.025 0.023 0.038 0.031 0.04 0.085 0.049 0.034 0.034 0.102 0.025 0.024 0.033 0.058 0.031 0.14 0.203 0.391 0.101 0.177 0.265 0.085 0 0 0 0.167 0.02 0.063 0.163 0.308 0.233 0.118 0.046 0.032 0.518 0.805 1 0.267 0.184 0.112 0.121 0.093 0.114 0.032 0.06 0.037 0.18 0.086 0.171 0.229 0.164 0.353 0.337 0.407 0.407 0.47 0.175 0 0.054 0.005 0.006 0.007 0.015 0.009 0.018 0.017 0.03 0.008 0.154 0.306 0.265 0.241 0.194 0.076 0.068 0.046 0.031 0.063 0.066 0.05 0.032 0.048 0.079 0.042 0.02 0.009 0.07 0.033 0.016 0.005 0.004 0.003 0 0 0 0.108 0.237 0.183 0.146 0.19 0.212 0.169 0.022 0.039 0.064 0.219 0.217 0.173 0.063 0.103 0.042 0.041 0 0 0.003 0.002 0.01 0.018 0.019 0.006 0.011 0.011 0.027 0.045 0.025 0.031 0.025 0.034 0.021 0.015 0.014 0.018 0.021 0.008 0 0.027 0.05 0.065 0.053 0.036 0.035 0.037 0.014 0 0 0 0.004 0.011 0.003 0.014 0.007 0.003 0.001 0.001 0.002 0.007 0.004 0.008 0.032 0.014 0.115 0.012 0.131 0.05 0.064 0.083 0.174 0.159 0.057 0.009 0.014 0.035 0.04 0.037 0.048 0.048 0.022 0.038 0.055 0.017 0.013 0.039 0.029 0.03 0.032 0.039 0.028 0.017 0.021 0.009 0.005 0.005 0.004 0.005 0.003 0.006 0.006 0.003 0.191 0.234 0.275 0.267 0.284 0.311 0.272 0.261 0.206 0.223 0.122 0.147 0.051 0.071 0.058 0.032 0.033 0.051 0.034 0.017 0.011 0.015 0.011 0.009 0.011 0.009 0.008 0.003 0.002 0.001 0.004 0.008 0.021 0.026 0.022 0.015 0.038 0.016 0.039 0.118 0.094 0.153 0.123 0.204 0.332 0.351 0.204 0.184 0.171 0.103 0.079 0.046 0.045 0.068 0.048 0.034 0.023 0.078 0.035 0.009 0.009 0.026 0.028 0.038 0.012 0.008 0.029 0.033 0.011 0.006 0 0.026 0 0.031 0.036 0.037 0.022 0.032 0.037 0.032 0.02 0.034 0.053 0.042 0.037 0 0 0 0.037 
0.166 0.112 0 0.005 0.003 0.008 0.019 0.007 0.005 0.007 0.014 0.014 0.01 0.012 0.004 0.023 0.02 0.039 0.044 0.041 0.073 0.053 0.05 0.046 0.095 0.033 0.034 0.063 0.109 0.055 0.308 0.312 0.246 0.182 0.211 0.172 0.059 0 0 0 0.144 0.011 0.033 0.087 0.177 0.141 0.068 0.023 0.012 0.205 0.308 0.391 1 0.369 0.146 0.146 0.05 0.055 0.022 0.03 0.012 0.11 0.049 0.105 0.141 0.091 0.189 0.163 0.211 0.195 0.23 0.106 0 0.051 0.011 0.003 0.009 0.018 0.018 0.033 0.035 0.045 0.016 0.092 0.173 0.146 0.141 0.113 0.039 0.033 0.028 0.009 0.027 0.026 0.024 0.009 0.029 0.036 0.017 0.006 0.006 0.034 0.016 0.007 0.005 0 0 0 0 0 0.081 0.166 0.138 0.105 0.131 0.152 0.11 0.012 0.025 0.038 0.139 0.147 0.105 0.048 0.083 0.044 0.035 0 0.001 0.003 0.001 0.012 0.01 0.02 0.007 0.008 0.004 0.011 0.019 0.01 0.012 0.015 0.021 0.014 0.016 0.015 0.02 0.019 0.003 0 0.015 0.044 0.047 0.031 0.025 0.028 0.039 0.018 0 0 0 0.002 0.003 0.002 0.007 0.004 0.003 0.001 0.003 0.003 0.003 0.006 0.008 0.031 0.008 0.085 0.002 0.084 0.034 0.052 0.056 0.111 0.099 0.051 0.011 0.016 0.029 0.031 0.029 0.038 0.043 0.015 0.039 0.039 0.015 0.02 0.039 0.024 0.029 0.039 0.04 0.023 0.021 0.016 0.003 0.006 0.006 0.006 0.005 0.004 0.004 0 0 0.124 0.156 0.184 0.173 0.175 0.199 0.178 0.176 0.146 0.157 0.1 0.146 0.045 0.075 0.055 0.041 0.05 0.078 0.055 0.028 0.017 0.029 0.018 0.015 0.013 0.008 0.009 0.004 0.004 0.003 0.005 0.005 0.021 0.02 0.02 0.018 0.045 0.021 0.039 0.111 0.123 0.255 0.116 0.155 0.198 0.184 0.119 0.225 0.204 0.092 0.07 0.046 0.043 0.063 0.043 0.016 0.024 0.085 0.03 0.012 0.021 0.033 0.024 0.04 0.023 0.012 0.035 0.038 0.012 0.007 0 0.026 0 0.021 0.033 0.039 0.024 0.029 0.039 0.025 0.021 0.031 0.038 0.035 0.029 0 0 0 0.039 
0.111 0.064 0 0.001 0.001 0.004 0.008 0.005 0.003 0.004 0.006 0.006 0.004 0.005 0.001 0.009 0.011 0.023 0.018 0.019 0.037 0.031 0.024 0.026 0.048 0.018 0.023 0.044 0.1 0.059 0.232 0.376 0.195 0.471 0.473 0.255 0.075 0 0 0 0.214 0.009 0.039 0.091 0.193 0.095 0.054 0.026 0.021 0.123 0.175 0.201 0.279 1 0.274 0.21 0.044 0.056 0.03 0.031 0.011 0.117 0.047 0.115 0.147 0.096 0.172 0.155 0.177 0.153 0.145 0.084 0 0.042 0.005 0 0.003 0.014 0.013 0.02 0.014 0.028 0.01 0.055 0.12 0.112 0.107 0.084 0.036 0.032 0.026 0.014 0.019 0.023 0.019 0.012 0.015 0.035 0.019 0.012 0.006 0.032 0.016 0.008 0.005 0.001 0.001 0 0 0 0.067 0.12 0.088 0.068 0.091 0.103 0.071 0.009 0.016 0.03 0.098 0.102 0.071 0.021 0.058 0.023 0.018 0 0 0.001 0.001 0.006 0.005 0.008 0.003 0.002 0.006 0.013 0.021 0.008 0.009 0.009 0.012 0.006 0.006 0.008 0.008 0.007 0.003 0 0.011 0.027 0.031 0.024 0.018 0.019 0.021 0.01 0 0 0 0.001 0.003 0.003 0.004 0.003 0.002 0.001 0.002 0.002 0.002 0.009 0.013 0.022 0.005 0.056 0.004 0.05 0.03 0.027 0.04 0.076 0.069 0.032 0.005 0.008 0.023 0.026 0.024 0.028 0.028 0.006 0.022 0.027 0.01 0.01 0.021 0.014 0.015 0.025 0.02 0.011 0.008 0.009 0.003 0.003 0.002 0.002 0.003 0.003 0.003 0.001 0.001 0.089 0.111 0.131 0.123 0.13 0.146 0.13 0.125 0.1 0.107 0.064 0.088 0.026 0.05 0.035 0.025 0.027 0.045 0.028 0.016 0.016 0.021 0.008 0.011 0.01 0.004 0.009 0.002 0.002 0.002 0.001 0.006 0.015 0.014 0.011 0.016 0.04 0.021 0.05 0.129 0.076 0.108 0.156 0.157 0.157 0.123 0.081 0.106 0.106 0.046 0.041 0.018 0.02 0.041 0.028 0.009 0.012 0.05 0.018 0.004 0.005 0.016 0.013 0.021 0.012 0.009 0.016 0.019 0.004 0.004 0 0.008 0 0.009 0.02 0.021 0.012 0.016 0.021 0.017 0.015 0.022 0.028 0.024 0.018 0 0 0 0.021 
0.147 0.073 0.001 0.002 0.001 0.006 0.016 0.003 0.003 0.006 0.01 0.013 0.007 0.007 0.003 0.01 0.011 0.022 0.018 0.017 0.046 0.03 0.014 0.018 0.059 0.022 0.012 0.015 0.034 0.019 0.082 0.132 0.093 0.143 0.157 0.108 0.03 0 0 0 0.082 0.007 0.026 0.065 0.12 0.125 0.061 0.023 0.016 0.124 0.15 0.143 0.107 0.31 1 0.794 0.022 0.042 0.017 0.02 0.009 0.069 0.032 0.065 0.088 0.051 0.115 0.122 0.195 0.17 0.169 0.139 0 0.108 0.013 0.001 0.008 0.02 0.018 0.033 0.035 0.043 0.01 0.071 0.143 0.131 0.133 0.105 0.046 0.041 0.027 0.022 0.025 0.032 0.022 0.013 0.028 0.034 0.017 0.01 0.005 0.026 0.012 0.004 0.003 0.002 0.002 0 0 0 0.076 0.145 0.111 0.093 0.111 0.123 0.1 0.01 0.022 0.04 0.131 0.125 0.097 0.039 0.072 0.028 0.022 0 0 0.001 0 0.006 0.009 0.018 0.01 0.011 0.008 0.02 0.028 0.014 0.011 0.006 0.016 0.013 0.011 0.009 0.01 0.017 0.005 0 0.022 0.03 0.036 0.033 0.025 0.028 0.032 0.006 0 0 0 0.005 0.006 0.004 0.008 0.006 0.003 0.001 0.002 0.003 0.003 0.003 0.01 0.026 0.007 0.078 0.003 0.064 0.02 0.038 0.037 0.087 0.081 0.041 0.015 0.018 0.018 0.019 0.019 0.022 0.026 0.009 0.02 0.028 0.009 0.006 0.019 0.013 0.021 0.033 0.021 0.018 0.014 0.016 0.005 0.005 0.004 0.005 0.003 0.003 0.002 0.002 0 0.125 0.145 0.173 0.166 0.175 0.196 0.165 0.157 0.118 0.136 0.086 0.101 0.034 0.077 0.046 0.037 0.043 0.072 0.041 0.027 0.016 0.022 0.018 0.017 0.014 0.008 0.012 0.004 0.002 0.003 0.004 0.026 0.071 0.017 0.028 0.061 0.165 0.095 0.151 0.437 0.161 0.105 0.553 0.365 0.243 0.161 0.101 0.125 0.105 0.058 0.054 0.028 0.025 0.043 0.024 0.016 0.019 0.056 0.021 0.01 0.009 0.021 0.017 0.019 0.008 0.006 0.014 0.018 0.011 0.008 0 0.011 0 0.01 0.015 0.019 0.007 0.015 0.019 0.014 0.007 0.018 0.026 0.02 0.024 0 0 0 0.019 
0.131 0.073 0 0.001 0 0.003 0.01 0.003 0.003 0.002 0.006 0.007 0.003 0.003 0.002 0.008 0.011 0.018 0.017 0.019 0.035 0.028 0.023 0.02 0.054 0.016 0.012 0.014 0.022 0.013 0.066 0.095 0.074 0.091 0.108 0.101 0.032 0 0 0 0.075 0.007 0.023 0.062 0.107 0.109 0.054 0.02 0.014 0.103 0.117 0.124 0.082 0.194 0.621 1 0.033 0.04 0.012 0.014 0.011 0.062 0.027 0.058 0.08 0.046 0.103 0.105 0.154 0.155 0.161 0.146 0 0.11 0.006 0.002 0.008 0.019 0.012 0.027 0.026 0.032 0.011 0.06 0.127 0.115 0.109 0.084 0.027 0.025 0.02 0.008 0.011 0.019 0.014 0.005 0.016 0.021 0.011 0.006 0.006 0.02 0.006 0.003 0.004 0.002 0.001 0 0 0 0.075 0.125 0.101 0.083 0.092 0.11 0.085 0.007 0.013 0.03 0.117 0.115 0.084 0.035 0.063 0.032 0.023 0 0.001 0.003 0 0.004 0.006 0.017 0.007 0.003 0.001 0.009 0.014 0.007 0.011 0.007 0.01 0.007 0.008 0.013 0.015 0.015 0.007 0 0.013 0.031 0.033 0.025 0.022 0.021 0.024 0.009 0 0 0 0.004 0.006 0.002 0.006 0.004 0.003 0 0 0 0.002 0.005 0.006 0.017 0.01 0.053 0.006 0.062 0.034 0.028 0.044 0.081 0.079 0.025 0.006 0.012 0.022 0.028 0.028 0.029 0.027 0.012 0.028 0.026 0.013 0.009 0.026 0.021 0.016 0.024 0.023 0.017 0.015 0.011 0.001 0.006 0.005 0.006 0.002 0.003 0.003 0.001 0.001 0.098 0.127 0.148 0.145 0.157 0.169 0.148 0.14 0.112 0.116 0.062 0.094 0.039 0.074 0.039 0.036 0.036 0.063 0.04 0.027 0.023 0.026 0.016 0.014 0.014 0.009 0.009 0.001 0 0 0.004 0.017 0.045 0.013 0.012 0.037 0.117 0.058 0.098 0.33 0.126 0.104 0.379 0.335 0.207 0.145 0.082 0.113 0.1 0.042 0.037 0.02 0.02 0.025 0.022 0.009 0.009 0.03 0.013 0.008 0.009 0.018 0.016 0.026 0.01 0.008 0.018 0.027 0.012 0.008 0 0.013 0 0.016 0.022 0.026 0.014 0.02 0.026 0.021 0.007 0.022 0.026 0.026 0.017 0 0 0 0.026 
0.074 0.032 0.001 0.002 0.001 0.001 0.001 0.001 0.002 0.004 0.001 0.006 0.004 0.004 0.004 0.007 0.011 0.007 0.009 0.015 0.025 0.014 0.008 0.009 0.025 0.008 0.007 0.009 0.012 0.008 0.028 0.046 0.067 0.035 0.085 0.135 0.046 0 0 0 0.107 0.009 0.043 0.119 0.164 0.08 0.041 0.019 0.015 0.089 0.1 0.105 0.036 0.055 0.034 0.038 1 0.338 0.141 0.18 0.053 0.186 0.09 0.177 0.222 0.53 0.198 0.194 0.153 0.128 0.093 0.038 0 0.014 0 0.001 0.003 0.006 0.003 0.004 0.004 0.009 0.001 0.061 0.121 0.112 0.093 0.061 0.03 0.027 0.025 0.014 0.037 0.059 0.035 0.021 0.033 0.079 0.034 0.017 0.014 0.068 0.03 0.018 0.001 0.002 0.001 0 0 0 0.038 0.085 0.071 0.047 0.06 0.069 0.054 0.012 0.021 0.033 0.08 0.075 0.056 0.022 0.047 0.015 0.014 0 0 0.001 0.001 0.005 0.004 0.008 0.005 0.01 0.008 0.026 0.044 0.022 0.022 0.013 0.019 0.011 0.011 0.005 0.007 0.008 0.002 0 0.011 0.019 0.022 0.019 0.016 0.014 0.015 0.006 0 0 0 0.004 0.01 0.004 0.013 0.009 0.004 0.003 0.005 0.006 0.004 0.003 0.004 0.014 0.004 0.043 0.001 0.045 0.016 0.017 0.027 0.054 0.05 0.014 0.005 0.006 0.01 0.015 0.012 0.017 0.018 0.007 0.015 0.019 0.008 0.006 0.014 0.008 0.007 0.006 0.014 0.007 0.004 0.006 0.001 0.002 0.002 0.002 0.001 0.001 0.001 0 0 0.063 0.081 0.093 0.092 0.089 0.101 0.083 0.079 0.064 0.076 0.041 0.04 0.008 0.015 0.018 0.011 0.007 0.012 0.009 0.007 0.006 0.006 0.006 0.009 0.007 0.008 0.009 0.003 0.002 0.003 0.003 0 0.004 0.008 0.008 0.01 0.017 0.007 0.009 0.032 0.022 0.043 0.032 0.058 0.098 0.083 0.044 0.056 0.046 0.029 0.024 0.016 0.013 0.023 0.016 0.008 0.004 0.021 0.011 0.003 0.002 0.008 0.008 0.015 0.007 0.004 0.012 0.014 0.008 0.005 0 0.006 0 0.01 0.012 0.014 0.008 0.012 0.014 0.011 0.008 0.012 0.02 0.015 0.016 0 0 0 0.014 
0.086 0.045 0 0.001 0.002 0.004 0.008 0.001 0.006 0.007 0.005 0.008 0.008 0.007 0.003 0.01 0.014 0.012 0.015 0.019 0.033 0.017 0.014 0.014 0.031 0.008 0.011 0.012 0.012 0.008 0.025 0.034 0.053 0.034 0.084 0.153 0.049 0 0 0 0.102 0.007 0.032 0.082 0.186 0.08 0.043 0.014 0.008 0.112 0.121 0.126 0.045 0.051 0.034 0.041 0.271 1 0.317 0.162 0.055 0.127 0.056 0.116 0.156 0.204 0.217 0.307 0.201 0.159 0.115 0.053 0 0.022 0.003 0.001 0.002 0.003 0.002 0.005 0.005 0.007 0.003 0.084 0.137 0.109 0.091 0.07 0.028 0.021 0.02 0.009 0.03 0.044 0.027 0.024 0.03 0.057 0.023 0.009 0.012 0.051 0.022 0.011 0.003 0.002 0.002 0 0 0 0.052 0.092 0.073 0.051 0.076 0.079 0.056 0.004 0.01 0.022 0.086 0.081 0.059 0.025 0.047 0.022 0.022 0 0.001 0.001 0 0.006 0.007 0.012 0.008 0.012 0.003 0.028 0.037 0.018 0.013 0.016 0.022 0.008 0.006 0.005 0.006 0.008 0.001 0 0.011 0.026 0.026 0.022 0.009 0.009 0.016 0.006 0 0 0 0.003 0.007 0.004 0.012 0.007 0.003 0.002 0.005 0.006 0.003 0.005 0.006 0.017 0.007 0.042 0.005 0.047 0.014 0.025 0.028 0.058 0.052 0.023 0.005 0.007 0.016 0.018 0.015 0.02 0.024 0.008 0.016 0.021 0.01 0.008 0.018 0.013 0.013 0.01 0.016 0.012 0.01 0.012 0.004 0.004 0.002 0.003 0.004 0.002 0.004 0.003 0.002 0.068 0.086 0.099 0.1 0.098 0.101 0.088 0.082 0.078 0.084 0.038 0.044 0.009 0.017 0.015 0.009 0.009 0.012 0.01 0.006 0.005 0.002 0.003 0.004 0.002 0.003 0.002 0 0 0 0 0.003 0.005 0.01 0.008 0.004 0.011 0.013 0.013 0.035 0.024 0.046 0.038 0.062 0.111 0.092 0.048 0.057 0.051 0.034 0.032 0.017 0.017 0.025 0.024 0.008 0.009 0.031 0.013 0.006 0.009 0.02 0.014 0.018 0.006 0.001 0.013 0.016 0.004 0.003 0 0.01 0 0.012 0.017 0.018 0.008 0.016 0.018 0.012 0.01 0.018 0.025 0.021 0.013 0 0 0 0.018 
0.034 0.019 0 0 0 0 0.003 0.002 0.001 0.002 0.003 0.001 0.002 0.002 0.001 0.003 0.005 0.006 0.004 0.007 0.011 0.007 0.008 0.009 0.014 0.005 0.005 0.004 0.005 0.004 0.008 0.014 0.023 0.011 0.034 0.059 0.022 0 0 0 0.048 0.004 0.012 0.043 0.072 0.029 0.019 0.007 0.005 0.053 0.049 0.048 0.018 0.015 0.015 0.019 0.121 0.306 1 0.333 0.097 0.06 0.03 0.049 0.069 0.147 0.08 0.109 0.077 0.062 0.037 0.017 0 0.004 0.001 0 0 0.002 0.001 0.003 0.004 0.008 0 0.024 0.041 0.037 0.031 0.025 0.006 0.006 0.006 0.002 0.017 0.027 0.015 0.013 0.017 0.04 0.014 0.008 0.01 0.041 0.01 0.005 0.001 0 0 0 0 0 0.015 0.033 0.027 0.019 0.026 0.029 0.025 0 0.002 0.008 0.029 0.029 0.023 0.008 0.017 0.008 0.008 0 0.001 0.001 0 0.002 0.006 0.008 0 0.004 0.004 0.015 0.022 0.016 0.016 0.009 0.012 0.004 0.004 0.002 0.001 0.003 0.001 0 0.004 0.008 0.01 0.008 0.007 0.006 0.008 0.003 0 0 0 0.002 0.004 0.005 0.007 0.004 0.002 0.002 0.002 0.002 0.001 0.002 0.004 0.008 0.003 0.017 0 0.02 0.009 0.007 0.01 0.019 0.016 0.008 0.001 0.002 0.005 0.01 0.009 0.009 0.01 0.004 0.01 0.008 0.003 0.004 0.01 0.004 0.002 0.004 0.009 0.006 0.005 0.005 0.003 0.003 0.003 0.003 0.004 0.002 0.002 0.002 0.002 0.026 0.03 0.036 0.039 0.038 0.04 0.034 0.03 0.03 0.029 0.019 0.019 0.007 0.009 0.009 0.006 0.007 0.01 0.008 0.004 0.001 0.001 0.002 0.001 0.001 0 0.001 0 0 0 0 0 0.002 0.002 0.001 0.002 0.007 0.004 0.004 0.013 0.01 0.02 0.015 0.022 0.044 0.039 0.029 0.025 0.023 0.015 0.012 0.004 0.006 0.007 0.003 0.001 0.002 0.006 0.003 0 0.001 0.002 0.004 0.01 0.004 0.004 0.008 0.009 0.007 0.002 0 0.006 0 0.008 0.009 0.01 0.004 0.008 0.01 0.005 0.003 0.005 0.008 0.007 0.006 0 0 0 0.01 
0.044 0.023 0.001 0.002 0.001 0.002 0.005 0.002 0.002 0.004 0.006 0.005 0.002 0.005 0.001 0.006 0.003 0.008 0.006 0.007 0.013 0.009 0.006 0.004 0.018 0.006 0.006 0.007 0.012 0.006 0.023 0.025 0.034 0.026 0.06 0.093 0.024 0 0 0 0.08 0.004 0.015 0.073 0.114 0.038 0.018 0.009 0.006 0.053 0.07 0.076 0.034 0.034 0.019 0.018 0.14 0.149 0.322 1 0.262 0.124 0.057 0.114 0.15 0.316 0.137 0.12 0.09 0.077 0.06 0.024 0 0.011 0.002 0.001 0.003 0.002 0.002 0.005 0.005 0.007 0.002 0.028 0.059 0.057 0.043 0.031 0.017 0.016 0.011 0.009 0.034 0.057 0.026 0.015 0.031 0.091 0.036 0.016 0.016 0.099 0.031 0.013 0.001 0.001 0.001 0 0 0 0.027 0.046 0.034 0.032 0.034 0.038 0.024 0.002 0.007 0.011 0.041 0.043 0.036 0.021 0.036 0.015 0.016 0 0 0.003 0.001 0.005 0.008 0.009 0.006 0.011 0.008 0.03 0.049 0.028 0.038 0.019 0.021 0.012 0.009 0.004 0.006 0.008 0.001 0 0.006 0.013 0.016 0.006 0.006 0.006 0.01 0.006 0 0 0 0.009 0.015 0.01 0.021 0.012 0.006 0.001 0.002 0.002 0.001 0.004 0.004 0.008 0.002 0.016 0.003 0.022 0.01 0.008 0.015 0.027 0.029 0.007 0.002 0.004 0.009 0.009 0.008 0.009 0.011 0.005 0.009 0.013 0.005 0.005 0.009 0.007 0.003 0.003 0.008 0.003 0.003 0.003 0.001 0 0 0 0.002 0.002 0.001 0.001 0 0.044 0.049 0.053 0.049 0.051 0.057 0.049 0.046 0.039 0.043 0.028 0.03 0.011 0.008 0.011 0.007 0.007 0.007 0.005 0.004 0.003 0.003 0.001 0.003 0.002 0.002 0.002 0.001 0.001 0.001 0.001 0.001 0.005 0.006 0.004 0.004 0.01 0.004 0.005 0.023 0.011 0.028 0.019 0.035 0.062 0.051 0.029 0.035 0.037 0.018 0.014 0.007 0.009 0.011 0.009 0.005 0.007 0.014 0.006 0.002 0.004 0.004 0.008 0.009 0.006 0.002 0.009 0.009 0.003 0.003 0 0.003 0 0.004 0.008 0.009 0.004 0.007 0.009 0.005 0.006 0.006 0.013 0.01 0.006 0 0 0 0.009 
0.033 0.015 0 0.002 0.001 0.002 0.005 0.002 0.001 0.001 0.003 0.005 0.001 0.001 0.001 0.001 0.003 0.001 0.003 0.006 0.009 0.003 0.003 0.005 0.013 0.002 0.001 0.001 0.003 0 0.011 0.013 0.013 0.018 0.035 0.049 0.013 0 0 0 0.039 0.005 0.015 0.044 0.057 0.03 0.012 0.005 0.004 0.034 0.039 0.041 0.012 0.018 0.016 0.017 0.051 0.049 0.093 0.316 1 0.103 0.056 0.079 0.097 0.117 0.065 0.058 0.048 0.043 0.033 0.013 0 0.006 0.001 0 0 0.001 0.001 0.002 0.002 0.003 0 0.02 0.035 0.033 0.034 0.029 0.036 0.03 0.022 0.014 0.088 0.183 0.021 0.048 0.073 0.273 0.134 0.07 0.063 0.299 0.132 0.066 0.003 0.005 0.005 0 0 0 0.018 0.036 0.029 0.026 0.028 0.028 0.02 0.004 0.006 0.009 0.03 0.035 0.028 0.01 0.028 0.011 0.011 0 0 0.001 0 0.001 0.017 0.011 0.007 0.022 0.034 0.089 0.145 0.073 0.082 0.042 0.046 0.014 0.007 0.004 0.004 0.003 0.002 0 0.001 0.005 0.009 0.002 0.001 0 0.005 0.004 0 0 0 0.018 0.033 0.021 0.046 0.03 0.02 0.009 0.01 0.011 0.007 0.004 0.004 0.009 0.002 0.017 0.002 0.018 0.005 0.013 0.013 0.021 0.02 0.013 0.003 0.005 0.007 0.007 0.005 0.007 0.007 0.004 0.005 0.007 0.001 0.002 0.005 0.003 0.003 0.001 0.005 0.003 0.003 0.001 0.001 0.001 0.001 0.001 0.001 0.003 0.003 0.003 0.003 0.029 0.037 0.039 0.036 0.033 0.038 0.034 0.03 0.028 0.033 0.02 0.016 0.005 0.01 0.01 0.006 0.002 0.007 0.006 0.002 0.001 0 0.001 0.001 0 0 0.001 0 0 0 0 0 0.002 0.004 0.002 0 0.004 0.004 0.005 0.012 0.009 0.013 0.014 0.024 0.031 0.031 0.021 0.016 0.015 0.015 0.015 0.009 0.009 0.017 0.013 0.008 0.007 0.016 0.007 0.004 0.001 0.005 0.005 0.005 0.002 0.003 0.005 0.005 0.002 0.002 0 0.002 0 0.003 0.004 0.005 0.002 0.003 0.005 0.001 0.004 0.005 0.007 0.004 0.003 0 0 0 0.005 
0.163 0.079 0.002 0.003 0.002 0.006 0.016 0.013 0.008 0.008 0.011 0.018 0.01 0.01 0.005 0.017 0.015 0.025 0.025 0.028 0.052 0.031 0.025 0.026 0.06 0.021 0.018 0.014 0.019 0.01 0.05 0.073 0.098 0.068 0.185 0.314 0.094 0 0 0 0.333 0.036 0.106 0.269 0.373 0.148 0.068 0.03 0.017 0.172 0.207 0.214 0.089 0.103 0.071 0.078 0.183 0.152 0.068 0.122 0.085 1 0.44 0.706 0.843 0.355 0.445 0.347 0.289 0.249 0.192 0.084 0 0.04 0.006 0 0.007 0.012 0.009 0.015 0.018 0.017 0.007 0.113 0.209 0.206 0.162 0.126 0.084 0.081 0.063 0.028 0.11 0.188 0.085 0.07 0.083 0.288 0.133 0.064 0.056 0.257 0.12 0.059 0.004 0.005 0.001 0 0 0 0.099 0.174 0.14 0.11 0.14 0.154 0.117 0.014 0.026 0.048 0.149 0.155 0.111 0.048 0.087 0.039 0.031 0.001 0.001 0.002 0 0.009 0.016 0.022 0.013 0.025 0.033 0.104 0.163 0.081 0.097 0.053 0.058 0.027 0.024 0.005 0.006 0.015 0.003 0 0.021 0.038 0.046 0.048 0.029 0.029 0.032 0.007 0 0 0 0.013 0.025 0.017 0.041 0.023 0.014 0.009 0.013 0.014 0.007 0.007 0.011 0.027 0.008 0.086 0.008 0.081 0.039 0.049 0.056 0.117 0.102 0.042 0.01 0.013 0.032 0.034 0.035 0.04 0.036 0.013 0.036 0.043 0.021 0.017 0.034 0.033 0.022 0.021 0.033 0.023 0.018 0.015 0.004 0.006 0.006 0.005 0.003 0.002 0.002 0.002 0 0.14 0.169 0.191 0.192 0.182 0.197 0.171 0.162 0.151 0.161 0.093 0.088 0.025 0.032 0.041 0.029 0.024 0.025 0.02 0.014 0.01 0.011 0.008 0.01 0.008 0.006 0.008 0.003 0.002 0.002 0.002 0.004 0.011 0.023 0.017 0.015 0.029 0.016 0.028 0.068 0.045 0.08 0.074 0.125 0.193 0.152 0.098 0.099 0.091 0.065 0.056 0.033 0.032 0.051 0.038 0.024 0.016 0.057 0.026 0.008 0.008 0.017 0.019 0.034 0.017 0.017 0.028 0.032 0.012 0.005 0 0.027 0 0.027 0.031 0.034 0.018 0.023 0.034 0.028 0.014 0.031 0.041 0.034 0.033 0 0 0 0.034 
0.071 0.028 0 0 0 0.002 0.002 0 0.002 0.002 0.003 0.007 0.004 0.003 0.002 0.006 0.009 0.011 0.008 0.013 0.024 0.016 0.012 0.012 0.022 0.012 0.009 0.005 0.009 0.004 0.021 0.032 0.043 0.027 0.092 0.144 0.048 0 0 0 0.157 0.009 0.045 0.148 0.178 0.069 0.029 0.016 0.01 0.088 0.098 0.102 0.035 0.034 0.027 0.03 0.081 0.066 0.031 0.06 0.033 0.424 1 0.426 0.403 0.161 0.201 0.157 0.14 0.123 0.092 0.035 0 0.017 0.003 0 0.004 0.008 0.007 0.012 0.009 0.016 0.006 0.052 0.098 0.097 0.078 0.053 0.033 0.028 0.021 0.011 0.042 0.085 0.044 0.019 0.036 0.117 0.048 0.021 0.019 0.101 0.043 0.02 0.002 0.001 0.001 0 0 0 0.028 0.068 0.056 0.041 0.052 0.059 0.052 0.009 0.016 0.024 0.064 0.064 0.049 0.014 0.027 0.014 0.013 0 0 0.002 0.001 0.006 0.012 0.009 0.006 0.011 0.018 0.053 0.074 0.039 0.042 0.026 0.031 0.007 0.006 0.007 0.01 0.011 0.003 0 0.007 0.021 0.024 0.017 0.013 0.007 0.015 0.007 0 0 0 0.008 0.01 0.009 0.019 0.012 0.006 0.005 0.008 0.011 0.002 0.002 0.002 0.006 0.002 0.038 0.001 0.039 0.018 0.015 0.024 0.055 0.051 0.012 0.003 0.004 0.013 0.014 0.016 0.013 0.019 0.007 0.011 0.014 0.008 0.005 0.01 0.008 0.007 0.012 0.009 0.007 0.006 0.007 0.003 0.002 0.002 0.001 0 0.001 0.001 0 0 0.057 0.071 0.078 0.075 0.076 0.085 0.079 0.071 0.056 0.063 0.039 0.04 0.019 0.018 0.015 0.015 0.016 0.023 0.009 0.01 0.007 0.011 0.007 0.005 0.004 0.003 0.005 0.002 0.001 0.001 0.001 0.003 0.006 0.007 0.003 0.004 0.015 0.004 0.01 0.033 0.026 0.038 0.032 0.056 0.088 0.063 0.042 0.047 0.046 0.027 0.023 0.011 0.013 0.023 0.016 0.007 0.007 0.02 0.009 0.004 0.007 0.012 0.008 0.01 0.007 0.005 0.008 0.01 0.005 0.001 0 0.006 0 0.008 0.01 0.01 0.005 0.006 0.01 0.009 0.006 0.012 0.018 0.017 0.014 0 0 0 0.01 
0.137 0.072 0 0 0.001 0.003 0.008 0.002 0.003 0.002 0.007 0.011 0.005 0.004 0.003 0.005 0.012 0.015 0.016 0.013 0.037 0.027 0.021 0.026 0.059 0.017 0.018 0.019 0.026 0.019 0.058 0.074 0.084 0.078 0.188 0.279 0.08 0 0 0 0.303 0.02 0.101 0.261 0.313 0.135 0.062 0.025 0.015 0.137 0.18 0.192 0.091 0.106 0.054 0.053 0.161 0.134 0.077 0.109 0.063 0.658 0.418 1 0.764 0.321 0.384 0.284 0.235 0.199 0.149 0.076 0 0.028 0.007 0.002 0.005 0.012 0.014 0.023 0.014 0.02 0.005 0.09 0.173 0.166 0.149 0.114 0.067 0.053 0.056 0.021 0.094 0.142 0.072 0.046 0.073 0.2 0.089 0.039 0.043 0.175 0.081 0.032 0.002 0.003 0.002 0 0 0 0.068 0.137 0.104 0.083 0.109 0.114 0.088 0.016 0.027 0.042 0.125 0.126 0.106 0.047 0.081 0.032 0.027 0.001 0.001 0.001 0 0.006 0.017 0.021 0.009 0.016 0.024 0.091 0.124 0.066 0.066 0.04 0.042 0.02 0.014 0.012 0.012 0.014 0.002 0 0.018 0.032 0.035 0.026 0.023 0.022 0.025 0.013 0 0 0 0.012 0.023 0.014 0.037 0.024 0.011 0.004 0.005 0.006 0.005 0.001 0.001 0.024 0.006 0.068 0.005 0.062 0.03 0.045 0.054 0.093 0.081 0.036 0.007 0.012 0.024 0.027 0.021 0.028 0.029 0.009 0.024 0.023 0.008 0.007 0.021 0.016 0.012 0.025 0.023 0.013 0.01 0.011 0.003 0.007 0.006 0.005 0.001 0.001 0.002 0.003 0.002 0.112 0.139 0.154 0.152 0.15 0.161 0.137 0.136 0.121 0.128 0.088 0.095 0.034 0.046 0.044 0.033 0.031 0.033 0.025 0.02 0.014 0.016 0.009 0.012 0.012 0.008 0.009 0.003 0.001 0.003 0.005 0.001 0.009 0.019 0.007 0.008 0.024 0.018 0.024 0.062 0.053 0.086 0.061 0.092 0.146 0.127 0.086 0.099 0.094 0.052 0.04 0.022 0.03 0.046 0.029 0.014 0.02 0.057 0.025 0.01 0.014 0.025 0.022 0.022 0.016 0.009 0.02 0.021 0.006 0.004 0 0.012 0 0.011 0.018 0.021 0.011 0.017 0.021 0.019 0.012 0.02 0.028 0.026 0.018 0 0 0 0.021 
0.193 0.089 0 0.004 0.006 0.008 0.01 0.008 0.006 0.004 0.007 0.013 0.006 0.005 0.003 0.015 0.018 0.029 0.025 0.034 0.042 0.04 0.034 0.035 0.069 0.02 0.028 0.023 0.034 0.018 0.061 0.079 0.112 0.089 0.251 0.369 0.099 0 0 0 0.397 0.031 0.11 0.355 0.434 0.19 0.084 0.04 0.022 0.208 0.238 0.268 0.093 0.121 0.082 0.086 0.218 0.181 0.094 0.166 0.08 0.787 0.38 0.779 1 0.445 0.517 0.406 0.343 0.289 0.226 0.101 0 0.042 0.003 0 0.003 0.01 0.011 0.019 0.022 0.029 0.007 0.157 0.278 0.264 0.222 0.177 0.075 0.063 0.062 0.024 0.098 0.144 0.104 0.059 0.088 0.222 0.097 0.047 0.05 0.198 0.077 0.036 0.002 0.004 0.001 0 0 0 0.088 0.195 0.161 0.124 0.149 0.168 0.12 0.024 0.038 0.055 0.182 0.174 0.157 0.061 0.114 0.049 0.048 0 0.001 0.007 0.002 0.011 0.025 0.031 0.018 0.023 0.023 0.077 0.113 0.053 0.076 0.044 0.066 0.032 0.026 0.015 0.019 0.023 0.002 0 0.023 0.048 0.062 0.043 0.034 0.03 0.039 0.018 0 0 0 0.008 0.015 0.018 0.03 0.014 0.008 0.008 0.008 0.01 0.006 0.005 0.013 0.038 0.009 0.112 0.008 0.102 0.046 0.052 0.07 0.129 0.119 0.044 0.014 0.02 0.048 0.056 0.048 0.055 0.061 0.023 0.041 0.05 0.021 0.019 0.038 0.025 0.022 0.029 0.034 0.022 0.017 0.016 0.003 0.007 0.007 0.007 0.003 0.003 0.002 0.001 0.001 0.17 0.204 0.223 0.216 0.212 0.236 0.191 0.175 0.164 0.187 0.109 0.098 0.026 0.046 0.041 0.03 0.03 0.039 0.027 0.016 0.013 0.015 0.012 0.012 0.005 0.004 0.008 0.005 0.002 0.001 0.004 0.003 0.01 0.021 0.015 0.013 0.026 0.015 0.022 0.083 0.054 0.09 0.091 0.14 0.237 0.194 0.119 0.114 0.103 0.065 0.052 0.032 0.031 0.052 0.034 0.014 0.021 0.053 0.023 0.01 0.01 0.019 0.017 0.037 0.025 0.013 0.03 0.037 0.011 0.004 0 0.019 0 0.022 0.027 0.038 0.025 0.028 0.038 0.026 0.023 0.034 0.053 0.045 0.037 0 0 0 0.038 
0.1 0.055 0 0.001 0 0.004 0.007 0.002 0.004 0.005 0.006 0.01 0.003 0.006 0.004 0.009 0.005 0.017 0.019 0.025 0.037 0.025 0.022 0.019 0.042 0.012 0.021 0.012 0.008 0.005 0.032 0.048 0.072 0.063 0.163 0.254 0.083 0 0 0 0.207 0.018 0.061 0.181 0.278 0.106 0.046 0.03 0.021 0.127 0.166 0.179 0.069 0.093 0.053 0.054 0.478 0.232 0.167 0.356 0.116 0.359 0.171 0.342 0.446 1 0.362 0.278 0.203 0.169 0.146 0.06 0 0.019 0.007 0.003 0.004 0.009 0.007 0.011 0.008 0.011 0.003 0.075 0.15 0.135 0.113 0.092 0.046 0.044 0.035 0.016 0.052 0.098 0.048 0.028 0.055 0.134 0.055 0.021 0.023 0.122 0.056 0.033 0.002 0.003 0.001 0 0 0 0.054 0.101 0.083 0.062 0.075 0.088 0.062 0.011 0.021 0.035 0.101 0.094 0.087 0.034 0.073 0.033 0.026 0.001 0.001 0.005 0.001 0.007 0.016 0.018 0.008 0.012 0.014 0.052 0.082 0.05 0.046 0.036 0.037 0.014 0.01 0.007 0.009 0.012 0.003 0 0.007 0.023 0.025 0.025 0.021 0.02 0.022 0.008 0 0 0 0.011 0.019 0.01 0.034 0.018 0.01 0.002 0.006 0.007 0.007 0.003 0.006 0.018 0.002 0.044 0.003 0.046 0.019 0.029 0.037 0.06 0.051 0.032 0.007 0.01 0.018 0.018 0.019 0.021 0.02 0.007 0.021 0.024 0.008 0.008 0.019 0.011 0.008 0.012 0.018 0.006 0.005 0.006 0.003 0.002 0.001 0.001 0 0 0.001 0.001 0 0.089 0.111 0.123 0.113 0.121 0.127 0.11 0.105 0.086 0.097 0.056 0.063 0.011 0.023 0.018 0.013 0.014 0.014 0.01 0.008 0.007 0.006 0.007 0.008 0.006 0.002 0.006 0.004 0.003 0.002 0.003 0.003 0.01 0.012 0.008 0.01 0.017 0.007 0.016 0.046 0.029 0.059 0.049 0.072 0.131 0.108 0.068 0.071 0.066 0.045 0.037 0.023 0.025 0.033 0.019 0.012 0.01 0.038 0.013 0.005 0.006 0.016 0.013 0.019 0.01 0.008 0.015 0.018 0.003 0.003 0 0.009 0 0.011 0.015 0.019 0.009 0.015 0.019 0.015 0.011 0.017 0.02 0.02 0.017 0 0 0 0.019 
0.287 0.151 0 0.006 0.003 0.006 0.019 0.011 0.01 0.01 0.015 0.022 0.014 0.017 0.012 0.026 0.023 0.041 0.045 0.054 0.098 0.06 0.045 0.048 0.12 0.035 0.032 0.038 0.048 0.03 0.11 0.149 0.2 0.155 0.343 0.66 0.183 0 0 0 0.401 0.043 0.156 0.418 0.774 0.273 0.127 0.068 0.039 0.35 0.427 0.473 0.183 0.211 0.126 0.137 0.263 0.285 0.134 0.182 0.071 0.521 0.242 0.496 0.65 0.494 1 0.771 0.589 0.495 0.384 0.169 0 0.075 0.01 0.002 0.007 0.017 0.014 0.03 0.025 0.045 0.016 0.238 0.428 0.404 0.33 0.258 0.125 0.105 0.104 0.039 0.108 0.14 0.116 0.038 0.073 0.16 0.069 0.024 0.029 0.148 0.064 0.038 0.003 0.006 0.004 0 0 0 0.149 0.304 0.251 0.205 0.24 0.269 0.201 0.029 0.056 0.091 0.268 0.277 0.22 0.082 0.148 0.058 0.047 0.001 0.003 0.007 0.003 0.013 0.016 0.027 0.01 0.021 0.018 0.073 0.111 0.054 0.058 0.042 0.051 0.017 0.021 0.014 0.018 0.023 0.006 0 0.03 0.069 0.08 0.063 0.036 0.038 0.045 0.019 0 0 0 0.012 0.024 0.022 0.034 0.023 0.017 0.008 0.009 0.01 0.008 0.009 0.016 0.044 0.009 0.144 0.005 0.151 0.056 0.082 0.097 0.197 0.182 0.073 0.022 0.03 0.047 0.058 0.05 0.067 0.073 0.024 0.055 0.064 0.033 0.026 0.054 0.042 0.028 0.04 0.052 0.026 0.022 0.02 0.007 0.011 0.01 0.008 0.005 0.003 0.004 0.004 0.004 0.249 0.298 0.336 0.321 0.324 0.361 0.305 0.304 0.262 0.277 0.16 0.168 0.042 0.076 0.069 0.046 0.047 0.066 0.044 0.032 0.025 0.028 0.022 0.021 0.015 0.012 0.015 0.001 0.001 0.001 0.002 0.011 0.022 0.023 0.019 0.025 0.055 0.025 0.033 0.136 0.101 0.158 0.145 0.239 0.372 0.31 0.198 0.184 0.175 0.12 0.096 0.052 0.066 0.088 0.049 0.025 0.023 0.087 0.035 0.016 0.021 0.04 0.032 0.054 0.031 0.017 0.046 0.051 0.017 0.011 0 0.035 0 0.037 0.05 0.053 0.033 0.042 0.053 0.045 0.025 0.05 0.065 0.054 0.05 0 0 0 0.053 
0.289 0.133 0.001 0.005 0.006 0.011 0.017 0.007 0.009 0.012 0.018 0.023 0.013 0.015 0.009 0.019 0.031 0.044 0.04 0.041 0.078 0.055 0.047 0.043 0.107 0.034 0.034 0.025 0.038 0.024 0.076 0.118 0.169 0.095 0.228 0.407 0.134 0 0 0 0.29 0.028 0.092 0.276 0.533 0.277 0.129 0.053 0.036 0.323 0.353 0.373 0.13 0.147 0.115 0.133 0.173 0.341 0.126 0.139 0.056 0.333 0.161 0.308 0.416 0.299 0.611 1 0.628 0.509 0.364 0.146 0 0.074 0.016 0.002 0.006 0.018 0.015 0.037 0.031 0.039 0.012 0.202 0.425 0.381 0.313 0.24 0.097 0.083 0.069 0.03 0.081 0.094 0.075 0.031 0.057 0.121 0.056 0.023 0.021 0.101 0.047 0.02 0.007 0.006 0.001 0 0 0 0.147 0.298 0.24 0.182 0.221 0.248 0.178 0.028 0.051 0.089 0.277 0.269 0.205 0.066 0.128 0.055 0.051 0 0.001 0.006 0.004 0.016 0.016 0.029 0.018 0.014 0.013 0.05 0.076 0.03 0.035 0.027 0.043 0.022 0.017 0.021 0.029 0.03 0.01 0 0.041 0.08 0.085 0.076 0.061 0.06 0.063 0.024 0 0 0 0.008 0.012 0.006 0.015 0.012 0.009 0.003 0.006 0.006 0.01 0.008 0.013 0.042 0.013 0.164 0.011 0.152 0.065 0.065 0.095 0.186 0.164 0.065 0.025 0.029 0.053 0.064 0.058 0.074 0.079 0.034 0.068 0.075 0.032 0.025 0.065 0.047 0.033 0.042 0.06 0.031 0.025 0.023 0.007 0.01 0.01 0.007 0.01 0.008 0.006 0.002 0.001 0.249 0.289 0.336 0.337 0.33 0.358 0.304 0.301 0.238 0.273 0.161 0.153 0.05 0.071 0.066 0.053 0.047 0.063 0.042 0.029 0.025 0.026 0.011 0.02 0.018 0.01 0.014 0.005 0.004 0.002 0.007 0.009 0.021 0.033 0.021 0.025 0.045 0.022 0.04 0.128 0.09 0.152 0.131 0.235 0.374 0.3 0.202 0.171 0.163 0.121 0.101 0.059 0.052 0.087 0.052 0.033 0.029 0.093 0.036 0.019 0.023 0.047 0.033 0.065 0.032 0.021 0.055 0.061 0.026 0.014 0 0.034 0 0.039 0.056 0.064 0.039 0.047 0.064 0.049 0.03 0.052 0.072 0.06 0.056 0 0 0 0.064 
0.447 0.205 0.003 0.01 0.007 0.019 0.034 0.017 0.018 0.016 0.032 0.039 0.02 0.022 0.01 0.023 0.045 0.057 0.064 0.069 0.133 0.087 0.067 0.068 0.154 0.053 0.046 0.026 0.035 0.011 0.089 0.128 0.202 0.101 0.219 0.392 0.114 0 0 0 0.257 0.029 0.089 0.25 0.529 0.415 0.191 0.078 0.053 0.48 0.481 0.464 0.174 0.165 0.162 0.194 0.12 0.199 0.073 0.091 0.045 0.271 0.135 0.243 0.328 0.229 0.49 0.608 1 0.798 0.524 0.271 0 0.1 0.018 0.004 0.013 0.023 0.016 0.049 0.04 0.051 0.017 0.336 0.657 0.546 0.452 0.347 0.138 0.123 0.087 0.044 0.11 0.116 0.062 0.044 0.1 0.125 0.06 0.031 0.028 0.11 0.055 0.03 0.008 0.006 0.006 0 0 0 0.233 0.453 0.364 0.269 0.339 0.392 0.27 0.043 0.081 0.14 0.424 0.424 0.337 0.129 0.252 0.112 0.094 0 0.006 0.016 0.003 0.031 0.032 0.063 0.032 0.032 0.014 0.056 0.09 0.049 0.045 0.039 0.061 0.039 0.044 0.026 0.034 0.048 0.013 0 0.052 0.11 0.12 0.095 0.087 0.081 0.086 0.026 0 0 0 0.008 0.016 0.009 0.034 0.017 0.009 0.003 0.007 0.007 0.008 0.019 0.025 0.074 0.019 0.213 0.016 0.219 0.094 0.109 0.147 0.294 0.271 0.112 0.029 0.04 0.075 0.089 0.089 0.092 0.098 0.035 0.084 0.101 0.038 0.029 0.077 0.054 0.045 0.056 0.074 0.043 0.031 0.032 0.006 0.015 0.012 0.01 0.007 0.009 0.007 0.006 0.004 0.385 0.467 0.525 0.51 0.491 0.54 0.458 0.445 0.388 0.445 0.235 0.241 0.072 0.101 0.096 0.06 0.068 0.082 0.067 0.033 0.022 0.033 0.025 0.025 0.016 0.011 0.019 0.008 0.004 0.005 0.005 0.014 0.034 0.042 0.036 0.033 0.077 0.044 0.066 0.186 0.121 0.214 0.187 0.337 0.562 0.431 0.265 0.262 0.243 0.18 0.163 0.103 0.093 0.147 0.092 0.045 0.044 0.158 0.058 0.031 0.035 0.066 0.059 0.077 0.034 0.027 0.061 0.073 0.028 0.011 0 0.038 0 0.044 0.065 0.077 0.046 0.061 0.077 0.066 0.046 0.072 0.105 0.098 0.076 0 0 0 0.077 
0.327 0.173 0.002 0.008 0.006 0.007 0.017 0.011 0.007 0.015 0.023 0.027 0.016 0.019 0.009 0.028 0.034 0.043 0.045 0.055 0.104 0.059 0.05 0.049 0.137 0.044 0.034 0.028 0.031 0.016 0.062 0.087 0.148 0.077 0.151 0.249 0.078 0 0 0 0.178 0.031 0.076 0.202 0.358 0.303 0.132 0.048 0.035 0.316 0.338 0.332 0.123 0.121 0.133 0.149 0.11 0.162 0.061 0.078 0.029 0.201 0.085 0.182 0.238 0.185 0.328 0.421 0.644 1 0.476 0.211 0 0.082 0.004 0.002 0.003 0.011 0.013 0.032 0.031 0.042 0.015 0.296 0.575 0.429 0.34 0.262 0.094 0.081 0.061 0.028 0.067 0.075 0.053 0.034 0.062 0.086 0.038 0.017 0.016 0.069 0.031 0.015 0.012 0.011 0.009 0 0 0 0.166 0.335 0.261 0.205 0.261 0.3 0.236 0.03 0.063 0.097 0.303 0.291 0.239 0.084 0.176 0.061 0.054 0 0.001 0.006 0.001 0.017 0.016 0.033 0.012 0.02 0.004 0.032 0.049 0.026 0.026 0.021 0.038 0.026 0.015 0.018 0.028 0.032 0.011 0 0.051 0.093 0.103 0.084 0.056 0.055 0.069 0.03 0 0 0 0.008 0.013 0.007 0.022 0.009 0.006 0.002 0.005 0.006 0.012 0.014 0.018 0.064 0.014 0.162 0.011 0.181 0.074 0.106 0.132 0.235 0.209 0.089 0.018 0.027 0.061 0.077 0.073 0.082 0.085 0.03 0.075 0.089 0.039 0.03 0.071 0.052 0.033 0.041 0.062 0.034 0.027 0.025 0.008 0.01 0.009 0.007 0.006 0.008 0.009 0.007 0.005 0.293 0.349 0.387 0.364 0.369 0.417 0.361 0.334 0.303 0.327 0.174 0.18 0.058 0.076 0.065 0.044 0.054 0.07 0.048 0.027 0.018 0.023 0.016 0.016 0.009 0.005 0.012 0.005 0.003 0.003 0.003 0.008 0.019 0.031 0.017 0.023 0.054 0.027 0.053 0.15 0.101 0.164 0.153 0.264 0.414 0.323 0.197 0.217 0.194 0.126 0.106 0.074 0.066 0.1 0.058 0.029 0.03 0.099 0.041 0.019 0.031 0.046 0.038 0.072 0.029 0.027 0.059 0.068 0.025 0.009 0 0.04 0 0.049 0.062 0.071 0.034 0.042 0.071 0.05 0.032 0.058 0.086 0.077 0.069 0 0 0 0.071 
0.328 0.15 0.001 0.006 0.007 0.013 0.02 0.009 0.011 0.014 0.02 0.026 0.017 0.019 0.009 0.025 0.026 0.052 0.043 0.046 0.1 0.07 0.042 0.04 0.111 0.038 0.027 0.026 0.032 0.016 0.076 0.11 0.185 0.081 0.141 0.206 0.061 0 0 0 0.152 0.016 0.068 0.158 0.27 0.268 0.118 0.048 0.035 0.32 0.409 0.451 0.15 0.135 0.145 0.155 0.088 0.127 0.045 0.066 0.029 0.159 0.076 0.147 0.202 0.151 0.276 0.323 0.463 0.576 1 0.399 0 0.086 0.008 0.005 0.01 0.021 0.015 0.037 0.031 0.052 0.02 0.2 0.385 0.309 0.285 0.222 0.098 0.082 0.056 0.034 0.054 0.061 0.047 0.028 0.049 0.069 0.032 0.013 0.007 0.058 0.025 0.01 0.005 0.005 0.004 0 0 0 0.163 0.322 0.25 0.183 0.238 0.271 0.21 0.025 0.047 0.082 0.273 0.266 0.191 0.084 0.159 0.063 0.056 0 0 0.003 0.002 0.021 0.016 0.028 0.005 0.003 0.007 0.035 0.049 0.027 0.028 0.027 0.036 0.019 0.021 0.021 0.026 0.027 0.008 0 0.045 0.081 0.09 0.075 0.056 0.055 0.066 0.026 0 0 0 0.004 0.007 0.003 0.011 0.004 0.003 0.002 0.002 0.003 0.009 0.007 0.014 0.046 0.014 0.17 0.018 0.154 0.066 0.086 0.109 0.216 0.209 0.068 0.017 0.029 0.055 0.064 0.059 0.075 0.075 0.028 0.061 0.077 0.033 0.026 0.062 0.041 0.036 0.04 0.059 0.036 0.025 0.022 0.008 0.01 0.006 0.007 0.012 0.007 0.007 0.005 0.003 0.262 0.314 0.36 0.356 0.353 0.387 0.338 0.325 0.275 0.301 0.158 0.193 0.055 0.07 0.065 0.053 0.049 0.074 0.048 0.032 0.023 0.022 0.016 0.023 0.016 0.015 0.021 0.009 0.006 0.005 0.011 0.008 0.024 0.03 0.022 0.024 0.06 0.032 0.06 0.152 0.11 0.182 0.164 0.308 0.458 0.339 0.202 0.222 0.207 0.116 0.096 0.06 0.052 0.082 0.053 0.034 0.038 0.108 0.044 0.017 0.016 0.038 0.04 0.064 0.033 0.03 0.057 0.062 0.015 0.012 0 0.039 0 0.045 0.056 0.063 0.032 0.037 0.063 0.049 0.035 0.051 0.076 0.065 0.057 0 0 0 0.063 
0.171 0.084 0 0 0 0.005 0.013 0.006 0.006 0.007 0.009 0.013 0.005 0.006 0.002 0.013 0.017 0.019 0.017 0.021 0.062 0.034 0.024 0.023 0.067 0.022 0.019 0.022 0.035 0.015 0.062 0.084 0.104 0.043 0.075 0.109 0.037 0 0 0 0.075 0.012 0.03 0.083 0.139 0.163 0.073 0.025 0.017 0.173 0.213 0.234 0.09 0.096 0.126 0.156 0.036 0.059 0.013 0.025 0.015 0.086 0.033 0.076 0.103 0.067 0.144 0.169 0.258 0.299 0.479 1 0 0.099 0.009 0.001 0.009 0.019 0.019 0.025 0.021 0.024 0.006 0.114 0.226 0.171 0.164 0.135 0.037 0.03 0.025 0.014 0.037 0.042 0.02 0.014 0.034 0.044 0.017 0.012 0.007 0.04 0.016 0.008 0.004 0.001 0.002 0 0 0 0.095 0.177 0.133 0.107 0.139 0.154 0.112 0.016 0.03 0.056 0.166 0.167 0.124 0.04 0.093 0.033 0.025 0 0 0.002 0.001 0.005 0.011 0.018 0.006 0.012 0.009 0.023 0.029 0.013 0.019 0.014 0.023 0.008 0.01 0.006 0.01 0.015 0.005 0 0.021 0.044 0.048 0.037 0.033 0.027 0.026 0.008 0 0 0 0.003 0.006 0.002 0.009 0.005 0.002 0.001 0.003 0.003 0 0.006 0.008 0.025 0.005 0.077 0.007 0.085 0.028 0.046 0.051 0.121 0.117 0.037 0.005 0.01 0.02 0.031 0.031 0.039 0.041 0.009 0.033 0.042 0.014 0.01 0.034 0.024 0.017 0.026 0.034 0.016 0.011 0.011 0.005 0.004 0.004 0.004 0.002 0.003 0.003 0.001 0.001 0.162 0.188 0.213 0.2 0.216 0.235 0.188 0.18 0.142 0.176 0.1 0.111 0.021 0.05 0.055 0.04 0.035 0.05 0.042 0.031 0.021 0.029 0.019 0.018 0.013 0.01 0.013 0.007 0.002 0.003 0.007 0.009 0.022 0.014 0.014 0.025 0.063 0.035 0.056 0.154 0.087 0.111 0.158 0.299 0.279 0.215 0.118 0.141 0.13 0.075 0.061 0.04 0.045 0.052 0.032 0.016 0.022 0.054 0.019 0.014 0.014 0.024 0.018 0.034 0.015 0.01 0.028 0.032 0.013 0.004 0 0.022 0 0.023 0.032 0.034 0.019 0.025 0.034 0.023 0.018 0.029 0.042 0.035 0.031 0 0 0 0.034 
0 0 0 0 0 0 0 0 0 0 0 0 0 0 0 0 0 0 0 0 0 0 0 0 0 0 0 0 0 0 0 0 0 0 0 0 0 0 0 0 0 0 0 0 0 0 0 0 0 0 0 0 0 0 0 0 0 0 0 0 0 0 0 0 0 0 0 0 0 0 0 0 1 0 0 0 0 0 0 0 0 0 0 0 0 0 0 0 0 0 0 0 0 0 0 0 0 0 0 0 0 0 0 0 0 0 0 0 0 0 0 0 0 0 0 0 0 0 0 0 0 0 0 0 0 0 0 0 0 0 0 0 0 0 0 0 0 0 0 0 0 0 0 0 0 0 0 0 0 0 0 0 0 0 0 0 0 0 0 0 0 0 0 0 0 0 0 0 0 0 0 0 0 0 0 0 0 0 0 0 0 0 0 0 0 0 0 0 0 0 0 0 0 0 0 0 0 0 0 0 0 0 0 0 0 0 0 0 0 0 0 0 0 0 0 0 0 0 0 0 0 0 0 0 0 0 0 0 0 0 0 0 0 0 0 0 0 0 0 0 0 0 0 0 0 0 0 0 0 0 0 0 0 0 0 0 0 0 0 0 0 0 0 0 0 0 0 0 0 0 0 0 0 0 0 0 0 0 0 0 0 0 0 0 0 0 0 0 0 0 0 0 0 0 0 0 0 0 0 0 0 0 
0.094 0.056 0 0 0 0.001 0.006 0.003 0.003 0.003 0.003 0.004 0.001 0.003 0.002 0.006 0.005 0.012 0.014 0.02 0.038 0.02 0.02 0.021 0.046 0.016 0.013 0.007 0.007 0.003 0.015 0.026 0.036 0.021 0.045 0.056 0.023 0 0 0 0.037 0.003 0.014 0.041 0.07 0.07 0.033 0.015 0.007 0.067 0.082 0.085 0.044 0.049 0.083 0.116 0.02 0.029 0.011 0.017 0.006 0.034 0.014 0.036 0.04 0.037 0.068 0.086 0.114 0.1 0.097 0.093 0 1 0.004 0 0.003 0.009 0.009 0.014 0.015 0.018 0.004 0.051 0.094 0.081 0.078 0.057 0.018 0.017 0.013 0.005 0.014 0.017 0.012 0.006 0.015 0.014 0.006 0.002 0.004 0.012 0.005 0.002 0 0 0 0 0 0 0.053 0.097 0.072 0.055 0.068 0.079 0.056 0.006 0.01 0.021 0.076 0.079 0.058 0.024 0.054 0.027 0.024 0.001 0.001 0.003 0.002 0.009 0.005 0.014 0.004 0.007 0.003 0.009 0.012 0.008 0.005 0.005 0.007 0.006 0.011 0.006 0.006 0.005 0.002 0 0.008 0.02 0.021 0.018 0.01 0.011 0.018 0.006 0 0 0 0.002 0.003 0.004 0.006 0.001 0 0.002 0.002 0.002 0.002 0 0 0.016 0.003 0.043 0.003 0.044 0.012 0.025 0.025 0.058 0.053 0.024 0.004 0.009 0.016 0.017 0.018 0.014 0.018 0.003 0.014 0.016 0.002 0.002 0.012 0.007 0.009 0.015 0.012 0.008 0.005 0.004 0.001 0.002 0.002 0.001 0.001 0.001 0 0 0 0.082 0.098 0.111 0.099 0.116 0.121 0.104 0.091 0.081 0.1 0.053 0.055 0.02 0.032 0.024 0.021 0.022 0.031 0.021 0.015 0.011 0.016 0.006 0.008 0.007 0.004 0.005 0 0 0 0.001 0.013 0.018 0.007 0.007 0.012 0.038 0.021 0.04 0.118 0.056 0.056 0.12 0.244 0.147 0.094 0.056 0.067 0.068 0.037 0.035 0.022 0.019 0.026 0.015 0.004 0.01 0.032 0.011 0.004 0.01 0.013 0.008 0.012 0.005 0.005 0.009 0.012 0.004 0.003 0 0.009 0 0.01 0.011 0.012 0.006 0.01 0.012 0.008 0.007 0.014 0.019 0.016 0.013 0 0 0 0.012 
0.022 0.014 0 0.001 0.002 0.001 0.001 0.002 0 0 0.002 0.002 0.001 0.001 0 0.001 0.004 0.002 0.002 0.004 0.011 0.005 0.002 0 0.009 0.001 0.001 0.002 0.003 0.003 0.009 0.009 0.008 0.004 0.011 0.012 0.006 0 0 0 0.007 0.001 0.004 0.01 0.013 0.017 0.014 0.004 0.003 0.013 0.014 0.013 0.01 0.007 0.011 0.012 0.002 0.009 0.004 0.001 0 0.007 0.001 0.008 0.01 0.004 0.012 0.015 0.02 0.02 0.018 0.008 0 0.001 1 0.004 0.017 0.058 0.065 0.23 0.164 0.104 0.038 0.012 0.023 0.015 0.018 0.011 0.002 0.002 0.001 0.001 0.003 0.003 0.002 0.002 0.003 0.004 0.001 0.001 0 0.002 0.001 0.001 0.008 0.002 0.004 0 0 0 0.009 0.025 0.023 0.012 0.017 0.022 0.017 0.002 0.003 0.003 0.017 0.017 0.016 0.006 0.014 0.006 0.004 0 0 0 0 0 0.002 0.002 0 0 0.001 0.002 0.003 0.001 0.003 0.001 0.002 0.002 0.001 0.002 0.002 0.002 0 0 0.017 0.035 0.037 0.026 0.012 0.007 0.005 0.001 0 0 0 0 0 0 0 0 0 0 0 0 0 0.007 0.005 0.009 0.023 0.01 0.006 0.03 0.02 0.007 0.005 0.017 0.016 0.007 0.005 0.01 0.028 0.034 0.032 0.041 0.036 0.013 0.047 0.038 0.015 0.022 0.047 0.035 0.064 0.136 0.056 0.052 0.044 0.043 0.014 0.016 0.012 0.01 0.015 0.01 0.009 0.007 0.005 0.016 0.021 0.023 0.024 0.024 0.024 0.02 0.02 0.022 0.023 0.033 0.016 0.018 0.058 0.052 0.088 0.185 0.114 0.063 0.041 0.034 0.04 0.024 0.028 0.033 0.025 0.026 0.007 0.005 0.004 0.009 0.002 0.004 0.001 0.003 0.004 0.007 0.005 0.007 0.021 0.046 0.019 0.019 0.016 0.023 0.02 0.014 0.019 0.019 0.011 0.009 0.006 0.005 0.01 0.008 0.003 0.006 0.014 0.004 0.001 0.005 0.008 0.016 0.047 0.024 0.016 0.036 0.043 0.015 0.012 0 0.023 0 0.029 0.037 0.047 0.025 0.027 0.047 0.03 0.022 0.032 0.042 0.038 0.024 0 0 0 0.047 
0.008 0.003 0 0 0 0 0 0 0 0 0 0 0 0 0 0 0 0 0 0 0.002 0 0 0.001 0.003 0.001 0 0 0 0 0.001 0.001 0.001 0.001 0.001 0.001 0 0 0 0 0.001 0 0.003 0.003 0.002 0.003 0.002 0 0 0 0.002 0.001 0.002 0.001 0.001 0.001 0 0 0 0 0 0 0 0 0 0 0.001 0.001 0.003 0.002 0 0 0 0.001 0.006 1 0.303 0.147 0.098 0.027 0.016 0.022 0.008 0.001 0.003 0.003 0.004 0.005 0.001 0.001 0.001 0 0.001 0.001 0.002 0.001 0 0 0 0 0 0 0 0 0.001 0 0 0 0 0 0.002 0.007 0.006 0.004 0.005 0.006 0.003 0 0 0 0.006 0.006 0.005 0.002 0.004 0.001 0 0 0 0 0 0 0 0 0 0 0 0 0 0 0 0 0 0 0 0 0 0.001 0 0 0.002 0.006 0.006 0.004 0.003 0.001 0.001 0 0 0 0 0 0 0 0 0 0 0 0 0 0 0.001 0.001 0.002 0.002 0.003 0.001 0.005 0.004 0.004 0.006 0.005 0.004 0.001 0.001 0.001 0.003 0.004 0.004 0.004 0.005 0.002 0.006 0.005 0.003 0.002 0.005 0.002 0.007 0.016 0.006 0.004 0.003 0.004 0 0.001 0.001 0.001 0.001 0.001 0.001 0 0 0.005 0.005 0.008 0.007 0.007 0.008 0.008 0.007 0.004 0.009 0.014 0.008 0.005 0.023 0.019 0.029 0.026 0.031 0.03 0.05 0.079 0.033 0.039 0.071 0.086 0.14 0.084 0.036 0.026 0.028 0.06 0 0 0 0 0 0.001 0 0.002 0.002 0.016 0.007 0.002 0.002 0.005 0.005 0.001 0.006 0.008 0.002 0.003 0.001 0.001 0.001 0 0 0 0.002 0 0 0 0.002 0.002 0.005 0.003 0.002 0.004 0.006 0.009 0.029 0 0.002 0 0.004 0.005 0.005 0.003 0.004 0.005 0.003 0.003 0.005 0.007 0.006 0.004 0 0 0 0.005 
0.018 0.011 0 0.001 0.001 0.002 0.003 0.002 0 0 0.002 0.003 0 0 0 0.001 0.001 0.002 0.003 0.003 0.007 0.004 0.001 0 0.007 0.003 0.001 0 0.001 0.001 0.001 0.002 0.004 0.002 0.003 0.005 0 0 0 0 0.002 0.003 0.007 0.005 0.007 0.017 0.007 0.002 0.001 0.005 0.006 0.008 0.005 0.005 0.001 0.003 0.004 0.005 0.001 0 0.001 0.003 0.002 0.005 0.005 0.005 0.007 0.008 0.012 0.008 0.004 0.004 0 0.003 0.033 0.287 1 0.505 0.329 0.103 0.069 0.07 0.014 0.008 0.013 0.015 0.017 0.012 0.007 0.007 0.007 0.003 0.006 0.004 0.001 0.001 0.006 0.003 0.001 0 0 0.002 0.001 0.001 0 0 0.002 0 0 0 0.007 0.019 0.019 0.015 0.016 0.019 0.013 0.002 0.003 0.006 0.016 0.018 0.013 0.008 0.014 0.006 0.004 0 0 0 0 0 0 0.001 0.001 0.001 0 0 0.001 0 0 0 0.002 0.002 0.002 0.004 0.005 0.005 0.001 0 0.007 0.016 0.017 0.016 0.009 0.007 0.006 0.003 0 0 0 0 0 0 0 0 0 0 0 0 0 0 0 0.005 0.01 0.013 0.005 0.016 0.01 0.004 0.01 0.017 0.013 0.005 0.006 0.007 0.014 0.019 0.02 0.019 0.016 0.007 0.022 0.02 0.012 0.012 0.023 0.011 0.027 0.059 0.032 0.027 0.02 0.023 0.006 0.009 0.006 0.007 0.004 0.003 0.001 0.003 0.002 0.015 0.022 0.022 0.02 0.016 0.021 0.015 0.015 0.018 0.025 0.038 0.015 0.016 0.061 0.061 0.108 0.098 0.099 0.1 0.167 0.267 0.123 0.141 0.275 0.294 0.449 0.279 0.134 0.093 0.093 0.203 0.001 0.001 0.004 0.004 0.003 0.006 0.005 0.007 0.01 0.043 0.013 0.005 0.006 0.013 0.01 0.006 0.014 0.013 0.009 0.007 0.004 0.004 0.008 0.007 0.001 0.003 0.008 0.004 0 0.001 0.003 0.007 0.023 0.01 0.01 0.017 0.023 0.024 0.087 0 0.018 0 0.016 0.022 0.023 0.014 0.019 0.023 0.016 0.009 0.019 0.022 0.016 0.014 0 0 0 0.023 
0.04 0.024 0 0.002 0.001 0.002 0.007 0.004 0.002 0.002 0.004 0.005 0.002 0.002 0.001 0.004 0.004 0.003 0.005 0.006 0.011 0.008 0.003 0.006 0.02 0.005 0.002 0.002 0.001 0 0.003 0.004 0.003 0.006 0.006 0.007 0.003 0 0 0 0.008 0 0.003 0.009 0.012 0.028 0.016 0.004 0.003 0.012 0.014 0.013 0.007 0.008 0.023 0.02 0.003 0.009 0.002 0.002 0.002 0.009 0.006 0.009 0.01 0.006 0.014 0.015 0.022 0.022 0.022 0.017 0 0.01 0.055 0.1 0.333 1 0.649 0.192 0.147 0.118 0.035 0.007 0.021 0.018 0.025 0.02 0.008 0.008 0.006 0.006 0.005 0.006 0.003 0.003 0.004 0.005 0.004 0.001 0 0.005 0.004 0.001 0.003 0.002 0.006 0 0 0 0.024 0.042 0.035 0.027 0.036 0.038 0.029 0.005 0.005 0.007 0.027 0.03 0.025 0.009 0.014 0.006 0.005 0 0 0 0 0.001 0.002 0.004 0.002 0.002 0.001 0.004 0.005 0.002 0.002 0.003 0.004 0.005 0.002 0.001 0.003 0.002 0 0 0.011 0.03 0.03 0.019 0.014 0.01 0.006 0.003 0 0 0 0 0 0.001 0.001 0 0 0 0 0 0.001 0.002 0.002 0.003 0.022 0.019 0.001 0.03 0.019 0.008 0.021 0.031 0.024 0.008 0.006 0.008 0.021 0.025 0.026 0.037 0.028 0.01 0.034 0.029 0.016 0.017 0.039 0.018 0.048 0.123 0.046 0.041 0.034 0.035 0.015 0.013 0.013 0.012 0.01 0.006 0.004 0.009 0.005 0.032 0.039 0.043 0.04 0.035 0.044 0.04 0.038 0.039 0.04 0.058 0.027 0.033 0.097 0.099 0.166 0.181 0.175 0.149 0.246 0.43 0.184 0.167 0.295 0.401 0.236 0.23 0.098 0.062 0.07 0.122 0.002 0.006 0.008 0.006 0.008 0.02 0.011 0.012 0.042 0.08 0.024 0.034 0.03 0.028 0.024 0.015 0.026 0.024 0.013 0.011 0.006 0.005 0.009 0.009 0.004 0.006 0.018 0.01 0.007 0.01 0.011 0.014 0.038 0.017 0.024 0.031 0.038 0.034 0.072 0 0.022 0 0.023 0.033 0.038 0.018 0.018 0.038 0.017 0.013 0.019 0.032 0.028 0.018 0 0 0 0.038 
0.026 0.013 0 0 0.001 0.002 0.005 0.003 0.002 0.002 0.004 0.005 0.002 0.002 0.002 0.003 0.004 0.007 0.007 0.01 0.016 0.009 0.006 0.003 0.01 0.003 0.006 0.002 0.001 0 0.001 0.001 0.009 0.003 0.006 0.012 0.003 0 0 0 0.01 0.003 0.005 0.011 0.018 0.017 0.004 0.002 0.001 0.015 0.023 0.021 0.006 0.004 0.011 0.016 0.005 0.007 0.001 0.001 0.001 0.014 0.009 0.01 0.014 0.009 0.018 0.016 0.024 0.02 0.02 0.012 0 0.008 0.094 0.102 0.278 0.839 1 0.26 0.175 0.134 0.042 0.011 0.021 0.019 0.016 0.013 0.007 0.008 0.007 0.001 0.004 0.005 0.003 0.002 0.004 0.006 0.003 0.001 0 0.005 0.002 0.001 0.003 0 0.004 0 0 0 0.019 0.032 0.026 0.017 0.024 0.026 0.02 0.002 0.002 0.004 0.021 0.02 0.015 0.007 0.014 0.006 0.005 0 0 0 0 0.003 0.003 0.004 0 0 0.001 0.004 0.005 0.001 0.002 0.002 0.002 0.002 0.001 0.001 0.001 0.002 0.001 0 0.021 0.036 0.038 0.028 0.018 0.011 0.006 0.001 0 0 0 0.001 0.001 0 0.001 0 0 0 0 0 0 0 0 0.002 0.022 0.023 0.004 0.024 0.023 0.009 0.013 0.019 0.016 0.013 0.008 0.01 0.018 0.029 0.029 0.04 0.034 0.011 0.042 0.039 0.014 0.018 0.044 0.034 0.069 0.148 0.051 0.052 0.036 0.042 0.015 0.015 0.014 0.014 0.009 0.006 0.004 0.005 0.005 0.03 0.034 0.035 0.029 0.032 0.033 0.028 0.03 0.029 0.036 0.064 0.021 0.028 0.097 0.094 0.188 0.218 0.169 0.131 0.235 0.384 0.182 0.178 0.297 0.37 0.211 0.232 0.097 0.061 0.07 0.114 0.002 0.004 0.009 0.008 0.006 0.011 0.005 0.009 0.035 0.074 0.024 0.027 0.027 0.028 0.021 0.019 0.02 0.021 0.014 0.011 0.007 0.008 0.011 0.011 0.004 0.006 0.018 0.012 0.005 0.01 0.011 0.018 0.044 0.029 0.015 0.038 0.045 0.027 0.079 0 0.024 0 0.025 0.036 0.044 0.024 0.031 0.044 0.031 0.021 0.037 0.045 0.036 0.026 0 0 0 0.044 
0.068 0.038 0.001 0.003 0.001 0.004 0.006 0.005 0.006 0.005 0.007 0.01 0.006 0.008 0.005 0.006 0.007 0.009 0.009 0.013 0.023 0.007 0.008 0.011 0.03 0.005 0.008 0.007 0.009 0.004 0.012 0.015 0.017 0.014 0.022 0.023 0.009 0 0 0 0.02 0.001 0.006 0.019 0.029 0.055 0.026 0.003 0.002 0.037 0.037 0.038 0.018 0.022 0.039 0.039 0.007 0.012 0.003 0.004 0.004 0.016 0.009 0.017 0.021 0.012 0.03 0.034 0.053 0.048 0.039 0.025 0 0.015 0.322 0.029 0.105 0.307 0.329 1 0.688 0.397 0.134 0.031 0.053 0.049 0.058 0.039 0.016 0.013 0.01 0.007 0.01 0.009 0.005 0.003 0.013 0.011 0.006 0 0.004 0.008 0.004 0.002 0.007 0.003 0.008 0 0 0 0.037 0.077 0.072 0.053 0.059 0.067 0.051 0.008 0.011 0.018 0.059 0.059 0.041 0.022 0.031 0.014 0.012 0 0 0.005 0.002 0.001 0.003 0.01 0.003 0.003 0 0.003 0.008 0.006 0.005 0.006 0.009 0.005 0.009 0.004 0.006 0.01 0.003 0 0.045 0.102 0.102 0.068 0.043 0.025 0.02 0.005 0 0 0 0 0.001 0.001 0.001 0.001 0.001 0.001 0.002 0.002 0.003 0.001 0.002 0.012 0.073 0.042 0.02 0.074 0.057 0.021 0.034 0.045 0.04 0.021 0.023 0.026 0.071 0.093 0.093 0.127 0.106 0.059 0.134 0.119 0.042 0.051 0.139 0.103 0.214 0.527 0.183 0.177 0.142 0.138 0.039 0.057 0.05 0.044 0.023 0.013 0.01 0.017 0.009 0.056 0.07 0.082 0.075 0.067 0.082 0.066 0.076 0.061 0.084 0.128 0.064 0.068 0.264 0.231 0.413 0.789 0.457 0.29 0.246 0.231 0.182 0.154 0.174 0.148 0.092 0.123 0.046 0.03 0.033 0.049 0.002 0.006 0.015 0.008 0.009 0.025 0.012 0.022 0.062 0.19 0.057 0.052 0.046 0.059 0.052 0.039 0.057 0.055 0.032 0.025 0.013 0.012 0.022 0.02 0.015 0.015 0.034 0.019 0.005 0.016 0.03 0.05 0.139 0.073 0.062 0.114 0.133 0.052 0.04 0 0.082 0 0.088 0.121 0.139 0.06 0.086 0.139 0.078 0.058 0.1 0.119 0.1 0.074 0 0 0 0.139 
0.038 0.023 0 0.001 0.001 0.003 0.005 0.001 0 0.002 0.003 0.005 0.002 0.002 0.001 0.004 0.002 0.003 0.006 0.007 0.016 0.007 0.005 0.008 0.021 0.004 0.001 0.001 0.001 0.001 0.005 0.008 0.006 0.004 0.007 0.01 0.003 0 0 0 0.008 0.002 0.005 0.013 0.013 0.028 0.014 0.004 0.002 0.013 0.025 0.022 0.014 0.009 0.021 0.022 0.005 0.008 0 0.001 0.001 0.011 0.005 0.01 0.013 0.007 0.016 0.018 0.026 0.026 0.03 0.016 0 0.01 0.155 0.011 0.052 0.149 0.159 0.482 1 0.319 0.101 0.016 0.026 0.023 0.028 0.022 0.01 0.009 0.009 0.004 0.007 0.008 0.006 0.004 0.006 0.007 0.004 0.001 0 0.006 0.003 0.001 0.003 0.003 0.004 0 0 0 0.017 0.042 0.038 0.028 0.036 0.039 0.029 0.001 0.003 0.006 0.03 0.032 0.019 0.007 0.021 0.008 0.006 0 0 0 0 0.003 0.003 0.006 0.002 0.003 0 0.004 0.007 0.004 0.002 0.002 0.003 0.001 0.001 0.003 0.004 0.007 0.002 0 0.021 0.055 0.052 0.033 0.022 0.016 0.017 0.002 0 0 0 0.002 0.002 0.002 0.002 0.002 0.001 0.002 0.002 0.002 0.002 0.005 0.007 0.01 0.037 0.021 0.008 0.041 0.035 0.014 0.025 0.025 0.024 0.019 0.008 0.013 0.042 0.048 0.051 0.066 0.054 0.021 0.064 0.058 0.021 0.032 0.072 0.045 0.12 0.284 0.094 0.095 0.072 0.078 0.024 0.028 0.027 0.022 0.015 0.01 0.006 0.005 0.003 0.028 0.038 0.046 0.043 0.046 0.046 0.042 0.049 0.038 0.049 0.066 0.044 0.047 0.154 0.117 0.213 0.411 0.308 0.153 0.117 0.109 0.126 0.081 0.095 0.084 0.054 0.062 0.025 0.02 0.018 0.037 0 0.005 0.01 0.006 0.007 0.013 0.008 0.01 0.047 0.129 0.045 0.04 0.032 0.034 0.03 0.025 0.044 0.042 0.022 0.018 0.009 0.012 0.02 0.013 0.007 0.012 0.025 0.014 0.005 0.006 0.015 0.027 0.072 0.038 0.026 0.058 0.069 0.022 0.02 0 0.041 0 0.046 0.059 0.073 0.035 0.048 0.072 0.038 0.031 0.052 0.063 0.056 0.032 0 0 0 0.072 
0.106 0.06 0.003 0.004 0.004 0.01 0.021 0.008 0.004 0.006 0.011 0.018 0.008 0.007 0.003 0.01 0.012 0.016 0.014 0.02 0.04 0.024 0.021 0.019 0.041 0.008 0.008 0.006 0.009 0.008 0.017 0.019 0.028 0.014 0.031 0.036 0.011 0 0 0 0.029 0.002 0.009 0.029 0.042 0.079 0.037 0.009 0.003 0.053 0.069 0.068 0.039 0.033 0.057 0.054 0.008 0.017 0.012 0.009 0.002 0.027 0.015 0.024 0.031 0.017 0.043 0.049 0.083 0.079 0.069 0.04 0 0.027 0.122 0.018 0.067 0.183 0.172 0.423 0.496 1 0.315 0.041 0.076 0.067 0.077 0.056 0.022 0.021 0.014 0.008 0.015 0.016 0.007 0.009 0.016 0.017 0.013 0.006 0.009 0.017 0.006 0.005 0.012 0.009 0.009 0 0 0 0.058 0.104 0.094 0.067 0.082 0.097 0.08 0.007 0.017 0.027 0.085 0.087 0.064 0.023 0.044 0.017 0.013 0 0 0.002 0.001 0.001 0.004 0.007 0.003 0.004 0.002 0.009 0.013 0.004 0.002 0.006 0.01 0.009 0.007 0.013 0.017 0.019 0.006 0 0.04 0.085 0.091 0.064 0.04 0.034 0.03 0.015 0 0 0 0.002 0.003 0.002 0.003 0.002 0.001 0.001 0.004 0.004 0.008 0.005 0.006 0.014 0.055 0.062 0.015 0.075 0.062 0.033 0.052 0.076 0.066 0.035 0.026 0.036 0.071 0.089 0.083 0.103 0.092 0.043 0.113 0.104 0.05 0.047 0.114 0.077 0.155 0.347 0.143 0.125 0.098 0.1 0.04 0.047 0.042 0.038 0.027 0.019 0.014 0.016 0.01 0.085 0.101 0.121 0.11 0.107 0.12 0.106 0.114 0.094 0.125 0.158 0.107 0.118 0.395 0.27 0.331 0.543 0.791 0.394 0.257 0.198 0.289 0.173 0.175 0.133 0.078 0.129 0.041 0.026 0.032 0.045 0.004 0.015 0.021 0.02 0.018 0.043 0.019 0.035 0.115 0.334 0.104 0.091 0.085 0.096 0.08 0.055 0.101 0.105 0.045 0.041 0.029 0.026 0.037 0.041 0.022 0.023 0.064 0.033 0.018 0.025 0.045 0.051 0.113 0.051 0.042 0.094 0.108 0.042 0.048 0 0.063 0 0.072 0.09 0.114 0.059 0.075 0.114 0.064 0.043 0.085 0.096 0.081 0.072 0 0 0 0.114 
0.016 0.009 0 0 0 0 0 0 0 0 0 0 0 0 0 0 0.001 0.005 0.003 0.004 0.005 0.005 0.002 0.004 0.009 0.002 0.002 0 0.001 0 0.003 0.004 0.005 0.005 0.007 0.007 0.006 0 0 0 0.006 0 0 0.006 0.005 0.013 0.007 0.003 0.003 0.008 0.011 0.013 0.004 0.006 0.012 0.011 0.002 0.004 0.001 0.001 0 0.006 0.001 0.005 0.007 0.004 0.009 0.01 0.014 0.012 0.016 0.005 0 0.003 0.024 0.005 0.017 0.032 0.03 0.077 0.104 0.211 1 0.009 0.012 0.012 0.014 0.01 0.001 0.001 0.001 0 0.001 0.001 0.002 0.001 0.001 0.003 0 0 0 0.001 0 0 0.002 0.001 0.001 0 0 0 0.006 0.015 0.012 0.008 0.013 0.015 0.009 0.001 0.002 0.003 0.013 0.014 0.01 0.001 0.003 0 0 0 0 0 0 0 0.001 0 0 0 0.001 0.001 0.001 0.001 0.001 0.001 0.001 0.001 0 0.002 0.002 0.002 0.001 0 0.004 0.01 0.015 0.014 0.005 0.003 0.002 0.002 0 0 0 0 0 0 0 0 0 0.001 0.001 0.001 0.001 0.001 0.001 0.001 0.005 0.011 0.001 0.012 0.008 0.003 0.008 0.012 0.012 0.007 0.004 0.005 0.01 0.012 0.009 0.016 0.014 0.003 0.014 0.012 0.009 0.007 0.015 0.016 0.025 0.064 0.022 0.016 0.012 0.014 0.003 0.007 0.007 0.007 0.005 0.004 0.002 0.001 0.001 0.011 0.012 0.019 0.017 0.019 0.02 0.018 0.02 0.015 0.018 0.035 0.017 0.021 0.094 0.061 0.076 0.108 0.164 0.077 0.043 0.034 0.069 0.03 0.029 0.024 0.019 0.024 0.008 0.006 0.008 0.007 0 0.004 0.002 0.002 0.001 0.007 0.002 0.003 0.019 0.068 0.018 0.018 0.012 0.019 0.014 0.008 0.015 0.016 0.006 0.003 0 0.003 0.006 0.003 0 0.001 0.009 0.003 0.002 0.003 0.004 0.005 0.015 0.009 0.005 0.012 0.014 0.005 0.006 0 0.006 0 0.01 0.013 0.015 0.009 0.01 0.015 0.004 0.007 0.012 0.012 0.007 0.007 0 0 0 0.015 
0.225 0.11 0 0.004 0.004 0.009 0.022 0.015 0.008 0.007 0.019 0.022 0.007 0.009 0.003 0.013 0.02 0.029 0.028 0.034 0.07 0.046 0.037 0.034 0.083 0.03 0.029 0.016 0.011 0.006 0.035 0.055 0.075 0.042 0.088 0.148 0.041 0 0 0 0.108 0.006 0.037 0.132 0.181 0.232 0.11 0.027 0.017 0.189 0.195 0.187 0.08 0.07 0.073 0.084 0.047 0.077 0.026 0.034 0.012 0.112 0.057 0.102 0.137 0.094 0.188 0.224 0.344 0.386 0.235 0.11 0 0.034 0.011 0.003 0.007 0.008 0.007 0.021 0.017 0.019 0.008 1 0.571 0.338 0.265 0.208 0.06 0.053 0.033 0.022 0.038 0.045 0.034 0.021 0.04 0.045 0.027 0.015 0.014 0.037 0.024 0.01 0.007 0.001 0 0 0 0 0.107 0.235 0.174 0.138 0.17 0.191 0.144 0.021 0.044 0.072 0.235 0.228 0.163 0.06 0.114 0.041 0.029 0 0.001 0.003 0 0.007 0.011 0.024 0.007 0.012 0.006 0.023 0.035 0.019 0.02 0.016 0.023 0.013 0.011 0.011 0.016 0.018 0.008 0 0.029 0.048 0.054 0.051 0.028 0.029 0.034 0.012 0 0 0 0.003 0.004 0.003 0.008 0.005 0.003 0.003 0.003 0.004 0.004 0.007 0.018 0.044 0.007 0.118 0.007 0.101 0.05 0.058 0.071 0.14 0.129 0.06 0.008 0.016 0.038 0.045 0.042 0.042 0.048 0.019 0.039 0.04 0.021 0.015 0.036 0.022 0.012 0.019 0.031 0.017 0.013 0.015 0.006 0.007 0.006 0.005 0.002 0.003 0.004 0.003 0.002 0.221 0.261 0.275 0.267 0.253 0.279 0.239 0.229 0.191 0.231 0.131 0.134 0.043 0.051 0.045 0.03 0.024 0.04 0.03 0.019 0.008 0.016 0.009 0.01 0.008 0.007 0.005 0.002 0.002 0.002 0.002 0.002 0.009 0.023 0.024 0.017 0.034 0.019 0.027 0.095 0.065 0.107 0.093 0.145 0.231 0.193 0.123 0.126 0.127 0.088 0.071 0.045 0.045 0.061 0.052 0.024 0.025 0.083 0.034 0.015 0.019 0.036 0.03 0.036 0.016 0.02 0.034 0.034 0.01 0.006 0 0.023 0 0.026 0.033 0.036 0.016 0.025 0.036 0.021 0.017 0.024 0.04 0.038 0.028 0 0 0 0.036 
0.431 0.205 0.003 0.006 0.004 0.007 0.032 0.017 0.01 0.016 0.027 0.031 0.016 0.018 0.007 0.028 0.03 0.055 0.051 0.047 0.104 0.084 0.057 0.058 0.162 0.044 0.034 0.023 0.033 0.014 0.071 0.088 0.133 0.076 0.156 0.251 0.084 0 0 0 0.16 0.023 0.09 0.223 0.307 0.441 0.188 0.055 0.039 0.309 0.33 0.326 0.123 0.122 0.124 0.142 0.094 0.13 0.05 0.064 0.026 0.187 0.093 0.185 0.228 0.173 0.311 0.386 0.591 0.669 0.424 0.182 0 0.087 0.008 0.002 0.01 0.017 0.012 0.032 0.033 0.046 0.015 0.538 1 0.609 0.483 0.359 0.141 0.116 0.083 0.048 0.092 0.084 0.06 0.027 0.067 0.08 0.039 0.019 0.015 0.073 0.034 0.014 0.011 0.009 0.004 0 0 0 0.237 0.444 0.339 0.288 0.339 0.382 0.279 0.034 0.065 0.128 0.423 0.417 0.336 0.104 0.248 0.101 0.095 0.001 0.002 0.007 0 0.032 0.023 0.055 0.017 0.018 0.012 0.034 0.058 0.032 0.035 0.035 0.044 0.032 0.034 0.028 0.038 0.044 0.014 0 0.049 0.1 0.11 0.097 0.074 0.067 0.082 0.032 0 0 0 0.009 0.014 0.008 0.018 0.011 0.009 0.002 0.004 0.005 0.011 0.016 0.035 0.085 0.006 0.218 0.01 0.212 0.081 0.111 0.143 0.289 0.263 0.104 0.03 0.038 0.061 0.077 0.07 0.084 0.088 0.038 0.066 0.091 0.027 0.026 0.063 0.051 0.036 0.036 0.06 0.033 0.028 0.025 0.008 0.011 0.011 0.009 0.009 0.008 0.007 0.002 0.002 0.385 0.467 0.489 0.485 0.432 0.482 0.425 0.407 0.375 0.41 0.207 0.229 0.063 0.082 0.083 0.043 0.044 0.067 0.053 0.027 0.018 0.024 0.022 0.016 0.011 0.008 0.009 0.001 0.001 0.001 0.003 0.009 0.028 0.041 0.034 0.037 0.078 0.035 0.072 0.149 0.096 0.195 0.151 0.267 0.415 0.336 0.218 0.245 0.229 0.137 0.122 0.067 0.068 0.105 0.062 0.041 0.038 0.113 0.054 0.024 0.03 0.058 0.045 0.063 0.036 0.026 0.048 0.063 0.013 0.002 0 0.031 0 0.038 0.053 0.063 0.031 0.047 0.063 0.054 0.035 0.06 0.091 0.08 0.067 0 0 0 0.063 
0.44 0.214 0.003 0.007 0.005 0.013 0.031 0.015 0.01 0.008 0.02 0.026 0.012 0.011 0.006 0.026 0.031 0.059 0.057 0.056 0.119 0.092 0.061 0.062 0.169 0.052 0.044 0.024 0.024 0.013 0.068 0.085 0.153 0.064 0.139 0.262 0.084 0 0 0 0.188 0.045 0.124 0.33 0.349 0.544 0.219 0.066 0.039 0.285 0.34 0.341 0.134 0.099 0.126 0.146 0.113 0.152 0.059 0.074 0.043 0.214 0.11 0.197 0.265 0.179 0.339 0.406 0.577 0.57 0.381 0.17 0 0.087 0.009 0.006 0.015 0.029 0.023 0.047 0.04 0.054 0.02 0.34 0.712 1 0.685 0.507 0.174 0.143 0.103 0.067 0.111 0.11 0.092 0.05 0.086 0.109 0.064 0.023 0.022 0.096 0.045 0.02 0.006 0.006 0.004 0 0 0 0.245 0.464 0.356 0.299 0.361 0.41 0.27 0.047 0.079 0.139 0.487 0.48 0.391 0.121 0.225 0.09 0.08 0 0.001 0.006 0.004 0.023 0.024 0.048 0.02 0.022 0.016 0.052 0.079 0.036 0.034 0.041 0.06 0.032 0.032 0.026 0.035 0.046 0.012 0 0.049 0.111 0.123 0.105 0.079 0.067 0.076 0.035 0 0 0 0.008 0.013 0.005 0.023 0.01 0.006 0.005 0.005 0.007 0.01 0.006 0.019 0.07 0.018 0.209 0.016 0.216 0.092 0.11 0.14 0.286 0.258 0.107 0.024 0.036 0.082 0.097 0.089 0.112 0.113 0.042 0.09 0.104 0.041 0.032 0.083 0.066 0.047 0.054 0.076 0.042 0.037 0.036 0.014 0.018 0.017 0.014 0.013 0.013 0.01 0.005 0.001 0.387 0.459 0.522 0.538 0.465 0.521 0.442 0.422 0.411 0.434 0.258 0.239 0.066 0.095 0.1 0.075 0.065 0.076 0.07 0.055 0.038 0.036 0.025 0.031 0.023 0.017 0.022 0.01 0.009 0.008 0.008 0.007 0.023 0.04 0.035 0.024 0.049 0.019 0.054 0.151 0.11 0.192 0.151 0.266 0.42 0.333 0.239 0.233 0.226 0.154 0.128 0.068 0.064 0.115 0.069 0.03 0.04 0.117 0.051 0.019 0.029 0.052 0.048 0.084 0.05 0.024 0.072 0.081 0.027 0.02 0 0.055 0 0.06 0.078 0.083 0.045 0.06 0.083 0.064 0.041 0.073 0.099 0.084 0.076 0 0 0 0.083 
0.396 0.192 0.003 0.004 0.003 0.009 0.023 0.017 0.015 0.013 0.016 0.037 0.016 0.019 0.01 0.024 0.025 0.039 0.045 0.049 0.092 0.063 0.048 0.064 0.143 0.037 0.034 0.02 0.02 0.006 0.044 0.067 0.089 0.046 0.089 0.152 0.054 0 0 0 0.106 0.015 0.069 0.146 0.187 0.576 0.203 0.058 0.041 0.173 0.205 0.197 0.086 0.077 0.092 0.099 0.051 0.085 0.033 0.04 0.025 0.13 0.063 0.116 0.155 0.094 0.191 0.227 0.342 0.331 0.236 0.107 0 0.058 0.012 0.003 0.013 0.022 0.02 0.032 0.032 0.047 0.013 0.193 0.379 0.447 1 0.673 0.216 0.19 0.123 0.086 0.104 0.088 0.03 0.026 0.076 0.077 0.035 0.016 0.023 0.07 0.028 0.011 0.009 0.006 0.005 0 0 0 0.197 0.422 0.32 0.307 0.32 0.356 0.282 0.061 0.113 0.18 0.519 0.503 0.452 0.159 0.244 0.12 0.104 0.001 0.004 0.01 0.004 0.027 0.024 0.056 0.022 0.017 0.011 0.038 0.053 0.028 0.033 0.031 0.041 0.03 0.035 0.019 0.022 0.036 0.01 0 0.04 0.093 0.098 0.094 0.068 0.066 0.073 0.025 0 0 0 0.008 0.014 0.007 0.018 0.013 0.007 0.003 0.005 0.005 0.011 0.016 0.028 0.077 0.013 0.183 0.01 0.202 0.07 0.095 0.125 0.261 0.231 0.086 0.013 0.018 0.057 0.072 0.06 0.071 0.076 0.032 0.074 0.083 0.033 0.03 0.072 0.041 0.033 0.041 0.069 0.036 0.03 0.028 0.008 0.013 0.013 0.012 0.011 0.008 0.009 0.005 0.004 0.317 0.396 0.46 0.492 0.401 0.442 0.367 0.359 0.339 0.373 0.207 0.191 0.063 0.086 0.089 0.06 0.046 0.073 0.059 0.041 0.024 0.031 0.018 0.023 0.019 0.012 0.019 0.008 0.005 0.003 0.007 0.005 0.017 0.035 0.025 0.018 0.038 0.022 0.041 0.108 0.084 0.16 0.105 0.176 0.283 0.24 0.17 0.185 0.179 0.129 0.117 0.071 0.074 0.106 0.064 0.042 0.034 0.112 0.048 0.015 0.023 0.051 0.043 0.071 0.028 0.027 0.058 0.067 0.024 0.012 0 0.037 0 0.043 0.057 0.071 0.038 0.05 0.071 0.054 0.038 0.066 0.086 0.078 0.06 0 0 0 0.071 
0.389 0.19 0 0.004 0.004 0.007 0.023 0.014 0.009 0.01 0.016 0.027 0.009 0.011 0.004 0.024 0.032 0.05 0.044 0.043 0.101 0.082 0.048 0.053 0.146 0.051 0.03 0.021 0.022 0.009 0.045 0.057 0.073 0.055 0.09 0.144 0.044 0 0 0 0.105 0.036 0.111 0.175 0.175 0.55 0.235 0.075 0.048 0.16 0.192 0.167 0.08 0.082 0.087 0.101 0.053 0.083 0.03 0.045 0.03 0.127 0.063 0.124 0.152 0.105 0.184 0.209 0.301 0.28 0.193 0.089 0 0.049 0.009 0.003 0.008 0.02 0.014 0.032 0.026 0.042 0.011 0.181 0.332 0.394 0.834 1 0.328 0.27 0.17 0.115 0.162 0.106 0.046 0.03 0.086 0.078 0.029 0.009 0.012 0.069 0.032 0.016 0.016 0.009 0.011 0 0 0 0.203 0.415 0.343 0.291 0.331 0.37 0.268 0.061 0.107 0.173 0.496 0.513 0.547 0.171 0.241 0.123 0.107 0.001 0.003 0.009 0.001 0.032 0.032 0.065 0.026 0.022 0.015 0.05 0.079 0.042 0.029 0.039 0.057 0.039 0.052 0.033 0.041 0.059 0.022 0 0.057 0.104 0.115 0.099 0.079 0.08 0.095 0.042 0 0 0 0.006 0.015 0.011 0.03 0.014 0.006 0.004 0.004 0.004 0.009 0.017 0.03 0.091 0.025 0.213 0.019 0.208 0.079 0.096 0.126 0.263 0.25 0.09 0.023 0.03 0.074 0.087 0.079 0.094 0.1 0.041 0.084 0.095 0.031 0.028 0.074 0.059 0.046 0.046 0.071 0.05 0.038 0.038 0.021 0.017 0.016 0.01 0.009 0.014 0.015 0.015 0.009 0.311 0.398 0.455 0.477 0.396 0.44 0.373 0.365 0.356 0.373 0.198 0.168 0.056 0.084 0.073 0.052 0.05 0.07 0.048 0.031 0.02 0.029 0.015 0.015 0.013 0.008 0.011 0.005 0.004 0.003 0.002 0.004 0.02 0.029 0.023 0.025 0.046 0.017 0.026 0.097 0.088 0.135 0.092 0.166 0.277 0.252 0.17 0.173 0.165 0.137 0.113 0.052 0.065 0.102 0.068 0.03 0.033 0.1 0.042 0.01 0.02 0.043 0.039 0.075 0.036 0.027 0.06 0.073 0.023 0.005 0 0.042 0 0.045 0.06 0.074 0.046 0.05 0.074 0.052 0.034 0.063 0.092 0.077 0.067 0 0 0 0.074 
0.152 0.07 0 0.002 0 0.002 0.006 0.008 0.003 0.006 0.005 0.01 0.006 0.005 0.001 0.005 0.008 0.013 0.015 0.014 0.032 0.022 0.015 0.02 0.051 0.017 0.009 0.006 0.01 0.004 0.02 0.029 0.033 0.022 0.046 0.069 0.026 0 0 0 0.058 0.043 0.19 0.102 0.084 0.219 0.079 0.019 0.013 0.075 0.083 0.08 0.044 0.036 0.032 0.035 0.027 0.045 0.015 0.03 0.031 0.086 0.037 0.068 0.086 0.049 0.09 0.094 0.129 0.121 0.092 0.039 0 0.015 0.003 0.001 0.007 0.011 0.008 0.012 0.009 0.01 0.003 0.073 0.146 0.17 0.312 0.358 1 0.843 0.502 0.354 0.393 0.219 0.031 0.035 0.102 0.128 0.07 0.028 0.023 0.108 0.06 0.032 0.003 0.003 0.003 0 0 0 0.073 0.156 0.13 0.111 0.123 0.133 0.096 0.024 0.045 0.068 0.193 0.193 0.214 0.067 0.098 0.048 0.04 0 0 0.004 0 0.011 0.022 0.029 0.018 0.021 0.024 0.1 0.142 0.076 0.048 0.045 0.058 0.023 0.021 0.004 0.011 0.018 0.007 0 0.019 0.039 0.044 0.034 0.023 0.028 0.031 0.011 0 0 0 0.02 0.035 0.022 0.045 0.028 0.016 0.005 0.008 0.01 0.004 0.005 0.007 0.026 0.006 0.081 0.006 0.078 0.03 0.038 0.048 0.1 0.094 0.033 0.011 0.013 0.025 0.025 0.024 0.027 0.03 0.012 0.021 0.027 0.009 0.006 0.023 0.016 0.011 0.016 0.023 0.012 0.009 0.01 0.003 0.003 0.002 0.002 0.002 0.002 0.003 0.001 0 0.136 0.156 0.174 0.182 0.149 0.169 0.153 0.147 0.129 0.14 0.084 0.068 0.018 0.024 0.032 0.025 0.017 0.019 0.016 0.012 0.011 0.009 0.008 0.01 0.007 0.006 0.008 0.002 0.002 0.002 0.003 0.001 0.003 0.013 0.009 0.004 0.008 0.004 0.007 0.036 0.029 0.055 0.036 0.057 0.109 0.1 0.07 0.062 0.062 0.048 0.041 0.026 0.023 0.038 0.019 0.014 0.014 0.036 0.017 0.001 0.009 0.02 0.016 0.024 0.014 0.013 0.02 0.022 0.009 0.005 0 0.011 0 0.01 0.018 0.023 0.011 0.014 0.023 0.021 0.011 0.018 0.028 0.022 0.025 0 0 0 0.023 
0.135 0.058 0.001 0.002 0.001 0.002 0.006 0.006 0.003 0.006 0.003 0.01 0.007 0.006 0 0.01 0.006 0.019 0.018 0.018 0.028 0.021 0.018 0.016 0.041 0.009 0.011 0.011 0.012 0.006 0.021 0.027 0.04 0.025 0.045 0.066 0.03 0 0 0 0.052 0.052 0.168 0.089 0.08 0.188 0.068 0.022 0.016 0.083 0.1 0.097 0.037 0.046 0.037 0.039 0.024 0.034 0.014 0.018 0.027 0.074 0.034 0.064 0.079 0.04 0.087 0.09 0.127 0.114 0.092 0.047 0 0.03 0.002 0.003 0.006 0.009 0.009 0.015 0.009 0.011 0.003 0.061 0.135 0.145 0.266 0.305 0.792 1 0.507 0.273 0.347 0.198 0.028 0.033 0.1 0.108 0.047 0.02 0.019 0.095 0.034 0.018 0.006 0.004 0.006 0 0 0 0.081 0.148 0.117 0.098 0.11 0.131 0.099 0.016 0.031 0.055 0.168 0.171 0.179 0.058 0.1 0.041 0.036 0 0 0.006 0.001 0.01 0.018 0.024 0.011 0.023 0.019 0.077 0.126 0.075 0.048 0.048 0.065 0.031 0.022 0.011 0.014 0.016 0.007 0 0.014 0.038 0.043 0.027 0.019 0.02 0.029 0.012 0 0 0 0.016 0.03 0.02 0.049 0.032 0.02 0.003 0.005 0.006 0.004 0.007 0.01 0.028 0.005 0.068 0.009 0.073 0.038 0.042 0.05 0.099 0.093 0.028 0.008 0.011 0.028 0.036 0.03 0.033 0.038 0.011 0.026 0.036 0.009 0.01 0.024 0.014 0.014 0.015 0.025 0.016 0.012 0.014 0.01 0.01 0.009 0.008 0.006 0.005 0.005 0.01 0.004 0.115 0.138 0.159 0.167 0.133 0.159 0.139 0.129 0.132 0.122 0.062 0.073 0.014 0.019 0.024 0.018 0.016 0.017 0.013 0.013 0.008 0.006 0.004 0.007 0.007 0.006 0.005 0.002 0.002 0.002 0.003 0.001 0.004 0.013 0.009 0.004 0.021 0.014 0.015 0.042 0.026 0.048 0.038 0.076 0.111 0.093 0.059 0.069 0.067 0.041 0.036 0.025 0.018 0.03 0.021 0.014 0.016 0.035 0.016 0.008 0.008 0.017 0.018 0.025 0.013 0.007 0.019 0.021 0.006 0.001 0 0.018 0 0.018 0.024 0.024 0.014 0.02 0.024 0.021 0.01 0.022 0.037 0.032 0.027 0 0 0 0.024 
0.085 0.037 0.001 0.003 0.001 0.003 0.007 0.004 0.005 0.007 0.006 0.009 0.007 0.007 0.003 0.006 0.005 0.008 0.011 0.012 0.018 0.011 0.007 0.011 0.026 0.009 0.002 0.004 0.004 0.003 0.016 0.021 0.02 0.019 0.04 0.058 0.021 0 0 0 0.039 0.09 0.341 0.098 0.068 0.112 0.042 0.012 0.007 0.042 0.05 0.058 0.032 0.029 0.02 0.024 0.022 0.024 0.012 0.023 0.024 0.065 0.027 0.051 0.073 0.042 0.069 0.068 0.086 0.076 0.067 0.029 0 0.016 0.002 0 0.003 0.003 0.003 0.009 0.01 0.008 0.002 0.044 0.092 0.088 0.159 0.18 0.498 0.517 1 0.183 0.194 0.108 0.033 0.02 0.057 0.07 0.026 0.014 0.016 0.062 0.027 0.017 0.002 0.002 0.001 0 0 0 0.042 0.082 0.061 0.059 0.063 0.071 0.055 0.01 0.016 0.031 0.103 0.106 0.11 0.033 0.059 0.022 0.022 0.001 0.001 0.005 0.001 0.006 0.012 0.016 0.009 0.017 0.014 0.042 0.063 0.03 0.018 0.022 0.039 0.021 0.016 0.007 0.008 0.009 0 0 0.01 0.02 0.023 0.018 0.009 0.011 0.017 0.009 0 0 0 0.008 0.011 0.01 0.018 0.013 0.011 0.003 0.004 0.004 0.002 0.002 0.004 0.016 0.007 0.043 0.003 0.042 0.019 0.026 0.028 0.061 0.053 0.022 0.003 0.005 0.011 0.014 0.011 0.018 0.017 0.004 0.014 0.019 0.009 0.006 0.014 0.011 0.009 0.01 0.012 0.01 0.01 0.007 0.002 0.003 0.002 0.002 0.001 0.002 0.001 0.002 0.001 0.063 0.085 0.098 0.106 0.09 0.099 0.083 0.078 0.072 0.079 0.046 0.039 0.009 0.017 0.02 0.014 0.013 0.014 0.011 0.006 0.004 0.005 0.004 0.002 0.003 0.003 0.003 0.001 0.001 0 0.001 0.001 0.005 0.011 0.009 0.004 0.011 0.005 0.008 0.026 0.023 0.031 0.026 0.042 0.071 0.051 0.03 0.035 0.036 0.024 0.02 0.007 0.009 0.017 0.012 0.01 0.005 0.021 0.013 0.004 0.005 0.007 0.01 0.014 0.009 0.003 0.012 0.014 0.005 0.002 0 0.01 0 0.01 0.014 0.014 0.008 0.011 0.014 0.011 0.008 0.014 0.017 0.014 0.014 0 0 0 0.014 
0.048 0.026 0 0 0 0 0.003 0 0.002 0.003 0.003 0.002 0.003 0.003 0.002 0.003 0.002 0.002 0.004 0.004 0.012 0.008 0.005 0.008 0.021 0.008 0.004 0.005 0.006 0.004 0.009 0.008 0.014 0.01 0.019 0.024 0.008 0 0 0 0.025 0.023 0.068 0.034 0.032 0.067 0.026 0.01 0.008 0.023 0.031 0.032 0.017 0.013 0.014 0.012 0.004 0.014 0.006 0.01 0.012 0.027 0.015 0.027 0.03 0.015 0.029 0.033 0.047 0.048 0.026 0.016 0 0.004 0 0 0.001 0.002 0.001 0.002 0.004 0.006 0.003 0.03 0.051 0.061 0.095 0.11 0.32 0.256 0.161 1 0.123 0.076 0.014 0.013 0.036 0.039 0.024 0.011 0.006 0.033 0.019 0.011 0.001 0.001 0 0 0 0 0.027 0.045 0.039 0.033 0.033 0.037 0.027 0.003 0.009 0.014 0.059 0.063 0.063 0.021 0.031 0.014 0.013 0 0 0 0 0.002 0.008 0.01 0.002 0.01 0.007 0.032 0.046 0.029 0.014 0.02 0.024 0.005 0.004 0.004 0.005 0.008 0.003 0 0.007 0.012 0.013 0.015 0.008 0.013 0.013 0.005 0 0 0 0.008 0.012 0.006 0.015 0.009 0.007 0.001 0.001 0.001 0.002 0 0.002 0.01 0.004 0.023 0.003 0.026 0.012 0.02 0.023 0.031 0.027 0.014 0.005 0.009 0.01 0.014 0.013 0.013 0.013 0.005 0.013 0.015 0.005 0.007 0.012 0.009 0.007 0.004 0.012 0.008 0.007 0.006 0.001 0.002 0.002 0.001 0.002 0.003 0.002 0.001 0 0.038 0.047 0.055 0.061 0.045 0.054 0.049 0.044 0.041 0.046 0.027 0.026 0.011 0.014 0.011 0.009 0.005 0.01 0.008 0.004 0.003 0.003 0.002 0.003 0.001 0.001 0.002 0 0 0 0 0 0.002 0.004 0.003 0.001 0.007 0.003 0.004 0.015 0.015 0.021 0.015 0.021 0.044 0.038 0.028 0.019 0.023 0.024 0.019 0.012 0.013 0.016 0.004 0.005 0.005 0.017 0.006 0.004 0.003 0.007 0.006 0.012 0.007 0.005 0.01 0.012 0.003 0.002 0 0.007 0 0.007 0.009 0.012 0.006 0.007 0.012 0.009 0.007 0.009 0.012 0.011 0.011 0 0 0 0.012 
0.067 0.04 0 0 0 0.001 0.004 0 0.001 0.001 0.005 0.005 0.001 0.001 0.001 0.005 0.002 0.003 0.005 0.008 0.015 0.009 0.009 0.013 0.028 0.01 0.008 0.002 0.008 0.003 0.016 0.019 0.03 0.021 0.036 0.045 0.011 0 0 0 0.045 0.021 0.066 0.058 0.06 0.091 0.031 0.008 0.003 0.039 0.051 0.057 0.023 0.026 0.02 0.021 0.019 0.019 0.018 0.026 0.052 0.102 0.046 0.073 0.099 0.052 0.064 0.059 0.071 0.064 0.05 0.019 0 0.007 0.005 0 0.003 0.005 0.003 0.007 0.007 0.008 0.002 0.039 0.069 0.074 0.119 0.127 0.31 0.253 0.159 0.11 1 0.554 0.026 0.08 0.23 0.27 0.11 0.05 0.05 0.242 0.1 0.051 0.001 0.001 0 0 0 0 0.034 0.073 0.056 0.053 0.055 0.064 0.05 0.015 0.019 0.028 0.087 0.084 0.092 0.037 0.076 0.037 0.039 0.003 0.003 0.009 0.002 0.008 0.035 0.025 0.021 0.053 0.072 0.25 0.353 0.193 0.113 0.099 0.132 0.065 0.043 0.007 0.007 0.012 0.004 0 0.01 0.017 0.02 0.015 0.007 0.011 0.02 0.009 0 0 0 0.035 0.067 0.046 0.108 0.062 0.029 0.01 0.013 0.014 0.005 0.001 0.002 0.023 0.002 0.044 0.001 0.032 0.014 0.017 0.023 0.046 0.044 0.02 0.002 0.005 0.011 0.015 0.011 0.014 0.015 0.007 0.013 0.016 0.006 0.008 0.013 0.009 0.003 0.007 0.012 0.002 0.001 0.001 0.001 0 0 0 0 0.001 0.001 0 0 0.064 0.074 0.084 0.084 0.072 0.079 0.069 0.066 0.063 0.071 0.041 0.032 0.006 0.016 0.016 0.011 0.01 0.014 0.014 0.008 0.004 0.005 0.002 0.003 0.003 0.003 0.003 0.001 0.001 0 0.003 0.003 0.007 0.006 0.006 0.004 0.007 0.005 0.006 0.026 0.016 0.031 0.025 0.036 0.052 0.044 0.031 0.036 0.034 0.024 0.022 0.014 0.014 0.017 0.007 0.004 0.004 0.014 0.006 0.001 0.003 0.005 0.006 0.012 0.005 0.002 0.009 0.013 0.003 0.002 0 0.007 0 0.009 0.011 0.013 0.007 0.01 0.013 0.012 0.007 0.013 0.015 0.011 0.013 0 0 0 0.013 
0.051 0.028 0 0 0 0.002 0.002 0.001 0 0 0.001 0.003 0.001 0 0 0.002 0.004 0.006 0.005 0.007 0.011 0.012 0.009 0.009 0.023 0.005 0.003 0.003 0.004 0.001 0.008 0.011 0.018 0.007 0.024 0.042 0.011 0 0 0 0.044 0.009 0.026 0.059 0.056 0.053 0.017 0.009 0.006 0.028 0.039 0.037 0.019 0.015 0.018 0.018 0.028 0.024 0.013 0.04 0.081 0.133 0.054 0.099 0.113 0.061 0.061 0.052 0.059 0.055 0.038 0.024 0 0.005 0.002 0 0 0 0 0.003 0.003 0.004 0.002 0.025 0.054 0.056 0.068 0.074 0.137 0.106 0.059 0.051 0.43 1 0.044 0.09 0.16 0.415 0.197 0.084 0.079 0.354 0.162 0.071 0.003 0.003 0.004 0 0 0 0.02 0.055 0.046 0.037 0.043 0.045 0.026 0.005 0.011 0.018 0.052 0.059 0.064 0.029 0.054 0.025 0.025 0 0.001 0.008 0.001 0.007 0.027 0.023 0.017 0.044 0.127 0.421 0.612 0.304 0.149 0.083 0.105 0.032 0.02 0.004 0.004 0.008 0.002 0 0.009 0.018 0.02 0.015 0.011 0.015 0.02 0.002 0 0 0 0.058 0.108 0.076 0.176 0.097 0.055 0.009 0.016 0.02 0.006 0.001 0.003 0.012 0.002 0.027 0.004 0.033 0.017 0.015 0.02 0.03 0.03 0.018 0.003 0.004 0.013 0.014 0.013 0.016 0.016 0.004 0.013 0.015 0.004 0.006 0.012 0.008 0.009 0.009 0.011 0.008 0.006 0.005 0.004 0.003 0.003 0.002 0.001 0.002 0.002 0.002 0.002 0.049 0.058 0.062 0.058 0.049 0.06 0.052 0.053 0.036 0.05 0.03 0.024 0.007 0.01 0.012 0.007 0.008 0.01 0.011 0.001 0 0.001 0 0 0 0 0 0 0 0 0 0 0.001 0.005 0.001 0.002 0.005 0.002 0.006 0.017 0.014 0.023 0.02 0.032 0.046 0.037 0.021 0.023 0.021 0.015 0.014 0.009 0.008 0.013 0.011 0.007 0.007 0.014 0.007 0.001 0.001 0.007 0.004 0.012 0.008 0.004 0.01 0.012 0.001 0 0 0.007 0 0.006 0.011 0.012 0.005 0.011 0.012 0.014 0.008 0.017 0.017 0.015 0.012 0 0 0 0.012 
0.053 0.024 0 0.001 0.001 0.001 0.005 0.004 0.002 0 0.004 0.006 0.002 0.002 0.001 0.002 0.004 0.008 0.009 0.007 0.012 0.009 0.008 0.005 0.015 0.003 0.003 0.007 0.008 0.003 0.016 0.019 0.028 0.016 0.039 0.068 0.011 0 0 0 0.046 0.021 0.077 0.233 0.081 0.05 0.019 0.003 0.003 0.041 0.054 0.057 0.023 0.021 0.017 0.022 0.034 0.042 0.02 0.024 0.022 0.087 0.046 0.081 0.107 0.058 0.094 0.082 0.079 0.062 0.047 0.029 0 0.016 0.001 0 0 0.002 0.002 0.005 0.002 0.004 0.001 0.032 0.065 0.085 0.063 0.046 0.041 0.037 0.046 0.015 0.046 0.042 1 0.223 0.052 0.062 0.093 0.043 0.021 0.059 0.057 0.021 0.001 0.002 0.001 0 0 0 0.026 0.053 0.041 0.029 0.034 0.041 0.03 0.006 0.009 0.014 0.05 0.052 0.041 0.015 0.029 0.015 0.014 0 0 0.002 0.002 0.004 0.015 0.012 0.006 0.016 0.005 0.019 0.032 0.014 0.024 0.024 0.034 0.012 0.01 0.003 0.004 0.004 0.002 0 0.002 0.014 0.014 0.012 0.007 0.007 0.01 0.004 0 0 0 0.004 0.006 0.006 0.011 0.006 0.006 0.005 0.007 0.007 0.004 0.004 0.005 0.011 0.003 0.022 0.002 0.027 0.006 0.012 0.014 0.033 0.028 0.01 0.006 0.007 0.008 0.011 0.008 0.011 0.013 0.006 0.01 0.011 0.006 0.005 0.011 0.009 0.005 0.006 0.01 0.006 0.005 0.006 0 0.001 0 0.001 0 0 0 0.001 0.001 0.04 0.05 0.058 0.058 0.06 0.06 0.047 0.052 0.045 0.05 0.025 0.029 0.01 0.011 0.008 0.004 0.006 0.008 0.003 0.004 0.002 0.002 0.001 0.001 0 0 0 0 0 0 0 0.002 0.003 0.007 0.008 0.006 0.006 0.003 0.003 0.02 0.015 0.018 0.022 0.039 0.055 0.038 0.026 0.026 0.026 0.016 0.015 0.007 0.009 0.013 0.014 0.007 0.007 0.021 0.011 0.005 0.007 0.009 0.009 0.011 0.007 0.002 0.008 0.01 0.004 0.001 0 0.007 0 0.007 0.009 0.011 0.004 0.008 0.011 0.007 0.005 0.008 0.013 0.012 0.009 0 0 0 0.011 
0.035 0.017 0 0 0 0 0.002 0.001 0 0.001 0.002 0.006 0.002 0.002 0.001 0.002 0.005 0.005 0.003 0.005 0.013 0.006 0.005 0.002 0.013 0.005 0.004 0.003 0.002 0 0.005 0.009 0.015 0.006 0.017 0.036 0.012 0 0 0 0.033 0.007 0.025 0.079 0.046 0.038 0.02 0.006 0.002 0.024 0.03 0.031 0.008 0.012 0.014 0.016 0.012 0.02 0.011 0.022 0.039 0.073 0.024 0.055 0.068 0.031 0.051 0.042 0.044 0.029 0.026 0.013 0 0.005 0.003 0.001 0.002 0.003 0.001 0.005 0.005 0.005 0 0.018 0.041 0.044 0.048 0.042 0.045 0.04 0.021 0.015 0.12 0.138 0.285 1 0.216 0.17 0.306 0.111 0.046 0.161 0.179 0.092 0.001 0.001 0 0 0 0 0.022 0.044 0.035 0.026 0.037 0.037 0.031 0.005 0.01 0.01 0.038 0.041 0.044 0.023 0.054 0.023 0.024 0 0.001 0.007 0.002 0.01 0.038 0.026 0.024 0.052 0.025 0.068 0.111 0.053 0.069 0.085 0.125 0.043 0.024 0.007 0.009 0.01 0.006 0 0.008 0.012 0.015 0.012 0.011 0.009 0.012 0.003 0 0 0 0.015 0.026 0.012 0.029 0.02 0.01 0.007 0.01 0.011 0.001 0.002 0.006 0.018 0.001 0.019 0 0.021 0.009 0.013 0.018 0.026 0.025 0.008 0.005 0.007 0.01 0.014 0.011 0.01 0.014 0.002 0.01 0.012 0.005 0.003 0.008 0.004 0.006 0.008 0.008 0.006 0.005 0.004 0 0.002 0.001 0 0.001 0.001 0.001 0 0 0.031 0.041 0.045 0.042 0.038 0.042 0.031 0.031 0.03 0.042 0.021 0.019 0.007 0.011 0.009 0.005 0.007 0.008 0.005 0.006 0.005 0.004 0.004 0.004 0.003 0.003 0.003 0.001 0.001 0 0.001 0 0.001 0.001 0.001 0 0.002 0.001 0.002 0.012 0.008 0.014 0.013 0.024 0.032 0.031 0.016 0.018 0.021 0.014 0.01 0.006 0.005 0.011 0.005 0.005 0.006 0.012 0.003 0.001 0.003 0.003 0.003 0.007 0.004 0.001 0.006 0.008 0.004 0.004 0 0.005 0 0.006 0.008 0.008 0.002 0.005 0.008 0.009 0.003 0.005 0.013 0.01 0.011 0 0 0 0.008 
0.135 0.069 0 0 0 0.002 0.007 0.005 0.006 0.009 0.009 0.011 0.008 0.008 0.004 0.01 0.013 0.017 0.014 0.016 0.038 0.027 0.018 0.024 0.056 0.014 0.01 0.009 0.009 0.003 0.021 0.023 0.039 0.025 0.048 0.083 0.032 0 0 0 0.067 0.019 0.052 0.086 0.091 0.134 0.051 0.014 0.01 0.072 0.083 0.087 0.046 0.041 0.025 0.032 0.039 0.037 0.026 0.065 0.099 0.149 0.06 0.108 0.139 0.079 0.104 0.093 0.123 0.123 0.098 0.038 0 0.023 0.003 0.001 0.006 0.01 0.01 0.009 0.008 0.011 0.003 0.059 0.114 0.122 0.155 0.149 0.169 0.138 0.098 0.052 0.438 0.363 0.094 0.276 1 0.384 0.22 0.09 0.074 0.332 0.161 0.082 0.008 0.006 0.005 0 0 0 0.07 0.142 0.11 0.085 0.1 0.12 0.083 0.013 0.025 0.04 0.131 0.146 0.182 0.101 0.259 0.117 0.119 0.003 0.008 0.035 0.012 0.033 0.157 0.104 0.098 0.241 0.057 0.19 0.288 0.146 0.189 0.345 0.523 0.217 0.134 0.022 0.028 0.031 0.009 0 0.012 0.025 0.028 0.029 0.028 0.033 0.058 0.02 0 0 0 0.027 0.046 0.029 0.077 0.042 0.021 0.01 0.014 0.017 0.011 0.009 0.018 0.067 0.009 0.082 0.004 0.072 0.019 0.029 0.037 0.087 0.08 0.026 0.007 0.011 0.017 0.022 0.021 0.025 0.024 0.012 0.023 0.024 0.007 0.005 0.022 0.015 0.016 0.015 0.021 0.018 0.014 0.012 0.006 0.008 0.008 0.007 0.004 0.005 0.005 0.005 0.003 0.126 0.156 0.163 0.15 0.134 0.153 0.125 0.122 0.109 0.133 0.073 0.071 0.015 0.023 0.021 0.021 0.017 0.021 0.011 0.009 0.013 0.011 0.008 0.01 0.008 0.006 0.009 0.004 0.003 0.003 0.006 0.002 0.005 0.012 0.012 0.009 0.013 0.005 0.012 0.033 0.026 0.059 0.03 0.062 0.101 0.082 0.059 0.069 0.071 0.048 0.039 0.027 0.023 0.032 0.019 0.011 0.012 0.044 0.015 0.007 0.007 0.013 0.014 0.022 0.013 0.006 0.019 0.021 0.007 0.004 0 0.013 0 0.016 0.021 0.022 0.016 0.012 0.022 0.015 0.011 0.015 0.023 0.018 0.018 0 0 0 0.022 
0.093 0.049 0.001 0.002 0.001 0.003 0.009 0.006 0.005 0.005 0.006 0.01 0.004 0.005 0 0.001 0.012 0.012 0.007 0.008 0.027 0.015 0.004 0.009 0.035 0.012 0.003 0.005 0.009 0.006 0.027 0.039 0.045 0.038 0.091 0.114 0.039 0 0 0 0.121 0.019 0.052 0.115 0.134 0.111 0.047 0.024 0.016 0.092 0.104 0.105 0.042 0.052 0.04 0.038 0.064 0.069 0.047 0.12 0.24 0.318 0.128 0.23 0.271 0.138 0.158 0.134 0.13 0.115 0.091 0.044 0 0.022 0.004 0.001 0.003 0.004 0.003 0.009 0.005 0.009 0.003 0.064 0.111 0.11 0.125 0.11 0.128 0.11 0.074 0.044 0.348 0.686 0.059 0.171 0.277 1 0.421 0.189 0.181 0.902 0.391 0.193 0.006 0.01 0.008 0 0 0 0.048 0.101 0.086 0.067 0.076 0.083 0.066 0.015 0.023 0.033 0.112 0.107 0.106 0.043 0.092 0.043 0.045 0.002 0.004 0.013 0.004 0.011 0.047 0.036 0.025 0.059 0.096 0.365 0.557 0.293 0.333 0.17 0.19 0.067 0.047 0.007 0.015 0.021 0.006 0 0.011 0.022 0.025 0.027 0.016 0.018 0.03 0.012 0 0 0 0.058 0.105 0.061 0.158 0.095 0.05 0.022 0.037 0.044 0.014 0 0.008 0.034 0.002 0.054 0.003 0.053 0.02 0.024 0.037 0.064 0.06 0.03 0.003 0.004 0.013 0.015 0.013 0.016 0.014 0.007 0.018 0.023 0.007 0.006 0.018 0.013 0.011 0.011 0.016 0.008 0.006 0.005 0.002 0.003 0.003 0 0.002 0.004 0.005 0.003 0.002 0.088 0.102 0.115 0.118 0.102 0.115 0.099 0.09 0.077 0.089 0.047 0.041 0.01 0.012 0.013 0.006 0.013 0.012 0.009 0.005 0.005 0.006 0.003 0.001 0.002 0.001 0.002 0 0 0 0.001 0.003 0.007 0.013 0.007 0.007 0.018 0.008 0.017 0.039 0.024 0.039 0.041 0.062 0.097 0.084 0.05 0.051 0.046 0.041 0.038 0.023 0.028 0.035 0.018 0.011 0.008 0.028 0.014 0.008 0.011 0.014 0.013 0.018 0.013 0.005 0.015 0.018 0.006 0.002 0 0.012 0 0.012 0.018 0.018 0.011 0.016 0.018 0.014 0.007 0.017 0.025 0.021 0.022 0 0 0 0.018 
0.047 0.024 0 0.001 0 0 0.003 0.002 0 0 0.003 0.004 0.001 0.001 0.001 0.002 0.005 0.007 0.003 0.005 0.01 0.008 0.003 0.007 0.014 0.002 0.001 0.001 0.001 0 0.005 0.014 0.018 0.014 0.031 0.049 0.02 0 0 0 0.046 0.006 0.025 0.045 0.051 0.048 0.021 0.013 0.011 0.044 0.041 0.045 0.016 0.02 0.012 0.014 0.019 0.022 0.014 0.024 0.077 0.121 0.049 0.073 0.099 0.042 0.064 0.059 0.059 0.047 0.045 0.02 0 0.006 0 0 0.001 0.002 0.001 0.002 0.002 0.003 0.001 0.022 0.043 0.055 0.053 0.043 0.056 0.047 0.04 0.013 0.128 0.244 0.072 0.252 0.143 0.382 1 0.36 0.127 0.364 0.518 0.229 0.002 0.007 0.002 0 0 0 0.02 0.049 0.036 0.03 0.034 0.044 0.033 0.007 0.008 0.018 0.05 0.048 0.047 0.019 0.047 0.018 0.018 0.001 0.002 0.005 0 0.007 0.017 0.012 0.012 0.03 0.041 0.137 0.2 0.109 0.117 0.07 0.083 0.024 0.02 0.005 0.009 0.01 0.003 0 0.004 0.012 0.012 0.011 0.012 0.014 0.015 0.004 0 0 0 0.022 0.045 0.033 0.066 0.039 0.027 0.022 0.03 0.032 0.01 0.004 0.011 0.02 0.002 0.023 0.001 0.023 0.009 0.014 0.018 0.035 0.03 0.014 0.002 0.003 0.005 0.006 0.003 0.008 0.008 0.003 0.008 0.009 0.006 0.004 0.007 0.005 0.002 0.003 0.007 0.004 0.003 0.004 0 0 0 0 0.001 0 0.001 0 0 0.041 0.049 0.054 0.057 0.052 0.055 0.045 0.043 0.043 0.046 0.023 0.021 0.007 0.008 0.005 0.005 0.004 0.005 0.004 0.002 0.003 0.003 0.002 0.002 0.001 0.001 0 0 0 0 0.001 0 0.003 0.005 0.002 0.003 0.006 0.004 0.005 0.013 0.008 0.018 0.014 0.032 0.051 0.045 0.029 0.021 0.021 0.022 0.017 0.01 0.012 0.013 0.01 0.005 0.005 0.014 0.009 0.004 0.006 0.007 0.006 0.008 0.005 0.004 0.008 0.007 0.002 0.001 0 0.005 0 0.006 0.007 0.007 0.007 0.007 0.007 0.006 0.008 0.01 0.009 0.008 0.006 0 0 0 0.007 
0.017 0.006 0 0 0 0.001 0.002 0.001 0 0 0.001 0.002 0.001 0.001 0 0.002 0.002 0.002 0.003 0.003 0.001 0.003 0.003 0.003 0.004 0.002 0.002 0 0.002 0.001 0.006 0.006 0.007 0.007 0.01 0.018 0.004 0 0 0 0.018 0.003 0.01 0.019 0.022 0.017 0.005 0.001 0.001 0.009 0.016 0.018 0.009 0.01 0.006 0.006 0.01 0.006 0.003 0.019 0.041 0.04 0.016 0.03 0.037 0.024 0.026 0.018 0.023 0.018 0.015 0.006 0 0.001 0.001 0 0.001 0.001 0.001 0.001 0 0.001 0.001 0.007 0.018 0.014 0.021 0.018 0.021 0.018 0.01 0.007 0.054 0.102 0.031 0.093 0.058 0.155 0.328 1 0.23 0.157 0.18 0.081 0.002 0.005 0 0 0 0 0.011 0.017 0.014 0.008 0.014 0.016 0.014 0.003 0.005 0.009 0.017 0.02 0.019 0.014 0.02 0.012 0.014 0 0 0.002 0 0.006 0.017 0.014 0.01 0.018 0.014 0.067 0.091 0.041 0.049 0.034 0.047 0.022 0.014 0.006 0.007 0.007 0.002 0 0.001 0.001 0.002 0.002 0.005 0.007 0.009 0.003 0 0 0 0.006 0.015 0.011 0.024 0.014 0.01 0.028 0.044 0.048 0.015 0.001 0.001 0.008 0.002 0.01 0 0.004 0.004 0.006 0.007 0.011 0.009 0.002 0 0 0.002 0.002 0.002 0.001 0.001 0 0.001 0.001 0 0.001 0.002 0.002 0.003 0.002 0.002 0.002 0.002 0.001 0.001 0.001 0.001 0.001 0.001 0.001 0.001 0 0 0.015 0.016 0.019 0.019 0.019 0.019 0.019 0.018 0.014 0.013 0.007 0.014 0.004 0.001 0.001 0.002 0.002 0.001 0.001 0.002 0.001 0.001 0.002 0.001 0 0.001 0.002 0 0 0 0 0 0 0.002 0.002 0.001 0.001 0.001 0.001 0.005 0.001 0.006 0.006 0.011 0.016 0.016 0.01 0.012 0.011 0.001 0.001 0.001 0.001 0.003 0.002 0.001 0.001 0.006 0.003 0.002 0.002 0.004 0.003 0.002 0.001 0.001 0.002 0.002 0.002 0.001 0 0 0 0.001 0.001 0.002 0.001 0.001 0.002 0 0 0 0.002 0.002 0.001 0 0 0 0.002 
0.023 0.01 0 0 0 0 0.001 0 0 0.001 0.001 0.001 0.001 0.001 0 0.001 0.003 0.004 0.003 0.002 0.009 0.003 0.004 0 0.008 0.001 0.003 0.003 0.001 0.001 0.003 0.007 0.013 0.01 0.02 0.029 0.007 0 0 0 0.025 0.001 0.011 0.032 0.032 0.023 0.009 0.001 0.001 0.016 0.021 0.022 0.008 0.014 0.008 0.008 0.012 0.013 0.009 0.026 0.08 0.078 0.031 0.046 0.063 0.031 0.036 0.033 0.031 0.032 0.022 0.01 0 0.008 0.002 0.001 0.002 0.004 0.003 0.005 0.003 0.003 0 0.013 0.029 0.028 0.031 0.028 0.039 0.028 0.02 0.018 0.087 0.184 0.025 0.065 0.072 0.267 0.211 0.348 1 0.301 0.147 0.07 0.018 0.033 0.017 0 0 0 0.015 0.028 0.024 0.02 0.025 0.026 0.022 0.001 0.002 0.006 0.02 0.021 0.021 0.009 0.027 0.012 0.011 0 0.002 0.002 0 0.004 0.007 0.005 0.007 0.025 0.034 0.111 0.143 0.068 0.083 0.038 0.043 0.014 0.009 0.013 0.015 0.012 0.004 0 0.005 0.011 0.013 0.01 0.01 0.008 0.009 0.025 0 0 0 0.013 0.031 0.024 0.044 0.021 0.008 0.146 0.211 0.241 0.07 0.006 0.007 0.014 0.003 0.016 0.003 0.015 0.008 0.006 0.011 0.017 0.014 0.005 0.002 0.002 0.011 0.01 0.009 0.013 0.013 0.003 0.008 0.012 0.002 0.003 0.009 0.006 0.005 0.005 0.009 0.006 0.004 0.005 0.005 0.002 0.002 0.002 0.004 0.011 0.013 0.01 0.008 0.019 0.025 0.027 0.026 0.026 0.027 0.022 0.021 0.023 0.02 0.012 0.015 0.006 0.004 0.006 0.006 0.005 0.004 0.005 0.003 0.002 0.002 0.002 0.003 0.003 0.002 0.003 0.002 0.001 0.001 0.001 0 0.001 0.006 0.002 0.001 0.003 0.004 0.005 0.009 0.007 0.007 0.011 0.015 0.025 0.028 0.014 0.012 0.012 0.009 0.007 0.002 0.006 0.005 0.004 0.002 0.002 0.007 0.006 0 0 0.004 0.005 0.009 0.006 0.005 0.008 0.009 0.002 0.002 0 0.002 0 0.005 0.007 0.009 0.008 0.009 0.009 0.006 0.007 0.01 0.012 0.011 0.006 0 0 0 0.009 
0.076 0.042 0 0 0 0.001 0.003 0.001 0.003 0.002 0.002 0.006 0.003 0.002 0.002 0.004 0.009 0.012 0.009 0.01 0.023 0.013 0.01 0.012 0.033 0.007 0.006 0.005 0.005 0.005 0.016 0.022 0.036 0.023 0.056 0.089 0.03 0 0 0 0.104 0.01 0.04 0.099 0.105 0.086 0.049 0.016 0.011 0.055 0.067 0.069 0.031 0.031 0.025 0.029 0.06 0.053 0.045 0.117 0.275 0.269 0.115 0.184 0.23 0.123 0.126 0.105 0.091 0.083 0.063 0.032 0 0.013 0.002 0 0.001 0.003 0.001 0.003 0.005 0.01 0.003 0.045 0.072 0.084 0.098 0.089 0.107 0.089 0.058 0.036 0.283 0.562 0.047 0.133 0.237 0.872 0.383 0.176 0.211 1 0.376 0.184 0.004 0.009 0.004 0 0 0 0.04 0.082 0.063 0.056 0.06 0.066 0.052 0.013 0.019 0.03 0.078 0.083 0.075 0.035 0.075 0.037 0.036 0 0.001 0.007 0.002 0.008 0.055 0.038 0.024 0.054 0.095 0.353 0.497 0.265 0.297 0.15 0.166 0.062 0.035 0.009 0.011 0.012 0.005 0 0.011 0.025 0.026 0.019 0.014 0.013 0.019 0.008 0 0 0 0.057 0.095 0.072 0.152 0.086 0.045 0.031 0.045 0.051 0.017 0.003 0.005 0.022 0.007 0.031 0.003 0.041 0.015 0.015 0.022 0.052 0.047 0.018 0.004 0.008 0.019 0.021 0.018 0.018 0.02 0.011 0.02 0.019 0.004 0.006 0.015 0.01 0.01 0.009 0.012 0.011 0.008 0.009 0.004 0.001 0.001 0.001 0.001 0.002 0.004 0.003 0.002 0.069 0.079 0.088 0.086 0.079 0.089 0.073 0.071 0.07 0.074 0.041 0.045 0.016 0.021 0.019 0.011 0.01 0.015 0.014 0.008 0.003 0.009 0.005 0.003 0.002 0.002 0.001 0.001 0 0.001 0.002 0.002 0.003 0.004 0.004 0.003 0.007 0.007 0.009 0.026 0.024 0.036 0.029 0.05 0.07 0.063 0.039 0.044 0.044 0.03 0.026 0.017 0.018 0.021 0.006 0.005 0.006 0.02 0.005 0.002 0.002 0.009 0.007 0.015 0.009 0.004 0.01 0.014 0.003 0 0 0.009 0 0.01 0.012 0.015 0.007 0.01 0.015 0.013 0.006 0.014 0.026 0.024 0.019 0 0 0 0.015 
0.034 0.019 0 0.001 0.001 0.002 0.002 0 0.001 0.001 0.002 0.003 0.001 0.001 0 0.001 0.002 0.004 0.004 0.002 0.005 0.004 0.001 0.002 0.016 0.002 0 0 0.002 0.002 0.004 0.008 0.009 0.009 0.019 0.041 0.012 0 0 0 0.028 0.008 0.017 0.039 0.047 0.036 0.017 0.007 0.004 0.028 0.026 0.026 0.008 0.007 0.011 0.011 0.017 0.018 0.011 0.033 0.086 0.098 0.041 0.076 0.087 0.035 0.051 0.044 0.046 0.035 0.029 0.018 0 0.008 0.002 0.002 0.004 0.007 0.006 0.007 0.005 0.007 0.003 0.02 0.035 0.035 0.04 0.037 0.038 0.032 0.025 0.017 0.117 0.252 0.047 0.139 0.109 0.364 0.563 0.218 0.118 0.377 1 0.499 0.004 0.006 0.004 0 0 0 0.025 0.038 0.032 0.023 0.03 0.035 0.029 0.002 0.006 0.008 0.035 0.035 0.037 0.021 0.04 0.019 0.021 0.002 0.003 0.008 0.001 0.004 0.027 0.019 0.013 0.027 0.039 0.128 0.202 0.104 0.136 0.071 0.085 0.034 0.022 0.005 0.005 0.006 0 0 0.008 0.011 0.012 0.01 0.007 0.006 0.012 0.008 0 0 0 0.022 0.042 0.023 0.061 0.033 0.016 0.016 0.021 0.025 0.008 0.002 0.005 0.012 0.004 0.015 0.001 0.023 0.011 0.012 0.015 0.023 0.019 0.011 0.003 0.003 0.009 0.01 0.01 0.011 0.012 0.005 0.009 0.011 0.002 0.002 0.009 0.003 0.006 0.006 0.011 0.007 0.005 0.004 0.002 0.004 0.004 0.002 0.001 0.003 0.004 0.003 0.001 0.027 0.038 0.041 0.04 0.033 0.041 0.037 0.033 0.033 0.037 0.019 0.011 0 0.011 0.012 0.01 0.008 0.01 0.011 0.009 0.008 0.004 0.004 0.005 0.007 0.004 0.005 0.002 0.002 0.001 0.002 0 0.004 0.003 0.002 0.002 0.006 0.006 0.004 0.015 0.015 0.014 0.014 0.022 0.034 0.023 0.014 0.017 0.016 0.011 0.011 0.005 0.005 0.01 0.002 0.001 0.001 0.007 0.003 0.001 0.002 0.004 0.005 0.009 0.006 0.003 0.006 0.009 0.004 0.003 0 0.008 0 0.008 0.009 0.009 0.006 0.003 0.009 0.006 0.007 0.008 0.009 0.009 0.008 0 0 0 0.009 
0.015 0.007 0 0 0 0 0 0 0.001 0 0.001 0.003 0.001 0.001 0.001 0.001 0.002 0 0.002 0.003 0.007 0.001 0.001 0.001 0.004 0.001 0.001 0.001 0.001 0 0.003 0.005 0.008 0.004 0.013 0.021 0.007 0 0 0 0.018 0.002 0.006 0.021 0.025 0.016 0.009 0.001 0 0.011 0.018 0.016 0.005 0.007 0.004 0.006 0.011 0.009 0.004 0.015 0.041 0.056 0.021 0.037 0.043 0.024 0.027 0.025 0.025 0.02 0.016 0.011 0 0.004 0 0 0 0.001 0.001 0.001 0 0.001 0 0.008 0.017 0.019 0.016 0.015 0.021 0.019 0.008 0.008 0.064 0.12 0.025 0.09 0.059 0.17 0.292 0.119 0.063 0.167 0.49 1 0.001 0.003 0.001 0 0 0 0.008 0.014 0.013 0.011 0.011 0.011 0.01 0.003 0.005 0.005 0.015 0.015 0.013 0.007 0.023 0.007 0.008 0.001 0.001 0.005 0.001 0.002 0.013 0.007 0.005 0.011 0.018 0.068 0.099 0.046 0.054 0.035 0.04 0.016 0.01 0.002 0.002 0.003 0 0 0.001 0.004 0.006 0.002 0.003 0.004 0.005 0.002 0 0 0 0.007 0.016 0.009 0.025 0.013 0.008 0.006 0.01 0.011 0.004 0.001 0.002 0.004 0 0.005 0 0.006 0.005 0.005 0.007 0.011 0.009 0.004 0.003 0.004 0.006 0.006 0.005 0.006 0.006 0.004 0.006 0.006 0.003 0.003 0.005 0.002 0.001 0.003 0.005 0.002 0.001 0.001 0 0 0 0 0 0.001 0.001 0.001 0.001 0.016 0.02 0.018 0.016 0.017 0.017 0.014 0.014 0.015 0.016 0.01 0.006 0.002 0.004 0.004 0.002 0.003 0.003 0.002 0.001 0.001 0.002 0 0 0 0 0 0 0 0 0 0 0.001 0.001 0.001 0.001 0.002 0.002 0.002 0.004 0.005 0.006 0.004 0.013 0.021 0.016 0.013 0.009 0.007 0.009 0.008 0.005 0.008 0.006 0.004 0.002 0.001 0.005 0.002 0 0.001 0.002 0.002 0.005 0.002 0.002 0.005 0.004 0 0 0 0.003 0 0.003 0.004 0.005 0.001 0.003 0.005 0.001 0.001 0.003 0.005 0.005 0.004 0 0 0 0.005 
0.016 0.003 0.001 0.001 0.001 0.002 0.003 0.001 0.002 0.001 0.002 0.003 0.001 0.001 0 0.002 0.002 0.002 0.002 0.003 0.005 0.001 0.003 0.002 0.003 0 0.001 0.001 0 0 0 0.001 0.002 0.002 0.003 0.006 0.001 0 0 0 0.005 0.001 0.001 0.007 0.006 0.012 0.006 0.001 0 0.004 0.003 0.004 0.002 0.003 0.003 0.003 0 0.002 0.001 0 0 0.008 0.006 0.007 0.008 0.004 0.008 0.008 0.008 0.009 0.008 0.003 0 0.003 0.002 0 0 0 0.001 0.007 0.006 0.007 0.003 0.007 0.011 0.012 0.01 0.01 0.005 0.003 0.001 0.002 0.006 0.007 0.004 0.003 0.008 0.006 0.004 0.005 0.006 0.005 0.003 0.002 1 0.264 0.205 0 0 0 0.007 0.017 0.016 0.011 0.013 0.016 0.009 0 0.002 0.007 0.013 0.014 0.013 0.008 0.015 0.011 0.011 0 0 0.002 0 0.005 0.002 0.006 0.004 0.002 0.001 0.003 0.003 0.001 0.001 0.001 0.005 0.003 0.004 0.037 0.04 0.028 0.008 0 0.009 0.021 0.02 0.02 0.019 0.022 0.038 0.075 0 0 0 0.001 0.001 0.001 0.001 0 0 0.019 0.038 0.043 0.172 0.338 0.17 0.048 0.017 0.02 0.003 0.019 0.011 0.003 0.005 0.01 0.009 0.004 0.003 0.007 0.014 0.019 0.02 0.024 0.02 0.01 0.021 0.024 0.011 0.009 0.022 0.022 0.043 0.013 0.023 0.06 0.087 0.052 0.075 0.028 0.026 0.023 0.116 0.442 0.596 0.226 0.13 0.012 0.015 0.017 0.016 0.015 0.017 0.014 0.012 0.015 0.015 0.006 0.004 0.002 0.006 0.002 0.003 0.012 0.008 0.004 0 0 0.002 0.001 0 0 0 0 0 0 0 0 0 0 0.002 0.003 0.001 0.001 0.002 0.002 0.004 0.007 0.004 0.004 0.006 0.006 0.007 0.005 0.008 0.007 0.006 0.005 0.004 0.003 0.005 0.003 0.002 0 0.004 0.003 0.003 0.001 0.003 0.006 0.021 0.016 0.006 0.016 0.021 0.005 0 0 0.013 0 0.013 0.017 0.021 0.01 0.015 0.021 0.016 0.01 0.018 0.021 0.016 0.016 0 0 0 0.021 
0.022 0.01 0 0 0 0.001 0.003 0.002 0.001 0 0.001 0.002 0.001 0.001 0.001 0.001 0.001 0.002 0.002 0.002 0.004 0.003 0.002 0.002 0.005 0.002 0.002 0.002 0.001 0.001 0.003 0.002 0.003 0.001 0.002 0.005 0.003 0 0 0 0.006 0 0.004 0.007 0.009 0.015 0.01 0.001 0.001 0.008 0.011 0.009 0.005 0.003 0.003 0.003 0.002 0.001 0 0.001 0.001 0.003 0.001 0.004 0.004 0.003 0.008 0.008 0.011 0.01 0.009 0.005 0 0.003 0.002 0 0 0.002 0.001 0.007 0.005 0.007 0.001 0.008 0.011 0.01 0.012 0.012 0.005 0.004 0.002 0.003 0.005 0.004 0.002 0.001 0.004 0.005 0.001 0.007 0.021 0.005 0.002 0.001 0.44 1 0.538 0 0 0 0.012 0.023 0.022 0.019 0.018 0.021 0.014 0.003 0.005 0.008 0.019 0.018 0.018 0.014 0.019 0.02 0.018 0 0 0.001 0 0.004 0.003 0.008 0.002 0.001 0.001 0.003 0.003 0.001 0.003 0.002 0.004 0.006 0.007 0.089 0.099 0.067 0.028 0 0.01 0.019 0.018 0.021 0.027 0.042 0.073 0.174 0 0 0 0.001 0.001 0.001 0.001 0.001 0.001 0.069 0.114 0.149 0.622 0.14 0.072 0.034 0.016 0.03 0.001 0.015 0.012 0.006 0.009 0.016 0.015 0.004 0.004 0.004 0.011 0.013 0.016 0.018 0.016 0.007 0.019 0.018 0.009 0.007 0.02 0.014 0.022 0.013 0.026 0.043 0.056 0.045 0.082 0.022 0.022 0.013 0.073 0.238 0.298 0.27 0.151 0.018 0.021 0.024 0.023 0.021 0.023 0.02 0.02 0.021 0.021 0.011 0.009 0.005 0.006 0.004 0.005 0.011 0.011 0.007 0.003 0.001 0.005 0.001 0.001 0.001 0.002 0.002 0 0 0 0.001 0 0 0.003 0.001 0.002 0.002 0 0.001 0.005 0.009 0.01 0.004 0.004 0.014 0.016 0.012 0.013 0.009 0.005 0.004 0.004 0.003 0.003 0.004 0.001 0.004 0.004 0.003 0.001 0.001 0.005 0.004 0.02 0.013 0.007 0.016 0.02 0.007 0.002 0 0.011 0 0.013 0.019 0.021 0.01 0.014 0.02 0.007 0.004 0.013 0.018 0.016 0.015 0 0 0 0.02 
0.001 0 0 0 0 0 0 0 0 0 0 0 0 0 0 0 0 0 0 0 0 0 0 0 0 0 0 0 0 0 0 0.001 0.001 0 0.001 0.002 0.001 0 0 0 0.001 0 0 0 0.003 0.002 0.001 0.001 0.001 0.001 0.001 0.002 0 0 0.001 0.001 0 0 0 0.002 0.003 0.002 0.001 0.002 0.002 0.002 0.001 0.001 0.002 0.002 0.002 0 0 0 0 0 0 0.001 0 0.003 0.003 0.002 0 0.001 0.002 0.002 0.002 0.002 0.002 0.001 0 0 0.002 0.003 0.001 0.002 0.002 0.004 0.004 0.003 0.006 0.004 0.004 0.002 0.157 0.272 1 0 0 0 0 0.001 0.001 0.001 0.001 0.001 0.001 0 0 0.001 0.002 0.001 0.003 0.004 0.002 0.005 0.004 0 0 0 0 0 0.002 0.001 0 0.001 0 0.003 0.004 0.002 0.001 0.002 0.002 0.001 0.001 0.02 0.018 0.01 0.004 0 0.001 0.003 0.004 0.005 0.005 0.008 0.014 0.037 0 0 0 0.001 0.002 0.001 0.002 0.001 0.001 0.025 0.033 0.038 0.165 0.05 0.024 0.011 0.015 0.002 0 0.001 0.002 0.001 0.001 0.002 0.001 0.001 0.002 0.003 0.003 0.005 0.005 0.006 0.006 0 0.007 0.005 0.002 0.002 0.007 0.007 0.024 0.007 0.012 0.042 0.043 0.053 0.13 0.009 0.008 0.008 0.034 0.123 0.162 0.354 0.211 0.001 0.001 0.001 0.002 0.002 0.001 0.001 0.001 0.001 0.002 0.001 0.001 0.001 0.002 0.003 0.004 0.007 0.002 0.002 0.002 0.001 0 0.001 0.001 0 0 0.001 0 0 0 0 0 0 0.001 0.001 0 0 0 0.001 0.001 0.002 0 0.001 0.001 0.001 0 0.001 0 0 0.001 0.001 0.001 0.001 0.002 0.001 0 0.001 0.002 0.001 0 0 0.001 0.002 0.006 0.003 0.002 0.005 0.005 0.003 0.001 0 0.004 0 0.005 0.006 0.006 0.001 0.001 0.006 0.002 0.002 0.002 0.004 0.004 0.001 0 0 0 0.006 
0 0 0 0 0 0 0 0 0 0 0 0 0 0 0 0 0 0 0 0 0 0 0 0 0 0 0 0 0 0 0 0 0 0 0 0 0 0 0 0 0 0 0 0 0 0 0 0 0 0 0 0 0 0 0 0 0 0 0 0 0 0 0 0 0 0 0 0 0 0 0 0 0 0 0 0 0 0 0 0 0 0 0 0 0 0 0 0 0 0 0 0 0 0 0 0 0 0 0 0 0 0 0 0 0 0 0 1 0 0 0 0 0 0 0 0 0 0 0 0 0 0 0 0 0 0 0 0 0 0 0 0 0 0 0 0 0 0 0 0 0 0 0 0 0 0 0 0 0 0 0 0 0 0 0 0 0 0 0 0 0 0 0 0 0 0 0 0 0 0 0 0 0 0 0 0 0 0 0 0 0 0 0 0 0 0 0 0 0 0 0 0 0 0 0 0 0 0 0 0 0 0 0 0 0 0 0 0 0 0 0 0 0 0 0 0 0 0 0 0 0 0 0 0 0 0 0 0 0 0 0 0 0 0 0 0 0 0 0 0 0 0 0 0 0 0 0 0 0 0 0 0 0 0 0 0 0 0 0 0 0 0 0 0 0 0 0 0 0 0 0 0 0 0 0 0 0 0 0 0 0 0 0 0 0 0 0 0 0 0 0 0 0 0 0 0 0 0 0 0 0 0 
0 0 0 0 0 0 0 0 0 0 0 0 0 0 0 0 0 0 0 0 0 0 0 0 0 0 0 0 0 0 0 0 0 0 0 0 0 0 0 0 0 0 0 0 0 0 0 0 0 0 0 0 0 0 0 0 0 0 0 0 0 0 0 0 0 0 0 0 0 0 0 0 0 0 0 0 0 0 0 0 0 0 0 0 0 0 0 0 0 0 0 0 0 0 0 0 0 0 0 0 0 0 0 0 0 0 0 0 1 0 0 0 0 0 0 0 0 0 0 0 0 0 0 0 0 0 0 0 0 0 0 0 0 0 0 0 0 0 0 0 0 0 0 0 0 0 0 0 0 0 0 0 0 0 0 0 0 0 0 0 0 0 0 0 0 0 0 0 0 0 0 0 0 0 0 0 0 0 0 0 0 0 0 0 0 0 0 0 0 0 0 0 0 0 0 0 0 0 0 0 0 0 0 0 0 0 0 0 0 0 0 0 0 0 0 0 0 0 0 0 0 0 0 0 0 0 0 0 0 0 0 0 0 0 0 0 0 0 0 0 0 0 0 0 0 0 0 0 0 0 0 0 0 0 0 0 0 0 0 0 0 0 0 0 0 0 0 0 0 0 0 0 0 0 0 0 0 0 0 0 0 0 0 0 0 0 0 0 0 0 0 0 0 0 0 0 0 0 0 0 0 0 
0 0 0 0 0 0 0 0 0 0 0 0 0 0 0 0 0 0 0 0 0 0 0 0 0 0 0 0 0 0 0 0 0 0 0 0 0 0 0 0 0 0 0 0 0 0 0 0 0 0 0 0 0 0 0 0 0 0 0 0 0 0 0 0 0 0 0 0 0 0 0 0 0 0 0 0 0 0 0 0 0 0 0 0 0 0 0 0 0 0 0 0 0 0 0 0 0 0 0 0 0 0 0 0 0 0 0 0 0 1 0 0 0 0 0 0 0 0 0 0 0 0 0 0 0 0 0 0 0 0 0 0 0 0 0 0 0 0 0 0 0 0 0 0 0 0 0 0 0 0 0 0 0 0 0 0 0 0 0 0 0 0 0 0 0 0 0 0 0 0 0 0 0 0 0 0 0 0 0 0 0 0 0 0 0 0 0 0 0 0 0 0 0 0 0 0 0 0 0 0 0 0 0 0 0 0 0 0 0 0 0 0 0 0 0 0 0 0 0 0 0 0 0 0 0 0 0 0 0 0 0 0 0 0 0 0 0 0 0 0 0 0 0 0 0 0 0 0 0 0 0 0 0 0 0 0 0 0 0 0 0 0 0 0 0 0 0 0 0 0 0 0 0 0 0 0 0 0 0 0 0 0 0 0 0 0 0 0 0 0 0 0 0 0 0 0 0 0 0 0 0 0 
0.326 0.141 0.001 0.002 0.003 0.007 0.022 0.014 0.008 0.01 0.016 0.022 0.013 0.014 0.008 0.019 0.015 0.036 0.028 0.035 0.072 0.048 0.038 0.041 0.106 0.033 0.029 0.015 0.013 0.007 0.027 0.042 0.052 0.031 0.056 0.075 0.022 0 0 0 0.053 0.005 0.027 0.076 0.096 0.261 0.124 0.028 0.02 0.106 0.132 0.125 0.055 0.052 0.054 0.064 0.028 0.04 0.021 0.027 0.014 0.05 0.023 0.044 0.071 0.051 0.096 0.121 0.186 0.175 0.141 0.072 0 0.037 0.009 0.004 0.011 0.021 0.018 0.03 0.026 0.038 0.01 0.105 0.199 0.181 0.245 0.208 0.053 0.044 0.033 0.019 0.034 0.032 0.016 0.011 0.04 0.031 0.015 0.009 0.009 0.026 0.013 0.007 0.003 0.002 0.003 0 0 0 1 0.417 0.344 0.234 0.313 0.353 0.254 0.024 0.043 0.068 0.28 0.307 0.211 0.083 0.15 0.065 0.055 0.001 0.001 0.008 0.004 0.012 0.015 0.04 0.013 0.01 0.002 0.019 0.026 0.016 0.015 0.02 0.028 0.018 0.019 0.024 0.031 0.04 0.013 0 0.048 0.106 0.116 0.081 0.052 0.048 0.064 0.027 0 0 0 0.005 0.007 0.005 0.011 0.008 0.004 0 0 0 0.004 0.007 0.011 0.053 0.014 0.2 0.018 0.206 0.088 0.1 0.136 0.265 0.237 0.078 0.019 0.028 0.07 0.086 0.067 0.091 0.095 0.032 0.073 0.094 0.029 0.03 0.074 0.048 0.037 0.04 0.072 0.038 0.029 0.032 0.009 0.011 0.011 0.008 0.005 0.004 0.003 0.003 0.001 0.284 0.341 0.393 0.349 0.31 0.369 0.309 0.303 0.367 0.334 0.176 0.168 0.049 0.075 0.074 0.054 0.045 0.058 0.05 0.041 0.028 0.029 0.02 0.024 0.016 0.01 0.017 0.003 0.001 0.002 0.004 0.002 0.015 0.031 0.027 0.016 0.032 0.012 0.017 0.066 0.073 0.127 0.059 0.126 0.215 0.194 0.133 0.155 0.153 0.1 0.093 0.053 0.051 0.083 0.055 0.028 0.028 0.092 0.046 0.011 0.017 0.038 0.041 0.074 0.038 0.03 0.062 0.07 0.027 0.012 0 0.036 0 0.045 0.065 0.074 0.035 0.052 0.074 0.058 0.033 0.064 0.097 0.074 0.065 0 0 0 0.074 
0.751 0.337 0.001 0.006 0.012 0.016 0.036 0.018 0.016 0.018 0.034 0.045 0.017 0.019 0.012 0.035 0.05 0.082 0.075 0.078 0.166 0.128 0.081 0.104 0.259 0.073 0.047 0.032 0.04 0.022 0.061 0.089 0.13 0.077 0.115 0.189 0.061 0 0 0 0.132 0.026 0.092 0.198 0.26 0.616 0.254 0.071 0.054 0.255 0.295 0.289 0.138 0.114 0.141 0.164 0.077 0.107 0.039 0.053 0.035 0.165 0.069 0.155 0.2 0.126 0.248 0.292 0.457 0.442 0.357 0.171 0 0.08 0.026 0.002 0.016 0.033 0.032 0.069 0.059 0.07 0.021 0.25 0.48 0.457 0.595 0.497 0.187 0.155 0.105 0.07 0.117 0.092 0.054 0.035 0.095 0.084 0.033 0.017 0.021 0.076 0.028 0.012 0.025 0.02 0.022 0 0 0 0.463 1 0.764 0.576 0.722 0.801 0.59 0.061 0.124 0.192 0.667 0.743 0.523 0.188 0.366 0.154 0.135 0.002 0.005 0.017 0.006 0.031 0.036 0.078 0.027 0.025 0.006 0.039 0.064 0.036 0.044 0.042 0.061 0.037 0.044 0.059 0.075 0.099 0.033 0 0.121 0.233 0.256 0.192 0.141 0.131 0.178 0.061 0 0 0 0.007 0.015 0.01 0.023 0.01 0.006 0.009 0.014 0.015 0.026 0.032 0.049 0.132 0.038 0.471 0.041 0.448 0.204 0.242 0.301 0.543 0.491 0.201 0.061 0.08 0.166 0.191 0.176 0.208 0.218 0.086 0.182 0.204 0.072 0.062 0.169 0.116 0.087 0.08 0.156 0.083 0.064 0.062 0.03 0.022 0.021 0.017 0.019 0.024 0.023 0.019 0.008 0.633 0.777 0.908 0.825 0.74 0.832 0.698 0.679 0.735 0.749 0.399 0.331 0.098 0.138 0.154 0.109 0.093 0.12 0.098 0.063 0.041 0.059 0.038 0.039 0.031 0.02 0.03 0.013 0.009 0.011 0.012 0.012 0.03 0.055 0.04 0.036 0.062 0.039 0.058 0.177 0.151 0.24 0.177 0.278 0.482 0.391 0.29 0.298 0.293 0.233 0.209 0.119 0.12 0.194 0.106 0.053 0.073 0.195 0.071 0.029 0.043 0.088 0.077 0.167 0.078 0.055 0.126 0.159 0.046 0.025 0 0.099 0 0.113 0.145 0.167 0.085 0.121 0.167 0.113 0.081 0.146 0.203 0.177 0.153 0 0 0 0.167 
0.663 0.309 0.003 0.014 0.014 0.02 0.044 0.024 0.019 0.021 0.04 0.059 0.024 0.03 0.017 0.048 0.052 0.089 0.094 0.084 0.166 0.13 0.093 0.089 0.243 0.082 0.055 0.037 0.044 0.024 0.069 0.086 0.122 0.064 0.12 0.203 0.07 0 0 0 0.134 0.025 0.074 0.155 0.261 0.551 0.264 0.067 0.047 0.239 0.292 0.28 0.129 0.106 0.118 0.137 0.077 0.094 0.04 0.057 0.033 0.151 0.059 0.151 0.183 0.122 0.254 0.262 0.411 0.392 0.309 0.142 0 0.081 0.017 0.005 0.015 0.036 0.028 0.062 0.056 0.068 0.022 0.215 0.433 0.409 0.54 0.441 0.155 0.133 0.093 0.051 0.1 0.09 0.039 0.031 0.09 0.089 0.039 0.018 0.016 0.078 0.038 0.02 0.017 0.017 0.019 0 0 0 0.443 0.885 1 0.647 0.725 0.785 0.559 0.05 0.103 0.161 0.577 0.669 0.487 0.173 0.343 0.143 0.118 0.001 0.003 0.013 0.005 0.032 0.032 0.082 0.034 0.038 0.014 0.044 0.066 0.033 0.044 0.043 0.06 0.043 0.048 0.058 0.072 0.084 0.028 0 0.121 0.258 0.299 0.2 0.154 0.144 0.164 0.067 0 0 0 0.004 0.01 0.007 0.017 0.007 0.004 0.005 0.007 0.008 0.023 0.019 0.036 0.134 0.043 0.431 0.039 0.613 0.219 0.185 0.274 0.531 0.47 0.152 0.049 0.075 0.171 0.206 0.176 0.216 0.245 0.102 0.187 0.223 0.075 0.071 0.171 0.117 0.086 0.088 0.161 0.092 0.071 0.07 0.028 0.025 0.023 0.02 0.019 0.015 0.014 0.018 0.009 0.568 0.691 0.808 0.739 0.659 0.754 0.619 0.602 0.658 0.659 0.349 0.299 0.094 0.131 0.138 0.11 0.094 0.104 0.096 0.067 0.038 0.04 0.034 0.034 0.026 0.021 0.028 0.013 0.01 0.011 0.013 0.009 0.022 0.055 0.042 0.038 0.064 0.034 0.052 0.15 0.143 0.214 0.149 0.266 0.44 0.39 0.259 0.281 0.268 0.206 0.18 0.106 0.104 0.161 0.114 0.062 0.051 0.175 0.073 0.031 0.039 0.076 0.077 0.173 0.097 0.058 0.137 0.164 0.059 0.025 0 0.102 0 0.112 0.155 0.171 0.089 0.127 0.171 0.129 0.08 0.16 0.229 0.201 0.175 0 0 0 0.171 
0.416 0.201 0 0.004 0.002 0.008 0.02 0.014 0.015 0.017 0.017 0.035 0.021 0.023 0.011 0.025 0.043 0.068 0.057 0.053 0.1 0.074 0.06 0.062 0.157 0.04 0.036 0.02 0.016 0.01 0.027 0.038 0.065 0.041 0.081 0.107 0.036 0 0 0 0.092 0.01 0.047 0.112 0.139 0.395 0.177 0.045 0.032 0.149 0.184 0.172 0.08 0.076 0.075 0.081 0.042 0.067 0.03 0.043 0.022 0.105 0.048 0.095 0.129 0.083 0.154 0.183 0.274 0.266 0.211 0.102 0 0.05 0.01 0.003 0.006 0.016 0.014 0.037 0.035 0.045 0.014 0.154 0.288 0.277 0.366 0.3 0.117 0.093 0.068 0.037 0.07 0.063 0.035 0.023 0.066 0.067 0.024 0.007 0.012 0.057 0.021 0.013 0.008 0.013 0.008 0 0 0 0.246 0.508 0.489 1 0.5 0.486 0.362 0.037 0.076 0.127 0.43 0.533 0.354 0.132 0.236 0.108 0.085 0.001 0.004 0.007 0.002 0.029 0.035 0.057 0.026 0.015 0.008 0.027 0.044 0.029 0.027 0.029 0.044 0.026 0.033 0.039 0.051 0.058 0.015 0 0.068 0.139 0.159 0.127 0.094 0.082 0.097 0.042 0 0 0 0.007 0.016 0.011 0.021 0.014 0.007 0.001 0.004 0.008 0.016 0.014 0.023 0.077 0.026 0.236 0.028 0.3 0.103 0.119 0.153 0.326 0.289 0.106 0.036 0.045 0.105 0.128 0.118 0.133 0.135 0.052 0.117 0.143 0.056 0.052 0.11 0.073 0.051 0.042 0.102 0.055 0.04 0.05 0.015 0.016 0.015 0.015 0.006 0.009 0.007 0.011 0.005 0.357 0.422 0.494 0.468 0.388 0.462 0.406 0.376 0.422 0.409 0.23 0.171 0.051 0.07 0.075 0.047 0.05 0.059 0.041 0.023 0.014 0.019 0.014 0.015 0.01 0.006 0.013 0.005 0.004 0.005 0.005 0.003 0.012 0.037 0.027 0.014 0.034 0.013 0.027 0.095 0.083 0.151 0.093 0.176 0.289 0.251 0.174 0.177 0.166 0.127 0.116 0.068 0.071 0.108 0.069 0.038 0.033 0.108 0.045 0.012 0.023 0.052 0.053 0.111 0.067 0.038 0.089 0.105 0.028 0.015 0 0.073 0 0.07 0.096 0.11 0.063 0.075 0.11 0.087 0.057 0.089 0.126 0.107 0.1 0 0 0 0.11 
0.554 0.263 0.004 0.009 0.009 0.018 0.036 0.017 0.019 0.024 0.026 0.039 0.028 0.028 0.016 0.042 0.045 0.072 0.068 0.08 0.141 0.097 0.077 0.083 0.207 0.064 0.05 0.031 0.027 0.017 0.047 0.069 0.095 0.048 0.095 0.145 0.054 0 0 0 0.094 0.011 0.058 0.119 0.178 0.41 0.202 0.054 0.036 0.182 0.219 0.214 0.099 0.084 0.101 0.113 0.051 0.086 0.032 0.035 0.021 0.11 0.055 0.112 0.14 0.087 0.186 0.212 0.317 0.295 0.259 0.122 0 0.06 0.027 0.002 0.014 0.026 0.021 0.065 0.064 0.066 0.017 0.182 0.337 0.302 0.382 0.326 0.12 0.103 0.063 0.048 0.087 0.058 0.04 0.031 0.092 0.066 0.034 0.01 0.013 0.055 0.023 0.005 0.011 0.011 0.009 0 0 0 0.353 0.657 0.626 0.522 1 0.784 0.569 0.035 0.072 0.119 0.455 0.503 0.357 0.132 0.289 0.119 0.102 0.001 0.004 0.013 0.006 0.03 0.038 0.061 0.02 0.023 0.01 0.038 0.047 0.024 0.026 0.037 0.062 0.035 0.04 0.038 0.047 0.061 0.018 0 0.075 0.166 0.186 0.144 0.104 0.106 0.124 0.049 0 0 0 0.004 0.01 0.003 0.013 0.009 0.004 0.004 0.005 0.007 0.015 0.013 0.029 0.107 0.026 0.311 0.028 0.378 0.133 0.18 0.227 0.482 0.408 0.163 0.039 0.049 0.116 0.132 0.121 0.144 0.153 0.061 0.12 0.154 0.051 0.058 0.113 0.07 0.067 0.07 0.103 0.069 0.053 0.052 0.018 0.018 0.017 0.013 0.015 0.012 0.008 0.011 0.007 0.453 0.528 0.638 0.59 0.54 0.612 0.503 0.492 0.61 0.553 0.302 0.241 0.094 0.128 0.124 0.087 0.085 0.104 0.079 0.05 0.027 0.041 0.028 0.027 0.018 0.014 0.025 0.008 0.004 0.005 0.007 0.011 0.028 0.045 0.037 0.029 0.052 0.028 0.049 0.124 0.117 0.182 0.121 0.214 0.368 0.308 0.211 0.226 0.223 0.181 0.158 0.091 0.084 0.145 0.094 0.046 0.051 0.148 0.053 0.027 0.042 0.069 0.067 0.113 0.06 0.038 0.083 0.109 0.031 0.017 0 0.066 0 0.074 0.098 0.113 0.051 0.081 0.113 0.086 0.059 0.101 0.164 0.139 0.113 0 0 0 0.113 
0.668 0.323 0.002 0.005 0.006 0.014 0.038 0.021 0.014 0.023 0.027 0.041 0.02 0.024 0.011 0.036 0.041 0.08 0.08 0.084 0.165 0.125 0.095 0.101 0.25 0.08 0.065 0.039 0.037 0.017 0.07 0.09 0.12 0.066 0.117 0.168 0.054 0 0 0 0.118 0.014 0.07 0.154 0.217 0.526 0.26 0.063 0.049 0.223 0.272 0.253 0.125 0.109 0.125 0.144 0.065 0.094 0.035 0.044 0.025 0.127 0.062 0.128 0.164 0.117 0.215 0.251 0.389 0.363 0.315 0.146 0 0.071 0.016 0.003 0.008 0.018 0.019 0.054 0.046 0.063 0.021 0.213 0.388 0.37 0.502 0.416 0.151 0.122 0.086 0.045 0.091 0.079 0.038 0.035 0.088 0.077 0.039 0.018 0.015 0.065 0.031 0.014 0.019 0.021 0.017 0 0 0 0.399 0.815 0.726 0.535 0.826 1 0.73 0.046 0.107 0.168 0.569 0.605 0.436 0.161 0.339 0.141 0.124 0.001 0.005 0.016 0.002 0.03 0.039 0.084 0.027 0.025 0.011 0.042 0.056 0.03 0.033 0.039 0.052 0.032 0.043 0.041 0.053 0.058 0.012 0 0.093 0.21 0.228 0.173 0.121 0.115 0.134 0.053 0 0 0 0.005 0.009 0.009 0.014 0.01 0.005 0.008 0.01 0.011 0.024 0.03 0.052 0.12 0.031 0.39 0.027 0.456 0.168 0.22 0.308 0.613 0.519 0.173 0.048 0.064 0.14 0.161 0.146 0.171 0.177 0.067 0.14 0.172 0.054 0.05 0.124 0.084 0.065 0.068 0.118 0.063 0.042 0.049 0.019 0.015 0.015 0.014 0.016 0.02 0.021 0.021 0.014 0.541 0.667 0.768 0.698 0.63 0.725 0.613 0.581 0.738 0.679 0.36 0.287 0.082 0.144 0.159 0.098 0.073 0.11 0.088 0.053 0.029 0.041 0.027 0.032 0.012 0.013 0.021 0.005 0.003 0.004 0.002 0.01 0.023 0.047 0.039 0.034 0.058 0.03 0.056 0.15 0.154 0.233 0.157 0.258 0.445 0.38 0.263 0.279 0.279 0.21 0.175 0.105 0.113 0.159 0.1 0.045 0.054 0.156 0.066 0.025 0.046 0.076 0.067 0.124 0.067 0.043 0.103 0.12 0.05 0.022 0 0.074 0 0.084 0.115 0.124 0.068 0.096 0.124 0.102 0.064 0.123 0.183 0.159 0.133 0 0 0 0.124 
0.501 0.241 0 0.003 0.002 0.008 0.03 0.011 0.007 0.011 0.021 0.031 0.013 0.016 0.011 0.026 0.037 0.06 0.054 0.05 0.116 0.085 0.058 0.068 0.191 0.056 0.031 0.022 0.019 0.009 0.041 0.061 0.08 0.054 0.093 0.131 0.049 0 0 0 0.091 0.011 0.04 0.108 0.165 0.356 0.18 0.059 0.039 0.171 0.204 0.196 0.102 0.098 0.092 0.11 0.049 0.068 0.023 0.03 0.018 0.096 0.054 0.091 0.124 0.083 0.161 0.194 0.287 0.276 0.221 0.115 0 0.06 0.008 0.002 0.01 0.023 0.022 0.037 0.024 0.037 0.01 0.158 0.298 0.266 0.338 0.275 0.09 0.079 0.047 0.035 0.064 0.051 0.025 0.026 0.055 0.047 0.027 0.008 0.01 0.038 0.022 0.012 0.012 0.012 0.008 0 0 0 0.316 0.586 0.5 0.357 0.588 0.683 1 0.036 0.071 0.107 0.404 0.421 0.304 0.113 0.231 0.086 0.068 0.002 0.004 0.008 0.003 0.02 0.019 0.04 0.013 0.019 0.007 0.022 0.03 0.018 0.023 0.025 0.037 0.026 0.035 0.031 0.04 0.052 0.013 0 0.066 0.146 0.167 0.118 0.091 0.083 0.11 0.043 0 0 0 0.007 0.01 0.007 0.013 0.009 0.005 0.003 0.005 0.006 0.017 0.012 0.028 0.076 0.023 0.266 0.023 0.308 0.164 0.187 0.28 0.637 0.499 0.145 0.03 0.045 0.105 0.127 0.112 0.129 0.146 0.067 0.114 0.136 0.044 0.055 0.108 0.059 0.053 0.046 0.097 0.051 0.04 0.044 0.015 0.014 0.011 0.009 0.015 0.017 0.013 0.01 0.007 0.384 0.489 0.569 0.523 0.457 0.542 0.463 0.455 0.562 0.49 0.263 0.25 0.078 0.099 0.098 0.061 0.056 0.08 0.068 0.03 0.025 0.034 0.017 0.017 0.015 0.006 0.013 0.004 0.004 0.003 0.004 0.008 0.019 0.045 0.027 0.015 0.034 0.019 0.033 0.102 0.101 0.185 0.101 0.182 0.315 0.264 0.197 0.217 0.21 0.158 0.13 0.075 0.075 0.123 0.075 0.042 0.042 0.142 0.054 0.029 0.039 0.056 0.058 0.108 0.057 0.035 0.086 0.105 0.037 0.018 0 0.066 0 0.071 0.095 0.108 0.046 0.074 0.108 0.089 0.045 0.098 0.136 0.118 0.097 0 0 0 0.108 
0.033 0.02 0 0.001 0.001 0 0.004 0.002 0 0 0.002 0.005 0.001 0 0 0.001 0.003 0.004 0.003 0.002 0.008 0.005 0.004 0.003 0.014 0.005 0.004 0.001 0.001 0.001 0.006 0.008 0.007 0.006 0.008 0.011 0.003 0 0 0 0.005 0.002 0.011 0.016 0.013 0.053 0.016 0.005 0.003 0.013 0.016 0.016 0.011 0.01 0.009 0.008 0.003 0.005 0.002 0.001 0 0.009 0.005 0.009 0.011 0.007 0.013 0.016 0.023 0.022 0.02 0.008 0 0.007 0.001 0 0 0.003 0.003 0.003 0.002 0.003 0 0.007 0.023 0.031 0.046 0.032 0.012 0.01 0.01 0.006 0.01 0.006 0.005 0 0.005 0.005 0.002 0 0.001 0.004 0.002 0 0.002 0.001 0 0 0 0 0.019 0.036 0.025 0.021 0.022 0.027 0.02 1 0.424 0.228 0.044 0.042 0.027 0.01 0.018 0.008 0.009 0 0 0 0 0.004 0.003 0.005 0.002 0.002 0.002 0.004 0.004 0.001 0.003 0.003 0.006 0.005 0.005 0.006 0.005 0.004 0.001 0 0.005 0.011 0.012 0.01 0.007 0.006 0.008 0.007 0 0 0 0 0.001 0 0.001 0.001 0.001 0 0.001 0.001 0.004 0.002 0.002 0.009 0.002 0.017 0.001 0.019 0.008 0.009 0.009 0.019 0.019 0.009 0.003 0.004 0.007 0.008 0.008 0.01 0.01 0.004 0.011 0.011 0.007 0.009 0.011 0.006 0.006 0.006 0.011 0.007 0.005 0.005 0.001 0.003 0.002 0.002 0.001 0.002 0.002 0 0 0.026 0.031 0.04 0.041 0.031 0.037 0.029 0.027 0.031 0.035 0.019 0.011 0 0.007 0.008 0.006 0.005 0.006 0.005 0.007 0.005 0.004 0.002 0.001 0.002 0.001 0 0 0 0 0.001 0 0 0.005 0.002 0.001 0.003 0.002 0.004 0.009 0.007 0.014 0.009 0.017 0.024 0.021 0.013 0.015 0.014 0.01 0.007 0.005 0.001 0.007 0.003 0.004 0.001 0.006 0.005 0.003 0 0.002 0.004 0.011 0.007 0.003 0.009 0.01 0.003 0.001 0 0.005 0 0.005 0.008 0.011 0.004 0.007 0.011 0.008 0.003 0.006 0.011 0.01 0.008 0 0 0 0.011 
0.057 0.024 0 0 0 0 0.002 0 0 0.001 0.002 0.001 0.001 0.001 0 0.002 0.002 0.006 0.007 0.008 0.012 0.011 0.008 0.007 0.016 0.005 0.004 0.004 0.005 0.003 0.01 0.009 0.011 0.006 0.01 0.016 0.007 0 0 0 0.009 0 0.003 0.021 0.023 0.107 0.048 0.018 0.012 0.023 0.03 0.027 0.017 0.008 0.01 0.016 0.005 0.007 0.003 0.003 0.003 0.014 0.009 0.013 0.017 0.01 0.022 0.028 0.038 0.035 0.029 0.017 0 0.005 0.001 0 0.001 0.001 0.001 0.002 0.002 0.004 0.003 0.018 0.041 0.058 0.096 0.074 0.021 0.017 0.007 0.004 0.016 0.013 0.002 0.003 0.012 0.011 0.005 0 0.001 0.009 0.007 0.005 0.002 0.004 0.002 0 0 0 0.027 0.072 0.056 0.048 0.056 0.065 0.048 0.528 1 0.513 0.092 0.086 0.066 0.026 0.034 0.016 0.013 0 0 0.004 0.001 0.003 0.004 0.006 0.002 0.004 0.003 0.006 0.007 0.006 0.003 0.008 0.01 0.009 0.01 0.005 0.005 0.007 0.003 0 0.008 0.017 0.018 0.017 0.014 0.016 0.02 0.009 0 0 0 0.002 0.003 0.002 0.003 0.003 0.002 0.001 0.002 0.002 0.005 0.001 0.003 0.017 0.002 0.04 0.004 0.032 0.014 0.018 0.019 0.046 0.04 0.011 0.006 0.009 0.012 0.013 0.012 0.015 0.014 0.007 0.011 0.013 0.005 0.007 0.011 0.006 0.005 0.006 0.008 0.006 0.006 0.004 0.001 0.003 0.003 0.002 0.002 0.002 0.002 0 0 0.053 0.066 0.076 0.085 0.068 0.075 0.059 0.06 0.054 0.059 0.026 0.029 0.008 0.009 0.011 0.005 0.006 0.006 0.001 0.001 0 0.004 0.001 0.001 0.001 0.001 0.001 0.001 0.001 0 0.001 0 0.001 0.004 0.003 0.002 0.004 0.003 0.005 0.013 0.008 0.02 0.012 0.027 0.044 0.036 0.023 0.025 0.024 0.012 0.012 0.006 0.004 0.011 0.007 0.004 0.01 0.016 0.004 0 0.001 0.004 0.002 0.011 0.005 0.003 0.008 0.01 0.004 0.002 0 0.005 0 0.008 0.01 0.011 0.009 0.01 0.011 0.011 0.007 0.01 0.014 0.013 0.009 0 0 0 0.011 
0.144 0.062 0 0 0 0.003 0.012 0.002 0.004 0.003 0.008 0.005 0.002 0.004 0.003 0.005 0.006 0.011 0.01 0.012 0.036 0.024 0.014 0.019 0.046 0.009 0.008 0.005 0.006 0.003 0.02 0.02 0.031 0.013 0.031 0.044 0.019 0 0 0 0.027 0.004 0.02 0.043 0.057 0.239 0.079 0.027 0.018 0.055 0.061 0.062 0.033 0.03 0.027 0.033 0.019 0.021 0.005 0.015 0.007 0.039 0.02 0.037 0.045 0.03 0.054 0.064 0.101 0.095 0.061 0.036 0 0.021 0.004 0 0.004 0.005 0.004 0.011 0.01 0.012 0.005 0.06 0.11 0.125 0.219 0.165 0.061 0.052 0.032 0.024 0.039 0.031 0.011 0.01 0.033 0.024 0.01 0.005 0.003 0.021 0.008 0.007 0.006 0.004 0.002 0 0 0 0.057 0.146 0.123 0.102 0.117 0.131 0.096 0.338 0.653 1 0.207 0.182 0.14 0.047 0.088 0.034 0.03 0 0.001 0.003 0.001 0.006 0.016 0.018 0.004 0.006 0.002 0.019 0.025 0.012 0.016 0.012 0.019 0.011 0.014 0.011 0.012 0.018 0.005 0 0.022 0.04 0.043 0.031 0.028 0.026 0.034 0.016 0 0 0 0.002 0.004 0.005 0.01 0.004 0.002 0.001 0.002 0.002 0.007 0.006 0.01 0.026 0.009 0.067 0.004 0.079 0.035 0.037 0.055 0.093 0.086 0.032 0.004 0.008 0.021 0.031 0.025 0.035 0.033 0.016 0.033 0.038 0.012 0.012 0.03 0.021 0.014 0.018 0.028 0.013 0.01 0.01 0.003 0.004 0.004 0.003 0.003 0.004 0.004 0.002 0 0.12 0.149 0.167 0.185 0.142 0.158 0.138 0.135 0.116 0.136 0.083 0.067 0.023 0.026 0.033 0.02 0.017 0.021 0.018 0.012 0.007 0.007 0.004 0.006 0.006 0.007 0.006 0.004 0.003 0.003 0.003 0.001 0.005 0.01 0.015 0.011 0.017 0.009 0.008 0.037 0.03 0.052 0.035 0.06 0.098 0.078 0.05 0.06 0.058 0.047 0.038 0.02 0.021 0.029 0.022 0.005 0.004 0.031 0.014 0.003 0.006 0.013 0.014 0.03 0.019 0.01 0.026 0.03 0.009 0.004 0 0.017 0 0.02 0.026 0.03 0.019 0.02 0.03 0.026 0.019 0.029 0.035 0.028 0.024 0 0 0 0.03 
0.661 0.287 0.003 0.013 0.009 0.018 0.033 0.023 0.016 0.021 0.034 0.042 0.024 0.026 0.015 0.047 0.033 0.078 0.066 0.068 0.149 0.108 0.079 0.09 0.217 0.077 0.057 0.032 0.026 0.013 0.062 0.084 0.132 0.079 0.124 0.2 0.071 0 0 0 0.129 0.024 0.091 0.206 0.251 0.797 0.304 0.086 0.055 0.257 0.311 0.294 0.143 0.113 0.14 0.157 0.081 0.122 0.047 0.061 0.046 0.159 0.073 0.146 0.195 0.127 0.252 0.297 0.442 0.41 0.332 0.161 0 0.078 0.024 0.003 0.01 0.03 0.026 0.055 0.044 0.057 0.014 0.259 0.474 0.495 0.727 0.581 0.205 0.174 0.112 0.067 0.118 0.098 0.057 0.039 0.097 0.097 0.045 0.022 0.021 0.092 0.038 0.021 0.013 0.013 0.014 0 0 0 0.349 0.697 0.584 0.497 0.541 0.602 0.454 0.08 0.157 0.256 1 0.826 0.552 0.197 0.362 0.163 0.138 0.001 0.006 0.016 0.005 0.031 0.03 0.086 0.036 0.031 0.014 0.056 0.075 0.038 0.04 0.037 0.061 0.039 0.059 0.043 0.054 0.073 0.018 0 0.082 0.156 0.173 0.15 0.116 0.11 0.136 0.048 0 0 0 0.008 0.013 0.009 0.021 0.011 0.006 0.01 0.015 0.017 0.019 0.022 0.048 0.147 0.013 0.299 0.022 0.331 0.144 0.167 0.238 0.433 0.397 0.136 0.032 0.064 0.116 0.133 0.121 0.133 0.142 0.048 0.112 0.135 0.05 0.052 0.099 0.069 0.051 0.059 0.096 0.052 0.04 0.04 0.014 0.019 0.017 0.017 0.008 0.01 0.008 0.011 0.006 0.531 0.642 0.761 0.836 0.671 0.737 0.631 0.605 0.578 0.631 0.349 0.293 0.082 0.12 0.132 0.069 0.067 0.101 0.079 0.048 0.034 0.041 0.019 0.033 0.023 0.01 0.018 0.009 0.007 0.008 0.007 0.008 0.019 0.045 0.033 0.029 0.062 0.029 0.048 0.154 0.133 0.236 0.155 0.283 0.455 0.417 0.265 0.276 0.279 0.198 0.17 0.102 0.099 0.158 0.103 0.054 0.059 0.167 0.069 0.025 0.03 0.063 0.052 0.1 0.049 0.039 0.079 0.095 0.027 0.012 0 0.06 0 0.064 0.091 0.099 0.052 0.074 0.099 0.089 0.049 0.107 0.135 0.125 0.1 0 0 0 0.099 
0.559 0.268 0.002 0.006 0.006 0.008 0.036 0.023 0.016 0.022 0.033 0.042 0.024 0.024 0.016 0.028 0.026 0.057 0.057 0.06 0.117 0.09 0.058 0.071 0.185 0.044 0.038 0.023 0.03 0.016 0.064 0.093 0.117 0.063 0.106 0.164 0.076 0 0 0 0.118 0.023 0.071 0.148 0.198 0.643 0.272 0.071 0.049 0.212 0.247 0.237 0.13 0.103 0.114 0.13 0.058 0.099 0.042 0.041 0.036 0.125 0.058 0.116 0.151 0.093 0.204 0.241 0.373 0.343 0.279 0.14 0 0.065 0.006 0.002 0.007 0.023 0.022 0.049 0.04 0.056 0.015 0.191 0.4 0.41 0.595 0.501 0.159 0.133 0.085 0.055 0.097 0.076 0.05 0.034 0.088 0.074 0.031 0.014 0.016 0.065 0.032 0.009 0.011 0.013 0.009 0 0 0 0.317 0.629 0.503 0.499 0.476 0.534 0.4 0.064 0.133 0.21 0.697 1 0.596 0.213 0.337 0.142 0.123 0.001 0.003 0.007 0.002 0.038 0.041 0.082 0.032 0.027 0.009 0.032 0.051 0.023 0.039 0.05 0.061 0.045 0.051 0.041 0.054 0.062 0.017 0 0.067 0.138 0.149 0.139 0.113 0.107 0.125 0.05 0 0 0 0.003 0.006 0.005 0.01 0.006 0.005 0.004 0.008 0.008 0.016 0.018 0.032 0.106 0.013 0.298 0.021 0.29 0.119 0.164 0.19 0.381 0.358 0.131 0.043 0.053 0.097 0.105 0.095 0.11 0.12 0.049 0.098 0.127 0.046 0.036 0.093 0.058 0.041 0.054 0.086 0.044 0.033 0.031 0.013 0.015 0.015 0.011 0.005 0.01 0.009 0.013 0.007 0.475 0.564 0.664 0.677 0.552 0.626 0.531 0.493 0.524 0.554 0.302 0.253 0.083 0.114 0.12 0.081 0.067 0.095 0.081 0.048 0.029 0.033 0.024 0.031 0.021 0.015 0.02 0.006 0.004 0.004 0.006 0.011 0.021 0.057 0.036 0.024 0.053 0.031 0.042 0.129 0.117 0.207 0.137 0.224 0.374 0.336 0.199 0.238 0.228 0.161 0.131 0.08 0.079 0.125 0.096 0.052 0.051 0.15 0.077 0.032 0.038 0.056 0.058 0.093 0.054 0.036 0.075 0.086 0.029 0.016 0 0.058 0 0.066 0.081 0.093 0.05 0.064 0.093 0.074 0.046 0.09 0.122 0.102 0.088 0 0 0 0.093 
0.358 0.172 0.005 0.007 0.007 0.009 0.021 0.013 0.011 0.016 0.019 0.032 0.016 0.019 0.006 0.027 0.03 0.048 0.042 0.044 0.096 0.067 0.04 0.045 0.132 0.041 0.02 0.014 0.015 0.008 0.037 0.052 0.068 0.043 0.073 0.104 0.04 0 0 0 0.077 0.02 0.058 0.111 0.128 0.421 0.158 0.041 0.028 0.144 0.172 0.171 0.079 0.069 0.07 0.084 0.039 0.062 0.027 0.027 0.022 0.101 0.054 0.102 0.123 0.072 0.138 0.162 0.239 0.237 0.188 0.081 0 0.05 0.006 0.003 0.006 0.016 0.013 0.024 0.026 0.037 0.011 0.141 0.28 0.297 0.466 0.475 0.17 0.143 0.088 0.078 0.094 0.067 0.036 0.03 0.088 0.07 0.032 0.016 0.013 0.061 0.028 0.009 0.021 0.016 0.012 0 0 0 0.192 0.393 0.327 0.276 0.302 0.337 0.257 0.037 0.07 0.116 0.435 0.537 1 0.303 0.347 0.199 0.169 0 0.001 0.015 0.005 0.047 0.04 0.092 0.028 0.022 0.012 0.039 0.051 0.029 0.026 0.04 0.06 0.048 0.06 0.034 0.044 0.061 0.012 0 0.046 0.096 0.105 0.09 0.077 0.089 0.115 0.049 0 0 0 0.008 0.012 0.006 0.018 0.01 0.004 0.004 0.006 0.007 0.021 0.023 0.032 0.09 0.017 0.201 0.015 0.199 0.067 0.099 0.122 0.26 0.231 0.092 0.022 0.031 0.061 0.07 0.065 0.078 0.085 0.037 0.074 0.093 0.034 0.028 0.064 0.051 0.033 0.03 0.059 0.033 0.031 0.025 0.011 0.012 0.012 0.011 0.011 0.013 0.011 0.011 0.007 0.3 0.374 0.422 0.427 0.37 0.404 0.355 0.329 0.322 0.35 0.185 0.177 0.054 0.067 0.076 0.04 0.037 0.048 0.047 0.03 0.02 0.021 0.016 0.018 0.013 0.007 0.015 0.003 0.002 0.002 0.001 0.006 0.017 0.042 0.024 0.017 0.037 0.028 0.037 0.091 0.079 0.124 0.094 0.154 0.261 0.226 0.146 0.149 0.153 0.107 0.097 0.062 0.062 0.091 0.065 0.034 0.036 0.111 0.053 0.022 0.027 0.046 0.04 0.064 0.033 0.023 0.052 0.061 0.021 0.012 0 0.036 0 0.041 0.058 0.063 0.03 0.047 0.063 0.053 0.028 0.055 0.089 0.079 0.059 0 0 0 0.063 
0.198 0.091 0.002 0.003 0.003 0.005 0.011 0.004 0.004 0.003 0.005 0.016 0.004 0.006 0.005 0.007 0.016 0.024 0.02 0.013 0.039 0.034 0.022 0.026 0.074 0.025 0.018 0.009 0.011 0.005 0.026 0.033 0.041 0.027 0.041 0.07 0.024 0 0 0 0.053 0.008 0.029 0.062 0.084 0.228 0.079 0.022 0.016 0.074 0.087 0.084 0.05 0.039 0.048 0.054 0.028 0.035 0.015 0.021 0.011 0.06 0.021 0.051 0.069 0.047 0.092 0.094 0.14 0.13 0.103 0.052 0 0.028 0.005 0.003 0.005 0.006 0.005 0.019 0.016 0.021 0.008 0.082 0.147 0.15 0.256 0.26 0.077 0.065 0.041 0.031 0.059 0.041 0.02 0.018 0.067 0.039 0.02 0.013 0.009 0.032 0.015 0.005 0.014 0.011 0.01 0 0 0 0.113 0.238 0.191 0.171 0.183 0.208 0.139 0.027 0.049 0.077 0.237 0.29 0.524 1 0.236 0.485 0.404 0.003 0.009 0.038 0.011 0.123 0.091 0.245 0.083 0.027 0.007 0.02 0.03 0.014 0.024 0.049 0.074 0.081 0.135 0.037 0.052 0.069 0.02 0 0.032 0.066 0.07 0.06 0.077 0.102 0.152 0.054 0 0 0 0.002 0.004 0.006 0.007 0.002 0.001 0.004 0.008 0.009 0.019 0.009 0.025 0.083 0.014 0.126 0.005 0.119 0.046 0.044 0.06 0.144 0.129 0.03 0.015 0.019 0.042 0.051 0.049 0.06 0.061 0.025 0.051 0.063 0.02 0.019 0.049 0.038 0.031 0.027 0.045 0.03 0.026 0.025 0.009 0.013 0.011 0.011 0.007 0.008 0.009 0.009 0.004 0.185 0.214 0.239 0.239 0.201 0.227 0.19 0.176 0.182 0.198 0.097 0.09 0.03 0.036 0.037 0.02 0.027 0.034 0.023 0.012 0.009 0.014 0.007 0.008 0.005 0.003 0.004 0.002 0.002 0.002 0.003 0.002 0.008 0.019 0.014 0.008 0.017 0.01 0.018 0.045 0.047 0.07 0.044 0.098 0.145 0.123 0.091 0.077 0.077 0.055 0.048 0.027 0.029 0.046 0.029 0.018 0.013 0.051 0.029 0.009 0.012 0.025 0.023 0.049 0.026 0.02 0.041 0.047 0.014 0.004 0 0.026 0 0.031 0.04 0.049 0.029 0.034 0.049 0.042 0.024 0.041 0.065 0.053 0.044 0 0 0 0.049 
0.43 0.208 0.001 0.006 0.006 0.01 0.026 0.01 0.009 0.014 0.02 0.022 0.015 0.015 0.011 0.025 0.022 0.042 0.045 0.048 0.087 0.062 0.054 0.059 0.16 0.042 0.031 0.024 0.026 0.008 0.055 0.068 0.103 0.047 0.082 0.141 0.054 0 0 0 0.087 0.02 0.057 0.116 0.176 0.387 0.176 0.046 0.034 0.167 0.209 0.192 0.092 0.079 0.085 0.101 0.045 0.071 0.029 0.048 0.04 0.107 0.063 0.096 0.13 0.082 0.176 0.197 0.291 0.27 0.231 0.109 0 0.053 0.007 0.002 0.01 0.026 0.022 0.035 0.032 0.042 0.012 0.151 0.311 0.286 0.403 0.384 0.152 0.133 0.077 0.046 0.139 0.114 0.039 0.057 0.211 0.108 0.064 0.032 0.03 0.098 0.048 0.022 0.028 0.018 0.014 0 0 0 0.247 0.462 0.377 0.287 0.346 0.392 0.299 0.044 0.084 0.123 0.402 0.444 0.565 0.276 1 0.288 0.25 0.001 0.008 0.021 0.007 0.072 0.078 0.147 0.059 0.056 0.014 0.046 0.072 0.041 0.055 0.096 0.139 0.067 0.075 0.053 0.069 0.098 0.032 0 0.056 0.124 0.137 0.11 0.111 0.125 0.184 0.065 0 0 0 0.009 0.019 0.016 0.025 0.019 0.007 0.007 0.01 0.01 0.027 0.046 0.084 0.284 0.019 0.24 0.022 0.233 0.106 0.105 0.15 0.302 0.274 0.09 0.03 0.036 0.088 0.102 0.092 0.105 0.121 0.054 0.092 0.105 0.036 0.044 0.086 0.06 0.046 0.049 0.082 0.047 0.036 0.041 0.012 0.012 0.011 0.009 0.006 0.019 0.02 0.014 0.008 0.423 0.517 0.512 0.471 0.422 0.483 0.4 0.368 0.383 0.435 0.25 0.187 0.067 0.087 0.093 0.059 0.052 0.06 0.053 0.036 0.022 0.028 0.023 0.026 0.018 0.013 0.021 0.008 0.005 0.007 0.007 0.004 0.012 0.045 0.028 0.011 0.042 0.022 0.036 0.106 0.079 0.142 0.107 0.193 0.304 0.261 0.164 0.175 0.176 0.125 0.105 0.059 0.061 0.094 0.073 0.029 0.045 0.114 0.058 0.024 0.03 0.052 0.047 0.087 0.05 0.033 0.072 0.084 0.036 0.016 0 0.048 0 0.054 0.073 0.086 0.048 0.063 0.086 0.065 0.042 0.079 0.113 0.1 0.086 0 0 0 0.086 
0.218 0.089 0.001 0.004 0.003 0.007 0.016 0.009 0.01 0.006 0.011 0.011 0.007 0.009 0.004 0.016 0.013 0.027 0.026 0.029 0.055 0.035 0.027 0.024 0.071 0.022 0.016 0.015 0.015 0.008 0.026 0.034 0.054 0.017 0.036 0.076 0.025 0 0 0 0.044 0.007 0.029 0.067 0.095 0.223 0.099 0.028 0.018 0.092 0.104 0.096 0.044 0.039 0.048 0.055 0.024 0.036 0.02 0.022 0.019 0.066 0.026 0.062 0.081 0.041 0.097 0.101 0.156 0.153 0.117 0.062 0 0.029 0.004 0.003 0.005 0.01 0.008 0.015 0.021 0.03 0.011 0.088 0.166 0.161 0.244 0.242 0.093 0.082 0.057 0.035 0.07 0.065 0.024 0.028 0.102 0.061 0.033 0.016 0.013 0.056 0.023 0.007 0.027 0.021 0.017 0 0 0 0.133 0.261 0.216 0.18 0.203 0.218 0.158 0.019 0.043 0.067 0.233 0.269 0.407 0.65 0.325 1 0.832 0.005 0.015 0.07 0.017 0.233 0.139 0.47 0.15 0.055 0.009 0.029 0.049 0.023 0.053 0.08 0.118 0.159 0.234 0.104 0.123 0.155 0.059 0 0.036 0.09 0.097 0.097 0.133 0.178 0.303 0.122 0 0 0 0.004 0.008 0.005 0.013 0.01 0.002 0.007 0.01 0.011 0.038 0.033 0.054 0.166 0.013 0.18 0.016 0.15 0.068 0.06 0.092 0.161 0.14 0.056 0.024 0.031 0.071 0.076 0.071 0.067 0.077 0.031 0.06 0.078 0.027 0.027 0.06 0.045 0.027 0.028 0.057 0.028 0.022 0.019 0.009 0.005 0.005 0.005 0.008 0.011 0.011 0.011 0.003 0.205 0.248 0.263 0.246 0.21 0.243 0.211 0.203 0.206 0.221 0.126 0.112 0.034 0.045 0.054 0.037 0.03 0.044 0.037 0.015 0.012 0.016 0.008 0.007 0.007 0.005 0.006 0.003 0.003 0.003 0.002 0.001 0.011 0.023 0.017 0.013 0.03 0.012 0.021 0.055 0.051 0.087 0.06 0.1 0.163 0.135 0.092 0.1 0.103 0.071 0.062 0.032 0.036 0.061 0.042 0.024 0.028 0.065 0.035 0.012 0.016 0.03 0.027 0.06 0.032 0.023 0.046 0.059 0.015 0.006 0 0.034 0 0.041 0.052 0.06 0.039 0.039 0.06 0.045 0.028 0.055 0.072 0.069 0.059 0 0 0 0.06 
0.128 0.055 0 0.001 0.002 0.004 0.007 0.002 0.001 0.003 0.009 0.007 0.003 0.003 0 0.009 0.009 0.014 0.012 0.012 0.025 0.021 0.014 0.013 0.043 0.008 0.01 0.006 0.009 0.005 0.015 0.018 0.022 0.011 0.02 0.042 0.015 0 0 0 0.028 0.005 0.015 0.044 0.045 0.138 0.05 0.014 0.007 0.047 0.055 0.053 0.024 0.016 0.022 0.024 0.009 0.021 0.009 0.008 0.01 0.042 0.016 0.039 0.049 0.023 0.057 0.06 0.087 0.081 0.068 0.036 0 0.019 0.003 0 0.001 0.004 0.002 0.01 0.008 0.012 0.004 0.05 0.088 0.101 0.15 0.144 0.055 0.046 0.028 0.02 0.049 0.05 0.014 0.022 0.076 0.047 0.028 0.014 0.012 0.044 0.025 0.014 0.015 0.019 0.007 0 0 0 0.065 0.15 0.118 0.108 0.111 0.128 0.093 0.014 0.022 0.035 0.134 0.152 0.248 0.395 0.197 0.623 1 0.011 0.027 0.086 0.024 0.278 0.143 0.447 0.144 0.05 0.009 0.024 0.034 0.014 0.033 0.07 0.115 0.192 0.318 0.055 0.068 0.086 0.032 0 0.035 0.057 0.058 0.062 0.07 0.104 0.181 0.061 0 0 0 0.005 0.008 0.003 0.009 0.005 0.002 0.004 0.006 0.006 0.022 0.018 0.029 0.086 0.01 0.106 0.007 0.074 0.038 0.039 0.049 0.088 0.084 0.03 0.013 0.016 0.035 0.045 0.042 0.046 0.05 0.023 0.04 0.052 0.024 0.014 0.037 0.031 0.026 0.017 0.036 0.028 0.021 0.023 0.005 0.005 0.005 0.004 0.002 0.009 0.01 0.005 0.003 0.121 0.149 0.158 0.149 0.129 0.153 0.128 0.12 0.112 0.131 0.069 0.061 0.014 0.026 0.028 0.017 0.016 0.019 0.021 0.014 0.005 0.008 0.008 0.006 0.004 0.003 0.006 0.002 0.001 0.002 0.001 0.001 0.002 0.013 0.008 0.005 0.011 0.009 0.009 0.026 0.023 0.049 0.025 0.059 0.097 0.078 0.042 0.055 0.054 0.032 0.022 0.017 0.015 0.026 0.022 0.013 0.016 0.038 0.021 0.007 0.007 0.014 0.021 0.036 0.017 0.014 0.028 0.035 0.01 0.005 0 0.026 0 0.027 0.033 0.036 0.02 0.032 0.036 0.028 0.024 0.034 0.052 0.047 0.039 0 0 0 0.036 
0.001 0 0 0 0 0 0 0 0 0 0 0 0 0 0 0 0 0 0 0 0 0 0 0 0 0 0 0 0 0 0 0 0 0 0 0 0 0 0 0 0 0 0 0 0 0 0 0 0 0 0 0 0 0 0 0 0 0 0 0 0 0 0 0 0 0 0 0 0 0 0 0 0 0 0 0 0 0 0 0 0 0 0 0 0 0 0 0 0 0 0 0 0 0 0 0 0.001 0 0 0 0 0 0 0 0 0 0 0 0 0 0.001 0.001 0.001 0 0.001 0.001 0.001 0 0 0 0 0 0 0.003 0.001 0.004 0.008 1 0.292 0.082 0.026 0.002 0.001 0.002 0.002 0.001 0 0 0 0 0 0.001 0.002 0.017 0.022 0 0 0 0 0 0 0 0 0.001 0 0 0.001 0 0 0 0 0 0 0 0 0 0 0 0 0 0 0 0 0.001 0 0.001 0 0 0 0 0 0 0 0 0 0 0 0 0 0 0 0 0 0 0 0 0 0 0 0 0 0 0 0 0 0 0 0 0 0 0 0 0 0.001 0.001 0.001 0 0 0.001 0.001 0.001 0.001 0 0 0 0 0 0 0 0 0 0 0 0 0 0 0 0 0 0 0 0 0 0 0 0 0 0 0 0 0 0 0 0 0 0 0 0 0 0 0 0 0 0 0 0 0 0 0 0 0 0 0 0 0 0 0 0 0 0 0 0 0 0 0 0 0 0 0 0 0 0 0 0 0 0 0 0 0 0 0 0 
0.005 0 0 0 0 0 0 0 0 0 0 0 0 0 0 0 0 0 0 0 0 0 0 0 0 0 0 0 0 0 0 0 0 0 0.002 0.002 0 0 0 0 0.002 0 0 0.002 0.002 0.008 0 0 0 0 0 0 0 0 0 0 0 0.001 0.001 0.001 0.002 0.001 0.001 0.002 0.002 0 0.002 0.002 0.003 0.003 0.003 0 0 0.001 0 0 0 0 0 0.001 0 0 0 0.003 0.005 0.004 0.008 0.007 0.004 0.004 0.001 0.003 0.006 0.006 0.002 0.002 0.007 0.004 0.003 0.001 0.001 0.004 0.002 0.002 0.001 0 0 0 0 0 0.002 0.007 0.006 0.006 0.004 0.004 0.004 0 0.001 0.001 0.006 0.008 0.01 0.011 0.006 0.019 0.027 0.301 1 0.272 0.091 0.008 0.006 0.01 0.006 0.002 0.002 0.004 0.006 0.002 0.003 0.006 0.012 0.052 0.078 0 0.002 0.002 0.001 0 0 0 0.001 0.001 0.003 0.003 0.006 0.001 0 0 0 0.001 0.001 0.001 0.001 0.001 0 0 0.001 0.001 0 0.001 0.002 0.005 0 0.005 0 0.005 0.001 0.001 0.001 0.005 0.003 0 0 0 0 0 0 0 0 0 0 0 0 0 0 0 0 0 0 0 0 0 0 0 0 0 0.001 0.001 0.001 0 0 0.004 0.004 0.005 0.005 0.004 0.005 0.004 0.004 0.005 0.005 0.001 0.001 0 0.001 0.001 0.001 0.001 0.001 0.001 0.001 0 0 0 0 0 0 0 0 0 0 0 0 0 0 0 0 0 0 0.001 0.001 0.002 0.001 0 0.001 0.003 0.002 0.002 0.001 0.001 0 0 0 0 0 0 0 0 0 0 0 0 0 0 0 0 0 0 0 0 0 0 0 0 0 0 0 0 0 0 0.001 0 0 0.001 0.001 0 0 0 0 0 
0.017 0.008 0 0 0 0 0.001 0 0 0 0 0.001 0.001 0 0 0 0.001 0.001 0.001 0.001 0.001 0.003 0.001 0.001 0.005 0.002 0.002 0.002 0.001 0.001 0.003 0.003 0.002 0.001 0.001 0.002 0.003 0 0 0 0.001 0 0 0.002 0.004 0.018 0.009 0.003 0 0.004 0.004 0.004 0.002 0.002 0.004 0.004 0.001 0.002 0.002 0.001 0.005 0.001 0.001 0.001 0.002 0.002 0.003 0.005 0.006 0.007 0.005 0.004 0 0 0.001 0.001 0.001 0.002 0.002 0.003 0.003 0.004 0.002 0.005 0.008 0.011 0.02 0.02 0.011 0.011 0.002 0.002 0.014 0.014 0.002 0.01 0.031 0.015 0.01 0.005 0.002 0.013 0.007 0.003 0.001 0.002 0 0 0 0 0.009 0.02 0.017 0.014 0.015 0.017 0.015 0.003 0.006 0.009 0.018 0.017 0.026 0.041 0.021 0.067 0.117 0.077 0.285 1 0.275 0.032 0.031 0.052 0.015 0.013 0.001 0.004 0.01 0.006 0.022 0.048 0.068 0.186 0.314 0.004 0.005 0.009 0.001 0 0.002 0.006 0.007 0.008 0.011 0.014 0.017 0.006 0 0 0 0.001 0.003 0.003 0.003 0.003 0.001 0 0 0 0.002 0 0.001 0.01 0.001 0.014 0 0.014 0.008 0.004 0.008 0.013 0.011 0.004 0.001 0.001 0.005 0.007 0.006 0.006 0.006 0.005 0.005 0.007 0.002 0.004 0.005 0.003 0.002 0.004 0.005 0.001 0.001 0.001 0 0 0 0 0 0 0 0 0 0.014 0.019 0.021 0.019 0.015 0.021 0.019 0.019 0.014 0.015 0.009 0.005 0.002 0.004 0.005 0.002 0.003 0.004 0.004 0.002 0.003 0.002 0.002 0.002 0.001 0 0.001 0.001 0 0 0 0 0 0.002 0.001 0 0 0 0.001 0.002 0.004 0.003 0.003 0.005 0.009 0.008 0.005 0.002 0.002 0.002 0.002 0.001 0.002 0.004 0.001 0.001 0 0.003 0.002 0 0 0.002 0.002 0.005 0.001 0.001 0.003 0.005 0.002 0 0 0.003 0 0.003 0.005 0.005 0.003 0.003 0.005 0.004 0.004 0.004 0.004 0.004 0.003 0 0 0 0.005 
0.007 0.004 0 0 0 0 0 0 0 0 0.001 0.001 0 0 0 0 0.001 0 0.001 0.002 0.002 0.001 0.001 0.001 0.003 0.001 0.001 0 0 0 0 0 0.001 0 0 0.002 0 0 0 0 0 0 0 0.001 0.002 0.01 0.005 0 0 0.003 0.003 0.003 0 0 0 0 0 0 0 0 0.001 0.001 0 0.001 0.001 0.001 0.002 0.003 0.004 0.005 0.005 0.004 0 0.001 0 0 0 0.001 0.001 0.001 0.001 0.001 0.001 0.003 0.006 0.006 0.011 0.009 0.003 0.001 0 0.001 0.006 0.006 0.002 0.004 0.01 0.007 0.003 0.001 0.002 0.006 0.004 0.001 0 0.001 0 0 0 0 0.004 0.011 0.009 0.009 0.01 0.011 0.01 0.001 0.003 0.003 0.01 0.012 0.014 0.022 0.011 0.032 0.043 0.025 0.087 0.307 1 0.012 0.009 0.022 0.006 0.005 0.001 0.002 0.005 0.003 0.004 0.011 0.017 0.053 0.1 0.004 0.004 0.003 0.001 0 0.003 0.004 0.003 0.003 0.003 0.006 0.008 0.002 0 0 0 0 0.002 0.001 0.002 0.002 0.002 0 0 0 0.001 0 0.001 0.005 0 0.006 0.002 0.005 0.002 0.003 0.004 0.008 0.006 0.004 0.001 0.001 0.002 0.002 0.003 0.002 0.003 0.001 0.002 0.002 0.001 0.001 0.002 0.003 0.003 0.003 0.003 0.002 0.001 0.001 0 0.001 0.001 0.001 0 0 0 0 0 0.005 0.011 0.012 0.012 0.009 0.011 0.006 0.004 0.007 0.006 0.002 0.001 0 0.002 0.001 0.001 0.001 0.002 0.001 0.001 0.002 0.002 0.001 0.001 0 0.001 0.001 0.001 0 0.001 0.001 0 0 0.001 0.001 0.001 0.002 0 0 0.003 0.002 0.002 0.003 0.005 0.006 0.003 0.001 0.002 0.002 0.002 0.002 0.002 0.002 0.002 0.002 0 0 0.002 0.002 0 0 0.001 0.002 0.002 0.001 0.002 0.002 0.002 0.001 0.001 0 0.002 0 0.002 0.002 0.002 0.002 0.001 0.002 0.002 0.004 0.004 0.004 0.004 0.002 0 0 0 0.002 
0.042 0.015 0 0 0 0.001 0.002 0.001 0.001 0.001 0.002 0.003 0.001 0.001 0.001 0.002 0.002 0.002 0.001 0.004 0.009 0.002 0.001 0.002 0.007 0.002 0 0.001 0.004 0.002 0.007 0.008 0.009 0.005 0.011 0.016 0.006 0 0 0 0.007 0 0.006 0.015 0.018 0.041 0.024 0.011 0.009 0.015 0.021 0.019 0.007 0.008 0.01 0.012 0.005 0.005 0.002 0.003 0.003 0.012 0.006 0.01 0.013 0.006 0.015 0.015 0.024 0.024 0.019 0.013 0 0.004 0.001 0.001 0.001 0.002 0.002 0.006 0.006 0.004 0 0.013 0.029 0.027 0.05 0.044 0.011 0.009 0.004 0.006 0.016 0.012 0.003 0.003 0.024 0.01 0.002 0.002 0.003 0.008 0.001 0 0.001 0.002 0.002 0 0 0 0.022 0.052 0.039 0.037 0.04 0.04 0.032 0.008 0.009 0.015 0.037 0.058 0.093 0.149 0.061 0.221 0.344 0.003 0.012 0.035 0.013 1 0.062 0.178 0.057 0.013 0.002 0.004 0.007 0.005 0.009 0.03 0.039 0.064 0.106 0.016 0.017 0.033 0.011 0 0.012 0.023 0.025 0.027 0.03 0.05 0.069 0.019 0 0 0 0.001 0.003 0.001 0.003 0.003 0.002 0.001 0.001 0.001 0.003 0.003 0.005 0.038 0.005 0.044 0.006 0.028 0.015 0.013 0.019 0.031 0.03 0.008 0.002 0.005 0.017 0.019 0.019 0.02 0.02 0.005 0.016 0.022 0.007 0.006 0.015 0.016 0.01 0.006 0.013 0.008 0.006 0.007 0.004 0.001 0.001 0 0.001 0.002 0.001 0.004 0.004 0.041 0.048 0.051 0.044 0.039 0.048 0.038 0.038 0.039 0.045 0.028 0.019 0.006 0.009 0.012 0.012 0.008 0.007 0.008 0.008 0.003 0.003 0.003 0.002 0 0.001 0.002 0.001 0 0 0.001 0 0.001 0.004 0.002 0.002 0.002 0.001 0.003 0.009 0.011 0.013 0.012 0.019 0.025 0.031 0.022 0.018 0.019 0.011 0.009 0.006 0.006 0.008 0.005 0.003 0.003 0.011 0.004 0.003 0.004 0.005 0.005 0.014 0.009 0.005 0.011 0.014 0.005 0.003 0 0.011 0 0.012 0.015 0.014 0.007 0.015 0.014 0.013 0.009 0.018 0.019 0.019 0.018 0 0 0 0.014 
0.033 0.02 0 0 0 0 0.002 0.001 0 0.001 0.002 0.003 0.002 0.001 0.001 0.002 0.002 0.003 0.005 0.005 0.006 0.007 0.004 0.007 0.017 0.008 0.003 0.003 0.001 0 0.003 0.005 0.007 0.007 0.012 0.013 0.006 0 0 0 0.013 0.002 0.009 0.014 0.018 0.027 0.016 0.006 0.004 0.016 0.021 0.019 0.011 0.009 0.005 0.012 0.003 0.007 0 0.005 0.013 0.019 0.007 0.011 0.018 0.006 0.019 0.018 0.023 0.018 0.017 0.014 0 0.008 0.003 0.002 0.005 0.006 0.006 0.008 0.003 0.007 0.003 0.01 0.021 0.018 0.029 0.027 0.024 0.022 0.015 0.007 0.055 0.049 0.007 0.026 0.118 0.054 0.021 0.009 0.006 0.046 0.021 0.012 0.004 0.005 0.004 0 0 0 0.023 0.034 0.024 0.027 0.029 0.03 0.024 0.006 0.01 0.014 0.03 0.038 0.052 0.083 0.053 0.118 0.152 0.001 0.005 0.028 0.009 0.037 1 0.305 0.114 0.048 0.006 0.019 0.037 0.02 0.062 0.195 0.316 0.127 0.102 0.015 0.016 0.016 0.003 0 0.006 0.012 0.012 0.013 0.016 0.02 0.034 0.015 0 0 0 0.001 0.009 0.006 0.011 0.008 0.004 0.004 0.005 0.006 0.008 0.005 0.012 0.026 0.004 0.02 0.001 0.016 0.006 0.011 0.014 0.024 0.022 0.012 0.004 0.005 0.007 0.011 0.009 0.01 0.011 0.005 0.01 0.009 0.005 0.002 0.009 0.007 0.005 0.008 0.009 0.005 0.003 0.004 0.002 0 0 0 0.001 0.002 0.001 0.001 0 0.029 0.036 0.038 0.039 0.034 0.038 0.031 0.028 0.031 0.027 0.015 0.02 0.006 0.01 0.01 0.008 0.009 0.01 0.006 0.006 0.003 0.004 0.003 0.005 0.004 0.003 0.004 0.002 0.001 0.001 0.002 0 0.002 0.001 0 0.001 0.006 0.003 0.007 0.014 0.012 0.013 0.01 0.02 0.029 0.025 0.017 0.014 0.014 0.01 0.008 0.006 0.006 0.01 0.003 0.003 0.006 0.01 0.002 0.002 0.003 0.004 0.003 0.009 0.004 0.005 0.006 0.008 0.001 0.001 0 0.007 0 0.005 0.008 0.009 0.004 0.008 0.009 0.006 0.006 0.009 0.009 0.008 0.006 0 0 0 0.009 
0.082 0.031 0 0.002 0.001 0.001 0.003 0.003 0.001 0.002 0.002 0.004 0.002 0.003 0.002 0.004 0.007 0.008 0.007 0.007 0.02 0.006 0.007 0.007 0.019 0.008 0.005 0.006 0.004 0.002 0.007 0.006 0.014 0.011 0.015 0.027 0.008 0 0 0 0.023 0.006 0.013 0.029 0.03 0.091 0.042 0.01 0.008 0.03 0.038 0.037 0.013 0.011 0.014 0.016 0.013 0.017 0.007 0.013 0.014 0.03 0.015 0.026 0.032 0.022 0.037 0.039 0.052 0.049 0.038 0.017 0 0.008 0.001 0.002 0.005 0.007 0.005 0.009 0.007 0.012 0.005 0.025 0.061 0.065 0.094 0.086 0.038 0.032 0.016 0.014 0.038 0.044 0.013 0.021 0.081 0.046 0.017 0.005 0.007 0.041 0.013 0.005 0.01 0.015 0.01 0 0 0 0.044 0.089 0.067 0.058 0.072 0.083 0.059 0.007 0.014 0.027 0.094 0.097 0.155 0.23 0.126 0.367 0.458 0.005 0.015 0.037 0.01 0.141 0.302 1 0.323 0.083 0.005 0.02 0.028 0.014 0.035 0.078 0.123 0.11 0.16 0.032 0.041 0.054 0.019 0 0.017 0.034 0.035 0.037 0.051 0.067 0.105 0.041 0 0 0 0.004 0.006 0.005 0.006 0.005 0.003 0.003 0.005 0.007 0.021 0.008 0.014 0.056 0.008 0.054 0.005 0.05 0.027 0.02 0.031 0.056 0.05 0.02 0.007 0.01 0.02 0.021 0.022 0.023 0.025 0.006 0.021 0.031 0.015 0.012 0.02 0.016 0.011 0.012 0.02 0.012 0.011 0.009 0.005 0.005 0.005 0.002 0.004 0.006 0.005 0.005 0.004 0.082 0.092 0.098 0.096 0.083 0.092 0.076 0.075 0.074 0.079 0.049 0.038 0.011 0.013 0.021 0.014 0.015 0.016 0.016 0.01 0.007 0.006 0.004 0.006 0.004 0.004 0.006 0.002 0.002 0.002 0 0.001 0.004 0.012 0.005 0.005 0.008 0.004 0.006 0.018 0.018 0.021 0.02 0.03 0.054 0.049 0.03 0.03 0.033 0.025 0.02 0.013 0.012 0.018 0.013 0.009 0.009 0.026 0.011 0.002 0.008 0.014 0.015 0.02 0.012 0.006 0.017 0.02 0.008 0.006 0 0.009 0 0.009 0.016 0.02 0.014 0.017 0.02 0.022 0.011 0.02 0.031 0.029 0.027 0 0 0 0.02 
0.03 0.011 0 0.002 0 0 0.001 0.002 0.001 0 0.001 0.002 0.001 0.001 0.001 0.002 0.001 0.005 0.001 0.003 0.009 0.006 0.002 0.002 0.01 0.004 0.004 0.001 0.001 0.001 0.003 0.004 0.005 0.002 0.003 0.01 0.002 0 0 0 0.011 0.001 0.006 0.014 0.017 0.036 0.016 0.002 0 0.011 0.015 0.013 0.005 0.003 0.007 0.009 0.003 0.007 0.004 0.005 0.006 0.012 0.008 0.014 0.015 0.007 0.014 0.017 0.026 0.022 0.019 0.009 0 0.005 0.001 0 0 0.001 0 0.003 0.001 0 0 0.013 0.026 0.025 0.039 0.035 0.024 0.02 0.012 0.009 0.037 0.029 0.008 0.018 0.07 0.028 0.013 0.01 0.007 0.026 0.01 0.005 0.005 0.002 0.002 0 0 0 0.018 0.039 0.035 0.027 0.029 0.032 0.023 0.008 0.011 0.015 0.034 0.042 0.057 0.082 0.052 0.12 0.16 0 0.007 0.016 0.005 0.05 0.111 0.332 1 0.234 0.005 0.01 0.02 0.012 0.022 0.051 0.074 0.046 0.054 0.011 0.016 0.019 0.01 0 0.006 0.011 0.01 0.013 0.017 0.022 0.035 0.013 0 0 0 0.004 0.006 0.002 0.008 0.006 0.005 0.002 0.004 0.004 0.005 0.004 0.006 0.015 0.003 0.027 0.001 0.022 0.008 0.01 0.012 0.024 0.022 0.011 0.004 0.005 0.005 0.005 0.004 0.008 0.006 0.005 0.009 0.009 0.005 0.004 0.008 0.005 0.003 0.003 0.008 0.004 0.003 0.002 0.002 0.002 0.002 0.002 0.001 0.003 0.003 0.001 0.001 0.038 0.041 0.04 0.036 0.03 0.037 0.034 0.032 0.03 0.035 0.015 0.012 0.004 0.004 0.004 0.003 0.003 0.002 0.003 0.001 0.001 0.001 0 0 0 0 0 0 0 0 0 0.001 0.002 0.003 0.002 0.002 0.004 0.002 0.003 0.008 0.003 0.007 0.011 0.017 0.024 0.02 0.011 0.01 0.012 0.011 0.011 0.007 0.009 0.009 0.004 0.002 0.003 0.008 0.003 0.002 0.001 0.002 0.005 0.008 0.006 0.005 0.008 0.008 0.003 0 0 0.004 0 0.005 0.006 0.008 0.004 0.004 0.008 0.004 0.001 0.006 0.008 0.008 0.006 0 0 0 0.008 
0.03 0.012 0 0 0 0 0.001 0.001 0.001 0.001 0.001 0.001 0.001 0.001 0.001 0.002 0.002 0.002 0.002 0.003 0.006 0.003 0.003 0.004 0.007 0.003 0.002 0.002 0.001 0.001 0.002 0.003 0.005 0.003 0.01 0.013 0.004 0 0 0 0.012 0.002 0.01 0.022 0.016 0.034 0.01 0 0 0.015 0.015 0.017 0.004 0.005 0.004 0.007 0.011 0.009 0.008 0.011 0.016 0.028 0.014 0.024 0.025 0.015 0.019 0.019 0.024 0.022 0.022 0.01 0 0.006 0.001 0 0 0.001 0.001 0.002 0.002 0.002 0 0.012 0.022 0.025 0.038 0.037 0.025 0.021 0.014 0.007 0.085 0.073 0.02 0.053 0.191 0.072 0.047 0.022 0.018 0.068 0.028 0.014 0.001 0.003 0.002 0 0 0 0.016 0.032 0.026 0.023 0.025 0.028 0.021 0.001 0.005 0.01 0.035 0.038 0.045 0.042 0.056 0.054 0.067 0.001 0.005 0.015 0.002 0.019 0.051 0.106 0.308 1 0.01 0.04 0.06 0.03 0.037 0.081 0.118 0.046 0.036 0.007 0.008 0.012 0.005 0 0.004 0.007 0.008 0.009 0.01 0.014 0.02 0.004 0 0 0 0.006 0.008 0.008 0.016 0.009 0.008 0.003 0.004 0.004 0.003 0.004 0.007 0.02 0.002 0.02 0.001 0.015 0.006 0.008 0.012 0.019 0.019 0.007 0.001 0.003 0.006 0.006 0.006 0.007 0.007 0.001 0.006 0.005 0.003 0.003 0.005 0.005 0.001 0 0.004 0.003 0.002 0.003 0.001 0.001 0 0.001 0 0.001 0.001 0.001 0 0.034 0.037 0.037 0.035 0.033 0.036 0.028 0.025 0.027 0.031 0.018 0.008 0.004 0.006 0.009 0.003 0.002 0.002 0.003 0.002 0.001 0 0.001 0.001 0.001 0.001 0.001 0 0 0 0.001 0 0 0.001 0.001 0.001 0.003 0.002 0.003 0.007 0.005 0.01 0.003 0.016 0.023 0.018 0.008 0.012 0.01 0.006 0.007 0.004 0.005 0.007 0.004 0.001 0.001 0.005 0.003 0.001 0.002 0.002 0.001 0.005 0.001 0.001 0.004 0.004 0.002 0.001 0 0.005 0 0.004 0.005 0.005 0.003 0.004 0.005 0.004 0.003 0.004 0.007 0.005 0.004 0 0 0 0.005 
0.02 0.008 0 0.001 0.001 0.001 0.001 0 0 0.001 0.002 0.002 0.002 0.001 0 0.001 0.001 0 0 0.001 0.003 0 0.002 0.002 0.004 0.002 0.001 0.001 0.001 0.001 0.004 0.007 0.007 0.002 0.007 0.018 0.005 0 0 0 0.008 0.003 0.012 0.018 0.014 0.021 0.009 0.007 0.004 0.017 0.019 0.021 0.005 0.006 0.004 0.004 0.013 0.006 0.002 0.016 0.029 0.041 0.02 0.036 0.039 0.022 0.022 0.016 0.019 0.017 0.017 0.005 0 0.003 0.001 0.001 0.001 0.002 0.002 0.002 0.002 0.002 0.001 0.007 0.019 0.02 0.023 0.024 0.035 0.032 0.027 0.008 0.101 0.21 0.005 0.015 0.044 0.126 0.046 0.019 0.029 0.113 0.039 0.022 0.001 0 0 0 0 0 0.011 0.022 0.02 0.014 0.019 0.02 0.017 0.003 0.004 0.01 0.018 0.019 0.02 0.01 0.013 0.011 0.011 0 0 0.001 0 0.004 0.009 0.008 0.003 0.007 1 0.343 0.248 0.133 0.045 0.02 0.025 0.008 0.007 0.001 0.002 0.002 0 0 0.001 0.005 0.005 0.003 0.001 0.002 0.004 0.001 0 0 0 0.025 0.047 0.027 0.074 0.044 0.027 0.001 0.003 0.005 0 0.001 0.001 0.004 0 0.011 0.001 0.011 0.002 0.007 0.007 0.013 0.014 0.003 0.001 0.002 0.003 0.003 0.003 0.004 0.004 0.001 0.003 0.004 0 0.001 0.003 0.001 0.002 0.003 0.002 0.002 0 0.002 0.001 0 0 0 0 0.001 0.001 0.001 0.001 0.013 0.018 0.022 0.022 0.02 0.022 0.018 0.017 0.018 0.017 0.012 0.003 0.002 0.004 0.004 0.004 0.003 0.003 0.003 0.002 0.002 0 0.002 0.002 0.002 0.001 0.002 0.001 0.001 0.001 0.001 0 0 0.002 0.002 0 0.001 0 0 0.003 0.003 0.006 0.004 0.009 0.016 0.016 0.011 0.007 0.006 0.007 0.005 0.003 0.004 0.004 0.003 0.005 0.002 0.003 0.003 0.001 0.001 0.002 0.002 0.003 0.001 0 0.003 0.003 0.001 0.002 0 0.002 0 0.002 0.002 0.003 0.001 0.001 0.003 0.003 0.001 0.002 0.004 0.004 0.002 0 0 0 0.003 
0.023 0.008 0 0.002 0.001 0.001 0.002 0.001 0.002 0.003 0.003 0.003 0.003 0.003 0.002 0.002 0.003 0.005 0.004 0.002 0.007 0.006 0.003 0.002 0.007 0.001 0.001 0.004 0.006 0.003 0.008 0.009 0.007 0.013 0.021 0.031 0.007 0 0 0 0.031 0.004 0.017 0.024 0.036 0.03 0.009 0.003 0.003 0.016 0.024 0.025 0.015 0.016 0.01 0.014 0.016 0.02 0.014 0.042 0.086 0.087 0.042 0.062 0.071 0.041 0.038 0.027 0.031 0.031 0.022 0.01 0 0.006 0 0.001 0.001 0 0 0.003 0.001 0.003 0 0.011 0.026 0.033 0.045 0.044 0.073 0.06 0.037 0.028 0.258 0.589 0.018 0.049 0.097 0.322 0.14 0.065 0.061 0.287 0.114 0.051 0.001 0.003 0.003 0 0 0 0.017 0.03 0.024 0.018 0.021 0.025 0.018 0 0.002 0.007 0.028 0.032 0.033 0.016 0.034 0.013 0.014 0 0 0.004 0.001 0.005 0.018 0.013 0.009 0.023 0.283 1 0.73 0.405 0.11 0.056 0.061 0.029 0.016 0.002 0.002 0.002 0.001 0 0.006 0.01 0.008 0.009 0.007 0.004 0.005 0.002 0 0 0 0.098 0.17 0.103 0.242 0.153 0.093 0.006 0.01 0.015 0.005 0.001 0.002 0.011 0.001 0.01 0 0.014 0.008 0.009 0.013 0.015 0.011 0.008 0.006 0.006 0.006 0.006 0.006 0.006 0.007 0.002 0.004 0.006 0.002 0.002 0.005 0.002 0.001 0.002 0.003 0.003 0.003 0.002 0 0.001 0.001 0.001 0.001 0 0.001 0.002 0.001 0.027 0.03 0.031 0.029 0.024 0.032 0.028 0.028 0.024 0.029 0.017 0.018 0.003 0.01 0.008 0.007 0.003 0.005 0.007 0.002 0.001 0.001 0.001 0.002 0 0.001 0.001 0 0 0 0.001 0 0.002 0.003 0.002 0.002 0.002 0.001 0.001 0.009 0.009 0.015 0.011 0.018 0.023 0.019 0.009 0.018 0.017 0.009 0.007 0.004 0.004 0.008 0.006 0.006 0.005 0.011 0.004 0 0.002 0.006 0.004 0.005 0.002 0.001 0.005 0.005 0.003 0.001 0 0.004 0 0.004 0.005 0.005 0.001 0.005 0.005 0.004 0.003 0.004 0.007 0.007 0.006 0 0 0 0.005 
0.039 0.016 0 0 0 0.001 0.001 0 0 0.001 0.003 0.004 0.001 0.001 0.001 0.004 0.006 0.006 0.006 0.009 0.011 0.009 0.007 0.005 0.015 0.004 0.006 0.002 0.004 0.003 0.01 0.016 0.018 0.014 0.034 0.044 0.012 0 0 0 0.056 0.006 0.023 0.039 0.059 0.053 0.018 0.005 0.003 0.032 0.041 0.037 0.014 0.022 0.012 0.011 0.035 0.023 0.019 0.036 0.081 0.129 0.055 0.09 0.111 0.058 0.063 0.051 0.059 0.055 0.038 0.015 0 0.005 0 0 0.001 0.002 0.001 0.001 0.001 0.001 0 0.028 0.052 0.05 0.059 0.066 0.119 0.1 0.067 0.032 0.372 0.812 0.029 0.079 0.146 0.438 0.197 0.08 0.088 0.358 0.168 0.081 0.006 0.004 0.003 0 0 0 0.018 0.045 0.034 0.03 0.027 0.035 0.027 0.005 0.01 0.016 0.049 0.051 0.054 0.027 0.049 0.024 0.023 0 0.001 0.009 0.004 0.008 0.033 0.024 0.015 0.033 0.193 0.684 1 0.526 0.155 0.098 0.106 0.046 0.027 0.008 0.007 0.009 0.003 0 0.004 0.011 0.012 0.012 0.008 0.009 0.013 0.008 0 0 0 0.129 0.212 0.14 0.307 0.19 0.12 0.012 0.016 0.019 0.005 0.004 0.004 0.016 0.002 0.023 0.002 0.022 0.006 0.008 0.01 0.028 0.029 0.007 0.004 0.005 0.006 0.009 0.007 0.007 0.011 0.002 0.005 0.008 0.004 0.002 0.006 0.004 0.003 0.004 0.006 0.003 0.002 0.003 0.003 0 0 0 0 0.002 0.002 0.003 0.001 0.042 0.05 0.051 0.054 0.042 0.049 0.039 0.033 0.03 0.04 0.023 0.017 0.006 0.003 0.01 0.002 0.001 0.002 0.002 0.003 0.003 0 0.001 0.002 0.002 0.001 0.002 0 0 0 0.001 0 0.001 0.001 0 0 0.004 0.002 0.004 0.013 0.01 0.019 0.014 0.02 0.038 0.031 0.019 0.02 0.016 0.011 0.011 0.005 0.003 0.01 0.006 0.002 0.005 0.009 0.002 0.003 0.004 0.006 0.003 0.006 0.005 0.002 0.005 0.006 0.001 0.001 0 0.003 0 0.004 0.006 0.006 0.005 0.004 0.006 0.008 0.005 0.006 0.008 0.008 0.009 0 0 0 0.006 
0.029 0.014 0.001 0.001 0 0 0.002 0.001 0 0 0.001 0.001 0 0 0 0.001 0.001 0.004 0.004 0.003 0.007 0.004 0.004 0.004 0.009 0.002 0.002 0.001 0.001 0.001 0.005 0.007 0.009 0.013 0.022 0.031 0.017 0 0 0 0.033 0.01 0.017 0.031 0.041 0.031 0.01 0.005 0.004 0.018 0.024 0.026 0.005 0.012 0.01 0.011 0.015 0.017 0.01 0.028 0.05 0.077 0.031 0.059 0.067 0.037 0.043 0.029 0.032 0.029 0.025 0.014 0 0.008 0.002 0 0.001 0.003 0.003 0.005 0.006 0.005 0.001 0.02 0.032 0.032 0.038 0.043 0.066 0.056 0.031 0.025 0.202 0.44 0.016 0.044 0.095 0.239 0.111 0.051 0.053 0.211 0.103 0.045 0.002 0.006 0.003 0 0 0 0.016 0.032 0.027 0.023 0.024 0.027 0.019 0.003 0.003 0.013 0.025 0.03 0.037 0.012 0.04 0.01 0.011 0 0.001 0.005 0.001 0.003 0.024 0.012 0.011 0.027 0.099 0.37 0.55 1 0.076 0.046 0.064 0.024 0.01 0.003 0.003 0.004 0.003 0 0.003 0.01 0.011 0.008 0.006 0.004 0.005 0.003 0 0 0 0.223 0.379 0.261 0.591 0.327 0.183 0.011 0.012 0.013 0.008 0.001 0.002 0.008 0.003 0.012 0.002 0.018 0.003 0.005 0.009 0.02 0.019 0.007 0.004 0.005 0.008 0.009 0.008 0.01 0.01 0.005 0.006 0.009 0.003 0.003 0.006 0.005 0.006 0.005 0.007 0.004 0.004 0.002 0 0.001 0.001 0.001 0.002 0.001 0.002 0.001 0 0.029 0.038 0.037 0.033 0.032 0.036 0.029 0.028 0.025 0.028 0.014 0.012 0.005 0.007 0.007 0.008 0.005 0.005 0.005 0.004 0.002 0.003 0.001 0.001 0 0 0 0 0 0 0 0.001 0.001 0.003 0.002 0.001 0.004 0 0.003 0.015 0.007 0.008 0.014 0.022 0.03 0.025 0.016 0.016 0.016 0.012 0.008 0.003 0.007 0.008 0.004 0.001 0.003 0.008 0.004 0.002 0.003 0.002 0.002 0.006 0.005 0.001 0.005 0.004 0.001 0 0 0.004 0 0.004 0.006 0.006 0.003 0.006 0.006 0.006 0.001 0.007 0.009 0.01 0.006 0 0 0 0.006 
0.027 0.009 0 0 0 0.002 0.002 0 0 0.001 0.002 0 0.002 0.002 0.002 0.002 0 0.003 0.002 0.003 0.004 0.003 0.002 0.001 0.005 0.001 0.001 0.001 0.001 0.001 0.007 0.007 0.008 0.004 0.02 0.032 0.015 0 0 0 0.037 0.004 0.015 0.044 0.04 0.03 0.014 0.009 0.009 0.023 0.023 0.023 0.008 0.01 0.009 0.01 0.02 0.017 0.01 0.028 0.067 0.091 0.048 0.065 0.078 0.04 0.043 0.035 0.028 0.022 0.015 0.005 0 0.004 0.001 0 0 0 0 0.002 0 0.001 0 0.015 0.03 0.031 0.039 0.039 0.051 0.046 0.024 0.02 0.113 0.191 0.024 0.062 0.132 0.279 0.101 0.048 0.05 0.242 0.102 0.049 0.002 0.005 0.003 0 0 0 0.012 0.032 0.026 0.02 0.022 0.027 0.022 0.001 0.003 0.006 0.027 0.033 0.038 0.027 0.047 0.036 0.037 0.001 0.004 0.011 0.003 0.008 0.059 0.028 0.02 0.039 0.037 0.118 0.158 0.088 1 0.294 0.224 0.075 0.039 0.004 0.009 0.009 0.003 0 0.005 0.007 0.007 0.006 0.008 0.011 0.015 0.007 0 0 0 0.026 0.038 0.025 0.054 0.035 0.02 0.004 0.008 0.012 0.007 0.004 0.005 0.02 0 0.02 0 0.017 0.006 0.004 0.014 0.023 0.022 0.003 0.002 0.002 0.005 0.007 0.005 0.007 0.006 0.004 0.005 0.007 0.001 0 0.005 0.003 0 0.003 0.005 0.002 0 0.001 0.001 0 0 0 0 0.001 0.001 0.001 0.001 0.025 0.031 0.031 0.033 0.029 0.032 0.026 0.026 0.025 0.028 0.015 0.015 0.003 0.003 0.008 0.006 0.004 0.003 0.003 0 0.001 0.001 0 0.001 0 0 0 0 0 0 0 0.001 0.001 0.002 0.002 0.001 0.003 0.001 0.002 0.006 0.004 0.007 0.005 0.017 0.024 0.016 0.006 0.013 0.013 0.006 0.006 0.002 0.003 0.004 0.001 0.001 0.001 0.005 0.002 0 0.001 0.001 0.001 0.005 0.004 0.004 0.005 0.005 0.001 0 0 0.002 0 0.002 0.003 0.005 0.005 0.004 0.005 0.003 0.004 0.003 0.007 0.005 0.005 0 0 0 0.005 
0.037 0.019 0 0 0 0.001 0.002 0.001 0.001 0.002 0.003 0.002 0.002 0.002 0 0.005 0.001 0.006 0.01 0.009 0.013 0.008 0.006 0.007 0.015 0.002 0.002 0.002 0.001 0 0.006 0.009 0.011 0.01 0.018 0.024 0.009 0 0 0 0.024 0.011 0.02 0.026 0.03 0.038 0.016 0.006 0.004 0.017 0.02 0.025 0.009 0.013 0.009 0.011 0.023 0.025 0.018 0.029 0.049 0.06 0.021 0.039 0.052 0.036 0.033 0.027 0.034 0.029 0.024 0.014 0 0.003 0.003 0.002 0.002 0.004 0.002 0.004 0.003 0.006 0.003 0.016 0.033 0.031 0.048 0.047 0.049 0.039 0.028 0.021 0.134 0.155 0.028 0.081 0.259 0.187 0.086 0.039 0.04 0.165 0.066 0.029 0.002 0.002 0.002 0 0 0 0.022 0.042 0.032 0.028 0.038 0.039 0.03 0.005 0.008 0.01 0.039 0.043 0.056 0.053 0.066 0.07 0.085 0.003 0.01 0.035 0.009 0.018 0.207 0.093 0.049 0.058 0.029 0.079 0.12 0.057 0.319 1 0.693 0.26 0.152 0.008 0.012 0.01 0.005 0 0.003 0.005 0.007 0.01 0.014 0.018 0.026 0.01 0 0 0 0.018 0.027 0.018 0.037 0.024 0.013 0.007 0.008 0.01 0.003 0.005 0.009 0.025 0.002 0.021 0 0.018 0.008 0.011 0.014 0.025 0.026 0.01 0.004 0.007 0.006 0.008 0.006 0.009 0.007 0.002 0.007 0.006 0.002 0.002 0.007 0.007 0.005 0.004 0.005 0.006 0.005 0.005 0.004 0.001 0.001 0.001 0.001 0.002 0.002 0.003 0.001 0.036 0.041 0.046 0.043 0.035 0.043 0.039 0.037 0.03 0.043 0.026 0.016 0.008 0.011 0.013 0.005 0.006 0.013 0.008 0.005 0.004 0.005 0.002 0.005 0.003 0.001 0.004 0.001 0 0 0.001 0 0.002 0.003 0.002 0.002 0.007 0.002 0.005 0.015 0.014 0.019 0.013 0.019 0.025 0.023 0.017 0.021 0.019 0.016 0.011 0.006 0.007 0.013 0.007 0.002 0.006 0.01 0.003 0.002 0.001 0.005 0.002 0.006 0.001 0.002 0.006 0.006 0.003 0.002 0 0.003 0 0.006 0.006 0.006 0.001 0.003 0.006 0.004 0.003 0.004 0.005 0.003 0.005 0 0 0 0.006 
0.059 0.028 0.001 0.002 0.002 0.001 0.005 0.005 0.002 0.001 0.005 0.007 0.002 0.002 0.001 0.001 0.002 0.002 0.001 0.001 0.007 0.008 0.004 0.011 0.026 0.009 0.007 0.002 0.003 0.001 0.008 0.011 0.017 0.007 0.021 0.034 0.009 0 0 0 0.026 0.003 0.022 0.045 0.038 0.062 0.017 0.007 0.004 0.03 0.034 0.033 0.017 0.013 0.009 0.012 0.013 0.018 0.012 0.025 0.056 0.068 0.028 0.049 0.061 0.029 0.042 0.04 0.045 0.041 0.037 0.021 0 0.008 0.003 0 0.002 0.004 0.004 0.004 0.003 0.003 0.001 0.026 0.052 0.049 0.063 0.06 0.068 0.062 0.035 0.019 0.186 0.191 0.045 0.105 0.366 0.208 0.106 0.05 0.038 0.185 0.077 0.041 0.003 0.003 0 0 0 0 0.036 0.064 0.048 0.044 0.045 0.051 0.043 0.007 0.01 0.019 0.065 0.066 0.094 0.063 0.11 0.083 0.112 0.002 0.013 0.062 0.018 0.031 0.282 0.127 0.064 0.082 0.037 0.106 0.142 0.076 0.213 0.657 1 0.345 0.185 0.012 0.016 0.018 0.002 0 0.009 0.017 0.019 0.019 0.016 0.018 0.03 0.014 0 0 0 0.016 0.029 0.021 0.04 0.02 0.016 0.007 0.01 0.011 0.005 0.005 0.009 0.025 0.001 0.032 0.001 0.029 0.018 0.01 0.02 0.045 0.041 0.008 0.006 0.007 0.012 0.015 0.013 0.013 0.017 0.008 0.011 0.01 0.003 0.006 0.01 0.007 0.002 0.005 0.009 0.003 0.003 0.002 0 0.001 0.001 0.001 0.002 0.002 0.003 0 0 0.055 0.071 0.07 0.071 0.064 0.069 0.055 0.054 0.047 0.058 0.034 0.02 0.008 0.01 0.01 0.012 0.005 0.009 0.006 0.004 0.004 0.003 0.002 0.004 0.004 0.003 0.004 0.004 0.004 0.003 0.001 0.002 0.003 0.005 0.003 0.003 0.006 0.004 0.003 0.013 0.012 0.018 0.014 0.03 0.044 0.033 0.022 0.021 0.018 0.011 0.006 0.005 0.005 0.01 0.011 0.008 0.005 0.013 0.006 0.001 0.003 0.008 0.007 0.01 0.005 0.005 0.007 0.01 0.003 0.002 0 0.008 0 0.008 0.009 0.01 0.006 0.009 0.01 0.007 0.004 0.01 0.013 0.012 0.009 0 0 0 0.01 
0.048 0.022 0.001 0.002 0.001 0.001 0.004 0.003 0.002 0.003 0.004 0.005 0.002 0.004 0.001 0.006 0.006 0.011 0.009 0.005 0.011 0.009 0.007 0.007 0.016 0.006 0.005 0.002 0.002 0.001 0.005 0.009 0.011 0.01 0.014 0.017 0.007 0 0 0 0.016 0.001 0.013 0.019 0.02 0.048 0.024 0.008 0.007 0.018 0.02 0.022 0.011 0.014 0.01 0.011 0.007 0.006 0.005 0.006 0.018 0.026 0.012 0.021 0.022 0.015 0.02 0.021 0.037 0.034 0.029 0.019 0 0.011 0.002 0 0.001 0.002 0.001 0.009 0.008 0.007 0.003 0.019 0.039 0.036 0.052 0.054 0.038 0.033 0.02 0.017 0.078 0.067 0.012 0.037 0.142 0.076 0.043 0.019 0.016 0.065 0.036 0.018 0.004 0.003 0.002 0 0 0 0.023 0.057 0.042 0.034 0.037 0.046 0.029 0.002 0.008 0.011 0.047 0.059 0.08 0.078 0.071 0.133 0.214 0.017 0.043 0.138 0.033 0.047 0.112 0.109 0.038 0.035 0.008 0.028 0.045 0.024 0.096 0.244 0.364 1 0.533 0.014 0.016 0.026 0.01 0 0.01 0.014 0.015 0.02 0.02 0.024 0.039 0.014 0 0 0 0.003 0.006 0.003 0.012 0.004 0.001 0 0.002 0.002 0.002 0.006 0.009 0.024 0.003 0.034 0.003 0.029 0.015 0.017 0.023 0.034 0.033 0.014 0.003 0.007 0.011 0.012 0.009 0.012 0.015 0.01 0.014 0.011 0.004 0.003 0.013 0.013 0.014 0.012 0.012 0.013 0.012 0.01 0.004 0.003 0.002 0.003 0.005 0.006 0.005 0.003 0.001 0.046 0.055 0.059 0.058 0.042 0.052 0.045 0.045 0.047 0.051 0.026 0.027 0.005 0.007 0.01 0.011 0.012 0.008 0.006 0.002 0.001 0.002 0.001 0.001 0.001 0.001 0.001 0 0 0 0.001 0 0.001 0.004 0.003 0.002 0.002 0.001 0.003 0.012 0.006 0.018 0.012 0.024 0.037 0.027 0.015 0.022 0.019 0.011 0.012 0.005 0.008 0.013 0.012 0.006 0.008 0.014 0.007 0.003 0.003 0.007 0.008 0.013 0.009 0.006 0.012 0.013 0.005 0.002 0 0.006 0 0.006 0.012 0.013 0.007 0.012 0.013 0.012 0.006 0.013 0.013 0.011 0.011 0 0 0 0.013 
0.049 0.022 0 0 0.001 0.002 0.003 0 0.003 0.003 0.002 0.003 0.002 0.003 0.002 0.004 0.005 0.007 0.006 0.007 0.012 0.007 0.006 0.008 0.018 0.005 0.004 0.002 0.002 0 0.002 0.003 0.013 0.006 0.011 0.02 0.009 0 0 0 0.019 0.003 0.006 0.017 0.026 0.057 0.029 0.009 0.005 0.02 0.027 0.025 0.008 0.007 0.01 0.011 0.007 0.01 0.004 0.004 0.007 0.031 0.015 0.026 0.03 0.012 0.026 0.029 0.035 0.033 0.028 0.012 0 0.009 0.003 0 0 0.003 0.003 0.009 0.008 0.008 0.003 0.018 0.039 0.041 0.059 0.05 0.033 0.027 0.015 0.01 0.052 0.052 0.009 0.027 0.084 0.044 0.026 0.013 0.011 0.04 0.02 0.009 0.001 0.002 0.001 0 0 0 0.023 0.051 0.043 0.043 0.043 0.043 0.028 0.004 0.009 0.018 0.057 0.065 0.088 0.147 0.083 0.229 0.387 0.026 0.091 0.294 0.08 0.112 0.103 0.188 0.066 0.028 0.006 0.025 0.044 0.021 0.044 0.129 0.198 0.58 1 0.015 0.019 0.033 0.011 0 0.011 0.017 0.017 0.022 0.026 0.033 0.055 0.011 0 0 0 0.004 0.008 0.005 0.011 0.007 0.004 0 0.002 0.004 0.004 0.004 0.008 0.025 0.003 0.033 0.007 0.035 0.01 0.014 0.016 0.03 0.031 0.008 0.001 0.001 0.013 0.015 0.014 0.016 0.016 0.005 0.015 0.017 0.007 0.009 0.017 0.013 0.009 0.007 0.018 0.01 0.008 0.006 0.003 0.002 0.002 0.002 0.002 0.001 0 0.001 0.001 0.039 0.053 0.057 0.056 0.049 0.052 0.043 0.042 0.045 0.044 0.023 0.027 0.007 0.015 0.013 0.011 0.011 0.01 0.008 0.005 0.002 0.002 0.002 0 0 0 0 0 0 0 0 0 0.003 0.005 0.002 0.001 0.007 0.003 0.006 0.013 0.013 0.018 0.014 0.024 0.03 0.028 0.018 0.023 0.023 0.013 0.011 0.007 0.011 0.011 0.007 0.003 0.005 0.014 0.005 0.002 0.003 0.008 0.007 0.017 0.011 0.007 0.011 0.015 0.005 0.001 0 0.009 0 0.013 0.017 0.017 0.007 0.01 0.017 0.01 0.007 0.01 0.013 0.01 0.015 0 0 0 0.017 
0.032 0.014 0 0.001 0.001 0.002 0.007 0.002 0.003 0.002 0.002 0.005 0.002 0.001 0.001 0.001 0.003 0.007 0.007 0.007 0.012 0.009 0.007 0.006 0.014 0.005 0.005 0.002 0.003 0.002 0.005 0.006 0.008 0.004 0.007 0.012 0.004 0 0 0 0.009 0 0.005 0.012 0.015 0.034 0.018 0.006 0.006 0.014 0.016 0.014 0.006 0.008 0.01 0.013 0.003 0.004 0.001 0.003 0.004 0.009 0.005 0.008 0.011 0.005 0.015 0.018 0.024 0.023 0.016 0.008 0 0.002 0.001 0 0.002 0.004 0.003 0.008 0.006 0.006 0.001 0.014 0.028 0.027 0.035 0.029 0.008 0.006 0.005 0.004 0.007 0.006 0.004 0.004 0.007 0.008 0.006 0.003 0.011 0.008 0.005 0.002 0.032 0.083 0.046 0 0 0 0.018 0.046 0.036 0.028 0.033 0.035 0.026 0.008 0.009 0.011 0.039 0.045 0.044 0.033 0.036 0.047 0.043 0 0.002 0.008 0.001 0.007 0.007 0.024 0.009 0.005 0 0.002 0.003 0.002 0.005 0.006 0.008 0.011 0.018 1 0.788 0.403 0.116 0 0.02 0.033 0.033 0.055 0.099 0.148 0.233 0.457 0 0 0 0 0.001 0.001 0.001 0.001 0.001 0.026 0.038 0.044 0.131 0.014 0.017 0.063 0.006 0.07 0.002 0.031 0.019 0.009 0.018 0.027 0.026 0.006 0.008 0.009 0.019 0.027 0.023 0.027 0.028 0.009 0.021 0.028 0.009 0.007 0.022 0.023 0.016 0.008 0.021 0.017 0.014 0.013 0.01 0.006 0.006 0.006 0.007 0.016 0.02 0.023 0.012 0.033 0.041 0.044 0.041 0.038 0.04 0.039 0.037 0.034 0.036 0.02 0.016 0.003 0.005 0.009 0.007 0.01 0.01 0.008 0.005 0.003 0.004 0.003 0.003 0.003 0.002 0.002 0.001 0 0.001 0 0 0.002 0.006 0.004 0.001 0.006 0.004 0.003 0.01 0.006 0.011 0.01 0.015 0.025 0.028 0.017 0.014 0.014 0.014 0.011 0.008 0.004 0.01 0.009 0.006 0.007 0.011 0.008 0.004 0.003 0.004 0.007 0.022 0.009 0.008 0.017 0.02 0.003 0.002 0 0.017 0 0.013 0.019 0.022 0.013 0.017 0.022 0.016 0.012 0.022 0.029 0.029 0.023 0 0 0 0.022 
0.042 0.021 0 0 0 0.002 0.003 0 0.001 0.002 0.001 0.001 0.002 0.002 0.001 0.003 0 0.002 0.005 0.004 0.01 0.004 0.003 0.003 0.017 0.006 0.003 0 0.004 0 0.007 0.008 0.01 0.005 0.007 0.012 0.003 0 0 0 0.008 0.003 0.008 0.013 0.015 0.036 0.02 0.005 0.004 0.018 0.021 0.024 0.01 0.006 0.01 0.011 0.001 0.006 0.004 0.004 0.004 0.015 0.007 0.011 0.017 0.006 0.016 0.016 0.028 0.028 0.023 0.011 0 0.006 0.002 0 0.002 0.004 0.003 0.009 0.007 0.008 0.002 0.015 0.026 0.024 0.036 0.03 0.01 0.006 0.004 0.002 0.008 0.006 0.007 0.003 0.012 0.009 0.002 0.001 0.005 0.009 0.002 0 0.035 0.078 0.043 0 0 0 0.031 0.056 0.043 0.032 0.038 0.043 0.034 0.002 0.008 0.012 0.043 0.047 0.047 0.046 0.041 0.059 0.048 0 0.001 0.004 0.002 0.015 0.012 0.029 0.007 0.006 0 0.003 0.003 0 0.003 0.004 0.008 0.01 0.015 0.699 1 0.498 0.155 0 0.021 0.033 0.036 0.056 0.098 0.157 0.28 0.464 0 0 0 0 0 0 0 0 0 0.013 0.027 0.031 0.137 0.016 0.023 0.08 0.006 0.072 0.003 0.035 0.023 0.015 0.021 0.033 0.026 0.01 0.007 0.012 0.024 0.028 0.026 0.031 0.032 0.018 0.029 0.036 0.014 0.014 0.03 0.024 0.015 0.013 0.028 0.017 0.015 0.016 0.009 0.008 0.006 0.007 0.012 0.017 0.025 0.018 0.01 0.038 0.045 0.052 0.05 0.047 0.051 0.039 0.036 0.042 0.042 0.023 0.016 0.005 0.01 0.012 0.009 0.012 0.009 0.005 0.005 0.003 0.004 0.003 0.005 0.001 0.001 0.003 0 0 0 0 0 0.001 0.006 0.005 0.003 0.006 0.004 0.006 0.012 0.01 0.011 0.013 0.019 0.031 0.025 0.017 0.01 0.012 0.016 0.013 0.008 0.005 0.011 0.01 0.003 0.003 0.01 0.006 0.002 0.003 0.007 0.01 0.03 0.017 0.009 0.025 0.029 0.008 0.004 0 0.022 0 0.022 0.029 0.03 0.018 0.016 0.03 0.024 0.016 0.022 0.031 0.026 0.033 0 0 0 0.03 
0.076 0.043 0 0 0 0 0.003 0 0.001 0.002 0.002 0.002 0.001 0.001 0.001 0.004 0.006 0.009 0.008 0.009 0.018 0.016 0.012 0.009 0.03 0.009 0.008 0.004 0.004 0.002 0.011 0.012 0.017 0.007 0.016 0.023 0.005 0 0 0 0.019 0.005 0.008 0.019 0.029 0.063 0.032 0.007 0.005 0.029 0.034 0.032 0.018 0.015 0.022 0.021 0.011 0.017 0.002 0.006 0.001 0.021 0.011 0.021 0.027 0.016 0.033 0.034 0.052 0.05 0.039 0.02 0 0.008 0.005 0 0.001 0.007 0.003 0.009 0.01 0.015 0.006 0.033 0.057 0.049 0.069 0.056 0.028 0.025 0.014 0.006 0.024 0.021 0.006 0.008 0.031 0.019 0.006 0.006 0.007 0.017 0.005 0.003 0.026 0.056 0.032 0 0 0 0.04 0.1 0.085 0.061 0.078 0.085 0.057 0.009 0.014 0.019 0.065 0.074 0.079 0.081 0.079 0.112 0.092 0 0 0.009 0.002 0.027 0.022 0.054 0.012 0.009 0.003 0.011 0.012 0.009 0.009 0.016 0.022 0.022 0.034 0.452 0.631 1 0.313 0 0.035 0.046 0.052 0.078 0.159 0.271 0.47 0.367 0 0 0 0 0 0.001 0.003 0 0 0.015 0.022 0.023 0.102 0.024 0.041 0.148 0.008 0.14 0.005 0.061 0.026 0.017 0.029 0.056 0.049 0.017 0.009 0.013 0.03 0.036 0.034 0.041 0.046 0.024 0.038 0.045 0.019 0.017 0.034 0.029 0.014 0.014 0.035 0.023 0.018 0.021 0.01 0.005 0.004 0.005 0.006 0.011 0.018 0.019 0.01 0.076 0.086 0.096 0.085 0.082 0.09 0.068 0.068 0.075 0.081 0.045 0.041 0.014 0.019 0.022 0.015 0.015 0.021 0.016 0.014 0.01 0.011 0.007 0.009 0.009 0.003 0.005 0.002 0.002 0.002 0.002 0 0.002 0.003 0.002 0.004 0.007 0.001 0.005 0.024 0.02 0.032 0.022 0.034 0.058 0.05 0.031 0.042 0.042 0.026 0.019 0.013 0.011 0.018 0.01 0.004 0.008 0.021 0.006 0.002 0.003 0.008 0.006 0.034 0.021 0.012 0.029 0.03 0.01 0.001 0 0.021 0 0.023 0.032 0.034 0.014 0.027 0.034 0.022 0.013 0.028 0.042 0.037 0.035 0 0 0 0.034 
0.024 0.012 0 0 0 0.001 0.002 0.001 0.001 0.001 0.001 0.001 0.001 0.001 0.001 0.002 0.001 0.005 0.003 0.004 0.007 0.005 0.004 0.007 0.01 0.001 0.002 0.002 0.001 0 0.004 0.007 0.006 0.002 0.003 0.007 0.002 0 0 0 0.008 0 0.003 0.005 0.009 0.019 0.006 0.002 0.001 0.012 0.014 0.013 0.006 0.004 0.005 0.006 0.003 0.003 0.003 0.005 0.004 0.007 0.004 0.005 0.007 0.003 0.009 0.013 0.022 0.017 0.01 0.006 0 0.002 0 0 0 0.001 0 0.003 0.003 0.003 0 0.013 0.021 0.018 0.024 0.018 0.008 0.007 0.006 0.001 0.008 0.008 0.001 0.003 0.006 0.006 0.004 0.002 0.008 0.006 0.003 0.002 0.006 0.018 0.008 0 0 0 0.021 0.033 0.027 0.017 0.026 0.028 0.022 0.002 0.006 0.009 0.022 0.026 0.025 0.019 0.022 0.026 0.022 0 0.001 0.002 0 0.009 0.004 0.015 0.003 0.004 0 0.001 0.005 0.005 0.001 0.003 0.004 0.004 0.007 0.13 0.189 0.279 1 0 0.011 0.022 0.023 0.028 0.045 0.08 0.129 0.085 0 0 0 0.002 0.003 0.001 0.003 0.003 0.001 0.006 0.01 0.012 0.027 0.005 0.009 0.039 0.002 0.048 0.002 0.025 0.019 0.006 0.015 0.021 0.019 0.007 0.004 0.01 0.016 0.017 0.016 0.018 0.016 0.006 0.013 0.02 0.007 0.003 0.011 0.009 0.005 0.003 0.01 0.004 0.004 0.002 0 0.003 0.003 0.003 0 0.001 0.002 0.004 0.003 0.018 0.026 0.032 0.029 0.021 0.03 0.021 0.021 0.02 0.027 0.015 0.011 0.003 0.003 0.005 0.003 0.003 0.003 0.002 0.001 0.001 0.002 0.001 0.001 0.001 0.001 0.001 0.001 0.001 0.001 0.001 0 0.001 0.004 0.002 0.001 0.003 0.004 0.004 0.006 0.004 0.004 0.005 0.01 0.018 0.013 0.01 0.006 0.006 0.008 0.007 0.005 0.005 0.006 0.006 0.001 0.001 0.008 0.004 0.002 0.002 0.004 0.006 0.011 0.008 0.003 0.009 0.01 0.004 0.004 0 0.007 0 0.006 0.012 0.011 0.008 0.009 0.011 0.007 0.008 0.013 0.02 0.018 0.017 0 0 0 0.011 
0 0 0 0 0 0 0 0 0 0 0 0 0 0 0 0 0 0 0 0 0 0 0 0 0 0 0 0 0 0 0 0 0 0 0 0 0 0 0 0 0 0 0 0 0 0 0 0 0 0 0 0 0 0 0 0 0 0 0 0 0 0 0 0 0 0 0 0 0 0 0 0 0 0 0 0 0 0 0 0 0 0 0 0 0 0 0 0 0 0 0 0 0 0 0 0 0 0 0 0 0 0 0 0 0 0 0 0 0 0 0 0 0 0 0 0 0 0 0 0 0 0 0 0 0 0 0 0 0 0 0 0 0 0 0 0 0 0 0 0 0 0 0 0 0 0 0 0 0 1 0 0 0 0 0 0 0 0 0 0 0 0 0 0 0 0 0 0 0 0 0 0 0 0 0 0 0 0 0 0 0 0 0 0 0 0 0 0 0 0 0 0 0 0 0 0 0 0 0 0 0 0 0 0 0 0 0 0 0 0 0 0 0 0 0 0 0 0 0 0 0 0 0 0 0 0 0 0 0 0 0 0 0 0 0 0 0 0 0 0 0 0 0 0 0 0 0 0 0 0 0 0 0 0 0 0 0 0 0 0 0 0 0 0 0 0 0 0 0 0 0 0 0 0 0 0 0 0 0 0 0 0 0 0 0 0 0 0 0 0 0 0 0 0 0 0 0 0 0 0 0 0 
0.107 0.05 0.002 0.004 0.003 0.006 0.014 0.008 0.01 0.009 0.012 0.017 0.009 0.011 0.004 0.01 0.009 0.012 0.016 0.013 0.031 0.016 0.018 0.011 0.035 0.013 0.015 0.01 0.008 0.004 0.009 0.014 0.023 0.009 0.018 0.025 0.008 0 0 0 0.018 0.003 0.009 0.019 0.026 0.087 0.035 0.012 0.006 0.034 0.045 0.043 0.019 0.012 0.018 0.019 0.011 0.017 0.009 0.007 0.002 0.018 0.012 0.019 0.023 0.016 0.031 0.04 0.063 0.059 0.045 0.026 0 0.014 0.014 0.002 0.004 0.015 0.011 0.039 0.03 0.043 0.008 0.036 0.066 0.059 0.082 0.077 0.029 0.028 0.015 0.007 0.019 0.01 0.005 0.004 0.015 0.006 0.004 0.001 0.002 0.004 0.004 0.002 0.01 0.008 0.01 0 0 0 0.064 0.133 0.13 0.08 0.107 0.115 0.09 0.01 0.017 0.024 0.092 0.1 0.073 0.035 0.048 0.031 0.026 0 0 0 0 0.011 0.005 0.016 0.005 0.007 0 0.004 0.005 0.004 0.004 0.005 0.009 0.005 0.006 0.026 0.035 0.044 0.015 0 1 0.465 0.344 0.336 0.213 0.137 0.08 0.03 0 0 0 0.002 0.002 0.001 0.002 0.002 0.002 0.002 0.002 0.003 0.012 0.004 0.006 0.024 0.052 0.128 0.036 0.221 0.192 0.045 0.092 0.093 0.079 0.036 0.055 0.076 0.216 0.257 0.223 0.275 0.285 0.116 0.249 0.299 0.113 0.108 0.242 0.171 0.106 0.08 0.218 0.126 0.095 0.095 0.029 0.039 0.038 0.029 0.026 0.019 0.018 0.012 0.006 0.092 0.11 0.121 0.115 0.109 0.12 0.102 0.099 0.098 0.103 0.049 0.053 0.014 0.034 0.028 0.033 0.063 0.049 0.03 0.023 0.014 0.015 0.016 0.016 0.009 0.012 0.014 0.004 0.003 0.003 0.006 0.001 0.003 0.021 0.011 0.006 0.005 0.004 0.006 0.023 0.034 0.032 0.02 0.043 0.074 0.054 0.033 0.05 0.044 0.037 0.031 0.014 0.017 0.033 0.032 0.024 0.029 0.048 0.032 0.015 0.024 0.038 0.071 0.24 0.133 0.1 0.196 0.228 0.077 0.031 0 0.136 0 0.16 0.205 0.241 0.128 0.175 0.24 0.198 0.128 0.224 0.325 0.294 0.263 0 0 0 0.24 
0.164 0.071 0.002 0.003 0.003 0.007 0.02 0.008 0.007 0.012 0.019 0.024 0.011 0.014 0.007 0.016 0.013 0.021 0.021 0.025 0.05 0.032 0.024 0.025 0.054 0.019 0.014 0.008 0.009 0.003 0.015 0.018 0.027 0.02 0.033 0.044 0.011 0 0 0 0.04 0.008 0.02 0.044 0.052 0.133 0.059 0.013 0.01 0.061 0.073 0.071 0.036 0.026 0.031 0.036 0.015 0.022 0.012 0.012 0.008 0.043 0.025 0.042 0.05 0.031 0.058 0.059 0.091 0.087 0.078 0.042 0 0.016 0.018 0.009 0.018 0.034 0.036 0.068 0.05 0.058 0.019 0.054 0.098 0.096 0.127 0.106 0.031 0.027 0.021 0.015 0.019 0.017 0.012 0.01 0.016 0.021 0.01 0.003 0.004 0.018 0.007 0.007 0.014 0.012 0.015 0 0 0 0.094 0.212 0.214 0.133 0.173 0.179 0.14 0.015 0.025 0.039 0.141 0.159 0.111 0.038 0.076 0.037 0.026 0.001 0.001 0.003 0 0.006 0.006 0.015 0.006 0.004 0.005 0.01 0.015 0.007 0.009 0.007 0.008 0.008 0.009 0.031 0.042 0.051 0.026 0 0.332 1 0.651 0.375 0.209 0.146 0.086 0.035 0 0 0 0.001 0.001 0.001 0.004 0.002 0.001 0.004 0.004 0.005 0.014 0.007 0.008 0.029 0.092 0.165 0.087 0.4 0.318 0.078 0.147 0.134 0.114 0.051 0.087 0.133 0.386 0.452 0.432 0.516 0.538 0.227 0.455 0.557 0.179 0.156 0.425 0.244 0.176 0.13 0.391 0.199 0.152 0.152 0.048 0.058 0.053 0.047 0.039 0.02 0.014 0.023 0.016 0.136 0.164 0.2 0.182 0.167 0.187 0.157 0.158 0.153 0.169 0.109 0.085 0.029 0.069 0.068 0.074 0.114 0.076 0.05 0.037 0.027 0.028 0.023 0.03 0.023 0.021 0.026 0.009 0.007 0.008 0.006 0.005 0.012 0.039 0.021 0.015 0.021 0.009 0.007 0.044 0.063 0.069 0.035 0.077 0.111 0.098 0.071 0.089 0.083 0.068 0.061 0.041 0.039 0.058 0.053 0.028 0.055 0.085 0.053 0.025 0.039 0.066 0.137 0.424 0.216 0.169 0.357 0.401 0.116 0.033 0 0.254 0 0.277 0.365 0.423 0.238 0.324 0.423 0.348 0.22 0.44 0.642 0.612 0.483 0 0 0 0.423 
0.246 0.11 0.001 0.005 0.007 0.018 0.044 0.018 0.019 0.015 0.025 0.03 0.018 0.015 0.008 0.021 0.03 0.039 0.038 0.034 0.068 0.05 0.038 0.037 0.086 0.025 0.022 0.012 0.01 0.007 0.025 0.036 0.038 0.022 0.046 0.062 0.022 0 0 0 0.039 0.009 0.028 0.059 0.078 0.208 0.091 0.024 0.019 0.093 0.106 0.096 0.05 0.041 0.053 0.058 0.027 0.043 0.02 0.022 0.009 0.058 0.03 0.051 0.065 0.045 0.075 0.093 0.144 0.142 0.112 0.065 0 0.03 0.029 0.001 0.021 0.035 0.034 0.089 0.067 0.072 0.014 0.084 0.156 0.144 0.197 0.157 0.063 0.052 0.033 0.024 0.048 0.038 0.016 0.017 0.049 0.033 0.015 0.008 0.005 0.026 0.011 0.005 0.025 0.011 0.011 0 0 0 0.15 0.32 0.34 0.21 0.252 0.278 0.208 0.021 0.041 0.074 0.216 0.248 0.175 0.06 0.137 0.068 0.063 0.001 0.003 0.008 0.004 0.016 0.018 0.037 0.016 0.017 0.01 0.018 0.022 0.013 0.012 0.026 0.038 0.021 0.026 0.039 0.046 0.058 0.018 0 0.342 0.874 1 0.502 0.315 0.207 0.137 0.047 0 0 0 0.003 0.003 0.002 0.009 0.005 0.001 0 0.002 0.004 0.014 0.022 0.029 0.069 0.105 0.238 0.118 0.62 0.47 0.124 0.211 0.201 0.167 0.084 0.139 0.196 0.548 0.659 0.613 0.723 0.764 0.291 0.623 0.788 0.299 0.242 0.582 0.354 0.244 0.172 0.536 0.258 0.192 0.202 0.059 0.065 0.057 0.054 0.057 0.032 0.021 0.024 0.013 0.209 0.251 0.298 0.27 0.242 0.275 0.229 0.225 0.25 0.254 0.139 0.142 0.045 0.078 0.084 0.084 0.137 0.099 0.066 0.048 0.038 0.043 0.027 0.04 0.033 0.019 0.035 0.015 0.011 0.011 0.01 0.004 0.012 0.062 0.045 0.025 0.03 0.013 0.023 0.06 0.086 0.094 0.061 0.098 0.161 0.144 0.106 0.105 0.11 0.09 0.073 0.045 0.046 0.072 0.068 0.036 0.071 0.12 0.079 0.047 0.054 0.111 0.202 0.578 0.323 0.21 0.478 0.56 0.167 0.054 0 0.328 0 0.37 0.495 0.578 0.333 0.424 0.578 0.434 0.305 0.547 0.776 0.679 0.535 0 0 0 0.578 
0.193 0.089 0.001 0.001 0.001 0.006 0.023 0.006 0.003 0.006 0.014 0.019 0.006 0.007 0 0.014 0.011 0.023 0.021 0.024 0.051 0.042 0.026 0.025 0.077 0.018 0.017 0.012 0.016 0.012 0.031 0.032 0.033 0.02 0.038 0.055 0.025 0 0 0 0.044 0.008 0.031 0.051 0.066 0.172 0.095 0.029 0.025 0.074 0.092 0.089 0.052 0.038 0.053 0.059 0.02 0.024 0.006 0.014 0.012 0.047 0.022 0.042 0.054 0.037 0.07 0.087 0.128 0.112 0.09 0.055 0 0.022 0.022 0.007 0.021 0.034 0.033 0.079 0.061 0.059 0.014 0.082 0.129 0.122 0.165 0.143 0.061 0.049 0.035 0.017 0.043 0.034 0.014 0.01 0.034 0.031 0.012 0.004 0.005 0.029 0.009 0.006 0.016 0.017 0.021 0 0 0 0.114 0.261 0.249 0.15 0.19 0.218 0.164 0.019 0.036 0.061 0.178 0.185 0.141 0.071 0.102 0.079 0.067 0.001 0.001 0.008 0.002 0.019 0.02 0.044 0.018 0.009 0.003 0.012 0.018 0.01 0.011 0.019 0.029 0.026 0.031 0.06 0.085 0.111 0.034 0 0.356 0.51 0.539 1 0.573 0.369 0.209 0.076 0 0 0 0.004 0.005 0.003 0.005 0.005 0.001 0.002 0.007 0.008 0.023 0.011 0.024 0.068 0.079 0.344 0.066 0.346 0.258 0.071 0.128 0.166 0.132 0.053 0.069 0.097 0.312 0.377 0.352 0.436 0.429 0.186 0.393 0.485 0.21 0.167 0.37 0.371 0.202 0.14 0.35 0.195 0.156 0.154 0.043 0.056 0.053 0.041 0.035 0.026 0.021 0.021 0.012 0.159 0.201 0.238 0.221 0.194 0.224 0.191 0.191 0.191 0.202 0.118 0.101 0.04 0.062 0.065 0.061 0.116 0.075 0.058 0.042 0.028 0.035 0.025 0.026 0.027 0.021 0.027 0.009 0.006 0.005 0.011 0.005 0.011 0.046 0.026 0.013 0.027 0.014 0.018 0.053 0.057 0.083 0.055 0.086 0.136 0.117 0.086 0.094 0.099 0.065 0.057 0.03 0.032 0.057 0.046 0.032 0.043 0.082 0.058 0.019 0.038 0.054 0.118 0.368 0.196 0.128 0.3 0.342 0.102 0.036 0 0.213 0 0.239 0.319 0.369 0.2 0.264 0.369 0.3 0.176 0.315 0.469 0.404 0.463 0 0 0 0.369 
0.108 0.049 0 0 0 0 0.009 0.005 0.001 0.004 0.008 0.009 0.005 0.005 0.002 0.006 0.009 0.015 0.011 0.012 0.024 0.019 0.009 0.013 0.042 0.008 0.007 0.006 0.008 0.004 0.014 0.015 0.016 0.02 0.029 0.049 0.021 0 0 0 0.032 0.005 0.016 0.03 0.055 0.089 0.038 0.016 0.012 0.049 0.051 0.049 0.024 0.023 0.023 0.031 0.016 0.021 0.008 0.008 0.005 0.028 0.018 0.032 0.037 0.027 0.052 0.057 0.074 0.071 0.054 0.031 0 0.014 0.011 0.003 0.008 0.015 0.018 0.031 0.022 0.022 0.006 0.041 0.079 0.071 0.092 0.072 0.015 0.011 0.008 0.004 0.017 0.016 0.012 0.009 0.029 0.017 0.01 0.005 0.005 0.014 0.007 0.004 0.019 0.013 0.007 0 0 0 0.064 0.138 0.121 0.082 0.104 0.114 0.088 0.005 0.015 0.023 0.101 0.102 0.088 0.059 0.086 0.065 0.054 0 0.002 0.008 0.001 0.015 0.009 0.038 0.015 0.01 0.001 0.009 0.012 0.005 0.007 0.01 0.019 0.015 0.019 0.084 0.112 0.139 0.047 0 0.149 0.233 0.236 0.42 1 0.579 0.278 0.11 0 0 0 0 0.001 0.001 0.001 0.001 0 0.001 0.005 0.006 0.024 0.02 0.025 0.085 0.028 0.184 0.023 0.18 0.108 0.031 0.063 0.077 0.077 0.029 0.029 0.042 0.121 0.161 0.151 0.182 0.186 0.063 0.163 0.207 0.087 0.045 0.148 0.149 0.083 0.049 0.138 0.072 0.06 0.051 0.014 0.016 0.015 0.014 0.021 0.015 0.015 0.007 0.005 0.095 0.118 0.13 0.121 0.107 0.126 0.107 0.101 0.104 0.103 0.058 0.046 0.012 0.025 0.026 0.019 0.039 0.025 0.018 0.014 0.017 0.015 0.009 0.013 0.012 0.01 0.011 0.004 0.003 0.003 0.006 0.002 0.005 0.013 0.007 0.004 0.013 0.006 0.005 0.034 0.027 0.042 0.034 0.051 0.083 0.067 0.041 0.046 0.045 0.035 0.028 0.018 0.019 0.025 0.018 0.011 0.021 0.032 0.017 0.008 0.013 0.024 0.047 0.146 0.069 0.057 0.113 0.142 0.046 0.015 0 0.088 0 0.097 0.126 0.146 0.073 0.113 0.146 0.117 0.065 0.141 0.204 0.186 0.206 0 0 0 0.146 
0.093 0.04 0 0.003 0.002 0.003 0.007 0.005 0.003 0.003 0.004 0.007 0.003 0.003 0.001 0.005 0.005 0.013 0.009 0.007 0.016 0.018 0.008 0.008 0.033 0.009 0.007 0.005 0.004 0.004 0.008 0.012 0.017 0.009 0.016 0.021 0.007 0 0 0 0.015 0.001 0.008 0.017 0.029 0.077 0.036 0.011 0.008 0.033 0.039 0.036 0.015 0.012 0.016 0.019 0.009 0.013 0.005 0.006 0.003 0.021 0.011 0.016 0.021 0.018 0.03 0.033 0.051 0.049 0.046 0.021 0 0.01 0.007 0.003 0.006 0.01 0.01 0.027 0.019 0.019 0.003 0.024 0.054 0.051 0.074 0.064 0.022 0.018 0.013 0.012 0.006 0.011 0.003 0.003 0.014 0.013 0.004 0.003 0.004 0.011 0.004 0.003 0.026 0.036 0.027 0 0 0 0.053 0.121 0.101 0.071 0.09 0.104 0.074 0.012 0.02 0.028 0.081 0.082 0.087 0.081 0.08 0.107 0.086 0 0.001 0.005 0.002 0.027 0.015 0.053 0.023 0.007 0.001 0.005 0.007 0.005 0.01 0.009 0.017 0.024 0.037 0.15 0.183 0.222 0.072 0 0.104 0.145 0.144 0.266 0.601 1 0.447 0.183 0 0 0 0 0.002 0.002 0.002 0 0 0.006 0.009 0.012 0.05 0.029 0.05 0.14 0.022 0.173 0.019 0.108 0.079 0.037 0.066 0.079 0.065 0.029 0.022 0.029 0.088 0.111 0.108 0.132 0.124 0.053 0.111 0.134 0.058 0.048 0.1 0.104 0.051 0.043 0.094 0.051 0.038 0.039 0.02 0.011 0.01 0.008 0.015 0.017 0.017 0.02 0.011 0.087 0.101 0.114 0.105 0.098 0.106 0.093 0.092 0.093 0.093 0.051 0.049 0.025 0.029 0.02 0.021 0.034 0.025 0.016 0.012 0.008 0.006 0.007 0.009 0.007 0.006 0.009 0.004 0.003 0.004 0.004 0.001 0.002 0.013 0.006 0.002 0.007 0.005 0.01 0.023 0.023 0.028 0.026 0.036 0.056 0.052 0.032 0.036 0.036 0.023 0.023 0.011 0.014 0.024 0.019 0.011 0.019 0.037 0.023 0.009 0.01 0.019 0.032 0.1 0.058 0.032 0.079 0.098 0.021 0.008 0 0.066 0 0.074 0.088 0.101 0.053 0.072 0.1 0.078 0.049 0.089 0.135 0.116 0.116 0 0 0 0.1 
0.167 0.071 0.002 0.003 0.003 0.004 0.014 0.007 0.006 0.009 0.014 0.014 0.009 0.008 0.004 0.012 0.015 0.02 0.02 0.018 0.044 0.026 0.014 0.021 0.057 0.016 0.01 0.009 0.008 0.002 0.009 0.015 0.026 0.018 0.03 0.046 0.012 0 0 0 0.031 0.003 0.014 0.045 0.06 0.124 0.065 0.019 0.016 0.058 0.073 0.068 0.038 0.023 0.028 0.03 0.017 0.024 0.007 0.013 0.008 0.032 0.016 0.029 0.044 0.031 0.059 0.069 0.094 0.089 0.079 0.038 0 0.014 0.011 0.001 0.007 0.017 0.011 0.028 0.021 0.024 0.002 0.053 0.099 0.094 0.123 0.115 0.044 0.035 0.02 0.021 0.034 0.034 0.009 0.009 0.035 0.028 0.012 0.003 0.012 0.024 0.008 0.003 0.051 0.078 0.042 0 0 0 0.115 0.211 0.178 0.118 0.154 0.169 0.13 0.008 0.014 0.031 0.131 0.158 0.156 0.152 0.142 0.205 0.171 0.001 0.008 0.022 0.007 0.059 0.028 0.089 0.032 0.015 0.004 0.015 0.026 0.019 0.015 0.025 0.036 0.042 0.056 0.305 0.411 0.555 0.165 0 0.074 0.118 0.12 0.179 0.336 0.566 1 0.378 0 0 0 0.003 0.004 0.004 0.006 0.004 0.002 0.016 0.023 0.026 0.117 0.046 0.089 0.271 0.017 0.293 0.019 0.129 0.076 0.051 0.083 0.121 0.118 0.047 0.019 0.029 0.081 0.097 0.09 0.101 0.116 0.038 0.092 0.101 0.037 0.035 0.083 0.077 0.052 0.043 0.076 0.05 0.044 0.035 0.019 0.02 0.014 0.014 0.012 0.025 0.026 0.025 0.014 0.144 0.167 0.198 0.169 0.154 0.185 0.161 0.154 0.148 0.168 0.095 0.075 0.03 0.04 0.04 0.031 0.035 0.033 0.022 0.022 0.015 0.014 0.018 0.013 0.011 0.009 0.009 0.005 0.004 0.003 0.004 0.005 0.008 0.02 0.014 0.009 0.017 0.005 0.011 0.032 0.038 0.057 0.031 0.054 0.101 0.095 0.067 0.062 0.067 0.051 0.048 0.029 0.027 0.043 0.035 0.015 0.019 0.062 0.026 0.01 0.016 0.037 0.04 0.08 0.037 0.028 0.063 0.077 0.022 0.014 0 0.046 0 0.05 0.067 0.08 0.037 0.053 0.08 0.059 0.038 0.066 0.107 0.09 0.098 0 0 0 0.08 
0.06 0.024 0.001 0.001 0.001 0 0.002 0.001 0 0.001 0.001 0.002 0.001 0.001 0.001 0.004 0.001 0.006 0.006 0.006 0.012 0.009 0.008 0.011 0.018 0.005 0.004 0.001 0.001 0.001 0.005 0.007 0.014 0.003 0.009 0.009 0.002 0 0 0 0.011 0.004 0.007 0.015 0.014 0.048 0.017 0.005 0.003 0.022 0.025 0.022 0.008 0.01 0.008 0.011 0.005 0.009 0.002 0.003 0.006 0.014 0.008 0.01 0.014 0.011 0.017 0.02 0.03 0.03 0.022 0.013 0 0.005 0 0 0.002 0.006 0.006 0.01 0.01 0.006 0.001 0.01 0.031 0.033 0.051 0.048 0.02 0.018 0.011 0.009 0.016 0.018 0.007 0.008 0.021 0.017 0.009 0.008 0.017 0.016 0.006 0.003 0.067 0.162 0.079 0 0 0 0.033 0.072 0.059 0.048 0.048 0.054 0.043 0.006 0.012 0.017 0.05 0.057 0.067 0.053 0.052 0.071 0.053 0 0 0.002 0.002 0.015 0.006 0.031 0.009 0.002 0.003 0.011 0.014 0.008 0.007 0.012 0.014 0.007 0.01 0.528 0.594 0.368 0.106 0 0.025 0.038 0.036 0.067 0.124 0.198 0.314 1 0 0 0 0.002 0.005 0.003 0.006 0.004 0.003 0.044 0.065 0.076 0.294 0.044 0.051 0.095 0.006 0.104 0.002 0.046 0.023 0.016 0.023 0.048 0.044 0.013 0.006 0.009 0.02 0.023 0.021 0.023 0.026 0.01 0.019 0.03 0.013 0.009 0.02 0.026 0.018 0.012 0.019 0.016 0.015 0.013 0.012 0.007 0.007 0.006 0.016 0.041 0.046 0.035 0.017 0.049 0.059 0.071 0.061 0.055 0.067 0.063 0.057 0.053 0.058 0.035 0.024 0.003 0.01 0.009 0.009 0.012 0.01 0.007 0.004 0.002 0.004 0.003 0.001 0.001 0 0.001 0 0 0 0 0 0.001 0.002 0.001 0.004 0.008 0.004 0.004 0.013 0.01 0.015 0.014 0.018 0.03 0.028 0.024 0.016 0.017 0.015 0.015 0.011 0.01 0.014 0.009 0.004 0.006 0.014 0.005 0.002 0.004 0.006 0.011 0.019 0.014 0.004 0.016 0.019 0.005 0.002 0 0.01 0 0.013 0.016 0.019 0.009 0.01 0.019 0.016 0.01 0.02 0.026 0.026 0.031 0 0 0 0.019 
0 0 0 0 0 0 0 0 0 0 0 0 0 0 0 0 0 0 0 0 0 0 0 0 0 0 0 0 0 0 0 0 0 0 0 0 0 0 0 0 0 0 0 0 0 0 0 0 0 0 0 0 0 0 0 0 0 0 0 0 0 0 0 0 0 0 0 0 0 0 0 0 0 0 0 0 0 0 0 0 0 0 0 0 0 0 0 0 0 0 0 0 0 0 0 0 0 0 0 0 0 0 0 0 0 0 0 0 0 0 0 0 0 0 0 0 0 0 0 0 0 0 0 0 0 0 0 0 0 0 0 0 0 0 0 0 0 0 0 0 0 0 0 0 0 0 0 0 0 0 0 0 0 0 0 0 0 0 1 0.306 0 0 0 0 0 0 0 0 0 0 0 0 0 0 0 0 0 0 0 0 0 0 0 0 0 0 0 0 0 0 0 0 0 0 0 0 0 0 0 0 0 0 0 0 0 0 0 0 0 0 0 0 0 0 0 0 0 0 0 0 0 0 0 0 0 0 0 0 0 0 0 0 0 0 0 0 0 0 0 0 0 0 0 0 0 0 0 0 0 0 0 0 0 0 0 0 0 0 0 0 0 0 0 0 0 0 0 0 0 0 0 0 0 0 0 0 0 0 0 0 0 0 0 0 0 0 0 0 0 0 0 0 0 0 0 0 0 0 0 0 0 0 
0 0 0 0 0 0 0 0 0 0 0 0 0 0 0 0 0 0 0 0 0 0 0 0 0 0 0 0 0 0 0 0 0 0 0 0 0 0 0 0 0 0 0 0 0 0 0 0 0 0 0 0 0 0 0 0 0 0 0 0 0 0 0 0 0 0 0 0 0 0 0 0 0 0 0 0 0 0 0 0 0 0 0 0 0 0 0 0 0 0 0 0 0 0 0 0 0 0 0 0 0 0 0 0 0 0 0 0 0 0 0 0 0 0 0 0 0 0 0 0 0 0 0 0 0 0 0 0 0 0 0 0 0 0 0 0 0 0 0 0 0 0 0 0 0 0 0 0 0 0 0 0 0 0 0 0 0 0 0.294 1 0 0 0 0 0 0 0 0 0 0 0 0 0 0 0 0 0 0 0 0 0 0 0 0 0 0 0 0 0 0 0 0 0 0 0 0 0 0 0 0 0 0 0 0 0 0 0 0 0 0 0 0 0 0 0 0 0 0 0 0 0 0 0 0 0 0 0 0 0 0 0 0 0 0 0 0 0 0 0 0 0 0 0 0 0 0 0 0 0 0 0 0 0 0 0 0 0 0 0 0 0 0 0 0 0 0 0 0 0 0 0 0 0 0 0 0 0 0 0 0 0 0 0 0 0 0 0 0 0 0 0 0 0 0 0 0 0 0 0 0 0 0 
0 0 0 0 0 0 0 0 0 0 0 0 0 0 0 0 0 0 0 0 0 0 0 0 0 0 0 0 0 0 0 0 0 0 0 0 0 0 0 0 0 0 0 0 0 0 0 0 0 0 0 0 0 0 0 0 0 0 0 0 0 0 0 0 0 0 0 0 0 0 0 0 0 0 0 0 0 0 0 0 0 0 0 0 0 0 0 0 0 0 0 0 0 0 0 0 0 0 0 0 0 0 0 0 0 0 0 0 0 0 0 0 0 0 0 0 0 0 0 0 0 0 0 0 0 0 0 0 0 0 0 0 0 0 0 0 0 0 0 0 0 0 0 0 0 0 0 0 0 0 0 0 0 0 0 0 0 0 0 0 1 0 0 0 0 0 0 0 0 0 0 0 0 0 0 0 0 0 0 0 0 0 0 0 0 0 0 0 0 0 0 0 0 0 0 0 0 0 0 0 0 0 0 0 0 0 0 0 0 0 0 0 0 0 0 0 0 0 0 0 0 0 0 0 0 0 0 0 0 0 0 0 0 0 0 0 0 0 0 0 0 0 0 0 0 0 0 0 0 0 0 0 0 0 0 0 0 0 0 0 0 0 0 0 0 0 0 0 0 0 0 0 0 0 0 0 0 0 0 0 0 0 0 0 0 0 0 0 0 0 0 0 0 0 0 0 0 0 0 0 0 0 
0.007 0.005 0 0 0 0 0 0 0 0 0 0.002 0 0 0 0 0.001 0 0.001 0 0.001 0.001 0.001 0.001 0.003 0 0 0 0 0 0.003 0.005 0.002 0.002 0.007 0.008 0.002 0 0 0 0.012 0.001 0.004 0.006 0.008 0.006 0.005 0.001 0.001 0.006 0.007 0.007 0.004 0.005 0.004 0.004 0.006 0.006 0.004 0.009 0.017 0.022 0.007 0.019 0.02 0.01 0.011 0.01 0.008 0.007 0.004 0.002 0 0.002 0 0 0 0 0 0 0 0 0 0.005 0.008 0.007 0.009 0.007 0.016 0.015 0.009 0.005 0.052 0.12 0.006 0.009 0.018 0.075 0.038 0.019 0.015 0.065 0.029 0.013 0 0 0 0 0 0 0.003 0.008 0.007 0.005 0.008 0.008 0.007 0.001 0.002 0.003 0.006 0.005 0.007 0.003 0.009 0.002 0.001 0 0 0 0 0 0.004 0.001 0.003 0.003 0.028 0.102 0.146 0.235 0.019 0.008 0.013 0.004 0 0 0 0 0 0 0 0.003 0.003 0.002 0.001 0.001 0.002 0 0 0 0 1 0.581 0.275 0.431 0.44 0.386 0.001 0.001 0.001 0 0 0 0.001 0 0.004 0 0.004 0.004 0 0.002 0.004 0.005 0.001 0.001 0.001 0.003 0.002 0.003 0.003 0.004 0.001 0.003 0.003 0 0 0.003 0 0 0 0.003 0 0 0 0 0 0 0 0 0 0 0 0 0.006 0.008 0.009 0.008 0.004 0.007 0.006 0.007 0.008 0.008 0.004 0.004 0.001 0.001 0 0 0 0 0 0 0 0 0 0 0 0 0 0 0 0 0 0 0 0.002 0 0 0 0 0.001 0.003 0.002 0.002 0.004 0.003 0.004 0.005 0.003 0.005 0.005 0.001 0.001 0.001 0.001 0.002 0.001 0.002 0.001 0.005 0.004 0.003 0.003 0.003 0.003 0.003 0.003 0 0.002 0.003 0.002 0.001 0 0.002 0 0.002 0.002 0.003 0.001 0.002 0.003 0.001 0.001 0.002 0.003 0.002 0.002 0 0 0 0.003 
0.011 0.004 0 0.001 0.001 0.001 0.002 0 0.001 0 0 0 0 0 0 0.001 0.001 0.002 0.001 0.002 0.005 0.002 0.001 0.001 0.003 0.001 0 0 0 0 0 0.002 0.002 0.001 0.007 0.015 0.004 0 0 0 0.007 0.003 0.012 0.015 0.016 0.018 0.007 0.001 0.001 0.009 0.009 0.01 0.001 0.004 0.003 0.004 0.009 0.007 0.003 0.015 0.022 0.035 0.016 0.028 0.033 0.017 0.02 0.017 0.013 0.013 0.01 0.007 0 0.002 0.001 0 0 0 0 0.001 0.003 0.003 0.001 0.007 0.011 0.016 0.021 0.024 0.031 0.026 0.016 0.012 0.079 0.162 0.007 0.015 0.04 0.098 0.042 0.016 0.018 0.086 0.04 0.024 0 0 0 0 0 0 0.007 0.011 0.007 0.007 0.007 0.008 0.007 0.003 0.005 0.007 0.016 0.012 0.015 0.007 0.01 0.005 0.004 0.001 0.001 0.002 0 0.001 0.007 0.001 0.001 0.006 0.033 0.13 0.2 0.341 0.042 0.026 0.032 0.007 0.006 0.001 0.001 0.001 0 0 0.001 0.003 0.003 0.002 0.001 0.001 0.003 0 0 0 0 0.516 1 0.456 0.684 0.686 0.409 0.001 0.001 0.001 0 0 0.001 0.005 0.001 0.005 0.001 0.005 0.003 0.001 0.005 0.008 0.007 0.002 0.001 0.001 0.002 0.003 0.001 0.002 0.003 0.002 0.002 0.002 0.001 0 0.002 0.001 0.001 0.001 0.002 0.001 0.001 0.001 0 0.001 0.001 0.001 0 0 0 0 0 0.01 0.01 0.012 0.014 0.011 0.011 0.01 0.01 0.008 0.008 0.004 0.007 0.004 0.004 0.003 0.001 0.001 0.004 0.003 0 0 0.001 0 0 0 0 0 0 0 0 0 0 0 0.001 0.001 0 0.001 0 0 0.002 0.004 0.003 0.003 0.005 0.011 0.011 0.006 0.008 0.007 0.005 0.005 0.001 0.001 0.003 0.002 0.002 0 0.003 0.002 0.001 0 0.003 0 0.002 0.002 0.002 0.002 0.002 0.002 0 0 0.002 0 0.001 0.002 0.002 0.001 0.002 0.002 0.001 0 0.001 0.003 0.003 0.002 0 0 0 0.002 
0.008 0.003 0 0 0 0 0 0 0 0 0 0 0 0 0 0 0 0 0 0.001 0.002 0 0 0 0.002 0.001 0 0 0 0 0.001 0.002 0.004 0 0.004 0.01 0.003 0 0 0 0.009 0.002 0.006 0.01 0.011 0.009 0.004 0.002 0.002 0.007 0.009 0.009 0.001 0.001 0.003 0.003 0.007 0.007 0.005 0.007 0.017 0.02 0.007 0.013 0.02 0.01 0.014 0.014 0.012 0.01 0.008 0.004 0 0.002 0.001 0 0.001 0.001 0.001 0.002 0.002 0.003 0.001 0.005 0.011 0.008 0.011 0.013 0.018 0.014 0.011 0.006 0.06 0.12 0.007 0.013 0.026 0.068 0.036 0.019 0.019 0.063 0.027 0.017 0 0.001 0.001 0 0 0 0.006 0.012 0.011 0.008 0.01 0.012 0.009 0 0.001 0.002 0.008 0.009 0.009 0.005 0.011 0.002 0.001 0 0 0.001 0 0.001 0.004 0.001 0.004 0.006 0.028 0.096 0.144 0.244 0.024 0.014 0.016 0.007 0.003 0 0 0 0 0 0.001 0.003 0.003 0.002 0.002 0.002 0.002 0.002 0 0 0 0.244 0.456 1 0.496 0.356 0.195 0.002 0.004 0.004 0.001 0 0.001 0.005 0 0.007 0 0.005 0.002 0.005 0.004 0.006 0.006 0.005 0 0 0.002 0.003 0.002 0.002 0.003 0 0.001 0.003 0.001 0.001 0.001 0.001 0.002 0.003 0.001 0.002 0.001 0.002 0.001 0 0 0 0 0 0 0 0 0.01 0.011 0.011 0.01 0.008 0.012 0.01 0.009 0.01 0.009 0.006 0.006 0.001 0.001 0.002 0.002 0.004 0.003 0.004 0.003 0.001 0.002 0.002 0.002 0.001 0 0 0 0 0 0 0 0 0 0 0 0.001 0 0.001 0.003 0.003 0.002 0.002 0.005 0.008 0.009 0.005 0.004 0.004 0.004 0.004 0.003 0.001 0.004 0.002 0 0.001 0.003 0 0.001 0.001 0.001 0.001 0.001 0 0 0.001 0.001 0 0 0 0 0 0 0 0.001 0 0.001 0.001 0 0 0.002 0.002 0.002 0.001 0 0 0 0.001 
0.022 0.011 0 0.001 0.001 0 0.001 0.001 0.001 0.001 0.001 0 0 0 0 0 0 0.003 0.002 0.001 0.004 0.003 0.002 0.002 0.008 0.002 0.003 0.004 0.002 0.001 0.003 0.005 0.009 0.007 0.012 0.014 0.005 0 0 0 0.018 0.005 0.015 0.02 0.016 0.023 0.009 0.003 0.002 0.009 0.014 0.015 0.004 0.006 0.005 0.007 0.002 0.002 0.004 0.013 0.027 0.038 0.015 0.026 0.035 0.017 0.02 0.015 0.016 0.015 0.015 0.008 0 0.001 0.001 0 0 0.001 0.001 0.003 0.002 0 0 0.01 0.019 0.018 0.023 0.022 0.035 0.029 0.02 0.014 0.106 0.254 0.014 0.031 0.052 0.146 0.06 0.033 0.03 0.127 0.055 0.023 0.001 0.002 0 0 0 0 0.012 0.02 0.014 0.015 0.018 0.019 0.016 0.004 0.004 0.004 0.021 0.02 0.018 0.01 0.025 0.01 0.011 0 0 0.002 0.001 0.002 0.009 0.009 0.006 0.013 0.058 0.213 0.301 0.553 0.062 0.038 0.041 0.016 0.011 0.002 0.002 0.002 0.001 0 0 0.002 0.002 0.004 0.004 0.005 0.005 0.003 0 0 0 0.348 0.649 0.453 1 0.565 0.314 0.003 0.007 0.007 0.003 0.002 0.004 0.007 0.001 0.011 0 0.009 0.003 0.004 0.008 0.015 0.015 0.006 0.001 0.001 0.001 0.001 0.001 0.001 0.002 0.001 0.002 0.001 0.001 0.001 0.002 0.001 0.002 0.003 0.002 0.001 0 0 0 0 0 0 0 0.001 0.001 0 0 0.016 0.021 0.022 0.024 0.021 0.023 0.018 0.016 0.017 0.021 0.008 0.01 0.003 0.004 0.003 0.001 0.003 0.004 0.005 0.001 0.001 0.003 0.002 0 0 0 0 0 0 0 0 0 0 0.001 0.001 0 0 0 0.001 0.002 0.004 0.007 0.003 0.011 0.017 0.01 0.006 0.008 0.007 0.006 0.006 0.004 0.005 0.005 0.001 0 0.001 0.006 0.001 0.001 0.002 0.002 0.002 0.002 0.001 0 0.001 0.002 0 0 0 0.002 0 0.002 0.002 0.002 0.001 0.002 0.002 0.002 0.002 0.002 0.002 0.002 0.003 0 0 0 0.002 
0.005 0.005 0 0 0 0 0 0 0 0 0 0 0 0 0 0.001 0.001 0 0 0.001 0.003 0 0 0 0.002 0 0 0 0 0 0 0.001 0.002 0.001 0.006 0.009 0.002 0 0 0 0.011 0.002 0.004 0.007 0.011 0.008 0.001 0 0 0.007 0.007 0.008 0.003 0.001 0.001 0.001 0.003 0.003 0.003 0.011 0.02 0.024 0.012 0.016 0.018 0.008 0.011 0.009 0.008 0.008 0.006 0.002 0 0 0.001 0 0 0.001 0.001 0.001 0.001 0 0 0.003 0.006 0.007 0.012 0.012 0.025 0.022 0.015 0.013 0.068 0.167 0.004 0.02 0.033 0.086 0.044 0.019 0.018 0.078 0.038 0.018 0.003 0.003 0.003 0 0 0 0.005 0.006 0.003 0.005 0.006 0.005 0.004 0 0 0 0.008 0.009 0.007 0.004 0.011 0.006 0.005 0 0 0 0 0.003 0.007 0.006 0.006 0.01 0.035 0.128 0.199 0.323 0.03 0.019 0.021 0.007 0.004 0.001 0.001 0.001 0 0 0.001 0.001 0.001 0.001 0.001 0.003 0.004 0.001 0 0 0 0.414 0.675 0.319 0.58 1 0.547 0.001 0.004 0.004 0.003 0.001 0.002 0.005 0 0.003 0 0.003 0.001 0.002 0.002 0.003 0.001 0.002 0.001 0.001 0.001 0.001 0.001 0.001 0.001 0.001 0.001 0.001 0 0.001 0.001 0 0 0 0.001 0 0 0 0.001 0 0 0 0 0.002 0.002 0.001 0.001 0.006 0.008 0.007 0.008 0.006 0.007 0.005 0.006 0.004 0.007 0.006 0.003 0.001 0.001 0.003 0.001 0 0.001 0.002 0 0.001 0.001 0 0 0 0 0 0 0 0 0 0 0 0 0 0 0 0 0 0.002 0.001 0.004 0.002 0.003 0.004 0.005 0.003 0.003 0.004 0.003 0.003 0.002 0.002 0.003 0.002 0 0 0.002 0 0 0 0.001 0 0.001 0.001 0 0 0.001 0.001 0 0 0.001 0 0 0.001 0.001 0 0.001 0.001 0 0 0.001 0.001 0.001 0 0 0 0 0.001 
0.004 0.003 0 0 0 0 0 0 0 0 0 0 0 0 0 0 0 0.002 0.002 0 0.001 0.003 0.002 0.002 0.003 0.001 0.002 0 0 0 0 0 0 0 0.002 0.004 0.003 0 0 0 0.004 0 0.001 0.005 0.004 0.004 0.002 0.002 0.002 0.002 0.003 0.002 0 0.001 0.001 0.001 0.001 0.003 0.001 0.002 0.004 0.014 0.006 0.009 0.011 0.001 0.006 0.007 0.004 0.004 0.003 0.003 0 0 0 0 0 0.001 0.001 0.001 0 0 0 0.001 0.003 0.003 0.004 0.005 0.009 0.009 0.006 0.001 0.035 0.089 0.003 0.008 0.02 0.048 0.022 0.011 0.006 0.039 0.015 0.006 0 0 0 0 0 0 0.002 0.005 0.004 0.003 0.005 0.005 0.004 0.001 0.001 0.001 0.005 0.005 0.004 0.002 0.005 0.001 0.002 0 0 0 0 0 0.005 0.004 0.002 0.003 0.013 0.072 0.113 0.186 0.015 0.014 0.014 0.002 0 0 0 0 0 0 0 0 0 0 0 0 0 0 0 0 0 0.38 0.431 0.201 0.363 0.609 1 0 0.002 0.002 0 0 0 0 0 0 0.002 0.002 0.002 0.001 0.003 0.004 0.003 0.001 0 0.001 0.002 0.002 0.002 0.001 0.002 0.002 0 0 0 0 0 0 0.001 0.001 0.001 0.001 0.001 0.001 0 0 0 0 0 0 0 0 0 0.004 0.005 0.005 0.005 0.004 0.005 0.005 0.005 0.005 0.005 0.003 0.002 0.001 0.002 0.001 0.001 0.001 0.002 0.002 0.001 0.001 0 0 0.001 0.001 0 0.001 0.001 0.001 0.001 0 0 0 0 0 0 0 0 0 0.001 0.003 0.002 0.001 0.002 0.003 0.003 0.001 0.002 0.002 0.001 0.001 0.001 0.001 0 0 0 0.001 0.001 0 0 0 0 0 0 0 0 0 0 0 0 0 0 0 0 0 0 0 0 0 0 0 0 0 0 0 0 0 0 0 
0.006 0.002 0 0 0 0 0 0 0 0 0 0 0 0 0 0 0.001 0 0 0.001 0.002 0 0 0 0.001 0.001 0 0 0 0 0.001 0.001 0.001 0 0 0 0 0 0 0 0.003 0.001 0.003 0.003 0.001 0.004 0.002 0 0 0.002 0.003 0.002 0.001 0 0 0.001 0.001 0.001 0.001 0.001 0.006 0.006 0.001 0.005 0.006 0.003 0.001 0 0.001 0.002 0.002 0.002 0 0.002 0 0 0 0 0 0.001 0.001 0.002 0.001 0.001 0.002 0.003 0.004 0.003 0.003 0.002 0.003 0.001 0.009 0.024 0.003 0.006 0.005 0.028 0.015 0.034 0.086 0.03 0.015 0.003 0.031 0.079 0.047 0 0 0 0.002 0.007 0.005 0.002 0.004 0.005 0.003 0 0 0.003 0.004 0.006 0.006 0.005 0.008 0.007 0.005 0 0 0.002 0 0.002 0 0.003 0.001 0.001 0.003 0.013 0.022 0.011 0.005 0.003 0.002 0.003 0.003 0.037 0.041 0.027 0.009 0 0.004 0.004 0.004 0.006 0.01 0.015 0.023 0.059 0 0 0 0.001 0.002 0.002 0.006 0.002 0.001 1 0.66 0.508 0.148 0.015 0.009 0.011 0.002 0.008 0 0.002 0.003 0.004 0.004 0.004 0.004 0.003 0.002 0.002 0.002 0.003 0.003 0.003 0.004 0.001 0.003 0.004 0.001 0.001 0.002 0.002 0.002 0 0.002 0.002 0.002 0.003 0.006 0 0 0 0.001 0.014 0.018 0.018 0.012 0.003 0.006 0.006 0.004 0.005 0.006 0.005 0.005 0.005 0.006 0.004 0.001 0.001 0 0.002 0.001 0.002 0.002 0.001 0 0 0 0 0 0 0 0 0 0 0 0 0 0 0 0 0 0 0 0.001 0.001 0.001 0.001 0.001 0.003 0.004 0.004 0.003 0.001 0.001 0.003 0.003 0 0.001 0.002 0.001 0 0 0 0 0 0 0 0 0.002 0.002 0.001 0.002 0.002 0.001 0 0 0.001 0 0.001 0.002 0.002 0.001 0.003 0.002 0.002 0.001 0.003 0.003 0.003 0.003 0 0 0 0.002 
0.007 0.006 0 0 0 0 0.001 0.001 0 0 0 0 0 0 0 0 0 0.001 0.001 0.001 0.001 0.002 0.002 0.001 0.006 0.002 0.002 0.001 0.001 0.001 0 0.001 0.002 0.002 0.005 0.007 0.004 0 0 0 0.007 0.001 0.002 0.005 0.008 0.006 0.001 0.002 0.002 0.004 0.006 0.006 0 0.002 0.002 0.002 0.004 0.001 0.001 0.005 0.008 0.011 0.004 0.006 0.01 0.005 0.009 0.008 0.009 0.009 0.008 0.004 0 0.002 0 0 0.001 0.001 0 0 0.001 0.002 0.001 0.001 0.007 0.008 0.008 0.007 0.005 0.004 0.001 0 0.014 0.025 0.003 0.008 0.011 0.032 0.025 0.05 0.124 0.039 0.02 0.008 0.05 0.11 0.071 0 0 0 0.005 0.008 0.006 0.006 0.006 0.007 0.005 0 0.001 0.002 0.008 0.01 0.011 0.006 0.007 0.008 0.006 0 0 0 0 0.003 0.004 0.003 0.002 0.001 0.006 0.014 0.02 0.017 0.012 0.007 0.006 0.002 0.003 0.026 0.029 0.02 0.008 0 0.001 0.006 0.006 0.005 0.008 0.011 0.017 0.047 0 0 0 0.002 0.005 0.003 0.005 0.003 0.002 0.584 1 0.705 0.184 0.015 0.007 0.006 0.003 0.006 0.002 0.007 0.006 0.001 0.003 0.005 0.004 0.003 0.002 0.003 0.006 0.007 0.007 0.007 0.006 0.003 0.005 0.005 0.002 0.002 0.006 0.005 0.006 0.002 0.007 0.008 0.012 0.006 0.008 0.005 0.005 0.005 0.011 0.025 0.032 0.032 0.024 0.006 0.008 0.008 0.008 0.008 0.008 0.007 0.007 0.007 0.006 0.004 0.002 0.001 0.003 0.003 0.002 0.001 0.002 0.002 0.002 0 0.001 0.002 0.001 0.001 0.001 0.001 0 0 0 0 0 0 0.002 0.001 0 0 0 0 0.001 0.001 0.001 0.001 0.003 0.009 0.006 0.002 0.002 0.002 0.003 0.003 0.002 0.002 0.003 0.003 0.001 0.003 0.003 0.002 0.001 0.001 0.001 0.003 0.006 0.003 0.003 0.005 0.006 0.002 0.001 0 0.002 0 0.003 0.003 0.006 0.004 0.003 0.006 0.005 0.006 0.005 0.005 0.004 0.005 0 0 0 0.006 
0.006 0.005 0 0 0 0 0.001 0 0 0.001 0.002 0 0 0.001 0.001 0.002 0 0 0.002 0.003 0.003 0.001 0.002 0.004 0.005 0.002 0.001 0.001 0.001 0 0.001 0.003 0.003 0.003 0.005 0.002 0 0 0 0 0.004 0.002 0.002 0.006 0.005 0.004 0.003 0.002 0.002 0.003 0.004 0.003 0.002 0.003 0.002 0.002 0.002 0.003 0.003 0.007 0.015 0.016 0.007 0.013 0.014 0.007 0.004 0.004 0.004 0.004 0.004 0.001 0 0 0.001 0 0.002 0.002 0.004 0.004 0.005 0.004 0.001 0.002 0.005 0.004 0.005 0.003 0.006 0.005 0.002 0.003 0.014 0.032 0.003 0.012 0.01 0.049 0.028 0.067 0.181 0.051 0.025 0.014 0.065 0.15 0.077 0 0 0 0.004 0.007 0.008 0.004 0.006 0.008 0.007 0.001 0.001 0.001 0.004 0.004 0.006 0.005 0.005 0.008 0.007 0 0 0 0 0.003 0.001 0.002 0.001 0.001 0.007 0.02 0.028 0.019 0.012 0.006 0.005 0.002 0.001 0.039 0.042 0.028 0.008 0 0.004 0.011 0.007 0.008 0.011 0.013 0.024 0.073 0 0 0 0.002 0.005 0.005 0.009 0.005 0.002 0.599 0.851 1 0.274 0.023 0.011 0.009 0.004 0.009 0.001 0.007 0.004 0.001 0.003 0.006 0.005 0.001 0.002 0.003 0.007 0.008 0.007 0.009 0.008 0.002 0.009 0.009 0.003 0.004 0.009 0.002 0.006 0.004 0.01 0.009 0.008 0.006 0.013 0 0 0 0.009 0.025 0.034 0.036 0.024 0.007 0.007 0.007 0.005 0.005 0.006 0.004 0.006 0.006 0.007 0.005 0.005 0.002 0.001 0.003 0.003 0.004 0.004 0.002 0.001 0 0.001 0 0 0 0.001 0 0 0 0 0.001 0 0 0.001 0.001 0.001 0.001 0.001 0.002 0.002 0.003 0.004 0.003 0.002 0.003 0.003 0.003 0.005 0.005 0.003 0.002 0.002 0 0.002 0.001 0 0.002 0.004 0.001 0 0 0.002 0.001 0.009 0.005 0.004 0.007 0.008 0.003 0.001 0 0.005 0 0.004 0.005 0.009 0.005 0.007 0.009 0.005 0.005 0.008 0.011 0.011 0.006 0 0 0 0.009 
0.017 0.005 0.001 0.001 0 0.001 0.001 0.002 0.003 0.002 0.001 0.003 0.002 0.002 0.001 0.001 0.002 0.001 0 0.002 0.008 0.001 0 0 0.004 0.001 0 0 0 0 0.001 0.002 0.002 0.003 0.003 0.005 0.001 0 0 0 0.005 0.001 0.002 0.004 0.007 0.012 0.006 0.001 0 0.005 0.008 0.007 0.004 0.004 0.002 0.002 0 0.002 0.002 0.002 0.006 0.008 0.005 0.009 0.008 0.003 0.008 0.007 0.012 0.012 0.009 0.006 0 0.001 0.002 0.001 0.001 0.004 0.003 0.008 0.007 0.005 0.002 0.004 0.011 0.01 0.016 0.015 0.009 0.006 0.003 0.003 0.01 0.012 0.001 0.003 0.007 0.015 0.011 0.018 0.053 0.017 0.01 0.006 0.243 0.574 0.311 0 0 0 0.008 0.022 0.016 0.008 0.012 0.017 0.012 0.003 0.003 0.004 0.016 0.015 0.017 0.019 0.014 0.022 0.021 0 0 0 0 0.007 0.005 0.013 0.004 0.003 0.002 0.008 0.009 0.006 0.008 0.005 0.006 0.008 0.006 0.153 0.17 0.1 0.031 0 0.01 0.019 0.018 0.029 0.042 0.063 0.095 0.282 0 0 0 0.001 0.004 0.004 0.004 0.003 0.003 0.157 0.23 0.267 1 0.081 0.045 0.039 0.009 0.038 0.003 0.018 0.012 0.007 0.009 0.014 0.013 0.006 0.003 0.003 0.012 0.012 0.014 0.016 0.012 0.006 0.018 0.014 0.007 0.004 0.018 0.02 0.024 0.012 0.02 0.036 0.038 0.033 0.036 0.015 0.015 0.01 0.037 0.126 0.159 0.133 0.072 0.013 0.016 0.018 0.018 0.013 0.017 0.016 0.016 0.017 0.015 0.01 0.008 0.003 0.008 0.006 0.008 0.01 0.006 0.007 0.007 0.006 0.004 0.003 0.004 0.003 0.002 0.002 0.002 0.001 0.001 0.002 0 0 0.001 0.001 0 0.001 0.001 0.002 0.004 0.006 0.006 0.003 0.005 0.008 0.009 0.011 0.004 0.004 0.008 0.008 0.006 0.002 0.008 0.004 0.003 0.002 0.009 0.003 0.002 0.001 0.009 0.01 0.018 0.009 0.01 0.014 0.018 0.006 0.001 0 0.013 0 0.014 0.016 0.018 0.013 0.012 0.018 0.008 0.004 0.012 0.017 0.015 0.015 0 0 0 0.018 
0.019 0.006 0 0 0 0 0.002 0 0 0 0 0 0 0 0 0.001 0 0.001 0.002 0.001 0.003 0.001 0.002 0.002 0.005 0.002 0.001 0.001 0 0 0 0 0.001 0 0.002 0.002 0.001 0 0 0 0.003 0.001 0.001 0.002 0.003 0.014 0.009 0.003 0.002 0.004 0.005 0.005 0 0 0.004 0.004 0.004 0.001 0 0.001 0 0.003 0 0.002 0.003 0.003 0.003 0.004 0.009 0.01 0.007 0.003 0 0.002 0 0 0 0.001 0 0.004 0.004 0.005 0.002 0.005 0.011 0.011 0.013 0.012 0.003 0.003 0.001 0 0.004 0.004 0 0.002 0.009 0.005 0.001 0.001 0.001 0.005 0.002 0.001 0.382 0.1 0.082 0 0 0 0.01 0.019 0.014 0.01 0.012 0.012 0.009 0.001 0.004 0.005 0.016 0.018 0.022 0.012 0.035 0.015 0.015 0 0 0 0 0.005 0.006 0.012 0.004 0.003 0 0.002 0.004 0.001 0.003 0.004 0.004 0.004 0.004 0.026 0.03 0.033 0.013 0 0.004 0.012 0.012 0.013 0.02 0.034 0.052 0.032 0 0 0 0.001 0.001 0.001 0.001 0.001 0.001 0.006 0.008 0.011 0.064 1 0.518 0.147 0.009 0.018 0.002 0.014 0.006 0.002 0.006 0.01 0.009 0.003 0.002 0.003 0.011 0.011 0.01 0.014 0.011 0.003 0.012 0.014 0.006 0.006 0.011 0.009 0.013 0.005 0.012 0.022 0.027 0.026 0.043 0.014 0.012 0.01 0.044 0.172 0.225 0.086 0.043 0.017 0.022 0.022 0.02 0.021 0.022 0.015 0.017 0.014 0.019 0.012 0.008 0.003 0.004 0.005 0.004 0.006 0.005 0.003 0.002 0.002 0.002 0.001 0.002 0.002 0.002 0.002 0.001 0 0 0.002 0.001 0.001 0.002 0.003 0.003 0.002 0 0.002 0.004 0.003 0.005 0.004 0.004 0.008 0.006 0.005 0.004 0.005 0.004 0.005 0.002 0.004 0.003 0.004 0.001 0.001 0.006 0.003 0 0.001 0.003 0.006 0.011 0.005 0.002 0.008 0.01 0.005 0.002 0 0.009 0 0.008 0.01 0.011 0.007 0.008 0.011 0.008 0.006 0.01 0.011 0.009 0.01 0 0 0 0.011 
0.042 0.015 0 0 0 0.002 0.001 0 0.001 0.001 0.002 0.002 0.001 0.001 0.001 0 0.001 0 0.002 0 0.005 0.004 0.002 0.004 0.012 0.004 0 0.001 0.001 0.001 0.005 0.007 0.008 0.007 0.01 0.016 0.004 0 0 0 0.01 0.002 0.004 0.019 0.02 0.028 0.009 0.003 0.001 0.022 0.024 0.021 0.011 0.008 0.008 0.011 0.004 0.007 0.002 0.003 0.002 0.019 0.011 0.016 0.019 0.012 0.021 0.026 0.033 0.03 0.025 0.005 0 0.008 0.002 0.001 0.001 0.003 0.003 0.004 0.005 0.005 0.001 0.018 0.032 0.027 0.03 0.026 0.009 0.007 0.006 0.002 0.014 0.01 0.006 0.009 0.02 0.01 0.005 0.003 0.002 0.01 0.006 0.003 0.216 0.049 0.037 0 0 0 0.027 0.043 0.037 0.032 0.031 0.037 0.023 0.001 0.005 0.005 0.031 0.04 0.045 0.032 0.073 0.034 0.033 0 0.001 0.005 0.002 0.01 0.01 0.02 0.007 0.007 0.002 0.004 0.008 0.004 0.009 0.013 0.017 0.012 0.011 0.026 0.035 0.038 0.01 0 0.003 0.016 0.018 0.017 0.027 0.045 0.081 0.032 0 0 0 0 0.001 0.001 0.002 0.002 0 0.006 0.009 0.01 0.042 0.553 1 0.284 0.008 0.032 0.003 0.022 0.015 0.007 0.011 0.025 0.026 0.005 0.001 0.005 0.011 0.013 0.01 0.016 0.016 0.006 0.013 0.013 0.006 0.006 0.013 0.009 0.007 0.007 0.013 0.013 0.019 0.011 0.015 0.006 0.006 0.004 0.024 0.089 0.122 0.055 0.035 0.041 0.048 0.049 0.041 0.036 0.048 0.044 0.039 0.039 0.042 0.023 0.017 0.003 0.01 0.01 0.007 0.007 0.009 0.007 0.005 0.003 0.002 0 0.002 0.003 0.001 0.001 0.001 0.001 0.001 0.001 0 0.002 0.001 0.001 0.002 0.006 0.007 0.006 0.01 0.013 0.017 0.009 0.015 0.025 0.027 0.017 0.016 0.015 0.007 0.005 0.002 0.002 0.004 0.002 0.002 0.004 0.009 0.001 0.001 0.003 0.005 0.005 0.013 0.007 0.006 0.012 0.012 0.003 0 0 0.005 0 0.008 0.012 0.014 0.007 0.012 0.013 0.01 0.007 0.01 0.014 0.014 0.009 0 0 0 0.013 
0.113 0.063 0.001 0.002 0.001 0.001 0.006 0.002 0.001 0.003 0.003 0.008 0.003 0.003 0.001 0.006 0.009 0.011 0.016 0.017 0.03 0.02 0.017 0.014 0.048 0.012 0.012 0.005 0.006 0.004 0.011 0.016 0.021 0.012 0.024 0.037 0.015 0 0 0 0.03 0.008 0.015 0.035 0.047 0.105 0.048 0.012 0.01 0.039 0.047 0.043 0.022 0.023 0.021 0.026 0.014 0.022 0.006 0.008 0.008 0.032 0.011 0.028 0.038 0.023 0.047 0.058 0.075 0.071 0.055 0.03 0 0.009 0.006 0 0.001 0.004 0.004 0.012 0.007 0.014 0.005 0.058 0.094 0.08 0.114 0.093 0.038 0.033 0.021 0.017 0.037 0.028 0.014 0.012 0.046 0.028 0.011 0.006 0.006 0.026 0.007 0.003 0.086 0.042 0.022 0 0 0 0.065 0.141 0.112 0.075 0.11 0.125 0.089 0.007 0.023 0.035 0.113 0.125 0.159 0.093 0.237 0.097 0.085 0.002 0.003 0.011 0.004 0.028 0.02 0.046 0.013 0.012 0.002 0.011 0.021 0.008 0.018 0.024 0.032 0.021 0.032 0.09 0.115 0.137 0.042 0 0.022 0.044 0.046 0.052 0.096 0.159 0.259 0.105 0 0 0 0.002 0.002 0.002 0.005 0.003 0.003 0.009 0.011 0.012 0.04 0.185 0.322 1 0.009 0.107 0.006 0.061 0.033 0.034 0.046 0.086 0.069 0.03 0.005 0.009 0.022 0.03 0.025 0.033 0.032 0.011 0.037 0.038 0.015 0.012 0.034 0.028 0.019 0.017 0.033 0.02 0.02 0.017 0.009 0.007 0.007 0.006 0.013 0.043 0.054 0.02 0.01 0.126 0.151 0.152 0.134 0.108 0.14 0.108 0.108 0.113 0.125 0.059 0.059 0.014 0.016 0.023 0.016 0.017 0.018 0.013 0.011 0.002 0.004 0.003 0.006 0.002 0.001 0.005 0.002 0.001 0.001 0.001 0.003 0.006 0.01 0.008 0.006 0.01 0.005 0.004 0.025 0.022 0.04 0.028 0.045 0.076 0.064 0.044 0.05 0.05 0.042 0.04 0.027 0.023 0.035 0.016 0.007 0.012 0.034 0.014 0.009 0.01 0.016 0.022 0.035 0.016 0.009 0.029 0.031 0.004 0.004 0 0.022 0 0.021 0.032 0.033 0.016 0.026 0.033 0.025 0.016 0.032 0.038 0.033 0.024 0 0 0 0.033 
0.033 0.02 0 0 0 0.001 0.003 0.001 0.001 0.001 0.004 0.002 0 0 0 0.003 0.007 0.009 0.009 0.007 0.014 0.007 0.008 0.006 0.017 0.002 0.004 0.001 0.002 0.001 0.003 0.005 0.008 0.002 0.007 0.01 0.007 0 0 0 0.006 0 0.006 0.012 0.012 0.03 0.017 0.003 0.002 0.011 0.011 0.011 0.008 0.004 0.012 0.013 0.005 0.002 0 0.003 0.002 0.009 0.004 0.01 0.011 0.009 0.014 0.013 0.022 0.02 0.016 0.006 0 0.007 0.02 0.002 0.012 0.023 0.023 0.064 0.047 0.043 0.012 0.01 0.022 0.03 0.03 0.026 0.014 0.011 0.009 0.005 0.011 0.005 0.005 0.004 0.006 0.006 0.003 0.001 0.002 0.006 0.003 0.002 0.035 0.014 0.046 0 0 0 0.026 0.042 0.041 0.028 0.034 0.039 0.036 0.004 0.007 0.009 0.031 0.029 0.027 0.012 0.019 0.013 0.012 0 0 0.001 0 0.004 0.006 0.007 0 0 0 0.002 0.004 0.001 0.003 0.004 0.003 0.003 0.003 0.008 0.008 0.01 0.004 0 0.049 0.118 0.118 0.083 0.049 0.035 0.021 0.005 0 0 0 0 0 0 0 0 0 0.003 0.004 0.006 0.01 0.008 0.003 0.005 1 0.03 0.017 0.078 0.06 0.015 0.026 0.034 0.028 0.016 0.028 0.043 0.095 0.127 0.125 0.154 0.13 0.058 0.169 0.143 0.064 0.067 0.175 0.155 0.364 0.124 0.213 0.625 0.489 0.481 0.168 0.183 0.169 0.149 0.119 0.072 0.057 0.071 0.042 0.024 0.033 0.039 0.035 0.032 0.04 0.034 0.033 0.034 0.034 0.03 0.022 0.009 0.032 0.035 0.06 0.099 0.053 0.035 0.031 0.024 0.022 0.02 0.022 0.019 0.015 0.018 0.006 0.003 0.003 0.006 0.002 0.005 0.01 0.01 0.004 0.009 0.004 0.002 0.016 0.033 0.018 0.014 0.015 0.02 0.021 0.02 0.019 0.021 0.016 0.015 0.01 0.007 0.016 0.011 0.007 0.016 0.018 0.013 0.007 0.01 0.022 0.062 0.173 0.068 0.055 0.14 0.165 0.056 0.017 0 0.101 0 0.108 0.147 0.173 0.083 0.105 0.173 0.094 0.066 0.122 0.142 0.111 0.092 0 0 0 0.173 
0.419 0.201 0.001 0.002 0.002 0.009 0.013 0.005 0.009 0.013 0.02 0.029 0.015 0.017 0.007 0.027 0.031 0.042 0.037 0.049 0.097 0.066 0.046 0.051 0.148 0.041 0.028 0.022 0.023 0.008 0.047 0.06 0.08 0.041 0.068 0.116 0.051 0 0 0 0.08 0.016 0.049 0.105 0.147 0.319 0.168 0.048 0.031 0.151 0.188 0.179 0.081 0.069 0.067 0.088 0.04 0.067 0.021 0.032 0.021 0.104 0.052 0.095 0.123 0.083 0.149 0.163 0.237 0.228 0.214 0.127 0 0.047 0.013 0.003 0.015 0.025 0.023 0.049 0.045 0.048 0.02 0.134 0.262 0.237 0.315 0.266 0.098 0.082 0.064 0.038 0.07 0.057 0.032 0.027 0.064 0.055 0.024 0.01 0.012 0.048 0.023 0.012 0.022 0.025 0.019 0 0 0 0.271 0.543 0.417 0.283 0.398 0.435 0.315 0.029 0.059 0.095 0.362 0.392 0.29 0.124 0.238 0.116 0.109 0 0 0.01 0.005 0.032 0.032 0.075 0.025 0.012 0.012 0.032 0.049 0.029 0.027 0.029 0.044 0.032 0.035 0.085 0.104 0.155 0.041 0 0.106 0.205 0.211 0.287 0.211 0.223 0.29 0.096 0 0 0 0.008 0.011 0.01 0.021 0.01 0.006 0.005 0.011 0.012 0.035 0.025 0.046 0.137 0.034 1 0.029 0.289 0.136 0.121 0.168 0.304 0.269 0.092 0.04 0.057 0.127 0.157 0.148 0.167 0.172 0.056 0.15 0.18 0.058 0.062 0.141 0.104 0.074 0.071 0.131 0.086 0.074 0.067 0.025 0.03 0.03 0.018 0.028 0.022 0.022 0.02 0.012 0.358 0.436 0.497 0.454 0.407 0.468 0.386 0.372 0.399 0.417 0.199 0.196 0.061 0.086 0.083 0.062 0.068 0.076 0.053 0.035 0.027 0.031 0.023 0.025 0.016 0.011 0.014 0.005 0.003 0.004 0.008 0.004 0.011 0.029 0.015 0.017 0.041 0.025 0.047 0.106 0.092 0.141 0.105 0.177 0.276 0.241 0.167 0.166 0.172 0.129 0.118 0.077 0.067 0.107 0.067 0.033 0.047 0.119 0.048 0.018 0.021 0.051 0.062 0.141 0.077 0.044 0.112 0.133 0.039 0.012 0 0.073 0 0.087 0.121 0.141 0.075 0.091 0.141 0.115 0.069 0.118 0.172 0.16 0.161 0 0 0 0.141 
0.048 0.024 0 0.003 0.001 0.002 0.01 0.004 0.003 0.005 0.008 0.009 0.005 0.007 0.004 0.007 0.005 0.011 0.008 0.008 0.016 0.01 0.009 0.005 0.016 0.006 0.004 0.003 0.003 0.002 0.005 0.008 0.008 0.005 0.008 0.011 0.004 0 0 0 0.004 0.002 0.005 0.01 0.011 0.034 0.024 0.007 0.005 0.01 0.014 0.013 0.01 0.009 0.014 0.016 0.002 0.004 0.002 0.001 0.001 0.005 0.004 0.004 0.008 0.006 0.012 0.019 0.029 0.028 0.018 0.014 0 0.009 0.005 0 0.003 0.008 0.008 0.017 0.011 0.011 0.003 0.015 0.03 0.025 0.036 0.024 0.005 0.003 0.001 0.002 0.004 0.003 0.003 0.002 0.008 0.004 0.001 0.001 0.001 0.002 0.001 0.001 0.003 0 0.002 0 0 0 0.027 0.054 0.046 0.032 0.045 0.052 0.038 0.005 0.007 0.01 0.04 0.035 0.031 0.014 0.024 0.01 0.009 0 0.001 0.001 0.001 0.002 0.002 0.007 0 0.002 0.001 0.002 0.003 0 0.003 0.004 0.006 0.004 0.004 0.006 0.007 0.012 0.005 0 0.05 0.131 0.148 0.082 0.052 0.031 0.02 0.008 0 0 0 0 0 0 0 0 0 0.001 0.001 0.001 0 0.002 0.001 0.006 0.024 0.05 1 0.079 0.146 0.029 0.065 0.036 0.033 0.022 0.088 0.115 0.314 0.26 0.195 0.175 0.231 0.083 0.141 0.144 0.047 0.046 0.117 0.075 0.049 0.037 0.108 0.055 0.039 0.032 0.009 0.016 0.015 0.016 0.015 0.008 0.004 0.003 0.002 0.042 0.049 0.054 0.051 0.045 0.054 0.044 0.045 0.045 0.044 0.023 0.028 0.007 0.019 0.014 0.012 0.023 0.017 0.011 0.008 0.009 0.011 0.008 0.008 0.007 0.005 0.007 0.003 0.002 0.003 0.003 0 0.001 0.016 0.008 0.004 0.012 0.007 0.004 0.023 0.016 0.02 0.021 0.025 0.032 0.028 0.023 0.021 0.022 0.022 0.021 0.012 0.012 0.019 0.019 0.015 0.04 0.037 0.019 0.009 0.014 0.023 0.043 0.116 0.058 0.042 0.09 0.111 0.033 0.012 0 0.065 0 0.07 0.093 0.117 0.057 0.07 0.117 0.075 0.049 0.085 0.135 0.112 0.083 0 0 0 0.117 
0.309 0.147 0 0.004 0.003 0.008 0.022 0.011 0.013 0.018 0.019 0.026 0.016 0.019 0.011 0.022 0.024 0.041 0.038 0.047 0.074 0.05 0.042 0.034 0.113 0.035 0.033 0.018 0.01 0.005 0.018 0.026 0.055 0.026 0.045 0.09 0.024 0 0 0 0.047 0.01 0.039 0.082 0.106 0.265 0.124 0.037 0.02 0.118 0.14 0.131 0.049 0.04 0.05 0.067 0.029 0.043 0.016 0.019 0.022 0.063 0.033 0.059 0.08 0.05 0.108 0.115 0.184 0.176 0.143 0.068 0 0.038 0.011 0.004 0.012 0.019 0.017 0.04 0.029 0.037 0.016 0.119 0.208 0.194 0.246 0.206 0.059 0.054 0.033 0.021 0.038 0.045 0.03 0.017 0.038 0.041 0.022 0.012 0.009 0.036 0.016 0.011 0.016 0.015 0.008 0 0 0 0.196 0.404 0.444 0.273 0.326 0.347 0.254 0.021 0.045 0.073 0.288 0.3 0.22 0.066 0.158 0.068 0.051 0.001 0.001 0.005 0.001 0.015 0.012 0.033 0.017 0.014 0.006 0.023 0.034 0.021 0.016 0.015 0.024 0.017 0.023 0.03 0.041 0.049 0.018 0 0.149 0.352 0.41 0.234 0.15 0.116 0.101 0.039 0 0 0 0.005 0.006 0.004 0.01 0.007 0.005 0.005 0.006 0.006 0.014 0.022 0.037 0.076 0.05 0.236 0.053 1 0.232 0.121 0.173 0.248 0.22 0.092 0.063 0.088 0.24 0.283 0.259 0.301 0.326 0.117 0.243 0.321 0.134 0.117 0.238 0.136 0.092 0.063 0.214 0.115 0.089 0.084 0.029 0.037 0.03 0.031 0.011 0.012 0.012 0.01 0.005 0.263 0.311 0.369 0.341 0.305 0.348 0.292 0.282 0.306 0.311 0.179 0.147 0.041 0.055 0.066 0.046 0.058 0.047 0.034 0.023 0.016 0.015 0.013 0.017 0.012 0.014 0.014 0.003 0.002 0.003 0.007 0.002 0.01 0.039 0.021 0.014 0.026 0.009 0.019 0.061 0.056 0.099 0.064 0.11 0.193 0.172 0.115 0.125 0.122 0.1 0.085 0.051 0.057 0.077 0.065 0.034 0.051 0.098 0.052 0.015 0.03 0.055 0.09 0.236 0.115 0.097 0.199 0.228 0.074 0.025 0 0.137 0 0.158 0.21 0.235 0.113 0.183 0.235 0.184 0.119 0.222 0.307 0.274 0.209 0 0 0 0.235 
0.131 0.061 0.001 0.004 0.006 0.011 0.024 0.008 0.007 0.008 0.014 0.017 0.009 0.008 0.003 0.014 0.014 0.022 0.017 0.018 0.034 0.034 0.019 0.019 0.05 0.008 0.009 0.008 0.005 0.004 0.009 0.009 0.024 0.014 0.025 0.034 0.013 0 0 0 0.026 0.007 0.017 0.031 0.042 0.098 0.049 0.011 0.008 0.04 0.054 0.05 0.022 0.018 0.021 0.029 0.011 0.019 0.007 0.012 0.005 0.03 0.014 0.029 0.034 0.023 0.041 0.051 0.075 0.066 0.059 0.028 0 0.014 0.012 0.002 0.006 0.015 0.014 0.034 0.028 0.026 0.006 0.052 0.091 0.078 0.093 0.082 0.026 0.023 0.014 0.008 0.02 0.02 0.008 0.009 0.021 0.019 0.007 0.004 0.007 0.017 0.007 0.002 0.011 0.006 0.008 0 0 0 0.083 0.156 0.145 0.097 0.132 0.154 0.138 0.013 0.02 0.028 0.107 0.121 0.085 0.032 0.071 0.037 0.037 0.001 0.003 0.005 0.002 0.011 0.012 0.024 0.009 0.003 0.003 0.008 0.012 0.006 0.006 0.011 0.016 0.009 0.011 0.014 0.02 0.03 0.006 0 0.118 0.283 0.323 0.183 0.112 0.075 0.054 0.023 0 0 0 0 0.002 0 0.002 0.002 0 0.003 0.004 0.004 0.005 0.008 0.009 0.038 0.04 0.12 0.074 0.212 1 0.131 0.353 0.174 0.134 0.08 0.096 0.141 0.367 0.352 0.296 0.294 0.356 0.121 0.221 0.263 0.09 0.084 0.184 0.108 0.078 0.07 0.175 0.087 0.068 0.068 0.027 0.029 0.026 0.023 0.021 0.016 0.013 0.014 0.01 0.106 0.133 0.152 0.136 0.118 0.144 0.119 0.114 0.142 0.124 0.066 0.072 0.029 0.036 0.032 0.035 0.054 0.041 0.023 0.02 0.013 0.018 0.012 0.013 0.01 0.008 0.01 0.005 0.005 0.004 0.003 0.002 0.007 0.036 0.021 0.011 0.011 0.008 0.009 0.031 0.039 0.058 0.027 0.054 0.088 0.081 0.062 0.063 0.063 0.058 0.054 0.035 0.03 0.056 0.044 0.029 0.053 0.067 0.043 0.018 0.02 0.041 0.077 0.182 0.088 0.066 0.147 0.178 0.058 0.017 0 0.104 0 0.111 0.154 0.183 0.119 0.135 0.183 0.166 0.1 0.171 0.256 0.227 0.186 0 0 0 0.183 
0.258 0.134 0.003 0.007 0.007 0.014 0.04 0.017 0.017 0.021 0.024 0.041 0.021 0.025 0.008 0.024 0.023 0.034 0.033 0.046 0.096 0.054 0.042 0.039 0.11 0.03 0.026 0.007 0.004 0.001 0.026 0.027 0.049 0.027 0.037 0.058 0.018 0 0 0 0.041 0.007 0.019 0.057 0.075 0.198 0.079 0.022 0.012 0.082 0.098 0.091 0.052 0.042 0.057 0.059 0.019 0.03 0.011 0.015 0.007 0.041 0.019 0.045 0.054 0.036 0.08 0.093 0.142 0.135 0.11 0.061 0 0.021 0.008 0.001 0.005 0.014 0.014 0.031 0.023 0.028 0.007 0.083 0.154 0.14 0.19 0.158 0.058 0.049 0.026 0.012 0.033 0.028 0.016 0.012 0.035 0.025 0.015 0.01 0.007 0.022 0.01 0.006 0.01 0.013 0.004 0 0 0 0.17 0.287 0.245 0.187 0.253 0.304 0.256 0.018 0.036 0.061 0.218 0.223 0.159 0.051 0.127 0.05 0.043 0 0 0.003 0.002 0.013 0.013 0.029 0.015 0.013 0.004 0.014 0.023 0.011 0.013 0.018 0.025 0.013 0.015 0.025 0.028 0.034 0.007 0 0.045 0.115 0.126 0.089 0.054 0.054 0.059 0.028 0 0 0 0.001 0.003 0.003 0.005 0.002 0.001 0.003 0.005 0.008 0.015 0.007 0.02 0.055 0.021 0.14 0.03 0.17 0.228 1 0.623 0.326 0.247 0.553 0.043 0.056 0.126 0.119 0.101 0.116 0.133 0.047 0.087 0.11 0.04 0.032 0.081 0.054 0.038 0.034 0.078 0.045 0.035 0.036 0.011 0.017 0.016 0.015 0.005 0.008 0.007 0.007 0.003 0.21 0.249 0.295 0.267 0.236 0.274 0.242 0.233 0.358 0.259 0.148 0.139 0.056 0.056 0.062 0.04 0.04 0.046 0.036 0.027 0.019 0.019 0.015 0.017 0.011 0.005 0.015 0.004 0.002 0.002 0.003 0.003 0.012 0.05 0.032 0.016 0.022 0.012 0.023 0.064 0.057 0.095 0.069 0.087 0.154 0.146 0.128 0.117 0.126 0.156 0.172 0.099 0.115 0.204 0.107 0.058 0.051 0.146 0.074 0.033 0.04 0.061 0.058 0.081 0.044 0.028 0.067 0.079 0.029 0.014 0 0.05 0 0.054 0.067 0.081 0.04 0.055 0.081 0.063 0.04 0.072 0.107 0.094 0.073 0 0 0 0.081 
0.212 0.094 0.001 0.004 0.004 0.007 0.016 0.013 0.007 0.011 0.013 0.022 0.009 0.01 0.008 0.014 0.017 0.021 0.023 0.027 0.059 0.04 0.03 0.026 0.066 0.015 0.017 0.01 0.01 0.005 0.024 0.024 0.034 0.012 0.032 0.058 0.015 0 0 0 0.036 0.006 0.028 0.05 0.069 0.155 0.077 0.019 0.015 0.076 0.085 0.079 0.036 0.028 0.032 0.038 0.024 0.032 0.01 0.015 0.009 0.042 0.024 0.043 0.058 0.039 0.069 0.08 0.118 0.114 0.091 0.043 0 0.018 0.005 0.002 0.01 0.017 0.014 0.025 0.022 0.023 0.008 0.071 0.123 0.116 0.15 0.125 0.045 0.039 0.029 0.01 0.037 0.031 0.014 0.015 0.034 0.027 0.017 0.008 0.009 0.024 0.012 0.007 0.005 0.002 0.003 0 0 0 0.132 0.216 0.178 0.138 0.191 0.229 0.233 0.019 0.031 0.049 0.165 0.163 0.124 0.043 0.098 0.032 0.027 0 0.001 0.002 0 0.006 0.017 0.023 0.012 0.011 0.005 0.017 0.024 0.011 0.009 0.013 0.023 0.011 0.009 0.012 0.016 0.02 0.009 0 0.047 0.13 0.15 0.095 0.062 0.042 0.039 0.013 0 0 0 0.004 0.007 0.004 0.008 0.007 0.004 0.002 0.003 0.003 0.005 0.006 0.007 0.029 0.027 0.104 0.033 0.151 0.389 0.348 1 0.362 0.278 0.186 0.063 0.078 0.154 0.147 0.129 0.133 0.151 0.06 0.111 0.125 0.046 0.027 0.099 0.058 0.039 0.031 0.087 0.049 0.041 0.041 0.013 0.017 0.016 0.015 0.011 0.012 0.007 0.006 0.003 0.142 0.18 0.224 0.21 0.196 0.219 0.189 0.183 0.24 0.18 0.11 0.089 0.031 0.04 0.044 0.03 0.033 0.04 0.027 0.015 0.014 0.014 0.009 0.016 0.012 0.01 0.014 0.006 0.006 0.005 0.005 0.003 0.01 0.026 0.016 0.016 0.023 0.011 0.019 0.039 0.04 0.066 0.043 0.074 0.124 0.125 0.088 0.085 0.085 0.082 0.079 0.044 0.055 0.088 0.06 0.032 0.034 0.082 0.036 0.016 0.02 0.037 0.042 0.098 0.05 0.036 0.08 0.094 0.034 0.013 0 0.057 0 0.061 0.086 0.099 0.049 0.071 0.099 0.073 0.043 0.089 0.117 0.103 0.095 0 0 0 0.099 
0.459 0.201 0.005 0.007 0.004 0.01 0.022 0.017 0.019 0.019 0.02 0.029 0.019 0.017 0.008 0.027 0.036 0.06 0.059 0.055 0.106 0.078 0.058 0.057 0.163 0.05 0.046 0.017 0.016 0.008 0.03 0.044 0.067 0.028 0.051 0.102 0.039 0 0 0 0.061 0.015 0.042 0.106 0.147 0.335 0.131 0.037 0.025 0.147 0.158 0.153 0.064 0.051 0.069 0.087 0.047 0.074 0.031 0.027 0.02 0.083 0.028 0.078 0.104 0.073 0.142 0.166 0.244 0.24 0.202 0.097 0 0.041 0.017 0.002 0.006 0.02 0.018 0.037 0.029 0.039 0.012 0.149 0.259 0.248 0.321 0.27 0.093 0.079 0.049 0.035 0.06 0.05 0.031 0.02 0.048 0.051 0.023 0.007 0.009 0.045 0.018 0.006 0.007 0.011 0.008 0 0 0 0.273 0.482 0.411 0.298 0.439 0.532 0.582 0.038 0.069 0.11 0.351 0.368 0.268 0.105 0.217 0.092 0.08 0 0.003 0.01 0.002 0.017 0.013 0.049 0.021 0.014 0.012 0.026 0.039 0.018 0.018 0.024 0.032 0.021 0.033 0.038 0.045 0.056 0.017 0 0.072 0.131 0.155 0.129 0.093 0.089 0.099 0.046 0 0 0 0.003 0.006 0.004 0.007 0.006 0.003 0.005 0.011 0.011 0.026 0.01 0.015 0.072 0.029 0.23 0.031 0.258 0.197 0.206 0.394 1 0.691 0.14 0.039 0.052 0.12 0.129 0.116 0.126 0.141 0.062 0.109 0.123 0.045 0.044 0.105 0.058 0.043 0.047 0.097 0.052 0.042 0.039 0.016 0.018 0.015 0.017 0.013 0.01 0.008 0.009 0.006 0.349 0.432 0.497 0.45 0.413 0.475 0.397 0.393 0.522 0.426 0.237 0.179 0.058 0.077 0.095 0.053 0.051 0.07 0.064 0.027 0.017 0.029 0.016 0.012 0.006 0.006 0.007 0.004 0.003 0.002 0.003 0.01 0.02 0.031 0.021 0.012 0.037 0.011 0.025 0.086 0.077 0.125 0.09 0.157 0.275 0.245 0.167 0.155 0.16 0.125 0.114 0.064 0.075 0.115 0.067 0.039 0.052 0.109 0.043 0.021 0.022 0.047 0.06 0.106 0.059 0.04 0.09 0.1 0.028 0.011 0 0.062 0 0.07 0.091 0.105 0.056 0.079 0.105 0.074 0.052 0.098 0.119 0.108 0.089 0 0 0 0.105 
0.469 0.219 0 0.008 0.004 0.012 0.025 0.018 0.014 0.023 0.026 0.039 0.023 0.024 0.011 0.03 0.039 0.056 0.05 0.054 0.111 0.081 0.056 0.062 0.152 0.043 0.031 0.021 0.024 0.016 0.036 0.043 0.071 0.034 0.076 0.123 0.049 0 0 0 0.078 0.012 0.042 0.105 0.153 0.326 0.166 0.046 0.032 0.142 0.184 0.167 0.083 0.058 0.077 0.094 0.045 0.051 0.025 0.03 0.021 0.087 0.036 0.08 0.107 0.079 0.151 0.158 0.233 0.24 0.183 0.101 0 0.045 0.014 0.005 0.014 0.028 0.023 0.046 0.042 0.047 0.01 0.132 0.262 0.239 0.307 0.255 0.09 0.077 0.048 0.027 0.053 0.045 0.034 0.027 0.052 0.048 0.026 0.011 0.008 0.042 0.019 0.01 0.009 0.009 0.009 0 0 0 0.255 0.459 0.368 0.283 0.406 0.466 0.516 0.046 0.069 0.103 0.353 0.366 0.283 0.097 0.207 0.085 0.071 0.001 0.003 0.006 0.002 0.015 0.024 0.049 0.016 0.01 0.007 0.024 0.038 0.018 0.014 0.025 0.035 0.017 0.022 0.034 0.042 0.052 0.012 0 0.064 0.134 0.148 0.114 0.082 0.072 0.089 0.042 0 0 0 0.003 0.009 0.005 0.011 0.008 0.004 0.002 0.002 0.004 0.015 0.009 0.021 0.073 0.018 0.236 0.027 0.242 0.147 0.162 0.32 0.81 1 0.12 0.032 0.05 0.101 0.114 0.107 0.122 0.136 0.051 0.101 0.124 0.042 0.039 0.096 0.061 0.05 0.055 0.096 0.051 0.039 0.038 0.01 0.016 0.015 0.013 0.011 0.006 0.006 0.007 0.002 0.345 0.429 0.496 0.46 0.426 0.482 0.417 0.401 0.468 0.419 0.226 0.187 0.061 0.091 0.09 0.06 0.06 0.083 0.061 0.044 0.032 0.037 0.027 0.025 0.021 0.011 0.017 0.004 0.002 0.002 0.008 0.01 0.02 0.033 0.025 0.026 0.044 0.023 0.034 0.093 0.098 0.152 0.091 0.166 0.277 0.238 0.163 0.166 0.172 0.148 0.131 0.074 0.079 0.118 0.071 0.042 0.037 0.105 0.044 0.022 0.033 0.046 0.042 0.096 0.045 0.031 0.082 0.094 0.039 0.015 0 0.053 0 0.063 0.084 0.096 0.047 0.062 0.096 0.076 0.048 0.079 0.12 0.106 0.089 0 0 0 0.096 
0.089 0.063 0 0.003 0.001 0.01 0.025 0.013 0.013 0.019 0.024 0.039 0.024 0.026 0.008 0.03 0.031 0.033 0.038 0.05 0.1 0.044 0.043 0.034 0.055 0.016 0.024 0.011 0.01 0.005 0.014 0.016 0.018 0.016 0.017 0.026 0.008 0 0 0 0.019 0.005 0.013 0.023 0.033 0.063 0.029 0.012 0.009 0.05 0.057 0.045 0.026 0.023 0.02 0.021 0.007 0.008 0.006 0.007 0.003 0.02 0.013 0.018 0.021 0.016 0.034 0.034 0.057 0.056 0.054 0.023 0 0.015 0.002 0.001 0.002 0.005 0.005 0.013 0.012 0.009 0.002 0.03 0.055 0.057 0.062 0.05 0.015 0.015 0.014 0.008 0.007 0.007 0.008 0.009 0.011 0.009 0.009 0.004 0.002 0.008 0.009 0.001 0.002 0.004 0.004 0 0 0 0.056 0.09 0.073 0.058 0.073 0.086 0.071 0.003 0.011 0.014 0.072 0.068 0.059 0.018 0.046 0.016 0.013 0 0 0.001 0.001 0.003 0.005 0.01 0.003 0.006 0.001 0.007 0.007 0.004 0.003 0.005 0.006 0.004 0.006 0.006 0.007 0.008 0.005 0 0.015 0.033 0.039 0.029 0.017 0.013 0.016 0.007 0 0 0 0.002 0.002 0.001 0.003 0.002 0.002 0.001 0.001 0.001 0.005 0.004 0.005 0.018 0.005 0.034 0.01 0.06 0.059 0.181 0.112 0.078 0.066 1 0.018 0.027 0.04 0.039 0.035 0.037 0.039 0.01 0.029 0.035 0.015 0.013 0.027 0.021 0.016 0.017 0.026 0.016 0.015 0.015 0.003 0.008 0.008 0.007 0.003 0.002 0.003 0.002 0 0.065 0.084 0.097 0.091 0.082 0.098 0.09 0.097 0.096 0.087 0.048 0.102 0.024 0.027 0.02 0.014 0.017 0.026 0.022 0.011 0.009 0.008 0.008 0.006 0.005 0.002 0.005 0.002 0.001 0.001 0.001 0 0.005 0.047 0.026 0.008 0.009 0.005 0.009 0.02 0.035 0.066 0.021 0.037 0.067 0.083 0.105 0.086 0.093 0.176 0.219 0.143 0.145 0.289 0.121 0.055 0.053 0.152 0.068 0.025 0.032 0.061 0.035 0.028 0.016 0.009 0.022 0.026 0.005 0.002 0 0.016 0 0.018 0.024 0.027 0.011 0.018 0.027 0.019 0.013 0.018 0.031 0.031 0.024 0 0 0 0.027 
0.037 0.016 0.002 0.005 0.004 0.011 0.017 0.02 0.02 0.015 0.022 0.041 0.022 0.017 0.012 0.015 0.007 0.01 0.011 0.013 0.019 0.01 0.01 0.01 0.012 0.003 0.004 0 0.001 0 0.004 0.004 0.003 0.005 0.005 0.007 0.004 0 0 0 0.006 0.001 0.002 0.005 0.012 0.026 0.01 0.004 0.002 0.016 0.014 0.011 0.01 0.008 0.006 0.007 0.004 0.005 0.002 0.003 0.002 0.006 0.001 0.004 0.007 0.007 0.012 0.02 0.023 0.018 0.012 0.005 0 0.002 0.003 0 0.001 0.002 0.004 0.011 0.008 0.007 0.002 0.011 0.02 0.02 0.025 0.022 0.009 0.006 0.004 0.004 0.005 0.005 0.002 0.001 0.008 0.006 0.003 0.001 0.001 0.005 0.004 0.002 0.004 0.003 0.003 0 0 0 0.02 0.039 0.037 0.019 0.033 0.036 0.026 0.002 0.006 0.008 0.026 0.028 0.025 0.014 0.014 0.01 0.01 0 0 0.001 0 0.003 0.002 0.003 0 0.001 0.001 0.001 0.004 0.003 0.002 0.005 0.005 0.002 0.003 0.005 0.006 0.004 0 0 0.042 0.088 0.094 0.051 0.034 0.022 0.017 0.006 0 0 0 0 0.002 0.001 0.002 0 0 0 0.001 0.001 0.002 0.002 0.002 0.004 0.015 0.025 0.046 0.057 0.083 0.015 0.034 0.036 0.03 0.017 1 0.747 0.202 0.164 0.13 0.123 0.143 0.048 0.095 0.09 0.027 0.026 0.084 0.044 0.035 0.023 0.077 0.038 0.031 0.033 0.01 0.014 0.013 0.012 0.007 0.005 0.003 0.002 0 0.027 0.03 0.04 0.037 0.033 0.041 0.034 0.041 0.035 0.032 0.016 0.042 0.011 0.013 0.009 0.013 0.016 0.014 0.006 0.005 0.005 0.005 0.002 0.002 0.003 0.003 0.003 0.001 0.001 0.001 0.002 0.002 0.002 0.02 0.01 0.004 0.002 0.001 0.003 0.011 0.012 0.02 0.009 0.011 0.021 0.019 0.015 0.026 0.031 0.026 0.026 0.017 0.02 0.03 0.045 0.056 0.194 0.082 0.029 0.013 0.015 0.032 0.031 0.082 0.048 0.028 0.066 0.077 0.02 0.003 0 0.053 0 0.058 0.074 0.083 0.052 0.059 0.083 0.049 0.038 0.063 0.079 0.069 0.048 0 0 0 0.083 
0.033 0.022 0.001 0.006 0.004 0.01 0.03 0.017 0.016 0.014 0.026 0.039 0.019 0.015 0.008 0.016 0.01 0.008 0.005 0.01 0.022 0.01 0.008 0.009 0.016 0.003 0.007 0.004 0.003 0 0.005 0.007 0.007 0.005 0.006 0.007 0.001 0 0 0 0.008 0.001 0.003 0.007 0.009 0.022 0.01 0.002 0.001 0.013 0.013 0.013 0.01 0.007 0.004 0.005 0.003 0.006 0 0 0 0.008 0.003 0.007 0.008 0.006 0.009 0.012 0.022 0.022 0.013 0.007 0 0.005 0.003 0 0.003 0.016 0.013 0.019 0.015 0.018 0.006 0.015 0.022 0.016 0.022 0.02 0.005 0.004 0.003 0.003 0.004 0.003 0.002 0.001 0.005 0.003 0.003 0 0 0.003 0.001 0.001 0.006 0.003 0.004 0 0 0 0.019 0.039 0.037 0.02 0.034 0.04 0.032 0.003 0.004 0.004 0.025 0.026 0.02 0.011 0.019 0.009 0.008 0 0 0.001 0 0.005 0.003 0.005 0.001 0 0.001 0.002 0.002 0.001 0.002 0.004 0.005 0.001 0.001 0.006 0.007 0.007 0.001 0 0.043 0.105 0.116 0.061 0.036 0.023 0.016 0.008 0 0 0 0.001 0.001 0.001 0.001 0.001 0.001 0 0 0 0.004 0.003 0.004 0.007 0.026 0.026 0.078 0.071 0.097 0.023 0.041 0.033 0.023 0.035 0.722 1 0.276 0.231 0.187 0.158 0.205 0.062 0.117 0.115 0.05 0.046 0.103 0.054 0.045 0.043 0.097 0.054 0.042 0.043 0.015 0.013 0.012 0.009 0.011 0.009 0.007 0.008 0.004 0.021 0.03 0.037 0.034 0.029 0.039 0.032 0.038 0.035 0.035 0.028 0.053 0.017 0.023 0.026 0.025 0.037 0.027 0.019 0.016 0.015 0.014 0.01 0.009 0.006 0.003 0.005 0.003 0.003 0.002 0.003 0.001 0.004 0.048 0.031 0.007 0.007 0.004 0.005 0.009 0.017 0.024 0.007 0.018 0.025 0.021 0.03 0.027 0.029 0.036 0.042 0.026 0.026 0.056 0.065 0.068 0.274 0.124 0.06 0.021 0.023 0.047 0.052 0.103 0.057 0.037 0.08 0.094 0.022 0.01 0 0.056 0 0.062 0.085 0.101 0.048 0.072 0.101 0.07 0.047 0.091 0.119 0.099 0.072 0 0 0 0.101 
0.114 0.055 0.002 0.006 0.006 0.011 0.029 0.017 0.013 0.013 0.022 0.03 0.013 0.014 0.007 0.017 0.014 0.018 0.015 0.021 0.037 0.021 0.013 0.019 0.043 0.012 0.009 0.004 0.006 0.003 0.011 0.017 0.022 0.013 0.025 0.031 0.012 0 0 0 0.022 0.005 0.013 0.032 0.037 0.089 0.041 0.011 0.008 0.046 0.057 0.054 0.028 0.022 0.019 0.022 0.01 0.016 0.007 0.006 0.004 0.025 0.01 0.018 0.031 0.024 0.042 0.052 0.073 0.061 0.049 0.02 0 0.005 0.018 0.003 0.009 0.028 0.023 0.06 0.047 0.044 0.011 0.041 0.074 0.069 0.088 0.072 0.019 0.016 0.012 0.006 0.021 0.014 0.004 0.005 0.016 0.016 0.008 0.006 0.006 0.014 0.007 0.004 0.016 0.007 0.012 0 0 0 0.084 0.151 0.153 0.094 0.116 0.136 0.098 0.008 0.017 0.028 0.089 0.108 0.08 0.034 0.064 0.029 0.026 0.001 0.001 0.006 0.001 0.008 0.007 0.016 0.006 0.003 0.003 0.007 0.012 0.007 0.004 0.008 0.011 0.012 0.015 0.028 0.029 0.023 0.008 0 0.177 0.426 0.458 0.247 0.157 0.097 0.069 0.036 0 0 0 0 0 0.001 0.004 0 0 0.002 0.004 0.006 0.011 0.01 0.012 0.028 0.067 0.116 0.239 0.277 0.455 0.07 0.174 0.121 0.095 0.059 0.274 0.372 1 0.849 0.675 0.596 0.758 0.233 0.425 0.442 0.154 0.15 0.362 0.195 0.153 0.101 0.327 0.171 0.133 0.126 0.035 0.057 0.052 0.042 0.037 0.023 0.018 0.018 0.009 0.102 0.122 0.142 0.125 0.101 0.13 0.113 0.112 0.129 0.121 0.075 0.074 0.023 0.044 0.043 0.054 0.081 0.056 0.041 0.033 0.021 0.024 0.021 0.022 0.013 0.011 0.019 0.003 0.002 0.003 0.004 0.004 0.007 0.043 0.026 0.008 0.014 0.008 0.013 0.031 0.044 0.056 0.031 0.041 0.079 0.067 0.055 0.059 0.056 0.047 0.049 0.032 0.036 0.056 0.047 0.041 0.09 0.097 0.059 0.017 0.027 0.072 0.127 0.359 0.19 0.119 0.288 0.335 0.097 0.035 0 0.229 0 0.231 0.308 0.359 0.177 0.267 0.359 0.233 0.154 0.311 0.419 0.359 0.271 0 0 0 0.359 
0.119 0.047 0.001 0.007 0.005 0.01 0.031 0.014 0.016 0.013 0.021 0.029 0.021 0.019 0.008 0.012 0.013 0.021 0.017 0.016 0.044 0.024 0.018 0.014 0.035 0.005 0.008 0.003 0.004 0.003 0.011 0.017 0.022 0.009 0.023 0.029 0.011 0 0 0 0.026 0.003 0.014 0.03 0.04 0.106 0.053 0.013 0.008 0.048 0.055 0.05 0.024 0.019 0.027 0.036 0.014 0.02 0.011 0.012 0.004 0.029 0.014 0.026 0.035 0.022 0.038 0.051 0.079 0.075 0.064 0.039 0 0.016 0.026 0.004 0.01 0.031 0.028 0.069 0.057 0.052 0.023 0.041 0.077 0.072 0.102 0.079 0.025 0.018 0.016 0.01 0.017 0.012 0.009 0.007 0.014 0.014 0.007 0.001 0.002 0.011 0.006 0.003 0.018 0.009 0.013 0 0 0 0.072 0.161 0.157 0.101 0.134 0.145 0.12 0.007 0.016 0.025 0.107 0.113 0.088 0.038 0.055 0.03 0.026 0 0 0.002 0.001 0.006 0.006 0.018 0.004 0.004 0 0.002 0.006 0.003 0.007 0.005 0.008 0.006 0.007 0.026 0.03 0.041 0.002 0 0.18 0.446 0.478 0.252 0.145 0.1 0.075 0.027 0 0 0 0 0 0 0.002 0 0 0.003 0.004 0.004 0.009 0.012 0.017 0.041 0.058 0.138 0.146 0.277 0.353 0.075 0.158 0.113 0.097 0.062 0.186 0.266 0.715 1 0.773 0.667 0.796 0.264 0.477 0.473 0.187 0.159 0.419 0.22 0.152 0.108 0.378 0.173 0.13 0.142 0.052 0.048 0.044 0.038 0.028 0.024 0.019 0.026 0.013 0.097 0.121 0.143 0.13 0.111 0.136 0.117 0.114 0.12 0.114 0.073 0.071 0.027 0.047 0.042 0.057 0.095 0.067 0.034 0.028 0.024 0.022 0.014 0.02 0.017 0.013 0.016 0.01 0.008 0.006 0.01 0.007 0.011 0.045 0.032 0.016 0.022 0.013 0.015 0.04 0.041 0.042 0.035 0.055 0.089 0.084 0.057 0.061 0.059 0.06 0.057 0.037 0.038 0.059 0.061 0.052 0.086 0.09 0.065 0.022 0.04 0.064 0.145 0.414 0.234 0.158 0.333 0.398 0.128 0.041 0 0.249 0 0.286 0.363 0.415 0.228 0.301 0.415 0.27 0.204 0.351 0.449 0.389 0.284 0 0 0 0.415 
0.122 0.064 0.002 0.008 0.008 0.012 0.031 0.016 0.012 0.019 0.03 0.031 0.016 0.018 0.008 0.026 0.02 0.023 0.027 0.029 0.048 0.028 0.026 0.022 0.048 0.013 0.016 0.01 0.007 0.004 0.014 0.017 0.02 0.013 0.021 0.031 0.012 0 0 0 0.02 0.001 0.006 0.027 0.039 0.097 0.046 0.013 0.007 0.048 0.056 0.045 0.036 0.022 0.021 0.025 0.007 0.018 0.005 0.007 0.003 0.017 0.006 0.018 0.023 0.015 0.033 0.045 0.069 0.069 0.045 0.035 0 0.013 0.029 0.005 0.017 0.039 0.036 0.081 0.058 0.054 0.014 0.039 0.081 0.079 0.092 0.072 0.019 0.018 0.013 0.007 0.018 0.013 0.007 0.005 0.014 0.014 0.007 0.003 0.001 0.014 0.005 0.003 0.015 0.009 0.013 0 0 0 0.068 0.148 0.151 0.097 0.12 0.138 0.102 0.007 0.018 0.029 0.11 0.11 0.074 0.04 0.061 0.039 0.033 0 0.001 0.004 0.003 0.007 0.008 0.023 0.009 0.005 0.001 0.005 0.01 0.005 0.004 0.007 0.01 0.006 0.009 0.027 0.036 0.042 0.013 0 0.184 0.464 0.485 0.273 0.165 0.102 0.072 0.03 0 0 0 0.002 0.003 0.002 0.003 0.002 0.002 0.002 0.001 0.002 0.01 0.007 0.008 0.031 0.075 0.118 0.114 0.271 0.339 0.071 0.136 0.115 0.094 0.057 0.141 0.208 0.612 0.829 1 0.712 0.716 0.266 0.543 0.513 0.195 0.198 0.472 0.238 0.169 0.137 0.431 0.194 0.162 0.154 0.041 0.06 0.057 0.052 0.043 0.024 0.016 0.019 0.008 0.102 0.119 0.143 0.138 0.126 0.139 0.119 0.121 0.121 0.12 0.079 0.086 0.029 0.057 0.056 0.069 0.115 0.072 0.053 0.047 0.031 0.024 0.026 0.037 0.032 0.02 0.028 0.01 0.007 0.008 0.012 0.003 0.006 0.043 0.031 0.01 0.01 0.006 0.009 0.021 0.045 0.059 0.025 0.057 0.09 0.083 0.062 0.072 0.078 0.052 0.051 0.026 0.028 0.06 0.055 0.045 0.075 0.087 0.063 0.032 0.042 0.075 0.154 0.468 0.249 0.158 0.371 0.444 0.143 0.047 0 0.283 0 0.323 0.404 0.468 0.229 0.328 0.468 0.306 0.2 0.384 0.502 0.422 0.319 0 0 0 0.468 
0.124 0.058 0.001 0.003 0.003 0.007 0.028 0.011 0.004 0.01 0.015 0.029 0.015 0.013 0.007 0.01 0.019 0.019 0.02 0.02 0.043 0.027 0.014 0.017 0.045 0.006 0.01 0.003 0.002 0.002 0.01 0.018 0.02 0.013 0.021 0.029 0.008 0 0 0 0.024 0.005 0.017 0.027 0.039 0.095 0.036 0.009 0.005 0.047 0.051 0.046 0.024 0.018 0.027 0.028 0.012 0.018 0.006 0.013 0.004 0.028 0.013 0.019 0.029 0.019 0.037 0.044 0.064 0.065 0.062 0.038 0 0.016 0.028 0.001 0.018 0.034 0.031 0.083 0.06 0.054 0.013 0.036 0.073 0.073 0.096 0.084 0.027 0.022 0.012 0.013 0.018 0.011 0.012 0.007 0.018 0.01 0.009 0.003 0.002 0.009 0.004 0.003 0.012 0.006 0.018 0 0 0 0.084 0.16 0.163 0.107 0.131 0.132 0.104 0.006 0.016 0.028 0.108 0.124 0.09 0.042 0.074 0.034 0.03 0 0 0.003 0.001 0.01 0.008 0.016 0.004 0.006 0.001 0.006 0.008 0.003 0.003 0.009 0.013 0.007 0.011 0.018 0.021 0.026 0.01 0 0.196 0.466 0.469 0.271 0.163 0.108 0.057 0.024 0 0 0 0.001 0.002 0.002 0.003 0.002 0.002 0.002 0.002 0.002 0.009 0.006 0.006 0.025 0.086 0.13 0.09 0.277 0.265 0.072 0.133 0.118 0.105 0.057 0.126 0.172 0.453 0.564 0.568 1 0.645 0.248 0.508 0.534 0.196 0.205 0.482 0.237 0.176 0.142 0.429 0.21 0.153 0.156 0.048 0.057 0.052 0.043 0.042 0.022 0.018 0.027 0.013 0.109 0.136 0.15 0.136 0.121 0.14 0.114 0.122 0.119 0.116 0.079 0.081 0.032 0.065 0.058 0.064 0.119 0.074 0.051 0.041 0.027 0.027 0.019 0.032 0.02 0.019 0.033 0.007 0.006 0.006 0.014 0.001 0.004 0.044 0.022 0.01 0.014 0.007 0.013 0.031 0.048 0.052 0.028 0.045 0.08 0.071 0.052 0.063 0.064 0.047 0.044 0.027 0.029 0.057 0.048 0.041 0.066 0.084 0.057 0.027 0.039 0.07 0.144 0.476 0.232 0.189 0.393 0.451 0.149 0.051 0 0.283 0 0.296 0.398 0.477 0.241 0.309 0.477 0.309 0.197 0.359 0.483 0.426 0.306 0 0 0 0.477 
0.153 0.075 0.003 0.009 0.007 0.017 0.033 0.013 0.011 0.017 0.023 0.028 0.016 0.018 0.013 0.016 0.015 0.02 0.021 0.017 0.041 0.029 0.018 0.019 0.057 0.022 0.016 0.011 0.007 0.001 0.017 0.023 0.028 0.013 0.027 0.041 0.011 0 0 0 0.022 0.005 0.015 0.034 0.052 0.126 0.054 0.01 0.006 0.055 0.064 0.065 0.038 0.028 0.028 0.028 0.011 0.015 0.004 0.012 0.005 0.022 0.007 0.021 0.033 0.023 0.045 0.051 0.086 0.083 0.064 0.026 0 0.015 0.024 0.001 0.007 0.021 0.021 0.074 0.054 0.055 0.015 0.045 0.098 0.086 0.119 0.091 0.041 0.034 0.018 0.013 0.024 0.017 0.014 0.008 0.022 0.017 0.008 0.003 0.005 0.014 0.005 0.004 0.02 0.014 0.019 0 0 0 0.094 0.198 0.197 0.136 0.164 0.18 0.132 0.009 0.018 0.038 0.132 0.148 0.103 0.046 0.082 0.04 0.034 0 0 0.004 0.001 0.013 0.011 0.022 0.008 0.006 0.001 0.008 0.013 0.005 0.002 0.007 0.015 0.009 0.012 0.028 0.042 0.052 0.02 0 0.225 0.509 0.543 0.308 0.191 0.122 0.081 0.033 0 0 0 0.002 0.003 0.002 0.003 0.003 0.001 0.003 0.005 0.006 0.018 0.012 0.015 0.041 0.073 0.143 0.148 0.341 0.357 0.074 0.162 0.138 0.113 0.06 0.159 0.227 0.607 0.794 0.65 0.702 1 0.306 0.484 0.524 0.192 0.179 0.43 0.222 0.159 0.127 0.379 0.18 0.137 0.148 0.041 0.051 0.046 0.04 0.036 0.029 0.026 0.024 0.011 0.129 0.162 0.184 0.166 0.158 0.171 0.146 0.142 0.151 0.156 0.101 0.092 0.045 0.075 0.064 0.064 0.101 0.074 0.052 0.026 0.018 0.023 0.017 0.014 0.015 0.009 0.014 0.007 0.005 0.005 0.007 0.002 0.009 0.05 0.029 0.013 0.021 0.007 0.01 0.047 0.067 0.061 0.037 0.057 0.1 0.085 0.069 0.082 0.076 0.058 0.051 0.027 0.035 0.06 0.058 0.038 0.079 0.091 0.068 0.032 0.042 0.07 0.142 0.428 0.22 0.155 0.355 0.41 0.121 0.037 0 0.264 0 0.282 0.382 0.428 0.227 0.3 0.428 0.293 0.18 0.354 0.489 0.424 0.319 0 0 0 0.428 
0.09 0.045 0.002 0.004 0.006 0.009 0.02 0.01 0.007 0.007 0.013 0.017 0.008 0.01 0.008 0.014 0.004 0.006 0.01 0.014 0.018 0.011 0.012 0.016 0.038 0.015 0.011 0.005 0.001 0.001 0.003 0.009 0.019 0.013 0.017 0.027 0.002 0 0 0 0.018 0.001 0.011 0.023 0.033 0.07 0.033 0.008 0.005 0.03 0.04 0.036 0.015 0.014 0.019 0.016 0.008 0.015 0.009 0.01 0.003 0.02 0.007 0.018 0.023 0.012 0.033 0.039 0.053 0.051 0.043 0.024 0 0.006 0.011 0.002 0.008 0.019 0.016 0.06 0.051 0.051 0.016 0.031 0.054 0.049 0.069 0.057 0.023 0.02 0.018 0.009 0.02 0.016 0.003 0.005 0.017 0.011 0.005 0.001 0.003 0.01 0.004 0.003 0.01 0.008 0.014 0 0 0 0.045 0.111 0.118 0.069 0.08 0.092 0.074 0.005 0.012 0.024 0.071 0.082 0.063 0.026 0.048 0.03 0.026 0 0 0.001 0 0.009 0.003 0.015 0.004 0.004 0.002 0.007 0.008 0.003 0.004 0.009 0.01 0.01 0.012 0.022 0.029 0.029 0.008 0 0.133 0.322 0.346 0.207 0.13 0.082 0.06 0.024 0 0 0 0 0.001 0.001 0.001 0.001 0 0.004 0.005 0.005 0.009 0.007 0.011 0.033 0.063 0.105 0.085 0.221 0.206 0.049 0.092 0.083 0.073 0.041 0.095 0.118 0.359 0.435 0.408 0.435 0.517 1 0.451 0.378 0.145 0.129 0.358 0.182 0.141 0.114 0.329 0.165 0.136 0.127 0.045 0.044 0.04 0.03 0.042 0.023 0.017 0.019 0.009 0.071 0.085 0.108 0.103 0.09 0.102 0.088 0.085 0.092 0.089 0.057 0.047 0.022 0.047 0.047 0.059 0.09 0.057 0.034 0.024 0.022 0.021 0.017 0.023 0.014 0.01 0.022 0.006 0.004 0.005 0.004 0.003 0.006 0.023 0.018 0.007 0.012 0.007 0.006 0.028 0.041 0.031 0.026 0.037 0.065 0.056 0.035 0.043 0.042 0.032 0.03 0.019 0.017 0.036 0.037 0.029 0.036 0.053 0.039 0.022 0.032 0.054 0.101 0.354 0.209 0.139 0.282 0.34 0.111 0.038 0 0.205 0 0.228 0.303 0.355 0.186 0.242 0.355 0.229 0.141 0.283 0.352 0.292 0.219 0 0 0 0.355 
0.129 0.064 0.002 0.005 0.005 0.017 0.041 0.017 0.017 0.017 0.023 0.032 0.012 0.014 0.007 0.017 0.012 0.015 0.013 0.012 0.036 0.023 0.014 0.017 0.046 0.012 0.013 0.008 0.01 0.006 0.009 0.011 0.027 0.015 0.02 0.036 0.009 0 0 0 0.022 0.004 0.012 0.028 0.039 0.091 0.045 0.014 0.011 0.045 0.056 0.055 0.025 0.021 0.032 0.035 0.014 0.021 0.004 0.01 0.003 0.026 0.012 0.022 0.028 0.02 0.041 0.051 0.082 0.077 0.066 0.038 0 0.028 0.037 0.003 0.019 0.043 0.042 0.112 0.085 0.067 0.021 0.047 0.078 0.065 0.091 0.073 0.024 0.018 0.011 0.011 0.014 0.014 0.008 0.005 0.012 0.013 0.004 0.001 0.004 0.011 0.003 0.003 0.02 0.011 0.021 0 0 0 0.071 0.15 0.143 0.08 0.114 0.13 0.097 0.009 0.023 0.035 0.096 0.098 0.075 0.038 0.06 0.033 0.03 0 0 0 0 0.011 0.006 0.016 0.004 0.006 0.002 0.005 0.009 0.004 0.006 0.007 0.011 0.007 0.009 0.022 0.029 0.038 0.014 0 0.216 0.513 0.514 0.295 0.171 0.123 0.073 0.03 0 0 0 0 0 0 0.001 0 0 0.001 0.003 0.003 0.014 0.012 0.011 0.033 0.115 0.121 0.108 0.282 0.281 0.059 0.131 0.113 0.095 0.055 0.115 0.162 0.439 0.597 0.607 0.694 0.603 0.335 1 0.661 0.247 0.268 0.72 0.318 0.25 0.198 0.654 0.318 0.242 0.246 0.076 0.098 0.095 0.086 0.059 0.045 0.032 0.033 0.019 0.108 0.126 0.143 0.128 0.116 0.139 0.125 0.131 0.119 0.121 0.086 0.093 0.048 0.074 0.062 0.094 0.167 0.097 0.051 0.05 0.044 0.041 0.031 0.042 0.025 0.019 0.038 0.01 0.008 0.01 0.011 0.004 0.009 0.058 0.038 0.013 0.021 0.015 0.016 0.045 0.057 0.052 0.042 0.064 0.095 0.078 0.047 0.063 0.075 0.044 0.044 0.023 0.025 0.054 0.068 0.052 0.066 0.099 0.085 0.043 0.055 0.1 0.238 0.71 0.389 0.268 0.567 0.692 0.203 0.076 0 0.433 0 0.468 0.617 0.712 0.366 0.473 0.712 0.417 0.287 0.515 0.624 0.514 0.376 0 0 0 0.712 
0.158 0.067 0.001 0.003 0.004 0.006 0.022 0.013 0.005 0.01 0.017 0.021 0.014 0.013 0.012 0.013 0.015 0.025 0.021 0.027 0.05 0.032 0.023 0.016 0.053 0.016 0.009 0.01 0.007 0.005 0.017 0.02 0.026 0.012 0.03 0.043 0.018 0 0 0 0.035 0.002 0.022 0.046 0.06 0.138 0.064 0.022 0.016 0.062 0.072 0.069 0.035 0.027 0.042 0.043 0.018 0.024 0.01 0.012 0.009 0.043 0.022 0.037 0.048 0.03 0.062 0.069 0.107 0.099 0.081 0.035 0 0.019 0.022 0.009 0.023 0.039 0.035 0.093 0.074 0.071 0.022 0.052 0.099 0.098 0.132 0.111 0.045 0.039 0.03 0.014 0.027 0.022 0.007 0.011 0.024 0.022 0.015 0.002 0.001 0.02 0.01 0.007 0.018 0.015 0.021 0 0 0 0.102 0.201 0.216 0.146 0.161 0.18 0.136 0.017 0.027 0.04 0.144 0.162 0.124 0.052 0.084 0.045 0.038 0 0.001 0.007 0.003 0.011 0.008 0.022 0.008 0.011 0.003 0.011 0.017 0.007 0.011 0.007 0.016 0.016 0.018 0.036 0.044 0.046 0.013 0 0.257 0.673 0.67 0.364 0.218 0.148 0.087 0.039 0 0 0 0.002 0.002 0.001 0.004 0.002 0.001 0.001 0.002 0.002 0.016 0.014 0.018 0.043 0.116 0.153 0.101 0.42 0.366 0.086 0.153 0.138 0.115 0.079 0.117 0.169 0.457 0.576 0.553 0.726 0.625 0.271 0.647 1 0.298 0.243 0.589 0.311 0.243 0.164 0.528 0.268 0.205 0.205 0.057 0.081 0.073 0.065 0.049 0.036 0.027 0.029 0.018 0.137 0.167 0.196 0.186 0.163 0.187 0.151 0.152 0.158 0.164 0.099 0.097 0.04 0.066 0.061 0.088 0.143 0.092 0.065 0.056 0.038 0.044 0.025 0.037 0.026 0.02 0.034 0.012 0.008 0.007 0.009 0.002 0.008 0.041 0.023 0.014 0.018 0.003 0.018 0.046 0.069 0.065 0.046 0.073 0.116 0.085 0.058 0.082 0.084 0.063 0.059 0.043 0.04 0.064 0.048 0.031 0.064 0.094 0.051 0.028 0.051 0.088 0.18 0.59 0.301 0.218 0.484 0.568 0.168 0.056 0 0.336 0 0.376 0.502 0.589 0.319 0.44 0.589 0.441 0.296 0.513 0.736 0.607 0.53 0 0 0 0.589 
0.09 0.049 0.001 0.005 0.006 0.004 0.013 0.01 0.005 0.004 0.009 0.013 0.002 0.004 0.002 0.006 0.01 0.017 0.016 0.013 0.024 0.022 0.016 0.014 0.04 0.011 0.012 0.008 0.003 0.002 0.012 0.011 0.013 0.009 0.014 0.018 0.007 0 0 0 0.011 0.001 0.005 0.015 0.022 0.066 0.027 0.005 0.004 0.036 0.042 0.038 0.018 0.012 0.014 0.019 0.008 0.007 0.001 0.003 0.003 0.007 0.003 0.009 0.011 0.011 0.018 0.025 0.052 0.048 0.039 0.026 0 0.01 0.016 0.002 0.007 0.02 0.022 0.05 0.038 0.037 0.012 0.036 0.058 0.052 0.062 0.047 0.015 0.013 0.009 0.002 0.012 0.009 0.004 0.005 0.016 0.007 0.003 0.001 0.003 0.006 0.003 0.003 0.014 0.01 0.016 0 0 0 0.053 0.11 0.106 0.073 0.092 0.095 0.076 0.009 0.016 0.025 0.072 0.083 0.055 0.023 0.047 0.023 0.018 0 0 0 0 0.005 0.007 0.012 0.003 0.005 0 0.005 0.005 0.003 0.002 0.005 0.009 0.005 0.004 0.016 0.021 0.034 0.008 0 0.133 0.309 0.304 0.201 0.112 0.073 0.053 0.023 0 0 0 0.001 0.002 0.001 0.003 0.002 0.001 0.002 0.003 0.003 0.009 0.007 0.012 0.022 0.08 0.096 0.043 0.174 0.163 0.051 0.083 0.078 0.067 0.038 0.049 0.072 0.215 0.268 0.262 0.343 0.288 0.132 0.322 0.419 1 0.355 0.318 0.376 0.178 0.104 0.29 0.178 0.129 0.143 0.04 0.051 0.05 0.037 0.029 0.02 0.014 0.018 0.012 0.068 0.082 0.103 0.093 0.084 0.094 0.084 0.086 0.086 0.09 0.065 0.05 0.026 0.035 0.049 0.052 0.079 0.046 0.03 0.032 0.023 0.02 0.019 0.024 0.015 0.01 0.025 0.005 0.003 0.004 0.006 0.002 0.003 0.025 0.015 0.004 0.009 0.006 0.003 0.022 0.029 0.037 0.02 0.037 0.057 0.053 0.035 0.042 0.04 0.029 0.027 0.016 0.015 0.034 0.035 0.018 0.03 0.055 0.04 0.019 0.029 0.053 0.089 0.314 0.153 0.11 0.253 0.3 0.101 0.038 0 0.188 0 0.199 0.276 0.314 0.162 0.225 0.314 0.206 0.138 0.258 0.337 0.279 0.234 0 0 0 0.314 
0.056 0.023 0.001 0.002 0.001 0.004 0.014 0.003 0.003 0.001 0.007 0.009 0.002 0.003 0.003 0.004 0.004 0.007 0.01 0.01 0.019 0.011 0.009 0.003 0.016 0.007 0.005 0.004 0.004 0.003 0.006 0.01 0.01 0.01 0.013 0.021 0.006 0 0 0 0.013 0.002 0.007 0.02 0.028 0.051 0.021 0.008 0.007 0.02 0.025 0.022 0.013 0.013 0.003 0.008 0.01 0.014 0.008 0.008 0.006 0.018 0.008 0.018 0.02 0.014 0.026 0.031 0.037 0.034 0.028 0.015 0 0.004 0.018 0.004 0.013 0.021 0.021 0.056 0.044 0.038 0.01 0.024 0.04 0.041 0.043 0.041 0.014 0.014 0.011 0.008 0.01 0.01 0.005 0.005 0.013 0.011 0.007 0.007 0.004 0.01 0.007 0.004 0.013 0.007 0.007 0 0 0 0.036 0.07 0.068 0.051 0.06 0.064 0.046 0.006 0.01 0.013 0.059 0.059 0.047 0.011 0.036 0.015 0.013 0 0 0.002 0.001 0.004 0.009 0.008 0.004 0.001 0 0.004 0.007 0.003 0.004 0.008 0.009 0.007 0.007 0.009 0.01 0.012 0.003 0 0.072 0.206 0.211 0.135 0.078 0.044 0.032 0.01 0 0 0 0 0 0 0.001 0 0 0.003 0.003 0.003 0.007 0.004 0.006 0.018 0.064 0.063 0.028 0.126 0.121 0.032 0.06 0.044 0.04 0.031 0.035 0.045 0.162 0.215 0.211 0.275 0.217 0.107 0.293 0.269 0.316 1 0.315 0.184 0.131 0.093 0.27 0.147 0.111 0.105 0.04 0.047 0.044 0.038 0.033 0.023 0.019 0.015 0.012 0.047 0.06 0.068 0.061 0.058 0.066 0.055 0.055 0.053 0.057 0.037 0.041 0.016 0.029 0.023 0.04 0.075 0.046 0.022 0.024 0.019 0.024 0.011 0.018 0.014 0.01 0.018 0.004 0.004 0.004 0.004 0.003 0.004 0.017 0.012 0.003 0.008 0.005 0.003 0.014 0.027 0.023 0.015 0.022 0.04 0.033 0.026 0.031 0.034 0.023 0.024 0.012 0.007 0.027 0.025 0.016 0.022 0.039 0.024 0.013 0.019 0.033 0.093 0.302 0.15 0.11 0.242 0.292 0.09 0.04 0 0.18 0 0.203 0.264 0.302 0.153 0.197 0.302 0.153 0.121 0.214 0.249 0.201 0.144 0 0 0 0.302 
0.165 0.073 0.001 0.004 0.004 0.016 0.044 0.014 0.012 0.015 0.03 0.039 0.016 0.017 0.011 0.023 0.02 0.029 0.028 0.032 0.055 0.038 0.024 0.02 0.059 0.017 0.012 0.007 0.006 0.002 0.013 0.022 0.031 0.018 0.034 0.048 0.017 0 0 0 0.03 0.008 0.022 0.036 0.056 0.14 0.077 0.018 0.012 0.06 0.078 0.073 0.038 0.037 0.043 0.051 0.008 0.021 0.004 0.006 0.005 0.041 0.017 0.031 0.043 0.027 0.058 0.066 0.111 0.103 0.085 0.04 0 0.016 0.044 0.012 0.033 0.059 0.058 0.14 0.098 0.089 0.028 0.065 0.108 0.095 0.137 0.116 0.047 0.044 0.021 0.014 0.025 0.021 0.012 0.012 0.028 0.022 0.009 0.007 0.007 0.017 0.005 0.004 0.036 0.023 0.04 0 0 0 0.1 0.2 0.206 0.131 0.167 0.179 0.144 0.012 0.025 0.044 0.149 0.16 0.125 0.05 0.093 0.045 0.039 0.001 0.001 0.004 0 0.012 0.01 0.021 0.008 0.012 0.002 0.009 0.015 0.009 0.009 0.008 0.015 0.011 0.015 0.034 0.047 0.058 0.017 0 0.254 0.647 0.638 0.365 0.219 0.141 0.103 0.04 0 0 0 0.001 0.002 0 0.003 0.002 0.002 0.005 0.005 0.006 0.022 0.019 0.02 0.05 0.2 0.158 0.104 0.392 0.345 0.086 0.163 0.156 0.134 0.08 0.117 0.169 0.486 0.648 0.658 0.838 0.701 0.336 0.935 0.778 0.283 0.363 1 0.426 0.355 0.263 0.9 0.459 0.361 0.348 0.114 0.14 0.128 0.105 0.121 0.076 0.052 0.056 0.027 0.151 0.177 0.198 0.175 0.165 0.187 0.16 0.172 0.156 0.16 0.106 0.115 0.033 0.074 0.079 0.131 0.202 0.115 0.066 0.074 0.049 0.058 0.05 0.052 0.035 0.033 0.049 0.019 0.013 0.014 0.02 0.003 0.015 0.075 0.052 0.02 0.025 0.009 0.011 0.055 0.075 0.078 0.056 0.078 0.12 0.095 0.073 0.098 0.096 0.074 0.077 0.045 0.054 0.084 0.088 0.055 0.073 0.128 0.104 0.042 0.071 0.148 0.294 0.97 0.5 0.364 0.798 0.934 0.303 0.097 0 0.581 0 0.649 0.84 0.972 0.461 0.615 0.972 0.522 0.387 0.659 0.777 0.665 0.463 0 0 0 0.972 
0.116 0.059 0.002 0.008 0.004 0.008 0.023 0.014 0.008 0.016 0.021 0.022 0.013 0.014 0.01 0.017 0.013 0.016 0.013 0.018 0.036 0.026 0.017 0.019 0.048 0.011 0.01 0.004 0.004 0.004 0.008 0.008 0.013 0.007 0.017 0.027 0.01 0 0 0 0.016 0.005 0.013 0.029 0.034 0.084 0.032 0.008 0.006 0.034 0.046 0.044 0.016 0.018 0.024 0.023 0.012 0.014 0.005 0.008 0.006 0.027 0.011 0.019 0.029 0.02 0.034 0.042 0.062 0.064 0.063 0.029 0 0.012 0.037 0.005 0.018 0.04 0.038 0.114 0.085 0.077 0.029 0.032 0.071 0.063 0.08 0.065 0.021 0.015 0.011 0.008 0.014 0.014 0.008 0.008 0.022 0.015 0.005 0.004 0.005 0.015 0.004 0.002 0.025 0.01 0.028 0 0 0 0.059 0.127 0.121 0.082 0.101 0.111 0.091 0.006 0.009 0.023 0.096 0.104 0.077 0.031 0.056 0.037 0.035 0 0.001 0.003 0.002 0.01 0.007 0.017 0.005 0.003 0.002 0.005 0.008 0.006 0.004 0.004 0.009 0.014 0.017 0.029 0.038 0.047 0.013 0 0.151 0.329 0.318 0.325 0.195 0.128 0.08 0.035 0 0 0 0.001 0.003 0.002 0.004 0.002 0.002 0.001 0.002 0.004 0.01 0.012 0.009 0.028 0.136 0.117 0.044 0.207 0.17 0.045 0.072 0.093 0.084 0.046 0.056 0.082 0.228 0.283 0.292 0.361 0.311 0.132 0.395 0.364 0.281 0.182 0.404 1 0.416 0.198 0.384 0.331 0.257 0.251 0.082 0.092 0.088 0.069 0.075 0.045 0.035 0.039 0.025 0.087 0.104 0.126 0.12 0.109 0.12 0.103 0.098 0.096 0.103 0.063 0.061 0.035 0.063 0.057 0.086 0.154 0.088 0.062 0.046 0.031 0.028 0.028 0.034 0.023 0.023 0.029 0.009 0.007 0.008 0.009 0.004 0.009 0.031 0.019 0.011 0.014 0.01 0.016 0.038 0.059 0.053 0.041 0.047 0.074 0.065 0.047 0.056 0.055 0.051 0.052 0.031 0.032 0.047 0.047 0.026 0.032 0.061 0.045 0.022 0.03 0.058 0.138 0.398 0.21 0.135 0.315 0.38 0.106 0.035 0 0.234 0 0.261 0.34 0.398 0.2 0.274 0.398 0.249 0.163 0.275 0.351 0.309 0.264 0 0 0 0.398 
0.069 0.039 0.001 0.002 0.003 0.008 0.012 0.006 0.006 0.004 0.009 0.011 0.005 0.004 0.001 0.008 0.005 0.005 0.008 0.011 0.019 0.009 0.01 0.012 0.028 0.012 0.007 0.003 0.004 0.001 0.007 0.008 0.01 0.009 0.019 0.027 0.01 0 0 0 0.012 0.003 0.009 0.024 0.024 0.051 0.023 0.005 0.003 0.03 0.037 0.036 0.021 0.016 0.02 0.022 0.01 0.011 0.004 0.005 0.004 0.019 0.008 0.017 0.023 0.014 0.027 0.03 0.047 0.044 0.04 0.022 0 0.008 0.05 0.005 0.021 0.053 0.047 0.15 0.111 0.097 0.024 0.029 0.048 0.043 0.051 0.043 0.018 0.017 0.013 0.004 0.015 0.011 0.007 0.008 0.012 0.014 0.008 0.003 0.004 0.011 0.003 0.001 0.041 0.025 0.046 0 0 0 0.041 0.079 0.074 0.048 0.059 0.068 0.046 0.002 0.013 0.018 0.057 0.062 0.046 0.02 0.036 0.023 0.018 0 0.001 0.003 0.001 0.005 0.004 0.015 0.001 0.006 0.004 0.008 0.01 0.006 0.008 0.01 0.009 0.004 0.007 0.017 0.021 0.022 0.008 0 0.094 0.197 0.193 0.158 0.09 0.065 0.046 0.022 0 0 0 0.001 0.001 0.002 0.002 0.001 0.001 0.001 0.002 0.003 0.02 0.013 0.007 0.015 0.29 0.071 0.032 0.135 0.116 0.029 0.064 0.059 0.05 0.026 0.041 0.057 0.144 0.175 0.175 0.231 0.196 0.086 0.246 0.225 0.138 0.11 0.263 0.367 1 0.298 0.307 0.658 0.51 0.527 0.158 0.208 0.189 0.165 0.129 0.078 0.053 0.066 0.045 0.059 0.066 0.077 0.069 0.061 0.078 0.066 0.063 0.066 0.07 0.066 0.045 0.027 0.079 0.067 0.117 0.216 0.119 0.076 0.068 0.044 0.046 0.038 0.042 0.033 0.021 0.03 0.008 0.006 0.007 0.013 0.001 0.007 0.022 0.011 0.006 0.014 0.008 0.01 0.037 0.061 0.039 0.031 0.038 0.052 0.046 0.035 0.039 0.036 0.033 0.031 0.018 0.017 0.031 0.029 0.017 0.022 0.05 0.03 0.017 0.024 0.046 0.091 0.252 0.144 0.077 0.2 0.249 0.076 0.028 0 0.147 0 0.161 0.219 0.254 0.129 0.161 0.253 0.144 0.097 0.181 0.232 0.196 0.155 0 0 0 0.253 
0.107 0.061 0 0.001 0.001 0.007 0.015 0.005 0.003 0.005 0.007 0.01 0.006 0.005 0.003 0.008 0.007 0.016 0.016 0.017 0.037 0.027 0.015 0.021 0.048 0.014 0.007 0.004 0.006 0.003 0.019 0.023 0.029 0.02 0.033 0.04 0.019 0 0 0 0.027 0.003 0.014 0.029 0.045 0.082 0.053 0.016 0.011 0.051 0.058 0.057 0.035 0.034 0.036 0.031 0.013 0.016 0.008 0.007 0.01 0.026 0.013 0.023 0.032 0.02 0.042 0.047 0.08 0.07 0.063 0.034 0 0.015 0.17 0.022 0.074 0.183 0.185 0.549 0.403 0.326 0.098 0.036 0.071 0.065 0.078 0.076 0.022 0.018 0.012 0.003 0.015 0.018 0.002 0.003 0.016 0.019 0.008 0.003 0.002 0.018 0.008 0.002 0.021 0.013 0.02 0 0 0 0.066 0.114 0.113 0.064 0.098 0.108 0.085 0.008 0.021 0.028 0.086 0.101 0.073 0.032 0.057 0.026 0.022 0 0 0 0 0.008 0.006 0.015 0.006 0.004 0.002 0.008 0.013 0.007 0.008 0.009 0.014 0.006 0.004 0.014 0.016 0.018 0.008 0 0.084 0.197 0.201 0.133 0.079 0.05 0.035 0.02 0 0 0 0.003 0.004 0.002 0.005 0.002 0.001 0.002 0.003 0.003 0.009 0.007 0.01 0.016 0.134 0.082 0.021 0.14 0.1 0.043 0.065 0.081 0.067 0.033 0.032 0.041 0.131 0.179 0.181 0.239 0.201 0.099 0.263 0.223 0.122 0.104 0.275 0.217 0.398 1 0.382 0.349 0.28 0.271 0.087 0.109 0.1 0.084 0.072 0.048 0.035 0.038 0.019 0.084 0.11 0.121 0.114 0.105 0.118 0.106 0.114 0.102 0.12 0.137 0.076 0.062 0.231 0.21 0.396 0.787 0.385 0.237 0.215 0.148 0.183 0.13 0.144 0.124 0.082 0.105 0.043 0.029 0.028 0.038 0.004 0.013 0.023 0.014 0.014 0.027 0.008 0.013 0.06 0.169 0.081 0.052 0.057 0.078 0.067 0.042 0.074 0.073 0.043 0.036 0.018 0.019 0.035 0.027 0.016 0.024 0.051 0.032 0.017 0.025 0.046 0.096 0.272 0.148 0.094 0.23 0.262 0.091 0.061 0 0.165 0 0.184 0.237 0.271 0.151 0.184 0.271 0.154 0.096 0.193 0.229 0.198 0.148 0 0 0 0.271 
0.154 0.075 0.002 0.012 0.008 0.014 0.036 0.02 0.016 0.016 0.026 0.039 0.015 0.018 0.005 0.012 0.019 0.024 0.023 0.024 0.052 0.033 0.022 0.025 0.056 0.013 0.012 0.009 0.01 0.006 0.017 0.022 0.025 0.02 0.029 0.04 0.015 0 0 0 0.035 0.007 0.022 0.033 0.052 0.132 0.055 0.014 0.007 0.052 0.062 0.053 0.031 0.032 0.036 0.042 0.02 0.021 0.006 0.01 0.007 0.032 0.014 0.027 0.041 0.026 0.055 0.058 0.087 0.081 0.059 0.036 0 0.017 0.048 0.014 0.029 0.058 0.056 0.165 0.109 0.114 0.039 0.049 0.094 0.094 0.123 0.097 0.036 0.032 0.023 0.014 0.024 0.019 0.012 0.008 0.019 0.019 0.009 0.004 0.007 0.017 0.011 0.004 0.028 0.018 0.031 0 0 0 0.097 0.189 0.187 0.134 0.152 0.165 0.124 0.015 0.026 0.04 0.142 0.151 0.113 0.034 0.083 0.036 0.031 0 0.001 0.004 0.001 0.012 0.01 0.021 0.006 0.009 0.002 0.007 0.012 0.011 0.007 0.012 0.013 0.009 0.011 0.028 0.037 0.042 0.012 0 0.198 0.523 0.502 0.289 0.18 0.114 0.08 0.039 0 0 0 0.002 0.005 0.005 0.008 0.006 0.001 0.002 0.004 0.005 0.019 0.018 0.016 0.039 0.176 0.145 0.103 0.318 0.274 0.063 0.121 0.132 0.122 0.065 0.103 0.142 0.391 0.495 0.503 0.67 0.522 0.268 0.72 0.619 0.252 0.28 0.762 0.347 0.356 0.301 1 0.457 0.352 0.37 0.124 0.146 0.134 0.12 0.097 0.065 0.044 0.06 0.037 0.125 0.151 0.178 0.165 0.153 0.174 0.147 0.151 0.155 0.153 0.104 0.112 0.049 0.105 0.084 0.14 0.241 0.147 0.091 0.084 0.049 0.05 0.056 0.069 0.032 0.036 0.058 0.026 0.018 0.023 0.022 0.003 0.01 0.071 0.038 0.009 0.019 0.017 0.018 0.055 0.09 0.078 0.052 0.064 0.098 0.089 0.07 0.088 0.09 0.067 0.063 0.039 0.034 0.067 0.07 0.054 0.056 0.11 0.089 0.041 0.067 0.106 0.239 0.754 0.399 0.272 0.607 0.73 0.251 0.092 0 0.425 0 0.482 0.64 0.758 0.396 0.47 0.753 0.408 0.27 0.514 0.594 0.513 0.394 0 0 0 0.753 
0.075 0.028 0.001 0.001 0.001 0.003 0.012 0.006 0.007 0.006 0.008 0.013 0.006 0.008 0.004 0.008 0.009 0.01 0.01 0.014 0.019 0.011 0.009 0.011 0.02 0.004 0.004 0.003 0.005 0.002 0.011 0.012 0.009 0.006 0.013 0.017 0.003 0 0 0 0.014 0.003 0.006 0.017 0.022 0.054 0.019 0.006 0.003 0.024 0.029 0.025 0.018 0.014 0.014 0.017 0.006 0.005 0.002 0.005 0.006 0.017 0.008 0.015 0.018 0.011 0.022 0.026 0.042 0.042 0.035 0.022 0 0.008 0.031 0.005 0.02 0.047 0.044 0.113 0.083 0.083 0.021 0.029 0.046 0.036 0.052 0.043 0.019 0.017 0.012 0.003 0.013 0.013 0.004 0.005 0.012 0.013 0.007 0.002 0.006 0.012 0.005 0.002 0.058 0.025 0.064 0 0 0 0.044 0.085 0.082 0.055 0.07 0.078 0.058 0.009 0.016 0.023 0.06 0.058 0.043 0.024 0.039 0.025 0.019 0 0 0.001 0 0.008 0.003 0.011 0.003 0.003 0.001 0.005 0.01 0.002 0.009 0.008 0.009 0.006 0.007 0.015 0.022 0.024 0.007 0 0.093 0.188 0.176 0.129 0.077 0.051 0.043 0.016 0 0 0 0 0 0 0.001 0 0 0.003 0.007 0.007 0.016 0.025 0.018 0.022 0.392 0.066 0.03 0.115 0.103 0.037 0.061 0.069 0.06 0.031 0.041 0.053 0.143 0.176 0.187 0.231 0.195 0.103 0.262 0.209 0.117 0.11 0.274 0.244 0.629 0.218 0.337 1 0.783 0.775 0.229 0.304 0.285 0.238 0.217 0.14 0.093 0.105 0.058 0.056 0.069 0.082 0.078 0.075 0.08 0.072 0.069 0.074 0.075 0.061 0.042 0.022 0.068 0.063 0.092 0.168 0.1 0.058 0.06 0.047 0.043 0.035 0.038 0.032 0.018 0.033 0.013 0.009 0.008 0.014 0.002 0.004 0.014 0.012 0.005 0.01 0.003 0.007 0.027 0.05 0.036 0.021 0.029 0.045 0.039 0.03 0.041 0.036 0.022 0.02 0.016 0.013 0.027 0.024 0.018 0.028 0.044 0.028 0.016 0.027 0.044 0.087 0.263 0.156 0.099 0.207 0.256 0.105 0.047 0 0.158 0 0.173 0.227 0.265 0.138 0.169 0.265 0.143 0.1 0.185 0.217 0.176 0.142 0 0 0 0.265 
0.043 0.018 0 0 0 0.002 0.009 0.004 0.003 0.004 0.006 0.007 0.003 0.004 0.002 0.007 0.005 0.01 0.01 0.01 0.019 0.011 0.011 0.005 0.015 0.006 0.005 0.003 0 0 0.002 0.003 0.007 0.001 0.007 0.011 0.003 0 0 0 0.008 0.001 0.007 0.009 0.014 0.025 0.016 0.003 0.002 0.009 0.013 0.014 0.008 0.003 0.008 0.01 0.002 0.009 0.002 0.002 0.001 0.008 0.005 0.009 0.012 0.003 0.011 0.016 0.026 0.026 0.019 0.007 0 0.004 0.017 0.001 0.007 0.019 0.023 0.069 0.048 0.05 0.012 0.014 0.026 0.02 0.024 0.018 0.008 0.006 0.003 0.003 0.002 0.002 0.004 0.001 0.004 0.002 0.001 0.001 0 0.002 0.001 0.001 0.056 0.026 0.036 0 0 0 0.028 0.052 0.053 0.034 0.04 0.045 0.032 0.003 0.009 0.011 0.027 0.032 0.021 0.007 0.017 0.01 0.01 0 0 0 0 0.002 0.002 0.005 0 0.001 0.001 0.002 0.002 0.001 0 0.002 0.003 0.002 0.004 0.014 0.019 0.023 0.008 0 0.066 0.121 0.131 0.099 0.064 0.047 0.035 0.023 0 0 0 0 0 0 0 0 0 0.005 0.005 0.006 0.021 0.022 0.011 0.019 0.239 0.05 0.019 0.087 0.072 0.016 0.031 0.029 0.025 0.011 0.019 0.037 0.092 0.12 0.12 0.158 0.13 0.058 0.169 0.142 0.073 0.062 0.176 0.161 0.384 0.132 0.215 0.615 1 0.492 0.149 0.38 0.346 0.296 0.251 0.133 0.089 0.073 0.044 0.034 0.041 0.048 0.043 0.041 0.047 0.041 0.04 0.04 0.04 0.031 0.022 0.014 0.037 0.029 0.047 0.103 0.055 0.032 0.018 0.013 0.023 0.011 0.01 0.012 0.01 0.009 0.005 0.005 0.005 0.004 0.001 0.002 0.012 0.011 0.003 0.005 0.001 0.005 0.012 0.024 0.018 0.012 0.018 0.028 0.022 0.018 0.021 0.02 0.015 0.013 0.006 0.007 0.014 0.017 0.009 0.016 0.025 0.018 0.008 0.017 0.025 0.048 0.173 0.09 0.065 0.147 0.17 0.05 0.018 0 0.099 0 0.108 0.147 0.175 0.082 0.107 0.174 0.099 0.058 0.12 0.144 0.117 0.104 0 0 0 0.174 
0.046 0.021 0.001 0.002 0.002 0.001 0.009 0.004 0.003 0.003 0.002 0.006 0.003 0.002 0.001 0.001 0.005 0.002 0.003 0.003 0.015 0.005 0.003 0.007 0.014 0.004 0.003 0.001 0.002 0.002 0.008 0.009 0.013 0.008 0.01 0.012 0.005 0 0 0 0.011 0.002 0.006 0.012 0.013 0.039 0.019 0.007 0.004 0.026 0.03 0.024 0.014 0.013 0.015 0.013 0.008 0.012 0.005 0.004 0.003 0.014 0.007 0.009 0.014 0.01 0.016 0.02 0.029 0.024 0.021 0.013 0 0.003 0.027 0.003 0.014 0.033 0.033 0.095 0.074 0.056 0.012 0.018 0.033 0.027 0.037 0.025 0.015 0.011 0.008 0.006 0.007 0.006 0.003 0.005 0.007 0.004 0.002 0.002 0.001 0.004 0.003 0.002 0.05 0.024 0.065 0 0 0 0.03 0.057 0.058 0.032 0.043 0.05 0.034 0.005 0.008 0.013 0.043 0.04 0.023 0.008 0.023 0.006 0.006 0 0 0 0 0.002 0.004 0.005 0.003 0.001 0 0.003 0.004 0.002 0.004 0.004 0.005 0.003 0 0.009 0.012 0.012 0.004 0 0.06 0.149 0.152 0.112 0.063 0.042 0.026 0.01 0 0 0 0 0 0 0 0 0 0.001 0.003 0.003 0.019 0.016 0.006 0.009 0.332 0.046 0.029 0.101 0.09 0.026 0.042 0.034 0.032 0.024 0.029 0.043 0.123 0.148 0.154 0.192 0.156 0.074 0.204 0.174 0.098 0.09 0.217 0.175 0.45 0.175 0.274 0.778 0.591 1 0.304 0.22 0.2 0.171 0.169 0.11 0.075 0.109 0.055 0.046 0.05 0.055 0.053 0.047 0.052 0.047 0.054 0.046 0.052 0.054 0.028 0.017 0.053 0.053 0.067 0.136 0.079 0.051 0.039 0.026 0.028 0.028 0.033 0.018 0.015 0.021 0.01 0.006 0.007 0.008 0.002 0.002 0.018 0.011 0.003 0.004 0.002 0.003 0.014 0.04 0.026 0.016 0.019 0.03 0.029 0.023 0.029 0.03 0.022 0.021 0.014 0.014 0.022 0.023 0.01 0.021 0.038 0.022 0.008 0.013 0.037 0.077 0.214 0.099 0.078 0.172 0.205 0.069 0.031 0 0.123 0 0.133 0.188 0.215 0.116 0.143 0.214 0.114 0.097 0.156 0.169 0.143 0.105 0 0 0 0.214 
0.022 0.009 0 0 0 0.001 0.003 0 0.001 0.002 0.001 0.003 0.002 0.003 0.002 0.004 0.002 0.005 0.003 0.003 0.009 0.006 0.001 0.002 0.009 0.002 0 0 0.001 0.001 0.003 0.003 0.005 0 0.002 0.003 0.003 0 0 0 0.001 0.001 0.002 0.003 0.002 0.015 0.002 0.002 0.002 0.008 0.012 0.01 0.005 0.003 0.007 0.008 0 0.002 0.001 0 0 0.002 0 0.002 0.002 0 0.003 0.004 0.008 0.007 0.01 0.006 0 0.003 0.009 0.002 0.004 0.01 0.01 0.025 0.015 0.013 0.005 0.007 0.01 0.006 0.013 0.008 0.002 0.002 0.003 0.001 0 0.001 0 0 0.002 0.001 0 0.001 0.004 0.001 0 0 0.099 0.063 0.198 0 0 0 0.013 0.023 0.023 0.014 0.018 0.019 0.015 0.002 0.005 0.006 0.017 0.018 0.014 0.006 0.01 0.007 0.007 0 0 0 0 0.003 0.001 0.004 0.003 0 0 0 0.001 0.001 0 0.002 0.002 0.002 0.002 0.008 0.009 0.009 0.004 0 0.033 0.062 0.055 0.038 0.026 0.017 0.012 0.014 0 0 0 0.001 0.001 0.001 0.001 0 0 0.008 0.01 0.011 0.047 0.036 0.025 0.006 0.106 0.01 0.01 0.034 0.029 0.01 0.012 0.015 0.013 0.01 0.012 0.016 0.046 0.054 0.055 0.076 0.054 0.028 0.084 0.076 0.034 0.033 0.088 0.076 0.172 0.049 0.103 0.296 0.227 0.386 1 0.097 0.092 0.081 0.064 0.117 0.135 0.351 0.187 0.016 0.019 0.023 0.021 0.023 0.023 0.02 0.02 0.016 0.018 0.013 0.011 0.002 0.015 0.012 0.022 0.035 0.02 0.013 0.012 0.005 0.008 0.008 0.008 0.006 0.004 0.006 0.003 0.002 0.003 0.004 0 0.002 0.006 0.004 0.003 0.006 0.001 0.002 0.01 0.012 0.01 0.01 0.013 0.016 0.01 0.009 0.011 0.011 0.011 0.012 0.01 0.008 0.013 0.01 0.005 0.007 0.014 0.008 0.004 0.006 0.014 0.025 0.088 0.046 0.023 0.071 0.084 0.027 0.011 0 0.055 0 0.063 0.08 0.089 0.039 0.053 0.088 0.042 0.035 0.062 0.072 0.064 0.044 0 0 0 0.088 
0.023 0.011 0.001 0.002 0.003 0.003 0.004 0.001 0.001 0.001 0.001 0 0 0.001 0 0.002 0.003 0.004 0.002 0.003 0.005 0.005 0.003 0 0.008 0.001 0 0 0 0 0.001 0.005 0.004 0.004 0.006 0.008 0.003 0 0 0 0.004 0.001 0.002 0.007 0.009 0.018 0.01 0.003 0.002 0.009 0.01 0.009 0.006 0.008 0.009 0.009 0.003 0.007 0.002 0 0 0.004 0.002 0.005 0.006 0.002 0.009 0.013 0.019 0.017 0.014 0.008 0 0.005 0.01 0.002 0.005 0.011 0.01 0.033 0.027 0.025 0.003 0.008 0.018 0.017 0.017 0.014 0.004 0.003 0.003 0 0.003 0.002 0.001 0.001 0.002 0.001 0 0 0 0.001 0 0 0.034 0.011 0.032 0 0 0 0.014 0.025 0.028 0.018 0.024 0.027 0.022 0 0.002 0.005 0.018 0.022 0.013 0.007 0.009 0.007 0.006 0 0 0.001 0.001 0 0.002 0.003 0 0 0.001 0.001 0.002 0.002 0.001 0.001 0.002 0.002 0.004 0.004 0.004 0.005 0.001 0 0.032 0.067 0.061 0.041 0.029 0.017 0.01 0.004 0 0 0 0.001 0.001 0.001 0.001 0 0 0.002 0.002 0.002 0.006 0.008 0.005 0.004 0.128 0.021 0.005 0.039 0.032 0.009 0.014 0.022 0.019 0.01 0.013 0.015 0.051 0.062 0.063 0.084 0.073 0.026 0.089 0.075 0.041 0.039 0.092 0.089 0.188 0.058 0.111 0.331 0.523 0.281 0.082 1 0.916 0.81 0.135 0.074 0.057 0.053 0.032 0.018 0.02 0.027 0.026 0.021 0.027 0.026 0.025 0.02 0.024 0.018 0.016 0.006 0.016 0.022 0.033 0.045 0.027 0.022 0.018 0.013 0.012 0.011 0.012 0.01 0.006 0.008 0.004 0.002 0.002 0.002 0.001 0.001 0.004 0.002 0.002 0.002 0.002 0.001 0.009 0.016 0.015 0.01 0.014 0.021 0.015 0.007 0.014 0.013 0.007 0.006 0.004 0.004 0.007 0.007 0.001 0.007 0.019 0.008 0.004 0.006 0.018 0.037 0.092 0.05 0.039 0.073 0.087 0.029 0.015 0 0.051 0 0.058 0.078 0.092 0.041 0.058 0.092 0.052 0.034 0.066 0.075 0.069 0.046 0 0 0 0.092 
0.02 0.01 0.001 0.003 0.002 0.001 0.009 0.006 0.004 0.004 0.01 0.009 0.005 0.006 0.003 0.008 0.004 0.006 0.006 0.006 0.012 0.004 0.005 0.002 0.007 0.002 0.003 0 0 0 0.003 0.004 0.006 0.007 0.005 0.002 0 0 0 0 0.004 0.001 0.002 0.003 0.005 0.011 0.006 0.001 0.001 0.005 0.007 0.008 0.008 0.008 0.006 0.007 0.002 0.003 0 0.001 0.001 0.004 0.003 0.003 0.005 0.003 0.003 0.006 0.007 0.012 0.012 0.006 0 0 0.013 0.003 0.006 0.015 0.014 0.036 0.032 0.03 0.007 0.003 0.01 0.011 0.01 0.009 0.005 0.004 0.004 0.003 0.004 0.002 0 0.001 0.003 0.002 0.001 0 0 0.002 0.001 0.001 0.038 0.01 0.025 0 0 0 0.008 0.024 0.022 0.014 0.02 0.021 0.015 0.001 0.002 0.003 0.015 0.016 0.011 0.004 0.007 0.004 0.004 0 0 0.001 0.001 0.001 0.001 0.003 0 0.001 0 0.002 0.002 0.001 0.002 0.002 0.004 0.004 0.003 0.001 0.002 0.005 0.003 0 0.033 0.069 0.064 0.038 0.018 0.009 0.007 0.004 0 0 0 0 0 0 0 0 0 0.001 0.002 0.002 0.006 0.015 0.009 0.004 0.125 0.016 0.012 0.044 0.031 0.006 0.019 0.019 0.017 0.009 0.011 0.017 0.046 0.063 0.064 0.08 0.067 0.035 0.086 0.081 0.041 0.037 0.091 0.075 0.175 0.066 0.108 0.283 0.479 0.231 0.072 0.937 1 0.785 0.142 0.075 0.048 0.041 0.024 0.012 0.017 0.023 0.02 0.018 0.022 0.018 0.019 0.02 0.019 0.012 0.012 0.007 0.021 0.009 0.018 0.049 0.032 0.017 0.015 0.011 0.012 0.009 0.012 0.01 0.007 0.011 0.001 0.001 0.001 0.002 0 0.001 0.011 0.008 0.003 0.002 0.001 0.002 0.008 0.022 0.013 0.006 0.008 0.01 0.014 0.013 0.011 0.013 0.014 0.012 0.007 0.006 0.013 0.011 0.012 0.012 0.016 0.015 0.007 0.007 0.014 0.027 0.09 0.045 0.027 0.068 0.089 0.03 0.011 0 0.057 0 0.059 0.08 0.091 0.04 0.059 0.091 0.06 0.035 0.061 0.081 0.066 0.055 0 0 0 0.091 
0.032 0.013 0 0 0.001 0.004 0.005 0.001 0.001 0.002 0.004 0.007 0.004 0.003 0.001 0.002 0.003 0.003 0.003 0.005 0.011 0.007 0.002 0 0.012 0.001 0.001 0 0 0 0.002 0.003 0.008 0.007 0.005 0.009 0.004 0 0 0 0.006 0.001 0.002 0.007 0.012 0.026 0.018 0.004 0.002 0.009 0.014 0.014 0.009 0.01 0.008 0.01 0.002 0.004 0.001 0 0 0.006 0.002 0.003 0.008 0.005 0.01 0.013 0.019 0.018 0.011 0.007 0 0.003 0.016 0.002 0.01 0.02 0.018 0.044 0.041 0.03 0.009 0.008 0.018 0.017 0.024 0.02 0.008 0.005 0.004 0.005 0.005 0.003 0.003 0.003 0.007 0.005 0.002 0.001 0 0.004 0.002 0.001 0.029 0.009 0.022 0 0 0 0.017 0.034 0.034 0.021 0.028 0.03 0.021 0.002 0.007 0.008 0.028 0.03 0.021 0.011 0.018 0.013 0.01 0 0 0 0 0.002 0.006 0.008 0.003 0.002 0 0.002 0.002 0 0.005 0.006 0.007 0.003 0.002 0.004 0.007 0.008 0.003 0 0.028 0.074 0.075 0.048 0.034 0.024 0.014 0.005 0 0 0 0 0 0 0 0 0 0.001 0.002 0.002 0.005 0.01 0.006 0.003 0.123 0.027 0.013 0.05 0.044 0.012 0.022 0.024 0.022 0.014 0.019 0.023 0.053 0.062 0.063 0.081 0.072 0.037 0.085 0.079 0.046 0.026 0.089 0.081 0.18 0.075 0.119 0.307 0.475 0.233 0.074 0.899 0.837 1 0.129 0.067 0.042 0.04 0.024 0.026 0.03 0.036 0.033 0.032 0.035 0.035 0.036 0.033 0.03 0.018 0.021 0.009 0.028 0.021 0.033 0.065 0.038 0.025 0.021 0.019 0.016 0.011 0.012 0.009 0.009 0.009 0.003 0.003 0 0.005 0 0.003 0.009 0.006 0.002 0.007 0.001 0.006 0.015 0.023 0.019 0.014 0.016 0.021 0.017 0.014 0.02 0.019 0.013 0.011 0.008 0.009 0.013 0.01 0.009 0.009 0.018 0.013 0.005 0.008 0.012 0.03 0.088 0.053 0.037 0.071 0.084 0.031 0.012 0 0.059 0 0.06 0.078 0.088 0.041 0.061 0.088 0.05 0.035 0.069 0.078 0.067 0.05 0 0 0 0.088 
0.021 0.012 0 0 0 0 0.002 0 0 0.001 0 0 0.001 0.001 0 0.002 0.002 0.005 0.006 0.006 0.008 0.006 0.007 0.006 0.011 0.004 0.005 0.001 0.001 0 0.004 0.004 0.004 0.004 0.005 0.004 0 0 0 0 0.002 0 0.003 0.006 0.005 0.018 0.011 0.002 0 0.01 0.009 0.008 0.007 0.005 0.005 0.006 0.004 0.004 0.003 0.002 0 0.004 0.002 0.004 0.005 0.006 0.005 0.008 0.013 0.013 0.013 0.004 0 0.001 0.009 0.002 0.006 0.013 0.015 0.031 0.024 0.021 0.004 0.013 0.018 0.016 0.019 0.016 0.006 0.006 0.005 0.002 0.003 0.001 0 0 0 0.001 0 0.001 0.003 0.001 0.001 0.001 0.2 0.058 0.104 0 0 0 0.015 0.03 0.031 0.019 0.025 0.025 0.02 0.002 0.003 0.003 0.018 0.022 0.014 0.008 0.017 0.007 0.005 0 0 0 0 0 0.002 0.004 0.001 0 0 0 0 0 0.001 0.001 0 0 0 0.012 0.014 0.014 0.006 0 0.019 0.054 0.053 0.048 0.034 0.024 0.018 0.018 0 0 0 0 0 0 0 0 0 0.006 0.008 0.01 0.041 0.075 0.036 0.02 0.157 0.026 0.009 0.039 0.035 0.009 0.018 0.019 0.016 0.01 0.008 0.013 0.04 0.052 0.054 0.073 0.056 0.033 0.077 0.068 0.037 0.031 0.079 0.082 0.192 0.077 0.098 0.334 0.529 0.276 0.118 0.218 0.205 0.171 1 0.532 0.316 0.149 0.081 0.021 0.026 0.028 0.023 0.021 0.027 0.021 0.018 0.019 0.019 0.017 0.017 0.003 0.02 0.021 0.031 0.052 0.029 0.02 0.014 0.007 0.012 0.013 0.01 0.011 0.007 0.009 0.004 0.003 0.004 0.006 0 0 0.003 0.001 0 0 0.001 0.002 0.006 0.016 0.01 0.008 0.008 0.014 0.016 0.012 0.012 0.014 0.012 0.01 0.008 0.007 0.014 0.01 0.003 0.011 0.019 0.009 0.003 0.005 0.016 0.027 0.08 0.044 0.028 0.067 0.077 0.025 0.01 0 0.049 0 0.053 0.071 0.08 0.041 0.049 0.08 0.039 0.027 0.053 0.063 0.048 0.042 0 0 0 0.08 
0.008 0.004 0 0 0 0 0.001 0 0 0.001 0.001 0.002 0.001 0.001 0 0.001 0.001 0.001 0.001 0.001 0.002 0 0 0 0.004 0.001 0 0 0.001 0 0.002 0.004 0.003 0.002 0.006 0.006 0.002 0 0 0 0.005 0 0.001 0.006 0.007 0.008 0.004 0.002 0.002 0.006 0.006 0.006 0.004 0.006 0.002 0.002 0.001 0.003 0.001 0.002 0.002 0.004 0.002 0.002 0.005 0.002 0.007 0.007 0.009 0.009 0.006 0.002 0 0.001 0.002 0 0.001 0.001 0.002 0.013 0.013 0.012 0.004 0.005 0.008 0.007 0.007 0.006 0.003 0.003 0.001 0.002 0.002 0.002 0.001 0 0.001 0.005 0.003 0.002 0.007 0.006 0.002 0.002 0.379 0.109 0.156 0 0 0 0.004 0.011 0.009 0.007 0.009 0.009 0.007 0.001 0.001 0.001 0.007 0.008 0.003 0.002 0.005 0.005 0.004 0 0 0 0 0.003 0 0.003 0.001 0 0 0.001 0.002 0 0.002 0.002 0.002 0.001 0.001 0.011 0.013 0.011 0.003 0 0.01 0.017 0.024 0.022 0.02 0.014 0.014 0.021 0 0 0 0 0 0 0 0 0 0.011 0.017 0.02 0.071 0.109 0.057 0.013 0.046 0.011 0.003 0.015 0.012 0.003 0.004 0.008 0.008 0.001 0.005 0.006 0.017 0.023 0.021 0.025 0.025 0.015 0.029 0.025 0.012 0.014 0.03 0.026 0.076 0.029 0.037 0.11 0.16 0.095 0.089 0.056 0.047 0.044 0.261 1 0.592 0.255 0.141 0.011 0.011 0.012 0.011 0.008 0.01 0.007 0.005 0.006 0.007 0.007 0.004 0.003 0.01 0.01 0.015 0.022 0.016 0.008 0.006 0.002 0.006 0.005 0.003 0.002 0.002 0.003 0.001 0.001 0 0 0 0 0.001 0.001 0.001 0.001 0 0 0.002 0.008 0.005 0.002 0.004 0.006 0.004 0.001 0.005 0.005 0.002 0.002 0.002 0.001 0.002 0.002 0.001 0.001 0.003 0.001 0 0 0.001 0.007 0.03 0.019 0.005 0.022 0.029 0.006 0.004 0 0.019 0 0.023 0.028 0.03 0.015 0.02 0.03 0.018 0.014 0.023 0.027 0.018 0.016 0 0 0 0.03 
0.018 0.009 0 0 0 0 0.001 0 0 0 0.001 0.001 0 0.001 0.001 0.001 0 0.002 0.001 0 0.001 0.002 0.002 0.002 0.006 0.001 0.002 0 0 0 0 0.001 0.004 0.002 0.002 0.001 0 0 0 0 0.002 0.001 0.003 0.003 0.003 0.012 0.005 0.002 0.002 0.008 0.009 0.008 0.003 0.003 0.002 0.003 0.003 0.003 0.002 0.001 0.001 0.001 0 0.001 0.003 0.003 0.003 0.005 0.011 0.011 0.01 0.005 0 0.001 0.004 0 0.003 0.005 0.004 0.013 0.009 0.005 0.001 0.006 0.012 0.012 0.013 0.012 0.004 0.003 0.002 0.001 0.001 0.002 0 0 0.001 0.002 0.002 0.004 0.005 0.002 0.001 0.001 0.616 0.183 0.239 0 0 0 0.007 0.019 0.015 0.01 0.017 0.018 0.013 0 0 0.003 0.012 0.012 0.012 0.006 0.016 0.005 0.004 0 0 0 0 0.001 0.001 0.002 0 0 0 0.001 0.001 0 0.001 0 0 0.001 0.001 0.023 0.022 0.018 0.005 0 0.009 0.02 0.021 0.014 0.013 0.015 0.019 0.037 0 0 0 0 0 0 0 0 0 0.027 0.039 0.041 0.126 0.193 0.094 0.026 0.049 0.017 0.004 0.014 0.015 0.006 0.013 0.015 0.011 0.004 0.001 0.003 0.016 0.02 0.017 0.026 0.021 0.014 0.027 0.028 0.009 0.011 0.028 0.03 0.06 0.021 0.042 0.105 0.139 0.104 0.116 0.051 0.05 0.037 0.217 0.775 1 0.38 0.203 0.014 0.018 0.02 0.018 0.017 0.02 0.014 0.014 0.018 0.018 0.009 0.007 0.001 0.005 0.009 0.012 0.016 0.01 0.008 0.008 0.007 0.005 0.007 0.006 0.004 0.003 0.003 0.001 0 0.001 0 0 0.001 0.001 0 0 0.003 0 0.001 0.006 0.007 0.007 0.004 0.003 0.013 0.013 0.008 0.006 0.007 0.003 0.001 0.001 0 0.001 0.003 0.001 0.002 0.005 0.001 0 0.003 0.004 0.009 0.027 0.015 0.01 0.022 0.025 0.005 0.002 0 0.016 0 0.021 0.024 0.027 0.012 0.016 0.027 0.015 0.007 0.019 0.025 0.02 0.016 0 0 0 0.027 
0.004 0.001 0 0 0 0.001 0.003 0.001 0.001 0.001 0.004 0.002 0.001 0.001 0 0.002 0 0.001 0.002 0.003 0.005 0.002 0.002 0.003 0.002 0.001 0.002 0 0 0 0 0 0.002 0.001 0.002 0.004 0.001 0 0 0 0.002 0 0 0.002 0.003 0.006 0.002 0.002 0 0.003 0.004 0.004 0.001 0.001 0 0.001 0.001 0.003 0 0 0 0.003 0.002 0.003 0.003 0.001 0.004 0.005 0.006 0.006 0.004 0.002 0 0.001 0.007 0 0.005 0.007 0.006 0.02 0.014 0.009 0.001 0.005 0.005 0.005 0.005 0.004 0.003 0.003 0.001 0.002 0.004 0.003 0 0 0.005 0.005 0.001 0.003 0.007 0.007 0.001 0.001 0.264 0.188 0.56 0 0 0 0.003 0.005 0.005 0.004 0.005 0.005 0.004 0.001 0.001 0.002 0.004 0.006 0.006 0.004 0.009 0.002 0.001 0 0 0 0 0 0.001 0.002 0.001 0.002 0 0.001 0.002 0.001 0.001 0.003 0.003 0.002 0 0.023 0.024 0.014 0.002 0 0.01 0.024 0.022 0.015 0.011 0.01 0.01 0.033 0 0 0 0.001 0.001 0.001 0.001 0.001 0.001 0.02 0.029 0.03 0.113 0.084 0.044 0.011 0.057 0.006 0.007 0.013 0.014 0.002 0.006 0.005 0.005 0.003 0.008 0.009 0.018 0.022 0.02 0.028 0.022 0.011 0.031 0.026 0.018 0.015 0.033 0.033 0.08 0.038 0.042 0.108 0.093 0.135 0.306 0.03 0.027 0.024 0.086 0.291 0.378 1 0.574 0.003 0.004 0.005 0.004 0.005 0.005 0.005 0.005 0.005 0.004 0.002 0.006 0.001 0.007 0.003 0.013 0.027 0.015 0.008 0.005 0.007 0.008 0.006 0.006 0.006 0.005 0.007 0.003 0.002 0.001 0.002 0 0.001 0.005 0.004 0.003 0 0 0 0 0.006 0.004 0 0.001 0.003 0.003 0.003 0.006 0.006 0.003 0.002 0.002 0.003 0.003 0.006 0.004 0.004 0.008 0.007 0.003 0.003 0.006 0.012 0.033 0.016 0.013 0.03 0.032 0.013 0.006 0 0.018 0 0.018 0.026 0.033 0.014 0.022 0.033 0.02 0.01 0.019 0.026 0.023 0.018 0 0 0 0.033 
0.004 0.001 0 0 0 0 0.001 0 0 0 0.001 0 0 0 0 0 0.001 0.001 0 0.001 0.001 0.001 0.001 0 0 0 0 0 0 0 0 0 0 0.001 0.001 0.001 0 0 0 0 0.001 0 0 0.001 0.001 0.004 0.003 0.002 0.002 0 0 0 0 0.001 0.003 0.003 0 0 0 0 0 0.001 0 0.001 0.001 0 0.002 0.002 0.003 0.002 0.001 0 0 0.001 0.003 0.001 0.001 0.001 0.001 0.004 0.004 0.004 0 0.001 0.003 0.002 0.004 0.003 0.001 0.001 0 0.001 0.002 0.002 0 0 0.002 0.002 0 0 0.002 0.001 0 0 0.149 0.093 0.303 0 0 0 0.003 0.006 0.005 0.003 0.005 0.005 0.002 0 0 0 0.005 0.004 0.004 0.001 0.003 0.002 0.002 0 0 0.001 0.001 0 0 0.002 0.001 0 0 0.001 0.001 0.001 0.001 0.001 0.001 0.001 0.001 0.009 0.01 0.006 0.002 0 0.003 0.013 0.013 0.008 0.008 0.008 0.006 0.014 0 0 0 0 0 0 0.001 0 0 0.004 0.008 0.01 0.063 0.044 0.024 0.005 0.025 0.005 0.003 0.006 0.006 0 0.001 0.001 0.001 0 0.001 0.001 0.006 0.012 0.012 0.014 0.013 0.005 0.014 0.012 0.006 0.005 0.014 0.014 0.033 0.009 0.019 0.054 0.048 0.064 0.192 0.018 0.017 0.014 0.04 0.168 0.217 0.576 1 0.002 0.004 0.005 0.005 0.004 0.005 0.004 0.004 0.003 0.004 0.003 0.002 0.003 0.003 0.003 0.004 0.006 0.005 0.004 0.003 0.002 0.001 0.001 0.002 0.001 0 0.001 0 0 0 0 0 0 0 0 0 0 0 0 0.001 0.003 0.001 0.002 0.002 0.002 0 0 0.002 0.002 0 0 0 0 0 0 0 0.001 0.002 0.001 0 0.001 0.001 0.003 0.014 0.005 0.009 0.011 0.014 0.004 0.001 0 0.011 0 0.011 0.013 0.014 0.009 0.01 0.014 0.008 0.005 0.008 0.013 0.012 0.01 0 0 0 0.014 
0.528 0.218 0.003 0.006 0.005 0.006 0.028 0.01 0.01 0.01 0.022 0.032 0.01 0.013 0.009 0.031 0.028 0.062 0.054 0.049 0.094 0.076 0.058 0.071 0.159 0.034 0.036 0.03 0.033 0.01 0.063 0.071 0.11 0.049 0.094 0.167 0.06 0 0 0 0.098 0.016 0.06 0.145 0.205 0.439 0.191 0.054 0.038 0.214 0.249 0.24 0.111 0.097 0.104 0.13 0.056 0.095 0.049 0.046 0.027 0.109 0.05 0.109 0.139 0.092 0.199 0.234 0.367 0.335 0.284 0.147 0 0.071 0.017 0.002 0.011 0.02 0.019 0.05 0.036 0.055 0.019 0.242 0.403 0.355 0.419 0.326 0.119 0.098 0.074 0.044 0.084 0.069 0.046 0.034 0.081 0.068 0.033 0.011 0.019 0.063 0.026 0.011 0.016 0.014 0.011 0 0 0 0.271 0.564 0.443 0.328 0.416 0.483 0.358 0.043 0.068 0.129 0.454 0.46 0.336 0.128 0.3 0.117 0.097 0.001 0.003 0.01 0.002 0.027 0.029 0.07 0.027 0.017 0.011 0.034 0.049 0.033 0.027 0.039 0.052 0.037 0.041 0.032 0.044 0.054 0.012 0 0.069 0.147 0.158 0.136 0.102 0.101 0.126 0.045 0 0 0 0.007 0.012 0.007 0.016 0.011 0.004 0.005 0.011 0.014 0.016 0.015 0.033 0.098 0.023 0.28 0.024 0.264 0.12 0.14 0.188 0.356 0.322 0.127 0.033 0.04 0.098 0.117 0.102 0.123 0.131 0.057 0.115 0.125 0.047 0.041 0.103 0.075 0.056 0.058 0.093 0.058 0.044 0.046 0.017 0.019 0.015 0.014 0.013 0.013 0.014 0.014 0.008 1 0.674 0.634 0.576 0.528 0.599 0.526 0.499 0.476 0.54 0.289 0.237 0.073 0.09 0.109 0.066 0.062 0.078 0.064 0.044 0.017 0.021 0.025 0.022 0.016 0.013 0.02 0.008 0.005 0.007 0.007 0.005 0.014 0.04 0.025 0.014 0.038 0.02 0.038 0.119 0.095 0.177 0.121 0.229 0.371 0.321 0.21 0.216 0.211 0.147 0.13 0.072 0.077 0.12 0.082 0.051 0.047 0.137 0.063 0.023 0.03 0.064 0.066 0.104 0.059 0.042 0.085 0.101 0.039 0.018 0 0.059 0 0.064 0.086 0.103 0.065 0.075 0.103 0.086 0.064 0.093 0.127 0.109 0.091 0 0 0 0.103 
0.767 0.348 0.009 0.015 0.011 0.022 0.054 0.033 0.028 0.031 0.045 0.065 0.036 0.046 0.024 0.053 0.058 0.089 0.082 0.091 0.183 0.127 0.096 0.093 0.263 0.079 0.065 0.043 0.041 0.018 0.073 0.099 0.154 0.088 0.148 0.215 0.081 0 0 0 0.157 0.032 0.117 0.23 0.273 0.623 0.282 0.084 0.055 0.293 0.346 0.339 0.157 0.13 0.15 0.178 0.08 0.116 0.05 0.053 0.028 0.183 0.089 0.159 0.219 0.149 0.273 0.347 0.51 0.496 0.384 0.188 0 0.099 0.029 0.008 0.018 0.034 0.03 0.069 0.06 0.084 0.027 0.297 0.562 0.472 0.597 0.501 0.18 0.147 0.109 0.065 0.127 0.097 0.062 0.053 0.126 0.102 0.052 0.026 0.026 0.095 0.041 0.023 0.02 0.009 0.007 0 0 0 0.405 0.832 0.66 0.489 0.6 0.698 0.532 0.08 0.142 0.202 0.652 0.697 0.529 0.215 0.456 0.184 0.147 0.005 0.006 0.02 0.005 0.049 0.039 0.086 0.037 0.033 0.013 0.043 0.075 0.042 0.041 0.061 0.077 0.055 0.052 0.048 0.067 0.086 0.03 0 0.103 0.199 0.221 0.183 0.136 0.136 0.171 0.061 0 0 0 0.011 0.016 0.008 0.022 0.013 0.008 0.006 0.011 0.013 0.02 0.031 0.06 0.161 0.029 0.414 0.025 0.416 0.146 0.204 0.268 0.531 0.503 0.181 0.036 0.05 0.135 0.152 0.134 0.17 0.174 0.068 0.151 0.184 0.064 0.06 0.14 0.092 0.079 0.084 0.13 0.073 0.053 0.061 0.021 0.018 0.014 0.015 0.014 0.014 0.013 0.012 0.006 0.825 1 0.937 0.834 0.748 0.877 0.738 0.711 0.681 0.801 0.445 0.368 0.111 0.147 0.175 0.102 0.095 0.126 0.113 0.065 0.041 0.047 0.034 0.037 0.021 0.015 0.028 0.009 0.008 0.007 0.008 0.009 0.027 0.064 0.047 0.039 0.065 0.032 0.066 0.197 0.179 0.291 0.186 0.331 0.541 0.461 0.296 0.363 0.359 0.233 0.196 0.116 0.112 0.186 0.131 0.068 0.059 0.211 0.092 0.03 0.045 0.102 0.096 0.142 0.07 0.049 0.119 0.137 0.04 0.019 0 0.087 0 0.094 0.126 0.14 0.075 0.11 0.14 0.118 0.077 0.126 0.181 0.151 0.139 0 0 0 0.14 
0.801 0.36 0.002 0.014 0.005 0.019 0.047 0.033 0.019 0.027 0.038 0.057 0.019 0.031 0.023 0.044 0.054 0.09 0.086 0.079 0.175 0.131 0.093 0.095 0.277 0.09 0.065 0.042 0.046 0.023 0.085 0.105 0.165 0.091 0.147 0.248 0.087 0 0 0 0.162 0.025 0.076 0.19 0.292 0.644 0.314 0.081 0.056 0.306 0.368 0.349 0.181 0.146 0.149 0.171 0.074 0.118 0.046 0.066 0.039 0.18 0.101 0.168 0.216 0.138 0.295 0.343 0.506 0.455 0.386 0.18 0 0.079 0.033 0.005 0.012 0.038 0.031 0.09 0.081 0.105 0.042 0.278 0.551 0.482 0.624 0.508 0.181 0.152 0.1 0.06 0.12 0.104 0.055 0.037 0.112 0.099 0.055 0.024 0.015 0.092 0.046 0.016 0.016 0.015 0.016 0 0 0 0.41 0.851 0.672 0.508 0.651 0.727 0.549 0.054 0.117 0.189 0.682 0.702 0.55 0.203 0.431 0.171 0.152 0 0.008 0.019 0.004 0.046 0.039 0.096 0.037 0.03 0.014 0.05 0.075 0.035 0.044 0.061 0.08 0.057 0.068 0.05 0.066 0.077 0.021 0 0.095 0.207 0.23 0.2 0.149 0.124 0.157 0.06 0 0 0 0.008 0.011 0.007 0.017 0.008 0.004 0.004 0.005 0.007 0.022 0.029 0.059 0.153 0.035 0.394 0.037 0.41 0.196 0.237 0.295 0.559 0.514 0.189 0.055 0.074 0.153 0.176 0.144 0.181 0.198 0.075 0.143 0.178 0.071 0.057 0.137 0.102 0.081 0.091 0.13 0.081 0.06 0.065 0.019 0.019 0.016 0.016 0.015 0.012 0.011 0.012 0.008 0.708 0.847 1 0.885 0.788 0.94 0.769 0.733 0.71 0.813 0.429 0.387 0.151 0.181 0.187 0.122 0.11 0.146 0.127 0.075 0.045 0.06 0.048 0.036 0.025 0.012 0.019 0.004 0.002 0.003 0.006 0.014 0.029 0.068 0.044 0.03 0.068 0.038 0.068 0.19 0.181 0.315 0.199 0.322 0.554 0.457 0.301 0.364 0.349 0.239 0.202 0.117 0.119 0.182 0.132 0.069 0.073 0.22 0.092 0.04 0.05 0.094 0.081 0.138 0.08 0.053 0.121 0.136 0.049 0.018 0 0.092 0 0.098 0.12 0.137 0.084 0.1 0.137 0.102 0.071 0.121 0.181 0.16 0.142 0 0 0 0.137 
0.719 0.311 0.004 0.009 0.008 0.013 0.046 0.019 0.022 0.027 0.037 0.046 0.033 0.032 0.018 0.04 0.053 0.079 0.065 0.07 0.158 0.097 0.073 0.077 0.235 0.09 0.057 0.028 0.029 0.016 0.06 0.089 0.124 0.08 0.124 0.197 0.075 0 0 0 0.141 0.018 0.075 0.162 0.228 0.636 0.312 0.088 0.062 0.244 0.288 0.256 0.151 0.121 0.13 0.155 0.069 0.092 0.048 0.05 0.038 0.154 0.066 0.144 0.185 0.118 0.232 0.273 0.431 0.412 0.324 0.168 0 0.071 0.024 0.001 0.015 0.036 0.028 0.07 0.054 0.073 0.024 0.252 0.468 0.454 0.595 0.502 0.196 0.174 0.118 0.075 0.117 0.092 0.054 0.044 0.11 0.094 0.045 0.021 0.022 0.082 0.029 0.014 0.022 0.019 0.011 0 0 0 0.388 0.728 0.56 0.461 0.539 0.62 0.484 0.056 0.118 0.19 0.7 0.655 0.503 0.19 0.349 0.147 0.128 0.003 0.005 0.014 0.003 0.036 0.047 0.073 0.025 0.029 0.013 0.052 0.07 0.036 0.044 0.052 0.075 0.032 0.041 0.051 0.073 0.087 0.026 0 0.092 0.181 0.199 0.161 0.13 0.126 0.154 0.062 0 0 0 0.013 0.019 0.013 0.023 0.016 0.012 0.006 0.009 0.01 0.027 0.027 0.037 0.114 0.03 0.343 0.029 0.351 0.152 0.176 0.238 0.485 0.453 0.171 0.049 0.06 0.122 0.147 0.136 0.16 0.169 0.067 0.148 0.169 0.072 0.058 0.141 0.096 0.079 0.082 0.134 0.073 0.057 0.063 0.021 0.021 0.019 0.014 0.017 0.019 0.021 0.017 0.01 0.548 0.681 0.835 1 0.742 0.803 0.649 0.624 0.62 0.674 0.37 0.321 0.099 0.136 0.146 0.09 0.096 0.113 0.1 0.061 0.04 0.045 0.041 0.037 0.026 0.019 0.03 0.014 0.007 0.011 0.011 0.005 0.023 0.052 0.036 0.027 0.059 0.031 0.061 0.158 0.142 0.236 0.152 0.279 0.463 0.398 0.28 0.286 0.284 0.208 0.179 0.108 0.112 0.171 0.108 0.047 0.061 0.189 0.07 0.039 0.054 0.09 0.081 0.142 0.067 0.054 0.122 0.134 0.045 0.017 0 0.076 0 0.084 0.122 0.141 0.073 0.092 0.14 0.094 0.056 0.119 0.165 0.153 0.123 0 0 0 0.14 
0.588 0.273 0.005 0.008 0.007 0.011 0.034 0.021 0.017 0.023 0.024 0.043 0.027 0.028 0.009 0.036 0.038 0.061 0.058 0.064 0.14 0.1 0.078 0.08 0.213 0.066 0.048 0.021 0.029 0.012 0.056 0.077 0.117 0.046 0.096 0.165 0.058 0 0 0 0.121 0.013 0.068 0.155 0.21 0.477 0.211 0.055 0.037 0.248 0.292 0.279 0.108 0.098 0.14 0.164 0.057 0.088 0.038 0.054 0.038 0.138 0.074 0.127 0.172 0.107 0.217 0.254 0.394 0.355 0.312 0.163 0 0.08 0.019 0.002 0.012 0.036 0.028 0.062 0.055 0.067 0.016 0.211 0.388 0.362 0.469 0.381 0.126 0.106 0.074 0.042 0.073 0.06 0.036 0.033 0.086 0.078 0.034 0.017 0.014 0.068 0.023 0.012 0.009 0.008 0.007 0 0 0 0.309 0.611 0.492 0.352 0.475 0.534 0.393 0.071 0.114 0.168 0.51 0.498 0.379 0.155 0.289 0.129 0.114 0.001 0.003 0.01 0.001 0.038 0.037 0.075 0.028 0.018 0.008 0.029 0.046 0.028 0.048 0.051 0.064 0.037 0.042 0.04 0.053 0.067 0.015 0 0.069 0.127 0.143 0.117 0.09 0.093 0.124 0.039 0 0 0 0.009 0.012 0.007 0.017 0.011 0.005 0.002 0.004 0.004 0.014 0.014 0.028 0.089 0.021 0.29 0.024 0.28 0.12 0.143 0.181 0.402 0.375 0.132 0.026 0.044 0.1 0.112 0.106 0.111 0.123 0.052 0.096 0.116 0.04 0.041 0.09 0.06 0.052 0.063 0.083 0.052 0.037 0.045 0.018 0.014 0.013 0.011 0.008 0.011 0.007 0.005 0.002 0.475 0.586 0.69 0.684 1 0.749 0.624 0.593 0.512 0.586 0.328 0.306 0.105 0.146 0.148 0.109 0.083 0.12 0.104 0.065 0.043 0.052 0.041 0.046 0.027 0.021 0.033 0.01 0.009 0.009 0.012 0.011 0.026 0.047 0.032 0.028 0.058 0.035 0.062 0.165 0.15 0.225 0.173 0.295 0.479 0.414 0.285 0.275 0.264 0.187 0.159 0.102 0.091 0.145 0.087 0.053 0.051 0.152 0.059 0.031 0.047 0.068 0.06 0.09 0.042 0.036 0.078 0.085 0.036 0.024 0 0.054 0 0.067 0.085 0.09 0.055 0.066 0.09 0.071 0.058 0.086 0.122 0.107 0.092 0 0 0 0.09 
0.712 0.323 0.002 0.01 0.009 0.018 0.046 0.022 0.023 0.029 0.037 0.058 0.032 0.031 0.013 0.046 0.045 0.071 0.074 0.096 0.173 0.119 0.103 0.091 0.236 0.077 0.062 0.039 0.037 0.019 0.065 0.094 0.122 0.067 0.125 0.195 0.074 0 0 0 0.112 0.029 0.08 0.166 0.244 0.544 0.266 0.071 0.055 0.27 0.314 0.297 0.152 0.123 0.146 0.168 0.059 0.097 0.039 0.044 0.028 0.133 0.064 0.127 0.168 0.114 0.235 0.273 0.438 0.415 0.351 0.163 0 0.097 0.027 0.004 0.01 0.03 0.029 0.069 0.052 0.067 0.017 0.238 0.451 0.407 0.522 0.421 0.131 0.116 0.078 0.037 0.085 0.082 0.045 0.043 0.091 0.079 0.042 0.018 0.018 0.076 0.04 0.024 0.017 0.017 0.014 0 0 0 0.345 0.733 0.562 0.423 0.528 0.621 0.471 0.053 0.106 0.168 0.574 0.598 0.434 0.154 0.346 0.118 0.101 0 0.003 0.01 0.003 0.031 0.032 0.064 0.027 0.026 0.008 0.03 0.059 0.035 0.038 0.045 0.057 0.035 0.046 0.044 0.051 0.061 0.016 0 0.086 0.179 0.205 0.172 0.128 0.117 0.148 0.06 0 0 0 0.007 0.012 0.011 0.019 0.011 0.006 0.006 0.011 0.011 0.025 0.023 0.036 0.122 0.028 0.35 0.036 0.366 0.162 0.178 0.268 0.498 0.466 0.151 0.04 0.057 0.116 0.15 0.131 0.155 0.167 0.063 0.141 0.16 0.06 0.06 0.13 0.076 0.059 0.078 0.124 0.062 0.048 0.053 0.017 0.024 0.022 0.019 0.015 0.013 0.013 0.012 0.008 0.579 0.709 0.834 0.762 0.767 1 0.802 0.731 0.608 0.686 0.387 0.36 0.12 0.165 0.152 0.095 0.089 0.116 0.104 0.06 0.038 0.042 0.026 0.03 0.02 0.016 0.019 0.009 0.006 0.007 0.008 0.01 0.039 0.064 0.049 0.049 0.084 0.047 0.085 0.186 0.164 0.278 0.181 0.299 0.528 0.461 0.289 0.321 0.312 0.219 0.173 0.102 0.111 0.169 0.12 0.058 0.073 0.216 0.085 0.035 0.055 0.086 0.073 0.131 0.069 0.05 0.112 0.127 0.038 0.02 0 0.077 0 0.077 0.115 0.13 0.065 0.094 0.13 0.098 0.062 0.112 0.161 0.146 0.121 0 0 0 0.13 
0.679 0.305 0.004 0.013 0.007 0.018 0.051 0.031 0.022 0.029 0.042 0.049 0.029 0.033 0.019 0.055 0.053 0.08 0.075 0.082 0.166 0.107 0.089 0.086 0.234 0.065 0.056 0.035 0.034 0.017 0.064 0.095 0.145 0.075 0.116 0.19 0.064 0 0 0 0.128 0.018 0.06 0.146 0.25 0.513 0.243 0.095 0.068 0.267 0.333 0.315 0.145 0.127 0.15 0.176 0.071 0.099 0.031 0.053 0.027 0.143 0.081 0.144 0.176 0.133 0.249 0.295 0.439 0.406 0.366 0.17 0 0.09 0.017 0.002 0.014 0.037 0.03 0.065 0.062 0.069 0.021 0.228 0.425 0.376 0.489 0.4 0.126 0.111 0.071 0.052 0.081 0.076 0.046 0.034 0.074 0.069 0.037 0.012 0.016 0.058 0.024 0.009 0.017 0.015 0.01 0 0 0 0.339 0.673 0.533 0.38 0.509 0.58 0.455 0.055 0.102 0.158 0.544 0.545 0.414 0.155 0.303 0.121 0.106 0 0.004 0.011 0.003 0.029 0.024 0.07 0.026 0.025 0.007 0.038 0.056 0.036 0.03 0.034 0.057 0.033 0.037 0.045 0.063 0.076 0.021 0 0.073 0.17 0.187 0.141 0.1 0.106 0.13 0.048 0 0 0 0.01 0.019 0.009 0.024 0.017 0.009 0.004 0.007 0.011 0.019 0.024 0.045 0.117 0.024 0.323 0.034 0.322 0.151 0.173 0.216 0.447 0.411 0.145 0.035 0.055 0.117 0.14 0.12 0.149 0.158 0.057 0.131 0.161 0.049 0.044 0.12 0.077 0.07 0.076 0.111 0.071 0.056 0.06 0.014 0.021 0.02 0.021 0.017 0.015 0.013 0.009 0.004 0.521 0.631 0.771 0.704 0.684 0.921 1 0.857 0.583 0.621 0.373 0.384 0.125 0.142 0.139 0.095 0.09 0.113 0.091 0.066 0.038 0.046 0.031 0.037 0.026 0.021 0.026 0.008 0.007 0.006 0.008 0.011 0.032 0.07 0.059 0.043 0.076 0.04 0.052 0.18 0.154 0.294 0.179 0.313 0.532 0.524 0.328 0.363 0.35 0.22 0.187 0.102 0.11 0.169 0.114 0.063 0.073 0.212 0.09 0.039 0.049 0.076 0.067 0.12 0.059 0.041 0.097 0.117 0.04 0.023 0 0.069 0 0.089 0.107 0.12 0.059 0.092 0.12 0.089 0.044 0.112 0.152 0.127 0.109 0 0 0 0.12 
0.508 0.247 0 0.009 0.007 0.017 0.053 0.024 0.019 0.024 0.029 0.042 0.025 0.028 0.01 0.026 0.053 0.069 0.072 0.073 0.153 0.096 0.084 0.078 0.19 0.064 0.06 0.039 0.036 0.025 0.048 0.066 0.103 0.054 0.092 0.142 0.054 0 0 0 0.101 0.013 0.048 0.119 0.177 0.354 0.172 0.052 0.031 0.203 0.24 0.222 0.116 0.086 0.111 0.13 0.046 0.078 0.031 0.033 0.011 0.112 0.057 0.111 0.136 0.096 0.179 0.205 0.311 0.299 0.26 0.136 0 0.068 0.012 0.003 0.012 0.032 0.029 0.041 0.042 0.059 0.018 0.167 0.308 0.284 0.343 0.277 0.095 0.08 0.048 0.036 0.064 0.059 0.034 0.027 0.073 0.059 0.033 0.019 0.021 0.053 0.026 0.012 0.01 0.009 0.009 0 0 0 0.232 0.477 0.396 0.299 0.378 0.423 0.31 0.028 0.06 0.103 0.377 0.382 0.287 0.121 0.238 0.105 0.095 0.002 0.002 0.015 0.005 0.026 0.027 0.057 0.021 0.017 0.008 0.03 0.05 0.023 0.022 0.032 0.044 0.03 0.035 0.033 0.041 0.055 0.016 0 0.063 0.114 0.128 0.104 0.083 0.086 0.116 0.049 0 0 0 0.005 0.009 0.009 0.013 0.006 0.002 0.004 0.008 0.012 0.019 0.016 0.024 0.072 0.019 0.241 0.018 0.239 0.088 0.118 0.161 0.314 0.286 0.137 0.035 0.047 0.087 0.102 0.1 0.112 0.107 0.046 0.093 0.114 0.049 0.036 0.086 0.065 0.043 0.058 0.083 0.045 0.036 0.039 0.014 0.015 0.015 0.012 0.01 0.009 0.009 0.008 0.006 0.394 0.467 0.554 0.505 0.502 0.608 0.619 1 0.42 0.446 0.253 0.416 0.117 0.126 0.11 0.074 0.064 0.09 0.073 0.049 0.033 0.037 0.023 0.03 0.024 0.019 0.018 0.012 0.008 0.01 0.007 0.012 0.025 0.078 0.052 0.026 0.048 0.018 0.035 0.123 0.13 0.233 0.128 0.238 0.371 0.36 0.24 0.299 0.31 0.191 0.154 0.093 0.098 0.155 0.117 0.071 0.076 0.205 0.099 0.036 0.05 0.092 0.07 0.087 0.045 0.03 0.071 0.08 0.028 0.015 0 0.044 0 0.051 0.073 0.086 0.054 0.066 0.086 0.062 0.043 0.077 0.105 0.091 0.066 0 0 0 0.086 
0.717 0.332 0.006 0.011 0.007 0.014 0.043 0.016 0.015 0.022 0.026 0.039 0.023 0.024 0.012 0.027 0.038 0.07 0.073 0.071 0.152 0.113 0.075 0.084 0.253 0.072 0.046 0.037 0.038 0.021 0.059 0.077 0.112 0.075 0.135 0.187 0.055 0 0 0 0.134 0.014 0.075 0.168 0.232 0.507 0.238 0.064 0.048 0.245 0.292 0.277 0.143 0.113 0.129 0.146 0.065 0.092 0.04 0.05 0.029 0.145 0.065 0.132 0.173 0.123 0.23 0.266 0.404 0.378 0.309 0.162 0 0.076 0.027 0.006 0.019 0.037 0.037 0.067 0.061 0.075 0.026 0.22 0.404 0.39 0.482 0.402 0.132 0.112 0.081 0.052 0.085 0.083 0.052 0.043 0.075 0.083 0.045 0.026 0.02 0.071 0.038 0.021 0.01 0.008 0.007 0 0 0 0.47 0.762 0.649 0.493 0.69 0.8 0.593 0.054 0.103 0.16 0.558 0.579 0.428 0.147 0.319 0.119 0.104 0.002 0.004 0.011 0.003 0.033 0.036 0.066 0.024 0.02 0.017 0.051 0.066 0.03 0.039 0.037 0.054 0.041 0.039 0.048 0.066 0.08 0.026 0 0.1 0.212 0.23 0.172 0.127 0.141 0.143 0.062 0 0 0 0.006 0.01 0.006 0.016 0.007 0.004 0.007 0.011 0.011 0.018 0.024 0.039 0.109 0.038 0.347 0.026 0.394 0.201 0.267 0.322 0.611 0.527 0.195 0.041 0.05 0.129 0.15 0.145 0.173 0.179 0.067 0.158 0.186 0.075 0.064 0.152 0.106 0.09 0.082 0.145 0.086 0.067 0.067 0.017 0.027 0.023 0.019 0.012 0.006 0.006 0.008 0.007 0.55 0.673 0.794 0.723 0.664 0.755 0.651 0.639 1 0.694 0.382 0.334 0.122 0.147 0.138 0.097 0.096 0.106 0.084 0.045 0.03 0.038 0.023 0.032 0.029 0.015 0.026 0.009 0.007 0.007 0.009 0.01 0.025 0.073 0.051 0.032 0.053 0.028 0.038 0.152 0.147 0.245 0.149 0.263 0.435 0.37 0.249 0.29 0.29 0.208 0.172 0.095 0.106 0.162 0.118 0.053 0.05 0.19 0.089 0.038 0.058 0.095 0.075 0.153 0.072 0.057 0.12 0.143 0.044 0.024 0 0.094 0 0.099 0.136 0.152 0.074 0.106 0.152 0.112 0.068 0.126 0.178 0.163 0.145 0 0 0 0.152 
0.653 0.304 0.004 0.009 0.003 0.017 0.041 0.026 0.02 0.023 0.035 0.043 0.027 0.026 0.009 0.034 0.037 0.064 0.069 0.065 0.136 0.099 0.08 0.085 0.236 0.061 0.054 0.037 0.038 0.024 0.07 0.089 0.124 0.066 0.117 0.168 0.06 0 0 0 0.118 0.02 0.071 0.154 0.214 0.518 0.23 0.063 0.04 0.206 0.261 0.256 0.119 0.107 0.109 0.129 0.056 0.087 0.029 0.039 0.024 0.128 0.056 0.12 0.161 0.105 0.214 0.246 0.369 0.358 0.303 0.162 0 0.077 0.023 0.005 0.02 0.037 0.028 0.074 0.063 0.07 0.019 0.235 0.421 0.379 0.488 0.381 0.14 0.116 0.086 0.044 0.093 0.076 0.039 0.03 0.083 0.079 0.026 0.006 0.01 0.069 0.022 0.008 0.009 0.01 0.005 0 0 0 0.375 0.716 0.573 0.405 0.534 0.621 0.48 0.044 0.092 0.161 0.552 0.571 0.412 0.161 0.334 0.131 0.1 0 0.002 0.012 0.003 0.031 0.038 0.073 0.027 0.025 0.011 0.039 0.05 0.022 0.034 0.042 0.063 0.04 0.037 0.044 0.055 0.076 0.022 0 0.078 0.164 0.177 0.15 0.117 0.102 0.14 0.051 0 0 0 0.004 0.01 0.008 0.013 0.007 0.005 0.008 0.01 0.011 0.023 0.018 0.035 0.113 0.026 0.336 0.024 0.344 0.142 0.167 0.215 0.467 0.422 0.162 0.026 0.046 0.108 0.129 0.111 0.136 0.149 0.047 0.118 0.141 0.058 0.042 0.106 0.074 0.074 0.075 0.099 0.064 0.044 0.055 0.016 0.019 0.018 0.017 0.013 0.01 0.01 0.007 0.004 0.557 0.671 0.79 0.708 0.639 0.729 0.614 0.584 0.615 1 0.572 0.268 0.081 0.142 0.194 0.119 0.094 0.109 0.117 0.063 0.048 0.046 0.031 0.037 0.025 0.021 0.033 0.01 0.009 0.008 0.015 0.009 0.022 0.058 0.037 0.028 0.056 0.02 0.04 0.146 0.132 0.206 0.132 0.252 0.412 0.37 0.234 0.255 0.257 0.184 0.158 0.09 0.085 0.151 0.093 0.052 0.054 0.153 0.072 0.029 0.035 0.067 0.072 0.106 0.057 0.037 0.087 0.102 0.035 0.024 0 0.067 0 0.075 0.095 0.106 0.061 0.065 0.105 0.084 0.045 0.102 0.153 0.135 0.106 0 0 0 0.105 
0.26 0.119 0.001 0.003 0.003 0.008 0.021 0.009 0.008 0.01 0.015 0.016 0.011 0.01 0.002 0.019 0.018 0.034 0.031 0.036 0.066 0.048 0.03 0.03 0.09 0.025 0.015 0.007 0.01 0.005 0.026 0.033 0.067 0.023 0.049 0.078 0.028 0 0 0 0.05 0.011 0.034 0.069 0.1 0.197 0.084 0.026 0.022 0.109 0.137 0.131 0.062 0.045 0.059 0.076 0.026 0.036 0.014 0.026 0.004 0.056 0.03 0.059 0.074 0.056 0.1 0.104 0.167 0.16 0.153 0.073 0 0.039 0.019 0.007 0.021 0.042 0.029 0.064 0.054 0.068 0.021 0.096 0.185 0.161 0.194 0.157 0.066 0.056 0.037 0.016 0.04 0.037 0.019 0.016 0.036 0.037 0.017 0.011 0.007 0.034 0.011 0.003 0.004 0.003 0.001 0 0 0 0.154 0.281 0.217 0.164 0.221 0.251 0.201 0.027 0.043 0.064 0.205 0.218 0.157 0.053 0.131 0.046 0.043 0.001 0.003 0.005 0 0.012 0.011 0.027 0.014 0.012 0.004 0.026 0.034 0.016 0.012 0.015 0.019 0.016 0.015 0.02 0.023 0.024 0.013 0 0.034 0.067 0.076 0.068 0.043 0.041 0.046 0.016 0 0 0 0.003 0.003 0.003 0.006 0.004 0.002 0.004 0.004 0.004 0.006 0.007 0.013 0.043 0.02 0.122 0.013 0.13 0.059 0.084 0.112 0.203 0.184 0.063 0.016 0.02 0.044 0.054 0.049 0.063 0.063 0.027 0.056 0.062 0.03 0.028 0.053 0.044 0.048 0.061 0.053 0.049 0.037 0.036 0.015 0.007 0.007 0.006 0.007 0.007 0.005 0.005 0.002 0.227 0.267 0.314 0.277 0.253 0.291 0.241 0.24 0.254 0.421 1 0.123 0.059 0.167 0.292 0.157 0.089 0.114 0.146 0.1 0.056 0.055 0.041 0.051 0.038 0.026 0.036 0.015 0.008 0.01 0.021 0.004 0.013 0.021 0.016 0.012 0.032 0.014 0.031 0.085 0.114 0.108 0.085 0.126 0.186 0.161 0.105 0.123 0.12 0.083 0.069 0.04 0.044 0.065 0.049 0.02 0.021 0.065 0.03 0.013 0.016 0.026 0.029 0.054 0.028 0.021 0.044 0.05 0.026 0.016 0 0.033 0 0.033 0.042 0.053 0.025 0.035 0.053 0.046 0.025 0.041 0.065 0.053 0.053 0 0 0 0.053 
0.318 0.187 0.003 0.018 0.019 0.036 0.075 0.036 0.037 0.049 0.061 0.077 0.054 0.054 0.027 0.065 0.056 0.068 0.071 0.092 0.213 0.097 0.078 0.059 0.145 0.052 0.053 0.037 0.03 0.016 0.054 0.065 0.09 0.052 0.078 0.116 0.045 0 0 0 0.08 0.012 0.053 0.101 0.144 0.248 0.119 0.034 0.021 0.147 0.176 0.175 0.121 0.097 0.096 0.104 0.043 0.06 0.023 0.026 0.016 0.087 0.04 0.085 0.105 0.071 0.134 0.159 0.227 0.219 0.192 0.099 0 0.062 0.023 0.001 0.012 0.041 0.032 0.063 0.046 0.079 0.027 0.122 0.233 0.2 0.245 0.2 0.068 0.058 0.044 0.022 0.046 0.043 0.025 0.02 0.043 0.037 0.021 0.01 0.009 0.036 0.018 0.01 0.014 0.007 0.004 0 0 0 0.155 0.311 0.254 0.203 0.258 0.285 0.213 0.021 0.044 0.069 0.273 0.275 0.19 0.061 0.136 0.059 0.053 0.001 0.001 0.007 0.002 0.012 0.013 0.03 0.013 0.015 0.006 0.02 0.032 0.016 0.019 0.021 0.023 0.013 0.025 0.027 0.031 0.033 0.012 0 0.044 0.113 0.123 0.081 0.059 0.062 0.073 0.024 0 0 0 0.002 0.005 0.005 0.009 0.004 0.001 0.001 0.003 0.003 0.009 0.012 0.019 0.051 0.017 0.154 0.02 0.174 0.088 0.086 0.113 0.232 0.221 0.139 0.037 0.059 0.093 0.106 0.096 0.106 0.11 0.049 0.095 0.099 0.034 0.039 0.099 0.059 0.057 0.069 0.093 0.055 0.048 0.04 0.012 0.014 0.014 0.013 0.015 0.012 0.013 0.009 0.005 0.239 0.308 0.358 0.337 0.33 0.392 0.391 0.564 0.272 0.3 0.189 1 0.243 0.183 0.121 0.084 0.089 0.127 0.087 0.055 0.04 0.045 0.034 0.034 0.025 0.013 0.026 0.007 0.003 0.004 0.005 0.013 0.028 0.121 0.075 0.027 0.051 0.028 0.05 0.118 0.171 0.376 0.105 0.182 0.277 0.241 0.198 0.506 0.585 0.225 0.217 0.126 0.132 0.22 0.205 0.11 0.124 0.437 0.165 0.07 0.103 0.167 0.123 0.1 0.059 0.035 0.081 0.094 0.04 0.023 0 0.06 0 0.063 0.081 0.098 0.051 0.076 0.098 0.068 0.047 0.087 0.105 0.095 0.071 0 0 0 0.098 
0.152 0.089 0.001 0.004 0.005 0.008 0.026 0.012 0.007 0.005 0.014 0.027 0.008 0.008 0.004 0.01 0.024 0.031 0.023 0.024 0.081 0.039 0.033 0.022 0.055 0.024 0.024 0.019 0.021 0.012 0.031 0.039 0.037 0.026 0.038 0.053 0.026 0 0 0 0.025 0.005 0.019 0.042 0.056 0.125 0.057 0.022 0.012 0.066 0.083 0.085 0.061 0.041 0.044 0.052 0.013 0.028 0.009 0.013 0.006 0.038 0.01 0.033 0.044 0.026 0.056 0.068 0.11 0.107 0.086 0.046 0 0.027 0.029 0.008 0.026 0.057 0.046 0.092 0.088 0.123 0.044 0.074 0.114 0.093 0.12 0.097 0.033 0.028 0.019 0.014 0.022 0.019 0.011 0.007 0.016 0.02 0.009 0.004 0.003 0.017 0.01 0.003 0.004 0.002 0.002 0 0 0 0.064 0.14 0.11 0.087 0.112 0.128 0.094 0.018 0.028 0.041 0.128 0.135 0.093 0.044 0.061 0.041 0.034 0 0 0 0 0.012 0.006 0.018 0.008 0.007 0.001 0.009 0.016 0.008 0.009 0.008 0.008 0.007 0.007 0.013 0.016 0.019 0.005 0 0.026 0.052 0.061 0.046 0.03 0.029 0.035 0.01 0 0 0 0 0.001 0.002 0.004 0.002 0.001 0 0 0 0.003 0.004 0.003 0.015 0.018 0.082 0.014 0.081 0.051 0.038 0.059 0.094 0.086 0.059 0.013 0.022 0.045 0.052 0.046 0.063 0.056 0.026 0.062 0.057 0.017 0.025 0.063 0.036 0.047 0.093 0.067 0.047 0.038 0.03 0.01 0.01 0.008 0.009 0.012 0.007 0.004 0.006 0.002 0.108 0.136 0.166 0.159 0.144 0.177 0.156 0.235 0.124 0.153 0.14 0.378 1 0.413 0.185 0.129 0.131 0.218 0.132 0.079 0.068 0.091 0.055 0.059 0.047 0.024 0.039 0.011 0.008 0.009 0.012 0.004 0.012 0.044 0.023 0.013 0.032 0.018 0.03 0.079 0.196 0.166 0.073 0.085 0.133 0.11 0.102 0.211 0.242 0.096 0.092 0.055 0.057 0.09 0.088 0.046 0.045 0.166 0.06 0.029 0.044 0.072 0.049 0.065 0.029 0.029 0.059 0.062 0.023 0.02 0 0.035 0 0.035 0.051 0.063 0.03 0.042 0.063 0.031 0.024 0.051 0.055 0.049 0.035 0 0 0 0.063 
0.116 0.072 0.002 0.006 0.004 0.009 0.018 0.009 0.007 0.008 0.011 0.015 0.008 0.009 0.008 0.013 0.017 0.022 0.022 0.022 0.056 0.04 0.031 0.026 0.056 0.016 0.02 0.012 0.014 0.008 0.026 0.03 0.042 0.016 0.029 0.045 0.018 0 0 0 0.026 0.004 0.014 0.036 0.045 0.085 0.041 0.011 0.009 0.055 0.071 0.067 0.054 0.036 0.059 0.051 0.012 0.013 0.005 0.008 0.003 0.028 0.011 0.026 0.036 0.027 0.05 0.051 0.084 0.071 0.074 0.038 0 0.019 0.054 0.012 0.038 0.097 0.082 0.187 0.171 0.261 0.081 0.042 0.08 0.067 0.075 0.062 0.023 0.02 0.01 0.01 0.014 0.016 0.012 0.006 0.011 0.013 0.007 0.005 0.005 0.011 0.005 0.004 0.009 0.003 0.008 0 0 0 0.056 0.12 0.089 0.08 0.1 0.112 0.088 0.011 0.016 0.029 0.094 0.096 0.061 0.026 0.055 0.017 0.01 0 0 0.002 0.002 0.003 0.002 0.006 0 0.002 0.001 0.007 0.01 0.004 0.004 0.005 0.005 0.005 0.004 0.006 0.008 0.01 0.003 0 0.017 0.048 0.05 0.035 0.025 0.018 0.023 0.007 0 0 0 0.002 0.003 0.002 0.003 0.001 0.001 0.001 0.001 0.001 0.003 0.002 0.002 0.018 0.028 0.049 0.009 0.064 0.032 0.025 0.038 0.089 0.082 0.032 0.017 0.019 0.036 0.047 0.047 0.054 0.052 0.019 0.058 0.054 0.024 0.019 0.061 0.05 0.076 0.172 0.074 0.064 0.048 0.051 0.021 0.02 0.019 0.013 0.02 0.013 0.011 0.013 0.011 0.102 0.123 0.138 0.128 0.121 0.138 0.118 0.13 0.103 0.134 0.209 0.139 0.261 1 0.366 0.269 0.255 0.451 0.298 0.172 0.119 0.176 0.113 0.103 0.078 0.045 0.069 0.02 0.017 0.015 0.022 0.008 0.021 0.023 0.021 0.022 0.055 0.032 0.038 0.137 0.411 0.142 0.111 0.091 0.111 0.082 0.066 0.137 0.132 0.064 0.054 0.037 0.044 0.057 0.046 0.021 0.027 0.086 0.03 0.014 0.019 0.034 0.032 0.06 0.029 0.024 0.049 0.059 0.02 0.011 0 0.036 0 0.041 0.053 0.06 0.029 0.041 0.06 0.033 0.025 0.046 0.052 0.045 0.03 0 0 0 0.06 
0.159 0.082 0.003 0.004 0.004 0.001 0.011 0.009 0.005 0.006 0.009 0.011 0.005 0.008 0.005 0.014 0.016 0.022 0.026 0.027 0.045 0.033 0.027 0.03 0.067 0.026 0.018 0.015 0.013 0.005 0.025 0.031 0.042 0.027 0.035 0.049 0.021 0 0 0 0.042 0.006 0.019 0.043 0.063 0.119 0.071 0.016 0.013 0.071 0.083 0.079 0.042 0.04 0.047 0.049 0.018 0.024 0.01 0.017 0.004 0.037 0.02 0.038 0.047 0.035 0.065 0.071 0.107 0.101 0.085 0.054 0 0.024 0.078 0.025 0.071 0.164 0.134 0.225 0.187 0.221 0.066 0.06 0.116 0.097 0.121 0.095 0.031 0.024 0.019 0.009 0.021 0.015 0.009 0.009 0.018 0.013 0.008 0.005 0.002 0.012 0.003 0.001 0.013 0.007 0.005 0 0 0 0.084 0.162 0.134 0.103 0.125 0.144 0.106 0.01 0.027 0.037 0.13 0.131 0.098 0.034 0.075 0.031 0.027 0 0 0.003 0 0.008 0.005 0.018 0.005 0.009 0.002 0.006 0.011 0.006 0.006 0.008 0.011 0.01 0.009 0.012 0.015 0.021 0.006 0 0.028 0.066 0.072 0.049 0.041 0.028 0.036 0.015 0 0 0 0.001 0.001 0.001 0.002 0.001 0.001 0.002 0.002 0.003 0.01 0.009 0.012 0.027 0.032 0.093 0.013 0.097 0.047 0.051 0.068 0.125 0.123 0.049 0.011 0.017 0.05 0.063 0.057 0.074 0.07 0.033 0.073 0.07 0.029 0.022 0.074 0.046 0.081 0.191 0.085 0.068 0.052 0.051 0.015 0.025 0.023 0.022 0.018 0.013 0.012 0.007 0.004 0.139 0.157 0.177 0.164 0.149 0.177 0.151 0.146 0.146 0.217 0.528 0.109 0.117 0.429 1 0.533 0.297 0.354 0.485 0.333 0.187 0.171 0.182 0.172 0.12 0.088 0.129 0.049 0.034 0.034 0.044 0.007 0.015 0.015 0.015 0.018 0.033 0.018 0.031 0.094 0.237 0.12 0.084 0.083 0.111 0.109 0.08 0.109 0.106 0.052 0.047 0.03 0.029 0.046 0.037 0.018 0.019 0.064 0.02 0.007 0.012 0.024 0.029 0.072 0.038 0.031 0.056 0.071 0.031 0.043 0 0.038 0 0.046 0.061 0.072 0.035 0.048 0.072 0.042 0.028 0.045 0.062 0.053 0.045 0 0 0 0.072 
0.078 0.042 0 0.001 0.001 0.001 0.01 0.001 0.001 0.003 0.007 0.007 0.003 0.004 0.001 0.005 0.01 0.013 0.014 0.012 0.025 0.016 0.014 0.015 0.033 0.012 0.01 0.007 0.007 0.004 0.014 0.016 0.015 0.011 0.011 0.018 0.005 0 0 0 0.013 0.001 0.003 0.013 0.027 0.063 0.035 0.008 0.006 0.039 0.048 0.046 0.029 0.018 0.028 0.027 0.01 0.012 0.005 0.005 0.005 0.013 0.006 0.015 0.018 0.012 0.027 0.033 0.049 0.049 0.047 0.024 0 0.01 0.081 0.026 0.085 0.165 0.143 0.257 0.19 0.215 0.064 0.024 0.05 0.045 0.059 0.049 0.015 0.013 0.01 0.004 0.012 0.008 0.004 0.003 0.01 0.007 0.003 0.003 0.001 0.007 0.003 0.001 0.009 0.003 0.004 0 0 0 0.039 0.078 0.066 0.051 0.061 0.071 0.053 0.008 0.016 0.022 0.064 0.067 0.051 0.021 0.036 0.02 0.016 0 0 0.002 0 0.006 0.002 0.009 0.002 0.002 0.001 0.004 0.004 0.002 0.004 0.005 0.008 0.007 0.007 0.004 0.006 0.008 0 0 0.029 0.061 0.06 0.037 0.023 0.018 0.019 0.007 0 0 0 0.001 0.001 0 0.002 0.001 0 0.001 0.001 0.001 0.002 0.003 0.003 0.01 0.05 0.048 0.013 0.061 0.037 0.026 0.035 0.056 0.05 0.033 0.013 0.02 0.048 0.059 0.056 0.07 0.064 0.026 0.071 0.074 0.035 0.028 0.076 0.058 0.108 0.253 0.097 0.087 0.067 0.072 0.025 0.025 0.025 0.018 0.025 0.017 0.016 0.009 0.003 0.063 0.074 0.088 0.083 0.075 0.085 0.079 0.089 0.07 0.099 0.203 0.082 0.083 0.278 0.368 1 0.368 0.308 0.294 0.359 0.187 0.154 0.179 0.183 0.131 0.095 0.136 0.05 0.033 0.03 0.048 0.003 0.007 0.013 0.007 0.008 0.019 0.013 0.017 0.045 0.169 0.065 0.042 0.042 0.059 0.055 0.039 0.064 0.067 0.039 0.035 0.017 0.022 0.036 0.027 0.009 0.007 0.041 0.015 0.006 0.008 0.014 0.02 0.076 0.035 0.031 0.064 0.071 0.035 0.05 0 0.046 0 0.053 0.068 0.076 0.048 0.054 0.076 0.042 0.03 0.062 0.059 0.05 0.035 0 0 0 0.076 
0.088 0.049 0 0.003 0.003 0.007 0.011 0.006 0.005 0.01 0.01 0.015 0.005 0.009 0.005 0.009 0.011 0.019 0.016 0.019 0.039 0.026 0.02 0.022 0.041 0.009 0.005 0.002 0.006 0.005 0.015 0.018 0.022 0.017 0.021 0.027 0.006 0 0 0 0.015 0.001 0.004 0.019 0.029 0.068 0.03 0.012 0.006 0.034 0.038 0.038 0.031 0.028 0.037 0.044 0.008 0.013 0.003 0.006 0.007 0.016 0.009 0.017 0.02 0.015 0.028 0.035 0.05 0.049 0.039 0.028 0 0.011 0.207 0.035 0.093 0.227 0.236 0.685 0.484 0.433 0.134 0.025 0.052 0.05 0.065 0.049 0.017 0.012 0.009 0.003 0.009 0.01 0.008 0.003 0.011 0.011 0.004 0.002 0.001 0.011 0.001 0.001 0.016 0.005 0.017 0 0 0 0.044 0.086 0.08 0.063 0.071 0.079 0.059 0.004 0.01 0.018 0.067 0.071 0.056 0.027 0.038 0.015 0.012 0 0.002 0.003 0.001 0.003 0.005 0.008 0.002 0.003 0.003 0.007 0.009 0.005 0.009 0.009 0.01 0.006 0.006 0.008 0.009 0.016 0.004 0 0.05 0.125 0.126 0.082 0.039 0.031 0.027 0.011 0 0 0 0.002 0.004 0.001 0.004 0.003 0.002 0.002 0.002 0.003 0.005 0.006 0.006 0.015 0.097 0.056 0.011 0.09 0.072 0.035 0.041 0.058 0.049 0.029 0.026 0.031 0.082 0.11 0.104 0.148 0.122 0.06 0.16 0.139 0.062 0.057 0.169 0.128 0.289 0.685 0.23 0.235 0.184 0.175 0.058 0.064 0.054 0.05 0.05 0.032 0.023 0.027 0.022 0.067 0.078 0.093 0.086 0.077 0.092 0.078 0.081 0.079 0.092 0.156 0.074 0.08 0.289 0.268 0.494 1 0.525 0.329 0.255 0.196 0.222 0.149 0.158 0.125 0.096 0.127 0.049 0.03 0.039 0.048 0.01 0.016 0.016 0.012 0.016 0.034 0.025 0.033 0.083 0.229 0.078 0.062 0.054 0.061 0.047 0.041 0.072 0.072 0.045 0.038 0.02 0.027 0.035 0.024 0.015 0.019 0.05 0.023 0.014 0.02 0.039 0.063 0.167 0.087 0.062 0.128 0.162 0.065 0.049 0 0.096 0 0.106 0.135 0.166 0.091 0.111 0.166 0.096 0.073 0.123 0.147 0.124 0.093 0 0 0 0.166 
0.114 0.06 0 0.001 0.001 0.003 0.016 0.007 0.006 0.011 0.011 0.016 0.009 0.008 0.004 0.009 0.01 0.018 0.017 0.022 0.037 0.027 0.019 0.019 0.05 0.011 0.014 0.009 0.012 0.005 0.032 0.038 0.035 0.025 0.038 0.038 0.014 0 0 0 0.026 0.004 0.012 0.027 0.042 0.089 0.037 0.016 0.013 0.059 0.076 0.073 0.061 0.047 0.067 0.063 0.009 0.018 0.006 0.011 0.006 0.026 0.013 0.029 0.034 0.021 0.045 0.057 0.095 0.086 0.075 0.048 0 0.024 0.127 0.018 0.077 0.196 0.172 0.382 0.368 0.58 0.188 0.043 0.086 0.071 0.098 0.078 0.027 0.025 0.017 0.013 0.017 0.014 0.005 0.007 0.016 0.012 0.008 0.004 0.003 0.011 0.006 0.003 0.006 0.007 0.009 0 0 0 0.051 0.115 0.097 0.068 0.098 0.107 0.084 0.007 0.017 0.029 0.096 0.096 0.074 0.033 0.053 0.024 0.02 0.001 0.004 0.005 0.001 0.004 0.009 0.014 0.004 0.002 0.001 0.005 0.008 0.006 0.003 0.007 0.01 0.007 0.011 0.008 0.012 0.013 0.005 0 0.029 0.081 0.083 0.059 0.038 0.03 0.023 0.007 0 0 0 0.001 0.002 0.001 0.004 0 0 0.001 0.001 0.002 0.006 0.003 0.004 0.014 0.053 0.055 0.011 0.083 0.057 0.029 0.044 0.076 0.07 0.034 0.013 0.026 0.066 0.076 0.073 0.093 0.084 0.038 0.099 0.092 0.035 0.035 0.101 0.077 0.136 0.322 0.134 0.112 0.085 0.087 0.025 0.033 0.03 0.026 0.019 0.012 0.009 0.011 0.005 0.089 0.108 0.131 0.123 0.117 0.131 0.115 0.127 0.106 0.131 0.194 0.129 0.14 0.507 0.321 0.339 0.488 1 0.486 0.266 0.215 0.359 0.21 0.167 0.123 0.071 0.104 0.046 0.029 0.031 0.042 0.009 0.023 0.021 0.018 0.024 0.057 0.029 0.046 0.127 0.41 0.154 0.106 0.096 0.105 0.087 0.064 0.142 0.136 0.045 0.04 0.027 0.025 0.044 0.033 0.019 0.018 0.057 0.026 0.013 0.018 0.028 0.037 0.097 0.049 0.035 0.082 0.092 0.041 0.037 0 0.056 0 0.061 0.086 0.098 0.044 0.062 0.098 0.055 0.038 0.062 0.092 0.077 0.058 0 0 0 0.098 
0.08 0.031 0.002 0.004 0.002 0.004 0.013 0.007 0.004 0.007 0.009 0.012 0.005 0.006 0.004 0.005 0.009 0.01 0.006 0.003 0.021 0.016 0.008 0.01 0.023 0.006 0.006 0.002 0.004 0.003 0.011 0.014 0.017 0.014 0.018 0.036 0.006 0 0 0 0.019 0.002 0.009 0.024 0.042 0.079 0.034 0.013 0.008 0.04 0.045 0.041 0.027 0.023 0.032 0.029 0.009 0.016 0.01 0.006 0.005 0.018 0.009 0.018 0.024 0.017 0.036 0.045 0.066 0.058 0.052 0.027 0 0.011 0.058 0.024 0.075 0.153 0.117 0.178 0.168 0.244 0.078 0.034 0.063 0.064 0.075 0.058 0.019 0.015 0.011 0.003 0.012 0.01 0.004 0.001 0.01 0.013 0.004 0.004 0 0.009 0.003 0.003 0.001 0 0.001 0 0 0 0.052 0.089 0.07 0.062 0.067 0.077 0.055 0.007 0.02 0.027 0.079 0.078 0.054 0.023 0.039 0.025 0.023 0 0 0.002 0 0.004 0.006 0.013 0.005 0.004 0.001 0.003 0.007 0.003 0.006 0.006 0.01 0.008 0.009 0.009 0.011 0.012 0.006 0 0.014 0.036 0.041 0.03 0.022 0.016 0.022 0.008 0 0 0 0 0 0 0.001 0.001 0 0 0 0 0.002 0.003 0.002 0.012 0.011 0.052 0.011 0.05 0.027 0.015 0.016 0.048 0.051 0.013 0.009 0.012 0.032 0.04 0.038 0.045 0.045 0.025 0.046 0.043 0.015 0.022 0.047 0.028 0.064 0.158 0.057 0.052 0.036 0.038 0.014 0.016 0.016 0.012 0.01 0.009 0.005 0.007 0.004 0.073 0.089 0.097 0.089 0.084 0.098 0.083 0.091 0.071 0.111 0.226 0.08 0.087 0.298 0.395 0.338 0.23 0.396 1 0.396 0.186 0.19 0.177 0.201 0.129 0.085 0.141 0.043 0.025 0.028 0.049 0.002 0.004 0.016 0.01 0.01 0.024 0.012 0.019 0.069 0.214 0.077 0.054 0.05 0.069 0.055 0.032 0.076 0.077 0.027 0.02 0.012 0.011 0.02 0.022 0.014 0.016 0.037 0.02 0.006 0.007 0.015 0.021 0.047 0.021 0.014 0.036 0.048 0.033 0.055 0 0.025 0 0.026 0.037 0.047 0.022 0.024 0.047 0.029 0.017 0.025 0.046 0.033 0.023 0 0 0 0.047 
0.054 0.023 0 0 0 0.002 0.003 0.003 0.003 0.002 0.002 0.005 0.004 0.001 0 0.002 0.006 0.007 0.009 0.007 0.019 0.011 0.007 0.01 0.02 0.005 0.003 0.006 0.005 0.002 0.011 0.014 0.012 0.007 0.019 0.019 0.005 0 0 0 0.016 0.002 0.006 0.015 0.022 0.047 0.024 0.007 0.005 0.027 0.03 0.03 0.02 0.021 0.02 0.021 0.006 0.011 0.006 0.005 0.002 0.012 0.007 0.01 0.014 0.012 0.022 0.028 0.044 0.038 0.033 0.02 0 0.009 0.069 0.05 0.171 0.34 0.234 0.215 0.18 0.217 0.061 0.021 0.04 0.038 0.046 0.038 0.015 0.012 0.007 0.004 0.005 0.004 0.004 0.003 0.006 0.003 0.003 0.002 0.001 0.002 0.003 0.002 0.003 0.001 0.002 0 0 0 0.035 0.063 0.053 0.038 0.056 0.063 0.045 0.001 0.004 0.01 0.049 0.052 0.032 0.01 0.026 0.01 0.007 0 0 0 0 0.002 0.001 0.003 0.001 0 0 0.002 0.003 0.002 0.001 0 0.003 0.001 0.001 0.007 0.006 0.009 0.002 0 0.025 0.053 0.054 0.034 0.023 0.021 0.019 0.008 0 0 0 0 0 0 0 0 0 0.001 0.002 0.002 0.002 0 0.004 0.009 0.017 0.038 0.008 0.051 0.027 0.02 0.027 0.046 0.043 0.018 0.007 0.011 0.038 0.045 0.043 0.057 0.052 0.026 0.063 0.054 0.02 0.031 0.064 0.044 0.064 0.184 0.074 0.051 0.035 0.035 0.012 0.013 0.013 0.008 0.004 0.003 0.002 0.004 0.004 0.047 0.056 0.07 0.064 0.063 0.074 0.06 0.063 0.058 0.081 0.147 0.051 0.056 0.236 0.287 0.53 0.281 0.332 0.473 1 0.471 0.3 0.452 0.481 0.311 0.21 0.32 0.106 0.071 0.077 0.111 0.003 0.005 0.007 0.004 0.005 0.021 0.01 0.014 0.051 0.154 0.062 0.045 0.04 0.055 0.039 0.028 0.062 0.059 0.021 0.02 0.015 0.014 0.02 0.011 0.003 0.008 0.019 0.007 0.003 0.007 0.011 0.018 0.063 0.03 0.028 0.053 0.063 0.048 0.109 0 0.034 0 0.044 0.059 0.064 0.03 0.041 0.064 0.036 0.027 0.046 0.054 0.047 0.035 0 0 0 0.064 
0.046 0.028 0 0.001 0 0.002 0.002 0.001 0.001 0.002 0.004 0.003 0.004 0.004 0.003 0.005 0.002 0.01 0.01 0.009 0.013 0.015 0.01 0.003 0.022 0.007 0.005 0.005 0.007 0.005 0.01 0.009 0.011 0.01 0.012 0.016 0.005 0 0 0 0.01 0.003 0.006 0.016 0.018 0.034 0.015 0.003 0.001 0.017 0.023 0.024 0.019 0.015 0.024 0.024 0.006 0.008 0.001 0.005 0.004 0.014 0.01 0.013 0.016 0.011 0.021 0.03 0.035 0.031 0.025 0.012 0 0.008 0.053 0.073 0.252 0.585 0.382 0.18 0.133 0.149 0.047 0.021 0.034 0.032 0.033 0.028 0.013 0.012 0.007 0.005 0.008 0.009 0.005 0.001 0.003 0.007 0.003 0.001 0.001 0.007 0.004 0.004 0.002 0.002 0.001 0 0 0 0.022 0.046 0.037 0.03 0.032 0.038 0.03 0.009 0.013 0.019 0.034 0.039 0.026 0.014 0.017 0.01 0.01 0 0 0.001 0 0.002 0.001 0.004 0.001 0.002 0.001 0.003 0.004 0.004 0.004 0 0.001 0.001 0.002 0.006 0.006 0.008 0.001 0 0.016 0.027 0.031 0.022 0.013 0.012 0.011 0.007 0 0 0 0.001 0.002 0.002 0.002 0.002 0.001 0 0 0 0.002 0.001 0.001 0.006 0.014 0.025 0.005 0.031 0.026 0.019 0.018 0.031 0.027 0.019 0.01 0.013 0.027 0.031 0.029 0.038 0.032 0.014 0.037 0.035 0.018 0.02 0.04 0.035 0.059 0.133 0.048 0.043 0.036 0.032 0.01 0.012 0.011 0.01 0.009 0.005 0.002 0.003 0.001 0.032 0.04 0.05 0.047 0.043 0.05 0.044 0.044 0.041 0.057 0.096 0.035 0.045 0.155 0.163 0.283 0.201 0.225 0.247 0.455 1 0.396 0.324 0.52 0.469 0.292 0.393 0.141 0.105 0.116 0.146 0.002 0.002 0.003 0.002 0.006 0.013 0.007 0.014 0.036 0.107 0.042 0.032 0.035 0.039 0.027 0.018 0.039 0.033 0.016 0.015 0.008 0.008 0.017 0.011 0.004 0.005 0.017 0.004 0.003 0.004 0.007 0.01 0.038 0.022 0.012 0.032 0.039 0.05 0.113 0 0.014 0 0.015 0.026 0.038 0.016 0.02 0.038 0.022 0.016 0.028 0.037 0.027 0.02 0 0 0 0.038 
0.05 0.025 0.002 0.003 0.003 0.002 0.005 0.004 0.006 0.005 0.005 0.006 0.004 0.007 0.003 0.005 0.005 0.011 0.007 0.009 0.019 0.013 0.011 0.007 0.017 0.004 0.006 0.005 0.007 0.006 0.014 0.011 0.013 0.003 0.01 0.016 0.004 0 0 0 0.015 0.003 0.005 0.012 0.018 0.039 0.015 0.002 0 0.023 0.031 0.03 0.019 0.012 0.024 0.022 0.005 0.008 0.003 0.003 0.003 0.016 0.005 0.014 0.017 0.012 0.018 0.023 0.032 0.032 0.033 0.016 0 0.012 0.06 0.027 0.127 0.251 0.191 0.176 0.169 0.246 0.073 0.019 0.035 0.027 0.04 0.033 0.013 0.013 0.007 0.005 0.007 0.007 0.005 0.002 0.006 0.01 0.004 0.003 0.002 0.009 0.004 0.001 0.001 0 0.003 0 0 0 0.025 0.051 0.047 0.031 0.039 0.046 0.032 0.005 0.008 0.011 0.042 0.043 0.031 0.015 0.027 0.015 0.012 0 0 0.002 0.002 0.003 0.001 0.005 0.003 0.001 0 0.003 0.005 0.004 0.002 0.002 0.002 0.001 0.003 0.002 0.003 0.003 0 0 0.024 0.046 0.047 0.035 0.02 0.011 0.011 0.002 0 0 0 0 0 0.001 0.001 0 0 0 0 0 0.001 0.001 0.002 0.011 0.019 0.028 0.007 0.045 0.027 0.016 0.023 0.035 0.037 0.014 0.011 0.015 0.026 0.036 0.037 0.051 0.043 0.017 0.053 0.052 0.017 0.025 0.055 0.034 0.059 0.151 0.061 0.053 0.042 0.045 0.014 0.019 0.017 0.014 0.008 0.004 0.004 0.007 0.004 0.036 0.05 0.06 0.056 0.05 0.06 0.056 0.058 0.04 0.061 0.088 0.053 0.061 0.208 0.166 0.211 0.227 0.385 0.259 0.29 0.395 1 0.374 0.278 0.222 0.13 0.19 0.077 0.05 0.056 0.073 0 0.003 0.008 0.007 0.002 0.013 0.007 0.014 0.046 0.175 0.053 0.039 0.03 0.041 0.04 0.019 0.047 0.047 0.018 0.019 0.011 0.009 0.016 0.013 0.007 0.01 0.023 0.012 0.009 0.006 0.015 0.025 0.053 0.027 0.02 0.042 0.052 0.029 0.051 0 0.032 0 0.038 0.049 0.054 0.025 0.034 0.054 0.035 0.021 0.04 0.051 0.043 0.037 0 0 0 0.054 
0.034 0.025 0 0.002 0.002 0.002 0.005 0.002 0.001 0.002 0.003 0.003 0.002 0.002 0 0.001 0.005 0.009 0.01 0.009 0.016 0.013 0.009 0.007 0.021 0.013 0.008 0.003 0.003 0.002 0.004 0.004 0.005 0.004 0.006 0.007 0.003 0 0 0 0.004 0.001 0.005 0.008 0.007 0.02 0.011 0.003 0.001 0.017 0.015 0.014 0.014 0.01 0.016 0.015 0.001 0.003 0 0.001 0 0.003 0.001 0.003 0.003 0.003 0.007 0.01 0.017 0.019 0.018 0.013 0 0.003 0.043 0.029 0.117 0.232 0.16 0.123 0.105 0.135 0.043 0.012 0.02 0.012 0.02 0.013 0.007 0.006 0.004 0.001 0.001 0.001 0.003 0.001 0.001 0.001 0.001 0.001 0.001 0.001 0.001 0.001 0.004 0.004 0.005 0 0 0 0.015 0.03 0.029 0.023 0.026 0.027 0.02 0.005 0.008 0.01 0.022 0.025 0.016 0.003 0.013 0.003 0.002 0.001 0.001 0.001 0 0.001 0 0.001 0 0.001 0 0.001 0.001 0.001 0 0.001 0.001 0.001 0.001 0.004 0.005 0.004 0.001 0 0.012 0.029 0.03 0.02 0.017 0.015 0.014 0.004 0 0 0 0 0.001 0.001 0.001 0 0 0 0 0 0.004 0.001 0.003 0.008 0.013 0.023 0.004 0.031 0.018 0.011 0.019 0.021 0.015 0.016 0.004 0.005 0.023 0.028 0.026 0.035 0.031 0.019 0.036 0.036 0.018 0.015 0.038 0.028 0.041 0.107 0.044 0.032 0.028 0.025 0.011 0.013 0.011 0.01 0.005 0.007 0.004 0.006 0.001 0.029 0.033 0.037 0.035 0.036 0.038 0.035 0.038 0.029 0.038 0.075 0.041 0.042 0.127 0.138 0.249 0.16 0.221 0.226 0.42 0.342 0.388 1 0.411 0.219 0.165 0.279 0.1 0.067 0.076 0.101 0.003 0.008 0.009 0.007 0.006 0.011 0.008 0.011 0.029 0.097 0.034 0.025 0.022 0.026 0.023 0.018 0.043 0.044 0.016 0.014 0.009 0.011 0.015 0.013 0.003 0.005 0.026 0.012 0.006 0.007 0.014 0.019 0.038 0.021 0.012 0.026 0.033 0.03 0.096 0 0.022 0 0.021 0.03 0.038 0.018 0.029 0.038 0.023 0.016 0.029 0.036 0.026 0.021 0 0 0 0.038 
0.035 0.019 0 0 0 0.002 0.006 0.003 0.003 0.002 0.004 0.005 0.004 0.002 0.002 0.003 0.002 0.004 0.005 0.005 0.005 0.01 0.006 0.006 0.015 0.004 0.005 0.002 0.003 0.001 0.006 0.007 0.007 0.003 0.009 0.014 0.005 0 0 0 0.008 0.003 0.005 0.01 0.018 0.03 0.013 0.004 0.002 0.014 0.019 0.014 0.01 0.008 0.017 0.019 0.001 0.006 0.001 0.002 0.001 0.01 0.003 0.009 0.013 0.008 0.017 0.02 0.026 0.022 0.02 0.01 0 0.006 0.031 0.064 0.238 0.382 0.235 0.133 0.109 0.132 0.039 0.014 0.026 0.025 0.028 0.021 0.006 0.005 0.005 0.001 0.004 0.004 0.005 0.005 0.007 0.004 0.002 0 0.001 0.003 0.002 0.001 0.005 0.003 0.002 0 0 0 0.021 0.039 0.035 0.021 0.027 0.031 0.025 0.004 0.004 0.01 0.03 0.033 0.027 0.009 0.019 0.006 0.005 0.001 0.001 0.001 0 0.002 0 0.001 0.001 0.003 0 0.002 0.004 0.002 0.001 0.004 0.004 0.003 0.002 0.002 0.002 0.001 0 0 0.016 0.038 0.039 0.019 0.01 0.006 0.003 0.002 0 0 0 0 0 0 0.001 0 0 0 0 0 0.002 0.005 0.004 0.004 0.017 0.02 0.005 0.039 0.02 0.007 0.014 0.024 0.022 0.005 0.007 0.011 0.032 0.038 0.036 0.049 0.039 0.026 0.051 0.043 0.016 0.015 0.054 0.033 0.055 0.115 0.059 0.042 0.033 0.031 0.011 0.009 0.008 0.009 0.01 0.007 0.006 0.003 0.001 0.032 0.04 0.046 0.042 0.037 0.045 0.037 0.035 0.035 0.053 0.078 0.022 0.02 0.127 0.148 0.258 0.16 0.212 0.251 0.459 0.49 0.259 0.422 1 0.429 0.36 0.666 0.223 0.143 0.162 0.2 0 0.006 0.005 0.005 0.004 0.017 0.007 0.015 0.036 0.079 0.028 0.03 0.026 0.03 0.026 0.014 0.027 0.025 0.008 0.006 0.002 0.005 0.006 0.007 0.007 0.006 0.011 0.008 0.004 0.005 0.009 0.021 0.055 0.029 0.02 0.041 0.055 0.065 0.208 0 0.028 0 0.032 0.045 0.054 0.024 0.031 0.054 0.026 0.019 0.037 0.042 0.037 0.025 0 0 0 0.054 
0.035 0.017 0 0.001 0.001 0 0.001 0.001 0.002 0.001 0.001 0.002 0.002 0.001 0.001 0.001 0.003 0.007 0.003 0.003 0.013 0.009 0.004 0.006 0.014 0.004 0.002 0.002 0.003 0.002 0.005 0.006 0.01 0.007 0.009 0.012 0.004 0 0 0 0.01 0 0.003 0.009 0.015 0.028 0.011 0.004 0.002 0.012 0.012 0.013 0.009 0.008 0.01 0.01 0.002 0.002 0.002 0.002 0 0.008 0.004 0.009 0.012 0.007 0.015 0.015 0.02 0.019 0.018 0.007 0 0.005 0.054 0.074 0.296 0.619 0.392 0.158 0.12 0.112 0.027 0.008 0.016 0.018 0.024 0.024 0.008 0.006 0.002 0.002 0.007 0.004 0.001 0 0.002 0.002 0.001 0 0 0.001 0.001 0 0.006 0.002 0.007 0 0 0 0.015 0.036 0.032 0.025 0.029 0.03 0.018 0.004 0.008 0.01 0.029 0.031 0.021 0.008 0.018 0.008 0.006 0 0 0 0 0.002 0 0.004 0 0 0.001 0.001 0.002 0.001 0 0.001 0.001 0.001 0.001 0.002 0.002 0.006 0.003 0 0.013 0.036 0.034 0.021 0.012 0.01 0.007 0.002 0 0 0 0 0 0 0 0 0 0 0 0 0.002 0.004 0.002 0.005 0.019 0.018 0.008 0.023 0.018 0.012 0.014 0.019 0.019 0.013 0.009 0.011 0.029 0.033 0.031 0.038 0.036 0.018 0.045 0.039 0.016 0.014 0.045 0.031 0.057 0.116 0.05 0.046 0.038 0.038 0.023 0.018 0.016 0.017 0.016 0.01 0.006 0.009 0.008 0.025 0.033 0.035 0.035 0.032 0.035 0.033 0.031 0.029 0.04 0.077 0.018 0.025 0.105 0.12 0.2 0.157 0.167 0.176 0.326 0.539 0.229 0.25 0.504 1 0.374 0.368 0.151 0.099 0.106 0.187 0.003 0.005 0.003 0.003 0.004 0.01 0.006 0.007 0.023 0.071 0.02 0.018 0.019 0.025 0.022 0.014 0.018 0.022 0.014 0.014 0.009 0.008 0.012 0.007 0.006 0.004 0.011 0.005 0.003 0.003 0.006 0.017 0.045 0.02 0.012 0.033 0.044 0.043 0.113 0 0.024 0 0.028 0.041 0.045 0.023 0.031 0.045 0.024 0.019 0.032 0.039 0.033 0.018 0 0 0 0.045 
0.014 0.008 0 0 0 0 0.001 0.002 0 0 0.001 0.003 0 0.002 0.002 0.002 0 0.003 0.006 0.005 0.007 0.004 0.005 0.005 0.006 0.004 0.004 0.001 0.001 0.001 0.003 0.004 0.005 0.006 0.009 0.008 0.001 0 0 0 0.007 0.001 0.001 0.008 0.011 0.017 0.01 0.006 0.004 0.008 0.011 0.013 0.008 0.01 0.012 0.013 0.003 0.004 0.001 0.002 0 0.01 0.007 0.01 0.011 0.006 0.011 0.007 0.014 0.012 0.013 0.008 0 0.002 0.031 0.155 0.513 0.367 0.231 0.111 0.083 0.081 0.02 0.004 0.012 0.013 0.015 0.011 0.005 0.003 0.002 0.002 0.003 0.004 0.003 0 0.001 0.003 0.002 0.002 0 0.002 0 0 0 0.001 0.001 0 0 0 0.011 0.018 0.017 0.011 0.017 0.017 0.014 0 0.001 0.004 0.018 0.016 0.01 0.004 0.01 0.004 0.004 0 0 0 0 0 0.001 0.004 0 0 0 0.001 0.002 0.002 0.002 0.002 0.001 0.001 0.001 0 0.001 0.001 0.001 0 0.002 0.024 0.023 0.012 0.007 0.005 0.003 0.001 0 0 0 0.001 0.001 0.001 0.001 0.001 0 0 0 0 0.001 0 0 0.003 0.015 0.01 0.005 0.018 0.01 0.004 0.011 0.013 0.01 0.005 0.008 0.01 0.016 0.021 0.021 0.026 0.024 0.008 0.025 0.024 0.016 0.007 0.029 0.021 0.037 0.069 0.032 0.027 0.021 0.023 0.008 0.009 0.009 0.007 0.003 0.001 0.001 0.003 0.002 0.011 0.017 0.02 0.02 0.018 0.018 0.013 0.016 0.018 0.02 0.032 0.015 0.015 0.067 0.066 0.133 0.111 0.108 0.114 0.231 0.294 0.16 0.208 0.421 0.402 1 0.534 0.298 0.197 0.212 0.457 0.001 0.002 0.004 0.001 0.002 0.004 0.005 0.005 0.021 0.045 0.017 0.017 0.013 0.019 0.014 0.013 0.014 0.013 0.008 0.006 0.005 0.005 0.007 0.006 0.003 0.003 0.01 0.004 0.002 0.004 0.008 0.012 0.027 0.012 0.008 0.02 0.026 0.048 0.147 0 0.015 0 0.015 0.023 0.027 0.011 0.019 0.027 0.018 0.011 0.022 0.023 0.02 0.02 0 0 0 0.027 
0.034 0.019 0 0.002 0 0.002 0.004 0.004 0.004 0.005 0.004 0.006 0.005 0.005 0.004 0.003 0.006 0.006 0.007 0.007 0.013 0.007 0.004 0.006 0.011 0.004 0.004 0.004 0.002 0.001 0.004 0.003 0.007 0.004 0.006 0.006 0.004 0 0 0 0.007 0 0.004 0.009 0.012 0.033 0.013 0.005 0.005 0.02 0.018 0.017 0.01 0.009 0.016 0.016 0.007 0.005 0.002 0.002 0.001 0.009 0.004 0.007 0.013 0.01 0.012 0.018 0.024 0.018 0.014 0.006 0 0.01 0.03 0.078 0.286 0.322 0.214 0.115 0.085 0.086 0.024 0.009 0.02 0.022 0.031 0.023 0.01 0.007 0.003 0.003 0.003 0.004 0.002 0.001 0.004 0.003 0.001 0 0.001 0.003 0 0 0.006 0.001 0.001 0 0 0 0.025 0.037 0.036 0.022 0.031 0.036 0.03 0.001 0.004 0.011 0.033 0.032 0.026 0.008 0.017 0.004 0.004 0 0 0.001 0 0.001 0.003 0.003 0.002 0.001 0 0.002 0.003 0.001 0 0.002 0.003 0.002 0.001 0.003 0.002 0.003 0.001 0 0.017 0.035 0.032 0.027 0.015 0.012 0.008 0.005 0 0 0 0 0 0 0 0 0 0 0 0 0.002 0.004 0.003 0.009 0.014 0.017 0.005 0.034 0.018 0.009 0.018 0.029 0.023 0.014 0 0 0.024 0.029 0.032 0.043 0.032 0.015 0.043 0.039 0.022 0.02 0.044 0.026 0.042 0.087 0.054 0.034 0.028 0.029 0.009 0.009 0.009 0.008 0.01 0.007 0.007 0.003 0.002 0.028 0.033 0.039 0.037 0.032 0.039 0.035 0.04 0.036 0.044 0.074 0.033 0.031 0.101 0.112 0.189 0.134 0.157 0.159 0.323 0.347 0.205 0.3 0.687 0.351 0.503 1 0.376 0.254 0.265 0.307 0.002 0.006 0.007 0.005 0.003 0.011 0.003 0.005 0.022 0.077 0.03 0.016 0.022 0.024 0.02 0.019 0.031 0.029 0.017 0.015 0.01 0.009 0.015 0.009 0.006 0.004 0.018 0.011 0.004 0.004 0.012 0.015 0.042 0.024 0.018 0.034 0.048 0.12 0.332 0 0.025 0 0.026 0.038 0.043 0.025 0.03 0.043 0.028 0.018 0.032 0.039 0.035 0.029 0 0 0 0.043 
0.008 0.003 0 0 0 0 0 0 0 0.001 0.001 0.003 0.001 0.001 0.001 0.001 0 0 0 0.002 0.003 0.001 0.002 0.002 0.002 0.001 0.001 0.001 0 0 0.002 0.001 0.003 0.001 0.003 0.005 0.003 0 0 0 0.003 0 0.001 0.005 0.007 0.006 0.002 0.001 0.001 0.001 0.002 0.004 0.003 0.002 0.004 0.003 0.001 0.005 0.001 0.002 0 0.002 0.001 0.002 0.003 0.004 0.007 0.007 0.007 0.006 0.005 0.004 0 0.002 0.005 0.029 0.107 0.113 0.071 0.035 0.031 0.021 0.011 0.004 0.005 0.005 0.006 0.005 0.003 0.002 0.001 0.001 0.002 0.001 0.001 0 0 0.001 0 0 0 0.001 0 0 0.002 0 0 0 0 0 0.007 0.01 0.009 0.005 0.01 0.01 0.004 0 0.001 0.001 0.006 0.008 0.007 0.002 0.007 0.003 0.003 0 0 0 0 0.001 0 0 0 0 0 0 0.001 0 0 0 0 0 0 0 0 0 0 0 0.003 0.01 0.009 0.007 0.004 0.002 0.001 0 0 0 0 0 0 0 0 0 0 0 0 0 0 0.001 0.001 0.001 0.005 0.005 0.001 0.005 0.005 0.002 0.002 0.002 0.001 0.001 0.001 0.002 0.005 0.007 0.009 0.011 0.007 0.005 0.014 0.011 0.005 0.005 0.014 0.008 0.011 0.023 0.014 0.011 0.008 0.006 0.001 0.004 0.004 0.004 0.002 0.002 0.002 0.001 0.001 0.009 0.01 0.012 0.01 0.011 0.01 0.008 0.009 0.009 0.013 0.021 0.009 0.01 0.028 0.034 0.06 0.035 0.036 0.064 0.106 0.122 0.061 0.092 0.213 0.125 0.19 0.304 1 0.658 0.72 0.39 0 0 0.002 0 0.001 0.004 0.002 0.004 0.011 0.019 0.008 0.008 0.008 0.007 0.005 0.004 0.008 0.008 0.001 0.001 0 0 0.001 0.003 0.003 0.002 0.004 0.003 0.002 0.001 0.003 0.002 0.015 0.004 0.005 0.013 0.018 0.038 0.118 0 0.006 0 0.008 0.012 0.014 0.004 0.013 0.014 0.007 0.005 0.013 0.011 0.008 0.007 0 0 0 0.014 
0.008 0.006 0 0 0 0 0.002 0 0 0 0.001 0.002 0.001 0.001 0.001 0.001 0.002 0.002 0.003 0.002 0.003 0.003 0.002 0 0.003 0 0.002 0 0 0 0.001 0.001 0.001 0.004 0.003 0.006 0.002 0 0 0 0.003 0 0.001 0.002 0.005 0.007 0.001 0.001 0.001 0.004 0.004 0.005 0.003 0.004 0.004 0.006 0 0.001 0.001 0 0 0.003 0.001 0.003 0.003 0.001 0.005 0.005 0.006 0.006 0.007 0.003 0 0.002 0.011 0.02 0.072 0.083 0.058 0.035 0.027 0.026 0.009 0.002 0.008 0.007 0.008 0.004 0.003 0.003 0.003 0.002 0.001 0 0 0 0.002 0 0 0 0 0 0 0 0.001 0.001 0.001 0 0 0 0.006 0.007 0.005 0.003 0.004 0.006 0.005 0.001 0.001 0.001 0.006 0.005 0.002 0.001 0.004 0.001 0.001 0 0 0 0 0.001 0 0.001 0 0 0 0 0 0 0 0 0 0 0.001 0.001 0.001 0 0 0 0.003 0.007 0.008 0.005 0.004 0.002 0.001 0.001 0 0 0 0 0 0 0 0 0 0 0 0 0 0.001 0.003 0.002 0.005 0.004 0.001 0.006 0.005 0.004 0.005 0.003 0.004 0.001 0.002 0.004 0.006 0.008 0.008 0.009 0.009 0.004 0.011 0.011 0.003 0.002 0.011 0.008 0.011 0.023 0.012 0.009 0.009 0.007 0.002 0.004 0.004 0.002 0.005 0.003 0.001 0.001 0 0.008 0.009 0.009 0.008 0.009 0.009 0.006 0.005 0.007 0.01 0.019 0.004 0.005 0.022 0.021 0.038 0.036 0.038 0.033 0.079 0.092 0.051 0.068 0.147 0.093 0.151 0.208 0.635 1 0.601 0.288 0 0.002 0.002 0.002 0.001 0.004 0.001 0.003 0.006 0.016 0.007 0.007 0.007 0.007 0.007 0.002 0.007 0.006 0.003 0.003 0 0.001 0.002 0.002 0.002 0.002 0.003 0.002 0.002 0.003 0.002 0.004 0.011 0.007 0.004 0.01 0.013 0.026 0.068 0 0.005 0 0.009 0.009 0.011 0.007 0.008 0.011 0.007 0.005 0.008 0.009 0.007 0.009 0 0 0 0.011 
0.003 0.003 0 0 0 0.001 0.001 0 0.001 0 0 0 0 0 0 0 0 0 0 0.001 0.002 0.001 0.001 0.002 0.002 0 0.001 0 0 0 0 0.001 0.001 0.001 0.002 0.001 0 0 0 0 0.001 0 0 0 0.002 0.002 0.002 0 0 0.002 0.002 0.002 0.002 0.003 0.002 0.002 0 0.001 0.001 0 0 0.001 0.001 0.001 0.001 0 0.001 0.002 0.002 0.001 0.001 0 0 0 0.006 0.011 0.071 0.075 0.048 0.016 0.014 0.017 0.004 0.004 0.004 0.003 0.004 0.003 0 0 0 0 0 0 0 0 0 0 0 0 0 0 0 0 0.001 0 0 0 0 0 0.001 0.004 0.003 0.002 0.003 0.003 0.001 0.001 0.001 0.001 0.003 0.003 0.002 0.001 0.001 0.001 0.001 0 0 0 0 0.001 0 0 0 0 0 0 0 0 0 0 0 0 0 0 0.001 0.001 0 0 0 0.003 0.004 0.002 0.003 0.002 0.001 0.001 0 0 0 0 0 0 0 0 0 0 0 0 0 0.001 0.001 0.001 0.006 0 0.002 0.003 0.002 0.001 0.001 0.001 0.001 0 0.001 0.001 0.004 0.004 0.003 0.004 0.004 0.002 0.007 0.006 0.003 0.001 0.007 0.003 0.008 0.017 0.009 0.008 0.006 0.008 0.003 0.004 0.004 0.003 0.001 0.001 0.002 0.002 0.002 0.002 0.004 0.004 0.003 0.003 0.003 0.003 0.004 0.003 0.005 0.01 0.002 0.005 0.018 0.017 0.046 0.024 0.027 0.039 0.072 0.087 0.051 0.057 0.135 0.079 0.123 0.187 0.618 0.527 1 0.243 0 0 0.001 0.001 0 0 0 0 0.001 0.013 0.003 0.002 0.002 0.002 0.001 0.002 0.002 0.003 0.002 0 0 0 0.001 0 0 0 0.001 0.001 0.001 0.001 0.002 0.004 0.007 0.003 0.003 0.004 0.007 0.015 0.058 0 0.006 0 0.007 0.007 0.007 0.005 0.006 0.007 0.004 0.002 0.006 0.006 0.003 0.002 0 0 0 0.007 
0.005 0.002 0 0.001 0.001 0.001 0.001 0 0.001 0.001 0.001 0.002 0.001 0.001 0 0.001 0 0.001 0.001 0.001 0.001 0.001 0.001 0.001 0.002 0.001 0.001 0 0 0 0 0 0.001 0.001 0.001 0.001 0 0 0 0 0 0 0 0.002 0.002 0.005 0.005 0.001 0.001 0.003 0.002 0.002 0.001 0.001 0.003 0.002 0.001 0.002 0 0.001 0 0.001 0 0.001 0.001 0.001 0.002 0.004 0.004 0.004 0.002 0.001 0 0 0.009 0.05 0.157 0.138 0.072 0.028 0.025 0.034 0.008 0.001 0.003 0.002 0.005 0.005 0.004 0.002 0 0.003 0.002 0.001 0.002 0 0 0 0 0 0 0 0 0 0 0 0 0 0 0 0.003 0.006 0.006 0.003 0.006 0.006 0.006 0 0 0.001 0.005 0.005 0.004 0.002 0.001 0.002 0.002 0 0 0 0 0.001 0 0.001 0 0 0 0.001 0.001 0 0 0 0 0 0 0.002 0.002 0.002 0 0 0.001 0.003 0.005 0.002 0.001 0.001 0.002 0.001 0 0 0 0 0 0 0 0 0 0 0 0 0 0 0 0 0.006 0.004 0.001 0.003 0.004 0.001 0.004 0.005 0.003 0.003 0.003 0.003 0.007 0.007 0.006 0.009 0.007 0 0.008 0.006 0.002 0.004 0.008 0.006 0.012 0.028 0.011 0.008 0.006 0.007 0.003 0.004 0.003 0.004 0.002 0.001 0.001 0 0 0.003 0.004 0.006 0.006 0.005 0.006 0.005 0.005 0.005 0.007 0.013 0.005 0.005 0.025 0.027 0.05 0.037 0.044 0.055 0.091 0.113 0.058 0.08 0.156 0.138 0.269 0.211 0.342 0.232 0.255 1 0.001 0.003 0.002 0.003 0.002 0.003 0.002 0.001 0.006 0.017 0.004 0.006 0.003 0.004 0.004 0.005 0.002 0.002 0.004 0.003 0.003 0.003 0.004 0.003 0.002 0.001 0.004 0.002 0 0.001 0.002 0.001 0.008 0.003 0.007 0.008 0.008 0.021 0.07 0 0.006 0 0.008 0.008 0.008 0.004 0.006 0.008 0.004 0.002 0.004 0.007 0.003 0.001 0 0 0 0.008 
0.007 0.005 0 0.003 0.001 0.005 0.016 0.006 0.005 0.005 0.007 0.006 0.005 0.004 0 0.005 0.002 0.002 0.001 0.003 0.004 0.001 0.001 0 0.003 0.002 0.002 0.002 0.001 0.001 0.002 0.003 0.004 0.001 0.003 0.005 0 0 0 0 0.003 0.001 0.002 0.004 0.003 0.005 0.002 0.001 0.001 0.007 0.007 0.007 0.002 0.003 0.014 0.016 0.003 0.003 0.002 0.001 0.001 0.002 0.001 0.002 0.004 0.005 0.004 0.006 0.006 0.005 0.007 0.006 0 0.005 0 0 0 0 0 0.001 0.001 0.003 0.002 0.004 0.006 0.006 0.006 0.004 0.001 0.001 0 0.001 0.001 0.001 0 0 0.001 0.002 0.001 0 0 0.002 0.001 0 0 0 0 0 0 0 0.004 0.006 0.003 0.003 0.004 0.005 0.004 0 0.001 0.001 0.005 0.005 0.004 0.002 0.002 0.002 0.002 0 0 0 0 0.001 0.002 0.002 0.001 0 0.001 0.001 0.001 0 0 0 0 0 0 0.001 0.001 0 0 0 0.001 0.002 0.002 0.002 0.001 0.001 0.001 0.001 0 0 0 0 0 0 0 0 0 0 0 0 0 0 0 0.001 0 0.004 0 0.001 0.001 0.002 0.003 0.004 0.005 0.003 0 0 0 0 0 0.002 0.001 0 0.001 0.002 0 0 0.001 0 0 0.001 0 0 0 0 0 0 0 0 0 0 0 0 0 0.005 0.006 0.007 0.007 0.007 0.008 0.008 0.007 0.004 0.005 0.003 0.006 0.001 0.008 0.002 0.002 0.002 0.005 0.002 0.001 0.001 0.002 0.001 0.001 0 0 0.001 0 0 0 0 1 0.294 0.014 0.028 0.115 0.11 0.041 0.019 0.036 0.014 0.007 0.029 0.014 0.009 0.007 0.007 0.007 0.008 0.004 0.004 0.001 0.003 0.004 0.005 0.003 0.003 0.008 0.009 0.007 0.005 0.004 0.004 0.001 0.001 0 0.001 0.001 0 0 0 0.001 0 0 0.001 0.001 0 0 0.001 0 0 0.001 0.002 0.002 0.001 0 0 0 0.001 
0.021 0.013 0.002 0.009 0.012 0.027 0.058 0.016 0.015 0.017 0.025 0.014 0.013 0.018 0.01 0.018 0.008 0.007 0.006 0.009 0.013 0.006 0.007 0.002 0.012 0.006 0.006 0.004 0.006 0.001 0.005 0.01 0.011 0.011 0.014 0.016 0.007 0 0 0 0.01 0.003 0.003 0.009 0.019 0.018 0.009 0.002 0.001 0.013 0.018 0.018 0.007 0.019 0.051 0.041 0.008 0.006 0.001 0 0 0.011 0.007 0.012 0.014 0.008 0.02 0.02 0.026 0.024 0.022 0.019 0 0.012 0.006 0.001 0.003 0.005 0.005 0.011 0.012 0.014 0.003 0.015 0.02 0.016 0.018 0.015 0.009 0.008 0.006 0.003 0.006 0.003 0.004 0.002 0.003 0.001 0.001 0 0 0.001 0.001 0.001 0 0 0.001 0 0 0 0.014 0.023 0.019 0.01 0.018 0.02 0.015 0.002 0.004 0.009 0.02 0.02 0.011 0.005 0.008 0.004 0.003 0 0.001 0.002 0 0.002 0.003 0.003 0.001 0 0.001 0.002 0.002 0.002 0 0.002 0.002 0.002 0.003 0.002 0.003 0.004 0.002 0 0.009 0.013 0.013 0.012 0.005 0.005 0.004 0.001 0 0 0 0 0.002 0.001 0.002 0.001 0 0 0 0 0 0 0 0.005 0.005 0.008 0.002 0.014 0.01 0.005 0.006 0.015 0.015 0.01 0.006 0.008 0.012 0.012 0.011 0.013 0.012 0.01 0.013 0.012 0.006 0.004 0.012 0.009 0.012 0.016 0.014 0.01 0.009 0.007 0.003 0.002 0.002 0.001 0.003 0.001 0 0.001 0 0.018 0.019 0.026 0.022 0.023 0.029 0.025 0.023 0.018 0.021 0.016 0.02 0.014 0.025 0.014 0.013 0.017 0.025 0.013 0.008 0.007 0.008 0.005 0.006 0.004 0.004 0.003 0.001 0 0.001 0.001 0.345 1 0.066 0.109 0.348 0.39 0.126 0.079 0.103 0.038 0.023 0.078 0.047 0.031 0.02 0.013 0.026 0.023 0.011 0.011 0.006 0.008 0.014 0.024 0.016 0.008 0.029 0.045 0.013 0.007 0.014 0.022 0.012 0.005 0.003 0.011 0.012 0.006 0.003 0 0.004 0 0.006 0.009 0.012 0.005 0.012 0.012 0.008 0.004 0.012 0.014 0.014 0.007 0 0 0 0.012 
0.056 0.044 0.015 0.056 0.047 0.127 0.362 0.122 0.077 0.071 0.151 0.149 0.07 0.073 0.037 0.085 0.05 0.042 0.035 0.047 0.074 0.039 0.03 0.012 0.039 0.013 0.02 0.014 0.008 0.002 0.009 0.012 0.015 0.01 0.017 0.023 0.005 0 0 0 0.018 0.002 0.009 0.017 0.024 0.035 0.023 0.004 0.002 0.03 0.041 0.04 0.023 0.025 0.024 0.028 0.006 0.013 0.006 0.007 0.005 0.017 0.007 0.015 0.022 0.014 0.024 0.028 0.045 0.041 0.039 0.023 0 0.009 0.006 0.001 0.003 0.006 0.003 0.012 0.01 0.008 0.002 0.016 0.038 0.033 0.032 0.029 0.008 0.007 0.005 0.003 0.008 0.009 0.004 0.005 0.01 0.011 0.007 0.002 0.002 0.011 0.003 0 0.005 0.005 0.006 0 0 0 0.033 0.055 0.042 0.029 0.039 0.047 0.034 0.003 0.008 0.01 0.034 0.039 0.032 0.009 0.025 0.01 0.007 0 0 0 0 0.001 0.002 0.003 0.004 0.004 0.002 0.004 0.007 0.002 0.005 0.001 0.003 0.003 0.003 0.007 0.01 0.011 0.003 0 0.018 0.046 0.05 0.031 0.022 0.019 0.018 0.009 0 0 0 0 0.001 0.001 0.001 0 0 0.001 0.003 0.003 0.007 0.004 0.007 0.012 0.007 0.028 0.012 0.04 0.029 0.027 0.03 0.033 0.029 0.091 0.034 0.046 0.037 0.042 0.041 0.052 0.049 0.023 0.058 0.053 0.024 0.024 0.056 0.025 0.015 0.018 0.048 0.019 0.016 0.013 0.006 0.004 0.004 0.003 0.004 0.004 0.005 0.006 0.004 0.042 0.053 0.061 0.057 0.057 0.065 0.064 0.078 0.043 0.048 0.024 0.117 0.042 0.026 0.015 0.015 0.017 0.018 0.015 0.014 0.006 0.013 0.01 0.007 0.006 0.004 0.005 0.003 0.002 0.002 0.003 0.025 0.052 1 0.552 0.146 0.06 0.019 0.016 0.033 0.028 0.047 0.035 0.037 0.05 0.055 0.074 0.067 0.08 0.113 0.132 0.071 0.091 0.167 0.275 0.204 0.098 0.301 0.572 0.197 0.147 0.182 0.212 0.063 0.031 0.026 0.057 0.052 0.02 0.009 0 0.033 0 0.036 0.049 0.056 0.028 0.042 0.056 0.039 0.029 0.045 0.05 0.042 0.028 0 0 0 0.056 
0.05 0.045 0.017 0.073 0.069 0.177 0.542 0.169 0.108 0.108 0.216 0.16 0.1 0.11 0.055 0.118 0.057 0.039 0.04 0.062 0.057 0.032 0.029 0.018 0.037 0.014 0.018 0.009 0.003 0.002 0.009 0.009 0.009 0.009 0.019 0.025 0.005 0 0 0 0.018 0.001 0.006 0.016 0.028 0.039 0.017 0.003 0.002 0.032 0.039 0.035 0.02 0.016 0.029 0.027 0.003 0.011 0.002 0.003 0.002 0.016 0.006 0.014 0.021 0.011 0.027 0.028 0.044 0.04 0.035 0.026 0 0.013 0.005 0 0.001 0.005 0.005 0.012 0.011 0.013 0.004 0.022 0.036 0.035 0.037 0.033 0.011 0.007 0.004 0.002 0.003 0.006 0.003 0.002 0.005 0.006 0.002 0.001 0.002 0.006 0.003 0.002 0.002 0.001 0.001 0 0 0 0.027 0.05 0.039 0.029 0.041 0.046 0.035 0.005 0.012 0.016 0.039 0.042 0.03 0.015 0.024 0.013 0.011 0 0.001 0.001 0 0.003 0.002 0.005 0.003 0.002 0.001 0.002 0.005 0.003 0.004 0.005 0.008 0.005 0.005 0.001 0.002 0.003 0.002 0 0.013 0.033 0.034 0.023 0.015 0.012 0.009 0.002 0 0 0 0.001 0.002 0.001 0.002 0.002 0.002 0 0 0 0.001 0.003 0.003 0.009 0.009 0.03 0.008 0.034 0.018 0.02 0.018 0.033 0.026 0.059 0.027 0.037 0.027 0.035 0.034 0.038 0.035 0.019 0.034 0.033 0.011 0.014 0.036 0.021 0.013 0.019 0.036 0.015 0.011 0.013 0.001 0.005 0.005 0.004 0.002 0.002 0.001 0.001 0.001 0.03 0.046 0.052 0.053 0.052 0.06 0.056 0.067 0.045 0.039 0.031 0.082 0.04 0.031 0.019 0.017 0.02 0.024 0.015 0.009 0.007 0.01 0.004 0.006 0.004 0.001 0.002 0.002 0 0.001 0.001 0.032 0.095 0.574 1 0.246 0.107 0.028 0.015 0.05 0.036 0.049 0.044 0.042 0.056 0.048 0.052 0.063 0.068 0.065 0.068 0.038 0.041 0.088 0.166 0.148 0.088 0.201 0.364 0.104 0.085 0.126 0.149 0.041 0.02 0.013 0.026 0.031 0.01 0.003 0 0.016 0 0.022 0.027 0.036 0.017 0.024 0.036 0.021 0.013 0.029 0.039 0.034 0.022 0 0 0 0.036 
0.04 0.025 0.006 0.019 0.018 0.04 0.135 0.044 0.032 0.029 0.059 0.053 0.028 0.032 0.023 0.03 0.018 0.021 0.016 0.022 0.031 0.021 0.014 0.01 0.025 0.006 0.011 0.008 0.007 0.005 0.01 0.017 0.015 0.009 0.022 0.017 0.006 0 0 0 0.019 0.001 0.006 0.014 0.022 0.029 0.017 0.003 0.002 0.021 0.024 0.024 0.015 0.024 0.062 0.058 0.006 0.009 0.002 0.002 0.002 0.012 0.006 0.012 0.014 0.008 0.016 0.019 0.036 0.04 0.036 0.022 0 0.021 0.002 0.002 0.006 0.007 0.005 0.015 0.015 0.02 0.006 0.02 0.038 0.032 0.033 0.025 0.011 0.009 0.006 0.003 0.005 0.005 0.009 0.003 0.005 0.005 0.003 0.003 0.003 0.005 0.003 0.002 0.002 0.001 0 0 0 0 0.023 0.04 0.034 0.022 0.032 0.035 0.025 0.003 0.007 0.008 0.03 0.032 0.025 0.015 0.02 0.014 0.014 0 0 0 0 0.006 0.003 0.009 0.002 0.003 0 0.001 0.004 0.002 0.003 0.001 0.003 0.003 0.004 0.005 0.006 0.006 0.002 0 0.011 0.023 0.024 0.018 0.014 0.012 0.013 0.003 0 0 0 0 0 0 0.001 0 0 0 0 0 0 0.001 0 0.007 0.005 0.02 0.003 0.028 0.01 0.014 0.016 0.029 0.02 0.033 0.009 0.013 0.015 0.019 0.019 0.023 0.019 0.008 0.023 0.022 0.006 0.009 0.021 0.011 0.011 0.017 0.02 0.013 0.011 0.012 0.006 0.009 0.007 0.007 0.003 0.003 0.002 0.001 0.001 0.03 0.04 0.046 0.044 0.044 0.048 0.041 0.046 0.031 0.038 0.026 0.052 0.023 0.038 0.023 0.014 0.019 0.027 0.023 0.014 0.009 0.009 0.009 0.008 0.006 0.007 0.009 0.003 0.002 0.001 0.005 0.136 0.395 0.151 0.266 1 0.413 0.128 0.071 0.131 0.048 0.031 0.105 0.063 0.047 0.027 0.029 0.037 0.04 0.037 0.035 0.023 0.023 0.047 0.058 0.048 0.03 0.077 0.092 0.027 0.026 0.04 0.042 0.024 0.012 0.005 0.015 0.019 0.007 0.001 0 0.013 0 0.014 0.018 0.021 0.01 0.019 0.021 0.011 0.009 0.017 0.02 0.017 0.014 0 0 0 0.021
[truncated: 84,404 more chars]
