# Supplementary material for: Mapping allosteric communications within individual proteins
Source: Nat Commun. 2020 Jul 31;11:3862. doi: 10.1038/s41467-020-17618-2 (PMC7395124; doi:10.1038/s41467-020-17618-2)
Supplement: Supplementary file 6 — Supplementary Data 3 [file 41467_2020_17618_MOESM6_ESM.zip › Ohm-results/1pty/1pty-hotspots.txt]

228 78 80 81 82 189 190 191 193 194 195 198 200 202 203 221 223 224 225 226 227 229 230 231 232 233 234 268 269 272 273 275 276 290 299 
