# Supplementary material for: Mapping allosteric communications within individual proteins
Source: Nat Commun. 2020 Jul 31;11:3862. doi: 10.1038/s41467-020-17618-2 (PMC7395124; doi:10.1038/s41467-020-17618-2)
Supplement: Supplementary file 6 — Supplementary Data 3 [file 41467_2020_17618_MOESM6_ESM.zip › Ohm-results/1pty/1pty-index.txt]

1 1/A 2/GLU
2 1/A 3/MET
3 1/A 4/GLU
4 1/A 5/LYS
5 1/A 6/GLU
6 1/A 7/PHE
7 1/A 8/GLU
8 1/A 9/GLN
9 1/A 10/ILE
10 1/A 11/ASP
11 1/A 12/LYS
12 1/A 13/SER
13 1/A 14/GLY
14 1/A 15/SER
15 1/A 16/TRP
16 1/A 17/ALA
17 1/A 18/ALA
18 1/A 19/ILE
19 1/A 20/TYR
20 1/A 21/GLN
21 1/A 22/ASP
22 1/A 23/ILE
23 1/A 24/ARG
24 1/A 25/HIS
25 1/A 26/GLU
26 1/A 27/ALA
27 1/A 28/SER
28 1/A 29/ASP
29 1/A 30/PHE
30 1/A 31/PRO
31 1/A 32/CYS
32 1/A 33/ARG
33 1/A 34/VAL
34 1/A 35/ALA
35 1/A 36/LYS
36 1/A 37/LEU
37 1/A 38/PRO
38 1/A 39/LYS
39 1/A 40/ASN
40 1/A 41/LYS
41 1/A 42/ASN
42 1/A 43/ARG
43 1/A 44/ASN
44 1/A 45/ARG
45 1/A 46/TYR
46 1/A 47/ARG
47 1/A 48/ASP
48 1/A 49/VAL
49 1/A 50/SER
50 1/A 51/PRO
51 1/A 52/PHE
52 1/A 53/ASP
53 1/A 54/HIS
54 1/A 55/SER
55 1/A 56/ARG
56 1/A 57/ILE
57 1/A 58/LYS
58 1/A 59/LEU
59 1/A 60/HIS
60 1/A 61/GLN
61 1/A 62/GLU
62 1/A 63/ASP
63 1/A 64/ASN
64 1/A 65/ASP
65 1/A 66/TYR
66 1/A 67/ILE
67 1/A 68/ASN
68 1/A 69/ALA
69 1/A 70/SER
70 1/A 71/LEU
71 1/A 72/ILE
72 1/A 73/LYS
73 1/A 74/MET
74 1/A 75/GLU
75 1/A 76/GLU
76 1/A 77/ALA
77 1/A 78/GLN
78 1/A 79/ARG
79 1/A 80/SER
80 1/A 81/TYR
81 1/A 82/ILE
82 1/A 83/LEU
83 1/A 84/THR
84 1/A 85/GLN
85 1/A 86/GLY
86 1/A 87/PRO
87 1/A 88/LEU
88 1/A 89/PRO
89 1/A 90/ASN
90 1/A 91/THR
91 1/A 92/CYS
92 1/A 93/GLY
93 1/A 94/HIS
94 1/A 95/PHE
95 1/A 96/TRP
96 1/A 97/GLU
97 1/A 98/MET
98 1/A 99/VAL
99 1/A 100/TRP
100 1/A 101/GLU
101 1/A 102/GLN
102 1/A 103/LYS
103 1/A 104/SER
104 1/A 105/ARG
105 1/A 106/GLY
106 1/A 107/VAL
107 1/A 108/VAL
108 1/A 109/MET
109 1/A 110/LEU
110 1/A 111/ASN
111 1/A 112/ARG
112 1/A 113/VAL
113 1/A 114/MET
114 1/A 115/GLU
115 1/A 116/LYS
116 1/A 117/GLY
117 1/A 118/SER
118 1/A 119/LEU
119 1/A 120/LYS
120 1/A 121/CYS
121 1/A 122/ALA
122 1/A 123/GLN
123 1/A 124/TYR
124 1/A 125/TRP
125 1/A 126/PRO
126 1/A 127/GLN
127 1/A 128/LYS
128 1/A 129/GLU
129 1/A 130/GLU
130 1/A 131/LYS
131 1/A 132/GLU
132 1/A 133/MET
133 1/A 134/ILE
134 1/A 135/PHE
135 1/A 136/GLU
136 1/A 137/ASP
137 1/A 138/THR
138 1/A 139/ASN
139 1/A 140/LEU
140 1/A 141/LYS
141 1/A 142/LEU
142 1/A 143/THR
143 1/A 144/LEU
144 1/A 145/ILE
145 1/A 146/SER
146 1/A 147/GLU
147 1/A 148/ASP
148 1/A 149/ILE
149 1/A 150/LYS
150 1/A 151/SER
151 1/A 152/TYR
152 1/A 153/TYR
153 1/A 154/THR
154 1/A 155/VAL
155 1/A 156/ARG
156 1/A 157/GLN
157 1/A 158/LEU
158 1/A 159/GLU
159 1/A 160/LEU
160 1/A 161/GLU
161 1/A 162/ASN
162 1/A 163/LEU
163 1/A 164/THR
164 1/A 165/THR
165 1/A 166/GLN
166 1/A 167/GLU
167 1/A 168/THR
168 1/A 169/ARG
169 1/A 170/GLU
170 1/A 171/ILE
171 1/A 172/LEU
172 1/A 173/HIS
173 1/A 174/PHE
174 1/A 175/HIS
175 1/A 176/TYR
176 1/A 177/THR
177 1/A 178/THR
178 1/A 179/TRP
179 1/A 180/PRO
180 1/A 181/ASP
181 1/A 182/PHE
182 1/A 183/GLY
183 1/A 184/VAL
184 1/A 185/PRO
185 1/A 186/GLU
186 1/A 187/SER
187 1/A 188/PRO
188 1/A 189/ALA
189 1/A 190/SER
190 1/A 191/PHE
191 1/A 192/LEU
192 1/A 193/ASN
193 1/A 194/PHE
194 1/A 195/LEU
195 1/A 196/PHE
196 1/A 197/LYS
197 1/A 198/VAL
198 1/A 199/ARG
199 1/A 200/GLU
200 1/A 201/SER
201 1/A 202/GLY
202 1/A 203/SER
203 1/A 204/LEU
204 1/A 205/SER
205 1/A 206/PRO
206 1/A 207/GLU
207 1/A 208/HIS
208 1/A 209/GLY
209 1/A 210/PRO
210 1/A 211/VAL
211 1/A 212/VAL
212 1/A 213/VAL
213 1/A 214/HIS
214 1/A 215/SER
215 1/A 216/SER
216 1/A 217/ALA
217 1/A 218/GLY
218 1/A 219/ILE
219 1/A 220/GLY
220 1/A 221/ARG
221 1/A 222/SER
222 1/A 223/GLY
223 1/A 224/THR
224 1/A 225/PHE
225 1/A 226/CYS
226 1/A 227/LEU
227 1/A 228/ALA
228 1/A 229/ASP
229 1/A 230/THR
230 1/A 231/CYS
231 1/A 232/LEU
232 1/A 233/LEU
233 1/A 234/LEU
234 1/A 235/MET
235 1/A 236/ASP
236 1/A 237/LYS
237 1/A 238/ARG
238 1/A 239/LYS
239 1/A 240/ASP
240 1/A 241/PRO
241 1/A 242/SER
242 1/A 243/SER
243 1/A 244/VAL
244 1/A 245/ASP
245 1/A 246/ILE
246 1/A 247/LYS
247 1/A 248/LYS
248 1/A 249/VAL
249 1/A 250/LEU
250 1/A 251/LEU
251 1/A 252/GLU
252 1/A 253/MET
253 1/A 254/ARG
254 1/A 255/LYS
255 1/A 256/PHE
256 1/A 257/ARG
257 1/A 258/MET
258 1/A 259/GLY
259 1/A 260/LEU
260 1/A 261/ILE
261 1/A 262/GLN
262 1/A 263/THR
263 1/A 264/ALA
264 1/A 265/ASP
265 1/A 266/GLN
266 1/A 267/LEU
267 1/A 268/ARG
268 1/A 269/PHE
269 1/A 270/SER
270 1/A 271/TYR
271 1/A 272/LEU
272 1/A 273/ALA
273 1/A 274/VAL
274 1/A 275/ILE
275 1/A 276/GLU
276 1/A 277/GLY
277 1/A 278/ALA
278 1/A 279/LYS
279 1/A 280/PHE
280 1/A 281/ILE
281 1/A 282/MET
282 1/A 283/GLY
283 1/A 284/ASP
284 1/A 285/SER
285 1/A 286/SER
286 1/A 287/VAL
287 1/A 288/GLN
288 1/A 289/ASP
289 1/A 290/GLN
290 1/A 291/TRP
291 1/A 292/LYS
292 1/A 293/GLU
293 1/A 294/LEU
294 1/A 295/SER
295 1/A 296/HIS
296 1/A 297/GLU
297 1/A 298/ASP
298 1/A 299/LEU
299 2/A 300/BB3
300 2/A 322/MG
301 2/A 323/PTR
302 2/A 324/PTR
