# Supplementary material for: Mapping allosteric communications within individual proteins
Source: Nat Commun. 2020 Jul 31;11:3862. doi: 10.1038/s41467-020-17618-2 (PMC7395124; doi:10.1038/s41467-020-17618-2)
Supplement: Supplementary file 6 — Supplementary Data 3 [file 41467_2020_17618_MOESM6_ESM.zip › Ohm-results/1pty/1pty-network.txt]

NODES
Start 0.9990669049036521
End 0.9990669049036521
191 0.9990669049036521
190 0.9990669049036521
178 0.9990669049036521
214 0.9977320471024714
220 0.9966411012563788
217 0.9961351973752989
223 0.9942311192786468
218 0.9889903197383142
216 0.9825766982242801
222 0.9460582876604245
219 0.9453543188680514
215 0.92946406551897
48 0.9091027722669905
261 0.8820557154327976
221 0.8652406783897696
301 0.8214738315997574
45 0.8106819535419403
258 0.7384325605940475
302 0.6712555688311964
260 0.38223262670949687
259 0.3141984092820965
257 0.2889867742433806
49 0.26366959972372134
253 0.19978213888432758
EDGES
221-220
222-218
223-260
45-End
301-End
216-48
220-221
220-214
216-218
301-261
258-257
259-253
178-223
48-End
223-222
259-218
220-End
218-End
217-215
302-48
220-215
219-End
45-48
221-214
217-218
222-220
216-45
178-220
216-215
48-218
258-End
216-301
253-258
218-48
219-220
215-End
260-261
302-End
222-221
261-302
220-301
48-302
191-190
190-178
215-216
Start-191
215-45
49-48
223-220
214-217
214-End
218-219
257-End
214-301
217-216
301-218
257-49
261-301
216-End
260-259
219-261
218-301
48-216
261-258
