# Supplementary material for: Mapping allosteric communications within individual proteins
Source: Nat Commun. 2020 Jul 31;11:3862. doi: 10.1038/s41467-020-17618-2 (PMC7395124; doi:10.1038/s41467-020-17618-2)
Supplement: Supplementary file 6 — Supplementary Data 3 [file 41467_2020_17618_MOESM6_ESM.zip › Ohm-results/1pty/1pty-paths.txt]

0.132496 299-191-190-178-223-222-218-219-220-214-217-215-216-301
0.132496 299-191-190-178-223-222-221-214-217-218-219-220-215-216-301
0.104085 299-191-190-178-223-222-221-220-214-217-216-301
0.104085 299-191-190-178-223-222-218-219-220-214-217-216-301
0.104085 299-191-190-178-223-222-221-214-217-216-301
0.104085 299-191-190-178-223-220-214-217-216-301
0.104085 299-191-190-178-220-214-217-216-301
0.0910518 299-191-190-178-223-220-214-217-216-215-301
0.0910518 299-191-190-178-223-220-214-217-218-219-261-302-48-216-215-301
0.0910518 299-191-190-178-220-214-217-218-219-261-302-48-216-215-301
0.0910518 299-191-190-178-223-222-218-219-220-214-217-216-215-301
0.0910518 299-191-190-178-220-214-217-216-215-301
0.0910518 299-191-190-178-223-222-221-220-214-217-216-215-301
0.0910518 299-191-190-178-223-222-221-214-217-216-215-301
0.0847267 299-191-190-178-223-222-218-219-220-214-217-215-216-45-301
0.0847267 299-191-190-178-223-222-221-214-217-218-219-220-215-216-45-301
0.0829775 299-191-190-178-223-220-214-217-218-219-301
0.0829775 299-191-190-178-223-222-221-220-214-217-216-215-45-48-218-219-301
0.0829775 299-191-190-178-220-214-217-218-219-301
0.0829775 299-191-190-178-223-222-218-219-301
0.0829775 299-191-190-178-223-222-221-214-217-218-219-301
0.0829775 299-191-190-178-223-222-221-214-217-216-215-45-48-218-219-301
0.0829775 299-191-190-178-223-220-214-217-216-215-45-48-218-219-301
0.0829775 299-191-190-178-220-214-217-216-215-45-48-218-219-301
0.0829775 299-191-190-178-223-222-221-220-214-217-216-218-219-301
0.0829775 299-191-190-178-223-222-221-220-214-217-218-219-301
0.0807325 299-191-190-178-223-222-221-214-301
0.0799555 299-191-190-178-223-260-259-218-301-261-258-302
0.0799555 299-191-190-178-223-220-301-261-258-302
0.0799555 299-191-190-178-220-214-301-261-258-302
0.0799555 299-191-190-178-223-220-214-217-218-301-261-258-302
0.0799555 299-191-190-178-220-301-261-258-302
0.0799555 299-191-190-178-223-220-214-301-261-258-302
0.0799555 299-191-190-178-220-214-217-218-301-261-258-302
0.0799555 299-191-190-178-223-220-214-217-216-48-218-301-261-258-302
0.0799555 299-191-190-178-220-214-217-216-301-261-258-302
0.0799555 299-191-190-178-223-260-259-253-258-302
0.0799555 299-191-190-178-223-220-214-217-216-301-261-258-302
0.0799555 299-191-190-178-220-214-217-216-48-218-301-261-258-302
0.0731833 299-191-190-178-223-222-221-220-214-217-216-215-45-48-218-219-261-302-301
0.0731833 299-191-190-178-223-220-214-217-218-219-261-302-301
0.0731833 299-191-190-178-220-214-217-218-219-261-302-301
0.0731833 299-191-190-178-223-222-221-220-214-217-218-219-261-302-301
0.0731833 299-191-190-178-223-220-214-217-216-215-45-48-218-219-261-302-301
0.0731833 299-191-190-178-220-214-217-216-215-45-48-218-219-261-302-301
0.0685031 299-191-190-178-223-220-214-217-216-48-218-301-302
0.0685031 299-191-190-178-223-220-214-217-218-301-302
0.0685031 299-191-190-178-220-214-217-218-301-302
0.0685031 299-191-190-178-223-260-259-218-301-302
0.0685031 299-191-190-178-220-214-217-216-48-218-301-302
0.0685031 299-191-190-178-223-260-259-253-258-257-49-48-218-301-302
0.0676136 299-191-190-178-223-222-221-220-214-217-218-301
0.0676136 299-191-190-178-223-220-214-217-218-301
0.0676136 299-191-190-178-223-222-221-214-217-218-301
0.0676136 299-191-190-178-220-214-217-218-301
0.0656868 299-191-190-178-223-222-221-220-214-217-216-215-45-301
0.0656868 299-191-190-178-223-222-221-214-217-216-215-45-301
0.0656868 299-191-190-178-223-220-214-217-216-215-45-301
0.0656868 299-191-190-178-220-214-217-216-215-45-301
0.0656868 299-191-190-178-220-214-217-218-219-261-302-48-216-215-45-301
0.0656868 299-191-190-178-223-222-218-219-220-214-217-216-215-45-301
0.064493 299-191-190-178-220-214-217-218-219-261-302-48-301
0.064493 299-191-190-178-223-220-214-217-218-219-261-302-48-301
0.064493 299-191-190-178-223-222-221-214-217-216-215-45-48-301
0.064493 299-191-190-178-223-220-214-217-216-215-45-48-301
0.064493 299-191-190-178-223-222-221-220-214-217-218-219-261-302-48-301
0.064493 299-191-190-178-220-214-217-216-215-45-48-301
0.064493 299-191-190-178-223-222-221-220-214-217-216-215-45-48-301
0.0637443 299-191-190-178-223-222-218-219-220-214-217-216-215-45-48-302-301
0.0637443 299-191-190-178-223-222-221-214-217-218-219-220-215-216-45-48-302-301
0.0637443 299-191-190-178-223-222-218-219-220-214-217-215-216-45-48-302-301
0.0629166 299-191-190-178-223-260-261-301-218-48-302
0.0548019 299-191-190-178-220-214-217-216-48-302
0.0548019 299-191-190-178-223-220-214-217-216-48-302
0.0441698 299-191-190-178-223-222-218-301
0.0400195 299-191-190-178-223-222-218-219-220-301
0.0400195 299-191-190-178-223-222-221-214-217-216-215-45-48-218-219-220-301
0.0400195 299-191-190-178-223-222-221-214-217-218-219-220-301
0.0387237 299-191-190-178-223-260-261-301-302
0.036602 299-191-190-178-220-214-217-216-301-302
0.036602 299-191-190-178-223-220-214-217-216-301-302
0.0355809 299-191-190-178-223-222-218-219-220-214-301
0.0355809 299-191-190-178-223-220-214-301
0.0355809 299-191-190-178-223-222-220-214-301
0.0355809 299-191-190-178-223-222-221-220-214-301
0.0355809 299-191-190-178-220-214-301
0.0343829 299-191-190-178-223-260-259-253-258-257-302
0.0341682 299-191-190-178-223-222-218-219-220-214-217-215-301
0.0332993 299-191-190-178-223-222-220-221-214-301
0.0330299 299-191-190-178-223-260-259-253-258-257-49-48-218-302
0.0330299 299-191-190-178-220-214-217-218-302
0.0330299 299-191-190-178-223-220-214-301-261-258-257-49-48-218-302
0.0330299 299-191-190-178-220-214-301-261-258-257-49-48-218-302
0.0330299 299-191-190-178-223-220-301-261-258-257-49-48-218-302
0.0330299 299-191-190-178-223-220-214-217-218-302
0.0330299 299-191-190-178-220-301-261-258-257-49-48-218-302
0.0330299 299-191-190-178-220-214-217-216-301-261-258-257-49-48-218-302
0.0330299 299-191-190-178-223-220-214-217-216-48-218-302
0.0330299 299-191-190-178-220-214-217-216-48-218-302
0.0330299 299-191-190-178-223-220-214-217-216-301-261-258-257-49-48-218-302
0.0326613 299-191-190-178-220-214-217-216-301-261-258-257-49-48-218-259-253-23-302
0.0326613 299-191-190-178-220-214-301-261-258-257-49-48-218-259-253-23-302
0.0326613 299-191-190-178-223-220-214-217-216-301-261-258-257-49-48-218-259-253-23-302
0.0326613 299-191-190-178-223-220-214-301-261-258-257-49-48-218-259-253-23-302
0.0326613 299-191-190-178-223-220-301-261-258-257-49-48-218-259-253-23-302
0.0326613 299-191-190-178-220-301-261-258-257-49-48-218-259-253-23-302
0.0326043 299-191-190-178-223-222-221-214-217-216-215-220-301
0.0320614 299-191-190-178-220-214-217-218-219-261-301
0.0320614 299-191-190-178-223-220-214-217-216-215-45-48-218-219-261-301
0.0320614 299-191-190-178-223-222-221-220-214-217-216-215-45-48-218-219-261-301
0.0320614 299-191-190-178-223-222-221-220-214-217-218-219-261-301
0.0320614 299-191-190-178-223-220-214-217-218-219-261-301
0.0320614 299-191-190-178-220-214-217-216-215-45-48-218-219-261-301
0.0315408 299-191-190-178-223-260-259-218-302
0.0271343 299-191-190-178-223-222-221-214-217-218-219-220-215-301
0.0267852 299-191-190-178-223-260-259-253-258-257-49-48-218-301-261-19-20-23-302
0.0241492 299-191-190-178-223-222-218-219-220-214-217-216-215-45-48-302-261-181-301
0.023969 299-191-190-178-220-214-217-216-301-261-258-257-302
0.023969 299-191-190-178-220-301-261-258-257-302
0.023969 299-191-190-178-223-220-214-217-218-301-261-258-257-302
0.023969 299-191-190-178-223-220-214-217-216-48-218-301-261-258-257-302
0.023969 299-191-190-178-223-260-259-218-301-261-258-257-302
0.023969 299-191-190-178-223-220-214-301-261-258-257-302
0.023969 299-191-190-178-220-214-217-218-301-261-258-257-302
0.023969 299-191-190-178-220-214-217-216-48-218-301-261-258-257-302
0.023969 299-191-190-178-223-220-214-217-216-301-261-258-257-302
0.023969 299-191-190-178-223-220-301-261-258-257-302
0.023969 299-191-190-178-220-214-301-261-258-257-302
0.0229167 299-191-190-178-223-220-214-217-216-48-218-301-261-302
0.0229167 299-191-190-178-223-220-214-217-216-301-261-302
0.0229167 299-191-190-178-220-214-217-216-48-218-301-261-302
0.0229167 299-191-190-178-223-220-214-217-218-301-261-302
0.0229167 299-191-190-178-220-301-261-302
0.0229167 299-191-190-178-220-214-217-216-301-261-302
0.0229167 299-191-190-178-220-214-301-261-302
0.0229167 299-191-190-178-223-260-259-218-301-261-302
0.0229167 299-191-190-178-223-222-218-219-220-214-217-216-215-45-48-302-261-301
0.0229167 299-191-190-178-220-214-217-218-301-261-302
0.0229167 299-191-190-178-223-220-214-301-261-302
0.0229167 299-191-190-178-223-222-218-219-220-214-217-215-216-45-48-302-261-301
0.0229167 299-191-190-178-223-260-259-253-258-257-49-48-218-301-261-302
0.0229167 299-191-190-178-223-220-301-261-302
0.0223918 299-191-190-178-223-222-221-214-217-216-215-45-48-218-219-220-180-182-181-301
0.0221921 299-191-190-178-223-222-221-220-214-217-216-218-301
0.0204412 299-191-190-178-223-222-221-220-214-217-216-48-218-301
0.020303 299-191-190-178-223-220-301
0.0197501 299-191-190-178-223-260-261-301-218-48-47-302
0.0197501 299-191-190-178-223-260-259-218-301-261-258-257-49-48-47-302
0.0197501 299-191-190-178-223-220-214-217-218-301-261-258-257-49-48-47-302
0.0197501 299-191-190-178-220-214-217-218-301-261-258-257-49-48-47-302
0.0192937 299-191-190-178-223-222-221-214-217-216-215-45-48-218-219-220-180-181-301
0.0185378 299-191-190-178-223-260-261-301-218-302
0.0179916 299-191-190-178-223-222-221-214-217-216-215-45-48-218-301
0.0179916 299-191-190-178-223-220-214-217-216-215-45-48-218-301
0.0179916 299-191-190-178-220-214-217-216-215-45-48-218-301
0.0179916 299-191-190-178-223-222-221-220-214-217-216-215-45-48-218-301
0.0177913 299-191-190-178-223-222-221-220-301
0.0171612 299-191-190-178-223-222-221-214-217-218-219-220-215-216-45-48-301
0.0171612 299-191-190-178-223-222-218-219-220-214-217-215-216-45-48-301
0.0171612 299-191-190-178-223-222-218-219-220-214-217-216-215-45-48-301
0.0159831 299-191-190-178-223-260-261-302
0.0155346 299-191-190-178-220-214-217-218-219-261-302-48-216-301
0.0155346 299-191-190-178-223-222-221-220-214-217-218-219-261-302-48-216-301
0.0155346 299-191-190-178-223-220-214-217-218-219-261-302-48-216-301
0.0149066 299-191-190-178-223-260-259-253-258-257-49-48-302
0.0149066 299-191-190-178-220-301-261-258-257-49-48-302
0.0149066 299-191-190-178-223-260-259-218-301-261-258-257-49-48-302
0.0149066 299-191-190-178-220-214-217-216-301-261-258-257-49-48-302
0.0149066 299-191-190-178-220-214-301-261-258-257-49-48-302
0.0149066 299-191-190-178-223-220-214-217-216-301-261-258-257-49-48-302
0.0149066 299-191-190-178-223-220-214-217-218-301-261-258-257-49-48-302
0.0149066 299-191-190-178-223-220-214-301-261-258-257-49-48-302
0.0149066 299-191-190-178-220-214-217-218-301-261-258-257-49-48-302
0.0149066 299-191-190-178-223-220-301-261-258-257-49-48-302
0.014574 299-191-190-178-223-222-220-301
0.0140937 299-191-190-178-220-214-301-261-258-257-49-48-218-259-253-302
0.0140937 299-191-190-178-223-260-259-253-302
0.0140937 299-191-190-178-220-214-217-216-301-261-258-257-49-48-218-259-253-302
0.0140937 299-191-190-178-223-220-214-217-216-301-261-258-257-49-48-218-259-253-302
0.0140937 299-191-190-178-220-301-261-258-257-49-48-218-259-253-302
0.0140937 299-191-190-178-223-220-214-301-261-258-257-49-48-218-259-253-302
0.0140937 299-191-190-178-223-220-301-261-258-257-49-48-218-259-253-302
0.0136512 299-191-190-178-223-222-221-214-217-216-215-45-48-218-219-220-180-182-181-261-301
0.0136512 299-191-190-178-223-222-221-214-217-216-215-45-48-218-219-220-180-181-261-301
0.0125122 299-191-190-178-220-214-301-302
0.0125122 299-191-190-178-223-220-214-301-302
0.0104823 299-191-190-178-223-260-259-253-258-257-49-48-218-301-261-19-20-24-25-22-23-302
0.00950342 299-191-190-178-223-260-259-253-258-257-49-48-218-301-261-19-20-24-25-26-22-23-302
0.00897922 299-191-190-178-223-260-259-253-258-257-49-48-218-301-261-19-20-24-23-302
0.00853741 299-191-190-178-223-260-259-253-258-257-49-48-218-301-261-19-20-24-25-26-23-302
0.00806201 299-191-190-178-223-260-259-253-258-257-49-48-218-301-261-19-23-302
0.00713967 299-191-190-178-223-220-301-302
0.0063856 299-191-190-178-223-260-259-253-258-257-49-48-218-301-261-19-20-24-25-22-26-23-302
0.00575348 299-191-190-184-178-220-301
0.00557296 299-191-190-178-223-222-221-214-217-216-215-45-48-218-219-220-180-182-265-181-301
0.00552237 299-191-190-178-223-222-221-214-217-216-45-215-220-301
0.0036484 299-191-190-178-223-222-221-220-214-217-216-48-49-257-258-218-301
0.0031364 299-191-190-178-223-222-221-214-217-216-215-119-120-110-220-301
0.00121133 299-191-190-178-220-301
0.00042597 299-191-190-178-220-301-302
