# Supplementary material for: Mapping allosteric communications within individual proteins
Source: Nat Commun. 2020 Jul 31;11:3862. doi: 10.1038/s41467-020-17618-2 (PMC7395124; doi:10.1038/s41467-020-17618-2)
Supplement: Supplementary file 6 — Supplementary Data 3 [file 41467_2020_17618_MOESM6_ESM.zip › Ohm-results/1sfq/1sfq-ACI.txt]

22.6545
24.8491
19.5834
24.9932
11.3639
20.8447
18.9401
21.8918
21.2153
12.7124
22.0578
18.1828
21.2291
17.7904
24.8626
20.6957
16.6013
23.2699
46.2783
18.6771
19.4799
39.1001
31.7255
20.2354
15.2353
10.9997
14.2566
39.5394
7.06783
12.6459
48.6031
39.9642
12.415
41.9823
28.0343
25.3438
11.1615
46.2758
39.2829
48.8668
39.6339
40.8199
11.6001
46.4406
41.8172
38.4101
7.72028
37.0518
46.9394
39.7924
38.0702
11.6586
43.476
25.2318
14.3494
47.4186
39.1135
41.4881
44.4194
48.2771
37.0941
39.8119
41.2121
34.6131
35.9107
36.5771
24.5668
13.8412
17.0795
15.1707
10.5749
10.6783
8.27856
8.20257
10.8293
19.0354
13.3594
18.8711
25.4304
16.7716
23.6113
27.5669
19.0956
19.6529
14.118
12.6723
9.0485
9.6511
4.43047
6.87444
10.4709
7.13496
5.96329
5.49934
7.78542
10.8562
12.454
13.0245
13.3613
17.9154
17.4934
22.6559
16.4228
14.9342
11.6451
13.2625
17.5332
16.4419
14.7681
14.4645
13.8284
11.2925
7.58564
8.06849
15.9709
2.44537
13.5876
8.96977
10.9848
9.85715
6.39006
7.82914
11.4836
11.5579
16.8532
12.1467
13.3593
10.9476
7.21336
11.1829
16.2144
12.0779
10.0867
9.29045
11.4596
15.2732
12.0469
12.017
13.7197
15.3336
11.8648
13.1994
11.8214
10.0738
11.0759
6.24729
7.07274
6.61629
10.3395
6.37547
5.25665
7.64915
11.5387
10.1888
9.34247
9.85316
9.66444
10.2318
9.1489
9.30771
10.4393
14.8401
12.6665
11.3517
6.96872
7.85757
10.4191
7.65089
7.97932
5.39446
5.20654
5.98973
6.33575
7.65866
11.1499
13.2545
18.3261
16.4072
15.949
11.6155
12.7259
12.5229
9.49715
6.958
8.43401
12.8055
8.96243
14.8914
14.5533
15.2516
13.9248
18.773
23.9743
19.983
21.148
16.838
16.0331
22.7308
17.6615
15.9197
18.9447
29.4344
29.2971
25.6376
22.3899
30.3142
27.8451
24.3891
15.1467
11.1981
11.2427
9.44093
19.4359
26.6831
21.7779
24.7049
18.183
19.7852
16.2951
14.2343
11.2643
7.40517
10.5807
8.00849
9.95506
5.34541
3.11155
7.36344
10.4009
13.612
9.85849
12.3631
15.6531
13.8676
18.384
17.3375
20.2835
19.1101
18.546
17.8081
17.4457
12.9218
9.42944
8.45725
10.675
11.0498
7.60135
6.75249
8.5964
6.5056
3.03378
4.54419
5.73656
10.0016
10.9545
7.74612
11.1131
10.1657
18.1338
15.6552
18.1298
17.2832
14.2604
9.95916
9.58531
8.16298
10.1712
9.44682
9.97356
9.57549
8.10789
10.0357
9.05047
9.76641
11.6708
12.7992
12.4225
8.83168
8.76034
4.94477
6.70926
10.9617
8.46221
12.1656
11.7616
12.5896
23.5651
18.4857
24.237
25.0951
32.9872
26.8252
17.8573
24.8411
24.5836
26.3458
25.9845
22.9254
24.9446
20.9954
22.1409
24.5684
25.5455
17.2102
12.9282
8.70984
5.1333
4.15106
5.10013
7.64873
13.6791
14.1123
11.119
13.5935
10.9605
7.98354
7.79735
8.11514
9.86095
7.49038
7.11091
14.3745
15.6519
14.3929
15.7132
15.675
11.692
13.8513
13.1884
7.83001
14.5642
15.4784
9.90885
8.22092
13.0867
11.6174
8.94347
7.64301
10.1069
0
7.65345
3.9498
9.34082
13.1147
15.0674
12.9212
9.05904
15.5178
18.4484
29.3929
16.7315
17.4027
23.0456
22.1112
16.7663
12.3032
9.60024
10.0917
12.5572
21.9451
10.8845
13.5755
17.6299
12.8974
15.3994
18.7735
13.2427
13.3666
15.2115
17.7914
10.2171
7.1644
15.5683
14.6417
11.8332
10.5512
9.38087
9.22675
10.1069
15.0829
13.8379
16.3427
22.2068
16.6427
20.869
26.1752
20.6166
20.4189
16.8364
15.1964
13.711
13.0567
18.3212
14.0398
9.54125
17.355
11.348
10.4722
12.7043
13.8159
15.1393
17.7742
16.9523
21.8523
15.2892
15.1776
12.5341
13.8411
16.3863
16.2053
16.0307
15.0786
12.5116
9.44992
6.51605
8.11834
13.4724
7.50536
4.41264
4.9079
4.1219
3.04547
3.29211
5.45864
5.0098
9.4069
9.09366
9.88784
10.2678
12.1261
15.7545
17.207
14.9786
22.7722
17.5357
13.1675
20.783
16.2339
16.3367
14.6118
12.918
13.6045
16.8487
18.0763
12.9875
9.67381
10.4744
19.2838
12.6692
14.8966
12.8925
12.3594
10.9558
9.20143
8.98953
10.887
13.1647
10.5804
10.2966
6.97262
6.97483
9.27289
7.31365
5.90326
4.68832
5.40485
6.66626
5.77517
7.68188
10.5859
11.8707
18.1207
16.4303
15.1338
11.6599
11.8069
12.9399
10.4693
8.56954
10.812
12.7633
8.26991
14.7303
12.8222
13.5362
12.0222
18.0655
19.7604
19.5469
19.5396
15.8927
15.342
17.3519
12.7408
10.7693
11.7779
16.738
16.7065
15.9674
14.0096
15.0094
16.4357
16.0604
13.9058
10.3068
10.3113
8.52403
14.847
21.1663
16.8451
22.2699
16.9481
17.9949
15.0295
16.6824
11.7791
7.46244
10.3368
6.65015
8.41249
4.39836
2.49064
6.21134
11.5521
14.4543
10.247
14.6131
16.8448
13.476
18.1421
16.6636
18.1682
18.3973
17.7026
15.5721
16.992
12.0013
9.47401
8.35922
10.0459
10.6238
6.66875
6.31127
7.51221
6.62263
5.09553
4.47537
5.7833
7.06733
10.7947
8.85218
12.0479
9.17504
17.5336
14.3979
16.7488
17.0536
12.9912
7.4281
7.25192
5.75586
6.82275
5.3716
6.06706
13.215
13.5444
11.381
8.99548
8.39996
5.40674
7.25025
10.8698
8.30081
11.2702
10.6485
10.9087
21.1708
18.0602
19.5555
18.2589
13.9907
10.0801
8.67482
13.5739
16.3445
14.9877
22.718
14.5835
20.3306
20.0796
22.2185
15.7119
10.7533
7.93343
4.8552
4.14745
5.28208
7.05601
11.3491
14.3497
9.61322
13.9938
7.62644
6.90325
7.95006
9.37064
7.70682
6.22713
12.619
14.1689
12.3525
12.9543
11.5263
11.2106
12.3829
11.7457
6.59955
12.8151
13.6219
9.32334
8.18681
11.9056
11.2614
7.62984
7.26013
8.33396
0
6.09696
3.48055
