# Supplementary material for: Mapping allosteric communications within individual proteins
Source: Nat Commun. 2020 Jul 31;11:3862. doi: 10.1038/s41467-020-17618-2 (PMC7395124; doi:10.1038/s41467-020-17618-2)
Supplement: Supplementary file 6 — Supplementary Data 3 [file 41467_2020_17618_MOESM6_ESM.zip › Ohm-results/1sfq/1sfq-correlation.txt]

1 0.005 0.068 0.074 0.055 0.059 0.051 0.032 0.095 0.07 0.029 0.039 0.089 0.061 0.042 0.036 0.045 0.074 0.11 0.103 0.111 0.098 0.075 0.093 0.057 0.019 0.04 0.067 0.047 0.025 0.015 0.242 0.08 0.059 0.022 0.039 0.038 0.072 0.097 0.034 0.019 0.097 0.1 0.071 0.031 0.12 0.048 0.032 0 0.001 0.003 0.006 0.003 0.002 0.008 0.011 0.039 0.388 0.513 0.432 0.368 0.281 0.093 0.048 0.063 0.042 0.03 0.066 0.249 0.367 0.447 0.495 0.684 0.981 0.476 0.21 0.237 0.099 0.086 0.084 0.041 0.023 0.282 0.15 0.004 0.031 0.015 0.01 0.051 0.133 0.079 0.036 0.026 0.011 0.009 0.061 0.07 0.072 0.092 0.086 0.062 0.023 0.063 0 0 0.028 0.034 0.015 0.005 0.001 0.002 0.012 0.013 0.013 0.01 0.01 0.057 0.11 0.086 0.073 0.384 0.07 0.023 0.044 0.141 0.188 0.255 0.098 0.077 0.788 0.41 0.374 0.127 0.038 0.022 0.019 0.013 0.003 0.001 0 0 0.008 0.008 0.006 0.009 0.019 0.037 0.033 0.041 0.056 0.054 0.068 0.037 0.016 0.03 0.041 0.026 0.025 0.035 0.032 0.017 0.015 0.004 0.001 0.025 0.066 0.051 0.099 0.138 0.166 0.363 0.073 0.363 0.088 0.115 0.162 0.581 0.356 0.21 0 0.119 0.144 0.094 0.093 0.075 0.067 0.09 0.094 0.116 0.109 0.102 0.06 0.077 0.096 0.132 0.132 0.175 0.224 0.068 0.054 0.349 0.369 0.162 0.147 0.138 0.088 0.108 0.062 0.071 0.12 0.091 0.21 0.162 0.099 0.081 0.041 0.031 0.017 0.009 0.083 0.147 0.451 0.832 0.931 0.963 0.889 0.624 0.682 0.459 0.999 0.629 0.056 0.069 0.055 0.027 0.032 0.08 0.069 0.057 0.05 0.074 0.081 0.066 0.053 0.065 0.142 0.058 0.113 0.09 0.17 0.856 0.646 0.71 0.478 0.84 0.882 0.756 0.405 0.377 0.299 0.316 0.258 0.253 0.239 0.213 0.3 0.025 0.01 0.02 0.021 0.007 0.021 0.008 0.003 0.003 0.014 0.007 0.009 0.012 0.014 0.016 0.015 0.501 0 0 0.001 0.001 0 0.001 0.002 0.001 0.002 0.002 0 0.002 0.001 0.002 0.001 0.002 0.002 0.002 0.002 0.001 0.002 0.002 0.002 0.002 0.002 0.002 0.002 0.001 0.004 0.001 0.001 0 0 0.001 0.006 0.003 0 0 0.001 0 0 0 0.002 0.002 0.001 0.003 0.013 0.031 0.058 0.061 0.051 0.059 0.036 0.014 0.012 0.012 0.007 0.005 0.005 0.002 0 0.002 0.003 0.003 0.001 0.004 0.005 0.007 0.007 0.004 0.006 0.009 0.004 0.002 0.002 0.002 0.002 0.001 0 0.005 0.004 0.005 0.018 0.02 0.04 0.016 0.014 0.013 0.014 0.031 0.007 0.007 0.022 0.014 0.022 0.012 0.022 0.017 0.014 0.021 0.011 0.011 0.008 0.022 0.017 0.01 0.009 0.022 0.009 0.008 0.011 0.01 0.003 0.001 0.003 0.002 0.001 0.004 0.001 0 0.001 0.001 0.002 0.003 0.001 0.001 0.005 0.003 0.003 0 0 0.004 0.001 0.001 0 0.001 0 0 0 0 0 0 0 0 0 0.001 0.001 0.002 0.002 0 0 0 0.001 0.001 0.001 0.001 0.002 0 0.001 0.001 0.001 0.001 0.002 0.002 0.002 0.002 0.003 0.005 0.003 0.007 0.004 0.004 0.003 0.004 0.002 0.001 0 0.01 0.01 0.005 0.003 0.002 0.003 0.002 0.002 0.002 0.002 0.002 0.002 0.003 0.002 0.002 0.002 0.002 0.001 0 0 0.003 0.004 0.002 0.001 0.001 0.001 0.001 0 0.001 0.001 0.001 0.002 0.002 0.002 0.001 0.001 0 0 0.001 0 0.002 0.003 0.005 0.006 0.006 0.006 0.005 0.004 0.004 0.006 0.005 0 0 0 0.002 0.002 0.002 0.001 0 0.001 0.003 0.003 0 0 0.003 0.002 0 0.002 0 0.003 0.005 0.003 0.005 0.004 0.006 0.006 0.006 0.003 0.003 0.002 0.002 0.002 0 0 0 0 0 0 0 0 0 0.001 0.002 0.001 0 0.001 0.001 0.001 0.001 0.001 0.001 0.003 0.005 0.108 0.004 
0.008 1 0.055 0.058 0.03 0.047 0.043 0.016 0.038 0.031 0.009 0.013 0.04 0.03 0.011 0.012 0.018 0.025 0.037 0.034 0.031 0.035 0.024 0.022 0.02 0.008 0.016 0.022 0.017 0.012 0.008 0.007 0.005 0.004 0.004 0.008 0.01 0.013 0.027 0.014 0.007 0.025 0.018 0.011 0.008 0.014 0.01 0.005 0 0 0 0 0 0 0 0 0.004 0.007 0.008 0.01 0.011 0.014 0.004 0.002 0.002 0.001 0.002 0.001 0.007 0.007 0.007 0.006 0.006 0.009 0.007 0.003 0.006 0.003 0.003 0.002 0 0 0.001 0.001 0 0.001 0 0 0.001 0.004 0.002 0.003 0.003 0.001 0.001 0.007 0.006 0.006 0.006 0.006 0.006 0.003 0.005 0 0 0.004 0.003 0.002 0.002 0 0 0 0.001 0.001 0.001 0.002 0.001 0.001 0.001 0.001 0.006 0.002 0 0 0.002 0.004 0.006 0.002 0.002 0.008 0.004 0.004 0.001 0 0.002 0 0 0 0 0 0 0.008 0.008 0.006 0.005 0.01 0.02 0.02 0.029 0.045 0.027 0.024 0.033 0.013 0.039 0.04 0.023 0.027 0.044 0.037 0.014 0.01 0.004 0.002 0.018 0.013 0.01 0.026 0.016 0.017 0.012 0.005 0.008 0 0.001 0.001 0.003 0.002 0.001 0 0.006 0.008 0.008 0.009 0.01 0.01 0.02 0.021 0.025 0.017 0.014 0.002 0.002 0.001 0.002 0.002 0.003 0.004 0.002 0 0.004 0.004 0.002 0.003 0.003 0.002 0.005 0.006 0.002 0.004 0.004 0.004 0.004 0.001 0.008 0.003 0.003 0.001 0.002 0.001 0.003 0.005 0.008 0.009 0.009 0.009 0.007 0.006 0.011 0.009 0.004 0.006 0.007 0.006 0.023 0.027 0.041 0.078 0.069 0.07 0.078 0.053 0.054 0.037 0.058 0.023 0.004 0.019 0 0.002 0.009 0.006 0.007 0.005 0.008 0.009 0.009 0.004 0.003 0.004 0.003 0.003 0.003 0.002 0.002 0.003 0.007 0.005 0.015 0.01 0.004 0.01 0.003 0 0.001 0.005 0.002 0.001 0.003 0.004 0.003 0.003 0.004 0.01 0.028 0.045 0.038 0.012 0.076 0.064 0.029 0.03 0.074 0.06 0.038 0.024 0.033 0.061 0.096 0.097 0.104 0.086 0.05 0.101 0.093 0.048 0.05 0.084 0.077 0.047 0.024 0.312 0.123 0.095 0.026 0.042 0.04 0.066 0.064 0.036 0.033 0.055 0.052 0.04 0.024 0.055 0.038 0.024 0.008 0.023 0.053 0.076 0.068 0.058 0.067 0.067 0.152 0.417 0.511 0.379 0.311 0.22 0.078 0.03 0.066 0.051 0.049 0.054 0.198 0.281 0.368 0.463 0.654 0.973 0.49 0.236 0.278 0.132 0.141 0.128 0.024 0.01 0.405 0.229 0.124 0.114 0.085 0.077 0.112 0.152 0.093 0.049 0.067 0.027 0.026 0.107 0.087 0.134 0.157 0.095 0.11 0.054 0.094 0.018 0.022 0.031 0.077 0.053 0.03 0.025 0.061 0.032 0.029 0.035 0.039 0.02 0.056 0.101 0.088 0.054 0.43 0.066 0.025 0.038 0.144 0.189 0.241 0.113 0.082 0.742 0.386 0.358 0.108 0.048 0.033 0.022 0.025 0.03 0.032 0.008 0.006 0.007 0.007 0.004 0.008 0.018 0.022 0.024 0.04 0.045 0.054 0.063 0.023 0.012 0.012 0.018 0.01 0.015 0.023 0.02 0.007 0.011 0.002 0.002 0.023 0.084 0.047 0.089 0.091 0.14 0.352 0.048 0.369 0.378 0.225 0.204 0.562 0.395 0.153 0 0.184 0.193 0.084 0.079 0.051 0.057 0.083 0.082 0.103 0.096 0.102 0.06 0.076 0.098 0.076 0.088 0.142 0.162 0.048 0.017 0.29 0.328 0.258 0.129 0.12 0.034 0.074 0.044 0.072 0.052 0.054 0.153 0.128 0.102 0.094 0.116 0.09 0.02 0.079 0 0.156 0.447 0.773 0.877 0.908 0.841 0.604 0.652 0.451 0.996 0.531 0 0 0 0.025 0.028 0.076 0.044 0.047 0.023 0.06 0.064 0.031 0.054 0.049 0.124 0.052 0.098 0 0.162 0.819 0.585 0.677 0.376 0.837 0.836 0.711 0.401 0.354 0.189 0.302 0.237 0.158 0.078 0.073 0.262 0.008 0.006 0.016 0.037 0.013 0.034 0.014 0.022 0.02 0.026 0.014 0.01 0.027 0.028 0.019 0.015 0.477 0.001 0.198 
0.048 0.033 1 0.905 0.365 0.644 0.427 0.156 0.375 0.289 0.118 0.151 0.406 0.301 0.167 0.148 0.156 0.232 0.325 0.262 0.264 0.307 0.209 0.184 0.155 0.076 0.111 0.146 0.118 0.08 0.043 0.027 0.009 0.007 0.029 0.069 0.059 0.131 0.252 0.087 0.048 0.246 0.183 0.131 0.083 0.139 0.047 0.023 0 0 0.001 0.001 0.002 0.003 0.005 0.009 0.022 0.046 0.059 0.104 0.128 0.186 0.066 0.018 0.031 0.015 0.018 0.025 0.099 0.079 0.077 0.068 0.052 0.051 0.057 0.019 0.015 0.004 0.003 0.003 0.002 0.001 0.015 0.008 0 0.002 0.001 0.001 0.001 0.009 0.008 0.005 0.011 0.007 0.004 0.037 0.044 0.038 0.027 0.026 0.03 0.012 0.04 0 0 0.016 0.013 0.005 0.002 0 0.001 0.003 0.008 0.003 0.004 0.005 0.002 0.006 0.003 0.004 0.02 0.005 0 0.001 0.009 0.015 0.019 0.019 0.015 0.047 0.025 0.024 0.01 0.002 0.018 0.009 0.009 0.002 0.001 0 0 0.048 0.06 0.034 0.035 0.112 0.23 0.226 0.363 0.598 0.27 0.264 0.268 0.125 0.274 0.326 0.186 0.163 0.251 0.235 0.115 0.089 0.042 0.021 0.109 0.126 0.078 0.238 0.171 0.153 0.091 0.028 0.05 0.013 0.01 0.014 0.039 0.025 0.016 0 0.03 0.036 0.048 0.05 0.046 0.083 0.141 0.148 0.197 0.146 0.107 0.037 0.046 0.04 0.043 0.041 0.041 0.061 0.017 0.014 0.051 0.047 0.021 0.017 0.011 0.033 0.038 0.021 0.02 0.045 0.038 0.06 0.073 0.054 0.088 0.034 0.03 0.019 0.01 0.029 0.049 0.034 0.049 0.057 0.059 0.061 0.046 0.04 0.054 0.056 0.055 0.073 0.101 0.063 0.149 0.19 0.394 0.621 0.531 0.494 0.672 0.492 0.693 0.366 0.799 0.275 0.079 0.214 0.011 0.02 0.048 0.04 0.048 0.038 0.056 0.059 0.049 0.03 0.027 0.035 0.035 0.029 0.041 0.025 0.022 0.02 0.03 0.04 0.109 0.032 0.01 0.104 0.036 0.012 0.018 0.057 0.023 0.015 0.021 0.042 0.02 0.017 0.04 0.003 0.004 0.01 0.008 0.002 0.013 0.01 0.006 0.003 0.015 0.008 0.009 0.009 0.006 0.017 0.018 0.016 0.017 0.017 0.007 0.011 0.012 0.006 0.007 0.011 0.01 0.006 0.002 0.023 0.007 0.003 0.01 0.015 0.021 0.051 0.019 0.006 0.008 0.009 0.007 0.006 0.002 0.005 0.004 0.002 0.045 0.151 0.39 0.605 0.726 0.573 0.649 0.389 0.136 0.079 0.071 0.045 0.035 0.026 0.01 0.01 0.016 0.018 0.018 0.009 0.016 0.025 0.032 0.033 0.028 0.04 0.058 0.023 0.022 0.011 0.01 0.01 0.004 0.002 0.036 0.019 0.042 0.163 0.158 0.415 0.187 0.144 0.131 0.129 0.304 0.066 0.049 0.182 0.115 0.167 0.09 0.14 0.142 0.09 0.172 0.059 0.072 0.087 0.209 0.144 0.096 0.08 0.208 0.073 0.051 0.075 0.075 0.03 0.004 0.008 0.006 0.003 0.021 0.002 0.001 0.001 0.006 0.007 0.007 0.004 0.004 0.027 0.017 0.016 0.003 0.003 0.03 0.011 0.008 0.009 0.012 0.004 0.004 0 0 0 0.001 0.002 0.003 0.004 0.007 0.01 0.009 0.01 0.002 0.002 0.006 0.004 0.005 0.005 0.004 0.004 0.002 0.001 0 0 0.004 0.01 0.004 0.019 0.012 0.012 0.022 0.039 0.046 0.038 0.02 0.016 0.034 0.028 0.011 0 0.076 0.079 0.036 0.033 0.03 0.027 0.019 0.018 0.018 0.014 0.011 0.004 0.006 0.009 0.005 0.005 0.009 0.011 0.006 0.002 0.014 0.013 0.013 0.007 0.006 0 0.001 0.001 0.002 0.005 0.005 0.01 0.009 0.011 0.007 0.009 0.007 0.002 0.005 0 0.008 0.015 0.037 0.039 0.042 0.044 0.033 0.028 0.029 0.041 0.027 0 0 0 0.005 0.008 0.015 0.008 0.009 0.004 0.011 0.011 0.006 0.01 0.009 0.019 0.008 0.017 0 0.008 0.031 0.024 0.026 0.015 0.043 0.042 0.033 0.029 0.012 0.009 0.014 0.014 0.012 0.005 0.005 0.006 0 0 0.002 0.001 0 0.009 0.006 0.002 0.006 0.007 0.009 0.011 0.007 0.008 0.014 0.021 0.033 0.007 0.017 
0.043 0.027 0.725 1 0.371 0.566 0.382 0.163 0.346 0.265 0.108 0.134 0.363 0.292 0.186 0.161 0.146 0.201 0.297 0.25 0.243 0.283 0.193 0.176 0.135 0.074 0.085 0.134 0.106 0.072 0.046 0.035 0.011 0.009 0.042 0.076 0.075 0.137 0.227 0.076 0.039 0.235 0.178 0.12 0.063 0.125 0.045 0.024 0 0 0.003 0.003 0.003 0.002 0.002 0.003 0.012 0.037 0.045 0.079 0.095 0.118 0.04 0.019 0.025 0.016 0.015 0.017 0.066 0.062 0.057 0.053 0.036 0.044 0.039 0.01 0.011 0.006 0.004 0.004 0.004 0.002 0.009 0.006 0.001 0.002 0.002 0.001 0.003 0.01 0.006 0.008 0.01 0.008 0.008 0.034 0.05 0.039 0.038 0.037 0.032 0.008 0.039 0 0 0.02 0.016 0.01 0.001 0 0.001 0.001 0.005 0.003 0.003 0.005 0.003 0.006 0.004 0.003 0.021 0.008 0.001 0.002 0.009 0.009 0.011 0.013 0.009 0.035 0.019 0.016 0.006 0.002 0.014 0.011 0.008 0.003 0.002 0 0 0.06 0.071 0.051 0.041 0.122 0.228 0.213 0.314 0.511 0.237 0.216 0.193 0.101 0.211 0.257 0.15 0.132 0.193 0.171 0.079 0.07 0.029 0.018 0.107 0.108 0.069 0.21 0.147 0.131 0.079 0.04 0.063 0.021 0.016 0.019 0.038 0.017 0.008 0 0.047 0.057 0.065 0.066 0.06 0.094 0.146 0.146 0.184 0.125 0.086 0.038 0.039 0.027 0.024 0.025 0.03 0.045 0.013 0.008 0.039 0.036 0.016 0.014 0.01 0.017 0.02 0.013 0.017 0.022 0.024 0.053 0.058 0.043 0.068 0.03 0.027 0.012 0.006 0.023 0.034 0.03 0.048 0.048 0.052 0.055 0.039 0.033 0.058 0.047 0.04 0.061 0.086 0.052 0.119 0.146 0.341 0.52 0.452 0.413 0.56 0.431 0.668 0.308 0.578 0.201 0.06 0.165 0.009 0.019 0.036 0.029 0.045 0.036 0.052 0.054 0.047 0.028 0.028 0.03 0.024 0.023 0.038 0.017 0.011 0.013 0.03 0.037 0.093 0.023 0.007 0.089 0.02 0.012 0.021 0.047 0.02 0.013 0.017 0.031 0.015 0.015 0.032 0.002 0.004 0.008 0.007 0 0.01 0.008 0.004 0.004 0.011 0.008 0.003 0.001 0.005 0.008 0.014 0.014 0.014 0.011 0.008 0.013 0.013 0.004 0.005 0.013 0.011 0.005 0.001 0.023 0.009 0.009 0.009 0.011 0.022 0.052 0.018 0.01 0.009 0.014 0.012 0.009 0.001 0.007 0.006 0.004 0.032 0.127 0.313 0.481 0.565 0.424 0.47 0.279 0.092 0.055 0.05 0.036 0.03 0.024 0.008 0.01 0.016 0.016 0.017 0.012 0.016 0.024 0.031 0.031 0.023 0.029 0.04 0.016 0.013 0.008 0.008 0.008 0.001 0 0.028 0.014 0.034 0.136 0.139 0.323 0.143 0.112 0.096 0.11 0.245 0.051 0.038 0.141 0.105 0.137 0.083 0.109 0.112 0.07 0.138 0.053 0.062 0.054 0.152 0.107 0.068 0.061 0.159 0.055 0.038 0.051 0.047 0.022 0.002 0.006 0.003 0.003 0.015 0.001 0 0 0.002 0.003 0.005 0.003 0.003 0.023 0.012 0.012 0.005 0.002 0.02 0.01 0.009 0.01 0.012 0.004 0.002 0 0 0 0 0 0.002 0.002 0.007 0.009 0.008 0.01 0.005 0.002 0.002 0.005 0.003 0 0.003 0.003 0.002 0 0 0 0.003 0.013 0.006 0.011 0.012 0.013 0.024 0.04 0.038 0.026 0.011 0.012 0.024 0.018 0.007 0 0.073 0.064 0.036 0.035 0.021 0.017 0.015 0.014 0.012 0.01 0.008 0.004 0.006 0.006 0.003 0.004 0.004 0.004 0.003 0.001 0.009 0.011 0.011 0.004 0.002 0.001 0.003 0.003 0.003 0.001 0.001 0.004 0.007 0.008 0.009 0.008 0.007 0.004 0.004 0 0.011 0.015 0.027 0.032 0.035 0.035 0.023 0.019 0.032 0.03 0.018 0 0 0 0.004 0.004 0.009 0.006 0.005 0.005 0.009 0.011 0.006 0.008 0.01 0.015 0.003 0.011 0 0.008 0.024 0.019 0.016 0.013 0.033 0.035 0.027 0.018 0.013 0.007 0.012 0.012 0.006 0.004 0.004 0.007 0.001 0.003 0.004 0.003 0.001 0.011 0.004 0.003 0.008 0.012 0.006 0.011 0.013 0.014 0.014 0.014 0.023 0.004 0.013 
0.031 0.031 0.416 0.54 1 0.382 0.268 0.404 0.36 0.299 0.121 0.147 0.363 0.592 0.258 0.21 0.183 0.221 0.313 0.259 0.251 0.296 0.205 0.166 0.14 0.067 0.101 0.13 0.096 0.059 0.024 0.027 0.005 0.004 0.047 0.077 0.069 0.13 0.26 0.079 0.046 0.27 0.195 0.15 0.123 0.129 0.051 0.036 0 0 0 0.001 0.001 0.001 0.002 0.002 0.021 0.028 0.035 0.056 0.068 0.085 0.026 0.009 0.015 0.006 0.004 0.011 0.043 0.042 0.041 0.04 0.032 0.032 0.032 0.01 0.01 0.001 0.001 0.001 0.001 0.001 0.009 0.006 0 0.002 0.001 0.001 0.004 0.008 0.006 0.004 0.007 0.007 0.007 0.037 0.052 0.044 0.036 0.038 0.036 0.014 0.042 0 0 0.022 0.013 0.006 0 0 0 0 0 0 0 0.001 0.001 0.005 0.004 0.004 0.016 0.007 0.001 0.002 0.008 0.009 0.012 0.011 0.007 0.028 0.016 0.014 0.001 0 0.004 0.002 0.001 0 0 0 0 0.127 0.163 0.1 0.088 0.277 0.534 0.386 0.281 0.358 0.149 0.14 0.132 0.064 0.155 0.177 0.104 0.105 0.143 0.126 0.052 0.051 0.024 0.014 0.082 0.108 0.077 0.22 0.156 0.135 0.081 0.032 0.052 0.014 0.012 0.011 0.037 0.025 0.011 0 0.033 0.046 0.056 0.058 0.05 0.093 0.15 0.154 0.186 0.143 0.103 0.026 0.024 0.026 0.025 0.026 0.027 0.04 0.013 0.01 0.031 0.024 0.007 0.007 0.006 0.017 0.017 0.009 0.013 0.022 0.024 0.046 0.058 0.032 0.081 0.035 0.031 0.02 0.011 0.027 0.047 0.033 0.047 0.052 0.052 0.051 0.033 0.029 0.055 0.035 0.036 0.05 0.059 0.056 0.095 0.115 0.304 0.34 0.292 0.272 0.376 0.354 0.391 0.235 0.355 0.133 0.044 0.105 0.01 0.021 0.027 0.022 0.027 0.018 0.048 0.05 0.043 0.029 0.026 0.022 0.02 0.017 0.03 0.015 0.014 0.012 0.019 0.01 0.049 0.011 0.005 0.05 0.01 0.003 0.007 0.025 0.005 0.006 0.01 0.017 0.008 0.007 0.037 0 0.001 0.003 0.005 0 0.008 0.007 0.004 0.004 0.007 0.007 0.004 0.002 0.004 0.007 0.012 0.011 0.011 0.01 0.009 0.007 0.008 0.006 0.005 0.007 0.007 0.006 0.002 0.02 0.009 0.007 0.003 0.008 0.011 0.032 0.015 0.004 0.004 0.006 0.006 0.004 0.002 0.003 0.003 0.001 0.029 0.087 0.202 0.306 0.357 0.27 0.311 0.202 0.082 0.053 0.048 0.033 0.027 0.02 0.006 0.003 0.008 0.006 0.008 0.004 0.016 0.019 0.024 0.025 0.025 0.035 0.041 0.015 0.012 0.004 0.006 0.006 0 0 0.019 0.009 0.03 0.099 0.091 0.205 0.098 0.086 0.079 0.07 0.174 0.03 0.023 0.1 0.068 0.1 0.058 0.078 0.077 0.051 0.097 0.032 0.04 0.041 0.106 0.069 0.047 0.045 0.111 0.038 0.031 0.036 0.047 0.021 0 0.006 0.004 0.005 0.019 0.002 0.001 0.001 0.008 0.008 0.009 0.004 0.003 0.026 0.017 0.014 0.006 0.002 0.011 0.006 0.003 0.002 0.004 0.001 0.001 0 0 0 0 0 0 0 0.002 0.003 0.003 0.006 0.003 0 0.001 0.003 0.001 0.001 0.002 0.001 0.001 0 0 0 0.003 0.007 0.005 0.009 0.009 0.01 0.018 0.018 0.034 0.022 0.01 0.01 0.024 0.014 0.004 0 0.049 0.048 0.021 0.02 0.01 0.011 0.012 0.01 0.01 0.005 0.006 0.003 0.003 0.003 0.003 0.003 0.006 0.008 0.002 0 0.012 0.012 0.01 0.007 0.008 0.001 0.002 0.001 0.004 0.003 0.002 0.006 0.007 0.006 0.006 0.004 0.003 0.001 0.006 0 0.008 0.016 0.033 0.037 0.038 0.032 0.023 0.022 0.026 0.036 0.02 0 0 0 0.001 0.002 0.006 0.004 0.003 0.002 0.003 0.006 0 0.006 0.003 0.009 0.002 0.006 0 0.009 0.028 0.02 0.023 0.014 0.035 0.033 0.028 0.017 0.013 0.008 0.008 0.005 0.005 0.002 0.002 0.012 0 0.001 0.001 0.001 0 0.005 0.002 0.002 0.004 0.006 0.006 0.006 0.009 0.008 0.013 0.014 0.02 0.004 0.006 
0.028 0.021 0.499 0.536 0.262 1 0.548 0.147 0.251 0.195 0.084 0.108 0.277 0.212 0.138 0.115 0.119 0.159 0.223 0.181 0.186 0.208 0.132 0.102 0.092 0.039 0.062 0.074 0.076 0.045 0.026 0.023 0.007 0.007 0.029 0.05 0.05 0.075 0.17 0.059 0.029 0.196 0.152 0.108 0.062 0.112 0.049 0.03 0 0 0 0 0 0 0.001 0.004 0.011 0.039 0.044 0.064 0.07 0.106 0.034 0.015 0.02 0.014 0.007 0.018 0.05 0.045 0.047 0.043 0.035 0.032 0.043 0.017 0.01 0.005 0.003 0.003 0.001 0 0.009 0.003 0 0.004 0.004 0 0.006 0.017 0.01 0.01 0.009 0.007 0.006 0.029 0.037 0.028 0.027 0.027 0.023 0.009 0.033 0 0 0.015 0.014 0.005 0.002 0 0 0.004 0.006 0.005 0.004 0.009 0.003 0.006 0.007 0.005 0.009 0.003 0.002 0.003 0.004 0.006 0.009 0.009 0.005 0.029 0.014 0.013 0.003 0.001 0.008 0.004 0.003 0.001 0.001 0 0 0.056 0.071 0.043 0.039 0.108 0.204 0.234 0.533 0.917 0.304 0.267 0.204 0.093 0.183 0.221 0.123 0.112 0.165 0.148 0.054 0.046 0.016 0.009 0.081 0.063 0.054 0.162 0.127 0.116 0.066 0.023 0.042 0.013 0.011 0.015 0.033 0.02 0.012 0 0.027 0.036 0.036 0.038 0.031 0.064 0.108 0.109 0.146 0.103 0.072 0.021 0.018 0.02 0.016 0.016 0.02 0.029 0.009 0.009 0.029 0.023 0.009 0.009 0.005 0.014 0.018 0.014 0.011 0.02 0.019 0.034 0.049 0.027 0.036 0.018 0.01 0.006 0.003 0.012 0.023 0.028 0.037 0.042 0.043 0.045 0.03 0.027 0.044 0.036 0.041 0.053 0.072 0.057 0.088 0.107 0.263 0.386 0.323 0.285 0.421 0.318 0.538 0.273 0.414 0.168 0.055 0.137 0.011 0.019 0.031 0.021 0.028 0.023 0.043 0.046 0.038 0.026 0.025 0.022 0.021 0.014 0.022 0.012 0.01 0.012 0.021 0.029 0.077 0.026 0.006 0.092 0.027 0.009 0.022 0.046 0.013 0.009 0.019 0.031 0.016 0.015 0.031 0.001 0.003 0.007 0.007 0.001 0.01 0.008 0.005 0.005 0.009 0.008 0.003 0.001 0.003 0.013 0.017 0.017 0.016 0.016 0.009 0.008 0.011 0.006 0.004 0.006 0.006 0.005 0.003 0.015 0.005 0.004 0.009 0.012 0.016 0.034 0.016 0.005 0.004 0.007 0.008 0.007 0.002 0.004 0.003 0.001 0.041 0.109 0.221 0.32 0.395 0.306 0.369 0.221 0.071 0.04 0.037 0.026 0.021 0.02 0.01 0.002 0.009 0.008 0.009 0.002 0.011 0.018 0.022 0.025 0.016 0.022 0.031 0.016 0.009 0.002 0.002 0.002 0 0 0.019 0.008 0.026 0.092 0.083 0.205 0.095 0.064 0.077 0.082 0.193 0.038 0.03 0.108 0.074 0.106 0.066 0.096 0.092 0.049 0.1 0.029 0.032 0.041 0.121 0.08 0.053 0.046 0.113 0.045 0.03 0.037 0.035 0.016 0.001 0.001 0.001 0.001 0.007 0.002 0 0 0.002 0.002 0.004 0.002 0.002 0.016 0.01 0.008 0.003 0.001 0.014 0.005 0.004 0.006 0.007 0.001 0.001 0 0.001 0.001 0.001 0.001 0.003 0.003 0.006 0.006 0.005 0.008 0.005 0.002 0.002 0.005 0.002 0 0.003 0.005 0.002 0 0 0 0.004 0.007 0.006 0.016 0.012 0.012 0.015 0.029 0.032 0.023 0.012 0.012 0.018 0.016 0.007 0 0.054 0.048 0.028 0.022 0.014 0.017 0.015 0.013 0.015 0.014 0.014 0.004 0.007 0.002 0.004 0.004 0.007 0.009 0.004 0.002 0.01 0.01 0.006 0.003 0.003 0.002 0.003 0.002 0.001 0.004 0.004 0.011 0.013 0.01 0.004 0.002 0.001 0 0.003 0 0.007 0.017 0.026 0.027 0.029 0.028 0.019 0.018 0.023 0.023 0.014 0 0 0 0.002 0.002 0.008 0.005 0.007 0.001 0.006 0.007 0.004 0.007 0.004 0.012 0.003 0.008 0 0.009 0.021 0.014 0.017 0.01 0.027 0.028 0.025 0.012 0.01 0.007 0.007 0.005 0.006 0.001 0.002 0.008 0.001 0.001 0.002 0.003 0.002 0.006 0.001 0.002 0.003 0.006 0.003 0.002 0.003 0.005 0.006 0.006 0.014 0.001 0.006 
0.019 0.015 0.264 0.298 0.155 0.459 1 0.086 0.184 0.137 0.05 0.059 0.19 0.138 0.082 0.072 0.068 0.1 0.15 0.111 0.107 0.137 0.095 0.079 0.073 0.036 0.038 0.052 0.046 0.025 0.011 0.016 0.004 0.003 0.023 0.036 0.036 0.067 0.121 0.042 0.024 0.126 0.099 0.075 0.037 0.061 0.026 0.011 0 0 0.001 0.001 0.002 0.002 0.002 0.004 0.006 0.02 0.022 0.036 0.038 0.056 0.02 0.008 0.01 0.005 0.004 0.005 0.028 0.03 0.032 0.027 0.022 0.021 0.022 0.013 0.013 0.007 0.006 0.006 0.003 0.002 0.004 0.003 0 0.001 0.002 0 0 0.005 0.002 0.001 0.002 0.002 0.002 0.012 0.02 0.014 0.014 0.013 0.013 0.005 0.013 0 0 0.007 0.004 0.002 0 0 0 0.001 0.001 0.002 0.001 0.003 0.001 0.001 0.001 0.002 0.01 0.003 0 0.001 0.005 0.005 0.007 0.004 0.004 0.019 0.013 0.01 0.002 0.001 0.005 0.001 0.001 0 0 0 0 0.02 0.03 0.019 0.02 0.059 0.116 0.119 0.251 0.425 0.157 0.132 0.103 0.046 0.095 0.119 0.065 0.064 0.082 0.082 0.028 0.024 0.01 0.004 0.045 0.055 0.035 0.106 0.059 0.058 0.04 0.014 0.031 0.008 0.005 0.005 0.015 0.011 0.005 0 0.017 0.021 0.027 0.031 0.028 0.042 0.076 0.078 0.091 0.065 0.048 0.025 0.016 0.016 0.008 0.008 0.009 0.012 0.003 0.003 0.011 0.011 0.004 0.007 0.004 0.003 0.007 0.006 0.004 0.006 0.009 0.014 0.023 0.017 0.038 0.012 0.011 0.004 0.002 0.012 0.02 0.017 0.024 0.024 0.026 0.029 0.023 0.021 0.031 0.021 0.021 0.031 0.039 0.027 0.045 0.056 0.148 0.229 0.201 0.182 0.247 0.185 0.284 0.268 0.238 0.095 0.022 0.071 0.004 0.009 0.02 0.013 0.017 0.015 0.021 0.027 0.024 0.01 0.01 0.009 0.01 0.01 0.012 0.01 0.007 0.008 0.009 0.012 0.035 0.011 0.002 0.037 0.016 0.005 0.007 0.018 0.004 0.005 0.008 0.012 0.007 0.006 0.013 0.001 0.003 0.002 0.002 0.001 0.005 0.004 0 0 0.005 0.004 0.003 0.003 0.002 0.004 0.008 0.006 0.007 0.006 0.005 0.008 0.005 0.003 0.002 0.004 0.004 0.001 0.001 0.011 0.004 0.003 0.003 0.006 0.006 0.018 0.006 0.003 0.002 0.004 0.002 0.002 0.001 0.002 0.001 0.001 0.016 0.046 0.123 0.205 0.217 0.17 0.203 0.129 0.043 0.035 0.029 0.017 0.012 0.007 0.006 0 0.005 0.005 0.005 0.002 0.008 0.013 0.014 0.019 0.016 0.019 0.028 0.009 0.007 0.005 0.004 0.004 0.002 0.002 0.012 0.008 0.017 0.056 0.052 0.132 0.067 0.049 0.045 0.041 0.108 0.018 0.011 0.061 0.038 0.06 0.032 0.056 0.057 0.038 0.056 0.025 0.027 0.027 0.066 0.04 0.029 0.026 0.067 0.027 0.019 0.024 0.02 0.007 0 0 0 0 0.008 0 0.001 0.001 0.002 0.003 0.005 0.002 0.001 0.015 0.011 0.011 0.006 0.003 0.007 0.003 0.003 0.003 0.003 0.001 0.001 0.002 0.002 0.002 0.001 0.002 0.002 0.002 0.002 0.002 0.003 0.002 0 0 0.001 0 0 0.001 0.001 0.001 0 0 0 0 0.001 0.006 0.003 0.005 0.006 0.007 0.013 0.011 0.021 0.014 0.005 0.004 0.016 0.01 0.004 0 0.025 0.023 0.008 0.008 0.008 0.007 0.006 0.007 0.007 0.006 0.005 0.001 0.002 0.002 0.002 0.001 0.002 0.004 0 0 0.005 0.004 0.004 0.002 0.002 0.001 0.003 0.001 0.002 0.002 0.004 0.003 0.003 0.003 0.005 0.003 0.002 0.001 0.002 0 0.008 0.013 0.017 0.017 0.019 0.018 0.01 0.008 0.016 0.02 0.012 0 0 0 0.003 0.003 0.005 0.001 0.001 0 0.005 0.005 0.002 0.003 0.002 0.004 0.004 0.006 0 0.009 0.015 0.01 0.01 0.006 0.017 0.017 0.018 0.007 0.011 0.005 0.004 0.004 0.003 0.002 0 0.004 0 0 0.001 0.001 0 0.002 0.001 0 0.001 0.001 0.001 0.002 0.001 0.001 0.002 0.004 0.009 0.002 0.006 
0.015 0.015 0.192 0.239 0.377 0.197 0.144 1 0.224 0.184 0.078 0.095 0.229 0.394 0.149 0.109 0.108 0.129 0.197 0.164 0.16 0.176 0.127 0.1 0.083 0.041 0.06 0.072 0.061 0.035 0.018 0.013 0.005 0.003 0.021 0.042 0.039 0.075 0.166 0.059 0.026 0.167 0.132 0.096 0.097 0.09 0.033 0.021 0 0 0 0 0 0 0.001 0.003 0.012 0.012 0.012 0.02 0.025 0.034 0.015 0.004 0.008 0.004 0.004 0.002 0.017 0.018 0.016 0.017 0.012 0.014 0.012 0.006 0.006 0 0 0 0 0 0.004 0.003 0 0 0 0 0 0.006 0.006 0.001 0.001 0 0 0.015 0.022 0.019 0.013 0.011 0.014 0.007 0.017 0 0 0.007 0.003 0.001 0 0.001 0.001 0.002 0.002 0 0 0 0.001 0.002 0.001 0.002 0.007 0 0 0 0.002 0.004 0.005 0.005 0.004 0.014 0.007 0.007 0.001 0.001 0.004 0.004 0.003 0.002 0.001 0 0 0.121 0.151 0.088 0.085 0.272 0.517 0.382 0.175 0.189 0.074 0.068 0.067 0.031 0.061 0.084 0.052 0.044 0.066 0.055 0.028 0.027 0.013 0.006 0.027 0.054 0.044 0.142 0.104 0.094 0.06 0.015 0.026 0.006 0.005 0.009 0.016 0.011 0.008 0 0.018 0.023 0.022 0.024 0.023 0.042 0.093 0.093 0.116 0.09 0.074 0.025 0.027 0.02 0.016 0.016 0.019 0.027 0.011 0.008 0.02 0.01 0.005 0.002 0.002 0.014 0.01 0.01 0.011 0.015 0.011 0.032 0.042 0.029 0.048 0.018 0.014 0.008 0.006 0.019 0.027 0.018 0.02 0.02 0.021 0.022 0.018 0.015 0.027 0.015 0.012 0.028 0.033 0.032 0.044 0.059 0.174 0.172 0.148 0.132 0.188 0.2 0.187 0.134 0.163 0.062 0.015 0.051 0.007 0.008 0.016 0.011 0.013 0.012 0.021 0.023 0.019 0.013 0.015 0.013 0.014 0.011 0.021 0.008 0.012 0.009 0.011 0.006 0.018 0.008 0.005 0.023 0.004 0.002 0.001 0.011 0.003 0.004 0.004 0.007 0.002 0.003 0.017 0 0.002 0.003 0.002 0.001 0.003 0.003 0.002 0.001 0.002 0.003 0.002 0.001 0.001 0.002 0.003 0.003 0.003 0.004 0.002 0.004 0.004 0.002 0.002 0.003 0.003 0.002 0.001 0.008 0.003 0.002 0.001 0.002 0.006 0.017 0.002 0.001 0.001 0.001 0 0 0.001 0.002 0.001 0.001 0.007 0.038 0.096 0.143 0.164 0.127 0.148 0.101 0.034 0.026 0.027 0.017 0.014 0.009 0.006 0.002 0.007 0.007 0.008 0.001 0.006 0.011 0.014 0.017 0.015 0.018 0.024 0.007 0.006 0.005 0.004 0.004 0 0 0.011 0.007 0.01 0.039 0.04 0.095 0.042 0.043 0.045 0.041 0.076 0.01 0.008 0.044 0.032 0.043 0.022 0.027 0.03 0.017 0.041 0.019 0.021 0.021 0.047 0.036 0.022 0.024 0.056 0.022 0.017 0.02 0.017 0.008 0 0.003 0.001 0.002 0.007 0 0 0 0 0 0 0 0 0.01 0.004 0.004 0.003 0.001 0.011 0.005 0.002 0.002 0.003 0.002 0.002 0 0 0 0 0 0.001 0.001 0.002 0.003 0.002 0.002 0 0 0 0 0 0.001 0.001 0.001 0 0.001 0.001 0.001 0.001 0.003 0.002 0.003 0.004 0.005 0.009 0.009 0.011 0.012 0.009 0.008 0.011 0.01 0 0 0.02 0.018 0.008 0.008 0.003 0.005 0.004 0.004 0.004 0.003 0.003 0.002 0.002 0.002 0.001 0.002 0.004 0.006 0.002 0 0.006 0.005 0.005 0 0 0 0 0 0 0.001 0.001 0.005 0.004 0.002 0.002 0.001 0.001 0 0.001 0 0.003 0.009 0.013 0.016 0.016 0.017 0.013 0.012 0.01 0.018 0.009 0 0 0 0 0 0.002 0.001 0.001 0.001 0.001 0.002 0 0.001 0 0.003 0.001 0.003 0 0.002 0.01 0.007 0.011 0.006 0.015 0.015 0.009 0.009 0.007 0.002 0.005 0.005 0.003 0.001 0.001 0.002 0 0 0 0 0 0.001 0.001 0.001 0.001 0 0 0.002 0.001 0.001 0.003 0.004 0.009 0.002 0.006 
0.067 0.025 0.394 0.433 0.405 0.37 0.31 0.275 1 0.743 0.316 0.319 0.909 0.558 0.408 0.344 0.356 0.539 0.801 0.652 0.636 0.724 0.52 0.416 0.343 0.16 0.227 0.277 0.216 0.111 0.053 0.07 0.028 0.016 0.105 0.186 0.194 0.339 0.623 0.193 0.102 0.668 0.468 0.33 0.143 0.334 0.129 0.09 0 0.002 0.004 0.005 0.004 0.004 0.009 0.014 0.061 0.052 0.061 0.078 0.086 0.099 0.033 0.011 0.015 0.008 0.009 0.013 0.063 0.059 0.062 0.062 0.059 0.071 0.052 0.019 0.02 0.011 0.008 0.008 0.005 0.002 0.023 0.009 0.002 0.003 0.004 0.005 0.007 0.014 0.012 0.008 0.02 0.012 0.006 0.107 0.129 0.118 0.108 0.105 0.114 0.035 0.113 0 0 0.046 0.04 0.026 0.007 0 0.002 0.004 0.005 0.004 0.004 0.004 0.004 0.007 0.007 0.007 0.025 0.007 0.001 0.004 0.011 0.02 0.028 0.021 0.017 0.061 0.036 0.032 0.005 0.001 0.01 0.007 0.005 0 0 0 0 0.06 0.066 0.037 0.041 0.131 0.255 0.216 0.239 0.351 0.151 0.141 0.151 0.071 0.159 0.194 0.1 0.099 0.162 0.156 0.07 0.058 0.029 0.015 0.101 0.224 0.157 0.548 0.388 0.363 0.211 0.094 0.13 0.035 0.024 0.029 0.072 0.027 0.014 0 0.108 0.138 0.14 0.147 0.127 0.211 0.371 0.375 0.488 0.336 0.251 0.09 0.073 0.054 0.053 0.051 0.062 0.084 0.026 0.027 0.074 0.054 0.021 0.02 0.013 0.036 0.042 0.022 0.027 0.044 0.041 0.098 0.132 0.082 0.159 0.059 0.05 0.026 0.016 0.052 0.096 0.075 0.097 0.097 0.101 0.108 0.073 0.06 0.135 0.077 0.065 0.072 0.088 0.123 0.179 0.21 0.597 0.432 0.383 0.333 0.502 0.662 0.387 0.387 0.375 0.144 0.055 0.122 0.029 0.058 0.064 0.055 0.065 0.049 0.104 0.109 0.094 0.055 0.063 0.06 0.05 0.039 0.078 0.038 0.037 0.03 0.029 0.014 0.055 0.022 0.008 0.045 0.008 0.003 0.008 0.023 0.01 0.006 0.012 0.018 0.011 0.01 0.071 0.001 0.002 0.007 0.006 0.003 0.009 0.007 0.001 0.001 0.009 0.008 0.006 0.004 0.004 0.007 0.011 0.009 0.009 0.011 0.008 0.008 0.008 0.005 0.006 0.008 0.008 0.001 0.003 0.018 0.005 0.003 0.004 0.009 0.015 0.04 0.015 0.007 0.005 0.009 0.005 0.004 0.005 0 0 0 0.027 0.1 0.229 0.358 0.374 0.284 0.36 0.225 0.076 0.047 0.043 0.037 0.033 0.023 0.006 0.004 0.006 0.009 0.009 0.005 0.023 0.032 0.035 0.035 0.026 0.029 0.037 0.014 0.011 0.009 0.009 0.008 0.002 0.002 0.023 0.015 0.023 0.108 0.103 0.249 0.12 0.087 0.084 0.079 0.208 0.055 0.045 0.117 0.077 0.11 0.067 0.092 0.086 0.065 0.113 0.054 0.068 0.054 0.144 0.098 0.068 0.064 0.14 0.053 0.038 0.048 0.046 0.014 0.002 0.004 0.004 0.002 0.011 0 0 0 0.001 0.003 0.006 0.002 0.002 0.024 0.014 0.014 0.002 0 0.02 0.007 0.006 0.004 0.006 0.004 0.001 0 0.002 0 0 0.003 0.004 0.002 0.006 0.007 0.004 0.004 0.002 0 0 0.003 0.001 0 0.002 0.001 0.001 0 0 0 0.002 0.007 0.005 0.008 0.005 0.007 0.017 0.023 0.034 0.023 0.012 0.009 0.024 0.016 0.008 0 0.057 0.055 0.022 0.022 0.016 0.02 0.014 0.011 0.008 0.007 0.007 0.005 0.007 0.008 0.002 0.002 0.005 0.006 0 0 0.01 0.013 0.007 0.006 0.001 0.001 0.003 0.002 0.002 0.002 0.003 0.006 0.008 0.008 0.01 0.009 0.008 0.002 0.01 0 0.01 0.018 0.029 0.032 0.033 0.033 0.021 0.015 0.024 0.03 0.017 0 0 0 0.002 0.003 0.008 0 0.003 0 0.005 0.007 0.003 0.008 0.004 0.008 0.002 0.005 0 0.009 0.026 0.019 0.015 0.014 0.03 0.032 0.029 0.019 0.012 0.006 0.013 0.012 0.01 0.002 0.001 0.009 0 0.001 0.001 0.001 0 0.003 0.003 0.005 0.004 0.004 0.007 0.004 0.005 0.005 0.007 0.007 0.024 0.009 0.012 
0.031 0.02 0.246 0.277 0.264 0.234 0.204 0.174 0.598 1 0.371 0.252 0.542 0.358 0.407 0.332 0.329 0.332 0.486 0.414 0.386 0.428 0.314 0.255 0.221 0.11 0.155 0.168 0.122 0.084 0.047 0.036 0.012 0.009 0.059 0.112 0.095 0.193 0.385 0.117 0.058 0.397 0.292 0.211 0.077 0.212 0.062 0.032 0 0 0.001 0 0.001 0.001 0.002 0.003 0.028 0.02 0.024 0.043 0.046 0.061 0.024 0.009 0.009 0.006 0.003 0.006 0.022 0.024 0.028 0.029 0.025 0.031 0.021 0.009 0.009 0.002 0.002 0.002 0.001 0 0.006 0.004 0.001 0.004 0.001 0 0.006 0.013 0.01 0.01 0.01 0.009 0.007 0.06 0.075 0.07 0.061 0.06 0.06 0.019 0.062 0 0 0.021 0.018 0.006 0.002 0 0 0.001 0.002 0.002 0.001 0.001 0.001 0.002 0.002 0.002 0.01 0.004 0.004 0.004 0.009 0.01 0.014 0.009 0.007 0.029 0.014 0.014 0.004 0.001 0.002 0.003 0.003 0 0 0 0 0.041 0.049 0.033 0.026 0.09 0.184 0.149 0.142 0.218 0.099 0.087 0.105 0.051 0.1 0.131 0.062 0.067 0.111 0.108 0.048 0.043 0.022 0.013 0.074 0.134 0.084 0.342 0.248 0.225 0.145 0.053 0.078 0.02 0.014 0.019 0.041 0.024 0.016 0 0.058 0.072 0.079 0.084 0.071 0.123 0.228 0.229 0.3 0.206 0.14 0.062 0.05 0.042 0.025 0.031 0.035 0.052 0.015 0.015 0.037 0.034 0.018 0.017 0.011 0.014 0.017 0.012 0.011 0.022 0.024 0.055 0.078 0.048 0.094 0.034 0.031 0.016 0.009 0.028 0.055 0.045 0.061 0.059 0.06 0.066 0.039 0.035 0.082 0.031 0.018 0.04 0.056 0.074 0.107 0.132 0.357 0.284 0.25 0.227 0.318 0.399 0.25 0.238 0.23 0.087 0.031 0.071 0.021 0.034 0.032 0.024 0.033 0.03 0.058 0.064 0.055 0.031 0.032 0.022 0.031 0.027 0.04 0.02 0.014 0.014 0.012 0.014 0.032 0.011 0.005 0.025 0.008 0.001 0.003 0.013 0.004 0.003 0.005 0.009 0.004 0.004 0.042 0.001 0.001 0.003 0.002 0.001 0.008 0.008 0.006 0.005 0.005 0.007 0.005 0.004 0.004 0.006 0.009 0.008 0.009 0.009 0.005 0.006 0.009 0.004 0.002 0.005 0.005 0.004 0.002 0.018 0.009 0.004 0.003 0.004 0.007 0.018 0.009 0.005 0.005 0.006 0.005 0.003 0 0.004 0.003 0.002 0.021 0.053 0.128 0.219 0.221 0.174 0.212 0.137 0.055 0.042 0.037 0.026 0.02 0.015 0.009 0.01 0.012 0.011 0.011 0.006 0.013 0.017 0.02 0.023 0.018 0.022 0.028 0.008 0.005 0.001 0.003 0.003 0 0 0.012 0.008 0.02 0.057 0.051 0.153 0.074 0.06 0.063 0.077 0.138 0.026 0.02 0.078 0.057 0.074 0.046 0.069 0.066 0.044 0.075 0.045 0.054 0.039 0.092 0.065 0.05 0.03 0.086 0.026 0.021 0.03 0.029 0.012 0.001 0.003 0.002 0.002 0.01 0 0 0.001 0.006 0.007 0.009 0.005 0.004 0.02 0.013 0.009 0.005 0.003 0.011 0.007 0.005 0.005 0.006 0.002 0.001 0 0 0 0 0 0.001 0.002 0.002 0.003 0.006 0.006 0.001 0.001 0 0.001 0 0 0 0.001 0 0 0 0 0.001 0.006 0.001 0.009 0.007 0.007 0.019 0.021 0.029 0.024 0.014 0.008 0.011 0.013 0.005 0 0.04 0.042 0.015 0.014 0.007 0.006 0.008 0.009 0.009 0.009 0.008 0.003 0.004 0.003 0.001 0.001 0.002 0.007 0.003 0 0.008 0.009 0.009 0.005 0.005 0 0.004 0.001 0.003 0.001 0.001 0.007 0.008 0.004 0.002 0.004 0.002 0.001 0.001 0 0.005 0.01 0.019 0.02 0.023 0.024 0.015 0.011 0.023 0.024 0.015 0 0 0 0 0.001 0.004 0.004 0.003 0.004 0.004 0.004 0.003 0.005 0.006 0.006 0.002 0.006 0 0.008 0.019 0.016 0.017 0.011 0.024 0.023 0.015 0.008 0.008 0.006 0.009 0.006 0.006 0.001 0.001 0.005 0.001 0 0.001 0.001 0 0.004 0.001 0.003 0.005 0.005 0.003 0.003 0.005 0.004 0.005 0.005 0.011 0.002 0.008 
0.016 0.01 0.118 0.134 0.129 0.119 0.12 0.094 0.291 0.406 1 0.293 0.283 0.17 0.186 0.162 0.173 0.164 0.239 0.18 0.198 0.214 0.158 0.113 0.116 0.051 0.072 0.08 0.062 0.04 0.022 0.017 0.005 0.003 0.025 0.055 0.053 0.086 0.171 0.054 0.03 0.186 0.134 0.088 0.045 0.098 0.039 0.023 0 0 0.002 0.002 0.002 0.002 0.002 0.003 0.011 0.01 0.011 0.019 0.023 0.029 0.008 0.002 0.004 0.002 0.005 0.002 0.017 0.017 0.017 0.018 0.012 0.015 0.011 0.006 0.004 0.001 0.001 0.001 0 0 0.005 0.002 0 0.001 0.001 0.001 0.001 0.003 0.002 0.001 0.004 0.002 0.002 0.018 0.029 0.023 0.022 0.021 0.019 0.01 0.022 0 0 0.011 0.007 0.005 0.002 0 0 0 0.003 0.002 0.003 0.003 0.002 0.002 0.002 0.001 0.006 0.001 0.002 0.002 0.004 0.007 0.007 0.005 0.003 0.012 0.007 0.006 0.004 0.001 0.005 0.004 0 0 0 0 0 0.018 0.026 0.013 0.017 0.048 0.092 0.07 0.074 0.111 0.046 0.048 0.048 0.02 0.054 0.059 0.039 0.044 0.056 0.052 0.019 0.017 0.008 0.006 0.043 0.068 0.059 0.155 0.101 0.097 0.056 0.015 0.041 0.011 0.005 0.008 0.019 0.011 0.003 0 0.027 0.038 0.047 0.048 0.034 0.064 0.104 0.111 0.148 0.1 0.08 0.03 0.021 0.012 0.015 0.015 0.014 0.028 0.009 0.008 0.024 0.02 0.009 0.007 0.006 0.011 0.01 0.008 0.004 0.016 0.012 0.03 0.037 0.027 0.044 0.014 0.009 0.004 0.003 0.013 0.025 0.019 0.029 0.029 0.029 0.03 0.019 0.017 0.039 0.016 0.011 0.016 0.02 0.034 0.06 0.066 0.192 0.141 0.125 0.115 0.164 0.21 0.123 0.138 0.109 0.048 0.016 0.035 0.007 0.014 0.015 0.007 0.018 0.016 0.027 0.029 0.026 0.012 0.018 0.02 0.013 0.012 0.022 0.01 0.012 0.009 0.007 0.009 0.018 0.008 0.002 0.016 0.01 0.003 0.007 0.01 0.007 0.005 0.004 0.006 0.006 0.005 0.017 0 0.002 0.001 0.001 0 0.002 0.002 0.001 0.001 0.002 0.002 0.001 0.001 0.001 0.001 0.003 0.002 0.003 0.002 0.002 0.003 0.003 0.001 0.001 0 0.002 0.001 0.001 0.006 0.001 0 0.002 0.002 0.003 0.01 0.006 0.001 0.001 0.001 0.001 0 0 0.004 0.002 0.001 0.011 0.032 0.063 0.107 0.105 0.081 0.111 0.069 0.024 0.016 0.014 0.009 0.008 0.004 0.001 0 0 0.001 0.001 0 0.004 0.006 0.008 0.009 0.008 0.01 0.014 0.007 0.007 0.004 0.006 0.006 0.003 0.001 0.009 0.004 0.015 0.039 0.037 0.074 0.043 0.029 0.024 0.024 0.064 0.009 0.005 0.033 0.026 0.029 0.023 0.028 0.026 0.022 0.029 0.021 0.024 0.017 0.029 0.018 0.008 0.011 0.033 0.01 0.013 0.015 0.016 0.007 0 0.001 0.001 0.001 0.005 0 0 0 0.001 0.001 0.002 0.001 0.001 0.006 0.004 0.004 0 0 0.009 0.001 0 0 0 0 0 0 0 0 0 0 0 0 0.001 0.001 0.002 0.002 0 0 0 0 0 0 0 0 0 0 0 0 0 0.001 0.001 0.003 0.001 0.005 0.01 0.008 0.015 0.014 0.002 0.004 0.008 0.005 0.002 0 0.022 0.022 0.01 0.01 0.006 0.004 0.006 0.006 0.004 0.003 0.002 0.001 0.001 0.001 0.001 0.001 0.001 0.001 0.001 0 0.001 0.002 0.001 0 0.001 0.001 0.001 0 0.001 0.001 0.002 0.001 0.001 0.001 0.001 0.001 0.001 0 0.001 0 0.004 0.008 0.011 0.01 0.012 0.012 0.007 0.005 0.01 0.011 0.005 0 0 0 0 0 0.002 0.001 0.001 0 0.001 0.001 0 0.001 0.002 0.002 0.002 0.002 0 0.002 0.008 0.006 0.006 0.003 0.012 0.012 0.008 0.006 0.005 0.002 0.003 0.001 0 0.001 0 0.002 0 0 0 0 0 0 0 0 0 0 0.001 0.002 0.002 0.003 0.002 0.004 0.007 0.002 0.004 
0.022 0.006 0.151 0.165 0.153 0.134 0.125 0.095 0.311 0.294 0.361 1 0.342 0.218 0.26 0.3 0.386 0.231 0.269 0.223 0.22 0.255 0.196 0.141 0.109 0.051 0.084 0.102 0.074 0.047 0.031 0.029 0.011 0.005 0.029 0.059 0.074 0.118 0.212 0.08 0.036 0.211 0.155 0.118 0.052 0.105 0.045 0.025 0 0 0.001 0.001 0.001 0.001 0.001 0.005 0.019 0.013 0.02 0.021 0.024 0.035 0.015 0.008 0.013 0.003 0.004 0.005 0.014 0.016 0.013 0.016 0.021 0.022 0.018 0.007 0.007 0.001 0.001 0.001 0 0 0.008 0.004 0.001 0.001 0.001 0.001 0 0.003 0.003 0.003 0.006 0.006 0.004 0.037 0.045 0.041 0.035 0.035 0.033 0.013 0.033 0 0 0.013 0.009 0.004 0.001 0 0 0.001 0.002 0.001 0.001 0.002 0.001 0.003 0.003 0.004 0.007 0.003 0 0.001 0.005 0.008 0.007 0.011 0.007 0.019 0.007 0.007 0.001 0 0.004 0.002 0.002 0 0 0 0 0.023 0.03 0.017 0.02 0.058 0.098 0.085 0.078 0.126 0.05 0.052 0.055 0.029 0.073 0.075 0.045 0.058 0.079 0.065 0.032 0.027 0.011 0.007 0.042 0.079 0.053 0.173 0.126 0.114 0.069 0.033 0.044 0.013 0.012 0.014 0.027 0.017 0.009 0 0.03 0.047 0.051 0.053 0.054 0.079 0.128 0.127 0.162 0.106 0.079 0.03 0.026 0.022 0.017 0.019 0.025 0.029 0.01 0.004 0.028 0.023 0.009 0.008 0.005 0.015 0.015 0.008 0.011 0.017 0.014 0.032 0.041 0.023 0.052 0.012 0.01 0.007 0.001 0.012 0.026 0.025 0.034 0.033 0.035 0.035 0.022 0.018 0.043 0.023 0.014 0.022 0.028 0.038 0.058 0.074 0.218 0.169 0.142 0.13 0.194 0.242 0.152 0.153 0.14 0.05 0.014 0.042 0.006 0.012 0.022 0.014 0.023 0.022 0.033 0.035 0.032 0.019 0.021 0.024 0.017 0.013 0.016 0.011 0.011 0.009 0.016 0.006 0.026 0.01 0.004 0.018 0.007 0.002 0.003 0.013 0.005 0.003 0.002 0.007 0.003 0.003 0.026 0 0 0 0 0 0.002 0.001 0 0 0.001 0.001 0.001 0.001 0.001 0.002 0.003 0.003 0.003 0.003 0.001 0.002 0.003 0.003 0.003 0.003 0.003 0.003 0.002 0.005 0.001 0 0 0.001 0.003 0.01 0.002 0.002 0.002 0.002 0.002 0.002 0.001 0.003 0.002 0.001 0.007 0.039 0.084 0.138 0.145 0.108 0.139 0.086 0.027 0.02 0.019 0.012 0.01 0.007 0.004 0.001 0.002 0.002 0.002 0.001 0.008 0.009 0.009 0.012 0.01 0.007 0.019 0.01 0.006 0.004 0.003 0.003 0.001 0 0.006 0.004 0.013 0.039 0.031 0.095 0.044 0.037 0.033 0.033 0.088 0.02 0.017 0.049 0.028 0.046 0.026 0.047 0.041 0.025 0.048 0.021 0.026 0.021 0.055 0.039 0.029 0.011 0.041 0.011 0.007 0.01 0.014 0.006 0.001 0.002 0.002 0.001 0.005 0.001 0 0 0.001 0.001 0.001 0.001 0.001 0.006 0.003 0.002 0 0 0.003 0.001 0.001 0.001 0.001 0.001 0.001 0 0 0 0 0 0 0 0.001 0.001 0 0 0.001 0.001 0 0.001 0.001 0.001 0.001 0 0 0.001 0.001 0 0.001 0.002 0.001 0.003 0.001 0.003 0.008 0.007 0.014 0.01 0.004 0.003 0.005 0.006 0.002 0 0.023 0.024 0.01 0.009 0.002 0.002 0.002 0.002 0.003 0.002 0.002 0.001 0.001 0.001 0 0 0.002 0.001 0.001 0 0.004 0.005 0.003 0 0 0 0 0 0.001 0 0 0.001 0.001 0.002 0.002 0.001 0 0 0 0 0 0 0.008 0.009 0.009 0.011 0.008 0.005 0.011 0.009 0.003 0 0 0 0 0 0.001 0.001 0.001 0.001 0.001 0.001 0 0.001 0 0.001 0.001 0.001 0 0.005 0.007 0.006 0.007 0.006 0.009 0.01 0.009 0.004 0.001 0 0.004 0.004 0.001 0.001 0.001 0.002 0 0 0 0 0 0 0 0 0 0 0 0 0 0 0.001 0.002 0.006 0.003 0.004 
0.057 0.024 0.411 0.444 0.359 0.388 0.347 0.235 0.855 0.654 0.257 0.298 1 0.507 0.341 0.298 0.311 0.485 0.73 0.582 0.588 0.674 0.455 0.372 0.341 0.164 0.221 0.292 0.235 0.143 0.081 0.079 0.026 0.019 0.075 0.158 0.147 0.294 0.547 0.176 0.094 0.566 0.413 0.303 0.129 0.302 0.117 0.069 0 0 0.005 0.001 0.002 0.002 0.008 0.018 0.045 0.036 0.047 0.079 0.079 0.101 0.026 0.013 0.021 0.013 0.01 0.019 0.065 0.058 0.06 0.061 0.045 0.059 0.047 0.024 0.016 0.007 0.007 0.007 0.004 0.003 0.019 0.014 0.002 0.005 0.003 0 0.005 0.014 0.011 0.007 0.017 0.013 0.012 0.092 0.121 0.101 0.096 0.093 0.081 0.025 0.096 0 0 0.034 0.029 0.009 0.005 0 0.001 0.002 0.002 0.002 0.004 0.005 0.001 0.002 0.003 0.005 0.024 0.01 0.003 0.006 0.02 0.026 0.023 0.031 0.024 0.05 0.024 0.023 0.008 0.001 0.014 0.003 0.002 0 0 0 0 0.065 0.082 0.048 0.052 0.146 0.253 0.207 0.248 0.375 0.167 0.156 0.165 0.074 0.164 0.209 0.115 0.104 0.17 0.167 0.075 0.067 0.034 0.02 0.089 0.199 0.152 0.509 0.381 0.333 0.203 0.087 0.14 0.028 0.019 0.024 0.059 0.031 0.02 0 0.093 0.119 0.14 0.15 0.12 0.195 0.344 0.355 0.453 0.303 0.226 0.078 0.075 0.055 0.05 0.054 0.066 0.093 0.027 0.025 0.064 0.057 0.03 0.026 0.017 0.04 0.05 0.036 0.023 0.051 0.044 0.101 0.132 0.084 0.14 0.046 0.036 0.019 0.011 0.042 0.073 0.065 0.086 0.091 0.098 0.101 0.066 0.051 0.131 0.059 0.048 0.062 0.081 0.122 0.205 0.232 0.652 0.483 0.416 0.36 0.536 0.716 0.409 0.415 0.384 0.149 0.049 0.126 0.023 0.041 0.055 0.037 0.064 0.052 0.089 0.095 0.079 0.046 0.053 0.046 0.045 0.032 0.065 0.028 0.029 0.024 0.026 0.023 0.059 0.036 0.011 0.067 0.023 0.006 0.014 0.036 0.013 0.007 0.008 0.026 0.014 0.014 0.057 0.001 0 0.006 0.007 0 0.009 0.007 0.002 0.002 0.009 0.005 0.003 0 0.004 0.005 0.011 0.01 0.01 0.01 0.005 0.009 0.012 0.006 0.006 0.01 0.008 0.004 0.002 0.014 0.004 0.003 0.005 0.01 0.014 0.032 0.013 0.004 0.002 0.009 0.004 0.003 0.001 0.004 0.004 0.003 0.033 0.094 0.216 0.387 0.383 0.304 0.356 0.226 0.08 0.051 0.048 0.031 0.021 0.016 0.014 0.011 0.019 0.017 0.021 0.008 0.014 0.022 0.025 0.028 0.023 0.024 0.042 0.016 0.012 0.004 0.006 0.005 0 0 0.023 0.01 0.026 0.096 0.101 0.261 0.112 0.086 0.08 0.078 0.204 0.03 0.019 0.103 0.075 0.101 0.065 0.096 0.085 0.051 0.098 0.048 0.059 0.051 0.126 0.083 0.066 0.045 0.131 0.055 0.041 0.045 0.042 0.019 0 0.001 0.002 0.002 0.012 0.005 0.002 0.002 0.005 0.008 0.01 0.003 0.003 0.021 0.012 0.012 0.002 0 0.025 0.013 0.014 0.014 0.016 0.002 0.001 0 0 0 0 0 0 0.001 0.006 0.006 0.004 0.005 0.002 0.001 0.001 0.002 0 0.001 0.004 0.001 0 0.002 0 0 0.004 0.009 0.007 0.009 0.004 0.01 0.023 0.021 0.039 0.033 0.011 0.01 0.024 0.023 0.007 0 0.051 0.054 0.022 0.022 0.014 0.017 0.013 0.011 0.011 0.007 0.007 0.005 0.005 0.006 0.002 0.003 0.007 0.008 0 0 0.011 0.013 0.012 0.006 0.004 0 0 0 0.001 0.005 0.006 0.008 0.008 0.005 0.004 0.006 0.004 0.001 0.005 0 0.006 0.013 0.028 0.029 0.031 0.036 0.023 0.017 0.027 0.026 0.013 0 0 0 0 0 0.008 0.005 0.003 0.001 0.006 0.009 0.002 0.007 0.004 0.013 0.006 0.013 0 0.008 0.02 0.015 0.016 0.011 0.032 0.034 0.026 0.014 0.008 0.002 0.01 0.008 0.005 0.003 0.002 0.006 0 0.001 0.002 0 0 0.006 0 0.003 0.004 0.006 0.002 0.008 0.008 0.008 0.009 0.013 0.017 0.009 0.009 
0.044 0.022 0.359 0.423 0.577 0.332 0.248 0.409 0.536 0.429 0.166 0.215 0.547 1 0.39 0.3 0.282 0.326 0.45 0.369 0.376 0.415 0.304 0.241 0.211 0.101 0.132 0.182 0.141 0.071 0.033 0.045 0.016 0.009 0.071 0.112 0.104 0.187 0.362 0.121 0.069 0.382 0.278 0.204 0.11 0.2 0.063 0.035 0 0 0.002 0.001 0.001 0.001 0.003 0.005 0.022 0.037 0.039 0.066 0.07 0.094 0.032 0.014 0.019 0.006 0.005 0.015 0.053 0.054 0.049 0.045 0.038 0.048 0.035 0.014 0.014 0.005 0.005 0.005 0.002 0 0.013 0.007 0.001 0.003 0.003 0.002 0.003 0.01 0.006 0.003 0.012 0.008 0.004 0.078 0.097 0.084 0.061 0.065 0.062 0.027 0.084 0 0 0.028 0.029 0.014 0.006 0 0.001 0.002 0.002 0.001 0.002 0.007 0.001 0.003 0.003 0.003 0.021 0.007 0.002 0.004 0.01 0.011 0.015 0.016 0.012 0.038 0.021 0.017 0.006 0.001 0.004 0.003 0.001 0.001 0.001 0 0 0.074 0.092 0.065 0.058 0.179 0.365 0.295 0.232 0.318 0.135 0.131 0.131 0.061 0.141 0.156 0.085 0.085 0.141 0.128 0.06 0.041 0.021 0.012 0.082 0.141 0.094 0.32 0.241 0.216 0.13 0.057 0.075 0.031 0.018 0.021 0.049 0.024 0.011 0 0.057 0.071 0.084 0.097 0.079 0.133 0.205 0.21 0.282 0.2 0.149 0.06 0.052 0.05 0.042 0.042 0.041 0.056 0.016 0.015 0.046 0.038 0.02 0.008 0.008 0.024 0.029 0.022 0.021 0.04 0.036 0.066 0.085 0.057 0.099 0.046 0.038 0.021 0.008 0.033 0.065 0.046 0.063 0.066 0.069 0.072 0.044 0.038 0.076 0.048 0.039 0.055 0.069 0.07 0.122 0.145 0.392 0.347 0.308 0.266 0.388 0.424 0.336 0.276 0.321 0.133 0.041 0.106 0.015 0.023 0.048 0.036 0.045 0.038 0.068 0.073 0.06 0.033 0.036 0.038 0.027 0.02 0.04 0.017 0.018 0.021 0.027 0.018 0.05 0.016 0.007 0.054 0.027 0.008 0.012 0.025 0.014 0.006 0.011 0.02 0.009 0.008 0.043 0.003 0.004 0.006 0.005 0.003 0.008 0.007 0.005 0.005 0.009 0.007 0.006 0.005 0.007 0.008 0.011 0.011 0.011 0.011 0.002 0.005 0.008 0.007 0.005 0.01 0.006 0.004 0.004 0.019 0.009 0.009 0.005 0.01 0.014 0.026 0.01 0.003 0.001 0.004 0.002 0.002 0.003 0.003 0.003 0.001 0.033 0.095 0.2 0.299 0.319 0.273 0.297 0.203 0.074 0.038 0.037 0.023 0.019 0.015 0.008 0.007 0.01 0.008 0.008 0.002 0.011 0.016 0.02 0.022 0.023 0.025 0.029 0.007 0.009 0.007 0.006 0.006 0 0 0.019 0.007 0.022 0.087 0.08 0.203 0.094 0.066 0.071 0.071 0.166 0.032 0.021 0.094 0.06 0.091 0.06 0.085 0.078 0.048 0.093 0.039 0.043 0.039 0.104 0.073 0.043 0.046 0.104 0.037 0.034 0.042 0.036 0.015 0.003 0.006 0.006 0.002 0.015 0.003 0.001 0.001 0.005 0.006 0.004 0.004 0.003 0.023 0.011 0.01 0.005 0.002 0.015 0.006 0.006 0.006 0.008 0.003 0.003 0 0 0 0 0 0.004 0.004 0.005 0.007 0.006 0.008 0.005 0.002 0.001 0.005 0.003 0.003 0.004 0.001 0 0 0 0 0.002 0.005 0.005 0.01 0.007 0.01 0.019 0.026 0.033 0.023 0.011 0.01 0.025 0.015 0.007 0 0.05 0.052 0.028 0.027 0.015 0.013 0.012 0.01 0.009 0.005 0.005 0.002 0.002 0.003 0.001 0.002 0.004 0.004 0.001 0.001 0.008 0.01 0.007 0.004 0.005 0.001 0.002 0.001 0.002 0.001 0.002 0.006 0.006 0.005 0.008 0.004 0.002 0 0.006 0 0.01 0.02 0.029 0.029 0.031 0.03 0.019 0.016 0.025 0.028 0.014 0 0 0 0.002 0.003 0.007 0.004 0.003 0.001 0.005 0.006 0.005 0.007 0.005 0.007 0.003 0.005 0 0.009 0.022 0.015 0.017 0.012 0.029 0.032 0.026 0.017 0.016 0.01 0.007 0.006 0.007 0.004 0.003 0.011 0 0.001 0.001 0.002 0.001 0.004 0.002 0 0 0.004 0.003 0.002 0.002 0.005 0.006 0.009 0.017 0.002 0.007 
0.028 0.009 0.205 0.233 0.255 0.19 0.165 0.157 0.394 0.466 0.216 0.229 0.377 0.392 1 0.698 0.558 0.305 0.359 0.293 0.292 0.334 0.257 0.189 0.151 0.078 0.127 0.144 0.108 0.078 0.039 0.04 0.017 0.013 0.035 0.076 0.081 0.151 0.277 0.095 0.047 0.285 0.204 0.148 0.066 0.143 0.05 0.036 0 0.001 0.002 0 0 0 0.003 0.008 0.025 0.015 0.02 0.028 0.031 0.038 0.012 0.005 0.01 0.006 0.002 0.003 0.021 0.025 0.027 0.025 0.025 0.029 0.02 0.006 0.008 0.005 0.005 0.005 0.004 0.003 0.01 0.007 0 0.002 0.001 0 0.003 0.006 0.004 0.006 0.012 0.011 0.007 0.05 0.062 0.057 0.049 0.046 0.042 0.018 0.049 0 0 0.018 0.019 0.012 0.006 0 0.001 0.001 0.001 0.001 0.001 0.001 0.003 0.005 0.005 0.001 0.016 0.003 0 0 0.006 0.009 0.011 0.011 0.008 0.026 0.011 0.009 0.003 0.002 0.001 0.001 0.001 0 0 0 0 0.038 0.047 0.03 0.026 0.089 0.158 0.116 0.13 0.181 0.074 0.071 0.09 0.049 0.1 0.109 0.062 0.057 0.09 0.082 0.034 0.031 0.012 0.008 0.064 0.098 0.062 0.25 0.176 0.159 0.101 0.038 0.072 0.015 0.009 0.016 0.039 0.027 0.018 0 0.045 0.058 0.057 0.066 0.058 0.095 0.167 0.163 0.215 0.14 0.101 0.032 0.029 0.025 0.019 0.021 0.025 0.036 0.013 0.01 0.035 0.029 0.01 0.01 0.006 0.017 0.019 0.008 0.012 0.019 0.016 0.043 0.063 0.039 0.068 0.028 0.021 0.01 0.011 0.019 0.032 0.03 0.044 0.044 0.047 0.049 0.029 0.027 0.066 0.03 0.021 0.023 0.027 0.05 0.087 0.1 0.27 0.206 0.18 0.162 0.247 0.291 0.202 0.194 0.19 0.066 0.018 0.055 0.009 0.018 0.029 0.021 0.033 0.028 0.042 0.045 0.038 0.028 0.027 0.027 0.024 0.019 0.023 0.013 0.011 0.012 0.014 0.012 0.033 0.005 0.002 0.025 0.008 0.003 0.006 0.01 0.003 0.002 0.001 0.005 0.001 0.001 0.031 0.001 0.001 0.003 0.003 0 0.007 0.005 0.002 0.002 0.007 0.006 0.003 0.002 0.002 0.006 0.01 0.008 0.009 0.008 0.007 0.007 0.006 0.004 0.003 0.005 0.005 0.003 0.002 0.007 0.004 0.002 0.003 0.007 0.009 0.023 0.013 0.006 0.006 0.007 0.004 0.004 0.002 0.002 0.002 0.001 0.013 0.06 0.123 0.177 0.197 0.155 0.186 0.119 0.039 0.023 0.022 0.015 0.012 0.008 0.006 0.006 0.006 0.006 0.006 0.001 0.007 0.009 0.01 0.008 0.01 0.013 0.018 0.005 0.004 0.003 0.003 0.003 0.001 0 0.012 0.007 0.018 0.055 0.055 0.123 0.062 0.046 0.046 0.059 0.108 0.024 0.013 0.06 0.041 0.058 0.027 0.049 0.045 0.038 0.053 0.028 0.034 0.026 0.068 0.048 0.025 0.025 0.067 0.027 0.024 0.027 0.027 0.013 0 0.004 0.004 0.002 0.006 0 0 0.001 0.005 0.005 0.005 0.003 0.002 0.009 0.002 0.002 0.001 0 0.016 0.006 0.003 0.003 0.005 0.002 0.002 0.001 0.001 0 0 0.002 0.002 0.003 0.004 0.003 0.003 0.003 0.001 0 0.001 0.001 0 0 0.001 0 0 0 0 0 0.001 0.005 0.003 0.008 0.005 0.004 0.005 0.012 0.016 0.016 0.01 0.011 0.013 0.008 0.003 0 0.025 0.025 0.014 0.015 0.007 0.01 0.011 0.01 0.01 0.007 0.005 0.003 0.004 0.003 0.002 0.002 0.002 0.002 0.002 0.002 0.003 0.004 0.004 0.003 0.005 0.001 0.002 0 0.002 0.001 0 0.001 0.004 0.004 0.004 0.003 0.003 0.001 0.002 0 0.002 0.008 0.011 0.012 0.012 0.013 0.009 0.008 0.01 0.014 0.011 0 0 0 0 0 0.005 0.004 0.003 0.002 0.004 0.005 0.002 0.005 0.003 0.005 0.001 0.003 0 0.002 0.011 0.008 0.005 0.004 0.013 0.013 0.01 0.009 0.006 0.001 0.004 0.003 0 0 0.001 0.004 0 0 0 0 0 0.001 0.003 0.002 0.001 0.002 0.003 0.005 0.003 0.004 0.008 0.009 0.009 0.005 0.005 
0.011 0.006 0.131 0.141 0.151 0.111 0.091 0.099 0.259 0.302 0.138 0.197 0.252 0.258 0.571 1 0.616 0.25 0.24 0.198 0.182 0.229 0.216 0.139 0.125 0.056 0.098 0.105 0.074 0.053 0.031 0.023 0.005 0.004 0.027 0.06 0.053 0.095 0.19 0.072 0.044 0.186 0.148 0.107 0.051 0.11 0.038 0.023 0 0 0.001 0.001 0.001 0.001 0.002 0.004 0.011 0.009 0.013 0.018 0.022 0.031 0.012 0.004 0.006 0.004 0.003 0.005 0.015 0.015 0.015 0.013 0.012 0.013 0.013 0.003 0.002 0.001 0.001 0.001 0 0 0.001 0 0.001 0.001 0.001 0.001 0.001 0.005 0.004 0.005 0.005 0.005 0.002 0.026 0.041 0.037 0.03 0.03 0.033 0.013 0.036 0 0 0.008 0.009 0.003 0.001 0 0 0.001 0.001 0.001 0 0 0.001 0.002 0.002 0.001 0.005 0.002 0.001 0.001 0.005 0.006 0.006 0.005 0.005 0.011 0.006 0.006 0.001 0 0.002 0.001 0.001 0 0 0 0 0.032 0.039 0.028 0.023 0.056 0.101 0.077 0.066 0.109 0.054 0.053 0.041 0.019 0.05 0.056 0.033 0.03 0.057 0.053 0.024 0.019 0.008 0.005 0.034 0.075 0.055 0.154 0.119 0.108 0.056 0.022 0.038 0.015 0.006 0.01 0.014 0.005 0.002 0 0.031 0.036 0.033 0.04 0.034 0.059 0.108 0.106 0.147 0.093 0.057 0.024 0.02 0.017 0.014 0.015 0.016 0.019 0.005 0.004 0.015 0.011 0.005 0.006 0.005 0.005 0.008 0.003 0.002 0.013 0.016 0.023 0.03 0.016 0.062 0.022 0.019 0.016 0.004 0.015 0.027 0.021 0.021 0.02 0.024 0.024 0.018 0.014 0.038 0.013 0.013 0.017 0.027 0.036 0.041 0.053 0.171 0.132 0.11 0.106 0.154 0.183 0.122 0.122 0.118 0.053 0.017 0.042 0.009 0.02 0.01 0.007 0.013 0.011 0.024 0.024 0.021 0.012 0.017 0.013 0.013 0.01 0.016 0.005 0.006 0.006 0.004 0.001 0.01 0.001 0 0.018 0.007 0.001 0.001 0.009 0.004 0 0.003 0.007 0.004 0.004 0.017 0 0.002 0.002 0.002 0 0.002 0.002 0.002 0.002 0.002 0.002 0 0 0.001 0.001 0.002 0.004 0.002 0.002 0.002 0.003 0.002 0.002 0.002 0.002 0.002 0.002 0.001 0.004 0.002 0.002 0.001 0.004 0.003 0.015 0.006 0.004 0.003 0.002 0.002 0.002 0.001 0.001 0.001 0 0.005 0.032 0.075 0.119 0.121 0.1 0.112 0.075 0.029 0.015 0.014 0.009 0.006 0.004 0.003 0.002 0.004 0.006 0.005 0.002 0.005 0.006 0.008 0.009 0.007 0.007 0.012 0.004 0.003 0.002 0.001 0.001 0 0 0.005 0.003 0.007 0.034 0.031 0.088 0.035 0.027 0.027 0.03 0.072 0.008 0.007 0.044 0.033 0.047 0.028 0.041 0.042 0.027 0.04 0.013 0.019 0.015 0.033 0.025 0.017 0.018 0.039 0.018 0.014 0.016 0.016 0.008 0 0.001 0.001 0 0.002 0 0 0 0 0 0 0 0 0.002 0.001 0 0 0 0.009 0.004 0.004 0.004 0.004 0.001 0 0 0 0 0 0 0.001 0.002 0.002 0.002 0 0 0 0 0 0 0 0 0 0 0 0 0 0 0 0.002 0.001 0.002 0.002 0.001 0.006 0.008 0.012 0.014 0.01 0.009 0.01 0.008 0.003 0 0.026 0.023 0.009 0.008 0.006 0.005 0.004 0.004 0.003 0.002 0.002 0 0.001 0 0 0 0 0 0 0 0 0 0 0 0 0 0 0 0 0 0 0 0.001 0.001 0.003 0.001 0.001 0 0.001 0 0.004 0.006 0.01 0.01 0.012 0.014 0.008 0.006 0.008 0.007 0.004 0 0 0 0.002 0.002 0.003 0 0.001 0 0.001 0.003 0.001 0.002 0.001 0.001 0 0.001 0 0.006 0.004 0.001 0 0 0.013 0.013 0.011 0.005 0.005 0.001 0 0 0 0 0 0.001 0 0 0 0 0 0.001 0.001 0 0.001 0.002 0.001 0.002 0.001 0.005 0.004 0.005 0.005 0 0.001 
0.019 0.007 0.154 0.167 0.158 0.132 0.108 0.111 0.319 0.327 0.18 0.274 0.313 0.245 0.527 0.694 1 0.367 0.322 0.269 0.267 0.314 0.29 0.19 0.155 0.068 0.119 0.12 0.088 0.056 0.034 0.023 0.013 0.007 0.042 0.069 0.071 0.133 0.247 0.072 0.034 0.237 0.18 0.121 0.052 0.147 0.051 0.035 0 0.003 0.005 0.001 0.002 0.002 0.002 0.009 0.026 0.017 0.018 0.032 0.032 0.04 0.016 0.004 0.009 0.004 0.003 0.005 0.019 0.021 0.02 0.017 0.017 0.021 0.013 0.004 0.007 0.003 0.003 0.001 0.002 0 0.005 0.003 0.001 0.004 0.002 0.001 0.004 0.008 0.004 0.004 0.006 0.004 0.004 0.039 0.058 0.043 0.035 0.037 0.035 0.021 0.044 0 0 0.013 0.016 0.006 0.002 0 0 0.001 0.001 0.001 0.001 0.001 0.002 0.006 0.004 0.004 0.01 0.004 0 0.001 0.005 0.009 0.008 0.009 0.006 0.015 0.008 0.007 0.004 0 0.002 0.002 0.002 0.001 0.001 0 0 0.023 0.034 0.019 0.023 0.055 0.106 0.083 0.075 0.121 0.047 0.047 0.045 0.029 0.057 0.061 0.037 0.04 0.058 0.055 0.024 0.019 0.01 0.005 0.038 0.085 0.056 0.232 0.179 0.157 0.079 0.032 0.045 0.014 0.008 0.008 0.029 0.019 0.013 0 0.035 0.044 0.055 0.057 0.051 0.09 0.152 0.155 0.197 0.145 0.111 0.04 0.03 0.027 0.031 0.028 0.03 0.04 0.013 0.009 0.024 0.016 0.006 0.007 0.009 0.017 0.022 0.009 0.01 0.026 0.019 0.047 0.06 0.04 0.057 0.024 0.018 0.009 0.009 0.019 0.039 0.032 0.039 0.04 0.04 0.043 0.027 0.022 0.053 0.021 0.017 0.027 0.033 0.051 0.063 0.074 0.227 0.161 0.144 0.128 0.177 0.226 0.14 0.139 0.139 0.055 0.015 0.04 0.004 0.017 0.017 0.012 0.015 0.013 0.035 0.038 0.036 0.022 0.024 0.021 0.014 0.012 0.029 0.01 0.009 0.009 0.008 0.008 0.023 0.007 0.002 0.015 0.004 0.001 0.004 0.008 0.004 0.001 0.002 0.006 0.003 0.002 0.027 0.003 0.001 0.005 0.005 0.002 0.008 0.005 0.003 0.002 0.006 0.001 0.001 0 0.002 0.003 0.007 0.004 0.007 0.005 0.004 0.006 0.005 0.003 0.002 0.004 0.005 0.003 0.002 0.012 0.004 0.004 0.002 0.005 0.005 0.014 0.006 0.002 0.004 0.007 0.005 0.005 0.001 0.005 0.004 0.002 0.012 0.035 0.081 0.123 0.137 0.1 0.135 0.089 0.027 0.017 0.016 0.008 0.009 0.007 0.005 0.002 0.006 0.006 0.005 0.002 0.005 0.006 0.006 0.008 0.007 0.007 0.014 0.006 0.004 0.002 0.003 0.003 0.001 0.001 0.006 0.005 0.008 0.028 0.027 0.074 0.032 0.025 0.035 0.037 0.087 0.027 0.024 0.042 0.033 0.038 0.023 0.04 0.033 0.016 0.042 0.016 0.021 0.025 0.054 0.036 0.02 0.017 0.045 0.019 0.009 0.01 0.009 0.004 0 0 0 0 0.002 0 0 0 0.001 0.001 0.001 0.001 0 0.006 0.003 0.003 0 0 0.006 0.003 0.002 0.002 0.003 0 0 0.001 0.001 0 0 0.002 0.002 0.004 0.006 0.006 0.006 0.006 0.003 0.002 0.001 0.002 0.001 0 0.001 0.001 0 0 0 0 0 0.003 0.002 0.006 0.006 0.005 0.009 0.009 0.015 0.011 0.004 0.004 0.008 0.008 0.003 0 0.022 0.023 0.008 0.008 0.007 0.006 0.007 0.007 0.006 0.004 0.003 0.003 0.003 0.003 0.001 0.003 0.004 0.004 0 0 0.006 0.005 0.002 0.002 0.001 0 0.001 0 0 0.001 0.001 0.005 0.005 0.003 0.004 0.003 0.002 0.002 0.004 0 0.006 0.008 0.009 0.011 0.013 0.015 0.01 0.005 0.015 0.007 0.004 0 0 0 0.004 0.004 0.007 0.003 0.005 0.002 0.005 0.006 0.005 0.006 0.005 0.004 0 0.001 0 0.006 0.006 0.003 0.006 0.005 0.012 0.014 0.011 0.006 0.006 0.004 0.004 0.003 0.001 0.001 0 0.001 0 0 0 0 0 0.004 0.003 0 0.002 0.003 0.002 0.002 0.003 0.003 0.002 0.002 0.007 0.003 0.005 
0.046 0.02 0.255 0.265 0.215 0.233 0.202 0.147 0.531 0.416 0.176 0.214 0.482 0.296 0.313 0.326 0.398 1 0.645 0.515 0.544 0.675 0.743 0.397 0.332 0.181 0.27 0.279 0.185 0.103 0.058 0.065 0.023 0.018 0.072 0.146 0.12 0.22 0.473 0.141 0.075 0.414 0.312 0.207 0.064 0.235 0.09 0.053 0 0.001 0.003 0.005 0.005 0.005 0.006 0.011 0.04 0.033 0.037 0.05 0.049 0.065 0.02 0.004 0.01 0.005 0.005 0.003 0.032 0.034 0.039 0.04 0.039 0.048 0.035 0.017 0.019 0.005 0.003 0.003 0.003 0.001 0.017 0.011 0 0.002 0.002 0.004 0.004 0.013 0.01 0.007 0.013 0.008 0.006 0.068 0.091 0.083 0.075 0.073 0.064 0.03 0.078 0 0 0.027 0.024 0.015 0.005 0 0 0.001 0.002 0.001 0 0.001 0.002 0.004 0.004 0.004 0.021 0.004 0 0.001 0.006 0.012 0.017 0.014 0.008 0.036 0.022 0.02 0.011 0.003 0.006 0.002 0.001 0 0 0 0 0.034 0.044 0.032 0.03 0.084 0.155 0.136 0.143 0.22 0.083 0.087 0.104 0.058 0.131 0.151 0.088 0.089 0.136 0.132 0.052 0.045 0.022 0.015 0.091 0.22 0.152 0.468 0.318 0.275 0.169 0.064 0.109 0.036 0.019 0.026 0.048 0.029 0.012 0 0.081 0.104 0.111 0.116 0.099 0.174 0.314 0.329 0.437 0.299 0.231 0.09 0.075 0.051 0.029 0.034 0.051 0.068 0.023 0.018 0.056 0.039 0.013 0.014 0.005 0.027 0.027 0.018 0.015 0.027 0.022 0.078 0.112 0.085 0.152 0.055 0.046 0.028 0.013 0.044 0.082 0.05 0.067 0.076 0.076 0.083 0.052 0.049 0.103 0.052 0.04 0.056 0.075 0.113 0.132 0.157 0.407 0.289 0.245 0.221 0.32 0.406 0.243 0.237 0.229 0.1 0.029 0.076 0.019 0.036 0.041 0.028 0.047 0.04 0.071 0.078 0.068 0.037 0.038 0.042 0.035 0.028 0.05 0.023 0.021 0.016 0.015 0.018 0.047 0.015 0.005 0.036 0.007 0.004 0.009 0.019 0.004 0.003 0.005 0.014 0.006 0.005 0.05 0.001 0.004 0.006 0.005 0.001 0.01 0.009 0.004 0.004 0.01 0.008 0.005 0.002 0.004 0.007 0.01 0.009 0.01 0.008 0.004 0.009 0.009 0.004 0.003 0.005 0.006 0.004 0.003 0.011 0.005 0.003 0.004 0.006 0.007 0.024 0.014 0.002 0.002 0.009 0.005 0.004 0.002 0.004 0.002 0.001 0.022 0.059 0.129 0.214 0.227 0.186 0.245 0.141 0.053 0.037 0.033 0.022 0.017 0.013 0.008 0.005 0.008 0.008 0.009 0.006 0.015 0.017 0.021 0.023 0.021 0.025 0.03 0.012 0.012 0.006 0.007 0.007 0 0 0.024 0.01 0.014 0.068 0.064 0.14 0.068 0.05 0.043 0.057 0.139 0.023 0.02 0.087 0.059 0.085 0.049 0.075 0.074 0.053 0.072 0.036 0.047 0.033 0.084 0.062 0.042 0.021 0.068 0.028 0.026 0.03 0.034 0.015 0.002 0.003 0.003 0.002 0.013 0.001 0 0 0.003 0.004 0.007 0.004 0.003 0.021 0.009 0.007 0.001 0.001 0.015 0.007 0.005 0.005 0.003 0.002 0.001 0.001 0.001 0 0.001 0.001 0.003 0.003 0.005 0.006 0.006 0.005 0.005 0.001 0 0.004 0.003 0.001 0.002 0.002 0.001 0 0 0 0 0.005 0.002 0.01 0.008 0.008 0.015 0.017 0.028 0.021 0.011 0.01 0.022 0.015 0.005 0 0.043 0.035 0.014 0.015 0.01 0.005 0.011 0.009 0.01 0.005 0.004 0.005 0.005 0.003 0 0.002 0.007 0.007 0.002 0.002 0.012 0.014 0.011 0.007 0.005 0.002 0.003 0.002 0.003 0 0.001 0.008 0.008 0.008 0.002 0.003 0.002 0 0.003 0 0.006 0.013 0.024 0.026 0.026 0.026 0.016 0.012 0.022 0.027 0.015 0 0 0 0.003 0.004 0.009 0.004 0.005 0.003 0.007 0.009 0.005 0.006 0.006 0.006 0.003 0.006 0 0.007 0.018 0.018 0.017 0.014 0.025 0.027 0.021 0.013 0.011 0.006 0.011 0.01 0.008 0.004 0.003 0.011 0 0 0 0 0 0.001 0 0 0.001 0.003 0.002 0 0.003 0.004 0.006 0.007 0.016 0.01 0.009 
0.062 0.02 0.326 0.355 0.291 0.277 0.262 0.188 0.73 0.541 0.223 0.269 0.682 0.399 0.342 0.315 0.336 0.595 1 0.771 0.788 0.812 0.526 0.498 0.406 0.19 0.253 0.302 0.206 0.133 0.08 0.062 0.018 0.015 0.122 0.228 0.188 0.352 0.695 0.205 0.112 0.587 0.461 0.348 0.128 0.363 0.133 0.074 0 0.002 0.004 0.002 0.002 0.002 0.008 0.013 0.06 0.038 0.044 0.07 0.081 0.098 0.032 0.011 0.022 0.012 0.009 0.013 0.057 0.059 0.054 0.051 0.041 0.057 0.041 0.011 0.012 0.004 0.003 0.003 0.002 0 0.015 0.004 0 0.002 0.001 0.002 0.003 0.014 0.009 0.008 0.014 0.013 0.013 0.108 0.147 0.129 0.12 0.121 0.107 0.052 0.12 0 0 0.034 0.034 0.018 0.006 0 0 0.003 0.004 0.001 0 0 0.006 0.011 0.009 0.009 0.02 0.011 0 0.004 0.014 0.022 0.026 0.025 0.021 0.055 0.028 0.027 0.012 0.003 0.007 0.006 0.004 0.002 0.001 0 0 0.054 0.07 0.046 0.041 0.111 0.204 0.178 0.166 0.263 0.125 0.132 0.134 0.071 0.15 0.166 0.094 0.097 0.152 0.134 0.066 0.052 0.024 0.018 0.096 0.249 0.17 0.676 0.476 0.407 0.254 0.088 0.143 0.048 0.028 0.037 0.063 0.037 0.022 0 0.106 0.154 0.167 0.172 0.141 0.267 0.461 0.472 0.63 0.44 0.325 0.115 0.088 0.064 0.061 0.06 0.071 0.098 0.032 0.026 0.071 0.061 0.029 0.02 0.015 0.042 0.039 0.012 0.025 0.054 0.045 0.117 0.157 0.103 0.191 0.076 0.059 0.037 0.019 0.062 0.108 0.081 0.099 0.106 0.11 0.112 0.063 0.05 0.144 0.064 0.051 0.06 0.074 0.13 0.141 0.183 0.507 0.377 0.329 0.29 0.421 0.536 0.314 0.324 0.298 0.137 0.043 0.111 0.017 0.04 0.052 0.043 0.063 0.053 0.09 0.105 0.098 0.042 0.06 0.052 0.044 0.035 0.067 0.031 0.031 0.032 0.022 0.017 0.05 0.017 0.006 0.046 0.013 0.005 0.005 0.023 0.011 0.003 0.004 0.011 0.005 0.004 0.062 0 0 0.006 0.005 0.001 0.008 0.007 0.002 0.002 0.007 0.005 0.002 0.001 0.003 0.005 0.014 0.014 0.014 0.012 0.012 0.009 0.011 0.004 0.006 0.009 0.009 0.004 0.002 0.018 0.008 0.007 0.003 0.01 0.011 0.038 0.017 0.005 0.006 0.011 0.008 0.005 0.004 0.005 0.003 0.002 0.024 0.072 0.172 0.279 0.295 0.23 0.286 0.165 0.058 0.053 0.047 0.029 0.023 0.018 0.007 0.006 0.007 0.006 0.006 0.008 0.016 0.019 0.022 0.029 0.022 0.022 0.038 0.009 0.01 0.004 0.004 0.004 0.002 0 0.016 0.007 0.026 0.084 0.082 0.183 0.088 0.071 0.072 0.086 0.181 0.031 0.026 0.106 0.068 0.097 0.06 0.087 0.085 0.052 0.092 0.043 0.059 0.038 0.12 0.086 0.057 0.047 0.107 0.039 0.021 0.03 0.031 0.018 0.004 0.007 0.006 0.005 0.013 0.002 0 0 0.004 0.004 0.004 0.003 0.003 0.016 0.011 0.011 0.003 0.001 0.014 0.004 0.004 0.004 0.005 0 0 0.001 0.001 0 0 0.001 0.001 0.001 0.005 0.006 0.002 0.004 0 0 0 0 0 0 0.001 0 0 0.001 0 0 0.004 0.009 0.007 0.012 0.004 0.006 0.015 0.025 0.029 0.022 0.009 0.009 0.015 0.014 0.005 0 0.054 0.054 0.026 0.023 0.016 0.015 0.014 0.012 0.013 0.009 0.007 0.003 0.004 0.004 0.001 0.001 0.005 0.007 0.002 0 0.011 0.012 0.01 0.004 0.004 0.002 0.003 0.003 0.003 0 0.001 0.006 0.007 0.005 0.004 0.005 0.004 0.002 0.004 0 0.005 0.008 0.022 0.025 0.027 0.028 0.02 0.021 0.023 0.028 0.019 0 0 0 0.002 0.002 0.009 0.004 0.004 0.002 0.005 0.007 0.002 0.007 0.006 0.011 0 0.008 0 0.011 0.016 0.011 0.016 0.011 0.023 0.028 0.018 0.011 0.008 0.003 0.011 0.009 0.005 0.002 0.001 0.006 0 0.002 0.002 0.003 0 0.006 0.006 0.003 0.005 0.008 0.008 0.006 0.005 0.01 0.009 0.008 0.015 0.004 0.005 
0.063 0.021 0.278 0.3 0.252 0.241 0.218 0.168 0.628 0.467 0.183 0.205 0.586 0.355 0.256 0.243 0.272 0.517 0.808 1 0.831 0.672 0.488 0.467 0.336 0.158 0.215 0.285 0.179 0.112 0.058 0.075 0.027 0.022 0.11 0.206 0.216 0.392 0.81 0.268 0.15 0.599 0.442 0.324 0.113 0.313 0.128 0.078 0 0.002 0.004 0.003 0.005 0.004 0.006 0.014 0.046 0.035 0.054 0.055 0.057 0.075 0.023 0.007 0.009 0.003 0.002 0.007 0.037 0.046 0.047 0.049 0.052 0.066 0.044 0.021 0.025 0.01 0.009 0.009 0.003 0.001 0.015 0.01 0.001 0.005 0 0.001 0.007 0.012 0.013 0.018 0.029 0.02 0.015 0.113 0.153 0.133 0.118 0.116 0.11 0.043 0.13 0 0 0.057 0.048 0.024 0.005 0 0 0 0.001 0.001 0.002 0.004 0.004 0.01 0.008 0.01 0.036 0.009 0.008 0.008 0.018 0.019 0.024 0.027 0.022 0.056 0.033 0.03 0.008 0.003 0.001 0 0 0 0 0 0 0.042 0.055 0.036 0.036 0.086 0.169 0.136 0.15 0.229 0.103 0.101 0.115 0.048 0.121 0.146 0.089 0.091 0.132 0.128 0.062 0.053 0.019 0.008 0.094 0.253 0.173 0.596 0.4 0.357 0.222 0.104 0.144 0.047 0.031 0.037 0.083 0.053 0.024 0 0.108 0.144 0.174 0.179 0.155 0.248 0.424 0.436 0.573 0.396 0.275 0.113 0.085 0.07 0.056 0.06 0.062 0.082 0.022 0.018 0.073 0.061 0.027 0.022 0.016 0.042 0.04 0.015 0.025 0.046 0.039 0.092 0.137 0.088 0.19 0.071 0.058 0.025 0.017 0.057 0.108 0.083 0.105 0.11 0.115 0.117 0.075 0.058 0.138 0.067 0.048 0.061 0.073 0.128 0.139 0.164 0.445 0.315 0.275 0.241 0.357 0.457 0.266 0.288 0.266 0.113 0.035 0.081 0.024 0.052 0.062 0.047 0.063 0.053 0.105 0.117 0.106 0.057 0.061 0.055 0.046 0.04 0.069 0.039 0.033 0.029 0.026 0.02 0.053 0.024 0.006 0.039 0.012 0.005 0.007 0.02 0.005 0.007 0.006 0.014 0.007 0.007 0.07 0 0.001 0.003 0.004 0 0.004 0.002 0.003 0.002 0.003 0.002 0 0 0.001 0.003 0.007 0.011 0.01 0.006 0.005 0.006 0.008 0.004 0.004 0.006 0.005 0.002 0.001 0.017 0.004 0.004 0.002 0.003 0.014 0.029 0.015 0.005 0.006 0.005 0.004 0.005 0.001 0.002 0.001 0.001 0.019 0.061 0.153 0.263 0.259 0.211 0.264 0.173 0.053 0.034 0.034 0.023 0.021 0.016 0.008 0.004 0.011 0.01 0.01 0.008 0.014 0.018 0.018 0.02 0.016 0.024 0.031 0.014 0.013 0.008 0.007 0.007 0.001 0.001 0.017 0.011 0.021 0.075 0.078 0.176 0.084 0.067 0.057 0.06 0.148 0.04 0.031 0.097 0.064 0.097 0.057 0.088 0.08 0.06 0.09 0.048 0.058 0.049 0.106 0.081 0.049 0.037 0.088 0.027 0.017 0.022 0.029 0.01 0.001 0.004 0.002 0.001 0.014 0.002 0 0.001 0.006 0.008 0.005 0.002 0.001 0.018 0.01 0.008 0.002 0.002 0.013 0.007 0.007 0.006 0.007 0.004 0.004 0 0 0 0 0 0 0 0.002 0.003 0.003 0.004 0.002 0 0.001 0.001 0 0.001 0.001 0 0 0.001 0 0 0.002 0.005 0.002 0.008 0.004 0.005 0.019 0.021 0.029 0.025 0.009 0.01 0.017 0.019 0.005 0 0.048 0.044 0.021 0.019 0.007 0.01 0.01 0.01 0.011 0.007 0.006 0.003 0.005 0.004 0.003 0.003 0 0.004 0.001 0 0.006 0.006 0.005 0.004 0.005 0 0.002 0.001 0.001 0.002 0.001 0.005 0.003 0.005 0.006 0.005 0.003 0.001 0.003 0 0.004 0.013 0.021 0.022 0.022 0.024 0.012 0.017 0.021 0.023 0.012 0 0 0 0 0 0.003 0.003 0.002 0.002 0.004 0.002 0 0.004 0.002 0.006 0.002 0.004 0 0.006 0.021 0.019 0.016 0.009 0.025 0.025 0.023 0.01 0.008 0.002 0.004 0.002 0.003 0.003 0.003 0.008 0 0 0 0 0 0.001 0 0 0.001 0.003 0.004 0.004 0.002 0.004 0.007 0.007 0.01 0.007 0.01 
0.067 0.013 0.254 0.278 0.222 0.23 0.205 0.149 0.544 0.421 0.161 0.193 0.513 0.304 0.228 0.205 0.237 0.465 0.737 0.761 1 0.625 0.445 0.523 0.372 0.16 0.211 0.261 0.172 0.106 0.055 0.072 0.031 0.022 0.121 0.231 0.202 0.333 0.653 0.218 0.119 0.498 0.379 0.265 0.107 0.318 0.113 0.064 0 0.001 0.004 0.003 0.005 0.005 0.006 0.012 0.05 0.044 0.053 0.062 0.061 0.076 0.016 0.01 0.01 0.006 0.006 0.012 0.042 0.049 0.054 0.053 0.051 0.068 0.049 0.026 0.023 0.007 0.005 0.005 0.004 0.001 0.017 0.01 0 0 0 0.002 0.003 0.013 0.009 0.011 0.026 0.023 0.011 0.103 0.135 0.116 0.1 0.1 0.092 0.034 0.116 0 0 0.038 0.041 0.02 0.009 0 0 0.003 0.004 0.003 0.002 0.002 0.003 0.007 0.007 0.012 0.035 0.016 0.005 0.008 0.024 0.028 0.025 0.028 0.026 0.053 0.025 0.024 0.006 0.003 0.006 0.002 0.003 0.001 0.001 0 0 0.03 0.037 0.021 0.025 0.067 0.152 0.128 0.143 0.212 0.098 0.1 0.118 0.059 0.133 0.148 0.079 0.085 0.129 0.119 0.051 0.041 0.02 0.007 0.099 0.255 0.186 0.613 0.411 0.357 0.224 0.085 0.141 0.035 0.029 0.035 0.087 0.055 0.042 0 0.102 0.134 0.158 0.167 0.138 0.257 0.453 0.474 0.685 0.47 0.355 0.136 0.124 0.088 0.06 0.069 0.073 0.104 0.035 0.035 0.072 0.065 0.028 0.031 0.023 0.045 0.052 0.031 0.024 0.059 0.042 0.117 0.171 0.124 0.204 0.09 0.075 0.04 0.02 0.058 0.101 0.075 0.107 0.114 0.117 0.12 0.084 0.065 0.147 0.071 0.048 0.063 0.08 0.126 0.112 0.136 0.389 0.271 0.239 0.221 0.303 0.397 0.245 0.25 0.245 0.101 0.034 0.089 0.033 0.056 0.058 0.052 0.064 0.055 0.105 0.117 0.096 0.06 0.071 0.068 0.06 0.052 0.084 0.034 0.029 0.03 0.019 0.016 0.052 0.026 0.008 0.037 0.01 0.002 0.006 0.013 0.006 0.003 0.005 0.01 0.006 0.006 0.083 0 0 0.006 0.005 0.001 0.006 0.004 0.004 0.005 0.006 0.005 0.004 0.003 0.003 0.009 0.012 0.013 0.012 0.01 0.006 0.014 0.01 0.006 0.004 0.011 0.011 0.002 0.001 0.011 0.005 0.002 0.002 0.007 0.014 0.029 0.015 0.008 0.008 0.007 0.006 0.006 0.002 0.004 0.003 0.001 0.018 0.059 0.148 0.23 0.23 0.196 0.24 0.165 0.055 0.034 0.029 0.016 0.011 0.013 0.008 0.005 0.009 0.01 0.01 0.005 0.007 0.011 0.012 0.012 0.009 0.015 0.02 0.006 0.006 0.003 0.002 0.002 0 0 0.015 0.007 0.018 0.079 0.073 0.156 0.089 0.061 0.053 0.057 0.138 0.026 0.016 0.083 0.054 0.082 0.046 0.076 0.069 0.05 0.076 0.049 0.056 0.037 0.091 0.069 0.039 0.028 0.07 0.025 0.029 0.038 0.033 0.012 0.001 0.002 0.002 0.001 0.006 0 0.001 0.001 0.002 0.003 0.003 0.002 0.001 0.011 0.005 0.005 0.001 0 0.018 0.008 0.006 0.005 0.008 0.003 0.002 0 0 0 0 0 0.002 0.004 0.004 0.006 0.006 0.006 0.002 0 0.001 0.002 0.002 0.003 0.003 0.005 0.002 0.001 0.001 0.001 0.002 0.013 0.009 0.011 0.006 0.006 0.013 0.017 0.028 0.021 0.01 0.008 0.015 0.012 0 0 0.041 0.037 0.02 0.016 0.011 0.011 0.012 0.011 0.011 0.01 0.006 0.003 0.006 0.005 0.003 0.004 0.004 0.007 0.004 0.003 0.008 0.008 0.007 0.004 0 0.001 0.001 0 0.002 0.004 0.004 0.007 0.008 0.007 0.009 0.006 0.003 0 0.006 0 0.009 0.013 0.018 0.015 0.016 0.017 0.012 0.012 0.015 0.016 0.004 0 0 0 0.004 0.004 0.005 0.001 0.002 0.001 0.002 0.003 0.002 0.005 0.004 0.007 0.001 0.006 0 0.005 0.014 0.009 0.011 0.009 0.017 0.017 0.018 0.012 0.014 0.01 0.007 0.005 0.005 0.002 0.001 0.004 0 0 0 0.001 0 0.005 0 0.001 0.001 0.006 0.003 0.001 0.002 0.005 0.004 0.007 0.014 0.01 0.007 
0.074 0.021 0.31 0.344 0.281 0.273 0.246 0.184 0.695 0.526 0.228 0.225 0.639 0.418 0.324 0.313 0.331 0.657 0.84 0.669 0.663 1 0.626 0.447 0.425 0.204 0.265 0.324 0.218 0.139 0.06 0.074 0.022 0.015 0.115 0.217 0.176 0.338 0.612 0.184 0.103 0.573 0.437 0.297 0.116 0.332 0.103 0.06 0 0.001 0.006 0.003 0.005 0.005 0.007 0.015 0.055 0.049 0.062 0.074 0.082 0.09 0.032 0.012 0.015 0.01 0.004 0.013 0.056 0.064 0.065 0.065 0.068 0.072 0.055 0.028 0.024 0.01 0.009 0.009 0.005 0.002 0.02 0.006 0.004 0.006 0.004 0.002 0.006 0.016 0.009 0.012 0.023 0.021 0.013 0.117 0.145 0.129 0.111 0.107 0.104 0.041 0.122 0 0 0.043 0.042 0.015 0.006 0.001 0.001 0.001 0.002 0.005 0.005 0.004 0.003 0.006 0.003 0.008 0.03 0.01 0.003 0.007 0.02 0.024 0.03 0.029 0.022 0.069 0.036 0.032 0.008 0.001 0.007 0.001 0.001 0.001 0.001 0 0 0.041 0.057 0.03 0.036 0.112 0.191 0.167 0.172 0.251 0.12 0.108 0.115 0.055 0.14 0.15 0.086 0.093 0.147 0.137 0.052 0.039 0.013 0.008 0.103 0.249 0.175 0.619 0.406 0.37 0.243 0.089 0.158 0.034 0.019 0.028 0.088 0.048 0.024 0 0.11 0.135 0.154 0.161 0.143 0.231 0.42 0.429 0.528 0.347 0.246 0.098 0.084 0.063 0.053 0.053 0.057 0.085 0.02 0.013 0.07 0.061 0.024 0.028 0.02 0.039 0.044 0.021 0.03 0.053 0.04 0.102 0.13 0.098 0.177 0.061 0.049 0.029 0.017 0.048 0.088 0.083 0.123 0.121 0.132 0.14 0.093 0.074 0.159 0.078 0.058 0.057 0.079 0.146 0.149 0.187 0.522 0.355 0.296 0.272 0.407 0.515 0.307 0.316 0.296 0.126 0.036 0.101 0.029 0.049 0.068 0.045 0.064 0.052 0.119 0.129 0.11 0.06 0.072 0.059 0.05 0.037 0.069 0.028 0.027 0.037 0.031 0.017 0.046 0.025 0.008 0.043 0.016 0.006 0.008 0.019 0.004 0.003 0.005 0.012 0.005 0.005 0.073 0.001 0.003 0.006 0.005 0.002 0.012 0.011 0.007 0.008 0.012 0.011 0.003 0.002 0.003 0.007 0.012 0.011 0.011 0.01 0.008 0.009 0.012 0.008 0.007 0.01 0.01 0.006 0.002 0.01 0.003 0.002 0.006 0.012 0.013 0.031 0.015 0.003 0.004 0.01 0.007 0.005 0.002 0.004 0.003 0.002 0.019 0.071 0.17 0.272 0.274 0.234 0.285 0.178 0.06 0.045 0.032 0.021 0.014 0.013 0.01 0.004 0.013 0.009 0.011 0.004 0.011 0.012 0.016 0.017 0.02 0.022 0.027 0.011 0.006 0.004 0.004 0.004 0 0 0.02 0.007 0.021 0.085 0.072 0.187 0.088 0.069 0.071 0.077 0.163 0.037 0.032 0.093 0.061 0.085 0.06 0.08 0.073 0.052 0.082 0.059 0.073 0.05 0.099 0.07 0.04 0.024 0.089 0.028 0.029 0.035 0.034 0.015 0 0.001 0.001 0.002 0.01 0.003 0 0.001 0.003 0.004 0.004 0.003 0.002 0.016 0.011 0.008 0.001 0 0.015 0.007 0.007 0.008 0.01 0.001 0 0.002 0.002 0.002 0.001 0.002 0.003 0.003 0.004 0.006 0.004 0.004 0.002 0.001 0 0.002 0.002 0.001 0.002 0.001 0.001 0 0 0 0.002 0.009 0.004 0.01 0.007 0.004 0.016 0.024 0.029 0.023 0.01 0.01 0.022 0.017 0.007 0 0.056 0.05 0.025 0.025 0.021 0.022 0.014 0.012 0.013 0.01 0.009 0.004 0.005 0.007 0.005 0.005 0.008 0.008 0.003 0 0.012 0.013 0.011 0.006 0.002 0.003 0.004 0.002 0.003 0.004 0.002 0.01 0.008 0.006 0.005 0.008 0.006 0.001 0.002 0 0.008 0.015 0.024 0.027 0.028 0.026 0.016 0.015 0.02 0.023 0.014 0 0 0 0.003 0.004 0.009 0.003 0.007 0.003 0.005 0.007 0.002 0.008 0.002 0.007 0.003 0.006 0 0.011 0.019 0.013 0.02 0.013 0.027 0.026 0.021 0.019 0.01 0.008 0.012 0.008 0.008 0.001 0.002 0.005 0.001 0 0.001 0.001 0 0.002 0.001 0 0 0.001 0.001 0.002 0.001 0.002 0.002 0.004 0.022 0.005 0.006 
0.053 0.018 0.257 0.274 0.233 0.218 0.177 0.152 0.54 0.419 0.182 0.201 0.491 0.32 0.278 0.279 0.344 0.805 0.665 0.523 0.558 0.722 1 0.484 0.387 0.214 0.343 0.341 0.214 0.17 0.089 0.061 0.022 0.013 0.081 0.156 0.14 0.263 0.488 0.129 0.076 0.441 0.342 0.247 0.104 0.264 0.097 0.058 0 0.002 0.003 0.001 0.003 0.003 0.007 0.014 0.04 0.028 0.035 0.046 0.054 0.058 0.02 0.005 0.011 0.007 0.005 0.009 0.033 0.036 0.04 0.04 0.043 0.056 0.03 0.012 0.017 0.01 0.009 0.008 0.006 0.005 0.016 0.006 0 0.001 0.001 0 0.003 0.01 0.006 0.008 0.018 0.014 0.007 0.078 0.097 0.091 0.083 0.079 0.073 0.027 0.086 0 0 0.027 0.027 0.015 0.007 0 0.001 0.002 0.002 0.002 0.002 0.003 0.005 0.007 0.004 0.004 0.02 0.008 0.002 0.004 0.016 0.018 0.02 0.013 0.01 0.052 0.027 0.024 0.005 0.002 0.006 0.003 0.004 0.001 0.001 0 0 0.037 0.04 0.022 0.022 0.086 0.158 0.14 0.136 0.196 0.094 0.089 0.1 0.053 0.124 0.14 0.081 0.086 0.142 0.129 0.052 0.04 0.019 0.01 0.107 0.261 0.157 0.482 0.342 0.31 0.189 0.069 0.117 0.034 0.021 0.027 0.059 0.038 0.022 0 0.08 0.104 0.113 0.117 0.099 0.163 0.309 0.326 0.439 0.298 0.215 0.081 0.067 0.054 0.039 0.038 0.047 0.071 0.017 0.011 0.05 0.039 0.017 0.018 0.018 0.026 0.027 0.014 0.02 0.033 0.033 0.081 0.103 0.076 0.171 0.053 0.042 0.014 0.011 0.049 0.098 0.069 0.084 0.09 0.092 0.095 0.063 0.047 0.126 0.057 0.043 0.04 0.05 0.099 0.127 0.156 0.399 0.282 0.242 0.212 0.318 0.405 0.251 0.23 0.234 0.086 0.027 0.067 0.024 0.04 0.053 0.039 0.045 0.039 0.085 0.092 0.077 0.054 0.059 0.048 0.034 0.037 0.056 0.025 0.021 0.029 0.026 0.016 0.047 0.025 0.008 0.039 0.007 0.003 0.007 0.02 0.006 0.003 0.007 0.015 0.007 0.006 0.06 0 0.001 0.002 0.003 0 0.006 0.005 0.002 0.002 0.005 0.003 0.004 0.003 0.005 0.006 0.008 0.011 0.011 0.005 0.006 0.012 0.009 0.004 0.003 0.008 0.007 0.004 0.001 0.014 0.005 0.004 0.006 0.01 0.015 0.026 0.011 0.003 0.003 0.006 0.004 0.003 0 0.001 0 0 0.023 0.084 0.149 0.23 0.238 0.205 0.232 0.147 0.054 0.034 0.032 0.023 0.02 0.016 0.007 0.007 0.011 0.012 0.011 0.005 0.01 0.01 0.02 0.02 0.02 0.019 0.025 0.006 0.003 0.002 0.003 0.003 0.001 0.001 0.013 0.005 0.014 0.055 0.058 0.15 0.064 0.057 0.059 0.058 0.129 0.023 0.021 0.079 0.043 0.079 0.039 0.073 0.062 0.045 0.074 0.06 0.072 0.041 0.094 0.074 0.049 0.03 0.094 0.032 0.024 0.03 0.026 0.007 0.001 0.002 0.002 0.001 0.005 0.003 0 0.001 0.004 0.005 0.007 0.002 0.001 0.015 0.012 0.011 0.004 0.001 0.017 0.006 0.006 0.005 0.007 0.003 0.001 0 0 0 0 0 0 0 0.002 0.003 0.003 0.005 0.004 0.002 0.002 0.001 0.001 0.002 0.002 0.002 0.001 0.001 0 0 0.002 0.009 0.004 0.009 0.004 0.005 0.013 0.01 0.027 0.014 0.007 0.006 0.02 0.011 0.003 0 0.036 0.036 0.023 0.022 0.013 0.014 0.011 0.009 0.01 0.01 0.008 0.005 0.005 0.004 0.003 0.003 0.005 0.006 0.004 0.003 0.008 0.008 0.006 0.004 0.003 0 0 0 0 0.002 0.002 0.007 0.007 0.007 0.004 0.002 0.002 0.001 0.001 0 0.006 0.012 0.02 0.022 0.025 0.026 0.02 0.014 0.018 0.021 0.008 0 0 0 0.001 0.001 0.003 0.002 0.003 0.001 0.003 0.003 0.001 0.003 0.002 0.009 0.001 0.006 0 0.005 0.016 0.011 0.013 0.01 0.023 0.026 0.022 0.014 0.008 0.005 0.009 0.006 0.005 0.001 0.001 0.009 0 0 0 0 0 0.002 0.002 0.001 0.001 0.003 0.003 0.003 0.002 0.002 0.006 0.006 0.015 0.004 0.002 
0.044 0.015 0.176 0.2 0.166 0.172 0.142 0.115 0.391 0.291 0.131 0.149 0.361 0.243 0.19 0.174 0.204 0.369 0.486 0.447 0.545 0.468 0.411 1 0.465 0.192 0.227 0.333 0.181 0.132 0.075 0.042 0.018 0.011 0.089 0.172 0.126 0.211 0.382 0.122 0.073 0.324 0.252 0.186 0.064 0.194 0.066 0.04 0 0 0.004 0.001 0.001 0.002 0.005 0.009 0.034 0.025 0.032 0.037 0.041 0.052 0.021 0.008 0.009 0.003 0.002 0.007 0.027 0.026 0.032 0.034 0.043 0.046 0.026 0.01 0.01 0.004 0.004 0.002 0.002 0.001 0.014 0.008 0 0 0.001 0.001 0 0.007 0.006 0.005 0.011 0.007 0.003 0.065 0.077 0.069 0.071 0.073 0.051 0.022 0.064 0 0 0.026 0.019 0.011 0.002 0 0 0 0.001 0.001 0.002 0.002 0.002 0.012 0.01 0.008 0.019 0.009 0.001 0.004 0.013 0.017 0.016 0.028 0.022 0.041 0.025 0.023 0.005 0.001 0.002 0.001 0 0 0 0 0 0.028 0.034 0.019 0.02 0.062 0.12 0.101 0.107 0.162 0.066 0.073 0.068 0.036 0.097 0.108 0.06 0.071 0.118 0.112 0.049 0.033 0.019 0.011 0.105 0.425 0.254 0.39 0.248 0.225 0.143 0.055 0.097 0.026 0.02 0.025 0.055 0.035 0.021 0 0.074 0.094 0.104 0.11 0.085 0.183 0.348 0.37 0.518 0.36 0.266 0.088 0.073 0.058 0.056 0.059 0.064 0.085 0.025 0.017 0.061 0.049 0.019 0.016 0.013 0.041 0.046 0.027 0.023 0.045 0.037 0.094 0.144 0.089 0.343 0.1 0.08 0.046 0.033 0.091 0.175 0.07 0.073 0.073 0.075 0.082 0.057 0.043 0.093 0.046 0.033 0.045 0.057 0.102 0.085 0.107 0.299 0.209 0.177 0.151 0.234 0.291 0.178 0.172 0.162 0.078 0.029 0.063 0.024 0.04 0.04 0.031 0.044 0.042 0.072 0.078 0.072 0.048 0.057 0.051 0.039 0.031 0.063 0.021 0.02 0.022 0.019 0.013 0.03 0.013 0.005 0.029 0.006 0.003 0.005 0.011 0.005 0.004 0.004 0.009 0.004 0.003 0.063 0.001 0 0.003 0.003 0.001 0.003 0.002 0.002 0.002 0.002 0.002 0.001 0.001 0.003 0.004 0.004 0.004 0.004 0.004 0.002 0.003 0.004 0.001 0.001 0.004 0.004 0.001 0.001 0.009 0.002 0.001 0.003 0.004 0.007 0.016 0.007 0 0.001 0.002 0.002 0.002 0.001 0.001 0.001 0.001 0.007 0.029 0.096 0.166 0.162 0.137 0.163 0.098 0.037 0.026 0.026 0.015 0.011 0.008 0.005 0.002 0.008 0.007 0.007 0.003 0.007 0.009 0.012 0.015 0.012 0.018 0.024 0.004 0.005 0.003 0.004 0.004 0.001 0.001 0.013 0.007 0.009 0.044 0.046 0.115 0.047 0.035 0.034 0.044 0.09 0.018 0.012 0.063 0.04 0.059 0.032 0.064 0.049 0.041 0.057 0.043 0.054 0.036 0.062 0.053 0.027 0.024 0.057 0.02 0.019 0.025 0.027 0.015 0.001 0.002 0.003 0.002 0.009 0.001 0.001 0.001 0.001 0.001 0.002 0 0 0.015 0.008 0.008 0.001 0.001 0.012 0.007 0.003 0.003 0.002 0 0 0 0 0 0 0.001 0.001 0.001 0.003 0.003 0.003 0.003 0 0 0 0 0 0 0 0 0 0 0 0 0 0.004 0.002 0.004 0.003 0.004 0.008 0.013 0.019 0.014 0.005 0.003 0.012 0.01 0.005 0 0.029 0.027 0.011 0.009 0.008 0.007 0.004 0.005 0.004 0.005 0.005 0.001 0.001 0.001 0 0.002 0.004 0.003 0 0 0.009 0.009 0.008 0.001 0.001 0 0 0 0 0 0.001 0.004 0.004 0.004 0.003 0.001 0.001 0.001 0.003 0 0.003 0.007 0.014 0.015 0.017 0.018 0.013 0.013 0.011 0.018 0.007 0 0 0 0 0 0.001 0.002 0.001 0 0.002 0.001 0.002 0.002 0.002 0.003 0 0.002 0 0.005 0.014 0.012 0.013 0.01 0.017 0.018 0.013 0.009 0.007 0.001 0.006 0.005 0.003 0.001 0.001 0.004 0 0 0.001 0 0 0.004 0.002 0.002 0.003 0.004 0.005 0.003 0.003 0.005 0.007 0.01 0.01 0.006 0.005 
0.039 0.007 0.124 0.142 0.121 0.123 0.104 0.074 0.292 0.233 0.092 0.089 0.274 0.162 0.14 0.134 0.145 0.281 0.356 0.313 0.334 0.394 0.298 0.406 1 0.354 0.273 0.464 0.225 0.16 0.082 0.033 0.01 0.005 0.044 0.099 0.083 0.135 0.269 0.099 0.057 0.231 0.178 0.127 0.043 0.14 0.051 0.027 0 0 0.002 0.001 0.001 0.001 0.001 0.004 0.021 0.026 0.034 0.033 0.034 0.039 0.01 0.003 0.005 0.003 0.005 0.005 0.022 0.023 0.028 0.031 0.032 0.041 0.032 0.015 0.016 0.006 0.006 0.005 0.005 0.004 0.006 0.003 0.001 0.002 0.002 0.001 0.002 0.005 0.003 0.002 0.005 0.006 0.005 0.052 0.059 0.054 0.048 0.047 0.046 0.017 0.051 0 0 0.019 0.016 0.014 0.005 0 0.001 0.001 0.004 0.004 0.004 0.003 0.003 0.004 0.004 0.004 0.019 0.006 0.001 0.007 0.012 0.014 0.014 0.018 0.01 0.037 0.017 0.015 0.003 0 0.005 0.002 0.002 0 0 0 0 0.017 0.02 0.011 0.013 0.038 0.083 0.067 0.078 0.119 0.046 0.05 0.074 0.035 0.075 0.085 0.043 0.051 0.082 0.075 0.033 0.027 0.011 0.007 0.087 0.25 0.166 0.285 0.2 0.161 0.117 0.045 0.067 0.021 0.015 0.016 0.038 0.025 0.013 0 0.047 0.059 0.07 0.07 0.054 0.106 0.207 0.209 0.287 0.194 0.144 0.059 0.054 0.039 0.033 0.035 0.035 0.042 0.022 0.014 0.036 0.03 0.014 0.013 0.009 0.017 0.022 0.012 0.013 0.027 0.022 0.047 0.067 0.06 0.16 0.046 0.04 0.013 0.012 0.049 0.09 0.044 0.053 0.06 0.062 0.063 0.049 0.041 0.072 0.044 0.035 0.034 0.043 0.076 0.066 0.083 0.227 0.16 0.136 0.122 0.179 0.224 0.135 0.125 0.123 0.056 0.021 0.049 0.015 0.023 0.037 0.029 0.033 0.027 0.052 0.061 0.054 0.026 0.029 0.028 0.024 0.023 0.033 0.02 0.016 0.017 0.012 0.004 0.024 0.01 0.004 0.023 0.011 0.004 0.005 0.017 0.005 0.002 0.003 0.01 0.005 0.004 0.035 0.001 0 0.003 0.001 0.001 0.004 0.004 0.003 0.002 0.004 0.002 0.002 0.001 0.001 0.004 0.004 0.006 0.006 0.004 0.003 0.005 0.004 0.004 0.004 0.004 0.004 0.004 0.003 0.005 0.002 0.001 0.003 0.003 0.005 0.017 0.005 0.002 0.002 0.005 0.004 0.003 0.004 0 0 0 0.017 0.042 0.075 0.113 0.114 0.094 0.111 0.076 0.025 0.012 0.012 0.009 0.009 0.005 0.003 0.002 0.003 0.002 0.003 0.002 0.005 0.006 0.008 0.008 0.008 0.007 0.01 0.003 0.004 0.002 0.002 0.002 0 0 0.007 0.002 0.013 0.041 0.038 0.082 0.048 0.033 0.027 0.026 0.087 0.018 0.013 0.063 0.043 0.063 0.028 0.054 0.061 0.044 0.06 0.054 0.063 0.038 0.072 0.054 0.036 0.012 0.045 0.011 0.013 0.018 0.013 0.008 0.001 0.001 0 0 0.004 0 0 0 0.003 0.001 0.002 0.001 0 0.006 0.003 0.003 0 0 0.008 0.001 0.002 0.001 0.002 0.001 0.001 0 0 0 0 0.001 0.001 0.001 0.003 0.003 0.002 0.001 0.001 0.001 0.001 0.001 0.001 0.001 0.001 0.001 0 0 0 0 0.001 0.003 0.002 0.004 0.001 0.002 0.007 0.011 0.013 0.007 0.004 0.003 0.004 0.003 0.001 0 0.021 0.019 0.006 0.005 0.003 0.003 0.006 0.005 0.005 0.002 0.003 0.001 0.001 0.004 0.002 0.003 0.005 0.004 0.001 0 0.005 0.005 0.003 0.004 0.004 0.001 0.001 0 0.001 0.001 0.001 0.003 0.003 0.002 0.004 0.005 0.005 0.001 0.003 0 0.003 0.003 0.009 0.009 0.01 0.01 0.007 0.005 0.01 0.007 0.005 0 0 0 0.002 0.002 0.004 0.002 0.002 0.001 0.002 0.003 0.002 0.003 0.001 0.001 0 0.001 0 0.006 0.007 0.006 0.007 0.005 0.009 0.009 0.008 0.003 0.001 0.001 0.005 0.005 0.002 0 0.001 0.004 0 0 0 0.001 0.001 0 0 0 0.001 0.001 0.002 0.001 0.001 0.001 0.002 0.004 0.005 0.003 0.002 
0.015 0.005 0.062 0.071 0.058 0.053 0.051 0.031 0.145 0.113 0.055 0.052 0.131 0.076 0.068 0.058 0.068 0.151 0.168 0.142 0.152 0.181 0.17 0.156 0.355 1 0.354 0.242 0.129 0.125 0.07 0.017 0.009 0.007 0.023 0.042 0.044 0.064 0.13 0.049 0.025 0.116 0.089 0.065 0.031 0.07 0.034 0.017 0 0 0 0 0 0 0.001 0.003 0.012 0.016 0.016 0.014 0.014 0.016 0.008 0.001 0.003 0.001 0.004 0.001 0.009 0.012 0.013 0.014 0.011 0.014 0.013 0.005 0.004 0.002 0.002 0.002 0.002 0.002 0.001 0 0 0 0 0 0 0.002 0.001 0.003 0.006 0.002 0.002 0.019 0.026 0.023 0.021 0.021 0.021 0.007 0.02 0 0 0.011 0.007 0.005 0.001 0 0 0.001 0.001 0 0.001 0.001 0 0 0 0 0.006 0.001 0 0 0.004 0.007 0.008 0.004 0.004 0.014 0.01 0.01 0.004 0.002 0.003 0.002 0.002 0.001 0 0 0 0.006 0.009 0.007 0.008 0.021 0.037 0.03 0.037 0.053 0.025 0.024 0.023 0.015 0.029 0.034 0.021 0.024 0.033 0.035 0.012 0.01 0.004 0.002 0.038 0.11 0.065 0.136 0.091 0.079 0.042 0.016 0.029 0.007 0.004 0.003 0.018 0.008 0.006 0 0.02 0.028 0.03 0.032 0.026 0.046 0.08 0.089 0.126 0.09 0.061 0.021 0.019 0.019 0.013 0.015 0.015 0.022 0.01 0.01 0.015 0.014 0.004 0.003 0.006 0.009 0.009 0.008 0.007 0.013 0.013 0.025 0.032 0.027 0.065 0.026 0.023 0.016 0.007 0.018 0.031 0.016 0.017 0.019 0.022 0.024 0.018 0.013 0.029 0.016 0.012 0.019 0.023 0.037 0.032 0.04 0.118 0.068 0.061 0.055 0.079 0.109 0.061 0.058 0.059 0.029 0.012 0.025 0.01 0.012 0.014 0.012 0.016 0.013 0.021 0.023 0.019 0.014 0.015 0.009 0.008 0.007 0.014 0.002 0.002 0.004 0.005 0.003 0.011 0.007 0.001 0.01 0.003 0.001 0.001 0.006 0.003 0 0.004 0.005 0.003 0.004 0.018 0 0 0.001 0.001 0 0.002 0.002 0 0 0.002 0.001 0 0 0.001 0.002 0.004 0.004 0.004 0.002 0.002 0.004 0.003 0.001 0 0.002 0.002 0.001 0 0.005 0.001 0.001 0 0 0.002 0.007 0.004 0.001 0.001 0.001 0 0 0 0 0 0 0.005 0.016 0.032 0.06 0.052 0.043 0.054 0.032 0.012 0.015 0.011 0.009 0.006 0.006 0.004 0.001 0.002 0.003 0.003 0 0.002 0.003 0.005 0.005 0.002 0.004 0.008 0.004 0.002 0.002 0.003 0.002 0 0 0.004 0.003 0.005 0.015 0.019 0.043 0.019 0.019 0.017 0.019 0.04 0.009 0.007 0.027 0.019 0.03 0.018 0.022 0.024 0.02 0.029 0.038 0.046 0.02 0.036 0.033 0.023 0.005 0.019 0.007 0.006 0.008 0.008 0.003 0 0 0 0 0.002 0 0 0 0 0 0.001 0 0 0.003 0 0 0 0 0.004 0.002 0.001 0.001 0.001 0 0 0 0 0 0 0 0 0 0.001 0.001 0.003 0.004 0.001 0.001 0 0.001 0.001 0 0.001 0.001 0.001 0 0 0 0.002 0.003 0.003 0.003 0.002 0.002 0.005 0.01 0.009 0.008 0.006 0.007 0.008 0.005 0.002 0 0.013 0.012 0.009 0.008 0.006 0.003 0.002 0.002 0.004 0.003 0.003 0.001 0.001 0.001 0.002 0.002 0.001 0.001 0 0 0.002 0.002 0.001 0 0 0 0.001 0 0.001 0 0.001 0.002 0.002 0.002 0.003 0.001 0 0 0.002 0 0.004 0.004 0.007 0.008 0.008 0.009 0.006 0.003 0.009 0.006 0.004 0 0 0 0.001 0.001 0.003 0.003 0.003 0.002 0.003 0.003 0 0.001 0.001 0.005 0.001 0.004 0 0.005 0.003 0.003 0.003 0.001 0.009 0.009 0.008 0.002 0.004 0.003 0.001 0.001 0.002 0.001 0.001 0.002 0 0 0 0 0 0.004 0.004 0.001 0.002 0.003 0.002 0.002 0.002 0.002 0.001 0.002 0.003 0 0.003 
0.025 0.004 0.128 0.129 0.104 0.109 0.086 0.076 0.224 0.165 0.071 0.068 0.212 0.14 0.101 0.093 0.107 0.255 0.268 0.218 0.231 0.282 0.315 0.235 0.321 0.375 1 0.474 0.279 0.356 0.192 0.026 0.009 0.005 0.033 0.069 0.066 0.109 0.206 0.068 0.038 0.191 0.134 0.092 0.043 0.108 0.04 0.024 0 0 0.001 0 0.001 0.001 0.002 0.003 0.012 0.018 0.021 0.025 0.025 0.025 0.007 0.003 0.004 0.002 0.002 0.003 0.015 0.021 0.021 0.022 0.02 0.027 0.019 0.008 0.004 0.001 0.001 0.001 0 0 0.008 0.006 0 0.002 0 0 0.003 0.006 0.004 0.003 0.006 0.006 0.005 0.036 0.047 0.044 0.037 0.036 0.036 0.012 0.043 0 0 0.014 0.01 0.004 0.002 0 0 0 0 0 0 0 0.003 0.006 0.005 0.005 0.008 0.003 0.003 0.004 0.006 0.008 0.009 0.01 0.008 0.022 0.011 0.011 0.006 0.001 0.002 0.001 0.001 0.001 0.001 0 0 0.024 0.023 0.009 0.01 0.038 0.073 0.066 0.075 0.103 0.044 0.043 0.054 0.023 0.055 0.071 0.04 0.045 0.06 0.061 0.022 0.016 0.008 0.002 0.049 0.196 0.116 0.202 0.136 0.114 0.077 0.033 0.048 0.014 0.01 0.012 0.026 0.015 0.007 0 0.036 0.045 0.052 0.057 0.045 0.081 0.139 0.144 0.197 0.13 0.094 0.04 0.031 0.025 0.022 0.023 0.021 0.036 0.008 0.005 0.028 0.022 0.006 0.008 0.006 0.011 0.012 0.011 0.01 0.017 0.016 0.037 0.047 0.03 0.102 0.032 0.028 0.017 0.013 0.027 0.047 0.033 0.044 0.047 0.048 0.05 0.033 0.024 0.059 0.027 0.019 0.022 0.028 0.054 0.056 0.068 0.199 0.14 0.125 0.108 0.153 0.193 0.116 0.106 0.118 0.041 0.016 0.035 0.008 0.026 0.023 0.018 0.025 0.023 0.041 0.048 0.042 0.019 0.022 0.021 0.023 0.021 0.029 0.014 0.015 0.011 0.012 0.01 0.02 0.015 0.003 0.019 0.007 0.002 0.001 0.007 0.003 0.002 0.002 0.005 0.002 0.001 0.03 0.001 0.003 0.003 0.001 0 0.004 0.003 0.002 0.002 0.003 0.003 0.002 0.002 0.001 0.002 0.004 0.004 0.004 0.004 0.001 0.001 0.003 0.001 0.001 0.001 0.002 0 0 0.004 0.002 0.001 0.001 0.002 0.007 0.018 0.008 0.003 0.003 0.004 0.003 0.003 0.003 0 0 0 0.007 0.029 0.065 0.108 0.111 0.089 0.107 0.061 0.021 0.016 0.014 0.01 0.009 0.006 0.004 0 0.003 0.001 0.001 0.001 0.004 0.005 0.005 0.004 0.002 0.006 0.012 0.005 0.004 0.002 0.002 0.002 0.001 0 0.004 0.004 0.005 0.029 0.027 0.083 0.035 0.026 0.024 0.03 0.074 0.021 0.016 0.047 0.032 0.038 0.018 0.034 0.03 0.023 0.043 0.097 0.12 0.048 0.06 0.056 0.035 0.014 0.032 0.012 0.008 0.014 0.012 0.004 0.001 0.001 0.001 0.002 0.003 0.001 0.001 0.001 0.002 0.001 0.001 0.002 0.002 0.004 0.001 0.001 0 0 0.003 0.001 0 0 0.001 0.001 0.001 0 0.001 0.001 0.001 0.001 0.002 0.001 0.002 0.003 0.002 0.003 0.001 0 0 0 0 0 0.001 0.001 0 0 0 0 0 0.001 0 0.004 0.002 0.003 0.006 0.008 0.008 0.004 0.001 0.001 0.005 0 0 0 0.015 0.013 0.005 0.004 0.002 0.004 0.004 0.003 0.005 0.004 0.002 0.002 0.003 0.002 0.002 0.002 0.002 0.003 0 0 0.003 0.003 0.002 0.002 0.003 0 0.002 0.001 0.002 0.002 0.002 0.003 0.003 0.002 0.001 0.002 0.002 0.001 0.001 0 0 0.003 0.006 0.007 0.008 0.008 0.005 0.004 0.007 0.006 0.003 0 0 0 0.002 0.002 0.004 0.002 0.002 0.001 0.004 0.004 0.003 0.002 0.001 0.004 0.003 0.003 0 0.002 0.006 0.005 0.005 0.003 0.008 0.008 0.007 0.004 0.002 0 0.003 0.003 0.002 0 0 0 0 0 0 0.001 0 0 0 0 0.001 0.001 0 0 0.001 0.001 0.001 0.002 0.005 0.005 0.002 
0.025 0.005 0.098 0.11 0.092 0.089 0.067 0.054 0.204 0.156 0.073 0.082 0.199 0.108 0.098 0.084 0.093 0.188 0.23 0.204 0.222 0.236 0.193 0.245 0.388 0.21 0.336 1 0.407 0.214 0.108 0.02 0.007 0.004 0.032 0.059 0.063 0.108 0.191 0.067 0.039 0.176 0.139 0.095 0.034 0.111 0.043 0.025 0 0.001 0.002 0.001 0.001 0.001 0.001 0.005 0.018 0.019 0.024 0.027 0.03 0.035 0.012 0.004 0.01 0.005 0.003 0.006 0.018 0.022 0.022 0.022 0.019 0.025 0.02 0.012 0.007 0.002 0.001 0.001 0 0 0.006 0.003 0 0 0 0 0.002 0.011 0.008 0.008 0.005 0.004 0.002 0.029 0.04 0.035 0.029 0.028 0.031 0.006 0.033 0 0 0.014 0.008 0.002 0 0 0 0 0.001 0.001 0.001 0.002 0 0.001 0.001 0.001 0.006 0.006 0 0.002 0.007 0.009 0.008 0.007 0.005 0.021 0.011 0.009 0.004 0 0.002 0 0 0 0 0 0 0.014 0.015 0.009 0.009 0.031 0.056 0.048 0.058 0.085 0.04 0.04 0.041 0.022 0.057 0.062 0.033 0.041 0.07 0.071 0.034 0.03 0.016 0.009 0.071 0.312 0.173 0.182 0.137 0.117 0.066 0.024 0.038 0.015 0.008 0.011 0.026 0.014 0.008 0 0.029 0.038 0.046 0.047 0.039 0.074 0.126 0.131 0.17 0.112 0.085 0.033 0.028 0.032 0.017 0.021 0.023 0.029 0.01 0.009 0.024 0.022 0.01 0.014 0.009 0.008 0.008 0.004 0.006 0.009 0.008 0.033 0.042 0.029 0.169 0.049 0.043 0.025 0.014 0.047 0.097 0.035 0.04 0.04 0.041 0.047 0.038 0.03 0.043 0.027 0.02 0.028 0.035 0.072 0.062 0.076 0.203 0.121 0.103 0.094 0.141 0.182 0.095 0.086 0.09 0.043 0.016 0.038 0.009 0.016 0.024 0.018 0.023 0.022 0.042 0.045 0.04 0.024 0.029 0.023 0.016 0.011 0.029 0.008 0.01 0.009 0.012 0.007 0.016 0.002 0.001 0.015 0.005 0.001 0.002 0.007 0.003 0.003 0.004 0.005 0.003 0.004 0.029 0.003 0 0.003 0.002 0 0.003 0.002 0.002 0.001 0.003 0.001 0 0 0 0.005 0.005 0.005 0.005 0.005 0.004 0.005 0.005 0.003 0.002 0.004 0.004 0.002 0.002 0.005 0.002 0.002 0.001 0.003 0.003 0.01 0.005 0.001 0.001 0.002 0.002 0.001 0 0 0 0 0.006 0.024 0.054 0.107 0.1 0.092 0.102 0.056 0.024 0.014 0.012 0.009 0.008 0.008 0.006 0.004 0.006 0.005 0.006 0.003 0.006 0.005 0.005 0.007 0.005 0.007 0.012 0.005 0.004 0.001 0.001 0.001 0.001 0 0.005 0.002 0.009 0.032 0.032 0.068 0.039 0.031 0.027 0.029 0.058 0.012 0.008 0.04 0.026 0.037 0.019 0.033 0.036 0.03 0.038 0.052 0.067 0.025 0.044 0.041 0.025 0.01 0.032 0.011 0.012 0.013 0.012 0.009 0.001 0.001 0.001 0.001 0.004 0 0 0 0.001 0.002 0.002 0.003 0.001 0.004 0.004 0.002 0.002 0.002 0.008 0.005 0.004 0.004 0.006 0.001 0.001 0 0 0 0 0 0 0 0.004 0.004 0.002 0.004 0.004 0.002 0 0.004 0.001 0 0.002 0.002 0 0 0 0 0.001 0.003 0.001 0.005 0.004 0.003 0.004 0.004 0.011 0.005 0.003 0.003 0.004 0.003 0.001 0 0.018 0.016 0.008 0.007 0.004 0.005 0.005 0.004 0.005 0.004 0.004 0.002 0.003 0.003 0.002 0.003 0.001 0 0 0 0 0.001 0 0 0.001 0.002 0.002 0.001 0.004 0.001 0.001 0.001 0.001 0.002 0.003 0.004 0.002 0.002 0.003 0 0.001 0.002 0.007 0.008 0.008 0.005 0.005 0.003 0.005 0.007 0.002 0 0 0 0 0 0.003 0.004 0.003 0.003 0.004 0.003 0.004 0.003 0.004 0.004 0.001 0.003 0 0 0.004 0.003 0.004 0.001 0.006 0.005 0.004 0.004 0.002 0.001 0 0 0 0 0 0.001 0.003 0 0.002 0.004 0.003 0.003 0.003 0.001 0.003 0.005 0.003 0.005 0.005 0.006 0.006 0.006 0.004 0.002 0 
0.025 0.01 0.151 0.16 0.108 0.138 0.118 0.077 0.234 0.169 0.078 0.072 0.242 0.14 0.099 0.097 0.115 0.194 0.247 0.204 0.212 0.25 0.215 0.208 0.273 0.181 0.31 0.664 1 0.38 0.195 0.022 0.01 0.009 0.038 0.069 0.072 0.112 0.192 0.05 0.026 0.172 0.13 0.099 0.032 0.087 0.026 0.014 0 0 0 0 0 0 0.001 0.004 0.011 0.011 0.02 0.022 0.023 0.039 0.017 0.007 0.007 0.006 0.003 0.007 0.019 0.019 0.019 0.02 0.019 0.026 0.019 0.01 0.012 0.003 0.003 0.003 0.003 0.002 0.007 0.006 0 0.002 0 0 0.002 0.004 0.003 0.003 0.004 0.003 0.003 0.028 0.04 0.031 0.026 0.026 0.023 0.015 0.031 0 0 0.007 0.008 0.002 0.001 0 0 0.001 0.003 0.002 0.002 0.001 0.001 0.002 0.002 0.004 0.011 0.001 0.001 0.001 0.002 0.006 0.007 0.012 0.011 0.02 0.008 0.008 0.003 0 0.003 0.001 0.001 0 0 0 0 0.017 0.019 0.01 0.015 0.039 0.074 0.076 0.085 0.13 0.051 0.06 0.075 0.036 0.094 0.096 0.061 0.067 0.101 0.092 0.041 0.033 0.016 0.006 0.092 0.245 0.13 0.186 0.124 0.105 0.057 0.028 0.043 0.015 0.007 0.009 0.024 0.012 0.006 0 0.026 0.035 0.044 0.046 0.041 0.083 0.137 0.13 0.175 0.11 0.084 0.032 0.027 0.036 0.023 0.025 0.03 0.032 0.007 0.003 0.029 0.024 0.011 0.007 0.003 0.015 0.016 0.011 0.016 0.021 0.02 0.04 0.047 0.031 0.135 0.043 0.037 0.024 0.013 0.038 0.073 0.032 0.036 0.037 0.038 0.037 0.027 0.024 0.047 0.027 0.019 0.027 0.04 0.055 0.095 0.115 0.317 0.188 0.166 0.149 0.199 0.259 0.151 0.13 0.143 0.055 0.022 0.047 0.012 0.018 0.022 0.019 0.026 0.025 0.034 0.036 0.032 0.017 0.029 0.025 0.017 0.016 0.027 0.013 0.012 0.01 0.013 0.012 0.023 0.008 0.003 0.019 0.004 0.001 0.007 0.011 0.004 0.001 0.004 0.007 0.002 0.002 0.026 0.001 0.002 0.001 0.002 0 0.003 0.002 0.001 0.002 0.002 0.002 0.001 0 0 0.003 0.004 0.002 0.003 0.004 0.001 0.002 0.003 0.001 0.001 0.001 0.001 0.001 0.001 0.016 0.005 0.004 0.003 0.006 0.007 0.024 0.006 0.004 0.003 0.003 0.003 0.002 0.001 0.001 0.001 0 0.015 0.033 0.082 0.135 0.137 0.111 0.145 0.093 0.028 0.016 0.015 0.011 0.009 0.006 0.003 0 0.002 0.002 0.002 0.002 0.003 0.005 0.007 0.009 0.007 0.01 0.013 0.006 0.004 0.003 0.003 0.003 0.001 0.001 0.006 0.005 0.01 0.036 0.036 0.093 0.049 0.034 0.029 0.038 0.094 0.013 0.011 0.061 0.05 0.06 0.035 0.051 0.058 0.045 0.058 0.111 0.133 0.054 0.077 0.074 0.051 0.01 0.039 0.018 0.009 0.014 0.016 0.005 0.001 0.003 0.002 0.002 0.003 0.002 0.001 0.002 0.004 0.004 0.006 0.003 0.002 0.009 0.003 0.002 0 0 0.002 0.001 0.002 0.001 0.002 0 0 0 0 0 0 0 0.001 0 0.001 0.001 0.001 0.001 0.001 0 0.001 0.001 0.001 0.001 0.001 0.001 0 0 0 0 0 0.001 0 0.003 0.002 0.003 0.016 0.012 0.024 0.011 0.005 0.005 0.014 0.013 0.002 0 0.028 0.028 0.013 0.012 0.01 0.009 0.006 0.004 0.003 0.003 0.004 0 0.001 0 0.001 0.002 0.003 0.002 0.002 0 0.004 0.006 0.005 0.002 0.003 0.001 0.002 0.002 0.003 0 0.001 0.002 0.003 0.002 0.001 0 0 0 0 0 0.004 0.012 0.012 0.014 0.016 0.017 0.013 0.007 0.018 0.01 0.005 0 0 0 0.001 0.001 0.003 0.001 0.001 0.001 0.002 0.003 0.001 0.002 0 0.003 0.004 0.003 0 0.004 0.009 0.006 0.009 0.006 0.015 0.016 0.013 0.01 0.012 0.004 0.006 0.002 0.001 0.002 0.002 0.005 0 0 0 0.002 0 0.001 0.001 0.001 0.001 0.001 0.001 0.002 0.004 0.002 0.003 0.003 0.011 0.004 0.005 
0.005 0.007 0.081 0.09 0.056 0.077 0.057 0.034 0.115 0.08 0.035 0.039 0.117 0.064 0.048 0.045 0.057 0.108 0.117 0.097 0.098 0.122 0.119 0.094 0.115 0.112 0.324 0.25 0.26 1 0.533 0.008 0 0 0.016 0.027 0.028 0.042 0.091 0.033 0.021 0.082 0.07 0.056 0.017 0.057 0.015 0.011 0 0 0.001 0.001 0.001 0.001 0.002 0.002 0.006 0.006 0.007 0.007 0.009 0.014 0.005 0 0.002 0.001 0.001 0.002 0.005 0.006 0.006 0.007 0.008 0.007 0.008 0.003 0.001 0.001 0.001 0.001 0 0 0.001 0.001 0 0.002 0.001 0 0.002 0.002 0.002 0.002 0.002 0.001 0.001 0.011 0.019 0.015 0.01 0.012 0.012 0.004 0.017 0 0 0.008 0.006 0.003 0 0 0 0.001 0.001 0.002 0.002 0.002 0.001 0.002 0.002 0.002 0.003 0.001 0 0 0.002 0.004 0.003 0.005 0.003 0.006 0.002 0.001 0 0 0.001 0.001 0 0 0 0 0 0.01 0.012 0.005 0.009 0.023 0.041 0.034 0.041 0.071 0.04 0.034 0.035 0.026 0.053 0.048 0.035 0.04 0.059 0.051 0.014 0.013 0.004 0.002 0.036 0.092 0.06 0.089 0.067 0.058 0.027 0.01 0.014 0.009 0.006 0.007 0.012 0.008 0.004 0 0.01 0.013 0.017 0.019 0.019 0.035 0.061 0.06 0.084 0.064 0.036 0.019 0.013 0.013 0.014 0.014 0.013 0.016 0.006 0.004 0.013 0.011 0.006 0.003 0.002 0.008 0.009 0.005 0.004 0.012 0.013 0.017 0.019 0.013 0.053 0.016 0.01 0.004 0.003 0.009 0.024 0.015 0.014 0.012 0.012 0.014 0.008 0.004 0.017 0.007 0.004 0.019 0.021 0.029 0.036 0.046 0.13 0.096 0.088 0.078 0.101 0.122 0.083 0.059 0.071 0.025 0.007 0.017 0.003 0.009 0.005 0.004 0.005 0.005 0.013 0.013 0.012 0.009 0.011 0.011 0.01 0.009 0.012 0.004 0.003 0.003 0.005 0.005 0.014 0.003 0 0.016 0.009 0.004 0.003 0.008 0.004 0.004 0.005 0.006 0.005 0.003 0.014 0 0.001 0.001 0 0 0.003 0.003 0 0 0.003 0.003 0.002 0 0 0.002 0.004 0.004 0.004 0.002 0.001 0.003 0.003 0.001 0.001 0.002 0.002 0.002 0.001 0.005 0.002 0.002 0.001 0.004 0.005 0.016 0.004 0.002 0.003 0.004 0.003 0.002 0.001 0.001 0.001 0 0.01 0.022 0.05 0.082 0.078 0.067 0.086 0.051 0.015 0.01 0.008 0.004 0.002 0 0 0 0.001 0.002 0.002 0 0 0.002 0.003 0.006 0.006 0.006 0.007 0.002 0.001 0.001 0.002 0.001 0.001 0.001 0.002 0.001 0.005 0.028 0.028 0.057 0.029 0.025 0.03 0.03 0.071 0.03 0.022 0.063 0.041 0.056 0.032 0.043 0.047 0.032 0.061 0.244 0.296 0.096 0.084 0.106 0.048 0.013 0.038 0.016 0.009 0.01 0.01 0.007 0 0.001 0.001 0.001 0.001 0 0 0 0 0.001 0.001 0.001 0.001 0.005 0.001 0.001 0 0 0.004 0.001 0 0 0.001 0.001 0.001 0.001 0.001 0.001 0.001 0.001 0.001 0.001 0.001 0.001 0.001 0.002 0.001 0.001 0.001 0.001 0.001 0.001 0.001 0.001 0.001 0 0 0 0.001 0.002 0.002 0.003 0 0.004 0.009 0.017 0.016 0.014 0.005 0.005 0.008 0.006 0.002 0 0.027 0.025 0.013 0.012 0.008 0.007 0.008 0.008 0.003 0.002 0.001 0.001 0 0 0 0 0.001 0.002 0.002 0 0.002 0.002 0.001 0 0 0 0 0 0 0.002 0.002 0.002 0.002 0.002 0.001 0 0 0 0 0 0.003 0.009 0.012 0.012 0.012 0.011 0.006 0.006 0.011 0.007 0.003 0 0 0 0 0 0.001 0 0 0 0 0 0.001 0.001 0 0 0 0 0 0.003 0.005 0.004 0.004 0.002 0.01 0.011 0.011 0.008 0.008 0.007 0.003 0.001 0.002 0.001 0 0.002 0 0 0 0 0 0 0.001 0 0 0 0.001 0.003 0.001 0.001 0.004 0.004 0.009 0.001 0.001 
0.006 0.005 0.041 0.043 0.033 0.029 0.026 0.017 0.062 0.053 0.022 0.02 0.061 0.04 0.033 0.031 0.034 0.071 0.07 0.058 0.06 0.072 0.074 0.07 0.086 0.077 0.167 0.138 0.139 0.52 1 0.006 0 0 0.006 0.01 0.015 0.025 0.059 0.016 0.008 0.055 0.041 0.027 0.017 0.031 0.011 0.005 0 0 0 0 0 0 0 0 0.003 0.006 0.008 0.01 0.01 0.011 0.006 0.004 0.005 0.002 0.002 0.003 0.006 0.008 0.009 0.009 0.008 0.007 0.008 0.002 0.002 0 0 0 0 0 0 0 0 0 0 0 0 0.001 0.001 0 0.001 0.001 0 0.006 0.009 0.005 0.005 0.005 0.004 0.003 0.006 0 0 0.002 0.002 0.001 0 0 0 0.001 0.001 0.001 0.002 0.002 0 0 0 0 0 0 0 0.002 0.004 0.004 0.005 0.003 0 0.008 0.005 0.005 0 0 0.002 0 0.001 0 0 0 0 0.011 0.012 0.008 0.003 0.014 0.022 0.017 0.023 0.028 0.018 0.02 0.022 0.012 0.029 0.025 0.013 0.015 0.028 0.021 0.007 0.008 0.004 0.004 0.025 0.054 0.028 0.053 0.04 0.034 0.022 0.005 0.01 0.002 0.003 0.004 0.006 0.004 0.002 0 0.005 0.008 0.011 0.011 0.011 0.019 0.033 0.037 0.055 0.047 0.035 0.015 0.01 0.009 0.009 0.007 0.004 0.008 0.003 0.004 0.006 0.006 0.002 0.003 0.004 0.006 0.008 0.006 0.004 0.007 0.005 0.012 0.015 0.014 0.027 0.009 0.007 0.005 0.003 0.007 0.011 0.003 0.005 0.007 0.008 0.009 0.007 0.007 0.009 0.008 0.01 0.009 0.012 0.018 0.018 0.023 0.064 0.046 0.039 0.038 0.048 0.058 0.036 0.03 0.038 0.014 0.006 0.01 0.004 0.006 0.009 0.009 0.01 0.008 0.007 0.009 0.007 0.004 0.005 0.004 0.006 0.004 0.008 0.004 0.003 0.003 0.007 0.003 0.01 0.007 0.002 0.008 0.004 0.001 0.001 0.003 0.003 0.002 0.003 0.002 0.002 0.002 0.007 0 0.001 0 0.001 0.001 0.001 0.001 0.001 0.001 0.001 0.001 0 0 0.001 0.001 0.003 0.004 0.004 0.002 0.001 0.003 0.003 0.002 0.001 0.002 0.002 0.001 0 0.005 0.003 0.002 0.001 0.002 0.004 0.01 0.003 0.002 0.001 0 0 0 0 0.001 0.001 0.001 0.006 0.013 0.025 0.038 0.033 0.033 0.038 0.029 0.012 0.008 0.006 0.006 0.003 0.001 0 0 0 0 0 0.002 0.003 0.003 0.004 0.004 0.003 0.005 0.006 0.004 0.002 0.001 0.001 0.001 0 0 0.004 0.003 0.004 0.012 0.011 0.022 0.012 0.012 0.016 0.015 0.029 0.015 0.011 0.034 0.023 0.031 0.013 0.017 0.026 0.013 0.036 0.134 0.153 0.063 0.051 0.054 0.03 0.006 0.015 0.004 0.003 0.004 0.005 0.002 0 0 0 0 0.001 0 0 0 0 0.002 0.003 0.001 0.001 0.004 0.002 0.002 0 0 0 0 0 0 0 0 0 0 0 0 0 0 0.001 0.001 0 0 0 0 0 0 0 0 0 0 0 0 0 0 0 0 0.001 0.001 0 0.003 0.002 0.002 0.005 0.01 0.01 0.005 0.002 0.002 0.005 0.002 0.001 0 0.014 0.014 0.01 0.009 0.006 0.007 0.004 0.004 0.004 0.004 0.004 0.003 0.001 0.001 0.001 0.002 0.001 0.004 0.002 0.001 0.004 0.004 0.004 0.001 0 0 0 0 0 0.001 0.001 0.004 0.003 0.003 0.001 0 0 0 0 0 0 0.002 0.004 0.005 0.005 0.006 0.004 0.004 0.005 0.006 0.001 0 0 0 0 0 0.001 0.001 0 0 0.001 0.001 0 0.001 0.001 0 0 0 0 0.001 0.004 0.004 0.004 0.004 0.005 0.006 0.004 0.003 0.002 0.001 0.004 0.003 0.003 0.001 0 0 0 0 0 0 0 0.001 0.001 0 0 0.001 0.001 0.001 0.001 0.001 0.001 0.002 0.005 0 0.002 
0.126 0.003 0.026 0.024 0.028 0.023 0.02 0.018 0.055 0.044 0.02 0.014 0.048 0.03 0.032 0.035 0.027 0.053 0.07 0.057 0.061 0.063 0.048 0.04 0.036 0.016 0.019 0.035 0.019 0.013 0.006 1 0.343 0.245 0.017 0.036 0.039 0.059 0.059 0.021 0.01 0.065 0.092 0.067 0.02 0.117 0.052 0.04 0 0.003 0.005 0.005 0.007 0.007 0.009 0.015 0.041 0.053 0.066 0.052 0.042 0.036 0.012 0.004 0.009 0.007 0.005 0.01 0.037 0.044 0.064 0.072 0.093 0.125 0.06 0.023 0.029 0.014 0.014 0.012 0.006 0.001 0.039 0.018 0.001 0.006 0.003 0.003 0.007 0.017 0.009 0.005 0.007 0.006 0.006 0.054 0.062 0.072 0.093 0.09 0.057 0.019 0.054 0 0 0.021 0.018 0.006 0.001 0.001 0.001 0.002 0.003 0.003 0.003 0.001 0.003 0.008 0.006 0.006 0.049 0.015 0 0.007 0.026 0.034 0.041 0.012 0.009 0.103 0.052 0.05 0.017 0.004 0.004 0.003 0.001 0 0 0 0 0.005 0.007 0.004 0.003 0.011 0.021 0.019 0.013 0.022 0.015 0.014 0.01 0.008 0.01 0.013 0.01 0.009 0.012 0.011 0.005 0.006 0.002 0.001 0.009 0.032 0.023 0.074 0.118 0.163 0.434 0.072 0.429 0.066 0.056 0.066 0.186 0.093 0.05 0 0.117 0.157 0.096 0.104 0.075 0.067 0.06 0.059 0.062 0.045 0.042 0.013 0.017 0.012 0.018 0.02 0.034 0.042 0.012 0.011 0.067 0.066 0.024 0.023 0.022 0.009 0.011 0.006 0.012 0.015 0.012 0.042 0.033 0.019 0.028 0.006 0.005 0.003 0.003 0.032 0.061 0.16 0.261 0.289 0.304 0.332 0.216 0.159 0.548 0.128 0.082 0.01 0.014 0.028 0.009 0.012 0.034 0.029 0.021 0.023 0.033 0.037 0.021 0.023 0.027 0.017 0.007 0.016 0.108 0.191 0.113 0.086 0.099 0.084 0.267 0.307 0.261 0.124 0.124 0.078 0.074 0.057 0.05 0.041 0.035 0.04 0.006 0.001 0.005 0.003 0 0.002 0 0.001 0 0.002 0.001 0.001 0.001 0.001 0.003 0.003 0.141 0 0 0.001 0.001 0.001 0.001 0.001 0.001 0.001 0.001 0.001 0.001 0.001 0.001 0.001 0.001 0.001 0.001 0.001 0.001 0.001 0.001 0.001 0.001 0 0 0.001 0.001 0.002 0 0 0 0 0 0.003 0.002 0.001 0.001 0 0 0 0 0 0 0 0.001 0.009 0.01 0.024 0.027 0.021 0.023 0.01 0.003 0.006 0.004 0.002 0.002 0.002 0.002 0.001 0.002 0.002 0.002 0.001 0.001 0.003 0.003 0.003 0.003 0.003 0.003 0.002 0.003 0.003 0.003 0.003 0.001 0.001 0.004 0.003 0.003 0.008 0.009 0.02 0.009 0.009 0.007 0.003 0.013 0.002 0.002 0.009 0.006 0.009 0.007 0.007 0.006 0.003 0.009 0.003 0.003 0.004 0.01 0.005 0.004 0.003 0.009 0.005 0.006 0.005 0.004 0.001 0.001 0.001 0.001 0.001 0.003 0 0 0 0 0 0.001 0 0 0.002 0 0 0 0 0.003 0.002 0.002 0.002 0.002 0.001 0.001 0 0 0 0 0 0.001 0.001 0.001 0.001 0.001 0.002 0.001 0 0 0.001 0.001 0.001 0.001 0.001 0.001 0.001 0 0 0.001 0 0 0.001 0 0 0.001 0.002 0.003 0.002 0.001 0.001 0.003 0.002 0 0 0.007 0.006 0.001 0.001 0.001 0 0.001 0.001 0.001 0.001 0.001 0 0 0 0 0 0 0.001 0 0 0.001 0.001 0.001 0.001 0 0 0 0 0 0 0 0.001 0.001 0 0.001 0.001 0.001 0 0.001 0 0 0.003 0.003 0.003 0.003 0.003 0.003 0.003 0.003 0.003 0.002 0 0 0 0.001 0.001 0.001 0.001 0.001 0 0.001 0.001 0.001 0.001 0.001 0.002 0 0 0 0.001 0.003 0.003 0.003 0.002 0.003 0.003 0.003 0.003 0.002 0.001 0.002 0.001 0.001 0.001 0.001 0 0 0 0 0 0 0 0 0 0 0 0 0.001 0.001 0 0.001 0.001 0.003 0.012 0.003 
0.047 0.001 0.003 0.003 0.002 0.002 0.002 0.001 0.01 0.008 0.005 0.004 0.009 0.002 0.005 0.003 0.006 0.006 0.016 0.014 0.013 0.012 0.005 0.008 0.008 0.004 0.002 0.004 0.001 0.001 0.001 0.312 1 0.742 0.001 0.005 0.01 0.016 0.016 0.004 0.001 0.015 0.022 0.014 0.004 0.035 0.014 0.012 0 0 0 0 0 0 0.002 0.003 0.011 0.018 0.028 0.021 0.017 0.015 0.002 0.002 0.002 0 0 0.004 0.016 0.017 0.018 0.025 0.034 0.047 0.025 0.016 0.016 0.009 0.007 0.005 0.004 0.002 0.007 0.003 0 0 0 0 0.001 0.005 0.005 0.004 0.003 0.003 0.003 0.026 0.024 0.028 0.03 0.029 0.028 0.005 0.022 0 0 0.012 0.008 0.003 0 0 0 0 0 0 0 0 0.001 0.003 0.001 0.001 0.019 0.003 0.001 0.003 0.004 0.006 0.011 0.002 0.002 0.041 0.023 0.022 0.008 0.003 0 0 0 0 0 0 0 0 0 0 0 0.001 0.001 0.001 0.001 0.002 0.002 0.002 0.002 0.001 0.002 0.002 0.002 0.002 0.002 0.002 0.001 0.001 0 0 0.001 0.008 0.009 0.017 0.03 0.045 0.132 0.028 0.136 0.019 0.023 0.03 0.069 0.046 0.024 0 0.04 0.05 0.026 0.025 0.017 0.008 0.01 0.009 0.012 0.007 0.006 0.004 0.003 0.003 0.005 0.006 0.008 0.012 0.004 0.002 0.016 0.015 0.007 0.006 0.003 0.003 0.004 0.001 0.002 0.005 0.003 0.012 0.009 0.007 0.009 0.004 0.003 0.002 0.003 0.009 0.014 0.05 0.09 0.095 0.097 0.113 0.078 0.054 0.163 0.047 0.031 0.005 0.007 0.01 0.002 0.002 0.007 0.005 0.004 0.003 0.005 0.008 0.002 0.002 0.002 0.007 0.003 0.007 0.018 0.046 0.04 0.03 0.032 0.026 0.094 0.107 0.096 0.039 0.038 0.017 0.018 0.018 0.016 0.02 0.018 0.016 0.002 0 0.001 0.002 0 0 0 0 0 0 0 0 0 0 0 0 0.041 0 0 0 0 0 0 0 0 0 0 0 0 0 0 0 0 0 0 0 0 0 0 0 0 0 0 0 0 0.001 0 0 0 0 0 0 0 0 0 0 0 0 0 0 0 0 0.001 0.001 0.001 0.003 0.002 0.001 0.002 0.001 0.001 0 0 0.001 0.001 0.001 0 0.001 0.001 0.001 0.001 0.001 0.001 0.001 0.001 0.001 0.001 0.001 0 0 0.001 0 0 0 0 0 0 0 0 0 0.001 0.002 0 0 0 0.001 0.001 0.001 0.001 0.001 0 0.001 0.001 0.001 0.001 0.001 0.001 0.001 0.001 0 0.002 0.001 0 0.001 0.001 0.001 0.001 0.001 0.001 0 0.001 0.001 0.001 0.001 0.001 0.001 0 0 0.001 0.001 0.001 0.001 0.001 0.001 0.001 0.001 0.001 0.001 0.001 0.001 0 0 0.001 0 0 0 0 0 0 0 0 0 0 0 0 0 0 0 0 0 0 0 0 0 0 0 0 0 0 0 0 0 0 0 0.001 0 0.001 0.001 0.001 0.001 0.001 0.001 0 0 0.001 0.001 0 0 0 0 0 0 0 0 0 0 0 0 0 0 0 0 0 0 0 0 0 0 0 0 0 0 0 0 0 0 0 0 0 0 0 0 0 0 0 0.001 0 0 0.001 0.001 0.001 0.001 0.001 0.001 0.001 0 0 0 0 0 0 0 0 0 0 0 0 0 0 0.001 0 0 0 0 0.001 0 0.001 0 0.001 0.001 0.001 0.001 0.001 0 0 0 0 0 0 0.001 0 0 0 0 0 0 0 0 0 0 0 0 0 0 0 0 0.001 0.003 0 
0.033 0.001 0.01 0.011 0.007 0.01 0.007 0.005 0.016 0.009 0.004 0.005 0.015 0.008 0.006 0.002 0.005 0.013 0.017 0.018 0.019 0.013 0.009 0.01 0.006 0.003 0.003 0.004 0.002 0.002 0.001 0.266 0.835 1 0.007 0.013 0.008 0.019 0.019 0.008 0.004 0.015 0.025 0.022 0.005 0.029 0.013 0.007 0 0 0 0 0 0 0.002 0.003 0.011 0.015 0.02 0.016 0.014 0.011 0.005 0 0.002 0.001 0.001 0.002 0.009 0.014 0.017 0.021 0.021 0.03 0.018 0.006 0.008 0.002 0.002 0.002 0.002 0.001 0.006 0.004 0 0.001 0 0 0.001 0.003 0.003 0.003 0.007 0.007 0.006 0.025 0.027 0.029 0.035 0.031 0.026 0.011 0.024 0 0 0.011 0.012 0.006 0.002 0 0.001 0.001 0.001 0 0 0.001 0.003 0.003 0.002 0.001 0.009 0.004 0 0.002 0.006 0.005 0.007 0.004 0.002 0.026 0.014 0.014 0.001 0 0.001 0.001 0 0 0 0 0 0.003 0.002 0.002 0.001 0.004 0.006 0.006 0.006 0.009 0.003 0.004 0.006 0.003 0.008 0.008 0.005 0.005 0.007 0.007 0.002 0.002 0 0 0.004 0.01 0.009 0.015 0.03 0.041 0.109 0.029 0.11 0.015 0.008 0.013 0.045 0.029 0.012 0 0.037 0.05 0.037 0.039 0.026 0.021 0.019 0.015 0.013 0.007 0.005 0.003 0.005 0.005 0.007 0.006 0.008 0.013 0.004 0.002 0.016 0.017 0.005 0.006 0.006 0.005 0.006 0.005 0.002 0.007 0.004 0.011 0.008 0.006 0.008 0.001 0.001 0.001 0 0.008 0.016 0.04 0.07 0.076 0.081 0.088 0.055 0.037 0.137 0.033 0.015 0.003 0.005 0.008 0.005 0.005 0.013 0.009 0.008 0.007 0.009 0.011 0.011 0.006 0.008 0.007 0.001 0.006 0.018 0.041 0.029 0.019 0.026 0.019 0.071 0.083 0.073 0.028 0.028 0.021 0.017 0.014 0.015 0.012 0.012 0.01 0.002 0.001 0.004 0.002 0 0.003 0.001 0.001 0.001 0.001 0.001 0 0.001 0 0.001 0.001 0.034 0 0 0.001 0.001 0 0 0 0 0 0.001 0 0 0 0.001 0.001 0.002 0.002 0.001 0.002 0 0 0 0 0 0 0 0 0 0.001 0.001 0.001 0 0 0 0.003 0.001 0 0 0.001 0.001 0.001 0 0 0 0 0.001 0.002 0.006 0.009 0.009 0.008 0.009 0.006 0.001 0.001 0.001 0 0 0 0 0 0 0 0 0 0 0 0 0 0 0.001 0.001 0.001 0 0 0 0 0 0 0 0 0.001 0.001 0.002 0.004 0.002 0.001 0.001 0.002 0.005 0.002 0.001 0.005 0.004 0.006 0.005 0.005 0.005 0.002 0.005 0.003 0.003 0.003 0.005 0.004 0.001 0.001 0.002 0.001 0 0 0 0 0 0 0 0 0 0 0 0 0 0 0 0 0 0 0 0 0 0 0 0 0 0 0 0 0 0 0 0 0 0 0 0 0 0.001 0 0 0 0 0 0 0 0 0 0 0 0 0 0 0 0 0 0.001 0 0 0.001 0 0.001 0.001 0.001 0.001 0.001 0.001 0.001 0 0.005 0.004 0.003 0.003 0 0.001 0.001 0.001 0.001 0.001 0.001 0 0 0 0 0 0 0 0 0 0 0 0 0 0 0 0 0 0 0 0 0 0.001 0.001 0 0 0 0 0 0 0 0 0.001 0.001 0.001 0.001 0.001 0.001 0.001 0.001 0 0 0 0 0.001 0.001 0.001 0.001 0.001 0.001 0.001 0.001 0.001 0.001 0 0 0 0 0 0 0.001 0 0 0 0.001 0.001 0.001 0.001 0 0 0.001 0 0 0 0 0 0 0 0 0 0 0 0 0 0 0 0 0 0 0 0 0 0.001 0.004 0 
0.01 0.002 0.024 0.027 0.025 0.028 0.02 0.015 0.053 0.041 0.018 0.019 0.051 0.032 0.027 0.027 0.027 0.048 0.076 0.069 0.079 0.063 0.051 0.052 0.038 0.015 0.028 0.032 0.021 0.013 0.01 0.008 0.003 0.002 1 0.424 0.139 0.08 0.069 0.025 0.015 0.05 0.043 0.029 0.01 0.036 0.01 0.009 0 0 0 0 0 0 0.002 0.004 0.014 0.006 0.007 0.006 0.006 0.005 0.002 0.001 0.001 0 0 0.002 0.005 0.005 0.006 0.005 0.005 0.01 0.005 0.003 0.004 0 0 0 0 0 0.002 0 0 0 0 0 0 0.001 0 0.002 0.007 0.005 0.005 0.032 0.038 0.03 0.029 0.027 0.027 0.009 0.033 0 0 0.014 0.011 0.005 0.001 0 0 0 0 0 0 0 0.001 0.001 0.001 0.001 0.007 0 0 0.001 0.001 0.002 0.003 0.003 0.002 0.009 0.003 0.002 0.001 0.001 0 0 0 0 0 0 0 0.003 0.004 0.004 0.003 0.009 0.017 0.013 0.02 0.026 0.013 0.01 0.006 0.003 0.013 0.01 0.007 0.008 0.014 0.013 0.005 0.005 0.002 0.001 0.011 0.032 0.023 0.068 0.049 0.039 0.027 0.033 0.029 0.015 0.01 0.011 0.013 0.005 0.002 0 0.037 0.044 0.06 0.064 0.055 0.112 0.166 0.137 0.083 0.052 0.041 0.017 0.017 0.012 0.012 0.013 0.014 0.016 0.005 0.01 0.013 0.012 0.007 0.004 0 0.006 0.007 0.003 0.002 0.009 0.004 0.016 0.02 0.018 0.023 0.009 0.008 0.005 0.002 0.005 0.014 0.008 0.013 0.015 0.016 0.017 0.008 0.007 0.022 0.011 0.01 0.004 0.006 0.019 0.01 0.012 0.04 0.026 0.025 0.022 0.029 0.04 0.026 0.023 0.024 0.008 0.004 0.007 0.003 0.008 0.009 0.009 0.011 0.01 0.015 0.016 0.014 0.009 0.004 0.009 0.009 0.008 0.012 0.004 0.003 0.004 0 0.001 0.004 0.002 0 0.003 0.002 0 0 0.001 0 0 0 0.001 0 0 0.011 0 0 0 0 0 0 0 0 0 0 0 0 0 0 0 0 0 0 0 0 0 0 0 0 0 0 0 0 0.002 0.001 0.001 0 0 0.002 0.002 0 0 0 0 0 0 0 0 0 0 0 0.006 0.01 0.022 0.016 0.015 0.021 0.015 0.004 0.006 0.006 0.004 0.002 0.001 0 0 0.001 0.001 0.001 0.001 0.002 0.003 0.004 0.004 0.003 0.002 0.005 0.003 0.003 0.001 0.002 0.002 0 0 0.002 0.002 0.002 0.009 0.009 0.02 0.011 0.008 0.007 0.005 0.015 0.001 0.001 0.007 0.005 0.007 0.004 0.008 0.006 0.003 0.005 0.009 0.009 0.003 0.008 0.004 0.002 0.005 0.01 0.001 0.001 0.003 0.003 0.002 0 0 0 0 0.002 0.001 0 0 0.001 0.001 0.001 0 0 0.001 0 0 0 0 0.001 0.001 0 0 0 0 0 0 0 0 0 0 0 0 0 0 0 0 0 0 0 0 0 0 0 0 0 0 0 0 0 0 0 0 0 0 0.001 0 0.002 0.002 0 0 0.002 0.001 0 0 0.002 0.002 0.002 0.002 0.001 0.001 0 0 0 0 0 0.001 0.001 0.001 0 0 0 0 0 0 0 0 0 0 0.001 0 0 0 0 0 0 0 0 0.001 0.001 0.001 0.001 0.001 0.001 0 0.001 0.003 0.004 0.004 0.004 0.004 0.001 0.001 0.003 0.003 0.002 0 0 0 0 0 0 0 0 0 0 0 0 0 0 0 0 0 0 0.002 0.002 0.001 0 0 0.003 0.003 0.003 0.002 0.003 0.001 0 0 0 0 0 0.001 0 0 0 0 0 0.001 0.001 0 0 0.002 0.002 0.002 0.001 0.002 0.001 0.002 0.002 0 0.002 
0.021 0.006 0.061 0.065 0.062 0.053 0.051 0.042 0.13 0.109 0.042 0.033 0.116 0.084 0.064 0.051 0.051 0.113 0.176 0.162 0.184 0.155 0.112 0.105 0.082 0.037 0.049 0.065 0.036 0.019 0.01 0.027 0.006 0.004 0.542 1 0.346 0.209 0.158 0.049 0.026 0.118 0.091 0.058 0.029 0.082 0.032 0.029 0 0.001 0.004 0.004 0.003 0.004 0.007 0.012 0.027 0.016 0.017 0.019 0.019 0.018 0.004 0.001 0.002 0.001 0 0.003 0.006 0.014 0.018 0.017 0.018 0.024 0.014 0.004 0.005 0.003 0.002 0.002 0 0 0.005 0.001 0 0.001 0.001 0.003 0.003 0.008 0.005 0.008 0.02 0.018 0.013 0.085 0.105 0.097 0.089 0.089 0.078 0.032 0.092 0 0 0.034 0.032 0.013 0.003 0 0 0.001 0.002 0.001 0.001 0 0.003 0.005 0.002 0.003 0.01 0.003 0.002 0.003 0.004 0.004 0.006 0.004 0.004 0.02 0.01 0.009 0.002 0 0.001 0 0 0 0 0 0 0.015 0.018 0.011 0.01 0.027 0.045 0.039 0.033 0.05 0.022 0.022 0.023 0.009 0.027 0.033 0.022 0.019 0.027 0.022 0.011 0.009 0.002 0.001 0.021 0.059 0.045 0.174 0.117 0.096 0.071 0.079 0.073 0.027 0.013 0.016 0.027 0.011 0.005 0 0.092 0.116 0.144 0.154 0.134 0.247 0.378 0.309 0.189 0.12 0.081 0.022 0.026 0.022 0.018 0.019 0.022 0.034 0.011 0.012 0.027 0.018 0.008 0.008 0.004 0.007 0.01 0.005 0.003 0.015 0.015 0.034 0.044 0.032 0.046 0.021 0.017 0.013 0.007 0.018 0.028 0.023 0.037 0.039 0.041 0.044 0.033 0.024 0.056 0.024 0.019 0.016 0.018 0.033 0.025 0.029 0.089 0.061 0.049 0.044 0.071 0.086 0.058 0.064 0.058 0.028 0.011 0.025 0.011 0.018 0.023 0.02 0.024 0.021 0.034 0.045 0.035 0.02 0.023 0.021 0.023 0.017 0.028 0.014 0.011 0.013 0.006 0.003 0.01 0.003 0 0.006 0.002 0 0 0.002 0 0 0.001 0.001 0.001 0.001 0.029 0.001 0.001 0.001 0.001 0.001 0.002 0.002 0.001 0.001 0.002 0.002 0.002 0.002 0.001 0.001 0.004 0.004 0.004 0.003 0.002 0.003 0.003 0.001 0 0.003 0.003 0 0 0.002 0.002 0.001 0.003 0.004 0.004 0.007 0.004 0.001 0.001 0.003 0.002 0.002 0 0 0 0 0.003 0.013 0.033 0.048 0.052 0.039 0.051 0.037 0.012 0.011 0.011 0.009 0.005 0.003 0.001 0.002 0.003 0.003 0.003 0.001 0.004 0.006 0.006 0.006 0.003 0.005 0.009 0.002 0.002 0 0 0 0 0 0.001 0.001 0.003 0.014 0.018 0.036 0.015 0.015 0.014 0.017 0.029 0.002 0.002 0.021 0.015 0.018 0.01 0.016 0.017 0.013 0.018 0.01 0.01 0.009 0.02 0.012 0.008 0.005 0.016 0.005 0.007 0.008 0.01 0.004 0 0.001 0.001 0 0.002 0.002 0 0 0.002 0.002 0.001 0.001 0 0.003 0.002 0.002 0 0 0.005 0.001 0.001 0.002 0.002 0.001 0.001 0 0.001 0 0.001 0.001 0.001 0.001 0.001 0.001 0 0 0 0 0 0 0 0 0 0 0 0 0 0 0 0.003 0.001 0.003 0.002 0.001 0.004 0.001 0.008 0.004 0.002 0 0.005 0.005 0.002 0 0.007 0.009 0.002 0.002 0 0.004 0.003 0.003 0.004 0.003 0.002 0.002 0.001 0.001 0.001 0.002 0.002 0.003 0 0 0.004 0.003 0.003 0.002 0.002 0 0.001 0.001 0.001 0.001 0.001 0.003 0.003 0.001 0.001 0.001 0 0 0.001 0 0.002 0.004 0.006 0.006 0.007 0.007 0.004 0.003 0.006 0.007 0.005 0 0 0 0 0.001 0.002 0.002 0.002 0.001 0.002 0.002 0.001 0.001 0 0 0 0 0 0.004 0.005 0.004 0.005 0.004 0.007 0.007 0.006 0.005 0.006 0.003 0.004 0.003 0.002 0 0.001 0.001 0 0 0 0.001 0 0 0 0 0 0 0 0 0.001 0.001 0.002 0.003 0.004 0 0.001 
0.027 0.002 0.058 0.064 0.061 0.052 0.049 0.032 0.156 0.108 0.038 0.039 0.142 0.083 0.064 0.06 0.061 0.126 0.203 0.206 0.208 0.177 0.128 0.121 0.082 0.043 0.059 0.072 0.055 0.034 0.018 0.047 0.021 0.015 0.225 0.445 1 0.477 0.217 0.066 0.035 0.144 0.115 0.08 0.028 0.104 0.041 0.025 0 0 0.001 0 0 0 0.004 0.009 0.04 0.017 0.021 0.02 0.018 0.02 0.009 0.008 0.009 0.007 0.003 0.008 0.017 0.015 0.019 0.021 0.02 0.027 0.019 0.008 0.007 0.002 0.002 0.002 0 0 0.008 0.005 0 0.001 0.001 0.001 0.001 0.009 0.009 0.017 0.033 0.023 0.018 0.141 0.188 0.158 0.126 0.126 0.121 0.058 0.153 0 0 0.068 0.049 0.022 0.011 0 0 0.001 0.001 0.001 0.001 0 0.002 0.002 0.001 0.001 0.01 0.003 0.001 0.002 0.007 0.008 0.01 0.01 0.008 0.021 0.009 0.009 0.003 0 0.003 0.002 0.002 0.002 0.002 0 0 0.011 0.01 0.005 0.003 0.019 0.04 0.034 0.039 0.049 0.026 0.026 0.03 0.018 0.027 0.03 0.022 0.027 0.035 0.039 0.021 0.017 0.008 0.005 0.028 0.066 0.044 0.177 0.127 0.112 0.086 0.118 0.116 0.051 0.034 0.031 0.039 0.027 0.014 0 0.133 0.172 0.207 0.215 0.192 0.36 0.33 0.291 0.202 0.143 0.105 0.034 0.03 0.02 0.019 0.017 0.026 0.032 0.007 0.007 0.026 0.024 0.009 0.007 0.007 0.012 0.015 0.008 0.008 0.019 0.017 0.038 0.056 0.03 0.049 0.02 0.016 0.01 0.005 0.017 0.026 0.029 0.045 0.045 0.048 0.055 0.03 0.024 0.085 0.027 0.018 0.015 0.018 0.035 0.036 0.045 0.099 0.063 0.051 0.051 0.076 0.1 0.055 0.061 0.059 0.031 0.013 0.027 0.012 0.024 0.022 0.018 0.027 0.022 0.043 0.051 0.042 0.021 0.022 0.015 0.019 0.018 0.024 0.016 0.014 0.012 0.007 0.005 0.017 0.009 0.003 0.012 0.003 0.003 0.003 0.007 0.001 0.001 0 0.006 0.001 0.001 0.027 0 0 0 0.001 0 0.001 0.001 0.001 0.001 0.001 0.001 0.001 0.001 0 0.001 0.001 0.001 0.001 0.001 0.001 0.001 0 0 0 0 0 0 0 0.003 0.002 0.001 0.001 0.001 0.001 0.008 0.003 0.002 0.001 0.002 0.002 0.002 0.001 0.001 0.001 0.001 0.003 0.014 0.032 0.057 0.055 0.048 0.053 0.029 0.005 0.007 0.005 0.003 0.002 0.002 0 0 0.001 0.001 0.002 0.001 0.002 0.002 0.002 0.004 0.003 0.002 0.005 0.004 0.002 0.002 0.002 0.002 0.001 0.001 0.003 0.002 0.006 0.018 0.017 0.044 0.02 0.016 0.014 0.017 0.034 0.005 0.004 0.025 0.02 0.025 0.015 0.02 0.021 0.014 0.021 0.016 0.018 0.009 0.024 0.017 0.01 0.006 0.017 0.008 0.008 0.007 0.011 0.003 0 0 0 0 0.002 0 0 0 0 0 0 0 0 0.002 0 0 0 0 0.005 0.001 0.001 0 0.001 0 0 0 0 0 0 0 0 0 0 0 0 0.001 0 0 0 0 0 0 0 0 0 0 0 0 0 0 0 0 0.001 0.001 0.002 0.006 0.006 0.008 0.001 0.001 0.005 0.004 0.002 0 0.015 0.012 0.004 0.004 0 0.001 0.001 0.001 0.001 0.001 0 0 0.001 0.001 0.001 0.001 0.002 0.002 0 0 0.003 0.003 0.003 0.001 0 0 0 0 0 0.001 0 0.002 0.001 0.001 0 0.002 0.001 0 0.001 0 0.001 0.002 0.005 0.006 0.006 0.006 0.004 0.003 0.003 0.003 0.002 0 0 0 0 0 0 0 0 0 0 0 0 0.001 0 0.002 0 0.002 0 0.002 0.003 0.003 0.003 0.003 0.006 0.006 0.006 0.002 0.001 0 0.003 0.002 0.002 0 0 0 0 0 0 0 0 0 0 0 0.001 0.001 0.001 0.001 0.001 0.001 0.002 0.002 0.002 0.003 0.002 
0.031 0.006 0.09 0.097 0.078 0.087 0.079 0.048 0.2 0.153 0.056 0.065 0.185 0.112 0.086 0.08 0.086 0.149 0.252 0.273 0.254 0.223 0.141 0.157 0.108 0.049 0.06 0.074 0.05 0.031 0.019 0.052 0.021 0.018 0.109 0.199 0.363 1 0.319 0.104 0.059 0.218 0.167 0.112 0.044 0.126 0.043 0.034 0 0 0.001 0 0.001 0.001 0.005 0.014 0.044 0.017 0.022 0.021 0.021 0.022 0.009 0.004 0.009 0.003 0.003 0.005 0.015 0.015 0.02 0.022 0.03 0.032 0.02 0.007 0.01 0.003 0.003 0.003 0.001 0.001 0.014 0.011 0 0.003 0.001 0 0.003 0.009 0.008 0.012 0.039 0.023 0.022 0.191 0.295 0.219 0.161 0.16 0.171 0.062 0.23 0 0 0.081 0.06 0.033 0.01 0 0 0 0 0 0 0.001 0.004 0.006 0.006 0.005 0.014 0.005 0.001 0.004 0.009 0.013 0.014 0.017 0.011 0.029 0.015 0.014 0.007 0.003 0.002 0.002 0.002 0.001 0.001 0 0 0.015 0.019 0.015 0.013 0.036 0.063 0.052 0.061 0.085 0.039 0.033 0.039 0.019 0.039 0.045 0.028 0.022 0.045 0.039 0.014 0.013 0.006 0.004 0.028 0.079 0.051 0.207 0.152 0.141 0.1 0.148 0.121 0.055 0.03 0.037 0.047 0.026 0.017 0 0.143 0.178 0.194 0.207 0.157 0.197 0.207 0.2 0.217 0.149 0.113 0.04 0.044 0.032 0.026 0.032 0.03 0.042 0.017 0.015 0.03 0.022 0.01 0.008 0.007 0.021 0.026 0.011 0.018 0.025 0.025 0.045 0.065 0.049 0.063 0.024 0.019 0.011 0.007 0.012 0.031 0.037 0.054 0.054 0.058 0.063 0.045 0.033 0.089 0.032 0.021 0.015 0.023 0.041 0.04 0.047 0.132 0.096 0.083 0.081 0.115 0.147 0.086 0.094 0.085 0.031 0.016 0.026 0.018 0.031 0.029 0.02 0.027 0.022 0.062 0.061 0.049 0.028 0.031 0.029 0.022 0.018 0.035 0.015 0.017 0.015 0.008 0.008 0.014 0.008 0.003 0.012 0.003 0.001 0.002 0.005 0.001 0 0.002 0.005 0.002 0.002 0.036 0.001 0.001 0 0.001 0 0.001 0.001 0.001 0 0.001 0.001 0.001 0.001 0 0 0.002 0.001 0.001 0 0 0.001 0.001 0.001 0.001 0.001 0.001 0.001 0.001 0.002 0 0 0.001 0.002 0.001 0.007 0.002 0 0 0.001 0.001 0.001 0 0.001 0.001 0 0.01 0.027 0.054 0.078 0.079 0.073 0.09 0.053 0.021 0.017 0.015 0.013 0.01 0.008 0.003 0.002 0.002 0.001 0 0.001 0.005 0.007 0.008 0.009 0.006 0.006 0.015 0.005 0.004 0.003 0.003 0.003 0 0 0.01 0.007 0.011 0.028 0.025 0.059 0.029 0.02 0.018 0.017 0.048 0.011 0.007 0.026 0.017 0.02 0.011 0.02 0.018 0.013 0.025 0.011 0.015 0.009 0.03 0.022 0.014 0.007 0.03 0.012 0.005 0.008 0.01 0.004 0 0 0 0 0.005 0 0 0 0.001 0.001 0.002 0.001 0.001 0.005 0.001 0.001 0.001 0 0.002 0 0 0 0 0 0 0 0 0 0 0 0 0 0.001 0 0.001 0.001 0 0 0 0 0 0 0 0 0 0 0 0 0 0.001 0.001 0.002 0.001 0.001 0.003 0.006 0.004 0.006 0.005 0.005 0.005 0.003 0.001 0 0.009 0.009 0.006 0.005 0.004 0.004 0.002 0.001 0.001 0.001 0 0 0 0 0 0 0 0 0 0 0.001 0.003 0.002 0 0.001 0 0 0 0 0 0 0 0 0 0.001 0.001 0.001 0.001 0.001 0 0.001 0.006 0.007 0.007 0.007 0.007 0.005 0.003 0.003 0.008 0.003 0 0 0 0 0 0 0 0 0 0 0 0.001 0.001 0 0.004 0 0.004 0 0.001 0.004 0.003 0.004 0.003 0.007 0.007 0.006 0.002 0.004 0.002 0.001 0.001 0 0 0 0 0 0 0 0 0 0 0 0 0.001 0.001 0.001 0.001 0 0.001 0.003 0.003 0.002 0.006 0.007 
0.044 0.012 0.268 0.283 0.226 0.227 0.188 0.159 0.581 0.441 0.19 0.193 0.54 0.328 0.239 0.214 0.238 0.456 0.734 0.828 0.715 0.617 0.435 0.407 0.323 0.147 0.2 0.26 0.172 0.099 0.052 0.074 0.024 0.016 0.09 0.186 0.201 0.473 1 0.335 0.185 0.67 0.471 0.326 0.113 0.324 0.1 0.059 0 0.001 0.001 0.001 0.002 0.002 0.005 0.014 0.05 0.029 0.036 0.054 0.06 0.08 0.023 0.006 0.012 0.005 0.003 0.007 0.043 0.043 0.042 0.047 0.039 0.045 0.036 0.017 0.019 0.004 0.004 0.004 0.001 0.001 0.013 0.006 0.001 0.001 0.001 0 0.004 0.011 0.013 0.011 0.021 0.018 0.016 0.112 0.149 0.126 0.104 0.102 0.107 0.04 0.121 0 0 0.043 0.044 0.019 0.002 0 0 0 0.001 0.001 0.002 0.002 0.004 0.01 0.009 0.012 0.024 0.011 0.004 0.006 0.013 0.021 0.025 0.024 0.018 0.045 0.024 0.023 0.007 0.006 0.003 0.002 0.001 0.001 0.001 0 0 0.034 0.05 0.025 0.033 0.096 0.163 0.13 0.136 0.219 0.102 0.095 0.105 0.055 0.138 0.129 0.075 0.081 0.141 0.124 0.054 0.046 0.021 0.009 0.093 0.226 0.167 0.544 0.399 0.348 0.207 0.082 0.127 0.046 0.03 0.04 0.07 0.04 0.028 0 0.1 0.119 0.153 0.162 0.133 0.229 0.384 0.391 0.53 0.362 0.277 0.091 0.08 0.062 0.055 0.056 0.065 0.091 0.021 0.018 0.066 0.052 0.027 0.019 0.017 0.036 0.041 0.024 0.03 0.052 0.045 0.1 0.13 0.096 0.14 0.057 0.047 0.025 0.012 0.041 0.076 0.062 0.079 0.085 0.092 0.105 0.06 0.043 0.131 0.046 0.039 0.062 0.073 0.115 0.131 0.162 0.406 0.305 0.26 0.217 0.339 0.408 0.256 0.249 0.256 0.102 0.038 0.088 0.025 0.047 0.048 0.036 0.051 0.045 0.09 0.1 0.085 0.052 0.06 0.057 0.037 0.034 0.055 0.028 0.025 0.018 0.025 0.018 0.042 0.019 0.006 0.037 0.014 0.004 0.003 0.018 0.007 0.003 0.004 0.013 0.002 0.002 0.061 0.001 0.003 0.002 0.002 0.002 0.007 0.007 0.005 0.005 0.007 0.004 0.001 0.001 0.002 0.007 0.007 0.006 0.005 0.007 0.004 0.002 0.005 0 0.002 0.005 0.003 0 0 0.012 0.002 0.002 0.004 0.008 0.008 0.025 0.009 0.003 0.003 0.005 0.004 0.004 0.002 0.001 0.001 0 0.02 0.057 0.143 0.239 0.242 0.182 0.248 0.155 0.043 0.03 0.027 0.016 0.013 0.009 0.007 0.003 0.009 0.008 0.01 0.008 0.013 0.015 0.016 0.017 0.012 0.014 0.024 0.011 0.009 0.003 0.002 0.002 0 0 0.014 0.009 0.016 0.079 0.069 0.165 0.088 0.059 0.053 0.06 0.138 0.029 0.025 0.096 0.067 0.085 0.052 0.075 0.076 0.054 0.09 0.036 0.048 0.044 0.094 0.065 0.04 0.03 0.087 0.031 0.032 0.043 0.04 0.012 0.001 0.001 0.001 0.001 0.006 0.001 0 0 0.002 0.002 0.001 0.001 0.001 0.011 0.003 0.002 0.002 0.001 0.013 0.007 0.004 0.003 0.006 0.001 0.001 0.001 0.001 0 0.001 0.001 0.002 0.003 0.003 0.002 0.004 0.004 0.001 0 0.001 0.001 0.001 0 0.001 0.001 0.001 0 0 0 0.001 0.003 0.002 0.005 0.003 0.006 0.016 0.014 0.03 0.02 0.008 0.009 0.014 0.009 0.003 0 0.042 0.041 0.018 0.017 0.012 0.012 0.009 0.007 0.006 0.006 0.004 0.001 0.001 0.002 0.001 0 0 0 0 0 0.002 0.003 0.002 0.001 0.002 0 0.002 0.002 0.001 0.001 0 0.001 0.002 0.002 0.003 0.002 0.002 0 0.002 0 0.002 0.011 0.015 0.016 0.018 0.02 0.011 0.012 0.017 0.017 0.008 0 0 0 0.002 0.002 0.005 0.002 0.002 0 0.003 0.004 0.001 0.003 0.003 0.005 0 0.005 0 0.005 0.009 0.007 0.006 0.001 0.02 0.02 0.018 0.013 0.01 0.003 0.002 0.003 0 0.002 0 0.005 0 0 0.002 0.002 0.001 0.003 0.002 0.001 0.002 0.004 0.002 0.005 0.005 0.005 0.007 0.008 0.011 0.005 0.007 
0.014 0.006 0.058 0.066 0.061 0.054 0.048 0.042 0.162 0.118 0.046 0.049 0.143 0.09 0.067 0.063 0.064 0.122 0.204 0.227 0.198 0.173 0.116 0.103 0.086 0.036 0.047 0.057 0.037 0.019 0.011 0.017 0.004 0.002 0.032 0.052 0.061 0.145 0.288 1 0.526 0.181 0.13 0.076 0.03 0.096 0.036 0.023 0 0 0.001 0 0.001 0.001 0.002 0.007 0.016 0.008 0.01 0.014 0.018 0.024 0.01 0.004 0.006 0.004 0.003 0.001 0.011 0.013 0.014 0.013 0.013 0.014 0.01 0.003 0.003 0.002 0.002 0.002 0.002 0.001 0.002 0 0 0 0.001 0 0 0.004 0.002 0.004 0.007 0.003 0.003 0.03 0.048 0.039 0.031 0.033 0.032 0.016 0.042 0 0 0.018 0.013 0.008 0.004 0.001 0.001 0.001 0.001 0.001 0.001 0.003 0.002 0.002 0.001 0.001 0.005 0.002 0.001 0.002 0.004 0.005 0.006 0.007 0.002 0.014 0.005 0.005 0.002 0.001 0.005 0.003 0.003 0 0 0 0 0.009 0.012 0.008 0.007 0.023 0.045 0.04 0.033 0.05 0.017 0.018 0.026 0.01 0.028 0.035 0.019 0.021 0.028 0.027 0.017 0.015 0.009 0.006 0.021 0.052 0.04 0.144 0.105 0.093 0.053 0.023 0.034 0.011 0.009 0.011 0.017 0.012 0.007 0 0.025 0.031 0.03 0.032 0.022 0.048 0.096 0.102 0.148 0.097 0.074 0.021 0.019 0.022 0.018 0.015 0.02 0.027 0.007 0.011 0.019 0.018 0.006 0.008 0.005 0.01 0.012 0.007 0.008 0.016 0.016 0.029 0.036 0.023 0.038 0.016 0.014 0.008 0.006 0.009 0.019 0.015 0.022 0.022 0.025 0.026 0.015 0.015 0.034 0.015 0.011 0.012 0.016 0.035 0.027 0.038 0.095 0.063 0.058 0.052 0.07 0.105 0.058 0.057 0.057 0.028 0.012 0.021 0.007 0.014 0.014 0.01 0.016 0.015 0.022 0.025 0.024 0.014 0.013 0.014 0.015 0.013 0.021 0.009 0.008 0.008 0.006 0.001 0.009 0.004 0 0.007 0.001 0 0.002 0.004 0.001 0.001 0.003 0.003 0.003 0.003 0.017 0 0.001 0.002 0.002 0.001 0.002 0.001 0 0 0.002 0.001 0.001 0.001 0.001 0.002 0.003 0.003 0.003 0.002 0.001 0.003 0.003 0.001 0.001 0.002 0.002 0.001 0.001 0.007 0.003 0.003 0.001 0.002 0.003 0.006 0.003 0.003 0.001 0.001 0.001 0 0.001 0.002 0.001 0 0.003 0.008 0.032 0.053 0.054 0.043 0.053 0.032 0.014 0.01 0.009 0.007 0.008 0.006 0.002 0.001 0.002 0.002 0.002 0 0.006 0.005 0.008 0.01 0.003 0.006 0.008 0.002 0.002 0.001 0.001 0.001 0 0 0.006 0.003 0.003 0.018 0.018 0.035 0.018 0.014 0.018 0.008 0.031 0.007 0.005 0.019 0.013 0.022 0.014 0.018 0.02 0.014 0.018 0.013 0.014 0.01 0.021 0.014 0.006 0.008 0.02 0.005 0.008 0.01 0.011 0.007 0.001 0.001 0 0 0.004 0 0 0 0 0 0.001 0 0 0.006 0.003 0.002 0.001 0.001 0.003 0.002 0.002 0.002 0.002 0.001 0.001 0 0 0 0 0 0.001 0.001 0 0.002 0.002 0.002 0 0 0 0 0 0 0 0.001 0 0.001 0 0 0.001 0.002 0.001 0.004 0.001 0.001 0.006 0.005 0.009 0.005 0.002 0.002 0.004 0.003 0.002 0 0.015 0.015 0.007 0.007 0.003 0.004 0.005 0.004 0.004 0.003 0.003 0.001 0.001 0.001 0.001 0 0.002 0.001 0 0 0.003 0.003 0.003 0.001 0 0 0 0 0 0 0.001 0.002 0.002 0.003 0.001 0.001 0.001 0 0.002 0 0.001 0.004 0.005 0.007 0.007 0.007 0.004 0.005 0.008 0.006 0.003 0 0 0 0 0.001 0.003 0.001 0.001 0 0.002 0.002 0.001 0.001 0.003 0.003 0.001 0.002 0 0.005 0.005 0.005 0.004 0.003 0.006 0.007 0.007 0.002 0.002 0.001 0.003 0.002 0.001 0.001 0.002 0.004 0 0 0 0 0 0.001 0 0 0 0.001 0.002 0.004 0 0.001 0.004 0.005 0.003 0 0.003 
0.008 0.002 0.021 0.023 0.017 0.018 0.018 0.01 0.054 0.038 0.021 0.017 0.049 0.029 0.025 0.02 0.022 0.043 0.068 0.074 0.069 0.055 0.04 0.043 0.029 0.01 0.019 0.024 0.017 0.013 0.008 0.01 0.002 0.002 0.006 0.018 0.019 0.042 0.092 0.31 1 0.062 0.043 0.031 0.009 0.031 0.009 0.007 0 0 0 0 0 0 0 0 0.006 0.002 0.003 0.007 0.007 0.007 0.004 0 0.003 0.001 0.001 0.001 0.004 0.008 0.008 0.007 0.007 0.008 0.003 0.002 0.003 0 0 0 0 0 0.002 0.001 0 0 0 0 0 0.001 0.001 0.001 0.002 0.001 0 0.01 0.012 0.01 0.009 0.008 0.007 0.002 0.008 0 0 0.002 0.003 0.001 0 0 0 0 0 0 0 0 0.002 0.003 0.003 0.001 0.006 0.001 0 0 0.004 0.005 0.006 0.003 0.002 0.008 0.002 0.002 0.001 0 0.001 0.001 0 0 0 0 0 0.002 0.004 0.004 0.001 0.005 0.008 0.008 0.009 0.017 0.012 0.01 0.009 0.006 0.015 0.012 0.009 0.01 0.015 0.014 0.005 0.005 0.002 0.002 0.009 0.017 0.017 0.048 0.035 0.03 0.023 0.009 0.011 0.004 0.001 0.003 0.009 0.008 0.005 0 0.009 0.01 0.014 0.014 0.01 0.021 0.03 0.032 0.051 0.039 0.025 0.01 0.009 0.006 0.006 0.005 0.006 0.011 0.007 0.003 0.007 0.007 0.003 0.003 0.004 0.004 0.005 0.004 0.003 0.006 0.007 0.013 0.018 0.01 0.018 0.008 0.007 0.004 0.003 0.007 0.008 0.008 0.009 0.012 0.012 0.012 0.008 0.005 0.014 0.008 0.004 0.007 0.008 0.013 0.011 0.012 0.038 0.031 0.024 0.015 0.033 0.042 0.021 0.023 0.017 0.011 0.006 0.01 0.003 0.005 0.008 0.005 0.007 0.007 0.012 0.011 0.009 0.006 0.007 0.005 0.005 0.006 0.012 0.005 0.004 0.004 0.001 0.003 0.005 0.003 0 0.005 0 0 0 0.002 0 0 0 0.002 0 0 0.008 0 0 0.001 0 0 0.001 0.001 0.001 0.001 0.001 0 0 0 0 0 0.001 0.001 0.001 0 0 0.001 0 0.001 0.001 0.001 0.001 0 0 0.001 0 0 0 0 0 0.002 0.001 0 0 0.001 0 0 0 0 0 0 0.002 0.006 0.01 0.021 0.024 0.019 0.02 0.016 0.006 0.004 0.004 0.002 0.002 0.001 0.001 0.002 0.002 0.001 0.001 0.002 0.003 0.002 0.003 0.002 0 0.002 0.004 0 0 0 0.001 0.001 0 0 0.003 0.003 0.001 0.003 0.003 0.015 0.006 0.004 0.002 0.004 0.007 0.002 0.002 0.006 0.004 0.007 0.003 0.007 0.006 0.006 0.005 0.006 0.007 0.001 0.006 0.004 0.003 0.003 0.003 0.001 0.002 0.002 0.002 0 0 0 0 0 0 0 0 0 0 0 0 0 0 0.002 0.001 0.001 0.001 0 0.002 0 0.001 0.001 0.001 0.001 0.001 0 0 0 0 0 0 0 0.001 0.001 0.001 0.001 0 0 0 0 0 0 0 0.001 0 0 0 0 0 0.001 0.001 0 0 0 0 0.001 0.001 0 0 0 0.001 0.001 0.001 0 0.003 0.003 0.001 0.001 0.001 0.001 0.001 0.001 0.001 0 0 0 0 0 0.001 0.001 0.001 0.001 0 0 0.001 0.001 0.001 0 0 0 0 0 0 0 0 0 0 0 0.001 0.001 0.001 0 0 0 0 0.002 0.001 0.002 0.002 0.001 0 0.001 0.001 0.002 0 0 0 0 0.001 0.001 0.001 0.001 0.001 0.001 0.001 0.001 0.001 0.001 0.001 0 0 0 0 0.001 0.002 0.002 0.001 0.001 0.002 0.002 0.002 0.001 0.001 0.001 0.001 0.001 0.001 0 0 0 0 0 0 0 0 0 0 0 0 0 0 0 0 0 0 0 0.001 0.001 0.003 
0.037 0.018 0.236 0.273 0.222 0.228 0.196 0.137 0.564 0.434 0.181 0.197 0.518 0.307 0.233 0.209 0.223 0.356 0.566 0.542 0.5 0.481 0.334 0.296 0.236 0.105 0.145 0.201 0.143 0.087 0.048 0.058 0.027 0.024 0.069 0.142 0.144 0.293 0.606 0.213 0.118 1 0.66 0.488 0.157 0.369 0.127 0.071 0 0.002 0.007 0.005 0.006 0.008 0.015 0.02 0.056 0.02 0.028 0.043 0.052 0.069 0.021 0.009 0.012 0.008 0.007 0.005 0.036 0.031 0.035 0.037 0.031 0.036 0.027 0.012 0.012 0.003 0.003 0.003 0 0 0.016 0.006 0 0.001 0.003 0.003 0.002 0.009 0.01 0.015 0.023 0.016 0.015 0.106 0.134 0.125 0.095 0.099 0.103 0.043 0.111 0 0 0.041 0.034 0.022 0.008 0 0.001 0.001 0.001 0.002 0.001 0.002 0.002 0.005 0.005 0.004 0.015 0.002 0 0.001 0.005 0.008 0.007 0.012 0.01 0.033 0.019 0.018 0.003 0.003 0.008 0.004 0.001 0 0 0 0 0.039 0.053 0.033 0.03 0.089 0.163 0.127 0.146 0.22 0.1 0.099 0.109 0.053 0.122 0.138 0.086 0.088 0.124 0.115 0.046 0.041 0.018 0.008 0.074 0.153 0.119 0.404 0.353 0.361 0.201 0.077 0.126 0.037 0.019 0.024 0.05 0.024 0.012 0 0.081 0.119 0.125 0.131 0.108 0.167 0.269 0.269 0.361 0.244 0.173 0.065 0.061 0.045 0.036 0.033 0.036 0.058 0.018 0.017 0.045 0.036 0.016 0.009 0.006 0.025 0.025 0.011 0.011 0.031 0.03 0.073 0.104 0.067 0.106 0.04 0.035 0.023 0.006 0.028 0.061 0.05 0.072 0.077 0.077 0.089 0.057 0.039 0.121 0.038 0.034 0.045 0.06 0.104 0.105 0.125 0.365 0.269 0.232 0.215 0.309 0.378 0.242 0.254 0.218 0.093 0.035 0.071 0.025 0.036 0.033 0.026 0.033 0.028 0.078 0.086 0.072 0.042 0.048 0.037 0.029 0.024 0.05 0.016 0.022 0.022 0.022 0.014 0.041 0.009 0.006 0.03 0.005 0.001 0.006 0.013 0.003 0 0.006 0.009 0.007 0.007 0.052 0 0.001 0.002 0.001 0 0.007 0.005 0.002 0.002 0.005 0.006 0.001 0 0.005 0.008 0.009 0.009 0.008 0.009 0.005 0.006 0.006 0.002 0.001 0.004 0.004 0.002 0.001 0.015 0.008 0.006 0.004 0.008 0.012 0.026 0.01 0.003 0.004 0.005 0.003 0.002 0 0.004 0.002 0.002 0.028 0.076 0.14 0.23 0.229 0.191 0.218 0.138 0.059 0.033 0.028 0.022 0.02 0.013 0.007 0.008 0.009 0.008 0.009 0.008 0.015 0.019 0.024 0.023 0.016 0.02 0.022 0.01 0.007 0.004 0.003 0.003 0.001 0 0.013 0.007 0.012 0.065 0.069 0.156 0.068 0.05 0.053 0.054 0.134 0.03 0.023 0.084 0.056 0.081 0.05 0.074 0.069 0.042 0.082 0.043 0.048 0.044 0.089 0.062 0.044 0.032 0.081 0.04 0.026 0.03 0.032 0.013 0.002 0.003 0.003 0.001 0.008 0 0 0 0 0.002 0.002 0.001 0 0.013 0.004 0.004 0.002 0.002 0.016 0.007 0.004 0.004 0.006 0.001 0 0 0 0 0 0 0 0.001 0.002 0.002 0.006 0.007 0.003 0.002 0.001 0.003 0.002 0.001 0.001 0.001 0.001 0 0 0 0.001 0.004 0.002 0.009 0.005 0.004 0.013 0.017 0.02 0.022 0.006 0.006 0.013 0.013 0.004 0 0.043 0.039 0.024 0.02 0.009 0.007 0.007 0.006 0.007 0.006 0.006 0.001 0.002 0.003 0.002 0.003 0.003 0.006 0.001 0 0.008 0.01 0.008 0.004 0.002 0.001 0.001 0 0 0.002 0.002 0.006 0.004 0.004 0.004 0.004 0.003 0.002 0.002 0 0.002 0.011 0.018 0.018 0.018 0.02 0.016 0.012 0.019 0.021 0.013 0 0 0 0.001 0.002 0.006 0.003 0.002 0.001 0.004 0.006 0.001 0.002 0.004 0.01 0.002 0.011 0 0.002 0.016 0.012 0.016 0.012 0.021 0.02 0.017 0.01 0.008 0.006 0.008 0.007 0.007 0.001 0.001 0.003 0 0.002 0.002 0 0 0.003 0.002 0 0 0.003 0.003 0.004 0.001 0.005 0.008 0.01 0.011 0.006 0.006 
0.054 0.008 0.164 0.18 0.175 0.158 0.13 0.105 0.336 0.238 0.088 0.112 0.304 0.214 0.122 0.12 0.129 0.234 0.349 0.338 0.313 0.302 0.224 0.198 0.146 0.077 0.098 0.117 0.075 0.048 0.025 0.067 0.017 0.013 0.064 0.105 0.094 0.179 0.356 0.104 0.049 0.559 1 0.721 0.22 0.496 0.177 0.097 0 0 0 0.001 0.002 0.002 0.007 0.012 0.048 0.026 0.034 0.043 0.043 0.048 0.012 0.005 0.006 0.003 0.002 0.003 0.027 0.036 0.043 0.042 0.043 0.056 0.029 0.011 0.015 0.007 0.005 0.004 0.003 0.001 0.018 0.009 0.001 0.001 0 0.001 0.002 0.008 0.005 0.003 0.009 0.011 0.008 0.058 0.081 0.068 0.068 0.066 0.058 0.027 0.068 0 0 0.028 0.023 0.01 0.001 0 0.001 0.001 0.001 0.001 0.001 0 0.004 0.006 0.007 0.005 0.02 0.012 0.003 0.006 0.015 0.019 0.021 0.012 0.009 0.052 0.029 0.025 0.006 0.003 0.002 0.001 0 0 0 0 0 0.038 0.045 0.031 0.027 0.083 0.142 0.111 0.095 0.15 0.069 0.063 0.063 0.041 0.077 0.082 0.05 0.053 0.073 0.063 0.03 0.028 0.018 0.009 0.036 0.099 0.088 0.289 0.341 0.428 0.238 0.059 0.129 0.037 0.027 0.035 0.067 0.041 0.023 0 0.075 0.096 0.087 0.085 0.066 0.116 0.203 0.212 0.26 0.177 0.138 0.055 0.053 0.038 0.03 0.029 0.037 0.059 0.021 0.014 0.044 0.04 0.017 0.013 0.009 0.016 0.026 0.023 0.016 0.025 0.019 0.062 0.077 0.058 0.074 0.023 0.019 0.005 0.009 0.032 0.05 0.056 0.084 0.089 0.093 0.102 0.065 0.055 0.145 0.057 0.039 0.051 0.065 0.087 0.06 0.07 0.195 0.177 0.14 0.141 0.203 0.22 0.163 0.156 0.159 0.065 0.025 0.052 0.027 0.052 0.053 0.034 0.051 0.038 0.089 0.093 0.084 0.05 0.045 0.031 0.035 0.024 0.037 0.023 0.023 0.023 0.007 0.009 0.031 0.014 0.005 0.016 0.003 0.002 0.003 0.007 0.004 0.002 0.001 0.003 0.002 0.002 0.061 0 0 0 0 0 0.002 0.002 0.001 0.001 0.002 0.002 0.001 0.001 0.001 0.001 0.002 0.003 0.003 0.002 0.001 0.003 0.003 0 0.001 0.003 0.003 0 0 0.005 0.003 0.002 0 0.001 0.001 0.007 0.002 0 0 0.001 0 0 0 0 0 0 0.005 0.03 0.09 0.152 0.151 0.121 0.153 0.095 0.037 0.018 0.017 0.008 0.004 0.002 0.004 0.005 0.006 0.007 0.008 0.004 0.004 0.004 0.005 0.007 0.006 0.009 0.017 0.007 0.006 0.005 0.004 0.004 0.001 0.001 0.008 0.004 0.016 0.045 0.038 0.107 0.044 0.033 0.034 0.032 0.079 0.012 0.009 0.048 0.035 0.049 0.022 0.041 0.044 0.023 0.046 0.029 0.032 0.024 0.05 0.041 0.026 0.028 0.067 0.021 0.017 0.017 0.021 0.01 0.002 0.003 0.003 0.002 0.006 0 0 0 0 0.002 0.002 0.001 0.001 0.007 0.003 0.001 0 0 0.01 0.004 0.003 0.003 0.006 0.003 0.001 0 0 0 0 0 0 0 0 0 0.001 0.002 0.002 0.001 0 0.001 0 0.001 0.001 0.002 0 0 0 0 0.002 0.004 0.002 0.002 0 0 0.004 0.006 0.014 0.004 0.001 0.001 0.006 0.003 0.002 0 0.018 0.015 0.009 0.009 0.001 0.003 0.003 0.003 0.003 0.003 0.002 0.001 0.002 0.003 0.003 0.003 0.003 0.003 0 0 0.004 0.003 0.003 0.001 0 0.001 0.001 0 0.001 0.002 0.001 0.002 0.002 0.002 0.001 0.003 0.002 0.001 0.001 0 0.004 0.004 0.006 0.006 0.007 0.007 0.006 0.005 0.009 0.009 0.004 0 0 0 0.001 0.001 0.002 0 0 0.001 0.001 0.002 0 0 0 0.002 0.001 0.002 0 0.006 0.006 0.005 0.005 0.002 0.007 0.007 0.007 0.005 0.005 0.001 0.003 0.002 0.002 0.001 0.001 0.004 0 0 0 0 0 0 0 0.001 0.003 0.004 0.002 0.002 0.004 0.004 0.005 0.005 0.006 0.005 0.004 
0.047 0.009 0.118 0.128 0.118 0.111 0.101 0.082 0.266 0.207 0.074 0.081 0.246 0.15 0.115 0.093 0.101 0.176 0.273 0.258 0.258 0.238 0.175 0.159 0.124 0.059 0.074 0.098 0.067 0.035 0.018 0.055 0.014 0.01 0.04 0.074 0.081 0.145 0.276 0.083 0.047 0.432 0.8 1 0.144 0.422 0.139 0.071 0 0.001 0.004 0.003 0.004 0.005 0.008 0.012 0.032 0.035 0.041 0.047 0.044 0.052 0.014 0.004 0.005 0.005 0.003 0.008 0.03 0.037 0.044 0.047 0.047 0.048 0.038 0.019 0.015 0.008 0.007 0.007 0.001 0 0.012 0.003 0.002 0.006 0.002 0.004 0.007 0.014 0.01 0.007 0.011 0.007 0.006 0.043 0.057 0.046 0.046 0.047 0.04 0.016 0.046 0 0 0.021 0.019 0.006 0.002 0.001 0.002 0.002 0.002 0.001 0.001 0.002 0.002 0.004 0.004 0.004 0.018 0.006 0.001 0.005 0.008 0.008 0.011 0.009 0.007 0.039 0.023 0.022 0.008 0.004 0.003 0 0 0 0 0 0 0.018 0.025 0.013 0.016 0.044 0.097 0.083 0.07 0.101 0.056 0.056 0.059 0.025 0.062 0.077 0.041 0.036 0.058 0.067 0.021 0.018 0.009 0.004 0.034 0.086 0.073 0.233 0.294 0.37 0.188 0.035 0.086 0.025 0.02 0.023 0.059 0.033 0.018 0 0.048 0.063 0.06 0.061 0.049 0.085 0.144 0.145 0.195 0.13 0.089 0.034 0.037 0.026 0.022 0.022 0.026 0.046 0.012 0.009 0.035 0.03 0.015 0.014 0.011 0.011 0.014 0.008 0.009 0.018 0.02 0.048 0.057 0.044 0.063 0.019 0.017 0.013 0.007 0.024 0.04 0.046 0.072 0.08 0.084 0.082 0.052 0.038 0.103 0.051 0.036 0.04 0.046 0.081 0.05 0.064 0.175 0.121 0.101 0.106 0.141 0.178 0.122 0.117 0.117 0.065 0.017 0.054 0.021 0.037 0.04 0.036 0.041 0.032 0.077 0.081 0.068 0.037 0.039 0.033 0.027 0.026 0.029 0.024 0.022 0.023 0.009 0.007 0.016 0.006 0.004 0.019 0.005 0.001 0.003 0.01 0.002 0.003 0.005 0.006 0.002 0.003 0.041 0 0.001 0.003 0.002 0.001 0.002 0.001 0.001 0.001 0.003 0.001 0 0 0.001 0.003 0.004 0.004 0.004 0.004 0.004 0.003 0.004 0.002 0.002 0.003 0.003 0.001 0.001 0.004 0.001 0 0.002 0.003 0.004 0.009 0.004 0.002 0.002 0.002 0.002 0.002 0.001 0.001 0.001 0 0.007 0.023 0.076 0.11 0.114 0.094 0.116 0.069 0.022 0.02 0.015 0.012 0.009 0.005 0.002 0.001 0.004 0.003 0.003 0.002 0.007 0.008 0.009 0.01 0.009 0.01 0.014 0.006 0.006 0.004 0.004 0.004 0.001 0 0.011 0.005 0.012 0.039 0.04 0.075 0.043 0.029 0.033 0.026 0.066 0.012 0.009 0.035 0.022 0.033 0.02 0.03 0.027 0.02 0.032 0.017 0.022 0.016 0.035 0.025 0.016 0.017 0.047 0.015 0.013 0.018 0.023 0.011 0.001 0.001 0 0 0.005 0 0 0 0.001 0.001 0.001 0.001 0.001 0.007 0.005 0.004 0.001 0 0.006 0.002 0.002 0.002 0.002 0.001 0.001 0 0 0 0 0 0.001 0.001 0.002 0.002 0 0 0 0 0 0 0 0 0 0 0 0 0 0 0 0.003 0.003 0.004 0.001 0.001 0.005 0.008 0.013 0.008 0.006 0.005 0.011 0.008 0.002 0 0.016 0.017 0.012 0.011 0.005 0.005 0.005 0.005 0.004 0.003 0.003 0 0 0.001 0.001 0.002 0.001 0.001 0 0 0.002 0.002 0.002 0.001 0 0 0.001 0 0.001 0.001 0.002 0.001 0.001 0.001 0.002 0.001 0.001 0.001 0.002 0 0.004 0.008 0.01 0.012 0.012 0.013 0.008 0.009 0.009 0.01 0.006 0 0 0 0.001 0.001 0.003 0.002 0.003 0.002 0.002 0.003 0.002 0.003 0.002 0.003 0.002 0.002 0 0.002 0.008 0.005 0.006 0.002 0.013 0.013 0.011 0.009 0.006 0.003 0.002 0.001 0.001 0 0 0.002 0 0 0.001 0.001 0 0 0 0 0 0 0.002 0.002 0 0 0.001 0.004 0.008 0.003 0.004 
0.031 0.007 0.134 0.154 0.191 0.132 0.096 0.174 0.193 0.157 0.064 0.072 0.178 0.158 0.091 0.078 0.086 0.126 0.189 0.17 0.168 0.169 0.112 0.091 0.079 0.037 0.047 0.053 0.039 0.024 0.013 0.032 0.008 0.005 0.03 0.052 0.044 0.085 0.187 0.066 0.035 0.254 0.417 0.289 1 0.221 0.073 0.033 0 0 0.001 0 0.001 0.001 0.002 0.006 0.016 0.019 0.026 0.027 0.027 0.034 0.008 0.002 0.006 0.004 0.001 0.003 0.02 0.022 0.024 0.026 0.027 0.032 0.022 0.009 0.008 0.004 0.004 0.004 0.002 0.001 0.007 0.002 0 0.001 0 0 0.002 0.005 0.003 0.003 0.006 0.006 0.005 0.032 0.035 0.032 0.03 0.029 0.025 0.013 0.03 0 0 0.007 0.011 0.005 0 0 0.001 0.001 0.001 0 0 0.001 0.003 0.004 0.003 0 0.013 0.004 0.001 0.002 0.005 0.008 0.007 0.008 0.004 0.026 0.014 0.011 0.004 0.002 0.001 0.001 0.001 0 0 0 0 0.068 0.083 0.055 0.054 0.148 0.287 0.219 0.122 0.128 0.05 0.046 0.036 0.016 0.043 0.05 0.031 0.027 0.046 0.037 0.014 0.011 0.005 0.001 0.023 0.045 0.045 0.158 0.175 0.193 0.112 0.025 0.055 0.013 0.013 0.015 0.034 0.019 0.014 0 0.034 0.043 0.041 0.042 0.044 0.067 0.097 0.101 0.124 0.088 0.066 0.025 0.024 0.025 0.018 0.022 0.027 0.039 0.013 0.008 0.033 0.032 0.015 0.011 0.005 0.014 0.014 0.009 0.009 0.018 0.02 0.041 0.041 0.029 0.037 0.018 0.014 0.007 0.006 0.011 0.026 0.028 0.041 0.047 0.046 0.053 0.029 0.025 0.059 0.034 0.023 0.022 0.033 0.048 0.036 0.046 0.127 0.121 0.107 0.097 0.14 0.143 0.125 0.1 0.124 0.051 0.016 0.042 0.01 0.019 0.029 0.028 0.033 0.031 0.045 0.049 0.04 0.028 0.029 0.023 0.026 0.022 0.034 0.021 0.017 0.014 0.007 0.008 0.015 0.005 0.003 0.012 0.006 0.004 0.002 0.006 0.004 0.003 0.003 0.005 0.004 0.003 0.035 0 0.001 0.002 0 0 0.003 0.002 0.001 0 0.003 0.002 0.001 0 0.001 0.003 0.005 0.005 0.005 0.006 0.006 0.004 0.005 0.002 0.004 0.005 0.004 0.002 0 0.005 0.003 0.001 0.003 0.003 0.003 0.014 0.005 0.003 0.002 0.003 0.003 0.003 0 0 0 0 0.01 0.032 0.074 0.109 0.117 0.087 0.107 0.07 0.025 0.019 0.015 0.01 0.007 0.008 0.004 0.004 0.006 0.005 0.005 0.002 0.007 0.006 0.01 0.009 0.006 0.007 0.012 0.002 0.003 0.001 0.002 0.002 0.001 0 0.007 0.006 0.012 0.039 0.037 0.081 0.046 0.035 0.032 0.035 0.065 0.012 0.009 0.041 0.029 0.035 0.019 0.031 0.028 0.017 0.035 0.015 0.018 0.019 0.04 0.026 0.018 0.016 0.036 0.016 0.013 0.015 0.019 0.009 0 0.001 0 0 0.004 0 0 0 0 0 0.001 0.001 0.001 0.003 0.003 0.003 0.002 0.001 0.007 0.003 0.002 0.004 0.005 0.002 0.001 0 0 0 0 0 0 0 0.002 0.002 0.003 0.004 0.002 0.001 0.001 0.002 0 0 0.003 0.003 0 0.001 0 0 0.002 0.004 0.001 0.004 0.001 0.002 0.003 0.009 0.008 0.005 0.002 0.002 0.005 0.004 0.001 0 0.015 0.015 0.004 0.002 0.004 0.003 0.003 0.003 0.005 0.003 0.002 0.001 0.002 0.002 0.001 0.001 0.003 0.002 0 0 0.003 0.003 0.003 0.001 0 0.001 0.001 0 0 0 0.001 0.002 0.003 0.002 0.003 0.002 0.002 0.001 0.001 0 0.002 0.001 0.007 0.007 0.009 0.007 0.005 0.002 0.005 0.009 0.004 0 0 0 0.001 0.001 0.003 0.001 0.001 0.001 0.002 0.002 0.001 0 0.003 0.005 0.001 0.003 0 0.002 0.006 0.005 0.004 0.003 0.007 0.007 0.005 0.005 0 0 0.004 0.003 0.003 0.001 0.002 0.002 0 0 0.001 0 0 0.002 0.001 0.001 0.001 0.001 0.002 0.003 0.002 0.002 0.003 0.004 0.006 0.002 0.005 
0.064 0.009 0.133 0.154 0.134 0.12 0.103 0.079 0.298 0.235 0.084 0.091 0.277 0.167 0.135 0.129 0.136 0.233 0.343 0.305 0.311 0.295 0.21 0.198 0.138 0.067 0.098 0.119 0.083 0.048 0.022 0.105 0.036 0.029 0.047 0.096 0.088 0.165 0.315 0.102 0.057 0.401 0.651 0.47 0.134 1 0.335 0.195 0 0.001 0.007 0.005 0.005 0.005 0.01 0.022 0.084 0.034 0.043 0.046 0.043 0.049 0.019 0.004 0.01 0.006 0.006 0.006 0.029 0.034 0.042 0.042 0.047 0.064 0.041 0.02 0.018 0.009 0.008 0.008 0.002 0.001 0.022 0.008 0 0.001 0.001 0.002 0.004 0.012 0.009 0.008 0.018 0.012 0.011 0.068 0.089 0.084 0.086 0.083 0.069 0.025 0.077 0 0 0.03 0.026 0.012 0.003 0 0 0.001 0.003 0.002 0.001 0.002 0.005 0.006 0.006 0.005 0.03 0.006 0.001 0.003 0.016 0.02 0.024 0.017 0.014 0.056 0.031 0.028 0.007 0.003 0.006 0.003 0.002 0 0 0 0 0.027 0.032 0.02 0.026 0.049 0.093 0.075 0.081 0.11 0.055 0.058 0.052 0.033 0.066 0.067 0.039 0.039 0.064 0.062 0.025 0.02 0.01 0.004 0.038 0.108 0.107 0.345 0.642 0.833 0.435 0.07 0.182 0.038 0.032 0.039 0.097 0.045 0.022 0 0.085 0.122 0.115 0.118 0.083 0.131 0.204 0.202 0.255 0.186 0.13 0.051 0.046 0.036 0.034 0.038 0.046 0.067 0.022 0.016 0.064 0.051 0.016 0.008 0.014 0.019 0.025 0.008 0.014 0.03 0.023 0.07 0.075 0.054 0.085 0.028 0.022 0.01 0.008 0.035 0.059 0.078 0.125 0.13 0.137 0.158 0.098 0.066 0.219 0.065 0.049 0.054 0.062 0.156 0.059 0.073 0.216 0.149 0.126 0.124 0.171 0.219 0.137 0.125 0.131 0.06 0.022 0.049 0.037 0.073 0.06 0.046 0.066 0.052 0.126 0.145 0.127 0.065 0.066 0.054 0.049 0.037 0.054 0.029 0.025 0.027 0.01 0.008 0.022 0.005 0.001 0.026 0.009 0.002 0.003 0.015 0.003 0.002 0.005 0.013 0.005 0.006 0.078 0 0.002 0.002 0.002 0 0.005 0.005 0.003 0.003 0.005 0.004 0.003 0.003 0.004 0.004 0.005 0.005 0.005 0.004 0.003 0.003 0.004 0.002 0.002 0.002 0.002 0.001 0.001 0.005 0.001 0.001 0.003 0.005 0.007 0.016 0.005 0.003 0.003 0.005 0.005 0.004 0.001 0.003 0.002 0.001 0.004 0.026 0.064 0.112 0.116 0.098 0.117 0.069 0.017 0.015 0.015 0.012 0.011 0.008 0.003 0.002 0.005 0.005 0.005 0.005 0.01 0.01 0.012 0.012 0.009 0.01 0.015 0.005 0.005 0.002 0.003 0.003 0 0 0.009 0.006 0.01 0.032 0.031 0.074 0.038 0.029 0.025 0.026 0.07 0.016 0.014 0.04 0.028 0.037 0.023 0.041 0.029 0.026 0.038 0.02 0.024 0.017 0.04 0.024 0.02 0.019 0.035 0.01 0.007 0.012 0.01 0.005 0.002 0.002 0.002 0.001 0.003 0.001 0 0.002 0.003 0.004 0.004 0.002 0.001 0.011 0.004 0.003 0.002 0.001 0.004 0.004 0.003 0.003 0.003 0.002 0.002 0 0 0 0 0.001 0.002 0.003 0.002 0.002 0.003 0.003 0.002 0.002 0.001 0.001 0.001 0 0.001 0 0 0 0 0 0.001 0.002 0.001 0.002 0.002 0.003 0.005 0.008 0.008 0.009 0.005 0.005 0.011 0.008 0.002 0 0.02 0.02 0.007 0.006 0.003 0.005 0.004 0.004 0.004 0.003 0.002 0 0.001 0.002 0 0 0.001 0.003 0.002 0.001 0.003 0.004 0.002 0.001 0.003 0.002 0.002 0.002 0.001 0 0 0.002 0.002 0.003 0.001 0.002 0.002 0 0.001 0 0.006 0.009 0.012 0.012 0.012 0.012 0.009 0.006 0.005 0.009 0.007 0 0 0 0.001 0.001 0.004 0.001 0.002 0.001 0.002 0.004 0.001 0.002 0.002 0.004 0.004 0.004 0 0.002 0.01 0.007 0.01 0.006 0.011 0.011 0.008 0.01 0.007 0.003 0.004 0.002 0.002 0.001 0 0.002 0 0.001 0.002 0.001 0 0.001 0.001 0.001 0 0.001 0.001 0 0.001 0.001 0.001 0.001 0.01 0.005 0.004 
0.029 0.001 0.04 0.045 0.04 0.037 0.034 0.03 0.104 0.082 0.027 0.035 0.096 0.057 0.04 0.035 0.041 0.081 0.116 0.102 0.102 0.103 0.072 0.068 0.057 0.025 0.036 0.044 0.031 0.025 0.013 0.036 0.016 0.012 0.021 0.043 0.042 0.068 0.103 0.04 0.022 0.139 0.21 0.141 0.047 0.306 1 0.516 0 0.003 0.009 0.005 0.009 0.011 0.023 0.046 0.161 0.013 0.016 0.013 0.013 0.015 0.003 0.001 0.002 0.001 0.002 0.003 0.013 0.012 0.013 0.015 0.016 0.027 0.014 0.006 0.009 0.003 0.003 0.003 0.003 0.002 0.008 0.003 0 0.001 0.001 0.005 0.002 0.006 0.005 0.003 0.009 0.008 0.006 0.038 0.042 0.047 0.059 0.059 0.043 0.018 0.037 0 0 0.011 0.013 0.006 0.002 0 0 0 0 0 0.001 0.001 0 0.003 0.003 0.001 0.017 0.003 0.001 0.001 0.007 0.008 0.008 0.005 0.003 0.022 0.011 0.01 0.004 0.002 0.001 0.002 0 0 0 0 0 0.008 0.008 0.006 0.004 0.018 0.036 0.031 0.023 0.036 0.018 0.018 0.025 0.012 0.027 0.03 0.015 0.017 0.025 0.026 0.01 0.008 0.002 0.001 0.019 0.043 0.041 0.117 0.197 0.25 0.131 0.04 0.076 0.019 0.013 0.014 0.03 0.021 0.014 0 0.052 0.066 0.057 0.062 0.047 0.057 0.078 0.078 0.088 0.062 0.05 0.02 0.018 0.019 0.011 0.01 0.017 0.025 0.01 0.006 0.022 0.023 0.013 0.009 0.007 0.008 0.011 0.007 0.006 0.011 0.012 0.028 0.032 0.019 0.032 0.009 0.009 0.005 0.003 0.012 0.022 0.034 0.047 0.053 0.054 0.055 0.036 0.028 0.078 0.029 0.019 0.011 0.017 0.046 0.018 0.022 0.063 0.043 0.039 0.039 0.055 0.068 0.04 0.036 0.037 0.02 0.004 0.017 0.016 0.036 0.025 0.021 0.022 0.019 0.049 0.051 0.046 0.027 0.027 0.017 0.021 0.018 0.02 0.015 0.013 0.013 0.003 0 0.012 0.004 0.002 0.011 0.002 0 0.001 0.004 0.003 0.001 0.002 0.003 0.001 0.001 0.032 0 0 0 0 0 0 0 0 0 0 0 0 0 0 0 0 0 0 0 0 0 0 0 0 0 0 0 0 0 0 0 0 0 0.001 0.001 0 0 0 0 0 0 0 0 0 0 0.002 0.007 0.023 0.039 0.04 0.031 0.041 0.027 0.008 0.004 0.003 0.002 0.001 0.001 0.001 0 0.001 0.001 0.001 0 0.001 0.002 0.002 0.003 0.002 0.001 0.003 0.001 0 0 0 0 0 0 0.002 0.001 0.003 0.012 0.014 0.026 0.013 0.009 0.008 0.008 0.023 0.005 0.003 0.007 0.005 0.006 0.002 0.009 0.005 0.004 0.01 0.011 0.014 0.011 0.016 0.012 0.007 0.007 0.014 0.004 0.008 0.008 0.005 0.003 0 0 0 0 0 0 0 0 0 0 0 0 0 0.001 0 0 0 0 0.003 0.001 0 0 0 0 0 0 0 0 0 0 0 0 0 0 0 0 0 0 0 0 0 0 0 0 0 0 0 0 0 0 0 0 0 0 0 0 0.001 0.001 0.001 0.001 0.001 0.001 0 0 0.002 0.001 0 0 0 0 0 0 0 0 0 0 0 0 0 0 0 0 0 0 0 0 0 0 0 0 0 0 0 0 0 0 0 0 0 0 0 0 0 0 0 0 0.001 0.001 0.001 0.001 0.001 0.001 0 0.001 0 0 0 0 0 0 0 0 0 0 0 0 0 0 0 0 0 0 0 0 0.001 0.001 0 0 0 0.001 0.001 0.001 0 0 0 0 0 0 0 0 0 0 0 0 0 0 0 0 0 0 0 0 0 0 0.001 0.002 0.001 0.003 0 
0.023 0.002 0.02 0.022 0.016 0.024 0.02 0.012 0.048 0.037 0.015 0.013 0.045 0.024 0.023 0.02 0.022 0.032 0.053 0.052 0.049 0.044 0.031 0.035 0.024 0.016 0.023 0.022 0.011 0.01 0.005 0.028 0.005 0.005 0.013 0.023 0.033 0.056 0.05 0.018 0.011 0.074 0.108 0.079 0.018 0.164 0.569 1 0 0.003 0.019 0.011 0.017 0.017 0.043 0.087 0.309 0.016 0.016 0.013 0.017 0.017 0.006 0.002 0.005 0.002 0.002 0.006 0.01 0.012 0.012 0.014 0.016 0.023 0.015 0.008 0.007 0.005 0.004 0.004 0.003 0.001 0.004 0.002 0 0.003 0.001 0.006 0.003 0.005 0.006 0.005 0.013 0.008 0.006 0.061 0.061 0.073 0.096 0.092 0.064 0.03 0.064 0 0 0.027 0.021 0.016 0.011 0 0 0 0 0 0 0.002 0.004 0.005 0.001 0.004 0.009 0.003 0 0 0.006 0.005 0.008 0.003 0.003 0.018 0.012 0.011 0.002 0.001 0.002 0.002 0.001 0 0 0 0 0.004 0.004 0.002 0.005 0.006 0.015 0.014 0.019 0.023 0.013 0.013 0.012 0.007 0.015 0.016 0.009 0.011 0.016 0.015 0.006 0.006 0.003 0.001 0.014 0.022 0.022 0.055 0.094 0.128 0.083 0.041 0.067 0.024 0.011 0.015 0.026 0.019 0.01 0 0.066 0.078 0.061 0.063 0.04 0.044 0.044 0.04 0.044 0.03 0.027 0.006 0.008 0.008 0.011 0.011 0.01 0.014 0.003 0.004 0.016 0.018 0.005 0.007 0.005 0.008 0.009 0.004 0.003 0.008 0.009 0.013 0.013 0.012 0.017 0.008 0.006 0.002 0.002 0.007 0.011 0.023 0.031 0.035 0.035 0.038 0.028 0.023 0.059 0.023 0.019 0.01 0.012 0.025 0.015 0.015 0.029 0.023 0.022 0.019 0.026 0.032 0.023 0.024 0.018 0.017 0.008 0.014 0.014 0.023 0.021 0.014 0.02 0.018 0.033 0.036 0.032 0.019 0.022 0.015 0.013 0.01 0.012 0.009 0.01 0.01 0.001 0.001 0.004 0 0 0.004 0.001 0.002 0 0.002 0.002 0.002 0.001 0.001 0.002 0.002 0.021 0 0 0 0 0 0 0 0 0 0 0 0 0 0 0 0 0 0 0 0 0 0 0 0 0 0 0 0 0.001 0 0 0 0 0.001 0.003 0 0 0 0 0 0 0 0 0 0 0.003 0.007 0.016 0.021 0.023 0.014 0.021 0.014 0.007 0.002 0.003 0.001 0.001 0.001 0 0 0 0 0 0 0.001 0.001 0.001 0.001 0.001 0.002 0.003 0 0.001 0.001 0.001 0.001 0 0 0.006 0.004 0.003 0.008 0.005 0.015 0.007 0.005 0.005 0.006 0.013 0.002 0.001 0.008 0.008 0.012 0.007 0.011 0.01 0.007 0.008 0.004 0.004 0.003 0.008 0.006 0.003 0.002 0.006 0.004 0 0 0.002 0 0 0 0 0 0.001 0 0 0 0 0 0.001 0 0 0.001 0 0 0 0 0 0 0 0 0 0 0 0 0 0 0 0 0 0 0 0 0 0 0 0 0 0 0 0 0 0 0 0 0 0 0 0 0 0 0 0.001 0.004 0.001 0.005 0.002 0.002 0.003 0.003 0.001 0 0 0.005 0.006 0.001 0.001 0.001 0 0 0 0 0 0 0 0 0 0 0 0 0 0 0 0 0.001 0.001 0 0 0 0 0 0 0 0 0 0 0 0 0 0 0 0 0 0.002 0.004 0.005 0.005 0.005 0.004 0.001 0.001 0.005 0.002 0.002 0 0 0 0 0 0 0 0 0 0 0 0 0 0 0 0 0 0 0.002 0.001 0 0.002 0.001 0.005 0.005 0.005 0.002 0.001 0.001 0.001 0.001 0.001 0.001 0.001 0 0 0 0 0 0 0 0 0 0 0 0 0 0 0 0 0 0.002 0.002 0.004 
0 0 0 0 0 0 0 0 0 0 0 0 0 0 0 0 0 0 0 0 0 0 0 0 0 0 0 0 0 0 0 0 0 0 0 0 0 0 0 0 0 0 0 0 0 0 0 0 1 0 0 0 0 0 0 0 0 0 0 0 0 0 0 0 0 0 0 0 0 0 0 0 0 0 0 0 0 0 0 0 0 0 0 0 0 0 0 0 0 0 0 0 0 0 0 0 0 0 0 0 0 0 0 0 0 0 0 0 0 0 0 0 0 0 0 0 0 0 0 0 0 0 0 0 0 0 0 0 0 0 0 0 0 0 0 0 0 0 0 0 0 0 0 0 0 0 0 0 0 0 0 0 0 0 0 0 0 0 0 0 0 0 0 0 0 0 0 0 0 0 0 0 0 0 0 0 0 0 0 0 0 0 0 0 0 0 0 0 0 0 0 0 0 0 0 0 0 0 0 0 0 0 0 0 0 0 0 0 0 0 0 0 0 0 0 0 0 0 0 0 0 0 0 0 0 0 0 0 0 0 0 0 0 0 0 0 0 0 0 0 0 0 0 0 0 0 0 0 0 0 0 0 0 0 0 0 0 0 0 0 0 0 0 0 0 0 0 0 0 0 0 0 0 0 0 0 0 0 0 0 0 0 0 0 0 0 0 0 0 0 0 0 0 0 0 0 0 0 0 0 0 0 0 0 0 0 0 0 0 0 0 0 0 0 0 0 0 0 0 0 0 0 0 0 0 0 0 0 0 0 0 0 0 0 0 0 0 0 0 0 0 0 0 0 0 0 0 0 0 0 0 0 0 0 0 0 0 0 0 0 0 0 0 0 0 0 0 0 0 0 0 0 0 0 0 0 0 0 0 0 0 0 0 0 0 0 0 0 0 0 0 0 0 0 0 0 0 0 0 0 0 0 0 0 0 0 0 0 0 0 0 0 0 0 0 0 0 0 0 0 0 0 0 0 0 0 0 0 0 0 0 0 0 0 0 0 0 0 0 0 0 0 0 0 0 0 0 0 0 0 0 0 0 0 0 0 0 0 0 0 0 0 0 0 0 0 0 0 0 0 0 0 0 0 0 0 0 0 0 0 0 0 0 0 0 0 0 0 0 0 0 0 0 0 0 0 0 0 0 0 0 0 0 0 0 0 0 0 0 0 0 0 0 0 0 0 0 0 0 0 0 0 0 0 0 0 0 0 0 0 0 0 0 0 0 0 0 0 0 0 0 0 0 0 0 0 0 0 0 0 0 0 0 0 0 0 0 0 0 0 0 0 0 0 0 
0 0 0 0 0 0 0 0 0.001 0.001 0 0 0.001 0 0 0 0 0.001 0.001 0.001 0 0.001 0.001 0 0 0 0 0 0 0 0 0 0 0 0 0.001 0.001 0.001 0.001 0.001 0.001 0 0 0 0 0.001 0.003 0.006 0 1 0.223 0.087 0.111 0.092 0.054 0.069 0.02 0 0 0 0 0 0 0 0.001 0 0.001 0 0 0 0 0 0 0 0 0 0 0 0 0 0 0 0 0 0.003 0.007 0.017 0.049 0.002 0 0 0 0 0 0 0.004 0.002 0.004 0.005 0.004 0.003 0.001 0.003 0 0 0.002 0 0 0 0.002 0.002 0.002 0.005 0.006 0.007 0.004 0 0 0 0 0 0 0 0 0 0 0 0 0 0 0 0 0 0 0.002 0 0 0 0 0 0 0 0 0 0 0 0 0 0 0 0 0 0 0 0 0 0 0 0 0 0 0 0 0 0 0 0 0.001 0.001 0.001 0.002 0.002 0.002 0 0 0 0 0 0 0 0.002 0.005 0.004 0.004 0.004 0.001 0.001 0 0 0 0 0 0 0 0 0 0 0 0 0 0 0 0 0 0 0 0 0 0 0 0 0 0 0 0 0 0 0 0 0 0 0 0 0 0 0 0 0 0.001 0 0 0 0 0 0 0 0.001 0 0 0 0 0.001 0 0 0 0 0 0 0 0 0 0 0 0 0 0 0 0 0 0 0 0 0 0 0 0 0 0.001 0.001 0 0 0.002 0.001 0.001 0.001 0.002 0.002 0.002 0.002 0.001 0.002 0.002 0 0 0 0 0 0 0 0 0 0 0 0 0 0 0 0 0 0 0 0 0 0 0 0 0 0 0 0 0 0 0 0 0 0 0 0 0 0 0 0 0 0 0 0 0 0 0 0 0 0 0 0 0 0 0 0 0 0 0 0 0 0 0 0 0 0 0 0 0 0 0 0 0 0 0 0 0 0 0 0 0 0 0 0 0 0 0 0 0 0 0 0 0 0 0 0 0 0 0 0 0 0 0 0 0 0 0 0 0 0 0 0 0 0 0 0 0 0 0 0 0 0 0 0 0 0 0 0 0 0 0 0 0 0 0 0 0 0 0 0 0 0 0 0 0 0 0 0 0 0 0 0 0 0 0 0 0 0 0 0 0 0 0 0 0 0 0 0 0 0 0 0 0 0 0 0 0 0 0 0 0 0 0 0 0 0 0 0 0 0 0 0 0 0 0 0 0 0 0 0 0 0 0 0 0 0 0 0 0 0 0 0 0 0 0 0 0 0 0 0 0 0 0 0 0 0 0 0 0 0 0 0 0 0 0 0 0 0 0 0 0 0 0 0 0 0 0 0 0 0 0 0 0 0 0 0 0 0 0 0 0 0 0 0 0 0 0 0 0 0 0 0 0 0 0 0 0 0 0 0 0 0 0 
0.002 0 0 0 0 0 0 0 0.001 0.001 0 0.001 0.001 0 0 0.001 0.001 0.001 0.002 0.003 0.003 0.001 0 0.001 0 0 0 0 0 0 0 0.005 0.002 0.001 0 0.003 0.002 0.005 0.002 0 0 0.001 0.003 0.002 0.001 0.004 0.02 0.026 0 0.272 1 0.429 0.539 0.416 0.248 0.326 0.102 0.002 0.002 0.002 0.002 0.001 0.001 0.003 0.005 0.004 0.007 0 0.001 0.001 0.002 0.002 0.002 0.002 0.002 0.001 0.001 0 0 0 0 0 0 0 0.003 0.029 0.078 0.278 0.01 0.004 0.002 0.002 0.001 0 0 0.009 0.009 0.015 0.022 0.019 0.013 0.006 0.009 0 0 0.001 0.001 0 0 0.001 0.001 0.006 0.024 0.037 0.03 0.009 0 0 0 0 0.001 0 0 0 0 0 0.002 0 0 0.002 0.001 0.001 0 0 0.008 0.005 0.005 0.001 0.001 0 0 0 0 0 0 0 0 0 0 0 0 0 0 0 0 0 0 0 0 0 0 0 0 0 0 0 0 0.003 0.003 0.004 0.006 0.012 0.009 0.002 0 0.001 0.004 0.003 0.002 0 0.015 0.015 0.01 0.011 0.007 0.004 0.003 0.003 0.002 0.002 0.002 0 0 0 0 0 0 0 0 0 0.001 0.002 0.002 0 0 0 0 0 0 0 0 0.001 0.001 0 0 0 0 0 0 0 0 0.002 0.003 0.003 0.004 0.005 0.004 0.004 0.008 0.002 0.001 0 0 0 0 0 0 0 0 0 0 0 0 0 0 0 0 0 0.002 0.002 0.003 0.003 0.004 0.003 0.005 0.005 0.005 0.003 0.002 0.001 0.002 0.001 0.002 0.001 0.001 0.001 0 0 0 0 0 0.001 0.001 0.001 0 0.002 0.002 0.002 0.005 0.003 0.004 0.006 0.003 0 0 0 0 0 0 0 0 0 0 0 0 0 0 0 0 0 0 0 0 0 0 0 0 0 0 0 0 0 0 0 0 0 0 0 0 0 0 0 0 0 0 0 0 0 0 0 0 0 0 0 0 0 0 0 0 0 0 0 0 0 0 0 0 0 0 0 0 0 0 0 0 0 0 0 0 0 0 0 0 0 0 0 0 0 0 0 0 0 0 0 0 0 0 0 0 0 0 0 0 0 0 0 0 0 0 0 0 0 0 0 0 0 0 0 0 0 0 0 0 0 0 0 0 0 0 0 0 0 0 0 0 0 0 0 0 0 0 0 0 0 0 0 0 0 0 0 0 0 0 0 0 0 0 0 0 0 0 0 0 0 0 0 0 0 0 0 0 0 0 0 0 0 0 0 0 0 0 0 0 0 0 0 0 0 0 0 0 0 0 0 0 0 0 0 0 0 0 0 0 0 0 0 0 0 0 0 0 0 0 0 0 0 0 0 0 0 0 0 0 0 0 0 0 0 0 0 0 0 0 0 0 0 0 0 0 0 0 0 0 0 0 0 0 0 0 0 0 0 0 0 0 0 0 0 0 0 0 0 0 0 0 0 0 0 0 0 0 0 0 0 0 0 0 0 0 0 0 0 0 0 0 
0.006 0 0 0 0 0 0 0 0 0 0 0 0 0 0 0 0 0 0.001 0.001 0.001 0.001 0 0 0.001 0 0 0 0 0 0 0.004 0.002 0.001 0 0 0 0.002 0 0 0 0 0.001 0.001 0 0.003 0.01 0.015 0 0.093 0.377 1 0.699 0.513 0.193 0.172 0.049 0.005 0.005 0.004 0.002 0.002 0.003 0.004 0.009 0.009 0.017 0.004 0.004 0.003 0.004 0.005 0.004 0.006 0.005 0.001 0.001 0.001 0 0.001 0.001 0 0.001 0.001 0.009 0.061 0.18 0.653 0.033 0.011 0.008 0.004 0.003 0.002 0.002 0.007 0.004 0.008 0.015 0.015 0.01 0.004 0.007 0 0 0.004 0.003 0.002 0.001 0.002 0.005 0.015 0.046 0.071 0.073 0.026 0 0.001 0 0 0.004 0.001 0 0 0.001 0.001 0.003 0 0 0.006 0.003 0.003 0.001 0.001 0.022 0.011 0.006 0.002 0.001 0 0 0 0 0 0 0 0 0 0 0 0 0 0 0 0 0 0 0 0 0 0 0 0 0 0 0 0 0.001 0.002 0.003 0.006 0.006 0.007 0.007 0.005 0.004 0.006 0.003 0.001 0 0.01 0.011 0.006 0.007 0.004 0.001 0.001 0 0.001 0.002 0.002 0.001 0.002 0.002 0.004 0.003 0.003 0.004 0 0.003 0.003 0.003 0.002 0.002 0.001 0.002 0.002 0.002 0 0.004 0.004 0.004 0.004 0.003 0 0.001 0.001 0.001 0 0 0.001 0.003 0.006 0.007 0.007 0.007 0.003 0.006 0.005 0.006 0.002 0 0 0 0 0 0 0 0 0 0 0 0 0 0 0.001 0.003 0.002 0.001 0.002 0.005 0.003 0.005 0.003 0.007 0.007 0.007 0.005 0.002 0.002 0.003 0.002 0.002 0.002 0.002 0 0 0 0 0 0 0 0.001 0.001 0.002 0.004 0.004 0.005 0.011 0.006 0.013 0.016 0.006 0 0 0 0 0 0 0 0 0 0 0 0 0 0 0 0 0 0 0 0 0 0 0 0 0 0 0 0 0 0 0 0 0 0 0 0 0 0 0 0 0 0 0 0 0 0 0 0 0 0 0 0 0 0 0 0 0 0 0 0 0 0 0 0 0 0 0 0 0 0 0 0 0 0 0 0 0 0 0 0 0 0 0 0 0 0 0 0 0 0 0 0 0 0 0 0 0 0 0 0 0 0 0 0 0 0 0 0 0 0 0 0 0 0 0 0 0 0 0 0 0 0 0 0 0 0 0 0 0 0 0 0 0 0 0 0 0 0 0 0 0 0 0 0 0 0 0 0 0 0 0 0 0 0 0 0 0 0 0 0 0 0 0 0 0 0 0 0 0 0 0 0 0 0 0 0 0 0 0 0 0 0 0 0 0 0 0 0 0 0 0 0 0 0 0 0 0 0 0 0 0 0 0 0 0 0 0 0 0 0 0 0 0 0 0 0 0 0 0 0 0 0 0 0 0 0 0 0 0 0 0 0 0 0 0 0 0 0 0 0 0 0 0 0 0 0 0 0 0 0 0 0 0 0 0 0 0 0 0 0 0 0 0 0 0 0 0 0 0 0 0 0 0 0 0 0 0 0 0 0 0.001 0 
0.002 0 0.001 0.001 0.002 0.002 0.001 0.002 0.001 0.001 0.001 0 0.001 0.001 0 0 0 0.001 0.001 0.001 0.001 0.001 0.001 0.001 0.001 0.001 0 0.001 0 0 0 0.006 0.002 0.002 0 0.002 0.002 0 0.001 0 0 0.002 0.003 0.002 0.001 0.004 0.01 0.016 0 0.077 0.339 0.52 1 0.718 0.254 0.181 0.055 0.003 0.003 0.003 0.003 0.002 0 0.001 0.001 0.001 0.003 0.001 0.002 0.002 0.003 0.003 0.003 0.003 0.003 0.002 0.001 0.001 0 0 0 0 0.001 0 0.007 0.038 0.102 0.352 0.025 0.007 0.005 0.004 0.002 0.001 0 0.005 0.003 0.005 0.011 0.009 0.005 0 0.003 0 0 0.001 0.002 0.001 0 0.003 0.005 0.008 0.026 0.041 0.044 0.015 0 0 0 0 0.002 0 0 0 0 0 0 0 0 0.001 0 0 0 0 0.005 0.001 0.003 0.001 0 0 0 0.001 0.002 0.001 0.001 0.002 0.002 0.002 0.001 0.002 0.001 0.001 0 0.001 0 0 0 0 0 0 0 0 0 0 0 0.001 0.001 0.001 0.003 0.005 0.009 0.004 0.007 0.001 0.002 0.002 0.005 0.004 0.002 0 0.005 0.007 0.007 0.007 0.005 0.002 0.002 0.002 0.001 0.001 0.001 0 0 0 0.001 0.001 0 0.002 0.001 0 0.002 0.002 0.001 0.002 0.001 0 0 0 0 0 0 0.001 0.001 0 0.001 0 0 0 0 0 0.001 0.005 0.006 0.006 0.006 0.006 0.005 0.004 0.007 0.003 0.002 0.001 0.001 0.001 0.001 0.001 0.001 0.001 0.001 0 0.001 0.001 0.001 0.001 0.001 0.001 0 0.001 0.002 0.002 0.002 0.002 0.003 0.002 0.007 0.007 0.005 0.002 0.005 0.002 0.002 0.002 0.001 0.001 0 0 0 0.001 0.001 0 0 0.001 0.001 0 0 0.002 0.003 0.001 0.004 0.004 0.005 0.005 0.003 0 0 0 0 0 0 0 0 0 0 0 0 0 0 0 0 0 0 0 0 0 0 0 0 0 0 0 0 0 0 0 0 0 0 0 0 0 0 0 0 0 0 0 0 0 0 0 0 0.001 0.001 0.001 0 0 0 0 0 0 0 0 0 0 0 0 0 0 0 0 0 0 0 0 0 0 0 0 0 0 0 0 0 0 0 0 0.001 0.001 0 0 0 0 0 0 0 0 0 0 0 0 0 0 0 0 0 0 0 0 0 0 0 0 0 0 0 0 0 0 0 0 0 0 0 0 0 0 0 0 0 0 0 0 0 0 0 0 0 0 0 0 0 0 0 0 0 0 0 0 0 0 0 0 0 0 0 0 0 0 0 0 0 0 0 0 0 0 0 0 0 0 0 0 0 0 0 0 0 0 0 0 0 0 0 0 0 0 0 0 0 0 0 0 0 0 0 0 0 0 0 0 0 0 0 0 0 0 0 0 0 0 0 0 0 0 0 0 0 0 0 0 0 0 0 0 0 0 0 0 0 0 0 0 0 0 0 0 0 0 0 0 0 0 0 0 0 0 0 0 0 0 0 0 0 0 0 0 0 0 0 0 0 0 0 0 0 0 0 0 0 0 0 0 0 0 0 0 0 0 0 0 0 0 0 0 0 
0.003 0 0.001 0.001 0.001 0.001 0.001 0.001 0.002 0.002 0 0 0.002 0.001 0 0 0 0.001 0.003 0.002 0.004 0.004 0.001 0.005 0.003 0 0 0.001 0.001 0 0 0.003 0 0 0.001 0.004 0.003 0.004 0.002 0 0 0.002 0.003 0.003 0 0.005 0.012 0.019 0 0.067 0.276 0.419 0.798 1 0.319 0.217 0.071 0.001 0.001 0.001 0.001 0.001 0.001 0.003 0.003 0.003 0.008 0 0 0 0.002 0.002 0.003 0.003 0.001 0.003 0.003 0 0 0 0 0 0 0 0.005 0.026 0.083 0.292 0.016 0.004 0.002 0.001 0.001 0.001 0.001 0.007 0.007 0.012 0.015 0.013 0.009 0.005 0.007 0 0 0.003 0.002 0.001 0.001 0.001 0.001 0.003 0.018 0.031 0.028 0.01 0.001 0.001 0.001 0.001 0.003 0 0 0 0.001 0.002 0.002 0 0 0.004 0.003 0.002 0 0 0.012 0.007 0.004 0 0 0 0 0 0 0 0 0 0.001 0.001 0.003 0.003 0.002 0.002 0.002 0 0.001 0.002 0 0 0.001 0 0 0 0 0 0 0.002 0.003 0.004 0.004 0.005 0.005 0.006 0.007 0.001 0.001 0.001 0.003 0.003 0.002 0 0.005 0.01 0.008 0.008 0.006 0.007 0.007 0.005 0.005 0.004 0.004 0.001 0.003 0.002 0.001 0.001 0.004 0.003 0.003 0.001 0.005 0.002 0.001 0.002 0.001 0 0 0 0 0 0 0.003 0.002 0.002 0.002 0.001 0.001 0 0 0.001 0.001 0.002 0.004 0.005 0.005 0.005 0.003 0.002 0.005 0.003 0.002 0 0 0.002 0.001 0.001 0.001 0.001 0.001 0 0.001 0.001 0.001 0.001 0.001 0.001 0 0.001 0.001 0.001 0.004 0.002 0.002 0.002 0.003 0.004 0.003 0.003 0.002 0.002 0.002 0.002 0.001 0.002 0.001 0.002 0 0.001 0.002 0 0 0.005 0.004 0 0.002 0.004 0.005 0.001 0.004 0.004 0.005 0.006 0.003 0 0 0 0 0 0 0 0 0 0 0 0 0 0 0 0 0 0 0 0 0 0 0 0 0 0 0 0 0 0 0 0 0 0 0 0 0 0 0 0 0 0 0 0 0 0.001 0.001 0.001 0.001 0.001 0.001 0 0 0 0 0 0 0 0 0 0 0 0 0 0 0 0 0 0 0 0 0 0 0 0 0 0 0 0 0 0 0 0 0 0 0 0 0 0 0 0 0 0 0 0 0 0 0 0 0 0 0 0 0 0 0 0 0 0 0 0 0 0 0 0 0 0 0 0 0 0 0 0 0 0 0 0 0 0 0 0 0 0 0 0 0 0 0 0 0 0 0 0 0 0 0 0 0 0 0 0 0 0 0 0 0 0 0 0 0 0 0 0 0 0 0 0 0 0 0 0 0 0 0 0 0 0 0 0 0 0 0 0 0 0 0 0 0 0 0 0 0 0 0 0 0 0 0 0 0 0 0 0 0 0 0 0 0 0 0 0 0 0 0 0 0 0 0 0 0 0 0 0 0 0 0 0 0 0 0 0 0 0 0 0 0 0 0 0 0 0 0 0 0 0 0 0 0 0 0 0 0 0 0 0 0 0 0 0 0 0 0 0 0 0 0 0 0 0 0 0 0 0 0 0 0 0 0 0 0 0 0 
0.003 0 0.003 0.003 0.002 0.003 0.001 0 0.004 0.003 0 0 0.004 0.003 0.002 0.003 0.003 0.004 0.006 0.006 0.006 0.004 0.004 0.002 0.003 0 0.002 0.002 0.001 0.001 0 0.007 0.003 0.003 0.002 0.003 0.005 0.008 0.006 0.001 0 0.006 0.005 0.004 0.001 0.007 0.029 0.045 0 0.035 0.175 0.182 0.311 0.387 1 0.491 0.164 0.005 0.005 0.004 0.003 0.004 0.001 0 0 0 0.001 0 0.002 0.003 0.003 0.004 0.003 0.003 0.004 0.001 0.002 0.001 0 0.001 0 0 0 0 0.001 0.016 0.034 0.126 0.011 0.005 0.004 0.006 0.009 0.006 0.005 0.019 0.018 0.022 0.034 0.032 0.022 0.01 0.017 0 0 0.005 0.01 0.005 0 0.001 0.003 0.007 0.012 0.017 0.016 0.011 0 0 0 0 0.001 0 0 0 0 0 0 0 0 0.003 0.001 0.001 0 0 0.007 0.001 0.001 0.001 0 0 0 0 0 0 0 0 0.001 0.001 0.002 0.003 0.001 0.001 0.001 0 0 0.002 0.002 0.001 0.001 0.001 0 0 0 0 0.001 0.001 0 0.006 0.005 0.006 0.009 0.018 0.015 0.006 0.003 0.001 0.002 0.002 0.002 0 0.014 0.026 0.02 0.018 0.011 0.007 0.006 0.005 0.003 0.003 0.003 0.001 0.001 0 0 0 0 0 0 0 0 0.001 0 0 0 0 0 0 0 0 0 0 0.001 0.001 0 0 0 0 0 0 0 0.001 0.003 0.005 0.005 0.006 0.003 0.001 0.011 0.004 0.002 0 0 0 0.002 0.002 0.004 0.003 0.003 0.003 0.002 0.003 0.003 0.002 0.003 0.003 0 0.001 0.001 0.003 0.003 0.001 0.003 0.003 0.005 0.005 0.002 0.001 0.001 0.001 0.001 0.001 0.001 0.001 0.001 0 0 0 0 0 0 0 0 0 0.002 0.003 0.002 0.003 0.006 0.005 0.009 0.009 0.001 0 0 0 0 0 0 0 0 0 0 0 0 0 0 0 0 0 0 0 0 0 0 0 0 0 0 0 0 0 0 0 0 0 0 0 0 0 0 0 0 0 0 0 0 0 0 0.001 0.001 0 0.001 0.001 0.003 0 0 0 0 0 0 0 0 0 0 0 0 0 0 0 0 0 0 0 0 0 0 0 0 0 0 0 0 0 0 0 0 0 0 0 0 0.001 0.002 0 0 0.001 0 0.001 0 0.001 0.001 0.001 0.001 0.001 0.001 0.001 0.001 0 0 0 0 0 0 0 0 0 0 0 0 0 0 0 0 0 0 0 0 0 0 0 0 0 0 0 0 0 0 0 0 0 0 0 0 0 0 0 0 0 0 0 0 0 0 0 0 0 0 0 0 0 0 0 0 0 0 0 0 0 0 0 0 0 0 0 0 0 0 0 0 0 0 0 0 0 0 0 0 0 0 0 0 0 0 0 0 0 0 0 0 0 0 0 0 0 0 0 0 0 0 0 0 0 0 0 0 0 0 0 0 0 0 0 0 0 0 0 0 0 0 0 0 0 0 0 0 0 0 0 0 0 0 0 0 0 0 0 0 0 0 0 0 0 0 0 0 0 0 0 0 0 0 0 0 0 0 0 0 0 0 0 0 0 0 0 0 0 0 0 0 0 0 0 0 0 0 
0.005 0 0.004 0.004 0.002 0.006 0.006 0.001 0.014 0.011 0.006 0.004 0.014 0.005 0.004 0.002 0.003 0.011 0.016 0.014 0.013 0.013 0.009 0.01 0.009 0.002 0.002 0.005 0.003 0.001 0 0.009 0.003 0.003 0.004 0.006 0.011 0.016 0.014 0.004 0.003 0.01 0.015 0.01 0.003 0.028 0.066 0.111 0 0.041 0.261 0.152 0.235 0.235 0.517 1 0.328 0.002 0.003 0.002 0.002 0.002 0 0 0.001 0.001 0.003 0 0.001 0.001 0.001 0.002 0.003 0.005 0.003 0.002 0.002 0.001 0.001 0.001 0.001 0.001 0.001 0 0.002 0.007 0.026 0.107 0.004 0.001 0.001 0.003 0.008 0.004 0.004 0.033 0.032 0.042 0.066 0.062 0.039 0.013 0.032 0 0 0.013 0.009 0.004 0.002 0.001 0.001 0.001 0.005 0.01 0.008 0.002 0 0.001 0 0.001 0.002 0 0 0 0.001 0.001 0.001 0 0 0.004 0.004 0.003 0 0 0.004 0.002 0.001 0 0 0 0 0.001 0.001 0 0 0.001 0.002 0.002 0.003 0.006 0.003 0.003 0.003 0 0.001 0.003 0.002 0.001 0.002 0.002 0.001 0.001 0 0 0.001 0.004 0.003 0.015 0.022 0.023 0.02 0.025 0.033 0.011 0.003 0.005 0.01 0.005 0.003 0 0.04 0.053 0.035 0.035 0.023 0.018 0.016 0.014 0.015 0.011 0.009 0.003 0.003 0.003 0.001 0.002 0.003 0.006 0.003 0 0.007 0.007 0.001 0.001 0.001 0 0.001 0.001 0.001 0.001 0 0.006 0.007 0.007 0.002 0.001 0.001 0.001 0.001 0.002 0.003 0.008 0.013 0.013 0.014 0.015 0.008 0.007 0.02 0.005 0.003 0.003 0.003 0.005 0.004 0.005 0.009 0.006 0.005 0.006 0.006 0.008 0.004 0.004 0.003 0.002 0 0.002 0.003 0.009 0.004 0.004 0.005 0.003 0.012 0.015 0.013 0.009 0.008 0.007 0.006 0.005 0.004 0.001 0.002 0.002 0 0.001 0.002 0 0 0.001 0 0 0 0.001 0.001 0 0.002 0.001 0.002 0.002 0.01 0 0 0 0 0 0 0 0 0 0 0 0 0 0 0 0 0 0 0 0 0 0 0 0 0 0 0 0 0 0 0 0 0 0 0.001 0.001 0 0 0.001 0 0 0 0 0 0 0 0.001 0.002 0.003 0.002 0.002 0.005 0.003 0.001 0.001 0.001 0.001 0.001 0.001 0.001 0.001 0.001 0.001 0.001 0 0 0.001 0.001 0.001 0 0 0 0 0 0 0 0 0 0 0 0 0.001 0.003 0.003 0.003 0.002 0.002 0.002 0.004 0.004 0 0 0.003 0.002 0.002 0.002 0.001 0.002 0.001 0.002 0 0 0.001 0.004 0.001 0.001 0 0 0 0.003 0.003 0.003 0.001 0 0 0 0 0 0 0 0 0 0 0 0 0 0 0 0 0 0 0.002 0.001 0.001 0 0 0 0 0 0 0 0 0 0 0 0 0 0.001 0.001 0.001 0 0.001 0.001 0.001 0.001 0.001 0.001 0.001 0 0 0 0 0 0 0 0 0 0 0.001 0 0 0 0 0 0 0 0 0 0 0 0 0 0 0 0 0 0 0 0 0 0 0 0 0 0 0 0 0 0 0 0 0 0 0 0 0 0 0.001 0 0 0 0 0 0 0 0 0 0 0 0 0 0 0 0 0 0 0 0 0 0 0 0.001 0.001 0 0 0 0 0 0 0 0 0.001 0.001 0.001 0.001 0 0 0 0 0 0 0 0 0 0 0 0 0 0 0 0 0 0 0 0 0 0 0 0 0 0 0 0 0 0 0 0 0 0 0 0 0 
0.021 0.002 0.021 0.02 0.018 0.013 0.013 0.01 0.037 0.029 0.012 0.009 0.033 0.021 0.015 0.013 0.013 0.02 0.044 0.045 0.047 0.035 0.018 0.027 0.021 0.008 0.011 0.009 0.006 0.006 0.003 0.031 0.008 0.005 0.017 0.031 0.047 0.073 0.047 0.016 0.011 0.043 0.061 0.042 0.011 0.066 0.181 0.307 0 0.024 0.09 0.054 0.079 0.081 0.147 0.303 1 0.009 0.013 0.011 0.011 0.013 0.009 0.005 0.006 0.002 0.002 0.003 0.009 0.012 0.009 0.014 0.018 0.021 0.013 0.008 0.007 0.003 0.002 0.002 0.001 0.001 0.006 0.002 0.001 0.004 0.01 0.033 0.005 0.009 0.008 0.014 0.03 0.016 0.013 0.14 0.138 0.17 0.235 0.225 0.152 0.053 0.141 0 0 0.052 0.041 0.015 0.007 0 0 0 0.002 0.006 0.005 0.004 0.004 0.004 0.003 0.003 0.014 0.001 0 0 0.002 0.003 0.003 0.002 0.002 0.018 0.009 0.007 0.001 0 0.002 0.002 0.002 0.001 0.001 0 0 0.003 0.005 0.003 0.002 0.007 0.014 0.013 0.011 0.013 0.012 0.01 0.012 0.004 0.011 0.014 0.011 0.013 0.015 0.015 0.005 0.006 0.002 0.001 0.009 0.015 0.014 0.041 0.049 0.062 0.058 0.122 0.089 0.054 0.026 0.026 0.021 0.009 0.005 0 0.148 0.175 0.128 0.132 0.087 0.077 0.059 0.053 0.045 0.031 0.025 0.007 0.007 0.006 0.005 0.007 0.009 0.012 0.004 0.005 0.009 0.008 0.003 0.002 0.002 0.004 0.004 0.001 0.002 0.005 0.001 0.014 0.015 0.009 0.014 0.006 0.006 0.003 0.002 0.007 0.01 0.019 0.033 0.039 0.039 0.042 0.023 0.02 0.056 0.021 0.01 0.008 0.01 0.012 0.008 0.01 0.026 0.019 0.014 0.01 0.022 0.026 0.017 0.015 0.018 0.012 0.004 0.011 0.008 0.021 0.017 0.011 0.01 0.008 0.035 0.039 0.033 0.012 0.012 0.01 0.006 0.006 0.016 0.007 0.008 0.007 0 0.001 0.004 0 0 0.005 0.003 0 0 0.002 0.001 0.001 0.002 0.001 0.002 0.002 0.012 0 0 0 0.001 0 0.001 0.002 0.001 0.001 0.001 0.002 0.002 0.002 0.002 0.002 0.002 0.002 0.002 0.002 0.001 0.002 0.001 0.001 0.001 0 0.001 0.001 0.001 0.003 0.001 0.001 0 0.001 0.002 0.003 0.001 0 0 0 0 0 0 0 0 0 0.002 0.004 0.011 0.018 0.02 0.018 0.019 0.01 0.003 0.005 0.005 0.004 0.001 0 0 0 0 0 0 0 0 0.001 0.002 0.004 0.002 0.002 0.004 0.002 0 0 0 0 0 0 0.003 0.002 0.003 0.01 0.01 0.013 0.011 0.009 0.009 0.005 0.007 0.001 0.001 0.008 0.004 0.008 0.003 0.009 0.008 0.006 0.006 0.004 0.004 0.002 0.005 0.002 0 0.002 0.009 0.006 0.001 0.003 0.003 0.002 0 0 0 0 0 0.002 0 0 0.002 0.002 0.003 0.001 0 0.004 0.002 0.001 0 0 0.001 0 0 0 0 0 0 0 0 0 0 0 0 0 0 0.001 0.001 0.001 0 0 0 0 0 0 0 0 0 0 0 0 0 0.002 0.001 0.001 0 0.001 0.002 0.001 0.003 0.003 0.002 0.002 0.003 0.002 0 0 0.003 0.003 0.002 0.002 0.001 0.002 0.001 0.001 0.002 0.001 0 0 0 0 0 0 0.001 0.002 0 0 0.002 0.002 0.002 0.001 0.002 0.001 0.001 0.001 0.001 0 0 0.002 0.001 0 0.002 0 0 0 0 0 0.001 0.002 0.002 0.002 0.002 0.003 0.002 0.002 0.003 0.002 0 0 0 0 0 0 0.002 0.002 0.002 0 0.002 0.002 0.001 0.001 0.001 0.001 0 0.001 0 0.002 0.004 0.002 0.003 0.002 0.003 0.003 0.002 0.003 0.002 0.001 0.002 0.002 0.002 0.001 0 0 0 0 0 0.001 0 0 0 0 0 0 0 0 0 0 0 0 0.003 0.002 0.001 
0.341 0.002 0.043 0.04 0.023 0.036 0.028 0.019 0.038 0.031 0.013 0.016 0.038 0.025 0.015 0.013 0.015 0.027 0.039 0.035 0.04 0.033 0.023 0.027 0.024 0.012 0.015 0.02 0.016 0.01 0.003 0.097 0.034 0.024 0.007 0.016 0.015 0.032 0.039 0.01 0.004 0.037 0.039 0.032 0.008 0.048 0.018 0.01 0 0 0.003 0.004 0.004 0.002 0.003 0.005 0.013 1 0.855 0.533 0.418 0.293 0.089 0.034 0.059 0.028 0.019 0.051 0.251 0.357 0.444 0.495 0.372 0.39 0.697 0.237 0.18 0.075 0.064 0.062 0.036 0.02 0.114 0.059 0.016 0.056 0.013 0.004 0.097 0.322 0.222 0.088 0.022 0.01 0.004 0.028 0.026 0.034 0.037 0.035 0.026 0.013 0.027 0 0 0.011 0.02 0.009 0.004 0 0 0.003 0.011 0.007 0.008 0.004 0.025 0.045 0.033 0.029 0.203 0.028 0.005 0.019 0.058 0.079 0.106 0.039 0.028 0.319 0.177 0.158 0.044 0.014 0.017 0.011 0.006 0.002 0.001 0 0 0.001 0.002 0.001 0.002 0.007 0.016 0.015 0.025 0.036 0.029 0.059 0.03 0.014 0.023 0.035 0.019 0.02 0.026 0.024 0.007 0.008 0.002 0.002 0.013 0.027 0.028 0.032 0.049 0.059 0.122 0.025 0.132 0.04 0.044 0.065 0.21 0.116 0.06 0 0.042 0.059 0.039 0.039 0.031 0.027 0.036 0.032 0.035 0.036 0.029 0.016 0.039 0.049 0.044 0.045 0.073 0.081 0.024 0.016 0.126 0.14 0.061 0.062 0.06 0.029 0.035 0.016 0.029 0.041 0.028 0.077 0.058 0.044 0.029 0.021 0.019 0.009 0.007 0.028 0.049 0.157 0.268 0.308 0.318 0.295 0.193 0.224 0.165 0.42 0.364 0.042 0.051 0.024 0.013 0.014 0.028 0.033 0.027 0.026 0.037 0.035 0.035 0.025 0.047 0.15 0.032 0.113 0.028 0.055 0.329 0.234 0.269 0.187 0.285 0.293 0.245 0.145 0.136 0.116 0.116 0.1 0.088 0.089 0.075 0.113 0.007 0.005 0.016 0.01 0.002 0.019 0.003 0.003 0.001 0.007 0.006 0.004 0.005 0.007 0.011 0.011 0.182 0 0 0 0 0 0 0 0 0 0 0 0 0 0 0 0 0 0 0 0 0 0 0 0 0 0 0 0 0.003 0.002 0 0 0 0.002 0.003 0.001 0 0 0 0 0 0 0 0 0 0.003 0.008 0.018 0.031 0.033 0.028 0.038 0.025 0.007 0.007 0.006 0.004 0.004 0.001 0 0 0.001 0.001 0.001 0.001 0.002 0.003 0.003 0.003 0.004 0.003 0.006 0.001 0.001 0.001 0.001 0.001 0 0 0.004 0.003 0.005 0.013 0.01 0.02 0.011 0.006 0.009 0.012 0.017 0.004 0.002 0.013 0.008 0.012 0.008 0.012 0.011 0.008 0.009 0.006 0.007 0.006 0.013 0.01 0.01 0.003 0.012 0.003 0.003 0.003 0.003 0.001 0.001 0.001 0.001 0 0.001 0 0 0 0 0 0 0 0 0.002 0.002 0.002 0 0 0.002 0.001 0.001 0 0 0 0 0 0 0 0 0 0 0 0 0 0 0.001 0.001 0 0 0.001 0.001 0 0 0 0 0 0 0 0 0 0 0 0 0 0.003 0.001 0.004 0.005 0 0 0.004 0.002 0 0 0.006 0.006 0.002 0.002 0 0 0 0 0 0 0 0 0 0 0 0 0 0 0 0 0 0.001 0.001 0 0 0 0 0 0 0 0 0 0 0 0 0 0 0 0 0 0.001 0.001 0.003 0.003 0.004 0.005 0.004 0.002 0.005 0.004 0.003 0 0 0 0 0 0 0 0 0 0 0 0 0 0 0 0 0 0 0.001 0.003 0.003 0.003 0.001 0.005 0.005 0.003 0.004 0.002 0.002 0 0 0 0 0 0 0 0 0.001 0 0 0.001 0 0 0.001 0.001 0 0 0 0.001 0.001 0.001 0.003 0.049 0.003 
0.417 0.004 0.064 0.063 0.035 0.057 0.041 0.021 0.048 0.04 0.017 0.021 0.048 0.039 0.029 0.026 0.028 0.041 0.053 0.051 0.051 0.051 0.044 0.043 0.036 0.015 0.02 0.033 0.019 0.011 0.007 0.103 0.037 0.029 0.009 0.025 0.019 0.042 0.05 0.015 0.005 0.05 0.049 0.038 0.014 0.056 0.02 0.01 0 0.001 0.004 0.002 0.002 0.001 0.001 0.005 0.013 0.783 1 0.646 0.521 0.36 0.116 0.044 0.069 0.037 0.027 0.072 0.289 0.411 0.483 0.517 0.403 0.464 0.791 0.312 0.217 0.072 0.061 0.057 0.03 0.018 0.132 0.067 0.01 0.051 0.012 0.003 0.075 0.248 0.168 0.057 0.024 0.015 0.013 0.037 0.039 0.039 0.047 0.043 0.032 0.011 0.034 0 0 0.018 0.025 0.01 0.003 0 0.002 0.004 0.01 0.005 0.007 0.005 0.032 0.066 0.055 0.042 0.226 0.027 0.009 0.02 0.056 0.087 0.116 0.048 0.033 0.385 0.204 0.189 0.065 0.027 0.021 0.013 0.008 0.002 0.002 0 0 0.008 0.011 0.003 0.005 0.018 0.03 0.027 0.038 0.058 0.052 0.072 0.041 0.014 0.021 0.039 0.023 0.017 0.025 0.02 0.006 0.007 0.003 0.002 0.012 0.025 0.02 0.053 0.068 0.077 0.163 0.035 0.162 0.038 0.051 0.063 0.22 0.13 0.078 0 0.056 0.07 0.046 0.049 0.035 0.031 0.037 0.037 0.047 0.041 0.043 0.028 0.036 0.051 0.063 0.063 0.087 0.097 0.033 0.029 0.154 0.156 0.072 0.053 0.058 0.048 0.053 0.031 0.036 0.051 0.041 0.088 0.066 0.044 0.028 0.022 0.017 0.007 0.007 0.028 0.057 0.189 0.343 0.373 0.389 0.349 0.243 0.274 0.203 0.514 0.411 0.049 0.07 0.028 0.012 0.017 0.045 0.056 0.048 0.044 0.06 0.056 0.055 0.038 0.061 0.188 0.053 0.146 0.041 0.065 0.402 0.279 0.308 0.214 0.332 0.34 0.304 0.164 0.159 0.147 0.148 0.122 0.115 0.116 0.095 0.135 0.006 0.007 0.011 0.007 0.002 0.023 0.011 0.005 0.005 0.016 0.01 0.004 0.011 0.015 0.01 0.012 0.21 0 0 0.001 0.001 0 0.002 0.002 0.001 0.001 0.002 0.002 0.002 0.002 0.001 0.001 0.002 0.002 0.001 0.001 0 0.001 0.001 0 0 0.001 0.001 0 0 0.002 0 0 0 0.001 0.002 0.005 0.001 0 0.001 0.001 0.001 0.001 0 0.001 0 0 0.003 0.014 0.038 0.048 0.057 0.046 0.054 0.035 0.01 0.007 0.007 0.005 0.004 0.004 0.002 0.002 0.002 0.002 0.002 0.001 0.003 0.004 0.003 0.004 0.005 0.004 0.006 0.003 0.002 0 0 0 0 0 0.002 0.001 0.004 0.013 0.013 0.033 0.014 0.011 0.011 0.01 0.032 0.006 0.004 0.021 0.014 0.015 0.009 0.016 0.012 0.008 0.019 0.009 0.011 0.011 0.023 0.016 0.009 0.004 0.016 0.006 0.003 0.003 0.005 0.002 0 0 0 0 0.003 0 0 0 0.001 0.001 0.001 0 0 0.002 0.001 0.001 0 0 0.001 0.001 0.002 0.002 0.001 0 0 0 0 0 0 0 0 0.001 0.001 0.001 0 0 0 0 0 0 0 0 0 0 0 0 0 0 0 0.001 0.001 0.001 0 0 0.002 0.006 0.006 0.004 0 0 0.005 0.004 0 0 0.008 0.008 0.004 0.003 0.003 0.002 0.001 0.001 0.001 0 0 0 0.001 0.002 0.002 0.001 0.002 0.001 0.001 0.001 0.002 0.002 0.002 0 0.001 0 0 0 0 0 0 0 0 0.001 0.001 0.002 0.002 0 0.001 0 0.002 0.006 0.006 0.006 0.006 0.006 0.005 0.003 0.004 0.004 0.002 0 0 0 0 0 0 0 0 0 0 0 0 0.001 0 0 0 0 0 0.002 0.002 0.001 0.004 0.002 0.005 0.006 0.006 0.002 0.006 0.003 0.003 0.003 0.002 0 0 0 0 0 0 0 0 0 0 0 0 0 0 0.001 0.001 0 0 0 0.004 0.036 0.001 
0.251 0.001 0.054 0.054 0.026 0.054 0.036 0.014 0.037 0.029 0.005 0.012 0.035 0.024 0.018 0.018 0.018 0.023 0.038 0.037 0.038 0.039 0.018 0.028 0.023 0.01 0.01 0.02 0.019 0.008 0.004 0.06 0.026 0.016 0.005 0.014 0.015 0.026 0.037 0.009 0.006 0.035 0.032 0.024 0.011 0.034 0.017 0.012 0 0 0 0.002 0.002 0.001 0.001 0.004 0.013 0.392 0.501 1 0.747 0.528 0.174 0.064 0.109 0.068 0.039 0.086 0.375 0.498 0.559 0.52 0.319 0.291 0.47 0.163 0.124 0.054 0.042 0.044 0.022 0.017 0.079 0.047 0.005 0.025 0.009 0.003 0.039 0.121 0.075 0.025 0.013 0.004 0.004 0.024 0.029 0.029 0.036 0.037 0.021 0.009 0.024 0 0 0.006 0.01 0.006 0.001 0.001 0.002 0.009 0.01 0.008 0.011 0.008 0.024 0.047 0.035 0.029 0.143 0.036 0.009 0.024 0.059 0.075 0.093 0.035 0.026 0.248 0.137 0.122 0.037 0.012 0.033 0.022 0.014 0.005 0.003 0 0 0.002 0.002 0.002 0.003 0.008 0.02 0.022 0.03 0.054 0.07 0.095 0.039 0.014 0.035 0.042 0.027 0.024 0.031 0.033 0.014 0.013 0.005 0.002 0.017 0.024 0.02 0.033 0.037 0.043 0.098 0.028 0.098 0.027 0.034 0.047 0.158 0.097 0.059 0 0.039 0.047 0.031 0.034 0.027 0.026 0.028 0.029 0.035 0.03 0.026 0.019 0.022 0.031 0.047 0.047 0.055 0.078 0.033 0.026 0.109 0.11 0.045 0.048 0.046 0.028 0.038 0.024 0.029 0.041 0.043 0.072 0.057 0.037 0.026 0.015 0.009 0.003 0.004 0.021 0.043 0.121 0.195 0.229 0.238 0.216 0.148 0.176 0.119 0.317 0.348 0.069 0.094 0.027 0.022 0.026 0.038 0.045 0.037 0.038 0.05 0.043 0.044 0.023 0.065 0.258 0.073 0.208 0.027 0.043 0.253 0.169 0.202 0.153 0.225 0.214 0.182 0.117 0.109 0.105 0.1 0.081 0.082 0.084 0.073 0.091 0.01 0.006 0.014 0.013 0.004 0.028 0.011 0.005 0.002 0.014 0.006 0.006 0.011 0.015 0.013 0.016 0.142 0.001 0.001 0.002 0.002 0 0.003 0.003 0.001 0.001 0.003 0.003 0.002 0.002 0 0.002 0.005 0.004 0.003 0.004 0.002 0.001 0.002 0.001 0.001 0.002 0.002 0.001 0.001 0.004 0 0 0.002 0.002 0.001 0.006 0.005 0.003 0.002 0.004 0.002 0.002 0.001 0.003 0.001 0 0.004 0.013 0.031 0.042 0.052 0.047 0.048 0.028 0.007 0.006 0.005 0.005 0.004 0.002 0.001 0.002 0.004 0.004 0.004 0 0.004 0.004 0.004 0.004 0.003 0.001 0.004 0.001 0.001 0.001 0.002 0.002 0 0 0.002 0.002 0.005 0.011 0.012 0.028 0.012 0.009 0.008 0.006 0.021 0.003 0.003 0.017 0.014 0.019 0.011 0.016 0.017 0.013 0.014 0.008 0.009 0.007 0.018 0.011 0.009 0.008 0.022 0.008 0.008 0.01 0.007 0.004 0 0 0 0 0 0 0 0 0 0 0 0 0 0.001 0.001 0.001 0 0 0.004 0.003 0.002 0.003 0.003 0 0 0.001 0.001 0 0.001 0.001 0.001 0.001 0.001 0.002 0.001 0.001 0.001 0 0 0 0 0 0 0 0 0 0 0 0 0.002 0.001 0.005 0 0.004 0.007 0.007 0.008 0.004 0.001 0.001 0.002 0.002 0 0 0.011 0.011 0.003 0.003 0.005 0.004 0.004 0.002 0.005 0.003 0.002 0 0.001 0.001 0.001 0.001 0.001 0.001 0.001 0 0 0 0 0 0 0 0 0 0 0 0 0.001 0.002 0.003 0.003 0.001 0 0 0.001 0 0.003 0.002 0.003 0.004 0.004 0.004 0 0.001 0.007 0.001 0.001 0 0 0 0.001 0.001 0.003 0.002 0.001 0 0.003 0.003 0.002 0.003 0.003 0.002 0 0.001 0 0.005 0.001 0.001 0.001 0 0.003 0.003 0.004 0.002 0.002 0 0 0 0.001 0 0 0.001 0 0 0 0 0 0 0 0 0 0 0 0.001 0 0 0.001 0.002 0.002 0.036 0.002 
0.222 0.002 0.081 0.079 0.041 0.064 0.06 0.023 0.057 0.045 0.015 0.019 0.056 0.035 0.026 0.019 0.015 0.034 0.058 0.046 0.052 0.052 0.035 0.04 0.028 0.017 0.022 0.025 0.018 0.013 0.006 0.053 0.02 0.016 0.012 0.021 0.024 0.035 0.042 0.014 0.008 0.043 0.038 0.024 0.012 0.048 0.021 0.014 0 0 0.002 0.004 0.003 0.002 0.001 0.004 0.01 0.308 0.414 0.811 1 0.636 0.196 0.084 0.118 0.067 0.045 0.119 0.462 0.559 0.541 0.488 0.286 0.255 0.386 0.141 0.109 0.037 0.032 0.03 0.021 0.014 0.072 0.037 0.003 0.016 0.007 0.004 0.022 0.087 0.058 0.024 0.009 0.006 0.005 0.015 0.019 0.017 0.022 0.019 0.016 0.006 0.016 0 0 0.006 0.008 0.002 0.001 0 0.001 0.009 0.013 0.011 0.011 0.011 0.02 0.039 0.031 0.025 0.131 0.026 0.009 0.014 0.037 0.058 0.09 0.021 0.017 0.228 0.113 0.101 0.032 0.01 0.036 0.028 0.02 0.003 0.003 0 0 0.004 0.007 0.005 0.008 0.012 0.029 0.024 0.034 0.058 0.081 0.121 0.061 0.021 0.036 0.06 0.03 0.02 0.033 0.033 0.02 0.014 0.01 0.006 0.015 0.022 0.023 0.048 0.051 0.054 0.089 0.018 0.095 0.029 0.03 0.042 0.123 0.072 0.039 0 0.031 0.04 0.024 0.024 0.022 0.027 0.033 0.032 0.044 0.04 0.039 0.02 0.025 0.034 0.038 0.039 0.057 0.067 0.023 0.021 0.088 0.095 0.039 0.03 0.031 0.019 0.027 0.014 0.013 0.037 0.034 0.056 0.047 0.03 0.025 0.023 0.021 0.009 0.007 0.012 0.026 0.098 0.18 0.204 0.212 0.196 0.14 0.144 0.11 0.29 0.369 0.089 0.11 0.029 0.017 0.021 0.046 0.066 0.059 0.053 0.071 0.062 0.068 0.051 0.088 0.3 0.079 0.226 0.019 0.039 0.235 0.16 0.168 0.122 0.193 0.192 0.155 0.088 0.087 0.073 0.079 0.068 0.061 0.063 0.054 0.076 0.01 0.006 0.018 0.011 0.002 0.04 0.012 0.003 0.01 0.024 0.01 0.004 0.012 0.016 0.018 0.023 0.116 0.001 0 0 0 0 0.003 0.002 0.001 0 0.002 0 0.001 0 0.001 0.001 0.003 0.003 0.003 0.003 0.003 0.001 0.002 0 0.002 0.001 0.001 0 0.001 0.007 0.001 0.001 0 0 0 0.003 0.003 0 0 0.001 0.001 0 0 0.002 0.002 0.001 0.006 0.017 0.038 0.056 0.067 0.057 0.068 0.041 0.011 0.009 0.008 0.003 0.003 0.003 0.001 0 0.002 0.003 0.003 0.001 0.003 0.003 0.003 0.006 0.003 0.003 0.008 0.002 0.001 0 0 0 0 0 0.003 0.003 0.007 0.018 0.018 0.037 0.02 0.012 0.015 0.019 0.035 0.007 0.005 0.019 0.008 0.021 0.016 0.02 0.019 0.014 0.019 0.008 0.009 0.009 0.02 0.012 0.006 0.008 0.026 0.012 0.01 0.012 0.009 0.006 0 0 0 0 0.001 0 0 0 0 0 0 0 0 0.002 0.002 0.002 0.001 0.001 0.005 0.003 0.002 0.001 0.003 0 0 0 0 0 0 0 0 0 0 0 0.001 0.001 0.001 0 0 0.001 0 0 0 0 0 0 0 0 0 0.001 0 0.003 0.003 0.005 0.008 0.004 0.011 0.005 0 0 0.004 0.004 0.001 0 0.013 0.014 0.009 0.008 0.002 0.002 0.002 0.002 0.002 0.001 0 0 0 0 0 0 0 0 0 0 0.001 0.001 0.001 0 0 0 0 0 0 0 0 0 0 0 0.001 0 0 0 0 0 0.001 0.002 0.005 0.006 0.006 0.006 0.004 0.001 0.008 0.004 0.004 0 0 0 0.001 0.001 0.002 0.001 0.001 0 0.001 0.002 0.001 0.002 0.001 0 0 0 0 0.003 0.002 0 0.001 0.001 0.004 0.006 0.004 0.002 0.001 0.001 0.001 0 0 0 0 0.001 0 0 0.001 0 0 0.001 0.001 0 0.001 0.002 0 0 0.001 0.002 0 0 0.002 0.027 0.003 
0.2 0.003 0.117 0.116 0.052 0.091 0.066 0.026 0.06 0.045 0.017 0.026 0.069 0.047 0.028 0.027 0.029 0.04 0.057 0.047 0.047 0.056 0.039 0.038 0.027 0.006 0.013 0.03 0.022 0.012 0.003 0.041 0.014 0.01 0.007 0.014 0.017 0.023 0.045 0.013 0.004 0.051 0.046 0.036 0.013 0.051 0.023 0.013 0 0 0.001 0.003 0.002 0.001 0 0.002 0.013 0.253 0.329 0.608 0.732 1 0.319 0.087 0.145 0.081 0.058 0.103 0.466 0.444 0.416 0.375 0.247 0.228 0.296 0.117 0.086 0.029 0.026 0.026 0.012 0.007 0.065 0.036 0.004 0.016 0.009 0.003 0.024 0.076 0.05 0.016 0.009 0.002 0.001 0.019 0.019 0.019 0.023 0.022 0.017 0.01 0.018 0 0 0.004 0.008 0.004 0.001 0.003 0.003 0.012 0.021 0.015 0.011 0.01 0.023 0.038 0.03 0.02 0.107 0.019 0.006 0.009 0.034 0.052 0.065 0.027 0.021 0.201 0.114 0.104 0.025 0.008 0.046 0.035 0.026 0.006 0.003 0 0 0.004 0.006 0.004 0.003 0.017 0.032 0.034 0.054 0.091 0.111 0.17 0.084 0.038 0.056 0.085 0.053 0.042 0.051 0.04 0.016 0.015 0.006 0.003 0.021 0.033 0.038 0.041 0.059 0.055 0.069 0.015 0.062 0.019 0.024 0.035 0.118 0.063 0.036 0 0.024 0.029 0.021 0.022 0.015 0.021 0.031 0.034 0.04 0.031 0.028 0.029 0.033 0.038 0.038 0.038 0.044 0.065 0.026 0.013 0.072 0.075 0.037 0.036 0.032 0.03 0.033 0.02 0.027 0.042 0.044 0.064 0.047 0.038 0.022 0.014 0.012 0.01 0.004 0.013 0.03 0.102 0.172 0.191 0.196 0.181 0.129 0.146 0.081 0.244 0.27 0.135 0.166 0.056 0.028 0.029 0.066 0.097 0.089 0.078 0.102 0.075 0.09 0.05 0.131 0.468 0.117 0.357 0.015 0.027 0.205 0.141 0.146 0.106 0.175 0.177 0.159 0.09 0.08 0.066 0.078 0.066 0.064 0.05 0.043 0.084 0.016 0.02 0.049 0.015 0.003 0.071 0.021 0.006 0.012 0.037 0.011 0.01 0.021 0.029 0.022 0.023 0.111 0 0.001 0 0 0 0.004 0.004 0.001 0.002 0.004 0.004 0.002 0.002 0.002 0.003 0.006 0.004 0.004 0.003 0.001 0.003 0.004 0.002 0.001 0.004 0.003 0.001 0.002 0.005 0.003 0.003 0.002 0.003 0.002 0.009 0.006 0.003 0.002 0.004 0.002 0.001 0 0.001 0.001 0.001 0.006 0.017 0.046 0.092 0.099 0.072 0.093 0.049 0.017 0.009 0.008 0.005 0.003 0.002 0.003 0.001 0.003 0.004 0.005 0 0.002 0.002 0.002 0.003 0.001 0.004 0.007 0.003 0.003 0 0 0 0 0 0.003 0.003 0.007 0.021 0.019 0.058 0.028 0.02 0.017 0.019 0.049 0.005 0.005 0.026 0.02 0.026 0.016 0.029 0.021 0.013 0.024 0.012 0.013 0.014 0.028 0.02 0.014 0.01 0.028 0.01 0.007 0.011 0.008 0.001 0 0.001 0.001 0.001 0.002 0 0 0 0 0 0 0 0 0.002 0.001 0.001 0.001 0 0.007 0.003 0.003 0.002 0.002 0 0 0 0 0 0 0 0 0 0 0 0.001 0.001 0 0 0 0 0 0 0 0 0 0 0 0 0 0.001 0.001 0.003 0.001 0.002 0.004 0.008 0.009 0.001 0 0 0.001 0.001 0 0 0.01 0.011 0.005 0.005 0.004 0.004 0.003 0.003 0.003 0.002 0.002 0.001 0.001 0.001 0.001 0.001 0.001 0.001 0 0 0.001 0.001 0.001 0 0 0 0 0 0 0 0 0.001 0.001 0.002 0.001 0.001 0 0 0 0 0.002 0.002 0.004 0.004 0.004 0.003 0.002 0.003 0.005 0.004 0.001 0 0 0 0.001 0.001 0.005 0.002 0.002 0.002 0.002 0.004 0 0.001 0.001 0 0 0 0 0.001 0.001 0.001 0.002 0.001 0.003 0.003 0.003 0 0.002 0.001 0.001 0.001 0.001 0 0 0.001 0 0 0 0 0 0 0 0 0 0 0 0 0 0 0 0 0.001 0.03 0.002 
0.091 0.001 0.057 0.048 0.028 0.048 0.037 0.023 0.028 0.021 0.008 0.008 0.033 0.026 0.019 0.015 0.017 0.021 0.03 0.022 0.025 0.023 0.02 0.021 0.014 0.004 0.01 0.017 0.013 0.009 0.007 0.017 0.005 0.004 0.005 0.01 0.011 0.014 0.024 0.008 0.006 0.03 0.026 0.02 0.014 0.022 0.011 0.005 0 0 0.004 0.004 0.004 0.002 0.001 0.001 0.005 0.115 0.146 0.258 0.31 0.41 1 0.221 0.391 0.223 0.137 0.133 0.213 0.199 0.184 0.158 0.105 0.105 0.133 0.052 0.035 0.01 0.009 0.008 0.005 0.003 0.034 0.012 0.004 0.012 0.016 0.005 0.015 0.042 0.027 0.007 0.006 0.002 0.002 0.004 0.009 0.01 0.011 0.011 0.009 0.003 0.007 0 0 0.004 0.005 0.003 0.002 0.002 0.005 0.029 0.034 0.024 0.019 0.017 0.005 0.01 0.009 0.008 0.042 0.009 0.005 0.006 0.015 0.019 0.026 0.011 0.01 0.08 0.042 0.036 0.018 0.004 0.098 0.074 0.062 0.022 0.015 0 0 0.005 0.006 0.004 0.003 0.008 0.028 0.028 0.034 0.046 0.061 0.081 0.036 0.019 0.029 0.037 0.017 0.018 0.029 0.024 0.01 0.009 0.005 0.003 0.013 0.018 0.021 0.022 0.023 0.026 0.041 0.008 0.04 0.01 0.011 0.017 0.054 0.034 0.015 0 0.012 0.017 0.011 0.012 0.009 0.012 0.014 0.013 0.022 0.021 0.02 0.013 0.013 0.017 0.017 0.018 0.027 0.027 0.009 0.011 0.036 0.036 0.016 0.017 0.016 0.013 0.016 0.007 0.011 0.016 0.021 0.025 0.024 0.019 0.017 0.013 0.009 0.006 0.004 0.013 0.018 0.04 0.071 0.085 0.087 0.086 0.064 0.062 0.045 0.113 0.12 0.049 0.069 0.029 0.012 0.014 0.034 0.044 0.039 0.035 0.045 0.043 0.044 0.019 0.058 0.197 0.051 0.153 0.003 0.007 0.087 0.06 0.061 0.046 0.074 0.08 0.07 0.039 0.039 0.034 0.026 0.022 0.024 0.023 0.019 0.024 0.005 0.003 0.012 0.001 0 0.031 0.012 0.005 0.009 0.023 0.011 0.016 0.04 0.03 0.045 0.049 0.046 0 0 0 0 0 0.001 0 0 0 0 0 0 0 0 0 0 0.001 0.001 0.001 0.001 0.001 0.001 0.001 0.001 0.001 0 0.001 0.001 0 0 0 0.001 0.003 0.003 0.005 0.001 0.001 0.001 0.001 0.001 0.001 0 0 0 0 0.003 0.01 0.022 0.045 0.049 0.041 0.05 0.031 0.01 0.009 0.008 0.003 0.003 0.002 0.001 0.001 0.001 0.001 0.001 0.001 0 0.001 0.001 0.001 0.003 0.003 0.003 0.001 0 0 0 0 0 0 0.002 0 0.003 0.01 0.014 0.034 0.01 0.008 0.011 0.011 0.022 0.004 0.002 0.012 0.008 0.012 0.006 0.014 0.009 0.006 0.012 0.005 0.009 0.004 0.015 0.01 0.008 0.006 0.02 0.005 0.005 0.006 0.004 0 0 0 0 0 0 0 0 0 0 0 0 0 0 0.003 0.003 0.003 0 0 0.001 0.001 0.001 0.001 0 0 0 0 0 0 0 0 0 0 0.001 0 0 0 0 0 0 0 0 0 0 0 0 0 0 0 0 0.001 0.001 0.001 0 0 0 0.003 0.002 0.002 0.002 0.001 0.001 0 0 0 0.005 0.003 0 0 0.002 0.001 0.001 0.001 0.001 0.001 0.001 0.001 0.001 0.001 0 0 0 0 0 0 0 0 0 0 0 0 0 0 0 0 0 0 0 0.001 0.001 0.001 0 0 0.001 0 0 0.001 0.001 0.001 0.001 0.001 0.001 0 0.001 0.004 0.001 0 0 0 0 0 0 0 0 0 0 0 0 0.001 0 0 0 0 0 0 0.001 0.001 0.001 0.001 0.001 0.001 0.001 0.001 0.001 0 0.001 0 0 0 0 0 0 0 0 0 0 0 0 0 0 0 0 0 0 0 0 0 0.001 0.009 0 
0.035 0 0.016 0.013 0.006 0.014 0.009 0.005 0.007 0.008 0.003 0.003 0.007 0.008 0.003 0.002 0.002 0.003 0.008 0.008 0.009 0.006 0.005 0.006 0.002 0 0.001 0.002 0.001 0.001 0.001 0.002 0 0 0.003 0.003 0.005 0.006 0.009 0.003 0.002 0.007 0.009 0.005 0.002 0.007 0.006 0.002 0 0 0 0 0 0 0.001 0.001 0.003 0.043 0.052 0.091 0.102 0.125 0.21 1 0.643 0.382 0.207 0.269 0.121 0.093 0.083 0.065 0.046 0.042 0.048 0.023 0.019 0.006 0.005 0.005 0.001 0.001 0.01 0.004 0.007 0.011 0.014 0.002 0.01 0.015 0.014 0.007 0.002 0.001 0.001 0.004 0.003 0.005 0.005 0.005 0.004 0.001 0.004 0 0 0 0.002 0 0 0.004 0.012 0.036 0.046 0.029 0.024 0.028 0.003 0.005 0.003 0.001 0.022 0.002 0 0 0.003 0.007 0.011 0.002 0 0.033 0.017 0.017 0.009 0.003 0.144 0.127 0.085 0.023 0.019 0 0 0.001 0.001 0.001 0.002 0.003 0.005 0.005 0.008 0.014 0.018 0.021 0.011 0.007 0.007 0.007 0.006 0.005 0.006 0.005 0.001 0.001 0.001 0.001 0.002 0.002 0.001 0.007 0.007 0.009 0.017 0.002 0.013 0.005 0.003 0.007 0.022 0.013 0.01 0 0.006 0.006 0.006 0.006 0.002 0.005 0.004 0.005 0.009 0.009 0.008 0.003 0.004 0.006 0.007 0.008 0.008 0.011 0.003 0.004 0.013 0.015 0.009 0.006 0.005 0.003 0.004 0.002 0.003 0.006 0.007 0.012 0.011 0.007 0.005 0.004 0.004 0.002 0.001 0.004 0.009 0.018 0.028 0.033 0.032 0.027 0.017 0.024 0.016 0.042 0.052 0.017 0.019 0.005 0.002 0.004 0.008 0.01 0.008 0.006 0.011 0.008 0.011 0.005 0.016 0.056 0.012 0.043 0.001 0.004 0.035 0.03 0.028 0.02 0.028 0.027 0.03 0.011 0.012 0.011 0.013 0.012 0.011 0.014 0.01 0.017 0.002 0 0.005 0.001 0.001 0.012 0.004 0.003 0.009 0.021 0.024 0.028 0.04 0.024 0.054 0.069 0.016 0 0 0 0 0 0 0 0 0 0 0 0 0 0 0 0 0 0 0 0 0 0 0 0 0 0 0 0 0.001 0 0 0.001 0.001 0.001 0.003 0.001 0 0 0.001 0.001 0 0 0 0 0 0 0.002 0.007 0.011 0.011 0.009 0.011 0.008 0.002 0 0 0 0 0 0 0 0 0 0 0 0 0 0 0 0 0 0 0 0 0 0 0 0 0 0 0 0 0.003 0.003 0.005 0.003 0.002 0.002 0.001 0.003 0.001 0.001 0.004 0.003 0.004 0.004 0.003 0.004 0.003 0.004 0.001 0.001 0.001 0.002 0.001 0 0.001 0.002 0 0.001 0.001 0.002 0 0 0 0 0 0 0 0 0 0 0 0 0 0 0 0 0 0 0 0 0 0 0 0 0 0 0 0 0 0 0 0 0 0 0 0 0 0 0 0 0 0 0 0 0 0 0 0 0 0 0 0 0 0 0 0 0.001 0.002 0.001 0.001 0.001 0.001 0.001 0 0 0.003 0.002 0 0 0 0 0 0 0 0 0 0 0 0 0 0 0 0 0 0 0 0 0 0 0 0 0 0 0 0 0 0 0 0 0 0 0 0 0 0 0 0.001 0 0.001 0.001 0.001 0.001 0 0.001 0 0 0 0 0 0 0 0 0 0 0 0 0 0 0 0 0 0 0 0 0 0 0 0 0 0.001 0.001 0 0.001 0.001 0 0 0 0 0 0 0 0 0 0 0 0 0 0 0 0 0 0 0 0 0 0 0 0.001 0.003 0 
0.031 0 0.014 0.012 0.004 0.014 0.008 0.004 0.006 0.005 0.003 0.003 0.007 0.004 0.001 0.001 0.001 0.006 0.005 0.003 0.005 0.004 0.006 0.008 0.003 0.001 0.004 0.004 0.003 0.002 0.001 0.012 0.01 0.008 0 0 0 0.002 0.004 0.003 0.002 0.005 0.007 0.006 0.001 0.007 0.001 0 0 0.001 0.004 0.007 0.003 0.003 0.001 0.001 0.001 0.051 0.062 0.109 0.127 0.164 0.309 0.53 1 0.563 0.357 0.252 0.129 0.103 0.092 0.078 0.045 0.038 0.056 0.024 0.015 0.008 0.006 0.006 0.005 0.001 0.012 0.005 0.003 0.011 0.026 0.007 0.011 0.017 0.011 0.004 0 0 0 0.003 0.002 0.003 0.006 0.006 0.002 0.001 0.002 0 0 0 0 0 0 0.008 0.015 0.057 0.083 0.058 0.049 0.043 0.002 0.004 0.002 0.001 0.012 0.006 0 0.001 0.008 0.009 0.013 0.004 0.004 0.03 0.016 0.015 0.007 0.004 0.251 0.207 0.161 0.046 0.031 0 0 0.002 0.002 0.001 0.001 0.003 0.004 0.003 0.005 0.011 0.023 0.027 0.012 0.008 0.006 0.007 0.004 0.002 0.004 0.003 0.002 0.002 0 0 0.002 0.007 0.009 0.004 0.007 0.008 0.014 0.006 0.016 0.003 0.002 0.002 0.018 0.012 0.006 0 0.005 0.008 0.003 0.004 0.003 0.001 0.002 0.002 0.005 0.003 0.004 0.001 0.004 0.005 0.009 0.008 0.008 0.012 0.005 0.005 0.019 0.018 0.007 0.007 0.007 0.005 0.005 0.002 0.003 0.01 0.01 0.013 0.01 0.005 0.005 0.003 0.003 0.002 0.002 0.002 0.004 0.021 0.027 0.029 0.029 0.026 0.018 0.022 0.017 0.042 0.062 0.029 0.041 0.013 0.002 0.003 0.005 0.011 0.011 0.008 0.011 0.009 0.013 0.009 0.015 0.076 0.02 0.059 0.001 0.007 0.032 0.021 0.026 0.024 0.026 0.027 0.026 0.016 0.015 0.016 0.014 0.014 0.011 0.009 0.008 0.015 0.002 0.002 0.008 0.004 0.002 0.021 0.004 0.007 0.013 0.035 0.031 0.027 0.068 0.043 0.085 0.106 0.018 0 0 0 0 0 0 0 0 0 0 0 0 0 0 0 0 0 0 0 0 0 0 0 0 0 0 0 0 0 0 0 0 0 0 0 0 0 0 0 0 0 0 0 0 0 0.002 0.004 0.007 0.012 0.013 0.011 0.012 0.006 0.002 0.002 0.001 0 0 0 0 0 0 0 0 0 0 0 0 0 0 0 0.001 0.001 0 0 0 0 0 0 0 0 0 0.005 0.004 0.009 0.005 0.002 0.001 0.001 0.006 0 0 0.004 0.004 0.004 0.001 0.002 0.004 0.002 0.004 0.001 0.001 0 0.005 0.003 0.004 0.001 0.002 0.001 0.001 0.002 0.004 0 0 0 0 0 0 0 0 0 0 0 0 0 0 0 0 0 0 0 0 0 0 0 0 0 0 0 0 0 0 0 0 0 0 0 0 0 0 0 0 0 0 0 0 0 0 0 0 0 0 0 0 0 0 0 0 0.001 0.001 0 0 0 0 0 0 0 0.001 0.001 0 0 0 0 0 0 0 0 0 0 0 0 0 0 0 0 0 0 0 0 0 0 0 0 0 0 0 0 0 0 0 0 0 0 0 0 0 0 0 0 0 0 0 0 0 0 0 0 0 0 0 0 0 0 0 0 0 0 0 0 0 0 0 0 0 0 0 0 0 0 0 0 0 0 0 0 0 0 0 0 0 0 0 0 0 0 0 0 0 0 0 0 0 0 0 0 0 0 0 0 0 0.002 0 
0.022 0 0.017 0.018 0.009 0.011 0.008 0.005 0.012 0.009 0.001 0.002 0.012 0.008 0.005 0.004 0.003 0.008 0.012 0.007 0.009 0.012 0.007 0.007 0.004 0 0.004 0.006 0.005 0.003 0.001 0.008 0.002 0.002 0 0.001 0.001 0.002 0.008 0.002 0.001 0.007 0.004 0.004 0.003 0.007 0.002 0 0 0.001 0.003 0.011 0.006 0.004 0.002 0.002 0 0.041 0.048 0.078 0.091 0.111 0.214 0.364 0.679 1 0.366 0.193 0.096 0.066 0.063 0.059 0.027 0.026 0.044 0.013 0.007 0.003 0.003 0.003 0.001 0 0.006 0.005 0.008 0.024 0.044 0.017 0.016 0.014 0.008 0.003 0.001 0 0 0.001 0.001 0.001 0.002 0.002 0 0 0.001 0 0 0.001 0.001 0.001 0 0.01 0.023 0.067 0.117 0.08 0.07 0.063 0 0.003 0.003 0.002 0.008 0.002 0.001 0.001 0.002 0.002 0.002 0.002 0.002 0.021 0.012 0.011 0.003 0.001 0.28 0.2 0.158 0.044 0.035 0 0 0.003 0.004 0.002 0.002 0.005 0.005 0.005 0.008 0.01 0.018 0.025 0.012 0.002 0.008 0.012 0.006 0.007 0.005 0.005 0.002 0.003 0.002 0 0.003 0.005 0.005 0.01 0.007 0.007 0.011 0.002 0.011 0.002 0.003 0.003 0.013 0.008 0.004 0 0.004 0.004 0.002 0.002 0.002 0.004 0.006 0.006 0.008 0.005 0.004 0.002 0.004 0.003 0.002 0.003 0.002 0.005 0.002 0.002 0.009 0.011 0.004 0.005 0.003 0.001 0.003 0.003 0.001 0.002 0.004 0.005 0.005 0.003 0.003 0 0 0 0 0.003 0.005 0.01 0.016 0.019 0.02 0.02 0.01 0.014 0.012 0.033 0.034 0.013 0.02 0.004 0.004 0.004 0.01 0.014 0.011 0.012 0.016 0.013 0.013 0.01 0.019 0.063 0.015 0.052 0.002 0.006 0.024 0.015 0.017 0.011 0.018 0.019 0.016 0.01 0.01 0.008 0.007 0.004 0.005 0.004 0.002 0.006 0.002 0.004 0.008 0.003 0.001 0.02 0.01 0.008 0.012 0.038 0.044 0.038 0.066 0.055 0.106 0.12 0.012 0 0 0 0 0 0 0 0 0 0 0 0 0 0 0 0 0 0 0 0 0 0 0 0 0 0 0 0 0 0 0 0 0 0 0.001 0 0 0 0 0 0 0 0 0 0 0 0.002 0.008 0.009 0.013 0.009 0.012 0.006 0.002 0 0 0 0 0 0 0 0 0 0 0 0 0 0 0 0 0 0 0 0 0 0 0 0 0 0 0 0 0 0.001 0.004 0 0 0 0.002 0.005 0 0 0.004 0.002 0.004 0.001 0.002 0.003 0.002 0.004 0.001 0.001 0.001 0.003 0.002 0.001 0 0.001 0.001 0.001 0.001 0.001 0.001 0 0 0 0 0 0 0 0 0 0 0 0 0 0 0 0 0 0 0 0 0 0 0 0 0 0 0 0 0 0 0 0 0 0 0 0 0 0 0 0 0 0 0 0 0 0 0 0 0 0 0 0 0 0 0 0 0 0 0 0 0 0 0 0 0 0 0 0 0 0 0 0 0 0 0 0 0 0 0 0 0 0 0 0 0 0 0 0 0 0 0 0 0 0 0 0 0 0 0 0 0 0 0 0 0 0 0 0 0 0 0 0 0 0 0 0 0 0 0 0 0 0 0 0 0 0 0 0 0 0 0 0 0 0 0 0 0 0 0 0 0 0 0 0 0 0 0 0 0 0 0 0 0 0 0 0 0 0 0 0 0 0 0 0 0 0 0 0.005 0 
0.013 0.002 0.016 0.015 0.005 0.021 0.016 0.006 0.007 0.007 0.003 0.003 0.008 0.005 0.003 0.001 0.002 0.004 0.006 0.006 0.006 0.005 0.003 0.005 0.005 0.001 0 0.003 0.002 0.001 0 0.005 0.002 0.002 0.003 0.004 0.005 0.004 0.005 0.002 0 0.004 0.004 0.004 0 0.004 0.002 0.001 0 0.001 0.004 0.016 0.011 0.007 0.002 0.001 0.003 0.026 0.033 0.056 0.064 0.089 0.15 0.289 0.515 0.441 1 0.144 0.076 0.047 0.041 0.039 0.021 0.013 0.033 0.005 0.005 0 0 0 0 0 0.003 0.003 0.007 0.03 0.07 0.023 0.016 0.017 0.012 0.003 0.001 0.001 0.001 0.003 0.003 0.003 0.003 0.003 0.003 0.003 0.002 0 0 0 0.001 0 0 0.018 0.057 0.203 0.243 0.161 0.135 0.135 0 0.002 0.001 0.001 0.006 0 0 0 0.001 0.002 0.002 0.002 0.002 0.009 0.004 0.004 0 0 0.769 0.565 0.424 0.104 0.072 0 0 0.002 0.001 0.001 0 0.003 0.006 0.008 0.013 0.022 0.03 0.038 0.015 0.013 0.01 0.012 0.006 0.002 0.011 0.008 0.002 0.001 0 0 0.005 0.006 0.005 0.005 0.007 0.006 0.008 0.003 0.008 0.001 0.003 0.004 0.006 0.004 0.001 0 0.002 0.004 0.002 0.002 0.003 0.002 0.005 0.006 0.007 0.007 0.006 0.004 0.002 0.002 0.002 0.003 0.003 0.005 0.001 0.001 0.006 0.007 0.004 0.001 0 0.002 0.003 0.002 0.002 0.003 0.002 0.004 0.004 0.004 0.003 0.001 0 0 0 0 0.002 0.005 0.012 0.013 0.014 0.014 0.01 0.008 0.01 0.013 0.02 0.012 0.017 0.007 0.004 0.006 0.008 0.016 0.012 0.014 0.013 0.01 0.011 0.011 0.017 0.044 0.011 0.036 0.001 0.001 0.013 0.01 0.009 0.007 0.012 0.014 0.012 0.004 0.005 0.004 0.007 0.007 0.008 0.006 0.005 0.006 0.001 0.009 0.02 0.008 0.004 0.054 0.017 0.019 0.036 0.092 0.095 0.091 0.185 0.134 0.265 0.317 0.007 0 0 0 0 0 0 0 0 0 0 0 0 0 0 0 0 0 0 0 0 0 0 0 0 0 0 0 0 0 0 0 0 0 0.001 0.001 0.001 0.001 0.001 0 0.001 0.001 0 0 0 0 0.003 0.006 0.01 0.012 0.016 0.012 0.017 0.012 0.008 0.004 0.004 0.002 0.001 0 0 0 0 0 0 0 0.002 0.002 0.002 0.002 0 0.002 0.004 0.003 0.001 0 0 0 0 0 0.002 0 0 0.003 0.003 0.01 0.004 0.004 0.002 0.004 0.009 0.002 0.001 0.003 0.002 0.003 0.001 0.006 0.004 0.002 0.003 0 0.001 0.001 0.005 0.002 0.001 0.002 0.005 0.003 0.001 0.001 0.001 0 0 0 0 0 0.001 0 0 0 0 0 0 0 0 0.002 0.002 0.001 0 0 0.001 0 0 0 0 0 0 0 0 0 0 0 0 0 0 0 0 0 0 0 0 0 0 0 0 0 0 0 0 0 0 0 0 0 0 0 0 0 0 0.001 0 0 0.002 0.001 0.001 0 0.001 0.001 0 0 0 0 0 0 0 0 0 0 0 0 0 0 0 0 0 0 0 0 0 0 0 0 0 0 0 0 0 0 0 0 0 0 0 0 0 0 0 0.001 0.001 0.001 0.002 0.002 0.001 0.001 0 0.002 0.002 0 0 0 0 0 0 0 0 0 0 0 0 0 0 0 0 0 0 0 0.002 0 0 0 0.002 0.002 0.002 0 0 0 0 0 0 0 0 0 0 0 0 0 0 0 0 0 0 0 0 0 0 0 0 0 0 0.002 0 
0.076 0.002 0.03 0.028 0.014 0.025 0.017 0.01 0.021 0.017 0.007 0.006 0.022 0.016 0.01 0.008 0.01 0.012 0.015 0.01 0.01 0.012 0.01 0.014 0.01 0.005 0.005 0.007 0.006 0.001 0 0.018 0.009 0.005 0.003 0.005 0.005 0.007 0.01 0.001 0.001 0.01 0.007 0.004 0.003 0.008 0.002 0.002 0 0 0.002 0.004 0.004 0.003 0.001 0.001 0.002 0.089 0.121 0.193 0.213 0.228 0.209 0.443 0.506 0.293 0.177 1 0.377 0.228 0.192 0.168 0.108 0.086 0.108 0.036 0.028 0.009 0.009 0.007 0.002 0.002 0.023 0.013 0.001 0.008 0.013 0.004 0.008 0.027 0.017 0.005 0 0 0 0.001 0.003 0.004 0.005 0.005 0.003 0.001 0.002 0 0 0 0 0 0 0.003 0.007 0.037 0.041 0.027 0.015 0.021 0.008 0.012 0.008 0.006 0.036 0.005 0.001 0.002 0.01 0.012 0.025 0.005 0.004 0.074 0.041 0.036 0.014 0.006 0.128 0.11 0.074 0.024 0.021 0 0 0.002 0.002 0.002 0.001 0.005 0.008 0.009 0.016 0.024 0.031 0.047 0.024 0.01 0.015 0.022 0.011 0.01 0.014 0.015 0.005 0.003 0.001 0 0.006 0.012 0.015 0.011 0.014 0.013 0.027 0.003 0.024 0.005 0.007 0.01 0.047 0.025 0.013 0 0.005 0.008 0.005 0.005 0.004 0.003 0.006 0.008 0.009 0.01 0.01 0.005 0.007 0.008 0.006 0.007 0.013 0.019 0.006 0.005 0.029 0.026 0.015 0.007 0.007 0.005 0.005 0.003 0.003 0.007 0.013 0.018 0.017 0.013 0.01 0.003 0.003 0.002 0.001 0.009 0.012 0.04 0.062 0.071 0.073 0.064 0.045 0.049 0.032 0.093 0.119 0.035 0.045 0.018 0.008 0.014 0.016 0.028 0.025 0.021 0.029 0.021 0.024 0.021 0.034 0.124 0.03 0.098 0.005 0.012 0.075 0.056 0.053 0.032 0.062 0.066 0.057 0.032 0.033 0.029 0.026 0.018 0.026 0.024 0.023 0.026 0.003 0.003 0.015 0.004 0 0.02 0.008 0.005 0.009 0.024 0.018 0.016 0.032 0.025 0.037 0.049 0.041 0 0 0 0 0 0 0 0 0 0 0 0 0 0 0.001 0.001 0.001 0.001 0.001 0.001 0.001 0.001 0 0.001 0.001 0.001 0.001 0.001 0.002 0 0 0 0 0.001 0.002 0.002 0 0 0 0 0 0.001 0 0 0 0.001 0.008 0.016 0.022 0.021 0.02 0.028 0.018 0.004 0.004 0.003 0.001 0.001 0.001 0 0 0 0 0 0 0.001 0.001 0.001 0.001 0.002 0.002 0.003 0.001 0.002 0.001 0.001 0.001 0.001 0.001 0.001 0.001 0.001 0.005 0.005 0.015 0.006 0.006 0.005 0.006 0.012 0.002 0.002 0.009 0.007 0.01 0.006 0.01 0.008 0.005 0.009 0.004 0.004 0.004 0.009 0.004 0.004 0.003 0.006 0.001 0 0.001 0.002 0.001 0 0 0 0 0.002 0 0 0 0 0 0 0 0 0.001 0.001 0.001 0 0 0 0 0 0 0 0 0 0 0 0 0 0 0 0 0 0 0 0 0 0 0 0 0 0 0 0 0 0 0 0 0 0.001 0 0.001 0.002 0.002 0.001 0.002 0.002 0.003 0.001 0 0.002 0.002 0.001 0 0.006 0.006 0.002 0.002 0.002 0.001 0.001 0 0.001 0.001 0.001 0.001 0.001 0.001 0 0 0 0 0 0 0.001 0.001 0 0.001 0 0 0 0 0 0 0 0 0 0.001 0.001 0.001 0.001 0.001 0.001 0 0.002 0.001 0.002 0.002 0.002 0.002 0.002 0.001 0.002 0.002 0 0 0 0 0 0 0 0 0 0 0 0 0 0.001 0 0.001 0 0 0 0 0.002 0 0.001 0.001 0.002 0.002 0.002 0.002 0.001 0 0.001 0 0 0 0 0 0 0 0 0 0 0 0 0 0 0 0 0 0 0 0 0 0.002 0.009 0.001 
0.208 0.007 0.073 0.069 0.044 0.065 0.05 0.026 0.056 0.044 0.021 0.019 0.053 0.039 0.025 0.022 0.03 0.041 0.055 0.048 0.054 0.052 0.042 0.046 0.032 0.01 0.018 0.031 0.025 0.01 0.006 0.051 0.015 0.011 0.008 0.015 0.022 0.036 0.043 0.018 0.008 0.045 0.037 0.028 0.015 0.038 0.017 0.01 0 0 0 0.001 0.001 0 0.001 0.002 0.009 0.228 0.306 0.484 0.522 0.535 0.186 0.117 0.155 0.086 0.049 0.199 1 0.601 0.478 0.414 0.243 0.236 0.283 0.1 0.094 0.034 0.024 0.024 0.016 0.01 0.068 0.037 0.004 0.013 0.006 0.001 0.018 0.074 0.046 0.021 0.011 0.008 0.008 0.023 0.025 0.025 0.024 0.025 0.019 0.006 0.026 0 0 0.007 0.012 0.004 0.002 0.001 0.003 0.009 0.014 0.013 0.011 0.012 0.008 0.027 0.018 0.016 0.107 0.025 0.004 0.016 0.039 0.062 0.073 0.027 0.018 0.199 0.097 0.087 0.025 0.004 0.041 0.027 0.021 0.005 0.004 0 0 0.011 0.013 0.007 0.006 0.021 0.029 0.028 0.044 0.064 0.076 0.103 0.048 0.025 0.035 0.046 0.024 0.024 0.033 0.033 0.019 0.014 0.008 0.006 0.016 0.036 0.035 0.05 0.049 0.049 0.076 0.024 0.078 0.018 0.023 0.036 0.128 0.073 0.039 0 0.026 0.036 0.026 0.027 0.025 0.029 0.035 0.036 0.042 0.03 0.029 0.016 0.023 0.03 0.03 0.036 0.046 0.056 0.017 0.012 0.079 0.081 0.031 0.037 0.039 0.026 0.027 0.015 0.022 0.028 0.032 0.053 0.041 0.031 0.03 0.017 0.013 0.005 0.007 0.025 0.042 0.105 0.175 0.201 0.203 0.182 0.128 0.136 0.093 0.251 0.317 0.067 0.081 0.031 0.024 0.027 0.052 0.062 0.055 0.045 0.064 0.055 0.062 0.047 0.076 0.259 0.061 0.204 0.02 0.034 0.212 0.153 0.16 0.114 0.178 0.181 0.154 0.101 0.095 0.068 0.079 0.067 0.07 0.064 0.059 0.092 0.01 0.008 0.024 0.013 0.005 0.043 0.02 0.007 0.011 0.019 0.011 0.012 0.013 0.011 0.016 0.022 0.115 0 0.001 0 0.001 0.001 0.002 0.001 0.001 0.001 0.002 0.002 0.001 0 0.001 0.001 0.002 0.002 0.002 0.001 0.001 0.001 0.001 0 0 0.001 0 0 0 0.005 0.003 0.003 0.001 0.002 0.003 0.006 0.002 0.001 0.001 0.001 0 0 0 0 0 0 0.003 0.015 0.044 0.057 0.068 0.056 0.066 0.038 0.01 0.01 0.009 0.005 0.003 0.003 0.002 0.001 0.001 0.003 0.003 0.003 0.002 0.004 0.005 0.006 0.006 0.006 0.008 0.003 0.003 0.001 0.002 0 0 0 0.005 0.003 0.007 0.022 0.017 0.039 0.022 0.016 0.011 0.013 0.032 0.01 0.008 0.023 0.017 0.022 0.016 0.02 0.021 0.013 0.019 0.007 0.008 0.011 0.024 0.015 0.009 0.002 0.014 0.006 0.005 0.007 0.004 0.001 0.001 0.002 0.002 0 0.004 0 0 0 0 0 0.002 0 0 0.005 0.003 0.003 0 0 0.004 0.001 0.002 0.002 0.002 0.002 0.001 0 0 0 0 0.001 0.001 0.001 0.001 0 0 0.001 0.001 0 0 0.001 0 0 0 0 0 0 0 0 0 0 0 0.001 0.002 0.002 0.006 0.006 0.01 0.007 0.001 0.001 0.003 0.004 0 0 0.015 0.015 0.005 0.005 0.003 0.004 0.003 0.002 0.002 0.003 0.003 0.001 0.002 0.002 0.002 0.002 0.003 0.004 0.001 0.001 0.003 0.003 0.002 0.001 0 0 0 0 0 0.002 0.001 0.004 0.004 0.002 0.001 0.002 0.002 0.001 0.002 0 0 0.003 0.007 0.008 0.008 0.008 0.003 0.006 0.006 0.007 0.002 0 0 0 0.001 0.001 0.001 0.001 0.001 0 0.001 0.001 0 0.001 0 0.002 0.001 0.001 0 0.002 0.006 0.002 0.003 0.003 0.007 0.007 0.007 0.003 0.003 0.003 0.003 0.003 0.002 0.002 0.001 0.002 0 0 0 0 0 0 0 0 0 0 0 0 0.002 0 0 0 0.003 0.033 0.003 
0.289 0.001 0.064 0.062 0.025 0.053 0.033 0.02 0.043 0.034 0.015 0.009 0.045 0.032 0.014 0.013 0.013 0.034 0.047 0.041 0.042 0.042 0.029 0.03 0.02 0.012 0.019 0.025 0.017 0.01 0.005 0.064 0.016 0.012 0.012 0.018 0.019 0.029 0.039 0.012 0.005 0.035 0.039 0.023 0.012 0.042 0.018 0.008 0 0 0.001 0.004 0.003 0.003 0.003 0.005 0.013 0.335 0.437 0.68 0.679 0.538 0.18 0.084 0.121 0.074 0.046 0.137 0.672 1 0.767 0.67 0.388 0.318 0.422 0.163 0.124 0.047 0.039 0.038 0.023 0.012 0.097 0.055 0.005 0.023 0.012 0.005 0.033 0.104 0.066 0.023 0.008 0.005 0.005 0.023 0.024 0.024 0.027 0.025 0.024 0.01 0.02 0 0 0.005 0.006 0.006 0.002 0 0.001 0.007 0.012 0.01 0.011 0.013 0.022 0.039 0.03 0.026 0.151 0.032 0.01 0.016 0.06 0.079 0.105 0.036 0.026 0.278 0.143 0.132 0.036 0.013 0.037 0.026 0.017 0.006 0.004 0 0 0.003 0.006 0.003 0.005 0.014 0.022 0.02 0.034 0.057 0.061 0.087 0.036 0.013 0.034 0.034 0.02 0.02 0.031 0.022 0.013 0.01 0.003 0.002 0.018 0.028 0.03 0.04 0.048 0.052 0.105 0.021 0.105 0.037 0.04 0.052 0.176 0.1 0.066 0 0.033 0.044 0.032 0.035 0.025 0.027 0.034 0.029 0.036 0.031 0.034 0.027 0.029 0.032 0.038 0.042 0.06 0.073 0.027 0.023 0.11 0.11 0.036 0.057 0.056 0.034 0.035 0.019 0.021 0.042 0.037 0.062 0.046 0.033 0.025 0.021 0.015 0.005 0.007 0.019 0.041 0.147 0.241 0.272 0.276 0.255 0.188 0.204 0.129 0.351 0.469 0.066 0.09 0.029 0.016 0.018 0.041 0.055 0.046 0.047 0.062 0.051 0.053 0.033 0.076 0.266 0.063 0.205 0.019 0.044 0.279 0.202 0.198 0.133 0.247 0.253 0.227 0.119 0.124 0.099 0.099 0.084 0.071 0.078 0.066 0.112 0.013 0.005 0.015 0.009 0.002 0.023 0.008 0.003 0.011 0.017 0.013 0.014 0.019 0.018 0.023 0.023 0.142 0 0 0.002 0.002 0 0.003 0.003 0.002 0.001 0.003 0.003 0.002 0.001 0.002 0.001 0.004 0.005 0.004 0.002 0.001 0 0.001 0.001 0.001 0.001 0.001 0.001 0 0.001 0 0 0.001 0.001 0.001 0.008 0.004 0.002 0.001 0.002 0.001 0.001 0 0 0 0 0.002 0.006 0.028 0.05 0.054 0.039 0.056 0.028 0.008 0.005 0.004 0.002 0.002 0.002 0.002 0.002 0.003 0.003 0.002 0.001 0.001 0.001 0.001 0.001 0.001 0.001 0.002 0.001 0 0.001 0.001 0.001 0 0 0.001 0.001 0.003 0.013 0.014 0.032 0.016 0.009 0.007 0.007 0.023 0.008 0.005 0.013 0.011 0.013 0.004 0.016 0.008 0.006 0.012 0.006 0.007 0.01 0.017 0.011 0.01 0.006 0.017 0.008 0.008 0.01 0.011 0.004 0 0 0 0 0 0 0 0 0 0 0 0 0 0 0 0 0 0 0.004 0 0.001 0 0 0 0 0 0 0 0 0 0 0 0.002 0.002 0 0.001 0 0 0 0 0 0 0 0 0 0 0 0 0 0.001 0 0.001 0.001 0.001 0.001 0.002 0.001 0.001 0.001 0 0 0 0 0 0.002 0.004 0.001 0.001 0.002 0.001 0 0 0.001 0 0 0 0 0 0 0 0 0 0 0 0 0 0 0 0 0 0 0 0 0 0 0 0 0 0 0 0 0 0 0 0 0 0.001 0.001 0.001 0.001 0.001 0.001 0.001 0.001 0.001 0 0 0 0.001 0.001 0.003 0 0.002 0.001 0.002 0.002 0.001 0.002 0.001 0.002 0 0.001 0 0 0.001 0 0.001 0 0.001 0.001 0 0 0 0 0 0 0 0 0 0 0 0 0 0 0 0.001 0.001 0 0 0.001 0.001 0.001 0.001 0.001 0.001 0.002 0 0.043 0.001 
0.36 0.006 0.069 0.065 0.038 0.064 0.039 0.028 0.06 0.04 0.017 0.021 0.061 0.041 0.027 0.024 0.022 0.037 0.061 0.058 0.063 0.059 0.038 0.039 0.033 0.014 0.021 0.032 0.019 0.014 0.007 0.099 0.041 0.031 0.015 0.026 0.03 0.044 0.056 0.023 0.014 0.053 0.044 0.03 0.015 0.06 0.022 0.016 0 0.001 0.002 0.002 0.002 0.001 0.001 0.003 0.014 0.412 0.513 0.719 0.631 0.466 0.155 0.074 0.106 0.063 0.039 0.09 0.472 0.74 1 0.862 0.504 0.411 0.505 0.196 0.145 0.051 0.038 0.038 0.019 0.005 0.118 0.07 0.01 0.022 0.007 0.004 0.035 0.126 0.087 0.028 0.01 0.008 0.004 0.032 0.031 0.034 0.036 0.036 0.03 0.017 0.03 0 0 0.016 0.014 0.009 0.002 0 0.001 0.006 0.008 0.006 0.004 0.008 0.02 0.038 0.034 0.023 0.166 0.035 0.006 0.02 0.062 0.085 0.128 0.038 0.028 0.378 0.223 0.207 0.069 0.02 0.033 0.019 0.016 0.003 0.003 0 0 0.003 0.004 0.003 0.004 0.012 0.024 0.028 0.035 0.06 0.07 0.099 0.047 0.014 0.032 0.045 0.019 0.021 0.031 0.03 0.018 0.014 0.004 0.003 0.018 0.03 0.032 0.06 0.072 0.081 0.143 0.029 0.141 0.039 0.048 0.065 0.197 0.109 0.062 0 0.045 0.055 0.042 0.044 0.033 0.039 0.052 0.048 0.065 0.053 0.046 0.029 0.03 0.033 0.047 0.046 0.066 0.081 0.026 0.022 0.127 0.129 0.054 0.06 0.061 0.034 0.042 0.025 0.026 0.046 0.05 0.075 0.059 0.042 0.028 0.01 0.007 0.004 0.002 0.028 0.053 0.174 0.301 0.334 0.346 0.314 0.211 0.223 0.18 0.44 0.598 0.074 0.085 0.037 0.021 0.023 0.05 0.052 0.048 0.043 0.063 0.061 0.061 0.044 0.076 0.226 0.071 0.174 0.035 0.053 0.375 0.244 0.26 0.176 0.292 0.311 0.273 0.133 0.135 0.119 0.108 0.092 0.093 0.099 0.093 0.144 0.018 0.007 0.027 0.011 0.004 0.035 0.013 0.005 0.008 0.024 0.017 0.011 0.015 0.018 0.02 0.019 0.166 0.001 0 0.001 0.001 0 0.002 0.002 0 0 0.002 0.002 0.001 0.001 0.001 0.002 0.003 0.002 0.003 0.003 0.001 0.004 0.003 0 0.001 0.002 0.002 0 0 0.005 0 0 0.001 0.002 0.002 0.005 0.003 0.001 0.001 0.001 0.002 0.001 0.001 0.002 0 0 0.005 0.015 0.035 0.056 0.063 0.051 0.059 0.044 0.018 0.009 0.008 0.005 0.005 0.003 0.001 0.003 0.005 0.004 0.004 0.003 0.002 0.005 0.005 0.005 0.005 0.006 0.005 0.003 0.003 0.001 0 0 0 0 0.003 0.001 0.003 0.015 0.013 0.04 0.014 0.013 0.009 0.011 0.035 0.008 0.005 0.025 0.01 0.021 0.017 0.019 0.018 0.01 0.02 0.012 0.013 0.013 0.024 0.013 0.01 0.006 0.017 0.008 0.003 0.007 0.007 0.004 0 0.003 0.003 0.002 0.005 0 0.001 0.002 0.002 0.004 0.004 0.002 0.002 0.004 0.003 0.003 0 0 0.004 0.002 0.002 0.002 0.002 0 0 0 0 0 0 0 0 0 0 0.001 0 0.001 0 0 0 0 0 0 0 0 0 0 0 0 0 0.002 0 0.003 0.002 0.004 0.008 0.004 0.011 0.009 0.002 0.003 0.007 0.006 0.001 0 0.016 0.014 0.011 0.01 0.007 0.004 0.003 0.002 0.002 0.002 0.001 0 0 0.001 0.001 0.001 0.002 0.001 0 0 0.003 0.003 0.002 0.001 0.002 0 0.001 0.001 0.001 0.001 0 0.001 0.001 0 0.001 0.002 0.001 0 0.001 0 0.005 0.007 0.01 0.008 0.008 0.011 0.007 0.003 0.009 0.006 0.002 0 0 0 0.001 0.001 0.002 0.002 0 0.001 0.002 0.002 0.002 0.001 0 0.001 0 0.001 0 0.003 0.005 0.003 0.004 0.003 0.009 0.01 0.01 0.005 0.006 0.003 0.003 0.002 0.001 0 0 0 0 0 0 0.001 0 0 0.002 0.001 0.001 0 0.001 0.001 0.001 0 0.001 0.001 0.008 0.049 0.001 
0.35 0.004 0.075 0.073 0.03 0.056 0.049 0.015 0.056 0.041 0.013 0.023 0.053 0.029 0.024 0.024 0.027 0.039 0.054 0.045 0.052 0.048 0.04 0.033 0.022 0.004 0.015 0.023 0.013 0.005 0.003 0.075 0.026 0.018 0.013 0.026 0.023 0.029 0.044 0.014 0.004 0.048 0.046 0.029 0.011 0.049 0.018 0.011 0 0 0.001 0.004 0.003 0.002 0.003 0.003 0.011 0.391 0.514 0.578 0.511 0.381 0.119 0.05 0.081 0.043 0.039 0.079 0.348 0.551 0.766 1 0.548 0.42 0.54 0.22 0.171 0.073 0.056 0.054 0.038 0.022 0.126 0.068 0.002 0.023 0.011 0.005 0.038 0.126 0.085 0.036 0.009 0.003 0.002 0.021 0.026 0.028 0.031 0.031 0.026 0.014 0.022 0 0 0.009 0.008 0.001 0.001 0.001 0.001 0.009 0.016 0.013 0.009 0.007 0.019 0.04 0.034 0.026 0.179 0.029 0.009 0.017 0.064 0.084 0.123 0.034 0.026 0.37 0.182 0.17 0.052 0.02 0.031 0.028 0.022 0.007 0.003 0 0 0.006 0.006 0.002 0.004 0.009 0.013 0.014 0.03 0.052 0.064 0.09 0.043 0.024 0.035 0.043 0.019 0.025 0.03 0.026 0.006 0.006 0.004 0.001 0.019 0.032 0.033 0.044 0.053 0.065 0.124 0.022 0.117 0.037 0.047 0.064 0.207 0.119 0.07 0 0.039 0.046 0.037 0.038 0.029 0.027 0.035 0.039 0.047 0.039 0.037 0.025 0.035 0.044 0.054 0.053 0.076 0.098 0.036 0.025 0.14 0.141 0.061 0.061 0.052 0.037 0.034 0.017 0.025 0.045 0.042 0.09 0.073 0.044 0.034 0.019 0.017 0.013 0.006 0.03 0.057 0.177 0.295 0.325 0.335 0.309 0.226 0.24 0.154 0.434 0.476 0.051 0.064 0.033 0.012 0.016 0.043 0.056 0.053 0.048 0.066 0.049 0.057 0.038 0.081 0.181 0.05 0.148 0.035 0.062 0.37 0.272 0.277 0.185 0.301 0.303 0.271 0.141 0.153 0.117 0.121 0.106 0.119 0.135 0.11 0.147 0.008 0.006 0.021 0.008 0.004 0.035 0.01 0.002 0.009 0.028 0.013 0.01 0.019 0.026 0.018 0.018 0.174 0 0 0.002 0.001 0 0.001 0.001 0.001 0.001 0.001 0 0 0 0.002 0.002 0.002 0.002 0.002 0.002 0.002 0.002 0.002 0.001 0.001 0.002 0.001 0.001 0.001 0.002 0 0 0 0.001 0.001 0.002 0.002 0 0 0 0 0 0 0 0 0 0.007 0.017 0.038 0.057 0.064 0.051 0.061 0.036 0.009 0.003 0.003 0.002 0.001 0.001 0.001 0 0.001 0.001 0.001 0 0.001 0.001 0.001 0.002 0.002 0.004 0.002 0.002 0.002 0.001 0.001 0.001 0 0 0.003 0 0.002 0.013 0.014 0.04 0.012 0.01 0.013 0.01 0.027 0.005 0.005 0.018 0.013 0.016 0.009 0.017 0.015 0.011 0.016 0.003 0.005 0.001 0.016 0.01 0.004 0.007 0.02 0.008 0.006 0.006 0.006 0.003 0.001 0.001 0.001 0.001 0.002 0 0 0 0.001 0.001 0.001 0.001 0.001 0.002 0.002 0.002 0 0 0.003 0.001 0.001 0.001 0.001 0 0 0 0 0 0 0 0 0 0.001 0.001 0.001 0.001 0.002 0 0.001 0.002 0.001 0.003 0.002 0.001 0.001 0.001 0 0 0.002 0.002 0.001 0.002 0.002 0.002 0.002 0.003 0.005 0.003 0.002 0.002 0.002 0.003 0.002 0 0.009 0.008 0.006 0.006 0.003 0.002 0.002 0.001 0.002 0.001 0.001 0 0 0.001 0.001 0.001 0.001 0.001 0 0 0.001 0.001 0.001 0.001 0 0.001 0.001 0.001 0.001 0.001 0.001 0.001 0 0.001 0.001 0 0 0 0 0 0.002 0.002 0.004 0.004 0.004 0.004 0.003 0.004 0.003 0.004 0.002 0 0 0 0 0 0.002 0.002 0.002 0.001 0 0.002 0.001 0.001 0.001 0.001 0 0.001 0 0.001 0.002 0.001 0.002 0.002 0.004 0.004 0.002 0.001 0.002 0.002 0.001 0.001 0 0.001 0 0 0 0 0 0 0 0 0 0 0 0 0 0 0 0 0 0 0.001 0.048 0 
0.377 0.002 0.053 0.047 0.032 0.048 0.037 0.022 0.053 0.042 0.011 0.019 0.052 0.04 0.029 0.027 0.025 0.044 0.058 0.054 0.06 0.054 0.038 0.045 0.034 0.01 0.016 0.028 0.02 0.013 0.006 0.095 0.036 0.024 0.013 0.021 0.021 0.035 0.046 0.013 0.006 0.042 0.041 0.034 0.015 0.051 0.018 0.01 0 0 0.001 0 0.001 0.001 0.002 0.002 0.006 0.255 0.347 0.346 0.303 0.221 0.063 0.037 0.044 0.022 0.016 0.043 0.202 0.315 0.421 0.526 1 0.467 0.343 0.156 0.142 0.049 0.04 0.037 0.026 0.015 0.134 0.08 0.002 0.014 0.004 0.001 0.024 0.081 0.057 0.016 0.005 0.004 0.004 0.018 0.02 0.02 0.024 0.024 0.019 0.008 0.018 0 0 0.009 0.009 0.006 0.002 0 0.002 0.002 0.005 0.006 0.005 0.003 0.026 0.045 0.036 0.03 0.195 0.05 0.019 0.032 0.08 0.111 0.157 0.049 0.039 0.497 0.262 0.236 0.067 0.022 0.013 0.012 0.005 0.002 0.002 0 0 0.003 0.004 0.004 0.004 0.012 0.025 0.023 0.03 0.046 0.043 0.053 0.024 0.01 0.022 0.03 0.011 0.01 0.017 0.018 0.007 0.004 0.002 0.002 0.015 0.028 0.026 0.055 0.062 0.065 0.148 0.02 0.145 0.037 0.044 0.062 0.226 0.131 0.083 0 0.037 0.047 0.037 0.037 0.03 0.038 0.043 0.046 0.053 0.043 0.046 0.024 0.04 0.052 0.066 0.069 0.089 0.115 0.038 0.037 0.162 0.161 0.073 0.065 0.067 0.038 0.05 0.032 0.042 0.052 0.041 0.1 0.08 0.055 0.035 0.025 0.019 0.009 0.005 0.03 0.062 0.195 0.316 0.353 0.365 0.332 0.226 0.251 0.19 0.453 0.351 0.032 0.04 0.028 0.014 0.018 0.047 0.038 0.033 0.028 0.044 0.048 0.043 0.038 0.056 0.123 0.04 0.096 0.043 0.078 0.465 0.307 0.294 0.203 0.321 0.328 0.285 0.182 0.156 0.134 0.161 0.135 0.13 0.128 0.112 0.212 0.015 0.004 0.01 0.009 0.004 0.014 0.006 0.002 0.005 0.009 0.005 0.003 0.007 0.008 0.006 0.007 0.226 0 0 0 0 0 0.002 0.002 0 0 0.001 0.001 0 0 0 0.001 0.002 0.002 0.002 0.002 0.001 0.002 0.002 0.001 0.001 0.002 0.002 0.002 0 0.002 0 0 0 0.001 0.001 0.002 0.001 0.001 0.001 0.001 0.001 0.001 0 0.001 0.001 0.001 0.003 0.009 0.024 0.035 0.045 0.034 0.04 0.022 0.005 0.003 0.003 0.002 0.002 0.002 0.001 0 0.001 0.001 0.001 0.001 0.002 0.002 0.003 0.003 0.001 0.002 0.002 0.001 0.001 0 0.001 0.001 0 0 0.001 0.001 0.002 0.005 0.005 0.023 0.008 0.005 0.006 0.008 0.011 0.004 0 0.01 0.006 0.007 0.007 0.008 0.008 0.004 0.009 0.004 0.004 0.002 0.012 0.01 0.01 0.005 0.008 0 0.001 0.002 0.003 0.001 0 0 0 0 0.001 0.001 0 0 0.002 0.002 0.002 0.002 0.001 0.002 0.002 0.002 0 0 0.001 0.001 0.001 0.001 0.001 0.001 0.001 0 0 0 0 0 0 0 0 0 0 0.001 0.001 0 0.001 0.001 0.001 0 0.001 0.001 0.001 0 0 0 0.001 0.002 0.002 0.002 0 0.001 0.002 0.002 0.003 0.002 0.002 0.002 0.002 0.001 0.001 0 0.005 0.005 0.002 0.002 0.001 0.001 0.001 0.002 0.002 0.001 0.001 0.001 0.001 0.001 0 0 0 0.002 0.001 0 0.001 0.001 0.001 0.001 0.002 0.001 0.002 0.002 0.001 0 0.001 0.002 0.001 0.001 0 0.001 0.001 0.001 0 0 0 0.002 0.003 0.003 0.003 0.003 0.003 0.001 0.002 0.002 0.001 0 0 0 0 0 0 0 0 0 0 0 0 0.001 0 0.002 0.001 0.001 0 0 0.002 0.002 0.002 0.001 0.003 0.003 0.003 0.002 0.002 0.001 0.001 0.001 0.001 0 0 0 0.001 0 0 0.001 0.001 0 0 0 0 0 0 0 0 0 0 0 0.003 0.057 0.001 
0.791 0.003 0.057 0.054 0.043 0.053 0.037 0.026 0.067 0.047 0.017 0.025 0.068 0.048 0.031 0.03 0.035 0.05 0.077 0.074 0.078 0.072 0.053 0.069 0.046 0.022 0.028 0.041 0.023 0.017 0.007 0.202 0.064 0.044 0.012 0.025 0.038 0.07 0.068 0.017 0.013 0.07 0.078 0.055 0.022 0.115 0.043 0.036 0 0.001 0.006 0.006 0.004 0.004 0.005 0.009 0.034 0.374 0.478 0.407 0.343 0.247 0.074 0.034 0.047 0.023 0.016 0.051 0.219 0.328 0.427 0.498 0.655 1 0.435 0.222 0.265 0.102 0.081 0.075 0.041 0.019 0.305 0.165 0.003 0.021 0.005 0.004 0.034 0.113 0.077 0.033 0.019 0.013 0.009 0.059 0.069 0.066 0.084 0.079 0.053 0.017 0.062 0 0 0.018 0.026 0.014 0.006 0.002 0.003 0.006 0.007 0.003 0.005 0.003 0.059 0.112 0.082 0.068 0.395 0.082 0.028 0.042 0.155 0.191 0.241 0.085 0.069 0.76 0.384 0.337 0.118 0.025 0.012 0.008 0.007 0.002 0.002 0 0 0.006 0.009 0.007 0.007 0.014 0.024 0.028 0.035 0.052 0.042 0.057 0.038 0.013 0.036 0.045 0.028 0.024 0.041 0.037 0.021 0.017 0.006 0.006 0.029 0.056 0.046 0.081 0.12 0.141 0.301 0.065 0.296 0.094 0.102 0.149 0.457 0.259 0.142 0 0.096 0.114 0.084 0.083 0.063 0.056 0.058 0.057 0.085 0.074 0.086 0.053 0.079 0.106 0.123 0.122 0.164 0.186 0.065 0.053 0.303 0.321 0.136 0.154 0.148 0.075 0.089 0.043 0.057 0.103 0.072 0.181 0.146 0.103 0.064 0.048 0.042 0.023 0.016 0.063 0.115 0.399 0.672 0.734 0.757 0.72 0.519 0.55 0.382 0.939 0.582 0.047 0.063 0.046 0.024 0.031 0.062 0.057 0.046 0.04 0.063 0.066 0.046 0.033 0.06 0.136 0.055 0.111 0.084 0.144 0.791 0.551 0.598 0.429 0.685 0.711 0.628 0.317 0.336 0.272 0.266 0.224 0.217 0.239 0.184 0.274 0.028 0.003 0.01 0.016 0.007 0.019 0.004 0 0.002 0.008 0.005 0.003 0.005 0.005 0.005 0.005 0.407 0 0 0.001 0 0 0.001 0.001 0.001 0.001 0.001 0.001 0.001 0.001 0.001 0.001 0 0 0.001 0.001 0 0.001 0.001 0 0 0.001 0.001 0 0 0.001 0.001 0 0 0.002 0.002 0.007 0.001 0.001 0.001 0 0.001 0.002 0 0.001 0.001 0.001 0.002 0.018 0.032 0.053 0.052 0.046 0.061 0.039 0.016 0.007 0.006 0.005 0.004 0.002 0 0.001 0.001 0.001 0.002 0.001 0.001 0.003 0.005 0.005 0.004 0.004 0.005 0.004 0.003 0.001 0.001 0.001 0 0 0.005 0.001 0.004 0.01 0.012 0.036 0.012 0.014 0.012 0.012 0.026 0.005 0.005 0.019 0.016 0.019 0.007 0.019 0.019 0.018 0.015 0.007 0.007 0.005 0.018 0.013 0.005 0.003 0.017 0.006 0.003 0.005 0.004 0.001 0 0 0 0 0.002 0 0.001 0.001 0.001 0.001 0.001 0.001 0.001 0.003 0.001 0.001 0 0 0.002 0.002 0.001 0.002 0.002 0.001 0 0 0 0 0 0 0 0 0 0.001 0.002 0.003 0.001 0 0 0 0 0 0 0 0 0 0 0 0.001 0.001 0.001 0.001 0.002 0.001 0.001 0.002 0.002 0.002 0.002 0.002 0.002 0 0 0 0.004 0.006 0.004 0.004 0.002 0.002 0.002 0.001 0.001 0 0 0 0 0 0 0 0 0 0 0 0 0 0 0 0 0.001 0.001 0 0.001 0 0 0 0 0 0 0 0 0 0 0 0 0.002 0.002 0.002 0.002 0.002 0.002 0.002 0.001 0.004 0.002 0 0 0 0 0 0.001 0.001 0.001 0.001 0.001 0.001 0.001 0.001 0.001 0.001 0.001 0.001 0 0 0.003 0.002 0.001 0 0.002 0.002 0.002 0.001 0.002 0 0 0 0 0 0 0.001 0 0 0 0.001 0 0.001 0.001 0 0 0.001 0 0.001 0.001 0.001 0.001 0.001 0.001 0.116 0.001 
0.344 0.003 0.047 0.044 0.024 0.038 0.027 0.016 0.042 0.034 0.012 0.011 0.035 0.025 0.015 0.013 0.013 0.035 0.047 0.037 0.043 0.038 0.03 0.038 0.018 0.007 0.01 0.013 0.009 0.007 0.004 0.086 0.034 0.021 0.009 0.016 0.018 0.03 0.036 0.015 0.008 0.041 0.04 0.029 0.01 0.048 0.02 0.012 0 0.001 0.003 0.005 0.004 0.003 0 0.005 0.017 0.633 0.791 0.558 0.454 0.326 0.121 0.046 0.071 0.043 0.027 0.06 0.29 0.394 0.509 0.589 0.392 0.398 1 0.367 0.257 0.101 0.088 0.081 0.05 0.029 0.119 0.07 0.008 0.044 0.017 0.009 0.069 0.195 0.115 0.043 0.02 0.009 0.007 0.035 0.036 0.037 0.036 0.036 0.034 0.012 0.032 0 0 0.014 0.018 0.011 0.004 0 0 0.006 0.01 0.012 0.011 0.009 0.033 0.057 0.049 0.035 0.218 0.041 0.01 0.024 0.066 0.09 0.105 0.045 0.035 0.341 0.186 0.163 0.055 0.018 0.019 0.016 0.013 0.005 0.004 0 0 0.004 0.003 0.001 0.001 0.009 0.014 0.013 0.02 0.039 0.045 0.062 0.034 0.01 0.023 0.031 0.026 0.017 0.021 0.017 0.014 0.012 0.008 0.003 0.006 0.027 0.023 0.045 0.059 0.073 0.144 0.032 0.137 0.043 0.063 0.078 0.216 0.113 0.072 0 0.051 0.061 0.042 0.042 0.031 0.03 0.035 0.035 0.039 0.036 0.041 0.033 0.038 0.042 0.054 0.058 0.067 0.089 0.029 0.023 0.121 0.128 0.06 0.063 0.063 0.038 0.054 0.031 0.034 0.049 0.043 0.088 0.067 0.052 0.029 0.018 0.016 0.008 0.007 0.025 0.046 0.164 0.269 0.321 0.331 0.304 0.207 0.214 0.176 0.437 0.4 0.038 0.048 0.027 0.013 0.016 0.027 0.04 0.031 0.03 0.041 0.033 0.038 0.026 0.049 0.158 0.041 0.129 0.038 0.073 0.342 0.243 0.24 0.164 0.291 0.304 0.268 0.16 0.133 0.101 0.117 0.098 0.108 0.103 0.085 0.12 0.014 0.005 0.016 0.016 0.004 0.018 0.005 0.004 0.003 0.009 0.008 0.01 0.013 0.012 0.017 0.019 0.192 0 0 0.001 0.001 0 0 0 0 0 0 0 0 0 0 0 0 0 0 0 0 0 0 0 0 0 0 0 0 0.001 0 0 0 0 0 0.003 0 0 0 0 0 0 0 0 0 0 0.005 0.008 0.017 0.034 0.038 0.029 0.04 0.022 0.011 0.007 0.007 0.004 0.003 0.003 0.001 0.001 0.002 0.001 0 0.001 0.001 0.001 0.001 0.002 0.003 0.003 0.003 0.001 0.002 0 0 0 0 0 0.002 0.002 0.002 0.008 0.006 0.024 0.009 0.005 0.007 0.013 0.022 0.004 0.003 0.012 0.005 0.008 0.006 0.007 0.007 0.003 0.012 0.007 0.007 0.008 0.016 0.008 0.005 0.003 0.012 0.004 0.003 0.004 0.003 0.001 0 0 0 0 0.001 0.001 0.001 0.001 0.001 0.001 0.002 0.001 0.001 0.003 0.001 0.001 0 0 0.001 0 0 0 0 0 0 0 0 0 0 0 0 0 0.001 0.001 0.001 0.001 0.001 0 0 0.001 0 0 0 0 0 0 0 0 0 0 0 0 0 0.001 0.002 0 0.003 0.002 0 0 0.002 0.001 0 0 0.005 0.006 0.002 0.001 0.001 0 0 0 0 0 0 0 0 0 0 0 0 0.001 0 0 0.002 0.002 0.001 0.001 0.001 0 0 0 0.001 0 0 0.001 0.001 0.001 0 0 0 0 0 0 0 0.002 0.002 0.003 0.003 0.002 0.003 0.001 0.002 0.003 0.001 0 0 0 0 0 0 0 0 0 0 0 0 0 0.001 0.001 0.001 0.001 0 0 0.002 0.001 0.001 0.001 0.003 0.003 0.002 0.001 0.001 0 0.001 0.001 0.001 0 0 0.002 0 0 0 0 0 0.001 0.001 0 0.001 0.001 0.001 0 0.001 0.001 0.001 0.001 0.001 0.051 0.001 
0.193 0.001 0.025 0.025 0.013 0.023 0.019 0.005 0.019 0.018 0.01 0.007 0.02 0.013 0.007 0.004 0.005 0.011 0.022 0.017 0.019 0.018 0.014 0.019 0.014 0.006 0.008 0.014 0.007 0.005 0.002 0.045 0.019 0.015 0.008 0.011 0.011 0.013 0.017 0.004 0.002 0.017 0.016 0.01 0.006 0.024 0.007 0.004 0 0 0.001 0.001 0.001 0.001 0 0.003 0.01 0.275 0.357 0.247 0.204 0.154 0.049 0.027 0.036 0.016 0.011 0.031 0.134 0.195 0.235 0.266 0.209 0.224 0.423 1 0.532 0.208 0.168 0.158 0.093 0.051 0.06 0.035 0.002 0.006 0.003 0.001 0.019 0.074 0.051 0.022 0.007 0.001 0.001 0.016 0.019 0.019 0.024 0.023 0.015 0.005 0.02 0 0 0.004 0.004 0.001 0.001 0 0 0.001 0.002 0.002 0.002 0.002 0.037 0.063 0.05 0.038 0.255 0.015 0.005 0.009 0.025 0.035 0.049 0.022 0.017 0.19 0.116 0.108 0.034 0.015 0.007 0.006 0.003 0.001 0.001 0 0 0.002 0.002 0.001 0.001 0.003 0.01 0.006 0.012 0.02 0.022 0.033 0.017 0.009 0.016 0.015 0.01 0.01 0.016 0.011 0.006 0.005 0.002 0.002 0.006 0.013 0.013 0.019 0.026 0.031 0.068 0.022 0.07 0.023 0.028 0.035 0.114 0.061 0.029 0 0.034 0.045 0.027 0.028 0.019 0.016 0.019 0.018 0.021 0.022 0.027 0.014 0.016 0.024 0.026 0.028 0.033 0.041 0.008 0.013 0.062 0.067 0.034 0.022 0.023 0.02 0.026 0.018 0.016 0.025 0.017 0.043 0.035 0.028 0.016 0.012 0.009 0.005 0.002 0.013 0.031 0.107 0.161 0.18 0.187 0.176 0.121 0.125 0.088 0.233 0.205 0.026 0.027 0.014 0.004 0.006 0.015 0.022 0.019 0.018 0.023 0.02 0.019 0.017 0.025 0.075 0.02 0.055 0.02 0.029 0.189 0.135 0.144 0.099 0.168 0.173 0.157 0.086 0.079 0.064 0.06 0.049 0.052 0.055 0.041 0.076 0.005 0.003 0.006 0.008 0.003 0.007 0.002 0 0.003 0.005 0.002 0.002 0.002 0.004 0.006 0.006 0.097 0 0 0 0 0 0 0 0 0 0 0 0 0 0 0 0 0 0 0 0 0 0 0 0 0 0 0 0 0.001 0.001 0 0 0.001 0.002 0.005 0.001 0.001 0 0 0 0 0 0 0 0 0.002 0.006 0.019 0.021 0.02 0.017 0.022 0.018 0.004 0.001 0.001 0.001 0 0 0.001 0.001 0.001 0.001 0.001 0.001 0.001 0 0.001 0.001 0.001 0.001 0.001 0.001 0.001 0 0.001 0.001 0 0 0.001 0.001 0.005 0.006 0.007 0.017 0.007 0.002 0.002 0.005 0.012 0.004 0.004 0.007 0.006 0.006 0.005 0.009 0.007 0.007 0.007 0.003 0.004 0.005 0.007 0.006 0.003 0.001 0.004 0.002 0.001 0.002 0.003 0.001 0 0 0 0 0.001 0 0 0 0 0 0 0 0 0.001 0 0 0 0 0.001 0 0 0.001 0.001 0 0 0 0 0 0 0 0 0 0 0 0 0 0 0 0 0 0 0 0 0 0 0 0 0 0 0 0 0 0 0 0.001 0.003 0.001 0.002 0.001 0 0.001 0 0 0 0.005 0.004 0.001 0.001 0.002 0.001 0 0 0 0 0 0 0 0 0 0 0 0 0 0 0 0 0 0 0 0 0 0 0 0 0 0 0 0 0 0 0 0 0 0 0 0 0.001 0.002 0.002 0.002 0.002 0.002 0.001 0.001 0 0 0 0 0 0 0 0 0 0 0 0 0 0 0 0 0 0 0 0 0.001 0.001 0.001 0 0.002 0.002 0 0.001 0 0 0 0 0 0 0 0.001 0 0 0 0 0 0.001 0 0 0.002 0.001 0.001 0.001 0.002 0.001 0.001 0.002 0.001 0.024 0.001 
0.212 0.001 0.016 0.016 0.013 0.015 0.01 0.007 0.02 0.016 0.01 0.009 0.019 0.016 0.01 0.01 0.012 0.018 0.02 0.017 0.019 0.017 0.017 0.015 0.008 0.005 0.006 0.011 0.008 0.005 0.004 0.047 0.013 0.01 0.003 0.007 0.006 0.012 0.014 0.004 0.002 0.012 0.019 0.014 0.002 0.023 0.008 0.005 0 0 0 0.001 0.001 0.001 0 0.001 0.006 0.182 0.226 0.181 0.151 0.105 0.031 0.011 0.017 0.011 0.008 0.016 0.091 0.126 0.167 0.188 0.19 0.245 0.263 0.524 1 0.39 0.32 0.306 0.174 0.099 0.073 0.036 0.003 0.012 0.003 0.001 0.014 0.057 0.038 0.013 0.007 0.004 0.004 0.014 0.012 0.015 0.018 0.017 0.012 0.004 0.01 0 0 0.007 0.01 0.007 0 0 0 0 0.001 0.001 0.002 0.004 0.068 0.132 0.101 0.054 0.444 0.029 0.006 0.014 0.044 0.052 0.071 0.033 0.031 0.197 0.111 0.098 0.033 0.008 0.006 0.004 0.002 0 0 0 0 0.001 0.001 0.001 0.001 0.002 0.007 0.005 0.011 0.016 0.018 0.025 0.011 0.009 0.012 0.013 0.007 0.007 0.01 0.008 0.003 0.001 0 0 0.005 0.014 0.011 0.017 0.022 0.031 0.078 0.017 0.076 0.019 0.019 0.029 0.125 0.067 0.038 0 0.027 0.031 0.022 0.021 0.017 0.013 0.013 0.011 0.017 0.014 0.014 0.012 0.021 0.029 0.029 0.026 0.036 0.05 0.012 0.01 0.072 0.074 0.033 0.026 0.036 0.023 0.026 0.013 0.023 0.029 0.021 0.042 0.034 0.023 0.019 0.017 0.013 0.006 0.003 0.017 0.035 0.108 0.174 0.193 0.201 0.184 0.128 0.141 0.101 0.247 0.178 0.017 0.022 0.011 0.008 0.008 0.013 0.016 0.012 0.014 0.016 0.017 0.014 0.012 0.017 0.059 0.022 0.047 0.025 0.039 0.204 0.136 0.142 0.094 0.176 0.183 0.157 0.084 0.091 0.069 0.065 0.056 0.045 0.047 0.038 0.07 0.006 0.001 0.006 0.012 0.004 0.015 0.006 0.002 0.005 0.01 0.005 0.002 0.005 0.004 0.005 0.005 0.108 0 0 0 0 0 0 0 0 0 0 0 0 0 0 0 0 0 0 0 0 0 0 0 0 0 0 0 0 0 0 0 0 0 0 0 0 0 0 0 0 0 0 0 0 0 0.002 0.003 0.014 0.015 0.015 0.014 0.016 0.011 0.004 0.006 0.005 0.004 0.004 0.001 0 0 0 0 0 0 0.001 0.002 0.003 0.003 0.002 0.001 0.003 0 0 0 0 0 0 0 0.002 0 0 0.006 0.004 0.011 0.007 0.006 0.003 0.004 0.009 0.001 0.001 0.003 0.001 0.005 0 0.005 0.005 0.002 0.004 0.006 0.006 0.004 0.005 0.002 0.002 0.002 0.005 0.003 0.002 0.001 0.001 0 0 0 0 0 0 0 0 0 0 0 0 0 0 0.001 0 0 0 0 0.001 0 0 0 0 0 0 0 0 0 0 0 0 0 0 0 0 0 0 0 0 0 0 0 0 0 0 0 0 0 0 0 0 0 0 0 0 0 0 0 0 0 0 0 0 0 0 0 0 0 0 0 0 0 0 0 0 0 0 0 0 0 0 0 0 0 0 0 0 0 0 0 0 0 0 0 0 0 0 0 0 0 0 0 0 0 0 0 0.001 0.001 0.001 0.001 0.001 0.001 0 0.002 0.001 0 0 0 0 0 0 0 0 0 0 0 0 0 0 0 0 0 0 0 0.001 0.001 0.001 0 0.001 0.001 0.001 0 0 0 0 0 0 0 0 0 0 0 0 0 0 0 0 0 0 0 0 0 0 0 0 0 0 0.024 0 
0.098 0 0.011 0.009 0.002 0.009 0.006 0.001 0.009 0.007 0.003 0.004 0.008 0.003 0.003 0.004 0.004 0.006 0.009 0.008 0.011 0.009 0.006 0.006 0.003 0 0.004 0.006 0.004 0.003 0.002 0.025 0.012 0.011 0.001 0.003 0.003 0.007 0.009 0.001 0 0.01 0.01 0.007 0.003 0.009 0.002 0.001 0 0 0 0 0 0 0 0 0.001 0.093 0.119 0.083 0.068 0.047 0.013 0.006 0.007 0.003 0.002 0.009 0.045 0.064 0.091 0.101 0.103 0.125 0.136 0.302 0.532 1 0.839 0.789 0.46 0.241 0.039 0.022 0.001 0.007 0.002 0 0.013 0.031 0.019 0.011 0.005 0.002 0.001 0.007 0.007 0.009 0.009 0.009 0.008 0.005 0.006 0 0 0.002 0.006 0.001 0.001 0 0 0.001 0.001 0 0 0 0.022 0.046 0.031 0.023 0.208 0.014 0.001 0.01 0.019 0.029 0.037 0.019 0.017 0.107 0.051 0.046 0.014 0.006 0.001 0.001 0 0 0 0 0 0 0 0 0 0 0.003 0.003 0.004 0.007 0.003 0.008 0.009 0.004 0.007 0.009 0.004 0.006 0.004 0.003 0.003 0.003 0.003 0.002 0 0.006 0.004 0.012 0.011 0.012 0.032 0.006 0.038 0.01 0.014 0.018 0.061 0.032 0.016 0 0.013 0.02 0.012 0.012 0.008 0.006 0.009 0.011 0.012 0.011 0.01 0.008 0.01 0.009 0.013 0.013 0.018 0.027 0.013 0.01 0.036 0.041 0.018 0.02 0.019 0.014 0.016 0.008 0.014 0.018 0.011 0.026 0.021 0.014 0.009 0.002 0.001 0.001 0 0.007 0.015 0.056 0.085 0.094 0.096 0.092 0.063 0.061 0.044 0.121 0.096 0.01 0.014 0.004 0.001 0.004 0.009 0.009 0.006 0.008 0.01 0.009 0.007 0.004 0.011 0.023 0.011 0.017 0.009 0.02 0.105 0.075 0.071 0.048 0.086 0.089 0.076 0.041 0.045 0.035 0.036 0.03 0.031 0.031 0.021 0.034 0.003 0.002 0.004 0.004 0.001 0.002 0.001 0 0 0.001 0 0 0.001 0.001 0.001 0.001 0.055 0 0 0 0 0 0 0 0 0 0 0 0 0 0 0 0.001 0.001 0.001 0.001 0 0 0 0 0 0 0 0 0 0 0 0 0 0.001 0.001 0.001 0 0 0 0 0 0 0 0 0 0 0 0.002 0.004 0.008 0.011 0.008 0.01 0.004 0.001 0.002 0.002 0.001 0.001 0.001 0 0 0 0 0 0 0 0 0 0 0 0 0.001 0.001 0.001 0 0 0 0 0 0 0 0 0.002 0.002 0.006 0.003 0.002 0 0 0.007 0 0 0.003 0.002 0.003 0.002 0.003 0.003 0.003 0.003 0.001 0.001 0.001 0.002 0.002 0 0 0.002 0 0 0 0.001 0.001 0 0 0 0 0 0 0 0 0 0 0 0 0 0 0 0 0 0 0 0 0 0 0 0 0 0 0 0 0 0 0 0 0 0 0.001 0.001 0 0 0 0 0 0 0 0 0 0 0 0 0 0 0 0.001 0.001 0 0 0.001 0 0 0 0 0 0 0 0 0.002 0.002 0.002 0.002 0.001 0.001 0.001 0.001 0.001 0.001 0 0 0 0 0 0 0 0 0 0 0 0 0 0 0 0 0 0 0 0 0 0 0 0 0 0 0 0 0 0 0 0 0 0 0 0 0 0 0 0 0 0 0 0 0 0 0 0 0 0 0 0 0 0 0 0.001 0 0.001 0 0 0 0 0 0 0 0 0 0 0 0 0 0 0 0 0 0 0 0 0 0 0 0 0 0 0 0 0 0 0 0 0 0.001 0 0.015 0 
0.075 0 0.006 0.005 0.004 0.005 0.004 0.003 0.007 0.006 0.002 0.001 0.007 0.006 0.001 0.001 0.001 0 0.007 0.006 0.005 0.005 0 0.004 0.003 0.001 0 0 0.001 0.001 0.001 0.021 0.003 0.003 0.002 0.003 0.002 0.004 0.005 0.002 0.001 0.006 0.006 0.005 0.001 0.006 0.001 0.002 0 0 0 0 0 0 0 0 0.002 0.064 0.082 0.062 0.054 0.038 0.011 0.008 0.009 0.009 0.002 0.013 0.036 0.049 0.061 0.07 0.07 0.089 0.102 0.191 0.338 0.63 1 0.913 0.34 0.174 0.017 0.01 0 0.001 0.001 0 0.006 0.016 0.011 0.002 0 0.001 0.001 0.005 0.006 0.005 0.009 0.009 0.005 0.002 0.005 0 0 0.003 0.002 0.001 0 0 0 0 0 0.001 0.001 0 0.021 0.042 0.029 0.02 0.148 0.006 0.003 0.005 0.013 0.02 0.028 0.012 0.01 0.068 0.033 0.027 0.012 0.003 0.003 0.002 0.002 0.001 0.001 0 0 0.002 0.002 0.002 0.001 0.003 0.003 0.004 0.004 0.005 0.004 0.005 0.003 0.001 0.002 0.002 0.002 0.002 0.003 0.002 0.001 0.001 0 0 0.003 0.003 0.002 0.007 0.009 0.009 0.034 0.007 0.033 0.01 0.01 0.016 0.043 0.023 0.013 0 0.012 0.013 0.007 0.007 0.004 0.006 0.006 0.006 0.006 0.005 0.007 0.002 0.006 0.009 0.009 0.011 0.015 0.02 0.006 0.003 0.028 0.03 0.008 0.013 0.011 0.005 0.008 0.004 0.006 0.009 0.004 0.018 0.017 0.009 0.006 0.003 0.003 0.002 0.001 0.007 0.012 0.04 0.071 0.075 0.076 0.072 0.046 0.049 0.039 0.084 0.057 0.004 0.004 0.004 0.003 0.003 0.005 0.006 0.005 0.004 0.007 0.006 0.005 0.002 0.007 0.016 0.004 0.014 0.011 0.018 0.071 0.05 0.051 0.037 0.067 0.072 0.057 0.033 0.033 0.026 0.02 0.018 0.02 0.019 0.018 0.029 0.001 0 0.001 0 0 0.004 0.002 0 0 0.002 0.001 0.001 0.001 0.002 0.001 0.001 0.04 0 0 0 0 0 0 0 0 0 0 0 0 0 0 0 0 0 0 0 0 0 0 0 0 0 0 0 0 0 0 0 0 0 0 0 0 0 0 0 0 0 0 0 0 0 0 0 0.005 0.006 0.004 0.003 0.003 0.003 0.002 0.001 0.001 0.001 0.001 0.001 0.001 0 0.001 0.001 0.001 0 0.001 0.001 0.001 0.001 0 0 0.001 0 0 0 0 0 0 0 0 0 0 0.001 0.001 0.006 0.002 0.002 0.003 0.002 0.003 0.001 0 0.001 0 0.002 0.001 0.001 0.002 0.002 0.001 0.001 0.001 0.001 0.002 0.001 0 0.002 0.006 0.001 0.001 0.001 0.001 0.001 0 0 0 0 0 0 0 0 0 0 0 0 0 0 0 0 0 0 0.001 0 0 0 0 0 0 0 0 0 0 0 0 0 0 0 0 0 0 0 0 0 0 0 0 0 0 0 0 0 0 0 0 0 0 0 0 0 0 0 0 0 0 0 0 0 0.001 0.001 0 0 0 0 0 0 0 0 0 0 0 0 0 0 0 0 0 0 0 0 0 0 0 0 0 0 0 0 0 0 0 0 0 0 0 0 0 0 0 0 0 0 0 0 0 0 0 0 0 0 0 0 0 0 0 0 0 0 0 0 0 0 0 0.001 0 0.001 0 0 0 0 0 0 0 0 0 0 0 0 0 0 0 0 0 0 0 0 0 0 0 0 0 0 0 0 0 0 0 0 0 0 0 0.007 0 
0.074 0.001 0.006 0.006 0.003 0.007 0.005 0.002 0.007 0.003 0 0.001 0.007 0.003 0.001 0.001 0.001 0.006 0.008 0.007 0.008 0.008 0.006 0.009 0.006 0.001 0.003 0.004 0.004 0.002 0 0.018 0.007 0.006 0 0 0.001 0.005 0.009 0.003 0.002 0.007 0.01 0.007 0.003 0.007 0.001 0 0 0 0 0 0 0 0 0 0 0.057 0.078 0.062 0.048 0.038 0.01 0.004 0.009 0.005 0.001 0.008 0.029 0.042 0.059 0.066 0.067 0.091 0.086 0.181 0.331 0.635 0.921 1 0.372 0.206 0.024 0.012 0 0.002 0 0 0.004 0.011 0.009 0.003 0.002 0.001 0 0.004 0.004 0.003 0.006 0.006 0.003 0.003 0.004 0 0 0.001 0.002 0.002 0 0 0 0.001 0 0 0 0 0.022 0.037 0.026 0.016 0.134 0.007 0.003 0.004 0.012 0.018 0.024 0.009 0.006 0.071 0.038 0.034 0.009 0.004 0 0 0.001 0 0 0 0 0.001 0.001 0.001 0 0.001 0.003 0.004 0.005 0.007 0.005 0.005 0.003 0 0.003 0.004 0.002 0.001 0.002 0.002 0.002 0.001 0.001 0 0.002 0.005 0.006 0.006 0.007 0.009 0.023 0.005 0.019 0.01 0.011 0.02 0.048 0.022 0.009 0 0.009 0.011 0.009 0.008 0.006 0.006 0.005 0.006 0.007 0.004 0.005 0.003 0.002 0.005 0.01 0.009 0.009 0.016 0.007 0.003 0.025 0.022 0.01 0.015 0.014 0.007 0.007 0.006 0.004 0.009 0.008 0.015 0.012 0.005 0.01 0.003 0.003 0.001 0.001 0.008 0.011 0.033 0.06 0.07 0.071 0.062 0.043 0.051 0.03 0.092 0.065 0.005 0.007 0.006 0.001 0.003 0.004 0.005 0.003 0.005 0.006 0.004 0.006 0.003 0.005 0.022 0.005 0.017 0.005 0.008 0.067 0.052 0.05 0.036 0.066 0.06 0.051 0.035 0.027 0.022 0.023 0.019 0.018 0.015 0.014 0.025 0.002 0.001 0.002 0.001 0 0.001 0 0 0 0 0 0 0 0 0 0 0.039 0 0 0 0 0 0.001 0.001 0 0 0.001 0.001 0.001 0.001 0.001 0.001 0.001 0.001 0.001 0.001 0.001 0.001 0.001 0 0 0 0 0 0 0 0 0 0 0 0.001 0.002 0.001 0 0 0.001 0.001 0 0 0 0 0 0.001 0.002 0.003 0.003 0.005 0.004 0.005 0.003 0.001 0.001 0.001 0.001 0.001 0.001 0 0 0 0 0 0 0.001 0.001 0.001 0.001 0.001 0.001 0.001 0 0 0 0 0 0 0 0.001 0 0 0 0 0.001 0.001 0.001 0.001 0.001 0.002 0.001 0.001 0.002 0.002 0.002 0.001 0.001 0.002 0.002 0.002 0.001 0.001 0 0.002 0.002 0.001 0.001 0.001 0 0 0 0 0 0 0 0 0 0 0 0 0 0 0 0 0 0 0.001 0.001 0.001 0.001 0 0 0 0 0 0 0 0 0 0 0 0 0 0 0 0 0 0 0 0 0 0 0 0 0 0 0 0 0 0 0 0 0.001 0 0 0 0 0.001 0.001 0.001 0 0 0 0 0 0 0 0.001 0.002 0.002 0.001 0 0.001 0.001 0.001 0.001 0.001 0.001 0.001 0.001 0.001 0.001 0.001 0 0 0 0 0 0 0 0 0 0 0 0 0 0 0 0 0 0.001 0 0.001 0.001 0 0 0 0 0 0.001 0.001 0.001 0.001 0.001 0.001 0.001 0.001 0.001 0 0 0 0 0 0.001 0.001 0.001 0.001 0.001 0.001 0 0 0 0 0 0 0 0.001 0.001 0 0 0 0.001 0.001 0 0 0 0 0 0 0 0 0 0.001 0 0 0 0 0 0 0 0 0 0 0 0 0 0 0 0 0 0.006 0 
0.047 0 0.003 0.003 0.001 0.002 0.002 0 0.004 0.001 0 0.001 0.004 0.002 0 0 0 0.003 0.004 0.004 0.002 0.004 0.003 0.004 0.003 0.001 0.002 0.003 0.001 0 0 0.01 0.002 0.002 0.001 0.002 0.002 0.002 0.004 0 0 0.004 0.003 0.003 0 0.003 0.001 0 0 0 0 0 0 0 0 0 0.001 0.054 0.066 0.047 0.038 0.028 0.012 0.007 0.009 0.009 0.004 0.008 0.029 0.04 0.044 0.053 0.051 0.057 0.069 0.148 0.276 0.538 0.555 0.563 1 0.556 0.016 0.012 0 0.003 0.002 0 0.007 0.015 0.01 0.004 0.004 0.003 0.001 0.003 0.003 0.003 0.004 0.003 0.002 0.001 0.002 0 0 0.001 0.003 0.002 0.002 0 0 0.002 0.002 0.001 0.001 0 0.012 0.026 0.019 0.017 0.103 0.005 0.002 0.006 0.013 0.015 0.017 0.013 0.01 0.049 0.025 0.021 0.006 0 0.003 0.002 0.003 0.001 0 0 0 0 0 0 0 0 0 0.001 0.001 0.003 0.004 0.007 0.002 0.004 0.003 0.003 0.001 0.002 0.003 0.003 0.003 0.002 0.001 0.001 0.003 0.005 0.002 0.004 0.006 0.006 0.014 0.003 0.014 0.005 0.006 0.008 0.03 0.018 0.013 0 0.003 0.006 0.005 0.005 0.002 0.002 0.003 0.002 0.002 0.004 0.005 0.003 0.007 0.007 0.011 0.012 0.01 0.016 0.003 0.006 0.019 0.018 0.006 0.01 0.015 0.011 0.014 0.004 0.012 0.012 0.01 0.013 0.009 0.007 0.006 0.004 0.004 0.002 0 0.005 0.008 0.027 0.04 0.042 0.046 0.042 0.03 0.031 0.019 0.057 0.045 0.005 0.005 0.002 0.002 0.002 0.003 0.002 0.002 0.001 0.002 0.004 0.002 0.002 0.003 0.015 0.007 0.01 0.002 0.003 0.05 0.04 0.034 0.022 0.04 0.043 0.037 0.018 0.018 0.02 0.012 0.008 0.011 0.011 0.008 0.014 0.002 0 0.002 0.001 0 0.002 0 0 0 0.002 0 0 0 0.001 0 0 0.021 0 0 0 0 0 0 0 0 0 0 0 0 0 0 0 0 0 0 0 0 0 0 0 0 0 0 0 0 0 0 0 0 0 0 0 0 0 0 0 0 0 0 0 0 0 0 0.001 0.002 0.003 0.003 0.003 0.003 0.002 0 0 0 0 0 0 0 0 0 0 0 0 0 0 0 0 0 0 0 0 0 0 0 0 0 0 0 0 0.001 0.001 0.001 0.002 0.002 0.002 0.001 0 0.001 0 0 0.001 0.001 0.001 0 0 0.001 0 0.001 0 0 0 0.001 0.001 0 0.001 0.002 0.001 0.001 0.001 0.001 0 0 0 0 0 0 0 0 0 0 0 0 0 0 0 0 0 0 0 0 0 0 0 0 0 0 0 0 0 0 0 0 0 0 0 0 0 0 0 0 0 0 0 0 0 0 0 0 0 0 0 0 0 0 0 0 0 0 0 0 0 0 0 0 0 0 0 0 0 0 0 0 0 0 0 0 0 0 0 0 0 0 0 0 0 0 0 0 0 0 0 0 0 0 0 0 0 0 0 0 0 0 0 0 0 0 0 0 0 0 0 0 0 0 0 0 0 0 0 0 0 0 0 0 0 0 0 0 0 0 0 0 0 0 0 0 0 0 0 0 0 0 0 0 0 0 0 0 0 0 0 0 0 0 0 0 0 0 0 0 0 0 0 0 0 0 0 0 0.009 0 
0.014 0 0.001 0.001 0.001 0.001 0.001 0 0.001 0 0 0 0.001 0.001 0 0 0 0.001 0.001 0.001 0.001 0.001 0.001 0.001 0.001 0 0 0 0 0 0 0.002 0.001 0.001 0 0 0.001 0.002 0.001 0 0 0.001 0.002 0.001 0 0.002 0 0 0 0 0 0 0 0 0 0 0 0.022 0.026 0.014 0.012 0.005 0.002 0.002 0.002 0.002 0.001 0.001 0.008 0.012 0.014 0.021 0.018 0.02 0.028 0.063 0.113 0.201 0.202 0.205 0.343 1 0.004 0.001 0 0.001 0 0 0.002 0.007 0.005 0.001 0.001 0.001 0.001 0.001 0.001 0.001 0.001 0.001 0.001 0 0.001 0 0 0 0.001 0 0 0 0 0 0 0 0 0.001 0.003 0.009 0.007 0.003 0.042 0 0 0 0.001 0.001 0.003 0.001 0.001 0.018 0.011 0.011 0.002 0 0.001 0 0 0 0 0 0 0 0 0 0 0.001 0.001 0.001 0.001 0.001 0.001 0.001 0.001 0.001 0.001 0.001 0.001 0.001 0.001 0 0 0 0 0 0 0 0.001 0.001 0.002 0.002 0.003 0.001 0.003 0.002 0.003 0.004 0.009 0.005 0.002 0 0.001 0.002 0 0.001 0 0 0 0.001 0.001 0.001 0.001 0.001 0.001 0 0 0 0.001 0.003 0.001 0 0.003 0.002 0 0.001 0.002 0 0 0 0 0 0 0.003 0.002 0.001 0 0 0 0 0 0.002 0.004 0.007 0.01 0.012 0.012 0.011 0.009 0.012 0.004 0.021 0.015 0.001 0.001 0.001 0 0 0.001 0.001 0 0.001 0.001 0.001 0.001 0.001 0.001 0.002 0.001 0.002 0.001 0.001 0.019 0.011 0.01 0.004 0.012 0.012 0.01 0.005 0.006 0.002 0.001 0 0.002 0.002 0.001 0.007 0 0 0 0 0 0 0 0 0 0.001 0.001 0 0 0.001 0.001 0.001 0.005 0 0 0 0 0 0 0 0 0 0 0 0 0 0 0 0 0 0 0 0 0 0 0 0 0 0 0 0 0.001 0 0 0 0 0 0 0 0 0 0 0 0 0 0 0 0 0 0 0 0 0 0.001 0.001 0 0 0 0 0 0 0 0 0 0 0 0 0 0 0 0 0 0 0 0 0 0 0 0 0 0 0 0 0 0 0 0 0 0 0 0 0 0.001 0.001 0.001 0.001 0.001 0.001 0.001 0.001 0.001 0 0.001 0 0 0 0.001 0.001 0 0 0 0 0 0 0 0 0 0 0 0 0 0 0 0 0 0 0 0 0 0 0 0 0 0 0 0 0 0 0 0 0 0 0 0 0 0 0 0 0 0 0 0 0 0 0 0 0 0 0 0 0 0 0 0 0 0 0 0 0.001 0.001 0.001 0 0.001 0 0 0 0 0 0 0 0.001 0.001 0 0 0 0 0 0 0 0 0 0 0 0 0 0 0 0 0 0 0 0 0 0 0 0 0 0 0 0 0 0 0 0 0 0 0 0 0 0 0 0 0 0 0 0 0 0 0.001 0 0 0 0 0 0 0 0 0 0 0 0 0 0 0 0 0 0 0 0 0 0 0 0 0 0 0 0 0 0 0 0 0 0 0 0 0 0 0 0 0 0 0 0 0 0 0 0 0 0 0 0 0 0 0.001 0 
0.222 0 0.012 0.011 0.005 0.01 0.006 0.002 0.012 0.01 0.004 0.004 0.012 0.005 0.006 0.006 0.007 0.007 0.014 0.014 0.015 0.013 0.008 0.015 0.012 0.005 0.008 0.012 0.006 0.006 0.002 0.058 0.019 0.014 0.006 0.01 0.01 0.013 0.013 0.004 0.003 0.012 0.015 0.011 0.004 0.02 0.008 0.006 0 0 0.001 0.001 0.002 0.002 0.003 0.004 0.007 0.111 0.139 0.106 0.09 0.072 0.025 0.009 0.013 0.008 0.006 0.015 0.074 0.105 0.126 0.142 0.187 0.279 0.118 0.053 0.08 0.031 0.028 0.026 0.013 0.008 1 0.532 0.003 0.006 0.005 0.001 0.017 0.035 0.027 0.008 0.006 0.004 0.003 0.01 0.013 0.014 0.017 0.017 0.011 0.003 0.009 0 0 0.002 0.007 0.005 0 0 0 0.001 0.002 0.002 0.003 0.003 0.02 0.03 0.022 0.017 0.118 0.025 0.007 0.014 0.041 0.05 0.07 0.021 0.016 0.212 0.108 0.103 0.025 0.005 0.006 0.005 0.004 0 0 0 0 0.002 0.001 0.001 0 0.004 0.005 0.004 0.005 0.009 0.012 0.016 0.01 0.004 0.004 0.009 0.006 0.004 0.003 0.004 0.002 0.002 0.001 0 0.006 0.014 0.008 0.015 0.021 0.023 0.083 0.012 0.083 0.028 0.033 0.04 0.13 0.084 0.047 0 0.022 0.027 0.016 0.015 0.015 0.017 0.021 0.019 0.018 0.015 0.015 0.01 0.017 0.023 0.023 0.027 0.039 0.048 0.015 0.01 0.079 0.083 0.03 0.037 0.034 0.018 0.018 0.011 0.014 0.022 0.02 0.043 0.032 0.022 0.013 0.012 0.012 0.008 0.003 0.014 0.024 0.098 0.183 0.205 0.212 0.19 0.141 0.139 0.104 0.264 0.167 0.014 0.02 0.01 0.003 0.003 0.01 0.009 0.005 0.007 0.011 0.012 0.011 0.005 0.014 0.04 0.014 0.035 0.021 0.039 0.22 0.161 0.165 0.113 0.186 0.189 0.164 0.099 0.088 0.073 0.075 0.062 0.059 0.072 0.061 0.086 0.006 0.004 0.007 0.004 0.002 0.007 0.001 0.001 0.002 0.004 0.002 0.002 0.002 0.003 0.003 0.003 0.123 0 0 0 0 0 0 0 0 0 0 0 0 0 0 0 0 0 0 0 0 0 0 0 0 0 0 0 0 0 0 0 0 0 0 0 0 0 0 0 0 0 0 0 0 0 0.001 0.005 0.009 0.011 0.012 0.008 0.011 0.008 0.005 0.003 0.003 0.002 0.001 0.002 0.002 0.002 0.002 0.001 0.001 0.002 0.002 0.002 0.002 0.002 0.002 0.001 0.002 0.002 0.002 0.001 0.001 0.001 0 0 0.002 0.002 0.001 0.006 0.005 0.01 0.005 0.004 0.004 0.004 0.005 0.002 0.002 0.004 0.003 0.003 0 0.002 0.002 0 0.003 0.001 0.002 0 0.004 0.004 0.002 0.004 0.007 0.003 0.001 0.003 0.003 0.002 0 0 0 0 0.001 0 0 0 0 0 0 0 0 0 0 0 0 0 0.001 0.001 0.001 0.001 0.001 0 0 0 0 0 0 0 0 0 0 0 0.001 0.001 0.001 0 0 0.001 0.001 0 0 0 0 0 0 0 0 0 0 0 0 0 0 0.001 0 0 0 0 0 0 0 0 0 0 0 0 0 0 0 0 0 0 0 0 0 0 0 0 0 0 0 0 0 0 0 0 0 0 0 0 0 0 0 0 0 0 0 0 0 0 0 0 0 0 0 0 0 0 0 0 0 0.001 0.001 0 0 0 0 0 0 0 0 0 0 0 0 0 0 0.001 0 0.001 0 0 0.001 0 0 0 0 0 0 0 0 0 0 0 0 0 0 0 0 0 0 0 0 0 0 0 0 0 0 0.001 0 0 0 0.002 0 0.383 0.002 
0.095 0 0.004 0.004 0.001 0.003 0.003 0.001 0.008 0.006 0.005 0.004 0.007 0.002 0.004 0.003 0.004 0.008 0.007 0.005 0.006 0.009 0.008 0.008 0.009 0.004 0.006 0.005 0.001 0.001 0 0.021 0.008 0.004 0.001 0.002 0.002 0.006 0.008 0.003 0.002 0.008 0.008 0.006 0.003 0.007 0.003 0.002 0 0 0 0 0 0 0 0 0.001 0.043 0.053 0.048 0.043 0.029 0.011 0.002 0.004 0.001 0.001 0.006 0.027 0.041 0.048 0.045 0.068 0.117 0.043 0.02 0.03 0.012 0.009 0.008 0.004 0.002 0.474 1 0.002 0.003 0 0 0.005 0.012 0.008 0.006 0.003 0 0 0.004 0.004 0.004 0.005 0.005 0.003 0.001 0.005 0 0 0.001 0.002 0 0 0 0 0 0 0 0 0 0.009 0.016 0.012 0.008 0.052 0.008 0.001 0.001 0.017 0.021 0.029 0.01 0.008 0.093 0.053 0.049 0.012 0.006 0.001 0.001 0 0 0 0 0 0.001 0.001 0.001 0 0.001 0.001 0.001 0.002 0.003 0.003 0.008 0.004 0.001 0.003 0.003 0.002 0.002 0.003 0.003 0.004 0.002 0 0 0.002 0.006 0.006 0.006 0.01 0.009 0.031 0.003 0.029 0.007 0.012 0.017 0.059 0.033 0.017 0 0.008 0.011 0.01 0.011 0.003 0.004 0.005 0.004 0.006 0.005 0.006 0.007 0.009 0.011 0.007 0.009 0.012 0.014 0.005 0.005 0.029 0.032 0.009 0.013 0.016 0.001 0.005 0.004 0.005 0.002 0.004 0.014 0.01 0.009 0.007 0.005 0.004 0.004 0.001 0.005 0.012 0.045 0.07 0.089 0.09 0.081 0.055 0.06 0.041 0.112 0.069 0.006 0.009 0.005 0.002 0.002 0.007 0.004 0.004 0.005 0.005 0.006 0.003 0.003 0.004 0.017 0.007 0.016 0.006 0.013 0.094 0.059 0.065 0.042 0.081 0.084 0.064 0.04 0.036 0.025 0.028 0.024 0.019 0.024 0.022 0.033 0.004 0.001 0.002 0.001 0.001 0 0 0 0 0 0 0 0 0 0 0 0.046 0 0 0 0 0 0 0 0 0 0 0 0 0 0 0 0 0 0 0 0 0 0 0 0 0 0 0 0 0 0 0 0 0 0 0 0 0 0 0 0 0 0 0 0 0 0.001 0.003 0.002 0.002 0.002 0.002 0.003 0.003 0.002 0 0 0 0 0 0 0 0 0 0 0 0 0 0 0 0 0 0 0 0 0 0 0 0 0 0 0 0 0 0 0.002 0 0 0 0.001 0.003 0 0 0 0 0 0 0 0 0 0 0.001 0.001 0.001 0 0.001 0 0 0 0 0 0 0 0 0 0 0 0 0 0 0 0 0 0 0 0 0 0 0 0 0 0 0 0 0 0 0 0 0 0 0 0 0 0 0 0 0 0 0 0 0 0 0 0 0 0 0 0 0 0 0 0 0 0 0 0 0 0 0 0 0 0 0 0 0 0 0 0 0 0 0 0 0 0 0 0 0 0 0 0 0 0 0 0 0 0 0 0 0 0 0 0 0 0 0 0 0 0 0 0 0 0 0 0 0 0 0 0 0 0 0 0 0 0 0 0 0 0 0 0 0 0 0 0 0 0 0 0 0 0 0 0 0 0 0 0 0 0 0 0 0 0 0 0 0 0 0 0 0 0 0 0 0 0 0 0 0 0 0 0 0 0 0 0 0 0 0 0 0 0 0 0.72 0 
0.007 0 0 0 0 0 0.001 0 0.001 0.001 0 0 0.001 0.001 0 0 0 0 0.001 0.001 0.001 0 0 0 0 0 0 0 0 0 0 0.001 0 0 0 0 0 0 0.001 0 0 0.001 0.001 0.001 0 0.002 0 0 0 0 0.01 0.022 0.016 0.014 0.003 0.003 0.001 0.018 0.017 0.012 0.01 0.008 0.003 0.002 0.005 0.004 0.007 0.002 0.003 0.005 0.009 0.009 0.006 0.008 0.012 0.003 0.002 0.002 0.002 0.002 0.002 0.001 0.002 0 1 0.341 0.098 0.031 0.168 0.044 0.025 0.012 0.002 0.002 0.001 0 0 0 0 0 0 0 0 0 0 0 0.002 0.001 0.001 0.002 0.003 0.008 0.026 0.037 0.046 0.017 0 0 0 0 0.002 0 0 0 0 0.001 0.001 0 0 0.006 0.005 0.005 0.001 0 0.011 0.005 0.004 0 0 0 0 0 0 0 0 0 0 0 0 0 0 0 0 0 0 0 0 0 0 0 0 0 0 0 0 0 0 0.001 0.002 0.002 0.003 0 0.002 0 0 0 0.003 0.002 0.001 0 0 0 0 0 0 0 0 0 0 0 0 0 0 0 0 0 0 0 0 0 0 0 0 0 0 0 0 0 0 0 0 0 0 0 0 0 0 0 0 0 0 0.004 0.005 0.005 0.006 0.006 0.004 0.004 0.004 0.01 0.008 0 0 0.001 0 0 0 0 0 0 0 0 0 0.001 0 0.002 0.001 0.001 0 0 0.006 0.004 0.004 0.001 0.006 0.006 0.005 0.001 0.003 0.001 0 0 0 0 0 0.002 0 0 0 0 0 0.001 0 0.001 0.001 0.003 0.005 0.001 0.003 0.004 0.008 0.008 0.001 0 0 0 0 0 0 0 0 0 0 0 0 0 0 0 0 0 0 0 0 0 0 0 0 0 0 0 0 0 0 0 0 0 0 0 0 0 0 0 0 0 0 0 0 0 0 0 0 0 0 0 0 0 0 0 0 0 0 0 0 0 0 0 0 0 0 0 0 0 0 0 0 0 0 0 0 0 0 0 0 0 0 0 0 0 0 0 0 0 0 0 0 0 0 0 0 0 0 0 0 0 0 0 0 0 0 0 0 0 0 0 0 0 0 0 0 0 0 0 0 0 0 0 0 0 0 0 0 0 0 0 0 0 0 0 0 0 0 0 0 0 0 0 0 0 0 0 0 0 0 0 0 0 0 0 0 0 0 0 0 0 0 0 0 0 0 0 0 0 0 0 0 0 0 0 0 0 0 0 0 0 0 0 0 0 0 0 0 0 0 0 0 0 0 0 0 0 0 0 0 0 0 0 0 0 0 0 0 0 0 0 0 0 0 0 0 0 0 0 0 0 0 0 0 0 0 0 0 0 0 0 0 0 0 0 0 0 0 0 0 0 0 0 0 0 0 0 0 0 0 0 0 0 0 0 0 0 0 0 0 0 0 0 0 0 0 0 0 0 0 0 0 0 0 0 0 0 0 0 0 0 0 
0.024 0 0.004 0.004 0.004 0.004 0.004 0.001 0.004 0.004 0.002 0.001 0.004 0.003 0.002 0.002 0.003 0.003 0.004 0.003 0.004 0.004 0.001 0.003 0.002 0.001 0.001 0.002 0 0 0 0.008 0.002 0.002 0 0.002 0.001 0.004 0.003 0.001 0 0.002 0.004 0.003 0.001 0.005 0.002 0.001 0 0.002 0.019 0.046 0.033 0.022 0.007 0.008 0.004 0.057 0.053 0.032 0.024 0.014 0.005 0.004 0.007 0.006 0.019 0.005 0.015 0.021 0.028 0.032 0.023 0.026 0.043 0.014 0.012 0.005 0.004 0.004 0.002 0 0.006 0.003 0.268 1 0.278 0.087 0.5 0.159 0.108 0.041 0.01 0.007 0.005 0.005 0.004 0.003 0.002 0.002 0.003 0 0.004 0 0 0.002 0.004 0.002 0.001 0.002 0.009 0.027 0.083 0.124 0.127 0.043 0.001 0.003 0.001 0.002 0.014 0.002 0.002 0.002 0.005 0.005 0.006 0.003 0.002 0.021 0.013 0.012 0.003 0.002 0.027 0.009 0.007 0.002 0 0 0 0 0 0 0 0 0.002 0.002 0.002 0.004 0.004 0.007 0.007 0.007 0.006 0.007 0.006 0.003 0.003 0.003 0.002 0.002 0.002 0.001 0.002 0.003 0.002 0.005 0.006 0.006 0.009 0.003 0.008 0.003 0.004 0.004 0.014 0.007 0.005 0 0.003 0.004 0.004 0.004 0.002 0.002 0.003 0.003 0.005 0.005 0.007 0.003 0.004 0.002 0.005 0.003 0.007 0.009 0.001 0 0.01 0.01 0.004 0.004 0.004 0.003 0.002 0 0.002 0.004 0.004 0.007 0.008 0.005 0.003 0.001 0 0 0 0.003 0.005 0.013 0.02 0.023 0.023 0.022 0.014 0.02 0.01 0.03 0.023 0.004 0.005 0.003 0.001 0.001 0.003 0.002 0.002 0.002 0.003 0.003 0.002 0.005 0.004 0.007 0.004 0.005 0.001 0.003 0.024 0.014 0.015 0.011 0.021 0.023 0.019 0.009 0.009 0.007 0.008 0.008 0.006 0.008 0.005 0.01 0 0.001 0.006 0.002 0 0.007 0.003 0.004 0.002 0.01 0.008 0.008 0.012 0.009 0.017 0.02 0.01 0 0 0 0 0 0 0 0 0 0 0 0 0 0 0 0 0 0 0 0 0 0 0 0 0 0 0 0 0 0 0 0 0 0 0 0 0 0 0 0 0 0 0 0 0 0 0 0 0.003 0.003 0.002 0.003 0 0 0 0 0 0 0 0 0 0 0 0 0 0 0 0 0 0 0 0 0 0 0 0 0 0 0 0 0 0 0 0 0 0 0 0 0 0.001 0 0 0 0 0.001 0.001 0.001 0.001 0.001 0 0 0 0 0 0 0 0 0.001 0 0 0 0 0 0 0 0 0 0 0 0 0 0 0 0 0 0 0 0 0 0 0 0 0 0 0 0 0 0 0 0 0 0 0 0 0 0 0 0 0 0 0 0 0 0 0 0 0 0 0 0 0 0 0.001 0 0 0 0 0 0 0 0.001 0 0 0.001 0.001 0 0 0.001 0.001 0.001 0.001 0 0 0 0 0 0 0 0 0 0 0 0 0 0 0 0 0 0 0 0 0 0 0 0 0 0 0 0 0 0 0.001 0 0 0 0 0 0.001 0.001 0.001 0 0 0.001 0.001 0.001 0 0 0 0 0 0 0 0 0 0 0 0 0 0 0 0 0 0 0 0 0 0 0 0 0 0 0.001 0.001 0.001 0.001 0 0 0 0 0 0 0 0 0 0 0 0 0 0 0 0 0 0 0 0 0 0 0 0 0.001 0 0 
0.011 0 0.002 0.001 0 0.002 0.001 0 0.001 0 0 0 0.001 0.001 0 0 0 0.001 0.002 0.002 0.002 0.002 0.001 0.002 0.001 0 0 0.001 0 0 0 0.005 0.002 0.002 0 0.001 0.001 0.001 0.001 0 0 0.001 0.001 0.001 0 0.001 0.003 0.006 0 0.017 0.071 0.194 0.13 0.096 0.037 0.034 0.011 0.02 0.017 0.019 0.019 0.017 0.014 0.026 0.043 0.039 0.079 0.015 0.014 0.013 0.014 0.012 0.012 0.014 0.015 0.008 0.006 0.003 0.002 0.002 0.001 0 0.001 0.001 0.083 0.363 1 0.288 0.202 0.056 0.035 0.008 0.004 0 0 0.004 0.004 0.003 0.004 0.004 0.004 0 0.004 0 0 0.003 0.003 0.001 0 0.018 0.039 0.095 0.25 0.399 0.407 0.168 0.001 0.001 0.001 0 0.005 0 0 0 0 0.002 0.003 0 0 0.01 0.004 0.004 0.001 0 0.114 0.047 0.058 0.008 0.007 0 0 0 0 0 0 0 0 0 0 0.002 0.001 0.006 0.003 0.002 0.002 0.002 0.001 0.002 0.002 0.001 0.001 0.001 0.001 0.001 0.001 0.002 0.001 0.001 0.002 0.001 0.004 0.002 0.007 0.001 0.003 0.004 0.006 0.004 0.003 0 0.003 0.004 0.004 0.004 0.003 0.003 0.002 0.001 0.002 0.002 0.002 0.001 0.001 0 0.001 0 0 0.001 0 0 0.002 0.003 0.001 0.001 0.002 0 0 0 0 0.001 0.001 0.001 0.001 0.001 0 0 0 0 0 0 0 0.004 0.011 0.011 0.011 0.01 0.007 0.008 0.007 0.014 0.012 0.001 0.002 0.001 0 0 0.001 0.003 0.002 0.002 0.002 0.001 0.002 0.002 0.003 0.005 0.001 0.003 0 0.001 0.009 0.006 0.007 0.003 0.009 0.009 0.009 0.004 0.004 0.004 0.003 0.002 0.003 0.005 0.005 0.004 0 0.001 0.004 0 0 0.018 0.006 0.005 0.009 0.038 0.029 0.03 0.06 0.046 0.087 0.104 0.004 0 0 0 0 0 0 0 0 0 0 0 0 0 0 0 0 0 0 0 0 0 0 0 0 0 0 0 0 0 0 0 0 0 0 0 0 0 0 0 0 0 0 0 0 0 0.001 0.001 0.001 0.002 0.003 0.001 0.003 0.002 0.001 0 0 0 0 0 0 0 0 0 0 0 0 0 0 0 0 0 0 0 0 0 0 0 0 0 0 0 0 0.001 0.001 0.001 0.001 0.001 0.001 0 0 0 0 0 0 0 0 0.002 0 0 0 0 0 0 0 0 0 0.001 0.001 0.001 0.001 0.001 0.001 0.001 0 0 0 0 0 0 0 0 0 0 0 0 0 0 0 0 0 0 0.001 0 0 0 0 0 0 0 0 0 0 0 0 0 0 0 0 0 0 0 0 0 0 0 0 0 0 0 0 0 0 0 0 0 0 0 0 0 0 0 0 0 0 0 0 0 0 0 0 0 0 0 0 0 0 0 0 0 0 0 0 0 0 0 0 0 0 0 0 0 0 0 0 0 0 0 0 0 0 0 0 0 0 0 0 0 0 0 0 0 0 0 0 0 0 0 0 0 0 0 0 0 0 0 0 0 0 0 0 0 0 0 0 0 0 0 0 0 0 0 0 0 0 0 0 0 0 0 0 0 0 0 0 0 0 0 0 0 0 0 0 0 0.001 0.001 0.001 0.001 0.001 0.001 0 0 0 
0.002 0 0.001 0.001 0.001 0.001 0.001 0 0.002 0.002 0.002 0.002 0.001 0.001 0.002 0.002 0.002 0.001 0.001 0.001 0.002 0.001 0.001 0.001 0 0.001 0.001 0.001 0.001 0.001 0 0 0 0 0 0 0.002 0.002 0.001 0.001 0.001 0.002 0.003 0.001 0.001 0.002 0.004 0.006 0 0.052 0.224 0.655 0.418 0.314 0.111 0.097 0.028 0.003 0.003 0.003 0.002 0.001 0.001 0.004 0.007 0.006 0.017 0.003 0.001 0.001 0.003 0.003 0.002 0.002 0.003 0.001 0.001 0 0 0 0 0 0.001 0.001 0.022 0.09 0.278 1 0.046 0.016 0.01 0.001 0.001 0.001 0.001 0.002 0.001 0.002 0.004 0.004 0.002 0 0.001 0 0 0 0.001 0.001 0 0.002 0.007 0.028 0.078 0.116 0.12 0.046 0.001 0.001 0.001 0 0.001 0.001 0.001 0.001 0.001 0.001 0.001 0 0 0.002 0.002 0.002 0.001 0 0.025 0.011 0.008 0.005 0.003 0 0 0 0 0 0 0 0.001 0.001 0 0.001 0.001 0.001 0 0 0 0 0 0 0 0 0 0 0 0 0 0.001 0.001 0.002 0.002 0.002 0.004 0.001 0.002 0.001 0.001 0.001 0.001 0 0 0 0.004 0.003 0.002 0.002 0.001 0.002 0.002 0.002 0.002 0.002 0.001 0 0 0 0 0 0 0 0 0 0.002 0.002 0.001 0 0.001 0 0 0 0 0 0 0.001 0.002 0 0.001 0 0 0 0 0 0 0.002 0.002 0.002 0.002 0.001 0 0.001 0.004 0.002 0.001 0 0 0 0 0 0 0 0 0 0 0 0.001 0.001 0 0 0 0 0 0.002 0.002 0.002 0.002 0.001 0.002 0.002 0.002 0.002 0.002 0.002 0.002 0.002 0.002 0.002 0.002 0 0 0 0.001 0 0 0.004 0.002 0.002 0.002 0.006 0.005 0.008 0.014 0.01 0.017 0.018 0.002 0 0 0 0 0 0 0 0 0 0 0 0 0 0 0 0 0 0 0 0 0 0 0 0 0 0 0 0 0 0 0 0 0 0 0 0 0 0 0 0 0 0 0 0 0 0 0 0 0 0.001 0 0 0 0 0 0 0 0 0 0 0 0 0 0 0 0 0 0 0 0 0 0 0 0 0 0 0 0 0 0 0 0 0 0 0 0 0 0 0 0 0 0 0 0 0 0 0 0 0 0 0 0 0 0 0 0 0 0 0 0 0 0 0 0 0 0 0 0 0 0 0 0 0 0 0 0 0 0 0 0 0 0 0 0 0 0 0 0 0 0 0 0 0 0 0 0 0 0 0 0 0 0 0 0 0 0 0 0 0 0 0 0 0 0 0 0 0 0 0 0 0 0 0 0 0 0 0 0 0 0 0 0 0 0 0 0 0 0 0 0 0 0 0 0 0 0 0 0 0 0 0 0 0 0 0 0 0 0 0 0 0 0 0 0 0 0 0 0 0 0 0 0 0 0 0 0 0 0 0 0 0 0 0 0 0 0 0 0 0 0 0 0 0 0 0 0 0 0 0 0 0 0 0 0 0 0 0 0 0 0 0 0 0 0 0 0 0 0 0 0 0 0 0 0 0 0 0 0 0 0 0.001 0 
0.029 0 0.002 0.002 0.002 0.002 0.002 0.003 0.002 0.002 0 0.001 0.002 0.002 0.002 0.002 0.001 0.003 0.003 0.004 0.004 0.003 0.003 0.004 0.002 0.001 0.002 0.002 0.003 0.001 0 0.009 0.003 0.003 0 0.001 0.003 0.002 0.002 0.002 0 0.003 0.003 0.002 0.001 0.004 0 0 0 0.001 0.013 0.032 0.026 0.02 0.005 0.006 0.001 0.102 0.083 0.05 0.04 0.026 0.008 0.006 0.007 0.005 0.01 0.006 0.023 0.032 0.041 0.046 0.033 0.036 0.07 0.028 0.021 0.016 0.015 0.014 0.006 0.002 0.013 0.005 0.151 0.558 0.15 0.048 1 0.34 0.23 0.072 0.019 0.007 0.007 0.007 0.003 0.006 0.004 0.005 0.004 0.001 0.004 0 0 0.002 0.012 0.006 0.002 0.001 0.001 0.014 0.034 0.055 0.062 0.026 0.004 0.007 0.005 0.005 0.018 0.004 0.002 0.004 0.009 0.013 0.015 0.005 0.004 0.034 0.017 0.015 0.006 0.001 0.015 0.007 0.005 0.001 0.001 0 0 0 0.001 0.001 0 0.001 0.002 0 0 0.004 0.004 0.007 0.002 0.002 0.002 0.002 0.002 0.001 0.001 0.002 0 0 0 0 0.002 0.003 0.002 0.002 0.003 0.003 0.01 0.005 0.011 0.002 0.004 0.007 0.017 0.012 0.01 0 0.003 0.005 0.002 0.002 0.003 0.001 0.001 0.001 0.005 0.005 0.005 0.001 0.001 0.002 0.003 0.004 0.006 0.006 0.003 0 0.01 0.01 0.001 0.007 0.009 0.004 0.004 0.002 0.002 0.003 0.002 0.005 0.005 0.003 0.003 0 0 0 0 0.004 0.007 0.016 0.022 0.028 0.029 0.026 0.017 0.019 0.014 0.038 0.031 0.004 0.005 0.002 0 0 0.004 0.002 0.002 0.002 0.003 0.003 0.002 0.001 0.003 0.017 0.004 0.014 0.004 0.008 0.034 0.026 0.024 0.012 0.025 0.025 0.02 0.014 0.01 0.012 0.011 0.01 0.007 0.011 0.012 0.015 0.001 0.002 0.002 0.001 0.001 0.004 0 0.002 0 0.004 0.004 0.005 0.007 0.004 0.01 0.012 0.018 0 0 0 0 0 0 0 0 0 0 0 0 0 0 0 0 0 0 0 0 0 0 0 0 0 0 0 0 0 0 0 0 0 0 0 0 0 0 0 0 0 0 0 0 0 0 0 0 0.002 0.002 0.001 0.003 0.001 0 0 0 0 0 0 0 0 0 0 0 0 0 0 0 0 0 0 0 0 0 0 0 0 0 0 0 0 0 0 0 0.002 0 0 0 0.002 0.002 0 0 0 0 0.001 0.001 0.001 0.001 0.001 0 0.001 0.002 0.001 0.001 0.001 0.001 0 0 0 0 0 0 0 0 0 0 0 0 0 0 0 0 0 0 0 0 0 0 0 0 0 0 0 0 0 0 0 0 0 0 0 0 0 0 0 0 0 0 0 0 0 0 0 0 0 0 0 0 0 0 0 0 0 0 0 0 0 0 0 0 0 0 0 0 0 0 0 0.001 0.001 0 0 0 0 0 0 0 0 0 0 0 0 0 0 0 0 0 0 0 0 0 0 0 0 0 0 0 0 0 0 0 0 0 0 0 0 0 0 0 0 0 0 0 0 0 0 0 0 0 0 0 0 0 0 0 0 0 0 0 0 0 0 0 0 0 0 0 0 0 0 0 0 0 0 0 0 0 0 0 0 0 0 0 0 0 0 0 0 0 0 0 0 0 0 0 0 0 0 0 0 0 0.004 0 
0.1 0.001 0.022 0.02 0.015 0.015 0.008 0.011 0.018 0.015 0.007 0.005 0.018 0.015 0.009 0.007 0.007 0.011 0.021 0.018 0.017 0.018 0.013 0.009 0.01 0.006 0.009 0.011 0.007 0.003 0.002 0.025 0.009 0.006 0.004 0.006 0.008 0.012 0.017 0.004 0.001 0.016 0.013 0.011 0.003 0.014 0.004 0.002 0 0.001 0.003 0.008 0.008 0.006 0.002 0.002 0.005 0.31 0.265 0.17 0.134 0.096 0.044 0.013 0.021 0.011 0.006 0.019 0.071 0.099 0.133 0.144 0.105 0.112 0.196 0.059 0.047 0.017 0.015 0.013 0.01 0.005 0.03 0.011 0.04 0.173 0.044 0.012 0.29 1 0.673 0.225 0.049 0.022 0.014 0.019 0.02 0.018 0.019 0.018 0.015 0.009 0.02 0 0 0.014 0.035 0.014 0.006 0.001 0.005 0.01 0.015 0.021 0.02 0.01 0.009 0.014 0.009 0.01 0.053 0.011 0.003 0.007 0.018 0.025 0.033 0.011 0.01 0.094 0.053 0.051 0.017 0.01 0.006 0.004 0.004 0.001 0.001 0 0 0.002 0.001 0 0.003 0.005 0.011 0.007 0.009 0.013 0.016 0.023 0.014 0.008 0.016 0.018 0.008 0.01 0.016 0.011 0.006 0.007 0.001 0 0.007 0.01 0.008 0.016 0.019 0.021 0.03 0.016 0.039 0.013 0.013 0.019 0.06 0.029 0.017 0 0.021 0.023 0.018 0.019 0.013 0.01 0.015 0.015 0.012 0.014 0.014 0.012 0.015 0.015 0.013 0.013 0.021 0.025 0.007 0.005 0.038 0.035 0.013 0.012 0.014 0.011 0.012 0.01 0.008 0.017 0.013 0.025 0.02 0.015 0.013 0.007 0.006 0.001 0.001 0.01 0.019 0.048 0.079 0.092 0.096 0.088 0.07 0.067 0.048 0.122 0.091 0.021 0.024 0.008 0.007 0.009 0.016 0.02 0.018 0.016 0.021 0.02 0.016 0.014 0.022 0.055 0.018 0.044 0.008 0.014 0.095 0.072 0.068 0.045 0.086 0.087 0.071 0.048 0.039 0.03 0.031 0.026 0.026 0.024 0.025 0.034 0.005 0.002 0.005 0.009 0.003 0.009 0.002 0.001 0.001 0.005 0 0.001 0.004 0.006 0.006 0.006 0.054 0 0 0 0 0 0 0 0 0 0 0 0 0 0 0 0 0 0 0 0 0 0 0 0 0 0 0 0 0 0 0 0 0 0.001 0.003 0 0 0 0 0 0 0 0 0 0 0.003 0.005 0.009 0.018 0.017 0.015 0.023 0.015 0.005 0.003 0.003 0.002 0.002 0.002 0.002 0.001 0.001 0.001 0.001 0 0 0 0 0 0 0.001 0.002 0.001 0.001 0.001 0.001 0.001 0 0 0.001 0.001 0 0.003 0.004 0.009 0.006 0.003 0.001 0.006 0.012 0.003 0.002 0.007 0.005 0.006 0.004 0.006 0.006 0.005 0.007 0.002 0.004 0.002 0.008 0.007 0.003 0.002 0.008 0.004 0.003 0.003 0.003 0.001 0 0 0 0 0.001 0 0 0 0 0 0 0 0 0.001 0 0 0 0 0.003 0.001 0.001 0 0 0 0 0 0 0 0 0 0 0 0 0 0 0.001 0 0 0 0 0 0 0 0 0 0 0 0 0 0 0 0 0 0 0 0.002 0.002 0.001 0 0 0.001 0 0 0 0.004 0.004 0.003 0.003 0.002 0.003 0.002 0.002 0 0 0 0 0 0 0 0 0 0 0 0 0.001 0.001 0 0 0 0 0 0 0 0 0 0 0 0 0 0 0 0 0 0 0 0.001 0.001 0.001 0.001 0.001 0.001 0.001 0 0.001 0.001 0 0 0 0 0 0 0 0 0 0 0 0 0 0 0.001 0 0.001 0 0 0.001 0 0.001 0.001 0.001 0.001 0.001 0.001 0 0 0.001 0 0 0 0 0.001 0 0 0 0 0 0 0 0 0 0 0 0 0 0 0 0 0.001 0.006 0.001 
0.079 0.001 0.006 0.007 0.006 0.008 0.004 0.002 0.01 0.008 0.004 0.001 0.008 0.007 0.005 0.002 0.003 0.007 0.011 0.01 0.009 0.01 0.007 0.006 0.004 0.002 0.003 0.006 0.003 0.002 0 0.016 0.005 0.004 0.002 0.005 0.007 0.007 0.01 0.004 0.002 0.01 0.008 0.001 0.001 0.009 0.004 0.001 0 0.002 0.003 0.004 0.004 0.003 0.002 0.002 0.002 0.219 0.187 0.113 0.089 0.062 0.018 0.006 0.012 0.009 0.006 0.014 0.054 0.075 0.096 0.103 0.073 0.086 0.154 0.054 0.043 0.013 0.008 0.01 0.005 0.002 0.024 0.013 0.026 0.117 0.032 0.006 0.209 0.683 1 0.349 0.088 0.034 0.033 0.02 0.017 0.019 0.017 0.018 0.016 0.004 0.018 0 0 0.029 0.058 0.023 0.006 0 0.001 0.003 0.009 0.012 0.018 0.009 0.008 0.012 0.011 0.006 0.045 0.006 0 0.003 0.012 0.016 0.023 0.015 0.011 0.064 0.033 0.03 0.008 0.001 0.008 0.002 0.005 0.001 0.001 0 0 0.001 0.001 0.001 0.001 0.001 0.003 0.002 0.004 0.009 0.009 0.01 0.004 0.001 0.003 0.003 0.002 0.003 0.003 0.003 0.001 0.001 0.001 0.001 0.002 0.005 0.007 0.012 0.01 0.01 0.024 0.015 0.031 0.014 0.016 0.02 0.042 0.023 0.015 0 0.017 0.019 0.015 0.016 0.01 0.01 0.009 0.009 0.008 0.008 0.01 0.007 0.012 0.014 0.015 0.018 0.023 0.025 0.005 0.006 0.034 0.033 0.013 0.009 0.009 0.008 0.011 0.004 0.011 0.011 0.011 0.022 0.017 0.012 0.006 0.008 0.006 0.005 0.005 0.007 0.014 0.039 0.064 0.075 0.076 0.07 0.046 0.049 0.032 0.095 0.069 0.006 0.008 0.005 0.002 0.003 0.005 0.006 0.005 0.004 0.007 0.006 0.008 0.004 0.005 0.028 0.015 0.028 0.007 0.013 0.069 0.05 0.057 0.037 0.068 0.067 0.062 0.031 0.033 0.03 0.024 0.016 0.019 0.016 0.012 0.02 0.002 0 0 0 0 0.003 0.001 0 0 0.001 0 0 0.002 0.002 0.004 0.004 0.037 0 0 0 0 0 0 0 0 0 0 0 0 0 0 0 0.001 0.001 0.001 0.001 0 0 0.001 0 0 0 0 0 0 0.001 0 0 0 0 0.001 0.001 0.001 0 0 0 0 0 0 0 0 0 0 0.002 0.006 0.006 0.006 0.006 0.005 0.006 0.001 0.002 0.001 0 0 0 0 0 0 0 0 0 0 0 0.001 0.001 0.001 0.001 0.001 0 0.001 0 0 0 0 0 0.001 0 0.001 0.002 0.003 0.005 0.003 0.003 0.002 0.002 0.003 0.001 0.001 0.002 0.002 0.002 0.001 0.001 0.001 0.001 0.002 0.001 0.001 0 0.002 0.001 0 0 0.001 0.002 0.002 0.002 0.002 0.001 0 0 0 0 0.001 0 0 0 0 0 0 0 0 0 0 0 0 0 0 0 0 0 0 0 0 0 0 0 0 0 0 0 0 0 0 0 0 0 0 0 0 0 0 0 0 0 0 0 0 0 0 0.001 0 0 0.001 0.001 0.001 0 0 0 0.001 0 0 0 0.001 0.001 0.001 0.001 0.001 0.001 0.001 0.001 0.001 0 0 0 0 0 0 0 0 0 0 0 0 0 0 0 0 0 0 0 0 0 0 0 0 0 0 0 0 0 0 0 0 0.001 0.001 0.001 0.001 0.001 0.001 0.001 0.001 0.001 0 0 0 0 0 0 0 0 0 0 0 0 0 0 0 0 0 0 0 0 0.001 0.001 0 0 0.001 0.001 0.001 0.001 0.001 0.001 0 0 0 0 0 0 0 0 0 0 0 0 0 0 0 0 0 0 0 0 0.001 0.001 0.001 0.011 0 
0.031 0 0.005 0.005 0.005 0.002 0.004 0.002 0.009 0.005 0.004 0.001 0.008 0.006 0.004 0.005 0.006 0.008 0.012 0.011 0.009 0.01 0.008 0.004 0.003 0.001 0.003 0.005 0.002 0.002 0.002 0.015 0.002 0.002 0.001 0.004 0.005 0.016 0.01 0.007 0.005 0.009 0.007 0.006 0.002 0.01 0.005 0.006 0 0 0 0.001 0.001 0.001 0.001 0.001 0.008 0.066 0.055 0.034 0.025 0.018 0.002 0 0.002 0.001 0.001 0.006 0.018 0.023 0.031 0.036 0.03 0.032 0.044 0.02 0.017 0.005 0.005 0.005 0.001 0 0.009 0.003 0.008 0.031 0.005 0.001 0.055 0.179 0.282 1 0.251 0.109 0.088 0.048 0.032 0.041 0.032 0.033 0.035 0.015 0.04 0 0 0.059 0.17 0.089 0.032 0 0 0 0 0.002 0.003 0.004 0.002 0.004 0.002 0.004 0.015 0.001 0.001 0.001 0.004 0.006 0.006 0.003 0.002 0.028 0.014 0.013 0.003 0.001 0.002 0 0 0 0 0 0 0 0 0 0 0.001 0.002 0.002 0.001 0.002 0.003 0.006 0.004 0.002 0.003 0.004 0.001 0 0.003 0.002 0 0 0 0 0.001 0.002 0.003 0.009 0.012 0.012 0.021 0.019 0.024 0.012 0.007 0.007 0.015 0.01 0.009 0 0.025 0.028 0.015 0.018 0.013 0.009 0.008 0.007 0.006 0.005 0.004 0.004 0.005 0.005 0.006 0.005 0.007 0.01 0.003 0.004 0.013 0.014 0.004 0.005 0.003 0.002 0.003 0.002 0.003 0.003 0.004 0.008 0.005 0.004 0.003 0.004 0.003 0.002 0 0.001 0.002 0.019 0.031 0.033 0.035 0.036 0.024 0.022 0.026 0.035 0.025 0.004 0.006 0.006 0.001 0.002 0.007 0.004 0.003 0.005 0.006 0.009 0.005 0.005 0.005 0.008 0.003 0.005 0.009 0.011 0.027 0.018 0.023 0.016 0.031 0.031 0.029 0.011 0.016 0.013 0.016 0.016 0.009 0.01 0.008 0.008 0 0.001 0.003 0 0 0.003 0.001 0.002 0.001 0.003 0.003 0.003 0.005 0.004 0.005 0.005 0.019 0 0 0 0 0 0.001 0.001 0 0 0.001 0.001 0 0 0 0.001 0.001 0.001 0 0.001 0.001 0.001 0 0 0 0 0 0 0 0 0 0 0 0 0 0.001 0.001 0 0 0.001 0.001 0 0 0 0 0 0 0 0.003 0.005 0.005 0.004 0.005 0.003 0 0 0 0 0 0 0 0 0 0 0 0 0 0 0 0 0 0 0 0 0 0 0 0 0 0 0 0 0 0.001 0 0.003 0.001 0.001 0.001 0.001 0.003 0.002 0.002 0.002 0.001 0.002 0.002 0.001 0.001 0 0.002 0.001 0.001 0 0.003 0.002 0.002 0.003 0.003 0.002 0 0 0 0 0 0 0 0 0 0 0 0 0 0 0 0 0 0 0 0 0 0 0 0 0 0 0 0 0 0 0 0 0 0 0 0 0 0 0 0 0 0 0 0 0 0 0 0 0 0 0 0 0 0 0 0 0 0 0 0 0.001 0 0 0 0 0 0 0 0.001 0.001 0 0 0 0 0 0 0 0 0 0 0 0 0 0 0 0 0 0 0 0 0 0 0 0 0 0 0 0 0 0 0 0 0 0 0 0 0 0 0 0 0 0 0 0 0 0 0 0 0 0 0 0 0 0 0.001 0 0 0 0 0 0 0 0 0 0 0 0 0 0 0 0 0 0 0 0 0 0 0 0 0 0 0 0 0 0 0 0 0 0 0 0 0 0 0 0 0 0 0 0 0 0 0.002 0 
0.025 0.004 0.018 0.02 0.012 0.02 0.016 0.01 0.027 0.022 0.011 0.008 0.027 0.016 0.015 0.014 0.015 0.021 0.031 0.038 0.032 0.031 0.019 0.019 0.018 0.007 0.008 0.013 0.008 0.005 0.003 0.021 0.004 0.003 0.014 0.026 0.041 0.073 0.039 0.009 0.005 0.029 0.023 0.02 0.003 0.02 0.01 0.011 0 0 0.004 0.007 0.005 0.004 0.009 0.016 0.041 0.031 0.031 0.025 0.019 0.012 0.004 0.003 0.002 0.001 0 0.001 0.009 0.013 0.015 0.02 0.02 0.025 0.026 0.008 0.009 0.004 0.004 0.004 0.001 0 0.004 0.001 0.006 0.026 0.006 0.004 0.035 0.09 0.114 0.349 1 0.44 0.347 0.188 0.138 0.159 0.11 0.115 0.137 0.062 0.155 0 0 0.216 0.624 0.286 0.077 0 0 0.001 0.001 0.001 0.001 0 0.002 0.003 0.002 0.002 0.011 0.002 0.001 0.001 0.004 0.009 0.012 0.005 0.005 0.025 0.017 0.014 0.003 0.001 0.001 0 0 0 0 0 0 0.002 0.005 0.003 0.002 0.007 0.011 0.009 0.012 0.019 0.009 0.008 0.008 0.007 0.011 0.011 0.007 0.006 0.008 0.005 0.003 0.004 0.004 0.003 0.009 0.015 0.012 0.027 0.02 0.021 0.03 0.089 0.057 0.035 0.014 0.016 0.025 0.021 0.016 0 0.088 0.107 0.093 0.096 0.062 0.044 0.036 0.031 0.029 0.024 0.021 0.007 0.006 0.006 0.006 0.007 0.008 0.01 0.004 0.002 0.014 0.012 0.003 0.003 0.003 0.003 0.004 0.003 0.002 0.006 0.003 0.009 0.011 0.008 0.011 0.003 0.002 0.001 0.001 0.005 0.01 0.019 0.034 0.035 0.038 0.037 0.022 0.023 0.037 0.026 0.017 0.007 0.008 0.011 0.005 0.006 0.022 0.017 0.013 0.014 0.022 0.024 0.019 0.016 0.019 0.012 0.005 0.011 0.006 0.013 0.025 0.014 0.02 0.014 0.033 0.037 0.026 0.018 0.02 0.013 0.012 0.009 0.009 0.008 0.006 0.007 0 0.002 0.004 0 0 0.006 0.004 0 0 0.001 0 0 0.001 0.001 0 0 0.021 0 0 0.001 0.001 0 0.001 0.001 0 0 0.001 0.001 0 0 0 0.001 0.001 0.001 0.001 0.001 0 0.001 0 0 0 0 0 0 0 0.003 0 0 0 0 0.002 0.007 0.001 0.001 0.001 0.001 0.001 0.001 0.001 0.001 0.001 0 0.004 0.007 0.01 0.017 0.016 0.014 0.018 0.012 0.004 0.003 0.004 0.005 0.005 0.003 0.001 0 0 0 0 0 0.003 0.004 0.004 0.003 0.003 0.004 0.002 0 0 0 0 0 0 0 0.001 0.001 0.002 0.006 0.004 0.012 0.006 0.005 0.002 0.002 0.008 0.002 0.002 0.008 0.007 0.008 0.008 0.006 0.005 0.004 0.007 0.003 0.003 0.006 0.008 0.005 0.004 0.002 0.007 0 0 0.001 0.001 0 0 0 0 0 0.002 0.001 0 0 0.001 0.001 0.001 0 0 0.004 0.002 0.001 0 0 0 0 0 0 0 0 0 0 0 0 0 0 0 0 0 0.001 0.001 0.001 0.001 0 0 0.001 0.001 0.001 0.001 0 0 0 0 0 0 0 0 0.001 0.001 0.002 0.004 0.004 0.005 0.004 0.001 0.002 0.002 0 0 0 0.007 0.007 0.003 0.003 0.003 0.003 0.001 0.001 0.001 0.002 0.002 0.001 0.002 0.002 0.001 0.001 0.001 0.001 0.001 0.001 0.001 0.002 0.001 0.001 0.001 0 0.001 0 0 0.001 0.001 0.002 0.002 0.002 0.001 0.002 0.002 0.002 0.002 0 0.001 0.001 0.004 0.003 0.004 0.005 0.003 0.003 0.005 0.004 0.001 0 0 0 0 0 0.001 0.001 0.001 0.001 0.001 0.001 0.001 0.001 0.001 0.003 0.001 0.003 0 0.002 0.004 0.003 0.003 0.003 0.004 0.004 0.004 0.002 0.001 0.001 0.002 0.003 0.002 0 0 0 0 0 0 0 0 0 0 0 0 0 0 0 0 0 0 0 0.002 0.001 0 
0.005 0 0.005 0.005 0.005 0.006 0.005 0.003 0.009 0.007 0.003 0.002 0.008 0.004 0.005 0.005 0.007 0.008 0.013 0.013 0.014 0.01 0.007 0.009 0.004 0.001 0.008 0.004 0.003 0.003 0.001 0.018 0.012 0.006 0.008 0.02 0.026 0.047 0.017 0.003 0.002 0.015 0.01 0.008 0.002 0.01 0.006 0.003 0 0 0.002 0.002 0.002 0.002 0.004 0.007 0.021 0.008 0.005 0.004 0.004 0.004 0.001 0 0 0 0 0 0.003 0.004 0.004 0.007 0.007 0.006 0.005 0.002 0.002 0.001 0.001 0 0 0 0.002 0.002 0 0.004 0 0.002 0.008 0.023 0.034 0.11 0.361 1 0.776 0.139 0.1 0.111 0.077 0.076 0.086 0.032 0.113 0 0 0.143 0.388 0.196 0.067 0 0 0 0 0 0 0 0.001 0.001 0 0.001 0.005 0 0 0 0 0 0 0 0 0.004 0 0 0 0 0 0 0 0 0 0 0 0.001 0.003 0.002 0.001 0.003 0.004 0.004 0.004 0.006 0.003 0.002 0.001 0 0.001 0.002 0.001 0.001 0.001 0.001 0 0 0 0 0 0.004 0.005 0.016 0.01 0.01 0.019 0.067 0.037 0.02 0.012 0.011 0.009 0.008 0.002 0 0.062 0.074 0.068 0.073 0.055 0.038 0.028 0.027 0.014 0.012 0.011 0.005 0.003 0.003 0.001 0.003 0.004 0.004 0 0 0.005 0.006 0.002 0.002 0 0 0 0 0 0 0.003 0.004 0.007 0.004 0.003 0.001 0.001 0 0 0 0 0.005 0.011 0.011 0.011 0.014 0.009 0.008 0.025 0.006 0.004 0.003 0.003 0.005 0.001 0.001 0.005 0.006 0.004 0.003 0.007 0.006 0.006 0.004 0.004 0.004 0.003 0.004 0.007 0.013 0.004 0.005 0.005 0.004 0.01 0.012 0.008 0.007 0.002 0.003 0.004 0.003 0.002 0.003 0.002 0.001 0 0 0 0 0 0 0 0 0 0 0 0 0 0 0 0 0.009 0 0 0 0 0 0 0 0 0 0 0 0 0 0 0 0 0 0 0 0 0 0 0 0 0 0 0 0 0 0 0 0 0 0 0 0 0 0 0 0 0 0 0 0 0 0 0 0.004 0.004 0.006 0.004 0.004 0.004 0.003 0 0 0 0 0 0 0 0 0 0 0 0 0 0 0 0 0 0 0 0 0 0 0 0 0 0 0 0 0 0 0.001 0 0 0.001 0.001 0.001 0.001 0.001 0.001 0 0 0 0 0 0 0.001 0 0 0 0.001 0.001 0 0.001 0.002 0.001 0 0 0 0 0 0 0 0 0 0 0 0 0 0 0 0 0 0 0 0 0 0 0 0 0 0 0 0 0 0 0 0 0 0 0 0 0 0 0 0 0 0 0 0 0 0 0 0 0 0 0 0 0 0 0 0 0 0 0 0 0 0 0 0 0 0 0 0 0 0 0 0 0 0 0 0 0 0 0 0 0 0 0 0 0 0 0 0 0 0 0 0 0 0 0 0 0 0 0 0 0 0 0 0 0 0 0 0 0 0 0 0 0 0 0 0 0 0 0 0 0 0 0 0 0 0 0 0 0 0 0 0 0 0 0 0 0 0 0 0 0 0 0 0 0 0 0 0 0 0 0 0 0 0 0 0 0 0 0 0 0 0 0 0 0 0 0 0 0 0 0 0.001 0 
0.001 0.001 0.003 0.003 0.002 0.001 0.002 0.002 0.009 0.008 0.005 0.003 0.009 0.004 0.005 0.003 0.005 0.009 0.011 0.011 0.011 0.01 0.008 0.006 0.005 0.002 0.002 0.005 0.003 0.001 0.001 0.006 0.004 0.002 0.004 0.006 0.014 0.024 0.012 0.003 0.001 0.012 0.009 0.008 0.003 0.007 0.006 0.004 0 0 0.001 0 0 0 0 0.002 0.009 0.004 0.004 0.005 0.003 0.002 0 0 0 0 0 0 0.001 0.002 0.003 0.003 0.001 0.001 0.002 0.001 0 0 0 0 0 0 0 0 0.001 0.005 0.003 0.001 0.007 0.013 0.016 0.069 0.177 0.532 1 0.061 0.047 0.057 0.036 0.035 0.046 0.016 0.057 0 0 0.06 0.179 0.101 0.037 0 0 0 0.001 0.001 0.001 0 0 0 0 0 0 0 0 0 0 0 0 0 0 0 0 0 0 0 0 0 0 0 0 0 0 0 0 0 0 0.001 0.002 0.001 0 0.001 0 0 0.001 0 0.002 0.001 0 0.003 0.003 0.002 0 0.001 0.001 0 0.003 0.002 0.003 0.007 0.006 0.006 0.008 0.025 0.022 0.008 0.005 0.003 0.005 0.002 0.001 0 0.026 0.033 0.029 0.032 0.018 0.015 0.013 0.011 0.011 0.006 0.005 0.001 0.002 0.001 0.001 0.001 0.001 0.001 0 0.001 0.001 0.001 0 0.001 0 0.001 0.001 0.001 0.001 0.001 0.001 0.001 0.002 0.002 0.001 0 0 0 0 0 0.001 0.003 0.006 0.006 0.006 0.008 0.003 0.003 0.011 0.001 0.002 0.002 0.002 0.003 0.003 0.003 0.006 0.004 0.004 0.002 0.004 0.005 0.001 0.003 0.003 0.001 0.001 0.001 0.002 0.003 0 0 0.001 0 0.007 0.008 0.006 0.004 0.003 0.002 0 0 0 0 0 0 0.001 0 0 0.001 0 0 0 0 0 0 0 0 0 0 0 0 0.004 0 0.001 0 0 0 0.001 0.001 0 0 0.001 0.001 0 0 0 0 0.001 0.001 0.001 0.001 0 0.001 0.001 0 0 0.001 0.001 0 0 0 0 0 0 0.001 0.001 0.001 0.001 0 0 0.001 0 0 0 0.001 0.001 0.001 0 0 0 0.001 0.002 0 0.004 0.001 0 0 0 0 0 0 0 0 0 0 0 0 0 0 0 0 0.001 0.001 0 0 0.001 0.001 0.001 0.001 0.001 0.001 0 0 0 0.001 0.001 0.001 0.001 0 0 0.001 0.001 0 0 0.001 0.001 0.001 0.001 0.002 0.001 0 0.001 0 0 0 0.001 0.001 0.001 0 0 0 0 0 0 0 0.001 0.001 0.001 0.001 0.001 0 0 0 0 0 0 0 0 0.001 0 0 0 0 0 0 0 0 0 0 0 0.001 0.001 0 0.001 0.001 0.001 0 0 0 0 0 0 0 0 0 0 0 0 0 0 0 0 0 0 0.001 0 0.001 0.001 0.001 0.001 0 0.001 0.001 0 0 0 0 0 0 0.001 0.001 0 0 0 0 0.001 0.001 0.001 0 0 0 0 0 0 0 0 0 0 0 0 0 0 0 0 0 0 0 0 0 0 0 0 0 0 0 0 0 0 0 0.001 0.001 0.001 0.001 0.001 0.001 0 0.001 0.001 0.001 0.001 0 0 0 0.001 0.001 0.001 0.001 0.001 0.001 0.001 0.001 0 0 0.001 0 0 0 0 0 0.001 0 0 0 0.001 0.001 0.001 0 0.001 0 0 0 0 0 0 0 0 0 0 0 0 0 0 0 0 0 0 0 0 0 0 0 0 0 0 
0.035 0.002 0.036 0.039 0.04 0.031 0.028 0.021 0.093 0.073 0.022 0.031 0.081 0.052 0.046 0.04 0.042 0.068 0.11 0.108 0.109 0.096 0.063 0.071 0.056 0.02 0.034 0.052 0.036 0.025 0.017 0.069 0.021 0.017 0.049 0.097 0.154 0.298 0.114 0.043 0.022 0.09 0.08 0.06 0.021 0.074 0.049 0.056 0 0.003 0.016 0.006 0.008 0.01 0.023 0.046 0.158 0.019 0.023 0.021 0.014 0.01 0.003 0.001 0.002 0.002 0.001 0.001 0.009 0.016 0.02 0.021 0.026 0.036 0.022 0.012 0.016 0.007 0.006 0.006 0.004 0.002 0.011 0.006 0.001 0.005 0.001 0.003 0.008 0.02 0.024 0.059 0.173 0.132 0.101 1 0.641 0.737 0.467 0.491 0.6 0.216 0.701 0 0 0.293 0.292 0.156 0.061 0 0 0 0 0.001 0.001 0.001 0.002 0.004 0.003 0.002 0.017 0.005 0.002 0.002 0.01 0.011 0.011 0.007 0.005 0.028 0.014 0.012 0.005 0 0.002 0 0 0 0 0 0 0.008 0.009 0.006 0.003 0.015 0.025 0.02 0.021 0.029 0.007 0.011 0.014 0.009 0.018 0.019 0.01 0.012 0.023 0.019 0.008 0.004 0.002 0 0.014 0.042 0.032 0.095 0.081 0.086 0.122 0.381 0.245 0.119 0.056 0.057 0.056 0.039 0.021 0 0.362 0.426 0.376 0.396 0.288 0.202 0.14 0.129 0.105 0.072 0.055 0.026 0.02 0.017 0.017 0.018 0.02 0.031 0.015 0.011 0.031 0.028 0.009 0.013 0.009 0.012 0.013 0.005 0.007 0.016 0.012 0.028 0.036 0.026 0.035 0.014 0.013 0.007 0.006 0.013 0.025 0.048 0.073 0.079 0.082 0.094 0.067 0.042 0.138 0.037 0.028 0.003 0.005 0.02 0.022 0.024 0.062 0.042 0.034 0.033 0.047 0.059 0.034 0.036 0.033 0.012 0.006 0.01 0.026 0.05 0.028 0.028 0.035 0.031 0.08 0.091 0.077 0.027 0.034 0.027 0.023 0.019 0.022 0.019 0.018 0.015 0.004 0.001 0.006 0.003 0.001 0.005 0.002 0 0 0.005 0 0 0.002 0.005 0.001 0.002 0.036 0 0.001 0 0 0 0.001 0.001 0 0 0.001 0.001 0.001 0 0.001 0.001 0.001 0.001 0.001 0.001 0.001 0 0.001 0.001 0.001 0.001 0.001 0.001 0 0.003 0 0 0 0.001 0.003 0.006 0 0 0 0 0 0 0 0 0 0 0.004 0.011 0.022 0.039 0.036 0.027 0.032 0.019 0.005 0.004 0.004 0.003 0.001 0.001 0 0 0 0 0 0 0 0 0 0.001 0.001 0.002 0.003 0 0 0 0 0 0 0 0.002 0.002 0.002 0.008 0.008 0.031 0.013 0.012 0.009 0.01 0.021 0.006 0.005 0.015 0.009 0.016 0.009 0.012 0.014 0.006 0.013 0.009 0.01 0.009 0.011 0.01 0.005 0.007 0.014 0.004 0 0.001 0.001 0 0 0 0 0 0 0 0 0 0 0 0 0 0 0.001 0 0 0 0 0 0 0 0 0 0 0 0 0 0 0 0 0 0 0 0 0 0 0 0 0 0 0.001 0.001 0 0.001 0.001 0.001 0.001 0.001 0 0.001 0.001 0.001 0 0 0.002 0.004 0.003 0.005 0.005 0.005 0.003 0.002 0 0 0.008 0.008 0.004 0.004 0.003 0.003 0.002 0.001 0.001 0.001 0.001 0.001 0.001 0 0 0 0 0 0 0 0.001 0.001 0 0 0 0 0 0 0 0 0 0 0 0 0 0 0 0 0 0 0.001 0.003 0.004 0.004 0.004 0.004 0.004 0.002 0.003 0.002 0.001 0 0 0 0.001 0.001 0.001 0 0 0 0.001 0.001 0 0 0.001 0.001 0 0.001 0 0.001 0.001 0.001 0.001 0.001 0.004 0.004 0.003 0.002 0.002 0.001 0.001 0.001 0.001 0 0 0 0 0 0 0 0 0 0 0 0 0 0 0 0 0 0 0 0.002 0.003 0.002 
0.055 0.003 0.064 0.07 0.067 0.05 0.046 0.039 0.141 0.113 0.043 0.051 0.129 0.087 0.07 0.061 0.073 0.124 0.18 0.189 0.196 0.16 0.121 0.122 0.083 0.035 0.05 0.063 0.04 0.038 0.02 0.083 0.031 0.022 0.074 0.135 0.214 0.478 0.205 0.053 0.033 0.159 0.138 0.108 0.031 0.124 0.063 0.075 0 0.001 0.012 0.007 0.009 0.009 0.018 0.045 0.161 0.028 0.037 0.036 0.034 0.033 0.008 0.004 0.005 0.004 0.002 0.004 0.022 0.026 0.035 0.033 0.04 0.055 0.031 0.01 0.01 0.003 0.002 0.002 0 0 0.014 0.006 0 0.008 0.004 0.006 0.008 0.021 0.023 0.061 0.144 0.1 0.082 0.663 1 0.756 0.494 0.514 0.591 0.242 0.768 0 0 0.268 0.239 0.127 0.04 0 0 0 0 0.002 0.002 0 0.005 0.005 0.005 0.005 0.015 0.008 0.003 0.004 0.013 0.018 0.021 0.013 0.01 0.045 0.025 0.02 0.008 0.003 0.001 0.002 0.001 0 0 0 0 0.012 0.016 0.012 0.011 0.023 0.042 0.037 0.029 0.049 0.022 0.028 0.032 0.012 0.024 0.038 0.021 0.017 0.031 0.026 0.013 0.01 0.006 0.005 0.024 0.065 0.045 0.155 0.136 0.135 0.164 0.428 0.262 0.134 0.062 0.071 0.082 0.045 0.025 0 0.407 0.498 0.511 0.539 0.39 0.283 0.216 0.197 0.173 0.118 0.09 0.034 0.033 0.025 0.022 0.026 0.039 0.047 0.013 0.014 0.05 0.045 0.021 0.022 0.016 0.014 0.019 0.009 0.008 0.022 0.017 0.049 0.054 0.033 0.054 0.019 0.014 0.007 0.006 0.02 0.04 0.064 0.094 0.102 0.107 0.118 0.073 0.059 0.165 0.057 0.042 0.019 0.026 0.044 0.034 0.044 0.102 0.067 0.059 0.053 0.079 0.098 0.062 0.064 0.055 0.033 0.018 0.029 0.024 0.05 0.051 0.037 0.046 0.041 0.106 0.113 0.09 0.054 0.052 0.044 0.042 0.036 0.043 0.027 0.015 0.017 0.004 0.003 0.013 0.007 0.002 0.012 0.004 0.002 0.002 0.004 0.001 0.001 0.001 0.002 0.001 0 0.065 0 0.001 0.003 0.002 0.001 0.002 0.002 0.001 0.001 0.002 0.002 0 0 0.001 0.002 0.003 0.003 0.004 0.002 0.002 0.002 0.002 0.001 0 0.001 0.001 0 0 0.005 0.003 0.003 0.001 0.002 0.005 0.009 0.004 0.002 0.002 0.002 0.001 0.001 0 0 0 0 0.006 0.018 0.036 0.054 0.057 0.046 0.054 0.034 0.013 0.005 0.005 0.004 0.003 0.002 0.001 0 0 0.001 0.001 0 0 0.001 0.001 0.002 0.001 0.003 0.004 0.001 0 0 0 0 0 0 0.003 0.002 0.003 0.019 0.018 0.044 0.018 0.01 0.016 0.018 0.041 0.011 0.011 0.024 0.018 0.025 0.014 0.021 0.023 0.015 0.026 0.024 0.027 0.017 0.037 0.026 0.012 0.006 0.022 0.007 0.004 0.007 0.006 0.001 0 0 0 0 0.001 0 0 0 0 0 0.001 0 0 0.002 0.002 0.002 0.001 0.001 0.002 0 0.001 0.001 0.001 0 0 0 0 0 0 0 0.001 0 0 0.002 0.002 0.001 0 0.001 0.001 0 0.001 0.001 0.001 0.001 0.001 0 0 0 0.001 0.001 0.001 0.003 0.003 0.004 0.006 0.006 0.009 0.005 0.001 0.001 0.004 0.002 0 0 0.01 0.012 0.005 0.005 0.002 0.003 0.003 0.003 0.003 0.002 0.001 0.001 0.001 0.001 0 0.001 0 0 0 0 0 0 0 0 0 0 0 0 0 0 0.001 0 0 0 0.001 0.001 0 0 0.001 0 0.002 0.004 0.005 0.005 0.005 0.006 0.001 0.002 0.006 0.003 0.001 0 0 0 0 0 0.002 0.001 0.001 0.001 0.002 0.002 0.002 0.001 0.001 0.001 0.001 0.001 0 0.002 0.002 0.002 0.003 0.001 0.006 0.006 0.005 0.002 0.002 0.001 0.001 0 0 0 0 0.001 0 0 0 0 0 0.001 0.001 0 0.001 0.001 0.001 0.001 0.001 0.001 0.001 0.001 0.002 0.003 0.001 
0.064 0.002 0.043 0.047 0.036 0.043 0.035 0.024 0.087 0.062 0.029 0.026 0.079 0.048 0.038 0.034 0.042 0.076 0.113 0.113 0.115 0.099 0.075 0.067 0.052 0.017 0.034 0.034 0.022 0.02 0.015 0.086 0.028 0.023 0.059 0.105 0.162 0.316 0.122 0.045 0.028 0.095 0.087 0.065 0.015 0.092 0.042 0.052 0 0.002 0.014 0.009 0.01 0.009 0.024 0.047 0.175 0.033 0.04 0.038 0.028 0.027 0.007 0.001 0.002 0.001 0.001 0.007 0.023 0.026 0.036 0.04 0.045 0.065 0.036 0.02 0.024 0.006 0.006 0.006 0.005 0.003 0.02 0.009 0.002 0.005 0.002 0.007 0.007 0.017 0.014 0.052 0.145 0.112 0.092 0.683 0.618 1 0.572 0.606 0.765 0.293 0.702 0 0 0.265 0.235 0.111 0.035 0 0 0 0.001 0.001 0 0 0.007 0.013 0.012 0.009 0.034 0.004 0 0.002 0.013 0.017 0.026 0.009 0.008 0.055 0.029 0.026 0.007 0.001 0.001 0 0 0 0 0 0 0.006 0.007 0.004 0.005 0.015 0.028 0.023 0.03 0.041 0.018 0.018 0.02 0.008 0.02 0.023 0.018 0.015 0.02 0.016 0.003 0.005 0.002 0.002 0.013 0.032 0.023 0.11 0.094 0.103 0.133 0.397 0.283 0.136 0.062 0.06 0.074 0.041 0.021 0 0.419 0.491 0.377 0.395 0.295 0.205 0.171 0.15 0.113 0.071 0.054 0.019 0.021 0.016 0.017 0.019 0.019 0.028 0.01 0.01 0.034 0.033 0.016 0.01 0.01 0.011 0.013 0.008 0.004 0.016 0.012 0.031 0.039 0.022 0.023 0.008 0.007 0.002 0.002 0.016 0.029 0.052 0.086 0.096 0.102 0.111 0.082 0.064 0.147 0.067 0.043 0.011 0.014 0.02 0.019 0.025 0.069 0.05 0.039 0.039 0.054 0.065 0.044 0.046 0.041 0.024 0.006 0.021 0.02 0.052 0.056 0.043 0.055 0.032 0.095 0.104 0.092 0.053 0.046 0.038 0.029 0.023 0.023 0.017 0.017 0.023 0.003 0.002 0.005 0.004 0.003 0.005 0.002 0.001 0.002 0.003 0.001 0 0.001 0.003 0.001 0.001 0.059 0 0.001 0 0 0.001 0.001 0.001 0.001 0.001 0.001 0.001 0.001 0 0.001 0.001 0.001 0.001 0.001 0.001 0.001 0.001 0.001 0 0 0 0 0 0 0.004 0.003 0.002 0.001 0.001 0.002 0.003 0.001 0.001 0.001 0.002 0.002 0.001 0.001 0.002 0.001 0.001 0.003 0.008 0.023 0.033 0.038 0.035 0.042 0.022 0.005 0.002 0.003 0.001 0.001 0.001 0 0 0 0 0 0 0.001 0.001 0.001 0.001 0.001 0.002 0.002 0 0 0 0 0 0 0 0.001 0 0.001 0.006 0.006 0.02 0.007 0.005 0.006 0.009 0.019 0.007 0.004 0.011 0.006 0.01 0.008 0.009 0.009 0.006 0.011 0.007 0.009 0.007 0.011 0.008 0.007 0.004 0.009 0.005 0.003 0.005 0.003 0.001 0 0 0 0 0 0 0 0 0 0 0 0 0 0 0 0 0 0 0 0 0 0 0 0 0 0 0 0 0 0 0.001 0 0 0 0 0 0 0 0 0 0 0 0 0 0 0 0 0 0 0 0 0 0 0.001 0.003 0.001 0.005 0.001 0 0 0.001 0.001 0.001 0 0.007 0.007 0.003 0.002 0 0.001 0 0 0.001 0.001 0.001 0 0 0 0 0 0 0 0 0 0 0 0 0 0 0 0 0 0 0 0 0 0 0 0 0 0 0 0 0 0 0 0.002 0.002 0.003 0.004 0.003 0.002 0.004 0.002 0 0 0 0 0 0 0 0 0 0 0 0 0 0 0 0 0 0 0 0.002 0.001 0 0 0 0.004 0.004 0.003 0.001 0 0 0 0 0 0 0 0 0 0 0 0 0 0 0 0 0 0.001 0 0 0 0.001 0.001 0.001 0.001 0.009 0 
0.071 0.003 0.049 0.056 0.042 0.047 0.035 0.025 0.116 0.087 0.036 0.031 0.106 0.058 0.051 0.042 0.044 0.076 0.134 0.124 0.132 0.108 0.072 0.091 0.054 0.019 0.028 0.046 0.029 0.012 0.005 0.112 0.043 0.031 0.055 0.114 0.162 0.275 0.142 0.037 0.021 0.121 0.11 0.082 0.022 0.112 0.089 0.111 0 0.004 0.027 0.013 0.017 0.017 0.044 0.098 0.322 0.03 0.04 0.04 0.039 0.037 0.015 0.003 0.006 0.004 0.002 0.006 0.026 0.032 0.034 0.039 0.049 0.07 0.039 0.025 0.02 0.009 0.006 0.006 0.002 0 0.021 0.012 0.001 0.003 0.001 0.005 0.004 0.018 0.022 0.05 0.129 0.096 0.08 0.534 0.498 0.679 1 0.93 0.623 0.253 0.53 0 0 0.215 0.208 0.096 0.021 0 0.001 0.001 0.001 0.001 0.001 0 0.005 0.007 0.004 0.004 0.026 0.007 0 0.003 0.011 0.013 0.015 0.012 0.009 0.056 0.028 0.026 0.011 0.003 0.002 0 0.001 0.001 0 0 0 0.007 0.009 0.005 0.003 0.016 0.028 0.027 0.032 0.042 0.025 0.023 0.025 0.013 0.022 0.029 0.013 0.014 0.023 0.023 0.008 0.006 0.004 0.002 0.019 0.049 0.039 0.123 0.117 0.13 0.197 0.475 0.403 0.195 0.091 0.096 0.111 0.06 0.037 0 0.62 0.732 0.496 0.495 0.352 0.239 0.173 0.15 0.127 0.096 0.079 0.039 0.038 0.031 0.024 0.029 0.035 0.045 0.011 0.013 0.05 0.045 0.018 0.015 0.01 0.015 0.019 0.008 0.011 0.024 0.016 0.042 0.047 0.039 0.039 0.016 0.012 0.007 0.005 0.014 0.028 0.073 0.127 0.138 0.146 0.161 0.092 0.066 0.222 0.071 0.045 0.021 0.024 0.037 0.023 0.028 0.074 0.056 0.048 0.041 0.064 0.079 0.05 0.045 0.047 0.032 0.015 0.029 0.042 0.073 0.064 0.049 0.061 0.043 0.141 0.156 0.124 0.074 0.063 0.049 0.046 0.036 0.033 0.025 0.018 0.019 0.005 0.003 0.01 0.006 0.001 0.009 0.006 0.001 0.001 0.007 0.003 0.002 0.002 0.005 0.003 0.002 0.085 0 0 0 0 0 0 0 0 0 0 0 0 0 0 0 0 0 0 0 0 0 0 0 0 0 0 0 0 0.003 0 0 0 0.001 0.003 0.007 0 0 0 0 0 0 0 0.001 0 0 0.003 0.011 0.024 0.035 0.042 0.035 0.043 0.024 0.009 0.007 0.006 0.005 0.002 0.002 0.002 0.003 0.003 0.003 0.003 0.004 0.003 0.004 0.004 0.003 0.001 0.003 0.003 0 0 0 0 0 0 0 0.001 0 0 0.009 0.011 0.025 0.012 0.013 0.01 0.013 0.023 0.008 0.006 0.01 0.01 0.013 0.005 0.01 0.012 0.01 0.011 0.006 0.007 0.006 0.018 0.012 0.007 0.008 0.017 0.007 0.005 0.005 0.005 0.001 0 0 0 0 0 0 0 0 0 0 0 0 0 0 0 0 0 0 0.003 0.001 0.001 0.001 0.001 0.001 0.001 0 0 0 0 0 0 0 0 0 0 0 0 0 0 0 0 0 0 0 0 0 0 0 0 0 0 0 0 0.001 0.004 0.002 0.005 0.005 0 0 0.002 0.002 0.002 0 0.004 0.006 0.004 0.004 0.002 0.002 0.002 0.002 0 0 0 0 0 0 0 0 0 0 0 0 0 0 0 0 0 0 0 0 0 0 0 0 0 0 0.001 0 0 0 0.001 0 0.001 0.002 0.003 0.003 0.004 0.004 0.002 0.003 0.004 0.003 0.002 0 0 0 0 0 0 0 0 0 0 0 0 0 0 0 0 0 0 0.001 0 0 0.002 0.001 0.003 0.003 0.003 0.001 0.001 0 0 0 0 0 0 0 0 0 0 0 0 0 0 0 0 0 0 0.001 0 0 0 0.001 0.001 0.008 0 
0.05 0.003 0.04 0.043 0.035 0.03 0.031 0.025 0.097 0.076 0.034 0.031 0.092 0.053 0.037 0.032 0.042 0.075 0.111 0.111 0.116 0.094 0.07 0.07 0.054 0.018 0.037 0.048 0.032 0.021 0.015 0.095 0.035 0.023 0.059 0.103 0.143 0.248 0.113 0.033 0.018 0.092 0.077 0.052 0.017 0.09 0.078 0.094 0 0.005 0.028 0.017 0.022 0.026 0.039 0.069 0.252 0.028 0.037 0.027 0.026 0.025 0.013 0.006 0.007 0.004 0.002 0.006 0.019 0.024 0.031 0.032 0.042 0.052 0.033 0.011 0.017 0.008 0.007 0.007 0.007 0.001 0.016 0.008 0.003 0.009 0.006 0.015 0.013 0.02 0.019 0.035 0.094 0.075 0.062 0.471 0.455 0.636 0.83 1 0.6 0.239 0.491 0 0 0.2 0.165 0.089 0.029 0 0 0 0.001 0.001 0.003 0 0.004 0.005 0.002 0.005 0.019 0.001 0 0 0.005 0.009 0.011 0.009 0.009 0.046 0.025 0.022 0.008 0.002 0.002 0.001 0 0 0 0 0 0.004 0.005 0.004 0.003 0.009 0.026 0.018 0.018 0.027 0.012 0.014 0.021 0.008 0.014 0.023 0.014 0.013 0.021 0.021 0.012 0.007 0.003 0.002 0.022 0.046 0.03 0.106 0.101 0.1 0.171 0.421 0.341 0.17 0.087 0.085 0.091 0.042 0.027 0 0.518 0.622 0.446 0.446 0.321 0.214 0.154 0.139 0.112 0.072 0.054 0.023 0.019 0.019 0.018 0.022 0.026 0.03 0.014 0.011 0.032 0.023 0.006 0.008 0.005 0.009 0.011 0.006 0.006 0.014 0.01 0.03 0.034 0.022 0.033 0.014 0.011 0.005 0.002 0.018 0.029 0.064 0.104 0.112 0.118 0.133 0.08 0.049 0.191 0.053 0.028 0.009 0.013 0.023 0.016 0.019 0.067 0.041 0.036 0.033 0.052 0.068 0.033 0.044 0.038 0.024 0.005 0.019 0.04 0.059 0.046 0.037 0.042 0.028 0.121 0.127 0.107 0.066 0.048 0.033 0.029 0.022 0.027 0.021 0.022 0.025 0.004 0.002 0.006 0.003 0 0.005 0 0.001 0.001 0.002 0.001 0.001 0.002 0.002 0.002 0.002 0.073 0 0.001 0.001 0 0.001 0.001 0.001 0 0 0.001 0.001 0.001 0.001 0.001 0.001 0.001 0.002 0.002 0.001 0.001 0.001 0.002 0.001 0.001 0.001 0.001 0 0 0.002 0.001 0.001 0.002 0.004 0.004 0.005 0.003 0.002 0.002 0.002 0.002 0.002 0 0.002 0.001 0 0.004 0.005 0.022 0.035 0.039 0.026 0.036 0.021 0.005 0.005 0.003 0.003 0.002 0.002 0.002 0 0.002 0.003 0.003 0.001 0 0.002 0.003 0.003 0.003 0.003 0 0 0.001 0.001 0.001 0.001 0 0 0.002 0.002 0.002 0.008 0.008 0.021 0.01 0.006 0.007 0.011 0.027 0.005 0.004 0.015 0.011 0.014 0.008 0.013 0.013 0.008 0.013 0.01 0.01 0.006 0.013 0.008 0.007 0.005 0.013 0.006 0.003 0.003 0.004 0.001 0 0.001 0.001 0 0.001 0 0 0 0 0 0 0 0 0.003 0.001 0.001 0 0 0.003 0.001 0.002 0.001 0.002 0.001 0.001 0 0 0 0 0 0.001 0 0.001 0.002 0.002 0.002 0 0 0 0 0 0 0 0 0 0 0 0 0 0.001 0 0.001 0.001 0.001 0.002 0.003 0.003 0.002 0 0 0.002 0.002 0 0 0.008 0.008 0.005 0.005 0.004 0.004 0.002 0.002 0.002 0.002 0.001 0 0.001 0.001 0 0.001 0.001 0.001 0 0 0.001 0.001 0.001 0 0 0 0 0 0 0 0 0 0.001 0.001 0.001 0.001 0 0 0.001 0 0 0.002 0.003 0.004 0.004 0.004 0.004 0.003 0.003 0.003 0.002 0 0 0 0 0 0 0 0 0 0 0 0 0.001 0 0.002 0 0.002 0 0.001 0.003 0.002 0.001 0.001 0.004 0.004 0.004 0.001 0.001 0 0.001 0.001 0 0.001 0 0.001 0 0 0 0 0 0.001 0.001 0.001 0.001 0.001 0.001 0.001 0.001 0.001 0.001 0.001 0.001 0.004 0.001 
0.058 0.002 0.032 0.034 0.031 0.029 0.025 0.02 0.085 0.066 0.026 0.03 0.083 0.045 0.035 0.034 0.036 0.08 0.121 0.121 0.125 0.107 0.072 0.087 0.058 0.026 0.027 0.043 0.026 0.012 0.007 0.081 0.033 0.024 0.056 0.115 0.155 0.307 0.126 0.04 0.019 0.091 0.087 0.064 0.02 0.091 0.075 0.093 0 0.003 0.008 0.005 0.009 0.01 0.02 0.053 0.195 0.029 0.036 0.036 0.027 0.024 0.008 0.001 0.005 0.002 0.001 0.003 0.019 0.025 0.032 0.031 0.039 0.059 0.03 0.014 0.01 0.003 0.003 0.003 0.001 0 0.022 0.011 0.001 0.003 0.001 0.002 0.005 0.018 0.024 0.056 0.144 0.09 0.066 0.677 0.597 0.921 0.633 0.697 1 0.41 0.666 0 0 0.233 0.244 0.112 0.031 0 0 0 0 0 0 0 0.002 0.004 0.003 0.003 0.019 0.004 0.001 0.005 0.011 0.013 0.019 0.012 0.01 0.046 0.022 0.019 0.005 0.002 0.001 0.001 0.001 0 0 0 0 0.003 0.006 0.004 0.005 0.014 0.023 0.02 0.018 0.028 0.019 0.019 0.013 0.011 0.021 0.019 0.01 0.01 0.021 0.019 0.007 0.006 0.002 0.002 0.015 0.048 0.048 0.116 0.106 0.107 0.139 0.423 0.289 0.141 0.06 0.06 0.067 0.038 0.019 0 0.442 0.532 0.431 0.443 0.301 0.207 0.167 0.149 0.126 0.083 0.064 0.025 0.028 0.027 0.026 0.027 0.032 0.038 0.011 0.01 0.035 0.034 0.019 0.015 0.008 0.015 0.017 0.012 0.013 0.02 0.015 0.039 0.036 0.023 0.033 0.018 0.015 0.006 0.004 0.014 0.031 0.058 0.1 0.105 0.112 0.118 0.079 0.063 0.174 0.059 0.038 0.014 0.015 0.039 0.026 0.03 0.055 0.043 0.038 0.03 0.046 0.053 0.033 0.032 0.034 0.018 0.01 0.014 0.029 0.061 0.058 0.042 0.046 0.032 0.107 0.113 0.102 0.038 0.047 0.031 0.033 0.028 0.034 0.024 0.02 0.018 0.007 0.001 0.009 0.008 0.003 0.009 0 0 0.002 0.005 0.001 0 0 0.002 0 0 0.051 0 0 0 0 0 0.001 0.001 0 0 0.001 0.001 0.001 0.001 0 0 0.001 0.001 0.001 0.001 0 0.001 0.001 0 0.001 0.001 0.001 0.001 0 0.002 0 0 0.001 0.001 0.002 0.004 0.001 0 0 0.001 0 0 0 0 0 0 0.002 0.007 0.02 0.026 0.029 0.026 0.032 0.02 0.009 0.006 0.006 0.004 0.004 0.003 0.001 0.001 0.001 0 0 0 0.003 0.003 0.004 0.004 0.003 0.003 0.004 0.002 0.002 0.001 0.002 0.002 0.001 0.001 0.001 0.001 0.004 0.005 0.004 0.017 0.007 0.007 0.006 0.006 0.017 0.002 0.002 0.012 0.008 0.011 0.007 0.017 0.011 0.006 0.011 0.006 0.008 0.003 0.013 0.011 0.006 0.005 0.007 0.001 0 0 0 0 0 0 0 0 0.002 0 0 0 0.001 0.001 0.001 0.001 0.001 0.002 0 0 0 0 0 0 0 0 0 0 0 0 0 0 0 0 0 0 0 0 0.001 0.001 0.001 0.001 0.001 0.001 0.002 0.002 0.002 0.002 0.002 0 0 0 0.001 0.001 0.001 0.001 0.002 0.002 0.003 0.003 0.005 0.005 0.001 0 0.001 0.001 0 0 0.007 0.007 0.004 0.003 0.003 0.001 0.002 0.002 0.001 0.001 0.001 0 0 0 0.001 0.001 0 0 0 0 0.001 0.001 0.001 0.001 0.001 0 0.001 0 0.001 0.001 0 0 0 0 0 0 0 0 0 0 0.002 0.003 0.004 0.004 0.004 0.004 0.003 0.002 0.004 0.003 0.001 0 0 0 0.001 0.002 0.001 0 0 0 0.001 0.001 0 0.001 0.001 0.002 0 0.001 0 0 0.002 0.002 0.001 0.001 0.003 0.003 0.004 0.001 0.001 0 0.001 0.001 0 0.001 0.001 0.001 0 0.001 0.001 0 0 0 0 0 0 0 0 0 0 0 0 0 0.001 0.004 0.001 
0.02 0 0.02 0.021 0.015 0.017 0.014 0.016 0.036 0.029 0.017 0.016 0.031 0.022 0.012 0.012 0.017 0.025 0.048 0.047 0.052 0.042 0.025 0.03 0.02 0.009 0.01 0.017 0.011 0.004 0.004 0.036 0.015 0.011 0.025 0.049 0.075 0.128 0.05 0.016 0.006 0.037 0.035 0.025 0.01 0.039 0.026 0.028 0 0.003 0.007 0.002 0.004 0.004 0.013 0.019 0.073 0.006 0.006 0.008 0.009 0.011 0.004 0.001 0.001 0.001 0 0 0.005 0.008 0.01 0.007 0.011 0.02 0.008 0.002 0.001 0.001 0.001 0.001 0.001 0 0.008 0.004 0 0.001 0 0.002 0.002 0.008 0.008 0.025 0.066 0.054 0.043 0.306 0.255 0.394 0.272 0.3 0.431 1 0.301 0 0 0.11 0.105 0.045 0.011 0 0 0 0 0 0 0 0 0.002 0.002 0.002 0.005 0.004 0.001 0.001 0.005 0.006 0.008 0.005 0.003 0.018 0.01 0.01 0.003 0 0 0 0 0 0 0 0 0.003 0.005 0.003 0.001 0.006 0.014 0.013 0.013 0.016 0.006 0.003 0.005 0.003 0.012 0.008 0.003 0.006 0.012 0.01 0.006 0.004 0.002 0.001 0.004 0.012 0.01 0.046 0.046 0.045 0.066 0.158 0.129 0.054 0.026 0.027 0.023 0.014 0.01 0 0.186 0.218 0.179 0.178 0.129 0.093 0.076 0.066 0.058 0.031 0.022 0.007 0.009 0.007 0.008 0.008 0.011 0.016 0.007 0.006 0.012 0.01 0.002 0.004 0.003 0.004 0.006 0.002 0.004 0.007 0.007 0.015 0.016 0.01 0.014 0.005 0.005 0.003 0.001 0.004 0.009 0.02 0.037 0.042 0.045 0.049 0.034 0.02 0.077 0.02 0.011 0.006 0.006 0.012 0.008 0.009 0.024 0.02 0.019 0.013 0.021 0.024 0.02 0.02 0.018 0.007 0.003 0.006 0.015 0.025 0.019 0.016 0.017 0.011 0.042 0.045 0.039 0.016 0.018 0.013 0.012 0.01 0.011 0.008 0.007 0.005 0.002 0 0.001 0.001 0 0.001 0.001 0 0 0.001 0 0 0 0.001 0 0 0.02 0 0.001 0.001 0 0.001 0.001 0 0 0 0.001 0.001 0 0 0 0 0.001 0.001 0.001 0.001 0.001 0.001 0.001 0.001 0.001 0.001 0.001 0.001 0.001 0.001 0 0 0 0 0 0.002 0.001 0.001 0.001 0.001 0.001 0 0 0 0 0 0.001 0.002 0.008 0.018 0.016 0.01 0.014 0.01 0.004 0.002 0.002 0.001 0.001 0.001 0.001 0 0.001 0.001 0.001 0 0.001 0.001 0.001 0.001 0.001 0.001 0.001 0 0 0 0 0 0 0 0 0 0 0.001 0.001 0.01 0.003 0.001 0.001 0.003 0.009 0 0 0.007 0.005 0.009 0.006 0.008 0.008 0.005 0.008 0.003 0.004 0.004 0.006 0.004 0.003 0.002 0.005 0.002 0.002 0.001 0.001 0 0 0 0 0 0 0 0 0 0 0 0 0 0 0.001 0 0 0 0 0.002 0.001 0 0 0.001 0.001 0.001 0 0 0 0 0 0.001 0 0 0 0 0 0 0 0 0 0 0 0 0 0 0 0 0 0 0 0 0.001 0.001 0 0.001 0.002 0.003 0.003 0 0.001 0.001 0.001 0 0 0.006 0.005 0.001 0.001 0.002 0 0 0 0.001 0.001 0.001 0.001 0.001 0 0 0 0 0 0 0 0 0 0 0 0 0 0 0 0 0 0 0 0 0.001 0 0 0 0 0 0 0 0 0.001 0.001 0.001 0.002 0.002 0.001 0.001 0.001 0 0 0 0 0.001 0.001 0.001 0.001 0.001 0.001 0.001 0.001 0.001 0 0 0.001 0 0.001 0 0 0.001 0.001 0 0 0.001 0.002 0.001 0 0 0 0 0 0 0 0 0 0 0 0 0 0 0 0 0 0 0 0 0 0 0 0 0 0 0.001 0 
0.05 0.005 0.037 0.041 0.04 0.034 0.027 0.025 0.094 0.073 0.03 0.028 0.087 0.054 0.037 0.033 0.04 0.083 0.124 0.13 0.138 0.107 0.074 0.084 0.058 0.026 0.03 0.046 0.028 0.016 0.005 0.081 0.036 0.027 0.059 0.113 0.157 0.358 0.137 0.051 0.024 0.098 0.083 0.058 0.024 0.085 0.038 0.046 0 0.002 0.015 0.009 0.012 0.012 0.028 0.046 0.159 0.024 0.031 0.03 0.029 0.027 0.009 0.003 0.006 0.002 0.001 0.004 0.016 0.021 0.025 0.027 0.036 0.051 0.025 0.009 0.012 0.006 0.005 0.005 0.002 0.001 0.012 0.004 0.002 0.003 0.003 0.007 0.006 0.023 0.027 0.072 0.167 0.116 0.082 0.74 0.729 0.809 0.487 0.515 0.636 0.247 1 0 0 0.352 0.276 0.137 0.054 0 0 0 0 0 0 0 0.002 0.003 0.003 0.003 0.019 0.011 0.003 0.007 0.013 0.017 0.017 0.007 0.007 0.046 0.021 0.019 0.005 0.002 0.001 0 0 0 0 0 0 0.006 0.007 0.007 0.008 0.013 0.032 0.029 0.028 0.034 0.015 0.016 0.019 0.007 0.017 0.022 0.014 0.012 0.021 0.025 0.007 0.007 0.004 0.002 0.019 0.053 0.039 0.118 0.099 0.099 0.134 0.412 0.248 0.125 0.063 0.069 0.072 0.042 0.026 0 0.386 0.467 0.423 0.438 0.318 0.22 0.161 0.147 0.135 0.095 0.07 0.029 0.028 0.024 0.015 0.017 0.03 0.032 0.01 0.007 0.037 0.03 0.014 0.009 0.009 0.007 0.005 0.005 0.002 0.011 0.013 0.034 0.037 0.025 0.04 0.017 0.012 0.009 0.007 0.02 0.035 0.065 0.1 0.101 0.103 0.109 0.072 0.048 0.154 0.053 0.027 0.018 0.018 0.028 0.024 0.029 0.064 0.037 0.032 0.035 0.045 0.067 0.037 0.036 0.031 0.026 0.01 0.019 0.023 0.041 0.047 0.04 0.047 0.039 0.096 0.106 0.096 0.045 0.054 0.036 0.026 0.02 0.028 0.018 0.013 0.018 0.003 0.006 0.01 0.002 0.001 0.008 0.002 0 0.003 0.005 0.002 0.001 0.001 0.003 0.002 0.001 0.052 0 0 0 0 0 0 0 0 0 0 0 0 0 0 0.001 0.001 0.001 0.001 0.001 0 0 0 0 0 0 0 0 0 0.004 0 0 0.001 0.001 0.001 0.004 0.001 0 0 0 0 0 0 0 0 0 0.004 0.011 0.029 0.03 0.034 0.027 0.034 0.024 0.013 0.008 0.008 0.005 0.004 0.003 0.003 0.002 0.003 0.001 0.001 0.001 0.002 0.002 0.003 0.003 0.003 0.005 0.008 0.002 0 0 0 0 0 0 0.007 0.001 0.005 0.007 0.008 0.021 0.011 0.01 0.01 0.011 0.023 0.002 0.002 0.012 0.009 0.011 0.007 0.009 0.01 0.009 0.013 0.008 0.009 0.006 0.011 0.008 0.004 0.006 0.009 0.001 0.001 0.004 0.004 0.002 0 0.002 0.002 0.001 0.003 0 0 0 0 0 0.001 0 0 0.004 0.003 0.002 0 0 0.001 0.001 0.001 0.001 0.001 0.001 0 0 0 0 0 0 0 0 0 0 0.001 0.001 0 0 0 0 0 0 0 0 0 0 0 0 0 0 0 0.001 0.002 0.003 0.005 0.002 0.007 0.004 0.002 0.003 0.005 0.005 0.002 0 0.008 0.007 0.004 0.004 0.001 0.001 0.001 0.001 0.001 0.001 0.001 0 0.001 0 0 0 0.002 0.002 0 0 0.002 0.002 0.002 0 0 0 0 0 0 0.001 0.001 0.002 0.002 0.002 0 0.001 0.001 0.001 0.001 0 0 0.002 0.005 0.005 0.005 0.005 0.003 0.003 0.005 0.005 0.002 0 0 0 0 0 0 0 0 0 0 0 0 0 0 0.002 0 0 0 0.002 0.005 0.005 0.004 0.003 0.005 0.005 0.003 0.004 0.001 0 0.002 0.002 0.002 0.001 0 0.001 0 0 0 0 0 0.001 0.001 0.001 0 0.001 0.001 0.001 0 0.001 0.001 0.001 0.004 0.003 0.001 
0 0 0 0 0 0 0 0 0 0 0 0 0 0 0 0 0 0 0 0 0 0 0 0 0 0 0 0 0 0 0 0 0 0 0 0 0 0 0 0 0 0 0 0 0 0 0 0 0 0 0 0 0 0 0 0 0 0 0 0 0 0 0 0 0 0 0 0 0 0 0 0 0 0 0 0 0 0 0 0 0 0 0 0 0 0 0 0 0 0 0 0 0 0 0 0 0 0 0 0 0 0 0 1 0.675 0 0 0 0 0 0 0 0 0 0 0 0 0 0 0 0 0 0 0 0 0 0 0 0 0 0 0 0 0 0 0 0 0 0 0 0 0 0 0 0 0 0 0 0 0 0 0 0 0 0 0 0 0 0 0 0 0 0 0 0 0 0 0 0 0 0 0 0 0 0 0 0 0 0 0 0 0 0 0 0 0 0 0 0 0 0 0 0 0 0 0 0 0 0 0 0 0 0 0 0 0 0 0 0 0 0 0 0 0 0 0 0 0 0 0 0 0 0 0 0 0 0 0 0 0 0 0 0 0 0 0 0 0 0 0 0 0 0 0 0 0 0 0 0 0 0 0 0 0 0 0 0 0 0 0 0 0 0 0 0 0 0 0 0 0 0 0 0 0 0 0 0 0 0 0 0 0 0 0 0 0 0 0 0 0 0 0 0 0 0 0 0 0 0 0 0 0 0 0 0 0 0 0 0 0 0 0 0 0 0 0 0 0 0 0 0 0 0 0 0 0 0 0 0 0 0 0 0 0 0 0 0 0 0 0 0 0 0 0 0 0 0 0 0 0 0 0 0 0 0 0 0 0 0 0 0 0 0 0 0 0 0 0 0 0 0 0 0 0 0 0 0 0 0 0 0 0 0 0 0 0 0 0 0 0 0 0 0 0 0 0 0 0 0 0 0 0 0 0 0 0 0 0 0 0 0 0 0 0 0 0 0 0 0 0 0 0 0 0 0 0 0 0 0 0 0 0 0 0 0 0 0 0 0 0 0 0 0 0 0 0 0 0 0 0 0 0 0 0 0 0 0 0 0 0 0 0 0 0 0 0 0 0 0 0 0 0 0 0 0 0 0 0 0 0 0 0 0 0 0 0 0 0 0 0 0 0 0 0 0 0 0 0 0 0 0 0 0 0 0 0 0 0 0 0 0 0 0 0 0 0 0 0 0 0 0 0 0 0 0 0 0 0 0 0 0 0 0 0 0 0 0 0 0 0 0 0 0 0 0 0 0 0 0 0 0 0 0 0 0 0 0 0 0 0 0 0 0 0 0 
0 0 0 0 0 0 0 0 0 0 0 0 0 0 0 0 0 0 0 0 0 0 0 0 0 0 0 0 0 0 0 0 0 0 0 0 0 0 0 0 0 0 0 0 0 0 0 0 0 0 0 0 0 0 0 0 0 0 0 0 0 0 0 0 0 0 0 0 0 0 0 0 0 0 0 0 0 0 0 0 0 0 0 0 0 0 0 0 0 0 0 0 0 0 0 0 0 0 0 0 0 0 0 0.833 1 0 0 0 0 0 0 0 0 0 0 0 0 0 0 0 0 0 0 0 0 0 0 0 0 0 0 0 0 0 0 0 0 0 0 0 0 0 0 0 0 0 0 0 0 0 0 0 0 0 0 0 0 0 0 0 0 0 0 0 0 0 0 0 0 0 0 0 0 0 0 0 0 0 0 0 0 0 0 0 0 0 0 0 0 0 0 0 0 0 0 0 0 0 0 0 0 0 0 0 0 0 0 0 0 0 0 0 0 0 0 0 0 0 0 0 0 0 0 0 0 0 0 0 0 0 0 0 0 0 0 0 0 0 0 0 0 0 0 0 0 0 0 0 0 0 0 0 0 0 0 0 0 0 0 0 0 0 0 0 0 0 0 0 0 0 0 0 0 0 0 0 0 0 0 0 0 0 0 0 0 0 0 0 0 0 0 0 0 0 0 0 0 0 0 0 0 0 0 0 0 0 0 0 0 0 0 0 0 0 0 0 0 0 0 0 0 0 0 0 0 0 0 0 0 0 0 0 0 0 0 0 0 0 0 0 0 0 0 0 0 0 0 0 0 0 0 0 0 0 0 0 0 0 0 0 0 0 0 0 0 0 0 0 0 0 0 0 0 0 0 0 0 0 0 0 0 0 0 0 0 0 0 0 0 0 0 0 0 0 0 0 0 0 0 0 0 0 0 0 0 0 0 0 0 0 0 0 0 0 0 0 0 0 0 0 0 0 0 0 0 0 0 0 0 0 0 0 0 0 0 0 0 0 0 0 0 0 0 0 0 0 0 0 0 0 0 0 0 0 0 0 0 0 0 0 0 0 0 0 0 0 0 0 0 0 0 0 0 0 0 0 0 0 0 0 0 0 0 0 0 0 0 0 0 0 0 0 0 0 0 0 0 0 0 0 0 0 0 0 0 0 0 0 0 0 0 0 0 0 0 0 0 0 0 0 0 0 0 0 0 0 0 0 0 0 0 0 0 0 0 0 0 0 0 0 0 0 0 0 0 0 0 0 0 0 0 0 0 0 0 0 0 0 0 0 0 0 0 0 0 
0.016 0 0.017 0.018 0.012 0.018 0.016 0.008 0.032 0.026 0.011 0.005 0.028 0.019 0.016 0.012 0.014 0.021 0.043 0.046 0.047 0.034 0.022 0.024 0.016 0.007 0.009 0.009 0.003 0.003 0.001 0.021 0.006 0.005 0.008 0.03 0.063 0.123 0.049 0.012 0.008 0.032 0.023 0.015 0.003 0.02 0.016 0.019 0 0 0.003 0 0.002 0.002 0.011 0.018 0.054 0.015 0.014 0.017 0.012 0.012 0.002 0.001 0.002 0.001 0 0.001 0.007 0.01 0.014 0.014 0.013 0.017 0.012 0.005 0.004 0.001 0.001 0.001 0 0 0.001 0.001 0 0.002 0.002 0 0.008 0.024 0.028 0.067 0.212 0.139 0.115 0.269 0.25 0.278 0.178 0.183 0.218 0.09 0.332 0 0 1 0.353 0.178 0.054 0 0 0 0 0 0 0 0 0.002 0.001 0.001 0.005 0.002 0.002 0.002 0.003 0.003 0.004 0.002 0.002 0.015 0.01 0.01 0.004 0.001 0 0 0 0 0 0 0 0.002 0.002 0.002 0.001 0.002 0.006 0.005 0.009 0.018 0.005 0.005 0.004 0.001 0.004 0.008 0.006 0.003 0.006 0.006 0.002 0.003 0.001 0.001 0.005 0.012 0.009 0.038 0.029 0.026 0.038 0.143 0.094 0.043 0.021 0.023 0.021 0.01 0.009 0 0.13 0.168 0.145 0.152 0.114 0.071 0.051 0.045 0.043 0.034 0.022 0.006 0.005 0.005 0.005 0.005 0.008 0.011 0.003 0.002 0.011 0.011 0.008 0.002 0.002 0.003 0.002 0 0.001 0.003 0.002 0.013 0.015 0.008 0.007 0.002 0.002 0.002 0 0.003 0.007 0.016 0.028 0.027 0.028 0.031 0.015 0.014 0.044 0.017 0.011 0.006 0.007 0.009 0.003 0.004 0.021 0.017 0.014 0.011 0.02 0.02 0.017 0.014 0.012 0.01 0.002 0.008 0.012 0.018 0.017 0.01 0.01 0.007 0.03 0.032 0.025 0.014 0.014 0.012 0.011 0.009 0.013 0.006 0.006 0.004 0 0 0.001 0 0 0.001 0.001 0 0 0.001 0 0 0 0.001 0 0 0.017 0 0 0 0 0 0 0 0 0 0 0 0 0 0 0 0 0 0 0 0 0 0 0 0 0 0 0 0 0 0 0 0.001 0.001 0.001 0.002 0 0 0 0 0 0 0 0 0 0 0.002 0.005 0.009 0.014 0.014 0.012 0.01 0.005 0.001 0.001 0.001 0 0 0 0 0 0 0 0 0 0 0 0 0.001 0 0 0.001 0.001 0.001 0.001 0.001 0.001 0 0 0 0 0.001 0.003 0.004 0.008 0.005 0.006 0.005 0.007 0.009 0.001 0.001 0.002 0.003 0.003 0.001 0.003 0.003 0.002 0.003 0.001 0.001 0.002 0.003 0 0.001 0.002 0.004 0.002 0.001 0.001 0 0 0 0 0 0 0 0 0 0 0 0 0 0 0 0 0 0 0 0 0.001 0 0 0 0 0 0 0 0 0 0 0 0 0 0 0 0 0 0 0 0 0 0 0 0 0 0 0 0 0 0 0 0 0 0 0 0.001 0 0.001 0 0 0 0 0 0 0 0 0.001 0.001 0.001 0 0 0 0 0 0 0 0 0 0 0 0 0 0 0 0 0 0 0 0 0 0 0 0 0 0 0 0 0 0 0 0 0 0 0 0 0 0 0 0 0 0 0 0 0.001 0 0 0 0 0 0 0 0 0 0 0 0 0 0 0 0 0 0 0 0 0 0 0 0 0 0 0 0 0 0 0 0 0 0 0 0 0 0 0 0 0 0 0 0 0 0 0 0 0 0 0 0 0 0 0.001 0 
0.02 0.002 0.021 0.021 0.014 0.019 0.015 0.007 0.032 0.027 0.008 0.01 0.032 0.018 0.014 0.013 0.011 0.026 0.043 0.045 0.049 0.038 0.027 0.034 0.023 0.011 0.015 0.019 0.014 0.006 0.004 0.026 0.009 0.006 0.022 0.041 0.067 0.124 0.046 0.011 0.006 0.037 0.032 0.026 0.009 0.029 0.018 0.021 0 0 0.004 0.002 0.004 0.004 0.006 0.013 0.049 0.018 0.021 0.009 0.011 0.009 0.002 0 0 0 0 0.001 0.006 0.007 0.01 0.011 0.011 0.02 0.017 0.006 0.006 0.004 0.003 0.003 0.001 0.001 0.005 0.002 0.002 0.008 0.003 0.003 0.012 0.044 0.072 0.207 0.583 0.419 0.328 0.338 0.25 0.283 0.168 0.177 0.225 0.088 0.285 0 0 0.351 1 0.497 0.146 0 0 0 0.001 0.001 0.001 0 0 0.001 0.001 0.001 0.009 0.004 0.001 0.002 0.005 0.007 0.009 0.003 0.002 0.015 0.007 0.006 0.002 0.001 0 0 0 0 0 0 0 0 0.001 0 0 0.002 0.01 0.007 0.009 0.018 0.01 0.01 0.012 0.007 0.012 0.013 0.007 0.006 0.013 0.011 0.006 0.003 0.002 0.002 0.008 0.019 0.009 0.042 0.033 0.035 0.046 0.15 0.081 0.042 0.023 0.022 0.025 0.011 0.006 0 0.134 0.162 0.154 0.158 0.121 0.089 0.064 0.052 0.048 0.034 0.025 0.01 0.01 0.008 0.006 0.007 0.006 0.01 0.001 0.001 0.012 0.012 0.004 0.005 0.005 0.005 0.005 0.003 0.003 0.006 0.005 0.011 0.013 0.01 0.015 0.006 0.003 0 0.001 0.007 0.014 0.023 0.032 0.03 0.03 0.035 0.021 0.015 0.049 0.022 0.013 0.006 0.007 0.007 0.01 0.011 0.027 0.019 0.018 0.015 0.027 0.028 0.022 0.017 0.02 0.01 0.002 0.007 0.013 0.022 0.017 0.013 0.019 0.014 0.031 0.035 0.031 0.023 0.017 0.014 0.015 0.012 0.012 0.007 0.006 0.006 0.001 0.002 0.003 0.001 0.001 0.003 0.001 0 0.001 0.001 0 0 0 0 0 0 0.025 0 0 0 0 0 0 0 0 0 0 0 0 0 0 0 0 0 0 0 0 0 0 0 0 0 0 0 0 0.001 0.001 0 0 0 0 0.002 0 0 0 0 0 0 0 0 0 0 0.001 0.003 0.007 0.022 0.018 0.008 0.018 0.01 0.004 0.005 0.003 0.001 0.001 0 0 0 0 0 0 0 0 0 0 0.003 0.002 0.002 0.003 0.002 0.001 0 0 0 0 0 0.001 0 0.001 0.008 0.008 0.017 0.009 0.008 0.005 0.006 0.01 0.002 0.002 0.006 0.005 0.006 0.002 0.007 0.006 0.004 0.004 0.001 0.002 0.001 0.005 0.003 0.003 0.001 0.005 0.002 0 0 0.003 0 0 0 0 0 0.001 0 0 0 0 0 0 0 0 0.002 0.001 0.001 0 0 0 0 0 0 0 0 0 0 0 0 0 0 0 0 0 0 0 0 0 0 0 0 0 0 0 0 0 0 0 0 0 0 0 0 0 0 0.001 0.002 0.002 0.001 0 0 0.002 0.002 0.002 0 0.004 0.002 0.001 0.001 0 0 0 0 0 0 0 0 0 0 0 0 0 0 0 0 0 0 0 0 0 0 0 0 0 0 0 0 0 0 0 0 0 0 0 0 0 0.002 0.002 0.002 0.002 0.002 0.002 0.002 0.002 0.002 0.001 0 0 0 0 0 0 0 0 0 0 0 0 0 0 0 0 0 0 0 0.002 0.001 0.002 0 0.002 0.002 0.002 0 0.002 0 0 0 0 0 0 0.001 0 0 0 0 0 0 0 0 0 0 0 0 0 0 0 0 0 0.001 0 
0.011 0 0.01 0.012 0.006 0.01 0.009 0.006 0.018 0.016 0.004 0.008 0.018 0.01 0.007 0.008 0.012 0.013 0.021 0.021 0.021 0.017 0.013 0.012 0.006 0.004 0.007 0.006 0.006 0.004 0.003 0.013 0.004 0.003 0.009 0.022 0.035 0.061 0.025 0.011 0.005 0.018 0.019 0.014 0.005 0.016 0.007 0.009 0 0 0.001 0 0 0 0.002 0.005 0.026 0.014 0.011 0.01 0.011 0.008 0.004 0.002 0.002 0.002 0 0.001 0.004 0.006 0.008 0.009 0.01 0.011 0.01 0.004 0.002 0.002 0.001 0.001 0 0 0.003 0.003 0 0.001 0 0 0.004 0.018 0.03 0.104 0.302 0.215 0.175 0.156 0.115 0.124 0.087 0.091 0.102 0.043 0.133 0 0 0.184 0.471 1 0.323 0 0 0 0 0 0 0 0 0 0 0.001 0.003 0 0 0 0.002 0.003 0.004 0.002 0.002 0.008 0.003 0.003 0.002 0.001 0 0 0 0 0 0 0 0 0.001 0.001 0.001 0.002 0.004 0.005 0.004 0.01 0.004 0.005 0.006 0.003 0.006 0.007 0.003 0.002 0.005 0.004 0.002 0 0 0 0.004 0.006 0.004 0.019 0.014 0.018 0.027 0.072 0.039 0.016 0.008 0.008 0.012 0.007 0.003 0 0.063 0.075 0.067 0.071 0.053 0.047 0.038 0.033 0.025 0.016 0.013 0.005 0.006 0.005 0.005 0.004 0.005 0.008 0.004 0.003 0.007 0.006 0.003 0.003 0.001 0.003 0.004 0.003 0.002 0.005 0.003 0.009 0.01 0.004 0.005 0.002 0.001 0.001 0 0.001 0.002 0.007 0.018 0.019 0.02 0.023 0.014 0.012 0.026 0.012 0.007 0.003 0.004 0.003 0.003 0.003 0.014 0.012 0.012 0.007 0.012 0.014 0.012 0.01 0.01 0.005 0.001 0.003 0.003 0.009 0.01 0.007 0.008 0.007 0.015 0.021 0.017 0.011 0.006 0.005 0.011 0.009 0.009 0.003 0.002 0.002 0.002 0.001 0.003 0 0 0.003 0.002 0.001 0.001 0.001 0.001 0.001 0.001 0.001 0 0 0.014 0 0 0 0 0 0 0 0 0 0 0 0 0 0 0 0 0 0 0 0 0 0 0 0 0 0 0 0 0 0 0 0 0 0 0 0 0 0 0 0 0 0 0 0 0 0.002 0.002 0.005 0.009 0.008 0.006 0.009 0.005 0.001 0.001 0 0 0 0 0 0 0 0 0 0 0 0 0 0 0 0 0 0 0 0 0 0 0 0 0 0 0.003 0.005 0.006 0.005 0.005 0.005 0.005 0.002 0.004 0 0 0.002 0.001 0.003 0.002 0.002 0.003 0.001 0.002 0 0 0.002 0.004 0.003 0.003 0.001 0.006 0.004 0.002 0.002 0.001 0.001 0 0 0 0 0 0 0 0 0 0 0 0 0 0 0 0 0 0 0.002 0 0 0 0 0 0 0 0 0 0 0 0 0 0 0 0 0 0 0 0 0 0 0 0 0 0 0 0 0 0 0 0 0 0 0 0.001 0.001 0.001 0.001 0 0 0.001 0 0 0 0.002 0.002 0 0 0 0 0 0 0 0 0 0 0 0 0 0 0 0 0 0 0 0 0 0 0 0 0 0 0 0 0 0 0 0 0 0 0 0 0 0 0 0.001 0.001 0 0.001 0.001 0 0 0.001 0 0 0 0 0 0 0 0 0 0 0 0 0 0 0 0 0 0 0 0 0 0 0 0 0 0.001 0.001 0.001 0.001 0.001 0.001 0 0 0 0 0 0 0 0 0 0 0 0.001 0 0 0 0.001 0.001 0.001 0.001 0.001 0.001 0.001 0.001 0.002 0 
0.001 0 0.002 0.002 0.001 0.001 0.002 0 0.003 0.003 0 0.001 0.003 0.002 0.003 0.003 0.003 0.002 0.003 0.003 0.003 0.002 0.002 0.001 0.001 0 0.001 0.001 0 0 0 0.001 0.001 0.001 0.003 0.004 0.005 0.016 0.003 0.001 0.001 0.004 0.003 0.002 0.001 0.003 0.004 0.005 0 0 0 0 0 0 0 0 0.007 0.002 0.001 0.001 0.002 0.002 0 0 0 0 0 0 0.001 0.001 0.001 0.001 0 0.001 0.001 0 0 0 0 0 0 0 0.001 0.001 0 0 0 0 0.004 0.007 0.011 0.033 0.084 0.062 0.045 0.048 0.03 0.037 0.023 0.025 0.03 0.015 0.038 0 0 0.061 0.145 0.289 1 0 0 0 0 0 0 0 0 0 0 0 0 0 0 0 0 0 0 0 0 0.001 0 0 0 0 0 0 0 0 0 0 0 0 0 0 0 0 0 0 0.001 0.001 0.001 0.001 0.001 0 0.002 0.001 0 0 0.002 0.001 0 0 0 0 0.001 0 0 0.002 0.002 0.002 0.003 0.018 0.008 0.004 0.003 0.002 0.002 0.001 0 0 0.019 0.024 0.021 0.023 0.021 0.009 0.004 0.004 0.001 0.001 0.001 0 0 0 0 0 0 0 0 0 0 0.001 0 0 0 0 0 0 0 0 0 0 0 0 0 0 0 0 0 0 0 0.001 0.001 0.001 0.001 0.001 0.001 0 0.003 0.001 0 0.001 0.001 0.001 0.001 0.002 0.002 0.002 0.001 0.002 0.002 0.002 0.001 0.003 0.002 0.002 0 0 0.001 0.002 0.001 0 0.001 0.001 0.002 0.001 0.001 0.002 0 0 0.001 0.001 0 0 0 0 0 0 0 0 0 0.001 0.001 0 0 0 0 0 0 0 0 0 0.002 0 0 0 0 0 0 0 0 0 0 0 0 0 0 0 0 0 0 0 0 0 0 0 0 0 0 0 0 0 0 0 0 0 0 0 0 0 0 0 0 0 0 0 0 0 0 0.001 0.001 0.001 0.001 0.001 0.002 0.002 0 0 0 0 0 0 0 0 0 0 0 0 0 0 0 0 0 0 0 0 0 0 0 0 0 0 0 0 0 0 0 0.001 0 0 0 0 0.001 0 0 0.001 0.001 0.001 0 0.001 0.001 0 0.001 0.001 0.001 0.001 0.001 0.001 0 0 0 0 0 0 0 0 0 0 0 0 0 0 0 0 0 0 0 0 0 0 0 0 0 0 0 0 0 0 0 0 0 0 0 0 0 0 0 0 0 0 0 0 0 0 0 0 0 0 0 0 0 0 0 0 0 0 0 0 0 0 0 0.001 0 0 0 0 0 0 0 0 0 0 0 0 0 0 0 0 0 0 0 0 0 0 0 0 0 0 0 0 0 0 0 0 0 0 0 0 0 0 0 0 0 0 0 0 0 0 0 0 0 0 0 0 0 0 0 0 0 0 0 0 0 0 0 0 0 0 0 0 0 0 0 0 0 0 0 0 0 0 0 0 0 0 0 0 0 0 0 0 0 0 0 0 0 0 0 0 0 0 0 0 0 0 0 0 0 0 0 0 0 0 0 0.001 0 
0.002 0 0 0 0 0 0 0 0 0 0 0 0 0 0 0 0 0 0 0 0 0 0 0 0 0 0 0 0 0 0 0.001 0 0 0 0 0 0 0 0 0 0 0 0 0 0 0 0 0 0 0.001 0.003 0.003 0.002 0 0 0 0.003 0.003 0.004 0.004 0.002 0.002 0.007 0.009 0.005 0.019 0.004 0.004 0.004 0.004 0.004 0.003 0.002 0.003 0.001 0 0 0 0 0 0 0 0 0.001 0.006 0.012 0.007 0.005 0.003 0.001 0 0 0 0 0 0 0 0 0 0 0 0 0 0 0 0 0 0 1 0.291 0.1 0.036 0.028 0.019 0.009 0 0.001 0 0 0.001 0 0 0 0 0 0 0 0 0.002 0.001 0.001 0 0 0.02 0.021 0.037 0.012 0.007 0 0 0 0 0 0 0 0 0 0 0 0.001 0.001 0 0 0 0 0 0 0 0 0 0 0 0 0 0 0 0 0 0 0.001 0 0 0 0 0.001 0.001 0.001 0 0 0 0 0 0 0 0 0 0 0 0 0 0 0 0.001 0.001 0.001 0.001 0.001 0 0.001 0.001 0.001 0 0 0 0.001 0.001 0.001 0 0.001 0.001 0.001 0.001 0 0 0 0 0 0 0 0 0.002 0.002 0.002 0.002 0.001 0.001 0.002 0.001 0.003 0.003 0 0 0 0 0 0 0 0 0 0 0 0 0 0 0.001 0 0.001 0 0 0.002 0.001 0.002 0.002 0.002 0.001 0.002 0.001 0.002 0.002 0.001 0.001 0.001 0.001 0.001 0.001 0 0 0.001 0 0 0.001 0.001 0.001 0 0.001 0.005 0.002 0.008 0.002 0.011 0.012 0.001 0 0 0 0 0 0 0 0 0 0 0 0 0 0 0 0 0 0 0 0 0 0 0 0 0 0 0 0 0 0 0 0 0 0 0 0 0 0 0 0 0 0 0 0 0 0 0 0 0 0 0 0 0 0 0 0 0 0 0 0 0 0 0 0 0 0 0 0 0 0 0 0 0 0 0 0 0 0 0 0 0 0 0 0 0 0 0 0 0 0 0 0 0 0 0 0 0 0 0 0 0 0 0 0 0 0 0 0 0 0 0 0 0 0 0 0 0 0 0 0 0 0 0 0 0 0 0 0 0 0 0 0 0 0 0 0 0 0 0 0 0 0 0 0 0 0 0 0 0 0 0 0 0 0 0 0 0 0 0 0 0 0 0 0 0 0 0 0 0 0 0 0 0 0 0 0 0 0 0 0 0 0 0 0 0 0 0 0 0 0 0 0 0 0 0 0 0 0 0 0 0 0 0 0 0 0 0 0 0 0 0 0 0 0 0 0 0 0 0 0 0 0 0 0 0 0 0 0 0 0 0 0 0 0 0 0 0 0 0 0 0 0 0 0 0 0 0 0 0 0 0 0 0 0 0 0 0 0 0 0 0 0 0 0 0 0 0 0 0 0 0 0 0 0 0 0 0 0 0 0 0 0 
0 0 0 0 0 0 0 0 0 0 0 0 0 0 0 0 0 0 0 0 0 0 0 0 0 0 0 0 0 0 0 0 0 0 0 0 0 0 0 0 0 0 0 0 0 0 0 0 0 0 0.001 0.007 0.003 0.003 0.001 0 0 0.002 0.002 0.006 0.006 0.005 0.011 0.013 0.026 0.022 0.051 0.007 0.005 0.003 0.004 0.002 0 0 0.002 0 0 0 0 0 0 0 0 0 0.001 0.01 0.029 0.007 0.003 0.002 0.001 0.001 0 0 0 0 0 0 0 0 0 0 0 0 0 0 0 0 0 0.394 1 0.312 0.099 0.066 0.046 0.03 0 0 0 0 0 0 0 0 0 0 0 0 0 0 0 0 0 0 0.055 0.042 0.095 0.026 0.022 0 0 0 0 0 0 0 0 0 0 0 0 0 0 0 0 0 0 0 0 0 0 0 0 0 0 0 0 0 0 0 0 0 0 0 0 0 0 0 0 0 0 0 0 0 0 0 0 0 0 0 0 0 0 0 0 0 0 0 0 0 0 0 0 0 0 0 0 0.001 0 0 0 0 0 0 0 0 0 0 0 0 0 0 0 0 0 0 0 0 0 0.001 0.001 0.001 0.001 0 0 0 0 0 0 0 0 0 0 0 0 0.001 0 0 0 0 0 0 0 0 0 0 0 0 0 0 0 0 0 0 0 0 0 0.001 0.001 0.001 0.001 0.004 0.002 0.001 0.001 0.007 0.01 0.008 0.018 0.014 0.027 0.032 0 0 0 0 0 0 0 0 0 0 0 0 0 0 0 0 0 0 0 0 0 0 0 0 0 0 0 0 0 0 0 0 0 0 0 0 0 0 0 0 0 0 0 0 0 0 0 0 0 0 0 0 0 0 0 0 0 0 0 0 0 0 0 0 0 0 0 0 0 0 0 0 0 0 0 0 0 0 0 0 0 0 0 0 0 0 0 0 0 0 0 0 0 0 0 0 0 0 0 0 0 0 0 0 0 0 0 0 0 0 0 0 0 0 0 0 0 0 0 0 0 0 0 0 0 0 0 0 0 0 0 0 0 0 0 0 0 0 0 0 0 0 0 0 0 0 0 0 0 0 0 0 0 0 0 0 0 0 0 0 0 0 0 0 0 0 0 0 0 0 0 0 0 0 0 0 0 0 0 0 0 0 0 0 0 0 0 0 0 0 0 0 0 0 0 0 0 0 0 0 0 0 0 0 0 0 0 0 0 0 0 0 0 0 0 0 0 0 0 0 0 0 0 0 0 0 0 0 0 0 0 0 0 0 0 0 0 0 0 0 0 0 0 0 0 0 0 0 0 0 0 0 0 0 0 0 0 0 0 0 0 0 0 0 0 0 0 0 0 0 0 0 0 0 0 0 0 0 0 0 0 0 0 
0.004 0.001 0.003 0.004 0.002 0.006 0.003 0.001 0.002 0.002 0.001 0 0.003 0.002 0.002 0.002 0.002 0.001 0.002 0.002 0.002 0.002 0.001 0.002 0.002 0 0 0.002 0.001 0 0 0.002 0 0 0 0 0 0.002 0.002 0.001 0 0.002 0.002 0.002 0.001 0.002 0 0 0 0.003 0.008 0.026 0.016 0.012 0.006 0.005 0.002 0.008 0.01 0.015 0.017 0.019 0.028 0.049 0.076 0.067 0.145 0.028 0.017 0.014 0.013 0.011 0.006 0.005 0.011 0.005 0.004 0.001 0.001 0.001 0.001 0 0.003 0.001 0.009 0.037 0.088 0.036 0.019 0.009 0.007 0.001 0 0 0 0.001 0.001 0.001 0.001 0.001 0.001 0 0.001 0 0 0 0.001 0 0 0.117 0.288 1 0.287 0.19 0.119 0.07 0.001 0.001 0 0.001 0.003 0.001 0 0 0.002 0.002 0.002 0.002 0.001 0.004 0.001 0.001 0 0 0.149 0.145 0.301 0.084 0.055 0 0 0 0 0 0 0 0.003 0.003 0.005 0.006 0.01 0.01 0.005 0.004 0.004 0.006 0.002 0.003 0.003 0.004 0.001 0.001 0.001 0.001 0.002 0.002 0 0.001 0.001 0.001 0.003 0.001 0.002 0.001 0 0 0.002 0.001 0 0 0.001 0.001 0.001 0.001 0.001 0.001 0.002 0.002 0.001 0 0 0 0 0 0.001 0.001 0.001 0 0 0 0.003 0.003 0.001 0.001 0.001 0.001 0.001 0 0.001 0.001 0.001 0 0 0 0.001 0.001 0.001 0 0 0 0.001 0.002 0.003 0.003 0.004 0.004 0.003 0.003 0.003 0.006 0.009 0.002 0.002 0 0 0.001 0.002 0.004 0.004 0.003 0.005 0.004 0.004 0.003 0.006 0.01 0.003 0.007 0 0.001 0.005 0.003 0.003 0.003 0.004 0.004 0.003 0.001 0.002 0.002 0.002 0.002 0.001 0.001 0.001 0.002 0 0.001 0.004 0.001 0 0.011 0.006 0.008 0.008 0.028 0.033 0.024 0.049 0.031 0.067 0.079 0.001 0 0 0 0 0 0 0 0 0 0 0 0 0 0 0 0 0 0 0 0 0 0 0 0 0 0 0 0 0.001 0 0 0 0 0 0 0 0 0 0 0 0 0 0 0 0 0.001 0.002 0.002 0.004 0.003 0.003 0.004 0.003 0.002 0.002 0.002 0.002 0.002 0.002 0 0 0.001 0.001 0.001 0.001 0.001 0.001 0.002 0.002 0.002 0.001 0.002 0.001 0.001 0 0 0 0 0 0 0 0 0.002 0.002 0.003 0.002 0.002 0.001 0.002 0.002 0 0 0.001 0 0.001 0.001 0.001 0.001 0.001 0.001 0 0 0 0.001 0.001 0.001 0 0.001 0 0.002 0.002 0.002 0.001 0 0 0 0 0.001 0 0 0 0 0 0.001 0 0 0.001 0.001 0.001 0 0 0.001 0.001 0.001 0.001 0.001 0 0 0 0 0 0 0 0 0 0 0 0 0 0 0 0 0 0 0 0 0 0 0 0 0 0 0 0 0 0 0 0.001 0 0.001 0.001 0.001 0.001 0.001 0.001 0 0 0.001 0.001 0 0 0 0 0 0 0 0 0.001 0.001 0.001 0 0 0 0.001 0.001 0 0 0.001 0.001 0.001 0.001 0 0 0 0 0 0 0 0.001 0.001 0.001 0 0 0 0 0 0 0 0 0.001 0.001 0.001 0.001 0.001 0.001 0.001 0.002 0.001 0 0 0 0 0 0 0 0 0 0 0 0 0 0 0.001 0.001 0.001 0 0 0.001 0.001 0.001 0.001 0.001 0.001 0.001 0.001 0 0 0 0 0 0 0 0 0 0 0 0 0 0 0 0 0 0 0 0 0.001 0 0 0 0.001 0.001 0 
0.006 0 0.003 0.003 0.001 0.004 0.001 0 0.003 0.003 0.002 0.001 0.003 0.001 0.001 0.001 0.001 0.001 0.002 0.003 0.003 0.002 0 0 0.003 0.001 0 0.001 0 0 0 0 0 0 0 0 0.001 0.001 0.003 0 0 0.003 0.002 0 0 0.002 0 0 0 0.001 0.015 0.045 0.033 0.022 0.007 0.006 0.001 0.01 0.009 0.018 0.022 0.026 0.046 0.074 0.12 0.115 0.236 0.037 0.02 0.015 0.013 0.011 0.004 0.006 0.009 0.003 0.002 0.002 0.002 0.002 0.002 0.002 0 0 0.03 0.099 0.249 0.082 0.049 0.017 0.012 0.003 0.002 0.002 0.002 0.001 0.001 0.001 0.001 0.001 0.001 0 0.001 0 0 0.001 0.001 0.001 0.001 0.034 0.091 0.325 1 0.638 0.378 0.182 0 0.001 0.001 0 0.003 0 0 0.001 0.001 0.001 0.003 0 0 0.004 0.003 0.003 0.002 0 0.329 0.152 0.162 0.052 0.038 0 0 0 0 0 0 0 0 0 0 0.004 0.008 0.013 0.007 0.003 0.002 0.006 0.005 0.003 0.002 0.003 0.001 0.002 0.002 0.001 0.001 0.001 0.001 0.002 0.002 0.003 0.003 0 0.001 0 0 0.001 0.004 0.001 0.001 0 0 0.001 0.001 0.001 0.001 0.001 0.002 0.003 0.003 0.003 0.002 0 0 0 0 0.001 0.001 0.001 0 0 0.003 0.003 0.002 0.001 0.002 0 0 0 0 0 0.001 0.001 0.001 0.001 0 0 0 0 0 0 0 0.004 0.005 0.005 0.005 0.005 0.003 0.005 0.002 0.006 0.008 0.003 0.004 0.001 0.001 0.001 0.003 0.004 0.004 0.003 0.004 0.004 0.003 0.002 0.003 0.013 0.002 0.009 0 0 0.005 0.004 0.004 0.003 0.006 0.005 0.005 0.003 0.002 0.002 0.003 0.002 0.002 0.002 0.002 0.003 0 0.002 0.008 0.001 0 0.027 0.009 0.01 0.018 0.051 0.062 0.044 0.097 0.069 0.149 0.181 0.004 0 0 0 0 0 0 0 0 0 0 0 0 0 0 0 0 0 0 0 0 0 0 0 0 0 0 0 0 0 0 0 0 0 0 0 0 0 0 0 0 0 0 0 0 0 0 0.001 0.001 0.003 0.003 0.001 0.003 0.002 0 0 0 0 0 0 0 0 0 0 0 0 0 0 0 0 0 0 0 0 0 0 0 0 0 0 0 0 0 0.001 0.001 0.003 0.001 0 0 0.002 0.003 0.001 0.001 0.001 0 0.002 0.001 0.001 0.001 0.001 0.002 0.001 0.001 0.002 0.002 0.001 0.001 0 0 0 0 0 0.001 0.001 0 0 0 0 0 0 0 0 0 0 0 0 0 0 0 0 0 0 0 0 0 0 0 0 0 0 0 0 0 0 0 0 0 0 0 0 0 0 0 0 0 0 0 0 0 0 0 0 0 0 0 0 0 0 0 0 0 0 0 0 0 0 0 0 0 0 0 0 0 0 0 0 0 0 0 0 0 0 0 0 0 0 0 0 0 0 0 0 0 0 0 0 0 0 0 0 0 0 0 0 0 0 0 0 0 0 0 0 0 0 0 0 0 0 0 0 0 0 0 0 0 0 0 0 0 0 0 0 0 0 0 0 0 0 0 0 0 0 0 0 0 0 0 0 0 0 0 0 0 0 0 0 0 0 0 0 0 0 0 0 0 0 0 0 0 0 0 0 0 
0.005 0 0.001 0 0 0 0 0 0 0 0 0 0 0 0 0 0 0 0 0 0 0 0 0.002 0 0 0 0 0 0 0 0.003 0.001 0.001 0 0 0 0 0 0 0 0 0.001 0.001 0 0.001 0.001 0.001 0 0.006 0.03 0.082 0.055 0.04 0.006 0.009 0.004 0.009 0.01 0.012 0.011 0.013 0.031 0.04 0.085 0.071 0.166 0.017 0.012 0.01 0.009 0.009 0.005 0.007 0.008 0.001 0 0 0 0 0 0 0.002 0.002 0.037 0.14 0.385 0.119 0.075 0.024 0.015 0.005 0.003 0.001 0.001 0.003 0.001 0.003 0.003 0.003 0.003 0 0.003 0 0 0.001 0.003 0.002 0.001 0.023 0.056 0.185 0.618 1 0.562 0.229 0 0.001 0.001 0.001 0.001 0 0 0 0 0.001 0.001 0.002 0.002 0.004 0.002 0.002 0 0 0.225 0.096 0.088 0.023 0.013 0 0 0 0 0 0 0 0 0 0 0 0.007 0.01 0.007 0.005 0.006 0.005 0.001 0.002 0.005 0.003 0.002 0.001 0.001 0 0.002 0.003 0.002 0 0.001 0.001 0.004 0.003 0.004 0.001 0.001 0.001 0.005 0.002 0.001 0 0.001 0.003 0.002 0.002 0.002 0 0 0 0 0 0.001 0.001 0.002 0.003 0.002 0.002 0.002 0.002 0 0 0.002 0.002 0.001 0 0 0.001 0.001 0.001 0.002 0.002 0.002 0.003 0.002 0.002 0.004 0.002 0.002 0.001 0.001 0.002 0.003 0.003 0.004 0.005 0.005 0.004 0.004 0.004 0.004 0.007 0.005 0.003 0.006 0.002 0.001 0.001 0 0.002 0.002 0.002 0.001 0.001 0 0 0.001 0.01 0.001 0.009 0.001 0.002 0.005 0.003 0.005 0.003 0.005 0.005 0.004 0.004 0 0.002 0.001 0 0.001 0 0 0.001 0.002 0.002 0.009 0.002 0.001 0.023 0.01 0.009 0.017 0.05 0.05 0.046 0.099 0.069 0.139 0.176 0.004 0 0 0 0 0 0 0 0 0 0 0 0 0 0 0 0 0 0 0 0 0 0 0 0 0 0 0 0 0 0 0 0 0 0 0.001 0 0 0 0 0 0 0 0.001 0 0 0 0 0.001 0.002 0.002 0.002 0.003 0.002 0.002 0.001 0.001 0 0 0 0 0 0 0 0 0 0 0 0 0 0 0 0.001 0 0 0.001 0.001 0.001 0 0 0.001 0.001 0.001 0.001 0.001 0.001 0 0.001 0.001 0 0.001 0.001 0.001 0.002 0.001 0.002 0.002 0.002 0.002 0.002 0.002 0 0 0.001 0.001 0 0.001 0 0.001 0 0 0 0 0 0 0 0 0 0 0 0 0 0 0 0 0 0 0 0 0 0 0 0 0 0 0 0 0 0 0 0 0 0 0 0 0 0 0 0 0 0 0 0 0 0 0 0 0 0 0 0 0 0 0 0 0 0.001 0.001 0.001 0.002 0.001 0.001 0.001 0.001 0.001 0.001 0 0 0.002 0.002 0.001 0.001 0 0 0 0 0 0 0 0 0.001 0.001 0 0.001 0 0.001 0.001 0.001 0.001 0.001 0.001 0 0 0 0 0 0 0.001 0.001 0.001 0.001 0 0 0.001 0.001 0 0 0 0 0.001 0.001 0.001 0.001 0.001 0.001 0 0.001 0 0 0 0 0 0 0 0 0 0 0 0 0 0 0 0 0 0 0 0 0 0 0 0 0.001 0.001 0.001 0.001 0.001 0.001 0.001 0.001 0.001 0.001 0.001 0 0 0 0 0 0 0 0 0 0 0 0 0 0 0 0 0 0 0.001 0.002 0.001 
0.01 0 0.006 0.006 0.002 0.009 0.006 0 0.004 0.002 0 0 0.004 0.002 0.002 0.003 0.003 0.002 0.006 0.005 0.005 0.004 0.002 0.005 0.002 0.002 0.001 0.003 0.001 0.001 0.001 0.003 0 0 0 0 0 0.002 0.003 0.001 0 0.004 0.002 0.001 0 0.003 0.002 0.002 0 0.005 0.025 0.077 0.045 0.036 0.01 0.01 0.006 0.009 0.015 0.019 0.019 0.02 0.02 0.029 0.06 0.064 0.124 0.02 0.015 0.017 0.016 0.015 0.007 0.01 0.012 0.004 0.005 0.004 0.004 0.004 0.003 0 0.003 0.001 0.029 0.13 0.401 0.125 0.068 0.019 0.013 0.007 0.003 0.003 0.003 0.002 0.002 0.002 0.002 0.002 0.002 0.001 0.002 0 0 0.001 0.003 0.001 0.001 0.012 0.04 0.123 0.358 0.551 1 0.39 0 0.003 0.002 0.001 0.005 0.001 0 0 0.002 0.002 0.004 0 0 0.007 0.003 0.003 0.001 0.001 0.178 0.08 0.083 0.026 0.019 0 0 0 0 0 0.001 0.002 0.002 0.003 0.005 0.009 0.01 0.019 0.008 0.003 0.003 0.006 0.002 0.001 0.003 0.002 0 0 0 0 0.002 0.004 0.005 0.005 0.004 0.004 0.004 0.001 0.002 0.002 0.001 0.001 0.004 0.002 0.001 0 0.002 0.002 0.003 0.003 0.003 0.002 0.003 0.003 0.005 0.003 0.003 0.002 0.002 0.002 0.003 0.004 0.003 0.004 0.001 0.001 0.004 0.002 0.001 0.002 0.001 0.002 0.002 0.001 0 0.002 0.003 0.004 0.004 0.003 0.003 0.001 0 0 0 0.002 0.004 0.006 0.009 0.009 0.01 0.01 0.007 0.007 0.004 0.01 0.01 0.005 0.006 0.004 0.001 0.001 0.005 0.006 0.005 0.003 0.006 0.006 0.007 0.004 0.006 0.011 0.007 0.009 0.003 0.004 0.006 0.006 0.009 0.006 0.009 0.009 0.009 0.002 0.003 0.004 0.003 0.003 0.003 0.002 0.001 0.003 0 0.005 0.01 0.002 0.001 0.043 0.021 0.025 0.024 0.074 0.071 0.069 0.131 0.095 0.172 0.202 0.003 0 0 0 0 0 0 0 0 0 0 0 0 0 0 0 0 0 0 0 0 0 0 0 0 0 0 0 0 0 0 0 0 0 0 0 0 0 0 0 0 0 0 0 0 0 0 0.002 0.006 0.006 0.007 0.005 0.008 0.006 0 0 0 0 0 0 0 0 0 0 0 0 0 0 0 0 0 0 0 0 0 0 0 0 0 0 0 0 0.001 0.003 0.003 0.004 0.003 0.002 0.002 0.002 0.001 0 0 0.002 0.002 0.002 0.002 0.001 0.002 0.001 0.002 0 0 0.001 0.001 0.001 0 0.002 0.002 0.001 0.001 0.002 0.001 0 0 0 0 0 0 0 0 0 0 0 0 0 0 0 0 0 0 0 0 0 0 0 0 0 0 0 0 0 0 0 0 0 0 0 0 0 0 0 0 0 0 0 0 0 0 0 0 0 0 0 0 0 0 0 0.001 0 0.001 0.001 0 0 0 0 0 0 0.001 0.001 0 0 0 0 0 0 0 0 0 0 0 0 0 0 0 0 0 0 0 0 0 0 0 0 0 0 0 0 0 0 0 0 0 0 0 0 0 0 0 0 0 0.001 0.001 0.001 0.001 0 0.001 0 0 0 0 0 0 0 0 0 0 0 0 0 0 0 0 0 0 0 0 0.001 0 0 0 0 0.001 0.001 0.001 0 0 0 0 0 0 0 0 0 0 0 0 0 0 0 0 0 0 0 0 0 0 0 0 0 0 0.001 0 
0 0 0.007 0.01 0.004 0.014 0.011 0.002 0.007 0.006 0.003 0.003 0.007 0.005 0.002 0.002 0.004 0.006 0.007 0.006 0.005 0.004 0.005 0.003 0.002 0 0.002 0.002 0.002 0.002 0.001 0 0 0 0 0.003 0.003 0.005 0.005 0 0 0.007 0.007 0.006 0.003 0.004 0.002 0 0 0.002 0.008 0.033 0.025 0.016 0.003 0.002 0.002 0 0.003 0.011 0.013 0.016 0.024 0.043 0.073 0.066 0.16 0.022 0.012 0.008 0.006 0.004 0.002 0.001 0.002 0 0 0 0 0 0 0 0 0 0.014 0.063 0.195 0.059 0.03 0.007 0.004 0.002 0.001 0.001 0.001 0.002 0.002 0.002 0.002 0.001 0.002 0 0.002 0 0 0.001 0.001 0 0 0.012 0.031 0.084 0.217 0.296 0.548 1 0 0 0 0 0 0 0 0 0 0 0 0 0 0.001 0.001 0.001 0 0 0.239 0.089 0.084 0.032 0.022 0 0 0 0 0 0 0.002 0.004 0.005 0.006 0.014 0.023 0.028 0.018 0.012 0.007 0.011 0.005 0.007 0.006 0.006 0.003 0.003 0.001 0.001 0.005 0.002 0.003 0.005 0.005 0.004 0.003 0.001 0.001 0.001 0 0 0 0 0 0 0.002 0.002 0.002 0.002 0.001 0.003 0.004 0.003 0.004 0.002 0.001 0.001 0 0 0.001 0.001 0.001 0.001 0 0 0 0 0 0 0 0.001 0.002 0.002 0 0.001 0.001 0.001 0.001 0 0.001 0 0 0 0 0.001 0.001 0 0 0 0.001 0.001 0.001 0.001 0.001 0.001 0.003 0.004 0.004 0.003 0.003 0.003 0.004 0.006 0.006 0.006 0.007 0.006 0.01 0.008 0.007 0.016 0.004 0.013 0 0.001 0.001 0.001 0 0 0 0 0 0 0 0 0.001 0.001 0.001 0 0 0 0 0.005 0.019 0.004 0.002 0.071 0.033 0.034 0.058 0.134 0.132 0.127 0.271 0.192 0.347 0.423 0.001 0 0 0 0 0 0 0 0 0 0 0 0 0 0 0 0 0 0 0 0 0 0 0 0 0 0 0 0 0.001 0 0 0 0 0 0.001 0 0 0 0 0 0 0 0 0 0 0 0.001 0.004 0.005 0.004 0.005 0.007 0.002 0.001 0.001 0.001 0 0 0 0 0 0 0 0 0 0 0 0 0 0 0 0 0 0 0 0 0 0 0 0 0 0.001 0.002 0.002 0.005 0.001 0.002 0.002 0.002 0.003 0.001 0.001 0.003 0.004 0.004 0.004 0.005 0.003 0.002 0.004 0.001 0.001 0.002 0.003 0.001 0.001 0.001 0.002 0 0.001 0.001 0 0 0 0 0 0 0 0 0 0 0 0 0 0 0 0 0 0 0 0 0 0 0 0 0 0 0 0 0 0 0 0 0 0 0 0 0 0 0 0 0 0 0 0 0 0 0 0 0 0 0 0 0 0 0 0 0.001 0 0.003 0.003 0.001 0.001 0.001 0 0 0 0.004 0.004 0.002 0.002 0 0 0 0 0 0 0 0 0 0 0 0 0 0 0 0 0 0 0 0 0 0 0 0 0 0 0 0 0 0 0 0 0 0 0 0 0 0 0 0.001 0.001 0.001 0.001 0.001 0.001 0 0 0 0 0 0 0 0 0 0 0 0 0 0 0 0 0 0 0 0 0.001 0 0 0 0 0.001 0.001 0 0.001 0 0 0.001 0 0 0 0 0 0 0 0 0 0 0 0 0 0 0 0 0 0 0 0 0 0.001 0 0 
0.049 0.001 0.004 0.005 0.003 0.007 0.004 0.003 0.005 0.005 0 0.001 0.005 0.003 0.003 0.002 0.002 0.004 0.007 0.006 0.007 0.005 0.004 0.005 0.003 0 0.002 0.002 0 0 0 0.011 0.004 0.003 0.003 0.007 0.007 0.007 0.006 0.002 0 0.005 0.007 0.005 0.001 0.006 0 0 0 0 0 0 0 0 0 0 0.002 0.025 0.038 0.027 0.02 0.019 0.006 0 0.003 0 0 0.001 0.015 0.017 0.02 0.028 0.033 0.055 0.033 0.035 0.052 0.023 0.021 0.02 0.01 0.007 0.014 0.007 0 0.002 0.001 0 0.003 0.009 0.005 0.003 0 0 0 0.003 0.004 0.005 0.004 0.005 0.005 0.003 0.003 0 0 0.001 0 0 0 0 0 0 0.001 0.001 0.001 0 1 0.445 0.34 0.218 0.096 0.01 0.002 0.005 0.017 0.025 0.022 0.055 0.065 0.043 0.025 0.024 0.008 0.002 0 0 0 0 0 0 0 0 0 0 0 0 0.003 0.003 0.004 0.006 0.005 0.005 0.004 0.005 0.005 0.006 0.004 0.003 0.004 0.002 0.002 0.002 0.002 0.002 0.001 0.002 0.004 0.007 0.005 0.006 0.018 0.005 0.017 0.002 0.003 0.004 0.03 0.011 0.004 0 0.004 0.006 0.006 0.007 0.006 0.009 0.008 0.008 0.009 0.009 0.01 0.007 0.012 0.016 0.024 0.02 0.018 0.024 0.009 0.01 0.024 0.021 0.009 0.018 0.014 0.021 0.035 0.022 0.035 0.027 0.017 0.023 0.016 0.01 0.003 0.003 0.003 0.002 0.002 0.004 0.006 0.023 0.043 0.046 0.048 0.045 0.028 0.034 0.024 0.054 0.038 0.004 0.005 0.004 0.001 0.001 0.003 0.005 0.004 0.005 0.006 0.005 0.006 0.004 0.004 0.01 0.01 0.011 0.003 0.013 0.047 0.036 0.039 0.029 0.042 0.046 0.039 0.02 0.021 0.018 0.021 0.022 0.022 0.016 0.015 0.015 0.007 0 0.005 0.007 0.002 0.004 0.001 0 0.001 0.002 0 0 0 0.001 0 0 0.026 0 0 0 0.001 0 0 0 0 0 0.001 0 0 0 0 0 0 0 0 0 0 0 0 0 0 0 0 0 0 0 0 0 0 0 0 0 0 0 0 0 0 0 0.001 0 0 0 0.001 0.001 0.003 0.004 0.002 0.003 0.004 0.003 0.002 0.002 0.002 0.001 0.001 0.001 0.001 0 0.001 0.001 0.001 0 0 0 0 0.001 0 0.001 0.002 0 0 0 0.001 0.001 0 0 0.001 0.001 0.001 0.001 0.001 0.001 0.001 0.002 0.002 0.002 0.003 0 0 0.002 0.001 0.002 0 0.002 0.002 0.002 0.002 0 0 0 0 0 0 0.001 0.001 0.001 0.001 0 0 0 0 0 0 0 0 0 0 0 0 0 0 0 0 0.001 0.001 0.001 0 0 0.001 0.001 0.001 0.001 0.001 0.001 0.001 0 0 0 0 0 0 0 0.001 0.001 0.001 0.001 0 0 0 0 0 0 0 0 0 0 0 0 0 0 0 0 0 0 0 0 0 0 0 0 0 0 0 0 0 0 0 0 0 0 0 0 0 0 0 0 0 0 0 0 0 0 0 0 0 0 0 0 0 0 0 0 0 0 0 0 0 0 0.001 0 0 0 0.001 0 0.001 0.001 0.001 0.001 0 0 0 0 0 0.001 0.001 0 0 0 0 0 0.001 0 0.001 0 0 0 0 0.001 0.001 0.001 0 0 0 0 0.001 0 0 0 0.001 0.001 0.001 0 0.001 0 0 0 0 0 0 0 0 0 0 0 0 0 0 0 0 0 0 0 0 0 0 0 0 0.006 0.001 
0.074 0 0.002 0.002 0.003 0.004 0.003 0.003 0.005 0.004 0.002 0.002 0.004 0.004 0.002 0.002 0.002 0.004 0.006 0.006 0.006 0.006 0.006 0.006 0.003 0.002 0.001 0 0.001 0 0 0.017 0.008 0.007 0 0.003 0.002 0.005 0.006 0.001 0.001 0.006 0.006 0.006 0.002 0.01 0.002 0.003 0 0 0 0.001 0 0 0.001 0.001 0.005 0.042 0.055 0.044 0.038 0.028 0.013 0.005 0.005 0.003 0.003 0.005 0.023 0.037 0.045 0.053 0.06 0.086 0.055 0.059 0.097 0.04 0.03 0.03 0.015 0.009 0.025 0.012 0 0.001 0.001 0.001 0.002 0.016 0.011 0.004 0.002 0.002 0.002 0.002 0.003 0.002 0.005 0.005 0.002 0 0.002 0 0 0.001 0.001 0 0 0 0 0 0 0 0 0.001 0.518 1 0.777 0.548 0.19 0.02 0.003 0.01 0.036 0.045 0.044 0.094 0.122 0.075 0.038 0.034 0.01 0.003 0.003 0.002 0 0 0 0 0 0 0.001 0.001 0.001 0.002 0.003 0.003 0.003 0.003 0.003 0.006 0.002 0.002 0.002 0.002 0.001 0.003 0.003 0.001 0.003 0.002 0.001 0.001 0.002 0.004 0.002 0.005 0.009 0.012 0.028 0.003 0.031 0.005 0.008 0.013 0.043 0.021 0.011 0 0.004 0.008 0.006 0.005 0.004 0.004 0.006 0.006 0.008 0.005 0.005 0.005 0.015 0.019 0.028 0.028 0.026 0.026 0.007 0.01 0.036 0.038 0.021 0.022 0.03 0.029 0.043 0.019 0.054 0.032 0.014 0.023 0.016 0.014 0.004 0.003 0.003 0.003 0.001 0.003 0.009 0.033 0.061 0.069 0.072 0.067 0.046 0.051 0.035 0.084 0.049 0.002 0.004 0.003 0 0 0.004 0.003 0.003 0.001 0.003 0.004 0.003 0.002 0.002 0.017 0.01 0.017 0.008 0.014 0.073 0.05 0.057 0.041 0.062 0.066 0.056 0.03 0.029 0.024 0.032 0.026 0.023 0.027 0.021 0.029 0.013 0.003 0.004 0.01 0.001 0.004 0.002 0.001 0.001 0.002 0.001 0.001 0.001 0.002 0.003 0.003 0.045 0 0 0 0 0 0 0 0 0 0 0 0 0 0 0 0 0 0 0 0 0 0 0 0 0 0 0 0 0 0 0 0 0 0 0 0 0 0 0 0 0 0 0 0 0 0 0 0.001 0.002 0.001 0.001 0.002 0.001 0 0 0 0 0 0 0 0 0 0 0 0 0 0 0 0 0 0 0 0 0 0 0 0 0 0 0 0 0 0 0.001 0.001 0 0 0 0 0 0 0 0 0 0.001 0.001 0.002 0 0.001 0 0 0 0 0 0 0 0 0 0 0 0 0 0 0 0 0 0 0 0 0 0 0 0 0 0 0 0 0 0 0 0 0 0 0 0 0 0 0 0 0 0 0 0 0 0 0 0 0 0 0 0 0 0 0 0 0 0 0 0 0 0 0 0 0 0 0 0 0 0.001 0.001 0 0 0 0 0 0 0 0.001 0.001 0 0 0.001 0 0 0 0 0 0 0 0 0 0 0 0 0 0 0 0 0 0 0 0 0 0 0 0 0 0 0 0 0 0 0 0 0 0 0 0 0 0 0 0 0 0 0 0 0 0 0 0 0 0 0 0 0 0 0 0 0 0 0 0 0 0 0 0 0 0 0 0 0 0 0 0 0 0 0 0 0 0 0 0 0 0 0 0 0 0 0 0 0 0 0 0 0 0 0 0 0 0 0.007 0 
0.062 0.001 0.004 0.004 0.003 0.002 0.001 0.002 0.003 0.003 0.003 0.003 0.003 0.004 0.003 0.005 0.005 0.006 0.005 0.004 0.005 0.007 0.006 0.005 0.003 0.001 0.002 0.002 0.002 0.002 0.002 0.016 0.005 0.005 0.001 0.005 0.004 0.005 0.003 0.001 0 0.002 0.004 0.001 0.001 0.005 0.002 0.003 0 0 0 0 0 0 0.001 0.001 0.002 0.043 0.051 0.043 0.038 0.03 0.012 0.002 0.006 0.005 0.002 0.008 0.023 0.027 0.037 0.046 0.06 0.078 0.05 0.055 0.086 0.03 0.026 0.026 0.013 0.01 0.026 0.01 0 0.001 0 0 0.002 0.011 0.008 0.005 0.001 0.001 0 0.002 0.005 0.002 0.003 0.002 0.002 0 0.002 0 0 0.001 0.001 0.001 0.001 0 0 0.001 0.001 0.001 0 0 0.351 0.644 1 0.423 0.156 0.021 0.006 0.012 0.036 0.046 0.046 0.092 0.112 0.069 0.037 0.032 0.01 0.001 0.001 0.001 0.002 0 0 0 0 0 0 0 0.001 0.001 0.002 0.001 0.001 0.003 0.007 0.01 0.005 0.003 0.006 0.004 0.002 0.004 0.005 0.003 0.006 0.003 0.001 0.001 0 0.004 0.002 0.004 0.006 0.007 0.028 0.004 0.027 0.006 0.013 0.013 0.032 0.022 0.011 0 0.005 0.006 0.006 0.006 0.004 0.004 0.007 0.006 0.008 0.008 0.007 0.005 0.008 0.009 0.025 0.023 0.021 0.028 0.008 0.013 0.037 0.035 0.017 0.017 0.023 0.029 0.043 0.018 0.054 0.03 0.022 0.029 0.02 0.009 0.009 0.003 0.002 0.002 0.001 0.008 0.012 0.033 0.053 0.056 0.058 0.054 0.036 0.046 0.035 0.074 0.05 0.006 0.007 0.004 0.002 0.002 0.004 0.004 0.002 0.004 0.005 0.004 0.003 0.001 0.004 0.016 0.008 0.013 0.005 0.012 0.069 0.046 0.05 0.037 0.05 0.054 0.047 0.022 0.032 0.025 0.026 0.021 0.025 0.021 0.018 0.014 0.014 0.001 0.004 0.007 0.004 0.006 0.001 0.001 0.001 0.002 0 0.001 0 0.001 0 0 0.036 0 0 0 0 0 0 0 0 0 0 0 0 0 0 0 0 0 0 0 0 0 0 0 0 0 0 0 0 0 0 0 0 0 0.001 0.001 0 0 0 0 0 0 0 0 0 0 0 0.002 0.004 0.004 0.004 0.005 0.005 0.004 0.002 0.001 0.001 0 0 0 0 0 0 0 0 0 0 0 0 0 0 0.001 0.001 0 0 0 0.001 0.001 0 0 0.001 0.001 0 0.001 0.001 0.004 0.001 0.001 0.002 0.002 0.002 0 0 0.002 0.001 0.002 0.001 0.003 0.002 0 0.001 0.001 0.001 0 0.001 0 0 0 0 0 0 0.001 0 0 0 0 0 0 0.001 0 0 0 0 0 0 0 0 0.001 0.001 0.001 0 0 0 0 0 0 0 0 0 0 0 0 0 0 0 0 0 0 0 0 0 0 0 0 0 0 0 0 0 0 0 0 0 0 0 0 0 0 0 0.001 0 0.001 0 0 0.001 0.001 0 0 0.001 0.001 0.001 0.001 0 0.001 0 0 0 0 0 0 0 0 0 0 0 0 0 0 0 0.001 0.001 0 0 0 0 0 0 0 0 0 0 0 0 0 0 0 0 0 0 0 0.001 0.001 0.001 0.001 0.001 0 0 0.001 0 0 0 0 0 0 0 0 0 0 0 0 0 0 0 0 0 0 0 0 0.001 0.001 0.001 0.001 0.001 0.001 0 0.001 0 0 0.001 0 0 0 0 0 0 0 0 0 0 0 0 0 0 0 0 0 0 0 0 0 0.001 0.007 0.001 
0.054 0 0.006 0.006 0.005 0.005 0.004 0.004 0.009 0.007 0.003 0.003 0.011 0.005 0.003 0.002 0.004 0.006 0.01 0.01 0.01 0.009 0.005 0.008 0.005 0.002 0.002 0.005 0.004 0 0 0.013 0.005 0.003 0.002 0.003 0.007 0.005 0.009 0.002 0.001 0.01 0.009 0.007 0.001 0.01 0.004 0.002 0 0 0 0 0 0 0 0 0.002 0.037 0.05 0.033 0.028 0.017 0.008 0.003 0.005 0.002 0.003 0.005 0.021 0.028 0.041 0.045 0.054 0.07 0.049 0.037 0.067 0.017 0.015 0.016 0.009 0.004 0.025 0.014 0.001 0.001 0.001 0 0.002 0.005 0.005 0.003 0.004 0.001 0 0.008 0.006 0.007 0.009 0.009 0.005 0.001 0.007 0 0 0.004 0.003 0.001 0 0 0 0.001 0.001 0.001 0.001 0 0.284 0.545 0.549 1 0.137 0.018 0.006 0.015 0.042 0.06 0.047 0.206 0.247 0.058 0.031 0.026 0.009 0.003 0.003 0.001 0.001 0 0 0 0 0 0 0 0 0 0.003 0.003 0.002 0.005 0.005 0.006 0.007 0.003 0.005 0.007 0.004 0.006 0.008 0.009 0.015 0.009 0.004 0.001 0.007 0.007 0.004 0.011 0.014 0.013 0.02 0.002 0.023 0.006 0.006 0.007 0.03 0.018 0.011 0 0.007 0.011 0.007 0.008 0.007 0.008 0.009 0.009 0.008 0.009 0.011 0.011 0.017 0.024 0.045 0.039 0.034 0.032 0.016 0.017 0.037 0.033 0.017 0.027 0.037 0.054 0.093 0.045 0.109 0.053 0.024 0.029 0.024 0.018 0.008 0.006 0.006 0.003 0.002 0.004 0.014 0.028 0.039 0.05 0.051 0.048 0.036 0.045 0.026 0.068 0.042 0.002 0.004 0.005 0.004 0.004 0.009 0.005 0.005 0.004 0.007 0.009 0.006 0.006 0.006 0.009 0.006 0.008 0.004 0.011 0.059 0.038 0.053 0.036 0.045 0.047 0.041 0.022 0.025 0.022 0.022 0.019 0.022 0.024 0.017 0.018 0.03 0.001 0.004 0.014 0.002 0.001 0.001 0 0 0 0.001 0.001 0.003 0 0 0.003 0.032 0 0 0 0 0 0 0 0 0 0 0 0 0 0 0 0.001 0.001 0.001 0.001 0.001 0.001 0.001 0.001 0.001 0.001 0.001 0 0 0 0 0 0 0 0.001 0.001 0.001 0 0 0 0 0 0 0 0 0 0 0.001 0.002 0.005 0.006 0.005 0.006 0.005 0.001 0 0 0 0 0 0 0 0 0.001 0.001 0 0 0 0 0 0 0 0 0 0 0 0 0 0 0 0 0 0 0.001 0.001 0.003 0 0 0 0.003 0.004 0 0 0.002 0.003 0.003 0 0.004 0.003 0.003 0.001 0 0.001 0.001 0.002 0.002 0.002 0 0.001 0.001 0.001 0.001 0.001 0.001 0 0 0 0 0 0 0 0 0 0 0 0 0 0 0 0 0 0 0.001 0.001 0 0 0 0 0 0 0 0 0 0 0 0 0 0 0 0 0 0 0 0 0 0.001 0 0 0 0.001 0.001 0 0.001 0.001 0 0.001 0 0 0 0 0 0 0 0 0 0 0 0 0 0 0 0 0 0 0.001 0.001 0.001 0 0 0 0 0.001 0.001 0.001 0 0 0 0 0 0 0 0 0 0 0 0 0 0 0 0 0 0 0.001 0.001 0 0 0.001 0 0 0 0 0 0 0 0 0 0 0 0 0 0 0 0 0 0 0 0 0 0 0 0 0 0 0 0 0 0 0 0 0 0 0 0 0 0 0 0 0 0 0 0 0 0 0 0 0 0 0 0 0 0 0 0 0 0.001 0.001 0 0 0.001 0.001 0 0.012 0 
0.394 0.002 0.026 0.027 0.017 0.021 0.019 0.011 0.029 0.02 0.008 0.01 0.028 0.019 0.016 0.011 0.012 0.026 0.037 0.029 0.032 0.032 0.024 0.025 0.012 0.007 0.008 0.015 0.009 0.004 0.001 0.106 0.033 0.027 0.02 0.025 0.02 0.026 0.03 0.008 0.004 0.03 0.029 0.019 0.007 0.037 0.013 0.01 0 0 0.001 0.001 0.001 0.001 0.001 0.003 0.009 0.218 0.291 0.236 0.184 0.136 0.048 0.023 0.032 0.019 0.008 0.028 0.118 0.18 0.25 0.28 0.367 0.481 0.28 0.321 0.551 0.215 0.182 0.171 0.099 0.062 0.122 0.055 0.001 0.014 0.004 0.001 0.025 0.074 0.047 0.022 0.009 0.006 0.004 0.024 0.029 0.028 0.031 0.028 0.025 0.013 0.025 0 0 0.01 0.01 0.005 0.002 0.002 0.003 0.003 0.002 0.002 0.002 0 0.149 0.267 0.191 0.15 1 0.046 0.012 0.023 0.088 0.114 0.144 0.074 0.073 0.386 0.216 0.19 0.058 0.018 0.005 0.004 0.005 0 0 0 0 0.002 0.004 0.003 0.004 0.007 0.013 0.012 0.014 0.019 0.021 0.031 0.021 0.013 0.019 0.02 0.006 0.009 0.018 0.017 0.012 0.009 0.005 0.001 0.008 0.018 0.01 0.034 0.045 0.048 0.139 0.028 0.151 0.034 0.057 0.067 0.227 0.115 0.063 0 0.038 0.051 0.038 0.038 0.025 0.03 0.032 0.033 0.036 0.03 0.036 0.019 0.03 0.039 0.05 0.054 0.079 0.086 0.03 0.028 0.142 0.151 0.061 0.058 0.068 0.042 0.055 0.026 0.044 0.055 0.039 0.085 0.061 0.038 0.019 0.014 0.014 0.006 0.003 0.021 0.04 0.165 0.325 0.363 0.376 0.343 0.24 0.246 0.184 0.456 0.291 0.026 0.033 0.022 0.007 0.007 0.025 0.027 0.022 0.021 0.029 0.025 0.025 0.02 0.028 0.072 0.027 0.052 0.039 0.066 0.392 0.279 0.298 0.194 0.333 0.338 0.287 0.161 0.15 0.12 0.126 0.105 0.101 0.117 0.105 0.141 0.015 0.005 0.009 0.007 0.002 0.011 0.002 0.002 0.003 0.006 0.003 0.003 0.002 0.004 0.003 0.002 0.19 0 0.001 0.001 0.002 0 0.003 0.002 0.003 0.003 0.003 0.002 0 0 0.002 0.003 0.003 0.003 0.003 0.003 0.003 0.003 0.003 0.002 0.002 0.003 0.003 0.003 0.001 0.002 0.001 0 0.001 0.001 0 0.008 0.004 0 0 0.002 0.001 0 0 0 0 0 0.002 0.006 0.017 0.024 0.025 0.02 0.024 0.016 0.007 0.005 0.005 0.003 0.002 0.001 0 0 0 0 0 0.001 0.002 0.002 0.002 0.002 0.002 0.002 0.003 0.001 0.001 0 0 0 0 0 0.001 0 0.002 0.006 0.006 0.013 0.008 0.007 0.008 0.009 0.016 0.003 0.002 0.01 0.009 0.009 0.006 0.011 0.008 0.004 0.009 0.004 0.006 0.007 0.012 0.009 0.005 0.004 0.009 0.002 0.001 0.003 0.004 0.002 0 0 0 0 0.001 0 0 0 0 0 0 0 0 0.001 0.001 0.001 0 0 0 0 0 0 0 0 0 0 0 0 0 0 0 0 0.001 0.001 0.001 0.001 0.001 0.001 0.001 0.001 0 0 0 0 0 0 0 0 0 0.003 0.001 0.003 0.001 0.002 0.002 0.004 0.004 0.002 0.001 0.001 0.002 0.001 0 0 0.006 0.007 0.003 0.002 0.003 0.001 0.002 0.002 0.003 0.003 0.001 0 0.001 0.001 0 0.001 0.001 0.002 0.001 0 0.002 0.001 0 0.001 0 0 0 0 0 0 0 0.001 0.001 0 0.002 0.001 0.001 0 0.001 0 0.002 0.001 0.002 0.002 0.003 0.003 0.001 0.001 0.003 0.002 0.001 0 0 0 0.001 0.001 0.002 0 0 0 0.001 0.002 0 0.002 0.001 0.002 0 0.002 0 0.002 0 0 0.003 0.002 0.003 0.003 0.002 0.002 0.001 0 0.001 0.001 0.001 0 0 0 0 0 0.001 0 0 0 0 0 0 0 0 0.001 0.001 0 0 0.001 0.002 0.041 0 
0.058 0 0.007 0.006 0.005 0.005 0.005 0.003 0.01 0.008 0.003 0.002 0.011 0.005 0.004 0.004 0.005 0.009 0.015 0.015 0.017 0.011 0.009 0.011 0.007 0.001 0.004 0.006 0.006 0.001 0 0.017 0.007 0.004 0.002 0.005 0.005 0.005 0.012 0.006 0.002 0.011 0.012 0.01 0.003 0.01 0.004 0.002 0 0 0.001 0.001 0.001 0.001 0.001 0.001 0.003 0.026 0.032 0.025 0.022 0.021 0.004 0.001 0.001 0.001 0 0.001 0.013 0.022 0.03 0.031 0.056 0.065 0.027 0.017 0.019 0.009 0.007 0.008 0.005 0.001 0.023 0.009 0 0.003 0 0.001 0.005 0.008 0.005 0.003 0.001 0.001 0 0.006 0.009 0.01 0.01 0.01 0.008 0.002 0.008 0 0 0.003 0.001 0.001 0.001 0 0 0 0 0 0 0 0.014 0.031 0.027 0.034 0.035 1 0.166 0.35 0.537 0.402 0.279 0.128 0.098 0.087 0.044 0.036 0.011 0.004 0 0 0 0 0 0 0 0.002 0.002 0.001 0 0.002 0.004 0.003 0.004 0.005 0.006 0.01 0.006 0.001 0.005 0.006 0.003 0.007 0.006 0.006 0.009 0.006 0.004 0.001 0.002 0.007 0.003 0.01 0.01 0.012 0.026 0.007 0.028 0.013 0.018 0.019 0.052 0.033 0.019 0 0.01 0.013 0.01 0.01 0.011 0.007 0.012 0.012 0.016 0.015 0.019 0.015 0.025 0.031 0.041 0.039 0.051 0.049 0.022 0.029 0.084 0.083 0.04 0.174 0.313 0.047 0.058 0.022 0.076 0.044 0.026 0.047 0.035 0.029 0.007 0.01 0.008 0.004 0.002 0.004 0.008 0.04 0.059 0.063 0.062 0.06 0.042 0.043 0.033 0.064 0.043 0.003 0.003 0.003 0.004 0.005 0.008 0.008 0.007 0.006 0.009 0.009 0.007 0.006 0.008 0.016 0.012 0.013 0.003 0.011 0.077 0.055 0.077 0.067 0.058 0.058 0.057 0.039 0.036 0.056 0.041 0.036 0.051 0.031 0.03 0.039 0.021 0.003 0.006 0.01 0.002 0.004 0.002 0.001 0.001 0.003 0.001 0.001 0.002 0.002 0.001 0.001 0.052 0 0 0 0 0 0 0 0 0 0 0 0 0 0 0.001 0.001 0.001 0.001 0.001 0.001 0 0.001 0 0 0.001 0.001 0 0 0 0 0 0.001 0.001 0 0.001 0 0 0 0 0 0 0 0 0 0 0.001 0.001 0.005 0.007 0.007 0.004 0.006 0.005 0.002 0.001 0.001 0.001 0 0 0 0 0 0 0 0 0 0 0 0 0 0 0.001 0 0 0 0 0 0 0 0.001 0 0.001 0.001 0.001 0.005 0.001 0.001 0.001 0 0.003 0 0 0.001 0.001 0.002 0.002 0.002 0.001 0.001 0.002 0.001 0.001 0.001 0.001 0.001 0.001 0.001 0.001 0 0 0 0 0 0 0 0 0 0 0 0 0 0 0 0 0 0 0 0 0 0 0 0 0 0 0 0 0 0 0 0 0 0 0 0 0 0 0 0 0 0 0 0 0 0 0.001 0.001 0 0 0 0 0 0.001 0.001 0 0 0 0 0.001 0.001 0.001 0.001 0 0 0.001 0.001 0 0 0.001 0.001 0 0 0.001 0.001 0.001 0.001 0.001 0.001 0.001 0.001 0 0 0 0.001 0.001 0.001 0 0 0.001 0.001 0 0 0 0 0 0 0 0 0 0.001 0.001 0.001 0 0 0 0 0 0 0 0.001 0.001 0.001 0.001 0.001 0 0 0.001 0 0 0 0 0 0.001 0.001 0.001 0 0 0 0 0 0 0 0 0 0 0 0 0 0 0 0 0 0.001 0.001 0.001 0.001 0.001 0 0 0 0.001 0 0 0 0 0 0 0 0 0 0 0 0 0 0 0 0 0 0 0 0.001 0.005 0 
0.028 0.001 0.004 0.004 0.002 0.003 0.002 0.001 0.003 0.003 0.001 0.001 0.003 0.001 0.002 0.002 0.002 0.004 0.004 0.004 0.004 0.004 0.004 0.002 0 0 0.001 0 0 0 0 0.01 0.005 0.004 0 0.001 0.001 0.002 0.004 0.002 0.001 0.004 0.006 0.004 0 0.007 0.003 0.002 0 0 0 0 0 0 0 0 0.002 0.014 0.02 0.018 0.016 0.012 0.003 0.001 0.002 0.002 0.002 0.003 0.011 0.017 0.02 0.02 0.029 0.031 0.016 0.012 0.009 0.003 0.002 0.001 0.001 0.001 0.008 0.003 0 0 0 0 0.001 0.004 0.004 0 0.002 0.001 0.001 0.002 0.002 0.003 0.003 0.003 0.002 0 0.002 0 0 0 0.002 0.001 0 0 0 0 0 0 0 0 0.002 0.007 0.009 0.01 0.011 0.235 1 0.545 0.218 0.156 0.096 0.052 0.035 0.036 0.023 0.02 0.004 0 0.001 0.002 0 0 0 0 0 0.001 0.001 0.001 0 0.001 0.002 0.002 0.002 0.003 0.004 0.004 0.004 0.001 0.002 0.004 0.003 0.002 0.002 0.004 0.005 0.004 0.002 0.001 0.001 0.002 0.003 0.005 0.005 0.007 0.014 0.002 0.011 0.006 0.005 0.004 0.015 0.011 0.009 0 0.004 0.005 0.003 0.003 0.002 0.002 0.004 0.004 0.004 0.003 0.005 0.007 0.009 0.014 0.021 0.021 0.017 0.017 0.008 0.009 0.027 0.03 0.012 0.061 0.121 0.02 0.032 0.02 0.033 0.021 0.011 0.016 0.012 0.009 0.004 0.004 0.004 0.002 0 0.002 0.006 0.015 0.025 0.029 0.029 0.025 0.013 0.016 0.016 0.03 0.019 0.004 0.004 0.002 0.001 0.001 0.003 0.003 0.003 0.002 0.004 0.003 0.003 0.003 0.004 0.008 0.004 0.005 0.007 0.007 0.032 0.025 0.032 0.024 0.026 0.025 0.021 0.014 0.014 0.02 0.022 0.019 0.016 0.015 0.01 0.013 0.006 0.001 0.002 0.005 0.002 0.001 0 0 0 0.001 0.001 0.001 0.001 0.001 0.001 0.001 0.021 0 0 0 0 0 0 0 0 0 0 0 0 0 0 0 0 0 0 0 0 0 0 0 0 0 0 0 0 0 0 0 0 0 0 0 0 0 0 0 0 0 0 0 0 0 0 0 0.003 0.003 0.002 0.003 0.004 0.003 0.002 0.001 0.001 0.001 0.001 0.001 0.001 0.001 0.001 0.001 0.001 0.001 0.001 0.001 0.001 0 0.001 0.001 0 0 0 0 0 0 0 0 0.001 0 0 0.001 0.001 0.001 0.001 0 0.001 0.001 0.001 0 0 0 0 0.001 0.001 0.002 0.002 0.001 0 0 0 0 0 0 0 0.001 0.002 0 0.001 0.001 0.001 0 0 0 0 0 0 0 0 0 0 0 0 0 0 0 0 0 0 0 0.001 0.001 0.001 0 0 0 0 0 0 0 0 0 0 0 0 0 0 0.001 0 0 0 0 0 0 0 0 0 0 0 0 0 0 0 0 0 0 0 0 0 0.001 0.001 0 0 0 0 0 0.001 0 0 0 0 0 0 0 0 0 0 0 0 0 0 0 0 0 0 0 0.001 0.001 0.001 0 0 0 0 0 0 0 0 0 0 0 0 0 0 0 0 0 0 0.001 0.001 0.001 0.001 0.001 0.001 0 0 0.001 0.001 0 0 0 0 0 0 0 0 0 0 0 0 0 0 0.001 0 0.001 0 0 0.001 0.001 0.001 0.001 0.001 0.001 0.001 0 0.001 0.001 0.001 0 0 0 0 0 0 0 0 0 0 0 0 0 0 0 0 0 0.001 0 0 0 0.001 0.002 0 
0.032 0 0.002 0.002 0 0.002 0.001 0 0.001 0.001 0 0.001 0.001 0.001 0.001 0.001 0.001 0.001 0.002 0.002 0.004 0.002 0.001 0.004 0.002 0.001 0.001 0.002 0.001 0.001 0 0.004 0.003 0.001 0.003 0.004 0.003 0.001 0.002 0.001 0.001 0.002 0.004 0.004 0.001 0.005 0.002 0.002 0 0 0 0 0 0 0 0 0.002 0.014 0.018 0.015 0.008 0.004 0 0 0 0 0 0.001 0.004 0.007 0.014 0.017 0.031 0.039 0.015 0.015 0.014 0.007 0.004 0.004 0.002 0.001 0.009 0.005 0 0.001 0.001 0 0.001 0.004 0.004 0.001 0.001 0 0 0.002 0.001 0.002 0.002 0.001 0.001 0 0.002 0 0 0 0.001 0 0 0 0 0 0 0 0 0 0.01 0.016 0.015 0.022 0.021 0.419 0.477 1 0.378 0.272 0.174 0.083 0.064 0.056 0.028 0.025 0.009 0.001 0 0 0 0 0 0 0 0 0 0 0 0 0 0 0 0.002 0.004 0.005 0.003 0.001 0.003 0.004 0.004 0.003 0.003 0.004 0.006 0.004 0.001 0 0.001 0.003 0.002 0.004 0.005 0.005 0.006 0 0.008 0.004 0.005 0.005 0.024 0.019 0.01 0 0.004 0.005 0.003 0.003 0.002 0.003 0.004 0.004 0.006 0.006 0.007 0.006 0.011 0.015 0.03 0.027 0.029 0.033 0.014 0.008 0.046 0.05 0.028 0.109 0.204 0.034 0.045 0.019 0.048 0.037 0.02 0.031 0.018 0.012 0.003 0.005 0.004 0.002 0.001 0.006 0.009 0.026 0.033 0.033 0.033 0.031 0.024 0.021 0.013 0.038 0.023 0.002 0.002 0.001 0.001 0.001 0.002 0.002 0.002 0.001 0.002 0.002 0.002 0 0.003 0.003 0.006 0.004 0.003 0.004 0.05 0.036 0.039 0.034 0.032 0.031 0.028 0.017 0.021 0.032 0.017 0.016 0.02 0.016 0.013 0.026 0.015 0.001 0.002 0.007 0.002 0.004 0 0 0 0 0 0 0 0 0 0 0.023 0 0 0 0 0 0 0 0 0 0 0 0 0 0 0 0 0 0 0 0 0 0 0 0 0 0 0 0 0 0 0 0 0 0 0 0 0 0 0 0 0 0 0 0 0 0 0 0.001 0.001 0.001 0 0.002 0.001 0 0 0 0 0 0 0 0 0 0 0 0 0 0 0 0 0 0 0 0 0 0 0 0 0 0 0 0 0 0 0 0.001 0 0 0 0 0.001 0 0 0.001 0 0.001 0.001 0.001 0.001 0.001 0 0 0.001 0 0.001 0.001 0.001 0 0 0 0 0 0 0 0 0 0 0 0 0 0 0 0 0 0 0 0 0 0 0 0 0 0 0 0 0 0 0 0 0 0 0 0 0 0 0 0 0 0 0 0 0 0 0 0 0 0 0 0 0 0 0 0 0 0 0 0 0 0 0 0.001 0.001 0 0 0 0 0 0 0.001 0.001 0.001 0.001 0.001 0 0 0 0 0 0 0 0 0 0 0 0 0 0 0 0 0 0 0 0 0 0 0 0 0 0 0 0 0 0 0 0 0 0 0 0 0 0 0 0 0 0 0 0 0 0 0 0 0 0 0 0 0 0 0 0 0 0 0 0 0 0 0 0 0 0 0 0 0 0 0 0 0 0 0 0 0 0 0 0 0 0 0 0 0 0 0 0 0 0 0 0 0 0 0 0 0 0 0.004 0 
0.11 0.002 0.019 0.02 0.011 0.015 0.01 0.007 0.023 0.019 0.01 0.009 0.023 0.011 0.01 0.013 0.013 0.018 0.03 0.032 0.032 0.023 0.018 0.03 0.025 0.014 0.01 0.015 0.01 0.008 0.005 0.04 0.013 0.01 0.01 0.013 0.015 0.021 0.029 0.008 0.005 0.021 0.023 0.019 0.005 0.026 0.008 0.007 0 0 0 0 0 0 0 0.001 0.009 0.054 0.067 0.061 0.051 0.037 0.006 0.003 0.006 0.004 0.002 0.004 0.03 0.049 0.057 0.064 0.115 0.131 0.065 0.028 0.031 0.016 0.013 0.013 0.006 0.005 0.036 0.027 0.001 0.004 0.001 0 0.006 0.018 0.014 0.007 0.005 0.002 0.001 0.014 0.018 0.013 0.021 0.018 0.015 0.007 0.016 0 0 0.007 0.007 0.002 0.001 0 0 0 0 0 0 0 0.017 0.03 0.029 0.047 0.046 0.55 0.157 0.343 1 0.745 0.49 0.265 0.187 0.173 0.096 0.091 0.032 0.008 0.002 0.002 0.002 0 0 0 0 0.001 0.001 0.001 0 0.002 0.007 0.008 0.012 0.015 0.014 0.017 0.014 0.009 0.014 0.018 0.015 0.02 0.023 0.019 0.016 0.015 0.007 0.004 0.014 0.023 0.016 0.03 0.033 0.036 0.057 0.012 0.059 0.02 0.023 0.027 0.081 0.045 0.028 0 0.022 0.026 0.022 0.022 0.014 0.017 0.03 0.03 0.032 0.038 0.046 0.033 0.055 0.071 0.094 0.082 0.089 0.11 0.037 0.034 0.141 0.152 0.064 0.317 0.567 0.089 0.135 0.07 0.156 0.096 0.055 0.097 0.084 0.061 0.024 0.028 0.025 0.012 0.008 0.016 0.03 0.072 0.105 0.111 0.117 0.11 0.078 0.08 0.068 0.127 0.072 0.012 0.016 0.015 0.009 0.012 0.021 0.016 0.013 0.013 0.019 0.02 0.017 0.014 0.019 0.029 0.017 0.03 0.015 0.032 0.159 0.11 0.147 0.126 0.114 0.109 0.096 0.059 0.066 0.094 0.086 0.066 0.088 0.061 0.049 0.07 0.044 0.003 0.014 0.032 0.007 0.01 0.003 0.001 0 0.004 0.002 0.001 0.001 0.003 0.002 0.002 0.095 0 0 0.001 0.001 0 0.001 0.001 0 0 0.001 0.001 0 0 0.001 0.001 0.002 0.002 0.002 0.002 0.001 0 0.001 0.001 0.001 0.001 0.001 0 0 0.002 0 0 0 0.002 0.001 0 0.001 0 0 0.001 0 0 0 0 0 0 0.001 0.006 0.011 0.017 0.017 0.015 0.02 0.012 0.005 0.002 0.002 0.002 0.001 0.001 0.001 0 0.001 0.001 0.001 0 0.001 0.002 0.002 0.002 0.002 0.002 0.002 0 0.001 0 0 0 0 0 0.002 0 0.002 0.005 0.007 0.012 0.008 0.004 0.005 0.004 0.006 0.001 0 0.006 0.003 0.007 0.006 0.011 0.007 0.008 0.006 0.004 0.004 0.004 0.007 0.004 0.005 0.001 0.007 0.003 0.002 0.004 0.002 0 0 0 0 0 0.001 0.001 0 0 0.001 0.001 0.001 0 0 0.002 0.002 0.002 0 0 0.001 0 0.001 0.001 0.001 0 0 0 0 0 0 0 0 0 0 0.001 0 0 0 0 0 0 0 0 0 0 0 0 0 0 0 0 0 0.002 0.001 0.002 0.002 0.003 0.002 0.002 0.001 0.001 0.002 0.002 0 0 0.005 0.005 0.002 0.001 0.001 0.001 0.002 0.002 0.002 0.002 0.002 0.001 0.001 0.001 0.001 0.001 0.001 0.001 0 0 0.002 0.002 0.002 0 0.001 0 0 0 0 0.001 0.001 0.001 0.002 0.002 0 0.001 0.001 0 0 0 0.001 0.001 0.002 0.002 0.002 0.002 0.001 0.001 0.002 0.002 0.001 0 0 0 0 0 0.002 0.002 0.002 0.001 0.002 0.002 0.001 0.001 0 0 0 0 0 0.002 0.002 0.001 0.002 0.002 0.002 0.002 0.002 0.002 0 0 0.002 0.001 0.001 0 0 0.001 0 0 0 0 0 0 0 0 0 0 0 0 0 0 0 0 0.002 0.02 0 
0.126 0 0.017 0.015 0.009 0.016 0.012 0.008 0.018 0.015 0.007 0.006 0.017 0.012 0.009 0.008 0.007 0.011 0.018 0.016 0.018 0.017 0.012 0.011 0.01 0.008 0.009 0.009 0.008 0.008 0.004 0.024 0.014 0.01 0.004 0.008 0.005 0.007 0.012 0.003 0.001 0.012 0.011 0.006 0.005 0.014 0.001 0.001 0 0.001 0.001 0.001 0.001 0.001 0.001 0 0.003 0.065 0.083 0.075 0.062 0.051 0.013 0.011 0.013 0.007 0.006 0.013 0.043 0.062 0.073 0.079 0.132 0.147 0.076 0.035 0.04 0.017 0.013 0.013 0.008 0.003 0.046 0.03 0.002 0.005 0.004 0.001 0.005 0.019 0.012 0.006 0.003 0.004 0.003 0.008 0.009 0.009 0.015 0.014 0.009 0.005 0.009 0 0 0.005 0.005 0.003 0.001 0 0.001 0.002 0.003 0.003 0.003 0.003 0.032 0.056 0.048 0.08 0.063 0.374 0.099 0.223 0.701 1 0.685 0.336 0.248 0.203 0.093 0.085 0.019 0.003 0.005 0.004 0.002 0 0 0 0 0 0 0 0 0.003 0.007 0.008 0.01 0.013 0.01 0.017 0.014 0.008 0.015 0.014 0.011 0.008 0.018 0.019 0.029 0.019 0.009 0.003 0.011 0.011 0.01 0.018 0.017 0.018 0.043 0.011 0.043 0.019 0.023 0.027 0.091 0.053 0.032 0 0.018 0.024 0.016 0.016 0.009 0.01 0.017 0.019 0.02 0.019 0.031 0.035 0.05 0.071 0.11 0.101 0.096 0.113 0.041 0.039 0.144 0.171 0.073 0.318 0.578 0.123 0.183 0.091 0.19 0.123 0.061 0.104 0.077 0.059 0.014 0.015 0.013 0.008 0.004 0.013 0.025 0.073 0.109 0.12 0.125 0.115 0.081 0.08 0.056 0.142 0.09 0.011 0.015 0.011 0.011 0.012 0.013 0.013 0.01 0.014 0.016 0.013 0.014 0.01 0.018 0.029 0.021 0.028 0.011 0.021 0.18 0.131 0.157 0.136 0.118 0.118 0.106 0.07 0.069 0.094 0.093 0.08 0.094 0.067 0.06 0.079 0.068 0.001 0.017 0.038 0.009 0.006 0.002 0 0.001 0.004 0.002 0.001 0.002 0.003 0.004 0.003 0.11 0 0.001 0.001 0.001 0 0.001 0.001 0 0 0.001 0.001 0 0 0 0.001 0.001 0.001 0 0.001 0 0 0 0 0 0 0 0 0 0 0 0 0.002 0.002 0.002 0.004 0.001 0.001 0.001 0.001 0.001 0.001 0.001 0.001 0.001 0.001 0 0 0.007 0.013 0.014 0.007 0.015 0.007 0.003 0.001 0.001 0 0 0 0 0 0 0 0 0 0 0 0 0 0 0 0.001 0 0 0 0 0 0 0 0 0 0 0.003 0.003 0.01 0.004 0.002 0.002 0.003 0.009 0.005 0.003 0.007 0.005 0.009 0.006 0.011 0.01 0.006 0.009 0.006 0.007 0.004 0.009 0.007 0.004 0.002 0.005 0.002 0.001 0 0 0 0 0 0 0 0 0 0 0 0 0 0 0 0 0 0 0 0 0 0 0 0 0 0 0 0 0 0 0 0 0 0.001 0.001 0.001 0.001 0 0 0 0 0 0 0 0 0 0 0 0 0 0 0 0 0 0.001 0 0 0 0.001 0.002 0.001 0 0 0.001 0 0 0 0.003 0.003 0.001 0 0 0 0 0 0 0 0 0 0 0 0 0 0 0 0 0 0 0 0 0 0 0 0 0 0 0 0 0 0 0 0 0 0 0 0 0 0 0 0 0 0.001 0.001 0 0 0 0 0 0 0 0 0 0 0.001 0 0 0 0 0.001 0 0.001 0.001 0 0 0 0 0 0 0 0 0 0.001 0.001 0 0.001 0.001 0.001 0 0 0 0 0 0 0 0 0 0 0 0 0 0 0 0 0 0 0 0 0 0 0.001 0.02 0 
0.167 0.001 0.018 0.019 0.017 0.012 0.008 0.008 0.018 0.018 0.01 0.006 0.019 0.015 0.01 0.009 0.007 0.015 0.019 0.022 0.021 0.02 0.02 0.02 0.013 0.005 0.007 0.009 0.007 0.005 0.003 0.059 0.023 0.016 0.005 0.007 0.01 0.015 0.021 0.01 0.004 0.021 0.021 0.018 0.001 0.019 0.011 0.007 0 0.001 0.002 0.003 0.002 0.001 0.001 0.002 0.006 0.081 0.111 0.1 0.088 0.069 0.019 0.012 0.012 0.007 0.005 0.016 0.057 0.086 0.111 0.13 0.185 0.203 0.1 0.049 0.059 0.03 0.027 0.024 0.013 0.007 0.067 0.033 0 0.003 0.003 0.004 0.006 0.018 0.012 0.005 0.004 0.004 0.004 0.013 0.018 0.015 0.018 0.017 0.013 0.002 0.013 0 0 0.005 0.005 0 0 0 0 0.001 0.002 0.002 0.002 0.001 0.024 0.05 0.046 0.06 0.09 0.274 0.081 0.171 0.467 0.645 1 0.238 0.181 0.308 0.161 0.152 0.053 0.023 0.005 0.003 0.001 0 0 0 0 0.002 0.002 0 0.002 0.004 0.011 0.009 0.008 0.012 0.019 0.019 0.013 0.007 0.013 0.014 0.005 0.012 0.013 0.014 0.024 0.018 0.008 0.004 0.01 0.016 0.01 0.02 0.023 0.027 0.072 0.016 0.069 0.019 0.022 0.025 0.097 0.056 0.031 0 0.026 0.03 0.027 0.027 0.018 0.018 0.021 0.018 0.022 0.025 0.038 0.032 0.048 0.065 0.084 0.082 0.096 0.113 0.037 0.039 0.142 0.146 0.069 0.211 0.379 0.095 0.135 0.069 0.153 0.099 0.06 0.093 0.07 0.051 0.014 0.021 0.02 0.012 0.005 0.02 0.036 0.088 0.145 0.162 0.162 0.15 0.109 0.114 0.091 0.198 0.124 0.015 0.016 0.011 0.008 0.009 0.018 0.017 0.014 0.013 0.017 0.019 0.014 0.012 0.019 0.038 0.024 0.034 0.018 0.033 0.258 0.175 0.172 0.136 0.145 0.148 0.144 0.09 0.081 0.097 0.105 0.087 0.094 0.093 0.07 0.119 0.047 0.004 0.014 0.029 0.01 0.005 0.001 0 0.001 0.003 0.001 0.002 0.002 0.001 0.002 0.002 0.126 0 0 0 0 0 0 0 0 0 0 0 0 0 0 0 0 0 0 0 0 0 0 0 0 0 0 0 0 0.001 0.001 0.001 0 0 0.001 0.001 0 0 0 0 0 0 0 0 0 0 0.003 0.007 0.013 0.015 0.018 0.016 0.017 0.014 0.003 0 0.001 0.001 0 0 0 0 0 0 0 0 0 0 0.001 0.001 0.001 0.001 0.001 0.001 0.001 0 0 0 0 0 0 0 0 0.004 0.004 0.01 0.003 0.004 0.006 0.004 0.007 0.002 0.001 0.006 0.005 0.006 0.003 0.006 0.005 0.004 0.007 0 0.001 0.001 0.006 0.005 0.002 0.004 0.01 0.001 0.002 0.002 0.002 0.001 0 0 0 0 0.001 0 0 0 0 0 0 0 0 0.001 0 0 0 0 0 0 0 0 0 0 0 0 0 0 0 0 0 0 0 0 0 0 0 0 0 0 0 0 0 0 0 0 0 0 0 0 0 0 0 0 0 0.003 0.001 0.001 0 0 0 0.001 0.001 0 0.003 0.003 0.002 0.001 0 0 0 0 0 0 0 0 0 0 0.001 0.001 0.001 0 0 0 0.001 0.001 0.001 0 0 0 0 0 0 0 0 0 0 0 0 0 0 0 0 0 0 0 0.001 0.001 0.001 0.001 0.001 0.001 0.001 0.001 0 0 0 0 0 0 0 0 0 0 0 0 0 0 0 0 0 0 0 0.001 0.001 0.001 0.001 0.001 0.001 0.001 0 0 0 0 0.001 0.001 0 0 0 0.001 0 0 0 0 0 0 0 0 0 0 0 0.001 0.001 0.001 0.001 0.001 0.001 0.022 0 
0.057 0 0.017 0.016 0.011 0.018 0.014 0.003 0.023 0.017 0.004 0.007 0.025 0.011 0.009 0.009 0.012 0.018 0.027 0.025 0.029 0.023 0.021 0.027 0.014 0.004 0.01 0.013 0.008 0.004 0.002 0.013 0.005 0.005 0.005 0.011 0.005 0.008 0.024 0.007 0.002 0.018 0.018 0.012 0.004 0.017 0.004 0.002 0 0 0 0 0 0 0 0 0.001 0.027 0.036 0.032 0.029 0.028 0.006 0.002 0.004 0.003 0.001 0.003 0.02 0.026 0.032 0.038 0.057 0.068 0.032 0.016 0.028 0.012 0.012 0.012 0.005 0.002 0.021 0.009 0.001 0.001 0.001 0 0.002 0.005 0.003 0.001 0.001 0.001 0 0.004 0.004 0.007 0.009 0.009 0.007 0.002 0.004 0 0 0.001 0.001 0 0 0 0 0 0 0 0.001 0 0.061 0.116 0.114 0.188 0.043 0.128 0.038 0.08 0.241 0.334 0.213 1 0.723 0.082 0.042 0.036 0.015 0.006 0 0 0 0 0 0 0 0.001 0.002 0.001 0.002 0.002 0.008 0.009 0.009 0.017 0.012 0.015 0.022 0.015 0.015 0.021 0.017 0.017 0.015 0.025 0.053 0.038 0.017 0.007 0.008 0.017 0.013 0.023 0.021 0.02 0.028 0.004 0.025 0.006 0.009 0.012 0.045 0.027 0.012 0 0.01 0.014 0.01 0.01 0.006 0.009 0.017 0.021 0.033 0.036 0.049 0.046 0.077 0.123 0.218 0.194 0.13 0.154 0.061 0.07 0.123 0.112 0.049 0.118 0.2 0.289 0.459 0.236 0.564 0.267 0.12 0.139 0.106 0.078 0.022 0.04 0.033 0.015 0.012 0.008 0.019 0.038 0.054 0.057 0.059 0.056 0.037 0.041 0.031 0.067 0.04 0.01 0.011 0.01 0.01 0.014 0.02 0.019 0.017 0.016 0.019 0.021 0.016 0.014 0.015 0.024 0.042 0.03 0.01 0.015 0.076 0.05 0.092 0.082 0.06 0.056 0.047 0.044 0.043 0.074 0.07 0.065 0.093 0.051 0.05 0.04 0.171 0.011 0.029 0.102 0.039 0.013 0.001 0 0.001 0.002 0 0 0 0 0 0 0.077 0 0 0 0 0 0.001 0.001 0.001 0.001 0.001 0.001 0 0 0 0 0.001 0 0 0.001 0 0 0 0 0 0 0 0 0 0.002 0.001 0.001 0 0 0.001 0.004 0.002 0 0 0 0 0 0 0 0 0 0.004 0.004 0.014 0.015 0.018 0.015 0.016 0.009 0.006 0.001 0.001 0 0 0 0 0.001 0.001 0.001 0.001 0.001 0 0 0.001 0.001 0.001 0 0.001 0 0 0 0 0 0 0 0 0 0 0.005 0.005 0.01 0.006 0.005 0.003 0.004 0.009 0.002 0.001 0.007 0.007 0.007 0.005 0.008 0.007 0.004 0.007 0.005 0.005 0.007 0.009 0.006 0.006 0.001 0.004 0.002 0.003 0.003 0.002 0.002 0 0 0 0 0 0 0 0 0 0 0 0 0 0 0 0 0 0 0.001 0 0 0.001 0.001 0 0 0 0 0 0 0 0 0 0 0 0 0 0 0 0 0 0 0 0 0 0 0 0 0 0 0 0 0.001 0.001 0 0 0.003 0.003 0.002 0.002 0.002 0.002 0.001 0 0 0.004 0.003 0.001 0.001 0.002 0.001 0.001 0.001 0.001 0 0 0 0 0 0 0 0 0 0 0 0 0 0 0 0 0 0 0 0 0 0 0 0 0 0 0 0 0 0 0 0 0.001 0.001 0.001 0.001 0.002 0.001 0.001 0.002 0 0 0 0 0 0 0 0 0 0 0 0 0 0 0 0 0 0 0 0 0.001 0 0 0 0 0.002 0.002 0.002 0.001 0.001 0 0 0 0 0 0 0 0 0 0 0 0 0.001 0.001 0.001 0.002 0.002 0.001 0.002 0.002 0.002 0.002 0.002 0.001 0.007 0 
0.058 0 0.018 0.018 0.007 0.011 0.01 0.007 0.018 0.01 0.006 0.006 0.015 0.012 0.006 0.004 0.005 0.021 0.022 0.02 0.025 0.022 0.019 0.023 0.018 0.01 0.014 0.019 0.014 0.01 0.006 0.017 0.004 0.003 0.005 0.011 0.009 0.009 0.014 0.006 0.004 0.015 0.014 0.01 0.005 0.022 0.009 0.003 0 0.001 0.001 0.002 0.001 0.001 0.001 0.002 0.005 0.035 0.046 0.041 0.035 0.026 0.01 0.003 0.005 0.002 0.002 0.001 0.024 0.031 0.041 0.043 0.066 0.072 0.045 0.026 0.035 0.018 0.015 0.015 0.01 0.005 0.018 0.013 0.001 0.004 0.003 0.002 0.004 0.016 0.012 0.003 0.001 0 0 0.004 0.007 0.006 0.008 0.007 0.005 0.005 0.006 0 0 0.001 0.001 0.001 0 0 0 0.001 0.002 0.003 0.002 0.002 0.091 0.153 0.141 0.267 0.063 0.113 0.03 0.067 0.181 0.263 0.174 0.864 1 0.082 0.046 0.043 0.014 0.007 0.002 0.001 0.001 0.001 0.001 0 0 0.003 0.003 0.003 0.002 0.005 0.007 0.006 0.006 0.011 0.012 0.017 0.017 0.009 0.014 0.022 0.014 0.02 0.018 0.024 0.053 0.033 0.014 0.007 0.015 0.02 0.019 0.023 0.017 0.023 0.033 0.005 0.028 0.013 0.011 0.014 0.047 0.033 0.018 0 0.008 0.01 0.01 0.01 0.008 0.009 0.022 0.023 0.033 0.039 0.053 0.057 0.078 0.106 0.2 0.178 0.124 0.138 0.052 0.072 0.111 0.095 0.036 0.09 0.148 0.26 0.428 0.225 0.52 0.246 0.121 0.122 0.095 0.078 0.016 0.035 0.03 0.012 0.012 0.009 0.016 0.042 0.058 0.064 0.067 0.065 0.049 0.046 0.038 0.068 0.044 0.009 0.013 0.012 0.007 0.01 0.016 0.017 0.012 0.015 0.018 0.016 0.011 0.012 0.02 0.027 0.035 0.027 0.009 0.015 0.082 0.061 0.078 0.061 0.061 0.064 0.061 0.04 0.039 0.069 0.06 0.054 0.077 0.038 0.028 0.033 0.153 0.001 0.012 0.083 0.032 0.009 0.002 0.002 0.003 0.006 0.003 0.002 0.002 0.005 0.003 0.003 0.065 0 0 0 0 0 0 0 0 0 0 0 0 0 0 0 0 0 0 0 0 0 0 0 0 0 0 0 0 0 0 0 0 0 0.001 0.004 0 0 0 0 0 0 0 0 0 0 0.002 0.006 0.007 0.016 0.017 0.01 0.017 0.011 0.004 0.002 0.001 0.001 0.001 0 0 0 0 0.002 0.002 0 0.001 0.001 0.001 0.001 0 0 0.001 0.001 0 0 0 0 0 0 0.001 0.001 0.003 0.004 0.007 0.012 0.005 0.003 0.003 0.003 0.013 0.002 0.001 0.009 0.006 0.009 0.006 0.01 0.008 0.008 0.01 0.004 0.006 0.005 0.009 0.008 0.003 0.004 0.01 0.004 0.003 0.006 0.005 0.004 0 0 0 0 0 0 0 0 0 0 0 0 0 0 0 0 0 0 0.002 0 0 0 0.001 0 0 0 0 0 0 0 0 0 0 0 0 0 0 0 0 0 0 0 0 0 0 0 0 0 0 0 0 0 0 0 0 0.003 0.001 0 0 0 0 0 0 0 0.005 0.006 0.002 0.002 0.002 0.001 0.001 0.001 0 0 0 0 0 0 0 0 0 0 0 0 0 0 0 0 0 0 0 0 0 0 0 0 0 0 0 0 0 0 0 0 0 0 0 0 0 0 0 0 0 0 0 0 0 0 0 0 0 0 0 0 0 0 0 0 0 0 0 0 0 0 0 0 0 0 0 0 0 0 0 0 0 0 0 0 0 0 0 0 0 0 0 0.001 0 0.001 0.001 0.001 0.001 0.001 0.001 0.001 0.001 0.003 0 0.009 0.001 
0.576 0.002 0.057 0.057 0.039 0.046 0.037 0.02 0.059 0.043 0.021 0.02 0.058 0.041 0.029 0.023 0.028 0.043 0.071 0.062 0.066 0.062 0.043 0.051 0.032 0.023 0.017 0.026 0.016 0.006 0.004 0.153 0.051 0.041 0.014 0.026 0.03 0.048 0.058 0.012 0.008 0.057 0.064 0.048 0.019 0.08 0.03 0.019 0 0 0.002 0.003 0.003 0.003 0.002 0.004 0.028 0.278 0.366 0.321 0.259 0.19 0.068 0.035 0.052 0.035 0.018 0.055 0.2 0.264 0.357 0.398 0.634 0.674 0.338 0.18 0.196 0.074 0.06 0.06 0.035 0.019 0.197 0.098 0.005 0.016 0.008 0.004 0.024 0.087 0.055 0.021 0.013 0.008 0.006 0.042 0.049 0.055 0.069 0.063 0.045 0.015 0.044 0 0 0.013 0.018 0.007 0 0.001 0.002 0.005 0.007 0.006 0.007 0.004 0.042 0.082 0.065 0.052 0.299 0.094 0.036 0.063 0.165 0.231 0.311 0.098 0.071 1 0.539 0.48 0.138 0.049 0.015 0.009 0.008 0.003 0.003 0 0 0.007 0.008 0.004 0.002 0.013 0.024 0.018 0.028 0.043 0.035 0.044 0.031 0.013 0.018 0.03 0.017 0.012 0.019 0.015 0.009 0.008 0.003 0.001 0.021 0.038 0.029 0.069 0.088 0.1 0.239 0.046 0.231 0.064 0.079 0.1 0.348 0.205 0.118 0 0.083 0.102 0.063 0.062 0.05 0.05 0.058 0.057 0.069 0.069 0.071 0.038 0.066 0.082 0.098 0.1 0.134 0.167 0.052 0.039 0.271 0.294 0.116 0.137 0.148 0.058 0.084 0.043 0.07 0.074 0.056 0.148 0.121 0.089 0.044 0.034 0.028 0.013 0.012 0.05 0.101 0.285 0.485 0.546 0.556 0.524 0.37 0.377 0.289 0.649 0.415 0.033 0.045 0.038 0.011 0.016 0.038 0.047 0.044 0.042 0.053 0.046 0.044 0.037 0.055 0.095 0.043 0.076 0.059 0.1 0.871 0.585 0.519 0.365 0.501 0.522 0.453 0.262 0.228 0.208 0.231 0.196 0.192 0.237 0.205 0.367 0.022 0.008 0.017 0.019 0.007 0.012 0.002 0 0.004 0.01 0.005 0.004 0.006 0.008 0.006 0.01 0.339 0 0 0 0 0 0 0 0 0 0 0 0 0 0 0 0 0 0 0 0 0 0 0 0 0 0 0 0 0.002 0 0 0.001 0.001 0.002 0.002 0 0 0 0 0 0 0 0 0 0 0.002 0.01 0.032 0.044 0.052 0.042 0.048 0.029 0.008 0.004 0.004 0.003 0.002 0.002 0.001 0 0.001 0.001 0.001 0 0.002 0.002 0.003 0.003 0.002 0.002 0.003 0.002 0.001 0.001 0.001 0.001 0 0 0.001 0 0.006 0.014 0.013 0.029 0.015 0.006 0.006 0.011 0.026 0.004 0.003 0.011 0.008 0.011 0.004 0.012 0.011 0.011 0.01 0.006 0.007 0.007 0.015 0.01 0.004 0.005 0.012 0.006 0.005 0.006 0.006 0.002 0 0 0 0 0.002 0.001 0 0 0.001 0.001 0.001 0 0 0.002 0.002 0.001 0 0 0.002 0.001 0 0 0 0 0 0 0 0 0 0 0 0 0 0 0 0 0 0 0 0 0 0 0 0 0 0 0 0 0 0 0 0 0 0.001 0.003 0.002 0.003 0.001 0.001 0.001 0.001 0.001 0.001 0 0.002 0.003 0.003 0.003 0.002 0.001 0.001 0 0 0 0 0 0 0 0 0 0 0 0 0 0.001 0.001 0 0.001 0.001 0 0 0 0 0 0 0 0 0 0 0 0 0 0 0 0 0.001 0 0.002 0.002 0.002 0.001 0.001 0.003 0.002 0.001 0 0 0 0 0 0 0 0 0 0 0 0 0 0 0 0 0 0 0.002 0.002 0 0.001 0.001 0.002 0.002 0.002 0.001 0.001 0.001 0 0 0 0 0 0.001 0 0 0 0 0 0 0 0 0 0 0 0.001 0 0 0 0.001 0.001 0.074 0 
0.299 0.002 0.02 0.022 0.012 0.02 0.017 0.006 0.026 0.017 0.007 0.007 0.025 0.02 0.013 0.013 0.011 0.025 0.03 0.026 0.031 0.032 0.025 0.027 0.021 0.011 0.014 0.022 0.016 0.009 0.007 0.071 0.03 0.024 0.007 0.014 0.01 0.02 0.028 0.011 0.004 0.033 0.033 0.021 0.005 0.046 0.013 0.013 0 0 0.001 0.001 0.001 0.001 0.001 0.002 0.009 0.152 0.198 0.191 0.148 0.11 0.027 0.014 0.022 0.013 0.012 0.022 0.105 0.15 0.198 0.22 0.335 0.366 0.187 0.089 0.1 0.049 0.043 0.04 0.017 0.012 0.109 0.055 0.003 0.012 0.003 0.001 0.018 0.05 0.032 0.008 0.007 0.003 0.002 0.013 0.018 0.02 0.023 0.022 0.02 0.01 0.018 0 0 0.006 0.006 0.003 0.001 0.001 0.002 0.003 0.004 0.002 0.001 0.001 0.025 0.051 0.041 0.034 0.143 0.051 0.02 0.038 0.088 0.125 0.174 0.051 0.039 0.543 1 0.914 0.285 0.079 0.009 0.006 0.005 0.001 0.001 0 0 0.002 0.002 0.002 0.001 0.004 0.01 0.011 0.014 0.021 0.021 0.024 0.012 0.007 0.017 0.016 0.006 0.006 0.016 0.011 0.009 0.009 0.004 0.004 0.008 0.029 0.018 0.033 0.045 0.051 0.114 0.021 0.1 0.031 0.036 0.049 0.167 0.095 0.052 0 0.032 0.036 0.026 0.028 0.018 0.02 0.026 0.027 0.034 0.029 0.033 0.022 0.032 0.043 0.061 0.059 0.076 0.091 0.023 0.023 0.127 0.129 0.05 0.067 0.084 0.04 0.051 0.025 0.034 0.05 0.035 0.088 0.065 0.04 0.03 0.016 0.016 0.007 0.006 0.017 0.041 0.144 0.243 0.272 0.283 0.259 0.173 0.183 0.134 0.351 0.227 0.016 0.022 0.015 0.009 0.01 0.029 0.026 0.022 0.018 0.025 0.026 0.021 0.015 0.021 0.058 0.02 0.049 0.023 0.046 0.474 0.314 0.279 0.181 0.253 0.257 0.225 0.116 0.112 0.098 0.12 0.108 0.114 0.129 0.103 0.21 0.011 0.003 0.005 0.011 0.003 0.009 0.003 0.002 0.003 0.007 0.004 0.002 0.003 0.005 0.003 0.003 0.168 0 0 0 0 0 0 0 0 0 0 0 0 0 0 0 0 0 0 0 0 0 0 0 0 0 0 0 0 0.001 0 0 0 0.001 0.002 0.003 0.001 0.001 0.001 0 0 0 0 0 0 0 0.002 0.006 0.011 0.02 0.017 0.014 0.022 0.011 0.003 0.002 0.002 0.001 0.001 0.001 0 0 0 0 0 0 0.001 0.001 0.001 0.001 0.001 0.002 0.002 0.001 0.001 0 0 0 0 0 0.002 0.001 0 0.005 0.004 0.016 0.006 0.004 0.004 0.005 0.01 0.006 0.005 0.008 0.007 0.008 0.003 0.009 0.008 0.006 0.008 0.006 0.006 0.004 0.008 0.007 0.004 0.002 0.005 0.001 0 0.001 0.002 0 0 0 0 0 0.001 0.001 0 0 0.001 0.001 0.001 0.001 0.001 0.001 0 0 0 0 0 0 0 0 0 0 0 0 0 0 0 0 0 0 0 0 0 0 0 0 0 0 0 0 0 0 0 0 0 0 0 0 0 0 0 0 0.001 0.003 0.001 0.002 0.001 0.001 0.001 0.001 0.001 0 0.002 0.002 0.002 0.001 0.001 0.001 0 0 0 0 0 0 0 0 0 0 0.001 0 0 0 0.001 0.002 0.002 0 0 0 0 0 0.001 0 0 0 0 0 0 0 0 0 0 0 0 0.002 0.003 0.002 0.002 0.002 0.001 0.001 0.001 0.002 0.002 0 0 0 0 0 0 0 0 0 0 0 0 0 0 0.001 0 0.001 0 0.001 0.001 0.001 0.002 0.002 0.002 0.002 0.003 0.001 0.001 0.001 0.002 0 0 0 0 0 0 0 0 0 0 0 0 0 0 0 0 0 0 0 0 0 0.002 0.04 0.001 
0.245 0.001 0.018 0.017 0.009 0.016 0.014 0.006 0.026 0.021 0.007 0.008 0.026 0.012 0.009 0.01 0.009 0.022 0.032 0.029 0.027 0.031 0.022 0.02 0.012 0.009 0.013 0.016 0.01 0.005 0.002 0.074 0.023 0.017 0.01 0.016 0.013 0.02 0.029 0.008 0.004 0.028 0.032 0.02 0.009 0.035 0.011 0.006 0 0 0.001 0 0 0 0.001 0.002 0.009 0.122 0.165 0.141 0.111 0.077 0.027 0.015 0.021 0.013 0.006 0.022 0.084 0.123 0.152 0.162 0.263 0.278 0.143 0.068 0.077 0.028 0.024 0.021 0.012 0.008 0.079 0.038 0 0.007 0.004 0 0.013 0.042 0.029 0.012 0.005 0.005 0.003 0.011 0.015 0.014 0.019 0.017 0.009 0.004 0.012 0 0 0.008 0.005 0.005 0.001 0 0 0 0.002 0.002 0.004 0.002 0.019 0.034 0.025 0.019 0.12 0.029 0.008 0.016 0.066 0.093 0.131 0.042 0.032 0.416 0.779 1 0.299 0.096 0.003 0.004 0.004 0.001 0 0 0 0.002 0.001 0 0.001 0.005 0.007 0.009 0.008 0.016 0.014 0.025 0.019 0.01 0.012 0.02 0.014 0.012 0.014 0.016 0.01 0.01 0.003 0.002 0.012 0.018 0.016 0.03 0.039 0.045 0.095 0.014 0.092 0.021 0.029 0.039 0.145 0.079 0.049 0 0.024 0.033 0.022 0.021 0.015 0.014 0.024 0.023 0.024 0.024 0.031 0.022 0.03 0.04 0.042 0.045 0.056 0.075 0.027 0.019 0.115 0.119 0.045 0.074 0.063 0.037 0.044 0.025 0.029 0.039 0.033 0.07 0.051 0.034 0.024 0.015 0.011 0.007 0.002 0.024 0.044 0.12 0.203 0.228 0.235 0.211 0.155 0.165 0.123 0.268 0.172 0.018 0.022 0.016 0.007 0.009 0.023 0.021 0.017 0.017 0.022 0.021 0.017 0.011 0.019 0.044 0.024 0.042 0.014 0.028 0.366 0.245 0.226 0.162 0.22 0.217 0.191 0.12 0.102 0.087 0.108 0.089 0.083 0.098 0.073 0.159 0.014 0.006 0.012 0.015 0.003 0.008 0.002 0 0 0.004 0.003 0 0.002 0.003 0.003 0.003 0.148 0 0 0 0 0 0 0 0 0 0 0 0 0 0 0 0 0 0 0 0 0 0 0 0 0 0 0 0 0.001 0.001 0.001 0 0 0.002 0.003 0 0 0 0 0 0 0 0 0 0 0.001 0.007 0.014 0.017 0.019 0.02 0.021 0.014 0.004 0.002 0.002 0.002 0.002 0.002 0 0.001 0.001 0.001 0 0.001 0.001 0.001 0.001 0.001 0 0.001 0.002 0.002 0.002 0 0 0 0 0 0.001 0 0.001 0.007 0.006 0.014 0.005 0.002 0.001 0.006 0.009 0.001 0.001 0.006 0.003 0.008 0.002 0.006 0.009 0.006 0.007 0.002 0.004 0.003 0.008 0.004 0.002 0.001 0.005 0.002 0.001 0.004 0.002 0.002 0 0 0 0 0.001 0 0 0 0 0 0 0 0 0 0 0 0 0 0.001 0 0 0 0 0 0 0 0 0 0 0 0 0 0 0 0 0 0 0 0 0 0 0 0 0 0 0 0 0 0 0 0 0 0 0.001 0.001 0.001 0.001 0.002 0.001 0.001 0.001 0 0 0 0.001 0.001 0.001 0.001 0.001 0.001 0.001 0.001 0 0 0 0 0 0 0 0 0 0 0 0 0 0 0 0 0 0 0 0 0 0 0 0 0 0 0 0 0 0 0 0 0 0 0.001 0.001 0.001 0.001 0.001 0 0.001 0.001 0 0 0 0 0 0 0 0 0 0 0 0 0 0 0 0 0 0 0 0.001 0.001 0 0.001 0 0.001 0.001 0 0.001 0 0 0 0 0 0 0 0 0 0 0 0 0 0 0 0 0.001 0 0.001 0.001 0.001 0.001 0.001 0.001 0.001 0.03 0 
0.093 0 0.005 0.006 0.002 0.005 0.005 0.003 0.007 0.006 0.002 0.002 0.007 0.003 0.003 0.002 0.002 0.005 0.007 0.008 0.009 0.007 0.007 0.009 0.005 0.003 0.002 0.002 0.001 0.001 0 0.019 0.006 0.005 0.001 0.004 0.002 0.006 0.007 0.003 0.001 0.007 0.007 0.005 0.001 0.01 0.004 0.004 0 0 0 0.001 0.001 0 0 0 0.003 0.062 0.073 0.061 0.05 0.041 0.011 0.008 0.009 0.005 0.003 0.011 0.039 0.05 0.067 0.079 0.115 0.125 0.066 0.043 0.04 0.017 0.014 0.012 0.011 0.005 0.036 0.018 0.002 0.003 0.002 0.001 0.007 0.022 0.011 0.003 0.003 0.003 0.003 0.005 0.005 0.007 0.008 0.007 0.005 0.002 0.006 0 0 0.002 0.004 0.001 0 0 0 0 0 0.001 0.001 0 0.005 0.012 0.007 0.007 0.049 0.017 0.004 0.009 0.029 0.043 0.055 0.012 0.011 0.187 0.347 0.454 1 0.31 0.001 0 0 0 0 0 0 0 0.001 0.001 0.001 0.002 0.002 0.002 0.004 0.005 0.004 0.007 0.002 0 0.002 0.003 0.001 0.001 0.003 0.003 0.002 0.001 0.001 0 0.003 0.005 0.006 0.008 0.012 0.013 0.029 0.004 0.03 0.011 0.013 0.018 0.059 0.036 0.023 0 0.007 0.011 0.007 0.007 0.004 0.006 0.009 0.009 0.009 0.01 0.011 0.004 0.004 0.009 0.013 0.014 0.019 0.027 0.011 0.008 0.034 0.041 0.019 0.016 0.025 0.008 0.01 0.006 0.009 0.011 0.013 0.023 0.018 0.01 0.007 0.004 0.003 0.001 0.002 0.009 0.015 0.047 0.078 0.088 0.09 0.084 0.056 0.061 0.04 0.115 0.073 0.007 0.008 0.007 0.002 0.002 0.004 0.003 0.003 0.003 0.003 0.004 0.004 0.005 0.005 0.019 0.004 0.016 0.014 0.021 0.156 0.104 0.088 0.061 0.082 0.085 0.074 0.045 0.035 0.038 0.048 0.042 0.04 0.052 0.042 0.066 0.003 0.001 0.002 0.003 0.001 0.003 0.002 0.001 0.002 0.002 0 0 0 0 0 0 0.057 0 0 0 0 0 0 0 0 0 0 0 0 0 0 0 0 0 0 0 0 0 0 0 0 0 0 0 0 0 0 0 0 0 0 0 0 0 0 0 0 0 0 0 0 0 0 0.003 0.003 0.004 0.005 0.004 0.004 0.003 0.002 0 0 0 0 0 0 0 0 0 0 0 0 0 0 0 0 0 0 0 0 0 0 0 0 0 0 0 0 0.002 0.001 0.003 0.002 0 0 0 0.002 0.001 0.001 0.002 0.002 0.003 0 0.002 0.003 0.003 0.003 0.001 0.001 0.001 0.002 0.002 0 0.001 0.002 0 0 0 0.001 0 0 0 0 0 0 0 0 0 0 0 0 0 0 0 0 0 0 0 0 0 0 0 0 0 0 0 0 0 0 0 0 0 0 0 0 0 0 0 0 0 0 0 0 0 0 0 0 0 0 0 0 0 0 0 0 0 0 0 0 0 0 0 0 0 0 0 0 0 0 0 0 0 0 0 0 0 0 0 0 0 0 0 0 0 0 0 0 0 0 0 0 0 0 0 0 0 0 0 0 0 0 0 0 0 0 0 0 0 0 0 0 0 0 0 0 0 0 0 0 0 0 0 0 0 0 0 0 0 0 0 0 0 0 0 0 0 0 0 0 0 0 0 0 0 0 0 0 0 0 0 0 0 0 0 0 0 0 0 0 0 0 0 0 0 0 0 0 0.015 0 
0.034 0.001 0.002 0.002 0.001 0.002 0.001 0.002 0.003 0.002 0.001 0.002 0.003 0.002 0.002 0.001 0 0 0.003 0.004 0.003 0.003 0.001 0.003 0.002 0 0 0 0 0 0 0.008 0.007 0.006 0.001 0.002 0.002 0.004 0.004 0 0 0.004 0.006 0.004 0.002 0.005 0.002 0.001 0 0 0 0 0 0 0 0 0.001 0.013 0.018 0.016 0.014 0.01 0.004 0.003 0.003 0.002 0 0.002 0.011 0.013 0.015 0.02 0.032 0.035 0.013 0.008 0.009 0.003 0.003 0 0 0 0.012 0.005 0 0.001 0 0 0.001 0.005 0.004 0.001 0.001 0 0 0.003 0.003 0.004 0.005 0.004 0.004 0.001 0.002 0 0 0 0.001 0.001 0 0 0 0 0 0 0 0 0.002 0.004 0.003 0 0.017 0.005 0.002 0.004 0.008 0.015 0.018 0.005 0.004 0.054 0.097 0.124 0.308 1 0 0 0 0 0 0 0 0.001 0.001 0 0.001 0.002 0.002 0.002 0.002 0.002 0.002 0.002 0 0 0.001 0 0 0 0.002 0.002 0 0 0 0 0.003 0.005 0.002 0.003 0.005 0.008 0.015 0.004 0.013 0.002 0.004 0.005 0.022 0.012 0.006 0 0.004 0.006 0.005 0.006 0.004 0.003 0.003 0.003 0.003 0.002 0.002 0.001 0.004 0.007 0.007 0.009 0.011 0.007 0.002 0.004 0.016 0.016 0.006 0.013 0.011 0.005 0.005 0.002 0.003 0.006 0.003 0.005 0.003 0.005 0.006 0.005 0.005 0.001 0.002 0.003 0.005 0.015 0.025 0.03 0.031 0.03 0.023 0.023 0.018 0.035 0.019 0 0 0.001 0.001 0.001 0.003 0.001 0.001 0 0.002 0.002 0.002 0.001 0.002 0.002 0 0.002 0 0.004 0.046 0.035 0.03 0.017 0.029 0.031 0.026 0.017 0.015 0.014 0.014 0.012 0.009 0.014 0.013 0.02 0.001 0 0 0.001 0.001 0 0 0 0 0 0 0 0 0 0 0 0.019 0 0 0.001 0.001 0 0 0 0 0 0 0 0 0 0 0 0 0 0.001 0 0 0.001 0.001 0 0 0 0.001 0.001 0 0.001 0 0 0 0 0.001 0.001 0 0 0 0 0 0 0 0 0 0 0 0 0 0 0 0 0.001 0.001 0 0 0.001 0.001 0 0 0 0 0 0 0 0 0 0 0.001 0.001 0.001 0.001 0 0 0.001 0 0 0 0 0 0.001 0.001 0 0 0 0 0 0 0 0 0 0 0 0.001 0.001 0.001 0.001 0.001 0.001 0 0.001 0 0 0 0 0 0 0 0 0 0 0 0 0 0 0.001 0.001 0.001 0.001 0 0 0 0 0 0 0 0 0.001 0.001 0 0 0 0 0 0 0 0 0 0 0 0 0 0 0 0 0 0.001 0.001 0 0 0 0 0 0 0 0 0 0 0 0 0 0 0 0.001 0 0.001 0 0 0 0.001 0.001 0.001 0 0 0.001 0.001 0.001 0 0.001 0.001 0.001 0.001 0.001 0.001 0.001 0.001 0.001 0.001 0.001 0.001 0.001 0.001 0 0 0 0 0 0 0 0 0 0 0 0 0 0 0 0 0 0 0 0.001 0.001 0.001 0 0 0 0 0.001 0.001 0.001 0.001 0.001 0.001 0 0.001 0.001 0.001 0.001 0 0 0 0 0 0 0 0 0 0 0 0 0.001 0 0 0 0 0 0 0.001 0.001 0.001 0 0.001 0.001 0.001 0.001 0.001 0 0.001 0.001 0 0 0 0 0 0 0 0 0 0 0 0 0 0 0 0 0 0 0 0 0.001 0.002 0.001 
0.014 0.001 0.008 0.009 0.004 0.013 0.007 0.001 0.007 0.005 0.002 0.004 0.008 0.007 0.003 0.002 0.004 0.004 0.007 0.007 0.006 0.005 0.005 0.006 0.003 0.001 0.001 0.003 0.001 0.001 0 0.001 0 0 0.002 0.003 0.002 0.003 0.006 0 0 0.007 0.006 0.005 0.001 0.006 0.001 0 0 0.002 0.005 0.016 0.009 0.006 0 0.001 0 0.023 0.027 0.042 0.047 0.067 0.119 0.198 0.356 0.323 0.689 0.1 0.055 0.039 0.037 0.032 0.022 0.019 0.02 0.007 0.005 0.003 0.001 0.001 0 0 0.007 0.002 0.012 0.035 0.096 0.034 0.018 0.011 0.005 0.002 0.001 0 0 0.001 0.003 0.002 0.003 0.002 0.002 0.001 0.002 0 0 0.001 0.001 0.001 0 0.027 0.057 0.155 0.309 0.207 0.178 0.194 0.001 0.003 0.003 0.003 0.008 0.005 0.002 0.002 0.007 0.007 0.007 0.002 0.002 0.018 0.006 0.005 0 0 1 0.406 0.283 0.084 0.061 0 0 0.001 0.001 0 0 0.001 0.003 0.004 0.005 0.012 0.026 0.034 0.019 0.004 0.012 0.017 0.012 0.009 0.014 0.011 0.002 0.001 0 0 0.009 0.004 0.003 0.004 0.005 0.006 0.004 0.002 0.006 0.002 0.002 0.002 0.006 0.002 0 0 0.003 0.003 0.001 0.002 0.002 0.002 0.003 0.002 0.005 0.004 0.004 0.002 0.004 0.005 0.004 0.004 0.003 0.006 0.001 0.002 0.006 0.007 0.004 0.002 0.005 0.004 0.003 0.004 0.002 0.005 0.004 0.006 0.005 0.004 0.002 0.002 0.002 0.001 0.001 0.001 0.001 0.004 0.009 0.013 0.013 0.01 0.007 0.01 0.006 0.019 0.025 0.007 0.009 0.002 0.004 0.004 0.007 0.007 0.006 0.005 0.009 0.009 0.01 0.006 0.011 0.04 0.017 0.034 0.002 0.003 0.017 0.01 0.012 0.007 0.011 0.01 0.007 0.004 0.006 0.006 0.005 0.003 0.005 0.003 0.006 0.007 0.001 0.004 0.015 0.006 0.002 0.058 0.028 0.03 0.051 0.133 0.131 0.133 0.271 0.198 0.368 0.447 0.004 0 0 0 0 0 0 0 0 0 0 0 0 0 0 0 0 0 0 0 0 0 0 0 0 0 0 0 0 0.001 0 0 0 0 0 0 0 0 0 0 0 0 0 0 0 0 0 0.004 0.006 0.008 0.009 0.01 0.012 0.005 0.002 0.001 0.001 0 0 0 0 0 0 0 0 0 0 0 0 0 0.001 0.001 0.002 0 0 0 0 0 0 0 0.001 0.001 0.002 0.003 0.002 0.006 0.003 0.002 0.002 0.002 0.004 0.001 0.001 0.003 0.003 0.004 0.003 0.007 0.004 0.001 0.003 0.002 0.002 0.003 0.003 0.001 0.002 0 0.001 0 0.001 0.001 0.002 0.002 0 0 0 0 0 0 0 0 0 0 0 0 0 0.001 0.001 0 0 0 0 0 0 0 0 0 0 0 0 0 0 0 0 0 0 0 0 0 0 0 0 0 0 0 0 0 0 0 0 0 0 0 0 0 0.001 0.001 0.001 0.001 0.001 0 0 0 0.001 0 0 0 0.001 0.002 0.001 0.001 0.001 0.001 0 0 0 0 0 0 0 0 0 0 0 0 0 0 0 0 0 0 0 0 0 0 0 0 0 0 0 0 0 0 0 0 0 0 0 0.001 0.001 0.001 0.001 0.001 0.001 0.001 0.001 0.001 0.001 0 0 0 0 0 0 0 0 0 0 0 0 0 0 0 0 0 0 0 0.001 0.001 0.001 0.001 0.001 0.001 0.001 0.001 0.001 0.001 0 0 0 0 0 0 0 0 0 0 0 0 0 0 0 0 0 0 0 0 0 0 0.001 0.002 0.001 
0.014 0 0.004 0.005 0.003 0.007 0.006 0.002 0.002 0.002 0 0 0.004 0.002 0.001 0.001 0.001 0.002 0.002 0.002 0.002 0.002 0.002 0.001 0 0.001 0.002 0.001 0.001 0.002 0.001 0 0 0 0.002 0.002 0.001 0.002 0.002 0.002 0.001 0.001 0.002 0.001 0 0.003 0.002 0.002 0 0 0.003 0.005 0.003 0.001 0 0.001 0 0.014 0.018 0.03 0.031 0.039 0.07 0.134 0.216 0.201 0.434 0.059 0.034 0.032 0.03 0.028 0.018 0.017 0.015 0.008 0.006 0.003 0.003 0.003 0.001 0.001 0.006 0.001 0.004 0.009 0.03 0.007 0.005 0.006 0.004 0.004 0 0 0 0 0 0 0 0 0 0 0 0 0 0 0 0 0 0.019 0.044 0.117 0.107 0.069 0.06 0.068 0.001 0.002 0.001 0.002 0.009 0.002 0 0.001 0.003 0.003 0.006 0.005 0.004 0.015 0.009 0.009 0.002 0 0.301 1 0.36 0.095 0.078 0 0 0 0 0 0 0 0.002 0.002 0.005 0.006 0.014 0.021 0.008 0.002 0.003 0.006 0.003 0.003 0.003 0.003 0.003 0.001 0.001 0.001 0.002 0.001 0.001 0.003 0.004 0.003 0.006 0 0.005 0.002 0.003 0.003 0.006 0.004 0.003 0 0.001 0.001 0.002 0.002 0.002 0.002 0.003 0.003 0.003 0.002 0.002 0.001 0.001 0.001 0.005 0.004 0.005 0.006 0.004 0.002 0.007 0.008 0.005 0.005 0.003 0.005 0.005 0.003 0.004 0.006 0.004 0.006 0.006 0.004 0.001 0 0 0 0 0 0.001 0.009 0.013 0.013 0.014 0.013 0.011 0.012 0.006 0.019 0.022 0.005 0.006 0.001 0.002 0.002 0.005 0.003 0.003 0.002 0.005 0.005 0.004 0.003 0.005 0.026 0.006 0.019 0 0.002 0.013 0.009 0.014 0.01 0.011 0.011 0.011 0.005 0.006 0.007 0.005 0.005 0.006 0.003 0.003 0.004 0.005 0.001 0.007 0.004 0.002 0.021 0.012 0.011 0.015 0.036 0.041 0.041 0.073 0.054 0.107 0.14 0.007 0 0 0 0 0 0 0 0 0 0 0 0 0 0 0 0 0 0 0 0 0 0 0 0 0 0 0 0 0 0 0 0 0 0 0.001 0 0 0 0 0 0 0 0 0 0 0 0 0.002 0.002 0.002 0.002 0.002 0.002 0.001 0.001 0.001 0.001 0.001 0.001 0.001 0.001 0.001 0.001 0.001 0.001 0.001 0.001 0.001 0.001 0.001 0 0 0 0 0 0 0 0 0 0 0 0 0 0 0.001 0.001 0.001 0 0 0.002 0.001 0.001 0.003 0.002 0.003 0.002 0.002 0.001 0.001 0.003 0.001 0.001 0.002 0.002 0.001 0.001 0 0 0 0 0 0 0 0 0 0 0 0 0 0 0 0 0 0 0 0 0 0 0 0 0 0.001 0.001 0.001 0.001 0.001 0 0 0 0 0 0 0 0 0 0 0 0 0 0 0 0 0 0 0 0 0 0 0 0 0 0 0 0 0 0 0 0 0.001 0 0.001 0 0 0 0 0 0 0.001 0.002 0.001 0.001 0.001 0.001 0.001 0.001 0 0 0 0 0 0 0 0 0 0 0 0 0 0 0 0 0 0 0 0 0 0 0 0 0 0 0 0 0 0 0 0 0 0 0 0 0 0 0 0 0 0 0 0 0 0 0 0 0 0 0 0 0 0 0 0 0 0 0 0 0 0 0 0 0 0 0 0 0 0 0 0 0 0 0 0 0 0 0 0 0 0 0 0 0 0 0 0 0 0 0 0 0 0 0 0.001 0 
0.011 0 0.006 0.006 0.003 0.004 0.002 0.003 0.006 0.003 0 0.001 0.006 0.003 0.001 0.003 0.003 0.003 0.005 0.005 0.005 0.005 0.004 0.004 0.005 0.003 0.002 0.004 0.003 0.002 0.001 0.003 0.001 0.001 0 0 0 0.002 0.005 0.002 0.001 0.004 0.003 0.001 0.001 0.003 0.002 0.001 0 0.001 0.001 0.003 0.003 0.001 0 0 0 0.016 0.017 0.024 0.028 0.032 0.061 0.097 0.175 0.153 0.337 0.043 0.029 0.02 0.02 0.019 0.011 0.012 0.016 0.005 0.004 0.002 0.002 0.002 0.001 0 0.003 0.003 0.003 0.012 0.036 0.009 0.004 0.003 0.003 0.002 0 0 0 0.001 0.001 0.001 0.001 0.001 0.001 0.001 0.001 0 0 0.001 0.001 0 0 0.04 0.109 0.338 0.155 0.099 0.067 0.054 0 0.001 0.001 0.001 0.003 0 0 0 0.001 0.002 0.003 0.003 0.003 0.008 0.005 0.005 0.001 0 0.26 0.41 1 0.259 0.201 0 0 0 0 0 0 0.001 0.001 0.001 0.003 0.004 0.01 0.013 0.006 0.005 0.003 0.005 0.004 0.005 0.006 0.005 0.002 0.002 0.001 0 0.005 0.005 0.004 0.003 0.003 0.004 0.007 0.001 0.006 0.001 0.001 0.001 0.009 0.007 0.003 0 0.001 0.001 0.001 0.001 0 0.001 0.002 0.002 0.002 0.001 0.002 0.001 0.001 0.003 0.003 0.003 0.003 0.003 0.001 0.001 0.005 0.005 0.002 0.003 0 0.002 0.004 0.005 0.002 0.002 0.002 0.002 0.002 0.002 0.004 0.001 0.001 0.001 0 0 0 0.005 0.01 0.01 0.011 0.01 0.005 0.007 0.006 0.013 0.014 0.004 0.004 0.002 0.002 0.005 0.006 0.005 0.004 0.005 0.007 0.006 0.005 0.002 0.006 0.016 0.005 0.015 0.002 0.002 0.01 0.007 0.008 0.007 0.011 0.01 0.009 0.007 0.005 0.004 0.004 0.003 0.002 0.002 0.001 0.003 0.003 0.003 0.004 0.004 0.002 0.022 0.006 0.011 0.025 0.046 0.044 0.04 0.071 0.054 0.095 0.114 0.007 0 0 0 0 0 0 0 0 0 0 0 0 0 0 0 0 0 0 0 0 0 0 0 0 0 0 0 0 0 0 0 0 0 0 0 0 0 0 0 0 0 0 0 0 0 0 0.001 0.004 0.004 0.004 0.004 0.005 0.004 0.002 0.001 0.001 0 0 0 0 0 0.001 0.001 0.001 0.001 0 0 0 0 0 0 0.001 0.001 0.001 0 0 0 0 0 0 0 0 0.001 0.001 0.002 0.001 0.001 0.001 0.002 0.001 0.001 0.001 0.001 0 0.001 0 0.002 0.001 0.001 0.001 0.002 0.002 0.001 0.003 0.002 0.002 0 0.001 0.001 0.001 0.001 0 0 0 0 0 0 0 0 0 0 0 0 0 0 0 0 0 0 0 0 0.001 0.001 0 0 0 0 0 0 0 0 0 0 0 0 0 0 0 0 0 0 0 0 0 0 0 0 0 0 0 0 0 0 0 0 0 0 0 0 0 0 0 0 0 0 0 0 0 0 0 0 0 0 0 0 0 0 0 0 0 0 0 0 0 0 0 0 0 0 0 0 0 0 0 0 0 0 0 0 0 0 0 0 0 0 0 0 0 0 0 0 0 0 0 0 0 0 0 0 0 0 0 0 0 0 0 0 0 0 0 0 0 0 0 0 0 0 0 0 0 0 0 0 0 0 0 0 0 0 0 0 0 0 0 0 0 0 0 0 0 0 0 0 0 0.001 0.001 0 0 0.001 0 0.003 0 
0.003 0 0.001 0.001 0.001 0 0 0.001 0.001 0.001 0 0 0.001 0.001 0 0 0 0 0.001 0.001 0.001 0.001 0.001 0 0.001 0.001 0 0 0 0 0 0 0 0 0 0 0 0 0.001 0 0 0.001 0 0 0 0.001 0.001 0.001 0 0.002 0.003 0.004 0.001 0.001 0.001 0.001 0 0.002 0.004 0.009 0.01 0.01 0.02 0.033 0.058 0.052 0.102 0.018 0.008 0.009 0.006 0.006 0.005 0.003 0.004 0.003 0.002 0 0 0 0 0 0.002 0.001 0 0.003 0.013 0.005 0.002 0.001 0.001 0.001 0 0 0 0 0 0 0 0 0 0 0 0 0 0 0 0 0 0.016 0.04 0.103 0.048 0.035 0.022 0.024 0 0 0 0 0.001 0.001 0 0 0.001 0.001 0.001 0 0 0.003 0.001 0.001 0.001 0 0.079 0.111 0.268 1 0.725 0 0 0.001 0.001 0 0.001 0.001 0.001 0 0 0 0.001 0.002 0.001 0.001 0.001 0.001 0.001 0.001 0.001 0.001 0.001 0.001 0.001 0.001 0.001 0 0 0.001 0.002 0.001 0.001 0 0.001 0 0 0 0.002 0.001 0 0 0 0 0 0 0 0 0.001 0.001 0.001 0.002 0.002 0.001 0.001 0.001 0.001 0.001 0.002 0.002 0 0 0.002 0.002 0 0.001 0.001 0 0 0 0 0.001 0.001 0.003 0.002 0.001 0 0 0 0 0 0 0 0.002 0.003 0.003 0.003 0.003 0.002 0.001 0.001 0.003 0.004 0 0 0 0.001 0.001 0.001 0.001 0.001 0.001 0.001 0.001 0.001 0 0.001 0.004 0.001 0.003 0 0 0.002 0.002 0.002 0.002 0.003 0.003 0.003 0.002 0.002 0.002 0.001 0.002 0.003 0.001 0 0 0.001 0.001 0.001 0.001 0 0.002 0.002 0.003 0.004 0.008 0.01 0.009 0.022 0.012 0.03 0.036 0.002 0 0 0 0 0 0 0 0 0 0 0 0 0 0 0 0.001 0.001 0.001 0.001 0.001 0.001 0.001 0 0 0.001 0.001 0.001 0 0.001 0.001 0.001 0 0 0 0 0.001 0 0 0.001 0 0 0 0 0 0 0 0 0 0.001 0.001 0.001 0.001 0 0 0 0 0 0 0 0 0 0 0 0 0 0 0 0 0 0 0 0 0 0 0 0 0 0 0 0 0 0 0 0 0.001 0 0 0 0.001 0.001 0.001 0.001 0.001 0.001 0.001 0.001 0.001 0.001 0.001 0 0 0 0 0.001 0 0.001 0 0.001 0 0 0 0 0 0 0 0 0 0 0 0 0 0 0 0 0 0 0 0 0 0 0 0 0 0 0 0 0 0 0 0 0 0 0 0 0 0 0 0 0 0 0 0 0 0 0 0 0 0 0 0 0 0 0.001 0 0.001 0.001 0.001 0.001 0 0.001 0 0.001 0.001 0.001 0.001 0.001 0 0.001 0.001 0.001 0.001 0 0.001 0.001 0.001 0.001 0.001 0.001 0 0 0 0 0 0.001 0.001 0 0 0 0 0 0 0 0 0 0 0 0 0 0.001 0.001 0.001 0.001 0 0 0 0 0 0.001 0.001 0.001 0.001 0.001 0.001 0 0 0.001 0 0 0 0 0 0 0 0 0 0 0 0 0 0 0 0 0 0 0 0 0.001 0 0 0 0 0.001 0.001 0.001 0.001 0.001 0.001 0 0 0 0 0 0 0 0 0 0 0 0 0 0 0 0 0 0 0 0 0 0 0.001 0.001 0 
0.003 0 0.005 0.004 0.002 0.004 0.001 0.001 0.002 0 0 0 0.002 0.002 0 0 0 0.002 0.002 0.001 0.001 0.002 0.002 0.001 0.001 0 0.001 0.002 0.002 0.001 0 0 0 0 0.002 0.002 0.001 0.002 0.002 0 0 0.002 0.002 0.002 0 0.002 0.001 0.001 0 0.001 0.001 0.004 0.002 0.002 0.002 0.002 0.003 0.003 0.003 0.004 0.004 0.006 0.018 0.021 0.042 0.031 0.065 0.011 0.004 0.003 0.003 0.004 0.004 0.003 0.003 0.001 0.001 0 0 0 0 0 0.001 0.001 0 0.005 0.011 0.005 0.002 0.001 0.001 0 0 0 0 0.001 0.002 0.002 0.002 0.002 0.002 0 0.002 0 0 0.001 0 0 0 0.003 0.017 0.059 0.031 0.023 0.016 0.014 0 0 0 0 0.001 0 0 0 0.001 0.002 0.002 0 0 0.003 0.003 0.003 0.003 0.001 0.049 0.074 0.181 0.641 1 0 0 0 0 0 0 0.001 0.001 0.001 0 0.002 0.004 0.004 0.004 0.002 0.003 0.004 0.002 0 0.002 0.001 0 0 0 0 0 0.001 0 0.002 0.002 0.002 0.001 0.001 0.003 0 0 0 0.001 0.001 0 0 0 0.002 0.002 0.002 0.001 0.002 0.002 0.001 0.001 0.001 0.001 0 0 0 0 0 0 0 0 0 0 0 0 0 0 0 0 0 0 0 0 0 0 0 0 0 0 0 0 0 0 0.001 0.003 0.003 0.003 0.003 0.002 0.002 0.003 0.003 0.001 0 0.001 0.001 0 0.001 0.003 0.006 0.005 0.006 0.005 0.003 0.004 0.003 0.005 0.005 0 0.004 0 0 0.003 0.003 0.002 0.002 0.003 0.003 0.003 0.001 0.001 0.001 0 0 0 0 0 0 0.001 0.002 0.003 0.001 0 0.005 0.001 0.001 0.004 0.009 0.008 0.011 0.02 0.014 0.027 0.028 0.001 0 0 0 0 0 0 0 0 0 0 0 0 0 0 0 0 0 0 0 0 0 0 0 0 0 0 0 0 0 0 0 0 0 0 0 0 0 0 0 0 0 0 0 0 0 0.001 0.002 0.003 0.006 0.004 0.004 0.006 0.003 0 0 0 0 0 0 0 0 0 0 0 0 0 0 0 0 0 0 0 0 0 0 0 0 0 0 0 0 0 0.001 0.002 0.002 0.001 0.002 0.002 0.003 0.005 0 0 0.001 0 0.001 0 0.001 0.001 0.001 0.002 0.002 0.002 0.003 0.004 0.003 0.002 0.002 0.003 0.001 0 0.001 0.001 0 0 0 0 0 0 0 0 0 0 0 0 0 0 0 0 0 0 0 0 0 0 0 0 0 0 0 0 0 0 0 0 0 0 0 0 0 0 0 0 0 0 0 0 0 0 0 0 0 0 0 0 0 0 0 0 0 0 0 0 0 0 0 0 0 0 0 0 0 0 0 0 0 0 0 0 0 0 0 0 0 0 0 0 0 0 0 0 0 0 0 0 0 0 0 0 0 0 0 0 0 0 0 0 0 0 0 0 0 0 0 0 0 0 0 0 0 0 0 0 0 0 0 0 0 0 0 0 0 0 0 0 0 0 0 0 0 0 0 0 0 0 0 0 0 0 0 0 0 0 0 0 0 0 0 0 0 0 0 0 0 0 0 0 0 0 0 0 0 0 
0 0 0 0 0 0 0 0 0 0 0 0 0 0 0 0 0 0 0 0 0 0 0 0 0 0 0 0 0 0 0 0 0 0 0 0 0 0 0 0 0 0 0 0 0 0 0 0 0 0 0 0 0 0 0 0 0 0 0 0 0 0 0 0 0 0 0 0 0 0 0 0 0 0 0 0 0 0 0 0 0 0 0 0 0 0 0 0 0 0 0 0 0 0 0 0 0 0 0 0 0 0 0 0 0 0 0 0 0 0 0 0 0 0 0 0 0 0 0 0 0 0 0 0 0 0 0 0 0 0 0 0 0 0 0 0 0 0 0 1 0.689 0 0 0 0 0 0 0 0 0 0 0 0 0 0 0 0 0 0 0 0 0 0 0 0 0 0 0 0 0 0 0 0 0 0 0 0 0 0 0 0 0 0 0 0 0 0 0 0 0 0 0 0 0 0 0 0 0 0 0 0 0 0 0 0 0 0 0 0 0 0 0 0 0 0 0 0 0 0 0 0 0 0 0 0 0 0 0 0 0 0 0 0 0 0 0 0 0 0 0 0 0 0 0 0 0 0 0 0 0 0 0 0 0 0 0 0 0 0 0 0 0 0 0 0 0 0 0 0 0 0 0 0 0 0 0 0 0 0 0 0 0 0 0 0 0 0 0 0 0 0 0 0 0 0 0 0 0 0 0 0 0 0 0 0 0 0 0 0 0 0 0 0 0 0 0 0 0 0 0 0 0 0 0 0 0 0 0 0 0 0 0 0 0 0 0 0 0 0 0 0 0 0 0 0 0 0 0 0 0 0 0 0 0 0 0 0 0 0 0 0 0 0 0 0 0 0 0 0 0 0 0 0 0 0 0 0 0 0 0 0 0 0 0 0 0 0 0 0 0 0 0 0 0 0 0 0 0 0 0 0 0 0 0 0 0 0 0 0 0 0 0 0 0 0 0 0 0 0 0 0 0 0 0 0 0 0 0 0 0 0 0 0 0 0 0 0 0 0 0 0 0 0 0 0 0 0 0 0 0 0 0 0 0 0 0 0 0 0 0 0 0 0 0 0 0 0 0 0 0 0 0 0 0 0 0 0 0 0 0 0 0 0 0 0 0 0 0 0 0 0 0 0 0 0 0 0 0 0 0 0 0 0 0 0 0 0 0 0 0 0 0 0 0 0 0 0 0 0 0 0 0 0 0 0 0 0 0 0 0 0 0 0 0 0 0 0 0 0 0 0 0 0 0 0 0 0 0 0 0 0 0 0 0 0 0 0 0 0 0 0 0 0 0 0 
0 0 0 0 0 0 0 0 0 0 0 0 0 0 0 0 0 0 0 0 0 0 0 0 0 0 0 0 0 0 0 0 0 0 0 0 0 0 0 0 0 0 0 0 0 0 0 0 0 0 0 0 0 0 0 0 0 0 0 0 0 0 0 0 0 0 0 0 0 0 0 0 0 0 0 0 0 0 0 0 0 0 0 0 0 0 0 0 0 0 0 0 0 0 0 0 0 0 0 0 0 0 0 0 0 0 0 0 0 0 0 0 0 0 0 0 0 0 0 0 0 0 0 0 0 0 0 0 0 0 0 0 0 0 0 0 0 0 0 0.562 1 0 0 0 0 0 0 0 0 0 0 0 0 0 0 0 0 0 0 0 0 0 0 0 0 0 0 0 0 0 0 0 0 0 0 0 0 0 0 0 0 0 0 0 0 0 0 0 0 0 0 0 0 0 0 0 0 0 0 0 0 0 0 0 0 0 0 0 0 0 0 0 0 0 0 0 0 0 0 0 0 0 0 0 0 0 0 0 0 0 0 0 0 0 0 0 0 0 0 0 0 0 0 0 0 0 0 0 0 0 0 0 0 0 0 0 0 0 0 0 0 0 0 0 0 0 0 0 0 0 0 0 0 0 0 0 0 0 0 0 0 0 0 0 0 0 0 0 0 0 0 0 0 0 0 0 0 0 0 0 0 0 0 0 0 0 0 0 0 0 0 0 0 0 0 0 0 0 0 0 0 0 0 0 0 0 0 0 0 0 0 0 0 0 0 0 0 0 0 0 0 0 0 0 0 0 0 0 0 0 0 0 0 0 0 0 0 0 0 0 0 0 0 0 0 0 0 0 0 0 0 0 0 0 0 0 0 0 0 0 0 0 0 0 0 0 0 0 0 0 0 0 0 0 0 0 0 0 0 0 0 0 0 0 0 0 0 0 0 0 0 0 0 0 0 0 0 0 0 0 0 0 0 0 0 0 0 0 0 0 0 0 0 0 0 0 0 0 0 0 0 0 0 0 0 0 0 0 0 0 0 0 0 0 0 0 0 0 0 0 0 0 0 0 0 0 0 0 0 0 0 0 0 0 0 0 0 0 0 0 0 0 0 0 0 0 0 0 0 0 0 0 0 0 0 0 0 0 0 0 0 0 0 0 0 0 0 0 0 0 0 0 0 0 0 0 0 0 0 0 0 0 0 0 0 0 0 0 0 0 0 0 0 0 0 0 0 0 0 0 0 0 0 0 0 0 0 0 0 0 0 0 0 0 0 0 0 0 0 0 0 0 0 0 0 
0.004 0.007 0.06 0.073 0.122 0.061 0.041 0.123 0.062 0.048 0.015 0.015 0.063 0.093 0.035 0.026 0.025 0.037 0.054 0.045 0.047 0.054 0.038 0.027 0.025 0.008 0.013 0.02 0.02 0.012 0.005 0.007 0.004 0.003 0.006 0.013 0.01 0.019 0.039 0.011 0.007 0.043 0.037 0.024 0.038 0.024 0.009 0.005 0 0 0.001 0 0.001 0.001 0.001 0.001 0.002 0.001 0.001 0.004 0.008 0.012 0.004 0.001 0.002 0.002 0 0.001 0.004 0.004 0.004 0.003 0.003 0.004 0.002 0.002 0.002 0 0 0 0 0 0.001 0 0 0 0.001 0 0 0 0 0 0 0.001 0.001 0.005 0.007 0.007 0.008 0.008 0.005 0.003 0.005 0 0 0.001 0.002 0.002 0.001 0 0 0 0 0.001 0.001 0.001 0 0 0 0 0.002 0.001 0 0 0.002 0.001 0.001 0.002 0.002 0.002 0 0 0 0 0 0 0 0 0 0 0 1 0.815 0.465 0.318 0.497 0.208 0.165 0.074 0.061 0.031 0.027 0.021 0.006 0.021 0.023 0.016 0.016 0.018 0.019 0.009 0.007 0.004 0.002 0.009 0.014 0.017 0.042 0.03 0.027 0.014 0.007 0.012 0.001 0 0.001 0.004 0.002 0 0 0.009 0.01 0.007 0.01 0.008 0.018 0.027 0.029 0.037 0.024 0.019 0.011 0.007 0.007 0.001 0.002 0.003 0.007 0.002 0.001 0.003 0.002 0.001 0.001 0.001 0.001 0.002 0.002 0.001 0.001 0.004 0.007 0.01 0.008 0.007 0.002 0.002 0.001 0 0.001 0.004 0.001 0.004 0.005 0.005 0.006 0.006 0.006 0.011 0.004 0.003 0.008 0.012 0.008 0.017 0.021 0.053 0.054 0.047 0.045 0.058 0.06 0.059 0.034 0.052 0.021 0.002 0.016 0.003 0.003 0.004 0.002 0.002 0.001 0.004 0.005 0.004 0.002 0.002 0.001 0.001 0.001 0.005 0 0 0 0.003 0.001 0.004 0.001 0.001 0.006 0.001 0.001 0.003 0.003 0.001 0.002 0.003 0.003 0.001 0.001 0.002 0 0.001 0 0 0 0.002 0.002 0.001 0.001 0.002 0.002 0.002 0.002 0.002 0.004 0.005 0.005 0.005 0.004 0.003 0.004 0.005 0.002 0.002 0.005 0.005 0 0.001 0.006 0.001 0.001 0.003 0.004 0.001 0.007 0.004 0.001 0.001 0.002 0 0 0 0.001 0.001 0 0.005 0.012 0.03 0.042 0.055 0.041 0.046 0.028 0.008 0.006 0.006 0.003 0.002 0.002 0.001 0 0.001 0 0.001 0.001 0.002 0.002 0.002 0.002 0.003 0.007 0.005 0.001 0.001 0.002 0.002 0.002 0 0 0.003 0.003 0.002 0.01 0.009 0.024 0.01 0.008 0.008 0.011 0.034 0.006 0.006 0.018 0.013 0.016 0.01 0.012 0.018 0.011 0.015 0.005 0.008 0.009 0.02 0.016 0.011 0.007 0.018 0.006 0.005 0.006 0.005 0.002 0 0 0 0 0.002 0 0 0.001 0.001 0.001 0.003 0 0 0.006 0.003 0.003 0.002 0.002 0.003 0.001 0 0 0.001 0 0 0 0 0 0 0 0 0.001 0.001 0.001 0.001 0 0 0 0 0 0 0 0 0 0 0 0 0 0 0.004 0.003 0.005 0.002 0.003 0.007 0.005 0.009 0.003 0.002 0.003 0.006 0.003 0 0 0.009 0.009 0.003 0.003 0.005 0.006 0.005 0.005 0.005 0.005 0.002 0.002 0.002 0.002 0.002 0.002 0.001 0.002 0 0 0.004 0.003 0.003 0.001 0.001 0.001 0.001 0.001 0.001 0.002 0.002 0.002 0.001 0.001 0.002 0.002 0.001 0 0.001 0 0.001 0.002 0.005 0.006 0.007 0.007 0.006 0.005 0.007 0.007 0.004 0 0 0 0 0 0.005 0.003 0.002 0.002 0.002 0.002 0 0.002 0.002 0 0 0 0 0.001 0.006 0.005 0.006 0.004 0.007 0.007 0.005 0.004 0.002 0 0.003 0.002 0.002 0.001 0 0.002 0 0 0 0.001 0 0 0 0 0.002 0.001 0.001 0.001 0.002 0.001 0.002 0.002 0.003 0 0.003 
0.003 0.004 0.076 0.089 0.148 0.065 0.044 0.139 0.065 0.06 0.029 0.026 0.066 0.104 0.05 0.042 0.038 0.045 0.06 0.042 0.047 0.054 0.042 0.029 0.028 0.013 0.022 0.024 0.017 0.011 0.005 0.004 0 0 0.006 0.017 0.013 0.021 0.046 0.022 0.01 0.05 0.049 0.037 0.057 0.027 0.011 0.009 0 0 0 0 0 0 0 0 0.003 0.003 0.006 0.008 0.008 0.01 0.005 0.001 0.003 0.001 0.001 0.003 0.007 0.008 0.008 0.008 0.004 0.005 0.006 0.001 0.001 0.001 0.001 0.001 0.001 0.001 0.002 0.001 0 0.001 0.001 0 0.001 0.001 0.001 0 0 0 0 0.004 0.005 0.004 0.004 0.004 0.004 0.001 0.006 0 0 0.003 0 0 0 0 0 0 0.001 0.001 0.001 0 0.001 0.002 0.002 0.002 0.004 0.003 0 0.001 0.003 0.003 0.003 0.003 0.002 0.004 0.003 0.003 0.002 0.002 0.001 0 0.001 0 0 0 0 0.627 1 0.574 0.365 0.488 0.232 0.169 0.067 0.068 0.022 0.023 0.023 0.012 0.019 0.027 0.018 0.019 0.02 0.017 0.01 0.008 0.002 0.002 0.009 0.018 0.016 0.042 0.037 0.032 0.014 0.004 0.01 0.001 0 0 0.005 0.004 0.002 0 0.004 0.004 0.008 0.008 0.006 0.016 0.028 0.028 0.036 0.024 0.021 0.005 0.004 0.003 0.004 0.004 0.005 0.006 0.004 0.001 0.006 0.004 0.002 0.001 0.003 0.005 0.005 0.003 0.002 0.005 0.005 0.007 0.008 0.006 0.009 0.003 0.003 0.001 0.001 0.004 0.005 0.002 0.004 0.007 0.008 0.009 0.006 0.004 0.009 0.006 0.006 0.003 0.004 0.015 0.016 0.02 0.047 0.06 0.057 0.043 0.062 0.057 0.062 0.037 0.068 0.016 0.004 0.012 0.003 0.004 0.004 0.004 0.002 0.002 0.006 0.008 0.007 0.003 0.001 0.003 0.002 0.002 0.002 0.002 0.001 0.001 0 0.003 0.006 0.001 0 0.005 0 0 0.001 0.002 0.002 0.002 0.001 0.002 0.002 0.002 0.003 0 0 0 0 0 0 0 0 0 0 0 0 0 0 0 0 0 0 0 0 0 0 0 0 0 0 0 0 0.001 0 0 0 0 0 0.003 0 0 0 0 0 0 0 0 0 0 0.006 0.017 0.031 0.05 0.055 0.042 0.05 0.035 0.011 0.006 0.005 0.005 0.006 0.005 0.002 0.001 0.002 0.002 0.002 0 0.004 0.004 0.005 0.005 0.004 0.005 0.004 0.001 0.002 0.002 0.002 0.002 0.001 0 0.001 0.001 0.002 0.009 0.013 0.03 0.011 0.011 0.01 0.008 0.022 0.002 0.001 0.01 0.008 0.01 0.005 0.008 0.007 0.007 0.009 0.004 0.006 0.005 0.01 0.008 0.002 0.008 0.016 0.005 0.004 0.005 0.004 0.003 0 0.001 0.001 0 0.004 0.001 0 0 0.002 0.002 0.002 0.002 0.001 0.004 0.001 0.001 0 0 0.003 0.002 0.001 0.001 0.001 0.001 0 0 0 0 0 0 0 0 0 0 0 0 0 0 0 0 0 0 0 0 0 0 0 0 0 0 0 0 0 0 0 0.004 0.002 0.001 0.001 0.001 0.002 0.001 0 0 0.003 0.003 0.001 0.001 0.002 0.002 0.001 0.001 0 0 0.001 0 0.001 0.001 0.002 0.002 0.002 0.002 0.001 0 0.003 0.003 0.003 0 0.001 0 0.002 0.001 0.003 0.001 0 0.001 0.001 0.001 0.001 0.001 0.001 0 0.001 0 0 0.001 0.004 0.004 0.004 0.002 0.001 0.001 0.001 0.005 0.002 0 0 0 0 0 0 0 0 0 0 0 0 0 0 0.003 0 0.003 0 0.001 0.005 0.003 0.003 0.003 0.004 0.004 0.003 0.002 0.001 0 0.002 0.001 0 0 0.001 0.003 0 0 0.001 0.001 0 0 0 0 0.001 0 0.001 0 0.001 0.001 0.003 0.003 0.002 0 0.001 
0.001 0.001 0.033 0.047 0.092 0.036 0.028 0.083 0.038 0.032 0.016 0.018 0.038 0.055 0.025 0.021 0.021 0.025 0.035 0.031 0.028 0.033 0.024 0.018 0.019 0.01 0.009 0.013 0.007 0.005 0.002 0.003 0 0 0.004 0.007 0.005 0.012 0.033 0.009 0.004 0.033 0.028 0.017 0.029 0.022 0.01 0.003 0 0 0.001 0.001 0.001 0.001 0.001 0.001 0.002 0.002 0.002 0.005 0.005 0.006 0.001 0 0.001 0.001 0.001 0.001 0.003 0.004 0.003 0.002 0.002 0.002 0.002 0.001 0.001 0 0 0 0 0 0.001 0.001 0 0 0.001 0.001 0 0 0 0.001 0.001 0.001 0.001 0.002 0.002 0.002 0.003 0.003 0.002 0 0.001 0 0 0.001 0.001 0 0 0 0 0 0 0 0 0.001 0.001 0.001 0 0 0.001 0 0 0 0 0 0 0 0 0.001 0 0 0 0 0.001 0.001 0 0 0 0 0 0.426 0.666 1 0.364 0.355 0.157 0.119 0.042 0.038 0.012 0.012 0.014 0.006 0.016 0.015 0.007 0.006 0.014 0.011 0.006 0.003 0 0 0.007 0.009 0.008 0.029 0.025 0.021 0.009 0.001 0.004 0 0 0 0.002 0 0 0 0.004 0.004 0.005 0.005 0.003 0.008 0.015 0.015 0.021 0.017 0.014 0.003 0.002 0.001 0.001 0.001 0.001 0 0 0 0 0 0 0 0 0 0 0.001 0 0 0 0 0 0.001 0.003 0.001 0.001 0.001 0 0 0.001 0.003 0.002 0.002 0.002 0.003 0.001 0.001 0.003 0.002 0.001 0 0.002 0.007 0.007 0.011 0.029 0.027 0.027 0.02 0.028 0.033 0.034 0.027 0.032 0.007 0.001 0.005 0 0 0.001 0.001 0.001 0.001 0.003 0.003 0.002 0.002 0.001 0 0.001 0 0 0 0 0 0.001 0.002 0.006 0.001 0 0.004 0.001 0 0.001 0.003 0.001 0.001 0.002 0.003 0.001 0.001 0.002 0.002 0.001 0.002 0.002 0 0.001 0.001 0.001 0 0.001 0.001 0 0 0.001 0.001 0.002 0.002 0.002 0.001 0.001 0.001 0.002 0.001 0.001 0.002 0.002 0 0 0.002 0 0 0 0.001 0.002 0.003 0.001 0.001 0.001 0.001 0.001 0.001 0.001 0.001 0.001 0.001 0.001 0.003 0.01 0.022 0.025 0.02 0.028 0.008 0.002 0.002 0.002 0.002 0.002 0.002 0 0 0 0 0 0 0.002 0.002 0.002 0.002 0.002 0.002 0.002 0 0.002 0 0 0 0 0 0.001 0 0.002 0.004 0.005 0.011 0.008 0.007 0.009 0.007 0.015 0.004 0.002 0.01 0.007 0.008 0.004 0.008 0.009 0.009 0.006 0.003 0.004 0.008 0.01 0.008 0.004 0.003 0.009 0.004 0.001 0.001 0.002 0.001 0 0 0 0 0.002 0 0 0 0 0 0 0 0 0.001 0 0 0 0 0 0 0 0 0 0 0 0 0 0 0 0.001 0.001 0.001 0.002 0.002 0.002 0.002 0.001 0.001 0 0.001 0.001 0.001 0.001 0.001 0 0.001 0 0 0.001 0.002 0.001 0.002 0 0 0.002 0.003 0.004 0.004 0.003 0.003 0.003 0 0 0 0.005 0.004 0 0 0 0.001 0.001 0.001 0.002 0.002 0.002 0.001 0.001 0.001 0.001 0.001 0.001 0.001 0.001 0 0 0.001 0.001 0 0 0 0.001 0.001 0 0.001 0.001 0.001 0.002 0.002 0 0.001 0.001 0 0 0 0.002 0.002 0.003 0.003 0.003 0.003 0.003 0.002 0.003 0.002 0.002 0 0 0 0.002 0.002 0.002 0.002 0.001 0.002 0.002 0.002 0.002 0.002 0.002 0.002 0.001 0.002 0 0.003 0.001 0 0.001 0.001 0.003 0.003 0.002 0.003 0.001 0 0.001 0.001 0.001 0.001 0.001 0.001 0 0 0 0 0 0.001 0.001 0 0 0.001 0 0 0 0 0.001 0.001 0.003 0.001 0 
0.005 0.001 0.046 0.066 0.118 0.056 0.027 0.109 0.047 0.039 0.019 0.019 0.047 0.08 0.038 0.029 0.032 0.031 0.041 0.033 0.037 0.036 0.025 0.027 0.019 0.006 0.013 0.01 0.011 0.007 0.002 0.008 0.005 0.004 0 0.007 0.005 0.014 0.032 0.013 0.009 0.04 0.035 0.029 0.042 0.023 0.006 0.004 0 0 0 0 0 0 0 0 0 0.002 0.002 0.006 0.007 0.011 0.003 0 0.001 0.001 0.001 0.002 0.004 0.004 0.005 0.005 0.005 0.005 0.002 0.001 0.001 0 0 0 0 0 0.002 0.001 0 0 0 0 0 0.002 0.001 0 0.001 0 0 0.002 0.002 0.003 0.003 0.003 0.003 0 0.002 0 0 0 0.002 0.002 0.001 0 0 0.001 0.001 0 0 0 0 0.001 0.001 0.001 0.001 0 0 0 0.002 0.002 0.002 0.002 0.002 0.004 0.002 0.002 0 0 0.001 0.001 0 0 0 0 0 0.387 0.573 0.485 1 0.453 0.197 0.138 0.066 0.057 0.022 0.017 0.013 0.004 0.017 0.018 0.008 0.008 0.015 0.01 0.006 0.006 0.002 0.001 0.007 0.008 0.006 0.031 0.021 0.021 0.018 0.002 0.012 0.002 0.002 0.003 0.006 0.003 0.002 0 0.007 0.007 0.007 0.008 0.006 0.014 0.021 0.023 0.03 0.016 0.014 0.007 0.007 0.005 0.004 0.004 0.005 0.006 0.002 0.001 0.006 0.004 0.002 0.002 0.002 0.003 0.003 0.003 0.001 0.004 0.006 0.009 0.01 0.006 0.007 0.004 0.004 0 0 0.004 0.005 0.007 0.008 0.009 0.009 0.009 0.005 0.006 0.012 0.005 0.004 0.008 0.009 0.009 0.01 0.014 0.031 0.035 0.03 0.029 0.04 0.039 0.043 0.019 0.038 0.014 0.002 0.012 0.003 0.008 0.004 0.002 0.003 0.002 0.007 0.009 0.008 0.005 0.007 0.008 0.002 0.003 0.003 0.001 0.002 0.002 0 0.004 0.007 0.002 0 0.008 0.003 0.001 0.002 0.003 0.001 0.001 0 0.002 0.001 0 0.005 0 0 0 0.002 0 0.003 0.003 0.001 0.002 0.002 0.001 0 0 0.002 0.002 0.003 0.002 0.002 0.002 0.002 0.001 0.001 0.002 0.002 0.002 0.001 0.001 0.001 0.001 0.001 0.001 0 0 0.002 0.007 0.003 0 0 0.002 0.002 0.002 0.001 0 0 0 0 0.008 0.019 0.029 0.034 0.028 0.036 0.018 0.007 0.005 0.003 0.003 0.003 0.002 0.002 0.001 0.002 0.001 0.001 0 0.001 0.001 0 0 0.001 0.001 0.001 0 0 0 0 0 0 0 0.001 0 0.002 0.01 0.009 0.025 0.011 0.011 0.008 0.01 0.02 0.005 0.003 0.013 0.01 0.012 0.01 0.01 0.012 0.007 0.014 0.009 0.009 0.006 0.014 0.007 0.004 0.002 0.01 0.004 0.004 0.004 0.005 0 0 0 0 0 0.001 0 0 0 0.001 0.001 0.001 0 0 0.001 0.001 0.001 0.001 0 0.001 0 0 0 0 0 0 0 0 0 0 0 0 0 0.001 0 0 0 0 0 0 0 0 0 0 0 0 0 0 0 0.001 0.001 0.001 0.002 0.001 0.001 0.003 0.004 0.005 0.004 0.001 0 0.001 0.002 0 0 0.009 0.009 0.006 0.005 0.002 0.003 0.002 0.002 0.002 0 0 0 0 0 0 0 0 0 0 0 0 0 0 0 0 0 0 0 0 0.001 0.001 0 0 0 0 0 0 0 0 0 0.001 0.001 0.001 0.001 0.001 0.002 0 0 0.002 0.001 0 0 0 0 0 0 0.001 0 0.001 0.001 0 0 0 0.002 0.001 0.002 0.001 0.002 0 0.001 0.001 0.001 0.001 0 0.001 0.001 0.001 0.001 0.001 0.001 0 0 0 0 0 0.001 0 0 0 0 0 0 0 0 0 0 0 0 0 0 0 0 0.001 0.001 0 
0.008 0.011 0.134 0.162 0.264 0.145 0.097 0.272 0.12 0.098 0.043 0.048 0.123 0.173 0.076 0.063 0.059 0.076 0.101 0.087 0.087 0.097 0.066 0.061 0.052 0.028 0.03 0.039 0.033 0.023 0.013 0.014 0.008 0.007 0.013 0.024 0.022 0.052 0.084 0.024 0.015 0.091 0.076 0.056 0.081 0.044 0.017 0.007 0 0.001 0.001 0.001 0.001 0.001 0 0.001 0.004 0.005 0.008 0.016 0.017 0.025 0.007 0.002 0.004 0.002 0.003 0.003 0.012 0.015 0.015 0.014 0.011 0.008 0.011 0.003 0.002 0 0 0 0 0 0.006 0.002 0 0 0 0.001 0 0.003 0.003 0.002 0.002 0.001 0.001 0.01 0.019 0.015 0.01 0.009 0.009 0.003 0.016 0 0 0.002 0.004 0.002 0.001 0 0 0.001 0.001 0.001 0.001 0.002 0 0.001 0.001 0.001 0.001 0.001 0 0 0.002 0.002 0.001 0.007 0.005 0.006 0.002 0.002 0.001 0 0.003 0.001 0.002 0 0 0 0 0.436 0.574 0.332 0.331 1 0.463 0.321 0.138 0.145 0.067 0.058 0.056 0.028 0.055 0.063 0.037 0.035 0.049 0.041 0.021 0.018 0.009 0.004 0.021 0.034 0.028 0.076 0.05 0.049 0.028 0.013 0.02 0.007 0.003 0.004 0.01 0.007 0.002 0 0.013 0.017 0.021 0.021 0.022 0.029 0.047 0.046 0.058 0.036 0.024 0.011 0.011 0.012 0.01 0.009 0.011 0.013 0.006 0.004 0.011 0.009 0.002 0.004 0.002 0.009 0.01 0.006 0.008 0.011 0.011 0.014 0.014 0.011 0.027 0.01 0.008 0.006 0.003 0.005 0.015 0.014 0.016 0.016 0.017 0.017 0.013 0.012 0.02 0.008 0.012 0.014 0.017 0.019 0.029 0.036 0.09 0.114 0.099 0.089 0.123 0.107 0.131 0.08 0.115 0.044 0.01 0.035 0.001 0.004 0.008 0.005 0.005 0.005 0.013 0.017 0.016 0.006 0.015 0.008 0.006 0.007 0.009 0.006 0.004 0.004 0.009 0.008 0.022 0.012 0.004 0.024 0.007 0.006 0.006 0.015 0.007 0.002 0.006 0.014 0.006 0.006 0.01 0 0.001 0.002 0.002 0.001 0.003 0.003 0.001 0.001 0.002 0.003 0.003 0.003 0.003 0.004 0.005 0.003 0.003 0.005 0.004 0.002 0.003 0.001 0 0.003 0.003 0.002 0 0.006 0.002 0 0 0.001 0.006 0.011 0.006 0 0.001 0.002 0.002 0.001 0.002 0 0 0 0.009 0.025 0.062 0.093 0.104 0.082 0.104 0.072 0.021 0.013 0.012 0.01 0.009 0.008 0.005 0.003 0.004 0.004 0.004 0.003 0.006 0.009 0.009 0.01 0.011 0.011 0.012 0.005 0.004 0.001 0 0 0 0 0.009 0.004 0.011 0.03 0.032 0.065 0.034 0.02 0.024 0.026 0.062 0.016 0.013 0.036 0.021 0.032 0.016 0.025 0.029 0.013 0.036 0.016 0.016 0.016 0.041 0.029 0.018 0.022 0.037 0.012 0.011 0.014 0.013 0.005 0 0 0 0 0.005 0.002 0.001 0.001 0.002 0.004 0.005 0.003 0.001 0.008 0.002 0 0 0 0.004 0.003 0.003 0.002 0.001 0 0 0 0 0 0 0.001 0.001 0.001 0.002 0.002 0.004 0.003 0.001 0 0 0.001 0.002 0.001 0.002 0.001 0.001 0.001 0 0 0.001 0.002 0.001 0.003 0.001 0.002 0.006 0.008 0.01 0.008 0.004 0.004 0.01 0.007 0.001 0 0.014 0.013 0.009 0.009 0.007 0.007 0.002 0.001 0.004 0.004 0.004 0.002 0.001 0.001 0.001 0.001 0.003 0.004 0.002 0.002 0.003 0.004 0.003 0.002 0.002 0.001 0.002 0.001 0.003 0.001 0.002 0.003 0.004 0.003 0.002 0.002 0.001 0.001 0.001 0 0.004 0.005 0.009 0.01 0.011 0.011 0.009 0.009 0.006 0.012 0.008 0 0 0 0 0.001 0.002 0.002 0.002 0.002 0.002 0.002 0 0.002 0.003 0.004 0.001 0.004 0 0.001 0.008 0.005 0.008 0.005 0.011 0.011 0.01 0.007 0.002 0.001 0.003 0.002 0.003 0.004 0.004 0.006 0 0.001 0.002 0.002 0.001 0.001 0 0 0.001 0.002 0.002 0.002 0.003 0.002 0.002 0.002 0.005 0.001 0.004 
0.024 0.015 0.29 0.363 0.597 0.304 0.219 0.567 0.28 0.226 0.093 0.097 0.285 0.436 0.186 0.141 0.134 0.18 0.249 0.206 0.21 0.23 0.172 0.136 0.126 0.066 0.075 0.092 0.073 0.054 0.025 0.035 0.018 0.014 0.038 0.06 0.055 0.099 0.205 0.06 0.031 0.227 0.2 0.151 0.227 0.142 0.055 0.034 0 0.001 0.002 0.001 0.002 0.001 0.003 0.005 0.023 0.018 0.023 0.042 0.045 0.054 0.015 0.008 0.011 0.008 0.005 0.008 0.029 0.031 0.031 0.029 0.024 0.024 0.021 0.009 0.009 0.008 0.008 0.008 0.006 0.002 0.005 0.003 0 0 0.001 0.001 0.001 0.007 0.005 0.002 0.007 0.005 0.003 0.04 0.053 0.045 0.043 0.042 0.035 0.012 0.04 0 0 0.013 0.011 0.002 0 0 0 0.001 0.001 0.001 0.001 0.002 0.003 0.003 0.004 0.003 0.012 0.002 0.001 0.001 0.003 0.005 0.008 0.006 0.004 0.021 0.013 0.011 0.004 0.001 0.005 0.003 0.002 0.001 0 0 0 0.228 0.29 0.174 0.188 0.533 1 0.704 0.3 0.295 0.112 0.107 0.095 0.05 0.086 0.107 0.056 0.058 0.073 0.065 0.03 0.026 0.011 0.007 0.042 0.071 0.059 0.192 0.16 0.152 0.091 0.029 0.052 0.017 0.013 0.012 0.03 0.018 0.009 0 0.03 0.048 0.055 0.06 0.043 0.08 0.134 0.131 0.165 0.115 0.078 0.032 0.027 0.024 0.018 0.02 0.026 0.028 0.008 0.007 0.033 0.022 0.007 0.006 0.003 0.009 0.012 0.01 0.008 0.017 0.014 0.028 0.035 0.027 0.056 0.027 0.022 0.015 0.007 0.02 0.027 0.029 0.035 0.038 0.042 0.046 0.031 0.022 0.062 0.026 0.021 0.037 0.049 0.046 0.063 0.073 0.224 0.237 0.219 0.193 0.278 0.263 0.287 0.207 0.251 0.08 0.019 0.056 0.011 0.022 0.023 0.018 0.024 0.02 0.039 0.043 0.037 0.021 0.025 0.018 0.02 0.021 0.019 0.016 0.012 0.007 0.011 0.013 0.04 0.01 0.003 0.039 0.011 0.002 0.006 0.021 0.008 0.005 0.008 0.017 0.006 0.007 0.025 0.001 0.001 0.005 0.003 0 0.004 0.004 0.001 0.001 0.003 0.003 0.003 0.003 0.001 0.005 0.008 0.006 0.008 0.007 0.004 0.008 0.007 0.005 0.004 0.006 0.005 0.005 0.004 0.012 0.005 0.001 0.002 0.006 0.011 0.021 0.008 0.001 0.001 0.003 0.002 0.002 0 0 0 0 0.013 0.046 0.132 0.214 0.233 0.183 0.207 0.127 0.044 0.033 0.029 0.016 0.015 0.013 0.005 0.003 0.008 0.011 0.01 0.004 0.008 0.011 0.012 0.016 0.017 0.015 0.025 0.007 0.006 0.002 0.001 0.001 0 0 0.015 0.007 0.018 0.057 0.058 0.146 0.063 0.049 0.049 0.047 0.11 0.024 0.019 0.062 0.047 0.055 0.034 0.039 0.047 0.037 0.059 0.026 0.032 0.031 0.074 0.057 0.041 0.033 0.075 0.021 0.024 0.029 0.026 0.012 0.001 0.001 0.001 0 0.006 0 0 0 0 0 0.002 0 0 0.013 0.006 0.005 0.002 0.002 0.012 0.006 0.005 0.005 0.007 0.002 0.002 0 0 0 0 0 0.001 0.001 0.005 0.006 0.007 0.004 0.005 0.002 0.002 0.005 0.002 0.003 0.004 0.003 0.002 0.004 0.001 0 0.004 0.003 0.001 0.008 0.005 0.004 0.015 0.017 0.022 0.016 0.011 0.012 0.014 0.012 0.002 0 0.032 0.03 0.011 0.011 0.013 0.007 0.009 0.008 0.01 0.01 0.008 0.006 0.005 0.005 0.003 0.003 0.003 0.003 0.001 0.001 0.003 0.004 0.004 0 0 0 0 0 0 0.004 0.002 0.004 0.007 0.007 0.003 0.004 0.003 0.002 0.003 0 0.007 0.011 0.018 0.021 0.021 0.019 0.014 0.013 0.015 0.017 0.01 0 0 0 0.002 0.003 0.004 0.005 0.005 0.002 0.006 0.006 0.002 0.005 0.006 0.01 0.001 0.007 0 0.007 0.012 0.007 0.011 0.005 0.02 0.02 0.018 0.011 0.008 0.007 0.005 0.004 0.001 0.001 0.002 0.004 0 0 0 0 0 0.002 0.002 0.001 0.001 0.003 0.002 0.004 0.004 0.006 0.007 0.009 0.011 0.003 0.007 
0.017 0.012 0.227 0.272 0.364 0.279 0.18 0.358 0.179 0.147 0.058 0.072 0.188 0.244 0.11 0.096 0.103 0.113 0.163 0.138 0.132 0.148 0.1 0.086 0.071 0.035 0.048 0.054 0.042 0.033 0.02 0.018 0.009 0.006 0.016 0.034 0.038 0.07 0.133 0.051 0.026 0.146 0.12 0.088 0.126 0.084 0.035 0.017 0 0 0 0 0 0 0 0 0.005 0.012 0.016 0.027 0.036 0.049 0.016 0.006 0.011 0.003 0.005 0.004 0.02 0.022 0.021 0.02 0.015 0.018 0.017 0.011 0.007 0.001 0.001 0.001 0.001 0.001 0.004 0.001 0 0 0 0 0 0.002 0 0.002 0.005 0.002 0.002 0.018 0.023 0.02 0.019 0.02 0.016 0.008 0.018 0 0 0.007 0.007 0.001 0 0 0 0.001 0.003 0.002 0.003 0.005 0 0.001 0.001 0.002 0.01 0.001 0 0 0.002 0.003 0.003 0.008 0.005 0.015 0.008 0.008 0.002 0.001 0.004 0.001 0.002 0 0 0 0 0.155 0.192 0.119 0.116 0.338 0.595 1 0.377 0.284 0.114 0.093 0.076 0.043 0.088 0.102 0.056 0.054 0.079 0.08 0.038 0.035 0.015 0.007 0.04 0.05 0.041 0.124 0.091 0.087 0.051 0.018 0.032 0.008 0.007 0.01 0.018 0.012 0.009 0 0.02 0.027 0.025 0.028 0.023 0.043 0.076 0.082 0.105 0.075 0.052 0.014 0.011 0.013 0.015 0.016 0.016 0.019 0.008 0.009 0.016 0.015 0.006 0.004 0.003 0.01 0.011 0.009 0.008 0.015 0.014 0.022 0.025 0.016 0.034 0.007 0.005 0.003 0 0.012 0.02 0.019 0.029 0.024 0.024 0.03 0.024 0.018 0.034 0.018 0.014 0.022 0.034 0.032 0.055 0.065 0.155 0.193 0.16 0.146 0.215 0.18 0.23 0.133 0.195 0.082 0.023 0.067 0.008 0.013 0.014 0.011 0.015 0.014 0.025 0.029 0.028 0.014 0.013 0.013 0.012 0.011 0.014 0.01 0.007 0.006 0.011 0.013 0.031 0.012 0.003 0.03 0.005 0.001 0.003 0.012 0.005 0 0.001 0.01 0.004 0.005 0.016 0 0.003 0.001 0.001 0.001 0.006 0.006 0.002 0.001 0.004 0.006 0.003 0.002 0.002 0.004 0.01 0.01 0.01 0.009 0.004 0.008 0.007 0.004 0.004 0.006 0.005 0.003 0.001 0.01 0.004 0.004 0.002 0.006 0.008 0.021 0.01 0.001 0.001 0.004 0.005 0.001 0.001 0.005 0.004 0.002 0.013 0.037 0.104 0.169 0.183 0.14 0.176 0.116 0.04 0.027 0.021 0.016 0.016 0.015 0.008 0.002 0.008 0.006 0.007 0.004 0.012 0.013 0.014 0.017 0.013 0.014 0.02 0.007 0.009 0.002 0.003 0.003 0 0 0.015 0.008 0.019 0.049 0.049 0.115 0.054 0.042 0.045 0.044 0.095 0.021 0.016 0.058 0.038 0.057 0.037 0.05 0.047 0.028 0.054 0.018 0.024 0.024 0.064 0.046 0.025 0.022 0.059 0.024 0.015 0.019 0.016 0.01 0.003 0.005 0.004 0 0.008 0 0 0 0.003 0.003 0.002 0.001 0.001 0.009 0.003 0.003 0 0 0.009 0.005 0.003 0.003 0.004 0 0 0.001 0.001 0 0 0.001 0.002 0.001 0 0.001 0.005 0.005 0.003 0.001 0.002 0.002 0.001 0.002 0.003 0.002 0 0.002 0.001 0 0.003 0.007 0.002 0.01 0.005 0.009 0.016 0.012 0.025 0.018 0.01 0.01 0.012 0.01 0.003 0 0.034 0.032 0.02 0.019 0.01 0.013 0.013 0.013 0.01 0.005 0.004 0.002 0.003 0.002 0 0.001 0.001 0.001 0 0 0.005 0.006 0.007 0.003 0.003 0.001 0.001 0.001 0.001 0 0.001 0.001 0 0.002 0.005 0.002 0.001 0 0.003 0 0.008 0.007 0.013 0.016 0.018 0.018 0.01 0.009 0.017 0.015 0.006 0 0 0 0.002 0.002 0.005 0.003 0.003 0.001 0.003 0.004 0 0.002 0.005 0.009 0.002 0.007 0 0.001 0.011 0.005 0.009 0.007 0.017 0.018 0.014 0.01 0.008 0.003 0.002 0.001 0 0 0.001 0.005 0.002 0 0.003 0.002 0 0.003 0.003 0.002 0.002 0.003 0.003 0.005 0.005 0.004 0.006 0.008 0.011 0 0.007 
0.025 0.013 0.334 0.353 0.23 0.573 0.34 0.167 0.192 0.159 0.064 0.066 0.208 0.188 0.112 0.087 0.091 0.116 0.166 0.133 0.14 0.154 0.109 0.098 0.081 0.038 0.063 0.079 0.059 0.052 0.025 0.021 0.009 0.005 0.022 0.038 0.038 0.068 0.127 0.039 0.021 0.126 0.095 0.073 0.071 0.066 0.023 0.014 0 0 0 0 0.001 0.001 0.001 0.003 0.009 0.025 0.031 0.051 0.057 0.071 0.022 0.015 0.016 0.01 0.004 0.015 0.032 0.032 0.039 0.037 0.024 0.027 0.028 0.015 0.013 0.009 0.009 0.009 0.004 0.004 0.008 0.002 0 0.001 0.002 0 0.002 0.006 0.004 0.002 0.007 0.006 0.006 0.028 0.035 0.031 0.02 0.02 0.021 0.006 0.032 0 0 0.015 0.012 0.007 0.002 0 0 0.001 0.003 0.002 0.003 0.004 0.001 0.006 0.004 0.004 0.015 0.002 0.001 0.002 0.003 0.005 0.008 0.005 0.002 0.023 0.01 0.01 0.004 0.002 0.005 0.002 0.002 0 0 0 0 0.061 0.073 0.039 0.046 0.132 0.259 0.361 1 0.631 0.239 0.181 0.131 0.062 0.118 0.139 0.075 0.063 0.108 0.095 0.041 0.035 0.014 0.008 0.053 0.062 0.041 0.108 0.076 0.07 0.044 0.021 0.033 0.006 0.008 0.009 0.024 0.012 0.005 0 0.021 0.029 0.035 0.037 0.036 0.056 0.081 0.083 0.097 0.061 0.041 0.02 0.016 0.02 0.018 0.02 0.021 0.029 0.01 0.009 0.024 0.02 0.01 0.003 0.004 0.008 0.013 0.01 0.012 0.018 0.02 0.029 0.026 0.017 0.045 0.012 0.011 0.005 0.005 0.011 0.024 0.021 0.03 0.034 0.036 0.037 0.022 0.02 0.036 0.028 0.026 0.037 0.046 0.035 0.059 0.075 0.173 0.26 0.238 0.199 0.277 0.226 0.332 0.181 0.286 0.118 0.037 0.096 0.002 0.015 0.024 0.02 0.025 0.021 0.035 0.038 0.03 0.02 0.017 0.02 0.014 0.012 0.019 0.01 0.005 0.007 0.02 0.023 0.057 0.015 0.005 0.067 0.023 0.009 0.013 0.027 0.012 0.009 0.009 0.019 0.01 0.009 0.021 0 0.002 0.005 0.004 0.001 0.006 0.006 0.004 0.003 0.007 0.004 0.001 0 0.001 0.001 0.007 0.006 0.007 0.005 0.003 0.005 0.007 0 0.002 0.006 0.006 0.003 0 0.01 0.001 0.001 0.003 0.005 0.011 0.025 0.006 0.004 0.006 0.006 0.005 0.005 0.003 0.006 0.005 0.003 0.021 0.059 0.15 0.227 0.265 0.216 0.232 0.145 0.046 0.033 0.03 0.017 0.012 0.009 0.006 0.005 0.006 0.006 0.007 0.005 0.01 0.014 0.017 0.019 0.017 0.016 0.025 0.009 0.007 0.008 0.005 0.005 0.001 0.001 0.017 0.008 0.015 0.06 0.063 0.163 0.071 0.058 0.06 0.063 0.116 0.029 0.025 0.07 0.045 0.069 0.044 0.068 0.062 0.048 0.064 0.028 0.036 0.033 0.085 0.061 0.04 0.031 0.091 0.029 0.019 0.024 0.028 0.005 0 0.003 0.003 0.001 0.012 0.001 0 0 0.002 0.003 0.005 0.003 0.003 0.013 0.006 0.006 0.003 0.002 0.01 0.004 0.005 0.005 0.005 0.003 0.002 0 0 0 0 0.001 0.003 0.002 0.003 0.005 0.005 0.008 0.007 0.005 0.006 0.007 0.005 0.005 0.006 0.004 0.002 0.005 0.003 0 0.006 0.004 0.002 0.007 0.004 0.006 0.013 0.017 0.019 0.017 0.006 0.006 0.015 0.011 0.007 0 0.037 0.038 0.019 0.016 0.011 0.011 0.007 0.007 0.008 0.005 0.004 0.001 0.003 0.002 0.005 0.006 0.008 0.009 0.003 0.001 0.012 0.011 0.009 0.004 0.002 0.002 0.004 0.001 0.002 0.005 0.005 0.007 0.004 0.005 0.003 0.005 0.002 0.002 0.003 0 0.004 0.012 0.018 0.019 0.019 0.021 0.016 0.011 0.019 0.017 0.009 0 0 0 0.002 0.002 0.006 0.003 0.003 0.003 0.004 0.003 0.004 0.006 0.003 0.008 0.004 0.008 0 0.007 0.011 0.007 0.012 0.011 0.021 0.02 0.014 0.013 0.011 0.004 0.01 0.007 0.004 0.001 0 0.003 0 0.001 0.003 0.002 0 0.001 0.001 0.002 0 0 0 0 0 0.001 0.001 0.002 0.016 0.001 0.008 
0.035 0.024 0.491 0.525 0.283 0.934 0.551 0.17 0.267 0.216 0.091 0.103 0.281 0.228 0.132 0.109 0.115 0.174 0.227 0.187 0.183 0.216 0.162 0.129 0.113 0.05 0.082 0.113 0.089 0.056 0.027 0.017 0.004 0.002 0.032 0.049 0.042 0.087 0.178 0.062 0.027 0.184 0.124 0.093 0.066 0.091 0.033 0.02 0 0 0.001 0.001 0.002 0.004 0.004 0.005 0.019 0.048 0.056 0.078 0.091 0.121 0.033 0.013 0.022 0.014 0.01 0.016 0.059 0.06 0.058 0.059 0.043 0.045 0.055 0.024 0.025 0.014 0.014 0.014 0.008 0.004 0.013 0.009 0 0.006 0.002 0.001 0.007 0.015 0.011 0.003 0.002 0.002 0.002 0.024 0.031 0.03 0.028 0.03 0.025 0.007 0.027 0 0 0.006 0.006 0.004 0.003 0 0 0.002 0.002 0.003 0.004 0.005 0.005 0.015 0.01 0.006 0.027 0.003 0 0.003 0.01 0.012 0.018 0.012 0.006 0.036 0.016 0.015 0.004 0.002 0.01 0.009 0.003 0 0 0 0 0.049 0.065 0.042 0.037 0.117 0.227 0.278 0.601 1 0.359 0.29 0.183 0.084 0.17 0.195 0.111 0.115 0.156 0.142 0.063 0.061 0.022 0.014 0.08 0.075 0.062 0.156 0.116 0.095 0.056 0.023 0.041 0.008 0.011 0.012 0.025 0.016 0.011 0 0.02 0.031 0.032 0.032 0.035 0.051 0.095 0.105 0.135 0.086 0.059 0.016 0.018 0.016 0.015 0.014 0.018 0.026 0.013 0.008 0.026 0.022 0.012 0.006 0.008 0.014 0.02 0.013 0.012 0.019 0.021 0.033 0.041 0.03 0.052 0.019 0.014 0.006 0.003 0.015 0.026 0.033 0.039 0.041 0.043 0.044 0.026 0.023 0.037 0.05 0.047 0.055 0.072 0.044 0.088 0.105 0.271 0.39 0.332 0.289 0.429 0.337 0.519 0.288 0.414 0.194 0.05 0.14 0.006 0.013 0.037 0.028 0.03 0.021 0.04 0.041 0.036 0.018 0.029 0.021 0.023 0.017 0.027 0.015 0.014 0.013 0.022 0.025 0.068 0.021 0.005 0.084 0.023 0.005 0.014 0.046 0.012 0.012 0.017 0.035 0.013 0.013 0.026 0.002 0.001 0.006 0.005 0.002 0.011 0.009 0.007 0.007 0.009 0.008 0.005 0.003 0.004 0.006 0.011 0.011 0.011 0.008 0.008 0.012 0.01 0.008 0.007 0.009 0.009 0.007 0.005 0.016 0.008 0.005 0.004 0.006 0.009 0.028 0.014 0.007 0.006 0.007 0.007 0.008 0.006 0.005 0.004 0.002 0.028 0.089 0.229 0.348 0.402 0.317 0.333 0.211 0.076 0.054 0.048 0.029 0.023 0.017 0.01 0.01 0.011 0.013 0.014 0.011 0.015 0.019 0.024 0.027 0.017 0.026 0.044 0.013 0.017 0.01 0.01 0.009 0 0 0.025 0.017 0.035 0.114 0.119 0.252 0.117 0.088 0.084 0.082 0.169 0.037 0.029 0.086 0.058 0.088 0.051 0.095 0.073 0.047 0.084 0.042 0.047 0.039 0.102 0.072 0.038 0.041 0.12 0.052 0.037 0.047 0.053 0.026 0.001 0.003 0.003 0.001 0.016 0.002 0.001 0.001 0.002 0.003 0.007 0.002 0 0.016 0.008 0.008 0 0 0.022 0.009 0.009 0.01 0.013 0.004 0.003 0.001 0 0 0 0.001 0.003 0.003 0.006 0.007 0.004 0.005 0 0 0 0 0.001 0.001 0.001 0.002 0.001 0.001 0 0 0.002 0.011 0.004 0.012 0.008 0.012 0.021 0.02 0.028 0.017 0.007 0.007 0.019 0.013 0.005 0 0.051 0.047 0.018 0.015 0.012 0.011 0.012 0.013 0.012 0.011 0.01 0.006 0.008 0.009 0.003 0.003 0.005 0.012 0.003 0.001 0.01 0.012 0.011 0.004 0.004 0.001 0.002 0.002 0.002 0.003 0.005 0.012 0.012 0.01 0.009 0.01 0.008 0.001 0.009 0 0.011 0.022 0.027 0.029 0.029 0.028 0.02 0.02 0.023 0.028 0.013 0 0 0 0.001 0.002 0.01 0.005 0.005 0.003 0.008 0.01 0.005 0.007 0.007 0.01 0.003 0.007 0 0.008 0.015 0.013 0.019 0.012 0.025 0.027 0.025 0.011 0.016 0.005 0.014 0.013 0.008 0 0 0.002 0 0.001 0.001 0.001 0.001 0.004 0.001 0.001 0.003 0.003 0.005 0.006 0.008 0.004 0.009 0.015 0.017 0.005 0.016 
0.042 0.017 0.267 0.274 0.128 0.406 0.243 0.065 0.132 0.103 0.049 0.047 0.139 0.1 0.063 0.058 0.063 0.083 0.116 0.095 0.097 0.109 0.08 0.066 0.065 0.033 0.041 0.059 0.046 0.024 0.011 0.027 0.014 0.011 0.011 0.027 0.028 0.052 0.089 0.022 0.008 0.099 0.077 0.053 0.04 0.06 0.018 0.017 0 0 0.001 0.001 0.002 0.002 0.003 0.006 0.011 0.05 0.06 0.102 0.114 0.162 0.059 0.023 0.035 0.021 0.022 0.024 0.067 0.064 0.066 0.061 0.043 0.046 0.05 0.017 0.018 0.009 0.005 0.005 0.003 0.001 0.01 0.004 0.001 0.002 0.003 0.002 0.005 0.018 0.014 0.005 0.002 0.001 0.001 0.015 0.021 0.019 0.021 0.019 0.015 0.005 0.016 0 0 0.007 0.004 0.002 0 0 0.002 0.002 0.006 0.004 0.003 0.005 0.004 0.011 0.009 0.009 0.023 0.007 0.001 0.004 0.009 0.011 0.012 0.015 0.011 0.042 0.022 0.02 0.003 0.001 0.026 0.013 0.011 0.005 0.004 0 0 0.02 0.024 0.008 0.022 0.052 0.1 0.112 0.251 0.435 1 0.763 0.289 0.114 0.141 0.239 0.126 0.11 0.138 0.127 0.066 0.058 0.023 0.014 0.064 0.05 0.034 0.078 0.069 0.065 0.058 0.017 0.036 0.008 0.007 0.009 0.033 0.02 0.014 0 0.021 0.023 0.019 0.019 0.014 0.027 0.053 0.053 0.075 0.059 0.043 0.025 0.02 0.019 0.016 0.019 0.02 0.027 0.01 0.009 0.028 0.024 0.008 0.009 0.008 0.017 0.022 0.023 0.019 0.017 0.023 0.027 0.032 0.023 0.03 0.013 0.012 0.01 0.007 0.014 0.021 0.019 0.039 0.044 0.046 0.046 0.033 0.029 0.045 0.051 0.046 0.084 0.11 0.038 0.064 0.08 0.142 0.212 0.177 0.164 0.237 0.173 0.261 0.138 0.235 0.271 0.063 0.206 0.006 0.01 0.044 0.028 0.035 0.022 0.043 0.045 0.04 0.025 0.012 0.013 0.021 0.017 0.024 0.017 0.014 0.013 0.026 0.048 0.125 0.035 0.012 0.219 0.06 0.02 0.039 0.108 0.045 0.035 0.049 0.081 0.035 0.034 0.03 0.003 0.006 0.007 0.005 0.002 0.012 0.007 0.006 0.005 0.01 0.008 0.004 0.003 0.003 0.01 0.015 0.016 0.016 0.012 0.005 0.01 0.011 0.003 0.003 0.011 0.01 0.004 0.001 0.01 0.004 0.003 0.003 0.005 0.008 0.026 0.015 0.006 0.008 0.012 0.01 0.008 0.004 0.006 0.004 0.001 0.014 0.05 0.127 0.205 0.229 0.191 0.225 0.132 0.051 0.032 0.028 0.016 0.016 0.013 0.007 0.008 0.01 0.009 0.009 0.004 0.01 0.016 0.018 0.018 0.017 0.021 0.026 0.009 0.007 0.003 0.003 0.003 0.001 0.001 0.016 0.005 0.014 0.056 0.05 0.142 0.061 0.051 0.047 0.046 0.1 0.029 0.02 0.059 0.045 0.063 0.039 0.076 0.062 0.044 0.059 0.02 0.023 0.03 0.07 0.04 0.032 0.032 0.075 0.029 0.019 0.024 0.024 0.006 0.001 0.003 0.002 0 0.004 0.002 0 0 0.003 0.002 0.004 0.002 0.001 0.017 0.009 0.006 0 0 0.012 0.006 0.005 0.004 0.007 0.002 0.002 0 0 0 0 0 0.005 0.003 0.005 0.007 0.007 0.007 0.003 0.001 0.003 0.003 0.001 0.002 0.004 0.003 0.002 0 0 0 0.003 0.008 0.006 0.012 0.009 0.009 0.013 0.015 0.021 0.019 0.009 0.005 0.013 0.012 0.003 0 0.036 0.035 0.015 0.015 0.011 0.009 0.011 0.012 0.012 0.01 0.007 0.003 0.003 0.006 0.004 0.003 0.003 0.007 0.002 0 0.006 0.008 0.007 0.002 0.003 0 0.001 0.001 0.002 0.006 0.005 0.008 0.006 0.008 0.007 0.007 0.003 0.002 0.006 0 0.005 0.006 0.018 0.019 0.022 0.02 0.015 0.011 0.017 0.023 0.013 0 0 0 0.005 0.006 0.011 0.01 0.009 0.005 0.011 0.011 0.005 0.005 0.006 0.009 0.003 0.005 0 0.006 0.017 0.013 0.011 0.009 0.02 0.021 0.017 0.01 0.006 0.004 0.008 0.005 0.007 0.002 0.001 0.008 0.001 0.001 0.002 0.003 0 0.002 0.001 0 0 0.002 0 0 0 0.002 0.002 0.002 0.012 0.004 0.005 
0.04 0.008 0.202 0.208 0.106 0.282 0.164 0.062 0.103 0.081 0.038 0.041 0.106 0.091 0.053 0.044 0.046 0.063 0.09 0.071 0.069 0.088 0.058 0.052 0.048 0.032 0.038 0.05 0.044 0.029 0.013 0.016 0.003 0.003 0.008 0.019 0.014 0.038 0.061 0.02 0.012 0.071 0.06 0.047 0.021 0.045 0.016 0.009 0 0 0 0 0 0 0.001 0.001 0.01 0.052 0.063 0.12 0.137 0.192 0.069 0.021 0.034 0.021 0.022 0.017 0.084 0.083 0.086 0.078 0.053 0.048 0.057 0.027 0.019 0.006 0.005 0.005 0.004 0.003 0.013 0.008 0.001 0.003 0.006 0.002 0.007 0.022 0.013 0.003 0.003 0.002 0.001 0.014 0.017 0.015 0.016 0.016 0.013 0.003 0.014 0 0 0.005 0.005 0.003 0 0.001 0.002 0.005 0.014 0.011 0.014 0.018 0.002 0.005 0.004 0.006 0.018 0.009 0.002 0.006 0.013 0.018 0.016 0.025 0.019 0.044 0.022 0.02 0.003 0.002 0.026 0.017 0.011 0.001 0.001 0 0 0.011 0.015 0.009 0.009 0.038 0.084 0.089 0.169 0.302 0.662 1 0.374 0.147 0.172 0.297 0.143 0.119 0.147 0.138 0.068 0.057 0.024 0.013 0.068 0.039 0.035 0.061 0.05 0.046 0.034 0.012 0.029 0.011 0.009 0.013 0.028 0.016 0.013 0 0.017 0.022 0.023 0.023 0.013 0.028 0.044 0.043 0.053 0.036 0.028 0.015 0.014 0.018 0.024 0.023 0.022 0.032 0.011 0.01 0.026 0.024 0.009 0.015 0.014 0.021 0.025 0.022 0.026 0.027 0.032 0.033 0.03 0.02 0.021 0.014 0.011 0.003 0.006 0.004 0.011 0.021 0.043 0.042 0.043 0.044 0.031 0.034 0.029 0.049 0.054 0.074 0.104 0.039 0.063 0.072 0.108 0.18 0.149 0.146 0.185 0.137 0.194 0.099 0.187 0.311 0.089 0.243 0.004 0.008 0.044 0.035 0.035 0.029 0.039 0.042 0.036 0.024 0.018 0.017 0.021 0.018 0.026 0.02 0.015 0.018 0.025 0.063 0.169 0.038 0.009 0.289 0.079 0.034 0.038 0.128 0.052 0.042 0.05 0.094 0.05 0.04 0.032 0 0.001 0.001 0.001 0 0.003 0.001 0.002 0.002 0.002 0.003 0.001 0.001 0 0.002 0.003 0.003 0.003 0.002 0.002 0.003 0.001 0.001 0 0.001 0.001 0.001 0 0.011 0.007 0.005 0.002 0.002 0.008 0.02 0.004 0.001 0.002 0.002 0.001 0.001 0 0.001 0 0 0.011 0.049 0.111 0.164 0.175 0.145 0.208 0.118 0.042 0.019 0.015 0.011 0.009 0.009 0.004 0.002 0.004 0.004 0.004 0.002 0.007 0.007 0.006 0.008 0.005 0.007 0.012 0.005 0.002 0.002 0.002 0 0 0 0.005 0.003 0.01 0.037 0.037 0.104 0.05 0.039 0.04 0.042 0.099 0.024 0.016 0.064 0.043 0.06 0.041 0.075 0.05 0.044 0.058 0.022 0.024 0.024 0.071 0.049 0.027 0.033 0.068 0.03 0.013 0.017 0.015 0.004 0.001 0.002 0.001 0 0.002 0 0 0 0.001 0.001 0.002 0 0 0.005 0.003 0.003 0.001 0 0.006 0.002 0.002 0.002 0.003 0 0 0 0.001 0 0.001 0.001 0.001 0 0 0.001 0 0.001 0 0 0 0 0 0 0 0 0 0 0 0 0 0.001 0 0.003 0.005 0.005 0.011 0.012 0.023 0.015 0.004 0.005 0.009 0.007 0.004 0 0.034 0.033 0.014 0.013 0.008 0.007 0.003 0.003 0.003 0.001 0.001 0.001 0.001 0.001 0.001 0.001 0.002 0.001 0 0 0.002 0.003 0.002 0.001 0.001 0.001 0.001 0.001 0 0.001 0.002 0.001 0 0.001 0 0.002 0.001 0 0.002 0 0.003 0.007 0.01 0.012 0.012 0.014 0.007 0.006 0.014 0.009 0.005 0 0 0 0 0 0 0 0 0 0 0 0 0.001 0.001 0.005 0.002 0.004 0 0.004 0.005 0.004 0.005 0.003 0.013 0.013 0.011 0.006 0.005 0.001 0.003 0.003 0.002 0.001 0 0.003 0 0 0 0.001 0 0 0 0 0.001 0 0.001 0.001 0.001 0.001 0.001 0.001 0.009 0.007 0.003
[truncated: 1,146,007 more chars]
