# Supplementary material for: Mapping allosteric communications within individual proteins
Source: Nat Commun. 2020 Jul 31;11:3862. doi: 10.1038/s41467-020-17618-2 (PMC7395124; doi:10.1038/s41467-020-17618-2)
Supplement: Supplementary file 6 — Supplementary Data 3 [file 41467_2020_17618_MOESM6_ESM.zip › Ohm-results/1sfq/1sfq-hotspots.txt]

40 19 22 28 31 32 34 35 36 38 39 41 42 43 44 45 46 48 49 50 51 53 56 57 58 59 60 61 62 63 64 65 66 
350 348 349 351 352 353 354 355 356 359 360 363 382 383 384 385 386 387 404 488 509 511 577 580 587 591 
125 88 114 115 117 123 124 126 127 130 131 132 135 136 137 138 
