# Supplementary material for: Mapping allosteric communications within individual proteins
Source: Nat Commun. 2020 Jul 31;11:3862. doi: 10.1038/s41467-020-17618-2 (PMC7395124; doi:10.1038/s41467-020-17618-2)
Supplement: Supplementary file 6 — Supplementary Data 3 [file 41467_2020_17618_MOESM6_ESM.zip › Ohm-results/1sfq/1sfq-index.txt]

1 1/A 1/CYS
2 1/A 2/ASP
3 1/A 3/CYS
4 1/A 4/ASP
5 1/A 5/GLU
6 1/A 6/ALA
7 1/A 7/CYS
8 1/A 8/ASP
9 1/A 9/ALA
10 1/A 10/GLU
11 1/A 11/ALA
12 1/A 12/GLU
13 1/A 13/ALA
14 1/A 14/GLU
15 1/A 15/ASP
16 1/A 16/CYS
17 1/A 17/GLY
18 1/A 18/LEU
19 1/A 19/ARG
20 1/A 20/PRO
21 1/A 21/LEU
22 1/A 22/PHE
23 1/A 23/GLU
24 1/A 24/LYS
25 1/A 25/LYS
26 1/A 26/SER
27 1/A 27/LEU
28 1/A 28/GLU
29 1/A 29/TYR
30 1/A 30/ILE
31 1/A 31/ASP
32 1/A 32/LYS
33 1/A 33/SER
34 1/A 34/THR
35 1/A 35/ARG
36 1/A 36/GLU
37 1/A 37/TYR
38 1/A 38/GLU
39 1/A 39/LYS
40 1/A 40/ARG
41 1/A 41/GLU
42 1/A 42/LEU
43 1/A 43/GLU
44 1/A 44/ASP
45 1/A 45/LEU
46 1/A 46/GLU
47 1/A 47/TYR
48 1/A 48/LYS
49 1/A 49/ARG
50 1/A 50/LEU
51 1/A 51/SER
52 1/A 52/ILE
53 1/A 53/TYR
54 1/A 54/ILE
55 1/A 55/ASP
56 1/A 56/ASP
57 1/A 57/LYS
58 1/A 58/THR
59 1/A 59/GLU
60 1/A 60/ARG
61 1/A 61/GLU
62 1/A 62/LEU
63 1/A 63/LEU
64 1/A 64/GLU
65 1/A 65/SER
66 1/A 66/TYR
67 1/A 67/ILE
68 1/A 68/ASP
69 2/B 69/ILE
70 2/B 70/VAL
71 2/B 71/GLU
72 2/B 72/GLY
73 2/B 73/SER
74 2/B 74/ASP
75 2/B 75/ALA
76 2/B 76/GLU
77 2/B 77/ILE
78 2/B 78/GLY
79 2/B 79/MET
80 2/B 80/SER
81 2/B 81/PRO
82 2/B 82/TRP
83 2/B 83/GLN
84 2/B 84/VAL
85 2/B 85/MET
86 2/B 86/LEU
87 2/B 87/PHE
88 2/B 88/ARG
89 2/B 89/LYS
90 2/B 90/SER
91 2/B 91/LYS
92 2/B 92/SER
93 2/B 93/PRO
94 2/B 94/GLN
95 2/B 95/GLU
96 2/B 96/LEU
97 2/B 97/LEU
98 2/B 98/CYS
99 2/B 99/GLY
100 2/B 100/ALA
101 2/B 101/SER
102 2/B 102/LEU
103 2/B 103/ILE
104 2/B 104/SER
105 2/B 105/ASP
106 2/B 106/ARG
107 2/B 107/TRP
108 2/B 108/VAL
109 2/B 109/LEU
110 2/B 110/THR
111 2/B 111/ALA
112 2/B 112/ALA
113 2/B 113/HIS
114 2/B 114/CYS
115 2/B 115/LEU
116 2/B 116/TRP
117 2/B 117/LEU
118 2/B 118/TYR
119 2/B 119/PRO
120 2/B 120/PRO
121 2/B 121/TRP
122 2/B 122/ASP
123 2/B 123/LYS
124 2/B 124/ASN
125 2/B 125/PHE
126 2/B 126/THR
127 2/B 127/LEU
128 2/B 128/PRO
129 2/B 129/ASP
130 2/B 130/ASN
131 2/B 131/PHE
132 2/B 132/THR
133 2/B 133/GLU
134 2/B 134/ASN
135 2/B 135/ASP
136 2/B 136/LEU
137 2/B 137/LEU
138 2/B 138/VAL
139 2/B 139/ARG
140 2/B 140/ILE
141 2/B 141/GLY
142 2/B 142/LYS
143 2/B 143/HIS
144 2/B 144/SER
145 2/B 145/ARG
146 2/B 146/THR
147 2/B 147/ARG
148 2/B 148/TYR
149 2/B 149/GLU
150 2/B 150/ALA
151 2/B 151/ASN
152 2/B 152/ILE
153 2/B 153/GLU
154 2/B 154/LYS
155 2/B 155/ILE
156 2/B 156/SER
157 2/B 157/MET
158 2/B 158/LEU
159 2/B 159/GLU
160 2/B 160/LYS
161 2/B 161/ILE
162 2/B 162/TYR
163 2/B 163/ILE
164 2/B 164/HIS
165 2/B 165/PRO
166 2/B 166/ARG
167 2/B 167/TYR
168 2/B 168/ASN
169 2/B 169/TRP
170 2/B 170/ARG
171 2/B 171/GLU
172 2/B 172/ASN
173 2/B 173/LEU
174 2/B 174/ASP
175 2/B 175/ARG
176 2/B 176/ASP
177 2/B 177/ILE
178 2/B 178/ALA
179 2/B 179/LEU
180 2/B 180/MET
181 2/B 181/LYS
182 2/B 182/LEU
183 2/B 183/LYS
184 2/B 184/LYS
185 2/B 185/PRO
186 2/B 186/VAL
187 2/B 187/ALA
188 2/B 188/PHE
189 2/B 189/SER
190 2/B 190/ASP
191 2/B 191/TYR
192 2/B 192/ILE
193 2/B 193/HIS
194 2/B 194/PRO
195 2/B 195/VAL
196 2/B 196/CYS
197 2/B 197/LEU
198 2/B 198/PRO
199 2/B 199/ASP
200 2/B 200/ARG
201 2/B 201/GLU
202 2/B 202/THR
203 2/B 203/ALA
204 2/B 204/ALA
205 2/B 205/SER
206 2/B 206/LEU
207 2/B 207/ALA
208 2/B 208/ALA
209 2/B 209/LEU
210 2/B 210/GLN
211 2/B 211/ALA
212 2/B 212/GLY
213 2/B 213/TYR
214 2/B 214/LYS
215 2/B 215/GLY
216 2/B 216/ARG
217 2/B 217/VAL
218 2/B 218/THR
219 2/B 219/GLY
220 2/B 220/TRP
221 2/B 221/GLY
222 2/B 222/ASN
223 2/B 223/LEU
224 2/B 224/LYS
225 2/B 225/GLU
226 2/B 226/THR
227 2/B 227/TRP
228 2/B 228/GLY
229 2/B 229/GLN
230 2/B 230/PRO
231 2/B 231/SER
232 2/B 232/VAL
233 2/B 233/LEU
234 2/B 234/GLN
235 2/B 235/VAL
236 2/B 236/VAL
237 2/B 237/ASN
238 2/B 238/LEU
239 2/B 239/PRO
240 2/B 240/ILE
241 2/B 241/VAL
242 2/B 242/GLU
243 2/B 243/ARG
244 2/B 244/PRO
245 2/B 245/VAL
246 2/B 246/CYS
247 2/B 247/LYS
248 2/B 248/ASP
249 2/B 249/SER
250 2/B 250/THR
251 2/B 251/ARG
252 2/B 252/ILE
253 2/B 253/ARG
254 2/B 254/ILE
255 2/B 255/THR
256 2/B 256/ASP
257 2/B 257/ASN
258 2/B 258/MET
259 2/B 259/PHE
260 2/B 260/CYS
261 2/B 261/ALA
262 2/B 262/GLY
263 2/B 263/TYR
264 2/B 264/LYS
265 2/B 265/PRO
266 2/B 266/ASP
267 2/B 267/GLU
268 2/B 268/GLY
269 2/B 269/LYS
270 2/B 270/PRO
271 2/B 271/ASP
272 2/B 272/GLU
273 2/B 273/GLY
274 2/B 274/LYS
275 2/B 275/ARG
276 2/B 276/GLY
277 2/B 277/ASP
278 2/B 278/ALA
279 2/B 279/CYS
280 2/B 280/GLU
281 2/B 281/GLY
282 2/B 282/ASP
283 2/B 283/SER
284 2/B 284/GLY
285 2/B 285/GLY
286 2/B 286/PRO
287 2/B 287/PHE
288 2/B 288/VAL
289 2/B 289/MET
290 2/B 290/LYS
291 2/B 291/SER
292 2/B 292/PRO
293 2/B 293/PHE
294 2/B 294/PRO
295 2/B 295/PHE
296 2/B 296/ASN
297 2/B 297/ASN
298 2/B 298/ARG
299 2/B 299/TRP
300 2/B 300/TYR
301 2/B 301/GLN
302 2/B 302/MET
303 2/B 303/GLY
304 2/B 304/ILE
305 2/B 305/VAL
306 2/B 306/SER
307 2/B 307/TRP
308 2/B 308/GLY
309 2/B 309/GLU
310 2/B 310/GLY
311 2/B 311/CYS
312 2/B 312/ASP
313 2/B 313/ARG
314 2/B 314/ASP
315 2/B 315/ARG
316 2/B 316/ASP
317 2/B 317/GLY
318 2/B 318/LYS
319 2/B 319/TYR
320 2/B 320/GLY
321 2/B 321/PHE
322 2/B 322/TYR
323 2/B 323/THR
324 2/B 324/HIS
325 2/B 325/VAL
326 2/B 326/PHE
327 2/B 327/ARG
328 2/B 328/LEU
329 2/B 329/LYS
330 2/B 330/LYS
331 2/B 331/TRP
332 2/B 332/ILE
333 2/B 333/GLN
334 2/B 334/LYS
335 2/B 335/VAL
336 2/B 336/ILE
337 2/B 337/ASP
338 2/B 338/GLN
339 2/B 339/PHE
340 3/B 340/0G6
341 3/B 341/NA
342 3/B 342/NAG
343 4/D 343/ALA
344 4/D 344/ASP
345 4/D 345/CYS
346 4/D 346/ASP
347 4/D 347/ALA
348 4/D 348/GLY
349 4/D 349/LEU
350 4/D 350/ARG
351 4/D 351/PRO
352 4/D 352/LEU
353 4/D 353/PHE
354 4/D 354/GLU
355 4/D 355/LYS
356 4/D 356/LYS
357 4/D 357/SER
358 4/D 358/LEU
359 4/D 359/GLU
360 4/D 360/ASP
361 4/D 361/LYS
362 4/D 362/THR
363 4/D 363/GLU
364 4/D 364/ARG
365 4/D 365/GLU
366 4/D 366/LEU
367 4/D 367/LEU
368 4/D 368/GLU
369 4/D 369/SER
370 4/D 370/TYR
371 4/D 371/ILE
372 4/D 372/ASP
373 5/E 373/ILE
374 5/E 374/VAL
375 5/E 375/GLU
376 5/E 376/GLY
377 5/E 377/SER
378 5/E 378/ASP
379 5/E 379/ALA
380 5/E 380/GLU
381 5/E 381/ILE
382 5/E 382/GLY
383 5/E 383/MET
384 5/E 384/SER
385 5/E 385/PRO
386 5/E 386/TRP
387 5/E 387/GLN
388 5/E 388/VAL
389 5/E 389/MET
390 5/E 390/LEU
391 5/E 391/PHE
392 5/E 392/ARG
393 5/E 393/LYS
394 5/E 394/SER
395 5/E 395/PRO
396 5/E 396/GLN
397 5/E 397/GLU
398 5/E 398/LEU
399 5/E 399/LEU
400 5/E 400/CYS
401 5/E 401/GLY
402 5/E 402/ALA
403 5/E 403/SER
404 5/E 404/LEU
405 5/E 405/ILE
406 5/E 406/SER
407 5/E 407/ASP
408 5/E 408/ARG
409 5/E 409/TRP
410 5/E 410/VAL
411 5/E 411/LEU
412 5/E 412/THR
413 5/E 413/ALA
414 5/E 414/ALA
415 5/E 415/HIS
416 5/E 416/CYS
417 5/E 417/LEU
418 5/E 418/LEU
419 5/E 419/TYR
420 5/E 420/PRO
421 5/E 421/PRO
422 5/E 422/TRP
423 5/E 423/ASP
424 5/E 424/LYS
425 5/E 425/ASN
426 5/E 426/PHE
427 5/E 427/THR
428 5/E 428/GLU
429 5/E 429/ASN
430 5/E 430/ASP
431 5/E 431/LEU
432 5/E 432/LEU
433 5/E 433/VAL
434 5/E 434/ARG
435 5/E 435/ILE
436 5/E 436/GLY
437 5/E 437/LYS
438 5/E 438/HIS
439 5/E 439/SER
440 5/E 440/ARG
441 5/E 441/THR
442 5/E 442/ARG
443 5/E 443/TYR
444 5/E 444/GLU
445 5/E 445/ALA
446 5/E 446/ASN
447 5/E 447/ILE
448 5/E 448/GLU
449 5/E 449/LYS
450 5/E 450/ILE
451 5/E 451/SER
452 5/E 452/MET
453 5/E 453/LEU
454 5/E 454/GLU
455 5/E 455/LYS
456 5/E 456/ILE
457 5/E 457/TYR
458 5/E 458/ILE
459 5/E 459/HIS
460 5/E 460/PRO
461 5/E 461/ARG
462 5/E 462/TYR
463 5/E 463/ASN
464 5/E 464/TRP
465 5/E 465/ARG
466 5/E 466/GLU
467 5/E 467/ASN
468 5/E 468/LEU
469 5/E 469/ASP
470 5/E 470/ARG
471 5/E 471/ASP
472 5/E 472/ILE
473 5/E 473/ALA
474 5/E 474/LEU
475 5/E 475/MET
476 5/E 476/LYS
477 5/E 477/LEU
478 5/E 478/LYS
479 5/E 479/LYS
480 5/E 480/PRO
481 5/E 481/VAL
482 5/E 482/ALA
483 5/E 483/PHE
484 5/E 484/SER
485 5/E 485/ASP
486 5/E 486/TYR
487 5/E 487/ILE
488 5/E 488/HIS
489 5/E 489/PRO
490 5/E 490/VAL
491 5/E 491/CYS
492 5/E 492/LEU
493 5/E 493/PRO
494 5/E 494/ASP
495 5/E 495/ARG
496 5/E 496/GLU
497 5/E 497/THR
498 5/E 498/ALA
499 5/E 499/ALA
500 5/E 500/SER
501 5/E 501/LEU
502 5/E 502/ALA
503 5/E 503/ALA
504 5/E 504/LEU
505 5/E 505/GLN
506 5/E 506/ALA
507 5/E 507/GLY
508 5/E 508/TYR
509 5/E 509/LYS
510 5/E 510/GLY
511 5/E 511/ARG
512 5/E 512/VAL
513 5/E 513/THR
514 5/E 514/GLY
515 5/E 515/TRP
516 5/E 516/GLY
517 5/E 517/ASN
518 5/E 518/LEU
519 5/E 519/LYS
520 5/E 520/GLU
521 5/E 521/THR
522 5/E 522/TRP
523 5/E 523/GLY
524 5/E 524/GLN
525 5/E 525/PRO
526 5/E 526/SER
527 5/E 527/VAL
528 5/E 528/LEU
529 5/E 529/GLN
530 5/E 530/VAL
531 5/E 531/VAL
532 5/E 532/ASN
533 5/E 533/LEU
534 5/E 534/PRO
535 5/E 535/ILE
536 5/E 536/VAL
537 5/E 537/GLU
538 5/E 538/ARG
539 5/E 539/PRO
540 5/E 540/VAL
541 5/E 541/CYS
542 5/E 542/LYS
543 5/E 543/ASP
544 5/E 544/SER
545 5/E 545/THR
546 5/E 546/ARG
547 5/E 547/ILE
548 5/E 548/ARG
549 5/E 549/ILE
550 5/E 550/THR
551 5/E 551/ASP
552 5/E 552/ASN
553 5/E 553/MET
554 5/E 554/PHE
555 5/E 555/CYS
556 5/E 556/ALA
557 5/E 557/GLY
558 5/E 558/TYR
559 5/E 559/LYS
560 5/E 560/PRO
561 5/E 561/ASP
562 5/E 562/GLU
563 5/E 563/GLY
564 5/E 564/LYS
565 5/E 565/ARG
566 5/E 566/GLY
567 5/E 567/ASP
568 5/E 568/ALA
569 5/E 569/CYS
570 5/E 570/GLU
571 5/E 571/GLY
572 5/E 572/ASP
573 5/E 573/SER
574 5/E 574/GLY
575 5/E 575/GLY
576 5/E 576/PRO
577 5/E 577/PHE
578 5/E 578/VAL
579 5/E 579/MET
580 5/E 580/LYS
581 5/E 581/SER
582 5/E 582/PRO
583 5/E 583/PHE
584 5/E 584/ASN
585 5/E 585/ASN
586 5/E 586/ARG
587 5/E 587/TRP
588 5/E 588/TYR
589 5/E 589/GLN
590 5/E 590/MET
591 5/E 591/GLY
592 5/E 592/ILE
593 5/E 593/VAL
594 5/E 594/SER
595 5/E 595/TRP
596 5/E 596/GLY
597 5/E 597/GLU
598 5/E 598/GLY
599 5/E 599/CYS
600 5/E 600/ASP
601 5/E 601/ARG
602 5/E 602/ASP
603 5/E 603/ASP
604 5/E 604/GLY
605 5/E 605/LYS
606 5/E 606/TYR
607 5/E 607/GLY
608 5/E 608/PHE
609 5/E 609/TYR
610 5/E 610/THR
611 5/E 611/HIS
612 5/E 612/VAL
613 5/E 613/PHE
614 5/E 614/ARG
615 5/E 615/LEU
616 5/E 616/LYS
617 5/E 617/LYS
618 5/E 618/TRP
619 5/E 619/ILE
620 5/E 620/GLN
621 5/E 621/LYS
622 5/E 622/VAL
623 5/E 623/ILE
624 5/E 624/ASP
625 5/E 625/GLN
626 5/E 626/PHE
627 6/E 627/0G6
628 6/E 628/NA
629 6/E 629/NAG
