# Supplementary material for: Mapping allosteric communications within individual proteins
Source: Nat Commun. 2020 Jul 31;11:3862. doi: 10.1038/s41467-020-17618-2 (PMC7395124; doi:10.1038/s41467-020-17618-2)
Supplement: Supplementary file 6 — Supplementary Data 3 [file 41467_2020_17618_MOESM6_ESM.zip › Ohm-results/1sfq/1sfq-network.txt]

NODES
Start 0.9999441232027371
End 0.9999441232027371
113 0.9993399163153891
283 0.9993399163153891
301 0.9975706797954322
300 0.9975706797954322
396 0.9975706797954322
397 0.9975706797954322
392 0.9975706797954322
419 0.9947510282105914
284 0.9936427710660125
285 0.9930646000632013
307 0.9877495562732264
308 0.9877495562732264
415 0.9832068578776738
573 0.9832068578776738
286 0.9800934272830292
424 0.9737575775609373
426 0.9737575775609373
596 0.9641980411646491
173 0.9545266704782608
167 0.937136434920654
306 0.9197202714357128
111 0.9091032553507119
399 0.9074277456584352
593 0.8802434192497567
595 0.879422708675585
109 0.8779639147779235
110 0.8779639147779235
594 0.8373267120547423
400 0.8323950866578236
416 0.8315068373345967
305 0.7896239994146869
390 0.7738807860943286
309 0.7715406267603114
310 0.7715406267603114
311 0.7715406267603114
312 0.7715406267603114
568 0.7565519454393429
569 0.7565519454393429
572 0.7565519454393429
282 0.740038639144268
112 0.7398018550211368
570 0.7315734304851695
571 0.7315734304851695
373 0.7315734304851695
607 0.7307088552190334
277 0.7280955604593091
278 0.7280955604593091
374 0.6928002088444749
468 0.6693083984933484
600 0.6484263392533346
279 0.6481511836895174
280 0.6481511836895174
281 0.6481511836895174
602 0.597642828903374
567 0.5963468764985453
70 0.5618721789408092
565 0.539523828977808
566 0.539523828977808
176 0.5388562426455444
225 0.5220257609036981
533 0.4730097552347638
557 0.3968879704215153
556 0.3968879704215153
555 0.30977067633515715
608 0.2100696124735
69 0.15978064342896
EDGES
306-173
112-176
566-567
392-397
310-311
373-567
110-111
285-283
176-113
111-113
415-573
300-301
308-309
312-70
167-173
281-282
283-113
607-567
283-284
426-392
415-End
301-109
285-286
596-607
573-415
286-285
419-415
69-282
600-567
468-595
567-568
311-312
113-306
602-565
373-374
109-110
572-373
399-390
283-305
607-596
390-400
286-301
278-279
600-602
282-305
569-572
573-593
557-556
301-300
570-571
300-396
424-426
390-416
419-424
284-283
111-112
285-282
573-End
225-311
70-277
306-307
173-307
278-End
595-596
279-280
566-533
70-69
533-567
569-570
280-281
Start-167
416-573
571-572
284-285
555-607
555-608
284-111
594-595
608-607
416-415
305-306
110-284
397-396
602-567
396-300
301-286
310-225
113-283
176-173
533-557
392-399
Start-468
374-567
Start-173
283-End
111-284
593-568
308-End
307-308
112-113
374-600
567-607
565-566
309-310
399-400
Start-419
285-284
608-595
400-573
281-283
397-392
312-277
396-397
568-569
400-416
594-468
113-End
572-573
556-555
593-594
282-283
415-594
277-278
556-607
596-End
167-113
305-283
