# Supplementary material for: Mapping allosteric communications within individual proteins
Source: Nat Commun. 2020 Jul 31;11:3862. doi: 10.1038/s41467-020-17618-2 (PMC7395124; doi:10.1038/s41467-020-17618-2)
Supplement: Supplementary file 6 — Supplementary Data 3 [file 41467_2020_17618_MOESM6_ESM.zip › Ohm-results/1sfq/1sfq-paths.txt]

0.126215 464-419-415-573-593-568-569-570-571-572-373-374-600-602-565-566-533-557-556-607-596-627
0.126215 464-419-415-573-593-568-569-570-571-572-373-374-600-602-565-566-533-567-607-596-627
0.126215 464-419-415-573-593-568-569-570-571-572-373-374-567-607-596-627
0.126215 464-419-415-573-593-568-569-570-571-572-373-374-600-602-567-607-596-627
0.126215 464-419-415-573-593-568-569-570-571-572-373-374-600-567-607-596-627
0.126215 464-419-415-573-593-568-569-570-571-572-373-374-600-602-565-566-533-557-556-555-607-596-627
0.126215 464-419-415-573-593-568-569-570-571-572-373-374-600-602-565-566-567-607-596-627
0.126215 464-419-415-573-593-568-569-570-571-572-373-567-607-596-627
0.126215 464-419-415-573-593-568-569-570-571-572-373-374-600-602-565-566-533-557-556-555-608-607-596-627
0.0959671 169-167-113-283-284-285-286-301-300-396-397-392-399-400-416-573-415-594-468-595-596-627
0.0959671 169-167-113-283-284-285-286-301-300-396-397-392-399-400-416-573-415-594-595-596-627
0.0959671 169-167-113-283-305-306-307-308-340
0.0959671 464-419-424-426-392-397-396-300-301-109-110-111-284-283-113-306-307-308-340
0.0959671 169-167-113-283-284-285-286-301-300-396-397-392-399-390-416-415-573-593-594-468-595-596-627
0.0959671 464-419-424-426-392-397-396-300-301-286-285-284-111-112-176-113-283-305-306-173-307-308-340
0.0959671 464-419-415-573-593-594-468-595-596-627
0.0959671 464-419-424-426-392-397-396-300-301-109-110-284-285-283-113-306-307-308-340
0.0959671 169-167-113-283-284-285-286-301-300-396-397-392-399-390-416-415-573-593-594-595-596-627
0.0959671 169-167-173-307-308-340
0.0959671 464-419-424-426-392-397-396-300-301-286-285-284-283-113-306-307-308-340
0.0959671 464-419-424-426-392-397-396-300-301-109-110-111-284-285-283-113-306-307-308-340
0.0959671 464-419-424-426-392-397-396-300-301-109-110-284-285-283-113-306-173-307-308-340
0.0959671 464-419-424-426-392-397-396-300-301-109-110-111-284-283-113-306-173-307-308-340
0.0959671 464-419-424-426-392-397-396-300-301-286-285-284-111-113-283-305-306-307-308-340
0.0959671 169-167-113-283-284-285-286-301-300-396-397-392-399-390-416-573-415-594-468-595-596-627
0.0959671 464-419-424-426-392-397-396-300-301-286-285-284-111-112-176-113-283-305-306-307-308-340
0.0959671 169-167-113-283-284-285-286-301-300-396-397-392-399-400-416-415-573-593-594-468-595-596-627
0.0959671 464-419-424-426-392-397-396-300-301-286-285-284-283-113-306-173-307-308-340
0.0959671 169-167-113-283-284-285-286-301-300-396-397-392-399-400-416-415-573-593-594-595-596-627
0.0959671 169-167-113-283-284-285-286-301-300-396-397-392-399-390-416-573-415-594-595-596-627
0.0959671 464-419-424-426-392-397-396-300-301-109-110-284-285-282-283-113-306-307-308-340
0.0959671 464-419-415-573-593-568-569-570-571-572-373-374-600-602-565-566-533-557-556-555-608-595-596-627
0.0959671 464-419-424-426-392-397-396-300-301-286-285-284-111-112-176-173-307-308-340
0.0959671 464-419-424-426-392-397-396-300-301-109-110-284-285-282-283-113-306-173-307-308-340
0.0959671 169-167-113-283-305-306-173-307-308-340
0.0959671 169-167-113-283-284-285-286-301-300-396-397-392-399-400-573-415-594-468-595-596-627
0.0959671 464-419-424-426-392-397-396-300-301-286-285-284-111-112-113-283-305-306-173-307-308-340
0.0959671 464-419-424-426-392-397-396-300-301-286-285-284-111-113-283-305-306-173-307-308-340
0.0959671 464-419-424-426-392-397-396-300-301-109-110-111-284-285-283-113-306-173-307-308-340
0.0959671 169-167-113-283-284-285-286-301-300-396-397-392-399-390-400-416-415-573-593-594-468-595-596-627
0.0959671 464-419-424-426-392-397-396-300-301-109-110-111-112-176-113-283-305-306-307-308-340
0.0959671 169-167-113-283-284-285-286-301-300-396-397-392-399-400-573-415-594-595-596-627
0.0959671 464-419-424-426-392-397-396-300-301-109-110-111-112-176-113-283-305-306-173-307-308-340
0.0959671 169-167-113-283-284-285-286-301-300-396-397-392-399-390-400-416-415-573-593-594-595-596-627
0.0959671 464-468-595-596-627
0.0959671 464-419-424-426-392-397-396-300-301-286-285-284-111-112-113-283-305-306-307-308-340
0.0959671 169-167-113-283-284-285-286-301-300-396-397-392-399-390-400-416-573-415-594-468-595-596-627
0.0959671 464-419-424-426-392-397-396-300-301-286-285-283-113-306-173-307-308-340
0.0959671 464-419-424-426-392-397-396-300-301-109-110-111-284-285-282-283-113-306-307-308-340
0.0959671 169-173-307-308-340
0.0959671 464-419-424-426-392-397-396-300-301-109-110-111-112-113-283-305-306-307-308-340
0.0959671 464-419-424-426-392-397-396-300-301-286-285-283-113-306-307-308-340
0.0959671 169-167-113-283-284-285-286-301-300-396-397-392-399-390-400-573-415-594-468-595-596-627
0.0959671 169-167-113-283-284-285-286-301-300-396-397-392-399-390-400-416-573-415-594-595-596-627
0.0959671 464-419-424-426-392-397-396-300-301-109-110-111-112-113-283-305-306-173-307-308-340
0.0959671 464-419-424-426-392-397-396-300-301-109-110-111-112-176-173-307-308-340
0.0959671 464-419-415-573-593-594-595-596-627
0.0959671 169-167-113-283-284-285-286-301-300-396-397-392-399-390-400-573-415-594-595-596-627
0.0930553 169-167-113-283-284-285-286-301-300-396-397-392-399-390-400-416-573-415-627
0.0930553 464-468-595-596-607-567-568-569-572-573-415-627
0.0930553 169-167-113-283-284-285-286-301-300-396-397-392-399-400-573-415-627
0.0930553 169-167-113-283-284-285-286-301-300-396-397-392-399-400-416-573-415-627
0.0930553 169-167-113-283-284-285-286-301-300-396-397-392-399-390-416-573-415-627
0.0930553 169-167-113-283-284-285-286-301-300-396-397-392-399-390-400-573-415-627
0.0882488 169-167-113-283-284-285-286-301-300-396-397-392-399-390-416-415-573-627
0.0882488 464-419-415-573-627
0.0882488 169-167-113-283-284-285-286-301-300-396-397-392-399-400-416-415-573-627
0.0882488 169-167-113-283-284-285-286-301-300-396-397-392-399-390-400-416-415-573-627
0.0833652 464-419-424-426-392-397-396-300-301-109-110-111-284-283-113-340
0.0833652 464-419-424-426-392-397-396-300-301-109-110-111-284-285-282-283-113-340
0.0833652 464-419-424-426-392-397-396-300-301-109-110-284-283-113-340
0.0833652 169-173-307-308-309-310-311-312-277-278-279-280-281-282-283-113-340
0.0833652 169-173-307-308-309-310-311-312-277-278-279-280-281-282-305-283-113-340
0.0833652 169-173-307-308-309-310-311-312-70-277-278-279-280-281-283-113-340
0.0833652 169-173-307-308-309-310-311-312-277-278-279-280-281-283-113-340
0.0833652 169-173-307-308-309-310-311-312-70-277-278-279-280-281-282-305-283-113-340
0.0833652 169-173-307-308-309-310-311-312-70-277-278-279-280-281-282-283-113-340
0.0833652 464-419-424-426-392-397-396-300-301-286-285-283-113-340
0.0833652 169-173-307-308-309-310-311-312-70-69-282-283-113-340
0.0833652 169-173-307-308-309-310-225-311-312-277-278-279-280-281-283-113-340
0.0833652 464-419-424-426-392-397-396-300-301-109-110-284-285-283-113-340
0.0833652 169-173-307-308-309-310-225-311-312-277-278-279-280-281-282-305-283-113-340
0.0833652 464-419-424-426-392-397-396-300-301-286-285-284-283-113-340
0.0833652 169-173-307-308-309-310-225-311-312-277-278-279-280-281-282-283-113-340
0.0833652 464-419-424-426-392-397-396-300-301-109-110-284-285-282-283-113-340
0.0833652 169-173-307-308-309-310-225-311-312-70-277-278-279-280-281-283-113-340
0.0833652 169-173-307-308-309-310-225-311-312-70-277-278-279-280-281-282-305-283-113-340
0.0833652 169-173-307-308-309-310-225-311-312-70-277-278-279-280-281-282-283-113-340
0.0833652 169-173-307-308-309-310-225-311-312-70-69-282-283-113-340
0.0833652 464-419-424-426-392-397-396-300-301-109-110-111-284-285-283-113-340
0.0808943 464-419-424-426-392-397-396-300-301-286-285-284-111-112-113-283-340
0.0808943 169-167-113-283-340
0.0808943 464-419-424-426-392-397-396-300-301-286-285-284-111-112-176-113-283-340
0.0808943 464-419-424-426-392-397-396-300-301-109-110-111-112-176-113-283-340
0.0808943 464-419-424-426-392-397-396-300-301-109-110-111-112-113-283-340
0.0808943 464-419-424-426-392-397-396-300-301-286-285-284-111-113-283-340
0.0624055 169-173-307-308-309-310-311-312-70-277-278-340
0.0624055 169-173-307-308-309-310-311-312-277-278-340
0.0624055 169-173-307-308-309-310-225-311-312-70-277-278-340
0.0624055 169-173-307-308-309-310-225-311-312-277-278-340
0.0579089 169-173-307-308-309-310-311-279-278-340
0.0579089 169-173-307-308-309-310-225-311-279-278-340
0.0579089 169-173-307-308-309-310-225-311-312-70-69-282-279-278-340
0.0579089 464-419-424-426-392-397-396-300-301-109-110-284-285-282-279-278-340
0.0579089 464-419-424-426-392-397-396-300-301-109-110-111-284-285-282-279-278-340
0.0579089 169-173-307-308-309-310-311-312-70-69-282-279-278-340
0.0540405 169-173-307-308-309-310-225-311-312-277-278-279-280-281-282-305-340
0.0540405 169-173-307-308-309-310-225-311-312-70-277-278-279-280-281-282-305-340
0.0540405 169-173-307-308-309-310-311-312-70-277-278-279-280-281-282-305-340
0.0540405 169-173-307-308-309-310-311-312-277-278-279-280-281-282-305-340
0.0510944 464-419-424-426-392-397-396-300-301-286-285-283-340
0.0500144 464-419-424-426-392-397-396-300-301-286-285-284-111-112-176-173-340
0.0500144 464-419-424-426-392-397-396-300-301-109-110-111-112-176-173-340
0.0494376 464-468-595-596-607-567-568-569-572-571-570-627
0.0479321 169-167-113-283-284-285-286-301-300-396-397-392-399-390-416-573-415-594-468-595-596-607-567-568-569-627
0.0479321 169-167-113-283-284-285-286-301-300-396-397-392-399-400-416-415-573-593-594-595-596-607-567-568-569-627
0.0479321 169-167-113-283-284-285-286-301-300-396-397-392-399-390-400-416-415-573-593-568-569-627
0.0479321 169-167-113-283-284-285-286-301-300-396-397-392-399-400-573-415-594-468-595-596-607-567-568-569-627
0.0479321 464-419-415-573-593-594-468-595-596-607-567-568-569-627
0.0479321 464-468-595-596-607-567-568-569-627
0.0479321 464-419-415-573-593-594-595-596-607-567-568-569-627
0.0479321 169-167-113-283-284-285-286-301-300-396-397-392-399-390-416-415-573-593-568-569-627
0.0479321 169-167-113-283-284-285-286-301-300-396-397-392-399-400-416-415-573-593-568-569-627
0.0479321 464-419-415-573-593-568-569-627
0.0478677 169-167-113-283-284-285-286-301-300-396-397-392-399-390-416-573-415-594-468-595-596-607-567-568-627
0.0478677 464-419-415-573-593-594-468-595-596-607-567-568-627
0.0478677 464-419-415-573-593-594-595-596-607-567-568-627
0.0478677 464-468-595-596-607-567-568-627
0.0478677 169-167-113-283-284-285-286-301-300-396-397-392-399-400-573-415-594-468-595-596-607-567-568-627
0.0478677 169-167-113-283-284-285-286-301-300-396-397-392-399-400-416-415-573-593-594-595-596-607-567-568-627
0.0418666 464-419-424-426-392-397-396-300-301-109-110-111-284-283-340
0.0409094 169-173-307-308-309-310-311-279-278-277-340
0.0409094 464-419-424-426-392-397-396-300-301-109-110-111-284-285-282-279-278-277-340
0.0409094 169-173-307-308-309-310-311-312-70-69-278-277-340
0.0409094 169-173-307-308-309-310-311-312-70-69-282-279-278-277-340
0.0409094 169-173-307-308-309-310-225-311-312-70-69-278-277-340
0.0409094 169-173-307-308-309-310-225-311-312-70-69-282-279-278-277-340
0.0409094 169-173-307-308-309-310-225-311-279-278-277-340
0.0409094 464-419-424-426-392-397-396-300-301-109-110-284-285-282-279-278-277-340
0.0393944 169-167-113-283-305-306-173-307-340
0.0393944 464-419-424-426-392-397-396-300-301-286-285-284-111-113-283-305-306-173-307-340
0.0393944 464-419-424-426-392-397-396-300-301-286-285-284-111-112-113-283-305-306-173-307-340
0.0393944 464-419-424-426-392-397-396-300-301-109-110-111-284-285-283-113-306-173-307-340
0.0393944 464-419-424-426-392-397-396-300-301-109-110-111-112-176-113-283-305-306-173-307-340
0.0393944 464-419-424-426-392-397-396-300-301-286-285-284-111-112-176-173-307-340
0.0393944 169-173-307-340
0.0393944 464-419-424-426-392-397-396-300-301-109-110-111-112-113-283-305-306-173-307-340
0.0393944 464-419-424-426-392-397-396-300-301-109-110-111-284-283-113-306-173-307-340
0.0393944 464-419-424-426-392-397-396-300-301-286-285-283-113-306-173-307-340
0.0393944 464-419-424-426-392-397-396-300-301-109-110-111-112-176-173-307-340
0.0393944 464-419-424-426-392-397-396-300-301-109-110-284-285-282-283-113-306-173-307-340
0.0393944 464-419-424-426-392-397-396-300-301-286-285-284-283-113-306-173-307-340
0.0393944 464-419-424-426-392-397-396-300-301-109-110-284-285-283-113-306-173-307-340
0.0393944 464-419-424-426-392-397-396-300-301-286-285-284-111-112-176-113-283-305-306-173-307-340
0.0393944 169-167-173-307-340
0.0381161 169-167-113-283-305-306-307-340
0.0381161 464-419-424-426-392-397-396-300-301-286-285-284-111-113-283-305-306-307-340
0.0381161 464-419-424-426-392-397-396-300-301-286-285-284-111-112-176-113-283-305-306-307-340
0.0381161 464-419-424-426-392-397-396-300-301-109-110-111-112-176-113-283-305-306-307-340
0.0381161 464-419-424-426-392-397-396-300-301-286-285-284-111-112-113-283-305-306-307-340
0.0381161 464-419-424-426-392-397-396-300-301-109-110-111-112-113-283-305-306-307-340
0.0379617 169-173-307-308-309-310-225-311-312-277-278-279-340
0.0379617 169-173-307-308-309-310-225-311-312-70-277-278-279-340
0.0379617 169-173-307-308-309-310-311-312-70-277-278-279-340
0.0379617 169-173-307-308-309-310-311-312-277-278-279-340
0.037516 464-419-415-573-593-594-595-596-607-567-568-569-570-571-627
0.037516 169-167-113-283-284-285-286-301-300-396-397-392-399-390-416-415-573-593-568-569-570-571-627
0.037516 169-167-113-283-284-285-286-301-300-396-397-392-399-400-416-415-573-593-568-569-570-571-627
0.037516 464-419-415-573-593-568-569-570-571-627
0.037516 169-167-113-283-284-285-286-301-300-396-397-392-399-390-400-416-415-573-593-568-569-570-571-627
0.037516 464-419-415-573-593-594-468-595-596-607-567-568-569-570-571-627
0.037516 169-167-113-283-284-285-286-301-300-396-397-392-399-400-416-415-573-593-594-595-596-607-567-568-569-570-571-627
0.037516 169-167-113-283-284-285-286-301-300-396-397-392-399-390-416-573-415-594-468-595-596-607-567-568-569-570-571-627
0.037516 169-167-113-283-284-285-286-301-300-396-397-392-399-400-573-415-594-468-595-596-607-567-568-569-570-571-627
0.034473 169-173-307-308-309-310-311-312-277-278-279-280-340
0.034473 169-173-307-308-309-310-225-311-312-70-277-278-279-280-340
0.034473 169-173-307-308-309-310-311-312-70-277-278-279-280-340
0.034473 169-173-307-308-309-310-225-311-312-277-278-279-280-340
0.0339603 169-167-173-340
0.0337206 169-167-113-283-284-285-286-301-300-396-397-392-399-390-400-416-415-627
0.0337206 169-167-113-283-284-285-286-301-300-396-397-392-399-400-416-415-627
0.0323324 464-468-595-596-607-567-568-569-572-573-627
0.0319456 464-419-415-573-593-594-468-595-596-607-567-568-569-570-627
0.0319456 464-419-415-573-593-594-595-596-607-567-568-569-570-627
0.0319456 464-419-415-573-593-568-569-570-627
0.0319456 169-167-113-283-284-285-286-301-300-396-397-392-399-390-400-416-415-573-593-568-569-570-627
0.0319456 169-167-113-283-284-285-286-301-300-396-397-392-399-400-416-415-573-593-568-569-570-627
0.0319456 169-167-113-283-284-285-286-301-300-396-397-392-399-390-416-573-415-594-468-595-596-607-567-568-569-570-627
0.0319456 169-167-113-283-284-285-286-301-300-396-397-392-399-400-416-415-573-593-594-595-596-607-567-568-569-570-627
0.0319456 169-167-113-283-284-285-286-301-300-396-397-392-399-400-573-415-594-468-595-596-607-567-568-569-570-627
0.0319456 169-167-113-283-284-285-286-301-300-396-397-392-399-390-416-415-573-593-568-569-570-627
0.0317614 464-419-424-426-392-397-396-300-301-109-110-111-112-113-340
0.0304349 169-167-113-283-284-285-286-301-300-396-397-392-399-390-400-416-573-415-594-468-595-627
0.0304349 169-167-113-283-284-285-286-301-300-396-397-392-399-400-573-415-594-468-595-627
0.0304349 169-167-113-283-284-285-286-301-300-396-397-392-399-400-416-573-415-594-468-595-627
0.0304349 464-468-595-627
0.0304349 169-167-113-283-284-285-286-301-300-396-397-392-399-390-400-416-415-573-593-594-468-595-627
0.0304349 169-167-113-283-284-285-286-301-300-396-397-392-399-390-400-573-415-594-468-595-627
0.0304349 169-167-113-283-284-285-286-301-300-396-397-392-399-390-416-415-573-593-594-468-595-627
0.0304349 169-167-113-283-284-285-286-301-300-396-397-392-399-390-416-573-415-594-468-595-627
0.0304349 464-419-415-573-593-594-468-595-627
0.0304349 169-167-113-283-284-285-286-301-300-396-397-392-399-400-416-415-573-593-594-468-595-627
0.0298385 464-419-424-426-392-397-396-300-301-109-110-111-112-176-113-283-305-306-173-340
0.0298385 464-419-424-426-392-397-396-300-301-109-110-284-285-283-113-306-173-340
0.0298385 464-419-424-426-392-397-396-300-301-286-285-284-111-112-176-113-283-305-306-173-340
0.0298385 464-419-424-426-392-397-396-300-301-109-110-111-284-283-113-306-173-340
0.0298385 169-167-113-283-305-306-173-340
0.0298385 464-419-424-426-392-397-396-300-301-109-110-111-284-285-283-113-306-173-340
0.0298385 464-419-424-426-392-397-396-300-301-109-110-284-285-282-283-113-306-173-340
0.0298385 464-419-424-426-392-397-396-300-301-109-110-111-112-113-283-305-306-173-340
0.0298385 464-419-424-426-392-397-396-300-301-286-285-284-111-113-283-305-306-173-340
0.0298385 464-419-424-426-392-397-396-300-301-286-285-284-283-113-306-173-340
0.0298385 464-419-424-426-392-397-396-300-301-286-285-283-113-306-173-340
0.0298385 464-419-424-426-392-397-396-300-301-286-285-284-111-112-113-283-305-306-173-340
0.0294114 464-419-424-426-392-397-396-300-301-109-110-111-284-285-283-340
0.0294114 464-419-424-426-392-397-396-300-301-109-110-284-285-283-340
0.0286374 169-173-307-308-309-310-225-311-312-70-277-278-279-280-281-283-340
0.0286374 169-173-307-308-309-310-225-311-312-277-278-279-280-281-283-340
0.0286374 169-173-307-308-309-310-311-312-70-277-278-279-280-281-283-340
0.0286374 169-173-307-308-309-310-311-312-277-278-279-280-281-283-340
0.0272557 169-173-307-308-309-310-225-311-312-70-69-278-340
0.0272557 169-173-307-308-309-310-311-312-70-69-278-340
0.0271247 169-173-307-308-309-310-311-312-70-277-278-279-280-281-282-283-113-118-121-340
0.0271247 169-173-307-308-309-310-311-312-277-278-279-280-281-282-305-283-113-118-121-340
0.0271247 169-173-307-308-309-310-311-312-70-277-278-279-280-281-283-113-118-121-340
0.0271247 169-173-307-308-309-310-225-311-312-70-69-282-283-113-118-121-340
0.0271247 169-173-307-308-309-310-225-311-312-70-277-278-279-280-281-282-283-113-118-121-340
0.0271247 169-173-307-308-309-310-311-312-70-277-278-279-280-281-282-305-283-113-118-121-340
0.0271247 169-173-307-308-309-310-311-312-70-69-282-283-113-118-121-340
0.0271247 169-173-307-308-309-310-225-311-312-70-277-278-279-280-281-282-305-283-113-118-121-340
0.0271247 169-173-307-308-309-310-225-311-312-70-277-278-279-280-281-283-113-118-121-340
0.0271247 169-173-307-308-309-310-225-311-312-277-278-279-280-281-282-283-113-118-121-340
0.0271247 169-173-307-308-309-310-225-311-312-277-278-279-280-281-282-305-283-113-118-121-340
0.0265434 464-419-415-627
0.0253457 464-468-595-596-607-567-568-569-572-571-627
0.0249809 169-173-307-308-309-310-225-311-279-340
0.0249809 169-173-307-308-309-310-311-279-340
0.0249402 464-468-595-596-607-567-568-569-572-573-415-419-422-627
0.0248956 464-419-424-426-392-397-396-300-301-286-285-284-111-113-340
0.0244006 169-167-113-283-284-285-286-301-300-396-397-392-399-400-416-415-573-593-594-468-627
0.0244006 169-167-113-283-284-285-286-301-300-396-397-392-399-390-400-573-415-594-468-627
0.0244006 464-419-415-573-593-594-468-627
0.0244006 169-167-113-283-284-285-286-301-300-396-397-392-399-390-416-415-573-593-594-468-627
0.0244006 169-167-113-283-284-285-286-301-300-396-397-392-399-390-416-573-415-594-468-627
0.0244006 169-167-113-283-284-285-286-301-300-396-397-392-399-390-400-416-415-573-593-594-468-627
0.0244006 169-167-113-283-284-285-286-301-300-396-397-392-399-400-416-573-415-594-468-627
0.0244006 169-167-113-283-284-285-286-301-300-396-397-392-399-390-400-416-573-415-594-468-627
0.0244006 169-167-113-283-284-285-286-301-300-396-397-392-399-400-573-415-594-468-627
0.023491 464-419-424-426-392-397-396-300-301-109-110-111-284-285-282-279-340
0.023491 169-173-307-308-309-310-225-311-312-70-69-282-279-340
0.023491 169-173-307-308-309-310-311-312-70-69-282-279-340
0.023491 464-419-424-426-392-397-396-300-301-109-110-284-285-282-279-340
0.0227018 464-419-415-573-593-568-569-570-571-572-373-374-567-607-596-595-627
0.0227018 464-419-415-573-593-568-569-570-571-572-373-374-600-602-565-566-533-557-556-607-596-595-627
0.0227018 464-419-415-573-593-568-569-570-571-572-373-374-600-567-607-596-595-627
0.0227018 464-419-415-573-593-568-569-570-571-572-373-374-600-602-565-566-533-557-556-555-607-596-595-627
0.0227018 464-419-415-573-593-568-569-570-571-572-373-567-607-596-595-627
0.0227018 464-419-415-573-593-568-569-570-571-572-373-374-600-602-565-566-567-607-596-595-627
0.0227018 464-419-415-573-593-568-569-570-571-572-373-374-600-602-567-607-596-595-627
0.0227018 464-419-415-573-593-568-569-570-571-572-373-374-600-602-565-566-533-567-607-596-595-627
0.0227018 464-419-415-573-593-568-569-570-571-572-373-374-600-602-565-566-533-557-556-555-608-607-596-595-627
0.0213434 169-167-113-283-284-285-286-301-300-396-397-392-399-390-400-416-573-627
0.0213434 169-167-113-283-284-285-286-301-300-396-397-392-399-400-416-573-627
0.0213434 169-167-113-283-284-285-286-301-300-396-397-392-399-390-416-573-627
0.0211922 169-173-307-308-309-310-225-311-312-70-277-278-279-280-281-282-305-283-340
0.0211922 169-173-307-308-309-310-311-312-70-277-278-279-280-281-282-305-283-340
0.0211922 169-173-307-308-309-310-311-312-277-278-279-280-281-282-305-283-340
0.0211922 169-173-307-308-309-310-225-311-312-277-278-279-280-281-282-305-283-340
0.0210899 464-419-424-426-392-397-396-300-301-286-285-284-111-112-176-113-340
0.0210899 464-419-424-426-392-397-396-300-301-109-110-111-112-176-113-340
0.0204952 169-167-113-283-284-285-286-301-300-396-397-392-399-390-416-415-573-593-568-627
0.0204952 169-167-113-283-284-285-286-301-300-396-397-392-399-390-400-416-415-573-593-568-627
0.0204952 464-419-415-573-593-568-627
0.0204952 169-167-113-283-284-285-286-301-300-396-397-392-399-400-416-415-573-593-568-627
0.0204667 169-167-113-283-284-285-286-301-300-396-397-392-399-390-400-573-627
0.0199169 464-419-415-573-593-568-569-570-571-572-373-374-600-602-565-566-533-557-556-607-596-595-468-627
0.0199169 464-419-415-573-593-568-569-570-571-572-373-374-567-607-596-595-468-627
0.0199169 464-419-415-573-593-568-569-570-571-572-373-374-600-567-607-596-595-468-627
0.0199169 464-419-415-573-593-568-569-570-571-572-373-374-600-602-565-566-533-557-556-555-607-596-595-468-627
0.0199169 464-419-415-573-593-568-569-570-571-572-373-567-607-596-595-468-627
0.0199169 464-419-415-573-593-568-569-570-571-572-373-374-600-602-565-566-567-607-596-595-468-627
0.0199169 464-419-415-573-593-568-569-570-571-572-373-374-600-602-567-607-596-595-468-627
0.0199169 464-419-415-573-593-568-569-570-571-572-373-374-600-602-565-566-533-557-556-555-608-607-596-595-468-627
0.0199169 464-419-415-573-593-568-569-570-571-572-373-374-600-602-565-566-533-567-607-596-595-468-627
0.0196317 169-173-307-308-309-310-311-312-277-278-279-280-281-282-283-340
0.0196317 169-173-307-308-309-310-225-311-312-70-277-278-279-280-281-282-283-340
0.0196317 169-173-307-308-309-310-225-311-312-277-278-279-280-281-282-283-340
0.0196317 169-173-307-308-309-310-311-312-70-277-278-279-280-281-282-283-340
0.0191493 464-419-424-426-392-397-396-300-301-286-285-284-111-113-283-305-340
0.0191493 464-419-424-426-392-397-396-300-301-109-110-111-112-113-283-305-340
0.0191493 169-167-113-283-305-340
0.0191493 464-419-424-426-392-397-396-300-301-286-285-284-111-112-176-113-283-305-340
0.0191493 464-419-424-426-392-397-396-300-301-286-285-284-111-112-113-283-305-340
0.0191493 464-419-424-426-392-397-396-300-301-109-110-111-112-176-113-283-305-340
0.018775 464-419-415-573-593-568-569-570-571-572-373-374-600-602-567-627
0.0185109 169-167-113-283-284-285-286-301-300-396-397-392-399-390-400-573-415-594-595-627
0.0185109 169-167-113-283-284-285-286-301-300-396-397-392-399-390-416-573-415-594-595-627
0.0185109 169-167-113-283-284-285-286-301-300-396-397-392-399-390-400-416-573-415-594-595-627
0.0185109 169-167-113-283-284-285-286-301-300-396-397-392-399-400-416-573-415-594-595-627
0.0185109 169-167-113-283-284-285-286-301-300-396-397-392-399-400-573-415-594-595-627
0.0180957 464-468-627
0.0178919 464-419-424-426-392-397-396-300-301-109-110-284-285-282-283-340
0.0178919 464-419-424-426-392-397-396-300-301-109-110-111-284-285-282-283-340
0.0176249 464-419-415-573-593-568-569-570-571-572-373-374-600-567-607-596-595-468-467-627
0.0176249 464-419-415-573-593-568-569-570-571-572-373-374-600-602-565-566-533-557-556-555-608-607-596-595-468-467-627
0.0176249 464-419-415-573-593-568-569-570-571-572-373-374-600-602-565-566-533-557-556-607-596-595-468-467-627
0.0176249 464-419-415-573-593-568-569-570-571-572-373-374-600-602-565-566-533-557-556-555-607-596-595-468-467-627
0.0176249 464-419-415-573-593-568-569-570-571-572-373-374-600-602-565-566-533-567-607-596-595-468-467-627
0.0176249 464-419-415-573-593-568-569-570-571-572-373-374-600-602-565-566-567-607-596-595-468-467-627
0.0176249 464-419-415-573-593-568-569-570-571-572-373-374-567-607-596-595-468-467-627
0.0176249 464-419-415-573-593-568-569-570-571-572-373-374-600-602-567-607-596-595-468-467-627
0.0176249 464-419-415-573-593-568-569-570-571-572-373-567-607-596-595-468-467-627
0.0172848 464-419-424-426-392-397-396-300-301-286-285-284-111-112-113-340
0.0161823 464-419-627
0.0150722 464-419-424-426-392-397-396-300-301-286-285-283-113-306-307-340
0.0150722 464-419-424-426-392-397-396-300-301-109-110-111-284-283-113-306-307-340
0.0150722 464-419-424-426-392-397-396-300-301-109-110-284-285-283-113-306-307-340
0.0150722 464-419-424-426-392-397-396-300-301-109-110-111-284-285-282-283-113-306-307-340
0.0150722 464-419-424-426-392-397-396-300-301-286-285-284-283-113-306-307-340
0.0150722 464-419-424-426-392-397-396-300-301-109-110-284-285-282-283-113-306-307-340
0.0150722 464-419-424-426-392-397-396-300-301-109-110-111-284-285-283-113-306-307-340
0.0148491 169-173-307-308-309-310-311-312-70-277-340
0.0148491 169-173-307-308-309-310-225-311-312-70-277-340
0.0146644 169-173-340
0.013669 464-419-415-573-593-568-569-570-571-572-373-374-600-567-627
0.0136583 169-173-307-308-309-310-311-312-70-69-282-283-340
0.0136583 169-173-307-308-309-310-225-311-312-70-69-282-283-340
0.013407 464-419-415-573-593-594-595-627
0.013407 169-167-113-283-284-285-286-301-300-396-397-392-399-390-416-415-573-593-594-595-627
0.013407 169-167-113-283-284-285-286-301-300-396-397-392-399-400-416-415-573-593-594-595-627
0.013407 169-167-113-283-284-285-286-301-300-396-397-392-399-390-400-416-415-573-593-594-595-627
0.0134034 464-419-415-573-593-568-569-570-571-572-373-374-600-602-565-566-533-557-556-555-608-595-627
0.0133842 464-468-595-596-607-567-568-569-572-573-415-419-627
0.0131022 169-167-113-340
0.0119537 464-419-415-573-593-568-569-570-571-572-373-374-600-602-565-566-533-557-556-555-608-607-627
0.0113336 169-173-307-308-309-310-225-311-312-277-340
0.00938271 169-173-307-308-309-310-225-311-312-277-278-279-280-281-282-305-283-113-118-340
0.00938271 169-173-307-308-309-310-311-312-277-278-279-280-281-282-305-283-113-118-340
0.00938271 169-173-307-308-309-310-311-312-70-277-278-279-280-281-283-113-118-340
0.00938271 169-173-307-308-309-310-311-312-70-277-278-279-280-281-282-305-283-113-118-340
0.00938271 169-173-307-308-309-310-311-312-70-277-278-279-280-281-282-283-113-118-340
0.00938271 169-173-307-308-309-310-311-312-70-69-282-283-113-118-340
0.00938271 169-173-307-308-309-310-225-311-312-277-278-279-280-281-282-283-113-118-340
0.00938271 169-173-307-308-309-310-225-311-312-70-277-278-279-280-281-283-113-118-340
0.00938271 169-173-307-308-309-310-225-311-312-70-277-278-279-280-281-282-305-283-113-118-340
0.00938271 169-173-307-308-309-310-225-311-312-70-277-278-279-280-281-282-283-113-118-340
0.00938271 169-173-307-308-309-310-225-311-312-70-69-282-283-113-118-340
0.00909173 464-419-415-573-593-568-569-570-571-572-373-374-600-602-565-566-533-557-556-555-608-607-596-595-468-467-547-627
0.00909173 464-419-415-573-593-568-569-570-571-572-373-567-607-596-595-468-467-547-627
0.00909173 464-419-415-573-593-568-569-570-571-572-373-374-567-607-596-595-468-467-547-627
0.00909173 464-419-415-573-593-568-569-570-571-572-373-374-600-602-567-607-596-595-468-467-547-627
0.00909173 464-419-415-573-593-568-569-570-571-572-373-374-600-567-607-596-595-468-467-547-627
0.00909173 464-419-415-573-593-568-569-570-571-572-373-374-600-602-565-566-533-557-556-607-596-595-468-467-547-627
0.00909173 464-419-415-573-593-568-569-570-571-572-373-374-600-602-565-566-567-607-596-595-468-467-547-627
0.00909173 464-419-415-573-593-568-569-570-571-572-373-374-600-602-565-566-533-557-556-555-607-596-595-468-467-547-627
0.00909173 464-419-415-573-593-568-569-570-571-572-373-374-600-602-565-566-533-567-607-596-595-468-467-547-627
0.00817034 464-419-415-573-593-568-569-570-571-572-373-374-600-602-565-566-533-557-556-555-607-627
0.00742439 169-167-113-283-284-285-286-301-300-396-397-392-399-390-416-415-627
0.00719398 169-167-113-283-284-285-286-301-300-396-397-392-399-400-416-573-415-594-468-595-596-607-627
0.00719398 169-167-113-283-284-285-286-301-300-396-397-392-399-390-400-416-573-415-594-595-596-607-627
0.00719398 464-419-415-573-593-594-595-596-607-627
0.00719398 169-167-113-283-284-285-286-301-300-396-397-392-399-400-416-415-573-593-594-595-596-607-627
0.00719398 169-167-113-283-284-285-286-301-300-396-397-392-399-400-416-415-573-593-594-468-595-596-607-627
0.00719398 169-167-113-283-284-285-286-301-300-396-397-392-399-390-400-416-415-573-593-594-468-595-596-607-627
0.00719398 169-167-113-283-284-285-286-301-300-396-397-392-399-390-416-415-573-593-594-595-596-607-627
0.00719398 169-167-113-283-284-285-286-301-300-396-397-392-399-390-416-415-573-593-594-468-595-596-607-627
0.00719398 169-167-113-283-284-285-286-301-300-396-397-392-399-390-400-416-415-573-593-594-595-596-607-627
0.00719398 169-167-113-283-284-285-286-301-300-396-397-392-399-390-400-573-415-594-595-596-607-627
0.00719398 169-167-113-283-284-285-286-301-300-396-397-392-399-390-400-573-415-594-468-595-596-607-627
0.00719398 464-468-595-596-607-627
0.00719398 169-167-113-283-284-285-286-301-300-396-397-392-399-390-416-573-415-594-468-595-596-607-627
0.00719398 169-167-113-283-284-285-286-301-300-396-397-392-399-390-400-416-573-415-594-468-595-596-607-627
0.00719398 169-167-113-283-284-285-286-301-300-396-397-392-399-390-416-573-415-594-595-596-607-627
0.00719398 169-167-113-283-284-285-286-301-300-396-397-392-399-400-416-573-415-594-595-596-607-627
0.00719398 169-167-113-283-284-285-286-301-300-396-397-392-399-400-573-415-594-468-595-596-607-627
0.00719398 169-167-113-283-284-285-286-301-300-396-397-392-399-400-573-415-594-595-596-607-627
0.00719398 464-419-415-573-593-594-468-595-596-607-627
0.00719398 464-419-415-573-593-568-569-570-571-572-373-374-600-602-565-566-533-557-556-555-608-595-596-607-627
0.00645297 464-419-415-573-593-568-569-570-571-572-373-374-600-602-565-566-533-567-627
0.00557683 464-419-415-573-593-568-569-570-571-572-373-374-600-602-565-566-567-627
0.00491875 464-419-415-573-593-568-569-570-571-572-373-567-627
0.0042409 169-167-113-283-284-285-286-301-300-396-397-392-399-400-573-415-594-468-595-596-607-567-627
0.0042409 464-419-415-573-593-594-595-596-607-567-627
0.0042409 464-419-415-573-593-594-468-595-596-607-567-627
0.0042409 464-468-595-596-607-567-627
0.0042409 169-167-113-283-284-285-286-301-300-396-397-392-399-390-400-416-573-415-594-468-595-596-607-567-627
0.0042409 169-167-113-283-284-285-286-301-300-396-397-392-399-390-416-573-415-594-468-595-596-607-567-627
0.0042409 169-167-113-283-284-285-286-301-300-396-397-392-399-400-416-415-573-593-594-595-596-607-567-627
0.00423978 464-419-424-426-392-397-396-300-301-109-110-284-283-340
0.0037254 464-419-415-573-593-568-569-570-571-572-373-374-600-602-565-566-533-567-607-627
0.0037254 464-419-415-573-593-568-569-570-571-572-373-374-600-602-565-566-567-607-627
0.0037254 464-419-415-573-593-568-569-570-571-572-373-374-600-567-607-627
0.0037254 464-419-415-573-593-568-569-570-571-572-373-374-600-602-567-607-627
0.0037254 464-419-415-573-593-568-569-570-571-572-373-567-607-627
0.0037254 464-419-415-573-593-568-569-570-571-572-373-374-567-607-627
0.0034744 464-419-415-573-593-568-569-570-571-572-373-374-600-602-565-566-533-557-556-607-627
0.00277019 169-173-307-308-309-310-311-312-277-340
0.000895213 464-419-415-573-593-568-569-570-571-572-373-374-567-627
4.86835e-07 464-419-424-426-392-397-396-300-301-286-285-284-283-340
1.51756e-07 169-167-113-283-284-285-286-301-300-396-397-392-399-400-573-627
