# Supplementary material for: Mapping allosteric communications within individual proteins
Source: Nat Commun. 2020 Jul 31;11:3862. doi: 10.1038/s41467-020-17618-2 (PMC7395124; doi:10.1038/s41467-020-17618-2)
Supplement: Supplementary file 6 — Supplementary Data 3 [file 41467_2020_17618_MOESM6_ESM.zip › Ohm-results/1v4s/1v4s-ACI.txt]

2.08512
2.07561
2.48908
2.48357
2.26489
2.55283
2.68835
2.51224
2.4202
2.42456
2.20682
2.30159
2.40491
2.34077
2.59413
2.60765
2.68412
2.67444
2.47831
2.67696
2.893
2.62846
2.69773
2.44911
2.73881
2.74971
2.78501
2.69425
2.52693
2.6642
2.49729
2.53929
2.34912
2.52555
2.34772
2.46154
2.49856
2.38934
2.36102
2.50648
2.36525
2.35806
1.96513
2.66225
2.31726
2.16858
2.46755
2.70969
2.53623
2.66489
2.54539
2.38831
2.35027
2.24301
2.42072
2.77479
2.61464
2.63888
2.67029
2.83412
3.11695
2.8399
2.53166
2.54202
2.12825
2.26041
1.97454
1.72377
1.68296
2.00881
2.22426
2.51296
2.75759
2.48416
2.56615
2.64796
2.72053
2.83723
2.60492
2.37412
2.2456
2.24301
2.47066
2.52303
2.67043
2.33554
2.35378
2.45897
2.55229
2.65133
2.51489
2.37896
2.56904
2.32427
2.51709
1.99212
1.81497
1.948
1.9465
1.91328
1.87396
1.75358
1.80798
1.85817
1.99618
1.85809
1.88102
2.07893
1.74994
2.25152
2.39472
2.53259
2.41494
2.59111
2.65577
2.53359
2.5983
2.68886
2.70428
2.91678
2.67888
2.58028
2.42072
2.54964
2.25038
2.36158
2.80347
2.39672
2.37827
2.59965
2.81726
2.95994
2.82108
2.65409
2.28839
2.03151
2.23725
1.88173
1.87693
2.01701
2.16844
2.38329
2.19508
2.24513
2.46986
2.6488
2.47859
2.17252
2.15255
2.57642
2.47459
2.25297
2.10263
1.83269
1.71976
1.43376
1.38634
2.03302
1.712
1.64392
1.82664
1.81508
1.85091
2.13817
2.3625
2.07936
2.59857
2.22843
2.55056
2.69162
2.10659
2.61286
2.77876
2.55242
2.48138
2.87136
2.73366
2.25397
2.65246
2.50477
2.83046
2.9313
2.73773
2.77989
2.73404
2.87659
2.62929
2.44864
2.10157
1.84573
1.78425
1.85074
2.41542
2.3739
2.22845
2.30838
3.07297
2.78707
2.92794
2.68156
2.77615
2.73825
2.47759
2.69143
2.66087
2.54599
2.69631
2.4736
2.7076
2.6904
1.85516
1.58575
1.85472
2.22511
1.78767
1.90233
1.88825
1.52644
1.79158
2.2759
2.57826
2.56485
2.54878
2.37371
2.79312
2.6279
2.56852
2.46478
2.51928
2.35383
2.47561
2.20712
2.46033
2.69397
2.49544
2.40659
2.4649
2.6076
2.6822
2.54295
2.23678
2.08822
1.76998
2.19101
2.40545
2.09836
2.66075
2.39033
1.96588
2.0196
2.26332
2.69971
2.23475
2.11452
2.12306
2.132
2.06124
2.53171
2.65474
2.76382
2.46766
2.17807
2.28722
2.23859
2.11772
1.97778
1.91418
1.97772
1.58975
1.63335
1.78977
1.69721
1.60741
1.62741
1.71579
2.15756
1.75887
2.00929
2.28344
2.40076
1.96046
1.92898
1.68775
1.98948
2.43288
2.31445
2.11878
2.42542
2.80306
2.44954
2.6339
2.74669
2.79859
2.54781
2.61373
2.65572
2.67427
2.42072
2.48908
2.25038
2.35301
2.70156
2.57321
2.16469
2.40278
2.01492
2.25038
2.2931
2.03589
2.32694
2.43974
2.28474
2.13671
1.91926
2.02112
2.26666
2.48804
1.81573
1.83264
1.95726
2.31334
2.35529
2.43741
2.37631
2.73026
2.60064
2.5987
2.61189
2.04608
2.10371
2.0255
2.37827
2.05609
2.43248
2.71052
2.37827
2.30681
2.41534
2.65103
2.38446
2.22804
2.34254
2.30681
2.30681
2.12175
2.47246
2.46686
2.34008
2.37202
2.60306
2.62731
2.46686
2.61767
2.70822
2.70524
2.73408
2.77497
2.66272
2.66889
2.7322
2.72227
2.54309
2.65334
2.55142
2.4809
2.6368
2.90567
2.59033
2.59647
2.85485
2.67534
2.53312
2.33547
2.58932
2.91722
2.28609
2.44
2.7578
2.82766
2.61019
2.62275
2.535
2.25664
2.38079
2.19326
2.4077
2.29618
2.20982
2.39617
2.24637
2.61656
2.77368
2.7698
2.57504
2.06954
1.63652
1.79178
1.99987
2.014
2.07019
1.85832
1.85424
2.13223
2.24226
2.39981
2.24825
2.40707
2.36755
2.30881
2.29908
2.34196
2.45742
2.8744
2.613
2.55255
2.66531
2.57974
2.73014
2.55801
2.67558
2.62102
2.41133
2.64503
2.63874
2.41876
2.28335
2.27118
2.63222
2.38286
2.68546
2.82881
2.37782
2.33521
2.32213
2.31098
2.40848
2.64617
2.92543
2.51791
2.88417
3.06657
2.78066
2.88215
2.86714
2.61858
2.53204
2.56172
2.49161
0
2.77866
2.51609
