# Supplementary material for: Mapping allosteric communications within individual proteins
Source: Nat Commun. 2020 Jul 31;11:3862. doi: 10.1038/s41467-020-17618-2 (PMC7395124; doi:10.1038/s41467-020-17618-2)
Supplement: Supplementary file 6 — Supplementary Data 3 [file 41467_2020_17618_MOESM6_ESM.zip › Ohm-results/1v4s/1v4s-allosteric-site.txt]

A/501
