# Supplementary material for: Mapping allosteric communications within individual proteins
Source: Nat Commun. 2020 Jul 31;11:3862. doi: 10.1038/s41467-020-17618-2 (PMC7395124; doi:10.1038/s41467-020-17618-2)
Supplement: Supplementary file 6 — Supplementary Data 3 [file 41467_2020_17618_MOESM6_ESM.zip › Ohm-results/1v4s/1v4s-correlation.txt]

1 0.006 0.005 0.007 0.013 0.007 0.002 0.009 0.005 0.003 0.001 0 0 0.005 0.002 0.006 0.01 0.013 0.005 0.007 0.014 0.032 0.01 0.015 0.029 0.029 0.015 0.034 0.074 0.035 0.032 0.018 0.036 0.016 0.011 0.005 0.039 0.011 0.005 0.002 0.092 0.198 0.318 0.152 0.213 0.035 0.068 0.251 0.218 0.096 0.049 0.029 0.017 0.024 0.013 0.024 0.066 0.032 0.002 0.006 0.009 0.004 0.003 0.005 0.003 0.005 0.001 0.001 0.004 0.002 0.006 0.005 0.007 0.008 0.007 0.003 0.007 0.012 0.016 0.046 0.01 0 0.03 0.097 0.092 0.085 0.025 0.023 0.017 0.013 0.003 0.003 0.006 0.008 0.008 0.01 0.005 0.007 0.009 0.003 0.002 0.007 0.004 0.005 0.013 0.015 0.017 0.021 0.018 0.009 0.012 0.019 0.012 0.013 0.014 0.012 0.011 0.006 0.011 0.007 0.008 0.007 0.004 0.006 0.004 0.001 0 0.003 0.001 0 0.004 0.006 0.005 0.003 0.007 0.001 0.006 0 0.943 0.917 0.887 0.544 0.231 0.28 0.188 0.143 0.095 0.063 0.063 0.048 0.197 0.221 0.447 0.564 0.52 0.846 0.898 0 0.133 0.087 0.357 0.01 0.013 0.05 0.137 0 0.012 0.038 0.024 0.037 0.034 0.005 0.014 0.01 0.027 0.019 0.01 0.011 0.021 0.008 0.002 0.005 0.007 0.006 0.005 0.009 0.006 0.025 0.045 0.107 0.314 0.915 0.942 0.797 0.468 0.336 0.381 0.172 0.247 0.259 0.249 0.154 0.148 0.126 0.105 0.076 0.069 0.156 0.227 0.295 0.228 0.069 0.036 0.029 0 0.255 0.694 0.724 0.888 0.874 0.737 0.369 0.12 0.153 0.116 0.045 0.053 0.06 0.033 0.011 0.016 0.024 0.011 0.037 0.036 0.059 0.16 0.178 0.214 0.291 0.539 0.691 0.865 0.882 0.528 0.302 0.375 0.232 0.253 0.385 0.12 0 0.203 0.075 0.001 0.001 0.022 0.041 0.087 0.055 0.059 0.128 0.064 0.051 0.082 0.183 0.068 0.027 0.267 0.213 0.262 0.217 0.159 0.362 0.464 0.263 0.394 0.75 0.378 0.139 0.041 0.031 0.012 0.075 0.009 0.006 0.01 0.004 0.005 0.007 0.005 0.003 0.005 0.01 0.012 0.029 0.007 0.011 0.008 0.01 0.004 0.003 0.007 0.006 0.005 0 0 0.006 0.01 0.005 0.008 0.007 0.006 0.008 0.018 0.009 0.013 0.006 0.017 0.013 0.016 0.019 0.019 0.036 0.024 0.033 0.058 0.023 0.02 0.009 0.014 0.014 0.02 0.008 0.016 0.013 0.014 0.014 0.021 0.016 0.015 0.013 0.011 0.006 0.01 0.011 0.013 0.017 0.02 0.016 0.015 0.011 0.018 0.017 0.019 0.021 0.021 0.019 0.04 0.035 0.026 0.03 0.061 0.054 0.08 0.099 0.079 0.101 0.16 0.124 0.175 0.233 0.496 0.028 0.112 0.106 0.036 0.051 0.109 0.116 0.052 0.07 0.073 0.035 0.088 0.05 0.059 0.029 0.01 0.025 0.008 0.033 0.063 0.036 0.002 0.005 0.006 0.008 0.019 0.026 0.021 0.01 0.016 0.051 0.044 0.049 0.04 0.035 0.042 0.045 0.033 0.029 0.048 0.085 0.048 0.018 0.018 0.056 0.038 0.044 0.045 0.013 0.004 0.026 0.015 0.004 0.003 0.006 0.006 0.009 0.013 0.131 0.007 0.007 0.012 0.009 0.01 0.012 0.01 0.005 0.012 0.014 0.005 0.005 0.008 0.025 0 0 0.005 0.052 0.104 
0.002 1 0.33 0.185 0.245 0.624 0.202 0.14 0.144 0.081 0.037 0.056 0.041 0 0 0 0.001 0.002 0 0 0.001 0.002 0.001 0.001 0 0.001 0.001 0.001 0 0 0 0 0 0 0 0 0 0 0 0 0 0.001 0.001 0 0 0 0 0 0 0 0 0 0 0 0 0 0 0 0 0 0 0 0 0 0 0 0 0 0 0 0 0 0 0 0 0 0 0 0 0 0 0 0 0 0 0 0 0 0 0 0 0 0 0 0 0 0 0 0 0 0 0 0 0 0 0 0 0 0 0 0 0 0 0 0 0 0 0 0 0 0 0 0 0 0 0 0 0 0 0 0 0 0 0 0 0 0 0 0.002 0.002 0.002 0.001 0.001 0 0 0 0 0 0 0 0.001 0 0.001 0.001 0.001 0.001 0.002 0 0 0 0.001 0 0 0 0.001 0 0 0 0 0 0 0 0 0 0 0 0 0 0 0 0 0 0 0 0 0 0 0 0 0 0 0.002 0.002 0.002 0.001 0 0.001 0.001 0.001 0 0 0 0 0 0 0 0 0 0.001 0.001 0.001 0 0 0 0 0.001 0.002 0.002 0.002 0.002 0.002 0 0 0.001 0 0 0 0 0 0 0 0 0 0 0 0 0 0 0 0 0.001 0.002 0.002 0.002 0.004 0.004 0.002 0.003 0.003 0.002 0.001 0 0.003 0.003 0 0 0.005 0.006 0.011 0.007 0.007 0.016 0.004 0.004 0.006 0.004 0.002 0.002 0.002 0.002 0.001 0.002 0.003 0.003 0.002 0.002 0.006 0.002 0.004 0.004 0.002 0.002 0.007 0 0 0.001 0.004 0.001 0.002 0.001 0.001 0.001 0.001 0.001 0.001 0.005 0.003 0.003 0.003 0.003 0.001 0.005 0.017 0.017 0.008 0 0 0.005 0.007 0.005 0.001 0.001 0.001 0.003 0 0.001 0.008 0.004 0.006 0.008 0.008 0.011 0.012 0.033 0.018 0.022 0.054 0.017 0.026 0.019 0.024 0.023 0.028 0.017 0.018 0.015 0.015 0.013 0.014 0.013 0.01 0.008 0.008 0.001 0.008 0.009 0.012 0.028 0.033 0.028 0.028 0.02 0.035 0.029 0.041 0.07 0.119 0.073 0.069 0.085 0.061 0.033 0.059 0.057 0.024 0.036 0.024 0.014 0.012 0.017 0.013 0.012 0.009 0 0.004 0.003 0.001 0.002 0.004 0.002 0.001 0.001 0.001 0.001 0 0 0 0 0 0 0 0 0 0 0 0.002 0.003 0.003 0.015 0.014 0.006 0.006 0.016 0.048 0.037 0.039 0.011 0.012 0.032 0.042 0.018 0.008 0.006 0.009 0.01 0.005 0.003 0.004 0.005 0.005 0.005 0.002 0.002 0.001 0.001 0.001 0.002 0.006 0.004 0 0 0 0 0 0 0 0 0 0 0 0 0 0 0 0 0 0 0 0 0 0 
0.003 0.363 1 0.363 0.166 0.253 0.125 0.172 0.134 0.056 0.016 0.033 0.028 0 0 0.001 0.001 0.001 0.001 0.001 0.001 0.002 0.001 0 0 0 0 0 0 0 0 0 0.001 0 0 0 0 0 0 0 0.001 0.001 0.001 0.001 0.001 0 0 0.001 0.001 0 0 0 0 0 0 0 0 0 0 0 0 0 0 0 0 0 0 0 0 0 0 0 0 0 0 0 0 0 0 0 0 0 0 0 0 0 0 0.001 0.001 0 0 0 0 0 0 0 0 0 0 0 0 0 0 0 0 0 0 0 0 0 0 0 0 0 0 0 0 0 0 0 0 0 0 0 0 0 0 0 0 0 0 0 0 0 0 0 0 0 0.003 0.003 0.003 0.001 0 0.001 0.001 0 0 0 0 0 0.001 0 0 0.001 0.001 0.002 0.002 0 0.001 0.001 0.001 0 0 0 0 0 0 0 0 0 0 0 0 0 0 0 0 0 0 0 0 0 0 0 0 0 0 0 0 0 0.001 0.003 0.003 0.003 0.001 0.001 0.001 0 0 0 0 0 0 0 0 0 0 0 0 0.001 0.001 0.001 0 0 0 0.001 0.003 0.002 0.003 0.003 0.003 0.001 0 0.001 0.001 0 0 0.001 0 0 0 0 0 0 0 0 0 0 0.001 0.001 0.002 0.003 0.003 0.003 0.002 0.001 0.002 0.002 0.002 0.002 0.002 0 0.003 0.002 0 0 0.002 0.003 0.009 0.002 0.005 0.013 0.006 0.001 0.001 0.005 0.003 0.003 0.003 0.003 0.003 0.002 0.005 0.003 0.003 0.003 0.002 0.003 0.003 0.006 0.003 0.002 0.011 0 0 0.001 0.006 0.002 0.001 0.002 0.002 0.002 0.001 0.001 0.002 0.002 0.002 0.002 0.002 0 0 0.001 0.003 0.005 0.004 0 0 0.002 0.006 0.003 0.004 0.003 0.003 0.002 0.003 0.002 0.007 0.001 0.009 0.013 0.017 0.016 0.012 0.03 0.019 0.023 0.041 0.016 0.019 0.008 0.015 0.016 0.019 0.011 0.01 0.013 0.009 0.009 0.015 0.014 0.01 0.008 0.006 0.001 0.008 0.008 0.009 0.023 0.021 0.022 0.017 0.014 0.027 0.019 0.029 0.046 0.109 0.048 0.049 0.063 0.05 0.028 0.044 0.043 0.015 0.024 0.014 0.007 0.007 0.007 0.007 0.005 0.002 0.002 0.004 0.001 0 0 0.002 0.001 0 0 0.001 0 0 0 0 0 0 0 0 0 0 0 0.001 0.002 0.004 0.006 0.015 0.02 0.005 0.009 0.017 0.037 0.029 0.026 0.012 0.012 0.02 0.028 0.011 0.011 0.007 0.007 0.004 0.001 0.001 0.002 0.002 0.002 0.001 0.001 0 0.001 0.001 0.001 0.002 0.005 0.004 0.001 0 0 0 0 0.001 0 0 0 0 0 0 0 0 0 0 0 0 0 0 0 0 
0.005 0.205 0.355 1 0.369 0.207 0.173 0.386 0.299 0.103 0.039 0.08 0.062 0 0 0 0 0 0 0 0 0.003 0 0 0 0 0 0 0.001 0.001 0.001 0 0.001 0 0 0 0.001 0 0 0 0.001 0.001 0.002 0 0.001 0 0 0.001 0.001 0 0 0 0 0 0 0 0 0 0 0 0 0 0 0 0 0 0 0 0 0.001 0.001 0.001 0.002 0.002 0.002 0.001 0.001 0.001 0 0.001 0 0 0 0 0 0 0.001 0.001 0.002 0.002 0.002 0.002 0.002 0.002 0.002 0.001 0.001 0.001 0.001 0 0 0 0 0 0 0 0 0 0 0 0 0 0.001 0 0 0 0 0 0 0.001 0.001 0 0 0.001 0.001 0 0 0 0 0 0 0 0 0 0 0 0 0 0.005 0.004 0.004 0.003 0.002 0.001 0.001 0.001 0 0 0 0 0.001 0 0.003 0.003 0.003 0.003 0.005 0 0.001 0.001 0.003 0 0 0 0 0 0 0 0 0 0 0 0 0 0 0 0 0 0 0 0 0 0 0 0 0 0 0 0 0 0 0.005 0.005 0.004 0.001 0.002 0.002 0.001 0 0.001 0 0 0 0 0 0 0 0.001 0.001 0.001 0.001 0 0 0 0 0.001 0.005 0.004 0.006 0.006 0.004 0.002 0 0.001 0 0 0 0 0 0 0 0 0 0 0 0 0.001 0.001 0.001 0.001 0.004 0.005 0.006 0.005 0.006 0.003 0.004 0.007 0.008 0.004 0.004 0 0.006 0.002 0 0 0.005 0.005 0.011 0.005 0.008 0.016 0.004 0.005 0.006 0.008 0.003 0.003 0.006 0.005 0.005 0.004 0.008 0.005 0.005 0.003 0.01 0.005 0.008 0.005 0.002 0.001 0.006 0.001 0.001 0.002 0.005 0.003 0.003 0.003 0.006 0.002 0.002 0.003 0.006 0.005 0.003 0.003 0.004 0.003 0.002 0.001 0.012 0.011 0.009 0 0 0.007 0.011 0.008 0.006 0.008 0.007 0.007 0.003 0.003 0.006 0.002 0.012 0.007 0.012 0.019 0.016 0.039 0.025 0.035 0.076 0.022 0.034 0.011 0.028 0.031 0.036 0.023 0.029 0.027 0.023 0.018 0.019 0.017 0.011 0.01 0.01 0.008 0.011 0.011 0.02 0.04 0.04 0.042 0.035 0.026 0.049 0.042 0.065 0.106 0.222 0.118 0.101 0.137 0.114 0.053 0.081 0.092 0.03 0.052 0.027 0.013 0.017 0.031 0.017 0.014 0.009 0.004 0.011 0.004 0.001 0 0.008 0.004 0.002 0.003 0.005 0.001 0.001 0.001 0.001 0.002 0 0 0 0 0 0 0.004 0.005 0.008 0.007 0.015 0.02 0.014 0.009 0.019 0.063 0.049 0.05 0.02 0.028 0.044 0.057 0.022 0.023 0.015 0.014 0.01 0.004 0.003 0.011 0.006 0.009 0.009 0.002 0 0.001 0.001 0.001 0 0.004 0.007 0.002 0.002 0 0 0 0.001 0 0 0 0 0 0 0 0 0 0 0 0 0 0 0 0 
0.008 0.274 0.197 0.423 1 0.334 0.23 0.359 0.529 0.206 0.07 0.153 0.127 0 0.002 0.002 0 0 0.001 0 0 0 0.002 0.002 0.004 0.004 0 0.001 0.002 0 0 0 0.004 0 0 0 0 0 0 0 0.001 0.003 0.005 0.002 0.003 0 0 0.003 0.002 0.001 0 0 0 0 0 0 0.001 0 0.001 0.001 0.001 0 0 0 0 0.001 0 0 0 0 0 0.002 0.001 0.002 0.002 0.001 0 0.001 0 0.001 0.001 0 0 0 0 0.001 0.001 0.003 0.003 0.003 0 0 0 0 0 0 0 0 0 0 0 0 0 0 0.001 0.001 0.001 0.001 0.001 0 0 0.001 0 0.001 0.001 0 0 0 0 0 0 0 0 0 0 0 0 0 0 0 0 0 0 0 0 0 0 0 0.008 0.007 0.007 0.005 0.003 0.002 0.002 0.002 0.001 0.001 0.001 0.001 0.002 0 0.004 0.005 0.004 0.006 0.007 0 0 0 0.002 0.001 0.001 0 0 0 0 0.001 0 0.001 0.001 0 0.001 0.001 0.001 0.001 0.001 0.001 0.001 0 0 0 0 0 0 0 0 0 0 0.001 0.003 0.009 0.009 0.007 0.005 0.002 0 0 0.002 0.001 0.001 0 0 0.001 0 0 0 0.004 0.004 0.004 0.003 0.001 0.001 0.001 0 0.003 0.006 0.007 0.009 0.007 0.008 0.006 0.002 0.005 0.005 0 0.002 0.002 0.001 0 0 0 0 0.001 0.001 0.001 0.003 0.003 0.003 0.003 0.004 0.005 0.008 0.007 0.009 0.006 0.009 0.01 0.008 0.009 0.006 0 0.007 0.006 0 0 0.01 0.012 0.028 0.016 0.012 0.039 0.012 0.013 0.009 0.018 0.012 0.005 0.008 0.008 0.008 0.008 0.016 0.006 0.006 0.008 0.019 0.006 0.008 0.019 0.005 0.004 0.028 0.001 0.001 0.005 0.01 0.006 0.005 0.006 0.008 0.005 0.003 0.007 0.008 0.006 0.005 0.008 0.009 0.005 0.005 0.003 0.018 0.018 0.011 0 0 0.013 0.027 0.021 0.026 0.011 0.012 0.021 0.003 0.006 0.034 0.009 0.033 0.031 0.046 0.054 0.056 0.124 0.086 0.104 0.201 0.082 0.078 0.03 0.056 0.06 0.076 0.039 0.051 0.044 0.04 0.04 0.059 0.04 0.027 0.032 0.029 0.013 0.031 0.031 0.03 0.067 0.085 0.071 0.062 0.054 0.097 0.082 0.136 0.229 0.469 0.254 0.238 0.303 0.247 0.128 0.223 0.233 0.07 0.103 0.07 0.031 0.051 0.055 0.038 0.031 0.022 0.006 0.018 0.012 0.006 0.01 0.014 0.008 0.004 0.008 0.008 0.004 0.004 0.003 0.004 0.003 0.001 0 0 0 0 0 0.01 0.012 0.017 0.018 0.069 0.079 0.045 0.029 0.073 0.177 0.153 0.149 0.046 0.059 0.115 0.153 0.049 0.05 0.032 0.032 0.033 0.016 0.005 0.021 0.018 0.016 0.014 0.007 0.002 0.011 0.009 0.007 0.014 0.023 0.022 0.003 0.003 0.001 0.001 0.001 0.002 0.001 0 0.001 0.002 0.001 0 0 0 0 0 0 0 0 0 0.001 0 
0.004 0.73 0.249 0.213 0.331 1 0.34 0.216 0.227 0.13 0.048 0.087 0.065 0 0 0 0.001 0 0 0 0.001 0.002 0.001 0 0 0.003 0.002 0.001 0.001 0.002 0.004 0.001 0 0 0 0 0.004 0 0 0 0.004 0.004 0.005 0.003 0.003 0.001 0.001 0.002 0.002 0.002 0 0 0 0 0.001 0.001 0.001 0.001 0 0 0 0 0 0 0 0.001 0 0 0 0 0.001 0 0.001 0.001 0.001 0 0 0 0 0.001 0 0 0 0.001 0.001 0.001 0 0.002 0.002 0.001 0 0 0 0 0 0 0 0 0 0 0 0 0 0 0 0 0 0 0 0 0 0 0 0 0 0 0 0 0 0 0 0 0 0 0 0 0 0 0 0 0 0 0 0 0 0 0 0 0.004 0.003 0.003 0.002 0 0 0.002 0.001 0.001 0.001 0.001 0.001 0.001 0.002 0.001 0.002 0.002 0.003 0.004 0 0.001 0.001 0.002 0 0 0.001 0.001 0 0 0.001 0.001 0.001 0.001 0 0.001 0 0 0.001 0.001 0 0 0 0 0 0 0 0 0 0 0 0 0 0.003 0.005 0.005 0.004 0.004 0.002 0.003 0.001 0.002 0.001 0.002 0.002 0.001 0.001 0 0.001 0 0.002 0.004 0.003 0.003 0.001 0 0 0 0.001 0.005 0.005 0.006 0.006 0.005 0.004 0.001 0.006 0.003 0.001 0.002 0.002 0 0 0 0 0.001 0.001 0 0.001 0.004 0.004 0.001 0.003 0.004 0.004 0.006 0.005 0.004 0 0.003 0.004 0.004 0.003 0.002 0 0.003 0 0 0 0.001 0 0.009 0.004 0.007 0.015 0.004 0.002 0.004 0.004 0.002 0 0.004 0.004 0.004 0.003 0.004 0.002 0.004 0.004 0.01 0.007 0.005 0.006 0.003 0.002 0.013 0.001 0 0.001 0.005 0.001 0 0 0.001 0 0 0 0.001 0.003 0.002 0.002 0.003 0.002 0.002 0.002 0.018 0.015 0.007 0 0 0.004 0.006 0.004 0.007 0.001 0.002 0.006 0 0.001 0.014 0.003 0.017 0.015 0.017 0.027 0.032 0.051 0.031 0.046 0.077 0.039 0.038 0.018 0.032 0.026 0.033 0.022 0.028 0.022 0.021 0.019 0.018 0.013 0.012 0.007 0.005 0.004 0.007 0.006 0.011 0.039 0.041 0.038 0.034 0.031 0.048 0.037 0.061 0.094 0.166 0.096 0.088 0.109 0.099 0.046 0.086 0.092 0.03 0.043 0.028 0.017 0.018 0.025 0.015 0.012 0.014 0.003 0.007 0.005 0.005 0.006 0.008 0.004 0.004 0.007 0.004 0.001 0.004 0.005 0.005 0.005 0 0.001 0 0 0 0 0.003 0.006 0.008 0.006 0.026 0.029 0.022 0.013 0.028 0.068 0.056 0.054 0.026 0.031 0.05 0.061 0.024 0.027 0.017 0.014 0.016 0.006 0.004 0.009 0.009 0.01 0.01 0.003 0 0.006 0.004 0.003 0.003 0.007 0.008 0.002 0.001 0.001 0.001 0.001 0.002 0.002 0 0 0 0 0 0 0 0 0 0.001 0 0 0 0.001 0 
0.001 0.224 0.115 0.171 0.201 0.306 1 0.355 0.304 0.332 0.118 0.109 0.086 0 0 0 0 0 0 0 0.001 0.002 0.002 0 0.001 0.001 0 0.001 0.001 0.001 0.001 0.001 0.001 0 0 0 0.001 0 0 0 0 0 0 0 0 0 0 0.002 0.002 0 0.001 0.001 0 0.001 0 0 0 0 0 0 0 0 0 0 0 0 0 0 0 0 0 0 0 0 0 0 0 0 0 0 0 0 0 0 0 0 0 0 0 0 0 0 0 0 0 0 0 0 0 0 0 0 0 0 0 0 0 0 0 0 0 0 0 0 0 0 0 0 0 0 0 0 0 0 0 0 0 0 0 0 0 0 0 0 0 0 0 0 0.001 0.001 0.001 0 0 0.001 0.002 0.001 0.001 0.001 0 0 0 0 0.001 0.001 0.001 0.001 0.001 0 0.001 0 0.001 0 0 0.001 0.001 0 0 0 0 0 0 0 0 0 0 0 0 0 0 0 0 0 0 0 0 0 0 0 0 0 0 0.001 0.001 0.001 0.001 0 0 0 0.001 0 0 0.001 0 0 0 0.001 0.001 0 0.001 0.001 0.001 0 0 0 0 0 0.001 0.001 0.001 0.001 0.002 0 0 0.002 0.002 0 0.001 0.001 0 0 0 0 0.001 0.001 0.001 0 0.002 0.002 0.002 0.002 0.001 0.002 0.001 0.001 0.001 0.001 0 0.001 0.001 0 0.001 0 0.001 0.001 0 0 0.003 0.004 0.008 0.004 0.003 0.01 0.003 0.002 0.001 0.002 0.003 0.003 0.001 0 0 0.001 0.002 0.001 0 0 0.002 0.001 0.001 0.003 0.001 0 0.008 0 0 0 0.004 0.001 0 0 0 0 0 0.001 0.001 0.001 0.001 0.001 0.001 0 0 0.001 0.004 0.005 0.004 0 0 0.006 0.007 0.003 0.007 0.001 0.003 0.005 0.002 0.002 0.012 0.003 0.016 0.014 0.019 0.017 0.021 0.035 0.021 0.029 0.056 0.023 0.025 0.008 0.02 0.023 0.028 0.021 0.02 0.016 0.015 0.018 0.018 0.022 0.014 0.011 0.007 0.001 0.012 0.012 0.013 0.018 0.022 0.019 0.013 0.012 0.027 0.021 0.04 0.065 0.144 0.08 0.069 0.083 0.072 0.039 0.061 0.061 0.019 0.031 0.019 0.008 0.01 0.019 0.011 0.009 0.005 0.002 0.005 0.004 0.003 0.004 0.003 0.004 0.001 0.003 0.003 0.001 0.003 0 0.001 0.001 0.001 0.001 0 0 0 0 0 0.001 0.001 0.002 0.01 0.015 0.007 0.002 0.013 0.051 0.043 0.04 0.011 0.011 0.03 0.048 0.014 0.006 0.005 0.005 0.009 0.002 0 0.002 0.006 0.005 0.005 0.001 0 0.002 0.002 0 0.001 0.001 0 0 0 0 0 0 0 0 0 0 0 0 0 0 0 0 0 0 0 0 0 0.001 0.001 
0.005 0.158 0.17 0.402 0.34 0.193 0.35 1 0.493 0.232 0.083 0.143 0.107 0 0.001 0.001 0.001 0.003 0.002 0.002 0.003 0.005 0.002 0.001 0.001 0.002 0.001 0.001 0.001 0 0.001 0.001 0.002 0 0 0 0.001 0 0 0 0.002 0.002 0.003 0.003 0.003 0 0 0.001 0.001 0.001 0 0 0 0 0 0 0 0 0 0 0 0 0 0 0 0.001 0 0 0 0.001 0.002 0 0.002 0.002 0.002 0 0 0 0 0 0 0 0 0 0 0 0.001 0.001 0.001 0.002 0 0.001 0.001 0.001 0.001 0.001 0 0 0 0 0 0 0 0 0 0 0 0 0 0 0 0 0 0 0 0.001 0.001 0 0.001 0.001 0 0 0 0 0 0 0 0 0 0 0 0 0 0 0 0 0 0 0.005 0.005 0.004 0.003 0 0.001 0.001 0.001 0.001 0.001 0 0 0.001 0.001 0.002 0.003 0.002 0.004 0.003 0 0 0 0.001 0 0 0 0 0 0 0 0 0 0 0 0 0 0 0 0 0 0 0 0 0 0 0 0 0 0 0 0 0 0.002 0.005 0.005 0.004 0.003 0.003 0.001 0.001 0.001 0 0 0 0 0 0 0 0 0 0.002 0 0 0 0 0 0 0.001 0.003 0.004 0.006 0.006 0.005 0.003 0.001 0.002 0.002 0.001 0.001 0.001 0.001 0 0 0 0 0.001 0.001 0.001 0.003 0.002 0.002 0.002 0.004 0.004 0.006 0.006 0.006 0.005 0.006 0.004 0.004 0.006 0.003 0 0.004 0.002 0 0 0.004 0.005 0.017 0.008 0.007 0.02 0.004 0.004 0.004 0.006 0.003 0.003 0.004 0.002 0.004 0.003 0.005 0.004 0.004 0.004 0.009 0.004 0.004 0.009 0.004 0.002 0.017 0 0.001 0.002 0.014 0.001 0.001 0.001 0.003 0 0.001 0.001 0.004 0.002 0.001 0.005 0.005 0.001 0 0.005 0.015 0.015 0.011 0 0 0.012 0.019 0.013 0.016 0.009 0.01 0.015 0.001 0.001 0.021 0.005 0.028 0.022 0.036 0.042 0.029 0.079 0.045 0.073 0.137 0.05 0.051 0.025 0.044 0.038 0.047 0.035 0.031 0.031 0.021 0.028 0.033 0.028 0.024 0.019 0.019 0.012 0.021 0.016 0.023 0.045 0.053 0.048 0.04 0.034 0.069 0.053 0.102 0.171 0.329 0.184 0.173 0.222 0.208 0.104 0.152 0.148 0.038 0.078 0.051 0.025 0.02 0.034 0.026 0.017 0.01 0.004 0.016 0.008 0.004 0.007 0.013 0.004 0.004 0.006 0.005 0 0.001 0.002 0.002 0.003 0.003 0 0 0 0 0 0.005 0.008 0.012 0.012 0.045 0.054 0.022 0.016 0.042 0.121 0.099 0.101 0.038 0.046 0.082 0.102 0.033 0.038 0.021 0.016 0.016 0.005 0.002 0.005 0.004 0.004 0.004 0.002 0 0.006 0.004 0.002 0.009 0.017 0.012 0.003 0.002 0 0.001 0.001 0.002 0.001 0 0 0 0 0 0 0 0 0 0 0 0 0 0.001 0 
0.007 0.109 0.091 0.228 0.34 0.138 0.216 0.367 1 0.332 0.147 0.312 0.237 0.001 0.001 0.001 0.002 0.001 0.001 0.002 0.002 0.003 0.001 0.001 0.001 0.003 0.001 0.002 0.001 0 0.001 0 0 0 0 0 0.001 0 0 0 0 0.002 0.002 0.002 0.002 0.001 0.001 0.002 0.003 0 0 0 0 0 0 0 0.001 0 0 0 0 0 0 0 0 0 0 0 0 0 0 0 0.001 0.001 0.001 0.001 0 0 0 0 0 0 0 0.002 0.002 0.001 0 0.001 0.002 0.002 0 0 0.001 0.001 0.001 0.001 0 0.001 0.001 0 0 0.001 0 0 0 0.001 0.001 0.001 0.001 0.001 0 0.001 0.001 0.001 0.001 0.001 0.001 0.001 0.001 0.001 0.001 0.001 0.001 0.001 0.001 0 0 0.001 0 0 0 0 0 0 0 0 0 0 0.007 0.007 0.007 0.002 0.002 0.001 0.002 0.002 0.002 0.002 0.001 0.001 0.001 0 0.004 0.006 0.006 0.006 0.007 0 0.002 0.002 0.005 0 0 0.002 0.002 0 0 0.001 0 0 0.001 0 0.001 0.001 0.001 0.001 0.001 0.001 0.001 0.001 0.001 0 0 0 0 0 0 0 0 0 0.002 0.005 0.006 0.003 0.003 0.003 0.004 0.002 0.001 0.004 0.004 0.002 0.002 0.002 0.002 0 0.002 0.001 0.003 0.003 0.003 0.001 0 0 0 0.006 0.007 0.008 0.007 0.008 0.008 0.004 0.001 0.005 0.004 0.001 0 0.002 0 0 0 0 0 0 0 0.001 0.002 0.002 0.002 0.002 0.003 0.005 0.008 0.007 0.005 0.003 0.007 0.005 0.005 0.007 0.002 0 0.004 0.004 0 0 0.003 0.006 0.01 0.006 0.006 0.015 0.005 0.004 0.004 0.007 0.004 0.001 0.006 0.002 0.005 0.005 0.007 0.006 0.008 0.006 0.009 0.009 0.007 0.008 0.005 0 0.013 0.001 0 0.002 0.008 0.002 0 0 0.004 0.001 0.003 0.003 0.004 0.005 0.002 0.005 0.005 0.003 0.002 0.006 0.022 0.013 0.008 0 0 0.005 0.016 0.007 0.004 0.003 0.006 0.004 0.001 0.003 0.005 0.002 0.015 0.016 0.019 0.026 0.028 0.05 0.033 0.043 0.088 0.035 0.037 0.017 0.028 0.034 0.04 0.024 0.02 0.021 0.013 0.018 0.031 0.022 0.014 0.011 0.015 0.008 0.014 0.014 0.017 0.048 0.051 0.049 0.048 0.033 0.055 0.052 0.07 0.099 0.19 0.102 0.108 0.134 0.112 0.063 0.097 0.098 0.035 0.063 0.033 0.013 0.022 0.026 0.021 0.018 0.012 0.004 0.013 0.008 0.001 0.004 0.008 0.004 0.002 0.004 0.005 0.002 0 0.002 0.002 0.002 0 0 0 0 0 0 0.002 0.003 0.007 0.007 0.029 0.039 0.018 0.012 0.031 0.077 0.065 0.066 0.021 0.032 0.063 0.069 0.021 0.021 0.015 0.017 0.016 0.004 0.003 0.007 0.004 0.004 0.005 0.004 0.002 0.001 0.002 0.002 0.004 0.009 0.006 0.003 0.002 0.001 0 0 0.002 0.002 0 0 0 0 0 0 0 0 0 0 0 0 0 0 0.001 
0.002 0.101 0.056 0.134 0.184 0.133 0.352 0.254 0.493 1 0.271 0.179 0.138 0 0 0 0 0 0 0 0 0.001 0 0 0.001 0.001 0 0 0.001 0 0 0 0 0 0 0 0 0 0 0 0 0 0 0.001 0.001 0 0 0.001 0 0 0 0 0 0 0 0 0 0 0 0 0 0 0.001 0 0 0.001 0.001 0 0 0 0 0.001 0.001 0.001 0.001 0 0 0 0 0 0 0 0 0 0 0 0 0.001 0.001 0.001 0 0 0 0 0.001 0 0 0 0 0 0 0 0 0 0 0 0 0 0 0 0 0 0 0 0 0 0 0 0 0 0 0 0 0 0 0 0 0 0 0 0 0 0 0.001 0.001 0 0 0 0.002 0.002 0.002 0.001 0.001 0 0 0 0 0 0 0 0.001 0.001 0.002 0.002 0.002 0.002 0.002 0 0.001 0 0.001 0 0 0.001 0.001 0 0 0 0 0 0 0 0 0 0 0 0 0 0 0 0 0 0 0 0 0 0 0 0 0 0 0.002 0.002 0.002 0 0 0.001 0 0.001 0.001 0.001 0.001 0.001 0.001 0 0 0 0 0 0 0 0 0 0 0 0.002 0.002 0.001 0.002 0.002 0.002 0.001 0 0.001 0.001 0 0 0 0 0 0 0 0 0 0 0 0 0 0 0.001 0.002 0.002 0.002 0.002 0.002 0.001 0.002 0 0 0.002 0 0 0 0.001 0 0 0.001 0.001 0.004 0.003 0.001 0.009 0.002 0.003 0.002 0.003 0.002 0 0.003 0.002 0.002 0.002 0.002 0.003 0.001 0.002 0.002 0.002 0.004 0.001 0.001 0.001 0.004 0.001 0 0.002 0.005 0 0.002 0 0 0 0.002 0.001 0.001 0.001 0.001 0.001 0.001 0 0 0 0.008 0.008 0.005 0 0 0.004 0.007 0.002 0.007 0.001 0.003 0.004 0 0 0.006 0 0.008 0.007 0.01 0.013 0.01 0.036 0.016 0.026 0.057 0.018 0.024 0.006 0.02 0.023 0.025 0.018 0.014 0.016 0.014 0.015 0.011 0.009 0.01 0.01 0.006 0.005 0.01 0.012 0.013 0.025 0.028 0.022 0.023 0.017 0.033 0.022 0.038 0.066 0.127 0.068 0.067 0.091 0.075 0.04 0.066 0.066 0.023 0.033 0.018 0.008 0.009 0.018 0.01 0.005 0.003 0 0.005 0.004 0.001 0 0.004 0.003 0.003 0.002 0.001 0.001 0 0 0 0.002 0.001 0 0 0 0 0 0.001 0.006 0.007 0.008 0.015 0.021 0.008 0.009 0.014 0.048 0.046 0.045 0.016 0.022 0.042 0.042 0.02 0.019 0.011 0.01 0.008 0.003 0.001 0.004 0.007 0.007 0.007 0.005 0 0.004 0.002 0.001 0.005 0.012 0.008 0.004 0.001 0 0.001 0.001 0.002 0 0 0.001 0.002 0 0.001 0.001 0.001 0.001 0.001 0 0 0 0 0 0 
0.001 0.034 0.036 0.065 0.09 0.043 0.121 0.105 0.248 0.316 1 0.321 0.268 0 0 0 0 0 0 0 0 0.001 0 0 0 0.001 0.001 0 0 0 0 0 0 0 0 0 0 0 0 0 0 0 0 0 0 0 0 0 0 0 0 0 0 0 0 0 0 0 0 0 0 0 0 0 0 0 0 0 0 0 0 0 0 0 0 0 0.001 0 0 0 0 0 0 0 0 0 0 0.002 0.002 0.001 0 0 0 0 0 0 0 0 0 0 0 0 0 0 0 0 0 0 0 0 0 0 0 0 0 0 0 0 0 0 0 0 0 0 0 0 0 0 0 0 0 0 0 0 0 0 0 0 0.001 0.001 0.001 0.001 0.001 0 0 0 0 0 0 0 0 0 0 0.001 0 0 0.001 0 0 0 0 0 0 0 0 0 0 0 0 0 0 0 0 0 0 0 0 0 0 0 0 0 0 0 0 0 0 0 0 0 0.001 0.001 0.001 0.001 0 0 0 0 0 0 0 0 0 0 0 0 0 0 0 0 0 0 0 0 0 0 0.001 0.001 0.001 0.001 0.001 0 0 0.001 0 0.001 0.001 0.001 0.001 0 0 0 0 0.001 0.001 0.001 0 0 0 0 0 0 0.001 0.001 0.002 0.001 0.002 0.001 0.001 0.002 0 0 0 0.001 0 0 0.001 0.001 0.002 0.002 0.002 0.004 0.002 0.003 0.002 0.001 0.002 0.001 0.001 0 0 0 0.001 0.001 0.001 0.002 0.003 0.001 0 0.002 0 0 0.005 0 0 0 0.002 0.001 0 0 0.001 0.001 0 0 0.001 0.001 0.001 0.001 0.001 0.001 0 0.001 0.008 0.007 0.005 0 0 0.003 0.004 0.003 0.002 0.001 0 0.003 0.001 0.001 0.003 0 0.005 0.005 0.005 0.008 0.005 0.01 0.007 0.012 0.021 0.004 0.008 0.003 0.006 0.006 0.008 0.002 0.005 0.004 0.003 0.002 0.004 0.005 0.004 0.003 0.003 0.002 0.005 0.006 0.006 0.011 0.011 0.011 0.011 0.004 0.013 0.011 0.017 0.027 0.053 0.025 0.022 0.037 0.032 0.018 0.023 0.025 0.009 0.012 0.009 0.002 0.002 0.006 0.004 0.003 0.003 0.001 0.002 0.002 0 0.002 0.002 0.001 0 0 0.001 0.001 0 0 0 0 0 0 0 0 0 0 0.002 0.004 0.004 0.004 0.006 0.01 0.006 0.004 0.009 0.019 0.016 0.014 0.004 0.005 0.011 0.015 0.005 0.003 0.003 0.004 0.004 0.001 0.001 0.002 0.003 0.002 0.002 0.001 0 0.001 0.001 0.001 0.001 0.002 0.003 0.003 0.001 0 0 0 0.003 0.002 0.001 0.002 0.002 0.001 0.001 0 0 0 0 0 0 0 0 0.001 0 
0.001 0.055 0.036 0.107 0.15 0.073 0.101 0.17 0.48 0.211 0.273 1 0.768 0 0 0 0 0.001 0 0 0.001 0.002 0 0 0 0 0 0 0 0 0 0 0 0 0 0 0 0 0 0 0 0 0.001 0.001 0.001 0.001 0.001 0.002 0 0.001 0 0 0 0 0.001 0.002 0.001 0.002 0 0 0.001 0 0 0.001 0 0 0 0 0 0 0 0 0.003 0.003 0.003 0.001 0.001 0.001 0 0.001 0 0 0 0.001 0.001 0.001 0.001 0.002 0.003 0.003 0.002 0.002 0.002 0.002 0.002 0.001 0.001 0.001 0.001 0 0 0 0 0 0 0 0 0 0 0 0.001 0.001 0.001 0.001 0.001 0 0.001 0.001 0.001 0.001 0.001 0.001 0.001 0.001 0.001 0 0 0.001 0.001 0.001 0 0.001 0 0.001 0.002 0 0 0 0.001 0.001 0.001 0.001 0 0 0 0 0 0 0 0 0 0 0 0 0 0.001 0.001 0 0 0 0 0 0 0 0 0 0 0 0 0 0 0 0 0 0 0 0 0 0 0 0 0.001 0.001 0.001 0 0 0 0 0 0 0.001 0.001 0.001 0.001 0.002 0.001 0.001 0.001 0.001 0 0 0.001 0.001 0.001 0.001 0.001 0.001 0 0.001 0.001 0.001 0 0 0 0 0 0.001 0.002 0.002 0.002 0.001 0.001 0.001 0 0 0 0 0 0 0 0 0 0 0 0 0 0.001 0.001 0.001 0.002 0.002 0.002 0.002 0.001 0.002 0.001 0.001 0.001 0.001 0.001 0 0 0.001 0.002 0 0 0.002 0.002 0.006 0.005 0.005 0.01 0.001 0.001 0.001 0.002 0.002 0.002 0 0 0 0 0.002 0.001 0.002 0.002 0.002 0.002 0.001 0.004 0.002 0.002 0.007 0 0 0 0.001 0.001 0 0 0.002 0.001 0.001 0.003 0.001 0.002 0.001 0.002 0.002 0 0 0.002 0.006 0.005 0.003 0 0 0.003 0.002 0.003 0.003 0.001 0.002 0.001 0.002 0.001 0.002 0 0.008 0.008 0.007 0.006 0.011 0.016 0.01 0.014 0.036 0.011 0.014 0.006 0.012 0.011 0.014 0.004 0.008 0.009 0.006 0.005 0.005 0.006 0.004 0.004 0.002 0.001 0.003 0.002 0.004 0.014 0.013 0.014 0.014 0.008 0.015 0.013 0.023 0.034 0.084 0.047 0.037 0.053 0.049 0.024 0.037 0.039 0.017 0.018 0.012 0.006 0.009 0.01 0.004 0.004 0.003 0 0.003 0.001 0 0.001 0.003 0.001 0 0.001 0.002 0.002 0.001 0 0 0 0 0 0 0 0 0 0.002 0.002 0.004 0.003 0.013 0.015 0.005 0.004 0.014 0.03 0.023 0.022 0.005 0.008 0.016 0.024 0.007 0.008 0.004 0.004 0.003 0 0 0.001 0.001 0.001 0.001 0 0 0.001 0.001 0 0.001 0.002 0.003 0.003 0.003 0 0.002 0.002 0.002 0 0.001 0.002 0.002 0.002 0.002 0.002 0 0 0.001 0.002 0 0 0.001 0 0.001 
0.002 0.031 0.031 0.079 0.12 0.042 0.091 0.143 0.362 0.16 0.19 0.728 1 0 0 0 0 0.001 0 0 0 0.002 0 0 0 0 0 0 0 0 0 0 0 0 0 0 0 0 0 0 0.001 0.001 0.001 0 0.001 0 0 0 0 0 0 0 0 0 0 0 0 0 0 0 0 0 0 0 0 0 0 0 0 0 0 0 0 0 0 0 0 0 0 0 0 0 0 0 0 0 0 0 0 0 0 0 0 0 0 0 0 0 0 0 0 0 0 0 0 0 0 0 0 0 0 0 0 0 0 0 0 0 0 0 0 0 0 0 0 0 0 0 0 0 0 0 0 0 0 0 0 0 0.002 0.002 0.002 0.001 0.001 0.001 0 0 0 0 0 0 0.001 0.001 0.002 0.002 0.001 0.002 0.002 0 0 0 0 0 0 0 0 0 0 0 0 0 0 0 0 0 0 0 0 0 0 0 0 0 0 0 0 0.001 0 0.001 0.001 0.001 0 0.002 0.002 0.002 0.002 0 0 0 0 0 0 0 0 0 0 0 0 0.002 0.002 0.002 0.001 0 0 0 0 0.001 0.002 0.002 0.002 0.002 0.003 0.002 0 0.002 0.001 0.001 0.001 0.002 0 0 0.001 0.001 0 0.001 0.001 0.001 0.002 0.002 0 0.001 0.002 0.002 0.002 0.002 0.003 0.001 0.001 0.002 0.002 0.001 0.001 0 0.002 0.001 0 0 0 0.001 0.003 0.003 0.005 0.005 0.003 0.002 0.003 0.005 0.003 0 0.003 0.003 0.003 0.003 0.005 0.001 0.001 0.002 0.004 0.001 0.003 0.002 0 0 0.002 0.001 0 0.001 0.002 0.001 0.001 0.001 0.001 0.001 0.001 0.001 0.001 0.001 0 0.002 0.001 0.001 0.001 0 0.002 0.003 0.002 0 0 0 0.006 0.006 0.004 0.001 0.001 0.004 0 0 0.004 0.001 0.006 0.004 0.005 0.007 0.006 0.017 0.012 0.016 0.029 0.015 0.015 0.004 0.012 0.01 0.013 0.008 0.01 0.006 0.003 0.008 0.01 0.006 0.003 0.005 0.007 0.004 0.004 0.003 0.003 0.011 0.012 0.011 0.009 0.009 0.016 0.013 0.024 0.044 0.074 0.042 0.032 0.048 0.04 0.016 0.034 0.032 0.012 0.022 0.013 0.005 0.004 0.007 0.006 0.005 0.004 0.001 0.005 0.002 0.002 0.003 0.005 0.003 0.003 0.003 0.004 0.003 0 0.001 0.001 0.001 0.001 0 0 0 0 0 0.001 0.003 0.003 0.003 0.009 0.011 0.006 0.004 0.011 0.027 0.02 0.019 0.009 0.008 0.014 0.027 0.009 0.007 0.005 0.004 0.003 0.001 0.001 0.002 0.001 0.002 0.001 0 0 0.002 0.001 0.001 0.001 0.001 0 0 0 0 0 0 0 0 0 0 0 0 0 0 0 0 0 0 0 0 0 0.001 0 
0.003 0 0 0.001 0.001 0 0 0 0 0 0 0 0 1 0.328 0.238 0.551 0.182 0.077 0.082 0.22 0.12 0.092 0.024 0.01 0.008 0.007 0.013 0.007 0.003 0.004 0.002 0.006 0.004 0.003 0.002 0.004 0.002 0.002 0 0.001 0.002 0.003 0.002 0.003 0.002 0.003 0.001 0 0.001 0 0 0 0 0 0 0 0 0 0 0 0 0 0 0 0 0 0 0 0 0 0 0 0 0 0 0 0 0 0 0 0 0 0 0 0 0 0 0 0 0 0 0 0 0 0 0 0 0 0 0 0 0 0 0 0 0 0 0 0 0 0 0 0 0 0 0 0 0 0 0 0 0 0 0 0 0 0 0 0 0 0 0 0 0 0 0 0 0.003 0.002 0.003 0.002 0.001 0 0 0 0 0 0 0 0.002 0.001 0.001 0.001 0.002 0.003 0.003 0 0.001 0.001 0.001 0 0 0 0 0 0 0 0 0 0 0 0 0 0 0 0 0 0 0 0 0 0 0 0 0 0 0 0 0 0 0.003 0.003 0.003 0.002 0.001 0 0 0 0 0 0 0 0 0 0 0 0 0.005 0.004 0.004 0.001 0 0 0 0.001 0.002 0.005 0.006 0.005 0.006 0.004 0.002 0.012 0.01 0.003 0.004 0.004 0.002 0.003 0 0.001 0.001 0.002 0.002 0.002 0.003 0.003 0.002 0.001 0.003 0.004 0.005 0.004 0.006 0.003 0.003 0.001 0.001 0.003 0 0.004 0 0 0.007 0.021 0 0.002 0.003 0.003 0.002 0.003 0.001 0.001 0.001 0 0 0 0 0 0 0 0 0.001 0.002 0.002 0.005 0.002 0.001 0.002 0.001 0.001 0 0 0 0 0 0 0 0 0 0 0 0 0 0 0 0 0 0 0 0 0 0 0 0 0 0 0 0 0 0 0 0 0 0 0 0 0 0 0 0 0 0.001 0.001 0.001 0.001 0 0 0 0 0 0 0 0 0 0 0 0 0 0 0 0 0 0 0 0 0 0 0 0 0 0 0 0 0.001 0.001 0.001 0.001 0.001 0 0 0.001 0.001 0.002 0.004 0.002 0.001 0.005 0.005 0.009 0.007 0.007 0.007 0.03 0.025 0.01 0.012 0.038 0.02 0.009 0.013 0.021 0.006 0.006 0.004 0.006 0.007 0.003 0.001 0 0 0 0 0 0 0 0 0.001 0.001 0 0 0 0.001 0.001 0 0 0 0 0.001 0 0 0.003 0.006 0.002 0.002 0.005 0.014 0.009 0.012 0.014 0.005 0.002 0.007 0.004 0.002 0 0 0 0 0 0 0 0 0 0 0 0 0 0 0 0 0 0 0 0 0 0 0 0.003 0 
0 0 0 0.001 0.001 0 0 0.001 0.001 0 0 0 0 0.307 1 0.341 0.235 0.085 0.048 0.048 0.088 0.065 0.093 0.019 0.01 0.01 0.007 0.014 0.008 0.005 0.007 0.003 0.005 0.005 0.003 0.001 0.004 0.002 0.001 0 0.003 0.001 0.001 0.001 0.003 0.001 0.001 0 0 0 0.001 0 0 0 0 0 0 0 0 0 0 0 0 0 0 0 0 0 0 0 0 0 0 0 0 0 0 0 0 0 0 0 0 0 0 0 0 0 0 0 0 0 0 0 0 0 0 0 0 0 0 0 0 0 0 0 0 0 0 0 0 0 0 0 0 0 0 0 0 0 0 0 0 0 0 0 0 0 0 0 0 0 0 0 0 0 0 0 0 0 0 0 0 0 0 0 0 0 0 0 0 0 0 0 0 0 0 0 0 0 0 0 0 0 0 0 0 0 0 0 0 0 0 0 0 0 0 0 0 0 0 0 0 0 0 0 0 0 0 0 0 0 0 0 0 0 0 0 0 0 0 0 0 0 0 0 0 0.001 0.003 0.003 0.001 0 0 0 0 0 0 0 0.001 0.001 0.002 0.002 0.001 0.007 0.005 0.001 0.001 0.002 0 0.002 0 0 0.001 0.001 0.001 0.001 0.003 0.003 0 0 0 0.001 0.001 0.001 0.001 0.001 0 0 0 0 0 0.005 0 0 0.007 0.015 0 0.002 0.002 0.001 0.001 0.003 0.001 0.002 0 0.002 0 0 0.001 0.001 0.001 0.001 0.002 0.001 0.001 0 0.001 0 0.001 0 0 0 0.001 0 0 0 0.001 0 0 0 0 0 0 0 0 0 0 0 0 0 0 0 0.001 0.001 0 0 0 0.001 0.002 0.002 0 0 0 0 0 0 0 0 0 0.001 0 0 0.002 0.003 0.001 0.002 0.004 0.001 0.001 0 0.001 0 0.001 0 0 0 0.001 0.001 0.002 0.001 0.001 0.001 0.002 0.001 0.002 0 0 0.001 0.001 0.001 0.001 0 0.001 0.001 0.001 0.002 0.001 0.001 0.004 0.002 0.002 0.001 0.004 0.003 0.004 0.006 0.006 0.006 0.004 0.008 0.013 0.009 0.005 0.006 0.023 0.016 0.001 0.012 0.029 0.011 0.007 0.016 0.013 0.006 0.008 0.006 0.009 0.008 0.005 0.001 0 0 0 0 0.001 0.001 0.001 0.001 0.001 0.001 0 0.002 0.003 0.003 0.003 0.003 0.004 0.004 0.001 0.003 0.002 0.003 0.007 0.01 0.006 0.004 0.002 0.01 0.007 0.009 0.008 0.001 0.001 0.003 0.003 0.001 0.001 0.002 0.002 0.001 0 0 0 0 0 0 0 0 0 0 0 0 0 0 0 0 0 0 0 0.001 0.001 
0.006 0.002 0.001 0.001 0.001 0.002 0.001 0.001 0 0 0 0 0 0.24 0.328 1 0.373 0.154 0.138 0.132 0.189 0.145 0.262 0.065 0.028 0.017 0.012 0.031 0.02 0.012 0.009 0.005 0.005 0.005 0.002 0.001 0.007 0.001 0 0 0.005 0.003 0.004 0.005 0.007 0.003 0.004 0.003 0.003 0 0.001 0.001 0.001 0.001 0 0 0 0 0 0 0 0 0 0 0 0 0 0 0 0 0 0 0 0 0 0 0 0 0 0 0 0 0 0.002 0.002 0 0 0 0 0 0 0 0 0 0 0 0 0 0.001 0 0 0 0 0 0 0 0 0 0 0 0.001 0.001 0.001 0.001 0.001 0 0.001 0 0 0 0 0 0 0 0 0 0 0 0 0 0 0 0 0 0 0 0 0 0.006 0.006 0.005 0.001 0 0.001 0.003 0.002 0.001 0.001 0.001 0 0.001 0.002 0.003 0.004 0.003 0.005 0.006 0 0.001 0.001 0.001 0 0 0 0 0 0 0.001 0.001 0.001 0.001 0 0 0 0.001 0.001 0 0 0.001 0 0 0 0 0 0 0 0 0 0.001 0.001 0.003 0.007 0.007 0.006 0.004 0.003 0.004 0.001 0.001 0.003 0.002 0.002 0.002 0.002 0.002 0.001 0.001 0.002 0.003 0.003 0.003 0.002 0.001 0 0 0 0.004 0.006 0.006 0.006 0.007 0.005 0.001 0.011 0.007 0.002 0.005 0.005 0.001 0.001 0.001 0.001 0 0.002 0.003 0.001 0.003 0.003 0.002 0.004 0.004 0.005 0.006 0.006 0.006 0.004 0.003 0.005 0.002 0.003 0.001 0.006 0.002 0 0.009 0.033 0.001 0.001 0.002 0 0 0.003 0.001 0.001 0.001 0.001 0.001 0.001 0.001 0.001 0.001 0.001 0.001 0.003 0.003 0.001 0.006 0.005 0.002 0.002 0.001 0.001 0.001 0 0 0 0 0 0 0 0 0 0 0 0 0 0 0 0 0 0 0.001 0.002 0.001 0 0 0 0 0 0 0 0 0 0 0.001 0 0 0 0 0.001 0 0.001 0.002 0.005 0.001 0.002 0.007 0.002 0.002 0.001 0.002 0.001 0.002 0.001 0 0 0 0 0.001 0 0 0 0 0 0.001 0.002 0.003 0.003 0.003 0.003 0.003 0.003 0.003 0.003 0.004 0.002 0.002 0.002 0.004 0.004 0.003 0.004 0.008 0.008 0.005 0.011 0.006 0.011 0.01 0.015 0.02 0.014 0.011 0.016 0.051 0.038 0.013 0.023 0.055 0.021 0.013 0.022 0.021 0.011 0.009 0.01 0.01 0.013 0.004 0.004 0.001 0.001 0.001 0.001 0 0 0 0 0.003 0.004 0.001 0.001 0.003 0.006 0.006 0.007 0.002 0.001 0.007 0.007 0.002 0.002 0.006 0.015 0.01 0.004 0.006 0.024 0.015 0.02 0.02 0.005 0 0.008 0.003 0.001 0 0 0 0 0 0.002 0 0 0 0 0 0 0 0 0 0 0 0 0 0 0 0 0 0.002 0.002 
0.009 0.001 0 0.001 0.001 0.001 0 0.001 0.001 0 0 0 0 0.467 0.214 0.318 1 0.367 0.165 0.156 0.369 0.223 0.157 0.035 0.011 0.014 0.012 0.017 0.007 0.004 0.005 0.003 0.011 0.002 0 0 0.004 0.002 0.001 0.001 0.002 0.004 0.007 0.003 0.008 0.001 0.002 0.008 0.008 0.003 0.001 0.001 0.001 0.001 0 0 0 0 0 0.001 0.001 0.001 0 0 0 0 0 0 0 0 0 0 0 0 0 0 0 0 0 0 0 0 0 0 0 0 0 0 0 0 0 0 0 0 0 0 0 0 0 0 0 0.001 0 0 0.001 0.002 0.002 0.002 0.002 0.002 0.001 0.002 0.001 0.001 0.001 0.001 0.001 0.001 0.001 0 0 0 0.001 0 0 0 0 0.001 0.001 0.001 0.001 0.001 0.001 0.001 0 0 0 0 0.009 0.009 0.009 0.008 0.005 0.006 0.007 0.005 0.004 0.002 0.004 0.002 0.004 0.002 0.003 0.003 0.003 0.008 0.009 0 0.001 0 0.003 0.001 0.002 0 0.001 0 0.001 0.002 0.002 0.002 0.002 0 0.001 0.001 0.002 0.002 0.001 0.001 0.002 0.001 0 0.001 0.001 0.001 0 0.001 0.001 0.001 0.001 0.001 0.002 0.008 0.009 0.009 0.006 0.005 0.005 0.001 0.001 0.001 0.002 0 0 0.002 0.003 0 0.003 0.003 0.013 0.008 0.006 0.001 0.001 0.001 0 0.002 0.008 0.009 0.01 0.012 0.011 0.006 0.003 0.017 0.014 0.002 0.006 0.009 0.001 0 0.001 0.001 0 0.003 0.004 0.003 0.011 0.012 0.009 0.009 0.01 0.01 0.011 0.01 0.01 0.005 0.005 0.009 0.009 0.005 0.005 0.008 0.006 0.002 0.015 0.049 0.001 0.003 0.005 0.003 0.002 0.006 0.002 0.003 0.002 0.003 0.002 0 0.003 0.003 0.003 0.002 0.003 0.004 0.006 0.006 0.011 0.008 0.004 0.006 0.002 0.001 0.001 0 0 0 0 0 0 0 0 0 0 0 0.001 0.001 0 0.001 0.001 0.001 0.001 0 0 0 0 0 0 0 0.001 0.001 0.001 0.001 0.001 0 0 0 0 0 0.001 0.001 0.001 0.002 0.001 0.006 0.002 0.005 0.008 0.002 0.002 0.001 0.002 0.001 0.001 0 0.001 0.001 0.001 0 0.001 0.002 0.001 0.001 0.002 0 0.001 0 0 0 0 0 0 0 0.001 0.002 0.003 0.005 0.004 0.002 0.008 0.007 0.004 0.005 0.009 0.007 0.005 0.012 0.008 0.021 0.013 0.015 0.035 0.025 0.016 0.02 0.06 0.042 0.02 0.034 0.079 0.03 0.016 0.03 0.032 0.011 0.012 0.011 0.011 0.012 0.005 0.003 0 0 0.003 0.003 0.001 0.001 0.001 0.001 0.003 0.004 0.001 0.002 0.003 0.008 0.006 0.006 0.004 0.005 0.005 0.006 0.003 0.005 0.013 0.027 0.015 0.01 0.007 0.027 0.02 0.026 0.028 0.011 0.002 0.02 0.012 0.005 0.002 0.003 0.001 0.001 0 0 0 0 0 0 0 0 0 0 0 0 0 0 0 0 0 0 0 0.004 0.003 
0.012 0 0 0 0 0 0 0 0 0 0 0 0 0.161 0.082 0.137 0.335 1 0.323 0.178 0.239 0.367 0.181 0.049 0.021 0.026 0.007 0.022 0.014 0.007 0.008 0.004 0.017 0.003 0.002 0 0.008 0.003 0.002 0 0.004 0.005 0.006 0.004 0.006 0.001 0.001 0.005 0.005 0.002 0.002 0.001 0.001 0.001 0 0 0 0 0 0 0 0 0 0 0 0 0 0 0 0 0 0 0 0 0 0 0 0 0 0 0 0 0 0 0 0 0 0 0 0 0 0 0 0 0 0 0 0 0 0 0 0 0 0 0 0 0 0 0 0 0 0 0 0 0 0 0 0 0 0 0 0 0 0 0 0 0 0 0 0 0 0 0 0 0 0 0 0 0.011 0.011 0.011 0.008 0.003 0.006 0.005 0.001 0 0 0 0 0.002 0.004 0.004 0.007 0.009 0.011 0.011 0 0.002 0.002 0.004 0 0 0 0.003 0 0 0 0 0 0 0 0 0 0 0 0 0 0 0 0 0 0 0 0 0 0 0.001 0.002 0.003 0.004 0.012 0.012 0.011 0.008 0.005 0.008 0.002 0.004 0.006 0.006 0.002 0.001 0.001 0.001 0.001 0.001 0.006 0.01 0.01 0.008 0.002 0.001 0 0 0.002 0.01 0.011 0.014 0.014 0.012 0.011 0.006 0.022 0.018 0.005 0.007 0.009 0.002 0.001 0.001 0.001 0.003 0.004 0.005 0.005 0.012 0.011 0.008 0.009 0.011 0.009 0.014 0.013 0.009 0.005 0.006 0.005 0.005 0.006 0.001 0.005 0.002 0 0.014 0.053 0.001 0.002 0.003 0.003 0.001 0.005 0 0.002 0.002 0.002 0 0 0.004 0.003 0.004 0.003 0.002 0.004 0.006 0.005 0.011 0.01 0.005 0.005 0.001 0.001 0.002 0 0 0 0.001 0 0 0 0 0 0 0 0 0 0 0 0 0 0 0 0 0 0 0 0 0 0 0 0.002 0.001 0 0.002 0 0 0.004 0.002 0.003 0.002 0.003 0.004 0.002 0.003 0.003 0.005 0.005 0.004 0.002 0.002 0.002 0.001 0.002 0.001 0.001 0.001 0.002 0.001 0.002 0.002 0.002 0.001 0 0 0.001 0.001 0.001 0.002 0.002 0.002 0.002 0.002 0.003 0.002 0.001 0.003 0 0.002 0.004 0.004 0.002 0.002 0.005 0.005 0.007 0.011 0.011 0.019 0.01 0.018 0.043 0.027 0.016 0.032 0.099 0.064 0.022 0.056 0.114 0.046 0.032 0.061 0.059 0.028 0.021 0.018 0.027 0.02 0.008 0.011 0 0.001 0.001 0 0 0 0 0 0.001 0.001 0.004 0 0.001 0.005 0.004 0.004 0.008 0.008 0.003 0.003 0.007 0.01 0.022 0.036 0.022 0.007 0.013 0.046 0.031 0.044 0.042 0.016 0.003 0.025 0.011 0.004 0.004 0.004 0.001 0 0 0.002 0 0 0 0 0 0 0 0 0 0 0 0 0 0 0 0 0 0.006 0.003 
0.01 0.001 0 0 0.001 0.001 0.001 0 0 0 0 0 0 0.086 0.059 0.137 0.168 0.324 1 0.362 0.231 0.218 0.305 0.063 0.025 0.016 0.014 0.03 0.013 0.008 0.007 0.005 0.012 0.006 0.002 0.002 0.007 0.003 0.001 0 0.005 0.006 0.005 0.002 0.003 0.001 0.001 0.005 0.005 0.001 0.001 0.001 0.001 0.001 0 0 0 0 0 0 0 0 0 0 0 0 0 0 0 0 0 0 0 0 0 0 0 0 0.001 0.001 0 0 0 0 0 0.001 0 0 0 0 0 0 0 0 0 0 0 0 0 0 0 0 0 0 0 0.001 0.001 0.001 0.001 0 0.001 0.001 0 0 0 0 0 0 0 0 0 0 0 0 0 0 0 0 0 0 0 0 0 0 0 0 0 0 0.011 0.01 0.009 0.005 0.004 0.002 0.002 0.001 0.001 0.001 0.002 0.001 0.001 0.003 0.005 0.006 0.007 0.011 0.011 0 0.001 0 0.003 0 0.001 0 0 0 0 0.002 0.002 0.002 0.002 0 0.001 0.002 0.002 0.001 0.001 0.002 0.001 0 0 0 0 0 0 0 0 0 0 0.001 0.004 0.009 0.011 0.01 0.006 0.002 0.003 0.002 0.004 0.003 0.003 0.003 0.001 0.003 0.003 0.001 0.002 0.003 0.009 0.007 0.006 0.003 0.001 0 0 0.001 0.011 0.01 0.012 0.012 0.009 0.003 0 0.019 0.015 0.006 0.006 0.008 0.004 0.001 0.002 0.002 0.002 0.006 0.006 0.008 0.008 0.009 0.007 0.006 0.006 0.008 0.012 0.011 0.008 0.005 0.003 0.004 0.004 0.003 0.001 0.027 0.002 0 0.043 0.12 0 0 0 0 0 0 0 0 0 0.001 0 0 0.002 0.001 0.002 0.002 0.001 0.003 0.004 0.002 0.007 0.009 0.004 0 0 0 0.001 0.001 0 0 0.001 0 0 0 0 0 0 0 0 0 0 0 0 0 0 0.001 0.001 0.001 0.001 0 0 0 0 0 0.001 0 0 0.001 0 0 0.002 0 0.001 0.001 0.002 0.003 0.003 0.002 0.002 0.003 0.003 0.002 0.001 0 0.001 0.001 0.001 0.001 0.001 0.001 0 0 0.002 0 0 0 0 0 0 0 0 0.001 0.001 0.001 0.001 0 0.001 0.001 0.002 0.001 0.002 0 0.002 0.002 0.002 0.001 0.004 0.002 0.004 0.007 0.007 0.011 0.007 0.008 0.022 0.016 0.009 0.02 0.059 0.045 0.014 0.03 0.067 0.036 0.02 0.032 0.042 0.015 0.013 0.01 0.015 0.015 0.007 0.007 0 0.001 0.003 0.002 0 0 0.002 0.002 0.002 0.002 0.002 0.002 0.001 0.003 0.002 0.002 0.006 0.008 0.002 0.003 0.007 0.005 0.008 0.018 0.014 0.009 0.005 0.027 0.017 0.024 0.024 0.008 0.004 0.01 0.007 0.004 0.004 0.006 0.002 0.001 0 0.001 0 0 0 0 0 0 0 0 0 0 0 0 0 0 0 0 0 0.006 0.002 
0.009 0.001 0 0.001 0.001 0.001 0.002 0.002 0.002 0.002 0 0.001 0.001 0.09 0.046 0.141 0.182 0.216 0.355 1 0.387 0.228 0.313 0.08 0.032 0.018 0.008 0.032 0.016 0.008 0.011 0.006 0.01 0.007 0.005 0.001 0.009 0.005 0.003 0.002 0.005 0.009 0.01 0.005 0.01 0.001 0.002 0.003 0.001 0.001 0 0 0 0 0 0 0 0 0 0 0 0 0 0 0 0 0 0 0 0 0 0 0 0 0 0 0 0 0 0 0 0 0 0 0 0 0 0 0 0 0 0 0 0 0 0 0 0 0 0 0 0 0 0 0 0.001 0.001 0.001 0 0 0 0 0 0 0 0 0 0 0 0 0 0 0 0 0 0 0 0 0 0 0 0 0 0 0 0 0 0 0.009 0.009 0.008 0.003 0 0.001 0.001 0.001 0.001 0.001 0.001 0.001 0.001 0.004 0.006 0.006 0.006 0.009 0.009 0 0.001 0 0.004 0 0.001 0 0.001 0 0 0.001 0 0.001 0.001 0 0.001 0 0.001 0.001 0 0 0.001 0 0 0 0 0 0 0 0 0 0 0 0.005 0.01 0.01 0.009 0.004 0.001 0 0 0 0 0 0 0 0 0 0 0 0.004 0.015 0.012 0.009 0.004 0.001 0 0 0.005 0.008 0.009 0.01 0.01 0.009 0.009 0.003 0.019 0.017 0.002 0.004 0.006 0.001 0.004 0 0.001 0.001 0.003 0.003 0.003 0.009 0.01 0.003 0.004 0.005 0.008 0.01 0.009 0.008 0.007 0.003 0.003 0.003 0.003 0.001 0.045 0.001 0 0.084 0.294 0 0 0.003 0.001 0.002 0.003 0.001 0.001 0.002 0.001 0.001 0.001 0.003 0.002 0.003 0.003 0.001 0.004 0.003 0.003 0.01 0.007 0.003 0.006 0.002 0.001 0.003 0.001 0.002 0.001 0.001 0 0 0 0 0 0 0.001 0.001 0.001 0.001 0.001 0.001 0.001 0 0 0 0 0 0 0 0.001 0.001 0.001 0 0.001 0.001 0 0.001 0 0.001 0 0.002 0.003 0.003 0.003 0.003 0.003 0.003 0.004 0.005 0.002 0.002 0 0.002 0.001 0.002 0.001 0 0.001 0.002 0.001 0.002 0.001 0.001 0.001 0.001 0 0.001 0 0 0.002 0.001 0.001 0.001 0.001 0.001 0.002 0.002 0.003 0.003 0.003 0.004 0.004 0.003 0.002 0.005 0.005 0.004 0.01 0.01 0.011 0.007 0.016 0.032 0.023 0.015 0.017 0.074 0.051 0.017 0.035 0.085 0.038 0.021 0.041 0.046 0.011 0.022 0.012 0.017 0.02 0.006 0.006 0 0 0 0 0 0 0 0 0.001 0.001 0.003 0 0.002 0.005 0.005 0.005 0.005 0.006 0.005 0.005 0.006 0.006 0.015 0.027 0.012 0.002 0.005 0.038 0.025 0.03 0.032 0.006 0.002 0.012 0.006 0.004 0.003 0.003 0.002 0 0 0 0 0 0 0 0 0 0 0 0 0 0 0 0 0 0 0 0 0.003 0 
0.011 0.001 0 0.003 0.003 0.001 0.001 0.002 0.002 0 0 0 0 0.171 0.07 0.14 0.367 0.228 0.173 0.294 1 0.371 0.168 0.041 0.016 0.021 0.012 0.026 0.013 0.008 0.009 0.006 0.016 0.007 0.006 0.002 0.008 0.005 0.002 0.001 0.006 0.01 0.012 0.009 0.012 0 0.004 0.004 0.005 0.001 0.002 0.001 0.001 0.001 0 0 0 0 0 0 0 0 0 0 0 0 0 0 0 0 0 0 0 0 0 0 0 0 0 0 0 0 0 0.001 0.001 0 0 0 0 0 0 0 0 0 0 0 0 0 0 0 0 0 0 0 0 0 0 0 0 0 0 0 0 0 0 0 0 0 0 0 0 0 0 0 0 0 0 0 0 0 0 0 0 0 0 0 0 0 0.011 0.011 0.011 0.006 0.004 0.004 0.003 0.003 0.002 0.003 0.003 0.001 0 0.003 0.007 0.008 0.005 0.008 0.011 0 0.001 0 0.003 0 0 0 0.001 0 0 0.001 0.001 0.001 0.001 0 0.001 0.001 0.001 0.001 0 0.001 0 0 0 0 0 0 0 0 0 0 0 0.001 0.003 0.011 0.011 0.009 0.007 0.001 0.003 0.002 0.004 0.003 0.002 0.003 0.003 0 0.001 0.001 0.001 0.006 0.009 0.009 0.005 0.002 0 0 0 0.005 0.011 0.01 0.011 0.011 0.008 0.006 0.001 0.023 0.016 0.002 0.008 0.008 0 0.005 0.001 0.002 0.002 0.002 0.004 0.001 0.008 0.009 0.008 0.007 0.006 0.01 0.011 0.011 0.012 0.008 0.009 0.005 0.006 0.009 0.004 0.019 0.005 0.002 0.036 0.094 0.001 0.001 0.004 0.001 0.001 0.006 0.002 0.001 0.002 0.005 0.002 0.001 0.004 0.003 0.004 0.003 0.004 0.008 0.008 0.007 0.012 0.011 0.008 0.006 0.001 0 0.001 0 0 0.001 0.001 0 0 0 0 0 0 0.001 0.001 0.001 0.001 0.001 0.001 0 0 0 0.003 0.003 0.003 0 0 0.003 0.003 0.003 0.001 0 0.002 0.002 0.001 0.001 0.001 0.001 0.002 0.001 0.003 0.002 0.001 0.006 0.004 0.004 0.007 0.003 0.003 0.001 0.003 0.003 0.003 0 0.002 0.002 0 0 0.003 0.002 0.001 0 0.002 0.001 0.003 0.003 0.003 0.003 0.002 0.003 0.003 0.001 0.001 0.003 0.005 0.004 0.004 0.004 0.006 0.005 0.004 0.004 0.007 0.006 0.007 0.013 0.017 0.022 0.008 0.021 0.047 0.034 0.018 0.03 0.098 0.067 0.016 0.054 0.117 0.052 0.029 0.042 0.045 0.016 0.012 0.009 0.015 0.016 0.006 0.003 0 0 0.001 0.001 0 0.001 0.001 0.001 0.003 0.005 0.006 0.002 0.002 0.006 0.006 0.006 0.014 0.013 0.007 0.006 0.013 0.014 0.021 0.034 0.028 0.013 0.015 0.049 0.029 0.04 0.041 0.016 0.002 0.022 0.012 0.005 0.005 0.006 0.004 0 0 0.003 0 0 0 0 0 0 0 0 0 0 0 0 0 0 0 0 0 0.002 0.002 
0.028 0 0 0.001 0.002 0 0 0.002 0.002 0 0 0 0 0.121 0.058 0.133 0.232 0.381 0.209 0.213 0.386 1 0.301 0.081 0.041 0.068 0.023 0.036 0.022 0.021 0.011 0.012 0.045 0.019 0.014 0.003 0.011 0.011 0.005 0.002 0.01 0.014 0.016 0.013 0.022 0.003 0.009 0.014 0.011 0.003 0.003 0.003 0.002 0.002 0.002 0.002 0.003 0.003 0 0 0 0 0.001 0.001 0 0 0 0 0 0 0.001 0 0.001 0 0 0 0.001 0.001 0.003 0.004 0 0 0.001 0.003 0.004 0.004 0.003 0.003 0 0 0 0 0 0 0.001 0.001 0 0 0 0 0 0 0 0 0 0 0 0 0 0 0 0 0 0 0.001 0.001 0.001 0.001 0.001 0.001 0.001 0.001 0.001 0.001 0.001 0 0 0.001 0.001 0 0.001 0.001 0.001 0.001 0.001 0 0 0 0.027 0.025 0.024 0.018 0.005 0.011 0.007 0.007 0.006 0.005 0.004 0.004 0.007 0.007 0.016 0.018 0.014 0.018 0.024 0 0.005 0.002 0.007 0 0 0.001 0.005 0 0 0.003 0.003 0.004 0.003 0.002 0.002 0.001 0.002 0.002 0.001 0.001 0.002 0 0 0.001 0.001 0.001 0 0 0 0.002 0.002 0.003 0.009 0.027 0.028 0.023 0.012 0.009 0.011 0.003 0.007 0.008 0.007 0.005 0.005 0.005 0.005 0.005 0.004 0.016 0.035 0.036 0.031 0.008 0.004 0.003 0 0.01 0.025 0.027 0.034 0.036 0.038 0.03 0.013 0.063 0.049 0.012 0.022 0.027 0.008 0.009 0 0.002 0.002 0.007 0.009 0.016 0.034 0.035 0.022 0.019 0.027 0.033 0.03 0.032 0.031 0.012 0.019 0.024 0.02 0.019 0.01 0.007 0.015 0.006 0.009 0.042 0.005 0.007 0.017 0.01 0.009 0.022 0.009 0.009 0.01 0.017 0.008 0.004 0.013 0.011 0.013 0.011 0.015 0.019 0.019 0.017 0.033 0.032 0.019 0.017 0.008 0.005 0.005 0.005 0.001 0.003 0.003 0.001 0.002 0.002 0.001 0 0.001 0.002 0.003 0.005 0.005 0.003 0.002 0.002 0.001 0 0.001 0.002 0 0 0 0.001 0.002 0 0.002 0.002 0.001 0 0.002 0.001 0.002 0 0.005 0.005 0.006 0.005 0.008 0.015 0.008 0.009 0.021 0.004 0.006 0.002 0.005 0.002 0.004 0.002 0.003 0.005 0.004 0.004 0.007 0.006 0.004 0.002 0.003 0.001 0.003 0.002 0.004 0.004 0.004 0.004 0.003 0.004 0.004 0.007 0.009 0.006 0.007 0.012 0.018 0.012 0.009 0.011 0.024 0.018 0.029 0.044 0.041 0.068 0.049 0.06 0.128 0.096 0.054 0.088 0.277 0.183 0.072 0.148 0.315 0.141 0.093 0.14 0.14 0.048 0.042 0.037 0.055 0.05 0.013 0.01 0 0.002 0.003 0.001 0.001 0.001 0.003 0.002 0.009 0.013 0.01 0.006 0.008 0.018 0.018 0.015 0.021 0.017 0.014 0.019 0.025 0.02 0.042 0.102 0.063 0.043 0.052 0.134 0.091 0.114 0.11 0.034 0.012 0.082 0.054 0.025 0.016 0.011 0.007 0.003 0.003 0.002 0.001 0.001 0.002 0.001 0 0.001 0.001 0.001 0.001 0.002 0.002 0.002 0.001 0.003 0 0 0 0.013 0.003 
0.018 0 0.001 0.001 0.001 0 0 0.001 0.001 0 0 0 0 0.113 0.101 0.306 0.2 0.235 0.373 0.363 0.246 0.366 1 0.235 0.1 0.053 0.032 0.118 0.068 0.042 0.04 0.021 0.018 0.016 0.008 0.002 0.034 0.012 0.008 0.002 0.016 0.014 0.016 0.017 0.025 0.003 0.008 0.011 0.008 0.004 0 0 0 0 0.001 0.001 0.002 0.001 0 0 0 0 0 0 0 0 0 0 0 0 0 0 0 0 0 0 0 0.001 0 0.001 0.001 0 0 0.002 0.003 0.002 0.001 0 0 0 0 0 0 0 0 0 0 0 0 0 0 0 0 0 0 0 0 0 0 0 0 0 0 0 0 0 0 0 0 0 0 0 0 0 0 0 0 0 0 0 0 0 0 0 0 0 0 0 0.018 0.018 0.017 0.014 0.003 0.008 0.007 0.006 0.004 0.001 0.003 0.001 0.006 0.003 0.007 0.01 0.006 0.013 0.017 0 0 0 0.005 0 0 0.003 0.003 0 0.001 0.001 0.001 0.001 0.001 0.001 0.001 0.001 0.001 0 0 0.001 0 0 0 0 0 0 0 0 0 0.002 0.002 0.003 0.006 0.018 0.018 0.016 0.01 0.008 0.006 0.002 0.005 0.004 0.005 0.004 0.004 0.003 0.002 0.003 0.002 0.007 0.015 0.016 0.013 0.006 0.001 0.001 0 0.006 0.018 0.018 0.023 0.021 0.019 0.015 0.006 0.026 0.019 0.006 0.008 0.008 0.003 0.005 0.001 0.003 0.002 0.005 0.004 0.007 0.012 0.014 0.009 0.011 0.011 0.017 0.023 0.022 0.018 0.01 0.014 0.007 0.008 0.015 0.004 0.017 0.006 0 0.032 0.095 0 0 0.001 0.001 0.001 0.003 0.002 0.001 0.002 0.004 0.002 0 0.006 0.005 0.006 0.006 0.004 0.013 0.014 0.014 0.018 0.017 0.007 0.005 0 0 0.001 0.001 0 0 0.001 0 0 0 0 0 0 0 0 0 0 0 0 0 0 0 0 0 0 0 0 0 0.001 0.001 0.001 0 0 0.001 0 0 0.001 0.001 0.001 0.001 0.001 0.001 0.001 0.002 0.001 0.002 0.006 0.001 0.002 0.001 0.001 0.002 0.002 0.002 0.002 0.002 0.001 0.001 0 0 0 0.001 0.001 0 0 0 0 0.001 0.001 0.001 0.001 0.002 0.002 0.001 0.001 0.002 0.002 0.002 0.002 0.003 0.002 0.004 0.007 0.005 0.006 0.018 0.016 0.023 0.014 0.023 0.048 0.038 0.027 0.038 0.105 0.082 0.028 0.059 0.125 0.047 0.035 0.056 0.059 0.022 0.02 0.02 0.024 0.014 0.006 0.004 0 0.001 0.001 0 0 0.003 0.003 0.003 0.003 0.003 0.005 0.003 0.004 0.006 0.005 0.006 0.011 0.009 0.005 0.006 0.008 0.008 0.013 0.033 0.022 0.013 0.018 0.049 0.039 0.042 0.042 0.016 0.005 0.029 0.015 0.008 0.002 0.003 0.002 0 0 0.002 0 0 0 0 0 0 0 0 0 0 0 0 0 0.001 0 0 0 0.006 0.002 
0.025 0 0 0 0 0 0 0 0 0 0 0 0 0.022 0.023 0.083 0.046 0.057 0.089 0.09 0.067 0.103 0.253 1 0.386 0.143 0.16 0.518 0.267 0.125 0.129 0.067 0.021 0.029 0.022 0.005 0.108 0.027 0.014 0.006 0.056 0.04 0.051 0.062 0.089 0.012 0.028 0.008 0.005 0.005 0 0 0 0 0 0 0 0 0 0 0 0 0 0 0 0 0 0 0 0 0 0 0.001 0.001 0.001 0.001 0 0 0 0.001 0.001 0 0 0 0 0 0.001 0.001 0.001 0.001 0 0 0 0 0 0 0 0 0 0 0 0 0 0 0 0 0 0 0 0 0 0 0 0 0 0 0 0 0 0 0 0 0 0 0 0 0 0 0 0 0 0 0 0 0 0 0 0 0.022 0.022 0.024 0.015 0.006 0.008 0.004 0.003 0.002 0.001 0.001 0.001 0.007 0.005 0.01 0.018 0.015 0.02 0.02 0 0.002 0.001 0.008 0 0 0.003 0.006 0 0 0 0 0 0 0 0 0 0 0 0 0 0 0 0 0 0 0 0 0 0 0 0 0.003 0.006 0.023 0.024 0.023 0.014 0.01 0.008 0.003 0.006 0.007 0.006 0.002 0.001 0.001 0.002 0.002 0 0.006 0.013 0.016 0.013 0.004 0.003 0.003 0 0.009 0.024 0.023 0.03 0.032 0.033 0.034 0.014 0.03 0.024 0.005 0.008 0.006 0.002 0.013 0.002 0.003 0.002 0.004 0.004 0.007 0.011 0.012 0.01 0.009 0.021 0.026 0.033 0.031 0.023 0.01 0.017 0.011 0.01 0.018 0.007 0.004 0.01 0.003 0.008 0.028 0.002 0.003 0.003 0.001 0 0.002 0.002 0.001 0 0.005 0.002 0.001 0.006 0.006 0.007 0.005 0.004 0.012 0.017 0.01 0.016 0.024 0.011 0.009 0.002 0.002 0 0.002 0 0 0 0 0 0 0 0 0 0 0 0 0 0 0 0 0 0 0 0 0 0 0 0 0 0 0 0 0 0 0 0 0 0 0 0 0 0 0 0 0 0 0.001 0 0 0 0 0 0 0 0 0 0 0 0 0 0 0 0 0 0 0 0 0 0 0 0 0 0 0 0.002 0 0 0.002 0.002 0 0 0.001 0.004 0.002 0.005 0.01 0.01 0.012 0.013 0.016 0.034 0.024 0.026 0.019 0.07 0.095 0.013 0.032 0.066 0.05 0.019 0.034 0.042 0.016 0.015 0.013 0.018 0.012 0.003 0.008 0.002 0.002 0.002 0.001 0 0 0 0 0.001 0.001 0.002 0 0.001 0.001 0.002 0.002 0.005 0.006 0.002 0.002 0.005 0.005 0.01 0.023 0.01 0.009 0.006 0.025 0.024 0.03 0.031 0.011 0.003 0.018 0.011 0.005 0.003 0.003 0.001 0.001 0.001 0.001 0.001 0.001 0.001 0.001 0 0 0 0 0 0 0 0 0 0 0 0 0 0.007 0.001 
0.035 0 0.001 0.002 0.002 0.002 0.002 0.003 0.002 0.001 0 0 0 0.013 0.006 0.026 0.02 0.021 0.025 0.028 0.026 0.044 0.057 0.267 1 0.31 0.116 0.192 0.337 0.12 0.068 0.039 0.037 0.034 0.015 0.006 0.059 0.02 0.013 0.002 0.039 0.043 0.053 0.069 0.109 0.017 0.036 0.019 0.016 0.006 0.003 0.003 0.001 0.003 0.002 0.002 0.004 0.002 0 0.001 0.001 0 0 0 0 0.001 0 0 0 0 0 0 0.001 0.001 0.001 0 0.001 0.001 0.004 0.004 0.001 0 0.003 0.007 0.006 0.004 0.003 0.002 0.002 0.001 0 0 0 0 0 0 0 0 0 0 0 0 0 0 0.001 0.001 0.001 0.001 0.001 0 0 0.001 0 0 0.001 0.001 0 0 0.001 0.001 0 0 0 0 0 0 0 0 0 0 0 0 0 0 0.001 0 0.001 0 0.035 0.033 0.032 0.025 0.01 0.017 0.015 0.01 0.008 0.005 0.004 0.003 0.009 0.009 0.016 0.022 0.016 0.027 0.033 0 0.006 0.004 0.01 0.001 0.001 0.002 0.003 0 0.001 0.002 0.001 0.002 0.002 0.001 0.002 0.001 0.002 0.001 0 0 0.002 0 0 0 0 0 0 0 0 0.003 0.003 0.005 0.01 0.036 0.036 0.033 0.021 0.016 0.015 0.01 0.016 0.012 0.013 0.01 0.009 0.007 0.007 0.005 0.003 0.011 0.021 0.026 0.019 0.005 0.003 0.001 0 0.006 0.025 0.032 0.04 0.042 0.043 0.041 0.014 0.043 0.036 0.011 0.021 0.02 0.007 0.013 0.002 0.003 0.005 0.011 0.012 0.011 0.019 0.023 0.019 0.021 0.025 0.037 0.04 0.04 0.036 0.023 0.014 0.011 0.011 0.014 0.004 0 0.009 0.005 0 0.005 0.005 0.007 0.008 0.004 0.006 0.012 0.008 0.006 0.009 0.01 0.004 0.001 0.006 0.004 0.006 0.005 0.01 0.011 0.017 0.009 0.026 0.029 0.011 0.013 0.005 0.002 0.001 0.002 0.001 0 0 0.001 0 0 0.001 0.001 0 0 0 0 0 0 0 0 0 0.001 0.002 0.002 0.002 0 0 0 0.001 0 0.003 0.001 0 0 0.001 0.002 0.002 0 0.001 0.001 0.002 0.004 0.001 0.006 0.004 0.005 0.011 0.006 0.006 0.002 0.004 0.006 0.006 0.004 0.002 0.005 0.003 0.003 0.003 0.003 0.003 0.003 0.001 0.001 0.002 0.002 0.004 0.006 0.006 0.005 0.006 0.004 0.008 0.007 0.007 0.006 0.007 0.002 0.009 0.008 0.006 0.005 0.012 0.011 0.019 0.025 0.018 0.028 0.027 0.034 0.049 0.034 0.037 0.029 0.105 0.182 0.031 0.041 0.09 0.079 0.041 0.042 0.053 0.019 0.017 0.015 0.019 0.018 0.006 0.004 0 0.002 0.006 0.006 0 0 0 0 0.002 0.004 0.004 0 0.005 0.008 0.007 0.007 0.007 0.008 0.008 0.009 0.011 0.005 0.012 0.037 0.019 0.01 0.012 0.039 0.026 0.028 0.031 0.013 0.004 0.013 0.005 0.002 0.002 0.001 0.001 0.001 0.002 0.007 0.001 0 0.002 0.002 0.001 0.002 0.002 0 0.001 0 0 0 0 0.002 0 0 0 0.014 0.006 
0.035 0.002 0.001 0.004 0.004 0.003 0.002 0.004 0.005 0.001 0 0.004 0.002 0.007 0.007 0.014 0.019 0.026 0.012 0.021 0.035 0.083 0.039 0.1 0.314 1 0.304 0.135 0.12 0.044 0.035 0.024 0.053 0.03 0.012 0.005 0.028 0.015 0.008 0.002 0.019 0.025 0.032 0.039 0.057 0.008 0.02 0.013 0.01 0.005 0.003 0.002 0.001 0.002 0 0 0.003 0.001 0 0.001 0.001 0.001 0 0 0 0 0 0 0 0 0 0 0.001 0.001 0.001 0 0.001 0.001 0 0.004 0.001 0 0.002 0.004 0.003 0.004 0.003 0.004 0.003 0.002 0 0 0 0 0 0 0 0 0 0 0 0 0 0 0 0 0 0 0 0 0 0 0 0 0 0 0 0 0 0 0 0 0 0 0 0 0 0 0 0 0 0.001 0.001 0.001 0 0 0.001 0 0.035 0.035 0.033 0.021 0.012 0.013 0.007 0.006 0.002 0.001 0.001 0.001 0.008 0.006 0.015 0.018 0.012 0.028 0.034 0 0.003 0.001 0.009 0 0 0 0.003 0 0 0.001 0 0.001 0.001 0 0 0 0.001 0.001 0.001 0 0.001 0 0 0 0 0 0 0 0 0 0.001 0.002 0.014 0.036 0.037 0.034 0.021 0.015 0.017 0.006 0.011 0.01 0.014 0.007 0.006 0.005 0.003 0.003 0.002 0.006 0.027 0.023 0.019 0.005 0.002 0.001 0 0.012 0.03 0.035 0.039 0.041 0.039 0.031 0.012 0.072 0.049 0.015 0.022 0.024 0.007 0.01 0.004 0.005 0.003 0.01 0.01 0.016 0.024 0.024 0.011 0.014 0.025 0.035 0.04 0.039 0.03 0.014 0.015 0.017 0.016 0.015 0.005 0.002 0.01 0.003 0.002 0.008 0 0.003 0.007 0.004 0.002 0.012 0.005 0.004 0.005 0.007 0.004 0.002 0.013 0.009 0.013 0.011 0.006 0.016 0.02 0.012 0.038 0.029 0.016 0.018 0.008 0.003 0.005 0.001 0 0.001 0.003 0 0 0.001 0 0 0 0.001 0.001 0.002 0.001 0.001 0.001 0 0 0.001 0.001 0.002 0.002 0 0 0.002 0.003 0.002 0.001 0 0.001 0.002 0.001 0 0.001 0 0.005 0.005 0.005 0.006 0.007 0.015 0.006 0.009 0.023 0.011 0.009 0.004 0.008 0.008 0.008 0.003 0.003 0.003 0.002 0.003 0.005 0.004 0.003 0.003 0.002 0.002 0.003 0.004 0.004 0.009 0.006 0.007 0.007 0.002 0.008 0.007 0.009 0.011 0.008 0.011 0.015 0.016 0.01 0.009 0.023 0.022 0.021 0.035 0.047 0.069 0.04 0.056 0.131 0.099 0.059 0.088 0.277 0.515 0.05 0.078 0.207 0.16 0.07 0.098 0.131 0.056 0.039 0.031 0.042 0.036 0.012 0.009 0 0.001 0.002 0 0.001 0.002 0.003 0.006 0.008 0.014 0.013 0.006 0.01 0.021 0.019 0.018 0.022 0.022 0.017 0.021 0.024 0.021 0.043 0.082 0.055 0.023 0.025 0.103 0.065 0.084 0.079 0.027 0.009 0.042 0.027 0.012 0.006 0.006 0.007 0.002 0.002 0.007 0.001 0 0.003 0.002 0.001 0.002 0.003 0 0 0 0 0 0 0.001 0 0 0 0.016 0.004 
0.024 0 0 0.001 0.003 0.001 0.002 0.002 0.002 0.001 0 0.001 0.001 0.003 0.003 0.012 0.01 0.017 0.013 0.012 0.011 0.035 0.041 0.15 0.155 0.309 1 0.304 0.143 0.067 0.094 0.05 0.019 0.022 0.02 0.007 0.076 0.019 0.008 0.002 0.038 0.023 0.029 0.039 0.059 0.011 0.019 0.01 0.007 0.003 0.003 0 0 0.001 0.001 0.002 0.003 0.002 0 0 0 0 0 0 0 0 0 0 0 0 0 0 0 0 0 0 0 0 0.001 0.001 0 0 0 0.003 0.002 0.003 0 0 0 0 0 0 0 0 0 0 0 0 0 0 0 0 0 0 0.001 0.001 0.001 0.001 0.001 0 0 0 0 0 0 0 0 0 0 0 0 0 0 0 0 0 0 0 0 0 0 0 0 0 0 0 0 0 0.024 0.024 0.023 0.017 0.011 0.008 0.003 0.002 0.003 0.002 0.002 0.002 0.003 0.005 0.007 0.012 0.013 0.02 0.022 0 0.002 0.001 0.01 0.001 0.001 0.003 0.003 0 0 0.001 0.001 0.001 0.001 0 0 0 0.001 0.001 0 0 0.001 0 0 0 0 0 0 0.001 0 0.001 0.001 0.001 0.008 0.022 0.023 0.021 0.011 0.01 0.014 0.012 0.013 0.015 0.013 0.006 0.007 0.006 0.006 0.005 0.004 0.006 0.016 0.018 0.014 0.004 0.001 0.001 0 0.006 0.018 0.022 0.026 0.026 0.029 0.024 0.009 0.035 0.031 0.007 0.014 0.018 0.002 0.009 0.002 0.004 0.002 0.008 0.006 0.006 0.014 0.017 0.012 0.012 0.021 0.023 0.027 0.026 0.018 0.005 0.01 0.012 0.012 0.01 0.006 0 0.008 0.004 0.001 0.002 0.003 0.002 0.007 0.003 0.002 0.012 0.002 0.002 0.005 0.011 0.003 0 0.011 0.009 0.011 0.01 0.01 0.012 0.011 0.008 0.017 0.019 0.014 0.012 0.002 0.001 0.001 0.004 0 0.001 0.002 0 0.001 0.001 0 0 0 0 0 0.001 0 0 0 0 0 0 0 0 0 0 0 0.001 0.002 0.001 0.001 0 0.001 0.001 0 0 0.002 0 0.002 0.002 0.003 0.003 0.003 0.005 0.003 0.003 0.006 0.002 0 0 0 0 0 0 0 0.001 0 0 0.002 0.002 0.001 0 0.002 0 0.001 0 0 0 0 0 0 0 0 0 0 0.001 0.003 0.002 0.003 0.003 0.003 0.002 0.008 0.006 0.01 0.015 0.018 0.026 0.019 0.024 0.045 0.035 0.024 0.028 0.087 0.157 0.019 0.03 0.073 0.066 0.027 0.032 0.046 0.026 0.014 0.014 0.019 0.015 0.002 0.006 0 0 0.004 0.003 0 0.001 0.001 0.001 0.002 0.003 0.003 0.001 0.002 0.006 0.005 0.004 0.008 0.006 0.005 0.006 0.008 0.005 0.009 0.026 0.017 0.007 0.011 0.031 0.021 0.024 0.024 0.007 0.003 0.014 0.007 0.004 0.001 0.001 0 0 0 0.006 0 0 0 0 0 0 0 0 0 0 0 0 0 0.002 0 0 0 0.008 0.004 
0.034 0.001 0.001 0 0.001 0.001 0.001 0.001 0 0 0 0 0 0.014 0.01 0.039 0.028 0.033 0.043 0.051 0.045 0.062 0.116 0.425 0.226 0.134 0.287 1 0.363 0.186 0.263 0.141 0.022 0.054 0.046 0.014 0.22 0.056 0.025 0.003 0.1 0.047 0.052 0.067 0.109 0.022 0.039 0.015 0.012 0.009 0.004 0.004 0.003 0.004 0.002 0.002 0.004 0.002 0 0 0 0 0 0 0 0 0 0 0.001 0.001 0.001 0 0.001 0.001 0.001 0 0 0.001 0.001 0.003 0 0 0.002 0.007 0.006 0.004 0.001 0.001 0 0.001 0.001 0.001 0.001 0.001 0.001 0.001 0 0.001 0.001 0.001 0.001 0.001 0.001 0.001 0.001 0 0 0 0.001 0.001 0.001 0.001 0 0 0.001 0.001 0.001 0 0.001 0.001 0.001 0 0 0.001 0.001 0 0 0 0 0 0 0 0 0 0.001 0 0 0 0.036 0.034 0.034 0.026 0.013 0.013 0.011 0.006 0.004 0.004 0.001 0.001 0.013 0.011 0.02 0.025 0.024 0.031 0.034 0 0.006 0.001 0.017 0 0.001 0.003 0.008 0 0.002 0.003 0.003 0.003 0.003 0 0 0 0.001 0.001 0.001 0.001 0.001 0 0 0 0 0 0.001 0.001 0 0.001 0.001 0.004 0.007 0.034 0.036 0.03 0.02 0.012 0.017 0.009 0.014 0.012 0.013 0.007 0.007 0.004 0.005 0.004 0.004 0.007 0.014 0.019 0.014 0.003 0.001 0.001 0 0.01 0.028 0.029 0.038 0.039 0.039 0.037 0.009 0.019 0.01 0.002 0.003 0.006 0.001 0.027 0.002 0.002 0 0.001 0 0.002 0.011 0.011 0.012 0.016 0.022 0.032 0.038 0.038 0.02 0.016 0.015 0.01 0.009 0.016 0.004 0.001 0.009 0.001 0.003 0.011 0 0 0.004 0.003 0.003 0.005 0.002 0.002 0.002 0.005 0.001 0 0.007 0.006 0.008 0.007 0.005 0.017 0.018 0.014 0.021 0.029 0.013 0.006 0.002 0.002 0 0.002 0 0 0 0 0 0 0 0 0 0 0 0 0 0 0 0 0 0 0 0 0 0 0 0 0 0 0 0 0 0 0 0 0 0 0 0 0.001 0 0.002 0.004 0.001 0 0.003 0.002 0.001 0 0 0 0.001 0 0.001 0.001 0 0.001 0.001 0.001 0 0 0 0 0 0 0 0.001 0.001 0.001 0 0 0.001 0.001 0 0.001 0.003 0.001 0.002 0.003 0.003 0.003 0.006 0.003 0.005 0.012 0.008 0.024 0.017 0.018 0.035 0.029 0.027 0.022 0.054 0.081 0.016 0.026 0.049 0.035 0.014 0.02 0.026 0.011 0.007 0.004 0.007 0.006 0.003 0.002 0.001 0.002 0.004 0.001 0 0.001 0.001 0.001 0 0.001 0.001 0.001 0.002 0.004 0.004 0.004 0.006 0.007 0.004 0.004 0.007 0.005 0.012 0.021 0.014 0.006 0.004 0.025 0.014 0.02 0.02 0.006 0.001 0.011 0.007 0.003 0.002 0.002 0.001 0.001 0.001 0.005 0.001 0.001 0.001 0.001 0.001 0.001 0.001 0 0.001 0.001 0 0 0 0.002 0 0 0 0.002 0.007 
0.074 0 0.001 0.001 0.002 0 0 0 0.001 0 0 0 0 0.003 0.005 0.011 0.006 0.01 0.011 0.011 0.01 0.028 0.036 0.193 0.304 0.105 0.109 0.342 1 0.336 0.158 0.089 0.04 0.102 0.047 0.014 0.127 0.048 0.022 0.006 0.095 0.109 0.148 0.202 0.328 0.059 0.118 0.022 0.014 0.004 0.005 0.002 0.003 0.004 0.001 0.001 0.006 0.002 0 0 0 0 0 0 0.001 0.001 0.001 0.001 0 0.002 0.002 0.001 0.002 0.002 0.001 0 0.001 0.001 0.002 0.005 0 0 0.003 0.006 0.009 0.008 0.002 0.002 0.001 0.001 0.001 0.001 0.001 0.002 0.002 0.001 0.001 0.002 0.001 0 0 0 0 0 0 0 0 0 0 0 0 0 0.001 0.001 0.001 0.001 0.001 0.001 0.001 0 0 0.001 0 0 0 0 0 0 0 0 0 0 0 0 0.001 0 0 0 0.073 0.068 0.069 0.045 0.016 0.024 0.016 0.011 0.007 0.003 0.006 0.004 0.019 0.01 0.033 0.043 0.045 0.065 0.069 0 0.01 0.007 0.031 0 0 0.009 0.014 0 0 0.001 0 0 0 0 0 0 0 0 0 0 0 0 0 0 0 0 0 0.001 0 0.002 0.002 0.008 0.024 0.068 0.071 0.069 0.045 0.029 0.031 0.014 0.024 0.024 0.02 0.014 0.013 0.009 0.007 0.004 0.007 0.023 0.036 0.045 0.033 0.008 0.005 0.004 0 0.018 0.065 0.069 0.088 0.091 0.095 0.091 0.024 0.051 0.035 0.01 0.016 0.023 0.009 0.035 0.002 0.003 0.003 0.009 0.008 0.011 0.027 0.03 0.024 0.034 0.062 0.075 0.09 0.081 0.053 0.028 0.027 0.026 0.025 0.028 0.011 0 0.021 0.012 0 0.003 0.004 0.007 0.01 0.004 0.006 0.014 0.007 0.005 0.007 0.014 0.007 0.003 0.017 0.011 0.019 0.016 0.012 0.03 0.036 0.023 0.041 0.063 0.027 0.017 0.003 0 0 0.003 0 0 0 0 0 0 0.001 0 0 0.001 0.002 0.002 0.001 0 0 0 0 0 0 0 0 0 0 0 0 0 0 0.001 0 0 0.002 0.001 0.001 0 0.001 0 0 0.002 0 0.002 0 0.003 0.005 0.001 0.001 0 0.001 0.001 0.001 0.001 0 0 0 0 0 0 0 0 0 0 0 0 0 0.001 0.001 0.001 0.001 0.001 0.001 0.001 0.002 0.003 0.002 0.002 0.003 0.004 0.003 0.002 0.005 0.006 0.015 0.013 0.013 0.017 0.023 0.016 0.035 0.03 0.054 0.017 0.054 0.074 0.013 0.029 0.046 0.05 0.027 0.03 0.038 0.019 0.018 0.009 0.015 0.012 0.002 0.006 0 0.001 0.004 0.002 0 0 0.001 0.001 0 0 0.002 0.001 0 0.003 0.004 0.006 0.008 0.006 0.006 0.006 0.008 0.009 0.011 0.02 0.012 0.006 0.007 0.023 0.02 0.023 0.023 0.006 0.002 0.015 0.008 0.006 0.006 0.007 0.004 0.002 0.002 0.015 0.001 0 0.002 0.001 0.001 0.001 0.002 0.001 0.001 0.001 0.001 0.001 0.001 0.002 0 0 0.001 0.012 0.012 
0.018 0 0 0 0 0 0 0.001 0 0 0 0 0 0.004 0.005 0.005 0.006 0.008 0.008 0.007 0.007 0.013 0.021 0.082 0.114 0.042 0.059 0.178 0.325 1 0.268 0.163 0.073 0.24 0.125 0.035 0.213 0.126 0.059 0.008 0.102 0.063 0.06 0.064 0.1 0.014 0.035 0.012 0.011 0.002 0.002 0.001 0 0 0.001 0.002 0.003 0.002 0 0 0.002 0 0 0 0 0 0 0 0 0 0 0 0 0 0 0 0.002 0.002 0 0.002 0.001 0 0 0.003 0.003 0.003 0.002 0.002 0.002 0.001 0 0 0.001 0 0 0 0 0 0 0 0 0 0 0 0 0 0 0 0 0 0 0 0 0 0 0 0 0 0 0 0 0 0 0 0 0 0 0 0 0 0 0 0 0.001 0.001 0 0.001 0 0.019 0.019 0.018 0.008 0.005 0.005 0.006 0.005 0.002 0.003 0.002 0.002 0.003 0.004 0.012 0.016 0.011 0.016 0.016 0 0.003 0.003 0.008 0 0 0.002 0.003 0 0.001 0.001 0.001 0.002 0.002 0 0 0 0 0 0 0 0 0 0 0 0 0 0 0 0 0 0 0.002 0.006 0.018 0.019 0.019 0.011 0.006 0.008 0.004 0.003 0.004 0.004 0.002 0.005 0.003 0.003 0.003 0.003 0.006 0.013 0.011 0.01 0.002 0 0 0 0.006 0.014 0.016 0.026 0.027 0.027 0.024 0.007 0.011 0.007 0.005 0.006 0.003 0.003 0.109 0 0 0.001 0.006 0.005 0.006 0.012 0.012 0.012 0.015 0.023 0.025 0.029 0.022 0.016 0.011 0.01 0.007 0.005 0.011 0.001 0 0.004 0.002 0 0.002 0.001 0.002 0.005 0 0.001 0.005 0.003 0.002 0.001 0.003 0.002 0.001 0.008 0.006 0.006 0.006 0.001 0.009 0.01 0.008 0.014 0.016 0.008 0.008 0.003 0.002 0 0.002 0 0 0 0.002 0 0 0.001 0.001 0 0 0.001 0.001 0 0.001 0 0 0 0 0 0 0 0 0 0 0.002 0.001 0.001 0.001 0 0 0.001 0.002 0 0 0.001 0 0.001 0.001 0.002 0.003 0.003 0.001 0.003 0.002 0.001 0 0 0 0 0.002 0 0 0 0.002 0.003 0.002 0.001 0.001 0.002 0 0.001 0.001 0.002 0.001 0.001 0 0 0.002 0.002 0.001 0.002 0.002 0.001 0 0.003 0.002 0.002 0.002 0.003 0.003 0.004 0.004 0.003 0.004 0.007 0.007 0.01 0.01 0.017 0.006 0.017 0.033 0.011 0.014 0.018 0.024 0.012 0.014 0.016 0.009 0.009 0.003 0.005 0.002 0.001 0.002 0 0.001 0.001 0.001 0 0 0 0 0.001 0.003 0.002 0 0 0.003 0.003 0.003 0.002 0.002 0.003 0.003 0.002 0 0.003 0.008 0.005 0.003 0.004 0.009 0.009 0.01 0.01 0.001 0.001 0.008 0.006 0.002 0.001 0.001 0.001 0.001 0.001 0.002 0 0 0.001 0 0.002 0.002 0.002 0 0.002 0.002 0.001 0.001 0.001 0.002 0 0 0 0.006 0.003 
0.039 0 0 0 0.001 0 0 0 0 0 0 0 0 0.005 0.004 0.012 0.006 0.006 0.01 0.012 0.008 0.018 0.03 0.143 0.076 0.041 0.077 0.311 0.184 0.328 1 0.543 0.051 0.146 0.122 0.032 0.825 0.171 0.081 0.027 0.385 0.151 0.108 0.046 0.078 0.012 0.022 0.012 0.007 0.007 0.005 0.004 0.002 0.003 0.003 0.004 0.006 0.004 0 0 0 0 0 0 0 0 0 0 0 0 0 0 0 0 0 0 0 0 0.005 0.006 0 0 0 0.007 0.006 0.006 0.002 0.001 0.001 0.001 0 0 0 0 0 0 0 0 0 0 0 0 0 0 0 0.001 0.001 0.001 0.001 0.001 0 0.001 0 0 0.001 0 0 0.001 0.001 0.001 0 0.001 0.001 0.001 0 0 0 0.001 0.001 0.001 0.001 0 0 0 0 0 0 0 0.038 0.036 0.037 0.023 0.011 0.011 0.004 0.002 0.002 0.002 0.002 0.001 0.007 0.008 0.019 0.024 0.024 0.032 0.037 0 0.005 0.003 0.016 0.001 0.001 0.002 0.011 0 0.002 0.002 0.001 0.002 0.001 0 0 0 0 0.001 0 0 0.001 0 0 0.001 0.001 0.001 0 0 0 0.001 0.002 0.002 0.007 0.039 0.038 0.037 0.023 0.018 0.019 0.008 0.017 0.013 0.012 0.008 0.008 0.006 0.006 0.005 0.002 0.011 0.011 0.012 0.009 0.001 0 0 0 0.01 0.025 0.031 0.043 0.045 0.037 0.037 0.014 0.025 0.018 0.003 0.009 0.007 0.003 0.063 0.001 0.002 0.001 0.003 0.002 0.004 0.009 0.009 0.007 0.015 0.028 0.038 0.047 0.041 0.033 0.015 0.021 0.014 0.012 0.022 0.007 0 0.01 0.002 0 0.003 0.001 0.002 0.007 0.005 0.002 0.009 0.006 0.004 0.006 0.01 0.005 0.001 0.014 0.013 0.016 0.008 0.009 0.022 0.023 0.02 0.026 0.031 0.022 0.011 0.002 0.001 0 0.001 0 0 0 0 0 0 0.001 0 0 0 0.003 0.003 0.001 0.002 0.003 0.003 0.003 0 0 0.002 0.002 0 0 0.001 0.001 0 0.001 0.001 0 0 0.001 0 0 0 0 0 0.001 0.001 0.001 0.003 0.003 0.002 0.004 0.004 0.003 0.001 0.002 0.002 0.003 0.001 0.001 0.003 0.002 0.001 0.001 0.002 0.003 0.001 0.001 0.001 0.001 0.001 0.001 0.002 0.002 0.001 0.002 0.003 0.003 0.002 0.002 0.002 0.001 0.001 0.002 0.003 0.003 0.001 0.004 0.004 0.008 0.007 0.004 0.01 0.015 0.017 0.027 0.03 0.035 0.007 0.031 0.034 0.009 0.015 0.028 0.032 0.018 0.02 0.022 0.009 0.01 0.009 0.01 0.006 0.003 0.001 0 0.003 0.004 0.003 0 0 0 0.001 0.001 0.002 0.001 0.001 0.001 0.004 0.004 0.003 0 0.002 0.004 0.003 0 0.003 0.006 0.015 0.005 0.003 0.008 0.019 0.015 0.016 0.013 0.008 0.001 0.006 0.003 0.001 0 0.002 0.002 0.001 0.001 0.007 0 0 0.001 0.001 0 0 0 0 0.001 0.001 0.001 0.001 0.001 0.004 0 0 0 0.003 0.008 
0.012 0 0 0 0 0 0 0 0 0 0 0 0 0 0.001 0.005 0.001 0 0.003 0.003 0.002 0.007 0.009 0.035 0.029 0.015 0.03 0.089 0.065 0.106 0.253 1 0.037 0.11 0.156 0.04 0.201 0.283 0.141 0.031 0.085 0.032 0.025 0.017 0.028 0.005 0.011 0.005 0.004 0.004 0.002 0.001 0.001 0.001 0 0 0.001 0.001 0 0 0 0 0 0 0 0 0 0 0 0 0 0 0 0 0 0 0 0 0 0.001 0 0 0 0.001 0.001 0.001 0 0 0 0 0 0 0 0 0 0 0 0 0 0 0 0 0 0 0 0 0 0 0 0 0 0 0 0 0 0 0 0 0 0 0 0 0 0 0 0 0 0 0 0 0 0 0 0 0 0 0 0 0.012 0.012 0.012 0.009 0.006 0.005 0.005 0.004 0.004 0.002 0.003 0.001 0.003 0.003 0.008 0.008 0.009 0.011 0.012 0 0.001 0.001 0.004 0 0 0.001 0.005 0 0 0 0 0 0 0 0 0 0 0 0 0 0 0 0 0 0 0 0 0 0 0.001 0.001 0.002 0.003 0.011 0.011 0.01 0.004 0.002 0.007 0.003 0.002 0.006 0.006 0.003 0.003 0.003 0.003 0.001 0.001 0.003 0.004 0.008 0.004 0 0 0 0 0.004 0.01 0.012 0.015 0.013 0.012 0.01 0.003 0.006 0.005 0.001 0.002 0.001 0.002 0.068 0.002 0.002 0 0.001 0.001 0.001 0.002 0.002 0.003 0.006 0.013 0.012 0.015 0.014 0.009 0.004 0.005 0.002 0.004 0.006 0.002 0 0.004 0.001 0 0 0 0 0 0 0 0.001 0.001 0.001 0.001 0.003 0.001 0 0.004 0.001 0.003 0.002 0.002 0.006 0.01 0.009 0.007 0.012 0.007 0.002 0.002 0 0 0 0 0 0 0 0 0 0 0 0 0 0 0 0 0 0 0 0 0.001 0.001 0.001 0.001 0 0 0 0.001 0.001 0.001 0 0 0 0 0 0.002 0.001 0.001 0 0.001 0.002 0.001 0.002 0.001 0.002 0.003 0.001 0.001 0 0.001 0.001 0.001 0 0.001 0.001 0.001 0 0.001 0.001 0.001 0.001 0.001 0.001 0.001 0.001 0.001 0.001 0.001 0.001 0.001 0.001 0.001 0.001 0.001 0 0 0.001 0.002 0 0 0.002 0.003 0.002 0.003 0.004 0.003 0.005 0.004 0.003 0.005 0.007 0.011 0.005 0.01 0.011 0.003 0.006 0.009 0.01 0.003 0.003 0.006 0.003 0 0.001 0.001 0.002 0 0 0 0.002 0.003 0.003 0 0 0 0 0.001 0.001 0.001 0 0 0.003 0.003 0.003 0.003 0.002 0.003 0.003 0.001 0.001 0.002 0.002 0.003 0.002 0 0.004 0.004 0.004 0.003 0.001 0.001 0.003 0.001 0 0 0 0 0 0 0.003 0 0 0 0 0 0 0 0 0 0.001 0 0 0 0 0 0 0 0.002 0.003 
0.027 0.002 0 0.002 0.004 0.002 0.002 0.003 0.003 0.001 0 0.001 0.001 0.006 0.004 0.005 0.01 0.018 0.008 0.009 0.015 0.042 0.013 0.022 0.031 0.052 0.014 0.018 0.042 0.064 0.026 0.066 1 0.223 0.105 0.03 0.021 0.1 0.036 0.012 0.014 0.017 0.019 0.012 0.018 0.005 0.008 0.007 0.007 0.004 0 0 0 0 0 0 0.002 0.001 0 0 0 0 0 0 0 0 0 0 0 0 0 0 0 0 0 0 0 0 0.001 0.001 0 0 0.001 0.003 0.003 0.003 0 0 0 0 0 0 0 0 0 0 0 0 0 0 0 0 0 0 0 0.001 0.001 0 0.001 0.001 0 0.001 0 0 0 0 0 0 0 0 0 0 0 0 0 0 0 0 0 0 0 0 0 0 0 0 0 0 0.024 0.024 0.024 0.011 0.004 0.008 0.004 0.003 0.002 0.001 0.001 0 0.003 0.008 0.016 0.021 0.016 0.025 0.025 0 0.004 0.003 0.011 0.001 0.001 0.002 0.004 0 0 0.001 0.001 0.001 0.001 0 0.001 0 0.001 0.001 0.001 0 0.001 0.001 0 0 0 0 0 0.001 0 0.002 0.002 0.003 0.005 0.022 0.024 0.023 0.017 0.009 0.01 0.007 0.01 0.009 0.009 0.008 0.006 0.005 0.004 0.005 0.003 0.009 0.032 0.025 0.017 0.004 0.001 0.001 0 0.008 0.02 0.025 0.03 0.031 0.035 0.033 0.007 0.121 0.09 0.013 0.037 0.046 0.009 0.084 0.006 0.008 0.001 0.01 0.011 0.013 0.036 0.038 0.019 0.014 0.023 0.022 0.029 0.028 0.019 0.014 0.014 0.009 0.009 0.014 0.003 0 0.006 0.001 0.001 0.002 0 0.002 0.006 0.002 0 0.006 0.001 0.002 0.003 0.006 0.002 0.001 0.007 0.007 0.008 0.008 0.004 0.015 0.019 0.016 0.022 0.025 0.011 0.004 0.001 0 0.001 0.001 0.001 0 0.001 0 0 0 0 0 0 0 0 0.001 0 0 0 0 0 0 0.002 0.001 0 0 0 0 0.001 0.001 0 0 0 0 0.001 0 0 0 0.003 0.002 0.002 0.002 0.004 0.01 0.004 0.009 0.013 0.005 0.004 0.002 0.004 0.003 0.004 0.003 0.001 0.002 0.002 0.003 0.002 0.001 0.001 0 0.001 0 0.001 0.001 0.001 0.004 0.004 0.004 0.004 0.004 0.005 0.003 0.001 0.006 0.007 0.004 0.008 0.009 0.006 0.006 0.015 0.012 0.007 0.019 0.021 0.028 0.015 0.028 0.062 0.048 0.034 0.037 0.128 0.151 0.048 0.062 0.132 0.249 0.096 0.084 0.135 0.057 0.033 0.033 0.04 0.041 0.013 0.01 0 0.002 0.003 0.001 0 0 0.001 0.002 0.005 0.006 0.007 0.002 0.004 0.014 0.014 0.014 0.01 0.013 0.014 0.014 0.019 0.012 0.025 0.053 0.043 0.019 0.019 0.058 0.056 0.061 0.065 0.021 0.003 0.033 0.02 0.009 0.007 0.007 0.003 0 0 0.004 0 0 0 0 0 0 0 0 0 0.001 0 0 0 0.001 0 0 0 0.015 0.003 
0.023 0.001 0 0 0.001 0.001 0.001 0.001 0 0 0 0 0 0.004 0.001 0.003 0.006 0.012 0.004 0.004 0.009 0.023 0.009 0.037 0.049 0.029 0.023 0.068 0.119 0.334 0.137 0.248 0.316 1 0.464 0.129 0.121 0.406 0.196 0.063 0.051 0.033 0.03 0.031 0.049 0.009 0.012 0.009 0.007 0.002 0.001 0.001 0 0 0 0.001 0.003 0.001 0 0 0 0 0 0.001 0 0 0 0 0.001 0.001 0.001 0 0.001 0 0.001 0 0 0 0 0.001 0 0 0 0.002 0.001 0.003 0 0.001 0.001 0.001 0 0 0.001 0.001 0.001 0.001 0.001 0.001 0.001 0 0 0.001 0 0 0 0 0.001 0.001 0.001 0.001 0 0.001 0.001 0.001 0.001 0.001 0.001 0.001 0.001 0.001 0.001 0.001 0.001 0 0.001 0.001 0 0.001 0 0 0 0 0 0 0 0 0 0 0.023 0.022 0.022 0.014 0.007 0.007 0.006 0.003 0.002 0.001 0.003 0.003 0.008 0.006 0.01 0.015 0.014 0.02 0.022 0 0.003 0.002 0.01 0.001 0.001 0.003 0.006 0 0 0.001 0.001 0.001 0.001 0 0.001 0.001 0.001 0 0.001 0 0.001 0 0 0.001 0.001 0 0 0.001 0.001 0.002 0.004 0.005 0.004 0.021 0.022 0.022 0.013 0.004 0.008 0.003 0.008 0.006 0.007 0.006 0.004 0.004 0.005 0.005 0.004 0.008 0.022 0.021 0.015 0.004 0.003 0.002 0 0.007 0.021 0.018 0.027 0.026 0.029 0.028 0.012 0.055 0.036 0.01 0.012 0.017 0.006 0.369 0.003 0.004 0.002 0.011 0.009 0.011 0.028 0.028 0.009 0.009 0.019 0.023 0.027 0.027 0.022 0.013 0.01 0.009 0.01 0.011 0.003 0 0.007 0.002 0 0.002 0.001 0.002 0.003 0.002 0.001 0.002 0.001 0 0.001 0.001 0.001 0 0.004 0.003 0.004 0.004 0.001 0.007 0.011 0.008 0.015 0.02 0.007 0.003 0.001 0 0 0.001 0.001 0.001 0 0 0.001 0 0 0 0 0 0 0.001 0 0 0 0 0 0.001 0.001 0.001 0 0 0 0 0.001 0.001 0.001 0 0 0.001 0 0 0.001 0.001 0 0 0 0.001 0.003 0.004 0.001 0.002 0.006 0.001 0.001 0.001 0.001 0 0.001 0.001 0.001 0 0.001 0.001 0 0 0 0 0.001 0.001 0 0 0 0.001 0.001 0.001 0.001 0.002 0.002 0.001 0.002 0.001 0.001 0.001 0.005 0.003 0 0.001 0.006 0.004 0.006 0.01 0.01 0.016 0.012 0.015 0.031 0.027 0.026 0.018 0.066 0.073 0.025 0.037 0.065 0.098 0.041 0.034 0.059 0.027 0.011 0.009 0.016 0.018 0.005 0.005 0.001 0.002 0.002 0.001 0 0.002 0.002 0.002 0.004 0.006 0.004 0.002 0.003 0.005 0.004 0.004 0.006 0.004 0.005 0.003 0.006 0.005 0.006 0.013 0.015 0.007 0.007 0.026 0.021 0.024 0.024 0.009 0.001 0.018 0.006 0.002 0.001 0.003 0.001 0.001 0.001 0.003 0.001 0.001 0.001 0.001 0 0 0 0 0 0 0 0 0 0.001 0 0 0 0.012 0.003 
0.007 0.001 0 0.002 0.003 0.002 0.002 0.002 0.002 0.001 0 0 0 0.001 0.002 0.005 0.002 0.002 0.005 0.004 0.002 0.007 0.009 0.024 0.026 0.013 0.013 0.041 0.054 0.125 0.084 0.267 0.116 0.362 1 0.296 0.069 0.483 0.228 0.061 0.034 0.015 0.019 0.017 0.028 0.003 0.01 0.002 0.002 0 0 0 0 0 0 0 0 0 0 0 0 0 0 0 0 0 0 0 0 0 0 0 0 0 0 0 0 0 0 0 0 0 0 0 0 0 0 0 0 0 0 0 0 0 0 0 0 0 0 0 0 0 0 0 0 0 0 0 0 0 0 0 0 0 0 0 0 0 0 0 0 0 0 0 0 0 0 0 0 0 0 0 0 0 0 0 0 0 0.007 0.007 0.007 0.002 0 0 0.002 0.002 0.001 0 0 0 0.002 0.001 0.003 0.004 0.005 0.007 0.006 0 0.001 0.001 0.003 0 0 0 0.001 0 0 0 0 0 0 0 0 0 0 0 0 0 0 0 0 0 0 0 0 0 0 0 0 0 0.003 0.006 0.007 0.007 0.005 0.004 0.005 0.003 0.003 0.003 0.002 0 0 0 0 0 0 0.002 0.007 0.005 0.003 0.002 0.002 0.002 0 0.003 0.007 0.008 0.009 0.009 0.008 0.011 0.006 0.018 0.015 0.002 0.006 0.008 0.002 0.348 0.001 0.001 0 0.001 0.001 0.002 0.005 0.008 0.005 0.006 0.007 0.009 0.009 0.009 0.008 0.003 0.004 0.006 0.006 0.004 0.002 0 0.004 0.002 0 0 0 0.001 0.002 0.002 0.002 0.003 0.001 0.003 0.002 0.005 0.001 0.001 0.005 0.004 0.004 0.004 0.005 0.003 0.004 0.002 0.006 0.006 0.005 0.003 0.001 0 0.001 0.001 0 0.001 0.001 0.001 0.001 0.001 0.001 0.001 0 0 0 0 0 0 0 0 0 0 0 0 0 0 0 0 0 0 0 0.001 0 0 0 0.001 0 0 0.001 0.001 0.001 0 0.001 0.002 0.001 0.001 0.002 0.001 0 0 0 0 0 0 0 0 0 0.001 0.001 0 0 0 0 0 0 0 0 0 0 0 0 0 0 0 0.002 0.001 0.003 0.002 0.003 0.003 0.004 0.003 0.004 0.004 0.002 0.004 0.002 0.004 0.004 0.007 0.008 0.006 0.007 0.004 0.014 0.023 0.006 0.008 0.013 0.032 0.011 0.008 0.018 0.007 0.007 0.003 0.004 0.004 0.001 0 0 0 0 0 0 0 0 0 0 0 0 0 0 0.003 0.003 0.003 0.002 0.002 0.003 0.004 0.002 0.002 0.002 0.005 0.003 0.003 0.002 0.006 0.006 0.005 0.006 0.002 0 0.005 0.003 0.002 0.001 0.001 0.001 0 0 0.003 0 0 0 0 0 0 0 0 0 0 0 0 0 0 0 0 0 0.002 0 
0.001 0 0 0 0 0 0 0 0 0 0 0 0 0.002 0.001 0.001 0.002 0.003 0.003 0.002 0.003 0.007 0.002 0.004 0.009 0.006 0.004 0.009 0.011 0.046 0.025 0.105 0.035 0.133 0.324 1 0.023 0.173 0.087 0.021 0.009 0.005 0.006 0.002 0.004 0 0 0 0 0 0 0 0 0 0 0 0 0 0 0 0 0 0 0 0 0 0 0 0 0 0 0 0 0 0 0 0 0 0 0 0 0 0 0 0 0 0 0 0 0 0 0 0 0 0 0 0 0 0 0 0 0 0 0 0 0 0 0 0 0 0 0 0 0 0 0 0 0 0 0 0 0 0 0 0 0 0 0 0 0 0 0 0 0 0 0 0 0 0.002 0.002 0.003 0.001 0 0 0 0 0 0 0 0 0 0 0 0.002 0 0.001 0.001 0 0 0 0 0 0 0 0 0 0 0 0 0 0 0 0 0 0 0 0 0 0 0 0 0 0 0 0 0 0 0 0 0 0.001 0.002 0.002 0.001 0 0 0 0 0 0 0 0 0 0.001 0.001 0 0 0.001 0.004 0.003 0.002 0 0 0 0 0 0.002 0.003 0.004 0.004 0.003 0 0 0.007 0.005 0.001 0.001 0.001 0 0.133 0.001 0.001 0 0.001 0.001 0.001 0.003 0.004 0.002 0.002 0.002 0.004 0.004 0.003 0.003 0.001 0.003 0 0.001 0.003 0 0 0.001 0.001 0 0 0.002 0.001 0.003 0.002 0.002 0.004 0.001 0.001 0.002 0.003 0.002 0 0.005 0.004 0.005 0.005 0.003 0.003 0.003 0.001 0.006 0.004 0.005 0.003 0.002 0.001 0 0 0 0 0 0 0 0 0 0 0 0 0 0 0 0 0 0 0 0 0 0 0 0 0 0 0 0 0 0 0 0 0 0 0 0 0.001 0 0 0.001 0 0.002 0 0.001 0.003 0 0 0 0 0.001 0.001 0 0 0 0 0 0 0 0 0 0 0 0 0 0 0.001 0.001 0.001 0 0 0.001 0.001 0.001 0.001 0 0 0.002 0.003 0.002 0.002 0.004 0.004 0.004 0.004 0.005 0.005 0.004 0.005 0.008 0.006 0.007 0.004 0.012 0.012 0.004 0.006 0.01 0.014 0.003 0.007 0.006 0.001 0.001 0.001 0.001 0.002 0.001 0.001 0 0 0.001 0.001 0.001 0.001 0.001 0.001 0.001 0.001 0.001 0.001 0.001 0.003 0.003 0.003 0.003 0.004 0.003 0.003 0.003 0.002 0.005 0.005 0.003 0.002 0.004 0.007 0.005 0.006 0.006 0.002 0 0.003 0 0 0.001 0.002 0.002 0 0 0 0 0 0 0 0 0 0 0 0 0 0 0 0 0 0 0 0 0.001 0 
0.025 0 0 0.001 0.001 0 0 0.001 0.001 0 0 0 0 0.004 0.001 0.007 0.004 0.004 0.009 0.009 0.009 0.013 0.019 0.091 0.077 0.039 0.056 0.216 0.135 0.221 0.679 0.383 0.028 0.087 0.081 0.023 1 0.125 0.049 0.017 0.438 0.173 0.11 0.044 0.071 0.018 0.029 0.004 0.004 0.002 0 0 0 0 0 0 0.001 0.001 0 0 0 0 0 0 0 0 0 0 0 0 0 0 0 0 0 0 0 0 0 0.001 0 0 0 0.003 0.003 0.002 0 0 0 0 0 0 0 0 0 0 0 0 0 0 0 0 0 0 0 0 0 0 0 0 0 0 0 0 0 0 0 0 0 0 0 0 0 0 0 0 0 0 0 0 0 0 0 0 0 0 0 0 0.025 0.024 0.024 0.009 0.005 0.005 0.003 0.002 0.001 0 0 0 0.003 0.003 0.01 0.014 0.014 0.023 0.023 0 0.003 0.003 0.006 0 0 0.001 0.003 0 0 0 0 0 0 0 0 0 0 0 0 0 0 0 0 0 0 0 0 0 0 0.001 0.001 0.001 0.007 0.024 0.025 0.025 0.018 0.01 0.013 0.008 0.008 0.008 0.008 0.007 0.004 0.007 0.005 0.003 0.003 0.005 0.006 0.007 0.007 0.006 0.004 0.002 0 0.008 0.024 0.024 0.028 0.03 0.026 0.021 0.008 0.018 0.013 0.001 0.004 0.007 0.001 0.037 0 0 0 0.001 0.002 0.003 0.006 0.006 0.003 0.006 0.018 0.026 0.032 0.031 0.021 0.009 0.01 0.008 0.007 0.01 0.003 0.001 0.007 0.003 0.001 0.002 0.001 0.002 0.004 0.003 0.002 0.005 0.001 0.001 0.001 0.007 0.002 0.001 0.01 0.01 0.01 0.008 0.006 0.013 0.014 0.007 0.014 0.02 0.013 0.006 0.002 0.002 0 0.007 0.002 0.001 0 0 0 0 0 0 0 0 0 0.001 0 0 0 0 0 0.001 0.001 0.001 0.001 0 0 0 0 0 0 0 0 0.001 0.001 0 0.001 0 0 0 0.001 0.001 0 0.001 0.001 0.001 0.004 0.001 0.002 0.002 0.002 0.002 0.002 0.001 0.001 0.001 0.001 0.001 0.001 0.001 0.001 0 0 0 0.001 0.001 0.001 0.001 0.001 0.001 0.001 0 0.001 0.001 0.002 0.003 0.003 0.001 0.004 0.003 0.002 0.003 0.004 0.004 0.003 0.006 0.005 0.006 0.006 0.006 0.011 0.014 0.019 0.006 0.018 0.026 0.005 0.007 0.017 0.019 0.009 0.01 0.014 0.009 0.003 0.005 0.006 0.004 0 0.002 0.001 0.003 0.005 0.001 0 0 0 0 0.001 0.002 0.001 0 0.001 0.003 0.002 0.002 0.003 0.002 0.002 0.003 0.002 0.002 0.002 0.005 0.002 0 0 0.005 0.005 0.005 0.006 0.004 0.001 0.003 0.001 0 0.001 0.001 0 0 0 0.004 0 0 0 0 0 0 0 0 0 0 0 0 0 0.001 0 0 0 0.001 0.001 
0.016 0 0 0 0 0 0 0 0 0 0 0 0 0 0.001 0.002 0.001 0.001 0.003 0.002 0.002 0.008 0.009 0.033 0.027 0.026 0.028 0.064 0.064 0.158 0.16 0.545 0.119 0.373 0.566 0.152 0.131 1 0.481 0.136 0.059 0.035 0.034 0.022 0.033 0.003 0.013 0.006 0.006 0.003 0.001 0 0 0 0 0 0.001 0 0 0 0.001 0 0 0 0 0 0 0 0 0 0 0 0.001 0.001 0.001 0 0 0.001 0.001 0.001 0 0 0.001 0.001 0.001 0.002 0.001 0.001 0.001 0 0.001 0.001 0 0 0 0 0 0 0 0 0 0 0 0 0 0 0 0 0 0 0 0.001 0 0 0 0 0 0 0 0 0 0 0.001 0 0 0 0 0.001 0.001 0.001 0.001 0.001 0 0 0 0 0 0 0.016 0.016 0.016 0.013 0.006 0.009 0.007 0.003 0.003 0.004 0.005 0.003 0.005 0.004 0.01 0.013 0.007 0.013 0.014 0 0.001 0.001 0.006 0 0 0.002 0.002 0 0 0.003 0.001 0.002 0.003 0 0 0 0.003 0.002 0.001 0 0.001 0.002 0.001 0.001 0 0 0.001 0.002 0 0.002 0.002 0.003 0.009 0.017 0.016 0.016 0.011 0.009 0.009 0.003 0.003 0 0.003 0.003 0.003 0.001 0.001 0.001 0 0.005 0.006 0.01 0.01 0.001 0.001 0.001 0 0.004 0.011 0.014 0.017 0.018 0.022 0.02 0.01 0.024 0.016 0.005 0.008 0.009 0.001 0.216 0.001 0.003 0.001 0.002 0.002 0.005 0.01 0.01 0.007 0.006 0.013 0.014 0.018 0.017 0.008 0.004 0.008 0.001 0.002 0.008 0 0.001 0.002 0.001 0.001 0.001 0 0.001 0 0 0.001 0.002 0.001 0.001 0.001 0.002 0.001 0.001 0.003 0.001 0.003 0.003 0.002 0.007 0.009 0.006 0.007 0.013 0.005 0.001 0.001 0.001 0 0 0 0 0 0 0 0 0 0 0 0 0 0 0 0 0 0 0 0 0 0 0 0 0 0 0 0 0 0 0 0 0 0 0.001 0 0.001 0.001 0.001 0.001 0.001 0.001 0.001 0.001 0.002 0.001 0 0 0 0 0 0 0 0 0 0 0 0 0 0 0 0 0 0 0 0 0 0 0 0 0 0 0.001 0 0 0 0.002 0.003 0 0 0.004 0.004 0.003 0.005 0.002 0.006 0.007 0.006 0.011 0.008 0.007 0.01 0.027 0.035 0.008 0.015 0.022 0.043 0.014 0.013 0.02 0.009 0.006 0.006 0.007 0.007 0.001 0.002 0 0.001 0.001 0 0 0 0 0 0 0 0.001 0 0.001 0.002 0.002 0.002 0.001 0.001 0.003 0.003 0.002 0.001 0.005 0.009 0.004 0.004 0.003 0.01 0.01 0.01 0.009 0.005 0.004 0.008 0.005 0.002 0.001 0.001 0 0 0.001 0 0 0 0.001 0.001 0 0 0.001 0 0 0 0 0 0 0 0 0 0 0.004 0.003 
0.008 0 0 0 0 0 0 0 0 0 0 0 0 0.001 0.001 0.001 0.002 0.003 0.002 0.003 0.002 0.003 0.004 0.013 0.01 0.007 0.007 0.022 0.022 0.063 0.075 0.261 0.054 0.169 0.267 0.077 0.058 0.481 1 0.253 0.026 0.01 0.01 0.006 0.013 0 0.004 0.002 0.002 0.002 0.001 0 0.001 0.001 0 0 0 0 0 0 0 0 0 0 0 0 0 0 0 0 0 0 0 0 0 0 0 0 0 0 0 0 0 0.002 0.002 0 0 0 0 0 0 0 0 0 0 0 0 0 0 0 0 0 0 0 0 0 0 0 0 0 0 0 0 0 0 0 0 0 0 0 0 0 0 0 0 0 0 0 0 0 0 0 0 0 0 0 0 0 0.008 0.007 0.007 0.003 0.001 0.002 0.002 0.002 0.002 0.001 0 0 0.003 0.001 0.002 0.002 0.005 0.007 0.008 0 0.001 0.001 0.004 0 0 0.003 0.003 0 0 0.001 0.001 0.001 0.001 0 0.001 0 0.001 0 0.001 0 0 0 0 0 0 0 0 0 0 0 0 0 0.001 0.007 0.008 0.007 0.005 0.004 0.004 0.005 0.004 0.003 0.003 0.001 0.001 0.001 0.001 0.001 0 0.002 0.002 0.003 0.001 0.001 0.001 0.001 0 0 0.003 0.007 0.01 0.009 0.008 0.005 0 0.013 0.006 0.001 0.003 0.003 0.001 0.102 0 0 0.001 0.001 0.001 0.001 0.002 0.003 0.001 0.003 0.004 0.006 0.01 0.009 0.007 0.006 0.003 0.003 0.003 0.003 0.003 0 0.003 0.001 0.001 0.001 0 0 0.001 0.001 0.001 0.001 0 0 0.001 0.001 0.001 0.001 0.002 0.001 0.001 0.002 0.001 0.003 0.003 0.001 0.004 0.004 0.003 0 0 0 0 0 0 0 0 0 0 0 0 0 0 0 0 0 0 0 0 0 0 0 0 0 0 0 0 0 0 0 0 0 0 0 0 0 0 0 0 0 0 0 0 0 0 0.001 0.002 0 0 0 0 0 0 0 0 0 0 0 0 0 0 0 0 0 0 0 0 0.001 0.001 0.001 0.001 0.001 0.001 0.001 0.001 0.001 0.001 0 0.002 0.001 0 0 0.002 0.001 0.002 0.002 0.003 0.005 0.003 0.003 0.007 0.007 0.009 0.005 0.014 0.014 0.002 0.006 0.014 0.02 0.009 0.007 0.008 0.006 0.002 0.002 0.002 0.004 0 0.002 0 0 0 0 0.001 0.001 0.001 0.001 0.001 0.001 0.001 0.001 0.002 0.002 0.001 0.001 0.001 0 0 0 0 0.001 0.002 0.005 0.001 0.001 0.002 0.007 0.004 0.005 0.006 0.002 0 0.004 0.001 0 0 0 0 0 0 0.002 0 0 0 0 0 0 0 0 0 0 0 0 0 0 0 0 0 0.001 0.001 
0.003 0 0 0.001 0.001 0.001 0.001 0.001 0.001 0.001 0 0 0 0 0 0 0 0 0.001 0 0 0 0.001 0.004 0.005 0.001 0.003 0.006 0.007 0.021 0.02 0.072 0.017 0.05 0.078 0.024 0.02 0.131 0.28 1 0.011 0.004 0.003 0.003 0.006 0.001 0.001 0.002 0.002 0.001 0.001 0 0 0 0 0 0 0 0 0 0 0 0 0 0 0 0 0 0 0 0 0 0 0 0 0 0 0 0 0 0 0 0 0 0 0 0 0 0 0 0 0 0 0 0 0 0 0 0 0 0 0 0 0 0 0 0 0 0 0 0 0 0 0 0 0 0 0 0 0 0 0 0 0 0 0 0 0 0 0 0 0 0 0 0 0 0 0 0.003 0.003 0.003 0.002 0 0.002 0.001 0 0 0 0 0 0 0.001 0.002 0.003 0.001 0.003 0.003 0 0 0 0.001 0 0 0 0 0 0 0 0 0 0 0 0 0 0 0 0 0 0 0 0 0 0 0 0 0 0 0 0 0.001 0.003 0.003 0.003 0.003 0.001 0.001 0 0 0 0 0 0.001 0.001 0 0.001 0.001 0.001 0.001 0.002 0.003 0.002 0 0 0 0 0 0.001 0.001 0.003 0.003 0.003 0.003 0 0.005 0.003 0.001 0.002 0.003 0.001 0.033 0.001 0.001 0.001 0.001 0.001 0.001 0.002 0.002 0.003 0.002 0.003 0.003 0.003 0.003 0.002 0.002 0.001 0.002 0.002 0.001 0 0 0.001 0 0 0 0 0 0 0 0 0.001 0 0 0 0.001 0 0 0.001 0.001 0.001 0.001 0.001 0.001 0.001 0.001 0.001 0.001 0.001 0.001 0 0 0 0 0 0 0 0 0 0 0 0 0 0 0 0 0 0 0 0 0 0 0 0 0 0 0 0 0 0 0 0 0 0 0 0 0 0 0 0 0 0 0 0.001 0 0 0.001 0 0 0 0 0 0 0 0 0 0 0 0 0 0 0 0 0 0 0 0 0 0 0 0 0 0 0 0.001 0.001 0.001 0.001 0.001 0.001 0.001 0.001 0.001 0.001 0.001 0.001 0.001 0.001 0.001 0.001 0.001 0.001 0.001 0 0.002 0.004 0 0 0.001 0.004 0 0 0.003 0.002 0 0 0 0 0 0 0 0.001 0.001 0.001 0 0 0 0 0 0 0 0 0 0.001 0.001 0.001 0 0 0.001 0.001 0.001 0 0 0.001 0.001 0 0.001 0.001 0 0 0 0 0 0 0 0 0 0 0 0 0 0 0 0 0 0 0 0 0 0 0 0 0 0 0 0 0 0 0 0.001 0.001 
0.077 0 0 0.001 0 0 0.001 0.001 0.001 0.001 0 0 0 0.002 0.002 0.004 0.004 0.004 0.003 0.003 0.003 0.007 0.011 0.043 0.036 0.02 0.03 0.085 0.068 0.084 0.24 0.127 0.014 0.034 0.023 0.005 0.353 0.039 0.018 0.006 1 0.391 0.226 0.047 0.084 0.014 0.029 0.029 0.026 0.008 0.006 0.002 0 0.001 0.002 0.004 0.008 0.005 0 0 0 0 0 0 0 0 0 0 0.001 0 0 0.001 0 0.001 0.001 0 0 0 0.001 0.005 0 0 0.002 0.011 0.011 0.009 0.002 0.002 0.001 0.001 0 0 0.001 0 0 0 0.001 0.001 0.001 0 0 0.001 0 0 0 0.002 0.002 0.002 0.002 0.001 0.001 0.002 0.001 0.001 0.001 0.001 0 0 0.001 0 0 0 0 0 0 0 0 0 0 0 0 0 0 0 0 0 0 0 0.077 0.077 0.076 0.047 0.022 0.028 0.025 0.019 0.018 0.01 0.012 0.012 0.017 0.022 0.035 0.049 0.041 0.064 0.068 0 0.016 0.013 0.028 0.002 0.002 0.007 0.015 0 0.002 0.006 0.004 0.007 0.006 0 0.003 0.003 0.005 0.003 0.003 0.001 0.003 0.001 0.001 0 0 0 0 0 0 0.002 0.004 0.007 0.024 0.071 0.074 0.063 0.044 0.024 0.04 0.018 0.025 0.023 0.025 0.014 0.015 0.007 0.008 0.008 0.005 0.015 0.029 0.04 0.032 0.005 0.004 0.003 0 0.018 0.064 0.066 0.089 0.096 0.082 0.065 0.015 0.036 0.024 0.004 0.007 0.011 0.004 0.016 0.003 0.003 0.003 0.006 0.005 0.011 0.019 0.022 0.028 0.036 0.057 0.072 0.103 0.094 0.057 0.033 0.035 0.024 0.024 0.036 0.009 0 0.015 0.008 0 0.001 0.003 0.005 0.012 0.006 0.009 0.015 0.005 0.006 0.008 0.019 0.005 0.002 0.03 0.026 0.029 0.028 0.013 0.033 0.036 0.031 0.038 0.061 0.036 0.014 0.007 0.005 0.001 0.005 0.001 0 0 0 0 0 0 0 0 0 0 0.002 0.001 0.001 0.001 0.002 0.001 0 0.001 0.001 0 0 0 0 0.001 0 0 0 0.001 0 0.001 0 0.001 0 0.001 0.001 0.001 0.001 0.002 0.006 0.003 0.003 0.009 0.003 0.002 0 0.002 0.001 0.002 0.001 0.001 0 0.001 0 0.002 0.001 0.002 0 0 0.001 0.002 0.003 0.003 0.002 0.002 0.001 0.002 0.001 0.001 0 0 0.002 0.002 0.001 0.006 0.005 0.003 0.003 0.012 0.011 0.013 0.016 0.011 0.014 0.028 0.022 0.022 0.027 0.051 0.004 0.022 0.025 0.006 0.01 0.02 0.022 0.012 0.013 0.015 0.003 0.007 0.003 0.004 0.006 0.003 0.001 0 0.003 0.005 0.002 0 0.001 0.002 0.002 0.002 0.003 0.006 0.003 0.006 0.008 0.008 0.008 0.007 0.007 0.005 0.006 0.005 0.008 0.01 0.012 0.009 0.001 0.005 0.014 0.011 0.013 0.012 0.005 0.001 0.008 0.004 0.001 0.001 0.002 0.003 0 0 0.015 0 0 0 0 0 0 0 0 0 0.001 0 0 0 0.005 0 0 0 0.007 0.011 
0.18 0.002 0.001 0.002 0.004 0.002 0.002 0.003 0.003 0.001 0.001 0.001 0.001 0.001 0 0.004 0.005 0.006 0.004 0.006 0.006 0.009 0.008 0.023 0.026 0.015 0.015 0.036 0.072 0.048 0.097 0.058 0.014 0.015 0.018 0.003 0.155 0.021 0.012 0.004 0.453 1 0.591 0.118 0.199 0.036 0.072 0.057 0.042 0.022 0.011 0.005 0.003 0.004 0.003 0.003 0.01 0.006 0 0.001 0.002 0 0 0 0.001 0.001 0.001 0 0 0 0 0.001 0 0 0 0 0.001 0.002 0.004 0.008 0 0 0.005 0.018 0.014 0.011 0.005 0.003 0.003 0 0 0 0 0 0 0 0 0 0 0 0 0 0 0.001 0.002 0.003 0.004 0.002 0.004 0 0 0.002 0 0.001 0.001 0 0 0 0 0 0 0 0 0 0 0 0 0 0 0 0 0 0 0 0.001 0 0 0 0.174 0.17 0.17 0.105 0.049 0.058 0.035 0.029 0.023 0.016 0.016 0.014 0.037 0.042 0.087 0.112 0.102 0.154 0.159 0 0.021 0.016 0.066 0.003 0.005 0.008 0.028 0 0.005 0.006 0.001 0.008 0.007 0.001 0.001 0.002 0.003 0.003 0.002 0.002 0.003 0.001 0 0 0 0 0.001 0.001 0 0.004 0.006 0.023 0.057 0.17 0.173 0.161 0.089 0.062 0.067 0.03 0.042 0.037 0.039 0.028 0.029 0.016 0.018 0.015 0.008 0.032 0.052 0.063 0.048 0.009 0.003 0.003 0 0.058 0.148 0.17 0.203 0.203 0.172 0.118 0.027 0.059 0.049 0.016 0.016 0.016 0.01 0.009 0.002 0.006 0.008 0.014 0.012 0.016 0.05 0.052 0.061 0.068 0.128 0.167 0.22 0.196 0.126 0.054 0.077 0.052 0.05 0.083 0.03 0 0.04 0.02 0 0.001 0.006 0.015 0.026 0.014 0.012 0.03 0.011 0.013 0.016 0.04 0.012 0.007 0.048 0.041 0.048 0.035 0.033 0.085 0.094 0.059 0.084 0.152 0.074 0.028 0.009 0.005 0.001 0.016 0.004 0.003 0.001 0.001 0.002 0.002 0.002 0.001 0 0.003 0.004 0.005 0.004 0.003 0.004 0.002 0.001 0.001 0.003 0.003 0 0 0 0.001 0.001 0.001 0.002 0.002 0.002 0.001 0.003 0.002 0.004 0.002 0.003 0.002 0.004 0.004 0.002 0.007 0.004 0.005 0.012 0.005 0.004 0.002 0.003 0.001 0.001 0.002 0.003 0.002 0.001 0.002 0.004 0 0 0.002 0.001 0 0.001 0 0 0.003 0.002 0.004 0.003 0.001 0.002 0.005 0.007 0.006 0.007 0.008 0.009 0.012 0.008 0.007 0.016 0.016 0.024 0.03 0.026 0.03 0.039 0.04 0.054 0.063 0.116 0.016 0.041 0.039 0.012 0.017 0.032 0.04 0.019 0.019 0.028 0.012 0.02 0.016 0.016 0.012 0.003 0.006 0.001 0.005 0.01 0.007 0 0.001 0.001 0.001 0.003 0.003 0.002 0.001 0.004 0.011 0.012 0.011 0.015 0.012 0.009 0.011 0.005 0.008 0.011 0.023 0.011 0.004 0.004 0.011 0.012 0.015 0.014 0.004 0.002 0.012 0.006 0.002 0 0.001 0.001 0 0 0.02 0 0 0.001 0 0 0.002 0 0.001 0.003 0.005 0.003 0.001 0.002 0.005 0 0 0 0.019 0.024 
0.265 0.001 0.001 0 0.002 0.001 0.001 0.001 0.001 0.001 0.001 0 0 0.001 0.001 0.003 0.004 0.007 0.005 0.006 0.007 0.015 0.009 0.032 0.045 0.027 0.024 0.054 0.121 0.053 0.086 0.048 0.026 0.024 0.014 0.005 0.112 0.015 0.009 0 0.273 0.605 1 0.227 0.348 0.069 0.127 0.09 0.073 0.034 0.014 0.009 0.006 0.009 0.004 0.005 0.027 0.01 0 0.005 0.008 0 0 0.003 0.002 0.002 0.002 0.001 0.003 0.003 0.004 0.001 0.004 0.004 0.004 0 0.003 0.008 0.008 0.021 0.004 0 0.01 0.033 0.031 0.031 0.015 0.016 0.013 0.01 0 0.002 0.002 0.003 0.005 0.004 0.005 0.005 0.005 0.002 0.001 0.004 0.002 0.002 0.002 0.002 0.004 0.002 0.002 0.004 0.001 0.005 0.005 0.004 0.006 0.005 0.007 0.006 0.007 0.004 0.004 0.006 0.004 0.002 0.004 0.001 0.001 0.004 0.002 0.002 0.004 0.005 0.005 0.002 0.003 0.001 0.003 0 0.268 0.25 0.243 0.151 0.074 0.071 0.06 0.038 0.031 0.026 0.023 0.021 0.052 0.06 0.133 0.17 0.168 0.236 0.245 0 0.035 0.019 0.122 0.002 0.004 0.015 0.042 0 0.004 0.014 0.007 0.017 0.013 0.001 0.003 0.002 0.009 0.007 0.003 0.002 0.007 0.003 0 0.005 0.005 0.004 0.003 0.004 0.001 0.006 0.01 0.016 0.11 0.264 0.268 0.241 0.161 0.106 0.118 0.058 0.081 0.086 0.077 0.053 0.054 0.046 0.04 0.026 0.022 0.059 0.081 0.109 0.082 0.019 0.009 0.008 0 0.094 0.209 0.249 0.332 0.342 0.283 0.177 0.044 0.072 0.059 0.011 0.014 0.028 0.004 0.006 0.003 0.006 0.004 0.008 0.011 0.02 0.052 0.06 0.081 0.105 0.227 0.297 0.366 0.335 0.212 0.097 0.114 0.083 0.079 0.115 0.042 0 0.062 0.015 0 0 0.008 0.012 0.027 0.014 0.011 0.042 0.02 0.013 0.016 0.053 0.021 0.009 0.079 0.065 0.08 0.057 0.047 0.114 0.134 0.088 0.123 0.225 0.12 0.044 0.011 0.006 0.002 0.018 0.004 0.003 0.003 0.001 0.002 0 0 0 0.001 0 0 0.002 0 0 0 0 0 0 0 0 0 0 0 0 0 0 0 0 0 0.001 0.002 0.001 0.001 0 0.003 0.003 0.003 0.005 0.006 0.012 0.006 0.008 0.017 0.008 0.004 0.003 0.004 0.002 0.003 0.001 0.001 0.001 0 0 0 0 0 0 0 0 0 0 0.001 0.002 0.003 0.002 0.002 0.003 0.003 0.002 0.005 0.006 0.004 0.008 0.013 0.008 0.003 0.006 0.018 0.014 0.024 0.031 0.026 0.046 0.065 0.04 0.07 0.086 0.179 0.019 0.057 0.05 0.015 0.022 0.045 0.047 0.021 0.032 0.033 0.014 0.032 0.019 0.024 0.015 0.006 0.007 0.006 0.015 0.025 0.012 0.002 0.003 0.003 0.003 0.008 0.009 0.005 0.004 0.006 0.015 0.012 0.012 0.013 0.009 0.012 0.013 0.014 0.012 0.018 0.038 0.025 0.008 0.006 0.029 0.021 0.025 0.024 0.006 0.005 0.012 0.008 0.005 0.003 0.003 0.004 0.006 0.009 0.039 0.003 0.003 0.009 0.006 0.004 0.005 0.005 0.002 0.005 0.005 0.004 0.001 0.001 0.009 0 0 0.001 0.013 0.04 
0.139 0 0.001 0.001 0 0 0 0.002 0.001 0.001 0 0 0 0.002 0.003 0.007 0.003 0.007 0.007 0.004 0.006 0.015 0.016 0.055 0.075 0.031 0.022 0.076 0.21 0.082 0.052 0.034 0.013 0.023 0.013 0.001 0.054 0.015 0.01 0.002 0.086 0.15 0.245 1 0.676 0.137 0.259 0.055 0.045 0.015 0.009 0.006 0.004 0.007 0.002 0.003 0.014 0.006 0 0 0 0 0.001 0 0.001 0.001 0 0 0 0.001 0.001 0.001 0.001 0.001 0.001 0 0.001 0.002 0.002 0.011 0.002 0 0.002 0.013 0.016 0.014 0.007 0.007 0.004 0.001 0 0 0 0.001 0.001 0.001 0.002 0.001 0.002 0.001 0.001 0.001 0.001 0 0.001 0.002 0.002 0.002 0.002 0 0.001 0.003 0.002 0.001 0.002 0.001 0.001 0.002 0.002 0.002 0.001 0.001 0.001 0.001 0.001 0.001 0 0.001 0 0 0 0 0 0.001 0.001 0.001 0.001 0 0.138 0.134 0.127 0.083 0.033 0.051 0.039 0.028 0.02 0.016 0.017 0.014 0.032 0.036 0.067 0.09 0.082 0.119 0.122 0 0.02 0.011 0.059 0.002 0.003 0.011 0.027 0 0.005 0.009 0.004 0.007 0.007 0 0.002 0.004 0.005 0.005 0.003 0.003 0.002 0.002 0.002 0.001 0.002 0 0 0 0.002 0 0 0.006 0.04 0.136 0.138 0.131 0.079 0.052 0.054 0.021 0.035 0.041 0.043 0.022 0.023 0.018 0.014 0.011 0.008 0.035 0.061 0.08 0.06 0.024 0.011 0.01 0 0.038 0.113 0.121 0.159 0.165 0.178 0.19 0.054 0.063 0.049 0.011 0.017 0.023 0.007 0.011 0.002 0.003 0.005 0.009 0.006 0.009 0.046 0.052 0.049 0.061 0.104 0.131 0.156 0.153 0.09 0.046 0.063 0.057 0.05 0.064 0.021 0 0.037 0.015 0.001 0.001 0.007 0.008 0.013 0.003 0.004 0.018 0.008 0.005 0.014 0.03 0.007 0.003 0.038 0.035 0.043 0.037 0.028 0.063 0.074 0.051 0.071 0.119 0.052 0.022 0.007 0.003 0.001 0.013 0.002 0 0.001 0 0 0 0 0 0 0.001 0 0.001 0.001 0.001 0 0 0 0.001 0.001 0 0 0 0 0 0 0 0 0 0 0 0.001 0.001 0 0 0 0.001 0 0 0.002 0.004 0.001 0.003 0.008 0.003 0.002 0 0 0.003 0.003 0.001 0.003 0.002 0 0 0.001 0 0 0 0 0 0 0 0 0.002 0.003 0.003 0.002 0.002 0.004 0.003 0.004 0.004 0.003 0.003 0.004 0.007 0.004 0.003 0.011 0.01 0.013 0.021 0.02 0.027 0.028 0.028 0.043 0.046 0.085 0.012 0.041 0.039 0.011 0.02 0.037 0.035 0.017 0.025 0.029 0.012 0.026 0.016 0.019 0.015 0.008 0.003 0.001 0.003 0.009 0.007 0 0 0.001 0.001 0.001 0.001 0.005 0.001 0.002 0.006 0.006 0.006 0.01 0.009 0.006 0.008 0.009 0.008 0.01 0.023 0.016 0.011 0.002 0.02 0.016 0.015 0.015 0.005 0 0.012 0.008 0.001 0 0.001 0.001 0.001 0.001 0.021 0 0 0.001 0 0.001 0.001 0.001 0.001 0.001 0.004 0 0 0.001 0.005 0 0 0 0.011 0.019 
0.212 0.002 0 0.002 0.006 0.002 0.002 0.005 0.005 0.002 0.001 0.001 0.001 0.002 0.001 0.005 0.007 0.007 0.008 0.012 0.011 0.023 0.024 0.068 0.115 0.05 0.043 0.117 0.297 0.105 0.066 0.042 0.022 0.032 0.012 0.003 0.071 0.017 0.01 0.002 0.117 0.24 0.363 0.644 1 0.174 0.346 0.079 0.064 0.028 0.014 0.006 0.006 0.008 0.006 0.009 0.017 0.01 0 0.001 0.002 0.001 0.001 0.001 0 0 0 0 0 0 0 0 0 0 0 0 0.003 0.004 0.005 0.012 0.002 0 0.003 0.023 0.025 0.019 0.006 0.005 0.003 0.002 0 0 0 0 0 0 0 0 0 0 0 0 0 0 0 0.002 0.004 0.004 0.002 0.001 0.001 0.003 0.001 0.002 0.002 0.001 0.001 0.001 0.001 0.001 0 0 0.001 0.001 0 0 0 0.001 0 0 0 0.001 0.001 0.001 0.002 0.001 0.003 0 0.203 0.195 0.204 0.12 0.045 0.07 0.058 0.038 0.025 0.018 0.017 0.014 0.043 0.057 0.113 0.144 0.132 0.193 0.197 0 0.025 0.015 0.094 0.003 0.004 0.022 0.042 0 0.005 0.01 0.009 0.014 0.011 0.001 0.003 0.001 0.008 0.006 0.003 0.001 0.006 0.002 0.001 0.001 0.001 0.001 0.001 0.002 0 0.004 0.009 0.021 0.079 0.199 0.205 0.192 0.114 0.073 0.094 0.039 0.071 0.075 0.069 0.042 0.033 0.031 0.025 0.021 0.019 0.051 0.072 0.111 0.083 0.021 0.015 0.011 0 0.049 0.165 0.18 0.238 0.256 0.264 0.268 0.087 0.084 0.067 0.025 0.032 0.035 0.017 0.011 0.009 0.011 0.005 0.024 0.025 0.027 0.064 0.069 0.068 0.086 0.174 0.2 0.243 0.23 0.146 0.081 0.091 0.062 0.064 0.095 0.034 0.002 0.054 0.017 0.002 0.004 0.004 0.012 0.027 0.012 0.01 0.036 0.018 0.018 0.021 0.05 0.019 0.011 0.064 0.051 0.059 0.047 0.049 0.092 0.109 0.076 0.104 0.176 0.092 0.036 0.007 0.006 0.004 0.014 0.003 0.002 0.005 0.001 0.001 0.003 0.003 0.001 0.001 0.004 0.004 0.005 0.003 0.003 0.004 0.003 0.002 0 0 0 0 0 0 0.001 0 0 0.002 0.002 0.001 0 0.005 0.001 0.003 0 0.004 0.005 0.004 0.005 0.007 0.013 0.008 0.008 0.015 0.007 0.006 0.003 0.004 0.003 0.004 0.003 0.004 0.003 0.002 0.003 0.004 0.001 0.002 0 0 0 0.002 0.003 0.003 0.003 0.004 0.004 0.003 0.002 0.006 0.004 0.008 0.01 0.01 0.007 0.012 0.012 0.01 0.01 0.017 0.018 0.027 0.034 0.022 0.039 0.049 0.042 0.07 0.074 0.13 0.016 0.061 0.056 0.009 0.019 0.045 0.057 0.024 0.024 0.034 0.013 0.023 0.012 0.013 0.013 0.005 0.003 0 0.008 0.016 0.011 0 0 0.001 0.001 0.004 0.008 0.004 0.001 0.004 0.014 0.013 0.013 0.012 0.009 0.009 0.013 0.008 0.007 0.016 0.032 0.014 0.004 0.006 0.021 0.014 0.018 0.017 0.003 0.001 0.012 0.007 0.002 0.001 0.002 0.001 0.001 0.002 0.039 0 0.001 0.003 0 0.003 0.003 0.002 0.002 0.003 0.003 0.002 0.002 0.002 0.009 0 0 0 0.03 0.026 
0.04 0 0 0 0 0 0 0 0 0 0 0 0 0.001 0.001 0.001 0.002 0.003 0.004 0.003 0.002 0.006 0.006 0.01 0.021 0.009 0.007 0.019 0.067 0.021 0.012 0.009 0.005 0.006 0.003 0 0.013 0.004 0.003 0 0.025 0.046 0.064 0.116 0.19 1 0.582 0.017 0.016 0.006 0.003 0.001 0.001 0.001 0.001 0.002 0.004 0.003 0.001 0.002 0.002 0 0 0 0 0 0 0 0.001 0 0.001 0.001 0 0 0 0 0.001 0.002 0.003 0.003 0 0 0.001 0.006 0.006 0.005 0.002 0.001 0.001 0 0 0 0 0 0.001 0.001 0.001 0.001 0 0 0 0 0 0 0 0 0 0 0 0 0.001 0.001 0.001 0.001 0.001 0.001 0.001 0 0.001 0.001 0 0 0 0 0 0 0 0 0 0 0 0 0 0 0.001 0 0 0 0.039 0.038 0.035 0.024 0.009 0.016 0.015 0.009 0.008 0.005 0.006 0.006 0.009 0.003 0.017 0.025 0.019 0.032 0.034 0 0.002 0.002 0.013 0 0 0.002 0.005 0 0 0.001 0 0.001 0.001 0 0.001 0 0.001 0.001 0 0 0.001 0 0 0 0 0 0 0 0 0.003 0.005 0.007 0.013 0.039 0.039 0.035 0.022 0.013 0.02 0.007 0.011 0.011 0.013 0.008 0.006 0.009 0.006 0.004 0.004 0.014 0.025 0.029 0.022 0.006 0.003 0.003 0 0.007 0.027 0.034 0.047 0.05 0.05 0.051 0.016 0.019 0.013 0.006 0.007 0.006 0.003 0.003 0.002 0.002 0.001 0.004 0.003 0.007 0.021 0.021 0.015 0.019 0.035 0.037 0.049 0.046 0.029 0.018 0.016 0.007 0.007 0.016 0.006 0 0.007 0.003 0 0.001 0.002 0.001 0.003 0.003 0.003 0.005 0.003 0.002 0.003 0.006 0.003 0 0.009 0.009 0.01 0.008 0.006 0.018 0.02 0.012 0.019 0.03 0.016 0.006 0.001 0 0.001 0.003 0.001 0.002 0.001 0.001 0.001 0.001 0.001 0 0 0.001 0.001 0.002 0.001 0.001 0.001 0 0 0 0 0 0 0 0 0 0.001 0 0 0.001 0 0 0 0.001 0.001 0 0 0.001 0.002 0.001 0.001 0.002 0.002 0.001 0.003 0.002 0.001 0 0.001 0.001 0.001 0 0.001 0.001 0.001 0 0.002 0.001 0 0.001 0.001 0 0.001 0.001 0.001 0 0 0 0 0 0 0 0.001 0 0.001 0.001 0.002 0.001 0.001 0.001 0.004 0.001 0.004 0.005 0.003 0.005 0.008 0.006 0.011 0.015 0.025 0.007 0.012 0.009 0.003 0.007 0.009 0.011 0.005 0.006 0.008 0.004 0.009 0.005 0.005 0.003 0 0.003 0 0 0.002 0.001 0 0 0.001 0.001 0 0.002 0.003 0.001 0.001 0.003 0.002 0.002 0.002 0.003 0.002 0.001 0.002 0.003 0.006 0.007 0.004 0.005 0.002 0.009 0.006 0.008 0.007 0.002 0.001 0.001 0 0 0.002 0.003 0.001 0 0 0.01 0 0 0.001 0 0.001 0.001 0.001 0.001 0.001 0.001 0 0.001 0.001 0.003 0 0 0 0.005 0.004 
0.047 0 0 0 0 0 0 0 0 0 0 0 0 0 0 0.001 0 0.002 0.001 0 0 0.002 0.003 0.019 0.029 0.011 0.011 0.033 0.099 0.028 0.021 0.011 0.006 0.008 0.006 0.003 0.025 0.008 0.004 0.001 0.042 0.087 0.125 0.201 0.311 0.517 1 0.012 0.012 0.008 0.002 0 0 0 0 0 0.003 0.002 0 0 0 0 0 0 0 0 0 0 0 0.001 0.002 0.001 0.001 0.001 0.002 0 0 0 0.002 0.002 0.001 0 0 0.001 0.002 0.003 0.002 0.002 0.002 0.002 0.001 0.001 0.001 0.001 0.002 0.002 0.001 0.001 0.001 0.001 0 0.002 0.002 0.001 0.001 0.002 0.002 0.002 0.002 0.002 0.001 0.002 0.002 0.001 0.002 0.002 0.002 0 0.002 0.002 0.002 0 0 0.001 0.002 0 0 0 0 0 0 0 0 0 0 0 0 0 0.043 0.041 0.044 0.034 0.015 0.017 0.012 0.008 0.007 0.005 0.005 0.003 0.018 0.018 0.026 0.034 0.032 0.039 0.04 0 0.009 0.007 0.024 0.001 0.001 0.004 0.009 0 0.001 0.002 0.001 0.003 0.002 0 0.001 0 0.002 0.001 0 0 0.002 0.001 0 0 0 0 0 0 0 0.002 0.002 0.006 0.011 0.042 0.044 0.043 0.021 0.014 0.015 0.006 0.01 0.01 0.009 0.007 0.006 0.004 0.004 0.004 0.001 0.014 0.016 0.028 0.027 0.009 0.006 0.004 0 0.011 0.033 0.042 0.054 0.057 0.064 0.069 0.022 0.02 0.016 0.003 0.006 0.004 0.002 0.002 0 0 0.002 0.004 0.004 0.004 0.011 0.012 0.015 0.017 0.039 0.049 0.057 0.054 0.038 0.018 0.023 0.013 0.013 0.023 0.007 0 0.009 0.004 0 0 0.002 0.002 0.004 0.002 0.001 0.006 0 0.001 0.002 0.008 0.002 0 0.009 0.005 0.007 0.007 0.007 0.018 0.023 0.016 0.025 0.035 0.013 0.008 0.003 0 0 0.002 0.002 0 0 0 0 0.001 0.001 0 0 0.001 0.001 0 0 0.001 0.001 0 0 0 0 0 0 0 0 0 0.001 0.001 0.001 0.001 0.001 0.001 0 0 0.001 0 0.001 0 0.001 0.001 0.001 0.001 0.001 0.001 0.002 0 0.001 0 0.001 0.001 0.001 0.001 0.001 0 0.001 0.001 0.001 0.001 0.001 0.001 0.001 0.001 0.001 0.001 0.001 0.001 0.001 0.001 0.001 0.001 0.001 0.001 0.002 0.002 0.001 0.001 0.001 0.002 0.001 0.001 0.002 0.002 0.005 0.005 0.007 0.009 0.011 0.009 0.013 0.02 0.034 0.002 0.015 0.017 0.003 0.007 0.013 0.012 0.007 0.009 0.01 0.001 0.007 0.002 0.002 0.002 0 0 0.001 0.001 0.001 0.001 0 0 0 0 0.001 0.001 0 0 0.001 0.002 0.002 0.002 0.002 0.001 0.002 0.003 0.004 0 0.003 0.007 0.006 0.003 0 0.006 0.003 0.004 0.004 0.002 0 0 0 0 0 0 0.001 0.002 0.002 0.004 0 0 0.001 0.001 0.001 0.001 0.001 0 0 0 0 0 0 0.002 0 0 0 0.003 0.006 
0.212 0.001 0.001 0 0.001 0.001 0.001 0.001 0.001 0.001 0 0 0 0 0 0.002 0.001 0.006 0.004 0.003 0.005 0.016 0.005 0.006 0.014 0.014 0.007 0.011 0.027 0.012 0.01 0.004 0.022 0.005 0.002 0 0.013 0.003 0.001 0.001 0.034 0.065 0.097 0.05 0.071 0.01 0.018 1 0.657 0.362 0.06 0.025 0.016 0.023 0.006 0.009 0.04 0.018 0 0.001 0.002 0.002 0.001 0.004 0.002 0.003 0.002 0.002 0.002 0.005 0.009 0.004 0.008 0.007 0.007 0.002 0.003 0.004 0.007 0.026 0.002 0 0.013 0.047 0.046 0.05 0.015 0.011 0.008 0.006 0.003 0.005 0.006 0.009 0.011 0.01 0.006 0.004 0.008 0.004 0.002 0.009 0.003 0.005 0.013 0.023 0.022 0.024 0.024 0.013 0.013 0.033 0.012 0.016 0.02 0.015 0.013 0.013 0.016 0.012 0.009 0.013 0.004 0.01 0.004 0.001 0.001 0.003 0.003 0.003 0.004 0.005 0.003 0.002 0.004 0 0.001 0 0.211 0.205 0.217 0.229 0.093 0.289 0.495 0.352 0.266 0.179 0.185 0.137 0.069 0.058 0.112 0.144 0.121 0.186 0.197 0 0.035 0.022 0.083 0.01 0.024 0.016 0.035 0 0.033 0.094 0.056 0.097 0.087 0.009 0.038 0.021 0.064 0.049 0.023 0.016 0.048 0.015 0.006 0.004 0.01 0.007 0.005 0.011 0.003 0.026 0.04 0.104 0.065 0.212 0.21 0.199 0.125 0.083 0.093 0.048 0.082 0.086 0.088 0.087 0.077 0.053 0.048 0.038 0.028 0.114 0.195 0.186 0.148 0.065 0.037 0.022 0 0.057 0.159 0.183 0.243 0.249 0.245 0.155 0.052 0.114 0.089 0.054 0.055 0.047 0.037 0.001 0.014 0.023 0.01 0.039 0.041 0.07 0.24 0.263 0.541 0.807 0.336 0.234 0.239 0.238 0.163 0.074 0.087 0.066 0.066 0.088 0.032 0.002 0.054 0.023 0.002 0.002 0.01 0.013 0.022 0.014 0.015 0.032 0.014 0.009 0.018 0.046 0.015 0.006 0.053 0.048 0.051 0.045 0.039 0.091 0.107 0.072 0.113 0.163 0.081 0.046 0.016 0.012 0.005 0.013 0.005 0.003 0.004 0.002 0.002 0.002 0.002 0.001 0.002 0.002 0.002 0.008 0.002 0.001 0.002 0.004 0.002 0.002 0.004 0.004 0.002 0 0 0.001 0.002 0.003 0.004 0.003 0.001 0.002 0.004 0.004 0.005 0.001 0.006 0.006 0.005 0.009 0.011 0.017 0.01 0.014 0.022 0.01 0.009 0.003 0.008 0.004 0.006 0.002 0.005 0.006 0.003 0.002 0.005 0.006 0.005 0.006 0.002 0.001 0.003 0.002 0.002 0.004 0.004 0.004 0.004 0.003 0.005 0.003 0.003 0.006 0.005 0.005 0.015 0.011 0.005 0.007 0.022 0.019 0.026 0.039 0.032 0.046 0.059 0.054 0.076 0.092 0.163 0.016 0.056 0.05 0.02 0.02 0.05 0.061 0.032 0.041 0.039 0.015 0.058 0.022 0.038 0.017 0.003 0.019 0.005 0.014 0.023 0.011 0.001 0.002 0.003 0.003 0.006 0.011 0.007 0.003 0.008 0.021 0.019 0.019 0.017 0.014 0.015 0.017 0.013 0.015 0.028 0.046 0.028 0.01 0.006 0.037 0.025 0.032 0.03 0.008 0.003 0.011 0.007 0.003 0.004 0.004 0.002 0.007 0.009 0.045 0.005 0.005 0.009 0.005 0.003 0.006 0.009 0.005 0.006 0.012 0.003 0.003 0.004 0.013 0 0 0.003 0.061 0.107 
0.254 0.001 0.002 0.004 0.006 0.002 0.001 0.002 0.004 0 0 0 0 0.002 0.001 0.003 0.004 0.008 0.005 0.004 0.009 0.021 0.007 0.01 0.016 0.018 0.005 0.012 0.033 0.011 0.013 0.01 0.02 0.006 0.003 0.001 0.015 0.002 0.001 0 0.037 0.071 0.101 0.054 0.079 0.017 0.031 0.848 1 0.269 0.085 0.039 0.031 0.038 0.02 0.028 0.072 0.042 0.003 0.009 0.012 0.004 0.004 0.009 0.004 0.008 0.002 0.001 0.015 0.008 0.014 0.009 0.015 0.013 0.016 0.007 0.01 0.011 0.013 0.046 0.014 0 0.026 0.087 0.084 0.084 0.031 0.027 0.022 0.019 0.015 0.017 0.017 0.016 0.016 0.019 0.02 0.025 0.029 0.01 0.006 0.021 0.006 0.011 0.025 0.036 0.037 0.046 0.039 0.027 0.023 0.055 0.028 0.029 0.03 0.026 0.03 0.023 0.03 0.022 0.018 0.018 0.014 0.017 0.016 0.001 0 0.015 0.001 0.001 0.004 0.007 0.007 0.005 0.01 0.001 0.005 0 0.267 0.259 0.283 0.317 0.145 0.429 0.754 0.506 0.365 0.259 0.268 0.205 0.097 0.073 0.14 0.188 0.158 0.23 0.242 0 0.044 0.029 0.113 0.029 0.039 0.019 0.045 0 0.048 0.142 0.09 0.134 0.136 0.016 0.05 0.032 0.095 0.069 0.033 0.025 0.073 0.024 0.011 0.014 0.013 0.01 0.006 0.016 0.01 0.048 0.069 0.143 0.08 0.248 0.257 0.232 0.152 0.099 0.137 0.068 0.121 0.106 0.105 0.136 0.121 0.076 0.081 0.08 0.058 0.128 0.208 0.202 0.157 0.064 0.031 0.019 0 0.059 0.179 0.203 0.261 0.272 0.255 0.155 0.05 0.11 0.081 0.053 0.046 0.044 0.026 0.003 0.017 0.023 0.012 0.046 0.045 0.075 0.236 0.259 0.572 0.719 0.314 0.255 0.268 0.265 0.148 0.079 0.095 0.069 0.067 0.098 0.032 0 0.055 0.02 0.001 0.003 0.009 0.014 0.025 0.015 0.017 0.037 0.015 0.016 0.024 0.054 0.02 0.006 0.073 0.059 0.072 0.06 0.045 0.099 0.114 0.066 0.104 0.192 0.108 0.039 0.014 0.004 0.003 0.016 0.003 0.001 0.002 0.002 0.001 0.001 0.002 0.002 0.002 0.003 0.004 0.005 0.003 0.003 0.003 0.002 0 0 0 0 0 0 0 0 0 0.001 0.001 0.001 0 0.001 0.004 0.004 0.001 0 0.003 0.003 0.002 0.004 0.003 0.008 0.004 0.008 0.019 0.006 0.004 0.003 0.004 0.003 0.004 0.003 0.002 0.002 0 0.002 0.002 0.002 0 0 0 0 0 0 0.001 0.002 0.003 0.003 0.002 0.002 0.004 0.002 0.009 0.01 0.007 0.006 0.014 0.013 0.011 0.009 0.02 0.021 0.025 0.029 0.019 0.036 0.048 0.035 0.059 0.078 0.142 0.024 0.058 0.051 0.014 0.031 0.055 0.062 0.028 0.042 0.041 0.019 0.055 0.025 0.036 0.028 0.011 0.02 0.004 0.017 0.034 0.023 0 0.002 0.003 0.003 0.009 0.011 0.006 0.004 0.009 0.016 0.017 0.018 0.012 0.013 0.015 0.019 0.013 0.012 0.018 0.032 0.023 0.01 0.01 0.028 0.028 0.031 0.031 0.015 0.008 0.018 0.01 0.004 0.002 0.005 0.003 0.007 0.015 0.058 0.012 0.01 0.013 0.008 0.008 0.012 0.01 0.004 0.012 0.023 0.009 0.006 0.002 0.034 0 0 0.001 0.058 0.147 
0.084 0.001 0 0.002 0.003 0.001 0 0.002 0.001 0 0 0 0 0.001 0.001 0.003 0.001 0.002 0.001 0.003 0.004 0.006 0.004 0.005 0.004 0.006 0.002 0.004 0.008 0.005 0.006 0.003 0.009 0.003 0.001 0 0.006 0.001 0 0 0.009 0.025 0.037 0.023 0.028 0.005 0.008 0.353 0.219 1 0.01 0.007 0.005 0.006 0 0.002 0.015 0.003 0.001 0.002 0.002 0.001 0 0.001 0.001 0.001 0.001 0 0.002 0.001 0.001 0.001 0.002 0.003 0.002 0 0.002 0.004 0.001 0.007 0.001 0 0.006 0.014 0.015 0.015 0.004 0.005 0.004 0.003 0.003 0.004 0.003 0.003 0.001 0.003 0.002 0.002 0.003 0.001 0.001 0.002 0.001 0.001 0.002 0.006 0.006 0.005 0.005 0.003 0.003 0.008 0.004 0.005 0.006 0.005 0.005 0.005 0.005 0.003 0.005 0.005 0.005 0.004 0.005 0.001 0.001 0.004 0 0 0.002 0.003 0.003 0 0.001 0 0.001 0 0.078 0.071 0.079 0.081 0.036 0.087 0.161 0.112 0.089 0.064 0.066 0.055 0.028 0.02 0.038 0.046 0.039 0.07 0.073 0 0.007 0.003 0.025 0.005 0.006 0.003 0.008 0 0.007 0.029 0.018 0.031 0.028 0.004 0.013 0.007 0.019 0.014 0.009 0.005 0.01 0.005 0.003 0.001 0.004 0.003 0.003 0.004 0.004 0.007 0.01 0.026 0.018 0.082 0.083 0.078 0.045 0.024 0.039 0.021 0.027 0.021 0.024 0.02 0.022 0.019 0.019 0.014 0.014 0.037 0.077 0.074 0.055 0.024 0.01 0.009 0 0.021 0.067 0.07 0.093 0.094 0.092 0.056 0.02 0.037 0.031 0.018 0.015 0.015 0.007 0.001 0.007 0.009 0.005 0.016 0.017 0.033 0.092 0.099 0.204 0.287 0.123 0.094 0.092 0.091 0.064 0.038 0.032 0.021 0.022 0.032 0.009 0 0.015 0.003 0 0.003 0.001 0.001 0.005 0.002 0.004 0.012 0.009 0.005 0.007 0.014 0.009 0.005 0.018 0.015 0.016 0.011 0.014 0.031 0.035 0.024 0.041 0.071 0.022 0.018 0.005 0.003 0.001 0.002 0 0 0 0.002 0.002 0.002 0.001 0.002 0.001 0.002 0.001 0.002 0.001 0.001 0.001 0.001 0.001 0 0 0.001 0 0 0 0 0 0 0.001 0.001 0.001 0 0.003 0.002 0.002 0 0.001 0.001 0.002 0.003 0.001 0.006 0.004 0.006 0.009 0.005 0.005 0.002 0.003 0.003 0.005 0.001 0.002 0.003 0.001 0.003 0.004 0.003 0.002 0.002 0 0 0.001 0.002 0.002 0.004 0.005 0.004 0.004 0.002 0.005 0.003 0.004 0.004 0.005 0.005 0.005 0.005 0.005 0.005 0.01 0.008 0.012 0.014 0.011 0.017 0.021 0.018 0.028 0.032 0.057 0.005 0.02 0.015 0.006 0.006 0.017 0.018 0.009 0.011 0.013 0.004 0.015 0.009 0.009 0.005 0.001 0.004 0 0.002 0.009 0.004 0.001 0.001 0.001 0.001 0.001 0.004 0.004 0.003 0.004 0.009 0.007 0.006 0.005 0.005 0.005 0.007 0.006 0.004 0.005 0.012 0.005 0.001 0.001 0.008 0.006 0.008 0.008 0.003 0 0.002 0.001 0 0.001 0.002 0.002 0.003 0.002 0.009 0 0 0.003 0.002 0.002 0.002 0.002 0.003 0.002 0.002 0.002 0.001 0.001 0.003 0 0 0.001 0.02 0.022 
0.052 0 0 0 0.003 0.001 0 0 0.001 0 0 0.001 0.001 0 0 0 0 0 0 0 0 0.001 0 0 0.001 0 0 0 0.005 0.002 0.003 0.001 0.005 0.001 0.001 0 0.003 0 0 0 0.005 0.012 0.022 0.007 0.018 0.004 0.007 0.067 0.071 0.022 1 0.522 0.367 0.5 0.027 0.034 0.117 0.051 0.001 0.009 0.013 0.001 0.004 0.007 0 0.003 0.001 0.001 0.001 0.002 0.004 0.003 0.01 0.008 0.007 0.004 0.013 0.016 0.037 0.086 0.009 0 0.039 0.123 0.124 0.133 0.045 0.037 0.028 0.021 0.005 0.006 0.009 0.005 0.008 0.005 0.002 0.002 0.004 0.002 0.002 0.003 0 0.001 0.001 0.001 0.003 0.003 0.001 0.002 0.004 0.006 0.004 0.006 0.006 0.006 0.006 0.005 0.008 0.007 0.005 0.004 0.005 0.004 0.005 0.001 0.001 0.005 0.003 0.001 0.004 0.005 0.005 0.004 0.005 0 0.002 0 0.05 0.048 0.045 0.029 0.01 0.029 0.052 0.041 0.03 0.023 0.027 0.02 0.011 0.008 0.024 0.03 0.032 0.042 0.049 0 0.006 0.004 0.021 0.002 0.003 0.003 0.008 0 0.004 0.01 0.007 0.012 0.01 0.002 0.004 0.004 0.008 0.006 0.003 0.003 0.006 0.004 0.001 0.004 0.005 0.002 0 0.002 0.002 0.006 0.006 0.011 0.02 0.054 0.054 0.057 0.061 0.047 0.068 0.046 0.12 0.097 0.113 0.215 0.225 0.098 0.103 0.108 0.066 0.145 0.037 0.056 0.041 0.015 0.007 0.005 0 0.013 0.035 0.035 0.046 0.046 0.044 0.031 0.01 0.014 0.01 0.004 0.008 0.005 0.001 0 0 0 0.003 0.005 0.006 0.008 0.031 0.033 0.052 0.065 0.04 0.041 0.046 0.046 0.026 0.016 0.017 0.009 0.01 0.018 0.005 0 0.008 0.003 0 0 0.001 0.003 0.005 0.002 0.002 0.008 0.003 0.001 0.003 0.011 0.003 0.002 0.015 0.011 0.015 0.012 0.011 0.017 0.023 0.011 0.021 0.038 0.021 0.008 0.003 0.002 0 0.007 0.001 0.001 0 0 0.001 0 0 0.001 0.001 0.001 0 0 0 0 0 0 0 0 0 0 0 0 0 0 0 0 0 0 0 0 0.001 0 0 0 0 0 0 0 0 0.002 0 0.001 0.006 0.001 0 0 0 0 0 0 0 0 0 0 0 0 0 0 0 0 0 0 0 0 0 0 0 0 0 0 0.004 0.005 0.004 0.001 0.005 0.006 0.004 0.002 0.008 0.009 0.007 0.007 0.005 0.007 0.009 0.009 0.01 0.014 0.025 0.001 0.006 0.006 0.003 0.004 0.005 0.008 0.003 0.003 0.004 0.002 0.008 0.004 0.004 0.004 0.002 0.003 0.012 0.032 0.067 0.036 0.001 0.002 0.002 0.002 0.002 0.002 0.002 0.004 0.005 0.005 0.006 0.006 0 0.002 0.005 0.006 0.002 0.002 0.002 0.004 0.002 0 0.001 0.003 0.003 0.002 0.003 0 0 0.001 0 0 0.001 0.001 0.005 0.017 0.019 0.055 0.003 0.006 0.022 0.014 0.009 0.009 0.012 0.013 0.012 0.022 0.011 0.003 0.007 0.043 0 0 0.004 0.005 0.314 
0.03 0 0 0 0 0 0 0 0 0 0 0 0 0 0.001 0.001 0.001 0 0 0 0 0 0.001 0.001 0.003 0.002 0 0.001 0.005 0.003 0 0 0.002 0 0 0 0.001 0 0 0 0.002 0.005 0.009 0.009 0.012 0.002 0.005 0.032 0.033 0.013 0.343 1 0.444 0.604 0.008 0.012 0.039 0.022 0 0.002 0.003 0 0 0 0 0 0 0 0.002 0.002 0.002 0.001 0.001 0.001 0.001 0 0.003 0.006 0.008 0.026 0.004 0 0.012 0.043 0.041 0.047 0.016 0.014 0.009 0.008 0.001 0.003 0.003 0.002 0.002 0.002 0.003 0.003 0.003 0.002 0.001 0.003 0.002 0.003 0.002 0.003 0.001 0.003 0.003 0.002 0.002 0.002 0.003 0.003 0.003 0.003 0.003 0.002 0.003 0.001 0.002 0.003 0.001 0.001 0.002 0.001 0 0.001 0.001 0.001 0.001 0.003 0.002 0.001 0 0 0.001 0 0.03 0.026 0.028 0.025 0.01 0.02 0.032 0.023 0.018 0.012 0.015 0.012 0.009 0.007 0.018 0.023 0.019 0.029 0.028 0 0.004 0.003 0.012 0.001 0.001 0.002 0.004 0 0 0.002 0.002 0.004 0.003 0 0.003 0.001 0.004 0.002 0.002 0.001 0.004 0.002 0.002 0.001 0.001 0.001 0.002 0 0.001 0.001 0.002 0.005 0.007 0.031 0.033 0.034 0.038 0.03 0.046 0.032 0.051 0.05 0.054 0.076 0.074 0.046 0.039 0.041 0.024 0.057 0.019 0.031 0.027 0.006 0.003 0.002 0 0.007 0.024 0.022 0.033 0.034 0.037 0.019 0.005 0.009 0.008 0.005 0.003 0.002 0.005 0 0.002 0.004 0.001 0.004 0.004 0.007 0.014 0.017 0.023 0.033 0.033 0.028 0.032 0.032 0.018 0.006 0.013 0.008 0.01 0.014 0.004 0 0.009 0.003 0 0 0.001 0.001 0 0.001 0.001 0.001 0 0 0.002 0.004 0 0 0.007 0.006 0.007 0.004 0.003 0.011 0.017 0.01 0.016 0.024 0.014 0.006 0.001 0 0.001 0.002 0 0 0 0 0 0 0 0 0 0 0 0 0 0 0 0 0 0 0 0 0 0 0 0 0.001 0 0 0 0 0 0 0 0 0 0.001 0.001 0 0 0.002 0.002 0.001 0.002 0.002 0.002 0.002 0.002 0.002 0.001 0.001 0.001 0.001 0.002 0.001 0.002 0.002 0.002 0.001 0 0.001 0 0.002 0.001 0.001 0.001 0.001 0.001 0.001 0 0 0.001 0.001 0 0.001 0.002 0.002 0.001 0.002 0.002 0.002 0.002 0.004 0.003 0.005 0.006 0.005 0.007 0.008 0.012 0.018 0.004 0.007 0.006 0.003 0.003 0.006 0.006 0.003 0.004 0.006 0.002 0.005 0.001 0.002 0.002 0.001 0.002 0 0.008 0.023 0.011 0 0 0 0.001 0.002 0.001 0.001 0.002 0.003 0.002 0.001 0.001 0.001 0.002 0.001 0.002 0.001 0.002 0.003 0.006 0.004 0.004 0.001 0.005 0.005 0.005 0.005 0.004 0.002 0.002 0.002 0.001 0.001 0.001 0.001 0.004 0.007 0.031 0.001 0.001 0.006 0.002 0.001 0.002 0.003 0.001 0.002 0.007 0.001 0 0.002 0.017 0 0 0.002 0.005 0.105 
0.02 0.001 0 0 0.001 0.001 0.001 0 0 0 0 0 0 0 0 0 0.001 0.001 0 0.001 0.001 0.002 0 0 0.001 0.002 0.001 0 0.001 0 0 0 0.001 0 0 0 0 0 0 0 0 0.001 0.005 0.001 0.004 0.002 0.003 0.017 0.022 0.005 0.241 0.48 1 0.732 0.008 0.012 0.029 0.014 0.002 0.003 0.003 0 0 0 0 0 0 0 0 0 0.001 0 0.002 0.002 0.002 0 0.001 0.003 0.005 0.018 0.003 0 0.009 0.032 0.032 0.03 0.01 0.007 0.003 0.003 0.001 0.001 0.001 0.001 0.001 0.001 0 0 0.001 0 0 0 0 0 0 0.001 0.001 0.001 0.001 0 0 0.001 0.001 0.001 0.001 0.001 0.001 0.001 0.001 0.001 0.001 0.001 0 0.001 0.001 0 0 0 0 0 0.001 0.003 0.003 0 0 0 0 0 0.021 0.02 0.019 0.016 0.007 0.014 0.016 0.011 0.009 0.006 0.005 0.004 0.011 0.008 0.011 0.015 0.014 0.019 0.019 0 0.004 0.004 0.011 0 0 0.003 0.003 0 0 0.002 0.001 0.002 0.002 0.001 0.002 0 0.002 0.001 0 0 0.002 0 0 0 0 0 0.001 0 0 0.001 0.002 0.005 0.005 0.018 0.02 0.016 0.014 0.018 0.023 0.014 0.029 0.029 0.031 0.05 0.046 0.024 0.024 0.026 0.018 0.037 0.012 0.023 0.016 0.004 0.001 0 0 0.003 0.016 0.014 0.02 0.02 0.02 0.009 0.003 0.004 0.004 0.004 0.005 0.002 0.003 0 0.002 0.002 0.001 0.003 0.005 0.005 0.009 0.011 0.015 0.018 0.012 0.016 0.02 0.019 0.015 0.01 0.013 0.008 0.007 0.013 0.005 0 0.006 0.005 0 0 0 0 0.002 0.001 0.001 0.003 0.002 0.001 0.002 0.005 0.001 0.001 0.007 0.006 0.009 0.005 0.005 0.016 0.016 0.012 0.01 0.018 0.012 0 0 0 0 0.001 0 0 0 0 0 0 0 0 0 0 0 0 0 0 0 0 0 0 0 0 0 0 0 0.001 0.001 0 0.001 0 0 0 0 0 0 0 0.001 0 0.001 0.001 0 0.001 0.001 0.002 0.003 0.001 0.001 0 0 0.001 0.001 0.001 0 0 0 0.001 0.001 0.001 0.001 0.001 0.001 0 0.001 0.001 0.001 0.001 0.001 0.001 0.001 0.001 0.001 0.001 0.001 0.002 0.001 0.001 0.001 0.001 0.001 0.001 0.003 0.002 0.003 0.004 0.005 0.006 0.006 0.004 0.009 0.011 0.015 0.002 0.008 0.006 0.002 0.003 0.008 0.004 0.004 0.005 0.006 0.001 0.006 0.005 0.005 0.005 0.002 0 0.003 0.009 0.015 0.009 0 0 0 0 0 0.001 0.001 0 0 0.002 0.001 0.001 0.002 0.003 0.001 0.002 0 0.003 0.004 0.008 0.003 0.001 0.001 0.003 0.004 0.005 0.005 0.001 0 0.003 0.002 0 0.003 0.004 0.003 0.001 0.002 0.021 0 0 0.002 0 0 0.001 0.001 0.001 0.001 0.006 0.001 0 0 0.012 0 0 0 0.004 0.07 
0.022 0 0 0.001 0.001 0.001 0.001 0.001 0 0 0 0 0 0 0 0 0 0 0 0 0 0 0 0 0 0.002 0.001 0 0.003 0.001 0.002 0.001 0.001 0 0 0 0.002 0 0 0 0.002 0.008 0.013 0.007 0.007 0.001 0.002 0.025 0.028 0.01 0.342 0.658 0.729 1 0.005 0.011 0.03 0.015 0 0.001 0.001 0.001 0.002 0.002 0.001 0.001 0 0 0.001 0.002 0.002 0.001 0.005 0.005 0.005 0.001 0.003 0.004 0.012 0.026 0.003 0 0.013 0.044 0.038 0.034 0.013 0.01 0.007 0.006 0 0.001 0.001 0.001 0.002 0.004 0.001 0.001 0.001 0.001 0.001 0.001 0 0.001 0.001 0.001 0.001 0.003 0.002 0.001 0.001 0.002 0.001 0.001 0.001 0.001 0.001 0.001 0.001 0.002 0.003 0.001 0.001 0.002 0.002 0 0 0 0 0 0 0 0.001 0.002 0.003 0.001 0.002 0 0.023 0.02 0.022 0.014 0.005 0.012 0.023 0.011 0.008 0.008 0.01 0.009 0.003 0.002 0.008 0.011 0.012 0.017 0.015 0 0.003 0.001 0.009 0.001 0.001 0.003 0.005 0 0 0.006 0.002 0.005 0.005 0.001 0.004 0.003 0.005 0.005 0.002 0.001 0.005 0.001 0 0.001 0.001 0.001 0 0.002 0.003 0.005 0.005 0.005 0.009 0.024 0.024 0.027 0.024 0.015 0.027 0.011 0.039 0.035 0.035 0.063 0.058 0.034 0.031 0.026 0.02 0.044 0.019 0.02 0.017 0.005 0.003 0.003 0 0.005 0.014 0.016 0.022 0.022 0.023 0.012 0.002 0.01 0.009 0.001 0.001 0.004 0.002 0 0.002 0.002 0.001 0.001 0.002 0.005 0.015 0.016 0.019 0.026 0.018 0.019 0.023 0.022 0.016 0.01 0.008 0.003 0.004 0.008 0.001 0 0.003 0.001 0 0 0.003 0.001 0.003 0.003 0.003 0.003 0.001 0.003 0.004 0.006 0.002 0 0.008 0.005 0.006 0.005 0.005 0.008 0.009 0.005 0.012 0.016 0.01 0.006 0.002 0 0 0 0 0.001 0.001 0.001 0.001 0 0.001 0.001 0 0.001 0.001 0.001 0.001 0.001 0.001 0.001 0.001 0 0.001 0.001 0.001 0 0 0 0 0 0 0.001 0 0 0 0.001 0 0 0 0 0 0 0 0.001 0.001 0.001 0.002 0.001 0.001 0 0.001 0.001 0.001 0.001 0.001 0.001 0 0.001 0.001 0.001 0 0 0 0 0 0 0 0.001 0.001 0.001 0.001 0 0.001 0.001 0 0.001 0.001 0 0.002 0.001 0 0 0.002 0.001 0.003 0.003 0.003 0.004 0.002 0.003 0.006 0.01 0.013 0 0.003 0.002 0.001 0.002 0.003 0.003 0.002 0.003 0.002 0 0.005 0.004 0.004 0.004 0.002 0.002 0.003 0.007 0.014 0.009 0 0 0 0 0.001 0.001 0.001 0.002 0.001 0.002 0.002 0.002 0.001 0.001 0.002 0.002 0.002 0.001 0.001 0.004 0.003 0 0 0.002 0.002 0.002 0.002 0.001 0.001 0.001 0 0 0 0.001 0.004 0.006 0.006 0.019 0.004 0.003 0.006 0.002 0.004 0.005 0.003 0.003 0.005 0.007 0.006 0.005 0.004 0.012 0 0 0.003 0.002 0.096 
0.013 0 0 0 0.001 0 0 0.001 0.001 0 0 0 0 0 0 0 0 0 0 0 0 0 0 0 0 0 0 0 0 0 0.001 0.001 0 0 0.001 0 0.001 0.001 0 0 0.002 0.005 0.006 0.001 0.001 0 0 0.011 0.012 0.003 0.022 0.014 0.007 0.011 1 0.879 0.207 0.335 0.003 0.009 0.022 0.009 0.012 0.015 0.002 0.007 0.002 0 0.004 0.005 0.006 0.003 0.013 0.008 0.01 0.006 0.023 0.027 0.038 0.084 0.013 0 0.023 0.063 0.091 0.15 0.051 0.044 0.027 0.024 0.008 0.008 0.01 0.009 0.008 0.008 0.005 0.004 0.004 0.002 0 0.004 0.002 0.001 0.003 0.002 0.002 0.001 0.003 0.003 0.003 0.003 0.006 0.005 0.005 0.006 0.006 0.004 0.006 0.004 0.006 0.004 0.004 0.002 0.003 0.001 0 0.002 0.001 0.001 0.008 0.015 0.014 0.016 0.04 0.005 0.016 0 0.013 0.013 0.011 0.009 0.001 0.008 0.01 0.007 0.005 0.005 0.004 0.001 0.001 0.001 0.007 0.008 0.007 0.013 0.012 0 0.001 0 0.004 0.002 0.002 0.001 0.002 0 0.001 0.004 0.001 0.005 0.004 0.002 0.004 0.001 0.002 0.003 0.003 0 0.002 0.002 0 0.002 0.003 0.001 0.005 0.002 0 0.001 0.002 0.005 0.003 0.013 0.013 0.014 0.018 0.016 0.02 0.015 0.034 0.031 0.035 0.053 0.076 0.029 0.028 0.035 0.02 0.024 0.01 0.011 0.006 0.001 0 0 0 0.004 0.012 0.012 0.014 0.014 0.013 0.004 0.001 0.003 0.002 0.001 0.001 0.001 0.001 0.001 0.001 0.001 0 0.001 0.001 0.003 0.008 0.009 0.01 0.011 0.011 0.012 0.014 0.014 0.01 0.005 0.007 0.005 0.005 0.007 0.003 0 0.004 0.002 0 0 0.001 0 0.002 0 0 0.004 0 0.001 0.003 0.003 0 0 0.005 0.004 0.005 0.005 0.002 0.006 0.009 0.004 0.007 0.012 0.007 0.003 0.002 0.001 0 0.001 0 0 0 0 0 0 0 0 0 0 0 0 0 0 0 0 0 0 0 0 0 0 0 0.001 0.001 0 0.001 0 0 0 0 0 0 0 0 0 0 0 0 0.002 0.001 0.001 0.003 0.001 0.001 0 0 0.001 0.001 0.001 0 0 0.001 0.001 0.001 0 0.001 0.001 0.001 0.001 0 0 0 0.002 0.001 0.001 0.001 0 0.001 0.001 0.001 0.002 0.002 0.002 0.002 0.002 0.001 0.001 0.003 0.003 0.003 0.002 0.002 0.002 0.004 0.002 0.004 0.007 0.01 0 0.003 0.001 0 0 0.003 0.001 0 0 0.001 0 0.004 0.001 0.003 0.001 0 0.003 0 0.006 0.011 0.008 0.001 0.001 0.002 0.002 0 0.001 0.002 0.003 0.001 0.003 0.002 0.002 0.002 0.001 0.002 0.003 0.003 0.001 0.001 0.002 0 0 0 0.001 0.001 0.001 0 0 0 0.001 0.001 0 0.002 0.002 0.006 0.024 0.024 0.019 0.011 0.01 0.033 0.018 0.036 0.043 0.035 0.036 0.07 0.158 0.055 0.034 0.043 0.426 0 0 0.022 0.001 0.038 
0.022 0 0 0 0 0 0 0 0 0 0 0 0 0 0 0 0 0 0 0 0 0.001 0 0 0 0 0 0 0 0 0 0 0.002 0.002 0 0 0 0 0 0 0.001 0.001 0.005 0.003 0.004 0 0.001 0.015 0.018 0.005 0.025 0.014 0.007 0.009 0.624 1 0.258 0.401 0.004 0.01 0.017 0.005 0.012 0.021 0.005 0.007 0.003 0.003 0 0.003 0.006 0.004 0.016 0.016 0.016 0.008 0.028 0.024 0.051 0.119 0.022 0 0.025 0.08 0.114 0.203 0.072 0.061 0.043 0.027 0.006 0.009 0.009 0.007 0.007 0.006 0.003 0.003 0.004 0.001 0 0.003 0 0.001 0.002 0.003 0.003 0.002 0.004 0.002 0.001 0.005 0.004 0.004 0.003 0.004 0.005 0.005 0.005 0.004 0.002 0.003 0.003 0.003 0.001 0 0 0.003 0.003 0.003 0.008 0.011 0.011 0.018 0.053 0.005 0.017 0 0.023 0.02 0.02 0.014 0.004 0.011 0.011 0.01 0.006 0.004 0.005 0.003 0.006 0.006 0.014 0.016 0.011 0.02 0.022 0 0.003 0.002 0.008 0.002 0.003 0.003 0.006 0 0.003 0.004 0.002 0.004 0.003 0 0.003 0.002 0.003 0.002 0.003 0.002 0.003 0.002 0 0.002 0.002 0.004 0.005 0 0.002 0.002 0.002 0.005 0.006 0.022 0.023 0.02 0.02 0.016 0.027 0.02 0.045 0.039 0.043 0.065 0.085 0.039 0.033 0.045 0.025 0.026 0.012 0.015 0.009 0.003 0 0 0 0.008 0.016 0.015 0.021 0.021 0.016 0.01 0.003 0.007 0.006 0.001 0 0.001 0 0.001 0 0.001 0 0.001 0.001 0.002 0.005 0.006 0.016 0.018 0.011 0.016 0.021 0.02 0.014 0.008 0.01 0.007 0.008 0.011 0.005 0 0.007 0.002 0 0 0 0.002 0.003 0.002 0.002 0.003 0.001 0.001 0.003 0.005 0.002 0.001 0.003 0.003 0.004 0.002 0.004 0.009 0.012 0.011 0.011 0.019 0.009 0.004 0.001 0.001 0 0.002 0 0 0 0 0 0 0 0 0 0 0 0 0 0 0 0 0 0 0 0 0 0 0 0 0 0 0 0 0 0 0.001 0 0 0 0 0 0 0 0 0 0 0 0 0 0 0 0 0 0 0 0 0 0 0 0 0 0 0 0 0 0 0 0 0 0 0 0 0 0 0 0 0 0 0 0 0 0 0 0 0 0.002 0.001 0.001 0.002 0.003 0.003 0.003 0.003 0.013 0 0.003 0.002 0.002 0.004 0.004 0.003 0.002 0.007 0.002 0.001 0.005 0.004 0.004 0.003 0.001 0 0.002 0.009 0.02 0.015 0 0.001 0.001 0.001 0 0 0.001 0.001 0 0 0 0 0.001 0.001 0 0 0.001 0.001 0 0.002 0.003 0 0.001 0.003 0.004 0.005 0.005 0 0 0.002 0.002 0 0 0.001 0.009 0.025 0.026 0.022 0.012 0.016 0.036 0.019 0.047 0.051 0.035 0.039 0.086 0.208 0.082 0.04 0.037 0.481 0 0 0.027 0.001 0.045 
0.063 0.001 0 0.003 0.003 0.001 0 0.004 0.003 0 0 0.001 0.001 0 0 0 0 0 0 0 0.001 0.001 0 0.001 0.002 0.005 0.001 0.002 0.004 0.002 0.002 0.002 0.003 0.001 0.001 0 0.002 0.002 0 0 0.005 0.008 0.012 0.007 0.011 0.004 0.006 0.051 0.054 0.02 0.085 0.044 0.029 0.04 0.18 0.296 1 0.481 0.015 0.042 0.074 0.017 0.025 0.043 0.01 0.02 0.008 0.006 0.006 0.008 0.035 0.02 0.053 0.045 0.047 0.025 0.077 0.102 0.155 0.476 0.082 0 0.083 0.311 0.457 0.75 0.292 0.235 0.176 0.124 0.031 0.036 0.042 0.035 0.034 0.026 0.011 0.01 0.015 0.004 0.001 0.007 0.005 0.004 0.005 0.007 0.006 0.007 0.008 0.008 0.009 0.011 0.016 0.015 0.016 0.02 0.024 0.014 0.02 0.02 0.02 0.014 0.011 0.015 0.012 0.005 0.003 0.01 0.007 0.007 0.023 0.043 0.042 0.035 0.067 0.007 0.019 0 0.064 0.063 0.062 0.051 0.024 0.05 0.043 0.026 0.016 0.011 0.016 0.011 0.019 0.015 0.02 0.031 0.038 0.059 0.061 0 0.01 0.005 0.024 0.005 0.006 0.002 0.007 0 0.006 0.011 0.007 0.01 0.01 0 0.002 0.001 0.008 0.008 0.004 0.001 0.011 0.002 0.001 0.008 0.01 0.01 0.014 0.01 0 0.008 0.012 0.014 0.027 0.072 0.072 0.075 0.089 0.077 0.121 0.08 0.18 0.14 0.169 0.243 0.356 0.145 0.125 0.163 0.101 0.107 0.031 0.044 0.029 0.008 0.003 0.002 0 0.014 0.046 0.045 0.061 0.063 0.056 0.033 0.007 0.015 0.007 0.008 0.005 0.005 0.006 0 0.001 0.001 0.003 0.006 0.005 0.01 0.022 0.025 0.038 0.051 0.048 0.06 0.062 0.062 0.042 0.02 0.026 0.02 0.017 0.027 0.007 0 0.012 0.005 0 0 0.002 0.003 0.004 0.005 0.006 0.007 0.003 0.002 0.004 0.009 0.003 0.001 0.015 0.013 0.013 0.011 0.007 0.026 0.031 0.018 0.027 0.049 0.021 0.009 0.001 0.001 0.001 0.007 0 0 0 0 0 0 0 0 0 0.001 0.002 0.004 0 0.001 0.002 0.002 0.002 0 0 0 0 0 0 0 0 0 0 0.001 0 0 0.001 0.001 0.001 0.001 0.001 0.001 0.001 0.001 0.002 0.006 0.002 0.002 0.007 0.003 0.001 0 0.001 0 0.001 0 0.001 0 0 0 0.001 0 0 0 0 0 0 0 0 0 0.001 0 0 0.001 0.001 0.001 0.002 0.002 0.005 0.005 0.006 0.005 0.004 0.001 0.007 0.005 0.007 0.007 0.004 0.005 0.013 0.008 0.01 0.014 0.038 0.003 0.011 0.009 0.001 0.005 0.011 0.009 0.004 0.007 0.011 0.003 0.006 0.005 0.007 0.004 0 0.002 0.007 0.037 0.07 0.036 0.003 0.004 0.006 0.006 0.003 0.004 0.005 0.009 0.003 0.007 0.006 0.005 0.006 0.006 0.004 0.005 0.003 0.007 0.004 0.005 0.003 0.001 0.001 0.004 0.002 0.003 0.003 0.001 0 0.002 0.003 0.001 0.005 0.007 0.025 0.088 0.109 0.072 0.027 0.031 0.117 0.062 0.079 0.095 0.086 0.064 0.116 0.218 0.084 0.05 0.057 0.384 0 0 0.033 0.008 0.17 
0.047 0 0 0 0.001 0 0.001 0.001 0.001 0.001 0 0 0 0 0 0 0 0 0 0 0 0 0 0.001 0.002 0.001 0 0.002 0.003 0.001 0.001 0 0.003 0.001 0 0 0.003 0.001 0.001 0.001 0.006 0.011 0.016 0.009 0.014 0.005 0.006 0.025 0.026 0.003 0.06 0.031 0.019 0.029 0.412 0.629 0.632 1 0.011 0.03 0.043 0.011 0.017 0.03 0.007 0.016 0.005 0.003 0.003 0.011 0.021 0.01 0.036 0.032 0.033 0.017 0.079 0.071 0.105 0.284 0.053 0 0.034 0.177 0.268 0.457 0.178 0.149 0.115 0.081 0.02 0.026 0.029 0.021 0.022 0.019 0.01 0.007 0.012 0.006 0.002 0.008 0.002 0.004 0.005 0.009 0.009 0.01 0.01 0.004 0.006 0.013 0.014 0.017 0.015 0.013 0.018 0.013 0.015 0.013 0.012 0.011 0.011 0.012 0.011 0.005 0.004 0.01 0.004 0.006 0.016 0.028 0.03 0.036 0.106 0.011 0.046 0 0.048 0.046 0.045 0.027 0.016 0.018 0.022 0.018 0.015 0.008 0.008 0.005 0.015 0.012 0.021 0.028 0.024 0.046 0.045 0 0.008 0.004 0.018 0.003 0.007 0.004 0.008 0 0.003 0.009 0.005 0.01 0.012 0 0.004 0.003 0.012 0.011 0.007 0.002 0.013 0.006 0.003 0.009 0.011 0.009 0.01 0.006 0.001 0.004 0.004 0.004 0.023 0.049 0.049 0.05 0.058 0.05 0.073 0.047 0.108 0.094 0.106 0.136 0.209 0.102 0.083 0.089 0.058 0.07 0.024 0.04 0.029 0.009 0.004 0.002 0 0.018 0.038 0.038 0.047 0.047 0.044 0.024 0.008 0.012 0.009 0.004 0.006 0.003 0.003 0 0.001 0.002 0.001 0.005 0.004 0.008 0.017 0.018 0.02 0.027 0.035 0.039 0.044 0.044 0.026 0.014 0.016 0.013 0.011 0.016 0.003 0 0.009 0.003 0 0 0.001 0.003 0.003 0.003 0.003 0.005 0.003 0.004 0.007 0.01 0.003 0.001 0.012 0.009 0.012 0.009 0.009 0.015 0.02 0.012 0.02 0.038 0.018 0.006 0.003 0.001 0 0.004 0.001 0.001 0.001 0.001 0.001 0.001 0.001 0.001 0.001 0.001 0.001 0.001 0 0.001 0.001 0 0 0 0 0 0 0 0 0 0 0 0.001 0.001 0 0.001 0 0 0.002 0 0.001 0 0.001 0.001 0 0.002 0.001 0.001 0.002 0.002 0.002 0.001 0.002 0.002 0.002 0.002 0.002 0.002 0.001 0.001 0.001 0.002 0.001 0 0.001 0 0 0 0 0.001 0.001 0.002 0.002 0.002 0.001 0.002 0.002 0.002 0.004 0.002 0.002 0.004 0.004 0.003 0.003 0.004 0.002 0.005 0.006 0.004 0.01 0.006 0.011 0.014 0.027 0.005 0.008 0.008 0.002 0.003 0.004 0.006 0.002 0.004 0.002 0.001 0.006 0.003 0.003 0.003 0.002 0.002 0.004 0.017 0.04 0.026 0.002 0.003 0.004 0.004 0.002 0.001 0.004 0.007 0.002 0.002 0.002 0.002 0.004 0.006 0.003 0.002 0.001 0.003 0.002 0.005 0.001 0.001 0.001 0.004 0.002 0.003 0.003 0.001 0 0.002 0.001 0.003 0.005 0.007 0.024 0.072 0.074 0.058 0.024 0.025 0.091 0.042 0.106 0.139 0.092 0.08 0.201 0.46 0.163 0.091 0.095 0.809 0 0 0.054 0.005 0.105 
0 0 0 0 0 0 0 0 0 0 0 0 0 0 0 0 0 0 0 0 0 0 0 0 0 0 0 0 0 0 0 0 0 0 0 0 0 0 0 0 0 0 0 0 0 0 0 0 0 0 0.001 0 0 0 0.002 0.005 0.012 0.009 1 0.562 0.173 0.021 0.019 0.032 0.002 0.008 0.004 0.003 0 0.002 0.006 0.001 0.014 0.011 0.014 0.012 0.063 0.116 0.01 0.024 0.007 0 0.001 0.003 0.007 0.012 0.031 0.025 0.02 0.017 0.012 0.012 0.012 0.01 0.008 0.009 0 0 0.001 0.003 0.002 0.003 0.002 0.003 0.003 0.004 0.002 0.002 0.004 0.004 0.004 0.004 0.001 0.006 0.005 0.003 0.007 0.006 0.003 0.001 0.007 0.005 0.007 0.002 0.004 0.001 0 0.005 0.004 0.008 0.038 0.09 0.074 0.033 0.024 0.002 0.006 0 0 0 0 0 0 0 0 0 0 0 0.001 0.001 0 0 0 0 0 0 0 0 0 0 0 0 0.002 0 0 0 0.001 0.001 0 0.001 0.003 0.001 0.001 0.001 0.003 0.003 0.003 0.001 0.003 0.004 0.003 0.007 0.009 0.014 0.024 0.005 0 0.003 0.003 0.001 0 0 0 0 0.001 0.001 0.001 0 0.002 0.001 0.001 0.004 0.004 0.002 0.001 0.001 0 0.001 0 0 0 0 0 0 0 0 0 0 0 0 0 0 0 0 0 0 0 0 0 0 0 0 0 0 0 0 0 0 0 0 0 0 0 0 0 0 0 0 0 0 0 0 0 0 0 0 0 0 0 0 0 0 0 0 0 0 0 0 0 0 0 0 0 0 0 0 0 0 0 0 0 0 0 0 0 0 0 0 0 0 0 0 0 0 0 0 0 0 0 0 0 0 0 0 0 0 0 0 0 0 0 0 0 0 0 0 0 0 0 0 0 0 0 0.001 0 0 0.001 0.001 0 0 0 0 0 0 0 0 0 0 0 0 0 0 0 0 0 0 0 0 0 0 0 0 0 0 0 0 0 0 0 0 0 0 0 0 0 0 0 0 0 0 0 0 0 0 0 0 0 0 0 0 0 0 0 0 0 0 0 0 0 0 0 0 0.001 0.001 0 0 0.001 0.001 0.001 0.001 0 0.001 0.001 0.001 0.001 0.001 0 0 0 0 0 0 0 0 0 0 0 0 0 0 0 0 0 0 0 0 0 0 0.004 0.013 0.019 0.001 0.015 0.02 0.018 0.012 0.022 0.043 0.021 0.014 0.027 0.015 0.005 0.006 0.01 0.007 0 0 0.007 0 0.001 
0.002 0 0 0 0 0 0 0 0 0 0 0 0 0 0 0 0 0 0 0 0 0 0 0 0 0 0 0 0 0 0 0 0 0 0 0 0 0 0 0 0 0 0 0 0 0 0 0.001 0.001 0.001 0.002 0 0 0 0.001 0.004 0.011 0.009 0.37 1 0.288 0.028 0.035 0.044 0.005 0.01 0.007 0.007 0.005 0.006 0.011 0.011 0.017 0.017 0.018 0.013 0.089 0.171 0.013 0.023 0.009 0 0.005 0.007 0.01 0.014 0.028 0.03 0.024 0.021 0.01 0.01 0.013 0.011 0.012 0.011 0.007 0.006 0.008 0.004 0.004 0.005 0.001 0.004 0.004 0.004 0.003 0.005 0.004 0.007 0.005 0.008 0.009 0.008 0.016 0.012 0.012 0.008 0.015 0.01 0.011 0.013 0.011 0.009 0.007 0.001 0 0.014 0.012 0.021 0.067 0.169 0.135 0.046 0.042 0.001 0.009 0 0.002 0.002 0.002 0.001 0.001 0.001 0.001 0.002 0.002 0.002 0.002 0.002 0 0 0.001 0.001 0.002 0.002 0.002 0 0 0 0.002 0 0.003 0 0 0 0.002 0.003 0.001 0.003 0.005 0.001 0.005 0.003 0.006 0.007 0.006 0.004 0.006 0.004 0.004 0.014 0.018 0.023 0.05 0.012 0 0.006 0.006 0.003 0 0.002 0.002 0.002 0.001 0.001 0.004 0.004 0.006 0.005 0.005 0.007 0.007 0.003 0.003 0.005 0.002 0.003 0 0.001 0.001 0 0 0 0 0.001 0.002 0.002 0.002 0.002 0.002 0.001 0 0 0 0 0 0 0 0 0 0 0 0 0 0 0 0 0.001 0.001 0.001 0.002 0.002 0.002 0 0 0.001 0.001 0.001 0.001 0.001 0 0.001 0 0 0 0 0 0 0 0 0 0 0 0 0 0 0 0 0 0 0 0 0.001 0.001 0 0.001 0.002 0.001 0.001 0 0 0 0 0 0 0 0 0 0 0 0 0 0 0 0 0 0 0 0 0 0 0 0 0 0 0 0 0 0 0 0 0 0 0 0 0 0 0 0 0 0 0 0 0 0 0 0 0 0 0 0 0 0 0 0 0 0 0 0 0 0 0 0 0 0 0 0 0 0 0 0 0 0 0 0 0 0 0 0 0 0 0 0 0 0 0 0 0.001 0 0 0 0 0 0 0 0 0 0 0 0 0 0 0 0 0 0 0 0 0 0 0 0.002 0.001 0 0 0 0.001 0.001 0 0 0.001 0.001 0 0 0 0 0 0 0 0 0 0 0 0 0 0 0 0 0 0 0 0 0 0 0 0.001 0.002 0.005 0.02 0.022 0.002 0.024 0.026 0.027 0.02 0.036 0.052 0.027 0.022 0.036 0.018 0.01 0.004 0.01 0.006 0 0 0.005 0 0.006 
0.005 0.001 0.001 0.002 0.001 0.001 0.001 0.002 0.002 0 0 0 0 0 0 0 0 0 0 0 0 0 0 0 0.001 0 0 0 0.002 0 0 0 0 0 0 0 0 0 0 0 0 0.002 0.002 0.001 0.002 0 0 0.004 0.004 0 0.009 0.007 0.005 0.006 0.015 0.028 0.063 0.045 0.178 0.531 1 0.132 0.123 0.175 0.02 0.044 0.011 0.008 0.01 0.018 0.038 0.025 0.055 0.05 0.053 0.055 0.385 0.625 0.036 0.106 0.041 0 0.007 0.026 0.037 0.07 0.13 0.115 0.089 0.068 0.037 0.041 0.045 0.045 0.042 0.039 0.022 0.02 0.029 0.016 0.006 0.019 0.007 0.012 0.013 0.016 0.014 0.019 0.019 0.021 0.03 0.033 0.031 0.036 0.049 0.043 0.046 0.032 0.047 0.037 0.031 0.033 0.036 0.03 0.02 0.004 0.001 0.045 0.05 0.078 0.274 0.521 0.435 0.177 0.149 0.008 0.035 0 0.005 0.005 0.005 0.006 0.004 0.003 0.003 0.005 0.006 0.006 0.004 0.003 0.002 0.001 0.003 0.003 0.001 0.003 0.004 0 0 0 0 0.008 0.011 0.001 0.001 0 0.004 0.009 0.007 0.01 0.017 0.002 0.015 0.011 0.02 0.023 0.026 0.016 0.025 0.019 0.01 0.055 0.071 0.093 0.157 0.045 0.004 0.014 0.011 0.006 0.002 0.005 0.005 0.006 0.01 0.007 0.01 0.009 0.013 0.015 0.016 0.021 0.028 0.012 0.008 0.011 0.006 0.005 0.002 0.003 0.003 0.002 0.001 0.001 0 0.003 0.005 0.004 0.005 0.005 0.005 0.003 0.001 0.001 0.001 0 0 0 0 0 0 0 0 0 0 0 0.001 0.001 0.002 0.004 0.003 0.005 0.005 0.005 0.004 0.001 0.003 0.001 0.002 0.003 0.002 0 0.002 0.001 0 0 0.001 0 0.001 0.001 0 0.001 0.002 0.001 0 0.002 0.002 0.001 0.002 0.002 0.002 0.001 0.002 0.004 0.003 0.001 0.002 0.005 0.003 0.001 0 0 0 0 0 0 0 0 0 0 0 0 0 0 0 0 0 0 0 0 0 0 0 0 0 0 0 0 0 0 0 0 0 0 0.001 0.001 0.001 0 0.001 0 0.001 0.001 0.001 0.003 0.001 0.001 0.004 0 0 0 0 0 0 0 0 0 0 0 0 0 0 0 0 0 0 0 0 0 0 0 0 0 0 0 0.001 0.002 0.002 0.001 0.003 0.002 0.002 0.001 0.004 0.004 0.002 0.002 0.002 0 0 0 0 0.001 0.004 0 0 0 0 0 0 0 0 0 0 0 0.001 0 0 0 0 0.001 0 0.001 0.005 0.001 0.002 0.003 0.004 0.004 0.002 0.001 0.004 0.007 0.004 0.003 0.002 0.002 0.002 0.005 0.002 0.003 0.002 0.003 0 0 0 0 0 0 0 0 0 0 0 0 0 0.001 0.001 0.006 0.019 0.057 0.069 0.011 0.073 0.115 0.077 0.046 0.112 0.202 0.096 0.07 0.133 0.077 0.033 0.03 0.055 0.033 0 0 0.027 0 0.013 
0.001 0 0 0 0 0 0 0 0 0 0 0 0 0 0 0 0 0 0 0 0 0 0 0 0 0 0 0 0 0 0 0 0 0 0 0 0 0 0 0 0 0 0.001 0 0 0 0 0 0.002 0 0.003 0.001 0.001 0.001 0.012 0.014 0.023 0.022 0.032 0.085 0.179 1 0.341 0.152 0.028 0.053 0.019 0.017 0.015 0.026 0.058 0.035 0.102 0.109 0.131 0.309 0.107 0.126 0.012 0.043 0.014 0 0.004 0.012 0.015 0.024 0.046 0.058 0.055 0.057 0.116 0.09 0.066 0.061 0.059 0.053 0.027 0.027 0.035 0.014 0.006 0.018 0.008 0.011 0.016 0.016 0.01 0.015 0.019 0.018 0.022 0.029 0.038 0.038 0.046 0.043 0.046 0.037 0.044 0.037 0.038 0.042 0.03 0.029 0.03 0.014 0.008 0.034 0.03 0.049 0.139 0.301 0.391 0.212 0.12 0.002 0.015 0 0.001 0.001 0.001 0.002 0.001 0.004 0.003 0.001 0.002 0.003 0.006 0.005 0.001 0 0 0 0.001 0.001 0.001 0 0 0 0.001 0.008 0.01 0 0 0 0.008 0.009 0.007 0.009 0.014 0 0.006 0.008 0.016 0.016 0.017 0.009 0.016 0.017 0.009 0.035 0.044 0.058 0.096 0.036 0.004 0.01 0.008 0.004 0 0.001 0.001 0.001 0.002 0.002 0.002 0.002 0.005 0.004 0.005 0.007 0.012 0.006 0.006 0.005 0.003 0.006 0.003 0.003 0.002 0 0 0 0 0.001 0.001 0.001 0.001 0.001 0.001 0.001 0 0.001 0.001 0.001 0.001 0 0.001 0 0.001 0.001 0 0 0 0 0.001 0.002 0.001 0.001 0.001 0.001 0.001 0.001 0.001 0.001 0.001 0 0 0.001 0 0 0 0 0 0 0 0 0 0 0 0 0 0 0 0.001 0 0 0.001 0.001 0.001 0.001 0.001 0 0 0.001 0.001 0.001 0.001 0 0 0 0 0.001 0 0 0 0 0 0 0 0 0 0 0 0 0 0 0 0 0 0 0 0 0 0 0 0 0 0 0 0 0 0 0 0 0 0 0 0 0 0 0 0 0 0 0 0 0 0 0 0 0 0 0 0 0 0 0 0 0 0 0 0 0 0 0 0 0 0 0 0 0 0 0 0 0 0 0 0 0 0 0 0 0 0 0 0 0 0 0 0 0 0 0 0 0 0 0 0 0 0 0 0 0.001 0 0 0 0 0 0 0.002 0.005 0.003 0.002 0.002 0.005 0.006 0.001 0 0.001 0.008 0.002 0 0 0 0.001 0.001 0 0 0 0.001 0 0 0 0 0 0 0 0 0 0 0 0 0 0 0.002 0.005 0.017 0.048 0.068 0.003 0.086 0.109 0.048 0.025 0.042 0.065 0.04 0.038 0.069 0.038 0.013 0.014 0.028 0.019 0 0 0.019 0.001 0.004 
0.003 0 0 0 0 0 0 0 0 0 0 0 0 0 0 0 0 0 0 0 0 0 0 0 0 0 0 0 0 0 0 0 0.001 0 0 0 0 0 0 0 0 0 0 0.001 0.001 0 0 0.001 0.002 0.001 0.006 0.002 0.001 0.001 0.007 0.011 0.021 0.02 0.023 0.066 0.117 0.265 1 0.413 0.043 0.077 0.03 0.026 0.007 0.011 0.034 0.033 0.066 0.056 0.067 0.099 0.168 0.131 0.013 0.04 0.016 0 0.001 0.01 0.013 0.019 0.049 0.053 0.048 0.043 0.049 0.043 0.035 0.03 0.036 0.03 0.01 0.011 0.015 0.003 0.001 0.01 0.002 0 0.003 0.006 0.004 0.007 0.006 0.011 0.011 0.016 0.018 0.023 0.021 0.018 0.029 0.017 0.022 0.018 0.022 0.018 0.017 0.016 0.019 0.008 0.004 0.015 0.023 0.031 0.08 0.15 0.18 0.324 0.182 0.006 0.021 0 0.003 0.003 0.003 0.001 0 0 0.002 0.001 0.002 0.003 0.003 0.002 0 0 0.002 0.002 0.001 0.003 0.003 0 0 0 0.001 0.001 0.004 0 0 0 0.001 0.006 0.003 0.005 0.01 0.001 0.004 0.001 0.01 0.011 0.012 0.002 0.011 0.011 0.005 0.014 0.018 0.02 0.045 0.009 0 0.003 0.003 0.001 0.001 0.003 0.003 0.004 0.004 0.003 0.004 0.002 0.003 0.005 0.006 0.007 0.009 0.006 0.005 0.005 0.004 0.004 0.004 0.004 0.002 0.001 0.001 0 0 0 0.002 0.001 0.001 0.002 0.004 0.002 0 0.002 0.002 0.001 0.002 0.001 0.002 0 0 0 0 0.001 0.001 0.001 0.004 0.004 0.003 0.003 0.002 0.002 0.002 0.002 0.001 0 0.002 0 0 0.002 0 0 0 0 0 0 0 0 0 0 0 0.001 0 0 0 0.001 0 0 0.001 0.001 0.001 0.001 0.001 0.001 0.002 0.002 0.002 0.003 0.002 0.001 0 0 0 0 0 0 0 0 0 0 0 0 0 0 0 0 0 0 0 0 0 0 0 0 0 0 0 0 0 0 0 0 0 0 0 0 0 0 0 0 0 0 0 0 0 0 0 0 0 0 0 0 0 0 0 0 0 0 0 0 0 0 0 0 0 0 0 0 0 0 0 0 0 0 0 0 0 0 0 0 0 0 0 0 0.001 0.001 0.001 0.001 0.001 0.001 0.001 0.002 0.002 0 0 0.001 0.001 0 0 0.001 0.001 0 0 0 0 0 0 0 0 0 0.001 0.002 0.003 0.002 0.001 0.002 0.002 0.003 0.001 0 0 0.003 0.001 0 0 0 0.002 0.002 0 0 0 0 0 0 0 0 0 0 0 0 0 0 0 0 0 0 0.002 0.004 0.016 0.034 0.047 0.003 0.151 0.224 0.042 0.023 0.08 0.113 0.046 0.039 0.101 0.047 0.022 0.026 0.046 0.016 0 0 0.028 0.002 0.008 
0.003 0 0 0 0 0 0 0 0 0 0 0 0 0 0 0 0.001 0.001 0 0 0 0.001 0 0 0.001 0 0 0 0.001 0.001 0.001 0.001 0 0 0 0 0.001 0 0 0 0 0 0.001 0 0.001 0.001 0.001 0.003 0.003 0.001 0.002 0.001 0 0.001 0.009 0.016 0.028 0.022 0.019 0.075 0.137 0.106 0.328 1 0.088 0.164 0.049 0.035 0.011 0.024 0.063 0.062 0.12 0.102 0.109 0.068 0.363 0.178 0.016 0.047 0.014 0 0.004 0.01 0.013 0.026 0.063 0.081 0.073 0.068 0.05 0.055 0.056 0.059 0.066 0.044 0.018 0.016 0.025 0.007 0.003 0.018 0.005 0.006 0.016 0.021 0.016 0.016 0.022 0.016 0.017 0.028 0.028 0.034 0.035 0.03 0.039 0.029 0.033 0.029 0.037 0.033 0.019 0.023 0.035 0.013 0.004 0.016 0.012 0.017 0.042 0.095 0.1 0.129 0.092 0.012 0.039 0 0.003 0.003 0.003 0.002 0.001 0.002 0.004 0.003 0.004 0.01 0.009 0.007 0 0 0.002 0.002 0.003 0.003 0.003 0 0.001 0.001 0.003 0.008 0.013 0 0.001 0 0.008 0.01 0.007 0.012 0.017 0.004 0.011 0.007 0.018 0.014 0.015 0.006 0.016 0.016 0.01 0.018 0.021 0.019 0.033 0.012 0.002 0.005 0.004 0.003 0.002 0.003 0.003 0.003 0.001 0 0.002 0.002 0.006 0.003 0.003 0.006 0.008 0.001 0.001 0.003 0.001 0.002 0.001 0.001 0.001 0 0 0 0 0.001 0.001 0.002 0.002 0.002 0.002 0.001 0 0.002 0.001 0.001 0.001 0.001 0.001 0 0 0 0.001 0.001 0.001 0.001 0.001 0.002 0.003 0.003 0.002 0.002 0.002 0.002 0.003 0.002 0.001 0.001 0.001 0.001 0.001 0 0.001 0 0 0 0 0 0 0 0 0 0 0 0 0 0 0 0 0 0 0 0 0 0.001 0 0.002 0.002 0 0 0 0 0 0 0 0 0 0 0 0 0 0 0 0 0 0 0 0 0 0 0 0 0 0 0 0 0 0 0 0 0 0 0 0 0 0 0 0 0 0 0 0 0 0 0 0 0 0 0 0 0 0 0 0 0 0 0 0 0 0 0 0 0 0 0 0 0 0 0 0 0 0 0 0 0 0 0 0 0 0 0 0 0 0 0 0.001 0.001 0.001 0.001 0.001 0.001 0.001 0.003 0.001 0.001 0.001 0.001 0.001 0.001 0.001 0 0.001 0.001 0.001 0 0 0 0 0 0 0 0 0 0 0.002 0.003 0.004 0.005 0.002 0.002 0.002 0.008 0.002 0 0 0 0 0.002 0 0 0.001 0.001 0.001 0.001 0.001 0.001 0.001 0.001 0.001 0.001 0.001 0.001 0.001 0.001 0.002 0.003 0.004 0.008 0.021 0.063 0.088 0.002 0.347 0.537 0.076 0.028 0.095 0.171 0.092 0.055 0.104 0.04 0.02 0.022 0.038 0.02 0 0 0.028 0.001 0.004 
0.002 0 0 0 0 0 0.001 0.001 0.001 0.001 0 0 0 0 0 0 0 0 0 0 0 0 0 0 0 0 0 0 0 0 0 0 0 0 0 0 0.001 0 0 0 0.001 0.001 0.001 0 0 0 0 0.004 0.004 0.001 0.004 0.001 0.001 0.001 0 0.003 0.009 0.005 0.004 0.009 0.022 0.022 0.042 0.1 1 0.518 0.174 0.141 0.01 0.023 0.051 0.114 0.089 0.086 0.079 0.033 0.045 0.025 0.004 0.018 0.009 0 0 0.003 0.003 0.01 0.024 0.035 0.035 0.038 0.026 0.038 0.04 0.047 0.057 0.047 0.02 0.018 0.026 0.007 0.004 0.018 0.007 0.004 0.013 0.014 0.008 0.014 0.014 0.022 0.026 0.03 0.031 0.046 0.038 0.037 0.047 0.036 0.041 0.038 0.034 0.037 0.019 0.029 0.032 0.006 0.003 0.02 0.005 0.005 0.012 0.016 0.016 0.017 0.015 0.002 0.005 0 0.002 0.002 0.002 0.003 0.001 0.003 0.004 0.004 0.003 0.008 0.008 0.006 0.001 0.001 0.002 0.002 0.002 0.002 0.002 0 0.001 0 0.002 0.006 0.007 0 0 0 0.004 0.015 0.01 0.012 0.018 0.005 0.012 0.009 0.019 0.017 0.015 0.007 0.019 0.013 0.007 0.022 0.019 0.014 0.004 0.002 0.004 0 0.001 0.001 0 0.001 0.001 0.001 0 0 0 0.001 0.002 0.003 0.003 0.004 0.006 0.003 0.002 0.001 0.002 0.003 0.001 0.003 0.002 0 0 0 0 0 0.001 0.002 0.002 0.002 0.002 0.001 0 0.002 0.002 0.001 0.001 0.001 0.001 0 0 0 0 0.001 0.001 0.001 0.001 0.002 0.003 0.003 0.002 0.002 0.002 0.002 0.002 0 0.001 0 0 0.001 0 0 0 0 0 0 0 0 0 0 0 0.001 0.001 0 0 0 0 0 0.001 0.001 0.001 0.001 0 0.001 0.001 0 0.001 0.001 0.001 0.002 0.001 0.001 0.001 0 0 0 0 0 0 0 0 0 0 0 0 0 0 0 0 0 0 0 0 0 0 0 0 0 0 0 0 0 0 0 0 0 0.001 0.001 0.001 0.001 0.001 0.001 0 0.001 0.001 0 0.001 0.001 0 0 0 0 0 0 0 0 0 0 0 0 0 0 0 0 0 0 0 0 0 0 0 0 0.001 0 0.001 0.001 0.001 0 0.001 0.001 0.001 0 0.001 0.001 0.001 0.001 0.001 0.001 0 0.001 0.001 0.001 0.003 0.001 0.001 0.002 0.001 0.001 0.001 0.001 0.001 0.001 0.002 0.002 0.001 0 0 0.001 0.001 0 0 0 0.001 0.001 0 0.002 0.004 0.005 0.001 0 0.002 0.006 0.002 0.001 0.001 0.001 0 0.003 0.001 0 0 0.002 0.002 0.001 0 0.001 0 0.001 0.001 0.001 0.001 0 0 0.001 0.001 0 0.001 0.003 0.013 0.035 0.045 0.001 0.325 0.251 0.034 0.017 0.017 0.028 0.026 0.012 0.011 0.006 0.002 0.001 0.003 0.004 0 0 0 0.001 0.005 
0.002 0 0 0 0 0 0 0 0 0 0 0 0 0 0 0 0 0 0 0 0 0 0 0 0 0 0 0 0 0 0 0 0 0 0 0 0 0 0 0 0 0 0 0 0 0 0 0.004 0.005 0.001 0.005 0.005 0.002 0.003 0.009 0.012 0.023 0.016 0.004 0.019 0.04 0.041 0.077 0.209 0.526 1 0.31 0.249 0.019 0.039 0.098 0.267 0.186 0.187 0.166 0.074 0.088 0.052 0.014 0.04 0.016 0 0.005 0.01 0.015 0.024 0.042 0.069 0.069 0.09 0.074 0.093 0.093 0.097 0.107 0.088 0.047 0.041 0.06 0.016 0.008 0.039 0.011 0.015 0.023 0.033 0.026 0.032 0.035 0.047 0.054 0.056 0.07 0.112 0.087 0.07 0.097 0.08 0.087 0.068 0.064 0.061 0.037 0.049 0.058 0.017 0.011 0.03 0.01 0.01 0.021 0.033 0.032 0.039 0.034 0.008 0.018 0 0.002 0.002 0.002 0.001 0 0.003 0.004 0.003 0.003 0.007 0.008 0.006 0 0 0.001 0.001 0 0.001 0.002 0 0 0 0 0.014 0.023 0 0 0 0.012 0.016 0.007 0.023 0.026 0.004 0.016 0.014 0.027 0.026 0.02 0.013 0.031 0.031 0.018 0.03 0.036 0.032 0.012 0.005 0.005 0.004 0.004 0.001 0 0.002 0.002 0.002 0.004 0.003 0.005 0.005 0.008 0.006 0.007 0.008 0.012 0.006 0.006 0.007 0.004 0.005 0.001 0.002 0.002 0 0 0 0 0.001 0.002 0.002 0.002 0.002 0.002 0 0 0.001 0.001 0 0 0.001 0 0 0 0 0 0 0 0 0.001 0.002 0.003 0.004 0.002 0.001 0.002 0.002 0.001 0 0.001 0.001 0.001 0.001 0 0 0.001 0 0 0 0 0 0 0 0.001 0.001 0.001 0.001 0.002 0.002 0 0 0.002 0.002 0.002 0.002 0.001 0.002 0.002 0.001 0.002 0.002 0.002 0.001 0 0 0 0 0 0 0 0 0 0 0 0 0 0 0 0 0 0 0 0 0 0 0 0 0 0 0 0 0 0 0 0 0 0 0 0 0 0 0 0 0 0 0 0 0 0 0 0 0 0 0 0 0 0 0 0 0 0 0 0 0 0 0 0 0 0 0 0 0 0 0 0 0 0 0 0 0 0 0 0 0 0 0 0 0 0 0 0 0 0 0 0 0.002 0 0 0 0 0 0 0 0 0 0 0 0 0 0 0 0 0 0 0.003 0.004 0.002 0.003 0.004 0.004 0.004 0.003 0 0 0.006 0.004 0 0 0 0 0 0 0 0 0 0 0 0 0 0 0 0 0 0 0 0 0 0 0 0.003 0.004 0.023 0.063 0.112 0.003 0.622 0.487 0.059 0.032 0.042 0.054 0.039 0.027 0.041 0.021 0.008 0.011 0.018 0.015 0 0 0.012 0 0.008 
0 0 0 0 0 0 0 0 0 0 0 0 0 0 0 0 0 0 0 0 0 0 0 0 0 0 0 0 0 0 0 0 0 0 0 0 0 0 0 0 0 0 0 0 0 0 0 0.001 0.001 0 0 0 0 0 0.001 0.001 0.004 0.002 0.002 0.004 0.007 0.01 0.015 0.041 0.161 0.286 1 0.773 0.003 0.014 0.039 0.075 0.063 0.058 0.058 0.028 0.017 0.007 0.001 0.008 0.003 0 0 0.002 0.002 0.004 0.008 0.017 0.017 0.022 0.029 0.034 0.029 0.029 0.039 0.031 0.015 0.008 0.015 0.005 0.003 0.011 0.005 0.003 0.005 0.006 0.005 0.006 0.007 0.011 0.005 0.01 0.019 0.029 0.016 0.016 0.026 0.017 0.018 0.017 0.023 0.017 0.006 0.013 0.016 0.003 0.002 0.005 0.003 0.002 0.004 0.006 0.008 0.008 0.006 0.002 0.003 0 0 0 0 0 0 0 0.001 0.002 0.002 0.002 0.002 0.002 0 0 0 0 0 0 0 0 0 0 0 0.002 0.003 0 0 0 0.003 0.005 0.003 0.004 0.006 0.003 0.005 0.001 0.007 0.006 0.006 0.003 0.007 0.004 0.002 0.005 0.006 0.006 0.002 0.001 0 0.001 0.001 0 0 0 0 0 0 0 0 0 0 0 0 0 0.002 0 0 0 0 0 0 0 0 0 0 0 0 0 0 0 0 0 0 0 0 0 0 0 0 0 0 0 0 0 0 0 0 0 0 0 0.001 0.001 0 0 0 0 0 0 0 0 0 0 0 0 0 0 0 0 0 0 0 0 0 0 0 0 0 0 0 0 0 0 0 0 0 0 0 0 0 0 0 0 0 0 0 0 0 0 0 0 0 0 0 0 0 0 0 0 0 0 0 0 0 0 0 0 0 0 0 0 0 0 0 0 0 0 0 0 0 0 0 0 0 0 0 0 0 0 0 0 0 0 0 0 0 0 0 0 0 0 0 0 0 0 0 0 0 0 0 0 0 0 0 0 0 0 0 0 0 0 0 0 0 0 0 0 0 0 0 0 0 0 0 0 0 0 0 0 0 0 0 0 0 0 0 0 0 0 0 0 0 0 0 0 0 0 0 0 0 0 0 0 0 0 0 0 0 0 0 0 0 0 0 0 0 0 0 0 0 0 0 0 0 0 0 0 0 0.001 0.001 0.001 0.003 0.014 0.031 0 0.18 0.143 0.016 0.007 0.009 0.012 0.013 0.008 0.008 0.006 0.005 0.005 0.004 0.002 0 0 0.001 0 0 
0 0 0 0 0 0 0 0 0 0 0 0 0 0 0 0 0 0 0 0 0 0 0 0 0 0 0 0 0 0 0 0 0 0 0 0 0 0 0 0 0 0 0 0 0 0 0 0 0 0 0.002 0.001 0.001 0.001 0.001 0.005 0.006 0.006 0.003 0.007 0.009 0.009 0.013 0.03 0.091 0.17 0.538 1 0.004 0.003 0.013 0.042 0.031 0.027 0.028 0.017 0.01 0.008 0.006 0.01 0.003 0 0 0.001 0.002 0.007 0.01 0.014 0.016 0.019 0.014 0.016 0.015 0.014 0.015 0.015 0.004 0.006 0.008 0.002 0.001 0.002 0.001 0.002 0.002 0.004 0.003 0.002 0.004 0.004 0.005 0.007 0.009 0.013 0.012 0.01 0.014 0.011 0.012 0.008 0.01 0.009 0.009 0.005 0.011 0.007 0.004 0.007 0.004 0.003 0.003 0.006 0.006 0.006 0.006 0 0 0 0 0 0 0 0 0 0 0 0 0 0 0 0 0 0 0 0 0 0 0 0 0 0 0.001 0.003 0 0 0 0.001 0.002 0.001 0.001 0.002 0 0 0 0.002 0.004 0.005 0 0.005 0.005 0.002 0.007 0.008 0.006 0.005 0.002 0 0 0 0 0 0 0 0 0.001 0.001 0.001 0 0.001 0 0.001 0.002 0.004 0 0.001 0.002 0.001 0.002 0.001 0.001 0.001 0 0 0 0 0 0 0 0 0 0 0 0 0 0 0 0 0 0 0 0 0 0 0 0 0 0 0 0 0 0 0 0 0 0 0 0 0 0 0 0 0 0 0 0 0 0 0 0 0 0 0 0 0 0 0 0 0 0 0 0 0 0 0 0 0 0 0 0 0 0 0 0 0 0 0 0 0 0 0 0 0 0 0 0 0 0 0 0 0 0 0 0 0 0 0 0 0 0 0 0 0 0 0 0 0 0 0 0 0 0 0 0 0 0 0 0 0 0 0 0 0 0 0 0 0 0 0 0 0 0 0 0 0 0 0 0 0 0 0 0 0 0 0 0 0 0 0 0 0 0 0 0 0 0 0 0 0 0 0 0 0 0 0 0 0 0 0 0 0 0 0 0 0 0 0 0 0 0 0 0 0 0.001 0.001 0.001 0.002 0.002 0.002 0.001 0.001 0.001 0.003 0.001 0 0 0 0.001 0.001 0 0 0 0 0 0 0 0 0 0 0 0 0 0 0 0 0 0 0.002 0.002 0.008 0.013 0.019 0 0.098 0.075 0.011 0.008 0.001 0.003 0.004 0.002 0.004 0.003 0 0 0.002 0.005 0 0 0.001 0 0.002 
0.002 0 0 0 0 0 0 0 0 0 0 0 0 0 0 0 0 0 0 0 0 0 0 0 0 0 0 0 0 0 0 0 0 0 0 0 0 0 0 0 0 0.001 0.002 0.001 0.001 0 0.001 0.003 0.004 0.002 0.001 0.001 0.001 0.001 0.004 0.004 0.006 0.004 0.001 0.002 0.004 0.009 0.008 0.014 0.01 0.018 0.002 0.001 1 0.111 0.059 0.028 0.038 0.035 0.041 0.02 0.005 0.003 0.005 0.008 0.004 0 0 0.002 0.004 0.007 0.01 0.015 0.015 0.02 0.025 0.031 0.034 0.049 0.053 0.062 0.177 0.3 0.208 0.059 0.027 0.117 0.034 0.031 0.033 0.045 0.03 0.042 0.046 0.059 0.044 0.071 0.129 0.08 0.081 0.077 0.103 0.067 0.082 0.053 0.05 0.052 0.029 0.04 0.033 0.01 0.005 0.027 0.007 0.006 0.011 0.005 0.005 0.004 0.003 0.001 0.002 0 0.001 0.001 0.002 0.001 0.001 0.003 0.006 0.007 0.008 0.014 0.014 0.012 0.001 0 0.001 0.001 0 0.001 0.001 0 0 0 0 0.013 0.024 0 0 0 0.013 0.026 0.015 0.023 0.038 0.01 0.024 0.018 0.036 0.046 0.039 0.018 0.045 0.039 0.021 0.026 0.03 0.024 0.003 0 0.007 0 0 0 0 0.002 0.002 0.002 0.002 0.002 0.003 0.003 0.004 0.004 0.004 0.004 0.004 0.001 0 0.001 0 0.002 0.001 0.001 0.001 0 0 0 0 0.002 0.002 0.002 0.002 0.002 0.002 0.001 0 0.001 0.001 0 0 0 0 0 0 0 0 0 0 0 0.001 0.001 0.002 0.003 0.001 0.002 0.002 0.002 0.002 0.001 0.002 0.001 0.001 0.002 0 0 0.001 0 0 0 0 0 0 0 0 0 0 0 0 0.001 0 0 0.001 0 0 0 0.001 0.001 0.001 0.001 0.001 0.001 0.001 0 0 0 0 0.001 0 0 0 0 0 0 0 0 0 0 0 0 0 0 0 0 0 0 0 0 0 0 0 0 0 0 0 0 0 0 0 0 0 0 0 0 0 0 0 0 0 0 0 0 0 0 0 0 0 0 0 0 0 0 0 0 0 0 0 0 0 0 0 0 0 0 0 0 0 0 0 0 0 0 0 0 0 0 0 0 0 0 0 0 0 0 0 0.001 0.002 0 0 0 0 0 0 0 0 0 0 0 0 0 0 0 0 0 0 0 0 0 0.001 0.001 0.001 0.001 0 0 0.001 0.001 0 0 0 0 0 0 0 0 0 0 0 0 0 0 0 0 0 0 0 0 0 0 0 0 0 0 0.005 0.01 0.023 0.002 0.02 0.015 0.014 0.007 0.004 0.006 0.007 0.002 0.005 0.004 0.002 0.002 0.002 0.004 0 0 0.001 0 0.002 
0.007 0 0 0 0 0 0 0 0 0 0 0 0 0 0 0 0 0 0.001 0 0 0 0.001 0.001 0.001 0.001 0 0 0 0.001 0.001 0 0 0 0 0 0.001 0 0 0 0.001 0.001 0.003 0 0 0 0 0.01 0.01 0 0.005 0.004 0.003 0.003 0.003 0.004 0.008 0.007 0.002 0.007 0.014 0.013 0.011 0.027 0.026 0.049 0.01 0.008 0.173 1 0.328 0.062 0.138 0.112 0.116 0.051 0.017 0.014 0.007 0.017 0.006 0 0 0.005 0.008 0.009 0.023 0.05 0.057 0.073 0.074 0.093 0.114 0.172 0.205 0.223 0.219 0.335 0.256 0.071 0.04 0.139 0.061 0.053 0.047 0.067 0.046 0.062 0.073 0.101 0.093 0.113 0.196 0.155 0.156 0.164 0.218 0.135 0.169 0.142 0.153 0.128 0.069 0.111 0.099 0.032 0.02 0.059 0.016 0.011 0.018 0.012 0.01 0.009 0.006 0 0.002 0 0.007 0.007 0.007 0.005 0.004 0.007 0.014 0.012 0.012 0.018 0.02 0.016 0.003 0.001 0.004 0.005 0.005 0.007 0.007 0 0.001 0 0.005 0.031 0.042 0.001 0.002 0 0.02 0.04 0.027 0.036 0.056 0.006 0.019 0.021 0.058 0.063 0.043 0.022 0.073 0.057 0.023 0.053 0.052 0.042 0.004 0.001 0.011 0.001 0.001 0.003 0.001 0.007 0.007 0.006 0.004 0.003 0.003 0.002 0.004 0.003 0.003 0.006 0.007 0.004 0.003 0.003 0.003 0.004 0.002 0.004 0.003 0 0 0 0 0.001 0.006 0.005 0.007 0.007 0.007 0.002 0.001 0.001 0.001 0 0 0 0 0 0 0 0 0 0 0 0.002 0.002 0.007 0.009 0.007 0.008 0.007 0.008 0.006 0.003 0.003 0.001 0.001 0.003 0 0 0 0 0 0 0 0 0 0 0 0 0 0 0.001 0.001 0 0 0.002 0.002 0.002 0.002 0.001 0.003 0.002 0.003 0.003 0.006 0.004 0.002 0 0 0 0 0 0 0 0 0 0 0 0 0 0 0 0 0 0 0 0 0 0 0 0 0 0 0 0 0 0 0 0 0 0 0 0 0.001 0.001 0.001 0 0.001 0.001 0.001 0.001 0.001 0.001 0.002 0.001 0 0 0 0 0 0 0 0.001 0 0 0.001 0.001 0 0 0 0 0 0 0 0 0 0 0 0 0 0 0.001 0 0 0 0.001 0 0 0 0.002 0.001 0 0.002 0.002 0.002 0.002 0.002 0.002 0.003 0.005 0.001 0.002 0.001 0 0.001 0.001 0 0 0 0 0 0 0 0 0 0 0 0.001 0.001 0.002 0.002 0 0.001 0.002 0.002 0 0.001 0.004 0.005 0.005 0.002 0.002 0.002 0.002 0.002 0.001 0.002 0.001 0.003 0.002 0.001 0 0 0 0 0 0 0 0 0 0 0 0 0.005 0.009 0.023 0.047 0.08 0.003 0.066 0.057 0.041 0.021 0.012 0.021 0.029 0.017 0.014 0.005 0.002 0.002 0.004 0.006 0 0 0.003 0 0.006 
0.006 0.001 0.001 0.001 0.001 0.001 0.001 0.001 0.001 0.001 0 0 0 0 0 0 0 0 0.001 0.001 0.001 0.001 0.001 0.001 0.001 0 0 0.002 0.002 0.002 0.002 0 0 0 0 0 0.002 0 0 0 0.001 0.003 0.005 0.002 0.003 0 0.001 0.007 0.009 0.003 0.004 0.001 0 0.001 0.01 0.013 0.029 0.016 0.004 0.011 0.024 0.045 0.036 0.071 0.063 0.105 0.028 0.026 0.096 0.361 1 0.134 0.384 0.316 0.337 0.158 0.045 0.027 0.021 0.044 0.02 0 0.002 0.014 0.021 0.033 0.055 0.13 0.145 0.185 0.216 0.279 0.297 0.422 0.563 0.529 0.192 0.177 0.228 0.08 0.036 0.135 0.049 0.058 0.083 0.115 0.079 0.107 0.126 0.134 0.142 0.198 0.25 0.258 0.275 0.285 0.389 0.264 0.305 0.27 0.351 0.238 0.146 0.214 0.257 0.071 0.046 0.115 0.03 0.027 0.034 0.031 0.031 0.025 0.022 0.002 0.012 0 0.007 0.006 0.006 0.004 0.002 0.003 0.016 0.015 0.015 0.03 0.027 0.022 0.003 0.001 0.004 0.005 0.004 0.005 0.006 0 0.001 0.001 0.004 0.045 0.069 0.001 0.001 0 0.04 0.066 0.038 0.054 0.103 0.017 0.045 0.048 0.112 0.124 0.092 0.046 0.134 0.129 0.072 0.099 0.097 0.081 0.01 0.002 0.018 0.001 0.001 0.002 0.003 0.007 0.007 0.008 0.007 0.005 0.008 0.004 0.009 0.009 0.01 0.009 0.013 0.008 0.004 0.005 0.004 0.005 0.003 0.003 0.003 0.001 0.001 0.001 0 0.004 0.005 0.005 0.006 0.006 0.006 0.004 0.001 0.003 0.002 0 0.001 0.001 0.001 0 0 0 0.001 0.001 0.002 0.002 0.004 0.004 0.003 0.003 0.002 0.006 0.006 0.006 0.006 0.004 0.003 0.002 0.002 0.003 0.002 0 0.002 0 0 0 0 0 0 0 0 0 0 0 0 0 0 0 0.001 0.001 0.001 0.001 0 0.002 0.002 0.003 0.005 0.004 0.001 0.001 0 0 0 0.002 0.001 0 0 0 0 0 0 0 0 0 0 0 0 0 0 0 0 0 0 0 0 0 0 0 0 0 0 0 0 0 0 0 0 0 0.001 0 0.001 0.001 0.001 0.001 0 0.001 0.002 0.001 0.001 0.001 0.001 0 0 0 0 0 0 0 0 0 0 0 0 0 0 0 0 0 0 0 0 0 0 0 0.001 0.001 0.001 0.001 0.001 0.001 0 0.002 0.002 0.002 0 0.003 0.005 0.003 0.002 0.002 0.004 0.003 0.006 0 0.003 0.001 0.001 0.003 0.004 0.003 0.001 0.003 0.002 0 0.003 0.002 0.002 0.002 0.001 0.001 0 0 0.003 0.002 0.001 0.003 0.006 0.005 0.002 0.001 0.002 0.011 0.003 0.001 0.001 0.001 0.003 0.004 0.001 0.001 0.002 0.003 0.002 0.003 0.002 0 0 0.002 0.001 0.001 0 0 0 0.001 0.001 0.002 0.003 0.009 0.044 0.128 0.215 0.004 0.166 0.132 0.118 0.074 0.027 0.047 0.07 0.025 0.028 0.017 0.004 0.005 0.008 0.014 0 0 0.006 0.001 0.006 
0.004 0 0 0 0 0 0 0 0 0 0 0 0 0 0 0 0 0 0 0 0 0.001 0.001 0 0.001 0 0 0 0.001 0 0 0 0 0 0 0 0 0 0 0 0.001 0.001 0.001 0.001 0.001 0 0 0.004 0.004 0.002 0.004 0.001 0.001 0.001 0.006 0.007 0.022 0.014 0.001 0.011 0.019 0.032 0.047 0.1 0.183 0.359 0.108 0.087 0.043 0.096 0.181 1 0.282 0.388 0.298 0.111 0.046 0.031 0.017 0.039 0.017 0 0.002 0.01 0.016 0.026 0.047 0.094 0.1 0.121 0.121 0.16 0.15 0.169 0.189 0.19 0.121 0.107 0.145 0.053 0.029 0.108 0.042 0.042 0.067 0.083 0.061 0.078 0.094 0.149 0.167 0.138 0.17 0.34 0.228 0.203 0.256 0.231 0.222 0.176 0.155 0.19 0.109 0.131 0.121 0.033 0.018 0.089 0.021 0.016 0.021 0.019 0.021 0.025 0.023 0.004 0.01 0 0.004 0.004 0.004 0.004 0.002 0.003 0.009 0.012 0.017 0.025 0.022 0.019 0 0 0.001 0.001 0.002 0.004 0.004 0 0.001 0 0.002 0.039 0.056 0 0 0 0.027 0.051 0.03 0.045 0.077 0.005 0.03 0.044 0.083 0.076 0.055 0.04 0.091 0.063 0.036 0.076 0.08 0.054 0.007 0.003 0.014 0.001 0 0 0.001 0.004 0.004 0.004 0.005 0.004 0.004 0.004 0.009 0.005 0.006 0.006 0.014 0.006 0.003 0.003 0.004 0.002 0.001 0.001 0.001 0 0 0 0 0.001 0.002 0.002 0.004 0.004 0.004 0.003 0 0.001 0.001 0.001 0 0.001 0.001 0 0 0 0 0 0 0.001 0.002 0.002 0.004 0.003 0.006 0.005 0.004 0.004 0.003 0.003 0.002 0.001 0.001 0.002 0.001 0 0.001 0 0 0 0 0 0 0 0 0 0 0 0 0 0 0 0 0 0 0 0 0.001 0.003 0.003 0.002 0.003 0.001 0.001 0 0 0 0 0 0 0 0 0 0 0 0 0 0 0 0 0 0 0 0 0 0 0 0 0 0 0 0 0 0 0 0 0 0 0 0 0 0 0 0 0 0 0 0 0 0 0 0 0 0 0 0 0 0 0 0 0 0 0 0 0 0 0 0 0 0 0 0 0 0 0 0 0 0 0 0 0 0 0 0 0 0 0 0 0 0 0.001 0.001 0.001 0 0.001 0.001 0.003 0.001 0.001 0 0 0.001 0.001 0.001 0.001 0.001 0 0 0 0.001 0.001 0.001 0 0 0 0 0.001 0.001 0.001 0.001 0.002 0.002 0.001 0.001 0.001 0.003 0.001 0 0 0 0.001 0.001 0.001 0 0 0 0 0.001 0.001 0.001 0.001 0.001 0.001 0.001 0.001 0 0 0 0.001 0.001 0.001 0.005 0.028 0.087 0.139 0.002 0.288 0.236 0.075 0.044 0.021 0.038 0.038 0.013 0.023 0.014 0.008 0.008 0.013 0.011 0 0 0.009 0.001 0.007 
0.005 0.001 0 0 0.002 0.001 0 0 0 0 0 0 0 0 0 0 0 0 0 0.001 0.001 0.002 0.002 0.001 0 0 0 0.001 0 0 0.001 0 0 0 0 0 0.001 0 0 0 0.001 0.001 0.001 0 0.001 0.001 0.001 0.005 0.009 0.002 0.008 0.003 0.001 0.002 0.004 0.019 0.049 0.028 0.019 0.047 0.079 0.112 0.089 0.159 0.142 0.28 0.086 0.065 0.068 0.193 0.483 0.254 1 0.795 0.817 0.324 0.122 0.095 0.055 0.124 0.043 0 0.007 0.023 0.034 0.056 0.156 0.304 0.342 0.42 0.345 0.408 0.389 0.426 0.506 0.404 0.136 0.146 0.173 0.054 0.025 0.116 0.04 0.046 0.059 0.088 0.061 0.088 0.087 0.128 0.116 0.145 0.199 0.224 0.222 0.218 0.31 0.209 0.231 0.196 0.261 0.184 0.112 0.166 0.224 0.065 0.028 0.092 0.031 0.023 0.04 0.071 0.074 0.056 0.063 0.006 0.019 0 0.005 0.005 0.004 0.005 0.002 0.004 0.009 0.011 0.013 0.019 0.019 0.01 0.003 0.002 0.004 0.004 0.003 0.005 0.004 0 0.001 0.001 0.002 0.03 0.054 0 0 0 0.028 0.052 0.024 0.045 0.078 0.013 0.044 0.035 0.087 0.083 0.076 0.034 0.105 0.09 0.048 0.086 0.089 0.073 0.024 0.004 0.008 0.002 0.002 0.002 0.001 0.005 0.005 0.005 0.006 0.004 0.008 0.005 0.01 0.009 0.014 0.014 0.021 0.006 0.002 0.008 0.004 0.003 0.001 0.002 0.002 0.001 0 0 0 0.002 0.002 0.002 0.005 0.006 0.005 0.003 0.002 0.001 0 0.001 0 0 0 0 0 0 0 0 0 0.001 0.001 0.002 0.005 0.006 0.005 0.005 0.005 0.005 0.003 0.002 0.004 0.002 0.002 0.004 0.003 0 0.003 0.002 0 0 0 0.002 0.002 0.001 0.001 0.003 0.002 0.001 0 0.001 0.001 0 0.003 0.002 0.003 0.003 0.001 0.003 0.004 0.003 0.005 0.003 0.003 0.003 0.001 0 0.001 0.001 0.001 0.001 0.003 0 0.001 0.001 0.001 0.001 0.001 0 0.001 0 0 0.001 0.001 0.001 0 0.001 0.001 0 0 0 0 0 0.001 0.001 0.001 0.001 0 0.001 0 0 0.002 0.001 0.002 0.002 0.004 0.003 0.002 0.006 0.005 0.003 0.008 0.003 0.003 0.001 0.002 0.002 0.003 0.001 0.003 0.001 0 0.001 0.003 0.002 0.001 0 0.001 0 0 0 0 0.002 0.002 0.002 0.002 0.001 0.003 0.001 0.002 0.003 0.004 0.004 0.004 0.005 0.005 0.003 0.008 0.007 0.003 0.008 0.007 0.003 0.005 0.009 0.009 0.008 0.008 0.004 0.004 0 0.002 0.003 0.003 0.001 0.002 0.002 0.002 0.001 0.002 0.001 0.001 0.002 0 0.001 0 0 0 0 0.008 0.017 0.023 0.026 0.007 0.007 0.012 0.031 0.01 0.007 0.008 0.008 0.008 0.014 0.008 0.007 0.008 0.012 0.007 0.007 0.005 0.002 0.001 0.002 0.005 0.002 0.002 0 0 0.004 0.002 0.004 0.019 0.034 0.124 0.297 0.519 0.003 0.428 0.334 0.267 0.145 0.059 0.108 0.144 0.057 0.07 0.039 0.014 0.016 0.029 0.025 0 0 0.02 0 0.011 
0.01 0 0.002 0.002 0.001 0 0 0.001 0.002 0 0 0 0 0 0 0 0 0 0 0 0 0 0 0 0 0.001 0 0 0 0 0.001 0.001 0.001 0.001 0 0 0.001 0.001 0 0 0.002 0.005 0.005 0 0.001 0 0 0.011 0.012 0.007 0.009 0.003 0.004 0.004 0.016 0.023 0.059 0.035 0.01 0.03 0.057 0.083 0.057 0.106 0.11 0.197 0.055 0.042 0.058 0.142 0.315 0.29 0.665 1 0.787 0.311 0.071 0.065 0.033 0.104 0.027 0 0.003 0.023 0.038 0.065 0.126 0.236 0.253 0.309 0.29 0.36 0.301 0.289 0.329 0.276 0.105 0.109 0.136 0.054 0.029 0.083 0.038 0.031 0.039 0.059 0.038 0.057 0.068 0.098 0.102 0.117 0.15 0.189 0.179 0.178 0.225 0.163 0.191 0.165 0.203 0.15 0.094 0.137 0.181 0.056 0.025 0.083 0.028 0.026 0.045 0.056 0.06 0.036 0.038 0.007 0.02 0 0.011 0.011 0.011 0.012 0.004 0.008 0.014 0.014 0.013 0.02 0.017 0.014 0.006 0.005 0.006 0.008 0.007 0.009 0.01 0 0 0 0.006 0.02 0.03 0.002 0.004 0 0.014 0.036 0.024 0.035 0.057 0.007 0.024 0.024 0.062 0.069 0.06 0.023 0.071 0.076 0.043 0.078 0.082 0.062 0.017 0.007 0.011 0.001 0.001 0.001 0.005 0.01 0.011 0.009 0.008 0.007 0.011 0.008 0.013 0.012 0.011 0.019 0.029 0.014 0.009 0.01 0.005 0.012 0.003 0.005 0.004 0 0 0 0 0.004 0.008 0.007 0.009 0.009 0.008 0.004 0 0.003 0.003 0.002 0.002 0.002 0.001 0 0.001 0.001 0 0.002 0.002 0.002 0.002 0.003 0.007 0.009 0.007 0.008 0.009 0.009 0.009 0.004 0.005 0.005 0.007 0.006 0.004 0 0.006 0.002 0 0 0.002 0.003 0.001 0 0 0.001 0 0 0 0.001 0 0 0.003 0.001 0.003 0.003 0.001 0.005 0.005 0.006 0.008 0.009 0.003 0.003 0.001 0 0.002 0.002 0 0 0.002 0 0 0 0 0 0 0.001 0.001 0 0 0.001 0.001 0 0 0 0 0 0 0 0 0.002 0.003 0.002 0.003 0.001 0.002 0.002 0 0 0.003 0 0.002 0.003 0.004 0.004 0.004 0.006 0.005 0.006 0.006 0.005 0.004 0.002 0.003 0.005 0.003 0.004 0.002 0.001 0.001 0.005 0.005 0.003 0.002 0.003 0.003 0.002 0.002 0.002 0.001 0.001 0.002 0.001 0.001 0 0.002 0.001 0.004 0.003 0.002 0.003 0.005 0.004 0.003 0.003 0.006 0.005 0.001 0.005 0.002 0.001 0.004 0.003 0.003 0.003 0.007 0 0.002 0.001 0.001 0.002 0.002 0.002 0.002 0.002 0.002 0 0.003 0.002 0.002 0.002 0.001 0 0.001 0.003 0.008 0.005 0.011 0.016 0.02 0.021 0.005 0.003 0.005 0.025 0.007 0.007 0.006 0.005 0.002 0.007 0.004 0.005 0.004 0.007 0.004 0.003 0.001 0.001 0.001 0.002 0.002 0.003 0.003 0.002 0 0.001 0 0 0.007 0.017 0.074 0.207 0.362 0.008 0.307 0.239 0.187 0.106 0.046 0.066 0.102 0.045 0.047 0.026 0.008 0.009 0.017 0.027 0 0 0.011 0.002 0.016 
0.008 0.004 0.003 0.002 0.004 0.004 0.003 0.005 0.003 0.001 0 0 0 0 0 0 0 0 0 0 0 0 0 0 0 0.001 0 0 0 0 0 0 0.001 0 0 0 0 0 0 0 0 0.005 0.006 0.003 0.004 0 0.001 0.012 0.015 0.002 0.007 0.004 0.002 0.004 0.01 0.012 0.047 0.027 0.008 0.023 0.044 0.094 0.053 0.121 0.124 0.227 0.073 0.057 0.062 0.123 0.37 0.27 0.719 0.839 1 0.367 0.075 0.055 0.027 0.093 0.038 0 0.007 0.02 0.024 0.054 0.116 0.218 0.241 0.305 0.345 0.415 0.338 0.328 0.384 0.309 0.121 0.117 0.149 0.054 0.037 0.086 0.034 0.038 0.058 0.082 0.061 0.078 0.089 0.111 0.112 0.135 0.177 0.206 0.2 0.189 0.241 0.173 0.208 0.186 0.237 0.161 0.098 0.147 0.193 0.053 0.026 0.085 0.03 0.026 0.043 0.051 0.051 0.038 0.041 0.005 0.011 0 0.008 0.008 0.009 0.008 0.002 0.009 0.018 0.019 0.02 0.027 0.026 0.018 0.003 0.002 0.005 0.006 0.004 0.007 0.008 0 0.001 0.001 0.004 0.035 0.052 0 0 0 0.031 0.054 0.033 0.051 0.075 0.013 0.038 0.036 0.087 0.091 0.075 0.037 0.096 0.087 0.046 0.078 0.081 0.064 0.015 0.006 0.014 0.003 0.003 0.004 0.004 0.01 0.008 0.011 0.009 0.009 0.008 0.005 0.013 0.012 0.012 0.016 0.025 0.008 0.011 0.009 0.007 0.013 0.006 0.006 0.006 0.003 0.001 0.001 0 0.003 0.008 0.008 0.01 0.01 0.009 0.006 0 0.003 0.003 0.002 0.003 0 0.002 0 0.001 0.001 0 0.001 0.001 0.003 0.005 0.006 0.007 0.009 0.008 0.006 0.01 0.01 0.007 0.005 0.002 0.002 0.001 0.002 0.001 0 0.001 0.001 0 0 0 0.001 0.001 0 0 0.003 0.002 0.001 0.001 0.002 0.002 0 0.003 0.002 0.003 0.003 0.002 0.003 0.004 0.002 0.004 0.006 0.003 0.001 0 0 0.002 0.001 0 0.001 0.001 0 0 0 0 0 0 0 0 0 0 0 0 0 0 0.001 0.004 0.002 0.001 0 0 0 0 0 0.001 0 0 0.001 0 0 0.001 0.001 0.001 0.002 0.001 0.002 0.002 0.006 0.002 0.003 0.008 0.003 0.002 0 0.002 0.002 0.003 0 0 0 0.001 0.002 0.002 0.001 0.001 0 0 0 0.001 0.001 0 0.005 0.004 0.004 0.004 0.001 0.006 0.005 0.006 0.005 0.005 0.004 0.007 0.006 0.003 0.003 0.008 0.008 0.006 0.006 0.005 0.003 0.003 0.004 0.005 0.005 0.007 0.001 0.002 0.002 0 0.001 0.002 0.002 0 0.001 0.002 0.001 0.002 0.001 0.001 0.001 0 0 0.001 0.004 0.006 0.003 0.008 0.013 0.016 0.018 0.007 0.009 0.009 0.024 0.012 0.008 0.008 0.009 0.004 0.009 0.008 0.006 0.004 0.009 0.005 0.005 0.003 0.001 0.001 0.001 0.003 0.003 0.003 0.003 0.002 0.003 0.003 0.003 0.016 0.022 0.084 0.211 0.369 0.008 0.311 0.255 0.184 0.101 0.047 0.072 0.11 0.056 0.052 0.032 0.022 0.023 0.026 0.017 0 0 0.015 0.002 0.012 
0.001 0 0 0 0 0 0 0 0 0 0 0 0 0 0 0 0 0 0 0 0 0.001 0 0 0 0 0 0 0 0 0 0 0.001 0.001 0 0 0 0 0 0 0 0 0 0 0 0 0 0.004 0.005 0.001 0.001 0 0 0 0.006 0.01 0.021 0.015 0.013 0.039 0.079 0.246 0.099 0.083 0.037 0.074 0.022 0.017 0.031 0.066 0.168 0.105 0.283 0.318 0.376 1 0.059 0.062 0.014 0.05 0.016 0 0.002 0.015 0.015 0.025 0.055 0.107 0.118 0.148 0.423 0.335 0.234 0.184 0.184 0.156 0.055 0.057 0.071 0.019 0.008 0.049 0.018 0.015 0.031 0.049 0.039 0.048 0.052 0.069 0.061 0.075 0.089 0.105 0.101 0.103 0.133 0.097 0.108 0.1 0.131 0.091 0.049 0.088 0.137 0.036 0.018 0.045 0.02 0.022 0.06 0.107 0.12 0.077 0.056 0 0.004 0 0.002 0.002 0.002 0.003 0.002 0.005 0.006 0.005 0.008 0.011 0.013 0.012 0.002 0 0 0.002 0.001 0.001 0.002 0 0 0 0.001 0.023 0.033 0 0 0 0.021 0.027 0.017 0.026 0.041 0.01 0.023 0.022 0.047 0.056 0.035 0.019 0.054 0.036 0.02 0.044 0.043 0.035 0.032 0.01 0.006 0.004 0.003 0.001 0 0.002 0.002 0.002 0.002 0.003 0.004 0.003 0.004 0.004 0.004 0.007 0.012 0.009 0.009 0.007 0.007 0.006 0.003 0.003 0.002 0 0 0 0 0.001 0.001 0.001 0.002 0.002 0.002 0.001 0.001 0.002 0.002 0.001 0.001 0 0 0 0 0 0 0.001 0.001 0.001 0.003 0.003 0.004 0.004 0.003 0.002 0.002 0.002 0.002 0.002 0.001 0.002 0.002 0.001 0.002 0 0.002 0.002 0 0 0 0 0.001 0.001 0.001 0.001 0.001 0.001 0.001 0.001 0.001 0 0 0 0 0 0.001 0 0 0.001 0.001 0.001 0 0 0 0 0 0 0 0 0 0 0 0.001 0.001 0 0 0 0.001 0 0 0.001 0.001 0.001 0 0.001 0.001 0.001 0.001 0 0 0.001 0.001 0.001 0.001 0.001 0.001 0.001 0 0 0.002 0 0.001 0 0.002 0.002 0.001 0.002 0.002 0.002 0.004 0.001 0.001 0 0 0 0.001 0 0 0 0 0 0.001 0.001 0 0.001 0 0.001 0.001 0.001 0.001 0.001 0.001 0.001 0.001 0.001 0.001 0.001 0.002 0.001 0 0.001 0.002 0.002 0.002 0.002 0.004 0.003 0.002 0.003 0.003 0.001 0.001 0.001 0.002 0.002 0.002 0 0.001 0.001 0.001 0.001 0.001 0.001 0.001 0.001 0.001 0.001 0 0.001 0.001 0 0 0 0 0.002 0.003 0.002 0.002 0.007 0.007 0.006 0.004 0.002 0.005 0.009 0.006 0.003 0.004 0.004 0.003 0.005 0.004 0.004 0.002 0.004 0.002 0 0.002 0.001 0.001 0.001 0.001 0.001 0.001 0 0 0.002 0.003 0.003 0.007 0.013 0.034 0.098 0.165 0.002 0.121 0.101 0.09 0.056 0.032 0.055 0.055 0.028 0.04 0.025 0.012 0.01 0.012 0.012 0 0 0.008 0.001 0.003 
0.005 0 0 0 0 0 0 0 0 0 0 0 0 0 0 0 0 0 0 0 0 0 0 0 0 0 0 0 0.001 0 0 0 0 0 0 0 0 0 0 0 0 0.001 0.002 0.003 0.003 0.001 0.002 0.01 0.009 0.003 0.018 0.007 0.005 0.007 0.013 0.032 0.069 0.06 0.05 0.16 0.325 0.075 0.166 0.399 0.036 0.076 0.028 0.018 0.008 0.016 0.035 0.026 0.067 0.053 0.054 0.045 1 0.488 0.035 0.11 0.033 0 0.009 0.024 0.042 0.075 0.135 0.138 0.108 0.095 0.029 0.036 0.039 0.036 0.04 0.033 0.016 0.016 0.018 0.009 0.005 0.011 0.002 0.004 0.006 0.008 0.007 0.009 0.007 0.014 0.013 0.015 0.022 0.018 0.023 0.02 0.026 0.022 0.023 0.017 0.023 0.019 0.017 0.012 0.017 0.007 0.004 0.019 0.013 0.027 0.105 0.203 0.169 0.122 0.15 0.016 0.093 0 0.006 0.005 0.004 0.003 0.001 0.004 0.008 0.007 0.007 0.005 0.006 0.006 0.002 0.001 0.003 0.003 0.001 0.004 0.005 0 0 0 0 0.003 0.005 0 0.001 0 0.003 0.009 0.002 0.007 0.014 0.005 0.008 0.006 0.014 0.017 0.014 0.006 0.016 0.008 0.006 0.025 0.03 0.039 0.056 0.014 0 0.008 0.007 0.003 0.004 0.005 0.006 0.007 0.008 0.012 0.012 0.008 0.02 0.015 0.017 0.028 0.037 0.015 0.015 0.018 0.008 0.017 0.007 0.008 0.008 0.003 0 0 0 0 0.004 0.004 0.005 0.005 0.005 0.004 0 0.002 0.002 0 0.001 0.001 0 0 0 0 0 0 0 0.001 0.003 0.003 0.005 0.01 0.006 0.004 0.005 0.005 0.001 0.001 0.001 0 0 0.001 0 0 0 0 0 0 0 0 0.002 0.001 0.001 0.002 0.001 0.001 0 0.001 0.001 0 0.001 0.001 0.001 0.001 0 0.001 0.001 0 0.001 0.002 0.002 0 0 0 0 0 0 0 0 0 0 0 0 0 0 0 0 0 0 0 0 0 0 0 0 0 0 0 0 0 0 0 0 0 0 0.001 0 0 0.001 0.001 0 0 0.001 0.001 0.001 0.001 0.001 0.001 0.001 0.001 0 0 0 0 0 0 0 0 0 0 0 0 0 0 0 0 0 0 0 0 0 0 0 0 0 0 0 0 0 0 0 0 0 0.001 0.001 0.001 0.002 0.003 0.003 0 0 0 0 0.001 0.002 0 0 0 0 0 0 0 0 0 0 0 0.001 0.001 0.001 0.001 0 0 0.002 0.008 0.011 0.008 0.002 0.005 0.007 0.007 0.001 0.001 0.003 0.009 0.003 0.001 0.001 0.001 0.003 0.005 0.001 0.001 0.001 0.003 0.003 0.002 0.001 0 0 0.001 0 0 0 0 0 0 0.002 0.002 0.004 0.009 0.03 0.08 0.098 0.008 0.152 0.213 0.112 0.063 0.271 0.449 0.186 0.128 0.242 0.132 0.057 0.059 0.1 0.042 0 0 0.055 0 0.023 
0.005 0 0 0 0 0 0 0 0 0 0 0 0 0 0 0 0 0 0 0 0 0 0 0 0 0 0 0.001 0.001 0 0 0 0 0 0 0 0 0 0 0 0 0.003 0.003 0 0.001 0 0.001 0.006 0.008 0.001 0.011 0.006 0.005 0.005 0.02 0.033 0.074 0.052 0.125 0.344 0.688 0.123 0.121 0.237 0.026 0.047 0.008 0.007 0.009 0.018 0.036 0.031 0.068 0.053 0.059 0.06 0.588 1 0.054 0.155 0.061 0 0.014 0.03 0.049 0.079 0.194 0.165 0.129 0.094 0.04 0.047 0.055 0.046 0.048 0.042 0.018 0.019 0.021 0.013 0.006 0.014 0.007 0.01 0.012 0.015 0.011 0.017 0.018 0.023 0.023 0.028 0.028 0.039 0.049 0.044 0.045 0.036 0.046 0.039 0.031 0.034 0.037 0.033 0.028 0.007 0.001 0.04 0.038 0.063 0.209 0.381 0.314 0.132 0.124 0.019 0.064 0 0.005 0.005 0.005 0.004 0.002 0.002 0.009 0.007 0.008 0.01 0.008 0.007 0.001 0 0.003 0.003 0.003 0.004 0.005 0 0.001 0 0.003 0.008 0.01 0 0.002 0 0.006 0.014 0.006 0.013 0.018 0.004 0.009 0.007 0.02 0.018 0.017 0.008 0.021 0.012 0.008 0.041 0.043 0.06 0.112 0.027 0.003 0.012 0.008 0.005 0.003 0.007 0.006 0.009 0.009 0.005 0.012 0.01 0.019 0.015 0.018 0.024 0.033 0.017 0.012 0.011 0.009 0.01 0.002 0.003 0.003 0 0 0 0 0 0.003 0.004 0.004 0.004 0.005 0.002 0 0 0 0.001 0 0 0 0 0 0 0 0.001 0.001 0.001 0.001 0.001 0.004 0.004 0.003 0.004 0.004 0.004 0.001 0 0.003 0.001 0.001 0.003 0.001 0 0.001 0 0 0 0 0 0.001 0.002 0.001 0.001 0.001 0.002 0.001 0.002 0.001 0.001 0.002 0.002 0.001 0.001 0.002 0.003 0.003 0.003 0.003 0.003 0.003 0 0 0 0 0 0 0 0 0 0 0 0 0 0 0 0 0 0 0 0 0 0 0 0 0 0 0 0 0 0 0 0 0 0 0 0.001 0 0 0 0.001 0 0.001 0.001 0 0 0 0.001 0.003 0 0 0 0 0 0 0 0 0 0 0 0 0 0 0 0 0 0 0 0 0 0 0 0 0 0 0 0 0 0.001 0.002 0.002 0.002 0.001 0 0.003 0.003 0.002 0.003 0.003 0.002 0.002 0.001 0.002 0.002 0.002 0 0 0 0 0 0 0 0 0 0 0 0 0 0 0 0 0 0 0.003 0.007 0.005 0.005 0.008 0.009 0.011 0.001 0.001 0.005 0.012 0.002 0.003 0.003 0.003 0.003 0.006 0.003 0.003 0 0.003 0.003 0.002 0 0.001 0 0.001 0 0 0 0 0 0.001 0.002 0.003 0.01 0.015 0.04 0.089 0.092 0.006 0.103 0.141 0.11 0.055 0.171 0.286 0.124 0.095 0.166 0.092 0.04 0.043 0.076 0.041 0 0 0.048 0.001 0.014 
0.016 0 0 0 0.001 0 0 0 0.001 0 0 0 0 0 0 0 0.001 0 0.001 0.001 0.002 0.002 0.001 0.001 0.001 0.002 0.002 0.002 0.001 0.001 0.001 0.001 0 0.001 0 0 0.001 0 0 0 0.001 0 0.006 0.001 0.004 0.001 0.001 0.016 0.017 0.005 0.02 0.012 0.007 0.009 0.034 0.049 0.169 0.077 0.003 0.014 0.04 0.009 0.009 0.024 0.005 0.02 0.013 0.012 0.009 0.012 0.023 0.015 0.049 0.042 0.042 0.019 0.042 0.053 1 0.542 0.077 0 0.018 0.079 0.114 0.188 0.22 0.175 0.134 0.091 0.02 0.026 0.038 0.028 0.03 0.023 0.01 0.011 0.015 0.003 0.001 0.011 0.006 0.002 0.003 0.005 0.004 0.007 0.006 0.011 0.008 0.01 0.013 0.017 0.014 0.013 0.021 0.01 0.013 0.013 0.019 0.012 0.01 0.008 0.015 0.005 0.003 0.009 0.004 0.005 0.021 0.034 0.028 0.016 0.024 0.002 0.012 0 0.017 0.017 0.018 0.012 0.006 0.012 0.011 0.005 0.004 0.004 0.004 0.004 0.008 0.002 0.011 0.011 0.012 0.013 0.013 0 0.002 0.002 0.009 0.001 0.003 0.002 0.003 0 0.001 0.004 0.001 0.003 0.007 0.001 0.003 0.002 0.007 0.008 0.007 0.002 0.007 0.005 0.002 0.007 0.006 0.008 0.01 0.006 0.001 0.003 0.003 0.003 0.009 0.018 0.018 0.019 0.024 0.017 0.025 0.028 0.052 0.033 0.042 0.062 0.089 0.037 0.035 0.037 0.022 0.025 0.011 0.017 0.014 0.003 0.001 0.001 0 0.006 0.016 0.016 0.018 0.017 0.019 0.011 0.005 0.005 0.004 0.003 0.004 0.001 0.003 0 0.002 0.002 0.001 0.004 0.003 0.006 0.01 0.01 0.013 0.015 0.018 0.016 0.019 0.019 0.013 0.007 0.01 0.006 0.006 0.01 0.004 0 0.004 0.002 0 0 0.001 0.003 0.005 0.003 0.003 0.005 0.003 0.004 0.003 0.005 0.003 0.002 0.007 0.005 0.006 0.005 0.004 0.01 0.01 0.009 0.01 0.015 0.011 0.006 0.001 0.001 0.002 0.001 0 0 0.001 0 0 0 0.001 0 0.001 0.001 0.001 0.003 0.001 0.001 0.001 0.001 0.001 0 0 0 0 0 0 0 0 0 0.001 0.001 0 0.001 0.001 0.001 0.001 0 0.003 0.002 0.003 0.003 0.001 0.004 0.003 0.002 0.005 0.001 0.001 0 0.001 0.001 0.001 0.001 0.001 0.001 0 0.001 0.002 0.001 0 0.001 0 0 0 0 0.001 0.002 0.002 0.002 0.002 0.002 0.002 0.002 0.003 0.003 0.002 0.001 0.006 0.003 0.001 0.004 0.006 0.005 0.006 0.007 0.008 0.004 0.006 0.005 0.006 0.01 0.012 0 0.005 0.004 0.003 0.004 0.005 0.001 0.002 0.004 0.004 0.001 0.004 0.003 0.004 0.004 0.003 0.002 0.002 0.014 0.023 0.009 0.001 0.003 0.006 0.008 0.002 0.003 0.004 0.01 0.004 0.005 0.005 0.005 0.007 0.007 0.005 0.003 0.005 0.004 0.002 0.002 0.002 0.002 0 0.003 0.002 0.003 0.003 0.001 0 0.003 0.003 0.001 0.005 0.009 0.025 0.062 0.084 0.017 0.031 0.026 0.091 0.043 0.037 0.048 0.059 0.037 0.039 0.049 0.021 0.011 0.018 0.067 0 0 0.008 0.005 0.047 
0.041 0 0 0 0 0 0 0 0 0 0 0 0 0 0 0 0 0 0 0 0 0.002 0 0.001 0.001 0.003 0.001 0.002 0.005 0.002 0.003 0.002 0.001 0 0 0 0.003 0 0 0 0.005 0.01 0.015 0.006 0.008 0.002 0.004 0.025 0.026 0.009 0.055 0.034 0.022 0.029 0.069 0.104 0.332 0.159 0.007 0.035 0.079 0.022 0.023 0.045 0.015 0.025 0.004 0.004 0.012 0.021 0.044 0.021 0.078 0.063 0.064 0.031 0.093 0.112 0.374 1 0.103 0 0.051 0.166 0.222 0.382 0.407 0.327 0.255 0.174 0.043 0.052 0.063 0.056 0.056 0.047 0.02 0.018 0.021 0.005 0.004 0.014 0.007 0.003 0.006 0.013 0.009 0.013 0.012 0.018 0.021 0.025 0.027 0.032 0.032 0.028 0.037 0.029 0.031 0.03 0.037 0.027 0.02 0.022 0.029 0.008 0.002 0.018 0.01 0.012 0.027 0.046 0.041 0.03 0.051 0.005 0.029 0 0.044 0.04 0.04 0.028 0.011 0.018 0.021 0.016 0.013 0.014 0.014 0.012 0.013 0.011 0.024 0.032 0.027 0.035 0.039 0 0.001 0.001 0.019 0.007 0.008 0.001 0.005 0 0.005 0.013 0.009 0.014 0.017 0.001 0.008 0.005 0.017 0.018 0.012 0.007 0.018 0.014 0.004 0.016 0.016 0.017 0.02 0.009 0.002 0.004 0.003 0.002 0.016 0.042 0.044 0.045 0.04 0.042 0.065 0.044 0.092 0.081 0.092 0.125 0.172 0.076 0.07 0.082 0.042 0.062 0.02 0.029 0.022 0.007 0.006 0.004 0 0.011 0.033 0.031 0.04 0.042 0.04 0.016 0.005 0.009 0.006 0.002 0.001 0.002 0 0 0 0 0 0.002 0.003 0.006 0.015 0.017 0.022 0.022 0.023 0.036 0.042 0.042 0.023 0.011 0.013 0.012 0.01 0.013 0.005 0 0.007 0.004 0 0 0.001 0.003 0.005 0.001 0.002 0.005 0.002 0.001 0.002 0.008 0.001 0.001 0.011 0.01 0.011 0.008 0.006 0.012 0.016 0.014 0.017 0.031 0.013 0.006 0 0 0 0.002 0 0 0 0 0 0 0 0 0 0 0 0 0 0 0 0 0 0 0 0 0 0 0 0.001 0.001 0.001 0.001 0 0.001 0.002 0 0 0.003 0.001 0.002 0 0.002 0.002 0.001 0.004 0.002 0.003 0.005 0.004 0.001 0.001 0.001 0.001 0.001 0.001 0.001 0.001 0.001 0.001 0.001 0.002 0.002 0.002 0.001 0 0 0 0.001 0.001 0.001 0.001 0.001 0 0.001 0.001 0.003 0.002 0.001 0.002 0.003 0.003 0.001 0.002 0.005 0.004 0.003 0.005 0.006 0.003 0.006 0.004 0.007 0.011 0.019 0 0.004 0.003 0.001 0.002 0.003 0.003 0.002 0.001 0.003 0.002 0.003 0.001 0.001 0 0 0 0.004 0.024 0.037 0.028 0.003 0.006 0.007 0.008 0.003 0.003 0.004 0.013 0.006 0.005 0.004 0.004 0.007 0.006 0.003 0.003 0.002 0.003 0.002 0.003 0.003 0.002 0 0.002 0.001 0.001 0 0 0 0.003 0.002 0.003 0.007 0.016 0.038 0.12 0.156 0.038 0.044 0.046 0.17 0.084 0.065 0.083 0.102 0.052 0.08 0.096 0.038 0.026 0.043 0.129 0 0 0.028 0.002 0.089 
0.008 0 0 0 0.001 0 0.001 0.001 0.001 0.001 0 0 0 0 0 0 0 0 0 0 0 0 0 0 0 0.001 0 0 0.001 0 0 0 0 0 0 0 0.001 0 0 0 0.001 0.003 0.003 0.003 0.005 0 0.002 0.007 0.009 0.001 0.011 0.007 0.004 0.006 0.02 0.025 0.08 0.037 0.005 0.023 0.039 0.004 0.007 0.021 0.006 0.014 0.005 0.005 0.004 0.007 0.02 0.013 0.035 0.029 0.033 0.02 0.044 0.06 0.055 0.157 1 0 0.011 0.032 0.047 0.087 0.194 0.151 0.125 0.084 0.027 0.035 0.04 0.033 0.026 0.017 0.009 0.005 0.01 0.003 0.001 0.005 0.002 0.004 0.007 0.011 0.007 0.008 0.011 0.011 0.009 0.011 0.013 0.017 0.017 0.018 0.019 0.015 0.018 0.012 0.015 0.013 0.007 0.008 0.018 0.002 0.002 0.007 0.006 0.006 0.013 0.024 0.019 0.013 0.018 0.001 0.007 0 0.009 0.009 0.008 0.006 0.002 0.007 0.008 0.007 0.007 0.006 0.006 0.004 0.001 0.002 0.006 0.006 0.004 0.007 0.008 0 0 0 0.002 0.004 0.005 0 0.002 0 0.003 0.006 0.004 0.007 0.008 0.001 0.004 0.002 0.006 0.004 0.006 0.001 0.006 0.006 0.003 0.007 0.007 0.008 0.006 0.005 0.001 0.001 0.001 0.001 0.001 0.008 0.009 0.01 0.01 0.007 0.011 0.006 0.018 0.017 0.019 0.028 0.036 0.015 0.009 0.011 0.008 0.012 0.004 0.006 0.005 0.005 0.003 0.002 0 0.001 0.005 0.005 0.006 0.006 0.009 0.005 0.001 0.003 0.003 0.001 0.001 0.001 0.001 0 0 0 0 0 0 0.002 0.004 0.004 0.005 0.006 0.005 0.006 0.007 0.007 0.003 0.002 0.002 0.001 0.001 0.002 0 0 0 0 0 0 0 0.001 0.001 0.001 0.001 0.001 0.001 0.001 0.001 0.001 0 0 0.002 0.002 0.002 0.002 0.001 0.003 0.003 0.002 0.004 0.006 0.004 0 0 0 0 0 0 0 0 0 0 0 0 0 0 0 0 0 0 0 0 0 0 0 0 0 0 0 0 0 0 0 0 0 0 0 0 0 0 0 0 0 0 0 0 0.001 0 0 0.001 0.001 0 0 0 0 0 0 0 0 0 0 0 0 0 0 0 0 0 0 0 0 0 0 0 0 0 0 0.001 0 0.001 0 0.001 0.001 0 0.001 0.001 0.002 0.001 0 0.001 0.003 0.003 0.001 0.003 0.004 0.005 0 0.002 0.002 0.001 0.001 0.001 0 0.002 0.002 0 0 0.002 0.003 0.003 0.001 0 0.001 0 0.004 0.005 0.002 0 0 0 0.001 0.001 0 0 0.002 0.001 0.001 0.002 0.002 0.001 0.002 0.002 0.002 0.001 0.002 0.002 0.003 0.004 0.003 0.002 0.002 0.002 0.002 0.002 0.001 0.001 0.001 0.001 0.001 0.002 0.004 0.021 0.057 0.072 0.01 0.024 0.025 0.078 0.04 0.029 0.037 0.048 0.025 0.033 0.027 0.017 0.015 0.014 0.028 0 0 0.008 0.001 0.016 
0 0 0 0 0 0 0 0 0 0 0 0 0 0 0 0 0 0 0 0 0 0 0 0 0 0 0 0 0 0 0 0 0 0 0 0 0 0 0 0 0 0 0 0 0 0 0 0 0 0 0 0 0 0 0 0 0 0 0 0 0 0 0 0 0 0 0 0 0 0 0 0 0 0 0 0 0 0 0 0 0 1 0 0 0 0 0 0 0 0 0 0 0 0 0 0 0 0 0 0 0 0 0 0 0 0 0 0 0 0 0 0 0 0 0 0 0 0 0 0 0 0 0 0 0 0 0 0 0 0 0 0 0 0 0 0 0 0 0 0 0 0 0 0 0 0 0 0 0 0 0 0 0 0 0 0 0 0 0 0 0 0 0 0 0 0 0 0 0 0 0 0 0 0 0 0 0 0 0 0 0 0 0 0 0 0 0 0 0 0 0 0 0 0 0 0 0 0 0 0 0 0 0 0 0 0 0 0 0 0 0 0 0 0 0 0 0 0 0 0 0 0 0 0 0 0 0 0 0 0 0 0 0 0 0 0 0 0 0 0 0 0 0 0 0 0 0 0 0 0 0 0 0 0 0 0 0 0 0 0 0 0 0 0 0 0 0 0 0 0 0 0 0 0 0 0 0 0 0 0 0 0 0 0 0 0 0 0 0 0 0 0 0 0 0 0 0 0 0 0 0 0 0 0 0 0 0 0 0 0 0 0 0 0 0 0 0 0 0 0 0 0 0 0 0 0 0 0 0 0 0 0 0 0 0 0 0 0 0 0 0 0 0 0 0 0 0 0 0 0 0 0 0 0 0 0 0 0 0 0 0 0 0 0 0 0 0 0 0 0 0 0 0 0 0 0 0 0 0 0 0 0 0 0 0 0 0 0 0 0 0 0 0 0 0 0 0 0 0 0 0 0 0 0 0 0 0 0 0 0 0 0 0 0 0 0 0 0 0 0 0 0 0 0 0 0 0 0 0 0 0 0 0 0 0 0 0 0 0 0 0 0 0 0 0 0 0 0 0 0 0 
0.028 0 0 0 0 0 0 0 0 0 0 0 0 0 0 0 0 0 0 0 0 0 0 0.002 0.001 0.001 0 0.002 0.003 0.001 0.001 0.001 0.001 0 0 0 0.001 0 0 0 0.002 0.01 0.012 0.005 0.009 0.001 0.002 0.02 0.02 0.004 0.028 0.018 0.011 0.013 0.02 0.034 0.102 0.054 0.001 0.005 0.009 0.003 0.003 0.007 0 0.002 0 0 0 0.001 0.004 0.003 0.008 0.006 0.004 0.003 0.007 0.014 0.022 0.064 0.009 0 1 0.299 0.233 0.123 0.038 0.033 0.027 0.017 0.002 0.004 0.004 0.004 0.005 0.004 0.001 0.001 0.001 0.001 0 0.002 0.001 0.002 0.002 0.002 0.001 0.002 0.003 0.003 0.003 0.003 0.002 0.004 0.004 0.004 0.004 0.004 0.004 0.002 0.002 0.003 0.001 0.001 0.002 0.001 0.001 0.001 0.002 0.002 0.002 0.005 0.004 0.003 0.006 0 0.003 0 0.03 0.029 0.028 0.019 0.01 0.012 0.015 0.011 0.007 0.002 0.002 0.001 0.005 0.004 0.009 0.015 0.013 0.023 0.025 0 0.003 0.002 0.011 0.001 0.001 0.002 0.002 0 0.001 0.001 0 0.002 0.003 0 0 0 0.003 0.002 0.001 0.001 0.002 0.002 0.002 0 0.001 0.001 0.002 0.002 0 0.001 0.001 0.006 0.009 0.031 0.031 0.033 0.037 0.037 0.05 0.038 0.076 0.062 0.077 0.096 0.145 0.071 0.064 0.087 0.053 0.049 0.018 0.025 0.02 0.003 0.003 0.003 0 0.006 0.018 0.018 0.027 0.028 0.031 0.013 0.005 0.001 0 0 0 0 0 0 0 0 0 0 0 0 0.007 0.009 0.015 0.02 0.016 0.019 0.027 0.026 0.016 0.009 0.008 0.006 0.005 0.008 0.002 0 0.004 0.003 0 0 0.001 0.001 0.001 0.002 0.002 0.002 0.001 0.001 0.003 0.004 0.003 0.001 0.006 0.005 0.007 0.007 0.004 0.008 0.01 0.006 0.01 0.019 0.008 0.002 0.001 0 0 0.001 0 0 0 0 0 0 0 0 0 0.001 0.001 0.001 0.001 0.001 0.001 0 0 0 0.001 0 0 0 0 0 0 0 0 0 0 0 0 0 0 0 0 0 0 0.001 0.001 0 0.001 0.001 0.001 0 0.001 0.001 0.001 0.001 0.001 0 0 0 0 0 0 0 0 0 0 0 0 0 0 0.001 0.001 0.001 0.001 0.001 0.001 0.001 0.001 0.001 0 0 0.001 0.001 0.001 0.001 0.001 0.001 0.003 0.003 0.003 0.003 0.005 0.001 0.004 0.006 0.015 0.001 0.003 0.002 0 0 0.001 0.002 0.002 0.002 0.002 0 0.006 0.003 0.003 0.002 0 0.001 0.004 0.017 0.036 0.02 0 0 0.001 0.001 0 0 0 0.001 0 0.001 0 0 0.001 0.002 0 0.001 0.002 0.002 0.002 0.003 0.001 0 0.001 0.001 0 0 0 0 0 0 0 0.001 0.001 0.002 0.004 0.012 0.018 0.037 0.009 0.007 0.02 0.01 0.005 0.011 0.012 0.007 0.012 0.027 0.008 0.004 0.007 0.044 0 0 0.005 0 0.06 
0.094 0.002 0 0 0.002 0.002 0.001 0.001 0.001 0 0 0 0 0.002 0 0.001 0.002 0.004 0.004 0.003 0.002 0.006 0.004 0.002 0.002 0.003 0.002 0.002 0.004 0.001 0.004 0.002 0.002 0.001 0.001 0 0.003 0.001 0 0 0.013 0.024 0.031 0.014 0.021 0.005 0.007 0.06 0.064 0.021 0.125 0.071 0.047 0.071 0.064 0.09 0.311 0.152 0.005 0.015 0.027 0.005 0.004 0.014 0.005 0.007 0 0 0.003 0.006 0.01 0.006 0.023 0.021 0.02 0.01 0.031 0.035 0.076 0.219 0.037 0 0.306 1 0.814 0.359 0.115 0.096 0.075 0.051 0.014 0.016 0.021 0.016 0.015 0.013 0.005 0.008 0.007 0.001 0.001 0.006 0.002 0.001 0.002 0.006 0.004 0.005 0.006 0.004 0.004 0.008 0.006 0.006 0.011 0.01 0.011 0.012 0.011 0.009 0.009 0.01 0.006 0.008 0.008 0.003 0.003 0.006 0.002 0.005 0.009 0.017 0.011 0.009 0.018 0.001 0.007 0 0.095 0.093 0.092 0.069 0.021 0.049 0.051 0.033 0.025 0.016 0.02 0.016 0.027 0.03 0.046 0.059 0.05 0.085 0.09 0 0.013 0.008 0.029 0.002 0.004 0.009 0.023 0 0.003 0.009 0.006 0.008 0.008 0 0.003 0.002 0.005 0.006 0.003 0.002 0.004 0.008 0.004 0.006 0.006 0.004 0.002 0.001 0 0.004 0.006 0.017 0.035 0.096 0.098 0.103 0.118 0.101 0.151 0.099 0.234 0.19 0.227 0.342 0.465 0.223 0.243 0.332 0.177 0.167 0.049 0.067 0.051 0.014 0.008 0.004 0 0.022 0.068 0.076 0.09 0.091 0.081 0.05 0.017 0.022 0.02 0.006 0.008 0.009 0.003 0.001 0.001 0.002 0 0.004 0.005 0.01 0.037 0.041 0.048 0.061 0.059 0.071 0.09 0.09 0.056 0.038 0.028 0.025 0.026 0.031 0.011 0 0.02 0.007 0 0.001 0.004 0.002 0.008 0.007 0.006 0.012 0.005 0.006 0.007 0.018 0.006 0.002 0.027 0.019 0.023 0.019 0.015 0.031 0.039 0.027 0.042 0.071 0.034 0.018 0.005 0.002 0 0.004 0.001 0 0 0.001 0 0 0.001 0.001 0 0 0.001 0.001 0 0 0 0 0 0 0.002 0.001 0 0 0 0 0.001 0.001 0 0.001 0 0 0 0.001 0 0 0.001 0 0.001 0.001 0.001 0.008 0.001 0.001 0.007 0.002 0.003 0.003 0.003 0.003 0.003 0.003 0 0.001 0.001 0.001 0 0 0.001 0.001 0.001 0.001 0 0 0.001 0.003 0.003 0.002 0.003 0.001 0.003 0.001 0.004 0.005 0.003 0.005 0.007 0.007 0.004 0.004 0.007 0.008 0.008 0.01 0.008 0.01 0.017 0.013 0.019 0.026 0.05 0.005 0.017 0.012 0.006 0.009 0.013 0.012 0.008 0.01 0.008 0.001 0.009 0.007 0.009 0.005 0.003 0.003 0.017 0.078 0.141 0.079 0.001 0.002 0.002 0.002 0.004 0.003 0.004 0.003 0.005 0.008 0.007 0.007 0.005 0.007 0.006 0.007 0.007 0.006 0.008 0.013 0.008 0.006 0.003 0.01 0.01 0.012 0.012 0.003 0 0.006 0.002 0.002 0.004 0.005 0.013 0.039 0.046 0.112 0.015 0.016 0.052 0.028 0.024 0.035 0.039 0.02 0.039 0.072 0.026 0.016 0.017 0.122 0 0 0.014 0.007 0.235 
0.055 0 0 0 0 0 0 0 0 0 0 0 0 0 0 0 0 0 0 0.001 0.001 0.002 0 0.001 0.003 0.002 0.001 0.004 0.005 0.002 0.002 0.003 0.002 0.002 0.003 0.001 0.003 0.003 0.001 0.001 0.007 0.014 0.02 0.01 0.016 0.003 0.006 0.037 0.035 0.017 0.083 0.04 0.029 0.041 0.047 0.071 0.293 0.123 0.005 0.015 0.027 0.007 0.003 0.012 0.004 0.01 0.004 0.004 0.002 0.009 0.013 0.008 0.024 0.021 0.021 0.011 0.026 0.042 0.075 0.208 0.046 0 0.152 0.523 1 0.34 0.133 0.099 0.068 0.048 0.012 0.014 0.018 0.017 0.019 0.014 0.005 0.007 0.008 0.001 0.001 0.005 0.001 0.001 0.003 0.003 0.002 0.004 0.004 0.007 0.003 0.007 0.009 0.007 0.01 0.01 0.011 0.006 0.01 0.009 0.008 0.007 0.004 0.006 0.008 0.002 0.002 0.004 0.002 0.001 0.005 0.013 0.012 0.006 0.018 0.006 0.017 0 0.058 0.051 0.051 0.031 0.011 0.021 0.03 0.02 0.015 0.012 0.012 0.012 0.008 0.012 0.024 0.037 0.035 0.051 0.054 0 0.008 0.004 0.026 0.002 0.002 0.001 0.007 0 0.001 0.005 0.003 0.006 0.005 0.002 0.005 0.003 0.004 0.003 0.005 0.002 0.003 0.005 0.003 0.006 0.007 0.006 0.004 0 0 0.003 0.003 0.006 0.027 0.056 0.06 0.062 0.08 0.074 0.098 0.073 0.154 0.117 0.14 0.197 0.297 0.118 0.12 0.168 0.076 0.09 0.033 0.046 0.033 0.012 0.005 0.004 0 0.016 0.036 0.037 0.051 0.053 0.055 0.025 0.005 0.015 0.011 0.008 0.008 0.009 0.006 0.002 0.002 0.003 0 0.003 0.003 0.008 0.026 0.028 0.031 0.036 0.042 0.045 0.053 0.052 0.031 0.014 0.02 0.007 0.012 0.02 0.007 0 0.012 0.002 0 0 0.002 0.001 0.004 0.001 0.001 0.007 0.004 0.003 0.002 0.006 0.004 0.002 0.011 0.008 0.01 0.005 0.006 0.02 0.023 0.014 0.023 0.034 0.016 0.008 0.004 0.004 0 0.005 0.001 0 0 0 0 0 0 0 0 0 0 0 0 0 0 0 0 0 0 0 0 0 0 0 0 0 0 0 0 0 0.002 0.001 0 0 0.001 0.001 0.002 0 0.002 0.005 0.002 0.002 0.006 0.004 0.002 0.001 0.002 0.001 0.001 0.001 0 0.001 0 0.001 0.001 0.001 0 0 0 0 0 0 0 0 0.001 0.001 0 0 0 0.001 0.003 0.002 0.001 0.003 0.004 0.003 0.002 0 0.007 0.006 0.005 0.009 0.005 0.003 0.01 0.007 0.007 0.009 0.028 0.002 0.003 0.003 0.004 0.004 0.002 0.005 0.004 0.005 0.004 0.001 0.006 0.002 0.003 0.004 0 0.005 0.012 0.035 0.071 0.038 0.004 0.006 0.007 0.007 0.002 0.005 0.006 0.009 0.003 0.005 0.006 0.006 0.004 0.007 0.005 0.006 0.002 0.007 0.003 0.004 0.002 0.001 0.001 0.001 0.002 0.002 0.002 0.001 0.001 0.005 0.003 0.002 0.003 0.007 0.018 0.032 0.044 0.07 0.016 0.012 0.049 0.027 0.028 0.036 0.035 0.024 0.033 0.062 0.025 0.017 0.014 0.096 0 0 0.01 0.008 0.13 
0.087 0 0 0 0.001 0 0 0 0 0 0 0 0 0 0 0 0.001 0.002 0.002 0.002 0.001 0.002 0.001 0.004 0.005 0.004 0.002 0.003 0.008 0.004 0.003 0.004 0.006 0.003 0.002 0.001 0.004 0.003 0.002 0 0.007 0.017 0.035 0.016 0.021 0.004 0.007 0.056 0.058 0.02 0.119 0.058 0.042 0.053 0.174 0.274 0.882 0.422 0.017 0.041 0.067 0.015 0.023 0.049 0.016 0.025 0.01 0.009 0.007 0.019 0.047 0.031 0.083 0.067 0.068 0.035 0.086 0.105 0.211 0.604 0.109 0 0.097 0.37 0.592 1 0.363 0.305 0.239 0.17 0.044 0.062 0.07 0.055 0.055 0.042 0.016 0.019 0.021 0.006 0.003 0.015 0.01 0.007 0.011 0.012 0.009 0.017 0.016 0.017 0.019 0.024 0.024 0.037 0.032 0.031 0.042 0.032 0.034 0.029 0.032 0.031 0.015 0.021 0.035 0.01 0.007 0.014 0.006 0.006 0.017 0.042 0.035 0.028 0.069 0.011 0.036 0 0.087 0.085 0.079 0.049 0.018 0.042 0.047 0.033 0.024 0.02 0.017 0.013 0.022 0.017 0.035 0.044 0.044 0.075 0.076 0 0.009 0.008 0.027 0.006 0.01 0.009 0.012 0 0.004 0.016 0.008 0.011 0.019 0.003 0.009 0.008 0.021 0.019 0.015 0.006 0.02 0.009 0.004 0.014 0.018 0.013 0.018 0.009 0 0.005 0.009 0.022 0.025 0.092 0.096 0.1 0.118 0.091 0.133 0.077 0.207 0.171 0.203 0.278 0.422 0.178 0.141 0.187 0.091 0.126 0.051 0.071 0.056 0.02 0.01 0.008 0 0.023 0.052 0.058 0.085 0.086 0.079 0.044 0.015 0.03 0.021 0.012 0.011 0.012 0.007 0.003 0.003 0.007 0.001 0.009 0.009 0.013 0.034 0.034 0.041 0.055 0.06 0.069 0.082 0.086 0.05 0.028 0.03 0.023 0.019 0.03 0.013 0 0.017 0.006 0 0 0.003 0.007 0.008 0.006 0.007 0.014 0.007 0.004 0.006 0.015 0.007 0.002 0.018 0.013 0.015 0.014 0.014 0.029 0.033 0.029 0.04 0.059 0.027 0.014 0.002 0.001 0.003 0.006 0 0 0.002 0 0.001 0 0.001 0 0.001 0.001 0.003 0.005 0.001 0.001 0.004 0.004 0 0 0 0 0 0 0 0.003 0.002 0.001 0.001 0.002 0.001 0.001 0.001 0 0 0 0.002 0.003 0.004 0.005 0.005 0.009 0.007 0.007 0.011 0.003 0.005 0.005 0.005 0.003 0.004 0.004 0.005 0.003 0.003 0.004 0.002 0.002 0.003 0.003 0.002 0.001 0.001 0.001 0 0.004 0.004 0.003 0.004 0.003 0.004 0.002 0.003 0.005 0.003 0.003 0.006 0.004 0.003 0.005 0.01 0.009 0.009 0.012 0.007 0.01 0.017 0.015 0.023 0.025 0.046 0.003 0.016 0.013 0.002 0.005 0.013 0.015 0.005 0.009 0.009 0.004 0.009 0 0.002 0.002 0 0.004 0.011 0.056 0.081 0.043 0.004 0.008 0.01 0.01 0.004 0.005 0.006 0.012 0.006 0.011 0.009 0.009 0.007 0.008 0.008 0.008 0.009 0.007 0.007 0.012 0.008 0.001 0.001 0.009 0.007 0.009 0.009 0.005 0.003 0.004 0.002 0.003 0.008 0.012 0.05 0.119 0.155 0.095 0.046 0.048 0.168 0.082 0.081 0.111 0.108 0.068 0.121 0.214 0.086 0.054 0.059 0.331 0 0 0.035 0.012 0.192 
0.034 0 0 0 0.002 0 0 0 0.001 0 0 0 0 0 0 0 0 0.001 0 0 0 0.001 0.001 0.001 0.001 0.002 0.001 0.001 0.001 0 0.001 0 0 0 0 0 0.001 0 0 0 0.003 0.007 0.01 0.003 0.005 0.001 0.001 0.029 0.029 0.01 0.045 0.023 0.014 0.019 0.074 0.114 0.361 0.174 0.031 0.101 0.196 0.043 0.057 0.107 0.029 0.062 0.022 0.018 0.019 0.046 0.11 0.058 0.192 0.16 0.17 0.075 0.207 0.293 0.307 0.792 0.28 0 0.049 0.174 0.254 0.416 1 0.756 0.567 0.414 0.102 0.132 0.156 0.125 0.121 0.103 0.035 0.036 0.042 0.017 0.009 0.022 0.01 0.01 0.014 0.027 0.021 0.027 0.03 0.04 0.038 0.044 0.048 0.06 0.062 0.059 0.08 0.057 0.062 0.052 0.079 0.053 0.033 0.043 0.068 0.019 0.013 0.03 0.009 0.018 0.063 0.118 0.101 0.073 0.105 0.013 0.052 0 0.035 0.031 0.029 0.019 0.006 0.017 0.023 0.02 0.016 0.014 0.017 0.014 0.007 0.008 0.02 0.024 0.022 0.031 0.032 0 0.01 0.008 0.015 0.009 0.015 0.003 0.009 0 0.008 0.02 0.012 0.022 0.031 0.005 0.014 0.011 0.03 0.022 0.019 0.008 0.031 0.02 0.01 0.027 0.028 0.031 0.035 0.01 0.003 0.005 0.006 0.006 0.008 0.038 0.037 0.036 0.045 0.039 0.05 0.035 0.092 0.063 0.073 0.127 0.199 0.076 0.057 0.081 0.046 0.048 0.016 0.019 0.013 0.008 0.003 0.002 0 0.008 0.027 0.031 0.034 0.035 0.033 0.018 0.005 0.008 0.005 0.001 0.004 0.001 0.001 0 0 0 0 0.002 0.002 0.002 0.012 0.013 0.024 0.028 0.03 0.032 0.033 0.032 0.021 0.014 0.013 0.004 0.003 0.014 0.001 0 0.004 0.002 0 0 0.001 0.003 0.004 0 0.002 0.006 0.002 0.002 0.003 0.011 0.002 0.001 0.014 0.013 0.013 0.013 0.011 0.016 0.018 0.01 0.019 0.028 0.016 0.006 0.002 0.002 0 0.002 0 0 0 0 0 0 0 0 0 0 0 0 0 0 0 0 0 0 0 0 0 0 0 0 0 0 0.001 0 0 0.001 0.001 0.001 0.002 0.001 0.001 0 0.003 0.003 0.002 0.01 0.007 0.005 0.011 0.006 0.005 0.003 0.005 0.004 0.004 0.004 0.004 0.003 0.002 0.004 0.006 0.003 0.002 0.002 0.001 0 0.001 0 0 0.001 0.002 0.001 0.001 0.002 0.003 0.001 0.003 0.004 0.002 0.004 0.007 0.006 0.003 0.001 0.011 0.008 0.004 0.008 0.009 0.008 0.009 0.008 0.009 0.011 0.02 0 0.005 0.004 0.002 0.003 0.003 0.005 0.002 0.002 0.004 0.002 0.001 0 0 0 0 0 0.006 0.019 0.035 0.017 0.01 0.014 0.018 0.023 0.013 0.012 0.015 0.029 0.018 0.011 0.012 0.011 0.007 0.014 0.012 0.008 0.004 0.012 0.005 0.005 0.005 0.002 0.002 0.003 0.002 0.002 0.002 0.001 0 0.002 0.002 0.002 0.015 0.029 0.106 0.279 0.369 0.029 0.107 0.098 0.371 0.187 0.126 0.198 0.23 0.107 0.139 0.124 0.048 0.035 0.052 0.141 0 0 0.035 0.002 0.092 
0.017 0.001 0.001 0.002 0.002 0.001 0.001 0.003 0.002 0.001 0.001 0 0 0.001 0 0 0.001 0 0 0.001 0.001 0.002 0.001 0.002 0.003 0.001 0.002 0.003 0.003 0.002 0.001 0.001 0.002 0.001 0.002 0 0.001 0.002 0 0 0.001 0.003 0.009 0.001 0.003 0 0 0.015 0.016 0.003 0.022 0.014 0.006 0.012 0.036 0.057 0.196 0.105 0.024 0.068 0.116 0.035 0.039 0.077 0.042 0.071 0.023 0.017 0.018 0.042 0.108 0.057 0.211 0.175 0.187 0.081 0.141 0.169 0.145 0.393 0.131 0 0.024 0.085 0.129 0.22 0.492 1 0.751 0.528 0.115 0.141 0.165 0.127 0.128 0.098 0.03 0.033 0.036 0.012 0.007 0.024 0.013 0.009 0.015 0.026 0.014 0.021 0.028 0.03 0.037 0.044 0.049 0.061 0.06 0.057 0.082 0.052 0.06 0.054 0.073 0.049 0.033 0.048 0.071 0.023 0.014 0.026 0.009 0.012 0.031 0.067 0.064 0.047 0.07 0.013 0.037 0 0.017 0.015 0.017 0.012 0.005 0.009 0.018 0.014 0.012 0.013 0.01 0.009 0.007 0.005 0.004 0.009 0.01 0.016 0.016 0 0 0 0.006 0.006 0.01 0 0.001 0 0.009 0.015 0.007 0.015 0.024 0.002 0.013 0.009 0.024 0.026 0.018 0.011 0.026 0.028 0.018 0.023 0.03 0.028 0.021 0.006 0.004 0.003 0.003 0.005 0.006 0.018 0.019 0.02 0.024 0.023 0.031 0.025 0.047 0.04 0.052 0.073 0.099 0.046 0.032 0.038 0.024 0.029 0.008 0.011 0.006 0 0 0 0 0.005 0.013 0.014 0.017 0.017 0.013 0.007 0.005 0.007 0.004 0 0.001 0.002 0 0 0 0 0 0 0 0 0.004 0.005 0.01 0.013 0.011 0.014 0.016 0.016 0.011 0.007 0.006 0.005 0.005 0.007 0.004 0 0.005 0.002 0 0 0.002 0.003 0.004 0.003 0.002 0.007 0.003 0.003 0.002 0.004 0.002 0.001 0.003 0.002 0.003 0.003 0.004 0.005 0.008 0.005 0.008 0.012 0.005 0.002 0 0 0.001 0.001 0.001 0 0.001 0 0 0 0 0 0 0.001 0.001 0.001 0.002 0.001 0.001 0.001 0 0.001 0.002 0.001 0 0 0 0.001 0.001 0.001 0.002 0.001 0 0.001 0.001 0.001 0.002 0 0.002 0.001 0.002 0.004 0.004 0.007 0.004 0.004 0.01 0.004 0.001 0.001 0.001 0.001 0.001 0.002 0.001 0 0.001 0.003 0.002 0.002 0.001 0.002 0.001 0.001 0.001 0.002 0.002 0.002 0.002 0.002 0.002 0.002 0.002 0.001 0.004 0.003 0.003 0.003 0.007 0.004 0.004 0.002 0.009 0.006 0.008 0.01 0.014 0.009 0.009 0.005 0.008 0.009 0.011 0.001 0.006 0.004 0.001 0.003 0.005 0.003 0.003 0.004 0.003 0.001 0.002 0.003 0.003 0.001 0.001 0.001 0.003 0.008 0.018 0.013 0.009 0.018 0.035 0.039 0.008 0.01 0.017 0.043 0.012 0.008 0.012 0.012 0.011 0.019 0.011 0.008 0.005 0.015 0.012 0.007 0.005 0.001 0.001 0.004 0.003 0.004 0.003 0 0 0.003 0.003 0.004 0.019 0.039 0.154 0.383 0.446 0.024 0.113 0.102 0.511 0.274 0.122 0.193 0.294 0.127 0.131 0.097 0.032 0.03 0.048 0.072 0 0 0.032 0 0.041 
0.013 0 0 0 0.001 0 0 0.001 0.001 0 0 0.001 0.001 0 0 0 0 0.001 0 0 0.002 0.002 0.001 0.001 0.001 0.001 0 0 0.001 0 0.001 0 0.001 0 0 0 0.001 0 0 0 0.002 0.003 0.006 0.001 0.003 0 0 0.012 0.013 0.004 0.019 0.01 0.01 0.013 0.035 0.052 0.145 0.075 0.014 0.047 0.101 0.051 0.052 0.104 0.038 0.082 0.023 0.019 0.021 0.066 0.174 0.089 0.283 0.237 0.247 0.114 0.123 0.142 0.115 0.32 0.104 0 0.015 0.066 0.093 0.165 0.386 0.824 1 0.7 0.144 0.192 0.245 0.198 0.185 0.158 0.045 0.046 0.06 0.012 0.005 0.039 0.018 0.014 0.024 0.037 0.025 0.029 0.04 0.049 0.053 0.065 0.069 0.089 0.091 0.087 0.114 0.08 0.09 0.08 0.115 0.075 0.051 0.071 0.097 0.028 0.015 0.044 0.019 0.02 0.038 0.066 0.058 0.04 0.057 0.007 0.031 0 0.012 0.011 0.011 0.012 0.005 0.01 0.011 0.011 0.01 0.013 0.008 0.006 0.004 0.001 0.006 0.008 0.009 0.012 0.012 0 0 0 0.008 0.015 0.02 0.004 0.004 0 0.01 0.021 0.013 0.022 0.03 0.003 0.011 0.015 0.035 0.036 0.025 0.012 0.039 0.029 0.013 0.043 0.043 0.038 0.02 0.007 0.006 0.005 0.005 0.002 0.002 0.01 0.014 0.013 0.019 0.021 0.026 0.021 0.039 0.032 0.036 0.05 0.082 0.041 0.034 0.031 0.02 0.02 0.008 0.007 0.006 0.005 0.003 0.003 0 0.003 0.009 0.008 0.012 0.011 0.01 0.005 0.002 0.002 0.001 0.003 0.002 0.002 0.001 0 0 0.002 0 0.003 0.002 0.003 0.004 0.006 0.01 0.012 0.012 0.012 0.011 0.012 0.009 0.008 0.003 0.002 0.002 0.003 0.002 0 0.002 0 0 0 0.001 0.001 0.001 0.001 0.001 0.001 0 0 0 0 0 0 0.002 0.001 0.002 0.002 0 0.003 0.004 0.003 0.006 0.009 0.003 0.004 0 0 0.002 0.002 0.001 0.001 0.002 0 0 0 0 0 0 0 0 0 0 0 0 0 0 0 0 0 0 0 0 0 0.002 0.001 0.002 0 0 0.001 0 0 0.002 0 0.001 0.002 0.001 0.001 0.003 0.006 0.003 0.004 0.008 0.002 0.003 0.001 0.002 0.002 0.002 0.002 0.002 0.003 0.003 0.002 0.003 0.001 0.001 0.001 0.003 0.001 0.002 0.001 0.001 0.002 0.002 0.002 0.001 0.001 0.002 0.004 0.004 0.003 0.003 0.004 0.006 0.005 0.002 0.003 0.008 0.006 0.002 0.007 0.009 0.003 0.003 0.004 0.003 0.005 0.009 0.002 0.005 0.003 0.001 0.002 0.004 0.001 0.001 0.001 0 0 0.002 0.001 0.001 0.002 0 0 0.003 0.009 0.018 0.009 0.013 0.022 0.031 0.033 0.006 0.008 0.014 0.043 0.009 0.008 0.007 0.007 0.008 0.021 0.007 0.006 0.007 0.014 0.006 0.003 0.006 0.003 0.001 0.002 0.004 0.004 0.004 0 0 0.002 0.002 0.003 0.023 0.057 0.162 0.424 0.581 0.019 0.136 0.124 0.446 0.214 0.087 0.149 0.23 0.105 0.094 0.074 0.032 0.033 0.047 0.064 0 0 0.033 0.004 0.033 
0.012 0 0 0 0.002 0 0 0 0 0 0 0 0 0 0 0 0 0 0 0 0 0.001 0 0 0.001 0 0 0 0.001 0 0 0 0 0 0 0 0 0 0 0 0.002 0.003 0.003 0.001 0.002 0 0 0.01 0.011 0.003 0.019 0.011 0.008 0.012 0.035 0.045 0.134 0.068 0.009 0.031 0.065 0.042 0.041 0.077 0.055 0.101 0.035 0.026 0.036 0.063 0.195 0.102 0.342 0.277 0.297 0.125 0.093 0.104 0.086 0.256 0.091 0 0.029 0.074 0.096 0.148 0.306 0.622 0.749 1 0.18 0.248 0.302 0.246 0.231 0.193 0.066 0.068 0.083 0.025 0.012 0.049 0.022 0.02 0.028 0.041 0.026 0.038 0.046 0.057 0.059 0.075 0.09 0.106 0.106 0.106 0.15 0.106 0.113 0.101 0.136 0.096 0.053 0.087 0.13 0.033 0.02 0.042 0.01 0.013 0.027 0.051 0.049 0.045 0.064 0 0.024 0 0.013 0.013 0.014 0.01 0.002 0.008 0.011 0.008 0.007 0.012 0.011 0.009 0.003 0.003 0.008 0.011 0.008 0.011 0.01 0 0.001 0.001 0.005 0.012 0.022 0.001 0.003 0 0.011 0.023 0.016 0.029 0.039 0.002 0.018 0.019 0.041 0.042 0.037 0.018 0.043 0.048 0.026 0.042 0.051 0.041 0.018 0.005 0.003 0.002 0.003 0.007 0.005 0.013 0.013 0.013 0.016 0.017 0.022 0.017 0.042 0.028 0.029 0.051 0.076 0.028 0.023 0.033 0.014 0.022 0.011 0.012 0.01 0.003 0.002 0.002 0 0.003 0.01 0.011 0.015 0.015 0.012 0.002 0 0.001 0.001 0 0.001 0.001 0 0 0 0 0 0 0 0.001 0.004 0.005 0.006 0.01 0.006 0.012 0.014 0.014 0.007 0.004 0.004 0.002 0.002 0.004 0 0 0 0 0 0 0.001 0.001 0.004 0.002 0.003 0.007 0.001 0.001 0.004 0.006 0.001 0 0.008 0.004 0.007 0.005 0.004 0.006 0.008 0.002 0.004 0.01 0.006 0.004 0.001 0.001 0.002 0.001 0 0.001 0.001 0 0 0 0 0 0 0 0.001 0.002 0 0.001 0.001 0 0 0 0.001 0.001 0 0 0 0.001 0.001 0.001 0.002 0 0.001 0.002 0 0 0.002 0 0.001 0.002 0.003 0.002 0.002 0.006 0.003 0.004 0.008 0.003 0.001 0 0.001 0.001 0.001 0 0.001 0.001 0.001 0 0.002 0.002 0.001 0.001 0.002 0 0 0 0.001 0.001 0.001 0 0.001 0.001 0.001 0.001 0.004 0.002 0.002 0.003 0.006 0.004 0.002 0.005 0.008 0.007 0.004 0.008 0.01 0.003 0.004 0.004 0.005 0.003 0.006 0 0.003 0.001 0.001 0.001 0.002 0 0 0.003 0 0 0.005 0.003 0.003 0.002 0.001 0.002 0.001 0.005 0.013 0.007 0.012 0.026 0.04 0.045 0.012 0.011 0.016 0.056 0.022 0.008 0.008 0.007 0.01 0.019 0.008 0.006 0.005 0.016 0.008 0.005 0.005 0.001 0.001 0.003 0.001 0.002 0.002 0 0 0.004 0.005 0.01 0.032 0.058 0.195 0.441 0.764 0.016 0.147 0.122 0.445 0.215 0.085 0.128 0.257 0.108 0.108 0.064 0.02 0.017 0.042 0.058 0 0 0.032 0 0.032 
0.001 0 0 0 0 0 0 0 0 0 0 0 0 0 0 0 0 0 0 0 0 0 0 0 0 0 0 0 0 0 0 0 0 0 0 0 0 0 0 0 0 0 0 0 0 0 0 0 0.001 0 0.003 0.002 0.001 0.002 0.003 0.007 0.03 0.014 0.004 0.014 0.029 0.091 0.047 0.053 0.038 0.08 0.022 0.016 0.032 0.079 0.205 0.103 0.273 0.292 0.328 0.363 0.037 0.04 0.022 0.055 0.018 0 0.006 0.011 0.022 0.034 0.069 0.136 0.156 0.193 1 0.651 0.405 0.301 0.257 0.233 0.073 0.066 0.093 0.023 0.01 0.06 0.02 0.022 0.037 0.053 0.033 0.044 0.057 0.071 0.08 0.086 0.111 0.127 0.131 0.131 0.174 0.121 0.142 0.143 0.216 0.122 0.077 0.125 0.245 0.068 0.034 0.062 0.02 0.013 0.026 0.035 0.035 0.025 0.022 0.001 0.01 0 0.001 0.001 0.001 0.001 0 0.002 0.004 0.003 0.004 0.01 0.011 0.008 0.001 0.001 0.001 0.001 0.001 0.001 0.001 0 0.001 0.001 0.001 0.02 0.03 0 0 0 0.016 0.028 0.009 0.024 0.039 0.006 0.019 0.014 0.045 0.053 0.04 0.015 0.056 0.045 0.029 0.054 0.048 0.04 0.009 0.003 0.007 0.001 0.001 0.001 0 0.001 0.001 0.001 0.001 0.003 0.002 0.001 0.006 0.003 0.002 0.007 0.011 0.004 0.005 0.003 0.003 0.002 0 0 0 0 0 0 0 0 0 0 0.001 0.001 0.001 0 0 0 0 0 0 0 0 0 0 0 0 0 0 0 0 0 0.001 0 0 0.001 0.001 0.001 0.001 0.001 0 0.001 0 0 0 0 0 0 0 0 0 0 0 0 0 0 0 0 0 0 0 0 0 0 0 0 0 0 0 0 0.001 0 0 0 0 0 0.001 0 0 0 0.001 0 0 0 0 0 0 0 0 0 0 0 0 0 0 0 0 0 0 0 0 0.001 0.001 0 0 0 0.001 0 0 0 0 0 0 0.001 0.001 0.001 0.001 0.001 0.001 0.001 0.001 0.001 0.001 0 0 0.001 0.001 0.001 0.001 0.001 0.001 0.001 0.001 0.001 0.001 0.001 0.001 0 0.001 0 0 0 0 0 0 0 0 0 0 0 0 0 0 0 0 0 0.001 0.001 0 0 0 0 0 0 0 0 0.001 0 0 0 0 0 0 0 0 0.001 0 0 0 0.001 0.001 0 0 0 0 0.001 0.003 0.002 0.005 0.007 0.008 0.008 0.001 0.002 0.003 0.011 0.002 0.001 0.001 0.001 0 0.001 0.001 0.001 0 0.001 0.001 0.001 0.001 0 0 0.002 0.002 0.002 0.002 0 0 0.001 0.001 0.002 0.003 0.008 0.036 0.107 0.198 0.002 0.123 0.1 0.11 0.046 0.025 0.042 0.055 0.025 0.023 0.01 0.002 0.005 0.007 0.012 0 0 0.004 0 0.005 
0.004 0 0 0 0 0 0 0 0 0 0 0 0 0 0 0 0 0 0 0 0 0 0 0 0 0 0 0 0 0 0 0 0 0 0 0 0 0 0 0 0 0 0.001 0.001 0.002 0 0 0.005 0.008 0.001 0.002 0.002 0.001 0.001 0.008 0.015 0.043 0.025 0.012 0.029 0.056 0.085 0.065 0.081 0.062 0.11 0.035 0.028 0.048 0.121 0.304 0.132 0.357 0.37 0.436 0.317 0.071 0.069 0.037 0.082 0.028 0 0.005 0.015 0.023 0.044 0.1 0.177 0.212 0.263 0.727 1 0.653 0.473 0.37 0.34 0.109 0.098 0.133 0.037 0.017 0.09 0.039 0.034 0.046 0.067 0.04 0.055 0.067 0.097 0.1 0.114 0.16 0.171 0.191 0.197 0.258 0.169 0.215 0.209 0.303 0.171 0.12 0.194 0.347 0.09 0.049 0.099 0.031 0.027 0.043 0.054 0.058 0.039 0.033 0.006 0.024 0 0.004 0.004 0.004 0.002 0.002 0.005 0.011 0.012 0.015 0.019 0.02 0.013 0 0.002 0.001 0.003 0.002 0.003 0.003 0 0 0 0.002 0.022 0.036 0 0 0 0.016 0.035 0.017 0.034 0.056 0.008 0.025 0.014 0.061 0.065 0.058 0.013 0.075 0.075 0.038 0.082 0.077 0.061 0.012 0.003 0.008 0 0 0.001 0.002 0.005 0.005 0.005 0.004 0.003 0.005 0.004 0.007 0.006 0.008 0.008 0.018 0.008 0.007 0.007 0.004 0.004 0.002 0.003 0.002 0.001 0 0 0 0 0.002 0.002 0.004 0.004 0.005 0.003 0.001 0.001 0.001 0 0 0 0 0 0 0 0 0 0 0 0 0.001 0.003 0.003 0.004 0.003 0.004 0.004 0.002 0.001 0.001 0.001 0.001 0.001 0.001 0 0.001 0 0 0 0 0.001 0.002 0.001 0.001 0.003 0.002 0.001 0.001 0.002 0.001 0.001 0.001 0.001 0.001 0.001 0.002 0.002 0.002 0.001 0.002 0.002 0.001 0.002 0 0 0 0 0 0 0 0 0 0 0 0 0 0 0 0 0 0 0 0 0 0 0 0.001 0.001 0 0 0 0 0 0 0 0 0 0.001 0.001 0 0 0 0 0 0 0 0.001 0.001 0 0.001 0 0 0 0 0 0 0 0 0 0 0 0 0 0 0 0 0 0 0 0.001 0.001 0.001 0.001 0.001 0.001 0.001 0.001 0.001 0.001 0 0 0.001 0 0 0 0.001 0.001 0.002 0.002 0.003 0 0.001 0.001 0 0.001 0.001 0 0 0 0.001 0 0 0.001 0.001 0 0 0 0.001 0 0 0 0 0.001 0.001 0.002 0.003 0.003 0.005 0.008 0.012 0.013 0.003 0.003 0.007 0.016 0.005 0.001 0.001 0.001 0.002 0.005 0 0.001 0 0.003 0 0 0 0 0 0 0 0 0 0 0 0 0 0.001 0.008 0.013 0.06 0.15 0.253 0.005 0.157 0.122 0.154 0.08 0.051 0.078 0.094 0.038 0.055 0.031 0.018 0.02 0.025 0.021 0 0 0.018 0 0.006 
0.007 0 0 0.002 0.001 0 0.001 0.002 0 0 0 0 0 0 0 0 0 0 0 0 0 0.001 0 0 0 0 0 0 0 0 0 0 0.001 0 0 0 0 0 0 0 0.002 0.003 0.004 0 0.001 0.001 0.001 0.007 0.006 0.003 0.009 0.004 0.002 0.004 0.014 0.024 0.058 0.033 0.003 0.018 0.042 0.078 0.042 0.084 0.054 0.112 0.041 0.035 0.056 0.141 0.36 0.126 0.376 0.344 0.392 0.243 0.055 0.052 0.037 0.104 0.041 0 0.009 0.028 0.04 0.063 0.124 0.255 0.292 0.385 0.47 0.661 1 0.653 0.473 0.405 0.123 0.109 0.154 0.054 0.032 0.101 0.04 0.042 0.061 0.083 0.062 0.079 0.092 0.107 0.137 0.143 0.183 0.218 0.229 0.219 0.309 0.219 0.239 0.214 0.284 0.208 0.116 0.173 0.285 0.082 0.042 0.093 0.033 0.03 0.034 0.053 0.049 0.028 0.031 0.002 0.014 0 0.008 0.008 0.008 0.006 0.002 0.003 0.009 0.004 0.006 0.023 0.023 0.019 0.001 0.002 0.004 0.004 0.005 0.006 0.007 0 0 0 0.004 0.039 0.051 0.001 0.001 0 0.027 0.06 0.036 0.057 0.085 0.013 0.039 0.03 0.091 0.089 0.079 0.029 0.101 0.076 0.033 0.082 0.088 0.069 0.015 0.004 0.009 0.001 0.001 0.001 0.002 0.008 0.008 0.008 0.01 0.008 0.016 0.013 0.018 0.022 0.021 0.022 0.035 0.022 0.02 0.016 0.014 0.014 0.003 0.005 0.003 0.001 0 0 0 0.004 0.006 0.005 0.007 0.007 0.007 0.003 0.001 0.001 0 0 0 0.001 0 0 0 0 0 0 0 0 0.002 0.002 0.004 0.007 0.006 0.005 0.007 0.007 0.004 0.001 0.006 0.004 0.005 0.006 0.001 0 0.003 0.002 0 0 0.001 0.002 0.003 0.001 0.002 0.006 0.002 0.002 0.002 0.002 0 0 0.003 0.002 0.003 0.002 0.002 0.003 0.006 0.003 0.004 0.006 0.005 0.005 0.002 0.001 0.002 0.002 0 0.001 0.002 0 0 0 0 0.001 0.001 0.001 0.001 0.001 0 0.001 0.001 0 0 0 0.001 0 0 0 0 0 0.001 0.001 0 0.001 0 0.001 0 0 0.001 0.001 0.001 0.003 0.002 0.003 0.003 0.006 0.003 0.004 0.009 0.003 0.003 0.002 0.003 0.002 0.002 0.001 0.001 0 0 0.001 0.001 0.001 0.001 0.002 0.001 0.001 0 0 0.001 0.001 0.001 0.002 0.002 0.002 0.001 0.002 0.002 0.003 0.003 0.004 0.005 0.005 0.003 0.004 0.009 0.009 0.004 0.005 0.003 0.001 0.003 0.003 0.004 0.005 0.004 0 0.004 0.002 0 0.003 0.004 0.002 0.001 0.003 0.002 0.002 0.001 0 0 0.001 0.001 0 0.003 0.009 0.016 0.009 0.006 0.009 0.011 0.013 0.007 0.006 0.008 0.021 0.011 0.009 0.008 0.008 0.004 0.008 0.007 0.008 0.003 0.006 0.005 0.004 0.003 0.002 0.001 0.003 0.003 0.003 0.003 0 0 0.003 0.003 0.004 0.009 0.023 0.085 0.213 0.361 0.011 0.17 0.143 0.189 0.089 0.039 0.068 0.102 0.04 0.046 0.029 0.01 0.009 0.013 0.03 0 0 0.005 0 0.016 
0.008 0 0 0 0 0 0 0 0 0 0 0 0 0 0 0 0.001 0.003 0.001 0 0.002 0.004 0.001 0.001 0.001 0.002 0 0.001 0.001 0 0 0 0 0 0 0 0 0 0 0 0 0.001 0.004 0 0.002 0 0.001 0.009 0.011 0.005 0.01 0.006 0.002 0.005 0.006 0.014 0.042 0.025 0.012 0.028 0.05 0.052 0.047 0.069 0.065 0.118 0.045 0.027 0.092 0.204 0.462 0.14 0.344 0.307 0.333 0.178 0.065 0.057 0.033 0.082 0.039 0 0.003 0.02 0.026 0.05 0.104 0.183 0.205 0.26 0.327 0.449 0.617 1 0.679 0.575 0.192 0.172 0.22 0.079 0.046 0.141 0.062 0.061 0.083 0.11 0.073 0.1 0.119 0.153 0.153 0.176 0.249 0.271 0.286 0.294 0.415 0.259 0.318 0.283 0.371 0.248 0.153 0.217 0.315 0.08 0.043 0.133 0.038 0.03 0.056 0.049 0.049 0.033 0.039 0.002 0.011 0 0.007 0.007 0.007 0.006 0.002 0.005 0.013 0.014 0.02 0.026 0.032 0.023 0.001 0.002 0.005 0.005 0.002 0.005 0.004 0 0 0 0.002 0.045 0.062 0 0 0 0.039 0.071 0.029 0.067 0.096 0.016 0.049 0.04 0.103 0.1 0.094 0.041 0.116 0.125 0.055 0.128 0.12 0.098 0.012 0 0.02 0.001 0.001 0.001 0.002 0.009 0.008 0.008 0.009 0.006 0.009 0.008 0.016 0.014 0.012 0.02 0.024 0.009 0.007 0.011 0.006 0.007 0.006 0.006 0.005 0.003 0.002 0.001 0 0.001 0.005 0.005 0.006 0.007 0.006 0.005 0.001 0.005 0.004 0 0.001 0.002 0 0 0 0 0 0 0 0.002 0.006 0.007 0.007 0.009 0.007 0.007 0.007 0.007 0.003 0.003 0.004 0 0.001 0.004 0.001 0 0.001 0.001 0 0 0.001 0.001 0.002 0.001 0 0.002 0 0.001 0 0 0 0 0 0 0 0 0 0.003 0.003 0.002 0.001 0.005 0.001 0.002 0 0 0.001 0 0 0 0 0 0 0 0 0 0 0 0 0 0 0 0 0 0 0 0 0 0 0 0 0 0 0 0 0 0 0 0 0 0 0 0.001 0.001 0 0.001 0.002 0.003 0.001 0 0.003 0.002 0.001 0.001 0.001 0 0 0.002 0.001 0.001 0.001 0.001 0.001 0 0 0 0 0 0 0 0 0 0 0 0 0 0 0 0 0 0 0 0.002 0.001 0 0.001 0.004 0.003 0.004 0.004 0.004 0.004 0.002 0.004 0.005 0.006 0.004 0.001 0.005 0.005 0.003 0.004 0.005 0.004 0.004 0.005 0.002 0 0.003 0.002 0.004 0.003 0.001 0.003 0.001 0.002 0.003 0.001 0.004 0.006 0.007 0.009 0.003 0.004 0.005 0.013 0.005 0.003 0.002 0.002 0.004 0.005 0.003 0.003 0.002 0.003 0 0.002 0.001 0 0.002 0.002 0.002 0.002 0.002 0.001 0 0.003 0.004 0.004 0.007 0.015 0.051 0.128 0.245 0.01 0.167 0.138 0.135 0.068 0.042 0.058 0.072 0.031 0.044 0.024 0.01 0.009 0.016 0.021 0 0 0.011 0 0.016 
0.007 0.001 0.001 0.001 0.001 0 0 0.002 0.001 0 0 0.001 0.001 0 0 0 0 0 0 0 0 0 0 0 0 0 0 0 0 0 0.001 0 0 0 0 0 0.001 0 0 0 0.001 0.001 0.002 0.002 0.002 0.001 0.001 0.007 0.009 0.004 0.003 0.001 0.001 0.001 0.009 0.014 0.031 0.023 0.003 0.021 0.044 0.056 0.041 0.068 0.062 0.116 0.038 0.029 0.092 0.228 0.575 0.156 0.406 0.348 0.371 0.203 0.046 0.051 0.017 0.067 0.027 0 0.005 0.015 0.021 0.032 0.077 0.161 0.179 0.229 0.294 0.369 0.443 0.635 1 0.589 0.171 0.18 0.228 0.072 0.038 0.158 0.059 0.062 0.09 0.123 0.091 0.117 0.14 0.17 0.174 0.195 0.269 0.282 0.3 0.294 0.438 0.284 0.327 0.284 0.389 0.284 0.153 0.223 0.298 0.077 0.036 0.119 0.039 0.038 0.041 0.04 0.042 0.022 0.023 0.002 0.007 0 0.006 0.006 0.005 0.005 0.002 0.009 0.01 0.013 0.017 0.026 0.023 0.016 0 0.002 0.002 0.004 0.001 0.005 0.006 0 0 0 0.001 0.058 0.078 0 0.001 0 0.049 0.077 0.042 0.072 0.108 0.013 0.049 0.042 0.114 0.118 0.085 0.044 0.135 0.116 0.058 0.105 0.11 0.092 0.015 0.006 0.015 0.005 0.004 0.002 0.002 0.007 0.007 0.006 0.009 0.005 0.004 0.003 0.009 0.008 0.007 0.009 0.015 0.007 0.005 0.005 0.003 0.006 0.004 0.004 0.004 0 0 0 0 0.003 0.007 0.006 0.007 0.007 0.007 0.005 0 0.002 0.002 0 0.001 0.001 0 0 0 0 0 0 0 0.001 0.003 0.003 0.008 0.007 0.005 0.006 0.007 0.006 0.003 0.001 0.003 0.003 0.001 0.003 0.001 0 0.001 0.002 0 0 0.001 0.001 0.001 0 0 0.001 0 0 0 0 0 0 0 0 0 0 0 0.003 0.003 0.003 0.003 0.007 0.002 0.001 0 0 0 0.001 0 0 0 0 0 0 0 0 0 0 0 0 0 0 0 0 0 0.001 0.001 0.001 0 0 0 0 0 0 0 0 0 0 0 0 0 0 0 0 0 0 0.002 0.004 0.001 0.001 0.004 0.002 0.002 0 0.001 0.001 0.002 0.001 0.001 0.001 0 0 0 0 0 0 0 0 0 0 0 0.002 0.002 0.002 0.002 0.002 0.002 0.003 0.003 0.001 0.003 0.002 0.004 0.002 0.001 0.002 0.004 0.004 0.001 0.003 0.002 0.002 0.002 0 0.002 0.002 0.003 0 0.001 0.001 0.002 0.003 0.001 0.002 0.002 0.002 0.001 0 0.002 0.002 0.002 0.002 0 0.001 0 0 0.003 0.002 0.006 0.011 0.016 0.017 0.006 0.006 0.009 0.019 0.007 0.004 0.003 0.003 0.001 0.007 0.003 0.004 0.003 0.006 0.004 0.003 0.001 0 0 0.002 0.001 0.001 0.001 0 0 0.002 0.003 0.003 0.01 0.019 0.064 0.134 0.243 0.003 0.178 0.135 0.119 0.062 0.025 0.048 0.059 0.025 0.032 0.025 0.012 0.011 0.014 0.017 0 0 0.008 0 0.006 
0.007 0.001 0 0 0.001 0.001 0.001 0.001 0.001 0.001 0 0 0 0 0 0 0 0 0 0 0 0 0 0 0 0 0 0 0 0 0 0 0 0 0 0 0 0 0 0 0.001 0.001 0.001 0.002 0.002 0.001 0.001 0.019 0.019 0.006 0.003 0.001 0.001 0.001 0.008 0.01 0.03 0.018 0.007 0.016 0.044 0.044 0.029 0.072 0.061 0.123 0.038 0.027 0.156 0.292 0.676 0.195 0.385 0.338 0.354 0.168 0.054 0.044 0.019 0.068 0.025 0 0.003 0.018 0.027 0.04 0.079 0.167 0.192 0.237 0.259 0.345 0.422 0.653 0.717 1 0.306 0.277 0.382 0.123 0.06 0.235 0.083 0.091 0.133 0.192 0.138 0.183 0.206 0.264 0.27 0.329 0.454 0.477 0.487 0.506 0.717 0.482 0.55 0.475 0.625 0.446 0.257 0.37 0.434 0.131 0.078 0.208 0.065 0.048 0.067 0.054 0.052 0.029 0.036 0.002 0.011 0 0.007 0.008 0.009 0.011 0.003 0.015 0.032 0.029 0.034 0.062 0.052 0.04 0.003 0.003 0.004 0.005 0.005 0.007 0.006 0 0.001 0.001 0.003 0.087 0.118 0.001 0.002 0 0.054 0.116 0.075 0.117 0.178 0.028 0.08 0.076 0.194 0.205 0.151 0.072 0.225 0.19 0.097 0.19 0.183 0.125 0.024 0.008 0.019 0.005 0.006 0.006 0.003 0.008 0.007 0.008 0.006 0.003 0.006 0.005 0.011 0.008 0.008 0.01 0.017 0.002 0.003 0.006 0.002 0.004 0.004 0.004 0.004 0 0 0 0 0 0.004 0.003 0.006 0.006 0.005 0.004 0.002 0.004 0.003 0.002 0.002 0 0.001 0 0.001 0.001 0 0.002 0.002 0.002 0.007 0.007 0.013 0.015 0.007 0.005 0.006 0.006 0.004 0.004 0.004 0.003 0.002 0.004 0.001 0 0.001 0 0 0 0 0 0 0 0.001 0.002 0 0 0 0.002 0 0 0.003 0.002 0.002 0.001 0.002 0.004 0.004 0.002 0.005 0.005 0.002 0.002 0.001 0 0.002 0 0 0 0.002 0 0 0 0 0 0 0 0 0 0 0 0 0 0 0 0 0 0 0 0 0 0 0 0 0 0 0 0 0 0 0 0 0.003 0.002 0 0.002 0.004 0.003 0.003 0.004 0.001 0 0 0 0 0 0 0 0 0 0 0.002 0 0 0 0 0 0 0 0 0 0 0 0 0 0 0 0.002 0.002 0.002 0.002 0.003 0.003 0.001 0.003 0.005 0.005 0.003 0.002 0.004 0.001 0.003 0.002 0.001 0.003 0.005 0.001 0.001 0 0.001 0.002 0.001 0.001 0.001 0.002 0.001 0 0 0 0.001 0.001 0 0 0 0.002 0.003 0.001 0.003 0.006 0.012 0.012 0.007 0.006 0.009 0.019 0.007 0.006 0.005 0.006 0.005 0.01 0.007 0.005 0.003 0.007 0.004 0.003 0.004 0.001 0 0.001 0.002 0.001 0.001 0 0 0.003 0.004 0.005 0.013 0.021 0.067 0.147 0.247 0.006 0.189 0.146 0.131 0.069 0.03 0.055 0.071 0.035 0.044 0.028 0.013 0.013 0.019 0.013 0 0 0.014 0.002 0.009 
0.007 0 0 0 0 0 0 0 0 0 0 0 0 0 0 0 0 0 0 0 0 0 0 0 0 0 0.001 0.001 0.001 0.001 0.001 0.001 0.001 0 0 0 0.001 0 0 0 0.001 0 0.001 0.003 0.003 0.002 0.003 0.015 0.015 0.008 0.001 0 0 0 0.001 0.001 0.007 0.005 0.003 0.003 0.006 0.014 0.01 0.016 0.022 0.051 0.014 0.011 0.258 0.189 0.145 0.09 0.098 0.096 0.093 0.034 0.01 0.005 0.007 0.012 0.006 0 0.001 0.006 0.006 0.008 0.013 0.041 0.046 0.058 0.065 0.083 0.087 0.112 0.143 0.168 1 0.473 0.536 0.158 0.076 0.266 0.097 0.099 0.108 0.153 0.102 0.135 0.161 0.189 0.159 0.222 0.408 0.261 0.269 0.26 0.314 0.218 0.273 0.201 0.143 0.189 0.104 0.135 0.104 0.033 0.014 0.094 0.027 0.021 0.017 0.013 0.014 0.005 0.008 0 0.002 0 0.007 0.007 0.007 0.008 0.002 0.01 0.015 0.018 0.022 0.038 0.031 0.028 0.001 0.002 0.002 0.002 0.003 0.006 0.007 0 0 0 0.002 0.047 0.088 0 0.001 0 0.054 0.083 0.046 0.083 0.121 0.018 0.047 0.048 0.135 0.129 0.092 0.043 0.153 0.098 0.065 0.081 0.084 0.056 0.007 0.004 0.019 0.001 0.001 0.004 0.005 0.007 0.007 0.004 0.003 0.004 0.005 0.003 0.004 0.004 0.004 0.005 0.007 0.004 0.005 0.004 0.003 0.004 0.004 0.004 0.003 0 0 0 0 0.002 0.004 0.003 0.008 0.008 0.007 0.006 0.003 0.004 0.004 0 0.002 0.003 0 0 0 0 0 0 0.001 0 0.004 0.004 0.01 0.014 0.007 0.007 0.008 0.007 0.006 0.004 0.001 0.002 0.002 0.001 0.001 0 0.002 0 0 0 0.001 0.001 0.001 0 0 0.001 0 0 0 0.001 0 0 0.001 0.001 0.001 0.001 0.001 0.002 0.002 0 0.005 0.003 0.001 0.002 0 0 0 0.002 0.001 0 0 0 0 0 0 0 0 0 0 0 0 0 0 0 0 0 0 0 0 0 0 0 0 0 0 0 0 0 0 0 0 0 0 0 0 0 0.001 0.001 0.001 0.001 0.002 0.002 0.001 0 0 0 0.001 0 0.001 0 0 0 0 0 0 0 0 0 0 0 0 0 0 0 0 0 0 0.001 0.001 0.001 0 0 0.002 0.001 0 0.002 0.002 0.002 0.002 0.003 0.003 0.002 0.005 0.005 0.005 0.005 0.007 0.001 0.003 0.003 0 0.001 0.002 0.003 0 0.002 0.003 0.002 0.002 0.001 0.001 0.001 0.001 0.001 0 0.001 0.004 0.003 0.003 0.004 0.004 0.004 0.002 0.003 0.002 0.006 0.001 0.002 0.003 0.003 0.002 0.002 0.003 0.002 0.001 0.002 0.001 0.002 0.002 0.001 0.001 0.002 0 0.002 0.002 0 0 0.001 0 0 0.001 0.003 0.016 0.038 0.064 0.002 0.054 0.04 0.036 0.017 0.009 0.017 0.02 0.009 0.01 0.006 0.003 0.003 0.004 0.003 0 0 0.002 0 0.002 
0.004 0 0 0 0 0 0 0 0 0 0 0 0 0 0 0 0 0 0 0 0 0 0 0 0 0 0 0 0 0 0 0 0 0 0 0 0 0 0 0 0.001 0.002 0.003 0.001 0.001 0 0 0.011 0.013 0.006 0.003 0.003 0 0.001 0.005 0.008 0.013 0.01 0.001 0.008 0.011 0.012 0.008 0.019 0.024 0.043 0.012 0.009 0.524 0.39 0.216 0.069 0.114 0.106 0.102 0.048 0.012 0.014 0.007 0.027 0.01 0 0.003 0.01 0.011 0.016 0.03 0.054 0.06 0.074 0.068 0.101 0.119 0.158 0.192 0.22 0.581 1 0.66 0.197 0.107 0.348 0.114 0.11 0.122 0.16 0.105 0.149 0.158 0.224 0.196 0.273 0.453 0.289 0.299 0.303 0.371 0.254 0.308 0.245 0.192 0.216 0.123 0.182 0.151 0.043 0.021 0.107 0.034 0.024 0.022 0.017 0.012 0.004 0.006 0 0.001 0 0.004 0.004 0.005 0.006 0.002 0.005 0.016 0.017 0.016 0.034 0.036 0.027 0.002 0.003 0.003 0.004 0.002 0.004 0.004 0 0 0 0.002 0.064 0.092 0 0 0 0.046 0.084 0.058 0.08 0.134 0.02 0.06 0.049 0.146 0.164 0.109 0.052 0.185 0.148 0.077 0.096 0.101 0.067 0.007 0.001 0.024 0.001 0.001 0.002 0.001 0.002 0.004 0.003 0.003 0.002 0.006 0.004 0.006 0.005 0.006 0.008 0.011 0.003 0.004 0.004 0.002 0.005 0.004 0.004 0.003 0.001 0 0 0 0.003 0.003 0.004 0.004 0.004 0.004 0.001 0 0 0 0 0 0 0 0 0 0 0 0 0 0 0.003 0.003 0.007 0.008 0.005 0.003 0.004 0.004 0.002 0.001 0.002 0.002 0.002 0.002 0 0 0.002 0.001 0 0 0 0 0 0 0 0 0 0 0 0 0 0 0 0 0 0 0 0.002 0.002 0.002 0.002 0.003 0.001 0.001 0 0 0 0 0 0 0 0 0 0 0 0 0 0 0 0 0 0 0 0 0 0 0 0 0 0 0 0 0 0 0 0 0 0 0 0 0 0 0 0 0.001 0 0.001 0.001 0.001 0.001 0.001 0.001 0.001 0 0 0 0 0 0.001 0 0 0.001 0.001 0 0 0 0 0 0 0 0 0 0 0 0 0 0 0 0.001 0 0 0 0.001 0 0 0.001 0.001 0 0 0 0.001 0 0 0 0 0 0.002 0 0 0 0 0 0 0 0 0 0 0 0.001 0.001 0.001 0.001 0.001 0 0 0.003 0.004 0.003 0.002 0.003 0.004 0.005 0.001 0.002 0.002 0.006 0.002 0.001 0.001 0.001 0.001 0.002 0.001 0.001 0 0.002 0 0 0 0 0 0 0 0 0 0 0 0 0 0 0.001 0.002 0.017 0.043 0.076 0.003 0.055 0.041 0.045 0.026 0.008 0.014 0.022 0.011 0.01 0.009 0.005 0.003 0.004 0.009 0 0 0.002 0 0.006 
0.004 0 0.001 0.001 0 0 0 0.001 0 0 0 0 0 0 0 0 0 0 0 0 0 0 0 0 0 0 0 0 0 0 0 0 0 0 0 0 0 0 0 0 0.001 0.002 0.002 0 0 0 0 0.016 0.019 0.006 0.002 0 0 0 0.002 0.004 0.012 0.006 0.006 0.014 0.024 0.018 0.014 0.027 0.032 0.052 0.017 0.015 0.313 0.251 0.196 0.109 0.12 0.116 0.118 0.057 0.022 0.022 0.007 0.025 0.009 0 0 0.006 0.008 0.013 0.029 0.052 0.06 0.07 0.083 0.117 0.126 0.176 0.196 0.249 0.615 0.613 1 0.297 0.151 0.508 0.194 0.18 0.171 0.201 0.137 0.178 0.215 0.302 0.258 0.321 0.58 0.4 0.391 0.376 0.453 0.319 0.393 0.289 0.213 0.268 0.151 0.192 0.167 0.044 0.019 0.142 0.042 0.037 0.049 0.035 0.03 0.013 0.015 0.001 0.002 0 0.005 0.005 0.005 0.005 0.003 0.013 0.027 0.027 0.032 0.056 0.047 0.035 0.001 0 0.004 0.004 0.004 0.004 0.004 0 0.002 0 0.004 0.084 0.111 0 0 0 0.046 0.113 0.065 0.111 0.171 0.019 0.079 0.083 0.185 0.182 0.126 0.076 0.204 0.167 0.088 0.146 0.152 0.114 0.012 0.004 0.028 0.003 0.003 0.005 0.001 0.005 0.005 0.005 0.005 0.004 0.005 0.003 0.006 0.005 0.006 0.004 0.009 0.006 0.006 0.005 0.004 0.005 0.005 0.004 0.004 0 0 0 0 0.001 0.002 0.004 0.005 0.005 0.004 0.003 0.001 0.002 0.002 0.001 0 0.001 0.001 0 0 0 0 0.001 0 0.002 0.005 0.006 0.012 0.014 0.006 0.005 0.005 0.005 0.003 0.002 0.003 0.001 0.001 0.003 0.001 0 0.001 0 0 0 0 0 0 0 0 0 0 0 0 0 0 0 0 0 0 0 0 0.003 0.003 0.001 0.002 0.003 0.001 0.001 0.001 0 0 0 0 0 0 0 0 0 0 0 0 0 0 0 0 0 0 0 0 0 0 0 0 0 0 0 0 0 0 0 0 0 0 0 0 0 0 0 0 0 0 0.001 0 0 0.001 0 0 0 0 0 0 0 0 0 0 0 0 0 0 0 0 0 0 0 0 0 0 0 0 0 0 0 0.001 0.001 0.001 0.001 0.001 0.001 0.001 0.001 0.001 0.001 0 0.001 0.001 0 0.001 0.001 0 0.001 0.002 0 0 0 0 0 0 0 0 0 0 0 0 0 0 0 0 0 0 0 0.001 0.001 0.001 0.003 0.008 0.007 0.001 0.001 0.002 0.01 0.003 0.001 0.001 0.001 0.001 0.001 0.001 0.001 0.001 0.001 0 0 0 0 0 0 0 0 0 0 0 0 0 0 0.004 0.004 0.022 0.047 0.078 0.004 0.063 0.052 0.044 0.024 0.014 0.021 0.028 0.006 0.012 0.01 0.004 0.003 0.004 0.006 0 0 0.001 0.001 0.003 
0.001 0 0 0 0 0 0 0 0 0 0 0 0 0 0 0 0 0 0 0 0 0 0 0 0 0 0 0 0 0 0 0 0 0 0 0 0 0 0 0 0 0 0 0 0 0 0 0.005 0.007 0.001 0 0 0 0 0 0.001 0.005 0.002 0.002 0.004 0.009 0.01 0.005 0.009 0.013 0.022 0.005 0.004 0.121 0.1 0.083 0.041 0.047 0.046 0.051 0.02 0.008 0.008 0.003 0.008 0.002 0 0 0.001 0.004 0.005 0.012 0.022 0.022 0.03 0.039 0.049 0.051 0.069 0.077 0.098 0.229 0.227 0.366 1 0.524 0.211 0.155 0.344 0.219 0.128 0.075 0.109 0.141 0.127 0.096 0.147 0.218 0.155 0.146 0.143 0.181 0.123 0.149 0.108 0.087 0.1 0.062 0.085 0.064 0.016 0.01 0.057 0.022 0.017 0.014 0.01 0.009 0.005 0.006 0.001 0.002 0 0.001 0.001 0.001 0.001 0 0.005 0.012 0.014 0.013 0.025 0.017 0.012 0 0 0 0.001 0.001 0.001 0.001 0 0 0 0 0.051 0.066 0 0 0 0.031 0.052 0.028 0.046 0.081 0.011 0.034 0.022 0.088 0.088 0.057 0.022 0.098 0.07 0.039 0.057 0.052 0.037 0.002 0 0.007 0 0 0.003 0.001 0.001 0.001 0.001 0.001 0.001 0.001 0.001 0.001 0.001 0.001 0.001 0.002 0.002 0.001 0.001 0.001 0.001 0.001 0.001 0 0 0 0 0 0 0.001 0.001 0.001 0 0.001 0 0 0 0 0 0 0 0 0 0 0 0 0 0 0 0 0.001 0.002 0.003 0.002 0.001 0.001 0.001 0 0 0 0 0 0 0 0 0 0 0 0 0 0 0 0 0 0 0 0 0 0 0 0 0 0 0 0 0 0 0 0 0 0.001 0 0 0 0 0 0 0 0 0 0 0 0 0 0 0 0 0 0 0 0 0 0 0 0 0 0 0 0 0 0 0 0 0 0 0 0 0 0 0 0 0 0 0 0 0 0 0 0 0 0 0 0 0 0 0 0 0 0 0 0 0 0 0 0 0 0 0 0 0 0 0 0 0 0 0 0 0 0 0 0 0 0 0 0 0 0 0 0 0.001 0.001 0 0 0.001 0.001 0 0 0 0 0 0.001 0 0 0 0 0 0 0.001 0 0 0 0 0.001 0 0.001 0.001 0.001 0 0.001 0.002 0.002 0.001 0.001 0.002 0.005 0 0 0.001 0.001 0.001 0.002 0.001 0 0 0.001 0 0 0 0.001 0 0 0.001 0.001 0.001 0.001 0.001 0.001 0.001 0.001 0.002 0.002 0.007 0.026 0.033 0 0.027 0.022 0.022 0.014 0.005 0.01 0.011 0.005 0.007 0.004 0 0 0.001 0.002 0 0 0.001 0 0.001 
0 0 0 0 0 0 0 0 0 0 0 0 0 0 0 0 0 0 0 0 0 0 0 0 0 0 0 0 0 0 0 0 0 0 0 0 0 0 0 0 0 0 0 0 0 0 0 0.001 0.001 0 0 0 0 0 0 0 0.001 0.001 0.001 0.003 0.004 0.004 0 0.004 0.002 0.005 0.001 0.001 0.067 0.035 0.038 0.018 0.027 0.024 0.024 0.01 0.006 0.004 0 0.002 0.001 0 0 0 0.001 0.001 0.002 0.007 0.006 0.008 0.014 0.02 0.018 0.034 0.04 0.053 0.107 0.102 0.174 0.488 1 0.105 0.076 0.176 0.103 0.049 0.029 0.041 0.056 0.06 0.049 0.064 0.109 0.08 0.078 0.08 0.088 0.062 0.079 0.057 0.049 0.055 0.037 0.038 0.032 0.014 0.005 0.031 0.015 0.013 0.017 0.007 0.007 0.001 0.002 0 0 0 0 0 0 0.001 0.001 0.003 0.003 0.003 0.002 0.006 0.007 0.005 0 0 0 0 0 0 0 0 0 0 0 0.018 0.026 0 0 0 0.01 0.022 0.01 0.02 0.031 0.004 0.012 0.011 0.036 0.036 0.023 0.01 0.042 0.033 0.02 0.028 0.032 0.028 0.002 0.001 0.002 0 0 0 0 0 0 0 0.001 0.001 0 0 0.001 0 0 0.001 0.001 0 0 0 0 0 0 0 0 0 0 0 0 0 0 0 0 0 0 0 0 0 0 0 0 0 0 0 0 0 0 0 0 0 0 0 0 0 0 0 0 0 0 0 0 0 0 0 0 0 0 0 0 0 0 0 0 0 0 0 0 0 0 0 0 0 0 0 0 0 0 0 0 0 0 0 0 0 0 0 0 0 0 0 0 0 0 0 0 0 0 0 0 0 0 0 0 0 0 0 0 0 0 0 0 0 0 0 0 0 0 0 0 0 0 0 0 0 0 0 0 0 0 0 0 0 0 0 0 0 0 0 0 0 0 0 0 0 0 0 0 0 0 0 0 0 0 0 0 0 0 0 0 0 0 0 0 0 0 0 0 0 0 0 0 0 0 0 0 0 0 0 0 0 0 0 0 0 0 0 0 0 0 0 0 0 0 0 0 0 0 0 0 0 0 0 0 0 0 0 0 0 0 0 0 0 0 0 0 0 0 0 0 0 0 0 0 0 0 0 0 0 0 0 0 0 0 0.008 0.012 0 0.009 0.007 0.007 0.003 0.003 0.003 0.005 0.002 0.003 0.001 0.001 0.002 0.002 0 0 0 0.002 0 0 
0.003 0 0 0 0 0 0 0 0 0 0 0 0 0.001 0.001 0 0.001 0.001 0.001 0 0.001 0.001 0 0 0.001 0.001 0.001 0 0 0 0 0 0 0 0 0 0 0 0 0 0 0 0.001 0 0 0 0 0.005 0.006 0.002 0.002 0.001 0 0.001 0 0.001 0.007 0.001 0.001 0.003 0.006 0.011 0.008 0.018 0.025 0.039 0.017 0.014 0.122 0.116 0.116 0.08 0.072 0.077 0.076 0.041 0.005 0.005 0.005 0.013 0.006 0 0.001 0.003 0.004 0.008 0.019 0.036 0.04 0.047 0.053 0.074 0.081 0.11 0.12 0.151 0.262 0.236 0.409 0.162 0.079 1 0.344 0.182 0.168 0.175 0.115 0.149 0.201 0.367 0.187 0.222 0.29 0.247 0.231 0.221 0.267 0.186 0.224 0.168 0.138 0.156 0.082 0.116 0.1 0.034 0.017 0.076 0.026 0.021 0.026 0.014 0.012 0.011 0.005 0 0 0 0.003 0.003 0.004 0.007 0.003 0.007 0.013 0.015 0.02 0.033 0.03 0.022 0.003 0.004 0.004 0.004 0.003 0.003 0.003 0 0.001 0.001 0 0.067 0.099 0 0.001 0 0.053 0.086 0.043 0.088 0.123 0.01 0.061 0.051 0.128 0.136 0.091 0.042 0.156 0.117 0.059 0.081 0.095 0.067 0.004 0 0.015 0 0 0.002 0 0.003 0.003 0.003 0.002 0.002 0.002 0.002 0.003 0.002 0.004 0.004 0.004 0.004 0.004 0.004 0.004 0.003 0.002 0.003 0.003 0 0 0 0 0 0.002 0 0.002 0.002 0.002 0.002 0 0.002 0.001 0.001 0.001 0.001 0 0 0.001 0.001 0 0.001 0.001 0.001 0.002 0.002 0.003 0.005 0.002 0.002 0.002 0.002 0 0 0.001 0 0.001 0.001 0 0 0.001 0 0 0 0 0 0 0.001 0 0 0 0.001 0.001 0.001 0 0 0.001 0.001 0.001 0.001 0.001 0.001 0.001 0 0 0.002 0.001 0 0 0 0 0 0 0 0 0 0 0 0 0 0 0 0 0 0 0 0 0 0 0 0 0 0 0 0 0 0 0 0 0 0 0 0 0 0 0 0 0 0 0 0 0 0 0 0 0 0 0 0 0 0 0 0 0 0 0 0 0 0 0 0 0 0 0 0 0 0 0 0 0 0 0 0 0 0 0 0 0 0 0 0 0 0 0 0 0 0 0 0.001 0.001 0 0.001 0.002 0.001 0 0 0.001 0.001 0 0 0.001 0 0 0 0 0 0 0 0 0.001 0.002 0.002 0 0.003 0.003 0.003 0 0 0 0.004 0 0 0 0 0 0 0 0 0 0 0 0.001 0.001 0 0 0.001 0.001 0.001 0.001 0.001 0 0.001 0.001 0.001 0.001 0.002 0.011 0.029 0.047 0.002 0.038 0.032 0.026 0.01 0.003 0.01 0.014 0.005 0.003 0.002 0 0 0 0.001 0 0 0 0.001 0.004 
0.001 0 0 0 0 0 0 0 0 0 0 0 0 0 0 0 0 0 0 0 0 0 0 0 0 0 0 0 0 0 0 0 0 0 0 0 0 0 0 0 0 0 0.001 0 0 0 0 0.006 0.006 0.002 0.002 0.002 0.002 0.002 0.002 0.002 0.003 0.002 0.003 0.004 0.009 0.009 0.01 0.017 0.009 0.015 0.004 0.002 0.066 0.055 0.056 0.035 0.035 0.036 0.037 0.02 0.013 0.009 0.004 0.005 0.002 0 0 0.002 0.002 0.003 0.008 0.011 0.014 0.019 0.035 0.041 0.042 0.053 0.053 0.068 0.134 0.132 0.203 0.153 0.078 0.459 1 0.365 0.218 0.116 0.081 0.101 0.129 0.155 0.103 0.11 0.134 0.118 0.108 0.109 0.124 0.081 0.103 0.078 0.057 0.066 0.041 0.059 0.048 0.014 0.01 0.035 0.011 0.01 0.018 0.016 0.014 0.007 0.004 0 0.001 0 0.001 0.001 0.001 0.001 0 0.004 0.008 0.006 0.009 0.017 0.012 0.009 0.001 0 0.001 0.001 0.001 0.001 0.001 0 0 0 0.001 0.049 0.069 0 0 0 0.035 0.035 0.016 0.035 0.063 0.012 0.027 0.026 0.068 0.071 0.044 0.022 0.079 0.051 0.023 0.036 0.04 0.033 0.003 0.001 0.009 0 0.001 0.001 0 0.001 0.001 0.001 0.001 0 0.001 0 0.001 0.001 0.001 0.002 0.001 0 0 0.001 0.001 0 0.003 0.002 0.002 0 0 0 0 0.001 0.001 0 0.001 0.001 0.001 0 0 0.001 0.001 0.001 0.001 0 0 0 0.001 0.001 0 0.001 0.001 0.001 0.004 0.004 0.005 0.005 0.002 0.001 0.001 0.001 0.001 0.001 0 0.001 0.001 0 0 0 0.001 0.001 0 0 0 0 0 0 0 0 0 0 0 0 0 0 0 0 0 0 0 0 0 0 0.001 0.001 0 0 0 0 0 0 0 0 0 0 0 0 0 0 0 0 0 0 0 0 0 0 0 0 0 0 0 0 0 0 0 0 0 0 0 0 0 0 0 0 0 0 0 0 0 0 0 0 0 0 0 0 0 0 0 0 0 0 0 0 0 0 0 0 0 0 0 0 0 0 0 0 0 0 0 0 0 0 0 0 0 0 0 0 0 0 0 0 0 0.001 0.001 0.001 0.001 0.001 0.001 0 0.001 0.001 0 0 0 0 0 0 0 0 0 0 0 0 0 0 0 0 0 0 0.001 0.001 0.001 0.001 0.001 0.001 0.001 0.001 0.001 0 0 0 0 0 0 0 0 0 0.001 0.001 0.001 0 0 0 0.001 0.001 0.001 0 0 0 0 0 0.001 0.001 0.003 0.011 0.02 0 0.023 0.021 0.009 0.006 0.002 0.004 0.004 0.001 0.003 0.001 0 0.001 0.001 0.002 0 0 0.001 0.001 0.002 
0 0 0 0 0 0 0 0 0 0 0 0 0 0 0 0 0 0 0 0 0 0 0 0 0 0 0 0 0 0 0 0 0 0 0 0 0 0 0 0 0 0 0 0 0 0 0 0.005 0.008 0.003 0.001 0.001 0.001 0.001 0 0 0 0 0.002 0.003 0.003 0.001 0 0.002 0.002 0.009 0.003 0.002 0.062 0.041 0.041 0.018 0.023 0.023 0.02 0.007 0.002 0.003 0.001 0.004 0.002 0 0 0.002 0.002 0.002 0.004 0.011 0.015 0.016 0.02 0.027 0.035 0.041 0.04 0.056 0.115 0.116 0.172 0.297 0.161 0.195 0.319 1 0.522 0.151 0.093 0.115 0.174 0.121 0.077 0.104 0.116 0.099 0.104 0.088 0.103 0.079 0.095 0.074 0.046 0.059 0.037 0.055 0.039 0.012 0.007 0.037 0.014 0.008 0.015 0.008 0.008 0.001 0 0 0 0 0 0 0 0.002 0 0.003 0.011 0.01 0.012 0.021 0.02 0.016 0.001 0 0 0 0 0 0 0 0 0 0 0.057 0.079 0 0 0 0.028 0.034 0.021 0.035 0.061 0.008 0.032 0.029 0.071 0.067 0.038 0.022 0.079 0.039 0.024 0.036 0.041 0.031 0.002 0 0.012 0 0 0.001 0 0 0 0 0.001 0.001 0.001 0.001 0.001 0.001 0.001 0.001 0.001 0.001 0 0 0 0 0.002 0 0 0 0 0 0 0 0 0 0 0 0.001 0.001 0.001 0.001 0.001 0 0 0 0 0 0 0 0 0 0 0.001 0.002 0.003 0.004 0.003 0.002 0.001 0 0 0 0 0 0 0 0 0 0 0 0 0 0 0 0 0 0 0 0 0 0 0 0 0 0 0 0 0 0 0 0 0 0 0 0 0 0 0 0 0 0 0 0 0 0 0 0 0 0 0 0 0 0 0 0 0 0 0 0 0 0 0 0 0 0 0 0 0 0 0 0 0 0 0 0 0 0 0 0 0 0 0 0 0 0 0 0 0 0 0 0 0 0 0 0 0 0 0 0 0 0 0 0 0 0 0 0 0 0 0 0 0 0 0 0 0 0 0 0 0 0 0 0 0 0 0 0 0 0 0 0 0.001 0.001 0.001 0.001 0.001 0.001 0 0.001 0.001 0 0.001 0 0 0 0 0.001 0 0 0 0 0 0 0 0 0 0 0 0 0 0 0 0 0 0 0 0 0 0 0 0 0 0 0 0 0 0 0 0 0 0 0 0 0 0 0.003 0.005 0.017 0 0.013 0.011 0.005 0.005 0 0 0.002 0 0 0 0 0 0 0 0 0 0 0 0.001 
0.002 0 0 0 0 0 0 0 0 0 0 0 0 0 0 0 0 0 0 0 0 0.001 0 0 0 0.001 0 0 0 0 0 0 0.002 0 0 0 0 0 0 0 0.001 0.001 0.001 0 0 0 0 0.009 0.012 0.001 0 0 0 0 0.001 0.003 0.006 0.006 0.001 0.002 0.004 0.003 0.004 0.008 0.013 0.022 0.002 0 0.043 0.041 0.054 0.039 0.036 0.04 0.033 0.013 0.004 0.002 0.002 0.009 0.002 0 0.001 0.002 0.004 0.006 0.009 0.015 0.018 0.027 0.022 0.029 0.032 0.049 0.056 0.066 0.094 0.081 0.128 0.117 0.064 0.142 0.152 0.356 1 0.294 0.204 0.227 0.332 0.159 0.101 0.191 0.121 0.13 0.146 0.118 0.126 0.099 0.126 0.092 0.058 0.083 0.063 0.066 0.04 0.009 0.005 0.057 0.02 0.014 0.018 0.008 0.006 0.001 0.001 0 0 0 0.002 0.002 0.003 0.004 0.003 0.005 0.019 0.017 0.022 0.039 0.035 0.029 0.001 0.002 0.002 0.002 0.002 0.002 0.002 0 0.002 0.001 0.001 0.11 0.18 0.001 0.001 0 0.077 0.087 0.048 0.079 0.132 0.014 0.051 0.05 0.148 0.14 0.084 0.049 0.161 0.073 0.038 0.056 0.07 0.051 0 0.001 0.016 0.001 0.001 0.001 0 0.002 0.002 0.002 0.002 0.002 0.002 0.001 0.002 0.002 0.002 0.003 0.002 0.003 0.002 0.002 0.002 0.003 0.006 0.005 0.003 0.001 0 0 0 0.001 0.002 0.002 0.003 0.003 0.003 0.003 0.001 0.003 0.002 0 0 0.001 0 0 0 0 0 0 0 0 0.003 0.004 0.009 0.008 0.004 0.002 0.004 0.004 0.001 0 0.002 0 0 0.002 0 0 0 0 0 0 0 0 0 0 0 0 0.001 0 0 0.001 0.001 0 0.001 0.001 0.001 0.001 0.001 0.002 0.002 0 0 0.002 0.001 0 0 0 0 0 0 0 0 0 0 0 0 0 0 0 0 0 0 0 0 0 0 0 0 0 0 0 0 0 0 0 0 0 0 0 0 0 0 0 0 0 0 0 0 0 0 0 0 0 0 0 0 0 0 0 0 0 0 0 0 0 0 0 0 0 0 0 0 0 0 0 0 0 0 0 0 0 0 0 0 0 0 0 0 0 0 0 0 0 0 0 0 0 0.001 0 0.002 0.003 0.001 0.001 0.002 0.004 0.001 0.001 0.001 0 0.002 0.001 0.002 0.002 0 0.001 0 0.001 0.002 0.002 0.001 0.001 0.001 0.001 0 0 0 0.001 0 0 0 0 0 0.001 0 0 0 0.001 0.001 0.001 0.001 0 0 0.001 0.001 0.001 0.001 0.001 0 0 0 0 0.001 0.001 0.004 0.015 0.028 0 0.025 0.022 0.011 0.007 0 0.003 0.006 0.001 0.001 0.003 0.002 0.002 0.001 0.005 0 0 0 0 0 
0.009 0 0 0 0 0 0 0 0 0 0 0 0 0 0 0 0 0 0 0 0 0 0 0 0.001 0.001 0.001 0 0 0 0 0 0.001 0 0 0 0 0 0 0 0 0 0.003 0.001 0.002 0 0 0.024 0.028 0.006 0.003 0 0 0 0.001 0.002 0.01 0.005 0 0.007 0.017 0.009 0.012 0.019 0.015 0.027 0.009 0.007 0.063 0.067 0.089 0.056 0.053 0.046 0.045 0.02 0.016 0.016 0.008 0.017 0.003 0 0.003 0.008 0.008 0.011 0.018 0.025 0.026 0.031 0.033 0.055 0.056 0.07 0.091 0.12 0.133 0.121 0.178 0.075 0.038 0.181 0.09 0.161 0.441 1 0.63 0.69 0.813 0.311 0.222 0.416 0.19 0.231 0.268 0.204 0.209 0.183 0.231 0.166 0.118 0.151 0.093 0.114 0.085 0.022 0.013 0.081 0.02 0.017 0.034 0.018 0.017 0.011 0.009 0 0.002 0 0.009 0.009 0.009 0.014 0.007 0.022 0.044 0.049 0.057 0.09 0.084 0.059 0.006 0.002 0.003 0.004 0.003 0.007 0.007 0 0 0 0.003 0.375 0.534 0 0 0 0.209 0.216 0.121 0.187 0.318 0.023 0.117 0.123 0.332 0.32 0.159 0.103 0.388 0.133 0.069 0.084 0.105 0.082 0.007 0.002 0.048 0 0 0.002 0.004 0.009 0.009 0.007 0.005 0.001 0.003 0.002 0.004 0.002 0.003 0.007 0.008 0.006 0.005 0.004 0.004 0.006 0.007 0.007 0.005 0 0 0 0 0.001 0.009 0.008 0.01 0.01 0.007 0.004 0.001 0.006 0.004 0.002 0.002 0.002 0.001 0 0.002 0.002 0 0.002 0.002 0.003 0.011 0.011 0.018 0.019 0.01 0.009 0.01 0.01 0.007 0.004 0.002 0.001 0.001 0.002 0 0 0.001 0 0 0 0 0 0 0 0 0 0 0 0 0.002 0 0 0.003 0.002 0.003 0.003 0.002 0.004 0.004 0.003 0.003 0.007 0.003 0.001 0.001 0 0 0.001 0 0 0 0 0 0 0 0 0 0 0 0 0 0 0 0 0 0 0 0 0 0 0 0 0 0 0 0 0 0 0 0 0 0 0 0 0 0 0 0 0 0 0.001 0 0 0 0 0 0 0 0 0 0 0 0 0 0 0 0 0 0 0 0 0 0 0 0 0 0 0 0 0 0 0 0.001 0 0 0 0.001 0.001 0 0.001 0.001 0.002 0.002 0 0.004 0.005 0.007 0 0.002 0.003 0 0 0.001 0.002 0 0.001 0.001 0 0.001 0 0 0 0 0 0 0.001 0.002 0.002 0 0 0.001 0.002 0.001 0 0.001 0.003 0.001 0.001 0 0 0.001 0.001 0.001 0.001 0 0 0 0.002 0 0 0 0 0 0 0 0 0 0 0 0.001 0.001 0.003 0.01 0.022 0.034 0.001 0.037 0.032 0.021 0.012 0.008 0.012 0.013 0.007 0.008 0.006 0.002 0.004 0.005 0.003 0 0 0.004 0.003 0.007 
0.006 0 0 0 0 0 0 0 0 0 0 0 0 0 0 0 0 0 0 0 0 0 0 0 0 0 0 0 0 0 0 0 0.001 0.001 0 0 0 0 0 0 0.001 0.001 0.001 0 0.001 0 0 0.022 0.022 0.008 0.002 0.001 0.002 0.002 0.002 0.005 0.008 0.005 0.001 0.006 0.008 0.006 0.007 0.008 0.008 0.014 0.004 0.003 0.04 0.045 0.052 0.041 0.032 0.031 0.029 0.018 0.01 0.009 0.005 0.013 0.003 0 0.003 0.005 0.009 0.009 0.011 0.018 0.018 0.024 0.034 0.039 0.041 0.045 0.047 0.068 0.082 0.075 0.114 0.044 0.027 0.124 0.055 0.091 0.213 0.499 1 0.45 0.429 0.18 0.143 0.249 0.131 0.147 0.172 0.136 0.133 0.113 0.146 0.101 0.065 0.091 0.062 0.077 0.053 0.015 0.007 0.053 0.016 0.012 0.022 0.014 0.013 0.004 0.003 0 0.003 0 0.006 0.006 0.008 0.009 0.007 0.011 0.037 0.039 0.049 0.076 0.071 0.058 0.002 0.002 0.004 0.008 0.006 0.005 0.005 0 0 0 0.005 0.578 0.831 0.001 0.002 0 0.284 0.193 0.11 0.169 0.238 0.029 0.088 0.081 0.235 0.219 0.125 0.072 0.257 0.098 0.055 0.063 0.081 0.06 0.005 0.001 0.024 0.001 0.003 0.006 0.003 0.007 0.007 0.005 0.003 0.001 0.005 0.004 0.007 0.006 0.007 0.007 0.007 0.007 0.005 0.004 0.001 0.005 0.006 0.006 0.003 0.001 0 0 0 0.002 0.006 0.004 0.007 0.007 0.006 0.004 0 0.003 0.003 0.001 0.002 0.002 0 0 0 0 0 0.001 0.001 0.001 0.006 0.007 0.013 0.017 0.006 0.006 0.006 0.008 0.002 0.001 0.005 0.001 0.002 0.005 0 0 0.001 0 0 0 0 0 0 0 0 0.001 0 0 0.001 0.001 0 0 0.001 0.001 0.002 0.002 0.001 0.003 0.005 0.004 0.002 0.006 0.002 0.001 0 0 0 0 0 0 0 0 0 0 0 0 0 0 0 0 0 0 0 0 0 0 0 0 0 0 0 0 0 0 0 0 0 0 0 0 0 0 0 0 0 0 0 0 0 0 0 0 0 0 0 0 0 0 0 0 0 0 0 0 0 0 0 0 0 0 0 0 0 0 0 0 0 0 0 0 0 0 0 0 0 0 0 0 0.001 0.001 0 0 0.001 0.001 0 0 0.002 0 0.001 0 0 0.001 0.001 0.002 0.001 0.001 0.001 0 0.002 0.001 0.001 0 0 0 0 0.001 0.002 0.002 0.002 0.002 0.003 0.003 0.001 0.001 0 0.003 0.002 0 0 0 0 0 0 0 0 0 0 0 0 0 0 0.001 0.001 0.001 0.001 0 0 0.001 0.001 0 0 0 0.005 0.018 0.027 0.004 0.017 0.013 0.019 0.009 0.006 0.008 0.012 0.008 0.006 0.006 0.003 0.002 0.002 0.005 0 0 0.002 0.001 0.005 
0.008 0 0 0 0 0 0 0 0 0 0 0 0 0 0 0 0 0 0 0 0 0 0 0 0 0 0 0 0 0 0.001 0.001 0 0 0 0 0.001 0 0 0 0.001 0.002 0.002 0.001 0.001 0 0 0.031 0.038 0.008 0.003 0.003 0.002 0.002 0.004 0.005 0.008 0.006 0.003 0.008 0.015 0.01 0.007 0.021 0.016 0.037 0.016 0.013 0.067 0.07 0.095 0.08 0.073 0.073 0.075 0.036 0.015 0.014 0.006 0.011 0.005 0 0.001 0.005 0.008 0.008 0.013 0.03 0.036 0.045 0.061 0.074 0.076 0.096 0.104 0.128 0.139 0.126 0.183 0.088 0.042 0.177 0.09 0.143 0.365 0.744 0.619 1 0.687 0.294 0.237 0.454 0.196 0.253 0.292 0.239 0.23 0.179 0.246 0.192 0.125 0.149 0.102 0.139 0.1 0.026 0.016 0.093 0.031 0.022 0.025 0.016 0.011 0.004 0.005 0 0.001 0 0.009 0.009 0.009 0.017 0.005 0.02 0.05 0.039 0.063 0.101 0.097 0.072 0.007 0.003 0.005 0.005 0.005 0.008 0.008 0 0.002 0.002 0.003 0.349 0.526 0 0.002 0 0.227 0.263 0.142 0.246 0.4 0.045 0.15 0.151 0.435 0.427 0.212 0.133 0.516 0.184 0.098 0.095 0.111 0.077 0.005 0 0.06 0.001 0.001 0.005 0.004 0.008 0.008 0.007 0.006 0.004 0.004 0.001 0.005 0.005 0.006 0.007 0.006 0.003 0.003 0.003 0.002 0.003 0.006 0.005 0.004 0.001 0 0 0 0.003 0.006 0.006 0.009 0.008 0.008 0.004 0.001 0.002 0.001 0.002 0.002 0 0.001 0 0 0 0.001 0.001 0.001 0.002 0.006 0.007 0.019 0.025 0.009 0.007 0.008 0.008 0.002 0.001 0.004 0.001 0.001 0.004 0 0 0.001 0.001 0 0 0 0 0.001 0.001 0 0.001 0.001 0 0.002 0.003 0.001 0 0.002 0.001 0.002 0.001 0.001 0.004 0.005 0.003 0.003 0.007 0.004 0.001 0 0 0.001 0.001 0 0 0 0 0 0 0 0 0 0 0 0 0 0 0 0 0 0 0 0 0 0 0 0 0 0 0 0 0 0 0 0 0 0 0 0.001 0 0 0.001 0.001 0 0 0.001 0 0 0 0 0 0 0 0 0 0 0 0 0 0 0 0 0 0 0 0 0 0 0 0 0 0 0 0 0 0 0 0.001 0.001 0 0 0.002 0.001 0.001 0.002 0.002 0.002 0.002 0.001 0.001 0.001 0.003 0 0.002 0.001 0 0 0.001 0.002 0 0 0.001 0.001 0.002 0.001 0.002 0.001 0 0.001 0 0.001 0.002 0.002 0.002 0.002 0.003 0.004 0.001 0 0.002 0.006 0.005 0.002 0 0 0 0.003 0 0 0 0.001 0.002 0.001 0.001 0 0 0.001 0.001 0.001 0.001 0.001 0 0 0 0.001 0.003 0.005 0.011 0.033 0.05 0.002 0.044 0.039 0.025 0.014 0.004 0.011 0.01 0.003 0.005 0.006 0 0 0.001 0.006 0 0 0.001 0.002 0.007 
0.011 0 0 0 0 0 0 0 0 0 0 0 0 0 0 0 0.001 0.001 0 0 0.001 0.001 0.001 0 0 0 0 0 0 0 0 0 0 0 0 0 0 0 0 0 0 0.001 0.002 0.003 0.004 0 0 0.03 0.033 0.012 0.004 0.001 0.001 0.001 0.001 0.001 0.012 0.004 0.001 0.007 0.017 0.01 0.006 0.015 0.019 0.031 0.011 0.008 0.08 0.087 0.107 0.066 0.077 0.074 0.073 0.029 0.012 0.017 0.005 0.02 0.011 0 0.002 0.008 0.009 0.014 0.02 0.032 0.031 0.043 0.056 0.079 0.075 0.11 0.124 0.16 0.164 0.153 0.228 0.107 0.049 0.253 0.128 0.21 0.545 0.851 0.55 0.642 1 0.389 0.26 0.5 0.246 0.284 0.34 0.271 0.277 0.221 0.289 0.207 0.143 0.19 0.107 0.144 0.115 0.035 0.02 0.096 0.03 0.027 0.04 0.02 0.016 0.006 0.003 0.002 0.004 0 0.011 0.01 0.011 0.011 0.003 0.018 0.044 0.047 0.059 0.095 0.107 0.083 0.002 0.001 0.003 0.006 0.004 0.009 0.009 0 0.001 0 0.003 0.318 0.463 0.001 0.002 0 0.224 0.256 0.142 0.24 0.346 0.039 0.13 0.113 0.367 0.353 0.208 0.105 0.43 0.202 0.103 0.097 0.133 0.098 0.007 0.002 0.033 0.004 0.005 0.005 0.006 0.012 0.011 0.013 0.013 0.008 0.009 0.005 0.008 0.009 0.009 0.01 0.01 0.006 0.007 0.007 0.004 0.007 0.008 0.008 0.004 0 0 0 0 0.004 0.01 0.009 0.012 0.012 0.013 0.007 0.003 0.001 0 0 0 0 0 0 0.001 0.001 0 0.001 0.001 0.003 0.01 0.011 0.019 0.026 0.015 0.012 0.012 0.013 0.008 0.005 0.006 0.004 0.005 0.006 0.003 0 0.004 0 0 0 0 0 0 0 0 0 0 0 0.001 0.003 0 0 0.007 0.005 0.007 0.005 0.003 0.006 0.007 0.003 0.005 0.01 0.007 0 0 0 0 0.001 0.001 0 0 0 0 0 0 0 0 0 0 0 0 0 0 0 0 0 0 0 0 0 0 0 0 0 0 0 0 0 0 0 0 0 0 0 0 0 0 0 0 0 0 0 0 0 0 0 0 0 0 0 0 0 0 0 0 0 0 0 0 0 0 0 0 0 0 0 0 0 0 0 0 0 0 0 0 0 0 0 0.001 0.003 0.002 0.004 0.003 0.003 0.004 0.005 0.007 0 0.001 0.001 0 0 0.001 0 0 0.001 0.001 0 0.003 0.002 0.002 0.001 0.001 0 0 0.002 0.005 0.002 0.001 0.002 0.003 0.003 0 0 0.002 0.003 0.002 0 0 0 0.001 0.003 0.001 0 0.002 0.003 0.003 0.003 0.001 0 0 0.001 0 0 0 0 0 0 0 0 0.002 0.004 0.013 0.029 0.047 0.005 0.036 0.03 0.026 0.016 0.007 0.007 0.009 0.004 0.006 0.001 0 0 0.002 0.002 0 0 0.001 0.001 0.008 
0.006 0 0 0 0 0 0.001 0.001 0 0 0 0 0 0 0 0 0 0 0 0 0 0.001 0 0 0 0 0 0 0 0 0 0 0.001 0 0 0 0 0 0 0 0 0 0.001 0 0 0 0 0.014 0.016 0.003 0.001 0 0 0.001 0.004 0.005 0.013 0.01 0.005 0.01 0.02 0.016 0.012 0.023 0.032 0.062 0.021 0.017 0.115 0.107 0.143 0.132 0.099 0.096 0.096 0.051 0.019 0.021 0.006 0.016 0.007 0 0.003 0.007 0.009 0.01 0.02 0.045 0.05 0.06 0.076 0.095 0.097 0.118 0.151 0.185 0.241 0.219 0.351 0.131 0.077 0.526 0.189 0.158 0.25 0.34 0.212 0.269 0.386 1 0.37 0.363 0.338 0.478 0.407 0.335 0.376 0.311 0.369 0.266 0.172 0.249 0.138 0.192 0.142 0.039 0.023 0.12 0.034 0.028 0.035 0.025 0.021 0.012 0.01 0.001 0.005 0 0.005 0.005 0.006 0.008 0.003 0.012 0.028 0.03 0.035 0.051 0.052 0.039 0 0.001 0.003 0.003 0.006 0.006 0.006 0 0.002 0 0.005 0.139 0.193 0 0.002 0 0.098 0.145 0.076 0.133 0.216 0.021 0.085 0.079 0.244 0.234 0.132 0.073 0.272 0.15 0.073 0.126 0.136 0.102 0.01 0.002 0.029 0.002 0.002 0.005 0.003 0.006 0.005 0.006 0.005 0.003 0.005 0.001 0.005 0.006 0.007 0.008 0.008 0.006 0.004 0.005 0.003 0.004 0.002 0.003 0.002 0 0 0 0 0.002 0.004 0.004 0.006 0.006 0.004 0.003 0.003 0.003 0.002 0 0 0.001 0.001 0 0.001 0.001 0.001 0.001 0.001 0.001 0.003 0.003 0.007 0.01 0.006 0.004 0.004 0.005 0.003 0.001 0.002 0.001 0.001 0.003 0 0 0 0 0 0 0 0 0 0 0 0.001 0 0 0 0.001 0 0 0.002 0.001 0.002 0 0 0.003 0.003 0.002 0.002 0.004 0.003 0.001 0.001 0 0.001 0 0 0 0 0 0 0 0 0 0 0 0 0 0 0 0 0 0 0 0 0.001 0 0 0 0 0 0 0 0 0 0 0 0 0 0 0.001 0.001 0 0.001 0.001 0.001 0.001 0.001 0.001 0.001 0.001 0.001 0.001 0.001 0.001 0 0 0.001 0 0 0 0 0 0 0 0 0 0 0 0.001 0.001 0.001 0.001 0.001 0.001 0.001 0.001 0.001 0.001 0.001 0.001 0.001 0.001 0 0.001 0.001 0.001 0.001 0 0 0 0 0.001 0.001 0.001 0.001 0.001 0 0 0.001 0.002 0.002 0 0.001 0.001 0 0 0 0 0 0 0 0 0 0.002 0.001 0.002 0.003 0.005 0.005 0.001 0.001 0.004 0.006 0.003 0.001 0.001 0.001 0 0.001 0.001 0.001 0 0.001 0.001 0.001 0 0 0 0.001 0 0.001 0.001 0 0 0 0 0 0 0.002 0.013 0.039 0.061 0.004 0.058 0.046 0.033 0.019 0.01 0.021 0.025 0.015 0.015 0.011 0.005 0.005 0.006 0.007 0 0 0.004 0.001 0.008 
0.01 0 0 0 0 0 0 0 0 0 0 0 0 0 0.001 0.001 0 0 0.001 0 0 0.002 0.001 0 0.001 0.002 0 0 0 0 0 0 0 0 0 0 0 0 0 0 0 0.002 0.002 0.001 0.001 0 0.001 0.023 0.024 0.006 0.003 0.002 0.001 0.002 0.002 0.003 0.014 0.009 0.004 0.011 0.021 0.021 0.012 0.024 0.035 0.071 0.029 0.018 0.121 0.127 0.176 0.163 0.122 0.134 0.126 0.061 0.021 0.02 0.012 0.027 0.009 0 0.001 0.006 0.01 0.016 0.03 0.055 0.061 0.074 0.086 0.112 0.13 0.175 0.191 0.246 0.247 0.229 0.329 0.135 0.072 0.311 0.11 0.126 0.185 0.304 0.217 0.276 0.326 0.478 1 0.504 0.38 0.584 0.627 0.483 0.471 0.405 0.522 0.363 0.251 0.359 0.225 0.271 0.188 0.051 0.026 0.185 0.052 0.041 0.055 0.028 0.024 0.012 0.007 0 0.002 0 0.011 0.011 0.012 0.014 0.004 0.017 0.036 0.036 0.052 0.076 0.069 0.055 0.003 0.001 0.004 0.005 0.007 0.008 0.009 0 0.001 0.001 0.004 0.119 0.194 0.002 0.004 0 0.116 0.175 0.093 0.159 0.27 0.043 0.116 0.114 0.295 0.285 0.205 0.107 0.33 0.222 0.132 0.181 0.213 0.161 0.007 0.004 0.033 0.003 0.003 0.005 0.002 0.01 0.009 0.008 0.006 0.005 0.006 0.004 0.007 0.006 0.005 0.007 0.009 0.004 0.003 0.002 0.003 0.005 0.004 0.007 0.005 0.003 0 0 0 0.002 0.01 0.01 0.011 0.011 0.009 0.007 0.001 0.002 0.001 0.001 0.001 0.001 0 0 0 0 0 0 0 0.001 0.002 0.002 0.013 0.02 0.01 0.011 0.011 0.01 0.008 0.003 0.004 0.004 0.002 0.004 0 0 0.002 0.001 0 0 0.002 0.001 0.003 0.001 0.001 0.004 0.003 0.001 0.002 0.003 0.002 0.001 0.004 0.004 0.004 0.004 0.003 0.004 0.005 0.003 0.006 0.008 0.004 0.005 0.002 0.002 0 0.001 0.001 0 0 0 0 0 0 0 0 0 0 0 0 0 0 0 0 0.001 0.001 0.001 0.001 0 0 0 0 0 0 0 0 0 0 0 0 0 0 0 0 0 0.001 0.001 0.001 0.001 0.001 0 0 0 0 0.001 0.001 0.001 0 0 0 0.001 0 0 0 0.001 0.001 0 0 0 0.001 0.001 0.001 0.001 0.001 0 0.001 0.001 0.001 0 0 0.001 0.001 0.001 0.002 0.002 0.002 0.001 0.002 0.003 0.004 0.005 0.006 0.004 0.005 0.007 0.008 0.002 0.004 0.005 0.004 0.003 0.005 0.004 0.005 0.003 0.005 0 0.003 0.001 0.002 0.001 0 0.001 0.001 0.001 0.003 0.001 0 0.003 0.004 0.007 0 0.001 0.003 0.008 0.002 0.001 0.001 0.001 0.004 0.005 0.001 0.001 0.002 0.001 0 0.002 0.001 0 0.001 0.003 0.004 0.004 0.004 0.001 0 0.003 0.003 0.004 0.005 0.008 0.021 0.046 0.082 0.004 0.08 0.07 0.046 0.022 0.01 0.018 0.026 0.01 0.014 0.01 0 0.002 0.006 0.007 0 0 0.004 0 0.009 
0.014 0 0 0 0.001 0 0 0 0.001 0.001 0 0 0 0 0 0 0 0 0 0 0 0 0 0 0.002 0.002 0 0.001 0.002 0.001 0 0 0.002 0.001 0.001 0.001 0 0.001 0.001 0 0.001 0.004 0.005 0.003 0.005 0.001 0.001 0.042 0.044 0.018 0.005 0.004 0.004 0.004 0.003 0.003 0.011 0.006 0.009 0.017 0.028 0.019 0.016 0.028 0.028 0.055 0.014 0.011 0.104 0.136 0.196 0.127 0.129 0.123 0.124 0.071 0.017 0.024 0.007 0.017 0.003 0 0.001 0.006 0.012 0.015 0.024 0.046 0.06 0.067 0.098 0.125 0.13 0.184 0.197 0.258 0.287 0.238 0.359 0.121 0.064 0.29 0.117 0.133 0.269 0.446 0.335 0.431 0.476 0.355 0.404 1 0.429 0.451 0.587 0.477 0.448 0.384 0.517 0.367 0.255 0.34 0.188 0.268 0.196 0.049 0.03 0.166 0.044 0.04 0.062 0.036 0.031 0.014 0.008 0.001 0.002 0 0.013 0.013 0.014 0.019 0.009 0.026 0.06 0.064 0.078 0.122 0.122 0.092 0.006 0.002 0.005 0.008 0.011 0.012 0.013 0 0.002 0 0.007 0.192 0.285 0.001 0.001 0 0.169 0.305 0.177 0.274 0.466 0.057 0.178 0.187 0.52 0.519 0.297 0.156 0.613 0.36 0.183 0.167 0.202 0.16 0.013 0.007 0.064 0.005 0.006 0.009 0.005 0.015 0.015 0.013 0.009 0.006 0.009 0.005 0.007 0.01 0.008 0.007 0.01 0.008 0.008 0.004 0.005 0.011 0.011 0.013 0.012 0.003 0.002 0.002 0 0.003 0.008 0.01 0.012 0.012 0.012 0.008 0.001 0.006 0.005 0.002 0.003 0.002 0.003 0.001 0.002 0.003 0.001 0.003 0.003 0.001 0.014 0.015 0.027 0.041 0.019 0.012 0.013 0.014 0.007 0.003 0.007 0.002 0.003 0.007 0.003 0 0.003 0.001 0 0 0 0.001 0.001 0 0 0.004 0.002 0.001 0.001 0.003 0.003 0.002 0.005 0.004 0.005 0.004 0.003 0.007 0.008 0.003 0.006 0.01 0.005 0.002 0.001 0 0.001 0.001 0.001 0.001 0.001 0 0 0 0 0 0 0 0 0 0 0 0 0 0 0 0.001 0 0 0 0 0 0 0 0 0 0 0 0 0 0 0 0.001 0.001 0.002 0.002 0 0.003 0.003 0.002 0.003 0.003 0.001 0 0 0 0.001 0.001 0.001 0.001 0.001 0.001 0.001 0.001 0 0 0 0 0.001 0.001 0.001 0.002 0.001 0.001 0.002 0.001 0.001 0.002 0.003 0.002 0.002 0.002 0.003 0.003 0.001 0.001 0.003 0.003 0.003 0.002 0.001 0.003 0.003 0.002 0.003 0.006 0.008 0.003 0.003 0.003 0.001 0.001 0.004 0.003 0.001 0.002 0.002 0.001 0.002 0 0.001 0.001 0 0 0.001 0.004 0.006 0.004 0 0.001 0.002 0.002 0.005 0.005 0.003 0.004 0.003 0.003 0.003 0.003 0.001 0.003 0.002 0.003 0.001 0.002 0.003 0.003 0.001 0 0 0.001 0.001 0.001 0.001 0.001 0 0.001 0 0.001 0.002 0.003 0.013 0.037 0.077 0.007 0.067 0.051 0.044 0.023 0.011 0.017 0.025 0.008 0.009 0.007 0.001 0.003 0.005 0.005 0 0 0.003 0.003 0.008 
0.007 0 0 0 0 0 0 0 0 0 0 0 0 0 0 0 0 0 0 0 0 0 0 0 0 0 0 0 0 0 0 0 0 0 0 0 0 0 0 0 0 0 0.002 0 0 0 0 0.011 0.021 0.002 0.003 0.001 0.001 0.001 0.003 0.004 0.02 0.01 0.008 0.019 0.037 0.039 0.026 0.049 0.047 0.09 0.025 0.019 0.258 0.245 0.299 0.191 0.186 0.175 0.168 0.097 0.029 0.038 0.013 0.034 0.011 0 0.003 0.01 0.012 0.023 0.043 0.079 0.088 0.113 0.146 0.19 0.198 0.27 0.295 0.373 0.637 0.516 0.806 0.259 0.129 0.461 0.17 0.183 0.237 0.31 0.226 0.262 0.319 0.398 0.389 0.512 1 0.618 0.61 0.623 0.772 0.508 0.636 0.478 0.352 0.404 0.249 0.35 0.277 0.094 0.05 0.22 0.076 0.05 0.061 0.048 0.046 0.025 0.019 0.002 0.01 0 0.008 0.009 0.01 0.007 0.002 0.011 0.026 0.032 0.038 0.071 0.075 0.055 0.003 0.002 0.005 0.006 0.006 0.007 0.008 0 0.002 0.001 0.005 0.131 0.196 0.001 0.003 0 0.114 0.181 0.1 0.168 0.259 0.028 0.104 0.116 0.281 0.292 0.2 0.104 0.331 0.255 0.144 0.206 0.228 0.174 0.018 0.004 0.031 0.002 0.002 0.005 0.003 0.007 0.007 0.006 0.005 0.004 0.004 0.002 0.008 0.007 0.006 0.007 0.012 0.004 0.002 0.002 0 0.004 0.006 0.005 0.004 0.002 0.002 0.002 0 0.002 0.004 0.004 0.005 0.006 0.005 0.001 0.001 0 0 0.001 0 0 0 0 0 0 0 0.001 0.001 0.001 0.005 0.005 0.007 0.01 0.008 0.004 0.005 0.005 0.004 0.004 0.002 0.002 0.001 0.002 0 0 0.001 0.001 0 0 0 0 0.002 0.001 0.001 0.002 0 0.001 0.001 0.001 0 0 0.001 0.001 0.001 0.001 0.001 0.003 0.003 0.002 0.003 0.004 0.001 0.001 0.001 0 0 0.001 0.001 0 0 0 0 0 0 0 0 0 0 0 0 0 0 0 0 0 0 0 0 0 0 0 0 0 0 0 0 0 0 0 0 0 0 0 0 0 0 0 0 0 0.001 0 0 0 0 0 0 0 0 0 0 0 0 0 0 0 0 0 0 0 0 0 0 0 0 0 0 0 0 0 0 0.001 0.001 0 0.001 0.001 0.001 0.001 0.001 0.001 0 0.001 0.002 0.001 0.002 0.002 0.003 0 0 0 0 0 0 0 0 0 0 0 0 0 0 0 0 0 0.001 0.001 0.001 0.001 0.003 0.003 0.004 0.006 0.001 0 0.001 0.006 0.004 0.001 0 0 0 0 0 0 0 0 0 0 0 0 0 0 0 0 0 0 0 0 0 0 0.003 0.008 0.029 0.072 0.117 0.006 0.103 0.081 0.065 0.027 0.017 0.028 0.041 0.019 0.021 0.012 0.008 0.01 0.012 0.006 0 0 0.009 0.001 0.006 
0.006 0 0 0 0.001 0 0 0.001 0.001 0 0 0 0 0 0 0 0.001 0.001 0.001 0 0.001 0.001 0 0 0 0 0 0 0 0 0 0 0 0 0 0 0 0 0 0 0 0.001 0.002 0.003 0.004 0 0.001 0.014 0.016 0.005 0.002 0.002 0 0.001 0.001 0.002 0.015 0.005 0.001 0.014 0.025 0.03 0.023 0.041 0.055 0.123 0.045 0.034 0.127 0.17 0.259 0.243 0.192 0.207 0.192 0.093 0.024 0.025 0.006 0.029 0.009 0 0.001 0.007 0.011 0.017 0.036 0.069 0.08 0.105 0.144 0.178 0.185 0.259 0.285 0.364 0.323 0.269 0.411 0.128 0.064 0.313 0.126 0.106 0.172 0.242 0.166 0.212 0.276 0.447 0.437 0.42 0.485 1 0.643 0.552 0.653 0.554 0.603 0.435 0.336 0.443 0.243 0.311 0.258 0.08 0.048 0.199 0.054 0.042 0.059 0.042 0.037 0.024 0.015 0 0.002 0 0.006 0.005 0.005 0.009 0.005 0.01 0.022 0.025 0.035 0.065 0.055 0.044 0.005 0.003 0.004 0.004 0.004 0.006 0.006 0 0.002 0.001 0.003 0.098 0.141 0.001 0.002 0 0.075 0.152 0.087 0.143 0.212 0.027 0.113 0.089 0.231 0.253 0.203 0.091 0.275 0.242 0.125 0.189 0.218 0.168 0.01 0.003 0.03 0.001 0.001 0.005 0.002 0.006 0.006 0.004 0.004 0.004 0.004 0.002 0.004 0.003 0.004 0.004 0.008 0.004 0.004 0.004 0.003 0.003 0.007 0.006 0.004 0.004 0.003 0.003 0 0.003 0.006 0.006 0.006 0.007 0.007 0.005 0.001 0.005 0.005 0.001 0.002 0.001 0.001 0 0 0 0 0 0 0.002 0.006 0.006 0.008 0.011 0.006 0.007 0.007 0.007 0.003 0.002 0.004 0.003 0.003 0.004 0.002 0 0.002 0.001 0 0 0 0 0 0 0 0.001 0.001 0 0 0.002 0.001 0 0.002 0 0.002 0.002 0.002 0.003 0.004 0.002 0.004 0.006 0.003 0.002 0 0 0 0.001 0.001 0 0 0 0 0 0 0 0 0 0 0 0 0 0 0 0 0.001 0.001 0.001 0 0 0 0 0 0 0 0 0 0 0 0 0 0 0 0 0 0 0 0.001 0 0.001 0.001 0.001 0.001 0 0.001 0.001 0.001 0 0 0.001 0 0 0 0 0 0 0 0 0 0 0 0.001 0.001 0.001 0.001 0.001 0.001 0.001 0.001 0.001 0.001 0.001 0.001 0.001 0.001 0.001 0.001 0.001 0 0 0 0 0 0 0 0.001 0.004 0.001 0.001 0.001 0 0.002 0.001 0.002 0 0.002 0.002 0 0.002 0.001 0.001 0.001 0.001 0 0 0 0 0 0.001 0.003 0.003 0.004 0.001 0.001 0.003 0.006 0.002 0.002 0.002 0.002 0.003 0.003 0.002 0.001 0.002 0.003 0.001 0 0.002 0 0 0 0.001 0.001 0.001 0.001 0 0 0 0.001 0.007 0.009 0.023 0.063 0.114 0.001 0.127 0.105 0.05 0.03 0.015 0.019 0.032 0.011 0.019 0.011 0.002 0.005 0.01 0.004 0 0 0.005 0.001 0.005 
0.006 0 0 0.001 0.001 0.001 0 0.001 0.001 0 0 0 0 0 0 0 0 0 0 0 0 0.001 0 0 0 0 0 0 0 0 0 0 0 0 0 0 0 0 0 0 0.001 0.001 0.001 0.001 0.001 0.001 0.001 0.016 0.019 0.007 0.003 0.002 0.002 0.002 0.001 0.002 0.013 0.003 0.009 0.016 0.025 0.033 0.025 0.03 0.043 0.065 0.026 0.019 0.134 0.149 0.234 0.167 0.155 0.157 0.15 0.08 0.024 0.024 0.01 0.025 0.001 0 0.001 0.006 0.008 0.014 0.028 0.054 0.064 0.079 0.134 0.174 0.175 0.232 0.259 0.334 0.285 0.24 0.361 0.122 0.063 0.29 0.108 0.111 0.182 0.27 0.193 0.26 0.292 0.371 0.439 0.508 0.438 0.605 1 0.702 0.593 0.542 0.801 0.554 0.364 0.495 0.302 0.393 0.288 0.088 0.041 0.278 0.069 0.052 0.084 0.044 0.041 0.02 0.018 0.002 0.005 0 0.007 0.006 0.009 0.009 0.002 0.012 0.031 0.036 0.043 0.071 0.064 0.047 0.003 0.001 0.002 0.004 0.004 0.005 0.007 0 0 0 0.002 0.106 0.164 0 0.003 0 0.082 0.178 0.105 0.18 0.278 0.039 0.136 0.117 0.305 0.3 0.256 0.118 0.348 0.291 0.152 0.296 0.321 0.241 0.011 0.006 0.036 0.005 0.003 0.004 0.002 0.006 0.007 0.005 0.006 0.005 0.006 0.004 0.007 0.006 0.006 0.006 0.009 0.004 0.003 0.005 0.003 0.005 0.004 0.006 0.006 0.002 0.001 0.001 0 0.002 0.005 0.005 0.005 0.006 0.007 0.004 0.003 0.002 0.001 0.001 0.001 0 0.001 0 0 0 0.001 0.001 0.001 0.001 0.005 0.006 0.011 0.016 0.008 0.007 0.006 0.007 0.005 0.003 0.004 0.001 0 0.004 0.001 0 0.001 0 0 0 0.002 0.002 0.003 0.001 0 0.004 0 0 0 0.003 0 0 0.003 0.003 0.003 0.003 0.002 0.003 0.004 0.002 0.003 0.005 0.003 0.003 0 0 0 0 0 0 0 0 0 0 0 0 0 0 0 0 0 0 0 0 0 0 0 0 0 0 0 0 0 0.001 0.001 0.001 0 0.001 0 0 0.001 0 0.001 0 0.001 0.002 0.001 0.003 0.002 0.003 0.004 0.001 0.001 0.001 0.001 0 0 0 0.001 0.001 0.001 0.001 0.002 0.001 0.001 0.001 0.001 0 0 0 0 0 0 0 0 0 0 0 0.001 0.001 0.002 0.001 0.004 0.002 0.001 0.001 0.004 0.004 0.004 0.003 0.001 0.002 0.003 0.003 0.003 0.003 0.005 0.001 0.001 0.001 0 0 0.001 0.001 0.001 0 0.001 0.001 0 0 0 0 0 0 0 0 0 0 0.002 0.002 0.003 0.003 0.002 0.003 0.003 0.004 0.003 0.004 0.003 0.003 0.001 0.002 0.002 0.004 0.003 0.001 0.003 0.003 0.002 0 0.001 0.002 0.002 0.001 0.001 0 0 0 0 0.001 0.006 0.007 0.016 0.05 0.089 0.003 0.082 0.062 0.048 0.022 0.013 0.022 0.024 0.016 0.017 0.01 0.007 0.007 0.008 0.003 0 0 0.003 0.001 0.004 
0.01 0 0.001 0.001 0.001 0 0 0.001 0.001 0 0 0 0 0 0 0 0 0 0 0 0 0.001 0 0 0 0 0 0 0 0 0 0 0 0 0 0 0 0 0 0 0 0.001 0.002 0 0 0 0 0.016 0.019 0.006 0.002 0 0 0 0.009 0.013 0.03 0.02 0.011 0.023 0.036 0.041 0.02 0.046 0.051 0.083 0.026 0.021 0.145 0.186 0.287 0.164 0.181 0.178 0.19 0.1 0.024 0.034 0.015 0.045 0.02 0 0.005 0.012 0.019 0.034 0.057 0.091 0.098 0.113 0.157 0.213 0.228 0.287 0.28 0.404 0.348 0.301 0.439 0.132 0.068 0.301 0.123 0.117 0.187 0.276 0.201 0.254 0.294 0.357 0.394 0.476 0.543 0.584 0.8 1 0.689 0.598 0.887 0.664 0.401 0.55 0.34 0.477 0.333 0.101 0.044 0.276 0.086 0.065 0.079 0.058 0.05 0.016 0.017 0.001 0.005 0 0.011 0.011 0.011 0.011 0.005 0.015 0.034 0.038 0.049 0.074 0.077 0.06 0.005 0.004 0.005 0.005 0.006 0.009 0.009 0 0.001 0 0.004 0.132 0.175 0 0 0 0.086 0.175 0.094 0.17 0.256 0.037 0.124 0.126 0.279 0.297 0.26 0.126 0.315 0.331 0.18 0.276 0.285 0.219 0.013 0.004 0.04 0.001 0.001 0.008 0.004 0.011 0.011 0.009 0.009 0.006 0.009 0.003 0.01 0.009 0.011 0.009 0.012 0.009 0.006 0.008 0.005 0.008 0.005 0.006 0.004 0.001 0.001 0.001 0 0.004 0.008 0.008 0.011 0.011 0.012 0.005 0 0.003 0.003 0 0.003 0.003 0 0 0 0.001 0.001 0.001 0.001 0.001 0.006 0.006 0.013 0.014 0.013 0.01 0.01 0.01 0.007 0.004 0.002 0.001 0 0.002 0 0 0 0 0 0 0.001 0.001 0.002 0.001 0 0.002 0.001 0.001 0.001 0.001 0.002 0 0.002 0.001 0.002 0.001 0.001 0.005 0.006 0.002 0.004 0.009 0.004 0.002 0.001 0 0 0.001 0 0 0 0 0 0 0 0 0 0 0 0 0 0 0 0 0 0 0 0 0 0 0 0 0 0 0 0 0 0 0 0 0 0 0 0 0 0 0 0 0 0 0.001 0 0 0 0 0 0 0 0 0 0 0 0 0 0 0 0 0 0 0 0 0 0 0 0 0 0 0 0 0.001 0.001 0 0 0.001 0.001 0.001 0.001 0 0.001 0.002 0.003 0.001 0 0 0.004 0.004 0.007 0.001 0.003 0.003 0.001 0.002 0.002 0.003 0.002 0.003 0.003 0.001 0.002 0.001 0.002 0 0 0.001 0.002 0.002 0.002 0.002 0 0.001 0.001 0.001 0.001 0.002 0.001 0.003 0.001 0.001 0.001 0.001 0.002 0.002 0.001 0 0.001 0.002 0.001 0.001 0.002 0.003 0.001 0.002 0.001 0.002 0.002 0 0 0.003 0.001 0.001 0.002 0.007 0.021 0.072 0.124 0.006 0.102 0.081 0.072 0.037 0.017 0.026 0.042 0.02 0.022 0.014 0.005 0.008 0.011 0.014 0 0 0.006 0.001 0.007 
0.007 0 0 0 0 0 0 0 0 0 0 0 0 0 0 0 0 0 0 0 0 0 0 0 0 0 0 0 0 0 0 0 0 0 0 0 0 0 0 0 0 0.001 0.001 0 0 0 0 0.012 0.014 0.002 0.003 0.002 0.002 0.002 0.005 0.007 0.015 0.012 0.007 0.016 0.033 0.031 0.027 0.05 0.048 0.089 0.033 0.029 0.152 0.201 0.344 0.184 0.21 0.195 0.199 0.099 0.036 0.038 0.016 0.038 0.017 0 0.001 0.009 0.014 0.017 0.048 0.085 0.1 0.126 0.162 0.205 0.21 0.304 0.338 0.47 0.346 0.293 0.456 0.141 0.077 0.292 0.129 0.125 0.167 0.239 0.176 0.22 0.256 0.331 0.323 0.404 0.558 0.598 0.58 0.61 1 0.573 0.626 0.471 0.38 0.474 0.271 0.365 0.285 0.092 0.042 0.238 0.065 0.05 0.062 0.053 0.045 0.023 0.015 0 0.008 0 0.007 0.008 0.008 0.007 0.005 0.009 0.021 0.023 0.026 0.043 0.041 0.033 0.002 0.003 0.006 0.006 0.006 0.006 0.007 0 0 0 0.004 0.093 0.148 0.001 0.001 0 0.081 0.134 0.066 0.128 0.206 0.034 0.094 0.094 0.227 0.241 0.2 0.096 0.274 0.262 0.127 0.225 0.221 0.17 0.014 0.004 0.039 0.003 0.004 0.004 0.003 0.007 0.007 0.006 0.005 0.003 0.004 0.002 0.006 0.005 0.004 0.006 0.008 0.004 0.002 0.005 0.002 0.003 0.003 0.005 0.004 0 0 0 0 0.003 0.004 0.006 0.007 0.007 0.005 0.001 0 0.004 0.004 0.001 0.002 0.002 0.001 0 0.001 0.001 0 0.002 0.002 0.002 0.002 0.004 0.007 0.011 0.003 0.005 0.006 0.005 0.003 0.003 0.003 0.002 0.002 0.003 0.001 0 0.001 0 0 0 0.001 0 0.001 0.001 0 0.001 0 0.001 0.001 0.002 0 0 0.001 0.001 0.001 0.001 0.002 0.002 0.003 0.002 0.003 0.005 0.001 0.001 0 0 0 0 0 0 0 0 0 0 0 0 0 0 0 0 0 0 0 0 0 0 0 0 0 0 0 0 0.001 0 0 0 0 0 0 0 0 0 0 0 0 0.001 0 0.002 0.001 0.001 0.002 0.001 0.001 0 0.001 0.001 0.001 0 0.001 0 0 0 0.001 0.001 0 0 0.001 0.001 0.001 0 0 0.001 0.001 0.001 0 0 0 0 0 0.001 0 0.001 0.002 0.001 0 0.001 0.002 0.002 0.001 0 0.001 0.001 0.001 0 0.001 0.001 0.003 0 0 0 0 0 0 0.001 0 0 0.001 0 0 0 0 0 0 0 0 0 0.002 0.002 0.001 0.001 0.003 0.005 0 0.001 0.004 0.008 0.003 0.002 0.002 0.002 0.001 0.005 0.002 0.002 0.001 0.004 0.001 0.001 0.001 0 0 0 0 0 0 0 0 0 0.001 0.002 0.005 0.01 0.028 0.068 0.131 0.002 0.107 0.09 0.069 0.035 0.018 0.028 0.041 0.022 0.019 0.012 0.004 0.007 0.011 0.01 0 0 0.009 0.002 0.004 
0.002 0 0 0 0 0 0 0 0 0 0 0 0 0 0 0 0 0 0 0 0 0 0 0 0 0 0 0 0.001 0 0 0 0 0 0 0 0 0 0 0 0 0 0.002 0 0.002 0 0 0.013 0.015 0.006 0.004 0.002 0 0.001 0.004 0.004 0.011 0.006 0.007 0.022 0.031 0.03 0.015 0.031 0.037 0.081 0.025 0.017 0.141 0.153 0.253 0.171 0.167 0.163 0.16 0.095 0.024 0.03 0.009 0.027 0.007 0 0 0.006 0.007 0.013 0.034 0.067 0.079 0.1 0.134 0.177 0.182 0.238 0.279 0.367 0.293 0.264 0.369 0.125 0.073 0.267 0.105 0.117 0.165 0.227 0.159 0.211 0.251 0.323 0.347 0.387 0.438 0.59 0.613 0.597 0.678 1 0.683 0.473 0.355 0.653 0.299 0.335 0.263 0.076 0.037 0.243 0.066 0.051 0.066 0.049 0.038 0.02 0.013 0 0.006 0 0.002 0.002 0.001 0.008 0.006 0.012 0.026 0.029 0.035 0.059 0.055 0.043 0.001 0 0 0 0.001 0.001 0.001 0 0 0 0 0.097 0.142 0.001 0.001 0 0.075 0.139 0.078 0.129 0.197 0.031 0.106 0.091 0.221 0.216 0.173 0.079 0.255 0.223 0.114 0.207 0.22 0.153 0.013 0.005 0.026 0.003 0.002 0.003 0.001 0.002 0.002 0.004 0.004 0.002 0.003 0.002 0.005 0.003 0.005 0.003 0.008 0.005 0.002 0.001 0.001 0 0.002 0.002 0.002 0 0 0 0 0.001 0.002 0.001 0.001 0.001 0.002 0.001 0 0.002 0.002 0.001 0.001 0.001 0 0 0 0 0.001 0.001 0.001 0.001 0.003 0.003 0.009 0.011 0.003 0.001 0.001 0.001 0 0 0 0.001 0.001 0 0 0 0 0 0 0 0 0 0 0 0 0 0 0 0 0 0 0 0 0 0 0 0 0 0 0 0.001 0.002 0 0 0 0 0 0 0 0 0 0 0 0 0 0 0 0 0 0 0 0 0 0 0 0 0 0 0 0 0 0 0 0 0 0 0 0 0 0 0 0 0 0 0 0 0 0 0 0 0 0 0 0 0 0 0 0 0 0 0 0 0 0 0 0 0 0 0 0 0 0 0 0 0 0 0 0 0 0 0 0 0 0 0 0 0 0 0 0 0.001 0.001 0 0 0 0 0.001 0 0 0 0 0 0 0.001 0 0 0 0 0 0 0 0 0 0 0 0.001 0.002 0.001 0.002 0.003 0.006 0.007 0.001 0 0.001 0.008 0.001 0 0 0 0.001 0.001 0 0 0 0.001 0.001 0.001 0 0 0 0 0 0 0 0 0 0 0 0.001 0.002 0.006 0.026 0.06 0.104 0.001 0.087 0.067 0.056 0.031 0.014 0.019 0.032 0.01 0.011 0.01 0.003 0.002 0.002 0.006 0 0 0.002 0.001 0.004 
0.006 0 0 0 0 0 0 0 0 0 0 0 0 0 0 0 0 0 0 0 0 0 0 0 0.001 0.001 0 0 0.001 0.001 0 0 0.001 0.001 0 0 0 0.001 0 0 0 0 0.001 0 0.001 0 0 0.012 0.014 0.005 0.005 0.002 0.002 0.002 0.004 0.008 0.013 0.008 0.005 0.014 0.03 0.023 0.02 0.035 0.038 0.07 0.024 0.02 0.125 0.177 0.248 0.161 0.16 0.159 0.159 0.08 0.024 0.029 0.008 0.027 0.008 0 0.001 0.004 0.005 0.015 0.03 0.074 0.083 0.1 0.146 0.179 0.172 0.248 0.268 0.36 0.292 0.265 0.392 0.134 0.067 0.262 0.118 0.106 0.164 0.252 0.187 0.237 0.268 0.299 0.372 0.445 0.467 0.56 0.783 0.799 0.63 0.608 1 0.703 0.404 0.57 0.316 0.482 0.308 0.092 0.04 0.266 0.082 0.068 0.078 0.051 0.044 0.015 0.016 0.001 0.009 0 0.006 0.005 0.005 0.008 0.003 0.012 0.03 0.034 0.038 0.064 0.058 0.048 0.002 0.002 0.003 0.003 0.003 0.004 0.006 0 0.001 0 0.002 0.117 0.171 0 0 0 0.079 0.156 0.084 0.148 0.235 0.04 0.116 0.122 0.255 0.278 0.227 0.117 0.3 0.296 0.158 0.237 0.262 0.203 0.013 0.002 0.046 0.002 0.002 0.004 0.003 0.005 0.006 0.006 0.003 0.002 0.003 0.002 0.004 0.006 0.004 0.007 0.007 0.003 0.002 0.002 0 0.003 0.001 0.001 0.001 0.001 0.001 0.001 0 0.002 0.005 0.006 0.006 0.005 0.006 0.003 0.001 0.002 0.001 0 0 0.001 0 0 0 0 0 0 0 0 0.002 0.002 0.008 0.009 0.006 0.005 0.005 0.006 0.004 0.002 0.002 0.002 0.002 0.002 0.001 0 0.002 0.001 0 0 0.001 0.001 0.001 0 0 0.001 0 0 0 0 0 0 0.002 0.002 0.002 0.002 0 0.003 0.004 0.001 0.002 0.005 0.003 0.001 0.001 0.001 0.001 0.001 0 0 0.001 0 0 0 0 0 0 0 0 0 0 0 0 0 0 0 0.001 0.001 0.001 0 0 0.001 0.001 0.001 0.001 0 0 0.001 0 0 0.001 0.001 0.001 0.001 0.002 0.001 0.001 0.003 0.002 0.001 0.002 0.001 0.001 0 0.001 0.001 0.002 0.001 0 0 0.001 0.001 0.002 0.001 0.001 0.001 0.001 0.001 0 0.001 0 0.001 0.002 0.002 0.001 0.001 0.002 0.002 0 0 0 0 0 0 0 0 0.003 0.001 0.003 0.003 0.003 0.002 0.003 0.004 0.004 0.003 0.003 0.001 0.001 0.001 0.001 0.002 0.001 0.002 0.002 0.002 0.002 0.001 0 0 0 0.001 0 0 0.001 0.002 0.002 0.002 0 0.003 0.006 0.005 0.002 0.001 0.001 0.006 0.002 0.002 0.003 0.003 0.003 0.006 0.003 0.003 0.001 0.002 0.001 0.003 0.001 0.001 0.001 0.002 0.002 0.002 0.001 0.001 0.001 0.001 0.002 0.001 0.006 0.014 0.029 0.061 0.115 0.003 0.093 0.077 0.053 0.03 0.018 0.022 0.03 0.013 0.018 0.01 0.003 0.005 0.006 0.008 0 0 0.003 0 0.007 
0.007 0 0 0 0 0 0 0 0 0 0 0 0 0 0 0 0 0 0 0 0 0 0 0 0 0 0 0 0 0 0 0 0 0 0 0 0 0 0 0 0 0.001 0.003 0 0.002 0 0 0.013 0.013 0.006 0.002 0.002 0.001 0.001 0.003 0.006 0.012 0.01 0.009 0.021 0.03 0.027 0.02 0.03 0.039 0.074 0.028 0.02 0.106 0.149 0.263 0.134 0.176 0.173 0.174 0.083 0.021 0.028 0.01 0.028 0.009 0 0.004 0.008 0.007 0.016 0.034 0.073 0.081 0.109 0.155 0.209 0.216 0.259 0.273 0.354 0.243 0.206 0.326 0.108 0.055 0.228 0.109 0.083 0.142 0.191 0.139 0.183 0.21 0.262 0.3 0.368 0.382 0.444 0.619 0.65 0.533 0.482 0.754 1 0.444 0.489 0.353 0.678 0.385 0.099 0.046 0.29 0.087 0.059 0.062 0.048 0.045 0.017 0.013 0.001 0.004 0 0.007 0.007 0.007 0.008 0.005 0.012 0.023 0.024 0.029 0.052 0.053 0.043 0.002 0.001 0.004 0.005 0.006 0.007 0.006 0 0.002 0 0.002 0.086 0.119 0.001 0.002 0 0.069 0.126 0.074 0.116 0.19 0.026 0.085 0.08 0.201 0.21 0.184 0.085 0.236 0.225 0.107 0.248 0.251 0.198 0.011 0.003 0.024 0.002 0.002 0.004 0.002 0.005 0.006 0.006 0.004 0.004 0.006 0.004 0.005 0.006 0.007 0.006 0.011 0.007 0.004 0.003 0.002 0.003 0.002 0.004 0.003 0 0 0 0 0.002 0.005 0.007 0.007 0.008 0.007 0.005 0 0.001 0 0 0 0.001 0 0 0 0 0 0 0 0.001 0.002 0.002 0.008 0.013 0.007 0.007 0.008 0.008 0.005 0.004 0.002 0.002 0.002 0.002 0.001 0 0.002 0.001 0 0 0 0.001 0.001 0 0 0.001 0.001 0.001 0.001 0.001 0.001 0 0.001 0.001 0.002 0.002 0.001 0.004 0.004 0.002 0.002 0.006 0.003 0.001 0 0 0.001 0.001 0 0 0.001 0 0 0 0 0 0 0 0 0 0 0 0 0 0 0 0 0 0 0 0 0 0 0 0 0 0 0 0 0 0 0 0.001 0.001 0.001 0.001 0.001 0.001 0.001 0.001 0.001 0.001 0.001 0.001 0.001 0.001 0.001 0.001 0.001 0.001 0 0 0.001 0 0 0 0 0 0 0 0 0.001 0.001 0.001 0.001 0 0.001 0.001 0.001 0.001 0.001 0.001 0.001 0.001 0.001 0.001 0.001 0.001 0.003 0.001 0.001 0.001 0.003 0.002 0.002 0.004 0.005 0 0.001 0.001 0 0.001 0.001 0.001 0 0.001 0 0 0.001 0.001 0.001 0 0 0 0 0.001 0.003 0.002 0.002 0.004 0.004 0.003 0 0.001 0.003 0.005 0.001 0.001 0.001 0.001 0.002 0.002 0.001 0.001 0.002 0.003 0.001 0.002 0.001 0 0 0.001 0.001 0.001 0.001 0 0 0 0 0 0.004 0.007 0.024 0.061 0.105 0.004 0.084 0.067 0.058 0.028 0.017 0.024 0.03 0.008 0.016 0.009 0.002 0.005 0.011 0.009 0 0 0.007 0 0.005 
0.008 0 0 0 0 0 0 0 0 0 0 0 0 0 0 0 0 0 0 0 0 0 0 0 0 0 0 0 0 0 0.001 0.001 0 0 0 0 0.001 0 0 0 0.002 0.002 0.002 0.001 0.002 0 0.001 0.015 0.018 0.001 0.002 0.001 0.001 0.001 0.007 0.007 0.024 0.014 0.01 0.019 0.042 0.043 0.032 0.055 0.051 0.093 0.025 0.019 0.105 0.181 0.412 0.145 0.274 0.253 0.266 0.122 0.034 0.038 0.022 0.048 0.015 0 0.007 0.014 0.018 0.028 0.055 0.112 0.135 0.163 0.261 0.354 0.341 0.426 0.478 0.598 0.225 0.207 0.297 0.091 0.051 0.199 0.073 0.073 0.103 0.156 0.116 0.15 0.172 0.22 0.261 0.293 0.36 0.416 0.496 0.493 0.547 0.451 0.557 0.539 1 0.515 0.281 0.443 0.644 0.163 0.098 0.231 0.067 0.054 0.057 0.045 0.041 0.028 0.024 0.002 0.007 0 0.008 0.007 0.007 0.005 0.003 0.012 0.023 0.027 0.03 0.045 0.046 0.034 0.004 0.002 0.004 0.005 0.004 0.007 0.007 0 0.001 0.001 0.001 0.06 0.098 0.001 0.002 0 0.061 0.108 0.061 0.106 0.158 0.019 0.069 0.061 0.168 0.173 0.142 0.062 0.188 0.185 0.083 0.2 0.192 0.157 0.013 0.007 0.022 0.004 0.005 0.006 0.002 0.008 0.008 0.008 0.008 0.008 0.011 0.009 0.013 0.011 0.012 0.012 0.016 0.006 0.004 0.009 0.004 0.006 0.005 0.005 0.005 0.001 0 0 0 0.002 0.006 0.007 0.008 0.008 0.006 0.003 0 0.001 0.001 0.001 0.001 0.001 0.001 0 0.001 0.001 0.001 0.002 0.002 0.002 0.005 0.005 0.012 0.011 0.007 0.007 0.008 0.009 0.004 0.002 0.004 0 0 0.004 0.001 0 0.001 0.001 0 0 0 0 0.001 0.001 0.001 0.001 0.001 0.001 0.001 0.001 0.001 0 0.001 0.001 0.001 0.001 0.001 0.003 0.005 0.002 0 0.006 0.003 0.001 0 0 0 0 0 0 0 0 0 0 0 0 0 0 0 0 0 0 0 0 0 0 0 0 0 0 0 0 0 0 0 0 0 0 0 0 0.001 0 0.001 0 0.001 0.001 0 0.001 0.001 0.001 0.001 0.001 0 0 0 0 0 0 0 0 0 0 0 0 0 0 0 0 0 0 0 0 0 0 0 0 0 0 0 0 0 0 0 0 0 0 0 0.001 0.001 0 0.001 0 0 0 0.001 0.001 0.002 0 0 0 0 0 0 0 0 0 0 0 0 0 0 0 0 0 0 0 0.003 0.002 0.003 0.006 0.007 0.008 0 0 0.002 0.01 0.001 0.001 0 0.001 0.002 0.004 0.001 0.001 0.001 0.002 0 0 0 0 0 0 0 0 0 0 0 0 0.001 0.003 0.009 0.016 0.038 0.097 0.166 0.006 0.128 0.103 0.084 0.05 0.022 0.034 0.042 0.013 0.015 0.01 0.004 0.005 0.007 0.012 0 0 0.007 0.002 0.008 
0.006 0 0 0 0 0 0 0 0 0 0 0 0 0 0 0 0 0 0 0 0 0 0 0 0.001 0 0 0.001 0.002 0 0 0 0 0 0 0 0 0 0 0 0 0.001 0.001 0.001 0.002 0 0.001 0.015 0.017 0.01 0.001 0.001 0.001 0.001 0.005 0.008 0.016 0.012 0.005 0.015 0.03 0.026 0.022 0.036 0.042 0.074 0.024 0.016 0.131 0.145 0.265 0.145 0.177 0.175 0.168 0.086 0.027 0.026 0.009 0.026 0.006 0 0.003 0.009 0.014 0.018 0.038 0.085 0.094 0.116 0.147 0.19 0.195 0.261 0.273 0.368 0.24 0.215 0.306 0.101 0.059 0.218 0.081 0.08 0.125 0.178 0.116 0.165 0.202 0.245 0.288 0.343 0.368 0.453 0.565 0.554 0.535 0.656 0.663 0.51 0.449 1 0.401 0.403 0.319 0.098 0.048 0.313 0.089 0.065 0.067 0.042 0.034 0.014 0.019 0.001 0.007 0 0.006 0.006 0.006 0.007 0.005 0.013 0.024 0.026 0.034 0.048 0.049 0.036 0.001 0.003 0.003 0.003 0.003 0.005 0.005 0 0 0 0.002 0.07 0.104 0.001 0.001 0 0.064 0.127 0.073 0.132 0.182 0.029 0.099 0.085 0.203 0.209 0.165 0.095 0.223 0.201 0.103 0.266 0.251 0.193 0.014 0.005 0.03 0.002 0.002 0.003 0 0.004 0.006 0.005 0.005 0.003 0.005 0.001 0.007 0.005 0.005 0.007 0.01 0.004 0.002 0.004 0 0.003 0.005 0.007 0.006 0.002 0.001 0 0 0.003 0.006 0.007 0.007 0.008 0.008 0.005 0.003 0.003 0.003 0.001 0.001 0.002 0.001 0 0.001 0.001 0 0 0 0.003 0.005 0.006 0.009 0.013 0.007 0.007 0.008 0.007 0.004 0.002 0.002 0.001 0.001 0.002 0 0 0 0 0 0 0 0 0 0 0 0.001 0.001 0 0.001 0.001 0.001 0.001 0 0 0 0 0.001 0.002 0.002 0.002 0.002 0.005 0.002 0 0 0 0 0.003 0 0 0 0 0 0 0 0 0 0 0 0 0 0 0 0 0 0 0 0 0 0 0 0 0 0 0 0 0 0 0.001 0 0 0 0 0 0 0 0 0.002 0.001 0.001 0.001 0.001 0.001 0.001 0.001 0 0 0 0.001 0 0 0 0.001 0 0 0 0 0 0 0 0 0 0 0 0 0 0 0 0 0 0 0 0 0 0 0.001 0.001 0 0 0.001 0.002 0.001 0 0.001 0.002 0.001 0.001 0.001 0.001 0.001 0.001 0.001 0 0.001 0.001 0.001 0.001 0.001 0.003 0.001 0.003 0 0 0.002 0 0 0.001 0 0.001 0.004 0.006 0.006 0.002 0.001 0.002 0.008 0.002 0.002 0.002 0.002 0.002 0.002 0.001 0.001 0.001 0.003 0 0 0.001 0 0 0.001 0.001 0.001 0.002 0 0 0 0 0.001 0.003 0.006 0.029 0.074 0.123 0.004 0.092 0.083 0.067 0.034 0.021 0.032 0.036 0.014 0.024 0.015 0.004 0.005 0.008 0.009 0 0 0.005 0.001 0.004 
0.007 0 0 0 0 0 0 0 0 0 0 0 0 0 0 0 0 0.001 0.001 0.001 0 0.001 0.001 0 0.001 0.001 0 0 0.002 0 0 0 0 0 0 0 0 0 0 0 0.002 0.003 0.003 0.003 0.003 0 0 0.013 0.015 0.007 0.004 0.003 0.002 0.002 0.003 0.004 0.016 0.01 0.008 0.018 0.037 0.021 0.016 0.031 0.025 0.041 0.008 0.007 0.058 0.067 0.112 0.064 0.087 0.081 0.084 0.04 0.027 0.029 0.007 0.027 0.007 0 0 0.011 0.011 0.02 0.029 0.051 0.052 0.06 0.07 0.088 0.098 0.126 0.144 0.178 0.141 0.128 0.189 0.07 0.04 0.145 0.059 0.064 0.083 0.116 0.089 0.106 0.128 0.154 0.165 0.198 0.214 0.266 0.34 0.313 0.292 0.318 0.359 0.332 0.217 0.41 1 0.338 0.179 0.051 0.028 0.755 0.198 0.134 0.112 0.062 0.05 0.018 0.009 0 0.003 0 0.007 0.006 0.008 0.008 0.003 0.011 0.022 0.022 0.024 0.043 0.044 0.031 0.002 0.002 0.004 0.004 0.005 0.007 0.007 0 0 0 0.003 0.04 0.08 0 0 0 0.052 0.09 0.048 0.088 0.119 0.03 0.08 0.058 0.129 0.143 0.156 0.062 0.143 0.137 0.085 0.52 0.339 0.241 0.017 0.001 0.02 0 0.001 0.003 0.004 0.007 0.007 0.006 0.005 0.004 0.004 0.002 0.005 0.005 0.006 0.01 0.011 0.007 0.006 0.004 0.002 0.007 0.007 0.007 0.004 0.003 0.002 0.001 0 0.002 0.006 0.005 0.007 0.007 0.007 0.007 0.003 0.004 0.003 0.002 0.001 0.001 0.001 0 0 0 0 0.001 0.001 0.002 0.006 0.006 0.011 0.013 0.008 0.007 0.007 0.007 0.005 0.003 0.002 0.001 0.001 0.002 0 0 0 0 0 0.001 0 0 0 0 0 0.001 0.001 0 0 0.001 0.001 0.001 0.001 0.001 0.001 0.001 0.001 0.003 0.004 0.002 0.003 0.007 0.003 0.001 0 0 0 0 0 0 0 0 0 0 0 0 0 0 0 0 0 0 0 0 0 0 0 0 0 0 0 0 0 0 0 0 0 0 0.001 0 0.001 0 0 0 0.001 0.001 0 0.001 0.002 0.001 0.003 0.002 0 0 0 0 0 0 0 0 0 0 0.002 0 0 0 0 0 0 0 0 0 0 0 0 0 0 0 0.001 0.002 0 0.001 0.003 0.002 0.001 0.001 0.003 0.002 0.001 0.003 0.002 0.003 0.002 0.005 0.005 0.004 0.006 0 0.004 0.002 0 0.002 0.003 0.002 0.001 0.003 0.003 0 0.003 0.002 0.002 0 0 0.001 0.001 0.003 0.004 0 0.004 0.006 0.008 0.009 0.001 0.002 0.004 0.009 0.005 0.003 0.003 0.003 0.002 0.004 0.003 0.003 0.003 0.004 0.004 0.005 0.003 0.002 0.003 0.003 0.002 0.001 0.001 0.001 0 0.002 0.002 0.001 0.005 0.006 0.021 0.045 0.061 0.004 0.051 0.043 0.038 0.021 0.012 0.02 0.025 0.01 0.013 0.011 0.006 0.004 0.006 0.008 0 0 0.003 0.002 0.005 
0.007 0 0 0 0 0 0 0 0 0 0 0 0 0 0 0 0 0 0 0 0.001 0.001 0.001 0 0.001 0 0 0 0.001 0 0 0 0.001 0 0 0 0 0 0 0 0.001 0.003 0.004 0.001 0.002 0.001 0.001 0.007 0.011 0.003 0.004 0.001 0.001 0.001 0.006 0.006 0.021 0.009 0.006 0.015 0.022 0.024 0.018 0.021 0.029 0.045 0.014 0.009 0.094 0.121 0.213 0.103 0.148 0.137 0.135 0.067 0.019 0.017 0.006 0.031 0.012 0 0.001 0.007 0.013 0.022 0.033 0.062 0.074 0.101 0.128 0.183 0.174 0.219 0.234 0.311 0.187 0.159 0.238 0.077 0.048 0.175 0.056 0.069 0.097 0.145 0.108 0.14 0.16 0.196 0.225 0.251 0.3 0.343 0.473 0.507 0.415 0.371 0.573 0.709 0.391 0.378 0.394 1 0.384 0.112 0.061 0.304 0.086 0.067 0.054 0.034 0.032 0.014 0.013 0.002 0.005 0 0.007 0.007 0.008 0.01 0.004 0.009 0.018 0.017 0.02 0.035 0.032 0.027 0 0 0.006 0.006 0.004 0.007 0.007 0 0.002 0.002 0.003 0.066 0.089 0 0.001 0 0.043 0.092 0.049 0.086 0.129 0.023 0.062 0.059 0.136 0.15 0.136 0.056 0.164 0.173 0.091 0.241 0.202 0.154 0.013 0.004 0.017 0.002 0.003 0.002 0.002 0.007 0.007 0.006 0.006 0.006 0.008 0.002 0.007 0.005 0.006 0.009 0.011 0.008 0.005 0.005 0.003 0.005 0.003 0.004 0.004 0.002 0.001 0 0 0.001 0.006 0.005 0.008 0.008 0.006 0.003 0.001 0.002 0.001 0 0.001 0.002 0.001 0 0.001 0.001 0.001 0.001 0.001 0.001 0.003 0.003 0.005 0.006 0.006 0.007 0.008 0.008 0.004 0.002 0 0.001 0 0 0 0 0 0 0 0 0 0 0.003 0.001 0 0.003 0.001 0 0 0.001 0 0 0.002 0.001 0.001 0.002 0.001 0.001 0.001 0.001 0.003 0.006 0.001 0.002 0.001 0 0.002 0 0 0 0 0 0 0 0 0 0 0 0 0.001 0 0 0 0 0 0 0 0 0 0 0 0 0 0 0 0 0 0 0 0 0.002 0.001 0.002 0.002 0.002 0.003 0.001 0.002 0.003 0.003 0.003 0.001 0.001 0.001 0.001 0 0.001 0.002 0.001 0 0.001 0.002 0.002 0.002 0.001 0.001 0 0 0 0.001 0.001 0 0.001 0 0 0 0.001 0 0.001 0.001 0.001 0.001 0.003 0.002 0.001 0.002 0.003 0.003 0.003 0.002 0.005 0.002 0.001 0.001 0.004 0.003 0.005 0.001 0.002 0.003 0 0.001 0.002 0.003 0.001 0.003 0.003 0.001 0.002 0 0.001 0.001 0.001 0.001 0 0.001 0.003 0.001 0.001 0.005 0.005 0.006 0.003 0.004 0.005 0.01 0.005 0.003 0.003 0.003 0.003 0.006 0.003 0.002 0.001 0.005 0.005 0.004 0.002 0 0.001 0.003 0.002 0.003 0.003 0 0 0.001 0.001 0.001 0.005 0.01 0.021 0.059 0.096 0.004 0.066 0.052 0.054 0.025 0.014 0.029 0.034 0.016 0.018 0.012 0.003 0.002 0.004 0.007 0 0 0.003 0.001 0.008 
0.004 0 0 0 0 0 0 0 0 0 0 0 0 0 0.001 0.001 0 0.001 0.001 0.001 0 0.001 0.001 0 0.001 0 0 0 0.001 0 0 0 0.001 0 0 0 0 0 0 0 0 0 0 0.001 0.001 0.001 0.001 0.007 0.009 0.001 0.002 0.002 0 0.001 0.004 0.009 0.022 0.017 0.005 0.014 0.03 0.046 0.027 0.045 0.027 0.068 0.02 0.017 0.074 0.129 0.291 0.102 0.211 0.203 0.217 0.133 0.024 0.032 0.017 0.042 0.013 0 0.003 0.007 0.017 0.025 0.056 0.092 0.101 0.142 0.26 0.348 0.29 0.327 0.327 0.405 0.158 0.147 0.216 0.065 0.037 0.143 0.053 0.059 0.097 0.131 0.091 0.113 0.146 0.182 0.193 0.228 0.27 0.296 0.352 0.369 0.398 0.323 0.415 0.447 0.621 0.353 0.231 0.447 1 0.301 0.151 0.174 0.049 0.038 0.038 0.036 0.034 0.017 0.017 0.002 0.01 0 0.004 0.004 0.004 0.002 0 0.005 0.01 0.012 0.015 0.031 0.025 0.021 0.001 0.002 0.004 0.004 0.003 0.004 0.004 0 0 0 0.003 0.061 0.082 0 0 0 0.048 0.08 0.047 0.078 0.106 0.021 0.067 0.048 0.119 0.138 0.124 0.049 0.145 0.163 0.081 0.152 0.138 0.101 0.013 0.003 0.013 0.001 0.001 0.003 0.001 0.004 0.004 0.004 0.004 0.004 0.004 0.001 0.005 0.004 0.005 0.005 0.005 0.002 0.001 0.003 0.002 0.003 0.002 0.003 0.003 0 0 0 0 0.002 0.003 0.003 0.004 0.004 0.003 0.002 0.002 0.002 0.001 0 0.001 0.001 0 0 0 0 0 0 0 0 0.002 0.002 0.007 0.007 0.003 0.004 0.004 0.004 0.001 0.001 0 0.001 0 0 0 0 0 0 0 0 0 0 0 0 0 0.001 0 0 0.001 0.001 0.001 0.001 0.001 0.001 0.001 0.001 0.001 0.001 0.001 0 0.001 0.003 0.001 0.001 0 0 0.001 0 0 0 0 0.001 0 0 0 0 0 0 0 0 0 0 0 0 0 0 0 0 0 0 0 0 0 0 0 0 0 0 0.001 0.001 0 0 0 0.001 0 0 0.001 0.001 0 0 0 0 0 0 0 0 0 0 0 0 0 0 0 0 0 0 0 0 0 0 0 0 0 0 0 0 0 0 0 0 0 0 0 0 0 0 0.001 0.001 0.001 0.001 0.002 0.001 0 0.001 0.003 0.002 0.001 0.001 0.002 0.001 0.001 0.001 0.002 0.002 0.002 0.002 0.002 0.002 0.002 0 0 0 0 0 0 0.001 0.001 0 0.003 0.004 0.004 0.004 0.001 0.001 0.003 0.007 0.001 0.001 0.001 0 0.002 0.002 0 0 0.002 0.002 0.002 0.004 0.003 0.001 0.001 0.002 0.002 0.002 0.002 0 0 0.001 0.001 0.001 0.006 0.011 0.035 0.086 0.142 0.002 0.098 0.082 0.073 0.041 0.019 0.028 0.045 0.02 0.021 0.01 0.006 0.006 0.008 0.014 0 0 0.006 0 0.004 
0 0 0 0 0 0 0 0 0 0 0 0 0 0 0 0 0 0 0 0 0 0 0 0 0 0 0 0 0 0 0 0 0 0 0 0 0 0 0 0 0 0 0 0 0 0 0 0.003 0.003 0 0.001 0.001 0 0.001 0 0 0.004 0.001 0.001 0.005 0.006 0.009 0.007 0.011 0.012 0.022 0.006 0.005 0.015 0.034 0.078 0.025 0.065 0.057 0.065 0.046 0.011 0.01 0.003 0.008 0.002 0 0 0.001 0.003 0.004 0.01 0.029 0.036 0.049 0.086 0.113 0.085 0.091 0.097 0.118 0.032 0.027 0.054 0.017 0.009 0.037 0.011 0.008 0.019 0.022 0.017 0.019 0.025 0.038 0.038 0.049 0.064 0.075 0.087 0.096 0.102 0.086 0.109 0.112 0.17 0.092 0.064 0.11 0.291 1 0.508 0.051 0.015 0.014 0.011 0.011 0.012 0.006 0.004 0 0.003 0 0 0 0 0.002 0 0.002 0.003 0.007 0.007 0.009 0.009 0.008 0.001 0 0 0 0 0 0 0 0 0 0 0.006 0.011 0 0 0 0.007 0.022 0.011 0.024 0.032 0.007 0.019 0.01 0.03 0.024 0.023 0.01 0.027 0.031 0.015 0.046 0.043 0.027 0.003 0.002 0.002 0.001 0.001 0.002 0 0 0 0 0 0 0 0.001 0.001 0 0 0.002 0.002 0.001 0.001 0 0 0.002 0.001 0.001 0.001 0 0 0 0 0 0 0 0 0 0 0 0 0.001 0.001 0 0.001 0.001 0 0 0 0 0 0 0 0 0.001 0.001 0.003 0.002 0.001 0 0 0 0 0 0 0 0 0 0 0 0 0 0 0 0 0 0 0 0 0 0 0 0 0 0 0 0 0 0 0 0 0 0 0 0 0 0 0 0 0 0 0 0 0 0 0 0 0 0 0 0 0 0 0 0 0 0 0 0 0 0 0 0 0 0 0 0 0 0 0 0 0 0 0 0 0 0 0 0 0 0 0 0 0 0 0 0 0 0 0 0 0 0 0 0 0 0 0 0 0 0 0 0 0 0 0 0 0 0 0 0 0 0 0 0 0 0 0 0 0 0 0 0 0 0 0 0 0 0 0 0 0 0 0 0 0 0 0 0 0 0 0 0 0 0 0 0 0 0 0 0 0 0 0.001 0.001 0.001 0 0 0 0.001 0 0 0 0 0 0.001 0 0 0 0.001 0 0 0 0 0 0 0 0 0 0 0 0 0 0.001 0.003 0.003 0.011 0.029 0.053 0 0.029 0.022 0.021 0.013 0.007 0.009 0.008 0.003 0.005 0.003 0.002 0.002 0.003 0.001 0 0 0.002 0 0.002 
0.001 0 0 0 0 0 0 0 0 0 0 0 0 0 0 0 0 0 0 0 0 0 0 0 0 0 0 0 0 0 0 0 0 0 0 0 0 0 0 0 0 0 0 0 0 0 0 0.002 0.002 0.002 0 0 0 0 0.001 0.001 0.004 0.001 0.001 0.002 0.004 0.012 0.007 0.005 0.007 0.012 0.007 0.004 0.015 0.019 0.041 0.019 0.038 0.037 0.041 0.028 0.003 0.005 0.004 0.006 0.003 0 0 0.001 0.002 0.004 0.007 0.012 0.013 0.018 0.044 0.059 0.049 0.056 0.052 0.065 0.028 0.023 0.037 0.014 0.005 0.025 0.009 0.013 0.013 0.02 0.015 0.02 0.021 0.026 0.037 0.034 0.042 0.054 0.06 0.056 0.06 0.051 0.063 0.066 0.097 0.059 0.034 0.063 0.146 0.525 1 0.023 0.008 0.005 0.005 0.006 0.006 0.005 0.003 0 0.001 0 0 0 0.001 0.002 0 0.002 0.002 0.003 0.003 0.006 0.007 0.006 0 0 0 0.001 0.001 0.001 0.001 0 0.001 0.001 0.001 0.009 0.013 0.001 0.001 0 0.006 0.012 0.005 0.011 0.018 0.002 0.009 0.009 0.018 0.02 0.021 0.01 0.022 0.028 0.016 0.028 0.024 0.019 0.001 0 0.004 0 0.001 0.002 0 0.001 0.001 0.001 0 0 0 0.001 0.001 0.001 0.001 0 0.002 0.001 0 0 0 0.001 0 0.001 0.001 0.001 0.001 0.001 0 0 0.001 0.001 0.001 0.001 0.001 0.001 0.001 0 0 0 0 0 0 0 0 0 0 0 0 0 0 0 0.001 0.002 0.002 0.001 0.001 0.001 0.001 0.001 0 0 0 0 0 0 0 0 0 0 0 0 0.001 0.001 0.001 0.001 0 0 0 0 0 0 0 0 0 0 0 0 0 0 0.001 0.001 0 0.001 0 0 0 0 0 0 0 0 0 0 0 0 0 0 0 0 0 0 0 0 0 0 0 0 0 0 0 0 0 0 0 0 0 0 0 0 0 0 0 0 0 0 0 0 0 0 0 0 0 0 0 0 0 0 0 0 0 0 0 0 0 0 0 0 0 0 0 0 0 0 0 0 0 0 0 0 0 0 0 0 0 0 0 0 0.001 0 0 0 0 0 0 0 0.001 0 0 0 0 0 0 0 0 0 0 0 0 0 0 0 0 0 0 0 0 0 0 0 0.001 0.001 0.001 0 0 0.001 0.001 0 0 0 0 0 0 0 0 0 0 0 0 0 0 0 0 0 0 0 0 0 0 0 0.001 0.001 0.003 0.007 0.019 0 0.016 0.014 0.008 0.005 0.001 0.002 0.005 0.001 0.002 0.002 0.001 0 0 0.001 0 0 0 0 0 
0.004 0 0 0 0 0 0 0 0 0 0 0 0 0 0 0 0 0 0 0 0 0.001 0.001 0 0 0 0 0 0 0 0 0 0 0 0 0 0.001 0 0 0 0.001 0.001 0.001 0 0 0 0 0.009 0.01 0.005 0.004 0.001 0 0.001 0.004 0.005 0.02 0.009 0.008 0.022 0.036 0.029 0.017 0.021 0.018 0.044 0.018 0.016 0.052 0.064 0.121 0.073 0.086 0.089 0.085 0.054 0.022 0.029 0.012 0.026 0.007 0 0.006 0.009 0.012 0.019 0.027 0.048 0.048 0.063 0.073 0.095 0.096 0.116 0.139 0.169 0.129 0.108 0.154 0.046 0.021 0.105 0.039 0.039 0.069 0.108 0.09 0.103 0.121 0.131 0.162 0.201 0.182 0.222 0.313 0.291 0.252 0.252 0.33 0.297 0.201 0.329 0.774 0.298 0.176 0.042 0.026 1 0.263 0.178 0.128 0.064 0.056 0.021 0.016 0.001 0.003 0 0.004 0.004 0.004 0.003 0.002 0.003 0.016 0.019 0.025 0.044 0.039 0.028 0.001 0.001 0.002 0.003 0.004 0.004 0.004 0 0.001 0 0.001 0.052 0.079 0.001 0.001 0 0.04 0.086 0.051 0.089 0.123 0.027 0.077 0.07 0.133 0.147 0.175 0.078 0.15 0.141 0.073 0.677 0.415 0.314 0.022 0.008 0.027 0.007 0.006 0.005 0.001 0.003 0.004 0.005 0.004 0.002 0 0 0.005 0.002 0.003 0.005 0.008 0.002 0.003 0.002 0.002 0.003 0.004 0.005 0.005 0.001 0 0 0 0 0.001 0.001 0.003 0.003 0.003 0.002 0.001 0.002 0.001 0.002 0.002 0.001 0 0 0.001 0.001 0.001 0.002 0.002 0.002 0.004 0.004 0.007 0.007 0.004 0.003 0.003 0.003 0.001 0 0 0 0 0 0 0 0 0 0 0 0 0 0 0 0 0 0 0 0 0 0 0 0 0 0 0 0 0 0.001 0 0.001 0.001 0.001 0.001 0 0 0 0 0 0 0 0 0 0 0 0 0 0 0 0 0 0 0 0 0 0 0 0 0 0 0 0 0 0 0 0 0 0 0 0 0 0 0 0 0 0 0 0 0 0 0 0 0 0 0 0 0 0 0 0 0 0 0 0 0 0 0 0 0 0 0 0 0 0 0 0 0 0 0 0 0 0 0 0 0 0 0 0 0 0.002 0.002 0.002 0.001 0.002 0.002 0.001 0.001 0 0.002 0.002 0.001 0.001 0.002 0.002 0.001 0.001 0.002 0.001 0.002 0 0 0.001 0.001 0 0 0.002 0.002 0.001 0 0 0 0.001 0.001 0.001 0.002 0.002 0.001 0 0 0 0.002 0.003 0.001 0 0.002 0.002 0 0 0.002 0 0 0 0.001 0.001 0.001 0.001 0.001 0 0.001 0.002 0.006 0.007 0.02 0.042 0.068 0.002 0.044 0.036 0.041 0.016 0.015 0.022 0.024 0.013 0.018 0.015 0.008 0.004 0.006 0.006 0 0 0.001 0.002 0.006 
0.002 0 0 0 0.001 0 0 0 0 0 0 0 0 0 0 0 0 0 0 0 0 0 0 0 0 0 0 0 0.001 0.001 0.001 0 0 0 0 0 0.001 0 0 0 0.001 0.002 0.002 0 0.001 0 0.001 0.004 0.004 0.002 0.001 0.001 0.001 0.001 0.002 0.003 0.006 0.003 0.009 0.029 0.054 0.032 0.019 0.019 0.006 0.014 0.004 0.003 0.019 0.023 0.046 0.028 0.036 0.036 0.035 0.02 0.03 0.04 0.003 0.011 0.006 0 0 0.002 0.003 0.006 0.014 0.018 0.017 0.018 0.027 0.035 0.03 0.043 0.049 0.058 0.044 0.036 0.062 0.019 0.008 0.042 0.018 0.017 0.027 0.043 0.031 0.043 0.048 0.037 0.058 0.072 0.068 0.078 0.119 0.102 0.093 0.095 0.12 0.094 0.061 0.109 0.24 0.092 0.052 0.018 0.013 0.299 1 0.644 0.198 0.111 0.095 0.036 0.023 0.001 0.001 0 0.002 0.002 0.002 0.002 0.001 0.002 0.006 0.006 0.007 0.014 0.016 0.011 0 0 0.001 0.002 0.002 0.002 0.002 0 0.001 0.001 0 0.021 0.024 0 0 0 0.01 0.034 0.022 0.034 0.046 0.01 0.029 0.028 0.046 0.057 0.076 0.027 0.052 0.052 0.028 0.232 0.152 0.134 0.035 0.011 0.01 0.005 0.004 0.002 0 0.001 0.002 0.002 0.002 0.001 0.002 0.001 0.001 0.002 0.002 0.001 0.002 0.001 0.003 0.001 0.002 0.001 0.002 0.002 0.001 0 0 0 0 0 0.002 0.002 0.002 0.002 0.002 0.002 0 0.002 0.002 0.001 0.001 0.001 0.001 0 0 0 0 0.001 0.001 0.001 0.002 0.002 0.003 0.002 0.002 0.001 0.002 0.002 0.001 0 0 0.001 0 0 0 0 0 0 0 0 0 0 0 0 0 0 0 0 0 0 0 0 0 0 0 0 0 0 0 0.001 0.001 0.002 0 0.001 0 0 0 0 0 0 0 0 0 0 0 0 0 0 0 0 0 0 0 0 0 0 0 0 0 0 0 0 0 0 0 0 0 0 0 0 0 0 0 0 0 0 0 0 0 0 0.001 0 0 0 0 0 0 0 0 0 0 0 0 0 0 0 0 0 0 0 0 0 0 0 0 0 0 0 0 0 0.001 0.001 0.001 0.001 0.001 0.001 0.001 0.001 0 0.001 0.001 0.001 0.001 0.001 0.001 0.001 0.001 0.001 0.001 0 0.001 0.001 0.001 0.001 0.001 0 0.001 0.001 0.001 0 0 0 0 0 0 0 0.001 0 0 0.001 0.001 0.001 0 0 0.001 0.001 0.001 0.001 0.001 0 0.002 0.002 0.001 0.001 0.001 0.001 0 0 0.001 0 0 0.001 0.001 0.001 0.001 0.001 0 0.001 0 0.001 0.002 0.002 0.003 0.013 0.023 0.002 0.016 0.016 0.014 0.008 0.008 0.016 0.012 0.006 0.011 0.005 0.002 0.004 0.005 0.003 0 0 0.001 0.001 0.002 
0 0 0 0 0 0 0 0 0 0 0 0 0 0 0 0 0 0 0 0 0 0 0 0 0 0 0 0 0 0 0 0 0 0 0 0 0 0 0 0 0 0 0 0 0 0 0 0 0 0 0.002 0.002 0 0 0 0 0.005 0.001 0.021 0.045 0.076 0.04 0.027 0.024 0.002 0.006 0.004 0.003 0.012 0.018 0.032 0.016 0.02 0.024 0.025 0.017 0.04 0.053 0.006 0.014 0 0 0 0.003 0.003 0.006 0.014 0.02 0.02 0.022 0.02 0.025 0.024 0.031 0.03 0.044 0.028 0.025 0.042 0.011 0.006 0.022 0.008 0.01 0.015 0.027 0.018 0.026 0.027 0.033 0.039 0.049 0.05 0.056 0.075 0.067 0.06 0.065 0.079 0.063 0.044 0.068 0.151 0.064 0.039 0.011 0.006 0.195 0.61 1 0.277 0.144 0.122 0.046 0.031 0 0.004 0 0 0 0 0 0 0 0.002 0.003 0.004 0.009 0.01 0.007 0 0 0 0 0 0 0 0 0 0 0 0.01 0.015 0 0 0 0.009 0.024 0.017 0.023 0.036 0.01 0.026 0.021 0.038 0.046 0.055 0.025 0.043 0.029 0.019 0.151 0.126 0.13 0.047 0.01 0.005 0.005 0.003 0.001 0 0 0 0 0 0 0 0.001 0.001 0.001 0.001 0.001 0.003 0 0 0 0 0.001 0 0 0 0 0 0 0 0 0 0 0 0 0 0 0 0 0 0 0 0 0 0 0 0 0 0 0 0 0 0 0 0 0 0 0 0 0 0 0 0 0 0 0 0 0 0 0 0 0 0 0 0 0 0 0 0 0 0 0 0 0 0 0 0 0 0 0 0 0 0 0 0 0 0 0 0 0 0 0 0 0 0 0 0 0 0 0 0 0 0 0 0 0 0 0 0 0 0 0 0 0 0 0 0 0 0 0 0 0 0 0 0 0 0 0 0 0 0 0 0 0 0 0 0 0 0 0 0 0 0 0 0 0 0 0 0 0 0 0 0 0 0 0 0 0 0 0 0 0 0 0 0 0 0 0 0 0 0 0 0 0 0 0 0 0 0 0 0 0 0 0 0 0 0 0 0 0 0 0 0 0 0 0 0 0 0 0 0 0.001 0.001 0 0 0.001 0.002 0 0 0.001 0.001 0 0.001 0.001 0 0 0.001 0.001 0 0 0 0 0 0 0 0 0 0 0 0 0 0.001 0.002 0.007 0.015 0.02 0 0.012 0.014 0.016 0.006 0.017 0.028 0.019 0.009 0.018 0.005 0.005 0.005 0.009 0.001 0 0 0.005 0 0.002 
0.007 0 0 0 0 0 0 0 0 0 0 0 0 0 0 0.001 0 0 0 0 0 0.001 0.001 0.001 0.002 0 0.001 0.002 0.002 0.002 0.001 0.001 0 0 0.001 0 0.001 0.001 0.001 0 0.001 0 0.002 0.003 0.003 0.001 0.001 0.005 0.004 0.002 0.002 0.002 0.002 0.002 0.006 0.006 0.016 0.009 0.055 0.13 0.264 0.099 0.091 0.075 0.011 0.017 0.002 0.001 0.013 0.025 0.046 0.024 0.038 0.035 0.039 0.036 0.107 0.168 0.007 0.03 0.011 0 0.005 0.013 0.016 0.02 0.032 0.038 0.035 0.038 0.039 0.041 0.042 0.042 0.047 0.054 0.04 0.031 0.055 0.025 0.015 0.038 0.02 0.025 0.032 0.042 0.031 0.045 0.049 0.044 0.05 0.072 0.07 0.073 0.111 0.083 0.079 0.077 0.1 0.072 0.055 0.074 0.117 0.064 0.047 0.014 0.01 0.148 0.2 0.316 1 0.506 0.416 0.145 0.089 0.004 0.015 0 0.006 0.006 0.006 0.006 0.003 0.004 0.006 0.006 0.007 0.012 0.014 0.01 0.003 0.003 0.004 0.004 0.005 0.006 0.006 0 0.003 0.003 0.003 0.021 0.028 0 0.001 0 0.013 0.029 0.016 0.029 0.049 0.006 0.034 0.03 0.055 0.058 0.07 0.027 0.061 0.039 0.018 0.169 0.219 0.308 0.153 0.046 0.008 0.014 0.013 0.004 0.002 0.006 0.007 0.006 0.005 0.003 0.006 0.006 0.007 0.007 0.004 0.008 0.011 0.003 0.004 0.004 0.001 0.002 0.003 0.003 0.003 0.001 0 0 0 0.002 0.005 0.005 0.006 0.007 0.006 0.004 0 0.003 0.003 0.001 0.001 0.001 0 0.001 0.001 0.001 0.001 0.001 0 0.001 0.002 0.003 0.006 0.006 0.006 0.005 0.006 0.006 0.004 0.002 0.003 0.003 0.002 0.003 0 0 0.001 0 0 0 0 0 0 0.001 0.001 0 0.001 0.001 0.001 0.001 0.001 0.001 0.003 0.002 0.004 0.004 0.001 0.004 0.004 0.003 0.002 0.006 0.004 0 0 0 0 0 0 0 0 0 0 0 0 0 0 0 0 0 0 0 0 0 0 0 0 0 0 0 0 0 0 0 0 0 0 0 0 0 0 0 0 0 0 0 0 0 0 0 0 0 0 0 0 0 0 0 0 0 0 0 0 0 0 0 0 0 0 0 0 0 0 0 0 0 0 0 0 0 0 0 0 0 0 0 0 0 0 0 0 0 0 0 0.001 0.001 0.004 0 0.001 0.001 0 0.001 0.001 0.001 0 0.001 0.001 0.001 0.002 0.001 0.002 0.002 0.001 0.001 0.002 0.002 0.003 0.002 0.001 0.001 0.002 0.002 0.001 0 0.002 0.002 0.001 0 0 0 0 0 0 0 0 0 0.001 0.001 0.001 0.001 0 0.001 0.001 0.001 0.001 0.001 0 0.001 0.001 0 0 0 0.008 0.021 0.031 0.004 0.039 0.043 0.024 0.008 0.033 0.055 0.023 0.02 0.047 0.021 0.011 0.011 0.023 0.007 0 0 0.015 0.001 0.005 
0.003 0 0 0 0 0 0 0 0 0 0 0 0 0 0 0 0 0 0 0 0 0.001 0 0 0 0 0 0 0 0 0 0 0 0 0 0 0 0 0 0 0.001 0.001 0.001 0 0 0 0 0.003 0.004 0.001 0.004 0.001 0.001 0.001 0.009 0.016 0.032 0.028 0.097 0.265 0.525 0.186 0.149 0.123 0.016 0.039 0.007 0.007 0.012 0.022 0.041 0.032 0.062 0.06 0.064 0.071 0.22 0.347 0.024 0.067 0.024 0 0.006 0.021 0.028 0.036 0.073 0.078 0.068 0.059 0.047 0.056 0.048 0.049 0.048 0.05 0.028 0.023 0.039 0.009 0.005 0.022 0.009 0.011 0.02 0.024 0.023 0.027 0.03 0.024 0.037 0.055 0.042 0.06 0.079 0.06 0.067 0.061 0.072 0.05 0.042 0.061 0.076 0.045 0.038 0.01 0.005 0.075 0.093 0.138 0.486 1 0.82 0.258 0.165 0.008 0.032 0 0.003 0.003 0.003 0.002 0 0.003 0.006 0.009 0.009 0.009 0.006 0.006 0 0.001 0 0.001 0.002 0.003 0.003 0 0 0 0 0.012 0.021 0 0 0 0.01 0.012 0.009 0.016 0.024 0.006 0.02 0.015 0.026 0.033 0.045 0.018 0.033 0.032 0.02 0.09 0.123 0.165 0.32 0.095 0.006 0.03 0.026 0.009 0.001 0.002 0.003 0.003 0.003 0.004 0.009 0.004 0.01 0.01 0.01 0.014 0.021 0.012 0.008 0.009 0.007 0.007 0.001 0.002 0.002 0 0 0 0 0 0.001 0.002 0.004 0.004 0.002 0.001 0 0 0 0 0 0 0 0 0 0 0 0 0 0.001 0.003 0.003 0.003 0.003 0.004 0.004 0.004 0.004 0.004 0.002 0.001 0.002 0.002 0.001 0.002 0 0.002 0.001 0 0 0 0 0 0 0 0 0 0 0 0 0 0 0.001 0.001 0.001 0 0 0.001 0.001 0.001 0.001 0.001 0.001 0.001 0 0 0 0 0 0 0 0 0 0 0 0 0 0 0 0 0 0 0 0 0 0 0 0 0 0 0 0 0 0 0 0 0 0 0 0 0 0 0 0 0 0 0 0 0 0 0 0 0 0 0 0 0 0 0 0 0 0 0 0 0 0 0 0 0 0 0 0 0 0 0 0 0 0 0 0 0 0 0 0 0 0 0 0 0 0 0.001 0 0 0 0.002 0.003 0.004 0.001 0.001 0.001 0.001 0.001 0.001 0.001 0.001 0.001 0.001 0 0.001 0.001 0.001 0 0 0 0.001 0.003 0.004 0.003 0.002 0.005 0.005 0.005 0.001 0.001 0.002 0.006 0.001 0 0 0 0.002 0.003 0.001 0 0.001 0.002 0.002 0 0 0 0.001 0.001 0.001 0.001 0.001 0 0 0 0 0 0.004 0.007 0.015 0.043 0.06 0.004 0.065 0.078 0.059 0.035 0.09 0.129 0.055 0.055 0.105 0.053 0.022 0.026 0.046 0.026 0 0 0.033 0 0.01 
0.005 0 0 0 0 0 0 0 0 0 0 0 0 0 0 0 0 0 0 0 0 0 0 0 0 0 0 0 0 0 0 0 0 0 0 0 0 0 0 0 0 0.001 0.001 0 0.001 0 0 0.006 0.009 0.001 0.005 0.003 0.001 0.002 0.014 0.018 0.038 0.032 0.089 0.244 0.43 0.267 0.174 0.136 0.018 0.038 0.008 0.006 0.01 0.02 0.044 0.033 0.064 0.066 0.075 0.109 0.188 0.286 0.02 0.059 0.019 0 0.002 0.02 0.02 0.037 0.068 0.064 0.049 0.043 0.063 0.06 0.046 0.043 0.044 0.043 0.026 0.021 0.032 0.01 0.006 0.026 0.011 0.011 0.018 0.03 0.024 0.028 0.033 0.037 0.041 0.047 0.046 0.055 0.065 0.055 0.055 0.045 0.064 0.044 0.034 0.046 0.055 0.04 0.038 0.013 0.007 0.069 0.088 0.133 0.388 0.78 1 0.347 0.194 0.013 0.033 0 0.005 0.005 0.006 0.006 0.003 0.007 0.01 0.011 0.012 0.015 0.016 0.013 0 0.001 0.006 0.006 0.003 0.005 0.005 0 0 0 0.002 0.016 0.02 0 0 0 0.01 0.018 0.011 0.023 0.031 0.004 0.02 0.015 0.033 0.04 0.046 0.021 0.041 0.022 0.011 0.083 0.097 0.121 0.23 0.076 0.005 0.028 0.026 0.008 0.001 0.003 0.005 0.005 0.006 0.005 0.007 0.007 0.011 0.01 0.011 0.016 0.021 0.012 0.003 0.009 0.003 0.003 0.001 0.002 0.002 0.001 0 0 0 0.001 0.003 0.002 0.004 0.004 0.003 0.003 0.002 0 0 0 0 0 0 0 0 0 0 0 0 0.001 0.001 0.001 0.004 0.006 0.003 0.003 0.003 0.004 0.003 0.001 0.003 0.002 0.003 0.003 0.001 0 0.002 0 0 0 0 0 0 0 0 0.001 0 0 0 0.001 0 0 0.001 0.001 0.001 0.001 0.001 0.002 0.003 0.003 0.003 0.003 0.001 0.001 0 0 0.001 0 0 0.001 0.001 0 0 0 0 0 0 0 0 0 0 0 0 0 0 0 0 0 0 0 0 0.001 0.001 0.001 0.001 0 0 0.001 0 0 0.001 0 0 0.001 0.001 0.002 0.001 0.002 0.002 0.001 0.002 0.001 0 0 0 0 0 0 0 0 0 0.001 0.001 0.001 0.001 0.001 0.001 0.001 0 0 0 0 0 0 0 0 0 0 0 0 0 0 0 0 0 0.001 0.002 0.002 0.001 0.001 0.001 0.001 0.003 0.001 0.001 0.001 0.003 0 0.001 0.001 0 0 0 0 0 0 0 0 0 0 0 0 0 0 0 0.001 0.002 0.002 0.001 0.003 0.003 0.004 0.001 0.001 0.002 0.005 0.004 0.002 0.003 0.003 0.001 0.002 0.002 0.002 0.002 0.001 0.001 0.001 0.002 0 0 0 0 0 0 0 0 0 0 0.001 0.004 0.005 0.014 0.038 0.053 0.006 0.069 0.096 0.048 0.029 0.098 0.126 0.053 0.047 0.115 0.059 0.029 0.032 0.047 0.023 0 0 0.028 0 0.007 
0.003 0 0 0 0 0 0 0 0 0 0 0 0 0 0 0 0 0 0 0 0.001 0.001 0 0.001 0.001 0.001 0.001 0.001 0.001 0 0 0 0 0 0 0 0 0 0 0 0.001 0.001 0.001 0 0.001 0 0 0.004 0.004 0.003 0.005 0.003 0.003 0.004 0.017 0.022 0.033 0.038 0.026 0.091 0.186 0.164 0.348 0.177 0.02 0.04 0.012 0.009 0.007 0.005 0.027 0.022 0.048 0.046 0.046 0.063 0.152 0.148 0.018 0.046 0.015 0 0.006 0.016 0.018 0.031 0.051 0.057 0.051 0.04 0.038 0.034 0.029 0.033 0.032 0.026 0.012 0.009 0.012 0.007 0.003 0.014 0.002 0.006 0.008 0.012 0.01 0.013 0.013 0.016 0.015 0.02 0.016 0.025 0.037 0.024 0.029 0.026 0.029 0.022 0.024 0.026 0.028 0.018 0.02 0.007 0.005 0.032 0.028 0.047 0.154 0.311 0.392 1 0.526 0.012 0.047 0 0.003 0.003 0.003 0.003 0.001 0.003 0.005 0.002 0.006 0.006 0.005 0.004 0.001 0.001 0 0 0 0.002 0.003 0 0 0 0 0.006 0.008 0 0 0 0.003 0.009 0.004 0.011 0.013 0.005 0.011 0.008 0.015 0.021 0.021 0.008 0.016 0.009 0.005 0.039 0.044 0.056 0.083 0.029 0.003 0.009 0.009 0.004 0.001 0.003 0.003 0.002 0.005 0.006 0.008 0.003 0.009 0.007 0.007 0.012 0.015 0.006 0.005 0.004 0.002 0.005 0.002 0.002 0 0 0 0 0 0.001 0.003 0.003 0.003 0.003 0.002 0.001 0 0 0 0 0 0 0 0 0 0 0 0 0 0 0.001 0.001 0.004 0.004 0.003 0.002 0.003 0.003 0.003 0.003 0.001 0.002 0.001 0.001 0 0 0.001 0.001 0 0 0.001 0.001 0.002 0.002 0.002 0.002 0 0.001 0.001 0.001 0 0 0.001 0.001 0.001 0.001 0.001 0.001 0.001 0.002 0.002 0.002 0.001 0.001 0 0 0 0 0 0 0 0 0 0 0 0 0 0 0 0.001 0.001 0 0 0 0 0 0 0 0 0 0 0 0 0 0 0 0 0 0 0 0 0 0 0 0 0 0 0 0 0 0 0 0 0 0 0 0 0 0 0 0 0 0 0 0 0 0 0 0 0 0 0 0 0 0 0 0 0 0 0 0 0 0 0 0 0 0 0 0.002 0.002 0.002 0.001 0.001 0.001 0.001 0.001 0.003 0 0.001 0.001 0.001 0.001 0.001 0.001 0.001 0.001 0.001 0.001 0.001 0.001 0.001 0.001 0 0.001 0 0.001 0.003 0.003 0.001 0.003 0.003 0.003 0.002 0.002 0 0.004 0.002 0 0 0 0.002 0.001 0 0 0.002 0.001 0 0.001 0.002 0.001 0 0.001 0.001 0.001 0.001 0 0 0.001 0.002 0.001 0.002 0.004 0.016 0.042 0.048 0.006 0.067 0.102 0.057 0.025 0.146 0.174 0.086 0.105 0.236 0.111 0.058 0.064 0.106 0.029 0 0 0.07 0 0.007 
0.007 0 0 0 0 0 0 0 0 0 0 0 0 0 0 0 0 0 0 0 0 0 0 0 0 0 0 0 0 0 0 0 0 0 0 0 0 0 0 0 0 0.001 0.001 0.001 0.001 0 0 0.008 0.008 0.002 0.004 0.001 0.001 0.001 0.025 0.037 0.049 0.067 0.013 0.042 0.078 0.056 0.113 0.08 0.013 0.02 0.005 0.004 0.003 0.011 0.017 0.01 0.031 0.025 0.028 0.034 0.1 0.073 0.016 0.041 0.008 0 0.001 0.013 0.022 0.041 0.037 0.051 0.041 0.038 0.015 0.02 0.021 0.022 0.02 0.019 0.012 0.012 0.014 0.005 0.003 0.011 0.006 0.005 0.004 0.005 0.005 0.005 0.006 0.012 0.012 0.017 0.014 0.015 0.021 0.012 0.018 0.015 0.016 0.01 0.013 0.012 0.01 0.01 0.012 0.005 0.002 0.007 0.012 0.018 0.055 0.11 0.13 0.321 1 0.021 0.074 0 0.007 0.007 0.006 0.005 0.004 0.004 0.008 0.008 0.004 0.004 0.003 0.001 0.001 0.001 0.003 0.003 0.005 0.007 0.007 0 0.003 0.001 0.005 0.004 0.007 0.002 0.002 0 0.005 0.008 0.004 0.006 0.009 0.001 0.003 0.002 0.009 0.01 0.007 0 0.011 0.008 0.006 0.009 0.016 0.02 0.027 0.006 0 0.002 0.002 0 0.003 0.009 0.009 0.007 0.006 0.007 0.01 0.005 0.009 0.011 0.012 0.011 0.015 0.01 0.01 0.012 0.005 0.006 0.006 0.006 0.003 0.001 0.001 0.001 0 0.003 0.006 0.007 0.007 0.007 0.007 0.003 0.001 0.002 0.001 0 0.001 0.001 0 0 0 0 0 0 0.001 0 0.005 0.005 0.006 0.008 0.006 0.007 0.007 0.007 0.005 0.003 0.003 0.003 0.003 0.003 0.002 0 0.002 0.001 0 0 0.001 0.001 0.001 0 0.001 0.001 0.001 0 0.001 0.002 0.001 0 0.002 0.002 0.002 0.002 0.002 0.003 0.003 0.003 0.003 0.006 0.002 0 0 0 0 0.001 0 0 0 0 0 0 0 0 0 0 0 0 0 0 0 0 0 0 0 0 0 0 0 0 0 0 0 0 0 0 0 0 0 0 0 0 0 0 0 0 0 0 0.001 0 0 0 0 0 0 0 0 0 0 0 0 0 0 0 0 0 0 0 0 0 0 0 0 0 0 0 0 0 0 0 0.001 0 0 0 0.001 0.001 0.001 0.002 0.002 0.001 0 0.001 0.003 0.003 0.006 0 0.003 0.002 0.001 0.003 0.003 0.002 0.001 0.003 0.004 0.001 0.002 0.001 0.002 0 0 0 0 0.002 0.006 0.004 0.003 0.003 0.005 0.005 0.001 0.002 0.002 0.006 0.001 0.002 0.001 0.001 0.002 0.003 0.001 0.001 0 0.004 0.003 0.002 0.001 0 0.001 0.002 0.001 0 0 0 0 0.001 0.001 0.001 0.004 0.008 0.018 0.042 0.04 0.008 0.035 0.046 0.059 0.029 0.215 0.214 0.112 0.154 0.378 0.177 0.086 0.086 0.146 0.052 0 0 0.09 0 0.008 
0.001 0 0 0 0 0 0 0 0 0 0 0 0 0 0 0 0 0 0 0 0 0 0 0 0 0 0 0 0 0 0 0 0 0 0 0 0 0 0 0 0 0 0 0 0 0 0 0 0 0 0 0 0 0 0.007 0.009 0.008 0.011 0.001 0.002 0.008 0.003 0.003 0.012 0.002 0.003 0 0 0.002 0.003 0.003 0.001 0.004 0.002 0.004 0.005 0.028 0.015 0.003 0.01 0 0 0 0.004 0.006 0.008 0.01 0.014 0.011 0.01 0.004 0.004 0.006 0.004 0.004 0.004 0.001 0.002 0.003 0.001 0 0.003 0.002 0.002 0.003 0.004 0.003 0.004 0.004 0.003 0.001 0.002 0.003 0.004 0.002 0.002 0.004 0.003 0.002 0.001 0.003 0.001 0 0.001 0.002 0 0 0.001 0.002 0.002 0.003 0.007 0.005 0.012 0.038 1 0.343 0 0.001 0.001 0.001 0 0 0 0 0 0.001 0.001 0.001 0.001 0 0 0 0 0 0 0.001 0 0 0 0 0.001 0.003 0 0 0 0.003 0.003 0.002 0.002 0.002 0.001 0.003 0.002 0.002 0.002 0.003 0.002 0.002 0.001 0.001 0.001 0.002 0.002 0.003 0 0.001 0 0 0 0 0 0.001 0.001 0.001 0.001 0.001 0 0.002 0 0.003 0.003 0.005 0.002 0.001 0.002 0.001 0 0 0.001 0.001 0 0 0 0 0 0 0.001 0.001 0.001 0.001 0.001 0.001 0 0 0 0 0 0 0 0 0 0 0 0 0 0 0 0 0 0.001 0.001 0.001 0.001 0.001 0.001 0 0 0 0 0 0 0 0 0 0 0 0 0 0 0 0 0 0 0 0 0 0 0 0 0 0 0 0 0 0 0 0 0 0 0 0 0 0 0 0 0 0 0 0 0 0 0 0 0 0 0 0 0 0 0 0 0 0 0 0 0 0 0 0 0 0 0 0 0 0 0 0 0 0 0 0 0 0.001 0 0.001 0.001 0.001 0.001 0.001 0.001 0.001 0.001 0 0 0.001 0.001 0.001 0 0.001 0.001 0 0 0 0 0 0 0 0 0 0 0 0.001 0 0.001 0.001 0.001 0 0.001 0.001 0 0 0.001 0.001 0 0 0 0 0 0 0 0 0 0 0 0 0 0 0 0 0 0 0 0 0 0 0 0 0 0 0 0 0 0 0 0 0 0 0.001 0.001 0 0.001 0.001 0.001 0 0 0 0 0 0.001 0 0 0 0 0 0 0 0 0 0 0 0 0 0 0 0 0.001 0.002 0.005 0.01 0.008 0 0.004 0.008 0.018 0.005 0.149 0.086 0.041 0.043 0.074 0.036 0.018 0.019 0.032 0.01 0 0 0.019 0 0.001 
0.001 0 0 0 0 0 0 0 0 0 0 0 0 0 0 0 0 0 0 0 0 0 0 0 0 0 0 0 0 0 0 0 0 0 0 0 0 0 0 0 0 0 0 0 0 0 0 0 0 0 0.001 0 0 0 0.013 0.021 0.023 0.033 0.006 0.016 0.03 0.01 0.023 0.038 0.009 0.014 0.004 0.003 0.001 0.002 0.01 0.007 0.017 0.015 0.016 0.009 0.088 0.04 0.008 0.02 0.007 0 0.003 0.006 0.012 0.018 0.02 0.034 0.031 0.029 0.007 0.007 0.009 0.006 0.011 0.005 0.001 0.002 0.002 0 0 0.001 0 0 0.001 0.001 0.001 0.001 0.001 0.002 0.001 0.001 0.002 0.003 0.003 0.004 0.004 0.003 0.003 0.003 0.005 0.003 0 0.001 0.005 0 0 0 0.002 0.003 0.01 0.023 0.024 0.049 0.121 0.255 1 0 0.001 0.001 0 0 0 0 0 0 0 0 0 0 0 0 0 0 0 0 0 0 0 0 0 0.001 0.001 0 0 0 0 0.001 0.001 0.001 0.001 0 0 0 0.001 0 0.001 0 0.001 0.001 0 0 0 0.002 0.008 0.001 0 0.001 0.001 0 0 0.001 0.001 0 0 0 0.002 0.001 0.003 0.002 0.002 0.005 0.007 0.001 0.003 0.003 0.001 0.003 0 0 0 0 0 0 0 0 0.001 0 0 0 0 0 0 0 0 0 0 0 0 0 0 0 0 0 0 0 0 0 0 0 0 0 0 0 0 0 0 0 0 0 0 0 0 0 0 0 0 0 0 0 0 0 0 0 0 0 0 0 0.001 0.001 0.001 0 0 0.001 0.001 0 0 0.001 0.001 0 0 0 0 0 0 0 0 0 0 0 0 0 0 0 0 0 0 0 0 0 0 0 0 0 0 0 0 0 0 0 0 0 0 0 0 0 0 0 0 0 0 0 0 0 0 0 0 0 0 0 0 0 0 0 0 0 0 0 0 0 0 0 0 0 0 0 0 0 0 0 0 0 0 0 0 0 0 0 0 0 0 0 0 0 0 0 0.001 0 0 0 0 0 0 0 0 0 0 0 0 0 0 0 0 0 0 0 0 0 0 0 0 0.001 0.001 0.001 0.001 0.001 0.001 0.001 0.001 0.001 0.002 0.003 0.001 0 0 0 0.001 0.002 0 0 0 0.001 0 0 0 0 0 0 0 0 0 0 0 0 0 0 0 0.002 0.008 0.027 0.029 0.001 0.016 0.021 0.043 0.027 0.433 0.235 0.09 0.089 0.21 0.114 0.055 0.05 0.083 0.027 0 0 0.05 0 0.003 
0 0 0 0 0 0 0 0 0 0 0 0 0 0 0 0 0 0 0 0 0 0 0 0 0 0 0 0 0 0 0 0 0 0 0 0 0 0 0 0 0 0 0 0 0 0 0 0 0 0 0 0 0 0 0 0 0 0 0 0 0 0 0 0 0 0 0 0 0 0 0 0 0 0 0 0 0 0 0 0 0 0 0 0 0 0 0 0 0 0 0 0 0 0 0 0 0 0 0 0 0 0 0 0 0 0 0 0 0 0 0 0 0 0 0 0 0 0 0 0 0 0 0 0 0 0 0 0 0 0 0 0 0 0 0 0 0 1 0 0 0 0 0 0 0 0 0 0 0 0 0 0 0 0 0 0 0 0 0 0 0 0 0 0 0 0 0 0 0 0 0 0 0 0 0 0 0 0 0 0 0 0 0 0 0 0 0 0 0 0 0 0 0 0 0 0 0 0 0 0 0 0 0 0 0 0 0 0 0 0 0 0 0 0 0 0 0 0 0 0 0 0 0 0 0 0 0 0 0 0 0 0 0 0 0 0 0 0 0 0 0 0 0 0 0 0 0 0 0 0 0 0 0 0 0 0 0 0 0 0 0 0 0 0 0 0 0 0 0 0 0 0 0 0 0 0 0 0 0 0 0 0 0 0 0 0 0 0 0 0 0 0 0 0 0 0 0 0 0 0 0 0 0 0 0 0 0 0 0 0 0 0 0 0 0 0 0 0 0 0 0 0 0 0 0 0 0 0 0 0 0 0 0 0 0 0 0 0 0 0 0 0 0 0 0 0 0 0 0 0 0 0 0 0 0 0 0 0 0 0 0 0 0 0 0 0 0 0 0 0 0 0 0 0 0 0 0 0 0 0 0 0 0 0 0 0 0 0 0 0 0 0 0 0 0 0 0 0 0 0 0 0 0 0 0 0 0 0 0 0 0 0 0 0 0 0 0 0 0 0 0 0 0 0 0 0 0 0 0 0 0 0 0 0 0 0 0 0 0 0 0 0 0 0 0 0 0 0 0 0 0 
0.866 0.002 0.001 0.004 0.008 0.003 0.003 0.005 0.006 0.001 0.001 0.002 0.002 0.007 0.001 0.008 0.011 0.01 0.009 0.008 0.012 0.029 0.012 0.011 0.019 0.029 0.015 0.028 0.06 0.029 0.03 0.021 0.031 0.022 0.012 0.004 0.038 0.012 0.002 0 0.078 0.182 0.294 0.112 0.179 0.044 0.07 0.24 0.194 0.08 0.06 0.033 0.027 0.034 0.015 0.024 0.067 0.036 0.001 0.004 0.008 0.002 0.003 0.003 0 0.001 0 0 0.005 0.003 0.005 0.002 0.008 0.006 0.007 0.004 0.007 0.012 0.015 0.05 0.013 0 0.024 0.098 0.091 0.075 0.027 0.018 0.011 0.008 0.002 0.004 0.006 0.008 0.006 0.007 0.008 0.007 0.009 0.001 0 0.006 0.003 0.002 0.004 0.011 0.01 0.011 0.01 0.007 0.011 0.017 0.008 0.012 0.016 0.011 0.011 0.01 0.012 0.01 0.008 0.008 0.004 0.009 0.006 0.003 0 0.006 0.003 0.003 0.004 0.006 0.006 0.003 0.006 0.002 0.005 0 1 0.919 0.859 0.5 0.215 0.266 0.164 0.12 0.093 0.066 0.073 0.063 0.209 0.215 0.438 0.573 0.528 0.773 0.828 0 0.113 0.071 0.355 0.009 0.012 0.066 0.154 0 0.015 0.037 0.026 0.037 0.035 0.008 0.016 0.008 0.022 0.017 0.013 0.005 0.019 0.01 0.008 0.009 0.01 0.007 0.003 0.009 0.003 0.022 0.029 0.085 0.276 0.831 0.884 0.762 0.491 0.305 0.387 0.158 0.241 0.266 0.271 0.146 0.143 0.125 0.095 0.085 0.057 0.136 0.191 0.247 0.204 0.056 0.029 0.022 0 0.205 0.61 0.631 0.774 0.755 0.637 0.346 0.106 0.158 0.119 0.03 0.045 0.047 0.021 0.007 0.006 0.011 0.01 0.03 0.034 0.042 0.155 0.168 0.204 0.267 0.485 0.66 0.765 0.796 0.48 0.233 0.309 0.215 0.204 0.318 0.1 0 0.16 0.058 0 0.001 0.023 0.038 0.079 0.042 0.038 0.109 0.047 0.036 0.052 0.143 0.056 0.02 0.223 0.182 0.219 0.177 0.13 0.331 0.375 0.217 0.332 0.636 0.307 0.099 0.034 0.013 0.008 0.051 0.013 0.008 0.01 0.002 0.003 0.002 0.002 0.002 0.002 0.003 0.006 0.016 0.005 0.004 0.004 0.006 0.003 0.001 0.002 0.001 0.001 0 0 0.002 0.004 0.002 0.004 0.002 0.001 0.003 0.009 0.005 0.005 0.002 0.012 0.009 0.014 0.015 0.016 0.031 0.021 0.024 0.05 0.018 0.016 0.004 0.012 0.011 0.011 0.007 0.007 0.009 0.005 0.004 0.012 0.008 0.006 0.003 0.004 0.001 0.003 0.001 0.001 0.005 0.007 0.008 0.005 0.005 0.01 0.009 0.021 0.017 0.016 0.028 0.039 0.026 0.02 0.016 0.055 0.055 0.093 0.096 0.074 0.106 0.153 0.138 0.169 0.215 0.446 0.035 0.117 0.085 0.031 0.05 0.095 0.096 0.056 0.052 0.069 0.022 0.064 0.034 0.04 0.021 0.009 0.02 0.004 0.022 0.052 0.025 0.005 0.006 0.008 0.01 0.019 0.028 0.018 0.01 0.017 0.05 0.042 0.039 0.038 0.036 0.032 0.042 0.038 0.029 0.039 0.082 0.047 0.017 0.012 0.047 0.042 0.046 0.045 0.012 0.004 0.024 0.013 0.006 0.009 0.015 0.011 0.007 0.011 0.138 0.002 0.003 0.01 0.005 0.008 0.007 0.004 0.004 0.009 0.017 0.008 0.003 0.003 0.034 0 0 0.003 0.039 0.102 
0.898 0.004 0.001 0.009 0.017 0.006 0.008 0.013 0.011 0.007 0 0.002 0.002 0.004 0.001 0.005 0.005 0.008 0.009 0.007 0.008 0.027 0.014 0.019 0.031 0.039 0.021 0.033 0.063 0.025 0.041 0.024 0.027 0.013 0.01 0.003 0.05 0.011 0.004 0.001 0.098 0.205 0.304 0.121 0.191 0.044 0.076 0.236 0.208 0.084 0.052 0.031 0.026 0.03 0.012 0.019 0.069 0.031 0.002 0.003 0.005 0 0.001 0.002 0.001 0.002 0.001 0.001 0 0.002 0.004 0.001 0.005 0.006 0.004 0.003 0.005 0.007 0.02 0.053 0.01 0 0.032 0.089 0.088 0.082 0.027 0.021 0.017 0.014 0.002 0.005 0.007 0.006 0.004 0.003 0.003 0.002 0.005 0.001 0.001 0.006 0.001 0.003 0.005 0.01 0.011 0.011 0.01 0.006 0.007 0.014 0.004 0.006 0.009 0.006 0.006 0.006 0.007 0.005 0.002 0.005 0.005 0.005 0.001 0.001 0.001 0.004 0.002 0.002 0.004 0.004 0.003 0.002 0.005 0 0.001 0 0.987 1 0.922 0.569 0.248 0.309 0.189 0.133 0.1 0.072 0.074 0.052 0.251 0.244 0.475 0.615 0.55 0.805 0.85 0 0.122 0.076 0.38 0.003 0.011 0.072 0.162 0 0.016 0.031 0.017 0.033 0.032 0.003 0.007 0.008 0.019 0.014 0.006 0.008 0.014 0.005 0.002 0.002 0.004 0.002 0.007 0.007 0.004 0.027 0.04 0.098 0.29 0.835 0.89 0.743 0.48 0.33 0.412 0.185 0.245 0.287 0.265 0.152 0.137 0.125 0.112 0.085 0.072 0.146 0.183 0.255 0.204 0.06 0.032 0.023 0 0.223 0.634 0.662 0.803 0.796 0.653 0.367 0.101 0.146 0.109 0.031 0.048 0.054 0.025 0.003 0.009 0.012 0.013 0.031 0.032 0.04 0.124 0.146 0.206 0.282 0.48 0.634 0.797 0.804 0.509 0.259 0.363 0.223 0.223 0.373 0.119 0 0.187 0.064 0 0.001 0.025 0.034 0.088 0.043 0.041 0.117 0.059 0.044 0.076 0.181 0.074 0.032 0.251 0.199 0.24 0.195 0.154 0.378 0.44 0.275 0.388 0.696 0.358 0.139 0.026 0.016 0.015 0.066 0.012 0.015 0.015 0.012 0.012 0.008 0.01 0.008 0.008 0.009 0.012 0.022 0.007 0.01 0.013 0.006 0.004 0 0.001 0.001 0 0 0 0.004 0.004 0.002 0.005 0.007 0.004 0.006 0.019 0.018 0.009 0.001 0.013 0.016 0.015 0.014 0.022 0.034 0.021 0.021 0.056 0.017 0.012 0.003 0.009 0.01 0.012 0.006 0.007 0.01 0.01 0.01 0.012 0.01 0.008 0.007 0.006 0.003 0.005 0.006 0.006 0.012 0.015 0.014 0.011 0.006 0.013 0.012 0.02 0.026 0.03 0.031 0.051 0.048 0.03 0.025 0.069 0.061 0.094 0.1 0.079 0.112 0.168 0.13 0.197 0.238 0.476 0.034 0.126 0.102 0.024 0.05 0.104 0.092 0.043 0.066 0.067 0.016 0.062 0.034 0.045 0.037 0.011 0.016 0.006 0.031 0.058 0.035 0.006 0.007 0.008 0.01 0.015 0.026 0.025 0.01 0.018 0.051 0.045 0.044 0.046 0.041 0.04 0.047 0.035 0.037 0.046 0.086 0.05 0.02 0.022 0.065 0.051 0.055 0.054 0.022 0.008 0.035 0.019 0.009 0.009 0.014 0.013 0.013 0.014 0.165 0.002 0.003 0.016 0.008 0.004 0.006 0.009 0.007 0.008 0.017 0.004 0.003 0.003 0.02 0 0 0.001 0.038 0.097 
0.764 0.001 0.001 0.001 0.002 0.001 0.001 0.002 0.002 0 0 0.001 0.001 0.004 0.001 0.004 0.009 0.008 0.008 0.006 0.015 0.026 0.013 0.019 0.026 0.029 0.013 0.028 0.049 0.016 0.017 0.01 0.026 0.01 0.003 0.001 0.022 0.003 0.002 0 0.075 0.178 0.271 0.106 0.167 0.028 0.05 0.232 0.23 0.084 0.048 0.026 0.014 0.023 0.007 0.016 0.043 0.026 0.001 0.006 0.006 0.001 0.003 0.003 0.002 0.006 0.001 0 0.002 0.004 0.005 0.004 0.008 0.005 0.006 0.003 0.005 0.01 0.012 0.03 0.005 0 0.01 0.063 0.061 0.051 0.02 0.018 0.016 0.014 0.002 0.004 0.005 0.008 0.006 0.006 0.008 0.007 0.011 0.007 0.002 0.008 0.003 0.008 0.009 0.015 0.015 0.015 0.014 0.009 0.006 0.018 0.011 0.01 0.014 0.01 0.01 0.01 0.011 0.007 0.004 0.005 0.002 0.004 0.005 0.001 0.001 0.002 0.003 0.002 0.005 0.007 0.006 0.004 0.005 0 0.002 0 0.799 0.803 1 0.621 0.265 0.311 0.201 0.138 0.108 0.076 0.082 0.065 0.221 0.239 0.48 0.618 0.475 0.679 0.714 0 0.112 0.075 0.334 0.008 0.017 0.067 0.134 0 0.016 0.044 0.025 0.045 0.038 0 0.015 0.008 0.027 0.023 0.009 0.005 0.021 0.01 0.007 0.002 0.003 0.003 0.007 0.008 0 0.038 0.047 0.109 0.258 0.73 0.759 0.646 0.414 0.272 0.358 0.133 0.211 0.24 0.242 0.125 0.105 0.104 0.08 0.055 0.045 0.127 0.183 0.244 0.188 0.053 0.032 0.02 0 0.199 0.527 0.566 0.705 0.71 0.596 0.33 0.091 0.136 0.099 0.032 0.046 0.06 0.021 0.003 0.011 0.013 0.008 0.034 0.033 0.044 0.134 0.147 0.177 0.254 0.445 0.594 0.709 0.725 0.439 0.24 0.267 0.18 0.169 0.277 0.091 0 0.137 0.052 0 0.001 0.024 0.035 0.065 0.042 0.034 0.1 0.047 0.038 0.06 0.141 0.061 0.023 0.195 0.17 0.191 0.164 0.124 0.282 0.347 0.193 0.289 0.58 0.281 0.091 0.027 0.016 0.007 0.066 0.023 0.005 0.003 0.003 0.006 0.004 0.004 0.002 0.003 0.003 0.002 0.014 0.005 0.003 0.003 0.003 0.002 0.001 0.002 0.002 0.002 0 0 0 0.001 0.001 0 0.002 0 0.001 0.01 0.003 0.005 0 0.007 0.007 0.01 0.012 0.012 0.02 0.01 0.014 0.032 0.011 0.01 0.005 0.008 0.007 0.009 0.004 0.008 0.003 0.001 0.003 0.008 0.005 0.002 0.001 0.003 0 0.001 0.001 0.004 0.009 0.009 0.008 0.009 0.006 0.009 0.008 0.014 0.013 0.011 0.017 0.03 0.016 0.016 0.02 0.039 0.037 0.057 0.069 0.061 0.1 0.133 0.094 0.158 0.215 0.394 0.042 0.111 0.078 0.023 0.043 0.093 0.09 0.039 0.051 0.07 0.031 0.052 0.03 0.037 0.027 0.012 0.016 0.005 0.02 0.048 0.025 0.002 0.004 0.005 0.005 0.01 0.017 0.009 0.007 0.01 0.03 0.027 0.025 0.028 0.027 0.022 0.03 0.024 0.017 0.042 0.075 0.031 0.017 0.012 0.053 0.032 0.04 0.039 0.018 0.005 0.028 0.016 0.008 0.007 0.008 0.005 0.009 0.012 0.127 0.007 0.006 0.01 0.005 0.003 0.005 0.006 0.003 0.005 0.01 0.005 0.004 0.003 0.022 0 0 0.003 0.039 0.086 
0.488 0.001 0.001 0.001 0.004 0.003 0.002 0.003 0.004 0.001 0 0 0 0.005 0.001 0.004 0.009 0.009 0.006 0.014 0.014 0.02 0.01 0.011 0.014 0.012 0.005 0.015 0.039 0.016 0.021 0.011 0.017 0.007 0.004 0.001 0.027 0.005 0.002 0.001 0.053 0.119 0.173 0.073 0.105 0.022 0.041 0.222 0.223 0.087 0.033 0.013 0.01 0.016 0.006 0.01 0.031 0.015 0.001 0.003 0.005 0.003 0.003 0.002 0 0 0 0 0.005 0.004 0.008 0.003 0.006 0.006 0.006 0.006 0.005 0.007 0.009 0.023 0.002 0 0.016 0.045 0.038 0.038 0.015 0.016 0.01 0.005 0.007 0.008 0.008 0.007 0.006 0.01 0.01 0.01 0.015 0.004 0.003 0.007 0.003 0.002 0.007 0.013 0.014 0.018 0.016 0.009 0.009 0.024 0.014 0.011 0.014 0.009 0.012 0.008 0.011 0.008 0.009 0.008 0.01 0.008 0.007 0.002 0.002 0.01 0.002 0.001 0.004 0.005 0.005 0.004 0.004 0 0 0 0.502 0.5 0.617 1 0.416 0.443 0.224 0.154 0.109 0.086 0.104 0.083 0.35 0.194 0.325 0.398 0.335 0.449 0.466 0 0.072 0.048 0.236 0.01 0.013 0.051 0.117 0 0.018 0.048 0.026 0.052 0.053 0.004 0.019 0.01 0.039 0.029 0.016 0.008 0.03 0.012 0.003 0.009 0.011 0.007 0.002 0.016 0.002 0.053 0.067 0.136 0.177 0.462 0.478 0.401 0.249 0.159 0.201 0.089 0.128 0.135 0.124 0.082 0.077 0.063 0.054 0.038 0.029 0.09 0.111 0.157 0.122 0.034 0.013 0.008 0 0.13 0.355 0.36 0.438 0.441 0.374 0.216 0.06 0.095 0.07 0.026 0.034 0.038 0.014 0.002 0.004 0.009 0.01 0.027 0.025 0.034 0.096 0.111 0.165 0.22 0.292 0.373 0.435 0.446 0.28 0.15 0.194 0.105 0.109 0.199 0.06 0.001 0.094 0.03 0.002 0.006 0.017 0.035 0.052 0.03 0.027 0.07 0.029 0.026 0.04 0.109 0.034 0.007 0.13 0.113 0.127 0.098 0.096 0.188 0.238 0.144 0.215 0.374 0.194 0.062 0.019 0.01 0.007 0.041 0.007 0.002 0.004 0.003 0.003 0.002 0.003 0.001 0.004 0.004 0.004 0.009 0.005 0.003 0.004 0.006 0.002 0.001 0.002 0.002 0.002 0 0 0.002 0.003 0.001 0.001 0.001 0.001 0.001 0.003 0.003 0.004 0.001 0.006 0.008 0.01 0.008 0.012 0.021 0.014 0.017 0.029 0.014 0.005 0 0.002 0.002 0.003 0.003 0.003 0.005 0.003 0.006 0.008 0.005 0.004 0.002 0.002 0.001 0.004 0.003 0.002 0.002 0.004 0.002 0.002 0.004 0.008 0.002 0.007 0.014 0.013 0.014 0.021 0.017 0.014 0.013 0.03 0.027 0.05 0.046 0.043 0.054 0.088 0.052 0.087 0.127 0.256 0.024 0.066 0.056 0.019 0.029 0.054 0.062 0.029 0.036 0.039 0.018 0.038 0.022 0.031 0.013 0.002 0.014 0.002 0.015 0.034 0.019 0.001 0.002 0.002 0.003 0.013 0.015 0.005 0.003 0.008 0.025 0.021 0.02 0.031 0.026 0.019 0.023 0.023 0.022 0.025 0.043 0.028 0.01 0.009 0.034 0.024 0.031 0.03 0.007 0.002 0.013 0.007 0.004 0.002 0.009 0.009 0.011 0.009 0.078 0.001 0.002 0.01 0.008 0.003 0.003 0.008 0.003 0.004 0.007 0.003 0.003 0.003 0.013 0 0 0.001 0.03 0.066 
0.272 0 0 0.001 0.003 0 0.001 0.004 0.003 0 0 0.001 0.001 0.001 0 0 0.002 0.003 0.001 0 0.002 0.009 0.002 0.005 0.006 0.006 0.002 0.006 0.016 0.005 0.009 0.005 0.01 0.003 0.001 0 0.011 0 0 0 0.023 0.06 0.09 0.038 0.054 0.003 0.011 0.122 0.135 0.046 0.025 0.014 0.012 0.016 0.006 0.008 0.028 0.008 0 0.001 0.004 0 0.002 0.001 0 0 0 0 0 0 0 0 0.001 0.001 0.001 0 0.002 0.005 0.008 0.023 0.003 0 0.008 0.031 0.027 0.034 0.012 0.01 0.008 0.004 0.002 0.002 0.002 0.001 0 0.001 0 0 0 0 0 0.001 0.001 0.001 0.003 0.007 0.007 0.007 0.005 0.001 0.003 0.008 0.001 0.001 0.006 0.003 0.002 0.003 0.004 0.003 0.002 0.002 0.004 0.002 0.002 0.001 0 0.003 0 0.001 0.003 0.004 0.003 0.003 0.002 0 0 0 0.292 0.29 0.353 0.571 1 0.27 0.125 0.078 0.056 0.042 0.046 0.035 0.199 0.112 0.183 0.241 0.173 0.248 0.256 0 0.033 0.025 0.132 0.007 0.007 0.017 0.043 0 0.008 0.019 0.013 0.022 0.02 0.003 0.01 0.007 0.013 0.011 0.009 0.008 0.011 0.004 0.002 0.004 0.006 0.005 0.003 0.012 0.002 0.036 0.044 0.102 0.091 0.268 0.277 0.229 0.149 0.094 0.116 0.053 0.078 0.08 0.077 0.046 0.052 0.036 0.031 0.028 0.02 0.052 0.058 0.085 0.069 0.019 0.01 0.007 0 0.054 0.172 0.194 0.241 0.24 0.202 0.108 0.03 0.045 0.034 0.01 0.013 0.014 0.009 0 0.003 0.004 0.003 0.011 0.011 0.015 0.049 0.054 0.082 0.129 0.173 0.21 0.236 0.246 0.16 0.077 0.093 0.054 0.055 0.096 0.033 0 0.043 0.015 0 0 0.011 0.009 0.027 0.014 0.014 0.038 0.017 0.013 0.028 0.061 0.016 0.005 0.063 0.052 0.057 0.046 0.058 0.09 0.111 0.07 0.113 0.191 0.082 0.041 0.01 0.006 0.001 0.017 0.004 0.003 0.003 0.001 0.002 0.002 0.002 0.002 0.002 0.002 0.002 0.007 0.003 0.002 0.001 0.002 0 0 0 0 0 0 0 0.001 0.001 0 0 0.002 0.001 0 0.001 0.002 0 0 0.001 0.001 0 0.001 0.002 0.004 0 0.003 0.014 0.002 0.002 0 0.001 0.001 0.001 0 0.001 0.001 0.001 0 0 0.001 0.001 0.001 0 0 0.001 0 0 0.001 0 0.001 0.002 0.003 0.002 0.001 0.005 0.005 0.008 0.006 0.013 0.011 0.011 0.007 0.015 0.017 0.024 0.033 0.023 0.041 0.049 0.043 0.052 0.074 0.147 0.006 0.031 0.026 0.012 0.017 0.027 0.025 0.014 0.022 0.018 0.004 0.02 0.012 0.015 0.011 0.005 0.005 0.001 0.006 0.016 0.006 0.001 0.002 0.002 0.003 0.004 0.005 0.006 0.005 0.005 0.012 0.009 0.009 0.012 0.009 0.005 0.015 0.01 0.009 0.017 0.029 0.017 0.003 0.005 0.017 0.012 0.015 0.015 0.007 0.005 0.008 0.002 0.001 0.002 0.007 0.005 0.005 0.004 0.046 0 0 0.004 0.002 0 0.002 0.004 0.003 0.003 0.005 0.001 0.001 0.001 0.008 0 0 0.001 0.013 0.04 
0.308 0.002 0.002 0.002 0.002 0.001 0 0.002 0.002 0.001 0.001 0.001 0 0.002 0 0 0.003 0.005 0.003 0.004 0.007 0.017 0.006 0.006 0.008 0.017 0.005 0.011 0.022 0.011 0.008 0.008 0.01 0.004 0.004 0.003 0.011 0.006 0.004 0 0.034 0.076 0.115 0.047 0.073 0.008 0.02 0.335 0.375 0.117 0.043 0.021 0.014 0.022 0.009 0.014 0.033 0.019 0.001 0.003 0.008 0.001 0.001 0.002 0.001 0.002 0 0 0.005 0.005 0.006 0.004 0.007 0.007 0.007 0.003 0.005 0.009 0.006 0.025 0.005 0 0.016 0.045 0.041 0.035 0.017 0.013 0.011 0.01 0.008 0.009 0.007 0.007 0.007 0.007 0.01 0.009 0.011 0.006 0.002 0.009 0.006 0.01 0.015 0.023 0.019 0.025 0.023 0.011 0.012 0.029 0.013 0.014 0.019 0.013 0.015 0.015 0.014 0.011 0.007 0.011 0.007 0.007 0.006 0.001 0.001 0.006 0.003 0.003 0.004 0.006 0.005 0.003 0.003 0.001 0.001 0 0.321 0.32 0.387 0.593 0.254 1 0.417 0.304 0.228 0.165 0.176 0.143 0.192 0.117 0.201 0.252 0.203 0.275 0.287 0 0.052 0.034 0.136 0.008 0.019 0.026 0.054 0 0.027 0.084 0.059 0.093 0.077 0.015 0.037 0.019 0.049 0.033 0.023 0.017 0.038 0.016 0.008 0.01 0.012 0.01 0.012 0.031 0.004 0.097 0.138 0.323 0.098 0.291 0.302 0.261 0.168 0.111 0.135 0.067 0.086 0.098 0.102 0.071 0.061 0.048 0.037 0.03 0.025 0.069 0.115 0.124 0.1 0.033 0.013 0.013 0 0.082 0.206 0.208 0.284 0.287 0.245 0.154 0.054 0.084 0.065 0.029 0.034 0.043 0.014 0.001 0.005 0.006 0.006 0.022 0.019 0.044 0.121 0.131 0.224 0.295 0.213 0.243 0.289 0.286 0.172 0.086 0.101 0.071 0.066 0.101 0.025 0.001 0.055 0.02 0.002 0.002 0.009 0.011 0.03 0.017 0.014 0.041 0.021 0.016 0.018 0.047 0.022 0.006 0.07 0.062 0.075 0.059 0.045 0.111 0.126 0.08 0.118 0.224 0.116 0.038 0.015 0.011 0.003 0.033 0.009 0.003 0.003 0.002 0.003 0.001 0.002 0.002 0.002 0.001 0.003 0.005 0 0.001 0.002 0.001 0 0.002 0.003 0.002 0.002 0 0 0.002 0.001 0.001 0.002 0.002 0.002 0.001 0.002 0.003 0.001 0 0.001 0.003 0.003 0.003 0.003 0.01 0.003 0.009 0.019 0.007 0.006 0.003 0.005 0.004 0.005 0.001 0.003 0.004 0.002 0.001 0.002 0.002 0.001 0.001 0 0 0.002 0.002 0.004 0.008 0.006 0.008 0.008 0.005 0.004 0.009 0.009 0.008 0.006 0.007 0.016 0.014 0.008 0.008 0.022 0.02 0.029 0.028 0.024 0.03 0.049 0.033 0.058 0.074 0.155 0.014 0.045 0.04 0.012 0.024 0.04 0.041 0.02 0.033 0.031 0.016 0.034 0.016 0.021 0.014 0.004 0.007 0.003 0.01 0.019 0.011 0.002 0.004 0.007 0.008 0.009 0.012 0.007 0.008 0.013 0.02 0.013 0.013 0.011 0.012 0.011 0.013 0.008 0.013 0.016 0.026 0.014 0.006 0.006 0.018 0.016 0.024 0.023 0.005 0.001 0.015 0.011 0.006 0.002 0.005 0.006 0.004 0.007 0.05 0.004 0.003 0.011 0.004 0.005 0.009 0.008 0.003 0.007 0.01 0.004 0.001 0.003 0.016 0 0 0.002 0.032 0.067 
0.179 0.001 0 0.001 0.002 0.001 0 0.002 0.002 0 0 0 0 0.001 0 0.001 0.002 0.004 0.004 0.003 0.006 0.014 0.003 0.004 0.009 0.013 0.006 0.009 0.015 0.009 0.005 0.003 0.016 0.006 0.004 0.002 0.007 0.002 0.001 0 0.019 0.044 0.069 0.02 0.043 0.007 0.011 0.545 0.632 0.197 0.057 0.032 0.018 0.027 0.005 0.015 0.037 0.024 0.003 0.005 0.007 0.005 0.004 0.006 0.004 0.007 0.003 0.003 0.009 0.012 0.02 0.01 0.016 0.016 0.017 0.009 0.008 0.01 0.007 0.024 0.008 0 0.017 0.055 0.047 0.042 0.02 0.021 0.017 0.014 0.007 0.011 0.017 0.021 0.022 0.024 0.024 0.019 0.033 0.014 0.008 0.03 0.01 0.01 0.029 0.055 0.053 0.057 0.051 0.038 0.032 0.093 0.039 0.037 0.064 0.046 0.039 0.035 0.052 0.036 0.024 0.03 0.016 0.027 0.019 0.004 0.003 0.014 0.006 0.003 0.005 0.006 0.005 0.003 0.005 0 0.002 0 0.185 0.181 0.198 0.239 0.093 0.371 1 0.666 0.483 0.362 0.361 0.28 0.077 0.053 0.098 0.12 0.097 0.159 0.169 0 0.022 0.016 0.068 0.04 0.056 0.016 0.032 0 0.07 0.198 0.117 0.203 0.182 0.022 0.08 0.057 0.136 0.103 0.054 0.044 0.112 0.033 0.017 0.018 0.026 0.016 0.004 0.011 0.018 0.036 0.053 0.126 0.057 0.178 0.182 0.162 0.103 0.075 0.103 0.044 0.075 0.08 0.081 0.083 0.083 0.051 0.048 0.042 0.026 0.08 0.131 0.123 0.092 0.027 0.012 0.01 0 0.046 0.124 0.153 0.182 0.191 0.185 0.115 0.038 0.076 0.059 0.03 0.032 0.025 0.024 0.003 0.012 0.018 0.01 0.037 0.037 0.051 0.151 0.17 0.357 0.462 0.209 0.173 0.18 0.18 0.119 0.066 0.073 0.054 0.047 0.074 0.029 0 0.036 0.009 0 0 0.009 0.012 0.018 0.005 0.01 0.026 0.014 0.014 0.016 0.041 0.018 0.009 0.054 0.043 0.051 0.042 0.036 0.078 0.085 0.049 0.085 0.144 0.067 0.025 0.006 0.002 0.003 0.013 0.001 0 0.002 0.001 0 0.002 0.002 0.001 0.001 0.002 0.003 0.003 0.001 0.002 0.002 0.002 0.001 0 0 0 0 0 0 0.001 0.001 0.001 0.001 0.002 0.001 0.002 0.006 0.003 0.002 0 0 0.003 0.001 0.002 0.002 0.007 0.002 0.005 0.014 0.004 0 0 0 0 0.001 0 0 0 0 0 0 0 0.001 0.001 0.001 0.001 0.001 0 0 0 0.001 0 0 0 0.001 0.001 0.003 0.007 0.008 0.008 0.008 0.012 0.01 0.008 0.017 0.017 0.021 0.027 0.017 0.027 0.043 0.028 0.046 0.058 0.109 0.015 0.038 0.035 0.012 0.015 0.028 0.04 0.029 0.031 0.028 0.017 0.045 0.027 0.035 0.017 0.007 0.013 0.007 0.016 0.03 0.016 0.001 0.001 0.002 0.002 0.004 0.004 0.002 0.004 0.005 0.011 0.01 0.01 0.006 0.005 0.009 0.015 0.006 0.006 0.007 0.019 0.013 0.005 0.004 0.014 0.008 0.016 0.018 0.005 0.001 0.008 0.003 0 0.001 0.002 0.006 0.008 0.012 0.04 0.009 0.006 0.009 0.004 0.01 0.009 0.009 0.007 0.011 0.014 0.008 0.007 0.006 0.019 0 0 0.001 0.042 0.098 
0.122 0.001 0 0.002 0.003 0.001 0.001 0.004 0.002 0 0 0.001 0.001 0 0 0.001 0 0 0.001 0.001 0.001 0.008 0.002 0.004 0.005 0.005 0.002 0.006 0.011 0.003 0.004 0.002 0.008 0.002 0.003 0.001 0.005 0.002 0.001 0 0.014 0.037 0.058 0.029 0.041 0.008 0.017 0.378 0.44 0.128 0.035 0.017 0.015 0.017 0.003 0.005 0.025 0.008 0 0.003 0.005 0.004 0.002 0.005 0.003 0.007 0.005 0.004 0.008 0.01 0.021 0.009 0.014 0.016 0.017 0.007 0.003 0.004 0.007 0.014 0.002 0 0.013 0.042 0.035 0.029 0.008 0.008 0.008 0.007 0.014 0.016 0.016 0.019 0.023 0.025 0.023 0.019 0.031 0.015 0.003 0.023 0.012 0.013 0.03 0.058 0.052 0.063 0.055 0.036 0.031 0.069 0.037 0.035 0.048 0.043 0.04 0.031 0.041 0.032 0.023 0.027 0.02 0.026 0.018 0.006 0.003 0.022 0.007 0.008 0.008 0.005 0.004 0.003 0.002 0 0.001 0 0.126 0.123 0.136 0.181 0.076 0.282 0.674 1 0.677 0.428 0.325 0.252 0.064 0.037 0.063 0.084 0.075 0.116 0.119 0 0.016 0.01 0.046 0.035 0.054 0.007 0.024 0 0.059 0.181 0.117 0.2 0.176 0.035 0.078 0.043 0.126 0.091 0.047 0.032 0.094 0.03 0.017 0.022 0.027 0.021 0.004 0.003 0.014 0.026 0.036 0.081 0.042 0.112 0.121 0.112 0.081 0.061 0.066 0.032 0.054 0.06 0.064 0.055 0.061 0.037 0.041 0.036 0.03 0.062 0.103 0.1 0.074 0.023 0.01 0.008 0 0.034 0.082 0.089 0.125 0.126 0.124 0.07 0.032 0.064 0.05 0.024 0.02 0.016 0.019 0.001 0.007 0.01 0.005 0.022 0.019 0.036 0.114 0.132 0.241 0.31 0.143 0.113 0.124 0.122 0.078 0.037 0.046 0.027 0.027 0.047 0.015 0.001 0.024 0.01 0.001 0.001 0.006 0.009 0.012 0.007 0.007 0.016 0.009 0.004 0.007 0.021 0.01 0.001 0.037 0.03 0.034 0.024 0.02 0.046 0.056 0.035 0.053 0.089 0.048 0.023 0.011 0.007 0 0.012 0.005 0.002 0.001 0.001 0.002 0 0 0 0 0 0.001 0.003 0 0 0 0 0 0.002 0.002 0.002 0.002 0 0 0 0 0 0 0 0 0 0 0.001 0.002 0 0.001 0.001 0.002 0.002 0.002 0.005 0.003 0.004 0.009 0.004 0.004 0.003 0.004 0.004 0.005 0.003 0.003 0.004 0.002 0.002 0.002 0.002 0.002 0.001 0 0 0.001 0.001 0.001 0.003 0.005 0.003 0.003 0.003 0.004 0.003 0.005 0.005 0.005 0.004 0.004 0.005 0.006 0.003 0.01 0.007 0.01 0.017 0.015 0.022 0.018 0.024 0.04 0.046 0.072 0.011 0.034 0.025 0.012 0.02 0.031 0.03 0.018 0.024 0.021 0.01 0.025 0.014 0.016 0.014 0.003 0.011 0 0.01 0.025 0.013 0.001 0.002 0.003 0.003 0.001 0.002 0.002 0.004 0.006 0.009 0.007 0.007 0.009 0.007 0.004 0.005 0.002 0.008 0.012 0.021 0.012 0.005 0.005 0.016 0.015 0.015 0.014 0.004 0.001 0.009 0.004 0.003 0.001 0.003 0.005 0.004 0.008 0.035 0.007 0.008 0.005 0.003 0.002 0.002 0.003 0.003 0.003 0.002 0.001 0.001 0.001 0.007 0 0 0.001 0.028 0.063 
0.079 0 0 0 0 0 0 0 0 0 0 0 0 0 0 0 0 0.001 0 0 0.003 0.007 0.001 0.001 0.003 0.002 0.001 0.002 0.008 0.003 0.002 0.002 0.003 0.002 0.001 0 0.004 0.001 0.001 0.001 0.009 0.02 0.031 0.015 0.026 0.007 0.011 0.258 0.297 0.091 0.015 0.008 0.005 0.007 0.005 0.006 0.014 0.008 0.002 0.004 0.005 0.001 0.003 0.003 0.003 0.004 0.002 0.002 0.017 0.009 0.018 0.011 0.015 0.013 0.015 0.005 0.005 0.007 0.005 0.014 0.004 0 0.001 0.014 0.016 0.017 0.007 0.008 0.009 0.01 0.01 0.013 0.014 0.016 0.019 0.023 0.024 0.023 0.033 0.017 0.002 0.025 0.014 0.014 0.033 0.057 0.057 0.064 0.054 0.031 0.036 0.08 0.037 0.043 0.056 0.047 0.045 0.036 0.046 0.036 0.024 0.031 0.025 0.028 0.017 0.007 0.004 0.025 0.011 0.008 0.014 0.008 0.008 0.008 0.005 0 0 0 0.081 0.081 0.093 0.128 0.047 0.178 0.463 0.673 1 0.566 0.337 0.255 0.053 0.03 0.045 0.06 0.044 0.07 0.074 0 0.011 0.009 0.03 0.033 0.06 0.004 0.009 0 0.063 0.202 0.126 0.235 0.196 0.026 0.101 0.058 0.132 0.1 0.078 0.044 0.1 0.035 0.021 0.028 0.033 0.027 0.003 0.005 0.018 0.019 0.028 0.06 0.026 0.08 0.076 0.079 0.061 0.033 0.04 0.024 0.038 0.03 0.036 0.028 0.023 0.02 0.015 0.013 0.01 0.031 0.058 0.052 0.038 0.013 0.006 0.006 0 0.02 0.061 0.066 0.082 0.084 0.083 0.049 0.013 0.035 0.027 0.016 0.015 0.015 0.013 0 0.006 0.006 0.002 0.015 0.012 0.02 0.072 0.08 0.167 0.219 0.101 0.082 0.081 0.086 0.045 0.022 0.028 0.013 0.012 0.028 0.01 0 0.011 0.004 0 0 0.003 0.002 0.005 0.001 0 0.006 0.002 0.001 0.001 0.012 0.002 0.002 0.023 0.018 0.021 0.015 0.008 0.029 0.036 0.019 0.027 0.062 0.028 0.007 0.001 0.001 0 0.006 0.001 0 0 0.001 0.001 0 0 0.001 0 0 0 0 0 0 0 0 0 0 0 0 0 0 0 0 0 0 0 0 0 0 0.002 0.001 0 0 0.001 0 0.001 0.001 0 0.001 0.001 0.001 0.003 0 0 0 0 0 0 0 0 0 0 0 0 0 0 0 0 0 0 0 0 0 0 0 0 0 0 0 0 0 0.001 0.001 0.001 0.002 0.002 0.001 0.004 0.003 0.006 0.006 0.008 0.013 0.017 0.012 0.02 0.023 0.04 0.008 0.022 0.017 0.005 0.012 0.019 0.019 0.01 0.018 0.018 0.007 0.024 0.014 0.015 0.007 0 0.009 0.001 0.004 0.009 0.002 0 0 0.001 0.001 0.002 0.003 0.004 0.001 0.001 0.003 0.001 0.001 0.004 0.005 0.001 0.001 0.002 0.005 0.006 0.011 0.006 0.003 0.003 0.012 0.012 0.014 0.013 0.001 0 0.008 0.004 0.001 0 0.002 0.004 0.005 0.01 0.019 0.007 0.006 0.007 0.003 0.004 0.003 0.004 0.003 0.004 0.006 0.004 0.002 0.003 0.008 0 0 0.003 0.017 0.033 
0.073 0.001 0.001 0.001 0.002 0.001 0 0.001 0.001 0 0 0.001 0.001 0 0 0 0 0 0.001 0.003 0.001 0.005 0.002 0.002 0.003 0.006 0.001 0.005 0.01 0.002 0.003 0.002 0.005 0.003 0.001 0 0.003 0.001 0 0 0.008 0.021 0.034 0.02 0.026 0.003 0.008 0.192 0.223 0.065 0.027 0.016 0.011 0.017 0.002 0.005 0.018 0.006 0.003 0.005 0.006 0.002 0.003 0.004 0.009 0.016 0.008 0.005 0.022 0.024 0.027 0.027 0.021 0.02 0.019 0.008 0.005 0.005 0.003 0.017 0.003 0 0.006 0.018 0.017 0.018 0.011 0.014 0.014 0.012 0.013 0.019 0.015 0.025 0.033 0.042 0.049 0.045 0.061 0.03 0.015 0.052 0.019 0.029 0.058 0.112 0.108 0.123 0.109 0.058 0.069 0.147 0.063 0.073 0.104 0.087 0.074 0.067 0.094 0.07 0.049 0.066 0.047 0.053 0.031 0.008 0.004 0.041 0.011 0.007 0.005 0.003 0.003 0.003 0.002 0.001 0.002 0 0.075 0.075 0.082 0.097 0.038 0.138 0.334 0.403 0.552 1 0.545 0.435 0.029 0.026 0.038 0.056 0.043 0.06 0.061 0 0.011 0.009 0.031 0.072 0.104 0.007 0.012 0 0.133 0.387 0.231 0.444 0.379 0.056 0.152 0.107 0.265 0.203 0.123 0.089 0.204 0.062 0.03 0.046 0.046 0.034 0.001 0.006 0.031 0.013 0.021 0.043 0.024 0.07 0.073 0.069 0.045 0.029 0.037 0.015 0.026 0.025 0.029 0.036 0.033 0.02 0.017 0.014 0.012 0.026 0.047 0.047 0.039 0.015 0.011 0.007 0 0.019 0.048 0.055 0.072 0.078 0.077 0.041 0.008 0.029 0.021 0.006 0.007 0.01 0.003 0.001 0.003 0.003 0.002 0.004 0.007 0.013 0.046 0.058 0.113 0.163 0.083 0.071 0.078 0.075 0.041 0.024 0.036 0.019 0.022 0.036 0.01 0 0.016 0.005 0 0 0.002 0.004 0.004 0.004 0.006 0.009 0.005 0.003 0.009 0.015 0.004 0.002 0.023 0.02 0.023 0.021 0.014 0.034 0.039 0.025 0.036 0.057 0.036 0.012 0.002 0.001 0 0.01 0 0 0 0 0 0 0 0 0 0.001 0 0.003 0.001 0 0 0.001 0.001 0 0.002 0.001 0.001 0 0 0 0 0 0 0 0 0 0.002 0.001 0 0 0.001 0 0.001 0.001 0.001 0.003 0.002 0.001 0.004 0.002 0.002 0 0.001 0.002 0.002 0.001 0 0 0 0.001 0.001 0.001 0 0 0 0 0.001 0 0 0.002 0.002 0.002 0.002 0.001 0.001 0.001 0.001 0.001 0.002 0.004 0.004 0.003 0.002 0.003 0.004 0.005 0.006 0.007 0.004 0.008 0.017 0.014 0.016 0.02 0.042 0.006 0.016 0.015 0.009 0.014 0.017 0.018 0.012 0.017 0.013 0.005 0.022 0.012 0.018 0.012 0.007 0.011 0.003 0.007 0.011 0.005 0.001 0.002 0.004 0.004 0.002 0.001 0.002 0.004 0.004 0.004 0.003 0.003 0.001 0.001 0.003 0.003 0.001 0.002 0.005 0.008 0.005 0.003 0.001 0.008 0.007 0.008 0.007 0.003 0 0.006 0.004 0.001 0 0.001 0.007 0.009 0.012 0.015 0.015 0.01 0.012 0.008 0.006 0.007 0.007 0.005 0.002 0.003 0.003 0.002 0.001 0.005 0 0 0 0.007 0.04 
0.073 0.001 0 0.001 0.001 0.001 0.001 0.002 0 0.001 0 0 0 0 0 0 0 0 0 0.002 0.002 0.003 0 0.002 0.002 0.003 0 0.002 0.004 0.003 0.001 0 0.004 0.001 0 0 0.002 0 0 0 0.01 0.022 0.025 0.013 0.019 0.004 0.005 0.201 0.243 0.072 0.023 0.009 0.005 0.009 0.004 0.004 0.021 0.008 0 0.001 0.005 0.003 0.004 0.006 0.007 0.009 0.002 0.001 0.023 0.022 0.033 0.021 0.022 0.019 0.021 0.012 0.005 0.003 0.003 0.013 0.005 0 0.005 0.019 0.02 0.023 0.014 0.018 0.015 0.017 0.021 0.026 0.022 0.027 0.027 0.038 0.047 0.042 0.067 0.021 0.015 0.048 0.019 0.029 0.07 0.119 0.107 0.132 0.116 0.073 0.071 0.156 0.074 0.077 0.1 0.083 0.079 0.072 0.086 0.066 0.043 0.058 0.04 0.048 0.036 0.01 0.005 0.035 0.013 0.01 0.015 0.009 0.006 0.003 0.004 0 0.001 0 0.077 0.076 0.084 0.105 0.047 0.15 0.376 0.342 0.381 0.589 1 0.785 0.036 0.024 0.037 0.047 0.047 0.064 0.068 0 0.013 0.008 0.038 0.067 0.111 0.009 0.013 0 0.138 0.387 0.223 0.362 0.354 0.049 0.155 0.104 0.267 0.199 0.124 0.072 0.203 0.074 0.034 0.045 0.057 0.039 0.008 0.011 0.036 0.018 0.025 0.054 0.026 0.074 0.075 0.066 0.036 0.022 0.032 0.018 0.027 0.028 0.03 0.03 0.028 0.019 0.019 0.015 0.01 0.035 0.047 0.047 0.034 0.01 0.007 0.005 0 0.014 0.05 0.06 0.074 0.078 0.072 0.041 0.008 0.028 0.019 0.006 0.009 0.009 0.004 0 0 0.001 0.001 0.006 0.004 0.011 0.047 0.052 0.125 0.162 0.07 0.065 0.074 0.072 0.04 0.023 0.029 0.019 0.02 0.029 0.012 0 0.016 0.004 0 0.001 0.001 0.003 0.007 0.002 0.002 0.008 0.001 0.004 0.007 0.012 0.003 0.002 0.017 0.012 0.016 0.014 0.011 0.028 0.034 0.024 0.033 0.052 0.026 0.009 0 0 0 0.006 0.002 0 0 0 0 0 0 0 0 0 0 0.001 0.001 0 0 0 0 0 0 0 0 0 0 0 0 0 0 0 0 0 0.001 0 0 0 0 0 0 0 0 0 0 0 0.002 0 0 0 0 0.001 0.001 0.001 0 0 0 0 0 0 0 0 0 0 0 0 0 0.001 0.001 0.001 0.001 0.001 0.001 0.001 0.001 0.003 0.002 0.001 0.003 0.003 0.001 0.001 0.003 0.003 0.009 0.006 0.005 0.01 0.01 0.007 0.012 0.019 0.037 0.007 0.015 0.01 0.002 0.006 0.013 0.014 0.006 0.012 0.012 0.006 0.012 0.007 0.008 0.003 0.002 0.003 0.001 0.008 0.011 0.009 0 0.001 0.001 0.001 0.001 0.001 0.001 0.001 0.001 0.001 0.003 0.003 0.002 0.002 0.002 0.003 0.002 0.003 0.006 0.01 0.005 0 0.004 0.012 0.006 0.009 0.008 0.002 0 0.003 0.001 0.001 0.001 0.001 0.003 0.011 0.018 0.016 0.012 0.011 0.015 0.008 0.004 0.004 0.009 0.006 0.005 0.005 0.001 0.002 0.002 0.006 0 0 0.002 0.006 0.037 
0.038 0 0.001 0.001 0.001 0 0 0.001 0.001 0 0 0 0 0 0 0.001 0 0.002 0.002 0 0 0.002 0.002 0.003 0.003 0.006 0.001 0.002 0.003 0 0.001 0.001 0.003 0 0 0 0.001 0 0 0 0.005 0.011 0.017 0.004 0.006 0.002 0.003 0.103 0.125 0.037 0.016 0.008 0.004 0.008 0.001 0.001 0.012 0.004 0.001 0.002 0.004 0.003 0 0 0.003 0.006 0.002 0.001 0.008 0.012 0.019 0.014 0.013 0.014 0.012 0.007 0.001 0.004 0.001 0.007 0 0 0.004 0.013 0.015 0.013 0.004 0.005 0.007 0.009 0.008 0.009 0.009 0.016 0.019 0.023 0.015 0.017 0.024 0.01 0.007 0.02 0.007 0.009 0.014 0.048 0.056 0.056 0.045 0.03 0.035 0.071 0.027 0.032 0.045 0.036 0.033 0.032 0.041 0.032 0.024 0.023 0.017 0.021 0.012 0.002 0.001 0.018 0.008 0.007 0.007 0.003 0.003 0.001 0.001 0 0 0 0.036 0.036 0.041 0.043 0.014 0.066 0.18 0.163 0.19 0.294 0.463 1 0.01 0.012 0.022 0.028 0.024 0.036 0.035 0 0.006 0.004 0.015 0.038 0.056 0.002 0.006 0 0.068 0.195 0.109 0.184 0.17 0.025 0.074 0.041 0.131 0.098 0.064 0.041 0.094 0.035 0.024 0.021 0.024 0.02 0.001 0.001 0.013 0.006 0.009 0.018 0.014 0.035 0.036 0.032 0.025 0.02 0.017 0.011 0.019 0.013 0.016 0.02 0.022 0.013 0.015 0.012 0.008 0.026 0.03 0.029 0.021 0.005 0.003 0.003 0 0.012 0.028 0.029 0.039 0.041 0.04 0.022 0.008 0.015 0.013 0.006 0.01 0.012 0.002 0 0.001 0.001 0 0.005 0.005 0.008 0.03 0.033 0.071 0.088 0.048 0.038 0.037 0.037 0.022 0.013 0.017 0.006 0.004 0.017 0 0 0.003 0.001 0 0 0.001 0.001 0.003 0.001 0 0.005 0.001 0.001 0.001 0.007 0.001 0 0.009 0.006 0.009 0.007 0.006 0.014 0.016 0.011 0.017 0.03 0.013 0.011 0.004 0 0.001 0.004 0 0 0.001 0 0 0 0 0 0 0 0 0 0 0 0 0 0 0 0 0 0 0 0 0 0 0 0 0 0 0 0 0 0 0 0.001 0.001 0.001 0.001 0.001 0.001 0.001 0.001 0.004 0.001 0.002 0 0.001 0.002 0.002 0 0.002 0 0 0 0 0 0 0 0 0 0 0 0 0.001 0.002 0.001 0.001 0 0.002 0 0.002 0.002 0.002 0.002 0.002 0.002 0.001 0.001 0.004 0.004 0.005 0.008 0.005 0.005 0.011 0.009 0.012 0.014 0.022 0.003 0.012 0.012 0.002 0.006 0.01 0.01 0.003 0.006 0.008 0.005 0.004 0.004 0.004 0.005 0.001 0.001 0.001 0.004 0.01 0.006 0 0 0 0 0 0 0 0 0 0.003 0.002 0.002 0.003 0.002 0.002 0.003 0 0.001 0.004 0.007 0.005 0.001 0.002 0.006 0.008 0.007 0.007 0.006 0.002 0.005 0.003 0 0 0 0.001 0.003 0.011 0.005 0.008 0.004 0.002 0 0 0 0.001 0 0.001 0 0 0.001 0.001 0.001 0 0 0 0.005 0.026 
0.212 0.001 0.001 0.002 0.002 0.001 0.001 0.002 0.001 0.001 0.001 0.001 0.001 0 0 0 0.003 0.004 0.002 0.004 0.005 0.01 0.004 0.006 0.004 0.003 0.001 0.007 0.019 0.007 0.008 0.008 0.006 0.003 0.001 0.001 0.013 0.003 0.003 0.002 0.025 0.05 0.07 0.03 0.051 0.01 0.019 0.079 0.084 0.023 0.013 0.008 0.007 0.008 0.004 0.005 0.021 0.008 0 0.001 0.001 0 0.001 0.001 0 0 0 0 0 0 0.001 0 0.001 0 0 0 0.001 0.001 0.001 0.01 0 0 0.007 0.025 0.025 0.026 0.006 0.005 0.002 0.002 0 0 0 0 0 0 0.001 0 0.001 0.001 0.001 0 0 0 0 0.003 0.003 0.003 0.002 0 0 0.004 0.001 0 0.001 0.001 0.001 0 0 0 0 0 0 0 0 0 0 0 0 0 0 0 0 0.001 0.001 0 0 0 0.216 0.216 0.266 0.402 0.151 0.178 0.086 0.058 0.043 0.025 0.033 0.026 1 0.353 0.172 0.228 0.147 0.197 0.2 0 0.03 0.022 0.093 0.001 0.003 0.026 0.052 0 0.003 0.016 0.008 0.014 0.014 0.003 0.005 0.003 0.006 0.004 0.004 0.003 0.005 0.003 0.002 0.001 0.001 0.001 0 0.004 0.001 0.015 0.023 0.058 0.064 0.202 0.211 0.181 0.124 0.082 0.1 0.039 0.069 0.071 0.07 0.036 0.038 0.034 0.027 0.021 0.019 0.041 0.061 0.079 0.06 0.017 0.01 0.006 0 0.051 0.148 0.153 0.201 0.2 0.165 0.084 0.033 0.041 0.031 0.011 0.017 0.02 0.007 0.001 0.005 0.005 0.002 0.011 0.014 0.018 0.049 0.053 0.07 0.086 0.122 0.159 0.197 0.205 0.127 0.059 0.079 0.057 0.051 0.082 0.025 0 0.039 0.013 0 0 0.01 0.009 0.023 0.011 0.01 0.027 0.012 0.012 0.018 0.047 0.015 0.006 0.065 0.055 0.06 0.044 0.041 0.088 0.101 0.058 0.088 0.163 0.09 0.027 0.009 0.005 0.001 0.014 0.004 0.004 0.002 0.001 0.001 0.001 0 0 0 0 0.001 0.006 0.002 0.001 0.001 0.003 0.003 0.001 0.001 0.001 0.001 0 0 0.001 0.001 0.001 0.001 0.001 0.001 0 0.003 0.002 0.002 0 0.002 0.001 0.003 0.003 0.002 0.01 0.004 0.004 0.008 0.003 0.001 0.001 0.001 0.001 0.001 0.001 0.001 0.001 0.001 0.001 0.001 0 0.001 0.001 0 0 0 0 0 0.001 0.001 0.001 0.001 0.001 0.001 0 0.001 0.001 0.002 0.002 0.003 0.005 0.005 0.004 0.01 0.012 0.023 0.022 0.02 0.033 0.036 0.028 0.048 0.062 0.109 0.008 0.023 0.015 0.004 0.007 0.018 0.021 0.01 0.014 0.015 0.006 0.016 0.011 0.011 0.007 0.003 0.002 0.001 0.005 0.011 0.006 0.001 0.001 0.002 0.002 0.001 0.003 0.004 0.002 0 0.007 0.011 0.01 0.013 0.013 0.008 0.01 0.007 0.01 0.016 0.024 0.014 0.009 0.003 0.014 0.008 0.012 0.013 0.003 0.001 0.008 0.003 0 0.001 0.003 0.001 0.002 0.001 0.035 0 0 0.003 0.001 0.002 0.003 0.003 0.001 0.002 0.005 0.003 0.001 0.002 0.006 0 0 0.002 0.012 0.031 
0.193 0 0 0 0.001 0 0 0.001 0.001 0 0 0 0 0.002 0 0.004 0.003 0.002 0.002 0.006 0.006 0.009 0.005 0.005 0.006 0.009 0.004 0.009 0.014 0.006 0.005 0.003 0.004 0.002 0.001 0 0.008 0.002 0 0 0.022 0.04 0.066 0.03 0.048 0.012 0.021 0.063 0.058 0.03 0.015 0.008 0.005 0.008 0 0.002 0.019 0.007 0 0.001 0.002 0 0.001 0.001 0.002 0.002 0.001 0.001 0 0.001 0.004 0.001 0.004 0.002 0.003 0.002 0.002 0.002 0.005 0.015 0.004 0 0.006 0.022 0.02 0.023 0.01 0.009 0.006 0.004 0.002 0.004 0.004 0.004 0.004 0.004 0.003 0.001 0.002 0.001 0.001 0.002 0.002 0.001 0.001 0.004 0.002 0.003 0.004 0.002 0.003 0.005 0.003 0.003 0.006 0.002 0.004 0.004 0.004 0.003 0.004 0.002 0.002 0.003 0.003 0.001 0.001 0.001 0.001 0.001 0.002 0.001 0.001 0.001 0.001 0 0 0 0.205 0.203 0.238 0.195 0.077 0.106 0.062 0.049 0.033 0.021 0.022 0.015 0.302 1 0.251 0.33 0.153 0.188 0.19 0 0.039 0.025 0.113 0 0.002 0.021 0.038 0 0.001 0.009 0.006 0.009 0.01 0.002 0.004 0.003 0.007 0.004 0.002 0.003 0.005 0.001 0.001 0.002 0.002 0.002 0.003 0.004 0.001 0.015 0.019 0.036 0.057 0.178 0.185 0.154 0.107 0.076 0.094 0.045 0.059 0.066 0.066 0.033 0.033 0.032 0.024 0.022 0.015 0.032 0.039 0.057 0.045 0.019 0.005 0.003 0 0.045 0.125 0.135 0.178 0.173 0.137 0.079 0.025 0.034 0.022 0.012 0.013 0.015 0.006 0 0.001 0.004 0.006 0.009 0.009 0.014 0.033 0.036 0.046 0.07 0.108 0.137 0.174 0.176 0.108 0.063 0.064 0.044 0.045 0.065 0.019 0 0.035 0.017 0.001 0.003 0.003 0.01 0.02 0.009 0.007 0.023 0.009 0.007 0.011 0.025 0.012 0.006 0.034 0.029 0.039 0.031 0.025 0.059 0.082 0.043 0.087 0.142 0.059 0.033 0.011 0.003 0.002 0.008 0.002 0.002 0.001 0.002 0.002 0.001 0.001 0.001 0.002 0.001 0.002 0.001 0 0.001 0.002 0.002 0.001 0 0 0 0 0 0 0.003 0.003 0.002 0.002 0.002 0.002 0.002 0.003 0.003 0.003 0 0.003 0.002 0.004 0.003 0.004 0.01 0.006 0.005 0.011 0.007 0.006 0.004 0.005 0.005 0.005 0.003 0.004 0.004 0.004 0.003 0.004 0.003 0.002 0.005 0.004 0.001 0.004 0.004 0.003 0.005 0.004 0.005 0.005 0.003 0.006 0.005 0.003 0.005 0.003 0.003 0.007 0.005 0.003 0.004 0.012 0.009 0.021 0.024 0.024 0.026 0.035 0.028 0.04 0.046 0.104 0.002 0.027 0.023 0.006 0.011 0.02 0.023 0.01 0.016 0.021 0.009 0.014 0.006 0.009 0.009 0.006 0.006 0.001 0.007 0.011 0.008 0 0.002 0.003 0.003 0.005 0.004 0.002 0.003 0.005 0.011 0.011 0.011 0.012 0.007 0.011 0.011 0.005 0.007 0.009 0.026 0.011 0 0.004 0.017 0.01 0.016 0.017 0.003 0.001 0.009 0.006 0.003 0.003 0.004 0.006 0.003 0.003 0.036 0.002 0.002 0.003 0.001 0.001 0.001 0.001 0 0.001 0.003 0.002 0.001 0 0.006 0 0 0 0.013 0.022 
0.427 0.003 0.003 0.003 0.007 0.003 0.003 0.003 0.003 0.002 0 0.003 0.001 0.002 0.001 0.003 0.003 0.006 0.006 0.009 0.011 0.02 0.007 0.013 0.017 0.015 0.005 0.012 0.033 0.01 0.006 0.003 0.011 0.003 0.001 0 0.013 0.001 0.001 0 0.039 0.094 0.155 0.056 0.096 0.018 0.032 0.127 0.115 0.033 0.032 0.017 0.012 0.019 0.007 0.01 0.038 0.016 0.001 0.003 0.007 0.002 0.003 0.005 0.002 0.002 0 0 0.001 0.001 0.006 0.002 0.003 0.002 0.001 0.003 0.007 0.009 0.005 0.024 0.006 0 0.01 0.046 0.045 0.041 0.018 0.016 0.013 0.012 0.004 0.005 0.007 0.006 0.007 0.009 0.004 0.002 0.008 0.005 0.003 0.007 0.005 0.004 0.005 0.007 0.003 0.006 0.008 0.007 0.008 0.012 0.008 0.008 0.01 0.008 0.011 0.008 0.01 0.009 0.008 0.007 0.004 0.006 0.008 0.002 0.002 0.003 0 0 0.003 0.005 0.004 0.002 0.002 0 0 0 0.44 0.431 0.515 0.307 0.135 0.155 0.102 0.068 0.048 0.034 0.043 0.033 0.169 0.273 1 0.773 0.376 0.43 0.411 0 0.094 0.054 0.27 0.001 0.005 0.052 0.106 0 0.007 0.025 0.02 0.021 0.024 0.002 0.008 0.01 0.017 0.015 0.009 0.008 0.013 0.004 0.002 0.003 0.004 0.004 0.005 0.007 0.006 0.021 0.024 0.043 0.148 0.41 0.415 0.351 0.235 0.158 0.185 0.083 0.124 0.14 0.133 0.07 0.068 0.056 0.055 0.037 0.028 0.08 0.109 0.132 0.097 0.027 0.019 0.016 0 0.113 0.305 0.302 0.397 0.401 0.332 0.18 0.054 0.074 0.053 0.015 0.02 0.027 0.011 0.001 0.006 0.007 0.006 0.012 0.012 0.021 0.075 0.083 0.106 0.137 0.248 0.334 0.389 0.398 0.244 0.13 0.156 0.119 0.111 0.16 0.056 0 0.092 0.026 0.001 0.002 0.009 0.016 0.03 0.021 0.02 0.046 0.021 0.017 0.035 0.076 0.023 0.008 0.108 0.097 0.106 0.08 0.07 0.157 0.191 0.12 0.178 0.326 0.155 0.061 0.018 0.012 0.004 0.033 0.008 0.003 0.002 0.004 0.005 0.003 0.005 0.004 0.005 0.006 0.006 0.009 0.007 0.005 0.007 0.005 0.004 0.002 0.003 0.001 0 0 0 0.004 0.004 0.003 0.003 0.004 0.003 0.005 0.005 0.004 0.005 0 0.003 0.004 0.006 0.008 0.006 0.012 0.009 0.01 0.016 0.007 0.007 0.003 0.005 0.004 0.007 0.004 0.006 0.004 0.004 0.005 0.006 0.005 0.004 0.002 0.002 0.002 0.003 0.002 0.002 0.006 0.007 0.003 0.005 0.003 0.005 0.004 0.009 0.011 0.011 0.008 0.012 0.018 0.01 0.013 0.023 0.019 0.036 0.039 0.028 0.048 0.067 0.054 0.086 0.121 0.223 0.022 0.061 0.049 0.015 0.022 0.056 0.046 0.026 0.035 0.039 0.016 0.044 0.025 0.029 0.024 0.008 0.015 0.009 0.02 0.03 0.016 0.002 0.004 0.005 0.004 0.006 0.008 0.007 0.005 0.007 0.017 0.015 0.016 0.013 0.013 0.014 0.011 0.009 0.013 0.025 0.046 0.022 0.011 0.006 0.031 0.019 0.026 0.027 0.007 0.001 0.013 0.007 0.004 0.006 0.007 0.006 0.006 0.008 0.072 0.004 0.004 0.009 0.004 0.002 0.005 0.005 0 0.004 0.008 0.003 0.002 0.002 0.012 0 0 0.001 0.015 0.056 
0.528 0.002 0.002 0.002 0.005 0.002 0.001 0.005 0.003 0.001 0 0 0 0 0 0.001 0.002 0.004 0.004 0.003 0.005 0.017 0.005 0.009 0.011 0.015 0.008 0.015 0.031 0.016 0.018 0.012 0.015 0.008 0.004 0.002 0.018 0.005 0.002 0 0.046 0.113 0.162 0.066 0.105 0.013 0.037 0.149 0.126 0.06 0.034 0.015 0.01 0.013 0.005 0.012 0.036 0.018 0.003 0.005 0.005 0.001 0 0.002 0 0 0 0 0.001 0.003 0.003 0.001 0.001 0 0.001 0.001 0.006 0.007 0.012 0.026 0.002 0 0.014 0.049 0.04 0.042 0.017 0.014 0.012 0.008 0.002 0.004 0.004 0.003 0.001 0.003 0.004 0.003 0.005 0.003 0.003 0.004 0.001 0 0.001 0.002 0.002 0.004 0.003 0.004 0.003 0.005 0.005 0.005 0.005 0.003 0.005 0.003 0.004 0.003 0.002 0.003 0.002 0.003 0.002 0.002 0.001 0.002 0 0 0.002 0.004 0.004 0.002 0.002 0 0.002 0 0.541 0.536 0.64 0.398 0.186 0.186 0.116 0.086 0.055 0.042 0.035 0.031 0.192 0.299 0.77 1 0.489 0.536 0.508 0 0.118 0.077 0.358 0.001 0.002 0.07 0.136 0 0.003 0.013 0.005 0.012 0.013 0 0.002 0.003 0.006 0.003 0.003 0.002 0.006 0.002 0.001 0.002 0.002 0.002 0.005 0.006 0 0.017 0.025 0.065 0.171 0.485 0.512 0.433 0.258 0.177 0.216 0.093 0.13 0.143 0.137 0.075 0.072 0.056 0.049 0.036 0.028 0.083 0.125 0.157 0.119 0.03 0.012 0.008 0 0.148 0.356 0.389 0.482 0.483 0.417 0.223 0.061 0.095 0.068 0.028 0.033 0.03 0.018 0.003 0.004 0.008 0.004 0.02 0.015 0.036 0.106 0.111 0.124 0.167 0.298 0.399 0.477 0.484 0.285 0.139 0.195 0.122 0.137 0.201 0.091 0 0.119 0.041 0 0.002 0.014 0.025 0.04 0.025 0.029 0.058 0.027 0.024 0.044 0.095 0.034 0.021 0.137 0.102 0.129 0.11 0.079 0.193 0.242 0.146 0.196 0.397 0.177 0.072 0.014 0.005 0.004 0.04 0.009 0.006 0.004 0.004 0.005 0.002 0.002 0.003 0.002 0.002 0.004 0.01 0.005 0.004 0.004 0.001 0.001 0 0.001 0.002 0.001 0 0 0.002 0.003 0.002 0.003 0.002 0.002 0.003 0.01 0.006 0.003 0.002 0.003 0.005 0.005 0.004 0.006 0.011 0.008 0.012 0.022 0.007 0.007 0.003 0.005 0.005 0.006 0.006 0.006 0.004 0.003 0.005 0.008 0.003 0.002 0.004 0.003 0.001 0.003 0.001 0.001 0.005 0.005 0.005 0.005 0.002 0.006 0.004 0.008 0.011 0.01 0.015 0.02 0.017 0.007 0.008 0.023 0.026 0.042 0.043 0.035 0.06 0.081 0.067 0.101 0.13 0.258 0.014 0.058 0.048 0.015 0.025 0.046 0.057 0.023 0.035 0.032 0.009 0.036 0.022 0.025 0.015 0.007 0.009 0.005 0.012 0.026 0.013 0.004 0.007 0.007 0.007 0.009 0.013 0.008 0.008 0.008 0.02 0.019 0.02 0.023 0.023 0.017 0.021 0.017 0.02 0.023 0.047 0.029 0.01 0.008 0.026 0.024 0.027 0.026 0.006 0.004 0.016 0.009 0.005 0.003 0.004 0.008 0.007 0.007 0.083 0 0 0.007 0.006 0.005 0.005 0.007 0.003 0.004 0.008 0.004 0.002 0.001 0.014 0 0 0 0.027 0.051 
0.674 0.003 0.002 0.004 0.008 0.003 0.002 0.006 0.005 0.004 0.002 0.004 0.003 0.003 0.001 0.002 0.004 0.012 0.005 0.004 0.009 0.017 0.008 0.013 0.021 0.021 0.012 0.02 0.05 0.022 0.025 0.014 0.021 0.007 0.004 0.001 0.029 0.006 0.004 0 0.068 0.157 0.239 0.099 0.145 0.026 0.057 0.194 0.171 0.074 0.042 0.015 0.013 0.018 0.008 0.01 0.043 0.015 0.002 0.003 0.005 0.001 0.001 0.002 0 0 0 0 0.001 0 0.002 0 0.003 0.003 0.003 0.001 0.005 0.006 0.009 0.034 0.008 0 0.015 0.067 0.063 0.051 0.019 0.014 0.008 0.007 0.001 0.002 0.002 0.001 0.002 0.002 0.001 0.001 0.002 0.001 0 0 0 0.001 0.002 0.002 0.004 0.005 0.003 0.001 0.003 0.005 0.002 0.003 0.004 0.004 0.003 0.004 0.005 0.005 0.003 0.004 0.002 0.002 0.002 0.001 0 0.002 0 0 0 0.001 0.001 0.001 0.003 0 0.001 0 0.669 0.645 0.664 0.437 0.182 0.221 0.14 0.086 0.059 0.046 0.049 0.031 0.179 0.239 0.522 0.682 1 0.837 0.688 0 0.236 0.152 0.709 0.003 0.004 0.124 0.286 0 0.007 0.017 0.009 0.02 0.016 0.001 0.004 0.005 0.01 0.006 0.004 0.004 0.006 0.002 0.002 0.002 0.003 0.003 0.003 0.007 0 0.026 0.031 0.067 0.218 0.629 0.656 0.559 0.346 0.243 0.308 0.15 0.176 0.199 0.198 0.107 0.095 0.084 0.069 0.061 0.047 0.107 0.149 0.201 0.148 0.046 0.021 0.016 0 0.18 0.461 0.495 0.603 0.606 0.503 0.269 0.086 0.114 0.089 0.031 0.042 0.046 0.02 0.001 0.01 0.014 0.005 0.029 0.028 0.042 0.115 0.128 0.165 0.223 0.382 0.504 0.599 0.617 0.392 0.202 0.238 0.172 0.156 0.244 0.08 0 0.127 0.045 0 0 0.024 0.029 0.067 0.032 0.041 0.096 0.047 0.042 0.055 0.132 0.048 0.013 0.18 0.144 0.17 0.145 0.126 0.263 0.302 0.186 0.278 0.507 0.25 0.099 0.026 0.016 0.005 0.048 0.012 0.003 0.004 0.002 0 0.002 0.003 0.001 0.003 0.004 0.006 0.014 0.004 0.005 0.007 0.006 0.002 0.001 0.003 0.004 0.002 0 0 0.005 0.007 0.003 0.004 0.003 0.006 0.002 0.005 0.001 0.004 0 0.007 0.007 0.008 0.007 0.011 0.02 0.011 0.017 0.039 0.011 0.013 0.006 0.011 0.01 0.013 0.007 0.008 0.007 0.005 0.007 0.009 0.007 0.004 0.003 0.006 0.005 0.006 0.008 0.009 0.014 0.015 0.014 0.013 0.009 0.015 0.016 0.024 0.022 0.018 0.017 0.035 0.029 0.019 0.021 0.048 0.052 0.076 0.07 0.058 0.076 0.11 0.089 0.129 0.181 0.361 0.02 0.085 0.069 0.016 0.03 0.068 0.071 0.034 0.052 0.057 0.023 0.042 0.023 0.035 0.021 0.006 0.016 0.007 0.017 0.036 0.018 0.002 0.003 0.006 0.006 0.012 0.018 0.012 0.007 0.012 0.032 0.028 0.029 0.032 0.028 0.027 0.036 0.025 0.026 0.033 0.057 0.028 0.014 0.011 0.042 0.032 0.042 0.043 0.01 0.002 0.019 0.01 0.006 0.007 0.01 0.006 0.008 0.007 0.113 0.003 0.003 0.01 0.003 0.003 0.007 0.011 0.004 0.007 0.009 0.002 0.001 0.001 0.012 0 0 0 0.036 0.074 
0.715 0.005 0.005 0.003 0.005 0.005 0.005 0.01 0.004 0.004 0.001 0.002 0.002 0.002 0.001 0.002 0.004 0.008 0.006 0.003 0.009 0.022 0.008 0.01 0.022 0.019 0.008 0.014 0.044 0.017 0.015 0.01 0.027 0.007 0.004 0.002 0.02 0.003 0.002 0 0.062 0.152 0.234 0.093 0.147 0.027 0.046 0.17 0.15 0.052 0.043 0.021 0.013 0.018 0.007 0.011 0.046 0.021 0.001 0.003 0.005 0.001 0.001 0.004 0 0.001 0 0 0.001 0.001 0.003 0.001 0.006 0.003 0.004 0.001 0.006 0.005 0.006 0.038 0.009 0 0.029 0.071 0.065 0.056 0.023 0.019 0.014 0.013 0.001 0.001 0.001 0.002 0.002 0.001 0.004 0.002 0.003 0 0 0 0 0 0.006 0.01 0.011 0.01 0.009 0.005 0.002 0.013 0.004 0.005 0.007 0.005 0.005 0.003 0.005 0.003 0.001 0.002 0.003 0.003 0.001 0 0 0.004 0.002 0.002 0.002 0.002 0.002 0.003 0.004 0 0.001 0 0.707 0.673 0.658 0.394 0.178 0.203 0.14 0.102 0.08 0.059 0.057 0.044 0.162 0.209 0.422 0.54 0.629 1 0.753 0 0.138 0.089 0.442 0.006 0.012 0.075 0.188 0 0.011 0.027 0.02 0.03 0.023 0.001 0.007 0.006 0.02 0.014 0.008 0.003 0.015 0.007 0.004 0.005 0.006 0.004 0.001 0.008 0.003 0.03 0.035 0.075 0.242 0.651 0.684 0.615 0.373 0.253 0.294 0.137 0.189 0.193 0.188 0.107 0.102 0.092 0.077 0.065 0.056 0.117 0.173 0.223 0.193 0.062 0.038 0.031 0 0.167 0.488 0.5 0.632 0.626 0.526 0.294 0.102 0.128 0.097 0.048 0.054 0.057 0.029 0.003 0.012 0.016 0.014 0.042 0.043 0.048 0.129 0.139 0.152 0.214 0.401 0.51 0.616 0.632 0.373 0.208 0.252 0.148 0.153 0.259 0.083 0.001 0.135 0.042 0.002 0.002 0.02 0.037 0.066 0.046 0.037 0.096 0.041 0.035 0.056 0.144 0.041 0.012 0.177 0.139 0.172 0.146 0.129 0.271 0.324 0.185 0.287 0.526 0.252 0.107 0.031 0.014 0.01 0.041 0.008 0.003 0.008 0.005 0.004 0.006 0.009 0.007 0.005 0.008 0.01 0.028 0.007 0.01 0.01 0.01 0.006 0.001 0.002 0.001 0 0 0 0.004 0.006 0.005 0.006 0.01 0.005 0.006 0.007 0.006 0.007 0 0.008 0.01 0.009 0.01 0.01 0.031 0.013 0.02 0.045 0.017 0.011 0.006 0.009 0.007 0.008 0.006 0.005 0.006 0.002 0.007 0.007 0.003 0.002 0.004 0.003 0.005 0.004 0.003 0 0.005 0.006 0.004 0.005 0.003 0.007 0.006 0.013 0.019 0.021 0.023 0.037 0.029 0.022 0.024 0.047 0.048 0.067 0.06 0.058 0.078 0.115 0.079 0.129 0.162 0.359 0.032 0.089 0.071 0.019 0.042 0.078 0.079 0.042 0.055 0.05 0.017 0.054 0.033 0.039 0.026 0.012 0.021 0.009 0.023 0.046 0.024 0.001 0.003 0.003 0.003 0.017 0.018 0.01 0.006 0.015 0.041 0.034 0.034 0.027 0.025 0.033 0.036 0.025 0.026 0.037 0.066 0.039 0.013 0.014 0.046 0.031 0.038 0.041 0.01 0.004 0.015 0.009 0.005 0.006 0.009 0.005 0.01 0.012 0.099 0.003 0.003 0.01 0.006 0.004 0.008 0.006 0.004 0.007 0.01 0.004 0.001 0.003 0.017 0 0 0.003 0.052 0.072 
0.888 0.001 0.001 0.004 0.006 0.002 0.003 0.007 0.006 0.002 0.002 0.002 0.001 0.007 0.006 0.008 0.008 0.012 0.013 0.006 0.009 0.028 0.013 0.017 0.026 0.029 0.015 0.026 0.06 0.024 0.03 0.014 0.03 0.013 0.007 0.003 0.037 0.011 0.005 0.002 0.081 0.169 0.29 0.11 0.175 0.041 0.074 0.227 0.193 0.073 0.041 0.019 0.018 0.026 0.012 0.016 0.057 0.026 0.001 0.003 0.004 0.002 0.002 0.003 0.001 0.002 0.001 0.001 0.004 0.004 0.007 0.002 0.006 0.005 0.005 0.002 0.004 0.004 0.017 0.046 0.01 0 0.022 0.073 0.069 0.07 0.023 0.02 0.014 0.009 0.004 0.005 0.007 0.005 0.007 0.006 0.006 0.006 0.006 0.001 0.001 0.002 0.001 0 0.002 0.011 0.011 0.011 0.01 0.007 0.006 0.015 0.007 0.006 0.008 0.007 0.006 0.006 0.008 0.004 0.005 0.005 0.004 0.002 0.004 0.002 0 0.004 0.001 0.001 0 0.001 0.001 0 0.001 0.001 0.002 0 0.9 0.855 0.824 0.482 0.219 0.229 0.164 0.119 0.087 0.06 0.063 0.049 0.195 0.202 0.453 0.57 0.568 0.861 1 0 0.14 0.091 0.401 0.009 0.011 0.08 0.166 0 0.013 0.037 0.022 0.034 0.03 0.005 0.017 0.008 0.021 0.02 0.015 0.008 0.016 0.005 0.004 0.005 0.006 0.005 0 0.006 0.005 0.023 0.03 0.067 0.296 0.828 0.867 0.737 0.462 0.282 0.376 0.182 0.247 0.256 0.247 0.135 0.118 0.102 0.085 0.066 0.055 0.138 0.203 0.279 0.213 0.055 0.033 0.022 0 0.191 0.628 0.652 0.808 0.791 0.664 0.36 0.113 0.157 0.12 0.046 0.058 0.066 0.031 0.005 0.011 0.016 0.014 0.039 0.036 0.055 0.149 0.165 0.189 0.259 0.486 0.644 0.784 0.802 0.497 0.27 0.324 0.219 0.221 0.333 0.115 0 0.182 0.062 0 0.001 0.023 0.043 0.082 0.047 0.042 0.109 0.059 0.053 0.066 0.169 0.065 0.024 0.234 0.178 0.227 0.194 0.155 0.334 0.405 0.233 0.357 0.682 0.332 0.127 0.052 0.029 0.005 0.048 0.012 0.005 0.005 0.003 0.003 0.003 0.003 0.002 0.001 0.004 0.004 0.011 0.005 0.004 0.003 0.002 0.001 0.003 0.007 0.004 0.003 0 0 0.002 0.005 0.003 0.002 0.002 0.001 0.004 0.011 0.006 0.006 0 0.006 0.005 0.006 0.01 0.01 0.025 0.011 0.022 0.046 0.012 0.015 0.008 0.008 0.013 0.015 0.011 0.01 0.007 0.007 0.007 0.007 0.006 0.004 0.006 0.006 0.003 0.005 0.005 0.005 0.009 0.01 0.009 0.009 0.004 0.012 0.011 0.026 0.027 0.019 0.022 0.043 0.038 0.022 0.03 0.055 0.054 0.082 0.089 0.064 0.091 0.147 0.116 0.164 0.219 0.458 0.03 0.108 0.09 0.026 0.048 0.093 0.085 0.038 0.062 0.069 0.025 0.056 0.032 0.039 0.024 0.009 0.016 0.01 0.023 0.049 0.029 0.002 0.006 0.007 0.008 0.018 0.021 0.016 0.009 0.023 0.043 0.036 0.037 0.034 0.028 0.03 0.038 0.028 0.025 0.037 0.072 0.038 0.018 0.016 0.051 0.041 0.053 0.049 0.011 0.002 0.036 0.024 0.008 0.007 0.009 0.006 0.008 0.009 0.121 0.002 0.002 0.013 0.006 0.003 0.005 0.006 0.004 0.006 0.012 0.009 0.005 0.002 0.02 0 0 0.002 0.049 0.086 
0 0 0 0 0 0 0 0 0 0 0 0 0 0 0 0 0 0 0 0 0 0 0 0 0 0 0 0 0 0 0 0 0 0 0 0 0 0 0 0 0 0 0 0 0 0 0 0 0 0 0 0 0 0 0 0 0 0 0 0 0 0 0 0 0 0 0 0 0 0 0 0 0 0 0 0 0 0 0 0 0 0 0 0 0 0 0 0 0 0 0 0 0 0 0 0 0 0 0 0 0 0 0 0 0 0 0 0 0 0 0 0 0 0 0 0 0 0 0 0 0 0 0 0 0 0 0 0 0 0 0 0 0 0 0 0 0 0 0 0 0 0 0 0 0 0 0 0 0 0 0 0 0 0 0 0 0 1 0 0 0 0 0 0 0 0 0 0 0 0 0 0 0 0 0 0 0 0 0 0 0 0 0 0 0 0 0 0 0 0 0 0 0 0 0 0 0 0 0 0 0 0 0 0 0 0 0 0 0 0 0 0 0 0 0 0 0 0 0 0 0 0 0 0 0 0 0 0 0 0 0 0 0 0 0 0 0 0 0 0 0 0 0 0 0 0 0 0 0 0 0 0 0 0 0 0 0 0 0 0 0 0 0 0 0 0 0 0 0 0 0 0 0 0 0 0 0 0 0 0 0 0 0 0 0 0 0 0 0 0 0 0 0 0 0 0 0 0 0 0 0 0 0 0 0 0 0 0 0 0 0 0 0 0 0 0 0 0 0 0 0 0 0 0 0 0 0 0 0 0 0 0 0 0 0 0 0 0 0 0 0 0 0 0 0 0 0 0 0 0 0 0 0 0 0 0 0 0 0 0 0 0 0 0 0 0 0 0 0 0 0 0 0 0 0 0 0 0 0 0 0 0 0 0 0 0 0 0 0 0 0 0 0 0 0 0 0 0 0 0 0 0 0 0 0 0 0 0 0 0 0 0 0 0 0 0 0 0 0 0 0 0 0 0 0 0 0 0 0 0 0 0 0 0 0 0 0 0 0 0 0 0 0 0 0 0 0 0 0 0 0 
0.141 0.001 0.001 0.001 0.002 0.002 0.001 0.001 0.002 0 0 0 0 0.001 0 0 0.001 0.001 0.001 0.002 0.001 0.006 0.001 0.003 0.007 0.004 0.003 0.006 0.01 0.006 0.005 0.004 0.004 0.002 0.002 0 0.005 0.002 0.001 0.001 0.01 0.028 0.051 0.018 0.026 0.003 0.007 0.025 0.023 0.007 0.009 0.006 0.003 0.006 0.002 0.002 0.012 0.004 0 0 0 0 0 0 0 0 0 0 0.001 0 0.001 0.001 0.001 0 0.001 0.001 0 0 0.004 0.006 0.001 0 0.003 0.013 0.013 0.015 0.005 0.003 0.001 0.001 0.001 0.001 0.001 0.001 0.001 0.001 0.001 0.001 0.001 0.001 0 0.001 0 0.001 0.001 0.001 0.001 0.001 0.001 0 0.001 0.001 0.001 0.001 0.001 0.001 0.001 0 0.001 0.001 0 0 0 0.001 0 0 0 0 0 0 0 0 0 0.001 0.001 0.001 0.001 0 0.143 0.135 0.141 0.082 0.031 0.042 0.025 0.019 0.012 0.006 0.009 0.006 0.048 0.06 0.104 0.128 0.204 0.174 0.147 0 1 0.657 0.142 0.001 0.001 0.02 0.053 0 0.001 0.002 0.002 0.002 0.002 0.001 0.001 0 0.001 0.001 0.001 0 0.001 0.001 0 0.001 0.001 0.001 0 0.003 0 0.004 0.005 0.016 0.042 0.13 0.137 0.11 0.074 0.048 0.061 0.024 0.035 0.037 0.041 0.026 0.022 0.012 0.011 0.011 0.003 0.018 0.033 0.039 0.03 0.013 0.007 0.007 0 0.035 0.1 0.092 0.126 0.123 0.096 0.052 0.016 0.026 0.015 0.004 0.008 0.01 0.004 0 0.001 0.001 0.001 0.003 0.002 0.005 0.018 0.022 0.024 0.033 0.072 0.101 0.125 0.125 0.077 0.034 0.046 0.026 0.024 0.047 0.013 0 0.021 0.007 0 0 0.002 0.002 0.009 0.007 0.007 0.013 0.004 0.003 0.009 0.021 0.005 0.002 0.031 0.025 0.027 0.017 0.019 0.045 0.057 0.036 0.052 0.108 0.044 0.019 0.005 0.002 0.001 0.012 0.003 0.002 0.004 0 0 0 0.001 0.001 0 0.002 0.002 0.005 0.003 0.002 0.002 0.003 0.002 0 0 0 0 0 0 0.002 0.002 0.002 0.002 0.002 0.002 0.002 0.002 0.001 0.002 0 0.002 0.003 0.002 0.003 0.002 0.003 0.002 0.002 0.004 0.003 0.002 0 0.002 0 0.002 0.001 0.002 0.001 0.001 0.002 0.002 0.002 0.001 0.002 0.002 0.001 0.001 0 0 0.002 0.003 0.002 0.002 0.002 0.002 0.002 0.003 0.002 0.002 0.003 0.004 0.004 0.002 0 0.004 0.004 0.01 0.011 0.009 0.016 0.019 0.02 0.028 0.036 0.065 0.011 0.02 0.01 0.004 0.007 0.018 0.013 0.008 0.01 0.014 0.004 0.011 0.007 0.007 0.004 0.001 0.003 0.002 0.006 0.009 0.007 0 0 0 0 0 0 0 0 0 0.003 0.003 0.003 0.006 0.002 0.001 0.003 0.003 0.001 0.003 0.009 0.005 0.002 0.004 0.009 0.006 0.008 0.007 0.003 0 0.002 0 0 0 0 0 0.001 0.001 0.017 0 0 0.001 0.001 0.001 0 0.001 0 0.001 0.003 0.002 0.002 0.001 0.002 0 0 0.001 0.005 0.017 
0.062 0 0 0 0 0 0 0 0 0 0 0 0 0 0 0.001 0 0.001 0.001 0 0.001 0.004 0.003 0.001 0.004 0.003 0.003 0.002 0.006 0.004 0.002 0.001 0.003 0.002 0.001 0 0.004 0.001 0.001 0 0.006 0.011 0.021 0.012 0.017 0.002 0.005 0.013 0.012 0.007 0.002 0.001 0.001 0.001 0.001 0.002 0.006 0.002 0 0 0.001 0.002 0 0.001 0 0.001 0 0 0 0.001 0.001 0.001 0.002 0.001 0.002 0.001 0.002 0.001 0.001 0.005 0.001 0 0.002 0.008 0.007 0.007 0.004 0.004 0.003 0.003 0.001 0.001 0.002 0.001 0.001 0.001 0.001 0.001 0.001 0.001 0 0.001 0.001 0.001 0.002 0.001 0 0.001 0.001 0.001 0.002 0.002 0 0 0.001 0.001 0.001 0 0.001 0.001 0.001 0.001 0 0 0.001 0.001 0 0 0 0 0.001 0.001 0.001 0 0.001 0 0 0 0.063 0.062 0.063 0.041 0.019 0.022 0.017 0.012 0.01 0.004 0.002 0.001 0.021 0.025 0.045 0.065 0.098 0.077 0.063 0 0.542 1 0.067 0 0 0.01 0.028 0 0.001 0.002 0.001 0.002 0.002 0.001 0.002 0 0.001 0.002 0.001 0 0.002 0.002 0.001 0 0 0 0.001 0.001 0 0.003 0.005 0.007 0.021 0.06 0.061 0.055 0.032 0.021 0.023 0.011 0.018 0.015 0.016 0.008 0.008 0.006 0.001 0.004 0.003 0.006 0.01 0.014 0.012 0.005 0.002 0.001 0 0.017 0.041 0.047 0.059 0.059 0.045 0.028 0.01 0.009 0.007 0.003 0.004 0.004 0.003 0 0.002 0.002 0 0 0.001 0.003 0.007 0.008 0.018 0.018 0.033 0.046 0.053 0.053 0.039 0.017 0.017 0.015 0.013 0.018 0.007 0 0.009 0.003 0 0 0.001 0 0.003 0.001 0.001 0.003 0.002 0.002 0.002 0.003 0.001 0 0.009 0.007 0.009 0.006 0.003 0.024 0.027 0.015 0.026 0.046 0.016 0.011 0.006 0.002 0.001 0.005 0.001 0.001 0.001 0 0 0 0 0 0 0 0 0.001 0 0 0 0.001 0.001 0 0 0.001 0 0 0 0 0 0 0 0 0 0 0 0 0 0 0 0.001 0 0 0.001 0.001 0 0 0.003 0.001 0.001 0 0.001 0.001 0.001 0.001 0.001 0.001 0.001 0.001 0 0 0 0 0 0 0 0 0.001 0.001 0.001 0.001 0.001 0 0 0 0 0 0 0 0.002 0.001 0 0.001 0.003 0.003 0.003 0.003 0.004 0.005 0.01 0.008 0.015 0.019 0.033 0.005 0.009 0.005 0.006 0.008 0.009 0.006 0.004 0.006 0.005 0.002 0.003 0.003 0.004 0.004 0.001 0 0 0 0 0 0.003 0.003 0.003 0.003 0.003 0.002 0.001 0.003 0.003 0.003 0.003 0.003 0.003 0.002 0.003 0.002 0.003 0.002 0.006 0.008 0.006 0.004 0.001 0.004 0.007 0.006 0.006 0.002 0 0.005 0.002 0 0 0.001 0.003 0.005 0.004 0.006 0.002 0.003 0.003 0.002 0.001 0.001 0.002 0.002 0.001 0 0 0 0 0.002 0 0 0 0.003 0.006 
0.252 0 0 0 0.002 0 0.001 0.001 0.001 0.001 0 0 0 0.001 0 0.001 0.004 0.005 0.001 0.003 0.005 0.009 0.003 0.003 0.007 0.012 0.005 0.007 0.012 0.005 0.005 0.004 0.011 0.004 0.001 0.001 0.008 0.001 0 0 0.014 0.045 0.073 0.019 0.043 0.006 0.015 0.074 0.066 0.029 0.023 0.013 0.007 0.012 0.007 0.009 0.022 0.011 0 0.001 0.001 0.001 0.001 0.001 0 0 0 0 0 0 0.001 0.001 0.002 0.002 0.002 0.002 0.001 0.002 0.006 0.018 0.006 0 0.007 0.024 0.023 0.025 0.008 0.007 0.006 0.003 0.001 0.001 0.001 0.001 0 0.001 0 0 0 0 0 0 0 0 0 0.001 0.001 0.001 0.001 0.001 0 0.001 0.001 0.002 0.002 0.001 0.001 0.002 0.002 0.002 0.002 0.002 0.002 0.002 0.001 0 0 0.001 0.001 0 0 0 0 0 0 0 0 0 0.253 0.245 0.255 0.155 0.064 0.086 0.055 0.034 0.025 0.015 0.013 0.011 0.062 0.082 0.202 0.246 0.337 0.303 0.262 0 0.074 0.044 1 0.001 0.001 0.039 0.082 0 0 0.006 0.006 0.008 0.003 0.002 0.004 0.002 0.002 0.001 0.001 0.002 0.002 0.001 0 0.001 0.001 0.001 0.002 0.006 0 0.017 0.018 0.023 0.08 0.234 0.243 0.213 0.142 0.085 0.126 0.047 0.079 0.086 0.088 0.046 0.042 0.038 0.03 0.028 0.021 0.047 0.063 0.083 0.064 0.017 0.01 0.008 0 0.069 0.173 0.183 0.214 0.214 0.177 0.095 0.03 0.039 0.027 0.012 0.012 0.013 0.01 0.001 0.003 0.004 0.002 0.009 0.008 0.019 0.052 0.054 0.063 0.085 0.137 0.175 0.211 0.217 0.135 0.08 0.091 0.059 0.055 0.092 0.024 0 0.042 0.016 0 0.001 0.012 0.015 0.025 0.009 0.014 0.035 0.013 0.013 0.016 0.044 0.018 0.006 0.058 0.049 0.057 0.046 0.038 0.092 0.118 0.063 0.089 0.194 0.089 0.035 0.014 0.007 0.003 0.023 0.009 0.004 0.004 0.001 0.001 0.001 0.001 0.001 0.001 0.001 0.001 0.003 0.001 0 0 0.003 0.001 0 0.002 0.003 0.002 0 0 0.003 0.003 0.003 0.003 0.001 0.002 0.004 0.001 0.001 0.004 0.001 0.005 0.003 0.005 0.005 0.004 0.008 0.004 0.006 0.011 0.004 0.003 0.002 0.003 0.003 0.003 0.002 0.001 0.001 0.002 0.001 0.003 0.003 0.001 0.001 0.002 0.001 0.003 0.002 0.002 0.004 0.004 0.003 0.004 0.003 0.004 0.002 0.004 0.005 0.003 0.004 0.008 0.007 0.006 0.005 0.015 0.017 0.023 0.025 0.02 0.026 0.037 0.037 0.045 0.06 0.125 0.009 0.034 0.026 0.008 0.015 0.028 0.021 0.012 0.017 0.016 0.007 0.022 0.014 0.018 0.01 0.002 0.009 0.003 0.01 0.016 0.011 0 0 0.001 0.001 0.002 0.002 0.003 0.001 0.003 0.009 0.012 0.011 0.009 0.007 0.009 0.012 0.009 0.006 0.011 0.022 0.012 0.006 0.006 0.015 0.011 0.012 0.013 0.002 0.001 0.009 0.006 0.001 0.002 0.002 0.001 0.002 0.003 0.038 0.001 0.001 0.004 0.001 0.001 0.002 0.002 0.001 0.002 0.004 0 0 0.001 0.009 0 0 0 0.013 0.033 
0.007 0 0 0 0 0 0 0 0 0 0 0 0 0 0 0 0 0 0 0 0 0.001 0 0 0.001 0.002 0 0 0.001 0 0 0 0.002 0 0 0 0 0 0 0 0 0 0 0.001 0.001 0 0 0.009 0.014 0.002 0 0 0 0 0.001 0.001 0.001 0.001 0.001 0.004 0.005 0.004 0.004 0.003 0.004 0.01 0.003 0.002 0.03 0.022 0.032 0.025 0.023 0.023 0.023 0.016 0.002 0.004 0.001 0.004 0.002 0 0.001 0.001 0.001 0.002 0.005 0.008 0.009 0.01 0.022 0.024 0.025 0.032 0.037 0.044 0.061 0.059 0.078 0.031 0.011 0.071 0.034 0.056 0.138 0.303 0.649 0.266 0.26 0.116 0.075 0.142 0.084 0.093 0.105 0.093 0.086 0.065 0.092 0.064 0.046 0.056 0.036 0.045 0.031 0.011 0.007 0.029 0.004 0.002 0.008 0.005 0.004 0.002 0.002 0.001 0.001 0 0.008 0.008 0.008 0.009 0.004 0.01 0.019 0.022 0.03 0.048 0.046 0.04 0.004 0.002 0.002 0.004 0.005 0.006 0.006 0 0.002 0.002 0.004 1 0.697 0 0.002 0 0.248 0.127 0.065 0.104 0.141 0.028 0.064 0.057 0.142 0.132 0.078 0.041 0.149 0.064 0.03 0.038 0.042 0.034 0.002 0 0.017 0.001 0.002 0.005 0.004 0.006 0.006 0.006 0.004 0.003 0.003 0.002 0.003 0.003 0.003 0.002 0.002 0.002 0.002 0.002 0.001 0.002 0.001 0.004 0.004 0 0 0 0 0.002 0.004 0.004 0.007 0.007 0.005 0.004 0.001 0.002 0.001 0 0 0 0 0 0 0 0 0 0 0 0.002 0.002 0.008 0.009 0.006 0.005 0.007 0.007 0.005 0.004 0.002 0.003 0.002 0.002 0.001 0 0.002 0 0 0 0 0 0 0 0 0.001 0 0 0.001 0.001 0 0 0.002 0.002 0.002 0.002 0.001 0.001 0.002 0.002 0.003 0.004 0.002 0.001 0 0 0 0.001 0 0 0 0 0 0 0 0 0 0 0 0 0 0 0 0 0 0 0 0 0 0 0 0 0 0 0 0 0 0 0 0 0 0 0 0 0 0 0 0.001 0 0.001 0.001 0 0 0 0 0 0 0 0 0 0 0 0 0 0 0 0 0 0 0 0 0 0 0 0 0 0 0 0 0 0 0 0.001 0 0 0 0.001 0 0.001 0.003 0.003 0.002 0.003 0.002 0.003 0.003 0.004 0.003 0.003 0.002 0 0.002 0.002 0.003 0.002 0.002 0.002 0.002 0 0.001 0.001 0.001 0 0 0 0 0 0 0 0 0 0 0 0 0 0 0 0.001 0.001 0.001 0.001 0 0.001 0 0.001 0 0.002 0.002 0 0 0.001 0.001 0.001 0.001 0.001 0.001 0 0.001 0.001 0.001 0.001 0.001 0.002 0.005 0.01 0.002 0.014 0.013 0.006 0.002 0.001 0.002 0.002 0.001 0.001 0.001 0 0 0 0.001 0 0 0 0 0.001 
0.001 0 0 0 0 0 0 0 0 0 0 0 0 0 0 0 0 0 0 0 0 0 0 0 0 0 0 0 0 0 0 0 0.001 0 0 0 0 0 0 0 0 0 0.001 0.001 0.001 0 0 0.015 0.017 0.004 0.002 0 0.002 0.002 0.003 0.003 0.003 0.003 0.001 0.003 0.009 0.004 0.001 0.005 0.008 0.016 0.007 0.006 0.032 0.035 0.057 0.038 0.037 0.036 0.036 0.018 0.007 0.008 0.003 0.006 0.001 0 0 0.004 0.003 0.004 0.008 0.018 0.02 0.026 0.028 0.036 0.035 0.051 0.058 0.075 0.077 0.067 0.097 0.049 0.015 0.1 0.045 0.073 0.18 0.399 0.769 0.365 0.352 0.148 0.128 0.223 0.103 0.133 0.151 0.127 0.116 0.1 0.134 0.098 0.082 0.087 0.061 0.075 0.058 0.021 0.013 0.059 0.015 0.01 0.014 0.01 0.009 0.003 0.002 0 0.002 0 0.001 0.001 0.002 0.003 0.002 0.009 0.029 0.03 0.039 0.055 0.052 0.041 0 0 0.001 0.001 0.001 0.001 0.001 0 0 0 0.001 0.555 1 0 0 0 0.315 0.146 0.076 0.124 0.192 0.021 0.065 0.062 0.196 0.181 0.081 0.048 0.218 0.085 0.036 0.059 0.06 0.045 0.004 0.004 0.019 0.001 0.002 0.004 0 0.001 0.001 0.002 0.002 0.001 0.001 0 0.002 0.002 0.003 0.003 0.003 0.001 0.002 0.002 0.001 0.003 0 0.002 0.002 0.002 0.001 0.001 0 0.001 0.001 0.001 0.002 0.002 0.002 0.001 0 0.003 0.003 0 0.002 0.001 0 0 0 0 0 0 0 0 0.003 0.003 0.009 0.011 0.002 0.001 0.001 0.001 0.001 0.001 0 0.001 0.001 0 0.001 0 0.001 0.001 0 0 0 0 0 0 0 0 0 0 0 0 0 0 0 0 0 0 0 0 0 0.001 0.001 0.001 0 0 0 0 0 0 0 0 0 0 0 0 0 0 0 0 0 0 0 0 0 0 0 0 0 0 0 0 0 0 0 0 0 0 0 0 0 0 0 0 0 0 0 0 0 0.001 0 0 0.001 0 0 0 0 0 0 0 0 0 0 0 0 0 0 0 0 0 0 0 0 0 0 0 0 0 0 0 0 0 0 0.001 0.001 0 0 0 0.001 0 0 0 0 0 0 0 0 0 0.001 0 0.001 0 0 0 0.001 0.001 0.001 0 0.001 0 0 0 0 0 0 0 0 0.001 0.001 0.001 0 0 0 0 0.001 0 0.001 0.001 0.001 0.001 0.001 0.001 0 0 0.001 0 0 0 0 0 0 0 0 0 0 0 0 0 0 0 0 0 0 0.002 0.003 0.015 0.029 0.001 0.016 0.011 0.018 0.007 0.006 0.011 0.013 0.006 0.008 0.003 0 0.002 0.003 0.003 0 0 0.002 0 0.003 
0.039 0 0 0 0.001 0 0.001 0.001 0.001 0.001 0 0.001 0.001 0.001 0.001 0 0.001 0.003 0.001 0.001 0.001 0.004 0 0 0.001 0 0 0 0.001 0.001 0.001 0 0.003 0.002 0.001 0.001 0 0.001 0.001 0 0.001 0.007 0.011 0.005 0.006 0.001 0.002 0.013 0.012 0.004 0.001 0.001 0.001 0.001 0 0 0.001 0 0 0 0 0 0 0 0 0 0 0 0.001 0.001 0 0.001 0.001 0.001 0.001 0 0 0 0.001 0.002 0 0 0 0.001 0.001 0.002 0 0 0 0 0 0.001 0 0.001 0.001 0.001 0.001 0.001 0.001 0 0 0.001 0 0 0.001 0.001 0.002 0.002 0.001 0.001 0 0.002 0.001 0.001 0.001 0.001 0.001 0.001 0.001 0.001 0.001 0.001 0 0.001 0.001 0 0 0.001 0 0 0 0 0 0 0 0 0 0 0.038 0.036 0.035 0.028 0.011 0.014 0.01 0.008 0.006 0.007 0.004 0.003 0.009 0.013 0.026 0.033 0.059 0.048 0.042 0 0.009 0.006 0.045 0.002 0.002 1 0.279 0 0.002 0.002 0.003 0.003 0.003 0.001 0.001 0.001 0.003 0.003 0.002 0.001 0.003 0.001 0 0.001 0.002 0.002 0 0 0.001 0.002 0.004 0.006 0.011 0.035 0.034 0.026 0.017 0.01 0.01 0.002 0.004 0.006 0.006 0.002 0.002 0.004 0.003 0.002 0.003 0.005 0.009 0.012 0.01 0.005 0.004 0.003 0 0.01 0.025 0.027 0.032 0.033 0.029 0.018 0.003 0.01 0.007 0.002 0.005 0.005 0 0.001 0 0.002 0.003 0.004 0.004 0.005 0.008 0.01 0.011 0.012 0.022 0.025 0.031 0.031 0.02 0.007 0.009 0.006 0.006 0.01 0.004 0 0.004 0 0 0 0.001 0.002 0.006 0.002 0.001 0.007 0.001 0.001 0.001 0.005 0.001 0 0.007 0.004 0.008 0.006 0.004 0.01 0.011 0.009 0.014 0.029 0.012 0.009 0.005 0.002 0 0.003 0 0 0 0 0 0 0 0 0 0 0 0.001 0 0.001 0.001 0.001 0 0 0.001 0.001 0 0 0 0 0 0 0 0 0 0 0 0 0 0 0 0 0 0 0 0.002 0.001 0 0.003 0.002 0.001 0.001 0.001 0.002 0.002 0.002 0.002 0.002 0.002 0.002 0.001 0.001 0.001 0.001 0 0 0 0 0 0.002 0.002 0.002 0.002 0 0.002 0.002 0.002 0.002 0.002 0.001 0.002 0.002 0 0 0.003 0.004 0.005 0.006 0.003 0.003 0.008 0.006 0.007 0.009 0.018 0.004 0.007 0.003 0.003 0.002 0.007 0.006 0.003 0.003 0.002 0.001 0.002 0.002 0.002 0.002 0.001 0 0 0.001 0.003 0.001 0 0 0 0 0.002 0.001 0 0 0.001 0.003 0.003 0.003 0.003 0.002 0.002 0.003 0.002 0.002 0.003 0.002 0.001 0 0 0.002 0.003 0.004 0.004 0.001 0 0.001 0.001 0.001 0 0.001 0.001 0 0 0.002 0 0 0 0 0 0 0 0 0 0 0 0 0 0 0 0 0 0.004 0.002 
0.129 0.001 0.001 0.001 0.002 0.001 0.001 0.002 0.002 0.001 0.001 0.002 0.001 0.002 0.001 0.002 0.003 0.003 0.003 0.003 0.004 0.007 0.003 0.004 0.008 0.008 0.005 0.003 0.008 0.003 0.003 0.001 0.003 0.001 0.001 0.001 0.007 0.001 0 0 0.014 0.029 0.05 0.019 0.027 0.005 0.009 0.037 0.031 0.015 0.011 0.006 0.005 0.006 0 0 0.003 0 0 0 0 0 0 0 0.001 0.001 0.001 0.001 0 0.001 0.002 0.001 0.001 0.001 0.001 0 0 0 0.001 0.002 0.002 0 0.006 0.013 0.01 0.005 0.003 0.003 0.002 0.001 0 0 0 0.001 0.001 0.001 0 0 0 0 0 0 0 0 0 0 0.001 0 0 0 0.001 0.002 0.002 0.001 0.002 0.002 0.002 0.002 0.002 0.001 0.001 0.002 0.002 0.001 0.001 0 0 0.003 0 0 0 0 0 0 0 0 0 0 0.133 0.129 0.128 0.07 0.034 0.032 0.026 0.015 0.014 0.008 0.009 0.008 0.031 0.036 0.083 0.118 0.182 0.152 0.131 0 0.046 0.03 0.129 0.001 0.001 0.456 1 0 0.001 0.004 0.001 0.003 0.003 0 0.001 0 0.003 0.003 0.002 0 0.003 0.001 0.001 0.001 0.003 0.001 0 0.001 0 0.005 0.006 0.008 0.047 0.118 0.125 0.103 0.065 0.047 0.056 0.022 0.029 0.039 0.038 0.021 0.019 0.021 0.016 0.012 0.009 0.027 0.032 0.047 0.034 0.013 0.005 0.004 0 0.026 0.091 0.089 0.114 0.113 0.095 0.047 0.017 0.019 0.015 0.007 0.008 0.006 0.003 0.001 0.003 0.004 0.001 0.004 0.004 0.007 0.027 0.027 0.035 0.044 0.075 0.098 0.117 0.119 0.074 0.035 0.047 0.03 0.029 0.048 0.014 0 0.026 0.003 0 0 0.003 0.004 0.008 0.004 0.007 0.011 0.008 0.005 0.005 0.026 0.009 0.003 0.036 0.032 0.034 0.03 0.022 0.049 0.056 0.032 0.044 0.098 0.048 0.016 0.007 0.005 0 0.007 0.004 0 0 0.001 0 0 0.001 0.001 0 0 0.001 0.002 0.001 0.001 0.001 0.001 0.001 0 0 0 0 0 0 0 0 0 0 0.001 0 0 0.002 0.001 0 0 0 0 0 0 0.001 0.004 0.004 0 0.006 0.001 0.001 0.001 0.001 0.001 0.001 0.001 0.001 0.001 0.001 0.001 0.003 0.001 0 0 0.001 0 0.001 0.001 0.001 0.001 0.001 0.001 0.001 0 0.001 0 0.003 0.003 0.003 0.004 0.004 0.005 0.004 0.005 0.007 0.006 0.01 0.011 0.007 0.009 0.016 0.017 0.029 0.038 0.065 0.009 0.023 0.015 0.004 0.009 0.018 0.01 0.008 0.014 0.012 0.007 0.013 0.007 0.008 0.009 0.004 0.001 0.003 0.006 0.009 0.004 0 0.001 0.001 0.001 0.003 0.002 0.003 0.001 0.004 0.006 0.004 0.004 0.004 0.007 0.003 0.006 0.005 0.007 0.009 0.011 0.007 0.004 0.003 0.011 0.011 0.01 0.012 0.004 0.002 0.009 0.005 0.001 0.003 0.003 0.001 0.001 0.001 0.019 0.001 0.001 0.001 0 0 0 0 0 0 0 0 0 0 0 0 0 0 0.007 0.017 
0 0 0 0 0 0 0 0 0 0 0 0 0 0 0 0 0 0 0 0 0 0 0 0 0 0 0 0 0 0 0 0 0 0 0 0 0 0 0 0 0 0 0 0 0 0 0 0 0 0 0 0 0 0 0 0 0 0 0 0 0 0 0 0 0 0 0 0 0 0 0 0 0 0 0 0 0 0 0 0 0 0 0 0 0 0 0 0 0 0 0 0 0 0 0 0 0 0 0 0 0 0 0 0 0 0 0 0 0 0 0 0 0 0 0 0 0 0 0 0 0 0 0 0 0 0 0 0 0 0 0 0 0 0 0 0 0 0 0 0 0 0 0 0 0 0 0 0 0 0 0 0 0 0 0 0 0 0 0 0 0 0 0 0 0 1 0 0 0 0 0 0 0 0 0 0 0 0 0 0 0 0 0 0 0 0 0 0 0 0 0 0 0 0 0 0 0 0 0 0 0 0 0 0 0 0 0 0 0 0 0 0 0 0 0 0 0 0 0 0 0 0 0 0 0 0 0 0 0 0 0 0 0 0 0 0 0 0 0 0 0 0 0 0 0 0 0 0 0 0 0 0 0 0 0 0 0 0 0 0 0 0 0 0 0 0 0 0 0 0 0 0 0 0 0 0 0 0 0 0 0 0 0 0 0 0 0 0 0 0 0 0 0 0 0 0 0 0 0 0 0 0 0 0 0 0 0 0 0 0 0 0 0 0 0 0 0 0 0 0 0 0 0 0 0 0 0 0 0 0 0 0 0 0 0 0 0 0 0 0 0 0 0 0 0 0 0 0 0 0 0 0 0 0 0 0 0 0 0 0 0 0 0 0 0 0 0 0 0 0 0 0 0 0 0 0 0 0 0 0 0 0 0 0 0 0 0 0 0 0 0 0 0 0 0 0 0 0 0 0 0 0 0 0 0 0 0 0 0 0 0 0 0 0 0 0 0 0 0 0 0 0 0 0 0 0 0 0 0 0 0 0 0 0 0 0 0 0 0 0 0 0 0 0 0 0 0 0 0 0 0 
0.011 0 0 0.001 0.001 0 0 0.001 0 0 0 0 0 0 0 0 0 0 0 0 0 0 0 0.001 0.001 0.001 0.001 0.001 0.001 0.001 0.002 0.001 0 0.001 0.001 0 0.002 0.001 0.001 0.001 0.003 0.002 0.002 0 0 0 0 0.028 0.04 0.01 0.003 0.001 0.001 0.001 0 0.001 0.004 0.002 0.002 0.004 0.005 0.004 0.003 0.008 0.004 0.013 0.006 0.006 0.024 0.031 0.038 0.029 0.023 0.023 0.023 0.012 0.006 0.008 0.002 0.008 0.003 0 0.002 0.005 0.006 0.006 0.007 0.01 0.01 0.014 0.014 0.02 0.023 0.038 0.043 0.05 0.058 0.058 0.084 0.039 0.023 0.074 0.044 0.063 0.139 0.247 0.426 0.23 0.224 0.101 0.089 0.181 0.078 0.097 0.12 0.094 0.091 0.088 0.1 0.073 0.049 0.065 0.041 0.055 0.044 0.012 0.007 0.037 0.01 0.007 0.011 0.009 0.008 0.002 0.001 0 0.001 0 0.011 0.011 0.012 0.013 0.009 0.019 0.055 0.056 0.07 0.11 0.118 0.091 0.005 0.003 0.005 0.008 0.006 0.009 0.009 0 0.003 0.002 0.005 0.287 0.544 0 0.001 0 1 0.352 0.173 0.245 0.314 0.039 0.117 0.086 0.239 0.201 0.113 0.072 0.216 0.081 0.042 0.038 0.052 0.036 0.004 0.002 0.034 0.002 0.002 0.004 0.005 0.012 0.012 0.01 0.005 0.002 0.005 0.004 0.004 0.005 0.007 0.005 0.006 0.005 0.006 0.004 0.005 0.007 0.01 0.009 0.007 0.001 0 0 0 0.005 0.012 0.012 0.013 0.013 0.013 0.008 0.005 0.009 0.008 0 0.003 0.004 0 0.001 0 0 0 0 0.001 0.003 0.014 0.014 0.019 0.028 0.014 0.011 0.012 0.013 0.006 0.005 0.005 0.005 0.005 0.005 0.002 0 0.004 0.002 0 0 0.002 0.001 0.002 0 0 0.002 0 0.001 0.002 0.002 0 0 0.004 0.004 0.004 0.004 0.002 0.006 0.007 0.004 0.007 0.01 0.006 0.002 0 0 0 0.002 0 0 0 0 0 0 0 0 0 0 0 0 0 0 0 0 0 0 0 0 0 0 0 0 0 0 0 0 0 0 0 0 0 0 0 0 0 0 0 0 0 0 0.001 0 0 0 0 0 0 0 0 0 0 0 0 0 0 0 0 0 0 0 0 0.001 0 0.001 0.001 0.001 0.001 0.001 0.001 0 0.001 0.001 0.001 0.001 0.001 0.001 0.001 0.001 0.001 0.001 0 0.002 0.004 0.002 0.004 0.005 0.006 0 0.003 0.003 0.001 0.002 0.002 0.003 0.002 0 0.002 0.002 0.003 0.001 0.002 0.002 0 0 0.001 0.001 0.005 0.002 0 0 0 0 0 0 0 0 0 0.001 0 0 0 0 0 0.001 0 0 0.001 0.001 0.001 0.001 0.001 0.001 0.001 0.001 0.001 0.001 0 0.001 0.001 0 0.001 0.002 0.004 0.011 0.015 0.001 0.017 0.01 0.008 0.005 0.001 0.006 0.007 0.004 0.001 0.001 0 0 0.001 0.002 0 0 0.001 0 0.009 
0.029 0 0 0 0 0 0 0 0 0 0 0 0 0 0 0 0 0 0 0 0 0 0 0.001 0.002 0 0.001 0.001 0.004 0.002 0 0 0.001 0 0 0 0.001 0 0 0 0.004 0.007 0.012 0.006 0.013 0.001 0.002 0.092 0.108 0.031 0.009 0.006 0.004 0.006 0.001 0.002 0.008 0.003 0.001 0.006 0.008 0.008 0.008 0.009 0.01 0.021 0.011 0.01 0.052 0.047 0.058 0.05 0.042 0.046 0.04 0.02 0.008 0.008 0.004 0.012 0.001 0 0.003 0.012 0.01 0.008 0.011 0.023 0.024 0.026 0.029 0.036 0.04 0.056 0.065 0.08 0.099 0.087 0.119 0.041 0.017 0.09 0.049 0.062 0.146 0.264 0.292 0.303 0.242 0.136 0.147 0.35 0.144 0.156 0.214 0.166 0.157 0.134 0.178 0.118 0.085 0.118 0.083 0.088 0.063 0.013 0.011 0.077 0.022 0.019 0.019 0.012 0.009 0.006 0.004 0.001 0.002 0 0.027 0.027 0.031 0.048 0.016 0.068 0.154 0.165 0.2 0.346 0.343 0.275 0.011 0.004 0.013 0.018 0.015 0.023 0.025 0 0.006 0.004 0.01 0.195 0.303 0.003 0.005 0 0.337 1 0.52 0.762 0.862 0.115 0.306 0.221 0.611 0.441 0.243 0.179 0.464 0.14 0.071 0.08 0.098 0.075 0.003 0.002 0.077 0.007 0.009 0.023 0.008 0.03 0.03 0.029 0.021 0.012 0.018 0.012 0.015 0.012 0.015 0.015 0.018 0.009 0.009 0.011 0.008 0.016 0.025 0.022 0.018 0.005 0.001 0.001 0 0.007 0.018 0.022 0.031 0.032 0.032 0.016 0.005 0.012 0.009 0.006 0.007 0.003 0.005 0 0.001 0.001 0.002 0.005 0.005 0.005 0.025 0.028 0.061 0.084 0.045 0.028 0.032 0.031 0.024 0.008 0.01 0.01 0.009 0.01 0.007 0 0.008 0.004 0 0 0.001 0.002 0.005 0.003 0.003 0.007 0.005 0.005 0.004 0.008 0.004 0 0.01 0.007 0.009 0.008 0.006 0.011 0.013 0.007 0.012 0.023 0.011 0.005 0.002 0.001 0 0.001 0 0.001 0.001 0 0.001 0.001 0.001 0 0 0.001 0.001 0.001 0.001 0.001 0.001 0 0 0 0 0 0 0 0 0.001 0.001 0 0 0 0.001 0 0 0 0 0 0 0 0 0 0.001 0.001 0 0 0.001 0.001 0 0 0 0 0 0 0 0 0 0 0 0 0 0 0 0 0 0 0 0 0 0 0 0 0 0 0 0 0 0.001 0.001 0.001 0.001 0.001 0.001 0.001 0.003 0.002 0.002 0.006 0.005 0.006 0.009 0.013 0.023 0 0.003 0.002 0.001 0.002 0.003 0.004 0.003 0.004 0.003 0.001 0.004 0.003 0.003 0.001 0.001 0.001 0 0.002 0.005 0.003 0 0.002 0.003 0.004 0.001 0.001 0.001 0.004 0.002 0.001 0.001 0.001 0.002 0.002 0.001 0.001 0.002 0.002 0 0.003 0.004 0.002 0.002 0.005 0.004 0.005 0.005 0 0 0.004 0.003 0.001 0.001 0.002 0.009 0.019 0.026 0.007 0.022 0.018 0.015 0.01 0.003 0.007 0.007 0.004 0.004 0.004 0.002 0.002 0.002 0.003 0 0 0.001 0.006 0.017 
0.021 0 0 0 0 0 0 0 0 0 0 0 0 0 0 0 0 0 0.001 0.001 0.001 0.001 0.001 0.001 0.001 0.001 0 0 0.002 0 0.001 0 0.001 0.001 0.001 0 0.001 0 0 0 0.001 0.003 0.011 0.003 0.008 0.001 0.003 0.056 0.065 0.015 0.005 0.003 0.002 0.003 0.001 0.002 0.006 0.005 0 0.001 0.004 0.008 0.008 0.009 0.012 0.019 0.007 0.005 0.024 0.033 0.041 0.034 0.03 0.031 0.029 0.016 0.003 0.004 0.001 0.011 0.001 0 0.003 0.007 0.007 0.009 0.008 0.012 0.013 0.017 0.019 0.027 0.028 0.037 0.042 0.054 0.057 0.042 0.071 0.024 0.013 0.061 0.031 0.036 0.065 0.134 0.143 0.147 0.125 0.091 0.099 0.181 0.094 0.103 0.125 0.105 0.097 0.09 0.11 0.079 0.047 0.074 0.052 0.06 0.037 0.011 0.005 0.046 0.012 0.011 0.013 0.01 0.01 0.005 0.005 0.001 0.002 0 0.021 0.021 0.023 0.031 0.013 0.047 0.099 0.105 0.12 0.206 0.212 0.163 0.01 0.007 0.015 0.017 0.013 0.019 0.02 0 0.005 0.005 0.009 0.089 0.149 0.002 0.003 0 0.167 0.484 1 0.479 0.439 0.055 0.199 0.125 0.302 0.237 0.144 0.093 0.241 0.088 0.049 0.053 0.062 0.048 0.002 0 0.045 0.003 0.003 0.009 0.009 0.02 0.021 0.02 0.011 0.009 0.015 0.007 0.012 0.01 0.014 0.011 0.011 0.011 0.009 0.007 0.005 0.009 0.014 0.015 0.011 0.007 0.005 0.004 0 0.006 0.016 0.019 0.021 0.021 0.022 0.013 0.005 0.009 0.005 0.004 0.003 0.005 0.003 0.001 0.001 0.001 0.002 0.003 0.001 0.005 0.012 0.018 0.038 0.046 0.025 0.017 0.021 0.021 0.018 0.008 0.005 0.006 0.006 0.007 0.001 0 0.003 0.002 0 0.001 0.002 0.004 0.003 0.001 0 0.003 0.002 0 0.002 0.004 0.001 0 0.006 0.004 0.005 0.003 0.003 0.01 0.01 0.004 0.008 0.018 0.012 0.002 0.001 0.001 0.001 0.003 0.002 0.001 0.001 0 0 0 0 0 0 0 0 0 0 0 0 0 0 0 0 0 0 0 0 0 0 0 0 0 0 0 0 0 0 0 0 0.001 0 0 0.002 0.002 0.001 0 0.002 0.001 0.001 0.001 0.001 0 0.001 0 0.001 0 0 0 0 0 0 0 0 0 0 0 0 0 0.001 0.001 0 0 0.001 0.001 0.001 0.002 0.002 0 0.002 0.002 0.002 0.002 0.002 0.002 0.002 0.004 0.002 0.006 0.005 0.004 0.007 0.009 0.016 0 0.005 0.004 0.001 0.003 0.004 0.004 0.002 0.002 0.004 0.001 0.002 0.002 0.003 0.002 0 0 0 0 0.003 0.003 0 0.002 0.002 0.002 0.002 0.002 0.001 0.002 0.002 0.002 0.002 0.002 0.001 0.002 0.002 0.002 0.002 0.002 0.001 0.004 0.003 0 0 0.002 0.002 0.002 0.002 0.001 0 0.002 0.001 0.002 0.001 0.002 0.004 0.012 0.017 0.002 0.022 0.018 0.013 0.006 0.003 0.006 0.006 0.003 0.005 0.004 0.001 0.001 0.001 0.004 0 0 0.001 0.003 0.009 
0.033 0.001 0 0.001 0.001 0.001 0.001 0.001 0.001 0.001 0.001 0.001 0 0 0 0 0 0 0 0 0 0 0 0.002 0.002 0.003 0.001 0.003 0.004 0.001 0.002 0.001 0.001 0 0 0 0.002 0 0 0 0.006 0.01 0.016 0.007 0.011 0.002 0.003 0.096 0.107 0.031 0.009 0.005 0.006 0.006 0.001 0.005 0.008 0.006 0 0.004 0.009 0.005 0.003 0.011 0.012 0.024 0.007 0.005 0.031 0.035 0.054 0.034 0.038 0.037 0.033 0.014 0.007 0.008 0.003 0.009 0.003 0 0.001 0.004 0.006 0.009 0.009 0.014 0.021 0.026 0.03 0.042 0.041 0.054 0.056 0.075 0.081 0.063 0.108 0.04 0.018 0.096 0.038 0.05 0.121 0.213 0.209 0.244 0.206 0.123 0.113 0.278 0.127 0.138 0.188 0.154 0.134 0.119 0.163 0.118 0.08 0.113 0.068 0.092 0.069 0.021 0.007 0.058 0.022 0.011 0.02 0.014 0.01 0.005 0.002 0 0 0 0.033 0.033 0.041 0.048 0.019 0.067 0.165 0.179 0.219 0.374 0.316 0.25 0.013 0.006 0.019 0.021 0.016 0.027 0.028 0 0.003 0.002 0.01 0.135 0.212 0.001 0.003 0 0.245 0.705 0.52 1 0.745 0.109 0.367 0.207 0.512 0.383 0.226 0.164 0.388 0.143 0.07 0.071 0.092 0.072 0.002 0 0.07 0.006 0.009 0.022 0.017 0.033 0.032 0.031 0.026 0.017 0.022 0.007 0.009 0.014 0.014 0.011 0.008 0.008 0.008 0.009 0.003 0.015 0.025 0.024 0.02 0.006 0.004 0.001 0 0.002 0.021 0.026 0.037 0.036 0.033 0.019 0.009 0.016 0.006 0.006 0.005 0.009 0.004 0 0.001 0.002 0.001 0.004 0.006 0.01 0.026 0.029 0.062 0.086 0.041 0.036 0.037 0.036 0.023 0.016 0.01 0.008 0.007 0.01 0 0 0.003 0.003 0 0 0.002 0.004 0.003 0 0.001 0.004 0.001 0 0 0.006 0.002 0 0.007 0.006 0.008 0.007 0.006 0.01 0.014 0.007 0.014 0.025 0.01 0.004 0 0 0 0.001 0.001 0 0 0 0 0 0 0 0 0 0.001 0.001 0 0 0 0 0 0.001 0.001 0.001 0 0 0 0 0.002 0.002 0.002 0.001 0.001 0.002 0 0 0.002 0 0 0 0 0 0.002 0.003 0 0.001 0.004 0.002 0.001 0.001 0.001 0.001 0.001 0.001 0.001 0.001 0.001 0.001 0.001 0.001 0 0.001 0.002 0 0.002 0.002 0.001 0.002 0.002 0.002 0.002 0.001 0.002 0.001 0 0.002 0.003 0.003 0.004 0.004 0.002 0.002 0.005 0.005 0.005 0.007 0.005 0.005 0.009 0.008 0.009 0.012 0.022 0.001 0.006 0.005 0 0.003 0.006 0.006 0.002 0.005 0.004 0.002 0.012 0.005 0.007 0.005 0.001 0.003 0 0.001 0.006 0.005 0 0.001 0.001 0 0.003 0.003 0 0.002 0.003 0.003 0.004 0.004 0.003 0.003 0.004 0.005 0.003 0.002 0.002 0.004 0.003 0.002 0 0.001 0.002 0.004 0.003 0.001 0.001 0.003 0 0.001 0.001 0.002 0.007 0.018 0.025 0.005 0.024 0.025 0.014 0.007 0.002 0.004 0.007 0.004 0.003 0.003 0.001 0 0.001 0.005 0 0 0 0.006 0.012 
0.027 0.001 0.001 0.001 0.001 0.001 0.001 0.001 0.001 0.001 0.001 0 0 0 0 0 0 0 0 0 0 0.002 0 0 0.002 0.003 0.002 0.002 0.002 0.002 0.001 0.001 0.005 0.001 0.001 0 0.001 0.001 0 0 0.005 0.01 0.013 0.007 0.011 0.003 0.007 0.07 0.085 0.025 0.012 0.008 0.007 0.009 0.003 0.004 0.013 0.006 0.002 0.009 0.016 0.009 0.017 0.024 0.02 0.035 0.011 0.007 0.047 0.056 0.074 0.06 0.058 0.055 0.058 0.028 0.018 0.017 0.004 0.019 0.004 0 0.004 0.01 0.015 0.017 0.019 0.028 0.033 0.036 0.042 0.061 0.063 0.078 0.088 0.108 0.121 0.1 0.157 0.059 0.032 0.133 0.059 0.08 0.163 0.284 0.276 0.318 0.283 0.175 0.181 0.396 0.186 0.197 0.245 0.207 0.2 0.165 0.216 0.159 0.104 0.141 0.104 0.119 0.084 0.029 0.017 0.1 0.032 0.023 0.03 0.016 0.015 0.012 0.013 0.001 0.003 0 0.028 0.026 0.03 0.038 0.011 0.045 0.13 0.136 0.158 0.272 0.262 0.188 0.014 0.008 0.015 0.02 0.018 0.02 0.024 0 0.005 0.002 0.015 0.165 0.263 0.006 0.007 0 0.241 0.656 0.362 0.602 1 0.078 0.277 0.229 0.719 0.545 0.279 0.189 0.541 0.174 0.084 0.11 0.129 0.097 0.003 0.002 0.09 0.005 0.005 0.015 0.01 0.026 0.026 0.022 0.013 0.011 0.017 0.006 0.011 0.02 0.02 0.017 0.019 0.015 0.014 0.011 0.011 0.014 0.018 0.017 0.012 0.004 0.003 0.001 0 0.011 0.025 0.023 0.028 0.028 0.026 0.014 0.003 0.008 0.006 0.004 0.004 0.001 0.002 0.001 0.001 0.002 0.003 0.006 0.004 0.007 0.017 0.018 0.048 0.055 0.033 0.028 0.025 0.025 0.014 0.008 0.006 0.005 0.004 0.006 0.001 0 0.002 0 0 0 0 0.001 0.002 0 0 0.003 0.002 0.002 0.002 0.005 0.001 0.001 0.005 0.004 0.005 0.005 0.005 0.008 0.008 0.006 0.01 0.024 0.008 0.002 0 0 0 0.004 0 0 0 0 0 0 0 0 0 0 0 0 0 0 0 0 0 0 0 0 0 0 0 0 0 0 0 0 0 0 0 0 0 0 0 0 0 0 0.001 0.002 0.001 0.002 0.003 0.002 0.001 0.001 0.001 0 0.001 0 0.001 0.001 0.001 0.001 0 0 0.001 0 0 0 0 0 0 0.001 0.001 0.001 0.001 0 0.001 0 0.001 0.002 0.002 0.001 0.003 0.002 0.002 0.002 0.003 0.002 0.003 0.005 0.006 0.004 0.007 0.006 0.009 0.008 0.013 0.002 0.008 0.008 0.002 0.005 0.008 0.008 0.004 0.003 0.005 0.001 0.002 0.001 0.001 0.002 0 0 0 0.005 0.007 0.004 0.003 0.004 0.005 0.005 0.003 0.003 0.002 0.005 0.003 0.003 0.002 0.002 0.001 0.003 0.001 0.003 0.002 0.001 0.003 0.006 0.003 0.001 0.002 0.002 0.002 0.002 0.002 0 0 0.002 0.002 0.002 0.004 0.006 0.012 0.024 0.037 0.012 0.041 0.029 0.023 0.015 0.007 0.014 0.015 0.012 0.014 0.008 0.003 0.004 0.003 0.005 0 0 0.003 0.005 0.019 
0.005 0 0 0 0 0 0 0 0 0 0 0 0 0 0 0 0 0 0 0 0 0 0 0 0 0 0 0 0 0 0 0 0 0 0 0 0 0 0 0 0 0 0 0.001 0.001 0 0 0.016 0.019 0.008 0 0 0 0 0 0.001 0.002 0.001 0 0 0.001 0.007 0.003 0.004 0.003 0.008 0.002 0.002 0.007 0.007 0.014 0.015 0.011 0.011 0.011 0.007 0.002 0.002 0 0.002 0 0 0 0.001 0.001 0.002 0.003 0.007 0.005 0.008 0.009 0.012 0.011 0.017 0.017 0.019 0.026 0.015 0.028 0.008 0.002 0.028 0.012 0.015 0.028 0.056 0.051 0.058 0.056 0.038 0.038 0.073 0.035 0.048 0.056 0.049 0.049 0.032 0.046 0.034 0.017 0.028 0.026 0.028 0.015 0.004 0.001 0.028 0.009 0.004 0.012 0.006 0.006 0.003 0.002 0 0 0 0.005 0.005 0.007 0.01 0.003 0.016 0.031 0.034 0.034 0.061 0.051 0.042 0 0.001 0.003 0.004 0.003 0.004 0.005 0 0.001 0 0.002 0.027 0.041 0 0 0 0.033 0.109 0.071 0.137 0.135 1 0.341 0.105 0.108 0.117 0.134 0.089 0.09 0.055 0.028 0.036 0.046 0.038 0.002 0.001 0.033 0.003 0.004 0.007 0 0.005 0.005 0.005 0.004 0.004 0.003 0.001 0.001 0.002 0.003 0.001 0.001 0.002 0.001 0.001 0.001 0.001 0.002 0 0 0 0 0 0 0 0.004 0.004 0.006 0.006 0.004 0.004 0.002 0.001 0.001 0.002 0.002 0.001 0.002 0 0.001 0.001 0 0.002 0.002 0.002 0.005 0.005 0.009 0.014 0.006 0.006 0.005 0.007 0.004 0.002 0.004 0.002 0.002 0.004 0.001 0 0.001 0 0 0 0 0 0.001 0.001 0 0.001 0 0 0 0 0 0 0.001 0 0.001 0.001 0 0.002 0.003 0.002 0.003 0.004 0.001 0 0 0 0 0 0 0 0 0 0 0 0 0 0 0 0 0.001 0 0 0 0 0 0 0 0 0 0 0 0 0 0 0 0 0 0 0 0 0 0 0 0 0 0 0 0 0 0 0 0 0 0 0 0 0 0 0 0 0 0 0 0 0 0 0 0 0 0 0 0 0 0 0 0 0 0 0 0 0 0 0 0 0 0 0 0 0.002 0 0.001 0.002 0.003 0.001 0.002 0.001 0.004 0 0.002 0.001 0.002 0.002 0.002 0.001 0.001 0.002 0.001 0.001 0.001 0.002 0.002 0.002 0.001 0 0 0 0 0 0 0 0.001 0.001 0.001 0.001 0.001 0.001 0.001 0 0 0.001 0.001 0.001 0.001 0 0 0.001 0.002 0.002 0.001 0 0 0.001 0.001 0.001 0.001 0 0 0.001 0.001 0.001 0 0.001 0.003 0.007 0.009 0 0.007 0.005 0.005 0.003 0 0.001 0.002 0.001 0 0.001 0.001 0 0 0.001 0 0 0 0.002 0 
0.015 0 0 0 0 0 0 0 0 0 0 0 0 0 0 0 0 0 0 0 0 0 0 0 0.001 0.001 0 0.001 0.001 0 0.001 0.001 0 0 0 0 0.001 0 0 0 0.001 0.003 0.004 0.003 0.004 0 0.002 0.033 0.043 0.007 0.003 0.002 0 0.001 0 0 0.004 0.003 0.003 0.007 0.012 0.006 0.003 0.012 0.012 0.018 0.004 0.004 0.026 0.042 0.05 0.033 0.037 0.033 0.032 0.021 0.012 0.009 0.002 0.006 0.003 0 0.001 0.003 0.003 0.003 0.008 0.014 0.017 0.021 0.021 0.026 0.033 0.045 0.047 0.068 0.075 0.064 0.092 0.035 0.019 0.076 0.023 0.037 0.078 0.138 0.125 0.15 0.141 0.084 0.09 0.212 0.106 0.119 0.149 0.121 0.113 0.098 0.123 0.088 0.065 0.088 0.066 0.066 0.045 0.015 0.009 0.064 0.027 0.023 0.03 0.017 0.015 0.004 0.004 0 0.001 0 0.015 0.015 0.015 0.017 0.006 0.02 0.065 0.07 0.093 0.146 0.128 0.102 0.008 0.004 0.008 0.01 0.009 0.012 0.012 0 0.002 0.001 0.004 0.087 0.12 0.002 0.002 0 0.13 0.325 0.231 0.429 0.369 0.326 1 0.322 0.305 0.304 0.384 0.253 0.257 0.144 0.077 0.074 0.103 0.075 0.005 0.001 0.121 0.003 0.003 0.004 0.007 0.014 0.014 0.014 0.01 0.005 0.006 0.004 0.003 0.006 0.004 0.004 0.003 0.003 0.003 0.002 0.002 0.003 0.003 0.005 0.004 0 0 0 0 0.005 0.012 0.01 0.012 0.013 0.01 0.005 0 0.003 0.002 0.003 0.003 0.002 0.002 0 0.001 0.001 0.001 0.003 0.002 0.003 0.006 0.006 0.021 0.023 0.012 0.012 0.013 0.013 0.007 0.003 0.006 0.003 0.005 0.006 0.003 0 0.005 0.002 0 0 0 0 0 0 0 0 0 0 0 0.002 0 0 0.005 0.004 0.004 0.004 0.002 0.007 0.007 0.006 0.004 0.011 0.008 0.002 0 0 0 0.002 0 0 0 0 0 0 0 0 0 0 0 0 0 0 0 0 0 0 0 0 0 0 0 0 0 0 0 0 0 0 0 0 0 0 0 0 0 0 0 0 0 0 0 0 0 0 0 0 0 0 0 0 0 0 0 0 0 0 0 0 0 0 0 0 0 0 0 0 0 0 0 0 0 0 0 0 0 0 0 0 0 0 0 0 0.001 0.001 0.002 0.005 0.008 0 0.001 0.001 0.001 0.001 0.001 0.001 0.001 0.001 0.001 0 0 0 0 0.001 0 0 0 0 0 0 0 0 0 0 0 0 0 0 0 0 0 0 0 0 0 0 0 0 0 0.001 0.001 0.001 0 0.001 0.001 0.001 0.001 0.001 0 0.001 0.001 0 0 0 0.002 0.016 0.024 0.004 0.021 0.018 0.013 0.007 0.004 0.007 0.008 0.003 0.002 0.001 0 0.001 0.002 0.002 0 0 0.001 0.003 0.004 
0.009 0 0 0 0 0 0 0 0 0 0 0 0 0 0 0 0 0 0 0 0 0 0 0 0 0 0 0 0.001 0.001 0 0 0 0.001 0 0 0.001 0 0 0 0.001 0.002 0.003 0.002 0.002 0 0.001 0.025 0.031 0.005 0.004 0.001 0 0 0.001 0.001 0.007 0.002 0.005 0.009 0.011 0.01 0.009 0.007 0.012 0.019 0.005 0.005 0.042 0.036 0.057 0.036 0.029 0.031 0.03 0.013 0.007 0.013 0.005 0.009 0.001 0 0.002 0.004 0.005 0.008 0.009 0.012 0.013 0.015 0.023 0.032 0.038 0.05 0.054 0.078 0.085 0.08 0.103 0.036 0.021 0.082 0.031 0.042 0.089 0.169 0.148 0.184 0.165 0.101 0.112 0.246 0.124 0.13 0.176 0.141 0.131 0.108 0.15 0.109 0.07 0.087 0.058 0.079 0.053 0.016 0.008 0.058 0.018 0.014 0.028 0.017 0.015 0.012 0.008 0.001 0.004 0 0.009 0.009 0.006 0.012 0.006 0.022 0.052 0.057 0.07 0.114 0.107 0.088 0.004 0 0.004 0.004 0.005 0.008 0.008 0 0.002 0 0.004 0.091 0.138 0.001 0.001 0 0.118 0.274 0.135 0.282 0.393 0.143 0.417 1 0.404 0.366 0.364 0.668 0.317 0.146 0.077 0.085 0.116 0.079 0.003 0 0.341 0.001 0.001 0.008 0.003 0.009 0.009 0.008 0.006 0.003 0.004 0.002 0.004 0.004 0.003 0.007 0.008 0.002 0 0 0 0.004 0.006 0.006 0.006 0.001 0.001 0.001 0 0.001 0.004 0.006 0.008 0.008 0.008 0.003 0 0.003 0.003 0.002 0.002 0.002 0.002 0 0 0 0.001 0.001 0.001 0.002 0.007 0.008 0.014 0.018 0.009 0.009 0.008 0.008 0.003 0.002 0.002 0 0 0.002 0 0 0 0 0 0 0 0 0 0 0 0 0 0 0 0.001 0 0 0 0 0 0 0.001 0 0.003 0.001 0.001 0.005 0.001 0.001 0.001 0.001 0 0 0 0 0 0 0 0 0 0 0 0 0 0 0 0 0 0 0 0 0 0 0 0 0 0 0 0 0 0 0 0 0 0 0 0 0 0 0 0 0 0 0 0 0 0 0 0 0 0 0 0 0 0 0 0 0 0 0 0 0 0 0 0 0 0 0 0 0 0 0 0 0 0 0 0 0 0 0 0 0 0 0 0 0 0 0 0 0.001 0.001 0.003 0 0 0 0 0 0 0 0 0 0 0 0.001 0 0 0 0 0 0 0 0 0 0 0 0 0 0 0 0 0 0 0 0 0 0 0 0 0 0 0 0 0 0 0 0 0 0 0 0 0 0 0 0 0 0 0 0.002 0.006 0.018 0 0.019 0.014 0.008 0.006 0.004 0.007 0.005 0.004 0.005 0.003 0 0 0 0.002 0 0 0 0.002 0.005 
0.029 0 0 0 0.001 0 0 0.001 0 0 0 0 0 0 0 0 0 0.001 0 0 0.002 0.003 0 0 0.002 0.003 0.001 0.001 0.003 0.001 0 0.001 0.003 0.001 0.001 0 0 0.001 0.001 0 0.003 0.005 0.008 0.004 0.008 0 0.002 0.084 0.094 0.031 0.013 0.007 0.005 0.007 0.004 0.006 0.014 0.009 0.002 0.006 0.015 0.018 0.012 0.018 0.015 0.029 0.007 0.005 0.079 0.077 0.125 0.074 0.076 0.074 0.079 0.044 0.019 0.013 0.005 0.02 0.007 0 0.004 0.015 0.017 0.018 0.022 0.034 0.037 0.053 0.062 0.091 0.094 0.118 0.131 0.165 0.168 0.146 0.215 0.078 0.036 0.176 0.062 0.091 0.198 0.369 0.341 0.436 0.365 0.234 0.257 0.553 0.26 0.286 0.371 0.309 0.286 0.233 0.328 0.252 0.148 0.217 0.128 0.175 0.12 0.034 0.018 0.118 0.032 0.027 0.041 0.026 0.023 0.014 0.009 0 0.002 0 0.029 0.03 0.033 0.044 0.015 0.062 0.133 0.13 0.162 0.265 0.264 0.209 0.018 0.01 0.016 0.019 0.016 0.024 0.024 0 0.006 0.005 0.011 0.204 0.302 0.002 0.004 0 0.255 0.625 0.359 0.555 0.903 0.089 0.308 0.334 1 0.74 0.372 0.253 0.742 0.255 0.138 0.131 0.167 0.124 0.011 0.008 0.103 0.008 0.009 0.02 0.009 0.028 0.029 0.027 0.019 0.015 0.017 0.009 0.013 0.01 0.01 0.015 0.017 0.007 0.01 0.006 0.004 0.016 0.025 0.022 0.017 0.003 0.001 0.001 0 0.008 0.026 0.023 0.031 0.032 0.029 0.015 0.003 0.013 0.009 0.008 0.006 0.004 0.009 0 0.003 0.003 0.001 0.008 0.01 0.014 0.03 0.031 0.056 0.072 0.031 0.027 0.03 0.031 0.021 0.011 0.009 0.006 0.003 0.01 0 0 0.001 0 0 0 0 0 0.002 0.001 0.002 0.004 0.003 0.002 0.003 0.009 0.003 0.002 0.008 0.008 0.008 0.007 0.009 0.009 0.015 0.008 0.018 0.025 0.013 0.005 0 0 0.001 0.002 0.001 0.001 0.002 0 0 0 0 0 0 0 0.001 0.002 0 0 0 0.001 0 0 0.001 0 0 0 0 0 0 0.002 0.002 0.002 0.002 0.002 0.002 0 0.003 0.002 0.002 0.002 0.002 0.003 0.003 0.004 0.002 0.004 0.006 0.002 0.002 0 0.002 0.001 0.002 0.001 0.001 0.001 0 0.001 0.001 0 0.001 0.002 0 0 0.001 0.001 0.001 0.002 0.002 0.003 0.002 0.002 0.002 0.003 0.003 0.002 0.002 0.004 0.005 0.004 0.002 0.002 0.007 0.006 0.005 0.007 0.006 0.005 0.008 0.006 0.009 0.013 0.021 0.003 0.011 0.004 0.003 0.006 0.01 0.009 0.001 0.005 0.007 0.004 0.008 0.004 0.008 0.004 0 0.002 0 0.003 0.006 0.005 0.002 0.003 0.004 0.004 0 0 0.005 0.007 0.004 0.007 0.006 0.006 0.004 0.007 0.006 0.006 0.003 0.005 0.004 0.006 0.002 0.002 0.002 0.004 0.005 0.005 0.005 0.002 0 0.005 0.004 0.004 0.004 0.006 0.015 0.037 0.056 0.005 0.038 0.03 0.034 0.023 0.011 0.017 0.018 0.014 0.012 0.005 0.002 0.001 0.005 0.007 0 0 0.004 0.01 0.018 
0.013 0 0 0 0 0 0 0 0 0 0 0 0 0 0 0 0 0.002 0 0.001 0.002 0.003 0.001 0.001 0.001 0.002 0 0.001 0.002 0.001 0 0 0.002 0.001 0 0 0 0 0 0 0.001 0.001 0.003 0 0.003 0.001 0.001 0.036 0.044 0.012 0.004 0.002 0.002 0.002 0.003 0.003 0.007 0.003 0.002 0.007 0.018 0.011 0.005 0.012 0.009 0.019 0.006 0.005 0.053 0.061 0.07 0.046 0.04 0.039 0.038 0.017 0.015 0.017 0.002 0.009 0.005 0 0 0.004 0.006 0.008 0.013 0.022 0.022 0.03 0.034 0.049 0.056 0.075 0.072 0.1 0.115 0.102 0.146 0.049 0.021 0.128 0.056 0.07 0.161 0.282 0.239 0.33 0.283 0.18 0.19 0.416 0.17 0.191 0.282 0.22 0.198 0.171 0.234 0.161 0.108 0.15 0.112 0.12 0.079 0.02 0.01 0.115 0.033 0.022 0.043 0.026 0.021 0.011 0.005 0.001 0.004 0 0.013 0.013 0.013 0.019 0.008 0.029 0.062 0.067 0.093 0.149 0.136 0.106 0.009 0.007 0.01 0.011 0.009 0.012 0.013 0 0.003 0.002 0.008 0.145 0.217 0.001 0.002 0 0.152 0.349 0.193 0.338 0.507 0.068 0.241 0.238 0.563 1 0.41 0.21 0.541 0.22 0.116 0.14 0.182 0.129 0.007 0.001 0.073 0.004 0.006 0.009 0.005 0.013 0.013 0.012 0.008 0.006 0.005 0.002 0.005 0.007 0.008 0.008 0.009 0.005 0.005 0.004 0.003 0.005 0.009 0.011 0.007 0.001 0.001 0 0 0.001 0.009 0.013 0.014 0.013 0.014 0.012 0.003 0.008 0.006 0.003 0.004 0.005 0.003 0 0.001 0.001 0 0.003 0.002 0.004 0.012 0.013 0.027 0.031 0.019 0.012 0.013 0.013 0.005 0.004 0.002 0.002 0.002 0.002 0 0 0 0 0.001 0.001 0 0 0 0 0 0 0 0 0 0.002 0 0 0.002 0.002 0.004 0.001 0.002 0.003 0.003 0.002 0.005 0.009 0.005 0.001 0 0 0 0.001 0 0 0 0 0 0 0 0 0 0 0 0 0 0 0 0 0 0 0 0 0 0 0 0 0 0 0 0 0 0 0 0 0 0 0 0 0 0 0 0 0 0 0.001 0 0 0 0 0 0 0 0 0 0 0 0 0 0 0 0 0 0 0 0 0 0 0 0 0 0 0 0 0 0 0 0 0 0 0.001 0.001 0 0.002 0.001 0.001 0.003 0.002 0.002 0.004 0.005 0.007 0.002 0.006 0.005 0.003 0.003 0.005 0.005 0.003 0.002 0.003 0.001 0.004 0.003 0.003 0.001 0 0.001 0 0.003 0.004 0.003 0 0.001 0.001 0.001 0 0 0 0.001 0.001 0.001 0 0 0.001 0.001 0 0 0.002 0 0.002 0.003 0.002 0.001 0.002 0.004 0.003 0.003 0.003 0.001 0.001 0.001 0 0 0.001 0.001 0.005 0.011 0.029 0.004 0.021 0.017 0.013 0.008 0.005 0.008 0.009 0.006 0.004 0.004 0.001 0.002 0.001 0.003 0 0 0.001 0.004 0.01 
0.01 0 0 0 0.001 0 0 0.001 0 0 0 0 0 0 0 0 0 0 0 0 0.001 0.001 0 0 0 0.001 0 0 0 0 0 0 0 0 0 0 0 0 0 0 0.001 0.002 0.004 0.004 0.004 0.001 0.002 0.028 0.034 0.011 0.004 0.003 0.003 0.003 0.003 0.005 0.012 0.007 0.003 0.016 0.027 0.014 0.008 0.013 0.015 0.026 0.007 0.006 0.051 0.059 0.092 0.058 0.07 0.07 0.074 0.04 0.017 0.02 0.004 0.013 0.004 0 0 0.004 0.006 0.014 0.012 0.021 0.025 0.03 0.051 0.064 0.063 0.086 0.102 0.129 0.116 0.099 0.149 0.053 0.026 0.111 0.05 0.056 0.121 0.211 0.175 0.237 0.219 0.148 0.152 0.332 0.182 0.202 0.281 0.234 0.217 0.204 0.255 0.185 0.131 0.18 0.16 0.144 0.098 0.028 0.014 0.165 0.048 0.036 0.061 0.037 0.028 0.012 0.007 0.001 0.001 0 0.01 0.01 0.011 0.012 0.008 0.019 0.053 0.057 0.073 0.116 0.101 0.079 0.004 0.002 0.005 0.009 0.007 0.009 0.009 0 0.001 0.001 0.006 0.101 0.151 0 0 0 0.115 0.276 0.155 0.279 0.385 0.117 0.381 0.305 0.397 0.517 1 0.352 0.372 0.33 0.185 0.216 0.277 0.207 0.01 0.003 0.092 0.004 0.007 0.01 0.003 0.009 0.01 0.01 0.01 0.007 0.009 0.005 0.009 0.007 0.009 0.005 0.009 0.005 0.004 0.005 0.004 0.008 0.01 0.011 0.007 0.001 0 0 0 0 0.01 0.009 0.013 0.013 0.011 0.007 0.002 0.006 0.005 0.002 0.002 0.002 0.001 0 0.002 0.002 0.001 0.002 0.002 0.004 0.01 0.012 0.02 0.026 0.013 0.011 0.013 0.013 0.007 0.007 0.004 0.003 0.003 0.004 0.001 0 0.002 0 0 0 0.001 0 0.001 0.001 0.002 0.002 0 0.002 0.001 0.001 0 0 0.002 0.001 0.001 0.001 0.001 0.002 0.004 0.003 0.004 0.012 0.002 0.003 0 0 0 0 0 0 0 0 0 0 0 0 0 0 0 0.001 0.001 0.001 0.001 0.001 0 0 0 0 0 0 0 0 0 0 0 0 0 0 0 0 0 0 0.001 0 0.001 0.002 0.002 0.002 0.001 0.001 0.003 0.001 0.001 0.001 0.001 0.001 0.001 0 0 0.001 0 0 0 0.001 0 0 0 0 0 0 0 0 0 0 0 0 0 0 0.001 0.002 0.001 0.001 0.003 0.003 0.001 0.002 0.003 0.002 0.002 0.003 0.003 0.004 0.004 0.003 0.002 0.003 0.006 0.001 0.003 0.003 0 0 0.002 0.003 0.001 0.001 0.004 0.001 0.002 0.001 0.001 0 0 0 0 0 0.001 0 0 0 0.002 0.002 0.001 0.002 0.002 0.004 0.002 0.003 0.003 0.003 0.002 0.003 0.002 0.002 0.002 0.003 0.002 0.001 0 0 0 0 0 0 0 0 0 0 0 0.001 0.002 0.004 0.01 0.02 0.038 0.004 0.031 0.025 0.022 0.009 0.007 0.012 0.015 0.01 0.011 0.007 0.003 0.006 0.007 0.006 0 0 0.006 0.002 0.005 
0.005 0 0 0 0 0 0 0 0 0 0 0 0 0 0 0 0 0 0 0 0 0 0 0 0 0 0 0 0.001 0 0 0 0 0 0 0 0 0 0 0 0.002 0.002 0.003 0.002 0.002 0 0.001 0.012 0.017 0.001 0 0 0 0 0.001 0.002 0.003 0.003 0.002 0.006 0.014 0.007 0.003 0.006 0.003 0.014 0.005 0.005 0.033 0.029 0.051 0.039 0.034 0.036 0.03 0.018 0.007 0.008 0 0.004 0.005 0 0.001 0.002 0.002 0.003 0.007 0.018 0.02 0.028 0.035 0.039 0.044 0.051 0.057 0.07 0.069 0.062 0.091 0.031 0.017 0.071 0.023 0.041 0.079 0.142 0.111 0.148 0.134 0.091 0.112 0.206 0.114 0.12 0.164 0.142 0.129 0.106 0.146 0.105 0.072 0.082 0.077 0.083 0.054 0.017 0.007 0.079 0.02 0.019 0.039 0.025 0.021 0.007 0.005 0 0 0 0.005 0.005 0.005 0.009 0.004 0.015 0.032 0.044 0.052 0.081 0.068 0.054 0.003 0.002 0.005 0.005 0.004 0.005 0.004 0 0.001 0.001 0.001 0.069 0.105 0 0.001 0 0.1 0.193 0.122 0.208 0.288 0.086 0.296 0.574 0.298 0.31 0.4 1 0.26 0.129 0.06 0.099 0.128 0.09 0.007 0.002 0.213 0 0.001 0.004 0.003 0.005 0.005 0.005 0.003 0.002 0.003 0 0.002 0.002 0.002 0.001 0.003 0.003 0.001 0.002 0.001 0.001 0.003 0.002 0.002 0.002 0.001 0.001 0 0.001 0.005 0.004 0.004 0.004 0.002 0.002 0.001 0.001 0.001 0.001 0.001 0.001 0 0 0 0 0 0 0 0.003 0.003 0.003 0.007 0.01 0.003 0.004 0.004 0.004 0.001 0 0.004 0 0.001 0.004 0.001 0 0.002 0 0 0 0 0 0 0 0 0 0 0 0 0 0 0 0 0 0.001 0.001 0 0.002 0.004 0.003 0.001 0.005 0.001 0 0 0 0 0 0 0 0 0 0 0 0 0 0 0 0 0 0 0 0 0 0 0 0 0 0 0 0 0 0 0 0 0 0 0 0 0 0 0 0 0 0 0 0 0 0 0 0 0 0 0 0 0 0 0 0 0 0 0 0 0 0 0 0 0 0 0 0 0 0 0 0 0 0 0 0 0 0 0 0 0 0 0 0 0 0 0.001 0.001 0.001 0 0 0.001 0.001 0.001 0 0 0 0 0 0.001 0.001 0.001 0 0.001 0 0.001 0 0 0 0 0 0 0.001 0.001 0 0 0.001 0.002 0.002 0 0.001 0.001 0.002 0 0 0 0 0.001 0.002 0 0 0 0.001 0.002 0.001 0 0 0 0 0 0 0 0 0 0 0 0 0.002 0.003 0.006 0.019 0.03 0 0.016 0.009 0.015 0.01 0.002 0.003 0.006 0.003 0.002 0.002 0.002 0.002 0.001 0.002 0 0 0 0 0 
0.013 0 0 0 0 0 0 0 0 0 0 0 0 0 0 0 0 0 0 0 0 0 0 0 0.001 0.001 0 0 0.002 0.001 0.001 0.001 0 0 0 0 0 0.001 0.001 0 0.001 0.002 0.008 0.002 0.003 0.001 0.002 0.046 0.058 0.016 0.008 0.004 0.003 0.004 0.003 0.005 0.012 0.01 0.003 0.011 0.022 0.011 0.009 0.028 0.027 0.048 0.015 0.013 0.108 0.113 0.131 0.103 0.087 0.088 0.089 0.048 0.015 0.016 0.006 0.018 0.006 0 0.003 0.005 0.01 0.011 0.019 0.037 0.043 0.056 0.071 0.113 0.112 0.144 0.158 0.19 0.215 0.194 0.279 0.116 0.067 0.23 0.094 0.139 0.299 0.526 0.424 0.596 0.508 0.322 0.335 0.74 0.323 0.34 0.457 0.373 0.326 0.285 0.396 0.288 0.191 0.257 0.16 0.21 0.176 0.054 0.031 0.146 0.039 0.024 0.046 0.029 0.021 0.008 0.01 0.001 0.003 0 0.013 0.013 0.018 0.024 0.013 0.037 0.091 0.097 0.125 0.223 0.21 0.158 0.005 0.002 0.007 0.01 0.01 0.014 0.013 0 0.003 0.002 0.007 0.237 0.37 0.002 0.004 0 0.239 0.501 0.269 0.469 0.758 0.091 0.271 0.273 0.832 0.817 0.356 0.234 1 0.273 0.15 0.145 0.18 0.142 0.008 0.003 0.101 0.009 0.012 0.017 0.003 0.013 0.013 0.014 0.007 0.004 0.006 0.003 0.005 0.006 0.006 0.008 0.007 0.003 0.003 0.004 0.002 0.008 0.008 0.008 0.008 0.003 0 0 0 0 0.009 0.009 0.015 0.015 0.014 0.003 0.002 0.003 0.002 0.001 0.001 0.002 0.001 0 0 0 0 0.003 0.003 0.003 0.012 0.012 0.02 0.03 0.014 0.011 0.013 0.012 0.007 0.001 0.005 0.002 0.002 0.006 0.001 0 0.001 0 0 0 0.002 0.001 0.002 0.001 0 0.002 0.001 0.001 0.002 0.007 0.001 0 0.008 0.005 0.008 0.008 0.006 0.007 0.008 0.005 0.003 0.01 0.01 0.001 0 0 0 0 0 0 0 0 0 0 0 0 0 0 0 0 0 0 0 0 0 0 0 0 0 0 0 0 0 0 0 0 0 0 0 0 0 0 0 0 0 0 0 0.001 0 0.001 0.002 0.001 0 0 0 0 0 0 0 0 0 0 0 0 0 0 0 0 0 0 0 0.001 0.001 0.001 0.001 0.001 0.001 0.001 0.001 0.001 0.001 0.002 0.002 0.001 0 0 0.002 0.002 0.001 0.001 0 0.001 0.001 0.001 0.002 0.003 0.005 0 0.001 0.001 0.001 0.002 0.001 0.001 0.001 0.002 0.001 0.001 0.004 0 0 0 0 0 0 0 0.001 0.001 0 0 0.001 0.001 0 0.001 0.001 0.002 0 0.001 0.001 0.001 0 0.001 0.001 0.002 0.001 0.001 0 0 0.001 0.001 0.001 0 0.001 0 0 0 0 0.001 0.001 0.001 0.003 0.005 0.016 0.03 0.059 0.002 0.058 0.046 0.033 0.014 0.011 0.014 0.019 0.015 0.016 0.014 0.008 0.006 0.01 0.007 0 0 0.006 0.003 0.011 
0.01 0 0 0 0 0 0 0 0 0 0 0 0 0 0 0 0 0 0 0 0.001 0.002 0.001 0.002 0.001 0.002 0 0.002 0.004 0.002 0.001 0.001 0 0.001 0 0 0.001 0 0 0 0.002 0.003 0.006 0.004 0.007 0.002 0.003 0.017 0.022 0.005 0 0 0 0 0.004 0.006 0.015 0.009 0.008 0.018 0.029 0.015 0.014 0.023 0.027 0.04 0.013 0.011 0.07 0.088 0.148 0.08 0.094 0.094 0.089 0.041 0.023 0.028 0.007 0.019 0.007 0 0.002 0.004 0.006 0.015 0.022 0.04 0.042 0.058 0.069 0.094 0.093 0.131 0.15 0.196 0.168 0.151 0.216 0.08 0.036 0.154 0.06 0.076 0.137 0.228 0.174 0.226 0.235 0.189 0.239 0.446 0.275 0.308 0.416 0.426 0.337 0.286 0.416 0.299 0.19 0.251 0.168 0.211 0.163 0.042 0.021 0.151 0.051 0.044 0.061 0.039 0.034 0.017 0.015 0.001 0.004 0 0.01 0.01 0.01 0.011 0.005 0.015 0.033 0.033 0.042 0.074 0.066 0.05 0.005 0.004 0.002 0.005 0.006 0.009 0.009 0 0.003 0.001 0.005 0.111 0.154 0.003 0.003 0 0.1 0.182 0.104 0.171 0.265 0.056 0.183 0.14 0.278 0.315 0.378 0.139 0.32 1 0.516 0.168 0.193 0.155 0.011 0.003 0.047 0.001 0.003 0.007 0.001 0.01 0.01 0.01 0.008 0.007 0.007 0.005 0.005 0.005 0.006 0.005 0.007 0.006 0.005 0.001 0.003 0.005 0.006 0.008 0.005 0.003 0.001 0.001 0 0.004 0.007 0.007 0.01 0.011 0.009 0.008 0.003 0.003 0.002 0.002 0.001 0.002 0.002 0 0.001 0.001 0.001 0.002 0.002 0.003 0.006 0.006 0.01 0.013 0.009 0.009 0.009 0.011 0.007 0.006 0.006 0.004 0.004 0.006 0.003 0 0.003 0.001 0 0 0.001 0.001 0.001 0.001 0 0.002 0.001 0 0.001 0.003 0.001 0 0.003 0.003 0.003 0.003 0.002 0.005 0.005 0.003 0.007 0.008 0.006 0.002 0 0 0.001 0 0 0 0 0 0 0 0 0 0 0 0 0.001 0 0 0 0 0 0 0.001 0.001 0.001 0 0 0 0 0 0 0 0 0 0 0 0 0 0.001 0.001 0.001 0 0 0.001 0.001 0.001 0.002 0.001 0 0 0 0 0 0 0 0 0 0 0 0 0 0 0 0 0 0.001 0.001 0.001 0.001 0.001 0.001 0.001 0.001 0.001 0.002 0.001 0 0.002 0.002 0.001 0.002 0.001 0.002 0 0.002 0.003 0.002 0.003 0.003 0.002 0.003 0.004 0.006 0 0.002 0.003 0 0.001 0.003 0.002 0.001 0.001 0.002 0.001 0.001 0 0 0 0 0.001 0 0.001 0.004 0.002 0.002 0.002 0.002 0.003 0.002 0.001 0 0.004 0.002 0.002 0.002 0.002 0.003 0.002 0.001 0.003 0.001 0.001 0.002 0.002 0.001 0 0 0.001 0.002 0.001 0.001 0.001 0.001 0.002 0.001 0 0.002 0.003 0.016 0.039 0.06 0.003 0.052 0.035 0.033 0.022 0.014 0.023 0.023 0.009 0.018 0.015 0.007 0.007 0.009 0.009 0 0 0.006 0.002 0.004 
0.003 0 0 0 0 0 0 0 0 0 0 0 0 0 0 0 0 0 0 0 0 0 0 0 0 0 0 0 0 0 0 0 0.001 0 0 0 0 0 0 0 0.001 0.001 0.001 0 0.001 0.001 0.001 0.008 0.008 0.004 0 0 0 0 0 0.001 0.004 0.002 0.001 0.002 0.007 0.003 0.002 0.009 0.006 0.012 0.003 0.003 0.022 0.02 0.037 0.024 0.029 0.029 0.026 0.014 0.007 0.008 0.004 0.008 0.004 0 0.001 0.001 0.002 0.006 0.009 0.015 0.016 0.018 0.017 0.022 0.03 0.033 0.043 0.052 0.037 0.038 0.055 0.018 0.007 0.035 0.01 0.015 0.031 0.06 0.047 0.054 0.058 0.051 0.063 0.118 0.071 0.08 0.1 0.108 0.089 0.079 0.103 0.08 0.048 0.06 0.034 0.055 0.035 0.005 0.004 0.032 0.009 0.008 0.011 0.008 0.007 0.002 0.005 0 0.003 0 0.003 0.003 0.004 0.004 0.002 0.006 0.009 0.01 0.012 0.018 0.018 0.013 0.002 0.002 0.003 0.003 0.003 0.003 0.003 0 0 0 0.001 0.026 0.041 0 0.001 0 0.028 0.049 0.029 0.048 0.072 0.013 0.036 0.03 0.074 0.079 0.078 0.034 0.077 0.245 1 0.029 0.041 0.031 0.003 0 0.01 0.001 0.001 0.002 0.001 0.003 0.003 0.003 0.003 0.002 0.003 0.003 0.003 0.001 0.001 0.002 0.001 0.001 0 0 0 0 0.001 0.001 0.001 0.001 0.001 0.001 0 0.001 0.001 0.002 0.003 0.003 0.002 0 0 0.001 0 0 0 0 0 0 0 0 0 0 0 0 0.001 0.001 0.003 0.006 0.002 0.001 0.003 0.003 0.002 0.002 0.002 0.001 0.001 0.002 0 0 0 0 0 0 0.001 0 0.001 0 0 0.001 0 0 0 0.001 0 0 0.002 0.002 0.002 0.001 0.001 0.001 0.002 0.002 0.002 0.002 0.002 0.001 0 0 0 0 0 0 0 0 0 0 0 0 0 0 0 0 0 0 0 0 0 0 0.001 0.001 0.001 0 0 0 0 0 0 0 0 0 0 0 0.001 0 0 0 0.001 0.001 0 0.001 0.001 0.001 0.001 0.001 0 0 0 0.001 0.001 0.001 0 0 0 0 0.001 0 0 0 0 0 0 0 0 0.001 0.001 0.001 0.001 0 0.001 0 0.001 0.001 0 0.001 0.001 0 0 0 0.001 0.001 0 0.001 0.001 0 0 0 0 0.001 0.002 0 0 0.001 0.001 0.001 0 0.001 0.001 0.001 0 0 0 0.001 0.001 0.001 0 0 0 0 0 0 0 0 0 0 0 0 0 0 0 0.001 0.001 0.002 0.001 0.001 0.002 0.002 0.002 0.001 0.001 0 0.001 0.001 0 0 0.001 0.001 0.001 0.001 0 0.001 0.001 0 0 0.001 0.001 0.01 0.018 0 0.017 0.012 0.012 0.004 0.006 0.007 0.007 0.005 0.007 0.003 0.003 0.002 0.002 0.002 0 0 0.002 0 0.001 
0.004 0 0 0 0 0 0 0 0 0 0 0 0 0 0 0 0 0 0 0 0 0 0 0 0 0 0 0 0 0 0 0 0 0 0 0 0 0 0 0 0 0.001 0.002 0 0.001 0 0 0.009 0.012 0.003 0.001 0 0 0 0.002 0.004 0.007 0.006 0.01 0.03 0.061 0.029 0.025 0.026 0.015 0.036 0.013 0.011 0.053 0.064 0.111 0.083 0.08 0.079 0.081 0.05 0.034 0.045 0.006 0.017 0.008 0 0.001 0.005 0.009 0.011 0.026 0.047 0.051 0.058 0.082 0.099 0.093 0.121 0.121 0.153 0.121 0.103 0.164 0.062 0.035 0.12 0.055 0.049 0.089 0.116 0.09 0.121 0.138 0.147 0.173 0.21 0.193 0.24 0.321 0.272 0.243 0.236 0.303 0.248 0.177 0.267 0.519 0.251 0.149 0.044 0.018 0.643 0.182 0.147 0.163 0.096 0.084 0.035 0.026 0.002 0.009 0 0.004 0.004 0.004 0.006 0 0.006 0.02 0.019 0.023 0.033 0.037 0.03 0 0 0.002 0.002 0.001 0.003 0.004 0 0 0 0 0.053 0.078 0 0 0 0.055 0.101 0.059 0.094 0.135 0.03 0.095 0.076 0.143 0.164 0.218 0.085 0.159 0.145 0.074 1 0.576 0.447 0.038 0.01 0.026 0.003 0.002 0.001 0.002 0.004 0.004 0.003 0.001 0.001 0.001 0 0.001 0.001 0.001 0.004 0.003 0.002 0.002 0.002 0.001 0.003 0.001 0.001 0.001 0.001 0 0 0 0.002 0.002 0.003 0.004 0.004 0.003 0.001 0.001 0 0 0 0 0 0 0 0 0 0 0 0 0 0.001 0.002 0.004 0.007 0.006 0.003 0.003 0.004 0.003 0.001 0.002 0.001 0.001 0.002 0.001 0 0.001 0 0 0 0 0 0 0 0 0 0 0 0 0.001 0 0 0.001 0 0 0 0.001 0.001 0.002 0.003 0.002 0.002 0.001 0.001 0 0 0 0.001 0.001 0 0 0 0 0 0 0 0 0 0 0 0 0 0 0 0 0 0 0 0 0 0 0 0 0 0 0 0 0 0 0 0 0 0 0 0 0 0 0 0 0 0 0 0 0 0 0 0 0 0 0 0 0 0 0 0 0 0 0 0 0 0 0 0 0 0 0 0 0 0 0 0 0 0 0 0 0 0 0 0 0 0 0 0 0 0 0.001 0.002 0 0 0 0 0 0 0 0 0 0 0 0 0 0 0 0 0 0.001 0.001 0.002 0.001 0.002 0.002 0.004 0.003 0.001 0.001 0.002 0.005 0.002 0 0 0 0 0.001 0 0 0 0 0 0 0 0 0 0 0 0 0 0 0 0 0.001 0.001 0.004 0.006 0.015 0.039 0.059 0 0.045 0.037 0.038 0.018 0.022 0.031 0.027 0.013 0.021 0.011 0 0.005 0.012 0.005 0 0 0.01 0 0.002 
0.005 0 0 0 0 0 0 0 0 0 0 0 0 0 0 0 0 0 0 0 0 0 0 0 0.001 0.001 0 0.001 0.001 0.001 0 0 0 0 0 0 0 0 0 0 0 0 0.002 0.001 0.002 0.001 0.001 0.015 0.018 0.004 0.002 0.001 0 0 0.006 0.006 0.016 0.013 0.011 0.037 0.066 0.04 0.027 0.028 0.026 0.044 0.016 0.014 0.089 0.088 0.144 0.09 0.086 0.089 0.093 0.055 0.031 0.044 0.006 0.024 0.008 0 0.003 0.013 0.014 0.018 0.029 0.046 0.051 0.061 0.074 0.087 0.091 0.123 0.141 0.181 0.153 0.14 0.19 0.072 0.035 0.153 0.056 0.066 0.117 0.167 0.121 0.163 0.174 0.197 0.219 0.276 0.237 0.302 0.481 0.343 0.297 0.28 0.394 0.304 0.191 0.274 0.381 0.246 0.144 0.044 0.022 0.453 0.138 0.121 0.227 0.13 0.11 0.037 0.026 0.002 0.003 0 0.005 0.005 0.005 0.006 0.002 0.009 0.022 0.025 0.034 0.049 0.047 0.035 0.003 0.005 0.003 0.005 0.002 0.005 0.005 0 0.002 0 0 0.078 0.107 0.001 0.001 0 0.051 0.118 0.064 0.124 0.177 0.05 0.149 0.113 0.185 0.234 0.352 0.122 0.212 0.188 0.097 0.652 1 0.743 0.033 0.009 0.043 0.004 0.003 0.003 0 0.005 0.005 0.005 0.005 0.004 0.004 0.001 0.01 0.008 0.007 0.011 0.015 0.005 0.005 0.008 0.006 0.003 0.003 0.003 0.001 0 0 0 0 0.001 0.003 0.004 0.005 0.005 0.004 0.002 0 0 0 0 0 0 0 0 0 0 0 0 0 0.001 0.003 0.003 0.009 0.011 0.003 0.003 0.005 0.005 0.002 0.002 0.002 0.001 0.001 0.002 0 0 0.001 0 0 0 0 0 0 0 0 0.001 0.001 0 0 0.001 0.001 0 0.001 0.001 0.001 0.001 0.001 0.004 0.003 0.002 0.002 0.004 0.004 0.001 0.001 0 0 0 0 0 0 0 0 0 0 0 0 0 0 0 0 0 0 0 0 0 0 0 0 0 0 0 0 0 0 0 0 0 0 0 0 0 0 0 0 0 0 0 0 0 0 0 0 0 0 0 0 0 0 0 0 0 0 0 0 0 0 0 0 0 0 0 0 0 0 0 0 0 0 0 0 0 0 0 0 0 0 0 0 0 0 0 0 0 0.001 0.001 0.003 0 0.001 0.001 0 0 0.001 0 0.001 0.001 0.001 0 0.001 0.002 0.002 0.001 0 0 0 0.004 0.005 0.003 0.002 0.004 0.004 0.004 0.001 0 0.001 0.004 0.001 0 0 0 0.001 0.001 0 0 0 0.001 0 0.001 0 0 0 0 0 0 0 0 0 0 0 0 0 0.003 0.015 0.033 0.063 0.004 0.053 0.044 0.032 0.016 0.013 0.024 0.022 0.011 0.018 0.016 0.007 0.005 0.009 0.009 0 0 0.003 0 0.009 
0.005 0 0 0.001 0.001 0 0.001 0.001 0 0.001 0 0 0 0.001 0.001 0.001 0.001 0.001 0 0 0.001 0.001 0 0 0 0 0 0 0 0 0 0 0.002 0.002 0.001 0 0 0.002 0.001 0.001 0 0.001 0.002 0 0 0 0 0.013 0.013 0.004 0.004 0.002 0.003 0.003 0.001 0.002 0.007 0.003 0.015 0.04 0.077 0.037 0.024 0.021 0.017 0.03 0.009 0.008 0.046 0.047 0.087 0.052 0.057 0.055 0.056 0.034 0.03 0.053 0.008 0.017 0.007 0 0 0.004 0.008 0.01 0.019 0.028 0.03 0.04 0.051 0.068 0.062 0.082 0.096 0.135 0.101 0.088 0.128 0.055 0.033 0.102 0.043 0.043 0.076 0.136 0.098 0.131 0.137 0.136 0.152 0.212 0.156 0.198 0.314 0.239 0.215 0.197 0.275 0.211 0.147 0.196 0.251 0.179 0.116 0.032 0.017 0.304 0.114 0.125 0.283 0.149 0.124 0.048 0.034 0.002 0.005 0 0.005 0.005 0.004 0.005 0.003 0.008 0.019 0.021 0.026 0.038 0.038 0.029 0.001 0 0.004 0.005 0.005 0.005 0.005 0 0.001 0.001 0.003 0.056 0.085 0 0.001 0 0.043 0.093 0.047 0.092 0.15 0.041 0.108 0.088 0.159 0.195 0.249 0.105 0.176 0.135 0.064 0.447 0.65 1 0.045 0.013 0.03 0.005 0.005 0.004 0 0.005 0.005 0.006 0.005 0.005 0.006 0.007 0.007 0.006 0.007 0.011 0.012 0.006 0.003 0.003 0.002 0.004 0.006 0.005 0.005 0.001 0 0 0 0.001 0.003 0.005 0.006 0.005 0.004 0.003 0.002 0.003 0.003 0.001 0.002 0.002 0 0.001 0 0 0 0.001 0 0 0.004 0.005 0.009 0.012 0.006 0.006 0.006 0.006 0.005 0.003 0.002 0.001 0.001 0.002 0 0 0 0 0 0 0.001 0 0.001 0.001 0 0.001 0 0.001 0 0.001 0 0 0.001 0.002 0.002 0.002 0.001 0.002 0.003 0.001 0.005 0.003 0.003 0 0 0 0 0.001 0.001 0 0 0 0 0 0 0 0 0 0.001 0.001 0 0 0 0 0 0 0 0 0 0 0 0 0 0 0 0 0 0 0 0 0 0 0 0 0 0 0 0 0 0 0 0 0 0 0 0 0 0 0 0 0 0 0 0 0 0 0 0 0 0 0 0 0 0 0 0 0 0 0.001 0.001 0.001 0.001 0.001 0.001 0 0 0 0.001 0.001 0.002 0.003 0.003 0.003 0.002 0.004 0.004 0.005 0 0.002 0.003 0.001 0.002 0.003 0.004 0.002 0.002 0.002 0 0.003 0.001 0.002 0 0 0.002 0 0.002 0.003 0.003 0 0 0 0 0 0 0 0.001 0.001 0 0 0 0 0 0 0 0 0 0.002 0.004 0.002 0 0 0.003 0.001 0.003 0.003 0 0 0.001 0 0 0 0 0.006 0.027 0.036 0.004 0.038 0.034 0.024 0.01 0.02 0.022 0.018 0.011 0.022 0.01 0.005 0.005 0.008 0.003 0 0 0.004 0.001 0.008 
0.005 0 0 0 0 0 0 0 0 0 0 0 0 0 0 0 0 0 0 0 0 0 0 0 0 0 0 0 0.001 0 0 0 0 0 0 0 0 0 0 0 0 0 0.001 0.001 0.002 0 0 0.005 0.005 0.003 0.001 0 0 0 0.006 0.008 0.012 0.01 0.037 0.088 0.147 0.069 0.052 0.036 0.006 0.013 0.005 0.003 0.002 0.008 0.011 0.009 0.018 0.017 0.021 0.023 0.067 0.092 0.003 0.012 0.004 0 0.002 0.004 0.007 0.012 0.018 0.02 0.017 0.019 0.009 0.011 0.011 0.012 0.012 0.011 0.006 0.007 0.007 0.002 0.001 0.004 0 0.003 0.004 0.008 0.01 0.009 0.009 0.01 0.011 0.012 0.007 0.012 0.016 0.013 0.011 0.011 0.014 0.011 0.01 0.009 0.015 0.011 0.011 0.004 0.003 0.019 0.026 0.042 0.139 0.3 0.261 0.089 0.055 0.001 0.012 0 0.005 0.005 0.006 0.006 0.001 0.012 0.007 0.007 0.006 0.007 0.008 0.006 0.001 0.001 0.004 0.005 0.004 0.005 0.005 0 0.002 0.001 0.003 0.008 0.01 0 0 0 0.004 0.007 0.005 0.006 0.007 0.001 0.004 0.005 0.01 0.012 0.012 0.006 0.011 0.008 0.006 0.025 0.029 0.038 1 0.294 0.003 0.098 0.081 0.028 0.001 0.004 0.005 0.005 0.003 0.002 0.003 0.001 0.003 0.004 0.003 0.002 0.005 0.002 0.004 0.001 0.002 0.004 0.001 0.001 0.001 0 0 0 0 0.001 0.003 0.005 0.005 0.004 0.006 0.004 0 0.001 0.001 0.001 0 0.001 0.001 0 0 0 0 0.001 0.002 0.002 0.004 0.004 0.004 0.003 0.004 0.005 0.004 0.005 0.003 0.003 0.001 0.001 0.001 0.001 0.001 0 0.001 0 0 0 0 0 0 0 0 0 0 0 0.001 0.001 0 0 0.001 0.001 0.001 0.001 0.001 0.002 0.002 0.001 0.001 0.003 0.002 0.001 0.001 0.001 0 0 0 0 0 0 0 0 0 0 0 0 0 0 0 0 0 0 0 0 0 0 0 0 0 0 0 0 0 0 0 0 0 0 0 0 0 0 0 0 0 0 0 0 0 0 0 0 0 0 0 0 0 0 0 0 0 0 0 0 0 0 0 0 0 0 0 0 0 0 0 0 0 0 0 0 0 0 0 0 0 0 0 0 0 0.001 0 0.001 0.001 0.001 0.002 0.001 0.001 0.001 0 0 0.001 0.001 0 0 0 0 0 0 0 0 0 0 0.001 0.002 0.002 0.001 0 0 0 0 0 0 0 0 0 0 0 0 0 0 0 0 0 0 0 0.001 0.001 0 0.001 0.001 0.001 0.001 0.001 0 0 0.001 0.001 0 0 0 0.002 0.013 0.019 0.003 0.019 0.022 0.019 0.01 0.032 0.041 0.024 0.018 0.044 0.02 0.007 0.009 0.017 0.009 0 0 0.008 0.001 0.005 
0.007 0 0 0 0 0 0 0 0 0 0 0 0 0 0 0 0 0 0 0 0 0 0 0 0 0 0 0 0.001 0.001 0.001 0 0 0 0 0 0.001 0 0 0 0.001 0.001 0.002 0 0.001 0 0 0.004 0.005 0.001 0 0 0 0 0 0 0.004 0.002 0.012 0.035 0.054 0.017 0.014 0.013 0.001 0.003 0 0 0.001 0.003 0.006 0.001 0.004 0.003 0.003 0.009 0.032 0.039 0.001 0.003 0.002 0 0 0.001 0.002 0.004 0.004 0.006 0.006 0.004 0.003 0.004 0.004 0.004 0.004 0.004 0.003 0.004 0.005 0.002 0 0.005 0.002 0.002 0.002 0.003 0.001 0.003 0.003 0.005 0.007 0.008 0.004 0.006 0.009 0.006 0.006 0.008 0.007 0.004 0.004 0.005 0.005 0.004 0.003 0 0 0.007 0.01 0.013 0.048 0.105 0.091 0.028 0.019 0 0.002 0 0.007 0.007 0.009 0.011 0.007 0.015 0.006 0.006 0.004 0.004 0.004 0.003 0.006 0.006 0.006 0.007 0.006 0.006 0.007 0 0.001 0.001 0.005 0.002 0.002 0.001 0.001 0 0.002 0.003 0.003 0.003 0.006 0.002 0.003 0.001 0.005 0.006 0.008 0 0.005 0.004 0.004 0.009 0.012 0.017 0.341 1 0 0.361 0.294 0.096 0.003 0.006 0.006 0.005 0.003 0.002 0.002 0 0.002 0.002 0.002 0.002 0.003 0.001 0.001 0 0 0.001 0.002 0.003 0.001 0.001 0 0 0 0.002 0.006 0.006 0.007 0.006 0.005 0.004 0.001 0.003 0.001 0 0 0.002 0 0 0 0 0 0 0 0 0.001 0.002 0.004 0.003 0.004 0.006 0.007 0.007 0.004 0.002 0.003 0.002 0.001 0.003 0.001 0 0.001 0 0 0 0.001 0.001 0.001 0 0 0.001 0.001 0.001 0.001 0.002 0.001 0 0.002 0.002 0.002 0.002 0.002 0.004 0.005 0.002 0.003 0.005 0.003 0.002 0.002 0.002 0 0 0 0 0 0 0 0 0 0 0 0 0 0 0 0 0 0 0 0 0 0 0 0 0 0 0 0 0 0 0 0 0 0 0 0 0 0 0 0 0 0 0 0 0 0 0 0 0 0 0 0 0 0 0 0 0 0 0 0 0 0 0 0 0 0 0 0 0 0 0 0 0 0 0 0 0 0 0 0 0 0 0.001 0.001 0.001 0 0 0.002 0.001 0.002 0.004 0 0 0 0 0 0 0 0 0 0 0 0 0 0 0 0 0 0 0 0.001 0 0.001 0.001 0.001 0.001 0 0 0.002 0.001 0 0 0 0 0.001 0.002 0 0 0.001 0.002 0.001 0.001 0.002 0.001 0 0 0.001 0.001 0 0 0 0.001 0.001 0 0 0.001 0.002 0.004 0.005 0 0.004 0.008 0.007 0.005 0.006 0.015 0.011 0.009 0.011 0.007 0.001 0.002 0.006 0.001 0 0 0.005 0 0.001 
0.001 0 0 0 0 0 0 0 0 0 0 0 0 0 0 0 0 0 0 0 0 0 0 0 0 0 0 0 0 0 0 0 0 0 0 0 0 0 0 0 0 0.001 0.001 0 0 0 0 0.01 0.013 0.003 0 0 0 0 0 0 0 0 0 0 0.001 0.002 0.002 0.001 0.003 0.006 0.004 0.003 0.007 0.011 0.016 0.011 0.01 0.009 0.008 0.003 0 0.001 0 0.002 0 0 0 0 0 0 0.002 0.003 0.002 0.005 0.008 0.01 0.011 0.014 0.017 0.021 0.02 0.018 0.026 0.01 0.006 0.019 0.008 0.011 0.024 0.042 0.031 0.044 0.039 0.025 0.026 0.057 0.028 0.034 0.045 0.038 0.033 0.032 0.043 0.027 0.018 0.022 0.021 0.023 0.015 0.005 0.002 0.022 0.004 0.005 0.008 0.005 0.003 0.002 0.001 0 0 0 0.002 0.002 0.002 0.002 0.002 0.006 0.016 0.019 0.024 0.031 0.028 0.021 0.001 0.001 0.002 0.002 0.001 0.001 0.001 0 0 0 0.001 0.017 0.027 0 0 0 0.019 0.06 0.036 0.068 0.083 0.025 0.085 0.212 0.088 0.087 0.083 0.14 0.074 0.032 0.019 0.024 0.033 0.024 0.003 0 1 0.002 0.002 0.002 0.001 0.001 0.002 0.001 0.001 0.001 0.001 0.001 0 0.001 0 0 0 0 0 0 0 0 0.001 0.001 0 0 0 0 0 0 0 0 0.001 0.001 0 0 0 0 0 0 0 0 0 0 0.001 0.001 0.001 0.001 0.001 0.001 0.001 0.002 0.005 0.01 0.003 0.001 0.001 0.001 0 0 0 0 0 0 0 0 0 0 0 0 0 0 0 0 0 0 0 0 0 0 0 0 0 0 0 0 0 0 0 0 0 0 0 0 0 0 0 0 0 0 0 0 0 0 0 0 0 0 0 0 0 0 0 0 0 0 0 0 0 0 0 0 0 0 0 0 0 0 0 0 0 0 0 0 0 0 0 0 0 0 0 0 0 0 0 0 0 0 0 0 0 0 0 0 0 0 0 0 0 0 0 0 0 0 0 0 0 0 0 0 0 0 0 0 0 0 0 0 0 0 0 0 0 0 0 0 0 0 0 0 0 0 0 0 0 0 0 0 0 0 0 0 0 0 0 0 0 0 0.001 0.001 0.001 0.001 0 0 0 0.001 0 0 0 0 0 0 0 0 0 0 0 0 0 0 0 0 0 0 0 0 0 0 0 0 0 0.001 0.001 0.004 0.005 0 0.004 0.004 0.002 0.002 0.001 0.002 0.002 0.001 0.002 0 0 0 0.001 0 0 0 0.001 0.001 0 
0.012 0 0 0 0 0 0 0 0 0 0 0 0 0 0 0 0 0 0 0 0 0.001 0 0 0 0 0 0 0.001 0.001 0.001 0.001 0 0 0 0 0.001 0 0 0 0.003 0.005 0.006 0.002 0.003 0.001 0.002 0.021 0.025 0.009 0.004 0.001 0.001 0.001 0.002 0.003 0.005 0.003 0.005 0.01 0.021 0.007 0.006 0.007 0.001 0.001 0 0 0 0.001 0.003 0.001 0.003 0.002 0.003 0.001 0.011 0.016 0.002 0.005 0 0 0.002 0.003 0.004 0.005 0.005 0.005 0.003 0.002 0 0.003 0.002 0.003 0.003 0.003 0.002 0.001 0.001 0.001 0.001 0 0 0 0.001 0.001 0.001 0.002 0.001 0.001 0 0.001 0.003 0.002 0.002 0.001 0.003 0.002 0.001 0.003 0.003 0.003 0.003 0.003 0.003 0 0 0.004 0.002 0.001 0.017 0.034 0.031 0.011 0.009 0 0 0 0.013 0.012 0.014 0.028 0.008 0.064 0.027 0.018 0.014 0.007 0.005 0.003 0.011 0.004 0.008 0.009 0.006 0.012 0.012 0 0.002 0.001 0.003 0.001 0.001 0.001 0.001 0 0 0.001 0 0.002 0.001 0.001 0.001 0.002 0.001 0.001 0.003 0.002 0.002 0.001 0.001 0.007 0.007 0.01 0.105 0.315 0 1 0.833 0.245 0.005 0.012 0.012 0.012 0.009 0.007 0.009 0.002 0.006 0.005 0.003 0.005 0.004 0.003 0.003 0.004 0.002 0.005 0.006 0.007 0.006 0 0 0 0 0.001 0.007 0.011 0.014 0.014 0.013 0.006 0.003 0.002 0.001 0.003 0.001 0 0.001 0 0.001 0.001 0.002 0.003 0.003 0.003 0.008 0.009 0.015 0.018 0.014 0.014 0.014 0.014 0.009 0.006 0.002 0.003 0.002 0.002 0 0 0.001 0 0 0 0 0 0.001 0.001 0.001 0.001 0 0 0.001 0.002 0 0 0.002 0.001 0.001 0.001 0.002 0.003 0.004 0.002 0.005 0.007 0.005 0.002 0 0 0 0 0 0 0 0 0 0 0 0 0 0 0 0 0 0 0 0 0 0 0 0 0 0 0 0 0 0 0 0 0 0 0 0 0 0 0.001 0 0.001 0.001 0 0.001 0 0.001 0.001 0 0 0 0 0 0 0 0 0 0 0 0 0 0 0 0 0 0 0 0 0 0 0 0 0 0 0 0 0.002 0.002 0.001 0.002 0.002 0.001 0 0.002 0.001 0.001 0.003 0.001 0.001 0.002 0.001 0.004 0.004 0.008 0 0.003 0.001 0 0.002 0.002 0.001 0 0.001 0.001 0 0 0 0 0.001 0 0 0 0 0.001 0 0 0 0 0 0.001 0.001 0 0 0.001 0.001 0.001 0.001 0 0 0.001 0.001 0.001 0.001 0.002 0.004 0.002 0.002 0 0.002 0.002 0.001 0.001 0.001 0 0.002 0 0 0 0 0 0.002 0.001 0.002 0.001 0.002 0.003 0.001 0.004 0.007 0.003 0.003 0.006 0.005 0.003 0.002 0.002 0.003 0 0 0.002 0.003 0.007 
0.021 0 0 0 0 0 0 0 0 0 0 0 0 0 0 0 0 0 0 0.001 0.001 0.001 0.001 0 0.001 0.001 0 0 0.001 0 0.002 0.001 0.001 0.001 0 0 0.002 0 0 0 0.004 0.007 0.009 0.005 0.006 0.001 0.002 0.03 0.034 0.012 0.003 0.003 0.002 0.002 0 0.001 0.002 0.002 0.006 0.008 0.015 0.009 0.006 0.004 0.002 0.002 0.001 0.001 0.001 0.002 0.003 0.002 0.002 0.001 0.002 0.003 0.006 0.009 0.002 0.003 0 0 0 0.004 0.004 0.002 0.002 0.001 0.001 0.001 0.003 0.003 0.002 0.002 0.002 0.002 0.002 0.002 0.002 0.001 0 0.002 0.001 0.001 0 0.001 0.001 0.001 0.001 0.001 0.001 0.001 0.002 0.002 0.002 0.002 0.002 0.001 0.002 0.001 0.002 0.001 0.002 0.002 0.002 0.001 0.001 0.003 0.004 0.006 0.014 0.026 0.023 0.007 0.004 0 0.001 0 0.02 0.021 0.03 0.057 0.024 0.096 0.037 0.024 0.014 0.013 0.017 0.013 0.023 0.02 0.015 0.022 0.012 0.018 0.019 0 0.001 0.001 0.01 0.001 0.002 0.003 0.004 0 0.002 0.007 0.004 0.006 0.005 0 0 0 0.003 0.002 0.001 0 0.002 0 0 0.003 0.002 0.002 0.08 0.221 0 0.726 1 0.312 0.012 0.021 0.02 0.018 0.012 0.01 0.011 0.001 0.009 0.009 0.007 0.004 0.004 0.005 0.006 0.003 0.002 0.007 0.012 0.011 0.009 0.001 0.001 0.001 0 0.005 0.018 0.017 0.021 0.021 0.019 0.014 0.004 0.004 0.004 0.003 0.003 0.002 0.002 0 0.001 0.001 0.002 0.003 0.002 0.006 0.011 0.014 0.02 0.032 0.02 0.018 0.019 0.02 0.016 0.006 0.012 0.011 0.011 0.012 0.005 0 0.01 0.003 0 0 0 0.001 0 0 0 0.001 0 0 0 0.004 0 0 0.007 0.005 0.007 0.006 0.004 0.01 0.012 0.01 0.01 0.018 0.008 0.004 0.002 0.001 0 0.001 0 0 0 0 0 0 0 0 0 0 0 0 0 0 0 0 0 0 0 0 0 0 0 0 0 0 0 0 0 0 0 0 0 0 0 0 0 0 0 0.001 0 0 0.001 0 0 0 0 0 0 0 0 0 0 0 0 0 0 0 0 0 0 0 0 0 0 0 0 0 0 0 0 0 0 0 0 0 0 0 0.001 0.001 0.002 0.002 0.002 0.002 0.004 0.004 0.007 0.009 0.013 0.001 0.004 0.004 0.002 0.003 0.003 0.002 0.001 0 0.001 0 0.003 0.001 0.001 0 0 0 0.001 0.003 0.003 0 0 0 0 0 0 0 0.001 0 0 0.001 0.001 0.001 0.002 0.003 0.001 0 0.001 0.002 0.001 0.002 0.002 0.001 0 0 0.001 0 0 0.001 0.001 0.002 0.002 0 0 0.001 0.001 0.001 0.001 0.005 0.002 0.002 0.001 0 0.002 0.002 0.001 0.001 0.003 0.003 0.001 0.001 0.002 0.001 0 0 0.002 0.004 0.005 
0.079 0.001 0 0 0.001 0.001 0.001 0.002 0.001 0.001 0 0 0 0 0 0.002 0 0.004 0.003 0.003 0.004 0.006 0.004 0.003 0.005 0.006 0.005 0.003 0.006 0.003 0.003 0.002 0.004 0.003 0.002 0 0.004 0.002 0.001 0 0.013 0.02 0.026 0.007 0.013 0.001 0.006 0.081 0.092 0.039 0.009 0.004 0.004 0.007 0.001 0.003 0.008 0.005 0.001 0.003 0.006 0.002 0.001 0.001 0 0 0 0 0.001 0.001 0.001 0 0.001 0.001 0.002 0.001 0.003 0.005 0.003 0.005 0 0 0.004 0.011 0.01 0.011 0.003 0.004 0.003 0.003 0 0.001 0.001 0.001 0.001 0.001 0.003 0.001 0.002 0 0 0.003 0.001 0 0.002 0.005 0.006 0.009 0.003 0.002 0.002 0.006 0.004 0.004 0.005 0.002 0.004 0.001 0.003 0.002 0.001 0.001 0.003 0.003 0.001 0 0 0.003 0.002 0.002 0.006 0.01 0.007 0.003 0.003 0.001 0.001 0 0.088 0.09 0.105 0.158 0.064 0.266 0.1 0.069 0.05 0.033 0.033 0.027 0.053 0.037 0.044 0.06 0.056 0.076 0.076 0 0.007 0.005 0.039 0.004 0.007 0.002 0.018 0 0.007 0.02 0.008 0.018 0.019 0.005 0.009 0.007 0.015 0.01 0.006 0.006 0.01 0.004 0 0.003 0.002 0.001 0.03 0.11 0.002 0.319 0.447 1 0.025 0.077 0.081 0.075 0.047 0.032 0.035 0.015 0.03 0.031 0.027 0.02 0.017 0.018 0.015 0.011 0.006 0.016 0.025 0.032 0.024 0.01 0.005 0.002 0 0.009 0.058 0.052 0.072 0.07 0.066 0.035 0.015 0.02 0.02 0.006 0.012 0.005 0.003 0.002 0.001 0.002 0 0.006 0.006 0.007 0.028 0.03 0.053 0.071 0.062 0.061 0.071 0.073 0.053 0.032 0.023 0.023 0.018 0.024 0.008 0 0.01 0.002 0 0 0.001 0.002 0.003 0.003 0.003 0.009 0.006 0.004 0.005 0.012 0.005 0.002 0.014 0.014 0.016 0.014 0.011 0.027 0.036 0.019 0.04 0.065 0.025 0.011 0.007 0.003 0.002 0.002 0 0 0.001 0 0 0 0.001 0 0 0 0.001 0.001 0.001 0.001 0.001 0.001 0.001 0 0.001 0.001 0.001 0 0 0.001 0.001 0.001 0.001 0.001 0.001 0.001 0.002 0.001 0.003 0.001 0.002 0.002 0.002 0.003 0.004 0.006 0.002 0.004 0.007 0.004 0.002 0.001 0.001 0.001 0.001 0.001 0.001 0.001 0.001 0.001 0.002 0.001 0.001 0.001 0.001 0.001 0 0 0 0.001 0.001 0.001 0.001 0 0 0.001 0.002 0.001 0.003 0.003 0.005 0.005 0.004 0.005 0.007 0.007 0.006 0.005 0.004 0.007 0.009 0.01 0.018 0.022 0.048 0.004 0.016 0.012 0.006 0.01 0.016 0.013 0.009 0.011 0.011 0.005 0.009 0.006 0.008 0.009 0.003 0.003 0 0.005 0.009 0.003 0 0.001 0.001 0.001 0.004 0.004 0.002 0.001 0.002 0.007 0.004 0.004 0.002 0.004 0.005 0.005 0.004 0.004 0.005 0.01 0.005 0.002 0.002 0.008 0.005 0.008 0.009 0.002 0.002 0.006 0.003 0 0.001 0.002 0.003 0.002 0.003 0.02 0.001 0.001 0.001 0.001 0.001 0.002 0 0.001 0.003 0.004 0.001 0.001 0.001 0.004 0 0 0.001 0.006 0.017 
0.263 0 0.001 0.004 0.007 0 0.001 0.005 0.005 0 0.001 0.003 0.001 0.003 0.001 0.003 0.004 0.003 0.003 0.005 0.004 0.01 0.005 0.005 0.007 0.005 0.002 0.007 0.014 0.008 0.01 0.01 0.014 0.007 0.005 0.001 0.013 0.005 0.002 0.001 0.026 0.057 0.1 0.038 0.056 0.014 0.028 0.081 0.068 0.027 0.02 0.011 0.005 0.007 0.006 0.007 0.024 0.011 0 0 0 0 0 0 0 0.001 0.001 0.001 0 0 0.001 0.002 0.003 0.002 0.003 0.001 0 0 0.009 0.02 0.001 0 0.007 0.032 0.032 0.028 0.012 0.011 0.008 0.005 0.003 0.003 0.003 0.002 0.001 0.001 0.002 0 0.002 0 0 0.001 0.001 0 0.001 0.002 0.004 0.002 0.001 0.001 0.001 0.002 0.002 0.001 0.002 0.002 0.002 0.001 0.002 0.001 0.001 0.001 0 0 0.001 0.001 0.001 0 0 0 0 0 0 0 0 0 0 0 0.268 0.261 0.236 0.132 0.054 0.078 0.059 0.035 0.021 0.018 0.019 0.013 0.046 0.055 0.121 0.152 0.136 0.225 0.237 0 0.037 0.028 0.098 0.003 0.004 0.012 0.035 0 0.004 0.007 0.007 0.007 0.006 0 0.003 0.004 0.005 0.003 0.003 0.004 0.003 0.002 0 0 0.001 0.001 0.001 0.002 0.001 0.007 0.009 0.024 1 0.308 0.288 0.263 0.157 0.103 0.122 0.066 0.089 0.076 0.081 0.054 0.05 0.041 0.037 0.025 0.021 0.051 0.071 0.096 0.076 0.03 0.014 0.013 0 0.068 0.196 0.204 0.249 0.253 0.211 0.108 0.041 0.044 0.032 0.015 0.021 0.018 0.012 0.005 0.003 0.009 0.003 0.013 0.014 0.021 0.064 0.069 0.069 0.097 0.156 0.211 0.248 0.252 0.145 0.073 0.085 0.047 0.049 0.089 0.023 0.001 0.045 0.018 0.001 0.003 0.003 0.013 0.023 0.01 0.009 0.03 0.011 0.005 0.015 0.044 0.018 0.008 0.068 0.059 0.068 0.058 0.038 0.091 0.109 0.069 0.096 0.204 0.09 0.032 0.009 0.006 0.001 0.023 0.004 0.001 0.001 0.003 0 0 0.002 0.002 0 0.001 0.002 0.003 0.003 0.002 0.002 0 0 0 0.002 0.002 0.002 0 0 0.002 0.001 0 0 0.002 0.002 0.001 0.005 0.004 0.002 0.001 0.004 0.001 0.003 0.005 0.001 0.006 0.005 0.007 0.016 0.005 0.004 0.002 0.003 0.002 0.003 0.001 0.003 0.004 0 0 0.003 0.002 0 0.001 0.002 0 0 0 0.001 0.003 0.003 0.002 0.003 0.002 0.003 0.002 0.009 0.012 0.01 0.007 0.012 0.013 0.015 0.009 0.019 0.017 0.02 0.023 0.015 0.027 0.039 0.033 0.049 0.057 0.129 0.01 0.033 0.026 0.011 0.017 0.03 0.029 0.009 0.02 0.023 0.009 0.024 0.012 0.018 0.013 0.006 0.009 0 0.006 0.019 0.007 0 0.002 0.002 0.002 0.005 0.006 0.003 0.002 0.004 0.013 0.01 0.01 0.012 0.008 0.01 0.014 0.006 0.01 0.015 0.023 0.01 0.003 0.004 0.021 0.014 0.018 0.018 0.005 0.001 0.009 0.008 0.003 0.001 0.001 0.003 0.004 0.003 0.038 0.001 0.001 0.004 0.001 0.001 0.001 0.002 0 0.002 0.008 0.004 0.001 0.001 0.009 0 0 0.001 0.017 0.035 
0.867 0.002 0.002 0.008 0.012 0.002 0.007 0.012 0.009 0.007 0.003 0.002 0.002 0.001 0.001 0.007 0.012 0.014 0.01 0.01 0.019 0.032 0.014 0.014 0.025 0.029 0.013 0.023 0.061 0.03 0.031 0.02 0.028 0.016 0.007 0 0.038 0.01 0.003 0.001 0.095 0.199 0.312 0.121 0.199 0.047 0.085 0.227 0.197 0.075 0.059 0.039 0.021 0.033 0.015 0.021 0.057 0.034 0.002 0.005 0.01 0.005 0.003 0.005 0.002 0.003 0 0 0.001 0.002 0.005 0.005 0.008 0.007 0.008 0.003 0.012 0.013 0.012 0.039 0.005 0 0.022 0.075 0.072 0.069 0.026 0.024 0.016 0.012 0.003 0.006 0.008 0.007 0.007 0.005 0.004 0.003 0.004 0.003 0.003 0.002 0.001 0.003 0.007 0.012 0.009 0.014 0.011 0.004 0.006 0.016 0.006 0.005 0.011 0.008 0.009 0.005 0.008 0.006 0.003 0.004 0.008 0.005 0.003 0.001 0.001 0.007 0.006 0.005 0.01 0.011 0.011 0.006 0.007 0 0.004 0 0.882 0.836 0.801 0.468 0.205 0.26 0.171 0.122 0.091 0.072 0.078 0.055 0.155 0.191 0.431 0.542 0.517 0.768 0.804 0 0.119 0.082 0.36 0.007 0.011 0.055 0.14 0 0.014 0.04 0.023 0.04 0.036 0.007 0.016 0.011 0.029 0.023 0.017 0.01 0.024 0.007 0.003 0.007 0.01 0.006 0.004 0.005 0.001 0.026 0.036 0.09 0.344 1 0.93 0.836 0.515 0.343 0.403 0.177 0.249 0.271 0.259 0.139 0.126 0.113 0.088 0.061 0.052 0.157 0.199 0.283 0.218 0.073 0.043 0.03 0 0.202 0.608 0.666 0.815 0.807 0.671 0.373 0.135 0.151 0.108 0.05 0.055 0.063 0.03 0.005 0.01 0.014 0.009 0.04 0.037 0.054 0.147 0.156 0.192 0.271 0.51 0.67 0.784 0.803 0.5 0.255 0.321 0.201 0.197 0.326 0.096 0 0.151 0.059 0 0.002 0.032 0.057 0.101 0.055 0.052 0.12 0.057 0.048 0.067 0.163 0.061 0.021 0.224 0.184 0.216 0.18 0.143 0.326 0.391 0.241 0.369 0.653 0.318 0.125 0.042 0.028 0.013 0.059 0.013 0.006 0.012 0.006 0.006 0.009 0.008 0.004 0.007 0.008 0.017 0.027 0.015 0.013 0.014 0.008 0.005 0.002 0.005 0.005 0.003 0 0 0.007 0.009 0.008 0.009 0.01 0.005 0.006 0.012 0.011 0.011 0.002 0.012 0.017 0.016 0.021 0.02 0.031 0.018 0.023 0.048 0.021 0.017 0.005 0.012 0.015 0.017 0.012 0.014 0.009 0.01 0.011 0.009 0.006 0.009 0.009 0.005 0.003 0.006 0.007 0.009 0.02 0.02 0.02 0.019 0.012 0.019 0.018 0.023 0.025 0.025 0.022 0.039 0.036 0.028 0.026 0.055 0.048 0.082 0.092 0.084 0.12 0.153 0.122 0.187 0.244 0.47 0.033 0.124 0.091 0.037 0.062 0.109 0.096 0.055 0.065 0.067 0.023 0.054 0.034 0.041 0.028 0.009 0.02 0.01 0.032 0.058 0.037 0.003 0.005 0.006 0.008 0.011 0.021 0.015 0.012 0.019 0.047 0.039 0.039 0.043 0.036 0.034 0.04 0.031 0.031 0.039 0.079 0.047 0.025 0.021 0.067 0.051 0.057 0.058 0.019 0.006 0.037 0.024 0.014 0.01 0.015 0.009 0.012 0.012 0.135 0.003 0.003 0.013 0.007 0.008 0.014 0.005 0.007 0.013 0.019 0.005 0.002 0.003 0.028 0 0 0.002 0.051 0.091
[truncated: 581,057 more chars]
