# Supplementary material for: Mapping allosteric communications within individual proteins
Source: Nat Commun. 2020 Jul 31;11:3862. doi: 10.1038/s41467-020-17618-2 (PMC7395124; doi:10.1038/s41467-020-17618-2)
Supplement: Supplementary file 6 — Supplementary Data 3 [file 41467_2020_17618_MOESM6_ESM.zip › Ohm-results/1v4s/1v4s-hotspots.txt]

61 54 55 56 57 58 59 60 62 63 64 66 71 72 73 74 75 76 77 78 79 80 81 86 87 88 89 90 91 92 93 94 95 110 111 112 113 114 115 116 117 118 119 120 121 122 123 124 125 126 127 128 129 130 131 132 133 134 135 137 142 150 151 152 165 167 168 169 170 172 173 174 175 176 177 178 179 180 181 182 183 184 185 186 187 188 435 436 437 438 439 440 441 442 443 444 445 446 447 448 
197 46 47 48 49 50 51 52 53 82 83 84 85 143 144 145 146 147 148 192 193 194 195 196 198 199 200 201 202 203 204 205 206 207 208 209 210 230 231 236 237 238 239 240 241 391 392 393 394 427 428 429 430 431 432 433 434 450 
375 12 13 14 15 16 17 18 19 20 21 22 23 24 25 26 27 28 29 30 31 32 33 34 35 36 37 38 39 40 41 42 44 45 214 220 221 222 223 224 225 226 227 228 229 232 233 234 235 244 245 246 247 248 251 252 253 254 255 256 257 276 279 280 366 367 368 369 370 371 372 373 374 376 377 378 379 380 381 382 383 384 385 386 387 388 389 390 400 403 404 405 406 407 408 409 410 411 412 413 414 415 416 417 418 419 420 421 422 423 424 425 426 451 
289 1 2 3 4 5 6 7 8 9 10 11 258 259 260 261 262 263 264 265 266 268 284 285 286 287 288 290 291 292 293 294 295 296 297 298 299 300 301 302 303 304 305 306 307 308 309 310 311 312 313 315 316 317 321 322 323 324 325 326 327 328 329 330 331 332 333 334 335 336 337 338 339 340 341 342 343 344 345 346 347 348 349 350 351 352 353 354 355 356 357 358 359 360 361 362 363 364 365 
