# Supplementary material for: Mapping allosteric communications within individual proteins
Source: Nat Commun. 2020 Jul 31;11:3862. doi: 10.1038/s41467-020-17618-2 (PMC7395124; doi:10.1038/s41467-020-17618-2)
Supplement: Supplementary file 6 — Supplementary Data 3 [file 41467_2020_17618_MOESM6_ESM.zip › Ohm-results/1v4s/1v4s-index.txt]

1 1/A 14/THR
2 1/A 15/LEU
3 1/A 16/VAL
4 1/A 17/GLU
5 1/A 18/GLN
6 1/A 19/ILE
7 1/A 20/LEU
8 1/A 21/ALA
9 1/A 22/GLU
10 1/A 23/PHE
11 1/A 24/GLN
12 1/A 25/LEU
13 1/A 26/GLN
14 1/A 27/GLU
15 1/A 28/GLU
16 1/A 29/ASP
17 1/A 30/LEU
18 1/A 31/LYS
19 1/A 32/LYS
20 1/A 33/VAL
21 1/A 34/MET
22 1/A 35/ARG
23 1/A 36/ARG
24 1/A 37/MET
25 1/A 38/GLN
26 1/A 39/LYS
27 1/A 40/GLU
28 1/A 41/MET
29 1/A 42/ASP
30 1/A 43/ARG
31 1/A 44/GLY
32 1/A 45/LEU
33 1/A 46/ARG
34 1/A 47/LEU
35 1/A 48/GLU
36 1/A 49/THR
37 1/A 50/HIS
38 1/A 51/GLU
39 1/A 52/GLU
40 1/A 53/ALA
41 1/A 54/SER
42 1/A 55/VAL
43 1/A 56/LYS
44 1/A 57/MET
45 1/A 58/LEU
46 1/A 59/PRO
47 1/A 60/THR
48 1/A 61/TYR
49 1/A 62/VAL
50 1/A 63/ARG
51 1/A 64/SER
52 1/A 65/THR
53 1/A 66/PRO
54 1/A 67/GLU
55 1/A 68/GLY
56 1/A 69/SER
57 1/A 70/GLU
58 1/A 71/VAL
59 1/A 72/GLY
60 1/A 73/ASP
61 1/A 74/PHE
62 1/A 75/LEU
63 1/A 76/SER
64 1/A 77/LEU
65 1/A 78/ASP
66 1/A 79/LEU
67 1/A 80/GLY
68 1/A 81/GLY
69 1/A 82/THR
70 1/A 83/ASN
71 1/A 84/PHE
72 1/A 85/ARG
73 1/A 86/VAL
74 1/A 87/MET
75 1/A 88/LEU
76 1/A 89/VAL
77 1/A 90/LYS
78 1/A 91/VAL
79 1/A 92/GLY
80 1/A 93/GLU
81 1/A 94/GLY
82 1/A 95/GLU
83 1/A 96/GLU
84 1/A 97/GLY
85 1/A 98/GLN
86 1/A 99/TRP
87 1/A 100/SER
88 1/A 101/VAL
89 1/A 102/LYS
90 1/A 103/THR
91 1/A 104/LYS
92 1/A 105/HIS
93 1/A 106/GLN
94 1/A 107/MET
95 1/A 108/TYR
96 1/A 109/SER
97 1/A 110/ILE
98 1/A 111/PRO
99 1/A 112/GLU
100 1/A 113/ASP
101 1/A 114/ALA
102 1/A 115/MET
103 1/A 116/THR
104 1/A 117/GLY
105 1/A 118/THR
106 1/A 119/ALA
107 1/A 120/GLU
108 1/A 121/MET
109 1/A 122/LEU
110 1/A 123/PHE
111 1/A 124/ASP
112 1/A 125/TYR
113 1/A 126/ILE
114 1/A 127/SER
115 1/A 128/GLU
116 1/A 129/CYS
117 1/A 130/ILE
118 1/A 131/SER
119 1/A 132/ASP
120 1/A 133/PHE
121 1/A 134/LEU
122 1/A 135/ASP
123 1/A 136/LYS
124 1/A 137/HIS
125 1/A 138/GLN
126 1/A 139/MET
127 1/A 140/LYS
128 1/A 141/HIS
129 1/A 142/LYS
130 1/A 143/LYS
131 1/A 144/LEU
132 1/A 145/PRO
133 1/A 146/LEU
134 1/A 147/GLY
135 1/A 148/PHE
136 1/A 149/THR
137 1/A 150/PHE
138 1/A 151/SER
139 1/A 152/PHE
140 1/A 153/PRO
141 1/A 154/VAL
142 1/A 155/ARG
143 1/A 156/HIS
144 1/A 157/GLU
145 1/A 158/ASP
146 1/A 159/ILE
147 1/A 160/ASP
148 1/A 161/LYS
149 1/A 162/GLY
150 1/A 163/ILE
151 1/A 164/LEU
152 1/A 165/LEU
153 1/A 166/ASN
154 1/A 167/TRP
155 1/A 168/THR
156 1/A 169/LYS
157 1/A 170/GLY
158 1/A 171/PHE
159 1/A 172/LYS
160 1/A 173/ALA
161 1/A 174/SER
162 1/A 175/GLY
163 1/A 176/ALA
164 1/A 177/GLU
165 1/A 178/GLY
166 1/A 179/ASN
167 1/A 180/ASN
168 1/A 181/VAL
169 1/A 182/VAL
170 1/A 183/GLY
171 1/A 184/LEU
172 1/A 185/LEU
173 1/A 186/ARG
174 1/A 187/ASP
175 1/A 188/ALA
176 1/A 189/ILE
177 1/A 190/LYS
178 1/A 191/ARG
179 1/A 192/ARG
180 1/A 193/GLY
181 1/A 194/ASP
182 1/A 195/PHE
183 1/A 196/GLU
184 1/A 197/MET
185 1/A 198/ASP
186 1/A 199/VAL
187 1/A 200/VAL
188 1/A 201/ALA
189 1/A 202/MET
190 1/A 203/VAL
191 1/A 204/ASN
192 1/A 205/ASP
193 1/A 206/THR
194 1/A 207/VAL
195 1/A 208/ALA
196 1/A 209/THR
197 1/A 210/MET
198 1/A 211/ILE
199 1/A 212/SER
200 1/A 213/CYS
201 1/A 214/TYR
202 1/A 215/TYR
203 1/A 216/GLU
204 1/A 217/ASP
205 1/A 218/HIS
206 1/A 219/GLN
207 1/A 220/CYS
208 1/A 221/GLU
209 1/A 222/VAL
210 1/A 223/GLY
211 1/A 224/MET
212 1/A 225/ILE
213 1/A 226/VAL
214 1/A 227/GLY
215 1/A 228/THR
216 1/A 229/GLY
217 1/A 230/CYS
218 1/A 231/ASN
219 1/A 232/ALA
220 1/A 233/CYS
221 1/A 234/TYR
222 1/A 235/MET
223 1/A 236/GLU
224 1/A 237/GLU
225 1/A 238/MET
226 1/A 239/GLN
227 1/A 240/ASN
228 1/A 241/VAL
229 1/A 242/GLU
230 1/A 243/LEU
231 1/A 244/VAL
232 1/A 245/GLU
233 1/A 246/GLY
234 1/A 247/ASP
235 1/A 248/GLU
236 1/A 249/GLY
237 1/A 250/ARG
238 1/A 251/MET
239 1/A 252/CYS
240 1/A 253/VAL
241 1/A 254/ASN
242 1/A 255/THR
243 1/A 256/GLU
244 1/A 257/TRP
245 1/A 258/GLY
246 1/A 259/ALA
247 1/A 260/PHE
248 1/A 261/GLY
249 1/A 262/ASP
250 1/A 263/SER
251 1/A 264/GLY
252 1/A 265/GLU
253 1/A 266/LEU
254 1/A 267/ASP
255 1/A 268/GLU
256 1/A 269/PHE
257 1/A 270/LEU
258 1/A 271/LEU
259 1/A 272/GLU
260 1/A 273/TYR
261 1/A 274/ASP
262 1/A 275/ARG
263 1/A 276/LEU
264 1/A 277/VAL
265 1/A 278/ASP
266 1/A 279/GLU
267 1/A 280/SER
268 1/A 281/SER
269 1/A 282/ALA
270 1/A 283/ASN
271 1/A 284/PRO
272 1/A 285/GLY
273 1/A 286/GLN
274 1/A 287/GLN
275 1/A 288/LEU
276 1/A 289/TYR
277 1/A 290/GLU
278 1/A 291/LYS
279 1/A 292/LEU
280 1/A 293/ILE
281 1/A 294/GLY
282 1/A 295/GLY
283 1/A 296/LYS
284 1/A 297/TYR
285 1/A 298/MET
286 1/A 299/GLY
287 1/A 300/GLU
288 1/A 301/LEU
289 1/A 302/VAL
290 1/A 303/ARG
291 1/A 304/LEU
292 1/A 305/VAL
293 1/A 306/LEU
294 1/A 307/LEU
295 1/A 308/ARG
296 1/A 309/LEU
297 1/A 310/VAL
298 1/A 311/ASP
299 1/A 312/GLU
300 1/A 313/ASN
301 1/A 314/LEU
302 1/A 315/LEU
303 1/A 316/PHE
304 1/A 317/HIS
305 1/A 318/GLY
306 1/A 319/GLU
307 1/A 320/ALA
308 1/A 321/SER
309 1/A 322/GLU
310 1/A 323/GLN
311 1/A 324/LEU
312 1/A 325/ARG
313 1/A 326/THR
314 1/A 327/ARG
315 1/A 328/GLY
316 1/A 329/ALA
317 1/A 330/PHE
318 1/A 331/GLU
319 1/A 332/THR
320 1/A 333/ARG
321 1/A 334/PHE
322 1/A 335/VAL
323 1/A 336/SER
324 1/A 337/GLN
325 1/A 338/VAL
326 1/A 339/GLU
327 1/A 340/SER
328 1/A 341/ASP
329 1/A 342/THR
330 1/A 343/GLY
331 1/A 344/ASP
332 1/A 345/ARG
333 1/A 346/LYS
334 1/A 347/GLN
335 1/A 348/ILE
336 1/A 349/TYR
337 1/A 350/ASN
338 1/A 351/ILE
339 1/A 352/LEU
340 1/A 353/SER
341 1/A 354/THR
342 1/A 355/LEU
343 1/A 356/GLY
344 1/A 357/LEU
345 1/A 358/ARG
346 1/A 359/PRO
347 1/A 360/SER
348 1/A 361/THR
349 1/A 362/THR
350 1/A 363/ASP
351 1/A 364/CYS
352 1/A 365/ASP
353 1/A 366/ILE
354 1/A 367/VAL
355 1/A 368/ARG
356 1/A 369/ARG
357 1/A 370/ALA
358 1/A 371/CYS
359 1/A 372/GLU
360 1/A 373/SER
361 1/A 374/VAL
362 1/A 375/SER
363 1/A 376/THR
364 1/A 377/ARG
365 1/A 378/ALA
366 1/A 379/ALA
367 1/A 380/HIS
368 1/A 381/MET
369 1/A 382/CYS
370 1/A 383/SER
371 1/A 384/ALA
372 1/A 385/GLY
373 1/A 386/LEU
374 1/A 387/ALA
375 1/A 388/GLY
376 1/A 389/VAL
377 1/A 390/ILE
378 1/A 391/ASN
379 1/A 392/ARG
380 1/A 393/MET
381 1/A 394/ARG
382 1/A 395/GLU
383 1/A 396/SER
384 1/A 397/ARG
385 1/A 398/SER
386 1/A 399/GLU
387 1/A 400/ASP
388 1/A 401/VAL
389 1/A 402/MET
390 1/A 403/ARG
391 1/A 404/ILE
392 1/A 405/THR
393 1/A 406/VAL
394 1/A 407/GLY
395 1/A 408/VAL
396 1/A 409/ASP
397 1/A 410/GLY
398 1/A 411/SER
399 1/A 412/VAL
400 1/A 413/TYR
401 1/A 414/LYS
402 1/A 415/LEU
403 1/A 416/HIS
404 1/A 417/PRO
405 1/A 418/SER
406 1/A 419/PHE
407 1/A 420/LYS
408 1/A 421/GLU
409 1/A 422/ARG
410 1/A 423/PHE
411 1/A 424/HIS
412 1/A 425/ALA
413 1/A 426/SER
414 1/A 427/VAL
415 1/A 428/ARG
416 1/A 429/ARG
417 1/A 430/LEU
418 1/A 431/THR
419 1/A 432/PRO
420 1/A 433/SER
421 1/A 434/CYS
422 1/A 435/GLU
423 1/A 436/ILE
424 1/A 437/THR
425 1/A 438/PHE
426 1/A 439/ILE
427 1/A 440/GLU
428 1/A 441/SER
429 1/A 442/GLU
430 1/A 443/GLU
431 1/A 444/GLY
432 1/A 445/SER
433 1/A 446/GLY
434 1/A 447/ARG
435 1/A 448/GLY
436 1/A 449/ALA
437 1/A 450/ALA
438 1/A 451/LEU
439 1/A 452/VAL
440 1/A 453/SER
441 1/A 454/ALA
442 1/A 455/VAL
443 1/A 456/ALA
444 1/A 457/CYS
445 1/A 458/LYS
446 1/A 459/LYS
447 1/A 460/ALA
448 1/A 461/CYS
449 2/A 500/GLC
450 2/A 501/MRK
451 2/A 600/NA
