# Supplementary material for: Mapping allosteric communications within individual proteins
Source: Nat Commun. 2020 Jul 31;11:3862. doi: 10.1038/s41467-020-17618-2 (PMC7395124; doi:10.1038/s41467-020-17618-2)
Supplement: Supplementary file 6 — Supplementary Data 3 [file 41467_2020_17618_MOESM6_ESM.zip › Ohm-results/1v4s/1v4s-network.txt]

NODES
Start 0.9333985555655449
End 0.9333985555655449
198 0.9333985555655449
192 0.9267737789967286
138 0.9126985131604414
194 0.9082726612123984
156 0.8696550233538177
195 0.8139281480015692
155 0.7875281050962072
218 0.7200084411477709
193 0.6999257030951948
212 0.6979795069259741
274 0.6391699455314938
191 0.6206645332604949
277 0.5539121449017472
216 0.47117236012093255
217 0.4161095843996631
243 0.1617734641383892
140 0.09345513971216785
139 0.050198255401369
244 0.0004483
EDGES
243-End
195-192
193-218
194-193
192-End
Start-198
198-194
191-192
156-End
139-End
212-218
218-212
138-End
212-192
198-195
217-218
274-End
156-155
277-End
218-End
277-216
195-194
191-End
139-191
140-End
194-195
192-138
243-140
140-139
212-End
217-244
193-192
274-277
218-243
138-156
244-243
194-191
216-End
155-274
155-End
191-218
216-217
217-212
