# Supplementary material for: Mapping allosteric communications within individual proteins
Source: Nat Commun. 2020 Jul 31;11:3862. doi: 10.1038/s41467-020-17618-2 (PMC7395124; doi:10.1038/s41467-020-17618-2)
Supplement: Supplementary file 6 — Supplementary Data 3 [file 41467_2020_17618_MOESM6_ESM.zip › Ohm-results/1v4s/1v4s-paths.txt]

0.0571463 450-198-195-194-191-192-138-156-155-449
0.0571463 450-198-195-194-191-218-212-192-138-156-155-449
0.0571463 450-198-195-192-138-156-155-449
0.0571463 450-198-194-195-192-138-156-155-449
0.0571463 450-198-194-193-218-212-192-138-156-155-449
0.0571463 450-198-194-191-192-138-156-155-449
0.0571463 450-198-195-194-193-192-138-156-155-449
0.0571463 450-198-194-193-192-138-156-155-449
0.0571463 450-198-195-194-193-218-212-192-138-156-155-449
0.0528442 450-198-194-193-218-212-192-138-156-449
0.0528442 450-198-195-194-191-192-138-156-449
0.0528442 450-198-195-192-138-156-449
0.0528442 450-198-195-194-191-218-212-192-138-156-449
0.0528442 450-198-194-195-192-138-156-449
0.0528442 450-198-194-193-192-138-156-449
0.0528442 450-198-195-194-193-192-138-156-449
0.0528442 450-198-195-194-193-218-212-192-138-156-449
0.0528442 450-198-194-191-192-138-156-449
0.0465523 450-198-194-191-192-138-156-155-274-277-216-217-212-218-243-140-139-449
0.0435581 450-198-194-193-218-212-192-138-449
0.0435581 450-198-195-194-193-218-212-192-138-449
0.0435581 450-198-195-194-191-218-212-192-138-449
0.0435581 450-198-195-192-138-449
0.0435581 450-198-194-195-192-138-449
0.0435581 450-198-195-194-191-192-138-449
0.0435581 450-198-194-193-192-138-449
0.0435581 450-198-194-191-192-449
0.0435581 450-198-194-191-192-138-449
0.0435581 450-198-195-194-193-192-138-449
0.0338669 450-198-194-193-192-449
0.0338669 450-198-195-194-193-192-449
0.0294468 450-198-194-193-192-138-156-155-274-277-216-217-212-218-449
0.0294468 450-198-195-192-138-156-155-274-277-216-217-212-218-449
0.0294468 450-198-194-191-192-138-156-155-274-277-216-217-212-218-449
0.0294468 450-198-195-194-191-192-138-156-155-274-277-216-217-212-218-449
0.0294468 450-198-195-194-193-192-138-156-155-274-277-216-217-212-218-449
0.0232921 450-198-195-192-138-156-155-274-449
0.0232921 450-198-195-194-193-218-212-192-138-156-155-274-449
0.0232921 450-198-194-195-192-138-156-155-274-449
0.0232921 450-198-195-194-191-218-212-192-138-156-155-274-449
0.0232921 450-198-194-191-192-138-156-155-274-449
0.0232921 450-198-194-193-218-212-192-138-156-155-274-449
0.0232921 450-198-195-194-191-192-138-156-155-274-449
0.0232921 450-198-195-194-193-192-138-156-155-274-449
0.0232921 450-198-194-193-192-138-156-155-274-449
0.0194023 450-198-195-194-193-192-138-156-155-274-277-216-217-218-212-449
0.0194023 450-198-194-193-218-212-449
0.0194023 450-198-195-194-191-192-138-156-155-274-277-216-217-218-212-449
0.0194023 450-198-194-193-192-138-156-155-274-277-216-217-218-212-449
0.0194023 450-198-195-194-193-218-212-449
0.0194023 450-198-195-194-191-218-212-449
0.0194023 450-198-195-192-138-156-155-274-277-216-217-218-212-449
0.0194023 450-198-194-191-192-138-156-155-274-277-216-217-218-212-449
0.0192875 450-198-194-193-192-138-156-155-274-277-216-217-212-218-243-449
0.0192875 450-198-194-191-192-138-156-155-274-277-216-217-212-218-243-449
0.0192875 450-198-195-192-138-156-155-274-277-216-217-212-218-243-449
0.0192875 450-198-195-194-193-192-138-156-155-274-277-216-217-212-218-243-449
0.0187276 450-198-195-192-138-156-155-274-277-449
0.0187276 450-198-194-191-192-138-156-155-274-277-449
0.0187276 450-198-194-195-192-138-156-155-274-277-449
0.0187276 450-198-195-194-193-192-138-156-155-274-277-449
0.0187276 450-198-195-194-191-218-212-192-138-156-155-274-277-449
0.0187276 450-198-195-194-191-192-138-156-155-274-277-449
0.0187276 450-198-194-193-218-212-192-138-156-155-274-277-449
0.0187276 450-198-194-193-192-138-156-155-274-277-449
0.0187276 450-198-195-194-193-218-212-192-138-156-155-274-277-449
0.0173654 450-198-195-194-191-218-449
0.0154175 450-198-194-191-192-138-156-155-274-277-216-217-212-218-243-140-449
0.0154175 450-198-195-192-138-156-155-274-277-216-217-212-218-243-140-449
0.0154175 450-198-194-193-192-138-156-155-274-277-216-217-212-218-243-140-449
0.0152931 450-198-194-193-192-138-156-155-274-277-216-217-218-449
0.0152931 450-198-195-194-191-192-138-156-155-274-277-216-217-218-449
0.0152931 450-198-194-191-192-138-156-155-274-277-216-217-218-449
0.0152931 450-198-195-192-138-156-155-274-277-216-217-218-449
0.0152931 450-198-195-194-193-192-138-156-155-274-277-216-217-218-449
0.0145751 450-198-195-194-193-218-212-192-449
0.0145751 450-198-195-194-191-218-212-192-449
0.0145751 450-198-194-193-218-212-192-449
0.0137306 450-198-194-193-218-449
0.0109453 450-198-195-194-191-192-138-156-155-274-277-216-449
0.0109453 450-198-194-193-192-138-156-155-274-277-216-449
0.0109453 450-198-195-194-193-218-212-192-138-156-155-274-277-216-449
0.0109453 450-198-194-193-218-212-192-138-156-155-274-277-216-449
0.0109453 450-198-195-194-193-192-138-156-155-274-277-216-449
0.0109453 450-198-194-195-192-138-156-155-274-277-216-449
0.0109453 450-198-194-191-192-138-156-155-274-277-216-449
0.0109453 450-198-195-192-138-156-155-274-277-216-449
0.0109453 450-198-195-194-191-218-212-192-138-156-155-274-277-216-449
0.00852056 450-198-194-195-192-449
0.00811794 450-198-195-194-191-192-449
0.00739424 450-198-194-193-192-138-156-155-274-277-216-217-212-449
0.00739424 450-198-195-194-193-192-138-156-155-274-277-216-217-212-449
0.00739424 450-198-195-192-138-156-155-274-277-216-217-212-449
0.00739424 450-198-195-194-191-192-138-156-155-274-277-216-217-212-449
0.00739424 450-198-194-191-192-138-156-155-274-277-216-217-212-449
0.00443421 450-198-195-194-193-218-449
0.00382397 450-198-194-193-192-138-156-155-274-277-216-217-212-218-243-140-139-191-449
0.00161483 450-198-195-192-449
0.0004483 450-198-194-193-218-212-192-138-156-155-274-277-216-217-244-243-449
0.000260528 450-198-194-191-449
