# Supplementary material for: Mapping allosteric communications within individual proteins
Source: Nat Commun. 2020 Jul 31;11:3862. doi: 10.1038/s41467-020-17618-2 (PMC7395124; doi:10.1038/s41467-020-17618-2)
Supplement: Supplementary file 6 — Supplementary Data 3 [file 41467_2020_17618_MOESM6_ESM.zip › Ohm-results/1xtt/1xtt-ACI.txt]

2.46459
2.58478
2.84718
2.92499
3.53143
3.03447
3.99331
3.97164
3.94742
3.55993
3.05947
3.50455
3.4384
3.0059
2.82016
2.95362
2.82737
2.63148
2.38626
2.55391
2.35841
2.79416
2.86651
3.06813
3.09663
2.76999
2.7985
3.01336
3.06871
3.18527
3.10023
3.59694
3.25974
3.25518
3.36768
3.83959
3.79514
3.10072
3.35966
4.26639
3.81495
3.26586
3.54274
3.69017
2.97137
2.97167
2.82721
3.04299
2.85129
2.55007
2.69342
2.39539
2.55489
2.71412
2.75829
2.37455
2.47341
2.47647
2.4832
2.33001
2.4178
2.24205
2.66462
3.0434
2.96337
3.5981
3.21295
3.29951
3.60815
3.15119
3.17079
3.1185
3.12628
3.35667
2.66121
2.57874
1.80608
2.44352
2.2911
1.96132
2.3881
3.06141
3.10785
2.61335
3.20153
3.68357
3.50565
3.05692
3.31362
3.64231
3.23065
3.42417
2.99457
2.82484
3.19595
3.20288
3.25077
3.26748
3.06723
2.49798
2.46344
1.98157
1.73047
1.37701
1.43226
1.42813
1.68509
1.61885
1.67246
1.65678
1.8083
1.9718
1.83525
2.21059
2.18938
1.73507
1.77092
1.75268
1.58058
2.01386
2.23328
2.41842
2.51886
2.29065
2.52118
3.12997
2.78394
2.61636
3.11838
2.57615
2.53047
2.95427
3.13716
2.7593
2.67589
2.66494
2.13081
2.1951
1.74927
1.7778
1.45713
2.61257
1.8452
2.41706
2.39262
2.31804
1.42397
1.82718
2.33783
1.78961
1.89184
2.23423
2.03629
2.34277
2.27364
2.227
2.30232
2.41981
2.58389
2.68671
2.4854
2.40907
2.52974
2.40144
2.25113
2.82109
2.71058
2.6773
2.85612
2.78139
2.45683
2.33964
2.66482
2.73392
2.86711
2.69948
2.71667
2.61534
2.55025
2.67368
2.47635
2.58331
2.56035
2.28331
2.35804
2.5747
2.3262
3.10011
3.02063
3.18183
3.08706
2.69882
2.62576
2.34626
2.19483
2.24631
2.19983
1.97951
1.59463
1.55556
1.6636
2.03656
2.23717
2.52575
2.43208
2.01868
2.05319
1.65877
1.56164
1.74333
2.10076
2.67345
2.39255
2.73328
2.51178
0
3.7095
2.52495
2.74391
3.13081
2.76971
3.38285
2.99412
4.0201
3.9061
3.99111
3.6547
3.11718
3.5499
3.40834
3.02797
2.819
2.73671
2.69634
2.56873
2.28139
2.43675
2.31873
2.55365
2.67067
2.79159
2.86387
2.54471
2.60116
2.79822
2.94651
3.04052
2.72134
3.25838
3.23385
3.16347
3.19677
3.56877
3.75658
3.25896
3.4628
4.05344
3.73486
3.23671
3.51623
3.73195
3.09991
2.9193
2.75348
2.89042
2.74796
2.51712
2.62777
2.35707
2.41111
2.62516
2.70524
2.45539
2.52318
2.46594
2.37471
2.30968
2.31087
2.2061
2.51135
2.81571
2.82186
3.51494
3.02461
3.26633
3.35869
3.06601
3.08365
3.08356
3.42739
3.35259
2.76264
2.8154
2.00627
2.76589
2.24306
1.88675
2.39215
2.97047
2.94885
2.4166
2.98154
3.55118
3.30941
2.74714
3.23155
3.53801
3.04681
3.24153
2.8617
2.82226
3.31836
3.40237
3.38784
3.32733
3.01243
2.5543
2.41348
1.97886
1.77284
1.30261
1.49408
1.34189
1.63877
1.56622
1.62595
1.64933
1.8366
1.89429
1.75112
2.0311
1.90727
1.52346
1.92193
1.6363
1.66549
2.06582
2.25593
2.39271
2.53875
2.41328
2.63356
3.2056
2.88412
2.91321
3.27292
2.71555
2.70217
3.01519
3.31322
2.86207
2.78682
2.61423
2.20751
2.10567
1.58431
1.7336
1.44795
2.45027
1.84917
1.91792
2.28315
2.35234
1.46054
1.92459
2.43724
1.66936
1.99231
2.32189
1.89328
2.27084
2.43126
2.32169
2.22137
2.50209
2.66866
2.83928
2.54398
2.54877
2.69737
2.53015
2.34546
2.80144
2.58481
2.66903
2.79157
2.80606
2.32885
2.18505
2.30921
2.65653
2.74676
2.51213
2.36973
2.47837
2.49192
2.50215
2.40422
2.67642
2.51791
2.42555
2.51784
2.73051
2.4525
3.16662
3.04321
3.19304
3.14005
2.75387
2.59684
2.33226
2.22449
2.29761
2.13526
1.96928
1.54528
1.53317
1.63033
1.93304
2.11385
2.3843
2.32188
1.88913
1.81439
1.68317
1.49439
1.68414
2.01934
2.47309
2.2226
2.54047
2.28819
0
3.68873
2.5017
2.68934
3.1591
2.88201
3.52186
3.02569
4.00945
3.91417
3.82257
3.63766
3.16166
3.55836
3.47504
3.07319
2.88656
2.78363
2.59537
2.61398
2.33664
2.38038
2.37146
2.64055
2.66668
3.02438
3.06377
2.50398
2.57869
2.95724
3.00973
3.03466
2.85685
3.30864
3.00953
3.24564
3.37539
3.85483
3.78866
3.3219
3.58841
4.36954
3.93239
3.38523
3.72875
4.11827
3.13172
2.98116
2.72691
2.99778
3.00145
2.5968
2.73644
2.53223
2.64254
2.99067
3.07159
2.54696
2.49841
2.57283
2.53426
2.37891
2.48773
2.36056
2.65447
2.99912
3.13843
3.67459
3.47906
3.5508
3.63523
3.38993
3.43374
3.31943
3.16457
3.18411
2.75079
2.67612
1.92094
2.55038
2.22385
2.16468
2.3953
2.98448
3.18799
2.60168
2.92072
3.56175
3.55205
2.63924
3.10813
3.82774
2.99069
3.435
3.37939
2.8357
3.37238
3.29405
3.22325
3.12279
2.98624
2.62132
2.21348
1.85084
1.73725
1.34002
1.3972
1.33572
1.64152
1.57677
1.63085
1.71167
1.83478
1.90348
1.72543
2.22265
1.95825
1.54508
1.67903
1.61697
1.52473
1.86702
2.30448
2.58241
2.57636
2.3135
2.69701
3.1127
2.91744
2.90174
3.30525
2.79202
2.76029
3.1427
3.35186
2.99124
2.82174
2.59384
2.20842
1.95486
1.59132
1.78753
1.46485
2.44904
1.78785
1.93954
2.26502
2.31435
1.45965
1.85639
2.37283
1.62666
2.13566
2.40323
1.92115
2.23754
2.61072
2.3582
2.21451
2.57056
2.7595
2.8685
2.65151
2.55675
2.70068
2.46894
2.19749
2.68487
2.63224
2.65663
2.8351
2.74788
2.31442
2.20971
2.32243
2.54183
2.78102
2.55405
2.46121
2.64316
2.47
2.45561
2.55959
2.68977
2.58185
2.46785
2.36778
2.61812
2.39178
3.15236
3.07481
3.13378
3.11528
2.68449
2.65405
2.41331
2.28388
2.28386
2.21859
1.97624
1.59393
1.5475
1.6731
2.01139
2.26123
2.47634
2.39497
1.86955
1.88729
1.73203
1.62569
1.86376
2.16206
2.47989
2.41848
2.58798
2.50185
0
3.08563
2.38799
2.50949
2.92377
2.67908
3.4121
3.11544
3.81941
3.74354
3.76241
3.55688
3.01037
3.44653
3.35566
2.98461
2.7725
2.81654
2.77528
2.54962
2.279
2.35364
2.22329
2.63998
2.75772
2.87942
2.85728
2.59255
2.61452
2.83102
2.90956
3.1293
2.95302
3.45249
2.90906
3.05133
3.25339
3.93814
3.67976
3.26331
3.51274
4.11802
3.65704
3.2525
3.55021
3.69943
2.81496
3.0324
2.83788
2.91347
2.85016
2.60542
2.71973
2.55982
2.55985
2.76992
2.75179
2.38579
2.44915
2.53437
2.4219
2.35955
2.45016
2.32946
2.59925
2.86472
2.96603
3.56613
3.14736
3.33882
3.66448
3.20051
3.20454
3.19484
3.38916
3.46661
2.7076
2.72644
1.85802
2.46148
2.23734
2.03549
2.40264
3.0384
3.11384
2.58064
3.18335
3.77371
3.43455
2.91481
3.45651
4.00265
3.34959
3.60699
3.40242
2.91034
3.41006
3.46128
3.43672
3.01366
2.97624
2.56076
2.33635
1.93175
1.74535
1.36452
1.40117
1.44716
1.67823
1.58985
1.64974
1.74756
1.87723
1.96881
1.76926
2.05466
2.01014
1.67377
1.72982
1.67529
1.52646
2.06228
2.23333
2.40529
2.61466
2.33514
2.80628
3.27394
2.85572
2.88686
3.29412
2.81445
2.70077
3.07294
3.35172
2.8453
2.75598
2.51801
2.15786
2.0388
1.48861
1.74656
1.42304
2.4953
1.79262
2.29968
2.29566
2.20729
1.39556
1.86904
2.40372
1.65518
1.92379
2.30208
1.94503
2.3559
2.42305
2.31151
2.31029
2.5175
2.66644
2.79996
2.64127
2.45631
2.66777
2.42608
2.23962
2.69804
2.54135
2.60768
2.77563
2.76293
2.322
2.25345
2.5091
2.67993
2.75279
2.64462
2.65793
2.6033
2.50473
2.57891
2.48923
2.6058
2.52185
2.31105
2.3675
2.60847
2.3109
3.0661
2.90957
3.08967
3.05649
2.62065
2.55571
2.30136
2.09536
2.15949
2.18401
1.95562
1.57473
1.55436
1.64221
1.92765
2.15678
2.40128
2.34409
1.8903
2.03872
1.66304
1.62988
1.81447
2.09478
2.47906
2.34429
2.6323
2.4196
0
3.02638
