# Supplementary material for: Mapping allosteric communications within individual proteins
Source: Nat Commun. 2020 Jul 31;11:3862. doi: 10.1038/s41467-020-17618-2 (PMC7395124; doi:10.1038/s41467-020-17618-2)
Supplement: Supplementary file 6 — Supplementary Data 3 [file 41467_2020_17618_MOESM6_ESM.zip › Ohm-results/1xtt/1xtt-correlation.txt]

1 0.044 0.042 0.084 0.034 0 0 0 0.036 0 0.11 0.107 0.089 0.099 0.088 0.089 0.089 0.064 0.1 0.154 0.301 0.407 0.275 0.174 0.165 0.24 0.282 0.424 0.328 0.299 0.334 0.39 0.259 0.221 0.203 0.214 0.124 0.044 0.062 0.175 0.147 0.185 0.146 0.11 0.105 0.117 0.153 0.096 0.13 0.098 0.076 0.053 0.017 0.012 0.015 0.017 0.032 0.016 0.055 0.057 0.039 0 0.022 0.013 0.012 0.015 0.045 0.051 0.05 0.033 0.071 0.087 0.018 0.084 0.113 0.072 0.078 0.024 0.051 0.173 0.143 0.2 0.221 0.388 0.283 0.274 0.272 0.167 0.187 0.23 0.117 0.084 0.135 0.227 0.176 0.16 0.183 0.071 0.188 0.172 0.197 0.17 0.131 0.073 0.047 0.133 0.144 0.791 0.305 0.628 0.464 0.299 0.302 0.144 0.231 0.264 0.357 0.384 0.453 0.409 0.248 0.345 0.178 0.047 0.075 0.099 0.152 0.153 0.121 0.15 0.085 0 0.11 0.028 0.015 0.049 0.127 0.08 0 0 0 0.485 0.573 0.449 0.386 0.251 0.829 0.945 0.893 0.897 0.886 0.455 0.55 0.298 0.155 0.218 0.268 0.173 0.086 0.089 0.03 0.038 0.046 0.061 0.084 0.084 0.047 0.123 0.372 0.409 0.439 0.282 0.337 0.395 0.472 0.24 0.333 0.334 0.189 0.202 0.209 0.09 0.089 0.173 0.106 0.066 0.073 0.02 0.03 0.026 0.05 0.154 0.28 0.24 0.248 0.181 0.44 0.383 0.285 0.265 0.459 0.374 0.359 0.665 0.504 0.52 0.406 0.374 0.455 0.414 0.518 0.543 0.754 0.591 0.29 0.413 0.528 0.427 0.184 0.006 0 0 0 0.027 0 0.087 0.083 0.086 0.083 0.063 0.07 0.072 0.052 0.078 0.069 0.081 0.065 0.055 0.031 0.022 0.056 0.105 0.16 0.122 0.11 0.118 0.188 0.155 0.106 0.099 0.119 0.084 0.05 0.07 0.178 0.096 0.069 0.068 0.086 0.079 0.058 0.095 0.081 0.05 0.046 0.034 0.032 0.014 0.018 0.021 0.026 0.044 0.031 0.07 0.069 0.06 0 0.033 0.024 0.03 0.021 0.045 0.054 0.044 0.04 0.051 0.058 0.018 0.053 0.081 0.06 0.058 0.022 0.042 0.108 0.065 0.099 0.098 0.13 0.131 0.132 0.138 0.096 0.133 0.211 0.104 0.105 0.102 0.217 0.179 0.142 0.168 0.051 0.177 0.128 0.144 0.115 0.084 0.044 0.014 0.057 0.062 0.035 0.012 0.031 0.021 0.017 0.016 0.011 0.019 0.017 0.022 0.019 0.018 0.023 0.016 0.022 0.016 0.005 0.024 0.037 0.048 0.063 0.078 0.108 0.059 0 0.079 0.028 0.015 0.032 0.09 0.055 0 0 0 0.022 0.027 0.023 0.022 0.02 0.038 0.042 0.043 0.038 0.043 0.03 0.032 0.021 0.01 0.021 0.028 0.03 0.01 0.012 0.007 0.034 0.039 0.051 0.051 0.042 0.024 0.039 0.037 0.051 0.046 0.036 0.039 0.043 0.035 0.01 0.017 0.025 0.017 0.008 0.008 0.002 0.002 0.007 0.005 0.004 0.004 0 0.013 0.021 0.004 0.013 0.035 0.034 0.032 0.018 0.063 0.048 0.036 0.019 0.032 0.027 0.025 0.031 0.036 0.044 0.045 0.045 0.071 0.066 0.049 0.069 0.128 0.103 0.051 0.096 0.158 0.115 0.076 0.004 0 0 0 0.024 0 0.101 0.094 0.087 0.082 0.056 0.049 0.054 0.043 0.054 0.053 0.068 0.054 0.045 0.02 0.019 0.044 0.114 0.159 0.136 0.119 0.095 0.171 0.138 0.095 0.085 0.108 0.067 0.032 0.055 0.187 0.095 0.087 0.092 0.1 0.086 0.079 0.125 0.107 0.065 0.067 0.055 0.045 0.051 0.081 0.093 0.166 0.223 0.154 0.419 0.43 0.37 0.083 0.226 0.075 0.053 0.044 0.086 0.087 0.075 0.058 0.072 0.086 0.032 0.072 0.093 0.057 0.052 0.013 0.029 0.086 0.059 0.086 0.078 0.114 0.113 0.119 0.127 0.097 0.131 0.213 0.122 0.091 0.109 0.254 0.212 0.154 0.2 0.068 0.19 0.122 0.096 0.071 0.053 0.026 0.011 0.05 0.055 0.035 0.015 0.029 0.022 0.013 0.014 0.011 0.017 0.013 0.023 0.019 0.017 0.014 0.01 0.012 0.006 0.004 0.027 0.037 0.039 0.046 0.062 0.096 0.1 0 0.089 0.021 0.014 0.04 0.107 0.075 0 0 0 0.028 0.034 0.024 0.028 0.02 0.042 0.043 0.039 0.04 0.047 0.041 0.034 0.021 0.011 0.024 0.026 0.034 0.003 0.012 0.009 0.029 0.038 0.061 0.072 0.059 0.032 0.044 0.048 0.051 0.048 0.029 0.031 0.034 0.025 0.013 0.019 0.022 0.011 0.007 0.009 0.003 0.004 0.009 0.006 0.006 0.004 0.003 0.017 0.017 0.004 0.01 0.024 0.019 0.019 0.013 0.051 0.048 0.026 0.017 0.027 0.022 0.017 0.029 0.034 0.044 0.046 0.044 0.057 0.057 0.018 0.067 0.107 0.111 0.052 0.083 0.149 0.135 0.062 0.004 0 0 0 0.03 0 0.085 0.082 0.083 0.078 0.063 0.058 0.051 0.038 0.058 0.057 0.084 0.069 0.063 0.031 0.042 0.057 0.115 0.207 0.154 0.112 0.106 0.206 0.147 0.089 0.124 0.142 0.079 0.041 0.072 0.189 0.102 0.105 0.109 0.086 0.093 0.084 0.132 0.089 0.079 0.076 0.066 0.054 0.068 0.037 0.036 0.031 0.042 0.033 0.043 0.043 0.034 0 0.012 0.015 0.025 0.027 0.052 0.074 0.066 0.049 0.113 0.146 0.025 0.128 0.227 0.109 0.132 0.038 0.072 0.227 0.15 0.19 0.154 0.173 0.178 0.173 0.178 0.11 0.17 0.238 0.136 0.136 0.138 0.26 0.223 0.187 0.217 0.092 0.352 0.336 0.367 0.332 0.297 0.148 0.045 0.096 0.114 0.071 0.037 0.057 0.041 0.028 0.033 0.013 0.023 0.027 0.036 0.042 0.042 0.029 0.022 0.037 0.023 0.006 0.094 0.147 0.195 0.241 0.242 0.335 0.231 0 0.227 0.043 0.024 0.075 0.252 0.154 0 0 0 0.044 0.055 0.045 0.043 0.035 0.074 0.086 0.09 0.079 0.075 0.059 0.074 0.057 0.034 0.051 0.088 0.143 0.017 0.025 0.02 0.053 0.074 0.114 0.115 0.086 0.044 0.066 0.073 0.079 0.077 0.047 0.046 0.061 0.055 0.029 0.042 0.047 0.02 0.021 0.018 0.004 0.005 0.015 0.009 0.009 0.008 0.001 0.018 0.029 0.004 0.016 0.038 0.035 0.035 0.027 0.071 0.062 0.044 0.029 0.052 0.044 0.047 0.069 0.049 0.062 0.066 0.057 0.08 0.074 0.046 0.093 0.161 0.154 0.093 0.107 0.202 0.182 0.092 0.251 0.24 0.207 0.208 
0.045 1 0.044 0.048 0.002 0 0 0 0.017 0 0.059 0.063 0.044 0.053 0.044 0.041 0.029 0.037 0.052 0.046 0.057 0.061 0.048 0.031 0.03 0.055 0.086 0.148 0.126 0.097 0.099 0.16 0.137 0.078 0.093 0.111 0.078 0.036 0.044 0.123 0.062 0.042 0.047 0.071 0.063 0.051 0.073 0.051 0.041 0.039 0.032 0.022 0.007 0.008 0.012 0.022 0.031 0.019 0.052 0.054 0.049 0 0.017 0.003 0.004 0.005 0.03 0.032 0.034 0.025 0.045 0.05 0.015 0.052 0.067 0.046 0.049 0.01 0.02 0.067 0.055 0.072 0.064 0.104 0.095 0.102 0.11 0.059 0.081 0.14 0.071 0.062 0.074 0.158 0.136 0.106 0.133 0.064 0.134 0.103 0.108 0.082 0.065 0.033 0.01 0.034 0.039 0.035 0.017 0.025 0.021 0.02 0.018 0.01 0.014 0.018 0.022 0.019 0.025 0.019 0.014 0.016 0.005 0.001 0.02 0.03 0.047 0.058 0.067 0.083 0.054 0 0.059 0.012 0.009 0.027 0.074 0.051 0 0 0 0.027 0.033 0.024 0.024 0.024 0.041 0.04 0.039 0.039 0.043 0.029 0.023 0.015 0.011 0.021 0.026 0.035 0.007 0.01 0.006 0.015 0.023 0.037 0.044 0.029 0.014 0.024 0.033 0.037 0.033 0.028 0.031 0.031 0.024 0.011 0.017 0.018 0.01 0.01 0.012 0.003 0.001 0.007 0.003 0.003 0.003 0.001 0.005 0.005 0.005 0.01 0.019 0.014 0.015 0.011 0.06 0.057 0.041 0.022 0.026 0.023 0.022 0.033 0.035 0.051 0.051 0.049 0.062 0.063 0.027 0.061 0.103 0.089 0.051 0.083 0.141 0.12 0.06 0.015 0 0 0 0.04 0 0.114 0.111 0.105 0.108 0.105 0.098 0.096 0.075 0.119 0.161 0.32 0.359 0.279 0.138 0.098 0.233 0.249 0.36 0.248 0.255 0.321 0.308 0.202 0.203 0.16 0.202 0.087 0.04 0.062 0.151 0.14 0.173 0.128 0.116 0.123 0.123 0.145 0.096 0.102 0.084 0.055 0.042 0.013 0.017 0.02 0.032 0.037 0.028 0.048 0.047 0.037 0 0.018 0.022 0.028 0.028 0.058 0.063 0.054 0.029 0.059 0.08 0.017 0.063 0.099 0.063 0.061 0.033 0.049 0.123 0.097 0.156 0.16 0.311 0.231 0.216 0.225 0.157 0.157 0.183 0.106 0.102 0.11 0.176 0.148 0.128 0.143 0.052 0.158 0.125 0.136 0.108 0.082 0.041 0.03 0.099 0.107 0.793 0.33 0.607 0.462 0.323 0.32 0.129 0.215 0.256 0.352 0.363 0.413 0.399 0.247 0.386 0.236 0.07 0.048 0.068 0.113 0.098 0.085 0.111 0.065 0 0.096 0.028 0.019 0.035 0.104 0.075 0 0 0 0.472 0.575 0.458 0.379 0.251 0.848 0.963 0.941 0.905 0.933 0.468 0.556 0.277 0.161 0.218 0.265 0.138 0.067 0.086 0.033 0.041 0.047 0.061 0.082 0.084 0.055 0.109 0.352 0.367 0.417 0.294 0.333 0.375 0.473 0.203 0.328 0.337 0.165 0.104 0.171 0.073 0.061 0.109 0.065 0.055 0.044 0.011 0.045 0.046 0.055 0.165 0.285 0.25 0.248 0.16 0.37 0.314 0.224 0.238 0.47 0.368 0.403 0.657 0.504 0.498 0.348 0.287 0.423 0.402 0.605 0.523 0.579 0.495 0.266 0.402 0.448 0.358 0.169 0.015 0 0 0 0.017 0 0.057 0.054 0.046 0.048 0.039 0.035 0.034 0.029 0.037 0.029 0.049 0.051 0.041 0.021 0.021 0.038 0.094 0.149 0.124 0.101 0.082 0.144 0.093 0.081 0.066 0.097 0.061 0.028 0.052 0.143 0.08 0.068 0.069 0.062 0.062 0.066 0.092 0.06 0.069 0.061 0.066 0.041 0.04 0.019 0.021 0.03 0.042 0.029 0.062 0.062 0.047 0.013 0.024 0.009 0.008 0.01 0.043 0.051 0.049 0.029 0.077 0.107 0.016 0.099 0.162 0.074 0.098 0.019 0.037 0.127 0.087 0.125 0.106 0.128 0.134 0.135 0.137 0.096 0.119 0.19 0.094 0.081 0.102 0.196 0.174 0.151 0.177 0.082 0.249 0.231 0.187 0.16 0.119 0.066 0.026 0.061 0.069 0.041 0.015 0.037 0.024 0.019 0.023 0.009 0.015 0.018 0.026 0.019 0.024 0.024 0.017 0.027 0.018 0.015 0.046 0.076 0.113 0.13 0.188 0.248 0.173 0 0.156 0.032 0.019 0.069 0.18 0.115 0 0 0 0.034 0.04 0.028 0.028 0.016 0.039 0.044 0.046 0.041 0.045 0.042 0.038 0.034 0.019 0.028 0.045 0.076 0.008 0.015 0.017 0.034 0.053 0.082 0.097 0.078 0.052 0.05 0.044 0.048 0.05 0.033 0.032 0.036 0.026 0.012 0.018 0.015 0.012 0.014 0.012 0.003 0.004 0.013 0.013 0.014 0.011 0.008 0.026 0.028 0.006 0.019 0.033 0.026 0.028 0.019 0.054 0.047 0.032 0.017 0.032 0.025 0.023 0.041 0.038 0.053 0.048 0.044 0.055 0.056 0.025 0.069 0.112 0.104 0.06 0.08 0.147 0.126 0.068 0.011 0 0 0 0.027 0 0.104 0.101 0.09 0.092 0.074 0.058 0.051 0.048 0.069 0.043 0.061 0.049 0.039 0.016 0.015 0.044 0.071 0.119 0.09 0.07 0.075 0.125 0.11 0.067 0.064 0.086 0.053 0.027 0.046 0.158 0.096 0.08 0.084 0.105 0.082 0.076 0.117 0.103 0.055 0.061 0.046 0.046 0.059 0.071 0.079 0.122 0.186 0.153 0.294 0.298 0.315 0 0.13 0.079 0.077 0.057 0.087 0.109 0.089 0.071 0.077 0.074 0.039 0.067 0.094 0.062 0.067 0.016 0.023 0.068 0.055 0.068 0.066 0.094 0.101 0.097 0.097 0.072 0.1 0.149 0.079 0.09 0.093 0.192 0.17 0.131 0.163 0.054 0.165 0.12 0.125 0.105 0.084 0.041 0.017 0.04 0.042 0.041 0.016 0.037 0.029 0.022 0.02 0.011 0.015 0.018 0.022 0.022 0.023 0.02 0.008 0.022 0.015 0.003 0.025 0.038 0.052 0.057 0.069 0.101 0.083 0 0.089 0.028 0.018 0.043 0.098 0.074 0 0 0 0.024 0.027 0.02 0.025 0.016 0.047 0.048 0.047 0.045 0.041 0.035 0.041 0.031 0.019 0.03 0.032 0.037 0.01 0.019 0.01 0.036 0.049 0.066 0.062 0.054 0.028 0.037 0.041 0.047 0.038 0.019 0.025 0.032 0.032 0.014 0.02 0.021 0.013 0.012 0.008 0.005 0.003 0.01 0.004 0.002 0.002 0 0.021 0.02 0.009 0.018 0.027 0.022 0.025 0.017 0.044 0.039 0.026 0.015 0.026 0.024 0.023 0.032 0.037 0.039 0.038 0.037 0.053 0.057 0.028 0.051 0.099 0.084 0.047 0.073 0.121 0.1 0.05 0.178 0.194 0.149 0.149 
0.042 0.042 1 0.043 0.006 0 0 0 0.027 0 0.089 0.093 0.07 0.074 0.051 0.054 0.048 0.05 0.062 0.055 0.05 0.044 0.037 0.024 0.02 0.038 0.067 0.102 0.084 0.065 0.061 0.106 0.089 0.055 0.058 0.09 0.077 0.034 0.045 0.116 0.086 0.07 0.068 0.087 0.079 0.062 0.099 0.079 0.05 0.054 0.048 0.042 0.025 0.058 0.073 0.113 0.183 0.119 0.399 0.401 0.345 0 0.13 0.042 0.033 0.034 0.07 0.074 0.053 0.05 0.055 0.059 0.025 0.059 0.07 0.048 0.051 0.007 0.023 0.071 0.059 0.07 0.067 0.082 0.084 0.088 0.093 0.058 0.078 0.138 0.072 0.072 0.079 0.174 0.145 0.117 0.141 0.054 0.145 0.119 0.116 0.09 0.068 0.038 0.018 0.038 0.042 0.038 0.012 0.028 0.022 0.017 0.016 0.012 0.009 0.011 0.014 0.02 0.025 0.018 0.015 0.024 0.015 0.006 0.032 0.039 0.051 0.062 0.066 0.097 0.052 0 0.068 0.023 0.011 0.026 0.079 0.057 0 0 0 0.03 0.035 0.029 0.029 0.022 0.036 0.04 0.038 0.039 0.039 0.031 0.03 0.025 0.01 0.018 0.028 0.04 0.004 0.01 0.01 0.023 0.026 0.035 0.05 0.041 0.023 0.037 0.044 0.054 0.048 0.023 0.025 0.032 0.023 0.009 0.017 0.015 0.01 0.01 0.01 0.005 0.003 0.009 0.002 0.002 0.003 0.001 0.01 0.012 0.008 0.018 0.03 0.023 0.024 0.013 0.046 0.042 0.023 0.011 0.025 0.02 0.019 0.036 0.035 0.044 0.042 0.04 0.052 0.049 0.022 0.038 0.071 0.069 0.025 0.055 0.094 0.083 0.05 0.005 0 0 0 0.019 0 0.058 0.055 0.054 0.053 0.049 0.043 0.044 0.033 0.05 0.055 0.061 0.05 0.044 0.026 0.015 0.05 0.087 0.13 0.097 0.084 0.08 0.13 0.104 0.071 0.075 0.09 0.043 0.022 0.051 0.141 0.075 0.071 0.066 0.053 0.058 0.066 0.091 0.06 0.062 0.051 0.038 0.024 0.01 0.014 0.016 0.021 0.031 0.028 0.044 0.042 0.035 0 0.021 0.021 0.023 0.02 0.039 0.049 0.045 0.04 0.072 0.084 0.021 0.084 0.126 0.077 0.103 0.031 0.056 0.154 0.089 0.111 0.095 0.117 0.118 0.126 0.131 0.093 0.116 0.174 0.098 0.087 0.085 0.181 0.159 0.13 0.16 0.053 0.258 0.231 0.253 0.209 0.165 0.078 0.031 0.057 0.064 0.034 0.016 0.027 0.018 0.016 0.015 0.011 0.015 0.013 0.021 0.02 0.022 0.019 0.011 0.017 0.011 0.006 0.054 0.095 0.129 0.182 0.185 0.259 0.149 0 0.132 0.037 0.025 0.043 0.153 0.085 0 0 0 0.028 0.032 0.026 0.024 0.016 0.037 0.042 0.044 0.04 0.041 0.039 0.041 0.036 0.018 0.021 0.05 0.087 0.007 0.009 0.008 0.038 0.046 0.066 0.07 0.056 0.027 0.047 0.044 0.049 0.044 0.037 0.036 0.038 0.027 0.012 0.018 0.018 0.007 0.007 0.008 0.003 0.003 0.006 0.001 0.002 0.002 0 0.013 0.022 0.007 0.015 0.028 0.026 0.027 0.015 0.05 0.035 0.025 0.018 0.025 0.02 0.018 0.031 0.031 0.029 0.032 0.03 0.054 0.049 0.04 0.058 0.102 0.092 0.055 0.073 0.123 0.109 0.051 0.011 0 0 0 0.029 0 0.08 0.077 0.075 0.081 0.073 0.08 0.078 0.047 0.083 0.13 0.261 0.399 0.242 0.126 0.106 0.199 0.224 0.32 0.245 0.235 0.292 0.298 0.176 0.167 0.167 0.191 0.073 0.034 0.045 0.12 0.127 0.171 0.115 0.089 0.089 0.115 0.125 0.093 0.108 0.09 0.07 0.044 0.033 0.021 0.022 0.027 0.036 0.019 0.049 0.05 0.037 0.009 0.024 0.007 0.01 0.014 0.05 0.059 0.058 0.04 0.068 0.09 0.021 0.066 0.094 0.049 0.059 0.02 0.041 0.133 0.089 0.157 0.178 0.312 0.232 0.242 0.247 0.149 0.145 0.179 0.095 0.059 0.092 0.152 0.137 0.108 0.131 0.046 0.127 0.11 0.112 0.1 0.083 0.043 0.024 0.112 0.125 0.776 0.349 0.63 0.496 0.359 0.355 0.168 0.241 0.267 0.367 0.392 0.462 0.408 0.277 0.373 0.195 0.165 0.061 0.084 0.119 0.097 0.078 0.094 0.089 0 0.095 0.029 0.02 0.041 0.104 0.075 0 0 0 0.539 0.631 0.488 0.499 0.289 0.857 0.958 0.913 0.913 0.911 0.457 0.54 0.314 0.178 0.223 0.291 0.158 0.083 0.089 0.027 0.04 0.048 0.06 0.082 0.078 0.052 0.108 0.345 0.371 0.427 0.333 0.378 0.401 0.473 0.226 0.353 0.346 0.198 0.166 0.203 0.062 0.033 0.155 0.07 0.059 0.047 0.023 0.058 0.057 0.056 0.17 0.284 0.263 0.255 0.161 0.432 0.402 0.286 0.271 0.493 0.419 0.38 0.654 0.512 0.51 0.407 0.329 0.436 0.372 0.541 0.525 0.561 0.488 0.288 0.36 0.421 0.338 0.142 0.004 0 0 0 0.018 0 0.061 0.061 0.058 0.052 0.05 0.046 0.038 0.037 0.048 0.043 0.054 0.048 0.04 0.021 0.022 0.048 0.089 0.143 0.111 0.093 0.082 0.154 0.126 0.088 0.083 0.088 0.055 0.029 0.041 0.127 0.066 0.056 0.052 0.053 0.048 0.05 0.056 0.051 0.042 0.043 0.037 0.028 0.024 0.02 0.021 0.024 0.03 0.025 0.027 0.027 0.023 0 0.007 0.008 0.011 0.009 0.028 0.046 0.041 0.03 0.038 0.043 0.015 0.042 0.053 0.035 0.033 0.013 0.025 0.064 0.048 0.069 0.066 0.087 0.086 0.087 0.094 0.061 0.088 0.142 0.077 0.069 0.073 0.14 0.106 0.081 0.111 0.047 0.102 0.083 0.095 0.081 0.07 0.038 0.013 0.039 0.04 0.033 0.016 0.031 0.026 0.02 0.022 0.005 0.011 0.014 0.018 0.02 0.03 0.018 0.006 0.014 0.009 0.004 0.019 0.029 0.037 0.04 0.045 0.068 0.053 0 0.057 0.011 0.005 0.022 0.061 0.04 0 0 0 0.027 0.03 0.026 0.029 0.02 0.037 0.043 0.039 0.038 0.043 0.032 0.026 0.019 0.01 0.019 0.02 0.024 0.004 0.005 0.004 0.013 0.026 0.036 0.04 0.037 0.021 0.033 0.039 0.046 0.042 0.026 0.034 0.036 0.029 0.015 0.019 0.017 0.017 0.017 0.013 0.008 0.006 0.014 0.012 0.007 0.005 0 0.012 0.013 0.004 0.018 0.028 0.024 0.023 0.018 0.048 0.042 0.027 0.014 0.028 0.022 0.022 0.029 0.028 0.036 0.039 0.035 0.052 0.049 0.025 0.065 0.1 0.104 0.05 0.08 0.131 0.111 0.057 0.128 0.138 0.171 0.17 
0.081 0.052 0.035 1 0.006 0 0 0 0.017 0 0.076 0.076 0.065 0.061 0.037 0.038 0.042 0.032 0.05 0.052 0.081 0.086 0.075 0.039 0.04 0.065 0.142 0.217 0.164 0.142 0.141 0.214 0.164 0.12 0.097 0.13 0.088 0.044 0.058 0.155 0.093 0.078 0.075 0.07 0.051 0.074 0.116 0.066 0.067 0.064 0.07 0.05 0.014 0.013 0.015 0.022 0.037 0.026 0.053 0.056 0.037 0 0.013 0.011 0.013 0.015 0.038 0.052 0.043 0.038 0.099 0.122 0.017 0.122 0.171 0.092 0.118 0.036 0.066 0.206 0.146 0.181 0.149 0.165 0.188 0.182 0.185 0.134 0.146 0.231 0.116 0.098 0.126 0.24 0.212 0.188 0.216 0.091 0.324 0.301 0.339 0.276 0.214 0.116 0.037 0.101 0.113 0.065 0.034 0.054 0.044 0.038 0.041 0.024 0.032 0.035 0.04 0.026 0.033 0.031 0.028 0.039 0.027 0.007 0.077 0.136 0.185 0.233 0.255 0.322 0.172 0 0.167 0.036 0.02 0.069 0.2 0.119 0 0 0 0.053 0.064 0.048 0.038 0.038 0.072 0.087 0.084 0.083 0.076 0.046 0.058 0.046 0.027 0.036 0.057 0.11 0.016 0.02 0.013 0.036 0.049 0.085 0.1 0.079 0.049 0.049 0.052 0.058 0.054 0.037 0.042 0.04 0.032 0.012 0.019 0.017 0.016 0.015 0.012 0.003 0.005 0.011 0.005 0.003 0.004 0.002 0.025 0.025 0.005 0.021 0.033 0.029 0.03 0.018 0.084 0.077 0.049 0.037 0.054 0.047 0.046 0.069 0.062 0.083 0.079 0.072 0.094 0.09 0.043 0.1 0.162 0.152 0.084 0.119 0.206 0.175 0.108 0.015 0 0 0 0.037 0 0.12 0.113 0.116 0.108 0.092 0.08 0.085 0.068 0.083 0.07 0.084 0.058 0.063 0.036 0.032 0.066 0.107 0.153 0.113 0.103 0.118 0.17 0.148 0.089 0.083 0.104 0.082 0.052 0.068 0.209 0.137 0.114 0.105 0.126 0.117 0.103 0.134 0.128 0.073 0.074 0.051 0.042 0.026 0.056 0.063 0.118 0.17 0.147 0.331 0.326 0.307 0 0.154 0.115 0.111 0.085 0.131 0.107 0.087 0.08 0.075 0.084 0.031 0.078 0.101 0.074 0.076 0.018 0.032 0.097 0.065 0.094 0.1 0.126 0.124 0.134 0.138 0.085 0.127 0.191 0.105 0.109 0.104 0.241 0.201 0.157 0.19 0.066 0.183 0.147 0.154 0.115 0.087 0.042 0.022 0.062 0.066 0.043 0.018 0.036 0.03 0.025 0.03 0.014 0.017 0.02 0.026 0.025 0.023 0.018 0.01 0.019 0.011 0.003 0.033 0.047 0.061 0.075 0.089 0.114 0.075 0 0.105 0.028 0.018 0.044 0.119 0.09 0 0 0 0.029 0.036 0.029 0.027 0.024 0.049 0.051 0.053 0.05 0.05 0.043 0.036 0.02 0.012 0.018 0.027 0.037 0.007 0.009 0.012 0.033 0.037 0.048 0.067 0.058 0.039 0.054 0.054 0.059 0.054 0.033 0.043 0.049 0.032 0.016 0.023 0.025 0.017 0.016 0.015 0.004 0.003 0.012 0.011 0.01 0.009 0.004 0.028 0.031 0.005 0.023 0.037 0.028 0.029 0.024 0.062 0.051 0.039 0.019 0.032 0.031 0.025 0.039 0.036 0.047 0.043 0.047 0.068 0.068 0.054 0.071 0.111 0.103 0.057 0.101 0.151 0.127 0.058 0.009 0 0 0 0.014 0 0.064 0.063 0.06 0.055 0.042 0.045 0.044 0.03 0.048 0.046 0.056 0.053 0.047 0.024 0.019 0.051 0.117 0.176 0.138 0.121 0.086 0.184 0.137 0.094 0.088 0.115 0.071 0.025 0.046 0.152 0.086 0.063 0.06 0.077 0.06 0.059 0.096 0.074 0.049 0.051 0.037 0.029 0.032 0.032 0.035 0.043 0.057 0.037 0.084 0.089 0.065 0.019 0.035 0.011 0.01 0.01 0.036 0.041 0.036 0.03 0.041 0.05 0.017 0.047 0.061 0.052 0.041 0.009 0.018 0.072 0.049 0.079 0.068 0.095 0.103 0.107 0.113 0.071 0.097 0.177 0.095 0.074 0.084 0.204 0.167 0.131 0.166 0.062 0.161 0.1 0.086 0.08 0.066 0.038 0.017 0.041 0.044 0.03 0.019 0.028 0.026 0.015 0.015 0.004 0.01 0.015 0.016 0.019 0.023 0.02 0.013 0.015 0.008 0.003 0.029 0.047 0.049 0.051 0.072 0.1 0.085 0 0.061 0.014 0.009 0.024 0.077 0.038 0 0 0 0.029 0.033 0.025 0.02 0.014 0.032 0.039 0.042 0.037 0.037 0.03 0.033 0.021 0.009 0.016 0.028 0.038 0.005 0.007 0.005 0.017 0.027 0.034 0.045 0.039 0.022 0.033 0.038 0.045 0.045 0.037 0.037 0.033 0.022 0.005 0.016 0.014 0.007 0.007 0.01 0.004 0.003 0.006 0.005 0.006 0.008 0.006 0.02 0.021 0.002 0.013 0.03 0.028 0.027 0.014 0.056 0.047 0.029 0.015 0.021 0.016 0.017 0.027 0.032 0.043 0.048 0.041 0.058 0.056 0.02 0.065 0.118 0.104 0.063 0.079 0.157 0.142 0.083 0.01 0 0 0 0.045 0 0.135 0.131 0.131 0.133 0.119 0.116 0.106 0.096 0.134 0.158 0.305 0.343 0.25 0.122 0.138 0.207 0.269 0.407 0.304 0.265 0.284 0.368 0.236 0.187 0.195 0.243 0.104 0.058 0.068 0.202 0.163 0.201 0.144 0.112 0.12 0.127 0.148 0.115 0.117 0.097 0.074 0.057 0.066 0.026 0.028 0.031 0.041 0.028 0.033 0.032 0.033 0 0.014 0.02 0.024 0.019 0.054 0.081 0.073 0.053 0.102 0.112 0.021 0.112 0.143 0.09 0.096 0.028 0.047 0.17 0.146 0.207 0.227 0.402 0.294 0.288 0.29 0.199 0.2 0.235 0.124 0.121 0.14 0.222 0.198 0.163 0.201 0.087 0.204 0.182 0.199 0.181 0.15 0.075 0.033 0.126 0.141 0.805 0.305 0.647 0.497 0.357 0.35 0.162 0.24 0.277 0.363 0.37 0.435 0.375 0.183 0.372 0.234 0.064 0.061 0.099 0.155 0.138 0.122 0.162 0.117 0 0.139 0.036 0.025 0.046 0.161 0.106 0 0 0 0.373 0.464 0.37 0.442 0.248 0.855 0.948 0.892 0.906 0.9 0.461 0.557 0.309 0.209 0.327 0.309 0.182 0.107 0.139 0.063 0.055 0.058 0.083 0.106 0.096 0.048 0.114 0.358 0.378 0.414 0.279 0.346 0.38 0.462 0.23 0.329 0.324 0.207 0.216 0.164 0.051 0.028 0.161 0.089 0.053 0.042 0.01 0.03 0.044 0.039 0.158 0.281 0.228 0.235 0.16 0.361 0.344 0.245 0.247 0.472 0.403 0.406 0.67 0.497 0.476 0.374 0.313 0.385 0.313 0.526 0.534 0.781 0.592 0.288 0.357 0.509 0.425 0.174 0.204 0.202 0.224 0.242 
0.017 0.003 0.005 0.006 1 0 0 0 0.002 0 0.009 0.008 0.008 0.008 0.006 0.003 0.006 0.003 0.005 0.004 0.009 0.014 0.006 0.004 0.005 0.007 0.007 0.014 0.009 0.007 0.01 0.014 0.009 0.007 0.008 0.007 0.006 0.002 0.003 0.007 0.003 0.011 0.017 0.01 0.01 0.012 0.025 0.015 0.039 0.035 0.043 0.027 0.008 0.003 0.004 0.003 0.003 0.002 0.008 0.008 0.006 0 0.001 0.002 0.005 0.005 0.012 0.016 0.016 0.01 0.031 0.053 0.005 0.023 0.035 0.008 0.01 0.005 0.006 0.017 0.01 0.012 0.009 0.018 0.014 0.014 0.013 0.009 0.011 0.012 0.011 0.004 0.01 0.014 0.013 0.015 0.013 0.007 0.022 0.025 0.024 0.02 0.014 0.005 0.003 0.006 0.006 0.013 0.005 0.009 0.009 0.009 0.008 0.005 0.009 0.009 0.014 0.029 0.022 0.01 0.002 0.007 0.004 0.003 0.004 0.008 0.014 0.011 0.014 0.016 0.012 0 0.03 0.015 0.011 0.011 0.032 0.034 0 0 0 0.01 0.014 0.012 0.01 0.006 0.03 0.023 0.022 0.024 0.021 0.019 0.017 0.009 0.006 0.012 0.013 0.012 0.009 0.008 0.009 0.02 0.025 0.031 0.059 0.067 0.112 0.027 0.023 0.024 0.021 0.013 0.022 0.025 0.042 0.04 0.032 0.039 0.035 0.066 0.054 0.076 0.127 0.119 0.15 0.192 0.35 0.075 0.297 0.136 0.002 0.007 0.012 0.01 0.012 0.009 0.015 0.013 0.005 0.004 0.01 0.009 0.009 0.014 0.007 0.012 0.012 0.008 0.015 0.012 0.01 0.012 0.02 0.018 0.01 0.013 0.017 0.015 0.006 0.001 0 0 0 0 0 0.004 0.004 0.003 0.001 0.001 0.002 0.003 0.002 0.003 0.003 0.003 0.001 0.002 0.001 0.001 0.003 0.004 0.008 0.006 0.004 0.004 0.009 0.007 0.002 0.006 0.006 0.002 0 0.002 0.011 0.007 0.006 0.002 0.004 0.004 0.005 0.004 0.005 0.002 0.002 0.001 0.001 0 0.002 0.003 0.004 0.003 0.001 0.003 0.003 0.004 0 0.002 0.002 0.003 0.003 0.005 0.003 0.004 0.002 0.003 0.003 0.001 0.003 0.007 0.005 0.007 0.001 0.002 0.008 0.005 0.008 0.007 0.007 0.006 0.008 0.008 0.003 0.006 0.012 0.007 0.004 0.006 0.013 0.013 0.009 0.01 0.003 0.011 0.01 0.01 0.008 0.007 0.004 0.002 0.003 0.003 0.003 0.001 0.003 0.003 0.002 0.002 0.003 0.002 0.003 0.003 0.002 0.002 0.002 0.001 0.001 0 0 0.003 0.003 0.002 0.003 0.007 0.009 0.007 0 0.008 0 0 0.002 0.008 0.003 0 0 0 0.002 0.002 0.001 0 0 0.003 0.003 0.003 0.003 0.003 0.003 0.002 0.002 0.001 0.001 0.002 0.001 0 0.001 0 0.001 0.001 0.003 0.002 0.002 0.001 0.002 0.002 0.002 0.002 0.001 0.001 0.002 0.003 0 0.002 0.003 0 0 0 0 0 0 0 0 0 0 0.001 0 0 0 0.001 0.001 0.001 0 0.001 0.001 0.001 0.002 0.003 0.003 0.003 0.002 0.002 0 0.001 0.001 0.002 0.003 0.004 0.004 0.005 0.003 0.004 0.005 0.007 0.006 0.004 0.001 0 0 0 0.003 0 0.014 0.013 0.012 0.011 0.008 0.012 0.012 0.009 0.014 0.01 0.006 0.007 0.003 0.001 0.001 0.006 0.009 0.011 0.011 0.009 0.009 0.011 0.008 0.006 0.004 0.006 0.005 0.001 0.001 0.008 0.006 0.005 0.005 0.007 0.009 0.006 0.009 0.009 0.004 0.004 0.004 0.005 0.004 0.004 0.004 0.006 0.006 0.005 0.012 0.013 0.01 0.004 0.007 0.002 0.003 0.003 0.004 0.005 0.005 0.003 0.004 0.005 0.001 0.003 0.007 0.003 0.002 0 0 0.003 0.002 0.003 0.002 0.004 0.003 0.004 0.004 0.003 0.003 0.01 0.003 0.002 0.005 0.013 0.01 0.008 0.008 0.003 0.012 0.007 0.006 0.006 0.007 0.002 0.002 0.002 0.002 0.005 0.002 0.004 0.002 0.001 0.001 0.001 0.002 0.003 0.003 0.003 0.002 0.003 0.004 0.005 0.002 0.002 0.002 0.005 0.005 0.004 0.003 0.005 0.004 0 0.007 0.002 0.002 0.005 0.007 0.005 0 0 0 0.002 0.003 0.003 0.003 0.001 0.005 0.004 0.004 0.005 0.005 0.004 0.003 0.004 0 0 0.003 0.003 0 0 0 0.003 0.003 0.003 0.004 0.001 0.001 0.003 0.005 0.005 0.005 0.004 0.004 0.004 0.003 0.001 0.003 0.003 0.001 0.001 0.001 0 0 0.001 0.001 0 0 0 0.001 0.001 0 0.001 0.001 0.001 0.001 0.002 0.007 0.006 0.004 0.002 0.004 0.004 0.004 0.006 0.005 0.006 0.003 0.004 0.008 0.009 0.001 0.005 0.006 0.006 0.003 0.01 0.011 0.008 0.003 0.001 0 0 0 0 0 0.006 0.005 0.005 0.005 0.004 0.003 0.003 0.003 0.004 0.005 0.008 0.004 0.003 0.002 0.002 0.004 0.012 0.025 0.02 0.012 0.011 0.02 0.015 0.008 0.01 0.009 0.003 0.003 0.004 0.011 0.005 0.003 0.004 0.003 0.002 0.003 0.005 0.003 0.005 0.003 0.003 0.002 0.002 0.001 0.001 0 0 0 0.001 0.001 0 0 0 0 0 0 0.001 0.003 0.003 0.003 0.004 0.006 0.002 0.004 0.007 0.003 0.006 0.001 0.003 0.008 0.007 0.008 0.007 0.01 0.012 0.012 0.012 0.009 0.011 0.012 0.006 0.006 0.01 0.013 0.011 0.007 0.011 0.006 0.012 0.013 0.013 0.011 0.01 0.007 0.002 0.005 0.005 0.005 0.003 0.004 0.003 0 0 0 0 0 0.001 0.003 0.004 0.002 0.001 0.002 0.002 0.001 0.004 0.005 0.01 0.01 0.011 0.013 0.011 0 0.008 0.001 0 0.002 0.009 0.005 0 0 0 0.002 0.002 0.002 0.003 0.003 0.008 0.007 0.005 0.006 0.006 0.003 0.004 0.004 0.001 0.003 0.003 0.006 0 0 0 0.001 0.001 0.002 0.006 0.005 0.004 0.004 0.003 0.003 0.003 0.003 0.005 0.005 0.007 0.004 0.003 0.005 0.001 0.003 0 0 0 0.001 0.001 0.001 0 0 0.001 0.001 0.001 0.002 0.003 0.004 0.004 0.002 0.005 0.005 0.003 0.001 0.001 0 0 0.004 0.002 0.004 0.005 0.003 0.005 0.006 0.004 0.008 0.016 0.012 0.005 0.009 0.022 0.02 0.011 0.012 0.012 0.013 0.013 
0 0 0 0 0 1 0.205 0 0 0 0 0 0 0 0 0 0 0 0 0 0 0 0 0 0 0 0 0 0 0 0 0 0 0 0 0 0 0 0 0 0 0 0 0 0 0 0 0 0 0 0 0 0 0 0 0 0 0 0 0 0 0 0 0 0 0 0 0 0 0 0 0 0 0 0 0 0 0 0 0 0 0 0 0 0 0 0 0 0 0 0 0 0 0 0 0 0 0 0 0 0 0 0 0 0 0 0 0 0 0 0 0 0 0 0 0 0 0 0 0 0 0 0 0 0 0 0 0 0 0 0 0 0 0 0 0 0 0 0 0 0 0 0 0 0 0 0 0 0 0 0 0 0 0 0 0 0 0 0 0 0 0 0 0 0 0 0 0 0 0 0 0 0 0 0 0 0 0 0 0 0 0 0 0 0 0 0 0 0 0 0 0 0 0 0 0 0 0 0 0 0 0 0 0 0 0 0 0 0 0 0 0 0 0 0 0 0 0 0 0 0 0 0 0 0 0 0 0 0 0 0 0 0 0 0 0 0 0 0 0 0 0 0 0 0 0 0 0 0 0 0 0 0 0 0 0 0 0 0 0 0 0 0 0 0 0 0 0 0 0 0 0 0 0 0 0 0 0 0 0 0 0 0 0 0 0 0 0 0 0 0 0 0 0 0 0 0 0 0 0 0 0 0 0 0 0 0 0 0 0 0 0 0 0 0 0 0 0 0 0 0 0 0 0 0 0 0 0 0 0 0 0 0 0 0 0 0 0 0 0 0 0 0 0 0 0 0 0 0 0 0 0 0 0 0 0 0 0 0 0 0 0 0 0 0 0 0 0 0 0 0 0 0 0 0 0 0 0 0 0 0 0 0 0 0 0 0 0 0 0 0 0 0 0 0 0 0 0 0 0 0 0 0 0 0 0 0 0 0 0 0 0 0 0 0 0 0 0 0 0 0 0 0 0 0 0 0 0 0 0 0 0 0 0 0 0 0 0 0 0 0 0 0 0 0 0 0 0 0 0 0 0 0 0 0 0 0 0 0 0 0 0 0 0 0 0 0 0 0 0 0 0 0 0 0 0 0 0 0 0 0 0 0 0 0 0 0 0 0 0 0 0 0 0 0 0 0 0 0 0 0 0 0 0 0 0 0 0 0 0 0 0 0 0 0 0 0 0 0 0 0 0 0 0 0 0 0 0 0 0 0 0 0 0 0 0 0 0 0 0 0 0 0 0 0 0 0 0 0 0 0 0 0 0 0 0 0 0 0 0 0 0 0 0 0 0 0 0 0 0 0 0 0 0 0 0 0 0 0 0 0 0 0 0 0 0 0 0 0 0 0 0 0 0 0 0 0 0 0 0 0 0 0 0 0 0 0 0 0 0 0 0 0 0 0 0 0 0 0 0 0 0 0 0 0 0 0 0 0 0 0 0 0 0 0 0 0 0 0 0 0 0 0 0 0 0 0 0 0 0 0 0 0 0 0 0 0 0 0 0 0 0 0 0 0 0 0 0 0 0 0 0 0 0 0 0 0 0 0 0 0 0 0 0 0 0 0 0 0 0 0 0 0 0 0 0 0 0 0 0 0 0 0 0 0 0 0 0 0 0 0 0 0 0 0 0 0 0 0 0 0 0 0 0 0 0 0 0 0 0 0 0 0 0 0 0 0 0 0 0 0 0 0 0 0 0 0 0 0 0 0 0 0 0 0 0 0 0 0 0 0 0 0 0 0 0 0 0 0 0 0 0 0 0 0 0 0 0 0 0 0 0 0 0 0 0 0 0 0 0 0 0 0 0 0 0 0 0 0 0 0 0 0 0 0 0 0 0 0 0 0 0 0 0 0 0 0 0 0 0 0 0 0 0 0 0 0 0 0 0 0 0 0 0 0 0 0 0 0 0 0 0 0 0 0 0 0 0 0 0 0 0 0 0 0 0 0 0 0 0 0 0 0 0 0 0 0 0 
0 0 0 0 0 0.323 1 0 0 0 0 0 0 0 0 0 0 0 0 0 0 0 0 0 0 0 0 0 0 0 0 0 0 0 0 0 0 0 0 0 0 0 0 0 0 0 0 0 0 0 0 0 0 0 0 0 0 0 0 0 0 0 0 0 0 0 0 0 0 0 0 0 0 0 0 0 0 0 0 0 0 0 0 0 0 0 0 0 0 0 0 0 0 0 0 0 0 0 0 0 0 0 0 0 0 0 0 0 0 0 0 0 0 0 0 0 0 0 0 0 0 0 0 0 0 0 0 0 0 0 0 0 0 0 0 0 0 0 0 0 0 0 0 0 0 0 0 0 0 0 0 0 0 0 0 0 0 0 0 0 0 0 0 0 0 0 0 0 0 0 0 0 0 0 0 0 0 0 0 0 0 0 0 0 0 0 0 0 0 0 0 0 0 0 0 0 0 0 0 0 0 0 0 0 0 0 0 0 0 0 0 0 0 0 0 0 0 0 0 0 0 0 0 0 0 0 0 0 0 0 0 0 0 0 0 0 0 0 0 0 0 0 0 0 0 0 0 0 0 0 0 0 0 0 0 0 0 0 0 0 0 0 0 0 0 0 0 0 0 0 0 0 0 0 0 0 0 0 0 0 0 0 0 0 0 0 0 0 0 0 0 0 0 0 0 0 0 0 0 0 0 0 0 0 0 0 0 0 0 0 0 0 0 0 0 0 0 0 0 0 0 0 0 0 0 0 0 0 0 0 0 0 0 0 0 0 0 0 0 0 0 0 0 0 0 0 0 0 0 0 0 0 0 0 0 0 0 0 0 0 0 0 0 0 0 0 0 0 0 0 0 0 0 0 0 0 0 0 0 0 0 0 0 0 0 0 0 0 0 0 0 0 0 0 0 0 0 0 0 0 0 0 0 0 0 0 0 0 0 0 0 0 0 0 0 0 0 0 0 0 0 0 0 0 0 0 0 0 0 0 0 0 0 0 0 0 0 0 0 0 0 0 0 0 0 0 0 0 0 0 0 0 0 0 0 0 0 0 0 0 0 0 0 0 0 0 0 0 0 0 0 0 0 0 0 0 0 0 0 0 0 0 0 0 0 0 0 0 0 0 0 0 0 0 0 0 0 0 0 0 0 0 0 0 0 0 0 0 0 0 0 0 0 0 0 0 0 0 0 0 0 0 0 0 0 0 0 0 0 0 0 0 0 0 0 0 0 0 0 0 0 0 0 0 0 0 0 0 0 0 0 0 0 0 0 0 0 0 0 0 0 0 0 0 0 0 0 0 0 0 0 0 0 0 0 0 0 0 0 0 0 0 0 0 0 0 0 0 0 0 0 0 0 0 0 0 0 0 0 0 0 0 0 0 0 0 0 0 0 0 0 0 0 0 0 0 0 0 0 0 0 0 0 0 0 0 0 0 0 0 0 0 0 0 0 0 0 0 0 0 0 0 0 0 0 0 0 0 0 0 0 0 0 0 0 0 0 0 0 0 0 0 0 0 0 0 0 0 0 0 0 0 0 0 0 0 0 0 0 0 0 0 0 0 0 0 0 0 0 0 0 0 0 0 0 0 0 0 0 0 0 0 0 0 0 0 0 0 0 0 0 0 0 0 0 0 0 0 0 0 0 0 0 0 0 0 0 0 0 0 0 0 0 0 0 0 0 0 0 0 0 0 0 0 0 0 0 0 0 0 0 0 0 0 0 0 0 0 0 0 0 0 0 0 0 0 0 0 0 0 0 0 0 0 0 0 0 0 0 0 0 0 0 0 0 0 0 0 0 0 0 0 0 0 0 0 0 0 0 0 0 0 0 0 0 0 0 0 0 0 0 0 0 0 0 0 0 0 0 0 0 0 0 0 0 0 0 0 0 0 0 0 0 0 0 0 0 0 0 0 0 0 0 0 0 0 0 0 0 0 0 0 0 0 0 0 0 0 0 0 0 0 0 0 0 0 0 0 
0 0 0 0 0 0 0 1 0 0 0 0 0 0 0 0 0 0 0 0 0 0 0 0 0 0 0 0 0 0 0 0 0 0 0 0 0 0 0 0 0 0 0 0 0 0 0 0 0 0 0 0 0 0 0 0 0 0 0 0 0 0 0 0 0 0 0 0 0 0 0 0 0 0 0 0 0 0 0 0 0 0 0 0 0 0 0 0 0 0 0 0 0 0 0 0 0 0 0 0 0 0 0 0 0 0 0 0 0 0 0 0 0 0 0 0 0 0 0 0 0 0 0 0 0 0 0 0 0 0 0 0 0 0 0 0 0 0 0 0 0 0 0 0 0 0 0 0 0 0 0 0 0 0 0 0 0 0 0 0 0 0 0 0 0 0 0 0 0 0 0 0 0 0 0 0 0 0 0 0 0 0 0 0 0 0 0 0 0 0 0 0 0 0 0 0 0 0 0 0 0 0 0 0 0 0 0 0 0 0 0 0 0 0 0 0 0 0 0 0 0 0 0 0 0 0 0 0 0 0 0 0 0 0 0 0 0 0 0 0 0 0 0 0 0 0 0 0 0 0 0 0 0 0 0 0 0 0 0 0 0 0 0 0 0 0 0 0 0 0 0 0 0 0 0 0 0 0 0 0 0 0 0 0 0 0 0 0 0 0 0 0 0 0 0 0 0 0 0 0 0 0 0 0 0 0 0 0 0 0 0 0 0 0 0 0 0 0 0 0 0 0 0 0 0 0 0 0 0 0 0 0 0 0 0 0 0 0 0 0 0 0 0 0 0 0 0 0 0 0 0 0 0 0 0 0 0 0 0 0 0 0 0 0 0 0 0 0 0 0 0 0 0 0 0 0 0 0 0 0 0 0 0 0 0 0 0 0 0 0 0 0 0 0 0 0 0 0 0 0 0 0 0 0 0 0 0 0 0 0 0 0 0 0 0 0 0 0 0 0 0 0 0 0 0 0 0 0 0 0 0 0 0 0 0 0 0 0 0 0 0 0 0 0 0 0 0 0 0 0 0 0 0 0 0 0 0 0 0 0 0 0 0 0 0 0 0 0 0 0 0 0 0 0 0 0 0 0 0 0 0 0 0 0 0 0 0 0 0 0 0 0 0 0 0 0 0 0 0 0 0 0 0 0 0 0 0 0 0 0 0 0 0 0 0 0 0 0 0 0 0 0 0 0 0 0 0 0 0 0 0 0 0 0 0 0 0 0 0 0 0 0 0 0 0 0 0 0 0 0 0 0 0 0 0 0 0 0 0 0 0 0 0 0 0 0 0 0 0 0 0 0 0 0 0 0 0 0 0 0 0 0 0 0 0 0 0 0 0 0 0 0 0 0 0 0 0 0 0 0 0 0 0 0 0 0 0 0 0 0 0 0 0 0 0 0 0 0 0 0 0 0 0 0 0 0 0 0 0 0 0 0 0 0 0 0 0 0 0 0 0 0 0 0 0 0 0 0 0 0 0 0 0 0 0 0 0 0 0 0 0 0 0 0 0 0 0 0 0 0 0 0 0 0 0 0 0 0 0 0 0 0 0 0 0 0 0 0 0 0 0 0 0 0 0 0 0 0 0 0 0 0 0 0 0 0 0 0 0 0 0 0 0 0 0 0 0 0 0 0 0 0 0 0 0 0 0 0 0 0 0 0 0 0 0 0 0 0 0 0 0 0 0 0 0 0 0 0 0 0 0 0 0 0 0 0 0 0 0 0 0 0 0 0 0 0 0 0 0 0 0 0 0 0 0 0 0 0 0 0 0 0 0 0 0 0 0 0 0 0 0 0 0 0 0 0 0 0 0 0 0 0 0 0 0 0 0 0 0 0 0 0 0 0 0 0 0 0 0 0 0 0 0 0 0 0 0 0 0 0 0 0 0 0 0 0 0 0 0 0 0 0 0 0 0 0 0 0 0 0 0 0 0 0 0 0 0 0 0 0 0 0 0 0 0 0 0 0 
0.024 0.01 0.011 0.008 0.002 0 0 0 1 0 0.244 0.24 0.27 0.364 0.22 0.15 0.149 0.171 0.162 0.115 0.061 0.039 0.029 0.015 0.014 0.048 0.031 0.043 0.041 0.03 0.036 0.04 0.033 0.026 0.024 0.027 0.027 0.007 0.008 0.042 0.061 0.052 0.057 0.091 0.105 0.06 0.073 0.088 0.038 0.03 0.025 0.022 0.006 0.005 0.009 0.008 0.01 0.008 0.013 0.015 0.01 0 0.008 0.008 0.011 0.013 0.035 0.032 0.024 0.024 0.023 0.029 0.011 0.024 0.03 0.017 0.017 0.003 0.004 0.02 0.019 0.023 0.024 0.03 0.027 0.031 0.031 0.017 0.02 0.035 0.02 0.013 0.016 0.038 0.044 0.038 0.044 0.018 0.039 0.032 0.032 0.027 0.02 0.013 0.003 0.017 0.019 0.023 0.007 0.018 0.017 0.011 0.011 0.003 0.009 0.011 0.014 0.013 0.014 0.01 0.008 0.011 0.003 0.002 0.005 0.009 0.015 0.021 0.02 0.026 0.011 0 0.028 0.004 0.003 0.015 0.03 0.02 0 0 0 0.018 0.021 0.016 0.015 0.015 0.023 0.025 0.024 0.024 0.022 0.019 0.018 0.008 0.007 0.011 0.011 0.016 0.004 0.003 0.003 0.009 0.01 0.019 0.029 0.025 0.013 0.026 0.023 0.028 0.03 0.017 0.019 0.021 0.017 0.009 0.013 0.016 0.008 0.007 0.007 0.002 0.002 0.004 0.001 0.001 0.001 0 0.01 0.005 0.002 0.01 0.014 0.011 0.009 0.008 0.037 0.033 0.018 0.011 0.016 0.016 0.012 0.023 0.018 0.031 0.034 0.033 0.043 0.041 0.014 0.03 0.035 0.036 0.028 0.046 0.039 0.034 0.023 0 0 0 0 0 0 0.015 0.015 0.014 0.014 0.014 0.012 0.01 0.008 0.01 0.009 0.021 0.011 0.01 0.003 0.004 0.008 0.03 0.04 0.029 0.032 0.029 0.04 0.031 0.027 0.021 0.028 0.019 0.007 0.01 0.039 0.016 0.014 0.016 0.014 0.013 0.012 0.019 0.011 0.009 0.008 0.003 0.003 0.002 0.006 0.007 0.009 0.01 0.009 0.012 0.012 0.01 0 0.006 0.008 0.009 0.008 0.011 0.01 0.01 0.007 0.008 0.008 0.003 0.008 0.013 0.01 0.011 0.001 0.005 0.018 0.01 0.018 0.019 0.022 0.027 0.027 0.028 0.02 0.022 0.037 0.012 0.018 0.02 0.04 0.03 0.025 0.027 0.007 0.028 0.025 0.026 0.021 0.015 0.007 0.007 0.008 0.01 0.008 0.003 0.007 0.004 0.005 0.006 0.003 0.004 0.005 0.005 0.005 0.005 0.003 0.001 0.005 0.003 0.002 0.01 0.011 0.012 0.015 0.017 0.023 0.019 0 0.012 0.004 0.001 0.002 0.013 0.009 0 0 0 0.004 0.005 0.003 0.003 0.001 0.009 0.01 0.01 0.009 0.009 0.007 0.008 0.005 0.004 0.004 0.005 0.007 0.002 0.003 0.002 0.005 0.006 0.007 0.008 0.005 0.002 0.005 0.009 0.01 0.009 0.006 0.006 0.008 0.008 0.003 0.004 0.008 0.005 0.002 0.002 0.002 0.002 0.002 0.001 0.001 0.001 0 0.004 0.004 0.001 0.002 0.006 0.005 0.005 0.003 0.012 0.009 0.006 0.005 0.005 0.005 0.005 0.007 0.007 0.003 0.007 0.008 0.014 0.014 0.012 0.012 0.024 0.026 0.016 0.024 0.035 0.03 0.02 0.006 0 0 0 0.025 0 0.105 0.096 0.083 0.08 0.046 0.038 0.035 0.033 0.039 0.03 0.02 0.018 0.011 0.004 0.003 0.014 0.023 0.031 0.026 0.022 0.019 0.031 0.021 0.022 0.018 0.028 0.017 0.006 0.011 0.041 0.071 0.062 0.089 0.118 0.089 0.072 0.129 0.239 0.054 0.059 0.048 0.051 0.056 0.027 0.026 0.022 0.028 0.018 0.04 0.04 0.033 0.005 0.021 0.02 0.027 0.033 0.128 0.129 0.102 0.095 0.057 0.051 0.053 0.03 0.039 0.023 0.022 0.001 0.01 0.026 0.019 0.026 0.023 0.022 0.026 0.026 0.027 0.017 0.024 0.041 0.025 0.017 0.022 0.048 0.058 0.052 0.054 0.017 0.048 0.041 0.034 0.027 0.022 0.009 0.004 0.013 0.015 0.01 0.003 0.01 0.008 0.006 0.006 0.004 0.004 0.003 0.004 0.004 0.003 0.001 0.003 0.005 0.003 0.002 0.005 0.008 0.008 0.011 0.02 0.026 0.027 0 0.037 0.007 0.005 0.015 0.043 0.038 0 0 0 0.008 0.011 0.007 0.007 0.005 0.005 0.01 0.009 0.01 0.01 0.015 0.006 0.004 0.007 0.008 0.007 0.007 0.005 0.005 0.005 0.014 0.017 0.028 0.046 0.038 0.023 0.036 0.025 0.022 0.02 0.008 0.01 0.01 0.002 0.002 0.002 0 0.001 0.003 0.003 0.002 0.001 0.004 0.003 0.003 0.004 0.007 0.015 0.019 0.001 0.007 0.012 0.006 0.006 0.004 0.016 0.013 0.009 0.005 0.007 0.007 0.005 0.008 0.009 0.013 0.015 0.014 0.018 0.016 0.005 0.02 0.02 0.023 0.014 0.019 0.026 0.024 0.02 0.002 0 0 0 0.005 0 0.01 0.01 0.01 0.011 0.008 0.008 0.01 0.01 0.012 0.009 0.015 0.013 0.015 0.007 0.009 0.008 0.022 0.036 0.033 0.023 0.018 0.038 0.029 0.019 0.022 0.024 0.011 0.004 0.012 0.032 0.015 0.012 0.01 0.013 0.011 0.009 0.02 0.015 0.011 0.01 0.007 0.007 0.009 0.004 0.004 0.005 0.008 0.006 0.004 0.004 0.004 0 0.001 0.001 0.002 0.002 0.005 0.008 0.005 0.007 0.01 0.015 0.005 0.01 0.019 0.011 0.015 0.004 0.008 0.024 0.019 0.021 0.023 0.029 0.028 0.028 0.029 0.018 0.028 0.034 0.021 0.019 0.017 0.038 0.034 0.025 0.028 0.018 0.041 0.031 0.034 0.032 0.03 0.013 0.006 0.012 0.014 0.007 0.003 0.007 0.003 0.002 0.003 0.001 0.002 0.003 0.004 0.003 0.002 0.004 0.003 0.005 0.004 0.004 0.011 0.018 0.017 0.021 0.023 0.031 0.017 0 0.018 0.003 0 0.008 0.024 0.012 0 0 0 0.004 0.006 0.004 0.005 0.006 0.006 0.008 0.008 0.007 0.007 0.005 0.006 0.008 0.003 0.002 0.008 0.01 0.003 0.003 0 0.006 0.008 0.011 0.014 0.01 0.005 0.007 0.006 0.009 0.011 0.006 0.007 0.006 0.003 0.003 0.003 0.001 0.002 0.002 0.001 0 0 0.001 0 0 0 0 0.004 0.004 0.004 0.005 0.007 0.005 0.005 0.004 0.014 0.011 0.007 0.004 0.003 0.003 0.003 0.004 0.005 0.009 0.011 0.014 0.016 0.016 0.004 0.017 0.03 0.028 0.016 0.021 0.037 0.036 0.013 0.04 0.041 0.035 0.037 
0 0 0 0 0 0 0 0 0 1 0 0 0 0 0 0 0 0 0 0 0 0 0 0 0 0 0 0 0 0 0 0 0 0 0 0 0 0 0 0 0 0 0 0 0 0 0 0 0 0 0 0 0 0 0 0 0 0 0 0 0 0 0 0 0 0 0 0 0 0 0 0 0 0 0 0 0 0 0 0 0 0 0 0 0 0 0 0 0 0 0 0 0 0 0 0 0 0 0 0 0 0 0 0 0 0 0 0 0 0 0 0 0 0 0 0 0 0 0 0 0 0 0 0 0 0 0 0 0 0 0 0 0 0 0 0 0 0 0 0 0 0 0 0 0 0 0 0 0 0 0 0 0 0 0 0 0 0 0 0 0 0 0 0 0 0 0 0 0 0 0 0 0 0 0 0 0 0 0 0 0 0 0 0 0 0 0 0 0 0 0 0 0 0 0 0 0 0 0 0 0 0 0 0 0 0 0 0 0 0 0 0 0 0 0 0 0 0 0 0 0 0 0 0 0 0 0 0 0 0 0 0 0 0 0 0 0 0 0 0 0 0 0 0 0 0 0 0 0 0 0 0 0 0 0 0 0 0 0 0 0 0 0 0 0 0 0 0 0 0 0 0 0 0 0 0 0 0 0 0 0 0 0 0 0 0 0 0 0 0 0 0 0 0 0 0 0 0 0 0 0 0 0 0 0 0 0 0 0 0 0 0 0 0 0 0 0 0 0 0 0 0 0 0 0 0 0 0 0 0 0 0 0 0 0 0 0 0 0 0 0 0 0 0 0 0 0 0 0 0 0 0 0 0 0 0 0 0 0 0 0 0 0 0 0 0 0 0 0 0 0 0 0 0 0 0 0 0 0 0 0 0 0 0 0 0 0 0 0 0 0 0 0 0 0 0 0 0 0 0 0 0 0 0 0 0 0 0 0 0 0 0 0 0 0 0 0 0 0 0 0 0 0 0 0 0 0 0 0 0 0 0 0 0 0 0 0 0 0 0 0 0 0 0 0 0 0 0 0 0 0 0 0 0 0 0 0 0 0 0 0 0 0 0 0 0 0 0 0 0 0 0 0 0 0 0 0 0 0 0 0 0 0 0 0 0 0 0 0 0 0 0 0 0 0 0 0 0 0 0 0 0 0 0 0 0 0 0 0 0 0 0 0 0 0 0 0 0 0 0 0 0 0 0 0 0 0 0 0 0 0 0 0 0 0 0 0 0 0 0 0 0 0 0 0 0 0 0 0 0 0 0 0 0 0 0 0 0 0 0 0 0 0 0 0 0 0 0 0 0 0 0 0 0 0 0 0 0 0 0 0 0 0 0 0 0 0 0 0 0 0 0 0 0 0 0 0 0 0 0 0 0 0 0 0 0 0 0 0 0 0 0 0 0 0 0 0 0 0 0 0 0 0 0 0 0 0 0 0 0 0 0 0 0 0 0 0 0 0 0 0 0 0 0 0 0 0 0 0 0 0 0 0 0 0 0 0 0 0 0 0 0 0 0 0 0 0 0 0 0 0 0 0 0 0 0 0 0 0 0 0 0 0 0 0 0 0 0 0 0 0 0 0 0 0 0 0 0 0 0 0 0 0 0 0 0 0 0 0 0 0 0 0 0 0 0 0 0 0 0 0 0 0 0 0 0 0 0 0 0 0 0 0 0 0 0 0 0 0 0 0 0 0 0 0 0 0 0 0 0 0 0 0 0 0 0 0 0 0 0 0 0 0 0 0 0 0 0 0 0 0 0 0 0 0 0 0 0 0 0 0 0 0 0 0 0 0 0 0 0 0 0 0 0 0 0 0 0 0 0 0 0 0 0 0 0 0 0 0 0 0 0 0 0 0 0 0 0 0 0 0 0 0 0 0 0 0 0 0 0 0 0 0 0 0 0 0 0 0 0 0 0 0 0 0 0 0 0 0 0 0 0 0 0 0 0 0 0 0 0 0 0 0 0 0 0 0 0 
0.06 0.03 0.071 0.032 0.012 0 0 0 0.217 0 1 0.926 0.748 0.754 0.5 0.416 0.397 0.359 0.392 0.277 0.122 0.092 0.092 0.052 0.052 0.134 0.101 0.151 0.117 0.097 0.111 0.146 0.121 0.084 0.083 0.114 0.099 0.048 0.039 0.159 0.297 0.215 0.237 0.382 0.438 0.243 0.314 0.337 0.154 0.149 0.103 0.079 0.027 0.028 0.029 0.032 0.059 0.038 0.088 0.091 0.069 0 0.025 0.019 0.033 0.04 0.136 0.154 0.128 0.13 0.105 0.103 0.068 0.073 0.09 0.05 0.055 0.013 0.023 0.071 0.056 0.081 0.071 0.099 0.107 0.104 0.106 0.077 0.088 0.132 0.065 0.058 0.082 0.149 0.13 0.121 0.132 0.054 0.136 0.109 0.101 0.088 0.065 0.029 0.014 0.048 0.05 0.051 0.032 0.042 0.036 0.02 0.027 0.01 0.027 0.026 0.032 0.028 0.028 0.025 0.023 0.02 0.01 0.002 0.027 0.042 0.048 0.059 0.059 0.081 0.043 0 0.082 0.027 0.019 0.031 0.1 0.079 0 0 0 0.046 0.059 0.05 0.049 0.035 0.052 0.061 0.054 0.059 0.056 0.049 0.041 0.025 0.014 0.022 0.028 0.037 0.005 0.014 0.014 0.037 0.046 0.067 0.099 0.092 0.056 0.1 0.08 0.098 0.083 0.046 0.062 0.072 0.046 0.025 0.027 0.032 0.021 0.02 0.016 0.007 0.007 0.012 0.004 0.004 0.004 0.002 0.027 0.031 0.011 0.033 0.05 0.046 0.043 0.028 0.092 0.088 0.051 0.028 0.04 0.032 0.03 0.042 0.057 0.075 0.08 0.082 0.1 0.103 0.025 0.078 0.118 0.114 0.067 0.12 0.146 0.122 0.074 0.007 0 0 0 0.017 0 0.055 0.055 0.053 0.054 0.048 0.039 0.038 0.029 0.041 0.038 0.068 0.048 0.05 0.027 0.019 0.05 0.093 0.134 0.104 0.092 0.089 0.135 0.116 0.087 0.076 0.085 0.043 0.014 0.033 0.121 0.065 0.052 0.055 0.051 0.049 0.041 0.062 0.049 0.039 0.039 0.027 0.019 0.008 0.011 0.011 0.016 0.024 0.022 0.034 0.031 0.027 0 0.022 0.017 0.018 0.014 0.03 0.031 0.025 0.027 0.032 0.046 0.012 0.047 0.065 0.038 0.053 0.008 0.017 0.07 0.052 0.068 0.065 0.086 0.082 0.087 0.088 0.067 0.088 0.129 0.073 0.054 0.06 0.139 0.099 0.084 0.1 0.04 0.122 0.109 0.104 0.088 0.067 0.036 0.012 0.031 0.036 0.026 0.009 0.02 0.017 0.015 0.014 0.01 0.01 0.017 0.019 0.014 0.015 0.008 0.006 0.015 0.007 0.001 0.027 0.042 0.05 0.062 0.063 0.087 0.063 0 0.067 0.014 0.008 0.025 0.076 0.047 0 0 0 0.014 0.022 0.015 0.016 0.012 0.027 0.026 0.028 0.026 0.03 0.019 0.02 0.018 0.013 0.017 0.026 0.032 0.004 0.006 0.007 0.022 0.03 0.04 0.041 0.038 0.021 0.027 0.027 0.029 0.027 0.022 0.028 0.026 0.018 0.008 0.01 0.013 0.009 0.005 0.007 0.004 0.003 0.007 0.005 0.003 0.002 0 0.016 0.017 0.003 0.01 0.018 0.014 0.013 0.012 0.048 0.037 0.029 0.013 0.023 0.019 0.018 0.026 0.023 0.025 0.032 0.032 0.051 0.05 0.035 0.05 0.094 0.095 0.041 0.078 0.126 0.106 0.059 0.017 0 0 0 0.088 0 0.398 0.351 0.304 0.301 0.201 0.201 0.158 0.155 0.179 0.124 0.088 0.083 0.072 0.035 0.028 0.084 0.095 0.121 0.094 0.099 0.09 0.122 0.095 0.076 0.063 0.076 0.047 0.024 0.037 0.159 0.287 0.247 0.333 0.44 0.357 0.286 0.487 0.898 0.187 0.209 0.151 0.136 0.118 0.047 0.048 0.05 0.07 0.045 0.095 0.097 0.08 0.02 0.055 0.05 0.085 0.102 0.311 0.308 0.244 0.251 0.152 0.136 0.138 0.1 0.126 0.094 0.08 0.018 0.022 0.06 0.042 0.066 0.064 0.081 0.094 0.094 0.098 0.061 0.094 0.134 0.073 0.077 0.085 0.181 0.184 0.183 0.179 0.068 0.168 0.125 0.074 0.059 0.049 0.021 0.013 0.043 0.048 0.059 0.028 0.051 0.044 0.037 0.037 0.018 0.026 0.031 0.036 0.037 0.039 0.042 0.03 0.032 0.017 0.014 0.025 0.032 0.033 0.038 0.063 0.085 0.093 0 0.114 0.03 0.018 0.042 0.126 0.104 0 0 0 0.059 0.068 0.058 0.045 0.034 0.067 0.071 0.074 0.069 0.07 0.072 0.055 0.038 0.02 0.036 0.044 0.031 0.011 0.016 0.011 0.034 0.048 0.074 0.125 0.121 0.063 0.124 0.115 0.135 0.109 0.076 0.077 0.074 0.059 0.027 0.035 0.042 0.022 0.026 0.026 0.011 0.008 0.02 0.018 0.017 0.019 0.023 0.053 0.066 0.011 0.039 0.062 0.055 0.054 0.032 0.087 0.079 0.06 0.039 0.053 0.044 0.037 0.062 0.05 0.076 0.077 0.074 0.096 0.085 0.04 0.075 0.103 0.099 0.047 0.099 0.123 0.113 0.063 0.003 0 0 0 0.014 0 0.055 0.052 0.047 0.048 0.033 0.034 0.029 0.034 0.037 0.03 0.042 0.033 0.029 0.014 0.019 0.026 0.081 0.124 0.099 0.079 0.063 0.125 0.108 0.073 0.062 0.073 0.042 0.027 0.045 0.119 0.059 0.046 0.048 0.053 0.049 0.047 0.071 0.054 0.041 0.038 0.027 0.025 0.029 0.02 0.024 0.025 0.034 0.028 0.024 0.024 0.023 0 0.012 0.01 0.014 0.01 0.016 0.031 0.032 0.031 0.049 0.057 0.014 0.055 0.075 0.053 0.063 0.015 0.025 0.085 0.066 0.083 0.087 0.097 0.103 0.098 0.099 0.066 0.086 0.134 0.072 0.073 0.071 0.159 0.136 0.106 0.128 0.048 0.15 0.122 0.124 0.115 0.1 0.056 0.015 0.061 0.064 0.027 0.011 0.019 0.016 0.018 0.018 0.007 0.012 0.014 0.017 0.013 0.013 0.015 0.008 0.015 0.009 0.004 0.031 0.039 0.05 0.056 0.077 0.113 0.065 0 0.083 0.015 0.008 0.029 0.088 0.058 0 0 0 0.016 0.019 0.013 0.013 0.005 0.033 0.032 0.031 0.031 0.027 0.026 0.022 0.021 0.013 0.018 0.023 0.037 0.002 0.002 0.001 0.018 0.022 0.036 0.041 0.036 0.018 0.03 0.032 0.031 0.027 0.016 0.02 0.023 0.018 0.008 0.011 0.011 0.009 0.007 0.006 0.001 0.001 0.004 0.001 0.001 0.001 0 0.007 0.016 0.002 0.005 0.018 0.016 0.015 0.008 0.035 0.031 0.022 0.015 0.02 0.018 0.015 0.023 0.027 0.023 0.026 0.031 0.038 0.043 0.014 0.043 0.077 0.069 0.041 0.055 0.107 0.089 0.06 0.156 0.156 0.128 0.136 
0.045 0.031 0.051 0.044 0.009 0 0 0 0.227 0 0.885 1 0.71 0.71 0.435 0.411 0.383 0.357 0.36 0.254 0.118 0.09 0.086 0.05 0.044 0.13 0.097 0.118 0.104 0.099 0.107 0.127 0.115 0.085 0.063 0.091 0.067 0.034 0.04 0.143 0.23 0.174 0.19 0.317 0.391 0.208 0.268 0.297 0.126 0.123 0.089 0.064 0.029 0.022 0.022 0.029 0.041 0.022 0.065 0.071 0.054 0 0.025 0.017 0.025 0.026 0.105 0.118 0.1 0.101 0.074 0.086 0.048 0.062 0.087 0.051 0.052 0.009 0.017 0.066 0.051 0.067 0.067 0.094 0.092 0.093 0.097 0.073 0.087 0.129 0.068 0.054 0.068 0.139 0.137 0.133 0.141 0.049 0.137 0.107 0.102 0.079 0.063 0.036 0.014 0.046 0.049 0.034 0.016 0.034 0.028 0.027 0.028 0.01 0.019 0.026 0.027 0.024 0.021 0.021 0.015 0.014 0.009 0 0.022 0.033 0.045 0.052 0.069 0.084 0.046 0 0.083 0.016 0.01 0.03 0.094 0.07 0 0 0 0.031 0.043 0.034 0.025 0.025 0.041 0.047 0.046 0.045 0.046 0.036 0.029 0.018 0.012 0.019 0.023 0.031 0.005 0.008 0.007 0.025 0.034 0.054 0.073 0.077 0.038 0.077 0.069 0.078 0.072 0.042 0.051 0.056 0.041 0.019 0.024 0.03 0.016 0.015 0.013 0.008 0.006 0.013 0.006 0.006 0.006 0.002 0.021 0.023 0.009 0.022 0.039 0.031 0.032 0.028 0.082 0.068 0.049 0.029 0.04 0.028 0.027 0.04 0.039 0.063 0.068 0.064 0.096 0.09 0.019 0.068 0.101 0.09 0.059 0.11 0.126 0.107 0.051 0.007 0 0 0 0.011 0 0.04 0.037 0.035 0.034 0.035 0.031 0.024 0.025 0.04 0.031 0.055 0.038 0.042 0.023 0.014 0.039 0.07 0.113 0.085 0.072 0.075 0.119 0.1 0.074 0.07 0.07 0.041 0.015 0.036 0.114 0.057 0.046 0.043 0.046 0.046 0.043 0.057 0.041 0.038 0.034 0.024 0.019 0.009 0.008 0.008 0.013 0.021 0.022 0.034 0.034 0.026 0 0.015 0.012 0.011 0.006 0.025 0.031 0.024 0.018 0.028 0.037 0.01 0.034 0.055 0.036 0.05 0.01 0.025 0.07 0.046 0.063 0.061 0.073 0.074 0.079 0.083 0.06 0.076 0.116 0.059 0.054 0.062 0.133 0.106 0.075 0.101 0.029 0.112 0.094 0.109 0.083 0.061 0.037 0.017 0.042 0.045 0.029 0.012 0.022 0.02 0.016 0.017 0.006 0.009 0.008 0.012 0.014 0.014 0.02 0.013 0.019 0.012 0.003 0.021 0.032 0.041 0.049 0.055 0.074 0.052 0 0.053 0.015 0.01 0.022 0.062 0.035 0 0 0 0.02 0.024 0.017 0.013 0.009 0.031 0.032 0.033 0.031 0.032 0.022 0.028 0.018 0.012 0.016 0.018 0.029 0.008 0.008 0.006 0.015 0.02 0.031 0.032 0.026 0.018 0.022 0.025 0.028 0.03 0.019 0.022 0.022 0.017 0.007 0.012 0.011 0.001 0.004 0.007 0.002 0.001 0.005 0.005 0.005 0.005 0 0.009 0.008 0.003 0.014 0.02 0.016 0.017 0.011 0.038 0.033 0.02 0.009 0.017 0.017 0.016 0.024 0.023 0.022 0.025 0.024 0.042 0.042 0.036 0.047 0.077 0.077 0.024 0.066 0.108 0.093 0.05 0.012 0 0 0 0.083 0 0.358 0.322 0.276 0.274 0.181 0.15 0.147 0.139 0.142 0.105 0.067 0.063 0.051 0.028 0.028 0.059 0.071 0.114 0.087 0.076 0.073 0.119 0.08 0.064 0.071 0.083 0.046 0.019 0.036 0.151 0.263 0.237 0.299 0.392 0.308 0.25 0.476 0.893 0.183 0.195 0.15 0.125 0.108 0.044 0.043 0.047 0.064 0.041 0.086 0.092 0.065 0.021 0.046 0.031 0.059 0.072 0.274 0.282 0.234 0.264 0.143 0.14 0.156 0.088 0.106 0.048 0.049 0.012 0.017 0.059 0.047 0.062 0.06 0.09 0.087 0.081 0.084 0.061 0.078 0.129 0.068 0.061 0.082 0.156 0.154 0.166 0.158 0.066 0.147 0.11 0.073 0.056 0.031 0.022 0.011 0.036 0.04 0.05 0.026 0.045 0.028 0.023 0.022 0.014 0.02 0.029 0.033 0.037 0.037 0.027 0.02 0.022 0.011 0.009 0.018 0.027 0.03 0.032 0.051 0.075 0.081 0 0.096 0.027 0.016 0.034 0.11 0.105 0 0 0 0.043 0.046 0.038 0.027 0.025 0.05 0.054 0.057 0.052 0.055 0.062 0.039 0.029 0.02 0.032 0.029 0.024 0.009 0.009 0.013 0.029 0.038 0.058 0.119 0.118 0.066 0.115 0.09 0.108 0.091 0.058 0.065 0.074 0.052 0.028 0.036 0.036 0.026 0.024 0.023 0.01 0.012 0.023 0.02 0.023 0.023 0.02 0.044 0.057 0.008 0.026 0.053 0.045 0.047 0.035 0.067 0.059 0.04 0.026 0.042 0.027 0.031 0.048 0.044 0.059 0.054 0.052 0.073 0.068 0.031 0.062 0.09 0.091 0.053 0.085 0.111 0.095 0.051 0.002 0 0 0 0.016 0 0.045 0.041 0.038 0.04 0.032 0.025 0.027 0.019 0.031 0.026 0.041 0.038 0.033 0.015 0.017 0.032 0.064 0.116 0.091 0.071 0.056 0.123 0.089 0.06 0.059 0.08 0.044 0.015 0.032 0.109 0.052 0.048 0.047 0.042 0.036 0.047 0.058 0.036 0.045 0.032 0.026 0.021 0.025 0.016 0.019 0.02 0.023 0.019 0.028 0.026 0.019 0 0.009 0.01 0.012 0.008 0.02 0.036 0.029 0.018 0.04 0.05 0.008 0.044 0.07 0.042 0.049 0.014 0.026 0.064 0.046 0.062 0.059 0.085 0.084 0.091 0.095 0.054 0.087 0.129 0.06 0.06 0.072 0.144 0.112 0.086 0.11 0.045 0.123 0.094 0.104 0.093 0.081 0.041 0.011 0.04 0.041 0.033 0.013 0.031 0.022 0.013 0.016 0.008 0.011 0.015 0.015 0.01 0.016 0.016 0.004 0.02 0.009 0.002 0.029 0.045 0.058 0.058 0.065 0.09 0.066 0 0.066 0.014 0.007 0.026 0.075 0.046 0 0 0 0.026 0.031 0.023 0.029 0.022 0.035 0.044 0.044 0.04 0.045 0.032 0.035 0.028 0.015 0.021 0.032 0.04 0.009 0.01 0.004 0.018 0.024 0.035 0.045 0.043 0.03 0.03 0.031 0.031 0.035 0.023 0.025 0.027 0.022 0.008 0.009 0.014 0.006 0.003 0.003 0.001 0 0.003 0.001 0 0 0 0.014 0.015 0.004 0.01 0.018 0.018 0.019 0.011 0.041 0.038 0.026 0.019 0.024 0.019 0.02 0.032 0.025 0.027 0.032 0.031 0.043 0.039 0.025 0.043 0.086 0.073 0.036 0.052 0.108 0.092 0.048 0.137 0.138 0.119 0.126 
0.046 0.027 0.05 0.028 0.007 0 0 0 0.217 0 0.72 0.759 1 0.734 0.446 0.389 0.424 0.338 0.349 0.255 0.111 0.076 0.077 0.039 0.033 0.112 0.07 0.102 0.085 0.074 0.08 0.102 0.085 0.062 0.049 0.071 0.056 0.02 0.023 0.123 0.203 0.159 0.156 0.262 0.305 0.152 0.214 0.24 0.112 0.113 0.067 0.052 0.015 0.009 0.01 0.017 0.03 0.018 0.054 0.058 0.039 0 0.014 0.009 0.017 0.024 0.099 0.103 0.083 0.083 0.063 0.069 0.049 0.047 0.059 0.045 0.046 0.004 0.016 0.06 0.04 0.053 0.052 0.071 0.072 0.078 0.081 0.052 0.071 0.105 0.054 0.031 0.056 0.109 0.095 0.094 0.099 0.036 0.099 0.081 0.084 0.067 0.057 0.033 0.011 0.034 0.036 0.04 0.013 0.032 0.026 0.018 0.018 0.01 0.02 0.02 0.026 0.02 0.019 0.02 0.01 0.015 0.008 0.004 0.02 0.027 0.036 0.044 0.044 0.069 0.037 0 0.06 0.019 0.013 0.02 0.067 0.041 0 0 0 0.031 0.041 0.035 0.033 0.032 0.038 0.045 0.044 0.042 0.041 0.042 0.032 0.022 0.011 0.019 0.024 0.026 0.007 0.008 0.006 0.022 0.03 0.042 0.063 0.063 0.033 0.078 0.065 0.079 0.067 0.04 0.043 0.049 0.033 0.018 0.019 0.015 0.013 0.013 0.017 0.009 0.01 0.013 0.006 0.006 0.006 0.002 0.011 0.018 0.006 0.019 0.032 0.03 0.03 0.025 0.073 0.06 0.044 0.017 0.029 0.022 0.018 0.033 0.039 0.061 0.062 0.058 0.083 0.076 0.023 0.059 0.074 0.084 0.051 0.092 0.099 0.083 0.047 0.005 0 0 0 0.014 0 0.044 0.044 0.04 0.038 0.029 0.031 0.027 0.022 0.028 0.036 0.051 0.036 0.034 0.008 0.007 0.034 0.072 0.108 0.075 0.068 0.064 0.11 0.088 0.06 0.055 0.062 0.038 0.02 0.031 0.097 0.054 0.048 0.041 0.048 0.048 0.034 0.055 0.043 0.026 0.025 0.01 0.009 0.006 0.003 0.004 0.011 0.018 0.014 0.027 0.027 0.019 0 0.012 0.01 0.009 0.007 0.023 0.022 0.021 0.017 0.027 0.029 0.01 0.03 0.042 0.029 0.026 0.008 0.02 0.054 0.03 0.052 0.052 0.068 0.067 0.065 0.068 0.04 0.074 0.096 0.048 0.058 0.055 0.109 0.087 0.065 0.081 0.02 0.088 0.066 0.073 0.065 0.047 0.028 0.011 0.028 0.032 0.025 0.014 0.021 0.016 0.014 0.014 0.006 0.01 0.012 0.013 0.012 0.016 0.013 0.008 0.015 0.011 0.003 0.019 0.026 0.03 0.039 0.044 0.068 0.035 0 0.041 0.007 0.002 0.016 0.045 0.028 0 0 0 0.015 0.018 0.015 0.01 0.006 0.025 0.026 0.026 0.025 0.027 0.018 0.017 0.011 0.005 0.009 0.014 0.023 0.004 0.006 0.004 0.009 0.014 0.024 0.03 0.022 0.011 0.02 0.02 0.03 0.03 0.019 0.024 0.025 0.014 0.006 0.013 0.01 0.007 0.008 0.007 0.003 0.004 0.008 0.006 0.004 0.001 0 0.008 0.011 0.001 0.005 0.012 0.011 0.012 0.012 0.035 0.03 0.021 0.014 0.021 0.012 0.015 0.024 0.023 0.02 0.021 0.021 0.039 0.04 0.027 0.039 0.067 0.065 0.027 0.056 0.089 0.078 0.047 0.02 0 0 0 0.069 0 0.296 0.265 0.211 0.226 0.156 0.136 0.113 0.109 0.126 0.098 0.058 0.059 0.039 0.018 0.017 0.057 0.058 0.081 0.063 0.062 0.064 0.081 0.068 0.048 0.042 0.057 0.031 0.016 0.029 0.112 0.209 0.207 0.24 0.331 0.262 0.236 0.412 0.753 0.17 0.179 0.125 0.116 0.112 0.057 0.056 0.059 0.067 0.04 0.073 0.077 0.059 0.019 0.046 0.041 0.07 0.088 0.278 0.273 0.223 0.221 0.128 0.135 0.111 0.08 0.101 0.06 0.053 0.01 0.015 0.046 0.031 0.049 0.053 0.071 0.066 0.068 0.071 0.043 0.064 0.103 0.058 0.057 0.066 0.13 0.132 0.138 0.137 0.054 0.119 0.101 0.069 0.051 0.039 0.022 0.011 0.037 0.039 0.043 0.022 0.037 0.03 0.02 0.02 0.009 0.015 0.023 0.024 0.033 0.028 0.019 0.022 0.026 0.008 0.007 0.022 0.027 0.032 0.031 0.043 0.067 0.081 0 0.099 0.024 0.018 0.043 0.104 0.105 0 0 0 0.04 0.046 0.036 0.034 0.024 0.048 0.053 0.052 0.048 0.051 0.058 0.043 0.032 0.015 0.023 0.031 0.025 0.011 0.014 0.007 0.033 0.037 0.064 0.126 0.104 0.06 0.103 0.087 0.097 0.077 0.048 0.048 0.057 0.041 0.02 0.033 0.032 0.012 0.018 0.018 0.008 0.008 0.014 0.014 0.011 0.009 0.007 0.04 0.046 0.007 0.024 0.045 0.042 0.04 0.025 0.061 0.055 0.035 0.015 0.031 0.026 0.026 0.034 0.037 0.047 0.043 0.035 0.066 0.056 0.029 0.049 0.075 0.075 0.039 0.06 0.085 0.072 0.035 0.002 0 0 0 0.016 0 0.044 0.043 0.041 0.039 0.031 0.026 0.028 0.023 0.025 0.03 0.048 0.026 0.026 0.014 0.015 0.035 0.067 0.097 0.083 0.07 0.064 0.102 0.081 0.059 0.052 0.063 0.031 0.015 0.032 0.099 0.056 0.048 0.043 0.039 0.044 0.034 0.057 0.043 0.035 0.03 0.02 0.02 0.025 0.017 0.015 0.018 0.025 0.014 0.019 0.02 0.017 0 0.006 0.007 0.011 0.009 0.016 0.028 0.026 0.025 0.038 0.051 0.009 0.044 0.067 0.032 0.033 0.011 0.018 0.06 0.045 0.058 0.057 0.072 0.077 0.071 0.072 0.054 0.069 0.098 0.053 0.049 0.06 0.114 0.091 0.072 0.088 0.037 0.1 0.08 0.089 0.077 0.058 0.034 0.013 0.037 0.04 0.022 0.011 0.02 0.015 0.012 0.011 0.007 0.006 0.006 0.007 0.008 0.014 0.013 0.003 0.01 0.006 0.002 0.022 0.034 0.043 0.052 0.055 0.076 0.061 0 0.064 0.019 0.011 0.022 0.069 0.047 0 0 0 0.01 0.018 0.015 0.018 0.016 0.025 0.027 0.028 0.024 0.025 0.019 0.023 0.018 0.009 0.012 0.018 0.027 0.006 0.009 0.006 0.024 0.033 0.04 0.039 0.032 0.015 0.026 0.023 0.026 0.026 0.017 0.019 0.018 0.016 0.009 0.008 0.012 0.007 0.004 0.002 0 0 0.003 0.001 0.001 0.001 0 0.01 0.013 0.005 0.011 0.018 0.012 0.011 0.009 0.026 0.022 0.015 0.012 0.017 0.014 0.016 0.019 0.024 0.028 0.025 0.023 0.031 0.03 0.019 0.049 0.07 0.07 0.041 0.06 0.096 0.083 0.041 0.108 0.113 0.095 0.102 
0.06 0.027 0.046 0.039 0.009 0 0 0 0.311 0 0.671 0.65 0.69 1 0.604 0.42 0.421 0.471 0.426 0.288 0.134 0.095 0.094 0.05 0.053 0.123 0.097 0.13 0.104 0.098 0.106 0.124 0.095 0.077 0.068 0.076 0.081 0.042 0.04 0.133 0.194 0.149 0.163 0.242 0.287 0.168 0.214 0.243 0.112 0.108 0.07 0.054 0.019 0.015 0.016 0.022 0.032 0.022 0.045 0.048 0.043 0 0.018 0.013 0.019 0.027 0.095 0.104 0.082 0.078 0.056 0.068 0.041 0.066 0.075 0.042 0.041 0.016 0.026 0.067 0.052 0.065 0.061 0.074 0.071 0.08 0.081 0.053 0.063 0.103 0.047 0.062 0.06 0.115 0.116 0.11 0.117 0.051 0.111 0.09 0.092 0.067 0.054 0.029 0.016 0.037 0.041 0.047 0.022 0.045 0.038 0.026 0.025 0.019 0.025 0.031 0.033 0.036 0.035 0.03 0.02 0.025 0.014 0.002 0.023 0.027 0.04 0.042 0.058 0.078 0.054 0 0.077 0.017 0.013 0.029 0.083 0.06 0 0 0 0.046 0.054 0.043 0.037 0.031 0.055 0.06 0.057 0.058 0.056 0.047 0.043 0.024 0.01 0.015 0.032 0.033 0.008 0.007 0.008 0.024 0.026 0.037 0.061 0.06 0.027 0.07 0.061 0.084 0.082 0.052 0.06 0.064 0.044 0.02 0.033 0.033 0.018 0.018 0.022 0.008 0.01 0.018 0.011 0.007 0.007 0.002 0.016 0.019 0.009 0.026 0.049 0.045 0.046 0.029 0.095 0.081 0.046 0.031 0.039 0.033 0.033 0.044 0.042 0.083 0.079 0.079 0.101 0.089 0.032 0.076 0.105 0.098 0.062 0.117 0.136 0.108 0.057 0.005 0 0 0 0.011 0 0.036 0.037 0.033 0.036 0.032 0.031 0.032 0.024 0.035 0.028 0.041 0.032 0.028 0.012 0.011 0.034 0.069 0.112 0.083 0.073 0.065 0.116 0.088 0.062 0.06 0.067 0.03 0.016 0.032 0.098 0.048 0.042 0.034 0.045 0.042 0.04 0.054 0.039 0.026 0.024 0.015 0.012 0.004 0.008 0.009 0.012 0.022 0.017 0.033 0.033 0.026 0 0.011 0.007 0.012 0.014 0.022 0.019 0.017 0.015 0.03 0.038 0.006 0.035 0.047 0.031 0.034 0.012 0.022 0.06 0.043 0.061 0.054 0.072 0.082 0.073 0.074 0.054 0.065 0.1 0.051 0.052 0.05 0.117 0.084 0.075 0.089 0.028 0.1 0.069 0.082 0.062 0.042 0.017 0.014 0.041 0.045 0.022 0.008 0.019 0.013 0.006 0.007 0.001 0.002 0.003 0.008 0.012 0.013 0.011 0.006 0.011 0.007 0.003 0.021 0.023 0.03 0.037 0.048 0.065 0.04 0 0.053 0.012 0.01 0.024 0.057 0.04 0 0 0 0.015 0.019 0.015 0.012 0.01 0.021 0.026 0.027 0.025 0.026 0.016 0.017 0.006 0.007 0.009 0.012 0.015 0.004 0.007 0.003 0.014 0.018 0.025 0.032 0.022 0.009 0.023 0.021 0.021 0.022 0.015 0.017 0.017 0.018 0.008 0.011 0.014 0.009 0.007 0.006 0.003 0.002 0.008 0.005 0.005 0.004 0 0.009 0.008 0.003 0.008 0.012 0.011 0.009 0.007 0.035 0.029 0.018 0.007 0.011 0.007 0.01 0.02 0.012 0.02 0.024 0.024 0.041 0.042 0.032 0.04 0.074 0.074 0.03 0.058 0.107 0.087 0.053 0.007 0 0 0 0.082 0 0.297 0.265 0.231 0.233 0.152 0.123 0.131 0.115 0.124 0.092 0.069 0.053 0.038 0.021 0.014 0.048 0.075 0.093 0.078 0.076 0.061 0.093 0.062 0.054 0.058 0.063 0.048 0.021 0.036 0.128 0.203 0.181 0.241 0.295 0.236 0.203 0.36 0.642 0.144 0.159 0.139 0.123 0.135 0.057 0.056 0.058 0.073 0.043 0.091 0.093 0.071 0.023 0.055 0.045 0.072 0.098 0.319 0.339 0.267 0.24 0.161 0.15 0.123 0.086 0.106 0.057 0.056 0.01 0.016 0.044 0.034 0.047 0.039 0.065 0.06 0.063 0.063 0.027 0.056 0.105 0.057 0.062 0.056 0.135 0.164 0.153 0.163 0.063 0.14 0.099 0.078 0.062 0.047 0.014 0.011 0.026 0.029 0.041 0.016 0.039 0.033 0.029 0.026 0.012 0.022 0.027 0.029 0.024 0.026 0.02 0.014 0.022 0.015 0.015 0.018 0.031 0.035 0.033 0.052 0.076 0.068 0 0.092 0.034 0.019 0.028 0.103 0.106 0 0 0 0.04 0.048 0.034 0.033 0.032 0.046 0.046 0.048 0.041 0.045 0.054 0.034 0.028 0.017 0.024 0.029 0.029 0.013 0.007 0.011 0.038 0.052 0.074 0.133 0.112 0.061 0.109 0.088 0.091 0.077 0.044 0.047 0.048 0.034 0.018 0.02 0.028 0.02 0.012 0.01 0.002 0.001 0.011 0.011 0.009 0.008 0.007 0.03 0.047 0.006 0.023 0.035 0.032 0.03 0.021 0.053 0.047 0.037 0.026 0.037 0.033 0.033 0.04 0.038 0.051 0.048 0.04 0.057 0.052 0.023 0.053 0.074 0.066 0.045 0.062 0.083 0.074 0.044 0.004 0 0 0 0.013 0 0.041 0.038 0.038 0.037 0.027 0.025 0.025 0.025 0.024 0.029 0.043 0.035 0.033 0.012 0.017 0.034 0.073 0.105 0.086 0.073 0.052 0.106 0.084 0.063 0.052 0.07 0.031 0.014 0.044 0.092 0.056 0.041 0.041 0.04 0.034 0.037 0.06 0.038 0.038 0.037 0.022 0.02 0.023 0.012 0.014 0.018 0.022 0.014 0.021 0.022 0.012 0 0.007 0.009 0.008 0.008 0.024 0.031 0.026 0.021 0.042 0.059 0.009 0.05 0.082 0.04 0.055 0.008 0.017 0.065 0.048 0.059 0.053 0.073 0.075 0.078 0.081 0.061 0.087 0.11 0.062 0.063 0.07 0.121 0.102 0.086 0.101 0.036 0.124 0.11 0.112 0.103 0.088 0.045 0.01 0.041 0.041 0.03 0.011 0.025 0.02 0.019 0.019 0.011 0.01 0.021 0.023 0.018 0.019 0.012 0.006 0.017 0.012 0.002 0.022 0.041 0.048 0.052 0.065 0.095 0.069 0 0.085 0.016 0.005 0.034 0.09 0.058 0 0 0 0.024 0.029 0.023 0.024 0.02 0.033 0.04 0.039 0.034 0.037 0.027 0.029 0.022 0.015 0.02 0.031 0.043 0.007 0.008 0.008 0.023 0.028 0.043 0.047 0.036 0.021 0.031 0.034 0.037 0.031 0.017 0.021 0.021 0.021 0.01 0.016 0.013 0.008 0.009 0.009 0.004 0.002 0.005 0.003 0.001 0.002 0.002 0.012 0.015 0.008 0.018 0.023 0.02 0.019 0.013 0.037 0.034 0.022 0.022 0.029 0.023 0.023 0.03 0.037 0.029 0.027 0.031 0.041 0.042 0.018 0.047 0.08 0.072 0.036 0.053 0.096 0.084 0.046 0.118 0.119 0.106 0.108 
0.051 0.02 0.035 0.022 0.004 0 0 0 0.221 0 0.475 0.464 0.465 0.613 1 0.442 0.35 0.347 0.521 0.29 0.126 0.096 0.098 0.058 0.052 0.154 0.09 0.116 0.088 0.091 0.11 0.11 0.082 0.065 0.064 0.066 0.055 0.031 0.033 0.087 0.128 0.098 0.106 0.177 0.219 0.111 0.155 0.166 0.073 0.077 0.051 0.042 0.016 0.008 0.01 0.014 0.024 0.017 0.046 0.048 0.041 0 0.011 0.008 0.02 0.025 0.069 0.076 0.063 0.058 0.048 0.047 0.024 0.044 0.049 0.037 0.031 0.008 0.011 0.047 0.039 0.048 0.041 0.063 0.06 0.062 0.063 0.05 0.048 0.073 0.043 0.043 0.039 0.094 0.092 0.091 0.093 0.036 0.084 0.073 0.076 0.059 0.041 0.019 0.008 0.032 0.033 0.046 0.017 0.04 0.027 0.022 0.024 0.013 0.025 0.025 0.032 0.03 0.031 0.022 0.017 0.022 0.012 0.004 0.015 0.021 0.037 0.04 0.045 0.06 0.037 0 0.048 0.016 0.009 0.022 0.056 0.031 0 0 0 0.036 0.041 0.029 0.028 0.026 0.052 0.053 0.049 0.052 0.051 0.041 0.039 0.021 0.015 0.026 0.024 0.03 0.009 0.012 0.008 0.019 0.026 0.031 0.038 0.037 0.017 0.049 0.049 0.054 0.054 0.033 0.048 0.047 0.046 0.019 0.029 0.03 0.016 0.018 0.014 0.01 0.01 0.012 0.006 0.004 0.004 0.002 0.007 0.01 0.005 0.016 0.036 0.032 0.033 0.021 0.095 0.085 0.059 0.032 0.037 0.031 0.027 0.043 0.044 0.075 0.081 0.072 0.103 0.1 0.032 0.067 0.092 0.083 0.058 0.112 0.112 0.089 0.049 0.005 0 0 0 0.013 0 0.036 0.036 0.034 0.032 0.031 0.03 0.031 0.021 0.03 0.033 0.04 0.028 0.028 0.009 0.009 0.029 0.052 0.08 0.059 0.057 0.053 0.083 0.069 0.047 0.043 0.054 0.03 0.02 0.029 0.078 0.044 0.03 0.024 0.027 0.032 0.023 0.027 0.025 0.021 0.014 0.012 0.01 0.005 0.003 0.004 0.009 0.013 0.006 0.02 0.02 0.018 0 0.009 0.004 0.011 0.01 0.018 0.017 0.017 0.011 0.022 0.026 0.006 0.022 0.038 0.023 0.026 0.006 0.013 0.039 0.027 0.04 0.041 0.052 0.062 0.058 0.06 0.048 0.057 0.073 0.043 0.048 0.047 0.089 0.076 0.054 0.071 0.027 0.072 0.068 0.072 0.057 0.042 0.016 0.01 0.03 0.03 0.02 0.005 0.018 0.017 0.016 0.014 0.004 0.008 0.007 0.01 0.011 0.013 0.01 0.005 0.012 0.007 0.002 0.017 0.027 0.028 0.036 0.036 0.051 0.025 0 0.042 0.009 0.006 0.015 0.048 0.024 0 0 0 0.015 0.019 0.014 0.009 0.006 0.019 0.019 0.021 0.017 0.018 0.018 0.015 0.013 0.007 0.01 0.008 0.018 0.004 0.005 0.003 0.011 0.012 0.02 0.018 0.018 0.007 0.011 0.02 0.023 0.026 0.018 0.02 0.021 0.014 0.008 0.011 0.01 0.006 0.004 0.007 0.003 0.001 0.005 0.006 0.004 0.002 0.001 0.007 0.006 0 0.005 0.012 0.011 0.009 0.007 0.026 0.022 0.017 0.013 0.017 0.016 0.016 0.018 0.018 0.016 0.019 0.016 0.03 0.031 0.021 0.034 0.061 0.063 0.033 0.044 0.075 0.062 0.024 0.016 0 0 0 0.045 0 0.195 0.176 0.153 0.157 0.108 0.097 0.092 0.087 0.088 0.063 0.045 0.05 0.031 0.019 0.018 0.034 0.052 0.074 0.056 0.055 0.042 0.077 0.049 0.038 0.042 0.048 0.039 0.014 0.022 0.095 0.156 0.128 0.157 0.202 0.165 0.147 0.263 0.451 0.125 0.142 0.142 0.138 0.143 0.077 0.078 0.066 0.082 0.059 0.093 0.098 0.074 0.027 0.062 0.058 0.092 0.124 0.401 0.385 0.3 0.291 0.177 0.143 0.139 0.092 0.101 0.048 0.045 0.006 0.015 0.051 0.035 0.055 0.048 0.056 0.06 0.06 0.062 0.04 0.053 0.077 0.045 0.041 0.043 0.1 0.113 0.107 0.118 0.043 0.101 0.081 0.06 0.049 0.04 0.03 0.011 0.029 0.031 0.027 0.011 0.025 0.021 0.012 0.01 0.004 0.007 0.01 0.012 0.018 0.021 0.015 0.009 0.014 0.004 0.004 0.018 0.025 0.026 0.029 0.038 0.061 0.072 0 0.097 0.032 0.02 0.034 0.105 0.099 0 0 0 0.027 0.035 0.026 0.031 0.016 0.031 0.034 0.03 0.032 0.04 0.03 0.013 0.012 0.008 0.014 0.015 0.017 0.005 0.009 0.013 0.035 0.045 0.068 0.124 0.111 0.058 0.082 0.063 0.076 0.063 0.042 0.047 0.05 0.031 0.017 0.016 0.02 0.016 0.016 0.015 0.002 0.001 0.012 0.007 0.008 0.006 0.01 0.031 0.045 0.003 0.019 0.039 0.037 0.036 0.025 0.051 0.046 0.033 0.017 0.014 0.014 0.013 0.022 0.021 0.038 0.043 0.04 0.055 0.049 0.015 0.039 0.067 0.059 0.031 0.05 0.071 0.057 0.036 0.003 0 0 0 0.008 0 0.025 0.024 0.023 0.021 0.016 0.019 0.015 0.014 0.02 0.02 0.033 0.024 0.023 0.009 0.012 0.023 0.054 0.082 0.067 0.056 0.046 0.083 0.068 0.05 0.041 0.044 0.02 0.013 0.024 0.078 0.042 0.033 0.03 0.036 0.029 0.028 0.048 0.034 0.027 0.024 0.022 0.02 0.021 0.011 0.012 0.013 0.016 0.012 0.02 0.022 0.016 0 0.007 0.012 0.008 0.009 0.017 0.028 0.022 0.021 0.038 0.046 0.013 0.038 0.062 0.03 0.041 0.009 0.018 0.054 0.039 0.05 0.046 0.055 0.056 0.056 0.059 0.042 0.054 0.08 0.045 0.04 0.042 0.097 0.074 0.063 0.071 0.026 0.103 0.09 0.098 0.085 0.073 0.04 0.013 0.035 0.036 0.019 0.006 0.017 0.013 0.004 0.006 0.004 0.004 0.008 0.009 0.013 0.015 0.009 0.005 0.013 0.009 0.002 0.024 0.032 0.04 0.051 0.061 0.083 0.055 0 0.061 0.01 0.007 0.023 0.069 0.039 0 0 0 0.013 0.015 0.011 0.01 0.004 0.02 0.024 0.026 0.019 0.019 0.021 0.02 0.015 0.006 0.018 0.018 0.026 0.001 0.006 0.006 0.015 0.021 0.033 0.039 0.024 0.014 0.02 0.022 0.022 0.021 0.012 0.015 0.019 0.012 0.01 0.011 0.009 0.006 0.007 0.007 0.001 0.001 0.006 0.002 0.001 0 0 0.011 0.011 0.001 0.009 0.014 0.012 0.012 0.01 0.024 0.021 0.014 0.009 0.012 0.008 0.01 0.017 0.018 0.016 0.019 0.018 0.026 0.023 0.01 0.04 0.062 0.06 0.034 0.043 0.081 0.073 0.033 0.092 0.091 0.083 0.086 
0.05 0.016 0.034 0.021 0.002 0 0 0 0.138 0 0.474 0.503 0.444 0.469 0.497 1 0.49 0.371 0.582 0.443 0.17 0.115 0.108 0.067 0.064 0.181 0.091 0.126 0.103 0.092 0.11 0.123 0.082 0.071 0.057 0.073 0.061 0.026 0.03 0.096 0.128 0.1 0.094 0.173 0.215 0.104 0.133 0.147 0.059 0.052 0.035 0.022 0.006 0.01 0.011 0.016 0.026 0.019 0.037 0.038 0.033 0 0.011 0.009 0.009 0.013 0.065 0.068 0.058 0.054 0.042 0.043 0.032 0.033 0.038 0.027 0.032 0.011 0.019 0.053 0.046 0.058 0.059 0.077 0.065 0.073 0.075 0.037 0.052 0.09 0.04 0.042 0.042 0.085 0.085 0.074 0.081 0.026 0.08 0.062 0.062 0.05 0.039 0.022 0.015 0.037 0.046 0.041 0.019 0.032 0.023 0.019 0.017 0.009 0.013 0.019 0.026 0.021 0.026 0.029 0.015 0.022 0.016 0.002 0.02 0.025 0.032 0.035 0.039 0.046 0.027 0 0.034 0.017 0.011 0.01 0.046 0.039 0 0 0 0.036 0.04 0.032 0.031 0.033 0.045 0.052 0.05 0.048 0.049 0.038 0.035 0.018 0.012 0.019 0.022 0.031 0.003 0.008 0.007 0.017 0.024 0.031 0.039 0.035 0.021 0.039 0.041 0.058 0.055 0.039 0.056 0.055 0.035 0.008 0.019 0.019 0.009 0.009 0.008 0.005 0.003 0.006 0.002 0.003 0.003 0 0.006 0.008 0.008 0.023 0.037 0.032 0.035 0.025 0.114 0.097 0.066 0.026 0.037 0.028 0.028 0.037 0.043 0.08 0.091 0.088 0.122 0.117 0.023 0.077 0.1 0.095 0.058 0.128 0.135 0.108 0.053 0.001 0 0 0 0.008 0 0.025 0.023 0.023 0.021 0.021 0.017 0.016 0.009 0.017 0.023 0.048 0.031 0.03 0.012 0.011 0.033 0.052 0.088 0.061 0.054 0.061 0.087 0.076 0.05 0.04 0.049 0.04 0.021 0.024 0.07 0.033 0.026 0.027 0.031 0.024 0.022 0.036 0.028 0.013 0.014 0.004 0.003 0.001 0.003 0.003 0.007 0.013 0.008 0.014 0.014 0.013 0 0.007 0.006 0.008 0.007 0.01 0.013 0.01 0.011 0.015 0.019 0.009 0.027 0.029 0.022 0.02 0.006 0.007 0.033 0.022 0.034 0.036 0.043 0.044 0.047 0.046 0.033 0.045 0.079 0.04 0.039 0.035 0.079 0.061 0.043 0.059 0.028 0.063 0.044 0.049 0.037 0.029 0.014 0.004 0.025 0.027 0.012 0.007 0.009 0.006 0.008 0.008 0.003 0.004 0.007 0.008 0.011 0.01 0.006 0.005 0.007 0.005 0.003 0.012 0.014 0.017 0.021 0.023 0.038 0.022 0 0.029 0.009 0.006 0.013 0.032 0.022 0 0 0 0.01 0.011 0.01 0.007 0.002 0.014 0.016 0.017 0.015 0.016 0.014 0.012 0.01 0.006 0.007 0.012 0.014 0.004 0.004 0.004 0.01 0.012 0.016 0.015 0.012 0.008 0.009 0.018 0.018 0.019 0.012 0.014 0.013 0.011 0.002 0.01 0.007 0.005 0.002 0.003 0.003 0.002 0.002 0.001 0.001 0.001 0.001 0.001 0.002 0.004 0.009 0.015 0.012 0.009 0.005 0.029 0.024 0.014 0.009 0.013 0.008 0.01 0.013 0.013 0.013 0.016 0.019 0.034 0.038 0.031 0.034 0.053 0.054 0.034 0.053 0.086 0.068 0.039 0.018 0 0 0 0.034 0 0.176 0.164 0.135 0.133 0.091 0.083 0.075 0.075 0.083 0.063 0.037 0.039 0.033 0.016 0.015 0.034 0.039 0.058 0.045 0.043 0.043 0.065 0.048 0.039 0.038 0.051 0.03 0.018 0.032 0.106 0.149 0.138 0.17 0.189 0.16 0.155 0.268 0.469 0.151 0.148 0.16 0.162 0.178 0.084 0.085 0.076 0.087 0.06 0.107 0.114 0.088 0.036 0.065 0.062 0.095 0.12 0.443 0.485 0.409 0.576 0.212 0.168 0.296 0.118 0.123 0.043 0.041 0.006 0.009 0.038 0.034 0.046 0.045 0.059 0.061 0.058 0.06 0.04 0.057 0.085 0.049 0.053 0.046 0.11 0.111 0.105 0.112 0.06 0.103 0.083 0.065 0.052 0.042 0.023 0.008 0.023 0.029 0.027 0.01 0.024 0.02 0.012 0.012 0.002 0.004 0.009 0.01 0.011 0.018 0.012 0.012 0.016 0.008 0.006 0.016 0.027 0.025 0.025 0.047 0.062 0.074 0 0.102 0.029 0.015 0.032 0.111 0.124 0 0 0 0.019 0.023 0.015 0.02 0.017 0.032 0.033 0.037 0.032 0.037 0.037 0.029 0.021 0.01 0.016 0.019 0.022 0.007 0.009 0.014 0.034 0.053 0.072 0.154 0.134 0.073 0.096 0.067 0.072 0.057 0.03 0.031 0.032 0.018 0.01 0.011 0.011 0.007 0.012 0.011 0.002 0.003 0.009 0.011 0.012 0.011 0.009 0.041 0.049 0.006 0.019 0.028 0.024 0.026 0.019 0.044 0.039 0.023 0.014 0.015 0.01 0.01 0.023 0.022 0.036 0.036 0.033 0.043 0.037 0.013 0.033 0.055 0.046 0.025 0.039 0.058 0.042 0.029 0.005 0 0 0 0.003 0 0.027 0.027 0.025 0.025 0.019 0.016 0.014 0.009 0.013 0.016 0.028 0.017 0.019 0.008 0.011 0.016 0.046 0.075 0.066 0.044 0.037 0.077 0.055 0.034 0.041 0.045 0.021 0.008 0.019 0.067 0.041 0.031 0.032 0.03 0.027 0.022 0.045 0.024 0.021 0.022 0.015 0.016 0.024 0.016 0.017 0.019 0.019 0.009 0.018 0.018 0.01 0 0.005 0.01 0.015 0.006 0.014 0.017 0.022 0.014 0.037 0.044 0.008 0.037 0.058 0.035 0.045 0.014 0.026 0.073 0.047 0.061 0.054 0.058 0.059 0.058 0.059 0.042 0.054 0.09 0.051 0.045 0.04 0.094 0.09 0.072 0.091 0.037 0.117 0.098 0.115 0.097 0.087 0.057 0.015 0.036 0.039 0.017 0.01 0.013 0.011 0.012 0.013 0.007 0.009 0.006 0.012 0.01 0.017 0.015 0.007 0.008 0.005 0.001 0.026 0.039 0.055 0.066 0.067 0.095 0.061 0 0.062 0.015 0.009 0.024 0.075 0.048 0 0 0 0.008 0.01 0.006 0.013 0.006 0.02 0.022 0.024 0.022 0.02 0.02 0.019 0.019 0.008 0.016 0.025 0.038 0.004 0.003 0.006 0.019 0.021 0.032 0.041 0.026 0.012 0.023 0.02 0.019 0.017 0.009 0.01 0.012 0.012 0.004 0.008 0.008 0.006 0.004 0.004 0.002 0.001 0.004 0.001 0.001 0.002 0 0.01 0.009 0.001 0.006 0.01 0.009 0.008 0.006 0.016 0.011 0.006 0.006 0.016 0.016 0.014 0.017 0.016 0.015 0.012 0.013 0.021 0.021 0.014 0.032 0.054 0.046 0.023 0.029 0.07 0.059 0.033 0.092 0.095 0.077 0.079 
0.055 0.025 0.022 0.016 0.002 0 0 0 0.124 0 0.372 0.379 0.439 0.393 0.321 0.424 1 0.432 0.388 0.408 0.179 0.111 0.112 0.058 0.061 0.167 0.078 0.099 0.074 0.076 0.093 0.097 0.073 0.054 0.053 0.057 0.048 0.023 0.024 0.081 0.099 0.078 0.08 0.131 0.159 0.078 0.115 0.13 0.051 0.056 0.037 0.025 0.012 0.011 0.011 0.013 0.017 0.01 0.03 0.03 0.027 0 0.008 0.004 0.01 0.013 0.052 0.057 0.044 0.048 0.034 0.037 0.023 0.027 0.036 0.021 0.02 0.01 0.014 0.038 0.04 0.051 0.052 0.067 0.059 0.064 0.066 0.038 0.046 0.079 0.044 0.037 0.036 0.079 0.068 0.057 0.061 0.024 0.06 0.047 0.047 0.036 0.026 0.018 0.006 0.03 0.033 0.047 0.02 0.04 0.032 0.025 0.023 0.012 0.02 0.025 0.033 0.024 0.023 0.021 0.013 0.02 0.008 0.004 0.011 0.015 0.017 0.023 0.021 0.029 0.021 0 0.033 0.008 0.005 0.016 0.038 0.032 0 0 0 0.033 0.043 0.037 0.035 0.034 0.053 0.053 0.053 0.049 0.054 0.043 0.037 0.02 0.013 0.019 0.017 0.012 0.008 0.009 0.005 0.011 0.013 0.02 0.032 0.03 0.016 0.035 0.044 0.056 0.058 0.04 0.05 0.05 0.035 0.016 0.021 0.021 0.02 0.013 0.011 0.005 0.006 0.01 0.006 0.003 0.003 0.002 0.005 0.006 0.007 0.023 0.037 0.032 0.031 0.024 0.108 0.093 0.068 0.03 0.038 0.029 0.03 0.046 0.044 0.093 0.093 0.091 0.118 0.102 0.031 0.066 0.088 0.077 0.047 0.118 0.105 0.079 0.04 0.003 0 0 0 0.004 0 0.022 0.021 0.021 0.022 0.023 0.022 0.021 0.015 0.023 0.025 0.032 0.027 0.023 0.012 0.011 0.025 0.049 0.072 0.055 0.049 0.049 0.072 0.061 0.041 0.042 0.048 0.03 0.011 0.019 0.07 0.032 0.027 0.025 0.025 0.02 0.024 0.037 0.022 0.022 0.02 0.01 0.01 0.002 0.005 0.005 0.007 0.01 0.008 0.015 0.015 0.012 0 0.008 0.007 0.01 0.011 0.017 0.013 0.012 0.004 0.019 0.023 0.003 0.019 0.028 0.015 0.017 0.004 0.005 0.034 0.024 0.038 0.038 0.049 0.05 0.055 0.055 0.036 0.047 0.073 0.043 0.037 0.037 0.071 0.059 0.045 0.058 0.022 0.057 0.043 0.039 0.035 0.025 0.012 0.002 0.021 0.022 0.021 0.009 0.016 0.012 0.011 0.013 0.004 0.006 0.006 0.013 0.014 0.013 0.012 0.007 0.011 0.006 0.001 0.006 0.016 0.018 0.025 0.03 0.042 0.026 0 0.028 0.009 0.005 0.012 0.031 0.023 0 0 0 0.015 0.016 0.013 0.012 0.008 0.021 0.027 0.027 0.026 0.025 0.019 0.02 0.013 0.012 0.016 0.015 0.015 0.007 0.009 0.007 0.014 0.018 0.02 0.023 0.02 0.009 0.015 0.019 0.02 0.021 0.012 0.015 0.016 0.016 0.009 0.011 0.013 0.006 0.004 0.002 0 0.002 0.003 0.003 0.003 0.003 0.001 0.005 0.009 0 0.006 0.013 0.013 0.012 0.008 0.028 0.026 0.018 0.011 0.018 0.013 0.013 0.017 0.022 0.017 0.025 0.025 0.032 0.032 0.023 0.036 0.062 0.053 0.028 0.044 0.072 0.068 0.032 0.011 0 0 0 0.032 0 0.164 0.15 0.126 0.122 0.081 0.066 0.06 0.063 0.064 0.05 0.026 0.027 0.02 0.015 0.016 0.033 0.036 0.053 0.04 0.041 0.031 0.057 0.04 0.029 0.029 0.042 0.027 0.012 0.02 0.084 0.107 0.105 0.144 0.169 0.133 0.128 0.219 0.377 0.105 0.108 0.097 0.105 0.107 0.053 0.057 0.069 0.094 0.063 0.106 0.111 0.085 0.038 0.07 0.049 0.073 0.094 0.298 0.305 0.226 0.247 0.115 0.097 0.14 0.066 0.075 0.04 0.034 0.004 0.008 0.032 0.021 0.032 0.028 0.041 0.042 0.05 0.052 0.029 0.032 0.076 0.037 0.034 0.036 0.089 0.096 0.09 0.097 0.046 0.081 0.074 0.05 0.039 0.025 0.013 0.008 0.022 0.022 0.021 0.009 0.019 0.013 0.008 0.006 0.002 0.009 0.006 0.009 0.01 0.012 0.013 0.007 0.013 0.006 0.004 0.017 0.019 0.02 0.023 0.036 0.05 0.053 0 0.069 0.029 0.022 0.024 0.079 0.071 0 0 0 0.019 0.023 0.017 0.021 0.013 0.022 0.022 0.021 0.021 0.022 0.03 0.019 0.012 0.011 0.015 0.014 0.014 0.008 0.011 0.014 0.038 0.046 0.057 0.088 0.082 0.04 0.069 0.051 0.056 0.045 0.029 0.028 0.032 0.022 0.007 0.012 0.017 0.006 0.006 0.006 0.004 0.003 0.004 0.007 0.006 0.007 0.007 0.027 0.028 0.004 0.014 0.026 0.024 0.024 0.015 0.03 0.027 0.019 0.009 0.012 0.011 0.011 0.019 0.017 0.024 0.022 0.019 0.034 0.033 0.01 0.024 0.043 0.037 0.024 0.034 0.051 0.042 0.025 0.003 0 0 0 0.007 0 0.024 0.023 0.019 0.021 0.021 0.012 0.011 0.013 0.019 0.019 0.022 0.019 0.013 0.004 0.005 0.012 0.028 0.052 0.045 0.029 0.032 0.045 0.046 0.028 0.023 0.036 0.027 0.018 0.029 0.064 0.032 0.025 0.019 0.028 0.022 0.019 0.025 0.02 0.019 0.016 0.011 0.007 0.013 0.013 0.013 0.014 0.015 0.012 0.019 0.019 0.015 0 0.008 0.007 0.009 0.011 0.011 0.018 0.014 0.016 0.025 0.029 0.008 0.027 0.05 0.024 0.03 0.01 0.018 0.064 0.037 0.051 0.038 0.046 0.052 0.056 0.055 0.035 0.047 0.076 0.044 0.046 0.05 0.085 0.063 0.052 0.06 0.029 0.081 0.083 0.089 0.08 0.071 0.038 0.006 0.023 0.025 0.013 0.006 0.012 0.008 0.007 0.008 0.002 0.005 0.002 0.004 0.009 0.009 0.005 0.004 0.006 0.004 0.002 0.015 0.028 0.031 0.038 0.05 0.068 0.051 0 0.057 0.017 0.012 0.022 0.064 0.037 0 0 0 0.006 0.007 0.007 0.01 0.007 0.014 0.015 0.015 0.014 0.015 0.012 0.01 0.006 0.002 0.009 0.01 0.019 0.002 0.003 0.005 0.018 0.023 0.031 0.024 0.018 0.01 0.016 0.018 0.017 0.015 0.008 0.012 0.011 0.012 0.004 0.008 0.009 0.006 0.005 0.004 0.002 0.002 0.003 0.002 0.002 0.001 0 0.007 0.005 0.001 0.003 0.008 0.008 0.008 0.003 0.02 0.019 0.012 0.006 0.01 0.007 0.009 0.01 0.012 0.012 0.013 0.012 0.021 0.017 0.008 0.026 0.04 0.036 0.022 0.029 0.048 0.041 0.027 0.082 0.084 0.063 0.067 
0.042 0.012 0.026 0.01 0.006 0 0 0 0.147 0 0.386 0.389 0.395 0.49 0.374 0.343 0.441 1 0.48 0.296 0.14 0.081 0.083 0.051 0.051 0.123 0.066 0.091 0.074 0.067 0.084 0.087 0.062 0.051 0.045 0.055 0.038 0.015 0.019 0.069 0.117 0.092 0.092 0.156 0.172 0.113 0.127 0.131 0.069 0.06 0.041 0.029 0.012 0.007 0.007 0.01 0.013 0.006 0.029 0.03 0.022 0 0.006 0.004 0.008 0.013 0.047 0.053 0.045 0.042 0.038 0.037 0.024 0.03 0.042 0.026 0.029 0.006 0.01 0.038 0.025 0.034 0.033 0.047 0.043 0.047 0.05 0.029 0.039 0.061 0.032 0.03 0.034 0.064 0.061 0.057 0.064 0.024 0.062 0.053 0.055 0.042 0.032 0.017 0.007 0.018 0.02 0.037 0.012 0.028 0.022 0.022 0.024 0.015 0.018 0.025 0.024 0.031 0.033 0.024 0.017 0.021 0.012 0.001 0.012 0.02 0.023 0.027 0.027 0.042 0.025 0 0.039 0.01 0.006 0.014 0.044 0.031 0 0 0 0.034 0.037 0.03 0.03 0.018 0.038 0.044 0.043 0.045 0.043 0.038 0.032 0.025 0.013 0.014 0.018 0.018 0.009 0.009 0.004 0.009 0.016 0.019 0.032 0.038 0.014 0.043 0.053 0.062 0.059 0.039 0.052 0.052 0.039 0.021 0.028 0.031 0.016 0.018 0.022 0.006 0.009 0.017 0.01 0.01 0.011 0.003 0.006 0.01 0.007 0.021 0.04 0.035 0.034 0.019 0.077 0.071 0.049 0.025 0.031 0.026 0.022 0.036 0.039 0.055 0.059 0.06 0.09 0.084 0.02 0.056 0.071 0.063 0.044 0.093 0.094 0.078 0.038 0.002 0 0 0 0.012 0 0.025 0.023 0.021 0.022 0.018 0.012 0.015 0.012 0.014 0.011 0.029 0.023 0.02 0.01 0.008 0.018 0.051 0.07 0.044 0.048 0.045 0.072 0.059 0.046 0.04 0.042 0.035 0.012 0.018 0.06 0.028 0.027 0.026 0.027 0.023 0.021 0.029 0.024 0.016 0.013 0.007 0.004 0.003 0.001 0.002 0.006 0.008 0.003 0.012 0.013 0.007 0 0.005 0.003 0.004 0.004 0.015 0.018 0.013 0.01 0.018 0.017 0.004 0.019 0.026 0.014 0.014 0.006 0.014 0.031 0.018 0.031 0.029 0.044 0.04 0.043 0.044 0.029 0.031 0.064 0.029 0.032 0.031 0.069 0.055 0.046 0.058 0.017 0.051 0.033 0.046 0.032 0.026 0.011 0.004 0.021 0.021 0.01 0.002 0.01 0.01 0.009 0.01 0.002 0.005 0.008 0.008 0.008 0.009 0.006 0.005 0.009 0.005 0.001 0.008 0.009 0.016 0.019 0.028 0.037 0.022 0 0.024 0.005 0.003 0.008 0.027 0.016 0 0 0 0.013 0.014 0.01 0.009 0.007 0.011 0.012 0.012 0.013 0.014 0.013 0.008 0.006 0.005 0.006 0.009 0.01 0.002 0.004 0.002 0.007 0.009 0.014 0.015 0.011 0.006 0.012 0.015 0.017 0.018 0.016 0.016 0.014 0.01 0.006 0.007 0.006 0.004 0.002 0.005 0.003 0.003 0.003 0.003 0.003 0.001 0 0.003 0.004 0.004 0.007 0.012 0.011 0.011 0.003 0.024 0.018 0.01 0.009 0.012 0.011 0.011 0.012 0.011 0.014 0.016 0.017 0.026 0.022 0.015 0.022 0.041 0.04 0.015 0.035 0.06 0.05 0.026 0.012 0 0 0 0.04 0 0.158 0.145 0.118 0.114 0.084 0.07 0.066 0.056 0.058 0.042 0.027 0.03 0.023 0.011 0.01 0.022 0.042 0.047 0.038 0.041 0.033 0.054 0.041 0.031 0.03 0.041 0.028 0.013 0.02 0.077 0.133 0.117 0.15 0.17 0.149 0.134 0.215 0.379 0.114 0.117 0.11 0.107 0.114 0.061 0.058 0.055 0.072 0.048 0.077 0.081 0.059 0.022 0.043 0.049 0.087 0.112 0.386 0.343 0.248 0.201 0.139 0.113 0.116 0.073 0.081 0.033 0.032 0.008 0.014 0.033 0.018 0.03 0.029 0.049 0.05 0.052 0.053 0.04 0.044 0.073 0.034 0.033 0.039 0.091 0.093 0.092 0.098 0.045 0.085 0.067 0.047 0.034 0.023 0.01 0.001 0.016 0.018 0.023 0.013 0.018 0.015 0.009 0.01 0.004 0.011 0.01 0.013 0.013 0.014 0.012 0.006 0.011 0.004 0.003 0.007 0.008 0.012 0.011 0.027 0.041 0.05 0 0.067 0.024 0.019 0.026 0.074 0.079 0 0 0 0.023 0.029 0.023 0.023 0.016 0.029 0.029 0.029 0.025 0.026 0.033 0.02 0.008 0.005 0.012 0.007 0.009 0.001 0.006 0.007 0.026 0.04 0.051 0.099 0.086 0.051 0.071 0.055 0.055 0.045 0.032 0.032 0.032 0.017 0.009 0.009 0.008 0.009 0.008 0.005 0.002 0.003 0.006 0.008 0.009 0.007 0.008 0.034 0.04 0.006 0.018 0.028 0.024 0.022 0.016 0.033 0.026 0.016 0.008 0.015 0.013 0.01 0.02 0.019 0.029 0.03 0.026 0.033 0.03 0.013 0.024 0.042 0.043 0.021 0.035 0.052 0.043 0.017 0.004 0 0 0 0.005 0 0.023 0.023 0.026 0.021 0.02 0.013 0.016 0.013 0.019 0.015 0.016 0.01 0.012 0.003 0.005 0.014 0.039 0.054 0.049 0.036 0.029 0.061 0.044 0.033 0.031 0.038 0.022 0.013 0.018 0.054 0.027 0.021 0.024 0.02 0.018 0.019 0.03 0.023 0.019 0.017 0.013 0.011 0.02 0.007 0.007 0.013 0.016 0.007 0.014 0.014 0.013 0 0.006 0.005 0.007 0.007 0.009 0.013 0.016 0.011 0.029 0.042 0.007 0.035 0.055 0.024 0.031 0.014 0.019 0.054 0.035 0.049 0.039 0.046 0.057 0.052 0.053 0.047 0.048 0.062 0.032 0.034 0.041 0.084 0.064 0.05 0.06 0.026 0.085 0.073 0.081 0.076 0.069 0.042 0.013 0.027 0.031 0.01 0.001 0.01 0.006 0.004 0.005 0.003 0.004 0.005 0.005 0.008 0.007 0.005 0.001 0.002 0.002 0.001 0.024 0.031 0.033 0.038 0.05 0.067 0.049 0 0.056 0.01 0.006 0.018 0.063 0.041 0 0 0 0.006 0.009 0.007 0.005 0.002 0.012 0.011 0.012 0.01 0.012 0.012 0.01 0.008 0.005 0.009 0.015 0.022 0.004 0.003 0.004 0.012 0.016 0.033 0.038 0.024 0.014 0.015 0.016 0.021 0.016 0.011 0.012 0.01 0.009 0.002 0.008 0.011 0.003 0.003 0.005 0.003 0.001 0.003 0.002 0.001 0.001 0 0.01 0.011 0.003 0.005 0.007 0.006 0.007 0.004 0.012 0.009 0.007 0.003 0.006 0.004 0.006 0.008 0.01 0.007 0.011 0.012 0.014 0.013 0.004 0.02 0.039 0.033 0.017 0.028 0.056 0.051 0.03 0.078 0.081 0.055 0.058 
0.047 0.024 0.028 0.026 0.003 0 0 0 0.14 0 0.35 0.358 0.352 0.407 0.471 0.482 0.383 0.43 1 0.428 0.17 0.107 0.114 0.07 0.072 0.177 0.079 0.095 0.082 0.079 0.093 0.095 0.065 0.051 0.049 0.057 0.05 0.022 0.026 0.072 0.114 0.094 0.086 0.145 0.174 0.099 0.11 0.117 0.05 0.05 0.028 0.022 0.007 0.006 0.006 0.009 0.016 0.007 0.027 0.028 0.019 0 0.008 0.004 0.004 0.007 0.039 0.043 0.041 0.038 0.024 0.027 0.02 0.029 0.032 0.026 0.03 0.01 0.018 0.039 0.029 0.039 0.039 0.059 0.06 0.051 0.053 0.036 0.041 0.072 0.042 0.03 0.033 0.072 0.07 0.059 0.07 0.027 0.064 0.046 0.049 0.038 0.029 0.016 0.006 0.021 0.023 0.048 0.019 0.038 0.027 0.024 0.027 0.013 0.018 0.02 0.027 0.03 0.029 0.026 0.022 0.024 0.013 0.003 0.012 0.018 0.02 0.024 0.032 0.04 0.023 0 0.029 0.013 0.008 0.011 0.036 0.023 0 0 0 0.039 0.045 0.033 0.031 0.028 0.042 0.047 0.047 0.045 0.044 0.031 0.037 0.015 0.01 0.017 0.021 0.016 0.003 0.007 0.005 0.013 0.014 0.023 0.028 0.026 0.017 0.035 0.039 0.051 0.055 0.035 0.052 0.048 0.037 0.018 0.027 0.029 0.015 0.013 0.018 0.007 0.006 0.012 0.004 0.003 0.004 0.002 0.007 0.007 0.011 0.026 0.039 0.033 0.031 0.018 0.106 0.092 0.057 0.022 0.035 0.031 0.032 0.041 0.043 0.083 0.087 0.08 0.113 0.107 0.032 0.076 0.079 0.081 0.05 0.114 0.107 0.089 0.038 0.002 0 0 0 0.008 0 0.034 0.033 0.032 0.028 0.026 0.025 0.026 0.02 0.029 0.022 0.035 0.03 0.025 0.014 0.014 0.026 0.061 0.095 0.067 0.057 0.056 0.088 0.067 0.049 0.049 0.049 0.023 0.016 0.021 0.066 0.036 0.031 0.028 0.03 0.035 0.028 0.037 0.023 0.026 0.02 0.012 0.01 0.007 0.009 0.009 0.011 0.015 0.011 0.023 0.022 0.019 0 0.012 0.009 0.01 0.005 0.022 0.022 0.021 0.013 0.024 0.026 0.009 0.016 0.028 0.029 0.031 0.006 0.014 0.037 0.024 0.038 0.036 0.056 0.053 0.05 0.052 0.033 0.049 0.065 0.033 0.033 0.033 0.074 0.054 0.043 0.053 0.015 0.055 0.045 0.048 0.042 0.031 0.014 0.007 0.025 0.027 0.024 0.014 0.015 0.011 0.012 0.013 0.006 0.009 0.01 0.013 0.014 0.013 0.014 0.012 0.016 0.015 0.003 0.016 0.015 0.019 0.025 0.03 0.038 0.021 0 0.03 0.005 0.003 0.013 0.033 0.02 0 0 0 0.016 0.019 0.015 0.012 0.011 0.021 0.024 0.022 0.022 0.023 0.016 0.014 0.008 0.008 0.01 0.013 0.018 0.002 0.003 0.004 0.009 0.012 0.017 0.021 0.021 0.01 0.018 0.02 0.02 0.019 0.018 0.019 0.019 0.015 0.004 0.012 0.011 0.007 0.001 0.007 0.003 0.002 0.004 0.002 0.003 0.002 0.001 0.006 0.009 0.003 0.009 0.017 0.016 0.016 0.011 0.031 0.025 0.017 0.012 0.02 0.015 0.015 0.019 0.024 0.015 0.024 0.021 0.033 0.031 0.028 0.038 0.058 0.059 0.032 0.051 0.088 0.078 0.045 0.009 0 0 0 0.037 0 0.141 0.121 0.104 0.103 0.079 0.064 0.058 0.051 0.054 0.041 0.029 0.023 0.019 0.01 0.01 0.027 0.038 0.054 0.047 0.039 0.03 0.053 0.05 0.035 0.031 0.04 0.022 0.015 0.03 0.078 0.102 0.097 0.138 0.161 0.139 0.122 0.206 0.342 0.127 0.136 0.206 0.234 0.232 0.103 0.1 0.088 0.105 0.069 0.102 0.106 0.073 0.038 0.068 0.091 0.164 0.223 0.776 0.746 0.529 0.336 0.26 0.199 0.179 0.122 0.139 0.049 0.05 0.005 0.01 0.047 0.026 0.041 0.034 0.048 0.048 0.048 0.048 0.039 0.042 0.068 0.037 0.042 0.045 0.091 0.103 0.108 0.112 0.06 0.106 0.106 0.066 0.054 0.04 0.023 0.005 0.024 0.028 0.025 0.011 0.02 0.014 0.012 0.012 0.007 0.012 0.011 0.014 0.017 0.013 0.014 0.009 0.017 0.009 0.006 0.013 0.022 0.025 0.028 0.052 0.066 0.081 0 0.131 0.044 0.026 0.05 0.138 0.138 0 0 0 0.023 0.031 0.02 0.022 0.013 0.028 0.027 0.027 0.026 0.031 0.038 0.021 0.014 0.011 0.019 0.019 0.019 0.006 0.011 0.013 0.046 0.066 0.095 0.176 0.149 0.074 0.088 0.057 0.056 0.046 0.026 0.027 0.029 0.025 0.014 0.017 0.017 0.013 0.012 0.013 0.006 0.008 0.013 0.013 0.014 0.014 0.012 0.039 0.043 0.002 0.012 0.025 0.019 0.016 0.015 0.027 0.024 0.014 0.011 0.017 0.012 0.014 0.02 0.018 0.026 0.022 0.014 0.03 0.029 0.012 0.032 0.047 0.039 0.022 0.035 0.053 0.047 0.024 0.004 0 0 0 0.005 0 0.026 0.025 0.023 0.022 0.021 0.019 0.014 0.017 0.024 0.014 0.027 0.025 0.021 0.01 0.017 0.015 0.039 0.06 0.049 0.041 0.031 0.063 0.05 0.039 0.031 0.047 0.024 0.019 0.024 0.067 0.031 0.033 0.033 0.032 0.025 0.03 0.042 0.034 0.028 0.027 0.024 0.02 0.018 0.011 0.013 0.012 0.013 0.011 0.017 0.019 0.011 0 0.005 0.008 0.01 0.01 0.021 0.027 0.022 0.016 0.032 0.04 0.009 0.034 0.053 0.041 0.044 0.006 0.01 0.051 0.039 0.046 0.038 0.047 0.056 0.046 0.047 0.031 0.054 0.071 0.039 0.037 0.041 0.083 0.073 0.067 0.076 0.03 0.093 0.075 0.09 0.082 0.069 0.039 0.018 0.023 0.025 0.02 0.007 0.02 0.015 0.012 0.01 0.005 0.008 0.009 0.015 0.009 0.008 0.004 0.003 0.012 0.006 0.003 0.025 0.036 0.046 0.051 0.052 0.074 0.052 0 0.05 0.009 0.006 0.021 0.06 0.037 0 0 0 0.007 0.013 0.013 0.019 0.009 0.021 0.023 0.026 0.022 0.025 0.021 0.022 0.013 0.006 0.013 0.023 0.034 0.002 0.005 0.006 0.018 0.021 0.031 0.036 0.032 0.014 0.025 0.022 0.023 0.022 0.013 0.021 0.018 0.015 0.005 0.007 0.011 0.009 0.005 0.004 0.002 0.001 0.005 0.003 0.003 0.002 0 0.01 0.01 0.003 0.008 0.012 0.011 0.012 0.008 0.025 0.021 0.016 0.01 0.017 0.015 0.015 0.02 0.018 0.022 0.023 0.023 0.027 0.023 0.009 0.033 0.046 0.048 0.026 0.035 0.055 0.051 0.021 0.082 0.083 0.066 0.07 
0.088 0.023 0.027 0.019 0.004 0 0 0 0.095 0 0.275 0.286 0.286 0.298 0.297 0.443 0.416 0.289 0.477 1 0.358 0.192 0.21 0.121 0.119 0.389 0.143 0.171 0.136 0.139 0.189 0.161 0.117 0.104 0.067 0.071 0.05 0.023 0.023 0.078 0.095 0.089 0.087 0.12 0.142 0.08 0.105 0.091 0.057 0.047 0.036 0.026 0.012 0.013 0.014 0.016 0.019 0.014 0.029 0.029 0.022 0 0.009 0.005 0.01 0.014 0.039 0.049 0.038 0.034 0.039 0.044 0.02 0.037 0.048 0.025 0.026 0.015 0.025 0.052 0.043 0.058 0.058 0.1 0.083 0.085 0.087 0.058 0.064 0.082 0.045 0.027 0.042 0.086 0.076 0.064 0.076 0.03 0.08 0.065 0.067 0.048 0.038 0.018 0.005 0.034 0.037 0.078 0.026 0.067 0.051 0.039 0.039 0.023 0.037 0.041 0.043 0.045 0.048 0.038 0.02 0.034 0.018 0.006 0.012 0.014 0.032 0.031 0.041 0.051 0.027 0 0.047 0.011 0.009 0.015 0.049 0.04 0 0 0 0.053 0.064 0.05 0.05 0.049 0.081 0.087 0.084 0.083 0.082 0.05 0.056 0.035 0.021 0.03 0.032 0.027 0.01 0.015 0.008 0.016 0.019 0.026 0.034 0.039 0.018 0.037 0.056 0.066 0.074 0.064 0.079 0.074 0.063 0.038 0.044 0.04 0.031 0.028 0.031 0.01 0.012 0.028 0.011 0.009 0.01 0.001 0.01 0.01 0.014 0.029 0.058 0.053 0.053 0.033 0.193 0.171 0.115 0.055 0.066 0.054 0.052 0.069 0.083 0.152 0.165 0.158 0.213 0.206 0.045 0.14 0.147 0.147 0.117 0.245 0.186 0.152 0.074 0.001 0 0 0 0.01 0 0.034 0.036 0.037 0.032 0.026 0.028 0.028 0.025 0.025 0.021 0.03 0.024 0.026 0.013 0.01 0.025 0.057 0.082 0.062 0.055 0.055 0.089 0.075 0.05 0.053 0.05 0.033 0.017 0.029 0.08 0.051 0.036 0.028 0.037 0.034 0.028 0.034 0.028 0.023 0.017 0.01 0.009 0.004 0.004 0.005 0.009 0.013 0.015 0.023 0.023 0.019 0 0.014 0.009 0.008 0.01 0.021 0.018 0.018 0.009 0.015 0.021 0.007 0.02 0.028 0.024 0.028 0.008 0.013 0.042 0.023 0.041 0.041 0.047 0.049 0.048 0.046 0.034 0.062 0.082 0.048 0.044 0.051 0.083 0.065 0.046 0.065 0.017 0.068 0.048 0.055 0.041 0.029 0.015 0.005 0.019 0.021 0.022 0.01 0.016 0.013 0.012 0.014 0.006 0.009 0.013 0.015 0.014 0.013 0.004 0.009 0.016 0.013 0.002 0.008 0.015 0.028 0.036 0.034 0.044 0.024 0 0.03 0.004 0.002 0.009 0.031 0.017 0 0 0 0.012 0.014 0.012 0.008 0.006 0.021 0.023 0.023 0.022 0.023 0.014 0.021 0.018 0.009 0.011 0.02 0.023 0.002 0.006 0.004 0.006 0.01 0.014 0.02 0.019 0.009 0.012 0.015 0.02 0.018 0.009 0.013 0.019 0.013 0.004 0.011 0.011 0.009 0.003 0.006 0.002 0.001 0.001 0.001 0.001 0.001 0.001 0.005 0.007 0.003 0.008 0.017 0.014 0.014 0.005 0.025 0.02 0.016 0.013 0.016 0.015 0.014 0.019 0.021 0.019 0.016 0.019 0.031 0.031 0.025 0.033 0.05 0.048 0.03 0.044 0.075 0.063 0.035 0.012 0 0 0 0.024 0 0.115 0.105 0.09 0.083 0.053 0.048 0.05 0.042 0.055 0.04 0.029 0.023 0.026 0.014 0.012 0.023 0.045 0.059 0.052 0.045 0.042 0.069 0.052 0.034 0.036 0.044 0.022 0.016 0.028 0.088 0.093 0.084 0.106 0.136 0.103 0.099 0.171 0.27 0.094 0.088 0.108 0.115 0.128 0.095 0.096 0.123 0.166 0.108 0.199 0.206 0.153 0.055 0.108 0.06 0.074 0.101 0.371 0.369 0.282 0.277 0.139 0.108 0.138 0.074 0.078 0.044 0.041 0.011 0.02 0.05 0.039 0.05 0.047 0.056 0.056 0.062 0.061 0.037 0.046 0.085 0.041 0.042 0.052 0.107 0.11 0.095 0.111 0.042 0.104 0.067 0.058 0.043 0.029 0.015 0.009 0.033 0.035 0.027 0.017 0.021 0.016 0.011 0.013 0.006 0.009 0.01 0.013 0.015 0.015 0.012 0.009 0.016 0.012 0.011 0.013 0.017 0.025 0.03 0.045 0.055 0.056 0 0.075 0.022 0.01 0.029 0.078 0.074 0 0 0 0.013 0.016 0.012 0.013 0.01 0.023 0.028 0.027 0.025 0.028 0.034 0.023 0.017 0.012 0.022 0.017 0.017 0.006 0.012 0.012 0.026 0.032 0.05 0.092 0.078 0.043 0.064 0.043 0.045 0.034 0.023 0.022 0.028 0.022 0.01 0.013 0.015 0.009 0.007 0.007 0.001 0.003 0.006 0.006 0.008 0.008 0.009 0.032 0.027 0.004 0.014 0.026 0.021 0.022 0.013 0.027 0.026 0.017 0.017 0.015 0.016 0.014 0.023 0.019 0.024 0.026 0.023 0.028 0.029 0.016 0.035 0.061 0.053 0.024 0.042 0.068 0.051 0.025 0.005 0 0 0 0.008 0 0.028 0.027 0.025 0.024 0.022 0.016 0.02 0.015 0.02 0.019 0.029 0.023 0.023 0.016 0.01 0.017 0.05 0.072 0.054 0.044 0.035 0.078 0.062 0.041 0.034 0.048 0.024 0.01 0.015 0.078 0.042 0.04 0.037 0.039 0.036 0.034 0.056 0.039 0.034 0.035 0.027 0.022 0.029 0.016 0.017 0.014 0.018 0.009 0.017 0.018 0.015 0 0.007 0.013 0.013 0.012 0.018 0.027 0.022 0.017 0.054 0.064 0.01 0.064 0.091 0.037 0.041 0.009 0.015 0.08 0.053 0.065 0.063 0.063 0.068 0.067 0.067 0.042 0.052 0.084 0.048 0.04 0.044 0.101 0.086 0.074 0.086 0.039 0.143 0.129 0.143 0.136 0.115 0.057 0.009 0.045 0.047 0.014 0.005 0.011 0.01 0.009 0.01 0.006 0.007 0.005 0.006 0.003 0.006 0.005 0.004 0.012 0.007 0.001 0.024 0.055 0.081 0.098 0.094 0.126 0.085 0 0.088 0.017 0.012 0.036 0.101 0.065 0 0 0 0.011 0.011 0.009 0.009 0.007 0.014 0.021 0.021 0.018 0.018 0.016 0.021 0.023 0.015 0.016 0.034 0.062 0.008 0.007 0.006 0.027 0.033 0.05 0.055 0.039 0.018 0.022 0.02 0.019 0.02 0.011 0.013 0.016 0.012 0.004 0.003 0.01 0.004 0.006 0.004 0 0 0.003 0 0 0 0 0.011 0.019 0.003 0.009 0.012 0.009 0.008 0.006 0.022 0.02 0.011 0.009 0.011 0.011 0.011 0.011 0.013 0.016 0.018 0.018 0.026 0.024 0.013 0.027 0.057 0.048 0.024 0.037 0.071 0.055 0.033 0.1 0.098 0.083 0.082 
0.154 0.029 0.021 0.045 0.014 0 0 0 0.041 0 0.123 0.126 0.124 0.132 0.125 0.146 0.167 0.116 0.179 0.315 1 0.401 0.269 0.158 0.14 0.262 0.249 0.299 0.231 0.257 0.363 0.275 0.185 0.189 0.131 0.121 0.072 0.031 0.032 0.112 0.078 0.075 0.076 0.084 0.078 0.063 0.087 0.054 0.052 0.04 0.041 0.03 0.004 0.012 0.013 0.017 0.026 0.012 0.038 0.039 0.025 0 0.009 0.008 0.01 0.013 0.033 0.038 0.036 0.028 0.042 0.05 0.016 0.047 0.056 0.049 0.053 0.015 0.028 0.09 0.075 0.1 0.101 0.149 0.124 0.128 0.132 0.092 0.096 0.144 0.078 0.054 0.064 0.144 0.118 0.099 0.117 0.038 0.129 0.098 0.109 0.089 0.071 0.038 0.014 0.055 0.062 0.146 0.056 0.125 0.108 0.093 0.091 0.052 0.067 0.082 0.103 0.079 0.07 0.061 0.047 0.071 0.039 0.012 0.03 0.038 0.058 0.058 0.066 0.092 0.045 0 0.053 0.018 0.01 0.026 0.064 0.052 0 0 0 0.099 0.111 0.091 0.082 0.105 0.132 0.147 0.14 0.14 0.134 0.073 0.087 0.058 0.034 0.04 0.061 0.05 0.021 0.02 0.008 0.018 0.024 0.036 0.048 0.041 0.023 0.041 0.08 0.103 0.125 0.103 0.152 0.142 0.104 0.053 0.07 0.074 0.043 0.04 0.054 0.022 0.026 0.038 0.023 0.018 0.017 0.007 0.015 0.014 0.014 0.059 0.097 0.089 0.09 0.057 0.384 0.35 0.232 0.104 0.128 0.115 0.106 0.136 0.148 0.299 0.317 0.306 0.416 0.387 0.082 0.244 0.241 0.266 0.213 0.415 0.337 0.284 0.153 0.004 0 0 0 0.019 0 0.064 0.061 0.06 0.058 0.049 0.05 0.048 0.03 0.049 0.046 0.057 0.049 0.051 0.018 0.018 0.052 0.076 0.111 0.078 0.078 0.082 0.123 0.111 0.062 0.074 0.076 0.054 0.035 0.048 0.127 0.07 0.06 0.048 0.055 0.055 0.047 0.073 0.053 0.035 0.036 0.027 0.022 0.007 0.012 0.011 0.017 0.023 0.021 0.034 0.035 0.027 0 0.018 0.019 0.023 0.021 0.037 0.037 0.031 0.024 0.04 0.048 0.015 0.05 0.06 0.053 0.04 0.011 0.021 0.066 0.044 0.067 0.068 0.086 0.085 0.089 0.091 0.064 0.08 0.127 0.074 0.067 0.07 0.142 0.116 0.087 0.111 0.036 0.113 0.091 0.098 0.082 0.051 0.023 0.012 0.045 0.047 0.025 0.014 0.026 0.019 0.014 0.014 0.005 0.013 0.016 0.018 0.013 0.016 0.012 0.01 0.018 0.011 0.003 0.02 0.025 0.037 0.046 0.052 0.075 0.047 0 0.059 0.013 0.007 0.022 0.067 0.048 0 0 0 0.017 0.018 0.014 0.011 0.01 0.029 0.03 0.03 0.028 0.028 0.026 0.025 0.017 0.008 0.013 0.024 0.029 0.003 0.007 0.006 0.017 0.019 0.033 0.041 0.031 0.022 0.023 0.031 0.039 0.035 0.024 0.023 0.024 0.023 0.011 0.01 0.015 0.01 0.006 0.008 0.003 0.002 0.009 0.008 0.007 0.005 0.002 0.014 0.016 0.003 0.009 0.023 0.021 0.021 0.012 0.047 0.04 0.03 0.018 0.024 0.017 0.019 0.026 0.026 0.03 0.032 0.031 0.054 0.05 0.041 0.044 0.081 0.064 0.039 0.074 0.109 0.084 0.046 0.005 0 0 0 0.018 0 0.07 0.064 0.05 0.055 0.043 0.042 0.035 0.034 0.042 0.035 0.04 0.038 0.036 0.015 0.015 0.029 0.071 0.11 0.082 0.076 0.061 0.118 0.09 0.06 0.066 0.067 0.03 0.013 0.028 0.116 0.093 0.069 0.069 0.089 0.076 0.07 0.096 0.125 0.058 0.054 0.061 0.061 0.07 0.1 0.111 0.161 0.21 0.149 0.37 0.382 0.294 0.067 0.19 0.06 0.053 0.052 0.145 0.149 0.12 0.102 0.082 0.078 0.054 0.056 0.072 0.032 0.034 0.009 0.016 0.054 0.04 0.057 0.057 0.073 0.076 0.079 0.086 0.056 0.067 0.125 0.063 0.05 0.071 0.161 0.129 0.101 0.122 0.051 0.126 0.078 0.06 0.047 0.036 0.018 0.01 0.034 0.039 0.019 0.009 0.017 0.016 0.007 0.008 0.003 0.006 0.006 0.006 0.009 0.012 0.012 0.005 0.009 0.005 0.004 0.017 0.024 0.026 0.028 0.038 0.057 0.061 0 0.067 0.019 0.013 0.03 0.075 0.054 0 0 0 0.014 0.018 0.014 0.016 0.013 0.018 0.022 0.021 0.021 0.023 0.025 0.019 0.01 0.006 0.011 0.018 0.02 0.004 0.005 0.006 0.024 0.026 0.043 0.065 0.055 0.034 0.04 0.036 0.041 0.033 0.027 0.031 0.028 0.015 0.004 0.008 0.014 0.006 0.006 0.006 0.005 0.006 0.005 0.004 0.005 0.007 0.004 0.016 0.026 0.004 0.011 0.025 0.022 0.023 0.011 0.04 0.036 0.02 0.01 0.01 0.009 0.007 0.019 0.02 0.029 0.033 0.032 0.04 0.034 0.011 0.037 0.075 0.065 0.026 0.049 0.102 0.087 0.054 0.006 0 0 0 0.019 0 0.051 0.054 0.054 0.047 0.045 0.038 0.033 0.028 0.04 0.035 0.05 0.035 0.029 0.018 0.014 0.033 0.072 0.119 0.1 0.074 0.057 0.129 0.095 0.067 0.07 0.081 0.044 0.027 0.05 0.131 0.088 0.061 0.056 0.057 0.047 0.05 0.078 0.06 0.052 0.041 0.042 0.035 0.049 0.021 0.019 0.016 0.032 0.022 0.032 0.033 0.03 0 0.014 0.015 0.014 0.014 0.026 0.046 0.053 0.037 0.083 0.105 0.017 0.1 0.155 0.075 0.102 0.024 0.041 0.149 0.1 0.101 0.078 0.097 0.104 0.106 0.108 0.068 0.103 0.149 0.081 0.084 0.085 0.161 0.152 0.129 0.15 0.069 0.239 0.229 0.248 0.235 0.209 0.112 0.039 0.06 0.065 0.039 0.016 0.034 0.03 0.022 0.025 0.009 0.022 0.02 0.025 0.019 0.019 0.021 0.008 0.027 0.018 0.005 0.07 0.104 0.135 0.158 0.178 0.238 0.154 0 0.156 0.037 0.022 0.059 0.178 0.113 0 0 0 0.022 0.029 0.028 0.021 0.017 0.037 0.045 0.044 0.045 0.045 0.036 0.035 0.036 0.023 0.031 0.053 0.083 0.015 0.018 0.016 0.042 0.054 0.08 0.083 0.064 0.037 0.042 0.04 0.04 0.034 0.027 0.029 0.03 0.027 0.014 0.017 0.015 0.013 0.011 0.012 0.003 0.001 0.009 0.002 0.002 0.002 0 0.021 0.021 0.004 0.013 0.021 0.018 0.018 0.01 0.038 0.031 0.02 0.018 0.034 0.027 0.031 0.037 0.036 0.031 0.029 0.025 0.044 0.037 0.028 0.05 0.093 0.088 0.035 0.057 0.114 0.1 0.055 0.168 0.154 0.133 0.135 
0.25 0.036 0.029 0.047 0.008 0 0 0 0.038 0 0.119 0.117 0.108 0.117 0.111 0.142 0.127 0.098 0.165 0.241 0.481 1 0.461 0.266 0.251 0.342 0.226 0.328 0.249 0.227 0.37 0.307 0.202 0.154 0.138 0.138 0.088 0.034 0.031 0.125 0.108 0.121 0.099 0.094 0.092 0.079 0.105 0.072 0.063 0.055 0.046 0.031 0.011 0.008 0.011 0.021 0.031 0.023 0.045 0.052 0.036 0 0.016 0.008 0.013 0.017 0.038 0.048 0.044 0.027 0.052 0.061 0.014 0.042 0.071 0.037 0.038 0.014 0.025 0.083 0.075 0.1 0.104 0.193 0.145 0.144 0.146 0.093 0.099 0.148 0.07 0.049 0.067 0.138 0.114 0.094 0.109 0.039 0.123 0.103 0.108 0.094 0.073 0.036 0.018 0.062 0.067 0.246 0.096 0.231 0.17 0.145 0.155 0.083 0.123 0.15 0.182 0.129 0.14 0.098 0.073 0.106 0.057 0.02 0.032 0.051 0.07 0.077 0.071 0.085 0.054 0 0.072 0.015 0.01 0.035 0.084 0.061 0 0 0 0.157 0.188 0.157 0.149 0.22 0.234 0.239 0.235 0.225 0.226 0.154 0.152 0.087 0.053 0.076 0.095 0.071 0.025 0.031 0.013 0.017 0.026 0.043 0.058 0.056 0.033 0.047 0.165 0.198 0.237 0.225 0.324 0.294 0.223 0.086 0.116 0.152 0.086 0.063 0.066 0.025 0.021 0.053 0.023 0.015 0.015 0.002 0.014 0.011 0.028 0.113 0.184 0.186 0.18 0.111 0.903 0.781 0.498 0.224 0.23 0.191 0.184 0.237 0.275 0.616 0.686 0.68 0.976 0.774 0.115 0.322 0.319 0.306 0.249 0.563 0.398 0.309 0.155 0.004 0 0 0 0.016 0 0.064 0.065 0.064 0.058 0.055 0.052 0.051 0.045 0.06 0.055 0.064 0.05 0.051 0.028 0.019 0.045 0.079 0.124 0.09 0.078 0.085 0.136 0.117 0.068 0.08 0.087 0.057 0.036 0.044 0.128 0.076 0.058 0.051 0.058 0.058 0.055 0.063 0.057 0.041 0.034 0.024 0.022 0.012 0.014 0.014 0.021 0.028 0.026 0.047 0.051 0.04 0 0.018 0.018 0.017 0.015 0.033 0.033 0.033 0.018 0.037 0.045 0.009 0.043 0.06 0.035 0.039 0.012 0.024 0.071 0.05 0.073 0.067 0.087 0.087 0.088 0.089 0.059 0.085 0.133 0.074 0.069 0.078 0.142 0.117 0.087 0.108 0.037 0.112 0.087 0.099 0.077 0.058 0.034 0.014 0.043 0.047 0.029 0.02 0.024 0.019 0.012 0.015 0.006 0.011 0.015 0.021 0.015 0.017 0.014 0.008 0.015 0.011 0.004 0.023 0.026 0.033 0.04 0.053 0.072 0.037 0 0.062 0.013 0.006 0.025 0.067 0.041 0 0 0 0.024 0.027 0.02 0.023 0.017 0.03 0.035 0.034 0.035 0.036 0.03 0.027 0.021 0.013 0.018 0.022 0.021 0.005 0.009 0.007 0.022 0.028 0.037 0.041 0.036 0.022 0.03 0.038 0.04 0.035 0.027 0.027 0.027 0.025 0.009 0.015 0.018 0.012 0.004 0.008 0.001 0.003 0.004 0.003 0.004 0.004 0.002 0.01 0.015 0.005 0.012 0.022 0.02 0.02 0.015 0.047 0.039 0.026 0.019 0.025 0.018 0.016 0.024 0.031 0.036 0.036 0.039 0.055 0.055 0.043 0.048 0.084 0.085 0.035 0.07 0.118 0.093 0.063 0.009 0 0 0 0.021 0 0.081 0.077 0.065 0.067 0.041 0.045 0.039 0.029 0.051 0.046 0.052 0.049 0.042 0.025 0.023 0.04 0.07 0.103 0.085 0.071 0.061 0.109 0.081 0.074 0.064 0.081 0.041 0.023 0.034 0.134 0.088 0.065 0.073 0.098 0.077 0.068 0.113 0.121 0.053 0.058 0.063 0.06 0.078 0.132 0.145 0.262 0.362 0.253 0.793 0.809 0.603 0.137 0.385 0.129 0.091 0.072 0.134 0.136 0.115 0.086 0.08 0.072 0.041 0.063 0.081 0.049 0.051 0.007 0.016 0.054 0.048 0.063 0.065 0.084 0.088 0.091 0.097 0.058 0.081 0.143 0.088 0.061 0.081 0.179 0.147 0.112 0.143 0.051 0.133 0.094 0.075 0.063 0.05 0.025 0.011 0.041 0.046 0.024 0.005 0.02 0.016 0.012 0.013 0.007 0.008 0.012 0.012 0.015 0.02 0.014 0.009 0.016 0.009 0.006 0.023 0.026 0.03 0.033 0.057 0.076 0.078 0 0.08 0.019 0.014 0.032 0.089 0.065 0 0 0 0.024 0.027 0.02 0.016 0.014 0.024 0.03 0.033 0.028 0.028 0.032 0.021 0.016 0.01 0.019 0.019 0.027 0.003 0.009 0.007 0.022 0.028 0.047 0.067 0.052 0.027 0.035 0.041 0.039 0.034 0.028 0.028 0.027 0.024 0.009 0.012 0.014 0.012 0.005 0.007 0.003 0.003 0.006 0.005 0.005 0.005 0.005 0.018 0.018 0.002 0.014 0.021 0.02 0.02 0.011 0.047 0.041 0.027 0.012 0.015 0.014 0.012 0.02 0.02 0.028 0.033 0.038 0.054 0.048 0.016 0.044 0.068 0.072 0.036 0.064 0.097 0.082 0.04 0.009 0 0 0 0.014 0 0.062 0.058 0.054 0.05 0.038 0.031 0.03 0.023 0.037 0.042 0.062 0.057 0.039 0.02 0.025 0.042 0.082 0.127 0.101 0.083 0.072 0.132 0.099 0.079 0.071 0.09 0.051 0.028 0.05 0.134 0.076 0.061 0.061 0.058 0.054 0.062 0.099 0.065 0.066 0.051 0.05 0.043 0.049 0.022 0.021 0.026 0.038 0.02 0.038 0.037 0.034 0 0.021 0.016 0.015 0.016 0.036 0.065 0.062 0.029 0.09 0.11 0.012 0.113 0.175 0.078 0.101 0.026 0.039 0.152 0.096 0.116 0.099 0.116 0.12 0.114 0.116 0.075 0.099 0.144 0.076 0.085 0.089 0.18 0.156 0.14 0.169 0.076 0.267 0.25 0.271 0.255 0.225 0.129 0.033 0.069 0.079 0.04 0.015 0.029 0.022 0.017 0.018 0.012 0.012 0.015 0.018 0.027 0.026 0.018 0.008 0.026 0.017 0.007 0.057 0.115 0.153 0.196 0.193 0.247 0.163 0 0.177 0.033 0.018 0.069 0.195 0.12 0 0 0 0.019 0.022 0.016 0.025 0.021 0.043 0.051 0.061 0.045 0.049 0.044 0.056 0.051 0.031 0.04 0.065 0.107 0.013 0.015 0.016 0.043 0.056 0.087 0.093 0.073 0.039 0.05 0.053 0.054 0.046 0.036 0.039 0.043 0.033 0.016 0.025 0.02 0.018 0.014 0.01 0.003 0.001 0.012 0.007 0.004 0.003 0.001 0.02 0.026 0.006 0.019 0.03 0.027 0.025 0.016 0.056 0.049 0.037 0.027 0.031 0.028 0.025 0.041 0.034 0.039 0.039 0.036 0.061 0.058 0.028 0.064 0.093 0.093 0.065 0.08 0.117 0.1 0.066 0.186 0.168 0.123 0.134 
0.124 0.027 0.02 0.044 0.009 0 0 0 0.029 0 0.087 0.086 0.08 0.084 0.079 0.112 0.1 0.071 0.114 0.195 0.263 0.395 1 0.539 0.526 0.446 0.193 0.245 0.191 0.188 0.257 0.221 0.141 0.116 0.102 0.098 0.058 0.02 0.029 0.096 0.065 0.06 0.048 0.066 0.065 0.052 0.062 0.052 0.047 0.04 0.028 0.024 0.01 0.004 0.005 0.007 0.013 0.007 0.032 0.031 0.024 0 0.014 0.006 0.007 0.01 0.029 0.028 0.025 0.015 0.026 0.042 0.006 0.03 0.044 0.027 0.033 0.011 0.02 0.075 0.061 0.079 0.085 0.145 0.112 0.101 0.105 0.069 0.077 0.101 0.059 0.044 0.061 0.101 0.091 0.067 0.085 0.031 0.088 0.07 0.081 0.064 0.052 0.028 0.008 0.046 0.052 0.105 0.041 0.09 0.068 0.066 0.067 0.042 0.062 0.066 0.076 0.058 0.067 0.052 0.04 0.05 0.023 0.004 0.017 0.022 0.039 0.048 0.049 0.069 0.032 0 0.04 0.014 0.012 0.018 0.05 0.033 0 0 0 0.084 0.1 0.079 0.085 0.091 0.111 0.123 0.117 0.118 0.113 0.068 0.07 0.039 0.019 0.028 0.038 0.03 0.011 0.014 0.01 0.017 0.023 0.036 0.038 0.034 0.017 0.035 0.073 0.085 0.116 0.098 0.138 0.129 0.095 0.035 0.052 0.058 0.039 0.03 0.026 0.016 0.014 0.023 0.009 0.007 0.009 0 0.012 0.009 0.014 0.04 0.079 0.072 0.073 0.056 0.385 0.326 0.202 0.089 0.103 0.091 0.078 0.098 0.132 0.285 0.323 0.319 0.412 0.367 0.072 0.222 0.214 0.223 0.193 0.413 0.291 0.237 0.121 0.003 0 0 0 0.012 0 0.045 0.048 0.039 0.039 0.036 0.031 0.034 0.026 0.036 0.037 0.044 0.032 0.036 0.017 0.014 0.041 0.056 0.079 0.061 0.06 0.057 0.087 0.072 0.046 0.044 0.057 0.029 0.016 0.03 0.085 0.053 0.034 0.028 0.043 0.037 0.032 0.043 0.039 0.022 0.02 0.012 0.013 0.007 0.011 0.012 0.015 0.02 0.017 0.026 0.027 0.025 0 0.016 0.013 0.019 0.015 0.027 0.026 0.022 0.019 0.025 0.025 0.009 0.028 0.035 0.028 0.027 0.007 0.011 0.045 0.027 0.044 0.039 0.057 0.06 0.053 0.055 0.045 0.069 0.081 0.046 0.046 0.055 0.097 0.077 0.054 0.068 0.02 0.078 0.055 0.058 0.048 0.033 0.017 0.004 0.026 0.028 0.024 0.014 0.017 0.014 0.012 0.012 0.007 0.011 0.008 0.01 0.011 0.013 0.011 0.006 0.02 0.01 0.004 0.013 0.021 0.021 0.028 0.035 0.051 0.03 0 0.035 0.004 0.002 0.012 0.042 0.018 0 0 0 0.019 0.02 0.016 0.014 0.013 0.023 0.028 0.027 0.028 0.024 0.016 0.018 0.014 0.007 0.009 0.013 0.015 0.003 0.004 0.002 0.005 0.007 0.016 0.02 0.02 0.008 0.019 0.019 0.026 0.023 0.018 0.019 0.018 0.013 0.007 0.01 0.008 0.003 0.003 0.004 0.001 0 0.004 0.001 0.001 0 0 0.008 0.008 0.006 0.008 0.013 0.011 0.011 0.005 0.031 0.025 0.017 0.012 0.016 0.014 0.012 0.019 0.022 0.026 0.024 0.025 0.036 0.035 0.025 0.045 0.057 0.055 0.03 0.055 0.076 0.063 0.04 0.005 0 0 0 0.016 0 0.056 0.053 0.048 0.047 0.031 0.029 0.029 0.027 0.035 0.029 0.031 0.032 0.023 0.012 0.012 0.026 0.043 0.07 0.053 0.045 0.047 0.074 0.058 0.032 0.037 0.055 0.033 0.016 0.033 0.097 0.059 0.054 0.057 0.066 0.055 0.054 0.076 0.086 0.046 0.047 0.057 0.054 0.11 0.268 0.312 0.547 0.744 0.484 0.372 0.384 0.307 0.265 0.189 0.047 0.047 0.045 0.1 0.107 0.1 0.079 0.087 0.064 0.036 0.056 0.063 0.036 0.041 0.005 0.011 0.032 0.025 0.037 0.039 0.047 0.054 0.054 0.056 0.039 0.053 0.083 0.046 0.041 0.057 0.124 0.104 0.083 0.102 0.04 0.098 0.064 0.049 0.038 0.032 0.018 0.009 0.026 0.027 0.017 0.012 0.015 0.014 0.011 0.011 0.007 0.007 0.009 0.01 0.01 0.01 0.01 0.007 0.013 0.01 0.007 0.013 0.021 0.018 0.018 0.036 0.052 0.052 0 0.058 0.017 0.013 0.023 0.065 0.056 0 0 0 0.014 0.018 0.014 0.015 0.014 0.019 0.02 0.018 0.019 0.021 0.014 0.01 0.011 0.009 0.009 0.011 0.013 0.005 0.007 0.006 0.02 0.024 0.036 0.055 0.045 0.025 0.028 0.014 0.026 0.023 0.013 0.014 0.015 0.014 0.004 0.009 0.011 0.007 0.008 0.008 0.005 0.005 0.008 0.008 0.007 0.006 0.003 0.009 0.014 0.004 0.013 0.016 0.015 0.014 0.008 0.031 0.027 0.02 0.012 0.014 0.011 0.012 0.016 0.017 0.027 0.028 0.027 0.033 0.033 0.015 0.032 0.047 0.048 0.025 0.041 0.072 0.054 0.031 0.006 0 0 0 0.011 0 0.039 0.037 0.037 0.034 0.027 0.026 0.024 0.021 0.03 0.023 0.043 0.031 0.025 0.015 0.014 0.029 0.06 0.083 0.067 0.059 0.047 0.091 0.071 0.051 0.052 0.073 0.037 0.023 0.037 0.092 0.052 0.042 0.044 0.044 0.037 0.047 0.069 0.044 0.04 0.036 0.031 0.025 0.043 0.023 0.023 0.025 0.03 0.021 0.027 0.025 0.021 0 0.011 0.014 0.018 0.015 0.022 0.038 0.041 0.03 0.076 0.086 0.016 0.097 0.13 0.072 0.085 0.02 0.039 0.135 0.085 0.103 0.071 0.089 0.104 0.101 0.1 0.063 0.074 0.117 0.05 0.058 0.071 0.126 0.104 0.102 0.112 0.062 0.199 0.19 0.207 0.183 0.17 0.09 0.026 0.053 0.059 0.034 0.012 0.029 0.025 0.016 0.017 0.008 0.015 0.017 0.024 0.024 0.027 0.021 0.005 0.023 0.011 0.005 0.047 0.093 0.112 0.143 0.147 0.188 0.117 0 0.129 0.028 0.015 0.05 0.145 0.086 0 0 0 0.025 0.027 0.022 0.018 0.014 0.038 0.046 0.045 0.042 0.043 0.036 0.042 0.028 0.011 0.027 0.048 0.088 0.006 0.01 0.011 0.033 0.041 0.069 0.074 0.049 0.033 0.033 0.037 0.036 0.033 0.018 0.024 0.029 0.026 0.02 0.023 0.021 0.016 0.018 0.014 0.007 0.004 0.016 0.006 0.005 0.003 0.001 0.016 0.017 0.006 0.013 0.025 0.02 0.021 0.014 0.032 0.028 0.019 0.018 0.028 0.025 0.024 0.032 0.031 0.03 0.03 0.025 0.034 0.031 0.017 0.046 0.074 0.076 0.041 0.044 0.087 0.079 0.039 0.125 0.119 0.088 0.094 
0.073 0.011 0.013 0.025 0.003 0 0 0 0.021 0 0.062 0.06 0.061 0.066 0.055 0.062 0.065 0.053 0.088 0.121 0.164 0.226 0.617 1 0.716 0.259 0.099 0.124 0.092 0.102 0.129 0.118 0.074 0.073 0.053 0.042 0.023 0.011 0.017 0.051 0.038 0.043 0.038 0.035 0.039 0.033 0.043 0.033 0.026 0.027 0.019 0.011 0.002 0.003 0.003 0.004 0.006 0.003 0.013 0.014 0.009 0 0.004 0.001 0.004 0.004 0.011 0.014 0.013 0.012 0.021 0.026 0.007 0.016 0.028 0.016 0.018 0.005 0.012 0.031 0.032 0.038 0.046 0.065 0.053 0.05 0.05 0.033 0.038 0.056 0.033 0.023 0.025 0.052 0.041 0.027 0.041 0.011 0.052 0.041 0.043 0.037 0.03 0.022 0.004 0.024 0.029 0.069 0.033 0.063 0.052 0.037 0.041 0.018 0.036 0.046 0.049 0.049 0.042 0.033 0.034 0.045 0.024 0.01 0.006 0.013 0.023 0.029 0.02 0.036 0.022 0 0.026 0.004 0.002 0.007 0.029 0.021 0 0 0 0.047 0.06 0.051 0.051 0.063 0.063 0.073 0.069 0.072 0.064 0.044 0.048 0.037 0.022 0.016 0.032 0.022 0.01 0.01 0.003 0.006 0.012 0.017 0.022 0.019 0.008 0.027 0.05 0.06 0.068 0.05 0.081 0.075 0.062 0.032 0.044 0.043 0.025 0.028 0.024 0.011 0.01 0.021 0.004 0.003 0.006 0.001 0.004 0.004 0.011 0.026 0.045 0.038 0.042 0.043 0.216 0.189 0.121 0.057 0.066 0.052 0.046 0.072 0.078 0.148 0.182 0.172 0.239 0.22 0.037 0.126 0.111 0.113 0.113 0.241 0.156 0.124 0.057 0.003 0 0 0 0.005 0 0.027 0.026 0.025 0.025 0.024 0.02 0.017 0.02 0.022 0.015 0.025 0.023 0.023 0.008 0.006 0.024 0.027 0.043 0.031 0.026 0.028 0.044 0.035 0.028 0.022 0.029 0.015 0.008 0.013 0.04 0.029 0.022 0.02 0.022 0.023 0.019 0.025 0.023 0.013 0.013 0.008 0.007 0.003 0.003 0.005 0.007 0.009 0.009 0.02 0.023 0.015 0 0.009 0.006 0.009 0.006 0.014 0.014 0.012 0.013 0.016 0.017 0.007 0.015 0.021 0.014 0.014 0.001 0.001 0.013 0.01 0.013 0.015 0.025 0.027 0.027 0.028 0.022 0.027 0.045 0.017 0.019 0.015 0.052 0.04 0.028 0.04 0.012 0.036 0.029 0.028 0.02 0.015 0.011 0 0.006 0.007 0.012 0.005 0.009 0.007 0.005 0.004 0.002 0.004 0.005 0.005 0.007 0.006 0.005 0.004 0.007 0.005 0 0.003 0.007 0.006 0.016 0.015 0.024 0.021 0 0.021 0.003 0 0.005 0.022 0.014 0 0 0 0.009 0.01 0.01 0.01 0.005 0.007 0.011 0.011 0.01 0.011 0.007 0.008 0.007 0.005 0.002 0.006 0.005 0.002 0.001 0.002 0.006 0.008 0.012 0.012 0.011 0.007 0.008 0.008 0.013 0.013 0.01 0.011 0.013 0.011 0.006 0.007 0.008 0.006 0.003 0.005 0 0 0.003 0.001 0 0 0 0.004 0.003 0.001 0.003 0.01 0.008 0.007 0.004 0.02 0.018 0.011 0.005 0.005 0.003 0.005 0.008 0.011 0.013 0.013 0.014 0.024 0.02 0.014 0.018 0.027 0.023 0.014 0.029 0.041 0.031 0.017 0.002 0 0 0 0.008 0 0.038 0.038 0.027 0.029 0.02 0.019 0.019 0.018 0.016 0.015 0.018 0.017 0.011 0.006 0.006 0.013 0.021 0.033 0.026 0.023 0.019 0.037 0.03 0.02 0.02 0.03 0.02 0.009 0.011 0.054 0.04 0.027 0.033 0.04 0.029 0.027 0.05 0.061 0.027 0.036 0.039 0.042 0.072 0.202 0.239 0.416 0.555 0.572 0.22 0.23 0.163 0.289 0.113 0.043 0.037 0.039 0.08 0.079 0.071 0.041 0.051 0.039 0.019 0.028 0.038 0.017 0.014 0.007 0.011 0.022 0.014 0.023 0.022 0.023 0.023 0.027 0.03 0.017 0.019 0.047 0.021 0.022 0.02 0.062 0.049 0.041 0.05 0.025 0.046 0.034 0.03 0.026 0.02 0.012 0.003 0.013 0.014 0.011 0.008 0.012 0.008 0.008 0.008 0.005 0.005 0.008 0.008 0.007 0.006 0.002 0.002 0.003 0.001 0.001 0.01 0.015 0.013 0.015 0.019 0.029 0.033 0 0.036 0.013 0.007 0.012 0.039 0.04 0 0 0 0.004 0.006 0.005 0.006 0.008 0.011 0.013 0.013 0.009 0.01 0.01 0.01 0.006 0.004 0.004 0.01 0.011 0.002 0.001 0.003 0.013 0.016 0.022 0.035 0.031 0.021 0.02 0.015 0.015 0.012 0.01 0.01 0.008 0.009 0.004 0.005 0.006 0.003 0.002 0.002 0 0 0.002 0.001 0.002 0.002 0.002 0.007 0.007 0.001 0.003 0.006 0.006 0.005 0.004 0.017 0.016 0.011 0.004 0.009 0.007 0.009 0.008 0.011 0.014 0.012 0.01 0.018 0.015 0.009 0.02 0.028 0.028 0.017 0.024 0.033 0.027 0.016 0.003 0 0 0 0.005 0 0.023 0.022 0.021 0.022 0.015 0.016 0.015 0.012 0.017 0.022 0.025 0.024 0.018 0.008 0.011 0.021 0.035 0.052 0.04 0.038 0.031 0.049 0.037 0.033 0.026 0.033 0.02 0.01 0.018 0.05 0.025 0.024 0.022 0.029 0.023 0.026 0.04 0.028 0.03 0.029 0.015 0.008 0.015 0.009 0.009 0.015 0.017 0.011 0.012 0.011 0.011 0 0.005 0.013 0.009 0.008 0.015 0.022 0.019 0.014 0.039 0.045 0.006 0.043 0.068 0.038 0.039 0.01 0.023 0.057 0.041 0.044 0.037 0.037 0.04 0.046 0.044 0.031 0.037 0.054 0.032 0.027 0.027 0.059 0.062 0.06 0.064 0.032 0.102 0.095 0.109 0.103 0.096 0.044 0.013 0.033 0.034 0.017 0.007 0.011 0.008 0.009 0.009 0.004 0.007 0.007 0.011 0.013 0.015 0.014 0.003 0.009 0.005 0.002 0.029 0.053 0.071 0.081 0.077 0.098 0.069 0 0.071 0.016 0.01 0.032 0.078 0.046 0 0 0 0.019 0.019 0.014 0.015 0.009 0.024 0.028 0.025 0.028 0.025 0.02 0.022 0.02 0.01 0.019 0.03 0.048 0.007 0.013 0.007 0.016 0.025 0.032 0.037 0.029 0.018 0.024 0.016 0.021 0.022 0.014 0.018 0.022 0.017 0.008 0.014 0.015 0.007 0.008 0.007 0.002 0 0.007 0.003 0.002 0.001 0.001 0.007 0.011 0.006 0.009 0.013 0.012 0.011 0.009 0.022 0.021 0.014 0.009 0.016 0.013 0.016 0.015 0.018 0.017 0.018 0.017 0.026 0.026 0.014 0.027 0.042 0.039 0.018 0.034 0.051 0.042 0.022 0.058 0.054 0.05 0.049 
0.093 0.007 0.01 0.021 0.002 0 0 0 0.015 0 0.053 0.054 0.052 0.052 0.048 0.07 0.064 0.047 0.075 0.127 0.192 0.265 0.676 0.771 1 0.284 0.122 0.16 0.126 0.125 0.182 0.147 0.095 0.095 0.08 0.073 0.031 0.012 0.014 0.047 0.04 0.032 0.027 0.037 0.032 0.027 0.035 0.028 0.024 0.022 0.018 0.01 0.002 0.004 0.004 0.007 0.012 0.011 0.017 0.02 0.01 0 0.004 0 0 0.002 0.012 0.015 0.017 0.014 0.018 0.028 0.011 0.024 0.037 0.015 0.011 0.003 0.013 0.051 0.048 0.059 0.054 0.1 0.081 0.081 0.082 0.05 0.057 0.072 0.035 0.018 0.033 0.067 0.05 0.046 0.047 0.019 0.056 0.048 0.052 0.039 0.028 0.014 0.009 0.034 0.037 0.081 0.032 0.071 0.061 0.05 0.053 0.019 0.033 0.044 0.052 0.051 0.05 0.042 0.028 0.04 0.021 0.006 0.013 0.014 0.02 0.024 0.027 0.033 0.021 0 0.033 0.007 0.005 0.013 0.04 0.026 0 0 0 0.058 0.066 0.053 0.048 0.063 0.088 0.093 0.088 0.085 0.083 0.056 0.058 0.024 0.013 0.028 0.026 0.02 0.01 0.014 0.007 0.015 0.017 0.025 0.027 0.022 0.015 0.019 0.056 0.066 0.082 0.073 0.108 0.105 0.072 0.035 0.045 0.056 0.032 0.027 0.026 0.014 0.015 0.022 0.01 0.007 0.008 0.003 0.005 0.005 0.007 0.035 0.064 0.062 0.058 0.04 0.251 0.223 0.147 0.066 0.078 0.062 0.066 0.077 0.089 0.177 0.209 0.206 0.278 0.24 0.056 0.146 0.144 0.149 0.127 0.258 0.185 0.148 0.065 0 0 0 0 0.012 0 0.027 0.026 0.026 0.021 0.019 0.016 0.016 0.01 0.02 0.016 0.025 0.015 0.016 0.01 0.008 0.02 0.036 0.055 0.038 0.039 0.036 0.057 0.049 0.032 0.033 0.034 0.021 0.012 0.022 0.055 0.025 0.018 0.025 0.022 0.023 0.021 0.033 0.016 0.014 0.012 0.006 0.006 0.001 0.002 0.004 0.006 0.011 0.011 0.017 0.017 0.012 0 0.012 0.007 0.006 0.006 0.007 0.01 0.008 0.006 0.008 0.011 0.002 0.014 0.019 0.013 0.013 0.003 0.006 0.023 0.016 0.024 0.024 0.04 0.04 0.036 0.036 0.026 0.044 0.056 0.029 0.035 0.033 0.066 0.051 0.037 0.05 0.017 0.049 0.035 0.037 0.026 0.019 0.011 0.001 0.011 0.013 0.004 0 0.005 0.004 0.003 0.003 0.003 0.002 0.001 0.002 0.002 0.004 0.005 0.002 0.003 0 0 0.006 0.008 0.006 0.013 0.023 0.028 0.018 0 0.02 0.003 0.002 0.009 0.021 0.013 0 0 0 0.006 0.007 0.005 0.005 0.004 0.003 0.007 0.007 0.006 0.007 0.006 0.004 0.003 0.002 0.002 0.004 0.004 0.001 0 0 0.005 0.007 0.009 0.01 0.008 0.004 0.005 0.007 0.01 0.007 0.004 0.004 0.004 0.003 0.001 0.001 0.001 0.002 0.001 0 0.001 0.001 0.001 0.001 0.001 0.001 0 0 0.004 0.001 0.003 0.005 0.005 0.005 0.001 0.013 0.01 0.007 0.002 0.005 0.004 0.004 0.004 0.009 0.007 0.011 0.01 0.017 0.019 0.016 0.021 0.039 0.039 0.014 0.033 0.053 0.044 0.026 0.004 0 0 0 0.009 0 0.031 0.028 0.027 0.027 0.018 0.02 0.018 0.014 0.016 0.016 0.02 0.02 0.015 0.011 0.01 0.015 0.022 0.043 0.036 0.026 0.023 0.044 0.037 0.022 0.021 0.028 0.014 0.008 0.021 0.046 0.033 0.03 0.031 0.027 0.027 0.033 0.051 0.051 0.031 0.031 0.034 0.037 0.075 0.21 0.24 0.413 0.556 0.496 0.241 0.252 0.188 0.248 0.124 0.031 0.023 0.018 0.061 0.056 0.05 0.046 0.049 0.041 0.022 0.035 0.044 0.021 0.024 0.004 0.005 0.023 0.016 0.027 0.028 0.037 0.038 0.037 0.039 0.029 0.032 0.059 0.03 0.03 0.035 0.073 0.059 0.041 0.056 0.02 0.061 0.05 0.038 0.028 0.022 0.017 0.003 0.017 0.019 0.007 0.003 0.005 0.004 0.004 0.004 0.001 0.003 0.004 0.005 0.005 0.005 0.003 0.002 0.004 0.001 0.001 0.006 0.008 0.011 0.01 0.022 0.037 0.05 0 0.042 0.008 0.005 0.015 0.047 0.03 0 0 0 0.011 0.011 0.009 0.006 0.004 0.009 0.009 0.008 0.007 0.01 0.013 0.007 0.005 0.004 0.009 0.006 0.009 0.002 0.004 0.006 0.012 0.016 0.023 0.038 0.031 0.02 0.021 0.016 0.019 0.019 0.01 0.013 0.012 0.009 0.004 0.005 0.004 0.003 0.004 0.003 0.001 0.001 0.002 0.001 0.002 0.001 0.006 0.012 0.014 0 0.005 0.009 0.005 0.006 0.007 0.018 0.016 0.011 0.002 0.008 0.005 0.005 0.005 0.014 0.012 0.015 0.016 0.022 0.022 0.004 0.022 0.033 0.033 0.013 0.025 0.041 0.036 0.024 0.003 0 0 0 0.007 0 0.018 0.017 0.018 0.016 0.015 0.009 0.013 0.008 0.01 0.012 0.021 0.02 0.015 0.009 0.01 0.013 0.035 0.06 0.05 0.034 0.027 0.058 0.047 0.03 0.032 0.039 0.017 0.01 0.02 0.059 0.033 0.03 0.033 0.024 0.021 0.021 0.043 0.029 0.026 0.028 0.016 0.016 0.031 0.011 0.011 0.013 0.014 0.011 0.007 0.006 0.005 0 0.003 0.006 0.008 0.01 0.013 0.022 0.025 0.011 0.045 0.054 0.005 0.049 0.08 0.038 0.048 0.011 0.023 0.078 0.05 0.055 0.045 0.052 0.057 0.054 0.056 0.038 0.043 0.066 0.032 0.036 0.04 0.075 0.069 0.055 0.065 0.02 0.122 0.129 0.126 0.103 0.093 0.054 0.02 0.035 0.037 0.017 0.007 0.011 0.01 0.007 0.008 0.006 0.005 0.006 0.007 0.011 0.011 0.008 0.003 0.012 0.008 0.003 0.033 0.048 0.075 0.088 0.099 0.132 0.085 0 0.078 0.017 0.012 0.03 0.09 0.062 0 0 0 0.009 0.01 0.006 0.011 0.006 0.018 0.02 0.021 0.02 0.021 0.016 0.018 0.014 0.007 0.017 0.027 0.047 0.006 0.007 0.006 0.023 0.036 0.048 0.042 0.028 0.011 0.016 0.023 0.02 0.019 0.009 0.016 0.017 0.01 0.006 0.008 0.007 0.003 0.005 0.005 0.003 0.001 0.005 0.003 0.001 0.001 0.001 0.005 0.008 0.002 0.007 0.014 0.011 0.013 0.009 0.02 0.015 0.012 0.007 0.011 0.011 0.008 0.018 0.013 0.013 0.017 0.017 0.022 0.02 0.01 0.022 0.047 0.041 0.02 0.032 0.056 0.05 0.026 0.072 0.069 0.055 0.063 
0.098 0.021 0.024 0.028 0.005 0 0 0 0.044 0 0.111 0.114 0.116 0.122 0.122 0.149 0.15 0.114 0.176 0.327 0.251 0.262 0.399 0.245 0.239 1 0.145 0.182 0.138 0.144 0.204 0.167 0.12 0.095 0.074 0.075 0.046 0.018 0.021 0.072 0.052 0.048 0.043 0.058 0.062 0.036 0.057 0.049 0.028 0.031 0.02 0.017 0.006 0.006 0.006 0.013 0.017 0.011 0.031 0.033 0.023 0 0.006 0.004 0.007 0.009 0.026 0.021 0.018 0.011 0.018 0.025 0.007 0.021 0.03 0.021 0.022 0.004 0.012 0.057 0.056 0.069 0.06 0.108 0.088 0.084 0.086 0.058 0.064 0.079 0.046 0.032 0.042 0.075 0.057 0.045 0.058 0.021 0.066 0.058 0.067 0.053 0.036 0.022 0.017 0.031 0.036 0.085 0.043 0.078 0.069 0.059 0.057 0.026 0.041 0.05 0.056 0.043 0.051 0.045 0.034 0.048 0.017 0.005 0.025 0.031 0.031 0.033 0.037 0.048 0.027 0 0.029 0.008 0.005 0.011 0.041 0.025 0 0 0 0.061 0.078 0.063 0.051 0.071 0.089 0.1 0.093 0.085 0.089 0.06 0.051 0.038 0.017 0.029 0.037 0.026 0.011 0.012 0.003 0.009 0.012 0.018 0.022 0.018 0.012 0.022 0.064 0.08 0.088 0.076 0.104 0.1 0.076 0.03 0.041 0.054 0.031 0.026 0.028 0.01 0.012 0.021 0.009 0.005 0.009 0.002 0.005 0.006 0.014 0.043 0.067 0.057 0.057 0.047 0.259 0.217 0.15 0.076 0.083 0.071 0.071 0.085 0.1 0.19 0.214 0.213 0.287 0.28 0.047 0.187 0.163 0.187 0.155 0.351 0.227 0.167 0.071 0.003 0 0 0 0.018 0 0.034 0.035 0.03 0.032 0.028 0.03 0.024 0.02 0.035 0.023 0.038 0.027 0.032 0.014 0.012 0.035 0.048 0.076 0.058 0.053 0.05 0.073 0.059 0.044 0.04 0.044 0.032 0.02 0.023 0.06 0.035 0.035 0.027 0.025 0.031 0.023 0.029 0.019 0.016 0.012 0.013 0.011 0.005 0.007 0.007 0.008 0.013 0.016 0.03 0.03 0.024 0 0.011 0.011 0.011 0.013 0.018 0.015 0.012 0.008 0.021 0.023 0.004 0.023 0.035 0.013 0.02 0.006 0.012 0.035 0.024 0.035 0.036 0.042 0.037 0.044 0.049 0.029 0.046 0.069 0.037 0.029 0.037 0.074 0.055 0.042 0.052 0.015 0.058 0.047 0.061 0.049 0.043 0.02 0.007 0.018 0.021 0.021 0.011 0.016 0.014 0.011 0.011 0.005 0.008 0.009 0.01 0.011 0.012 0.009 0.007 0.011 0.008 0.001 0.01 0.019 0.026 0.034 0.023 0.041 0.017 0 0.035 0.01 0.003 0.017 0.039 0.028 0 0 0 0.018 0.019 0.015 0.015 0.007 0.018 0.021 0.022 0.02 0.019 0.017 0.017 0.01 0.006 0.009 0.012 0.013 0.004 0.006 0.004 0.011 0.014 0.021 0.019 0.014 0.014 0.014 0.024 0.027 0.025 0.018 0.021 0.022 0.018 0.005 0.008 0.015 0.007 0.004 0.005 0 0 0.004 0.003 0.003 0.002 0 0.007 0.005 0.004 0.012 0.02 0.018 0.016 0.007 0.028 0.024 0.017 0.008 0.014 0.012 0.014 0.018 0.018 0.017 0.021 0.019 0.032 0.034 0.026 0.034 0.049 0.055 0.024 0.046 0.074 0.059 0.031 0.002 0 0 0 0.021 0 0.054 0.049 0.048 0.05 0.03 0.026 0.022 0.023 0.03 0.026 0.032 0.035 0.023 0.011 0.009 0.02 0.05 0.062 0.047 0.049 0.043 0.063 0.045 0.039 0.033 0.042 0.022 0.014 0.022 0.074 0.059 0.044 0.048 0.061 0.049 0.039 0.069 0.111 0.043 0.042 0.049 0.051 0.075 0.124 0.142 0.229 0.314 0.227 0.262 0.276 0.196 0.13 0.136 0.057 0.056 0.056 0.139 0.144 0.11 0.098 0.08 0.061 0.058 0.053 0.059 0.025 0.03 0.005 0.012 0.033 0.025 0.03 0.034 0.045 0.039 0.043 0.046 0.023 0.04 0.073 0.038 0.039 0.04 0.089 0.077 0.062 0.077 0.034 0.082 0.067 0.055 0.043 0.032 0.02 0.006 0.022 0.026 0.021 0.008 0.018 0.011 0.008 0.009 0.003 0.007 0.009 0.012 0.011 0.013 0.011 0.006 0.009 0.004 0.002 0.01 0.016 0.018 0.019 0.028 0.047 0.048 0 0.053 0.013 0.007 0.021 0.06 0.046 0 0 0 0.011 0.013 0.006 0.009 0.005 0.022 0.023 0.024 0.022 0.024 0.017 0.018 0.013 0.011 0.012 0.016 0.013 0.004 0.006 0.008 0.012 0.019 0.028 0.045 0.039 0.019 0.034 0.021 0.024 0.025 0.02 0.021 0.021 0.015 0.004 0.006 0.007 0.009 0.004 0.003 0.001 0.001 0.003 0.003 0.003 0.003 0.002 0.01 0.018 0.003 0.009 0.014 0.014 0.014 0.012 0.035 0.033 0.02 0.009 0.015 0.013 0.011 0.019 0.02 0.028 0.03 0.027 0.04 0.036 0.011 0.039 0.048 0.047 0.025 0.045 0.064 0.05 0.03 0.002 0 0 0 0.001 0 0.022 0.021 0.021 0.021 0.018 0.015 0.015 0.015 0.02 0.02 0.033 0.03 0.025 0.013 0.017 0.022 0.048 0.068 0.056 0.047 0.04 0.073 0.052 0.042 0.031 0.051 0.023 0.014 0.028 0.069 0.041 0.032 0.031 0.03 0.025 0.029 0.044 0.032 0.027 0.028 0.023 0.021 0.033 0.013 0.013 0.015 0.019 0.011 0.018 0.02 0.014 0 0.007 0.005 0.011 0.01 0.017 0.034 0.029 0.02 0.052 0.06 0.012 0.063 0.086 0.038 0.055 0.009 0.032 0.094 0.058 0.076 0.064 0.068 0.072 0.074 0.076 0.037 0.052 0.077 0.037 0.041 0.041 0.095 0.082 0.07 0.082 0.039 0.132 0.138 0.155 0.144 0.133 0.07 0.023 0.05 0.051 0.023 0.013 0.02 0.015 0.013 0.014 0.008 0.011 0.01 0.017 0.01 0.01 0.013 0.008 0.01 0.006 0.002 0.042 0.065 0.097 0.115 0.107 0.131 0.089 0 0.093 0.027 0.016 0.035 0.106 0.063 0 0 0 0.011 0.014 0.015 0.016 0.011 0.026 0.033 0.032 0.032 0.027 0.017 0.021 0.013 0.008 0.014 0.024 0.062 0.005 0.007 0.006 0.024 0.033 0.048 0.053 0.04 0.028 0.023 0.02 0.023 0.024 0.013 0.015 0.016 0.014 0.008 0.009 0.009 0.007 0.007 0.004 0.001 0.001 0.006 0.004 0.003 0.002 0.001 0.014 0.013 0 0.007 0.017 0.012 0.014 0.004 0.03 0.028 0.021 0.01 0.02 0.018 0.019 0.022 0.022 0.024 0.025 0.028 0.032 0.03 0.017 0.036 0.06 0.05 0.022 0.037 0.066 0.06 0.037 0.093 0.091 0.068 0.069 
0.146 0.038 0.046 0.081 0.006 0 0 0 0.024 0 0.094 0.094 0.084 0.085 0.071 0.086 0.071 0.057 0.095 0.122 0.25 0.241 0.19 0.114 0.106 0.177 1 0.532 0.477 0.816 0.506 0.475 0.359 0.459 0.288 0.225 0.102 0.038 0.052 0.165 0.103 0.088 0.079 0.085 0.075 0.071 0.093 0.061 0.056 0.057 0.042 0.028 0.006 0.01 0.014 0.025 0.037 0.021 0.062 0.065 0.053 0 0.022 0.008 0.009 0.01 0.034 0.037 0.032 0.027 0.041 0.056 0.012 0.052 0.08 0.066 0.068 0.018 0.04 0.122 0.116 0.145 0.151 0.217 0.178 0.192 0.195 0.12 0.144 0.223 0.114 0.085 0.115 0.219 0.157 0.134 0.163 0.052 0.186 0.132 0.158 0.133 0.095 0.051 0.021 0.086 0.097 0.127 0.05 0.111 0.085 0.058 0.068 0.032 0.039 0.063 0.072 0.058 0.063 0.055 0.045 0.072 0.037 0.008 0.044 0.044 0.057 0.071 0.099 0.128 0.07 0 0.081 0.02 0.016 0.03 0.094 0.057 0 0 0 0.075 0.09 0.071 0.063 0.076 0.131 0.14 0.132 0.13 0.128 0.083 0.089 0.059 0.034 0.046 0.059 0.044 0.012 0.013 0.007 0.027 0.032 0.039 0.051 0.046 0.026 0.04 0.079 0.094 0.1 0.085 0.115 0.115 0.085 0.046 0.05 0.059 0.031 0.036 0.029 0.01 0.01 0.029 0.013 0.01 0.011 0.002 0.008 0.009 0.014 0.043 0.082 0.08 0.08 0.055 0.249 0.211 0.138 0.084 0.104 0.083 0.074 0.111 0.131 0.201 0.207 0.212 0.27 0.258 0.08 0.247 0.306 0.323 0.205 0.343 0.478 0.415 0.231 0.003 0 0 0 0.033 0 0.111 0.112 0.112 0.103 0.089 0.085 0.067 0.06 0.094 0.076 0.086 0.058 0.06 0.03 0.023 0.062 0.112 0.176 0.132 0.122 0.12 0.199 0.171 0.106 0.104 0.129 0.091 0.039 0.052 0.196 0.107 0.081 0.078 0.106 0.1 0.074 0.105 0.099 0.051 0.05 0.033 0.032 0.017 0.016 0.019 0.031 0.04 0.035 0.057 0.057 0.044 0 0.029 0.024 0.032 0.024 0.052 0.055 0.036 0.031 0.055 0.063 0.019 0.059 0.081 0.061 0.069 0.023 0.042 0.1 0.067 0.097 0.089 0.116 0.118 0.134 0.137 0.087 0.128 0.196 0.112 0.097 0.109 0.222 0.177 0.138 0.18 0.059 0.168 0.127 0.144 0.117 0.09 0.045 0.009 0.058 0.063 0.033 0.011 0.029 0.023 0.022 0.021 0.006 0.011 0.015 0.016 0.015 0.016 0.015 0.013 0.018 0.015 0.004 0.025 0.043 0.051 0.059 0.077 0.107 0.067 0 0.08 0.023 0.014 0.033 0.089 0.063 0 0 0 0.023 0.028 0.022 0.023 0.012 0.03 0.04 0.043 0.035 0.039 0.039 0.025 0.019 0.01 0.016 0.025 0.031 0.005 0.01 0.009 0.025 0.033 0.044 0.057 0.051 0.022 0.039 0.045 0.052 0.045 0.028 0.032 0.036 0.022 0.013 0.015 0.017 0.01 0.005 0.007 0.004 0.002 0.005 0.004 0.004 0.002 0 0.013 0.016 0.008 0.021 0.034 0.022 0.024 0.015 0.055 0.045 0.027 0.018 0.028 0.021 0.026 0.031 0.038 0.039 0.043 0.041 0.069 0.07 0.045 0.079 0.121 0.112 0.055 0.102 0.174 0.139 0.082 0.009 0 0 0 0.02 0 0.068 0.061 0.055 0.058 0.042 0.036 0.033 0.032 0.044 0.04 0.058 0.061 0.049 0.021 0.017 0.045 0.103 0.155 0.132 0.109 0.083 0.169 0.138 0.088 0.087 0.113 0.054 0.026 0.049 0.184 0.097 0.065 0.074 0.083 0.065 0.056 0.106 0.088 0.047 0.052 0.041 0.038 0.056 0.054 0.061 0.093 0.131 0.088 0.255 0.264 0.197 0.04 0.118 0.042 0.043 0.039 0.081 0.082 0.072 0.058 0.059 0.07 0.032 0.067 0.098 0.065 0.064 0.007 0.017 0.078 0.049 0.08 0.082 0.113 0.115 0.122 0.126 0.084 0.125 0.213 0.113 0.083 0.11 0.264 0.197 0.143 0.198 0.07 0.201 0.136 0.094 0.076 0.06 0.028 0.012 0.053 0.058 0.039 0.014 0.036 0.026 0.024 0.023 0.012 0.016 0.018 0.024 0.021 0.022 0.023 0.018 0.022 0.008 0.006 0.027 0.041 0.044 0.048 0.069 0.109 0.1 0 0.097 0.019 0.013 0.035 0.11 0.076 0 0 0 0.03 0.037 0.028 0.027 0.027 0.041 0.047 0.044 0.044 0.044 0.036 0.034 0.025 0.018 0.024 0.033 0.035 0.011 0.013 0.009 0.025 0.031 0.051 0.061 0.042 0.023 0.033 0.04 0.048 0.046 0.038 0.041 0.041 0.033 0.017 0.018 0.02 0.015 0.011 0.017 0.005 0.005 0.01 0.008 0.007 0.008 0.006 0.017 0.018 0.005 0.015 0.034 0.032 0.031 0.023 0.065 0.058 0.036 0.025 0.031 0.026 0.026 0.035 0.032 0.061 0.055 0.055 0.072 0.07 0.025 0.063 0.109 0.107 0.049 0.082 0.137 0.114 0.063 0.019 0 0 0 0.019 0 0.099 0.096 0.092 0.082 0.071 0.054 0.065 0.055 0.065 0.064 0.082 0.07 0.063 0.027 0.034 0.064 0.119 0.178 0.145 0.122 0.105 0.19 0.153 0.099 0.103 0.127 0.068 0.051 0.097 0.212 0.129 0.106 0.102 0.09 0.098 0.099 0.145 0.112 0.121 0.102 0.089 0.073 0.098 0.049 0.044 0.044 0.052 0.041 0.041 0.04 0.035 0 0.014 0.021 0.03 0.024 0.052 0.095 0.086 0.059 0.167 0.21 0.028 0.186 0.307 0.143 0.187 0.054 0.088 0.277 0.17 0.215 0.18 0.188 0.203 0.198 0.2 0.123 0.178 0.237 0.128 0.146 0.146 0.271 0.251 0.227 0.26 0.111 0.442 0.427 0.454 0.389 0.316 0.164 0.049 0.121 0.138 0.071 0.027 0.057 0.045 0.039 0.039 0.022 0.029 0.032 0.038 0.029 0.032 0.03 0.02 0.046 0.031 0.014 0.098 0.156 0.2 0.225 0.27 0.364 0.279 0 0.322 0.078 0.049 0.11 0.347 0.218 0 0 0 0.039 0.052 0.041 0.048 0.023 0.068 0.08 0.08 0.074 0.08 0.068 0.062 0.064 0.035 0.05 0.083 0.13 0.019 0.031 0.033 0.094 0.12 0.168 0.184 0.145 0.074 0.096 0.073 0.083 0.07 0.043 0.055 0.056 0.05 0.019 0.026 0.032 0.014 0.015 0.012 0.004 0.003 0.01 0.004 0.001 0.002 0 0.047 0.058 0.012 0.031 0.046 0.041 0.04 0.033 0.072 0.066 0.039 0.038 0.049 0.046 0.046 0.067 0.058 0.058 0.055 0.049 0.079 0.072 0.047 0.088 0.161 0.139 0.059 0.095 0.174 0.148 0.073 0.275 0.252 0.213 0.211 
0.243 0.063 0.081 0.129 0.014 0 0 0 0.036 0 0.149 0.153 0.13 0.134 0.115 0.115 0.114 0.09 0.135 0.159 0.317 0.322 0.244 0.138 0.136 0.231 0.61 1 0.717 0.614 0.599 0.867 0.554 0.453 0.405 0.345 0.206 0.073 0.086 0.301 0.141 0.114 0.121 0.125 0.116 0.099 0.159 0.107 0.086 0.081 0.063 0.049 0.021 0.023 0.024 0.035 0.061 0.046 0.094 0.098 0.075 0 0.028 0.012 0.016 0.022 0.058 0.071 0.061 0.048 0.087 0.103 0.026 0.11 0.153 0.1 0.12 0.048 0.083 0.229 0.189 0.238 0.241 0.38 0.33 0.331 0.345 0.215 0.254 0.359 0.2 0.126 0.164 0.353 0.281 0.222 0.284 0.089 0.31 0.255 0.275 0.209 0.168 0.084 0.046 0.151 0.168 0.211 0.088 0.17 0.129 0.103 0.106 0.063 0.088 0.095 0.131 0.11 0.122 0.099 0.081 0.104 0.051 0.014 0.083 0.101 0.129 0.144 0.17 0.224 0.128 0 0.158 0.033 0.023 0.06 0.182 0.11 0 0 0 0.13 0.161 0.122 0.128 0.125 0.208 0.238 0.234 0.225 0.22 0.134 0.151 0.09 0.04 0.067 0.102 0.098 0.018 0.023 0.016 0.044 0.058 0.093 0.091 0.081 0.043 0.061 0.121 0.137 0.145 0.113 0.154 0.153 0.147 0.061 0.101 0.11 0.06 0.052 0.064 0.027 0.026 0.046 0.026 0.021 0.019 0.006 0.022 0.023 0.016 0.061 0.108 0.097 0.094 0.054 0.321 0.294 0.185 0.112 0.165 0.137 0.116 0.189 0.195 0.271 0.284 0.267 0.363 0.355 0.134 0.359 0.578 0.575 0.292 0.451 0.854 0.776 0.445 0.013 0 0 0 0.039 0 0.151 0.151 0.147 0.13 0.119 0.107 0.104 0.08 0.118 0.099 0.134 0.099 0.106 0.045 0.042 0.101 0.185 0.287 0.219 0.183 0.189 0.318 0.276 0.184 0.161 0.207 0.137 0.062 0.097 0.315 0.162 0.14 0.149 0.157 0.142 0.119 0.177 0.156 0.098 0.079 0.054 0.048 0.021 0.025 0.031 0.056 0.075 0.056 0.097 0.095 0.072 0 0.042 0.048 0.058 0.049 0.081 0.076 0.068 0.056 0.103 0.121 0.028 0.096 0.147 0.113 0.115 0.027 0.046 0.164 0.109 0.163 0.151 0.195 0.214 0.225 0.226 0.144 0.209 0.324 0.174 0.157 0.169 0.352 0.286 0.235 0.28 0.085 0.286 0.236 0.238 0.192 0.14 0.071 0.03 0.096 0.105 0.055 0.025 0.046 0.038 0.03 0.032 0.013 0.016 0.025 0.029 0.04 0.042 0.029 0.016 0.024 0.018 0.009 0.052 0.065 0.091 0.117 0.144 0.197 0.113 0 0.151 0.038 0.025 0.056 0.166 0.112 0 0 0 0.048 0.054 0.045 0.037 0.026 0.058 0.065 0.066 0.065 0.061 0.056 0.048 0.03 0.017 0.03 0.039 0.061 0.008 0.011 0.008 0.042 0.057 0.087 0.102 0.081 0.046 0.063 0.078 0.085 0.087 0.056 0.066 0.067 0.052 0.02 0.037 0.038 0.024 0.017 0.027 0.01 0.011 0.018 0.011 0.011 0.01 0.001 0.034 0.038 0.006 0.03 0.058 0.047 0.045 0.034 0.099 0.081 0.057 0.031 0.044 0.032 0.037 0.055 0.049 0.057 0.067 0.065 0.108 0.11 0.071 0.111 0.187 0.192 0.087 0.176 0.271 0.225 0.128 0.012 0 0 0 0.034 0 0.114 0.105 0.101 0.102 0.078 0.065 0.067 0.056 0.076 0.079 0.104 0.092 0.074 0.043 0.041 0.082 0.179 0.271 0.209 0.183 0.153 0.282 0.212 0.148 0.131 0.165 0.097 0.045 0.1 0.295 0.169 0.135 0.142 0.135 0.109 0.119 0.192 0.15 0.103 0.098 0.099 0.078 0.09 0.07 0.084 0.14 0.189 0.128 0.335 0.347 0.271 0.064 0.163 0.073 0.057 0.052 0.11 0.118 0.108 0.07 0.114 0.131 0.041 0.122 0.174 0.117 0.13 0.024 0.043 0.138 0.103 0.145 0.155 0.196 0.202 0.195 0.206 0.139 0.18 0.347 0.197 0.148 0.189 0.434 0.348 0.264 0.323 0.121 0.313 0.225 0.181 0.145 0.118 0.059 0.027 0.088 0.104 0.069 0.022 0.051 0.045 0.034 0.035 0.017 0.025 0.037 0.044 0.041 0.042 0.034 0.02 0.031 0.014 0.011 0.054 0.072 0.078 0.074 0.138 0.172 0.166 0 0.168 0.039 0.019 0.069 0.188 0.118 0 0 0 0.052 0.062 0.048 0.05 0.041 0.073 0.08 0.078 0.075 0.08 0.058 0.051 0.043 0.026 0.036 0.045 0.06 0.013 0.02 0.017 0.044 0.055 0.079 0.111 0.09 0.049 0.07 0.078 0.088 0.086 0.062 0.069 0.076 0.057 0.029 0.035 0.036 0.024 0.019 0.021 0.008 0.007 0.018 0.012 0.011 0.01 0.003 0.024 0.029 0.01 0.033 0.058 0.051 0.059 0.044 0.1 0.09 0.057 0.037 0.054 0.042 0.042 0.067 0.064 0.084 0.087 0.081 0.109 0.108 0.042 0.117 0.181 0.17 0.1 0.141 0.261 0.214 0.117 0.021 0 0 0 0.047 0 0.16 0.162 0.152 0.13 0.112 0.097 0.096 0.075 0.093 0.097 0.132 0.112 0.109 0.055 0.061 0.093 0.194 0.308 0.25 0.199 0.184 0.323 0.234 0.175 0.192 0.237 0.112 0.078 0.131 0.322 0.181 0.138 0.154 0.157 0.136 0.13 0.231 0.154 0.153 0.14 0.121 0.109 0.128 0.05 0.048 0.045 0.067 0.052 0.059 0.06 0.053 0 0.027 0.028 0.031 0.028 0.066 0.133 0.116 0.068 0.24 0.326 0.039 0.296 0.496 0.214 0.294 0.086 0.159 0.476 0.292 0.344 0.27 0.308 0.329 0.325 0.328 0.24 0.297 0.387 0.208 0.222 0.226 0.445 0.401 0.351 0.402 0.184 0.773 0.752 0.823 0.714 0.603 0.309 0.077 0.186 0.208 0.101 0.043 0.086 0.063 0.052 0.046 0.016 0.029 0.035 0.052 0.05 0.055 0.046 0.021 0.051 0.032 0.009 0.148 0.258 0.338 0.416 0.506 0.669 0.478 0 0.514 0.113 0.067 0.198 0.579 0.364 0 0 0 0.061 0.072 0.059 0.06 0.042 0.108 0.135 0.135 0.121 0.124 0.11 0.111 0.09 0.044 0.087 0.146 0.227 0.033 0.05 0.059 0.137 0.172 0.26 0.267 0.198 0.11 0.126 0.118 0.113 0.1 0.067 0.075 0.075 0.074 0.035 0.048 0.058 0.035 0.031 0.023 0.005 0.004 0.022 0.011 0.006 0.005 0.001 0.071 0.076 0.014 0.035 0.063 0.058 0.057 0.035 0.104 0.092 0.062 0.04 0.069 0.054 0.059 0.094 0.084 0.091 0.08 0.081 0.129 0.119 0.073 0.164 0.26 0.242 0.118 0.175 0.313 0.273 0.138 0.438 0.409 0.328 0.338 
0.15 0.058 0.048 0.079 0.008 0 0 0 0.026 0 0.108 0.108 0.09 0.091 0.077 0.081 0.087 0.067 0.098 0.127 0.21 0.21 0.16 0.082 0.08 0.151 0.465 0.636 1 0.497 0.39 0.569 0.478 0.374 0.282 0.234 0.129 0.058 0.07 0.214 0.122 0.096 0.096 0.093 0.091 0.08 0.122 0.087 0.067 0.062 0.054 0.036 0.017 0.022 0.023 0.025 0.033 0.024 0.077 0.077 0.061 0 0.02 0.011 0.012 0.015 0.053 0.061 0.06 0.043 0.085 0.099 0.023 0.095 0.132 0.097 0.092 0.022 0.046 0.161 0.135 0.171 0.173 0.267 0.226 0.242 0.253 0.144 0.178 0.285 0.163 0.096 0.126 0.273 0.224 0.182 0.223 0.079 0.242 0.194 0.203 0.158 0.12 0.062 0.036 0.116 0.124 0.121 0.045 0.102 0.086 0.076 0.077 0.039 0.051 0.061 0.083 0.07 0.072 0.064 0.041 0.055 0.029 0.01 0.067 0.092 0.103 0.122 0.124 0.177 0.107 0 0.133 0.044 0.024 0.052 0.152 0.106 0 0 0 0.079 0.094 0.072 0.072 0.065 0.131 0.147 0.142 0.134 0.13 0.09 0.097 0.065 0.04 0.056 0.078 0.074 0.02 0.025 0.02 0.049 0.057 0.067 0.084 0.064 0.03 0.052 0.094 0.103 0.11 0.074 0.1 0.107 0.088 0.044 0.067 0.068 0.036 0.035 0.036 0.018 0.016 0.029 0.015 0.007 0.009 0.001 0.017 0.017 0.015 0.038 0.064 0.057 0.054 0.044 0.223 0.2 0.137 0.078 0.098 0.089 0.081 0.107 0.12 0.172 0.191 0.188 0.246 0.24 0.074 0.244 0.368 0.376 0.191 0.31 0.566 0.495 0.288 0.007 0 0 0 0.036 0 0.131 0.12 0.122 0.106 0.092 0.089 0.083 0.067 0.089 0.083 0.113 0.081 0.074 0.043 0.036 0.082 0.161 0.228 0.177 0.162 0.152 0.248 0.202 0.133 0.142 0.15 0.1 0.046 0.068 0.242 0.136 0.1 0.091 0.11 0.108 0.078 0.121 0.112 0.061 0.058 0.031 0.023 0.007 0.02 0.024 0.036 0.054 0.043 0.074 0.076 0.057 0 0.034 0.029 0.036 0.03 0.062 0.062 0.05 0.04 0.058 0.067 0.025 0.066 0.091 0.068 0.076 0.02 0.038 0.132 0.084 0.128 0.119 0.176 0.173 0.173 0.181 0.121 0.158 0.247 0.125 0.112 0.122 0.274 0.214 0.152 0.21 0.065 0.21 0.166 0.182 0.148 0.108 0.062 0.02 0.077 0.082 0.052 0.024 0.046 0.039 0.029 0.03 0.016 0.021 0.02 0.031 0.03 0.036 0.029 0.019 0.027 0.018 0.008 0.033 0.054 0.063 0.087 0.103 0.127 0.081 0 0.102 0.024 0.014 0.044 0.116 0.063 0 0 0 0.045 0.051 0.038 0.035 0.021 0.057 0.06 0.06 0.06 0.059 0.048 0.047 0.028 0.017 0.022 0.028 0.042 0.01 0.009 0.009 0.031 0.041 0.057 0.061 0.051 0.032 0.044 0.061 0.067 0.061 0.037 0.043 0.048 0.046 0.02 0.029 0.034 0.012 0.011 0.018 0.009 0.008 0.011 0.011 0.01 0.007 0 0.016 0.019 0.006 0.021 0.037 0.034 0.03 0.018 0.08 0.069 0.041 0.024 0.042 0.036 0.036 0.046 0.054 0.062 0.063 0.064 0.098 0.104 0.067 0.096 0.154 0.148 0.064 0.136 0.205 0.167 0.105 0.008 0 0 0 0.024 0 0.093 0.084 0.081 0.085 0.063 0.054 0.051 0.045 0.064 0.059 0.081 0.073 0.046 0.028 0.025 0.049 0.128 0.189 0.154 0.137 0.097 0.199 0.168 0.121 0.103 0.124 0.071 0.04 0.075 0.218 0.108 0.087 0.096 0.099 0.1 0.092 0.14 0.107 0.074 0.072 0.074 0.061 0.067 0.055 0.065 0.09 0.12 0.076 0.234 0.241 0.18 0.04 0.116 0.03 0.021 0.028 0.08 0.092 0.086 0.063 0.099 0.113 0.037 0.098 0.146 0.087 0.078 0.015 0.025 0.107 0.08 0.12 0.107 0.149 0.157 0.152 0.158 0.112 0.149 0.259 0.13 0.115 0.144 0.33 0.271 0.205 0.262 0.1 0.252 0.176 0.15 0.129 0.093 0.05 0.024 0.065 0.072 0.042 0.02 0.032 0.025 0.02 0.019 0.006 0.017 0.022 0.025 0.022 0.025 0.023 0.02 0.021 0.011 0.011 0.042 0.058 0.055 0.059 0.095 0.133 0.116 0 0.138 0.03 0.022 0.058 0.154 0.097 0 0 0 0.035 0.041 0.037 0.031 0.028 0.047 0.05 0.049 0.046 0.048 0.045 0.04 0.028 0.013 0.019 0.033 0.049 0.01 0.011 0.013 0.041 0.052 0.079 0.092 0.08 0.044 0.05 0.051 0.061 0.054 0.038 0.045 0.045 0.029 0.016 0.02 0.019 0.018 0.012 0.013 0.006 0.006 0.014 0.007 0.009 0.006 0.007 0.023 0.027 0.005 0.019 0.028 0.029 0.028 0.021 0.079 0.075 0.048 0.025 0.031 0.026 0.027 0.036 0.03 0.062 0.068 0.063 0.083 0.073 0.025 0.066 0.149 0.138 0.056 0.091 0.184 0.151 0.089 0.013 0 0 0 0.037 0 0.118 0.113 0.104 0.112 0.085 0.067 0.06 0.055 0.073 0.077 0.105 0.075 0.077 0.041 0.043 0.081 0.162 0.236 0.198 0.155 0.144 0.255 0.185 0.126 0.132 0.181 0.083 0.052 0.085 0.265 0.142 0.118 0.127 0.121 0.095 0.095 0.178 0.125 0.107 0.097 0.08 0.061 0.092 0.043 0.043 0.047 0.057 0.044 0.062 0.06 0.052 0 0.021 0.027 0.035 0.027 0.049 0.091 0.097 0.061 0.166 0.225 0.03 0.214 0.352 0.18 0.219 0.056 0.101 0.306 0.198 0.247 0.207 0.23 0.257 0.248 0.245 0.171 0.224 0.304 0.177 0.154 0.17 0.342 0.324 0.294 0.325 0.142 0.634 0.504 0.521 0.469 0.412 0.221 0.054 0.143 0.157 0.069 0.032 0.054 0.042 0.025 0.026 0.016 0.02 0.02 0.03 0.035 0.039 0.037 0.016 0.034 0.025 0.01 0.113 0.153 0.199 0.239 0.318 0.437 0.337 0 0.357 0.08 0.053 0.142 0.405 0.253 0 0 0 0.049 0.059 0.048 0.053 0.031 0.062 0.079 0.084 0.074 0.079 0.078 0.073 0.053 0.041 0.061 0.076 0.125 0.024 0.028 0.037 0.101 0.134 0.195 0.188 0.135 0.073 0.083 0.078 0.086 0.082 0.049 0.054 0.065 0.047 0.025 0.033 0.035 0.017 0.026 0.019 0.008 0.007 0.02 0.012 0.006 0.007 0 0.049 0.052 0.004 0.019 0.044 0.039 0.037 0.031 0.075 0.069 0.046 0.027 0.037 0.03 0.029 0.059 0.054 0.065 0.068 0.058 0.088 0.088 0.045 0.108 0.193 0.162 0.093 0.127 0.239 0.188 0.104 0.339 0.32 0.249 0.262 
0.16 0.048 0.054 0.078 0.008 0 0 0 0.03 0 0.091 0.093 0.081 0.087 0.073 0.082 0.077 0.067 0.092 0.132 0.291 0.241 0.206 0.113 0.106 0.168 0.824 0.565 0.539 1 0.515 0.508 0.418 0.608 0.35 0.232 0.128 0.055 0.069 0.18 0.088 0.083 0.083 0.081 0.072 0.076 0.121 0.068 0.063 0.065 0.059 0.043 0.013 0.016 0.018 0.024 0.029 0.02 0.054 0.052 0.041 0 0.014 0.011 0.013 0.016 0.039 0.048 0.044 0.034 0.053 0.074 0.017 0.061 0.095 0.059 0.06 0.021 0.045 0.127 0.112 0.147 0.151 0.231 0.194 0.208 0.217 0.127 0.152 0.231 0.127 0.093 0.114 0.212 0.176 0.147 0.164 0.049 0.193 0.148 0.168 0.133 0.099 0.057 0.023 0.102 0.11 0.13 0.052 0.107 0.08 0.061 0.062 0.037 0.047 0.053 0.068 0.069 0.074 0.066 0.047 0.059 0.034 0.012 0.047 0.068 0.082 0.083 0.087 0.124 0.073 0 0.089 0.022 0.01 0.038 0.108 0.069 0 0 0 0.092 0.113 0.084 0.081 0.097 0.135 0.155 0.151 0.153 0.144 0.095 0.102 0.067 0.029 0.056 0.073 0.06 0.02 0.027 0.013 0.026 0.035 0.05 0.07 0.058 0.029 0.045 0.086 0.093 0.099 0.082 0.115 0.112 0.094 0.048 0.062 0.061 0.048 0.046 0.044 0.017 0.021 0.037 0.021 0.017 0.016 0.007 0.013 0.013 0.01 0.041 0.069 0.066 0.063 0.049 0.249 0.223 0.149 0.075 0.103 0.085 0.084 0.121 0.141 0.208 0.204 0.195 0.275 0.277 0.083 0.247 0.344 0.369 0.214 0.369 0.512 0.445 0.252 0.003 0 0 0 0.028 0 0.085 0.077 0.087 0.086 0.074 0.075 0.07 0.059 0.083 0.077 0.086 0.069 0.065 0.031 0.028 0.062 0.114 0.162 0.134 0.12 0.116 0.192 0.179 0.103 0.109 0.128 0.082 0.039 0.056 0.197 0.088 0.067 0.073 0.079 0.072 0.063 0.104 0.078 0.045 0.044 0.029 0.022 0.009 0.015 0.017 0.027 0.036 0.034 0.054 0.058 0.044 0 0.028 0.026 0.025 0.021 0.039 0.04 0.036 0.024 0.047 0.056 0.012 0.064 0.077 0.052 0.05 0.018 0.03 0.098 0.065 0.096 0.095 0.113 0.117 0.126 0.134 0.094 0.124 0.185 0.093 0.094 0.107 0.213 0.17 0.122 0.16 0.053 0.16 0.113 0.126 0.09 0.07 0.027 0.01 0.063 0.068 0.041 0.013 0.031 0.021 0.017 0.02 0.01 0.013 0.014 0.024 0.022 0.022 0.021 0.011 0.019 0.012 0.005 0.024 0.035 0.045 0.055 0.073 0.099 0.056 0 0.078 0.015 0.007 0.031 0.088 0.054 0 0 0 0.025 0.034 0.024 0.017 0.013 0.039 0.047 0.049 0.045 0.044 0.043 0.031 0.028 0.015 0.026 0.032 0.034 0.01 0.011 0.009 0.017 0.022 0.037 0.046 0.037 0.014 0.033 0.046 0.055 0.052 0.038 0.04 0.044 0.035 0.017 0.019 0.023 0.016 0.009 0.013 0.008 0.006 0.012 0.008 0.007 0.007 0.001 0.008 0.012 0.007 0.017 0.038 0.031 0.032 0.019 0.064 0.051 0.028 0.017 0.03 0.025 0.026 0.038 0.031 0.031 0.038 0.041 0.072 0.071 0.059 0.068 0.115 0.111 0.056 0.098 0.156 0.122 0.066 0.005 0 0 0 0.02 0 0.076 0.069 0.058 0.057 0.042 0.044 0.044 0.029 0.046 0.046 0.059 0.053 0.039 0.019 0.016 0.042 0.105 0.144 0.12 0.106 0.092 0.15 0.124 0.094 0.09 0.11 0.061 0.034 0.057 0.196 0.1 0.084 0.091 0.079 0.057 0.066 0.112 0.09 0.064 0.068 0.059 0.051 0.059 0.074 0.079 0.12 0.156 0.087 0.255 0.268 0.199 0.048 0.114 0.033 0.035 0.035 0.079 0.08 0.074 0.062 0.064 0.069 0.027 0.067 0.09 0.06 0.043 0.017 0.029 0.088 0.057 0.09 0.091 0.114 0.121 0.13 0.134 0.09 0.127 0.214 0.113 0.085 0.113 0.272 0.212 0.154 0.204 0.067 0.201 0.112 0.098 0.08 0.066 0.027 0.014 0.057 0.062 0.044 0.016 0.036 0.03 0.025 0.023 0.008 0.011 0.015 0.021 0.022 0.028 0.023 0.015 0.021 0.011 0.009 0.025 0.036 0.037 0.038 0.07 0.098 0.089 0 0.082 0.024 0.018 0.031 0.099 0.061 0 0 0 0.034 0.038 0.034 0.034 0.024 0.041 0.055 0.052 0.051 0.053 0.04 0.039 0.028 0.02 0.027 0.03 0.03 0.009 0.01 0.009 0.026 0.033 0.039 0.058 0.049 0.024 0.043 0.045 0.05 0.046 0.041 0.044 0.045 0.035 0.016 0.018 0.022 0.019 0.012 0.008 0.003 0.004 0.013 0.01 0.01 0.009 0.007 0.018 0.023 0.004 0.022 0.038 0.031 0.031 0.021 0.054 0.05 0.033 0.019 0.036 0.031 0.029 0.042 0.033 0.042 0.049 0.041 0.056 0.052 0.023 0.06 0.115 0.106 0.04 0.072 0.138 0.112 0.066 0.012 0 0 0 0.028 0 0.076 0.075 0.07 0.065 0.055 0.036 0.045 0.039 0.052 0.045 0.071 0.057 0.054 0.029 0.034 0.048 0.117 0.182 0.154 0.118 0.102 0.185 0.142 0.107 0.103 0.139 0.076 0.04 0.078 0.2 0.089 0.088 0.086 0.076 0.078 0.079 0.123 0.086 0.081 0.069 0.066 0.053 0.07 0.031 0.028 0.029 0.043 0.034 0.039 0.038 0.031 0 0.018 0.022 0.028 0.026 0.049 0.08 0.077 0.044 0.139 0.181 0.025 0.178 0.274 0.122 0.174 0.055 0.097 0.282 0.18 0.217 0.166 0.167 0.183 0.179 0.182 0.121 0.164 0.251 0.145 0.131 0.141 0.276 0.233 0.203 0.248 0.11 0.456 0.448 0.476 0.411 0.34 0.183 0.066 0.101 0.112 0.062 0.02 0.045 0.035 0.033 0.03 0.016 0.026 0.021 0.03 0.03 0.033 0.023 0.012 0.037 0.024 0.006 0.112 0.161 0.221 0.246 0.296 0.394 0.259 0 0.282 0.063 0.034 0.112 0.316 0.195 0 0 0 0.032 0.04 0.033 0.04 0.025 0.074 0.08 0.086 0.072 0.075 0.067 0.067 0.061 0.036 0.061 0.091 0.148 0.022 0.028 0.031 0.082 0.102 0.147 0.138 0.103 0.054 0.059 0.061 0.067 0.057 0.036 0.048 0.052 0.045 0.021 0.026 0.029 0.02 0.014 0.01 0.004 0.002 0.01 0.006 0.005 0.003 0.001 0.023 0.034 0.007 0.02 0.045 0.039 0.037 0.022 0.059 0.053 0.031 0.021 0.041 0.037 0.038 0.052 0.056 0.057 0.05 0.047 0.067 0.063 0.034 0.093 0.145 0.134 0.07 0.093 0.171 0.151 0.075 0.275 0.256 0.185 0.196 
0.205 0.051 0.045 0.066 0.014 0 0 0 0.038 0 0.145 0.147 0.124 0.131 0.109 0.128 0.119 0.096 0.145 0.211 0.48 0.385 0.276 0.169 0.154 0.27 0.615 0.649 0.514 0.609 1 0.602 0.395 0.396 0.304 0.247 0.141 0.048 0.062 0.213 0.132 0.112 0.088 0.126 0.119 0.09 0.123 0.094 0.074 0.07 0.051 0.038 0.012 0.004 0.006 0.022 0.04 0.021 0.051 0.053 0.04 0 0.019 0.005 0.006 0.012 0.055 0.057 0.052 0.043 0.071 0.081 0.013 0.08 0.117 0.065 0.071 0.019 0.044 0.156 0.126 0.171 0.167 0.263 0.22 0.22 0.227 0.142 0.165 0.251 0.144 0.09 0.109 0.246 0.198 0.147 0.188 0.064 0.205 0.173 0.192 0.153 0.108 0.052 0.019 0.095 0.107 0.186 0.08 0.157 0.12 0.09 0.098 0.062 0.097 0.107 0.126 0.091 0.087 0.09 0.07 0.09 0.043 0.011 0.049 0.07 0.078 0.094 0.113 0.155 0.09 0 0.12 0.033 0.02 0.045 0.131 0.077 0 0 0 0.119 0.142 0.11 0.097 0.11 0.185 0.196 0.194 0.181 0.181 0.12 0.13 0.075 0.046 0.056 0.077 0.073 0.018 0.022 0.015 0.039 0.049 0.062 0.063 0.053 0.026 0.056 0.118 0.134 0.147 0.124 0.164 0.163 0.126 0.06 0.081 0.084 0.052 0.054 0.054 0.025 0.022 0.042 0.022 0.014 0.015 0.004 0.016 0.017 0.014 0.051 0.103 0.097 0.097 0.079 0.389 0.334 0.211 0.124 0.165 0.138 0.128 0.171 0.192 0.313 0.326 0.337 0.429 0.424 0.113 0.349 0.43 0.445 0.3 0.562 0.626 0.549 0.283 0.007 0 0 0 0.034 0 0.112 0.115 0.108 0.11 0.089 0.083 0.07 0.069 0.099 0.063 0.093 0.065 0.079 0.038 0.027 0.076 0.123 0.2 0.134 0.118 0.129 0.216 0.186 0.123 0.118 0.137 0.105 0.05 0.067 0.214 0.117 0.104 0.097 0.098 0.1 0.087 0.123 0.089 0.067 0.067 0.04 0.034 0.016 0.022 0.023 0.032 0.05 0.044 0.07 0.067 0.063 0 0.04 0.037 0.034 0.025 0.061 0.063 0.054 0.049 0.067 0.074 0.03 0.075 0.102 0.052 0.06 0.013 0.034 0.11 0.075 0.114 0.112 0.143 0.144 0.149 0.152 0.1 0.142 0.225 0.116 0.107 0.12 0.245 0.19 0.137 0.184 0.065 0.178 0.134 0.15 0.117 0.089 0.047 0.023 0.072 0.078 0.038 0.015 0.031 0.018 0.021 0.021 0.008 0.009 0.019 0.022 0.02 0.023 0.023 0.011 0.024 0.015 0.005 0.035 0.056 0.059 0.071 0.076 0.11 0.066 0 0.103 0.024 0.018 0.041 0.109 0.069 0 0 0 0.033 0.041 0.036 0.035 0.019 0.046 0.052 0.051 0.051 0.05 0.047 0.039 0.023 0.011 0.026 0.033 0.043 0.004 0.009 0.011 0.028 0.038 0.049 0.069 0.054 0.03 0.053 0.061 0.07 0.063 0.039 0.048 0.055 0.034 0.014 0.019 0.023 0.012 0.006 0.009 0.004 0.003 0.007 0.006 0.007 0.005 0 0.019 0.023 0.007 0.018 0.04 0.038 0.039 0.024 0.061 0.05 0.033 0.022 0.03 0.026 0.024 0.04 0.039 0.042 0.048 0.047 0.078 0.075 0.054 0.082 0.142 0.126 0.06 0.114 0.187 0.16 0.084 0.011 0 0 0 0.027 0 0.102 0.096 0.084 0.084 0.067 0.059 0.059 0.045 0.064 0.054 0.062 0.053 0.048 0.025 0.021 0.051 0.103 0.161 0.125 0.102 0.089 0.182 0.137 0.084 0.091 0.121 0.069 0.035 0.067 0.221 0.135 0.1 0.122 0.128 0.109 0.102 0.158 0.144 0.086 0.09 0.079 0.063 0.081 0.097 0.106 0.159 0.22 0.154 0.408 0.42 0.309 0.088 0.203 0.061 0.047 0.049 0.113 0.114 0.096 0.079 0.094 0.103 0.042 0.083 0.113 0.08 0.083 0.019 0.031 0.089 0.062 0.097 0.088 0.122 0.131 0.135 0.135 0.097 0.135 0.234 0.122 0.101 0.129 0.3 0.24 0.197 0.237 0.073 0.224 0.152 0.116 0.088 0.068 0.032 0.01 0.053 0.063 0.038 0.017 0.03 0.02 0.013 0.016 0.006 0.011 0.017 0.017 0.012 0.018 0.021 0.016 0.024 0.014 0.012 0.026 0.035 0.038 0.045 0.084 0.118 0.11 0 0.107 0.03 0.02 0.043 0.128 0.084 0 0 0 0.027 0.033 0.026 0.032 0.026 0.045 0.047 0.043 0.044 0.043 0.037 0.028 0.021 0.014 0.018 0.022 0.031 0.005 0.007 0.012 0.036 0.047 0.07 0.092 0.074 0.049 0.055 0.048 0.053 0.044 0.028 0.034 0.034 0.03 0.015 0.011 0.014 0.015 0.011 0.008 0.002 0 0.012 0.008 0.008 0.006 0.007 0.024 0.032 0.005 0.016 0.026 0.024 0.022 0.008 0.05 0.045 0.029 0.017 0.024 0.02 0.017 0.029 0.031 0.043 0.042 0.043 0.057 0.058 0.023 0.072 0.124 0.111 0.057 0.082 0.143 0.128 0.075 0.013 0 0 0 0.023 0 0.091 0.089 0.083 0.082 0.07 0.067 0.061 0.062 0.077 0.07 0.102 0.077 0.068 0.031 0.038 0.061 0.133 0.202 0.17 0.134 0.122 0.215 0.175 0.12 0.121 0.152 0.084 0.049 0.102 0.222 0.126 0.104 0.1 0.109 0.09 0.095 0.158 0.112 0.105 0.099 0.088 0.072 0.091 0.048 0.049 0.047 0.062 0.038 0.04 0.04 0.031 0 0.019 0.027 0.036 0.031 0.057 0.098 0.095 0.054 0.171 0.222 0.025 0.222 0.323 0.152 0.201 0.053 0.099 0.342 0.233 0.263 0.189 0.213 0.224 0.224 0.225 0.173 0.208 0.261 0.14 0.169 0.174 0.299 0.291 0.257 0.285 0.142 0.533 0.508 0.555 0.504 0.431 0.231 0.052 0.129 0.145 0.053 0.007 0.048 0.04 0.031 0.028 0.009 0.017 0.021 0.025 0.03 0.025 0.02 0.007 0.03 0.021 0.008 0.116 0.194 0.259 0.312 0.341 0.449 0.293 0 0.331 0.078 0.046 0.127 0.374 0.23 0 0 0 0.033 0.043 0.035 0.031 0.028 0.063 0.067 0.069 0.064 0.059 0.058 0.059 0.055 0.034 0.051 0.096 0.172 0.016 0.021 0.028 0.087 0.121 0.175 0.182 0.133 0.073 0.081 0.069 0.071 0.064 0.045 0.05 0.049 0.042 0.024 0.027 0.034 0.02 0.02 0.019 0.006 0.003 0.016 0.013 0.008 0.007 0.001 0.042 0.049 0.01 0.029 0.043 0.039 0.036 0.02 0.08 0.071 0.046 0.024 0.041 0.034 0.032 0.048 0.051 0.057 0.07 0.069 0.089 0.089 0.034 0.092 0.188 0.151 0.075 0.119 0.209 0.181 0.086 0.301 0.285 0.227 0.223 
0.216 0.076 0.07 0.118 0.015 0 0 0 0.048 0 0.165 0.163 0.151 0.148 0.109 0.119 0.121 0.096 0.135 0.16 0.34 0.31 0.234 0.137 0.133 0.235 0.538 0.883 0.686 0.554 0.587 1 0.585 0.436 0.457 0.375 0.197 0.088 0.098 0.33 0.191 0.158 0.142 0.141 0.132 0.12 0.184 0.128 0.093 0.086 0.074 0.057 0.018 0.033 0.037 0.049 0.067 0.038 0.101 0.114 0.076 0 0.029 0.009 0.011 0.015 0.069 0.076 0.065 0.066 0.089 0.117 0.031 0.124 0.172 0.122 0.127 0.034 0.057 0.21 0.168 0.227 0.228 0.37 0.305 0.325 0.339 0.213 0.246 0.359 0.193 0.148 0.186 0.376 0.294 0.244 0.293 0.106 0.327 0.272 0.289 0.23 0.177 0.081 0.045 0.136 0.151 0.183 0.069 0.15 0.121 0.103 0.108 0.049 0.088 0.093 0.112 0.098 0.118 0.108 0.069 0.094 0.052 0.016 0.077 0.112 0.13 0.146 0.161 0.221 0.144 0 0.17 0.044 0.027 0.065 0.196 0.133 0 0 0 0.135 0.163 0.136 0.12 0.119 0.186 0.213 0.204 0.209 0.206 0.113 0.143 0.086 0.041 0.065 0.101 0.104 0.019 0.028 0.019 0.054 0.067 0.098 0.105 0.089 0.057 0.08 0.121 0.158 0.159 0.112 0.152 0.154 0.131 0.068 0.087 0.093 0.055 0.066 0.068 0.024 0.024 0.061 0.03 0.024 0.022 0.003 0.028 0.03 0.017 0.056 0.111 0.101 0.102 0.071 0.316 0.281 0.179 0.099 0.15 0.132 0.118 0.168 0.187 0.28 0.283 0.272 0.356 0.339 0.124 0.331 0.54 0.542 0.278 0.442 0.8 0.704 0.402 0.007 0 0 0 0.044 0 0.152 0.153 0.151 0.13 0.109 0.113 0.115 0.091 0.117 0.107 0.154 0.109 0.106 0.041 0.033 0.106 0.198 0.301 0.214 0.201 0.209 0.327 0.301 0.176 0.18 0.222 0.14 0.063 0.106 0.338 0.175 0.137 0.136 0.165 0.154 0.116 0.181 0.147 0.086 0.09 0.069 0.06 0.016 0.016 0.019 0.041 0.055 0.045 0.103 0.104 0.073 0 0.038 0.031 0.037 0.029 0.086 0.095 0.083 0.067 0.091 0.108 0.037 0.096 0.134 0.099 0.108 0.026 0.059 0.175 0.115 0.169 0.17 0.218 0.218 0.231 0.239 0.154 0.228 0.36 0.192 0.174 0.202 0.379 0.294 0.224 0.285 0.101 0.297 0.21 0.224 0.175 0.137 0.069 0.033 0.098 0.11 0.066 0.033 0.056 0.045 0.036 0.036 0.015 0.026 0.035 0.042 0.034 0.038 0.028 0.023 0.036 0.024 0.006 0.055 0.064 0.076 0.1 0.132 0.18 0.103 0 0.14 0.03 0.025 0.045 0.151 0.095 0 0 0 0.042 0.051 0.042 0.037 0.034 0.072 0.076 0.075 0.071 0.071 0.056 0.05 0.028 0.016 0.024 0.043 0.052 0.012 0.014 0.014 0.029 0.044 0.069 0.101 0.083 0.053 0.063 0.064 0.077 0.078 0.055 0.059 0.06 0.044 0.017 0.034 0.032 0.013 0.017 0.019 0.009 0.01 0.017 0.01 0.009 0.009 0.001 0.028 0.029 0.011 0.024 0.054 0.042 0.045 0.031 0.105 0.091 0.058 0.037 0.057 0.042 0.042 0.065 0.059 0.074 0.072 0.073 0.12 0.117 0.083 0.121 0.222 0.2 0.105 0.177 0.289 0.239 0.138 0.007 0 0 0 0.036 0 0.137 0.129 0.121 0.117 0.072 0.082 0.075 0.07 0.085 0.084 0.108 0.109 0.085 0.041 0.04 0.09 0.188 0.262 0.217 0.199 0.169 0.28 0.221 0.157 0.145 0.173 0.103 0.041 0.08 0.337 0.16 0.131 0.156 0.148 0.123 0.124 0.201 0.167 0.1 0.099 0.086 0.065 0.079 0.078 0.087 0.127 0.173 0.118 0.325 0.345 0.26 0.062 0.172 0.052 0.048 0.041 0.105 0.115 0.104 0.087 0.109 0.125 0.053 0.123 0.172 0.115 0.122 0.034 0.06 0.159 0.107 0.152 0.154 0.207 0.221 0.211 0.217 0.148 0.226 0.368 0.203 0.168 0.21 0.465 0.361 0.277 0.349 0.111 0.341 0.236 0.198 0.157 0.119 0.067 0.035 0.098 0.106 0.067 0.031 0.06 0.051 0.04 0.041 0.019 0.029 0.035 0.04 0.039 0.034 0.029 0.025 0.035 0.013 0.01 0.061 0.075 0.073 0.075 0.125 0.187 0.177 0 0.158 0.037 0.015 0.068 0.184 0.122 0 0 0 0.05 0.054 0.043 0.042 0.038 0.064 0.068 0.071 0.062 0.07 0.064 0.052 0.041 0.023 0.032 0.044 0.055 0.015 0.014 0.014 0.037 0.057 0.085 0.11 0.094 0.044 0.069 0.083 0.085 0.072 0.053 0.057 0.059 0.054 0.022 0.032 0.035 0.018 0.016 0.021 0.014 0.008 0.014 0.01 0.012 0.012 0.009 0.03 0.034 0.006 0.023 0.045 0.039 0.04 0.027 0.108 0.1 0.066 0.051 0.055 0.044 0.047 0.065 0.065 0.085 0.092 0.092 0.121 0.118 0.045 0.118 0.203 0.189 0.087 0.152 0.254 0.213 0.119 0.019 0 0 0 0.037 0 0.156 0.152 0.139 0.138 0.12 0.101 0.089 0.082 0.107 0.102 0.141 0.107 0.081 0.038 0.042 0.091 0.208 0.316 0.26 0.208 0.176 0.334 0.269 0.19 0.182 0.235 0.112 0.061 0.122 0.343 0.204 0.168 0.163 0.167 0.154 0.148 0.242 0.156 0.152 0.147 0.1 0.08 0.121 0.062 0.057 0.056 0.081 0.052 0.076 0.076 0.063 0 0.032 0.039 0.047 0.042 0.072 0.114 0.112 0.086 0.22 0.29 0.039 0.252 0.429 0.239 0.31 0.08 0.137 0.466 0.287 0.344 0.266 0.3 0.33 0.298 0.3 0.212 0.302 0.398 0.205 0.228 0.24 0.476 0.431 0.382 0.427 0.172 0.78 0.689 0.782 0.669 0.559 0.305 0.065 0.191 0.206 0.098 0.042 0.076 0.06 0.053 0.051 0.022 0.027 0.036 0.048 0.054 0.065 0.053 0.029 0.056 0.036 0.009 0.134 0.234 0.292 0.365 0.448 0.615 0.416 0 0.452 0.109 0.072 0.175 0.513 0.312 0 0 0 0.052 0.064 0.055 0.062 0.042 0.105 0.12 0.12 0.114 0.118 0.091 0.095 0.084 0.05 0.067 0.117 0.193 0.029 0.039 0.048 0.139 0.171 0.241 0.237 0.17 0.088 0.103 0.095 0.105 0.096 0.056 0.07 0.075 0.073 0.034 0.047 0.054 0.037 0.033 0.029 0.014 0.007 0.025 0.011 0.011 0.01 0.005 0.051 0.063 0.01 0.033 0.056 0.053 0.051 0.034 0.114 0.101 0.07 0.045 0.068 0.06 0.056 0.077 0.09 0.098 0.101 0.079 0.123 0.12 0.056 0.153 0.277 0.244 0.109 0.164 0.311 0.27 0.149 0.476 0.435 0.348 0.355 
0.121 0.054 0.053 0.074 0.008 0 0 0 0.017 0 0.093 0.088 0.073 0.081 0.073 0.069 0.069 0.054 0.083 0.101 0.182 0.174 0.136 0.082 0.075 0.122 0.379 0.488 0.491 0.421 0.328 0.484 1 0.451 0.263 0.221 0.131 0.05 0.057 0.22 0.123 0.091 0.094 0.099 0.09 0.086 0.138 0.077 0.074 0.065 0.054 0.04 0.019 0.019 0.02 0.029 0.042 0.032 0.074 0.075 0.049 0 0.016 0.009 0.013 0.015 0.031 0.042 0.035 0.035 0.059 0.075 0.021 0.07 0.105 0.083 0.08 0.023 0.041 0.132 0.104 0.139 0.131 0.209 0.192 0.19 0.192 0.14 0.159 0.25 0.131 0.086 0.119 0.264 0.214 0.161 0.2 0.072 0.226 0.168 0.178 0.142 0.112 0.052 0.016 0.088 0.094 0.104 0.041 0.093 0.071 0.057 0.057 0.035 0.046 0.054 0.072 0.049 0.057 0.051 0.037 0.053 0.03 0.008 0.032 0.053 0.08 0.093 0.11 0.148 0.082 0 0.103 0.027 0.018 0.04 0.125 0.072 0 0 0 0.071 0.081 0.058 0.06 0.055 0.109 0.121 0.118 0.11 0.103 0.074 0.081 0.053 0.03 0.038 0.053 0.066 0.014 0.015 0.011 0.041 0.047 0.069 0.074 0.07 0.036 0.051 0.075 0.082 0.09 0.062 0.074 0.075 0.069 0.032 0.041 0.043 0.025 0.025 0.032 0.007 0.008 0.025 0.009 0.006 0.005 0.001 0.018 0.019 0.008 0.033 0.057 0.045 0.046 0.032 0.179 0.16 0.119 0.078 0.086 0.067 0.06 0.097 0.098 0.159 0.164 0.152 0.202 0.199 0.054 0.184 0.306 0.299 0.164 0.256 0.429 0.375 0.232 0.004 0 0 0 0.024 0 0.119 0.117 0.106 0.106 0.088 0.079 0.067 0.06 0.085 0.079 0.11 0.084 0.09 0.044 0.032 0.079 0.14 0.219 0.157 0.142 0.155 0.239 0.202 0.123 0.126 0.166 0.109 0.052 0.086 0.237 0.118 0.101 0.095 0.104 0.106 0.086 0.121 0.098 0.067 0.052 0.026 0.026 0.008 0.013 0.015 0.029 0.039 0.035 0.069 0.067 0.05 0 0.03 0.032 0.033 0.027 0.057 0.058 0.047 0.037 0.058 0.072 0.02 0.062 0.103 0.064 0.073 0.022 0.039 0.117 0.091 0.124 0.114 0.149 0.159 0.16 0.163 0.111 0.156 0.232 0.115 0.13 0.135 0.257 0.214 0.164 0.199 0.058 0.202 0.161 0.17 0.138 0.102 0.043 0.024 0.06 0.064 0.042 0.02 0.033 0.025 0.024 0.021 0.013 0.014 0.018 0.028 0.028 0.027 0.025 0.016 0.021 0.014 0.005 0.037 0.057 0.067 0.084 0.1 0.131 0.079 0 0.103 0.018 0.008 0.037 0.117 0.071 0 0 0 0.03 0.038 0.036 0.028 0.018 0.05 0.055 0.053 0.05 0.049 0.038 0.038 0.033 0.02 0.027 0.04 0.049 0.011 0.015 0.011 0.024 0.034 0.059 0.065 0.055 0.028 0.042 0.047 0.051 0.056 0.034 0.044 0.049 0.038 0.015 0.029 0.028 0.011 0.009 0.016 0.009 0.008 0.01 0.007 0.007 0.007 0.001 0.011 0.019 0.003 0.016 0.03 0.023 0.025 0.018 0.075 0.06 0.035 0.022 0.036 0.023 0.028 0.039 0.038 0.04 0.044 0.047 0.09 0.088 0.071 0.103 0.153 0.149 0.07 0.134 0.209 0.17 0.109 0.016 0 0 0 0.019 0 0.079 0.077 0.065 0.066 0.049 0.052 0.05 0.036 0.045 0.054 0.067 0.064 0.056 0.03 0.027 0.062 0.122 0.188 0.143 0.128 0.11 0.2 0.141 0.109 0.11 0.132 0.085 0.04 0.084 0.238 0.115 0.094 0.097 0.095 0.086 0.082 0.122 0.09 0.073 0.076 0.067 0.047 0.056 0.049 0.052 0.08 0.103 0.073 0.196 0.201 0.153 0.034 0.098 0.031 0.024 0.028 0.063 0.079 0.074 0.05 0.084 0.095 0.025 0.106 0.124 0.087 0.092 0.013 0.031 0.108 0.082 0.115 0.112 0.152 0.153 0.16 0.162 0.112 0.165 0.259 0.13 0.133 0.166 0.316 0.253 0.186 0.251 0.095 0.228 0.173 0.132 0.107 0.079 0.038 0.028 0.075 0.085 0.044 0.016 0.037 0.034 0.022 0.022 0.014 0.017 0.016 0.022 0.032 0.037 0.024 0.013 0.026 0.011 0.009 0.045 0.052 0.061 0.063 0.11 0.145 0.137 0 0.119 0.028 0.019 0.042 0.138 0.093 0 0 0 0.035 0.039 0.027 0.03 0.021 0.052 0.055 0.053 0.05 0.05 0.039 0.035 0.029 0.014 0.019 0.032 0.043 0.012 0.014 0.011 0.033 0.039 0.053 0.082 0.073 0.047 0.052 0.043 0.047 0.042 0.037 0.038 0.042 0.043 0.022 0.029 0.033 0.015 0.016 0.018 0.007 0.008 0.02 0.017 0.02 0.014 0.013 0.036 0.03 0.011 0.013 0.03 0.03 0.03 0.022 0.07 0.059 0.039 0.019 0.032 0.028 0.024 0.042 0.035 0.061 0.066 0.067 0.079 0.076 0.026 0.076 0.141 0.128 0.063 0.1 0.171 0.155 0.081 0.013 0 0 0 0.031 0 0.096 0.096 0.086 0.086 0.071 0.065 0.056 0.05 0.069 0.069 0.094 0.08 0.062 0.029 0.045 0.072 0.137 0.206 0.183 0.144 0.113 0.22 0.177 0.125 0.112 0.15 0.073 0.042 0.098 0.246 0.125 0.109 0.114 0.112 0.101 0.097 0.166 0.115 0.103 0.086 0.064 0.055 0.073 0.051 0.051 0.05 0.075 0.051 0.058 0.055 0.041 0 0.019 0.024 0.032 0.027 0.056 0.073 0.065 0.056 0.13 0.164 0.027 0.158 0.248 0.133 0.162 0.043 0.085 0.251 0.172 0.204 0.171 0.189 0.206 0.2 0.204 0.134 0.2 0.267 0.133 0.164 0.167 0.324 0.302 0.256 0.307 0.133 0.448 0.395 0.423 0.378 0.324 0.175 0.053 0.108 0.12 0.065 0.02 0.057 0.041 0.034 0.035 0.014 0.02 0.031 0.033 0.034 0.04 0.029 0.015 0.033 0.024 0.007 0.084 0.14 0.166 0.196 0.248 0.331 0.247 0 0.268 0.039 0.026 0.091 0.295 0.183 0 0 0 0.041 0.051 0.038 0.045 0.032 0.069 0.073 0.077 0.065 0.065 0.055 0.056 0.038 0.028 0.043 0.063 0.108 0.014 0.02 0.022 0.062 0.085 0.135 0.141 0.114 0.067 0.078 0.055 0.061 0.058 0.036 0.043 0.046 0.041 0.019 0.029 0.025 0.01 0.017 0.016 0.004 0.002 0.013 0.008 0.007 0.005 0 0.039 0.047 0.005 0.016 0.04 0.034 0.035 0.015 0.081 0.075 0.053 0.032 0.048 0.041 0.043 0.056 0.052 0.064 0.064 0.066 0.092 0.081 0.042 0.099 0.175 0.15 0.069 0.112 0.202 0.176 0.088 0.324 0.306 0.233 0.243 
0.105 0.035 0.036 0.059 0.007 0 0 0 0.013 0 0.069 0.068 0.058 0.059 0.05 0.063 0.059 0.045 0.058 0.088 0.172 0.164 0.129 0.066 0.058 0.113 0.478 0.387 0.388 0.568 0.326 0.377 0.415 1 0.398 0.209 0.091 0.041 0.054 0.151 0.083 0.072 0.066 0.065 0.055 0.058 0.083 0.055 0.054 0.053 0.045 0.035 0.011 0.009 0.009 0.018 0.032 0.018 0.051 0.055 0.041 0 0.016 0.006 0.008 0.011 0.035 0.047 0.041 0.028 0.046 0.066 0.014 0.055 0.077 0.049 0.05 0.023 0.036 0.109 0.103 0.124 0.129 0.184 0.168 0.169 0.175 0.109 0.127 0.192 0.106 0.072 0.1 0.193 0.151 0.123 0.148 0.05 0.152 0.119 0.135 0.112 0.089 0.053 0.016 0.076 0.085 0.092 0.047 0.08 0.065 0.053 0.052 0.033 0.029 0.039 0.051 0.05 0.054 0.047 0.037 0.049 0.024 0.004 0.034 0.049 0.055 0.068 0.082 0.108 0.068 0 0.08 0.02 0.013 0.028 0.089 0.066 0 0 0 0.059 0.069 0.054 0.052 0.054 0.092 0.102 0.101 0.092 0.094 0.065 0.062 0.044 0.02 0.032 0.047 0.048 0.007 0.016 0.008 0.022 0.026 0.04 0.06 0.05 0.03 0.043 0.069 0.071 0.075 0.065 0.077 0.077 0.067 0.034 0.05 0.042 0.03 0.029 0.032 0.012 0.014 0.022 0.011 0.009 0.007 0.003 0.015 0.017 0.007 0.028 0.054 0.054 0.051 0.027 0.171 0.149 0.096 0.047 0.08 0.066 0.061 0.081 0.098 0.138 0.151 0.145 0.188 0.187 0.056 0.166 0.236 0.24 0.144 0.236 0.352 0.323 0.173 0.001 0 0 0 0.021 0 0.076 0.071 0.066 0.063 0.054 0.053 0.042 0.042 0.063 0.057 0.088 0.063 0.069 0.03 0.027 0.067 0.114 0.151 0.117 0.12 0.119 0.172 0.143 0.092 0.093 0.101 0.072 0.029 0.06 0.166 0.093 0.068 0.063 0.074 0.076 0.053 0.08 0.063 0.038 0.038 0.027 0.017 0.006 0.01 0.014 0.027 0.036 0.027 0.042 0.043 0.035 0 0.02 0.021 0.024 0.02 0.038 0.039 0.033 0.023 0.046 0.047 0.01 0.052 0.072 0.041 0.043 0.011 0.025 0.077 0.051 0.074 0.068 0.095 0.108 0.103 0.104 0.074 0.115 0.158 0.091 0.086 0.097 0.191 0.152 0.116 0.145 0.053 0.145 0.107 0.114 0.09 0.071 0.04 0.017 0.041 0.044 0.033 0.012 0.03 0.026 0.016 0.015 0.005 0.01 0.012 0.015 0.016 0.017 0.008 0.009 0.015 0.01 0.005 0.028 0.038 0.045 0.049 0.063 0.085 0.059 0 0.071 0.017 0.015 0.023 0.08 0.049 0 0 0 0.021 0.027 0.02 0.021 0.014 0.034 0.036 0.036 0.032 0.034 0.02 0.021 0.01 0.005 0.01 0.016 0.025 0.004 0.006 0.007 0.022 0.025 0.036 0.035 0.027 0.01 0.029 0.033 0.044 0.043 0.035 0.042 0.041 0.027 0.006 0.016 0.019 0.012 0.006 0.012 0.006 0.005 0.005 0.002 0.002 0.003 0.001 0.007 0.011 0.005 0.018 0.029 0.027 0.027 0.024 0.064 0.054 0.035 0.014 0.02 0.018 0.015 0.03 0.028 0.038 0.047 0.049 0.074 0.07 0.048 0.07 0.102 0.101 0.06 0.105 0.144 0.11 0.072 0.006 0 0 0 0.018 0 0.059 0.057 0.057 0.057 0.043 0.04 0.04 0.04 0.049 0.04 0.047 0.05 0.039 0.02 0.018 0.036 0.081 0.132 0.1 0.085 0.076 0.137 0.106 0.074 0.071 0.094 0.059 0.028 0.047 0.151 0.083 0.066 0.072 0.065 0.057 0.064 0.096 0.068 0.054 0.05 0.048 0.039 0.044 0.057 0.064 0.081 0.108 0.069 0.181 0.186 0.136 0.03 0.076 0.024 0.018 0.015 0.039 0.056 0.055 0.04 0.053 0.069 0.024 0.056 0.084 0.063 0.054 0.012 0.025 0.073 0.049 0.076 0.075 0.086 0.103 0.105 0.108 0.07 0.102 0.174 0.096 0.078 0.105 0.218 0.186 0.148 0.187 0.069 0.168 0.114 0.093 0.071 0.057 0.028 0.013 0.042 0.047 0.029 0.01 0.024 0.015 0.018 0.016 0.003 0.01 0.01 0.013 0.011 0.013 0.013 0.007 0.011 0.006 0.005 0.026 0.033 0.038 0.038 0.062 0.09 0.078 0 0.081 0.021 0.014 0.032 0.096 0.064 0 0 0 0.026 0.027 0.026 0.02 0.024 0.034 0.035 0.037 0.03 0.031 0.021 0.024 0.019 0.011 0.014 0.022 0.025 0.001 0.008 0.008 0.023 0.029 0.047 0.064 0.052 0.029 0.038 0.028 0.035 0.031 0.022 0.025 0.026 0.019 0.011 0.011 0.012 0.009 0.007 0.007 0.002 0.001 0.007 0.009 0.008 0.006 0.004 0.022 0.024 0.004 0.011 0.021 0.018 0.018 0.006 0.051 0.047 0.032 0.022 0.021 0.018 0.015 0.025 0.03 0.046 0.046 0.043 0.059 0.056 0.019 0.059 0.091 0.088 0.043 0.073 0.118 0.101 0.048 0.01 0 0 0 0.016 0 0.066 0.063 0.062 0.059 0.054 0.034 0.033 0.036 0.045 0.043 0.072 0.051 0.05 0.025 0.023 0.049 0.093 0.15 0.126 0.096 0.085 0.161 0.128 0.092 0.102 0.101 0.059 0.041 0.074 0.175 0.1 0.089 0.089 0.085 0.081 0.075 0.119 0.07 0.075 0.065 0.048 0.044 0.063 0.024 0.028 0.04 0.054 0.038 0.051 0.048 0.042 0 0.024 0.026 0.025 0.016 0.04 0.058 0.062 0.03 0.109 0.137 0.022 0.133 0.202 0.099 0.122 0.031 0.054 0.188 0.126 0.162 0.14 0.163 0.169 0.161 0.163 0.115 0.149 0.206 0.121 0.116 0.115 0.223 0.207 0.186 0.202 0.082 0.354 0.299 0.331 0.297 0.255 0.125 0.032 0.095 0.106 0.052 0.017 0.043 0.038 0.03 0.028 0.009 0.017 0.02 0.024 0.025 0.03 0.013 0.009 0.024 0.016 0.002 0.068 0.127 0.142 0.162 0.203 0.279 0.208 0 0.204 0.04 0.025 0.079 0.239 0.149 0 0 0 0.033 0.038 0.027 0.033 0.027 0.052 0.059 0.058 0.055 0.055 0.044 0.045 0.031 0.02 0.036 0.051 0.095 0.014 0.018 0.023 0.063 0.075 0.11 0.109 0.084 0.054 0.053 0.055 0.057 0.056 0.033 0.038 0.041 0.032 0.017 0.024 0.02 0.016 0.014 0.013 0.004 0.001 0.009 0.004 0.003 0.003 0.001 0.024 0.029 0.007 0.022 0.036 0.029 0.03 0.02 0.047 0.039 0.018 0.019 0.032 0.032 0.031 0.041 0.041 0.047 0.042 0.032 0.053 0.049 0.029 0.07 0.129 0.118 0.054 0.083 0.151 0.136 0.063 0.222 0.215 0.177 0.178 
0.101 0.038 0.029 0.063 0.004 0 0 0 0.021 0 0.063 0.061 0.055 0.053 0.04 0.048 0.045 0.039 0.057 0.072 0.145 0.138 0.105 0.055 0.054 0.115 0.305 0.355 0.307 0.336 0.268 0.377 0.273 0.41 1 0.425 0.158 0.066 0.062 0.15 0.064 0.059 0.055 0.061 0.058 0.04 0.073 0.051 0.034 0.029 0.023 0.015 0.01 0.012 0.013 0.023 0.034 0.026 0.048 0.05 0.037 0 0.017 0.01 0.009 0.01 0.023 0.03 0.025 0.02 0.041 0.046 0.011 0.047 0.072 0.059 0.063 0.028 0.045 0.121 0.11 0.137 0.149 0.207 0.192 0.23 0.242 0.142 0.148 0.193 0.103 0.074 0.105 0.188 0.148 0.109 0.148 0.047 0.152 0.136 0.15 0.117 0.088 0.049 0.025 0.09 0.095 0.084 0.029 0.074 0.052 0.04 0.043 0.022 0.037 0.042 0.049 0.041 0.051 0.052 0.028 0.054 0.025 0.005 0.047 0.058 0.078 0.079 0.077 0.112 0.072 0 0.072 0.012 0.007 0.029 0.083 0.049 0 0 0 0.049 0.057 0.044 0.041 0.042 0.081 0.1 0.098 0.096 0.092 0.058 0.066 0.045 0.018 0.031 0.048 0.059 0.008 0.014 0.003 0.018 0.024 0.034 0.04 0.028 0.016 0.025 0.048 0.057 0.054 0.043 0.052 0.05 0.054 0.027 0.037 0.037 0.02 0.016 0.02 0.009 0.008 0.016 0.011 0.008 0.009 0.001 0.008 0.01 0.008 0.021 0.04 0.033 0.035 0.029 0.14 0.132 0.087 0.054 0.071 0.059 0.055 0.079 0.074 0.115 0.116 0.115 0.154 0.157 0.055 0.144 0.239 0.234 0.112 0.204 0.336 0.299 0.149 0.005 0 0 0 0.028 0 0.098 0.095 0.094 0.091 0.077 0.077 0.069 0.051 0.077 0.07 0.085 0.072 0.065 0.027 0.019 0.065 0.115 0.161 0.121 0.123 0.116 0.178 0.14 0.093 0.09 0.101 0.06 0.027 0.056 0.163 0.09 0.076 0.067 0.081 0.078 0.064 0.092 0.067 0.041 0.049 0.034 0.025 0.008 0.008 0.011 0.02 0.029 0.022 0.041 0.043 0.031 0 0.02 0.016 0.018 0.022 0.037 0.037 0.03 0.03 0.041 0.056 0.014 0.045 0.072 0.041 0.049 0.015 0.028 0.082 0.064 0.08 0.073 0.113 0.118 0.118 0.122 0.083 0.117 0.164 0.088 0.084 0.082 0.187 0.155 0.112 0.148 0.041 0.144 0.106 0.122 0.09 0.073 0.038 0.011 0.047 0.055 0.039 0.013 0.028 0.025 0.017 0.02 0.007 0.015 0.018 0.021 0.022 0.024 0.021 0.015 0.02 0.013 0.003 0.028 0.037 0.048 0.057 0.066 0.094 0.049 0 0.07 0.017 0.009 0.025 0.08 0.055 0 0 0 0.028 0.033 0.03 0.023 0.017 0.039 0.039 0.041 0.037 0.035 0.027 0.029 0.017 0.011 0.02 0.026 0.037 0.008 0.009 0.005 0.018 0.027 0.04 0.047 0.035 0.025 0.029 0.03 0.046 0.046 0.037 0.044 0.042 0.025 0.008 0.019 0.021 0.008 0.006 0.009 0.002 0.003 0.007 0.006 0.006 0.005 0.001 0.015 0.017 0.006 0.018 0.035 0.031 0.028 0.018 0.072 0.063 0.045 0.023 0.028 0.02 0.021 0.036 0.034 0.042 0.044 0.048 0.076 0.071 0.056 0.074 0.115 0.112 0.058 0.104 0.154 0.119 0.078 0.008 0 0 0 0.012 0 0.049 0.049 0.047 0.047 0.034 0.035 0.027 0.025 0.035 0.034 0.052 0.046 0.046 0.028 0.026 0.038 0.089 0.132 0.11 0.091 0.075 0.141 0.107 0.083 0.089 0.091 0.05 0.024 0.048 0.159 0.072 0.058 0.063 0.062 0.053 0.052 0.086 0.062 0.043 0.045 0.033 0.023 0.026 0.024 0.029 0.046 0.073 0.045 0.149 0.153 0.11 0.027 0.081 0.02 0.019 0.018 0.046 0.047 0.041 0.034 0.054 0.063 0.016 0.057 0.089 0.063 0.063 0.007 0.015 0.071 0.047 0.076 0.074 0.107 0.112 0.115 0.123 0.076 0.106 0.163 0.089 0.081 0.091 0.217 0.198 0.127 0.18 0.067 0.168 0.124 0.101 0.089 0.071 0.035 0.017 0.045 0.047 0.021 0.004 0.022 0.02 0.017 0.017 0.009 0.011 0.011 0.013 0.012 0.011 0.011 0.005 0.016 0.009 0.008 0.025 0.04 0.041 0.043 0.074 0.098 0.089 0 0.085 0.026 0.016 0.032 0.1 0.058 0 0 0 0.021 0.022 0.021 0.018 0.015 0.025 0.029 0.028 0.027 0.03 0.028 0.025 0.018 0.011 0.017 0.023 0.027 0.006 0.01 0.011 0.028 0.037 0.052 0.048 0.041 0.027 0.03 0.036 0.039 0.034 0.027 0.029 0.03 0.013 0.007 0.013 0.011 0.007 0.007 0.007 0.004 0.003 0.005 0.002 0.003 0.002 0.004 0.016 0.02 0.001 0.015 0.024 0.022 0.021 0.015 0.047 0.041 0.026 0.018 0.022 0.02 0.017 0.023 0.029 0.033 0.039 0.035 0.052 0.047 0.017 0.057 0.099 0.084 0.047 0.076 0.126 0.105 0.058 0.007 0 0 0 0.018 0 0.064 0.064 0.064 0.06 0.054 0.048 0.037 0.031 0.043 0.036 0.06 0.046 0.034 0.016 0.021 0.043 0.101 0.159 0.137 0.104 0.077 0.164 0.134 0.09 0.101 0.117 0.068 0.046 0.068 0.169 0.104 0.088 0.082 0.084 0.073 0.073 0.116 0.099 0.071 0.063 0.052 0.048 0.062 0.032 0.032 0.04 0.048 0.038 0.048 0.046 0.039 0 0.014 0.018 0.027 0.018 0.034 0.07 0.06 0.05 0.089 0.122 0.035 0.124 0.194 0.099 0.119 0.033 0.055 0.194 0.13 0.155 0.123 0.15 0.152 0.152 0.157 0.097 0.143 0.201 0.1 0.117 0.103 0.216 0.206 0.182 0.209 0.094 0.312 0.283 0.323 0.277 0.238 0.139 0.027 0.081 0.088 0.056 0.018 0.048 0.038 0.026 0.022 0.015 0.02 0.022 0.026 0.029 0.033 0.028 0.009 0.028 0.02 0.006 0.06 0.105 0.124 0.153 0.185 0.259 0.181 0 0.2 0.042 0.024 0.08 0.223 0.137 0 0 0 0.024 0.03 0.022 0.033 0.02 0.055 0.067 0.067 0.059 0.065 0.052 0.047 0.04 0.024 0.035 0.049 0.086 0.013 0.02 0.023 0.052 0.069 0.098 0.1 0.072 0.043 0.053 0.055 0.058 0.046 0.029 0.024 0.033 0.034 0.018 0.028 0.026 0.014 0.018 0.014 0.006 0.005 0.014 0.005 0.004 0.003 0.001 0.024 0.028 0.004 0.011 0.027 0.021 0.023 0.013 0.041 0.037 0.024 0.021 0.034 0.031 0.029 0.044 0.045 0.041 0.035 0.032 0.05 0.052 0.031 0.062 0.136 0.117 0.056 0.071 0.159 0.139 0.068 0.221 0.209 0.172 0.178 
0.085 0.042 0.03 0.057 0.006 0 0 0 0.023 0 0.065 0.063 0.053 0.055 0.043 0.047 0.048 0.035 0.057 0.063 0.107 0.104 0.071 0.037 0.032 0.069 0.185 0.249 0.204 0.194 0.163 0.257 0.211 0.212 0.384 1 0.271 0.095 0.088 0.189 0.1 0.083 0.078 0.08 0.067 0.066 0.1 0.06 0.054 0.046 0.043 0.032 0.008 0.009 0.012 0.018 0.026 0.008 0.046 0.049 0.032 0 0.014 0.005 0.003 0.002 0.024 0.039 0.035 0.021 0.053 0.068 0.017 0.062 0.095 0.063 0.083 0.029 0.056 0.181 0.159 0.227 0.24 0.314 0.313 0.394 0.415 0.222 0.218 0.259 0.129 0.102 0.131 0.221 0.186 0.153 0.192 0.065 0.195 0.16 0.187 0.145 0.102 0.061 0.038 0.144 0.16 0.075 0.03 0.062 0.046 0.039 0.04 0.014 0.02 0.036 0.041 0.036 0.04 0.046 0.023 0.041 0.023 0.002 0.06 0.069 0.09 0.099 0.106 0.142 0.087 0 0.096 0.019 0.013 0.042 0.11 0.07 0 0 0 0.051 0.066 0.051 0.047 0.032 0.072 0.083 0.08 0.079 0.073 0.05 0.062 0.037 0.021 0.027 0.05 0.062 0.015 0.017 0.01 0.026 0.031 0.052 0.061 0.055 0.024 0.04 0.061 0.064 0.071 0.044 0.052 0.05 0.045 0.02 0.033 0.036 0.022 0.021 0.021 0.009 0.009 0.018 0.007 0.007 0.008 0.003 0.013 0.011 0.003 0.023 0.041 0.03 0.033 0.022 0.101 0.09 0.061 0.042 0.052 0.045 0.04 0.063 0.072 0.094 0.093 0.094 0.113 0.112 0.039 0.118 0.235 0.195 0.087 0.138 0.25 0.208 0.107 0.003 0 0 0 0.019 0 0.084 0.077 0.075 0.072 0.055 0.055 0.056 0.051 0.061 0.061 0.078 0.053 0.06 0.024 0.017 0.067 0.106 0.159 0.112 0.099 0.109 0.176 0.145 0.097 0.093 0.118 0.066 0.035 0.058 0.183 0.093 0.067 0.065 0.071 0.073 0.052 0.089 0.066 0.048 0.045 0.026 0.02 0.009 0.013 0.014 0.023 0.041 0.032 0.054 0.054 0.043 0 0.03 0.029 0.028 0.019 0.035 0.036 0.037 0.03 0.05 0.064 0.014 0.066 0.083 0.063 0.06 0.014 0.029 0.101 0.066 0.097 0.093 0.124 0.123 0.128 0.129 0.08 0.108 0.18 0.094 0.093 0.095 0.208 0.174 0.148 0.163 0.052 0.167 0.124 0.141 0.111 0.077 0.036 0.02 0.059 0.065 0.039 0.019 0.028 0.026 0.024 0.02 0.01 0.012 0.016 0.018 0.017 0.021 0.024 0.02 0.028 0.018 0.004 0.032 0.042 0.05 0.063 0.073 0.102 0.061 0 0.084 0.019 0.014 0.035 0.09 0.062 0 0 0 0.026 0.03 0.024 0.024 0.014 0.038 0.046 0.047 0.044 0.044 0.035 0.035 0.025 0.015 0.022 0.036 0.038 0.008 0.01 0.01 0.022 0.032 0.046 0.06 0.045 0.021 0.035 0.037 0.044 0.041 0.03 0.03 0.035 0.025 0.011 0.012 0.011 0.01 0.002 0.004 0.002 0.003 0.002 0.002 0.003 0.002 0.001 0.01 0.019 0.009 0.02 0.031 0.026 0.026 0.016 0.053 0.043 0.028 0.023 0.032 0.025 0.027 0.039 0.029 0.034 0.033 0.031 0.059 0.056 0.042 0.072 0.124 0.115 0.049 0.093 0.154 0.123 0.075 0.009 0 0 0 0.02 0 0.066 0.058 0.051 0.055 0.037 0.036 0.039 0.033 0.039 0.03 0.056 0.043 0.032 0.013 0.01 0.039 0.105 0.15 0.122 0.107 0.088 0.162 0.117 0.082 0.09 0.108 0.07 0.036 0.058 0.189 0.102 0.06 0.062 0.076 0.065 0.062 0.102 0.064 0.052 0.055 0.048 0.032 0.032 0.036 0.04 0.05 0.057 0.033 0.105 0.111 0.089 0.02 0.055 0.023 0.02 0.019 0.038 0.053 0.044 0.032 0.061 0.067 0.016 0.061 0.081 0.062 0.054 0.016 0.03 0.091 0.055 0.083 0.085 0.112 0.119 0.116 0.12 0.082 0.121 0.183 0.105 0.093 0.119 0.236 0.231 0.162 0.208 0.063 0.172 0.119 0.106 0.086 0.068 0.041 0.014 0.057 0.062 0.025 0.01 0.027 0.022 0.012 0.014 0.005 0.007 0.009 0.011 0.019 0.017 0.012 0.006 0.012 0.006 0.003 0.025 0.043 0.035 0.041 0.071 0.106 0.088 0 0.078 0.017 0.012 0.044 0.095 0.066 0 0 0 0.02 0.023 0.018 0.019 0.013 0.027 0.028 0.027 0.028 0.029 0.025 0.018 0.011 0.01 0.014 0.017 0.023 0.008 0.008 0.008 0.021 0.028 0.039 0.059 0.049 0.034 0.04 0.036 0.038 0.039 0.026 0.032 0.032 0.022 0.012 0.017 0.017 0.01 0.008 0.012 0.006 0.005 0.01 0.011 0.011 0.009 0.006 0.021 0.025 0.005 0.018 0.031 0.025 0.026 0.021 0.043 0.036 0.029 0.016 0.016 0.015 0.013 0.024 0.026 0.033 0.031 0.037 0.051 0.052 0.014 0.053 0.1 0.082 0.041 0.078 0.14 0.108 0.059 0.01 0 0 0 0.013 0 0.065 0.064 0.06 0.06 0.046 0.039 0.04 0.029 0.041 0.049 0.079 0.066 0.058 0.024 0.041 0.058 0.136 0.199 0.165 0.134 0.105 0.2 0.15 0.103 0.107 0.137 0.074 0.037 0.064 0.189 0.095 0.078 0.062 0.081 0.069 0.064 0.105 0.08 0.069 0.058 0.05 0.046 0.049 0.03 0.033 0.036 0.044 0.029 0.028 0.027 0.022 0 0.012 0.02 0.026 0.022 0.04 0.064 0.053 0.04 0.079 0.1 0.029 0.109 0.139 0.073 0.086 0.023 0.045 0.139 0.094 0.118 0.112 0.159 0.148 0.157 0.161 0.093 0.137 0.241 0.128 0.105 0.108 0.237 0.19 0.159 0.203 0.089 0.236 0.206 0.211 0.185 0.167 0.075 0.021 0.066 0.073 0.042 0.016 0.038 0.028 0.015 0.02 0.009 0.016 0.021 0.027 0.022 0.026 0.02 0.006 0.022 0.013 0.004 0.038 0.079 0.095 0.108 0.13 0.174 0.127 0 0.144 0.028 0.017 0.053 0.159 0.098 0 0 0 0.023 0.033 0.024 0.024 0.021 0.047 0.056 0.052 0.048 0.053 0.045 0.039 0.029 0.02 0.033 0.035 0.057 0.013 0.015 0.015 0.036 0.046 0.062 0.091 0.068 0.037 0.047 0.049 0.058 0.05 0.043 0.047 0.048 0.034 0.014 0.022 0.025 0.014 0.014 0.009 0.003 0.003 0.011 0.004 0.002 0.002 0 0.026 0.031 0.007 0.018 0.04 0.033 0.034 0.023 0.061 0.053 0.038 0.018 0.029 0.024 0.021 0.039 0.035 0.042 0.046 0.044 0.069 0.065 0.026 0.092 0.148 0.139 0.072 0.096 0.19 0.167 0.103 0.234 0.224 0.191 0.206 
0.089 0.049 0.054 0.059 0.008 0 0 0 0.029 0 0.108 0.11 0.09 0.084 0.064 0.069 0.058 0.049 0.076 0.073 0.108 0.105 0.071 0.045 0.038 0.078 0.169 0.246 0.206 0.176 0.164 0.256 0.216 0.175 0.209 0.425 1 0.311 0.192 0.375 0.169 0.121 0.113 0.118 0.099 0.097 0.135 0.087 0.073 0.063 0.05 0.033 0.02 0.023 0.024 0.038 0.055 0.038 0.072 0.075 0.05 0 0.014 0.007 0.013 0.016 0.057 0.057 0.043 0.037 0.066 0.082 0.021 0.079 0.112 0.092 0.105 0.029 0.056 0.143 0.131 0.162 0.152 0.215 0.21 0.236 0.242 0.15 0.177 0.245 0.117 0.132 0.15 0.262 0.209 0.159 0.203 0.082 0.211 0.174 0.185 0.148 0.114 0.058 0.022 0.098 0.106 0.077 0.026 0.063 0.047 0.032 0.039 0.022 0.035 0.039 0.048 0.043 0.039 0.04 0.022 0.035 0.021 0.005 0.044 0.057 0.081 0.1 0.116 0.145 0.085 0 0.113 0.023 0.014 0.037 0.129 0.086 0 0 0 0.057 0.066 0.048 0.042 0.037 0.079 0.09 0.088 0.083 0.077 0.06 0.06 0.041 0.025 0.029 0.047 0.061 0.012 0.018 0.009 0.026 0.035 0.055 0.063 0.054 0.03 0.054 0.07 0.082 0.081 0.051 0.067 0.068 0.063 0.03 0.041 0.049 0.028 0.031 0.022 0.005 0.006 0.024 0.013 0.004 0.005 0.001 0.019 0.016 0.009 0.033 0.048 0.045 0.043 0.028 0.106 0.092 0.06 0.033 0.065 0.056 0.048 0.071 0.076 0.091 0.091 0.09 0.116 0.109 0.051 0.122 0.204 0.171 0.087 0.137 0.224 0.195 0.11 0.008 0 0 0 0.028 0 0.1 0.096 0.091 0.085 0.081 0.073 0.069 0.06 0.074 0.075 0.101 0.081 0.081 0.035 0.028 0.082 0.142 0.212 0.148 0.144 0.146 0.232 0.199 0.128 0.133 0.152 0.096 0.045 0.069 0.219 0.115 0.096 0.084 0.1 0.093 0.071 0.119 0.093 0.064 0.056 0.04 0.032 0.01 0.012 0.015 0.027 0.043 0.038 0.063 0.063 0.054 0 0.028 0.028 0.027 0.023 0.048 0.055 0.043 0.034 0.049 0.067 0.013 0.065 0.094 0.074 0.066 0.018 0.034 0.093 0.07 0.102 0.102 0.145 0.152 0.148 0.155 0.106 0.156 0.23 0.105 0.102 0.119 0.256 0.197 0.144 0.182 0.073 0.189 0.141 0.152 0.119 0.083 0.043 0.019 0.057 0.062 0.046 0.02 0.04 0.031 0.025 0.024 0.009 0.015 0.024 0.029 0.019 0.017 0.021 0.01 0.024 0.014 0.003 0.031 0.045 0.049 0.064 0.091 0.123 0.066 0 0.092 0.016 0.006 0.04 0.101 0.064 0 0 0 0.025 0.036 0.023 0.019 0.016 0.047 0.049 0.046 0.045 0.051 0.052 0.034 0.026 0.017 0.022 0.03 0.037 0.004 0.007 0.006 0.022 0.031 0.046 0.056 0.052 0.033 0.045 0.054 0.064 0.057 0.043 0.048 0.046 0.032 0.013 0.019 0.017 0.012 0.011 0.011 0.004 0.005 0.008 0.006 0.004 0.004 0.001 0.016 0.024 0.004 0.021 0.037 0.037 0.038 0.018 0.08 0.066 0.045 0.022 0.03 0.021 0.026 0.039 0.038 0.039 0.049 0.055 0.091 0.083 0.07 0.097 0.158 0.148 0.071 0.123 0.205 0.169 0.1 0.013 0 0 0 0.027 0 0.093 0.089 0.077 0.082 0.062 0.061 0.054 0.059 0.066 0.06 0.068 0.068 0.062 0.036 0.03 0.064 0.128 0.173 0.151 0.133 0.11 0.177 0.143 0.102 0.091 0.123 0.083 0.051 0.114 0.336 0.166 0.125 0.122 0.126 0.103 0.114 0.187 0.11 0.087 0.092 0.064 0.049 0.047 0.033 0.037 0.043 0.053 0.037 0.108 0.11 0.083 0.018 0.055 0.021 0.017 0.021 0.057 0.072 0.069 0.049 0.094 0.107 0.024 0.109 0.13 0.114 0.092 0.013 0.033 0.12 0.085 0.121 0.112 0.147 0.161 0.155 0.162 0.116 0.169 0.252 0.124 0.202 0.185 0.362 0.53 0.323 0.416 0.14 0.267 0.175 0.146 0.111 0.087 0.043 0.015 0.075 0.082 0.046 0.028 0.037 0.029 0.024 0.019 0.011 0.016 0.017 0.021 0.022 0.028 0.025 0.025 0.024 0.014 0.014 0.036 0.045 0.043 0.043 0.082 0.126 0.122 0 0.131 0.031 0.022 0.047 0.147 0.097 0 0 0 0.04 0.045 0.036 0.032 0.025 0.05 0.057 0.053 0.054 0.055 0.043 0.037 0.026 0.012 0.024 0.024 0.034 0.006 0.01 0.01 0.035 0.051 0.073 0.09 0.076 0.041 0.063 0.062 0.068 0.068 0.047 0.049 0.048 0.035 0.015 0.019 0.027 0.018 0.017 0.017 0.005 0.003 0.011 0.01 0.008 0.006 0.008 0.026 0.026 0.007 0.023 0.033 0.037 0.036 0.022 0.073 0.063 0.035 0.029 0.031 0.027 0.028 0.04 0.036 0.053 0.056 0.061 0.08 0.074 0.024 0.073 0.13 0.123 0.055 0.108 0.166 0.137 0.087 0.004 0 0 0 0.027 0 0.091 0.092 0.085 0.083 0.066 0.059 0.054 0.052 0.056 0.061 0.092 0.074 0.061 0.033 0.038 0.058 0.131 0.205 0.187 0.142 0.101 0.214 0.179 0.113 0.116 0.139 0.08 0.048 0.075 0.228 0.123 0.093 0.099 0.099 0.088 0.085 0.127 0.094 0.07 0.063 0.05 0.039 0.047 0.033 0.032 0.043 0.049 0.043 0.052 0.053 0.039 0 0.021 0.026 0.025 0.021 0.043 0.061 0.059 0.044 0.081 0.091 0.026 0.104 0.135 0.097 0.108 0.028 0.055 0.152 0.114 0.139 0.124 0.163 0.172 0.168 0.171 0.112 0.173 0.245 0.123 0.127 0.136 0.283 0.249 0.192 0.239 0.078 0.25 0.199 0.209 0.185 0.152 0.085 0.022 0.088 0.093 0.048 0.018 0.04 0.031 0.025 0.025 0.015 0.022 0.023 0.03 0.028 0.029 0.023 0.013 0.03 0.021 0.005 0.041 0.058 0.088 0.1 0.127 0.168 0.123 0 0.142 0.023 0.013 0.049 0.154 0.099 0 0 0 0.027 0.032 0.025 0.027 0.028 0.052 0.059 0.058 0.057 0.055 0.035 0.041 0.032 0.026 0.035 0.041 0.055 0.012 0.019 0.01 0.028 0.042 0.066 0.075 0.066 0.032 0.058 0.039 0.048 0.05 0.031 0.04 0.044 0.042 0.022 0.023 0.031 0.015 0.017 0.013 0.005 0.002 0.015 0.007 0.004 0.003 0 0.015 0.017 0.005 0.014 0.033 0.027 0.03 0.024 0.074 0.067 0.049 0.025 0.038 0.033 0.034 0.047 0.042 0.052 0.063 0.055 0.077 0.071 0.035 0.093 0.153 0.154 0.085 0.111 0.195 0.175 0.083 0.289 0.28 0.228 0.236 
0.027 0.013 0.014 0.024 0.003 0 0 0 0.01 0 0.042 0.039 0.032 0.032 0.027 0.022 0.021 0.019 0.027 0.024 0.035 0.035 0.03 0.021 0.018 0.027 0.06 0.083 0.075 0.06 0.058 0.082 0.073 0.061 0.067 0.115 0.247 1 0.55 0.108 0.057 0.038 0.039 0.048 0.042 0.032 0.057 0.036 0.026 0.025 0.018 0.016 0.004 0.004 0.004 0.004 0.006 0.004 0.024 0.024 0.016 0 0.009 0.006 0.005 0.007 0.023 0.026 0.023 0.016 0.028 0.033 0.009 0.029 0.04 0.032 0.028 0.006 0.01 0.038 0.037 0.048 0.048 0.066 0.069 0.07 0.073 0.05 0.065 0.09 0.051 0.211 0.103 0.101 0.128 0.082 0.103 0.038 0.076 0.055 0.058 0.048 0.031 0.019 0.012 0.023 0.026 0.024 0.01 0.018 0.015 0.012 0.013 0.007 0.011 0.01 0.014 0.015 0.016 0.015 0.012 0.01 0.003 0 0.018 0.019 0.026 0.03 0.034 0.046 0.03 0 0.04 0.005 0.005 0.024 0.046 0.032 0 0 0 0.015 0.018 0.014 0.012 0.008 0.025 0.028 0.028 0.028 0.026 0.022 0.023 0.013 0.007 0.011 0.02 0.021 0.005 0.005 0.003 0.009 0.012 0.018 0.027 0.021 0.013 0.02 0.023 0.03 0.031 0.02 0.024 0.022 0.02 0.008 0.011 0.015 0.006 0.007 0.007 0.003 0.003 0.005 0.003 0.003 0.004 0.002 0.008 0.007 0.005 0.011 0.019 0.016 0.016 0.012 0.038 0.034 0.021 0.011 0.021 0.017 0.016 0.023 0.022 0.028 0.032 0.037 0.043 0.042 0.013 0.038 0.069 0.061 0.031 0.048 0.082 0.074 0.04 0.004 0 0 0 0.008 0 0.026 0.025 0.025 0.023 0.021 0.016 0.015 0.017 0.018 0.015 0.025 0.017 0.02 0.011 0.006 0.02 0.038 0.066 0.051 0.04 0.041 0.07 0.066 0.034 0.04 0.037 0.014 0.009 0.024 0.084 0.031 0.026 0.028 0.021 0.022 0.017 0.032 0.027 0.021 0.019 0.012 0.008 0.003 0 0 0.007 0.008 0.008 0.022 0.023 0.018 0 0.009 0.006 0.006 0.004 0.018 0.015 0.018 0.012 0.022 0.025 0.006 0.024 0.037 0.023 0.024 0.009 0.019 0.049 0.038 0.047 0.044 0.05 0.051 0.049 0.049 0.031 0.047 0.085 0.039 0.041 0.035 0.086 0.073 0.049 0.068 0.031 0.071 0.059 0.065 0.053 0.042 0.023 0.008 0.027 0.029 0.012 0.006 0.013 0.009 0.01 0.01 0.004 0.005 0.006 0.008 0.005 0.005 0.004 0.001 0.006 0.004 0.002 0.015 0.02 0.021 0.027 0.029 0.046 0.029 0 0.038 0.005 0.004 0.015 0.043 0.025 0 0 0 0.006 0.006 0.004 0.004 0.004 0.009 0.014 0.014 0.013 0.012 0.006 0.01 0.008 0.003 0.006 0.007 0.015 0.002 0.001 0.001 0.008 0.008 0.016 0.025 0.021 0.008 0.016 0.008 0.007 0.006 0.004 0.006 0.005 0.008 0.002 0.005 0.005 0.005 0.001 0.002 0 0 0.001 0.002 0.002 0.001 0.001 0.007 0.007 0.002 0.003 0.004 0.003 0.004 0 0.015 0.011 0.007 0.006 0.011 0.01 0.011 0.012 0.017 0.017 0.014 0.015 0.017 0.018 0.016 0.023 0.044 0.042 0.02 0.034 0.062 0.051 0.024 0.005 0 0 0 0.011 0 0.041 0.038 0.034 0.029 0.023 0.026 0.021 0.019 0.027 0.022 0.026 0.02 0.012 0.006 0.005 0.015 0.038 0.068 0.054 0.045 0.032 0.066 0.046 0.032 0.042 0.055 0.038 0.027 0.033 0.099 0.05 0.038 0.038 0.052 0.043 0.04 0.055 0.038 0.028 0.027 0.024 0.021 0.019 0.011 0.012 0.02 0.028 0.021 0.043 0.043 0.025 0.014 0.02 0.007 0.006 0.007 0.022 0.027 0.026 0.016 0.031 0.036 0.008 0.032 0.04 0.03 0.03 0.005 0.012 0.035 0.027 0.043 0.041 0.055 0.048 0.062 0.063 0.037 0.049 0.09 0.037 0.049 0.041 0.114 0.153 0.095 0.118 0.041 0.096 0.055 0.047 0.04 0.033 0.014 0.004 0.025 0.027 0.011 0.004 0.011 0.007 0.005 0.004 0 0.001 0.003 0.005 0.005 0.007 0.006 0.004 0.008 0.003 0.003 0.007 0.012 0.016 0.016 0.033 0.045 0.041 0 0.04 0.006 0.004 0.018 0.045 0.027 0 0 0 0.014 0.017 0.014 0.014 0.011 0.015 0.014 0.014 0.013 0.013 0.009 0.01 0.008 0.004 0.004 0.01 0.014 0.001 0.003 0.007 0.01 0.014 0.024 0.031 0.029 0.015 0.02 0.013 0.025 0.021 0.015 0.016 0.017 0.011 0.002 0.004 0.005 0.002 0.003 0.005 0.003 0.004 0.005 0.005 0.005 0.004 0.003 0.01 0.011 0.003 0.006 0.013 0.012 0.012 0.007 0.019 0.018 0.014 0.003 0.007 0.004 0.005 0.01 0.012 0.019 0.02 0.018 0.023 0.023 0.006 0.032 0.053 0.049 0.027 0.032 0.062 0.05 0.031 0.001 0 0 0 0.003 0 0.027 0.028 0.026 0.022 0.021 0.019 0.017 0.014 0.019 0.019 0.022 0.02 0.014 0.005 0.01 0.014 0.041 0.067 0.058 0.041 0.036 0.075 0.058 0.036 0.035 0.047 0.028 0.013 0.031 0.081 0.028 0.022 0.025 0.023 0.018 0.022 0.035 0.023 0.014 0.016 0.01 0.007 0.013 0.009 0.009 0.007 0.012 0.012 0.01 0.01 0.012 0 0.008 0.008 0.006 0.006 0.013 0.018 0.016 0.008 0.023 0.024 0.004 0.027 0.039 0.025 0.029 0.01 0.018 0.054 0.04 0.055 0.049 0.051 0.051 0.054 0.055 0.041 0.053 0.088 0.049 0.053 0.046 0.1 0.079 0.063 0.074 0.025 0.081 0.066 0.07 0.066 0.058 0.032 0.01 0.021 0.029 0.02 0.01 0.016 0.014 0.008 0.007 0.005 0.011 0.009 0.013 0.011 0.01 0.009 0.006 0.01 0.006 0.002 0.021 0.025 0.028 0.038 0.041 0.06 0.039 0 0.036 0.011 0.01 0.015 0.04 0.027 0 0 0 0.011 0.012 0.009 0.012 0.006 0.022 0.023 0.023 0.021 0.019 0.014 0.017 0.01 0.005 0.011 0.013 0.016 0.003 0.008 0.004 0.014 0.015 0.02 0.017 0.01 0.007 0.008 0.01 0.014 0.013 0.01 0.013 0.014 0.011 0.008 0.009 0.009 0.005 0.008 0.007 0.002 0 0.006 0.002 0.002 0.002 0 0.006 0.007 0 0.006 0.011 0.009 0.009 0.007 0.019 0.016 0.01 0.008 0.017 0.015 0.014 0.02 0.02 0.02 0.02 0.019 0.023 0.024 0.012 0.028 0.051 0.045 0.017 0.03 0.065 0.056 0.026 0.094 0.096 0.08 0.08 
0.023 0.015 0.013 0.024 0.001 0 0 0 0.007 0 0.026 0.023 0.021 0.023 0.02 0.016 0.012 0.012 0.013 0.015 0.025 0.026 0.016 0.009 0.01 0.021 0.048 0.063 0.054 0.049 0.044 0.066 0.055 0.044 0.042 0.067 0.089 0.3 1 0.061 0.041 0.035 0.032 0.031 0.02 0.025 0.05 0.028 0.024 0.028 0.021 0.016 0.007 0.004 0.006 0.01 0.012 0.007 0.021 0.021 0.017 0 0.006 0.004 0.005 0.005 0.016 0.019 0.016 0.013 0.023 0.027 0.003 0.029 0.044 0.042 0.044 0.006 0.019 0.048 0.034 0.046 0.048 0.053 0.057 0.06 0.061 0.037 0.07 0.076 0.044 0.31 0.127 0.094 0.151 0.094 0.125 0.039 0.085 0.065 0.068 0.051 0.04 0.018 0.007 0.034 0.037 0.02 0.006 0.018 0.015 0.005 0.006 0.005 0.009 0.009 0.01 0.008 0.012 0.014 0.008 0.012 0.006 0.002 0.017 0.02 0.031 0.037 0.039 0.054 0.038 0 0.045 0.007 0.003 0.016 0.051 0.028 0 0 0 0.015 0.019 0.016 0.01 0.009 0.019 0.024 0.023 0.021 0.021 0.018 0.019 0.012 0.008 0.014 0.017 0.024 0.007 0.006 0.003 0.006 0.01 0.018 0.023 0.021 0.01 0.015 0.015 0.022 0.022 0.014 0.015 0.018 0.014 0.008 0.006 0.012 0.006 0.006 0.008 0 0 0.005 0.004 0.002 0.001 0.001 0.004 0.005 0.002 0.004 0.011 0.009 0.008 0.009 0.024 0.021 0.013 0.008 0.013 0.009 0.008 0.015 0.015 0.017 0.016 0.016 0.026 0.026 0.013 0.033 0.053 0.054 0.025 0.033 0.061 0.048 0.028 0.003 0 0 0 0.004 0 0.027 0.027 0.027 0.025 0.021 0.021 0.019 0.013 0.02 0.019 0.027 0.021 0.018 0.006 0.004 0.018 0.032 0.05 0.034 0.029 0.032 0.056 0.042 0.029 0.026 0.046 0.02 0.011 0.025 0.066 0.029 0.022 0.023 0.026 0.023 0.02 0.033 0.025 0.014 0.015 0.007 0.006 0.004 0.006 0.008 0.016 0.025 0.02 0.03 0.029 0.026 0 0.016 0.016 0.015 0.015 0.022 0.018 0.016 0.009 0.018 0.025 0.007 0.024 0.032 0.024 0.025 0.01 0.02 0.045 0.028 0.037 0.034 0.046 0.046 0.049 0.053 0.034 0.049 0.068 0.038 0.04 0.036 0.088 0.074 0.052 0.067 0.023 0.069 0.05 0.056 0.048 0.036 0.012 0.005 0.025 0.026 0.011 0.004 0.011 0.009 0.007 0.008 0.006 0.001 0.002 0.001 0.004 0.004 0.004 0.005 0.007 0.003 0.002 0.01 0.015 0.017 0.02 0.02 0.037 0.021 0 0.031 0.006 0.004 0.014 0.035 0.025 0 0 0 0.008 0.011 0.009 0.007 0.01 0.015 0.015 0.015 0.013 0.013 0.01 0.007 0.004 0.003 0.004 0.007 0.012 0 0.003 0.004 0.009 0.012 0.016 0.021 0.011 0.003 0.009 0.008 0.009 0.01 0.006 0.006 0.005 0.005 0.004 0.005 0.006 0.003 0.001 0.001 0.001 0.001 0.002 0.002 0.003 0.002 0.001 0.004 0.004 0.002 0.003 0.006 0.005 0.005 0.001 0.017 0.017 0.007 0.003 0.009 0.009 0.007 0.01 0.012 0.012 0.012 0.011 0.023 0.021 0.018 0.027 0.042 0.038 0.018 0.032 0.05 0.044 0.017 0 0 0 0 0.01 0 0.028 0.025 0.023 0.021 0.016 0.017 0.017 0.011 0.019 0.016 0.026 0.019 0.015 0.01 0.006 0.017 0.039 0.063 0.044 0.041 0.037 0.063 0.052 0.04 0.04 0.052 0.041 0.016 0.023 0.058 0.029 0.02 0.022 0.035 0.033 0.03 0.037 0.024 0.023 0.022 0.016 0.012 0.011 0.007 0.006 0.007 0.01 0.007 0.021 0.022 0.017 0.002 0.006 0.003 0.002 0.004 0.011 0.012 0.013 0.008 0.016 0.022 0.004 0.016 0.026 0.03 0.028 0.004 0.006 0.023 0.017 0.03 0.026 0.034 0.037 0.043 0.044 0.03 0.033 0.068 0.027 0.031 0.034 0.073 0.074 0.059 0.071 0.024 0.058 0.044 0.035 0.029 0.026 0.014 0.007 0.016 0.019 0.013 0.005 0.013 0.008 0.008 0.008 0.001 0.002 0.002 0.004 0.004 0.006 0.006 0.006 0.008 0.003 0.003 0.013 0.014 0.013 0.016 0.023 0.031 0.03 0 0.026 0.008 0.007 0.006 0.034 0.019 0 0 0 0.006 0.01 0.009 0.005 0.004 0.014 0.014 0.014 0.013 0.016 0.009 0.009 0.008 0.005 0.008 0.009 0.01 0.003 0.004 0.002 0.008 0.009 0.013 0.021 0.019 0.009 0.015 0.008 0.011 0.012 0.009 0.013 0.013 0.009 0.004 0.004 0.006 0.004 0.002 0.003 0.002 0.002 0.003 0.004 0.003 0.002 0.001 0.005 0.008 0.001 0.006 0.009 0.007 0.008 0.005 0.02 0.017 0.013 0.008 0.01 0.007 0.008 0.011 0.014 0.016 0.021 0.019 0.023 0.021 0.007 0.024 0.038 0.038 0.017 0.032 0.057 0.046 0.029 0 0 0 0 0.003 0 0.025 0.027 0.021 0.02 0.016 0.016 0.013 0.009 0.022 0.022 0.04 0.032 0.028 0.018 0.017 0.023 0.05 0.075 0.062 0.053 0.045 0.083 0.07 0.048 0.044 0.049 0.029 0.009 0.02 0.066 0.038 0.03 0.026 0.023 0.024 0.026 0.032 0.029 0.017 0.017 0.011 0.011 0.01 0.007 0.01 0.011 0.014 0.013 0.014 0.014 0.014 0 0.007 0.007 0.008 0.008 0.013 0.018 0.016 0.016 0.024 0.03 0.004 0.025 0.038 0.021 0.024 0.007 0.013 0.041 0.037 0.041 0.042 0.051 0.049 0.053 0.053 0.037 0.045 0.068 0.035 0.035 0.029 0.075 0.062 0.046 0.064 0.028 0.065 0.056 0.058 0.05 0.036 0.019 0.007 0.024 0.027 0.021 0.008 0.011 0.009 0.01 0.013 0.006 0.013 0.013 0.012 0.013 0.016 0.008 0.003 0.014 0.008 0.002 0.012 0.017 0.025 0.028 0.036 0.047 0.036 0 0.037 0.012 0.01 0.015 0.041 0.03 0 0 0 0.013 0.015 0.013 0.017 0.011 0.023 0.022 0.023 0.02 0.024 0.017 0.016 0.013 0.007 0.012 0.015 0.017 0.002 0.006 0.006 0.012 0.013 0.023 0.024 0.017 0.011 0.015 0.019 0.02 0.021 0.015 0.02 0.022 0.015 0.006 0.009 0.011 0.006 0.007 0.004 0.001 0.001 0.006 0.004 0.003 0.002 0 0.005 0.005 0.003 0.01 0.018 0.018 0.019 0.012 0.032 0.028 0.023 0.012 0.017 0.017 0.014 0.021 0.016 0.025 0.026 0.025 0.033 0.033 0.014 0.033 0.05 0.053 0.032 0.043 0.073 0.068 0.035 0.068 0.067 0.083 0.085 
0.118 0.073 0.098 0.101 0.012 0 0 0 0.059 0 0.2 0.2 0.166 0.168 0.126 0.118 0.118 0.094 0.123 0.113 0.149 0.15 0.097 0.061 0.064 0.108 0.236 0.346 0.297 0.251 0.233 0.357 0.308 0.214 0.212 0.295 0.355 0.136 0.135 1 0.365 0.243 0.202 0.223 0.191 0.176 0.241 0.189 0.135 0.12 0.103 0.073 0.027 0.026 0.032 0.054 0.075 0.045 0.126 0.132 0.097 0 0.044 0.023 0.026 0.025 0.09 0.106 0.1 0.069 0.112 0.144 0.037 0.127 0.171 0.121 0.133 0.036 0.075 0.202 0.172 0.207 0.2 0.247 0.273 0.275 0.284 0.187 0.263 0.401 0.21 0.18 0.238 0.487 0.361 0.28 0.349 0.13 0.349 0.264 0.282 0.227 0.169 0.081 0.03 0.123 0.139 0.104 0.041 0.091 0.063 0.051 0.053 0.027 0.043 0.049 0.067 0.06 0.068 0.05 0.033 0.055 0.025 0.013 0.065 0.087 0.116 0.134 0.177 0.232 0.13 0 0.17 0.042 0.023 0.076 0.197 0.126 0 0 0 0.081 0.088 0.071 0.064 0.051 0.103 0.118 0.114 0.117 0.112 0.087 0.085 0.054 0.042 0.05 0.063 0.077 0.017 0.025 0.02 0.051 0.072 0.098 0.135 0.112 0.058 0.104 0.106 0.125 0.113 0.061 0.082 0.086 0.072 0.04 0.055 0.052 0.026 0.034 0.033 0.017 0.018 0.035 0.019 0.014 0.014 0.002 0.027 0.026 0.014 0.035 0.067 0.057 0.054 0.035 0.151 0.126 0.082 0.043 0.08 0.07 0.06 0.085 0.095 0.13 0.129 0.128 0.167 0.156 0.048 0.142 0.255 0.223 0.114 0.193 0.329 0.276 0.139 0.007 0 0 0 0.037 0 0.143 0.141 0.138 0.129 0.102 0.108 0.095 0.088 0.114 0.099 0.15 0.099 0.085 0.034 0.024 0.095 0.192 0.303 0.215 0.196 0.2 0.341 0.276 0.186 0.179 0.219 0.128 0.063 0.112 0.371 0.198 0.16 0.141 0.163 0.149 0.128 0.185 0.152 0.094 0.084 0.05 0.044 0.016 0.023 0.032 0.056 0.071 0.05 0.108 0.105 0.084 0 0.05 0.05 0.055 0.047 0.087 0.085 0.08 0.071 0.102 0.117 0.035 0.108 0.177 0.102 0.12 0.027 0.06 0.192 0.14 0.184 0.174 0.222 0.238 0.244 0.255 0.168 0.225 0.363 0.184 0.165 0.172 0.427 0.333 0.256 0.325 0.1 0.334 0.251 0.275 0.225 0.165 0.085 0.028 0.103 0.115 0.062 0.021 0.056 0.034 0.039 0.04 0.016 0.023 0.028 0.041 0.032 0.035 0.035 0.023 0.031 0.019 0.003 0.061 0.076 0.104 0.13 0.141 0.201 0.134 0 0.176 0.031 0.019 0.068 0.185 0.12 0 0 0 0.049 0.063 0.056 0.048 0.035 0.068 0.075 0.078 0.075 0.076 0.06 0.049 0.039 0.025 0.034 0.05 0.067 0.014 0.017 0.013 0.043 0.055 0.09 0.109 0.083 0.05 0.067 0.077 0.095 0.085 0.056 0.067 0.075 0.053 0.012 0.031 0.038 0.021 0.015 0.022 0.011 0.011 0.016 0.009 0.009 0.007 0.004 0.024 0.029 0.011 0.023 0.05 0.048 0.045 0.035 0.1 0.079 0.046 0.033 0.051 0.043 0.047 0.058 0.065 0.057 0.056 0.061 0.115 0.115 0.076 0.127 0.214 0.206 0.102 0.175 0.289 0.238 0.128 0.025 0 0 0 0.05 0 0.191 0.182 0.162 0.168 0.127 0.11 0.098 0.085 0.109 0.098 0.139 0.118 0.099 0.051 0.049 0.102 0.2 0.311 0.237 0.215 0.188 0.324 0.246 0.166 0.161 0.192 0.112 0.071 0.118 0.704 0.325 0.214 0.204 0.248 0.197 0.181 0.26 0.197 0.132 0.117 0.102 0.07 0.077 0.048 0.051 0.065 0.081 0.056 0.148 0.154 0.112 0.024 0.071 0.026 0.035 0.038 0.102 0.104 0.1 0.074 0.124 0.137 0.038 0.126 0.181 0.151 0.15 0.018 0.034 0.144 0.112 0.158 0.164 0.209 0.226 0.226 0.235 0.15 0.223 0.391 0.198 0.203 0.237 0.566 0.458 0.335 0.422 0.138 0.356 0.239 0.186 0.158 0.126 0.066 0.024 0.097 0.105 0.074 0.028 0.061 0.045 0.043 0.045 0.026 0.04 0.041 0.052 0.053 0.053 0.042 0.027 0.043 0.028 0.024 0.051 0.064 0.071 0.077 0.138 0.204 0.175 0 0.174 0.045 0.022 0.07 0.199 0.126 0 0 0 0.067 0.086 0.071 0.059 0.046 0.087 0.096 0.096 0.091 0.1 0.075 0.071 0.042 0.029 0.039 0.052 0.056 0.019 0.021 0.023 0.057 0.065 0.096 0.126 0.109 0.06 0.086 0.109 0.13 0.116 0.077 0.089 0.09 0.066 0.024 0.045 0.053 0.019 0.02 0.024 0.008 0.006 0.022 0.016 0.015 0.014 0.012 0.052 0.052 0.015 0.035 0.068 0.065 0.061 0.039 0.127 0.115 0.067 0.042 0.063 0.06 0.052 0.062 0.068 0.099 0.107 0.105 0.14 0.132 0.051 0.128 0.203 0.19 0.105 0.176 0.282 0.237 0.145 0.01 0 0 0 0.044 0 0.162 0.163 0.151 0.135 0.109 0.108 0.099 0.075 0.1 0.103 0.148 0.107 0.09 0.035 0.044 0.09 0.216 0.319 0.268 0.228 0.181 0.357 0.289 0.181 0.167 0.224 0.12 0.059 0.114 0.374 0.173 0.141 0.149 0.151 0.134 0.124 0.198 0.14 0.109 0.1 0.074 0.069 0.059 0.037 0.04 0.043 0.058 0.039 0.061 0.059 0.041 0 0.023 0.023 0.026 0.024 0.066 0.098 0.078 0.068 0.109 0.123 0.034 0.135 0.188 0.139 0.148 0.027 0.058 0.203 0.162 0.198 0.176 0.234 0.241 0.246 0.253 0.171 0.241 0.385 0.191 0.191 0.193 0.45 0.343 0.289 0.338 0.124 0.37 0.291 0.308 0.271 0.223 0.109 0.03 0.114 0.127 0.078 0.036 0.058 0.043 0.037 0.045 0.02 0.028 0.041 0.047 0.041 0.045 0.039 0.023 0.029 0.014 0.002 0.059 0.094 0.136 0.155 0.166 0.245 0.172 0 0.195 0.053 0.037 0.078 0.218 0.131 0 0 0 0.047 0.058 0.055 0.053 0.038 0.085 0.099 0.099 0.095 0.094 0.063 0.069 0.051 0.028 0.048 0.07 0.089 0.016 0.034 0.03 0.057 0.078 0.111 0.118 0.103 0.063 0.078 0.077 0.089 0.086 0.058 0.069 0.068 0.056 0.025 0.042 0.038 0.015 0.022 0.019 0.006 0.003 0.014 0.004 0.002 0.003 0.001 0.037 0.042 0.01 0.028 0.046 0.041 0.041 0.024 0.11 0.1 0.068 0.043 0.059 0.049 0.052 0.074 0.067 0.089 0.102 0.096 0.123 0.119 0.052 0.145 0.222 0.226 0.096 0.18 0.305 0.269 0.149 0.435 0.435 0.397 0.401 
0.092 0.03 0.044 0.042 0.009 0 0 0 0.058 0 0.245 0.23 0.192 0.186 0.121 0.103 0.102 0.097 0.1 0.09 0.102 0.103 0.067 0.041 0.036 0.073 0.113 0.162 0.132 0.116 0.118 0.159 0.131 0.097 0.101 0.125 0.11 0.047 0.054 0.285 1 0.571 0.382 0.378 0.325 0.327 0.359 0.233 0.184 0.172 0.108 0.079 0.023 0.016 0.019 0.03 0.041 0.025 0.077 0.081 0.058 0 0.023 0.01 0.024 0.03 0.087 0.095 0.076 0.075 0.088 0.105 0.041 0.086 0.107 0.058 0.065 0.013 0.03 0.087 0.065 0.085 0.08 0.12 0.117 0.118 0.123 0.072 0.107 0.163 0.074 0.072 0.087 0.197 0.164 0.158 0.166 0.064 0.159 0.133 0.127 0.102 0.08 0.049 0.018 0.053 0.057 0.079 0.037 0.065 0.05 0.036 0.036 0.014 0.037 0.041 0.05 0.041 0.041 0.033 0.031 0.04 0.026 0.007 0.028 0.039 0.052 0.058 0.074 0.098 0.063 0 0.103 0.033 0.023 0.033 0.114 0.079 0 0 0 0.075 0.088 0.068 0.057 0.045 0.084 0.092 0.09 0.085 0.088 0.102 0.062 0.043 0.029 0.047 0.043 0.039 0.012 0.023 0.015 0.039 0.047 0.072 0.098 0.109 0.062 0.119 0.172 0.219 0.18 0.105 0.108 0.117 0.064 0.029 0.042 0.041 0.024 0.022 0.022 0.008 0.007 0.019 0.007 0.007 0.011 0.002 0.03 0.034 0.014 0.067 0.112 0.097 0.093 0.041 0.115 0.101 0.071 0.048 0.059 0.052 0.047 0.07 0.067 0.096 0.098 0.093 0.115 0.106 0.049 0.101 0.145 0.118 0.074 0.116 0.158 0.129 0.071 0.002 0 0 0 0.012 0 0.063 0.064 0.063 0.06 0.052 0.044 0.047 0.037 0.05 0.05 0.074 0.049 0.05 0.022 0.015 0.047 0.083 0.138 0.103 0.084 0.09 0.15 0.124 0.076 0.075 0.101 0.058 0.029 0.047 0.149 0.08 0.062 0.057 0.071 0.061 0.056 0.074 0.056 0.041 0.044 0.029 0.026 0.011 0.017 0.017 0.023 0.036 0.031 0.04 0.04 0.035 0 0.022 0.023 0.024 0.02 0.043 0.049 0.039 0.033 0.037 0.048 0.016 0.044 0.062 0.059 0.06 0.017 0.026 0.082 0.061 0.078 0.073 0.09 0.102 0.099 0.101 0.068 0.099 0.165 0.075 0.078 0.081 0.182 0.15 0.111 0.135 0.05 0.149 0.113 0.126 0.102 0.07 0.037 0.015 0.043 0.047 0.027 0.007 0.02 0.015 0.011 0.01 0.007 0.011 0.013 0.015 0.011 0.013 0.017 0.008 0.013 0.011 0.003 0.025 0.036 0.039 0.055 0.069 0.096 0.054 0 0.063 0.014 0.01 0.033 0.076 0.059 0 0 0 0.019 0.026 0.017 0.017 0.01 0.028 0.031 0.028 0.03 0.031 0.022 0.024 0.018 0.01 0.013 0.023 0.027 0.008 0.01 0.006 0.02 0.023 0.032 0.041 0.034 0.02 0.03 0.031 0.036 0.037 0.025 0.031 0.029 0.016 0.006 0.011 0.012 0.003 0.003 0.005 0.003 0.002 0.002 0.003 0.002 0 0 0.008 0.013 0.005 0.01 0.021 0.018 0.018 0.012 0.046 0.04 0.026 0.017 0.016 0.015 0.015 0.024 0.022 0.029 0.033 0.029 0.054 0.048 0.038 0.058 0.091 0.093 0.045 0.081 0.136 0.106 0.06 0.01 0 0 0 0.068 0 0.26 0.228 0.209 0.201 0.137 0.12 0.11 0.102 0.109 0.094 0.075 0.076 0.057 0.035 0.026 0.069 0.09 0.139 0.107 0.092 0.092 0.147 0.105 0.072 0.074 0.088 0.046 0.025 0.045 0.244 0.281 0.178 0.174 0.37 0.274 0.174 0.257 0.235 0.12 0.118 0.065 0.043 0.051 0.03 0.031 0.045 0.049 0.034 0.1 0.103 0.077 0.018 0.05 0.029 0.031 0.035 0.076 0.083 0.08 0.071 0.071 0.079 0.035 0.072 0.089 0.061 0.056 0.01 0.019 0.061 0.041 0.068 0.059 0.098 0.09 0.099 0.102 0.065 0.101 0.167 0.093 0.076 0.095 0.226 0.185 0.157 0.177 0.065 0.158 0.108 0.081 0.069 0.046 0.026 0.016 0.036 0.04 0.037 0.018 0.033 0.024 0.019 0.019 0.008 0.014 0.016 0.021 0.027 0.029 0.022 0.018 0.023 0.014 0.013 0.025 0.034 0.039 0.043 0.055 0.076 0.077 0 0.082 0.021 0.012 0.031 0.093 0.071 0 0 0 0.04 0.046 0.039 0.032 0.022 0.042 0.041 0.043 0.038 0.045 0.051 0.034 0.022 0.01 0.024 0.02 0.027 0.005 0.013 0.013 0.026 0.035 0.049 0.075 0.065 0.043 0.078 0.07 0.087 0.08 0.052 0.055 0.055 0.031 0.015 0.025 0.022 0.016 0.013 0.014 0.004 0.001 0.011 0.004 0.003 0.004 0.009 0.027 0.034 0.005 0.028 0.045 0.045 0.044 0.025 0.076 0.068 0.052 0.022 0.029 0.024 0.022 0.035 0.039 0.059 0.063 0.061 0.087 0.078 0.024 0.071 0.113 0.094 0.057 0.094 0.13 0.107 0.068 0.004 0 0 0 0.022 0 0.061 0.059 0.057 0.056 0.041 0.045 0.043 0.038 0.049 0.05 0.062 0.044 0.04 0.015 0.031 0.046 0.09 0.149 0.122 0.091 0.081 0.154 0.122 0.071 0.079 0.097 0.056 0.031 0.047 0.15 0.08 0.065 0.058 0.054 0.056 0.054 0.08 0.065 0.046 0.041 0.03 0.023 0.042 0.019 0.021 0.03 0.034 0.021 0.035 0.037 0.031 0 0.015 0.02 0.021 0.015 0.031 0.045 0.041 0.032 0.066 0.07 0.018 0.063 0.094 0.05 0.061 0.008 0.025 0.086 0.073 0.093 0.081 0.111 0.117 0.111 0.12 0.08 0.106 0.168 0.096 0.071 0.097 0.19 0.159 0.129 0.16 0.052 0.165 0.136 0.146 0.124 0.108 0.066 0.025 0.058 0.063 0.038 0.009 0.031 0.023 0.014 0.017 0.01 0.01 0.01 0.015 0.02 0.023 0.015 0.008 0.022 0.013 0.007 0.037 0.046 0.061 0.074 0.067 0.109 0.074 0 0.093 0.023 0.017 0.032 0.102 0.068 0 0 0 0.022 0.026 0.019 0.019 0.011 0.041 0.043 0.04 0.043 0.039 0.033 0.031 0.022 0.014 0.026 0.027 0.039 0.009 0.011 0.01 0.026 0.036 0.049 0.056 0.047 0.025 0.034 0.034 0.044 0.032 0.017 0.02 0.024 0.026 0.014 0.02 0.019 0.014 0.014 0.009 0.003 0.002 0.01 0.005 0.003 0.003 0.001 0.017 0.025 0.003 0.006 0.017 0.015 0.013 0.013 0.044 0.037 0.025 0.009 0.024 0.022 0.017 0.031 0.033 0.035 0.037 0.037 0.05 0.05 0.02 0.064 0.108 0.1 0.054 0.074 0.14 0.12 0.063 0.188 0.18 0.165 0.172 
0.104 0.024 0.037 0.03 0.015 0 0 0 0.041 0 0.18 0.177 0.13 0.132 0.091 0.097 0.079 0.078 0.092 0.086 0.081 0.103 0.069 0.045 0.047 0.068 0.079 0.107 0.089 0.082 0.084 0.115 0.095 0.069 0.066 0.089 0.075 0.036 0.044 0.19 0.568 1 0.604 0.269 0.243 0.406 0.407 0.214 0.221 0.198 0.107 0.076 0.025 0.016 0.019 0.023 0.033 0.019 0.05 0.05 0.033 0 0.012 0.008 0.014 0.018 0.082 0.089 0.076 0.064 0.081 0.106 0.032 0.057 0.09 0.055 0.052 0.013 0.02 0.064 0.046 0.063 0.048 0.081 0.074 0.078 0.078 0.052 0.07 0.106 0.059 0.055 0.06 0.129 0.137 0.139 0.145 0.052 0.123 0.096 0.092 0.078 0.058 0.035 0.011 0.032 0.038 0.088 0.037 0.075 0.055 0.036 0.039 0.014 0.034 0.036 0.043 0.054 0.058 0.054 0.035 0.05 0.023 0.005 0.02 0.035 0.05 0.055 0.066 0.084 0.052 0 0.083 0.035 0.024 0.03 0.092 0.078 0 0 0 0.109 0.127 0.096 0.082 0.048 0.104 0.111 0.112 0.103 0.112 0.171 0.096 0.053 0.034 0.068 0.052 0.041 0.019 0.03 0.018 0.039 0.045 0.061 0.103 0.123 0.068 0.158 0.288 0.392 0.306 0.153 0.145 0.184 0.094 0.052 0.053 0.062 0.037 0.046 0.037 0.02 0.017 0.03 0.021 0.015 0.018 0.004 0.038 0.033 0.024 0.094 0.156 0.14 0.136 0.087 0.105 0.096 0.057 0.035 0.053 0.047 0.038 0.074 0.059 0.089 0.089 0.082 0.11 0.098 0.046 0.081 0.113 0.099 0.065 0.098 0.117 0.096 0.05 0.002 0 0 0 0.016 0 0.039 0.041 0.037 0.04 0.035 0.032 0.026 0.019 0.03 0.026 0.046 0.034 0.027 0.017 0.014 0.03 0.061 0.093 0.07 0.058 0.066 0.107 0.081 0.057 0.049 0.071 0.045 0.024 0.038 0.099 0.057 0.045 0.04 0.042 0.041 0.029 0.056 0.041 0.021 0.022 0.02 0.013 0.004 0.009 0.011 0.015 0.021 0.018 0.031 0.032 0.023 0 0.018 0.01 0.015 0.01 0.02 0.023 0.021 0.02 0.03 0.032 0.014 0.031 0.042 0.035 0.04 0.011 0.02 0.058 0.045 0.06 0.057 0.082 0.077 0.075 0.077 0.054 0.078 0.106 0.06 0.056 0.063 0.12 0.104 0.082 0.102 0.038 0.099 0.073 0.083 0.072 0.051 0.026 0.011 0.034 0.04 0.023 0.011 0.019 0.015 0.013 0.013 0.007 0.014 0.013 0.017 0.012 0.014 0.011 0.007 0.01 0.008 0.002 0.017 0.031 0.034 0.038 0.05 0.061 0.03 0 0.043 0.011 0.008 0.016 0.048 0.032 0 0 0 0.01 0.011 0.009 0.008 0.007 0.022 0.025 0.025 0.022 0.023 0.012 0.019 0.008 0.004 0.007 0.012 0.019 0.002 0.002 0.002 0.012 0.017 0.02 0.024 0.017 0.008 0.015 0.014 0.019 0.019 0.017 0.02 0.015 0.011 0.004 0.012 0.008 0.006 0.003 0.008 0.002 0.002 0.004 0.003 0.002 0.001 0 0.006 0.008 0.001 0.005 0.011 0.011 0.011 0.006 0.036 0.03 0.019 0.011 0.018 0.016 0.015 0.024 0.022 0.025 0.026 0.022 0.042 0.038 0.027 0.037 0.074 0.063 0.026 0.054 0.086 0.07 0.045 0.01 0 0 0 0.048 0 0.211 0.197 0.18 0.169 0.109 0.1 0.101 0.095 0.105 0.07 0.053 0.052 0.044 0.022 0.018 0.039 0.063 0.089 0.077 0.064 0.059 0.098 0.073 0.057 0.05 0.061 0.043 0.024 0.038 0.174 0.184 0.13 0.132 0.241 0.202 0.135 0.164 0.169 0.094 0.09 0.06 0.043 0.041 0.03 0.033 0.044 0.058 0.041 0.098 0.1 0.08 0.019 0.04 0.018 0.02 0.02 0.077 0.071 0.059 0.056 0.054 0.061 0.028 0.043 0.059 0.051 0.049 0.004 0.008 0.043 0.029 0.046 0.046 0.063 0.066 0.068 0.07 0.048 0.061 0.118 0.062 0.06 0.067 0.154 0.139 0.112 0.131 0.045 0.121 0.074 0.063 0.053 0.039 0.016 0.012 0.032 0.036 0.028 0.011 0.026 0.017 0.01 0.011 0.006 0.011 0.009 0.019 0.015 0.015 0.014 0.012 0.014 0.009 0.009 0.019 0.027 0.026 0.028 0.041 0.061 0.065 0 0.056 0.016 0.011 0.026 0.06 0.052 0 0 0 0.031 0.034 0.023 0.025 0.021 0.038 0.038 0.04 0.037 0.035 0.035 0.03 0.016 0.007 0.017 0.018 0.022 0.003 0.006 0.007 0.019 0.025 0.037 0.059 0.068 0.038 0.056 0.055 0.061 0.053 0.035 0.041 0.037 0.032 0.01 0.016 0.018 0.014 0.013 0.01 0.007 0.007 0.01 0.011 0.009 0.009 0.007 0.025 0.026 0.002 0.016 0.033 0.025 0.024 0.014 0.053 0.044 0.026 0.015 0.022 0.019 0.018 0.024 0.028 0.037 0.04 0.035 0.057 0.049 0.017 0.051 0.067 0.066 0.035 0.059 0.088 0.072 0.041 0.001 0 0 0 0.01 0 0.038 0.039 0.04 0.034 0.033 0.026 0.017 0.021 0.024 0.029 0.041 0.036 0.031 0.009 0.017 0.028 0.078 0.109 0.082 0.079 0.056 0.109 0.084 0.065 0.055 0.064 0.04 0.018 0.025 0.106 0.049 0.042 0.041 0.039 0.032 0.038 0.054 0.041 0.033 0.022 0.022 0.018 0.024 0.012 0.013 0.014 0.021 0.014 0.027 0.027 0.026 0 0.015 0.009 0.008 0.005 0.013 0.028 0.029 0.025 0.038 0.049 0.012 0.045 0.065 0.035 0.036 0.016 0.021 0.072 0.046 0.058 0.052 0.068 0.063 0.066 0.07 0.047 0.068 0.103 0.049 0.057 0.063 0.131 0.103 0.078 0.103 0.039 0.112 0.094 0.098 0.089 0.071 0.039 0.013 0.033 0.035 0.024 0.01 0.022 0.017 0.012 0.011 0.002 0.007 0.011 0.013 0.018 0.019 0.015 0.008 0.016 0.009 0.002 0.023 0.041 0.057 0.064 0.063 0.082 0.062 0 0.065 0.015 0.012 0.028 0.076 0.052 0 0 0 0.015 0.018 0.016 0.022 0.014 0.031 0.032 0.033 0.03 0.028 0.025 0.024 0.017 0.017 0.018 0.03 0.036 0.012 0.012 0.004 0.019 0.028 0.037 0.04 0.03 0.014 0.023 0.027 0.029 0.024 0.018 0.026 0.026 0.024 0.014 0.017 0.019 0.006 0.008 0.005 0.002 0 0.006 0.004 0.003 0.003 0 0.009 0.013 0.002 0.011 0.017 0.014 0.014 0.011 0.033 0.031 0.021 0.013 0.017 0.017 0.012 0.021 0.021 0.029 0.026 0.033 0.04 0.036 0.017 0.045 0.08 0.069 0.041 0.052 0.105 0.092 0.057 0.127 0.129 0.115 0.114 
0.048 0.021 0.024 0.03 0.009 0 0 0 0.029 0 0.114 0.111 0.099 0.09 0.057 0.059 0.05 0.05 0.055 0.042 0.05 0.058 0.035 0.022 0.02 0.037 0.052 0.08 0.061 0.052 0.058 0.082 0.062 0.04 0.046 0.065 0.058 0.028 0.038 0.118 0.235 0.365 1 0.194 0.163 0.278 0.453 0.164 0.176 0.197 0.094 0.067 0.018 0.008 0.011 0.015 0.021 0.012 0.032 0.035 0.028 0 0.01 0.007 0.015 0.021 0.053 0.061 0.054 0.051 0.064 0.081 0.023 0.044 0.069 0.071 0.06 0.009 0.015 0.05 0.041 0.05 0.049 0.062 0.061 0.062 0.067 0.042 0.059 0.09 0.05 0.053 0.053 0.114 0.13 0.15 0.135 0.047 0.122 0.089 0.088 0.068 0.053 0.023 0.012 0.029 0.032 0.046 0.016 0.037 0.025 0.019 0.018 0.009 0.016 0.025 0.03 0.026 0.027 0.02 0.01 0.018 0.009 0.004 0.022 0.036 0.047 0.049 0.052 0.074 0.037 0 0.075 0.02 0.01 0.025 0.082 0.061 0 0 0 0.05 0.061 0.046 0.036 0.028 0.054 0.052 0.055 0.049 0.049 0.069 0.045 0.027 0.017 0.036 0.032 0.035 0.013 0.017 0.01 0.025 0.036 0.049 0.086 0.083 0.05 0.117 0.125 0.169 0.148 0.073 0.083 0.094 0.049 0.019 0.023 0.025 0.018 0.014 0.013 0.008 0.006 0.015 0.009 0.006 0.006 0.002 0.025 0.028 0.01 0.045 0.079 0.064 0.064 0.031 0.06 0.057 0.036 0.021 0.03 0.029 0.023 0.041 0.032 0.05 0.054 0.045 0.062 0.059 0.034 0.049 0.068 0.066 0.035 0.058 0.079 0.066 0.037 0.002 0 0 0 0.015 0 0.035 0.035 0.036 0.03 0.026 0.024 0.024 0.019 0.023 0.028 0.042 0.036 0.032 0.015 0.013 0.025 0.054 0.072 0.055 0.055 0.055 0.076 0.059 0.043 0.034 0.047 0.028 0.02 0.028 0.08 0.044 0.036 0.034 0.035 0.031 0.032 0.047 0.037 0.028 0.026 0.011 0.011 0.007 0.008 0.01 0.014 0.018 0.014 0.031 0.03 0.024 0 0.015 0.015 0.015 0.012 0.022 0.028 0.022 0.017 0.024 0.036 0.008 0.035 0.048 0.036 0.031 0.008 0.011 0.034 0.022 0.031 0.027 0.053 0.049 0.05 0.053 0.039 0.058 0.085 0.043 0.047 0.048 0.099 0.08 0.067 0.079 0.032 0.076 0.061 0.064 0.058 0.045 0.028 0.008 0.016 0.016 0.019 0.007 0.016 0.012 0.013 0.015 0.007 0.01 0.012 0.012 0.008 0.011 0.013 0.01 0.012 0.008 0.001 0.011 0.02 0.029 0.035 0.041 0.057 0.03 0 0.047 0.012 0.007 0.018 0.049 0.039 0 0 0 0.014 0.014 0.009 0.008 0.007 0.017 0.022 0.024 0.023 0.019 0.017 0.02 0.014 0.005 0.007 0.019 0.02 0.002 0.006 0.005 0.016 0.02 0.025 0.029 0.024 0.013 0.021 0.023 0.027 0.025 0.015 0.017 0.017 0.011 0.002 0.008 0.008 0.005 0.004 0.004 0.002 0.002 0.004 0.002 0.001 0.001 0 0.005 0.007 0.001 0.006 0.015 0.016 0.016 0.01 0.037 0.028 0.019 0.009 0.016 0.014 0.015 0.018 0.022 0.017 0.022 0.023 0.04 0.035 0.023 0.036 0.051 0.049 0.022 0.047 0.068 0.054 0.041 0.004 0 0 0 0.037 0 0.156 0.146 0.135 0.133 0.081 0.078 0.076 0.066 0.069 0.044 0.037 0.038 0.029 0.013 0.012 0.034 0.048 0.076 0.062 0.058 0.043 0.084 0.065 0.051 0.054 0.059 0.051 0.026 0.033 0.105 0.112 0.086 0.088 0.144 0.136 0.079 0.111 0.108 0.048 0.047 0.035 0.028 0.025 0.011 0.011 0.019 0.029 0.017 0.057 0.056 0.044 0.008 0.028 0.011 0.018 0.021 0.043 0.049 0.04 0.038 0.038 0.045 0.016 0.035 0.046 0.04 0.035 0.004 0.006 0.034 0.025 0.038 0.038 0.046 0.053 0.049 0.054 0.035 0.05 0.087 0.042 0.051 0.046 0.096 0.094 0.09 0.099 0.034 0.084 0.054 0.04 0.032 0.024 0.011 0.009 0.025 0.026 0.025 0.01 0.019 0.012 0.006 0.007 0.004 0.008 0.008 0.01 0.012 0.013 0.013 0.007 0.012 0.007 0.007 0.014 0.016 0.017 0.019 0.025 0.042 0.032 0 0.04 0.007 0.006 0.015 0.049 0.035 0 0 0 0.027 0.029 0.027 0.016 0.009 0.023 0.025 0.024 0.025 0.028 0.027 0.023 0.012 0.008 0.009 0.01 0.015 0.003 0.005 0.005 0.013 0.018 0.027 0.041 0.037 0.025 0.031 0.042 0.045 0.034 0.022 0.027 0.027 0.018 0.011 0.011 0.013 0.01 0.009 0.006 0.003 0.004 0.009 0.009 0.008 0.006 0.007 0.014 0.017 0.002 0.01 0.019 0.016 0.014 0.013 0.038 0.031 0.023 0.006 0.014 0.011 0.008 0.021 0.022 0.031 0.031 0.024 0.04 0.037 0.012 0.03 0.051 0.05 0.028 0.046 0.073 0.067 0.035 0.004 0 0 0 0.012 0 0.037 0.036 0.036 0.035 0.028 0.025 0.021 0.023 0.029 0.026 0.038 0.035 0.028 0.018 0.02 0.03 0.056 0.099 0.073 0.054 0.046 0.103 0.078 0.047 0.052 0.066 0.035 0.019 0.024 0.081 0.044 0.035 0.034 0.037 0.035 0.029 0.046 0.036 0.025 0.024 0.019 0.017 0.014 0.013 0.016 0.016 0.022 0.015 0.017 0.015 0.016 0 0.009 0.01 0.009 0.007 0.012 0.023 0.02 0.017 0.023 0.029 0.012 0.034 0.05 0.03 0.038 0.013 0.021 0.047 0.038 0.053 0.048 0.064 0.059 0.064 0.068 0.038 0.051 0.077 0.043 0.041 0.044 0.094 0.076 0.056 0.073 0.03 0.078 0.069 0.074 0.062 0.052 0.027 0.004 0.025 0.028 0.023 0.011 0.016 0.009 0.009 0.009 0.003 0.005 0.004 0.01 0.01 0.013 0.012 0.006 0.01 0.008 0.005 0.012 0.021 0.026 0.033 0.039 0.058 0.044 0 0.049 0.005 0.004 0.017 0.055 0.032 0 0 0 0.009 0.01 0.01 0.016 0.014 0.027 0.029 0.027 0.023 0.028 0.015 0.016 0.007 0.002 0.007 0.01 0.012 0 0.005 0.003 0.008 0.01 0.013 0.027 0.024 0.012 0.017 0.017 0.018 0.016 0.011 0.016 0.016 0.018 0.006 0.009 0.012 0.006 0.003 0.004 0.001 0 0.001 0 0 0 0 0.009 0.011 0.002 0.005 0.012 0.012 0.013 0.011 0.031 0.028 0.02 0.01 0.011 0.01 0.01 0.02 0.017 0.023 0.026 0.025 0.04 0.038 0.016 0.043 0.072 0.066 0.031 0.055 0.096 0.087 0.048 0.091 0.091 0.101 0.103 
0.073 0.039 0.061 0.063 0.01 0 0 0 0.118 0 0.425 0.404 0.319 0.326 0.23 0.185 0.197 0.162 0.18 0.129 0.095 0.08 0.065 0.035 0.033 0.077 0.101 0.157 0.129 0.108 0.108 0.162 0.125 0.095 0.104 0.128 0.107 0.051 0.068 0.231 0.476 0.366 0.39 1 0.632 0.38 0.581 0.452 0.25 0.27 0.144 0.103 0.032 0.022 0.023 0.031 0.055 0.036 0.094 0.098 0.076 0 0.034 0.022 0.038 0.053 0.183 0.179 0.149 0.152 0.12 0.137 0.075 0.09 0.127 0.073 0.084 0.022 0.039 0.103 0.064 0.093 0.09 0.114 0.112 0.127 0.127 0.075 0.115 0.175 0.079 0.09 0.103 0.198 0.206 0.216 0.215 0.073 0.201 0.162 0.156 0.119 0.1 0.044 0.019 0.06 0.063 0.06 0.024 0.051 0.038 0.03 0.032 0.018 0.03 0.034 0.043 0.043 0.047 0.039 0.029 0.037 0.019 0.012 0.034 0.058 0.077 0.084 0.096 0.125 0.069 0 0.118 0.025 0.018 0.046 0.137 0.108 0 0 0 0.064 0.071 0.055 0.051 0.035 0.073 0.074 0.07 0.076 0.079 0.095 0.056 0.034 0.02 0.037 0.046 0.05 0.013 0.018 0.012 0.036 0.051 0.073 0.128 0.134 0.07 0.152 0.146 0.167 0.132 0.074 0.081 0.09 0.062 0.038 0.039 0.044 0.029 0.029 0.031 0.011 0.012 0.028 0.012 0.008 0.01 0.004 0.034 0.037 0.012 0.043 0.07 0.061 0.062 0.043 0.084 0.077 0.044 0.03 0.05 0.044 0.04 0.052 0.059 0.073 0.078 0.071 0.091 0.087 0.042 0.082 0.136 0.128 0.064 0.098 0.153 0.137 0.082 0.005 0 0 0 0.013 0 0.06 0.057 0.059 0.054 0.04 0.036 0.042 0.027 0.036 0.043 0.07 0.041 0.049 0.027 0.025 0.058 0.087 0.135 0.096 0.085 0.084 0.148 0.12 0.071 0.073 0.104 0.056 0.035 0.049 0.149 0.082 0.064 0.056 0.058 0.061 0.057 0.081 0.058 0.055 0.05 0.029 0.02 0.012 0.02 0.021 0.026 0.036 0.029 0.064 0.065 0.05 0 0.032 0.027 0.025 0.017 0.048 0.05 0.046 0.028 0.054 0.065 0.016 0.059 0.085 0.043 0.05 0.012 0.028 0.088 0.051 0.085 0.081 0.111 0.109 0.117 0.12 0.087 0.114 0.158 0.078 0.08 0.095 0.187 0.14 0.112 0.144 0.046 0.156 0.121 0.131 0.099 0.073 0.038 0.016 0.048 0.055 0.034 0.014 0.027 0.025 0.017 0.015 0.01 0.01 0.013 0.016 0.021 0.024 0.016 0.011 0.019 0.012 0.001 0.024 0.032 0.049 0.068 0.081 0.112 0.06 0 0.087 0.02 0.013 0.027 0.094 0.067 0 0 0 0.025 0.028 0.021 0.019 0.009 0.036 0.043 0.045 0.037 0.035 0.032 0.03 0.024 0.017 0.018 0.025 0.041 0.007 0.008 0.012 0.024 0.029 0.048 0.051 0.041 0.025 0.037 0.035 0.042 0.034 0.028 0.029 0.032 0.026 0.011 0.019 0.018 0.011 0.008 0.012 0.007 0.004 0.009 0.007 0.003 0.003 0 0.013 0.02 0.003 0.006 0.023 0.021 0.023 0.012 0.039 0.03 0.016 0.012 0.022 0.017 0.02 0.03 0.026 0.028 0.031 0.025 0.045 0.052 0.04 0.059 0.1 0.088 0.047 0.086 0.128 0.103 0.069 0.021 0 0 0 0.123 0 0.508 0.467 0.414 0.4 0.281 0.249 0.218 0.207 0.224 0.158 0.095 0.091 0.075 0.041 0.034 0.103 0.094 0.153 0.119 0.1 0.093 0.155 0.12 0.092 0.075 0.087 0.069 0.03 0.052 0.225 0.474 0.317 0.294 0.533 0.528 0.317 0.403 0.389 0.193 0.181 0.115 0.085 0.071 0.042 0.04 0.048 0.059 0.033 0.082 0.087 0.067 0.019 0.041 0.023 0.033 0.039 0.139 0.147 0.125 0.115 0.113 0.121 0.047 0.085 0.108 0.054 0.064 0.01 0.019 0.068 0.052 0.07 0.063 0.103 0.108 0.101 0.106 0.065 0.092 0.172 0.091 0.082 0.084 0.22 0.202 0.16 0.188 0.076 0.163 0.118 0.094 0.078 0.06 0.03 0.011 0.038 0.042 0.043 0.023 0.036 0.029 0.016 0.021 0.011 0.02 0.021 0.031 0.028 0.029 0.024 0.021 0.029 0.014 0.012 0.024 0.038 0.043 0.044 0.065 0.092 0.093 0 0.1 0.026 0.017 0.037 0.114 0.089 0 0 0 0.052 0.064 0.053 0.052 0.043 0.056 0.063 0.063 0.056 0.064 0.065 0.053 0.034 0.02 0.028 0.038 0.034 0.01 0.015 0.012 0.035 0.042 0.06 0.112 0.111 0.064 0.123 0.114 0.143 0.121 0.085 0.087 0.087 0.048 0.024 0.025 0.031 0.021 0.02 0.019 0.005 0.003 0.02 0.011 0.011 0.009 0.011 0.046 0.054 0.009 0.04 0.069 0.059 0.057 0.027 0.097 0.09 0.057 0.03 0.034 0.028 0.024 0.041 0.039 0.078 0.086 0.077 0.101 0.088 0.03 0.071 0.117 0.112 0.059 0.102 0.145 0.124 0.077 0.007 0 0 0 0.013 0 0.061 0.06 0.057 0.057 0.053 0.047 0.041 0.04 0.057 0.047 0.083 0.069 0.056 0.031 0.039 0.05 0.109 0.182 0.165 0.119 0.098 0.186 0.134 0.101 0.098 0.124 0.068 0.037 0.054 0.152 0.078 0.062 0.06 0.059 0.05 0.047 0.077 0.059 0.041 0.041 0.026 0.021 0.027 0.018 0.017 0.022 0.033 0.025 0.028 0.03 0.026 0 0.014 0.012 0.015 0.014 0.024 0.039 0.032 0.027 0.044 0.064 0.017 0.053 0.084 0.052 0.069 0.021 0.046 0.117 0.093 0.113 0.105 0.122 0.129 0.128 0.13 0.087 0.112 0.175 0.083 0.094 0.09 0.197 0.158 0.119 0.153 0.048 0.169 0.131 0.142 0.126 0.111 0.057 0.016 0.069 0.071 0.053 0.02 0.048 0.039 0.027 0.029 0.012 0.026 0.027 0.033 0.032 0.036 0.028 0.013 0.028 0.021 0.008 0.032 0.045 0.059 0.067 0.08 0.11 0.065 0 0.091 0.02 0.013 0.035 0.097 0.061 0 0 0 0.029 0.031 0.027 0.029 0.021 0.049 0.063 0.063 0.059 0.056 0.036 0.044 0.032 0.016 0.026 0.034 0.038 0.01 0.014 0.011 0.028 0.036 0.052 0.052 0.045 0.029 0.035 0.045 0.053 0.049 0.033 0.044 0.04 0.041 0.015 0.028 0.029 0.015 0.011 0.009 0.002 0.001 0.007 0.004 0.003 0.002 0.001 0.013 0.011 0.004 0.013 0.027 0.026 0.026 0.014 0.074 0.067 0.044 0.029 0.039 0.035 0.032 0.049 0.042 0.055 0.064 0.055 0.081 0.074 0.039 0.076 0.128 0.132 0.059 0.101 0.173 0.146 0.08 0.186 0.192 0.176 0.185 
0.056 0.027 0.05 0.039 0.014 0 0 0 0.1 0 0.45 0.42 0.338 0.338 0.217 0.207 0.198 0.179 0.197 0.144 0.08 0.073 0.061 0.037 0.029 0.074 0.084 0.118 0.096 0.09 0.089 0.114 0.103 0.077 0.061 0.091 0.064 0.023 0.032 0.153 0.335 0.279 0.27 0.529 1 0.418 0.392 0.327 0.216 0.201 0.112 0.084 0.023 0.014 0.015 0.026 0.042 0.025 0.065 0.07 0.051 0 0.02 0.018 0.03 0.039 0.138 0.157 0.125 0.11 0.095 0.117 0.059 0.077 0.105 0.061 0.066 0.018 0.031 0.083 0.058 0.076 0.071 0.082 0.086 0.09 0.095 0.054 0.074 0.118 0.055 0.066 0.072 0.148 0.15 0.148 0.149 0.056 0.142 0.123 0.112 0.094 0.074 0.033 0.012 0.04 0.043 0.05 0.017 0.045 0.04 0.036 0.038 0.02 0.03 0.033 0.042 0.035 0.032 0.026 0.019 0.032 0.021 0.008 0.024 0.04 0.054 0.062 0.074 0.095 0.051 0 0.096 0.024 0.014 0.042 0.11 0.083 0 0 0 0.043 0.053 0.038 0.032 0.027 0.061 0.059 0.06 0.061 0.052 0.065 0.05 0.03 0.019 0.032 0.039 0.036 0.008 0.017 0.013 0.028 0.04 0.064 0.109 0.111 0.064 0.134 0.107 0.127 0.105 0.052 0.064 0.076 0.06 0.031 0.035 0.046 0.021 0.024 0.021 0.005 0.008 0.023 0.011 0.009 0.011 0.006 0.033 0.027 0.005 0.028 0.058 0.055 0.055 0.04 0.08 0.072 0.044 0.031 0.045 0.043 0.04 0.051 0.051 0.07 0.074 0.07 0.087 0.08 0.028 0.065 0.096 0.085 0.054 0.088 0.118 0.103 0.048 0.001 0 0 0 0.02 0 0.045 0.046 0.042 0.04 0.032 0.029 0.021 0.022 0.031 0.029 0.041 0.03 0.035 0.017 0.019 0.038 0.062 0.1 0.085 0.066 0.063 0.105 0.091 0.059 0.057 0.066 0.035 0.022 0.037 0.11 0.057 0.05 0.045 0.05 0.05 0.042 0.069 0.054 0.037 0.03 0.022 0.019 0.01 0.012 0.015 0.026 0.036 0.022 0.041 0.042 0.034 0 0.019 0.019 0.021 0.019 0.03 0.028 0.025 0.022 0.034 0.046 0.014 0.044 0.061 0.037 0.039 0.007 0.018 0.064 0.043 0.052 0.053 0.076 0.077 0.074 0.082 0.047 0.077 0.117 0.063 0.065 0.06 0.132 0.103 0.079 0.103 0.043 0.114 0.095 0.099 0.074 0.053 0.027 0.009 0.031 0.036 0.021 0.009 0.014 0.013 0.015 0.013 0.005 0.008 0.011 0.013 0.013 0.013 0.01 0.005 0.012 0.006 0.002 0.016 0.025 0.037 0.049 0.059 0.081 0.05 0 0.064 0.015 0.011 0.02 0.069 0.04 0 0 0 0.016 0.017 0.012 0.013 0.008 0.029 0.03 0.031 0.021 0.025 0.019 0.025 0.015 0.009 0.01 0.018 0.031 0.006 0.005 0.004 0.017 0.023 0.034 0.036 0.025 0.013 0.023 0.024 0.03 0.026 0.02 0.026 0.022 0.013 0.006 0.01 0.009 0.006 0.004 0.011 0.005 0.005 0.007 0.006 0.005 0.004 0.001 0.009 0.01 0.005 0.014 0.02 0.019 0.018 0.013 0.031 0.024 0.015 0.008 0.017 0.012 0.016 0.018 0.021 0.02 0.021 0.024 0.036 0.036 0.031 0.049 0.077 0.07 0.035 0.052 0.098 0.08 0.04 0.016 0 0 0 0.099 0 0.369 0.348 0.297 0.302 0.203 0.18 0.17 0.165 0.168 0.133 0.088 0.074 0.058 0.027 0.023 0.076 0.085 0.108 0.085 0.086 0.082 0.114 0.078 0.065 0.061 0.071 0.053 0.028 0.038 0.153 0.321 0.212 0.25 0.463 0.379 0.26 0.361 0.404 0.16 0.161 0.111 0.082 0.068 0.033 0.039 0.045 0.051 0.033 0.08 0.084 0.064 0.014 0.041 0.026 0.032 0.041 0.144 0.165 0.139 0.136 0.097 0.107 0.075 0.075 0.088 0.056 0.053 0.006 0.012 0.049 0.046 0.061 0.058 0.083 0.083 0.081 0.086 0.056 0.069 0.124 0.065 0.065 0.075 0.15 0.144 0.136 0.147 0.045 0.124 0.089 0.062 0.056 0.047 0.025 0.012 0.036 0.041 0.041 0.013 0.032 0.019 0.019 0.025 0.013 0.021 0.02 0.028 0.028 0.027 0.024 0.013 0.023 0.009 0.008 0.02 0.03 0.034 0.035 0.044 0.061 0.073 0 0.075 0.027 0.016 0.028 0.09 0.083 0 0 0 0.041 0.049 0.048 0.035 0.028 0.051 0.05 0.045 0.049 0.05 0.054 0.035 0.025 0.022 0.029 0.028 0.025 0.01 0.02 0.011 0.033 0.04 0.053 0.104 0.102 0.052 0.104 0.09 0.108 0.094 0.067 0.068 0.067 0.041 0.022 0.023 0.029 0.024 0.021 0.019 0.007 0.007 0.017 0.014 0.016 0.015 0.014 0.042 0.053 0.012 0.031 0.058 0.053 0.052 0.034 0.074 0.066 0.044 0.027 0.037 0.032 0.028 0.041 0.037 0.06 0.062 0.052 0.079 0.072 0.023 0.067 0.084 0.079 0.052 0.086 0.11 0.089 0.053 0.003 0 0 0 0.012 0 0.052 0.052 0.049 0.044 0.038 0.031 0.029 0.029 0.036 0.034 0.061 0.045 0.042 0.019 0.022 0.037 0.082 0.132 0.106 0.088 0.065 0.13 0.096 0.065 0.061 0.08 0.045 0.02 0.031 0.112 0.059 0.053 0.055 0.049 0.053 0.051 0.069 0.05 0.032 0.028 0.02 0.019 0.025 0.012 0.011 0.014 0.026 0.018 0.021 0.019 0.014 0 0.002 0.009 0.012 0.009 0.018 0.028 0.027 0.02 0.038 0.055 0.011 0.05 0.071 0.043 0.043 0.017 0.031 0.069 0.052 0.072 0.068 0.087 0.089 0.089 0.093 0.059 0.085 0.126 0.07 0.059 0.068 0.145 0.106 0.085 0.104 0.047 0.121 0.101 0.101 0.09 0.073 0.034 0.013 0.038 0.043 0.03 0.011 0.021 0.014 0.014 0.012 0.005 0.011 0.016 0.018 0.013 0.012 0.014 0.007 0.014 0.01 0.002 0.019 0.034 0.044 0.051 0.074 0.092 0.071 0 0.072 0.017 0.011 0.027 0.078 0.048 0 0 0 0.02 0.023 0.018 0.018 0.015 0.033 0.038 0.035 0.036 0.035 0.028 0.026 0.021 0.012 0.016 0.025 0.03 0.007 0.013 0.007 0.018 0.024 0.038 0.043 0.03 0.016 0.023 0.025 0.03 0.033 0.027 0.023 0.023 0.021 0.009 0.014 0.019 0.009 0.01 0.006 0.001 0.001 0.008 0.004 0.001 0.001 0 0.011 0.013 0.006 0.012 0.021 0.02 0.02 0.013 0.047 0.041 0.023 0.013 0.02 0.016 0.016 0.026 0.018 0.034 0.043 0.033 0.05 0.051 0.022 0.055 0.1 0.094 0.053 0.069 0.128 0.12 0.06 0.131 0.138 0.129 0.128 
0.087 0.028 0.047 0.034 0.019 0 0 0 0.048 0 0.223 0.215 0.166 0.168 0.111 0.101 0.091 0.076 0.095 0.076 0.075 0.081 0.065 0.037 0.037 0.059 0.086 0.126 0.106 0.09 0.095 0.128 0.098 0.073 0.065 0.095 0.074 0.024 0.036 0.135 0.302 0.423 0.397 0.315 0.388 1 0.525 0.266 0.441 0.319 0.183 0.121 0.037 0.024 0.023 0.025 0.036 0.023 0.057 0.06 0.05 0 0.018 0.016 0.023 0.031 0.104 0.127 0.11 0.083 0.122 0.174 0.044 0.107 0.155 0.079 0.067 0.016 0.026 0.083 0.059 0.077 0.072 0.104 0.095 0.093 0.098 0.058 0.084 0.116 0.059 0.063 0.076 0.141 0.158 0.176 0.172 0.076 0.162 0.138 0.128 0.104 0.073 0.043 0.011 0.034 0.037 0.071 0.029 0.059 0.043 0.041 0.039 0.023 0.036 0.038 0.05 0.05 0.047 0.033 0.023 0.044 0.027 0.009 0.022 0.043 0.072 0.084 0.09 0.102 0.06 0 0.135 0.036 0.024 0.053 0.144 0.123 0 0 0 0.068 0.085 0.069 0.066 0.041 0.082 0.087 0.087 0.085 0.093 0.115 0.074 0.05 0.044 0.052 0.059 0.056 0.019 0.028 0.015 0.047 0.065 0.098 0.182 0.201 0.103 0.262 0.2 0.225 0.177 0.092 0.106 0.12 0.071 0.042 0.049 0.045 0.031 0.036 0.028 0.016 0.016 0.029 0.021 0.019 0.023 0.006 0.044 0.051 0.015 0.052 0.101 0.087 0.083 0.055 0.086 0.077 0.049 0.037 0.053 0.046 0.041 0.066 0.059 0.069 0.071 0.074 0.09 0.086 0.043 0.078 0.115 0.106 0.055 0.09 0.125 0.117 0.053 0 0 0 0 0.016 0 0.043 0.041 0.041 0.037 0.03 0.028 0.026 0.021 0.032 0.031 0.039 0.032 0.033 0.013 0.007 0.04 0.052 0.094 0.069 0.055 0.063 0.102 0.085 0.048 0.044 0.067 0.035 0.02 0.033 0.117 0.057 0.051 0.052 0.049 0.05 0.043 0.063 0.055 0.031 0.026 0.013 0.009 0.003 0.009 0.011 0.015 0.024 0.02 0.045 0.044 0.035 0 0.019 0.015 0.017 0.018 0.036 0.026 0.026 0.028 0.032 0.041 0.017 0.034 0.054 0.043 0.036 0.013 0.02 0.061 0.039 0.066 0.058 0.075 0.079 0.073 0.075 0.057 0.067 0.115 0.068 0.055 0.066 0.138 0.112 0.08 0.102 0.039 0.102 0.079 0.08 0.056 0.038 0.02 0.013 0.035 0.037 0.019 0.007 0.016 0.014 0.008 0.01 0.004 0.007 0.007 0.01 0.011 0.011 0.015 0.01 0.011 0.007 0.001 0.015 0.021 0.029 0.038 0.046 0.067 0.039 0 0.051 0.014 0.009 0.012 0.06 0.039 0 0 0 0.014 0.017 0.015 0.01 0.013 0.024 0.03 0.03 0.03 0.028 0.023 0.021 0.013 0.007 0.015 0.017 0.021 0.002 0.005 0.005 0.017 0.024 0.034 0.037 0.028 0.015 0.017 0.025 0.029 0.026 0.017 0.021 0.02 0.016 0.006 0.01 0.01 0.004 0.004 0.004 0.001 0.001 0.002 0 0 0 0 0.006 0.008 0.003 0.013 0.018 0.015 0.018 0.01 0.031 0.028 0.021 0.009 0.015 0.014 0.013 0.018 0.017 0.026 0.024 0.022 0.036 0.032 0.022 0.041 0.064 0.062 0.027 0.054 0.085 0.074 0.036 0.004 0 0 0 0.061 0 0.252 0.24 0.229 0.213 0.156 0.136 0.107 0.119 0.142 0.095 0.064 0.058 0.041 0.022 0.017 0.056 0.074 0.098 0.079 0.073 0.071 0.1 0.081 0.058 0.049 0.059 0.053 0.026 0.04 0.136 0.185 0.145 0.136 0.249 0.218 0.143 0.197 0.211 0.091 0.096 0.073 0.058 0.044 0.03 0.036 0.046 0.057 0.035 0.084 0.085 0.07 0.018 0.041 0.016 0.016 0.024 0.077 0.087 0.073 0.063 0.063 0.057 0.032 0.049 0.056 0.042 0.04 0.004 0.011 0.043 0.031 0.051 0.045 0.068 0.07 0.07 0.072 0.043 0.067 0.109 0.057 0.068 0.066 0.148 0.136 0.123 0.131 0.036 0.115 0.076 0.056 0.043 0.033 0.019 0.006 0.034 0.036 0.037 0.016 0.029 0.021 0.018 0.02 0.014 0.018 0.017 0.022 0.023 0.024 0.02 0.013 0.026 0.01 0.008 0.01 0.018 0.026 0.025 0.041 0.056 0.054 0 0.054 0.013 0.005 0.027 0.065 0.049 0 0 0 0.031 0.037 0.033 0.028 0.018 0.037 0.044 0.048 0.043 0.046 0.046 0.035 0.025 0.016 0.021 0.032 0.025 0.009 0.017 0.01 0.017 0.024 0.031 0.052 0.054 0.037 0.057 0.059 0.079 0.077 0.055 0.054 0.051 0.035 0.013 0.019 0.025 0.014 0.011 0.009 0.004 0.002 0.008 0.008 0.007 0.003 0.005 0.021 0.021 0.005 0.025 0.043 0.034 0.036 0.024 0.064 0.057 0.036 0.025 0.033 0.027 0.027 0.033 0.035 0.05 0.051 0.047 0.067 0.057 0.02 0.051 0.073 0.068 0.035 0.066 0.099 0.084 0.032 0.001 0 0 0 0.015 0 0.055 0.056 0.054 0.047 0.043 0.037 0.041 0.031 0.036 0.045 0.06 0.045 0.035 0.016 0.024 0.036 0.082 0.148 0.12 0.083 0.073 0.14 0.103 0.067 0.066 0.082 0.06 0.036 0.041 0.121 0.067 0.052 0.047 0.053 0.046 0.043 0.06 0.039 0.031 0.027 0.019 0.013 0.022 0.008 0.008 0.014 0.018 0.014 0.028 0.026 0.021 0 0.009 0.007 0.009 0.009 0.02 0.027 0.027 0.017 0.037 0.043 0.011 0.045 0.061 0.035 0.039 0.023 0.035 0.082 0.074 0.084 0.072 0.095 0.093 0.084 0.089 0.065 0.087 0.125 0.065 0.063 0.06 0.139 0.115 0.086 0.116 0.044 0.119 0.103 0.111 0.098 0.093 0.045 0.013 0.042 0.046 0.03 0.012 0.025 0.025 0.022 0.021 0.008 0.01 0.015 0.018 0.019 0.017 0.009 0.01 0.017 0.01 0.002 0.027 0.041 0.054 0.066 0.079 0.101 0.062 0 0.061 0.013 0.007 0.029 0.073 0.042 0 0 0 0.016 0.021 0.016 0.026 0.012 0.03 0.032 0.033 0.031 0.035 0.025 0.026 0.018 0.009 0.019 0.026 0.039 0.005 0.008 0.009 0.018 0.024 0.033 0.035 0.028 0.019 0.027 0.026 0.03 0.027 0.022 0.029 0.028 0.023 0.013 0.018 0.017 0.006 0.011 0.007 0.002 0 0.008 0.002 0.001 0.001 0.001 0.009 0.011 0.003 0.019 0.024 0.021 0.021 0.015 0.048 0.039 0.03 0.015 0.024 0.019 0.019 0.029 0.028 0.033 0.04 0.037 0.05 0.051 0.021 0.058 0.085 0.084 0.056 0.075 0.128 0.12 0.06 0.133 0.13 0.123 0.134 
0.067 0.025 0.056 0.043 0.017 0 0 0 0.056 0 0.236 0.225 0.188 0.18 0.115 0.113 0.1 0.1 0.11 0.087 0.078 0.077 0.049 0.025 0.026 0.065 0.094 0.134 0.107 0.093 0.091 0.138 0.107 0.07 0.08 0.103 0.079 0.036 0.062 0.163 0.289 0.329 0.593 0.365 0.299 0.424 1 0.407 0.316 0.371 0.173 0.13 0.035 0.018 0.017 0.03 0.051 0.037 0.069 0.07 0.052 0 0.022 0.012 0.025 0.033 0.12 0.16 0.132 0.107 0.122 0.159 0.056 0.102 0.144 0.122 0.102 0.018 0.035 0.098 0.068 0.081 0.073 0.11 0.1 0.105 0.111 0.065 0.09 0.148 0.078 0.091 0.089 0.185 0.253 0.279 0.253 0.077 0.214 0.153 0.141 0.118 0.091 0.056 0.025 0.044 0.049 0.051 0.024 0.043 0.037 0.029 0.027 0.015 0.025 0.032 0.038 0.036 0.027 0.021 0.021 0.034 0.02 0.005 0.034 0.048 0.069 0.08 0.092 0.119 0.07 0 0.133 0.05 0.031 0.054 0.154 0.121 0 0 0 0.057 0.064 0.048 0.045 0.027 0.06 0.066 0.066 0.063 0.067 0.084 0.053 0.038 0.027 0.044 0.045 0.048 0.022 0.024 0.019 0.06 0.076 0.103 0.156 0.153 0.086 0.186 0.135 0.147 0.124 0.073 0.075 0.078 0.049 0.022 0.032 0.036 0.019 0.018 0.016 0.005 0.009 0.015 0.006 0.005 0.01 0.002 0.047 0.048 0.016 0.041 0.072 0.069 0.068 0.046 0.073 0.067 0.043 0.034 0.039 0.037 0.032 0.04 0.044 0.068 0.063 0.065 0.08 0.078 0.041 0.079 0.116 0.097 0.055 0.085 0.125 0.112 0.061 0.002 0 0 0 0.018 0 0.054 0.055 0.054 0.053 0.046 0.037 0.032 0.027 0.033 0.034 0.054 0.04 0.043 0.026 0.021 0.035 0.07 0.109 0.077 0.069 0.074 0.123 0.103 0.058 0.062 0.079 0.049 0.02 0.036 0.143 0.064 0.052 0.057 0.059 0.044 0.048 0.074 0.056 0.041 0.04 0.029 0.024 0.008 0.016 0.018 0.027 0.033 0.03 0.054 0.056 0.042 0 0.022 0.021 0.024 0.022 0.033 0.034 0.025 0.022 0.042 0.046 0.008 0.054 0.066 0.043 0.053 0.013 0.024 0.08 0.054 0.066 0.06 0.087 0.086 0.088 0.09 0.058 0.085 0.145 0.084 0.065 0.079 0.175 0.138 0.105 0.133 0.059 0.143 0.116 0.125 0.097 0.073 0.038 0.015 0.035 0.038 0.018 0.01 0.015 0.012 0.011 0.007 0.004 0.005 0.007 0.009 0.012 0.01 0.013 0.007 0.01 0.008 0.003 0.025 0.03 0.045 0.057 0.075 0.103 0.055 0 0.067 0.013 0.007 0.025 0.074 0.05 0 0 0 0.015 0.019 0.015 0.015 0.006 0.022 0.025 0.026 0.025 0.026 0.027 0.021 0.014 0.01 0.016 0.02 0.031 0.007 0.006 0.006 0.016 0.019 0.03 0.039 0.036 0.02 0.028 0.024 0.027 0.018 0.014 0.014 0.015 0.013 0.01 0.009 0.008 0.007 0.005 0.006 0.002 0.003 0.005 0.004 0.005 0.004 0.001 0.015 0.014 0.002 0.007 0.011 0.011 0.011 0.006 0.041 0.033 0.022 0.009 0.015 0.011 0.015 0.016 0.015 0.019 0.023 0.026 0.046 0.048 0.035 0.042 0.066 0.058 0.043 0.064 0.102 0.086 0.059 0.006 0 0 0 0.093 0 0.352 0.337 0.336 0.288 0.188 0.179 0.168 0.15 0.163 0.136 0.084 0.072 0.063 0.034 0.029 0.079 0.09 0.144 0.113 0.097 0.09 0.146 0.108 0.083 0.079 0.107 0.083 0.033 0.045 0.162 0.205 0.159 0.167 0.257 0.259 0.16 0.213 0.219 0.099 0.099 0.056 0.049 0.036 0.019 0.021 0.026 0.036 0.026 0.073 0.074 0.057 0.012 0.04 0.019 0.02 0.026 0.085 0.089 0.074 0.076 0.064 0.068 0.045 0.057 0.07 0.051 0.051 0.009 0.02 0.064 0.047 0.07 0.064 0.101 0.101 0.104 0.102 0.069 0.099 0.139 0.082 0.07 0.087 0.173 0.147 0.125 0.143 0.046 0.134 0.088 0.08 0.075 0.058 0.037 0.015 0.041 0.045 0.047 0.023 0.045 0.039 0.026 0.027 0.01 0.016 0.025 0.027 0.03 0.028 0.021 0.016 0.022 0.007 0.007 0.026 0.038 0.041 0.036 0.052 0.074 0.069 0 0.072 0.013 0.008 0.025 0.082 0.056 0 0 0 0.052 0.055 0.046 0.047 0.039 0.055 0.053 0.057 0.049 0.051 0.05 0.044 0.033 0.017 0.023 0.032 0.033 0.007 0.015 0.009 0.02 0.023 0.038 0.056 0.059 0.028 0.061 0.063 0.082 0.072 0.051 0.052 0.054 0.04 0.02 0.028 0.03 0.013 0.012 0.018 0.01 0.007 0.013 0.006 0.008 0.007 0.007 0.016 0.026 0.013 0.031 0.053 0.047 0.046 0.027 0.069 0.06 0.038 0.022 0.033 0.03 0.024 0.045 0.045 0.058 0.061 0.052 0.074 0.07 0.032 0.068 0.111 0.098 0.057 0.095 0.137 0.119 0.062 0.002 0 0 0 0.013 0 0.057 0.053 0.051 0.05 0.048 0.034 0.034 0.029 0.041 0.041 0.063 0.055 0.042 0.019 0.029 0.036 0.103 0.167 0.156 0.117 0.076 0.167 0.14 0.1 0.08 0.097 0.058 0.027 0.046 0.138 0.067 0.061 0.057 0.046 0.045 0.036 0.066 0.055 0.034 0.031 0.023 0.019 0.022 0.018 0.019 0.022 0.031 0.026 0.022 0.021 0.015 0 0.01 0.011 0.011 0.01 0.02 0.033 0.027 0.024 0.037 0.047 0.015 0.047 0.067 0.056 0.064 0.012 0.027 0.081 0.068 0.08 0.075 0.099 0.093 0.1 0.103 0.065 0.097 0.148 0.081 0.075 0.091 0.161 0.138 0.106 0.126 0.04 0.137 0.111 0.119 0.104 0.086 0.051 0.016 0.04 0.043 0.037 0.015 0.034 0.031 0.023 0.019 0.01 0.012 0.019 0.02 0.018 0.02 0.019 0.009 0.015 0.011 0.006 0.031 0.046 0.055 0.064 0.07 0.099 0.065 0 0.072 0.014 0.01 0.025 0.082 0.046 0 0 0 0.016 0.018 0.014 0.022 0.014 0.034 0.04 0.044 0.038 0.042 0.026 0.035 0.02 0.011 0.022 0.029 0.041 0.001 0.008 0.007 0.02 0.023 0.038 0.036 0.026 0.013 0.02 0.028 0.035 0.032 0.02 0.024 0.023 0.019 0.008 0.016 0.014 0.01 0.006 0.005 0.002 0.001 0.006 0.002 0 0.001 0 0.007 0.012 0.001 0.005 0.015 0.017 0.016 0.015 0.053 0.047 0.025 0.016 0.026 0.023 0.022 0.03 0.032 0.041 0.044 0.048 0.062 0.06 0.024 0.062 0.098 0.094 0.06 0.08 0.143 0.127 0.072 0.154 0.15 0.162 0.171 
0.06 0.022 0.043 0.042 0.016 0 0 0 0.07 0 0.301 0.281 0.229 0.235 0.144 0.145 0.12 0.11 0.127 0.102 0.069 0.063 0.057 0.036 0.032 0.058 0.061 0.095 0.077 0.064 0.068 0.098 0.076 0.062 0.061 0.081 0.07 0.032 0.047 0.144 0.228 0.211 0.294 0.354 0.272 0.274 0.507 1 0.203 0.218 0.148 0.118 0.043 0.032 0.035 0.038 0.051 0.029 0.071 0.073 0.053 0 0.027 0.027 0.048 0.061 0.247 0.258 0.198 0.228 0.115 0.132 0.128 0.091 0.112 0.061 0.057 0.011 0.023 0.073 0.058 0.069 0.064 0.085 0.088 0.088 0.089 0.061 0.075 0.114 0.062 0.063 0.073 0.139 0.15 0.166 0.153 0.063 0.137 0.11 0.113 0.082 0.06 0.029 0.005 0.041 0.041 0.053 0.024 0.046 0.036 0.026 0.03 0.016 0.018 0.024 0.028 0.037 0.035 0.024 0.02 0.03 0.016 0.007 0.017 0.031 0.045 0.056 0.059 0.079 0.054 0 0.1 0.027 0.019 0.031 0.116 0.116 0 0 0 0.042 0.054 0.044 0.037 0.017 0.06 0.063 0.059 0.062 0.066 0.062 0.05 0.031 0.022 0.033 0.033 0.033 0.012 0.014 0.009 0.031 0.041 0.061 0.121 0.118 0.053 0.112 0.088 0.107 0.093 0.052 0.064 0.067 0.042 0.025 0.028 0.028 0.02 0.02 0.02 0.005 0.009 0.022 0.012 0.009 0.013 0.004 0.034 0.03 0.014 0.035 0.061 0.051 0.052 0.036 0.073 0.064 0.043 0.032 0.041 0.036 0.033 0.041 0.049 0.062 0.063 0.059 0.076 0.072 0.038 0.064 0.09 0.088 0.036 0.075 0.098 0.087 0.05 0.002 0 0 0 0.01 0 0.044 0.043 0.041 0.041 0.033 0.029 0.028 0.026 0.032 0.03 0.042 0.027 0.033 0.016 0.014 0.031 0.062 0.098 0.072 0.064 0.064 0.107 0.079 0.05 0.052 0.061 0.028 0.017 0.033 0.107 0.057 0.044 0.046 0.038 0.043 0.041 0.057 0.036 0.024 0.023 0.013 0.01 0.004 0.012 0.012 0.017 0.023 0.017 0.033 0.034 0.028 0 0.014 0.013 0.011 0.009 0.024 0.024 0.023 0.016 0.033 0.04 0.008 0.035 0.058 0.043 0.045 0.012 0.017 0.064 0.049 0.063 0.056 0.067 0.072 0.072 0.074 0.06 0.081 0.11 0.054 0.057 0.068 0.136 0.104 0.08 0.105 0.038 0.121 0.089 0.103 0.083 0.064 0.036 0.008 0.033 0.035 0.016 0.01 0.014 0.013 0.015 0.011 0.004 0.008 0.009 0.012 0.01 0.011 0.01 0.008 0.012 0.006 0.003 0.014 0.031 0.039 0.05 0.056 0.079 0.045 0 0.056 0.014 0.009 0.02 0.064 0.036 0 0 0 0.011 0.013 0.012 0.008 0.008 0.019 0.025 0.025 0.019 0.023 0.016 0.018 0.014 0.005 0.009 0.017 0.033 0.002 0.005 0.007 0.016 0.019 0.025 0.033 0.022 0.015 0.02 0.02 0.025 0.021 0.016 0.016 0.016 0.012 0.006 0.008 0.007 0.006 0.004 0.006 0.003 0.002 0.003 0.002 0.002 0.001 0 0.008 0.011 0.002 0.008 0.014 0.01 0.011 0.009 0.026 0.021 0.016 0.01 0.016 0.013 0.013 0.019 0.016 0.017 0.019 0.019 0.032 0.034 0.027 0.035 0.068 0.062 0.033 0.052 0.088 0.076 0.043 0.01 0 0 0 0.201 0 0.765 0.764 0.789 0.664 0.415 0.374 0.384 0.337 0.322 0.238 0.117 0.074 0.059 0.025 0.02 0.109 0.086 0.12 0.096 0.092 0.096 0.12 0.08 0.067 0.062 0.087 0.061 0.03 0.033 0.127 0.193 0.142 0.144 0.26 0.32 0.164 0.217 0.277 0.112 0.119 0.078 0.052 0.053 0.026 0.026 0.036 0.046 0.034 0.065 0.069 0.057 0.016 0.035 0.015 0.022 0.033 0.097 0.102 0.091 0.092 0.075 0.079 0.051 0.06 0.081 0.036 0.045 0.013 0.018 0.056 0.037 0.066 0.059 0.08 0.084 0.078 0.082 0.063 0.074 0.104 0.058 0.057 0.073 0.141 0.128 0.106 0.119 0.042 0.113 0.08 0.07 0.055 0.042 0.024 0.01 0.035 0.038 0.044 0.023 0.032 0.025 0.024 0.028 0.009 0.018 0.02 0.022 0.023 0.021 0.02 0.018 0.019 0.012 0.01 0.021 0.029 0.03 0.03 0.044 0.066 0.063 0 0.081 0.021 0.011 0.024 0.088 0.072 0 0 0 0.029 0.039 0.036 0.035 0.031 0.039 0.042 0.044 0.04 0.041 0.049 0.033 0.026 0.022 0.026 0.03 0.029 0.011 0.011 0.011 0.029 0.036 0.053 0.076 0.077 0.046 0.076 0.073 0.081 0.072 0.05 0.05 0.053 0.033 0.019 0.021 0.025 0.015 0.014 0.018 0.011 0.009 0.014 0.011 0.01 0.011 0.006 0.029 0.041 0.009 0.028 0.047 0.043 0.04 0.02 0.074 0.061 0.04 0.024 0.037 0.029 0.029 0.035 0.045 0.062 0.06 0.054 0.084 0.079 0.021 0.066 0.092 0.085 0.05 0.097 0.119 0.095 0.052 0.002 0 0 0 0.009 0 0.036 0.037 0.033 0.03 0.022 0.022 0.025 0.015 0.028 0.026 0.049 0.036 0.032 0.012 0.015 0.02 0.074 0.122 0.096 0.078 0.066 0.127 0.094 0.055 0.056 0.071 0.027 0.02 0.033 0.106 0.051 0.044 0.044 0.041 0.033 0.032 0.049 0.043 0.03 0.023 0.015 0.014 0.019 0.009 0.01 0.011 0.024 0.015 0.018 0.017 0.015 0 0.005 0.008 0.009 0.012 0.023 0.03 0.024 0.019 0.03 0.038 0.012 0.041 0.06 0.036 0.038 0.014 0.021 0.063 0.05 0.067 0.065 0.08 0.074 0.076 0.078 0.05 0.065 0.107 0.059 0.055 0.056 0.124 0.1 0.072 0.097 0.029 0.097 0.083 0.089 0.08 0.069 0.038 0.014 0.039 0.042 0.03 0.012 0.024 0.015 0.014 0.011 0.006 0.011 0.016 0.02 0.017 0.017 0.013 0.008 0.015 0.008 0.003 0.023 0.029 0.035 0.04 0.044 0.067 0.066 0 0.062 0.014 0.011 0.017 0.064 0.043 0 0 0 0.016 0.019 0.015 0.019 0.012 0.039 0.044 0.042 0.043 0.041 0.025 0.025 0.019 0.012 0.013 0.024 0.026 0.009 0.008 0.005 0.017 0.021 0.029 0.033 0.031 0.012 0.02 0.027 0.03 0.032 0.023 0.029 0.026 0.024 0.013 0.017 0.014 0.01 0.007 0.004 0.002 0.002 0.008 0.005 0.003 0.002 0 0.009 0.013 0.005 0.014 0.021 0.019 0.019 0.012 0.039 0.035 0.025 0.015 0.019 0.016 0.016 0.028 0.024 0.03 0.031 0.031 0.043 0.037 0.021 0.049 0.094 0.076 0.038 0.06 0.116 0.095 0.044 0.12 0.113 0.122 0.13 
0.08 0.019 0.033 0.03 0.037 0 0 0 0.03 0 0.122 0.114 0.09 0.091 0.061 0.056 0.05 0.046 0.057 0.049 0.051 0.054 0.036 0.019 0.021 0.035 0.057 0.086 0.067 0.056 0.062 0.086 0.075 0.053 0.051 0.065 0.049 0.026 0.028 0.1 0.164 0.22 0.238 0.171 0.174 0.375 0.342 0.18 1 0.562 0.293 0.19 0.057 0.025 0.025 0.023 0.027 0.02 0.043 0.043 0.034 0 0.011 0.013 0.02 0.028 0.094 0.134 0.118 0.069 0.178 0.27 0.041 0.127 0.176 0.062 0.064 0.012 0.022 0.075 0.05 0.066 0.063 0.073 0.071 0.068 0.069 0.038 0.054 0.092 0.053 0.047 0.05 0.109 0.121 0.117 0.119 0.052 0.115 0.123 0.108 0.086 0.06 0.029 0.013 0.039 0.04 0.068 0.028 0.058 0.045 0.038 0.039 0.017 0.027 0.032 0.037 0.046 0.05 0.032 0.033 0.045 0.022 0.009 0.026 0.037 0.052 0.051 0.063 0.086 0.06 0 0.164 0.057 0.034 0.055 0.171 0.187 0 0 0 0.066 0.075 0.058 0.045 0.025 0.08 0.086 0.094 0.086 0.094 0.132 0.079 0.047 0.034 0.059 0.052 0.044 0.023 0.027 0.022 0.07 0.09 0.136 0.284 0.369 0.193 0.568 0.215 0.178 0.134 0.06 0.059 0.086 0.067 0.042 0.044 0.048 0.029 0.03 0.026 0.014 0.016 0.024 0.016 0.015 0.017 0.005 0.1 0.118 0.013 0.042 0.074 0.061 0.063 0.037 0.056 0.05 0.037 0.031 0.042 0.039 0.033 0.057 0.045 0.051 0.05 0.047 0.062 0.05 0.045 0.066 0.083 0.073 0.044 0.06 0.086 0.073 0.039 0.002 0 0 0 0.011 0 0.034 0.034 0.033 0.03 0.027 0.024 0.019 0.019 0.022 0.018 0.025 0.014 0.013 0.007 0.006 0.014 0.039 0.06 0.044 0.037 0.044 0.07 0.056 0.039 0.033 0.05 0.026 0.02 0.025 0.077 0.038 0.027 0.029 0.03 0.034 0.023 0.043 0.029 0.017 0.016 0.013 0.01 0.005 0.009 0.009 0.012 0.018 0.016 0.035 0.036 0.029 0 0.01 0.012 0.01 0.009 0.017 0.021 0.015 0.01 0.025 0.029 0.006 0.034 0.042 0.035 0.034 0.011 0.022 0.059 0.037 0.053 0.04 0.051 0.049 0.047 0.048 0.029 0.047 0.073 0.039 0.036 0.042 0.093 0.084 0.063 0.079 0.03 0.084 0.068 0.076 0.061 0.039 0.017 0.007 0.028 0.03 0.017 0.007 0.012 0.011 0.007 0.008 0.003 0.004 0.003 0.008 0.014 0.013 0.013 0.007 0.011 0.007 0.004 0.014 0.023 0.023 0.031 0.041 0.058 0.035 0 0.038 0.005 0.003 0.014 0.046 0.029 0 0 0 0.012 0.012 0.01 0.012 0.008 0.018 0.021 0.021 0.02 0.019 0.014 0.02 0.013 0.007 0.009 0.013 0.014 0 0.002 0.003 0.005 0.007 0.015 0.023 0.019 0.008 0.012 0.017 0.016 0.015 0.011 0.013 0.015 0.016 0.007 0.013 0.012 0.007 0.006 0.009 0.004 0.004 0.008 0.006 0.004 0.003 0 0.005 0.004 0.003 0.006 0.008 0.009 0.008 0.006 0.016 0.013 0.011 0.004 0.012 0.008 0.01 0.013 0.015 0.016 0.013 0.012 0.018 0.016 0.011 0.029 0.046 0.04 0.017 0.029 0.055 0.044 0.023 0.005 0 0 0 0.045 0 0.166 0.153 0.154 0.154 0.113 0.113 0.109 0.102 0.124 0.081 0.053 0.038 0.034 0.022 0.019 0.049 0.062 0.083 0.067 0.06 0.054 0.086 0.058 0.044 0.042 0.054 0.035 0.013 0.024 0.094 0.109 0.073 0.079 0.137 0.12 0.078 0.097 0.114 0.047 0.047 0.027 0.024 0.017 0.012 0.013 0.019 0.028 0.019 0.049 0.052 0.043 0.009 0.029 0.007 0.013 0.014 0.05 0.044 0.033 0.028 0.027 0.027 0.016 0.033 0.037 0.025 0.023 0.01 0.019 0.031 0.022 0.037 0.035 0.041 0.044 0.047 0.05 0.033 0.04 0.066 0.032 0.027 0.038 0.096 0.074 0.059 0.074 0.031 0.066 0.045 0.038 0.034 0.031 0.012 0.009 0.022 0.027 0.027 0.006 0.026 0.021 0.018 0.019 0.011 0.01 0.016 0.02 0.016 0.013 0.011 0.006 0.012 0.008 0.006 0.017 0.023 0.02 0.019 0.03 0.035 0.036 0 0.037 0.005 0.002 0.009 0.038 0.024 0 0 0 0.026 0.028 0.026 0.021 0.012 0.027 0.032 0.032 0.03 0.029 0.035 0.025 0.013 0.011 0.017 0.017 0.018 0.008 0.006 0.004 0.007 0.011 0.019 0.027 0.032 0.017 0.036 0.043 0.049 0.042 0.024 0.027 0.031 0.023 0.009 0.017 0.014 0.012 0.009 0.007 0.003 0.001 0.007 0.003 0.004 0.004 0.005 0.013 0.014 0.002 0.012 0.025 0.019 0.021 0.012 0.041 0.038 0.022 0.013 0.024 0.021 0.021 0.025 0.025 0.028 0.036 0.033 0.05 0.042 0.018 0.044 0.062 0.059 0.034 0.053 0.076 0.063 0.033 0.004 0 0 0 0.008 0 0.027 0.03 0.029 0.028 0.023 0.019 0.02 0.015 0.024 0.025 0.045 0.034 0.032 0.019 0.021 0.028 0.074 0.123 0.097 0.074 0.06 0.115 0.088 0.072 0.057 0.065 0.033 0.015 0.022 0.078 0.044 0.034 0.033 0.033 0.022 0.025 0.04 0.034 0.028 0.027 0.022 0.018 0.021 0.01 0.009 0.011 0.01 0.007 0.01 0.01 0.012 0 0.007 0.007 0.008 0.005 0.012 0.019 0.018 0.017 0.03 0.031 0.01 0.027 0.044 0.025 0.025 0.009 0.019 0.047 0.04 0.047 0.05 0.066 0.063 0.063 0.065 0.038 0.059 0.079 0.045 0.044 0.04 0.088 0.076 0.061 0.076 0.028 0.083 0.07 0.074 0.072 0.064 0.039 0.004 0.029 0.03 0.028 0.006 0.028 0.021 0.017 0.015 0.005 0.006 0.01 0.011 0.015 0.018 0.008 0.004 0.011 0.011 0.002 0.013 0.021 0.027 0.032 0.044 0.06 0.047 0 0.047 0.004 0.004 0.025 0.054 0.026 0 0 0 0.01 0.014 0.008 0.013 0.013 0.03 0.032 0.031 0.031 0.028 0.019 0.023 0.011 0.007 0.013 0.016 0.02 0.004 0.007 0.003 0.008 0.013 0.021 0.029 0.024 0.015 0.019 0.021 0.022 0.022 0.015 0.019 0.021 0.019 0.007 0.012 0.013 0.008 0.009 0.007 0.004 0.002 0.006 0.004 0.001 0.001 0 0.011 0.014 0.003 0.009 0.01 0.009 0.009 0.006 0.038 0.034 0.019 0.009 0.016 0.014 0.016 0.023 0.02 0.034 0.035 0.035 0.045 0.044 0.014 0.045 0.085 0.08 0.04 0.056 0.116 0.104 0.058 0.086 0.081 0.089 0.094 
0.052 0.018 0.026 0.029 0.037 0 0 0 0.036 0 0.138 0.137 0.112 0.113 0.087 0.077 0.062 0.067 0.072 0.054 0.049 0.056 0.036 0.023 0.02 0.046 0.056 0.086 0.068 0.059 0.062 0.089 0.068 0.05 0.052 0.067 0.058 0.023 0.036 0.107 0.169 0.198 0.28 0.214 0.197 0.308 0.47 0.224 0.613 1 0.358 0.226 0.07 0.028 0.027 0.022 0.029 0.016 0.04 0.04 0.026 0 0.009 0.015 0.02 0.024 0.11 0.151 0.125 0.094 0.181 0.249 0.046 0.138 0.174 0.06 0.065 0.013 0.027 0.075 0.057 0.064 0.057 0.079 0.075 0.078 0.078 0.056 0.069 0.097 0.05 0.065 0.056 0.111 0.14 0.163 0.149 0.068 0.147 0.134 0.117 0.092 0.067 0.038 0.01 0.028 0.03 0.043 0.023 0.033 0.024 0.016 0.021 0.01 0.018 0.02 0.026 0.034 0.037 0.028 0.015 0.025 0.014 0.005 0.02 0.032 0.038 0.048 0.065 0.089 0.059 0 0.159 0.052 0.03 0.06 0.17 0.176 0 0 0 0.05 0.059 0.051 0.044 0.029 0.05 0.056 0.059 0.056 0.06 0.085 0.05 0.036 0.026 0.047 0.04 0.033 0.015 0.024 0.034 0.07 0.093 0.13 0.256 0.289 0.143 0.35 0.146 0.141 0.118 0.062 0.066 0.075 0.047 0.023 0.03 0.036 0.022 0.023 0.026 0.017 0.017 0.021 0.013 0.012 0.017 0.004 0.076 0.088 0.012 0.044 0.071 0.062 0.062 0.04 0.056 0.046 0.033 0.02 0.032 0.027 0.025 0.036 0.035 0.047 0.052 0.047 0.062 0.055 0.031 0.053 0.087 0.081 0.037 0.057 0.092 0.079 0.034 0.001 0 0 0 0.008 0 0.027 0.025 0.023 0.027 0.023 0.022 0.017 0.017 0.022 0.022 0.036 0.028 0.024 0.013 0.011 0.025 0.055 0.079 0.058 0.05 0.054 0.084 0.07 0.047 0.044 0.053 0.025 0.015 0.026 0.086 0.04 0.033 0.036 0.035 0.032 0.027 0.046 0.034 0.026 0.024 0.01 0.007 0.004 0.01 0.013 0.018 0.023 0.011 0.028 0.029 0.019 0 0.013 0.014 0.014 0.011 0.022 0.021 0.025 0.016 0.03 0.036 0.009 0.028 0.044 0.034 0.035 0.008 0.013 0.047 0.032 0.039 0.033 0.05 0.054 0.058 0.058 0.05 0.064 0.086 0.036 0.046 0.051 0.101 0.087 0.066 0.08 0.027 0.095 0.065 0.073 0.062 0.042 0.025 0.009 0.019 0.022 0.017 0.005 0.017 0.013 0.013 0.011 0.004 0.01 0.01 0.013 0.01 0.01 0.004 0.004 0.006 0.002 0 0.015 0.017 0.021 0.032 0.042 0.056 0.027 0 0.047 0.013 0.006 0.022 0.051 0.036 0 0 0 0.011 0.013 0.009 0.007 0.006 0.016 0.018 0.02 0.017 0.018 0.015 0.016 0.009 0.005 0.008 0.015 0.016 0.001 0.004 0.008 0.017 0.021 0.03 0.03 0.023 0.013 0.02 0.02 0.021 0.02 0.012 0.014 0.015 0.013 0.006 0.01 0.009 0.006 0.005 0.006 0.004 0.004 0.005 0.007 0.007 0.005 0.002 0.006 0.014 0.001 0.003 0.013 0.012 0.011 0.008 0.028 0.025 0.018 0.01 0.016 0.012 0.013 0.015 0.015 0.02 0.02 0.019 0.036 0.04 0.033 0.034 0.05 0.054 0.029 0.048 0.074 0.061 0.04 0.004 0 0 0 0.057 0 0.208 0.2 0.194 0.167 0.125 0.125 0.111 0.092 0.137 0.09 0.049 0.037 0.034 0.017 0.017 0.047 0.059 0.086 0.063 0.057 0.049 0.092 0.072 0.05 0.046 0.056 0.05 0.026 0.038 0.105 0.129 0.091 0.095 0.154 0.153 0.08 0.125 0.13 0.058 0.058 0.039 0.027 0.034 0.016 0.019 0.023 0.03 0.019 0.049 0.053 0.04 0.008 0.027 0.016 0.024 0.027 0.058 0.06 0.056 0.05 0.06 0.057 0.03 0.052 0.062 0.034 0.037 0.006 0.011 0.037 0.027 0.044 0.044 0.053 0.056 0.059 0.061 0.042 0.055 0.083 0.038 0.052 0.055 0.106 0.091 0.08 0.089 0.029 0.076 0.06 0.045 0.04 0.028 0.011 0.011 0.027 0.029 0.02 0.007 0.018 0.014 0.009 0.01 0.004 0.005 0.009 0.012 0.009 0.012 0.009 0.008 0.01 0.005 0.004 0.02 0.021 0.024 0.024 0.04 0.046 0.045 0 0.056 0.011 0.009 0.028 0.067 0.041 0 0 0 0.017 0.021 0.015 0.013 0.009 0.025 0.025 0.023 0.025 0.026 0.034 0.017 0.011 0.007 0.011 0.017 0.019 0.003 0.007 0.006 0.016 0.02 0.034 0.048 0.042 0.019 0.041 0.041 0.046 0.041 0.026 0.029 0.031 0.02 0.008 0.007 0.011 0.006 0.009 0.007 0.001 0.001 0.008 0.008 0.007 0.004 0.004 0.01 0.016 0.004 0.012 0.024 0.018 0.019 0.01 0.041 0.038 0.026 0.012 0.015 0.011 0.01 0.014 0.015 0.027 0.03 0.032 0.042 0.037 0.017 0.034 0.056 0.053 0.032 0.048 0.081 0.068 0.044 0.001 0 0 0 0.009 0 0.034 0.033 0.036 0.029 0.024 0.023 0.022 0.021 0.024 0.032 0.047 0.034 0.035 0.014 0.019 0.038 0.084 0.129 0.109 0.084 0.072 0.125 0.085 0.054 0.061 0.074 0.042 0.022 0.033 0.081 0.037 0.033 0.025 0.031 0.033 0.022 0.037 0.024 0.019 0.015 0.015 0.014 0.016 0.007 0.006 0.009 0.017 0.016 0.018 0.017 0.013 0 0.005 0.007 0.006 0.005 0.015 0.02 0.019 0.014 0.03 0.034 0.01 0.031 0.047 0.026 0.034 0.014 0.023 0.053 0.05 0.059 0.057 0.075 0.07 0.076 0.082 0.05 0.061 0.095 0.044 0.046 0.051 0.093 0.07 0.056 0.072 0.024 0.086 0.075 0.079 0.069 0.06 0.039 0.01 0.036 0.037 0.023 0.009 0.02 0.015 0.013 0.012 0.007 0.014 0.012 0.019 0.012 0.014 0.013 0.004 0.014 0.007 0.004 0.025 0.033 0.051 0.053 0.056 0.072 0.048 0 0.048 0.01 0.004 0.019 0.057 0.033 0 0 0 0.014 0.016 0.018 0.018 0.016 0.026 0.029 0.03 0.026 0.028 0.021 0.023 0.014 0.012 0.017 0.022 0.033 0.005 0.007 0.003 0.008 0.013 0.022 0.033 0.023 0.01 0.014 0.019 0.024 0.024 0.018 0.018 0.02 0.013 0.009 0.009 0.01 0.006 0.007 0.006 0.003 0.003 0.005 0.004 0.004 0.002 0 0.003 0.009 0.005 0.01 0.016 0.014 0.013 0.007 0.035 0.033 0.02 0.012 0.021 0.018 0.02 0.021 0.016 0.029 0.023 0.024 0.037 0.038 0.021 0.049 0.085 0.084 0.045 0.059 0.12 0.108 0.063 0.094 0.091 0.099 0.103 
0.051 0.025 0.032 0.042 0.038 0 0 0 0.02 0 0.083 0.078 0.067 0.07 0.046 0.043 0.039 0.036 0.039 0.04 0.043 0.049 0.03 0.015 0.014 0.031 0.059 0.083 0.067 0.067 0.059 0.086 0.069 0.055 0.047 0.064 0.043 0.021 0.033 0.095 0.118 0.124 0.155 0.128 0.116 0.191 0.236 0.155 0.358 0.398 1 0.625 0.17 0.056 0.053 0.044 0.041 0.028 0.048 0.049 0.024 0 0.01 0.02 0.029 0.047 0.166 0.266 0.22 0.111 0.304 0.469 0.05 0.203 0.289 0.068 0.084 0.023 0.033 0.094 0.069 0.078 0.066 0.082 0.081 0.087 0.091 0.06 0.075 0.106 0.052 0.048 0.061 0.124 0.126 0.119 0.136 0.084 0.162 0.195 0.159 0.13 0.103 0.042 0.018 0.044 0.047 0.04 0.017 0.033 0.027 0.024 0.022 0.013 0.017 0.021 0.029 0.035 0.029 0.022 0.013 0.025 0.013 0.005 0.027 0.059 0.067 0.072 0.096 0.113 0.078 0 0.245 0.09 0.052 0.105 0.274 0.289 0 0 0 0.041 0.046 0.035 0.032 0.017 0.048 0.051 0.052 0.046 0.054 0.06 0.039 0.029 0.019 0.035 0.038 0.048 0.015 0.023 0.033 0.105 0.136 0.212 0.422 0.393 0.208 0.221 0.101 0.096 0.081 0.05 0.051 0.048 0.039 0.022 0.034 0.033 0.014 0.018 0.026 0.012 0.012 0.021 0.016 0.014 0.022 0.008 0.098 0.098 0.011 0.026 0.044 0.035 0.035 0.023 0.05 0.04 0.026 0.015 0.031 0.031 0.029 0.032 0.033 0.041 0.042 0.042 0.052 0.042 0.028 0.048 0.089 0.077 0.031 0.051 0.091 0.072 0.034 0.002 0 0 0 0.017 0 0.047 0.045 0.04 0.042 0.032 0.028 0.023 0.019 0.027 0.025 0.04 0.031 0.027 0.011 0.01 0.022 0.053 0.067 0.047 0.046 0.051 0.08 0.063 0.043 0.045 0.052 0.035 0.02 0.036 0.092 0.043 0.041 0.042 0.033 0.041 0.03 0.053 0.044 0.029 0.03 0.018 0.018 0.002 0.014 0.016 0.024 0.033 0.024 0.041 0.04 0.031 0 0.02 0.023 0.02 0.019 0.03 0.037 0.036 0.025 0.035 0.042 0.016 0.043 0.056 0.034 0.034 0.011 0.02 0.054 0.032 0.054 0.051 0.064 0.066 0.072 0.075 0.051 0.066 0.101 0.058 0.052 0.055 0.118 0.099 0.076 0.094 0.033 0.092 0.075 0.078 0.057 0.041 0.02 0.012 0.032 0.036 0.018 0.01 0.01 0.009 0.007 0.009 0.003 0.006 0.005 0.007 0.011 0.015 0.013 0.005 0.01 0.006 0.003 0.023 0.025 0.027 0.04 0.053 0.066 0.038 0 0.056 0.014 0.01 0.02 0.058 0.043 0 0 0 0.018 0.019 0.015 0.013 0.01 0.022 0.025 0.025 0.025 0.023 0.018 0.018 0.012 0.008 0.011 0.013 0.018 0.004 0.005 0.004 0.017 0.023 0.035 0.038 0.031 0.02 0.025 0.022 0.026 0.025 0.02 0.021 0.021 0.017 0.004 0.011 0.015 0.003 0.005 0.01 0.003 0.002 0.007 0.004 0.004 0.003 0.001 0.01 0.01 0.003 0.007 0.014 0.012 0.013 0.01 0.032 0.03 0.017 0.007 0.013 0.008 0.011 0.017 0.01 0.016 0.019 0.019 0.035 0.034 0.029 0.03 0.048 0.044 0.02 0.045 0.065 0.05 0.03 0.004 0 0 0 0.048 0 0.149 0.148 0.145 0.149 0.13 0.133 0.111 0.111 0.206 0.113 0.064 0.046 0.044 0.022 0.017 0.056 0.065 0.093 0.068 0.069 0.06 0.099 0.077 0.057 0.054 0.062 0.046 0.017 0.02 0.087 0.079 0.068 0.064 0.097 0.104 0.068 0.09 0.076 0.042 0.047 0.026 0.017 0.02 0.016 0.018 0.02 0.024 0.014 0.047 0.046 0.036 0.007 0.02 0.012 0.014 0.013 0.031 0.04 0.032 0.033 0.031 0.033 0.02 0.032 0.038 0.025 0.024 0.003 0.01 0.039 0.031 0.044 0.043 0.061 0.064 0.06 0.062 0.041 0.052 0.095 0.05 0.042 0.04 0.101 0.079 0.064 0.083 0.035 0.079 0.051 0.039 0.034 0.024 0.015 0.009 0.035 0.036 0.026 0.007 0.022 0.018 0.015 0.012 0.005 0.008 0.008 0.013 0.018 0.018 0.013 0.004 0.01 0.007 0.004 0.021 0.024 0.021 0.022 0.028 0.044 0.034 0 0.035 0.012 0.006 0.016 0.041 0.031 0 0 0 0.021 0.025 0.023 0.023 0.017 0.027 0.032 0.033 0.031 0.032 0.024 0.027 0.016 0.007 0.01 0.018 0.017 0.004 0.004 0.008 0.014 0.016 0.019 0.033 0.029 0.021 0.029 0.034 0.041 0.035 0.03 0.031 0.031 0.023 0.009 0.015 0.018 0.011 0.011 0.013 0.009 0.005 0.013 0.006 0.008 0.005 0.006 0.014 0.014 0.005 0.014 0.025 0.016 0.018 0.014 0.047 0.039 0.024 0.013 0.015 0.014 0.013 0.022 0.018 0.036 0.034 0.035 0.053 0.051 0.019 0.047 0.064 0.066 0.037 0.064 0.083 0.073 0.043 0.002 0 0 0 0.013 0 0.048 0.047 0.043 0.039 0.036 0.036 0.033 0.025 0.038 0.04 0.062 0.048 0.041 0.021 0.021 0.045 0.093 0.171 0.128 0.093 0.091 0.159 0.106 0.081 0.082 0.09 0.048 0.022 0.029 0.09 0.047 0.035 0.046 0.037 0.035 0.03 0.052 0.044 0.026 0.023 0.018 0.017 0.014 0.011 0.01 0.019 0.025 0.018 0.017 0.016 0.011 0 0.006 0.009 0.015 0.012 0.019 0.026 0.027 0.024 0.023 0.031 0.011 0.026 0.037 0.025 0.033 0.009 0.017 0.055 0.038 0.054 0.059 0.086 0.077 0.08 0.083 0.056 0.069 0.098 0.048 0.051 0.055 0.102 0.086 0.061 0.082 0.027 0.079 0.06 0.077 0.073 0.053 0.037 0.013 0.034 0.037 0.036 0.015 0.029 0.022 0.017 0.017 0.011 0.012 0.014 0.018 0.016 0.018 0.017 0.01 0.011 0.009 0.002 0.021 0.026 0.031 0.033 0.045 0.063 0.039 0 0.039 0.012 0.005 0.016 0.046 0.027 0 0 0 0.028 0.031 0.024 0.026 0.012 0.034 0.039 0.041 0.036 0.037 0.021 0.029 0.017 0.012 0.014 0.019 0.024 0.008 0.009 0.009 0.016 0.02 0.025 0.024 0.018 0.01 0.022 0.025 0.032 0.034 0.018 0.02 0.023 0.018 0.006 0.012 0.012 0.007 0.004 0.004 0 0.001 0.001 0.001 0.001 0.001 0.001 0.009 0.01 0.001 0.006 0.017 0.017 0.016 0.012 0.047 0.043 0.025 0.016 0.021 0.021 0.021 0.031 0.031 0.033 0.036 0.038 0.054 0.052 0.025 0.063 0.102 0.099 0.056 0.075 0.153 0.142 0.072 0.097 0.092 0.114 0.12 
0.04 0.016 0.026 0.028 0.034 0 0 0 0.02 0 0.073 0.069 0.058 0.058 0.04 0.037 0.032 0.029 0.037 0.03 0.029 0.029 0.019 0.012 0.014 0.021 0.041 0.063 0.053 0.041 0.042 0.063 0.048 0.037 0.036 0.054 0.034 0.02 0.025 0.064 0.082 0.09 0.117 0.096 0.078 0.136 0.198 0.144 0.249 0.287 0.762 1 0.303 0.099 0.092 0.06 0.058 0.033 0.052 0.053 0.038 0 0.018 0.03 0.047 0.068 0.236 0.398 0.295 0.152 0.254 0.348 0.078 0.169 0.204 0.043 0.06 0.01 0.02 0.068 0.042 0.055 0.044 0.064 0.063 0.059 0.064 0.05 0.053 0.083 0.053 0.041 0.047 0.087 0.097 0.097 0.1 0.074 0.106 0.116 0.102 0.074 0.052 0.031 0.011 0.026 0.029 0.027 0.009 0.017 0.012 0.013 0.013 0.007 0.008 0.012 0.016 0.022 0.018 0.015 0.007 0.013 0.006 0.002 0.018 0.026 0.033 0.038 0.046 0.073 0.053 0 0.174 0.055 0.031 0.067 0.18 0.235 0 0 0 0.03 0.037 0.033 0.027 0.014 0.036 0.04 0.04 0.036 0.038 0.049 0.031 0.02 0.015 0.019 0.02 0.024 0.008 0.013 0.02 0.072 0.097 0.151 0.318 0.303 0.172 0.166 0.075 0.062 0.046 0.03 0.03 0.037 0.031 0.015 0.02 0.023 0.013 0.014 0.014 0.003 0.007 0.013 0.009 0.009 0.012 0.002 0.088 0.094 0.003 0.016 0.034 0.032 0.032 0.02 0.033 0.03 0.021 0.017 0.02 0.016 0.014 0.022 0.022 0.029 0.031 0.027 0.038 0.037 0.016 0.04 0.066 0.055 0.026 0.038 0.065 0.046 0.028 0.001 0 0 0 0.013 0 0.033 0.033 0.03 0.029 0.022 0.02 0.021 0.015 0.026 0.026 0.029 0.024 0.029 0.013 0.013 0.024 0.044 0.064 0.049 0.045 0.041 0.062 0.051 0.033 0.026 0.042 0.017 0.012 0.023 0.067 0.04 0.035 0.035 0.035 0.037 0.031 0.045 0.034 0.027 0.024 0.014 0.011 0.005 0.01 0.011 0.013 0.019 0.017 0.026 0.024 0.018 0 0.013 0.013 0.013 0.011 0.019 0.024 0.024 0.018 0.019 0.025 0.013 0.021 0.039 0.029 0.027 0.004 0.01 0.043 0.026 0.038 0.034 0.042 0.049 0.052 0.054 0.033 0.05 0.078 0.036 0.048 0.041 0.082 0.074 0.054 0.07 0.03 0.077 0.057 0.064 0.049 0.035 0.021 0.011 0.024 0.025 0.016 0.006 0.01 0.009 0.006 0.008 0.006 0.002 0.008 0.008 0.008 0.009 0.008 0.004 0.009 0.003 0.001 0.022 0.022 0.024 0.031 0.04 0.05 0.029 0 0.036 0.004 0.001 0.017 0.043 0.024 0 0 0 0.013 0.014 0.011 0.008 0.008 0.016 0.018 0.017 0.015 0.016 0.012 0.008 0.011 0.003 0.008 0.014 0.016 0.001 0.003 0.002 0.005 0.013 0.019 0.019 0.016 0.006 0.022 0.018 0.024 0.022 0.011 0.016 0.018 0.013 0.003 0.007 0.009 0.006 0.003 0.004 0.002 0.002 0.001 0.001 0.002 0.002 0 0.005 0.009 0.003 0.01 0.014 0.013 0.013 0.01 0.024 0.019 0.012 0.008 0.011 0.006 0.008 0.017 0.01 0.013 0.018 0.017 0.027 0.024 0.016 0.025 0.042 0.035 0.019 0.041 0.058 0.046 0.029 0.002 0 0 0 0.052 0 0.136 0.139 0.137 0.162 0.155 0.169 0.12 0.135 0.299 0.136 0.079 0.049 0.058 0.032 0.026 0.074 0.053 0.072 0.06 0.055 0.053 0.073 0.059 0.045 0.043 0.047 0.031 0.016 0.025 0.066 0.062 0.052 0.051 0.076 0.078 0.058 0.079 0.071 0.042 0.038 0.024 0.019 0.017 0.007 0.009 0.011 0.018 0.009 0.036 0.036 0.025 0.004 0.017 0.013 0.01 0.012 0.029 0.028 0.025 0.025 0.025 0.027 0.014 0.027 0.043 0.025 0.028 0.004 0.012 0.036 0.028 0.039 0.039 0.045 0.046 0.052 0.052 0.033 0.042 0.072 0.035 0.039 0.037 0.081 0.073 0.062 0.071 0.017 0.069 0.049 0.04 0.035 0.022 0.012 0.005 0.024 0.027 0.022 0.007 0.017 0.016 0.011 0.011 0.008 0.009 0.008 0.012 0.009 0.01 0.016 0.008 0.011 0.004 0.003 0.011 0.015 0.02 0.02 0.031 0.039 0.029 0 0.04 0.005 0.001 0.015 0.047 0.031 0 0 0 0.021 0.024 0.021 0.022 0.016 0.025 0.026 0.026 0.022 0.022 0.018 0.02 0.016 0.008 0.011 0.015 0.019 0.005 0.006 0.004 0.009 0.012 0.022 0.025 0.023 0.011 0.028 0.032 0.038 0.035 0.018 0.023 0.024 0.018 0.009 0.012 0.01 0.007 0.008 0.01 0.004 0.002 0.008 0.006 0.006 0.005 0.002 0.008 0.009 0.004 0.014 0.02 0.019 0.019 0.013 0.051 0.044 0.03 0.013 0.016 0.013 0.013 0.02 0.018 0.042 0.041 0.039 0.056 0.049 0.016 0.039 0.054 0.054 0.032 0.066 0.079 0.06 0.034 0.001 0 0 0 0.01 0 0.034 0.033 0.031 0.034 0.029 0.024 0.03 0.02 0.027 0.028 0.042 0.03 0.029 0.016 0.02 0.033 0.075 0.113 0.089 0.076 0.059 0.103 0.081 0.069 0.056 0.055 0.023 0.013 0.027 0.067 0.038 0.035 0.037 0.037 0.036 0.028 0.041 0.03 0.021 0.024 0.016 0.013 0.018 0.012 0.01 0.018 0.025 0.015 0.018 0.018 0.015 0 0.014 0.011 0.013 0.013 0.019 0.025 0.021 0.016 0.025 0.024 0.009 0.021 0.034 0.023 0.024 0.004 0.013 0.043 0.035 0.044 0.043 0.057 0.058 0.055 0.053 0.032 0.053 0.077 0.043 0.044 0.038 0.084 0.064 0.053 0.064 0.02 0.066 0.049 0.05 0.043 0.036 0.011 0.005 0.03 0.033 0.023 0.012 0.02 0.017 0.007 0.01 0.006 0.01 0.01 0.014 0.01 0.014 0.014 0.008 0.009 0.009 0.005 0.014 0.021 0.024 0.026 0.032 0.045 0.033 0 0.034 0.006 0.004 0.011 0.039 0.02 0 0 0 0.014 0.016 0.012 0.013 0.007 0.026 0.027 0.02 0.026 0.026 0.015 0.012 0.008 0.006 0.012 0.012 0.02 0.007 0.008 0.006 0.013 0.015 0.023 0.023 0.02 0.011 0.014 0.018 0.02 0.015 0.014 0.015 0.015 0.01 0.003 0.009 0.007 0.004 0.002 0.001 0 0 0.001 0 0 0 0 0.008 0.01 0.001 0.005 0.01 0.008 0.01 0.006 0.027 0.025 0.018 0.009 0.017 0.014 0.013 0.023 0.02 0.019 0.021 0.021 0.031 0.03 0.014 0.035 0.064 0.063 0.032 0.047 0.094 0.088 0.052 0.076 0.079 0.083 0.085 
0.005 0.005 0.013 0.009 0.006 0 0 0 0.004 0 0.015 0.014 0.013 0.01 0.008 0.008 0.007 0.006 0.008 0.007 0.006 0.006 0.005 0.004 0.003 0.004 0.008 0.014 0.012 0.01 0.01 0.014 0.013 0.006 0.009 0.013 0.01 0.004 0.006 0.017 0.018 0.025 0.029 0.022 0.018 0.029 0.047 0.037 0.06 0.081 0.18 0.232 1 0.31 0.265 0.126 0.095 0.053 0.02 0.024 0.017 0 0.005 0.008 0.013 0.015 0.049 0.079 0.055 0.029 0.062 0.081 0.015 0.039 0.051 0.014 0.015 0.003 0.005 0.016 0.011 0.013 0.013 0.017 0.014 0.018 0.018 0.012 0.016 0.025 0.011 0.012 0.01 0.025 0.028 0.032 0.028 0.017 0.039 0.038 0.031 0.021 0.014 0.009 0.003 0.011 0.011 0.004 0.002 0.005 0.003 0.003 0.004 0.002 0.003 0.003 0.004 0.003 0.003 0.001 0.002 0.002 0.001 0.001 0.005 0.009 0.011 0.014 0.012 0.021 0.007 0 0.047 0.014 0.009 0.017 0.047 0.052 0 0 0 0.006 0.006 0.005 0.004 0.003 0.004 0.005 0.005 0.005 0.006 0.011 0.009 0.005 0.004 0.006 0.006 0.009 0 0.005 0.006 0.019 0.022 0.033 0.075 0.083 0.048 0.042 0.019 0.021 0.018 0.008 0.01 0.011 0.005 0.004 0.003 0.003 0.003 0.003 0 0 0 0.001 0 0.001 0.003 0.001 0.021 0.025 0.003 0.01 0.012 0.011 0.011 0.007 0.006 0.004 0.002 0.003 0.004 0.004 0.004 0.003 0.004 0.006 0.005 0.005 0.006 0.006 0.003 0.005 0.012 0.007 0.006 0.008 0.012 0.01 0.009 0.001 0 0 0 0.003 0 0.011 0.011 0.01 0.01 0.008 0.011 0.011 0.007 0.01 0.011 0.011 0.004 0.005 0.003 0.002 0.008 0.013 0.019 0.01 0.011 0.015 0.019 0.012 0.007 0.007 0.015 0.01 0.004 0.005 0.021 0.012 0.009 0.008 0.013 0.013 0.01 0.013 0.015 0.007 0.007 0.005 0.003 0.001 0.003 0.003 0.003 0.005 0.005 0.009 0.009 0.007 0 0.008 0.006 0.006 0.007 0.009 0.005 0.003 0.003 0.008 0.009 0.002 0.008 0.015 0.011 0.01 0.001 0.005 0.015 0.01 0.013 0.011 0.011 0.018 0.015 0.016 0.013 0.014 0.019 0.011 0.014 0.011 0.026 0.021 0.02 0.022 0.009 0.024 0.025 0.021 0.015 0.011 0.004 0.002 0.008 0.008 0.004 0.003 0.004 0.002 0.001 0.001 0 0 0 0.001 0.002 0.002 0 0.002 0.005 0.005 0.002 0.005 0.009 0.011 0.015 0.012 0.018 0.014 0 0.013 0.003 0.001 0.007 0.016 0.01 0 0 0 0.002 0.002 0.002 0.002 0.002 0.004 0.004 0.004 0.005 0.005 0.005 0.003 0.004 0.003 0.004 0.006 0.009 0.003 0.003 0.001 0.003 0.005 0.01 0.006 0.006 0.003 0.005 0.006 0.006 0.003 0.001 0.002 0.002 0.001 0.002 0.002 0.001 0.001 0.001 0.001 0.001 0 0.001 0.001 0.001 0.001 0 0.003 0.003 0 0 0 0 0 0 0.006 0.004 0.004 0 0.002 0.001 0.002 0.002 0.004 0.004 0.004 0.003 0.007 0.009 0.006 0.008 0.014 0.013 0.007 0.011 0.018 0.018 0.007 0.001 0 0 0 0.017 0 0.034 0.035 0.037 0.042 0.041 0.04 0.037 0.032 0.061 0.029 0.021 0.028 0.073 0.038 0.035 0.036 0.015 0.026 0.02 0.015 0.023 0.026 0.014 0.014 0.011 0.015 0.008 0.006 0.006 0.017 0.017 0.014 0.016 0.014 0.019 0.014 0.018 0.015 0.009 0.008 0.005 0.005 0.006 0.002 0.001 0.001 0.004 0.003 0.006 0.006 0.004 0.001 0.002 0.001 0.002 0.001 0.007 0.008 0.007 0.006 0.007 0.009 0.004 0.006 0.009 0.004 0.005 0.001 0.003 0.007 0.003 0.009 0.011 0.018 0.015 0.014 0.014 0.009 0.012 0.02 0.016 0.009 0.01 0.018 0.017 0.017 0.017 0.004 0.016 0.012 0.007 0.006 0.005 0.004 0 0.006 0.006 0.014 0.004 0.009 0.006 0.007 0.008 0.006 0.009 0.008 0.008 0.008 0.009 0.007 0.003 0.005 0.003 0.002 0.004 0.002 0.002 0.002 0.011 0.012 0.01 0 0.01 0.002 0.001 0.004 0.01 0.008 0 0 0 0.009 0.011 0.01 0.009 0.011 0.012 0.013 0.015 0.012 0.013 0.008 0.009 0.005 0.002 0.004 0.004 0.002 0.001 0.003 0.002 0.002 0.002 0.002 0.009 0.008 0.003 0.006 0.007 0.01 0.011 0.009 0.009 0.01 0.007 0.003 0.007 0.006 0.003 0.004 0.006 0.001 0 0.002 0.001 0.001 0.001 0.001 0.002 0.003 0.001 0.008 0.009 0.005 0.005 0.004 0.027 0.022 0.01 0.006 0.011 0.012 0.007 0.012 0.011 0.02 0.018 0.018 0.03 0.024 0.005 0.025 0.025 0.029 0.019 0.036 0.033 0.025 0.012 0.001 0 0 0 0.005 0 0.014 0.015 0.012 0.012 0.01 0.009 0.007 0.004 0.009 0.008 0.017 0.011 0.009 0.004 0.004 0.011 0.022 0.037 0.027 0.019 0.022 0.036 0.021 0.013 0.016 0.016 0.01 0.004 0.005 0.021 0.011 0.013 0.012 0.009 0.01 0.009 0.011 0.009 0.006 0.005 0.002 0.002 0.003 0.001 0.001 0.002 0.004 0.004 0.005 0.005 0.003 0 0.001 0 0.001 0 0.001 0.008 0.008 0.005 0.006 0.005 0.003 0.005 0.006 0.005 0.007 0.003 0.003 0.009 0.005 0.008 0.008 0.013 0.011 0.013 0.013 0.008 0.013 0.021 0.01 0.011 0.012 0.024 0.018 0.014 0.019 0.006 0.017 0.014 0.013 0.01 0.009 0.006 0.001 0.002 0.003 0.005 0.001 0.004 0.004 0.002 0.001 0.002 0.002 0.003 0.003 0.003 0.004 0.002 0 0 0 0 0.002 0.003 0.008 0.009 0.007 0.01 0.008 0 0.007 0.002 0.002 0.005 0.009 0.005 0 0 0 0.003 0.004 0.003 0.006 0.007 0.008 0.009 0.009 0.008 0.008 0.005 0.004 0.004 0.004 0.005 0.005 0.006 0.003 0.003 0.001 0.003 0.003 0.007 0.005 0.004 0.001 0.004 0.007 0.009 0.007 0.003 0.007 0.006 0.004 0.001 0.003 0.004 0.001 0.002 0.001 0.001 0.001 0.002 0.001 0.001 0 0 0.001 0.003 0.001 0.004 0.006 0.004 0.004 0.003 0.01 0.009 0.007 0.005 0.003 0.002 0.002 0.005 0.004 0.007 0.008 0.008 0.012 0.012 0.006 0.016 0.027 0.024 0.015 0.017 0.034 0.028 0.018 0.018 0.021 0.024 0.026 
0.008 0.006 0.025 0.008 0.001 0 0 0 0.001 0 0.011 0.009 0.007 0.006 0.005 0.005 0.005 0.005 0.007 0.005 0.011 0.011 0.008 0.003 0.003 0.008 0.013 0.018 0.018 0.011 0.015 0.02 0.016 0.013 0.011 0.017 0.008 0.003 0.004 0.015 0.014 0.014 0.014 0.016 0.018 0.015 0.026 0.024 0.032 0.028 0.064 0.081 0.301 1 0.871 0.406 0.304 0.162 0.071 0.076 0.055 0 0.016 0.006 0.009 0.009 0.033 0.044 0.032 0.022 0.032 0.044 0.011 0.026 0.032 0.008 0.013 0.004 0.007 0.018 0.013 0.016 0.012 0.017 0.016 0.016 0.015 0.011 0.009 0.02 0.008 0.006 0.008 0.023 0.019 0.018 0.017 0.01 0.023 0.029 0.027 0.019 0.015 0.005 0.002 0.008 0.008 0.007 0.002 0.006 0.003 0.005 0.006 0.003 0.004 0.004 0.004 0.004 0.005 0.004 0.002 0.003 0.001 0.001 0.002 0.006 0.004 0.006 0.016 0.021 0.015 0 0.026 0.01 0.005 0.006 0.03 0.031 0 0 0 0.006 0.007 0.007 0.004 0.005 0.008 0.008 0.006 0.008 0.007 0.007 0.003 0.004 0.002 0.004 0.005 0.005 0.002 0.003 0.004 0.01 0.013 0.02 0.037 0.033 0.02 0.026 0.012 0.012 0.01 0.008 0.007 0.008 0.005 0.002 0.004 0.005 0.005 0.002 0.001 0.001 0.001 0.002 0.002 0.001 0.001 0 0.006 0.01 0.001 0.005 0.007 0.006 0.006 0.005 0.012 0.009 0.004 0.001 0.007 0.007 0.006 0.005 0.009 0.011 0.011 0.011 0.013 0.011 0.003 0.011 0.012 0.014 0.006 0.014 0.019 0.017 0.01 0 0 0 0 0 0 0.006 0.004 0.006 0.006 0.005 0.007 0.005 0.003 0.007 0.006 0.014 0.005 0.006 0.003 0.003 0.009 0.014 0.02 0.014 0.014 0.014 0.018 0.019 0.01 0.01 0.013 0.003 0.005 0.009 0.021 0.011 0.009 0.006 0.01 0.006 0.009 0.013 0.01 0.008 0.008 0.003 0.001 0 0.001 0.002 0.005 0.006 0.007 0.005 0.005 0.005 0 0.006 0.005 0.004 0.003 0.008 0.006 0.004 0.002 0.01 0.012 0.001 0.01 0.018 0.013 0.018 0.005 0.009 0.024 0.017 0.021 0.016 0.019 0.019 0.021 0.021 0.015 0.02 0.022 0.008 0.017 0.015 0.022 0.021 0.018 0.017 0.008 0.037 0.039 0.039 0.029 0.023 0.012 0.005 0.01 0.01 0.005 0.001 0.003 0.003 0.001 0.002 0.002 0.001 0.001 0.002 0.005 0.005 0.004 0.004 0.005 0.002 0 0.009 0.019 0.03 0.039 0.034 0.046 0.031 0 0.018 0.001 0.001 0.009 0.023 0.012 0 0 0 0.003 0.003 0.003 0.002 0.001 0.007 0.007 0.007 0.008 0.007 0.005 0.008 0.008 0.005 0.005 0.012 0.019 0.003 0.003 0.002 0.003 0.004 0.007 0.01 0.007 0.006 0.005 0.006 0.006 0.006 0.006 0.003 0.003 0.003 0.003 0.005 0.004 0.002 0.001 0.002 0 0.001 0.001 0.001 0.001 0.001 0 0.003 0.004 0.001 0.003 0.005 0.003 0.002 0.001 0.004 0.002 0.001 0 0.002 0.002 0.001 0.005 0.006 0.005 0.005 0.004 0.005 0.007 0.005 0.013 0.015 0.014 0.009 0.014 0.019 0.016 0.007 0.002 0 0 0 0.007 0 0.023 0.025 0.024 0.028 0.025 0.029 0.03 0.022 0.042 0.06 0.065 0.078 0.216 0.141 0.121 0.085 0.041 0.054 0.039 0.043 0.066 0.045 0.024 0.028 0.02 0.023 0.011 0.004 0.009 0.015 0.011 0.012 0.01 0.013 0.016 0.009 0.016 0.009 0.012 0.012 0.01 0.009 0.006 0.002 0.005 0.006 0.006 0.006 0.013 0.013 0.01 0.006 0.006 0.004 0.003 0.002 0.007 0.008 0.008 0.007 0.009 0.01 0.001 0.007 0.011 0.007 0.006 0.003 0.004 0.01 0.007 0.013 0.016 0.028 0.019 0.024 0.024 0.012 0.012 0.021 0.009 0.009 0.012 0.022 0.019 0.015 0.018 0.003 0.021 0.014 0.013 0.012 0.012 0.005 0.003 0.011 0.011 0.027 0.012 0.028 0.021 0.014 0.015 0.01 0.013 0.016 0.018 0.017 0.018 0.011 0.007 0.013 0.004 0.004 0.006 0.006 0.007 0.008 0.01 0.015 0.012 0 0.011 0.002 0.001 0.006 0.011 0.007 0 0 0 0.018 0.023 0.022 0.018 0.019 0.023 0.022 0.023 0.022 0.024 0.021 0.017 0.01 0.006 0.014 0.011 0.006 0.004 0.006 0 0.003 0.003 0.004 0.01 0.01 0.004 0.011 0.02 0.019 0.024 0.026 0.026 0.021 0.018 0.007 0.013 0.014 0.005 0.004 0.005 0.002 0.001 0.005 0.003 0.002 0 0 0.003 0.004 0.001 0.009 0.016 0.017 0.015 0.013 0.074 0.06 0.04 0.02 0.022 0.02 0.018 0.025 0.027 0.057 0.064 0.06 0.084 0.079 0.016 0.051 0.05 0.048 0.048 0.093 0.064 0.052 0.026 0 0 0 0 0.003 0 0.01 0.01 0.009 0.01 0.007 0.007 0.007 0.008 0.008 0.006 0.009 0.008 0.008 0.005 0.007 0.006 0.018 0.026 0.018 0.019 0.015 0.024 0.019 0.02 0.017 0.014 0.007 0.001 0.004 0.016 0.006 0.006 0.005 0.006 0.008 0.007 0.008 0.007 0.006 0.007 0.005 0.006 0.007 0.004 0.002 0.003 0.003 0.002 0.004 0.004 0.004 0 0.002 0.004 0.005 0.003 0.004 0.007 0.007 0.004 0.009 0.011 0.003 0.007 0.013 0.006 0.007 0.002 0.003 0.009 0.008 0.01 0.011 0.015 0.018 0.017 0.017 0.011 0.016 0.018 0.012 0.009 0.01 0.021 0.018 0.016 0.015 0.005 0.019 0.016 0.015 0.015 0.014 0.009 0 0.003 0.003 0.007 0.002 0.006 0.004 0.002 0.003 0.001 0.002 0.003 0.003 0.004 0.004 0.003 0 0.005 0.001 0 0.002 0.005 0.008 0.009 0.012 0.014 0.013 0 0.012 0.005 0.004 0.002 0.015 0.013 0 0 0 0.004 0.004 0.002 0.003 0.002 0.004 0.008 0.009 0.008 0.006 0.002 0.005 0.004 0.001 0.002 0.008 0.007 0 0 0.003 0.004 0.005 0.008 0.009 0.009 0.006 0.005 0.004 0.005 0.005 0.005 0.006 0.006 0.006 0.003 0.004 0.004 0.003 0.002 0.002 0 0 0.001 0.001 0 0 0 0.004 0.002 0.001 0.006 0.006 0.005 0.006 0.004 0.008 0.006 0.003 0.002 0.005 0.004 0.002 0.004 0.005 0.005 0.004 0.005 0.009 0.007 0.005 0.008 0.016 0.017 0.006 0.011 0.024 0.023 0.012 0.022 0.022 0.02 0.021 
0.012 0.007 0.037 0.011 0.002 0 0 0 0.003 0 0.019 0.018 0.017 0.016 0.012 0.014 0.01 0.014 0.015 0.017 0.015 0.014 0.009 0.003 0.005 0.009 0.022 0.024 0.023 0.021 0.019 0.029 0.021 0.014 0.018 0.018 0.017 0.004 0.011 0.024 0.021 0.018 0.019 0.019 0.019 0.016 0.03 0.029 0.026 0.021 0.041 0.059 0.242 0.861 1 0.493 0.357 0.219 0.093 0.097 0.076 0 0.035 0.013 0.012 0.014 0.034 0.039 0.028 0.024 0.032 0.035 0.011 0.021 0.031 0.006 0.007 0 0.006 0.02 0.014 0.017 0.017 0.019 0.022 0.02 0.02 0.011 0.017 0.029 0.015 0.016 0.023 0.032 0.022 0.016 0.02 0.006 0.027 0.027 0.023 0.02 0.012 0.006 0.002 0.014 0.015 0.008 0.002 0.006 0.004 0.005 0.005 0.003 0.003 0.004 0.004 0.004 0.006 0.003 0.001 0.005 0 0 0.003 0.009 0.012 0.012 0.019 0.026 0.013 0 0.026 0.008 0.008 0.014 0.03 0.026 0 0 0 0.008 0.01 0.008 0.006 0.004 0.009 0.011 0.012 0.01 0.01 0.01 0.009 0.005 0.003 0.007 0.009 0.009 0.001 0.003 0.005 0.01 0.014 0.02 0.034 0.033 0.017 0.02 0.013 0.016 0.014 0.013 0.013 0.013 0.008 0.001 0.004 0.007 0.001 0.001 0.002 0.001 0.001 0.001 0 0 0 0 0.006 0.008 0.001 0.004 0.011 0.008 0.008 0.005 0.016 0.013 0.01 0.004 0.007 0.005 0.006 0.009 0.007 0.011 0.012 0.01 0.016 0.014 0.006 0.012 0.018 0.015 0.008 0.015 0.025 0.019 0.01 0 0 0 0 0.002 0 0.013 0.013 0.013 0.012 0.009 0.006 0.007 0.007 0.009 0.006 0.014 0.013 0.006 0.004 0.003 0.009 0.017 0.027 0.02 0.015 0.019 0.029 0.018 0.012 0.012 0.02 0.011 0.01 0.013 0.029 0.02 0.019 0.019 0.016 0.018 0.019 0.026 0.015 0.014 0.01 0.008 0.007 0.002 0.003 0.005 0.007 0.009 0.006 0.01 0.01 0.008 0 0.006 0.002 0.004 0.003 0.008 0.01 0.009 0.005 0.015 0.016 0.001 0.018 0.025 0.015 0.023 0.003 0.006 0.02 0.013 0.021 0.02 0.021 0.022 0.024 0.025 0.017 0.026 0.03 0.021 0.021 0.015 0.032 0.031 0.029 0.031 0.012 0.044 0.045 0.044 0.035 0.024 0.013 0.002 0.017 0.017 0.006 0.004 0.005 0.004 0.003 0.003 0.002 0.003 0.005 0.007 0.003 0.004 0.003 0.001 0.003 0.002 0 0.008 0.012 0.021 0.028 0.031 0.037 0.025 0 0.025 0.007 0.004 0.012 0.03 0.017 0 0 0 0.005 0.006 0.004 0.006 0.005 0.004 0.007 0.008 0.006 0.007 0.009 0.007 0.003 0.002 0.005 0.007 0.012 0.002 0.003 0.003 0.008 0.011 0.014 0.014 0.014 0.011 0.011 0.011 0.01 0.01 0.004 0.007 0.008 0.003 0 0.002 0.002 0.001 0.002 0.002 0.002 0.002 0.001 0.001 0.001 0.001 0 0.004 0.006 0.001 0.004 0.008 0.006 0.007 0.004 0.011 0.008 0.007 0.006 0.007 0.004 0.003 0.006 0.006 0.008 0.009 0.006 0.015 0.015 0.007 0.009 0.024 0.02 0.005 0.017 0.025 0.022 0.013 0.003 0 0 0 0.007 0 0.03 0.029 0.03 0.028 0.023 0.034 0.033 0.024 0.044 0.055 0.075 0.11 0.273 0.169 0.149 0.132 0.044 0.054 0.043 0.045 0.068 0.047 0.029 0.032 0.022 0.026 0.013 0.006 0.01 0.025 0.019 0.019 0.016 0.022 0.021 0.012 0.022 0.02 0.016 0.014 0.011 0.014 0.012 0.003 0.003 0.003 0.008 0.003 0.015 0.015 0.012 0.001 0.005 0.001 0.002 0.002 0.01 0.014 0.014 0.009 0.019 0.018 0.004 0.016 0.019 0.012 0.012 0.002 0.003 0.01 0.01 0.015 0.017 0.039 0.031 0.036 0.038 0.022 0.026 0.038 0.024 0.013 0.019 0.036 0.027 0.023 0.024 0.016 0.028 0.025 0.019 0.02 0.016 0.012 0.004 0.011 0.012 0.033 0.016 0.031 0.022 0.019 0.016 0.008 0.013 0.017 0.023 0.018 0.017 0.013 0.013 0.015 0.004 0.001 0.007 0.01 0.01 0.008 0.013 0.019 0.022 0 0.02 0.004 0.002 0.006 0.021 0.016 0 0 0 0.028 0.033 0.026 0.033 0.026 0.033 0.035 0.033 0.032 0.035 0.021 0.022 0.013 0.006 0.005 0.013 0.01 0.002 0.002 0.004 0.005 0.007 0.009 0.017 0.016 0.01 0.015 0.027 0.034 0.041 0.034 0.044 0.042 0.027 0.01 0.019 0.019 0.01 0.006 0.01 0.002 0.001 0.005 0.006 0.006 0.005 0.004 0.009 0.01 0.006 0.017 0.033 0.033 0.034 0.018 0.106 0.089 0.05 0.029 0.03 0.025 0.025 0.034 0.044 0.075 0.082 0.075 0.113 0.091 0.015 0.055 0.051 0.055 0.046 0.097 0.06 0.048 0.034 0.001 0 0 0 0.004 0 0.013 0.013 0.015 0.01 0.01 0.008 0.008 0.006 0.01 0.01 0.016 0.011 0.011 0.003 0.005 0.01 0.022 0.032 0.022 0.021 0.015 0.028 0.019 0.017 0.015 0.021 0.01 0.006 0.009 0.029 0.016 0.009 0.014 0.012 0.01 0.008 0.016 0.011 0.006 0.006 0.005 0.005 0.006 0.003 0.003 0.004 0.005 0.005 0.009 0.009 0.008 0 0.003 0.002 0.005 0.003 0.005 0.009 0.009 0.004 0.009 0.01 0.002 0.01 0.01 0.008 0.009 0.001 0.004 0.013 0.011 0.016 0.018 0.021 0.024 0.021 0.021 0.016 0.022 0.03 0.021 0.018 0.022 0.034 0.026 0.018 0.027 0.007 0.025 0.014 0.022 0.019 0.016 0.007 0.006 0.014 0.014 0.009 0.004 0.008 0.004 0.007 0.005 0 0.004 0.003 0.007 0.005 0.006 0.004 0.001 0.006 0.004 0.003 0.011 0.01 0.012 0.011 0.012 0.017 0.006 0 0.011 0.002 0.002 0.004 0.011 0.01 0 0 0 0.006 0.006 0.007 0.008 0.004 0.012 0.011 0.011 0.011 0.008 0.005 0.009 0.004 0.001 0.005 0.006 0.006 0 0.001 0.001 0.003 0.004 0.005 0.009 0.008 0.003 0.006 0.007 0.008 0.006 0.008 0.006 0.005 0.005 0.002 0.005 0.006 0.003 0.002 0 0 0 0 0 0 0 0 0.003 0.005 0 0.004 0.007 0.005 0.005 0 0.01 0.007 0.004 0.002 0.008 0.007 0.008 0.008 0.01 0.01 0.01 0.009 0.011 0.01 0.007 0.018 0.023 0.021 0.01 0.019 0.03 0.026 0.012 0.033 0.033 0.032 0.03 
0.012 0.008 0.064 0.015 0.002 0 0 0 0.007 0 0.03 0.03 0.028 0.028 0.022 0.022 0.018 0.014 0.019 0.015 0.021 0.017 0.013 0.007 0.007 0.013 0.029 0.039 0.027 0.031 0.025 0.041 0.031 0.026 0.021 0.029 0.022 0.007 0.007 0.039 0.028 0.027 0.028 0.039 0.028 0.03 0.039 0.04 0.029 0.031 0.046 0.044 0.161 0.514 0.603 1 0.732 0.414 0.205 0.207 0.155 0 0.059 0.016 0.016 0.015 0.036 0.053 0.041 0.033 0.03 0.037 0.019 0.029 0.041 0.022 0.019 0.002 0.008 0.035 0.026 0.032 0.03 0.031 0.03 0.037 0.036 0.02 0.031 0.047 0.024 0.017 0.031 0.066 0.052 0.042 0.053 0.019 0.051 0.049 0.051 0.037 0.032 0.011 0.008 0.014 0.018 0.008 0.002 0.008 0.007 0.003 0.005 0.001 0.005 0.005 0.005 0.004 0.005 0.005 0.003 0.003 0.001 0 0.009 0.014 0.015 0.017 0.021 0.036 0.023 0 0.04 0.007 0.005 0.012 0.041 0.03 0 0 0 0.009 0.011 0.007 0.006 0.006 0.014 0.012 0.014 0.01 0.011 0.009 0.011 0.008 0.003 0.003 0.009 0.012 0.002 0.002 0.001 0.009 0.012 0.02 0.029 0.029 0.013 0.02 0.018 0.019 0.016 0.012 0.013 0.013 0.007 0.003 0.004 0.005 0.002 0.003 0.003 0 0.002 0.003 0 0 0 0 0.006 0.008 0.002 0.006 0.009 0.008 0.008 0.003 0.018 0.015 0.012 0.007 0.007 0.006 0.006 0.005 0.01 0.015 0.015 0.016 0.019 0.019 0.006 0.022 0.037 0.035 0.015 0.023 0.037 0.037 0.02 0.004 0 0 0 0.006 0 0.024 0.025 0.022 0.021 0.017 0.012 0.015 0.015 0.017 0.014 0.017 0.014 0.015 0.007 0.006 0.011 0.026 0.037 0.029 0.027 0.023 0.037 0.033 0.021 0.017 0.025 0.014 0.008 0.013 0.047 0.026 0.023 0.024 0.028 0.023 0.024 0.036 0.032 0.016 0.02 0.015 0.014 0.005 0.004 0.006 0.01 0.012 0.01 0.019 0.018 0.012 0 0.007 0.008 0.009 0.008 0.018 0.022 0.019 0.016 0.025 0.034 0.006 0.032 0.054 0.033 0.038 0.013 0.021 0.06 0.04 0.041 0.034 0.038 0.044 0.045 0.044 0.032 0.039 0.063 0.035 0.024 0.03 0.067 0.059 0.046 0.052 0.021 0.099 0.093 0.1 0.08 0.06 0.026 0.009 0.021 0.023 0.006 0 0.006 0.006 0.005 0.006 0.001 0.004 0.004 0.004 0.007 0.008 0.003 0.002 0.003 0.001 0 0.016 0.028 0.037 0.061 0.063 0.081 0.045 0 0.062 0.014 0.009 0.018 0.068 0.044 0 0 0 0.005 0.005 0.002 0.004 0.001 0.009 0.008 0.009 0.007 0.008 0.011 0.008 0.009 0.004 0.009 0.015 0.02 0.004 0.005 0.005 0.016 0.021 0.027 0.03 0.025 0.013 0.016 0.01 0.011 0.011 0.007 0.011 0.01 0.011 0.003 0.007 0.005 0.005 0.004 0.006 0.002 0.002 0.005 0.005 0.004 0.004 0 0.008 0.009 0.001 0.006 0.007 0.005 0.003 0.004 0.014 0.011 0.007 0.004 0.005 0.005 0.004 0.005 0.009 0.006 0.006 0.004 0.014 0.013 0.009 0.013 0.028 0.025 0.012 0.019 0.036 0.029 0.014 0.001 0 0 0 0.011 0 0.046 0.047 0.039 0.038 0.04 0.05 0.045 0.031 0.053 0.088 0.147 0.221 0.51 0.32 0.281 0.225 0.101 0.119 0.101 0.102 0.151 0.114 0.06 0.069 0.068 0.055 0.026 0.015 0.014 0.04 0.035 0.033 0.026 0.031 0.027 0.026 0.037 0.031 0.02 0.02 0.014 0.009 0.006 0.006 0.007 0.009 0.011 0.007 0.018 0.019 0.011 0.003 0.011 0.007 0.004 0.004 0.016 0.017 0.014 0.013 0.014 0.013 0.006 0.012 0.022 0.014 0.015 0.007 0.009 0.026 0.022 0.032 0.028 0.058 0.048 0.045 0.046 0.033 0.043 0.055 0.025 0.018 0.026 0.047 0.037 0.03 0.042 0.011 0.038 0.031 0.026 0.02 0.013 0.006 0.002 0.016 0.017 0.054 0.018 0.048 0.04 0.032 0.036 0.023 0.029 0.032 0.036 0.034 0.034 0.026 0.017 0.025 0.013 0.012 0.005 0.01 0.008 0.011 0.017 0.026 0.026 0 0.023 0.009 0.007 0.013 0.029 0.014 0 0 0 0.047 0.057 0.054 0.055 0.06 0.063 0.062 0.06 0.058 0.062 0.042 0.048 0.026 0.013 0.023 0.029 0.012 0.008 0.009 0.005 0.01 0.011 0.015 0.014 0.017 0.008 0.018 0.043 0.054 0.067 0.076 0.087 0.077 0.047 0.022 0.027 0.029 0.022 0.012 0.016 0.003 0.001 0.012 0.005 0.003 0.001 0.001 0.007 0.007 0.009 0.032 0.046 0.039 0.042 0.034 0.209 0.193 0.128 0.05 0.05 0.044 0.041 0.054 0.063 0.153 0.174 0.162 0.227 0.203 0.028 0.118 0.103 0.108 0.108 0.221 0.138 0.098 0.052 0 0 0 0 0.009 0 0.03 0.032 0.029 0.029 0.023 0.023 0.025 0.017 0.023 0.017 0.021 0.019 0.014 0.01 0.008 0.018 0.041 0.054 0.044 0.042 0.034 0.056 0.047 0.034 0.032 0.035 0.018 0.008 0.016 0.05 0.035 0.031 0.025 0.028 0.027 0.023 0.027 0.023 0.021 0.013 0.009 0.006 0.008 0.005 0.006 0.008 0.013 0.006 0.007 0.008 0.006 0 0.004 0.004 0.005 0.006 0.012 0.014 0.011 0.009 0.014 0.017 0.004 0.016 0.02 0.013 0.018 0.006 0.011 0.032 0.022 0.026 0.027 0.034 0.034 0.035 0.037 0.027 0.032 0.049 0.029 0.027 0.028 0.047 0.043 0.035 0.038 0.012 0.044 0.038 0.042 0.037 0.032 0.015 0.004 0.019 0.02 0.009 0.006 0.008 0.005 0.005 0.005 0.005 0.006 0.006 0.007 0.009 0.007 0.005 0.004 0.006 0.003 0.001 0.007 0.008 0.013 0.017 0.023 0.028 0.021 0 0.022 0.006 0.004 0.007 0.028 0.013 0 0 0 0.008 0.01 0.007 0.006 0.004 0.012 0.016 0.016 0.015 0.018 0.017 0.015 0.005 0.005 0.012 0.008 0.01 0.004 0.003 0.003 0.008 0.008 0.013 0.017 0.016 0.006 0.017 0.018 0.022 0.015 0.008 0.009 0.01 0.009 0.008 0.007 0.007 0.005 0.006 0.002 0 0 0.005 0.001 0.001 0 0 0.005 0.007 0.001 0.005 0.008 0.008 0.008 0.007 0.017 0.013 0.012 0.005 0.006 0.005 0.006 0.01 0.009 0.012 0.015 0.014 0.023 0.024 0.005 0.021 0.035 0.032 0.012 0.029 0.048 0.042 0.03 0.047 0.047 0.068 0.06 
0.013 0.01 0.083 0.013 0.003 0 0 0 0.01 0 0.043 0.042 0.036 0.034 0.026 0.019 0.022 0.023 0.025 0.018 0.02 0.017 0.014 0.008 0.01 0.015 0.026 0.04 0.036 0.024 0.029 0.041 0.032 0.02 0.017 0.029 0.024 0.007 0.01 0.045 0.04 0.038 0.04 0.04 0.034 0.034 0.053 0.055 0.035 0.031 0.033 0.033 0.085 0.299 0.346 0.616 1 0.517 0.252 0.257 0.182 0 0.075 0.033 0.03 0.031 0.068 0.066 0.046 0.04 0.034 0.035 0.02 0.031 0.033 0.024 0.023 0.005 0.007 0.031 0.021 0.027 0.029 0.036 0.031 0.039 0.041 0.02 0.03 0.054 0.033 0.02 0.032 0.071 0.058 0.047 0.056 0.021 0.052 0.042 0.046 0.036 0.03 0.015 0.006 0.015 0.018 0.011 0.007 0.009 0.007 0.003 0.004 0.002 0.002 0.002 0.002 0.003 0.004 0.004 0.004 0.007 0.002 0.001 0.013 0.019 0.018 0.023 0.027 0.034 0.022 0 0.031 0.006 0.001 0.016 0.036 0.03 0 0 0 0.013 0.015 0.012 0.012 0.008 0.012 0.013 0.014 0.013 0.016 0.016 0.01 0.01 0.007 0.008 0.012 0.014 0.006 0.005 0 0.003 0.01 0.017 0.028 0.025 0.014 0.021 0.021 0.025 0.02 0.012 0.01 0.014 0.008 0.004 0.002 0.006 0.003 0.004 0.003 0 0.001 0.002 0.001 0.001 0.003 0.001 0.006 0.009 0.003 0.007 0.011 0.01 0.01 0.009 0.017 0.016 0.011 0.003 0.005 0.003 0.003 0.01 0.008 0.013 0.014 0.013 0.024 0.021 0.006 0.016 0.035 0.031 0.017 0.026 0.041 0.035 0.02 0.006 0 0 0 0.008 0 0.028 0.027 0.022 0.026 0.023 0.021 0.02 0.013 0.021 0.022 0.023 0.021 0.016 0.007 0.005 0.015 0.027 0.039 0.03 0.027 0.027 0.045 0.033 0.025 0.028 0.034 0.019 0.007 0.012 0.063 0.031 0.032 0.033 0.025 0.026 0.027 0.041 0.034 0.029 0.023 0.017 0.014 0.006 0.004 0.004 0.008 0.009 0.009 0.011 0.011 0.008 0 0.005 0.006 0.008 0.007 0.015 0.024 0.026 0.018 0.045 0.057 0.009 0.053 0.075 0.042 0.054 0.009 0.022 0.061 0.036 0.04 0.032 0.038 0.043 0.042 0.044 0.028 0.038 0.062 0.026 0.026 0.037 0.072 0.067 0.062 0.07 0.036 0.124 0.115 0.115 0.099 0.07 0.044 0.014 0.026 0.027 0.009 0.003 0.005 0.005 0.006 0.006 0.001 0.003 0.004 0.005 0.002 0.003 0.003 0.001 0.006 0.003 0.001 0.027 0.047 0.058 0.082 0.08 0.113 0.063 0 0.077 0.019 0.011 0.029 0.09 0.056 0 0 0 0.006 0.006 0.005 0.005 0.006 0.01 0.011 0.013 0.011 0.009 0.007 0.012 0.01 0.004 0.002 0.014 0.032 0.001 0 0.004 0.019 0.024 0.042 0.046 0.038 0.024 0.028 0.015 0.017 0.015 0.011 0.013 0.013 0.006 0.004 0.001 0.003 0.001 0.001 0.001 0.001 0.001 0.001 0.003 0.004 0.004 0 0.016 0.019 0.001 0.004 0.011 0.011 0.011 0.009 0.021 0.015 0.005 0.002 0.006 0.005 0.006 0.009 0.009 0.01 0.01 0.014 0.022 0.017 0.015 0.02 0.031 0.033 0.014 0.027 0.039 0.034 0.012 0.003 0 0 0 0.018 0 0.05 0.059 0.058 0.062 0.058 0.068 0.07 0.058 0.079 0.124 0.193 0.262 0.698 0.435 0.363 0.294 0.144 0.145 0.131 0.142 0.185 0.131 0.072 0.094 0.071 0.073 0.028 0.009 0.014 0.054 0.043 0.042 0.036 0.041 0.045 0.032 0.041 0.042 0.027 0.026 0.018 0.014 0.009 0.004 0.006 0.008 0.011 0.006 0.021 0.023 0.013 0.002 0.006 0.002 0.003 0.005 0.016 0.02 0.012 0.012 0.02 0.021 0.004 0.018 0.02 0.015 0.015 0.004 0.012 0.036 0.026 0.045 0.05 0.075 0.064 0.061 0.062 0.042 0.043 0.056 0.022 0.024 0.035 0.058 0.045 0.037 0.044 0.02 0.037 0.031 0.036 0.028 0.024 0.011 0.006 0.031 0.034 0.073 0.033 0.067 0.055 0.039 0.04 0.021 0.031 0.038 0.052 0.042 0.042 0.031 0.02 0.031 0.017 0.012 0.018 0.016 0.016 0.016 0.021 0.026 0.025 0 0.021 0.007 0.005 0.012 0.024 0.017 0 0 0 0.051 0.067 0.053 0.057 0.065 0.08 0.084 0.074 0.081 0.08 0.048 0.047 0.025 0.015 0.022 0.026 0.018 0.005 0.011 0.006 0.007 0.009 0.012 0.019 0.021 0.015 0.022 0.056 0.061 0.068 0.078 0.092 0.081 0.058 0.023 0.037 0.042 0.029 0.02 0.021 0.007 0.004 0.018 0.009 0.007 0.005 0.002 0.01 0.011 0.01 0.034 0.061 0.051 0.05 0.025 0.255 0.217 0.147 0.062 0.066 0.055 0.053 0.068 0.076 0.174 0.199 0.203 0.279 0.247 0.048 0.15 0.129 0.134 0.117 0.271 0.17 0.139 0.063 0.001 0 0 0 0.006 0 0.034 0.033 0.035 0.029 0.022 0.021 0.018 0.016 0.018 0.014 0.018 0.014 0.014 0.006 0.005 0.014 0.024 0.05 0.042 0.022 0.022 0.052 0.04 0.017 0.024 0.035 0.022 0.008 0.014 0.046 0.028 0.02 0.02 0.024 0.022 0.011 0.028 0.023 0.016 0.015 0.008 0.007 0.011 0.007 0.007 0.01 0.013 0.012 0.011 0.011 0.008 0 0.004 0.004 0.005 0.005 0.007 0.019 0.018 0.014 0.018 0.018 0.004 0.016 0.022 0.012 0.011 0.007 0.011 0.026 0.022 0.029 0.028 0.034 0.032 0.032 0.032 0.021 0.027 0.04 0.018 0.022 0.025 0.05 0.047 0.027 0.041 0.012 0.04 0.036 0.038 0.033 0.028 0.011 0.002 0.017 0.021 0.012 0.003 0.011 0.007 0.003 0.004 0.001 0.003 0.005 0.005 0.006 0.006 0.008 0.003 0.007 0.007 0.001 0.006 0.011 0.014 0.014 0.028 0.033 0.019 0 0.025 0.01 0.006 0.009 0.028 0.013 0 0 0 0.011 0.012 0.012 0.011 0.004 0.012 0.013 0.013 0.013 0.013 0.008 0.009 0.008 0.005 0.008 0.009 0.009 0.003 0.003 0.006 0.011 0.012 0.018 0.018 0.016 0.008 0.013 0.009 0.011 0.013 0.01 0.01 0.01 0.01 0.003 0.005 0.007 0.004 0.002 0 0 0 0.002 0 0 0 0 0.006 0.005 0 0.006 0.009 0.009 0.009 0.005 0.015 0.013 0.007 0.003 0.006 0.003 0.005 0.009 0.009 0.009 0.009 0.01 0.016 0.015 0.003 0.02 0.031 0.034 0.011 0.021 0.05 0.038 0.02 0.047 0.049 0.07 0.063 
0.015 0.013 0.063 0.009 0.002 0 0 0 0.011 0 0.023 0.021 0.018 0.019 0.016 0.014 0.011 0.013 0.016 0.014 0.015 0.014 0.016 0.008 0.007 0.016 0.024 0.034 0.03 0.022 0.019 0.035 0.031 0.018 0.015 0.024 0.022 0.009 0.009 0.037 0.028 0.019 0.022 0.024 0.024 0.023 0.038 0.029 0.021 0.019 0.025 0.024 0.055 0.191 0.235 0.403 0.644 1 0.181 0.187 0.136 0 0.048 0.022 0.02 0.02 0.037 0.039 0.028 0.024 0.028 0.026 0.013 0.022 0.027 0.02 0.017 0.007 0.012 0.024 0.018 0.022 0.017 0.024 0.031 0.027 0.024 0.019 0.027 0.048 0.025 0.022 0.033 0.056 0.055 0.047 0.052 0.02 0.053 0.038 0.036 0.03 0.026 0.017 0.007 0.012 0.012 0.014 0.008 0.012 0.011 0.008 0.008 0.004 0.008 0.01 0.011 0.008 0.009 0.01 0.007 0.01 0.005 0.003 0.01 0.012 0.018 0.018 0.022 0.029 0.021 0 0.027 0.004 0.002 0.011 0.028 0.025 0 0 0 0.006 0.008 0.006 0.005 0.002 0.014 0.013 0.011 0.015 0.014 0.013 0.008 0.009 0.003 0.007 0.008 0.01 0 0.004 0.002 0.006 0.008 0.015 0.026 0.025 0.016 0.014 0.013 0.011 0.01 0.006 0.008 0.01 0.008 0.003 0.006 0.004 0.002 0.004 0.005 0.001 0.002 0.005 0.002 0.002 0.001 0 0.007 0.008 0 0.001 0.006 0.005 0.004 0.003 0.014 0.014 0.006 0.005 0.012 0.012 0.008 0.014 0.008 0.014 0.01 0.01 0.015 0.014 0.009 0.016 0.026 0.023 0.011 0.015 0.029 0.027 0.016 0.003 0 0 0 0.002 0 0.015 0.016 0.014 0.015 0.012 0.011 0.007 0.007 0.01 0.011 0.022 0.014 0.013 0.005 0.005 0.012 0.023 0.036 0.026 0.028 0.026 0.037 0.031 0.02 0.015 0.026 0.016 0.013 0.02 0.042 0.022 0.017 0.021 0.017 0.01 0.019 0.032 0.016 0.023 0.022 0.012 0.01 0.003 0.002 0.003 0.004 0.006 0.008 0.011 0.01 0.007 0 0.005 0.009 0.008 0.005 0.01 0.012 0.01 0.008 0.025 0.039 0.006 0.037 0.061 0.022 0.032 0.013 0.014 0.053 0.037 0.041 0.038 0.04 0.042 0.047 0.045 0.034 0.044 0.055 0.03 0.033 0.034 0.057 0.057 0.052 0.056 0.024 0.094 0.09 0.096 0.069 0.054 0.027 0.01 0.028 0.032 0.013 0.005 0.01 0.006 0.007 0.006 0.002 0.003 0.004 0.007 0.008 0.007 0.006 0.002 0.006 0.004 0 0.025 0.031 0.044 0.067 0.075 0.102 0.047 0 0.062 0.017 0.007 0.028 0.068 0.043 0 0 0 0.005 0.006 0.005 0.002 0.001 0.013 0.013 0.014 0.011 0.013 0.012 0.013 0.012 0.008 0.011 0.019 0.031 0.004 0.004 0.006 0.019 0.027 0.039 0.032 0.027 0.014 0.016 0.008 0.01 0.01 0.004 0.004 0.008 0.008 0.004 0.006 0.007 0.002 0.002 0.005 0.002 0.003 0.004 0.005 0.006 0.005 0.002 0.005 0.005 0.001 0.003 0.004 0.003 0.003 0.003 0.015 0.013 0.008 0.007 0.009 0.006 0.008 0.011 0.012 0.011 0.009 0.006 0.014 0.017 0.012 0.02 0.033 0.029 0.019 0.029 0.032 0.028 0.016 0.003 0 0 0 0.009 0 0.031 0.031 0.028 0.03 0.026 0.037 0.042 0.026 0.045 0.085 0.131 0.194 0.541 0.593 0.462 0.219 0.096 0.114 0.091 0.095 0.144 0.109 0.057 0.061 0.062 0.066 0.027 0.013 0.018 0.036 0.033 0.034 0.032 0.028 0.024 0.027 0.036 0.022 0.021 0.017 0.018 0.012 0.013 0.005 0.008 0.009 0.012 0.007 0.014 0.014 0.009 0.005 0.005 0.001 0.004 0.003 0.014 0.014 0.014 0.011 0.015 0.014 0.009 0.017 0.019 0.018 0.023 0.003 0.008 0.035 0.029 0.044 0.04 0.064 0.056 0.058 0.059 0.041 0.039 0.05 0.031 0.025 0.032 0.05 0.043 0.034 0.041 0.012 0.033 0.03 0.036 0.032 0.023 0.009 0.004 0.023 0.025 0.056 0.019 0.046 0.031 0.03 0.028 0.019 0.027 0.036 0.038 0.03 0.034 0.032 0.022 0.022 0.012 0.011 0.014 0.022 0.017 0.015 0.016 0.023 0.021 0 0.019 0.001 0 0.004 0.023 0.01 0 0 0 0.041 0.048 0.042 0.043 0.043 0.057 0.061 0.053 0.06 0.059 0.036 0.038 0.017 0.01 0.017 0.014 0.015 0.005 0.006 0.003 0.005 0.005 0.011 0.014 0.015 0.011 0.014 0.038 0.048 0.056 0.053 0.069 0.059 0.046 0.025 0.029 0.035 0.015 0.014 0.014 0.006 0.003 0.011 0.006 0.005 0.005 0.003 0.007 0.009 0.005 0.022 0.038 0.035 0.036 0.026 0.188 0.168 0.108 0.038 0.05 0.044 0.04 0.055 0.062 0.129 0.154 0.142 0.2 0.18 0.03 0.104 0.104 0.113 0.092 0.204 0.141 0.11 0.049 0.002 0 0 0 0.007 0 0.016 0.017 0.017 0.014 0.016 0.011 0.009 0.009 0.012 0.011 0.018 0.014 0.016 0.007 0.009 0.013 0.03 0.045 0.043 0.032 0.025 0.049 0.039 0.027 0.028 0.03 0.02 0.01 0.016 0.036 0.015 0.012 0.009 0.013 0.013 0.007 0.015 0.016 0.009 0.009 0.005 0.003 0.002 0.003 0.003 0.005 0.008 0.006 0.007 0.007 0.007 0 0.005 0.003 0.004 0.003 0.005 0.008 0.006 0.009 0.008 0.008 0.004 0.01 0.013 0.013 0.011 0.003 0.005 0.02 0.022 0.023 0.02 0.034 0.032 0.031 0.031 0.021 0.029 0.044 0.024 0.019 0.028 0.048 0.039 0.034 0.037 0.011 0.036 0.027 0.032 0.024 0.021 0.008 0.006 0.013 0.014 0.007 0.002 0.004 0.003 0.003 0.003 0.003 0.004 0.005 0.006 0.005 0.006 0.006 0.001 0.001 0 0 0.01 0.013 0.013 0.014 0.013 0.021 0.009 0 0.015 0.004 0.004 0.007 0.019 0.008 0 0 0 0.006 0.007 0.006 0.006 0.005 0.008 0.009 0.009 0.009 0.006 0.007 0.008 0.006 0.002 0.004 0.007 0.006 0.001 0.003 0.002 0.006 0.008 0.011 0.008 0.006 0.005 0.005 0.006 0.008 0.01 0.009 0.009 0.009 0.005 0.003 0.004 0.003 0.001 0.003 0.004 0.002 0.001 0.002 0.002 0.001 0.001 0 0.003 0.002 0 0.003 0.006 0.005 0.005 0.002 0.013 0.012 0.007 0.007 0.007 0.006 0.003 0.007 0.007 0.007 0.01 0.009 0.014 0.013 0.004 0.019 0.027 0.026 0.015 0.022 0.043 0.037 0.025 0.044 0.047 0.054 0.052 
0.031 0.035 0.217 0.035 0.003 0 0 0 0.01 0 0.065 0.064 0.053 0.054 0.035 0.026 0.026 0.028 0.031 0.025 0.031 0.035 0.019 0.007 0.008 0.019 0.066 0.095 0.077 0.066 0.062 0.097 0.08 0.059 0.059 0.075 0.054 0.019 0.032 0.094 0.063 0.049 0.051 0.075 0.064 0.056 0.082 0.089 0.05 0.053 0.049 0.048 0.038 0.09 0.105 0.172 0.285 0.182 1 0.932 0.64 0 0.221 0.06 0.043 0.041 0.086 0.092 0.078 0.06 0.057 0.054 0.026 0.046 0.063 0.036 0.044 0.011 0.022 0.067 0.046 0.055 0.053 0.069 0.068 0.074 0.073 0.051 0.065 0.106 0.063 0.049 0.069 0.126 0.109 0.084 0.106 0.039 0.101 0.084 0.089 0.076 0.053 0.031 0.011 0.037 0.04 0.029 0.013 0.018 0.009 0.01 0.012 0.005 0.009 0.011 0.014 0.013 0.015 0.015 0.007 0.014 0.006 0.003 0.02 0.027 0.035 0.046 0.059 0.074 0.043 0 0.063 0.009 0.008 0.031 0.074 0.051 0 0 0 0.019 0.022 0.018 0.015 0.012 0.029 0.029 0.028 0.029 0.028 0.03 0.027 0.016 0.007 0.014 0.023 0.03 0.003 0.005 0.004 0.013 0.019 0.037 0.048 0.039 0.026 0.04 0.036 0.031 0.029 0.023 0.027 0.025 0.022 0.01 0.011 0.016 0.01 0.005 0.005 0.004 0.005 0.005 0.003 0.002 0.004 0.001 0.013 0.012 0.004 0.009 0.02 0.018 0.018 0.013 0.035 0.028 0.018 0.013 0.018 0.015 0.013 0.026 0.019 0.031 0.028 0.029 0.037 0.033 0.014 0.035 0.07 0.061 0.034 0.042 0.085 0.074 0.043 0.004 0 0 0 0.014 0 0.047 0.049 0.043 0.037 0.034 0.032 0.035 0.022 0.036 0.033 0.053 0.044 0.033 0.015 0.012 0.034 0.057 0.084 0.061 0.062 0.063 0.098 0.073 0.056 0.063 0.063 0.041 0.025 0.044 0.097 0.054 0.048 0.045 0.052 0.047 0.045 0.068 0.05 0.04 0.041 0.027 0.022 0.007 0.006 0.008 0.012 0.018 0.017 0.026 0.028 0.025 0 0.014 0.012 0.015 0.014 0.028 0.04 0.037 0.028 0.064 0.085 0.013 0.086 0.138 0.063 0.086 0.023 0.042 0.141 0.08 0.112 0.079 0.097 0.101 0.097 0.098 0.07 0.094 0.126 0.064 0.07 0.059 0.134 0.131 0.11 0.131 0.051 0.237 0.225 0.243 0.2 0.153 0.081 0.035 0.059 0.064 0.031 0.016 0.027 0.024 0.016 0.018 0.008 0.012 0.014 0.016 0.016 0.015 0.017 0.011 0.023 0.016 0.003 0.057 0.082 0.115 0.158 0.175 0.226 0.135 0 0.136 0.023 0.015 0.057 0.16 0.091 0 0 0 0.022 0.025 0.019 0.018 0.014 0.034 0.038 0.036 0.035 0.037 0.034 0.044 0.027 0.021 0.027 0.044 0.074 0.01 0.014 0.011 0.031 0.044 0.066 0.065 0.047 0.024 0.031 0.029 0.033 0.031 0.017 0.02 0.019 0.018 0.009 0.015 0.013 0.007 0.008 0.011 0.005 0.005 0.006 0.004 0.004 0.004 0.002 0.012 0.02 0.002 0.005 0.014 0.015 0.013 0.006 0.045 0.04 0.03 0.014 0.023 0.021 0.02 0.024 0.021 0.027 0.027 0.03 0.051 0.051 0.038 0.04 0.081 0.072 0.041 0.062 0.088 0.073 0.038 0.006 0 0 0 0.026 0 0.085 0.084 0.087 0.082 0.081 0.094 0.09 0.066 0.106 0.185 0.407 0.729 0.392 0.214 0.187 0.314 0.252 0.298 0.225 0.255 0.379 0.267 0.138 0.171 0.154 0.167 0.068 0.032 0.036 0.094 0.084 0.088 0.065 0.073 0.066 0.064 0.077 0.064 0.057 0.041 0.028 0.019 0.015 0.012 0.013 0.014 0.017 0.008 0.032 0.035 0.026 0.006 0.016 0.006 0.005 0.005 0.026 0.028 0.024 0.015 0.026 0.03 0.007 0.032 0.04 0.022 0.016 0.013 0.021 0.067 0.058 0.089 0.09 0.158 0.131 0.138 0.145 0.092 0.099 0.123 0.063 0.047 0.07 0.115 0.101 0.069 0.096 0.029 0.088 0.061 0.06 0.05 0.035 0.016 0.016 0.052 0.059 0.184 0.083 0.17 0.133 0.105 0.118 0.066 0.095 0.12 0.145 0.111 0.11 0.095 0.058 0.094 0.049 0.042 0.028 0.031 0.043 0.039 0.039 0.058 0.046 0 0.04 0.011 0.01 0.014 0.043 0.028 0 0 0 0.139 0.172 0.15 0.155 0.195 0.205 0.22 0.205 0.2 0.2 0.132 0.131 0.072 0.041 0.056 0.068 0.053 0.018 0.019 0.007 0.014 0.016 0.025 0.031 0.035 0.021 0.055 0.133 0.168 0.201 0.221 0.262 0.228 0.162 0.069 0.1 0.111 0.062 0.042 0.061 0.023 0.015 0.044 0.025 0.019 0.02 0.007 0.016 0.021 0.028 0.075 0.15 0.14 0.138 0.104 0.745 0.668 0.441 0.166 0.182 0.159 0.137 0.181 0.219 0.554 0.66 0.664 0.861 0.735 0.116 0.295 0.29 0.299 0.244 0.53 0.368 0.278 0.134 0.004 0 0 0 0.012 0 0.054 0.053 0.05 0.045 0.039 0.035 0.027 0.022 0.039 0.029 0.034 0.032 0.03 0.02 0.021 0.027 0.067 0.104 0.078 0.071 0.058 0.112 0.083 0.057 0.055 0.074 0.045 0.02 0.04 0.089 0.055 0.048 0.038 0.045 0.05 0.034 0.051 0.048 0.026 0.024 0.015 0.013 0.021 0.007 0.007 0.013 0.023 0.018 0.029 0.029 0.016 0 0.005 0.004 0.008 0.007 0.017 0.032 0.026 0.023 0.03 0.04 0.011 0.039 0.054 0.037 0.045 0.012 0.023 0.069 0.053 0.064 0.056 0.073 0.072 0.077 0.081 0.052 0.068 0.108 0.051 0.059 0.06 0.118 0.087 0.064 0.091 0.03 0.095 0.086 0.088 0.078 0.067 0.034 0.014 0.041 0.042 0.027 0.008 0.02 0.016 0.013 0.013 0.007 0.008 0.011 0.014 0.014 0.016 0.013 0.007 0.013 0.006 0.001 0.023 0.029 0.032 0.035 0.041 0.067 0.047 0 0.053 0.02 0.016 0.02 0.062 0.039 0 0 0 0.02 0.021 0.018 0.018 0.012 0.03 0.035 0.034 0.03 0.035 0.025 0.023 0.014 0.007 0.019 0.019 0.028 0.008 0.011 0.012 0.023 0.023 0.031 0.032 0.025 0.022 0.017 0.026 0.034 0.028 0.017 0.021 0.026 0.021 0.012 0.015 0.013 0.009 0.008 0.004 0.003 0.002 0.004 0.001 0.001 0.001 0 0.01 0.006 0.002 0.011 0.016 0.015 0.016 0.009 0.031 0.029 0.015 0.009 0.018 0.015 0.015 0.023 0.023 0.025 0.025 0.026 0.035 0.029 0.017 0.046 0.073 0.07 0.033 0.045 0.097 0.086 0.048 0.108 0.109 0.13 0.121 
0.032 0.032 0.19 0.025 0.008 0 0 0 0.014 0 0.068 0.065 0.059 0.059 0.043 0.041 0.034 0.03 0.043 0.031 0.035 0.041 0.032 0.02 0.021 0.036 0.058 0.089 0.066 0.057 0.063 0.092 0.075 0.05 0.049 0.073 0.06 0.022 0.033 0.097 0.068 0.055 0.061 0.077 0.062 0.064 0.094 0.089 0.049 0.054 0.056 0.048 0.038 0.088 0.105 0.182 0.275 0.177 0.932 1 0.65 0 0.236 0.072 0.063 0.049 0.096 0.095 0.08 0.07 0.065 0.063 0.031 0.05 0.062 0.044 0.052 0.008 0.013 0.051 0.039 0.054 0.041 0.064 0.064 0.075 0.074 0.045 0.064 0.101 0.059 0.05 0.061 0.137 0.111 0.098 0.108 0.039 0.11 0.088 0.086 0.068 0.047 0.025 0.008 0.026 0.029 0.028 0.014 0.027 0.021 0.012 0.012 0.006 0.01 0.011 0.015 0.012 0.015 0.018 0.015 0.017 0.007 0.002 0.016 0.024 0.032 0.037 0.047 0.065 0.041 0 0.057 0.017 0.012 0.015 0.062 0.05 0 0 0 0.013 0.018 0.014 0.012 0.009 0.026 0.031 0.03 0.029 0.027 0.029 0.026 0.018 0.013 0.013 0.022 0.026 0.007 0.007 0.011 0.024 0.029 0.035 0.057 0.048 0.028 0.035 0.03 0.037 0.03 0.024 0.024 0.022 0.014 0.006 0.01 0.013 0.005 0.003 0.006 0.003 0.004 0.004 0.003 0.002 0.004 0.001 0.017 0.018 0.001 0.008 0.014 0.012 0.012 0.01 0.041 0.037 0.02 0.008 0.019 0.016 0.015 0.025 0.028 0.034 0.038 0.038 0.044 0.041 0.017 0.041 0.067 0.069 0.032 0.046 0.085 0.08 0.039 0.006 0 0 0 0.008 0 0.039 0.037 0.036 0.035 0.035 0.028 0.029 0.022 0.029 0.032 0.05 0.042 0.033 0.017 0.013 0.03 0.053 0.089 0.072 0.055 0.06 0.096 0.082 0.057 0.046 0.077 0.051 0.034 0.052 0.108 0.047 0.04 0.047 0.046 0.042 0.053 0.076 0.048 0.055 0.05 0.032 0.026 0.012 0.012 0.013 0.014 0.017 0.016 0.024 0.026 0.021 0 0.015 0.011 0.015 0.012 0.029 0.033 0.034 0.02 0.066 0.098 0.009 0.097 0.146 0.085 0.106 0.028 0.053 0.154 0.09 0.119 0.092 0.096 0.102 0.101 0.1 0.066 0.099 0.139 0.068 0.086 0.085 0.148 0.143 0.127 0.145 0.062 0.256 0.229 0.257 0.216 0.161 0.08 0.027 0.055 0.062 0.028 0.011 0.024 0.019 0.012 0.012 0.01 0.011 0.015 0.016 0.014 0.015 0.017 0.012 0.022 0.017 0.006 0.045 0.078 0.122 0.177 0.181 0.246 0.132 0 0.147 0.033 0.02 0.06 0.165 0.096 0 0 0 0.02 0.025 0.022 0.017 0.011 0.031 0.035 0.035 0.03 0.03 0.035 0.03 0.023 0.015 0.021 0.045 0.072 0.007 0.014 0.012 0.041 0.052 0.073 0.085 0.066 0.041 0.037 0.031 0.036 0.034 0.021 0.025 0.027 0.022 0.009 0.015 0.013 0.008 0.006 0.014 0.006 0.008 0.012 0.011 0.011 0.006 0.002 0.024 0.028 0.004 0.014 0.021 0.017 0.017 0.012 0.041 0.038 0.026 0.019 0.02 0.017 0.015 0.023 0.02 0.026 0.034 0.032 0.046 0.046 0.041 0.047 0.075 0.066 0.033 0.052 0.082 0.07 0.04 0.014 0 0 0 0.035 0 0.09 0.093 0.09 0.091 0.081 0.11 0.113 0.08 0.123 0.198 0.409 0.724 0.383 0.185 0.153 0.3 0.272 0.308 0.268 0.277 0.384 0.282 0.158 0.169 0.145 0.144 0.056 0.022 0.031 0.101 0.081 0.091 0.091 0.076 0.074 0.07 0.095 0.067 0.074 0.062 0.041 0.027 0.021 0.014 0.013 0.014 0.023 0.016 0.04 0.042 0.033 0.009 0.023 0.011 0.015 0.014 0.036 0.036 0.033 0.029 0.045 0.052 0.015 0.039 0.059 0.036 0.027 0.01 0.022 0.069 0.059 0.094 0.102 0.172 0.132 0.135 0.138 0.084 0.101 0.139 0.076 0.052 0.072 0.118 0.101 0.079 0.099 0.039 0.093 0.073 0.071 0.06 0.049 0.022 0.01 0.065 0.069 0.179 0.08 0.164 0.133 0.111 0.117 0.063 0.1 0.127 0.145 0.109 0.116 0.088 0.067 0.093 0.044 0.037 0.027 0.038 0.041 0.036 0.046 0.063 0.054 0 0.058 0.011 0.009 0.018 0.066 0.045 0 0 0 0.133 0.158 0.116 0.142 0.182 0.182 0.192 0.172 0.183 0.182 0.118 0.11 0.081 0.045 0.061 0.07 0.041 0.02 0.028 0.012 0.015 0.021 0.04 0.049 0.048 0.032 0.066 0.133 0.161 0.196 0.211 0.245 0.227 0.144 0.062 0.091 0.092 0.065 0.059 0.057 0.02 0.016 0.053 0.031 0.025 0.021 0.01 0.025 0.027 0.023 0.076 0.15 0.145 0.144 0.1 0.752 0.66 0.437 0.175 0.186 0.149 0.138 0.179 0.223 0.56 0.647 0.646 0.855 0.756 0.098 0.295 0.265 0.289 0.26 0.535 0.362 0.293 0.135 0.001 0 0 0 0.016 0 0.046 0.051 0.048 0.043 0.038 0.035 0.025 0.023 0.038 0.031 0.04 0.026 0.022 0.01 0.017 0.032 0.06 0.095 0.073 0.061 0.065 0.108 0.08 0.051 0.059 0.078 0.047 0.02 0.036 0.105 0.061 0.043 0.037 0.046 0.036 0.036 0.051 0.038 0.027 0.025 0.021 0.015 0.02 0.008 0.01 0.017 0.023 0.021 0.027 0.027 0.029 0 0.01 0.01 0.013 0.012 0.02 0.026 0.025 0.021 0.034 0.039 0.012 0.031 0.048 0.044 0.041 0.011 0.019 0.06 0.054 0.061 0.057 0.072 0.071 0.074 0.076 0.052 0.068 0.101 0.046 0.057 0.054 0.117 0.095 0.077 0.089 0.032 0.084 0.072 0.08 0.071 0.061 0.036 0.008 0.037 0.041 0.02 0.01 0.016 0.013 0.016 0.014 0.005 0.008 0.012 0.017 0.015 0.017 0.011 0.007 0.01 0.006 0.002 0.02 0.024 0.033 0.043 0.051 0.071 0.044 0 0.048 0.012 0.01 0.026 0.06 0.039 0 0 0 0.011 0.014 0.013 0.014 0.012 0.026 0.027 0.027 0.023 0.023 0.018 0.018 0.013 0.008 0.011 0.017 0.022 0.004 0.005 0.001 0.015 0.021 0.028 0.029 0.029 0.011 0.024 0.024 0.025 0.02 0.017 0.02 0.023 0.021 0.011 0.013 0.014 0.012 0.011 0.005 0.002 0.002 0.005 0 0 0 0 0.007 0.012 0.002 0.004 0.014 0.012 0.013 0.008 0.024 0.024 0.016 0.007 0.017 0.014 0.014 0.02 0.024 0.024 0.024 0.02 0.03 0.034 0.011 0.035 0.065 0.059 0.031 0.047 0.089 0.076 0.043 0.106 0.11 0.143 0.126 
0.017 0.031 0.181 0.021 0.003 0 0 0 0.015 0 0.062 0.062 0.044 0.041 0.028 0.034 0.032 0.029 0.033 0.033 0.037 0.035 0.033 0.021 0.017 0.023 0.045 0.067 0.058 0.048 0.047 0.069 0.062 0.051 0.041 0.058 0.047 0.024 0.027 0.068 0.05 0.043 0.048 0.058 0.052 0.044 0.065 0.063 0.033 0.032 0.032 0.034 0.035 0.081 0.089 0.137 0.216 0.138 0.68 0.675 1 0 0.365 0.111 0.066 0.055 0.083 0.074 0.064 0.064 0.035 0.04 0.027 0.035 0.051 0.022 0.026 0.011 0.016 0.043 0.033 0.041 0.043 0.048 0.048 0.057 0.061 0.036 0.049 0.08 0.044 0.039 0.045 0.104 0.078 0.06 0.075 0.022 0.081 0.066 0.072 0.053 0.044 0.03 0.013 0.029 0.029 0.014 0.004 0.009 0.007 0.007 0.007 0.003 0.005 0.008 0.009 0.013 0.013 0.008 0.006 0.008 0.003 0 0.018 0.024 0.027 0.033 0.04 0.055 0.035 0 0.049 0.013 0.011 0.016 0.055 0.035 0 0 0 0.012 0.015 0.013 0.011 0.009 0.016 0.017 0.017 0.015 0.017 0.018 0.013 0.012 0.007 0.011 0.014 0.022 0.007 0.007 0.005 0.016 0.02 0.026 0.04 0.031 0.019 0.03 0.025 0.023 0.015 0.011 0.013 0.011 0.015 0.008 0.013 0.009 0.007 0.008 0.009 0.008 0.006 0.008 0.007 0.003 0.004 0.001 0.008 0.01 0.002 0.002 0.006 0.005 0.005 0.006 0.032 0.031 0.016 0.01 0.013 0.009 0.008 0.012 0.018 0.026 0.028 0.025 0.036 0.038 0.01 0.026 0.036 0.043 0.019 0.042 0.064 0.049 0.032 0.003 0 0 0 0.012 0 0.045 0.044 0.039 0.036 0.034 0.029 0.029 0.024 0.03 0.021 0.036 0.032 0.025 0.01 0.008 0.026 0.048 0.065 0.052 0.05 0.05 0.073 0.065 0.045 0.043 0.047 0.029 0.02 0.036 0.08 0.045 0.036 0.035 0.04 0.043 0.036 0.047 0.036 0.028 0.025 0.021 0.018 0.004 0.004 0.005 0.008 0.011 0.013 0.023 0.021 0.016 0 0.008 0.009 0.01 0.011 0.022 0.025 0.026 0.016 0.052 0.058 0.009 0.053 0.08 0.054 0.071 0.014 0.028 0.105 0.065 0.091 0.065 0.071 0.078 0.073 0.076 0.058 0.066 0.099 0.052 0.056 0.052 0.104 0.088 0.077 0.09 0.036 0.156 0.143 0.158 0.12 0.097 0.057 0.024 0.043 0.049 0.023 0.009 0.018 0.014 0.013 0.013 0.007 0.012 0.013 0.017 0.018 0.016 0.011 0.012 0.015 0.011 0.003 0.036 0.061 0.087 0.129 0.114 0.153 0.081 0 0.081 0.024 0.016 0.038 0.096 0.058 0 0 0 0.019 0.02 0.013 0.009 0.007 0.027 0.033 0.034 0.028 0.032 0.024 0.023 0.02 0.013 0.016 0.029 0.053 0.003 0.008 0.008 0.026 0.033 0.043 0.046 0.034 0.019 0.02 0.026 0.027 0.027 0.022 0.025 0.024 0.019 0.007 0.017 0.012 0.005 0.004 0.008 0.004 0.005 0.005 0.008 0.008 0.004 0.001 0.012 0.012 0.003 0.008 0.019 0.018 0.017 0.013 0.033 0.028 0.017 0.012 0.019 0.017 0.017 0.019 0.029 0.027 0.028 0.019 0.036 0.03 0.034 0.04 0.059 0.049 0.022 0.041 0.07 0.055 0.037 0.004 0 0 0 0.032 0 0.072 0.074 0.065 0.073 0.072 0.079 0.081 0.056 0.094 0.142 0.301 0.572 0.303 0.149 0.129 0.203 0.173 0.203 0.151 0.171 0.268 0.185 0.1 0.102 0.092 0.109 0.041 0.017 0.026 0.073 0.083 0.076 0.075 0.058 0.054 0.06 0.08 0.06 0.058 0.04 0.025 0.017 0.017 0.01 0.012 0.016 0.022 0.017 0.037 0.039 0.027 0.01 0.01 0.005 0.006 0.006 0.027 0.034 0.03 0.026 0.031 0.035 0.017 0.022 0.034 0.025 0.025 0.004 0.009 0.044 0.031 0.058 0.059 0.114 0.089 0.09 0.093 0.061 0.062 0.091 0.046 0.043 0.051 0.088 0.077 0.058 0.073 0.015 0.068 0.052 0.052 0.046 0.036 0.016 0.011 0.041 0.046 0.172 0.077 0.142 0.113 0.11 0.119 0.056 0.086 0.108 0.129 0.099 0.112 0.074 0.057 0.088 0.044 0.04 0.024 0.027 0.024 0.022 0.032 0.041 0.038 0 0.035 0.009 0.005 0.014 0.041 0.029 0 0 0 0.121 0.147 0.119 0.132 0.216 0.175 0.183 0.173 0.173 0.171 0.107 0.11 0.066 0.03 0.051 0.059 0.032 0.016 0.02 0.009 0.016 0.018 0.029 0.032 0.031 0.014 0.047 0.131 0.149 0.181 0.195 0.234 0.219 0.135 0.063 0.085 0.099 0.055 0.04 0.052 0.023 0.014 0.032 0.022 0.022 0.015 0.009 0.019 0.02 0.031 0.084 0.131 0.127 0.125 0.092 0.605 0.546 0.341 0.164 0.17 0.147 0.136 0.175 0.202 0.58 0.613 0.547 0.663 0.561 0.094 0.219 0.207 0.2 0.185 0.384 0.25 0.196 0.088 0 0 0 0 0.009 0 0.035 0.036 0.033 0.03 0.024 0.019 0.017 0.021 0.024 0.022 0.03 0.024 0.019 0.013 0.01 0.019 0.053 0.08 0.068 0.049 0.048 0.084 0.07 0.043 0.029 0.047 0.029 0.016 0.021 0.079 0.049 0.039 0.036 0.044 0.037 0.032 0.05 0.039 0.024 0.021 0.01 0.008 0.018 0.012 0.012 0.016 0.022 0.018 0.02 0.019 0.02 0 0.01 0.01 0.009 0.009 0.012 0.022 0.017 0.019 0.027 0.027 0.011 0.025 0.033 0.025 0.027 0.006 0.011 0.038 0.032 0.039 0.04 0.054 0.053 0.055 0.058 0.036 0.048 0.073 0.042 0.038 0.038 0.087 0.067 0.054 0.065 0.023 0.072 0.055 0.059 0.053 0.043 0.023 0.007 0.027 0.028 0.018 0.006 0.017 0.013 0.011 0.007 0.002 0.007 0.01 0.011 0.011 0.009 0.007 0.004 0.007 0.005 0.001 0.017 0.023 0.02 0.023 0.029 0.044 0.029 0 0.034 0.009 0.007 0.014 0.038 0.024 0 0 0 0.008 0.01 0.008 0.009 0.01 0.018 0.02 0.018 0.02 0.019 0.017 0.014 0.01 0.007 0.013 0.017 0.015 0.004 0.005 0.004 0.012 0.014 0.017 0.02 0.018 0.008 0.017 0.018 0.019 0.016 0.009 0.014 0.014 0.012 0.008 0.01 0.009 0.005 0.007 0.007 0.003 0.002 0.005 0 0.001 0.001 0 0.005 0.007 0.001 0.004 0.012 0.009 0.008 0.004 0.025 0.022 0.014 0.005 0.012 0.012 0.012 0.014 0.016 0.021 0.021 0.018 0.026 0.023 0.01 0.034 0.065 0.057 0.029 0.038 0.076 0.071 0.036 0.082 0.084 0.103 0.096 
0 0 0 0 0 0 0 0 0 0 0 0 0 0 0 0 0 0 0 0 0 0 0 0 0 0 0 0 0 0 0 0 0 0 0 0 0 0 0 0 0 0 0 0 0 0 0 0 0 0 0 0 0 0 0 0 0 0 0 0 0 1 0 0 0 0 0 0 0 0 0 0 0 0 0 0 0 0 0 0 0 0 0 0 0 0 0 0 0 0 0 0 0 0 0 0 0 0 0 0 0 0 0 0 0 0 0 0 0 0 0 0 0 0 0 0 0 0 0 0 0 0 0 0 0 0 0 0 0 0 0 0 0 0 0 0 0 0 0 0 0 0 0 0 0 0 0 0 0 0 0 0 0 0 0 0 0 0 0 0 0 0 0 0 0 0 0 0 0 0 0 0 0 0 0 0 0 0 0 0 0 0 0 0 0 0 0 0 0 0 0 0 0 0 0 0 0 0 0 0 0 0 0 0 0 0 0 0 0 0 0 0 0 0 0 0 0 0 0 0 0 0 0 0 0 0 0 0 0 0 0 0 0 0 0 0 0 0 0 0 0 0 0 0 0 0 0 0 0 0 0 0 0 0 0 0 0 0 0 0 0 0 0 0 0 0 0 0 0 0 0 0 0 0 0 0 0 0 0 0 0 0 0 0 0 0 0 0 0 0 0 0 0 0 0 0 0 0 0 0 0 0 0 0 0 0 0 0 0 0 0 0 0 0 0 0 0 0 0 0 0 0 0 0 0 0 0 0 0 0 0 0 0 0 0 0 0 0 0 0 0 0 0 0 0 0 0 0 0 0 0 0 0 0 0 0 0 0 0 0 0 0 0 0 0 0 0 0 0 0 0 0 0 0 0 0 0 0 0 0 0 0 0 0 0 0 0 0 0 0 0 0 0 0 0 0 0 0 0 0 0 0 0 0 0 0 0 0 0 0 0 0 0 0 0 0 0 0 0 0 0 0 0 0 0 0 0 0 0 0 0 0 0 0 0 0 0 0 0 0 0 0 0 0 0 0 0 0 0 0 0 0 0 0 0 0 0 0 0 0 0 0 0 0 0 0 0 0 0 0 0 0 0 0 0 0 0 0 0 0 0 0 0 0 0 0 0 0 0 0 0 0 0 0 0 0 0 0 0 0 0 0 0 0 0 0 0 0 0 0 0 0 0 0 0 0 0 0 0 0 0 0 0 0 0 0 0 0 0 0 0 0 0 0 0 0 0 0 0 0 0 0 0 0 0 0 0 0 0 0 0 0 0 0 0 0 0 0 0 0 0 0 0 0 0 0 0 0 0 0 0 0 0 0 0 0 0 0 0 0 0 0 0 0 0 0 0 0 0 0 0 0 0 0 0 0 0 0 0 0 0 0 0 0 0 0 0 0 0 0 0 0 0 0 0 0 0 0 0 0 0 0 0 0 0 0 0 0 0 0 0 0 0 0 0 0 0 0 0 0 0 0 0 0 0 0 0 0 0 0 0 0 0 0 0 0 0 0 0 0 0 0 0 0 0 0 0 0 0 0 0 0 0 0 0 0 0 0 0 0 0 0 0 0 0 0 0 0 0 0 0 0 0 0 0 0 0 0 0 0 0 0 0 0 0 0 0 0 0 0 0 0 0 0 0 0 0 0 0 0 0 0 0 0 0 0 0 0 0 0 0 0 0 0 0 0 0 0 0 0 0 0 0 0 0 0 0 0 0 0 0 0 0 0 0 0 0 0 0 0 0 0 0 0 0 0 0 0 0 0 0 0 0 0 0 0 0 0 0 0 0 0 0 0 0 0 0 0 0 0 0 0 0 0 0 0 0 0 0 0 0 0 0 0 0 0 0 0 0 0 0 0 0 0 0 0 0 0 0 0 0 0 0 0 0 0 0 0 0 0 0 0 0 0 0 0 0 0 0 0 0 0 0 0 0 0 0 0 0 0 0 0 0 0 0 0 0 0 0 0 0 0 0 0 0 0 0 0 
0.013 0.005 0.065 0.008 0.001 0 0 0 0.005 0 0.018 0.017 0.013 0.014 0.014 0.013 0.011 0.008 0.013 0.014 0.02 0.018 0.013 0.006 0.006 0.01 0.021 0.028 0.025 0.022 0.019 0.029 0.021 0.013 0.012 0.023 0.013 0.005 0.006 0.025 0.019 0.019 0.021 0.028 0.023 0.02 0.033 0.031 0.018 0.015 0.021 0.022 0.014 0.032 0.038 0.047 0.065 0.045 0.211 0.204 0.327 0 1 0.299 0.166 0.103 0.075 0.048 0.038 0.021 0.023 0.019 0.014 0.013 0.017 0.009 0.01 0.003 0.006 0.018 0.017 0.02 0.017 0.025 0.027 0.027 0.027 0.02 0.019 0.035 0.017 0.014 0.018 0.039 0.029 0.023 0.028 0.011 0.034 0.025 0.024 0.02 0.012 0.006 0.004 0.01 0.011 0.009 0.003 0.01 0.009 0.006 0.005 0.002 0.003 0.006 0.006 0.006 0.007 0.004 0.004 0.004 0.002 0.002 0.007 0.007 0.009 0.014 0.017 0.021 0.015 0 0.018 0.006 0.003 0.008 0.021 0.013 0 0 0 0.008 0.01 0.007 0.005 0.005 0.012 0.014 0.013 0.013 0.011 0.009 0.008 0.004 0.004 0.006 0.005 0.003 0.004 0.003 0 0.007 0.008 0.011 0.016 0.017 0.009 0.014 0.008 0.008 0.01 0.003 0.007 0.009 0.01 0.004 0.004 0.002 0.003 0.005 0.004 0.004 0.004 0.004 0.003 0.002 0.004 0.001 0.003 0.004 0 0.001 0.005 0.004 0.004 0.003 0.018 0.018 0.012 0.006 0.008 0.007 0.005 0.01 0.01 0.012 0.015 0.015 0.019 0.017 0.008 0.013 0.025 0.021 0.016 0.02 0.028 0.024 0.011 0 0 0 0 0.006 0 0.011 0.011 0.011 0.011 0.01 0.007 0.006 0.006 0.011 0.011 0.012 0.008 0.009 0.005 0.004 0.009 0.011 0.025 0.018 0.014 0.019 0.026 0.026 0.015 0.014 0.017 0.008 0.007 0.012 0.031 0.01 0.008 0.01 0.011 0.011 0.009 0.015 0.01 0.01 0.008 0.007 0.005 0.003 0 0 0.003 0.006 0.004 0.009 0.008 0.007 0 0.004 0.004 0.003 0.005 0.011 0.012 0.012 0.004 0.02 0.025 0.002 0.026 0.037 0.019 0.021 0.002 0.005 0.029 0.015 0.023 0.02 0.021 0.026 0.021 0.02 0.019 0.024 0.034 0.024 0.015 0.016 0.037 0.033 0.03 0.033 0.01 0.055 0.054 0.057 0.045 0.037 0.023 0.007 0.014 0.015 0.003 0.001 0.003 0.003 0.003 0.002 0 0 0 0.001 0.002 0.002 0.002 0.002 0.003 0.002 0.001 0.016 0.03 0.036 0.045 0.049 0.062 0.032 0 0.038 0.011 0.006 0.011 0.04 0.025 0 0 0 0.004 0.005 0.003 0.002 0.003 0.006 0.006 0.008 0.006 0.005 0.006 0.012 0.01 0.006 0.007 0.014 0.022 0.003 0.006 0.005 0.01 0.013 0.018 0.019 0.012 0.005 0.007 0.006 0.007 0.006 0.006 0.006 0.006 0.004 0.003 0.002 0.003 0.002 0.002 0.002 0 0 0.002 0.002 0.002 0.001 0 0.003 0.007 0.001 0.002 0.004 0.004 0.004 0.004 0.007 0.006 0.002 0 0.004 0.002 0.004 0.003 0.005 0.006 0.006 0.006 0.008 0.008 0.004 0.01 0.023 0.022 0.006 0.014 0.023 0.02 0.013 0.004 0 0 0 0.01 0 0.032 0.03 0.032 0.036 0.037 0.034 0.032 0.03 0.062 0.055 0.104 0.174 0.099 0.047 0.042 0.074 0.066 0.076 0.059 0.057 0.087 0.068 0.037 0.035 0.03 0.035 0.009 0.007 0.008 0.026 0.027 0.028 0.024 0.018 0.024 0.019 0.024 0.015 0.016 0.011 0.012 0.009 0.005 0.006 0.006 0.008 0.01 0.006 0.017 0.017 0.01 0.003 0.007 0.003 0.004 0.004 0.012 0.012 0.01 0.008 0.01 0.016 0.006 0.01 0.016 0.012 0.009 0.005 0.007 0.023 0.017 0.028 0.026 0.043 0.033 0.037 0.037 0.021 0.026 0.031 0.015 0.011 0.019 0.031 0.028 0.024 0.026 0.007 0.029 0.023 0.021 0.018 0.015 0.01 0.004 0.015 0.017 0.06 0.021 0.053 0.042 0.04 0.043 0.013 0.021 0.038 0.045 0.038 0.039 0.029 0.017 0.021 0.01 0.007 0.009 0.012 0.018 0.014 0.018 0.02 0.018 0 0.013 0.006 0.005 0.001 0.016 0.014 0 0 0 0.048 0.058 0.049 0.05 0.061 0.065 0.064 0.062 0.065 0.062 0.035 0.042 0.021 0.015 0.015 0.022 0.017 0.004 0.004 0.003 0.006 0.007 0.01 0.016 0.012 0.007 0.017 0.042 0.053 0.073 0.074 0.087 0.081 0.055 0.022 0.033 0.037 0.022 0.018 0.026 0.008 0.005 0.017 0.01 0.01 0.007 0.003 0.008 0.009 0.005 0.021 0.051 0.048 0.046 0.031 0.188 0.177 0.108 0.057 0.056 0.05 0.046 0.056 0.071 0.171 0.192 0.175 0.207 0.171 0.042 0.078 0.071 0.075 0.062 0.13 0.089 0.069 0.034 0.001 0 0 0 0.005 0 0.011 0.012 0.01 0.013 0.008 0.007 0.007 0.009 0.012 0.008 0.013 0.006 0.009 0.005 0.005 0.009 0.019 0.028 0.023 0.016 0.013 0.027 0.027 0.014 0.011 0.013 0.013 0.01 0.011 0.028 0.014 0.014 0.014 0.012 0.007 0.009 0.016 0.011 0.008 0.006 0.004 0.004 0.006 0.002 0.002 0.003 0.006 0.007 0.006 0.007 0.004 0 0.003 0 0.003 0.003 0.007 0.01 0.006 0.002 0.011 0.01 0.002 0.013 0.015 0.01 0.015 0.002 0.004 0.013 0.009 0.012 0.016 0.015 0.017 0.018 0.018 0.012 0.016 0.029 0.019 0.014 0.016 0.034 0.021 0.017 0.019 0.014 0.026 0.023 0.026 0.025 0.023 0.012 0.004 0.011 0.013 0.006 0.002 0.006 0.003 0.004 0.003 0.001 0.003 0.003 0.004 0.005 0.004 0.001 0.001 0.002 0.001 0 0.007 0.008 0.016 0.017 0.014 0.019 0.019 0 0.017 0.007 0.006 0.005 0.017 0.009 0 0 0 0.005 0.005 0.003 0.004 0.003 0.004 0.008 0.008 0.006 0.007 0.006 0.005 0.003 0.005 0.004 0.008 0.01 0.004 0.001 0.002 0.006 0.007 0.01 0.007 0.008 0.004 0.005 0.004 0.007 0.007 0.004 0.005 0.004 0.005 0.004 0.005 0.005 0.003 0.003 0.003 0.002 0.001 0.002 0.002 0.001 0.001 0 0.004 0.004 0.001 0.003 0.003 0.003 0.003 0.002 0.007 0.007 0.004 0.003 0.004 0.004 0.004 0.006 0.005 0.006 0.005 0.005 0.008 0.01 0.005 0.012 0.021 0.018 0.012 0.017 0.025 0.02 0.011 0.03 0.029 0.039 0.034 
0.001 0.002 0.021 0.006 0.001 0 0 0 0.003 0 0.015 0.012 0.01 0.01 0.005 0.006 0.004 0.004 0.006 0.003 0.003 0.004 0.002 0 0 0.003 0.004 0.006 0.007 0.004 0.006 0.007 0.006 0.002 0.001 0.004 0.006 0.005 0.006 0.011 0.013 0.01 0.015 0.019 0.015 0.015 0.021 0.034 0.017 0.018 0.019 0.018 0.004 0.009 0.009 0.013 0.022 0.015 0.07 0.073 0.107 0 0.336 1 0.557 0.348 0.17 0.077 0.053 0.039 0.02 0.019 0.02 0.011 0.015 0.008 0.007 0.002 0.002 0.01 0.006 0.007 0.004 0.007 0.008 0.006 0.007 0.004 0.007 0.011 0.003 0.006 0.004 0.013 0.011 0.011 0.011 0.006 0.016 0.016 0.014 0.011 0.005 0.003 0 0.003 0.003 0 0 0 0 0 0 0 0 0 0 0 0.001 0.001 0 0 0 0 0 0.001 0.003 0.004 0.009 0.012 0.005 0 0.014 0.004 0.003 0.008 0.017 0.012 0 0 0 0.003 0.003 0.003 0 0.001 0.002 0.001 0.001 0.001 0.002 0.002 0.001 0 0 0.001 0 0.002 0.001 0.001 0.002 0.007 0.007 0.011 0.016 0.015 0.006 0.01 0.004 0.005 0.005 0.003 0.003 0.003 0.002 0 0 0.001 0 0 0 0 0 0 0 0 0 0 0.004 0.003 0.001 0.002 0.003 0.004 0.003 0.002 0.004 0.004 0.003 0 0 0 0 0 0 0.003 0.002 0.003 0.004 0.004 0 0.003 0.005 0.005 0.002 0.005 0.006 0.006 0.001 0 0 0 0 0.001 0 0.003 0.003 0.003 0.003 0.002 0.004 0.004 0.001 0.001 0.003 0.003 0.003 0.002 0.001 0.001 0.003 0.004 0.01 0.006 0.005 0.004 0.01 0.005 0.004 0.005 0.009 0.002 0.002 0.005 0.011 0.004 0.003 0.002 0.002 0.004 0.004 0.005 0.002 0.003 0.003 0.003 0.002 0 0 0 0.002 0.002 0.001 0.007 0.007 0.008 0 0.004 0.002 0.002 0.002 0.003 0.003 0.003 0.001 0.005 0.007 0.001 0.006 0.012 0.005 0.006 0.002 0.004 0.013 0.01 0.012 0.01 0.012 0.011 0.009 0.01 0.009 0.008 0.01 0.005 0.007 0.008 0.014 0.012 0.009 0.011 0.005 0.019 0.019 0.018 0.017 0.015 0.009 0.004 0.008 0.008 0.002 0.001 0.002 0.002 0.002 0.002 0 0.002 0.002 0.002 0.001 0.001 0 0.001 0.002 0.001 0 0.007 0.009 0.01 0.011 0.017 0.023 0.008 0 0.013 0.003 0 0.004 0.014 0.008 0 0 0 0.002 0.002 0.001 0.002 0.002 0.002 0.002 0.004 0.002 0.002 0.002 0.003 0.002 0.002 0.003 0.004 0.009 0.002 0.003 0.002 0.003 0.003 0.006 0.006 0.003 0.002 0.002 0.001 0.001 0.002 0.001 0.001 0.001 0.001 0.001 0.001 0.001 0 0 0.001 0.001 0.001 0 0 0 0 0 0 0.001 0 0 0.002 0 0.001 0.001 0.002 0.002 0.001 0.001 0.002 0.002 0.002 0.002 0.002 0.002 0.002 0.002 0.003 0.003 0.001 0.002 0.008 0.005 0.002 0.002 0.009 0.008 0.008 0 0 0 0 0.012 0 0.035 0.037 0.033 0.038 0.048 0.054 0.041 0.044 0.098 0.052 0.043 0.065 0.031 0.019 0.017 0.033 0.015 0.02 0.015 0.017 0.026 0.022 0.018 0.013 0.01 0.013 0.003 0.001 0.004 0.01 0.008 0.011 0.013 0.016 0.019 0.009 0.013 0.013 0.009 0.009 0.006 0.004 0.002 0.002 0.002 0.001 0.001 0 0.003 0.004 0.003 0 0 0.001 0.001 0.002 0.005 0.004 0.005 0.003 0.006 0.006 0.002 0.006 0.008 0.005 0.003 0.001 0.001 0.008 0.004 0.007 0.007 0.014 0.011 0.009 0.01 0.008 0.007 0.01 0.005 0.006 0.006 0.012 0.013 0.01 0.011 0.002 0.01 0.01 0.009 0.006 0.005 0.002 0.001 0.002 0.002 0.021 0.011 0.018 0.015 0.01 0.011 0.005 0.01 0.012 0.013 0.01 0.015 0.013 0.009 0.008 0.005 0.005 0.001 0.004 0.002 0.002 0.004 0.007 0.008 0 0.008 0.002 0.002 0.003 0.009 0.009 0 0 0 0.01 0.012 0.011 0.013 0.018 0.018 0.019 0.019 0.021 0.022 0.015 0.012 0.006 0.003 0.006 0.007 0.002 0.001 0.001 0.001 0.003 0.003 0.005 0.006 0.005 0.004 0.006 0.014 0.014 0.017 0.016 0.018 0.017 0.017 0.009 0.009 0.009 0.005 0.003 0.006 0.002 0.001 0.003 0.001 0.001 0.001 0.001 0.002 0.004 0.001 0.006 0.013 0.01 0.01 0.004 0.06 0.053 0.041 0.017 0.015 0.014 0.011 0.021 0.021 0.057 0.068 0.062 0.069 0.056 0.011 0.028 0.031 0.031 0.018 0.046 0.033 0.028 0.006 0.001 0 0 0 0.001 0 0.002 0.002 0.002 0.002 0.002 0.002 0.002 0 0.003 0.005 0.008 0.008 0.005 0.001 0.003 0.006 0.009 0.016 0.013 0.01 0.007 0.014 0.008 0.008 0.007 0.007 0.004 0 0 0.01 0.006 0.003 0.002 0.004 0.004 0.004 0.005 0.003 0.003 0.004 0.001 0 0.002 0.001 0.001 0.001 0.001 0.001 0.002 0.002 0.002 0 0.001 0 0 0 0.001 0.001 0.001 0.003 0.002 0.002 0.002 0.003 0.002 0 0.001 0.001 0.003 0.006 0.007 0.008 0.008 0.009 0.008 0.009 0.009 0.002 0.006 0.01 0.007 0.003 0.007 0.012 0.009 0.005 0.007 0.001 0.009 0.004 0.006 0.004 0.005 0.002 0.001 0.005 0.005 0.006 0.001 0.005 0.005 0.004 0.004 0.002 0.004 0.002 0.003 0.001 0.001 0.004 0.001 0.003 0.003 0.002 0.001 0 0.001 0.003 0.002 0.005 0.004 0 0.003 0.001 0.001 0.002 0.003 0.001 0 0 0 0.002 0.003 0.003 0.003 0.002 0.005 0.006 0.006 0.006 0.004 0.002 0.002 0.003 0.003 0.001 0.002 0.002 0.001 0.001 0.001 0.001 0.001 0.001 0.001 0.001 0.001 0 0.002 0.002 0.002 0.004 0.003 0.003 0.004 0 0.002 0.003 0.002 0.001 0.001 0.001 0.001 0.001 0.001 0.001 0.001 0 0.001 0.001 0 0.001 0.002 0.002 0.001 0.001 0.008 0.007 0.003 0.002 0.005 0.005 0.004 0.004 0.004 0.004 0.007 0.008 0.008 0.007 0.003 0.007 0.011 0.007 0.007 0.01 0.014 0.014 0.009 0.009 0.01 0.013 0.013 
0.009 0.007 0.014 0.003 0 0 0 0 0.007 0 0.035 0.034 0.027 0.027 0.014 0.014 0.018 0.014 0.013 0.011 0.014 0.008 0.005 0.001 0.002 0.01 0.014 0.016 0.014 0.015 0.015 0.016 0.013 0.012 0.011 0.013 0.015 0.004 0.007 0.018 0.02 0.021 0.022 0.035 0.035 0.032 0.042 0.066 0.028 0.033 0.038 0.04 0.016 0.015 0.014 0.017 0.023 0.017 0.046 0.046 0.056 0 0.175 0.479 1 0.63 0.349 0.133 0.097 0.061 0.044 0.034 0.027 0.022 0.028 0.009 0.014 0.002 0.004 0.014 0.01 0.012 0.011 0.012 0.012 0.013 0.013 0.009 0.014 0.02 0.015 0.01 0.013 0.026 0.022 0.024 0.024 0.007 0.025 0.025 0.023 0.019 0.014 0.005 0.003 0.008 0.008 0.006 0.002 0.004 0.002 0 0.001 0 0 0.001 0.001 0.002 0.002 0.002 0.001 0.003 0.001 0 0.004 0.006 0.006 0.006 0.014 0.017 0.012 0 0.025 0.006 0.003 0.016 0.029 0.027 0 0 0 0.005 0.006 0.006 0.007 0.004 0.008 0.008 0.009 0.008 0.008 0.008 0.006 0.006 0.003 0.006 0.007 0.008 0.001 0.003 0.003 0.006 0.008 0.013 0.03 0.024 0.01 0.022 0.012 0.011 0.009 0.006 0.004 0.004 0.002 0 0.002 0.002 0 0 0.001 0.001 0.001 0 0 0 0.001 0 0.005 0.006 0 0.001 0.003 0.003 0.003 0.001 0.01 0.009 0.004 0.001 0.002 0.001 0.001 0.002 0.005 0.009 0.01 0.009 0.01 0.011 0.005 0.008 0.013 0.014 0.008 0.015 0.017 0.015 0.01 0.002 0 0 0 0.005 0 0.012 0.011 0.009 0.01 0.009 0.009 0.011 0.007 0.008 0.007 0.01 0.01 0.008 0 0 0.011 0.015 0.018 0.013 0.013 0.016 0.018 0.02 0.012 0.014 0.013 0.007 0.003 0.007 0.023 0.011 0.01 0.012 0.015 0.011 0.01 0.017 0.015 0.005 0.005 0.004 0.003 0.002 0.002 0.004 0.004 0.005 0.004 0.005 0.005 0.005 0 0.001 0.002 0.002 0.002 0.005 0.006 0.007 0.006 0.011 0.014 0.005 0.01 0.015 0.006 0.011 0.003 0.003 0.011 0.007 0.011 0.008 0.014 0.015 0.017 0.017 0.008 0.018 0.023 0.012 0.011 0.015 0.024 0.02 0.019 0.024 0.009 0.027 0.023 0.024 0.017 0.014 0.007 0.002 0.006 0.006 0.004 0.001 0.004 0.002 0.005 0.003 0 0.002 0.002 0.002 0.002 0.002 0.001 0.001 0.003 0.001 0.001 0.004 0.004 0.006 0.008 0.015 0.019 0.012 0 0.014 0.001 0 0.004 0.015 0.013 0 0 0 0.005 0.006 0.005 0.004 0.003 0.006 0.007 0.007 0.007 0.007 0.006 0.004 0.001 0 0.001 0.002 0.005 0 0 0 0.001 0.003 0.005 0.01 0.007 0.004 0.006 0.008 0.008 0.01 0.01 0.009 0.011 0.008 0.003 0.002 0.005 0 0 0.001 0.001 0 0 0 0 0 0 0.002 0.002 0.001 0.005 0.009 0.007 0.008 0.006 0.009 0.008 0.006 0.004 0.004 0.003 0.004 0.003 0.005 0.007 0.006 0.008 0.011 0.011 0.008 0.011 0.015 0.012 0.004 0.012 0.017 0.013 0.006 0 0 0 0 0.024 0 0.068 0.071 0.069 0.07 0.085 0.098 0.077 0.085 0.194 0.096 0.045 0.042 0.028 0.019 0.015 0.044 0.02 0.026 0.018 0.021 0.029 0.028 0.015 0.017 0.015 0.015 0.011 0.005 0.003 0.023 0.025 0.014 0.015 0.03 0.036 0.016 0.022 0.031 0.011 0.009 0.007 0.005 0.004 0.001 0.001 0.004 0.004 0 0.011 0.012 0.007 0 0.007 0.002 0.001 0.002 0.01 0.011 0.007 0.012 0.007 0.007 0.004 0.007 0.013 0.013 0.013 0.004 0.006 0.01 0.008 0.015 0.014 0.023 0.019 0.02 0.022 0.011 0.011 0.02 0.008 0.006 0.012 0.024 0.02 0.02 0.021 0.006 0.021 0.016 0.014 0.014 0.013 0.005 0.002 0.009 0.009 0.014 0.007 0.008 0.005 0.005 0.006 0.003 0.005 0.007 0.007 0.009 0.009 0.007 0.003 0.007 0.004 0.003 0.003 0.005 0.003 0.003 0.005 0.008 0.009 0 0.013 0.002 0.002 0.003 0.013 0.007 0 0 0 0.011 0.014 0.014 0.01 0.007 0.013 0.014 0.013 0.014 0.013 0.009 0.008 0.004 0.003 0.004 0.003 0.003 0 0.001 0.002 0.004 0.004 0.005 0.005 0.003 0.001 0.005 0.011 0.013 0.017 0.014 0.013 0.012 0.011 0.007 0.009 0.01 0.005 0.006 0.005 0.002 0.003 0.006 0.006 0.004 0.004 0.001 0.001 0.001 0.004 0.009 0.01 0.009 0.009 0.007 0.043 0.042 0.025 0.012 0.007 0.007 0.006 0.011 0.011 0.036 0.04 0.037 0.047 0.042 0.007 0.019 0.019 0.02 0.019 0.033 0.029 0.02 0.009 0.002 0 0 0 0.002 0 0.014 0.015 0.016 0.013 0.011 0.007 0.007 0.005 0.007 0.004 0.007 0.003 0.006 0.005 0.003 0.003 0.012 0.024 0.022 0.012 0.009 0.023 0.014 0.01 0.012 0.015 0.004 0.004 0.008 0.02 0.017 0.012 0.01 0.01 0.012 0.012 0.013 0.012 0.007 0.006 0.007 0.004 0.006 0.005 0.004 0.003 0.005 0.003 0.007 0.007 0.007 0 0.001 0.002 0.002 0.001 0.002 0.007 0.008 0.006 0.008 0.009 0.004 0.007 0.012 0.008 0.009 0.002 0.004 0.012 0.009 0.011 0.012 0.018 0.012 0.016 0.016 0.008 0.015 0.018 0.012 0.012 0.011 0.023 0.016 0.015 0.018 0.006 0.017 0.016 0.015 0.012 0.012 0.009 0.002 0.01 0.01 0.002 0.001 0.001 0.001 0.002 0.002 0 0 0.002 0.002 0.001 0.001 0.002 0 0.002 0.001 0.001 0.003 0.003 0.004 0.008 0.009 0.011 0.008 0 0.013 0.004 0.002 0.002 0.014 0.008 0 0 0 0.001 0.001 0.001 0.001 0.002 0.003 0.002 0.002 0.002 0.003 0.002 0.003 0.001 0.001 0.003 0.001 0.003 0.001 0.002 0.003 0.006 0.007 0.011 0.008 0.006 0.004 0.003 0.002 0.002 0.002 0.001 0.002 0 0.001 0 0.001 0.001 0 0 0 0 0 0 0 0 0 0 0.004 0.005 0 0 0 0 0 0 0.003 0.004 0.002 0 0.002 0.002 0.002 0.001 0.001 0.005 0.005 0.004 0.004 0.005 0.001 0.004 0.016 0.012 0.005 0.007 0.022 0.023 0.011 0.019 0.022 0.023 0.023 
0.013 0.009 0.025 0.011 0.007 0 0 0 0.01 0 0.047 0.045 0.039 0.037 0.023 0.022 0.023 0.018 0.024 0.022 0.019 0.014 0.014 0.008 0.009 0.014 0.016 0.025 0.02 0.02 0.017 0.026 0.02 0.016 0.013 0.017 0.012 0.004 0.008 0.027 0.034 0.031 0.046 0.042 0.035 0.035 0.064 0.093 0.043 0.042 0.065 0.07 0.021 0.011 0.012 0.017 0.029 0.019 0.068 0.069 0.068 0 0.13 0.345 0.708 1 0.536 0.223 0.158 0.114 0.072 0.056 0.072 0.036 0.041 0.01 0.01 0.004 0.011 0.022 0.015 0.016 0.014 0.017 0.018 0.017 0.018 0.013 0.015 0.025 0.015 0.012 0.016 0.032 0.029 0.031 0.033 0.018 0.033 0.028 0.029 0.025 0.021 0.008 0.001 0.009 0.009 0.012 0.004 0.011 0.009 0.006 0.006 0.003 0.004 0.007 0.008 0.007 0.007 0.005 0.004 0.009 0.004 0.003 0.002 0.006 0.01 0.01 0.011 0.023 0.015 0 0.032 0.013 0.007 0.006 0.033 0.041 0 0 0 0.012 0.014 0.011 0.006 0.005 0.011 0.014 0.013 0.014 0.016 0.014 0.01 0.009 0.007 0.007 0.008 0.008 0.002 0.002 0.001 0.014 0.018 0.026 0.05 0.044 0.021 0.024 0.015 0.023 0.02 0.013 0.013 0.015 0.011 0.003 0.007 0.008 0.004 0.002 0.003 0.002 0.003 0.002 0.002 0.002 0.003 0.002 0.015 0.014 0 0.007 0.013 0.012 0.011 0.006 0.012 0.013 0.008 0.008 0.009 0.009 0.008 0.01 0.012 0.012 0.013 0.012 0.017 0.016 0.002 0.019 0.02 0.023 0.012 0.02 0.025 0.022 0.01 0.002 0 0 0 0.005 0 0.01 0.011 0.012 0.009 0.009 0.006 0.008 0.007 0.007 0.009 0.014 0.008 0.011 0.005 0.004 0.01 0.013 0.021 0.019 0.016 0.015 0.025 0.024 0.018 0.014 0.013 0.007 0.004 0.006 0.026 0.01 0.012 0.012 0.013 0.012 0.011 0.02 0.016 0.012 0.01 0.002 0.001 0 0.001 0.001 0.005 0.008 0.006 0.016 0.016 0.008 0 0.004 0.002 0.006 0.006 0.008 0.006 0.005 0.005 0.009 0.013 0.001 0.009 0.015 0.008 0.011 0.002 0.005 0.015 0.011 0.015 0.012 0.016 0.017 0.015 0.015 0.008 0.016 0.026 0.013 0.01 0.016 0.033 0.026 0.024 0.028 0.008 0.034 0.027 0.032 0.024 0.017 0.012 0.001 0.006 0.006 0.006 0.002 0.007 0.007 0.005 0.005 0.002 0.003 0.002 0.003 0.001 0.003 0.002 0.003 0.003 0.003 0 0.005 0.01 0.017 0.019 0.018 0.027 0.015 0 0.014 0.003 0.001 0.005 0.019 0.013 0 0 0 0.007 0.008 0.006 0.005 0.003 0.008 0.009 0.009 0.008 0.009 0.01 0.01 0.008 0.008 0.01 0.01 0.011 0.006 0.004 0.001 0.004 0.005 0.009 0.011 0.008 0.002 0.009 0.009 0.009 0.009 0.005 0.006 0.006 0.004 0.003 0 0.001 0.001 0 0 0 0 0.001 0.001 0.001 0 0 0.003 0.004 0 0.001 0.008 0.006 0.005 0.003 0.011 0.009 0.008 0.003 0.004 0.003 0.004 0.003 0.006 0.009 0.009 0.008 0.014 0.015 0.013 0.014 0.018 0.018 0.006 0.016 0.02 0.015 0.01 0.005 0 0 0 0.045 0 0.101 0.108 0.105 0.131 0.154 0.15 0.103 0.134 0.307 0.136 0.071 0.061 0.041 0.023 0.019 0.067 0.032 0.038 0.032 0.033 0.055 0.035 0.023 0.025 0.022 0.022 0.008 0.003 0.006 0.029 0.033 0.026 0.028 0.04 0.043 0.026 0.041 0.046 0.018 0.015 0.007 0.008 0.005 0.004 0.004 0.006 0.009 0.005 0.014 0.014 0.013 0 0.01 0.006 0.006 0.01 0.018 0.02 0.014 0.012 0.012 0.012 0.007 0.012 0.012 0.011 0.01 0.004 0.007 0.018 0.014 0.018 0.018 0.023 0.025 0.027 0.028 0.015 0.02 0.031 0.019 0.014 0.016 0.032 0.029 0.025 0.032 0.007 0.026 0.019 0.016 0.012 0.009 0.006 0 0.011 0.012 0.023 0.011 0.021 0.018 0.008 0.008 0.012 0.011 0.014 0.016 0.012 0.011 0.009 0.011 0.012 0.005 0.003 0.001 0.007 0.01 0.011 0.011 0.015 0.013 0 0.01 0.002 0.001 0.004 0.011 0.011 0 0 0 0.015 0.018 0.015 0.012 0.02 0.022 0.025 0.023 0.021 0.022 0.016 0.014 0.004 0.003 0.006 0.008 0.01 0 0.001 0.002 0.003 0.005 0.009 0.01 0.011 0.008 0.013 0.018 0.02 0.021 0.017 0.018 0.018 0.014 0.01 0.011 0.014 0.005 0.006 0.007 0 0 0.006 0.004 0.004 0.003 0 0.007 0.008 0.001 0.007 0.013 0.014 0.013 0.007 0.065 0.057 0.039 0.016 0.019 0.019 0.015 0.024 0.026 0.053 0.054 0.052 0.071 0.054 0.012 0.038 0.034 0.038 0.028 0.062 0.042 0.033 0.014 0.001 0 0 0 0.005 0 0.013 0.017 0.013 0.014 0.013 0.009 0.007 0.004 0.008 0.012 0.013 0.017 0.012 0.005 0.008 0.014 0.019 0.03 0.025 0.018 0.017 0.031 0.019 0.014 0.016 0.018 0.007 0.005 0.009 0.025 0.013 0.014 0.011 0.011 0.01 0.008 0.016 0.009 0.007 0.008 0.006 0.005 0.005 0.004 0.004 0.004 0.007 0.005 0.007 0.006 0.006 0 0.004 0.003 0.003 0.002 0.005 0.007 0.006 0.005 0.01 0.013 0.001 0.009 0.014 0.008 0.009 0.001 0.003 0.012 0.012 0.016 0.016 0.024 0.024 0.023 0.023 0.01 0.021 0.026 0.013 0.018 0.016 0.028 0.024 0.021 0.025 0.005 0.024 0.022 0.022 0.019 0.016 0.01 0.005 0.011 0.012 0.011 0.004 0.01 0.008 0.001 0.003 0.004 0.006 0.007 0.006 0.004 0.004 0.005 0.003 0.004 0.004 0.002 0.009 0.014 0.012 0.013 0.008 0.014 0.016 0 0.015 0.002 0.001 0.008 0.016 0.012 0 0 0 0.005 0.005 0.005 0.004 0.005 0.011 0.011 0.011 0.011 0.012 0.008 0.009 0.005 0.004 0.005 0.005 0.007 0.002 0.002 0.003 0.006 0.006 0.009 0.012 0.011 0.004 0.006 0.008 0.009 0.009 0.007 0.009 0.008 0.007 0.004 0.003 0.004 0.005 0.003 0.001 0 0 0.002 0.001 0.001 0.001 0.001 0.003 0.004 0.001 0.004 0.007 0.008 0.007 0.003 0.016 0.016 0.014 0.007 0.009 0.007 0.008 0.01 0.009 0.012 0.014 0.013 0.017 0.013 0.004 0.014 0.023 0.018 0.012 0.016 0.03 0.026 0.015 0.029 0.03 0.029 0.029 
0.017 0.01 0.029 0.016 0.008 0 0 0 0.023 0 0.096 0.092 0.077 0.08 0.053 0.044 0.04 0.033 0.043 0.031 0.024 0.024 0.021 0.013 0.012 0.023 0.028 0.044 0.039 0.032 0.033 0.047 0.036 0.025 0.024 0.032 0.018 0.009 0.017 0.04 0.073 0.071 0.094 0.101 0.092 0.083 0.132 0.202 0.094 0.102 0.129 0.125 0.037 0.019 0.023 0.029 0.046 0.026 0.074 0.077 0.06 0 0.056 0.109 0.201 0.266 1 0.435 0.327 0.206 0.152 0.129 0.103 0.076 0.092 0.025 0.026 0.004 0.009 0.028 0.021 0.025 0.02 0.026 0.03 0.031 0.031 0.02 0.029 0.049 0.024 0.024 0.021 0.053 0.057 0.056 0.06 0.033 0.057 0.054 0.047 0.039 0.029 0.014 0.005 0.01 0.01 0.015 0.008 0.014 0.01 0.004 0.005 0.003 0.004 0.006 0.006 0.007 0.007 0.005 0.004 0.007 0.002 0 0.009 0.016 0.019 0.022 0.023 0.037 0.022 0 0.077 0.028 0.02 0.024 0.081 0.092 0 0 0 0.017 0.017 0.014 0.011 0.011 0.016 0.018 0.022 0.017 0.018 0.028 0.018 0.008 0.007 0.011 0.014 0.016 0.007 0.01 0.018 0.037 0.042 0.065 0.112 0.103 0.05 0.061 0.038 0.041 0.039 0.024 0.021 0.022 0.011 0.003 0.007 0.005 0.005 0.005 0.005 0.002 0.002 0.005 0.002 0.002 0.004 0.001 0.022 0.018 0.002 0.009 0.018 0.018 0.018 0.01 0.025 0.022 0.015 0.005 0.012 0.007 0.009 0.013 0.014 0.02 0.017 0.019 0.027 0.028 0.007 0.021 0.034 0.033 0.019 0.031 0.049 0.04 0.017 0.003 0 0 0 0.005 0 0.02 0.02 0.018 0.018 0.012 0.018 0.015 0.013 0.015 0.013 0.011 0.01 0.01 0.007 0.005 0.015 0.021 0.033 0.031 0.024 0.022 0.036 0.032 0.016 0.014 0.024 0.011 0.007 0.012 0.039 0.027 0.019 0.017 0.024 0.018 0.014 0.026 0.021 0.014 0.017 0.012 0.013 0.005 0.003 0.004 0.006 0.007 0.007 0.015 0.016 0.013 0 0.007 0.005 0.005 0.006 0.013 0.013 0.012 0.006 0.017 0.019 0.004 0.021 0.035 0.019 0.02 0.01 0.013 0.031 0.018 0.022 0.019 0.027 0.026 0.033 0.035 0.022 0.024 0.045 0.028 0.018 0.026 0.049 0.041 0.032 0.04 0.014 0.052 0.052 0.051 0.035 0.024 0.012 0.008 0.011 0.013 0.007 0.001 0.004 0.004 0.001 0.001 0.001 0.002 0.004 0.003 0.004 0.005 0.005 0.001 0.003 0.001 0 0.013 0.016 0.021 0.024 0.037 0.048 0.033 0 0.035 0.014 0.009 0.016 0.039 0.021 0 0 0 0.005 0.006 0.004 0.004 0 0.011 0.01 0.01 0.01 0.011 0.006 0.007 0.005 0.004 0.005 0.006 0.014 0.003 0.006 0.005 0.016 0.018 0.018 0.016 0.014 0.006 0.01 0.008 0.007 0.008 0.008 0.009 0.009 0.009 0.002 0.004 0.005 0.001 0.002 0.002 0.001 0.001 0.001 0.001 0.002 0.002 0.001 0.005 0.009 0.001 0.004 0.006 0.007 0.005 0.006 0.011 0.011 0.006 0.002 0.003 0.002 0.002 0.006 0.005 0.006 0.007 0.007 0.011 0.011 0.009 0.012 0.024 0.02 0.009 0.013 0.032 0.028 0.019 0.004 0 0 0 0.088 0 0.215 0.218 0.216 0.246 0.277 0.28 0.208 0.235 0.581 0.229 0.1 0.075 0.066 0.028 0.023 0.094 0.047 0.061 0.049 0.046 0.061 0.059 0.036 0.03 0.032 0.045 0.025 0.013 0.012 0.041 0.066 0.057 0.051 0.087 0.102 0.059 0.076 0.09 0.032 0.038 0.027 0.024 0.017 0.007 0.007 0.011 0.014 0.009 0.027 0.026 0.019 0.006 0.011 0.005 0.003 0.007 0.031 0.042 0.029 0.025 0.022 0.024 0.016 0.022 0.028 0.015 0.019 0.004 0.009 0.022 0.015 0.028 0.031 0.04 0.029 0.038 0.039 0.017 0.025 0.047 0.027 0.022 0.022 0.053 0.05 0.038 0.042 0.017 0.042 0.033 0.026 0.019 0.014 0.008 0.008 0.018 0.02 0.023 0.01 0.02 0.017 0.014 0.015 0.009 0.012 0.018 0.018 0.016 0.012 0.012 0.008 0.01 0.005 0.004 0.011 0.01 0.011 0.012 0.016 0.024 0.025 0 0.026 0.01 0.007 0.007 0.029 0.019 0 0 0 0.027 0.03 0.027 0.026 0.019 0.026 0.03 0.032 0.028 0.025 0.024 0.019 0.014 0.009 0.01 0.012 0.008 0.005 0.004 0.002 0.011 0.012 0.016 0.025 0.023 0.021 0.025 0.029 0.037 0.042 0.029 0.039 0.04 0.021 0.012 0.016 0.018 0.011 0.008 0.01 0.001 0.002 0.009 0.007 0.006 0.005 0.002 0.009 0.006 0.004 0.013 0.03 0.029 0.027 0.022 0.079 0.065 0.037 0.015 0.022 0.02 0.015 0.019 0.029 0.06 0.069 0.063 0.086 0.072 0.014 0.042 0.045 0.053 0.032 0.082 0.062 0.048 0.03 0.001 0 0 0 0.004 0 0.024 0.021 0.02 0.021 0.018 0.011 0.015 0.01 0.015 0.014 0.017 0.013 0.014 0.007 0.008 0.01 0.027 0.051 0.044 0.029 0.021 0.049 0.034 0.024 0.022 0.033 0.022 0.009 0.013 0.042 0.026 0.017 0.019 0.019 0.018 0.016 0.023 0.016 0.01 0.01 0.007 0.008 0.012 0.002 0.003 0.004 0.009 0.005 0.008 0.007 0.006 0 0.004 0.003 0.003 0.003 0.009 0.014 0.016 0.011 0.02 0.02 0.006 0.021 0.033 0.019 0.017 0.002 0.006 0.029 0.022 0.028 0.025 0.034 0.032 0.032 0.03 0.022 0.028 0.046 0.027 0.025 0.028 0.049 0.04 0.033 0.04 0.014 0.049 0.038 0.042 0.03 0.022 0.014 0.002 0.013 0.015 0.014 0.007 0.014 0.012 0.007 0.007 0.006 0.005 0.008 0.008 0.007 0.009 0.005 0.006 0.005 0.002 0.001 0.009 0.014 0.02 0.027 0.038 0.04 0.024 0 0.031 0.009 0.006 0.01 0.033 0.019 0 0 0 0.01 0.012 0.01 0.013 0.006 0.01 0.016 0.016 0.016 0.015 0.011 0.009 0.004 0.005 0.01 0.006 0.007 0.003 0.005 0.006 0.011 0.014 0.02 0.018 0.013 0.007 0.009 0.009 0.012 0.01 0.004 0.011 0.009 0.012 0.007 0.007 0.011 0.008 0.006 0.002 0.001 0 0.005 0 0 0 0 0.009 0.009 0 0.001 0.005 0.004 0.003 0.004 0.015 0.015 0.011 0.007 0.01 0.009 0.009 0.013 0.012 0.016 0.016 0.016 0.016 0.015 0.008 0.026 0.038 0.039 0.014 0.02 0.048 0.042 0.028 0.049 0.048 0.05 0.048 
0.042 0.017 0.029 0.024 0.017 0 0 0 0.023 0 0.103 0.1 0.086 0.083 0.054 0.048 0.048 0.045 0.058 0.036 0.033 0.03 0.028 0.015 0.013 0.032 0.048 0.075 0.063 0.049 0.055 0.077 0.064 0.038 0.04 0.054 0.04 0.019 0.025 0.071 0.095 0.095 0.127 0.128 0.106 0.107 0.18 0.266 0.152 0.151 0.231 0.255 0.08 0.043 0.043 0.045 0.067 0.039 0.075 0.078 0.054 0 0.022 0.042 0.102 0.153 0.581 1 0.696 0.353 0.271 0.216 0.174 0.135 0.157 0.044 0.052 0.009 0.023 0.056 0.037 0.049 0.049 0.063 0.062 0.059 0.061 0.039 0.053 0.088 0.044 0.036 0.048 0.092 0.088 0.081 0.089 0.058 0.103 0.113 0.099 0.081 0.057 0.034 0.013 0.036 0.042 0.031 0.018 0.03 0.024 0.018 0.018 0.007 0.017 0.021 0.022 0.021 0.024 0.016 0.016 0.019 0.009 0.002 0.02 0.034 0.041 0.049 0.058 0.075 0.05 0 0.145 0.051 0.03 0.061 0.149 0.136 0 0 0 0.027 0.03 0.027 0.022 0.014 0.034 0.042 0.043 0.041 0.039 0.046 0.034 0.018 0.013 0.025 0.023 0.033 0.006 0.012 0.018 0.059 0.075 0.106 0.198 0.171 0.093 0.105 0.063 0.057 0.048 0.025 0.029 0.033 0.026 0.013 0.018 0.017 0.016 0.016 0.014 0.006 0.006 0.014 0.007 0.004 0.004 0.001 0.056 0.055 0.003 0.014 0.028 0.022 0.024 0.016 0.035 0.033 0.022 0.015 0.025 0.023 0.019 0.027 0.028 0.028 0.026 0.023 0.038 0.037 0.023 0.049 0.068 0.069 0.036 0.049 0.077 0.066 0.034 0.002 0 0 0 0.01 0 0.029 0.03 0.026 0.028 0.022 0.026 0.024 0.018 0.022 0.021 0.029 0.02 0.026 0.015 0.011 0.025 0.043 0.064 0.049 0.046 0.037 0.064 0.053 0.034 0.033 0.045 0.023 0.011 0.023 0.072 0.036 0.033 0.035 0.028 0.026 0.023 0.041 0.028 0.02 0.022 0.015 0.012 0.005 0.006 0.006 0.01 0.016 0.013 0.026 0.027 0.017 0 0.011 0.008 0.01 0.01 0.016 0.018 0.017 0.01 0.029 0.036 0.005 0.029 0.047 0.038 0.043 0.012 0.021 0.056 0.034 0.045 0.036 0.043 0.048 0.051 0.051 0.034 0.047 0.071 0.035 0.037 0.042 0.086 0.075 0.063 0.072 0.023 0.093 0.079 0.086 0.073 0.055 0.024 0.004 0.021 0.025 0.011 0.005 0.01 0.004 0.005 0.004 0.005 0.006 0.008 0.008 0.007 0.009 0.01 0.005 0.005 0.004 0.001 0.014 0.025 0.029 0.044 0.054 0.068 0.033 0 0.048 0.016 0.009 0.019 0.052 0.035 0 0 0 0.012 0.013 0.012 0.007 0.009 0.015 0.019 0.021 0.017 0.016 0.011 0.02 0.009 0.005 0.009 0.018 0.022 0.001 0.003 0.006 0.02 0.023 0.028 0.03 0.024 0.01 0.015 0.018 0.015 0.012 0.01 0.009 0.01 0.009 0.003 0.004 0.005 0.006 0.001 0.002 0.001 0.001 0.001 0 0.001 0 0 0.006 0.01 0.005 0.008 0.012 0.011 0.01 0.003 0.019 0.015 0.012 0.007 0.012 0.009 0.009 0.013 0.018 0.02 0.02 0.024 0.026 0.026 0.02 0.033 0.043 0.038 0.021 0.04 0.059 0.049 0.032 0.003 0 0 0 0.102 0 0.279 0.291 0.29 0.321 0.36 0.407 0.3 0.337 0.734 0.332 0.131 0.078 0.08 0.039 0.035 0.148 0.081 0.101 0.083 0.077 0.082 0.096 0.053 0.046 0.046 0.061 0.034 0.015 0.025 0.068 0.09 0.072 0.075 0.113 0.12 0.067 0.092 0.097 0.039 0.042 0.032 0.019 0.025 0.019 0.018 0.018 0.021 0.013 0.033 0.036 0.027 0.007 0.015 0.012 0.014 0.016 0.043 0.047 0.041 0.034 0.036 0.038 0.02 0.031 0.037 0.018 0.021 0.008 0.018 0.039 0.023 0.039 0.044 0.059 0.053 0.062 0.063 0.031 0.051 0.076 0.038 0.034 0.048 0.086 0.077 0.068 0.073 0.026 0.069 0.047 0.039 0.034 0.022 0.01 0.007 0.021 0.026 0.025 0.01 0.02 0.016 0.022 0.023 0.008 0.014 0.021 0.021 0.012 0.012 0.012 0.007 0.01 0.007 0.006 0.011 0.015 0.018 0.023 0.027 0.04 0.037 0 0.036 0.01 0.006 0.018 0.04 0.032 0 0 0 0.014 0.019 0.015 0.015 0.023 0.029 0.03 0.028 0.03 0.026 0.022 0.02 0.015 0.008 0.013 0.017 0.015 0.003 0.006 0.002 0.014 0.018 0.023 0.034 0.035 0.019 0.028 0.029 0.037 0.035 0.037 0.037 0.032 0.023 0.013 0.015 0.017 0.013 0.012 0.009 0.002 0.001 0.009 0.006 0.004 0.004 0.001 0.013 0.015 0.004 0.013 0.025 0.025 0.022 0.015 0.074 0.064 0.039 0.022 0.028 0.025 0.024 0.027 0.032 0.053 0.065 0.06 0.085 0.077 0.016 0.06 0.069 0.074 0.044 0.093 0.097 0.083 0.045 0.002 0 0 0 0.006 0 0.028 0.031 0.026 0.027 0.021 0.017 0.016 0.013 0.023 0.018 0.035 0.024 0.026 0.013 0.012 0.023 0.057 0.106 0.079 0.058 0.047 0.101 0.072 0.046 0.057 0.061 0.038 0.015 0.024 0.075 0.033 0.026 0.024 0.025 0.026 0.025 0.037 0.026 0.019 0.017 0.013 0.013 0.018 0.009 0.009 0.011 0.021 0.018 0.02 0.02 0.017 0 0.004 0.007 0.007 0.006 0.018 0.021 0.021 0.019 0.023 0.021 0.014 0.023 0.039 0.023 0.032 0.009 0.021 0.048 0.037 0.044 0.045 0.057 0.058 0.063 0.067 0.038 0.056 0.086 0.04 0.037 0.042 0.083 0.065 0.047 0.062 0.031 0.075 0.06 0.072 0.066 0.056 0.027 0.004 0.029 0.033 0.021 0.009 0.019 0.013 0.008 0.01 0.007 0.01 0.008 0.009 0.013 0.012 0.009 0.005 0.007 0.004 0.002 0.014 0.023 0.029 0.037 0.044 0.054 0.042 0 0.038 0.006 0.005 0.017 0.044 0.026 0 0 0 0.012 0.013 0.009 0.012 0.007 0.023 0.022 0.024 0.021 0.023 0.019 0.016 0.008 0.008 0.013 0.012 0.023 0.005 0.005 0 0.01 0.013 0.021 0.02 0.017 0.01 0.015 0.02 0.018 0.014 0.01 0.018 0.018 0.014 0.008 0.012 0.01 0.006 0.006 0.006 0 0.001 0.006 0.002 0.001 0.001 0.001 0.006 0.007 0.002 0.01 0.012 0.006 0.006 0.006 0.025 0.021 0.016 0.01 0.016 0.013 0.014 0.022 0.023 0.017 0.021 0.024 0.029 0.027 0.013 0.035 0.056 0.065 0.036 0.05 0.096 0.086 0.05 0.082 0.079 0.086 0.083 
0.028 0.014 0.03 0.022 0.02 0 0 0 0.024 0 0.105 0.094 0.079 0.084 0.051 0.041 0.046 0.044 0.044 0.035 0.027 0.028 0.024 0.016 0.017 0.03 0.04 0.051 0.043 0.039 0.039 0.054 0.047 0.033 0.035 0.045 0.041 0.015 0.022 0.057 0.077 0.069 0.101 0.11 0.096 0.101 0.16 0.22 0.134 0.141 0.23 0.216 0.064 0.033 0.034 0.036 0.049 0.027 0.051 0.052 0.033 0 0.021 0.048 0.1 0.129 0.457 0.741 1 0.382 0.397 0.268 0.219 0.189 0.204 0.046 0.059 0.01 0.015 0.051 0.033 0.036 0.031 0.04 0.042 0.043 0.045 0.03 0.039 0.062 0.028 0.034 0.035 0.073 0.078 0.075 0.082 0.056 0.111 0.126 0.097 0.081 0.053 0.03 0.008 0.024 0.026 0.023 0.013 0.021 0.018 0.013 0.009 0.009 0.007 0.011 0.012 0.021 0.022 0.011 0.012 0.018 0.011 0.005 0.013 0.028 0.037 0.042 0.051 0.071 0.059 0 0.174 0.054 0.033 0.062 0.179 0.186 0 0 0 0.016 0.019 0.014 0.01 0.004 0.032 0.032 0.032 0.032 0.033 0.033 0.027 0.021 0.013 0.018 0.02 0.032 0.007 0.011 0.018 0.059 0.076 0.115 0.212 0.173 0.098 0.102 0.047 0.046 0.038 0.024 0.026 0.026 0.024 0.015 0.019 0.025 0.013 0.015 0.013 0.007 0.008 0.012 0.007 0.007 0.011 0.004 0.046 0.059 0.002 0.008 0.016 0.015 0.017 0.01 0.033 0.029 0.017 0.009 0.015 0.013 0.012 0.017 0.021 0.022 0.027 0.025 0.032 0.03 0.019 0.028 0.052 0.044 0.015 0.031 0.055 0.043 0.023 0.002 0 0 0 0.008 0 0.028 0.027 0.028 0.023 0.02 0.02 0.017 0.013 0.018 0.019 0.024 0.015 0.016 0.006 0.004 0.019 0.029 0.042 0.032 0.028 0.029 0.049 0.04 0.024 0.024 0.029 0.016 0.009 0.017 0.056 0.031 0.031 0.027 0.028 0.033 0.027 0.034 0.031 0.02 0.017 0.014 0.013 0.003 0.004 0.007 0.013 0.019 0.015 0.026 0.026 0.018 0 0.013 0.011 0.013 0.015 0.023 0.022 0.019 0.016 0.021 0.024 0.009 0.027 0.032 0.021 0.02 0.007 0.012 0.04 0.027 0.037 0.029 0.036 0.039 0.038 0.041 0.028 0.039 0.061 0.03 0.03 0.035 0.071 0.057 0.048 0.054 0.019 0.072 0.054 0.059 0.045 0.037 0.019 0.005 0.02 0.022 0.011 0.006 0.008 0.004 0.006 0.007 0.002 0.002 0.007 0.007 0.007 0.006 0.005 0.002 0.003 0.001 0 0.009 0.012 0.016 0.03 0.038 0.045 0.022 0 0.033 0.008 0.004 0.015 0.035 0.027 0 0 0 0.013 0.015 0.008 0.007 0.004 0.012 0.014 0.013 0.014 0.012 0.007 0.008 0.002 0.001 0.002 0.005 0.011 0.001 0.002 0.004 0.008 0.011 0.016 0.018 0.017 0.009 0.013 0.013 0.016 0.017 0.01 0.013 0.015 0.008 0.002 0.006 0.005 0.004 0.004 0.006 0.003 0.004 0.005 0.003 0.002 0.002 0 0.005 0.007 0 0.004 0.011 0.011 0.012 0.006 0.014 0.014 0.012 0.009 0.008 0.007 0.007 0.011 0.009 0.013 0.007 0.006 0.017 0.017 0.01 0.017 0.032 0.024 0.011 0.023 0.038 0.031 0.018 0.003 0 0 0 0.076 0 0.222 0.233 0.24 0.278 0.307 0.334 0.239 0.271 0.567 0.245 0.089 0.055 0.06 0.028 0.023 0.097 0.05 0.067 0.054 0.049 0.059 0.07 0.053 0.037 0.046 0.045 0.03 0.011 0.019 0.052 0.07 0.06 0.055 0.091 0.096 0.056 0.072 0.091 0.039 0.04 0.031 0.022 0.019 0.011 0.013 0.014 0.019 0.014 0.028 0.03 0.022 0.008 0.014 0.005 0.006 0.008 0.034 0.038 0.03 0.031 0.026 0.033 0.015 0.022 0.034 0.017 0.015 0.004 0.007 0.034 0.027 0.038 0.035 0.047 0.04 0.043 0.044 0.025 0.029 0.055 0.027 0.029 0.03 0.065 0.057 0.039 0.057 0.018 0.047 0.035 0.035 0.032 0.02 0.012 0.004 0.023 0.023 0.026 0.01 0.024 0.016 0.014 0.012 0.004 0.011 0.014 0.016 0.01 0.015 0.013 0.006 0.013 0.008 0.005 0.009 0.007 0.01 0.01 0.023 0.029 0.027 0 0.034 0.006 0.005 0.011 0.036 0.026 0 0 0 0.017 0.02 0.02 0.021 0.023 0.027 0.031 0.029 0.029 0.028 0.024 0.024 0.015 0.013 0.009 0.013 0.01 0.004 0.006 0.002 0.006 0.012 0.018 0.034 0.031 0.018 0.031 0.032 0.038 0.036 0.025 0.029 0.029 0.017 0.005 0.009 0.013 0.007 0.007 0.009 0.002 0.001 0.007 0.007 0.006 0.005 0.004 0.015 0.015 0.006 0.012 0.022 0.019 0.018 0.015 0.052 0.046 0.035 0.018 0.018 0.017 0.015 0.025 0.018 0.041 0.043 0.047 0.059 0.052 0.018 0.043 0.058 0.047 0.038 0.069 0.07 0.057 0.025 0.004 0 0 0 0.006 0 0.029 0.03 0.03 0.029 0.025 0.023 0.03 0.02 0.024 0.034 0.038 0.026 0.027 0.013 0.017 0.027 0.054 0.108 0.089 0.058 0.052 0.102 0.07 0.052 0.045 0.049 0.023 0.02 0.032 0.05 0.03 0.029 0.031 0.03 0.026 0.023 0.039 0.027 0.016 0.013 0.016 0.013 0.009 0.005 0.006 0.006 0.009 0.005 0.004 0.005 0.006 0 0.002 0.003 0.004 0.004 0.009 0.016 0.014 0.012 0.022 0.032 0.009 0.027 0.037 0.019 0.017 0.005 0.012 0.034 0.026 0.032 0.039 0.053 0.053 0.055 0.057 0.036 0.052 0.064 0.025 0.042 0.041 0.062 0.053 0.042 0.054 0.024 0.054 0.046 0.052 0.038 0.028 0.018 0.005 0.022 0.023 0.017 0.006 0.016 0.015 0.011 0.011 0.004 0.01 0.011 0.014 0.012 0.011 0.005 0.004 0.008 0.006 0.001 0.009 0.01 0.014 0.021 0.028 0.037 0.025 0 0.035 0.01 0.004 0.013 0.042 0.035 0 0 0 0.015 0.017 0.014 0.016 0.01 0.018 0.021 0.022 0.021 0.018 0.014 0.016 0.01 0.008 0.008 0.011 0.01 0.005 0.006 0.002 0.01 0.012 0.024 0.028 0.022 0.015 0.011 0.014 0.017 0.016 0.01 0.016 0.014 0.013 0.007 0.009 0.009 0.008 0.008 0.005 0.002 0.002 0.003 0.001 0 0 0 0.008 0.01 0.002 0.005 0.011 0.007 0.009 0.006 0.025 0.021 0.013 0.009 0.015 0.015 0.013 0.016 0.018 0.02 0.02 0.021 0.029 0.028 0.009 0.035 0.068 0.075 0.027 0.042 0.099 0.092 0.054 0.057 0.061 0.064 0.068 
0.026 0.013 0.032 0.023 0.007 0 0 0 0.028 0 0.116 0.112 0.095 0.096 0.065 0.06 0.057 0.047 0.052 0.038 0.029 0.025 0.021 0.011 0.01 0.017 0.029 0.04 0.035 0.032 0.03 0.036 0.035 0.026 0.023 0.036 0.02 0.008 0.015 0.047 0.085 0.081 0.098 0.115 0.097 0.091 0.151 0.244 0.088 0.097 0.113 0.108 0.038 0.025 0.027 0.031 0.051 0.031 0.065 0.067 0.049 0 0.02 0.024 0.059 0.081 0.305 0.384 0.403 1 0.161 0.117 0.547 0.082 0.095 0.024 0.029 0.005 0.012 0.033 0.031 0.034 0.028 0.038 0.038 0.037 0.039 0.022 0.029 0.046 0.026 0.026 0.031 0.054 0.057 0.049 0.056 0.03 0.065 0.068 0.058 0.05 0.034 0.014 0.008 0.019 0.02 0.021 0.013 0.019 0.018 0.014 0.014 0.006 0.011 0.016 0.016 0.013 0.013 0.016 0.005 0.009 0.007 0.002 0.015 0.021 0.022 0.023 0.034 0.045 0.032 0 0.09 0.031 0.02 0.031 0.093 0.087 0 0 0 0.014 0.018 0.014 0.018 0.009 0.021 0.026 0.029 0.026 0.028 0.03 0.017 0.013 0.012 0.016 0.012 0.016 0.01 0.011 0.013 0.03 0.039 0.059 0.102 0.088 0.053 0.064 0.044 0.044 0.038 0.021 0.019 0.026 0.014 0.01 0.012 0.008 0.004 0.007 0.008 0.003 0.003 0.007 0.005 0.003 0.005 0.001 0.022 0.022 0.002 0.014 0.025 0.02 0.021 0.016 0.027 0.023 0.017 0.017 0.018 0.013 0.016 0.021 0.021 0.026 0.028 0.024 0.03 0.028 0.012 0.028 0.042 0.036 0.023 0.028 0.04 0.034 0.013 0.001 0 0 0 0.002 0 0.02 0.022 0.021 0.019 0.016 0.017 0.017 0.013 0.017 0.016 0.026 0.017 0.016 0.006 0.008 0.018 0.028 0.047 0.033 0.033 0.035 0.047 0.036 0.027 0.031 0.034 0.014 0.006 0.013 0.05 0.027 0.019 0.019 0.022 0.019 0.016 0.027 0.023 0.015 0.011 0.01 0.009 0.004 0.004 0.004 0.005 0.008 0.005 0.017 0.016 0.011 0 0.004 0.002 0.007 0.008 0.014 0.018 0.017 0.013 0.019 0.021 0.006 0.023 0.032 0.018 0.024 0.007 0.007 0.036 0.026 0.039 0.031 0.039 0.038 0.041 0.041 0.024 0.035 0.047 0.021 0.022 0.023 0.056 0.044 0.036 0.045 0.021 0.058 0.051 0.055 0.045 0.036 0.015 0.004 0.024 0.025 0.012 0.005 0.009 0.008 0.007 0.008 0.004 0.006 0.005 0.007 0.009 0.008 0.009 0.006 0.01 0.004 0.001 0.008 0.019 0.026 0.037 0.037 0.047 0.022 0 0.033 0.01 0.006 0.016 0.036 0.022 0 0 0 0.005 0.005 0.005 0.002 0.002 0.013 0.014 0.014 0.011 0.013 0.01 0.013 0.01 0.006 0.008 0.012 0.018 0.003 0.005 0.002 0.013 0.014 0.022 0.022 0.017 0.009 0.011 0.011 0.014 0.012 0.007 0.01 0.013 0.011 0.003 0.007 0.009 0.006 0.002 0.006 0.001 0.002 0.003 0.003 0.002 0.002 0.001 0.004 0.005 0.001 0.003 0.007 0.007 0.008 0.003 0.018 0.015 0.008 0.003 0.009 0.008 0.006 0.012 0.006 0.008 0.008 0.013 0.018 0.022 0.016 0.018 0.045 0.037 0.014 0.031 0.049 0.041 0.031 0.001 0 0 0 0.077 0 0.254 0.275 0.252 0.271 0.3 0.5 0.284 0.231 0.379 0.277 0.106 0.07 0.066 0.035 0.031 0.114 0.052 0.064 0.058 0.058 0.073 0.063 0.04 0.036 0.028 0.036 0.029 0.011 0.016 0.05 0.073 0.052 0.062 0.104 0.117 0.064 0.092 0.112 0.046 0.046 0.032 0.021 0.025 0.005 0.007 0.011 0.013 0.01 0.026 0.029 0.025 0.005 0.016 0.008 0.011 0.018 0.046 0.046 0.043 0.039 0.034 0.037 0.022 0.023 0.033 0.018 0.019 0.004 0.006 0.024 0.018 0.026 0.026 0.039 0.038 0.041 0.044 0.033 0.03 0.048 0.024 0.023 0.029 0.054 0.047 0.044 0.045 0.02 0.05 0.039 0.03 0.021 0.017 0.01 0.004 0.014 0.015 0.029 0.016 0.026 0.02 0.009 0.009 0.004 0.009 0.013 0.014 0.016 0.014 0.011 0.011 0.016 0.007 0.007 0.006 0.011 0.013 0.011 0.022 0.032 0.034 0 0.032 0.012 0.007 0.013 0.037 0.031 0 0 0 0.022 0.027 0.024 0.024 0.015 0.026 0.033 0.03 0.033 0.033 0.03 0.024 0.013 0.01 0.016 0.014 0.011 0.005 0.007 0.003 0.01 0.015 0.024 0.035 0.032 0.02 0.033 0.039 0.036 0.035 0.027 0.032 0.032 0.021 0.006 0.013 0.012 0.011 0.004 0.007 0.002 0 0.005 0.005 0.005 0.005 0.002 0.007 0.011 0.003 0.01 0.018 0.017 0.015 0.012 0.069 0.062 0.039 0.019 0.019 0.012 0.015 0.029 0.023 0.049 0.055 0.05 0.073 0.066 0.018 0.048 0.051 0.056 0.039 0.08 0.069 0.054 0.027 0.001 0 0 0 0.008 0 0.021 0.02 0.019 0.018 0.016 0.017 0.016 0.014 0.02 0.019 0.022 0.022 0.012 0.004 0.007 0.017 0.036 0.062 0.044 0.037 0.034 0.059 0.043 0.033 0.032 0.038 0.015 0.009 0.013 0.05 0.031 0.021 0.021 0.023 0.024 0.02 0.027 0.021 0.019 0.017 0.015 0.014 0.012 0.004 0.004 0.005 0.011 0.004 0.009 0.009 0.007 0 0.003 0.003 0.005 0.003 0.01 0.016 0.016 0.011 0.02 0.019 0.005 0.024 0.03 0.017 0.016 0.007 0.01 0.032 0.029 0.033 0.03 0.039 0.034 0.037 0.037 0.018 0.027 0.046 0.021 0.021 0.02 0.048 0.04 0.032 0.036 0.019 0.041 0.033 0.037 0.036 0.031 0.016 0.006 0.021 0.022 0.024 0.009 0.02 0.015 0.011 0.01 0.006 0.004 0.006 0.009 0.01 0.01 0.01 0.007 0.009 0.007 0.004 0.011 0.017 0.019 0.019 0.022 0.033 0.022 0 0.03 0.004 0.002 0.005 0.03 0.016 0 0 0 0.01 0.013 0.009 0.01 0.006 0.018 0.022 0.021 0.021 0.023 0.019 0.014 0.011 0.006 0.014 0.015 0.014 0.001 0.006 0.002 0.004 0.007 0.016 0.016 0.016 0.005 0.011 0.017 0.016 0.016 0.01 0.014 0.013 0.013 0.005 0.009 0.008 0.003 0.006 0.004 0.001 0.002 0.004 0.002 0.001 0.001 0.001 0.002 0.002 0.002 0.007 0.01 0.009 0.008 0.003 0.022 0.021 0.016 0.009 0.012 0.012 0.011 0.023 0.018 0.015 0.018 0.015 0.022 0.021 0.008 0.021 0.041 0.036 0.018 0.029 0.057 0.055 0.029 0.045 0.05 0.051 0.052 
0.036 0.014 0.021 0.042 0.034 0 0 0 0.019 0 0.087 0.082 0.071 0.072 0.051 0.043 0.038 0.037 0.041 0.036 0.038 0.043 0.034 0.021 0.018 0.031 0.049 0.074 0.06 0.054 0.053 0.078 0.056 0.047 0.041 0.063 0.039 0.018 0.034 0.071 0.077 0.076 0.108 0.093 0.081 0.121 0.158 0.134 0.205 0.171 0.289 0.189 0.05 0.02 0.02 0.027 0.035 0.024 0.047 0.052 0.038 0 0.018 0.019 0.034 0.043 0.171 0.291 0.341 0.144 1 0.581 0.082 0.413 0.408 0.071 0.093 0.021 0.032 0.103 0.07 0.085 0.067 0.078 0.085 0.084 0.085 0.052 0.067 0.097 0.055 0.059 0.056 0.114 0.128 0.124 0.133 0.128 0.178 0.225 0.176 0.143 0.104 0.057 0.018 0.045 0.049 0.032 0.02 0.028 0.021 0.023 0.023 0.013 0.012 0.011 0.019 0.018 0.02 0.015 0.015 0.019 0.011 0.005 0.036 0.06 0.072 0.081 0.103 0.146 0.097 0 0.339 0.103 0.063 0.127 0.358 0.401 0 0 0 0.033 0.038 0.029 0.028 0.02 0.036 0.037 0.041 0.039 0.035 0.037 0.032 0.021 0.012 0.016 0.019 0.041 0.007 0.014 0.032 0.128 0.17 0.245 0.447 0.327 0.175 0.149 0.063 0.065 0.057 0.03 0.029 0.038 0.031 0.017 0.015 0.022 0.017 0.017 0.013 0.009 0.012 0.018 0.014 0.012 0.019 0.004 0.082 0.09 0.003 0.018 0.033 0.03 0.03 0.02 0.045 0.041 0.031 0.02 0.028 0.025 0.027 0.031 0.029 0.038 0.039 0.037 0.048 0.046 0.021 0.038 0.07 0.063 0.032 0.052 0.073 0.065 0.03 0.004 0 0 0 0.007 0 0.036 0.036 0.034 0.034 0.029 0.025 0.023 0.022 0.027 0.025 0.027 0.015 0.021 0.011 0.009 0.024 0.039 0.058 0.038 0.042 0.045 0.07 0.059 0.03 0.027 0.041 0.029 0.018 0.023 0.08 0.048 0.043 0.044 0.044 0.04 0.035 0.051 0.046 0.033 0.029 0.019 0.016 0.007 0.014 0.016 0.025 0.038 0.028 0.043 0.046 0.034 0 0.024 0.028 0.026 0.021 0.037 0.04 0.029 0.024 0.034 0.04 0.014 0.034 0.05 0.038 0.038 0.013 0.02 0.052 0.031 0.048 0.046 0.044 0.054 0.059 0.058 0.041 0.058 0.077 0.042 0.039 0.055 0.103 0.088 0.069 0.082 0.025 0.089 0.064 0.07 0.054 0.049 0.022 0.017 0.037 0.037 0.011 0.007 0.009 0.006 0.007 0.007 0.003 0.003 0.006 0.007 0.007 0.005 0.006 0.006 0.009 0.005 0.001 0.026 0.029 0.033 0.041 0.041 0.06 0.032 0 0.051 0.012 0.005 0.018 0.053 0.039 0 0 0 0.005 0.007 0.006 0.006 0.008 0.01 0.013 0.013 0.013 0.015 0.011 0.011 0.014 0.007 0.007 0.02 0.028 0.004 0.006 0.005 0.013 0.021 0.025 0.033 0.024 0.014 0.02 0.016 0.02 0.012 0.005 0.007 0.006 0.007 0.005 0.006 0.005 0.002 0.003 0.003 0.002 0.001 0.002 0.003 0.002 0 0 0.007 0.009 0.001 0.001 0.006 0.006 0.005 0.005 0.014 0.01 0.004 0.003 0.011 0.01 0.01 0.011 0.013 0.011 0.009 0.008 0.018 0.018 0.017 0.029 0.039 0.037 0.022 0.035 0.055 0.041 0.024 0.002 0 0 0 0.042 0 0.139 0.138 0.135 0.143 0.136 0.145 0.115 0.121 0.224 0.11 0.063 0.049 0.041 0.022 0.02 0.064 0.059 0.079 0.06 0.059 0.058 0.08 0.065 0.05 0.051 0.046 0.033 0.013 0.016 0.074 0.059 0.045 0.044 0.068 0.068 0.05 0.068 0.083 0.029 0.024 0.018 0.016 0.018 0.022 0.023 0.024 0.028 0.016 0.044 0.044 0.035 0.006 0.022 0.009 0.008 0.011 0.035 0.034 0.027 0.023 0.022 0.023 0.01 0.027 0.03 0.023 0.031 0.005 0.012 0.031 0.025 0.032 0.034 0.042 0.047 0.051 0.05 0.03 0.054 0.071 0.045 0.03 0.038 0.086 0.071 0.06 0.068 0.032 0.065 0.048 0.039 0.035 0.028 0.011 0.006 0.021 0.021 0.018 0.01 0.017 0.014 0.012 0.017 0.008 0.009 0.01 0.017 0.016 0.014 0.01 0.006 0.009 0.005 0.004 0.015 0.018 0.017 0.016 0.02 0.032 0.03 0 0.035 0.01 0.009 0.009 0.038 0.023 0 0 0 0.015 0.017 0.011 0.015 0.013 0.019 0.023 0.023 0.022 0.02 0.014 0.017 0.012 0.008 0.013 0.015 0.014 0.004 0.006 0.005 0.014 0.015 0.022 0.021 0.021 0.013 0.019 0.02 0.026 0.025 0.026 0.027 0.028 0.018 0.007 0.015 0.015 0.006 0.004 0.008 0.003 0.001 0.006 0.002 0.002 0.001 0.001 0.006 0.005 0.001 0.01 0.02 0.022 0.024 0.015 0.047 0.042 0.028 0.019 0.021 0.019 0.015 0.018 0.025 0.039 0.039 0.034 0.054 0.052 0.012 0.037 0.051 0.053 0.038 0.07 0.073 0.057 0.046 0.002 0 0 0 0.019 0 0.048 0.047 0.048 0.049 0.039 0.033 0.035 0.031 0.045 0.04 0.064 0.053 0.049 0.024 0.03 0.04 0.115 0.195 0.152 0.118 0.085 0.165 0.102 0.082 0.072 0.081 0.039 0.012 0.02 0.08 0.043 0.029 0.031 0.04 0.039 0.019 0.04 0.038 0.024 0.019 0.014 0.011 0.012 0.01 0.01 0.009 0.013 0.008 0.011 0.012 0.009 0 0.004 0.008 0.008 0.009 0.021 0.023 0.018 0.017 0.023 0.033 0.008 0.022 0.044 0.022 0.023 0.013 0.023 0.054 0.04 0.062 0.058 0.081 0.075 0.077 0.076 0.045 0.051 0.087 0.044 0.037 0.037 0.082 0.069 0.053 0.065 0.017 0.07 0.06 0.075 0.063 0.049 0.023 0.012 0.036 0.041 0.035 0.017 0.032 0.029 0.017 0.016 0.015 0.02 0.017 0.025 0.019 0.028 0.015 0.008 0.014 0.008 0.002 0.023 0.027 0.029 0.037 0.041 0.059 0.043 0 0.04 0.014 0.008 0.015 0.047 0.035 0 0 0 0.022 0.028 0.023 0.024 0.02 0.033 0.039 0.039 0.036 0.039 0.023 0.023 0.016 0.008 0.016 0.022 0.021 0.005 0.008 0.006 0.018 0.021 0.024 0.022 0.018 0.008 0.018 0.025 0.027 0.028 0.019 0.026 0.025 0.021 0.013 0.018 0.022 0.013 0.011 0.006 0.001 0 0.009 0.003 0 0 0 0.005 0.008 0.003 0.014 0.022 0.02 0.021 0.011 0.053 0.047 0.035 0.016 0.03 0.024 0.023 0.035 0.032 0.048 0.045 0.04 0.062 0.057 0.021 0.064 0.114 0.114 0.053 0.081 0.171 0.156 0.086 0.079 0.081 0.095 0.1 
0.057 0.022 0.04 0.062 0.057 0 0 0 0.018 0 0.089 0.085 0.073 0.069 0.052 0.048 0.04 0.038 0.058 0.041 0.052 0.052 0.036 0.024 0.024 0.045 0.071 0.104 0.081 0.068 0.081 0.108 0.088 0.059 0.052 0.093 0.076 0.032 0.045 0.105 0.115 0.132 0.147 0.119 0.108 0.165 0.216 0.136 0.335 0.282 0.476 0.32 0.092 0.044 0.04 0.038 0.05 0.029 0.059 0.061 0.052 0 0.023 0.016 0.033 0.045 0.15 0.257 0.258 0.109 0.635 1 0.058 0.401 0.576 0.121 0.146 0.031 0.054 0.155 0.099 0.119 0.096 0.104 0.117 0.117 0.115 0.076 0.095 0.145 0.062 0.078 0.084 0.167 0.17 0.175 0.186 0.144 0.251 0.316 0.258 0.199 0.15 0.072 0.025 0.06 0.065 0.046 0.019 0.038 0.028 0.023 0.025 0.012 0.016 0.023 0.024 0.03 0.036 0.029 0.015 0.029 0.014 0.004 0.046 0.062 0.087 0.106 0.133 0.183 0.131 0 0.499 0.136 0.084 0.191 0.518 0.635 0 0 0 0.045 0.05 0.038 0.04 0.035 0.055 0.062 0.066 0.056 0.062 0.074 0.065 0.038 0.024 0.04 0.051 0.066 0.017 0.022 0.05 0.18 0.249 0.375 0.767 0.549 0.286 0.241 0.106 0.1 0.075 0.037 0.038 0.051 0.043 0.02 0.029 0.036 0.023 0.016 0.019 0.012 0.016 0.021 0.016 0.016 0.027 0.004 0.139 0.145 0.008 0.026 0.041 0.034 0.035 0.023 0.056 0.052 0.037 0.019 0.033 0.027 0.03 0.044 0.041 0.057 0.053 0.046 0.059 0.054 0.027 0.057 0.096 0.078 0.05 0.068 0.107 0.09 0.047 0.004 0 0 0 0.009 0 0.045 0.043 0.04 0.042 0.035 0.029 0.029 0.024 0.031 0.033 0.05 0.038 0.033 0.017 0.009 0.037 0.064 0.094 0.065 0.061 0.066 0.103 0.079 0.061 0.059 0.077 0.049 0.026 0.051 0.126 0.065 0.055 0.051 0.047 0.051 0.048 0.07 0.047 0.046 0.047 0.028 0.022 0.012 0.027 0.028 0.036 0.05 0.039 0.074 0.073 0.061 0 0.036 0.037 0.039 0.026 0.039 0.037 0.033 0.029 0.035 0.044 0.016 0.049 0.073 0.049 0.05 0.013 0.022 0.075 0.042 0.064 0.061 0.085 0.084 0.089 0.094 0.06 0.089 0.136 0.072 0.072 0.066 0.167 0.14 0.1 0.125 0.036 0.138 0.107 0.114 0.088 0.072 0.043 0.014 0.038 0.04 0.021 0.008 0.016 0.014 0.015 0.016 0.006 0.011 0.011 0.013 0.005 0.009 0.008 0.008 0.012 0.009 0.003 0.021 0.031 0.034 0.044 0.055 0.075 0.057 0 0.075 0.018 0.01 0.026 0.082 0.041 0 0 0 0.019 0.022 0.02 0.017 0.011 0.023 0.021 0.021 0.019 0.024 0.019 0.019 0.012 0.002 0.008 0.017 0.024 0.003 0.003 0.007 0.022 0.027 0.044 0.043 0.041 0.03 0.035 0.031 0.037 0.033 0.021 0.024 0.027 0.013 0.006 0.005 0.009 0.005 0.002 0.003 0.003 0.002 0.003 0.004 0.003 0.002 0.002 0.014 0.016 0.002 0.011 0.021 0.016 0.017 0.007 0.038 0.036 0.026 0.015 0.022 0.018 0.017 0.022 0.017 0.021 0.023 0.029 0.044 0.042 0.03 0.044 0.069 0.06 0.037 0.059 0.091 0.074 0.04 0.008 0 0 0 0.04 0 0.132 0.131 0.116 0.137 0.114 0.119 0.107 0.107 0.196 0.105 0.065 0.055 0.059 0.031 0.029 0.07 0.079 0.124 0.095 0.087 0.072 0.138 0.1 0.075 0.066 0.09 0.052 0.022 0.026 0.108 0.089 0.079 0.077 0.099 0.086 0.072 0.1 0.086 0.053 0.059 0.044 0.033 0.031 0.014 0.017 0.019 0.028 0.021 0.058 0.058 0.043 0.012 0.024 0.014 0.017 0.018 0.044 0.051 0.044 0.032 0.053 0.058 0.015 0.046 0.062 0.034 0.033 0.012 0.019 0.053 0.044 0.058 0.056 0.082 0.078 0.087 0.088 0.055 0.075 0.122 0.061 0.051 0.064 0.135 0.114 0.083 0.11 0.038 0.096 0.08 0.066 0.05 0.037 0.019 0.01 0.033 0.036 0.032 0.014 0.027 0.02 0.016 0.014 0.004 0.01 0.011 0.016 0.021 0.019 0.021 0.014 0.019 0.013 0.011 0.018 0.026 0.025 0.025 0.04 0.058 0.066 0 0.063 0.01 0.003 0.026 0.072 0.049 0 0 0 0.023 0.027 0.022 0.026 0.024 0.034 0.038 0.037 0.037 0.039 0.032 0.03 0.017 0.01 0.015 0.021 0.022 0.005 0.007 0.007 0.017 0.02 0.036 0.053 0.048 0.026 0.037 0.035 0.042 0.04 0.026 0.03 0.033 0.03 0.015 0.021 0.019 0.009 0.015 0.016 0.007 0.006 0.015 0.01 0.009 0.008 0.005 0.022 0.023 0.001 0.014 0.026 0.021 0.02 0.015 0.051 0.051 0.031 0.017 0.021 0.018 0.015 0.032 0.033 0.049 0.049 0.042 0.059 0.062 0.022 0.061 0.088 0.084 0.044 0.074 0.115 0.09 0.067 0.004 0 0 0 0.016 0 0.05 0.05 0.045 0.045 0.039 0.038 0.037 0.03 0.043 0.052 0.101 0.078 0.063 0.03 0.031 0.059 0.141 0.273 0.202 0.149 0.122 0.245 0.174 0.124 0.128 0.135 0.064 0.029 0.044 0.116 0.059 0.048 0.05 0.051 0.046 0.038 0.054 0.043 0.038 0.032 0.027 0.025 0.024 0.015 0.014 0.021 0.028 0.016 0.029 0.026 0.018 0 0.008 0.015 0.017 0.014 0.017 0.03 0.026 0.015 0.036 0.044 0.007 0.042 0.062 0.037 0.044 0.006 0.016 0.063 0.064 0.081 0.09 0.13 0.13 0.133 0.138 0.081 0.108 0.136 0.076 0.074 0.087 0.137 0.111 0.078 0.104 0.035 0.1 0.088 0.088 0.088 0.077 0.043 0.014 0.053 0.062 0.051 0.02 0.044 0.035 0.028 0.029 0.01 0.018 0.021 0.032 0.022 0.021 0.026 0.017 0.03 0.017 0.003 0.03 0.04 0.05 0.054 0.06 0.076 0.06 0 0.061 0.021 0.011 0.034 0.073 0.043 0 0 0 0.036 0.038 0.031 0.037 0.022 0.055 0.062 0.062 0.057 0.059 0.039 0.046 0.028 0.02 0.031 0.032 0.037 0.01 0.019 0.011 0.025 0.026 0.041 0.041 0.034 0.022 0.027 0.038 0.043 0.041 0.023 0.042 0.041 0.029 0.011 0.021 0.019 0.013 0.009 0.006 0.002 0.001 0.006 0.003 0.001 0.001 0 0.01 0.013 0.006 0.012 0.029 0.024 0.025 0.017 0.08 0.067 0.04 0.016 0.042 0.035 0.034 0.052 0.055 0.059 0.065 0.059 0.09 0.086 0.031 0.105 0.172 0.175 0.074 0.131 0.25 0.219 0.129 0.123 0.121 0.155 0.167 
0.008 0.01 0.012 0.008 0.005 0 0 0 0.01 0 0.058 0.056 0.042 0.044 0.034 0.029 0.022 0.019 0.023 0.017 0.009 0.01 0.014 0.007 0.009 0.012 0.018 0.026 0.019 0.017 0.014 0.026 0.019 0.016 0.019 0.016 0.013 0.007 0.007 0.027 0.042 0.037 0.053 0.064 0.043 0.05 0.077 0.13 0.049 0.053 0.062 0.055 0.016 0.004 0.006 0.014 0.023 0.016 0.027 0.028 0.021 0 0.017 0.02 0.039 0.044 0.152 0.186 0.21 0.558 0.086 0.066 1 0.045 0.052 0.012 0.013 0.007 0.012 0.022 0.012 0.017 0.015 0.017 0.015 0.015 0.015 0.012 0.02 0.025 0.012 0.01 0.016 0.033 0.035 0.034 0.038 0.022 0.037 0.036 0.032 0.024 0.018 0.01 0.002 0.006 0.007 0.006 0.005 0.003 0.002 0.003 0.004 0 0.001 0.004 0.004 0.004 0.002 0.004 0.005 0.003 0.002 0 0.009 0.011 0.013 0.016 0.019 0.023 0.016 0 0.04 0.013 0.01 0.014 0.046 0.05 0 0 0 0.01 0.012 0.01 0.009 0.002 0.008 0.008 0.009 0.007 0.008 0.01 0.006 0.005 0.001 0.003 0.007 0.009 0 0.001 0.005 0.017 0.021 0.031 0.057 0.047 0.028 0.031 0.019 0.022 0.021 0.015 0.011 0.014 0.007 0.003 0.004 0.004 0.004 0.002 0.001 0.002 0.001 0.001 0.002 0.001 0.001 0.001 0.012 0.011 0.003 0.008 0.013 0.012 0.011 0.006 0.01 0.009 0.004 0.002 0.004 0.004 0.004 0.005 0.005 0.007 0.008 0.01 0.011 0.01 0.002 0.012 0.016 0.016 0.01 0.012 0.025 0.021 0.014 0 0 0 0 0.003 0 0.013 0.013 0.011 0.013 0.01 0.01 0.011 0.007 0.007 0.007 0.012 0.006 0.004 0.001 0.002 0.008 0.011 0.026 0.017 0.013 0.014 0.021 0.018 0.012 0.014 0.017 0.007 0.005 0.011 0.024 0.014 0.009 0.008 0.017 0.014 0.005 0.012 0.012 0.006 0.007 0.005 0.003 0.002 0.001 0.003 0.004 0.006 0.006 0.008 0.008 0.009 0 0.008 0.005 0.007 0.005 0.009 0.009 0.005 0.004 0.007 0.011 0.002 0.008 0.015 0.01 0.011 0 0.002 0.016 0.012 0.016 0.014 0.014 0.019 0.017 0.018 0.013 0.017 0.028 0.017 0.017 0.016 0.028 0.024 0.018 0.02 0.01 0.026 0.02 0.026 0.019 0.013 0.006 0.005 0.008 0.01 0.007 0.003 0.008 0.005 0.003 0.002 0.001 0.004 0.004 0.004 0.006 0.005 0.004 0.002 0.005 0.003 0.001 0.006 0.009 0.013 0.016 0.018 0.024 0.01 0 0.015 0.002 0.001 0.004 0.017 0.011 0 0 0 0.007 0.011 0.009 0.007 0.004 0.008 0.009 0.009 0.01 0.01 0.008 0.007 0.006 0.004 0.004 0.008 0.01 0.001 0.003 0.004 0.004 0.005 0.007 0.009 0.009 0.005 0.005 0.006 0.006 0.009 0.005 0.006 0.008 0.004 0.001 0.004 0.004 0.003 0.001 0.001 0 0 0.001 0.001 0.001 0 0 0.002 0.004 0 0.005 0.007 0.004 0.004 0.002 0.007 0.007 0.004 0.003 0.004 0.004 0.003 0.007 0.006 0.009 0.007 0.007 0.007 0.009 0.011 0.012 0.018 0.016 0.011 0.011 0.024 0.019 0.012 0.003 0 0 0 0.044 0 0.144 0.15 0.129 0.16 0.161 0.261 0.132 0.125 0.199 0.135 0.05 0.027 0.027 0.016 0.008 0.052 0.029 0.03 0.025 0.028 0.034 0.026 0.019 0.015 0.009 0.013 0.011 0.005 0.004 0.03 0.041 0.032 0.045 0.053 0.059 0.041 0.054 0.052 0.027 0.029 0.02 0.014 0.015 0.008 0.008 0.01 0.012 0.009 0.01 0.01 0.007 0.006 0.009 0.004 0.007 0.009 0.02 0.023 0.022 0.014 0.018 0.017 0.006 0.017 0.023 0.018 0.016 0.003 0.005 0.016 0.012 0.016 0.014 0.018 0.016 0.019 0.02 0.015 0.02 0.026 0.013 0.009 0.016 0.031 0.032 0.037 0.035 0.016 0.031 0.025 0.016 0.015 0.01 0.005 0.005 0.009 0.009 0.006 0.003 0.006 0.005 0.003 0.004 0.001 0.001 0.003 0.003 0.005 0.005 0.005 0.003 0.005 0.001 0.001 0.006 0.008 0.009 0.009 0.014 0.016 0.019 0 0.023 0.003 0.002 0.014 0.025 0.014 0 0 0 0.008 0.011 0.009 0.008 0.005 0.014 0.013 0.014 0.012 0.014 0.013 0.011 0.006 0.003 0.008 0.006 0.008 0.001 0.002 0.002 0.005 0.008 0.012 0.018 0.015 0.006 0.016 0.016 0.02 0.017 0.013 0.014 0.016 0.01 0.004 0.004 0.005 0.003 0.004 0.002 0 0.001 0.003 0.001 0.001 0.001 0 0.008 0.01 0.001 0.005 0.011 0.008 0.008 0.006 0.026 0.024 0.018 0.004 0.004 0.004 0.004 0.006 0.005 0.018 0.024 0.021 0.032 0.027 0.007 0.016 0.024 0.023 0.01 0.033 0.028 0.024 0.012 0.001 0 0 0 0.004 0 0.012 0.011 0.011 0.011 0.011 0.008 0.009 0.008 0.012 0.011 0.016 0.012 0.009 0.003 0.004 0.008 0.023 0.039 0.026 0.021 0.023 0.036 0.019 0.015 0.015 0.018 0.012 0.004 0.006 0.025 0.015 0.012 0.014 0.01 0.013 0.008 0.014 0.011 0.004 0.007 0.005 0.004 0.005 0.002 0.002 0.002 0.005 0.006 0.007 0.006 0.005 0 0.001 0 0.001 0.002 0.005 0.005 0.005 0.006 0.008 0.01 0.004 0.01 0.014 0.005 0.007 0.002 0.005 0.017 0.014 0.018 0.011 0.017 0.015 0.016 0.019 0.01 0.013 0.023 0.015 0.012 0.011 0.025 0.02 0.014 0.02 0.007 0.023 0.022 0.022 0.021 0.019 0.011 0.002 0.007 0.007 0.006 0.002 0.004 0.003 0.002 0.002 0.002 0.001 0 0 0.004 0.002 0 0 0.004 0.003 0.002 0.004 0.01 0.011 0.012 0.019 0.021 0.019 0 0.014 0.006 0.004 0.005 0.016 0.012 0 0 0 0.006 0.006 0.002 0.003 0.004 0.006 0.008 0.007 0.007 0.007 0.007 0.006 0.006 0.005 0.006 0.007 0.009 0.001 0.003 0.001 0.004 0.006 0.006 0.006 0.005 0.002 0.002 0.005 0.006 0.005 0.003 0.005 0.006 0.005 0.004 0.004 0.003 0.002 0.004 0.004 0.002 0 0.003 0.002 0.001 0.001 0.001 0.001 0.001 0.001 0.002 0.004 0.003 0.003 0.002 0.011 0.011 0.009 0.002 0.001 0.002 0.001 0.006 0.004 0.008 0.006 0.005 0.011 0.013 0.004 0.014 0.019 0.019 0.013 0.017 0.029 0.022 0.018 0.023 0.025 0.03 0.028 
0.039 0.015 0.027 0.058 0.024 0 0 0 0.017 0 0.061 0.057 0.042 0.043 0.032 0.032 0.029 0.024 0.028 0.027 0.037 0.045 0.041 0.025 0.023 0.039 0.062 0.093 0.082 0.056 0.053 0.093 0.077 0.05 0.06 0.077 0.051 0.021 0.039 0.095 0.074 0.066 0.078 0.064 0.058 0.089 0.136 0.09 0.151 0.131 0.21 0.146 0.048 0.022 0.023 0.022 0.028 0.02 0.047 0.055 0.037 0 0.009 0.011 0.019 0.026 0.09 0.136 0.167 0.082 0.459 0.415 0.041 1 0.566 0.093 0.131 0.027 0.044 0.149 0.093 0.119 0.095 0.094 0.101 0.109 0.107 0.076 0.096 0.131 0.07 0.064 0.069 0.149 0.164 0.151 0.192 0.305 0.229 0.291 0.23 0.18 0.127 0.066 0.017 0.063 0.067 0.03 0.011 0.025 0.02 0.013 0.009 0.004 0.011 0.016 0.019 0.024 0.02 0.016 0.011 0.018 0.016 0.007 0.046 0.064 0.079 0.097 0.122 0.171 0.136 0 0.458 0.112 0.077 0.147 0.476 0.371 0 0 0 0.025 0.03 0.024 0.025 0.016 0.038 0.039 0.042 0.036 0.035 0.031 0.031 0.022 0.011 0.021 0.027 0.053 0.008 0.019 0.029 0.112 0.163 0.24 0.333 0.233 0.125 0.1 0.055 0.054 0.046 0.027 0.032 0.033 0.025 0.014 0.021 0.019 0.01 0.015 0.015 0.008 0.015 0.016 0.013 0.01 0.019 0.001 0.058 0.068 0.005 0.016 0.029 0.023 0.026 0.015 0.046 0.035 0.022 0.013 0.018 0.016 0.018 0.025 0.022 0.041 0.041 0.038 0.051 0.048 0.023 0.045 0.081 0.07 0.041 0.055 0.095 0.076 0.048 0.006 0 0 0 0.016 0 0.052 0.052 0.049 0.047 0.036 0.03 0.031 0.022 0.029 0.024 0.039 0.031 0.03 0.012 0.008 0.026 0.051 0.073 0.051 0.051 0.057 0.081 0.073 0.052 0.042 0.06 0.037 0.022 0.037 0.108 0.055 0.048 0.044 0.043 0.043 0.041 0.068 0.052 0.045 0.035 0.022 0.016 0.008 0.018 0.02 0.038 0.048 0.032 0.065 0.061 0.05 0 0.031 0.025 0.027 0.021 0.036 0.034 0.031 0.022 0.041 0.057 0.013 0.049 0.068 0.045 0.044 0.013 0.025 0.066 0.039 0.057 0.053 0.061 0.066 0.064 0.07 0.047 0.068 0.108 0.054 0.055 0.06 0.147 0.113 0.086 0.114 0.045 0.112 0.097 0.1 0.081 0.06 0.036 0.015 0.03 0.039 0.012 0.003 0.009 0.007 0.004 0.005 0.001 0.004 0.003 0.004 0.006 0.007 0.007 0.005 0.008 0.004 0.002 0.025 0.032 0.041 0.05 0.063 0.081 0.051 0 0.066 0.012 0.008 0.029 0.076 0.054 0 0 0 0.009 0.01 0.007 0.006 0.009 0.013 0.015 0.015 0.015 0.019 0.016 0.012 0.01 0.009 0.014 0.022 0.03 0.002 0.005 0.004 0.013 0.023 0.032 0.05 0.043 0.022 0.028 0.016 0.022 0.021 0.014 0.019 0.019 0.012 0.005 0.006 0.011 0.004 0.004 0.004 0.002 0.002 0.004 0.004 0.003 0.004 0 0.011 0.011 0.002 0.006 0.015 0.013 0.012 0.009 0.028 0.018 0.007 0.004 0.007 0.006 0.006 0.009 0.015 0.017 0.02 0.019 0.033 0.031 0.02 0.035 0.053 0.055 0.021 0.053 0.07 0.053 0.035 0.008 0 0 0 0.039 0 0.094 0.094 0.088 0.095 0.088 0.089 0.074 0.062 0.11 0.073 0.053 0.05 0.034 0.017 0.014 0.043 0.076 0.107 0.083 0.076 0.076 0.113 0.085 0.061 0.057 0.076 0.051 0.021 0.03 0.082 0.058 0.044 0.049 0.061 0.063 0.048 0.07 0.057 0.041 0.038 0.024 0.024 0.025 0.02 0.021 0.033 0.04 0.025 0.044 0.046 0.037 0.016 0.021 0.011 0.006 0.006 0.021 0.026 0.023 0.022 0.027 0.034 0.014 0.032 0.044 0.033 0.034 0.007 0.01 0.04 0.03 0.054 0.056 0.067 0.062 0.067 0.066 0.043 0.061 0.102 0.053 0.042 0.063 0.119 0.101 0.084 0.104 0.037 0.092 0.057 0.049 0.035 0.023 0.008 0.008 0.037 0.039 0.025 0.009 0.023 0.015 0.014 0.017 0.007 0.013 0.016 0.019 0.011 0.012 0.012 0.007 0.014 0.01 0.009 0.011 0.013 0.017 0.018 0.031 0.044 0.045 0 0.044 0.018 0.011 0.019 0.05 0.035 0 0 0 0.02 0.02 0.018 0.018 0.018 0.023 0.025 0.027 0.025 0.028 0.025 0.018 0.011 0.008 0.012 0.011 0.012 0.005 0.007 0.005 0.021 0.023 0.028 0.03 0.032 0.016 0.03 0.027 0.031 0.034 0.027 0.029 0.028 0.021 0.011 0.011 0.017 0.01 0.006 0.009 0.003 0.002 0.008 0.005 0.005 0.004 0.004 0.017 0.019 0.006 0.016 0.024 0.022 0.024 0.017 0.05 0.042 0.021 0.015 0.026 0.021 0.021 0.023 0.03 0.039 0.041 0.043 0.059 0.057 0.013 0.051 0.068 0.072 0.042 0.066 0.097 0.087 0.043 0.004 0 0 0 0.012 0 0.049 0.05 0.046 0.046 0.035 0.035 0.035 0.031 0.039 0.048 0.082 0.065 0.069 0.04 0.043 0.066 0.141 0.25 0.192 0.154 0.125 0.218 0.153 0.122 0.124 0.129 0.058 0.027 0.029 0.11 0.052 0.05 0.051 0.05 0.05 0.039 0.064 0.048 0.032 0.032 0.016 0.015 0.024 0.017 0.018 0.019 0.021 0.016 0.017 0.019 0.017 0 0.012 0.011 0.012 0.012 0.02 0.02 0.016 0.018 0.033 0.045 0.014 0.038 0.052 0.033 0.038 0.011 0.018 0.059 0.051 0.064 0.065 0.1 0.093 0.101 0.104 0.067 0.085 0.125 0.065 0.052 0.06 0.116 0.095 0.081 0.094 0.036 0.099 0.078 0.084 0.066 0.061 0.034 0.014 0.041 0.046 0.049 0.024 0.043 0.038 0.027 0.029 0.013 0.022 0.021 0.027 0.026 0.031 0.021 0.014 0.021 0.012 0.002 0.023 0.03 0.04 0.047 0.053 0.068 0.05 0 0.045 0.011 0.008 0.021 0.055 0.042 0 0 0 0.024 0.03 0.028 0.033 0.026 0.05 0.057 0.055 0.053 0.052 0.029 0.037 0.027 0.013 0.018 0.029 0.029 0.006 0.009 0.008 0.016 0.02 0.028 0.038 0.029 0.018 0.025 0.036 0.038 0.037 0.022 0.033 0.035 0.032 0.01 0.02 0.021 0.009 0.008 0.009 0.003 0.002 0.006 0.002 0.002 0.002 0 0.008 0.008 0.004 0.02 0.034 0.027 0.027 0.018 0.061 0.051 0.034 0.017 0.032 0.03 0.026 0.04 0.043 0.046 0.051 0.05 0.073 0.074 0.031 0.092 0.146 0.146 0.085 0.118 0.216 0.198 0.123 0.114 0.112 0.133 0.148 
0.067 0.03 0.044 0.105 0.029 0 0 0 0.022 0 0.096 0.091 0.077 0.074 0.051 0.048 0.04 0.039 0.047 0.046 0.072 0.076 0.047 0.023 0.024 0.052 0.107 0.161 0.119 0.113 0.111 0.153 0.12 0.102 0.085 0.137 0.098 0.052 0.064 0.148 0.108 0.106 0.127 0.114 0.099 0.128 0.195 0.107 0.198 0.186 0.27 0.184 0.052 0.033 0.033 0.036 0.049 0.029 0.07 0.069 0.054 0 0.019 0.019 0.03 0.037 0.114 0.179 0.193 0.099 0.449 0.584 0.042 0.599 1 0.132 0.189 0.035 0.06 0.206 0.145 0.165 0.121 0.15 0.162 0.154 0.158 0.09 0.138 0.2 0.11 0.096 0.12 0.226 0.242 0.227 0.257 0.216 0.383 0.5 0.375 0.305 0.226 0.107 0.026 0.065 0.078 0.056 0.023 0.046 0.037 0.029 0.032 0.018 0.024 0.021 0.033 0.035 0.034 0.032 0.02 0.039 0.016 0.004 0.06 0.097 0.151 0.183 0.219 0.303 0.216 0 0.829 0.163 0.109 0.306 0.832 0.621 0 0 0 0.043 0.051 0.039 0.034 0.027 0.064 0.066 0.066 0.057 0.064 0.064 0.055 0.042 0.026 0.038 0.06 0.089 0.015 0.033 0.058 0.207 0.264 0.397 0.467 0.326 0.169 0.15 0.082 0.08 0.069 0.039 0.052 0.055 0.045 0.025 0.034 0.033 0.02 0.022 0.022 0.015 0.011 0.016 0.008 0.007 0.01 0.002 0.082 0.084 0.005 0.018 0.037 0.032 0.033 0.021 0.073 0.062 0.05 0.022 0.043 0.037 0.036 0.051 0.051 0.059 0.058 0.062 0.08 0.075 0.034 0.078 0.133 0.123 0.062 0.096 0.163 0.142 0.068 0.006 0 0 0 0.019 0 0.065 0.061 0.064 0.063 0.05 0.044 0.041 0.04 0.045 0.043 0.06 0.037 0.049 0.027 0.021 0.048 0.076 0.126 0.082 0.08 0.086 0.136 0.111 0.072 0.074 0.089 0.057 0.028 0.059 0.172 0.093 0.073 0.064 0.072 0.065 0.056 0.088 0.074 0.042 0.043 0.031 0.027 0.014 0.023 0.027 0.052 0.076 0.059 0.099 0.097 0.072 0 0.046 0.037 0.043 0.039 0.055 0.05 0.041 0.038 0.041 0.056 0.021 0.057 0.084 0.057 0.057 0.011 0.025 0.1 0.062 0.089 0.078 0.097 0.116 0.112 0.118 0.083 0.123 0.174 0.092 0.101 0.111 0.217 0.17 0.125 0.156 0.061 0.159 0.124 0.13 0.104 0.07 0.031 0.009 0.048 0.051 0.023 0.01 0.02 0.015 0.014 0.015 0.006 0.011 0.01 0.017 0.02 0.018 0.012 0.004 0.009 0.007 0.005 0.023 0.031 0.043 0.054 0.079 0.108 0.06 0 0.082 0.017 0.009 0.025 0.087 0.056 0 0 0 0.017 0.02 0.014 0.01 0.014 0.026 0.03 0.032 0.029 0.027 0.022 0.024 0.02 0.013 0.016 0.028 0.034 0.006 0.012 0.009 0.022 0.029 0.044 0.051 0.04 0.024 0.03 0.036 0.041 0.044 0.027 0.03 0.035 0.023 0.009 0.016 0.019 0.009 0.007 0.007 0.001 0.003 0.008 0.005 0.005 0.005 0.002 0.018 0.012 0.002 0.016 0.032 0.029 0.03 0.018 0.038 0.032 0.022 0.01 0.019 0.017 0.02 0.02 0.024 0.027 0.028 0.028 0.045 0.042 0.032 0.043 0.098 0.083 0.038 0.073 0.118 0.095 0.067 0.004 0 0 0 0.03 0 0.119 0.121 0.104 0.107 0.083 0.093 0.069 0.063 0.138 0.078 0.072 0.062 0.062 0.035 0.027 0.058 0.109 0.139 0.112 0.107 0.093 0.159 0.135 0.09 0.082 0.099 0.086 0.035 0.05 0.155 0.095 0.075 0.077 0.096 0.098 0.081 0.109 0.093 0.057 0.052 0.047 0.039 0.033 0.022 0.024 0.026 0.032 0.019 0.072 0.077 0.059 0.01 0.036 0.016 0.012 0.015 0.034 0.042 0.043 0.034 0.057 0.066 0.023 0.06 0.082 0.055 0.063 0.013 0.021 0.064 0.053 0.079 0.075 0.097 0.096 0.102 0.107 0.071 0.098 0.157 0.085 0.076 0.079 0.191 0.162 0.128 0.16 0.058 0.15 0.101 0.079 0.065 0.053 0.026 0.01 0.043 0.05 0.04 0.017 0.033 0.028 0.025 0.027 0.012 0.017 0.021 0.029 0.019 0.02 0.018 0.013 0.019 0.012 0.011 0.02 0.025 0.033 0.036 0.07 0.098 0.085 0 0.078 0.016 0.01 0.03 0.09 0.063 0 0 0 0.031 0.037 0.031 0.032 0.024 0.042 0.044 0.042 0.045 0.046 0.039 0.029 0.023 0.011 0.018 0.024 0.02 0.008 0.007 0.002 0.018 0.026 0.047 0.061 0.053 0.029 0.036 0.035 0.048 0.044 0.036 0.036 0.038 0.025 0.012 0.017 0.019 0.014 0.009 0.011 0.003 0.003 0.008 0.006 0.005 0.005 0.004 0.015 0.018 0.002 0.009 0.025 0.02 0.02 0.018 0.063 0.052 0.033 0.022 0.036 0.029 0.025 0.038 0.037 0.053 0.056 0.048 0.073 0.073 0.03 0.065 0.104 0.097 0.049 0.083 0.132 0.114 0.064 0.006 0 0 0 0.022 0 0.073 0.076 0.073 0.065 0.065 0.056 0.053 0.043 0.062 0.077 0.146 0.111 0.101 0.053 0.064 0.107 0.235 0.407 0.31 0.236 0.184 0.353 0.235 0.186 0.176 0.18 0.079 0.031 0.053 0.168 0.082 0.067 0.065 0.071 0.054 0.052 0.077 0.063 0.055 0.049 0.039 0.034 0.027 0.016 0.017 0.025 0.034 0.023 0.03 0.028 0.023 0 0.015 0.014 0.02 0.012 0.033 0.043 0.035 0.021 0.049 0.061 0.01 0.061 0.089 0.066 0.063 0.015 0.037 0.111 0.101 0.118 0.122 0.185 0.16 0.167 0.172 0.112 0.137 0.188 0.102 0.089 0.104 0.195 0.166 0.121 0.147 0.052 0.163 0.132 0.149 0.124 0.106 0.052 0.023 0.079 0.085 0.081 0.028 0.067 0.069 0.054 0.058 0.027 0.036 0.044 0.054 0.053 0.048 0.046 0.019 0.038 0.021 0.007 0.045 0.058 0.073 0.076 0.08 0.112 0.079 0 0.092 0.015 0.009 0.028 0.104 0.06 0 0 0 0.054 0.064 0.054 0.067 0.036 0.096 0.106 0.097 0.101 0.096 0.054 0.061 0.042 0.02 0.039 0.051 0.053 0.011 0.016 0.007 0.017 0.02 0.042 0.052 0.051 0.032 0.04 0.054 0.059 0.068 0.048 0.063 0.063 0.066 0.03 0.052 0.05 0.023 0.026 0.024 0.007 0.004 0.017 0.007 0.006 0.006 0.002 0.019 0.019 0.01 0.026 0.042 0.035 0.031 0.023 0.11 0.091 0.059 0.046 0.077 0.064 0.066 0.077 0.081 0.088 0.084 0.082 0.12 0.106 0.052 0.15 0.245 0.245 0.122 0.187 0.37 0.346 0.183 0.175 0.185 0.2 0.221 
0.049 0.014 0.025 0.056 0.007 0 0 0 0.012 0 0.055 0.054 0.046 0.045 0.029 0.029 0.03 0.029 0.029 0.029 0.04 0.044 0.03 0.019 0.021 0.03 0.059 0.094 0.072 0.057 0.056 0.094 0.071 0.044 0.037 0.067 0.049 0.036 0.053 0.093 0.066 0.069 0.103 0.068 0.057 0.083 0.147 0.055 0.07 0.078 0.065 0.047 0.016 0.008 0.008 0.014 0.023 0.012 0.037 0.037 0.026 0 0.008 0.004 0.004 0.004 0.023 0.042 0.046 0.031 0.083 0.098 0.018 0.084 0.127 1 0.588 0.008 0.029 0.106 0.076 0.092 0.08 0.092 0.093 0.095 0.094 0.066 0.081 0.121 0.066 0.088 0.076 0.157 0.225 0.272 0.245 0.089 0.233 0.213 0.175 0.143 0.114 0.055 0.021 0.044 0.05 0.043 0.013 0.034 0.026 0.019 0.021 0.005 0.014 0.013 0.018 0.014 0.019 0.021 0.013 0.02 0.006 0.002 0.039 0.052 0.071 0.079 0.098 0.147 0.097 0 0.123 0.029 0.015 0.058 0.145 0.101 0 0 0 0.024 0.032 0.022 0.021 0.015 0.039 0.042 0.046 0.04 0.047 0.033 0.038 0.025 0.013 0.022 0.031 0.049 0.008 0.011 0.019 0.033 0.042 0.062 0.085 0.068 0.034 0.048 0.043 0.043 0.044 0.019 0.026 0.032 0.026 0.012 0.014 0.015 0.011 0.008 0.008 0.003 0.002 0.009 0.004 0.003 0.004 0.001 0.014 0.015 0.002 0.013 0.024 0.019 0.021 0.01 0.042 0.039 0.021 0.018 0.03 0.024 0.019 0.037 0.034 0.037 0.037 0.034 0.046 0.045 0.028 0.041 0.087 0.072 0.036 0.052 0.093 0.084 0.047 0.006 0 0 0 0.011 0 0.046 0.044 0.04 0.038 0.027 0.032 0.028 0.027 0.037 0.032 0.039 0.019 0.027 0.013 0.008 0.028 0.054 0.082 0.057 0.055 0.053 0.089 0.063 0.053 0.042 0.063 0.034 0.021 0.038 0.105 0.056 0.043 0.046 0.046 0.043 0.041 0.061 0.047 0.035 0.033 0.019 0.014 0.005 0.017 0.02 0.029 0.039 0.037 0.059 0.061 0.054 0 0.035 0.031 0.028 0.02 0.033 0.029 0.027 0.024 0.033 0.042 0.012 0.037 0.054 0.038 0.034 0.008 0.014 0.063 0.04 0.059 0.058 0.069 0.073 0.072 0.072 0.053 0.067 0.114 0.056 0.057 0.064 0.138 0.11 0.087 0.107 0.034 0.11 0.081 0.089 0.073 0.059 0.03 0.013 0.028 0.035 0.012 0.003 0.011 0.009 0.007 0.007 0.001 0.002 0.004 0.005 0.007 0.008 0.004 0 0.006 0.003 0.002 0.02 0.03 0.031 0.039 0.044 0.06 0.04 0 0.05 0.011 0.006 0.021 0.055 0.039 0 0 0 0.008 0.009 0.007 0.01 0.008 0.012 0.015 0.017 0.012 0.013 0.014 0.016 0.013 0.008 0.01 0.017 0.025 0.006 0.008 0.007 0.015 0.018 0.026 0.038 0.035 0.023 0.024 0.021 0.024 0.015 0.008 0.01 0.011 0.009 0.007 0.006 0.006 0.003 0.001 0.004 0.001 0.001 0.001 0.001 0.001 0.001 0 0.01 0.011 0.002 0.004 0.011 0.009 0.011 0.008 0.02 0.019 0.015 0.007 0.009 0.003 0.007 0.011 0.01 0.014 0.011 0.01 0.027 0.03 0.022 0.029 0.067 0.051 0.025 0.049 0.077 0.064 0.038 0.002 0 0 0 0.014 0 0.054 0.052 0.05 0.045 0.032 0.034 0.025 0.021 0.036 0.037 0.042 0.031 0.029 0.019 0.018 0.035 0.072 0.1 0.076 0.072 0.061 0.109 0.087 0.054 0.053 0.079 0.075 0.036 0.034 0.087 0.057 0.045 0.045 0.057 0.053 0.038 0.06 0.051 0.038 0.039 0.03 0.02 0.019 0.015 0.017 0.02 0.022 0.016 0.039 0.04 0.035 0.011 0.023 0.007 0.008 0.007 0.023 0.028 0.028 0.025 0.034 0.042 0.012 0.034 0.046 0.034 0.03 0.006 0.011 0.039 0.029 0.047 0.042 0.062 0.06 0.07 0.073 0.043 0.064 0.103 0.052 0.04 0.053 0.113 0.092 0.077 0.098 0.039 0.094 0.063 0.046 0.039 0.03 0.02 0.009 0.028 0.03 0.018 0.01 0.016 0.012 0.011 0.011 0.007 0.011 0.012 0.013 0.012 0.012 0.013 0.009 0.011 0.007 0.005 0.014 0.024 0.03 0.031 0.032 0.049 0.045 0 0.043 0.017 0.011 0.023 0.052 0.037 0 0 0 0.013 0.018 0.015 0.014 0.008 0.019 0.024 0.026 0.025 0.024 0.021 0.019 0.02 0.011 0.016 0.021 0.023 0.006 0.009 0.004 0.018 0.024 0.03 0.04 0.027 0.009 0.024 0.025 0.025 0.022 0.016 0.015 0.015 0.011 0.006 0.011 0.01 0.005 0.006 0.006 0.002 0.002 0.004 0.005 0.004 0.005 0.005 0.008 0.007 0.001 0.005 0.014 0.012 0.012 0.007 0.032 0.031 0.019 0.01 0.016 0.009 0.009 0.015 0.019 0.03 0.03 0.026 0.038 0.035 0.009 0.039 0.056 0.061 0.029 0.054 0.096 0.078 0.041 0.006 0 0 0 0.015 0 0.05 0.05 0.048 0.045 0.035 0.037 0.033 0.028 0.036 0.039 0.075 0.061 0.054 0.025 0.037 0.051 0.121 0.195 0.151 0.122 0.099 0.181 0.118 0.095 0.089 0.101 0.049 0.021 0.032 0.094 0.058 0.045 0.038 0.04 0.042 0.039 0.049 0.041 0.034 0.035 0.028 0.02 0.021 0.013 0.013 0.013 0.019 0.014 0.013 0.013 0.011 0 0.007 0.008 0.009 0.01 0.021 0.032 0.034 0.018 0.038 0.042 0.011 0.044 0.057 0.027 0.026 0.015 0.024 0.059 0.05 0.064 0.062 0.1 0.089 0.096 0.1 0.059 0.08 0.111 0.069 0.053 0.064 0.113 0.092 0.072 0.09 0.028 0.092 0.076 0.077 0.067 0.058 0.034 0.012 0.04 0.045 0.049 0.014 0.04 0.032 0.022 0.023 0.013 0.015 0.017 0.022 0.017 0.02 0.018 0.01 0.025 0.012 0.004 0.025 0.032 0.039 0.04 0.052 0.071 0.057 0 0.054 0.011 0.009 0.022 0.064 0.045 0 0 0 0.025 0.035 0.028 0.031 0.02 0.05 0.054 0.054 0.046 0.045 0.037 0.043 0.028 0.021 0.028 0.037 0.039 0.008 0.015 0.008 0.015 0.022 0.032 0.039 0.033 0.019 0.029 0.036 0.04 0.041 0.026 0.034 0.037 0.032 0.012 0.018 0.021 0.012 0.009 0.003 0.001 0.001 0.004 0.002 0.002 0.002 0 0.012 0.017 0.007 0.018 0.028 0.023 0.023 0.02 0.06 0.051 0.033 0.024 0.036 0.03 0.032 0.039 0.047 0.05 0.054 0.046 0.065 0.068 0.036 0.08 0.131 0.134 0.063 0.093 0.178 0.169 0.078 0.106 0.108 0.133 0.142 
0.03 0.013 0.022 0.047 0.004 0 0 0 0.012 0 0.047 0.046 0.039 0.038 0.026 0.028 0.027 0.023 0.029 0.023 0.036 0.04 0.029 0.017 0.015 0.033 0.046 0.077 0.063 0.052 0.052 0.08 0.068 0.046 0.046 0.069 0.051 0.031 0.041 0.082 0.053 0.047 0.067 0.056 0.052 0.062 0.104 0.056 0.06 0.063 0.062 0.047 0.014 0.01 0.01 0.014 0.019 0.014 0.031 0.033 0.025 0 0.008 0.003 0.005 0.005 0.032 0.038 0.033 0.017 0.083 0.107 0.011 0.095 0.161 0.536 1 0.017 0.036 0.125 0.086 0.099 0.073 0.076 0.086 0.082 0.088 0.057 0.075 0.1 0.055 0.064 0.07 0.124 0.167 0.181 0.17 0.058 0.218 0.27 0.196 0.168 0.131 0.068 0.025 0.045 0.052 0.029 0.011 0.026 0.017 0.008 0.007 0.008 0.01 0.011 0.012 0.013 0.014 0.015 0.011 0.01 0.008 0.001 0.047 0.074 0.084 0.095 0.111 0.162 0.114 0 0.161 0.04 0.028 0.061 0.189 0.116 0 0 0 0.021 0.023 0.016 0.017 0.014 0.028 0.029 0.029 0.027 0.032 0.032 0.025 0.017 0.011 0.015 0.029 0.055 0.008 0.012 0.015 0.047 0.063 0.091 0.101 0.081 0.04 0.039 0.033 0.042 0.037 0.025 0.028 0.028 0.022 0.01 0.012 0.017 0.013 0.013 0.009 0.007 0.006 0.012 0.007 0.004 0.007 0.001 0.02 0.027 0.005 0.012 0.021 0.02 0.017 0.009 0.04 0.035 0.017 0.011 0.018 0.012 0.011 0.023 0.025 0.032 0.032 0.029 0.041 0.04 0.018 0.035 0.067 0.055 0.032 0.05 0.076 0.063 0.042 0 0 0 0 0.013 0 0.041 0.041 0.039 0.038 0.033 0.028 0.026 0.03 0.03 0.023 0.032 0.022 0.02 0.006 0.008 0.02 0.043 0.07 0.051 0.047 0.044 0.075 0.065 0.043 0.041 0.054 0.025 0.012 0.036 0.098 0.052 0.048 0.036 0.045 0.04 0.033 0.05 0.039 0.028 0.025 0.014 0.012 0.004 0.014 0.015 0.022 0.038 0.026 0.039 0.044 0.037 0 0.023 0.017 0.021 0.012 0.023 0.024 0.026 0.02 0.029 0.031 0.011 0.03 0.042 0.03 0.036 0.008 0.014 0.058 0.04 0.056 0.053 0.071 0.069 0.068 0.069 0.041 0.069 0.093 0.05 0.062 0.062 0.129 0.1 0.077 0.098 0.037 0.102 0.074 0.084 0.065 0.047 0.029 0.012 0.029 0.033 0.01 0.005 0.008 0.006 0.006 0.006 0 0.005 0.007 0.009 0.006 0.007 0.006 0.003 0.005 0.004 0 0.018 0.019 0.026 0.038 0.04 0.053 0.035 0 0.045 0.004 0.002 0.024 0.049 0.03 0 0 0 0.011 0.014 0.012 0.008 0.009 0.012 0.015 0.014 0.013 0.011 0.008 0.01 0.006 0.003 0.007 0.01 0.019 0.004 0.004 0.005 0.012 0.016 0.021 0.03 0.024 0.014 0.02 0.017 0.023 0.022 0.015 0.018 0.02 0.01 0.006 0.004 0.009 0.003 0.004 0.005 0.002 0.003 0.005 0.005 0.003 0.002 0.001 0.009 0.009 0.004 0.011 0.016 0.016 0.016 0.012 0.025 0.018 0.016 0.009 0.008 0.005 0.005 0.011 0.008 0.016 0.017 0.017 0.027 0.028 0.018 0.029 0.051 0.045 0.025 0.043 0.063 0.054 0.035 0.002 0 0 0 0.016 0 0.056 0.052 0.047 0.047 0.033 0.028 0.029 0.02 0.04 0.028 0.03 0.032 0.025 0.016 0.013 0.029 0.06 0.093 0.071 0.062 0.048 0.101 0.07 0.047 0.046 0.061 0.049 0.02 0.022 0.078 0.05 0.039 0.037 0.047 0.043 0.036 0.047 0.047 0.022 0.023 0.018 0.014 0.017 0.015 0.017 0.02 0.023 0.017 0.036 0.038 0.028 0.007 0.017 0.008 0.01 0.008 0.02 0.029 0.028 0.025 0.031 0.03 0.012 0.027 0.037 0.029 0.027 0.005 0.008 0.036 0.024 0.037 0.038 0.056 0.055 0.059 0.06 0.034 0.052 0.094 0.055 0.032 0.045 0.1 0.082 0.059 0.074 0.024 0.072 0.05 0.048 0.036 0.029 0.019 0.005 0.018 0.021 0.019 0.008 0.017 0.014 0.007 0.006 0.007 0.009 0.013 0.012 0.01 0.007 0.009 0.007 0.008 0.004 0.004 0.011 0.018 0.022 0.022 0.043 0.052 0.042 0 0.04 0.011 0.008 0.008 0.042 0.029 0 0 0 0.012 0.016 0.016 0.016 0.01 0.021 0.021 0.023 0.02 0.021 0.014 0.017 0.013 0.008 0.007 0.016 0.014 0.001 0.002 0.006 0.012 0.016 0.024 0.028 0.022 0.009 0.015 0.016 0.019 0.022 0.02 0.021 0.019 0.016 0.009 0.009 0.011 0.008 0.005 0.004 0.003 0.002 0.006 0.002 0.002 0.003 0.001 0.003 0.006 0.004 0.009 0.014 0.011 0.011 0.004 0.03 0.03 0.022 0.014 0.013 0.011 0.012 0.018 0.02 0.025 0.022 0.02 0.034 0.03 0.011 0.037 0.059 0.061 0.032 0.04 0.079 0.07 0.048 0.003 0 0 0 0.013 0 0.038 0.039 0.037 0.036 0.033 0.027 0.035 0.024 0.033 0.038 0.069 0.049 0.053 0.025 0.032 0.044 0.119 0.217 0.177 0.123 0.108 0.199 0.136 0.099 0.103 0.093 0.043 0.022 0.032 0.083 0.049 0.041 0.031 0.038 0.035 0.035 0.048 0.038 0.032 0.031 0.027 0.02 0.015 0.004 0.005 0.007 0.012 0.007 0.016 0.015 0.013 0 0.005 0.005 0.006 0.008 0.013 0.025 0.022 0.019 0.035 0.048 0.007 0.039 0.058 0.025 0.024 0.006 0.018 0.053 0.049 0.059 0.062 0.09 0.086 0.09 0.091 0.054 0.065 0.1 0.061 0.042 0.046 0.104 0.085 0.065 0.08 0.026 0.083 0.065 0.072 0.069 0.049 0.019 0.009 0.036 0.04 0.035 0.012 0.03 0.021 0.017 0.016 0.011 0.011 0.013 0.017 0.018 0.022 0.023 0.008 0.019 0.012 0 0.017 0.028 0.03 0.033 0.05 0.062 0.044 0 0.057 0.02 0.014 0.019 0.06 0.051 0 0 0 0.019 0.023 0.016 0.024 0.019 0.036 0.046 0.043 0.043 0.042 0.027 0.025 0.016 0.011 0.019 0.018 0.021 0.003 0.009 0.007 0.026 0.029 0.04 0.046 0.039 0.023 0.03 0.03 0.027 0.027 0.025 0.031 0.035 0.026 0.012 0.016 0.013 0.013 0.014 0.015 0.006 0.005 0.013 0.008 0.007 0.006 0.002 0.013 0.013 0.006 0.013 0.022 0.021 0.019 0.014 0.052 0.045 0.03 0.011 0.023 0.018 0.018 0.027 0.033 0.038 0.043 0.037 0.057 0.057 0.021 0.066 0.128 0.125 0.062 0.095 0.191 0.173 0.094 0.094 0.095 0.118 0.128 
0.017 0.008 0.006 0.017 0.001 0 0 0 0.004 0 0.012 0.013 0.009 0.01 0.007 0.006 0.003 0.003 0.005 0.007 0.013 0.015 0.013 0.004 0.006 0.009 0.019 0.032 0.029 0.021 0.017 0.033 0.028 0.02 0.018 0.032 0.019 0.004 0.009 0.027 0.02 0.018 0.015 0.014 0.013 0.019 0.02 0.011 0.02 0.015 0.018 0.016 0.004 0.001 0.002 0.005 0.008 0.002 0.014 0.014 0.007 0 0.003 0.002 0.001 0.002 0.008 0.012 0.012 0.005 0.025 0.035 0.002 0.03 0.042 0.018 0.022 1 0.549 0.176 0.103 0.114 0.077 0.058 0.066 0.068 0.066 0.036 0.036 0.045 0.02 0.012 0.021 0.047 0.04 0.036 0.044 0.026 0.063 0.058 0.088 0.07 0.051 0.032 0.01 0.044 0.048 0.014 0.004 0.014 0.008 0.006 0.006 0.002 0.007 0.007 0.008 0.009 0.012 0.009 0.008 0.005 0.004 0.002 0.019 0.022 0.029 0.031 0.033 0.046 0.031 0 0.041 0.008 0.007 0.019 0.045 0.036 0 0 0 0.01 0.011 0.008 0.006 0.006 0.016 0.017 0.013 0.016 0.015 0.012 0.007 0.007 0.004 0.004 0.012 0.019 0.002 0.002 0.005 0.01 0.014 0.023 0.03 0.026 0.013 0.014 0.01 0.015 0.015 0.009 0.007 0.006 0.007 0.006 0.008 0.004 0.003 0.004 0.006 0.002 0.002 0.004 0.003 0.003 0.002 0 0.005 0.007 0.001 0.004 0.007 0.007 0.006 0.002 0.017 0.016 0.015 0.008 0.011 0.008 0.008 0.014 0.013 0.015 0.015 0.01 0.018 0.016 0.012 0.014 0.039 0.03 0.008 0.016 0.033 0.03 0.019 0.002 0 0 0 0.006 0 0.014 0.013 0.013 0.014 0.012 0.007 0.009 0.008 0.007 0.007 0.014 0.01 0.014 0.006 0.004 0.012 0.017 0.029 0.018 0.017 0.021 0.027 0.023 0.011 0.01 0.019 0.01 0.007 0.014 0.036 0.017 0.013 0.015 0.012 0.012 0.011 0.02 0.011 0.011 0.008 0.006 0.006 0.004 0.004 0.005 0.004 0.007 0.008 0.011 0.012 0.006 0 0.006 0.005 0.003 0.003 0.01 0.013 0.011 0.005 0.007 0.011 0.001 0.011 0.019 0.016 0.01 0.006 0.009 0.022 0.014 0.021 0.017 0.02 0.021 0.022 0.022 0.014 0.023 0.032 0.02 0.022 0.022 0.046 0.039 0.032 0.037 0.012 0.038 0.027 0.033 0.028 0.024 0.014 0.007 0.011 0.013 0.004 0.003 0.002 0.002 0.001 0.002 0.001 0.001 0.001 0.001 0.001 0.002 0.003 0.001 0.002 0.001 0 0.009 0.013 0.013 0.015 0.019 0.024 0.011 0 0.016 0.003 0.003 0.009 0.019 0.013 0 0 0 0.005 0.005 0.003 0.004 0.003 0.007 0.008 0.008 0.008 0.008 0.007 0.005 0.004 0.003 0.003 0.005 0.008 0.002 0.001 0.002 0.004 0.004 0.008 0.011 0.01 0.005 0.007 0.008 0.008 0.008 0.004 0.006 0.005 0.005 0.002 0 0.001 0.001 0 0 0 0 0 0 0 0 0 0.006 0.005 0 0.002 0.004 0.004 0.004 0.001 0.011 0.006 0.002 0 0.002 0.002 0.002 0.001 0.004 0.007 0.008 0.012 0.014 0.012 0.012 0.01 0.018 0.018 0.011 0.019 0.026 0.023 0.013 0 0 0 0 0.002 0 0.011 0.01 0.01 0.01 0.008 0.006 0.008 0.009 0.011 0.012 0.013 0.012 0.009 0.003 0.003 0.012 0.026 0.034 0.026 0.028 0.019 0.037 0.025 0.021 0.018 0.02 0.01 0.003 0.002 0.027 0.015 0.008 0.009 0.017 0.015 0.011 0.015 0.013 0.005 0.005 0.007 0.007 0.004 0.005 0.005 0.007 0.01 0.003 0.016 0.017 0.014 0.002 0.006 0.001 0.001 0.001 0.005 0.008 0.007 0.002 0.01 0.01 0.001 0.009 0.016 0.012 0.011 0.001 0.003 0.014 0.01 0.016 0.013 0.018 0.021 0.019 0.02 0.008 0.02 0.029 0.016 0.012 0.017 0.033 0.027 0.022 0.028 0.012 0.025 0.021 0.019 0.014 0.011 0.003 0.004 0.003 0.005 0.003 0 0.003 0.001 0.001 0.001 0.001 0.002 0.003 0.004 0.004 0.003 0.003 0.002 0.002 0.001 0.001 0.004 0.005 0.007 0.008 0.013 0.02 0.018 0 0.016 0.005 0.004 0.007 0.018 0.012 0 0 0 0.006 0.006 0.004 0.005 0.003 0.007 0.006 0.006 0.005 0.007 0.004 0.003 0.001 0.001 0.001 0.003 0.005 0.002 0.002 0.002 0.005 0.006 0.009 0.009 0.008 0.004 0.004 0.003 0.004 0.004 0.006 0.007 0.006 0.007 0.002 0.002 0.003 0.004 0.001 0.003 0.001 0.001 0.001 0 0 0.001 0.001 0.002 0.003 0 0.002 0.005 0.004 0.004 0.002 0.013 0.012 0.006 0.002 0.003 0.004 0.002 0.003 0.004 0.009 0.01 0.012 0.013 0.013 0.003 0.011 0.021 0.021 0.01 0.017 0.031 0.026 0.019 0 0 0 0 0.003 0 0.012 0.013 0.011 0.01 0.01 0.008 0.008 0.007 0.014 0.014 0.02 0.015 0.016 0.009 0.011 0.016 0.037 0.072 0.05 0.041 0.028 0.063 0.037 0.029 0.033 0.044 0.019 0.009 0.014 0.038 0.021 0.017 0.017 0.017 0.009 0.012 0.017 0.012 0.007 0.006 0.005 0.004 0.005 0.004 0.004 0.006 0.01 0.008 0.008 0.008 0.007 0 0.003 0.005 0.004 0.003 0.004 0.007 0.007 0.004 0.006 0.009 0.002 0.012 0.017 0.011 0.009 0.009 0.013 0.028 0.021 0.027 0.027 0.042 0.038 0.038 0.04 0.021 0.03 0.041 0.018 0.014 0.019 0.038 0.029 0.021 0.026 0.011 0.03 0.025 0.032 0.029 0.028 0.017 0.004 0.018 0.02 0.016 0.007 0.012 0.009 0.009 0.007 0.005 0.006 0.008 0.007 0.008 0.007 0.002 0.001 0.005 0.003 0.001 0.012 0.015 0.014 0.015 0.015 0.019 0.012 0 0.016 0.003 0.002 0.009 0.016 0.011 0 0 0 0.008 0.009 0.01 0.009 0.004 0.014 0.016 0.016 0.014 0.015 0.013 0.013 0.008 0.009 0.01 0.013 0.01 0.007 0.005 0.001 0.004 0.005 0.007 0.008 0.003 0.003 0.005 0.016 0.016 0.012 0.007 0.011 0.012 0.01 0.005 0.005 0.008 0.004 0.004 0.003 0.001 0.001 0.004 0.003 0.003 0.002 0 0.001 0.002 0.001 0.007 0.008 0.005 0.005 0.005 0.013 0.012 0.011 0.005 0.01 0.008 0.009 0.014 0.01 0.009 0.009 0.01 0.016 0.012 0.01 0.027 0.049 0.045 0.018 0.023 0.065 0.054 0.027 0.031 0.031 0.043 0.045 
0.023 0.016 0.014 0.038 0.007 0 0 0 0.005 0 0.021 0.018 0.017 0.019 0.012 0.013 0.009 0.014 0.012 0.012 0.024 0.026 0.019 0.015 0.014 0.018 0.038 0.056 0.045 0.04 0.041 0.061 0.046 0.036 0.035 0.054 0.034 0.017 0.026 0.047 0.029 0.028 0.02 0.029 0.026 0.029 0.042 0.023 0.029 0.026 0.029 0.021 0.008 0.004 0.004 0.005 0.012 0.008 0.02 0.021 0.014 0 0.004 0.001 0.004 0.005 0.02 0.027 0.025 0.01 0.051 0.057 0.004 0.051 0.083 0.039 0.05 0.539 1 0.31 0.185 0.215 0.13 0.125 0.132 0.127 0.124 0.076 0.084 0.082 0.047 0.033 0.05 0.083 0.074 0.064 0.071 0.036 0.116 0.117 0.169 0.129 0.103 0.057 0.025 0.082 0.092 0.024 0.012 0.021 0.016 0.011 0.014 0.008 0.011 0.012 0.015 0.009 0.014 0.012 0.01 0.018 0.007 0.002 0.039 0.046 0.06 0.075 0.076 0.105 0.055 0 0.079 0.015 0.008 0.024 0.092 0.057 0 0 0 0.015 0.015 0.013 0.012 0.011 0.024 0.025 0.025 0.021 0.023 0.019 0.018 0.022 0.008 0.014 0.024 0.037 0.004 0.01 0.009 0.019 0.023 0.031 0.047 0.032 0.021 0.028 0.021 0.022 0.02 0.014 0.015 0.018 0.013 0.009 0.007 0.009 0.004 0.01 0.009 0.005 0.004 0.008 0.006 0.004 0.004 0 0.01 0.008 0 0.008 0.011 0.012 0.01 0.006 0.024 0.019 0.015 0.007 0.017 0.017 0.01 0.02 0.019 0.019 0.02 0.019 0.028 0.025 0.015 0.029 0.069 0.056 0.02 0.034 0.063 0.057 0.025 0.001 0 0 0 0.005 0 0.03 0.028 0.027 0.024 0.022 0.025 0.027 0.016 0.026 0.018 0.025 0.019 0.02 0.01 0.007 0.02 0.032 0.044 0.028 0.029 0.032 0.045 0.039 0.028 0.028 0.034 0.019 0.008 0.019 0.06 0.031 0.025 0.021 0.028 0.029 0.017 0.032 0.025 0.016 0.017 0.007 0.005 0.001 0.006 0.007 0.015 0.027 0.021 0.033 0.035 0.029 0 0.018 0.02 0.019 0.013 0.016 0.013 0.014 0.009 0.021 0.024 0.005 0.025 0.032 0.019 0.022 0.006 0.007 0.03 0.018 0.032 0.027 0.033 0.036 0.038 0.039 0.023 0.043 0.064 0.031 0.032 0.038 0.08 0.061 0.04 0.061 0.013 0.059 0.045 0.044 0.041 0.025 0.011 0.007 0.017 0.02 0.013 0.005 0.008 0.006 0.006 0.006 0.003 0.005 0.004 0.005 0.004 0.004 0.004 0.004 0.009 0.006 0.003 0.014 0.018 0.019 0.017 0.022 0.03 0.022 0 0.032 0.005 0.004 0.01 0.034 0.024 0 0 0 0.01 0.011 0.01 0.008 0.011 0.011 0.015 0.016 0.013 0.014 0.011 0.01 0.008 0.007 0.009 0.01 0.015 0.005 0.004 0.002 0.008 0.009 0.012 0.019 0.016 0.008 0.012 0.014 0.018 0.019 0.014 0.014 0.016 0.01 0.001 0.004 0.006 0.003 0.001 0.003 0.001 0 0.001 0.001 0.001 0 0 0.001 0.003 0.001 0.005 0.011 0.01 0.01 0.007 0.019 0.016 0.008 0.004 0.006 0.007 0.005 0.01 0.01 0.015 0.019 0.021 0.023 0.022 0.017 0.022 0.033 0.035 0.017 0.029 0.04 0.031 0.022 0.003 0 0 0 0.008 0 0.025 0.024 0.02 0.021 0.018 0.016 0.016 0.016 0.026 0.023 0.022 0.024 0.014 0.007 0.006 0.017 0.036 0.055 0.043 0.04 0.031 0.057 0.046 0.034 0.028 0.037 0.024 0.011 0.02 0.051 0.025 0.02 0.023 0.025 0.023 0.021 0.034 0.019 0.017 0.017 0.011 0.005 0.006 0.006 0.006 0.008 0.014 0.009 0.026 0.027 0.017 0.004 0.012 0.002 0.002 0.001 0.009 0.011 0.006 0.009 0.012 0.015 0.006 0.017 0.026 0.013 0.015 0.003 0.008 0.021 0.015 0.02 0.024 0.022 0.023 0.028 0.027 0.02 0.03 0.061 0.039 0.027 0.034 0.062 0.053 0.043 0.054 0.015 0.051 0.035 0.027 0.029 0.026 0.014 0.006 0.016 0.019 0.012 0.009 0.009 0.006 0.006 0.006 0.002 0.002 0.006 0.006 0.009 0.011 0.009 0.005 0.008 0.005 0.003 0.014 0.02 0.012 0.013 0.013 0.022 0.022 0 0.024 0.002 0.001 0.01 0.029 0.015 0 0 0 0.01 0.012 0.01 0.009 0.009 0.015 0.015 0.015 0.013 0.013 0.009 0.01 0.007 0.004 0.003 0.007 0.009 0 0 0.001 0.002 0.004 0.007 0.012 0.01 0.005 0.013 0.012 0.016 0.018 0.015 0.016 0.014 0.011 0.004 0.008 0.007 0.004 0.006 0.007 0.003 0.002 0.005 0.005 0.005 0.005 0.005 0.004 0.007 0.002 0.004 0.012 0.01 0.011 0.006 0.023 0.02 0.012 0.002 0.01 0.005 0.006 0.009 0.01 0.019 0.019 0.016 0.026 0.023 0.006 0.021 0.026 0.028 0.017 0.033 0.048 0.038 0.018 0.003 0 0 0 0.007 0 0.025 0.025 0.025 0.024 0.02 0.015 0.017 0.018 0.017 0.022 0.047 0.037 0.036 0.02 0.025 0.032 0.077 0.141 0.103 0.075 0.063 0.125 0.089 0.063 0.064 0.058 0.029 0.018 0.024 0.052 0.03 0.03 0.025 0.027 0.026 0.022 0.034 0.029 0.017 0.017 0.019 0.017 0.014 0.01 0.011 0.011 0.015 0.013 0.016 0.014 0.012 0 0.006 0.009 0.011 0.011 0.017 0.022 0.018 0.012 0.024 0.028 0.007 0.024 0.032 0.019 0.024 0.009 0.012 0.043 0.032 0.042 0.035 0.065 0.056 0.053 0.055 0.035 0.049 0.074 0.04 0.035 0.033 0.068 0.06 0.04 0.055 0.028 0.059 0.049 0.059 0.057 0.049 0.031 0.011 0.022 0.025 0.027 0.014 0.024 0.02 0.016 0.018 0.007 0.009 0.008 0.015 0.013 0.019 0.014 0.012 0.014 0.01 0.001 0.017 0.024 0.029 0.033 0.034 0.041 0.023 0 0.038 0.012 0.006 0.012 0.041 0.033 0 0 0 0.019 0.023 0.019 0.02 0.008 0.037 0.038 0.035 0.037 0.033 0.018 0.02 0.017 0.012 0.014 0.023 0.021 0.006 0.007 0.003 0.012 0.016 0.023 0.023 0.021 0.017 0.014 0.021 0.025 0.024 0.013 0.019 0.02 0.021 0.006 0.013 0.013 0.006 0.005 0.005 0.001 0 0.003 0.002 0.001 0 0 0.011 0.014 0.005 0.013 0.016 0.013 0.011 0.008 0.037 0.036 0.026 0.009 0.019 0.016 0.017 0.022 0.029 0.032 0.035 0.028 0.038 0.034 0.023 0.061 0.084 0.082 0.04 0.063 0.126 0.117 0.077 0.061 0.062 0.073 0.081 
0.101 0.043 0.056 0.091 0.01 0 0 0 0.016 0 0.073 0.069 0.054 0.054 0.043 0.046 0.042 0.027 0.044 0.057 0.084 0.095 0.079 0.054 0.049 0.078 0.123 0.211 0.155 0.127 0.135 0.21 0.149 0.107 0.135 0.213 0.114 0.045 0.058 0.166 0.104 0.091 0.095 0.086 0.066 0.084 0.14 0.088 0.093 0.088 0.086 0.058 0.019 0.02 0.021 0.03 0.043 0.03 0.068 0.07 0.049 0 0.023 0.014 0.017 0.02 0.058 0.073 0.068 0.044 0.113 0.152 0.02 0.145 0.218 0.144 0.171 0.153 0.309 1 0.587 0.662 0.446 0.392 0.449 0.42 0.411 0.254 0.271 0.294 0.172 0.094 0.152 0.257 0.236 0.203 0.233 0.094 0.359 0.375 0.51 0.407 0.313 0.145 0.061 0.264 0.291 0.083 0.029 0.071 0.049 0.031 0.036 0.016 0.029 0.034 0.044 0.044 0.049 0.053 0.04 0.049 0.027 0.009 0.121 0.159 0.177 0.207 0.236 0.307 0.182 0 0.223 0.047 0.029 0.086 0.26 0.155 0 0 0 0.051 0.061 0.046 0.044 0.039 0.091 0.105 0.106 0.101 0.1 0.065 0.085 0.058 0.034 0.048 0.086 0.126 0.018 0.017 0.016 0.059 0.08 0.124 0.121 0.101 0.059 0.06 0.071 0.078 0.072 0.044 0.048 0.059 0.069 0.037 0.043 0.052 0.03 0.032 0.03 0.012 0.015 0.026 0.019 0.014 0.013 0.004 0.031 0.034 0.011 0.028 0.045 0.038 0.035 0.026 0.101 0.087 0.059 0.034 0.057 0.046 0.041 0.073 0.069 0.086 0.092 0.08 0.112 0.106 0.046 0.133 0.249 0.203 0.09 0.128 0.218 0.186 0.094 0.005 0 0 0 0.024 0 0.077 0.076 0.077 0.07 0.059 0.054 0.05 0.045 0.059 0.047 0.063 0.05 0.051 0.018 0.018 0.056 0.086 0.134 0.094 0.09 0.098 0.146 0.123 0.082 0.085 0.102 0.062 0.034 0.063 0.204 0.109 0.084 0.085 0.092 0.08 0.07 0.109 0.085 0.049 0.055 0.039 0.034 0.016 0.038 0.041 0.064 0.083 0.069 0.107 0.108 0.088 0 0.054 0.058 0.059 0.048 0.068 0.066 0.055 0.052 0.055 0.057 0.029 0.059 0.088 0.06 0.057 0.022 0.034 0.101 0.079 0.11 0.103 0.111 0.133 0.138 0.137 0.101 0.129 0.203 0.106 0.098 0.109 0.25 0.198 0.152 0.198 0.067 0.191 0.134 0.144 0.111 0.082 0.044 0.019 0.061 0.063 0.039 0.021 0.034 0.028 0.026 0.027 0.007 0.016 0.014 0.019 0.023 0.025 0.018 0.011 0.02 0.014 0.005 0.029 0.04 0.049 0.062 0.076 0.113 0.07 0 0.09 0.019 0.01 0.041 0.097 0.058 0 0 0 0.027 0.032 0.026 0.024 0.018 0.045 0.044 0.044 0.04 0.042 0.029 0.033 0.021 0.016 0.022 0.029 0.039 0.005 0.007 0.008 0.02 0.026 0.043 0.05 0.045 0.022 0.037 0.035 0.045 0.042 0.025 0.027 0.031 0.03 0.01 0.02 0.021 0.013 0.007 0.012 0.003 0.005 0.007 0.006 0.006 0.006 0 0.016 0.02 0.005 0.011 0.024 0.021 0.019 0.01 0.05 0.045 0.031 0.017 0.031 0.025 0.026 0.039 0.037 0.038 0.038 0.036 0.054 0.054 0.045 0.071 0.117 0.103 0.058 0.08 0.136 0.106 0.059 0.008 0 0 0 0.025 0 0.083 0.087 0.082 0.074 0.053 0.059 0.049 0.044 0.068 0.055 0.086 0.069 0.058 0.031 0.027 0.059 0.12 0.159 0.139 0.127 0.11 0.176 0.147 0.099 0.091 0.13 0.077 0.029 0.051 0.159 0.092 0.065 0.074 0.076 0.068 0.063 0.096 0.07 0.058 0.046 0.049 0.035 0.035 0.028 0.032 0.042 0.058 0.039 0.1 0.105 0.078 0.021 0.036 0.013 0.01 0.012 0.037 0.04 0.042 0.028 0.051 0.071 0.013 0.053 0.089 0.06 0.059 0.014 0.028 0.081 0.056 0.093 0.087 0.124 0.124 0.123 0.132 0.085 0.117 0.197 0.105 0.082 0.106 0.219 0.174 0.128 0.177 0.059 0.163 0.11 0.094 0.076 0.056 0.035 0.01 0.057 0.059 0.045 0.024 0.041 0.032 0.026 0.027 0.016 0.017 0.02 0.029 0.03 0.028 0.025 0.021 0.024 0.016 0.015 0.022 0.04 0.046 0.047 0.063 0.091 0.071 0 0.087 0.02 0.012 0.034 0.091 0.063 0 0 0 0.04 0.044 0.029 0.033 0.026 0.049 0.053 0.05 0.053 0.055 0.042 0.041 0.031 0.017 0.026 0.033 0.034 0.008 0.011 0.004 0.021 0.03 0.042 0.067 0.056 0.032 0.046 0.043 0.049 0.053 0.044 0.05 0.053 0.042 0.022 0.03 0.023 0.018 0.02 0.02 0.013 0.01 0.015 0.009 0.012 0.01 0.007 0.021 0.028 0.004 0.015 0.034 0.03 0.034 0.027 0.068 0.062 0.047 0.032 0.037 0.031 0.031 0.041 0.041 0.058 0.055 0.054 0.075 0.068 0.031 0.075 0.116 0.117 0.058 0.095 0.155 0.133 0.082 0.007 0 0 0 0.028 0 0.089 0.089 0.089 0.087 0.076 0.068 0.063 0.05 0.079 0.087 0.162 0.12 0.112 0.061 0.066 0.113 0.253 0.427 0.327 0.251 0.198 0.378 0.253 0.197 0.186 0.214 0.101 0.053 0.091 0.194 0.108 0.097 0.084 0.085 0.087 0.079 0.11 0.078 0.063 0.064 0.053 0.043 0.042 0.019 0.02 0.024 0.037 0.021 0.035 0.037 0.031 0 0.011 0.013 0.015 0.011 0.038 0.059 0.051 0.036 0.069 0.089 0.015 0.09 0.123 0.061 0.08 0.024 0.046 0.136 0.115 0.144 0.142 0.218 0.198 0.209 0.217 0.139 0.167 0.248 0.134 0.117 0.124 0.231 0.183 0.141 0.18 0.067 0.208 0.181 0.181 0.158 0.139 0.074 0.032 0.097 0.103 0.08 0.027 0.067 0.047 0.035 0.037 0.02 0.039 0.038 0.05 0.046 0.045 0.035 0.018 0.033 0.02 0.007 0.053 0.077 0.083 0.1 0.118 0.157 0.119 0 0.126 0.026 0.017 0.053 0.142 0.092 0 0 0 0.05 0.059 0.048 0.051 0.036 0.082 0.091 0.09 0.087 0.08 0.059 0.065 0.046 0.026 0.043 0.055 0.065 0.01 0.018 0.012 0.035 0.044 0.058 0.071 0.057 0.035 0.042 0.061 0.072 0.072 0.049 0.066 0.068 0.06 0.034 0.043 0.045 0.018 0.024 0.019 0.002 0.002 0.014 0.006 0.003 0.003 0 0.017 0.021 0.007 0.03 0.05 0.049 0.049 0.027 0.112 0.101 0.064 0.04 0.057 0.052 0.043 0.068 0.066 0.078 0.087 0.08 0.127 0.128 0.045 0.156 0.272 0.265 0.131 0.198 0.391 0.361 0.202 0.207 0.203 0.233 0.252 
0.092 0.04 0.041 0.067 0.014 0 0 0 0.016 0 0.057 0.056 0.042 0.038 0.03 0.035 0.036 0.028 0.04 0.041 0.081 0.09 0.061 0.037 0.033 0.066 0.119 0.178 0.139 0.127 0.122 0.177 0.135 0.112 0.122 0.196 0.092 0.046 0.066 0.136 0.076 0.067 0.07 0.062 0.053 0.072 0.088 0.054 0.058 0.059 0.057 0.034 0.017 0.014 0.014 0.016 0.026 0.013 0.051 0.053 0.039 0 0.014 0.006 0.007 0.009 0.029 0.04 0.038 0.025 0.079 0.103 0.015 0.1 0.155 0.085 0.1 0.082 0.161 0.539 1 0.702 0.44 0.381 0.457 0.404 0.392 0.273 0.276 0.237 0.126 0.097 0.147 0.214 0.18 0.15 0.176 0.058 0.256 0.245 0.331 0.265 0.195 0.098 0.056 0.283 0.305 0.078 0.037 0.069 0.051 0.038 0.038 0.018 0.024 0.033 0.036 0.036 0.042 0.041 0.03 0.048 0.028 0.01 0.111 0.111 0.131 0.136 0.143 0.2 0.122 0 0.159 0.035 0.018 0.062 0.181 0.098 0 0 0 0.049 0.06 0.042 0.039 0.034 0.077 0.09 0.086 0.09 0.084 0.062 0.064 0.053 0.027 0.033 0.068 0.089 0.016 0.015 0.018 0.047 0.061 0.085 0.091 0.076 0.044 0.048 0.062 0.062 0.066 0.04 0.054 0.056 0.05 0.027 0.034 0.036 0.019 0.021 0.021 0.012 0.009 0.017 0.008 0.007 0.008 0.002 0.021 0.021 0.009 0.024 0.041 0.035 0.037 0.021 0.096 0.076 0.044 0.035 0.053 0.045 0.04 0.063 0.062 0.084 0.082 0.073 0.101 0.093 0.055 0.102 0.218 0.17 0.083 0.116 0.186 0.154 0.077 0.003 0 0 0 0.018 0 0.064 0.062 0.062 0.062 0.051 0.04 0.044 0.037 0.039 0.041 0.061 0.045 0.041 0.02 0.018 0.047 0.092 0.125 0.098 0.089 0.087 0.14 0.124 0.076 0.08 0.088 0.05 0.035 0.059 0.159 0.087 0.07 0.064 0.072 0.062 0.055 0.089 0.063 0.043 0.038 0.025 0.022 0.011 0.025 0.031 0.048 0.066 0.061 0.087 0.083 0.072 0 0.04 0.046 0.039 0.026 0.037 0.037 0.037 0.035 0.055 0.065 0.014 0.059 0.081 0.063 0.057 0.01 0.028 0.084 0.06 0.084 0.073 0.101 0.102 0.103 0.108 0.085 0.108 0.165 0.085 0.093 0.096 0.199 0.156 0.126 0.154 0.052 0.156 0.125 0.126 0.099 0.072 0.04 0.016 0.049 0.058 0.035 0.013 0.03 0.022 0.019 0.018 0.007 0.013 0.017 0.022 0.023 0.022 0.016 0.016 0.02 0.014 0.003 0.036 0.042 0.053 0.061 0.079 0.091 0.054 0 0.079 0.016 0.011 0.033 0.089 0.061 0 0 0 0.025 0.029 0.021 0.015 0.008 0.038 0.041 0.039 0.038 0.043 0.033 0.034 0.02 0.016 0.017 0.031 0.038 0.009 0.009 0.003 0.016 0.026 0.038 0.051 0.039 0.022 0.025 0.038 0.042 0.039 0.03 0.032 0.039 0.035 0.011 0.022 0.018 0.017 0.007 0.014 0.006 0.004 0.006 0.006 0.006 0.003 0.001 0.013 0.015 0.001 0.009 0.026 0.022 0.023 0.017 0.046 0.038 0.021 0.017 0.027 0.022 0.022 0.032 0.035 0.027 0.032 0.035 0.053 0.054 0.046 0.052 0.106 0.086 0.044 0.077 0.12 0.093 0.061 0.003 0 0 0 0.017 0 0.061 0.057 0.047 0.047 0.027 0.037 0.043 0.032 0.041 0.034 0.045 0.046 0.034 0.021 0.021 0.035 0.096 0.134 0.1 0.096 0.074 0.146 0.11 0.073 0.068 0.092 0.064 0.019 0.043 0.134 0.072 0.049 0.056 0.055 0.044 0.045 0.076 0.055 0.036 0.041 0.032 0.025 0.024 0.02 0.023 0.031 0.046 0.027 0.086 0.088 0.072 0.015 0.051 0.022 0.018 0.017 0.033 0.035 0.031 0.026 0.039 0.051 0.013 0.045 0.064 0.054 0.053 0.014 0.02 0.058 0.041 0.061 0.069 0.091 0.087 0.101 0.109 0.073 0.093 0.156 0.075 0.068 0.078 0.176 0.142 0.11 0.136 0.046 0.131 0.09 0.074 0.063 0.046 0.025 0.014 0.046 0.05 0.036 0.015 0.029 0.027 0.02 0.021 0.009 0.013 0.014 0.016 0.014 0.018 0.017 0.012 0.018 0.009 0.008 0.028 0.033 0.038 0.041 0.065 0.083 0.069 0 0.059 0.013 0.009 0.02 0.068 0.044 0 0 0 0.029 0.034 0.027 0.024 0.013 0.034 0.041 0.039 0.04 0.036 0.023 0.031 0.013 0.006 0.012 0.017 0.024 0.004 0.005 0.008 0.014 0.019 0.03 0.038 0.033 0.017 0.022 0.023 0.032 0.035 0.023 0.026 0.026 0.022 0.009 0.011 0.013 0.008 0.008 0.006 0.004 0.002 0.005 0.003 0.003 0.003 0.002 0.01 0.009 0.004 0.012 0.018 0.015 0.015 0.008 0.048 0.042 0.03 0.017 0.026 0.023 0.025 0.032 0.033 0.04 0.046 0.046 0.056 0.053 0.027 0.066 0.106 0.097 0.052 0.072 0.132 0.108 0.059 0.007 0 0 0 0.015 0 0.065 0.066 0.059 0.06 0.052 0.046 0.043 0.036 0.048 0.067 0.114 0.099 0.084 0.045 0.049 0.067 0.161 0.283 0.212 0.17 0.126 0.258 0.181 0.132 0.121 0.15 0.069 0.034 0.051 0.155 0.078 0.067 0.072 0.065 0.056 0.056 0.091 0.065 0.033 0.038 0.032 0.029 0.026 0.011 0.013 0.023 0.031 0.021 0.03 0.028 0.027 0 0.008 0.013 0.017 0.015 0.021 0.04 0.035 0.028 0.051 0.063 0.014 0.063 0.099 0.052 0.062 0.016 0.032 0.109 0.077 0.1 0.097 0.154 0.149 0.156 0.16 0.109 0.133 0.204 0.118 0.094 0.089 0.18 0.154 0.111 0.145 0.051 0.166 0.142 0.156 0.135 0.123 0.062 0.02 0.058 0.062 0.045 0.027 0.039 0.032 0.032 0.032 0.014 0.019 0.025 0.026 0.025 0.023 0.029 0.016 0.019 0.011 0.005 0.043 0.058 0.078 0.091 0.107 0.138 0.094 0 0.093 0.015 0.008 0.032 0.105 0.062 0 0 0 0.032 0.04 0.03 0.037 0.024 0.058 0.065 0.066 0.056 0.06 0.042 0.045 0.032 0.022 0.031 0.046 0.052 0.008 0.015 0.01 0.018 0.024 0.035 0.053 0.046 0.021 0.027 0.046 0.054 0.052 0.04 0.055 0.056 0.042 0.018 0.023 0.029 0.016 0.014 0.01 0.004 0.003 0.007 0.003 0.002 0.003 0 0.016 0.02 0.008 0.023 0.035 0.034 0.033 0.023 0.099 0.086 0.057 0.032 0.042 0.036 0.037 0.045 0.049 0.075 0.081 0.077 0.104 0.102 0.035 0.125 0.189 0.181 0.103 0.14 0.255 0.239 0.115 0.166 0.167 0.184 0.197 
0.106 0.044 0.041 0.094 0.013 0 0 0 0.019 0 0.075 0.07 0.052 0.05 0.044 0.043 0.043 0.033 0.056 0.052 0.083 0.105 0.087 0.048 0.045 0.074 0.152 0.225 0.183 0.15 0.155 0.227 0.18 0.141 0.169 0.27 0.135 0.052 0.09 0.19 0.103 0.095 0.099 0.091 0.077 0.076 0.131 0.08 0.083 0.071 0.075 0.05 0.017 0.02 0.022 0.027 0.037 0.025 0.071 0.073 0.043 0 0.012 0.009 0.011 0.011 0.048 0.053 0.057 0.035 0.105 0.138 0.017 0.117 0.177 0.114 0.136 0.106 0.201 0.661 0.752 1 0.636 0.524 0.624 0.559 0.544 0.355 0.368 0.343 0.174 0.127 0.203 0.289 0.235 0.203 0.232 0.094 0.318 0.293 0.393 0.319 0.241 0.125 0.068 0.357 0.403 0.091 0.04 0.071 0.058 0.047 0.045 0.029 0.037 0.041 0.054 0.053 0.059 0.043 0.033 0.047 0.022 0.007 0.143 0.145 0.164 0.175 0.183 0.239 0.157 0 0.171 0.052 0.034 0.082 0.206 0.134 0 0 0 0.055 0.067 0.051 0.046 0.032 0.094 0.106 0.1 0.104 0.098 0.084 0.078 0.055 0.034 0.054 0.08 0.117 0.022 0.024 0.02 0.058 0.073 0.109 0.121 0.103 0.057 0.062 0.079 0.092 0.082 0.05 0.061 0.071 0.069 0.039 0.052 0.048 0.041 0.035 0.035 0.011 0.01 0.025 0.013 0.012 0.014 0.006 0.023 0.026 0.013 0.037 0.057 0.05 0.048 0.039 0.105 0.093 0.064 0.041 0.068 0.056 0.054 0.085 0.075 0.093 0.087 0.084 0.115 0.117 0.055 0.122 0.271 0.181 0.093 0.134 0.247 0.199 0.11 0.008 0 0 0 0.022 0 0.088 0.082 0.077 0.069 0.067 0.058 0.051 0.041 0.061 0.05 0.076 0.047 0.062 0.028 0.024 0.062 0.111 0.17 0.133 0.12 0.11 0.189 0.152 0.097 0.096 0.116 0.081 0.037 0.072 0.208 0.109 0.089 0.07 0.088 0.089 0.069 0.1 0.086 0.051 0.053 0.043 0.034 0.013 0.026 0.029 0.038 0.06 0.05 0.083 0.081 0.069 0 0.041 0.044 0.043 0.038 0.062 0.065 0.051 0.039 0.045 0.057 0.02 0.056 0.087 0.079 0.07 0.012 0.031 0.115 0.07 0.11 0.101 0.123 0.138 0.129 0.135 0.091 0.136 0.201 0.1 0.114 0.123 0.265 0.211 0.159 0.201 0.076 0.205 0.156 0.171 0.144 0.112 0.052 0.019 0.064 0.071 0.035 0.015 0.031 0.022 0.014 0.017 0.008 0.013 0.019 0.022 0.02 0.021 0.022 0.016 0.024 0.016 0.005 0.033 0.051 0.056 0.072 0.085 0.121 0.081 0 0.088 0.023 0.012 0.043 0.108 0.063 0 0 0 0.02 0.026 0.019 0.019 0.016 0.045 0.047 0.049 0.046 0.047 0.029 0.036 0.027 0.015 0.017 0.033 0.04 0.006 0.008 0.009 0.024 0.031 0.047 0.05 0.041 0.029 0.034 0.038 0.043 0.04 0.026 0.032 0.033 0.03 0.009 0.013 0.018 0.009 0.007 0.008 0.004 0.006 0.009 0.008 0.008 0.007 0.001 0.018 0.017 0.004 0.019 0.026 0.019 0.019 0.012 0.046 0.033 0.022 0.017 0.028 0.021 0.022 0.033 0.037 0.035 0.031 0.032 0.057 0.059 0.049 0.081 0.118 0.112 0.047 0.089 0.159 0.139 0.086 0.004 0 0 0 0.017 0 0.082 0.077 0.067 0.064 0.049 0.046 0.047 0.044 0.057 0.044 0.066 0.066 0.055 0.029 0.023 0.039 0.134 0.191 0.158 0.145 0.111 0.197 0.158 0.114 0.102 0.112 0.074 0.035 0.053 0.194 0.099 0.074 0.086 0.083 0.079 0.067 0.101 0.07 0.056 0.045 0.044 0.035 0.035 0.036 0.037 0.053 0.067 0.044 0.102 0.112 0.085 0.023 0.04 0.008 0.008 0.011 0.049 0.048 0.046 0.03 0.058 0.071 0.018 0.064 0.096 0.066 0.057 0.013 0.022 0.07 0.059 0.082 0.096 0.113 0.128 0.128 0.131 0.082 0.122 0.195 0.104 0.083 0.119 0.246 0.205 0.168 0.207 0.07 0.197 0.126 0.083 0.069 0.055 0.03 0.02 0.061 0.069 0.035 0.016 0.023 0.015 0.021 0.014 0.009 0.014 0.019 0.024 0.019 0.025 0.017 0.013 0.024 0.008 0.008 0.033 0.043 0.045 0.047 0.085 0.098 0.093 0 0.098 0.016 0.008 0.037 0.103 0.061 0 0 0 0.026 0.031 0.023 0.026 0.025 0.037 0.042 0.038 0.038 0.04 0.031 0.031 0.024 0.017 0.016 0.025 0.029 0.008 0.009 0.008 0.027 0.036 0.051 0.058 0.045 0.028 0.036 0.037 0.045 0.037 0.029 0.033 0.029 0.024 0.007 0.013 0.014 0.008 0.009 0.011 0.005 0.001 0.006 0.005 0.004 0.003 0.007 0.016 0.019 0.004 0.015 0.024 0.018 0.017 0.01 0.068 0.06 0.044 0.022 0.028 0.023 0.021 0.034 0.038 0.055 0.059 0.059 0.081 0.077 0.026 0.073 0.114 0.116 0.059 0.099 0.173 0.146 0.078 0.007 0 0 0 0.025 0 0.08 0.084 0.077 0.07 0.06 0.055 0.062 0.05 0.067 0.061 0.127 0.088 0.083 0.038 0.043 0.075 0.186 0.335 0.261 0.183 0.149 0.318 0.223 0.166 0.168 0.198 0.089 0.045 0.068 0.221 0.112 0.093 0.082 0.094 0.073 0.074 0.104 0.08 0.07 0.061 0.045 0.037 0.042 0.028 0.026 0.037 0.043 0.025 0.032 0.033 0.028 0 0.017 0.023 0.028 0.029 0.039 0.051 0.044 0.036 0.071 0.085 0.022 0.077 0.122 0.075 0.078 0.02 0.038 0.147 0.115 0.153 0.159 0.204 0.201 0.203 0.213 0.125 0.17 0.28 0.15 0.118 0.129 0.258 0.203 0.149 0.194 0.062 0.224 0.178 0.189 0.17 0.148 0.083 0.034 0.106 0.113 0.078 0.021 0.063 0.053 0.054 0.055 0.026 0.038 0.034 0.042 0.042 0.047 0.035 0.014 0.037 0.022 0.007 0.051 0.073 0.091 0.106 0.125 0.173 0.115 0 0.115 0.027 0.016 0.044 0.132 0.085 0 0 0 0.04 0.048 0.038 0.041 0.029 0.089 0.094 0.096 0.083 0.081 0.069 0.066 0.04 0.028 0.052 0.059 0.07 0.019 0.023 0.013 0.029 0.037 0.056 0.072 0.065 0.029 0.042 0.073 0.078 0.066 0.048 0.055 0.058 0.052 0.023 0.041 0.041 0.025 0.022 0.016 0.004 0.003 0.016 0.008 0.006 0.004 0.001 0.016 0.019 0.01 0.03 0.047 0.049 0.045 0.019 0.09 0.071 0.05 0.033 0.064 0.061 0.059 0.07 0.08 0.074 0.07 0.077 0.101 0.098 0.05 0.137 0.232 0.23 0.12 0.16 0.322 0.291 0.161 0.244 0.231 0.248 0.266 
0.142 0.05 0.057 0.089 0.006 0 0 0 0.029 0 0.082 0.077 0.067 0.072 0.054 0.056 0.053 0.045 0.063 0.073 0.138 0.139 0.087 0.051 0.05 0.092 0.182 0.263 0.211 0.191 0.199 0.265 0.204 0.165 0.178 0.309 0.147 0.066 0.077 0.192 0.114 0.093 0.096 0.093 0.079 0.079 0.128 0.086 0.082 0.064 0.068 0.045 0.013 0.016 0.018 0.025 0.042 0.027 0.068 0.068 0.052 0 0.015 0.011 0.02 0.021 0.051 0.06 0.047 0.037 0.069 0.107 0.015 0.106 0.146 0.095 0.106 0.095 0.168 0.52 0.547 0.742 1 0.703 0.664 0.747 0.715 0.42 0.359 0.332 0.179 0.107 0.167 0.265 0.213 0.173 0.199 0.089 0.275 0.256 0.335 0.279 0.21 0.111 0.094 0.584 0.654 0.13 0.058 0.112 0.092 0.056 0.06 0.02 0.041 0.047 0.059 0.046 0.05 0.058 0.048 0.065 0.035 0.013 0.187 0.163 0.16 0.169 0.161 0.214 0.114 0 0.144 0.038 0.023 0.057 0.172 0.093 0 0 0 0.079 0.092 0.072 0.063 0.051 0.121 0.139 0.136 0.125 0.129 0.086 0.101 0.076 0.04 0.049 0.093 0.121 0.024 0.026 0.021 0.05 0.054 0.086 0.097 0.08 0.041 0.067 0.082 0.092 0.098 0.067 0.088 0.092 0.074 0.026 0.045 0.048 0.028 0.026 0.029 0.015 0.012 0.022 0.011 0.007 0.01 0 0.018 0.023 0.011 0.039 0.069 0.058 0.059 0.041 0.148 0.122 0.076 0.053 0.083 0.066 0.065 0.11 0.107 0.131 0.133 0.128 0.16 0.156 0.069 0.184 0.378 0.28 0.137 0.192 0.291 0.242 0.118 0.004 0 0 0 0.019 0 0.078 0.073 0.07 0.07 0.062 0.052 0.056 0.046 0.051 0.056 0.095 0.076 0.072 0.038 0.029 0.068 0.112 0.179 0.127 0.113 0.122 0.198 0.15 0.097 0.107 0.132 0.082 0.047 0.061 0.197 0.101 0.089 0.07 0.087 0.075 0.072 0.105 0.092 0.058 0.053 0.035 0.029 0.016 0.019 0.023 0.037 0.055 0.041 0.073 0.075 0.062 0 0.037 0.03 0.037 0.031 0.056 0.055 0.044 0.035 0.064 0.065 0.017 0.066 0.101 0.078 0.073 0.017 0.03 0.111 0.082 0.109 0.097 0.141 0.146 0.146 0.154 0.104 0.142 0.213 0.124 0.103 0.12 0.244 0.198 0.153 0.188 0.051 0.199 0.148 0.157 0.132 0.1 0.051 0.024 0.056 0.064 0.042 0.018 0.041 0.03 0.019 0.021 0.005 0.008 0.016 0.026 0.025 0.019 0.022 0.014 0.024 0.018 0.005 0.037 0.047 0.063 0.08 0.088 0.118 0.064 0 0.102 0.027 0.019 0.036 0.111 0.069 0 0 0 0.034 0.043 0.039 0.036 0.02 0.045 0.05 0.05 0.045 0.048 0.038 0.036 0.028 0.02 0.025 0.027 0.04 0.01 0.013 0.011 0.035 0.041 0.062 0.055 0.048 0.03 0.039 0.038 0.045 0.042 0.031 0.037 0.041 0.039 0.014 0.022 0.02 0.012 0.011 0.017 0.009 0.007 0.016 0.011 0.009 0.01 0.001 0.02 0.024 0.008 0.016 0.024 0.018 0.023 0.021 0.073 0.065 0.039 0.017 0.024 0.019 0.021 0.038 0.039 0.046 0.053 0.052 0.083 0.084 0.065 0.077 0.138 0.116 0.059 0.114 0.165 0.136 0.084 0.014 0 0 0 0.031 0 0.085 0.079 0.072 0.073 0.061 0.058 0.047 0.051 0.065 0.051 0.074 0.064 0.054 0.026 0.018 0.055 0.115 0.172 0.13 0.127 0.104 0.184 0.149 0.105 0.094 0.103 0.066 0.037 0.064 0.191 0.108 0.08 0.086 0.092 0.075 0.067 0.118 0.082 0.066 0.062 0.057 0.045 0.038 0.042 0.043 0.059 0.071 0.036 0.148 0.156 0.121 0.016 0.073 0.033 0.031 0.028 0.055 0.06 0.053 0.036 0.066 0.074 0.023 0.075 0.106 0.069 0.069 0.016 0.023 0.072 0.053 0.081 0.081 0.108 0.101 0.113 0.116 0.089 0.109 0.214 0.111 0.1 0.108 0.242 0.214 0.149 0.199 0.071 0.194 0.135 0.102 0.086 0.071 0.037 0.021 0.05 0.054 0.054 0.019 0.043 0.031 0.025 0.024 0.012 0.017 0.02 0.026 0.027 0.029 0.024 0.017 0.029 0.013 0.012 0.035 0.04 0.049 0.051 0.082 0.105 0.099 0 0.097 0.023 0.017 0.034 0.112 0.071 0 0 0 0.038 0.042 0.036 0.037 0.018 0.05 0.059 0.063 0.054 0.054 0.049 0.046 0.032 0.018 0.031 0.036 0.046 0.009 0.016 0.014 0.029 0.037 0.056 0.063 0.059 0.037 0.055 0.055 0.057 0.051 0.04 0.042 0.044 0.034 0.016 0.021 0.027 0.015 0.011 0.017 0.009 0.009 0.013 0.008 0.01 0.011 0.009 0.025 0.034 0.004 0.018 0.034 0.028 0.029 0.023 0.069 0.061 0.047 0.019 0.038 0.028 0.032 0.043 0.049 0.059 0.064 0.057 0.075 0.07 0.035 0.075 0.121 0.111 0.069 0.094 0.153 0.134 0.071 0.007 0 0 0 0.025 0 0.093 0.094 0.086 0.082 0.074 0.06 0.059 0.054 0.065 0.065 0.117 0.089 0.077 0.035 0.042 0.083 0.176 0.291 0.233 0.184 0.16 0.275 0.194 0.149 0.125 0.183 0.081 0.037 0.074 0.202 0.097 0.094 0.082 0.076 0.071 0.075 0.109 0.074 0.069 0.063 0.051 0.037 0.048 0.027 0.029 0.036 0.047 0.033 0.037 0.04 0.037 0 0.014 0.02 0.021 0.019 0.03 0.048 0.046 0.04 0.08 0.094 0.023 0.105 0.145 0.072 0.084 0.023 0.042 0.157 0.123 0.153 0.135 0.195 0.191 0.182 0.197 0.14 0.178 0.286 0.153 0.124 0.132 0.252 0.213 0.173 0.216 0.076 0.25 0.205 0.231 0.209 0.178 0.1 0.024 0.083 0.089 0.073 0.028 0.056 0.043 0.033 0.037 0.02 0.029 0.037 0.048 0.035 0.037 0.03 0.014 0.039 0.026 0.015 0.055 0.083 0.111 0.138 0.155 0.204 0.13 0 0.145 0.032 0.02 0.057 0.163 0.112 0 0 0 0.037 0.05 0.039 0.048 0.035 0.075 0.087 0.091 0.085 0.077 0.058 0.07 0.053 0.031 0.044 0.063 0.082 0.012 0.024 0.022 0.038 0.049 0.079 0.072 0.06 0.036 0.046 0.06 0.072 0.068 0.043 0.059 0.062 0.056 0.025 0.034 0.043 0.027 0.025 0.018 0.004 0.003 0.02 0.01 0.006 0.004 0 0.017 0.024 0.011 0.032 0.048 0.042 0.044 0.034 0.1 0.09 0.058 0.04 0.053 0.045 0.049 0.063 0.064 0.075 0.085 0.075 0.104 0.094 0.047 0.126 0.212 0.195 0.106 0.143 0.285 0.251 0.131 0.243 0.232 0.23 0.242
[truncated: 3,780,306 more chars]
