# Supplementary material for: Mapping allosteric communications within individual proteins
Source: Nat Commun. 2020 Jul 31;11:3862. doi: 10.1038/s41467-020-17618-2 (PMC7395124; doi:10.1038/s41467-020-17618-2)
Supplement: Supplementary file 6 — Supplementary Data 3 [file 41467_2020_17618_MOESM6_ESM.zip › Ohm-results/1xtt/1xtt-hotspots.txt]

474 5 7 8 9 10 11 12 13 29 30 31 32 33 34 35 36 37 38 39 40 41 42 43 44 66 67 68 69 70 71 72 73 74 82 83 89 90 91 92 95 96 97 98 99 126 129 133 188 190 191 303 304 434 437 439 441 442 443 444 445 446 447 448 466 468 469 470 471 472 473 475 476 477 478 479 489 499 500 501 502 503 504 505 506 507 508 517 520 521 523 524 525 526 527 529 530 531 532 560 563 566 567 622 623 624 625 
691 24 25 85 86 87 88 217 220 222 223 224 225 226 227 228 229 230 231 246 247 249 250 251 252 253 254 255 256 257 258 259 260 261 262 263 265 283 284 285 286 287 288 306 307 308 405 406 407 408 651 654 656 657 658 659 660 661 662 663 664 665 680 681 682 683 684 685 686 687 688 689 690 692 693 694 695 697 699 716 717 718 719 720 721 722 723 724 725 733 734 736 737 738 739 740 741 742 743 744 745 746 747 748 749 750 777 779 780 783 784 839 840 841 842 
290 289 291 292 293 295 309 310 311 312 313 314 315 316 317 318 340 341 342 343 344 345 346 347 348 349 350 351 352 353 372 375 376 377 378 456 457 458 459 646 647 648 649 
