# Supplementary material for: Mapping allosteric communications within individual proteins
Source: Nat Commun. 2020 Jul 31;11:3862. doi: 10.1038/s41467-020-17618-2 (PMC7395124; doi:10.1038/s41467-020-17618-2)
Supplement: Supplementary file 6 — Supplementary Data 3 [file 41467_2020_17618_MOESM6_ESM.zip › Ohm-results/1xtt/1xtt-index.txt]

1 1/A 2/PRO
2 1/A 3/LEU
3 1/A 4/TYR
4 1/A 5/VAL
5 1/A 6/ILE
6 1/A 7/ASP
7 1/A 8/LYS
8 1/A 9/PRO
9 1/A 10/ILE
10 1/A 11/THR
11 1/A 12/LEU
12 1/A 13/HIS
13 1/A 14/ILE
14 1/A 15/LEU
15 1/A 16/THR
16 1/A 17/GLN
17 1/A 18/LEU
18 1/A 19/ARG
19 1/A 20/ASP
20 1/A 21/LYS
21 1/A 22/TYR
22 1/A 23/THR
23 1/A 24/ASP
24 1/A 25/GLN
25 1/A 26/ILE
26 1/A 27/ASN
27 1/A 28/PHE
28 1/A 29/ARG
29 1/A 30/LYS
30 1/A 31/ASN
31 1/A 32/LEU
32 1/A 33/VAL
33 1/A 34/ARG
34 1/A 35/LEU
35 1/A 36/GLY
36 1/A 37/ARG
37 1/A 38/ILE
38 1/A 39/LEU
39 1/A 40/GLY
40 1/A 41/TYR
41 1/A 42/GLU
42 1/A 43/ILE
43 1/A 44/SER
44 1/A 45/ASN
45 1/A 46/THR
46 1/A 47/LEU
47 1/A 48/ASP
48 1/A 49/TYR
49 1/A 50/GLU
50 1/A 51/ILE
51 1/A 52/VAL
52 1/A 53/GLU
53 1/A 54/VAL
54 1/A 55/GLU
55 1/A 56/THR
56 1/A 57/PRO
57 1/A 58/LEU
58 1/A 59/GLY
59 1/A 60/VAL
60 1/A 61/LYS
61 1/A 62/THR
62 1/A 63/LYS
63 1/A 64/GLY
64 1/A 65/VAL
65 1/A 66/ASP
66 1/A 67/ILE
67 1/A 68/THR
68 1/A 69/ASP
69 1/A 70/LEU
70 1/A 71/ASN
71 1/A 72/ASN
72 1/A 73/ILE
73 1/A 74/VAL
74 1/A 75/ILE
75 1/A 76/ILE
76 1/A 77/ASN
77 1/A 78/ILE
78 1/A 79/LEU
79 1/A 80/ARG
80 1/A 81/ALA
81 1/A 82/ALA
82 1/A 83/VAL
83 1/A 84/PRO
84 1/A 85/LEU
85 1/A 86/VAL
86 1/A 87/GLU
87 1/A 88/GLY
88 1/A 89/LEU
89 1/A 90/LEU
90 1/A 91/LYS
91 1/A 92/ALA
92 1/A 93/PHE
93 1/A 94/PRO
94 1/A 95/LYS
95 1/A 96/ALA
96 1/A 97/ARG
97 1/A 98/GLN
98 1/A 99/GLY
99 1/A 100/VAL
100 1/A 101/ILE
101 1/A 102/GLY
102 1/A 103/ALA
103 1/A 104/SER
104 1/A 105/ARG
105 1/A 106/VAL
106 1/A 107/GLU
107 1/A 108/VAL
108 1/A 109/ASP
109 1/A 110/GLY
110 1/A 111/LYS
111 1/A 112/GLU
112 1/A 113/VAL
113 1/A 114/PRO
114 1/A 115/LYS
115 1/A 116/ASP
116 1/A 117/MET
117 1/A 118/ASP
118 1/A 119/VAL
119 1/A 120/TYR
120 1/A 121/ILE
121 1/A 122/TYR
122 1/A 123/TYR
123 1/A 124/LYS
124 1/A 125/LYS
125 1/A 126/ILE
126 1/A 127/PRO
127 1/A 128/ASP
128 1/A 129/ILE
129 1/A 130/ARG
130 1/A 131/ALA
131 1/A 132/LYS
132 1/A 133/VAL
133 1/A 134/ASP
134 1/A 135/ASN
135 1/A 136/VAL
136 1/A 137/ILE
137 1/A 138/ILE
138 1/A 139/ALA
139 1/A 140/ASP
140 1/A 141/PRO
141 1/A 142/MET
142 1/A 143/ILE
143 1/A 144/ALA
144 1/A 145/THR
145 1/A 146/ALA
146 1/A 147/SER
147 1/A 148/THR
148 1/A 149/MET
149 1/A 150/LEU
150 1/A 151/LYS
151 1/A 152/VAL
152 1/A 153/LEU
153 1/A 154/GLU
154 1/A 155/GLU
155 1/A 156/VAL
156 1/A 157/VAL
157 1/A 158/LYS
158 1/A 159/ALA
159 1/A 160/ASN
160 1/A 161/PRO
161 1/A 162/LYS
162 1/A 163/ARG
163 1/A 164/ILE
164 1/A 165/TYR
165 1/A 166/ILE
166 1/A 167/VAL
167 1/A 168/SER
168 1/A 169/ILE
169 1/A 170/ILE
170 1/A 171/SER
171 1/A 172/SER
172 1/A 173/GLU
173 1/A 174/TYR
174 1/A 175/GLY
175 1/A 176/VAL
176 1/A 177/ASN
177 1/A 178/LYS
178 1/A 179/ILE
179 1/A 180/LEU
180 1/A 181/SER
181 1/A 182/LYS
182 1/A 183/TYR
183 1/A 184/PRO
184 1/A 185/PHE
185 1/A 186/ILE
186 1/A 187/TYR
187 1/A 188/LEU
188 1/A 189/PHE
189 1/A 190/THR
190 1/A 191/VAL
191 1/A 192/ALA
192 1/A 193/ILE
193 1/A 194/ASP
194 1/A 195/PRO
195 1/A 196/GLU
196 1/A 197/LEU
197 1/A 198/ASN
198 1/A 199/ASN
199 1/A 200/LYS
200 1/A 201/GLY
201 1/A 202/TYR
202 1/A 203/ILE
203 1/A 204/LEU
204 1/A 205/PRO
205 1/A 206/GLY
206 1/A 207/LEU
207 1/A 208/GLY
208 1/A 209/ASP
209 1/A 210/ALA
210 1/A 211/GLY
211 1/A 212/ASP
212 1/A 213/ARG
213 1/A 214/ALA
214 1/A 215/PHE
215 1/A 216/GLY
216 2/A 1250/U5P
217 2/A 1260/CTP
218 3/D 2/PRO
219 3/D 3/LEU
220 3/D 4/TYR
221 3/D 5/VAL
222 3/D 6/ILE
223 3/D 7/ASP
224 3/D 8/LYS
225 3/D 9/PRO
226 3/D 10/ILE
227 3/D 11/THR
228 3/D 12/LEU
229 3/D 13/HIS
230 3/D 14/ILE
231 3/D 15/LEU
232 3/D 16/THR
233 3/D 17/GLN
234 3/D 18/LEU
235 3/D 19/ARG
236 3/D 20/ASP
237 3/D 21/LYS
238 3/D 22/TYR
239 3/D 23/THR
240 3/D 24/ASP
241 3/D 25/GLN
242 3/D 26/ILE
243 3/D 27/ASN
244 3/D 28/PHE
245 3/D 29/ARG
246 3/D 30/LYS
247 3/D 31/ASN
248 3/D 32/LEU
249 3/D 33/VAL
250 3/D 34/ARG
251 3/D 35/LEU
252 3/D 36/GLY
253 3/D 37/ARG
254 3/D 38/ILE
255 3/D 39/LEU
256 3/D 40/GLY
257 3/D 41/TYR
258 3/D 42/GLU
259 3/D 43/ILE
260 3/D 44/SER
261 3/D 45/ASN
262 3/D 46/THR
263 3/D 47/LEU
264 3/D 48/ASP
265 3/D 49/TYR
266 3/D 50/GLU
267 3/D 51/ILE
268 3/D 52/VAL
269 3/D 53/GLU
270 3/D 54/VAL
271 3/D 55/GLU
272 3/D 56/THR
273 3/D 57/PRO
274 3/D 58/LEU
275 3/D 59/GLY
276 3/D 60/VAL
277 3/D 61/LYS
278 3/D 62/THR
279 3/D 63/LYS
280 3/D 64/GLY
281 3/D 65/VAL
282 3/D 66/ASP
283 3/D 67/ILE
284 3/D 68/THR
285 3/D 69/ASP
286 3/D 70/LEU
287 3/D 71/ASN
288 3/D 72/ASN
289 3/D 73/ILE
290 3/D 74/VAL
291 3/D 75/ILE
292 3/D 76/ILE
293 3/D 77/ASN
294 3/D 78/ILE
295 3/D 79/LEU
296 3/D 80/ARG
297 3/D 81/ALA
298 3/D 82/ALA
299 3/D 83/VAL
300 3/D 84/PRO
301 3/D 85/LEU
302 3/D 86/VAL
303 3/D 87/GLU
304 3/D 88/GLY
305 3/D 89/LEU
306 3/D 90/LEU
307 3/D 91/LYS
308 3/D 92/ALA
309 3/D 93/PHE
310 3/D 94/PRO
311 3/D 95/LYS
312 3/D 96/ALA
313 3/D 97/ARG
314 3/D 98/GLN
315 3/D 99/GLY
316 3/D 100/VAL
317 3/D 101/ILE
318 3/D 102/GLY
319 3/D 103/ALA
320 3/D 104/SER
321 3/D 105/ARG
322 3/D 106/VAL
323 3/D 107/GLU
324 3/D 108/VAL
325 3/D 109/ASP
326 3/D 110/GLY
327 3/D 111/LYS
328 3/D 112/GLU
329 3/D 113/VAL
330 3/D 114/PRO
331 3/D 115/LYS
332 3/D 116/ASP
333 3/D 117/MET
334 3/D 118/ASP
335 3/D 119/VAL
336 3/D 120/TYR
337 3/D 121/ILE
338 3/D 122/TYR
339 3/D 123/TYR
340 3/D 124/LYS
341 3/D 125/LYS
342 3/D 126/ILE
343 3/D 127/PRO
344 3/D 128/ASP
345 3/D 129/ILE
346 3/D 130/ARG
347 3/D 131/ALA
348 3/D 132/LYS
349 3/D 133/VAL
350 3/D 134/ASP
351 3/D 135/ASN
352 3/D 136/VAL
353 3/D 137/ILE
354 3/D 138/ILE
355 3/D 139/ALA
356 3/D 140/ASP
357 3/D 141/PRO
358 3/D 142/MET
359 3/D 143/ILE
360 3/D 144/ALA
361 3/D 145/THR
362 3/D 146/ALA
363 3/D 147/SER
364 3/D 148/THR
365 3/D 149/MET
366 3/D 150/LEU
367 3/D 151/LYS
368 3/D 152/VAL
369 3/D 153/LEU
370 3/D 154/GLU
371 3/D 155/GLU
372 3/D 156/VAL
373 3/D 157/VAL
374 3/D 158/LYS
375 3/D 159/ALA
376 3/D 160/ASN
377 3/D 161/PRO
378 3/D 162/LYS
379 3/D 163/ARG
380 3/D 164/ILE
381 3/D 165/TYR
382 3/D 166/ILE
383 3/D 167/VAL
384 3/D 168/SER
385 3/D 169/ILE
386 3/D 170/ILE
387 3/D 171/SER
388 3/D 172/SER
389 3/D 173/GLU
390 3/D 174/TYR
391 3/D 175/GLY
392 3/D 176/VAL
393 3/D 177/ASN
394 3/D 178/LYS
395 3/D 179/ILE
396 3/D 180/LEU
397 3/D 181/SER
398 3/D 182/LYS
399 3/D 183/TYR
400 3/D 184/PRO
401 3/D 185/PHE
402 3/D 186/ILE
403 3/D 187/TYR
404 3/D 188/LEU
405 3/D 189/PHE
406 3/D 190/THR
407 3/D 191/VAL
408 3/D 192/ALA
409 3/D 193/ILE
410 3/D 194/ASP
411 3/D 195/PRO
412 3/D 196/GLU
413 3/D 197/LEU
414 3/D 198/ASN
415 3/D 199/ASN
416 3/D 200/LYS
417 3/D 201/GLY
418 3/D 202/TYR
419 3/D 203/ILE
420 3/D 204/LEU
421 3/D 205/PRO
422 3/D 206/GLY
423 3/D 207/LEU
424 3/D 208/GLY
425 3/D 209/ASP
426 3/D 210/ALA
427 3/D 211/GLY
428 3/D 212/ASP
429 3/D 213/ARG
430 3/D 214/ALA
431 3/D 215/PHE
432 3/D 216/GLY
433 4/D 4250/U5P
434 4/D 4260/CTP
435 5/E 2/PRO
436 5/E 3/LEU
437 5/E 4/TYR
438 5/E 5/VAL
439 5/E 6/ILE
440 5/E 7/ASP
441 5/E 8/LYS
442 5/E 9/PRO
443 5/E 10/ILE
444 5/E 11/THR
445 5/E 12/LEU
446 5/E 13/HIS
447 5/E 14/ILE
448 5/E 15/LEU
449 5/E 16/THR
450 5/E 17/GLN
451 5/E 18/LEU
452 5/E 19/ARG
453 5/E 20/ASP
454 5/E 21/LYS
455 5/E 22/TYR
456 5/E 23/THR
457 5/E 24/ASP
458 5/E 25/GLN
459 5/E 26/ILE
460 5/E 27/ASN
461 5/E 28/PHE
462 5/E 29/ARG
463 5/E 30/LYS
464 5/E 31/ASN
465 5/E 32/LEU
466 5/E 33/VAL
467 5/E 34/ARG
468 5/E 35/LEU
469 5/E 36/GLY
470 5/E 37/ARG
471 5/E 38/ILE
472 5/E 39/LEU
473 5/E 40/GLY
474 5/E 41/TYR
475 5/E 42/GLU
476 5/E 43/ILE
477 5/E 44/SER
478 5/E 45/ASN
479 5/E 46/THR
480 5/E 47/LEU
481 5/E 48/ASP
482 5/E 49/TYR
483 5/E 50/GLU
484 5/E 51/ILE
485 5/E 52/VAL
486 5/E 53/GLU
487 5/E 54/VAL
488 5/E 55/GLU
489 5/E 56/THR
490 5/E 57/PRO
491 5/E 58/LEU
492 5/E 59/GLY
493 5/E 60/VAL
494 5/E 61/LYS
495 5/E 62/THR
496 5/E 63/LYS
497 5/E 64/GLY
498 5/E 65/VAL
499 5/E 66/ASP
500 5/E 67/ILE
501 5/E 68/THR
502 5/E 69/ASP
503 5/E 70/LEU
504 5/E 71/ASN
505 5/E 72/ASN
506 5/E 73/ILE
507 5/E 74/VAL
508 5/E 75/ILE
509 5/E 76/ILE
510 5/E 77/ASN
511 5/E 78/ILE
512 5/E 79/LEU
513 5/E 80/ARG
514 5/E 81/ALA
515 5/E 82/ALA
516 5/E 83/VAL
517 5/E 84/PRO
518 5/E 85/LEU
519 5/E 86/VAL
520 5/E 87/GLU
521 5/E 88/GLY
522 5/E 89/LEU
523 5/E 90/LEU
524 5/E 91/LYS
525 5/E 92/ALA
526 5/E 93/PHE
527 5/E 94/PRO
528 5/E 95/LYS
529 5/E 96/ALA
530 5/E 97/ARG
531 5/E 98/GLN
532 5/E 99/GLY
533 5/E 100/VAL
534 5/E 101/ILE
535 5/E 102/GLY
536 5/E 103/ALA
537 5/E 104/SER
538 5/E 105/ARG
539 5/E 106/VAL
540 5/E 107/GLU
541 5/E 108/VAL
542 5/E 109/ASP
543 5/E 110/GLY
544 5/E 111/LYS
545 5/E 112/GLU
546 5/E 113/VAL
547 5/E 114/PRO
548 5/E 115/LYS
549 5/E 116/ASP
550 5/E 117/MET
551 5/E 118/ASP
552 5/E 119/VAL
553 5/E 120/TYR
554 5/E 121/ILE
555 5/E 122/TYR
556 5/E 123/TYR
557 5/E 124/LYS
558 5/E 125/LYS
559 5/E 126/ILE
560 5/E 127/PRO
561 5/E 128/ASP
562 5/E 129/ILE
563 5/E 130/ARG
564 5/E 131/ALA
565 5/E 132/LYS
566 5/E 133/VAL
567 5/E 134/ASP
568 5/E 135/ASN
569 5/E 136/VAL
570 5/E 137/ILE
571 5/E 138/ILE
572 5/E 139/ALA
573 5/E 140/ASP
574 5/E 141/PRO
575 5/E 142/MET
576 5/E 143/ILE
577 5/E 144/ALA
578 5/E 145/THR
579 5/E 146/ALA
580 5/E 147/SER
581 5/E 148/THR
582 5/E 149/MET
583 5/E 150/LEU
584 5/E 151/LYS
585 5/E 152/VAL
586 5/E 153/LEU
587 5/E 154/GLU
588 5/E 155/GLU
589 5/E 156/VAL
590 5/E 157/VAL
591 5/E 158/LYS
592 5/E 159/ALA
593 5/E 160/ASN
594 5/E 161/PRO
595 5/E 162/LYS
596 5/E 163/ARG
597 5/E 164/ILE
598 5/E 165/TYR
599 5/E 166/ILE
600 5/E 167/VAL
601 5/E 168/SER
602 5/E 169/ILE
603 5/E 170/ILE
604 5/E 171/SER
605 5/E 172/SER
606 5/E 173/GLU
607 5/E 174/TYR
608 5/E 175/GLY
609 5/E 176/VAL
610 5/E 177/ASN
611 5/E 178/LYS
612 5/E 179/ILE
613 5/E 180/LEU
614 5/E 181/SER
615 5/E 182/LYS
616 5/E 183/TYR
617 5/E 184/PRO
618 5/E 185/PHE
619 5/E 186/ILE
620 5/E 187/TYR
621 5/E 188/LEU
622 5/E 189/PHE
623 5/E 190/THR
624 5/E 191/VAL
625 5/E 192/ALA
626 5/E 193/ILE
627 5/E 194/ASP
628 5/E 195/PRO
629 5/E 196/GLU
630 5/E 197/LEU
631 5/E 198/ASN
632 5/E 199/ASN
633 5/E 200/LYS
634 5/E 201/GLY
635 5/E 202/TYR
636 5/E 203/ILE
637 5/E 204/LEU
638 5/E 205/PRO
639 5/E 206/GLY
640 5/E 207/LEU
641 5/E 208/GLY
642 5/E 209/ASP
643 5/E 210/ALA
644 5/E 211/GLY
645 5/E 212/ASP
646 5/E 213/ARG
647 5/E 214/ALA
648 5/E 215/PHE
649 5/E 216/GLY
650 6/E 5250/U5P
651 6/E 5260/CTP
652 7/H 2/PRO
653 7/H 3/LEU
654 7/H 4/TYR
655 7/H 5/VAL
656 7/H 6/ILE
657 7/H 7/ASP
658 7/H 8/LYS
659 7/H 9/PRO
660 7/H 10/ILE
661 7/H 11/THR
662 7/H 12/LEU
663 7/H 13/HIS
664 7/H 14/ILE
665 7/H 15/LEU
666 7/H 16/THR
667 7/H 17/GLN
668 7/H 18/LEU
669 7/H 19/ARG
670 7/H 20/ASP
671 7/H 21/LYS
672 7/H 22/TYR
673 7/H 23/THR
674 7/H 24/ASP
675 7/H 25/GLN
676 7/H 26/ILE
677 7/H 27/ASN
678 7/H 28/PHE
679 7/H 29/ARG
680 7/H 30/LYS
681 7/H 31/ASN
682 7/H 32/LEU
683 7/H 33/VAL
684 7/H 34/ARG
685 7/H 35/LEU
686 7/H 36/GLY
687 7/H 37/ARG
688 7/H 38/ILE
689 7/H 39/LEU
690 7/H 40/GLY
691 7/H 41/TYR
692 7/H 42/GLU
693 7/H 43/ILE
694 7/H 44/SER
695 7/H 45/ASN
696 7/H 46/THR
697 7/H 47/LEU
698 7/H 48/ASP
699 7/H 49/TYR
700 7/H 50/GLU
701 7/H 51/ILE
702 7/H 52/VAL
703 7/H 53/GLU
704 7/H 54/VAL
705 7/H 55/GLU
706 7/H 56/THR
707 7/H 57/PRO
708 7/H 58/LEU
709 7/H 59/GLY
710 7/H 60/VAL
711 7/H 61/LYS
712 7/H 62/THR
713 7/H 63/LYS
714 7/H 64/GLY
715 7/H 65/VAL
716 7/H 66/ASP
717 7/H 67/ILE
718 7/H 68/THR
719 7/H 69/ASP
720 7/H 70/LEU
721 7/H 71/ASN
722 7/H 72/ASN
723 7/H 73/ILE
724 7/H 74/VAL
725 7/H 75/ILE
726 7/H 76/ILE
727 7/H 77/ASN
728 7/H 78/ILE
729 7/H 79/LEU
730 7/H 80/ARG
731 7/H 81/ALA
732 7/H 82/ALA
733 7/H 83/VAL
734 7/H 84/PRO
735 7/H 85/LEU
736 7/H 86/VAL
737 7/H 87/GLU
738 7/H 88/GLY
739 7/H 89/LEU
740 7/H 90/LEU
741 7/H 91/LYS
742 7/H 92/ALA
743 7/H 93/PHE
744 7/H 94/PRO
745 7/H 95/LYS
746 7/H 96/ALA
747 7/H 97/ARG
748 7/H 98/GLN
749 7/H 99/GLY
750 7/H 100/VAL
751 7/H 101/ILE
752 7/H 102/GLY
753 7/H 103/ALA
754 7/H 104/SER
755 7/H 105/ARG
756 7/H 106/VAL
757 7/H 107/GLU
758 7/H 108/VAL
759 7/H 109/ASP
760 7/H 110/GLY
761 7/H 111/LYS
762 7/H 112/GLU
763 7/H 113/VAL
764 7/H 114/PRO
765 7/H 115/LYS
766 7/H 116/ASP
767 7/H 117/MET
768 7/H 118/ASP
769 7/H 119/VAL
770 7/H 120/TYR
771 7/H 121/ILE
772 7/H 122/TYR
773 7/H 123/TYR
774 7/H 124/LYS
775 7/H 125/LYS
776 7/H 126/ILE
777 7/H 127/PRO
778 7/H 128/ASP
779 7/H 129/ILE
780 7/H 130/ARG
781 7/H 131/ALA
782 7/H 132/LYS
783 7/H 133/VAL
784 7/H 134/ASP
785 7/H 135/ASN
786 7/H 136/VAL
787 7/H 137/ILE
788 7/H 138/ILE
789 7/H 139/ALA
790 7/H 140/ASP
791 7/H 141/PRO
792 7/H 142/MET
793 7/H 143/ILE
794 7/H 144/ALA
795 7/H 145/THR
796 7/H 146/ALA
797 7/H 147/SER
798 7/H 148/THR
799 7/H 149/MET
800 7/H 150/LEU
801 7/H 151/LYS
802 7/H 152/VAL
803 7/H 153/LEU
804 7/H 154/GLU
805 7/H 155/GLU
806 7/H 156/VAL
807 7/H 157/VAL
808 7/H 158/LYS
809 7/H 159/ALA
810 7/H 160/ASN
811 7/H 161/PRO
812 7/H 162/LYS
813 7/H 163/ARG
814 7/H 164/ILE
815 7/H 165/TYR
816 7/H 166/ILE
817 7/H 167/VAL
818 7/H 168/SER
819 7/H 169/ILE
820 7/H 170/ILE
821 7/H 171/SER
822 7/H 172/SER
823 7/H 173/GLU
824 7/H 174/TYR
825 7/H 175/GLY
826 7/H 176/VAL
827 7/H 177/ASN
828 7/H 178/LYS
829 7/H 179/ILE
830 7/H 180/LEU
831 7/H 181/SER
832 7/H 182/LYS
833 7/H 183/TYR
834 7/H 184/PRO
835 7/H 185/PHE
836 7/H 186/ILE
837 7/H 187/TYR
838 7/H 188/LEU
839 7/H 189/PHE
840 7/H 190/THR
841 7/H 191/VAL
842 7/H 192/ALA
843 7/H 193/ILE
844 7/H 194/ASP
845 7/H 195/PRO
846 7/H 196/GLU
847 7/H 197/LEU
848 7/H 198/ASN
849 7/H 199/ASN
850 7/H 200/LYS
851 7/H 201/GLY
852 7/H 202/TYR
853 7/H 203/ILE
854 7/H 204/LEU
855 7/H 205/PRO
856 7/H 206/GLY
857 7/H 207/LEU
858 7/H 208/GLY
859 7/H 209/ASP
860 7/H 210/ALA
861 7/H 211/GLY
862 7/H 212/ASP
863 7/H 213/ARG
864 7/H 214/ALA
865 7/H 215/PHE
866 7/H 216/GLY
867 8/H 8250/U5P
868 8/H 8260/CTP
