# Supplementary material for: Mapping allosteric communications within individual proteins
Source: Nat Commun. 2020 Jul 31;11:3862. doi: 10.1038/s41467-020-17618-2 (PMC7395124; doi:10.1038/s41467-020-17618-2)
Supplement: Supplementary file 6 — Supplementary Data 3 [file 41467_2020_17618_MOESM6_ESM.zip › Ohm-results/1xtt/1xtt-network.txt]

NODES
Start 0.9948535004675374
End 0.9948535004675374
797 0.8597322301538763
798 0.8597322301538763
143 0.8452199460763548
104 0.8452199460763548
755 0.8331883748858347
769 0.8331883748858347
794 0.8127571422192074
147 0.8102375828628875
146 0.7978082493768293
118 0.7755862258465427
792 0.7500502943165098
853 0.7500502943165098
552 0.747423883864122
580 0.747423883864122
578 0.747423883864122
141 0.7468985987255229
202 0.7468985987255229
577 0.7232143057352578
860 0.7194362373628691
538 0.6963727283586051
28 0.6174240965825238
213 0.6174240965825238
679 0.6032029636266714
864 0.6032029636266714
859 0.579604659755524
462 0.5621289699592442
647 0.5621289699592442
861 0.5546029181201111
210 0.5526797527026843
209 0.5475642454319612
86 0.5305116015887749
83 0.5305116015887749
735 0.5281142735032321
852 0.5281142735032321
851 0.5281142735032321
644 0.5201587588628197
791 0.5000502968462827
208 0.4769785502570384
642 0.4741656768783293
575 0.47308509051107556
636 0.47308509051107556
740 0.4388160231572991
736 0.4388160231572991
217 0.4341829979668882
635 0.42376412932422913
634 0.42376412932422913
524 0.42317235257064284
525 0.42317235257064284
522 0.42317235257064284
572 0.42317235257064284
201 0.415103479825096
200 0.415103479825096
140 0.415103479825096
819 0.4054413030883387
687 0.3700817224644703
738 0.3700817224644703
868 0.3700817224644703
643 0.36723389819135555
113 0.34590839538065127
144 0.34590839538065127
651 0.33828175932595306
139 0.31611987657656077
84 0.30829909545875367
581 0.30800491873824654
511 0.3072942607880455
573 0.3065828730136942
574 0.3065828730136942
112 0.2685273164121801
196 0.2685273164121801
820 0.2508778625332843
732 0.2508778625332843
90 0.19124070044335886
91 0.19124070044335886
88 0.19124070044335886
138 0.19124070044335886
80 0.19124070044335886
142 0.18199181420996402
579 0.1681375827327253
82 0.1607579542170541
79 0.1607579542170541
103 0.1607579542170541
795 0.15912473276292988
731 0.15912473276292988
550 0.08793508056319001
148 0.0435581
116 0.0435581
77 0.0435581
151 0.0435581
EDGES
868-679
792-860
208-201
201-200
578-577
146-147
736-735
104-143
77-151
851-755
Start-90
Start-28
79-103
731-860
736-732
139-141
572-511
797-798
210-209
202-143
118-146
142-143
735-791
Start-740
651-462
644-642
525-522
Start-524
116-144
83-80
200-113
88-138
Start-217
731-791
820-792
820-853
138-77
200-104
104-End
209-141
103-118
80-140
80-209
859-852
634-538
524-525
196-143
146-144
143-104
Start-651
732-731
144-143
103-104
144-146
853-792
581-552
635-634
511-573
577-538
Start-86
511-581
Start-868
580-578
755-769
791-792
139-140
83-84
740-736
642-635
84-140
90-91
147-End
118-147
118-104
644-643
Start-679
647-643
861-860
634-577
573-574
538-552
643-575
794-755
860-792
208-209
574-643
735-819
84-139
636-577
864-860
579-578
91-88
798-End
642-643
148-147
113-112
819-820
213-210
146-116
552-580
151-147
Start-462
679-864
687-738
550-578
580-579
147-118
113-144
143-144
522-572
853-794
138-139
580-550
82-79
202-141
86-83
769-797
819-791
141-202
217-28
861-859
795-797
83-82
791-860
140-141
462-647
577-End
28-213
210-208
860-859
792-853
859-860
196-202
581-580
572-573
851-794
574-575
852-851
142-148
864-861
Start-687
575-636
794-795
112-196
738-735
104-118
732-791
141-142
647-644
140-209
213-209
552-581
578-End
