# Supplementary material for: Mapping allosteric communications within individual proteins
Source: Nat Commun. 2020 Jul 31;11:3862. doi: 10.1038/s41467-020-17618-2 (PMC7395124; doi:10.1038/s41467-020-17618-2)
Supplement: Supplementary file 6 — Supplementary Data 3 [file 41467_2020_17618_MOESM6_ESM.zip › Ohm-results/1xtt/1xtt-paths.txt]

0.061473 868-86-83-82-79-103-118-147-216
0.0561336 434-687-738-735-791-860-792-853-794-755-769-797-798-867
0.0561336 217-740-736-735-819-791-860-792-853-794-755-769-797-798-867
0.0561336 217-740-736-735-819-791-792-853-794-755-769-797-798-867
0.0561336 651-868-679-864-861-860-859-852-851-755-769-797-798-867
0.0561336 651-868-679-864-861-859-860-792-853-794-755-769-797-798-867
0.0561336 651-868-679-864-860-792-853-794-755-769-797-798-867
0.0561336 217-740-736-735-791-792-853-794-755-769-797-798-867
0.0561336 434-687-738-735-819-820-853-792-860-859-852-851-794-795-797-798-867
0.0561336 434-687-738-735-819-791-792-853-794-755-769-797-798-867
0.0561336 434-687-738-735-819-820-792-853-794-755-769-797-798-867
0.0561336 868-679-864-861-859-852-851-794-755-769-797-798-867
0.0561336 868-679-864-861-860-859-852-851-794-755-769-797-798-867
0.0561336 217-740-736-735-819-820-792-853-794-755-769-797-798-867
0.0561336 217-740-736-735-791-860-792-853-794-755-769-797-798-867
0.0561336 651-868-679-864-861-860-792-853-794-755-769-797-798-867
0.0561336 868-679-864-861-860-792-853-794-755-769-797-798-867
0.0561336 868-679-864-861-859-852-851-755-769-797-798-867
0.0561336 434-687-738-735-819-791-860-792-853-794-755-769-797-798-867
0.0561336 434-687-738-735-819-820-853-792-860-859-852-851-794-755-769-797-798-867
0.0561336 651-868-679-864-861-860-859-852-851-794-795-797-798-867
0.0561336 434-687-738-735-791-792-853-794-755-769-797-798-867
0.0561336 868-679-864-861-859-860-792-853-794-755-769-797-798-867
0.0561336 868-679-864-861-860-859-852-851-755-769-797-798-867
0.0561336 217-740-736-732-731-860-792-853-794-755-769-797-798-867
0.0561336 217-740-736-732-791-792-853-794-755-769-797-798-867
0.0561336 651-868-679-864-861-859-852-851-794-755-769-797-798-867
0.0561336 217-740-736-732-731-791-792-853-794-755-769-797-798-867
0.0561336 651-868-679-864-861-860-859-852-851-794-755-769-797-798-867
0.0561336 434-687-738-735-819-820-853-792-860-859-852-851-755-769-797-798-867
0.0561336 651-868-679-864-861-859-852-851-755-769-797-798-867
0.0561336 217-740-736-732-731-791-860-792-853-794-755-769-797-798-867
0.0561336 217-740-736-732-791-860-792-853-794-755-769-797-798-867
0.0561336 868-679-864-861-860-859-852-851-794-795-797-798-867
0.0561336 868-679-864-860-792-853-794-755-769-797-798-867
0.0543722 434-217-28-213-210-208-201-200-113-112-196-143-104-118-146-147-216
0.0543722 434-217-28-213-210-208-201-200-104-143-144-146-147-216
0.0543722 651-90-91-88-138-139-140-141-202-143-104-118-146-147-216
0.0543722 868-86-83-84-139-140-209-141-202-143-104-118-146-147-216
0.0543722 868-86-83-84-139-140-141-202-143-104-118-146-147-216
0.0543722 868-86-83-84-140-209-141-202-143-104-118-146-147-216
0.0543722 434-217-28-213-209-141-202-143-104-118-146-147-216
0.0543722 217-28-213-210-208-201-200-113-144-143-104-118-146-147-216
0.0543722 868-86-83-84-140-141-202-143-104-118-146-147-216
0.0543722 217-28-213-210-209-141-202-143-104-118-146-147-216
0.0543722 868-86-83-80-209-141-202-143-104-118-146-147-216
0.0543722 868-86-83-84-139-141-202-143-104-118-146-147-216
0.0543722 868-86-83-80-140-141-202-143-104-118-146-147-216
0.0543722 434-217-28-213-210-209-141-202-143-104-118-146-147-216
0.0543722 434-217-28-213-210-208-209-141-202-143-104-118-146-147-216
0.0543722 217-28-213-210-208-201-200-104-143-144-146-147-216
0.0543722 217-28-213-210-208-209-141-202-143-104-118-146-147-216
0.0543722 217-28-213-210-208-201-200-113-112-196-143-104-118-146-147-216
0.0543722 868-86-83-80-140-209-141-202-143-104-118-146-147-216
0.0543722 651-90-91-88-138-139-141-202-143-104-118-146-147-216
0.0543722 434-217-28-213-210-208-201-200-113-112-196-202-141-142-143-104-118-146-147-216
0.0543722 434-217-28-213-210-208-201-200-113-144-143-104-118-146-147-216
0.0543722 217-28-213-210-208-201-200-113-112-196-202-141-142-143-104-118-146-147-216
0.0543722 651-90-91-88-138-139-140-209-141-202-143-104-118-146-147-216
0.0543722 868-86-83-82-79-103-104-143-144-146-147-216
0.0543722 217-28-213-209-141-202-143-104-118-146-147-216
0.0543722 868-86-83-82-79-103-118-104-143-144-146-147-216
0.0449791 217-524-525-522-572-511-581-552-580-550-578-577-650
0.0449791 868-651-462-647-644-642-635-634-538-552-581-580-579-578-577-650
0.0449791 868-651-462-647-644-642-635-634-538-552-580-578-577-650
0.0449791 651-462-647-644-642-635-634-538-552-581-580-578-577-650
0.0449791 651-462-647-644-642-635-634-538-552-580-579-578-577-650
0.0449791 651-462-647-644-642-635-634-538-552-581-580-579-578-577-650
0.0449791 651-462-647-644-642-635-634-538-552-580-578-577-650
0.0449791 868-651-462-647-644-642-635-634-538-552-581-580-578-577-650
0.0449791 868-651-462-647-644-642-635-634-538-552-580-579-578-577-650
0.0449791 217-524-525-522-572-511-581-552-580-578-577-650
0.0449791 434-524-525-522-572-511-581-552-580-550-578-577-650
0.0449791 434-524-525-522-572-511-581-552-580-578-577-650
0.044734 651-462-647-644-642-635-634-538-552-580-578-650
0.044734 868-651-462-647-644-642-635-634-577-538-552-580-578-650
0.044734 651-462-647-643-575-636-577-538-552-580-578-650
0.044734 217-524-525-522-572-511-573-574-643-575-636-577-538-552-580-578-650
0.044734 868-651-462-647-644-643-575-636-577-538-552-580-578-650
0.044734 217-524-525-522-572-511-573-574-575-636-577-538-552-580-578-650
0.044734 868-651-462-647-644-642-643-575-636-577-538-552-580-578-650
0.044734 868-651-462-647-644-642-635-634-538-552-580-578-650
0.044734 434-524-525-522-572-511-573-574-575-636-577-538-552-580-578-650
0.044734 434-524-525-522-572-573-574-643-575-636-577-538-552-580-578-650
0.044734 217-524-525-522-572-573-574-575-636-577-538-552-580-578-650
0.044734 868-651-462-647-643-575-636-577-538-552-580-578-650
0.044734 651-462-647-644-642-643-575-636-577-538-552-580-578-650
0.044734 434-524-525-522-572-511-573-574-643-575-636-577-538-552-580-578-650
0.044734 217-524-525-522-572-573-574-643-575-636-577-538-552-580-578-650
0.044734 434-524-525-522-572-573-574-575-636-577-538-552-580-578-650
0.044734 651-462-647-644-642-635-634-577-538-552-580-578-650
0.044734 651-462-647-644-643-575-636-577-538-552-580-578-650
0.0435581 868-86-83-84-140-209-141-202-143-104-216
0.0435581 868-86-83-80-209-141-202-143-104-216
0.0435581 868-86-83-84-139-140-141-202-143-104-216
0.0435581 434-217-28-213-210-208-201-200-113-112-196-202-141-142-148-147-118-146-116-144-143-104-216
0.0435581 434-217-28-213-209-141-202-143-104-216
0.0435581 651-90-91-88-138-77-151-147-118-146-144-143-104-216
0.0435581 434-217-28-213-210-209-141-202-143-104-216
0.0435581 434-217-28-213-210-208-201-200-113-112-196-202-141-142-143-104-216
0.0435581 651-90-91-88-138-139-141-202-143-104-216
0.0435581 868-86-83-80-140-141-202-143-104-216
0.0435581 651-90-91-88-138-139-140-141-202-143-104-216
0.0435581 217-28-213-210-208-201-200-113-112-196-202-141-142-148-147-118-146-116-144-143-104-216
0.0435581 217-28-213-210-208-201-200-113-112-196-202-141-142-143-104-216
0.0435581 434-217-28-213-210-208-201-200-113-112-196-143-104-216
0.0435581 434-217-28-213-210-208-209-141-202-143-104-216
0.0435581 217-28-213-209-141-202-143-104-216
0.0435581 217-28-213-210-208-209-141-202-143-104-216
0.0435581 434-217-28-213-210-208-201-200-113-144-143-104-216
0.0435581 868-86-83-84-139-141-202-143-104-216
0.0435581 868-86-83-80-140-209-141-202-143-104-216
0.0435581 217-28-213-210-208-201-200-113-112-196-143-104-216
0.0435581 868-86-83-84-139-140-209-141-202-143-104-216
0.0435581 217-28-213-210-209-141-202-143-104-216
0.0435581 651-90-91-88-138-139-140-209-141-202-143-104-216
0.0435581 217-28-213-210-208-201-200-113-144-143-104-216
0.0435581 868-86-83-84-140-141-202-143-104-216
0.0435581 651-90-91-88-138-77-147-118-146-116-144-143-104-216
0.0433013 868-651-462-647-644-642-635-634-538-552-580-579-578-577-636-575-650
0.0433013 434-524-525-522-572-511-581-552-580-578-577-538-634-631-635-636-575-650
0.0433013 434-524-525-522-572-511-581-552-580-578-577-538-634-631-637-638-639-636-575-650
0.0433013 868-651-462-647-644-642-635-634-577-538-552-581-580-579-576-636-575-650
0.0433013 434-524-525-522-572-511-581-552-580-578-577-538-634-631-637-636-575-650
0.0433013 868-651-462-647-644-642-635-634-577-538-552-581-580-578-579-576-636-575-650
0.0433013 868-651-462-647-644-642-635-634-577-538-552-580-579-576-636-575-650
0.0433013 651-462-647-644-642-635-634-577-538-552-580-578-579-582-576-636-575-650
0.0433013 434-524-525-522-572-511-581-552-580-578-577-538-634-635-636-575-650
0.0433013 651-462-647-644-642-635-634-577-538-552-581-580-578-579-576-636-575-650
0.0433013 217-524-525-522-572-511-581-552-580-578-577-538-634-635-636-575-650
0.0433013 434-524-525-522-572-511-581-552-580-550-578-577-538-634-635-636-575-650
0.0433013 434-524-525-522-572-511-581-552-580-550-578-577-538-634-631-637-636-575-650
0.0433013 217-524-525-522-572-511-581-552-580-578-577-538-634-631-635-636-575-650
0.0433013 217-524-525-522-572-511-581-552-580-550-578-577-538-634-635-636-575-650
0.0433013 217-524-525-522-572-511-581-552-580-550-578-577-538-634-631-637-638-639-636-575-650
0.0433013 651-462-647-644-642-635-634-538-552-581-580-578-577-636-575-650
0.0433013 651-462-647-644-642-635-634-538-552-581-580-579-578-577-636-575-650
0.0433013 217-524-525-522-572-511-581-552-580-550-578-577-538-634-631-637-636-575-650
0.0433013 868-651-462-647-644-642-635-634-538-552-581-580-579-578-577-636-575-650
0.0433013 651-462-647-644-642-641-640-639-636-575-650
0.0433013 217-524-525-522-572-511-581-552-580-578-577-538-634-631-637-636-575-650
0.0433013 217-524-525-522-572-511-581-552-580-550-578-577-538-634-631-635-636-575-650
0.0433013 651-462-647-644-642-635-634-538-552-580-579-578-577-636-575-650
0.0433013 868-651-462-647-644-642-635-634-538-552-580-578-577-636-575-650
0.0433013 217-524-525-522-572-511-581-552-580-550-538-577-578-579-576-636-575-650
0.0433013 434-524-525-522-572-511-581-552-538-577-578-579-576-636-575-650
0.0433013 651-462-647-644-642-635-634-577-538-552-580-578-579-576-636-575-650
0.0433013 651-462-647-644-642-635-634-538-552-580-578-577-636-575-650
0.0433013 217-524-525-522-572-511-581-552-580-578-577-538-634-631-637-638-639-636-575-650
0.0433013 434-524-525-522-572-511-581-552-580-550-538-577-578-579-576-636-575-650
0.0433013 434-524-525-522-572-511-581-552-580-550-578-577-538-634-631-635-636-575-650
0.0433013 217-524-525-522-572-511-581-552-538-577-578-579-576-636-575-650
0.0433013 868-651-462-647-644-642-635-634-577-538-552-580-578-579-582-576-636-575-650
0.0433013 868-651-462-647-644-642-635-634-538-552-581-580-578-577-636-575-650
0.0433013 868-651-462-647-644-642-635-634-577-538-552-580-578-579-576-636-575-650
0.0433013 651-462-647-644-642-635-634-577-538-552-581-580-579-576-636-575-650
0.0433013 434-524-525-522-572-511-581-552-580-550-578-577-538-634-631-637-638-639-636-575-650
0.042527 651-90-91-88-138-77-151-147-118-146-144-143-216
0.042527 434-217-28-213-210-208-201-200-113-144-143-216
0.042527 651-90-91-88-138-77-151-147-118-146-116-144-143-216
0.042527 651-90-91-88-138-77-147-118-146-116-144-143-216
0.042527 217-28-213-210-208-201-200-113-144-143-216
0.0416064 651-90-91-88-138-77-147-118-146-116-144-143-104-200-197-201-202-141-216
0.0416064 434-217-28-213-210-208-201-200-113-144-143-104-118-147-146-145-142-202-141-216
0.0416064 434-217-28-213-210-208-201-200-113-112-196-202-141-216
0.0416064 434-217-28-213-210-208-207-206-205-202-141-216
0.0416064 651-90-91-88-138-77-147-118-146-116-144-143-104-200-201-202-141-216
0.0416064 217-28-213-210-208-207-206-205-202-141-216
0.0416064 217-28-213-210-208-201-200-113-112-196-202-141-216
0.0416064 217-28-213-210-208-201-200-113-144-143-104-118-147-146-145-142-202-141-216
0.0415691 217-434-245-430-427-425-426-358-419-360-321-335-363-364-433
0.0415691 217-434-245-430-427-425-424-423-422-358-419-360-321-335-363-364-433
0.0415691 651-306-302-301-357-426-358-419-360-321-335-363-364-433
0.0415691 651-306-302-301-357-358-419-360-321-335-363-364-433
0.0415691 217-434-245-430-427-426-358-419-360-321-335-363-364-433
0.0415691 217-434-245-430-427-425-424-423-358-419-360-321-335-363-364-433
0.0415691 217-434-245-430-426-358-419-360-321-335-363-364-433
0.0415691 434-245-430-427-425-426-357-358-419-360-321-335-363-364-433
0.0415691 217-434-245-430-427-425-418-417-321-335-363-364-433
0.0415691 434-245-430-427-425-426-358-419-360-321-335-363-364-433
0.0415691 434-245-430-427-425-424-423-422-358-419-360-321-335-363-364-433
0.0415691 434-245-430-427-426-358-419-360-321-335-363-364-433
0.0415691 434-245-430-427-425-424-423-358-419-360-321-335-363-364-433
0.0415691 217-434-245-430-427-425-418-417-360-321-335-363-364-433
0.0415691 434-245-430-427-425-418-417-360-321-335-363-364-433
0.0415691 434-245-430-427-425-418-417-321-335-363-364-433
0.0415691 217-434-245-430-427-425-426-357-358-419-360-321-335-363-364-433
0.0415691 868-307-253-304-301-357-358-419-360-321-335-363-364-433
0.0415691 868-307-253-304-301-357-426-358-419-360-321-335-363-364-433
0.0415691 434-245-430-426-358-419-360-321-335-363-364-433
0.040431 868-679-864-861-859-852-851-755-769-798-797-795-794-867
0.040431 434-687-738-735-819-820-853-792-860-859-852-851-755-769-798-797-795-794-867
0.040431 651-868-679-864-861-859-852-851-755-769-798-797-795-794-867
0.040431 868-679-864-861-860-859-852-851-755-769-798-797-795-794-867
0.040431 651-868-679-864-861-860-859-852-851-755-769-798-797-795-794-867
0.0386341 651-90-91-88-138-77-147-118-146-116-104-216
0.0386341 217-28-213-210-208-201-200-113-112-196-202-141-142-148-147-118-146-116-104-216
0.0386341 434-217-28-213-210-208-201-200-113-112-196-202-141-142-148-147-118-146-116-104-216
0.0386341 651-90-91-88-138-77-151-147-118-146-116-104-216
0.0382217 651-462-647-644-642-641-640-575-636-577-538-650
0.0382217 868-651-462-647-643-575-636-577-538-650
0.0382217 434-524-525-522-572-511-573-574-575-636-577-538-650
0.0382217 217-524-525-522-572-511-573-574-643-575-636-577-538-650
0.0382217 651-462-647-643-575-636-577-538-650
0.0382217 217-524-525-522-572-511-581-552-580-550-578-577-538-650
0.0382217 868-651-462-647-644-643-575-636-577-538-650
0.0382217 434-524-525-522-572-511-573-574-643-575-636-577-538-650
0.0382217 434-524-525-522-572-573-574-643-575-636-577-538-650
0.0382217 434-524-525-522-572-573-574-575-636-577-538-650
0.0382217 217-524-525-522-572-573-574-575-636-577-538-650
0.0382217 651-462-647-644-642-635-634-577-538-650
0.0382217 217-524-525-522-572-511-573-574-575-636-577-538-650
0.0382217 217-524-525-522-572-511-581-552-580-578-577-538-650
0.0382217 434-524-525-522-572-511-581-552-580-550-578-577-538-650
0.0382217 651-462-647-644-642-643-575-636-577-538-650
0.0382217 434-524-525-522-572-511-581-552-580-578-577-538-650
0.0382217 217-524-525-522-572-573-574-643-575-636-577-538-650
0.0382217 651-462-647-644-643-575-636-577-538-650
0.0382217 868-651-462-647-644-642-635-634-577-538-650
0.0382217 868-651-462-647-644-642-643-575-636-577-538-650
0.0380779 434-245-430-427-425-418-417-321-335-364-363-362-361-360-433
0.0380779 217-434-245-430-427-425-424-423-422-419-358-359-362-361-360-433
0.0380779 217-434-245-430-427-425-418-417-321-335-364-363-361-360-433
0.0380779 217-434-245-430-427-425-418-417-321-335-363-361-360-433
0.0380779 434-245-430-427-425-418-417-321-335-363-361-360-433
0.0380779 217-434-245-430-427-425-418-417-321-335-364-363-362-361-360-433
0.0380779 434-245-430-427-425-424-423-422-419-358-359-362-361-360-433
0.0380779 434-245-430-427-425-418-417-321-335-364-363-361-360-433
0.0375166 434-245-430-427-425-424-423-422-419-358-359-362-361-360-321-433
0.0375166 651-306-302-298-297-357-358-419-360-321-433
0.0375166 868-307-253-304-301-357-426-358-419-360-321-433
0.0375166 434-245-430-427-425-426-357-358-419-360-321-433
0.0375166 434-245-430-427-425-426-358-419-360-321-433
0.0375166 868-307-253-304-301-356-358-419-360-321-433
0.0375166 868-307-253-304-301-356-357-426-358-419-360-321-433
0.0375166 434-245-430-427-426-358-419-360-321-433
0.0375166 868-307-253-304-301-356-357-358-419-360-321-433
0.0375166 868-307-253-304-301-357-358-419-360-321-433
0.0375166 651-306-302-298-357-426-358-419-360-321-433
0.0375166 434-245-430-427-425-418-417-360-321-433
0.0375166 651-306-302-301-357-426-358-419-360-321-433
0.0375166 217-434-245-430-427-425-418-417-360-321-433
0.0375166 651-306-302-301-357-358-419-360-321-433
0.0375166 217-434-245-430-427-425-424-423-358-419-360-321-433
0.0375166 217-434-245-430-427-426-358-419-360-321-433
0.0375166 217-434-245-430-427-425-424-423-422-358-419-360-321-433
0.0375166 434-245-430-426-358-419-360-321-433
0.0375166 434-245-430-427-425-424-423-422-419-358-359-362-360-321-433
0.0375166 217-434-245-430-427-425-424-423-422-419-358-359-360-321-433
0.0375166 651-306-302-298-357-358-419-360-321-433
0.0375166 217-434-245-430-427-425-426-358-419-360-321-433
0.0375166 217-434-245-430-427-425-424-423-422-419-358-359-362-360-321-433
0.0375166 651-306-302-298-297-426-358-419-360-321-433
0.0375166 217-434-245-430-427-425-424-423-422-419-358-359-362-361-360-321-433
0.0375166 217-434-245-430-427-425-426-357-358-419-360-321-433
0.0375166 217-434-245-430-426-358-419-360-321-433
0.0375166 434-245-430-427-425-424-423-422-419-358-359-360-321-433
0.0375166 434-245-430-427-425-424-423-422-358-419-360-321-433
0.0375166 434-245-430-427-425-424-423-358-419-360-321-433
0.036962 868-679-864-861-859-852-851-794-755-769-798-797-795-796-793-853-792-867
0.036962 217-740-736-735-819-820-853-792-867
0.036962 217-434-245-430-427-425-424-423-422-419-358-433
0.036962 651-868-679-864-861-859-852-851-794-755-769-798-797-795-796-793-853-792-867
0.036962 434-245-430-427-425-424-423-422-419-358-433
0.036962 217-434-245-430-427-425-418-417-321-335-363-361-360-419-358-433
0.036962 217-434-245-430-427-425-418-417-321-335-364-363-361-360-419-358-433
0.036962 434-245-430-427-425-418-417-321-335-363-361-360-419-358-433
0.036962 217-434-245-430-427-425-418-417-321-335-364-363-362-361-360-419-358-433
0.036962 434-245-430-427-425-418-417-321-335-364-363-361-360-419-358-433
0.036962 434-687-738-735-819-820-853-792-867
0.036962 434-245-430-427-425-418-417-321-335-364-363-362-361-360-419-358-433
0.036962 651-868-679-864-861-859-852-851-755-769-798-797-795-794-853-792-867
0.036962 868-679-864-861-859-852-851-755-769-798-797-795-794-853-792-867
0.036962 434-245-430-427-425-418-417-360-321-335-364-363-362-359-419-358-433
0.036962 217-434-245-430-427-425-418-417-360-321-335-364-363-362-359-419-358-433
0.0367144 434-524-525-522-572-511-581-552-538-650
0.0367144 217-524-525-522-572-511-581-552-538-650
0.0365072 434-687-738-735-819-820-853-792-860-859-852-851-794-795-797-867
0.0365072 651-868-679-864-861-860-859-852-851-794-795-797-867
0.0365072 868-679-864-861-860-859-852-851-794-795-797-867
0.0333048 217-434-245-430-427-425-418-417-321-335-364-363-362-360-361-433
0.0333048 434-245-430-427-425-418-417-321-335-364-363-362-360-361-433
0.0326013 434-687-738-735-819-791-792-853-794-755-769-798-797-795-867
0.0326013 434-687-738-735-819-791-860-792-853-794-755-769-798-797-795-867
0.0326013 868-679-864-861-859-852-851-755-769-798-797-795-867
0.0326013 868-679-864-861-860-792-853-794-755-769-798-797-795-867
0.0326013 868-679-864-861-859-860-792-853-794-755-769-798-797-795-867
0.0326013 217-740-736-732-731-791-860-792-853-794-755-769-798-797-795-867
0.0326013 868-679-864-860-792-853-794-755-769-798-797-795-867
0.0326013 434-687-738-735-819-820-853-792-860-859-852-851-794-755-769-798-797-795-867
0.0326013 217-740-736-732-731-860-792-853-794-755-769-798-797-795-867
0.0326013 217-740-736-735-791-860-792-853-794-755-769-798-797-795-867
0.0326013 217-740-736-735-819-791-860-792-853-794-755-769-798-797-795-867
0.0326013 434-687-738-735-791-792-853-794-755-769-798-797-795-867
0.0326013 868-679-864-861-859-852-851-794-755-769-798-797-795-867
0.0326013 217-740-736-732-791-792-853-794-755-769-798-797-795-867
0.0326013 434-687-738-735-819-820-853-792-860-859-852-851-755-769-798-797-795-867
0.0326013 868-679-864-861-860-859-852-851-755-769-798-797-795-867
0.0326013 217-740-736-732-791-860-792-853-794-755-769-798-797-795-867
0.0326013 217-740-736-735-791-792-853-794-755-769-798-797-795-867
0.0326013 217-740-736-735-819-791-792-853-794-755-769-798-797-795-867
0.0326013 434-687-738-735-791-860-792-853-794-755-769-798-797-795-867
0.0326013 434-687-738-735-819-820-792-853-794-755-769-798-797-795-867
0.0326013 217-740-736-735-819-820-792-853-794-755-769-798-797-795-867
0.0326013 868-679-864-861-860-859-852-851-794-755-769-798-797-795-867
0.0326013 651-868-679-864-861-859-860-792-853-794-755-769-798-797-795-867
0.0326013 651-868-679-864-860-792-853-794-755-769-798-797-795-867
0.0326013 217-740-736-732-731-791-792-853-794-755-769-798-797-795-867
0.0326013 651-868-679-864-861-860-792-853-794-755-769-798-797-795-867
0.0326013 651-868-679-864-861-860-859-852-851-794-755-769-798-797-795-867
0.0326013 651-868-679-864-861-859-852-851-755-769-798-797-795-867
0.0326013 651-868-679-864-861-859-852-851-794-755-769-798-797-795-867
0.0326013 651-868-679-864-861-860-859-852-851-755-769-798-797-795-867
0.0324856 217-524-525-522-572-511-581-552-538-577-578-650
0.0324856 868-651-462-647-644-642-635-634-538-552-581-580-579-577-578-650
0.0324856 434-524-525-522-572-511-581-552-580-550-538-577-578-650
0.0324856 217-524-525-522-572-511-581-552-580-550-538-577-578-650
0.0324856 651-462-647-644-642-635-634-538-552-580-579-577-578-650
0.0324856 868-651-462-647-644-642-635-634-538-552-580-579-577-578-650
0.0324856 651-462-647-644-642-635-634-538-552-581-580-579-577-578-650
0.0324856 434-524-525-522-572-511-581-552-538-577-578-650
0.0305809 217-524-525-522-572-511-581-552-580-550-538-650
0.0305809 434-524-525-522-572-511-581-552-580-550-538-650
0.0269812 868-679-864-861-860-859-852-851-794-795-797-798-769-755-867
0.0269812 434-687-738-735-819-820-853-792-860-859-852-851-794-795-797-798-769-755-867
0.0269812 651-868-679-864-861-860-859-852-851-794-795-797-798-769-755-867
0.0268807 434-217-28-213-210-208-201-200-113-112-196-202-141-142-148-147-118-104-216
0.0268807 651-90-91-88-138-77-151-147-118-104-216
0.0268807 217-28-213-210-208-201-200-113-112-196-202-141-142-148-147-118-104-216
0.0268807 651-90-91-88-138-77-147-118-104-216
0.0268077 434-217-28-213-209-141-202-143-104-118-147-146-144-216
0.0268077 217-28-213-210-209-141-202-143-104-118-147-146-144-216
0.0268077 434-217-28-213-210-208-201-200-104-143-144-146-216
0.0268077 651-90-91-88-138-77-147-118-104-143-144-146-216
0.0268077 868-86-83-84-140-141-202-143-104-118-147-146-144-216
0.0268077 868-86-83-84-139-141-202-143-104-118-147-146-144-216
0.0268077 217-28-213-210-208-209-141-202-143-104-118-147-146-144-216
0.0268077 868-86-83-84-140-209-141-202-143-104-118-147-146-144-216
0.0268077 868-86-83-82-79-103-104-143-144-146-216
0.0268077 434-217-28-213-210-209-141-202-143-104-118-147-146-144-216
0.0268077 217-28-213-209-141-202-143-104-118-147-146-144-216
0.0268077 868-86-83-80-140-141-202-143-104-118-147-146-144-216
0.0268077 651-90-91-88-138-139-141-202-143-104-118-147-146-144-216
0.0268077 434-217-28-213-210-208-209-141-202-143-104-118-147-146-144-216
0.0268077 868-86-83-80-140-209-141-202-143-104-118-147-146-144-216
0.0268077 217-28-213-210-208-201-200-104-143-144-146-216
0.0268077 868-86-83-80-209-141-202-143-104-118-147-146-144-216
0.0268077 651-90-91-88-138-139-140-209-141-202-143-104-118-147-146-144-216
0.0268077 217-28-213-210-208-201-200-113-112-196-202-141-142-143-104-118-147-146-144-216
0.0268077 651-90-91-88-138-139-140-141-202-143-104-118-147-146-144-216
0.0268077 651-90-91-88-138-77-151-147-118-146-144-216
0.0268077 217-28-213-210-208-201-200-113-112-196-143-104-118-147-146-144-216
0.0268077 868-86-83-82-79-103-118-104-143-144-146-216
0.0268077 868-86-83-82-79-103-118-147-104-143-144-146-216
0.0268077 651-90-91-88-138-77-151-147-118-104-143-144-146-216
0.0268077 434-217-28-213-210-208-201-200-113-112-196-143-104-118-147-146-144-216
0.0268077 434-217-28-213-210-208-201-200-113-112-196-202-141-142-143-104-118-147-146-144-216
0.0268077 868-86-83-84-139-140-141-202-143-104-118-147-146-144-216
0.0268077 868-86-83-84-139-140-209-141-202-143-104-118-147-146-144-216
0.0263575 868-679-864-861-860-792-853-794-755-867
0.0263575 868-679-864-860-792-853-794-755-867
0.0263575 217-740-736-732-731-791-792-853-794-755-867
0.0263575 217-740-736-735-819-791-792-853-794-755-867
0.0263575 434-687-738-735-819-820-853-792-860-859-852-851-794-755-867
0.0263575 651-868-679-864-860-792-853-794-755-867
0.0263575 651-868-679-864-861-860-859-852-851-794-755-867
0.0263575 217-740-736-735-819-791-860-792-853-794-755-867
0.0263575 651-868-679-864-861-859-860-792-853-794-755-867
0.0263575 651-868-679-864-861-859-852-851-794-755-867
0.0263575 217-740-736-735-819-820-792-853-794-755-867
0.0263575 651-868-679-864-861-860-792-853-794-755-867
0.0263575 434-687-738-735-791-792-853-794-755-867
0.0263575 217-740-736-732-791-792-853-794-755-867
0.0263575 434-687-738-735-791-860-792-853-794-755-867
0.0263575 217-740-736-732-731-791-860-792-853-794-755-867
0.0263575 217-740-736-735-791-792-853-794-755-867
0.0263575 434-687-738-735-819-791-860-792-853-794-755-867
0.0263575 868-679-864-861-860-859-852-851-794-755-867
0.0263575 434-687-738-735-819-820-792-853-794-755-867
0.0263575 434-687-738-735-819-791-792-853-794-755-867
0.0263575 217-740-736-735-791-860-792-853-794-755-867
0.0263575 868-679-864-861-859-852-851-794-755-867
0.0263575 217-740-736-732-731-860-792-853-794-755-867
0.0263575 217-740-736-732-791-860-792-853-794-755-867
0.0263575 868-679-864-861-859-860-792-853-794-755-867
0.0234014 217-524-525-522-572-511-581-552-580-578-577-538-634-631-637-638-639-575-650
0.0234014 651-462-647-644-642-641-640-639-575-650
0.0234014 434-524-525-522-572-511-581-552-580-578-577-538-634-631-637-638-639-575-650
0.0224854 217-28-213-210-208-207-206-205-141-216
0.0224854 434-245-430-427-425-424-423-422-358-433
0.0224854 217-434-245-430-427-425-424-423-422-358-433
0.0224854 434-217-28-213-210-208-207-206-205-141-216
0.0220605 217-28-213-210-208-201-200-104-143-144-216
0.0220605 434-217-28-213-210-208-201-200-104-143-144-216
0.0220605 651-90-91-88-138-77-147-118-146-116-104-143-144-216
0.0220605 651-90-91-88-138-77-147-118-104-143-144-216
0.0220605 651-90-91-88-138-77-151-147-118-104-143-144-216
0.0220605 651-90-91-88-138-77-151-147-118-146-116-104-143-144-216
0.0220605 868-86-83-82-79-103-118-147-104-143-144-216
0.0220605 868-86-83-82-79-103-118-104-143-144-216
0.0220605 868-86-83-82-79-103-104-143-144-216
0.0219332 868-651-462-647-643-575-650
0.0219332 868-651-462-647-644-643-575-650
0.0219332 651-462-647-643-575-650
0.0219332 217-524-525-522-572-511-573-574-643-575-650
0.0219332 651-462-647-644-642-643-575-650
0.0219332 217-524-525-522-572-573-574-643-575-650
0.0219332 434-524-525-522-572-573-574-643-575-650
0.0219332 651-462-647-644-643-575-650
0.0219332 434-524-525-522-572-511-573-574-643-575-650
0.0219332 868-651-462-647-644-642-643-575-650
0.0210747 651-868-679-864-860-792-867
0.0210747 434-245-430-427-425-426-358-433
0.0210747 868-86-83-84-139-140-209-141-216
0.0210747 651-868-679-864-861-859-860-792-867
0.0210747 217-434-245-430-427-426-358-433
0.0210747 434-245-430-426-358-433
0.0210747 651-306-302-301-357-426-358-433
0.0210747 868-307-253-304-301-357-426-358-433
0.0210747 651-868-679-864-861-860-792-867
0.0210747 868-679-864-861-860-792-867
0.0210747 217-740-736-735-819-791-860-792-867
0.0210747 217-28-213-209-141-216
0.0210747 217-740-736-732-731-860-792-867
0.0210747 434-217-28-213-210-209-141-216
0.0210747 217-740-736-735-791-860-792-867
0.0210747 434-245-430-427-426-358-433
0.0210747 434-217-28-213-210-208-209-141-216
0.0210747 868-86-83-80-209-141-216
0.0210747 868-679-864-861-859-860-792-867
0.0210747 434-217-28-213-209-141-216
0.0210747 651-306-302-298-357-426-358-433
0.0210747 217-28-213-210-208-209-141-216
0.0210747 868-86-83-84-140-209-141-216
0.0210747 217-740-736-732-791-860-792-867
0.0210747 651-306-302-298-297-426-358-433
0.0210747 868-307-253-304-301-356-357-426-358-433
0.0210747 217-434-245-430-427-425-426-358-433
0.0210747 651-90-91-88-138-139-140-209-141-216
0.0210747 868-86-83-80-140-209-141-216
0.0210747 434-687-738-735-791-860-792-867
0.0210747 217-28-213-210-209-141-216
0.0210747 434-687-738-735-819-791-860-792-867
0.0210747 217-740-736-732-731-791-860-792-867
0.0210747 217-434-245-430-426-358-433
0.0210747 868-679-864-860-792-867
0.0210683 868-651-462-647-644-642-643-575-636-577-538-552-581-650
0.0210683 434-524-525-522-572-573-574-643-575-636-577-538-552-581-650
0.0210683 651-462-647-644-642-643-575-636-577-538-552-581-650
0.0210683 217-524-525-522-572-511-573-574-575-636-577-538-552-581-650
0.0210683 434-524-525-522-572-573-574-575-636-577-538-552-581-650
0.0210683 434-524-525-522-572-511-573-574-643-575-636-577-538-552-581-650
0.0210683 868-651-462-647-644-642-635-634-577-538-552-581-650
0.0210683 868-651-462-647-644-643-575-636-577-538-552-581-650
0.0210683 868-651-462-647-644-642-635-634-538-552-581-650
0.0210683 217-524-525-522-572-511-573-574-643-575-636-577-538-552-581-650
0.0210683 651-462-647-644-642-635-634-577-538-552-581-650
0.0210683 217-524-525-522-572-573-574-643-575-636-577-538-552-581-650
0.0210683 651-462-647-643-575-636-577-538-552-581-650
0.0210683 868-651-462-647-643-575-636-577-538-552-581-650
0.0210683 434-524-525-522-572-511-573-574-575-636-577-538-552-581-650
0.0210683 651-462-647-644-643-575-636-577-538-552-581-650
0.0210683 651-462-647-644-642-635-634-538-552-581-650
0.0210683 217-524-525-522-572-573-574-575-636-577-538-552-581-650
0.0209732 434-687-738-735-819-820-853-792-860-859-852-851-794-795-867
0.0209732 868-679-864-861-860-859-852-851-794-795-867
0.0209732 651-868-679-864-861-860-859-852-851-794-795-867
0.020521 868-651-462-647-644-642-635-634-538-552-580-579-577-650
0.020521 651-462-647-644-642-635-634-538-552-581-580-579-577-650
0.020521 651-462-647-644-642-635-634-538-552-580-579-577-650
0.020521 868-651-462-647-644-642-635-634-538-552-581-580-579-577-650
0.020345 868-86-83-84-140-141-202-143-216
0.020345 434-687-738-735-819-820-792-853-794-867
0.020345 868-86-83-80-140-141-202-143-216
0.020345 434-217-28-213-210-209-141-202-143-216
0.020345 868-86-83-84-139-141-202-143-216
0.020345 217-28-213-209-141-202-143-216
0.020345 651-90-91-88-138-139-140-141-202-143-216
0.020345 651-90-91-88-138-139-141-202-143-216
0.020345 217-28-213-210-208-209-141-202-143-216
0.020345 868-679-864-861-859-860-792-853-794-867
0.020345 434-687-738-735-819-791-860-792-853-794-867
0.020345 868-679-864-860-792-853-794-867
0.020345 868-86-83-84-140-209-141-202-143-216
0.020345 868-86-83-80-140-209-141-202-143-216
0.020345 434-687-738-735-819-791-792-853-794-867
0.020345 868-86-83-84-139-140-209-141-202-143-216
0.020345 651-90-91-88-138-139-140-209-141-202-143-216
0.020345 217-28-213-210-209-141-202-143-216
0.020345 868-86-83-84-139-140-141-202-143-216
0.020345 434-687-738-735-791-860-792-853-794-867
0.020345 868-86-83-80-209-141-202-143-216
0.020345 434-687-738-735-791-792-853-794-867
0.020345 434-217-28-213-209-141-202-143-216
0.020345 651-868-679-864-860-792-853-794-867
0.020345 217-740-736-735-819-791-860-792-853-794-867
0.020345 217-740-736-735-791-792-853-794-867
0.020345 217-740-736-732-791-860-792-853-794-867
0.020345 217-740-736-735-819-820-792-853-794-867
0.020345 217-740-736-735-819-791-792-853-794-867
0.020345 217-740-736-732-791-792-853-794-867
0.020345 651-868-679-864-861-860-792-853-794-867
0.020345 217-740-736-732-731-860-792-853-794-867
0.020345 868-679-864-861-860-792-853-794-867
0.020345 217-740-736-735-791-860-792-853-794-867
0.020345 434-217-28-213-210-208-209-141-202-143-216
0.020345 217-740-736-732-731-791-860-792-853-794-867
0.020345 217-740-736-732-731-791-792-853-794-867
0.020345 651-868-679-864-861-859-860-792-853-794-867
0.0203412 217-740-736-735-819-791-792-853-794-755-769-798-867
0.0203412 434-687-738-735-819-820-853-792-860-859-852-851-794-755-769-798-867
0.0203412 868-679-864-861-860-859-852-851-794-755-769-798-867
0.0203412 217-740-736-735-819-791-860-792-853-794-755-769-798-867
0.0203412 217-740-736-735-819-820-792-853-794-755-769-798-867
0.0203412 651-868-679-864-861-859-852-851-755-769-798-867
0.0203412 651-868-679-864-861-859-852-851-794-755-769-798-867
0.0203412 868-679-864-860-792-853-794-755-769-798-867
0.0203412 868-679-864-861-860-792-853-794-755-769-798-867
0.0203412 651-868-679-864-861-859-860-792-853-794-755-769-798-867
0.0203412 217-740-736-732-791-860-792-853-794-755-769-798-867
0.0203412 868-679-864-861-859-860-792-853-794-755-769-798-867
0.0203412 217-740-736-732-731-791-860-792-853-794-755-769-798-867
0.0203412 434-687-738-735-791-792-853-794-755-769-798-867
0.0203412 217-740-736-732-731-860-792-853-794-755-769-798-867
0.0203412 434-687-738-735-791-860-792-853-794-755-769-798-867
0.0203412 217-740-736-732-791-792-853-794-755-769-798-867
0.0203412 868-679-864-861-859-852-851-794-755-769-798-867
0.0203412 434-687-738-735-819-791-792-853-794-755-769-798-867
0.0203412 434-687-738-735-819-820-853-792-860-859-852-851-755-769-798-867
0.0203412 868-679-864-861-859-852-851-755-769-798-867
0.0203412 868-679-864-861-860-859-852-851-755-769-798-867
0.0203412 434-687-738-735-819-791-860-792-853-794-755-769-798-867
0.0203412 217-740-736-735-791-792-853-794-755-769-798-867
0.0203412 651-868-679-864-860-792-853-794-755-769-798-867
0.0203412 434-687-738-735-819-820-792-853-794-755-769-798-867
0.0203412 217-740-736-735-791-860-792-853-794-755-769-798-867
0.0203412 217-740-736-732-731-791-792-853-794-755-769-798-867
0.0203412 651-868-679-864-861-860-859-852-851-794-755-769-798-867
0.0203412 651-868-679-864-861-860-792-853-794-755-769-798-867
0.0203412 651-868-679-864-861-860-859-852-851-755-769-798-867
0.0199782 434-217-28-213-210-208-207-206-205-141-202-216
0.0199782 868-86-83-84-139-140-209-141-202-216
0.0199782 217-28-213-210-208-207-206-141-202-216
0.0199782 434-524-525-522-572-573-574-575-636-650
0.0199782 868-651-462-647-644-642-635-634-577-538-552-581-580-579-576-575-636-650
0.0199782 217-28-213-210-208-207-206-205-141-202-216
0.0199782 434-217-28-213-210-208-209-141-202-216
0.0199782 434-217-28-213-210-208-201-200-113-144-143-104-118-147-146-145-142-141-202-216
0.0199782 868-86-83-80-209-141-202-216
0.0199782 217-28-213-209-141-202-216
0.0199782 651-90-91-88-138-139-140-141-202-216
0.0199782 217-28-213-210-208-209-141-202-216
0.0199782 868-86-83-84-140-209-141-202-216
0.0199782 868-651-462-647-643-575-636-650
0.0199782 217-524-525-522-572-511-573-574-575-636-650
0.0199782 434-217-28-213-209-141-202-216
0.0199782 434-217-28-213-210-208-207-206-141-202-216
0.0199782 868-86-83-80-140-209-141-202-216
0.0199782 217-524-525-522-572-573-574-643-575-636-650
0.0199782 434-524-525-522-572-511-581-552-580-550-538-577-578-579-576-575-636-650
0.0199782 651-462-647-644-643-575-636-650
0.0199782 217-28-213-210-208-201-200-113-144-143-104-118-147-146-145-142-141-202-216
0.0199782 868-651-462-647-644-642-635-634-577-538-552-580-578-579-576-575-636-650
0.0199782 868-651-462-647-644-642-643-575-636-650
0.0199782 868-86-83-84-140-141-202-216
0.0199782 651-90-91-88-138-139-140-209-141-202-216
0.0199782 434-524-525-522-572-511-581-552-538-577-578-579-576-575-636-650
0.0199782 434-217-28-213-210-209-141-202-216
0.0199782 651-462-647-644-642-635-634-577-538-552-580-578-579-582-576-575-636-650
0.0199782 434-524-525-522-572-511-573-574-643-575-636-650
0.0199782 217-524-525-522-572-511-581-552-580-578-577-538-634-631-637-638-639-575-636-650
0.0199782 651-462-647-644-642-641-640-575-636-650
0.0199782 651-462-647-644-642-635-634-577-538-552-580-578-579-576-575-636-650
0.0199782 434-524-525-522-572-511-573-574-575-636-650
0.0199782 651-90-91-88-138-139-141-202-216
0.0199782 868-86-83-84-139-141-202-216
0.0199782 217-524-525-522-572-511-581-552-580-550-538-577-578-579-576-575-636-650
0.0199782 651-462-647-644-642-635-634-577-538-552-581-580-579-576-575-636-650
0.0199782 217-524-525-522-572-511-581-552-538-577-578-579-576-575-636-650
0.0199782 217-524-525-522-572-573-574-575-636-650
0.0199782 217-524-525-522-572-511-573-574-643-575-636-650
0.0199782 434-524-525-522-572-573-574-643-575-636-650
0.0199782 868-651-462-647-644-643-575-636-650
0.0199782 868-86-83-80-140-141-202-216
0.0199782 868-86-83-84-139-140-141-202-216
0.0199782 868-651-462-647-644-642-635-634-577-538-552-580-578-579-582-576-575-636-650
0.0199782 868-86-83-82-79-103-118-147-104-143-144-146-145-142-141-202-216
0.0199782 434-524-525-522-572-511-581-552-580-578-577-538-634-631-637-638-639-575-636-650
0.0199782 651-462-647-643-575-636-650
0.0199782 217-28-213-210-209-141-202-216
0.0199782 868-651-462-647-644-642-635-634-577-538-552-580-579-576-575-636-650
0.0199782 651-462-647-644-642-641-640-639-575-636-650
0.0199782 868-651-462-647-644-642-635-634-577-538-552-581-580-578-579-576-575-636-650
0.0199782 651-462-647-644-642-643-575-636-650
0.0199782 651-462-647-644-642-635-634-577-538-552-581-580-578-579-576-575-636-650
0.0198624 651-90-91-88-138-77-151-147-118-146-116-144-216
0.0198624 651-90-91-88-138-77-147-118-146-116-144-216
0.019673 868-679-864-861-859-852-851-794-755-769-798-797-867
0.019673 217-740-736-732-791-792-853-794-755-769-798-797-867
0.019673 217-740-736-735-791-860-792-853-794-755-769-798-797-867
0.019673 434-687-738-735-791-792-853-794-755-769-798-797-867
0.019673 868-679-864-861-860-859-852-851-794-755-798-797-867
0.019673 217-740-736-735-791-792-853-794-755-769-798-797-867
0.019673 434-687-738-735-819-820-792-853-794-755-769-798-797-867
0.019673 217-740-736-732-731-860-792-853-794-755-769-798-797-867
0.019673 434-687-738-735-791-860-792-853-794-755-769-798-797-867
0.019673 868-679-864-861-860-859-852-851-794-755-769-798-797-867
0.019673 651-868-679-864-861-860-859-852-851-794-755-769-798-797-867
0.019673 434-687-738-735-819-820-853-792-860-859-852-851-755-769-798-797-867
0.019673 651-868-679-864-861-860-859-852-851-755-769-798-797-867
0.019673 217-740-736-735-819-791-792-853-794-755-769-798-797-867
0.019673 868-679-864-860-792-853-794-755-769-798-797-867
0.019673 868-679-864-861-859-852-851-755-769-798-797-867
0.019673 868-679-864-861-860-859-852-851-755-769-798-797-867
0.019673 651-868-679-864-861-859-852-851-794-755-769-798-797-867
0.019673 651-868-679-864-861-859-860-792-853-794-755-769-798-797-867
0.019673 217-740-736-732-731-791-860-792-853-794-755-769-798-797-867
0.019673 217-740-736-735-819-820-792-853-794-755-769-798-797-867
0.019673 651-868-679-864-861-859-852-851-755-769-798-797-867
0.019673 217-740-736-732-731-791-792-853-794-755-769-798-797-867
0.019673 651-868-679-864-861-860-859-852-851-794-755-798-797-867
0.019673 217-740-736-735-819-791-860-792-853-794-755-769-798-797-867
0.019673 651-868-679-864-861-860-792-853-794-755-769-798-797-867
0.019673 434-687-738-735-819-791-860-792-853-794-755-769-798-797-867
0.019673 434-687-738-735-819-820-853-792-860-859-852-851-794-755-798-797-867
0.019673 651-868-679-864-860-792-853-794-755-769-798-797-867
0.019673 868-679-864-861-860-792-853-794-755-769-798-797-867
0.019673 434-687-738-735-819-820-853-792-860-859-852-851-794-755-769-798-797-867
0.019673 217-740-736-732-791-860-792-853-794-755-769-798-797-867
0.019673 434-687-738-735-819-791-792-853-794-755-769-798-797-867
0.019673 868-679-864-861-859-860-792-853-794-755-769-798-797-867
0.0195159 217-524-525-522-572-573-574-575-636-577-650
0.0195159 651-462-647-644-642-643-575-636-577-650
0.0195159 217-524-525-522-572-573-574-643-575-636-577-650
0.0195159 434-524-525-522-572-573-574-575-636-577-650
0.0195159 651-462-647-643-575-636-577-650
0.0195159 868-651-462-647-644-643-575-636-577-650
0.0195159 217-524-525-522-572-511-573-574-643-575-636-577-650
0.0195159 868-651-462-647-643-575-636-577-650
0.0195159 651-462-647-644-643-575-636-577-650
0.0195159 434-524-525-522-572-573-574-643-575-636-577-650
0.0195159 217-524-525-522-572-511-573-574-575-636-577-650
0.0195159 651-462-647-644-642-641-640-575-636-577-650
0.0195159 434-524-525-522-572-511-573-574-643-575-636-577-650
0.0195159 434-524-525-522-572-511-573-574-575-636-577-650
0.0195159 868-651-462-647-644-642-643-575-636-577-650
0.0194703 217-28-213-210-208-201-200-113-112-196-202-141-142-148-147-118-146-116-144-104-216
0.0194703 434-217-28-213-210-208-201-200-113-112-196-202-141-142-148-147-118-146-116-144-104-216
0.0194703 434-217-28-213-210-208-201-200-113-112-196-202-141-142-148-147-104-216
0.0194703 868-86-83-82-79-103-118-147-104-216
0.0194703 217-28-213-210-208-201-200-113-112-196-202-141-142-148-147-104-216
0.0194023 868-86-83-82-79-103-104-143-216
0.0194023 217-28-213-210-208-201-200-104-143-216
0.0194023 217-28-213-210-208-201-200-113-112-196-202-141-142-148-147-104-143-216
0.0194023 217-28-213-210-208-201-200-113-112-196-202-141-142-148-147-118-146-116-104-143-216
0.0194023 217-28-213-210-208-201-200-113-112-196-202-141-142-148-147-118-104-143-216
0.0194023 434-217-28-213-210-208-201-200-113-112-196-202-141-142-148-147-104-143-216
0.0194023 651-90-91-88-138-77-147-118-146-116-104-143-216
0.0194023 651-90-91-88-138-77-151-147-118-104-143-216
0.0194023 434-217-28-213-210-208-201-200-104-143-216
0.0194023 868-86-83-82-79-103-118-147-104-143-216
0.0194023 651-90-91-88-138-77-151-147-118-146-116-104-143-216
0.0194023 651-90-91-88-138-77-147-118-104-143-216
0.0194023 434-217-28-213-210-208-201-200-113-112-196-202-141-142-148-147-118-146-116-104-143-216
0.0194023 434-217-28-213-210-208-201-200-113-112-196-202-141-142-148-147-118-104-143-216
0.0194023 868-86-83-82-79-103-118-104-143-216
0.0192233 217-28-213-209-141-202-143-104-118-147-216
0.0192233 217-28-213-210-208-201-200-113-112-196-143-104-118-147-216
0.0192233 868-86-83-80-140-141-202-143-104-118-147-216
0.0192233 434-217-28-213-210-209-141-202-143-104-118-147-216
0.0192233 434-217-28-213-210-208-209-141-202-143-104-118-147-216
0.0192233 434-217-28-213-210-208-201-200-113-112-196-202-141-142-143-104-118-147-216
0.0192233 868-86-83-84-139-140-141-202-143-104-118-147-216
0.0192233 434-217-28-213-210-208-201-200-113-112-196-143-104-118-147-216
0.0192233 868-86-83-84-139-140-209-141-202-143-104-118-147-216
0.0192233 217-28-213-210-209-141-202-143-104-118-147-216
0.0192233 651-90-91-88-138-139-140-141-202-143-104-118-147-216
0.0192233 434-217-28-213-209-141-202-143-104-118-147-216
0.0192233 217-28-213-210-208-209-141-202-143-104-118-147-216
0.0192233 868-86-83-80-209-141-202-143-104-118-147-216
0.0192233 868-86-83-84-139-141-202-143-104-118-147-216
0.0192233 651-90-91-88-138-139-140-209-141-202-143-104-118-147-216
0.0192233 434-217-28-213-210-208-201-200-113-144-143-104-118-147-216
0.0192233 868-86-83-84-140-141-202-143-104-118-147-216
0.0192233 217-28-213-210-208-201-200-113-144-143-104-118-147-216
0.0192233 868-86-83-84-140-209-141-202-143-104-118-147-216
0.0192233 868-86-83-80-140-209-141-202-143-104-118-147-216
0.0192233 217-28-213-210-208-201-200-113-112-196-202-141-142-143-104-118-147-216
0.0192233 651-90-91-88-138-139-141-202-143-104-118-147-216
0.0191609 651-306-302-298-357-426-358-419-360-433
0.0191609 868-307-253-304-301-357-358-419-360-433
0.0191609 651-306-302-301-357-358-419-360-433
0.0191609 651-306-302-298-357-358-419-360-433
0.0191609 651-306-302-298-297-426-358-419-360-433
0.0191609 868-307-253-304-301-357-426-358-419-360-433
0.0191609 868-307-253-304-301-356-357-358-419-360-433
0.0191609 868-307-253-304-301-356-357-426-358-419-360-433
0.0191609 651-306-302-298-297-357-358-419-360-433
0.0191609 868-307-253-304-301-356-358-419-360-433
0.0191609 651-306-302-301-357-426-358-419-360-433
0.0191609 434-245-430-427-425-424-423-422-358-419-360-433
0.0191609 217-434-245-430-427-425-424-423-422-358-419-360-433
0.0191609 434-245-430-427-425-424-423-358-419-360-433
0.0191609 217-434-245-430-427-425-424-423-358-419-360-433
0.0191609 217-434-245-430-426-358-419-360-433
0.0191609 217-434-245-430-427-425-426-358-419-360-433
0.0191609 434-245-430-427-425-426-358-419-360-433
0.0191609 217-434-245-430-427-425-426-357-358-419-360-433
0.0191609 434-245-430-427-426-358-419-360-433
0.0191609 217-434-245-430-427-426-358-419-360-433
0.0191609 434-245-430-426-358-419-360-433
0.0191609 434-245-430-427-425-426-357-358-419-360-433
0.0189648 651-868-679-864-861-860-859-852-851-794-755-798-867
0.0189648 868-679-864-861-860-859-852-851-794-755-798-867
0.0189648 434-687-738-735-819-820-853-792-860-859-852-851-794-755-798-867
0.0189154 217-434-245-430-426-358-419-360-321-335-364-433
0.0189154 217-434-245-430-427-425-424-423-422-419-358-359-362-361-360-321-335-364-433
0.0189154 868-307-253-304-301-357-358-419-360-321-335-364-433
0.0189154 434-245-430-427-425-424-423-422-419-358-359-362-361-360-321-335-364-433
0.0189154 217-434-245-430-427-425-418-417-321-335-364-433
0.0189154 651-306-302-301-357-358-419-360-321-335-364-433
0.0189154 217-434-245-430-427-425-418-417-360-321-335-364-433
0.0189154 434-245-430-427-425-426-358-419-360-321-335-364-433
0.0189154 217-434-245-430-427-425-424-423-358-419-360-321-335-364-433
0.0189154 217-434-245-430-427-425-426-357-358-419-360-321-335-364-433
0.0189154 434-245-430-427-425-418-417-360-321-335-364-433
0.0189154 217-434-245-430-427-425-424-423-422-419-358-359-360-321-335-364-433
0.0189154 217-434-245-430-427-425-424-423-422-358-419-360-321-335-364-433
0.0189154 434-245-430-426-358-419-360-321-335-364-433
0.0189154 434-245-430-427-426-358-419-360-321-335-364-433
0.0189154 868-307-253-304-301-357-426-358-419-360-321-335-364-433
0.0189154 434-245-430-427-425-424-423-358-419-360-321-335-364-433
0.0189154 434-245-430-427-425-424-423-422-419-358-359-360-321-335-364-433
0.0189154 651-306-302-301-357-426-358-419-360-321-335-364-433
0.0189154 434-245-430-427-425-418-417-321-335-364-433
0.0189154 217-434-245-430-427-425-426-358-419-360-321-335-364-433
0.0189154 217-434-245-430-427-426-358-419-360-321-335-364-433
0.0189154 434-245-430-427-425-426-357-358-419-360-321-335-364-433
0.0189154 434-245-430-427-425-424-423-422-358-419-360-321-335-364-433
0.0183343 651-462-647-644-642-635-634-538-650
0.0183343 868-651-462-647-644-642-635-634-538-650
0.018273 217-434-245-430-427-425-424-423-422-419-358-359-362-360-433
0.018273 434-245-430-427-425-418-417-321-335-364-363-362-360-433
0.018273 434-245-430-427-425-424-423-422-419-358-359-362-360-433
0.018273 217-434-245-430-427-425-418-417-321-335-364-363-362-360-433
0.0179961 217-434-245-430-427-425-418-417-321-433
0.0179961 434-245-430-427-425-418-417-321-433
0.0177481 217-434-245-430-427-425-426-357-358-419-433
0.0177481 651-868-679-864-861-859-860-792-853-867
0.0177481 434-245-430-427-425-426-357-358-419-433
0.0177481 434-245-430-427-425-424-423-422-358-419-433
0.0177481 651-868-679-864-861-859-852-851-794-755-769-798-797-795-796-793-792-853-867
0.0177481 217-434-245-430-427-426-358-419-433
0.0177481 217-434-245-430-427-425-424-423-422-358-419-433
0.0177481 868-679-864-860-792-853-867
0.0177481 434-687-738-735-819-820-792-853-867
0.0177481 434-245-430-427-425-426-358-419-433
0.0177481 651-306-302-298-357-426-358-419-433
0.0177481 434-245-430-427-426-358-419-433
0.0177481 217-434-245-430-427-425-426-358-419-433
0.0177481 651-868-679-864-861-860-792-853-867
0.0177481 217-434-245-430-426-358-419-433
0.0177481 651-306-302-301-357-358-419-433
0.0177481 434-687-738-735-791-792-853-867
0.0177481 434-245-430-427-425-418-417-360-321-335-364-363-362-359-358-419-433
0.0177481 868-307-253-304-301-356-358-419-433
0.0177481 868-307-253-304-301-357-426-358-419-433
0.0177481 434-687-738-735-819-791-790-792-853-867
0.0177481 434-687-738-735-791-860-792-853-867
0.0177481 217-740-736-735-819-820-792-853-867
0.0177481 217-740-736-735-819-791-860-792-853-867
0.0177481 217-740-736-735-819-791-792-853-867
0.0177481 434-245-430-426-358-419-433
0.0177481 651-306-302-298-357-358-419-433
0.0177481 217-740-736-735-791-860-792-853-867
0.0177481 217-740-736-735-791-792-853-867
0.0177481 217-740-736-732-731-791-792-853-867
0.0177481 868-307-253-304-301-357-358-419-433
0.0177481 217-740-736-732-731-791-860-792-853-867
0.0177481 217-740-736-732-791-860-792-853-867
0.0177481 217-740-736-732-731-860-792-853-867
0.0177481 217-740-736-732-791-792-853-867
0.0177481 868-679-864-861-860-792-853-867
0.0177481 651-306-302-301-357-426-358-419-433
0.0177481 434-687-738-735-819-791-860-792-853-867
0.0177481 434-245-430-427-425-424-423-358-419-433
0.0177481 868-679-864-861-859-860-792-853-867
0.0177481 651-306-302-298-297-426-358-419-433
0.0177481 217-434-245-430-427-425-424-423-358-419-433
0.0177481 434-687-738-735-819-791-792-853-867
0.0177481 868-307-253-304-301-356-357-358-419-433
0.0177481 651-306-302-298-297-357-358-419-433
0.0177481 217-434-245-430-427-425-418-417-360-321-335-364-363-362-359-358-419-433
0.0177481 651-868-679-864-860-792-853-867
0.0177481 868-679-864-861-859-852-851-794-755-769-798-797-795-796-793-792-853-867
0.0177481 868-307-253-304-301-356-357-426-358-419-433
0.0175681 651-90-91-88-138-139-141-202-143-104-118-147-146-216
0.0175681 868-86-83-80-140-141-202-143-104-118-147-146-216
0.0175681 868-86-83-84-139-140-141-202-143-104-118-147-146-216
0.0175681 434-217-28-213-210-208-209-141-202-143-104-118-147-146-216
0.0175681 868-86-83-80-209-141-202-143-104-118-147-146-216
0.0175681 651-90-91-88-138-139-140-141-202-143-104-118-147-146-216
0.0175681 868-86-83-80-140-209-141-202-143-104-118-147-146-216
0.0175681 434-217-28-213-210-209-141-202-143-104-118-147-146-216
0.0175681 651-90-91-88-138-139-140-209-141-202-143-104-118-147-146-216
0.0175681 434-217-28-213-210-208-201-200-113-144-143-104-118-147-146-216
0.0175681 434-217-28-213-210-208-201-200-113-112-196-202-141-142-143-104-118-147-146-216
0.0175681 434-217-28-213-210-208-201-200-113-112-196-143-104-118-147-146-216
0.0175681 217-28-213-210-208-201-200-113-144-143-104-118-147-146-216
0.0175681 868-86-83-84-140-141-202-143-104-118-147-146-216
0.0175681 868-86-83-84-140-209-141-202-143-104-118-147-146-216
0.0175681 217-28-213-210-208-201-200-113-112-196-202-141-142-148-147-146-216
0.0175681 217-28-213-210-208-201-200-113-112-196-202-141-142-143-104-118-147-146-216
0.0175681 434-217-28-213-210-208-201-200-113-112-196-202-141-142-148-147-146-216
0.0175681 868-86-83-84-139-141-202-143-104-118-147-146-216
0.0175681 217-28-213-210-208-209-141-202-143-104-118-147-146-216
0.0175681 434-217-28-213-209-141-202-143-104-118-147-146-216
0.0175681 217-28-213-209-141-202-143-104-118-147-146-216
0.0175681 217-28-213-210-208-201-200-113-112-196-143-104-118-147-146-216
0.0175681 868-86-83-84-139-140-209-141-202-143-104-118-147-146-216
0.0175681 217-28-213-210-209-141-202-143-104-118-147-146-216
0.0169622 217-28-213-210-208-201-200-104-216
0.0169622 434-217-28-213-210-208-201-200-104-216
0.0166593 434-524-525-522-572-511-581-552-580-550-538-577-650
0.0166593 217-524-525-522-572-511-581-552-538-577-650
0.0166593 217-524-525-522-572-511-581-552-580-550-538-577-650
0.0166593 434-524-525-522-572-511-581-552-538-577-650
0.016611 868-679-864-861-859-852-851-755-867
0.016611 651-868-679-864-861-860-859-852-851-755-867
0.016611 217-740-736-735-819-820-853-792-860-859-852-851-755-867
0.016611 651-868-679-864-861-859-852-851-755-867
0.016611 434-687-738-735-819-820-853-792-860-859-852-851-755-867
0.016611 868-679-864-861-860-859-852-851-755-867
0.0166063 434-217-28-213-210-208-201-200-113-112-196-202-216
0.0166063 217-28-213-210-208-201-200-113-112-196-202-216
0.0153263 868-307-253-304-301-357-358-419-360-321-335-363-361-362-365-368-294-298-297-427-425-426-433
0.0153263 434-245-430-427-425-426-433
0.0153263 217-434-245-430-427-425-426-433
0.0153214 434-524-525-522-572-573-574-575-650
0.0153214 217-524-525-522-572-573-574-575-650
0.0153214 217-524-525-522-572-511-573-574-575-650
0.0153214 434-524-525-522-572-511-573-574-575-650
0.014821 217-524-525-522-572-511-581-552-580-550-578-650
0.014821 434-524-525-522-572-511-581-552-580-550-578-650
0.0147217 868-307-253-304-301-356-357-358-433
0.014268 434-524-525-522-572-511-581-552-580-550-578-577-538-634-631-635-636-650
0.014268 434-524-525-522-572-511-581-552-580-578-577-538-634-635-636-650
0.014268 217-524-525-522-572-511-581-552-580-578-577-538-634-635-636-650
0.014268 651-90-91-88-138-77-147-118-146-116-144-143-104-200-197-201-202-216
0.014268 651-90-91-88-138-77-147-118-146-116-144-143-104-200-201-202-216
0.014268 434-524-525-522-572-511-581-552-580-578-577-538-634-631-635-636-650
0.014268 434-524-525-522-572-511-581-552-580-550-578-577-538-634-635-636-650
0.014268 217-524-525-522-572-511-581-552-580-550-578-577-538-634-631-635-636-650
0.014268 217-524-525-522-572-511-581-552-580-550-578-577-538-634-635-636-650
0.014268 217-524-525-522-572-511-581-552-580-578-577-538-634-631-635-636-650
0.0141638 434-217-28-213-210-209-141-202-143-104-118-146-216
0.0141638 434-217-28-213-210-208-201-200-113-112-196-202-141-142-148-147-118-146-216
0.0141638 434-217-28-213-210-208-201-200-113-112-196-143-104-118-146-216
0.0141638 868-86-83-80-209-141-202-143-104-118-146-216
0.0141638 434-217-28-213-209-141-202-143-104-118-146-216
0.0141638 868-86-83-80-140-141-202-143-104-118-146-216
0.0141638 434-217-28-213-210-208-201-200-113-144-143-104-118-146-216
0.0141638 868-86-83-80-140-209-141-202-143-104-118-146-216
0.0141638 434-217-28-213-210-208-209-141-202-143-104-118-146-216
0.0141638 651-90-91-88-138-139-141-202-143-104-118-146-216
0.0141638 434-217-28-213-210-208-201-200-113-112-196-202-141-142-143-104-118-146-216
0.0141638 217-28-213-209-141-202-143-104-118-146-216
0.0141638 217-28-213-210-208-209-141-202-143-104-118-146-216
0.0141638 868-86-83-84-140-141-202-143-104-118-146-216
0.0141638 651-90-91-88-138-77-147-118-146-216
0.0141638 868-86-83-84-139-140-141-202-143-104-118-146-216
0.0141638 651-90-91-88-138-77-151-147-118-146-216
0.0141638 217-28-213-210-208-201-200-113-144-143-104-118-146-216
0.0141638 868-86-83-84-139-141-202-143-104-118-146-216
0.0141638 651-90-91-88-138-139-140-141-202-143-104-118-146-216
0.0141638 868-86-83-84-140-209-141-202-143-104-118-146-216
0.0141638 217-28-213-210-208-201-200-113-112-196-202-141-142-148-147-118-146-216
0.0141638 217-28-213-210-209-141-202-143-104-118-146-216
0.0141638 868-86-83-84-139-140-209-141-202-143-104-118-146-216
0.0141638 651-90-91-88-138-139-140-209-141-202-143-104-118-146-216
0.0141638 217-28-213-210-208-201-200-113-112-196-202-141-142-143-104-118-146-216
0.0141638 217-28-213-210-208-201-200-113-112-196-143-104-118-146-216
0.0140621 217-740-736-735-819-820-792-853-794-755-769-797-867
0.0140621 651-868-679-864-861-859-852-851-794-755-769-797-867
0.0140621 868-679-864-861-860-859-852-851-794-755-769-797-867
0.0140621 868-679-864-861-859-852-851-755-769-797-867
0.0140621 868-679-864-861-860-859-852-851-755-769-797-867
0.0140621 868-679-864-860-792-853-794-755-769-797-867
0.0140621 651-868-679-864-861-859-860-792-853-794-755-769-797-867
0.0140621 434-687-738-735-819-820-853-792-860-859-852-851-755-769-797-867
0.0140621 434-687-738-735-819-820-853-792-860-859-852-851-794-755-769-797-867
0.0140621 651-868-679-864-861-860-859-852-851-794-755-769-797-867
0.0140621 217-740-736-735-791-860-792-853-794-755-769-797-867
0.0140621 217-740-736-735-819-791-792-853-794-755-769-797-867
0.0140621 434-687-738-735-791-860-792-853-794-755-769-797-867
0.0140621 651-868-679-864-861-860-859-852-851-755-769-797-867
0.0140621 217-740-736-735-819-791-860-792-853-794-755-769-797-867
0.0140621 651-868-679-864-861-860-792-853-794-755-769-797-867
0.0140621 434-687-738-735-819-820-792-853-794-755-769-797-867
0.0140621 434-687-738-735-819-791-860-792-853-794-755-769-797-867
0.0140621 868-679-864-861-859-852-851-794-755-769-797-867
0.0140621 217-740-736-732-731-860-792-853-794-755-769-797-867
0.0140621 434-687-738-735-791-792-853-794-755-769-797-867
0.0140621 217-740-736-732-731-791-860-792-853-794-755-769-797-867
0.0140621 434-687-738-735-819-791-792-853-794-755-769-797-867
0.0140621 651-868-679-864-861-859-852-851-755-769-797-867
0.0140621 217-740-736-732-791-860-792-853-794-755-769-797-867
0.0140621 868-679-864-861-859-860-792-853-794-755-769-797-867
0.0140621 217-740-736-732-791-792-853-794-755-769-797-867
0.0140621 868-679-864-861-860-792-853-794-755-769-797-867
0.0140621 651-868-679-864-860-792-853-794-755-769-797-867
0.0140621 217-740-736-735-791-792-853-794-755-769-797-867
0.0140621 217-740-736-732-731-791-792-853-794-755-769-797-867
0.0136865 434-217-28-213-210-208-209-216
0.0136865 217-28-213-210-208-209-216
0.0133072 868-86-83-84-139-140-141-216
0.0133072 651-90-91-88-138-139-140-141-216
0.0130709 434-245-430-427-425-418-417-321-335-363-361-360-419-433
0.0130709 434-245-430-427-425-418-417-321-335-364-363-361-360-419-433
0.0130709 217-434-245-430-427-425-418-417-321-335-364-363-362-361-360-419-433
0.0130709 434-245-430-427-425-418-417-321-335-364-363-362-361-360-419-433
0.0130709 868-679-864-861-859-852-851-755-769-798-797-795-794-853-867
0.0130709 651-868-679-864-861-859-852-851-755-769-798-797-795-794-853-867
0.0130709 217-434-245-430-427-425-418-417-321-335-363-361-360-419-433
0.0130709 217-434-245-430-427-425-418-417-321-335-364-363-361-360-419-433
0.0129006 217-524-525-522-572-511-581-552-580-578-577-538-634-631-637-638-639-575-636-635-650
0.0129006 217-524-525-522-572-511-581-552-538-577-578-579-576-575-636-635-650
0.0129006 217-524-525-522-572-511-581-552-580-550-538-577-578-579-576-575-636-635-650
0.0129006 434-524-525-522-572-511-581-552-538-577-578-579-576-575-636-635-650
0.0129006 217-28-213-210-208-207-206-141-202-201-216
0.0129006 434-524-525-522-572-511-581-552-580-550-538-577-578-579-576-575-636-635-650
0.0129006 434-524-525-522-572-511-581-552-580-578-577-538-634-631-637-638-639-575-636-635-650
0.0129006 434-217-28-213-210-208-207-206-141-202-201-216
0.0129006 651-90-91-88-138-77-147-118-146-116-144-143-104-200-197-203-202-201-216
0.0128844 434-245-430-427-425-424-423-422-419-358-359-362-361-433
0.0128844 217-434-245-430-427-425-424-423-422-419-358-359-362-361-433
0.0121017 651-462-647-644-642-635-634-577-650
0.0121017 868-651-462-647-644-642-635-634-577-650
0.0120313 651-462-647-644-642-643-650
0.0120313 651-868-679-864-861-859-860-867
0.0120313 868-651-462-647-644-642-643-650
0.0120313 868-679-864-861-859-860-867
0.0120281 868-86-83-82-79-103-118-104-216
0.0118547 434-217-28-213-210-208-201-200-113-144-143-104-118-147-146-145-142-202-216
0.0118547 651-462-647-644-642-635-634-538-552-581-580-578-577-636-650
0.0118547 868-651-462-647-644-642-635-634-538-552-580-578-577-636-650
0.0118547 868-651-462-647-644-642-635-634-538-552-581-580-579-578-577-636-650
0.0118547 217-28-213-210-208-201-200-113-144-143-104-118-147-146-145-142-202-216
0.0118547 868-651-462-647-644-642-635-634-538-552-581-580-578-577-636-650
0.0118547 651-462-647-644-642-635-634-538-552-580-579-578-577-636-650
0.0118547 868-651-462-647-644-642-635-634-538-552-580-579-578-577-636-650
0.0118547 651-462-647-644-642-635-634-538-552-581-580-579-578-577-636-650
0.0118547 651-462-647-644-642-635-634-538-552-580-578-577-636-650
0.0116902 434-217-28-213-210-208-201-200-113-112-196-202-141-142-148-147-118-146-116-144-143-216
0.0116902 217-28-213-210-208-201-200-113-112-196-202-141-142-148-147-118-146-116-144-143-216
0.0115942 217-524-525-522-572-511-573-574-575-636-577-538-552-581-580-578-650
0.0115942 651-462-647-644-642-643-575-636-577-538-552-581-580-578-650
0.0115942 217-524-525-522-572-573-574-575-636-577-538-552-581-580-578-650
0.0115942 868-651-462-647-644-643-575-636-577-538-552-581-580-578-650
0.0115942 651-462-647-643-575-636-577-538-552-581-580-578-650
0.0115942 868-651-462-647-644-642-643-575-636-577-538-552-581-580-578-650
0.0115942 868-651-462-647-644-642-635-634-538-552-581-580-578-650
0.0115942 868-651-462-647-643-575-636-577-538-552-581-580-578-650
0.0115942 434-524-525-522-572-511-573-574-575-636-577-538-552-581-580-578-650
0.0115942 434-524-525-522-572-573-574-643-575-636-577-538-552-581-580-578-650
0.0115942 217-524-525-522-572-511-573-574-643-575-636-577-538-552-581-580-578-650
0.0115942 434-524-525-522-572-573-574-575-636-577-538-552-581-580-578-650
0.0115942 651-462-647-644-642-635-634-538-552-581-580-578-650
0.0115942 434-524-525-522-572-511-573-574-643-575-636-577-538-552-581-580-578-650
0.0115942 651-462-647-644-642-635-634-577-538-552-581-580-578-650
0.0115942 217-524-525-522-572-573-574-643-575-636-577-538-552-581-580-578-650
0.0115942 868-651-462-647-644-642-635-634-577-538-552-581-580-578-650
0.0115942 651-462-647-644-643-575-636-577-538-552-581-580-578-650
0.0114419 868-679-864-861-860-859-852-851-794-867
0.0114419 868-679-864-861-859-852-851-794-867
0.0114419 434-687-738-735-819-820-853-792-860-859-852-851-794-867
0.0114419 651-868-679-864-861-859-852-851-794-867
0.0114419 651-868-679-864-861-860-859-852-851-794-867
0.0114067 434-687-738-735-819-820-792-867
0.0114067 217-740-736-735-819-820-792-867
0.0112817 434-245-430-427-425-418-417-321-335-364-363-361-433
0.0112817 434-245-430-427-425-418-417-360-321-335-364-363-361-433
0.0112817 217-434-245-430-427-425-418-417-360-321-335-364-363-361-433
0.0112817 217-434-245-430-427-425-424-423-358-419-360-321-335-364-363-361-433
0.0112817 434-245-430-426-358-419-360-321-335-364-363-361-433
0.0112817 651-306-302-301-357-358-419-360-321-335-364-363-361-433
0.0112817 217-434-245-430-427-425-424-423-422-358-419-360-321-335-364-363-361-433
0.0112817 217-434-245-430-427-425-418-417-321-335-364-363-361-433
0.0112817 434-245-430-427-425-424-423-358-419-360-321-335-364-363-361-433
0.0112817 434-245-430-427-425-424-423-422-358-419-360-321-335-364-363-361-433
0.0112817 217-434-245-430-427-426-358-419-360-321-335-364-363-361-433
0.0112817 868-307-253-304-301-357-426-358-419-360-321-335-364-363-361-433
0.0112817 651-306-302-301-357-426-358-419-360-321-335-364-363-361-433
0.0112817 217-434-245-430-427-425-426-357-358-419-360-321-335-364-363-361-433
0.0112817 217-434-245-430-426-358-419-360-321-335-364-363-361-433
0.0112817 434-245-430-427-425-426-357-358-419-360-321-335-364-363-361-433
0.0112817 868-307-253-304-301-357-358-419-360-321-335-364-363-361-433
0.0112817 434-245-430-427-425-426-358-419-360-321-335-364-363-361-433
0.0112817 217-434-245-430-427-425-426-358-419-360-321-335-364-363-361-433
0.0112817 434-245-430-427-426-358-419-360-321-335-364-363-361-433
0.0109419 651-306-302-301-357-426-358-419-360-321-335-363-362-361-433
0.0109419 868-307-253-304-301-357-358-419-360-321-335-364-363-362-361-433
0.0109419 868-307-253-304-301-357-426-358-419-360-321-335-363-362-361-433
0.0109419 868-307-253-304-301-357-426-358-419-360-321-335-364-363-362-361-433
0.0109419 434-245-430-427-425-424-423-358-419-360-321-335-364-363-362-361-433
0.0109419 217-434-245-430-427-425-426-357-358-419-360-321-335-364-363-362-361-433
0.0109419 868-307-253-304-301-357-358-419-360-321-335-363-362-361-433
0.0109419 434-245-430-427-425-426-357-358-419-360-321-335-364-363-362-361-433
0.0109419 217-434-245-430-426-358-419-360-321-335-364-363-362-361-433
0.0109419 217-434-245-430-427-425-426-358-419-360-321-335-364-363-362-361-433
0.0109419 434-245-430-427-425-426-358-419-360-321-335-364-363-362-361-433
0.0109419 651-306-302-301-357-358-419-360-321-335-363-362-361-433
0.0109419 651-306-302-301-357-358-419-360-321-335-364-363-362-361-433
0.0109419 434-245-430-427-425-424-423-422-358-419-360-321-335-364-363-362-361-433
0.0109419 217-434-245-430-427-426-358-419-360-321-335-364-363-362-361-433
0.0109419 434-245-430-427-426-358-419-360-321-335-364-363-362-361-433
0.0109419 217-434-245-430-427-425-424-423-422-358-419-360-321-335-364-363-362-361-433
0.0109419 217-434-245-430-427-425-418-417-321-335-364-363-362-361-433
0.0109419 434-245-430-427-425-418-417-360-321-335-364-363-362-361-433
0.0109419 651-306-302-301-357-426-358-419-360-321-335-364-363-362-361-433
0.0109419 434-245-430-426-358-419-360-321-335-364-363-362-361-433
0.0109419 217-434-245-430-427-425-418-417-360-321-335-364-363-362-361-433
0.0109419 434-245-430-427-425-418-417-321-335-364-363-362-361-433
0.0109419 217-434-245-430-427-425-424-423-358-419-360-321-335-364-363-362-361-433
0.010776 434-245-430-427-425-418-417-360-433
0.010776 217-434-245-430-427-425-418-417-360-433
0.0106192 651-462-647-644-642-635-634-577-538-552-580-578-579-576-636-650
0.0106192 651-462-647-644-642-635-634-577-538-552-580-578-579-582-576-636-650
0.0106192 651-462-647-644-642-635-634-577-538-552-581-580-578-579-576-636-650
0.0106192 651-462-647-644-642-635-634-577-538-552-581-580-579-576-636-650
0.0106192 868-651-462-647-644-642-635-634-577-538-552-581-580-579-576-636-650
0.0106192 434-524-525-522-572-511-581-552-580-550-538-577-578-579-576-636-650
0.0106192 868-651-462-647-644-642-635-634-577-538-552-580-578-579-576-636-650
0.0106192 434-524-525-522-572-511-581-552-538-577-578-579-576-636-650
0.0106192 868-651-462-647-644-642-635-634-577-538-552-580-578-579-582-576-636-650
0.0106192 217-524-525-522-572-511-581-552-580-550-538-577-578-579-576-636-650
0.0106192 868-651-462-647-644-642-635-634-577-538-552-580-579-576-636-650
0.0106192 868-651-462-647-644-642-635-634-577-538-552-581-580-578-579-576-636-650
0.0106192 217-524-525-522-572-511-581-552-538-577-578-579-576-636-650
0.0103891 434-245-430-427-425-418-417-360-321-335-364-363-362-359-358-433
0.0103891 217-434-245-430-427-425-418-417-360-321-335-364-363-362-359-358-433
0.0101467 217-524-525-522-572-573-574-643-575-636-577-538-552-581-580-579-578-650
0.0101467 651-462-647-644-643-575-636-577-538-552-581-580-579-578-650
0.0101467 868-651-462-647-644-642-635-634-538-552-580-579-578-650
0.0101467 217-524-525-522-572-511-573-574-643-575-636-577-538-552-581-580-579-578-650
0.0101467 217-524-525-522-572-511-573-574-575-636-577-538-552-581-580-579-578-650
0.0101467 217-524-525-522-572-573-574-575-636-577-538-552-581-580-579-578-650
0.0101467 868-651-462-647-643-575-636-577-538-552-581-580-579-578-650
0.0101467 434-524-525-522-572-573-574-643-575-636-577-538-552-581-580-579-578-650
0.0101467 651-462-647-644-642-635-634-577-538-552-581-580-579-578-650
0.0101467 651-462-647-644-642-643-575-636-577-538-552-581-580-579-578-650
0.0101467 868-651-462-647-644-642-635-634-538-552-581-580-579-578-650
0.0101467 868-651-462-647-644-642-635-634-577-538-552-580-579-578-650
0.0101467 868-651-462-647-644-643-575-636-577-538-552-581-580-579-578-650
0.0101467 651-462-647-644-642-635-634-538-552-580-579-578-650
0.0101467 651-462-647-643-575-636-577-538-552-581-580-579-578-650
0.0101467 868-651-462-647-644-642-643-575-636-577-538-552-581-580-579-578-650
0.0101467 651-462-647-644-642-635-634-538-552-581-580-579-578-650
0.0101467 434-524-525-522-572-573-574-575-636-577-538-552-581-580-579-578-650
0.0101467 868-651-462-647-644-642-635-634-577-538-552-581-580-579-578-650
0.0101467 434-524-525-522-572-511-573-574-575-636-577-538-552-581-580-579-578-650
0.0101467 434-524-525-522-572-511-573-574-643-575-636-577-538-552-581-580-579-578-650
0.00997013 651-462-647-644-642-635-634-577-538-552-581-580-579-576-575-650
0.00997013 868-651-462-647-644-642-635-634-577-538-552-581-580-579-576-575-650
0.00997013 868-651-462-647-644-642-635-634-577-538-552-580-579-576-575-650
0.00985427 434-524-525-522-572-511-573-574-575-636-577-538-552-580-581-650
0.00985427 434-524-525-522-572-573-574-575-636-577-538-552-580-581-650
0.00985427 651-462-647-644-642-635-634-538-552-580-581-650
0.00985427 868-651-462-647-644-643-575-636-577-538-552-580-581-650
0.00985427 868-651-462-647-644-642-635-634-577-538-552-580-581-650
0.00985427 217-524-525-522-572-573-574-575-636-577-538-552-580-581-650
0.00985427 651-462-647-643-575-636-577-538-552-580-581-650
0.00985427 868-651-462-647-643-575-636-577-538-552-580-581-650
0.00985427 868-651-462-647-644-642-643-575-636-577-538-552-580-581-650
0.00985427 651-462-647-644-643-575-636-577-538-552-580-581-650
0.00985427 434-524-525-522-572-511-573-574-643-575-636-577-538-552-580-581-650
0.00985427 217-524-525-522-572-573-574-643-575-636-577-538-552-580-581-650
0.00985427 217-524-525-522-572-511-573-574-575-636-577-538-552-580-581-650
0.00985427 217-524-525-522-572-511-573-574-643-575-636-577-538-552-580-581-650
0.00985427 868-651-462-647-644-642-635-634-538-552-580-581-650
0.00985427 651-462-647-644-642-643-575-636-577-538-552-580-581-650
0.00985427 434-524-525-522-572-573-574-643-575-636-577-538-552-580-581-650
0.00985427 651-462-647-644-642-635-634-577-538-552-580-581-650
0.00936395 651-868-679-864-861-859-852-851-794-755-769-798-797-795-796-793-853-867
0.00936395 868-679-864-861-859-852-851-794-755-769-798-797-795-796-793-853-867
0.00936395 217-434-245-430-427-425-418-417-360-321-335-364-363-362-359-419-433
0.00936395 434-245-430-427-425-418-417-360-321-335-364-363-362-359-419-433
0.00917643 217-28-213-210-208-201-200-113-112-196-202-141-142-148-147-216
0.00917643 434-217-28-213-210-208-201-200-113-112-196-202-141-142-148-147-216
0.00914966 434-245-430-427-425-418-417-360-321-335-364-363-362-359-419-358-426-433
0.00914966 868-307-253-304-301-356-357-426-433
0.00914966 217-434-245-430-427-425-418-417-360-321-335-364-363-362-359-419-358-426-433
0.00914966 434-245-430-427-425-418-417-321-335-364-363-362-361-360-419-358-426-433
0.00914966 434-245-430-427-425-418-417-321-335-364-363-361-360-419-358-426-433
0.00914966 651-306-302-301-357-426-433
0.00914966 217-434-245-430-427-425-418-417-321-335-364-363-361-360-419-358-426-433
0.00914966 651-306-302-298-297-357-426-433
0.00914966 868-307-253-304-301-357-426-433
0.00914966 651-306-302-298-357-426-433
0.00914966 217-434-245-430-427-425-418-417-321-335-364-363-362-361-360-419-358-426-433
0.00909554 651-306-302-301-357-358-419-360-321-335-363-361-433
0.00909554 217-434-245-430-427-425-418-417-360-321-335-363-361-433
0.00909554 217-434-245-430-427-425-426-358-419-360-321-335-363-361-433
0.00909554 217-434-245-430-427-425-418-417-321-335-363-361-433
0.00909554 217-434-245-430-427-426-358-419-360-321-335-363-361-433
0.00909554 434-245-430-427-425-426-357-358-419-360-321-335-363-361-433
0.00909554 434-245-430-427-425-426-358-419-360-321-335-363-361-433
0.00909554 434-245-430-427-426-358-419-360-321-335-363-361-433
0.00909554 217-434-245-430-426-358-419-360-321-335-363-361-433
0.00909554 651-306-302-301-357-426-358-419-360-321-335-363-361-433
0.00909554 217-434-245-430-427-425-426-357-358-419-360-321-335-363-361-433
0.00909554 868-307-253-304-301-357-358-419-360-321-335-363-361-433
0.00909554 434-245-430-427-425-424-423-422-358-419-360-321-335-363-361-433
0.00909554 217-434-245-430-427-425-424-423-422-358-419-360-321-335-363-361-433
0.00909554 434-245-430-426-358-419-360-321-335-363-361-433
0.00909554 434-245-430-427-425-418-417-321-335-363-361-433
0.00909554 217-434-245-430-427-425-424-423-358-419-360-321-335-363-361-433
0.00909554 868-307-253-304-301-357-426-358-419-360-321-335-363-361-433
0.00909554 434-245-430-427-425-424-423-358-419-360-321-335-363-361-433
0.00909554 434-245-430-427-425-418-417-360-321-335-363-361-433
0.00884755 217-524-525-522-572-511-573-650
0.00884755 434-524-525-522-572-511-573-650
0.00876879 217-524-525-522-572-511-581-552-580-578-650
0.00876879 434-524-525-522-572-511-581-552-580-578-650
0.0081846 217-28-213-210-208-201-200-113-112-196-202-141-142-148-147-104-143-144-146-216
0.0081846 217-28-213-210-208-201-200-113-112-196-202-141-142-148-147-118-104-143-144-146-216
0.0081846 434-217-28-213-210-208-201-200-113-112-196-202-141-142-148-147-118-104-143-144-146-216
0.0081846 434-217-28-213-210-208-201-200-113-112-196-202-141-142-148-147-104-143-144-146-216
0.00817074 651-90-91-88-138-77-147-118-146-116-144-143-104-200-201-202-141-209-216
0.00817074 434-217-28-213-210-208-201-200-113-144-143-104-118-147-146-145-142-202-141-209-216
0.00817074 217-28-213-210-208-201-200-113-144-143-104-118-147-146-145-142-202-141-209-216
0.00799022 217-740-736-732-731-791-792-867
0.00783753 868-679-864-861-859-852-851-794-755-769-798-797-795-796-793-853-856-792-867
0.00783753 651-868-679-864-861-859-852-851-794-755-769-798-797-795-796-793-853-856-792-867
0.00783682 651-306-302-301-357-358-419-360-321-335-364-363-362-391-390-331-330-417-414-413-418-425-427-426-433
0.00783682 651-306-302-301-357-358-419-360-321-335-364-363-362-391-390-331-330-417-414-418-425-427-426-433
0.00783682 868-307-253-304-301-357-358-419-360-321-335-363-362-391-390-331-330-417-414-418-425-427-426-433
0.00783682 651-306-302-301-357-358-419-360-321-335-364-363-362-391-390-331-330-417-418-425-427-426-433
0.00783682 868-307-253-304-301-357-358-419-360-321-335-364-363-362-391-390-331-330-417-414-418-425-427-426-433
0.00783682 868-307-253-304-301-357-358-419-360-321-335-364-363-362-391-390-331-330-417-418-425-427-426-433
0.00783682 868-307-253-304-301-357-358-419-360-321-335-363-362-391-390-331-330-417-414-413-418-425-427-426-433
0.00783682 868-307-253-304-301-357-358-419-360-321-335-363-362-391-390-331-330-417-418-425-427-426-433
0.00783682 868-307-253-304-301-357-358-419-360-321-335-364-363-362-391-390-331-330-417-414-413-418-425-427-426-433
0.00783682 651-306-302-301-357-358-419-360-321-335-363-362-391-390-331-330-417-414-413-418-425-427-426-433
0.00783682 651-306-302-301-357-358-419-360-321-335-363-362-391-390-331-330-417-418-425-427-426-433
0.00783682 651-306-302-301-357-358-419-360-321-335-363-362-391-390-331-330-417-414-418-425-427-426-433
0.00776931 868-86-83-84-139-140-141-202-143-104-118-147-146-144-113-200-201-208-210-209-216
0.00734465 651-306-302-298-297-426-433
0.00718259 651-462-647-644-642-635-634-577-538-552-580-578-579-582-576-636-575-643-650
0.00718259 217-524-525-522-572-511-581-552-580-550-578-577-538-634-635-636-575-643-650
0.00718259 651-868-679-864-861-859-852-851-755-769-798-797-795-794-853-792-860-867
0.00718259 868-679-864-861-859-852-851-755-769-798-797-795-794-853-792-860-867
0.00718259 217-740-736-732-791-860-867
0.00718259 217-524-525-522-572-511-581-552-580-578-577-538-634-631-635-636-575-643-650
0.00718259 434-524-525-522-572-511-581-552-580-578-577-538-634-631-637-638-639-636-575-643-650
0.00718259 434-687-738-735-819-820-853-792-860-867
0.00718259 217-740-736-735-791-860-867
0.00718259 434-524-525-522-572-511-581-552-580-578-577-538-634-631-637-636-575-643-650
0.00718259 651-462-647-644-642-635-634-577-538-552-580-578-579-576-636-575-643-650
0.00718259 651-462-647-644-642-635-634-538-552-581-580-579-578-577-636-575-643-650
0.00718259 217-740-736-735-819-791-860-867
0.00718259 651-462-647-644-642-635-634-538-552-581-580-578-577-636-575-643-650
0.00718259 434-687-738-735-791-860-867
0.00718259 217-524-525-522-572-511-581-552-580-578-577-538-634-635-636-575-643-650
0.00718259 868-651-462-647-644-642-635-634-577-538-552-580-578-579-576-636-575-643-650
0.00718259 651-462-647-644-642-635-634-577-538-552-581-580-579-576-636-575-643-650
0.00718259 651-462-647-644-642-635-634-538-552-580-579-578-577-636-575-643-650
0.00718259 217-524-525-522-572-511-581-552-580-578-577-538-634-631-637-638-639-636-575-643-650
0.00718259 217-740-736-735-819-820-853-792-860-867
0.00718259 868-651-462-647-644-642-635-634-577-538-552-580-578-579-582-576-636-575-643-650
0.00718259 651-462-647-644-642-635-634-538-552-580-578-577-636-575-643-650
0.00718259 217-524-525-522-572-511-581-552-580-578-577-538-634-631-637-636-575-643-650
0.00718259 217-524-525-522-572-511-581-552-580-550-538-577-578-579-576-636-575-643-650
0.00718259 868-651-462-647-644-642-635-634-538-552-580-578-577-636-575-643-650
0.00718259 651-462-647-644-642-635-634-577-538-552-581-580-578-579-576-636-575-643-650
0.00718259 217-524-525-522-572-511-581-552-580-550-578-577-538-634-631-635-636-575-643-650
0.00718259 434-524-525-522-572-511-581-552-580-550-578-577-538-634-631-637-636-575-643-650
0.00718259 217-524-525-522-572-511-581-552-538-577-578-579-576-636-575-643-650
0.00718259 434-524-525-522-572-511-581-552-580-578-577-538-634-635-636-575-643-650
0.00718259 434-524-525-522-572-511-581-552-580-550-578-577-538-634-635-636-575-643-650
0.00718259 868-651-462-647-644-642-635-634-577-538-552-581-580-578-579-576-636-575-643-650
0.00718259 434-524-525-522-572-511-581-552-580-550-578-577-538-634-631-635-636-575-643-650
0.00718259 434-524-525-522-572-511-581-552-580-550-538-577-578-579-576-636-575-643-650
0.00718259 868-651-462-647-644-642-635-634-538-552-581-580-578-577-636-575-643-650
0.00718259 434-687-738-735-819-791-860-867
0.00718259 868-651-462-647-644-642-635-634-538-552-581-580-579-578-577-636-575-643-650
0.00718259 868-651-462-647-644-642-635-634-577-538-552-580-579-576-636-575-643-650
0.00718259 434-524-525-522-572-511-581-552-538-577-578-579-576-636-575-643-650
0.00718259 868-651-462-647-644-642-635-634-538-552-580-579-578-577-636-575-643-650
0.00718259 217-524-525-522-572-511-581-552-580-550-578-577-538-634-631-637-636-575-643-650
0.00718259 868-651-462-647-644-642-635-634-577-538-552-581-580-579-576-636-575-643-650
0.00718259 434-524-525-522-572-511-581-552-580-578-577-538-634-631-635-636-575-643-650
0.00718259 217-740-736-732-731-791-860-867
0.00715994 434-217-28-213-210-208-201-200-113-112-196-202-141-142-143-216
0.00715994 217-28-213-210-208-201-200-113-112-196-202-141-142-143-216
0.00714412 868-307-253-304-301-356-357-426-358-419-360-321-361-433
0.00714412 868-307-253-304-301-356-358-419-360-321-361-433
0.00714412 651-306-302-298-297-426-358-419-360-321-361-433
0.00714412 651-306-302-298-357-358-419-360-321-361-433
0.00714412 651-306-302-298-357-426-358-419-360-321-361-433
0.00714412 868-307-253-304-301-356-357-358-419-360-321-361-433
0.00706472 651-306-302-298-297-357-358-433
0.00682971 434-687-738-735-819-791-792-853-794-755-769-798-797-795-847-852-859-861-860-867
0.00667133 217-28-213-210-208-207-206-205-202-216
0.00667133 434-217-28-213-210-208-207-206-205-202-216
0.00667133 651-462-647-644-642-641-640-639-636-650
0.00664651 434-217-28-213-210-208-207-201-216
0.00664651 217-28-213-210-208-207-201-216
0.00638594 868-86-83-80-140-141-216
0.00621903 651-90-91-88-138-139-140-209-216
0.00621903 868-86-83-84-139-140-209-216
0.00621903 868-86-83-80-140-209-216
0.00621903 868-86-83-84-140-209-216
0.00618628 217-434-245-430-427-425-424-423-422-419-433
0.00618628 434-245-430-427-425-424-423-422-419-433
0.00615623 434-245-430-427-425-424-423-422-419-358-359-360-433
0.00615623 217-434-245-430-427-425-424-423-422-419-358-359-360-433
0.00612288 217-740-736-732-731-860-867
0.00573715 217-434-245-430-427-425-418-433
0.00573715 434-245-430-427-425-418-433
0.00573715 868-307-253-304-301-357-358-419-360-321-335-363-361-362-365-368-294-298-297-427-425-418-433
0.00573525 217-434-245-430-427-425-426-357-358-433
0.00573525 434-245-430-427-425-426-357-358-433
0.0056491 651-462-647-644-642-635-634-577-538-552-580-578-579-582-576-575-650
0.0056491 868-651-462-647-644-642-635-634-577-538-552-580-578-579-582-576-575-650
0.00557794 651-306-302-301-357-358-419-360-321-335-363-362-391-390-331-330-417-414-413-418-433
0.00557794 651-306-302-301-357-358-419-360-321-335-364-363-362-391-390-331-330-417-414-413-418-433
0.00557794 868-307-253-304-301-357-358-419-360-321-335-364-363-362-391-390-331-330-417-414-413-418-433
0.00557794 651-306-302-301-357-426-358-419-360-321-335-364-363-362-391-390-331-330-417-414-413-418-433
0.00557794 868-307-253-304-301-357-358-419-360-321-335-363-362-391-390-331-330-417-414-413-418-433
0.00557794 868-307-253-304-301-357-426-358-419-360-321-335-363-362-391-390-331-330-417-414-413-418-433
0.00557794 651-306-302-301-357-426-358-419-360-321-335-363-362-391-390-331-330-417-414-413-418-433
0.00557794 868-307-253-304-301-357-426-358-419-360-321-335-364-363-362-391-390-331-330-417-414-413-418-433
0.00546692 217-524-525-522-572-511-573-574-643-650
0.00546692 434-524-525-522-572-573-574-643-650
0.00546692 217-524-525-522-572-573-574-643-650
0.00546692 434-524-525-522-572-511-573-574-643-650
0.00544499 868-307-253-304-301-357-358-419-360-321-335-363-361-362-365-368-294-298-297-427-426-433
0.00541795 651-462-647-644-642-635-650
0.00541795 868-651-462-647-644-642-635-650
0.00529088 868-679-864-861-860-859-852-851-794-795-797-798-769-768-767-755-867
0.00529088 434-687-738-735-819-820-853-792-860-859-852-851-794-795-797-798-769-768-767-755-867
0.00529088 651-868-679-864-861-860-859-852-851-794-795-797-798-769-768-767-755-867
0.00521436 217-28-213-210-208-201-200-113-112-196-202-141-142-145-146-216
0.00521436 434-217-28-213-210-208-201-200-113-112-196-202-141-142-145-146-216
0.00513792 868-307-253-304-301-357-426-358-419-360-321-335-363-362-391-390-331-330-417-414-418-433
0.00513792 651-306-302-301-357-426-358-419-360-321-335-363-362-391-390-331-330-417-414-418-433
0.00513792 651-306-302-301-357-426-358-419-360-321-335-364-363-362-391-390-331-330-417-414-418-433
0.00513792 868-307-253-304-301-357-358-419-360-321-335-364-363-362-391-390-331-330-417-414-418-433
0.00513792 868-307-253-304-301-357-358-419-360-321-335-363-362-391-390-331-330-417-414-418-433
0.00513792 651-306-302-301-357-358-419-360-321-335-364-363-362-391-390-331-330-417-414-418-433
0.00513792 868-307-253-304-301-357-426-358-419-360-321-335-364-363-362-391-390-331-330-417-414-418-433
0.00513792 651-306-302-301-357-358-419-360-321-335-363-362-391-390-331-330-417-414-418-433
0.00498315 217-28-213-210-208-201-200-113-144-116-104-216
0.00498315 434-217-28-213-210-208-201-200-113-144-116-104-216
0.00494787 434-524-525-522-572-511-581-552-580-550-578-577-538-634-631-635-650
0.00494787 651-868-679-864-861-860-731-730-754-755-851-848-852-867
0.00494787 217-524-525-522-572-511-581-552-580-550-578-577-538-634-631-635-650
0.00494787 651-90-91-88-138-77-147-118-146-116-144-143-104-200-197-201-216
0.00494787 868-679-864-861-860-731-730-754-755-851-848-852-867
0.00494787 434-524-525-522-572-511-581-552-580-578-577-538-634-631-635-650
0.00494787 217-524-525-522-572-511-581-552-580-578-577-538-634-631-635-650
0.00494787 868-86-83-80-209-141-202-143-104-118-147-146-144-113-200-197-201-216
0.00480325 651-462-647-644-642-641-640-575-650
0.00479269 651-306-302-301-357-358-419-360-321-335-363-362-391-390-331-330-417-414-413-418-425-426-433
0.00479269 868-307-253-304-301-357-358-419-360-321-335-363-361-362-365-368-294-298-297-426-425-418-433
0.00479269 868-307-253-304-301-357-358-419-360-321-335-364-363-362-391-390-331-330-417-418-425-426-433
0.00479269 868-307-253-304-301-357-358-419-360-321-335-363-362-391-390-331-330-417-418-425-426-433
0.00479269 868-307-253-304-301-357-358-419-360-321-335-364-363-362-391-390-331-330-417-414-418-425-426-433
0.00479269 868-307-253-304-301-357-358-419-360-321-335-363-361-362-365-368-294-298-297-427-426-425-418-433
0.00479269 651-306-302-301-357-358-419-360-321-335-364-363-362-391-390-331-330-417-418-425-426-433
0.00479269 868-307-253-304-301-357-358-419-360-321-335-363-362-391-390-331-330-417-414-418-425-426-433
0.00479269 651-306-302-301-357-358-419-360-321-335-364-363-362-391-390-331-330-417-414-418-425-426-433
0.00479269 651-306-302-301-357-358-419-360-321-335-364-363-362-391-390-331-330-417-414-413-418-425-426-433
0.00479269 868-307-253-304-301-357-358-419-360-321-335-363-362-391-390-331-330-417-414-413-418-425-426-433
0.00479269 651-306-302-301-357-358-419-360-321-335-363-362-391-390-331-330-417-418-425-426-433
0.00479269 868-307-253-304-301-357-358-419-360-321-335-364-363-362-391-390-331-330-417-414-413-418-425-426-433
0.00479269 651-306-302-301-357-358-419-360-321-335-363-362-391-390-331-330-417-414-418-425-426-433
0.00478015 651-306-302-301-357-426-358-419-360-321-335-363-362-391-390-331-330-417-418-433
0.00478015 868-307-253-304-301-357-426-358-419-360-321-335-363-362-391-390-331-330-417-418-433
0.00478015 651-306-302-301-357-358-419-360-321-335-363-362-391-390-331-330-417-418-433
0.00478015 868-307-253-304-301-357-358-419-360-321-335-363-362-391-390-331-330-417-418-433
0.00478015 651-306-302-301-357-426-358-419-360-321-335-364-363-362-391-390-331-330-417-418-433
0.00478015 651-306-302-301-357-358-419-360-321-335-364-363-362-391-390-331-330-417-418-433
0.00478015 868-307-253-304-301-357-426-358-419-360-321-335-364-363-362-391-390-331-330-417-418-433
0.00478015 868-307-253-304-301-357-358-419-360-321-335-364-363-362-391-390-331-330-417-418-433
0.00475278 217-434-245-430-427-425-424-423-358-433
0.00475278 434-245-430-427-425-424-423-358-433
0.00465427 651-90-91-88-138-77-151-148-147-216
0.00452605 434-524-525-522-572-511-581-552-538-577-578-579-576-636-575-643-642-635-650
0.00452605 434-524-525-522-572-511-581-552-580-578-577-538-634-631-637-636-575-643-642-635-650
0.00452605 217-524-525-522-572-511-581-552-580-550-538-577-578-579-576-636-575-643-642-635-650
0.00452605 217-524-525-522-572-511-581-552-580-550-578-577-538-634-631-637-636-575-643-642-635-650
0.00452605 217-524-525-522-572-511-581-552-580-578-577-538-634-631-637-638-639-636-575-643-642-635-650
0.00452605 217-524-525-522-572-511-581-552-538-577-578-579-576-636-575-643-642-635-650
0.00452605 217-524-525-522-572-511-581-552-580-578-577-538-634-631-637-636-575-643-642-635-650
0.00452605 434-524-525-522-572-511-581-552-580-550-538-577-578-579-576-636-575-643-642-635-650
0.00452605 434-524-525-522-572-511-581-552-580-550-578-577-538-634-631-637-636-575-643-642-635-650
0.00452605 434-524-525-522-572-511-581-552-580-578-577-538-634-631-637-638-639-636-575-643-642-635-650
0.00449891 651-90-91-88-138-77-151-147-118-146-116-104-144-216
0.00441101 651-868-679-864-861-859-852-867
0.00441101 868-679-864-861-859-852-867
0.00440535 434-524-525-522-572-511-581-552-580-550-578-577-538-634-631-637-638-639-636-650
0.00440535 434-524-525-522-572-511-581-552-580-578-577-538-634-631-637-638-639-636-650
0.00440535 217-524-525-522-572-511-581-552-580-578-577-538-634-631-637-638-639-636-650
0.00440535 651-90-91-88-138-77-147-118-146-116-144-143-104-200-197-203-204-205-202-216
0.00440535 217-524-525-522-572-511-581-552-580-550-578-577-538-634-631-637-638-639-636-650
0.00438894 434-524-525-522-572-511-581-552-580-578-577-538-634-635-650
0.00438894 651-90-91-88-138-77-147-118-146-116-144-143-104-200-201-216
0.00438894 217-524-525-522-572-511-581-552-580-578-577-538-634-635-650
0.00438894 217-524-525-522-572-511-581-552-580-550-578-577-538-634-635-650
0.00438894 434-524-525-522-572-511-581-552-580-550-578-577-538-634-635-650
0.00438894 651-868-679-864-861-860-731-730-754-755-851-852-867
0.00438894 868-679-864-861-860-731-730-754-755-851-852-867
0.00434495 434-687-738-735-819-820-853-867
0.00434495 217-740-736-735-819-820-853-867
0.00427886 217-28-213-210-208-201-200-113-144-216
0.00427886 434-217-28-213-210-208-201-200-113-144-216
0.00422327 434-217-28-213-210-208-201-200-113-144-146-216
0.00422327 217-28-213-210-208-201-200-113-144-146-216
0.00416023 217-28-213-210-208-207-206-141-216
0.00416023 434-217-28-213-210-208-207-206-141-216
0.00411658 868-307-253-304-301-357-358-419-360-321-335-364-363-362-391-390-331-330-417-414-418-425-427-297-426-433
0.00411658 651-306-302-301-357-358-419-360-321-335-363-362-391-390-331-330-417-414-418-425-427-297-426-433
0.00411658 868-307-253-304-301-357-358-419-360-321-335-364-363-362-391-390-331-330-417-414-413-418-425-427-297-426-433
0.00411658 868-307-253-304-301-357-358-419-360-321-335-364-363-362-391-390-331-330-417-418-425-427-297-426-433
0.00411658 868-307-253-304-301-357-358-419-360-321-335-363-362-391-390-331-330-417-418-425-427-297-426-433
0.00411658 651-306-302-301-357-358-419-360-321-335-363-362-391-390-331-330-417-418-425-427-297-426-433
0.00411658 651-306-302-301-357-358-419-360-321-335-364-363-362-391-390-331-330-417-418-425-427-297-426-433
0.00411658 868-307-253-304-301-357-358-419-360-321-335-363-362-391-390-331-330-417-414-413-418-425-427-297-426-433
0.00411658 868-307-253-304-301-357-358-419-360-321-335-363-362-391-390-331-330-417-414-418-425-427-297-426-433
0.00411658 651-306-302-301-357-358-419-360-321-335-364-363-362-391-390-331-330-417-414-418-425-427-297-426-433
0.00411658 651-306-302-301-357-358-419-360-321-335-364-363-362-391-390-331-330-417-414-413-418-425-427-297-426-433
0.00411658 651-306-302-301-357-358-419-360-321-335-363-362-391-390-331-330-417-414-413-418-425-427-297-426-433
0.00405823 434-217-28-213-210-208-201-216
0.00405823 217-28-213-210-208-201-216
0.00398311 651-462-647-644-642-635-634-577-538-552-580-578-579-576-575-650
0.00398311 651-462-647-644-642-635-634-577-538-552-581-580-578-579-576-575-650
0.00398311 868-651-462-647-644-642-635-634-577-538-552-580-578-579-576-575-650
0.00398311 434-524-525-522-572-511-581-552-538-577-578-579-576-575-650
0.00398311 217-524-525-522-572-511-581-552-580-550-538-577-578-579-576-575-650
0.00398311 217-524-525-522-572-511-581-552-538-577-578-579-576-575-650
0.00398311 434-524-525-522-572-511-581-552-580-550-538-577-578-579-576-575-650
0.00398311 868-651-462-647-644-642-635-634-577-538-552-581-580-578-579-576-575-650
0.00390937 217-524-525-522-572-511-581-552-580-578-577-538-634-631-637-636-650
0.00390937 434-524-525-522-572-511-581-552-580-550-578-577-538-634-631-637-636-650
0.00390937 217-524-525-522-572-511-581-552-580-550-578-577-538-634-631-637-636-650
0.00390937 434-524-525-522-572-511-581-552-580-578-577-538-634-631-637-636-650
0.00390937 651-90-91-88-138-77-147-118-146-116-144-143-104-200-197-203-202-216
0.00390833 217-434-245-430-427-426-433
0.00390833 434-245-430-427-426-433
0.00387466 434-217-28-213-210-209-216
0.00387466 217-28-213-210-209-216
0.0038676 434-687-738-735-819-791-790-818-793-853-792-867
0.00380971 868-651-462-647-644-642-635-634-577-538-552-580-578-579-582-581-650
0.00380971 651-462-647-644-642-635-634-577-538-552-580-578-579-582-581-650
0.00368689 434-687-738-735-819-791-790-792-867
0.00368487 434-687-738-735-819-820-853-792-860-859-852-867
0.00368487 217-740-736-735-819-820-853-792-860-859-852-867
0.00360872 217-28-213-210-208-201-200-113-112-196-143-104-118-147-146-144-145-142-141-216
0.00360872 651-90-91-88-138-77-147-118-146-116-104-143-144-145-142-141-216
0.00360872 434-217-28-213-210-208-201-200-113-112-196-143-104-118-147-146-144-145-142-141-216
0.00350235 651-90-91-88-138-77-147-118-146-116-144-143-104-200-197-203-204-205-169-202-216
0.00340607 651-462-647-644-643-650
0.00340607 651-868-679-864-861-860-867
0.00340607 868-679-864-861-860-867
0.00340607 868-651-462-647-644-643-650
0.00325963 434-524-525-522-572-511-581-650
0.00325963 868-651-462-647-644-642-635-634-577-538-552-580-578-579-582-576-636-575-643-574-573-511-581-650
0.00325963 651-462-647-644-642-635-634-577-538-552-580-578-579-582-576-636-575-643-574-573-511-581-650
0.00325963 217-524-525-522-572-511-581-650
0.00325034 651-90-91-88-138-77-151-147-118-146-116-104-143-145-144-216
0.00316929 868-679-864-861-859-852-851-794-755-769-798-797-795-796-793-792-867
0.00316929 651-868-679-864-861-859-852-851-794-755-769-798-797-795-796-793-792-867
0.00315607 434-217-28-213-210-208-201-202-216
0.00315607 217-28-213-210-208-201-202-216
0.00307707 217-28-213-210-208-201-200-113-112-196-143-202-216
0.00307707 434-217-28-213-210-208-201-200-113-112-196-143-202-216
0.00305096 651-90-91-88-138-77-147-216
0.00305018 868-307-253-304-301-357-426-358-419-360-321-335-364-363-362-391-390-331-332-333-361-433
0.00305018 868-307-253-304-301-357-426-358-419-360-321-335-363-362-391-390-331-332-333-361-433
0.00305018 651-306-302-301-357-426-358-419-360-321-335-363-362-391-390-331-332-333-361-433
0.00305018 651-306-302-301-357-426-358-419-360-321-335-364-363-362-391-390-331-332-333-361-433
0.00305018 651-306-302-301-357-358-419-360-321-335-363-362-391-390-331-332-333-361-433
0.00305018 868-307-253-304-301-357-358-419-360-321-335-364-363-362-391-390-331-332-333-361-433
0.00305018 651-306-302-301-357-358-419-360-321-335-364-363-362-391-390-331-332-333-361-433
0.00305018 868-307-253-304-301-357-358-419-360-321-335-363-362-391-390-331-332-333-361-433
0.00302745 868-86-83-84-139-140-141-202-143-104-118-147-146-144-113-200-201-208-209-216
0.00289266 434-687-738-735-819-791-792-853-794-755-769-798-797-795-847-852-859-860-867
0.00285918 868-307-253-304-301-357-426-358-419-360-321-335-363-362-391-390-331-330-417-414-413-361-433
0.00285918 651-306-302-301-357-358-419-360-321-335-364-363-362-391-390-331-330-417-414-413-361-433
0.00285918 868-307-253-304-301-357-358-419-360-321-335-363-362-391-390-331-330-417-414-413-361-433
0.00285918 868-307-253-304-301-357-426-358-419-360-321-335-364-363-362-391-390-331-330-417-414-413-361-433
0.00285918 651-306-302-301-357-358-419-360-321-335-363-362-391-390-331-330-417-414-413-361-433
0.00285918 651-306-302-301-357-426-358-419-360-321-335-363-362-391-390-331-330-417-414-413-361-433
0.00285918 868-307-253-304-301-357-358-419-360-321-335-364-363-362-391-390-331-330-417-414-413-361-433
0.00285918 651-306-302-301-357-426-358-419-360-321-335-364-363-362-391-390-331-330-417-414-413-361-433
0.00285694 434-217-28-213-210-208-201-200-104-116-146-216
0.00285694 217-28-213-210-208-201-200-104-116-146-216
0.00279156 434-217-28-213-210-208-201-200-113-112-196-202-141-142-148-147-118-104-116-146-216
0.00279156 217-28-213-210-208-201-200-113-112-196-202-141-142-148-147-118-104-116-146-216
0.00278758 651-90-91-88-138-77-151-147-216
0.00276317 434-217-28-213-210-208-207-205-202-216
0.00276317 217-28-213-210-208-207-205-202-216
0.00266735 651-90-91-88-138-77-147-118-104-143-144-146-145-142-141-216
0.00266735 868-86-83-82-79-103-118-147-104-143-144-146-145-142-141-216
0.00266735 434-217-28-213-210-208-201-200-113-144-146-145-142-141-216
0.00266735 217-28-213-210-208-201-200-113-144-146-145-142-141-216
0.00266735 434-217-28-213-210-208-201-200-113-144-143-104-118-147-146-145-142-141-216
0.00266735 217-28-213-210-208-201-200-113-144-143-104-118-147-146-145-142-141-216
0.00259634 651-306-302-301-357-426-358-419-360-321-335-363-362-391-390-331-330-361-433
0.00259634 651-306-302-301-357-358-419-360-321-335-363-362-391-390-331-330-361-433
0.00259634 651-306-302-301-357-426-358-419-360-321-335-364-363-362-391-390-331-330-361-433
0.00259634 651-306-302-301-357-358-419-360-321-335-364-363-362-391-390-331-330-361-433
0.00259634 868-307-253-304-301-357-426-358-419-360-321-335-364-363-362-391-390-331-330-361-433
0.00259634 868-307-253-304-301-357-426-358-419-360-321-335-363-362-391-390-331-330-361-433
0.00259634 868-307-253-304-301-357-358-419-360-321-335-364-363-362-391-390-331-330-361-433
0.00259634 868-307-253-304-301-357-358-419-360-321-335-363-362-391-390-331-330-361-433
0.00255894 868-679-864-861-860-859-852-851-764-795-867
0.00255894 651-868-679-864-861-860-859-852-851-764-795-867
0.00255894 434-687-738-735-819-820-853-792-860-859-852-851-764-795-867
0.0025228 651-90-91-88-138-137-148-147-216
0.00235109 434-217-28-213-210-208-207-206-205-141-142-202-216
0.00235109 217-28-213-210-208-207-206-205-141-142-202-216
0.00228555 651-90-91-88-138-77-151-147-118-104-116-144-216
0.00224778 651-90-91-88-138-77-147-118-146-116-144-143-104-200-197-203-204-193-202-216
0.00195624 651-306-302-301-357-358-419-360-321-335-363-361-362-359-365-368-294-364-433
0.00195624 868-307-253-304-301-357-358-419-360-321-335-363-361-362-365-368-294-364-433
0.0018578 217-28-213-210-208-201-200-113-112-196-143-216
0.0018578 434-217-28-213-210-208-201-200-113-112-196-143-216
0.00178059 651-306-302-301-357-426-358-419-360-321-335-364-363-362-391-390-361-433
0.00178059 651-306-302-301-357-426-358-419-360-321-335-363-362-391-390-361-433
0.00178059 651-306-302-301-357-358-419-360-321-335-363-362-391-390-361-433
0.00178059 651-306-302-301-357-358-419-360-321-335-364-363-362-391-390-361-433
0.00178059 868-307-253-304-301-357-358-419-360-321-335-364-363-362-391-390-361-433
0.00178059 868-307-253-304-301-357-426-358-419-360-321-335-364-363-362-391-390-361-433
0.00178059 868-307-253-304-301-357-358-419-360-321-335-363-362-391-390-361-433
0.00178059 868-307-253-304-301-357-426-358-419-360-321-335-363-362-391-390-361-433
0.00177079 434-687-738-735-819-791-790-818-793-792-867
0.00174741 868-679-864-861-860-859-852-867
0.00174741 651-868-679-864-861-860-859-852-867
0.00170184 651-306-302-301-357-358-419-360-321-335-363-361-362-359-365-364-433
0.00170184 868-307-253-304-301-357-358-419-360-321-335-363-361-362-359-365-364-433
0.00166003 651-462-647-644-642-635-634-577-538-552-581-580-579-576-575-636-630-578-650
0.00166003 868-651-462-647-644-642-635-634-577-538-552-580-579-576-575-636-630-578-650
0.00166003 868-651-462-647-644-642-635-634-577-538-552-581-580-579-576-575-636-630-578-650
0.00163861 434-217-28-213-210-208-201-200-113-112-196-202-141-142-148-145-143-216
0.00163861 217-28-213-210-208-201-200-113-112-196-202-141-142-148-145-143-216
0.00158683 868-651-462-647-644-642-635-634-538-552-581-580-578-577-636-575-643-574-573-650
0.00158683 868-651-462-647-644-642-635-634-577-538-552-580-578-579-582-576-636-575-643-574-573-650
0.00158683 651-462-647-644-642-635-634-577-538-552-580-578-579-582-576-636-575-643-574-573-650
0.00158683 868-651-462-647-644-642-635-634-538-552-580-578-577-636-575-643-574-573-650
0.00158683 651-462-647-644-642-635-634-577-538-552-581-580-579-576-636-575-643-574-573-650
0.00158683 651-462-647-644-642-635-634-538-552-581-580-578-577-636-575-643-574-573-650
0.00158683 651-462-647-644-642-635-634-538-552-580-578-577-636-575-643-574-573-650
0.00158683 868-651-462-647-644-642-635-634-577-538-552-580-578-579-576-636-575-643-574-573-650
0.00158683 868-651-462-647-644-642-635-634-577-538-552-581-580-578-579-576-636-575-643-574-573-650
0.00152059 651-868-679-864-861-860-731-730-754-755-757-852-867
0.00152059 868-679-864-861-860-731-730-754-755-757-852-867
0.0015167 434-217-28-213-210-208-201-200-104-143-144-146-147-148-142-141-216
0.0015167 217-28-213-210-208-201-200-113-144-143-104-118-146-147-148-142-141-216
0.0015167 217-28-213-210-208-201-200-104-143-144-146-147-148-142-141-216
0.0015167 434-217-28-213-210-208-201-200-113-112-196-143-104-118-146-147-148-142-141-216
0.00144105 651-868-679-864-861-860-731-730-754-755-867
0.00144105 868-679-864-861-860-731-730-754-755-867
0.00140649 434-687-738-735-819-791-790-818-821-793-792-867
0.00138138 217-740-736-732-791-792-867
0.0013692 868-307-253-304-301-357-358-419-360-321-335-363-361-362-359-365-368-364-433
0.0013692 651-306-302-301-357-358-419-360-321-335-363-361-362-365-368-364-433
0.0013692 651-306-302-301-357-358-419-360-321-335-363-361-362-359-365-368-364-433
0.0013692 868-307-253-304-301-357-358-419-360-321-335-363-361-362-365-368-364-433
0.00135868 868-86-83-80-209-141-202-143-104-118-147-146-144-113-197-201-216
0.00133916 434-687-738-735-819-820-853-792-860-859-858-852-867
0.00133916 868-679-864-861-860-859-858-852-867
0.00133916 868-679-864-861-859-858-852-867
0.00133916 651-868-679-864-861-859-858-852-867
0.00133916 651-868-679-864-861-860-859-858-852-867
0.00133691 868-679-864-861-859-852-851-794-755-769-797-798-799-793-792-867
0.00133691 868-679-864-861-859-852-851-755-769-797-798-799-793-792-867
0.00133691 651-868-679-864-861-859-852-851-794-755-769-797-798-799-793-792-867
0.00133691 651-868-679-864-861-859-852-851-755-769-797-798-799-793-792-867
0.00133249 434-687-738-735-819-791-792-867
0.00133249 217-740-736-735-819-791-792-867
0.00130949 868-307-253-304-301-357-358-419-360-321-335-364-363-362-391-390-331-332-361-433
0.00130949 868-307-253-304-301-357-426-358-419-360-321-335-363-362-391-390-331-332-361-433
0.00130949 651-306-302-301-357-426-358-419-360-321-335-363-362-391-390-331-332-361-433
0.00130949 868-307-253-304-301-357-358-419-360-321-335-363-362-391-390-331-332-361-433
0.00130949 651-306-302-301-357-358-419-360-321-335-363-362-391-390-331-332-361-433
0.00130949 651-306-302-301-357-426-358-419-360-321-335-364-363-362-391-390-331-332-361-433
0.00130949 868-307-253-304-301-357-426-358-419-360-321-335-364-363-362-391-390-331-332-361-433
0.00130949 651-306-302-301-357-358-419-360-321-335-364-363-362-391-390-331-332-361-433
0.00130327 651-306-302-301-357-358-419-360-321-335-363-361-362-359-382-365-364-433
0.00130327 868-307-253-304-301-357-358-419-360-321-335-363-361-362-359-382-365-364-433
0.00126277 651-306-302-301-357-358-419-360-321-335-363-361-362-365-364-433
0.00126277 868-307-253-304-301-357-358-419-360-321-335-363-361-362-365-364-433
0.00126277 651-306-302-301-357-426-358-419-360-321-335-363-361-362-365-364-433
0.00126277 868-307-253-304-301-357-426-358-419-360-321-335-363-361-362-365-364-433
0.00124072 651-306-302-298-357-358-433
0.00123244 434-687-738-735-819-820-853-792-860-859-852-851-794-755-769-797-796-799-798-867
0.00123244 868-679-864-861-860-859-852-851-794-755-769-797-796-799-798-867
0.00123244 651-868-679-864-861-860-859-852-851-794-755-769-797-796-799-798-867
0.00120988 868-307-253-304-301-357-358-419-360-321-335-363-361-362-365-368-294-298-297-426-433
0.00118502 868-86-83-84-140-141-216
0.00113731 868-307-253-304-301-356-358-433
0.00113731 868-86-83-84-139-141-216
0.00109611 651-90-91-88-138-77-151-148-145-146-147-216
0.000999085 651-868-679-678-857-792-867
0.000999085 868-679-678-857-792-867
0.000880464 651-868-679-864-861-859-860-792-853-794-755-769-798-797-795-847-852-867
0.000880464 434-687-738-735-791-792-853-794-755-769-798-797-795-847-852-867
0.000880464 868-679-864-861-859-860-792-853-794-755-769-798-797-795-847-852-867
0.000880464 434-687-738-735-791-860-792-853-794-755-769-798-797-795-847-852-867
0.000880464 651-868-679-864-860-792-853-794-755-769-798-797-795-847-852-867
0.000880464 434-687-738-735-819-791-792-853-794-755-769-798-797-795-847-852-867
0.000880464 434-687-738-735-819-791-860-792-853-794-755-769-798-797-795-847-852-867
0.000880464 434-687-738-735-819-820-792-853-794-755-769-798-797-795-847-852-867
0.000880464 868-679-864-860-792-853-794-755-769-798-797-795-847-852-867
0.000880464 651-868-679-864-861-860-792-853-794-755-769-798-797-795-847-852-867
0.000880464 868-679-864-861-860-792-853-794-755-769-798-797-795-847-852-867
0.000861553 868-86-83-82-79-103-104-216
0.000812108 868-86-83-84-139-140-209-141-202-143-104-118-147-146-144-113-200-201-216
0.000812108 868-86-83-84-139-140-141-202-143-104-118-147-146-144-113-200-201-216
0.000812108 868-86-83-80-209-141-202-143-104-118-147-146-144-113-200-201-216
0.000812108 651-90-91-88-138-139-140-141-202-143-104-118-147-146-144-113-200-201-216
0.000812108 651-90-91-88-138-139-140-209-141-202-143-104-118-147-146-144-113-200-201-216
0.000812108 651-90-91-88-138-139-141-202-143-104-118-147-146-144-113-200-201-216
0.000715164 868-679-864-861-859-852-851-794-755-769-798-797-795-796-829-793-792-867
0.000715164 651-868-679-864-861-859-852-851-794-755-769-798-797-795-796-829-793-792-867
0.000597857 868-679-864-863-859-852-867
0.000597857 651-868-679-864-863-859-852-867
0.000539284 868-679-864-861-859-860-792-853-794-755-769-797-798-799-796-795-867
0.000539284 651-868-679-864-861-860-859-852-851-755-769-797-798-799-796-795-867
0.000539284 651-868-679-864-861-860-792-853-794-755-769-797-798-799-796-795-867
0.000539284 651-868-679-864-861-859-860-792-853-794-755-769-797-798-799-796-795-867
0.000539284 651-868-679-864-860-792-853-794-755-769-797-798-799-796-795-867
0.000539284 868-679-864-861-860-859-852-851-755-769-797-798-799-796-795-867
0.000539284 868-679-864-860-792-853-794-755-769-797-798-799-796-795-867
0.000539284 868-679-864-861-860-792-853-794-755-769-797-798-799-796-795-867
0.000539284 434-687-738-735-819-820-853-792-860-859-852-851-755-769-797-798-799-796-795-867
0.000539284 434-687-738-735-819-820-792-853-794-755-769-797-798-799-796-795-867
0.000539284 434-687-738-735-819-791-860-792-853-794-755-769-797-798-799-796-795-867
0.000539284 434-687-738-735-819-791-792-853-794-755-769-797-798-799-796-795-867
0.000539284 434-687-738-735-791-860-792-853-794-755-769-797-798-799-796-795-867
0.000539284 434-687-738-735-791-792-853-794-755-769-797-798-799-796-795-867
0.000484766 651-90-91-88-84-140-141-216
0.000458329 651-90-91-88-138-139-141-202-143-104-118-146-147-148-145-144-216
0.000458329 651-90-91-88-138-139-140-209-141-202-143-104-118-146-147-148-145-144-216
0.000458329 651-90-91-88-138-139-140-141-202-143-104-118-146-147-148-145-144-216
0.000458192 434-687-738-735-819-820-853-792-860-859-858-274-852-867
0.000416191 434-245-430-426-433
0.000394692 217-28-213-209-216
0.000372789 651-90-91-88-166-165-148-147-216
0.000372487 651-868-679-864-861-860-731-732-728-798-867
0.000372487 868-679-864-861-860-731-732-728-798-867
0.000366085 868-679-864-860-867
0.000334198 434-687-738-735-819-791-792-853-794-755-769-754-730-731-860-867
0.000298894 434-687-738-735-819-791-792-853-794-755-754-730-731-860-867
0.000293142 434-687-738-683-682-791-792-867
0.000289317 868-679-864-861-860-792-853-852-867
0.000289317 651-868-679-864-861-860-792-853-852-867
0.000281667 651-462-647-643-650
0.000199125 434-687-738-735-819-791-792-853-794-755-769-798-797-795-847-852-858-859-860-867
0.000193482 868-679-734-733-730-754-755-867
0.000193482 651-868-679-734-733-730-754-755-867
0.000169226 651-868-679-864-861-860-731-730-754-769-755-851-852-867
0.000169226 868-679-864-861-860-731-730-754-769-755-851-852-867
0.000163821 434-687-738-735-819-791-792-853-794-755-769-798-797-795-847-848-852-859-860-867
0.000152026 434-687-686-685-819-791-792-867
0.000118583 434-524-525-522-572-573-650
0.000109691 651-868-679-864-861-860-731-791-792-853-852-867
0.000109691 868-679-864-861-860-731-791-792-853-852-867
6.41838e-05 651-90-91-39-38-166-165-148-147-216
5.83314e-05 217-740-736-735-791-792-867
5.3182e-05 217-524-525-522-572-573-650
5.07805e-05 651-90-87-84-140-141-216
3.74788e-05 651-90-89-85-76-77-147-216
3.69063e-05 217-434-245-430-426-433
3.49998e-05 434-217-28-213-209-216
3.07799e-05 651-306-302-301-357-358-433
3.00715e-05 651-868-679-864-860-867
2.38696e-05 868-86-83-80-209-216
2.31371e-05 868-651-462-647-643-650
1.55784e-05 434-687-738-735-791-792-867
9.74943e-06 868-307-253-304-301-357-358-433
5.67655e-06 651-90-91-88-138-139-141-216
1.96073e-06 651-868-86-83-80-209-216
1.66689e-06 651-868-86-87-84-140-141-216
1.57948e-06 651-868-679-97-76-77-147-216
