# Supplementary material for: Mapping allosteric communications within individual proteins
Source: Nat Commun. 2020 Jul 31;11:3862. doi: 10.1038/s41467-020-17618-2 (PMC7395124; doi:10.1038/s41467-020-17618-2)
Supplement: Supplementary file 6 — Supplementary Data 3 [file 41467_2020_17618_MOESM6_ESM.zip › Ohm-results/1yba/1yba-ACI.txt]

2.05396
1.94656
2.13057
2.26003
2.18
2.12432
2.29365
2.41971
2.37333
2.12736
2.08901
1.75332
1.43685
1.57996
1.63816
1.88854
2.04311
2.24529
2.00868
2.0297
2.03466
1.87392
2.06749
2.10164
1.96401
2.14163
2.178
2.24947
2.23802
2.29253
2.24397
2.1896
2.08309
1.98484
1.74017
1.56306
1.45085
1.79425
1.7328
1.92816
1.92205
1.94381
1.99275
2.17119
2.10506
2.10778
2.10396
2.12408
2.12515
2.17037
2.37553
2.21993
2.05991
1.9455
1.7095
1.46326
1.18402
1.27299
1.86254
1.69676
2.09778
1.95261
2.12052
2.09862
1.98082
2.22885
2.20466
2.28119
2.19067
2.13398
2.05268
2.14709
2.2483
2.17327
2.13602
1.90755
1.44615
1.48489
1.25239
1.29073
1.45619
1.56709
1.78608
1.68742
1.92976
1.94014
1.99928
2.03572
2.04593
2.34107
2.28138
2.12241
2.09245
2.20038
2.17411
2.22133
1.97288
1.68173
1.60786
1.70556
1.42942
1.55914
1.59218
1.39562
1.53083
2.2102
2.10529
1.96071
2.17068
2.4696
1.96107
2.41666
3.07894
2.7708
2.36521
2.98868
2.91195
2.42381
2.82818
2.44887
2.2865
2.18794
2.11817
2.187
1.68353
1.45812
1.81906
1.95673
1.64827
1.84296
1.8649
1.88334
1.81859
1.50524
1.55793
1.35199
1.06405
1.23287
1.63344
1.69742
1.76585
2.20794
2.59959
2.35244
2.57301
2.24049
2.18083
2.34617
2.43618
2.93825
2.62286
2.42394
2.32856
1.85613
2.091
1.73659
1.73196
2.03056
2.11888
2.04282
1.97856
2.62407
2.65314
2.28039
2.65832
3.01382
2.87635
2.63754
2.44033
2.44074
2.63121
2.47395
2.76759
2.68652
2.21669
1.70609
1.54071
1.24673
1.4231
1.50774
1.53031
1.68203
2.13266
2.16747
2.02458
2.30681
2.55247
2.17985
1.93241
2.28443
1.8649
2.18522
2.12009
2.12555
2.39109
2.28
2.50513
2.27913
2.58287
2.70407
2.45506
3.0485
2.8666
2.62041
2.65637
2.27702
1.90336
1.68928
1.71398
1.78483
1.7087
1.57776
1.77449
1.9203
2.08556
1.94976
2.51528
2.42584
2.34008
2.34657
2.51332
2.52767
2.35559
2.4383
2.87678
2.48312
2.46686
2.48312
2.55764
2.59345
2.92285
2.74183
2.31792
1.88129
2.08001
1.74992
1.88149
1.9319
2.10006
2.43424
2.43925
2.25687
2.36109
2.36942
2.28913
2.38448
2.50475
2.47879
2.59545
2.50656
2.50541
2.18109
2.64633
2.77018
2.66626
2.7822
2.82569
2.65062
2.02023
1.78437
1.76083
1.80614
1.77924
1.73106
1.71041
1.49856
1.37099
1.35218
1.16232
1.27724
1.50679
1.56688
1.70527
1.62556
1.88874
2.01329
2.04395
2.0057
1.90271
2.24556
1.85951
1.97167
2.25164
2.34673
1.87163
1.62294
1.38842
1.33639
1.54721
1.77801
1.84214
1.77496
2.45447
2.08697
2.47183
2.14715
1.68993
2.03745
2.12736
1.93154
1.76398
2.00532
2.02545
1.75231
1.73169
1.76219
2.05684
2.10646
1.98609
1.97551
2.2007
2.44013
2.0692
2.1899
2.17013
2.09971
1.92502
1.98984
1.94919
1.9603
1.77217
2.1406
2.29379
2.26453
2.03881
2.02318
2.03604
2.335
2.16469
1.90178
1.7706
1.66667
1.66667
2.17294
2.25366
2.18844
2.17494
2.31461
2.37512
2.47678
2.23556
2.25767
2.10371
1.80535
1.94656
2.22804
2.40278
2.0255
2.07561
2.27913
2.26489
1.88141
2.1128
2.2931
2.04608
1.93422
1.78835
1.75201
2.07561
2.06593
2.39061
2.33354
2.49456
2.48897
2.17791
2.54988
2.33905
2.40524
2.23629
1.94656
1.89518
2.28847
2.24812
2.20812
2.35302
2.29736
2.3826
2.37827
2.25038
1.98186
2.0255
1.92155
2.01492
1.97036
1.98186
2.12175
2.00413
1.9586
2.20497
2.20497
2.04608
2.12175
2.29999
2.06593
1.88141
2.25038
2.13057
2.21274
2.25767
2.30075
1.98731
2.21514
2.07159
2.22804
2.2365
2.23586
1.60026
1.55547
0
1.88324
1.87418
1.24811
2.32694
2.04608
2.2797
2.50097
2.34424
2.13243
2.33361
2.6039
2.4996
2.3365
2.13854
1.84231
1.59953
1.65246
1.80395
2.29474
2.33641
2.32194
1.97166
2.06983
2.37416
2.18204
2.20272
2.39535
2.34758
2.28565
2.38635
2.51811
2.40361
2.31588
2.29362
2.41638
1.95227
1.98561
1.57109
1.52167
1.50313
1.99549
1.99254
1.94997
1.82451
2.03455
1.83232
1.79655
2.15096
2.36375
2.16894
2.12563
2.38232
2.33342
2.30083
2.22012
2.12921
1.97647
1.93859
1.64899
1.12045
1.28044
1.81904
1.69527
2.1681
2.07055
2.01743
2.09947
2.14282
2.21692
2.15813
2.32718
2.2497
2.22403
2.13387
2.23652
2.41822
2.33962
2.264
2.11164
1.62243
1.65071
1.30507
1.21453
1.35148
1.53183
1.49294
1.52099
1.72201
1.79565
2.09153
2.18387
1.96564
2.37678
2.3667
2.24107
2.37404
2.36737
2.33156
2.45343
2.15395
1.79162
1.62562
1.7982
1.3974
1.59672
1.60603
1.3019
1.42049
2.04776
2.05074
2.04679
2.08394
2.52243
2.10337
2.34018
3.00973
2.8224
2.43584
2.83746
3.05672
2.51628
2.88119
2.56088
2.3483
2.26022
2.18118
2.34708
1.80772
1.59045
1.90745
1.78255
1.49389
1.72672
2.09131
1.68135
1.82689
1.55853
1.3753
1.31163
1.04477
1.40146
1.81694
1.70145
1.70747
2.21144
2.3673
2.55444
2.69066
2.27759
2.31083
2.54764
2.62727
2.66737
2.47981
2.19184
2.17303
1.83938
2.14011
1.86337
1.65317
1.88871
1.91339
2.02594
2.28525
2.56002
2.53375
2.26482
2.36538
2.77958
2.72222
2.56772
2.56096
2.39302
2.95147
2.66229
2.39274
2.56472
2.26168
1.70317
1.52169
1.29663
1.37737
1.63666
1.56566
1.76799
2.25318
2.10224
2.06604
2.4088
2.47674
2.19241
1.94709
2.1426
1.8246
2.20031
2.09413
2.20566
2.32043
2.34226
2.55985
2.33354
2.66076
2.77953
2.67962
2.94903
2.68635
2.51355
2.4878
2.2821
1.83604
1.58866
1.8331
1.71568
1.57802
1.47406
1.63023
1.73811
2.05757
1.94997
2.45502
2.45183
2.38065
2.30681
2.51491
2.64881
2.46686
2.42072
2.82844
2.57825
2.4088
2.65572
2.7587
2.79865
2.85579
2.6699
2.21285
2.05302
2.1727
1.8959
1.80043
1.88724
2.23601
2.34362
2.35119
2.01516
2.12713
2.38871
2.3364
2.2636
2.42903
2.47307
2.40883
2.31579
2.35747
2.25345
2.67887
2.71311
2.77276
2.83295
2.58623
2.61388
2.01598
1.86966
1.77314
1.73901
1.68664
1.634
1.67454
1.58879
1.52764
1.45098
1.18545
1.32476
1.65072
1.58162
1.62899
1.6325
1.85981
1.97368
1.85896
1.91998
2.01915
2.16692
1.89929
2.03591
1.99217
2.1056
1.62073
1.40625
1.2607
1.41857
1.675
1.88329
1.51241
1.66828
2.21561
2.24945
2.16573
1.95018
1.87319
2.25632
1.83539
1.62557
1.80061
2.08395
2.16457
2.00883
1.95946
1.94861
2.18774
2.11384
2.10079
2.115
2.34239
2.47515
2.23058
2.36144
2.26711
2.24096
2.02833
2.1911
2.10975
1.97927
1.7592
2.23623
2.35348
2.25645
2.09922
2.07527
2.24152
2.2607
2.06593
2.05229
1.7706
1.66667
1.68998
2.03589
2.32927
2.26167
2.17403
2.38885
2.49512
2.5
2.23556
2.18915
2.15633
2.09449
2.00413
2.24301
2.1971
2.03589
2.05609
2.27205
2.25038
1.90855
2.1971
2.23556
1.99311
1.89518
2.05609
1.9586
2.10371
2.04608
2.27913
2.2931
2.30681
2.44408
2.20615
2.54303
2.32228
2.49243
2.16428
1.9091
1.92155
2.38132
2.35639
2.21923
2.31204
2.248
2.33354
2.2931
2.13927
1.93422
1.99311
1.7706
1.61451
1.66667
1.90855
1.99311
1.88141
1.94656
2.13057
2.18109
2.06593
2.13927
2.33354
2.24301
2.05609
2.28615
2.06593
2.13927
2.38446
2.48908
2.40138
2.42778
2.14299
2.04608
2.24417
2.1971
1.47667
0
1.96202
1.25699
2.13927
1.83739
2.11458
2.46393
2.2336
1.98242
2.35066
2.64462
2.46381
2.26048
2.0184
1.69487
1.4149
1.45679
1.76052
2.19395
2.30151
2.35184
2.15057
2.23503
2.47706
2.19958
2.24049
2.36574
2.27212
2.21805
2.37733
2.49311
2.35219
2.21223
2.24763
2.23858
2.04185
1.83547
1.49831
1.42675
1.38954
1.75227
1.74085
1.90785
1.82948
1.87657
1.92425
1.99312
2.20359
2.29825
2.16637
2.16342
2.32361
2.3543
2.3675
2.23366
2.08753
1.93992
1.63906
1.46281
1.21799
1.29839
1.80057
1.80013
1.95861
1.99108
2.234
2.07559
1.97366
2.12945
2.12545
2.16525
2.17516
2.03353
2.08495
2.24447
2.39083
2.20734
2.21731
2.14322
1.62944
1.57244
1.31456
1.23846
1.26161
1.44644
1.60501
1.81731
2.05369
1.99294
2.04026
2.07277
2.30447
2.29835
2.336
2.29212
2.25692
2.29842
2.2299
2.33205
2.27833
1.70453
1.66028
1.75133
1.46694
1.65884
1.60603
1.26769
1.33323
1.92444
1.90768
1.80988
1.94475
2.31787
2.12857
2.33577
2.89097
2.7359
2.35929
2.8058
2.74601
2.36101
2.72235
2.32979
2.22561
2.09681
1.91665
2.05555
1.61509
1.42413
1.7264
1.87293
1.66824
1.81247
1.99706
1.75844
1.84954
1.54889
1.52628
1.49538
1.0589
1.35137
1.71905
1.63773
1.63026
2.19706
2.17734
2.31655
2.53702
2.35011
2.3109
2.29727
2.4387
2.50082
2.39557
2.08992
2.37496
1.87606
1.99877
1.91679
1.5821
1.70346
1.77759
1.9029
1.71859
2.35307
2.33832
2.02382
2.25272
2.51139
2.60858
2.3659
2.75432
2.65461
2.59978
2.48845
2.43498
2.40192
2.2065
1.7587
1.60614
1.31739
1.45899
1.60364
1.52183
1.78119
2.09196
2.09009
1.98896
2.35982
2.30122
2.39616
2.00109
2.43057
1.95141
2.15887
2.15979
2.20556
2.44477
2.45374
2.74721
2.34008
2.53828
2.62228
2.57844
2.73901
2.63983
2.47857
2.53192
2.19551
1.91411
1.64063
1.80537
1.82065
1.62577
1.52641
1.98566
1.9564
2.26258
2.25025
2.53161
2.48275
2.33354
2.3594
2.52951
2.64224
2.48357
2.46121
2.79174
2.56307
2.35301
2.5108
2.61531
2.58419
2.81257
2.64535
2.25042
1.83691
2.24399
1.89066
1.77323
1.83652
2.2768
2.48189
2.5434
2.31051
2.42496
2.55118
2.4102
2.35473
2.45943
2.58864
2.59918
2.49566
2.45554
2.13927
2.62731
2.95878
2.70904
2.72738
2.74415
2.56528
1.93288
1.79084
1.74264
1.73985
1.63324
1.54217
1.53618
1.54125
1.39275
1.38399
1.18267
1.2519
1.50836
1.58541
1.60945
1.55743
1.82483
1.90966
2.09143
1.99368
1.97055
2.15628
1.77309
1.92662
2.08767
2.25007
1.78578
1.59619
1.36567
1.32764
1.5723
1.8786
1.69152
1.91757
1.90296
1.97275
1.87614
1.64537
1.7289
2.11752
2.07798
1.8897
1.85549
2.07811
2.09337
1.91209
1.83043
1.88751
2.17548
1.99353
1.9947
2.07802
2.3547
2.37584
2.03977
2.26595
2.3688
2.17064
1.98213
2.08474
2.04631
1.95085
2.04063
2.39522
2.32842
2.26137
2.11656
2.06048
2.16865
2.3269
2.32694
2.11389
2.00413
1.82167
1.64163
2.03589
2.33543
2.24634
2.2785
2.49064
2.45707
2.48357
2.09449
2.28615
1.88141
1.71185
1.7706
2.1128
2.25767
2.00413
2.07561
2.14786
1.9586
1.7706
2.03589
2.08512
1.88141
1.66667
1.89518
1.86722
1.9586
1.99311
2.37202
2.38446
2.49456
2.47246
2.20137
2.50921
2.31517
2.42537
2.21544
2.01492
2.03589
2.35059
2.26295
2.2088
2.32417
2.30057
2.46686
2.43248
2.12175
1.92155
1.86722
1.68998
1.92155
1.75201
1.82167
1.88141
1.86722
1.83739
2.0255
2.18915
2.0255
2.05609
2.32694
2.13927
1.94656
2.25038
2.07561
2.07561
2.38446
2.4464
2.27875
2.37827
2.22804
2.12175
2.36092
2.30584
1.40452
0
1.91995
1.63718
1.27514
2.22787
1.75201
1.89518
2.26804
2.21755
2.02995
2.15671
2.26855
2.17812
1.92382
1.82135
1.48037
1.27386
1.33196
1.47155
1.85533
1.91919
1.9597
2.09751
2.04687
2.06315
2.0909
2.23523
2.10702
2.24831
2.21442
2.28969
2.41933
2.11153
2.0679
1.97989
2.08979
1.83614
1.76493
1.38143
1.29485
1.30856
1.63726
1.60021
1.74172
1.73682
1.73954
1.77137
1.89357
1.96963
1.99765
2.02163
1.91626
2.0988
2.04
2.08617
1.96594
1.8175
1.68402
1.35815
1.24701
1.21647
1.29514
1.64706
1.68979
1.6733
1.78793
2.05506
1.88
1.84217
1.94871
2.00213
2.17401
2.23764
2.0932
2.0732
2.09627
2.01076
1.93744
1.79459
1.71101
1.81177
1.6824
1.40227
1.52677
1.57778
1.87573
1.53948
1.62737
1.84321
1.8577
1.9889
2.12286
2.03376
2.05136
2.15457
2.14697
2.09777
2.05609
1.94984
2.1829
1.88452
1.98573
1.84065
1.56233
1.69993
1.80562
1.95942
1.72613
1.82444
2.26293
2.28895
1.85342
1.93744
2.28199
2.01323
2.27743
2.81418
2.73424
2.36062
2.81314
2.75929
2.49887
2.86161
2.49957
2.31207
2.18874
2.10111
2.23415
1.69384
1.506
1.75866
1.91642
1.76928
1.96169
2.0683
1.84606
1.69119
1.44694
1.40068
1.33013
1.06536
1.43683
1.68132
1.62107
1.66113
2.08854
2.28959
2.16361
2.40125
1.96336
1.89203
2.0971
2.11294
2.62881
2.48864
2.16481
1.88035
1.56554
1.71853
1.43429
1.47149
1.68781
1.78991
2.04196
2.1963
2.39866
2.43899
2.44011
2.39457
2.64129
2.42058
2.36306
2.19101
2.04521
2.29856
2.17566
2.42186
2.3757
1.96556
1.45698
1.26726
1.02515
1.21687
1.29941
1.25673
1.44354
1.88331
1.99765
2.04647
2.23892
2.04222
2.1172
1.65002
1.9558
1.60178
1.81674
1.81864
1.92751
1.98928
2.19407
2.3074
2.27402
2.26997
2.39804
2.13668
2.82201
2.59713
2.47199
2.2542
1.84346
1.53871
1.30807
1.62487
1.59375
1.6531
1.42406
1.75462
1.88798
1.98057
1.62429
2.14521
2.13659
2.27903
2.18915
2.188
2.45893
2.4088
2.38446
2.85211
2.18256
2.22804
2.3594
2.5029
2.67466
2.58732
2.40931
2.07907
1.73986
1.79441
1.63989
1.7669
1.8467
1.97885
2.3046
2.36538
2.04213
2.12298
2.21739
2.11713
2.289
2.33316
2.4583
2.39851
2.34123
2.38785
2.26489
2.48357
2.67453
2.65272
2.70822
2.4952
2.27049
1.7264
1.61705
1.66618
1.83699
1.76789
1.64377
1.6261
1.58401
1.38443
1.31016
1.18505
1.27594
1.43563
1.46643
1.62953
1.61614
1.91735
2.02854
1.92356
2.09761
2.03528
2.18243
1.91658
1.97522
2.06413
2.12916
1.70479
1.49376
1.30843
1.23812
1.60146
1.7698
1.63241
1.59332
2.00807
1.85459
2.12348
1.83532
1.372
1.64569
1.91622
2.01242
1.86026
2.0889
2.01349
1.90278
1.86052
1.83811
2.09598
1.9643
2.01303
1.98165
2.44989
2.20434
2.18834
2.42357
2.42181
2.45674
2.23282
2.13983
2.07411
2.11262
2.14507
2.07884
2.13512
2.22692
2.16803
2.3228
2.34872
2.47246
2.15633
2.10371
2.0255
1.78835
1.7706
1.92155
2.49456
2.33354
2.49456
2.42662
2.2851
2.39061
2.1128
2.1971
2.12175
1.98186
1.9586
2.18109
2.33354
2.13057
2.09449
2.27913
2.18109
1.98186
2.14786
2.12175
1.98186
1.80535
1.78835
1.66667
1.9586
2.04608
2.24301
2.32029
2.46697
2.48908
2.52147
2.55283
2.51615
2.4088
2.13378
1.93422
2.00413
2.15984
2.33361
2.49852
2.47246
2.49456
2.31358
2.34657
2.16469
1.86722
1.85256
1.68998
1.5519
1.64163
1.83739
1.92155
1.78835
1.88141
2.1128
2.1971
1.90855
2.05609
2.25767
2.03589
1.97036
2.13057
1.92155
1.98186
2.22043
2.16461
2.0322
2.12012
2.10063
2.16469
2.35301
2.1971
1.40334
0
1.6597
1.55319
0.805322
2.32694
2.25767
2.1971
2.38446
