# Supplementary material for: Mapping allosteric communications within individual proteins
Source: Nat Commun. 2020 Jul 31;11:3862. doi: 10.1038/s41467-020-17618-2 (PMC7395124; doi:10.1038/s41467-020-17618-2)
Supplement: Supplementary file 6 — Supplementary Data 3 [file 41467_2020_17618_MOESM6_ESM.zip › Ohm-results/1yba/1yba-correlation.txt]

1 0.004 0 0 0 0 0 0 0 0 0 0.002 0.002 0 0.133 0.374 0.495 0.278 0.044 0.089 0.075 0.118 0.056 0.063 0.045 0.056 0.032 0.027 0.024 0.012 0 0.015 0 0 0.001 0.002 0.001 0.001 0.001 0.001 0.001 0.001 0.001 0.001 0.001 0.002 0.001 0.001 0.001 0.002 0.002 0.004 0.006 0 0.012 0.032 0.143 0.277 0.235 0.545 0.808 0.301 0.484 0.226 0 0 0.001 0.001 0.002 0.002 0.002 0.003 0.003 0.005 0.014 0.017 0.032 0.041 0.085 0.156 0 0.109 0.134 0.249 0.642 0.541 0.305 0.519 0.006 0.012 0.009 0.013 0.018 0.023 0.015 0.01 0.004 0.009 0.025 0.026 0.04 0.051 0.096 0.06 0.039 0.035 0.102 0.081 0.065 0.117 0.25 0.16 0.137 0.168 0.06 0.032 0.049 0.035 0.01 0.021 0.023 0.005 0.01 0.011 0.009 0.006 0.002 0.001 0.001 0.001 0.003 0.001 0.001 0.001 0.001 0 0 0 0.001 0.001 0.004 0.004 0.004 0.003 0.007 0.009 0.009 0.011 0.011 0.008 0.001 0.009 0.006 0 0.004 0.021 0 0 0.04 0.011 0.096 0.072 0.043 0.013 0.009 0.021 0.013 0.005 0.011 0.014 0.013 0.011 0.015 0 0.007 0.002 0.008 0.019 0.032 0.057 0.107 0.078 0.06 0.022 0.079 0.03 0.037 0.033 0.016 0.011 0.029 0.028 0.048 0.034 0.018 0.02 0.008 0.006 0.003 0.003 0.004 0.004 0.003 0.006 0.01 0.014 0.018 0.069 0.089 0.087 0.104 0.099 0.049 0.081 0.075 0.085 0.084 0.028 0.015 0 0 0.003 0.002 0.002 0.002 0.005 0.002 0.002 0.005 0.008 0.004 0.002 0.007 0.003 0.001 0.001 0.097 0.094 0.121 0.138 0.132 0.017 0.002 0.004 0.005 0.004 0.005 0.006 0.006 0.005 0.005 0.005 0.004 0.005 0.005 0.002 0.005 0.003 0.001 0.003 0.004 0.003 0.126 0.331 0.287 0.179 0.159 0.149 0.159 0.116 0.23 0.322 0.387 0.304 0.221 0.159 0.045 0.04 0.038 0.03 0.024 0.032 0.009 0.011 0 0.001 0.029 0.016 0.173 0.334 0.347 0.337 0.245 0.281 0.168 0.12 0.239 0.279 0.235 0.241 0.213 0.197 0.187 0.142 0.085 0.081 0.091 0.061 0.063 0.036 0.073 0.035 0.036 0.025 0.016 0.022 0.03 0.024 0.002 0.024 0.016 0.039 0.06 0.012 0.021 0.02 0.006 0.006 0.024 0.023 0.021 0.016 0.013 0.006 0.001 0 0.011 0.009 0.015 0.01 0.01 0.007 0.005 0.004 0.004 0.006 0.002 0.001 0.001 0.001 0.001 0.002 0.002 0.004 0.008 0.001 0.002 0.005 0.005 0.002 0.002 0 0.001 0.001 0 0.004 0.004 0.007 0.014 0.003 0.004 0.006 0.004 0.005 0.003 0.005 0.004 0.002 0.001 0.002 0.002 0.01 0.002 0 0 0 0 0 0 0 0 0 0 0 0 0.004 0.004 0.001 0.001 0.004 0.002 0.002 0.007 0.005 0.008 0.008 0.003 0.001 0.013 0.012 0.003 0.305 0.017 0.001 0.119 0 0 0 0 0 0 0 0.001 0.001 0 0.001 0.002 0.004 0 0.001 0.001 0 0.001 0.001 0 0 0 0 0 0 0 0 0.002 0 0 0 0 0 0 0 0 0 0 0.001 0.001 0 0.001 0 0 0.001 0.001 0 0.001 0 0.001 0.001 0.001 0 0 0.001 0.004 0.004 0.004 0.004 0 0 0 0 0 0 0 0 0 0 0 0 0 0.001 0.001 0.001 0.001 0 0.002 0.005 0.005 0.005 0.001 0.002 0.004 0 0 0 0 0 0 0 0 0 0 0 0 0 0 0.003 0.002 0.003 0.002 0.001 0.006 0.005 0.008 0.01 0.01 0.008 0.01 0.023 0.014 0.027 0.014 0.038 0.07 0.088 0.04 0.04 0.083 0.221 0 0.04 0.04 0.039 0.054 0.071 0.046 0.047 0.048 0.049 0.032 0 0.121 0.188 0.062 0.54 0.382 0.473 0.426 0.1 0.152 0.132 0.226 0.199 0.107 0 0.199 0.062 0 0.008 0 0 0 0.001 0.002 0.002 0.001 0 0.003 0.002 0.002 0.002 0.003 0.008 0.008 0.01 0.02 0.041 0 0 0 0.001 0.002 0.003 0.008 0.006 0.005 0.004 0.004 0.004 0.001 0.002 0.003 0.004 0.007 0.004 0.002 0.003 0.007 0.007 0.008 0.006 0.008 0.005 0.01 0.008 0.007 0.008 0.014 0.018 0.012 0.006 0.007 0.007 0.007 0.003 0.003 0.002 0.003 0.003 0.004 0.002 0 0 0.003 0.002 0.003 0.003 0.005 0.004 0.007 0.006 0.006 0.012 0.01 0.004 0.001 0.011 0.008 0.009 0.008 0.006 0.004 0.006 0.006 0.004 0.002 0.001 0.001 0.001 0.001 0.001 0.001 0 0.001 0.003 0.005 0.002 0.004 0.004 0.003 0.006 0.006 0.009 0.015 0.015 0.018 0.003 0.009 0.006 0.004 0.004 0.003 0.005 0.001 0.001 0.001 0.003 0 0.001 0.001 0 0 0 0 0 0 0 0.001 0.007 0.005 0 0.001 0.008 0.009 0.006 0.007 0.005 0.009 0.007 0.004 0.005 0.004 0.005 0.005 0.002 0.003 0.003 0.005 0.003 0 0.002 0.002 0.003 0.002 0.001 0.001 0.002 0.001 0.002 0.002 0.002 0.001 0 0.002 0.001 0.001 0.001 0 0 0 0 0 0 0.001 0.001 0 0 0 0 0 0 0 0 0 0 0 0 0 0 0 0 0 0 0 0 0 0 0 0 0 0 0 0 0 0 0 0 0 0 0 0 0 0 0 0 0 0 0 0 0 0 0 0 0 0 0 0 0 0 0 0 0 0 0 0 0 0 0 0 0 0 0 0 0 0 0 0 0 0 0 0 0 0 0 0.511 0.008 0.005 0 0 0 0 0 0 0 0 0 0 0 0 0 0 0 0 0 0 0 0 0 0 0 0 0 0 0 0 0 0 0 0 0 0 0 0 0 0 0 0 0 0 0 0 0 0 0 0 0 0 0 0 0 0 0 0 0 0 0 0 0 0 0 0 0 0 0 0 0 0 0 0 0 0 0 0 0 0 0 0 0 0 0 0 0 0 0 0 0 0 0 0 0 0 0 0 0 0 0 0 0 0 0 0 0 0 0 0 0 0 0 0 0 0 0 0 0 0 0 0 0 0 0 0 0 0 0 0 0 0 0 0 0 0 0 0 0 0 0 0 0 0 0 0 0 0 0 0 0 0 0 0 0 0 0 0 0 0 0 0 0 0 0 0 0 0 0 0 0 0 0 0 0 0 0 0 0 0 0 0 0 0 0 0 0 0 0 0 0 0 0 0 0 0 0 0 0 0 0 0 0 0 0 0 0 0 0 0 0 0 0 0 0 0 0 0 0 0 0 0 0 0 0 0 0 0 0 0 0 0 0 0 0 0 0 0 0 0 0 0 0 0 0 0 0 0 0 0 0 0 0 0 0 0 0 0 0 0 0 0 0 0 0 0 0 0 0 0 0 0 0 0 0 0 0 0 0 0 0 0 0 0 0 0 0 0 0 0 0 0 0 0 0 0 0 0 0 0 0 0 0 0 0 0 0 0 0 0 0 0 0 0 0 0 0 0 0 0 0 0 0 0 0 0 0 0 0 0 0 0 0 0 0 0 0 0 0 0 0 0 0 0 0 0 0 0 0 0 0 0 0 0 0 0 0 0 0 0 0 0 0 0 0 0 0 0 0 0 0 0 0 0 0 0 0 0 0 0 0 0 0 0 0 0 0 0 0 0 0 0 0 0 0 0 0 0 0 0 0 0 0 0 0 0 0 0 0 0 0 0 0 0 0 0 0 0 0 0 0 0 0 0 0 0 0 0 0 0 0 0 0 0 0 0 0 0 0 0 0 0 0 0 0 0 0 0 0 0 0 0 0 0 0 0 0 0 0 0 0 0 0 0 0 0 0 0 0 0 0 0 0 0 0 0 0 0 0 0 0 0 0 0 0 0 0 0 0 0 0 0 0 0 0 0 0 0 0 0 0 0 0 0 0 0 0 0 0 0 0 0 0 0 0 0 0 0 0 0 0 0 0 0 0 0 0 0 0 0 0 0 0 0 0 0 0 0 0 0 0 0 0 0 0 0 0 0 0 0 0 0 0 0 0 0 0 0 0 0 0 0 0 0 0 0 0 0 0 0 0 0 0 0 0 0.002 0.002 0.003 0.003 0.002 0.002 0 0 0 0 0 0 0 0 0 0 0 0 0 0.001 0.001 0 0.003 0.003 0.003 0 0 0 0 0 0 0 0 0 0 0 0 0 0 0 0 0 0 0 0 0 0 0 0 0 0 0 0 0 0 0 0 0 0 0 0 0 0 0 0 0 0 0 0 0 0 0 0 0 0 0 0 0 0 0 0 0 0 0 0 0 0 0 0 0 0 0 0 0 0 0 0 0 0 0 0 0 0 0 0 0 0 0 0 0 0 0 0 0 0 0 0 0 0 0 0 0 0 0 0 0 0 0 0 0 0 0 0 0 0 0 0 0 0 0 0 0 0 0 0 0 0 0 0 0 0 0.001 0 0.001 0 0 0.001 0 0 0 0.001 0.002 0.002 0.005 0.002 0.002 0.001 0.001 0 0 0 0.001 0 0.001 0.001 0.001 0.001 0 0 0 0 0 0.001 0.004 0.006 0.006 0.002 0.006 0.005 0.003 0 0.001 0.003 0.001 0 0 0.002 0.001 0.006 0.006 0.007 0.006 0.004 0.002 0.003 0.002 0.002 0 0.001 0.001 0.001 0.001 0 0.001 0.001 0 0.001 0.001 0 0 0 0 0 0 0 0 0 0 0 0 0 0 0 0 0 0 0 0 0 0 0 0 0 0 0 0 0 0 0.005 0 0.001 
0.005 1 0 0 0 0 0 0 0 0 0 0 0 0 0.001 0.002 0.002 0.001 0.001 0.003 0.002 0.003 0.002 0.001 0.002 0.001 0.001 0.001 0.001 0 0 0 0 0 0 0 0 0 0 0 0 0 0 0 0 0 0 0 0 0 0 0 0 0 0 0 0 0.001 0.001 0.004 0.006 0.004 0.004 0 0 0 0 0 0 0 0 0 0 0 0 0 0 0.002 0.002 0.004 0 0.005 0.004 0.003 0.005 0.005 0.001 0.005 0 0 0 0 0 0 0 0 0 0 0 0 0 0 0.001 0.001 0.002 0.003 0.005 0.006 0.005 0.008 0.018 0.015 0.017 0.014 0.013 0.013 0.026 0.022 0.029 0.054 0.077 0.037 0.039 0.08 0.172 0.098 0.04 0.036 0.028 0.051 0.083 0.056 0.046 0.063 0.066 0.034 0 0.09 0.232 0.07 0.596 0.534 0.503 0.464 0.114 0.172 0.149 0.195 0.162 0.11 0.007 0.172 0.062 0.002 0.016 0.008 0 0 0.002 0.004 0.006 0.011 0.013 0.008 0.008 0.019 0.019 0.021 0.032 0.053 0.022 0.033 0.06 0 0.065 0.012 0.006 0.004 0.005 0.004 0.008 0.004 0.005 0.003 0.006 0.002 0.005 0.004 0.003 0.02 0.01 0.005 0.005 0.004 0.003 0.006 0.006 0.01 0.007 0.01 0.007 0.012 0.018 0.034 0.094 0.051 0.024 0.013 0.013 0.012 0.007 0.005 0.004 0.005 0.005 0.005 0.005 0 0.002 0.008 0.006 0.023 0.006 0.011 0.013 0.024 0.016 0.022 0.041 0.065 0.036 0.023 0.058 0.034 0.011 0.009 0.012 0.008 0.014 0.01 0.008 0.001 0 0.002 0.005 0.006 0.007 0.009 0.007 0.006 0.012 0.014 0.008 0.011 0.016 0.012 0.026 0.024 0.011 0.005 0.006 0.011 0.007 0.012 0.014 0.011 0.009 0.005 0.006 0.003 0.004 0.005 0.006 0.005 0.004 0.004 0.002 0.002 0.003 0.003 0.001 0.002 0.001 0 0.027 0.011 0.001 0.001 0.008 0.011 0.01 0.009 0.008 0.017 0.01 0.005 0.013 0.006 0.013 0.011 0.007 0.008 0.01 0.007 0.005 0.003 0.003 0.002 0.001 0.001 0.003 0.001 0 0 0 0 0 0 0 0 0 0.001 0.002 0 0 0 0 0 0.001 0.001 0.001 0 0 0 0 0 0 0 0 0 0 0 0 0 0 0 0 0 0 0 0 0 0 0 0 0 0 0 0 0 0 0 0 0 0 0 0 0 0 0 0 0 0 0 0 0 0 0 0 0 0 0 0 0 0 0 0 0 0 0 0 0 0 0 0 0 0 0 0 0 0 0 0 0 0 0 0 0 0 0 0.572 0.003 0.007 0 0.007 0.003 0 0.009 0.016 0.006 0.003 0 0.006 0.01 0 0.108 0.381 0.527 0 0.037 0.13 0.11 0.141 0.109 0.071 0.041 0.086 0.039 0.034 0.033 0.012 0 0.028 0 0 0 0.003 0 0.001 0.001 0.001 0 0.001 0.001 0.001 0.001 0.001 0.001 0.001 0.002 0.004 0.002 0.003 0.002 0.01 0.019 0.023 0.048 0.098 0.177 0.539 0.826 0.513 0.354 0 0 0.001 0 0 0.002 0.005 0.005 0 0.008 0.003 0.009 0.012 0.041 0.047 0.099 0.194 0 0.363 0.845 0.556 0.626 0.256 0.217 0.414 0 0 0.016 0.009 0.012 0.018 0.022 0.009 0.011 0 0.023 0.032 0.043 0.085 0.169 0.127 0.078 0.044 0.067 0.397 0.087 0.15 0.243 0.152 0.132 0.166 0.071 0.064 0.027 0.012 0.04 0.023 0.022 0.015 0.024 0.02 0.015 0 0.002 0.003 0.002 0.002 0.003 0.002 0.002 0.001 0.002 0.003 0 0 0.001 0.001 0.007 0.005 0.006 0.003 0.008 0.008 0.009 0.016 0.014 0.005 0.002 0.012 0.006 0 0.019 0.013 0 0 0.036 0.014 0.088 0.06 0.03 0.016 0.013 0.026 0.009 0.008 0.01 0.012 0.018 0.018 0.027 0 0.004 0.003 0.01 0.013 0.038 0.064 0.117 0.102 0.096 0.067 0.093 0.035 0.028 0.019 0.015 0.01 0.03 0.032 0.074 0.042 0.039 0.023 0.019 0.022 0.019 0.024 0.009 0.007 0.019 0.023 0.015 0.014 0.021 0.026 0.037 0.038 0.07 0.071 0.046 0.068 0.063 0.083 0.081 0.042 0.022 0.023 0.01 0.014 0.006 0.005 0.017 0.012 0.01 0.009 0.015 0.014 0.006 0.003 0.016 0.012 0.02 0.03 0.053 0.091 0.079 0.098 0.053 0.014 0.008 0.009 0.009 0.006 0.008 0.004 0.005 0.007 0.01 0.016 0.013 0.011 0.014 0.01 0.013 0.009 0.013 0.017 0.018 0.022 0.067 0.326 0.16 0.123 0.096 0.035 0.21 0.187 0.289 0.354 0.406 0.139 0.238 0.181 0.058 0.041 0.039 0.035 0.026 0.036 0.023 0.021 0.002 0.006 0.044 0.035 0.214 0.328 0.345 0.313 0.208 0.258 0.391 0.236 0.298 0.222 0.229 0.38 0.337 0.181 0.201 0.31 0.172 0.04 0.06 0.053 0.107 0.071 0.057 0.041 0.068 0.053 0.037 0.046 0.057 0.05 0.001 0.041 0.028 0.046 0.052 0.02 0.02 0.03 0.011 0.014 0.015 0.01 0.011 0.009 0.008 0.001 0 0 0.01 0.01 0.019 0.013 0.014 0.011 0.005 0.005 0.005 0.003 0.003 0.003 0.004 0.001 0 0 0.002 0.001 0.001 0 0.002 0.003 0.002 0.001 0.003 0 0 0.002 0.002 0.001 0.001 0.001 0.003 0.003 0.003 0.003 0.002 0.002 0 0.001 0.002 0.001 0.004 0.004 0.005 0.011 0.003 0.005 0.009 0.002 0 0 0.002 0 0.001 0.003 0.009 0.003 0.003 0.01 0.012 0.007 0.008 0.006 0.004 0.002 0.012 0.01 0.01 0.011 0.009 0.002 0.008 0.01 0.006 0.029 0.122 0 0 0 0 0 0 0 0 0 0 0 0 0 0 0 0 0 0 0 0 0 0 0 0 0 0 0 0 0 0 0 0 0 0 0 0 0 0 0 0 0 0 0 0 0 0 0 0 0 0 0 0 0 0 0 0 0 0 0 0 0 0 0 0 0 0 0 0 0 0 0 0 0 0 0 0 0 0 0 0 0 0 0 0 0 0 0 0 0 0 0 0 0 0 0 0 0 0 0 0 0 0 0 0 0 0 0 0 0 0 0 0 0 0 0 0 0 0 0 0 0 0 0 0 0 0 0 0 0 0 0 0 0 0 0 0 0 0 0 0 0 0 0 0 0 0 0 0 0 0 0 0 0 0 0 0 0 0 0 0 0 0 0 0 0 0 0 0 0 0 0 0 0 0 0 0 0 0 0 0 0 0 0 0 0 0 0 0 0 0 0 0 0 0 0 0 0 0 0 0 0 0 0 0 0 0 0 0 0 0 0 0 0 0 0 0 0 0 0 0 0 0 0 0 0 0 0 0 0 0 0 0 0 0 0 0 0 0 0 0 0 0 0 0 0 0 0 0 0 0 0 0 0 0 0 0 0 0 0 0 0 0 0 0 0 0 0 0 0 0 0 0 0 0 0 0 0 0 0 0 0 0 0 0 0 0 0 0 0 0 0 0 0 0 0 0 0 0 0 0 0 0 0 0 0 0 0 0 0 0 0 0 0 0 0 0 0 0 0 0 0 0 0 0 0 0 0 0 0 0 0 0 0 0 0 0 0 0 0 0 0 0 0 0 0 0 0 0 0 0 0 0 0 0 0 0 0 0 0.001 0.001 0.001 0.003 0.003 0.002 0.001 0 0 0.001 0 0 0 0 0 0 0 0 0 0 0 0.001 0 0 0 0 0 0 0 0 0 0 0 0 0 0 0 0 0 0 0 0 0 0 0 0 0 0 0 0 0 0 0 0 0 0 0 0 0 0 0 0 0 0 0 0 0 0 0 0 0 0 0 0 0 0 0 0 0 0 0 0 0 0 0 0 0 0 0 0 0 0 0 0 0 0 0 0 0 0 0 0 0 0 0 0 0 0 0 0 0 0 0 0 0 0 0 0 0 0 0 0 0 0 0 0 0 0 0 0 0 0 0 0 0 0 0 0 0 0 0 0 0 0 0 0 0 0 0 0 0 0 0 0 0 0 0 0 0 0 0 0 0 0 0 0 0 0 0 0 0 0 0 0 0 0 0 0 0 0 0 0 0 0 0 0 0 0 0 0 0 0 0 0 0 0 0 0 0 0 0 0 0 0 0 0 0 0 0 0 0 0 0 0 0 0.001 0.001 0.001 0.002 0 0 0 0 0 0 0 0 0 0 0 0 0 0 0 0 0 0 0.002 0 0 0 0 0 0 0 0 0 0 0 0 0 0 0 0 0 0 0 0 0 0 0 0 0 0 0 0 0 0 0 0 0 0 0 0 0 0 0 0 0 0 0 0 0 0 0 0 0 0 0 0 0 0 0 0 0 0 0 0 0 0 0 0 0 0 0 0 0 0 0 0 0 0 0 0 0 0 0 0 0 0 0 0 0 0 0 0 0 0 0 0 0 0 0 0 0 0 0 0 0 0 0 0 0 0 0 0 0 0 0 0 0 0 0 0 0 0 0 0 0 0 0 0 0 0 0 0 0 0 0 0 0 0 0 0 0 0 0 0 0 0 0 0 0 0 0 0 0 0 0 0 0 0 0 0 0 0 0 0 0 0 0 0 0 0 0 0 0 0 0 0 0 0 0 0 0 0 0 0 0 0 0 0 0 0 0 0 0 0 0 0 0 0 0 0 0 0 0 0 0 0 0 0 0 0 0 0 0 0 0 0 0 0 0 0 0 0 0 0 0 0 0 0 0.004 0 0.001 0 
0 0 1 0.002 0 0 0 0 0 0 0 0 0 0 0 0 0 0 0 0 0 0 0 0 0 0 0 0 0 0 0 0 0 0 0 0 0 0 0 0 0 0 0 0 0 0 0 0 0 0 0 0 0 0 0 0 0 0 0 0 0 0 0 0 0 0 0 0 0 0 0 0 0 0 0 0 0 0 0 0 0 0 0 0 0 0 0 0 0 0 0 0 0 0 0 0 0 0 0 0 0 0 0 0 0 0 0 0 0 0 0 0 0 0 0 0 0 0 0 0 0 0 0 0 0 0 0 0 0 0 0 0 0 0 0 0 0 0 0 0 0 0 0 0 0 0 0 0 0 0 0 0 0 0 0 0 0 0 0 0 0 0 0 0 0 0 0 0 0 0 0 0 0 0 0 0 0 0 0 0 0 0 0 0 0 0 0 0 0 0 0 0 0 0 0 0 0 0 0 0 0 0 0 0 0 0 0 0 0 0 0 0 0 0 0 0 0 0 0 0 0 0 0 0 0 0 0 0 0 0 0 0 0 0 0 0 0 0 0 0 0 0 0 0 0 0 0 0 0 0 0 0 0 0 0 0 0 0 0 0 0 0 0 0 0 0 0 0 0 0 0 0 0 0 0 0 0 0 0 0 0 0 0 0 0 0 0 0 0 0 0 0 0 0 0 0 0 0 0 0 0 0 0 0 0 0 0 0 0 0 0 0 0 0 0 0 0 0 0 0 0 0 0 0 0 0 0 0 0 0 0 0 0 0 0 0 0 0 0 0 0 0 0 0 0 0 0 0 0 0 0 0 0 0 0 0 0 0 0 0 0 0 0 0 0 0 0 0 0 0 0 0 0 0 0 0 0 0 0 0 0 0 0 0 0 0 0 0 0 0 0 0 0 0 0 0 0 0 0 0 0 0 0 0 0 0 0 0 0 0 0 0 0 0 0 0 0 0 0 0 0 0 0 0 0 0 0 0 0 0 0 0 0 0 0 0 0 0 0 0 0 0 0 0 0 0 0 0 0 0 0 0 0 0 0 0 0 0 0 0 0 0 0 0 0 0 0 0 0 0 0 0 0 0 0 0 0 0 0 0 0 0 0 0 0 0 0 0 0 0 0 0 0 0 0 0 0 0 0 0 0 0 0 0 0 0 0 0 0 0 0 0 0 0 0 0 0 0 0 0 0 0 0 0 0 0 0 0 0 0 0 0 0 0 0 0 0 0 0 0 0 0 0 0 0 0 0 0 0 0 0 0 0 0 0 0 0 0 0 0 0 0 0 0 0 0 0 0 0 0 0 0 0 0 0 0 0 0 0 0 0 0 0 0 0 0 0 0 0 0 0 0 0 0 0 0 0 0 0 0 0 0 0 0 0 0 0 0 0 0 0 0 0 0 0 0 0 0 0 0 0 0 0 0 0 0 0 0 0 0 0 0 0 0 0 0 0 0 0 0 0 0 0 0 0 0 0 0 0 0 0 0 0 0 0 0 0 0 0 0 0 0 0 0 0 0 0 0 0 0 0 0 0 0 0 0 0 0 0 0 0 0 0 0 0 0 0 0 0 0 0 0 0 0 0 0 0 0 0 0 0 0 0 0 0 0 0 0 0 0 0 0 0 0 0 0 0 0 0 0 0 0 0 0 0 0 0 0 0 0 0 0 0 0 0 0 0 0 0 0 0 0 0 0 0 0 0 0 0 0 0 0 0 0 0 0 0 0 0.001 0.001 0 0 0 0 0 0 0 0 0 0 0 0 0 0 0 0 0 0 0 0 0 0.001 0.001 0 0 0 0 0 0 0 0 0 0 0 0 0 0 0 0 0 0 0 0 0 0 0 0 0 0 0 0 0 0 0 0 0 0 0 0 0 0 0 0 0 0.001 0 0.001 0.002 0.001 0.008 0.006 0.002 0.014 0.004 0.129 0.248 0.325 0 0.012 0.045 0.04 0.049 0.05 0.052 0.026 0.028 0.024 0.015 0.022 0.009 0 0.011 0 0.001 0 0.001 0 0 0 0 0 0 0 0.001 0.001 0.001 0.001 0.001 0.001 0.001 0.001 0.001 0 0.01 0.024 0.026 0.074 0.157 0.127 0.317 0.793 0.324 0.318 0 0 0 0.002 0.002 0.001 0 0.004 0.003 0.003 0 0 0.02 0.043 0.048 0.072 0.141 0 0.278 0.704 0.624 0.404 0.089 0.153 0.31 0.001 0.001 0.014 0.01 0.013 0.021 0.021 0.012 0.005 0.027 0.029 0.038 0.068 0.176 0.325 0.365 0.266 0.094 0.054 0.339 0.065 0.07 0.134 0.1 0.064 0.082 0.04 0.047 0.025 0.024 0.025 0.031 0.029 0.014 0.022 0.024 0.014 0 0.004 0.005 0.004 0.004 0.002 0.004 0.002 0.003 0.001 0 0 0 0.001 0.002 0.002 0.001 0.005 0.005 0.004 0.008 0.005 0.011 0.006 0.006 0.002 0.009 0.005 0.003 0.004 0.002 0.001 0 0.025 0.003 0.057 0.043 0.017 0.003 0.004 0.028 0.015 0.005 0.006 0.006 0.009 0.007 0.005 0.003 0.001 0 0 0.007 0.012 0.016 0.062 0.041 0.037 0.022 0.047 0.026 0.026 0.023 0.009 0.008 0.022 0.014 0.029 0.003 0.016 0.007 0.007 0.011 0.007 0.005 0.005 0.01 0.008 0.007 0.013 0.006 0.032 0.04 0.058 0.055 0.068 0.058 0.032 0.048 0.042 0.049 0.049 0.001 0.002 0.035 0.021 0.02 0.003 0.013 0.021 0.014 0.014 0.013 0.015 0.013 0.008 0.005 0.015 0.011 0.018 0.023 0.061 0.064 0.069 0.083 0.078 0.007 0 0 0 0 0 0 0 0 0.004 0.009 0.004 0.002 0.006 0.004 0.013 0.011 0.012 0.016 0.019 0.021 0.051 0.216 0.164 0.116 0.098 0.03 0.157 0.132 0.13 0.129 0.18 0.064 0.075 0.055 0.037 0.031 0.029 0.028 0.022 0.02 0.007 0.006 0.002 0.002 0.005 0.001 0.006 0.219 0.26 0.23 0.127 0.207 0.1 0.034 0.146 0.168 0.114 0.13 0.082 0.099 0.112 0.115 0.096 0.022 0.064 0.049 0.059 0.04 0.109 0.041 0.045 0.031 0.008 0.011 0.04 0.041 0 0.051 0.043 0.08 0.089 0.03 0.031 0.031 0.016 0.023 0.059 0.049 0.045 0.017 0.012 0.003 0.001 0 0.007 0.007 0.013 0.005 0.006 0.003 0.001 0.001 0 0.001 0 0 0 0 0 0 0 0 0 0 0 0 0 0 0 0 0.002 0.002 0 0.001 0.001 0.002 0.005 0 0 0 0 0 0 0 0 0 0.001 0.003 0.005 0.007 0.004 0.003 0.005 0.002 0.007 0.002 0.002 0 0.002 0.002 0.004 0.003 0.001 0.001 0.004 0.002 0.001 0.002 0.001 0.001 0.003 0.006 0.007 0.006 0.006 0.001 0.005 0.007 0.005 0.01 0 0.075 0 0 0 0 0 0 0 0 0 0 0 0.001 0.003 0 0.002 0.004 0.002 0.003 0.001 0.001 0.002 0.003 0.001 0 0 0 0 0 0 0 0 0 0 0 0 0 0 0 0 0 0 0 0 0 0 0 0 0 0 0 0 0 0 0 0.002 0.003 0.003 0.003 0.003 0 0 0 0 0 0 0 0 0 0 0 0 0 0 0 0 0.002 0 0.003 0.003 0.001 0.002 0.002 0.001 0.002 0 0 0 0 0 0 0 0 0 0 0 0 0 0 0.001 0.002 0.002 0.002 0.001 0.001 0.003 0.006 0.014 0.005 0.003 0.008 0.018 0.009 0.015 0.008 0.02 0.04 0.041 0.014 0.017 0.046 0.123 0 0.004 0.004 0.006 0.013 0.01 0.004 0.008 0.017 0.012 0.002 0 0.063 0.105 0.104 0.329 0.224 0.263 0.25 0.136 0.087 0.085 0.098 0.086 0.066 0.051 0.078 0.026 0 0 0.001 0 0 0 0.003 0.003 0.001 0.001 0.001 0.001 0.001 0.001 0.003 0.004 0.002 0.004 0.008 0.017 0 0 0 0 0 0 0.001 0.002 0.001 0.001 0.001 0.001 0 0.001 0.003 0.001 0.004 0.003 0.003 0.002 0 0 0 0.001 0 0 0.002 0 0 0.003 0.005 0.014 0.009 0.005 0.004 0.001 0.001 0.003 0.002 0.003 0.003 0.003 0.003 0.003 0.001 0.001 0 0 0 0 0 0 0 0 0 0.004 0.007 0.004 0.003 0.007 0.006 0.006 0.005 0.003 0.003 0.003 0.003 0.003 0 0 0 0.001 0.001 0.001 0.001 0.001 0 0 0 0 0 0 0 0 0.003 0.005 0.006 0.008 0.009 0.007 0.007 0.005 0.003 0.003 0.003 0.005 0.004 0.003 0.001 0.001 0.001 0 0.001 0.003 0 0 0 0 0 0 0 0.002 0.001 0 0 0 0.007 0.006 0.005 0.01 0.01 0.007 0.007 0.013 0.008 0.008 0.01 0.005 0.005 0.004 0.006 0.005 0.001 0.001 0.001 0.001 0.001 0.001 0 0 0 0 0 0 0 0 0 0 0 0 0 0 0 0 0 0 0 0 0 0 0 0 0 0 0 0 0 0 0 0 0 0 0 0 0 0 0 0 0 0 0 0 0 0 0 0 0 0 0 0 0 0 0 0 0 0 0 0 0 0 0 0 0 0 0 0 0 0 0 0 0 0 0 0 0 0 0 0 0 0 0 0 0 0 0 0 0 0 0 0 0 0 0 0 0 0 0 0.299 0.001 0 0.003 0 0 0.001 0 
0 0 0.001 1 0 0 0 0 0 0 0 0 0 0 0 0 0 0 0 0 0 0 0 0 0 0 0 0 0 0 0 0.001 0 0 0 0 0 0 0 0 0 0 0 0 0 0 0 0 0 0 0 0 0 0 0 0 0 0 0 0 0 0 0 0 0 0 0 0 0 0 0 0 0 0 0 0 0 0 0 0 0 0 0 0 0 0 0 0 0 0 0 0 0 0 0 0 0 0 0 0 0 0 0 0 0 0 0 0 0 0 0 0 0 0 0 0 0 0 0 0 0 0 0 0 0 0 0 0 0 0 0 0 0 0 0 0 0 0 0 0 0 0 0 0 0 0 0 0 0 0 0 0 0 0 0 0 0 0 0 0 0 0 0 0 0 0 0 0 0 0 0 0 0 0 0 0 0 0 0 0 0 0 0 0 0 0 0 0 0 0 0 0 0 0 0 0 0 0 0 0 0 0 0 0 0 0 0 0 0 0 0 0 0 0 0 0 0 0 0 0 0 0 0 0 0 0 0 0 0 0 0 0 0 0 0 0 0 0 0 0 0 0 0 0 0 0 0 0 0 0 0 0 0 0 0 0 0 0 0 0 0 0 0 0 0 0 0 0 0 0 0 0 0 0 0 0 0 0 0 0 0 0 0 0 0 0 0 0 0 0 0 0 0 0 0 0 0 0 0 0 0 0 0 0 0 0 0 0 0.001 0 0 0 0.001 0.001 0.001 0.001 0.001 0.001 0 0.001 0.001 0 0 0 0 0 0 0 0.001 0.002 0.002 0.003 0.002 0.001 0 0 0.001 0.001 0.003 0.003 0.003 0.002 0 0 0 0 0 0 0.001 0 0 0 0.001 0.001 0 0 0.001 0.001 0 0 0 0 0 0 0 0.008 0.007 0.003 0.001 0 0 0.001 0.001 0 0 0 0 0 0 0 0 0.001 0 0 0 0 0 0 0 0 0 0 0 0 0 0 0.001 0 0 0.001 0.001 0 0.002 0.001 0.001 0.002 0 0 0.001 0.001 0 0 0 0 0 0 0 0 0 0 0 0 0 0 0 0 0 0 0 0 0 0 0 0 0 0 0 0 0 0 0 0 0 0 0 0 0 0 0 0 0 0 0 0 0 0 0 0 0 0 0 0 0 0 0 0 0 0 0 0 0 0 0 0 0 0 0 0 0 0 0 0 0 0 0 0 0 0 0 0 0 0 0 0 0 0 0 0 0 0 0 0 0 0 0 0 0 0 0 0 0 0 0 0 0 0 0 0 0 0 0 0 0 0 0 0 0 0 0 0 0 0 0 0 0 0 0 0 0 0 0 0 0 0 0 0 0 0 0 0 0 0 0 0 0 0 0 0 0 0 0 0 0 0 0 0 0 0 0 0 0 0 0 0 0 0 0 0 0 0 0 0 0 0 0 0 0 0 0 0 0 0 0 0 0 0 0 0 0 0 0 0 0 0 0 0 0 0 0 0 0 0 0 0 0 0 0 0 0 0 0 0 0 0 0 0 0 0 0 0 0 0 0 0 0 0 0 0 0 0 0 0 0 0 0 0 0 0 0 0 0 0 0 0 0 0 0 0 0 0 0 0 0 0 0 0 0 0 0 0 0 0 0 0 0 0 0 0 0 0 0 0 0 0 0 0 0 0 0 0 0 0 0 0 0 0 0 0 0 0 0 0 0 0 0 0 0 0 0 0 0 0 0 0 0 0 0 0 0 0 0 0 0 0 0 0 0 0 0 0 0 0 0 0 0 0 0 0 0 0 0 0 0 0 0 0 0 0 0 0 0 0 0 0 0 0 0 0 0 0 0 0 0 0 0 0 0 0 0 0 0 0 0 0 0 0 0 0 0 0 0 0 0 0 0 0 0 0 0 0 0 0 0 0 0 0 0 0 0 0 0 0 0 0 0 0 0 0 0 0 0 0 0 0 0 0 0 0 0 0 0 0 0 0 0 0 0 0 0 0 0 0 0 0 0.001 0.001 0.001 0 0 0 0 0 0 0.001 0.001 0.001 0 0 0.001 0.001 0 0 0 0 0 0 0 0 0 0 0 0 0 0 0 0 0 0 0 0 0 0 0 0 0 0 0 0 0 0.002 0.001 0.001 0.001 0 0 0 0 0 0 0 0 0 0 0 0 0 0 0 0 0 0 0 0.001 0.002 0.001 0 0.001 0.001 0 0 0 0 0 0 0 0 0 0 0 0 0 0 0.001 0.001 0.001 0.002 0 0.001 0.006 0.008 0.011 0.013 0.008 0.01 0.018 0.028 0.032 0.024 0.021 0.05 0.06 0.028 0.025 0.061 0.151 0 0.012 0.014 0.008 0.009 0.01 0.012 0.008 0.011 0.011 0.011 0 0.027 0.097 0.091 0.372 0.281 0.332 0.312 0.059 0.089 0.074 0.128 0.09 0.052 0.031 0.102 0.036 0.001 0.005 0 0 0 0.001 0.001 0.001 0.001 0 0.001 0.001 0.001 0.001 0.002 0.003 0.002 0.001 0.01 0.025 0.015 0.036 0.016 0.003 0 0 0 0.002 0.001 0.001 0 0.001 0.001 0.001 0.001 0 0.001 0.001 0.001 0 0 0 0 0.001 0.002 0.003 0.004 0.001 0.004 0.005 0.005 0.015 0.007 0.003 0.003 0.003 0.003 0.003 0.003 0.002 0.003 0.003 0.003 0.003 0 0 0.003 0 0.001 0 0 0.001 0.001 0 0.001 0.007 0.012 0.011 0.002 0.01 0.006 0.006 0.005 0.003 0.002 0.004 0.004 0.004 0 0.001 0.001 0.001 0.001 0.001 0.001 0.001 0.001 0.001 0.001 0 0.001 0.001 0 0.004 0.002 0.002 0.007 0.009 0.013 0 0.005 0.005 0.004 0.004 0 0.001 0.001 0.001 0.001 0.001 0 0.001 0.001 0 0 0 0 0 0 0 0 0.005 0.001 0 0 0 0.004 0.002 0.001 0.006 0.006 0.004 0.001 0.006 0.004 0.008 0.006 0.003 0.004 0.005 0.001 0 0 0 0 0 0 0 0 0 0 0 0 0 0 0 0 0 0 0 0 0 0 0 0 0 0 0 0 0 0 0 0 0 0 0 0 0 0 0 0 0 0 0 0 0 0 0 0 0 0 0 0 0 0 0 0 0 0 0 0 0 0 0 0 0 0 0 0 0 0 0 0 0 0 0 0 0 0 0 0 0 0 0 0 0 0 0 0 0 0 0 0 0 0 0 0 0 0 0 0 0 0 0 0 0 0 0.404 0 0 0.003 0 0 0 0 0 0.004 0 0 0 0 0 0.344 0.419 0 0.017 0.051 0.038 0.078 0.042 0.028 0.049 0.049 0.027 0.019 0.03 0.008 0 0.01 0.005 0 0 0 0 0 0 0 0 0 0 0 0 0 0 0 0 0 0 0 0 0.009 0.025 0.032 0.119 0.224 0.42 0.51 0.883 0.383 0.408 0 0 0 0 0 0 0 0 0 0.002 0 0.005 0.004 0.013 0.011 0.007 0.026 0 0.043 0.062 0.115 0.197 0.185 0.17 0.263 0.002 0.003 0.005 0.003 0.004 0.009 0.005 0.003 0.003 0 0.011 0.015 0.013 0.025 0.064 0.063 0.065 0.06 0.039 0.049 0.064 0.089 0.176 0.119 0.076 0.1 0.035 0.013 0.005 0.004 0.015 0.009 0.006 0.004 0.009 0.008 0.005 0 0 0 0 0 0 0 0 0 0 0.001 0 0 0.001 0 0.001 0 0.003 0.002 0.001 0.005 0.006 0.01 0.01 0.009 0.008 0.01 0.003 0 0.003 0.02 0 0 0.033 0.065 0.101 0.077 0.05 0.034 0.019 0.025 0.016 0.004 0.004 0.003 0.005 0.007 0.004 0 0.004 0.002 0.007 0.01 0.022 0.063 0.104 0.085 0.049 0.028 0.059 0.02 0.013 0.015 0.009 0.005 0.013 0.012 0.04 0.026 0.032 0.03 0.018 0.022 0.01 0.009 0.016 0.009 0.004 0.007 0.006 0.01 0.014 0.057 0.073 0.07 0.108 0.107 0.09 0.084 0.078 0.093 0.089 0.03 0.013 0.018 0.01 0.01 0.003 0.005 0.016 0.007 0.003 0.003 0.007 0.005 0.003 0.007 0.007 0.013 0.03 0.042 0.092 0.099 0.108 0.113 0.129 0 0 0.002 0.01 0.007 0.007 0.006 0.005 0.004 0.003 0.003 0.004 0.004 0.003 0.001 0.007 0.007 0.012 0.021 0.023 0.018 0.183 0.275 0.238 0.207 0.171 0.144 0.229 0.2 0.181 0.201 0.262 0.182 0.133 0.097 0.021 0.003 0.004 0.004 0.003 0.005 0.003 0.002 0.001 0.004 0.009 0.005 0.007 0.28 0.29 0.279 0.166 0.207 0.116 0.079 0.176 0.198 0.132 0.175 0.172 0.117 0.084 0.075 0.043 0.054 0.05 0.025 0.027 0.019 0.039 0.015 0.018 0.011 0.012 0.014 0.011 0.014 0.009 0.016 0.013 0.032 0.034 0.007 0.006 0.011 0.005 0.008 0.013 0.012 0.011 0.007 0.007 0.003 0.001 0 0.005 0.004 0.008 0.008 0.011 0.009 0.008 0.009 0.006 0.007 0.004 0.001 0 0 0 0 0 0.001 0.002 0.001 0.001 0.001 0.001 0 0 0 0 0 0.001 0.003 0.004 0.004 0.007 0.007 0.008 0.008 0.002 0.002 0.002 0.002 0.004 0.008 0.006 0.006 0.003 0.006 0 0 0.001 0 0 0 0 0 0 0.001 0.002 0.001 0.001 0.003 0.004 0.002 0 0.006 0.005 0.003 0.01 0.007 0.009 0.011 0.01 0.008 0.001 0.003 0.002 0.035 0 0.124 0 0 0 0.009 
0 0 0 0 1 0.459 0.058 0.227 0.718 0.226 0.115 0.123 0.034 0 0 0 0 0 0 0 0 0 0 0 0 0 0 0 0 0 0.117 0 0.231 0.4 0.15 0.099 0.014 0.023 0.011 0.011 0.004 0 0.031 0.028 0.042 0.064 0.038 0.023 0.043 0.096 0.042 0.016 0.006 0 0.001 0.001 0 0 0 0 0 0 0 0 0 0.002 0.004 0.001 0 0.004 0.007 0.015 0.008 0.009 0.004 0 0.002 0.001 0.001 0 0 0 0 0 0 0 0 0 0 0 0 0 0 0 0 0.002 0.005 0 0 0 0 0 0 0 0 0 0 0 0 0 0 0 0 0 0 0 0 0 0 0 0 0 0 0 0 0 0 0 0 0 0 0 0 0 0 0 0 0 0 0 0 0 0 0 0 0 0 0 0 0 0 0 0 0 0 0 0 0 0 0 0 0 0 0 0 0 0 0 0 0 0 0 0 0 0 0 0 0 0 0 0 0 0 0 0 0 0 0 0 0 0 0 0 0 0 0 0 0 0 0 0 0 0 0 0 0 0 0 0 0 0 0 0 0 0 0 0 0 0 0 0 0 0 0 0 0 0 0 0 0 0 0 0 0 0 0 0 0 0 0 0 0 0 0 0 0 0 0 0 0 0 0 0 0 0 0 0 0 0 0 0 0 0 0 0 0 0 0 0 0 0 0 0 0 0 0 0 0 0 0 0 0 0 0 0 0 0 0 0 0 0 0 0 0 0 0 0 0 0 0 0 0 0 0 0 0 0 0 0 0 0 0 0 0 0 0 0 0 0 0 0 0 0 0 0 0 0 0 0 0 0 0 0 0 0 0 0 0 0 0 0 0 0 0 0 0 0 0 0 0 0 0 0 0 0 0 0 0 0 0 0 0 0 0 0 0 0 0 0 0 0 0 0 0 0 0 0 0 0 0 0 0 0 0 0 0 0 0 0 0 0 0 0 0 0 0 0 0 0 0 0 0 0 0 0 0 0 0 0 0 0 0 0 0.015 0 0 0 0 0 0 0 0 0 0 0 0 0 0 0 0 0 0 0 0 0 0 0 0 0 0 0 0 0 0 0 0 0 0 0 0 0 0 0 0 0 0 0 0 0 0 0 0 0 0 0 0 0 0 0 0 0 0 0 0 0 0 0 0 0 0 0 0 0 0 0 0 0 0 0 0 0 0 0 0 0 0 0 0 0 0 0 0 0 0 0 0 0 0 0 0 0 0 0 0 0 0 0 0 0 0 0 0 0 0 0 0 0 0 0 0 0 0 0 0 0 0 0 0 0 0 0 0 0 0 0 0 0 0 0 0 0 0 0 0 0 0 0 0 0 0 0 0 0 0 0 0 0 0 0 0 0 0 0 0 0 0 0 0 0 0 0 0 0 0 0 0 0 0 0 0 0 0 0 0 0 0 0 0 0 0 0 0 0 0 0 0 0 0 0 0 0 0 0 0 0 0 0 0 0 0 0 0 0 0 0 0 0 0 0 0 0 0 0 0 0 0 0 0 0 0 0 0 0 0 0 0 0 0 0 0 0 0 0 0 0 0 0 0 0 0 0 0 0 0 0 0 0 0 0 0 0 0 0 0 0 0 0 0 0 0 0 0 0 0 0 0 0 0 0 0 0 0 0 0 0 0 0 0 0 0 0 0 0 0 0 0 0 0 0 0 0 0 0 0 0 0 0 0 0 0 0 0 0 0 0 0 0 0 0 0 0 0 0 0 0 0 0 0 0 0 0 0 0 0 0 0 0 0 0 0 0 0 0 0 0 0 0 0 0 0 0 0 0 0 0 0 0 0 0 0 0 0 0 0 0 0 0 0 0 0 0 0 0 0 0 0 0 0 0 0 0 0 0 0 0 0 0 0 0 0 0 0 0 0 0 0 0 0 0 0 0 0 0 0 0 0 0 0 0 0 0 0 0 0 0 0 0 0 0 0 0 0 0 0 0 0 0 0 0 0 0 0 0 0 0 0 0 0 0 0 0 0 0 0 0 0 0 0 0 0 0 0 0 0 0 0 0 0 0 0 0 0 0 0 0 0 0 0 0 0 0 0 0 0 0 0 0 0 0 0 0 0 0 0 0 0 0 0 0 0 0 0 0 0 0 0 0 0 0 0 0 0 0 0 0 0 0 0 0 0 0 0 0 0 0 0 0 0 0 0 0 0 0 0 0 0 0 0 0 0 0 0 0 0 0 0 0 0 0 0 0 0 0 0 0 0 0 0 0 0 0 0 0 0 0 0 0 0 0 0 0 0 0 0 0 0 0 0 0 0 0 0 0 0 0 0 0 0 0 0 0 0 0 0 0 0 0 0 0 0 0 0 0 0 0 0 0 0 0 0 0 0 0 0 0 0 0 0 0 0 0 0 0 0 0 0 0 0 0 0 0 0 0 0 0 0 0 0 0 0 0 0 0 0 0 0 0 0 0 0 0 0 0 0 0 0 0 0 0 0 0 0 0 0 0 0 0 0 0 0 0 0 0 0 0 0 0 0 0 0 0 0 0 0 0 0 0 0 0 0 0 0 0 0 0 0 0 0 0 0 0 0 0 0 0 0 0 0 0 0 0 0 0 0 0 0 0 0 0 0 0 0 0 0 0 0 0 0 0 0 0 0 0 0 0 0 0 0 0 0 0 0 0 0 0 0 0 0 0 0 0 0 0 0 0 0 0 0 0 0 0 0 0 0 0 0 0 0 0 0 0 0 0 0 0 0 0 0 0 0 0 0 0 0 0 0 0 0 0 0 0 0 0 0 0 0 0 0 0 0 0 0 0 0 0 0 0 0 0 0 0 0 0 0 0 0 0 0 0 0 0 0 0 0 0 0 0 0 0 0 0 0 0 0 0 0 0 0 0 0 0 0 0 0 0 0 0 0 0 0 0 0 0 0 0 0 0 0 0 0 0 0 0 0 0 0 0 0 0 0 0 0 0 0 0 0 0 0 0 0 0 0 0 0 0 0 0 0 0 0 0 0 0 0 0 0 0 0 0 0 0 0 0 0 0 0 0 0 0 0 0 0 0 0 0 0 0 0 0 0 0 0 0 0 0 0 0 0 0 0 0 0 0 0 0 0 0 0 0 0 0 0 0 0 0 0 0 0 0 0 0 0 0 0 0 0 0 0 0 0 0 0 0 0 0 0 0 0 0 0 0 0 0 0 0 0 0 0 0 0 0 0 0 0 0 0 0 0 0 0 0 0 0 0 0 0 0 0 0 0 0 0 0 0 0 0 0 0 0 0 0 0 0 0 0 0 0 0 0 0 0 0 0 0 0 0 0 0 0 0 0 0 0 0 0 0 0 0 0 0 0 0 0 0 0 0 0 0 0 0 0 0 0 0 0 0 0 0 0 0 0 0 0 0 0 0 0 0 0 0 0 0 0 0 0 0 0 0 0 0 0 0 0 0 0 0 0 0 0 0 0 0 0 0 0 0 0 0 0 0 0 0 0 0 0 0 0 0 0 0 0 0 0 0 0 0 0 0 0 0 0 0 0 0 0 0 0 0 0 0 0 0 0 0 0 0 0 0 0 0 0 0 0 0 0 0 0 0 0 0 0 0 0 0 0 0 0 0 0 0 0 0 0 0 0 0 0 0 0 0 0 0 0 0 0 0 0 0 0 0 0 0 0 0 0 0 0 0 0 0 0 0 0 0 0 0 0 0 0 0 0 0 0 0 0 0 0 0 0 0 0 0 0 0 0 0 0 0 0 0 0 0 0 0 0 0 0 0 0 0 0 0 0 0 0 0 0 0 0 0 0 0 0 0 0 0 0 0 
0 0 0 0 0.565 1 0.034 0.133 0.525 0.158 0.072 0.091 0.027 0 0 0 0 0 0 0 0 0 0 0 0 0 0 0 0 0 0.079 0 0.169 0.278 0.096 0.056 0.009 0.016 0.008 0.007 0.005 0.001 0.017 0.013 0.021 0.031 0.014 0.012 0.018 0.055 0.02 0.01 0.003 0 0.001 0 0 0 0 0 0 0 0 0 0 0 0.002 0.002 0.001 0 0.002 0.005 0.004 0.007 0.004 0.001 0.001 0.001 0.001 0.001 0 0 0 0 0 0 0 0 0 0.001 0 0.001 0.001 0.001 0.001 0.001 0.002 0 0.001 0.001 0 0 0 0 0 0 0 0 0 0 0 0 0 0 0 0 0 0 0 0 0 0 0 0 0 0 0 0 0 0 0 0 0 0 0 0 0 0 0 0 0 0 0 0 0 0 0 0 0 0 0 0 0 0 0 0 0 0 0 0 0 0 0 0 0 0 0 0 0 0 0 0 0 0 0 0 0 0 0 0 0 0 0 0 0 0 0 0 0 0 0 0 0 0 0 0 0 0 0 0 0 0 0 0 0 0 0 0 0 0 0 0 0 0 0 0 0 0 0 0 0 0 0 0 0 0 0 0 0 0 0 0 0 0 0 0 0 0 0 0 0 0 0 0 0 0 0 0 0 0 0 0 0 0 0 0 0 0 0 0 0 0 0 0 0 0 0 0 0 0 0 0 0 0 0 0 0 0 0 0 0 0 0 0 0 0 0 0 0 0 0 0 0 0 0 0 0 0 0 0 0 0 0 0 0 0 0 0 0 0 0 0 0 0 0 0 0 0 0 0 0 0 0 0 0 0 0 0 0 0 0 0 0 0 0 0 0 0 0 0 0 0 0 0 0 0 0 0 0 0 0 0 0 0 0 0 0 0 0 0 0 0 0 0 0 0 0 0 0 0 0 0 0 0 0 0 0 0 0 0 0 0 0 0 0 0 0 0 0 0 0 0 0 0 0 0 0 0 0 0 0 0 0 0 0 0 0 0 0 0 0 0 0 0.009 0 0 0 0 0 0 0 0 0 0 0 0 0 0 0 0 0 0 0 0 0 0 0 0 0 0 0 0 0 0 0 0 0 0 0 0 0 0 0 0 0 0 0 0 0 0 0 0 0 0 0 0 0 0 0 0 0 0 0 0 0 0 0 0 0 0 0 0 0 0 0 0 0 0 0 0 0 0 0 0 0 0 0 0 0 0 0 0 0 0 0 0 0 0 0 0 0 0 0 0 0 0 0 0 0 0 0 0 0 0 0 0 0 0 0 0 0 0 0 0 0 0 0 0 0 0 0 0 0 0 0 0 0 0 0 0 0 0 0 0 0 0 0 0 0 0 0 0 0 0 0 0 0 0 0 0 0 0 0 0 0 0 0 0 0 0 0 0 0 0 0 0 0 0 0 0 0 0 0 0 0 0 0 0 0 0 0 0 0 0 0 0 0 0 0 0 0 0 0 0 0 0 0 0 0 0 0 0 0 0 0 0 0 0 0 0 0 0 0 0 0 0 0 0 0 0 0 0 0 0 0 0 0 0 0 0 0 0 0 0 0 0 0 0 0 0 0 0 0 0 0 0 0 0 0 0 0 0 0 0 0 0 0 0 0 0 0 0 0 0 0 0 0 0 0 0 0 0 0 0 0 0 0 0 0 0 0 0 0 0 0 0 0 0 0 0 0 0 0 0 0 0 0 0 0 0 0 0 0 0 0 0 0 0 0 0 0 0 0 0 0 0 0 0 0 0 0 0 0 0 0 0 0 0 0 0 0 0 0 0 0 0 0 0 0 0 0 0 0 0 0 0 0 0 0 0 0 0 0 0 0 0 0 0 0 0 0 0 0 0 0 0 0 0 0 0 0 0 0 0 0 0 0 0 0 0 0 0 0 0 0 0 0 0 0 0 0 0 0 0 0 0 0 0 0 0 0 0 0 0 0 0 0 0 0 0 0 0 0 0 0 0 0 0 0 0 0 0 0 0 0 0 0 0 0 0 0 0 0 0 0 0 0 0 0 0 0 0 0 0 0 0 0 0 0 0 0 0 0 0 0 0 0 0 0 0 0 0 0 0 0 0 0 0 0 0 0 0 0 0 0 0 0 0 0 0 0 0 0 0 0 0 0 0 0 0 0 0 0 0 0 0 0 0 0 0 0 0 0 0 0 0 0 0 0 0 0 0 0 0 0 0 0 0 0 0 0 0 0 0 0 0 0 0 0 0 0 0 0 0 0 0 0 0 0 0 0 0 0 0 0 0 0 0 0 0 0 0 0 0 0 0 0 0 0 0 0 0 0 0 0 0 0 0 0 0 0 0 0 0 0 0 0 0 0 0 0 0 0 0 0 0 0 0 0 0 0 0 0 0 0 0 0 0 0 0 0 0 0 0 0 0 0 0 0 0 0 0 0 0 0 0 0 0 0 0 0 0 0 0 0 0 0 0 0 0 0 0 0 0 0 0 0 0 0 0 0 0 0 0 0 0 0 0 0 0 0 0 0 0 0 0 0 0 0 0 0 0 0 0 0 0 0 0 0 0 0 0 0 0 0 0 0 0 0 0 0 0 0 0 0 0 0 0 0 0 0 0 0 0 0 0 0 0 0 0 0 0 0 0 0 0 0 0 0 0 0 0 0 0 0 0 0 0 0 0 0 0 0 0 0 0 0 0 0 0 0 0 0 0 0 0 0 0 0 0 0 0 0 0 0 0 0 0 0 0 0 0 0 0 0 0 0 0 0 0 0 0 0 0 0 0 0 0 0 0 0 0 0 0 0 0 0 0 0 0 0 0 0 0 0 0 0 0 0 0 0 0 0 0 0 0 0 0 0 0 0 0 0 0 0 0 0 0 0 0 0 0 0 0 0 0 0 0 0 0 0 0 0 0 0 0 0 0 0 0 0 0 0 0 0 0 0 0 0 0 0 0 0 0 0 0 0 0 0 0 0 0 0 0 0 0 0 0 0 0 0 0 0 0 0 0 0 0 0 0 0 0 0 0 0 0 0 0 0 0 0 0 0 0 0 0 0 0 0 0 0 0 0 0 0 0 0 0 0 0 0 0 0 0 0 0 0 0 0 0 0 0 0 0 0 0 0 0 0 0 0 0 0 0 0 0 0 0 0 0 0 0 0 0 0 0 0 0 0 0 0 0 0 0 0 0 0 0 0 0 0 0 0 0 0 0 0 0 0 0 0 0 0 0 0 0 0 0 0 0 0 0 0 0 0 0 0 0 0 0 0 0 0 0 0 0 0 0 0 0 0 0 0 0 0 0 0 0 0 0 0 0 0 0 0 0 0 0 0 0 0 0 0 0 0 0 0 0 0 0 0 0 0 0 0 0 0 0 0 0 0 0 0 0 0 0 0 0 0 0 0 0 0 0 0 0 0 0 0 0 0 0 0 0 0 0 0 0 0 0 0 0 0 0 0 0 0 0 0 0 0 0 0 0 0 0 0 0 0 0 0 0 0 0 0 0 0 0 0 0 0 0 0 0 0 0 0 0 0 0 0 0 0 0 0 0 0 0 0 0 0 0 0 0 0 0 0 0 0 0 0 0 0 0 0 0 0 0 0 0 0 0 0 0 0 0 0 0 0 0 0 0 0 0 0 0 0 0 0 0 0 0 0 0 0 0 0 0 0 0 0 0 0 0 0 0 0 0 0 0 0 0 0 0 0 0 0 0 0 0 0 0 0 0 0 0 0 0 0 0 0 0 0 0 0 0 0 0 0 0 0 0 0 0 0 0 0 0 0 0 0 0 0 0 0 0 0 0 0 0 0 0 0 0 0 0 0 0 
0 0 0 0 0.068 0.04 1 0.29 0.081 0.041 0.092 0.009 0.001 0 0 0 0 0 0 0 0 0 0 0 0 0 0 0 0 0 0.144 0 0.021 0.048 0.018 0.009 0.002 0.002 0.001 0.002 0.002 0 0.003 0.003 0.002 0.003 0.004 0.003 0.004 0.008 0.004 0.002 0 0 0 0 0 0 0 0 0 0 0 0 0 0 0 0 0 0 0 0.001 0.001 0.001 0 0 0 0 0 0 0 0 0 0 0 0 0 0 0 0 0 0 0 0 0 0 0 0 0 0 0 0 0 0 0 0 0 0 0 0 0 0 0 0 0 0 0 0 0 0 0 0 0 0 0 0 0 0 0 0 0 0 0 0 0 0 0 0 0 0 0 0 0 0 0 0 0 0 0 0 0 0 0 0 0 0 0 0 0 0 0 0 0 0 0 0 0 0 0 0 0 0 0 0 0 0 0 0 0 0 0 0 0 0 0 0 0 0 0 0 0 0 0 0 0 0 0 0 0 0 0 0 0 0 0 0 0 0 0 0 0 0 0 0 0 0 0 0 0 0 0 0 0 0 0 0 0 0 0 0 0 0 0 0 0 0 0 0 0 0 0 0 0 0 0 0 0 0 0 0 0 0 0 0 0 0 0 0 0 0 0 0 0 0 0 0 0 0 0 0 0 0 0 0 0 0 0 0 0 0 0 0 0 0 0 0 0 0 0 0 0 0 0 0 0 0 0 0 0 0 0 0 0 0 0 0 0 0 0 0 0 0 0 0 0 0 0 0 0 0 0 0 0 0 0 0 0 0 0 0 0 0 0 0 0 0 0 0 0 0 0 0 0 0 0 0 0 0 0 0 0 0 0 0 0 0 0 0 0 0 0 0 0 0 0 0 0 0 0 0 0 0 0 0 0 0 0 0 0 0 0 0 0 0 0 0 0 0 0 0 0 0 0 0 0 0 0 0 0 0 0 0 0 0 0 0 0 0 0 0 0 0 0 0.002 0 0 0 0 0 0 0 0 0 0 0 0 0 0 0 0 0 0 0 0 0 0 0 0 0 0 0 0 0 0 0 0 0 0 0 0 0 0 0 0 0 0 0 0 0 0 0 0 0 0 0 0 0 0 0 0 0 0 0 0 0 0 0 0 0 0 0 0 0 0 0 0 0 0 0 0 0 0 0 0 0 0 0 0 0 0 0 0 0 0 0 0 0 0 0 0 0 0 0 0 0 0 0 0 0 0 0 0 0 0 0 0 0 0 0 0 0 0 0 0 0 0 0 0 0 0 0 0 0 0 0 0 0 0 0 0 0 0 0 0 0 0 0 0 0 0 0 0 0 0 0 0 0 0 0 0 0 0 0 0 0 0 0 0 0 0 0 0 0 0 0 0 0 0 0 0 0 0 0 0 0 0 0 0 0 0 0 0 0 0 0 0 0 0 0 0 0 0 0 0 0 0 0 0 0 0 0 0 0 0 0 0 0 0 0 0 0 0 0 0 0 0 0 0 0 0 0 0 0 0 0 0 0 0 0 0 0 0 0 0 0 0 0 0 0 0 0 0 0 0 0 0 0 0 0 0 0 0 0 0 0 0 0 0 0 0 0 0 0 0 0 0 0 0 0 0 0 0 0 0 0 0 0 0 0 0 0 0 0 0 0 0 0 0 0 0 0 0 0 0 0 0 0 0 0 0 0 0 0 0 0 0 0 0 0 0 0 0 0 0 0 0 0 0 0 0 0 0 0 0 0 0 0 0 0 0 0 0 0 0 0 0 0 0 0 0 0 0 0 0 0 0 0 0 0 0 0 0 0 0 0 0 0 0 0 0 0 0 0 0 0 0 0 0 0 0 0 0 0 0 0 0 0 0 0 0 0 0 0 0 0 0 0 0 0 0 0 0 0 0 0 0 0 0 0 0 0 0 0 0 0 0 0 0 0 0 0 0 0 0 0 0 0 0 0 0 0 0 0 0 0 0 0 0 0 0 0 0 0 0 0 0 0 0 0 0 0 0 0 0 0 0 0 0 0 0 0 0 0 0 0 0 0 0 0 0 0 0 0 0 0 0 0 0 0 0 0 0 0 0 0 0 0 0 0 0 0 0 0 0 0 0 0 0 0 0 0 0 0 0 0 0 0 0 0 0 0 0 0 0 0 0 0 0 0 0 0 0 0 0 0 0 0 0 0 0 0 0 0 0 0 0 0 0 0 0 0 0 0 0 0 0 0 0 0 0 0 0 0 0 0 0 0 0 0 0 0 0 0 0 0 0 0 0 0 0 0 0 0 0 0 0 0 0 0 0 0 0 0 0 0 0 0 0 0 0 0 0 0 0 0 0 0 0 0 0 0 0 0 0 0 0 0 0 0 0 0 0 0 0 0 0 0 0 0 0 0 0 0 0 0 0 0 0 0 0 0 0 0 0 0 0 0 0 0 0 0 0 0 0 0 0 0 0 0 0 0 0 0 0 0 0 0 0 0 0 0 0 0 0 0 0 0 0 0 0 0 0 0 0 0 0 0 0 0 0 0 0 0 0 0 0 0 0 0 0 0 0 0 0 0 0 0 0 0 0 0 0 0 0 0 0 0 0 0 0 0 0 0 0 0 0 0 0 0 0 0 0 0 0 0 0 0 0 0 0 0 0 0 0 0 0 0 0 0 0 0 0 0 0 0 0 0 0 0 0 0 0 0 0 0 0 0 0 0 0 0 0 0 0 0 0 0 0 0 0 0 0 0 0 0 0 0 0 0 0 0 0 0 0 0 0 0 0 0 0 0 0 0 0 0 0 0 0 0 0 0 0 0 0 0 0 0 0 0 0 0 0 0 0 0 0 0 0 0 0 0 0 0 0 0 0 0 0 0 0 0 0 0 0 0 0 0 0 0 0 0 0 0 0 0 0 0 0 0 0 0 0 0 0 0 0 0 0 0 0 0 0 0 0 0 0 0 0 0 0 0 0 0 0 0 0 0 0 0 0 0 0 0 0 0 0 0 0 0 0 0 0 0 0 0 0 0 0 0 0 0 0 0 0 0 0 0 0 0 0 0 0 0 0 0 0 0 0 0 0 0 0 0 0 0 0 0 0 0 0 0 0 0 0 0 0 0 0 0 0 0 0 0 0 0 0 0 0 0 0 0 0 0 0 0 0 0 0 0 0 0 0 0 0 0 0 0 0 0 0 0 0 0 0 0 0 0 0 0 0 0 0 0 0 0 0 0 0 0 0 0 0 0 0 0 0 0 0 0 0 0 0 0 0 0 0 0 0 0 0 0 0 0 0 0 0 0 0 0 0 0 0 0 0 0 0 0 0 0 0 0 0 0 0 0 0 0 0 0 0 0 0 0 0 0 0 0 0 0 0 0 0 0 0 0 0 0 0 0 0 0 0 0 0 0 0 0 0 0 0 0 0 0 0 0 0 0 0 0 0 0 0 0 0 0 0 0 0 0 0 0 0 0 0 0 0 0 0 0 0 0 0 0 0 0 0 0 0 0 0 0 0 0 0 0 0 0 0 0 0 0 0 0 0 0 0 0 0 0 0 0 0 0 0 0 0 0 0 0 0 0 0 0 0 0 0 0 0 0 0 0 0 0 0 0 0 0 0 0 0 0 0 0 0 0 0 0 0 0 0 0 0 0 0 0 0 0 0 0 0 0 0 0 0 0 0 0 0 0 0 0 0 0 0 0 0 0 0 0 0 0 0 0 0 0 0 0 0 0 0 0 0 0 0 0 0 0 0 0 0 0 0 0 0 0 0 0 0 0 0 0 0 0 0 0 0 0 0 
0 0 0 0 0.259 0.143 0.277 1 0.33 0.151 0.308 0.052 0.008 0 0 0 0 0 0 0 0 0 0 0 0 0 0 0 0 0 0.535 0 0.127 0.172 0.056 0.041 0.006 0.012 0.006 0.006 0.006 0.001 0.011 0.009 0.014 0.018 0.014 0.006 0.016 0.038 0.013 0.006 0.003 0 0 0 0 0 0 0 0 0 0 0 0 0 0.001 0.001 0 0.003 0.003 0.006 0.005 0.006 0.004 0.001 0.003 0.002 0 0 0 0 0 0 0 0 0 0 0 0 0 0 0 0 0 0 0.003 0 0 0 0 0 0 0 0 0 0 0 0 0 0 0 0 0 0 0 0 0 0 0 0 0 0 0 0 0 0 0 0 0 0 0 0 0 0 0 0 0 0 0 0 0 0 0 0 0 0 0 0 0 0 0 0 0 0 0 0 0 0 0 0 0 0 0 0 0 0 0 0 0 0 0 0 0 0 0 0 0 0 0 0 0 0 0 0 0 0 0 0 0 0 0 0 0 0 0 0 0 0 0 0 0 0 0 0 0 0 0 0 0 0 0 0 0 0 0 0 0 0 0 0 0 0 0 0 0 0 0 0 0 0 0 0 0 0 0 0 0 0 0 0 0 0 0 0 0 0 0 0 0 0 0 0 0 0 0 0 0 0 0 0 0 0 0 0 0 0 0 0 0 0 0 0 0 0 0 0 0 0 0 0 0 0 0 0 0 0 0 0 0 0 0 0 0 0 0 0 0 0 0 0 0 0 0 0 0 0 0 0 0 0 0 0 0 0 0 0 0 0 0 0 0 0 0 0 0 0 0 0 0 0 0 0 0 0 0 0 0 0 0 0 0 0 0 0 0 0 0 0 0 0 0 0 0 0 0 0 0 0 0 0 0 0 0 0 0 0 0 0 0 0 0 0 0 0 0 0 0 0 0 0 0 0 0 0 0 0 0 0 0 0 0 0 0 0 0 0 0 0 0 0 0 0 0 0 0 0 0 0 0 0 0 0 0.008 0 0 0 0 0 0 0 0 0 0 0 0 0 0 0 0 0 0 0 0 0 0 0 0 0 0 0 0 0 0 0 0 0 0 0 0 0 0 0 0 0 0 0 0 0 0 0 0 0 0 0 0 0 0 0 0 0 0 0 0 0 0 0 0 0 0 0 0 0 0 0 0 0 0 0 0 0 0 0 0 0 0 0 0 0 0 0 0 0 0 0 0 0 0 0 0 0 0 0 0 0 0 0 0 0 0 0 0 0 0 0 0 0 0 0 0 0 0 0 0 0 0 0 0 0 0 0 0 0 0 0 0 0 0 0 0 0 0 0 0 0 0 0 0 0 0 0 0 0 0 0 0 0 0 0 0 0 0 0 0 0 0 0 0 0 0 0 0 0 0 0 0 0 0 0 0 0 0 0 0 0 0 0 0 0 0 0 0 0 0 0 0 0 0 0 0 0 0 0 0 0 0 0 0 0 0 0 0 0 0 0 0 0 0 0 0 0 0 0 0 0 0 0 0 0 0 0 0 0 0 0 0 0 0 0 0 0 0 0 0 0 0 0 0 0 0 0 0 0 0 0 0 0 0 0 0 0 0 0 0 0 0 0 0 0 0 0 0 0 0 0 0 0 0 0 0 0 0 0 0 0 0 0 0 0 0 0 0 0 0 0 0 0 0 0 0 0 0 0 0 0 0 0 0 0 0 0 0 0 0 0 0 0 0 0 0 0 0 0 0 0 0 0 0 0 0 0 0 0 0 0 0 0 0 0 0 0 0 0 0 0 0 0 0 0 0 0 0 0 0 0 0 0 0 0 0 0 0 0 0 0 0 0 0 0 0 0 0 0 0 0 0 0 0 0 0 0 0 0 0 0 0 0 0 0 0 0 0 0 0 0 0 0 0 0 0 0 0 0 0 0 0 0 0 0 0 0 0 0 0 0 0 0 0 0 0 0 0 0 0 0 0 0 0 0 0 0 0 0 0 0 0 0 0 0 0 0 0 0 0 0 0 0 0 0 0 0 0 0 0 0 0 0 0 0 0 0 0 0 0 0 0 0 0 0 0 0 0 0 0 0 0 0 0 0 0 0 0 0 0 0 0 0 0 0 0 0 0 0 0 0 0 0 0 0 0 0 0 0 0 0 0 0 0 0 0 0 0 0 0 0 0 0 0 0 0 0 0 0 0 0 0 0 0 0 0 0 0 0 0 0 0 0 0 0 0 0 0 0 0 0 0 0 0 0 0 0 0 0 0 0 0 0 0 0 0 0 0 0 0 0 0 0 0 0 0 0 0 0 0 0 0 0 0 0 0 0 0 0 0 0 0 0 0 0 0 0 0 0 0 0 0 0 0 0 0 0 0 0 0 0 0 0 0 0 0 0 0 0 0 0 0 0 0 0 0 0 0 0 0 0 0 0 0 0 0 0 0 0 0 0 0 0 0 0 0 0 0 0 0 0 0 0 0 0 0 0 0 0 0 0 0 0 0 0 0 0 0 0 0 0 0 0 0 0 0 0 0 0 0 0 0 0 0 0 0 0 0 0 0 0 0 0 0 0 0 0 0 0 0 0 0 0 0 0 0 0 0 0 0 0 0 0 0 0 0 0 0 0 0 0 0 0 0 0 0 0 0 0 0 0 0 0 0 0 0 0 0 0 0 0 0 0 0 0 0 0 0 0 0 0 0 0 0 0 0 0 0 0 0 0 0 0 0 0 0 0 0 0 0 0 0 0 0 0 0 0 0 0 0 0 0 0 0 0 0 0 0 0 0 0 0 0 0 0 0 0 0 0 0 0 0 0 0 0 0 0 0 0 0 0 0 0 0 0 0 0 0 0 0 0 0 0 0 0 0 0 0 0 0 0 0 0 0 0 0 0 0 0 0 0 0 0 0 0 0 0 0 0 0 0 0 0 0 0 0 0 0 0 0 0 0 0 0 0 0 0 0 0 0 0 0 0 0 0 0 0 0 0 0 0 0 0 0 0 0 0 0 0 0 0 0 0 0 0 0 0 0 0 0 0 0 0 0 0 0 0 0 0 0 0 0 0 0 0 0 0 0 0 0 0 0 0 0 0 0 0 0 0 0 0 0 0 0 0 0 0 0 0 0 0 0 0 0 0 0 0 0 0 0 0 0 0 0 0 0 0 0 0 0 0 0 0 0 0 0 0 0 0 0 0 0 0 0 0 0 0 0 0 0 0 0 0 0 0 0 0 0 0 0 0 0 0 0 0 0 0 0 0 0 0 0 0 0 0 0 0 0 0 0 0 0 0 0 0 0 0 0 0 0 0 0 0 0 0 0 0 0 0 0 0 0 0 0 0 0 0 0 0 0 0 0 0 0 0 0 0 0 0 0 0 0 0 0 0 0 0 0 0 0 0 0 0 0 0 0 0 0 0 0 0 0 0 0 0 0 0 0 0 0 0 0 0 0 0 0 0 0 0 0 0 0 0 0 0 0 0 0 0 0 0 0 0 0 0 0 0 0 0 0 0 0 0 0 0 0 0 0 0 0 0 0 0 0 0 0 0 0 0 0 0 0 0 0 0 0 0 0 0 0 0 0 0 0 0 0 0 0 0 0 0 0 0 0 0 0 0 0 0 0 0 0 0 0 0 0 0 0 0 0 0 0 0 0 0 0 0 0 0 0 0 0 0 0 0 0 0 0 0 0 0 0 0 0 0 0 0 0 0 0 0 0 0 0 0 0 0 0 0 0 0 0 0 0 0 0 0 0 0 0 0 0 0 0 0 0 0 0 0 0 0 0 0 0 0 0 0 0 0 0 0 0 0 0 
0 0 0 0 0.798 0.495 0.091 0.302 1 0.282 0.164 0.169 0.038 0 0 0 0 0 0 0 0 0 0 0 0 0 0 0 0 0 0.15 0 0.325 0.541 0.185 0.124 0.017 0.032 0.019 0.017 0.009 0.004 0.031 0.031 0.04 0.055 0.032 0.033 0.046 0.106 0.033 0.013 0.002 0 0 0 0 0 0 0 0 0 0 0 0 0.002 0.005 0.003 0.004 0.004 0.01 0.016 0.005 0.015 0.005 0 0.001 0 0 0 0 0 0 0 0 0 0 0 0 0 0 0 0 0 0 0.002 0.004 0 0 0 0 0 0 0 0 0 0 0 0 0 0 0 0 0 0 0 0 0 0 0 0 0 0 0 0 0 0 0 0 0 0 0 0 0 0 0 0 0 0 0 0 0 0 0 0 0 0 0 0 0 0 0 0 0 0 0 0 0 0 0 0 0 0 0 0 0 0 0 0 0 0 0 0 0 0 0 0 0 0 0 0 0 0 0 0 0 0 0 0 0 0 0 0 0 0 0 0 0 0 0 0 0 0 0 0 0 0 0 0 0 0 0 0 0 0 0 0 0 0 0 0 0 0 0 0 0 0 0 0 0 0 0 0 0 0 0 0 0 0 0 0 0 0 0 0 0 0 0 0 0 0 0 0 0 0 0 0 0 0 0 0 0 0 0 0 0 0 0 0 0 0 0 0 0 0 0 0 0 0 0 0 0 0 0 0 0 0 0 0 0 0 0 0 0 0 0 0 0 0 0 0 0 0 0 0 0 0 0 0 0 0 0 0 0 0 0 0 0 0 0 0 0 0 0 0 0 0 0 0 0 0 0 0 0 0 0 0 0 0 0 0 0 0 0 0 0 0 0 0 0 0 0 0 0 0 0 0 0 0 0 0 0 0 0 0 0 0 0 0 0 0 0 0 0 0 0 0 0 0 0 0 0 0 0 0 0 0 0 0 0 0 0 0 0 0 0 0 0 0 0 0 0 0 0 0 0 0 0 0 0 0 0 0 0.022 0 0 0 0 0 0 0 0 0 0 0 0 0 0 0 0 0 0 0 0 0 0 0 0 0 0 0 0 0 0 0 0 0 0 0 0 0 0 0 0 0 0 0 0 0 0 0 0 0 0 0 0 0 0 0 0 0 0 0 0 0 0 0 0 0 0 0 0 0 0 0 0 0 0 0 0 0 0 0 0 0 0 0 0 0 0 0 0 0 0 0 0 0 0 0 0 0 0 0 0 0 0 0 0 0 0 0 0 0 0 0 0 0 0 0 0 0 0 0 0 0 0 0 0 0 0 0 0 0 0 0 0 0 0 0 0 0 0 0 0 0 0 0 0 0 0 0 0 0 0 0 0 0 0 0 0 0 0 0 0 0 0 0 0 0 0 0 0 0 0 0 0 0 0 0 0 0 0 0 0 0 0 0 0 0 0 0 0 0 0 0 0 0 0 0 0 0 0 0 0 0 0 0 0 0 0 0 0 0 0 0 0 0 0 0 0 0 0 0 0 0 0 0 0 0 0 0 0 0 0 0 0 0 0 0 0 0 0 0 0 0 0 0 0 0 0 0 0 0 0 0 0 0 0 0 0 0 0 0 0 0 0 0 0 0 0 0 0 0 0 0 0 0 0 0 0 0 0 0 0 0 0 0 0 0 0 0 0 0 0 0 0 0 0 0 0 0 0 0 0 0 0 0 0 0 0 0 0 0 0 0 0 0 0 0 0 0 0 0 0 0 0 0 0 0 0 0 0 0 0 0 0 0 0 0 0 0 0 0 0 0 0 0 0 0 0 0 0 0 0 0 0 0 0 0 0 0 0 0 0 0 0 0 0 0 0 0 0 0 0 0 0 0 0 0 0 0 0 0 0 0 0 0 0 0 0 0 0 0 0 0 0 0 0 0 0 0 0 0 0 0 0 0 0 0 0 0 0 0 0 0 0 0 0 0 0 0 0 0 0 0 0 0 0 0 0 0 0 0 0 0 0 0 0 0 0 0 0 0 0 0 0 0 0 0 0 0 0 0 0 0 0 0 0 0 0 0 0 0 0 0 0 0 0 0 0 0 0 0 0 0 0 0 0 0 0 0 0 0 0 0 0 0 0 0 0 0 0 0 0 0 0 0 0 0 0 0 0 0 0 0 0 0 0 0 0 0 0 0 0 0 0 0 0 0 0 0 0 0 0 0 0 0 0 0 0 0 0 0 0 0 0 0 0 0 0 0 0 0 0 0 0 0 0 0 0 0 0 0 0 0 0 0 0 0 0 0 0 0 0 0 0 0 0 0 0 0 0 0 0 0 0 0 0 0 0 0 0 0 0 0 0 0 0 0 0 0 0 0 0 0 0 0 0 0 0 0 0 0 0 0 0 0 0 0 0 0 0 0 0 0 0 0 0 0 0 0 0 0 0 0 0 0 0 0 0 0 0 0 0 0 0 0 0 0 0 0 0 0 0 0 0 0 0 0 0 0 0 0 0 0 0 0 0 0 0 0 0 0 0 0 0 0 0 0 0 0 0 0 0 0 0 0 0 0 0 0 0 0 0 0 0 0 0 0 0 0 0 0 0 0 0 0 0 0 0 0 0 0 0 0 0 0 0 0 0 0 0 0 0 0 0 0 0 0 0 0 0 0 0 0 0 0 0 0 0 0 0 0 0 0 0 0 0 0 0 0 0 0 0 0 0 0 0 0 0 0 0 0 0 0 0 0 0 0 0 0 0 0 0 0 0 0 0 0 0 0 0 0 0 0 0 0 0 0 0 0 0 0 0 0 0 0 0 0 0 0 0 0 0 0 0 0 0 0 0 0 0 0 0 0 0 0 0 0 0 0 0 0 0 0 0 0 0 0 0 0 0 0 0 0 0 0 0 0 0 0 0 0 0 0 0 0 0 0 0 0 0 0 0 0 0 0 0 0 0 0 0 0 0 0 0 0 0 0 0 0 0 0 0 0 0 0 0 0 0 0 0 0 0 0 0 0 0 0 0 0 0 0 0 0 0 0 0 0 0 0 0 0 0 0 0 0 0 0 0 0 0 0 0 0 0 0 0 0 0 0 0 0 0 0 0 0 0 0 0 0 0 0 0 0 0 0 0 0 0 0 0 0 0 0 0 0 0 0 0 0 0 0 0 0 0 0 0 0 0 0 0 0 0 0 0 0 0 0 0 0 0 0 0 0 0 0 0 0 0 0 0 0 0 0 0 0 0 0 0 0 0 0 0 0 0 0 0 0 0 0 0 0 0 0 0 0 0 0 0 0 0 0 0 0 0 0 0 0 0 0 0 0 0 0 0 0 0 0 0 0 0 0 0 0 0 0 0 0 0 0 0 0 0 0 0 0 0 0 0 0 0 0 0 0 0 0 0 0 0 0 0 0 0 0 0 0 0 0 0 0 0 0 0 0 0 0 0 0 0 0 0 0 0 0 0 0 0 0 0 0 0 0 0 0 0 0 0 0 0 0 0 0 0 0 0 0 0 0 0 0 0 0 0 0 0 0 0 0 0 0 0 0 0 0 0 0 0 0 0 0 0 0 0 0 0 0 0 0 0 0 0 0 0 0 0 0 0 0 0 0 0 0 0 0 0 0 0 0 0 0 0 0 0 0 0 0 0 0 0 0 0 0 0 0 0 0 0 0 0 0 0 0 0 0 0 0 0 0 0 0 0 0 0 0 0 0 0 0 0 0 0 0 0 0 0 0 0 0 0 0 0 0 0 0 0 0 0 0 0 0 0 0 0 0 0 0 0 0 0 0 0 0 0 0 0 0 0 0 0 0 0 0 0 0 0 0 0 
0 0 0 0 0.261 0.147 0.039 0.16 0.315 1 0.359 0.055 0.018 0 0 0 0 0 0 0 0 0 0 0 0 0 0 0 0 0 0.089 0 0.107 0.174 0.057 0.037 0.007 0.01 0.008 0.008 0.006 0.001 0.007 0.008 0.012 0.016 0.014 0.007 0.019 0.039 0.02 0.009 0.005 0 0 0 0 0 0 0 0 0 0 0 0 0.001 0.003 0.001 0.002 0.003 0.004 0.005 0.003 0.006 0.004 0 0.001 0.001 0.001 0.001 0 0 0 0 0 0 0 0 0.001 0.001 0 0.001 0.001 0.001 0.002 0.003 0.004 0.001 0.001 0.001 0.001 0.001 0 0 0 0 0 0 0 0 0 0 0 0 0 0 0 0 0 0 0 0 0 0 0 0 0 0 0 0 0 0 0 0 0 0 0 0 0 0 0 0 0 0 0 0 0 0 0 0 0 0 0 0 0 0 0 0 0 0 0 0 0 0 0 0 0 0 0 0 0 0 0 0 0 0 0 0 0 0 0 0 0 0 0 0 0 0 0 0 0 0 0 0 0 0 0 0 0 0 0 0 0 0 0 0 0 0 0 0 0 0 0 0 0 0 0 0 0 0 0 0 0 0 0 0 0 0 0 0 0 0 0 0 0 0 0 0 0 0 0 0 0 0 0 0 0 0 0 0 0 0 0 0 0 0 0 0 0 0 0 0 0 0 0 0 0 0 0 0 0 0 0 0 0 0 0 0 0 0 0 0 0 0 0 0 0 0 0 0 0 0 0 0 0 0 0 0 0 0 0 0 0 0 0 0 0 0 0 0 0 0 0 0 0 0 0 0 0 0 0 0 0 0 0 0 0 0 0 0 0 0 0 0 0 0 0 0 0 0 0 0 0 0 0 0 0 0 0 0 0 0 0 0 0 0 0 0 0 0 0 0 0 0 0 0 0 0 0 0 0 0 0 0 0 0.001 0.001 0 0 0 0 0 0 0 0 0 0 0 0 0 0 0 0 0 0 0 0 0 0 0 0 0 0 0 0 0 0 0 0 0 0 0 0 0.008 0 0 0 0 0 0 0 0 0 0 0 0 0 0 0 0 0 0 0 0 0 0 0 0 0 0 0 0 0 0 0 0 0 0 0 0 0 0 0 0 0 0 0 0 0 0 0 0 0 0 0 0 0 0 0 0 0 0 0 0 0 0 0 0 0 0 0 0 0 0 0 0 0 0 0 0 0 0 0 0 0 0 0 0 0 0 0 0 0 0 0 0 0 0 0 0 0 0 0 0 0 0 0 0 0 0 0 0 0 0 0 0 0 0 0 0 0 0 0 0 0 0 0 0 0 0 0 0 0 0 0 0 0 0 0 0 0 0 0 0 0 0 0 0 0 0 0 0 0 0 0 0 0 0 0 0 0 0 0 0 0 0 0 0 0 0 0 0 0 0 0 0 0 0 0 0 0 0 0 0 0 0 0 0 0 0 0 0 0 0 0 0 0 0 0 0 0 0 0 0 0 0 0 0 0 0 0 0 0 0 0 0 0 0 0 0 0 0 0 0 0 0 0 0 0 0 0 0 0 0 0 0 0 0 0 0 0 0 0 0 0 0 0 0 0 0 0 0 0 0 0 0 0 0 0 0 0 0 0 0 0 0 0 0 0 0 0 0 0 0 0 0 0 0 0 0 0 0 0 0 0 0 0 0 0 0 0 0 0 0 0 0 0 0 0 0 0 0 0 0 0 0 0 0 0 0 0 0 0 0 0 0 0 0 0 0 0 0 0 0 0 0 0 0 0 0 0 0 0 0 0 0 0 0 0 0 0 0 0 0 0 0 0 0 0 0 0 0 0 0 0 0 0 0 0 0 0 0 0 0 0 0 0 0 0 0 0 0 0 0 0 0 0 0 0 0 0 0 0 0 0 0 0 0 0 0 0 0 0 0 0 0 0 0 0 0 0 0 0 0 0 0 0 0 0 0 0 0 0 0 0 0 0 0 0 0 0 0 0 0 0 0 0 0 0 0 0 0 0 0 0 0 0 0 0 0 0 0 0 0 0 0 0 0 0 0 0 0 0 0 0 0 0 0 0 0 0 0 0 0 0 0 0 0 0 0 0 0 0 0 0 0 0 0 0 0 0 0 0 0 0 0 0 0 0 0 0 0 0 0 0 0 0 0 0 0 0 0 0 0 0 0 0 0 0 0 0 0 0 0 0 0 0 0 0 0 0 0 0 0 0 0 0 0 0 0 0 0 0 0 0 0 0 0 0 0 0 0 0 0 0 0 0 0 0 0 0 0 0 0 0 0 0 0 0 0 0 0 0 0 0 0 0 0 0 0 0 0 0 0 0 0 0 0 0 0 0 0 0 0 0 0 0 0 0 0 0 0 0 0 0 0 0 0 0 0 0 0 0 0 0 0 0 0 0 0 0 0 0 0 0 0 0 0 0 0 0 0 0 0 0 0 0 0 0 0 0 0 0 0 0 0 0 0 0 0 0 0 0 0 0 0 0 0 0 0 0 0 0 0 0 0 0 0 0 0 0 0 0 0 0 0 0 0 0 0 0 0 0 0 0 0 0 0 0 0 0 0 0 0 0 0 0 0 0 0 0 0 0 0 0 0 0 0 0 0 0 0 0 0 0 0 0 0 0 0 0 0 0 0 0 0 0 0 0 0 0 0 0 0 0 0 0 0 0 0 0 0 0 0 0 0 0 0 0 0 0 0 0 0 0 0 0 0 0 0 0 0 0 0 0 0 0 0 0 0 0 0 0 0 0 0 0 0 0 0 0 0 0 0 0 0 0 0 0 0 0 0 0 0 0 0 0 0 0 0 0 0 0 0 0 0 0 0 0 0 0 0 0 0 0 0 0 0 0 0 0 0 0 0 0 0 0 0 0 0 0 0 0 0 0 0 0 0 0 0 0 0 0 0 0 0 0 0 0 0 0 0 0 0 0 0 0 0 0 0 0 0 0 0 0 0 0 0 0 0 0 0 0 0 0 0 0 0 0 0 0 0 0 0 0 0 0 0 0 0 0 0 0 0 0 0 0 0 0 0 0 0 0 0 0 0 0 0 0 0 0 0 0 0 0 0 0 0 0 0 0 0 0 0 0 0 0 0 0 0 0 0 0 0 0 0 0 0 0 0 0 0 0 0 0 0 0 0 0 0 0 0 0 0 0 0 0 0 0 0 0 0 0 0 0 0 0 0 0 0 0 0 0 0 0 0 0 0 0 0 0 0 0 0 0 0 0 0 0 0 0 0 0 0 0 0 0 0 0 0 0 0 0 0 0 0 0 0 0 0 0 0 0 0 0 0 0 0 0 0 0 0 0 0 0 0 0 0 0 0 0 0 0 0 0 0 0 0 0 0 0 0 0 0 0 0 0 0 0 0 0 0 0 0 0 0 0 0 0 0 0 0 0 0 0 0 0 0 0 0 0 0 0 0 0 0 0 0 0 0 0 0 0 0 0 0 0 0 0 0 0 0 0 0 0 0 0 0 0 0 0 0 0 0 0 0 0 0 0 0 0 0 0 0 0 0 0 0 0 0 0 0 0 0 0 0 0 0 0 0 0 0 0 0 0 0 0 0 0 0 0 0 0 0 0 0 0 0 0 0 0 0 0 0 0 0 0 0 0 0 0 0 0 0 0 0 0 0 0 0 0 0 0 0 0 0 0 0 0 0 0 0 0 0 0 0 0 0 0 0 0 0 0 0 0 0 0 0 0 0 0 0 0 0 0 0 0 0 0 0 0 0 0 0 0 0 0 0 0 0 0 0 0 0 0 0 0 0 0 0 0 0 0 0 0 0 0 0 0 0 0 0 0 0 0 0 0 0 
0 0 0 0 0.146 0.087 0.077 0.311 0.173 0.311 1 0.027 0.009 0 0 0 0 0 0 0 0 0 0 0 0 0 0 0 0 0 0.172 0 0.058 0.092 0.035 0.02 0.004 0.006 0.002 0.004 0.001 0 0.003 0.005 0.006 0.011 0.003 0.005 0.006 0.018 0.004 0.002 0.001 0 0 0 0 0 0 0 0 0 0 0 0 0.001 0.001 0.001 0.001 0 0.001 0.003 0.003 0 0 0 0 0 0 0 0 0 0 0 0 0 0 0 0 0 0 0 0 0 0 0 0.001 0 0 0 0 0 0 0 0 0 0 0 0 0 0 0 0 0 0 0 0 0 0 0 0 0 0 0 0 0 0 0 0 0 0 0 0 0 0 0 0 0 0 0 0 0 0 0 0 0 0 0 0 0 0 0 0 0 0 0 0 0 0 0 0 0 0 0 0 0 0 0 0 0 0 0 0 0 0 0 0 0 0 0 0 0 0 0 0 0 0 0 0 0 0 0 0 0 0 0 0 0 0 0 0 0 0 0 0 0 0 0 0 0 0 0 0 0 0 0 0 0 0 0 0 0 0 0 0 0 0 0 0 0 0 0 0 0 0 0 0 0 0 0 0 0 0 0 0 0 0 0 0 0 0 0 0 0 0 0 0 0 0 0 0 0 0 0 0 0 0 0 0 0 0 0 0 0 0 0 0 0 0 0 0 0 0 0 0 0 0 0 0 0 0 0 0 0 0 0 0 0 0 0 0 0 0 0 0 0 0 0 0 0 0 0 0 0 0 0 0 0 0 0 0 0 0 0 0 0 0 0 0 0 0 0 0 0 0 0 0 0 0 0 0 0 0 0 0 0 0 0 0 0 0 0 0 0 0 0 0 0 0 0 0 0 0 0 0 0 0 0 0 0 0 0 0 0 0 0 0 0 0 0 0 0 0 0 0 0 0 0 0 0 0 0 0 0 0 0 0 0 0 0 0 0 0 0 0 0 0 0 0 0 0 0 0 0.004 0 0 0 0 0 0 0 0 0 0 0 0 0 0 0 0 0 0 0 0 0 0 0 0 0 0 0 0 0 0 0 0 0 0 0 0 0 0 0 0 0 0 0 0 0 0 0 0 0 0 0 0 0 0 0 0 0 0 0 0 0 0 0 0 0 0 0 0 0 0 0 0 0 0 0 0 0 0 0 0 0 0 0 0 0 0 0 0 0 0 0 0 0 0 0 0 0 0 0 0 0 0 0 0 0 0 0 0 0 0 0 0 0 0 0 0 0 0 0 0 0 0 0 0 0 0 0 0 0 0 0 0 0 0 0 0 0 0 0 0 0 0 0 0 0 0 0 0 0 0 0 0 0 0 0 0 0 0 0 0 0 0 0 0 0 0 0 0 0 0 0 0 0 0 0 0 0 0 0 0 0 0 0 0 0 0 0 0 0 0 0 0 0 0 0 0 0 0 0 0 0 0 0 0 0 0 0 0 0 0 0 0 0 0 0 0 0 0 0 0 0 0 0 0 0 0 0 0 0 0 0 0 0 0 0 0 0 0 0 0 0 0 0 0 0 0 0 0 0 0 0 0 0 0 0 0 0 0 0 0 0 0 0 0 0 0 0 0 0 0 0 0 0 0 0 0 0 0 0 0 0 0 0 0 0 0 0 0 0 0 0 0 0 0 0 0 0 0 0 0 0 0 0 0 0 0 0 0 0 0 0 0 0 0 0 0 0 0 0 0 0 0 0 0 0 0 0 0 0 0 0 0 0 0 0 0 0 0 0 0 0 0 0 0 0 0 0 0 0 0 0 0 0 0 0 0 0 0 0 0 0 0 0 0 0 0 0 0 0 0 0 0 0 0 0 0 0 0 0 0 0 0 0 0 0 0 0 0 0 0 0 0 0 0 0 0 0 0 0 0 0 0 0 0 0 0 0 0 0 0 0 0 0 0 0 0 0 0 0 0 0 0 0 0 0 0 0 0 0 0 0 0 0 0 0 0 0 0 0 0 0 0 0 0 0 0 0 0 0 0 0 0 0 0 0 0 0 0 0 0 0 0 0 0 0 0 0 0 0 0 0 0 0 0 0 0 0 0 0 0 0 0 0 0 0 0 0 0 0 0 0 0 0 0 0 0 0 0 0 0 0 0 0 0 0 0 0 0 0 0 0 0 0 0 0 0 0 0 0 0 0 0 0 0 0 0 0 0 0 0 0 0 0 0 0 0 0 0 0 0 0 0 0 0 0 0 0 0 0 0 0 0 0 0 0 0 0 0 0 0 0 0 0 0 0 0 0 0 0 0 0 0 0 0 0 0 0 0 0 0 0 0 0 0 0 0 0 0 0 0 0 0 0 0 0 0 0 0 0 0 0 0 0 0 0 0 0 0 0 0 0 0 0 0 0 0 0 0 0 0 0 0 0 0 0 0 0 0 0 0 0 0 0 0 0 0 0 0 0 0 0 0 0 0 0 0 0 0 0 0 0 0 0 0 0 0 0 0 0 0 0 0 0 0 0 0 0 0 0 0 0 0 0 0 0 0 0 0 0 0 0 0 0 0 0 0 0 0 0 0 0 0 0 0 0 0 0 0 0 0 0 0 0 0 0 0 0 0 0 0 0 0 0 0 0 0 0 0 0 0 0 0 0 0 0 0 0 0 0 0 0 0 0 0 0 0 0 0 0 0 0 0 0 0 0 0 0 0 0 0 0 0 0 0 0 0 0 0 0 0 0 0 0 0 0 0 0 0 0 0 0 0 0 0 0 0 0 0 0 0 0 0 0 0 0 0 0 0 0 0 0 0 0 0 0 0 0 0 0 0 0 0 0 0 0 0 0 0 0 0 0 0 0 0 0 0 0 0 0 0 0 0 0 0 0 0 0 0 0 0 0 0 0 0 0 0 0 0 0 0 0 0 0 0 0 0 0 0 0 0 0 0 0 0 0 0 0 0 0 0 0 0 0 0 0 0 0 0 0 0 0 0 0 0 0 0 0 0 0 0 0 0 0 0 0 0 0 0 0 0 0 0 0 0 0 0 0 0 0 0 0 0 0 0 0 0 0 0 0 0 0 0 0 0 0 0 0 0 0 0 0 0 0 0 0 0 0 0 0 0 0 0 0 0 0 0 0 0 0 0 0 0 0 0 0 0 0 0 0 0 0 0 0 0 0 0 0 0 0 0 0 0 0 0 0 0 0 0 0 0 0 0 0 0 0 0 0 0 0 0 0 0 0 0 0 0 0 0 0 0 0 0 0 0 0 0 0 0 0 0 0 0 0 0 0 0 0 0 0 0 0 0 0 0 0 0 0 0 0 0 0 0 0 0 0 0 0 0 0 0 0 0 0 0 0 0 0 0 0 0 0 0 0 0 0 0 0 0 0 0 0 0 0 0 0 0 0 0 0 0 0 0 0 0 0 0 0 0 0 0 0 0 0 0 0 0 0 0 0 0 0 0 0 0 0 0 0 0 0 0 0 0 0 0 0 0 0 0 0 0 0 0 0 0 0 0 0 0 0 0 0 0 0 0 0 0 0 0 0 0 0 0 0 0 0 0 0 0 0 0 0 0 0 0 0 0 0 0 0 0 0 0 0 0 0 0 0 0 0 0 0 0 0 0 0 0 0 0 0 0 0 0 0 0 0 0 0 0 0 0 0 0 0 0 0 0 0 0 0 0 0 0 0 0 0 0 0 0 0 0 0 0 0 0 0 0 0 0 0 0 0 0 0 0 0 0 0 0 0 0 0 0 0 0 0 0 0 0 0 0 0 0 0 0 0 0 0 0 0 0 0 0 0 0 
0 0 0 0 0.161 0.105 0.029 0.076 0.208 0.057 0.043 1 0.223 0 0 0 0 0 0 0 0 0 0 0 0 0 0 0 0 0 0.04 0 0.064 0.366 0.267 0.589 0.092 0.156 0.07 0.076 0.041 0.011 0.182 0.141 0.225 0.334 0.202 0.15 0.279 0.579 0.229 0.1 0.038 0 0.003 0.001 0.001 0 0 0 0 0 0 0 0 0.01 0.027 0.02 0.015 0.02 0.041 0.088 0.042 0.057 0.019 0.001 0.01 0.009 0.001 0.001 0 0 0 0 0 0 0 0 0.002 0.005 0.005 0.008 0.006 0.007 0.009 0.013 0.028 0.001 0.004 0.004 0.002 0.001 0.001 0.001 0.001 0 0 0 0 0 0 0 0 0 0 0 0 0 0 0 0 0 0 0 0 0 0 0 0 0 0 0 0 0 0 0 0 0 0 0 0 0 0 0 0 0 0 0 0 0 0 0 0 0 0 0 0 0 0 0 0 0 0 0 0 0 0 0 0 0 0 0 0 0 0 0 0 0 0 0 0 0 0 0 0 0 0 0 0 0 0 0 0 0 0 0 0 0 0 0 0 0 0 0 0 0 0 0 0 0 0 0 0 0 0 0 0 0 0 0 0 0 0 0 0 0 0 0 0 0 0 0 0 0 0 0 0 0 0 0 0 0 0 0 0 0 0 0 0 0 0 0 0 0 0 0 0 0 0 0 0 0 0 0 0 0 0 0 0 0 0 0 0 0 0 0 0 0 0 0 0 0 0 0 0 0 0 0 0 0 0 0 0 0 0 0 0 0 0 0 0 0 0 0 0 0 0 0 0 0 0.001 0 0 0 0 0 0 0 0.002 0 0 0 0.001 0.001 0.002 0.005 0.001 0.001 0 0 0 0 0 0 0 0 0 0 0 0 0 0 0.002 0.003 0.002 0.004 0.001 0 0 0 0 0 0 0 0 0 0 0 0 0 0 0 0 0 0 0 0 0 0 0.001 0.001 0 0.001 0.004 0.002 0.005 0.004 0.002 0.002 0.001 0.001 0 0 0 0 0 0 0 0 0 0 0 0 0 0 0 0 0 0 0 0 0 0 0.001 0.001 0.001 0.001 0.001 0 0 0 0 0 0.091 0 0 0 0 0 0 0 0 0 0 0 0 0 0 0 0 0 0 0 0 0 0 0 0 0 0 0 0 0 0 0 0 0 0 0 0 0 0 0 0 0 0 0 0 0 0 0 0 0 0 0 0 0 0 0 0 0 0 0 0 0 0 0 0 0 0 0 0 0 0 0 0 0 0 0 0 0 0 0 0 0 0 0 0 0 0 0 0 0 0 0 0 0 0 0 0 0 0 0 0 0 0 0 0 0 0 0 0 0 0 0 0 0 0 0 0 0 0 0 0 0 0 0 0 0 0 0 0 0 0 0 0 0 0 0 0 0 0 0 0 0 0 0 0 0 0 0 0 0 0 0 0 0 0 0 0 0 0 0 0 0 0 0 0 0 0 0 0 0 0 0 0 0 0 0 0 0 0 0 0 0 0 0 0 0 0 0 0 0 0 0 0 0 0 0 0 0 0 0 0 0 0 0 0 0 0 0 0 0 0 0 0 0 0 0 0 0 0 0 0 0 0 0 0 0 0 0 0 0 0 0 0 0 0 0 0 0 0 0 0 0 0 0 0 0 0 0 0 0 0 0 0 0 0 0 0 0 0 0 0 0 0 0 0 0 0 0 0 0 0 0 0 0 0 0 0 0 0 0 0 0 0 0 0 0 0 0 0 0 0 0 0 0 0 0 0 0 0 0 0 0 0 0 0 0 0 0 0 0 0 0 0 0 0 0 0 0 0 0 0 0 0 0 0 0 0 0 0 0 0 0 0 0 0 0 0 0 0 0 0 0 0 0 0 0 0 0 0 0 0 0 0 0 0 0 0 0 0 0 0 0 0 0 0 0 0 0 0 0 0 0 0 0 0 0 0 0 0 0 0 0 0 0 0 0 0 0 0 0 0 0 0 0 0 0 0 0 0 0 0 0 0 0 0 0 0 0 0 0 0 0 0 0 0 0 0 0 0 0 0 0 0 0 0 0 0 0 0 0 0 0 0 0 0 0 0 0 0 0 0 0 0 0 0 0 0 0 0 0 0 0 0 0 0 0 0 0 0 0 0 0 0 0 0 0 0 0 0 0 0 0 0 0 0 0 0 0 0 0 0 0 0 0 0 0 0 0 0 0 0 0 0 0 0 0 0 0 0 0 0 0 0 0 0 0 0 0 0 0 0 0 0 0 0 0 0 0 0 0 0 0 0 0 0 0 0 0 0 0 0 0 0 0 0 0 0 0 0 0 0 0 0 0 0 0 0 0 0 0 0 0 0 0 0 0 0 0 0 0 0 0 0 0 0 0 0 0 0 0 0 0 0 0 0 0 0 0 0 0 0 0 0 0 0 0 0 0 0 0 0 0 0 0 0 0 0 0 0 0 0 0 0 0 0 0 0 0 0 0 0 0 0 0 0 0 0 0 0 0 0 0 0 0 0 0 0 0 0 0 0 0 0 0 0 0 0 0 0 0 0 0 0 0 0 0 0 0 0 0 0 0 0 0 0 0 0 0 0 0 0 0 0 0 0 0 0 0 0 0 0 0 0 0 0 0 0 0 0 0 0 0 0 0 0 0 0 0 0 0 0 0 0 0 0 0 0 0 0 0 0 0 0 0 0 0 0 0 0 0 0 0 0 0 0 0 0 0 0 0 0 0 0 0 0 0 0 0 0 0 0 0 0 0 0 0 0 0 0 0 0 0 0 0 0 0 0 0 0 0 0 0 0 0 0 0 0 0 0 0 0 0 0 0 0 0 0 0 0 0 0 0 0 0 0 0 0 0 0 0 0 0 0 0 0 0 0 0 0 0 0 0 0 0 0 0 0 0 0 0 0 0 0 0 0 0 0 0 0 0 0 0 0 0 0 0 0 0 0 0 0 0 0 0 0 0 0 0 0 0 0 0 0 0 0 0 0 0 0 0 0 0 0 0 0 0 0 0 0 0 0 0 0 0 0 0 0 0 0 0 0 0 0 0 0 0 0 0 0 0 0 0 0 0 0 0 0 0 0 0 0 0 0 0 0 0 0 0 0 0 0 0 0 0 0 0 0 0 0 0 0 0 0 0 0 0 0 0 0 0 0 0 0 0 0 0 0 0 0 0 0 0 0 0 0 0 0 0 0 0 0 0 0 0 0 0 0 0 0 0 0 0 0 0 0 0 0 0 0 0 0 0 0 0 0 0 0 0 0 0 0 0 0 0 0 0 0 0 0 0 0 0 0 0 0 0 0 0 0 0 0 0 0 0 0 0 0 0 0 0 0 0 0 0 0 0 0 0 0 0 0 0 0 0 0 0 0 0 0 0 0 0 0 0 0 0 0 0 0 0 0 0 0 0 0 0 0 0 0 0 0 0 0 0 0 0 0 0 0 0 0 0 0 0 0 0 0 0 0 0 0 0 0 0 0 0 0 0 0 0 0 0 0 0 0 0 0 0 0 0 0 0 0 0 0 0 0 0 0 0 0 0 0 0 0 0 0 0 0 0 0 0 0 0 0 0 0 0 0 0 0 0 0 0 0 0 0 0 0 0 0 0 0 0 0 0 0 0 0 0 0 0 0 0 0 0 0 0 0 0 0 0 0 0 0 0 0 0 0 0 0 0 0 0 0 0 0 0 0 0 0 0 0 0 0 0 0 0 0 0 0 0 0 0 0 0 0 0 0 0 0 0 0 0 0 0 0 0 0 0 0 0 0 0 0 0 0 0 0 0 0 0 0 0 0 0 0 0 0 0 0 0 0 0 0 0 0 0 0 0 0 0 0 0 0 0 0 0 0 0 0 0 0 0 0 0 0 0 0 0 0 0 0.003 0 0 
0 0 0 0 0.039 0.027 0.003 0.014 0.047 0.018 0.007 0.272 1 0 0 0 0 0 0 0 0 0 0 0 0 0 0 0 0 0 0.007 0 0.01 0.098 0.07 0.17 0.023 0.044 0.017 0.023 0.014 0.006 0.06 0.061 0.073 0.108 0.052 0.052 0.092 0.165 0.065 0.03 0.007 0 0 0 0 0 0 0 0 0 0 0 0 0.002 0.004 0.003 0.002 0.002 0.006 0.024 0.011 0.018 0.006 0 0.003 0.002 0 0 0 0 0 0 0 0 0 0 0.001 0.001 0 0.001 0.001 0.001 0.001 0.001 0.003 0 0.001 0.001 0 0 0 0 0 0 0 0 0 0 0 0 0 0 0 0 0 0 0 0 0 0 0 0 0 0 0 0 0 0 0 0 0 0 0 0 0 0 0 0 0 0 0 0 0 0 0 0 0 0 0 0 0 0 0 0 0 0 0 0 0 0 0 0 0 0 0 0 0 0 0 0 0 0 0 0 0 0 0 0 0 0 0 0 0 0 0 0 0 0 0 0 0 0 0 0 0 0 0 0 0 0 0 0 0 0 0 0 0 0 0 0 0 0 0 0 0 0 0 0 0 0 0 0 0 0 0 0 0 0 0 0 0 0 0 0 0 0 0 0 0 0 0 0 0 0 0 0 0 0 0 0 0 0 0 0 0 0 0 0 0 0 0 0 0 0 0 0 0 0 0 0 0 0 0 0 0 0 0 0 0 0 0 0 0 0 0 0 0 0 0 0 0 0 0 0 0 0 0 0 0 0 0 0 0 0 0 0 0 0 0 0 0 0 0 0 0 0 0 0 0 0 0 0 0 0.001 0 0 0 0 0 0 0 0 0 0 0 0 0 0 0 0 0 0 0 0 0 0 0 0 0 0 0 0 0 0 0 0 0 0 0 0 0 0 0 0 0 0 0 0 0 0 0 0 0 0 0 0 0 0 0 0 0 0 0 0 0 0 0 0 0 0 0 0 0 0 0 0 0 0 0 0 0 0 0 0 0 0 0 0 0 0 0 0.026 0 0 0 0 0 0 0 0 0 0 0 0 0 0 0 0 0 0 0 0 0 0 0 0 0 0 0 0 0 0 0 0 0 0 0 0 0 0 0 0 0 0 0 0 0 0 0 0 0 0 0 0 0 0 0 0 0 0 0 0 0 0 0 0 0 0 0 0 0 0 0 0 0 0 0 0 0 0 0 0 0 0 0 0 0 0 0 0 0 0 0 0 0 0 0 0 0 0 0 0 0 0 0 0 0 0 0 0 0 0 0 0 0 0 0 0 0 0 0 0 0 0 0 0 0 0 0 0 0 0 0 0 0 0 0 0 0 0 0 0 0 0 0 0 0 0 0 0 0 0 0 0 0 0 0 0 0 0 0 0 0 0 0 0 0 0 0 0 0 0 0 0 0 0 0 0 0 0 0 0 0 0 0 0 0 0 0 0 0 0 0 0 0 0 0 0 0 0 0 0 0 0 0 0 0 0 0 0 0 0 0 0 0 0 0 0 0 0 0 0 0 0 0 0 0 0 0 0 0 0 0 0 0 0 0 0 0 0 0 0 0 0 0 0 0 0 0 0 0 0 0 0 0 0 0 0 0 0 0 0 0 0 0 0 0 0 0 0 0 0 0 0 0 0 0 0 0 0 0 0 0 0 0 0 0 0 0 0 0 0 0 0 0 0 0 0 0 0 0 0 0 0 0 0 0 0 0 0 0 0 0 0 0 0 0 0 0 0 0 0 0 0 0 0 0 0 0 0 0 0 0 0 0 0 0 0 0 0 0 0 0 0 0 0 0 0 0 0 0 0 0 0 0 0 0 0 0 0 0 0 0 0 0 0 0 0 0 0 0 0 0 0 0 0 0 0 0 0 0 0 0 0 0 0 0 0 0 0 0 0 0 0 0 0 0 0 0 0 0 0 0 0 0 0 0 0 0 0 0 0 0 0 0 0 0 0 0 0 0 0 0 0 0 0 0 0 0 0 0 0 0 0 0 0 0 0 0 0 0 0 0 0 0 0 0 0 0 0 0 0 0 0 0 0 0 0 0 0 0 0 0 0 0 0 0 0 0 0 0 0 0 0 0 0 0 0 0 0 0 0 0 0 0 0 0 0 0 0 0 0 0 0 0 0 0 0 0 0 0 0 0 0 0 0 0 0 0 0 0 0 0 0 0 0 0 0 0 0 0 0 0 0 0 0 0 0 0 0 0 0 0 0 0 0 0 0 0 0 0 0 0 0 0 0 0 0 0 0 0 0 0 0 0 0 0 0 0 0 0 0 0 0 0 0 0 0 0 0 0 0 0 0 0 0 0 0 0 0 0 0 0 0 0 0 0 0 0 0 0 0 0 0 0 0 0 0 0 0 0 0 0 0 0 0 0 0 0 0 0 0 0 0 0 0 0 0 0 0 0 0 0 0 0 0 0 0 0 0 0 0 0 0 0 0 0 0 0 0 0 0 0 0 0 0 0 0 0 0 0 0 0 0 0 0 0 0 0 0 0 0 0 0 0 0 0 0 0 0 0 0 0 0 0 0 0 0 0 0 0 0 0 0 0 0 0 0 0 0 0 0 0 0 0 0 0 0 0 0 0 0 0 0 0 0 0 0 0 0 0 0 0 0 0 0 0 0 0 0 0 0 0 0 0 0 0 0 0 0 0 0 0 0 0 0 0 0 0 0 0 0 0 0 0 0 0 0 0 0 0 0 0 0 0 0 0 0 0 0 0 0 0 0 0 0 0 0 0 0 0 0 0 0 0 0 0 0 0 0 0 0 0 0 0 0 0 0 0 0 0 0 0 0 0 0 0 0 0 0 0 0 0 0 0 0 0 0 0 0 0 0 0 0 0 0 0 0 0 0 0 0 0 0 0 0 0 0 0 0 0 0 0 0 0 0 0 0 0 0 0 0 0 0 0 0 0 0 0 0 0 0 0 0 0 0 0 0 0 0 0 0 0 0 0 0 0 0 0 0 0 0 0 0 0 0 0 0 0 0 0 0 0 0 0 0 0 0 0 0 0 0 0 0 0 0 0 0 0 0 0 0 0 0 0 0 0 0 0 0 0 0 0 0 0 0 0 0 0 0 0 0 0 0 0 0 0 0 0 0 0 0 0 0 0 0 0 0 0 0 0 0 0 0 0 0 0 0 0 0 0 0 0 0 0 0 0 0 0 0 0 0 0 0 0 0 0 0 0 0 0 0 0 0 0 0 0 0 0 0 0 0 0 0 0 0 0 0 0 0 0 0 0 0 0 0 0 0 0 0 0 0 0 0 0 0 0 0 0 0 0 0 0 0 0 0 0 0 0 0 0 0 0 0 0 0 0 0 0 0 0 0 0 0 0 0 0 0 0 0 0 0 0 0 0 0 0 0 0 0 0 0 0 0 0 0 0 0 0 0 0 0 0 0 0 0 0 0 0 0 0 0 0 0 0 0 0 0 0 0 0 0 0 0 0 0 0 0 0 0 0 0 0 0 0 0 0 0 0 0 0 0 0 0 0 0 0 0 0 0 0 0 0 0 0 0 0 0 0 0 0 0 0 0 0 0 0 0 0 0 0 0 0 0 0 0 0 0 0 0 0 0 0 0 0 0 0 0 0 0 0 0 0 0 0 0 0 0 0 0 0 0 0 0 0 0 0 0 0 0 0 0 0 0 0 0 0 0 0 0 0 0 0 0 0 0 0 0 0 0 0 0 0 0 0 0 0 0 0 0 0 0 0 0 0 0 0 0 0 0 0 0 0 0 0 0 0 0 0 0 0 0 0 0 0 0 0 0 0 0 0 0 0 0 0 0 
0 0 0 0 0 0 0 0 0 0 0 0 0 1 0 0 0 0 0 0 0 0 0 0 0 0 0 0 0 0 0 0 0 0 0 0 0 0 0 0 0 0 0 0 0 0 0 0 0 0 0 0 0 0 0 0 0 0 0 0 0 0 0 0 0 0 0 0 0 0 0 0 0 0 0 0 0 0 0 0 0 0 0 0 0 0 0 0 0 0 0 0 0 0 0 0 0 0 0 0 0 0 0 0 0 0 0 0 0 0 0 0 0 0 0 0 0 0 0 0 0 0 0 0 0 0 0 0 0 0 0 0 0 0 0 0 0 0 0 0 0 0 0 0 0 0 0 0 0 0 0 0 0 0 0 0 0 0 0 0 0 0 0 0 0 0 0 0 0 0 0 0 0 0 0 0 0 0 0 0 0 0 0 0 0 0 0 0 0 0 0 0 0 0 0 0 0 0 0 0 0 0 0 0 0 0 0 0 0 0 0 0 0 0 0 0 0 0 0 0 0 0 0 0 0 0 0 0 0 0 0 0 0 0 0 0 0 0 0 0 0 0 0 0 0 0 0 0 0 0 0 0 0 0 0 0 0 0 0 0 0 0 0 0 0 0 0 0 0 0 0 0 0 0 0 0 0 0 0 0 0 0 0 0 0 0 0 0 0 0 0 0 0 0 0 0 0 0 0 0 0 0 0 0 0 0 0 0 0 0 0 0 0 0 0 0 0 0 0 0 0 0 0 0 0 0 0 0 0 0 0 0 0 0 0 0 0 0 0 0 0 0 0 0 0 0 0 0 0 0 0 0 0 0 0 0 0 0 0 0 0 0 0 0 0 0 0 0 0 0 0 0 0 0 0 0 0 0 0 0 0 0 0 0 0 0 0 0 0 0 0 0 0 0 0 0 0 0 0 0 0 0 0 0 0 0 0 0 0 0 0 0 0 0 0 0 0 0 0 0 0 0 0 0 0 0 0 0 0 0 0 0 0 0 0 0 0 0 0 0 0 0 0 0 0 0 0 0 0 0 0 0 0 0 0 0 0 0 0 0 0 0 0 0 0 0 0 0 0 0 0 0 0 0 0 0 0 0 0 0 0 0 0 0 0 0 0 0 0 0 0 0 0 0 0 0 0 0 0 0 0 0 0 0 0 0 0 0 0 0 0 0 0 0 0 0 0 0 0 0 0 0 0 0 0 0 0 0 0 0 0 0 0 0 0 0 0 0 0 0 0 0 0 0 0 0 0 0 0 0 0 0 0 0 0 0 0 0 0 0 0 0 0 0 0 0 0 0 0 0 0 0 0 0 0 0 0 0 0 0 0 0 0 0 0 0 0 0 0 0 0 0 0 0 0 0 0 0 0 0 0 0 0 0 0 0 0 0 0 0 0 0 0 0 0 0 0 0 0 0 0 0 0 0 0 0 0 0 0 0 0 0 0 0 0 0 0 0 0 0 0 0 0 0 0 0 0 0 0 0 0 0 0 0 0 0 0 0 0 0 0 0 0 0 0 0 0 0 0 0 0 0 0 0 0 0 0 0 0 0 0 0 0 0 0 0 0 0 0 0 0 0 0 0 0 0 0 0 0 0 0 0 0 0 0 0 0 0 0 0 0 0 0 0 0 0 0 0 0 0 0 0 0 0 0 0 0 0 0 0 0 0 0 0 0 0 0 0 0 0 0 0 0 0 0 0 0 0 0 0 0 0 0 0 0 0 0 0 0 0 0 0 0 0 0 0 0 0 0 0 0 0 0 0 0 0 0 0 0 0 0 0 0 0 0 0 0 0 0 0 0 0 0 0 0 0 0 0 0 0 0 0 0 0 0 0 0 0 0 0 0 0 0 0 0 0 0 0 0 0 0 0 0 0 0 0 0 0 0 0 0 0 0 0 0 0 0 0 0 0 0 0 0 0 0 0 0 0 0 0 0 0 0 0 0 0 0 0 0 0 0 0 0 0 0 0 0 0 0 0 0 0 0 0 0 0 0 0 0 0 0 0 0 0 0 0 0 0 0 0 0 0 0 0 0 0 0 0 0 0 0 0 0 0 0 0 0 0 0 0 0 0 0 0 0 0 0 0 0 0 0 0 0 0 0 0 0 0 0 0 0 0 0 0 0 0 0 0 0 0 0 0 0 0 0 0 0 0 0 0 0 0 0 0 0 0 0 0 0 0 0 0 0 0 0 0 0 0 0 0 0 0 0 0 0 0 0 0 0 0 0 0 0 0 0 0 0 0 0 0 0 0 0 0 0 0 0 0 0 0 0 0 0 0 0 0 0 0 0 0 0 0 0 0 0 0 0 0 0 0 0 0 0 0 0 0 0 0 0 0 0 0 0 0 0 0 0 0 0 0 0 0 0 0 0 0 0 0 0 0 0 0 0 0 0 0 0 0 0 0 0 0 0 0 0 0 0 0 0 0 0 0 0 0 0 0 0 0 0 0 0 0 0 0 0 0 0 0 0 0 0 0 0 0 0 0 0 0 0 0 0 0 0 0 0 0 0 0 0 0 0 0 0 0 0 0 0 0 0 0 0 0 0 0 0 0 0 0 0 0 0 0 0 0 0 0 0 0 0 0 0 0 0 0 0 0 0 0 0 0 0 0 0 0 0 0 0 0 0 0 0 0 0 0 0 0 0 0 0 0 0 0 0 0 0 0 0 0 0 0 0 0 0 0 0 0 0 0 0 0 0 0 0 0 0 0 0 0 0 0 0 0 0 0 0 0 0 0 0 0 0 0 0 0 0 0 0 0 0 0 0 0 0 0 0 0 0 0 0 0 0 0 0 0 0 0 0 0 0 0 0 0 0 0 0 0 0 0 0 0 0 0 0 0 0 0 0 0 0 0 0 0 0 0 0 0 0 0 0 0 0 0 0 0 0 0 0 0 0 0 0 0 0 0 0 0 0 0 0 0 0 0 0 0 0 0 0 0 0 0 0 0 0 0 0 0 0 0 0 0 0 0 0 0 0 0 0 0 0 0 0 0 0 0 0 0 0 0 0 0 0 0 0 0 0 0 0 0 0 0 0 0 0 0 0 0 0 0 0 0 0 0 0 0 0 0 0 0 0 0 0 0 0 0 0 0 0 0 0 0 0 0 0 0 0 0 0 0 0 0 0 0 0 0 0 0 0 0 0 0 0 0 0 0 0 0 0 0 0 0 0 0 0 0 0 0 0 0 0 0 0 0 0 0 0 0 0 0 0 0 0 0 0 0 0 0 0 0 0 0 0 0 0 0 0 0 0 0 0 0 0 0 0 0 0 0 0 0 0 0 0 0 0 0 0 0 0 0 0 0 0 0 0 0 0 0 0 0 0 0 0 0 0 0 0 0 0 0 0 0 0 0 0 0 0 0 0 0 0 0 0 0 0 0 0 0 0 0 0 0 0 0 0 0 0 0 0 0 0 0 0 0 0 0 0 0 0 0 0 0 0 0 0 0 0 0 0 0 0 0 0 0 0 0 0 0 0 0 0 0 0 0 0 0 0 0 0 0 0 0 0 0 0 0 0 0 0 0 0 0 0 0 0 0 0 0 0 0 0 0 0 0 0 0 0 0 0 0 0 0 0 0 0 0 0 0 0 0 0 0 0 0 0 0 0 0 0 0 0 0 0 0 0 0 0 0 0 0 0 0 0 0 0 0 0 0 0 0 0 0 0 0 0 0 0 0 0 0 0 0 0 0 0 0 0 0 0 0 0 0 0 0 0 0 0 0 0 0 
0.112 0.003 0 0 0 0 0 0 0 0 0 0 0 0 1 0.332 0.219 0.107 0.048 0.076 0.07 0.067 0.159 0.332 0.112 0.071 0.091 0.103 0.076 0.033 0 0.007 0 0 0 0 0 0 0 0 0 0 0.001 0.001 0 0 0 0.002 0 0 0 0.001 0.001 0 0.008 0.024 0.099 0.17 0.1 0.183 0.121 0.122 0.176 0.084 0 0 0 0 0 0 0.001 0.002 0.002 0.003 0.005 0.005 0.014 0.015 0.028 0.048 0 0.023 0.022 0.044 0.119 0.111 0.073 0.128 0 0.001 0.001 0.002 0.002 0.004 0.005 0.003 0.002 0.001 0.004 0.004 0.009 0.012 0.026 0.017 0.007 0.004 0.034 0.025 0.014 0.033 0.077 0.052 0.046 0.051 0.016 0.008 0.011 0.01 0.006 0.005 0.005 0.003 0.004 0.006 0.008 0.003 0 0.002 0.001 0 0 0 0 0 0 0 0 0 0 0 0.002 0.004 0.004 0.003 0.004 0.006 0.006 0.006 0.005 0.002 0 0.006 0.002 0.001 0.003 0.002 0 0 0.004 0.001 0.014 0.009 0.001 0.001 0.001 0 0 0.001 0.001 0.001 0.002 0 0.001 0 0 0 0.001 0.003 0.005 0.009 0.016 0.01 0.007 0.003 0.011 0.007 0.008 0.005 0.003 0.002 0.006 0.007 0.008 0.006 0.003 0.003 0.002 0.002 0.002 0.004 0.002 0.002 0.001 0.004 0.007 0.005 0.004 0.015 0.016 0.015 0.014 0.013 0.003 0.008 0.008 0.009 0.012 0.003 0.002 0.001 0.001 0.003 0.001 0.003 0.002 0.003 0.002 0.001 0.004 0.006 0.004 0.002 0.004 0.003 0.002 0.001 0.022 0.018 0.027 0.029 0.027 0 0 0 0 0 0 0 0 0 0.001 0.001 0 0 0.001 0.001 0.002 0.002 0.001 0.003 0.003 0.004 0.03 0.068 0.057 0.036 0.032 0.033 0.039 0.027 0.058 0.074 0.071 0.066 0.048 0.036 0.011 0.01 0.01 0.009 0.008 0.009 0.005 0.004 0 0.001 0.013 0.006 0.041 0.07 0.066 0.065 0.061 0.065 0.043 0.042 0.071 0.093 0.072 0.075 0.083 0.073 0.062 0.038 0.023 0.031 0.034 0.018 0.014 0.011 0.026 0.015 0.013 0.01 0.007 0.011 0.011 0.011 0.002 0.008 0.01 0.014 0.022 0.004 0.004 0.004 0.004 0.004 0.013 0.012 0.011 0.009 0.005 0 0 0 0.005 0.004 0.01 0.002 0.002 0.002 0.001 0.001 0.001 0.001 0.001 0 0 0 0 0 0 0 0.001 0 0 0 0.001 0.001 0 0 0 0 0 0.002 0.004 0.005 0.005 0.002 0.003 0.004 0.002 0.001 0 0.001 0.002 0.002 0.002 0.004 0.004 0.007 0.001 0.001 0 0 0 0 0 0 0 0 0.001 0 0 0 0.001 0.001 0.001 0.001 0.001 0 0.001 0.001 0.001 0 0 0 0.007 0.006 0.004 0.071 0.002 0 0.018 0 0 0 0 0 0 0 0 0 0 0.002 0.002 0.002 0 0 0 0 0 0 0 0 0 0 0 0 0 0 0 0 0 0 0 0 0 0 0 0 0 0 0 0 0 0 0 0 0 0 0 0 0 0 0 0 0.001 0.002 0.003 0.003 0.001 0.003 0 0 0 0 0 0 0 0 0 0 0 0 0 0 0 0 0 0 0 0.003 0.003 0.003 0.002 0.001 0.003 0 0 0 0 0 0 0 0 0 0 0 0 0 0 0.001 0.001 0 0.001 0.001 0.003 0 0.003 0.006 0.004 0.003 0.004 0.005 0.005 0.008 0.006 0.011 0.019 0.023 0.011 0.01 0.022 0.066 0 0.007 0.008 0.007 0.013 0.017 0.011 0.015 0.015 0.015 0.012 0 0.019 0.033 0.021 0.089 0.078 0.149 0.133 0.034 0.045 0.039 0.072 0.06 0.028 0 0.059 0.019 0 0.002 0 0 0 0 0 0.003 0.001 0.001 0.001 0.001 0 0 0.001 0.002 0.001 0.002 0.004 0.011 0 0.001 0 0 0 0 0.002 0.003 0.003 0.002 0.002 0.002 0.001 0 0 0 0.001 0.002 0.002 0.001 0 0.001 0 0 0 0 0 0 0 0.001 0.002 0.005 0.003 0.002 0.002 0.002 0.002 0.001 0.001 0.001 0.002 0.002 0.002 0.002 0 0 0.002 0.001 0.002 0.001 0.001 0.002 0.002 0.001 0.001 0.003 0.004 0.003 0.002 0.004 0.002 0.002 0 0.003 0.002 0.003 0.003 0.002 0 0 0 0 0 0 0 0 0 0 0.001 0 0 0.001 0.001 0.003 0.002 0.004 0.006 0.006 0.008 0.001 0.003 0.002 0 0 0 0 0 0.001 0.001 0.001 0 0.001 0.001 0 0 0 0 0 0 0 0 0.004 0.002 0 0 0.002 0.002 0.001 0 0.001 0.005 0.003 0.003 0.003 0.004 0.005 0.003 0.002 0.002 0.003 0.002 0.001 0 0.002 0.002 0.001 0 0.001 0 0 0 0 0 0 0 0 0.001 0 0.001 0.001 0 0 0 0 0 0 0 0 0 0 0 0 0 0 0 0 0 0 0 0 0 0 0 0 0 0 0 0 0 0 0 0 0 0 0 0 0 0 0 0 0 0 0 0 0 0 0 0 0 0 0 0 0 0 0 0 0 0 0 0 0 0 0 0 0 0 0 0 0 0 0 0 0 0 0 0 0 0 0 0 0 0 0 0 0 0 0 0.159 0 0.003 0 0 0 0 0 0 0 0 0 0 0 0 0 0 0 0 0 0 0 0 0 0 0 0 0 0 0 0 0 0 0 0 0 0 0 0 0 0 0 0 0 0 0 0 0 0 0 0 0 0 0 0 0 0 0 0 0 0 0 0 0 0 0 0 0 0 0 0 0 0 0 0 0 0 0 0 0 0 0 0 0 0 0 0 0 0 0 0 0 0 0 0 0 0 0 0 0 0 0 0 0 0 0 0 0 0 0 0 0 0 0 0 0 0 0 0 0 0 0 0 0 0 0 0 0 0 0 0 0 0 0 0 0 0 0 0 0 0 0 0 0 0 0 0 0 0 0 0 0 0 0 0 0 0 0 0 0 0 0 0 0 0 0 0 0 0 0 0 0 0 0 0 0 0 0 0 0 0 0 0 0 0 0 0 0 0 0 0 0 0 0 0 0 0 0 0 0 0 0 0 0 0 0 0 0 0 0 0 0 0 0 0 0 0 0 0 0 0 0 0 0 0 0 0 0 0 0 0 0 0 0 0 0 0 0 0 0 0 0 0 0 0 0 0 0 0 0 0 0 0 0 0 0 0 0 0 0 0 0 0 0 0 0 0 0 0 0 0 0 0 0 0 0 0 0 0 0 0 0 0 0 0 0 0 0 0 0 0 0 0 0 0 0 0 0 0 0 0 0 0 0 0 0 0 0 0 0 0 0 0 0 0 0 0 0 0 0 0 0 0 0 0 0 0 0 0 0 0 0 0 0 0 0 0 0 0 0 0 0 0 0 0 0 0 0 0 0 0 0 0 0 0 0 0 0 0 0 0 0 0 0 0 0 0 0 0 0 0 0 0 0 0 0 0 0 0 0 0 0 0 0 0 0 0 0 0 0 0 0 0 0 0 0 0 0 0 0 0 0 0 0 0 0 0 0 0 0 0 0 0 0 0 0 0 0 0 0 0 0 0 0 0 0 0 0 0 0 0 0 0 0 0 0 0 0 0 0 0 0 0 0 0 0 0 0 0 0 0 0 0 0 0 0 0 0 0 0 0 0 0 0 0 0 0 0 0 0 0 0 0 0 0 0 0 0 0 0 0 0 0 0 0 0 0 0 0 0 0 0 0 0 0 0 0 0 0 0 0 0 0 0 0 0 0 0 0 0 0 0 0 0 0 0 0 0 0 0 0 0 0 0 0 0 0 0 0 0 0 0 0 0 0 0 0 0 0 0 0 0 0 0 0 0 0 0 0 0 0 0 0 0 0 0 0 0 0 0 0 0 0 0 0 0 0 0 0 0 0 0 0 0 0 0 0 0 0 0 0 0 0 0 0 0 0 0 0 0 0 0 0 0 0 0 0 0 0 0 0 0 0 0 0 0 0 0 0 0 0 0 0 0 0 0 0 0 0 0 0 0 0 0 0 0 0 0 0 0 0 0 0 0 0 0 0 0 0 0 0 0 0 0 0 0 0 0 0 0 0 0 0 0 0 0 0 0 0 0 0 0 0 0 0 0 0 0 0 0 0 0 0 0 0 0 0 0 0 0 0 0 0 0 0 0 0 0 0 0 0 0 0 0 0 0 0 0 0 0 0 0 0 0 0 0 0 0 0 0 0 0 0 0 0 0 0 0 0 0 0 0 0 0 0 0 0 0 0 0 0 0 0 0 0 0 0.001 0.001 0.001 0.002 0 0 0 0 0 0 0 0 0 0 0 0 0 0 0 0 0 0 0 0.001 0.001 0.001 0 0.002 0 0 0 0 0 0 0 0 0 0 0.004 0.003 0.003 0.002 0.001 0.001 0.002 0.001 0.001 0.001 0.001 0 0 0.001 0 0 0 0 0 0 0 0 0 0 0 0 0 0 0 0 0 0 0 0 0 0 0 0 0 0 0 0 0 0 0 0 0 0 0 0 0.001 0 0 
0.315 0.002 0 0 0 0 0 0 0 0 0 0 0 0 0.321 1 0.643 0.298 0.058 0.103 0.084 0.125 0.097 0.109 0.065 0.071 0.05 0.043 0.039 0.019 0 0.019 0 0 0 0 0 0 0 0 0 0 0.001 0.001 0 0 0 0.001 0 0 0 0 0.002 0 0.021 0.068 0.306 0.576 0.309 0.557 0.327 0.339 0.533 0.242 0 0 0 0 0 0 0 0.001 0.002 0.001 0.008 0.021 0.041 0.054 0.092 0.171 0 0.085 0.087 0.128 0.38 0.329 0.208 0.378 0.001 0.003 0.004 0.001 0.004 0.011 0.012 0.003 0.001 0.01 0.014 0.017 0.023 0.021 0.054 0.043 0.025 0.021 0.109 0.053 0.046 0.093 0.193 0.121 0.099 0.143 0.054 0.034 0.04 0.032 0.018 0.017 0.019 0.013 0.012 0.01 0.01 0.005 0.006 0.007 0.001 0.001 0.002 0.001 0.001 0.001 0.002 0.001 0 0 0.002 0 0.005 0.005 0.003 0.002 0.008 0.008 0.008 0.015 0.014 0.009 0 0.009 0.003 0.001 0.003 0.007 0 0 0.017 0.004 0.049 0.037 0.021 0.004 0.003 0.01 0.009 0.009 0.011 0.012 0.009 0.012 0.015 0 0.007 0.001 0.003 0.004 0.009 0.026 0.052 0.038 0.028 0.007 0.035 0.014 0.02 0.013 0.004 0.008 0.017 0.011 0.02 0.018 0.008 0.01 0.003 0.005 0.002 0.004 0.004 0.004 0.005 0.007 0.008 0.006 0.009 0.031 0.043 0.038 0.049 0.046 0.023 0.038 0.035 0.038 0.039 0.011 0.005 0.001 0 0.002 0 0.001 0.002 0.002 0.001 0.002 0.003 0.005 0.002 0.001 0.006 0.005 0.004 0.003 0.059 0.052 0.07 0.076 0.072 0.009 0.001 0.001 0.001 0 0.001 0.001 0 0 0.001 0 0 0 0.001 0 0 0.002 0.001 0.007 0.009 0.013 0.073 0.168 0.146 0.1 0.084 0.087 0.103 0.072 0.142 0.194 0.193 0.173 0.137 0.087 0.034 0.034 0.03 0.026 0.02 0.03 0.009 0.004 0 0.001 0.015 0.01 0.093 0.171 0.169 0.162 0.138 0.167 0.119 0.076 0.202 0.269 0.203 0.2 0.194 0.187 0.172 0.113 0.077 0.087 0.095 0.055 0.056 0.034 0.068 0.042 0.037 0.026 0.019 0.03 0.033 0.025 0.002 0.03 0.026 0.036 0.051 0.016 0.014 0.016 0.002 0.006 0.017 0.018 0.019 0.021 0.018 0.002 0 0 0.005 0.005 0.018 0.015 0.015 0.008 0.002 0.003 0.001 0.002 0 0 0 0 0.002 0 0.002 0.003 0.005 0 0 0 0.003 0.002 0.001 0 0.001 0.001 0.001 0.004 0.004 0.005 0.006 0.003 0.003 0.004 0.002 0.002 0.001 0.003 0.002 0.002 0.004 0.004 0.006 0.012 0.002 0.001 0.001 0 0.001 0.001 0.001 0 0.001 0.002 0.003 0.002 0.001 0.001 0.004 0.001 0 0.006 0.006 0.003 0.011 0.01 0.011 0.014 0.005 0.002 0.012 0.013 0.004 0.186 0.004 0 0.06 0 0 0 0 0 0 0 0 0 0 0.001 0.002 0.003 0 0 0.001 0.001 0.002 0.001 0.001 0 0.001 0.001 0 0 0 0 0.001 0 0 0 0 0 0 0 0 0 0 0 0 0 0 0 0 0 0 0 0 0 0 0 0 0.001 0.001 0.003 0.004 0.003 0.001 0.001 0 0 0 0 0 0 0 0 0 0 0 0 0 0 0 0 0.001 0 0.001 0.002 0.001 0.002 0 0 0.002 0 0 0 0 0 0 0 0 0 0 0 0 0 0 0 0 0 0.001 0.003 0.003 0.008 0.014 0.012 0.008 0.009 0.016 0.023 0.014 0.03 0.015 0.033 0.058 0.064 0.027 0.033 0.068 0.149 0 0.032 0.031 0.021 0.03 0.05 0.038 0.032 0.028 0.038 0.022 0 0.062 0.099 0.036 0.237 0.211 0.425 0.384 0.07 0.094 0.085 0.188 0.17 0.084 0 0.171 0.06 0 0.02 0 0 0 0.001 0.001 0.005 0.005 0.004 0.001 0.001 0.004 0.001 0.003 0.004 0.003 0.002 0.009 0.023 0 0.001 0 0 0 0 0.002 0.004 0.004 0.004 0.002 0.003 0.001 0.002 0.002 0.002 0.001 0.003 0.002 0.003 0.001 0.001 0.002 0.002 0.005 0.005 0.008 0.004 0.008 0.012 0.022 0.032 0.019 0.01 0.009 0.004 0.006 0.002 0.004 0.004 0.005 0.004 0.004 0.005 0.002 0.001 0.004 0 0.006 0.007 0.007 0.005 0.012 0.009 0.012 0.016 0.021 0.016 0.009 0.022 0.012 0.005 0.004 0.003 0.001 0.003 0.003 0.002 0.002 0.001 0.001 0.003 0.003 0.003 0.003 0.002 0.002 0.004 0.007 0.006 0.003 0.006 0.006 0.009 0.006 0.007 0.011 0.012 0.015 0.001 0.005 0.001 0.001 0.001 0 0.003 0.002 0.001 0.002 0.004 0 0.002 0.002 0.001 0.001 0 0 0.001 0.001 0.001 0.004 0.007 0.004 0.004 0.001 0.002 0.004 0.004 0.004 0.005 0.01 0.005 0.006 0.007 0.005 0.007 0.007 0.005 0.002 0.006 0.003 0.001 0 0.001 0.001 0.002 0.001 0 0 0.002 0 0 0.002 0.002 0.001 0 0.001 0.001 0 0 0.001 0 0 0.001 0.001 0 0 0 0 0 0 0 0 0 0 0 0 0 0 0 0 0 0 0 0 0 0 0 0 0 0 0 0 0 0 0 0 0 0 0 0 0 0 0 0 0 0 0 0 0 0 0 0 0 0 0 0 0 0 0 0 0 0 0 0 0 0 0 0 0 0 0 0 0 0 0 0 0 0 0 0 0 0 0 0 0 0 0.476 0.003 0.004 0 0 0 0 0 0 0 0 0 0 0 0 0 0 0 0 0 0 0 0 0 0 0 0 0 0 0 0 0 0 0 0 0 0 0 0 0 0 0 0 0 0 0 0 0 0 0 0 0 0 0 0 0 0 0 0 0 0 0 0 0 0 0 0 0 0 0 0 0 0 0 0 0 0 0 0 0 0 0 0 0 0 0 0 0 0 0 0 0 0 0 0 0 0 0 0 0 0 0 0 0 0 0 0 0 0 0 0 0 0 0 0 0 0 0 0 0 0 0 0 0 0 0 0 0 0 0 0 0 0 0 0 0 0 0 0 0 0 0 0 0 0 0 0 0 0 0 0 0 0 0 0 0 0 0 0 0 0 0 0 0 0 0 0 0 0 0 0 0 0 0 0 0 0 0 0 0 0 0 0 0 0 0 0 0 0 0 0 0 0 0 0 0 0 0 0 0 0 0 0 0 0 0 0 0 0 0 0 0 0 0 0 0 0 0 0 0 0 0 0 0 0 0 0 0 0 0 0 0 0 0 0 0 0 0 0 0 0 0 0 0 0 0 0 0 0 0 0 0 0 0 0 0 0 0 0 0 0 0 0 0 0 0 0 0 0 0 0 0 0 0 0 0 0 0 0 0 0 0 0 0 0 0 0 0 0 0 0 0 0 0 0 0 0 0 0 0 0 0 0 0 0 0 0 0 0 0 0 0 0 0 0 0 0 0 0 0 0 0 0 0 0 0 0 0 0 0 0 0 0 0 0 0 0 0 0 0 0 0 0 0 0 0 0 0 0 0 0 0 0 0 0 0 0 0 0 0 0 0 0 0 0 0 0 0 0 0 0 0 0 0 0 0 0 0 0 0 0 0 0 0 0 0 0 0 0 0 0 0 0 0 0 0 0 0 0 0 0 0 0 0 0 0 0 0 0 0 0 0 0 0 0 0 0 0 0 0 0 0 0 0 0 0 0 0 0 0 0 0 0 0 0 0 0 0 0 0 0.001 0 0 0 0 0 0 0 0 0 0 0 0 0 0 0 0 0 0 0 0 0 0 0 0 0 0 0 0 0 0 0 0 0 0 0 0 0 0 0 0 0 0 0 0 0 0 0 0 0 0 0 0 0 0 0 0 0 0 0 0 0 0 0 0 0 0 0 0 0 0 0 0 0 0 0 0 0 0 0 0 0 0 0 0 0 0 0 0 0 0 0 0 0 0 0 0 0 0 0 0 0 0 0 0 0 0 0 0 0 0 0 0 0 0 0 0 0 0 0 0 0 0 0 0 0 0 0 0 0 0 0 0 0 0 0 0 0 0 0 0 0 0 0 0 0 0 0 0 0 0 0 0 0 0 0 0 0 0 0 0 0 0 0 0 0 0 0 0 0 0 0 0 0 0 0 0 0 0 0 0 0 0 0 0 0 0 0 0 0 0 0 0 0 0 0 0 0 0 0 0 0 0 0 0 0 0 0 0 0 0 0 0 0 0 0 0 0 0 0 0 0 0 0 0 0 0 0 0 0 0 0 0 0 0 0 0 0 0 0 0 0 0 0 0 0 0 0 0 0 0 0 0 0 0 0 0 0 0 0 0 0 0 0 0 0 0 0 0 0 0 0 0 0 0 0 0 0.001 0.001 0 0.001 0.002 0.002 0.001 0.001 0.002 0.004 0.004 0.003 0.004 0.001 0.001 0 0 0 0.001 0.003 0.003 0.004 0.005 0.003 0.002 0.001 0 0 0.001 0.001 0.003 0.002 0.004 0.003 0.003 0.003 0.003 0.003 0.003 0.003 0.002 0 0 0.002 0.001 0.001 0.003 0.001 0 0 0 0 0 0 0.001 0.002 0.001 0.004 0.004 0.005 0.008 0.004 0.004 0.004 0.001 0.001 0.001 0.001 0.004 0.004 0.005 0.003 0.002 0.002 0 0 0 0 0 0 0 0 0 0.001 0.001 0.001 0.001 0.001 0.002 0.001 0 0.002 0.002 0.001 0.002 0.002 0.002 0.002 0 0 0.001 0.001 0 0 0 0 0 0.003 0 0.003 
0.476 0.003 0 0 0 0 0 0 0 0 0 0 0 0 0.246 0.749 1 0.442 0.073 0.129 0.094 0.15 0.082 0.094 0.07 0.084 0.047 0.032 0.04 0.015 0 0.018 0 0 0 0 0 0 0 0 0 0 0 0 0 0 0.001 0 0 0.001 0.001 0.003 0.005 0 0.033 0.063 0.239 0.461 0.369 0.839 0.52 0.534 0.806 0.362 0 0.001 0.001 0 0 0.001 0.002 0.002 0.001 0.003 0.016 0.016 0.051 0.064 0.12 0.236 0 0.143 0.138 0.205 0.545 0.48 0.335 0.547 0.005 0.006 0.007 0.004 0.007 0.017 0.015 0.005 0.001 0.01 0.02 0.029 0.03 0.045 0.093 0.062 0.045 0.031 0.152 0.103 0.066 0.129 0.259 0.178 0.141 0.171 0.064 0.039 0.049 0.037 0.025 0.015 0.021 0.011 0.018 0.009 0.014 0.008 0.003 0.005 0.002 0.001 0 0.001 0.001 0 0 0 0 0 0.001 0 0.003 0.002 0.004 0.003 0.002 0.006 0.005 0.013 0.015 0.012 0.007 0.012 0.003 0 0.001 0.019 0 0 0.023 0.01 0.075 0.058 0.04 0.011 0.007 0.02 0.021 0.009 0.011 0.019 0.016 0.015 0.024 0 0.012 0.007 0.006 0.006 0.019 0.043 0.071 0.051 0.042 0.017 0.055 0.027 0.035 0.022 0.013 0.01 0.033 0.027 0.03 0.019 0.015 0.007 0.003 0.004 0.001 0.002 0.003 0.001 0.002 0.003 0.008 0.01 0.018 0.05 0.061 0.057 0.078 0.074 0.035 0.059 0.055 0.062 0.062 0.023 0.012 0 0 0 0 0 0 0 0 0 0.002 0.004 0.003 0.002 0.006 0.004 0.003 0.003 0.077 0.077 0.09 0.103 0.103 0.008 0 0 0.006 0.002 0.002 0.004 0.002 0 0.002 0.001 0.001 0.001 0 0 0 0.003 0.001 0.011 0.013 0.015 0.1 0.261 0.223 0.146 0.131 0.128 0.141 0.11 0.213 0.313 0.31 0.279 0.201 0.147 0.037 0.032 0.031 0.024 0.023 0.027 0.012 0.009 0 0 0.029 0.017 0.141 0.26 0.253 0.254 0.213 0.268 0.171 0.118 0.277 0.355 0.274 0.289 0.314 0.257 0.247 0.181 0.119 0.105 0.126 0.058 0.074 0.049 0.093 0.052 0.041 0.034 0.024 0.032 0.031 0.032 0.001 0.042 0.031 0.052 0.074 0.021 0.023 0.019 0.007 0.012 0.03 0.028 0.025 0.021 0.019 0.006 0.001 0 0.008 0.005 0.018 0.015 0.017 0.012 0.004 0.005 0.004 0.007 0.003 0.002 0.001 0.001 0.002 0.002 0.002 0.004 0.004 0 0.003 0.004 0.004 0 0.001 0 0 0 0 0.008 0.01 0.009 0.011 0.008 0.009 0.005 0.002 0.004 0.004 0.007 0.001 0.001 0.001 0.005 0.007 0.011 0.002 0 0 0 0.001 0.002 0.002 0.001 0.001 0.002 0.004 0.002 0 0.002 0.004 0.001 0 0.006 0.006 0.003 0.009 0.01 0.011 0.012 0.006 0.001 0.015 0.01 0.004 0.302 0.007 0 0.092 0 0 0 0 0 0 0 0 0.001 0 0.001 0.001 0.004 0 0.001 0.004 0.004 0.004 0.004 0.004 0.001 0.002 0.001 0.001 0.001 0.001 0 0.001 0 0 0 0 0 0 0 0 0 0 0 0 0 0 0 0 0 0 0 0 0 0.001 0.001 0.002 0.002 0.002 0.003 0.004 0.003 0.003 0 0 0 0 0 0 0 0 0 0 0 0 0 0 0 0.001 0.001 0.001 0 0.002 0.003 0.003 0.002 0 0 0 0 0 0 0 0 0 0 0 0 0 0 0 0 0 0.001 0.001 0 0 0.001 0.003 0.005 0.014 0.014 0.01 0.009 0.015 0.02 0.013 0.026 0.012 0.035 0.082 0.086 0.033 0.039 0.091 0.223 0 0.029 0.032 0.025 0.036 0.058 0.034 0.035 0.034 0.045 0.02 0 0.101 0.158 0.06 0.361 0.296 0.662 0.582 0.099 0.153 0.129 0.247 0.219 0.118 0 0.224 0.073 0 0.014 0 0 0 0.002 0.001 0.003 0.003 0.001 0.001 0.001 0.003 0.002 0.001 0.004 0.007 0.007 0.016 0.052 0 0.001 0 0 0.001 0.001 0.006 0.005 0.004 0.004 0.002 0.003 0 0 0.003 0.003 0.004 0.003 0 0.001 0.003 0.003 0.005 0.004 0.005 0.006 0.008 0.005 0.004 0.01 0.017 0.027 0.016 0.01 0.01 0.008 0.007 0.002 0.002 0.002 0.003 0.003 0.003 0.003 0.001 0.001 0.004 0.001 0.005 0.003 0.002 0.004 0.008 0.004 0.005 0.013 0.019 0.012 0.003 0.018 0.013 0.006 0.004 0.002 0.003 0.001 0.002 0.002 0 0 0.001 0.001 0.002 0.002 0.002 0.002 0.004 0.002 0.005 0.003 0.004 0.004 0.004 0.007 0.014 0.01 0.013 0.014 0.019 0 0.007 0.002 0.001 0.001 0 0.004 0.002 0.001 0.001 0.002 0.001 0.001 0 0 0 0 0 0 0 0.001 0.001 0.011 0.007 0.001 0 0.003 0.006 0.005 0.005 0.007 0.013 0.004 0.001 0.012 0.007 0.007 0.006 0.006 0.005 0.005 0.006 0.003 0.001 0.001 0.001 0.002 0.001 0.001 0 0.001 0.001 0 0.001 0.001 0.001 0 0.001 0.001 0.001 0.001 0 0 0 0.001 0.001 0 0 0 0 0 0 0 0 0 0 0.001 0.001 0 0 0 0 0 0 0 0 0 0 0 0 0 0 0 0 0 0 0 0 0 0 0 0 0 0 0 0 0 0 0 0 0 0 0 0 0 0 0 0 0.001 0.001 0 0 0 0 0 0 0 0 0 0 0 0 0 0.001 0.001 0 0.001 0.001 0.001 0 0 0 0 0 0 0 0 0 0.716 0.005 0.003 0 0 0 0 0 0 0 0 0 0 0 0 0 0 0 0 0 0 0 0 0 0 0 0 0 0 0 0 0 0 0 0 0 0 0 0 0 0 0 0 0 0 0 0 0 0 0 0 0 0 0 0 0 0 0 0 0 0 0 0 0 0 0 0 0 0 0 0 0 0 0 0 0 0 0 0 0 0 0 0 0 0 0 0 0 0 0 0 0 0 0 0 0 0 0 0 0 0 0 0 0 0 0 0 0 0 0 0 0 0 0 0 0 0 0 0 0 0 0 0 0 0 0 0 0 0 0 0 0 0 0 0 0 0 0 0 0 0 0.001 0 0 0 0 0 0 0 0 0 0 0 0 0 0 0 0 0 0 0 0 0 0 0 0 0 0 0 0 0 0 0 0 0 0 0 0 0 0 0 0 0 0 0 0 0 0 0 0 0 0 0 0 0 0 0 0 0 0 0 0 0 0 0 0 0 0 0 0 0 0 0 0 0 0 0 0 0 0 0 0 0 0 0 0 0 0 0 0 0 0 0 0 0 0 0 0 0 0 0 0 0 0 0 0 0 0 0 0 0 0 0 0 0 0 0 0 0 0 0 0 0 0 0 0 0 0 0 0 0 0 0 0 0 0 0 0 0 0 0 0 0 0 0 0 0 0 0 0 0 0 0 0 0 0 0 0 0 0 0 0 0 0 0 0 0 0 0 0 0 0 0 0 0 0 0 0 0 0 0 0 0 0 0 0 0 0 0 0 0 0 0 0 0 0 0 0 0 0 0 0 0 0 0 0 0 0 0 0 0 0 0 0 0 0 0 0 0 0 0 0 0 0 0 0 0 0 0 0 0 0 0 0 0 0 0 0 0 0 0 0 0 0 0 0 0 0 0 0 0 0 0 0 0 0 0 0 0 0 0 0 0 0 0 0 0 0 0 0 0 0 0 0 0 0 0 0 0 0 0 0 0 0 0 0 0 0 0 0 0 0 0 0 0 0 0 0 0 0 0.003 0 0 0 0 0 0 0 0 0 0 0 0 0 0 0 0 0 0 0 0 0 0 0 0 0 0 0 0 0 0 0 0 0 0 0 0 0 0 0 0 0 0 0 0.001 0 0 0 0 0 0 0.001 0.001 0 0 0 0 0 0 0 0 0 0 0 0 0.001 0 0 0 0.001 0.001 0.001 0.001 0 0 0.001 0.001 0 0 0 0 0 0 0 0 0 0 0 0 0 0 0 0 0 0 0 0 0 0 0 0 0 0 0 0 0 0 0 0 0 0 0 0 0 0 0 0 0 0 0 0 0 0 0 0 0 0 0 0 0 0 0 0 0 0 0 0 0 0 0.001 0 0 0 0 0 0 0 0 0 0 0 0 0 0 0 0 0 0 0.002 0.001 0.001 0 0 0 0 0 0 0 0 0 0 0 0 0 0 0 0 0 0 0 0 0 0 0 0 0 0 0 0 0 0 0 0 0 0 0 0 0 0 0 0 0 0 0 0 0 0 0 0 0 0 0 0 0 0 0 0 0 0 0 0 0 0 0 0 0 0 0 0 0 0 0 0 0 0 0 0 0 0 0 0 0 0 0 0 0 0 0 0 0 0 0 0 0 0 0 0 0 0 0 0 0 0 0 0 0 0.001 0.001 0 0 0 0.001 0 0.001 0 0.001 0 0.002 0.003 0.001 0.001 0.002 0.005 0.002 0.002 0.004 0.005 0.003 0.005 0.006 0.002 0.002 0.002 0.002 0 0.002 0.005 0.002 0.007 0.008 0.002 0.001 0 0 0 0.001 0.001 0.002 0.003 0.003 0.001 0.004 0.004 0.003 0.003 0.003 0.001 0.001 0.001 0.003 0.003 0 0.001 0.003 0.003 0.001 0 0 0 0 0 0 0 0.002 0.008 0.008 0.006 0.01 0.007 0.008 0.007 0.006 0.005 0.003 0.003 0.004 0.003 0.005 0.003 0.003 0.002 0 0.001 0.001 0 0 0 0 0 0 0 0 0 0 0 0 0 0 0.001 0.001 0 0.001 0.001 0.002 0.001 0.002 0.001 0.001 0.001 0 0 0 0 0 0.008 0 0.004 
0.121 0.002 0 0 0 0 0 0 0 0 0 0 0 0 0.053 0.152 0.2 1 0.02 0.035 0.033 0.045 0.034 0.03 0.017 0.026 0.018 0.013 0.009 0.003 0 0.006 0 0 0 0 0 0 0 0 0 0 0 0 0 0 0 0 0 0 0 0 0.002 0 0.007 0.019 0.055 0.1 0.079 0.225 0.133 0.1 0.168 0.079 0 0 0 0 0 0.001 0.001 0.001 0 0.001 0.005 0.005 0.011 0.013 0.02 0.043 0 0.025 0.021 0.045 0.12 0.108 0.072 0.118 0.001 0.003 0.002 0.002 0.004 0.004 0.003 0.001 0 0.002 0.003 0.006 0.01 0.011 0.022 0.015 0.009 0.006 0.036 0.025 0.014 0.036 0.073 0.043 0.034 0.052 0.016 0.007 0.015 0.011 0.005 0.005 0.004 0.001 0.003 0.003 0.002 0.001 0.002 0.001 0.001 0.001 0.001 0 0 0.001 0 0 0 0.001 0.001 0 0.003 0.003 0.004 0.001 0.002 0.002 0.002 0.006 0.005 0.003 0.001 0.006 0.002 0 0 0.006 0 0 0.005 0.001 0.026 0.02 0.014 0.002 0.002 0.006 0.006 0.003 0.004 0.007 0.007 0.005 0.008 0 0.003 0.001 0 0.001 0.004 0.011 0.023 0.019 0.012 0.006 0.015 0.005 0.008 0.007 0.004 0.005 0.009 0.006 0.007 0.005 0.003 0.001 0 0 0 0 0 0 0.002 0.002 0.005 0.007 0.008 0.022 0.024 0.022 0.024 0.025 0.007 0.018 0.015 0.019 0.021 0.007 0.003 0.001 0 0.001 0 0 0.001 0.001 0 0.001 0.003 0.003 0.001 0.001 0.005 0.003 0.001 0.001 0.027 0.024 0.032 0.035 0.034 0.004 0 0.001 0.001 0 0.001 0 0 0 0.001 0.001 0 0 0.001 0.001 0.001 0.002 0.002 0.001 0.001 0.001 0.032 0.066 0.058 0.043 0.039 0.03 0.043 0.03 0.055 0.073 0.08 0.068 0.042 0.032 0.007 0.006 0.006 0.006 0.006 0.007 0.003 0 0 0 0.004 0.002 0.036 0.066 0.067 0.064 0.051 0.068 0.039 0.03 0.083 0.116 0.082 0.07 0.082 0.07 0.068 0.042 0.024 0.025 0.031 0.016 0.018 0.012 0.025 0.013 0.011 0.008 0.005 0.007 0.011 0.007 0 0.006 0.006 0.017 0.02 0.003 0.003 0.005 0 0.003 0.006 0.005 0.005 0.003 0.003 0 0 0 0.001 0.001 0.004 0.003 0.004 0.002 0 0 0 0.001 0 0 0 0 0 0 0.001 0.002 0.002 0 0 0.001 0.001 0 0 0 0 0 0 0.001 0.001 0.002 0.002 0.003 0.003 0.004 0.004 0.003 0.001 0.001 0.001 0 0 0 0.001 0.002 0 0 0 0 0.001 0.001 0 0.001 0.001 0.001 0.001 0.001 0 0.001 0.002 0.001 0 0.001 0.001 0.001 0.002 0.001 0.001 0.001 0 0 0.001 0.002 0.004 0.063 0.003 0 0.028 0 0 0 0 0 0 0 0 0 0 0 0.002 0.002 0 0 0.001 0 0.002 0 0 0 0.002 0.001 0 0 0 0 0 0 0 0 0 0 0 0 0 0 0 0 0 0 0 0 0 0 0 0 0 0 0 0 0 0 0 0 0.001 0.002 0.002 0 0 0 0 0 0 0 0 0 0 0 0 0 0 0 0 0 0.002 0 0.003 0.002 0 0.002 0 0 0 0 0 0 0 0 0 0 0 0 0 0 0 0 0 0 0 0 0 0.002 0.001 0.003 0.006 0.005 0.004 0.005 0.006 0.006 0.004 0.009 0.006 0.008 0.016 0.024 0.011 0.011 0.019 0.061 0 0.008 0.008 0.002 0.005 0.012 0.003 0.003 0.005 0.007 0.003 0 0.023 0.041 0.013 0.1 0.1 0.175 0.147 0.024 0.046 0.036 0.07 0.061 0.036 0.001 0.066 0.015 0 0.004 0 0 0 0.001 0.001 0.002 0.001 0.001 0.001 0.001 0.002 0.002 0 0.001 0.002 0.001 0.004 0.01 0 0.001 0.001 0.001 0.001 0.001 0.001 0.002 0.002 0.002 0.002 0.002 0.002 0.002 0.001 0 0.001 0.001 0 0.002 0.002 0.001 0.001 0 0.001 0.001 0.001 0.001 0.001 0.001 0.004 0.004 0.002 0.002 0.001 0.002 0.002 0.001 0.002 0 0.002 0.002 0.002 0.002 0.002 0.002 0.001 0 0.002 0 0.001 0.001 0.001 0.001 0.001 0.003 0.004 0.001 0 0.003 0.003 0.002 0.002 0.003 0.002 0.003 0.002 0 0 0 0 0 0 0 0 0 0 0 0 0 0 0.001 0 0.002 0 0.002 0.002 0.003 0.005 0 0.003 0.001 0 0 0 0.001 0.001 0.001 0.002 0.002 0.001 0.001 0.001 0 0 0 0 0 0 0 0 0.002 0 0 0.001 0.002 0.003 0.002 0.002 0.001 0.005 0.003 0.001 0.004 0.003 0.005 0.004 0.001 0.002 0.003 0.004 0.004 0.002 0.002 0.002 0 0 0 0 0 0 0 0 0 0 0 0 0 0 0 0 0 0 0 0 0 0 0 0 0 0 0 0 0 0 0 0 0 0 0 0 0 0 0 0 0 0 0 0 0 0 0 0 0 0 0 0 0 0 0 0 0 0 0 0 0 0 0 0 0 0 0 0 0 0 0 0 0 0 0 0 0 0 0 0 0 0 0 0 0 0 0 0 0 0 0 0 0 0 0 0 0 0 0 0 0 0 0.185 0.001 0.002 0 0 0 0 0 0 0 0 0 0 0 0 0 0 0 0 0 0 0 0 0 0 0 0 0 0 0 0 0 0 0 0 0 0 0 0 0 0 0 0 0 0 0 0 0 0 0 0 0 0 0 0 0 0 0 0 0 0 0 0 0 0 0 0 0 0 0 0 0 0 0 0 0 0 0 0 0 0 0 0 0 0 0 0 0 0 0 0 0 0 0 0 0 0 0 0 0 0 0 0 0 0 0 0 0 0 0 0 0 0 0 0 0 0 0 0 0 0 0 0 0 0 0 0 0 0 0 0 0 0 0 0 0 0 0 0 0 0 0 0 0 0 0 0 0 0 0 0 0 0 0 0 0 0 0 0 0 0 0 0 0 0 0 0 0 0 0 0 0 0 0 0 0 0 0 0 0 0 0 0 0 0 0 0 0 0 0 0 0 0 0 0 0 0 0 0 0 0 0 0 0 0 0 0 0 0 0 0 0 0 0 0 0 0 0 0 0 0 0 0 0 0 0 0 0 0 0 0 0 0 0 0 0 0 0 0 0 0 0 0 0 0 0 0 0 0 0 0 0 0 0 0 0 0 0 0 0 0 0 0 0 0 0 0 0 0 0 0 0 0 0 0 0 0 0 0 0 0 0 0 0 0 0 0 0 0 0 0 0 0 0 0 0 0 0 0 0 0 0 0 0 0 0 0 0 0 0 0 0 0 0 0 0 0 0 0 0 0 0 0 0 0 0 0 0 0 0 0 0 0 0 0 0 0 0 0 0 0 0 0 0 0 0 0 0 0 0 0 0 0 0 0 0 0 0 0 0 0 0 0 0 0 0 0 0 0 0 0 0 0 0 0 0 0 0 0 0 0 0 0 0 0 0 0 0 0 0 0 0 0 0 0 0 0 0 0 0 0 0 0 0 0 0 0 0 0 0 0 0 0 0 0 0 0 0 0 0 0 0 0 0 0 0 0 0 0 0 0 0 0 0 0 0 0 0 0 0 0 0 0 0 0 0 0 0 0 0 0 0 0 0 0 0 0 0 0 0 0 0 0 0 0 0 0 0 0 0 0 0 0 0 0.001 0.001 0.001 0.001 0.001 0.001 0 0 0 0 0 0 0 0 0 0 0 0 0 0 0 0 0 0 0 0 0 0 0 0 0 0.001 0 0 0 0 0 0 0 0 0 0 0 0 0 0 0 0 0 0 0 0 0 0 0 0 0 0 0 0 0 0 0 0 0 0 0 0 0 0 0 0 0 0 0 0 0 0 0 0 0 0 0 0 0 0 0 0 0 0 0 0 0 0 0 0 0 0 0 0 0 0 0 0 0 0 0 0 0 0 0 0 0 0 0 0 0 0 0 0 0 0 0 0 0 0 0 0 0 0 0 0 0 0 0 0 0 0 0 0 0 0 0 0 0 0 0 0 0 0 0 0 0 0 0 0 0 0 0 0 0 0 0 0 0 0 0 0 0 0 0 0 0 0 0 0 0 0 0 0 0 0 0 0 0 0 0 0 0 0 0 0 0 0 0 0 0 0 0 0 0 0 0 0 0 0 0 0 0 0 0 0 0 0 0 0 0 0 0 0 0 0 0 0 0 0 0 0 0 0 0 0 0 0 0 0 0 0 0 0 0 0 0 0 0 0 0 0 0 0.001 0.002 0.001 0.002 0.002 0.002 0.001 0.001 0.001 0 0 0 0 0.001 0 0 0 0 0.001 0 0 0 0.001 0.001 0.001 0.002 0.002 0.002 0.002 0.002 0.002 0.002 0.002 0.001 0 0.001 0.003 0.002 0.001 0.002 0.003 0.002 0 0 0 0.001 0 0 0.001 0.001 0.002 0.003 0.003 0.003 0.002 0.002 0.001 0.001 0 0 0 0 0.001 0.002 0.002 0.002 0.001 0 0 0 0.001 0 0 0 0 0 0 0 0 0.001 0 0 0.001 0 0 0.002 0 0 0.002 0.002 0.002 0.001 0.002 0.001 0.001 0.001 0 0 0 0 0 0.001 0 0.002 
0.044 0 0 0 0 0 0 0 0 0 0 0 0 0 0.042 0.052 0.064 0.036 1 0.447 0.306 0.212 0.217 0.097 0.136 0.149 0.105 0.057 0.073 0.032 0 0.005 0 0 0 0 0 0 0 0 0 0 0 0 0 0 0 0 0 0 0 0 0.002 0 0.005 0.006 0.025 0.04 0.038 0.068 0.048 0.04 0.053 0.027 0 0 0 0 0 0 0 0.001 0.001 0 0.002 0.007 0.009 0.01 0.017 0.03 0 0.026 0.026 0.03 0.049 0.046 0.033 0.049 0.002 0.002 0.002 0.001 0.003 0.005 0.005 0.001 0.001 0.001 0.006 0.003 0.004 0.006 0.017 0.018 0.008 0.009 0.051 0.026 0.013 0.034 0.072 0.05 0.034 0.053 0.022 0.012 0.012 0.008 0.008 0.004 0.005 0.005 0.004 0.004 0.004 0.001 0.002 0.003 0 0.001 0.001 0 0.001 0 0.001 0.001 0 0.001 0.001 0.001 0.001 0.001 0.001 0.001 0.003 0.001 0.003 0.005 0.005 0.001 0 0.004 0.001 0 0 0.006 0 0 0.005 0.002 0.015 0.014 0.009 0.003 0.003 0.005 0.003 0.004 0.004 0.006 0.003 0.003 0.004 0 0.002 0.001 0.001 0.002 0.008 0.007 0.017 0.011 0.009 0.004 0.013 0.008 0.007 0.006 0.003 0.003 0.007 0.006 0.007 0.002 0.002 0.002 0 0.001 0.001 0 0 0 0 0 0.002 0.002 0.003 0.01 0.013 0.012 0.013 0.013 0.01 0.012 0.01 0.013 0.013 0.008 0.003 0 0 0.001 0.001 0.001 0 0.001 0.001 0 0.001 0.001 0.001 0 0 0 0 0 0.016 0.012 0.02 0.024 0.021 0.002 0 0 0 0.001 0.001 0.001 0.001 0.001 0.001 0.001 0.001 0.001 0.001 0 0.001 0 0 0.002 0.002 0.002 0.016 0.039 0.029 0.02 0.019 0.016 0.018 0.011 0.016 0.021 0.03 0.021 0.017 0.011 0.003 0.003 0.003 0.003 0.001 0.005 0.003 0.003 0.001 0 0.005 0.003 0.025 0.039 0.036 0.033 0.033 0.063 0.046 0.029 0.073 0.078 0.093 0.094 0.159 0.142 0.096 0.049 0.031 0.05 0.043 0.024 0.021 0.015 0.032 0.018 0.014 0.009 0.007 0.012 0.013 0.01 0 0.013 0.009 0.015 0.026 0.009 0.006 0.007 0.005 0.007 0.009 0.008 0.007 0.006 0.006 0.001 0 0 0.003 0.001 0.006 0.003 0.004 0.003 0.002 0.002 0.002 0.002 0.001 0.001 0 0 0 0 0 0.001 0.001 0 0 0 0 0 0 0 0 0 0 0.003 0.004 0.003 0.003 0.001 0.002 0.003 0.002 0.002 0 0.002 0.002 0 0 0 0.002 0.006 0.001 0 0.001 0.001 0.001 0.001 0.001 0 0.001 0.001 0.001 0 0 0.001 0.001 0 0 0.002 0.002 0.001 0.003 0.003 0.004 0.004 0.001 0 0.004 0.004 0.001 0.03 0.003 0 0.019 0 0 0 0 0 0 0 0 0 0 0 0.001 0.001 0 0 0 0 0 0 0 0 0 0 0 0 0 0 0 0 0 0 0 0 0 0 0 0 0 0 0 0 0 0 0 0 0 0 0 0 0 0 0 0.001 0.001 0.001 0.001 0 0 0.001 0 0 0 0 0 0 0 0 0 0 0 0 0 0 0 0 0.001 0 0.001 0.001 0.001 0.001 0 0.001 0.001 0 0 0 0 0 0 0 0 0 0 0 0 0 0 0.001 0.001 0.001 0.001 0.001 0 0.003 0.004 0.004 0.002 0.003 0.006 0.004 0.002 0.003 0.002 0.004 0.016 0.019 0.007 0.006 0.02 0.061 0 0.008 0.008 0.005 0.008 0.013 0.006 0.007 0.006 0.009 0.005 0 0.006 0.011 0.003 0.039 0.033 0.074 0.061 0.032 0.039 0.037 0.071 0.07 0.037 0 0.067 0.02 0 0.001 0 0 0 0 0 0 0 0 0 0 0 0 0 0.003 0.004 0.004 0.008 0.015 0 0.001 0 0 0 0 0 0 0 0 0 0 0.001 0.001 0 0.001 0.002 0.001 0 0 0 0 0 0 0.001 0.001 0.002 0 0 0.002 0.002 0.006 0.005 0.001 0.002 0.001 0.001 0 0 0 0 0 0 0 0 0 0 0 0 0.001 0.001 0 0.002 0.001 0.001 0.004 0.004 0.003 0.002 0.005 0.004 0.002 0 0.001 0 0.001 0.001 0.001 0 0 0 0.001 0.001 0.001 0.001 0.001 0.001 0.001 0.002 0.002 0.002 0.002 0.002 0.002 0.001 0.001 0.003 0.003 0.004 0.001 0.003 0.002 0.002 0.002 0 0.001 0 0 0 0.001 0 0 0 0 0.001 0.001 0.001 0.001 0.001 0.001 0 0.003 0.002 0.001 0 0.002 0.003 0.003 0.002 0.002 0.004 0.001 0.001 0.002 0.001 0.003 0.002 0.002 0.001 0.001 0 0 0 0 0 0 0 0.001 0 0 0 0 0 0 0 0 0.001 0.001 0.001 0.001 0 0 0 0 0 0 0.001 0.001 0.001 0.001 0.001 0.001 0 0 0 0 0 0 0 0 0 0 0 0 0 0 0 0 0 0 0 0 0 0 0 0 0 0 0 0 0 0 0 0 0 0 0 0 0 0 0 0 0 0 0 0 0 0 0 0 0 0 0 0 0 0 0 0 0 0 0 0 0 0 0 0 0 0 0 0 0 0 0 0 0 0 0 0.075 0 0 0 0 0 0 0 0 0 0 0 0 0 0 0 0 0 0 0 0 0 0 0 0 0 0 0 0 0 0 0 0 0 0 0 0 0 0 0 0 0 0 0 0 0 0 0 0 0 0 0 0 0 0 0 0 0 0 0 0 0 0 0 0 0 0 0 0 0 0 0 0 0 0 0 0 0 0 0 0 0 0 0 0 0 0 0 0 0 0 0 0 0 0 0 0 0 0 0 0 0 0 0 0 0 0 0 0 0 0 0 0 0 0 0 0 0 0 0 0 0 0 0 0 0 0 0 0 0 0 0 0 0 0 0 0 0 0 0 0.001 0.001 0.001 0 0 0 0 0 0 0 0 0 0 0 0 0 0 0 0 0 0 0 0 0 0 0 0 0 0 0 0 0 0 0 0 0 0 0 0 0 0 0 0 0 0 0 0 0 0 0 0 0 0 0 0 0 0 0 0 0 0 0 0 0 0 0 0 0 0 0 0 0 0 0 0 0 0 0 0 0 0 0 0 0 0 0 0 0 0 0 0 0 0 0 0 0 0 0 0 0 0 0 0 0 0 0 0 0 0 0 0 0 0 0 0 0 0 0 0 0 0 0 0 0 0 0 0 0 0 0 0 0 0 0 0 0 0 0 0 0 0 0 0 0 0 0 0 0 0 0 0 0 0 0 0 0 0 0 0 0 0 0 0 0 0 0 0 0 0 0 0 0 0 0 0 0 0 0 0 0 0 0 0 0 0 0 0 0 0 0 0 0 0 0 0 0 0 0 0 0 0 0 0 0 0 0 0 0 0 0 0 0 0 0 0 0 0 0 0 0 0 0 0 0 0 0 0 0 0 0 0 0 0 0 0 0 0 0 0 0 0 0 0 0 0 0 0 0 0 0 0 0 0 0 0 0 0 0 0 0 0 0 0 0 0 0 0 0 0 0.001 0 0 0 0 0 0 0 0 0 0 0 0 0 0 0 0 0 0 0 0 0 0 0 0 0 0 0 0 0 0 0.001 0 0 0 0 0 0 0 0 0 0 0 0 0 0 0 0 0 0 0 0 0 0 0 0 0 0 0 0 0 0 0 0 0 0 0 0 0 0 0 0 0 0 0 0 0 0 0 0 0 0 0 0 0 0 0 0 0 0 0 0 0 0 0 0 0 0 0 0 0 0.001 0.001 0.001 0 0 0.001 0 0 0 0 0 0 0 0 0 0 0 0 0 0 0 0 0 0 0 0 0 0 0 0 0 0 0 0 0 0 0 0 0 0 0 0 0 0 0 0 0 0 0 0 0 0 0 0 0 0 0 0 0 0 0 0 0 0 0 0 0 0 0 0.001 0 0 0 0 0 0 0 0 0 0 0 0 0 0 0 0 0 0 0.001 0 0 0 0 0 0 0 0 0 0 0 0 0 0 0 0 0 0 0 0 0 0 0 0 0 0 0 0 0 0 0 0 0 0 0 0 0 0 0 0 0 0 0 0 0 0 0 0 0 0 0 0 0 0 0 0 0 0 0 0 0 0 0 0 0 0 0 0 0 0 0 0 0 0 0 0 0 0 0 0 0 0 0 0 0 0 0 0 0 0 0 0 0 0 0 0 0 0 0 0 0 0 0 0 0 0 0 0.001 0 0 0 0.001 0 0 0.001 0.001 0.001 0.001 0.001 0.001 0.001 0 0 0.001 0 0.001 0.001 0.001 0 0.002 0.002 0.001 0.002 0.001 0 0 0.001 0.002 0.003 0.003 0.003 0.001 0 0 0 0 0 0 0.001 0 0 0 0.001 0.001 0 0 0 0 0 0.001 0.002 0.001 0.001 0 0.002 0.001 0 0 0.001 0.001 0 0 0 0.001 0.001 0.003 0.003 0.002 0.003 0.002 0.002 0.003 0.003 0.003 0.002 0.002 0.002 0 0 0 0 0.001 0 0 0 0 0 0 0 0 0 0 0 0 0 0 0 0 0 0 0 0 0 0 0 0 0 0 0 0 0 0 0 0 0 0.002 0 0.001 
0.086 0.002 0 0 0 0 0 0 0 0 0 0 0 0 0.09 0.096 0.117 0.066 0.563 1 0.701 0.469 0.48 0.218 0.289 0.285 0.215 0.122 0.147 0.078 0 0.017 0 0 0 0 0 0 0 0 0 0 0 0.001 0 0 0 0.001 0 0 0.001 0.002 0.002 0 0.006 0.008 0.035 0.066 0.062 0.132 0.086 0.073 0.106 0.053 0 0 0 0 0 0 0 0.001 0.001 0.002 0.002 0.008 0.009 0.01 0.022 0.053 0 0.059 0.055 0.054 0.093 0.077 0.051 0.087 0.001 0.003 0 0.003 0.004 0.005 0.006 0.002 0 0.003 0.006 0.008 0.015 0.021 0.035 0.023 0.015 0.015 0.092 0.058 0.031 0.072 0.164 0.1 0.085 0.114 0.037 0.021 0.023 0.018 0.008 0.009 0.009 0.005 0.006 0.004 0.005 0.002 0.001 0.001 0.001 0.002 0.002 0.001 0.001 0.002 0.002 0 0 0 0.003 0 0.003 0.003 0.003 0.003 0.003 0.005 0.003 0.007 0.01 0.007 0.001 0.008 0.007 0 0 0.008 0 0 0.014 0.001 0.032 0.026 0.013 0.001 0.002 0.004 0.003 0.005 0.004 0.008 0.005 0.006 0.009 0 0.004 0.001 0.002 0.005 0.012 0.017 0.036 0.027 0.021 0.005 0.027 0.012 0.014 0.013 0.005 0.003 0.009 0.009 0.01 0.007 0.005 0.005 0.002 0.003 0.001 0 0.001 0.003 0 0 0.008 0.009 0.014 0.024 0.028 0.028 0.029 0.027 0.012 0.022 0.022 0.022 0.023 0.007 0.002 0.002 0.002 0.004 0.001 0.001 0.004 0.004 0.002 0.004 0.005 0.006 0.004 0.001 0.006 0.003 0 0 0.029 0.03 0.037 0.045 0.037 0.003 0 0 0.001 0 0 0 0 0 0.001 0.001 0 0 0.001 0 0.001 0.002 0.001 0.002 0.002 0.003 0.037 0.09 0.073 0.053 0.045 0.043 0.047 0.035 0.031 0.05 0.059 0.048 0.038 0.027 0.006 0.007 0.006 0.006 0.006 0.007 0.002 0.004 0 0 0.005 0.004 0.047 0.085 0.079 0.08 0.08 0.122 0.13 0.059 0.177 0.158 0.202 0.226 0.327 0.287 0.18 0.107 0.065 0.116 0.097 0.039 0.043 0.027 0.064 0.031 0.03 0.021 0.017 0.027 0.028 0.023 0 0.026 0.017 0.037 0.049 0.01 0.012 0.007 0.005 0.008 0.016 0.017 0.015 0.01 0.011 0.002 0 0 0.004 0.004 0.016 0.012 0.009 0.004 0 0 0 0 0 0 0.001 0 0 0 0.001 0.002 0.003 0 0 0.001 0.002 0 0 0 0 0 0 0.004 0.004 0.004 0.007 0.004 0.003 0.003 0.003 0.001 0 0 0 0 0.001 0.002 0.003 0.005 0.001 0 0 0 0 0 0 0 0 0 0.001 0 0 0.002 0.002 0 0 0.002 0.001 0.001 0.004 0.003 0.003 0.005 0.001 0.001 0.012 0.01 0.003 0.054 0.004 0 0.038 0 0 0 0 0 0 0 0 0 0 0 0.001 0.001 0 0 0 0 0 0 0 0 0 0 0 0 0 0 0.001 0 0 0 0 0 0 0 0 0 0 0 0 0 0 0 0 0 0 0 0 0 0 0 0 0 0.001 0.001 0.002 0.002 0.001 0 0 0 0 0 0 0 0 0 0 0 0 0 0 0 0 0 0 0 0.001 0.001 0.003 0.001 0 0 0 0 0 0 0 0.001 0.001 0.001 0 0 0 0.001 0.001 0 0 0.002 0.002 0.002 0.002 0.001 0.001 0.004 0.006 0.005 0.008 0.007 0.008 0.018 0.015 0.019 0.012 0.025 0.042 0.046 0.019 0.027 0.054 0.121 0 0.01 0.009 0.009 0.012 0.023 0.011 0.013 0.013 0.014 0.003 0 0.02 0.024 0.005 0.082 0.077 0.157 0.138 0.049 0.081 0.072 0.16 0.145 0.076 0 0.151 0.03 0 0.006 0.001 0 0 0 0.001 0.003 0.004 0.002 0.001 0.001 0.002 0.002 0.002 0.003 0.002 0.002 0.01 0.022 0 0.001 0 0 0 0.001 0.003 0.004 0.002 0.002 0.002 0.002 0.001 0.001 0.001 0.001 0.001 0.002 0.002 0.002 0.002 0.001 0.001 0.001 0.003 0.002 0.003 0 0.003 0.007 0.008 0.009 0.006 0.002 0.002 0.003 0.003 0.003 0.003 0 0.002 0.002 0.003 0.003 0.001 0.001 0 0 0.001 0 0 0.001 0.002 0 0.001 0.006 0.007 0.002 0.002 0.008 0.005 0.005 0.003 0.003 0.003 0.004 0.003 0.001 0 0 0 0 0.001 0.001 0.001 0.001 0 0.003 0.003 0.002 0.001 0.003 0.002 0.003 0.005 0.007 0.01 0.013 0.012 0.002 0.005 0.003 0.002 0.002 0 0.003 0.003 0.002 0.003 0.003 0 0.001 0.001 0 0 0 0 0 0 0 0.001 0.001 0.003 0.002 0.001 0.003 0.005 0.005 0.004 0.003 0.007 0.004 0.001 0.002 0.002 0.004 0.003 0 0 0.002 0.003 0.001 0.001 0.002 0.001 0.001 0.001 0.001 0 0 0.001 0.001 0.001 0 0.001 0 0.001 0.001 0.001 0.001 0 0 0 0 0 0.001 0.001 0.001 0.001 0 0 0 0 0 0 0 0 0 0 0 0 0 0 0 0 0 0 0 0 0 0 0 0 0 0 0 0 0 0 0 0 0 0 0 0 0 0 0 0 0 0 0 0 0 0 0 0 0 0 0 0 0 0 0 0 0 0 0 0 0 0 0 0 0 0 0 0 0 0 0 0 0 0 0 0 0 0 0.156 0.003 0.004 0 0 0 0 0 0 0 0 0 0 0 0 0 0 0 0 0 0 0 0 0 0 0 0 0 0 0 0 0 0 0 0 0 0 0 0 0 0 0 0 0 0 0 0 0 0 0 0 0 0 0 0 0 0 0 0 0 0 0 0 0 0 0 0 0 0 0 0 0 0 0 0 0 0 0 0 0 0 0 0 0 0 0 0 0 0 0 0 0 0 0 0 0 0 0 0 0 0 0 0 0 0 0 0 0 0 0 0 0 0 0 0 0 0 0 0 0 0 0 0 0 0 0 0 0 0 0 0 0 0 0 0 0 0 0 0 0 0 0 0 0 0 0 0 0 0 0 0 0 0 0 0 0 0 0 0 0 0 0 0 0 0 0 0 0 0 0 0 0 0 0 0 0 0 0 0 0 0 0 0 0 0 0 0 0 0 0 0 0 0 0 0 0 0 0 0 0 0 0 0 0 0 0 0 0 0 0 0 0 0 0 0 0 0 0 0 0 0 0 0 0 0 0 0 0 0 0 0 0 0 0 0 0 0 0 0 0 0 0 0 0 0 0 0 0 0 0 0 0 0 0 0 0 0 0 0 0 0 0 0 0 0 0 0 0 0 0 0 0 0 0 0 0 0 0 0 0 0 0 0 0 0 0 0 0 0 0 0 0 0 0 0 0 0 0 0 0 0 0 0 0 0 0 0 0 0 0 0 0 0 0 0 0 0 0 0 0 0 0 0 0 0 0 0 0 0 0 0 0 0 0 0 0 0 0 0 0 0 0 0 0 0 0 0 0 0 0 0 0 0 0 0 0 0 0 0 0 0 0 0 0 0 0 0 0 0 0 0 0 0 0 0 0 0 0 0 0 0 0 0 0 0 0 0 0 0 0 0 0 0 0 0 0 0 0 0 0 0 0 0 0 0 0 0 0 0 0 0 0 0 0 0 0 0 0 0 0 0 0 0 0 0 0 0 0 0 0 0 0 0 0 0 0 0 0 0 0 0 0 0 0 0 0 0 0 0 0 0 0 0 0 0 0 0 0 0 0 0 0 0 0 0 0 0 0 0 0 0 0 0 0 0 0 0 0 0 0 0 0 0 0 0 0 0 0 0 0 0 0 0 0 0 0 0 0 0 0 0 0 0 0 0 0 0 0 0 0 0 0 0 0 0 0 0 0 0 0 0 0 0 0 0 0 0 0 0 0 0 0 0 0 0 0 0 0 0 0 0 0 0 0 0 0 0 0 0 0 0 0 0 0 0 0 0 0 0 0 0 0 0 0 0 0 0 0 0 0 0 0 0 0 0 0 0 0 0 0 0 0 0 0 0 0 0 0 0 0 0 0 0 0 0 0 0 0 0 0 0 0 0 0 0 0 0 0 0 0 0 0 0 0 0 0 0 0 0 0 0 0 0 0 0 0 0 0 0 0 0 0 0 0 0 0 0 0 0 0 0 0 0 0 0 0 0 0 0 0 0 0 0 0 0 0 0 0 0 0 0 0 0 0 0 0 0 0 0 0 0 0 0 0 0 0 0 0 0 0 0 0 0 0 0 0 0 0 0 0 0 0 0 0 0 0 0 0 0 0 0 0 0 0 0 0 0 0 0 0 0 0 0 0 0 0 0 0.001 0.001 0 0.001 0.001 0.001 0 0.001 0.001 0.001 0.001 0 0.001 0 0 0 0 0 0 0 0 0.001 0.001 0.001 0.001 0.001 0 0 0 0 0.001 0.002 0.001 0 0 0 0.001 0.001 0.001 0.001 0.001 0 0.001 0.002 0.002 0.002 0.004 0.001 0.001 0 0 0 0 0 0 0 0 0.004 0.004 0.003 0.002 0.003 0.002 0.004 0.003 0.003 0.002 0.001 0.002 0.001 0.002 0 0 0 0 0 0 0 0 0 0 0 0 0 0 0 0 0 0 0 0 0 0 0 0 0 0 0 0 0 0 0.001 0 0 0 0 0 0 0 0.001 
0.069 0.002 0 0 0 0 0 0 0 0 0 0 0 0 0.085 0.094 0.113 0.062 0.384 0.654 1 0.472 0.363 0.225 0.334 0.31 0.202 0.119 0.167 0.083 0 0.017 0 0 0 0 0 0 0 0 0 0 0 0 0 0 0 0 0 0 0 0 0 0 0.004 0.008 0.039 0.063 0.044 0.119 0.071 0.069 0.087 0.043 0 0 0 0 0 0 0 0.001 0 0.001 0.001 0.005 0.006 0.007 0.018 0.033 0 0.046 0.035 0.031 0.078 0.069 0.045 0.072 0 0.001 0.001 0.001 0.001 0.001 0.002 0.001 0 0.004 0.005 0.007 0.007 0.009 0.025 0.019 0.011 0.004 0.096 0.057 0.022 0.067 0.16 0.087 0.07 0.108 0.033 0.013 0.029 0.023 0.01 0.01 0.016 0.006 0.005 0.007 0.007 0.003 0.002 0.002 0 0 0 0 0 0 0 0 0 0.001 0.002 0 0.002 0.001 0.002 0.001 0.004 0.005 0.005 0.011 0.01 0.007 0.001 0.008 0.003 0 0.003 0.005 0 0 0.008 0.004 0.021 0.013 0.008 0.005 0.001 0.002 0.002 0.001 0.003 0.006 0.006 0.006 0.011 0 0.004 0.002 0.001 0.002 0.006 0.008 0.016 0.013 0.01 0.003 0.014 0.006 0.007 0.007 0.005 0.006 0.01 0.011 0.009 0.003 0.002 0.002 0.002 0.002 0.001 0.002 0.001 0.002 0.001 0.003 0.005 0.006 0.007 0.013 0.016 0.014 0.015 0.013 0.008 0.01 0.008 0.011 0.01 0.003 0.001 0.001 0 0.001 0 0.001 0.001 0.001 0.001 0.002 0.003 0.005 0.002 0 0.004 0.002 0.002 0.002 0.014 0.012 0.02 0.025 0.026 0.003 0 0.001 0.001 0 0 0 0 0 0 0 0 0 0.001 0.001 0.002 0.002 0.001 0.004 0.004 0.005 0.027 0.07 0.056 0.039 0.038 0.041 0.04 0.031 0.039 0.049 0.055 0.044 0.029 0.02 0.005 0.005 0.004 0.002 0.002 0.005 0.001 0.002 0 0.001 0.006 0.002 0.037 0.069 0.066 0.062 0.065 0.102 0.107 0.054 0.154 0.152 0.195 0.197 0.267 0.289 0.183 0.109 0.065 0.103 0.084 0.045 0.042 0.027 0.055 0.033 0.026 0.023 0.014 0.022 0.02 0.021 0 0.016 0.017 0.021 0.039 0.005 0.003 0.003 0.004 0.007 0.016 0.018 0.018 0.012 0.009 0.003 0 0 0.006 0.005 0.016 0.008 0.009 0.005 0.001 0.003 0.003 0.004 0.001 0.001 0 0 0 0 0 0 0.003 0 0 0 0.001 0 0 0 0 0 0 0.004 0.004 0.004 0.006 0.003 0.004 0.005 0.005 0.005 0.005 0.002 0.001 0 0.001 0.001 0.003 0.007 0.002 0 0 0 0 0 0 0 0 0 0 0 0.002 0.004 0.005 0.002 0.001 0.001 0 0 0.003 0.004 0.004 0.002 0.002 0 0.008 0.009 0.001 0.036 0.001 0 0.017 0 0 0 0 0 0 0 0 0 0 0 0.002 0.002 0 0.001 0.001 0.001 0.002 0.002 0.001 0 0.001 0.001 0 0 0 0 0 0 0 0 0 0 0 0 0 0 0 0 0 0 0 0 0 0 0 0 0 0 0 0 0 0 0 0 0.002 0.002 0.001 0.001 0 0 0 0 0 0 0 0 0 0 0 0 0 0 0 0 0 0 0.002 0.001 0.001 0.001 0.001 0 0.001 0 0 0 0 0 0 0 0 0 0 0 0 0 0 0 0 0 0 0.001 0.003 0.005 0.007 0.01 0.009 0.008 0.01 0.017 0.01 0.02 0.012 0.024 0.043 0.047 0.02 0.03 0.054 0.115 0 0.007 0.007 0.003 0.007 0.012 0.007 0.006 0.009 0.008 0.003 0 0.014 0.021 0.006 0.068 0.058 0.136 0.112 0.059 0.088 0.078 0.153 0.132 0.08 0 0.148 0.043 0 0.005 0.001 0 0 0.002 0.001 0.002 0.002 0.001 0.002 0.002 0.002 0.002 0.001 0.003 0.002 0.004 0.012 0.024 0 0 0 0 0.001 0.002 0.002 0.002 0.001 0.002 0.001 0.002 0.001 0.002 0.003 0 0.002 0.002 0.001 0.001 0.001 0.001 0 0.002 0.002 0.003 0.004 0.002 0.002 0.003 0.008 0.015 0.01 0.007 0.005 0.003 0.003 0.001 0.001 0.001 0.001 0.001 0.001 0.001 0.001 0 0.002 0.001 0.002 0.002 0.001 0.002 0.005 0.004 0.002 0.005 0.008 0.005 0.001 0.006 0.005 0 0 0.001 0.002 0.002 0.002 0.001 0 0 0 0 0 0 0 0 0.001 0.002 0.002 0 0.001 0.001 0.001 0.005 0.005 0.004 0.004 0.003 0.005 0.002 0.004 0.002 0.002 0.002 0 0.002 0.002 0.002 0.001 0.001 0 0.001 0.001 0 0 0 0 0 0 0 0 0 0.001 0 0 0.001 0.004 0.004 0.002 0.005 0.006 0.003 0.002 0.005 0.004 0.003 0.006 0.002 0.001 0.002 0.004 0.004 0.001 0.001 0 0.001 0 0 0 0 0 0 0 0 0 0 0 0 0 0 0 0 0 0 0 0 0 0 0 0 0 0 0 0 0 0 0 0 0 0 0 0 0 0 0 0 0 0 0 0 0 0 0 0 0 0 0 0 0 0 0 0 0 0 0 0 0 0 0 0 0 0 0 0 0 0 0 0 0 0 0 0 0 0 0 0 0 0 0 0 0 0 0 0 0 0 0 0 0 0 0 0 0 0 0 0 0 0.132 0.002 0.002 0 0 0 0 0 0 0 0 0 0 0 0 0 0 0 0 0 0 0 0 0 0 0 0 0 0 0 0 0 0 0 0 0 0 0 0 0 0 0 0 0 0 0 0 0 0 0 0 0 0 0 0 0 0 0 0 0 0 0 0 0 0 0 0 0 0 0 0 0 0 0 0 0 0 0 0 0 0 0 0 0 0 0 0 0 0 0 0 0 0 0 0 0 0 0 0 0 0 0 0 0 0 0 0 0 0 0 0 0 0 0 0 0 0 0 0 0 0 0 0 0 0 0 0 0 0 0 0 0 0 0 0 0 0 0 0 0 0 0 0 0 0 0 0 0 0 0 0 0 0 0 0 0 0 0 0 0 0 0 0 0 0 0 0 0 0 0 0 0 0 0 0 0 0 0 0 0 0 0 0 0 0 0 0 0 0 0 0 0 0 0 0 0 0 0 0 0 0 0 0 0 0 0 0 0 0 0 0 0 0 0 0 0 0 0 0 0 0 0 0 0 0 0 0 0 0 0 0 0 0 0 0 0 0 0 0 0 0 0 0 0 0 0 0 0 0 0 0 0 0 0 0 0 0 0 0 0 0 0 0 0 0 0 0 0 0 0 0 0 0 0 0 0 0 0 0 0 0 0 0 0 0 0 0 0 0 0 0 0 0 0 0 0 0 0 0 0 0 0 0 0 0 0 0 0 0 0 0 0 0 0 0 0 0 0 0 0 0 0 0 0 0 0 0 0 0 0 0 0 0 0 0 0 0 0 0 0 0 0 0 0 0 0 0 0 0 0 0 0 0 0 0 0 0 0 0 0 0 0 0 0 0 0 0 0 0 0 0 0 0 0 0 0 0 0 0 0 0 0 0 0 0 0 0 0 0 0 0 0 0 0 0 0 0 0 0 0 0 0 0 0 0 0 0 0 0 0 0 0 0 0 0 0 0 0 0 0 0 0 0 0 0 0 0 0 0 0 0 0 0 0 0 0 0 0 0 0 0 0 0 0 0 0 0 0 0 0 0 0 0 0 0 0 0 0 0 0 0 0 0 0 0 0 0 0 0 0 0 0 0 0 0 0 0 0.001 0.001 0 0 0.001 0 0 0.001 0.001 0.001 0 0 0 0 0 0 0 0 0 0 0 0 0.001 0 0 0.001 0 0 0 0 0.001 0.001 0 0 0 0 0 0 0 0 0 0 0 0 0 0 0 0 0 0 0 0 0 0 0 0 0 0 0 0 0 0 0 0 0 0 0 0 0 0 0 0 0 0 0 0 0 0 0 0 0 0 0 0 0 0 0 0 0 0 0 0 0 0 0 0 0 0 0 0 0 0.001 0.001 0.001 0.001 0 0 0 0 0 0 0 0 0 0 0 0 0 0 0 0 0.001 0 0 0 0 0 0 0 0 0 0 0 0 0 0 0 0 0 0 0 0 0 0 0 0 0 0 0 0 0 0 0 0 0 0 0 0 0 0 0 0 0 0 0 0 0 0 0 0 0 0 0 0 0 0 0 0 0 0 0 0 0 0 0 0 0 0 0 0 0 0 0 0 0 0 0 0 0 0 0 0 0 0 0 0 0 0 0 0 0 0 0 0 0 0 0 0 0 0 0 0 0 0 0 0 0 0 0 0 0 0 0 0 0 0 0 0 0 0 0 0 0 0 0 0 0 0.001 0.001 0.001 0.002 0.001 0.002 0 0 0.001 0.001 0.001 0.001 0.001 0.002 0.003 0.004 0.002 0 0 0 0 0 0.001 0.003 0.002 0.002 0.002 0.001 0.001 0.001 0.002 0.001 0.001 0.001 0 0.001 0.002 0.001 0.001 0.002 0.001 0.001 0 0 0 0 0 0 0.001 0.001 0.005 0.004 0.003 0.006 0.002 0.001 0.003 0.002 0.001 0 0.002 0.002 0.002 0.003 0.003 0.002 0.002 0.001 0.002 0.002 0 0 0 0 0 0 0 0 0.002 0 0.001 0.002 0.002 0 0.002 0.002 0.001 0.002 0.002 0.002 0 0 0 0 0.001 0 0 0 0 0 0.003 0 0.002 
0.123 0.007 0 0 0 0 0 0 0 0 0 0 0 0 0.085 0.141 0.169 0.096 0.25 0.453 0.472 1 0.26 0.163 0.255 0.425 0.219 0.101 0.146 0.065 0 0.026 0 0 0 0 0 0 0 0 0 0 0 0 0 0 0 0 0 0 0 0 0.001 0 0.004 0.009 0.05 0.1 0.088 0.188 0.122 0.098 0.144 0.065 0 0 0 0 0 0.001 0.001 0 0 0 0.007 0.009 0.018 0.026 0.05 0.08 0 0.083 0.072 0.079 0.126 0.106 0.075 0.122 0.003 0.004 0.003 0.005 0.006 0.012 0.013 0.005 0.002 0.007 0.009 0.011 0.016 0.022 0.054 0.039 0.028 0.021 0.164 0.079 0.062 0.117 0.249 0.145 0.127 0.188 0.069 0.038 0.046 0.037 0.034 0.025 0.024 0.011 0.021 0.015 0.012 0.006 0.002 0.003 0.004 0.006 0.005 0.005 0.005 0.005 0.003 0.003 0 0 0.003 0.002 0.006 0.005 0.005 0.005 0.007 0.007 0.008 0.013 0.014 0.01 0.001 0.01 0.004 0 0.002 0.014 0 0 0.02 0.002 0.066 0.048 0.031 0.002 0.002 0.012 0.012 0.003 0.007 0.012 0.006 0.007 0.019 0 0.006 0.001 0.003 0.009 0.017 0.023 0.063 0.051 0.026 0.007 0.034 0.017 0.023 0.014 0.008 0.003 0.018 0.017 0.019 0.015 0.008 0.006 0.005 0.003 0.001 0.002 0.003 0.005 0.003 0.004 0.011 0.013 0.019 0.041 0.055 0.054 0.06 0.059 0.036 0.051 0.048 0.052 0.051 0.021 0.011 0.001 0 0.002 0 0.001 0.001 0.005 0.002 0.003 0.006 0.008 0.006 0.003 0.009 0.005 0.003 0.001 0.062 0.058 0.066 0.073 0.066 0.008 0.001 0.001 0.001 0.002 0.002 0.003 0.003 0.002 0.004 0.005 0.003 0.003 0.004 0.001 0.006 0.007 0.003 0.008 0.01 0.012 0.062 0.131 0.128 0.094 0.08 0.071 0.079 0.053 0.052 0.074 0.08 0.072 0.052 0.04 0.012 0.012 0.012 0.008 0.007 0.011 0.002 0.003 0.003 0.002 0.007 0.004 0.071 0.127 0.116 0.112 0.123 0.195 0.169 0.079 0.256 0.268 0.318 0.288 0.307 0.545 0.315 0.172 0.111 0.182 0.152 0.076 0.081 0.049 0.108 0.058 0.049 0.044 0.029 0.041 0.043 0.045 0.004 0.045 0.039 0.068 0.089 0.013 0.014 0.014 0.013 0.022 0.032 0.033 0.027 0.025 0.018 0.004 0.001 0 0.014 0.012 0.024 0.019 0.017 0.009 0.005 0.008 0.005 0.007 0.001 0.001 0.001 0.001 0.002 0.002 0.002 0.003 0.008 0.002 0.002 0.002 0.004 0.002 0.002 0 0.001 0 0 0.007 0.007 0.009 0.015 0.008 0.008 0.009 0.009 0.009 0.007 0.01 0.006 0.004 0.003 0.004 0.004 0.01 0.004 0.001 0.001 0.001 0.002 0.003 0.002 0.002 0.003 0.002 0.002 0.001 0 0.002 0.004 0 0 0.002 0.002 0 0.007 0.007 0.004 0.004 0.003 0 0.02 0.016 0.006 0.058 0.005 0 0.076 0 0 0 0 0 0 0 0 0 0 0.002 0.005 0.005 0 0.001 0.003 0.003 0.003 0.003 0.001 0.001 0.003 0.001 0.001 0 0 0 0 0 0 0 0 0 0 0 0 0 0 0 0 0 0 0 0 0 0 0 0 0 0 0 0 0.001 0.001 0.001 0.005 0.006 0.003 0.004 0 0 0 0 0 0 0 0 0 0 0 0 0 0 0 0 0 0 0.004 0.004 0.005 0.005 0.001 0.001 0.005 0 0 0 0 0 0 0 0 0 0 0 0 0 0.002 0.002 0.001 0.001 0.001 0.001 0.007 0.012 0.017 0.015 0.01 0.01 0.016 0.015 0.009 0.026 0.011 0.029 0.065 0.073 0.041 0.045 0.078 0.194 0 0.019 0.024 0.017 0.022 0.031 0.017 0.018 0.017 0.016 0.01 0 0.019 0.036 0.015 0.11 0.112 0.238 0.191 0.108 0.145 0.135 0.245 0.217 0.116 0.001 0.223 0.061 0 0.009 0 0 0 0 0 0.002 0.002 0.002 0 0 0.002 0.002 0.003 0.01 0.006 0.005 0.015 0.042 0 0.001 0.001 0.001 0.001 0.001 0.004 0.004 0.003 0.004 0.002 0.003 0.001 0.002 0.002 0.002 0.003 0.002 0.001 0.003 0.001 0 0.001 0.003 0.004 0.004 0.006 0.004 0.003 0.009 0.01 0.015 0.01 0.006 0.006 0.005 0.005 0.002 0.002 0.001 0.002 0.002 0.002 0.003 0.001 0.001 0.005 0.001 0.006 0.004 0.006 0.005 0.008 0.007 0.006 0.009 0.011 0.007 0.006 0.013 0.006 0.003 0.002 0.002 0.002 0.003 0.002 0.002 0.001 0 0 0.001 0.001 0.001 0.002 0.002 0.002 0.001 0.004 0.003 0.003 0.004 0.004 0.005 0.005 0.006 0.01 0.011 0.014 0 0.008 0.005 0.002 0.002 0.001 0.004 0.004 0.004 0.007 0.005 0.005 0.004 0.002 0.002 0.002 0.002 0.002 0.002 0.003 0.002 0.002 0.003 0.002 0.003 0.003 0.006 0.008 0.007 0.007 0.007 0.012 0.007 0.004 0.009 0.006 0.008 0.008 0.004 0.003 0.004 0.006 0.004 0.001 0.002 0.001 0.002 0 0 0 0.001 0 0 0 0.001 0 0 0 0 0 0 0 0 0 0 0 0 0 0 0 0 0 0 0 0 0 0 0 0 0 0 0 0 0 0 0 0 0 0 0 0 0 0 0 0 0 0 0 0 0 0 0 0 0 0 0 0 0 0 0 0 0 0 0 0 0 0 0 0 0 0 0 0 0 0 0 0 0 0 0 0 0 0 0 0 0 0 0 0 0 0 0 0 0 0 0 0 0 0.221 0.002 0.003 0 0 0 0 0 0 0 0 0 0 0 0 0 0 0 0 0 0 0 0 0 0 0 0 0 0 0 0 0 0 0 0 0 0 0 0 0 0 0 0 0 0 0 0 0 0 0 0 0 0 0 0 0 0 0 0 0 0 0 0 0 0 0 0 0 0 0 0 0 0 0 0 0 0 0 0 0 0 0 0 0 0 0 0 0 0 0 0 0 0 0 0 0 0 0 0 0 0 0 0 0 0 0 0 0 0 0 0 0 0 0 0 0 0 0 0 0 0 0 0 0 0 0 0 0 0 0 0 0 0 0 0 0 0 0 0 0 0 0 0 0 0 0 0 0 0 0 0 0 0 0 0 0 0 0 0 0 0 0 0 0 0 0 0 0 0 0 0 0 0 0 0 0 0 0 0 0 0 0 0 0 0 0 0 0 0 0 0 0 0 0 0 0 0 0 0 0 0 0 0 0 0 0 0 0 0 0 0 0 0 0 0 0 0 0 0 0 0 0 0 0 0 0 0 0 0 0 0 0 0 0 0 0 0 0 0 0 0 0 0 0 0 0 0 0 0 0 0 0 0 0 0 0 0 0 0 0 0 0 0 0 0 0 0 0 0 0 0 0 0 0 0 0 0 0 0 0 0 0 0 0 0 0 0 0 0 0 0 0 0 0 0 0 0 0 0 0 0 0 0 0 0 0 0 0 0 0 0 0 0 0 0 0 0 0 0 0 0 0 0 0 0 0 0 0 0 0 0 0 0 0 0 0 0 0 0 0 0 0 0 0 0 0 0 0 0 0 0 0 0 0 0 0 0 0 0 0 0 0 0 0 0 0 0 0 0 0 0 0 0 0 0 0 0 0 0 0 0 0 0 0 0 0 0 0 0 0 0 0 0 0 0 0 0 0 0 0 0 0 0 0 0 0 0 0 0 0 0 0 0 0 0 0 0 0 0 0 0 0 0 0 0 0 0 0 0 0 0 0 0 0 0 0 0 0 0 0 0 0 0 0 0 0 0 0 0 0 0 0 0 0 0 0 0 0 0 0 0 0 0 0 0 0 0 0 0 0 0 0 0 0 0 0 0 0 0 0 0 0 0 0 0.001 0 0 0 0 0 0.001 0.001 0.001 0 0 0 0 0 0 0 0 0 0 0 0 0 0 0 0 0 0.002 0.002 0.002 0.001 0.001 0.001 0 0 0 0 0 0 0 0 0 0 0 0 0 0 0 0 0 0 0 0 0 0 0 0 0 0 0 0 0 0 0 0 0 0 0 0 0 0 0 0 0 0 0 0 0 0 0 0 0 0 0 0 0 0.001 0 0 0 0 0 0 0.001 0.001 0.001 0.001 0.001 0.001 0 0 0 0 0 0 0 0 0 0 0 0 0 0 0 0 0.001 0.001 0 0 0 0 0 0 0 0 0 0 0 0 0 0 0 0 0 0 0 0 0 0 0 0 0 0 0 0 0 0 0 0 0 0 0 0 0 0 0 0 0 0 0 0 0 0 0 0 0 0 0 0 0 0 0 0 0 0 0 0 0 0 0 0 0 0 0 0 0 0 0 0 0 0 0 0 0 0 0 0 0 0 0 0 0 0 0 0 0 0 0 0 0 0 0 0 0 0 0 0 0 0 0 0 0 0 0 0 0 0 0 0 0.001 0 0.001 0.001 0 0 0 0.003 0.001 0 0 0.001 0.001 0 0 0.001 0.002 0.002 0.002 0.003 0.001 0 0 0 0.002 0.004 0.004 0.004 0.001 0.001 0 0 0 0 0 0 0 0.001 0.001 0.002 0.002 0.001 0.002 0 0 0 0.001 0.005 0.005 0.004 0.002 0.006 0.003 0.002 0 0 0 0 0 0.003 0.006 0.004 0.008 0.009 0.009 0.006 0.002 0.004 0.006 0.001 0.001 0.001 0.002 0.002 0.001 0.004 0.002 0 0 0 0 0 0 0 0 0 0 0 0 0 0 0 0 0.001 0 0 0.001 0.001 0.001 0.001 0.001 0.001 0.001 0.001 0 0 0 0 0 0 0 0 0.007 0 0.002 
0.033 0.001 0 0 0 0 0 0 0 0 0 0 0 0 0.107 0.061 0.058 0.032 0.171 0.309 0.231 0.175 1 0.337 0.177 0.216 0.344 0.166 0.133 0.071 0 0.004 0 0 0 0 0 0 0 0 0 0 0 0.001 0.001 0.001 0.002 0.001 0.001 0 0.002 0.002 0.002 0 0.001 0.001 0.019 0.041 0.028 0.061 0.033 0.031 0.052 0.024 0 0 0 0 0 0 0 0.002 0.001 0.003 0.003 0.002 0.005 0.007 0.012 0.022 0 0.02 0.015 0.016 0.04 0.035 0.025 0.04 0 0 0 0 0 0.001 0.001 0 0 0.001 0.001 0.001 0.003 0.006 0.007 0.006 0.004 0.002 0.033 0.016 0.016 0.033 0.063 0.036 0.03 0.048 0.02 0.013 0.014 0.006 0.007 0.008 0.01 0.006 0.006 0.004 0.002 0 0.001 0.001 0 0 0 0 0 0 0 0 0 0 0 0 0 0 0.001 0.001 0.002 0.002 0.002 0.002 0.003 0.002 0 0.002 0 0 0 0.003 0 0 0.002 0 0.014 0.011 0.004 0.001 0 0.002 0.002 0 0.003 0.004 0.003 0.004 0.007 0 0.003 0 0.002 0.002 0.003 0.007 0.014 0.01 0.008 0.004 0.008 0.004 0.007 0.003 0.001 0.002 0.004 0.002 0.005 0.005 0.003 0.002 0.001 0.002 0.001 0.001 0.001 0.002 0 0 0 0.003 0.004 0.007 0.009 0.009 0.01 0.01 0.003 0.007 0.006 0.006 0.007 0.002 0.001 0 0 0 0 0 0 0 0 0 0 0 0 0 0 0 0 0 0.014 0.012 0.015 0.017 0.015 0.002 0 0 0 0 0 0 0 0 0 0 0 0 0 0 0 0 0 0.002 0.002 0.004 0.011 0.036 0.03 0.022 0.017 0.015 0.018 0.013 0.024 0.028 0.026 0.023 0.016 0.011 0.005 0.005 0.003 0.003 0.002 0.002 0.001 0.001 0 0 0.002 0.001 0.022 0.036 0.032 0.03 0.034 0.048 0.05 0.02 0.068 0.063 0.08 0.084 0.111 0.109 0.073 0.042 0.023 0.041 0.029 0.015 0.016 0.006 0.017 0.007 0.004 0.003 0.002 0.004 0.002 0.002 0.001 0.004 0.003 0.009 0.012 0.003 0.002 0.001 0.002 0.002 0.004 0.004 0.004 0.002 0.001 0 0 0 0.002 0.001 0.002 0.002 0.002 0 0.001 0.001 0 0.001 0 0 0 0 0 0.001 0.001 0 0.001 0.001 0.001 0 0.001 0.001 0.001 0 0 0 0 0.001 0.001 0.001 0 0 0 0.001 0.001 0.001 0.001 0.001 0 0.001 0 0 0 0 0 0 0 0 0 0 0 0 0 0 0 0 0 0 0 0 0 0 0 0 0 0 0 0.001 0.001 0 0.002 0.002 0.001 0.024 0.003 0 0.015 0 0 0 0 0 0 0 0 0 0 0 0.001 0.001 0 0 0 0 0 0 0 0 0 0 0 0 0 0 0 0 0 0 0 0 0 0 0 0 0 0 0 0 0 0 0 0 0 0 0 0 0 0 0 0 0 0 0.001 0.001 0.001 0.001 0 0 0 0 0 0 0 0 0 0 0 0 0 0 0 0 0 0 0.001 0.001 0.001 0.001 0 0 0.001 0 0 0 0 0 0 0 0 0 0 0 0 0 0 0 0 0 0 0 0.001 0.002 0.002 0.003 0.003 0.002 0.002 0.004 0.005 0.006 0.002 0.006 0.01 0.014 0.003 0.005 0.014 0.046 0 0.002 0.002 0.002 0.002 0.003 0.003 0.002 0.003 0.003 0.002 0 0.008 0.012 0.005 0.033 0.029 0.063 0.054 0.02 0.027 0.024 0.06 0.054 0.028 0 0.051 0.016 0 0.002 0 0 0 0 0.001 0 0 0 0.001 0.001 0 0 0.002 0.002 0.001 0 0.003 0.01 0 0 0 0 0 0 0 0 0 0 0 0 0 0 0 0 0 0 0 0 0 0 0 0 0.001 0.001 0.002 0 0.001 0.001 0.002 0.003 0.001 0.001 0.001 0 0 0 0 0 0 0 0 0 0 0 0 0 0.001 0.001 0.001 0.001 0.002 0.001 0.001 0.002 0.002 0.001 0.001 0.002 0.001 0.001 0.001 0 0 0 0 0 0 0 0 0 0 0 0 0 0.001 0.001 0.001 0.001 0.001 0.001 0.001 0.002 0.001 0.001 0.002 0.002 0.002 0 0 0 0 0 0 0 0 0 0 0 0 0 0 0 0 0 0 0 0 0 0 0.001 0.001 0 0 0 0 0 0 0.001 0.002 0.001 0.002 0.002 0.001 0.001 0.001 0.001 0 0 0.001 0 0 0 0 0 0 0 0 0 0 0 0 0 0 0 0 0 0 0 0 0 0 0 0 0 0 0 0 0 0 0 0 0 0 0 0 0 0 0 0 0 0 0 0 0 0 0 0 0 0 0 0 0 0 0 0 0 0 0 0 0 0 0 0 0 0 0 0 0 0 0 0 0 0 0 0 0 0 0 0 0 0 0 0 0 0 0 0 0 0 0 0 0 0 0 0 0 0 0 0 0 0 0 0 0 0 0.064 0 0 0 0 0 0 0 0 0 0 0 0 0 0 0 0 0 0 0 0 0 0 0 0 0 0 0 0 0 0 0 0 0 0 0 0 0 0 0 0 0 0 0 0 0 0 0 0 0 0 0 0 0 0 0 0 0 0 0 0 0 0 0 0 0 0 0 0 0 0 0 0 0 0 0 0 0 0 0 0 0 0 0 0 0 0 0 0 0 0 0 0 0 0 0 0 0 0 0 0 0 0 0 0 0 0 0 0 0 0 0 0 0 0 0 0 0 0 0 0 0 0 0 0 0 0 0 0 0 0 0 0 0 0 0 0 0 0 0 0 0 0 0 0 0 0 0 0 0 0 0 0 0 0 0 0 0 0 0 0 0 0 0 0 0 0 0 0 0 0 0 0 0 0 0 0 0 0 0 0 0 0 0 0 0 0 0 0 0 0 0 0 0 0 0 0 0 0 0 0 0 0 0 0 0 0 0 0 0 0 0 0 0 0 0 0 0 0 0 0 0 0 0 0 0 0 0 0 0 0 0 0 0 0 0 0 0 0 0 0 0 0 0 0 0 0 0 0 0 0 0 0 0 0 0 0 0 0 0 0 0 0 0 0 0 0 0 0 0 0 0 0 0 0 0 0 0 0 0 0 0 0 0 0 0 0 0 0 0 0 0 0 0 0 0 0 0 0 0 0 0 0 0 0 0 0 0 0 0 0 0 0 0 0 0 0 0 0 0 0 0 0 0 0 0 0 0 0 0 0 0 0 0 0 0 0 0 0 0 0 0 0 0 0 0 0 0 0 0 0 0 0 0 0 0 0 0 0 0 0 0 0 0 0 0 0 0 0 0 0 0 0 0 0 0 0 0 0 0 0 0 0 0 0 0 0 0 0 0 0 0 0 0 0 0 0 0 0 0 0 0 0 0 0 0 0 0 0 0 0 0 0 0 0 0 0 0 0 0 0 0 0 0 0 0 0 0 0 0 0 0 0 0 0 0 0 0 0 0 0 0 0 0 0 0 0 0 0 0 0 0 0 0 0 0 0 0 0 0 0 0 0 0 0 0 0 0 0 0 0 0 0 0 0 0 0 0 0 0 0 0 0 0 0 0 0 0 0 0 0 0 0 0 0 0 0 0 0 0 0 0 0 0 0 0 0 0 0 0 0 0 0 0 0 0 0 0 0 0 0 0 0 0 0 0 0 0 0 0 0 0 0 0 0 0 0 0 0 0 0 0 0 0 0 0 0 0 0 0 0 0 0 0 0 0 0 0 0 0 0 0 0 0 0 0 0 0 0 0 0 0 0 0 0 0 0 0 0 0 0 0 0 0 0 0 0 0 0 0 0 0 0 0 0 0 0 0 0 0 0 0 0 0 0 0 0 0 0 0 0 0 0 0 0 0 0 0 0 0 0 0 0 0 0 0 0 0 0 0 0 0 0 0 0 0 0 0 0 0 0 0 0 0 0 0 0 0 0 0 0 0 0 0 0 0 0 0 0 0 0 0 0 0 0 0 0 0 0 0 0 0 0 0 0 0 0 0 0 0 0 0 0 0 0 0 0 0 0 0 0 0 0 0 0 0 0 0 0 0 0 0 0 0 0 0 0 0 0 0 0 0 0 0 0 0 0 0 0 0 0 0 0 0 0 0 0 0 0 0 0 0 0 0 0 0 0 0 0 0.001 0.001 0.001 0.001 0 0 0 0 0 0 0 0 0 0 0 0 0 0 0 0 0 0 0 0 0 0 0 0 0 0 0 0 0 0 0 0.001 0.001 0.001 0.001 0 0 0.001 0 0 0 0 0 0 0 0 0 0 0 0 0 0 0 0 0 0 0 0 0 0 0 0 0 0 0 0 0 0 0 0 0 0 0 0 0 0 0 0 0 0 0 0.001 0 0 
0.049 0.002 0 0 0 0 0 0 0 0 0 0 0 0 0.32 0.123 0.092 0.045 0.114 0.187 0.183 0.138 0.464 1 0.331 0.197 0.235 0.284 0.245 0.126 0 0.005 0 0 0 0 0 0 0 0 0 0 0 0 0 0 0 0.001 0 0 0 0 0 0 0.005 0.009 0.046 0.082 0.048 0.083 0.048 0.048 0.074 0.041 0 0 0 0 0 0 0 0.001 0.001 0 0.001 0.002 0.01 0.01 0.019 0.037 0 0.026 0.019 0.028 0.059 0.052 0.041 0.058 0.003 0.003 0.004 0.003 0.002 0.002 0.008 0.005 0.001 0.001 0.003 0.005 0.008 0.01 0.02 0.015 0.01 0.006 0.033 0.018 0.014 0.023 0.061 0.034 0.03 0.043 0.02 0.006 0.01 0.005 0.009 0.008 0.008 0.004 0.008 0.008 0.004 0.001 0.002 0.001 0.001 0.001 0.002 0.002 0.001 0.001 0.002 0.001 0 0 0 0 0.002 0.002 0.002 0.002 0.003 0.004 0.003 0.005 0.004 0.003 0 0.005 0.002 0 0.002 0.002 0 0 0.001 0.001 0.011 0.006 0.004 0.001 0 0.001 0 0.001 0.002 0.003 0 0.002 0.006 0 0.003 0 0 0 0.001 0.004 0.008 0.007 0.008 0.006 0.007 0.004 0.005 0.003 0.001 0 0.004 0.004 0.006 0.006 0.001 0.001 0 0 0 0 0 0 0.002 0.003 0.003 0.003 0.004 0.007 0.007 0.007 0.007 0.007 0.004 0.006 0.004 0.006 0.006 0.002 0.002 0 0 0 0 0 0 0 0 0 0.001 0.003 0.002 0.002 0.003 0.004 0.004 0.003 0.008 0.007 0.011 0.011 0.017 0.001 0 0 0.001 0.001 0.001 0.001 0 0.001 0.001 0 0 0.001 0 0 0 0.001 0.001 0.002 0.003 0.006 0.019 0.038 0.033 0.026 0.024 0.022 0.023 0.018 0.023 0.035 0.042 0.031 0.023 0.011 0 0.001 0.002 0.002 0.002 0.002 0.001 0.001 0.001 0.001 0.002 0.001 0.018 0.04 0.033 0.034 0.037 0.048 0.037 0.023 0.064 0.068 0.07 0.074 0.091 0.089 0.06 0.048 0.031 0.039 0.033 0.021 0.022 0.012 0.028 0.011 0.011 0.007 0.007 0.008 0.009 0.01 0.001 0.016 0.01 0.023 0.026 0.008 0.006 0.009 0.006 0.008 0.01 0.011 0.008 0.005 0.003 0.001 0 0 0.003 0.003 0.006 0.005 0.004 0.003 0.002 0.002 0.001 0.002 0 0 0 0 0 0 0 0 0.001 0 0 0 0 0 0 0 0 0 0 0 0.001 0.002 0.002 0.001 0.001 0.001 0.001 0.002 0.001 0.003 0.001 0.001 0.002 0.002 0.003 0.005 0.003 0.003 0.002 0.002 0 0 0 0 0 0 0 0 0 0.001 0.002 0 0 0.001 0.001 0.001 0.003 0.001 0.001 0.002 0.001 0 0.006 0.005 0.002 0.039 0.001 0 0.01 0 0 0 0 0 0 0 0 0 0 0 0.001 0.001 0 0 0 0 0.002 0.002 0 0.001 0.002 0 0 0.001 0.001 0 0.001 0 0 0 0 0 0 0 0 0 0 0 0 0 0 0 0 0 0 0 0 0 0 0 0 0 0 0 0.001 0.002 0.001 0 0 0 0 0 0 0 0 0 0 0 0 0 0 0 0 0.001 0.001 0 0.001 0.001 0 0 0 0 0 0 0 0 0 0 0 0 0 0 0 0 0 0 0 0 0 0 0.001 0.001 0.002 0.004 0.005 0.005 0.002 0.002 0.004 0.006 0.004 0.007 0.001 0.009 0.017 0.021 0.008 0.01 0.022 0.05 0 0.004 0.005 0.001 0.005 0.006 0.002 0.003 0.002 0.004 0.001 0 0.01 0.022 0.005 0.044 0.042 0.075 0.063 0.024 0.032 0.029 0.061 0.056 0.034 0 0.057 0.014 0 0.001 0 0 0 0 0 0.001 0.001 0.001 0.001 0.001 0.001 0 0.001 0.001 0.001 0.002 0.003 0.008 0 0 0 0 0 0 0 0.001 0.001 0.001 0.001 0.001 0.002 0.002 0.001 0 0 0.002 0.001 0.002 0 0 0 0 0.001 0.001 0.002 0 0.001 0.001 0.002 0.006 0.003 0.002 0.002 0.001 0.001 0.001 0.001 0.001 0.001 0.001 0.001 0.001 0.001 0 0 0 0.001 0 0.002 0.001 0.002 0.001 0.001 0.003 0.004 0.002 0.001 0.004 0.004 0.003 0.001 0.001 0.001 0.001 0.001 0 0 0 0 0 0 0 0 0 0 0 0.001 0 0 0 0 0.002 0.005 0.001 0.005 0.004 0.006 0.001 0.004 0.001 0.001 0.001 0 0 0 0 0 0.001 0 0 0 0 0 0 0 0 0 0 0 0 0 0.001 0.001 0.002 0.002 0.001 0.001 0.001 0.005 0.002 0.001 0.004 0.003 0.004 0.004 0.003 0.003 0.003 0.004 0.003 0.001 0.002 0.002 0.002 0.001 0 0.001 0.001 0.001 0 0.001 0.001 0 0 0 0 0 0 0 0 0 0 0 0 0 0 0 0 0 0 0 0 0 0 0 0 0 0 0 0 0 0 0 0 0 0 0 0 0 0 0 0 0 0 0 0 0 0 0 0 0 0 0 0 0 0 0 0 0 0 0 0 0 0 0 0 0 0 0 0 0 0 0 0 0 0 0 0 0 0 0 0 0 0 0 0 0 0 0 0 0 0 0 0 0 0.08 0 0.001 0 0 0 0 0 0 0 0 0 0 0 0 0 0 0 0 0 0 0 0 0 0 0 0 0 0 0 0 0 0 0 0 0 0 0 0 0 0 0 0 0 0 0 0 0 0 0 0 0 0 0 0 0 0 0 0 0 0 0 0 0 0 0 0 0 0 0 0 0 0 0 0 0 0 0 0 0 0 0 0 0 0 0 0 0 0 0 0 0 0 0 0 0 0 0 0 0 0 0 0 0 0 0 0 0 0 0 0 0 0 0 0 0 0 0 0 0 0 0 0 0 0 0 0 0 0 0 0 0 0 0 0 0 0 0 0 0 0 0 0 0 0 0 0 0 0 0 0 0 0 0 0 0 0 0 0 0 0 0 0 0 0 0 0 0 0 0 0 0 0 0 0 0 0 0 0 0 0 0 0 0 0 0 0 0 0 0 0 0 0 0 0 0 0 0 0 0 0 0 0 0 0 0 0 0 0 0 0 0 0 0 0 0 0 0 0 0 0 0 0 0 0 0 0 0 0 0 0 0 0 0 0 0 0 0 0 0 0 0 0 0 0 0 0 0 0 0 0 0 0 0 0 0 0 0 0 0 0 0 0 0 0 0 0 0 0 0 0 0 0 0 0 0 0 0 0 0 0 0 0 0 0 0 0 0 0 0 0 0 0 0 0 0 0 0 0 0 0 0 0 0 0 0 0 0 0 0 0 0 0 0 0 0 0 0 0 0 0 0 0 0 0 0 0 0 0 0 0 0 0 0 0 0 0 0 0 0 0 0 0 0 0 0 0 0 0 0 0 0 0 0 0 0 0 0 0 0 0 0 0 0 0 0 0 0 0 0 0 0 0 0 0 0 0 0 0 0 0 0 0 0 0 0 0 0 0 0 0 0 0 0 0 0 0 0 0 0 0 0 0 0 0 0 0 0 0 0 0 0 0 0 0 0 0 0 0 0 0 0 0 0 0 0 0 0 0 0 0 0 0 0 0 0 0 0 0 0 0 0 0 0 0 0 0 0 0 0 0 0 0 0 0 0 0 0 0 0 0 0 0 0 0 0 0 0 0 0 0 0 0 0 0 0 0 0 0 0 0 0 0 0 0 0 0 0 0 0 0 0 0 0 0 0 0 0 0 0 0 0 0 0 0 0 0 0 0 0 0 0 0 0 0 0 0 0 0 0 0 0 0 0 0 0 0 0 0 0 0 0 0 0 0 0 0 0 0 0 0 0 0 0 0 0 0 0 0 0 0 0 0 0 0 0 0 0 0 0 0 0 0 0 0 0 0 0 0 0 0 0 0 0 0 0 0 0 0 0 0 0 0 0 0 0 0 0 0 0 0 0 0 0 0 0 0 0 0 0 0 0 0 0 0 0 0 0 0 0 0 0 0 0 0 0 0 0 0 0 0 0 0 0 0 0 0 0 0 0 0 0 0 0 0 0 0 0 0 0 0 0 0 0 0 0 0 0 0 0 0 0 0 0 0 0 0 0 0 0 0 0 0 0 0 0 0 0 0 0 0 0 0 0 0 0 0 0 0 0 0 0 0 0 0 0 0 0 0 0 0 0 0 0 0 0 0 0 0 0 0 0 0 0 0 0 0 0 0 0 0 0 0 0 0 0 0 0 0 0 0 0 0 0 0 0 0 0 0 0 0 0 0 0 0 0 0 0 0 0.001 0 0 0 0 0 0 0 0 0 0 0 0 0 0 0 0 0 0 0 0 0 0 0 0 0 0 0 0 0 0 0 0 0 0 0.002 0.002 0.001 0.001 0 0 0 0 0 0 0 0 0 0 0 0 0 0 0 0 0 0 0 0 0 0 0 0 0 0 0 0 0 0 0 0 0 0 0 0 0 0 0 0 0 0 0 0 0 0 0.002 0 0 
0.033 0.002 0 0 0 0 0 0 0 0 0 0 0 0 0.11 0.054 0.055 0.025 0.156 0.247 0.341 0.237 0.281 0.367 1 0.451 0.235 0.211 0.451 0.222 0 0.001 0 0 0 0 0 0 0 0 0 0 0 0 0 0 0 0 0 0 0 0 0.001 0 0.005 0.007 0.023 0.039 0.032 0.061 0.039 0.03 0.048 0.021 0 0 0 0 0 0 0 0 0 0 0.002 0.002 0.011 0.012 0.012 0.022 0 0.024 0.022 0.025 0.042 0.036 0.023 0.039 0.001 0.001 0.002 0.001 0.001 0.003 0.003 0 0 0.004 0.003 0.005 0.007 0.011 0.019 0.013 0.007 0.005 0.039 0.027 0.017 0.032 0.064 0.044 0.037 0.05 0.012 0.005 0.011 0.009 0.006 0.006 0.005 0.002 0.005 0.003 0.004 0.003 0.001 0.001 0.001 0.001 0.001 0.001 0 0.001 0.001 0 0 0.001 0.002 0.002 0.002 0.002 0.003 0.002 0 0.001 0.001 0.005 0.005 0.005 0 0.005 0.001 0 0.001 0.004 0 0 0.009 0.002 0.017 0.01 0.006 0.002 0 0.002 0 0.001 0.002 0.003 0.002 0.003 0.005 0 0.002 0 0 0.001 0.004 0.005 0.015 0.011 0.011 0.001 0.011 0.006 0.006 0.005 0.004 0.001 0.005 0.005 0.007 0.004 0.002 0.001 0.001 0 0 0.001 0.001 0.001 0.001 0.001 0.003 0.003 0.005 0.011 0.013 0.012 0.014 0.013 0.009 0.015 0.014 0.016 0.015 0.005 0.003 0 0 0 0 0 0 0 0 0 0 0 0 0 0 0 0 0 0.014 0.016 0.019 0.02 0.02 0.002 0 0 0 0 0 0 0 0 0 0 0 0 0 0 0 0 0 0 0 0.004 0.018 0.042 0.038 0.028 0.025 0.018 0.027 0.017 0.019 0.028 0.029 0.025 0.019 0.014 0.006 0.006 0.006 0.005 0.005 0.005 0.002 0.001 0 0 0.003 0.002 0.023 0.042 0.038 0.04 0.034 0.051 0.05 0.019 0.069 0.071 0.082 0.086 0.101 0.129 0.076 0.044 0.026 0.041 0.039 0.016 0.019 0.014 0.029 0.013 0.01 0.005 0.002 0.005 0.006 0.006 0.001 0.002 0.003 0.015 0.024 0.004 0.006 0.005 0.002 0.002 0.007 0.006 0.003 0.002 0.001 0 0 0 0.001 0.001 0.001 0.001 0.001 0.001 0.001 0.001 0.001 0.001 0 0 0 0 0 0 0 0 0 0 0 0 0 0 0 0 0 0 0 0.002 0.002 0.002 0.002 0.001 0.001 0.002 0.001 0 0 0.001 0.001 0.002 0.001 0.001 0.001 0.001 0 0 0 0 0 0 0 0 0 0 0.001 0.001 0 0.001 0.001 0.001 0.001 0 0 0 0.001 0.001 0.001 0.001 0 0 0.001 0.001 0.002 0.018 0.001 0 0.019 0 0 0 0 0 0 0 0 0 0 0 0.001 0.001 0 0 0.001 0.001 0.001 0.001 0 0 0.001 0 0 0 0 0 0 0 0 0 0 0 0 0 0 0 0 0 0 0 0 0 0 0 0 0 0 0 0 0 0 0 0 0.001 0.002 0.002 0.001 0.001 0 0 0 0 0 0 0 0 0 0 0 0 0 0 0 0.001 0.002 0 0.003 0.003 0.001 0.003 0.001 0 0.001 0 0 0 0 0 0 0 0 0 0 0 0 0 0.001 0.001 0.001 0.001 0.001 0 0.002 0.003 0.004 0.007 0.004 0.004 0.005 0.004 0.003 0.006 0.003 0.006 0.013 0.015 0.005 0.009 0.014 0.049 0 0.003 0.003 0.003 0.003 0.006 0.004 0.004 0.003 0.004 0.003 0 0.008 0.011 0.003 0.035 0.031 0.065 0.06 0.024 0.031 0.033 0.068 0.061 0.032 0.002 0.067 0.018 0 0.004 0.002 0 0 0.001 0.001 0.002 0.002 0.001 0.001 0.001 0 0 0.002 0.004 0.003 0.003 0.004 0.009 0 0.002 0.002 0.001 0.002 0.002 0.001 0.003 0.002 0.002 0.002 0.002 0.001 0 0 0.001 0.001 0.003 0.003 0.002 0 0.001 0.001 0 0.001 0.001 0.002 0 0.001 0.002 0.004 0.01 0.005 0.003 0.003 0.003 0.003 0.002 0.002 0.003 0.003 0.003 0.004 0.004 0.002 0.002 0.002 0 0.003 0.001 0.001 0.002 0.003 0.002 0.001 0.003 0.005 0.002 0.001 0.006 0.005 0.002 0.002 0.001 0.002 0.002 0.003 0.001 0 0 0 0 0.001 0.001 0 0 0.002 0.002 0.002 0 0.002 0.003 0.003 0.003 0.002 0.002 0.003 0.002 0.003 0 0.003 0.003 0.002 0 0 0.002 0.002 0.002 0.003 0.002 0.001 0.002 0.002 0.001 0.001 0.001 0.001 0 0.001 0.001 0.001 0.002 0.003 0 0 0.002 0.003 0.004 0.004 0.002 0.005 0.004 0.001 0.003 0.003 0.002 0.003 0.002 0.001 0.002 0.003 0.002 0 0.001 0.001 0.001 0 0 0 0 0 0 0 0 0 0 0 0 0 0 0 0 0 0 0 0 0 0 0 0 0 0 0 0 0 0 0 0 0 0 0 0 0 0 0 0 0 0 0 0 0 0 0 0 0 0 0 0 0 0 0 0 0 0 0 0 0 0 0 0 0 0 0 0 0 0 0 0 0 0 0 0 0 0 0 0 0 0 0 0 0 0 0 0 0 0 0 0 0 0 0 0 0 0 0 0 0 0.065 0.001 0.003 0 0 0 0 0 0 0 0 0 0 0 0 0 0 0 0 0 0 0 0 0 0 0 0 0 0 0 0 0 0 0 0 0 0 0 0 0 0 0 0 0 0 0 0 0 0 0 0 0 0 0 0 0 0 0 0 0 0 0 0 0 0 0 0 0 0 0 0 0 0 0 0 0 0 0 0 0 0 0 0 0 0 0 0 0 0 0 0 0 0 0 0 0 0 0 0 0 0 0 0 0 0 0 0 0 0 0 0 0 0 0 0 0 0 0 0 0 0 0 0 0 0 0 0 0 0 0 0 0 0 0 0 0 0 0 0 0 0 0 0 0 0 0 0 0 0 0 0 0 0 0 0 0 0 0 0 0 0 0 0 0 0 0 0 0 0 0 0 0 0 0 0 0 0 0 0 0 0 0 0 0 0 0 0 0 0 0 0 0 0 0 0 0 0 0 0 0 0 0 0 0 0 0 0 0 0 0 0 0 0 0 0 0 0 0 0 0 0 0 0 0 0 0 0 0 0 0 0 0 0 0 0 0 0 0 0 0 0 0 0 0 0 0 0 0 0 0 0 0 0 0 0 0 0 0 0 0 0 0 0 0 0 0 0 0 0 0 0 0 0 0 0 0 0 0 0 0 0 0 0 0 0 0 0 0 0 0 0 0 0 0 0 0 0 0 0 0 0 0 0 0 0 0 0 0 0 0 0 0 0 0 0 0 0 0 0 0 0 0 0 0 0 0 0 0 0 0 0 0 0 0 0 0 0 0 0 0 0 0 0 0 0 0 0 0 0 0 0 0 0 0 0 0 0 0 0 0 0 0 0 0 0 0 0 0 0 0 0 0 0 0 0 0 0 0 0 0 0 0 0 0 0 0 0 0 0 0 0 0 0 0 0 0 0 0 0 0 0 0 0 0 0 0 0 0 0 0 0 0 0 0 0 0 0 0 0 0 0 0 0 0 0 0 0 0 0 0 0 0 0 0 0 0 0 0 0 0 0.001 0 0 0 0 0 0 0 0 0 0 0 0 0 0 0 0 0 0 0 0 0 0 0 0 0 0 0 0 0 0 0 0 0 0 0 0 0 0 0 0 0 0 0 0 0 0 0 0 0 0 0 0 0 0 0 0 0 0 0 0 0 0 0 0 0 0 0 0 0 0 0 0 0 0 0 0 0 0 0 0 0 0 0 0 0 0 0 0 0 0 0 0 0 0 0 0 0 0 0 0 0 0 0 0 0 0 0 0 0 0 0 0 0 0 0 0 0 0 0 0 0 0 0 0 0 0 0 0 0 0 0 0 0 0 0 0 0 0 0 0 0 0 0 0 0 0 0 0 0 0 0 0 0 0 0 0 0 0 0 0 0 0 0 0 0 0 0 0 0 0 0 0 0 0 0 0 0 0 0 0 0 0 0 0 0 0 0 0 0 0 0 0 0 0 0 0 0 0 0 0 0 0 0 0 0 0 0 0 0 0 0 0 0 0 0 0 0 0 0 0 0 0 0 0 0 0 0 0 0 0 0 0 0 0 0 0 0 0 0 0 0 0 0 0 0 0 0 0 0 0 0 0 0 0 0 0 0 0 0 0 0 0 0 0 0 0 0 0 0 0 0 0 0 0 0 0 0 0 0.001 0 0 0 0 0.001 0.001 0.001 0.001 0.002 0.002 0.001 0.001 0 0 0 0.001 0.002 0 0.002 0.002 0.002 0.002 0 0 0 0.001 0 0.001 0.001 0.002 0.001 0.001 0.001 0.001 0.001 0.001 0.001 0 0 0 0 0 0 0 0 0 0 0 0 0 0 0 0 0 0.002 0.002 0.002 0.002 0.002 0.002 0.002 0.001 0.001 0.001 0.001 0.001 0.001 0.001 0.001 0 0.001 0 0 0 0 0 0 0 0 0 0 0 0 0 0 0 0 0 0 0 0 0 0 0 0 0 0 0.001 0.001 0 0 0 0 0 0.001 0 0.001 
0.041 0.001 0 0 0 0 0 0 0 0 0 0 0 0 0.08 0.051 0.06 0.04 0.127 0.205 0.22 0.318 0.258 0.177 0.321 1 0.365 0.13 0.171 0.077 0 0.009 0 0 0 0 0 0 0 0 0 0 0 0 0 0 0 0 0 0 0 0 0 0 0.002 0.005 0.019 0.036 0.033 0.064 0.044 0.032 0.048 0.022 0 0 0 0 0 0 0 0 0 0.001 0.002 0.004 0.005 0.008 0.018 0.032 0 0.029 0.022 0.026 0.039 0.033 0.019 0.037 0.002 0.003 0.003 0.002 0.002 0.005 0.004 0.001 0 0.004 0.004 0.005 0.008 0.009 0.015 0.011 0.006 0.007 0.056 0.023 0.022 0.028 0.072 0.045 0.031 0.044 0.015 0.007 0.012 0.011 0.002 0.002 0.004 0.002 0.001 0.001 0.002 0.002 0 0 0 0 0 0 0 0 0 0 0 0 0.001 0.001 0.002 0.002 0.002 0.002 0.003 0.002 0.003 0.004 0.004 0.003 0 0.004 0.001 0 0 0.004 0 0 0.006 0.002 0.023 0.014 0.008 0.002 0 0.001 0.002 0.001 0.002 0.002 0.002 0.004 0.003 0 0.003 0.002 0.002 0.003 0.005 0.015 0.022 0.013 0.012 0.004 0.015 0.006 0.009 0.004 0.003 0.002 0.006 0.007 0.006 0.003 0.004 0.004 0.003 0.003 0 0.001 0.001 0.003 0.002 0.001 0.004 0.005 0.005 0.011 0.015 0.014 0.018 0.017 0.009 0.014 0.013 0.015 0.014 0.005 0.002 0 0 0.001 0 0.001 0.001 0.001 0 0.001 0.001 0.003 0.002 0 0.002 0.002 0.001 0.001 0.016 0.021 0.019 0.022 0.031 0.002 0 0 0 0 0 0 0 0 0 0.001 0 0.001 0.001 0 0.001 0.001 0 0.001 0.001 0.001 0.013 0.046 0.041 0.029 0.029 0.026 0.029 0.023 0.016 0.029 0.034 0.027 0.017 0.014 0.002 0.003 0.003 0.003 0.001 0.003 0 0.002 0 0 0.004 0.004 0.02 0.043 0.04 0.037 0.037 0.053 0.052 0.022 0.073 0.076 0.094 0.09 0.115 0.172 0.099 0.048 0.034 0.058 0.049 0.026 0.023 0.014 0.035 0.021 0.016 0.011 0.01 0.016 0.014 0.016 0 0.015 0.014 0.02 0.025 0.009 0.003 0.005 0.001 0.003 0.01 0.011 0.01 0.01 0.01 0.002 0 0 0.003 0.001 0.009 0.007 0.006 0.002 0 0.001 0.001 0.001 0 0 0 0.001 0.001 0 0.001 0.001 0.004 0.001 0.001 0.001 0.001 0.001 0.001 0 0.001 0 0 0.005 0.005 0.007 0.007 0 0.001 0.001 0.001 0.001 0.001 0.001 0.001 0 0 0.001 0.004 0.006 0.002 0.001 0 0 0 0 0 0 0 0 0 0 0 0 0 0 0 0 0 0 0.001 0.001 0.001 0.001 0.001 0.001 0.008 0.006 0.002 0.018 0.004 0 0.024 0 0 0 0 0 0 0 0 0 0 0 0.001 0.001 0 0 0 0.001 0.001 0 0 0 0 0 0 0 0 0 0 0 0 0 0 0 0 0 0 0 0 0 0 0 0 0 0 0 0 0 0 0 0 0 0 0.001 0.001 0.001 0.001 0.001 0 0.001 0 0 0 0 0 0 0 0 0 0 0 0 0 0 0 0 0 0 0 0 0 0 0.001 0.001 0.001 0 0 0 0 0 0 0 0 0 0 0 0 0 0 0 0 0 0 0.001 0.002 0.001 0.002 0.004 0.002 0.003 0.004 0.005 0.006 0.007 0.005 0.007 0.016 0.022 0.009 0.008 0.017 0.051 0 0.007 0.007 0.003 0.005 0.01 0.004 0.002 0.003 0.007 0.003 0 0.006 0.014 0.006 0.039 0.035 0.072 0.065 0.026 0.034 0.031 0.07 0.058 0.037 0.001 0.06 0.026 0 0.003 0.001 0 0 0 0 0.001 0.001 0 0.001 0.001 0.001 0 0.002 0.003 0.002 0.002 0.003 0.006 0 0.001 0.001 0 0 0.002 0.002 0.002 0.002 0.001 0.001 0.001 0.001 0.001 0 0 0 0.001 0.001 0.001 0.002 0.002 0.001 0.001 0.001 0.001 0.001 0.001 0.001 0.001 0.003 0.006 0.004 0.004 0.003 0.002 0.001 0.001 0.001 0.001 0.001 0.001 0.002 0.001 0.001 0.001 0.002 0.002 0.002 0.002 0.002 0.002 0.002 0.002 0.002 0.004 0.005 0.002 0.002 0.005 0.003 0.004 0.004 0.004 0 0.005 0.003 0 0 0 0 0 0 0 0 0 0 0.001 0.002 0.001 0.001 0.002 0.002 0.002 0.002 0.002 0.004 0.006 0.006 0.002 0.002 0.002 0.002 0.002 0 0.002 0.001 0.001 0.002 0.002 0 0 0 0 0 0 0 0 0 0 0 0 0.001 0 0 0.001 0.001 0.002 0.002 0.002 0.001 0.002 0.001 0.002 0.001 0.002 0.002 0.001 0.001 0.001 0.002 0.002 0 0 0 0.001 0.001 0 0 0.001 0 0 0 0.001 0 0 0 0 0 0 0 0 0 0 0 0 0 0 0 0 0 0 0 0 0 0 0 0 0 0 0 0 0 0 0 0 0 0 0 0 0 0 0 0 0 0 0 0 0 0 0 0 0 0 0 0 0 0 0 0 0 0 0 0 0 0 0 0 0 0 0 0 0 0 0 0 0 0 0 0 0 0 0 0 0 0 0 0 0 0 0 0 0 0 0 0 0 0.072 0.001 0.001 0 0 0 0 0 0 0 0 0 0 0 0 0 0 0 0 0 0 0 0 0 0 0 0 0 0 0 0 0 0 0 0 0 0 0 0 0 0 0 0 0 0 0 0 0 0 0 0 0 0 0 0 0 0 0 0 0 0 0 0 0 0 0 0 0 0 0 0 0 0 0 0 0 0 0 0 0 0 0 0 0 0 0 0 0 0 0 0 0 0 0 0 0 0 0 0 0 0 0 0 0 0 0 0 0 0 0 0 0 0 0 0 0 0 0 0 0 0 0 0 0 0 0 0 0 0 0 0 0 0 0 0 0 0 0 0 0 0 0 0 0 0 0 0 0 0 0 0 0 0 0 0 0 0 0 0 0 0 0 0 0 0 0 0 0 0 0 0 0 0 0 0 0 0 0 0 0 0 0 0 0 0 0 0 0 0 0 0 0 0 0 0 0 0 0 0 0 0 0 0 0 0 0 0 0 0 0 0 0 0 0 0 0 0 0 0 0 0 0 0 0 0 0 0 0 0 0 0 0 0 0 0 0 0 0 0 0 0 0 0 0 0 0 0 0 0 0 0 0 0 0 0 0 0 0 0 0 0 0 0 0 0 0 0 0 0 0 0 0 0 0 0 0 0 0 0 0 0 0 0 0 0 0 0 0 0 0 0 0 0 0 0 0 0 0 0 0 0 0 0 0 0 0 0 0 0 0 0 0 0 0 0 0 0 0 0 0 0 0 0 0 0 0 0 0 0 0 0 0 0 0 0 0 0 0 0 0 0 0 0 0 0 0 0 0 0 0 0 0 0 0 0 0 0 0 0 0 0 0 0 0 0 0 0 0 0 0 0 0 0 0 0 0 0 0 0 0 0 0 0 0 0 0 0 0 0 0 0 0 0 0 0 0 0 0 0 0 0 0 0 0 0 0 0 0 0 0 0 0 0 0 0 0 0 0 0 0 0 0 0 0 0 0 0 0 0 0 0 0 0 0 0 0 0 0 0 0 0.001 0 0 0 0 0 0 0 0 0 0 0 0 0 0 0 0 0 0 0 0 0 0 0 0 0 0 0 0 0 0 0 0 0 0.001 0 0.001 0.001 0.001 0 0 0.001 0 0 0.001 0.001 0 0 0 0 0 0 0 0 0 0 0 0 0 0.001 0.001 0.001 0.001 0 0.001 0.001 0 0.001 0.001 0.001 0 0 0 0 0 0 0 0 0 0 0 0 0 0 0 0 0 0 0 0 0 0 0 0 0 0 0 0 0 0 0 0 0 0 0 0 0 0 0 0 0 0 0 0 0 0 0 0 0 0 0 0 0 0 0 0 0 0 0 0 0 0 0 0 0 0 0 0 0 0 0 0 0 0 0 0 0 0 0 0 0 0 0 0 0 0 0 0 0 0 0 0 0 0 0 0 0 0 0 0 0 0 0 0 0 0 0 0 0 0 0 0 0 0 0 0 0 0 0 0 0 0 0 0 0 0 0 0 0 0 0 0 0 0 0 0 0 0 0 0 0 0 0 0 0 0 0 0 0 0 0 0 0 0 0 0 0 0 0 0 0 0 0 0 0 0 0 0 0 0 0 0 0 0 0 0 0 0 0 0 0 0 0 0 0 0 0 0 0 0 0 0 0 0 0 0 0 0 0 0 0 0.001 0.001 0.001 0 0 0 0.001 0.001 0 0.001 0.001 0.001 0.001 0.001 0.001 0.002 0.002 0.001 0.002 0 0 0 0.001 0.001 0.002 0.003 0 0.002 0.002 0.001 0 0 0 0 0 0 0 0.001 0.004 0.003 0.004 0.004 0.001 0.003 0.002 0.002 0.001 0 0 0.001 0.001 0 0 0 0 0 0 0 0 0 0 0.001 0 0 0 0 0.005 0.005 0.005 0.005 0.001 0.001 0.001 0 0.002 0.002 0.003 0.001 0.001 0 0 0 0 0 0 0 0 0 0 0 0.001 0 0 0 0.001 0 0 0.001 0.001 0.001 0.002 0 0.001 0.001 0.001 0.001 0 0 0 0 0 0 0 0.001 0 0.004 
0.031 0.001 0 0 0 0 0 0 0 0 0 0 0 0 0.078 0.046 0.041 0.021 0.106 0.188 0.169 0.173 0.493 0.243 0.195 0.426 1 0.276 0.173 0.081 0 0.005 0 0 0 0 0 0 0 0 0 0 0 0 0 0 0 0 0 0 0 0 0 0 0.003 0.004 0.012 0.025 0.018 0.043 0.027 0.024 0.039 0.012 0 0 0 0 0 0 0 0 0 0 0.002 0.001 0.004 0.005 0.007 0.014 0 0.016 0.014 0.02 0.031 0.028 0.019 0.032 0 0 0.002 0 0 0.001 0.003 0 0 0.002 0.002 0.003 0.005 0.007 0.015 0.01 0.006 0.004 0.029 0.019 0.009 0.025 0.049 0.025 0.022 0.031 0.012 0.006 0.01 0.006 0 0.003 0.006 0.002 0 0.003 0.004 0.002 0 0 0 0 0 0 0 0 0 0 0 0 0.001 0.001 0.002 0.002 0.002 0.001 0.002 0.002 0.002 0.004 0.004 0.003 0 0.004 0.002 0 0.001 0 0 0 0.001 0 0.01 0.005 0.002 0 0 0.001 0.002 0 0.001 0.003 0.001 0.001 0.005 0 0.002 0 0 0.001 0.003 0.006 0.007 0.004 0.005 0 0.004 0.004 0.004 0.001 0.001 0.001 0.002 0.002 0.006 0.003 0.001 0.001 0.001 0 0 0.001 0.001 0 0 0.001 0.001 0 0 0.005 0.007 0.007 0.008 0.008 0.003 0.005 0.005 0.005 0.005 0.001 0.001 0 0 0 0 0 0 0 0 0 0 0 0 0 0 0 0 0 0.006 0.004 0.01 0.012 0.016 0 0 0 0 0 0 0 0 0 0 0 0 0 0 0 0 0 0 0 0 0 0.012 0.032 0.026 0.019 0.016 0.014 0.016 0.011 0.017 0.021 0.022 0.018 0.015 0.01 0.007 0.007 0.007 0.004 0.005 0.007 0.003 0.003 0 0 0.005 0.003 0.018 0.031 0.028 0.025 0.024 0.038 0.037 0.02 0.051 0.048 0.057 0.065 0.074 0.093 0.054 0.034 0.019 0.031 0.03 0.014 0.008 0.006 0.02 0.012 0.007 0.008 0.007 0.006 0.007 0.009 0 0.012 0.01 0.014 0.016 0.003 0.003 0.003 0.001 0.004 0.004 0.006 0.007 0.005 0.004 0 0 0 0.001 0.001 0.005 0.002 0.004 0.001 0 0.001 0.001 0.001 0.001 0.001 0 0 0 0 0 0 0 0 0 0 0 0 0 0 0 0 0 0.001 0.001 0.001 0.001 0 0 0 0.001 0.001 0.001 0.001 0.001 0 0 0 0 0.002 0.001 0 0 0 0 0 0 0 0 0 0 0 0 0.001 0.001 0.001 0 0.001 0.001 0 0.001 0 0.001 0.003 0.001 0 0.002 0.002 0.002 0.02 0 0 0.009 0 0 0 0 0 0 0 0 0 0 0 0.001 0.001 0 0 0 0 0.001 0 0 0.001 0.001 0 0 0 0 0 0 0 0 0 0 0 0 0 0 0 0 0 0 0 0 0 0 0 0 0 0 0 0 0 0 0 0 0 0.002 0.002 0.001 0.001 0 0 0 0 0 0 0 0 0 0 0 0 0 0 0 0 0 0 0 0.001 0.001 0.001 0.001 0 0.001 0 0 0 0 0 0 0 0 0 0 0 0.001 0 0 0 0 0 0 0.002 0.001 0.001 0.002 0.004 0.005 0.004 0.005 0.006 0.005 0.006 0.005 0.007 0.017 0.017 0.01 0.006 0.016 0.042 0 0.01 0.01 0.006 0.008 0.01 0.007 0.005 0.007 0.009 0.002 0 0.007 0.01 0.007 0.028 0.033 0.052 0.042 0.024 0.03 0.03 0.051 0.044 0.026 0 0.045 0.014 0 0.003 0 0 0 0.001 0 0.002 0.001 0.001 0 0.001 0.001 0 0.001 0.002 0.001 0 0.002 0.01 0 0 0 0 0 0 0 0.002 0.002 0.002 0.001 0.002 0 0 0 0 0 0 0.001 0.001 0 0 0.001 0.002 0.002 0.002 0.003 0.002 0.001 0.003 0.003 0.004 0.003 0.003 0.002 0.001 0.001 0 0 0 0 0 0 0 0 0 0.001 0 0.001 0 0 0.001 0.001 0.001 0.001 0.003 0.003 0.003 0.002 0.003 0.003 0.002 0.001 0 0.002 0.001 0 0 0 0 0 0 0 0 0 0 0 0 0 0 0 0 0 0.002 0.002 0.001 0.002 0.002 0.004 0 0.004 0.001 0.001 0 0 0 0 0.001 0.001 0.002 0.001 0 0 0 0 0 0 0 0 0 0 0 0.001 0 0 0.002 0.004 0.002 0.002 0.003 0.004 0.001 0.001 0.002 0.002 0.002 0.002 0.001 0.002 0.002 0.001 0.001 0.001 0 0 0.001 0 0.001 0 0.001 0.001 0.001 0 0.001 0.001 0 0.001 0.001 0.001 0.001 0 0 0 0 0 0 0.001 0.001 0.001 0.001 0 0 0 0.001 0.001 0.001 0 0 0 0 0 0 0 0 0 0 0 0 0 0 0 0 0 0 0 0 0 0 0 0 0 0 0 0 0 0 0 0 0 0 0 0 0 0 0 0 0 0 0 0 0 0 0 0 0 0 0 0 0 0 0 0 0 0 0 0 0 0 0 0 0 0 0 0 0 0 0.001 0.049 0.001 0.002 0 0 0 0 0 0 0 0 0 0 0 0 0 0 0 0 0 0 0 0 0 0 0 0 0 0 0 0 0 0 0 0 0 0 0 0 0 0 0 0 0 0 0 0 0 0 0 0 0 0 0 0 0 0 0 0 0 0 0 0 0 0 0 0 0 0 0 0 0 0 0 0 0 0 0 0 0 0 0 0 0 0 0 0 0 0 0 0 0 0 0 0 0 0 0 0 0 0 0 0 0 0 0 0 0 0 0 0 0 0 0 0 0 0 0 0 0 0 0 0 0 0 0 0 0 0 0 0 0 0 0 0 0 0 0 0 0 0 0 0 0 0 0 0 0 0 0 0 0 0 0 0 0 0 0 0 0 0 0 0 0 0 0 0 0 0 0 0 0 0 0 0 0 0 0 0 0 0 0 0 0 0 0 0 0 0 0 0 0 0 0 0 0 0 0 0 0 0 0 0 0 0 0 0 0 0 0 0 0 0 0 0 0 0 0 0 0 0 0 0 0 0 0 0 0 0 0 0 0 0 0 0 0 0 0 0 0 0 0 0 0 0 0 0 0 0 0 0 0 0 0 0 0 0 0 0 0 0 0 0 0 0 0 0 0 0 0 0 0 0 0 0 0 0 0 0 0 0 0 0 0 0 0 0 0 0 0 0 0 0 0 0 0 0 0 0 0 0 0 0 0 0 0 0 0 0 0 0 0 0 0 0 0 0 0 0 0 0 0 0 0 0 0 0 0 0 0 0 0 0 0 0 0 0 0 0 0 0 0 0 0 0 0 0 0 0 0 0 0 0 0 0 0 0 0 0 0 0 0 0 0 0 0 0 0 0 0 0 0 0 0 0 0 0 0 0 0 0 0 0 0 0 0 0 0 0 0 0 0 0 0 0 0 0 0 0 0 0 0 0 0 0 0 0 0 0 0 0 0 0 0 0 0 0 0 0 0 0 0 0 0 0 0 0 0 0 0 0 0 0 0 0 0 0 0 0 0 0 0 0 0 0 0 0 0 0 0 0 0 0 0 0 0 0 0 0 0 0 0 0 0 0 0 0 0 0 0 0 0 0 0 0 0 0 0 0 0 0 0 0 0 0 0 0 0 0 0 0 0 0 0 0 0 0 0 0 0 0 0 0 0 0 0 0 0 0 0 0 0 0 0 0 0 0 0 0 0 0 0 0 0 0 0 0 0 0 0 0 0 0 0 0 0 0 0 0 0 0 0 0 0 0 0 0 0 0 0 0 0 0 0 0 0 0 0 0 0 0 0 0 0 0 0 0 0 0 0 0 0 0 0 0 0 0 0 0 0 0 0 0 0 0 0 0 0 0 0 0 0 0 0 0 0 0 0 0 0 0 0 0 0 0 0 0 0 0 0 0 0 0 0 0 0 0 0 0 0 0 0 0 0 0 0 0 0 0 0 0 0 0 0 0 0 0 0 0 0 0 0 0 0 0 0 0 0 0 0 0 0 0 0 0 0 0 0 0 0 0 0 0 0 0 0 0 0 0 0 0 0 0 0 0 0 0 0 0 0 0 0 0 0 0 0 0 0 0 0 0 0 0 0 0 0 0 0 0 0 0 0 0 0 0 0 0 0 0 0 0 0 0 0 0 0 0 0 0 0 0 0 0 0 0 0 0 0 0 0 0 0 0 0 0 0 0 0 0 0 0 0 0 0 0 0 0 0 0 0 0 0 0 0 0 0 0 0 0 0 0 0 0 0.001 0 0 0 0 0 0 0 0 0 0 0 0 0.001 0.001 0 0.001 0.001 0 0 0 0 0 0 0.001 0 0 0 0 0 0 0 0 0 0 0 0 0 0 0 0 0 0 0 0 0 0 0 0 0 0 0 0 0 0 0 0 0 0 0 0 0.001 0 0 
0.027 0.001 0 0 0 0 0 0 0 0 0 0 0 0 0.116 0.057 0.044 0.023 0.074 0.124 0.126 0.108 0.29 0.368 0.232 0.212 0.346 1 0.463 0.19 0 0.005 0 0 0 0 0 0 0 0 0 0 0 0 0 0 0 0 0 0 0 0 0 0 0.001 0.004 0.023 0.04 0.015 0.041 0.031 0.023 0.032 0.017 0 0 0 0 0 0 0 0 0 0 0 0.001 0.002 0.003 0.007 0.014 0 0.016 0.011 0.02 0.033 0.03 0.018 0.03 0.001 0.001 0.001 0.001 0.001 0.001 0.002 0.001 0 0.002 0.001 0.003 0.001 0.003 0.008 0.006 0.003 0.003 0.023 0.015 0.008 0.021 0.043 0.028 0.021 0.026 0.009 0.006 0.007 0.006 0.003 0.002 0.001 0.001 0.002 0.002 0.001 0 0 0 0 0 0 0 0 0 0 0 0 0.001 0.001 0 0.001 0.001 0.001 0.001 0 0 0 0.003 0.002 0.001 0.001 0.002 0 0 0 0.001 0 0 0.008 0.002 0.009 0.008 0.002 0.004 0.001 0.002 0.002 0.002 0.002 0.003 0.003 0.002 0.004 0 0.001 0.001 0 0.003 0.004 0.006 0.011 0.007 0.002 0 0.004 0.003 0.006 0.006 0.002 0.003 0.005 0.002 0.002 0.001 0.002 0 0 0 0 0 0 0 0 0 0 0 0.001 0.005 0.008 0.009 0.01 0.007 0.004 0.005 0.005 0.005 0.005 0.001 0.001 0 0 0 0 0 0 0 0 0 0 0 0 0 0 0 0 0 0.009 0.011 0.012 0.014 0.011 0.003 0 0 0 0 0 0 0 0 0 0 0 0 0 0 0 0 0 0.001 0.002 0.002 0.011 0.025 0.022 0.018 0.014 0.008 0.012 0.011 0.012 0.018 0.018 0.018 0.011 0.007 0.002 0.002 0.002 0.002 0.002 0.001 0 0 0 0 0.001 0.001 0.012 0.024 0.023 0.023 0.023 0.032 0.027 0.017 0.045 0.04 0.049 0.051 0.059 0.067 0.048 0.031 0.025 0.032 0.025 0.007 0.017 0.012 0.017 0.009 0.01 0.006 0.004 0.007 0.01 0.008 0.002 0.007 0.005 0.007 0.014 0.003 0.002 0.002 0.003 0.004 0.008 0.007 0.007 0.006 0.003 0.002 0 0 0.004 0.002 0.005 0.003 0.002 0.002 0.001 0.002 0.001 0.004 0.001 0.001 0 0 0 0 0 0 0 0 0 0 0 0 0 0 0 0 0 0.001 0.001 0.003 0.005 0.004 0.003 0.003 0.003 0.003 0.002 0.004 0.003 0.002 0.001 0 0 0.003 0.001 0 0 0 0 0 0 0 0 0 0 0 0 0.001 0.001 0 0 0 0 0 0.002 0.002 0.002 0.001 0 0 0.003 0.004 0.001 0.018 0 0 0.012 0 0 0 0 0 0 0 0 0 0 0.001 0.001 0.001 0 0 0.002 0.001 0.003 0.002 0.001 0 0.002 0 0 0 0 0 0 0 0 0 0 0 0 0 0 0 0 0 0 0 0 0 0 0 0 0 0 0 0 0 0 0 0 0 0.002 0.001 0.001 0.001 0 0 0 0 0 0 0 0 0 0 0 0 0 0 0 0 0 0 0 0 0 0 0 0 0 0 0 0 0 0 0 0 0 0 0 0 0 0 0 0 0 0 0 0 0.001 0 0.003 0.003 0.003 0.002 0.003 0.004 0.004 0.004 0.001 0.006 0.009 0.01 0.003 0.004 0.013 0.033 0 0 0 0.001 0.001 0.002 0.002 0.001 0 0.001 0 0 0.007 0.01 0.003 0.025 0.018 0.043 0.034 0.021 0.026 0.026 0.042 0.034 0.015 0 0.037 0.008 0 0.001 0 0 0 0 0 0 0 0 0 0 0 0 0 0 0 0 0.001 0.006 0 0 0 0 0 0 0 0 0 0 0 0 0 0 0 0 0 0 0 0 0 0 0 0 0.001 0.001 0.001 0.001 0.001 0.001 0.001 0.003 0.002 0 0 0 0 0 0 0 0 0 0 0 0 0 0.002 0 0.002 0.002 0.002 0.002 0.002 0.002 0.002 0.002 0.002 0 0 0.002 0.001 0.001 0.001 0 0 0 0 0 0 0 0.001 0.002 0.002 0.002 0.002 0.002 0.002 0.002 0.002 0.001 0.002 0.002 0.002 0.002 0 0 0.001 0.001 0.002 0 0 0 0 0 0 0 0 0.001 0.001 0.001 0 0 0 0 0 0 0 0 0 0 0 0 0 0 0 0 0 0 0 0 0.001 0.002 0 0.002 0 0.002 0.002 0.002 0.003 0.002 0.002 0.002 0.001 0.001 0.001 0.001 0 0 0 0 0 0 0 0 0 0 0 0 0 0 0 0 0 0 0 0 0 0 0 0 0 0 0 0 0 0 0 0 0 0 0 0 0 0 0 0 0 0 0 0 0 0 0 0 0 0 0 0 0 0 0 0 0 0 0 0 0 0 0 0 0 0 0 0 0 0 0 0 0 0 0 0 0 0 0 0 0 0 0 0 0 0 0 0 0 0 0 0 0 0 0 0 0 0 0 0 0 0.042 0 0 0 0 0 0 0 0 0 0 0 0 0 0 0 0 0 0 0 0 0 0 0 0 0 0 0 0 0 0 0 0 0 0 0 0 0 0 0 0 0 0 0 0 0 0 0 0 0 0 0 0 0 0 0 0 0 0 0 0 0 0 0 0 0 0 0 0 0 0 0 0 0 0 0 0 0 0 0 0 0 0 0 0 0 0 0 0 0 0 0 0 0 0 0 0 0 0 0 0 0 0 0 0 0 0 0 0 0 0 0 0 0 0 0 0 0 0 0 0 0 0 0 0 0 0 0 0 0 0 0 0 0 0 0 0 0 0 0 0 0 0 0 0 0 0 0 0 0 0 0 0 0 0 0 0 0 0 0 0 0 0 0 0 0 0 0 0 0 0 0 0 0 0 0 0 0 0 0 0 0 0 0 0 0 0 0 0 0 0 0 0 0 0 0 0 0 0 0 0 0 0 0 0 0 0 0 0 0 0 0 0 0 0 0 0 0 0 0 0 0 0 0 0 0 0 0 0 0 0 0 0 0 0 0 0 0 0 0 0 0 0 0 0 0 0 0 0 0 0 0 0 0 0 0 0 0 0 0 0 0 0 0 0 0 0 0 0 0 0 0 0 0 0 0 0 0 0 0 0 0 0 0 0 0 0 0 0 0 0 0 0 0 0 0 0 0 0 0 0 0 0 0 0 0 0 0 0 0 0 0 0 0 0 0 0 0 0 0 0 0 0 0 0 0 0 0 0 0 0 0 0 0 0 0 0 0 0 0 0 0 0 0 0 0 0 0 0 0 0 0 0 0 0 0 0 0 0 0 0 0 0 0 0 0 0 0 0 0 0 0 0 0 0 0 0 0 0 0 0 0 0 0 0 0 0 0 0 0 0 0 0 0 0 0 0 0 0 0 0 0 0 0 0 0 0 0 0 0 0 0 0 0 0 0 0 0 0 0 0 0 0 0 0 0 0 0 0 0 0 0 0 0 0 0 0 0 0 0 0 0 0 0 0 0 0 0 0 0 0 0 0 0 0 0 0 0 0 0 0 0 0 0 0 0 0 0 0 0 0 0 0 0 0 0 0 0 0 0 0 0 0 0 0 0 0 0 0 0 0 0 0 0 0 0 0 0 0 0 0 0 0 0 0 0 0 0 0 0 0 0 0 0 0 0 0 0 0 0 0 0 0 0 0 0 0 0 0 0 0 0 0 0 0 0 0 0 0 0 0 0 0 0 0 0 0 0 0 0 0 0 0 0 0 0 0 0 0 0 0 0 0 0 0 0 0 0 0 0 0 0 0 0 0 0 0 0 0 0 0 0 0 0 0 0 0 0 0 0 0 0 0 0 0 0 0 0 0 0 0 0 0 0 0 0 0 0 0 0 0 0 0 0 0 0 0 0 0 0 0 0 0 0 0 0 0 0 0 0 0 0 0 0 0 0 0 0 0 0 0 0 0 0 0 0 0 0 0 0 0 0 0 0 0 0 0 0 0 0 0 0 0 0 0 0 0 0 0 0 0 0 0 0 0 0 0 0 0 0 0 0 0 0 0 0 0 0 0 0 0 0 0 0 0 0 0 0 0 0 0 0 0 0 0 0 0 0 0 0 0 0 0 0 0 0 0 0 0 0 0 0 0 0 0 0 0 0 0 0 0 0 0 0 0 0 0 0 0 0.001 0 0 0 0 0 0 0 0 0 0 0 0 0 0 0 0 0 0 0 0 0 0 0.001 0.001 0 0 0 0 0 0 0 0.001 0.002 0.002 0.004 0.004 0.001 0.002 0.001 0.001 0.001 0 0 0 0 0 0 0 0 0 0 0 0 0 0 0 0 0 0 0 0 0 0 0 0 0 0 0 0 0 0 0 0 0 0 0 0 0 0 0 0 0 0 0 0.003 0 0 
0.014 0 0 0 0 0 0 0 0 0 0 0 0 0 0.06 0.034 0.025 0.015 0.066 0.112 0.128 0.093 0.171 0.191 0.345 0.195 0.158 0.284 1 0.44 0 0.006 0 0 0 0 0 0 0 0 0 0 0 0 0 0 0 0 0 0 0 0 0 0 0.002 0.004 0.011 0.018 0.013 0.026 0.012 0.013 0.019 0.008 0 0 0 0 0 0 0 0 0 0 0.001 0.002 0.004 0.005 0.008 0.012 0 0.015 0.011 0.013 0.013 0.014 0.009 0.014 0 0 0.001 0 0 0.001 0.003 0 0 0.001 0.001 0.003 0.004 0.004 0.008 0.006 0.004 0.003 0.026 0.015 0.002 0.011 0.032 0.02 0.019 0.024 0.01 0.007 0.011 0.008 0.005 0.002 0.004 0.002 0.003 0.001 0.001 0.001 0.001 0.001 0.001 0.001 0.001 0.001 0 0.001 0 0 0 0 0 0 0.001 0.001 0 0 0 0.001 0 0 0 0.001 0 0 0 0 0 0.001 0 0 0 0 0.005 0.002 0 0 0 0 0.002 0 0 0.001 0.002 0.001 0.001 0 0 0 0 0.001 0.001 0.004 0.006 0.006 0.005 0.001 0.004 0.003 0.002 0.001 0.001 0.001 0.001 0.001 0.002 0.001 0.002 0.001 0 0 0 0 0 0 0 0 0 0 0 0.002 0.005 0.004 0.005 0.005 0.004 0.003 0.003 0.002 0.003 0 0 0 0 0 0 0 0 0 0 0 0 0 0 0 0 0 0.002 0.001 0.006 0.006 0.006 0.007 0.007 0.001 0 0 0 0 0 0 0 0 0 0 0 0 0 0 0 0 0 0.003 0.003 0.004 0.005 0.016 0.014 0.009 0.006 0.007 0.009 0.006 0.007 0.008 0.008 0.006 0.006 0.004 0.001 0.001 0.001 0.001 0.001 0.001 0 0 0 0 0.001 0.001 0.006 0.015 0.014 0.015 0.012 0.026 0.027 0.01 0.034 0.035 0.043 0.04 0.046 0.053 0.039 0.028 0.02 0.015 0.023 0.006 0.011 0.006 0.017 0.01 0.005 0.007 0.007 0.007 0.005 0.007 0 0.01 0.009 0.015 0.015 0.005 0.005 0.004 0.002 0.003 0.005 0.007 0.007 0.004 0.005 0.002 0 0 0.002 0.001 0.004 0.002 0.002 0.002 0.001 0.001 0.001 0.001 0 0 0 0 0 0 0 0 0 0 0 0 0 0 0 0 0 0.001 0 0.001 0.001 0.001 0.003 0 0 0.001 0.001 0.001 0 0.001 0 0 0 0 0 0.002 0.002 0 0 0 0 0 0 0 0 0 0 0 0 0 0 0 0 0.001 0.001 0.001 0.002 0.001 0.001 0.001 0.001 0 0.003 0.002 0 0.007 0 0 0.006 0 0 0 0 0 0 0 0 0 0 0 0 0 0 0 0 0 0 0 0 0 0 0 0 0 0 0 0 0 0 0 0 0 0 0 0 0 0 0 0 0 0 0 0 0 0 0 0 0 0 0 0 0 0 0 0 0 0 0 0 0 0 0 0 0 0 0 0 0 0 0 0 0 0 0 0 0 0 0 0 0 0 0 0 0 0 0 0 0 0 0 0 0 0 0 0 0 0 0 0 0 0.001 0 0 0 0 0 0 0 0.001 0.002 0.001 0.005 0.004 0.003 0.01 0.012 0.003 0.001 0.009 0.022 0 0.002 0.002 0 0.001 0.002 0.002 0 0.001 0.001 0 0 0.001 0.002 0 0.011 0.015 0.036 0.031 0.01 0.018 0.014 0.034 0.026 0.014 0 0.03 0.007 0 0 0.001 0 0 0.001 0.001 0.001 0.001 0.001 0.001 0 0 0 0 0.001 0.001 0.001 0.001 0.003 0 0 0 0 0 0.001 0 0.001 0 0.001 0 0.001 0.001 0.001 0.001 0.001 0 0.001 0.001 0.001 0 0 0 0 0 0 0 0 0 0 0 0.001 0.001 0 0 0 0 0 0 0.001 0.001 0.001 0.001 0 0 0 0 0 0 0 0 0 0 0 0 0 0 0 0 0.001 0 0 0 0 0.001 0 0.001 0 0.001 0 0 0 0 0 0 0 0 0 0 0 0 0 0 0 0 0 0 0 0 0 0.001 0.001 0.001 0.001 0 0.001 0 0 0 0 0 0 0 0 0 0 0 0 0 0 0 0 0 0 0.001 0.001 0.001 0.001 0.001 0.001 0.001 0 0 0 0 0 0 0 0 0 0 0 0 0 0 0 0 0 0 0 0 0 0 0 0 0 0 0 0 0 0 0 0 0 0 0 0 0 0 0 0 0 0 0 0 0 0 0 0 0 0 0 0 0 0 0 0 0 0 0 0 0 0 0 0 0 0 0 0 0 0 0 0 0 0 0 0 0 0 0 0 0 0 0 0 0 0 0 0 0 0 0 0 0 0 0 0 0 0 0 0 0 0 0 0 0 0 0 0 0 0 0 0 0 0 0 0 0.033 0 0.001 0 0 0 0 0 0 0 0 0 0 0 0 0 0 0 0 0 0 0 0 0 0 0 0 0 0 0 0 0 0 0 0 0 0 0 0 0 0 0 0 0 0 0 0 0 0 0 0 0 0 0 0 0 0 0 0 0 0 0 0 0 0 0 0 0 0 0 0 0 0 0 0 0 0 0 0 0 0 0 0 0 0 0 0 0 0 0 0 0 0 0 0 0 0 0 0 0 0 0 0 0 0 0 0 0 0 0 0 0 0 0 0 0 0 0 0 0 0 0 0 0 0 0 0 0 0 0 0 0 0 0 0 0 0 0 0 0 0 0 0 0 0 0 0 0 0 0 0 0 0 0 0 0 0 0 0 0 0 0 0 0 0 0 0 0 0 0 0 0 0 0 0 0 0 0 0 0 0 0 0 0 0 0 0 0 0 0 0 0 0 0 0 0 0 0 0 0 0 0 0 0 0 0 0 0 0 0 0 0 0 0 0 0 0 0 0 0 0 0 0 0 0 0 0 0 0 0 0 0 0 0 0 0 0 0 0 0 0 0 0 0 0 0 0 0 0 0 0 0 0 0 0 0 0 0 0 0 0 0 0 0 0 0 0 0 0 0 0 0 0 0 0 0 0 0 0 0 0 0 0 0 0 0 0 0 0 0 0 0 0 0 0 0 0 0 0 0 0 0 0 0 0 0 0 0 0 0 0 0 0 0 0 0 0 0 0 0 0 0 0 0 0 0 0 0 0 0 0 0 0 0 0 0 0 0 0 0 0 0 0 0 0 0 0 0 0 0 0 0 0 0 0 0 0 0 0 0 0 0 0 0 0 0 0 0 0 0 0 0 0 0 0 0 0 0 0 0 0 0 0 0 0 0 0 0 0 0 0 0 0 0 0 0 0 0 0 0 0 0 0 0 0 0 0 0 0 0 0 0 0 0 0 0 0 0 0 0 0 0 0 0 0 0 0 0 0 0 0 0 0 0 0 0 0 0 0 0 0 0 0 0 0 0 0 0 0 0 0 0 0 0 0 0 0 0 0 0 0 0 0 0 0 0 0 0 0 0 0 0 0 0 0 0 0 0 0 0 0 0 0 0 0 0 0 0 0 0 0 0 0 0 0 0 0 0 0 0 0 0 0 0 0 0 0 0 0 0 0 0 0 0 0 0 0 0 0 0 0 0 0 0 0 0 0 0 0 0 0 0 0 0 0 0 0 0 0 0 0 0 0 0 0 0 0 0 0 0 0 0 0 0 0 0 0 0 0 0 0 0 0 0 0 0 0 0 0 0 0 0 0 0 0 0 0 0 0 0 0 0 0 0 0 0 0 0 0 0 0 0 0 0 0 0 0 0 0 0 0 0 0 0 0 0 0 0 0 0 0 0 0 0 0 0 0 0 0 0 0 0 0 0 0 0 0 0 0 0 0 0 0 0 0 0 0 0 0 0 0 0 0 0 0 0 0 0 0 0 0 0 0 0 0 0 0 0 0 0 0 0 0 0 0 0 0 0 0 0 0 0 0 0 0 0 0 0 0 0 0 0 0 0 0 0 0 0 0 0 0 0 0 0 0 0 0 0 0 0 0 0 0 0 0 0 0 0 0 0 0 0 0 0 0 0 0 0 0 0 0 0 0 0 0 0 0 0.001 0 0 0 0 0 0 0 0 0 0.001 0.001 0.001 0.001 0.001 0.001 0.001 0 0 0 0.001 0 0.001 0.001 0.002 0.002 0.001 0.002 0.001 0.001 0.001 0 0 0 0 0 0 0 0 0 0 0 0 0 0.001 0.001 0 0.001 0.001 0 0.002 0.002 0.001 0.001 0.001 0 0.001 0.001 0.001 0.001 0.002 0.001 0.001 0.001 0 0 0 0 0 0 0 0 0 0 0 0 0 0 0 0 0 0 0 0 0 0 0 0 0 0 0 0 0 0 0 0 0 0.001 0 0.002 
0.006 0 0 0 0 0 0 0 0 0 0 0 0 0 0.029 0.014 0.013 0.006 0.03 0.044 0.058 0.045 0.065 0.089 0.151 0.088 0.063 0.139 0.457 1 0 0 0 0 0 0 0 0 0 0 0 0 0 0 0 0 0 0 0 0 0 0 0 0 0 0 0.004 0.011 0.007 0.011 0.007 0.005 0.011 0.006 0 0 0 0 0 0 0 0 0 0 0 0 0.001 0.001 0.003 0.007 0 0.007 0.005 0.004 0.01 0.009 0.007 0.011 0 0.001 0.001 0.001 0.001 0.001 0 0 0 0.001 0.001 0.001 0.001 0.001 0.003 0 0.001 0.001 0.004 0.001 0.003 0.006 0.014 0.009 0.007 0.007 0.001 0.002 0.003 0.002 0.001 0.001 0 0 0 0.001 0 0 0 0 0 0 0 0 0 0 0 0 0 0 0 0 0 0 0 0 0 0 0 0 0 0 0 0 0 0 0 0.001 0 0 0.002 0.002 0.005 0.004 0.001 0.002 0.001 0.001 0.001 0 0 0 0.001 0.001 0.001 0 0 0 0 0.001 0.001 0.003 0.003 0.003 0.003 0.001 0.004 0.001 0.003 0.003 0.002 0.001 0.003 0.002 0.002 0 0 0 0 0 0 0 0 0 0 0 0 0 0 0 0.001 0.001 0.003 0.003 0.003 0.003 0.003 0.003 0.003 0.001 0.001 0 0 0 0 0 0 0 0 0 0 0 0 0 0 0 0 0 0.001 0.003 0.003 0.003 0.003 0 0 0 0 0 0 0 0 0 0 0 0 0 0 0 0 0 0 0 0 0.001 0.005 0.008 0.008 0.008 0.005 0.003 0.004 0.004 0.004 0.004 0.004 0.003 0.003 0.002 0.001 0.001 0.001 0.001 0 0.001 0.001 0.001 0 0 0.002 0.001 0.007 0.009 0.007 0.006 0.009 0.009 0.009 0.007 0.014 0.012 0.013 0.012 0.013 0.025 0.011 0.005 0.003 0.005 0.003 0 0.001 0.001 0.003 0.001 0.001 0 0 0 0.001 0 0 0 0 0.002 0.003 0.001 0.001 0 0 0 0.001 0 0 0 0 0 0 0 0 0 0 0 0 0 0 0 0 0 0 0 0 0 0 0 0 0 0 0 0 0 0 0 0 0 0 0 0 0 0 0 0 0 0 0 0 0 0 0 0 0 0 0 0 0 0 0 0 0 0 0 0 0 0 0 0 0 0 0 0 0 0 0 0 0 0 0 0 0 0 0 0 0 0 0.005 0 0 0.004 0 0 0 0 0 0 0 0 0 0 0 0 0 0 0 0 0 0 0 0 0 0 0 0 0 0 0 0 0 0 0 0 0 0 0 0 0 0 0 0 0 0 0 0 0 0 0 0 0 0 0 0 0 0 0 0 0 0 0 0 0 0 0 0 0 0 0 0 0 0 0 0 0 0 0 0 0 0 0 0 0 0 0 0 0 0 0 0 0 0 0 0 0 0 0 0 0 0 0 0 0 0 0 0 0 0 0 0 0 0 0 0.001 0.002 0.001 0 0.004 0.005 0.001 0.001 0.006 0.012 0 0.003 0.002 0 0.003 0.004 0.002 0.003 0.001 0.002 0 0 0.002 0.002 0.002 0.008 0.007 0.012 0.009 0.008 0.01 0.009 0.013 0.009 0.007 0 0.009 0.003 0 0 0 0 0 0 0 0 0 0 0 0 0 0 0 0.001 0 0 0.001 0.002 0 0 0 0 0 0 0 0 0 0 0 0 0 0 0 0 0 0 0 0 0 0 0 0 0 0 0 0 0 0 0 0 0 0 0 0 0 0 0 0 0 0 0 0 0 0 0 0 0 0 0 0 0 0 0 0 0 0 0 0 0 0 0 0 0 0 0 0 0 0 0 0 0 0 0 0 0 0 0 0 0 0 0 0 0 0 0 0 0 0 0 0 0 0 0 0 0 0 0 0 0 0 0 0 0 0 0 0 0 0 0 0 0 0 0 0 0 0 0 0 0 0 0 0 0 0 0 0 0 0 0 0 0 0 0 0 0 0 0 0 0 0 0 0 0 0 0 0 0 0 0 0 0 0 0 0 0 0 0 0 0 0 0 0 0 0 0 0 0 0 0 0 0 0 0 0 0 0 0 0 0 0 0 0 0 0 0 0 0 0 0 0 0 0 0 0 0 0 0 0 0 0 0 0 0 0 0 0 0 0 0 0 0 0 0 0 0 0 0 0 0 0 0 0 0 0 0 0 0 0 0 0 0 0 0 0 0 0.01 0 0 0 0 0 0 0 0 0 0 0 0 0 0 0 0 0 0 0 0 0 0 0 0 0 0 0 0 0 0 0 0 0 0 0 0 0 0 0 0 0 0 0 0 0 0 0 0 0 0 0 0 0 0 0 0 0 0 0 0 0 0 0 0 0 0 0 0 0 0 0 0 0 0 0 0 0 0 0 0 0 0 0 0 0 0 0 0 0 0 0 0 0 0 0 0 0 0 0 0 0 0 0 0 0 0 0 0 0 0 0 0 0 0 0 0 0 0 0 0 0 0 0 0 0 0 0 0 0 0 0 0 0 0 0 0 0 0 0 0 0 0 0 0 0 0 0 0 0 0 0 0 0 0 0 0 0 0 0 0 0 0 0 0 0 0 0 0 0 0 0 0 0 0 0 0 0 0 0 0 0 0 0 0 0 0 0 0 0 0 0 0 0 0 0 0 0 0 0 0 0 0 0 0 0 0 0 0 0 0 0 0 0 0 0 0 0 0 0 0 0 0 0 0 0 0 0 0 0 0 0 0 0 0 0 0 0 0 0 0 0 0 0 0 0 0 0 0 0 0 0 0 0 0 0 0 0 0 0 0 0 0 0 0 0 0 0 0 0 0 0 0 0 0 0 0 0 0 0 0 0 0 0 0 0 0 0 0 0 0 0 0 0 0 0 0 0 0 0 0 0 0 0 0 0 0 0 0 0 0 0 0 0 0 0 0 0 0 0 0 0 0 0 0 0 0 0 0 0 0 0 0 0 0 0 0 0 0 0 0 0 0 0 0 0 0 0 0 0 0 0 0 0 0 0 0 0 0 0 0 0 0 0 0 0 0 0 0 0 0 0 0 0 0 0 0 0 0 0 0 0 0 0 0 0 0 0 0 0 0 0 0 0 0 0 0 0 0 0 0 0 0 0 0 0 0 0 0 0 0 0 0 0 0 0 0 0 0 0 0 0 0 0 0 0 0 0 0 0 0 0 0 0 0 0 0 0 0 0 0 0 0 0 0 0 0 0 0 0 0 0 0 0 0 0 0 0 0 0 0 0 0 0 0 0 0 0 0 0 0 0 0 0 0 0 0 0 0 0 0 0 0 0 0 0 0 0 0 0 0 0 0 0 0 0 0 0 0 0 0 0 0 0 0 0 0 0 0 0 0 0 0 0 0 0 0 0 0 0 0 0 0 0 0 0 0 0 0 0 0 0 0 0 0 0 0 0 0 0 0 0 0 0 0 0 0 0 0 0 0 0 0 0 0 0 0 0 0 0 0 0 0 0 0 0 0 0 0 0 0 0 0 0 0 0 0 0 0 0 0 0 0 0 0 0 0 0 0 0 0 0 0 0 0 0 0 0 0 0 0 0 0 0 0 0 0 0 0 0 0 0 0 0 0 0 0 0 0 0 0 0 0 0 0 0 0 0 0 0 0 0 0 0 0 0 0 0 0 0 0 0 0 0 0 0 0 0 0 0 0 0 0 0 0 0 0 0 0 0 0 0 0 0 0 0 0 0 0 0 0 0 0 0 0 0 0 0 0 0 0 0 0 0 0 0 0 0 0 0 0 0 0 0 0 0 0 0 0 0 0 0 0 0 0 0 0 0 0 0 0 0 0 0 0 0 0 0 0 0 0 0 0 0 0 0 0 0 0 0 0 0 0 0 0 0 0 0 0 0 0 0 0 0 0 0 0 0 0 0 0 0 0 0 0 0 0 0 0 0 0 0 0 0 0 0 0 0 0 0 0 0 0 0 0 0 0 0 0 0 0 0 0 0 0 0 0 0 0 0 0 0 0 0 0 0 0 0 0 0 0 0 0 0 0 0 0 0 0 0 0 0 0 0 0 0 0 0 0 0 0 0 0 0 0 0 0 
0 0 0 0 0.08 0.041 0.073 0.285 0.096 0.049 0.104 0.013 0.004 0 0 0 0 0 0 0 0 0 0 0 0 0 0 0 0 0 1 0 0.037 0.047 0.01 0.009 0.001 0.002 0.001 0.001 0 0 0.003 0.002 0.004 0.005 0.004 0.003 0.003 0.007 0.003 0.003 0 0 0 0 0 0 0 0 0 0 0 0 0 0 0 0 0 0 0 0.004 0.001 0.002 0 0 0 0 0 0 0 0 0 0 0 0 0 0 0 0 0 0 0 0 0 0 0.001 0 0 0 0 0 0 0 0 0 0 0 0 0 0 0 0 0 0 0 0 0 0 0 0 0 0 0 0 0 0 0 0 0 0 0 0 0 0 0 0 0 0 0 0 0 0 0 0 0 0 0 0 0 0 0 0 0 0 0 0 0 0 0 0 0 0 0 0 0 0 0 0 0 0 0 0 0 0 0 0 0 0 0 0 0 0 0 0 0 0 0 0 0 0 0 0 0 0 0 0 0 0 0 0 0 0 0 0 0 0 0 0 0 0 0 0 0 0 0 0 0 0 0 0 0 0 0 0 0 0 0 0 0 0 0 0 0 0 0 0 0 0 0 0 0 0 0 0 0 0 0 0 0 0 0 0 0 0 0 0 0 0 0 0 0 0 0 0 0 0 0 0 0 0 0 0 0 0 0 0 0 0 0 0 0 0 0 0 0 0 0 0 0 0 0 0 0 0 0 0 0 0 0 0 0 0 0 0 0 0 0 0 0 0 0 0 0 0 0 0 0 0 0 0 0 0 0 0 0 0 0 0 0 0 0 0 0 0 0 0 0 0 0 0 0 0 0 0 0 0 0 0 0 0 0 0 0 0 0 0 0 0 0 0 0 0 0 0 0 0 0 0 0 0 0 0 0 0 0 0 0 0 0 0 0 0 0 0 0 0 0 0 0 0 0 0 0 0 0 0 0 0 0 0 0 0 0 0 0 0 0 0 0 0 0 0 0.001 0 0 0 0 0 0 0 0 0 0 0 0 0 0 0 0 0 0 0 0 0 0 0 0 0 0 0 0 0 0 0 0 0 0 0 0 0 0 0 0 0 0 0 0 0 0 0 0 0 0 0 0 0 0 0 0 0 0 0 0 0 0 0 0 0 0 0 0 0 0 0 0 0 0 0 0 0 0 0 0 0 0 0 0 0 0 0 0 0 0 0 0 0 0 0 0 0 0 0 0 0 0 0 0 0 0 0 0 0 0 0 0 0 0 0 0 0 0 0 0 0 0 0 0 0 0 0 0 0 0 0 0 0 0 0 0 0 0 0 0 0 0 0 0 0 0 0 0 0 0 0 0 0 0 0 0 0 0 0 0 0 0 0 0 0 0 0 0 0 0 0 0 0 0 0 0 0 0 0 0 0 0 0 0 0 0 0 0 0 0 0 0 0 0 0 0 0 0 0 0 0 0 0 0 0 0 0 0 0 0 0 0 0 0 0 0 0 0 0 0 0 0 0 0 0 0 0 0 0 0 0 0 0 0 0 0 0 0 0 0 0 0 0 0 0 0 0 0 0 0 0 0 0 0 0 0 0 0 0 0 0 0 0 0 0 0 0 0 0 0 0 0 0 0 0 0 0 0 0 0 0 0 0 0 0 0 0 0 0 0 0 0 0 0 0 0 0 0 0 0 0 0 0 0 0 0 0 0 0 0 0 0 0 0 0 0 0 0 0 0 0 0 0 0 0 0 0 0 0 0 0 0 0 0 0 0 0 0 0 0 0 0 0 0 0 0 0 0 0 0 0 0 0 0 0 0 0 0 0 0 0 0 0 0 0 0 0 0 0 0 0 0 0 0 0 0 0 0 0 0 0 0 0 0 0 0 0 0 0 0 0 0 0 0 0 0 0 0 0 0 0 0 0 0 0 0 0 0 0 0 0 0 0 0 0 0 0 0 0 0 0 0 0 0 0 0 0 0 0 0 0 0 0 0 0 0 0 0 0 0 0 0 0 0 0 0 0 0 0 0 0 0 0 0 0 0 0 0 0 0 0 0 0 0 0 0 0 0 0 0 0 0 0 0 0 0 0 0 0 0 0 0 0 0 0 0 0 0 0 0 0 0 0 0 0 0 0 0 0 0 0 0 0 0 0 0 0 0 0 0 0 0 0 0 0 0 0 0 0 0 0 0 0 0 0 0 0 0 0 0 0 0 0 0 0 0 0 0 0 0 0 0 0 0 0 0 0 0 0 0 0 0 0 0 0 0 0 0 0 0 0 0 0 0 0 0 0 0 0 0 0 0 0 0 0 0 0 0 0 0 0 0 0 0 0 0 0 0 0 0 0 0 0 0 0 0 0 0 0 0 0 0 0 0 0 0 0 0 0 0 0 0 0 0 0 0 0 0 0 0 0 0 0 0 0 0 0 0 0 0 0 0 0 0 0 0 0 0 0 0 0 0 0 0 0 0 0 0 0 0 0 0 0 0 0 0 0 0 0 0 0 0 0 0 0 0 0 0 0 0 0 0 0 0 0 0 0 0 0 0 0 0 0 0 0 0 0 0 0 0 0 0 0 0 0 0 0 0 0 0 0 0 0 0 0 0 0 0 0 0 0 0 0 0 0 0 0 0 0 0 0 0 0 0 0 0 0 0 0 0 0 0 0 0 0 0 0 0 0 0 0 0 0 0 0 0 0 0 0 0 0 0 0 0 0 0 0 0 0 0 0 0 0 0 0 0 0 0 0 0 0 0 0 0 0 0 0 0 0 0 0 0 0 0 0 0 0 0 0 0 0 0 0 0 0 0 0 0 0 0 0 0 0 0 0 0 0 0 0 0 0 0 0 0 0 0 0 0 0 0 0 0 0 0 0 0 0 0 0 0 0 0 0 0 0 0 0 0 0 0 0 0 0 0 0 0 0 0 0 0 0 0 0 0 0 0 0 0 0 0 0 0 0 0 0 0 0 0 0 0 0 0 0 0 0 0 0 0 0 0 0 0 0 0 0 0 0 0 0 0 0 0 0 0 0 0 0 0 0 0 0 0 0 0 0 0 0 0 0 0 0 0 0 0 0 0 0 0 0 0 0 0 0 0 0 0 0 0 0 0 0 0 0 0 0 0 0 0 0 0 0 0 0 0 0 0 0 0 0 0 0 0 0 0 0 0 0 0 0 0 0 0 0 0 0 0 0 0 0 0 0 0 0 0 0 0 0 0 0 0 0 0 0 0 0 0 0 0 0 0 0 0 0 0 0 0 0 0 0 0 0 0 0 0 0 0 0 0 0 0 0 0 0 0 0 0 0 0 0 0 0 0 0 0 0 0 0 0 0 0 0 0 0 0 0 0 0 0 0 0 0 0 0 0 0 0 0 0 0 0 0 0 0 0 0 0 0 0 0 0 0 0 0 0 0 0 0 0 0 0 0 0 0 0 0 0 0 0 0 0 0 0 0 0 0 0 0 0 0 0 0 0 0 0 0 0 0 0 0 0 0 0 0 0 0 0 0 0 0 0 0 0 0 0 0 0 0 0 0 0 0 0 0 0 0 0 0 0 0 0 0 0 0 0 0 0 0 0 0 0 0 0 0 0 0 0 0 0 0 0 0 0 0 0 0 0 0 0 0 0 0 0 0 0 0 0 0 0 0 0 0 0 0 0 0 0 0 0 0 0 0 0 0 0 0 0 0 0 0 0 0 0 0 0 0 0 0 0 0 0 0 0 0 0 0 0 0 0 0 0 0 0 0 0 0 0 0 0 0 0 0 0 0 0 0 0 0 0 0 0 0 0 0 0 
0.019 0.001 0 0.001 0 0 0 0 0 0 0 0 0 0 0.006 0.015 0.022 0.013 0.009 0.018 0.016 0.027 0.007 0.004 0.007 0.015 0.007 0.002 0.003 0.002 0 1 0 0 0 0 0 0 0 0 0 0 0 0 0 0 0.001 0.001 0 0 0.001 0.001 0 0 0.002 0.002 0.007 0.013 0.017 0.023 0.019 0.016 0.018 0.007 0 0 0.002 0.001 0.001 0.003 0.002 0.002 0.002 0.002 0 0.023 0.016 0.016 0.014 0.026 0 0.038 0.032 0.033 0.024 0.018 0.01 0.016 0.01 0.015 0.022 0.015 0.017 0.038 0.045 0.016 0.003 0.017 0.037 0.031 0.047 0.042 0.067 0.045 0.025 0.007 0.078 0.037 0.017 0.036 0.061 0.041 0.034 0.051 0.017 0.006 0.01 0.007 0.007 0.001 0.003 0 0.001 0.001 0.001 0.001 0 0 0 0 0 0 0 0 0 0 0 0 0.001 0.001 0.001 0.001 0.001 0.001 0.001 0.002 0.001 0.003 0.003 0.004 0 0.004 0.002 0 0.001 0.001 0 0 0.002 0.002 0.016 0.008 0.007 0.002 0.001 0.002 0.004 0.001 0.001 0.001 0.002 0.003 0.003 0 0.001 0 0 0.001 0.001 0.004 0.01 0.007 0.005 0.004 0.009 0.004 0.006 0.004 0.001 0.002 0.004 0.003 0.001 0 0 0 0 0 0.001 0.001 0 0 0.002 0.002 0.004 0.005 0.005 0.011 0.012 0.011 0.012 0.011 0.005 0.006 0.006 0.007 0.008 0.002 0.002 0.001 0 0.001 0.001 0.001 0.001 0.001 0.001 0.001 0.001 0.003 0.001 0.001 0.003 0.001 0 0 0.011 0.012 0.012 0.012 0.013 0.002 0 0 0 0 0 0.001 0 0.001 0.001 0 0.001 0.001 0.001 0.001 0.001 0.001 0.001 0.002 0.002 0.003 0.007 0.023 0.017 0.014 0.012 0.01 0.011 0.008 0.011 0.013 0.014 0.011 0.008 0.003 0 0 0.001 0.001 0.001 0.001 0 0.001 0 0 0.002 0 0.006 0.02 0.017 0.021 0.024 0.043 0.041 0.017 0.056 0.043 0.07 0.062 0.032 0.05 0.089 0.072 0.157 0.052 0.145 0.214 0.275 0.242 0.18 0.366 0.459 0.306 0.269 0.799 0.546 0.355 0.012 0.254 0.213 0.157 0.181 0.112 0.068 0.056 0.057 0.086 0.13 0.15 0.15 0.18 0.16 0.054 0.009 0 0.088 0.061 0.198 0.141 0.133 0.077 0.023 0.032 0.024 0.033 0.012 0.01 0.008 0.003 0.009 0.008 0.012 0.02 0.028 0.007 0.006 0.011 0.016 0.007 0.007 0 0.001 0.002 0 0.042 0.043 0.052 0.065 0.029 0.03 0.035 0.028 0.027 0.022 0.026 0.021 0.013 0.021 0.026 0.041 0.114 0.038 0.01 0.005 0 0.002 0.004 0.003 0.002 0.003 0.005 0.021 0.004 0.005 0.017 0.043 0.014 0.004 0.039 0.028 0.019 0.065 0.049 0.043 0.074 0.033 0.008 0.151 0.131 0.001 0.012 0 0 0.013 0 0 0 0 0 0 0 0 0 0 0 0 0.001 0 0 0 0 0 0 0 0 0 0 0 0 0 0 0 0 0 0 0 0 0 0 0 0 0 0 0 0 0 0 0 0 0 0 0 0 0 0 0 0 0 0 0.001 0.001 0.001 0.001 0 0 0 0 0 0 0 0 0 0 0 0 0 0 0 0 0 0 0 0 0.001 0.001 0 0 0.001 0 0 0 0 0 0 0 0 0 0 0 0 0 0 0 0 0 0 0 0.002 0 0.002 0.003 0.003 0.004 0.004 0.004 0.003 0.003 0.002 0.006 0.011 0.011 0.005 0.005 0.013 0.042 0 0.003 0.002 0 0.001 0.006 0.004 0.002 0.002 0.004 0.002 0 0.004 0.009 0.005 0.016 0.017 0.032 0.022 0.024 0.036 0.032 0.059 0.056 0.034 0 0.054 0.016 0 0.005 0 0 0 0 0 0 0 0 0 0 0 0 0 0 0 0 0.002 0.007 0 0 0 0.001 0.001 0.001 0.001 0 0 0 0 0 0 0 0 0 0 0 0 0 0 0 0.001 0.001 0.001 0.002 0.004 0.002 0.002 0.003 0.005 0.006 0.004 0.002 0 0 0 0.001 0.001 0 0.001 0.001 0.001 0.001 0 0 0.001 0 0.002 0.002 0 0.001 0.002 0.002 0.002 0.004 0.005 0.003 0.001 0.006 0.006 0.003 0.002 0 0 0 0 0 0 0 0 0 0 0 0 0.001 0 0.001 0.001 0.001 0 0.002 0.002 0.001 0.002 0.001 0.005 0.005 0.004 0.001 0.001 0.001 0.001 0.001 0.001 0.001 0.001 0.001 0.001 0.001 0 0 0 0 0 0 0 0 0 0 0 0.001 0 0 0 0.001 0.001 0.001 0.001 0.001 0.001 0.002 0.002 0.002 0 0.001 0.002 0.001 0.001 0.001 0.001 0.001 0 0 0 0 0 0 0 0 0 0 0 0 0 0 0 0 0 0 0 0 0 0 0 0 0 0 0 0 0 0 0 0 0 0 0 0 0 0 0 0 0 0 0 0 0 0 0 0 0 0 0 0 0 0 0 0 0 0 0 0 0 0 0 0 0 0 0 0 0 0 0 0 0 0 0 0 0 0 0 0 0 0 0 0 0 0 0 0 0 0 0 0 0 0 0 0 0 0 0 0 0 0 0 0 0 0.029 0.001 0 0 0 0 0 0 0 0 0 0 0 0 0 0 0 0 0 0 0 0 0 0 0 0 0 0 0 0 0 0 0 0 0 0 0 0 0 0 0 0 0 0 0 0 0 0 0 0 0 0 0 0 0 0 0 0 0 0 0 0 0 0 0 0 0 0 0 0 0 0 0 0 0 0 0 0 0 0 0 0 0 0 0 0 0 0 0 0 0 0 0 0 0 0 0 0 0 0 0 0 0 0 0 0 0 0 0 0 0 0 0 0 0 0 0 0 0 0 0 0 0 0 0 0 0 0 0 0 0 0 0 0 0 0 0 0 0 0 0 0.001 0 0 0 0 0 0 0 0 0 0 0 0 0 0 0 0 0 0 0 0 0 0 0 0 0 0 0 0 0 0 0 0 0 0 0 0 0 0 0 0 0 0 0 0 0 0 0 0 0 0 0 0 0 0 0 0 0 0 0 0 0 0 0 0 0 0 0 0 0 0 0 0 0 0 0 0 0 0 0 0 0 0 0 0 0 0 0 0 0 0 0 0 0 0 0 0 0 0 0 0 0 0 0 0 0 0 0 0 0 0 0 0 0 0 0 0 0 0 0 0 0 0 0 0 0 0 0 0 0 0 0 0 0 0 0 0 0 0 0 0 0 0 0 0 0 0 0 0 0 0 0 0 0 0 0 0 0 0 0 0 0 0 0 0 0 0 0 0 0 0 0 0 0 0 0 0 0 0 0 0 0 0 0 0 0 0 0 0 0 0 0 0 0 0 0 0 0 0 0 0 0 0 0 0 0 0 0 0 0 0 0 0 0 0 0 0 0 0 0 0 0 0 0 0 0 0 0 0 0 0 0 0 0 0 0 0 0 0 0 0 0 0 0 0 0 0 0 0 0 0 0 0 0 0 0 0 0 0 0 0 0 0 0 0 0 0 0 0.001 0 0 0 0 0 0 0 0 0.001 0 0 0 0 0 0.001 0.001 0 0 0 0 0 0 0 0 0.001 0.001 0 0 0 0 0.004 0.002 0 0 0 0 0 0 0 0 0 0 0 0 0 0 0 0 0 0 0 0 0 0.001 0 0 0.001 0.001 0.001 0.001 0.001 0.001 0 0 0 0 0 0 0 0 0 0 0 0.001 0.002 0.002 0.002 0 0 0 0 0.001 0.001 0.001 0.001 0.001 0.001 0 0.001 0.002 0 0.002 0.006 0.004 0 0 0 0.004 0.005 0.003 0.001 0.001 0.001 0.001 0 0.001 0.001 0 0 0.001 0 0 0 0 0 0 0 0 0 0 0 0 0 0 0 0 0 0 0 0 0 0 0 0 0 0 0 0 0 0 0 0 0 0 0 0 0 0 0 0 0 0 0 0 0 0 0 0 0 0 0 0 0 0 0 0 0 0 0 0 0 0 0 0 0 0 0 0 0 0 0 0 0 0 0 0 0 0 0 0 0 0 0 0 0 0 0 0 0 0 0 0 0 0 0 0 0 0 0 0 0 0 0 0 0 0 0 0 0 0 0 0 0 0 0 0 0 0 0 0 0 0 0 0 0 0 0 0 0 0 0 0 0 0 0 0 0 0 0 0 0 0 0 0 0 0 0 0 0 0 0 0 0 0 0 0 0 0 0 0 0 0 0 0 0 0 0 0 0 0 0 0 0 0 0 0 0 0 0 0 0 0 0.001 0.002 0.001 0.001 0.001 0.002 0.002 0.001 0.002 0.002 0.001 0.001 0.002 0.003 0.004 0.004 0.005 0.007 0.002 0.004 0.007 0.003 0.005 0.008 0.012 0.017 0.016 0.022 0.008 0.008 0.014 0.006 0.01 0.012 0.019 0.012 0.04 0.046 0.013 0.009 0.003 0.002 0 0.004 0.005 0.01 0.008 0.01 0.009 0.016 0.016 0.012 0.018 0.013 0.007 0.006 0.007 0.015 0.02 0.015 0.013 0.029 0.012 0.007 0.002 0.002 0.004 0 0 0.009 0.022 0.023 0.043 0.045 0.046 0.058 0.026 0.035 0.04 0.018 0.018 0.017 0.017 0.015 0.014 0.022 0.01 0.009 0.008 0.005 0.008 0.008 0.001 0 0 0 0 0 0 0.001 0.001 0 0.001 0.003 0.001 0 0.003 0.001 0.001 0.005 0.004 0.003 0.003 0.003 0.003 0.003 0.004 0 0 0 0 0 0.035 0 0.019 
0 0 0 0 0.225 0.139 0.033 0.091 0.298 0.084 0.047 0.043 0.008 0 0 0 0 0 0 0 0 0 0 0 0 0 0 0 0 0 0.047 0 1 0.149 0.047 0.025 0.005 0.009 0.003 0.004 0 0 0.005 0.005 0.008 0.01 0.008 0.005 0.007 0.023 0.012 0.001 0 0 0 0 0 0 0 0 0 0 0 0 0 0 0 0 0 0 0.001 0.002 0.002 0.002 0.001 0 0 0 0 0 0 0 0 0 0 0 0 0 0 0 0 0 0 0 0.001 0.001 0.001 0 0 0 0 0 0 0 0 0 0 0 0 0 0 0 0 0 0 0 0 0 0 0 0 0 0 0 0 0 0 0 0 0 0 0 0 0 0 0 0 0 0 0 0 0 0 0 0 0 0 0 0 0 0 0 0 0 0 0 0 0 0 0 0 0 0 0 0 0 0 0 0 0 0 0 0 0 0 0 0 0 0 0 0 0 0 0 0 0 0 0 0 0 0 0 0 0 0 0 0 0 0 0 0 0 0 0 0 0 0 0 0 0 0 0 0 0 0 0 0 0 0 0 0 0 0 0 0 0 0 0 0 0 0 0 0 0 0 0 0 0 0 0 0 0 0 0 0 0 0 0 0 0 0 0 0 0 0 0 0 0 0 0 0 0 0 0 0 0 0 0 0 0 0 0 0 0 0 0 0 0 0 0 0 0 0 0 0 0 0 0 0 0 0 0 0 0 0 0 0 0 0 0 0 0 0 0 0 0 0 0 0 0 0 0 0 0 0 0 0 0 0 0 0 0 0 0 0 0.001 0 0 0 0 0 0 0 0 0 0 0 0 0 0 0 0 0 0 0 0 0 0 0 0 0 0 0 0 0 0 0 0 0 0 0 0 0 0 0 0 0 0 0 0 0 0 0 0 0 0 0 0 0 0 0 0 0 0 0 0 0 0 0 0 0 0 0 0 0 0 0 0 0 0 0 0 0 0 0 0 0 0 0 0 0 0 0 0.004 0 0 0 0 0 0 0 0 0 0 0 0 0 0 0 0 0 0 0 0 0 0 0 0 0 0 0 0 0 0 0 0 0 0 0 0 0 0 0 0 0 0 0 0 0 0 0 0 0 0 0 0 0 0 0 0 0 0 0 0 0 0 0 0 0 0 0 0 0 0 0 0 0 0 0 0 0 0 0 0 0 0 0 0 0 0 0 0 0 0 0 0 0 0 0 0 0 0 0 0 0 0 0 0 0 0 0 0 0 0 0 0 0 0 0 0 0 0 0 0 0 0 0 0 0 0 0 0 0 0 0 0 0 0 0 0 0 0 0 0 0 0 0 0 0 0 0 0 0 0 0 0 0 0 0 0 0 0 0 0 0 0 0 0 0 0 0 0 0 0 0 0 0 0 0 0 0 0 0 0 0 0 0 0 0 0 0 0 0 0 0 0 0 0 0 0 0 0 0 0 0 0 0 0 0 0 0 0 0 0 0 0 0 0 0 0 0 0 0 0 0 0 0 0 0 0 0 0 0 0 0 0 0 0 0 0 0 0 0 0 0 0 0 0 0 0 0 0 0 0 0 0 0 0 0 0 0 0 0 0 0 0 0 0 0 0 0 0 0 0 0 0 0 0 0 0 0 0 0 0 0 0 0 0 0 0 0 0 0 0 0 0 0 0 0 0 0 0 0 0 0 0 0 0 0 0 0 0 0 0 0 0 0 0 0 0 0 0 0 0 0 0 0 0 0 0 0 0 0 0 0 0 0 0 0 0 0 0 0 0 0 0 0 0 0 0 0 0 0 0 0 0 0 0 0 0 0 0 0 0 0 0 0 0 0 0 0 0 0 0 0 0 0 0 0 0 0 0 0 0 0 0 0 0 0 0 0 0 0 0 0 0 0 0 0 0 0 0 0 0 0 0 0 0 0 0 0 0 0 0 0 0 0 0 0 0 0 0 0 0 0 0 0 0 0 0 0 0 0 0 0 0 0 0 0 0 0 0 0 0 0 0 0 0 0 0 0 0 0 0 0 0 0 0 0 0 0 0 0 0 0 0 0 0 0 0 0 0 0 0 0 0 0 0 0 0 0 0 0 0 0 0 0 0 0 0 0 0 0 0 0 0 0 0 0 0 0 0 0 0 0 0 0 0 0 0 0 0 0 0 0 0 0 0 0 0 0 0 0 0 0 0 0 0 0 0 0 0 0 0 0 0 0 0 0 0 0 0 0 0 0 0 0 0 0 0 0 0 0 0 0 0 0 0 0 0 0 0 0 0 0 0 0 0 0 0 0 0 0 0 0 0 0 0 0 0 0 0 0 0 0 0 0 0 0 0 0 0 0 0 0 0 0 0 0 0 0 0 0 0 0 0 0 0 0 0 0 0 0 0 0 0 0 0 0 0 0 0 0 0 0 0 0 0 0 0 0 0 0 0 0 0 0 0 0 0 0 0 0 0 0 0 0 0 0 0 0 0 0 0 0 0 0 0 0 0 0 0 0 0 0 0 0 0 0 0 0 0 0 0 0 0 0 0 0 0 0 0 0 0 0 0 0 0 0 0 0 0 0 0 0 0 0 0 0 0 0 0 0 0 0 0 0 0 0 0 0 0 0 0 0 0 0 0 0 0 0 0 0 0 0 0 0 0 0 0 0 0 0 0 0 0 0 0 0 0 0 0 0 0 0 0 0 0 0 0 0 0 0 0 0 0 0 0 0 0 0 0 0 0 0 0 0 0 0 0 0 0 0 0 0 0 0 0 0 0 0 0 0 0 0 0 0 0 0 0 0 0 0 0 0 0 0 0 0 0 0 0 0 0 0 0 0 0 0 0 0 0 0 0 0 0 0 0 0 0 0 0 0 0 0 0 0 0 0 0 0 0 0 0 0 0 0 0 0 0 0 0 0 0 0 0 0 0 0 0 0 0 0 0 0 0 0 0 0 0 0 0 0 0 0 0 0 0 0 0 0 0 0 0 0 0 0 0 0 0 0 0 0 0 0 0 0 0 0 0 0 0 0 0 0 0 0 0 0 0 0 0 0 0 0 0 0 0 0 0 0 0 0 0 0 0 0 0 0 0 0 0 0 0 0 0 0 0 0 0 0 0 0 0 0 0 0 0 0 0 0 0 0 0 0 0 0 0 0 0 0 0 0 0 0 0 0 0 0 0 0 0 0 0 0 0 0 0 0 0 0 0 0 0 0 0 0 0 0 0 0 0 0 0 0 0 0 0 0 0 0 0 0 0 0 0 0 0 0 0 0 0 0 0 0 0 0 0 0 0 0 0 0 0 0 0 0 0 0 0 0 0 0 0 0 0 0 0 0 0 0 0 0 0 0 0 0 0 0 0 0 0 0 0 0 0 0 0 0 0 0 0 0 0 0 0 0 0 0 0 0 0 0 0 0 0 0 0 0 0 0 0 0 0 0 0 0 0 0 0 0 0 0 0 0 0 0 0 0 0 0 0 0 0 0 0 0 0 0 0 0 0 0 0 0 0 0 0 0 0 0 0 0 0 0 0 0 0 0 0 0 0 0 0 0 0 0 0 0 0 0 0 0 0 0 0 0 0 0 0 0 0 0 0 0 0 0 0 0 0 0 0 0 0 0 0 0 0 0 0 0 0 0 0 0 0 0 0 0 0 0 0 0 0 0 0 0 0 0 0 0 0 0 0 0 0 0 0 0 0 0 0 0 0 0 0 0 0 0 0 0 0 0 0 0 0 0 0 0 0 0 0 0 0 0 0 0 0 0 0 0 0 0 0 0 0 0 0 0 0 0 0 0 0 0 0 0 0 
0 0 0 0 0.438 0.265 0.052 0.158 0.54 0.167 0.09 0.315 0.076 0 0 0 0 0 0 0 0 0 0 0 0 0 0 0 0 0 0.091 0 0.184 1 0.346 0.235 0.031 0.06 0.026 0.032 0.01 0.002 0.051 0.05 0.081 0.118 0.071 0.05 0.091 0.199 0.077 0.033 0.01 0 0 0 0 0 0 0 0 0 0 0 0 0.003 0.006 0.004 0.005 0.005 0.01 0.022 0.01 0.023 0.009 0 0.001 0.001 0 0 0 0 0 0 0 0 0 0 0 0.001 0.001 0.001 0.001 0 0.001 0.002 0.008 0.001 0 0.001 0.001 0 0 0 0 0 0 0 0 0 0 0 0 0 0 0 0 0 0 0 0 0 0 0 0 0 0 0 0 0 0 0 0 0 0 0 0 0 0 0 0 0 0 0 0 0 0 0 0 0 0 0 0 0 0 0 0 0 0 0 0 0 0 0 0 0 0 0 0 0 0 0 0 0 0 0 0 0 0 0 0 0 0 0 0 0 0 0 0 0 0 0 0 0 0 0 0 0 0 0 0 0 0 0 0 0 0 0 0 0 0 0 0 0 0 0 0 0 0 0 0 0 0 0 0 0 0 0 0 0 0 0 0 0 0 0 0 0 0 0 0 0 0 0 0 0 0 0 0 0 0 0 0 0 0 0 0 0 0 0 0 0 0 0 0 0 0 0 0 0 0 0 0 0 0 0 0 0 0 0 0 0 0 0 0 0 0 0 0 0 0 0 0 0 0 0 0 0 0 0 0 0 0 0 0 0 0 0 0 0 0 0 0 0 0 0 0 0 0 0 0 0 0 0 0 0.001 0 0 0 0 0 0 0 0 0 0 0 0 0 0 0 0 0 0 0 0 0 0 0 0 0 0 0 0 0 0 0 0 0 0 0 0 0 0 0 0 0 0 0 0 0 0 0 0 0 0 0 0 0 0 0 0 0 0 0 0 0 0 0 0 0 0 0 0 0 0 0 0 0 0 0 0 0 0 0 0 0 0 0 0 0 0 0 0.034 0 0 0 0 0 0 0 0 0 0 0 0 0 0 0 0 0 0 0 0 0 0 0 0 0 0 0 0 0 0 0 0 0 0 0 0 0 0 0 0 0 0 0 0 0 0 0 0 0 0 0 0 0 0 0 0 0 0 0 0 0 0 0 0 0 0 0 0 0 0 0 0 0 0 0 0 0 0 0 0 0 0 0 0 0 0 0 0 0 0 0 0 0 0 0 0 0 0 0 0 0 0 0 0 0 0 0 0 0 0 0 0 0 0 0 0 0 0 0 0 0 0 0 0 0 0 0 0 0 0 0 0 0 0 0 0 0 0 0 0 0 0 0 0 0 0 0 0 0 0 0 0 0 0 0 0 0 0 0 0 0 0 0 0 0 0 0 0 0 0 0 0 0 0 0 0 0 0 0 0 0 0 0 0 0 0 0 0 0 0 0 0 0 0 0 0 0 0 0 0 0 0 0 0 0 0 0 0 0 0 0 0 0 0 0 0 0 0 0 0 0 0 0 0 0 0 0 0 0 0 0 0 0 0 0 0 0 0 0 0 0 0 0 0 0 0 0 0 0 0 0 0 0 0 0 0 0 0 0 0 0 0 0 0 0 0 0 0 0 0 0 0 0 0 0 0 0 0 0 0 0 0 0 0 0 0 0 0 0 0 0 0 0 0 0 0 0 0 0 0 0 0 0 0 0 0 0 0 0 0 0 0 0 0 0 0 0 0 0 0 0 0 0 0 0 0 0 0 0 0 0 0 0 0 0 0 0 0 0 0 0 0 0 0 0 0 0 0 0 0 0 0 0 0 0 0 0 0 0 0 0 0 0 0 0 0 0 0 0 0 0 0 0 0 0 0 0 0 0 0 0 0 0 0 0 0 0 0 0 0 0 0 0 0 0 0 0 0 0 0 0 0 0 0 0 0 0 0 0 0 0 0 0 0 0 0 0 0 0 0 0 0 0 0 0 0 0 0 0 0 0 0 0 0 0 0 0 0 0 0 0 0 0 0 0 0 0 0 0 0 0 0 0 0 0 0 0 0 0 0 0 0 0 0 0 0 0 0 0 0 0 0 0 0 0 0 0 0 0 0 0 0 0 0 0 0 0 0 0 0 0 0 0 0 0 0 0 0 0 0 0 0 0 0 0 0 0 0 0 0 0 0 0 0 0 0 0 0 0 0 0 0 0 0 0 0 0 0 0 0 0 0 0 0 0 0 0 0 0 0 0 0 0 0 0 0 0 0 0 0 0 0 0 0 0 0 0 0 0 0 0 0 0 0 0 0 0 0 0 0 0 0 0 0 0 0 0 0 0 0 0 0 0 0 0 0 0 0 0 0 0 0 0 0 0 0 0 0 0 0 0 0 0 0 0 0 0 0 0 0 0 0 0 0 0 0 0 0 0 0 0 0 0 0 0 0 0 0 0 0 0 0 0 0 0 0 0 0 0 0 0 0 0 0 0 0 0 0 0 0 0 0 0 0 0 0 0 0 0 0 0 0 0 0 0 0 0 0 0 0 0 0 0 0 0 0 0 0 0 0 0 0 0 0 0 0 0 0 0 0 0 0 0 0 0 0 0 0 0 0 0 0 0 0 0 0 0 0 0 0 0 0 0 0 0 0 0 0 0 0 0 0 0 0 0 0 0 0 0 0 0 0 0 0 0 0 0 0 0 0 0 0 0 0 0 0 0 0 0 0 0 0 0 0 0 0 0 0 0 0 0 0 0 0 0 0 0 0 0 0 0 0 0 0 0 0 0 0 0 0 0 0 0 0 0 0 0 0 0 0 0 0 0 0 0 0 0 0 0 0 0 0 0 0 0 0 0 0 0 0 0 0 0 0 0 0 0 0 0 0 0 0 0 0 0 0 0 0 0 0 0 0 0 0 0 0 0 0 0 0 0 0 0 0 0 0 0 0 0 0 0 0 0 0 0 0 0 0 0 0 0 0 0 0 0 0 0 0 0 0 0 0 0 0 0 0 0 0 0 0 0 0 0 0 0 0 0 0 0 0 0 0 0 0 0 0 0 0 0 0 0 0 0 0 0 0 0 0 0 0 0 0 0 0 0 0 0 0 0 0 0 0 0 0 0 0 0 0 0 0 0 0 0 0 0 0 0 0 0 0 0 0 0 0 0 0 0 0 0 0 0 0 0 0 0 0 0 0 0 0 0 0 0 0 0 0 0 0 0 0 0 0 0 0 0 0 0 0 0 0 0 0 0 0 0 0 0 0 0 0 0 0 0 0 0 0 0 0 0 0 0 0 0 0 0 0 0 0 0 0 0 0 0 0 0 0 0 0 0 0 0 0 0 0 0 0 0 0 0 0 0 0 0 0 0 0 0 0 0 0 0 0 0 0 0 0 0 0 0 0 0 0 0 0 0 0 0 0 0 0 0 0 0 0 0 0 0 0 0 0 0 0 0 0 0 0 0 0 0 0 0 0 0 0 0 0 0 0 0 0 0 0 0 0 0 0 0 0 0 0 0 0 0 0 0 0 0 0 0 0 0 0 0 0 0 0 0 0 0 0 0 0 0 0 0 0 0 0 0 0 0 0 0 0 0 0 0 0 0 0 0 0 0 0 0 0 0 0 0 0 0 0 0 0 0 0 0 0 0 0 0 0 0 0 0 0 0 0 0 0 0 0 0 0 0 0 0 0 0 0 0 0 0 0 0 0 0 0 0 0 0 0 0 0 0 0 0 0 0 0 0 0 0 0 0 0 0 0 0 0 0 0 0 0 0 0 0 0 0 0 0 0 0 0 0 0 0 0 0 0 0 0 0 0 
0 0 0 0 0.149 0.099 0.018 0.058 0.19 0.04 0.026 0.241 0.056 0 0 0 0 0 0 0 0 0 0 0 0 0 0 0 0 0 0.024 0 0.067 0.359 1 0.315 0.044 0.083 0.043 0.048 0.022 0.003 0.075 0.063 0.095 0.135 0.077 0.067 0.111 0.24 0.085 0.039 0.012 0 0.001 0 0 0 0 0 0 0 0 0 0 0.008 0.015 0.009 0.007 0.01 0.018 0.034 0.018 0.021 0.007 0.001 0.002 0.002 0 0 0 0 0 0 0 0 0 0 0 0 0 0 0 0 0.001 0.001 0.014 0 0 0 0 0 0 0 0 0 0 0 0 0 0 0 0 0 0 0 0 0 0 0 0 0 0 0 0 0 0 0 0 0 0 0 0 0 0 0 0 0 0 0 0 0 0 0 0 0 0 0 0 0 0 0 0 0 0 0 0 0 0 0 0 0 0 0 0 0 0 0 0 0 0 0 0 0 0 0 0 0 0 0 0 0 0 0 0 0 0 0 0 0 0 0 0 0 0 0 0 0 0 0 0 0 0 0 0 0 0 0 0 0 0 0 0 0 0 0 0 0 0 0 0 0 0 0 0 0 0 0 0 0 0 0 0 0 0 0 0 0 0 0 0 0 0 0 0 0 0 0 0 0 0 0 0 0 0 0 0 0 0 0 0 0 0 0 0 0 0 0 0 0 0 0 0 0 0 0 0 0 0 0 0 0 0 0 0 0 0 0 0 0 0 0 0 0 0 0 0 0 0 0 0 0 0 0 0 0 0 0 0 0 0 0 0 0 0 0 0 0 0 0 0 0 0 0 0 0 0 0 0 0 0 0 0 0 0 0 0 0 0 0 0 0 0 0 0 0 0 0 0 0 0 0 0 0 0 0 0 0 0 0 0 0 0 0 0 0 0 0 0 0 0 0 0 0 0 0 0 0 0 0 0 0 0 0 0 0 0 0 0 0 0 0 0 0 0 0 0 0 0 0 0 0 0 0 0 0 0 0 0 0 0 0 0 0.05 0 0 0 0 0 0 0 0 0 0 0 0 0 0 0 0 0 0 0 0 0 0 0 0 0 0 0 0 0 0 0 0 0 0 0 0 0 0 0 0 0 0 0 0 0 0 0 0 0 0 0 0 0 0 0 0 0 0 0 0 0 0 0 0 0 0 0 0 0 0 0 0 0 0 0 0 0 0 0 0 0 0 0 0 0 0 0 0 0 0 0 0 0 0 0 0 0 0 0 0 0 0 0 0 0 0 0 0 0 0 0 0 0 0 0 0 0 0 0 0 0 0 0 0 0 0 0 0 0 0 0 0 0 0 0 0 0 0 0 0 0 0 0 0 0 0 0 0 0 0 0 0 0 0 0 0 0 0 0 0 0 0 0 0 0 0 0 0 0 0 0 0 0 0 0 0 0 0 0 0 0 0 0 0 0 0 0 0 0 0 0 0 0 0 0 0 0 0 0 0 0 0 0 0 0 0 0 0 0 0 0 0 0 0 0 0 0 0 0 0 0 0 0 0 0 0 0 0 0 0 0 0 0 0 0 0 0 0 0 0 0 0 0 0 0 0 0 0 0 0 0 0 0 0 0 0 0 0 0 0 0 0 0 0 0 0 0 0 0 0 0 0 0 0 0 0 0 0 0 0 0 0 0 0 0 0 0 0 0 0 0 0 0 0 0 0 0 0 0 0 0 0 0 0 0 0 0 0 0 0 0 0 0 0 0 0 0 0 0 0 0 0 0 0 0 0 0 0 0 0 0 0 0 0 0 0 0 0 0 0 0 0 0 0 0 0 0 0 0 0 0 0 0 0 0 0 0 0 0 0 0 0 0 0 0 0 0 0 0 0 0 0 0 0 0 0 0 0 0 0 0 0 0 0 0 0 0 0 0 0 0 0 0 0 0 0 0 0 0 0 0 0 0 0 0 0 0 0 0 0 0 0 0 0 0 0 0 0 0 0 0 0 0 0 0 0 0 0 0 0 0 0 0 0 0 0 0 0 0 0 0 0 0 0 0 0 0 0 0 0 0 0 0 0 0 0 0 0 0 0 0 0 0 0 0 0 0 0 0 0 0 0 0 0 0 0 0 0 0 0 0 0 0 0 0 0 0 0 0 0 0 0 0 0 0 0 0 0 0 0 0 0 0 0 0 0 0 0 0 0 0 0 0 0 0 0 0 0 0 0 0 0 0 0 0 0 0 0 0 0 0 0 0 0 0 0 0 0 0 0 0 0 0 0 0 0 0 0 0 0 0 0 0 0 0 0 0 0 0 0 0 0 0 0 0 0 0 0 0 0 0 0 0 0 0 0 0 0 0 0 0 0 0 0 0 0 0 0 0 0 0 0 0 0 0 0 0 0 0 0 0 0 0 0 0 0 0 0 0 0 0 0 0 0 0 0 0 0 0 0 0 0 0 0 0 0 0 0 0 0 0 0 0 0 0 0 0 0 0 0 0 0 0 0 0 0 0 0 0 0 0 0 0 0 0 0 0 0 0 0 0 0 0 0 0 0 0 0 0 0 0 0 0 0 0 0 0 0 0 0 0 0 0 0 0 0 0 0 0 0 0 0 0 0 0 0 0 0 0 0 0 0 0 0 0 0 0 0 0 0 0 0 0 0 0 0 0 0 0 0 0 0 0 0 0 0 0 0 0 0 0 0 0 0 0 0 0 0 0 0 0 0 0 0 0 0 0 0 0 0 0 0 0 0 0 0 0 0 0 0 0 0 0 0 0 0 0 0 0 0 0 0 0 0 0 0 0 0 0 0 0 0 0 0 0 0 0 0 0 0 0 0 0 0 0 0 0 0 0 0 0 0 0 0 0 0 0 0 0 0 0 0 0 0 0 0 0 0 0 0 0 0 0 0 0 0 0 0 0 0 0 0 0 0 0 0 0 0 0 0 0 0 0 0 0 0 0 0 0 0 0 0 0 0 0 0 0 0 0 0 0 0 0 0 0 0 0 0 0 0 0 0 0 0 0 0 0 0 0 0 0 0 0 0 0 0 0 0 0 0 0 0 0 0 0 0 0 0 0 0 0 0 0 0 0 0 0 0 0 0 0 0 0 0 0 0 0 0 0 0 0 0 0 0 0 0 0 0 0 0 0 0 0 0 0 0 0 0 0 0 0 0 0 0 0 0 0 0 0 0 0 0 0 0 0 0 0 0 0 0 0 0 0 0 0 0 0 0 0 0 0 0 0 0 0 0 0 0 0 0 0 0 0 0 0 0 0 0 0 0 0 0 0 0 0 0 0 0 0 0 0 0 0 0 0 0 0 0 0 0 0 0 0 0 0 0 0 0 0 0 0 0 0 0 0 0 0 0 0 0 0 0 0 0 0 0 0 0 0 0 0 0 0 0 0 0 0 0 0 0 0 0 0 0 0 0 0 0 0 0 0 0 0 0 0 0 0 0 0 0 0 0 0 0 0 0 0 0 0 0 0 0 0 0 0 0 0 0 0 0 0 0 0 0 0 0 0 0 0 0 0 0 0 0 0 0 0 0 0 0 0 0 0 0 0 0 0 0 0 0 0 0 0 0 0 0 0 0 0 0 0 0 0 0 0 0 0 0 0 0 0 0 0 0 0 0 0 0 0 0 0 0 0 0 0 0 0 0 0 0 0 0 0 0 0 0 0 0 0 0 0 0 0 0 0 0 0 0 0 0 0 0 0 0 0 0 0 0 0 0 0 0 0 0 0 0 0 0 0 0 0 0 0 0 0 0 0 0 0 0 0 0 0 0 0 0 0 0 0 0 0 0 0 0 0 0 0 0 0 0 0 0 0 0 
0 0 0 0 0.109 0.068 0.006 0.041 0.134 0.045 0.031 0.571 0.126 0 0 0 0 0 0 0 0 0 0 0 0 0 0 0 0 0 0.025 0 0.05 0.256 0.341 1 0.15 0.249 0.12 0.124 0.067 0.025 0.213 0.186 0.262 0.4 0.255 0.194 0.306 0.699 0.285 0.114 0.041 0 0.002 0.001 0.001 0.002 0.002 0 0 0 0 0 0 0.007 0.024 0.014 0.012 0.019 0.042 0.11 0.052 0.074 0.028 0.005 0.01 0.009 0.005 0.005 0 0 0 0 0 0 0 0 0.001 0.003 0.004 0.005 0.004 0.002 0.004 0.009 0.026 0.001 0.001 0.002 0.003 0.001 0 0 0 0 0 0 0 0 0 0 0 0 0 0 0 0 0 0 0 0 0 0 0 0 0 0 0 0 0 0 0 0 0 0 0 0 0 0 0 0 0 0 0 0 0 0 0 0 0 0 0 0 0 0 0 0 0 0 0 0 0 0 0 0 0 0 0 0 0 0 0 0 0 0 0 0 0 0 0 0 0 0 0 0 0 0 0 0 0 0 0 0 0 0 0 0 0 0 0 0 0 0 0 0 0 0 0 0 0 0 0 0 0 0 0 0 0 0 0 0 0 0 0 0 0 0 0 0 0 0 0 0 0 0 0 0 0 0 0 0 0 0 0 0 0 0 0 0 0 0 0 0 0 0 0 0 0 0 0 0 0 0 0 0 0 0 0 0 0 0 0 0 0 0 0 0 0 0 0 0 0 0 0 0 0 0 0 0 0 0 0 0 0 0 0 0 0 0 0 0 0 0 0 0 0 0 0 0 0 0 0 0 0 0 0 0 0 0 0 0 0 0 0 0.003 0.001 0 0 0 0 0 0 0 0 0 0 0 0 0 0 0 0 0.001 0 0.001 0 0 0 0 0 0 0 0 0 0 0 0 0 0 0 0 0 0 0 0 0 0 0 0 0 0 0 0 0 0.002 0 0 0 0 0 0 0 0 0 0 0 0 0 0 0 0 0 0 0 0 0 0 0 0 0 0 0 0 0.001 0.001 0 0 0 0 0 0 0 0.151 0 0 0 0 0 0 0 0 0 0 0 0 0 0 0 0 0 0 0 0 0 0 0 0 0 0 0 0 0 0 0 0 0 0 0 0 0 0 0 0 0 0 0 0 0 0 0 0 0 0 0 0 0 0 0 0 0 0 0 0 0 0 0 0 0 0 0 0 0 0 0 0 0 0 0 0 0 0 0 0 0 0 0 0 0 0 0 0 0 0 0 0 0 0 0 0 0 0 0 0 0 0 0 0 0 0 0 0 0 0 0 0 0 0 0 0 0 0 0 0 0 0 0 0 0 0 0 0 0 0 0 0 0 0 0 0 0 0 0 0 0 0 0 0 0 0 0 0 0 0 0 0 0 0 0 0 0 0 0 0 0 0 0 0 0 0 0 0 0 0 0 0 0 0 0 0 0 0 0 0 0 0 0 0 0 0 0 0 0 0 0 0 0 0 0 0 0 0 0 0 0 0 0 0 0 0 0 0 0 0 0 0 0 0 0 0 0 0 0 0 0 0 0 0 0 0 0 0 0 0 0 0 0 0 0 0 0 0 0 0 0 0 0 0 0 0 0 0 0 0 0 0 0 0 0 0 0 0 0 0 0 0 0 0 0 0 0 0 0 0 0 0 0 0 0 0 0 0 0 0 0 0 0 0 0 0 0 0 0 0 0 0 0 0 0 0 0 0 0 0 0 0 0 0 0 0 0 0 0 0 0 0 0 0 0 0 0 0 0 0 0 0 0 0 0 0 0 0 0 0 0 0 0 0 0 0 0 0 0 0 0 0 0 0 0 0 0 0 0 0 0 0 0 0 0 0 0 0 0 0 0 0 0 0 0 0 0 0 0 0 0 0 0 0 0 0 0 0 0 0 0 0 0 0 0 0 0 0 0 0 0 0 0 0 0 0 0 0 0 0 0 0 0 0 0 0 0 0 0 0 0 0 0 0 0 0 0 0 0 0 0 0 0 0 0 0 0 0 0 0 0 0 0 0 0 0 0 0 0 0 0 0 0 0 0 0 0 0 0 0 0 0 0 0 0 0 0 0 0 0 0 0 0 0 0 0 0 0 0 0 0 0 0 0 0 0 0 0 0 0 0 0 0 0 0 0 0 0 0 0 0 0 0 0 0 0 0 0 0 0 0 0 0 0 0 0 0 0 0 0 0 0 0 0 0 0 0 0 0 0 0 0 0 0 0 0 0 0 0 0 0 0 0 0 0 0 0 0 0 0 0 0 0 0 0 0 0 0 0 0 0 0 0 0 0 0 0 0 0 0 0 0 0 0 0 0 0 0 0 0 0 0 0 0 0 0 0 0 0 0 0 0 0 0 0 0 0 0 0 0 0 0 0 0 0 0 0 0 0 0 0 0 0 0 0 0 0 0 0 0 0 0 0 0 0 0 0 0 0 0 0 0 0 0 0 0 0 0 0 0 0 0 0 0 0 0 0 0 0 0 0 0 0 0 0 0 0 0 0 0 0 0 0 0 0 0 0 0 0 0 0 0 0 0 0 0 0 0 0 0 0 0 0 0 0 0 0 0 0 0 0 0 0 0 0 0 0 0 0 0 0 0 0 0 0 0 0 0 0 0 0 0 0 0 0 0 0 0 0 0 0 0 0 0 0 0 0 0 0 0 0 0 0 0 0 0 0 0 0 0 0 0 0 0 0 0 0 0 0 0 0 0 0 0 0 0 0 0 0 0 0 0 0 0 0 0 0 0 0 0 0 0 0 0 0 0 0 0 0 0 0 0 0 0 0 0 0 0 0 0 0 0 0 0 0 0 0 0 0 0 0 0 0 0 0 0 0 0 0 0 0 0 0 0 0 0 0 0 0 0 0 0 0 0 0 0 0 0 0 0 0 0 0 0 0 0 0 0 0 0 0 0 0 0 0 0 0 0 0 0 0 0 0 0 0 0 0 0 0 0 0 0 0 0 0 0 0 0 0 0 0 0 0 0 0 0 0 0 0 0 0 0 0 0 0 0 0 0 0 0 0 0 0 0 0 0 0 0 0 0 0 0 0 0 0 0 0 0 0 0 0 0 0 0 0 0 0 0 0 0 0 0 0 0 0 0 0 0 0 0 0 0 0 0 0 0 0 0 0 0 0 0 0 0 0 0 0 0 0 0 0 0 0 0 0 0 0 0 0 0 0 0 0 0 0 0 0 0 0 0 0 0 0 0 0 0 0 0 0 0 0 0 0 0 0 0 0 0 0 0 0 0 0 0 0 0 0 0 0 0 0 0 0 0 0 0 0 0 0 0 0 0 0 0 0 0 0 0 0 0 0 0 0 0 0 0 0 0 0 0 0 0 0 0 0 0 0 0 0 0 0 0 0 0 0 0 0 0 0 0 0 0 0 0 0 0 0 0 0 0 0 0 0 0 0 0 0 0 0 0 0 0 0 0 0 0 0 0 0 0 0 0 0 0 0 0 0 0 0 0 0 0 0 0 0 0 0 0 0 0 0 0 0 0 0 0 0 0 0 0 0 0 0 0 0 0 0 0 0 0 0 0 0 0 0 0 0 0 0 0 0 0 0 0 0 0 0 0 0 0 0 0 0 0 0 0 0 0 0 0 0 0 0 0 0 0 0 0 0 0 0 0 0 0 0 0 0 0 0 0 0 0 0 0 0 0 0 0 0 0 0.001 0 0 0 0 0 0 0 0.001 0.001 0.001 0 0 0 0 0 0 0 0 0 0 0 0 0 0 0 0 0 0 0 0 0 0 0 0 0 0 0 0 0 0 0 0 0 0 0 0 0 0 0 0 0 0 0 0 0 0 0 0 0 0 0.001 0 0 
0 0 0 0 0.017 0.012 0.002 0.005 0.017 0.007 0.004 0.085 0.025 0 0 0 0 0 0 0 0 0 0 0 0 0 0 0 0 0 0 0 0.007 0.04 0.052 0.143 1 0.592 0.308 0.309 0.143 0.055 0.033 0.029 0.051 0.07 0.042 0.035 0.053 0.103 0.054 0.022 0.004 0 0 0 0 0 0 0 0 0 0 0 0 0.001 0.005 0.004 0.002 0.002 0.009 0.021 0.005 0.013 0.003 0 0.001 0.001 0 0 0 0 0 0 0 0 0 0 0 0 0 0 0 0 0.001 0.001 0.003 0 0 0 0 0 0 0 0 0 0 0 0 0 0 0 0 0 0 0 0 0 0 0 0 0 0 0 0 0 0 0 0 0 0 0 0 0 0 0 0 0 0 0 0 0 0 0 0 0 0 0 0 0 0 0 0 0 0 0 0 0 0 0 0 0 0 0 0 0 0 0 0 0 0 0 0 0 0 0 0 0 0 0 0 0 0 0 0 0 0 0 0 0 0 0 0 0 0 0 0 0 0 0 0 0 0 0 0 0 0 0 0 0 0 0 0 0 0 0 0 0 0 0 0 0 0 0 0 0 0 0 0 0 0 0 0 0 0 0 0 0 0 0 0 0 0 0 0 0 0 0 0 0 0 0 0 0 0 0 0 0 0 0 0 0 0 0 0 0 0 0 0 0 0 0 0 0 0 0 0 0 0 0 0 0 0 0 0 0 0 0 0 0 0 0 0 0 0 0 0 0 0 0 0 0 0 0 0 0 0 0 0 0 0 0 0 0 0 0 0 0 0 0.001 0.001 0.001 0.001 0.001 0.001 0.001 0 0.001 0 0.001 0.001 0 0 0 0 0 0 0 0 0 0 0 0 0 0 0 0 0 0.001 0.001 0.001 0 0.001 0.001 0.001 0 0.001 0 0 0.001 0.001 0 0.001 0 0 0.001 0.001 0.001 0.001 0 0 0.001 0.001 0 0 0 0 0 0 0 0 0 0 0 0 0 0 0 0 0 0 0 0 0 0 0 0 0 0 0 0 0 0 0 0 0 0 0 0 0 0 0 0 0.36 0 0 0 0 0 0 0 0 0 0 0 0 0 0 0 0 0 0 0 0 0 0 0 0 0 0 0 0 0 0 0 0 0 0 0 0 0 0 0 0 0 0 0 0 0 0 0 0 0 0 0 0 0 0 0 0 0 0 0 0 0 0 0 0 0 0 0 0 0 0 0 0 0 0 0 0 0 0 0 0 0 0 0 0 0 0 0 0 0 0 0 0 0 0 0 0 0 0 0 0 0 0 0 0 0 0 0 0 0 0 0 0 0 0 0 0 0 0 0 0 0 0 0 0 0 0 0 0 0 0 0 0 0 0 0 0 0 0 0 0 0 0 0 0 0 0 0 0 0 0 0 0 0 0 0 0 0 0 0 0 0 0 0 0 0 0 0 0 0 0 0 0 0 0 0 0 0 0 0 0 0 0 0 0 0 0 0 0 0 0 0 0 0 0 0 0 0 0 0 0 0 0 0 0 0 0 0 0 0 0 0 0 0 0 0 0 0 0 0 0 0 0 0 0 0 0 0 0 0 0 0 0 0 0 0 0 0 0 0 0 0 0 0 0 0 0 0 0 0 0 0 0 0 0 0 0 0 0 0 0 0 0 0 0 0 0 0 0 0 0 0 0 0 0 0 0 0 0 0 0 0 0 0 0 0 0 0 0 0 0 0 0 0 0 0 0 0 0 0 0 0 0 0 0 0 0 0 0 0 0 0 0 0 0 0 0 0 0 0 0 0 0 0 0 0 0 0 0 0 0 0 0 0 0 0 0 0 0 0 0 0 0 0 0 0 0 0 0 0 0 0 0 0 0 0 0 0 0 0 0 0 0 0 0 0 0 0 0 0 0 0 0 0 0 0 0 0 0 0 0 0 0 0 0 0 0 0 0 0 0 0 0 0 0 0 0 0 0 0 0 0 0 0 0 0 0 0 0 0 0 0 0 0 0 0 0 0 0 0 0 0 0 0 0 0 0 0 0 0 0 0 0 0 0 0 0 0 0 0 0 0 0 0 0 0 0 0 0 0 0 0 0 0 0 0 0 0 0 0 0 0 0 0 0 0 0 0 0 0 0 0 0 0 0 0 0 0 0 0 0 0 0 0 0 0 0 0 0 0 0 0 0 0 0 0 0 0 0 0 0 0 0 0 0 0 0 0 0 0 0 0 0 0 0 0 0 0 0 0 0 0 0 0 0 0 0 0 0 0 0 0 0 0 0 0 0 0 0 0 0 0 0 0 0 0 0 0 0 0 0 0 0 0 0 0 0 0 0 0 0 0 0 0 0 0 0 0 0 0 0 0 0 0 0 0 0 0 0 0 0 0 0 0 0 0 0 0 0 0 0 0 0 0 0 0 0 0 0 0 0 0 0 0 0 0 0 0 0 0 0 0 0 0 0 0 0 0 0 0 0 0 0 0 0 0 0 0 0 0 0 0 0 0 0 0 0 0 0 0 0 0 0 0 0 0 0 0 0 0 0 0 0 0 0 0 0 0 0 0 0 0 0 0 0 0 0 0 0 0 0 0 0 0 0 0 0 0 0 0 0 0 0 0 0 0 0 0 0 0 0 0 0 0 0 0 0 0 0 0 0 0 0 0 0 0 0 0 0 0 0 0 0 0 0 0 0 0 0 0 0 0 0 0 0 0 0 0 0 0 0 0 0 0 0 0 0 0 0 0 0 0 0 0 0 0 0 0 0 0 0 0 0 0 0 0 0 0 0 0 0 0 0 0 0 0 0 0 0 0 0 0 0 0 0 0 0 0 0 0 0 0 0 0 0 0 0 0 0 0 0 0 0 0 0 0 0 0 0 0 0 0 0 0 0 0 0 0 0 0 0 0 0 0 0 0 0 0 0 0 0 0 0 0 0 0 0 0 0 0 0 0 0 0 0 0 0 0 0 0 0 0 0 0 0 0 0 0 0 0 0 0 0 0 0 0 0 0 0 0 0 0 0 0 0 0 0 0 0 0 0 0 0 0 0 0 0 0 0 0 0 0 0 0 0 0 0 0 0 0 0 0 0 0 0 0 0 0 0 0 0 0 0 0 0 0 0 0 0 0 0 0 0 0 0 0 0 0 0 0 0 0 0 0 0 0 0 0 0 0 0 0 0 0 0 0 0 0 0 0 0 0 0 0 0 0 0 0 0 0 0 0 0 0 0 0 0 0 0 0 0 0 0 0 0 0 0 0 0 0 0 0 0 0 0 0 0 0 0 0 0 0 0 0 0 0 0 0 0 0 0 0 0 0 0 0 0 0 0 0 0 0 0 0 0 0 0 0 0 0 0 0 0 0 0 0 0 0 0 0 0 0 0 0 0 0 0 0 0 0 0 0 0 0 0 0 0 0 0 0 0 0 0 0 0 0 0 0 0 0 0 0 0 0 0 0 0 0 0 0 0 0 0 0 0 0 0 0 0 0 0 0 0 0 0 0 0 0 0 0 0 0 0 0 0 0 0 0 0 0 0 0 0 0 0 0 0 0 0 0 0 0 0 0 0 0 0 0 0 0 0 0 0 0 0 0 0 0 0 0 0 0 0 0 0 0 0 0 0 0 0 0 0 0 0 0 0 0 0 0 0 0 0 0 0 0 0.001 0.001 0 0 0 0 0 0 0 0 0 0 0 0 0 0 0 0 0 0 0 0 0.001 0 0 0.001 0 0 0 0 0 0 0 0 0 0 0.001 0.001 0.001 0.001 0 0.001 0.001 0 0 0 0 0 0 0 0 0 0 0 0 0 0 0 0 0 0 0 0 0 0 0 0 0 0 0 0 0 0 0 0 0 0 0 0 0 0 0 0 0 0 0 0 0 0 
0.002 0 0 0 0.025 0.02 0.003 0.01 0.028 0.007 0.006 0.155 0.038 0 0.002 0.002 0.002 0.002 0.001 0.001 0.001 0.001 0.001 0.001 0.001 0.001 0.001 0.001 0.001 0.001 0.004 0.001 0.01 0.074 0.1 0.266 0.559 1 0.445 0.494 0.258 0.083 0.052 0.044 0.075 0.103 0.065 0.045 0.079 0.181 0.077 0.035 0.014 0 0 0 0.002 0.002 0.003 0.002 0.002 0.002 0.001 0.001 0 0.003 0.005 0.004 0.001 0.004 0.007 0.018 0.01 0.017 0.01 0.001 0.004 0.004 0.003 0.003 0 0.001 0.001 0.001 0.001 0.001 0.001 0.001 0 0 0 0 0 0.001 0.003 0.001 0.005 0.001 0.001 0.002 0.003 0.001 0 0 0 0 0.002 0.001 0 0.001 0.002 0.001 0.001 0.002 0.002 0.002 0.001 0.001 0 0 0 0 0 0 0 0 0 0 0 0 0 0 0 0 0 0 0 0 0 0 0 0 0 0 0 0 0 0 0 0 0 0 0 0 0 0 0 0 0 0 0 0 0 0 0 0 0 0 0 0 0 0 0 0 0 0 0 0 0 0 0 0 0 0 0 0 0 0 0 0 0 0 0 0 0 0 0 0 0 0 0 0 0 0 0 0 0 0 0 0 0 0 0 0 0 0 0 0 0 0 0 0 0 0 0 0 0 0 0 0 0 0 0 0 0 0 0 0 0.001 0.001 0.001 0 0 0 0 0 0 0 0 0 0 0 0 0 0 0 0 0 0 0 0 0 0 0.001 0.001 0 0 0.001 0.001 0.001 0 0.001 0.001 0.001 0.001 0 0 0 0 0 0 0 0 0 0 0 0 0 0 0 0 0.001 0.002 0.002 0 0.001 0.001 0.002 0.002 0.002 0.001 0.002 0.002 0.002 0.002 0.001 0.002 0.001 0.001 0 0.001 0.001 0.001 0 0 0.001 0.001 0.001 0 0.001 0.002 0 0.001 0.003 0.003 0.003 0 0 0.001 0.001 0.001 0.001 0.001 0 0 0 0 0 0.001 0 0 0 0 0 0 0 0 0 0 0 0 0 0 0 0 0 0 0 0 0 0 0 0 0 0 0 0 0 0 0 0 0 0 0 0 0 0 0 0 0 0 0 0 0 0 0 0 0 0 0 0 0 0 0 0 0 0 0 0 0 0 0 0 0 0 0 0 0 0 0 0 0 0 0.575 0 0 0 0 0 0 0 0 0 0 0 0 0 0 0 0 0 0 0 0 0 0 0 0 0 0 0 0 0 0 0 0 0 0 0 0 0 0 0 0 0 0 0 0 0 0 0 0 0 0 0 0 0 0 0 0 0 0 0 0 0 0 0 0 0 0 0 0 0 0 0 0 0 0 0 0 0 0 0 0 0 0 0 0 0 0 0 0 0 0 0 0 0 0 0 0 0 0 0 0 0 0 0 0 0 0 0 0 0 0 0 0 0 0 0 0 0.001 0.002 0.001 0 0.001 0.002 0 0 0 0 0 0 0 0 0 0 0 0 0 0.001 0 0.001 0 0.002 0.002 0.002 0.002 0.002 0.002 0.002 0.002 0 0.002 0 0 0 0 0 0 0 0 0 0 0 0 0 0 0 0 0 0 0 0 0.001 0 0 0 0 0 0 0 0 0 0 0 0 0 0 0 0 0 0 0 0 0 0 0 0 0 0 0 0 0 0 0 0 0 0 0 0 0 0 0 0 0 0 0 0 0 0 0 0 0 0 0 0 0 0 0 0 0 0 0 0 0 0 0 0 0 0 0 0 0 0 0 0 0 0 0 0 0 0 0 0 0 0 0 0 0 0 0 0 0 0 0 0 0 0 0 0 0 0 0 0 0 0 0 0 0 0 0 0 0 0 0 0 0 0 0 0 0 0 0 0 0 0 0 0 0 0 0 0 0 0 0 0 0 0 0 0 0 0 0 0 0 0 0 0 0 0 0 0 0 0 0 0 0 0 0 0 0 0 0 0 0 0 0 0 0 0 0 0 0 0 0 0 0 0 0 0 0 0 0 0 0 0 0 0 0 0 0 0 0 0 0 0 0 0 0 0 0 0 0 0 0 0 0 0 0 0 0 0 0 0 0 0 0 0 0 0 0 0 0 0 0 0 0 0 0 0 0 0 0 0 0 0 0 0 0 0 0 0.002 0 0 0 0 0 0 0 0 0 0 0 0 0 0 0 0 0 0 0 0 0 0 0 0 0 0 0 0 0 0 0 0 0 0 0 0 0 0 0 0 0 0 0 0 0 0 0 0 0 0 0 0 0 0 0 0 0 0 0 0 0 0 0 0 0 0 0 0 0 0 0 0 0 0 0 0 0 0 0 0 0 0 0 0 0 0 0 0 0 0 0 0 0 0 0 0 0 0 0 0 0 0 0 0 0 0 0 0 0 0 0 0 0 0 0 0 0 0 0 0 0 0 0 0 0 0 0 0 0 0 0 0 0 0 0 0 0 0 0 0 0 0 0 0 0 0 0 0 0 0 0 0 0 0 0 0 0 0 0 0 0 0 0 0 0 0 0 0 0 0 0 0 0 0 0 0 0 0 0 0 0 0 0 0 0 0 0 0 0 0 0 0 0 0 0 0 0 0 0 0 0 0 0 0 0 0 0 0 0 0 0 0 0 0 0 0 0 0 0 0 0 0 0 0 0 0 0 0 0 0 0 0 0 0 0 0 0 0 0 0 0 0 0 0 0 0 0 0 0 0 0 0 0 0 0 0 0 0 0 0 0 0 0 0 0 0 0 0 0 0 0 0 0 0 0 0 0 0 0 0 0 0 0 0 0 0 0 0 0 0 0 0 0 0 0 0 0 0 0 0 0 0 0 0 0 0 0 0 0 0 0 0 0 0 0 0 0 0 0 0 0 0 0 0 0 0 0 0 0 0 0 0 0 0 0 0 0 0 0 0 0 0 0 0 0 0 0 0 0 0 0 0 0 0 0 0 0 0 0 0 0 0 0 0 0 0 0 0 0 0 0 0 0 0 0 0 0 0 0 0 0 0 0 0 0 0 0 0 0 0 0 0 0 0 0 0 0 0 0 0 0 0 0 0 0 0 0 0 0 0 0 0 0 0 0 0 0 0 0 0 0 0 0 0 0 0 0 0 0 0 0 0 0 0 0 0 0 0 0 0 0 0 0 0 0 0 0 0 0 0 0 0 0 0 0 0 0 0 0 0 0 0 0 0 0 0 0 0 0 0 0 0 0 0 0 0 0 0 0 0 0 0 0 0 0 0 0 0 0 0 0 0 0 0 0 0 0 0 0 0 0 0 0 0 0 0 0 0 0 0 0 0 0 0 0 0 0 0 0 0 0 0 0 0 0 0 0 0 0 0 0 0 0 0 0 0 0 0 0 0 0 0 0 0 0 0 0 0 0 0 0 0 0 0 0 0 0 0 0 0 0 0 0 0 0 0 0 0 0 0 0 0 0 0 0 0 0 0 0 0 0 0 0 0 0 0 0 0 0 0 0 0 0 0 0 0 0 0 0 0 0 0 0 0 0 0 0 0 0 0 0 0 0 0 0 0 0 0 0 0 0 0 0 0 0 0 0 0 0 0 0 0 0 0 0 0 0 0 0 0 0 0 0 0 0 0 0 0 0 0 0 0 0 0 0 0 0 0 0 0 0 0 0 0 0 0 0 0 0 0 0 0 0 0 0 0 0 0 0 0 0 0 0 0 0 0 0 0 0 0 0 0 0 0 0 0 0 0 0 0 0 0 0 0 0 0 0 0 0 0 0 0 0 0 0 0 0 0 0 0 0 0 0 0 0 0 0 0 0 0 0 0 0 0 0 0 0 0 0 0 0 0 0 0 0 0 0 0 0 0 0 0 0 0 0 0 0 0 0 0 0 0 0 0 0 0 0 0 0 0 0 0 0 0 0 0 0 0 0 0 0 0 0 0 0 0 0 0 0 0 0 0 0 0 0 0 0 0 0 0 0 0 0 0 0 0 0 0 0 0 0 0 0 0 0 0 0 0 0 0 0 0 0 0 0 0 
0 0 0 0 0.018 0.007 0.001 0.006 0.02 0.012 0.004 0.076 0.019 0 0 0 0 0 0 0 0 0 0 0 0 0 0 0 0 0 0.006 0 0.005 0.034 0.054 0.135 0.276 0.469 1 0.795 0.355 0.13 0.024 0.022 0.03 0.056 0.029 0.022 0.04 0.102 0.041 0.019 0.008 0 0 0 0 0 0 0 0 0 0 0 0 0.003 0.005 0.001 0.002 0.003 0.006 0.012 0.005 0.013 0.002 0 0.001 0.001 0 0 0 0 0 0 0 0 0 0 0 0 0 0 0 0 0 0.001 0.004 0.001 0 0.001 0 0 0 0 0 0 0 0 0 0 0 0 0 0 0 0 0 0 0 0 0 0 0 0 0 0 0 0 0 0 0 0 0 0 0 0 0 0 0 0 0 0 0 0 0 0 0 0 0 0 0 0 0 0 0 0 0 0 0 0 0 0 0 0 0 0 0 0 0 0 0 0 0 0 0 0 0 0 0 0 0 0 0 0 0 0 0 0 0 0 0 0 0 0 0 0 0 0 0 0 0 0 0 0 0 0 0 0 0 0 0 0 0 0 0 0 0 0 0 0 0 0 0 0 0 0 0 0 0 0 0 0 0 0 0 0 0 0 0 0 0 0 0 0 0 0 0 0 0 0 0 0 0 0 0 0 0 0 0 0 0 0 0 0 0 0 0 0 0 0 0 0 0 0 0 0 0 0 0 0 0 0 0 0 0 0 0 0 0 0 0 0 0 0 0 0 0 0 0 0 0 0 0 0 0 0 0 0 0 0 0 0 0 0 0 0 0 0 0 0 0 0 0 0 0 0 0 0 0 0 0 0 0 0 0 0 0 0 0 0 0 0 0 0 0 0 0 0 0 0 0 0 0 0 0 0 0 0 0 0 0 0 0 0 0 0 0 0 0 0 0 0 0 0 0 0 0 0 0 0 0 0 0 0 0 0 0 0 0 0 0 0 0 0 0 0 0 0 0 0 0 0 0 0 0 0 0 0 0 0 0 0 0 0.774 0 0 0 0 0 0 0 0 0 0 0 0 0 0 0 0 0 0 0 0 0 0 0 0 0 0 0 0 0 0 0 0 0 0 0 0 0 0 0 0 0 0 0 0 0 0 0 0 0 0 0 0 0 0 0 0 0 0 0 0 0 0 0 0 0 0 0 0 0 0 0 0 0 0 0 0 0 0 0 0 0 0 0 0 0 0 0 0 0 0 0 0 0 0 0 0 0 0 0 0 0 0 0 0 0 0 0 0 0 0 0 0 0 0 0 0 0 0 0 0 0 0 0 0 0 0 0 0 0 0 0 0 0 0 0 0 0 0 0 0 0 0 0 0 0 0 0 0 0 0 0 0 0 0 0 0 0 0 0 0 0 0 0 0 0 0 0 0 0 0 0 0 0 0 0 0 0 0 0 0 0 0 0 0 0 0 0 0 0 0 0 0 0 0 0 0 0 0 0 0 0 0 0 0 0 0 0 0 0 0 0 0 0 0 0 0 0 0 0 0 0 0 0 0 0 0 0 0 0 0 0 0 0 0 0 0 0 0 0 0 0 0 0 0 0 0 0 0 0 0 0 0 0 0 0 0 0 0 0 0 0 0 0 0 0 0 0 0 0 0 0 0 0 0 0 0 0 0 0 0 0 0 0 0 0 0 0 0 0 0 0 0 0 0 0 0 0 0 0 0 0 0 0 0 0 0 0 0 0 0 0 0 0 0 0 0 0 0 0 0 0 0 0 0 0 0 0 0 0 0 0 0 0 0 0 0 0 0 0 0 0 0 0 0 0 0 0 0 0 0 0 0 0 0 0 0 0 0 0 0 0 0 0 0 0 0 0 0 0 0 0 0 0 0 0 0 0 0 0 0 0 0 0 0 0 0 0 0 0 0 0 0 0 0 0 0 0 0 0 0 0 0 0 0 0 0 0 0 0 0 0 0 0 0 0 0 0 0 0 0 0 0 0 0 0 0 0 0 0 0 0 0 0 0 0 0 0 0 0 0 0 0 0 0 0 0 0 0 0 0 0 0 0 0 0 0 0 0 0 0 0 0 0 0 0 0 0 0 0 0 0 0 0 0 0 0 0 0 0 0 0 0 0 0 0 0 0 0 0 0 0 0 0 0 0 0 0 0 0 0 0 0 0 0 0 0 0 0 0 0 0 0 0 0 0 0 0 0 0 0 0 0 0 0 0 0 0 0 0 0 0 0 0 0 0 0 0 0 0 0 0 0 0 0 0 0 0 0 0 0 0 0 0 0 0 0 0 0 0 0 0 0 0 0 0 0 0 0 0 0 0 0 0 0 0 0 0 0 0 0 0 0 0 0 0 0 0 0 0 0 0 0 0 0 0 0 0 0 0 0 0 0 0 0 0 0 0 0 0 0 0 0 0 0 0 0 0 0 0 0 0 0 0 0 0 0 0 0 0 0 0 0 0 0 0 0 0 0 0 0 0 0 0 0 0 0 0 0 0 0 0 0 0 0 0 0 0 0 0 0 0 0 0 0 0 0 0 0 0 0 0 0 0 0 0 0 0 0 0 0 0 0 0 0 0 0 0 0 0 0 0 0 0 0 0 0 0 0 0 0 0 0 0 0 0 0 0 0 0 0 0 0 0 0 0 0 0 0 0 0 0 0 0 0 0 0 0 0 0 0 0 0 0 0 0 0 0 0 0 0 0 0 0 0 0 0 0 0 0 0 0 0 0 0 0 0 0 0 0 0 0 0 0 0 0 0 0 0 0 0 0 0 0 0 0 0 0 0 0 0 0 0 0 0 0 0 0 0 0 0 0 0 0 0 0 0 0 0 0 0 0 0 0 0 0 0 0 0 0 0 0 0 0 0 0 0 0 0 0 0 0 0 0 0 0 0 0 0 0 0 0 0 0 0 0 0 0 0 0 0 0 0 0 0 0 0 0 0 0 0 0 0 0 0 0 0 0 0 0 0 0 0 0 0 0 0 0 0 0 0 0 0 0 0 0 0 0 0 0 0 0 0 0 0 0 0 0 0 0 0 0 0 0 0 0 0 0 0 0 0 0 0 0 0 0 0 0 0 0 0 0 0 0 0 0 0 0 0 0 0 0 0 0 0 0 0 0 0 0 0 0 0 0 0 0 0 0 0 0 0 0 0 0 0 0 0 0 0 0 0 0 0 0 0 0 0 0 0 0 0 0 0 0 0 0 0 0 0 0 0 0 0 0 0 0 0 0 0 0 0 0 0 0 0 0 0 0 0 0 0 0 0 0 0 0 0 0 0 0 0 0 0 0 0 0 0 0 0 0 0 0 0 0 0 0 0 0 0 0 0 0 0 0 0 0 0 0 0 0 0 0 0 0 0 0 0 0 0 0 0 0 0 0 0 0 0 0 0 0 0 0 0 0 0 0 0 0 0 0 0 0 0 0 0 0 0 0 0 0 0 0 0 0 0 0 0 0 0 0 0 0 0 0 0 0 0 0 0 0 0 0 0 0 0 0 0 0 0 0 0 0 0 0 0 0 0 0 0 0 0 0 0 0 0 0 0 0 0 0 0 0 0 0 0 0 0 0 0 0 0 0 0 0 0 0 0 0 0 0 0 0 0 0 0 0 0 0 0 0 0 0 0 0 0 0 0 0 0 0 0 0 0 0 0 0 0 0 0 0 0 0 0 0 0 0 0 0 0 0 0 0 0 0 0 0 0 0 0 0 0 0 0 0 0 0 0 0 0 0 0 0 0 0 0 0 0 0 0 0 0 0 0 0 0 0 0 0 0 0 0 0 0 0 0 0 0 0 0 0 0 0 0 0 0 
0 0 0 0 0.013 0.007 0.002 0.003 0.015 0.001 0.002 0.07 0.022 0 0 0 0 0 0 0 0 0 0 0 0 0 0 0 0 0 0.002 0 0.006 0.03 0.044 0.126 0.196 0.351 0.533 1 0.256 0.099 0.029 0.02 0.029 0.053 0.035 0.03 0.043 0.091 0.037 0.014 0.003 0 0 0 0 0 0 0 0 0 0 0 0 0.001 0.002 0.001 0.001 0.001 0.002 0.014 0.008 0.009 0.001 0.001 0.001 0.001 0 0 0 0 0 0 0 0 0 0 0 0 0 0 0 0 0.001 0.002 0.002 0 0.001 0.001 0.001 0.001 0.001 0 0 0 0 0 0 0 0 0 0 0 0 0 0 0 0 0 0 0 0 0 0 0 0 0 0 0 0 0 0 0 0 0 0 0 0 0 0 0 0 0 0 0 0 0 0 0 0 0 0 0 0 0 0 0 0 0 0 0 0 0 0 0 0 0 0 0 0 0 0 0 0 0 0 0 0 0 0 0 0 0 0 0 0 0 0 0 0 0 0 0 0 0 0 0 0 0 0 0 0 0 0 0 0 0 0 0 0 0 0 0 0 0 0 0 0 0 0 0 0 0 0 0 0 0 0 0 0 0 0 0 0 0 0 0 0 0 0 0 0 0 0 0 0 0 0 0 0 0 0 0 0 0 0 0 0 0 0 0 0 0 0 0 0 0 0 0 0 0 0 0 0 0 0 0 0 0 0 0 0 0 0 0 0 0 0 0 0 0 0 0 0 0 0 0 0 0 0 0 0 0 0 0 0 0 0 0 0 0 0 0 0 0 0 0 0 0 0 0 0 0.001 0.001 0.001 0 0 0 0 0 0 0 0 0 0 0 0 0 0 0 0 0 0 0 0 0 0 0 0 0 0 0 0 0 0 0 0 0 0 0 0 0 0 0 0 0 0 0 0 0 0 0 0 0 0.001 0 0 0 0 0 0 0 0 0 0 0 0 0 0 0 0 0 0 0 0 0 0 0 0 0 0 0 0 0 0 0 0 0 0 0 0 0 0.569 0 0 0 0 0 0 0 0 0 0 0 0 0 0 0 0 0 0 0 0 0 0 0 0 0 0 0 0 0 0 0 0 0 0 0 0 0 0 0 0 0 0 0 0 0 0 0 0 0 0 0 0 0 0 0 0 0 0 0 0 0 0 0 0 0 0 0 0 0 0 0 0 0 0 0 0 0 0 0 0 0 0 0 0 0 0 0 0 0 0 0 0 0 0 0 0 0 0 0 0 0 0 0 0 0 0 0 0 0 0 0 0 0 0 0 0 0 0 0 0 0 0 0 0 0 0 0 0 0 0 0 0 0 0 0 0 0 0 0 0 0 0 0 0 0 0 0 0 0 0 0 0 0 0 0 0 0 0 0 0 0 0 0 0 0 0 0 0 0 0 0 0 0 0 0 0 0 0 0 0 0 0 0 0 0 0 0 0 0 0 0 0 0 0 0 0 0 0 0 0 0 0 0 0 0 0 0 0 0 0 0 0 0 0 0 0 0 0 0 0 0 0 0 0 0 0 0 0 0 0 0 0 0 0 0 0 0 0 0 0 0 0 0 0 0 0 0 0 0 0 0 0 0 0 0 0 0 0 0 0 0 0 0 0 0 0 0 0 0 0 0 0 0 0 0 0 0 0 0 0 0 0 0 0 0 0 0 0 0 0 0 0 0 0 0 0 0 0 0 0 0 0 0 0 0 0 0 0 0 0 0 0 0 0 0 0 0 0 0 0 0 0 0 0 0 0 0 0 0 0 0 0 0 0 0 0 0 0 0 0 0 0 0 0 0 0 0 0 0 0 0 0 0 0 0 0 0 0 0 0 0 0 0 0 0 0 0 0 0 0 0 0 0 0 0 0 0 0 0 0 0 0 0 0 0 0 0 0 0 0 0 0 0 0 0 0 0 0 0 0 0 0 0 0 0 0 0 0 0 0 0 0 0 0 0 0 0 0 0 0 0 0 0 0 0 0 0 0 0 0 0 0 0 0 0 0 0 0 0 0 0 0 0 0 0 0 0 0 0 0 0 0 0 0 0 0 0 0 0 0 0 0 0 0 0 0 0 0 0 0 0 0 0 0 0 0 0 0 0 0 0 0 0 0 0 0 0 0 0 0 0 0 0 0 0 0 0 0 0 0 0 0 0 0 0 0 0 0 0 0 0 0 0 0 0 0 0 0 0 0 0 0 0 0 0 0 0 0 0 0 0 0 0 0 0 0 0 0 0 0 0 0 0 0 0 0 0 0 0 0 0 0 0 0 0 0 0 0 0 0 0 0 0 0 0 0 0 0 0 0 0 0 0 0 0 0 0 0 0 0 0 0 0 0 0 0 0 0 0 0 0 0 0 0 0 0 0 0 0 0 0 0 0 0 0 0 0 0 0 0 0 0 0 0 0 0 0 0 0 0 0 0 0 0 0 0 0 0 0 0 0 0 0 0 0 0 0 0 0 0 0 0 0 0 0 0 0 0 0 0 0 0 0 0 0 0 0 0 0 0 0 0 0 0 0 0 0 0 0 0 0 0 0 0 0 0 0 0 0 0 0 0 0 0 0 0 0 0 0 0 0 0 0 0 0 0 0 0 0 0 0 0 0 0 0 0 0 0 0 0 0 0 0 0 0 0 0 0 0 0 0 0 0 0 0 0 0 0 0 0 0 0 0 0 0 0 0 0 0 0 0 0 0 0 0 0 0 0 0 0 0 0 0 0 0 0 0 0 0 0 0 0 0 0 0 0 0 0 0 0 0 0 0 0 0 0 0 0 0 0 0 0 0 0 0 0 0 0 0 0 0 0 0 0 0 0 0 0 0 0 0 0 0 0 0 0 0 0 0 0 0 0 0 0 0 0 0 0 0 0 0 0 0 0 0 0 0 0 0 0 0 0 0 0 0 0 0 0 0 0 0 0 0 0 0 0 0 0 0 0 0 0 0 0 0 0 0 0 0 0 0 0 0 0 0 0 0 0 0 0 0 0 0 0 0 0 0 0 0 0 0 0 0 0 0 0 0 0 0 0 0 0 0 0 0 0 0 0 0 0 0 0 0 0 0 0 0 0 0 0 0 0 0 0 0 0 0 0 0 0 0 0 0 0 0 0 0 0 0 0 0 0 0 0 0 0 0 0 0 0 0 0 0 0 0 0 0 0 0 0 0 0 0 0 0 0 0 0 0 0 0 0 0 0 0 0 0 0 0 0 0 0 0 0 0 0 0 0 0 0 0 0 0 0 0 0 0 0 0 0 0 0 0 0 0 0 0 0 0 0 0 0 0 0 0 0 0 0 0 0 0 0 0 0 0 0 0 0 0 0 0 0 0 0 0 0 0 0 0 0 0 0 0 0 0 0 0 0 0 0 0 0 0 0 0 0 0 0 0 0 0 0 0 0 0 0 0 0 0 0 0 0 0 0 0 0 0 0 0 0 0 0 0 0 0 0 0 0 0 0 0 0 0 0 0 0 0 0 0 0 0 0 0 0 0 0 0 0 0 0 0 0 0 0 0 0 0 0 0 0 0 0 0 0 0 0 0 0 0 0 0 0 0 0 0 0 0 0 0 0 0 0 0 0 0 0 0 0 0 0 0 0 0 0 0 0 0 0 0 0 0 0 0 0 0 0 0 0 0 0 0 0 0 0 0 0 0 0 0 0 0 0 0 0 0 0 0 0 0 0 0 0 0 0 0 0 0 0 0 0 0 0 0 0 0 0 0 0 0 0 0 0 0 0 0 0 0 0 0 0 0 0 0 0 0 0 0 0 0 0 0 0 0 0 0 0 0 0 0 0 0 0 0 0 
0 0 0 0 0.006 0.003 0.001 0.002 0.006 0.003 0.002 0.02 0.006 0 0 0 0 0 0 0 0 0 0 0 0 0 0 0 0 0 0.002 0 0.001 0.013 0.015 0.045 0.092 0.169 0.221 0.25 1 0.334 0.011 0.006 0.012 0.016 0.01 0.009 0.014 0.031 0.011 0 0 0 0 0 0 0 0 0 0 0 0 0 0 0 0.001 0 0 0.001 0.001 0.002 0.001 0 0 0 0 0 0 0 0 0 0 0 0 0 0 0 0 0 0 0 0 0 0 0 0.001 0 0 0 0 0 0 0 0 0 0 0 0 0 0 0 0 0 0 0 0 0 0 0 0 0 0 0 0 0 0 0 0 0 0 0 0 0 0 0 0 0 0 0 0 0 0 0 0 0 0 0 0 0 0 0 0 0 0 0 0 0 0 0 0 0 0 0 0 0 0 0 0 0 0 0 0 0 0 0 0 0 0 0 0 0 0 0 0 0 0 0 0 0 0 0 0 0 0 0 0 0 0 0 0 0 0 0 0 0 0 0 0 0 0 0 0 0 0 0 0 0 0 0 0 0 0 0 0 0 0 0 0 0 0 0 0 0 0 0 0 0 0 0 0 0 0 0 0 0 0 0 0 0 0 0 0 0 0 0 0 0 0 0 0 0 0 0 0 0 0 0 0 0 0 0 0 0 0 0 0 0 0 0 0 0 0 0 0 0 0 0 0 0 0 0 0 0 0 0 0 0 0 0 0 0 0 0 0 0 0 0 0 0 0 0 0 0 0 0 0 0 0 0 0 0 0 0 0 0 0 0 0 0 0 0 0 0 0 0 0 0 0 0 0 0 0 0 0 0 0 0 0 0 0 0 0 0 0 0 0 0 0 0 0 0 0 0 0 0 0 0 0 0 0 0 0 0 0 0 0 0 0 0 0 0 0 0 0 0 0 0 0 0 0 0 0 0 0 0 0 0 0 0 0 0 0 0 0 0 0 0 0 0 0 0 0 0.276 0 0 0 0 0 0 0 0 0 0 0 0 0 0 0 0 0 0 0 0 0 0 0 0 0 0 0 0 0 0 0 0 0 0 0 0 0 0 0 0 0 0 0 0 0 0 0 0 0 0 0 0 0 0 0 0 0 0 0 0 0 0 0 0 0 0 0 0 0 0 0 0 0 0 0 0 0 0 0 0 0 0 0 0 0 0 0 0 0 0 0 0 0 0 0 0 0 0 0 0 0 0 0 0 0 0 0 0 0 0 0 0 0 0 0 0 0 0 0 0 0 0 0 0 0 0 0 0 0 0 0 0 0 0 0 0 0 0 0 0 0 0 0 0 0 0 0 0 0 0 0 0 0 0 0 0 0 0 0 0 0 0 0 0 0 0 0 0 0 0 0 0 0 0 0 0 0 0 0 0 0 0 0 0 0 0 0 0 0 0 0 0 0 0 0 0 0 0 0 0 0 0 0 0 0 0 0 0 0 0 0 0 0 0 0 0 0 0 0 0 0 0 0 0 0 0 0 0 0 0 0 0 0 0 0 0 0 0 0 0 0 0 0 0 0 0 0 0 0 0 0 0 0 0 0 0 0 0 0 0 0 0 0 0 0 0 0 0 0 0 0 0 0 0 0 0 0 0 0 0 0 0 0 0 0 0 0 0 0 0 0 0 0 0 0 0 0 0 0 0 0 0 0 0 0 0 0 0 0 0 0 0 0 0 0 0 0 0 0 0 0 0 0 0 0 0 0 0 0 0 0 0 0 0 0 0 0 0 0 0 0 0 0 0 0 0 0 0 0 0 0 0 0 0 0 0 0 0 0 0 0 0 0 0 0 0 0 0 0 0 0 0 0 0 0 0 0 0 0 0 0 0 0 0 0 0 0 0 0 0 0 0 0 0 0 0 0 0 0 0 0 0 0 0 0 0 0 0 0 0 0 0 0 0 0 0 0 0 0 0 0 0 0 0 0 0 0 0 0 0 0 0 0 0 0 0 0 0 0 0 0 0 0 0 0 0 0 0 0 0 0 0 0 0 0 0 0 0 0 0 0 0 0 0 0 0 0 0 0 0 0 0 0 0 0 0 0 0 0 0 0 0 0 0 0 0 0 0 0 0 0 0 0 0 0 0 0 0 0 0 0 0 0 0 0 0 0 0 0 0 0 0 0 0 0 0 0 0 0 0 0 0 0 0 0 0 0 0 0 0 0 0 0 0 0 0 0 0 0 0 0 0 0 0 0 0 0 0 0 0 0 0 0 0 0 0 0 0 0 0 0 0 0 0 0 0 0 0 0 0 0 0 0 0 0 0 0 0 0 0 0 0 0 0 0 0 0 0 0 0 0 0 0 0 0 0 0 0 0 0 0 0 0 0 0 0 0 0 0 0 0 0 0 0 0 0 0 0 0 0 0 0 0 0 0 0 0 0 0 0 0 0 0 0 0 0 0 0 0 0 0 0 0 0 0 0 0 0 0 0 0 0 0 0 0 0 0 0 0 0 0 0 0 0 0 0 0 0 0 0 0 0 0 0 0 0 0 0 0 0 0 0 0 0 0 0 0 0 0 0 0 0 0 0 0 0 0 0 0 0 0 0 0 0 0 0 0 0 0 0 0 0 0 0 0 0 0 0 0 0 0 0 0 0 0 0 0 0 0 0 0 0 0 0 0 0 0 0 0 0 0 0 0 0 0 0 0 0 0 0 0 0 0 0 0 0 0 0 0 0 0 0 0 0 0 0 0 0 0 0 0 0 0 0 0 0 0 0 0 0 0 0 0 0 0 0 0 0 0 0 0 0 0 0 0 0 0 0 0 0 0 0 0 0 0 0 0 0 0 0 0 0 0 0 0 0 0 0 0 0 0 0 0 0 0 0 0 0 0 0 0 0 0 0 0 0 0 0 0 0 0 0 0 0 0 0 0 0 0 0 0 0 0 0 0 0 0 0 0 0 0 0 0 0 0 0 0 0 0 0 0 0 0 0 0 0 0 0 0 0 0 0 0 0 0 0 0 0 0 0 0 0 0 0 0 0 0 0 0 0 0 0 0 0 0 0 0 0 0 0 0 0 0 0 0 0 0 0 0 0 0 0 0 0 0 0 0 0 0 0 0 0 0 0 0 0 0 0 0 0 0 0 0 0 0 0 0 0 0 0 0 0 0 0 0 0 0 0 0 0 0 0 0 0 0 0 0 0 0 0 0 0 0 0 0 0 0 0 0 0 0 0 0 0 0 0 0 0 0 0 0 0 0 0 0 0 0 0 0 0 0 0 0 0 0 0 0 0 0 0 0 0 0 0 0 0 0 0 0 0 0 0 0 0 0 0 0 0 0 0 0 0 0 0 0 0 0 0 0 0 0 0 0 0 0 0 0 0 0 0 0 0 0 0 0 0 0 0 0 0 0 0 0 0 0 0 0 0 0 0 0 0 0 0 0 0 0 0 0 0 0 0 0 0 0 0 0 0 0 0 0 0 0 0 0 0 0 0 0 0 0 0 0 0 0 0 0 0 0 0 0 0 0 0 0 0 0 0 0 0 0 0 0 0 0 0 0 0 0 0 0 0 0 0 0 0 0 0 0 0 0 0 0 0 0 0 0 0 0 0 0 0 0 0 0 0 0 0 0 0 0 0 0 0 0 0 0 0 0 0 0 0 0 0 0 0 0 0 0 0 0 0 0 0 0 0 0 0 0 0 0 0 0 0 0 0 0 0 0 0 0 0 0 0 0 0 0 0 0 0 0 0 0 0 0 0 0 0 0 0 0 0 0 0 0 0 0 0 0 0 0 0 0 0 
0 0 0 0 0.001 0.001 0 0.001 0.003 0.001 0.001 0.013 0.003 0 0 0 0 0 0 0 0 0 0 0 0 0 0 0 0 0 0 0 0 0.007 0.006 0.017 0.041 0.064 0.091 0.099 0.464 1 0.005 0.004 0.007 0.009 0.004 0.004 0.006 0.013 0.007 0.002 0 0 0 0 0 0 0 0 0 0 0 0 0 0.001 0.001 0 0 0 0.001 0.001 0 0.001 0.001 0 0 0 0 0 0 0 0 0 0 0 0 0 0 0 0 0 0 0 0 0 0 0 0 0 0 0 0 0 0 0 0 0 0 0 0 0 0 0 0 0 0 0 0 0 0 0 0 0 0 0 0 0 0 0 0 0 0 0 0 0 0 0 0 0 0 0 0 0 0 0 0 0 0 0 0 0 0 0 0 0 0 0 0 0 0 0 0 0 0 0 0 0 0 0 0 0 0 0 0 0 0 0 0 0 0 0 0 0 0 0 0 0 0 0 0 0 0 0 0 0 0 0 0 0 0 0 0 0 0 0 0 0 0 0 0 0 0 0 0 0 0 0 0 0 0 0 0 0 0 0 0 0 0 0 0 0 0 0 0 0 0 0 0 0 0 0 0 0 0 0 0 0 0 0 0 0 0 0 0 0 0 0 0 0 0 0 0 0 0 0 0 0 0 0 0 0 0 0 0 0 0 0 0 0 0 0 0 0 0 0 0 0 0 0 0 0 0 0 0 0 0 0 0 0 0 0 0 0 0 0 0 0 0 0 0 0 0 0 0 0 0 0 0 0 0 0 0 0 0 0 0 0 0 0 0 0 0 0 0 0 0 0 0 0 0 0 0 0 0 0 0 0 0 0 0 0 0 0 0 0 0 0 0 0 0 0 0 0 0 0 0 0 0 0 0 0 0 0 0 0 0 0 0 0 0 0 0 0 0 0 0 0 0 0 0 0 0 0 0 0 0 0 0 0 0 0 0 0 0 0 0 0 0 0 0 0 0 0.12 0 0 0 0 0 0 0 0 0 0 0 0 0 0 0 0 0 0 0 0 0 0 0 0 0 0 0 0 0 0 0 0 0 0 0 0 0 0 0 0 0 0 0 0 0 0 0 0 0 0 0 0 0 0 0 0 0 0 0 0 0 0 0 0 0 0 0 0 0 0 0 0 0 0 0 0 0 0 0 0 0 0 0 0 0 0 0 0 0 0 0 0 0 0 0 0 0 0 0 0 0 0 0 0 0 0 0 0 0 0 0 0 0 0 0 0 0 0 0 0 0 0 0 0 0 0 0 0 0 0 0 0 0 0 0 0 0 0 0 0 0 0 0 0 0 0 0 0 0 0 0 0 0 0 0 0 0 0 0 0 0 0 0 0 0 0 0 0 0 0 0 0 0 0 0 0 0 0 0 0 0 0 0 0 0 0 0 0 0 0 0 0 0 0 0 0 0 0 0 0 0 0 0 0 0 0 0 0 0 0 0 0 0 0 0 0 0 0 0 0 0 0 0 0 0 0 0 0 0 0 0 0 0 0 0 0 0 0 0 0 0 0 0 0 0 0 0 0 0 0 0 0 0 0 0 0 0 0 0 0 0 0 0 0 0 0 0 0 0 0 0 0 0 0 0 0 0 0 0 0 0 0 0 0 0 0 0 0 0 0 0 0 0 0 0 0 0 0 0 0 0 0 0 0 0 0 0 0 0 0 0 0 0 0 0 0 0 0 0 0 0 0 0 0 0 0 0 0 0 0 0 0 0 0 0 0 0 0 0 0 0 0 0 0 0 0 0 0 0 0 0 0 0 0 0 0 0 0 0 0 0 0 0 0 0 0 0 0 0 0 0 0 0 0 0 0 0 0 0 0 0 0 0 0 0 0 0 0 0 0 0 0 0 0 0 0 0 0 0 0 0 0 0 0 0 0 0 0 0 0 0 0 0 0 0 0 0 0 0 0 0 0 0 0 0 0 0 0 0 0 0 0 0 0 0 0 0 0 0 0 0 0 0 0 0 0 0 0 0 0 0 0 0 0 0 0 0 0 0 0 0 0 0 0 0 0 0 0 0 0 0 0 0 0 0 0 0 0 0 0 0 0 0 0 0 0 0 0 0 0 0 0 0 0 0 0 0 0 0 0 0 0 0 0 0 0 0 0 0 0 0 0 0 0 0 0 0 0 0 0 0 0 0 0 0 0 0 0 0 0 0 0 0 0 0 0 0 0 0 0 0 0 0 0 0 0 0 0 0 0 0 0 0 0 0 0 0 0 0 0 0 0 0 0 0 0 0 0 0 0 0 0 0 0 0 0 0 0 0 0 0 0 0 0 0 0 0 0 0 0 0 0 0 0 0 0 0 0 0 0 0 0 0 0 0 0 0 0 0 0 0 0 0 0 0 0 0 0 0 0 0 0 0 0 0 0 0 0 0 0 0 0 0 0 0 0 0 0 0 0 0 0 0 0 0 0 0 0 0 0 0 0 0 0 0 0 0 0 0 0 0 0 0 0 0 0 0 0 0 0 0 0 0 0 0 0 0 0 0 0 0 0 0 0 0 0 0 0 0 0 0 0 0 0 0 0 0 0 0 0 0 0 0 0 0 0 0 0 0 0 0 0 0 0 0 0 0 0 0 0 0 0 0 0 0 0 0 0 0 0 0 0 0 0 0 0 0 0 0 0 0 0 0 0 0 0 0 0 0 0 0 0 0 0 0 0 0 0 0 0 0 0 0 0 0 0 0 0 0 0 0 0 0 0 0 0 0 0 0 0 0 0 0 0 0 0 0 0 0 0 0 0 0 0 0 0 0 0 0 0 0 0 0 0 0 0 0 0 0 0 0 0 0 0 0 0 0 0 0 0 0 0 0 0 0 0 0 0 0 0 0 0 0 0 0 0 0 0 0 0 0 0 0 0 0 0 0 0 0 0 0 0 0 0 0 0 0 0 0 0 0 0 0 0 0 0 0 0 0 0 0 0 0 0 0 0 0 0 0 0 0 0 0 0 0 0 0 0 0 0 0 0 0 0 0 0 0 0 0 0 0 0 0 0 0 0 0 0 0 0 0 0 0 0 0 0 0 0 0 0 0 0 0 0 0 0 0 0 0 0 0 0 0 0 0 0 0 0 0 0 0 0 0 0 0 0 0 0 0 0 0 0 0 0 0 0 0 0 0 0 0 0 0 0 0 0 0 0 0 0 0 0 0 0 0 0 0 0 0 0 0 0 0 0 0 0 0 0 0 0 0 0 0 0 0 0 0 0 0 0 0 0 0 0 0 0 0 0 0 0 0 0 0 0 0 0 0 0 0 0 0 0 0 0 0 0 0 0 0 0 0 0 0 0 0 0 0 0 0 0 0 0 0 0 0 0 0 0 0 0 0 0 0 0 0 0 0 0 0 0 0 0 0 0 0 0 0 0 0 0 0 0 0 0 0 0 0 0 0 0 0 0 0 0 0 0 0 0 0 0 0 0 0 0 0 0 0 0 0 0 0 0 0 0 0 0 0 0 0 0 0 0 0 0 0 0 0 0 0 0 0 0 0 0 0 0 0 0 0 0 0 0 0 0 0 0 0 0 0 0 0 0 0 0 0 0 0 0 0 0 0 0 0 0 0 0 0 0 0 0 0 0 0 0 0 0 0 0 0 0 0 0 0 0 0 0 0 0 0 0 0 0 0 0 0 0 0 0 0 0 0 0 0 0 0 0 0 0 0 0 0 0 0 0 0 0 0 0 0 0 0 0 0 0 0 0 0 0 0 0 0 0 0 0 0 0 0 0 0 0 0 0 0 0 
0 0 0 0 0.021 0.011 0 0.008 0.023 0.012 0.004 0.143 0.035 0 0 0 0 0 0 0 0 0 0 0 0 0 0 0 0 0 0.005 0 0.007 0.051 0.06 0.177 0.029 0.045 0.021 0.02 0.011 0.002 1 0.416 0.454 0.447 0.238 0.265 0.322 0.337 0.194 0.097 0.037 0 0.003 0.001 0 0 0.001 0 0 0 0 0 0 0.016 0.032 0.021 0.014 0.029 0.054 0.125 0.066 0.07 0.028 0.003 0.009 0.009 0.001 0.001 0 0 0 0 0 0 0 0 0.002 0.002 0.001 0.002 0.003 0.004 0.004 0.007 0.029 0.002 0.002 0.002 0.001 0.001 0 0 0 0 0 0 0 0 0 0 0 0 0 0 0 0 0 0 0 0 0 0 0 0 0 0 0 0 0 0 0 0 0 0 0 0 0 0 0 0 0 0 0 0 0 0 0 0 0 0 0 0 0 0 0 0 0 0 0 0 0 0 0 0 0 0 0 0 0 0 0 0 0 0 0 0 0 0 0 0 0 0 0 0 0 0 0 0 0 0 0 0 0 0 0 0 0 0 0 0 0 0 0 0 0 0 0 0 0 0 0 0 0 0 0 0 0 0 0 0 0 0 0 0 0 0 0 0 0 0 0 0 0 0 0 0 0 0 0 0 0 0 0 0 0 0 0 0 0 0 0 0 0 0 0 0 0 0 0 0 0 0 0 0 0 0 0 0 0 0 0 0 0 0 0 0 0 0 0 0 0 0 0 0 0 0 0 0 0 0 0 0 0 0 0 0 0 0 0 0 0 0 0 0 0 0 0 0 0 0 0 0 0 0 0 0 0 0 0.001 0 0 0.001 0.001 0.001 0 0 0.001 0.001 0.001 0 0 0 0 0 0 0 0 0 0 0 0 0 0.001 0.003 0 0 0 0 0 0 0 0 0 0 0 0 0 0 0 0 0 0 0 0 0 0 0 0 0 0 0.001 0.001 0.001 0.003 0.003 0 0 0 0 0 0 0 0 0 0 0 0 0 0 0 0 0 0 0 0 0 0 0 0 0 0 0 0 0 0 0 0 0 0 0 0 0.024 0 0 0 0 0 0 0 0 0 0 0 0 0 0 0 0 0 0 0 0 0 0 0 0 0 0 0 0 0 0 0 0 0 0 0 0 0 0 0 0 0 0 0 0 0 0 0 0 0 0 0 0 0 0 0 0 0 0 0 0 0 0 0 0 0 0 0 0 0 0 0 0 0 0 0 0 0 0 0 0 0 0 0 0 0 0 0 0 0 0 0 0 0 0 0 0 0 0 0 0 0 0 0 0 0 0 0 0 0 0 0 0 0 0 0 0 0 0 0 0 0 0 0 0 0 0 0 0 0 0 0 0 0 0 0 0 0 0 0 0 0 0 0 0 0 0 0 0 0 0 0 0 0 0 0 0 0 0 0 0 0 0 0 0 0 0 0 0 0 0 0 0 0 0 0 0 0 0 0 0 0 0 0 0 0 0 0 0 0 0 0 0 0 0 0 0 0 0 0 0 0 0 0 0 0 0 0 0 0 0 0 0 0 0 0 0 0 0 0 0 0 0 0 0 0 0 0 0 0 0 0 0 0 0 0 0 0 0 0 0 0 0 0 0 0 0 0 0 0 0 0 0 0 0 0 0 0 0 0 0 0 0 0 0 0 0 0 0 0 0 0 0 0 0 0 0 0 0 0 0 0 0 0 0 0 0 0 0 0 0 0 0 0 0 0 0 0 0 0 0 0 0 0 0 0 0 0 0 0 0 0 0 0 0 0 0 0 0 0 0 0 0 0 0 0 0 0 0 0 0 0 0 0 0 0 0 0 0 0 0 0 0 0 0 0 0 0 0 0 0 0 0 0 0 0 0 0 0 0 0 0 0 0 0 0 0 0 0 0 0 0 0 0 0 0 0 0 0 0 0 0 0 0 0 0 0 0 0 0 0 0 0 0 0 0 0 0 0 0 0 0 0 0 0 0 0 0 0 0 0 0 0 0 0 0 0 0 0 0 0 0 0 0 0 0 0 0 0 0 0 0 0 0 0 0 0 0 0 0 0 0 0 0 0 0 0 0 0 0 0 0 0 0 0 0 0 0 0 0 0 0 0 0 0 0 0 0 0 0 0 0 0 0 0 0 0 0 0 0 0 0 0 0 0 0 0 0 0 0 0 0 0 0 0 0 0 0 0 0 0 0 0 0 0 0 0 0 0 0 0 0 0 0 0 0 0 0 0 0 0 0 0 0 0 0 0 0 0 0 0 0 0 0 0 0 0 0 0 0 0 0 0 0 0 0 0 0 0 0 0 0 0 0 0 0 0 0 0 0 0 0 0 0 0 0 0 0 0 0 0 0 0 0 0 0 0 0 0 0 0 0 0 0 0 0 0 0 0 0 0 0 0 0 0 0 0 0 0 0 0 0 0 0 0 0 0 0 0 0 0 0 0 0 0 0 0 0 0 0 0 0 0 0 0 0 0 0 0 0 0 0 0 0 0 0 0 0 0 0 0 0 0 0 0 0 0 0 0 0 0 0 0 0 0 0 0 0 0 0 0 0 0 0 0 0 0 0 0 0 0 0 0 0 0 0 0 0 0 0 0 0 0 0 0 0 0 0 0 0 0 0 0 0 0 0 0 0 0 0 0 0 0 0 0 0 0 0 0 0 0 0 0 0 0 0 0 0 0 0 0 0 0 0 0 0 0 0 0 0 0 0 0 0 0 0 0 0 0 0 0 0 0 0 0 0 0 0 0 0 0 0 0 0 0 0 0 0 0 0 0 0 0 0 0 0 0 0 0 0 0 0 0 0 0 0 0 0 0 0 0 0 0 0 0 0 0 0 0 0 0 0 0 0 0 0 0 0 0 0 0 0 0 0 0 0 0 0 0 0 0 0 0 0 0 0 0 0 0 0 0 0 0 0 0 0 0 0 0 0 0 0 0 0 0 0 0 0 0 0 0 0 0 0 0 0 0 0 0 0 0 0 0 0 0 0 0 0 0 0 0 0 0 0 0 0 0 0 0 0 0 0 0 0 0 0 0 0 0 0 0 0 0 0 0 0 0 0 0 0 0 0 0 0 0 0 0 0 0 0 0 0 0 0 0 0 0 0 0 0 0 0 0 0 0 0 0 0 0 0 0 0 0 0 0 0 0 0 0 0 0 0 0 0 0 0 0 0 0 0 0 0 0 0 0 0 0 0 0 0 0 0 0 0 0 0 0 0 0 0 0 0 0 0 0 0 0 0 0 0 0 0 0 0 0 0 0 0 0 0 0 0 0 0 0 0 0 0 0 0 0 0 0 0 0 0 0 0 0 0 0 0 0 0 0 0 0 0 0 0 0 0 0 0 0 0 0 0 0 0 0 0 0 0 0 0 0 0 0 0 0 0 0 0 0 0 0 0 0 0 0 0 0 0 0 0 0 0 0 0 0 0 0 0 0 0 0 0 0 0 0 0 0 0 0 0 0 0 0 0 0 0 0 0 0 0 0 0 0 0 0 0 0 0 0 0 0 0 0 0 0 0 0 0 0 0 0 0 0 0 0 0 0 0 0 0 0 0 0 0 0 0 0 0 0 0 0 0 0 0 0 0 0 0 0 0 0 0 0 0 0 0 0 0 0 0 0 0 0 0 0 0 0 0 0 0 0 0 0 0 0 0 0 0 0 0 0 0 0 0 0 0 0 0 0 0 0 0 0 0 0 0 0 0 0 0 0 0 0 0 0 0 0 0 0 0 0 0 0 0 0 0 0 0 0 0 0 0 0 0 0 0 0 0 0 0 0 0 0 0 0 0 0 0 0 0 0 0 0 0 0 0 0 0 0 0 0 0 0 0 0 0 0.003 0 0 
0 0 0 0 0.018 0.01 0.001 0.009 0.021 0.008 0.004 0.132 0.028 0 0 0 0 0 0 0 0 0 0 0 0 0 0 0 0 0 0.004 0 0.008 0.041 0.042 0.159 0.033 0.049 0.021 0.027 0.013 0.006 0.438 1 0.419 0.353 0.277 0.532 0.31 0.297 0.189 0.106 0.037 0 0.003 0.002 0.001 0.001 0.001 0 0 0 0 0 0 0.035 0.075 0.039 0.035 0.045 0.1 0.272 0.133 0.103 0.034 0.009 0.014 0.013 0.004 0.001 0 0 0 0 0 0 0 0 0.004 0.007 0.006 0.011 0.008 0.008 0.011 0.02 0.077 0.002 0.005 0.007 0.008 0.003 0.001 0 0 0 0 0 0 0 0 0 0 0 0 0 0 0 0 0 0 0 0 0 0 0 0 0 0 0 0 0 0 0 0 0 0 0 0 0 0 0 0 0 0 0 0 0 0 0 0 0 0 0 0 0 0 0 0 0 0 0 0 0 0 0 0 0 0 0 0 0 0 0 0 0 0 0 0 0 0 0 0 0 0 0 0 0 0 0 0 0 0 0 0 0 0 0 0 0 0 0 0 0 0 0 0 0 0 0 0 0 0 0 0 0 0 0 0 0 0 0 0 0 0 0 0 0 0 0 0 0 0 0 0 0 0 0 0 0 0 0 0 0 0 0 0 0 0 0 0 0 0 0 0 0 0 0 0 0 0 0 0 0 0 0 0 0 0 0 0 0 0 0 0 0 0 0 0 0 0 0 0 0 0 0 0 0 0 0 0 0 0 0 0 0 0 0 0 0 0 0 0 0 0 0 0.001 0 0 0 0.001 0 0 0 0 0 0 0 0.001 0.001 0.001 0.001 0.001 0.003 0.005 0.007 0.003 0.004 0 0 0 0 0 0 0 0 0 0 0 0 0.001 0.001 0 0.001 0 0.003 0 0 0 0 0 0 0 0 0 0 0 0 0 0 0 0 0 0 0 0 0 0 0 0.002 0.002 0.003 0.002 0.004 0.002 0.004 0.003 0.001 0.001 0 0 0 0 0 0 0 0 0 0 0 0 0 0 0 0 0 0.001 0.001 0.001 0 0 0 0.001 0.002 0.003 0.002 0.001 0.001 0 0 0 0 0 0.029 0 0 0 0 0 0 0 0 0 0 0 0 0 0 0 0 0 0 0 0 0 0 0 0 0 0 0 0 0 0 0 0 0 0 0 0 0 0 0 0 0 0 0 0 0 0 0 0 0 0 0 0 0 0 0 0 0 0 0 0 0 0 0 0 0 0 0 0 0 0 0 0 0 0 0 0 0 0 0 0 0 0 0 0 0 0 0 0 0 0 0 0 0 0 0 0 0 0 0 0 0 0 0 0 0 0 0 0 0 0 0 0 0 0 0 0 0 0 0 0 0 0 0 0 0 0 0 0 0 0 0 0 0 0 0 0 0 0 0 0 0 0 0 0 0 0 0 0 0 0 0 0 0 0 0 0 0 0 0 0 0 0 0 0 0 0 0 0 0 0 0 0 0 0 0 0 0 0 0 0 0 0 0 0 0 0 0 0 0 0 0 0 0 0 0 0 0 0 0 0 0 0 0 0 0 0 0 0 0 0 0 0 0 0 0 0 0 0 0 0 0 0 0 0 0 0 0 0 0 0 0 0 0 0 0 0 0 0 0 0 0 0 0 0 0 0 0 0 0 0 0 0 0 0 0 0 0 0 0 0 0 0 0 0 0 0 0 0 0 0 0 0 0 0 0 0 0 0 0 0 0 0 0 0 0 0 0 0 0 0 0 0 0 0 0 0 0 0 0 0 0 0 0 0 0 0 0 0 0 0 0 0 0 0 0 0 0 0 0 0 0 0 0 0 0 0 0 0 0 0 0 0 0 0 0 0 0 0 0 0 0 0 0 0 0 0 0 0 0 0 0 0 0 0 0 0 0 0 0 0 0 0 0 0 0 0 0 0 0 0 0 0 0 0 0 0 0 0 0 0 0 0 0 0 0 0 0 0 0 0 0 0 0 0 0 0 0 0 0 0 0 0 0 0 0 0 0 0 0 0 0 0 0 0 0 0 0 0 0 0 0 0 0 0 0 0 0 0 0 0 0 0 0 0 0 0 0 0 0 0 0 0 0 0 0 0 0 0 0 0 0 0 0 0 0 0 0 0 0 0 0 0 0 0 0 0 0 0 0 0 0 0 0 0 0 0 0 0 0 0 0 0 0 0 0 0 0 0 0 0 0 0 0 0 0 0 0 0 0 0 0 0 0 0 0 0 0 0 0 0 0 0 0 0 0 0 0 0 0 0 0 0 0 0 0 0 0 0 0 0 0 0 0 0 0 0 0 0 0 0 0 0 0 0 0 0 0 0 0 0 0 0 0 0 0 0 0 0 0 0 0 0 0 0 0 0 0 0 0 0 0 0 0 0 0 0 0 0 0 0 0 0 0 0 0 0 0 0 0 0 0 0 0 0 0 0 0 0 0 0 0 0 0 0 0 0 0 0 0 0 0 0 0 0 0 0 0 0 0 0 0 0 0 0 0 0 0 0 0 0 0 0 0 0 0 0 0 0 0 0 0 0 0 0 0 0 0 0 0 0 0 0 0 0 0 0 0 0 0 0 0 0 0 0 0 0 0 0 0 0 0 0 0 0 0 0 0 0 0 0 0 0 0 0 0 0 0 0 0 0 0 0 0 0 0 0 0 0 0 0 0 0 0 0 0 0 0 0 0 0 0 0 0 0 0 0 0 0 0 0 0 0 0 0 0 0 0 0 0 0 0 0 0 0 0 0 0 0 0 0 0 0 0 0 0 0 0 0 0 0 0 0 0 0 0 0 0 0 0 0 0 0 0 0 0 0 0 0 0 0 0 0 0 0 0 0 0 0 0 0 0 0 0 0 0 0 0 0 0 0 0 0 0 0 0 0 0 0 0 0 0 0 0 0 0 0 0 0 0 0 0 0 0 0 0 0 0 0 0 0 0 0 0 0 0 0 0 0 0 0 0 0 0 0 0 0 0 0 0 0 0 0 0 0 0 0 0 0 0 0 0 0 0 0 0 0 0 0 0 0 0 0 0 0 0 0 0 0 0 0 0 0 0 0 0 0 0 0 0 0 0 0 0 0 0 0 0 0 0 0 0 0 0 0 0 0 0 0 0 0 0 0 0 0 0 0 0 0 0 0 0 0 0 0 0 0 0 0 0 0 0 0 0 0 0 0 0 0 0 0 0 0 0 0 0 0 0 0 0 0 0 0 0 0 0 0 0 0 0 0 0 0 0 0 0 0 0 0 0 0 0 0 0 0 0 0 0 0 0 0 0 0 0 0 0 0 0 0 0 0 0 0 0 0 0 0 0 0 0 0 0 0 0 0 0 0 0 0 0 0 0 0 0 0 0 0 0 0 0 0 0 0 0 0 0 0 0 0 0 0 0 0 0 0 0 0 0 0 0 0 0 0 0 0 0 0 0 0 0 0 0 0 0 0 0 0 0 0 0 0 0 0 0 0 0 0 0 0 0 0 0 0 0 0 0 0 0 0 0 0 0 0 0 0 0 0 0 0 0 0 0 0 0 0 0 0 0 0 0 0 0 0 0 0 0 0 0 0 0 0 0 0 0 0 0 0 0 0 0 0 0 0 0 0 0 0 0 0 0 0 0 0 0 0 0 0 0 0 0 0 0 0 0 0 0 0 0 0 0 0 0 0 0 0 0 0 0 0 0 0 0 0 0 0 0 0 0 0 0 0 0 0 0 0 0 0 0 0 0 0 0 0 0 0 0 0 0 0 0 0 0 0.002 0.002 0.001 0 0 0 0 0 0 0 0 0 0 0 0 0 0 0 0 0 0 0 0 0 0 0 0 0 0 0 0 0 0 0 0 0 0 0 0 0 0 0 0 0 0 0 0 0 0 0 0.002 0 0 
0.001 0 0 0 0.036 0.025 0.005 0.017 0.05 0.016 0.009 0.234 0.056 0 0 0.001 0.001 0 0 0 0 0 0 0 0 0 0 0 0 0 0.01 0 0.015 0.098 0.11 0.283 0.032 0.068 0.027 0.03 0.017 0.003 0.508 0.436 1 0.636 0.316 0.339 0.472 0.52 0.265 0.127 0.033 0 0.005 0 0.001 0.001 0.002 0.001 0.001 0 0.001 0 0 0.011 0.04 0.028 0.018 0.022 0.058 0.175 0.091 0.097 0.04 0.006 0.017 0.016 0.009 0.006 0 0.001 0.001 0.001 0.001 0.001 0.001 0.001 0.003 0.006 0.005 0.005 0.007 0.01 0.011 0.015 0.039 0.007 0.01 0.008 0.003 0.002 0.001 0 0 0 0 0 0 0 0.001 0 0 0 0 0 0 0 0 0 0 0 0 0 0 0 0 0 0 0 0 0 0 0 0 0 0 0 0 0 0 0 0 0 0 0 0 0 0 0 0 0 0 0 0 0 0 0 0 0 0 0 0 0 0 0 0 0 0 0 0 0 0 0 0 0 0 0 0 0 0 0 0 0 0 0 0 0 0 0 0 0 0 0 0 0 0 0 0 0 0 0 0 0 0 0 0 0 0 0 0 0 0 0 0 0 0 0 0 0 0 0 0 0 0 0 0 0 0 0 0 0 0 0 0 0 0 0 0 0 0 0 0 0 0 0 0 0 0 0 0 0 0 0 0 0 0 0 0 0 0 0 0 0 0 0 0 0 0 0 0 0.001 0.001 0.001 0.001 0.001 0.001 0.001 0.001 0.001 0 0 0 0 0 0 0 0 0 0 0.001 0.001 0 0 0.001 0 0.001 0.001 0.001 0.001 0 0 0 0.001 0 0 0 0 0 0 0 0 0 0 0 0 0 0 0.001 0 0 0 0 0.002 0.003 0.007 0.001 0.001 0 0 0 0 0 0 0 0 0 0 0 0 0.001 0.001 0.003 0.002 0.002 0.003 0.001 0.001 0 0 0 0 0.001 0.001 0.001 0 0 0 0.001 0 0 0 0 0 0 0 0.001 0.001 0 0.001 0.001 0.001 0.002 0.002 0.002 0.008 0.004 0.001 0 0 0 0 0 0 0 0 0 0 0 0 0 0 0.001 0.001 0.002 0.001 0.002 0 0 0.002 0.001 0.001 0.002 0.002 0.002 0.002 0 0 0 0 0 0.001 0 0.038 0 0 0 0 0 0 0 0 0 0 0 0 0 0 0 0 0 0 0 0 0 0 0 0 0 0 0 0 0 0 0 0 0 0 0 0 0 0 0 0 0 0 0 0 0 0 0 0 0 0 0 0 0 0 0 0 0 0 0 0 0 0 0 0 0 0 0 0 0 0 0 0 0 0 0 0 0 0 0 0 0 0 0 0 0 0 0 0 0 0 0 0 0 0 0 0 0 0 0 0 0 0 0 0 0 0 0 0 0 0 0 0 0 0 0 0 0 0 0 0 0 0 0 0 0 0 0 0 0 0 0 0 0 0 0 0 0 0.001 0 0.001 0.001 0 0 0 0.001 0.001 0 0 0.001 0.001 0 0 0 0 0 0 0 0 0 0 0 0 0 0 0 0 0 0 0 0 0 0 0 0 0 0 0 0 0 0 0 0 0 0 0 0 0 0 0 0 0 0 0 0 0 0 0 0 0 0 0 0 0 0 0 0 0 0 0 0 0 0 0 0 0 0 0 0 0 0 0 0 0 0 0 0 0 0 0 0 0 0 0 0 0 0 0 0 0 0 0 0 0 0 0 0 0 0 0 0 0 0 0 0 0 0 0 0 0 0 0 0 0 0 0 0 0 0 0 0 0 0 0 0 0 0 0 0 0 0 0 0 0 0 0 0 0 0 0 0 0 0 0 0 0 0 0 0 0 0 0 0 0 0 0 0 0 0 0 0 0 0 0 0 0 0 0 0 0 0 0 0 0 0 0 0 0 0 0 0 0 0 0 0 0 0 0 0 0 0 0 0 0 0 0 0 0 0 0 0 0 0 0 0 0 0 0 0 0 0 0 0 0 0 0 0 0 0 0 0 0 0 0 0 0 0 0 0 0 0 0 0 0 0 0 0 0 0 0 0 0 0 0 0 0 0 0 0 0 0 0 0 0 0 0 0 0 0.001 0 0 0 0 0 0 0 0 0 0 0 0 0 0 0 0 0 0 0 0 0 0 0 0 0 0 0 0 0 0 0 0 0 0 0 0 0 0 0 0 0 0 0 0 0 0 0 0 0 0 0 0 0 0 0 0 0 0 0 0 0 0 0 0 0 0 0 0 0 0 0 0 0 0 0 0 0 0 0 0 0 0 0 0 0 0 0 0 0 0 0 0 0 0 0 0 0 0 0 0 0 0 0 0 0 0 0 0 0 0 0 0 0 0 0 0 0 0 0 0 0 0 0 0 0 0 0 0 0 0 0 0 0 0 0 0 0 0 0 0 0 0 0 0 0 0 0 0 0 0 0 0 0 0 0 0 0 0 0 0 0 0 0 0 0 0 0 0 0 0 0 0 0 0 0 0 0 0 0 0 0 0 0 0 0 0 0 0 0 0 0 0 0 0 0 0 0 0 0 0 0 0 0 0 0 0 0 0 0 0 0 0 0 0 0 0 0 0 0 0 0 0 0 0 0 0 0 0 0 0 0 0 0 0 0 0 0 0 0 0 0 0 0 0 0 0 0 0 0 0 0 0 0 0 0 0 0 0 0 0 0 0 0 0 0 0 0 0 0 0 0 0 0 0 0 0 0 0 0 0 0 0 0 0 0 0 0 0 0 0 0 0 0 0 0 0 0 0 0 0 0 0 0 0 0 0 0 0 0 0 0 0 0 0 0 0 0 0 0 0 0 0 0 0 0 0 0 0 0 0 0 0 0 0 0 0 0 0 0 0 0 0 0 0 0 0 0 0 0 0 0 0 0 0 0 0 0 0 0 0 0 0 0 0 0 0 0 0 0 0 0 0 0 0 0 0 0 0 0 0 0 0 0 0 0 0 0 0 0 0 0 0 0 0 0 0 0 0 0 0 0 0 0 0 0 0 0 0 0 0 0 0 0 0 0 0 0 0 0 0 0 0 0 0 0 0 0 0 0 0 0 0 0 0 0 0 0 0 0 0 0 0 0 0 0 0 0 0 0 0 0 0 0 0 0 0 0 0 0 0 0 0 0 0 0 0 0 0 0 0 0 0 0 0 0 0 0 0 0 0 0 0 0 0 0 0 0 0 0 0 0 0 0 0 0 0 0 0 0 0 0 0 0 0 0 0 0 0 0 0 0 0 0 0 0 0 0 0 0 0 0 0 0 0 0 0 0 0 0 0 0 0 0 0 0 0 0 0 0 0 0 0 0 0 0 0 0 0 0 0 0 0 0 0 0 0 0 0 0 0 0 0 0 0 0 0 0 0 0 0 0 0 0 0 0 0 0 0 0 0 0 0 0 0 0 0 0 0 0 0 0 0 0 0 0 0 0 0 0 0 0 0 0 0 0 0 0 0 0 0 0 0 0 0 0 0 0 0 0 0 0 0 0 0 0 0 0 0 0 0 0 0 0 0 0 0 0 0 0 0 0 0 0 0 0 0 0 0 0 0 0 0 0 0 0 0 0 0 0 0 0 0 0 0 0 0 0 0 0 0 0 0 0 0 0 0 0 0 0 0 0 0 0 0 0 0 0 0 0 0 0 0 0 0 0 0 0 0 0 0 0 0 0 0 0 0 0 0 0 0 0 0 0 0 0 0 0 0.001 0 0 0 0.001 0 0 0 0.001 0.001 0 0 0 0 0 0 0 0 0 0 0.001 0.001 0.001 0.001 0.001 0.001 0 0.001 0.001 0.001 0.001 0.001 0.001 0.001 0.001 0 0 0 0 0 0 0 0 0 0 0.001 0 0 0 0 0 0 0 0.001 0.001 0 0.001 0.001 0.001 0.001 0 0 0 0 0 0 0 0 0.001 0.001 0 0 0 0 0.001 0.001 0.001 0.001 0 0 0 0 0 0 0 0 0 0 0 0 0 0 0 0.001 0.001 0.001 0 0 0 0.001 0.001 0 0 0 0 0 0.002 0 0 
0 0 0 0 0.063 0.038 0.015 0.031 0.078 0.029 0.015 0.359 0.084 0 0 0 0 0 0 0 0 0 0 0 0 0 0 0 0 0 0.013 0 0.034 0.147 0.161 0.424 0.047 0.084 0.036 0.036 0.018 0.005 0.486 0.378 0.586 1 0.444 0.351 0.562 0.735 0.382 0.164 0.056 0 0.003 0.002 0.001 0 0 0 0 0 0 0 0 0.018 0.034 0.024 0.012 0.027 0.052 0.161 0.073 0.106 0.039 0.004 0.012 0.009 0.003 0.001 0 0 0 0 0 0 0 0 0.001 0.002 0.001 0.002 0.004 0.004 0.009 0.011 0.032 0.001 0.004 0.006 0.001 0 0 0 0 0 0 0 0 0 0 0 0 0 0 0 0 0 0 0 0 0 0 0 0 0 0 0 0 0 0 0 0 0 0 0 0 0 0 0 0 0 0 0 0 0 0 0 0 0 0 0 0 0 0 0 0 0 0 0 0 0 0 0 0 0 0 0 0 0 0 0 0 0 0 0 0 0 0 0 0 0 0 0 0 0 0 0 0 0 0 0 0 0 0 0 0 0 0 0 0 0 0 0 0 0 0 0 0 0 0 0 0 0 0 0 0 0 0 0 0 0 0 0 0 0 0 0 0 0 0 0 0 0 0 0 0 0 0 0 0 0 0 0 0 0 0 0 0 0 0 0 0 0 0 0 0 0 0 0 0 0 0 0 0 0 0 0 0 0 0 0 0 0 0 0 0 0 0 0 0 0 0 0 0 0 0 0 0 0 0 0 0 0 0 0 0 0 0 0 0 0 0 0 0 0 0 0 0 0 0 0 0 0 0 0 0 0 0 0 0 0 0 0 0.001 0.003 0 0 0 0 0 0 0 0 0 0 0 0 0 0 0 0 0 0 0 0 0 0 0 0 0 0 0 0 0 0 0 0 0 0 0 0 0 0 0 0 0 0 0 0 0 0 0 0 0 0.002 0.001 0 0 0 0 0 0 0 0 0 0 0 0 0 0 0 0 0 0 0 0 0 0 0 0 0 0 0 0 0 0 0 0 0 0 0 0 0.043 0 0 0 0 0 0 0 0 0 0 0 0 0 0 0 0 0 0 0 0 0 0 0 0 0 0 0 0 0 0 0 0 0 0 0 0 0 0 0 0 0 0 0 0 0 0 0 0 0 0 0 0 0 0 0 0 0 0 0 0 0 0 0 0 0 0 0 0 0 0 0 0 0 0 0 0 0 0 0 0 0 0 0 0 0 0 0 0 0 0 0 0 0 0 0 0 0 0 0 0 0 0 0 0 0 0 0 0 0 0 0 0 0 0 0 0 0 0 0 0 0 0 0 0 0 0 0 0 0 0 0 0 0 0 0 0 0 0 0 0 0 0 0 0 0 0 0 0 0 0 0 0 0 0 0 0 0 0 0 0 0 0 0 0 0 0 0 0 0 0 0 0 0 0 0 0 0 0 0 0 0 0 0 0 0 0 0 0 0 0 0 0 0 0 0 0 0 0 0 0 0 0 0 0 0 0 0 0 0 0 0 0 0 0 0 0 0 0 0 0 0 0 0 0 0 0 0 0 0 0 0 0 0 0 0 0 0 0 0 0 0 0 0 0 0 0 0 0 0 0 0 0 0 0 0 0 0 0 0 0 0 0 0 0 0 0 0 0 0 0 0 0 0 0 0 0 0 0 0 0 0 0 0 0 0 0 0 0 0 0 0 0 0 0 0 0 0 0 0 0 0 0 0 0 0 0 0 0 0 0 0 0 0 0 0 0 0 0 0 0 0 0 0 0 0 0 0 0 0 0 0 0 0 0 0 0 0 0 0 0 0 0 0 0 0 0 0 0 0 0 0 0 0 0 0 0 0 0 0 0 0 0 0 0 0 0 0 0 0 0 0 0 0 0 0 0 0 0 0 0 0 0 0 0 0 0 0 0 0 0 0 0 0 0 0 0 0 0 0 0 0 0 0 0 0 0 0 0 0 0 0 0 0 0 0 0 0 0 0 0 0 0 0 0 0 0 0 0 0 0 0 0 0 0 0 0 0 0 0 0 0 0 0 0 0 0 0 0 0 0 0 0 0 0 0 0 0 0 0 0 0 0 0 0 0 0 0 0 0 0 0 0 0 0 0 0 0 0 0 0 0 0 0 0 0 0 0 0 0 0 0 0 0 0 0 0 0 0 0 0 0 0 0 0 0 0 0 0 0 0 0 0 0 0 0 0 0 0 0 0 0 0 0 0 0 0 0 0 0 0 0 0 0 0 0 0 0 0 0 0 0 0 0 0 0 0 0 0 0 0 0 0 0 0 0 0 0 0 0 0 0 0 0 0 0 0 0 0 0 0 0 0 0 0 0 0 0 0 0 0 0 0 0 0 0 0 0 0 0 0 0 0 0 0 0 0 0 0 0 0 0 0 0 0 0 0 0 0 0 0 0 0 0 0 0 0 0 0 0 0 0 0 0 0 0 0 0 0 0 0 0 0 0 0 0 0 0 0 0 0 0 0 0 0 0 0 0 0 0 0 0 0 0 0 0 0 0 0 0 0 0 0 0 0 0 0 0 0 0 0 0 0 0 0 0 0 0 0 0 0 0 0 0 0 0 0 0 0 0 0 0 0 0 0 0 0 0 0 0 0 0 0 0 0 0 0 0 0 0 0 0 0 0 0 0 0 0 0 0 0 0 0 0 0 0 0 0 0 0 0 0 0 0 0 0 0 0 0 0 0 0 0 0 0 0 0 0 0 0 0 0 0 0 0 0 0 0 0 0 0 0 0 0 0 0 0 0 0 0 0 0 0 0 0 0 0 0 0 0 0 0 0 0 0 0 0 0 0 0 0 0 0 0 0 0 0 0 0 0 0 0 0 0 0 0 0 0 0 0 0 0 0 0 0 0 0 0 0 0 0 0 0 0 0 0 0 0 0 0 0 0 0 0 0 0 0 0 0 0 0 0 0 0 0 0 0 0 0 0 0 0 0 0 0 0 0 0 0 0 0 0 0 0 0 0 0 0 0 0 0 0 0 0 0 0 0 0 0 0 0 0 0 0 0 0 0 0 0 0 0 0 0 0 0 0 0 0 0 0 0 0 0 0 0 0 0 0 0 0 0 0 0 0 0 0 0 0 0 0 0 0 0 0 0 0 0 0 0 0 0 0 0 0 0 0 0 0 0 0 0 0 0 0 0 0 0 0 0 0 0 0 0 0 0 0 0 0 0 0 0 0 0 0 0 0 0 0 0 0 0 0 0 0 0 0 0 0 0 0 0 0 0 0 0 0 0 0 0 0 0 0 0 0 0 0 0 0 0 0 0 0 0 0 0 0 0 0 0 0 0 0 0 0 0 0 0 0 0 0 0 0 0 0 0 0 0 0 0 0 0 0 0 0 0 0 0 0 0 0 0 0 0 0 0 0 0 0 0 0 0 0 0 0 0 0 0 0 0 0 0 0 0 0 0 0 0 0 0 0 0 0 0 0 0 0 0 0 0 0 0 0 0 0 0 0 0 0 0 0 0 0 0 0 0 0 0 0 0 0 0 0 0 0 0 0 0 0 0 0 0 0 0 0 0 0 0 0 0 0 0 0 0 0 0 0 0 0 0 0 0 0 0 0 0 0 0 0 0 0 0 0 0 0 0 0 0 0 0 0 0 0 0 0 0 0 0 0 0 0 0 0 0 0 0 0 0 0 0 0 0 0 0 0 0 0 0 0 0 0 0 0 0 0 0 0 0 0 0 0 0 0 0 0 0 0 0 0 0 0 0 0 0 0 0 0 0 0 0 0 0 0 0 0 0 0 0 0 0 0 0 0 0 0 0 0 0 0 0 0 0 0 0 0 0 
0 0 0 0 0.025 0.018 0 0.01 0.033 0.012 0.006 0.181 0.046 0 0 0 0 0 0 0 0 0 0 0 0 0 0 0 0 0 0.004 0 0.013 0.072 0.089 0.223 0.033 0.05 0.023 0.026 0.015 0.005 0.207 0.247 0.27 0.402 1 0.344 0.28 0.393 0.542 0.241 0.085 0 0.007 0.003 0.001 0.001 0.003 0 0 0 0 0 0 0.024 0.047 0.029 0.029 0.039 0.066 0.189 0.092 0.128 0.045 0.008 0.018 0.014 0.005 0.005 0 0.003 0.003 0.002 0 0 0 0 0.003 0.003 0.004 0.004 0.005 0.01 0.011 0.015 0.047 0.01 0.01 0.014 0.008 0.004 0.004 0.002 0 0 0 0 0 0 0 0 0 0 0 0 0 0 0 0 0 0 0 0 0 0 0 0 0 0 0 0 0 0 0 0 0 0 0 0 0 0 0 0 0 0 0 0 0 0 0 0 0 0 0 0 0 0 0 0 0 0 0 0 0 0 0 0 0 0 0 0 0 0 0 0 0 0 0 0 0 0 0 0 0 0 0 0 0 0 0 0 0 0 0 0 0 0 0 0 0 0 0 0 0 0 0 0 0 0 0 0 0 0 0 0 0 0 0 0 0 0 0 0 0 0 0 0 0 0 0 0 0 0 0 0 0 0 0 0 0 0 0 0 0 0 0 0 0 0 0 0 0 0 0 0 0 0 0 0 0 0 0 0 0 0 0 0 0 0 0 0 0 0 0 0 0 0 0 0 0 0 0 0 0 0 0 0 0 0 0 0 0 0 0 0 0 0 0 0 0 0 0 0.002 0.001 0 0 0 0.001 0.001 0 0 0 0.001 0.001 0.001 0 0.001 0 0.002 0.002 0 0 0.002 0.006 0.008 0.001 0.002 0 0 0 0.001 0.001 0 0 0 0 0 0.001 0 0 0.001 0 0.001 0.001 0.002 0 0 0.001 0.001 0.001 0.001 0.001 0.001 0 0.001 0.001 0.001 0.001 0.001 0.001 0 0 0 0 0 0 0 0 0.001 0.001 0 0 0.001 0.002 0.003 0.002 0 0 0 0 0 0 0 0 0 0 0 0 0 0 0 0 0 0 0 0 0 0 0.001 0.001 0.001 0.001 0.001 0.001 0 0 0 0.001 0 0 0 0 0.029 0 0 0 0 0 0 0 0 0 0 0 0 0 0 0 0 0 0 0 0 0 0 0 0 0 0 0 0 0 0 0 0 0 0 0 0 0 0 0 0 0 0 0 0 0 0 0 0 0 0 0 0 0 0 0 0 0 0 0 0 0 0 0 0 0 0 0 0 0 0 0 0 0 0 0 0 0 0 0 0 0 0 0 0 0 0 0 0 0 0 0 0 0 0 0 0 0 0 0 0 0 0 0 0 0 0 0 0 0 0 0 0 0 0 0 0 0 0 0 0 0 0 0 0 0 0 0 0 0 0 0 0 0 0 0 0 0 0 0 0 0 0 0 0 0 0 0 0 0 0 0 0 0 0 0 0 0 0 0 0 0 0 0 0 0 0 0 0 0 0 0 0 0 0 0 0 0 0 0 0 0 0 0 0 0 0 0 0 0 0 0 0 0 0 0 0 0 0 0 0 0 0 0 0 0 0 0 0 0 0 0 0 0 0 0 0 0 0 0 0 0 0 0 0 0 0 0 0 0 0 0 0 0 0 0 0 0 0 0 0 0 0 0 0 0 0 0 0 0 0 0 0 0 0 0 0 0 0 0 0 0 0 0 0 0 0 0 0 0 0 0 0 0 0 0 0 0 0 0 0 0 0 0 0 0 0 0 0 0 0 0 0 0 0 0 0 0 0 0 0 0 0 0 0 0 0 0 0 0 0 0 0 0 0 0 0 0 0 0 0 0 0 0 0 0 0 0 0 0 0 0 0 0 0 0 0 0 0 0 0 0 0 0 0 0 0 0 0 0 0 0 0 0 0 0 0 0 0 0 0 0 0 0 0 0 0 0 0 0 0 0 0 0 0 0 0 0 0 0 0 0 0 0 0 0 0 0 0 0 0 0 0 0 0 0 0 0 0 0 0 0 0 0 0 0 0 0 0 0 0 0 0 0 0 0 0 0 0 0 0 0 0 0 0 0 0 0 0 0 0 0 0 0 0 0 0 0 0 0 0 0 0 0 0 0 0 0 0 0 0 0 0 0 0 0 0 0 0 0 0 0 0 0 0 0 0 0 0 0 0 0 0 0 0 0 0 0 0 0 0 0 0 0 0 0 0 0 0 0 0 0 0 0 0 0 0 0 0 0 0 0 0 0 0 0 0 0 0 0 0 0 0 0 0 0 0 0 0 0 0 0 0 0 0 0 0 0 0 0 0 0 0 0 0 0 0 0 0 0 0 0 0 0 0 0 0 0 0 0 0 0 0 0 0 0 0 0 0 0 0 0 0 0 0 0 0 0 0 0 0 0 0 0 0 0 0 0 0 0 0 0 0 0 0 0 0 0 0 0 0 0 0 0 0 0 0 0 0 0 0 0 0 0 0 0 0 0 0 0 0 0 0 0 0 0 0 0 0 0 0 0 0 0 0 0 0 0 0 0 0 0 0 0 0 0 0 0 0 0 0 0 0 0 0 0 0 0 0 0 0 0 0 0 0 0 0 0 0 0 0 0 0 0 0 0 0 0 0 0 0 0 0 0 0 0 0 0 0 0 0 0 0 0 0 0 0 0 0 0 0 0 0 0 0 0 0 0 0 0 0 0 0 0 0 0 0 0 0 0 0 0 0 0 0 0 0 0 0 0 0 0 0 0 0 0 0 0 0 0 0 0 0 0 0 0 0 0 0 0 0 0 0 0 0 0 0 0 0 0 0 0 0 0 0 0 0 0 0 0 0 0 0 0 0 0 0 0 0 0 0 0 0 0 0 0 0 0 0 0 0 0 0 0 0 0 0 0 0 0 0 0 0 0 0 0 0 0 0 0 0 0 0 0 0 0 0 0 0 0 0 0 0 0 0 0 0 0 0 0 0 0 0 0 0 0 0 0 0 0 0 0 0 0 0 0 0 0 0 0 0 0 0 0 0 0 0 0 0 0 0 0 0 0 0 0 0 0 0 0 0 0 0 0 0 0 0 0 0 0 0 0 0 0 0 0 0 0 0 0 0 0 0 0 0 0 0 0 0 0 0 0 0 0 0 0 0 0 0 0 0 0 0 0 0 0 0 0 0 0 0 0 0 0 0 0 0 0 0 0 0 0 0 0 0 0 0 0 0 0 0 0 0 0 0 0 0 0 0 0 0 0 0 0 0 0 0 0 0 0 0 0 0 0 0 0 0 0 0 0 0 0 0 0 0 0 0 0 0 0 0 0 0 0 0 0 0 0 0 0 0 0 0 0 0 0 0 0 0 0 0 0 0 0 0 0 0 0 0 0 0 0 0 0 0 0 0 0 0 0 0 0 0 0 0 0 0 0 0 0 0 0 0 0 0 0 0 0 0 0 0 0 0 0 0 0 0 0 0 0 0 0 0 0 0 0 0 0 0 0 0 0 0 0 0 0 0 0 0 0 0 0 0 0 0 0 0 0 0 0 0 0 0 0 0 0 0 0 0 0 0 0 0 0 0 0 0 0 0 0 0 0 0 0 0 0 0 0 0 0 0 0 0 0 0 0 0 0 0 0 0 0 0 0 0 0 0 0 0 0 0 0 0 0 0 0 0 0 0 0 0 0 0 0 0 0 0 0 0 0 0 0 0 0 0 0 0 0 0 0 0 0 0 0 0 0 0 0 0 0 0 0 0 0 0 0 0 0 0 0 0 0 0 0 0 0 0 0 0 0.001 0.001 0.001 0 0 0 0 0 0 0 0 0 0 0 0 0 0 0 0 0 0 0 0 0 0 0 0 0 0 0 0 0 0 0 0 0 0 0 0 0 0 0 0 0 0 0 0 0 0 0 0 0 0 0.002 0 0 
0 0 0 0 0.029 0.019 0.001 0.007 0.031 0.012 0.003 0.151 0.039 0 0 0 0 0 0 0 0 0 0 0 0 0 0 0 0 0 0.003 0.002 0.017 0.062 0.076 0.185 0.027 0.043 0.027 0.027 0.008 0.004 0.294 0.576 0.353 0.376 0.413 1 0.398 0.336 0.287 0.158 0.069 0 0.008 0.004 0.001 0.001 0.002 0 0 0 0 0 0 0.058 0.108 0.059 0.058 0.092 0.181 0.494 0.245 0.177 0.064 0.007 0.027 0.023 0.004 0.005 0 0.001 0.001 0.001 0 0 0 0 0.012 0.015 0.014 0.019 0.017 0.024 0.024 0.036 0.126 0.013 0.017 0.019 0.015 0.008 0.006 0.004 0.003 0.001 0 0 0 0 0 0 0 0 0 0 0 0 0 0 0 0 0 0 0 0 0 0 0 0 0 0 0 0 0 0 0 0 0 0 0 0 0 0 0 0 0 0 0 0 0 0 0 0 0 0 0 0 0 0 0 0 0 0 0 0 0 0 0 0 0 0 0 0 0 0 0 0 0 0 0 0 0 0 0 0 0 0 0 0 0 0 0 0 0 0 0 0 0 0 0 0 0 0 0 0 0 0 0 0 0 0 0 0 0 0 0 0 0 0 0 0 0 0 0 0 0 0 0 0 0 0 0 0 0 0 0 0 0 0 0 0 0 0 0 0 0 0 0 0 0 0 0 0 0 0 0 0 0 0 0 0 0 0 0 0 0 0 0 0 0 0 0 0 0 0 0 0 0 0 0 0 0 0 0 0 0 0 0 0 0 0 0 0 0 0 0 0 0 0 0 0 0 0 0 0 0 0 0 0.003 0.001 0.001 0.001 0.003 0.004 0.002 0.002 0.003 0.006 0.002 0.005 0 0 0.008 0.015 0.02 0.006 0.005 0.001 0.002 0.002 0 0 0 0 0 0.001 0.001 0.002 0.001 0.003 0.003 0.006 0.008 0.004 0.01 0.001 0.001 0.001 0 0.002 0.001 0.001 0.002 0.002 0.001 0.001 0.001 0.001 0.001 0.001 0 0.001 0.001 0 0.001 0 0.001 0.002 0.006 0.006 0.005 0.005 0.006 0.004 0.012 0.008 0.006 0.003 0.002 0.001 0.001 0 0 0 0 0 0 0 0 0 0 0.002 0 0 0.001 0.002 0.001 0 0.002 0.002 0.002 0.003 0.003 0.003 0.003 0.002 0 0.002 0.001 0 0 0 0.029 0 0 0 0 0 0 0 0 0 0 0 0 0 0 0 0 0 0 0 0 0 0 0 0 0 0 0 0 0 0 0 0 0 0 0 0 0 0 0 0 0 0 0 0 0 0 0 0 0 0 0 0 0 0 0 0 0 0 0 0 0 0 0 0 0 0 0 0 0 0 0 0 0 0 0 0 0 0 0 0 0 0 0 0 0 0 0 0 0 0 0 0 0 0 0 0 0 0 0 0 0 0 0 0 0 0 0 0 0 0 0 0 0 0 0 0 0 0 0 0 0 0 0 0 0 0 0 0 0 0 0 0 0 0 0 0 0 0 0 0 0 0 0 0 0 0 0 0 0 0 0 0 0 0 0 0 0 0 0 0 0 0 0 0 0 0 0 0 0 0 0 0 0 0 0 0 0 0 0 0 0 0 0 0 0 0 0 0 0 0 0 0 0 0 0 0 0 0 0 0 0 0 0 0 0 0 0 0 0 0 0 0 0 0 0 0 0 0 0 0 0 0 0 0 0 0 0 0 0 0 0 0 0 0 0 0 0 0 0 0 0 0 0 0 0 0 0 0 0 0 0 0 0 0 0 0 0 0 0 0 0 0 0 0 0 0 0 0 0 0 0 0 0 0 0 0 0 0 0 0 0 0 0 0 0 0 0 0 0 0 0 0 0 0 0 0 0 0 0 0 0 0 0 0 0 0 0 0 0 0 0 0 0 0 0 0 0 0 0 0 0 0 0 0 0 0 0 0 0 0 0 0 0 0 0 0 0 0 0 0 0 0 0 0 0 0 0 0 0 0 0 0 0 0 0 0 0 0 0 0 0 0 0 0 0 0 0 0 0 0 0 0 0 0 0 0 0 0 0 0 0 0 0 0 0 0 0 0 0 0 0 0 0 0 0 0 0 0 0 0 0 0 0 0 0 0 0 0 0 0 0 0 0 0 0 0 0 0 0 0 0 0 0 0 0 0 0 0 0 0 0 0 0 0 0 0 0 0 0 0 0 0 0 0 0 0 0 0 0 0 0 0 0 0 0 0 0 0 0 0 0 0 0 0 0 0 0 0 0 0 0 0 0 0 0 0 0 0 0 0 0 0 0 0 0 0 0 0 0 0 0 0 0 0 0 0 0 0 0 0 0 0 0 0 0 0 0 0 0 0 0 0 0 0 0 0 0 0 0 0 0 0 0 0 0 0 0 0 0 0 0 0 0 0 0 0 0 0 0 0 0 0 0 0 0 0 0 0 0 0 0 0 0 0 0 0 0 0 0 0 0 0 0 0 0 0 0 0 0 0 0 0 0 0 0 0 0 0 0 0 0 0 0 0 0 0 0 0 0 0 0 0 0 0 0 0 0 0 0 0 0 0 0 0 0 0 0 0 0 0 0 0 0 0 0 0 0 0 0 0 0 0 0 0 0 0 0 0 0 0 0 0 0 0 0 0 0 0 0 0 0 0 0 0 0 0 0 0 0 0 0 0 0 0 0 0 0 0 0 0 0 0 0 0 0 0 0 0 0 0 0 0 0 0 0 0 0 0 0 0 0 0 0 0 0 0 0 0 0 0 0 0 0 0 0 0 0 0 0 0 0 0 0 0 0 0 0 0 0 0 0 0 0 0 0 0 0 0 0 0 0 0 0 0 0 0 0 0 0 0 0 0 0 0 0 0 0 0 0 0 0 0 0 0 0 0 0 0 0 0 0 0 0 0 0 0 0 0 0 0 0 0 0 0 0 0 0 0 0 0 0 0 0 0 0 0 0 0 0 0 0 0 0 0 0 0 0 0 0 0 0 0 0 0 0 0 0 0 0 0 0 0 0 0 0 0 0 0 0 0 0 0 0 0 0 0 0 0 0 0 0 0 0 0 0 0 0 0 0 0 0 0 0 0 0 0 0 0 0 0 0 0 0 0 0 0 0 0 0 0 0 0 0 0 0 0 0 0 0 0 0 0 0 0 0 0 0 0 0 0 0 0 0 0 0 0 0 0 0 0 0 0 0 0 0 0 0 0 0 0 0 0 0 0 0 0 0 0 0 0 0 0 0 0 0 0 0 0 0 0 0 0 0 0 0 0 0 0 0 0 0 0 0 0 0 0 0 0 0 0 0 0 0 0 0 0 0 0 0 0 0 0 0 0 0 0 0 0 0 0 0 0 0 0 0 0 0 0 0 0 0 0 0 0 0 0 0 0 0 0 0 0 0 0 0 0 0 0 0 0 0 0 0 0 0 0 0 0 0 0 0 0 0 0 0 0 0 0 0 0 0 0 0 0 0 0 0 0 0 0 0 0 0 0 0 0 0 0 0 0 0 0 0 0 0 0 0 0 0 0 0 0 0 0 0 0 0 0 0 0 0 0 0 0 0 0 0 0 0 0 0 0 0 0 0 0 0 0 0 0 0 0 0 0 0 0 0 0 0 0 0 0 0 0 0 0 0 0 0 0 0 0 0 0 0 0 0 0 0 0 0 0 0 0 0 0 0 0 0 0 0 0 0 0 0 0 0 0 0 0 0 0 0 0 0 0 0 0 0 0 0 0 0 0 0 0 0 0 0 0 0 0 0 0 0 0 0 0 0 0 0 0 0 0 0 0.001 0.001 0 0 0 0 0 0 0 0 0 0 0 0 0 0 0 0 0 0 0.001 0.001 0.001 0.001 0 0.002 0 0 0 0 0 0 0 0.001 0.003 0.002 0.004 0.004 0.002 0.002 0.002 0.001 0.001 0 0 0 0 0 0 0 0 0 0 0 0.001 0 0 0 0 0 0 0 0 0 0 0 0 0 0 0 0 0 0 0 0 0 0 0 0 0 0 0 0 0 0 0 0.01 0 0 
0 0 0 0 0.043 0.025 0.003 0.019 0.056 0.018 0.011 0.247 0.061 0 0 0 0 0 0 0 0 0 0 0 0 0 0 0 0 0 0.011 0.001 0.016 0.097 0.119 0.316 0.043 0.078 0.035 0.038 0.024 0.006 0.319 0.337 0.497 0.562 0.295 0.403 1 0.587 0.255 0.119 0.058 0 0.003 0 0 0 0 0 0 0 0 0 0 0.022 0.056 0.034 0.026 0.043 0.07 0.197 0.109 0.1 0.044 0.002 0.013 0.012 0.002 0.002 0 0 0 0 0 0 0 0 0.004 0.008 0.005 0.011 0.01 0.008 0.011 0.014 0.056 0.003 0.005 0.005 0.005 0.002 0 0 0 0 0 0 0 0 0 0 0 0 0 0 0 0 0 0 0 0 0 0 0 0 0 0 0 0 0 0 0 0 0 0 0 0 0 0 0 0 0 0 0 0 0 0 0 0 0 0 0 0 0 0 0 0 0 0 0 0 0 0 0 0 0 0 0 0 0 0 0 0 0 0 0 0 0 0 0 0 0 0 0 0 0 0 0 0 0 0 0 0 0 0 0 0 0 0 0 0 0 0 0 0 0 0 0 0 0 0 0 0 0 0 0 0 0 0 0 0 0 0 0 0 0 0 0 0 0 0 0 0 0 0 0 0 0 0 0 0 0 0 0 0 0 0 0 0 0 0 0 0 0 0 0 0 0 0 0 0 0 0 0 0 0 0 0 0 0 0 0 0 0 0 0 0 0 0 0 0 0 0 0 0 0 0 0 0 0 0 0 0 0 0 0 0 0 0 0 0 0 0 0 0 0 0.001 0.001 0 0 0.001 0.001 0.001 0.001 0.001 0.001 0.001 0.001 0.001 0.002 0.001 0.001 0.003 0.005 0.01 0.001 0.002 0.001 0.001 0.001 0.001 0.001 0.001 0 0 0 0 0.001 0.002 0.002 0.002 0.003 0.003 0.002 0.003 0.001 0.001 0 0 0 0 0 0 0.002 0 0 0 0.001 0 0 0 0 0 0 0 0 0 0 0.002 0.002 0.002 0.002 0.003 0.002 0.003 0.002 0.001 0 0 0 0 0 0 0 0 0 0 0 0 0 0 0.001 0.001 0.001 0.001 0.001 0.001 0.001 0.001 0.001 0 0.002 0.002 0.002 0.002 0.001 0.001 0.001 0 0 0 0 0.047 0 0 0 0 0 0 0 0 0 0 0 0 0 0 0 0 0 0 0 0 0 0 0 0 0 0 0 0 0 0 0 0 0 0 0 0 0 0 0 0 0 0 0 0 0 0 0 0 0 0 0 0 0 0 0 0 0 0 0 0 0 0 0 0 0 0 0 0 0 0 0 0 0 0 0 0 0 0 0 0 0 0 0 0 0 0 0 0 0 0 0 0 0 0 0 0 0 0 0 0 0 0 0 0 0 0 0 0 0 0 0 0 0 0 0 0 0 0 0 0 0 0 0 0 0 0 0 0 0 0 0 0 0 0 0 0 0 0 0 0 0 0 0 0 0 0 0 0 0 0 0 0 0 0 0 0 0 0 0 0 0 0 0 0 0 0 0 0 0 0 0 0 0 0 0 0 0 0 0 0 0 0 0 0 0 0 0 0 0 0 0 0 0 0 0 0 0 0 0 0 0 0 0 0 0 0 0 0 0 0 0 0 0 0 0 0 0 0 0 0 0 0 0 0 0 0 0 0 0 0 0 0 0 0 0 0 0 0 0 0 0 0 0 0 0 0 0 0 0 0 0 0 0 0 0 0 0 0 0 0 0 0 0 0 0 0 0 0 0 0 0 0 0 0 0 0 0 0 0 0 0 0 0 0 0 0 0 0 0 0 0 0 0 0 0 0 0 0 0 0 0 0 0 0 0 0 0 0 0 0 0 0 0 0 0 0 0 0 0 0 0 0 0 0 0 0 0 0 0 0 0 0 0 0 0 0 0 0 0 0 0 0 0 0 0 0 0 0 0 0 0 0 0 0 0 0 0 0 0 0 0 0 0 0 0 0 0 0 0 0 0 0 0 0 0 0 0 0 0 0 0 0 0 0 0 0 0 0 0 0 0 0 0 0 0 0 0 0 0 0 0 0 0 0 0 0 0 0 0 0 0 0 0 0 0 0 0 0 0 0 0 0 0 0 0 0 0 0 0 0 0 0 0 0 0 0 0 0 0 0 0 0 0 0 0 0 0 0 0 0 0 0 0 0 0 0 0 0 0 0 0 0 0 0 0 0 0 0 0 0 0 0 0 0 0 0 0 0 0 0 0 0 0 0 0 0 0 0 0 0 0 0 0 0 0 0 0 0 0 0 0 0 0 0 0 0 0 0 0 0 0 0 0 0 0 0 0 0 0 0 0 0 0 0 0 0 0 0 0 0 0 0 0 0 0 0 0 0 0 0 0 0 0 0 0 0 0 0 0 0 0 0 0 0 0 0 0 0 0 0 0 0 0 0 0 0 0 0 0 0 0 0 0 0 0 0 0 0 0 0 0 0 0 0 0 0 0 0 0 0 0 0 0 0 0 0 0 0 0 0 0 0 0 0 0 0 0 0 0 0 0 0 0 0 0 0 0 0 0 0 0 0 0 0 0 0 0 0 0 0 0 0 0 0 0 0 0 0 0 0 0 0 0 0 0 0 0 0 0 0 0 0 0 0 0 0 0 0 0 0 0 0 0 0 0 0 0 0 0 0 0 0 0 0 0 0 0 0 0 0 0 0 0 0 0 0 0 0 0 0 0 0 0 0 0 0 0 0 0 0 0 0 0 0 0 0 0 0 0 0 0 0 0 0 0 0 0 0 0 0 0 0 0 0 0 0 0 0 0 0 0 0 0 0 0 0 0 0 0 0 0 0 0 0 0 0 0 0 0 0 0 0 0 0 0 0 0 0 0 0 0 0 0 0 0 0 0 0 0 0 0 0 0 0 0 0 0 0 0 0 0 0 0 0 0 0 0 0 0 0 0 0 0 0 0 0 0 0 0 0 0 0 0 0 0 0 0 0 0 0 0 0 0 0 0 0 0 0 0 0 0 0 0 0 0 0 0 0 0 0 0 0 0 0 0 0 0 0 0 0 0 0 0 0 0 0 0 0 0 0 0 0 0 0 0 0 0 0 0 0 0 0 0 0 0 0 0 0 0 0 0 0 0 0 0 0 0 0 0 0 0 0 0 0 0 0 0 0 0 0 0 0 0 0 0 0 0 0 0 0 0 0 0 0 0 0 0 0 0 0 0 0 0 0 0 0 0 0 0 0 0 0 0 0 0 0 0 0 0 0 0 0 0 0 0 0 0 0 0 0 0 0 0 0 0 0 0 0 0 0 0 0 0 0 0 0 0 0 0 0 0 0 0 0 0 0 0 0 0 0 0 0 0 0 0 0 0 0 0 0 0 0 0 0 0 0 0 0 0 0 0 0 0 0 0 0 0 0 0 0 0 0 0 0 0 0 0 0 0 0 0 0 0 0 0 0 0 0 0 0 0 0 0 0 0 0 0 0 0 0 0 0 0 0 0 0 0 0 0 0 0 0 0 0 0 0 0 0 0 0 0 0 0 0 0 0 0 0 0 0 0 0 0 0 0 0 0 0 0 0 0 0 0 0 0 0 0 0 0 0 0 0 0 0 0 0 0 0 0 0 0 0 0 0 0 0 0 0 0 0 0 0 0 0 0 0 0 0 0 0 0 0 0 0 0 0 0 0 0 0 0 0 0 0 0 0 0 0 0 0 0 0 0 0 0 0 0 0 0 0 0 0 0 0 0 0 0 0 0 0 0 0 0 0 0 0 0 0 0 0 0 0 0 0 0 0.001 0.002 0.002 0.002 0.002 0.002 0.002 0 0 0 0 0 0 0.001 0.002 0.002 0.002 0.002 0.002 0.001 0 0 0 0 0 0 0 0 0 0 0 0 0 0 0 0 0 0 0 0 0 0 0 0 0 0 0 0 0 0 0 0 0 0 0 0 0 0 0 0 0 0 0 0 0 0 0.003 0 0 
0 0 0 0 0.086 0.049 0.008 0.033 0.107 0.026 0.022 0.472 0.117 0 0 0 0 0 0 0 0 0 0 0 0 0 0 0 0 0 0.02 0 0.041 0.18 0.22 0.581 0.085 0.159 0.082 0.091 0.051 0.01 0.318 0.245 0.412 0.605 0.357 0.258 0.455 1 0.403 0.171 0.048 0 0.002 0.001 0.001 0.002 0.001 0 0 0 0 0 0 0.01 0.028 0.014 0.012 0.021 0.045 0.14 0.063 0.098 0.037 0.002 0.013 0.013 0.004 0.002 0 0 0 0 0 0 0 0 0.002 0.003 0.003 0.004 0.004 0.001 0.004 0.009 0.028 0.002 0.002 0.003 0.002 0.002 0.002 0.001 0 0 0 0 0 0 0 0 0 0 0 0 0 0 0 0 0 0 0 0 0 0 0 0 0 0 0 0 0 0 0 0 0 0 0 0 0 0 0 0 0 0 0 0 0 0 0 0 0 0 0 0 0 0 0 0 0 0 0 0 0 0 0 0 0 0 0 0 0 0 0 0 0 0 0 0 0 0 0 0 0 0 0 0 0 0 0 0 0 0 0 0 0 0 0 0 0 0 0 0 0 0 0 0 0 0 0 0 0 0 0 0 0 0 0 0 0 0 0 0 0 0 0 0 0 0 0 0 0 0 0 0 0 0 0 0 0 0 0 0 0 0 0 0 0 0 0 0 0 0 0 0 0 0 0 0 0 0 0 0 0 0 0 0 0 0 0 0 0 0 0 0 0 0 0 0 0 0 0 0 0 0 0 0 0 0 0 0 0 0 0 0 0 0 0 0 0 0 0 0 0 0 0 0 0 0 0 0 0 0 0 0 0 0 0 0 0 0 0 0.001 0.003 0.002 0 0 0 0 0 0 0 0 0 0 0 0 0 0 0 0 0 0 0 0 0 0 0 0 0 0 0 0 0 0 0 0 0 0 0 0 0 0 0 0 0 0 0 0 0 0 0 0 0 0 0 0 0 0 0 0 0 0 0 0 0 0 0 0 0 0 0 0 0 0 0 0 0 0 0 0 0 0 0.001 0.001 0 0 0 0 0 0 0 0.106 0 0 0 0 0 0 0 0 0 0 0 0 0 0 0 0 0 0 0 0 0 0 0 0 0 0 0 0 0 0 0 0 0 0 0 0 0 0 0 0 0 0 0 0 0 0 0 0 0 0 0 0 0 0 0 0 0 0 0 0 0 0 0 0 0 0 0 0 0 0 0 0 0 0 0 0 0 0 0 0 0 0 0 0 0 0 0 0 0 0 0 0 0 0 0 0 0 0 0 0 0 0 0 0 0 0 0 0 0 0 0 0 0 0 0 0 0 0 0 0 0 0 0 0 0 0 0 0 0 0 0 0 0 0 0 0 0 0 0 0 0 0 0 0 0 0 0 0 0 0 0 0 0 0 0 0 0 0 0 0 0 0 0 0 0 0 0 0 0 0 0 0 0 0 0 0 0 0 0 0 0 0 0 0 0 0 0 0 0 0 0 0 0 0 0 0 0 0 0 0 0 0 0 0 0 0 0 0 0 0 0 0 0 0 0 0 0 0 0 0 0 0 0 0 0 0 0 0 0 0 0 0 0 0 0 0 0 0 0 0 0 0 0 0 0 0 0 0 0 0 0 0 0 0 0 0 0 0 0 0 0 0 0 0 0 0 0 0 0 0 0 0 0 0 0 0 0 0 0 0 0 0 0 0 0 0 0 0 0 0 0 0 0 0 0 0 0 0 0 0 0 0 0 0 0 0 0 0 0 0 0 0 0 0 0 0 0 0 0 0 0 0 0 0 0 0 0 0 0 0 0 0 0 0 0 0 0 0 0 0 0 0 0 0 0 0 0 0 0 0 0 0 0 0 0 0 0 0 0 0 0 0 0 0 0 0 0 0 0 0 0 0 0 0 0 0 0 0 0 0 0 0 0 0 0 0 0 0 0 0 0 0 0 0 0 0 0 0 0 0 0 0 0 0 0 0 0 0 0 0 0 0 0 0 0 0 0 0 0 0 0 0 0 0 0 0 0 0 0 0 0 0 0 0 0 0 0 0 0 0 0 0 0 0 0 0 0 0 0 0 0 0 0 0 0 0 0 0 0 0 0 0 0 0 0 0 0 0 0 0 0 0 0 0 0 0 0 0 0 0 0 0 0 0 0 0 0 0 0 0 0 0 0 0 0 0 0 0 0 0 0 0 0 0 0 0 0 0 0 0 0 0 0 0 0 0 0 0 0 0 0 0 0 0 0 0 0 0 0 0 0 0 0 0 0 0 0 0 0 0 0 0 0 0 0 0 0 0 0 0 0 0 0 0 0 0 0 0 0 0 0 0 0 0 0 0 0 0 0 0 0 0 0 0 0 0 0 0 0 0 0 0 0 0 0 0 0 0 0 0 0 0 0 0 0 0 0 0 0 0 0 0 0 0 0 0 0 0 0 0 0 0 0 0 0 0 0 0 0 0 0 0 0 0 0 0 0 0 0 0 0 0 0 0 0 0 0 0 0 0 0 0 0 0 0 0 0 0 0 0 0 0 0 0 0 0 0 0 0 0 0 0 0 0 0 0 0 0 0 0 0 0 0 0 0 0 0 0 0 0 0 0 0 0 0 0 0 0 0 0 0 0 0 0 0 0 0 0 0 0 0 0 0 0 0 0 0 0 0 0 0 0 0 0 0 0 0 0 0 0 0 0 0 0 0 0 0 0 0 0 0 0 0 0 0 0 0 0 0 0 0 0 0 0 0 0 0 0 0 0 0 0 0 0 0 0 0 0 0 0 0 0 0 0 0 0 0 0 0 0 0 0 0 0 0 0 0 0 0 0 0 0 0 0 0 0 0 0 0 0 0 0 0 0 0 0 0 0 0 0 0 0 0 0 0 0 0 0 0 0 0 0 0 0 0 0 0 0 0 0 0 0 0 0 0 0 0 0 0 0 0 0 0 0 0 0 0 0 0 0 0 0 0 0 0 0 0 0 0 0 0 0 0 0 0 0 0 0 0 0 0 0 0 0 0 0 0 0 0 0 0 0 0 0 0 0 0 0 0 0 0 0 0 0 0 0 0 0 0 0 0 0 0 0 0 0 0 0 0 0 0 0 0 0 0 0 0 0 0 0 0 0 0 0 0 0 0 0 0 0 0 0 0 0 0 0 0 0 0 0 0 0 0 0 0 0 0 0 0 0 0 0 0 0 0 0 0 0 0 0 0 0 0 0 0 0 0 0 0 0 0 0 0 0 0 0 0 0 0 0 0 0 0 0 0 0 0 0 0 0 0 0 0 0 0 0 0 0 0 0 0 0 0 0 0 0 0 0 0 0 0 0 0 0 0 0 0 0 0 0 0 0 0 0 0 0 0 0 0 0 0 0 0 0 0 0 0 0 0 0 0 0 0 0 0 0 0 0 0 0 0 0 0 0 0 0 0 0 0 0 0 0 0 0 0 0 0 0 0 0 0 0 0 0 0 0 0 0 0 0 0 0 0 0 0 0 0 0 0 0 0 0 0 0 0 0 0 0 0 0 0 0 0 0 0 0 0 0 0 0 0 0 0 0 0 0 0 0 0 0 0 0 0 0 0 0 0 0 0 0 0 0 0 0 0 0 0 0 0 0 0 0 0 0 0 0 0 0 0 0 0 0 0 0 0 0 0 0 0 0 0 0 0 0 0 0 0 0 0 0 0 0 0 0 0 0 0 0 0 0 0 0 0 0 0 0 0 0 0 0 0 0 0 0 0 0 0 0 0 0 0 0 0 0 0 0 0 0 0 0 0 0 0 0 0 0 0 0 0 0 0 0 0 0 0 0 0 0 0 0 0 0 0 0 0 0 0 0 0 0 0 0 0 0 
0 0 0 0 0.033 0.024 0.002 0.015 0.043 0.01 0.006 0.228 0.06 0 0 0 0 0 0 0 0 0 0 0 0 0 0 0 0 0 0.008 0.001 0.016 0.091 0.095 0.279 0.04 0.067 0.039 0.047 0.028 0.011 0.2 0.198 0.243 0.375 0.612 0.261 0.251 0.481 1 0.445 0.132 0 0.008 0.003 0.002 0.002 0.002 0 0 0 0 0 0 0.019 0.047 0.03 0.017 0.027 0.074 0.177 0.089 0.234 0.102 0.01 0.028 0.023 0.005 0.005 0 0 0 0 0 0 0 0 0.003 0.007 0.006 0.011 0.008 0.01 0.011 0.023 0.053 0.003 0.009 0.008 0.005 0.002 0.002 0.002 0 0 0 0 0 0 0 0 0 0 0 0 0 0 0 0 0 0 0 0 0 0 0 0 0 0 0 0 0 0 0 0 0 0 0 0 0 0 0 0 0 0 0 0 0 0 0 0 0 0 0 0 0 0 0 0 0 0 0 0 0 0 0 0 0 0 0 0 0 0 0 0 0 0 0 0 0 0 0 0 0 0 0 0 0 0 0 0 0 0 0 0 0 0 0 0 0 0 0 0 0 0 0 0 0 0 0 0 0 0 0 0 0 0 0 0 0 0 0 0 0 0 0 0 0 0 0 0 0 0 0 0 0 0 0 0 0 0 0 0 0 0 0 0 0 0 0 0 0 0 0 0 0 0 0 0 0 0 0 0 0 0 0 0 0 0 0 0 0 0 0 0 0 0 0 0 0 0 0 0 0 0 0 0 0 0 0 0 0 0 0 0 0 0 0 0 0 0 0 0 0.001 0 0 0 0.001 0 0 0 0.001 0.001 0.002 0.001 0.001 0.001 0.001 0.001 0.004 0.001 0.001 0.004 0.007 0.009 0.003 0.004 0.002 0.003 0.003 0.003 0.002 0.002 0 0 0.001 0.001 0.002 0.001 0.002 0.002 0.001 0.003 0.004 0.005 0.001 0.001 0 0 0 0 0 0 0.002 0 0 0 0.001 0 0 0 0 0 0 0.002 0.002 0.003 0.002 0.003 0.005 0.004 0.004 0.005 0.005 0.005 0.004 0.002 0.002 0.002 0.001 0.001 0 0 0 0 0 0 0 0 0 0 0 0 0 0.001 0.001 0 0 0 0 0 0 0.001 0.003 0.003 0.001 0.001 0.002 0.002 0 0 0 0.048 0 0 0 0 0 0 0 0 0 0 0 0 0 0 0 0 0 0 0 0 0 0 0 0 0 0 0 0 0 0 0 0 0 0 0 0 0 0 0 0 0 0 0 0 0 0 0 0 0 0 0 0 0 0 0 0 0 0 0 0 0 0 0 0 0 0 0 0 0 0 0 0 0 0 0 0 0 0 0 0 0 0 0 0 0 0 0 0 0 0 0 0 0 0 0 0 0 0 0 0 0 0 0 0 0 0 0 0 0 0 0 0 0 0 0 0 0 0 0 0 0 0 0 0 0 0 0 0 0 0 0 0 0 0 0 0 0 0 0 0 0 0 0 0 0 0 0 0 0 0 0 0 0 0 0 0 0 0 0 0 0 0 0 0 0 0 0 0 0 0 0 0 0 0 0 0 0 0 0 0 0 0 0 0 0 0 0 0 0 0 0 0 0 0 0 0 0 0 0 0 0 0 0 0 0 0 0 0 0 0 0 0 0 0 0 0 0 0 0 0 0 0 0 0 0 0 0 0 0 0 0 0 0 0 0 0 0 0 0 0 0 0 0 0 0 0 0 0 0 0 0 0 0 0 0 0 0 0 0 0 0 0 0 0 0 0 0 0 0 0 0 0 0 0 0 0 0 0 0 0 0 0 0 0 0 0 0 0 0 0 0 0 0 0 0 0 0 0 0 0 0 0 0 0 0 0 0 0 0 0 0 0 0 0 0 0 0 0 0 0 0 0 0 0 0 0 0 0 0 0 0 0 0 0 0 0 0 0 0 0 0 0 0 0 0 0 0 0 0 0 0 0 0 0 0 0 0 0 0 0 0 0 0 0 0 0 0 0 0 0 0 0 0 0 0 0 0 0 0 0 0 0 0 0 0 0 0 0 0 0 0 0 0 0 0 0 0 0 0 0 0 0 0 0 0 0 0 0 0 0 0 0 0 0 0 0 0 0 0 0 0 0 0 0 0 0 0 0 0 0 0 0 0 0 0 0 0 0 0 0 0 0 0 0 0 0 0 0 0 0 0 0 0 0 0 0 0 0 0 0 0 0 0 0 0 0 0 0 0 0 0 0 0 0 0 0 0 0 0 0 0 0 0 0 0 0 0 0 0 0 0 0 0 0 0 0 0 0 0 0 0 0 0 0 0 0 0 0 0 0 0 0 0 0 0 0 0 0 0 0 0 0 0 0 0 0 0 0 0 0 0 0 0 0 0 0 0 0 0 0 0 0 0 0 0 0 0 0 0 0 0 0 0 0 0 0 0 0 0 0 0 0 0 0 0 0 0 0 0 0 0 0 0 0 0 0 0 0 0 0 0 0 0 0 0 0 0 0 0 0 0 0 0 0 0 0 0 0 0 0 0 0 0 0 0 0 0 0 0 0 0 0 0 0 0 0 0 0 0 0 0 0 0 0 0 0 0 0 0 0 0 0 0 0 0 0 0 0 0 0 0 0 0 0 0 0 0 0 0 0 0 0 0 0 0 0 0 0 0 0 0 0 0 0 0 0 0 0 0 0 0 0 0 0 0 0 0 0 0 0 0 0 0 0 0 0 0 0 0 0 0 0 0 0 0 0 0 0 0 0 0 0 0 0 0 0 0 0 0 0 0 0 0 0 0 0 0 0 0 0 0 0 0 0 0 0 0 0 0 0 0 0 0 0 0 0 0 0 0 0 0 0 0 0 0 0 0 0 0 0 0 0 0 0 0 0 0 0 0 0 0 0 0 0 0 0 0 0 0 0 0 0 0 0 0 0 0 0 0 0 0 0 0 0 0 0 0 0 0 0 0 0 0 0 0 0 0 0 0 0 0 0 0 0 0 0 0 0 0 0 0 0 0 0 0 0 0 0 0 0 0 0 0 0 0 0 0 0 0 0 0 0 0 0 0 0 0 0 0 0 0 0 0 0 0 0 0 0 0 0 0 0 0 0 0 0 0 0 0 0 0 0 0 0 0 0 0 0 0 0 0 0 0 0 0 0 0 0 0 0 0 0 0 0 0 0 0 0 0 0 0 0 0 0 0 0 0 0 0 0 0 0 0 0 0 0 0 0 0 0 0 0 0 0 0 0 0 0 0 0 0 0 0 0 0 0 0 0 0 0 0 0 0 0 0 0 0 0 0 0 0 0 0 0 0 0 0 0 0 0 0 0 0 0 0 0 0 0 0 0 0 0 0 0 0 0 0 0 0 0 0 0 0 0 0 0 0 0 0 0 0 0 0 0 0 0 0 0 0 0 0 0 0 0 0 0 0 0 0 0 0 0 0 0 0 0 0 0 0 0 0 0 0 0 0 0 0 0 0 0 0 0 0 0 0 0 0 0 0 0 0 0 0 0 0 0 0 0 0 0 0 0 0 0 0 0 0 0 0 0 0 0 0 0 0 0 0 0 0 0 0 0 0 0 0 0 0 0 0 0 0 0 0 0 0 0 0 0 0 0 0 0 0 0 0 0 0 0 0 0 0 0 0 0 0 0 0 0 0 0 0 0 0 0 0 0 0 0 0 0 0 0 0 0 0 0 0 0 0 0 0 0 0 0 0 0 0 0 0 0 0 0 0 0 0 0 0 0 0 0 0 0 0 0 0 0 0 0 0 0 0 0 0 0 0 0 0 0 0 0 0 0 0 0 0 0 0.001 0.002 0.002 0.001 0.003 0.001 0 0 0 0 0 0 0 0.002 0.002 0.004 0.003 0.003 0.001 0.001 0.001 0.001 0.001 0 0 0 0 0 0 0 0 0 0 0.001 0.001 0 0 0 0 0 0 0 0 0 0 0 0 0 0 0 0 0 0 0 0 0 0 0 0 0 0 0 0 0 0 0.004 0 0 
0.001 0 0 0 0.023 0.012 0.003 0.008 0.025 0.006 0.005 0.128 0.028 0 0 0.001 0.001 0.001 0 0 0 0 0 0 0 0 0 0 0 0 0.005 0.004 0.009 0.053 0.056 0.159 0.029 0.042 0.019 0.021 0.007 0.005 0.114 0.13 0.146 0.213 0.312 0.19 0.154 0.275 0.534 1 0.351 0 0.018 0.002 0.001 0.001 0.002 0.001 0.001 0 0.001 0 0 0.025 0.067 0.042 0.029 0.051 0.101 0.291 0.141 0.516 0.218 0.026 0.073 0.06 0.015 0.011 0 0.005 0.003 0.003 0.001 0.001 0.001 0.001 0.006 0.009 0.007 0.013 0.014 0.021 0.019 0.019 0.059 0.013 0.021 0.031 0.015 0.006 0.003 0.003 0.002 0.001 0.002 0.001 0 0.001 0.002 0.001 0 0.001 0.001 0.001 0 0 0 0 0 0 0 0 0 0 0 0 0 0 0 0 0 0 0 0 0 0 0 0 0 0 0 0 0 0 0 0 0 0 0 0 0 0 0 0 0 0 0 0 0 0 0 0 0 0 0 0 0 0 0 0 0 0 0 0 0 0 0 0 0 0 0 0 0 0 0 0 0 0 0 0 0 0 0 0 0 0 0 0 0 0 0 0 0 0 0 0 0 0 0 0 0 0 0 0 0 0 0 0 0 0 0 0 0 0 0 0 0 0 0 0 0 0 0 0 0 0 0.001 0.001 0.001 0 0 0 0 0 0 0 0 0 0 0 0 0 0 0 0 0 0 0 0 0 0.001 0.001 0.001 0.001 0.001 0 0.001 0.001 0 0 0 0 0 0 0 0 0 0 0 0 0 0 0 0 0 0 0.001 0.001 0.001 0.001 0.001 0.001 0.001 0.001 0.002 0.001 0.002 0.002 0.002 0.001 0.002 0.005 0.005 0 0.002 0.001 0.004 0.003 0.003 0.002 0.005 0.004 0.005 0.004 0.005 0.005 0 0.004 0.004 0.003 0.004 0.007 0.014 0.015 0.005 0.004 0.003 0.004 0.004 0.003 0.003 0 0 0 0.002 0.001 0.003 0.002 0.001 0.002 0.001 0.003 0.003 0.005 0.002 0.002 0.001 0 0 0.001 0.001 0.001 0 0 0 0 0 0 0 0 0 0 0 0.001 0.001 0.001 0.002 0.002 0.002 0.001 0.001 0.002 0.002 0.007 0.003 0 0 0 0 0.001 0 0 0 0 0 0 0 0 0 0 0 0 0 0.001 0.001 0 0 0.001 0 0 0.002 0.004 0.005 0.004 0.001 0.001 0.003 0.002 0 0.001 0 0.022 0 0 0 0 0 0 0 0 0 0 0 0 0 0 0 0 0 0 0 0 0 0 0 0 0 0 0 0 0 0 0 0 0 0 0 0 0 0 0 0 0 0 0 0 0 0 0 0 0 0 0 0 0 0 0 0 0 0 0 0 0 0 0 0 0 0 0 0 0 0 0 0 0 0 0 0 0 0 0 0 0 0 0 0 0 0 0 0 0 0 0 0 0 0 0 0 0 0 0 0 0 0 0 0 0 0 0 0 0 0 0 0.001 0.001 0 0 0.001 0.001 0 0 0.001 0.002 0.002 0 0 0 0 0 0 0 0 0 0 0 0 0 0 0 0.001 0.001 0.001 0.001 0.002 0.002 0.002 0.002 0.001 0.001 0 0.002 0.001 0 0 0 0 0 0 0 0 0 0 0 0 0 0 0 0 0 0 0 0 0 0 0 0 0 0 0 0 0 0 0 0 0 0 0 0 0 0 0 0 0 0 0 0.001 0.001 0.001 0.001 0.001 0.001 0 0 0.001 0.001 0 0 0 0 0 0 0 0 0 0 0 0 0 0 0 0 0 0 0 0.001 0 0.001 0.001 0 0 0 0.001 0.001 0.001 0.001 0 0 0 0 0 0 0 0 0.001 0.001 0.001 0 0 0.001 0.001 0.001 0 0.001 0.001 0 0 0 0 0.001 0.001 0.001 0 0 0 0 0 0 0 0 0 0 0 0 0 0 0 0 0 0 0 0 0 0 0 0 0 0 0 0 0 0 0 0 0 0 0 0 0 0 0 0 0 0 0 0 0 0 0 0 0 0 0 0 0 0 0 0 0 0 0 0 0 0 0 0 0 0 0 0 0 0 0 0 0 0 0 0 0 0 0 0 0 0 0 0 0 0 0 0 0 0 0 0 0 0 0 0 0 0 0 0 0 0 0 0 0 0 0 0 0 0 0 0 0 0 0 0 0 0 0 0 0 0 0 0 0 0 0 0 0 0 0 0 0 0 0 0 0 0 0 0 0 0 0 0 0 0 0 0 0.001 0 0 0 0 0 0 0 0 0 0 0 0 0 0 0 0 0 0 0 0 0 0 0 0 0 0 0 0 0 0 0 0 0 0 0 0 0 0 0 0 0 0 0 0 0 0 0 0 0 0 0 0 0 0 0 0 0 0 0 0 0 0 0 0 0 0 0 0 0 0 0 0 0 0 0 0 0 0 0 0 0 0 0 0 0 0 0 0 0 0 0 0 0 0 0 0 0 0 0 0 0 0 0 0 0 0 0 0 0 0 0 0 0 0 0 0 0 0 0 0 0 0 0 0 0 0 0 0 0 0 0 0 0 0 0 0 0 0 0 0 0 0 0 0 0 0 0 0 0 0 0 0 0 0 0 0 0 0 0 0 0 0 0 0 0 0 0 0 0 0 0 0 0 0 0 0 0 0 0 0 0 0 0 0 0 0 0 0 0 0 0 0 0 0 0 0 0 0 0 0 0 0 0 0 0 0 0 0 0 0 0 0 0 0 0 0 0 0 0 0 0 0 0 0 0 0 0 0 0 0 0 0 0 0 0 0 0 0 0 0 0 0 0 0 0 0 0 0 0 0 0 0 0 0 0 0 0 0 0 0 0 0 0 0 0 0 0 0 0 0 0 0 0 0 0 0 0 0 0 0 0 0 0 0 0 0 0 0 0 0 0 0 0 0 0 0 0 0 0 0 0 0 0 0 0 0 0 0 0 0 0 0 0 0 0 0 0 0 0 0 0 0 0 0 0 0 0 0 0 0 0 0 0 0 0 0 0 0 0 0 0 0 0 0 0 0 0 0 0 0 0 0 0 0 0 0 0 0 0 0 0 0 0 0 0 0 0 0 0 0 0 0 0 0 0 0 0 0 0 0 0 0 0 0 0 0 0 0 0 0 0 0 0 0 0 0 0 0 0 0 0 0 0 0 0 0 0 0 0 0 0 0 0 0 0 0 0 0 0 0 0 0 0 0 0 0 0 0 0 0 0 0 0 0 0 0 0 0 0 0.001 0.001 0 0 0 0 0 0 0 0 0 0 0 0 0 0 0 0 0 0 0 0 0 0 0 0 0 0 0 0 0 0 0 0 0 0 0 0 0 0 0 0 0 0 0 0 0 0 0 0 0 0 0 0 0 0 0 0 0 0 0 0 0 0 0 0 0 0 0 0 0.001 0.001 0.001 0 0 0 0 0 0 0 0 0 0 0 0 0 0 0 0 0 0 0 0 0 0 0 0 0 0 0 0 0 0 0 0 0 0 0 0 0 0 0 0 0 0 0 0 0 0 0 0 0 0 0 0 0 0 0 0 0 0 0 0 0 0 0 0 0 0 0 0 0 0 0 0 0 0 0 0 0 0 0 0 0 0 0 0 0 0 0 0 0 0 0 0 0 0 0 0 0 0 0 0 0 0 0 0 0 0 0 0 0 0 0 0 0 0 0 0 0 0 0 0 0 0 0 0 0 0 0 0 0 0 0 0 0 0 0 0 0 0 0 0 0 0 0 0 0 0 0 0 0 0 0 0 0 0 0 0 0 0 0 0 0 0 0 0 0 0 0 0 0 0 0 0 0 0 0 0 0 0 0 0 0 0 0 0 0 0 0 0 0 0 0 0 0 0 0 0 0 0 0 0 0 0 0 0 0 0 0.001 0 0 0.001 0 0 0.001 0.001 0.001 0.001 0.001 0.001 0.001 0 0 0 0.001 0.001 0.001 0.001 0.001 0 0 0 0 0 0 0 0 0 0 0 0 0 0 0.001 0 0 0 0 0 0 0 0 0.001 0 0 0 0 0 0 0 0.002 0.002 0.001 0 0 0.001 0.001 0.001 0.001 0.001 0 0 0 0 0 0 0 0 0 0 0 0 0 0 0 0 0 0 0 0 0 0 0 0 0 0 0 0 0 0 0 0 0 0 0 0 0 0 0 0 0 0 0 0.004 0 0.001 
0.003 0.001 0 0 0.008 0.005 0 0.002 0.008 0.003 0.001 0.037 0.006 0 0.002 0.005 0.006 0.004 0.001 0.002 0.001 0.003 0.002 0 0 0.001 0 0 0 0 0.002 0.005 0.002 0.019 0.017 0.036 0.006 0.012 0.008 0.008 0.003 0.001 0.033 0.042 0.044 0.057 0.088 0.068 0.045 0.081 0.158 0.284 1 0 0.033 0.007 0.005 0.005 0.011 0.007 0.004 0.004 0.006 0.002 0 0.007 0.022 0.013 0.011 0.019 0.034 0.107 0.042 0.203 0.311 0.04 0.116 0.095 0.029 0.027 0 0.009 0.009 0.007 0.005 0.005 0.004 0.005 0.002 0.004 0.002 0.005 0.008 0.018 0.013 0.008 0.021 0.018 0.027 0.042 0.021 0.011 0.009 0.007 0.006 0.002 0.005 0.002 0.003 0.004 0.007 0.002 0.002 0.003 0.002 0.002 0.002 0.002 0.001 0 0.001 0 0 0 0.001 0 0 0 0 0 0 0 0 0 0 0 0 0 0 0 0 0 0 0 0.001 0.001 0.001 0.003 0.003 0.001 0 0.003 0.001 0 0.002 0.001 0 0 0 0 0.003 0.002 0 0 0 0 0 0.001 0.001 0.002 0.001 0.001 0.001 0 0.002 0 0.001 0.002 0.002 0.002 0.002 0.002 0.002 0.001 0.002 0.001 0.001 0.001 0.001 0 0.001 0.001 0.002 0 0.002 0.001 0.001 0.001 0.001 0.001 0.001 0.001 0.002 0.002 0.002 0 0 0.001 0.001 0.001 0.001 0.001 0.001 0.001 0.001 0.001 0.001 0 0 0 0 0.001 0 0 0 0.001 0.001 0.001 0.001 0 0 0 0.001 0.001 0 0 0.001 0.001 0.002 0.002 0.001 0.001 0 0 0 0 0 0 0 0 0 0 0 0 0 0 0 0.001 0.001 0.001 0.001 0.001 0.001 0.003 0.003 0.001 0 0.001 0.003 0.002 0.001 0.002 0.004 0.003 0.002 0.001 0 0 0 0 0 0 0 0 0 0.001 0 0 0.001 0.003 0.003 0.003 0.002 0.005 0.004 0.001 0.007 0.006 0.007 0.007 0.006 0.006 0.005 0.004 0.003 0.004 0.008 0.005 0.004 0.002 0.008 0.003 0.004 0.006 0.007 0.006 0.005 0.005 0.001 0.008 0.006 0.004 0.007 0.007 0.014 0.017 0.003 0.004 0.004 0.004 0.003 0.003 0.001 0 0 0 0.002 0.002 0.003 0.005 0.009 0.005 0.003 0.004 0.002 0.004 0 0 0 0 0 0 0 0.001 0.002 0 0.001 0.001 0.002 0 0.001 0 0.001 0.001 0 0.001 0.001 0.001 0.001 0.003 0.003 0.002 0.003 0.002 0.002 0.005 0.003 0.001 0 0 0 0.002 0.001 0 0 0 0 0 0 0 0 0 0.002 0 0 0.002 0.003 0 0 0.005 0.003 0 0.006 0.008 0.012 0.01 0.006 0.002 0.003 0.003 0 0.002 0.001 0.009 0.002 0 0 0 0 0 0 0 0 0 0 0 0 0 0 0 0 0 0 0 0 0 0 0 0 0 0 0 0 0 0 0 0 0 0 0 0 0 0 0 0 0 0 0 0 0 0 0 0 0 0 0 0 0 0 0 0 0 0 0 0 0 0 0 0 0 0 0 0 0 0 0 0 0 0 0 0 0 0 0.001 0.001 0 0 0 0 0 0 0 0 0 0 0 0 0 0 0 0 0 0.001 0.001 0.001 0.001 0 0 0.001 0.001 0.001 0.002 0.001 0.002 0.003 0.001 0.001 0.001 0 0.001 0.001 0.001 0.001 0.001 0 0.006 0 0 0 0 0 0 0 0 0 0 0 0 0.002 0.003 0 0.005 0.003 0.006 0.006 0.001 0.003 0.002 0.005 0.006 0.004 0 0.006 0.002 0 0.001 0 0 0 0 0 0.001 0.001 0.001 0 0.001 0.001 0.001 0 0 0 0 0.001 0.001 0 0 0 0 0 0 0.001 0.001 0.001 0.001 0 0.001 0 0 0 0 0 0 0 0 0.001 0.001 0.001 0.001 0.001 0.001 0.001 0.001 0 0.001 0.001 0.001 0.001 0 0 0.001 0.001 0.001 0.001 0.001 0.001 0.001 0.001 0.001 0.001 0 0.001 0.001 0 0.001 0.001 0.001 0.001 0.001 0.001 0.001 0.001 0 0 0.001 0 0 0 0 0.001 0.001 0.001 0.001 0 0 0 0 0 0 0 0 0 0 0.001 0 0 0 0 0 0.001 0 0.001 0.001 0.001 0 0 0 0 0 0 0 0 0 0 0 0 0 0 0 0 0 0 0 0 0 0 0 0 0 0 0 0 0 0 0 0.001 0.002 0 0.002 0.001 0.001 0.002 0 0.001 0.001 0.002 0.002 0 0.001 0.001 0.001 0 0 0 0.001 0.001 0 0.001 0.001 0.001 0 0 0 0 0 0 0 0 0 0 0 0 0 0 0 0 0 0 0 0 0 0 0 0 0 0 0 0 0 0 0 0 0 0 0 0 0 0 0 0 0 0 0 0 0 0 0 0 0 0 0 0 0 0 0 0 0 0 0 0 0 0 0 0 0 0 0 0 0 0 0 0 0 0 0 0 0 0 0 0 0 0 0 0 0 0 0 0 0 0 0 0 0.007 0.001 0.001 0 0 0 0 0 0 0 0 0 0 0 0 0 0 0 0 0 0 0 0 0 0 0 0 0 0 0 0 0 0 0 0 0 0 0 0 0 0 0 0 0 0 0 0 0 0 0 0 0 0 0 0 0 0 0 0 0 0 0 0 0 0 0 0 0 0 0 0 0 0 0 0 0 0 0 0 0 0 0 0 0 0 0 0 0 0 0 0 0 0 0 0 0 0 0 0 0 0 0 0 0 0 0 0 0 0 0 0 0 0 0 0 0 0 0 0 0 0 0 0 0 0 0 0 0 0 0 0 0 0 0 0 0 0 0 0 0 0 0 0 0 0 0 0 0 0 0 0 0 0 0 0 0 0 0 0 0 0 0 0 0 0 0 0 0 0 0 0 0 0 0 0 0 0 0 0 0 0 0 0 0 0 0 0 0 0 0 0 0 0 0 0 0 0 0 0 0 0 0 0 0 0 0 0 0 0 0 0 0 0 0 0 0 0 0 0 0 0 0 0 0 0 0 0 0 0 0 0 0 0 0 0 0 0 0 0 0 0 0 0 0 0 0 0 0 0 0 0 0 0 0 0 0 0 0 0 0 0 0 0 0 0 0 0 0 0 0 0 0 0 0 0 0 0 0 0 0 0 0 0 0 0 0 0 0 0 0 0 0 0 0 0 0 0 0 0 0 0 0 0 0 0 0 0 0 0 0 0 0 0 0 0 0 0 0 0 0 0 0 0 0 0 0 0 0 0 0 0 0 0 0 0 0 0 0 0 0 0 0 0 0 0 0 0 0 0 0 0 0 0 0 0 0 0 0 0 0 0 0 0 0 0 0 0 0 0 0 0 0 0 0 0 0 0 0 0 0 0 0 0 0 0 0 0 0 0 0 0 0 0 0 0 0 0 0 0 0 0 0 0 0 0 0 0 0 0 0 0 0 0 0 0 0 0 0 0 0 0 0 0 0 0 0 0 0 0 0 0 0 0 0 0 0 0 0 0 0 0 0 0 0 0 0 0 0 0 0 0 0 0 0 0 0 0 0 0 0 0 0 0 0 0 0 0 0 0 0 0 0 0 0 0 0 0 0 0 0 0 0 0 0 0 0 0 0 0 0 0 0 0 0 0 0 0 0 0 0 0 0 0 0 0 0 0 0 0 0 0 0 0 0 0 0 0 0 0 0 0 0 0 0 0 0 0 0 0 0 0 0 0 0 0 0 0 0 0 0 0 0 0 0 0 0 0 0 0 0 0 0 0 0 0 0 0 0 0 0 0 0 0 0 0 0 0 0 0 0 0 0 0 0 0 0 0 0 0 0 0 0 0 0 0 0 0 0 0 0 0 0 0 0 0 0 0 0 0 0 0 0 0 0 0 0 0 0 0 0 0 0 0 0 0 0 0 0 0 0 0 0 0 0 0 0 0 0 0 0 0 0 0 0 0 0 0 0 0 0 0 0 0 0 0 0 0 0 0 0 0 0 0 0 0 0 0 0 0 0 0 0 0 0 0 0 0 0 0 0 0 0 0 0 0 0 0 0 0 0 0 0 0 0 0 0 0 0 0 0 0 0 0 0 0 0 0 0 0 0 0 0 0 0 0 0 0 0 0 0 0 0 0 0 0 0 0 0 0 0 0 0 0 0 0 0 0 0 0 0 0 0 0 0 0 0 0 0 0.001 0.001 0 0 0 0 0 0 0 0 0 0 0 0 0 0 0 0 0 0 0 0 0.002 0 0 0 0 0 0 0 0 0 0 0.001 0.001 0 0.002 0.003 0.002 0.001 0 0.001 0.001 0 0 0 0 0 0 0.001 0.001 0.001 0 0 0.001 0 0 0 0 0 0 0 0 0 0 0 0 0 0 0 0 0 0 0 0 0 0 0 0 0 0 0 0 0 0 0 0.003 0 0 
0 0 0 0 0 0 0 0 0 0 0 0 0 0 0 0 0 0 0 0 0 0 0 0 0 0 0 0 0 0 0 0 0 0 0 0 0 0 0 0 0 0 0 0 0 0 0 0 0 0 0 0 0 1 0 0 0 0 0 0 0 0 0 0 0 0 0 0 0 0 0 0 0 0 0 0 0 0 0 0 0 0 0 0 0 0 0 0 0 0 0 0 0 0 0 0 0 0 0 0 0 0 0 0 0 0 0 0 0 0 0 0 0 0 0 0 0 0 0 0 0 0 0 0 0 0 0 0 0 0 0 0 0 0 0 0 0 0 0 0 0 0 0 0 0 0 0 0 0 0 0 0 0 0 0 0 0 0 0 0 0 0 0 0 0 0 0 0 0 0 0 0 0 0 0 0 0 0 0 0 0 0 0 0 0 0 0 0 0 0 0 0 0 0 0 0 0 0 0 0 0 0 0 0 0 0 0 0 0 0 0 0 0 0 0 0 0 0 0 0 0 0 0 0 0 0 0 0 0 0 0 0 0 0 0 0 0 0 0 0 0 0 0 0 0 0 0 0 0 0 0 0 0 0 0 0 0 0 0 0 0 0 0 0 0 0 0 0 0 0 0 0 0 0 0 0 0 0 0 0 0 0 0 0 0 0 0 0 0 0 0 0 0 0 0 0 0 0 0 0 0 0 0 0 0 0 0 0 0 0 0 0 0 0 0 0 0 0 0 0 0 0 0 0 0 0 0 0 0 0 0 0 0 0 0 0 0 0 0 0 0 0 0 0 0 0 0 0 0 0 0 0 0 0 0 0 0 0 0 0 0 0 0 0 0 0 0 0 0 0 0 0 0 0 0 0 0 0 0 0 0 0 0 0 0 0 0 0 0 0 0 0 0 0 0 0 0 0 0 0 0 0 0 0 0 0 0 0 0 0 0 0 0 0 0 0 0 0 0 0 0 0 0 0 0 0 0 0 0 0 0 0 0 0 0 0 0 0 0 0 0 0 0 0 0 0 0 0 0 0 0 0 0 0 0 0 0 0 0 0 0 0 0 0 0 0 0 0 0 0 0 0 0 0 0 0 0 0 0 0 0 0 0 0 0 0 0 0 0 0 0 0 0 0 0 0 0 0 0 0 0 0 0 0 0 0 0 0 0 0 0 0 0 0 0 0 0 0 0 0 0 0 0 0 0 0 0 0 0 0 0 0 0 0 0 0 0 0 0 0 0 0 0 0 0 0 0 0 0 0 0 0 0 0 0 0 0 0 0 0 0 0 0 0 0 0 0 0 0 0 0 0 0 0 0 0 0 0 0 0 0 0 0 0 0 0 0 0 0 0 0 0 0 0 0 0 0 0 0 0 0 0 0 0 0 0 0 0 0 0 0 0 0 0 0 0 0 0 0 0 0 0 0 0 0 0 0 0 0 0 0 0 0 0 0 0 0 0 0 0 0 0 0 0 0 0 0 0 0 0 0 0 0 0 0 0 0 0 0 0 0 0 0 0 0 0 0 0 0 0 0 0 0 0 0 0 0 0 0 0 0 0 0 0 0 0 0 0 0 0 0 0 0 0 0 0 0 0 0 0 0 0 0 0 0 0 0 0 0 0 0 0 0 0 0 0 0 0 0 0 0 0 0 0 0 0 0 0 0 0 0 0 0 0 0 0 0 0 0 0 0 0 0 0 0 0 0 0 0 0 0 0 0 0 0 0 0 0 0 0 0 0 0 0 0 0 0 0 0 0 0 0 0 0 0 0 0 0 0 0 0 0 0 0 0 0 0 0 0 0 0 0 0 0 0 0 0 0 0 0 0 0 0 0 0 0 0 0 0 0 0 0 0 0 0 0 0 0 0 0 0 0 0 0 0 0 0 0 0 0 0 0 0 0 0 0 0 0 0 0 0 0 0 0 0 0 0 0 0 0 0 0 0 0 0 0 0 0 0 0 0 0 0 0 0 0 0 0 0 0 0 0 0 0 0 0 0 0 0 0 0 0 0 0 0 0 0 0 0 0 0 0 0 0 0 0 0 0 0 0 0 0 0 0 0 0 0 0 0 0 0 0 0 0 0 0 0 0 0 0 0 0 0 0 0 0 0 0 0 0 0 0 0 0 0 0 0 0 0 0 0 0 0 0 0 0 0 0 0 0 0 0 0 0 0 0 0 0 0 0 0 0 0 0 0 0 0 0 0 0 0 0 0 0 0 0 0 0 0 0 0 0 0 0 0 0 0 0 0 0 0 0 0 0 0 0 0 0 0 0 0 0 0 0 0 0 0 0 0 0 0 0 0 0 0 0 0 0 0 0 0 0 0 0 0 0 0 0 0 0 0 0 0 0 0 0 0 0 0 0 0 0 0 0 0 0 0 0 0 0 0 0 0 0 0 0 0 0 0 0 0 0 0 0 0 0 0 0 0 0 0 0 0 0 0 0 0 0 0 0 0 0 0 0 0 0 0 0 0 0 0 0 0 0 0 0 0 0 0 0 0 0 0 0 0 0 0 0 0 0 0 0 0 0 0 0 0 0 0 0 0 0 0 0 0 0 0 0 0 0 0 0 0 0 0 0 0 0 0 0 0 0 0 0 0 0 0 0 0 0 0 0 0 0 0 0 0 0 0 0 0 0 0 0 0 0 0 0 0 0 0 0 0 0 0 0 0 0 0 0 0 0 0 0 0 0 0 0 0 0 0 0 0 0 0 0 0 0 0 0 0 0 0 0 0 0 0 0 0 0 0 0 0 0 0 0 0 0 0 0 0 0 0 0 0 0 0 0 0 0 0 0 0 0 0 0 0 0 0 0 0 0 0 0 0 0 0 0 0 0 0 0 0 0 0 0 0 0 0 0 0 0 0 0 0 0 0 0 0 0 0 0 0 0 0 0 0 0 0 0 0 0 0 0 0 0 0 0 0 0 0 0 0 0 0 0 0 0 0 0 0 0 0 0 0 0 0 0 0 0 0 0 0 0 0 0 0 0 0 0 0 0 0 0 0 0 0 0 0 0 0 0 0 0 0 0 0 0 0 0 0 0 0 0 0 0 0 0 0 0 0 0 0 0 0 0 0 0 0 0 0 0 0 0 0 0 0 0 0 0 0 0 0 0 0 0 0 0 0 0 0 0 0 0 0 0 0 0 0 0 0 0 0 0 0 0 0 0 0 0 0 0 0 0 0 0 0 0 0 0 0 0 0 0 0 0 0 0 0 0 0 0 0 0 0 0 0 0 0 0 0 0 0 0 0 0 0 0 0 0 0 0 0 0 0 0 0 0 0 0 0 0 0 0 0 0 0 0 0 0 0 0 0 0 0 0 0 0 0 0 0 0 0 0 0 0 0 0 0 0 0 0 0 0 0 0 0 0 0 0 0 0 0 0 0 0 0 0 0 0 0 0 0 0 0 0 0 0 0 0 0 0 0 0 0 0 0 0 0 0 0 0 0 0 0 0 0 0 0 0 0 0 0 0 0 0 0 0 0 0 0 0 0 0 0 0 0 0 0 0 0 0 0 0 0 0 0 0 0 0 0 0 0 0 0 0 0 0 0 0 0 0 0 0 0 0 0 0 0 0 0 0 0 0 0 0 0 0 0 0 0 0 0 0 0 0 0 0 0 0 0 0 0 0 0 0 0 0 0 0 0 0 0 0 0 0 0 0 0 0 0 0 0 0 0 0 0 0 0 0 0 0 0 0 0 0 0 0 0 0 0 0 0 0 0 0 0 0 
0.009 0 0 0 0 0 0 0 0 0 0 0.002 0.001 0 0.013 0.034 0.021 0.012 0.002 0.002 0.001 0.004 0.002 0.005 0.002 0 0 0.001 0.001 0.001 0 0.003 0 0 0 0.002 0 0 0 0 0 0 0 0.003 0 0.001 0.006 0.004 0.002 0.004 0.011 0.018 0.029 0 1 0.262 0.096 0.085 0.044 0.02 0.011 0.012 0.016 0.006 0 0 0.002 0.002 0.001 0.003 0.004 0.016 0.008 0.04 0.107 0.117 0.357 0.295 0.105 0.095 0 0.029 0.022 0.016 0.013 0.01 0.011 0.014 0.014 0.021 0.019 0.018 0.036 0.076 0.057 0.02 0.006 0.067 0.095 0.135 0.055 0.024 0.016 0.008 0.006 0.004 0.006 0.002 0.002 0.004 0.009 0.007 0.006 0.007 0.004 0.002 0.003 0.003 0.002 0.002 0.001 0 0.001 0.002 0 0 0 0 0 0 0 0 0 0 0 0 0 0 0 0 0 0 0 0 0 0 0 0.001 0.001 0.001 0 0.001 0 0 0 0.002 0 0 0.002 0.001 0.004 0.002 0.002 0.001 0.001 0.001 0 0.001 0.001 0.001 0.001 0.001 0.001 0 0 0 0 0 0.001 0.001 0.004 0.003 0.004 0 0.003 0.002 0.002 0.001 0 0.001 0.001 0.002 0.002 0.002 0 0 0 0 0 0 0 0 0 0 0 0.001 0.001 0.002 0.002 0.001 0.004 0.004 0.002 0.003 0.003 0.003 0.004 0.001 0 0 0 0 0 0 0 0 0 0 0 0 0 0 0 0 0 0 0.005 0.003 0.006 0.006 0.006 0.001 0 0 0 0 0 0 0 0 0 0 0 0 0 0 0 0 0 0 0 0 0.004 0.008 0.008 0.006 0.005 0.005 0.005 0.004 0.004 0.005 0.007 0.005 0.004 0.001 0 0 0 0 0 0 0 0.001 0 0 0.001 0 0.004 0.008 0.008 0.006 0.007 0.01 0.004 0.005 0.009 0.008 0.011 0.011 0.011 0.009 0.01 0.016 0.013 0.005 0.006 0.004 0.008 0.007 0.005 0.005 0.006 0.004 0.008 0.006 0.004 0.008 0.003 0.01 0.012 0.006 0.005 0.016 0.036 0.054 0.017 0.014 0.006 0.006 0.007 0.004 0.004 0.001 0.001 0 0.003 0.001 0.007 0.01 0.015 0.017 0.006 0.014 0.009 0.017 0.004 0.003 0.001 0.001 0.003 0.002 0.004 0.006 0.006 0.002 0.002 0.004 0.004 0.002 0.001 0 0 0 0 0.001 0.003 0.004 0.004 0.007 0.009 0.008 0.008 0.008 0.01 0.018 0.008 0.003 0.002 0.001 0.002 0.005 0.001 0.001 0.001 0 0 0 0 0 0 0.003 0.005 0.002 0.001 0.006 0.011 0.003 0.001 0.011 0.011 0.004 0.019 0.028 0.038 0.031 0.014 0.006 0.002 0.003 0 0.008 0 0 0.004 0 0 0 0 0 0 0 0 0 0 0 0 0 0 0 0 0 0 0 0 0 0 0 0 0 0 0 0 0 0 0 0 0 0 0 0 0 0 0 0 0 0 0 0 0 0 0 0 0 0 0 0 0 0 0 0 0 0 0 0 0 0 0 0 0 0 0 0 0 0 0 0 0 0 0 0 0 0 0 0 0 0 0 0 0 0 0 0 0 0 0 0 0 0 0 0 0 0 0 0 0 0 0 0 0 0 0.001 0 0.001 0.001 0.001 0 0.001 0.001 0.003 0.004 0.002 0.002 0.003 0.007 0.009 0 0.002 0.002 0.001 0.002 0.002 0.001 0 0.002 0.001 0 0 0.002 0.003 0.001 0.008 0.005 0.013 0.015 0.004 0.005 0.004 0.008 0.008 0.005 0 0.009 0.002 0 0.001 0 0 0 0 0.001 0 0 0 0.001 0 0 0 0 0 0 0.001 0.001 0.002 0 0 0 0 0 0 0 0 0 0 0 0 0 0 0.001 0.001 0.001 0 0 0 0 0 0 0 0.001 0.001 0.001 0.001 0.001 0.001 0.001 0.001 0 0 0 0 0 0 0 0 0 0 0 0 0 0 0 0 0 0 0 0 0 0 0 0 0.001 0.001 0 0.001 0 0 0 0 0 0 0 0 0 0 0 0 0 0 0 0 0 0 0 0 0 0 0 0 0 0 0 0 0 0 0 0 0 0 0 0 0 0 0 0 0 0 0 0 0 0 0 0 0 0 0 0 0 0 0 0 0 0 0 0 0 0 0 0 0 0.001 0 0 0 0.001 0 0 0 0 0 0 0 0 0 0 0 0 0 0 0 0 0 0 0 0 0 0 0 0 0 0 0 0 0 0 0 0 0 0 0 0 0 0 0 0 0 0 0 0 0 0 0 0 0 0 0 0 0 0 0 0 0 0 0 0 0 0 0 0 0 0 0 0 0 0 0 0 0 0 0 0 0 0 0 0 0 0 0 0 0 0 0 0 0 0 0 0 0 0 0 0 0 0 0 0 0 0 0 0 0 0 0 0.015 0.001 0 0 0 0 0 0 0 0 0 0 0 0 0 0 0 0 0 0 0 0 0 0 0 0 0 0 0 0 0 0 0 0 0 0 0 0 0 0 0 0 0 0 0 0 0 0 0 0 0 0 0 0 0 0 0 0 0 0 0 0 0 0 0 0 0 0 0 0 0 0 0 0 0 0 0 0 0 0 0 0 0 0 0 0 0 0 0 0 0 0 0 0 0 0 0 0 0 0 0 0 0 0 0 0 0 0 0 0 0 0 0 0 0 0 0 0 0 0 0 0 0 0 0 0 0 0 0 0 0 0 0 0 0 0 0 0 0 0 0 0 0 0 0 0 0 0 0 0 0 0 0 0 0 0 0 0 0 0 0 0 0 0 0 0 0 0 0 0 0 0 0 0 0 0 0 0 0 0 0 0 0 0 0 0 0 0 0 0 0 0 0 0 0 0 0 0 0 0 0 0 0 0 0 0 0 0 0 0 0 0 0 0 0 0 0 0 0 0 0 0 0 0 0 0 0 0 0 0 0 0 0 0 0 0 0 0 0 0 0 0 0 0 0 0 0 0 0 0 0 0 0 0 0 0 0 0 0 0 0 0 0 0 0 0 0 0 0 0 0 0 0 0 0 0 0 0 0 0 0 0 0 0 0 0 0 0 0 0 0 0 0 0 0 0 0 0 0 0 0 0 0 0 0 0 0 0 0 0 0 0 0 0 0 0 0 0 0 0 0 0 0 0 0 0 0 0 0 0 0 0 0 0 0 0 0 0 0 0 0 0 0 0 0 0 0 0 0 0 0 0 0 0 0 0 0 0 0 0 0 0 0 0 0 0 0 0 0 0 0 0 0 0 0 0 0 0 0 0 0 0 0 0 0 0 0 0 0 0 0 0 0 0 0 0 0 0 0 0 0 0 0 0 0 0 0 0 0 0 0 0 0 0 0 0 0 0 0 0 0 0 0 0 0 0 0 0 0 0 0 0 0 0 0 0 0 0 0 0 0 0 0 0 0 0 0 0 0 0 0 0 0 0 0 0 0 0 0 0 0 0 0 0.001 0.001 0 0 0 0 0 0 0 0 0 0 0 0 0 0 0 0 0 0 0 0.001 0.001 0.001 0.001 0.001 0 0.001 0 0 0 0 0 0 0.001 0.001 0.001 0.001 0 0 0 0.001 0.001 0 0 0.001 0.001 0 0 0 0 0 0 0 0 0 0 0 0 0 0 0 0 0 0 0 0 0 0 0 0 0 0 0 0 0 0 0 0 0 0 0 0 0 0 0 0 0 0 0 0 0 0 0 0 0 0 0 0 0 0 0 0 0 0 0 0 0 0 0 0 0 0 0 0 0 0 0 0 0 0 0 0 0 0 0 0 0 0 0 0 0 0 0 0 0 0 0 0 0 0 0 0 0 0 0 0 0 0 0 0 0 0 0 0 0 0 0 0 0 0 0 0 0 0 0 0 0 0 0 0 0 0 0 0 0 0 0 0 0 0 0 0 0 0 0 0 0 0 0 0 0 0 0 0 0 0 0 0 0 0 0 0 0 0 0 0 0 0 0 0 0 0 0 0 0 0 0 0 0 0 0 0 0 0 0 0 0 0 0 0 0 0 0 0 0 0 0 0 0 0 0 0 0 0 0 0 0 0 0 0 0 0 0 0 0 0 0.001 0.001 0.001 0.001 0.001 0.001 0.001 0.002 0.002 0.002 0 0 0.001 0.001 0.001 0 0 0 0.001 0.002 0 0 0 0 0 0.001 0.001 0.001 0.001 0.002 0.002 0.001 0.001 0.001 0.001 0.001 0 0 0 0.001 0.005 0.002 0.001 0.004 0.002 0.001 0 0 0.001 0 0 0.001 0.004 0.005 0.006 0.006 0.006 0.004 0.001 0.001 0.001 0.001 0.001 0.001 0.001 0.001 0.002 0.003 0.003 0.003 0.001 0 0.001 0.001 0 0 0 0 0 0 0.001 0.001 0 0 0.001 0.001 0 0 0.002 0.002 0.001 0.002 0.002 0.002 0.002 0.001 0.001 0.001 0.001 0 0 0 0 0 0.014 0 0.001 
0.041 0 0 0 0 0 0 0 0 0 0 0 0 0 0.032 0.093 0.068 0.031 0.009 0.016 0.006 0.015 0.013 0.014 0.009 0.011 0.009 0.008 0.007 0.002 0 0.003 0 0 0 0 0 0 0 0 0 0 0 0 0 0 0 0 0 0 0 0.002 0.005 0 0.244 1 0.323 0.239 0.086 0.066 0.038 0.037 0.06 0.037 0 0 0 0 0 0 0.002 0.003 0.001 0.005 0.025 0.028 0.086 0.069 0.041 0.055 0 0.018 0.016 0.017 0.048 0.045 0.032 0.05 0.005 0.008 0.006 0.005 0.009 0.026 0.017 0.005 0.001 0.025 0.033 0.047 0.021 0.009 0.012 0.009 0.007 0.004 0.009 0.006 0.007 0.012 0.024 0.013 0.013 0.017 0.006 0.005 0.003 0.002 0.002 0.001 0.002 0 0.001 0 0.001 0.001 0 0 0 0 0 0 0 0 0 0 0 0 0 0 0 0 0 0 0 0 0 0.001 0.001 0.002 0.001 0.001 0 0 0 0 0 0 0.004 0 0.008 0.004 0.001 0.001 0 0 0 0.001 0.001 0.001 0 0.001 0.004 0 0.001 0.001 0 0 0.002 0.006 0.009 0.007 0.008 0.002 0.008 0.001 0.006 0.006 0.005 0 0.006 0.005 0.007 0.002 0.002 0.001 0.001 0.001 0.001 0 0.001 0 0 0 0.001 0.001 0.001 0.003 0.004 0.004 0.007 0.007 0.004 0.005 0.005 0.005 0.005 0.001 0.001 0 0 0 0 0 0 0 0 0 0 0 0 0 0.001 0.001 0.001 0.001 0.005 0.007 0.007 0.01 0.012 0.002 0 0 0 0 0 0 0 0 0 0 0 0 0 0 0 0 0 0.001 0.001 0.001 0.012 0.019 0.019 0.017 0.017 0.012 0.014 0.012 0.017 0.024 0.021 0.02 0.02 0.013 0.002 0.001 0.001 0.001 0.001 0.001 0.001 0.001 0 0 0.003 0.002 0.014 0.02 0.02 0.021 0.016 0.021 0.018 0.006 0.025 0.026 0.02 0.027 0.026 0.019 0.018 0.017 0.008 0.006 0.005 0.004 0.005 0.003 0.006 0 0.003 0.003 0.001 0.003 0.003 0.003 0.002 0.004 0.005 0.005 0.007 0.007 0.013 0.019 0.003 0.004 0.004 0.005 0.005 0.003 0.001 0 0 0 0.001 0 0.002 0.002 0.002 0.003 0.002 0.003 0.003 0.002 0.001 0.001 0 0 0 0 0 0.001 0 0 0 0 0 0 0 0 0 0 0 0.001 0.001 0.002 0.002 0.003 0.003 0.002 0.002 0.002 0.001 0.005 0.002 0.002 0 0 0 0 0 0 0 0 0 0 0 0 0 0 0 0 0 0 0.003 0 0 0.002 0.002 0.001 0.004 0.004 0.007 0.008 0.005 0.002 0.001 0.001 0 0.03 0.001 0 0.009 0 0 0 0 0 0 0 0 0 0 0 0 0 0 0 0 0 0 0 0 0 0 0 0 0 0 0 0 0 0 0 0 0 0 0 0 0 0 0 0 0 0 0 0 0 0 0 0 0 0 0 0 0 0 0 0 0 0 0 0 0 0 0 0 0 0 0 0 0 0 0 0 0 0 0 0 0 0 0 0 0 0 0 0 0 0 0 0 0 0 0 0 0 0 0 0 0 0 0 0 0 0 0 0 0.001 0.002 0.002 0.001 0 0.001 0.003 0 0.003 0.001 0.006 0.007 0.008 0.005 0.007 0.01 0.016 0 0.003 0.003 0.003 0.002 0.003 0.003 0.003 0.003 0.003 0.002 0 0.004 0.01 0.003 0.027 0.031 0.054 0.047 0.008 0.011 0.01 0.023 0.019 0.012 0 0.02 0.004 0 0 0 0 0 0 0 0 0 0 0 0 0 0 0 0.001 0.001 0 0.003 0.006 0 0.001 0.001 0 0 0 0 0 0 0 0 0 0 0 0 0 0 0 0 0 0 0 0 0 0 0 0 0 0 0 0 0.001 0 0 0 0 0 0 0 0 0 0 0 0 0 0 0.001 0 0.001 0 0.001 0.001 0.001 0.001 0 0.001 0.001 0 0 0.001 0.001 0 0 0 0 0 0 0 0 0 0 0 0 0 0 0 0 0 0 0 0 0 0 0.001 0.001 0.002 0.001 0.002 0.002 0 0 0 0 0 0 0 0 0 0 0 0 0 0 0 0 0 0 0 0 0.001 0.001 0.002 0.002 0 0 0 0 0 0 0 0.001 0 0 0 0 0 0 0 0 0 0 0 0 0 0 0 0 0 0 0 0 0 0 0 0 0 0 0 0 0 0 0 0 0 0 0 0 0 0 0 0 0 0 0 0 0 0 0 0 0 0 0 0 0 0 0 0 0 0 0 0 0 0 0 0 0 0 0 0 0 0 0 0 0 0 0 0 0 0 0 0 0 0 0 0 0 0 0 0 0 0 0 0 0 0 0 0 0 0 0 0 0 0 0 0 0 0 0 0 0 0 0 0 0 0 0 0 0.058 0 0 0 0 0 0 0 0 0 0 0 0 0 0 0 0 0 0 0 0 0 0 0 0 0 0 0 0 0 0 0 0 0 0 0 0 0 0 0 0 0 0 0 0 0 0 0 0 0 0 0 0 0 0 0 0 0 0 0 0 0 0 0 0 0 0 0 0 0 0 0 0 0 0 0 0 0 0 0 0 0 0 0 0 0 0 0 0 0 0 0 0 0 0 0 0 0 0 0 0 0 0 0 0 0 0 0 0 0 0 0 0 0 0 0 0 0 0 0 0 0 0 0 0 0 0 0 0 0 0 0 0 0 0 0 0 0 0 0 0 0 0 0 0 0 0 0 0 0 0 0 0 0 0 0 0 0 0 0 0 0 0 0 0 0 0 0 0 0 0 0 0 0 0 0 0 0 0 0 0 0 0 0 0 0 0 0 0 0 0 0 0 0 0 0 0 0 0 0 0 0 0 0 0 0 0 0 0 0 0 0 0 0 0 0 0 0 0 0 0 0 0 0 0 0 0 0 0 0 0 0 0 0 0 0 0 0 0 0 0 0 0 0 0 0 0 0 0 0 0 0 0 0 0 0 0 0 0 0 0 0 0 0 0 0 0 0 0 0 0 0 0 0 0 0 0 0 0 0 0 0 0 0 0 0 0 0 0 0 0 0 0 0 0 0 0 0 0 0 0 0 0 0 0 0 0 0 0 0 0 0 0 0 0 0 0 0 0 0 0 0 0 0 0 0 0 0 0 0 0 0 0 0 0 0 0 0 0 0 0 0 0 0 0 0 0 0 0 0 0 0 0 0 0 0 0 0 0 0 0 0 0 0 0 0 0 0 0 0 0 0 0 0 0 0 0 0 0 0 0 0 0 0 0 0 0 0 0 0 0 0 0 0 0 0 0 0 0 0 0 0 0 0 0 0 0 0 0 0 0 0 0 0 0 0 0 0 0 0 0 0 0 0 0 0 0 0 0 0 0 0 0 0 0 0 0 0 0 0 0 0 0 0 0 0 0 0 0 0 0 0 0 0 0 0 0 0 0 0 0 0 0 0 0 0 0 0 0 0 0 0 0 0 0 0 0 0 0 0 0 0 0 0 0 0 0 0 0 0 0 0 0 0 0 0 0 0 0 0 0 0 0 0 0 0 0 0 0 0 0 0 0 0 0 0 0 0 0 0 0 0 0 0 0 0 0 0 0 0 0 0 0 0 0 0 0 0 0 0 0 0 0 0 0 0 0 0 0 0 0 0 0 0 0 0 0 0 0 0 0 0 0 0 0 0 0 0 0 0 0 0 0 0 0 0 0 0 0 0 0 0 0 0 0 0 0 0 0 0 0 0 0 0 0 0 0 0 0 0 0 0 0 0 0 0 0 0 0 0 0 0 0 0 0 0 0 0 0 0 0 0 0 0 0 0 0 0 0 0 0 0 0 0 0 0 0 0 0 0 0 0 0 0 0 0 0 0 0 0 0 0 0 0 0 0 0 0 0 0 0 0 0 0 0 0 0 0 0 0 0 0 0 0 0 0 0 0 0 0 0 0 0 0 0 0 0 0 0 0 0 0 0 0 0 0 0 0 0 0 0 0 0 0 0 0 0 0 0 0 0 0 0 0 0 0 0 0 0 0 0 0 0 0 0 0 0 0 0 0 0 0 0 0 0 0 0 0 0 0 0 0 0 0 0 0 0 0 0 0 0 0 0 0 0 0 0 0 0 0 0 0 0 0.001 0 0 0 0 0 0 0 0 0.001 0 0.002 0.002 0.002 0.001 0 0 0 0 0 0 0 0 0 0 0 0 0 0 0.001 0.001 0 0 0 0 0 0 0 0 0 0 0 0 0 0 0 0 0 0 0 0 0 0 0 0 0 0 0 0 0 0 0.003 0 0 
0.1 0 0 0 0 0 0 0 0 0 0 0 0 0 0.098 0.279 0.206 0.102 0.021 0.032 0.028 0.043 0.031 0.038 0.026 0.027 0.019 0.013 0.014 0.004 0 0.006 0 0 0 0.001 0 0 0 0 0 0 0 0.001 0 0 0 0.001 0 0.001 0.001 0.001 0.002 0 0.056 0.225 1 0.772 0.262 0.177 0.11 0.103 0.166 0.074 0 0 0.001 0.001 0.001 0 0.002 0.004 0.002 0.004 0.009 0.011 0.036 0.04 0.066 0.146 0 0.055 0.043 0.039 0.117 0.099 0.07 0.116 0.002 0.005 0.006 0.005 0.008 0.015 0.012 0.006 0.001 0.016 0.018 0.025 0.012 0.007 0.017 0.013 0.008 0.003 0.034 0.024 0.015 0.03 0.063 0.043 0.031 0.034 0.013 0.004 0.008 0.005 0.007 0.003 0.004 0.004 0.005 0.003 0.001 0.001 0.001 0.001 0.001 0.001 0.001 0 0 0 0 0 0 0 0 0 0 0 0 0 0.002 0.001 0.002 0.002 0.001 0.001 0 0.002 0.002 0 0 0.002 0 0 0.005 0 0.01 0.009 0.008 0.001 0 0.003 0.005 0.004 0.005 0.004 0.004 0.005 0.006 0 0.001 0 0.001 0.002 0.004 0.004 0.01 0.008 0.005 0.002 0.007 0.003 0.004 0.004 0.001 0.004 0.005 0.004 0.004 0.001 0 0 0 0 0 0 0 0 0 0 0.001 0.002 0.005 0.01 0.015 0.014 0.013 0.011 0.006 0.009 0.008 0.01 0.009 0.003 0.001 0 0 0 0 0 0 0 0 0 0 0 0 0 0 0 0 0 0.013 0.013 0.02 0.019 0.028 0.004 0 0 0 0 0 0 0 0 0 0 0 0 0 0 0 0 0 0.002 0.002 0.002 0.03 0.053 0.044 0.034 0.033 0.028 0.032 0.021 0.039 0.055 0.052 0.049 0.038 0.027 0.007 0.007 0.007 0.007 0.005 0.009 0.004 0.002 0 0 0.005 0.001 0.032 0.052 0.054 0.053 0.045 0.057 0.043 0.027 0.062 0.086 0.066 0.065 0.062 0.059 0.061 0.051 0.026 0.025 0.029 0.014 0.017 0.01 0.024 0.014 0.012 0.008 0.008 0.011 0.011 0.01 0.001 0.01 0.01 0.012 0.019 0.007 0.008 0.013 0.005 0.006 0.011 0.012 0.009 0.008 0.006 0.002 0.001 0 0.004 0.004 0.007 0.002 0.002 0.002 0.002 0.002 0.001 0.003 0 0 0 0 0 0 0 0 0.001 0 0 0 0 0 0 0 0 0 0 0.001 0.001 0.003 0.003 0.001 0.001 0.002 0.002 0.003 0.001 0.003 0.002 0.001 0 0 0.002 0.004 0 0 0 0 0 0.001 0.001 0.001 0 0.001 0.001 0 0 0 0.001 0 0 0.001 0.001 0.001 0.002 0.001 0.002 0.002 0.002 0.001 0.005 0.006 0 0.068 0 0 0.014 0 0 0 0 0 0 0 0 0 0 0 0 0 0 0 0 0 0 0 0 0 0 0 0 0 0 0 0 0 0 0 0 0 0 0 0 0 0 0 0 0 0 0 0 0 0 0 0 0 0 0 0 0 0 0 0 0 0 0 0 0 0 0 0 0 0 0 0 0 0 0 0 0 0 0 0 0 0 0 0 0 0 0 0 0 0 0 0 0 0 0 0 0 0 0 0 0 0 0 0 0 0 0 0 0.001 0.002 0.003 0.003 0.002 0.002 0.001 0.005 0.009 0.004 0.006 0.022 0.025 0.015 0.01 0.023 0.053 0 0.005 0.005 0.003 0.009 0.014 0.008 0.005 0.01 0.01 0.003 0 0.014 0.023 0.008 0.074 0.071 0.144 0.132 0.019 0.033 0.027 0.056 0.046 0.023 0 0.053 0.018 0 0.003 0 0 0 0 0.001 0 0.002 0.002 0.001 0.001 0.001 0 0.001 0.002 0 0 0.004 0.011 0 0 0 0 0 0 0 0 0 0 0 0 0 0 0 0 0 0 0 0 0 0 0 0 0 0.001 0.002 0.001 0 0.004 0.004 0.006 0.004 0.004 0.004 0.003 0.003 0 0 0 0 0 0 0 0 0 0 0 0 0 0 0 0 0 0 0.001 0.003 0.002 0.001 0.002 0 0 0 0.001 0 0.001 0.001 0.001 0 0 0 0 0 0 0 0 0 0 0 0 0 0 0 0 0 0 0 0.001 0.002 0.001 0.001 0.001 0.001 0.001 0 0.001 0.001 0 0 0 0 0 0 0 0 0 0 0 0 0 0 0.002 0.001 0 0 0 0 0 0.001 0 0.001 0 0 0.001 0 0.002 0.001 0 0 0.001 0.001 0 0 0 0 0 0 0 0 0 0 0 0 0 0 0 0 0 0 0 0 0 0 0 0 0 0 0 0 0 0 0 0 0 0 0 0 0 0 0 0 0 0 0 0 0 0 0 0 0 0 0 0 0 0 0 0 0 0 0 0 0 0 0 0 0 0 0 0 0 0 0 0 0 0 0 0 0 0 0 0 0 0 0 0 0 0 0 0 0 0 0 0 0 0 0 0 0 0 0 0 0 0 0 0 0 0 0.158 0 0 0 0 0 0 0 0 0 0 0 0 0 0 0 0 0 0 0 0 0 0 0 0 0 0 0 0 0 0 0 0 0 0 0 0 0 0 0 0 0 0 0 0 0 0 0 0 0 0 0 0 0 0 0 0 0 0 0 0 0 0 0 0 0 0 0 0 0 0 0 0 0 0 0 0 0 0 0 0 0 0 0 0 0 0 0 0 0 0 0 0 0 0 0 0 0 0 0 0 0 0 0 0 0 0 0 0 0 0 0 0 0 0 0 0 0 0 0 0 0 0 0 0 0 0 0 0 0 0 0 0 0 0 0 0 0 0 0 0 0 0 0 0 0 0 0 0 0 0 0 0 0 0 0 0 0 0 0 0 0 0 0 0 0 0 0 0 0 0 0 0 0 0 0 0 0 0 0 0 0 0 0 0 0 0 0 0 0 0 0 0 0 0 0 0 0 0 0 0 0 0 0 0 0 0 0 0 0 0 0 0 0 0 0 0 0 0 0 0 0 0 0 0 0 0 0 0 0 0 0 0 0 0 0 0 0 0 0 0 0 0 0 0 0 0 0 0 0 0 0 0 0 0 0 0 0 0 0 0 0 0 0 0 0 0 0 0 0 0 0 0 0 0 0 0 0 0 0 0 0 0 0 0 0 0 0 0 0 0 0 0 0 0 0 0 0 0 0 0 0 0 0 0 0 0 0 0 0 0 0 0 0 0 0 0 0 0 0 0 0 0 0 0 0 0 0 0 0 0 0 0 0 0 0 0 0 0 0 0 0 0 0 0 0 0 0 0 0 0 0 0 0 0 0 0 0 0 0 0 0 0 0 0 0 0 0 0 0 0 0 0 0 0 0 0 0 0 0 0 0 0 0 0 0 0 0 0 0 0 0 0 0 0 0 0 0 0 0 0 0 0 0 0 0 0 0 0 0 0 0 0 0 0 0 0 0 0 0 0 0 0 0 0 0 0 0 0 0 0 0 0 0 0 0 0 0 0 0 0 0 0 0 0 0 0 0 0 0 0 0 0 0 0 0 0 0 0 0 0 0 0 0 0 0 0 0 0 0 0 0 0 0 0 0 0 0 0 0 0 0 0 0 0 0 0 0 0 0 0 0 0 0 0 0 0 0 0 0 0 0 0 0 0 0 0 0 0 0 0 0 0 0 0 0 0 0 0 0 0 0 0 0 0 0 0 0 0 0 0 0 0 0 0 0 0 0 0 0 0 0 0 0 0 0 0 0 0 0 0 0 0 0 0 0 0 0 0 0 0 0 0 0 0 0 0 0 0 0 0 0 0 0 0 0 0 0 0 0 0 0 0 0 0 0 0 0 0 0 0 0 0 0 0 0 0 0 0 0 0 0 0 0 0 0 0 0 0 0 0 0 0 0 0 0 0 0 0 0 0 0 0 0 0 0 0 0 0 0 0 0 0 0 0 0 0 0 0 0 0 0 0 0 0 0 0 0 0 0 0 0 0 0 0 0 0 0 0 0 0 0 0 0 0 0 0 0 0 0 0 0 0 0 0 0 0 0 0 0 0 0 0 0 0 0 0 0 0 0 0 0 0 0 0 0 0 0 0 0 0 0 0 0 0 0 0 0 0 0 0 0 0 0 0 0 0 0 0 0 0 0 0 0 0 0 0 0 0.001 0.001 0.001 0.001 0 0 0 0 0.002 0 0.001 0.001 0.001 0 0 0 0 0 0 0.001 0 0 0 0 0 0 0 0 0 0 0.001 0.001 0.001 0.002 0.001 0.003 0 0 0 0 0 0 0 0 0.001 0.001 0.003 0.002 0.002 0.001 0 0.001 0.001 0.001 0 0.001 0 0 0 0 0 0 0 0 0 0 0 0 0 0 0 0 0 0 0 0 0 0 0 0 0 0 0 0 0 0 0 0 0 0 0.001 0 0 0 0 0 0.003 0 0 
0.15 0 0 0 0 0 0 0 0 0 0 0 0 0 0.128 0.374 0.27 0.128 0.02 0.049 0.043 0.056 0.046 0.058 0.035 0.041 0.024 0.02 0.019 0.01 0 0.005 0 0 0 0 0 0 0 0 0 0 0 0 0 0 0 0 0 0 0 0.001 0.002 0 0.049 0.124 0.509 1 0.357 0.235 0.152 0.147 0.209 0.105 0 0 0 0 0 0 0.002 0.004 0.002 0.006 0.015 0.02 0.052 0.066 0.11 0.212 0 0.068 0.058 0.063 0.165 0.151 0.101 0.166 0.001 0.003 0.002 0.003 0.004 0.011 0.011 0.004 0.001 0.014 0.018 0.028 0.02 0.022 0.035 0.025 0.014 0.011 0.042 0.029 0.011 0.027 0.094 0.063 0.03 0.052 0.02 0.01 0.009 0.008 0.004 0.005 0.007 0.001 0.002 0.001 0.005 0.003 0 0 0.001 0.002 0.002 0.002 0.001 0.001 0.002 0.001 0 0.001 0.001 0 0.001 0 0.001 0 0.003 0.004 0.004 0.006 0.007 0.005 0 0.007 0.006 0 0.001 0.004 0 0 0.01 0.002 0.027 0.02 0.014 0.002 0.002 0.008 0.007 0.004 0.005 0.005 0.004 0.003 0.003 0 0.003 0 0 0.002 0.011 0.017 0.034 0.025 0.021 0.008 0.023 0.009 0.011 0.009 0.006 0.003 0.012 0.012 0.015 0.008 0.005 0.004 0.001 0.003 0.002 0.001 0.001 0.002 0.002 0.003 0.006 0.006 0.007 0.019 0.025 0.024 0.034 0.032 0.017 0.024 0.021 0.028 0.029 0.009 0.004 0 0 0 0 0 0 0 0 0 0 0.003 0.001 0.001 0.003 0 0 0 0.025 0.033 0.032 0.039 0.034 0.007 0 0 0 0 0 0 0 0 0 0 0 0 0 0 0 0 0.001 0 0 0 0.031 0.086 0.073 0.045 0.04 0.039 0.046 0.029 0.059 0.082 0.096 0.074 0.06 0.048 0.009 0.008 0.009 0.006 0.003 0.008 0.002 0.002 0.001 0.001 0.007 0.005 0.045 0.081 0.082 0.081 0.07 0.083 0.055 0.044 0.099 0.12 0.099 0.099 0.099 0.077 0.084 0.068 0.032 0.029 0.04 0.02 0.025 0.014 0.031 0.019 0.014 0.011 0.01 0.011 0.012 0.013 0 0.015 0.014 0.016 0.023 0.007 0.012 0.012 0.008 0.008 0.013 0.014 0.014 0.014 0.01 0.003 0.001 0 0.008 0.005 0.013 0.01 0.008 0.005 0.001 0.003 0.002 0.004 0.001 0.001 0 0 0.001 0.001 0.001 0.002 0.001 0.002 0.001 0.001 0.002 0.002 0.002 0 0 0 0 0.002 0.002 0.002 0.006 0.003 0.004 0.003 0.003 0.003 0.003 0.006 0.003 0 0 0 0.003 0.006 0.002 0.001 0.001 0.001 0 0 0 0 0 0 0 0 0 0.001 0.001 0 0 0.001 0 0 0.003 0.007 0.007 0.007 0.004 0.001 0.009 0.009 0.001 0.1 0.003 0 0.037 0 0 0 0 0 0 0 0 0.001 0 0.001 0.001 0.001 0 0 0 0 0 0 0 0 0 0 0 0 0 0 0 0 0 0 0 0 0 0 0 0 0 0 0 0 0 0 0 0 0 0 0 0 0 0 0.001 0.001 0.001 0.001 0.001 0.001 0.001 0 0 0 0 0 0 0 0 0 0 0 0 0 0 0 0 0 0 0 0 0 0 0 0 0 0 0 0 0 0 0 0 0 0 0 0 0 0 0 0 0 0 0.001 0.001 0 0.002 0.001 0.004 0.004 0.002 0.002 0.005 0.011 0.006 0.007 0.005 0.018 0.029 0.035 0.012 0.018 0.034 0.083 0 0.011 0.01 0.006 0.012 0.018 0.011 0.009 0.012 0.013 0.006 0 0.023 0.043 0.017 0.117 0.106 0.184 0.17 0.035 0.06 0.046 0.086 0.071 0.039 0 0.076 0.023 0 0.003 0 0 0 0.001 0.001 0.001 0.001 0 0.001 0.001 0.001 0 0.002 0.001 0 0.001 0.003 0.01 0 0 0 0 0 0.001 0.001 0.001 0 0 0 0 0 0 0.002 0.002 0.001 0 0 0 0.001 0.001 0.001 0.002 0.002 0.001 0 0.001 0.002 0.002 0.004 0.005 0 0 0.001 0.001 0.001 0.001 0.001 0.001 0.001 0.001 0.001 0.001 0 0 0.003 0.002 0.002 0.004 0.004 0.003 0.002 0.004 0.003 0.005 0.004 0.002 0 0.004 0.004 0.003 0.001 0.001 0.001 0.001 0 0 0 0 0 0.001 0 0.001 0.001 0 0 0.001 0.001 0.001 0.001 0.001 0.001 0.003 0.006 0.005 0.01 0.011 0.011 0 0.002 0 0 0 0 0 0 0.001 0.001 0.001 0 0.001 0.001 0.001 0.001 0.001 0.001 0 0 0 0 0.003 0.001 0.001 0.001 0.001 0.002 0.001 0.001 0.002 0.002 0.002 0.002 0.002 0.001 0.004 0.004 0 0 0.002 0.001 0.001 0 0 0 0 0 0 0 0 0 0 0 0 0 0 0 0 0 0 0 0 0 0 0 0 0 0 0 0 0 0 0 0 0 0 0 0 0 0 0 0 0 0 0 0 0 0 0 0 0 0 0 0 0 0 0 0 0 0 0 0 0 0 0 0 0 0 0 0 0 0 0 0 0 0 0 0 0 0 0 0 0 0 0 0 0 0 0 0 0 0 0 0 0 0 0 0 0 0 0 0 0 0 0 0 0 0.2 0.001 0.001 0 0 0 0 0 0 0 0 0 0 0 0 0 0 0 0 0 0 0 0 0 0 0 0 0 0 0 0 0 0 0 0 0 0 0 0 0 0 0 0 0 0 0 0 0 0 0 0 0 0 0 0 0 0 0 0 0 0 0 0 0 0 0 0 0 0 0 0 0 0 0 0 0 0 0 0 0 0 0 0 0 0 0 0 0 0 0 0 0 0 0 0 0 0 0 0 0 0 0 0 0 0 0 0 0 0 0 0 0 0 0 0 0 0 0 0 0 0 0 0 0 0 0 0 0 0 0 0 0 0 0 0 0 0 0 0 0 0 0 0 0 0 0 0 0 0 0 0 0 0 0 0 0 0 0 0 0 0 0 0 0 0 0 0 0 0 0 0 0 0 0 0 0 0 0 0 0 0 0 0 0 0 0 0 0 0 0 0 0 0 0 0 0 0 0 0 0 0 0 0 0 0 0 0 0 0 0 0 0 0 0 0 0 0 0 0 0 0 0 0 0 0 0 0 0 0 0 0 0 0 0 0 0 0 0 0 0 0 0 0 0 0 0 0 0 0 0 0 0 0 0 0 0 0 0 0 0 0 0 0 0 0 0 0 0 0 0 0 0 0 0 0 0 0 0 0 0 0 0 0 0 0 0 0 0 0 0 0 0 0 0 0 0 0 0 0 0 0 0 0 0 0 0 0 0 0 0 0 0 0 0 0 0 0 0 0 0 0 0 0 0 0 0 0 0 0 0 0 0 0 0 0 0 0 0 0 0 0 0 0 0 0 0 0 0 0 0 0 0 0 0 0 0 0 0 0 0 0 0 0 0 0 0 0 0 0 0 0 0 0 0 0 0 0 0 0 0 0 0 0 0 0 0 0 0 0 0 0 0 0 0 0 0 0 0 0 0 0 0 0 0 0 0 0 0 0 0 0 0 0 0 0 0 0 0 0 0 0 0 0 0 0 0 0 0 0 0 0 0 0 0 0 0 0 0 0 0 0 0 0 0 0 0 0 0 0 0 0 0 0 0 0 0 0 0 0 0 0 0 0 0 0 0 0 0 0 0 0 0 0 0 0 0 0 0 0 0 0 0 0 0 0 0 0 0 0 0 0 0 0 0 0 0 0 0 0 0 0 0 0 0 0 0 0 0 0 0 0 0 0 0 0 0 0 0 0 0 0 0 0 0 0 0 0 0 0 0 0 0 0 0 0 0 0 0 0 0 0 0 0 0 0 0 0 0 0 0 0 0 0 0 0 0 0 0 0 0 0 0 0 0 0 0 0 0 0 0 0 0 0 0 0 0 0 0 0 0 0 0 0 0 0 0 0 0 0 0 0 0 0 0 0 0 0 0 0.001 0 0 0 0 0 0 0 0 0 0 0 0 0 0 0 0 0 0 0 0 0 0 0 0 0 0 0 0 0 0 0 0 0 0 0 0 0 0 0 0 0 0 0 0 0 0 0 0 0 0 0 0 0 0 0 0 0 0 0 0 0 0 0 0 0 0 0 0 0 0 0 0 0 0 0 0 0 0 0 0 0 0 0 0 0 0 0 0 0 0 0 0 0 0 0 0 0 0 0 0 0 0 0 0 0 0 0 0 0 0 0 0 0 0 0 0 0 0 0 0 0 0 0 0 0 0 0 0 0 0 0 0 0 0 0 0 0 0 0 0 0 0 0 0 0 0 0 0 0 0 0 0 0 0 0 0 0 0 0 0 0 0 0 0 0.001 0 0 0 0 0 0 0 0 0.001 0.001 0.003 0.003 0.003 0.001 0.001 0.001 0.001 0 0 0 0 0 0 0 0 0 0 0 0 0 0 0 0 0 0 0 0 0 0 0 0 0 0 0 0 0 0 0 0 0 0 0 0 0 0 0 0 0 0 0 0.004 0 0 
0.18 0.002 0 0 0 0 0 0 0 0 0 0.002 0 0 0.092 0.31 0.317 0.169 0.029 0.051 0.041 0.059 0.03 0.031 0.019 0.029 0.022 0.013 0.012 0.004 0 0.017 0 0.001 0 0.001 0 0 0 0 0 0 0.001 0.003 0 0.002 0.003 0.004 0.002 0.002 0.004 0.005 0.008 0 0.047 0.079 0.322 0.571 1 0.321 0.195 0.191 0.268 0.124 0 0 0.001 0.001 0.001 0.002 0.003 0.008 0.006 0.014 0.023 0.026 0.082 0.103 0.257 0.518 0 0.155 0.115 0.101 0.211 0.18 0.113 0.204 0.006 0.013 0.014 0.012 0.015 0.024 0.023 0.01 0.003 0.029 0.03 0.043 0.026 0.025 0.05 0.039 0.02 0.012 0.052 0.031 0.025 0.057 0.11 0.064 0.046 0.073 0.028 0.015 0.012 0.008 0.005 0.004 0.007 0.003 0.004 0.003 0.001 0 0.002 0.002 0.002 0 0.002 0.001 0 0 0.002 0 0 0 0 0 0.001 0.001 0 0 0 0 0 0.002 0.002 0 0.001 0.001 0.002 0 0 0.009 0 0 0.012 0.004 0.038 0.028 0.013 0.004 0.001 0.004 0.004 0.002 0.003 0.005 0.004 0.004 0.004 0 0.002 0.001 0.001 0.004 0.009 0.015 0.032 0.02 0.015 0.004 0.016 0.007 0.01 0.007 0.004 0.004 0.009 0.009 0.008 0.003 0.003 0 0 0 0 0 0 0 0 0.001 0.002 0.002 0.005 0.02 0.026 0.026 0.035 0.03 0.008 0.019 0.018 0.021 0.028 0.01 0.003 0 0 0 0 0 0 0 0 0 0 0.001 0.001 0 0 0 0 0 0.029 0.033 0.037 0.042 0.045 0.004 0.001 0.001 0.002 0.001 0.001 0.002 0.001 0 0 0 0 0 0 0 0 0 0 0.001 0.002 0.002 0.039 0.102 0.09 0.063 0.052 0.048 0.059 0.039 0.07 0.1 0.101 0.089 0.064 0.048 0.016 0.016 0.017 0.01 0.013 0.017 0.004 0.003 0 0 0.009 0.005 0.061 0.099 0.097 0.093 0.088 0.107 0.081 0.042 0.11 0.143 0.116 0.135 0.127 0.102 0.102 0.113 0.059 0.043 0.058 0.04 0.041 0.031 0.05 0.029 0.027 0.024 0.019 0.028 0.027 0.022 0.003 0.025 0.022 0.027 0.041 0.022 0.021 0.022 0.011 0.011 0.015 0.019 0.018 0.015 0.011 0.002 0 0 0.007 0.006 0.016 0.01 0.012 0.011 0.005 0.006 0.005 0.006 0.002 0.002 0 0 0.001 0.001 0.002 0.002 0.003 0.001 0 0.001 0.001 0.001 0 0 0 0 0 0.006 0.005 0.005 0.01 0.003 0.002 0.004 0.006 0.007 0.004 0.01 0.004 0.003 0 0 0 0.007 0.001 0 0 0 0 0 0 0 0 0 0.002 0.002 0.001 0.003 0.006 0.001 0 0.004 0.003 0.002 0.009 0.01 0.011 0.013 0.003 0 0.014 0.01 0 0.108 0 0 0.042 0 0 0 0 0 0 0 0 0 0 0 0 0 0 0 0.001 0.001 0.001 0.001 0.001 0 0 0 0 0 0 0 0 0 0 0 0 0 0 0 0 0 0 0 0 0 0 0 0 0 0 0 0 0 0 0 0 0 0 0 0 0.001 0 0.001 0 0 0 0 0 0 0 0 0 0 0 0 0 0 0 0 0 0 0.001 0.002 0.001 0.002 0.001 0 0.001 0 0 0 0 0 0 0 0 0 0 0 0 0 0 0 0 0 0 0.001 0.001 0.001 0.003 0.002 0.003 0.003 0.003 0.003 0.005 0.013 0.008 0.012 0.029 0.034 0.017 0.017 0.034 0.093 0 0.009 0.009 0.01 0.014 0.02 0.012 0.015 0.017 0.015 0.007 0 0.035 0.057 0.015 0.122 0.127 0.254 0.219 0.049 0.062 0.064 0.105 0.084 0.042 0 0.084 0.026 0 0.004 0 0 0 0.001 0.001 0 0 0 0.001 0 0 0 0 0.004 0.004 0.003 0.009 0.014 0 0.002 0 0 0 0.001 0.002 0.001 0 0 0 0 0.001 0.001 0.001 0.001 0.001 0 0 0.001 0 0.002 0.001 0.001 0.003 0.002 0.004 0.001 0.004 0.004 0.004 0.007 0.004 0.002 0 0 0 0 0.001 0.001 0.001 0.001 0.001 0.001 0 0 0.002 0.001 0.003 0 0 0.002 0.003 0.001 0.001 0.005 0.002 0.001 0.001 0.006 0.004 0 0 0 0 0 0 0 0 0 0 0.001 0.002 0.002 0.001 0.001 0.002 0.002 0.002 0.002 0.002 0.001 0 0.002 0.002 0.004 0.003 0.002 0.004 0 0.001 0.001 0.001 0.001 0 0.001 0.001 0.001 0.001 0 0 0.001 0.001 0.001 0.002 0.002 0.002 0.001 0.002 0.001 0.002 0.003 0.002 0.002 0.001 0 0.001 0.001 0.001 0.001 0.002 0 0.001 0.001 0 0.001 0.001 0 0.001 0.001 0.001 0.001 0 0 0 0 0 0 0 0 0 0 0 0 0 0 0 0 0 0 0 0 0 0 0 0 0 0 0 0 0 0 0 0 0 0 0 0 0 0 0 0 0 0 0 0 0 0 0 0 0 0 0 0 0 0 0 0 0 0 0 0 0 0 0 0 0 0 0 0 0 0 0 0 0 0 0 0 0 0 0 0 0 0 0 0 0 0 0 0 0 0 0 0 0 0 0 0 0 0 0 0 0 0 0 0 0 0.268 0.001 0 0 0 0 0 0 0 0 0 0 0 0 0 0 0 0 0 0 0 0 0 0 0 0 0 0 0 0 0 0 0 0 0 0 0 0 0 0 0 0 0 0 0 0 0 0 0 0 0 0 0 0 0 0 0 0 0 0 0 0 0 0 0 0 0 0 0 0 0 0 0 0 0 0 0 0 0 0 0 0 0 0 0 0 0 0 0 0 0 0 0 0 0 0 0 0 0 0 0 0 0 0 0 0 0 0 0 0 0 0 0 0 0 0 0 0 0 0 0 0 0 0 0 0 0 0 0 0 0 0 0 0 0 0 0 0 0 0 0 0 0 0 0 0 0 0 0 0 0 0 0 0 0 0 0 0 0 0 0 0 0 0 0 0 0 0 0 0 0 0 0 0 0 0 0 0 0 0 0 0 0 0 0 0 0 0 0 0 0 0 0 0 0 0 0 0 0 0 0 0 0 0 0 0 0 0 0 0 0 0 0 0 0 0 0 0 0 0 0 0 0 0 0 0 0 0 0 0 0 0 0 0 0 0 0 0 0 0 0 0 0 0 0 0 0 0 0 0 0 0 0 0 0 0 0 0 0 0 0 0 0 0 0 0 0 0 0 0 0 0 0 0 0 0 0 0 0 0 0 0 0 0 0 0 0 0 0 0 0 0 0 0 0 0 0 0 0 0 0 0 0 0 0 0 0 0 0 0 0 0 0 0 0 0 0 0 0 0 0 0 0 0 0 0 0 0 0 0 0 0 0 0 0 0 0 0 0 0 0 0 0 0 0 0 0 0 0 0 0 0 0 0 0 0 0 0 0 0 0 0 0 0 0 0 0 0 0 0 0 0 0 0 0 0 0 0 0 0 0 0 0 0 0 0 0 0 0 0 0 0 0 0 0 0 0 0 0 0 0 0 0 0 0 0 0 0 0 0 0 0 0 0 0 0 0 0 0 0 0 0 0 0 0 0 0 0 0 0 0 0 0 0 0 0 0 0 0 0 0 0 0 0 0 0 0 0 0 0 0 0 0 0 0 0 0 0 0 0 0 0 0 0 0 0 0 0 0 0 0 0 0 0 0 0 0 0 0 0 0 0 0 0 0 0 0 0 0 0 0 0 0 0 0 0 0 0 0 0 0 0 0 0 0 0 0 0 0 0 0 0 0 0 0 0 0 0 0 0 0 0 0 0 0 0 0 0 0 0 0 0 0 0 0 0 0 0 0 0 0 0 0 0 0 0 0 0 0 0 0 0 0 0 0 0 0 0 0 0 0 0 0 0 0 0 0 0 0 0 0 0 0 0 0 0 0.001 0.001 0.001 0.001 0.001 0.001 0 0 0 0 0 0 0 0 0 0 0 0 0 0 0 0 0.001 0 0 0 0 0 0 0 0 0 0 0 0 0 0 0 0 0 0 0 0 0 0 0 0 0 0 0 0 0 0 0 0 0 0 0 0 0 0 0 0 0 0 0 0 0 0 0 0 0 0 0 0 0 0 0 0 0 0 0 0 0 0 0 0 0 0 0 0 0 0 0 0 0 0 0 0 0 0 0 0 0 0 0 0 0 0 0 0 0 0 0 0 0 0 0 0 0 0 0 0 0 0 0 0 0 0 0 0 0 0 0 0 0 0 0 0 0 0 0 0 0 0 0 0 0 0 0.001 0.001 0 0 0 0 0 0 0 0 0.001 0.001 0.001 0.001 0.002 0.002 0.002 0.001 0.001 0 0.001 0.001 0.002 0.002 0.001 0.001 0.001 0.001 0 0.001 0 0 0 0 0.002 0.003 0.003 0.002 0.004 0.001 0 0 0.001 0.001 0 0 0.002 0.003 0.003 0.004 0.004 0.005 0.004 0.004 0.004 0.006 0.002 0.002 0.002 0.001 0.001 0 0.001 0.001 0.001 0.002 0 0 0.001 0.001 0 0 0 0 0 0 0 0 0 0 0 0 0 0 0 0 0.001 0 0 0 0 0 0.001 0.002 0 0 0 0 0 0.008 0 0.001 
0.548 0.004 0 0 0 0 0 0 0 0 0 0.001 0 0 0.219 0.686 0.905 0.532 0.064 0.123 0.102 0.166 0.092 0.106 0.063 0.076 0.052 0.037 0.033 0.015 0 0.038 0 0 0 0.002 0 0 0 0 0 0 0.002 0.002 0.002 0.002 0.002 0.002 0.002 0.002 0.002 0.002 0.005 0 0.03 0.064 0.27 0.486 0.405 1 0.607 0.471 0.759 0.368 0 0 0.001 0.001 0.001 0.001 0.001 0.002 0.001 0.003 0.01 0.023 0.06 0.076 0.129 0.249 0 0.16 0.165 0.246 0.606 0.53 0.377 0.606 0.007 0.009 0.014 0.008 0.015 0.023 0.02 0.005 0 0.02 0.021 0.038 0.039 0.053 0.113 0.082 0.057 0.031 0.158 0.114 0.072 0.149 0.306 0.196 0.141 0.204 0.078 0.044 0.061 0.05 0.029 0.023 0.031 0.016 0.021 0.014 0.01 0.005 0.003 0.003 0 0 0.001 0 0 0 0.001 0.001 0 0 0.001 0 0.005 0.005 0.006 0.005 0.006 0.006 0.006 0.018 0.017 0.012 0.001 0.015 0.009 0 0.004 0.016 0 0 0.024 0.013 0.085 0.063 0.036 0.017 0.013 0.016 0.015 0.008 0.009 0.014 0.013 0.015 0.019 0 0.008 0.002 0 0.009 0.018 0.041 0.085 0.059 0.05 0.021 0.059 0.026 0.039 0.03 0.01 0.012 0.029 0.021 0.034 0.017 0.013 0.012 0.006 0.006 0.006 0.004 0.004 0.004 0.005 0.007 0.013 0.014 0.02 0.049 0.063 0.06 0.081 0.073 0.042 0.056 0.052 0.058 0.058 0.018 0.008 0.002 0.001 0.004 0.001 0.002 0.003 0.004 0.001 0.003 0.005 0.007 0.006 0.003 0.007 0.006 0.003 0.003 0.078 0.093 0.099 0.119 0.104 0.021 0.001 0.001 0.003 0.002 0.002 0.002 0.002 0.002 0.002 0.002 0.002 0.002 0.002 0.001 0.004 0.002 0.002 0.007 0.008 0.013 0.096 0.291 0.24 0.158 0.129 0.129 0.16 0.116 0.205 0.302 0.325 0.27 0.197 0.139 0.028 0.03 0.035 0.028 0.015 0.028 0.007 0.011 0.002 0.002 0.019 0.009 0.167 0.289 0.292 0.303 0.234 0.296 0.203 0.146 0.322 0.444 0.317 0.327 0.353 0.294 0.266 0.2 0.124 0.136 0.138 0.073 0.087 0.062 0.101 0.057 0.065 0.053 0.038 0.054 0.059 0.054 0.002 0.052 0.045 0.056 0.082 0.022 0.024 0.022 0.009 0.016 0.043 0.043 0.04 0.038 0.028 0.008 0.005 0 0.013 0.011 0.037 0.022 0.024 0.015 0.007 0.008 0.006 0.009 0.003 0.003 0.003 0.002 0.003 0.005 0.004 0.004 0.006 0.004 0.005 0.003 0.007 0.005 0.003 0 0.003 0.003 0.001 0.01 0.011 0.015 0.017 0.005 0.004 0.004 0.004 0.006 0.005 0.008 0.004 0.004 0.002 0.003 0.005 0.018 0.006 0.003 0.003 0.002 0.002 0.001 0 0.001 0.002 0.004 0.006 0.005 0.004 0.006 0.009 0.003 0.001 0.007 0.007 0.006 0.012 0.011 0.014 0.016 0.008 0.001 0.025 0.022 0.006 0.336 0.011 0 0.099 0 0 0 0.001 0 0 0 0.001 0.001 0 0.002 0.002 0.004 0 0.001 0.002 0.002 0.003 0.004 0.001 0 0.004 0.001 0 0 0 0 0.002 0 0 0 0 0 0 0 0 0 0 0 0 0 0 0 0 0 0 0 0 0 0 0 0 0 0.001 0.001 0.004 0.004 0.005 0.001 0 0 0 0 0 0 0 0 0 0 0.001 0.001 0 0.001 0.001 0 0.003 0 0.004 0.004 0.003 0.003 0.002 0.001 0.003 0 0 0 0 0 0.001 0.001 0 0 0 0.001 0.001 0 0.001 0.001 0.001 0 0 0.003 0.006 0.01 0.016 0.02 0.014 0.011 0.018 0.02 0.016 0.028 0.014 0.032 0.082 0.089 0.039 0.041 0.091 0.251 0 0.033 0.033 0.022 0.036 0.053 0.036 0.034 0.028 0.037 0.023 0 0.095 0.152 0.065 0.401 0.379 0.783 0.69 0.111 0.169 0.149 0.284 0.247 0.129 0.001 0.257 0.075 0 0.008 0 0 0 0.001 0.001 0.001 0.002 0.001 0.002 0.002 0.002 0.002 0.001 0.004 0.002 0.004 0.011 0.042 0 0.001 0.001 0 0.001 0.002 0.002 0.001 0.001 0.001 0 0.001 0 0.001 0.002 0.003 0.004 0.001 0.001 0 0 0.001 0.002 0.002 0.005 0.007 0.004 0.002 0.006 0.01 0.012 0.024 0.012 0.007 0.005 0.003 0.002 0.002 0.002 0.002 0.003 0.003 0.003 0.003 0.001 0.001 0.005 0.002 0.008 0.005 0.004 0.006 0.009 0.006 0.006 0.013 0.012 0.007 0.004 0.016 0.006 0.003 0.002 0.001 0 0.003 0.001 0.001 0 0 0.001 0.002 0.002 0.002 0.001 0.001 0.003 0.003 0.004 0.002 0.003 0.004 0.004 0.008 0.006 0.006 0.011 0.01 0.014 0.001 0.002 0.001 0 0 0 0.002 0.002 0.002 0.005 0.005 0.003 0.003 0.002 0 0 0 0 0 0 0 0 0.007 0.004 0.001 0 0.001 0.002 0.003 0.003 0.002 0.011 0.008 0.005 0.014 0.013 0.013 0.012 0.005 0.004 0.009 0.01 0.007 0.001 0.003 0.003 0.004 0.004 0.001 0.001 0.004 0.004 0.001 0.002 0.003 0.003 0 0.003 0 0.001 0.002 0 0.001 0.001 0 0 0.001 0 0 0 0 0 0 0 0 0 0 0.001 0.001 0 0 0 0 0 0 0 0 0 0 0 0 0 0 0 0 0 0 0 0 0 0 0 0 0 0 0 0 0 0 0 0 0 0 0 0 0 0 0 0 0 0 0 0 0 0 0 0 0 0 0 0 0 0 0 0 0.001 0 0 0 0 0 0 0 0.001 0 0 0 0 0.857 0.003 0 0 0 0 0 0 0 0 0 0 0 0 0 0 0 0 0 0 0 0 0 0 0 0 0 0 0 0 0 0 0 0 0 0 0 0 0 0 0 0 0 0 0 0 0 0 0 0 0 0 0 0 0 0 0 0 0 0 0 0 0 0 0 0 0 0 0 0 0 0 0 0 0 0 0 0 0 0 0 0 0 0 0 0 0 0 0 0 0 0 0 0 0 0 0 0 0 0 0 0 0 0 0 0 0 0 0 0 0 0 0 0 0 0 0 0 0 0 0 0 0 0 0 0 0 0 0 0 0 0 0 0 0 0 0 0 0 0 0 0 0 0 0 0 0 0 0 0 0 0 0 0 0 0 0 0 0 0 0 0 0 0 0 0 0 0 0 0 0 0 0 0 0 0 0 0 0 0 0 0 0 0 0 0 0 0 0 0 0 0 0 0 0 0 0 0 0 0 0 0 0 0 0 0 0 0 0 0 0 0 0 0 0 0 0 0 0 0 0 0 0 0 0 0 0 0 0 0 0 0 0 0 0 0 0 0 0 0 0 0 0 0 0 0 0 0 0 0 0 0 0 0 0 0 0 0 0 0 0 0 0 0 0 0 0 0 0 0 0 0 0 0 0 0 0 0 0 0 0 0 0 0 0 0 0 0 0 0 0 0 0 0 0 0 0 0 0 0 0 0 0 0 0 0 0 0 0 0 0 0 0 0 0 0 0 0 0 0 0 0 0 0 0 0 0 0 0 0 0 0 0 0 0 0 0 0 0 0 0 0 0 0 0 0 0 0 0 0 0 0 0 0 0 0 0 0 0 0 0 0 0 0 0 0 0 0 0 0 0 0 0 0 0 0 0 0 0 0 0 0 0 0 0 0 0 0 0 0 0 0 0 0 0 0 0 0 0 0 0 0 0 0 0 0 0 0 0 0 0 0 0 0 0 0 0 0 0 0 0 0 0 0 0 0 0 0 0 0 0 0 0 0 0 0 0 0 0 0 0.001 0.001 0 0 0 0 0 0 0 0 0 0 0 0 0 0 0 0 0 0 0 0 0 0 0 0 0 0 0 0 0 0 0 0 0 0 0 0 0 0 0 0 0 0 0.001 0.001 0.001 0 0 0 0 0 0 0 0 0 0 0 0.001 0.001 0.001 0.001 0.001 0.002 0.002 0.002 0 0.001 0.001 0 0 0 0 0 0 0 0 0 0 0 0 0 0 0 0 0 0 0 0 0 0 0 0 0 0 0 0 0 0 0 0 0 0 0 0 0 0 0 0 0 0 0 0 0 0 0 0 0 0 0 0 0 0 0 0 0 0 0 0 0 0 0 0 0 0 0 0 0 0 0 0 0 0 0 0 0 0 0 0 0 0 0 0 0 0 0 0 0 0 0 0 0 0 0 0 0 0 0 0 0 0 0 0 0 0 0 0 0 0 0 0 0 0 0 0 0 0 0 0 0 0 0 0 0 0 0 0 0 0 0 0 0 0 0 0 0 0 0 0 0 0 0 0 0 0 0 0 0 0 0 0 0 0 0 0 0 0 0 0 0 0 0 0 0 0 0 0 0 0 0 0 0 0 0 0 0 0 0 0 0 0 0 0 0 0 0 0 0 0 0 0 0 0 0 0 0 0 0 0 0 0 0 0 0 0 0.001 0 0.001 0.001 0.001 0 0.001 0.002 0 0.001 0.001 0.002 0.003 0.002 0.005 0.002 0.002 0.002 0.001 0.001 0.002 0.004 0.004 0.008 0.01 0.003 0.001 0.001 0.001 0 0 0.001 0.001 0.001 0.003 0.002 0.004 0.005 0.002 0.004 0.003 0.003 0.002 0.001 0.002 0.003 0.001 0.002 0.008 0.005 0.001 0.001 0 0 0 0 0.001 0.005 0.003 0.005 0.009 0.01 0.016 0.009 0.008 0.007 0.002 0.001 0.001 0.002 0.004 0.003 0.005 0.003 0.003 0.001 0 0 0.001 0.001 0.001 0.001 0.001 0.001 0.001 0.002 0.002 0.002 0.001 0.001 0.002 0 0 0 0 0 0.001 0 0.001 0.001 0 0 0 0 0 0 0 0 0 0.008 0 0.005 
0.647 0.003 0 0 0 0 0 0 0 0 0 0 0 0 0.111 0.33 0.44 0.254 0.034 0.061 0.058 0.088 0.046 0.043 0.036 0.047 0.033 0.021 0.02 0.008 0 0.015 0 0 0 0 0 0 0 0 0 0 0 0 0 0 0.002 0 0 0 0.003 0.003 0.002 0 0.013 0.032 0.142 0.233 0.2 0.468 1 0.263 0.384 0.187 0 0 0 0 0 0 0.001 0.002 0.001 0.004 0.006 0.008 0.021 0.026 0.06 0.123 0 0.099 0.097 0.168 0.449 0.375 0.237 0.382 0.004 0.005 0.005 0.004 0.005 0.013 0.016 0.007 0.003 0.01 0.015 0.025 0.027 0.038 0.071 0.054 0.033 0.019 0.095 0.068 0.041 0.099 0.196 0.134 0.099 0.127 0.039 0.024 0.041 0.032 0.014 0.013 0.016 0.009 0.01 0.009 0.01 0.005 0.003 0.003 0.002 0.003 0.003 0.003 0.003 0.003 0.004 0.001 0 0.001 0.002 0.001 0.004 0.002 0.004 0.003 0.005 0.007 0.008 0.008 0.01 0.007 0 0.009 0.004 0.002 0.004 0.008 0 0 0.017 0.009 0.053 0.047 0.028 0.01 0.006 0.01 0.008 0.004 0.006 0.015 0.01 0.006 0.019 0 0.007 0.001 0.004 0.008 0.015 0.035 0.066 0.051 0.039 0.011 0.044 0.02 0.023 0.023 0.011 0.008 0.023 0.022 0.02 0.008 0.009 0.004 0.002 0.003 0.002 0.003 0.002 0.004 0.006 0.006 0.009 0.01 0.013 0.044 0.053 0.052 0.062 0.054 0.034 0.045 0.044 0.046 0.049 0.019 0.012 0 0 0.001 0 0 0.001 0.001 0.001 0.004 0.007 0.008 0.005 0.003 0.009 0.005 0.004 0.002 0.068 0.057 0.075 0.081 0.081 0.013 0 0.001 0.003 0.001 0.001 0.002 0.001 0.001 0.001 0.001 0.001 0.001 0.001 0.001 0 0.005 0.004 0.007 0.007 0.009 0.083 0.223 0.2 0.139 0.115 0.103 0.126 0.086 0.146 0.217 0.259 0.207 0.138 0.1 0.035 0.035 0.032 0.028 0.019 0.023 0.009 0.007 0.001 0.003 0.012 0.004 0.109 0.223 0.229 0.241 0.173 0.206 0.13 0.09 0.192 0.241 0.197 0.198 0.184 0.152 0.167 0.123 0.074 0.07 0.08 0.041 0.051 0.035 0.069 0.036 0.027 0.024 0.016 0.022 0.023 0.029 0.003 0.028 0.02 0.043 0.059 0.013 0.015 0.021 0.01 0.01 0.02 0.021 0.021 0.02 0.016 0.006 0.002 0 0.011 0.005 0.019 0.013 0.011 0.007 0.005 0.005 0.004 0.006 0.002 0.001 0 0 0 0 0 0 0.001 0 0 0 0.001 0 0 0 0 0 0 0.004 0.003 0.004 0.005 0.002 0.002 0.002 0.001 0.004 0.004 0.008 0.006 0.003 0.002 0.002 0.003 0.01 0.002 0.002 0.002 0.001 0.001 0 0 0.001 0.001 0 0.004 0 0.001 0.002 0.005 0.002 0.001 0.003 0.002 0 0.006 0.004 0.002 0.005 0.004 0.001 0.013 0.016 0.004 0.223 0.004 0 0.075 0 0 0 0 0 0 0 0 0 0 0.001 0.002 0.002 0 0 0.001 0.001 0.001 0.001 0.001 0 0 0 0 0 0 0 0 0 0 0 0 0 0 0 0 0 0 0 0 0 0 0 0 0 0 0 0 0 0 0 0 0.001 0.001 0.001 0.003 0.003 0.001 0.002 0 0 0 0 0 0 0 0 0 0 0 0 0 0 0 0 0.001 0 0.002 0.003 0.003 0.003 0.002 0.001 0.003 0 0 0 0 0 0 0 0 0 0 0 0 0 0 0 0 0 0 0 0.004 0.006 0.01 0.011 0.011 0.009 0.01 0.018 0.024 0.033 0.018 0.036 0.067 0.088 0.041 0.038 0.065 0.176 0 0.025 0.027 0.013 0.02 0.036 0.026 0.021 0.022 0.024 0.01 0 0.07 0.117 0.041 0.365 0.252 0.399 0.346 0.072 0.119 0.097 0.177 0.159 0.098 0 0.167 0.046 0 0.007 0 0 0 0.003 0.001 0.003 0.002 0.002 0.001 0.001 0.003 0.003 0 0.005 0.004 0.005 0.012 0.032 0 0.002 0 0.001 0.001 0.001 0.002 0.003 0.002 0.002 0.002 0.002 0.001 0.003 0.003 0.001 0.005 0.004 0.004 0.002 0 0.002 0.001 0.002 0.001 0.001 0.005 0.003 0.005 0.006 0.007 0.013 0.008 0.007 0.005 0.004 0.004 0 0 0 0 0 0 0 0 0 0.001 0 0.003 0.004 0.004 0.002 0.006 0.006 0.008 0.007 0.007 0.005 0.003 0.01 0.009 0.005 0.002 0.002 0.002 0.002 0.001 0 0 0 0.003 0.003 0.004 0.004 0.001 0.003 0.004 0.004 0.005 0.004 0.003 0.005 0.004 0.005 0.005 0.008 0.015 0.017 0.022 0 0.004 0 0 0 0 0.001 0.002 0.002 0.002 0.003 0.001 0.002 0.002 0.003 0.001 0.002 0.002 0.002 0.002 0.001 0.002 0.005 0.003 0.005 0.002 0.003 0.004 0.003 0.004 0.006 0.012 0.004 0.004 0.008 0.005 0.006 0.004 0.001 0.004 0.003 0.003 0.001 0 0 0 0 0 0 0 0 0 0 0 0 0 0 0 0 0 0 0 0 0 0 0 0 0 0 0 0 0 0 0 0 0 0 0 0 0 0 0 0 0 0 0 0 0 0 0 0 0 0 0 0 0 0 0 0 0 0 0 0 0 0 0 0 0 0 0 0 0 0 0 0 0 0 0 0 0 0 0 0 0 0 0 0 0 0 0 0 0 0 0 0 0 0 0 0 0 0 0 0 0 0 0 0 0 0.417 0.001 0.003 0 0 0 0 0 0 0 0 0 0 0 0 0 0 0 0 0 0 0 0 0 0 0 0 0 0 0 0 0 0 0 0 0 0 0 0 0 0 0 0 0 0 0 0 0 0 0 0 0 0 0 0 0 0 0 0 0 0 0 0 0 0 0 0 0 0 0 0 0 0 0 0 0 0 0 0 0 0 0 0 0 0 0 0 0 0 0 0 0 0 0 0 0 0 0 0 0 0 0 0 0 0 0 0 0 0 0 0 0 0 0 0 0 0 0 0 0 0 0 0 0 0 0 0 0 0 0 0 0 0 0 0 0 0 0 0 0 0 0 0 0 0 0 0 0 0 0 0 0 0 0 0 0 0 0 0 0 0 0 0 0 0 0 0 0 0 0 0 0 0 0 0 0 0 0 0 0 0 0 0 0 0 0 0 0 0 0 0 0 0 0 0 0 0 0 0 0 0 0 0 0 0 0 0 0 0 0 0 0 0 0 0 0 0 0 0 0 0 0 0 0 0 0 0 0 0 0 0 0 0 0 0 0 0 0 0 0 0 0 0 0 0 0 0 0 0 0 0 0 0 0 0 0 0 0 0 0 0 0 0 0 0 0 0 0 0 0 0 0 0 0 0 0 0 0 0 0 0 0 0 0 0 0 0 0 0 0 0 0 0 0 0 0 0 0 0 0 0 0 0 0 0 0 0 0 0 0 0 0 0 0 0 0 0 0 0 0 0 0 0 0 0 0 0 0 0 0 0 0 0 0 0 0 0 0 0 0 0 0 0 0 0 0 0 0 0 0 0 0 0 0 0 0 0 0 0 0 0 0 0 0 0 0 0 0 0 0 0 0 0 0 0 0 0 0 0 0 0 0 0 0 0 0 0 0 0 0 0 0 0 0 0 0 0 0 0 0 0 0 0 0 0 0 0 0 0 0 0 0 0 0 0 0 0 0 0 0 0 0 0 0 0 0 0 0 0 0 0 0 0 0 0 0 0 0 0 0 0 0 0 0 0 0 0 0 0 0 0 0 0 0 0 0 0 0 0 0 0 0 0 0 0 0 0 0 0 0 0 0 0 0 0 0 0 0 0 0 0 0 0 0 0 0 0 0 0 0 0 0 0 0 0 0 0 0 0 0.001 0.001 0 0 0.001 0.001 0 0 0 0 0.001 0 0 0 0 0 0 0 0 0 0 0 0 0 0 0 0 0 0 0 0 0 0 0 0 0 0 0 0 0 0 0 0 0 0 0 0 0 0 0 0 0 0 0 0 0 0 0 0 0 0 0 0 0 0 0 0 0 0 0 0 0 0 0 0 0 0 0 0 0.001 0.002 0.001 0 0 0 0 0 0 0 0 0 0 0 0 0 0 0.001 0 0 0.002 0.001 0.001 0 0 0 0 0 0 0 0 0 0 0 0 0 0 0 0 0 0 0 0 0 0 0 0 0 0 0 0 0 0 0 0 0 0 0 0 0 0 0 0 0 0 0 0 0 0 0 0 0 0 0 0 0 0 0 0 0 0 0 0 0 0 0 0 0 0 0 0 0 0 0 0 0 0 0 0 0 0 0 0 0 0 0 0 0 0 0 0 0 0 0 0 0 0 0 0 0 0 0 0 0 0 0 0 0 0 0 0 0 0 0 0 0 0 0 0 0 0 0 0 0 0 0 0 0 0.001 0 0.001 0.002 0 0 0 0.001 0.001 0.001 0.002 0.001 0.003 0.003 0.001 0 0 0 0 0.001 0.001 0.001 0 0 0 0.001 0.001 0.001 0.002 0.001 0 0 0 0 0.001 0 0 0.001 0 0 0 0 0 0 0 0.002 0.002 0 0.002 0.002 0.002 0.003 0.002 0.004 0.004 0.002 0.001 0.001 0 0 0 0.001 0.001 0.001 0.001 0 0.001 0.001 0.001 0.001 0.001 0 0 0.001 0.001 0.001 0 0 0 0 0 0 0 0 0 0 0 0 0 0 0 0.001 0.001 0 0 0 0 0 0.005 0 0.002 
0.325 0.005 0 0 0 0 0 0 0 0 0 0 0 0 0.156 0.479 0.646 0.276 0.051 0.095 0.074 0.104 0.06 0.073 0.052 0.051 0.035 0.023 0.026 0.01 0 0.015 0 0 0 0 0 0 0 0 0 0 0 0 0 0 0 0 0 0 0.001 0.001 0.002 0 0.022 0.038 0.139 0.289 0.246 0.542 0.331 1 0.63 0.288 0 0 0 0 0 0 0 0 0 0.002 0.014 0.011 0.034 0.037 0.09 0.156 0 0.09 0.079 0.143 0.429 0.387 0.249 0.423 0.002 0.004 0.005 0.005 0.007 0.011 0.012 0.004 0 0.01 0.01 0.016 0.019 0.026 0.056 0.042 0.032 0.022 0.101 0.061 0.054 0.1 0.203 0.121 0.096 0.141 0.052 0.021 0.024 0.021 0.016 0.009 0.009 0.005 0.008 0.008 0.008 0.006 0.002 0.002 0.001 0.002 0.002 0.001 0 0 0.001 0.001 0 0.001 0.001 0 0.004 0.004 0.004 0.003 0.006 0.01 0.008 0.011 0.011 0.009 0 0.01 0.002 0 0.001 0.009 0 0 0.018 0.006 0.051 0.035 0.018 0.008 0.007 0.008 0.008 0.006 0.009 0.012 0.01 0.012 0.016 0 0.006 0.001 0.002 0.004 0.016 0.026 0.047 0.031 0.025 0.01 0.032 0.013 0.021 0.019 0.011 0.006 0.021 0.02 0.022 0.013 0.007 0.003 0.002 0.002 0.002 0.001 0.001 0.001 0.001 0.002 0.005 0.005 0.007 0.023 0.03 0.03 0.049 0.047 0.021 0.036 0.032 0.04 0.039 0.011 0.006 0 0 0 0 0 0 0 0 0.002 0.001 0.005 0.004 0.001 0.003 0.002 0.004 0.004 0.052 0.051 0.065 0.072 0.078 0.008 0 0 0 0 0 0 0 0 0 0 0 0 0 0 0.001 0.001 0 0.006 0.009 0.011 0.065 0.194 0.16 0.103 0.095 0.086 0.102 0.072 0.3 0.419 0.338 0.361 0.28 0.198 0.058 0.051 0.044 0.037 0.033 0.035 0.01 0.006 0 0 0.021 0.011 0.105 0.188 0.2 0.195 0.154 0.195 0.131 0.081 0.21 0.271 0.216 0.202 0.219 0.186 0.177 0.125 0.069 0.082 0.091 0.043 0.044 0.029 0.072 0.04 0.033 0.026 0.023 0.034 0.034 0.029 0.001 0.03 0.028 0.037 0.05 0.015 0.011 0.012 0.01 0.009 0.02 0.023 0.021 0.019 0.017 0.007 0.002 0 0.006 0.004 0.018 0.013 0.013 0.009 0.003 0.004 0.003 0.006 0 0 0 0 0 0 0 0 0.001 0 0 0 0 0 0 0 0 0 0 0.004 0.004 0.006 0.01 0.003 0.004 0.007 0.006 0.004 0.005 0.007 0.003 0.001 0.001 0.002 0.003 0.008 0.004 0.001 0.001 0.001 0 0 0 0 0 0 0.003 0.002 0.004 0.003 0.006 0.001 0.001 0.003 0.002 0.001 0.008 0.007 0.008 0.009 0.004 0.001 0.017 0.012 0.004 0.245 0.003 0 0.056 0 0 0 0 0 0 0 0 0 0 0.002 0.004 0.004 0 0 0.002 0.003 0.003 0.003 0.002 0.001 0.003 0.002 0.001 0.001 0 0 0 0 0 0 0 0 0 0 0 0 0 0 0 0 0 0 0 0 0 0 0 0 0.001 0.001 0 0 0.001 0.001 0.003 0.004 0.004 0.003 0 0 0 0 0 0 0 0 0 0 0 0 0.001 0.001 0.001 0.001 0.001 0 0.005 0.004 0.002 0.002 0.002 0.001 0.003 0 0 0 0 0 0 0 0 0 0 0 0 0 0 0 0 0 0.002 0 0.004 0.007 0.013 0.014 0.014 0.012 0.014 0.025 0.018 0.031 0.02 0.038 0.076 0.086 0.042 0.046 0.079 0.181 0 0.023 0.024 0.014 0.024 0.04 0.021 0.019 0.021 0.028 0.014 0 0.099 0.167 0.048 0.298 0.255 0.44 0.379 0.075 0.1 0.094 0.191 0.175 0.093 0.001 0.177 0.053 0 0.008 0.002 0 0 0.002 0.001 0.006 0.006 0.003 0.002 0.002 0.003 0.002 0.001 0.001 0.003 0.005 0.008 0.024 0 0.001 0.001 0.001 0 0.002 0.006 0.007 0.006 0.007 0.005 0.007 0.006 0.006 0.006 0.005 0.004 0.007 0.006 0.006 0.004 0.006 0.003 0.002 0.004 0.004 0.007 0.005 0.004 0.004 0.009 0.02 0.01 0.008 0.006 0.004 0.005 0.004 0.004 0.003 0.003 0.002 0.004 0.004 0.002 0.001 0.003 0 0.003 0.006 0.005 0.002 0.006 0.008 0.007 0.012 0.013 0.007 0.003 0.014 0.008 0.008 0.003 0.005 0.006 0.003 0.005 0.004 0 0 0 0 0 0.001 0 0.001 0.001 0.002 0.003 0.001 0.001 0.003 0.001 0.005 0.007 0.01 0.014 0.018 0.017 0.001 0.004 0.005 0.003 0.003 0.001 0.004 0.004 0.003 0.003 0.003 0 0.002 0.002 0 0 0 0 0 0 0 0.002 0.005 0.004 0.001 0.001 0.004 0.004 0.004 0.004 0.004 0.011 0.005 0.005 0.008 0.004 0.006 0.008 0.005 0.004 0.005 0.005 0.001 0.001 0.002 0.001 0.002 0.002 0 0 0.001 0.002 0 0 0.001 0 0 0 0 0 0 0 0 0 0 0 0 0 0 0 0 0 0 0 0 0 0 0 0 0 0 0 0 0 0 0 0 0 0 0 0 0 0 0 0 0 0 0 0 0 0 0 0 0 0 0 0 0 0 0 0 0 0 0 0 0 0 0 0 0 0 0 0 0 0 0 0 0 0 0 0 0 0 0 0 0 0 0 0 0 0 0 0 0 0 0 0 0 0.479 0.004 0.006 0 0 0 0 0 0 0 0 0 0 0 0 0 0 0 0 0 0 0 0 0 0 0 0 0 0 0 0 0 0 0 0 0 0 0 0 0 0 0 0 0 0 0 0 0 0 0 0 0 0 0 0 0 0 0 0 0 0 0 0 0 0 0 0 0 0 0 0 0 0 0 0 0 0 0 0 0 0 0 0 0 0 0 0 0 0 0 0 0 0 0 0 0 0 0 0 0 0 0 0 0 0 0 0 0 0 0 0 0 0 0 0 0 0 0 0 0 0 0 0 0 0 0 0 0 0 0 0 0 0 0 0 0 0 0 0 0 0 0 0 0 0 0 0 0 0 0 0 0 0 0 0 0 0 0 0 0 0 0 0 0 0 0 0 0 0 0 0 0 0 0 0 0 0 0 0 0 0 0 0 0 0 0 0 0 0 0 0 0 0 0 0 0 0 0 0 0 0 0 0 0 0 0 0 0 0 0 0 0 0 0 0 0 0 0 0 0 0 0 0 0 0 0 0 0 0 0 0 0 0 0 0 0 0 0 0 0 0 0 0 0 0 0 0 0 0 0 0 0 0 0 0 0 0 0 0 0 0 0 0 0 0 0 0 0 0 0 0 0 0 0 0 0 0 0 0 0 0 0 0 0 0 0 0 0 0 0 0 0 0 0 0 0 0 0 0 0 0 0 0 0 0 0 0 0 0 0 0 0 0 0 0 0 0 0 0 0 0 0 0 0 0 0 0 0 0 0 0 0 0 0 0 0 0 0 0 0 0 0 0 0 0 0 0 0 0 0 0 0 0 0 0 0 0 0 0 0 0 0 0 0 0 0 0 0 0 0 0 0 0 0 0 0 0 0 0 0 0 0 0 0 0 0 0 0 0 0 0 0 0 0 0 0 0 0 0 0 0 0 0 0 0 0 0 0 0 0 0 0 0 0 0 0 0 0 0 0 0 0 0 0 0 0 0 0 0 0 0 0 0 0 0 0 0 0 0 0 0.001 0 0 0 0 0 0 0 0 0 0 0 0 0 0 0 0 0 0 0 0 0 0 0 0 0 0 0 0 0 0 0 0 0 0 0 0 0 0 0 0 0 0 0 0 0 0 0 0 0 0 0 0 0 0 0 0 0 0 0 0 0 0 0 0 0 0 0 0.001 0 0 0 0 0 0 0 0 0 0 0 0 0 0 0 0 0 0 0 0 0 0 0 0 0 0 0 0 0 0 0 0 0 0 0 0 0 0 0 0 0 0 0 0 0 0 0 0 0 0 0 0 0 0 0 0 0 0 0 0 0 0 0 0 0 0 0 0 0 0.001 0.002 0 0 0 0 0 0 0 0 0 0 0 0 0 0 0 0 0 0 0.002 0.001 0.001 0 0 0 0 0 0 0 0 0 0 0 0 0 0 0 0 0 0 0 0 0 0 0 0 0 0 0 0 0 0 0 0 0 0 0 0 0 0 0 0 0 0 0 0 0 0 0 0 0 0 0 0 0 0 0 0 0 0 0 0 0 0 0 0 0 0 0 0 0 0 0 0 0 0 0 0 0 0 0 0 0 0 0 0 0 0 0 0 0 0 0 0 0 0 0 0 0 0 0 0 0 0 0 0 0 0 0 0 0 0 0 0 0 0 0 0 0 0.001 0 0.001 0 0.002 0.001 0.001 0.001 0.002 0.002 0.001 0.001 0 0 0 0 0 0 0.001 0.001 0.002 0.002 0.001 0.001 0 0 0 0.001 0.001 0.001 0.002 0.002 0.002 0.002 0.002 0.002 0.001 0 0 0 0 0 0.001 0.001 0 0.001 0 0 0 0 0 0 0 0 0.001 0.001 0.005 0.005 0.005 0.003 0.004 0.003 0.004 0 0 0 0 0 0.002 0.002 0 0 0 0 0 0.001 0.001 0.001 0 0 0 0 0 0 0 0 0 0.001 0 0 0.001 0.001 0 0.002 0.001 0.001 0.001 0.001 0 0.001 0.001 0 0 0 0 0 0.005 0 0.002 
0.38 0.008 0 0.001 0 0 0 0 0 0 0 0 0 0 0.169 0.535 0.711 0.32 0.058 0.102 0.081 0.116 0.078 0.08 0.047 0.062 0.046 0.025 0.02 0.012 0 0.012 0 0 0 0 0 0 0 0 0 0 0 0 0 0 0 0 0 0 0.001 0.001 0.007 0 0.028 0.043 0.177 0.34 0.267 0.627 0.393 0.482 1 0.441 0 0.001 0.001 0 0.001 0.001 0.001 0 0.001 0.004 0.011 0.015 0.04 0.048 0.083 0.173 0 0.104 0.116 0.2 0.582 0.524 0.375 0.621 0.004 0.007 0.008 0.004 0.008 0.012 0.01 0.003 0.001 0.009 0.014 0.017 0.015 0.027 0.077 0.056 0.031 0.032 0.099 0.048 0.038 0.088 0.188 0.099 0.077 0.122 0.036 0.015 0.028 0.023 0.017 0.014 0.015 0.004 0.011 0.011 0.012 0.007 0.003 0.003 0.001 0.003 0.004 0.003 0.001 0.002 0.001 0.001 0 0 0.001 0.001 0.008 0.008 0.007 0.008 0.003 0.009 0.006 0.011 0.014 0.008 0 0.01 0.003 0 0.003 0.007 0 0 0.016 0.005 0.057 0.04 0.02 0.008 0.006 0.011 0.009 0.005 0.008 0.014 0.012 0.007 0.015 0 0.007 0.001 0.006 0.008 0.016 0.032 0.058 0.042 0.035 0.01 0.037 0.019 0.021 0.018 0.01 0.009 0.024 0.023 0.025 0.013 0.012 0.005 0.002 0.002 0.003 0.003 0.002 0.001 0.003 0.004 0.006 0.01 0.011 0.032 0.044 0.046 0.059 0.058 0.031 0.043 0.039 0.049 0.046 0.012 0.003 0 0 0.001 0 0 0 0.001 0 0 0.003 0.004 0.004 0.003 0.006 0.003 0.003 0.003 0.054 0.05 0.063 0.075 0.084 0.008 0.001 0.001 0.001 0.001 0.001 0.001 0.002 0.002 0.002 0.001 0.002 0.001 0.002 0.002 0.002 0.002 0.002 0.006 0.008 0.011 0.061 0.177 0.152 0.119 0.11 0.084 0.101 0.076 0.191 0.261 0.25 0.236 0.182 0.126 0.029 0.027 0.024 0.022 0.021 0.019 0.004 0.011 0 0.001 0.014 0.01 0.097 0.174 0.183 0.192 0.141 0.172 0.135 0.071 0.19 0.263 0.197 0.206 0.234 0.176 0.174 0.126 0.081 0.062 0.094 0.053 0.056 0.035 0.068 0.037 0.03 0.017 0.009 0.02 0.028 0.019 0.002 0.018 0.018 0.036 0.057 0.014 0.012 0.011 0.005 0.007 0.011 0.011 0.008 0.005 0.005 0.003 0.001 0 0.003 0.004 0.007 0.005 0.007 0.004 0.004 0.004 0.004 0.006 0.001 0.001 0 0.002 0.002 0.002 0.002 0.002 0.004 0.001 0.001 0 0.002 0 0 0 0 0.001 0 0.004 0.004 0.003 0.003 0.005 0.006 0.006 0.006 0.006 0.004 0.003 0.004 0.002 0.003 0.002 0.001 0.004 0.001 0 0 0 0 0 0 0 0 0 0 0 0 0.001 0.002 0 0 0.002 0.001 0.001 0.004 0.005 0.005 0.005 0.003 0 0.009 0.007 0.009 0.329 0.003 0 0.068 0 0 0 0 0 0 0 0 0 0 0.002 0.006 0.007 0 0.001 0.002 0.002 0.007 0.004 0.003 0 0.003 0.001 0.001 0.001 0 0 0 0 0 0 0 0 0 0 0 0 0 0 0 0 0 0 0 0 0 0 0 0 0 0 0 0.001 0.001 0.003 0.008 0.009 0.008 0.004 0 0 0 0 0 0 0 0 0 0 0 0.001 0 0.001 0.001 0.002 0.003 0 0.005 0.008 0.007 0.005 0.004 0.005 0.005 0 0 0.001 0.001 0.001 0.001 0.001 0 0 0 0.001 0.001 0.001 0.001 0.001 0.001 0.001 0 0.004 0.006 0.004 0.012 0.014 0.012 0.006 0.015 0.02 0.014 0.029 0.017 0.026 0.048 0.062 0.027 0.023 0.052 0.142 0 0.018 0.02 0.01 0.022 0.035 0.018 0.021 0.022 0.028 0.014 0 0.087 0.137 0.045 0.289 0.257 0.516 0.461 0.069 0.098 0.093 0.176 0.154 0.085 0 0.162 0.04 0 0.007 0 0 0 0 0 0.002 0.002 0.001 0 0.001 0.001 0 0.004 0.006 0.004 0.004 0.012 0.031 0 0.001 0 0 0 0.001 0.004 0.004 0.002 0.002 0.002 0.002 0.001 0 0.001 0.001 0.001 0.001 0 0.002 0.003 0.001 0.002 0.004 0.007 0.007 0.006 0.005 0.005 0.01 0.012 0.015 0.005 0.003 0.003 0.003 0.002 0 0 0 0 0 0 0 0 0 0.001 0 0.002 0.001 0.001 0.002 0.002 0.001 0.002 0.006 0.01 0.006 0.003 0.008 0.005 0.006 0.002 0.001 0.001 0 0.002 0.002 0 0 0 0 0.001 0.001 0.001 0.001 0.001 0.001 0.002 0 0.002 0.002 0.001 0.003 0.001 0.003 0.005 0.007 0.013 0.002 0.007 0.006 0.005 0.005 0.003 0.006 0.002 0.003 0.003 0.004 0.002 0.002 0.002 0.001 0 0 0 0 0 0 0 0.004 0 0 0 0.004 0.007 0.007 0.006 0.008 0.006 0.008 0.004 0.012 0.009 0.011 0.012 0.008 0.009 0.009 0.01 0.007 0.002 0.002 0.002 0.001 0.001 0 0 0.001 0.001 0 0 0.001 0.001 0 0.001 0 0 0 0 0.001 0.001 0.001 0.001 0 0.001 0.001 0.001 0.001 0.001 0.001 0 0.001 0.001 0.001 0 0 0 0 0 0 0 0 0 0 0 0 0 0 0 0 0 0 0 0 0 0 0 0 0 0 0 0 0 0 0 0 0 0 0 0 0 0 0 0 0 0.001 0.001 0 0 0.001 0.001 0.001 0 0.001 0.001 0.001 0 0 0 0 0 0 0 0 0 0 0 0 0 0 0 0 0 0.001 0.001 0.56 0.003 0.002 0 0 0 0 0 0 0 0 0 0 0 0 0 0 0 0 0 0 0 0 0 0 0 0 0 0 0 0 0 0 0 0 0 0 0 0 0 0 0 0 0 0 0 0 0 0 0 0 0 0 0 0 0 0 0 0 0 0 0 0 0 0 0 0 0 0 0 0 0 0 0 0 0 0 0 0 0 0 0 0 0 0 0 0 0 0 0 0 0 0 0 0 0 0 0 0 0 0 0 0 0 0 0 0 0 0 0 0 0 0 0 0 0 0 0 0 0 0 0 0 0 0 0 0 0 0 0 0 0 0 0 0 0 0 0 0 0 0 0 0 0 0 0 0 0 0 0 0 0 0 0 0 0 0 0 0 0 0 0 0 0 0 0 0 0 0 0 0 0 0 0 0 0 0 0 0 0 0 0 0 0 0 0 0 0 0 0 0 0 0 0 0 0 0 0 0 0 0 0 0 0 0 0 0 0 0 0 0 0 0 0 0 0 0 0 0 0 0 0 0 0 0 0 0 0 0 0 0 0 0 0 0 0 0 0 0 0 0 0 0 0 0 0 0 0 0 0 0 0 0 0 0 0 0 0 0 0 0 0 0 0 0 0 0 0 0 0 0 0 0 0 0 0 0 0 0 0 0 0 0 0 0 0 0 0 0 0 0 0 0 0 0 0 0 0 0 0 0 0 0 0 0 0 0 0 0 0 0 0 0 0 0 0 0 0 0 0 0 0 0 0 0 0 0 0 0 0 0 0 0 0 0 0 0 0 0 0 0 0 0 0 0 0 0 0 0 0 0 0 0 0 0 0 0 0 0 0 0 0 0 0 0 0 0 0 0 0 0 0 0 0 0 0 0 0 0 0 0 0 0 0 0 0 0 0 0 0 0 0 0 0 0 0 0 0 0 0 0 0 0 0 0 0 0 0 0 0 0 0 0 0 0 0 0 0 0 0 0 0 0 0 0.001 0.001 0 0 0 0 0 0 0 0 0 0 0 0 0 0 0.003 0.002 0 0 0 0 0 0 0 0 0 0 0 0 0 0 0 0 0 0 0 0 0 0 0 0 0 0.001 0.001 0.001 0 0.001 0 0 0 0 0 0 0 0 0 0 0 0 0 0.001 0.001 0 0 0 0 0 0.001 0.001 0.001 0 0.001 0 0 0 0 0 0.001 0 0 0 0 0.001 0.001 0.001 0.001 0.001 0.001 0.001 0.001 0 0 0 0 0 0 0 0 0 0 0 0 0 0 0 0 0 0 0 0 0 0 0 0 0 0 0 0 0 0 0 0 0 0 0 0 0 0 0 0 0 0 0 0 0 0 0 0 0 0 0 0 0 0 0 0 0 0 0 0 0 0 0 0 0 0 0 0 0 0 0 0 0 0 0 0 0 0 0 0 0 0 0 0.001 0 0 0 0 0 0 0 0 0 0 0 0 0 0 0 0 0 0 0 0 0 0 0 0 0 0 0 0 0 0 0 0 0 0 0 0 0 0 0 0 0 0 0 0 0 0 0 0 0 0 0 0 0 0 0 0 0 0 0 0 0 0 0 0 0 0 0 0 0 0 0 0 0 0 0 0 0 0 0 0 0 0 0 0 0 0 0 0 0 0 0 0 0 0 0 0 0 0 0 0 0 0 0 0 0 0 0 0 0 0 0 0 0 0 0 0 0.001 0 0 0.002 0.001 0 0.001 0.002 0.002 0.003 0.002 0.003 0.003 0.002 0.002 0.001 0.001 0.001 0.001 0.001 0.002 0.002 0.002 0.002 0.002 0.001 0.001 0.001 0.001 0 0 0 0.002 0.002 0.004 0.003 0.004 0.004 0.002 0.004 0.003 0.003 0 0.001 0.004 0.003 0.003 0.002 0.005 0.001 0 0 0 0 0 0 0.003 0.004 0.003 0.006 0.008 0.007 0.003 0.004 0.003 0.003 0.002 0.001 0.002 0.002 0.002 0.002 0.003 0.003 0.001 0.001 0 0.002 0.002 0.001 0.001 0 0 0 0 0.001 0.001 0.001 0.001 0 0.002 0 0 0 0 0 0.002 0.001 0.002 0.002 0.002 0.002 0.001 0.001 0 0 0 0 0 0.004 0 0.004 
0.249 0.002 0 0 0 0 0 0 0 0 0 0 0 0 0.114 0.33 0.446 0.207 0.032 0.063 0.045 0.062 0.056 0.058 0.038 0.046 0.031 0.019 0.019 0.007 0 0.006 0 0 0 0.001 0.001 0.001 0.001 0.001 0 0 0 0 0.001 0.001 0.001 0.002 0.001 0.001 0.002 0.002 0.004 0 0.01 0.03 0.119 0.224 0.167 0.383 0.25 0.281 0.609 1 0 0 0 0 0 0.002 0.001 0.003 0.002 0.003 0.008 0.011 0.024 0.027 0.055 0.096 0 0.06 0.076 0.142 0.363 0.328 0.227 0.374 0.001 0.002 0.002 0.002 0.003 0.008 0.01 0.004 0.002 0.006 0.008 0.009 0.018 0.026 0.058 0.045 0.024 0.019 0.056 0.027 0.028 0.046 0.101 0.06 0.045 0.068 0.021 0.013 0.02 0.015 0.009 0.007 0.007 0.006 0.006 0.006 0.009 0.006 0.001 0.001 0 0 0.001 0 0 0 0.001 0 0 0 0.001 0 0.002 0.002 0.004 0.003 0.002 0.009 0.006 0.008 0.008 0.007 0.001 0.007 0.005 0 0.002 0.008 0 0 0.013 0.002 0.041 0.031 0.022 0.002 0 0.007 0.006 0.006 0.008 0.012 0.008 0.009 0.013 0 0.005 0.001 0.002 0.005 0.013 0.023 0.043 0.03 0.02 0.006 0.025 0.019 0.02 0.014 0.01 0.007 0.018 0.015 0.013 0.012 0.009 0.009 0.004 0.002 0.001 0.001 0.002 0.002 0.001 0.004 0.007 0.009 0.013 0.028 0.033 0.031 0.043 0.039 0.019 0.029 0.028 0.03 0.033 0.009 0.005 0.001 0 0.001 0 0 0.001 0.001 0.001 0.001 0.003 0.005 0.003 0.002 0.005 0.002 0.001 0.001 0.035 0.036 0.05 0.055 0.047 0.008 0.001 0.001 0.001 0 0 0 0 0 0 0 0 0 0 0 0.001 0.001 0.001 0 0 0.001 0.052 0.116 0.099 0.071 0.069 0.058 0.068 0.054 0.108 0.159 0.168 0.148 0.116 0.082 0.017 0.021 0.02 0.015 0.011 0.018 0.007 0.005 0 0 0.009 0.004 0.057 0.118 0.121 0.119 0.088 0.101 0.08 0.048 0.106 0.157 0.113 0.116 0.138 0.098 0.108 0.082 0.053 0.044 0.052 0.03 0.03 0.015 0.04 0.024 0.016 0.014 0.007 0.013 0.013 0.014 0.001 0.015 0.009 0.023 0.033 0.01 0.011 0.01 0.004 0.005 0.01 0.011 0.009 0.01 0.007 0.003 0.002 0 0.005 0.004 0.01 0.009 0.008 0.004 0.002 0.002 0.001 0.003 0.001 0.001 0.001 0 0 0 0.001 0.001 0 0.001 0.001 0.001 0 0 0.001 0 0.001 0.001 0 0.002 0.002 0.002 0.003 0.004 0.005 0.004 0.004 0.004 0.003 0.002 0.002 0.001 0.001 0.001 0.002 0.004 0.001 0 0 0 0 0 0 0 0 0 0.001 0 0 0 0.002 0 0 0.001 0.001 0 0.003 0.004 0.006 0.007 0.001 0 0.005 0.006 0.004 0.208 0.005 0.001 0.048 0 0 0 0 0 0 0 0 0 0 0 0 0.002 0 0.002 0.002 0.002 0.002 0.002 0.002 0 0.002 0.001 0.001 0.001 0 0 0 0 0 0 0 0 0 0 0 0 0 0 0 0 0 0 0 0 0 0 0 0 0 0 0 0 0 0 0.004 0.003 0.003 0.002 0 0 0 0 0 0 0 0 0 0 0 0 0 0 0 0 0.001 0 0.002 0.002 0.002 0.003 0.001 0.002 0.002 0 0 0 0 0 0 0 0 0 0 0 0 0 0.001 0.001 0.001 0.001 0.001 0.002 0.002 0.006 0.008 0.008 0.011 0.009 0.008 0.011 0.014 0.02 0.011 0.014 0.036 0.042 0.018 0.018 0.037 0.084 0 0.01 0.012 0.012 0.021 0.027 0.02 0.014 0.015 0.017 0.01 0 0.043 0.08 0.026 0.185 0.151 0.3 0.267 0.046 0.058 0.057 0.097 0.083 0.047 0 0.09 0.023 0 0.002 0 0 0 0 0.001 0.001 0.001 0 0.001 0 0.001 0 0 0 0.001 0.001 0.004 0.021 0 0 0 0 0 0 0.001 0.001 0.001 0 0 0 0.001 0.001 0.001 0.001 0 0.001 0 0 0 0.001 0.001 0 0.001 0 0.002 0.002 0.003 0.002 0.003 0.006 0.004 0.004 0.004 0.004 0.004 0 0.001 0 0.001 0.001 0.001 0.001 0.001 0.001 0.001 0 0.002 0.003 0.002 0.002 0.003 0.003 0.003 0.004 0.004 0.003 0.001 0.007 0.008 0.007 0.005 0.003 0.001 0.003 0.003 0.001 0 0 0 0 0 0 0 0.001 0.001 0 0.002 0.001 0.001 0.002 0.002 0.003 0.005 0.005 0.008 0.008 0.008 0.001 0.003 0.002 0.002 0.002 0.001 0.002 0.002 0.002 0.001 0.001 0 0.001 0.001 0 0 0 0 0 0 0 0 0.003 0 0.001 0.001 0.002 0.003 0.002 0.002 0.005 0.01 0.004 0.005 0.004 0.001 0.006 0.007 0.004 0.003 0.002 0.004 0.002 0 0 0 0 0 0 0 0 0 0 0 0 0 0 0 0 0 0 0 0 0 0 0 0 0 0 0 0 0 0 0 0 0 0 0 0 0 0 0 0 0 0 0 0 0 0 0 0 0 0 0 0 0 0 0 0 0 0 0 0 0 0 0 0 0 0 0 0 0 0 0 0 0 0 0 0 0 0 0 0 0 0 0 0 0 0 0 0 0 0 0 0 0 0 0 0 0 0 0 0 0 0 0 0 0 0.327 0.002 0.001 0 0 0 0 0 0 0 0 0 0 0 0 0 0 0 0 0 0 0 0 0 0 0 0 0 0 0 0 0 0 0 0 0 0 0 0 0 0 0 0 0 0 0 0 0 0 0 0 0 0 0 0 0 0 0 0 0 0 0 0 0 0 0 0 0 0 0 0 0 0 0 0 0 0 0 0 0 0 0 0 0 0 0 0 0 0 0 0 0 0 0 0 0 0 0 0 0 0 0 0 0 0 0 0 0 0 0 0 0 0 0 0 0 0 0 0 0 0 0 0 0 0 0 0 0 0 0 0 0 0 0 0 0 0 0 0 0 0 0 0 0 0 0 0 0 0 0 0 0 0 0 0 0 0 0 0 0 0 0 0 0 0 0 0 0 0 0 0 0 0 0 0 0 0 0 0 0 0 0 0 0 0 0 0 0 0 0 0 0 0 0 0 0 0 0 0 0 0 0 0 0 0 0 0 0 0 0 0 0 0 0 0 0 0 0 0 0 0 0 0 0 0 0 0 0 0 0 0 0 0 0 0 0 0 0 0 0 0 0 0 0 0 0 0 0 0 0 0 0 0 0 0 0 0 0 0 0 0 0 0 0 0 0 0 0 0 0 0 0 0 0 0 0 0 0 0 0 0 0 0 0 0 0 0 0 0 0 0 0 0 0 0 0 0 0 0 0 0 0 0 0 0 0 0 0 0 0 0 0 0 0 0 0 0 0 0 0 0 0 0 0 0 0 0 0 0 0 0 0 0 0 0 0 0 0 0 0 0 0 0 0 0 0 0 0 0 0 0 0 0 0 0 0 0 0 0 0 0 0 0 0 0 0 0 0 0 0 0 0 0 0 0 0 0 0 0 0 0 0 0 0 0 0 0 0 0 0 0 0 0 0 0 0 0 0 0 0 0 0 0 0 0 0 0 0 0 0 0 0 0 0 0 0 0 0 0 0 0 0 0 0 0 0 0 0 0 0 0 0 0 0 0 0 0 0 0 0 0 0 0 0 0 0 0 0 0 0 0 0 0 0 0 0 0 0 0 0 0 0 0 0 0 0 0 0 0 0 0 0 0 0 0 0 0 0 0 0 0 0 0 0 0 0 0 0 0 0 0 0 0 0 0 0 0 0 0 0 0 0 0 0 0 0 0 0 0 0 0 0 0 0 0 0 0 0 0 0 0 0 0 0 0 0 0 0 0 0 0 0 0 0 0 0 0 0 0 0 0 0 0 0 0 0 0 0 0 0 0 0 0 0 0 0 0 0 0 0 0 0 0 0 0 0 0 0 0 0 0 0 0 0 0 0 0 0 0 0 0 0 0 0 0 0 0 0 0 0 0 0 0 0 0 0 0 0 0 0 0 0 0 0 0 0 0 0 0 0 0 0 0 0 0 0 0 0 0 0 0 0 0 0 0 0 0 0 0 0 0 0 0 0 0 0 0 0 0 0 0 0 0 0 0 0 0 0 0 0 0 0 0 0 0 0 0 0 0 0 0 0 0 0 0 0 0 0 0 0 0 0 0 0 0 0 0 0 0 0 0 0 0 0 0 0 0 0 0 0 0 0 0 0 0 0 0 0 0 0 0 0 0 0 0 0 0 0 0 0 0 0 0 0 0 0 0 0 0 0 0 0 0 0 0 0 0 0.001 0 0 0 0 0 0 0 0 0 0 0.001 0.001 0 0 0 0 0 0 0 0 0.001 0.001 0 0.001 0.001 0 0.001 0.001 0.001 0.001 0 0.001 0 0 0 0.001 0 0 0 0 0 0 0 0.001 0.002 0.001 0.003 0.004 0.001 0.001 0 0 0 0 0 0 0 0 0.001 0.001 0 0 0 0 0.001 0 0 0 0 0 0 0 0 0 0 0 0 0 0 0 0 0 0 0 0 0 0 0 0 0 0 0 0 0 0 0 0.003 0 0.001 
0 0 0 0 0 0 0 0 0 0 0 0 0 0 0 0 0 0 0 0 0 0 0 0 0 0 0 0 0 0 0 0 0 0 0 0 0 0 0 0 0 0 0 0 0 0 0 0 0 0 0 0 0 0 0 0 0 0 0 0 0 0 0 0 1 0 0 0 0 0 0 0 0 0 0 0 0 0 0 0 0 0 0 0 0 0 0 0 0 0 0 0 0 0 0 0 0 0 0 0 0 0 0 0 0 0 0 0 0 0 0 0 0 0 0 0 0 0 0 0 0 0 0 0 0 0 0 0 0 0 0 0 0 0 0 0 0 0 0 0 0 0 0 0 0 0 0 0 0 0 0 0 0 0 0 0 0 0 0 0 0 0 0 0 0 0 0 0 0 0 0 0 0 0 0 0 0 0 0 0 0 0 0 0 0 0 0 0 0 0 0 0 0 0 0 0 0 0 0 0 0 0 0 0 0 0 0 0 0 0 0 0 0 0 0 0 0 0 0 0 0 0 0 0 0 0 0 0 0 0 0 0 0 0 0 0 0 0 0 0 0 0 0 0 0 0 0 0 0 0 0 0 0 0 0 0 0 0 0 0 0 0 0 0 0 0 0 0 0 0 0 0 0 0 0 0 0 0 0 0 0 0 0 0 0 0 0 0 0 0 0 0 0 0 0 0 0 0 0 0 0 0 0 0 0 0 0 0 0 0 0 0 0 0 0 0 0 0 0 0 0 0 0 0 0 0 0 0 0 0 0 0 0 0 0 0 0 0 0 0 0 0 0 0 0 0 0 0 0 0 0 0 0 0 0 0 0 0 0 0 0 0 0 0 0 0 0 0 0 0 0 0 0 0 0 0 0 0 0 0 0 0 0 0 0 0 0 0 0 0 0 0 0 0 0 0 0 0 0 0 0 0 0 0 0 0 0 0 0 0 0 0 0 0 0 0 0 0 0 0 0 0 0 0 0 0 0 0 0 0 0 0 0 0 0 0 0 0 0 0 0 0 0 0 0 0 0 0 0 0 0 0 0 0 0 0 0 0 0 0 0 0 0 0 0 0 0 0 0 0 0 0 0 0 0 0 0 0 0 0 0 0 0 0 0 0 0 0 0 0 0 0 0 0 0 0 0 0 0 0 0 0 0 0 0 0 0 0 0 0 0 0 0 0 0 0 0 0 0 0 0 0 0 0 0 0 0 0 0 0 0 0 0 0 0 0 0 0 0 0 0 0 0 0 0 0 0 0 0 0 0 0 0 0 0 0 0 0 0 0 0 0 0 0 0 0 0 0 0 0 0 0 0 0 0 0 0 0 0 0 0 0 0 0 0 0 0 0 0 0 0 0 0 0 0 0 0 0 0 0 0 0 0 0 0 0 0 0 0 0 0 0 0 0 0 0 0 0 0 0 0 0 0 0 0 0 0 0 0 0 0 0 0 0 0 0 0 0 0 0 0 0 0 0 0 0 0 0 0 0 0 0 0 0 0 0 0 0 0 0 0 0 0 0 0 0 0 0 0 0 0 0 0 0 0 0 0 0 0 0 0 0 0 0 0 0 0 0 0 0 0 0 0 0 0 0 0 0 0 0 0 0 0 0 0 0 0 0 0 0 0 0 0 0 0 0 0 0 0 0 0 0 0 0 0 0 0 0 0 0 0 0 0 0 0 0 0 0 0 0 0 0 0 0 0 0 0 0 0 0 0 0 0 0 0 0 0 0 0 0 0 0 0 0 0 0 0 0 0 0 0 0 0 0 0 0 0 0 0 0 0 0 0 0 0 0 0 0 0 0 0 0 0 0 0 0 0 0 0 0 0 0 0 0 0 0 0 0 0 0 0 0 0 0 0 0 0 0 0 0 0 0 0 0 0 0 0 0 0 0 0 0 0 0 0 0 0 0 0 0 0 0 0 0 0 0 0 0 0 0 0 0 0 0 0 0 0 0 0 0 0 0 0 0 0 0 0 0 0 0 0 0 0 0 0 0 0 0 0 0 0 0 0 0 0 0 0 0 0 0 0 0 0 0 0 0 0 0 0 0 0 0 0 0 0 0 0 0 0 0 0 0 0 0 0 0 0 0 0 0 0 0 0 0 0 0 0 0 0 0 0 0 0 0 0 0 0 0 0 0 0 0 0 0 0 0 0 0 0 0 0 0 0 0 0 0 0 0 0 0 0 0 0 0 0 0 0 0 0 0 0 0 0 0 0 0 0 0 0 0 0 0 0 0 0 0 0 0 0 0 0 0 0 0 0 0 0 0 0 0 0 0 0 0 0 0 0 0 0 0 0 0 0 0 0 0 0 0 0 0 0 0 0 0 0 0 0 0 0 0 0 0 0 0 0 0 0 0 0 0 0 0 0 0 0 0 0 0 0 0 0 0 0 0 0 0 0 0 0 0 0 0 0 0 0 0 0 0 0 0 0 0 0 0 0 0 0 0 0 0 0 0 0 0 0 0 0 0 0 0 0 0 0 0 0 0 0 0 0 0 0 0 0 0 0 0 0 0 0 0 0 0 0 0 0 0 0 0 0 0 0 0 0 0 0 0 0 0 0 0 0 0 0 0 0 0 0 0 0 0 0 0 0 0 0 0 0 0 0 0 0 0 0 0 0 0 0 0 0 0 0 0 0 0 0 0 0 0 0 0 0 0 0 0 0 0 0 0 0 0 0 0 0 0 0 0 0 0 0 0 0 0 0 0 0 0 0 0 0 0 0 0 0 0 0 0 0 0 0 0 0 0 0 0 0 0 0 0 0 0 0 0 0 0 0 0 0 0 0 0 0 0 0 0 0 0 0 0 0 0 0 0 0 0 0 0 0 0 0 0 0 0 0 0 0 0 0 0 0 0 0 0 0 0 0 0 0 0 0 0 0 0 0 0 0 0 0 0 0 0 0 0 0 0 0 0 0 0 0 0 0 0 0 0 0 0 0 0 0 0 0 0 0 0 0 0 0 0 0 0 0 0 0 0 0 0 0 0 0 0 0 0 0 0 0 0 0 0 0 0 0 0 0 0 0 0 0 0 0 0 0 0 0 0 0 0 0 0 0 0 0 0 0 0 0 0 0 0 0 0 0 0 0 0 0 0 0 0 0 0 0 0 0 0 0 0 0 0 0 0 0 0 0 0 0 0 0 0 0 0 0 0 0 0 0 0 0 0 0 0 0 0 0 0 0 0 0 0 0 0 0 0 0 0 0 0 0 0 0 0 0 0 0 0 0 0 0 0 0 0 0 0 0 0 0 0 0 0 0 0 0 0 0 0 0 0 0 0 0 0 0 0 0 0 0 0 0 0 0 0 0 0 0 0 0 0 0 0 0 0 0 0 0 0 0 0 0 0 0 0 0 0 0 0 0 0 0 0 0 0 0 0 0 0 0 0 0 0 0 0 0 0 0 0 0 0 0 0 0 0 0 0 0 0 0 0 0 0 0 0 0 0 0 0 0 0 0 0 0 0 0 0 0 0 0 0 0 0 0 0 0 0 0 0 0 0 0 0 0 0 0 0 0 0 0 0 0 0 0 0 0 0 0 0 0 0 0 0 0 0 0 0 0 0 0 0 0 0 0 0 0 0 0 0 0 0 0 0 0 0 0 0 0 0 0 0 0 0 0 0 0 0 0 0 0 0 0 0 0 0 0 0 0 0 0 0 0 0 0 0 0 0 0 0 0 0 0 0 0 0 0 0 0 0 0 0 0 0 0 0 0 0 0 0 0 0 0 0 
0 0 0 0 0 0 0 0 0 0 0 0.006 0.002 0 0 0 0 0 0 0 0 0.001 0 0 0 0.001 0 0 0 0 0 0 0 0.002 0.002 0.006 0.001 0.004 0.002 0.003 0.002 0 0.016 0.023 0.014 0.015 0.016 0.038 0.016 0.013 0.016 0.02 0.01 0 0.003 0 0 0 0 0 0 0 0 0 0 1 0.372 0.272 0.373 0.204 0.276 0.137 0.106 0.043 0.011 0.006 0.006 0.005 0.002 0.001 0 0.001 0 0 0 0 0 0 0.003 0.007 0.006 0.011 0.008 0.01 0.013 0.04 0.14 0.001 0.005 0.002 0.001 0 0 0 0 0 0 0 0 0 0 0 0 0 0 0 0 0 0 0 0 0 0 0 0 0 0 0 0 0 0 0 0 0 0 0 0 0 0 0 0 0 0 0 0 0 0 0 0 0 0 0 0 0 0 0 0 0 0 0 0 0 0 0 0 0 0 0 0 0 0 0 0 0 0 0 0 0 0 0 0 0 0 0 0 0 0 0 0 0 0 0 0 0 0 0 0 0 0 0 0 0 0 0 0 0 0 0 0 0 0 0 0 0 0 0 0 0 0 0 0 0 0 0 0 0 0 0 0 0 0 0 0 0 0 0 0 0 0 0 0 0 0 0 0 0 0 0 0 0 0 0 0 0 0 0 0 0 0 0 0 0 0 0 0 0 0 0 0 0 0 0 0 0 0 0 0 0 0 0 0 0 0 0 0 0 0 0 0 0 0 0 0 0 0 0 0 0 0 0.001 0.001 0.001 0.001 0.001 0.001 0.001 0 0 0.001 0.001 0 0 0 0 0 0 0 0 0 0 0 0 0 0 0.003 0.008 0.001 0 0 0 0 0 0 0 0 0 0 0 0 0.001 0.001 0.001 0.003 0.003 0.004 0.004 0.002 0.001 0 0 0 0 0 0 0 0 0 0 0 0 0 0 0 0 0 0 0 0 0 0.002 0.001 0.002 0.003 0.004 0.002 0.004 0 0 0 0 0 0 0 0 0 0 0 0 0 0 0 0 0 0 0 0 0 0 0 0.001 0 0 0.001 0.002 0.002 0.002 0 0 0 0 0 0 0 0.004 0 0 0 0 0 0 0 0 0 0 0 0 0 0 0 0 0 0 0 0 0 0 0 0 0 0 0 0 0 0 0 0 0 0 0 0 0 0 0 0 0 0 0 0 0 0 0 0 0 0 0 0 0 0 0 0 0 0 0 0 0 0 0 0 0 0 0 0 0 0 0 0 0 0 0 0 0 0 0 0 0 0 0 0 0 0 0 0 0 0 0 0 0 0 0 0 0 0 0 0 0 0 0 0 0 0 0 0 0 0 0 0 0 0 0 0 0 0 0 0 0 0 0 0 0 0 0 0 0 0 0 0 0 0 0 0 0 0 0 0 0 0 0 0 0 0 0 0 0 0 0 0 0 0 0 0 0 0 0 0 0 0 0 0 0 0 0 0 0 0 0 0 0 0 0 0 0 0 0 0 0 0 0 0 0 0 0 0 0 0 0 0 0 0 0 0 0 0 0 0 0 0 0 0 0 0 0 0 0 0 0 0 0 0 0 0 0 0 0 0 0 0 0 0 0 0 0 0 0 0 0 0 0 0 0 0 0 0 0 0 0 0 0 0 0 0 0 0 0 0 0 0 0 0 0 0 0 0 0 0 0 0 0 0 0 0 0 0 0 0 0 0 0 0 0 0 0 0 0 0 0 0 0 0 0 0 0 0 0 0 0 0 0 0 0 0 0 0 0 0 0 0 0 0 0 0 0 0 0 0 0 0 0 0 0 0 0 0 0 0 0 0 0 0 0 0 0 0 0 0 0 0 0 0 0 0 0 0 0 0 0 0 0 0 0 0 0 0 0 0 0 0 0 0 0 0 0 0 0 0 0 0 0 0 0 0 0 0 0 0 0 0 0 0 0 0 0 0 0 0 0 0 0 0 0 0 0 0 0 0 0 0 0 0 0 0 0 0 0 0 0 0 0 0 0 0 0 0 0 0 0 0 0 0 0 0 0 0 0 0 0 0 0 0 0 0 0 0 0 0 0 0 0 0 0 0 0 0 0 0 0 0 0 0 0 0 0 0 0 0 0 0 0 0 0 0 0 0 0 0 0 0 0 0 0 0 0 0 0 0 0 0 0 0 0 0 0 0 0 0 0 0 0 0 0 0 0 0 0 0 0 0 0 0 0 0 0 0 0 0 0 0 0 0 0 0 0 0 0 0 0 0 0 0 0 0 0 0 0 0 0 0 0 0 0 0 0 0 0 0 0 0 0 0 0 0 0 0 0 0 0 0 0 0 0 0 0 0 0 0 0 0 0 0 0 0 0 0 0 0 0 0 0 0 0 0 0 0 0 0 0 0 0 0 0 0 0 0 0 0 0 0 0 0 0 0 0 0 0 0 0 0 0 0 0 0 0 0 0 0 0 0 0 0 0 0 0 0 0 0 0 0 0 0 0 0 0 0 0 0 0 0 0 0 0 0 0 0 0 0 0 0 0 0 0 0 0 0 0 0 0 0 0 0 0 0 0 0 0 0 0 0 0 0 0 0 0 0 0 0 0 0 0 0 0 0 0 0 0 0 0 0 0 0 0 0 0 0 0 0 0 0 0 0 0 0 0 0 0 0 0 0 0 0 0 0 0 0 0 0 0 0 0 0 0 0 0 0 0 0 0 0 0 0 0 0 0 0 0 0 0 0 0 0 0 0 0 0 0 0 0 0 0 0 0 0 0 0 0 0 0 0 0 0 0 0 0 0 0 0 0 0 0 0 0 0 0 0 0 0 0 0 0 0 0 0 0 0 0 0 0 0 0 0 0 0 0 0 0 0 0 0 0 0 0 0 0 0 0 0 0 0 0 0 0 0 0 0 0 0 0 0 0 0 0 0 0 0 0 0 0 0 0 0 0 0 0 0 0 0 0 0 0 0 0 0 0 0 0 0 0 0 0 0 0 0 0 0 0 0 0 0 0 0 0 0 0 0 0 0 0 0 0 0 0 0 0 0 0 0 0 0 0 0 0 0 0 0 0 0 0 0 0 0 0 0 0 0 0 0 0 0 0 0 0 0 0 0 0 0 0 0 0 0 0 0 0 0 0 0 0 0 0 0 0 0 0 0 0 0 0 0 0 0 0 0 0 0 0 0 0 0 0 0 0 0 0 0 0 0 0 0 0 0 0 0 0 0 0 0 0 0 0 0 0 0 0 0 0 0 0 0 0 0 0 0 0 0 0 0 0 0 0 0 0 0 0 0 0 0 0 0 0 0 0 0 0 0 0 0 0 0 0 0 0 0 0 0 0 0 0 0 0 0 0 0 0 0 0 0 0 0 0 0 0 0 0 0 0 0 0 0 0 0 0 0 0 0 0 0 0 0 0 0 0 0 0 0 0 0 0 0 0 0 0 0 0 0 0 0 0 0 0 0 0 0 0 0 0 0 0 0 0 0 0 0 0 0 0 0 0 0 0 0 0 0 0 0 0 0 0 0 0 0 0 0 0 0 0 0 0 0 0 0 0 0 0 0 0 0 0 0 0 0 0 0 0 0 0 0 0 0 0 0 0 0 0 0 0 0 0 0 0 0 0 0 0 0 0 0 0 0 0 0 0 0 0 0 0 0 0 0 0 0 0 0 0 0 0 0 0 0 0 0 0 0 0 0 0 0 0 0 0 0 0 0 0 0 0 0 0 0 0 0 0 0 0 0 0 0 0 0 0 0 0 0 0 0 0 0.001 0.001 0.001 0.001 0 0 0 0 0 0 0 0 0 0 0 0 0 0 0 0 0.001 0 0 0 0 0 0 0 0 0 0 0 0 0 0 0 0 0 0 0 0 0 0 0 0 0 0 0 0 0 0 0 0.003 0 0 
0 0 0 0 0.002 0.001 0.001 0.001 0.003 0.001 0.001 0.017 0.004 0 0 0 0 0 0 0 0 0 0 0 0 0 0 0 0 0 0.001 0.002 0.001 0.007 0.009 0.022 0.003 0.005 0.002 0.002 0.001 0 0.03 0.062 0.035 0.038 0.052 0.103 0.04 0.038 0.051 0.051 0.028 0 0.003 0.001 0 0 0 0 0 0 0 0 0 0.396 1 0.547 0.325 0.315 0.675 0.348 0.237 0.111 0.028 0.005 0.01 0.008 0.004 0.004 0 0 0 0 0 0 0 0 0.022 0.033 0.032 0.043 0.04 0.04 0.051 0.112 0.332 0.014 0.029 0.019 0.025 0.011 0.004 0 0 0 0 0 0 0 0 0 0 0 0 0 0 0 0 0 0 0 0 0 0 0 0 0 0 0 0 0 0 0 0 0 0 0 0 0 0 0 0 0 0 0 0 0 0 0 0 0 0 0 0 0 0 0 0 0 0 0 0 0 0 0 0 0 0 0 0 0 0 0 0 0 0 0 0 0 0 0 0 0 0 0 0 0 0 0 0 0 0 0 0 0 0 0 0 0 0 0 0 0 0 0 0 0 0 0 0 0 0 0 0 0 0 0 0 0 0 0 0 0 0 0 0 0 0 0 0 0 0 0 0 0 0 0 0 0 0 0 0 0 0 0 0 0 0 0 0 0 0 0 0 0 0 0 0 0 0 0 0 0 0 0 0 0 0 0 0 0 0 0 0 0 0 0 0 0 0 0 0 0 0 0 0 0 0 0 0 0 0 0 0 0 0 0 0 0 0 0 0.001 0 0.001 0 0.001 0 0.001 0.002 0.001 0.002 0.003 0.004 0.003 0.003 0.003 0.004 0.006 0.008 0.008 0.001 0.001 0.017 0.027 0.04 0.007 0.008 0.002 0.002 0.002 0.001 0.001 0.001 0 0 0 0 0.001 0.001 0.004 0.004 0.003 0.011 0.01 0.012 0.004 0.003 0 0 0 0.001 0.001 0.001 0 0.001 0 0 0 0.001 0.001 0 0.001 0 0 0.001 0.002 0.002 0 0.008 0.009 0.011 0.009 0.009 0.009 0.019 0.014 0.006 0.005 0 0 0.001 0.001 0 0 0 0 0 0 0 0 0 0 0 0 0 0.001 0 0 0.001 0.001 0.001 0.004 0.004 0.004 0.004 0.001 0 0 0 0 0 0 0.002 0 0 0 0 0 0 0 0 0 0 0 0 0 0 0 0 0 0 0 0 0 0 0 0 0 0 0 0 0 0 0 0 0 0 0 0 0 0 0 0 0 0 0 0 0 0 0 0 0 0 0 0 0 0 0 0 0 0 0 0 0 0 0 0 0 0 0 0 0 0 0 0 0 0 0 0 0 0 0 0 0 0 0 0 0 0 0 0 0 0 0 0 0 0 0 0 0 0 0 0 0 0 0 0 0 0 0 0 0 0 0 0 0 0 0 0 0 0 0 0 0 0 0 0 0 0 0 0 0 0 0 0 0 0 0 0 0 0 0 0 0 0 0 0 0 0 0 0 0 0 0 0 0 0 0 0 0 0 0 0 0 0 0 0 0 0 0 0 0 0 0 0 0 0 0 0 0 0 0 0 0 0 0 0 0 0 0 0 0 0 0 0 0 0 0 0 0 0 0 0 0 0 0 0 0 0 0 0 0 0 0 0 0 0 0 0 0 0 0 0 0 0 0 0 0 0 0 0 0 0 0 0 0 0 0 0 0 0 0 0 0 0 0 0 0 0 0 0 0 0 0 0 0 0 0 0 0 0 0 0 0 0 0 0 0 0 0 0 0 0 0 0 0 0 0 0 0 0 0 0 0 0 0 0 0 0 0 0 0 0 0 0 0 0 0 0 0 0 0 0 0 0 0 0 0 0 0 0 0 0 0 0 0 0 0 0 0 0 0 0 0 0 0 0 0 0 0 0 0 0 0 0 0 0 0 0 0 0 0 0 0 0 0 0 0 0 0 0 0 0 0 0 0 0 0 0 0 0 0 0 0 0 0 0 0 0 0 0 0 0 0 0 0 0 0 0 0 0 0 0 0 0 0 0 0 0 0 0 0 0 0 0 0 0 0 0 0 0 0 0 0 0 0 0 0 0 0 0 0 0 0 0 0 0 0 0 0 0 0 0 0 0 0 0 0 0 0 0 0 0 0 0 0 0 0 0 0 0 0 0 0 0 0 0 0 0 0 0 0 0 0 0 0 0 0 0 0 0 0 0 0 0 0 0 0 0 0 0 0 0 0 0 0 0 0 0 0 0 0 0 0 0 0 0 0 0 0 0 0 0 0 0 0 0 0 0 0 0 0 0 0 0 0 0 0 0 0 0 0 0 0 0 0 0 0 0 0 0 0 0 0 0 0 0 0 0 0 0 0 0 0 0 0 0 0 0 0 0 0 0 0 0 0 0 0 0 0 0 0 0 0 0 0 0 0 0 0 0 0 0 0 0 0 0 0 0 0 0 0 0 0 0 0 0 0 0 0 0 0 0 0 0 0 0 0 0 0 0 0 0 0 0 0 0 0 0 0 0 0 0 0 0 0 0 0 0 0 0 0 0 0 0 0 0 0 0 0 0 0 0 0 0 0 0 0 0 0 0 0 0 0 0 0 0 0 0 0 0 0 0 0 0 0 0 0 0 0 0 0 0 0 0 0 0 0 0 0 0 0 0 0 0 0 0 0 0 0 0 0 0 0 0 0 0 0 0 0 0 0 0 0 0 0 0 0 0 0 0 0 0 0 0 0 0 0 0 0 0 0 0 0 0 0 0 0 0 0 0 0 0 0 0 0 0 0 0 0 0 0 0 0 0 0 0 0 0 0 0 0 0 0 0 0 0 0 0 0 0 0 0 0 0 0 0 0 0 0 0 0 0 0 0 0 0 0 0 0 0 0 0 0 0 0 0 0 0 0 0 0 0 0 0 0 0 0 0 0 0 0 0 0 0 0 0 0 0 0 0 0 0 0 0 0 0 0 0 0 0 0 0 0 0 0 0 0 0 0 0 0 0 0 0 0 0 0 0 0 0 0 0 0 0 0 0 0 0 0 0 0 0 0 0 0 0 0 0 0 0 0 0 0 0 0 0 0 0 0 0 0 0 0 0 0 0 0 0 0 0 0 0 0 0 0 0 0 0 0 0 0 0 0 0 0 0 0 0 0 0 0 0 0 0 0 0 0 0 0 0 0 0 0 0 0 0 0 0 0 0 0 0 0 0 0 0 0 0 0 0 0 0 0 0 0 0 0 0 0 0 0 0 0 0 0 0 0 0 0 0 0 0 0 0 0 0 0 0 0 0 0 0 0 0 0 0 0 0 0 0 0 0 0 0 0 0 0 0 0 0 0 0 0 0 0 0 0 0 0 0 0 0 0 0 0 0 0 0 0 0 0 0 0 0 0 0 0 0 0 0 0 0 0 0 0 0 0 0 0 0 0 0 0 0 0 0 0 0 0 0 0 0 0 0 0 0 0 0 0 0 0 0 0 0 0 0 0 0 0 0 0 0 0 0 0 0 0 0 0 0 0 0 0 0 0 0 0 0 0 0 0 0 0 0 0 0 0 0 0 0 0 0 0 0 0 0 0 0 0 0 0 0 0 0 0 0 0 0 0 0 0 0 0 0 0 0 0 0 0 0 0 0 0 0 0 0 0 0 0 0 0 0 0 0 0 0 0 0 0 0 0 0 0 0 0 0 0 0 0 0 0 0 0 0 0 0 0 0 0 0 0 0 0 0 0 0 0 0 0 0 0 0 0 0 0 0 0 0.002 0.002 0 0 0 0 0 0.001 0.001 0 0 0 0 0 0 0 0 0 0 0 0.001 0.001 0 0 0.002 0.002 0.001 0.001 0 0 0 0 0 0 0.003 0.001 0.009 0.008 0.006 0.002 0.002 0.001 0.001 0 0 0 0 0 0 0.001 0 0 0 0 0.002 0.002 0.001 0.001 0 0 0 0 0 0 0 0 0 0 0 0 0 0 0 0 0 0 0 0 0 0 0 0 0 0 0 0 0.011 0 0 
0 0 0 0 0 0 0 0 0 0 0 0.006 0.001 0 0 0 0 0 0 0 0 0 0 0 0 0 0 0 0 0 0 0 0 0.001 0.003 0.006 0 0.002 0.001 0.001 0.001 0 0.009 0.022 0.015 0.016 0.017 0.049 0.019 0.017 0.016 0.018 0.011 0 0.001 0 0 0 0 0 0 0 0 0 0 0.264 0.515 1 0.407 0.24 0.385 0.198 0.155 0.049 0.015 0.003 0.009 0.007 0.001 0.001 0 0.001 0.001 0.001 0 0 0 0 0.009 0.015 0.013 0.021 0.017 0.021 0.029 0.059 0.214 0.006 0.011 0.009 0.011 0.005 0.002 0.002 0 0 0 0 0 0 0 0 0 0 0 0 0 0 0 0 0 0 0 0 0 0 0 0 0 0 0 0 0 0 0 0 0 0 0 0 0 0 0 0 0 0 0 0 0 0 0 0 0 0 0 0 0 0 0 0 0 0 0 0 0 0 0 0 0 0 0 0 0 0 0 0 0 0 0 0 0 0 0 0 0 0 0 0 0 0 0 0 0 0 0 0 0 0 0 0 0 0 0 0 0 0 0 0 0 0 0 0 0 0 0 0 0 0 0 0 0 0 0 0 0 0 0 0 0 0 0 0 0 0 0 0 0 0 0 0 0 0 0 0 0 0 0 0 0 0 0 0 0 0 0 0 0 0 0 0 0 0 0 0 0 0 0 0 0 0 0 0 0 0 0 0 0 0 0 0 0 0 0 0 0 0 0 0 0 0 0 0 0 0 0 0 0 0 0 0 0 0 0 0 0 0 0 0 0 0 0 0 0 0.001 0.002 0 0 0 0 0.003 0.004 0 0.001 0.005 0.011 0.019 0.002 0.004 0.001 0.001 0.001 0 0 0 0 0 0 0 0 0 0 0 0.002 0.002 0.002 0.003 0.001 0.001 0 0 0 0 0 0 0 0 0 0 0 0 0 0 0 0 0 0 0 0 0.001 0.001 0.003 0.001 0.001 0.002 0.003 0.006 0.004 0 0 0 0 0 0 0 0 0 0 0 0 0 0 0 0 0 0 0 0 0 0 0.001 0.001 0 0.001 0.001 0.001 0.001 0 0 0 0 0 0 0 0.002 0 0 0 0 0 0 0 0 0 0 0 0 0 0 0 0 0 0 0 0 0 0 0 0 0 0 0 0 0 0 0 0 0 0 0 0 0 0 0 0 0 0 0 0 0 0 0 0 0 0 0 0 0 0 0 0 0 0 0 0 0 0 0 0 0 0 0 0 0 0 0 0 0 0 0 0 0 0 0 0 0 0 0 0 0 0 0 0 0 0 0 0 0 0 0 0 0 0 0 0 0 0 0 0 0 0 0 0 0 0 0 0 0 0 0 0 0 0 0 0 0 0 0 0 0 0 0 0 0 0 0 0 0 0 0 0 0 0 0 0 0 0 0 0 0 0 0 0 0 0 0 0 0 0 0 0 0 0 0 0 0 0 0 0 0 0 0 0 0 0 0 0 0 0 0 0 0 0 0 0 0 0 0 0 0 0 0 0 0 0 0 0 0 0 0 0 0 0 0 0 0 0 0 0 0 0 0 0 0 0 0 0 0 0 0 0 0 0 0 0 0 0 0 0 0 0 0 0 0 0 0 0 0 0 0 0 0 0 0 0 0 0 0 0 0 0 0 0 0 0 0 0 0 0 0 0 0 0 0 0 0 0 0 0 0 0 0 0 0 0 0 0 0 0 0 0 0 0 0 0 0 0 0 0 0 0 0 0 0 0 0 0 0 0 0 0 0 0 0 0 0 0 0 0 0 0 0 0 0 0 0 0 0 0 0 0 0 0 0 0 0 0 0 0 0 0 0 0 0 0 0 0 0 0 0 0 0 0 0 0 0 0 0 0 0 0 0 0 0 0 0 0 0 0 0 0 0 0 0 0 0 0 0 0 0 0 0 0 0 0 0 0 0 0 0 0 0 0 0 0 0 0 0 0 0 0 0 0 0 0 0 0 0 0 0 0 0 0 0 0 0 0 0 0 0 0 0 0 0 0 0 0 0 0 0 0 0 0 0 0 0 0 0 0 0 0 0 0 0 0 0 0 0 0 0 0 0 0 0 0 0 0 0 0 0 0 0 0 0 0 0 0 0 0 0 0 0 0 0 0 0 0 0 0 0 0 0 0 0 0 0 0 0 0 0 0 0 0 0 0 0 0 0 0 0 0 0 0 0 0 0 0 0 0 0 0 0 0 0 0 0 0 0 0 0 0 0 0 0 0 0 0 0 0 0 0 0 0 0 0 0 0 0 0 0 0 0 0 0 0 0 0 0 0 0 0 0 0 0 0 0 0 0 0 0 0 0 0 0 0 0 0 0 0 0 0 0 0 0 0 0 0 0 0 0 0 0 0 0 0 0 0 0 0 0 0 0 0 0 0 0 0 0 0 0 0 0 0 0 0 0 0 0 0 0 0 0 0 0 0 0 0 0 0 0 0 0 0 0 0 0 0 0 0 0 0 0 0 0 0 0 0 0 0 0 0 0 0 0 0 0 0 0 0 0 0 0 0 0 0 0 0 0 0 0 0 0 0 0 0 0 0 0 0 0 0 0 0 0 0 0 0 0 0 0 0 0 0 0 0 0 0 0 0 0 0 0 0 0 0 0 0 0 0 0 0 0 0 0 0 0 0 0 0 0 0 0 0 0 0 0 0 0 0 0 0 0 0 0 0 0 0 0 0 0 0 0 0 0 0 0 0 0 0 0 0 0 0 0 0 0 0 0 0 0 0 0 0 0 0 0 0 0 0 0 0 0 0 0 0 0 0 0 0 0 0 0 0 0 0 0 0 0 0 0 0 0 0 0 0 0 0 0 0 0 0 0 0 0 0 0 0 0 0 0 0 0 0 0 0 0 0 0 0 0 0 0 0 0 0 0 0 0 0 0 0 0 0 0 0 0 0 0 0 0 0 0 0 0 0 0 0 0 0 0 0 0 0 0 0 0 0 0 0 0 0 0 0 0 0 0 0 0 0 0 0 0 0 0 0 0 0 0 0 0 0 0 0 0 0 0 0 0 0 0 0 0 0 0 0 0 0 0 0 0 0 0 0 0 0 0 0 0 0 0 0 0 0 0 0 0 0 0 0 0 0 0 0 0 0 0 0 0 0 0 0 0 0 0 0 0 0 0 0 0 0 0 0 0 0 0 0 0 0 0 0 0 0 0 0 0 0 0 0 0 0 0 0 0 0 0 0 0 0 0 0 0 0 0 0 0 0 0 0 0 0 0 0 0 0 0 0 0 0 0 0 0 0 0 0 0 0 0 0 0 0 0 0 0 0 0 0 0 0 0 0 0 0 0 0 0 0 0 0 0 0 0 0 0 0 0 0 0 0 0 0 0 0 0 0 0 0 0 0 0 0 0 0 0 0 0 0 0 0 0 0 0 0 0 0 0 0 0 0 0 0 0 0 0 0 0 0 0 0 0 0 0 0 0 0 0 0 0 0 0 0 0 0 0 0 0 0 0 0 0 0 0 0 0 0 0 0 0 0 0 0 0 0 0 0 0 0 0 0 0 0 0 0 0 0 0 0 0 0 0 0 0 0 0 0 0 0 0 0 0 0 0 0 0 0 0 0 0 0 0 0 0 0 0 0 0 0 0 0 0 0 0 0 0 0 0 0 0 0 0 0 0 0 0 0 0 0 0 0 0 0 0 0 0 0 0 0 0 0 0 0 0 0 0 0 0 0 0 0 0 0 0 0 0 0 0 0 0 0 0 0 0 0 0.001 0.001 0 0.001 0.001 0 0 0 0 0 0 0 0 0 0 0 0 0 0 0 0 0 0 0 0 0 0 0 0 0 0 0 0 0 0 0 0 0 0 0 0 0 0 0 0 0 0 0 0 0 0 0 0 0.003 0 0 
0.001 0 0 0 0.002 0.002 0 0.002 0.002 0 0 0.009 0.002 0 0 0 0.001 0 0 0 0 0 0 0 0 0 0 0 0 0 0 0 0.001 0.005 0.004 0.011 0.002 0.002 0.002 0.002 0.001 0 0.013 0.024 0.017 0.016 0.017 0.042 0.021 0.021 0.017 0.019 0.009 0 0.004 0 0 0.001 0.003 0.001 0.001 0.001 0 0 0 0.395 0.276 0.348 1 0.373 0.263 0.148 0.119 0.046 0.014 0.008 0.009 0.008 0.003 0.004 0 0.002 0.001 0.001 0 0 0 0 0.007 0.01 0.013 0.017 0.013 0.014 0.029 0.052 0.184 0.004 0.012 0.009 0.011 0.006 0.002 0.001 0.001 0 0 0 0.001 0.001 0.001 0.001 0.001 0 0 0 0 0 0 0 0 0 0 0 0 0 0 0 0 0 0 0 0 0 0 0 0 0 0 0 0 0 0 0 0 0 0 0 0 0 0 0 0 0 0 0 0 0 0 0 0 0 0 0 0 0 0 0 0 0 0 0 0 0 0 0 0 0 0 0 0 0 0 0 0 0 0 0 0 0 0 0 0 0 0 0 0 0 0 0 0 0 0 0 0 0 0 0 0 0 0 0 0 0 0 0 0 0 0 0 0 0 0 0 0 0 0 0 0 0 0 0 0 0 0 0 0 0 0 0 0 0 0 0 0 0 0 0 0 0 0 0 0 0 0 0 0 0 0 0 0 0 0 0.001 0.001 0 0 0 0 0 0.001 0.001 0 0.001 0.001 0.001 0 0 0 0 0 0 0 0 0 0 0 0 0.001 0.001 0 0 0.001 0.001 0.001 0.001 0.001 0.001 0.001 0.001 0.001 0.001 0.001 0.001 0 0 0.001 0 0 0 0.003 0 0 0 0.001 0.001 0.001 0.002 0.003 0.003 0.005 0.004 0.005 0.008 0.014 0.019 0.008 0.007 0.004 0.004 0.004 0.001 0.002 0.001 0 0 0 0.001 0.001 0.001 0.001 0.003 0.003 0.008 0.006 0.009 0.001 0 0.001 0 0.001 0.001 0.002 0.002 0 0 0.001 0 0 0 0 0 0 0 0 0 0 0 0.001 0.003 0.002 0.001 0.002 0.006 0.005 0.009 0.002 0.003 0.001 0.001 0.001 0 0 0 0 0 0 0 0 0 0 0 0 0 0 0 0 0 0 0.003 0.003 0.002 0.003 0.002 0.002 0.001 0 0 0 0 0 0 0 0.002 0 0 0 0 0 0 0 0 0 0 0 0 0 0 0 0 0 0 0 0 0 0 0 0 0 0 0 0 0 0 0 0 0 0 0 0 0 0 0 0 0 0 0 0 0 0 0 0 0 0 0 0 0 0 0 0 0 0 0 0 0 0 0 0 0 0 0 0 0 0 0 0 0 0 0 0 0 0 0 0 0 0 0 0 0 0 0 0 0 0 0 0 0 0 0 0 0 0 0 0 0 0 0 0 0 0 0 0 0 0 0 0 0 0 0 0.001 0.001 0.001 0 0.001 0.001 0.001 0 0 0 0 0 0 0 0 0 0 0 0 0 0 0 0 0 0.001 0.001 0 0 0 0 0 0 0 0 0 0 0 0 0 0 0 0 0 0 0 0 0 0 0 0 0 0 0 0 0 0 0 0 0 0 0 0 0 0 0 0 0 0 0 0 0 0 0 0 0 0 0 0 0 0 0 0 0 0 0 0 0 0 0 0 0 0 0 0 0 0 0 0 0 0 0 0 0 0 0 0 0 0 0 0 0 0 0 0 0 0 0.001 0 0 0 0 0 0 0 0 0 0 0 0 0 0 0 0 0 0 0 0 0 0 0 0 0.001 0.001 0.001 0 0 0 0 0 0 0 0 0 0 0 0 0 0 0 0 0 0 0 0 0 0 0 0 0 0 0 0 0 0 0 0 0 0 0 0 0 0 0 0 0 0 0 0 0 0 0 0 0 0 0 0 0 0 0 0 0 0 0 0 0 0 0 0 0 0 0 0 0 0 0 0 0 0 0 0 0 0 0 0 0 0 0 0 0 0 0 0 0 0 0 0 0 0 0 0 0 0 0 0 0 0 0 0 0 0 0 0 0 0 0 0 0 0 0 0 0 0 0 0 0 0 0 0 0 0 0 0 0 0 0 0 0 0 0 0 0 0 0 0 0 0 0 0 0 0 0 0 0.001 0 0 0 0 0 0 0 0 0 0 0 0 0 0 0 0 0 0 0 0 0 0 0 0 0 0 0 0 0 0 0 0 0 0 0 0 0 0 0 0 0 0 0 0 0 0 0 0 0 0 0 0 0 0 0 0 0 0 0 0 0 0 0 0 0 0 0 0 0 0 0 0 0 0 0 0 0 0 0 0 0 0 0 0 0 0 0 0 0 0 0 0 0 0 0 0 0 0 0 0 0 0 0 0 0 0 0 0 0 0 0 0 0 0 0 0 0 0 0 0 0 0 0 0 0 0 0 0 0 0 0 0 0 0 0 0 0 0 0 0 0 0 0 0 0 0 0 0 0 0 0 0 0 0 0 0 0 0 0 0 0 0 0 0 0 0 0 0 0 0 0 0 0 0 0 0 0 0 0 0 0 0 0 0 0 0 0 0 0 0 0 0 0 0 0 0 0 0 0 0 0 0 0 0 0 0 0 0 0 0 0 0 0 0 0 0 0 0 0 0 0 0 0 0 0 0 0 0 0 0 0 0 0 0 0 0 0 0 0 0 0 0 0 0 0 0 0 0 0 0 0 0 0 0 0 0 0 0 0 0 0 0 0 0 0 0 0 0 0 0 0 0 0 0 0 0 0 0 0 0 0 0 0 0 0 0 0 0 0 0 0 0 0 0 0 0 0 0 0 0 0 0 0 0 0 0 0 0 0 0 0 0 0 0 0 0 0 0 0 0 0 0 0 0 0 0 0 0 0 0 0 0 0 0 0 0 0 0 0 0 0 0 0 0 0 0 0 0 0 0 0 0 0 0 0 0 0 0 0 0 0 0 0 0 0 0 0 0 0 0 0 0 0 0 0 0 0 0 0 0 0 0 0 0 0 0 0 0 0 0 0 0 0 0 0 0 0 0 0 0 0 0 0 0 0 0 0 0 0 0 0 0 0 0 0 0 0 0 0 0 0 0 0 0 0 0 0 0 0 0 0 0 0 0 0 0 0 0 0 0 0 0 0 0 0 0 0 0 0 0 0 0 0 0 0 0 0 0 0 0 0 0 0 0 0 0 0 0 0 0 0 0 0 0 0 0 0 0 0 0 0 0 0 0 0 0 0 0 0 0 0 0 0 0 0 0 0 0 0 0 0 0 0 0 0 0 0 0 0 0 0 0 0 0 0 0 0 0 0 0 0 0 0 0 0 0 0 0 0 0 0 0 0 0 0 0 0 0 0 0 0 0 0 0 0 0 0 0 0 0 0 0 0 0 0 0 0 0 0 0 0 0 0 0 0 0 0 0 0 0 0 0 0 0 0 0 0 0 0 0 0 0 0 0 0 0 0 0 0 0 0 0 0 0 0 0 0 0 0 0 0 0 0 0 0 0 0 0 0 0 0 0 0 0 0 0 0 0 0 0 0 0 0 0 0 0 0 0 0 0 0 0 0 0 0 0 0 0 0 0 0 0 0 0 0 0 0 0 0 0 0 0 0 0 0 0 0 0 0 0 0 0 0 0 0 0 0 0 0 0 0 0 0 0 0 0 0 0 0 0 0 0 0 0 0 0 0 0 0 0 0 0 0 0 0 0 0 0 0 0 0 0 0 0 0 0 0 0 0 0 0 0 0 0 0 0 0 0 0 0 0 0 0 0 0 0 0 0 0 0 0 0 0 0 0 0 0 0 0 0 0 0 0 0 0 0 0 0 0 0 0 0 0 0 0 0 0 0 0 0 0 0 0 0 0 0 0 0 0 0 0.001 0.003 0.001 0.001 0.001 0 0 0 0 0 0 0 0 0 0 0 0 0 0 0 0 0.001 0.001 0 0 0 0 0 0 0 0 0 0 0 0 0 0 0 0 0 0 0 0 0 0 0 0 0 0 0 0 0 0 0.009 0 0 
0 0 0 0 0.004 0.001 0 0.002 0.005 0.001 0.001 0.014 0.004 0 0 0 0 0 0 0 0 0 0 0 0 0 0 0 0 0 0 0.003 0.002 0.006 0.005 0.017 0.002 0.006 0.005 0.005 0.003 0.002 0.023 0.046 0.032 0.031 0.033 0.078 0.031 0.031 0.028 0.027 0.011 0 0.004 0.001 0 0 0.001 0.001 0 0 0 0 0 0.202 0.32 0.238 0.393 1 0.452 0.244 0.233 0.057 0.022 0.014 0.019 0.013 0.003 0.001 0 0.001 0 0 0 0 0 0 0.014 0.018 0.019 0.042 0.029 0.029 0.051 0.112 0.368 0.009 0.024 0.02 0.018 0.006 0.004 0.002 0.002 0.001 0 0 0 0 0.001 0 0 0 0 0 0 0 0 0 0 0 0 0 0 0 0 0 0 0 0 0 0 0 0 0 0 0 0 0 0 0 0 0 0 0 0 0 0 0 0 0 0 0 0 0 0 0 0 0 0 0 0 0 0 0 0 0 0 0 0 0 0 0 0 0 0 0 0 0 0 0 0 0 0 0 0 0 0 0 0 0 0 0 0 0 0 0 0 0 0 0 0 0 0 0 0 0 0 0 0 0 0 0 0 0 0 0 0 0 0 0 0 0 0 0 0 0 0 0 0 0 0 0 0 0 0 0 0 0 0 0 0 0 0 0 0 0 0 0 0 0 0 0 0 0 0 0 0 0 0 0 0 0 0 0 0 0 0 0 0 0 0 0 0 0 0 0 0 0 0 0 0 0 0 0 0 0 0 0 0 0 0 0 0 0 0.001 0.001 0.001 0.001 0 0.001 0.001 0.001 0.001 0.001 0.001 0 0.001 0.001 0.001 0.001 0.003 0.001 0.003 0.003 0.004 0.004 0.005 0.007 0.007 0 0.002 0.009 0.015 0.029 0.009 0.006 0.002 0.002 0.001 0 0 0 0 0 0.002 0.001 0.002 0.002 0.002 0.005 0.005 0.008 0.006 0.013 0.002 0.001 0.001 0 0 0 0.001 0.001 0.003 0 0.001 0.001 0.002 0.001 0.001 0 0 0 0 0.003 0.003 0.003 0.003 0.005 0.004 0.007 0.008 0.01 0.008 0.018 0.012 0.005 0.002 0.001 0 0.001 0 0 0 0 0 0 0 0 0 0 0.001 0 0 0 0.001 0 0 0.002 0.002 0.002 0.004 0.004 0.003 0.002 0.001 0 0.002 0.002 0 0 0 0.006 0 0 0 0 0 0 0 0 0 0 0 0 0 0 0 0 0 0 0 0 0 0 0 0 0 0 0 0 0 0 0 0 0 0 0 0 0 0 0 0 0 0 0 0 0 0 0 0 0 0 0 0 0 0 0 0 0 0 0 0 0 0 0 0 0 0 0 0 0 0 0 0 0 0 0 0 0 0 0 0 0 0 0 0 0 0 0 0 0 0 0 0 0 0 0 0 0 0 0 0 0 0 0 0 0 0 0 0 0 0 0 0 0 0.001 0.001 0 0.001 0.001 0.001 0.001 0 0.001 0 0 0 0 0 0 0 0 0 0 0 0 0 0 0 0 0 0.001 0.001 0.001 0.001 0.001 0.001 0.001 0 0 0.001 0.001 0 0 0 0 0 0 0 0 0 0 0 0 0 0 0 0 0 0 0 0 0 0 0 0 0 0 0 0 0 0 0 0 0 0 0 0 0 0 0 0 0 0 0 0 0 0 0 0 0 0 0 0 0 0 0 0 0 0 0 0 0 0 0 0 0 0 0 0 0 0 0 0 0 0 0 0 0 0 0 0 0 0 0 0 0 0 0 0 0 0 0 0 0 0 0 0 0 0 0 0 0 0 0 0 0 0 0 0 0 0 0 0 0 0 0 0 0 0 0 0 0 0 0 0 0 0 0 0 0 0 0 0 0 0 0 0 0 0 0 0 0 0 0 0 0 0 0 0 0 0 0 0 0 0 0 0 0 0 0 0 0 0 0 0 0 0 0 0 0 0 0 0 0 0 0 0 0 0 0 0 0 0 0 0 0 0 0 0 0 0 0 0 0 0 0 0 0 0 0 0 0 0 0 0 0 0 0 0 0 0 0 0 0 0 0 0 0 0 0 0 0 0 0 0 0 0 0 0 0 0 0 0 0 0 0 0 0 0 0 0 0 0 0 0 0 0 0 0 0 0 0 0 0 0 0 0 0 0.001 0 0 0 0 0 0 0 0 0 0 0 0 0 0 0 0 0 0 0 0 0 0 0 0 0 0 0 0 0 0 0 0 0 0 0 0 0 0 0 0 0 0 0 0 0 0 0 0 0 0 0 0 0 0 0 0 0 0 0 0 0 0 0 0 0 0 0 0 0 0 0 0 0 0 0 0 0 0 0 0 0 0 0 0 0 0 0 0 0 0 0 0 0 0 0 0 0 0 0 0 0 0 0 0 0 0 0 0 0 0 0 0 0 0 0 0 0 0 0 0 0 0 0 0 0 0 0 0 0 0 0 0 0 0 0 0 0 0 0 0 0 0 0 0 0 0 0 0 0 0 0 0 0 0 0 0 0 0 0 0 0 0 0 0 0 0 0 0 0 0 0 0 0 0 0 0 0 0 0 0 0 0 0 0 0 0 0 0 0 0 0 0 0 0 0 0 0 0 0 0 0 0 0 0 0 0 0 0 0 0 0 0 0 0 0 0 0 0 0 0 0 0 0 0 0 0 0 0 0 0 0 0 0 0 0 0 0 0 0 0 0 0 0 0 0 0 0 0 0 0 0 0 0 0 0 0 0 0 0 0 0 0 0 0 0 0 0 0 0 0 0 0 0 0 0 0 0 0 0 0 0 0 0 0 0 0 0 0 0 0 0 0 0 0 0 0 0 0 0 0 0 0 0 0 0 0 0 0 0 0 0 0 0 0 0 0 0 0 0 0 0 0 0 0 0 0 0 0 0 0 0 0 0 0 0 0 0 0 0 0 0 0 0 0 0 0 0 0 0 0 0 0 0 0 0 0 0 0 0 0 0 0 0 0 0 0 0 0 0 0 0 0 0 0 0 0 0 0 0 0 0 0 0 0 0 0 0 0 0 0 0 0 0 0 0 0 0 0 0 0 0 0 0 0 0 0 0 0 0 0 0 0 0 0 0 0 0 0 0 0 0 0 0 0 0 0 0 0 0 0 0 0 0 0 0 0 0 0 0 0 0 0 0 0 0 0 0 0 0 0 0 0 0 0 0 0 0 0 0 0 0 0 0 0 0 0 0 0 0 0 0 0 0 0 0 0 0 0 0 0 0 0 0 0 0 0 0 0 0 0 0 0 0 0 0 0 0 0 0 0 0 0 0 0 0 0 0 0 0 0 0 0 0 0 0 0 0 0 0 0 0 0 0 0 0 0 0 0 0 0 0 0 0 0 0 0 0 0 0 0 0 0 0 0 0 0 0 0 0 0 0 0 0 0 0 0 0 0 0 0 0 0 0 0 0 0 0 0 0 0 0 0 0 0 0 0 0 0 0 0 0 0 0 0 0 0 0 0 0 0 0 0 0 0 0 0 0 0 0 0 0 0 0 0 0 0 0 0 0 0 0 0 0 0 0 0 0 0 0 0 0 0 0 0 0 0 0 0 0 0 0 0 0 0 0 0 0 0 0 0 0 0 0 0 0 0 0 0 0 0 0 0 0 0 0 0 0 0 0 0 0 0 0 0 0 0 0 0 0 0 0 0 0 0 0 0 0 0 0 0 0 0 0 0 0 0 0 0 0 0 0 0 0 0 0 0 0 0 0 0 0 0 0 0 0 0 0 0 0 0 0 0 0 0 0 0 0 0 0 0 0 0 0 0 0 0 0.001 0 0.001 0.001 0.001 0.001 0.001 0 0.001 0.001 0.001 0.001 0.001 0.002 0.001 0 0 0 0.001 0.001 0.002 0.002 0.001 0 0.001 0 0 0 0 0 0 0.001 0.002 0.003 0.003 0.004 0.005 0.002 0.001 0.001 0.001 0 0 0 0.001 0.003 0.003 0.006 0.006 0.005 0.003 0.002 0.002 0.003 0.002 0.002 0.002 0.002 0.001 0.001 0.003 0.002 0.002 0.002 0.001 0.001 0.001 0 0 0 0 0 0 0 0 0 0 0 0 0 0 0 0 0 0 0 0 0 0 0 0 0.001 0 0 0 0 0 0.009 0 0 
0.001 0 0 0 0.003 0.002 0 0 0.003 0.001 0 0.024 0.007 0 0.001 0.002 0.002 0 0.001 0.001 0.001 0 0.001 0.001 0.001 0.001 0 0.001 0.001 0 0 0.003 0 0.006 0.013 0.04 0.004 0.013 0.006 0.005 0.001 0 0.061 0.092 0.062 0.066 0.079 0.169 0.074 0.073 0.085 0.096 0.037 0 0.006 0 0.002 0.003 0.004 0.002 0.001 0 0.001 0 0 0.288 0.649 0.373 0.283 0.442 1 0.51 0.378 0.15 0.061 0.024 0.039 0.032 0.009 0.009 0 0.003 0.003 0.004 0.001 0 0 0 0.021 0.042 0.038 0.06 0.057 0.064 0.086 0.147 0.507 0.018 0.048 0.043 0.035 0.012 0.006 0.005 0.004 0 0.002 0 0.002 0.002 0.002 0 0.002 0.002 0.001 0 0.001 0.001 0 0 0 0 0 0 0 0 0 0 0 0 0 0 0 0 0 0 0 0 0 0 0 0 0 0 0 0 0 0 0 0 0 0 0 0 0 0.001 0 0 0.001 0.001 0.003 0.002 0.001 0.001 0.001 0.001 0 0 0 0 0 0 0 0 0 0 0 0 0 0.002 0.003 0.003 0.001 0 0.002 0.001 0.001 0.001 0 0 0.001 0.001 0.001 0.001 0 0.001 0 0 0 0 0 0 0 0 0.001 0.001 0.001 0.002 0.002 0.002 0.002 0.002 0.002 0.002 0.001 0.002 0.002 0.001 0.001 0 0 0 0 0 0 0 0 0 0 0.001 0.001 0.001 0.001 0.001 0 0 0.003 0.003 0.003 0.003 0.003 0.002 0 0 0 0 0 0 0 0 0 0 0 0 0 0 0 0 0 0 0 0 0.002 0.003 0.003 0.002 0.003 0.003 0.003 0.001 0.001 0.001 0.001 0 0.001 0 0 0 0 0 0 0 0 0 0 0 0 0 0.002 0.003 0.003 0.003 0.003 0.003 0.003 0.001 0.002 0.002 0.002 0.002 0.002 0.002 0.002 0.002 0.002 0 0.002 0.002 0.003 0.002 0.003 0.003 0.005 0.006 0.007 0.005 0.005 0.006 0.001 0.007 0.009 0.003 0.003 0.017 0.033 0.049 0.01 0.006 0.004 0.004 0.004 0.004 0.004 0 0 0 0 0 0.004 0.007 0.011 0.009 0.008 0.012 0.01 0.013 0.007 0.004 0.001 0 0 0.001 0.001 0.001 0.002 0.001 0.001 0.001 0.002 0.001 0.001 0 0.001 0 0 0.003 0.003 0.002 0.002 0.003 0.004 0.004 0.006 0.007 0.008 0.021 0.011 0.001 0.001 0.001 0.001 0.001 0.001 0 0 0 0 0 0 0 0 0.001 0.003 0 0 0.004 0.007 0.004 0.002 0.005 0.004 0.001 0.01 0.007 0.013 0.013 0.01 0.001 0.003 0.001 0 0 0 0.007 0.003 0 0 0 0 0 0 0 0 0 0 0 0 0 0 0 0 0 0 0 0 0 0 0 0 0 0 0 0 0 0 0 0 0 0 0 0 0 0 0 0 0 0 0 0 0 0 0 0 0 0 0 0 0 0 0 0 0 0 0 0 0 0 0 0 0 0 0 0 0 0 0 0 0 0 0 0 0 0 0 0 0 0 0 0 0 0 0 0 0 0 0 0 0 0 0 0 0 0 0 0 0 0 0 0 0 0 0 0 0 0 0.001 0 0.001 0 0.001 0.001 0.001 0 0 0.001 0.001 0 0.001 0.001 0.001 0.001 0.001 0.001 0.001 0.001 0 0 0 0 0 0.001 0.003 0.003 0.002 0.002 0.001 0.001 0.001 0.002 0.002 0.001 0 0.002 0.001 0 0 0 0 0 0 0 0 0 0 0 0 0 0 0 0 0 0 0 0.001 0 0 0 0 0 0 0 0 0 0 0 0 0 0 0 0 0 0 0 0 0 0 0 0 0 0 0 0 0 0 0 0 0 0 0 0 0 0 0 0 0 0 0 0 0 0 0 0 0 0 0 0 0 0 0 0 0 0 0 0 0 0 0 0 0 0 0 0 0 0 0 0 0 0 0 0 0 0 0 0 0 0 0 0 0 0 0 0 0 0 0 0 0 0 0 0 0 0 0 0 0 0 0 0 0 0 0 0 0 0 0 0 0 0 0 0 0 0 0 0 0 0 0 0 0 0 0 0 0 0 0 0 0 0 0 0 0 0 0 0 0 0 0 0 0 0 0 0 0 0 0 0 0 0 0 0 0 0 0 0 0 0 0 0 0 0 0 0 0 0 0 0 0 0 0 0 0 0 0 0 0 0 0 0 0 0 0 0 0 0 0 0 0 0 0 0 0 0 0 0 0 0 0 0 0 0 0 0 0 0 0 0 0 0 0 0 0 0 0 0 0 0 0 0 0 0 0 0 0 0 0 0 0 0 0 0 0 0.002 0 0 0 0 0 0 0 0 0 0 0 0 0 0 0 0 0 0 0 0 0 0 0 0 0 0 0 0 0 0 0 0 0 0 0 0 0 0 0 0 0 0 0 0 0 0 0 0 0 0 0 0 0 0 0 0 0 0 0 0 0 0 0 0 0 0 0 0 0 0 0 0 0 0 0 0 0 0 0 0 0 0 0 0 0 0 0 0 0 0 0 0 0 0 0 0 0 0 0 0 0 0 0 0 0 0 0 0 0 0 0 0 0 0 0 0 0 0 0 0 0 0 0 0 0 0 0 0 0 0 0 0 0 0 0 0 0 0 0 0 0 0 0 0 0 0 0 0 0 0 0 0 0 0 0 0 0 0 0 0 0 0 0 0 0 0 0 0 0 0 0 0 0 0 0 0 0 0 0 0 0 0 0 0 0 0 0 0 0 0 0 0 0 0 0 0 0 0 0 0 0 0 0 0 0 0 0 0 0 0 0 0 0 0 0 0 0 0 0 0 0 0 0 0 0 0 0 0 0 0 0 0 0 0 0 0 0 0 0 0 0 0 0 0 0 0 0 0 0 0 0 0 0 0 0 0 0 0 0 0 0 0 0 0 0 0 0 0 0 0 0 0 0 0 0 0 0 0 0 0 0 0 0 0 0 0 0 0 0 0 0 0 0 0 0 0 0 0 0 0 0 0 0 0 0 0 0 0 0 0 0 0 0 0 0 0 0 0 0 0 0 0 0 0 0 0 0 0 0 0 0 0 0 0 0 0 0 0 0 0 0 0 0 0 0 0 0 0 0 0 0 0 0 0 0 0 0 0 0 0 0 0 0 0 0 0 0 0 0 0 0 0 0 0 0 0 0 0 0 0 0 0 0 0 0 0 0 0 0 0 0 0 0 0 0 0 0 0 0 0 0 0 0 0 0 0 0 0 0 0 0 0 0 0 0 0 0 0 0 0 0 0 0 0 0 0 0 0 0 0 0 0 0 0 0 0 0 0 0 0.001 0.001 0 0 0 0 0 0 0 0 0 0 0 0 0 0 0 0 0 0 0 0 0 0 0 0 0 0 0 0 0 0 0 0 0 0 0 0 0 0 0 0 0 0 0.001 0 0 0 0 0 0 0 0 0 0 0 0 0 0 0 0 0 0 0 0.001 0.001 0 0 0 0 0 0 0 0 0 0 0 0 0 0 0 0 0 0 0 0 0 0 0 0 0 0 0 0 0 0 0 0 0 0 0 0 0 0 0 0 0 0 0 0 0 0 0 0 0 0 0 0 0 0 0 0 0 0 0 0 0 0 0 0 0 0 0 0 0 0 0 0 0 0 0 0 0 0 0 0 0 0 0 0 0 0 0 0 0 0 0 0 0 0 0 0 0 0 0 0 0 0 0 0 0 0 0 0 0 0 0 0 0 0 0 0 0 0 0 0 0 0 0 0 0 0 0 0 0 0 0 0 0 0 0 0 0 0 0 0 0 0 0 0 0 0 0 0 0 0 0 0 0 0 0 0 0 0 0 0 0 0 0 0 0 0 0 0 0 0 0 0 0 0 0 0 0 0 0 0 0 0 0 0 0 0 0 0 0 0 0 0 0 0 0 0 0 0 0 0 0 0 0 0 0 0 0 0 0 0 0 0.001 0.001 0.001 0.001 0.001 0.001 0.001 0.001 0.001 0.001 0.002 0.001 0.002 0.001 0.001 0.001 0 0 0.002 0.002 0.002 0.003 0.003 0 0 0 0 0 0 0 0.001 0.001 0.001 0.001 0.001 0.001 0 0.001 0.001 0 0 0.001 0.001 0.002 0.003 0.004 0.005 0.003 0.003 0.001 0.001 0 0 0 0.001 0.006 0.004 0.005 0.004 0.005 0.004 0.002 0.003 0.003 0 0 0 0 0.001 0.002 0.003 0.002 0.001 0 0 0.001 0 0 0 0 0 0 0 0 0 0 0 0 0.001 0 0 0.001 0.001 0.001 0.001 0.001 0.001 0.001 0.001 0 0 0 0 0 0 0 0 0.014 0 0.001 
0.001 0 0 0 0.011 0.007 0.001 0.004 0.011 0.002 0.001 0.055 0.013 0 0 0.001 0.001 0.001 0 0.001 0 0 0 0 0 0 0 0 0 0 0.002 0 0.003 0.027 0.024 0.069 0.009 0.017 0.006 0.006 0.002 0 0.085 0.159 0.105 0.123 0.133 0.279 0.115 0.128 0.137 0.152 0.071 0 0.012 0.003 0.002 0.002 0.001 0.001 0.001 0.001 0.001 0.001 0 0.092 0.216 0.121 0.101 0.164 0.335 1 0.492 0.31 0.09 0.012 0.036 0.027 0.011 0.01 0 0.005 0.004 0.001 0.001 0.001 0.001 0.001 0.009 0.016 0.015 0.029 0.019 0.022 0.031 0.075 0.237 0.007 0.019 0.02 0.011 0.002 0.001 0.001 0 0 0 0 0 0 0.001 0 0 0 0 0 0 0 0 0 0 0 0 0 0 0 0 0 0 0 0 0 0 0 0 0 0 0 0 0 0 0 0 0 0 0 0 0 0 0 0 0 0 0 0 0 0 0 0 0 0 0 0 0 0 0 0 0 0 0 0 0 0 0 0 0 0 0 0 0 0 0 0 0 0 0 0 0 0 0 0 0 0 0 0 0 0 0 0 0 0 0 0 0 0 0 0 0 0 0 0 0 0 0 0 0 0 0 0 0 0 0 0 0 0 0 0 0 0 0 0 0 0 0 0 0 0 0 0 0 0 0 0 0 0 0 0 0 0 0 0 0 0 0 0 0 0 0 0 0 0 0 0 0.001 0.001 0.001 0.001 0 0 0 0 0.001 0.001 0.001 0.001 0.001 0 0 0 0 0 0 0 0 0 0 0 0 0.001 0.001 0.001 0.001 0.001 0 0 0.001 0.001 0.002 0.002 0.002 0.001 0.002 0.002 0.003 0 0.001 0.001 0 0.001 0.001 0.001 0 0 0.001 0.002 0 0 0 0.003 0.004 0.004 0.001 0.001 0.007 0.008 0.021 0.003 0.003 0 0.001 0 0 0 0 0 0 0 0 0 0.001 0.001 0.002 0.004 0.004 0.003 0.005 0 0 0 0 0.001 0 0 0.001 0 0 0 0 0 0 0 0 0 0 0 0 0 0 0 0.003 0.003 0.003 0.003 0.004 0.003 0.008 0.005 0.003 0.002 0 0 0 0 0 0 0 0 0 0 0 0 0 0.001 0 0 0 0.002 0 0 0.002 0.002 0.002 0.003 0.003 0.003 0.003 0 0 0 0 0 0.001 0 0.007 0 0 0 0 0 0 0 0 0 0 0 0 0 0 0 0 0 0 0 0 0 0 0 0 0 0 0 0 0 0 0 0 0 0 0 0 0 0 0 0 0 0 0 0 0 0 0 0 0 0 0 0 0 0 0 0 0 0 0 0 0 0 0 0 0 0 0 0 0 0 0 0 0 0 0 0 0 0 0 0 0 0 0 0 0 0 0 0 0 0 0 0 0 0 0 0 0 0 0 0 0 0 0 0 0 0 0 0 0 0 0 0 0 0 0 0 0 0 0 0 0 0 0 0 0 0 0 0 0 0 0 0 0 0 0 0.001 0 0.001 0 0.001 0.001 0 0.001 0 0.001 0.001 0 0 0.002 0.001 0 0 0 0 0 0 0 0 0 0 0 0 0 0 0 0 0 0 0 0 0 0 0 0 0 0 0 0 0 0 0 0 0 0 0 0 0 0 0 0 0 0 0 0 0 0 0 0 0 0 0 0 0 0 0 0 0 0 0 0 0 0 0 0 0 0 0 0 0 0 0 0 0 0 0 0 0 0 0 0 0 0 0 0 0 0 0 0 0 0 0 0 0 0 0 0 0 0 0 0 0 0 0 0 0 0 0 0 0 0 0 0 0 0 0 0 0 0 0 0 0 0 0 0 0 0 0 0 0 0 0 0 0 0 0 0 0 0 0 0 0 0 0 0 0 0 0 0 0 0 0 0 0 0 0 0 0 0 0 0 0 0 0 0 0 0 0 0 0 0 0 0 0 0 0 0 0 0 0 0 0 0 0 0 0 0 0 0 0 0 0 0 0 0 0 0 0 0 0 0 0 0 0 0 0 0 0 0 0 0 0 0 0 0 0 0 0 0 0 0 0 0 0 0 0 0 0 0 0 0 0 0 0 0 0 0 0 0 0 0 0 0 0 0 0 0 0 0 0 0 0 0 0 0 0 0 0 0.001 0 0 0 0 0 0 0 0 0 0 0 0 0 0 0 0 0 0 0 0 0 0 0 0 0 0 0 0 0 0 0 0 0 0 0 0 0 0 0 0 0 0 0 0 0 0 0 0 0 0 0 0 0 0 0 0 0 0 0 0 0 0 0 0 0 0 0 0 0 0 0 0 0 0 0 0 0 0 0 0 0 0 0 0 0 0 0 0 0 0 0 0 0 0 0 0 0 0 0 0 0 0 0 0 0 0 0 0 0 0 0 0 0 0 0 0 0 0 0 0 0 0 0 0 0 0 0 0 0 0 0 0 0 0 0 0 0 0 0 0 0 0 0 0 0 0 0 0 0 0 0 0 0 0 0 0 0 0 0 0 0 0 0 0 0 0 0 0 0 0 0 0 0 0 0 0 0 0 0 0 0 0 0 0 0 0 0 0 0 0 0 0 0 0 0 0 0 0 0 0 0 0 0 0 0 0 0 0 0 0 0 0 0 0 0 0 0 0 0 0 0 0 0 0 0 0 0 0 0 0 0 0 0 0 0 0 0 0 0 0 0 0 0 0 0 0 0 0 0 0 0 0 0 0 0 0 0 0 0 0 0 0 0 0 0 0 0 0 0 0 0 0 0 0 0 0 0 0 0 0 0 0 0 0 0 0 0 0 0 0 0 0 0 0 0 0 0 0 0 0 0 0 0 0 0 0 0 0 0 0 0 0 0 0 0 0 0 0 0 0 0 0 0 0 0 0 0 0 0 0 0 0 0 0 0 0 0 0 0 0 0 0 0 0 0 0 0 0 0 0 0 0 0 0 0 0 0 0 0 0 0 0 0 0 0 0 0 0 0 0 0 0 0 0 0 0 0 0 0 0 0 0 0 0 0 0 0 0 0 0 0 0 0 0 0 0 0 0 0 0 0 0 0 0 0 0 0 0 0 0 0 0 0 0 0 0 0 0 0 0 0 0 0 0 0 0 0 0 0 0 0 0 0 0 0 0 0 0 0 0 0 0 0 0 0 0 0 0 0 0 0 0 0 0 0 0 0 0 0 0 0 0 0 0 0 0 0 0 0 0 0 0 0 0 0 0 0 0 0 0 0 0 0 0 0 0 0 0 0 0 0 0 0 0 0 0 0 0 0 0 0 0 0 0 0 0 0 0 0 0 0 0 0 0 0 0 0 0 0 0 0 0 0 0 0 0 0 0 0 0 0 0 0 0 0 0 0 0 0 0 0 0 0 0 0 0 0 0 0 0 0 0 0 0 0 0 0 0 0 0 0 0 0 0 0 0 0 0 0 0 0 0 0 0 0 0 0 0 0 0 0 0 0 0 0 0 0 0 0 0 0 0 0 0 0 0 0 0 0 0 0 0 0 0 0 0 0 0 0 0 0 0 0 0 0 0 0 0 0 0 0 0 0 0 0 0 0 0 0 0 0 0 0 0 0 0 0 0 0 0 0 0 0 0 0 0 0 0 0 0 0 0 0 0 0 0 0 0 0 0 0 0 0 0 0 0 0 0 0 0 0 0 0 0 0 0 0 0 0 0 0 0 0 0 0 0 0 0 0 0 0 0 0 0 0 0 0 0 0 0 0 0 0 0 0 0 0 0 0 0 0 0 0 0 0 0 0 0 0 0 0 0 0 0 0 0 0 0 0 0 0 0 0 0 0 0 0 0 0 0 0 0 0 0 0 0 0 0 0 0 0 0 0 0 0 0 0 0 0 0 0 0 0.001 0 0 0 0 0 0 0 0 0.001 0.001 0.003 0.003 0.002 0 0 0 0 0 0 0 0 0 0 0 0 0 0 0 0.001 0.001 0 0 0 0 0 0 0 0 0 0 0 0 0 0 0 0 0 0 0 0 0 0 0 0 0 0 0 0 0 0 0.004 0 0 
0 0 0 0 0.004 0.003 0 0.002 0.004 0.003 0.002 0.026 0.006 0 0 0.001 0.001 0 0 0 0 0.001 0 0 0 0 0 0 0 0 0.002 0.002 0.001 0.01 0.012 0.035 0.005 0.01 0.006 0.006 0.003 0 0.05 0.081 0.054 0.06 0.067 0.145 0.065 0.056 0.067 0.075 0.026 0 0.007 0.001 0 0 0 0.001 0.001 0.001 0.001 0 0 0.1 0.205 0.122 0.1 0.197 0.296 0.504 1 0.138 0.053 0.016 0.024 0.02 0.007 0.006 0 0.002 0.002 0 0 0 0 0 0.007 0.019 0.018 0.033 0.027 0.03 0.05 0.092 0.33 0.01 0.024 0.022 0.017 0.004 0.001 0.001 0.001 0 0.001 0 0 0 0.002 0.001 0 0.001 0.001 0 0 0 0 0 0 0 0 0 0 0 0 0 0 0 0 0 0 0 0 0 0 0 0 0 0 0 0 0 0 0 0 0 0 0 0 0 0 0 0 0 0 0 0 0 0 0 0 0 0 0 0 0 0 0 0 0 0 0 0 0 0 0 0 0 0 0 0 0 0 0 0 0 0 0 0 0 0 0 0 0 0 0 0 0 0 0 0 0 0 0 0 0 0 0 0 0 0 0 0 0 0 0 0 0 0 0 0 0 0 0 0 0 0 0 0 0 0 0 0 0 0 0 0 0 0 0 0 0 0 0 0 0 0 0 0 0 0 0 0 0 0 0 0 0 0 0 0 0.001 0.001 0.001 0.001 0.001 0 0 0.001 0.001 0.001 0.001 0.001 0.001 0.001 0.001 0.001 0.001 0.001 0.001 0.001 0 0 0 0.001 0 0.001 0.001 0.001 0.001 0 0.002 0.001 0 0.002 0.001 0.002 0.002 0.001 0.001 0.002 0.003 0.002 0.001 0.001 0.001 0.003 0.003 0.001 0.001 0.003 0.002 0.004 0.002 0.003 0.003 0.002 0.007 0.011 0.002 0.003 0.013 0.021 0.035 0.008 0.009 0.003 0.004 0.004 0.001 0.001 0.001 0 0 0 0 0.001 0.002 0.003 0.001 0.004 0.006 0.003 0.008 0.002 0.001 0 0 0 0 0 0 0.002 0 0 0 0.001 0 0 0 0 0 0 0.003 0.003 0.003 0.003 0.007 0.006 0.005 0.004 0.004 0.005 0.015 0.009 0.002 0.001 0.001 0 0.001 0 0 0 0 0 0 0 0 0 0 0 0 0 0 0.001 0 0 0.001 0.001 0 0.002 0.003 0.005 0.005 0.002 0 0.002 0.001 0 0 0 0.007 0 0 0 0 0 0 0 0 0 0 0 0 0 0 0 0 0 0 0 0 0 0 0 0 0 0 0 0 0 0 0 0 0 0 0 0 0 0 0 0 0 0 0 0 0 0 0 0 0 0 0 0 0 0 0 0 0 0 0 0 0 0 0 0 0 0 0 0 0 0 0 0 0 0 0 0 0 0 0 0 0 0 0 0 0 0 0 0 0 0 0 0 0 0 0 0 0 0 0 0 0 0 0 0 0 0 0 0 0 0 0 0 0 0 0 0 0 0.001 0.001 0 0 0.002 0 0.001 0.001 0.001 0.001 0.001 0 0 0.001 0.001 0.001 0 0 0 0 0.001 0 0.001 0.001 0.002 0.002 0.002 0.002 0.002 0.001 0 0.002 0.001 0 0 0 0 0 0 0 0 0 0 0 0 0 0 0 0 0 0 0 0 0 0 0 0 0 0 0 0 0 0 0 0 0 0 0 0 0 0 0 0 0 0 0 0 0 0 0 0 0 0 0 0 0 0 0 0 0 0 0 0 0 0 0 0 0 0 0 0 0 0 0 0 0 0 0 0 0 0 0 0 0 0 0 0 0 0 0 0 0 0 0 0 0 0 0 0 0 0 0 0 0 0 0 0 0 0 0 0 0 0 0 0 0 0 0 0 0 0 0 0 0 0 0 0 0 0 0 0 0 0 0 0 0 0 0 0 0 0 0 0 0 0 0 0 0 0 0 0 0 0 0 0 0 0 0 0 0 0 0 0 0 0 0 0 0 0 0 0 0 0 0 0 0 0 0 0 0 0 0 0 0 0 0 0 0 0 0 0 0 0 0 0 0 0 0 0 0 0 0 0 0 0 0 0 0 0 0 0 0 0 0 0 0 0 0 0 0 0 0 0 0 0 0 0 0 0 0 0 0 0 0 0 0 0 0 0 0 0 0 0 0 0 0 0 0 0 0 0 0 0 0 0 0 0 0 0 0 0.001 0 0 0 0 0 0 0 0 0 0 0 0 0 0 0 0 0 0 0 0 0 0 0 0 0 0 0 0 0 0 0 0 0 0 0 0 0 0 0 0 0 0 0 0 0 0 0 0 0 0 0 0 0 0 0 0 0 0 0 0 0 0 0 0 0 0 0 0 0 0 0 0 0 0 0 0 0 0 0 0 0 0 0 0 0 0 0 0 0 0 0 0 0 0 0 0 0 0 0 0 0 0 0 0 0 0 0 0 0 0 0 0 0 0 0 0 0 0 0 0 0 0 0 0 0 0 0 0 0 0 0 0 0 0 0 0 0 0 0 0 0 0 0 0 0 0 0 0 0 0 0 0 0 0 0 0 0 0 0 0 0 0 0 0 0 0 0 0 0 0 0 0 0 0 0 0 0 0 0 0 0 0 0 0 0 0 0 0 0 0 0 0 0 0 0 0 0 0 0 0 0 0 0 0 0 0 0 0 0 0 0 0 0 0 0 0 0 0 0 0 0 0 0 0 0 0 0 0 0 0 0 0 0 0 0 0 0 0 0 0 0 0 0 0 0 0 0 0 0 0 0 0 0 0 0 0 0 0 0 0 0 0 0 0 0 0 0 0 0 0 0 0 0 0 0 0 0 0 0 0 0 0 0 0 0 0 0 0 0 0 0 0 0 0 0 0 0 0 0 0 0 0 0 0 0 0 0 0 0 0 0 0 0 0 0 0 0 0 0 0 0 0 0 0 0 0 0 0 0 0 0 0 0 0 0 0 0 0 0 0 0 0 0 0 0 0 0 0 0 0 0 0 0 0 0 0 0 0 0 0 0 0 0 0 0 0 0 0 0 0 0 0 0 0 0 0 0 0 0 0 0 0 0 0 0 0 0 0 0 0 0 0 0 0 0 0 0 0 0 0 0 0 0 0 0 0 0 0 0 0 0 0 0 0 0 0 0 0 0 0 0 0 0 0 0 0 0 0 0 0 0 0 0 0 0 0 0 0 0 0 0 0 0 0 0 0 0 0 0 0 0 0 0 0 0 0 0 0 0 0 0 0 0 0 0 0 0 0 0 0 0 0 0 0 0 0 0 0 0 0 0 0 0 0 0 0 0 0 0 0 0 0 0 0 0 0 0 0 0 0 0 0 0 0 0 0 0 0 0 0 0 0 0 0 0 0 0 0 0 0 0 0 0 0 0 0 0 0 0 0 0 0 0 0 0 0 0 0 0 0 0 0 0 0 0 0 0 0 0 0 0 0 0 0 0 0 0 0 0 0 0 0 0 0 0 0 0 0 0 0 0 0 0 0 0 0 0 0 0 0 0 0 0 0 0 0 0 0 0 0 0 0 0 0 0 0 0 0 0 0 0 0 0 0 0 0 0 0 0 0 0 0 0 0 0 0 0 0 0 0 0 0 0 0 0 0 0 0 0 0 0 0 0 0 0 0 0 0 0 0 0 0 0 0 0 0 0 0 0 0 0 0 0 0 0 0 0 0 0 0 0 0 0 0 0 0 0 0 0 0 0 0 0 0 0 0 0 0 0 0 0 0 0 0 0 0 0 0 0 0 0 0 0 0 0 0 0 0 0 0 0 0 0 0 0 0 0 0 0 0 0 0 0 0 0 0 0 0 0 0 0 0 0 0 0 0 0 0 0 0 0 0 0 0 0 0 0 0 0 0 0 0 0 0 0 0 0 0 0 0 0 0 0 0 0 0 0 0.001 0.002 0.002 0.001 0 0.003 0.002 0 0 0.001 0.001 0 0 0.001 0.004 0.003 0.004 0.003 0.003 0 0 0.001 0.003 0 0 0 0 0 0 0 0 0 0 0 0 0 0 0 0 0 0 0 0 0 0 0 0 0 0 0 0 0 0 0 0 0 0 0 0 0 0 0 0 0 0 0 0.007 0 0 
0.004 0 0 0 0.008 0.004 0.001 0.004 0.009 0.002 0.001 0.054 0.011 0 0.001 0.005 0.004 0 0.001 0.001 0 0.001 0.001 0.001 0.001 0.001 0.001 0 0.001 0.001 0.003 0.002 0.001 0.014 0.023 0.076 0.018 0.024 0.013 0.013 0.007 0.002 0.085 0.112 0.096 0.116 0.165 0.178 0.105 0.132 0.235 0.431 0.199 0 0.025 0.009 0.004 0.008 0.01 0.004 0.003 0.003 0.004 0.001 0 0.048 0.127 0.072 0.059 0.095 0.187 0.484 0.251 1 0.318 0.046 0.12 0.111 0.034 0.024 0 0.006 0.004 0.002 0.004 0.002 0.001 0.004 0.01 0.019 0.015 0.023 0.023 0.041 0.039 0.046 0.121 0.033 0.04 0.052 0.025 0.009 0.004 0.003 0.001 0.001 0.004 0.002 0 0.002 0.004 0.004 0.001 0.003 0.001 0.001 0 0 0.001 0 0 0 0.001 0 0 0 0 0 0 0 0 0 0 0 0 0 0 0 0 0 0 0 0 0 0 0 0 0 0 0 0 0 0 0 0 0 0 0 0 0 0 0 0 0 0 0 0 0 0 0 0 0 0 0 0 0 0 0 0 0 0 0 0 0 0 0 0 0 0 0 0 0 0 0 0 0 0 0 0 0 0 0 0 0 0 0 0 0 0 0 0 0 0 0 0 0 0 0 0 0 0 0 0 0 0 0 0 0 0 0 0 0 0 0 0 0 0 0 0 0 0.001 0 0 0 0 0 0 0 0 0 0 0 0 0 0 0 0 0 0 0 0 0 0.002 0.002 0.002 0.001 0.001 0.001 0.001 0.001 0.002 0.004 0.004 0.004 0.004 0.004 0.002 0.002 0.002 0.002 0.001 0 0 0 0 0 0 0 0 0.002 0.002 0.002 0.001 0.004 0.002 0.001 0.004 0.004 0.004 0.004 0.002 0.001 0.004 0.005 0.002 0.002 0.002 0.002 0.001 0.002 0.004 0.004 0.003 0.002 0.004 0.004 0.003 0.002 0.004 0.004 0.005 0.002 0.004 0.011 0.02 0.03 0.008 0.006 0.001 0.001 0.001 0.001 0.001 0 0 0 0 0 0.001 0.003 0.006 0.008 0.006 0.007 0.004 0.009 0.001 0.001 0.001 0.001 0.001 0.001 0.002 0.003 0.001 0.001 0.001 0.002 0 0.001 0.001 0 0 0 0 0 0 0 0.001 0.004 0.003 0.004 0.004 0.005 0.006 0.01 0.008 0.004 0.003 0.002 0.001 0 0 0 0 0 0 0.001 0.001 0 0 0.002 0.003 0.001 0.002 0.002 0.004 0.001 0 0.005 0.005 0.004 0.007 0.009 0.012 0.009 0.006 0.003 0 0 0 0 0 0.016 0 0 0 0 0 0 0 0 0 0 0 0 0 0 0 0 0 0 0 0 0 0 0 0 0 0 0 0 0 0 0 0 0 0 0 0 0 0 0 0 0 0 0 0 0 0 0 0 0 0 0 0 0 0 0 0 0 0 0 0 0 0 0 0 0 0 0 0 0 0 0 0 0 0 0 0 0 0 0 0 0 0 0 0 0 0 0 0 0 0 0 0 0 0 0 0 0 0 0 0 0 0 0 0 0 0 0 0 0 0 0 0.001 0 0 0 0.001 0.001 0 0 0.002 0.003 0.004 0 0 0 0 0 0 0 0 0 0 0 0 0.002 0.002 0 0.005 0.005 0.005 0.004 0.002 0.002 0.002 0.004 0.004 0.002 0 0.004 0 0 0 0 0 0 0 0 0 0 0 0 0 0 0 0 0 0 0 0.001 0.001 0 0 0 0 0 0 0 0 0 0 0 0 0 0 0 0 0 0 0 0 0 0 0 0 0 0 0 0 0 0 0 0 0 0 0 0 0 0 0 0 0 0 0 0 0 0 0 0 0 0 0 0 0 0 0 0 0.001 0 0 0.001 0.001 0.001 0 0 0 0 0 0 0 0 0 0 0 0 0 0 0 0 0 0 0 0 0 0 0 0 0.001 0.001 0.001 0 0 0 0 0 0 0 0 0 0 0 0 0 0 0 0 0 0 0 0 0 0 0 0 0 0 0 0 0 0 0 0 0 0 0 0 0 0 0 0 0 0 0 0 0 0 0 0 0 0 0 0 0 0 0 0 0 0 0 0 0 0 0 0 0 0 0 0 0 0 0 0 0 0 0 0 0 0 0 0 0 0 0 0 0 0 0 0 0 0 0 0 0 0 0 0 0 0 0 0 0 0 0 0 0 0 0 0 0 0 0 0 0 0 0 0 0 0 0 0 0 0 0 0 0 0 0 0 0 0 0 0 0 0 0 0 0 0 0 0 0 0 0 0 0 0 0 0 0.005 0 0 0 0 0 0 0 0 0 0 0 0 0 0 0 0 0 0 0 0 0 0 0 0 0 0 0 0 0 0 0 0 0 0 0 0 0 0 0 0 0 0 0 0 0 0 0 0 0 0 0 0 0 0 0 0 0 0 0 0 0 0 0 0 0 0 0 0 0 0 0 0 0 0 0 0 0 0 0 0 0 0 0 0 0 0 0 0 0 0 0 0 0 0 0 0 0 0 0 0 0 0 0 0 0 0 0 0 0 0 0 0 0 0 0 0 0 0 0 0 0 0 0 0 0 0 0 0 0 0 0 0 0 0 0 0 0 0 0 0 0 0 0 0 0 0 0 0 0 0 0 0 0 0 0 0 0 0 0 0 0 0 0 0 0 0 0 0 0 0 0 0 0 0 0 0 0 0 0 0 0 0 0 0 0 0 0 0 0 0 0 0 0 0 0 0 0 0 0 0 0 0 0 0 0 0 0 0 0 0 0 0 0 0 0 0 0 0 0 0 0 0 0 0 0 0 0 0 0 0 0 0 0 0 0 0 0 0 0 0 0 0 0 0 0 0 0 0 0 0 0 0 0 0 0 0 0 0 0 0 0 0 0 0 0 0 0 0 0 0 0 0 0 0 0 0 0 0 0 0 0 0 0 0 0 0 0 0 0 0 0 0 0 0 0 0 0 0 0 0 0 0 0 0 0 0 0 0 0 0 0 0 0 0 0 0 0 0 0 0 0 0 0 0 0 0 0 0 0 0 0 0 0 0 0 0 0 0 0 0 0 0 0 0 0 0 0 0 0 0 0 0 0 0 0 0 0 0 0 0 0 0 0 0 0 0 0 0 0 0 0 0 0 0 0 0 0 0 0 0 0 0 0 0 0 0 0 0 0 0 0 0 0 0 0 0 0 0 0 0 0 0 0 0 0 0 0 0 0 0 0 0 0 0 0 0 0 0 0 0 0 0 0 0 0 0 0 0 0 0 0 0 0 0 0 0 0 0 0 0.001 0.001 0 0 0 0 0 0 0 0 0 0 0 0 0 0 0 0 0 0 0 0 0 0 0 0 0 0 0 0 0 0 0 0 0 0 0 0 0 0 0 0 0 0 0 0 0 0 0 0 0 0 0 0 0 0 0 0 0 0 0 0 0 0 0 0 0 0 0 0 0 0 0 0 0 0.001 0 0 0 0 0 0 0 0 0 0 0 0 0 0 0 0 0 0 0 0 0 0 0 0 0 0 0 0 0 0 0 0 0 0 0 0 0 0 0 0 0 0 0 0 0 0 0 0 0 0 0 0 0 0 0 0 0 0 0 0 0 0 0 0 0 0 0 0 0 0 0 0 0 0 0 0 0 0 0 0 0 0 0 0 0 0 0 0 0 0 0 0 0 0 0 0 0 0 0 0 0 0 0 0 0 0 0 0 0 0 0 0 0 0 0 0 0 0 0 0 0 0 0 0 0 0 0 0 0 0 0 0 0 0 0 0 0 0 0 0 0 0 0 0 0 0 0 0 0 0 0 0 0 0 0 0 0 0 0 0 0 0 0 0 0 0 0 0 0 0 0 0 0 0 0 0 0 0 0 0 0 0 0 0 0 0 0 0 0 0 0 0 0 0 0 0 0 0 0 0.001 0.001 0 0 0.001 0.001 0 0.001 0.001 0.001 0.001 0.001 0.001 0.001 0.001 0.001 0.001 0 0 0 0 0.001 0.001 0.001 0.001 0.001 0 0 0 0 0.001 0.001 0.001 0.001 0.001 0.001 0.001 0.001 0.001 0.001 0.001 0 0 0 0.001 0.001 0.001 0.001 0.001 0.001 0 0 0 0 0 0 0.001 0.002 0.001 0.003 0.004 0.003 0.001 0 0.001 0 0 0 0 0 0 0.001 0.001 0 0 0.001 0 0.003 0.003 0 0 0 0 0 0 0 0 0 0 0 0.001 0 0 0 0 0 0.001 0.001 0.001 0.001 0.001 0.001 0 0.001 0 0 0 0 0 0.008 0 0.001 
0.01 0 0 0 0.005 0.005 0 0 0.006 0.002 0 0.024 0.005 0 0.004 0.009 0.012 0.007 0.002 0.003 0.003 0.005 0.003 0.003 0.001 0.001 0.001 0 0 0 0 0.005 0.002 0.012 0.011 0.033 0.007 0.013 0.008 0.008 0.003 0 0.022 0.031 0.03 0.037 0.06 0.055 0.03 0.05 0.098 0.18 0.341 0 0.097 0.021 0.011 0.017 0.028 0.013 0.01 0.008 0.01 0.007 0 0.015 0.037 0.025 0.019 0.029 0.055 0.141 0.075 0.313 1 0.131 0.369 0.309 0.08 0.072 0 0.013 0.009 0.011 0.014 0.012 0.006 0.012 0.018 0.035 0.035 0.036 0.047 0.076 0.069 0.039 0.035 0.085 0.112 0.144 0.073 0.027 0.014 0.01 0.005 0.002 0.01 0.005 0.002 0.005 0.009 0.005 0.004 0.007 0.003 0.001 0.001 0 0.001 0.002 0.001 0.001 0.001 0 0.001 0.001 0 0 0 0 0 0 0 0 0 0 0 0 0.001 0 0 0 0 0 0.001 0.001 0.001 0 0 0 0 0 0 0 0 0.001 0 0 0 0 0.003 0.001 0.001 0 0 0.001 0.001 0 0 0 0 0 0 0 0 0 0 0 0 0.001 0.002 0 0.001 0 0.002 0 0 0 0 0 0 0 0 0 0 0 0 0 0 0 0 0 0 0 0 0 0 0 0.001 0.001 0.002 0.002 0.001 0.002 0.002 0.001 0.002 0 0 0 0 0 0 0 0 0 0 0 0 0 0 0 0 0 0 0 0.002 0.002 0.002 0.002 0.002 0.001 0 0 0 0 0 0 0 0 0 0 0 0 0 0 0 0 0 0 0 0 0.004 0.005 0.005 0.004 0.002 0.002 0.004 0.003 0.004 0.006 0.007 0.005 0.003 0.003 0 0 0 0 0 0 0 0.001 0 0 0 0 0.002 0.005 0.005 0.005 0.006 0.009 0.004 0.004 0.01 0.007 0.012 0.01 0.008 0.008 0.011 0.01 0.009 0.008 0.012 0.007 0.007 0.007 0.013 0.009 0.012 0.011 0.013 0.009 0.013 0.014 0.005 0.02 0.021 0.015 0.014 0.031 0.058 0.07 0.018 0.012 0.009 0.011 0.009 0.01 0.01 0 0 0 0.004 0.004 0.008 0.013 0.019 0.022 0.012 0.017 0.013 0.016 0.001 0 0.002 0 0 0.001 0.002 0.005 0.003 0.001 0.001 0.003 0.003 0.001 0.001 0 0 0 0 0.004 0.005 0.006 0.008 0.009 0.007 0.007 0.009 0.012 0.005 0.02 0.01 0.005 0.002 0.002 0.004 0.004 0.001 0 0 0 0.001 0.001 0.001 0.001 0.001 0.001 0.007 0.003 0.002 0.004 0.013 0.001 0.001 0.017 0.015 0.009 0.026 0.027 0.033 0.03 0.014 0.005 0.005 0.004 0 0.006 0 0.008 0.002 0 0 0 0 0 0 0 0 0 0 0 0 0 0 0 0 0 0 0 0 0 0 0 0 0 0 0 0 0 0 0 0 0 0 0 0 0 0 0 0 0 0 0 0 0 0 0 0 0 0 0 0 0 0 0 0 0 0 0 0 0 0 0 0 0 0 0 0 0 0 0 0 0 0 0 0 0 0 0 0 0 0 0 0 0 0 0 0 0 0 0 0 0 0 0 0 0 0 0 0 0 0 0 0 0 0.001 0.001 0.001 0 0 0 0.001 0.001 0 0 0.003 0.003 0 0 0.001 0.008 0 0 0 0 0.001 0.001 0.001 0 0 0.001 0 0 0.003 0.003 0 0.008 0.008 0.013 0.011 0.003 0.008 0.005 0.01 0.01 0.005 0 0.01 0.002 0 0 0 0 0 0 0 0 0 0 0 0 0 0 0 0 0 0 0 0 0 0 0 0 0 0 0 0 0 0 0 0 0 0 0 0 0 0 0 0 0 0 0 0 0 0 0 0 0.001 0 0 0.001 0.001 0 0 0 0 0 0 0 0 0 0 0 0 0 0 0 0 0.001 0.001 0 0.001 0.001 0.001 0.001 0.001 0.001 0.001 0.001 0.001 0.001 0.001 0.001 0 0 0 0 0 0 0 0 0 0 0 0 0 0 0 0 0 0 0 0.001 0.001 0.001 0.001 0.001 0 0 0.001 0.001 0 0 0 0 0 0.001 0.001 0.001 0 0.001 0.001 0 0 0 0 0 0.001 0.001 0.001 0 0.001 0 0 0.001 0.001 0.001 0 0.001 0.001 0 0.001 0 0 0 0 0 0 0 0 0 0 0 0 0 0 0 0 0 0 0 0 0 0 0 0 0 0 0 0 0 0 0 0 0 0 0 0 0 0 0 0 0 0 0 0 0 0 0 0 0 0 0 0 0 0 0 0 0 0 0 0 0 0 0 0 0 0 0 0 0 0 0 0 0 0 0 0 0 0 0 0 0 0 0 0 0 0 0 0 0 0 0 0 0 0 0 0 0 0 0 0 0 0 0 0 0 0 0 0 0 0 0 0 0 0 0.013 0 0 0 0 0 0 0 0 0 0 0 0 0 0 0 0 0 0 0 0 0 0 0 0 0 0 0 0 0 0 0 0 0 0 0 0 0 0 0 0 0 0 0 0 0 0 0 0 0 0 0 0 0 0 0 0 0 0 0 0 0 0 0 0 0 0 0 0 0 0 0 0 0 0 0 0 0 0 0 0 0 0 0 0 0 0 0 0 0 0 0 0 0 0 0 0 0 0 0 0 0 0 0 0 0 0 0 0 0 0 0 0 0 0 0 0 0 0 0 0 0 0 0 0 0 0 0 0 0 0 0 0 0 0 0 0 0 0 0 0 0 0 0 0 0 0 0 0 0 0 0 0 0 0 0 0 0 0 0 0 0 0 0 0 0 0 0 0 0 0 0 0 0 0 0 0 0 0 0 0 0 0 0 0 0 0 0 0 0 0 0 0 0 0 0 0 0 0 0 0 0 0 0 0 0 0 0 0 0 0 0 0 0 0 0 0 0 0 0 0 0 0 0 0 0 0 0 0 0 0 0 0 0 0 0 0 0 0 0 0 0 0 0 0 0 0 0 0 0 0 0 0 0 0 0 0 0 0 0 0 0 0 0 0 0 0 0 0 0 0 0 0 0 0 0 0 0 0 0 0 0 0 0 0 0 0 0 0 0 0 0 0 0 0 0 0 0 0 0 0 0 0 0 0 0 0 0 0 0 0 0 0 0 0 0 0 0 0 0 0 0 0 0 0 0 0 0 0 0 0 0 0 0 0 0 0 0 0 0 0 0 0 0 0 0 0 0 0 0 0 0 0 0 0 0 0 0 0 0 0 0 0 0 0 0 0 0 0 0 0 0 0 0 0 0 0 0 0 0 0 0 0 0 0 0 0 0 0 0 0 0 0 0 0 0 0 0 0 0 0 0 0 0 0 0 0 0 0 0 0 0 0 0 0 0 0 0 0 0 0 0 0 0 0 0 0 0 0 0 0 0 0 0 0 0 0 0 0 0 0 0 0 0 0 0 0 0 0 0 0 0 0 0 0 0 0 0 0 0 0 0 0 0 0 0 0 0 0 0 0 0 0 0 0 0 0 0 0 0 0 0.001 0 0.001 0.001 0.001 0 0 0 0 0 0 0.001 0 0 0 0 0 0 0 0 0 0 0 0 0.001 0 0 0.001 0 0 0.001 0 0 0 0 0 0 0 0 0 0 0 0 0 0 0 0 0 0 0 0 0 0 0 0 0 0 0 0 0 0 0 0 0 0 0 0 0 0 0 0 0 0 0 0 0 0 0 0 0 0 0 0 0 0 0 0 0 0 0 0 0 0 0 0 0 0 0 0 0 0 0 0 0 0 0 0 0 0 0 0 0 0 0 0 0 0 0 0 0 0 0 0 0 0 0 0 0 0 0 0 0 0 0 0 0 0 0 0 0 0 0 0 0 0 0 0 0 0 0 0 0 0 0 0 0 0 0 0 0 0 0 0 0 0 0 0 0 0 0 0 0 0 0 0 0 0 0 0 0 0 0 0 0 0 0 0 0 0 0 0 0 0 0 0 0 0 0 0 0 0 0 0 0 0 0 0 0 0 0 0 0 0 0 0 0 0 0 0 0 0 0 0 0 0 0 0 0 0 0 0 0 0 0 0 0 0.001 0.001 0.001 0.001 0.001 0.001 0 0 0.001 0.002 0.002 0.002 0.002 0.001 0.001 0.001 0.001 0 0 0.001 0 0.004 0.004 0.001 0 0 0 0 0.001 0.002 0.002 0.002 0.002 0.001 0.003 0.002 0.001 0.002 0.002 0.001 0.001 0.001 0.003 0.002 0.002 0.001 0.006 0.003 0 0 0.001 0.001 0 0 0 0.005 0.003 0.01 0.01 0.007 0.004 0.003 0.003 0.004 0 0 0 0 0 0.002 0.003 0.002 0.001 0.002 0.002 0.003 0.001 0 0 0 0 0 0 0 0 0 0 0 0 0 0 0 0 0 0.001 0.002 0.002 0.001 0.001 0.001 0.002 0.002 0 0 0 0 0 0.017 0 0.002 
0.01 0 0 0 0.001 0 0 0 0.001 0 0 0.004 0.002 0 0.003 0.013 0.016 0.012 0.003 0.005 0.003 0.007 0.003 0.003 0.002 0.001 0 0.001 0.001 0 0 0.015 0 0.002 0.002 0.005 0 0.001 0.001 0.001 0 0 0.003 0.008 0.004 0.004 0.01 0.01 0.006 0.008 0.017 0.026 0.039 0 0.089 0.027 0.016 0.024 0.029 0.017 0.012 0.008 0.013 0.008 0 0.008 0.012 0.01 0.01 0.014 0.02 0.022 0.023 0.04 0.097 1 0.387 0.332 0.111 0.087 0 0.032 0.029 0.023 0.019 0.019 0.013 0.016 0.07 0.107 0.092 0.087 0.149 0.287 0.205 0.085 0.028 0.162 0.375 0.298 0.173 0.071 0.034 0.026 0.015 0.005 0.01 0.005 0.007 0.008 0.014 0.008 0.004 0.008 0.002 0 0 0 0 0.001 0.001 0.001 0 0 0.001 0 0 0 0 0 0.001 0.001 0 0.001 0.001 0.001 0 0 0 0 0 0 0 0 0.001 0.001 0.001 0.001 0.002 0.002 0 0.002 0 0.001 0.002 0 0 0 0.007 0 0.008 0.007 0.003 0 0 0 0 0 0 0 0 0 0.002 0 0 0 0 0 0.001 0.005 0.009 0.007 0.003 0.002 0.006 0.004 0.003 0.003 0.002 0 0.001 0.001 0.002 0.002 0.003 0.001 0 0 0 0 0 0 0 0.002 0.002 0.002 0.002 0.006 0.007 0.007 0.008 0.007 0.003 0.003 0.003 0.003 0.004 0.002 0.001 0 0 0 0 0 0 0 0 0 0.001 0.002 0 0 0.001 0.001 0 0 0.007 0.004 0.009 0.01 0.009 0.001 0.001 0.001 0.001 0 0 0 0 0 0 0 0 0 0 0 0.001 0.001 0.001 0 0 0 0.005 0.012 0.011 0.01 0.006 0.005 0.007 0.006 0.002 0.005 0.006 0.005 0.005 0.004 0.002 0.002 0.002 0.001 0.001 0.002 0 0 0.001 0.001 0.001 0 0.006 0.012 0.012 0.012 0.008 0.014 0.013 0.005 0.013 0.012 0.015 0.018 0.014 0.013 0.015 0.019 0.016 0.01 0.02 0.016 0.021 0.019 0.021 0.019 0.024 0.023 0.034 0.021 0.027 0.029 0.016 0.035 0.042 0.018 0.021 0.077 0.137 0.193 0.059 0.047 0.027 0.031 0.031 0.021 0.017 0.005 0.004 0 0.012 0.009 0.025 0.055 0.108 0.093 0.037 0.049 0.041 0.056 0.013 0.007 0.003 0.001 0.004 0.004 0.005 0.012 0.01 0.002 0.004 0.009 0.007 0.004 0.005 0 0.003 0.003 0.001 0.01 0.012 0.013 0.012 0.031 0.032 0.029 0.029 0.035 0.031 0.076 0.035 0.016 0.007 0.006 0.005 0.014 0.003 0.001 0.001 0 0 0.001 0 0 0 0.003 0.027 0.012 0.011 0.032 0.061 0.022 0.008 0.055 0.047 0.032 0.107 0.183 0.251 0.216 0.092 0.036 0.015 0.014 0 0.009 0.002 0.001 0.009 0 0 0 0 0 0 0 0 0 0 0 0 0 0 0 0 0 0 0 0 0 0 0 0 0 0 0 0 0 0 0 0 0 0 0 0 0 0 0 0 0 0 0 0 0 0 0 0 0 0 0 0 0 0 0 0 0 0 0 0 0 0 0 0 0 0 0 0 0 0 0 0 0 0 0 0 0 0 0 0 0 0 0 0 0 0 0 0 0 0 0 0 0 0 0 0 0 0 0 0 0 0 0 0 0.001 0.001 0.001 0.001 0 0.002 0.002 0 0.001 0.001 0.003 0.004 0.005 0.001 0.002 0.004 0.013 0 0.002 0.002 0 0.002 0.003 0.002 0.001 0.001 0.002 0.001 0 0.001 0.001 0 0.009 0.009 0.016 0.013 0.007 0.01 0.008 0.013 0.01 0.006 0 0.013 0.002 0 0 0 0 0 0 0 0 0 0 0 0 0 0 0 0.001 0.001 0.001 0.003 0.004 0 0 0 0 0 0 0 0 0 0 0 0 0 0 0 0 0 0.001 0 0 0 0 0 0 0 0 0 0 0 0 0 0.001 0 0 0 0 0 0 0 0 0 0 0 0 0 0 0 0 0 0 0 0 0 0 0 0.001 0.001 0 0 0.001 0 0 0 0 0 0 0 0 0 0 0 0 0 0 0 0 0.001 0.001 0.001 0.001 0.001 0.001 0.001 0.001 0 0 0.001 0.001 0.002 0 0.001 0 0 0 0 0 0 0 0 0 0 0 0 0 0 0 0 0 0 0 0 0 0 0.001 0.001 0.001 0.001 0.001 0.001 0.001 0.001 0 0 0.001 0 0.001 0 0 0 0 0 0 0 0 0 0 0 0 0 0 0 0 0 0 0 0 0 0 0 0 0 0 0 0 0 0 0 0 0 0 0 0 0 0 0 0 0 0 0 0 0 0 0 0 0 0 0 0 0 0 0 0 0 0 0 0 0 0 0 0 0 0 0 0 0 0 0 0 0 0 0 0 0 0 0 0 0 0 0 0 0 0 0 0 0 0 0 0 0 0 0 0 0 0 0 0 0 0 0 0 0 0 0 0 0 0 0 0.018 0 0 0 0 0 0 0 0 0 0 0 0 0 0 0 0 0 0 0 0 0 0 0 0 0 0 0 0 0 0 0 0 0 0 0 0 0 0 0 0 0 0 0 0 0 0 0 0 0 0 0 0 0 0 0 0 0 0 0 0 0 0 0 0 0 0 0 0 0 0 0 0 0 0 0 0 0 0 0 0 0 0 0 0 0 0 0 0 0 0 0 0 0 0 0 0 0 0 0 0 0 0 0 0 0 0 0 0 0 0 0 0 0 0 0 0 0 0 0 0 0 0 0 0 0 0 0 0 0 0 0 0 0 0 0 0 0 0 0 0 0 0 0 0 0 0 0 0 0 0 0 0 0 0 0 0 0 0 0 0 0 0 0 0 0 0 0 0 0 0 0 0 0 0 0 0 0 0 0 0 0 0 0 0 0 0 0 0 0 0 0 0 0 0 0 0 0 0 0 0 0 0 0 0 0 0 0 0 0 0 0 0 0 0 0 0 0 0 0 0 0 0 0 0 0 0 0 0 0 0 0 0 0 0 0 0 0 0 0 0 0 0 0 0 0 0 0 0 0 0 0 0 0 0 0 0 0 0 0 0 0 0 0 0 0 0 0 0 0 0 0 0 0 0 0 0 0 0 0 0 0 0 0 0 0 0 0 0 0 0 0 0 0 0 0 0 0 0 0 0 0 0 0 0 0 0 0 0 0 0 0 0 0 0 0 0 0 0 0 0 0 0 0 0 0 0 0 0 0 0 0 0 0 0 0 0 0 0 0 0 0 0 0 0 0 0 0 0 0 0 0 0 0 0 0 0 0 0 0 0 0 0 0 0 0 0 0 0 0 0 0 0 0 0 0 0 0 0 0 0 0 0 0 0 0 0 0 0 0 0 0 0 0 0 0 0 0 0 0 0 0 0 0 0 0 0 0 0 0 0 0 0 0 0 0 0 0 0 0 0 0 0 0 0 0 0 0 0 0 0 0 0 0 0 0 0 0 0 0 0 0 0 0 0 0 0 0 0 0 0 0 0 0 0 0 0 0 0 0 0 0 0 0 0 0 0 0 0 0 0 0 0 0 0 0 0 0 0 0 0 0 0 0 0 0 0 0 0 0 0 0 0 0 0 0 0 0 0 0.001 0 0 0 0 0 0 0 0 0 0 0 0 0 0 0 0 0 0 0 0 0 0 0 0 0 0 0 0 0 0 0 0 0 0 0 0 0 0 0 0 0 0 0 0 0 0 0 0 0 0 0 0 0 0 0 0 0 0 0 0 0 0 0 0 0 0 0 0 0 0 0 0 0 0 0 0 0 0 0 0 0 0 0 0 0 0 0 0 0 0 0 0 0 0 0 0 0 0 0 0 0 0 0 0 0 0 0 0 0 0 0 0 0 0 0 0 0 0 0 0 0 0 0 0 0 0 0 0 0 0 0 0 0 0 0 0 0 0 0 0 0 0 0 0 0 0 0 0 0 0 0 0 0 0 0 0 0 0 0 0 0 0 0 0 0 0 0 0 0 0 0 0 0 0 0 0 0 0 0 0 0 0 0 0 0 0 0 0 0 0 0 0 0 0 0 0 0 0 0 0 0 0 0 0 0 0 0 0 0 0 0 0 0 0.001 0 0 0 0.001 0.003 0 0 0 0.003 0 0 0.001 0.005 0.006 0.004 0.005 0.001 0.001 0.004 0.001 0 0.002 0.003 0.003 0.007 0.007 0.002 0.002 0 0 0 0 0 0.002 0.004 0.007 0.004 0.007 0.007 0.005 0.007 0.006 0.004 0.002 0.002 0.006 0.007 0.004 0.005 0.015 0.009 0.005 0.002 0 0.002 0.001 0 0.004 0.012 0.008 0.027 0.029 0.019 0.009 0.005 0.006 0.009 0.004 0.004 0.003 0.004 0.006 0.006 0.006 0.003 0.001 0.001 0.002 0.006 0.005 0.002 0.002 0.001 0 0 0 0 0 0.001 0 0 0.001 0 0 0.001 0.001 0 0.002 0.001 0 0 0 0 0 0 0 0 0 0 0 0.054 0 0.007 
0.023 0 0 0 0 0 0 0 0 0 0 0.004 0.001 0 0.011 0.032 0.032 0.013 0.001 0.005 0.008 0.015 0.005 0.007 0.005 0.006 0.003 0.004 0.002 0.001 0 0.014 0 0 0.001 0.006 0.001 0.001 0.001 0.001 0.001 0 0.01 0.012 0.01 0.012 0.022 0.021 0.009 0.016 0.036 0.062 0.099 0 0.242 0.064 0.046 0.06 0.074 0.034 0.024 0.016 0.032 0.013 0 0.008 0.016 0.014 0.011 0.012 0.025 0.049 0.031 0.09 0.301 0.329 1 0.821 0.266 0.199 0 0.058 0.045 0.03 0.031 0.028 0.017 0.031 0.049 0.081 0.078 0.066 0.113 0.228 0.172 0.055 0.023 0.215 0.277 0.399 0.18 0.082 0.051 0.038 0.025 0.007 0.019 0.015 0.006 0.013 0.029 0.023 0.015 0.019 0.008 0.004 0.005 0.004 0.002 0.003 0.004 0.002 0.002 0.002 0 0 0 0 0 0 0 0 0 0 0 0 0 0 0 0 0 0 0 0 0 0 0 0 0 0 0 0 0 0 0 0.002 0 0 0.006 0.003 0.01 0.007 0.004 0.003 0.002 0.003 0.002 0.002 0.001 0.001 0.002 0.002 0.002 0 0 0 0 0 0.003 0.006 0.013 0.011 0.008 0.003 0.007 0.002 0.004 0.006 0.004 0.001 0.007 0.005 0.005 0.003 0.003 0.002 0.001 0.001 0.001 0 0.001 0.001 0 0 0 0.001 0.002 0.004 0.006 0.006 0.008 0.008 0.007 0.008 0.006 0.009 0.009 0.004 0.002 0 0 0 0 0 0 0 0 0 0 0 0 0 0 0 0 0 0.008 0.009 0.011 0.011 0.008 0.001 0 0 0.001 0 0 0.001 0 0 0 0 0 0 0 0 0 0 0 0 0 0.001 0.006 0.02 0.017 0.012 0.011 0.012 0.015 0.01 0.009 0.011 0.016 0.012 0.008 0.006 0.002 0.002 0.001 0.001 0.001 0 0 0.001 0 0 0 0 0.013 0.02 0.019 0.018 0.018 0.021 0.023 0.013 0.032 0.028 0.033 0.037 0.026 0.026 0.033 0.04 0.025 0.016 0.029 0.017 0.023 0.021 0.033 0.02 0.023 0.025 0.03 0.021 0.028 0.028 0.013 0.043 0.041 0.03 0.032 0.063 0.12 0.172 0.039 0.039 0.021 0.023 0.018 0.02 0.018 0.009 0 0 0.011 0.01 0.022 0.025 0.036 0.034 0.023 0.036 0.029 0.051 0.013 0.01 0.002 0.002 0.003 0.003 0.003 0.008 0.007 0.003 0.002 0.006 0.005 0.003 0.002 0 0.001 0.001 0 0.004 0.005 0.006 0.004 0.019 0.019 0.018 0.025 0.03 0.029 0.066 0.033 0.013 0.011 0.01 0.008 0.014 0.005 0.002 0.001 0.001 0.002 0.002 0.002 0.001 0.002 0.002 0.009 0.002 0 0.006 0.021 0.008 0.006 0.021 0.019 0.012 0.037 0.053 0.077 0.065 0.032 0.011 0.016 0.015 0 0.017 0.001 0.001 0.013 0 0 0 0 0 0 0 0 0 0 0 0 0 0 0 0 0 0 0 0 0 0 0 0 0 0 0 0 0 0 0 0 0 0 0 0 0 0 0 0 0 0 0 0 0 0 0 0 0 0 0 0 0 0 0 0 0 0 0 0 0 0 0 0 0 0 0 0 0 0 0 0 0 0 0 0 0 0 0 0 0 0 0 0 0 0 0 0 0 0 0 0 0 0 0 0 0 0 0 0 0 0 0 0 0 0 0 0 0 0 0.002 0 0 0 0.002 0.005 0.004 0.005 0.004 0.008 0.02 0 0.005 0.004 0.004 0.004 0.005 0.002 0.002 0.003 0.003 0.003 0 0.002 0.004 0.001 0.023 0.02 0.036 0.034 0.008 0.013 0.011 0.027 0.025 0.013 0 0.027 0.008 0 0.001 0 0 0 0 0 0 0 0 0 0 0 0 0 0 0 0 0 0.003 0 0 0 0 0 0 0.001 0.001 0.001 0.001 0 0 0 0 0 0 0 0 0 0 0 0 0 0 0.001 0.001 0 0 0.001 0.001 0.002 0.003 0.002 0.001 0 0 0 0 0 0 0 0 0 0 0 0 0 0 0.001 0.001 0 0 0.001 0.001 0.001 0.002 0.003 0.002 0 0.003 0.002 0 0 0 0 0 0 0 0 0 0 0 0 0 0 0 0 0 0 0 0 0 0 0.001 0.001 0.002 0.001 0 0.001 0 0 0 0 0 0 0 0 0 0 0 0 0 0 0 0 0 0 0 0 0 0 0.001 0.002 0 0 0 0 0 0 0 0 0 0 0 0 0 0 0 0 0 0 0 0 0 0 0 0 0 0 0 0 0 0 0 0 0 0 0 0 0 0 0 0 0 0 0 0 0 0 0 0 0 0 0 0 0 0 0 0 0 0 0 0 0 0 0 0 0 0 0 0 0 0 0 0 0 0 0 0 0 0 0 0 0 0 0 0 0 0 0 0 0 0 0 0 0 0 0 0 0 0 0 0 0 0 0 0 0 0 0 0 0 0 0 0 0 0 0 0 0 0 0 0 0 0 0 0 0.037 0.001 0 0 0 0 0 0 0 0 0 0 0 0 0 0 0 0 0 0 0 0 0 0 0 0 0 0 0 0 0 0 0 0 0 0 0 0 0 0 0 0 0 0 0 0 0 0 0 0 0 0 0 0 0 0 0 0 0 0 0 0 0 0 0 0 0 0 0 0 0 0 0 0 0 0 0 0 0 0 0 0 0 0 0 0 0 0 0 0 0 0 0 0 0 0 0 0 0 0 0 0 0 0 0 0 0 0 0 0 0 0 0 0 0 0 0 0 0 0 0 0 0 0 0 0 0 0 0 0 0 0 0 0 0 0 0 0 0 0 0 0 0 0 0 0 0 0 0 0 0 0 0 0 0 0 0 0 0 0 0 0 0 0 0 0 0 0 0 0 0 0 0 0 0 0 0 0 0 0 0 0 0 0 0 0 0 0 0 0 0 0 0 0 0 0 0 0 0 0 0 0 0 0 0 0 0 0 0 0 0 0 0 0 0 0 0 0 0 0 0 0 0 0 0 0 0 0 0 0 0 0 0 0 0 0 0 0 0 0 0 0 0 0 0 0 0 0 0 0 0 0 0 0 0 0 0 0 0 0 0 0 0 0 0 0 0 0 0 0 0 0 0 0 0 0 0 0 0 0 0 0 0 0 0 0 0 0 0 0 0 0 0 0 0 0 0 0 0 0 0 0 0 0 0 0 0 0 0 0 0 0 0 0 0 0 0 0 0 0 0 0 0 0 0 0 0 0 0 0 0 0 0 0 0 0 0 0 0 0 0 0 0 0 0 0 0 0 0 0 0 0 0 0 0 0 0 0 0 0 0 0 0 0 0 0 0 0 0 0 0 0 0 0 0 0 0 0 0 0 0 0 0 0 0 0 0 0 0 0 0 0 0 0 0 0 0 0 0 0 0 0 0 0 0 0 0 0 0 0 0 0 0 0 0 0 0 0 0 0 0 0 0 0 0 0 0 0 0 0 0 0 0 0 0 0 0 0 0 0 0.001 0 0 0 0 0 0 0 0 0 0 0 0 0 0 0 0 0 0 0 0 0 0 0 0 0 0 0 0 0 0 0 0 0 0 0 0 0 0 0 0 0 0 0 0 0 0 0 0 0 0 0 0 0 0 0 0 0 0 0 0 0 0 0 0 0 0 0 0 0 0 0 0 0 0 0 0 0 0 0 0 0 0 0 0 0 0 0 0 0 0 0 0 0 0 0 0 0 0 0 0 0 0 0 0 0 0 0 0 0 0 0 0 0 0 0 0 0 0 0 0 0 0 0 0 0 0 0 0 0 0 0 0 0 0 0 0 0 0 0 0 0 0 0 0 0 0 0 0 0 0 0 0 0 0 0 0 0 0 0 0 0 0 0 0 0 0 0 0 0 0 0 0 0 0 0 0 0 0 0 0 0 0 0 0 0 0 0 0 0 0 0 0 0 0 0 0 0 0 0 0 0 0 0 0 0 0 0 0 0 0 0 0 0 0 0 0 0 0 0 0 0 0 0 0 0 0 0 0 0 0 0 0 0 0 0 0 0 0 0 0 0 0 0 0 0 0 0 0 0 0 0 0 0 0 0 0 0 0 0 0 0 0 0 0 0 0 0 0 0 0 0 0 0 0 0 0 0 0.001 0 0.001 0.001 0.002 0.001 0.001 0.001 0.002 0.005 0.002 0.003 0 0 0.002 0.001 0 0.001 0.002 0.001 0.004 0.005 0.001 0.001 0.001 0.001 0 0.003 0.002 0.002 0.002 0.005 0.003 0.004 0.004 0.004 0.004 0.002 0.001 0.001 0.002 0.003 0.005 0.004 0.003 0.011 0.006 0.003 0 0.001 0.002 0.001 0 0.003 0.014 0.01 0.014 0.014 0.012 0.007 0.004 0.004 0.004 0.001 0.001 0.001 0.002 0.003 0.005 0.006 0.003 0.003 0.003 0.002 0.004 0.003 0 0 0 0 0 0 0 0.001 0 0 0 0.001 0 0 0 0 0 0.003 0.003 0 0 0 0.001 0.002 0.002 0 0 0 0 0 0.043 0 0.004 
0.019 0.001 0 0 0.003 0.002 0 0.001 0.004 0 0 0.009 0 0 0.009 0.027 0.033 0.02 0.002 0.007 0.005 0.01 0.006 0.005 0.002 0.007 0.003 0.002 0.001 0 0 0.007 0.001 0.004 0.005 0.009 0.001 0.002 0.001 0.001 0 0 0.01 0.012 0.01 0.01 0.013 0.016 0.009 0.012 0.022 0.045 0.08 0 0.168 0.04 0.04 0.052 0.088 0.033 0.014 0.02 0.027 0.01 0 0.007 0.015 0.008 0.009 0.012 0.024 0.046 0.028 0.08 0.216 0.267 0.712 1 0.3 0.24 0 0.062 0.045 0.024 0.028 0.028 0.015 0.025 0.03 0.056 0.046 0.054 0.085 0.161 0.112 0.041 0.019 0.143 0.206 0.278 0.121 0.056 0.04 0.029 0.017 0.001 0.016 0.008 0.002 0.013 0.024 0.016 0.013 0.016 0.007 0.005 0.009 0.005 0.002 0.002 0.004 0.001 0.002 0.002 0.002 0.002 0 0.001 0 0 0 0 0 0 0 0 0 0 0 0 0.001 0.001 0.001 0.001 0 0.001 0.001 0.002 0.003 0.002 0 0.002 0.001 0 0 0 0 0 0.002 0.001 0.003 0 0 0.001 0 0 0.001 0 0 0.003 0.001 0.001 0.003 0 0.002 0 0 0 0 0.001 0.004 0.004 0.004 0.002 0.004 0.002 0.003 0.003 0.001 0.001 0.003 0.004 0.004 0.003 0.002 0.001 0 0 0 0 0 0 0 0 0.002 0.001 0.001 0.001 0.002 0.002 0.005 0.005 0.001 0.005 0.005 0.005 0.005 0.004 0.001 0.001 0 0.002 0 0.001 0.001 0.002 0.001 0 0.002 0.002 0.002 0 0.002 0.002 0 0 0.001 0.001 0.003 0.003 0.004 0 0 0 0 0 0 0 0 0 0.001 0.001 0 0 0.001 0.001 0.001 0.001 0 0.001 0.002 0.002 0.007 0.016 0.015 0.011 0.008 0.006 0.008 0.006 0.011 0.013 0.014 0.009 0.009 0.005 0.002 0.002 0.002 0.002 0.002 0.002 0.001 0 0 0 0.002 0.002 0.007 0.016 0.015 0.015 0.014 0.02 0.02 0.01 0.023 0.026 0.027 0.035 0.024 0.021 0.028 0.037 0.014 0.006 0.016 0.014 0.017 0.014 0.024 0.011 0.013 0.014 0.015 0.012 0.013 0.013 0.003 0.026 0.026 0.019 0.02 0.043 0.086 0.114 0.03 0.027 0.012 0.015 0.015 0.015 0.014 0.003 0.002 0 0.006 0.002 0.015 0.021 0.03 0.019 0.009 0.013 0.007 0.023 0.001 0.001 0.001 0 0.003 0.002 0.002 0.006 0.005 0.001 0 0.004 0.004 0.001 0.001 0 0.001 0 0 0.005 0.004 0.004 0.005 0.011 0.013 0.013 0.013 0.013 0.015 0.031 0.013 0.003 0.004 0.005 0.003 0.009 0.003 0.002 0.001 0 0 0.001 0.001 0.001 0.001 0.002 0.006 0.002 0.002 0.006 0.015 0.006 0.005 0.014 0.012 0.006 0.027 0.04 0.059 0.055 0.016 0.004 0.007 0.009 0.001 0.018 0.001 0.001 0.005 0 0 0 0 0 0 0 0 0 0 0 0 0 0 0.001 0.001 0.001 0.001 0.001 0.001 0.001 0 0 0 0 0 0 0 0 0 0 0 0 0 0 0 0 0 0 0 0 0 0 0 0 0 0 0 0 0 0 0 0 0 0.001 0.001 0.001 0 0 0 0 0 0 0 0 0 0 0 0 0 0 0 0 0 0 0 0 0.001 0 0 0 0 0 0 0 0 0 0 0 0 0 0 0 0 0 0 0 0 0 0 0 0 0 0.002 0 0 0.001 0.001 0.001 0.002 0 0.002 0.003 0.002 0.004 0.006 0.01 0.005 0.004 0.005 0.019 0 0.004 0.004 0.003 0.002 0.003 0.003 0.002 0.002 0.003 0 0 0.007 0.007 0.002 0.016 0.01 0.034 0.031 0.012 0.011 0.015 0.023 0.024 0.008 0 0.025 0.005 0 0.002 0 0 0 0 0 0 0 0 0 0 0 0 0 0 0 0 0.003 0.006 0 0 0 0 0 0 0 0 0 0 0 0 0 0 0 0 0 0 0 0 0 0 0 0 0.001 0 0.001 0.001 0.002 0.002 0.002 0.002 0.001 0 0 0 0 0 0 0 0 0 0 0 0 0 0 0 0 0.001 0.001 0 0.001 0.001 0.001 0.001 0.001 0.001 0.001 0.001 0.001 0 0 0 0 0 0 0 0 0 0 0 0 0 0 0 0 0 0 0 0 0 0 0.001 0.001 0.002 0.003 0.003 0.002 0 0 0 0 0 0 0 0.001 0.001 0.001 0.001 0 0 0 0 0 0 0 0 0 0 0 0 0.001 0 0 0 0 0 0 0.001 0.002 0.002 0.001 0.001 0.001 0.001 0.002 0.001 0.001 0.001 0.002 0 0 0 0 0 0 0 0 0 0 0 0 0 0 0 0 0 0 0 0 0 0 0 0 0 0 0 0 0 0 0 0 0 0 0 0 0 0 0 0 0 0 0 0 0 0 0 0 0 0 0 0 0 0 0 0 0 0 0 0 0 0 0 0 0 0 0 0 0 0 0 0 0 0 0 0 0 0 0 0 0 0 0 0 0 0 0 0 0 0 0 0 0 0 0 0 0 0 0 0 0 0 0 0 0 0 0.037 0.001 0 0 0 0 0 0 0 0 0 0 0 0 0 0 0 0 0 0 0 0 0 0 0 0 0 0 0 0 0 0 0 0 0 0 0 0 0 0 0 0 0 0 0 0 0 0 0 0 0 0 0 0 0 0 0 0 0 0 0 0 0 0 0 0 0 0 0 0 0 0 0 0 0 0 0 0 0 0 0 0 0 0 0 0 0 0 0 0 0 0 0 0 0 0 0 0 0 0 0 0 0 0 0 0 0 0 0 0 0 0 0 0 0 0 0 0 0 0 0 0 0 0 0 0 0 0 0 0 0 0 0 0 0 0 0 0 0 0 0 0 0 0 0 0 0 0 0 0 0 0 0 0 0 0 0 0 0 0 0 0 0 0 0 0 0 0 0 0 0 0 0 0 0 0 0 0 0 0 0 0 0 0 0 0 0 0 0 0 0 0 0 0 0 0 0 0 0 0 0 0 0 0 0 0 0 0 0 0 0 0 0 0 0 0 0 0 0 0 0 0 0 0 0 0 0 0 0 0 0 0 0 0 0 0 0 0 0 0 0 0 0 0 0 0 0 0 0 0 0 0 0 0 0 0 0 0 0 0 0 0 0 0 0 0 0 0 0 0 0 0 0 0 0 0 0 0 0 0 0 0 0 0 0 0 0 0 0 0 0 0 0 0 0 0 0 0 0 0 0 0 0 0 0 0 0 0 0 0 0 0 0 0 0 0 0 0 0 0 0 0 0 0 0 0 0 0 0 0 0 0 0 0 0 0 0 0 0 0 0 0 0 0 0 0 0 0 0 0 0 0 0 0 0 0 0 0 0 0 0 0 0 0 0 0 0 0 0 0 0 0 0 0 0 0 0 0 0 0 0 0 0 0 0 0 0 0 0 0 0 0 0 0 0 0 0 0 0 0 0 0 0 0 0 0 0 0 0 0 0 0 0 0 0 0 0 0 0 0 0 0 0 0 0 0 0 0 0 0 0 0 0 0 0 0 0 0 0 0 0.001 0 0 0 0 0 0 0 0 0 0 0 0 0 0 0 0 0 0 0 0 0 0 0 0 0 0 0 0 0 0 0 0 0 0 0 0 0 0 0 0 0 0 0 0 0.001 0.001 0 0 0 0 0 0 0 0 0 0 0 0 0 0 0 0.001 0.001 0 0 0 0.001 0.001 0.001 0.001 0.001 0 0 0 0 0 0 0 0 0 0 0 0 0 0 0 0 0 0 0 0 0 0 0 0 0 0 0 0 0 0 0 0 0 0 0 0 0 0 0 0 0 0 0 0 0 0 0 0 0 0 0 0 0 0 0 0 0 0 0 0 0 0 0 0 0 0 0 0 0 0 0 0 0 0 0 0 0 0 0 0 0 0 0 0 0 0 0 0 0 0 0 0 0 0 0 0 0 0 0 0 0 0 0 0 0 0 0 0 0 0 0 0 0 0 0 0 0 0 0 0 0 0 0 0 0 0 0 0 0 0 0 0 0 0 0 0 0 0 0 0 0 0 0 0 0 0 0 0 0 0 0 0 0 0 0 0 0 0 0 0 0 0 0 0 0 0 0 0 0 0 0 0 0 0 0 0 0 0 0 0 0 0 0 0 0 0 0 0 0 0 0 0 0 0 0 0 0 0 0 0 0 0 0 0 0 0 0 0 0 0 0 0.001 0.001 0 0 0.001 0 0.003 0 0 0.001 0.001 0.001 0.002 0.004 0.003 0.004 0.004 0.001 0 0 0 0 0 0.001 0 0.001 0.001 0.001 0.001 0.001 0.001 0.001 0.001 0 0 0.003 0.006 0.004 0.003 0.002 0.009 0.002 0.001 0 0 0.001 0 0 0.003 0.005 0.008 0.014 0.014 0.011 0.006 0.004 0.004 0.005 0.004 0.003 0.001 0.003 0.003 0.001 0.002 0.001 0 0 0.001 0.003 0.002 0.001 0 0 0 0 0 0 0 0 0 0 0 0 0 0.001 0 0 0.001 0 0 0 0 0 0 0 0 0 0 0 0 0.017 0 0.001 
0.065 0.001 0 0 0.001 0.001 0.001 0.001 0.001 0 0 0.002 0.001 0 0.029 0.087 0.101 0.054 0.012 0.019 0.019 0.031 0.014 0.013 0.009 0.02 0.01 0.005 0.005 0.002 0 0.005 0 0.002 0.002 0.002 0.001 0.001 0 0 0 0 0.001 0.001 0.001 0.004 0.006 0.008 0.006 0.007 0.01 0.016 0.029 0 0.079 0.037 0.08 0.146 0.251 0.104 0.065 0.057 0.083 0.027 0 0.001 0.006 0.004 0.001 0.005 0.009 0.012 0.008 0.029 0.087 0.117 0.33 0.458 1 0.761 0 0.189 0.125 0.076 0.087 0.071 0.046 0.072 0.018 0.029 0.024 0.025 0.032 0.067 0.061 0.026 0.009 0.078 0.091 0.133 0.069 0.04 0.044 0.029 0.018 0.011 0.026 0.019 0.01 0.02 0.057 0.037 0.022 0.038 0.016 0.008 0.005 0.005 0.004 0.002 0.003 0.002 0.003 0.002 0.003 0.003 0.001 0.001 0.002 0.002 0.002 0.001 0.001 0.001 0 0 0 0.001 0.001 0.001 0.002 0.002 0.002 0.002 0 0.003 0.001 0.004 0.005 0.005 0.002 0.003 0 0 0 0.004 0 0 0.008 0.002 0.021 0.016 0.009 0.003 0.001 0.004 0.003 0.004 0.004 0.005 0.002 0.003 0.003 0 0.002 0.002 0.001 0.002 0.005 0.009 0.022 0.015 0.009 0.002 0.014 0.004 0.008 0.008 0.005 0.001 0.008 0.008 0.009 0.007 0.006 0.007 0.001 0.003 0 0.001 0 0.001 0.001 0.001 0.001 0.002 0.003 0.013 0.021 0.02 0.022 0.021 0.01 0.017 0.016 0.017 0.018 0.007 0.001 0 0 0 0 0 0 0 0 0 0 0 0 0 0 0 0 0 0.025 0.022 0.029 0.03 0.02 0.002 0 0 0 0 0 0 0 0 0 0 0 0 0 0 0 0 0 0.001 0.002 0.003 0.012 0.043 0.036 0.019 0.017 0.017 0.025 0.019 0.021 0.032 0.035 0.028 0.021 0.016 0.005 0.005 0.005 0.005 0.004 0.004 0 0.001 0 0 0.004 0.003 0.018 0.042 0.039 0.044 0.036 0.054 0.053 0.025 0.065 0.067 0.066 0.081 0.06 0.054 0.062 0.119 0.057 0.031 0.029 0.021 0.031 0.025 0.018 0.014 0.019 0.012 0.011 0.016 0.018 0.017 0.005 0.018 0.021 0.015 0.018 0.026 0.047 0.061 0.017 0.017 0.012 0.011 0.011 0.012 0.009 0.002 0 0 0.008 0.006 0.01 0.01 0.013 0.012 0.007 0.012 0.009 0.013 0.003 0.002 0.001 0.001 0.003 0.001 0.001 0.004 0.004 0 0 0 0.002 0 0 0 0 0 0 0.005 0.005 0.007 0.007 0.009 0.011 0.01 0.008 0.01 0.008 0.021 0.012 0.005 0.002 0.002 0.004 0.003 0 0 0 0 0 0 0 0 0 0.001 0.004 0.001 0.002 0.006 0.009 0.001 0 0.007 0.005 0.004 0.013 0.02 0.024 0.022 0.01 0.004 0.009 0.007 0.002 0.049 0.006 0 0.025 0 0 0 0 0 0 0 0 0 0 0 0 0 0 0 0 0 0.001 0.001 0 0 0 0 0 0 0 0 0 0 0 0 0 0 0 0 0 0 0 0 0 0 0 0 0 0 0 0 0 0 0 0 0 0 0 0 0.001 0 0 0 0 0 0 0 0 0 0 0 0 0 0 0 0 0 0 0 0 0 0.001 0.001 0.001 0.001 0.001 0 0.001 0 0 0 0 0 0.001 0 0 0 0 0.001 0.001 0 0 0.001 0.001 0 0 0.001 0.003 0.002 0.004 0.004 0.003 0.003 0.006 0.005 0.005 0.006 0.003 0.008 0.021 0.022 0.012 0.013 0.021 0.049 0 0.004 0.005 0.001 0.005 0.008 0.003 0.003 0.002 0.005 0.002 0 0.006 0.016 0.004 0.055 0.059 0.094 0.082 0.023 0.037 0.031 0.056 0.05 0.025 0 0.049 0.011 0 0.002 0 0 0 0 0.001 0 0 0 0.002 0.002 0.002 0.002 0.002 0.002 0.002 0.002 0.003 0.006 0 0.002 0 0 0 0 0 0 0 0 0 0 0 0 0.001 0.001 0.001 0.002 0.001 0.001 0 0 0 0 0 0 0 0 0.001 0.001 0.002 0.002 0.001 0 0 0 0 0 0 0 0 0 0 0 0 0 0 0 0 0 0 0 0 0 0 0.002 0.002 0.001 0.001 0.001 0.001 0 0 0 0 0 0 0 0 0 0 0 0 0 0 0 0 0 0 0 0 0 0 0 0.001 0.001 0.002 0.001 0.001 0 0.003 0.001 0 0 0 0.003 0.002 0 0.001 0.001 0 0.001 0.001 0.001 0.001 0.001 0.001 0 0.001 0 0 0 0.001 0 0.001 0.003 0.003 0.003 0.003 0.003 0.005 0.002 0.002 0.003 0.001 0.004 0.004 0.001 0.001 0.002 0.004 0.002 0 0.001 0.002 0.001 0.001 0.001 0.001 0.001 0.001 0.001 0.001 0.001 0.001 0 0.001 0.001 0.001 0.001 0.001 0 0 0 0 0.001 0 0 0 0.001 0 0 0 0 0 0.001 0.001 0.001 0 0 0 0 0 0 0 0 0 0 0 0 0 0 0 0 0 0 0 0 0 0 0 0 0 0 0 0 0 0 0 0 0 0 0 0 0 0 0.001 0.001 0.001 0 0 0 0 0 0 0 0 0 0 0 0 0 0 0 0 0 0 0 0 0 0 0 0 0 0 0 0 0.094 0 0 0 0 0 0 0 0 0 0 0 0 0 0 0 0 0 0 0 0 0 0 0 0 0 0 0 0 0 0 0 0 0 0 0 0 0 0 0 0 0 0 0 0 0 0 0 0 0 0 0 0 0 0 0 0 0 0 0 0 0 0 0 0 0 0 0 0 0 0 0 0 0 0 0 0 0 0 0 0 0 0 0 0 0 0 0 0 0 0 0 0 0 0 0 0 0 0 0 0 0 0 0 0 0 0 0 0 0 0 0 0 0 0 0 0 0 0 0 0 0 0 0 0 0 0 0 0 0 0 0 0 0 0 0 0 0 0 0 0 0.001 0 0 0 0 0 0 0 0 0 0 0 0 0 0 0 0 0 0 0 0 0 0 0 0 0 0 0 0 0 0 0 0 0 0 0 0 0 0 0 0 0 0 0 0 0 0 0 0 0 0 0 0 0 0 0 0 0 0 0 0 0 0 0 0 0 0 0 0 0 0 0 0 0 0 0 0 0 0 0 0 0 0 0 0 0 0 0 0 0 0 0 0 0 0 0 0 0 0 0 0 0 0 0 0 0 0 0 0 0 0 0 0 0 0 0 0 0 0 0 0 0 0 0 0 0 0 0 0 0 0 0 0 0 0 0 0 0 0 0 0 0 0 0 0 0 0 0 0 0 0 0 0 0 0 0 0 0 0 0 0 0 0 0 0 0 0 0 0 0 0 0 0 0 0 0 0 0 0 0 0 0 0 0 0 0 0 0 0 0 0 0 0 0 0 0 0 0 0 0 0 0 0 0 0 0 0 0 0 0 0 0 0 0 0 0 0 0 0 0 0 0 0 0 0 0 0 0 0 0 0 0 0 0 0 0 0 0 0 0 0 0 0 0 0 0 0 0 0 0 0 0 0 0 0 0 0 0 0 0 0 0 0 0 0 0 0 0 0.001 0 0 0 0 0 0 0 0 0 0 0 0 0 0 0.001 0.001 0 0 0 0 0.001 0.001 0.001 0.001 0 0 0.001 0.001 0.001 0 0 0 0 0 0 0 0 0 0 0 0 0 0 0 0 0 0 0 0 0 0 0 0 0 0 0 0 0.001 0.001 0 0 0.001 0 0 0 0 0 0 0 0 0 0 0 0 0 0 0 0 0 0 0 0 0 0 0 0 0 0.001 0.001 0.001 0.001 0.001 0.001 0.001 0.001 0 0 0.002 0 0.001 0.001 0.001 0 0 0 0 0 0 0 0 0 0 0 0 0 0 0 0 0 0 0 0 0 0 0 0 0 0 0 0 0 0 0 0 0 0 0 0 0 0 0 0 0 0 0 0 0 0 0 0 0 0 0 0 0 0 0 0 0 0 0 0 0 0 0 0 0 0 0 0 0 0 0 0 0 0 0 0 0 0 0 0 0 0 0 0 0 0 0 0 0 0 0 0 0 0 0 0 0 0 0 0 0 0 0 0 0 0 0 0 0 0 0 0 0 0 0 0 0 0 0 0 0 0 0 0 0 0 0 0 0 0 0 0 0 0 0 0 0 0 0 0 0 0 0 0 0 0 0 0 0 0 0 0 0 0 0 0 0 0 0 0 0 0 0 0 0 0 0 0 0 0 0 0 0 0 0 0 0 0 0 0 0 0 0 0 0 0 0 0 0 0 0 0 0.001 0.001 0.001 0 0.001 0.002 0.002 0.001 0.001 0 0.002 0.002 0 0 0 0.002 0 0 0 0 0 0 0.001 0.002 0.004 0.004 0.003 0.003 0.001 0.002 0.002 0.003 0.004 0.002 0.003 0.003 0 0 0 0 0 0 0 0 0 0.001 0 0.001 0 0.001 0.001 0.001 0 0 0 0 0.001 0.001 0.001 0.003 0.001 0.001 0 0 0 0 0 0.002 0.003 0.004 0.007 0.008 0.005 0.006 0.003 0.004 0.005 0.002 0.001 0.001 0.002 0.002 0.001 0.001 0.001 0 0 0 0.001 0 0 0 0 0 0 0 0 0 0 0 0 0 0 0 0 0 0 0 0 0 0 0 0 0 0 0 0 0 0 0 0.011 0 0.001 
0.078 0.004 0 0 0 0 0 0 0 0 0 0.002 0 0 0.034 0.116 0.115 0.071 0.014 0.026 0.024 0.035 0.021 0.017 0.014 0.021 0.01 0.006 0.007 0.004 0 0.009 0 0.001 0.001 0.004 0.001 0.001 0.001 0.001 0.001 0 0.006 0.006 0.004 0.005 0.007 0.006 0.004 0.004 0.008 0.009 0.017 0 0.052 0.036 0.083 0.176 0.326 0.121 0.084 0.062 0.097 0.047 0 0 0 0.001 0.001 0.002 0.003 0.007 0.002 0.014 0.049 0.076 0.174 0.236 0.527 1 0 0.233 0.15 0.08 0.095 0.08 0.046 0.089 0.005 0.014 0.015 0.01 0.025 0.048 0.031 0.01 0.001 0.039 0.061 0.077 0.037 0.027 0.041 0.031 0.018 0.008 0.044 0.031 0.02 0.035 0.075 0.042 0.036 0.051 0.022 0.01 0.012 0.012 0.009 0.005 0.006 0.003 0.007 0.005 0.004 0.003 0.001 0.001 0.001 0.002 0.001 0 0.001 0.002 0.001 0 0 0 0 0 0.004 0.004 0.004 0.003 0 0.003 0.003 0.007 0.005 0.005 0.002 0.005 0.005 0.002 0.003 0.006 0 0 0.006 0.002 0.023 0.019 0.015 0.002 0.003 0.007 0.004 0.003 0.006 0.005 0.004 0.006 0.007 0 0.005 0.002 0.001 0.001 0.002 0.011 0.026 0.016 0.014 0.006 0.012 0.005 0.004 0.004 0.002 0.003 0.008 0.006 0.01 0.006 0.006 0.004 0.004 0.005 0.002 0.003 0.003 0.003 0.001 0.003 0.006 0.006 0.009 0.014 0.017 0.018 0.024 0.021 0.012 0.017 0.017 0.019 0.02 0.003 0 0 0 0 0 0 0 0.001 0 0.002 0.003 0.006 0.002 0.002 0.006 0.004 0.004 0.002 0.024 0.026 0.03 0.032 0.026 0.005 0 0 0 0 0 0 0 0 0 0 0 0 0 0 0 0.002 0.001 0.003 0.003 0.004 0.016 0.051 0.046 0.029 0.027 0.022 0.027 0.02 0.035 0.042 0.047 0.04 0.023 0.015 0.004 0.004 0.003 0.002 0.001 0.004 0.001 0 0 0.001 0.005 0.002 0.025 0.047 0.04 0.044 0.045 0.067 0.056 0.024 0.072 0.063 0.076 0.093 0.06 0.058 0.071 0.124 0.068 0.033 0.046 0.032 0.042 0.028 0.038 0.02 0.024 0.019 0.01 0.018 0.02 0.019 0.002 0.017 0.016 0.022 0.032 0.015 0.024 0.026 0.003 0.007 0.007 0.008 0.008 0.009 0.009 0.002 0.001 0 0.003 0.003 0.008 0.009 0.012 0.011 0.003 0.006 0.005 0.007 0.002 0.002 0.001 0 0 0 0.003 0.003 0.002 0 0 0.002 0.001 0 0 0 0.001 0.001 0 0.001 0.002 0.003 0.003 0.004 0.003 0.003 0.004 0.005 0.004 0.009 0.004 0.002 0.002 0.002 0.003 0.004 0.003 0.001 0 0 0 0.001 0.001 0.001 0.001 0.001 0.006 0.001 0 0.004 0.01 0 0 0.008 0.007 0.003 0.013 0.024 0.026 0.018 0.009 0.004 0.007 0.007 0.004 0.048 0.004 0.001 0.03 0 0 0 0 0 0 0 0 0 0 0.001 0.003 0.004 0 0.001 0.001 0.001 0.001 0.001 0 0 0.001 0.001 0 0 0 0 0 0 0 0 0 0 0 0 0 0 0 0 0 0 0 0 0 0 0 0 0 0 0 0 0 0 0 0 0.004 0.004 0.003 0.003 0 0 0 0 0 0 0 0 0 0 0 0 0 0.001 0.002 0.002 0.003 0 0.002 0.004 0.003 0.004 0.001 0.001 0.003 0 0 0 0 0 0 0 0 0 0 0 0.002 0.001 0.001 0.001 0.001 0.001 0.002 0.004 0.005 0.003 0.005 0.006 0.005 0.005 0.006 0.009 0.004 0.006 0.002 0.011 0.023 0.022 0.01 0.013 0.022 0.059 0 0.007 0.007 0.005 0.009 0.014 0.005 0.004 0.007 0.006 0.004 0 0.018 0.029 0.012 0.055 0.048 0.103 0.091 0.022 0.033 0.031 0.074 0.063 0.034 0 0.063 0.017 0 0.001 0 0 0 0 0 0.001 0.002 0 0 0.001 0.002 0.001 0.002 0.001 0 0 0.002 0.008 0 0 0 0 0 0 0.001 0.002 0.001 0.001 0.001 0.001 0 0 0 0 0 0.001 0.001 0.001 0.001 0.001 0.001 0.001 0.002 0.002 0.001 0 0.001 0.001 0.002 0.003 0.003 0 0 0.002 0.002 0.002 0.002 0.001 0.002 0.002 0.002 0.002 0 0 0.002 0.001 0.002 0 0.001 0.002 0.002 0.002 0.002 0.001 0.002 0.001 0.001 0.001 0 0 0.001 0.001 0.002 0.001 0.002 0.002 0 0 0.001 0.001 0.001 0.001 0 0.001 0.001 0.001 0.001 0.001 0.001 0.001 0.001 0.001 0 0 0 0.001 0.002 0 0.003 0.002 0.001 0.001 0 0.001 0.001 0.002 0.002 0.002 0.001 0.001 0 0 0 0 0 0 0.001 0 0 0 0 0.001 0.001 0.003 0.003 0.003 0.002 0.001 0.005 0.005 0.002 0.004 0.003 0.005 0.005 0.003 0.001 0.005 0.005 0.003 0.001 0.003 0.003 0.001 0.001 0.001 0 0.001 0.001 0.001 0 0.001 0.001 0 0.001 0.001 0.001 0.001 0.001 0 0 0 0.001 0.001 0 0 0 0 0 0 0 0 0 0 0.001 0.001 0.001 0 0 0 0 0 0 0 0 0 0 0 0 0 0 0 0 0 0 0 0 0 0 0 0 0 0 0 0 0 0 0 0 0 0 0 0 0 0 0 0 0 0 0 0 0 0 0 0 0 0 0.001 0.001 0.001 0.001 0.001 0 0 0 0 0 0 0.001 0.001 0.001 0 0 0 0 0.111 0 0.002 0 0 0 0 0 0 0 0 0 0 0 0 0 0 0 0 0 0 0 0 0 0 0 0 0 0 0 0 0 0 0 0 0 0 0 0 0 0 0 0 0 0 0 0 0 0 0 0 0 0 0 0 0 0 0 0 0 0 0 0 0 0 0 0 0 0 0 0 0 0 0 0 0 0 0 0 0 0 0 0 0 0 0 0 0 0 0 0 0 0 0 0 0 0 0 0 0 0 0 0 0 0 0 0 0 0 0 0 0 0 0 0 0 0 0 0 0 0 0 0 0 0 0 0 0 0 0 0 0 0 0 0 0 0 0 0 0 0 0 0 0 0 0 0 0 0 0 0 0 0 0 0 0 0 0 0 0 0 0 0 0 0 0 0 0 0 0 0 0 0 0 0 0 0 0 0 0 0 0 0 0 0 0 0 0 0 0 0 0 0 0 0 0 0 0 0 0 0 0 0 0 0 0 0 0 0 0 0 0 0 0 0 0 0 0 0 0 0 0 0 0 0 0 0 0 0 0 0 0 0 0 0 0 0 0 0 0 0 0 0 0 0 0 0 0 0 0 0 0 0 0 0 0 0 0 0 0 0 0 0 0 0 0 0 0 0 0 0 0 0 0 0 0 0 0 0 0 0 0 0 0 0 0 0 0 0 0 0 0 0 0 0 0 0 0 0 0 0 0 0 0 0 0 0 0 0 0 0 0 0 0 0 0 0 0 0 0 0 0 0 0 0 0 0 0 0 0 0 0 0 0 0 0 0 0 0 0 0 0 0 0 0 0 0 0 0 0 0 0 0 0 0 0 0 0 0 0 0 0 0 0 0 0 0 0 0 0 0 0 0 0 0 0 0 0 0 0 0 0 0 0 0 0 0 0 0 0 0 0 0 0 0 0 0 0 0 0 0 0 0 0 0 0 0 0 0 0 0 0 0 0 0 0 0 0 0 0 0 0 0 0 0 0 0 0 0 0 0 0 0 0 0 0 0 0 0 0 0 0 0 0 0 0 0 0 0 0 0 0 0 0 0 0 0 0 0 0 0 0 0 0 0 0 0 0 0 0 0 0 0 0 0 0 0 0 0 0 0 0 0 0 0 0 0 0 0 0 0 0 0 0 0 0 0 0 0 0 0 0 0 0 0 0 0 0 0 0 0 0 0 0 0 0 0 0 0 0 0 0 0 0 0 0 0 0 0 0 0 0 0 0 0 0 0 0 0 0 0 0 0 0 0 0 0 0 0 0 0 0 0 0 0 0 0 0 0 0 0 0 0 0 0 0 0 0 0 0 0 0 0 0 0 0 0 0 0 0 0 0 0 0 0 0 0 0 0 0 0 0 0 0 0 0 0 0 0 0 0 0 0 0 0 0 0 0 0 0 0 0 0 0 0 0 0 0 0 0 0 0 0 0 0 0 0 0 0 0 0 0 0 0 0 0 0 0 0 0 0 0 0 0 0 0 0 0 0 0 0 0 0 0 0 0 0 0 0 0 0 0 0 0 0 0 0 0 0 0 0 0 0 0 0 0 0 0 0 0 0 0 0 0 0 0 0 0 0 0 0 0 0 0 0 0 0 0 0 0 0 0 0 0 0 0 0 0 0 0 0 0 0 0 0 0 0 0 0 0 0 0 0 0 0 0 0 0 0 0 0 0 0 0 0 0 0 0 0 0.002 0.002 0.002 0.001 0 0 0.001 0.001 0.001 0 0.001 0 0.001 0.001 0.001 0.001 0.001 0.001 0.001 0 0.001 0.001 0.001 0.001 0.004 0.001 0 0 0 0 0 0 0 0 0.001 0.004 0.005 0.005 0.004 0.002 0.001 0.001 0 0 0 0 0 0 0 0.001 0.001 0.001 0.001 0.001 0.001 0.001 0 0 0 0 0 0 0 0 0 0 0 0 0 0 0 0 0 0 0 0 0 0 0.001 0.001 0 0 0 0 0 0.006 0 0.001 
0 0 0 0 0 0 0 0 0 0 0 0 0 0 0 0 0 0 0 0 0 0 0 0 0 0 0 0 0 0 0 0 0 0 0 0 0 0 0 0 0 0 0 0 0 0 0 0 0 0 0 0 0 0 0 0 0 0 0 0 0 0 0 0 0 0 0 0 0 0 0 0 0 0 0 0 0 0 0 0 1 0 0 0 0 0 0 0 0 0 0 0 0 0 0 0 0 0 0 0 0 0 0 0 0 0 0 0 0 0 0 0 0 0 0 0 0 0 0 0 0 0 0 0 0 0 0 0 0 0 0 0 0 0 0 0 0 0 0 0 0 0 0 0 0 0 0 0 0 0 0 0 0 0 0 0 0 0 0 0 0 0 0 0 0 0 0 0 0 0 0 0 0 0 0 0 0 0 0 0 0 0 0 0 0 0 0 0 0 0 0 0 0 0 0 0 0 0 0 0 0 0 0 0 0 0 0 0 0 0 0 0 0 0 0 0 0 0 0 0 0 0 0 0 0 0 0 0 0 0 0 0 0 0 0 0 0 0 0 0 0 0 0 0 0 0 0 0 0 0 0 0 0 0 0 0 0 0 0 0 0 0 0 0 0 0 0 0 0 0 0 0 0 0 0 0 0 0 0 0 0 0 0 0 0 0 0 0 0 0 0 0 0 0 0 0 0 0 0 0 0 0 0 0 0 0 0 0 0 0 0 0 0 0 0 0 0 0 0 0 0 0 0 0 0 0 0 0 0 0 0 0 0 0 0 0 0 0 0 0 0 0 0 0 0 0 0 0 0 0 0 0 0 0 0 0 0 0 0 0 0 0 0 0 0 0 0 0 0 0 0 0 0 0 0 0 0 0 0 0 0 0 0 0 0 0 0 0 0 0 0 0 0 0 0 0 0 0 0 0 0 0 0 0 0 0 0 0 0 0 0 0 0 0 0 0 0 0 0 0 0 0 0 0 0 0 0 0 0 0 0 0 0 0 0 0 0 0 0 0 0 0 0 0 0 0 0 0 0 0 0 0 0 0 0 0 0 0 0 0 0 0 0 0 0 0 0 0 0 0 0 0 0 0 0 0 0 0 0 0 0 0 0 0 0 0 0 0 0 0 0 0 0 0 0 0 0 0 0 0 0 0 0 0 0 0 0 0 0 0 0 0 0 0 0 0 0 0 0 0 0 0 0 0 0 0 0 0 0 0 0 0 0 0 0 0 0 0 0 0 0 0 0 0 0 0 0 0 0 0 0 0 0 0 0 0 0 0 0 0 0 0 0 0 0 0 0 0 0 0 0 0 0 0 0 0 0 0 0 0 0 0 0 0 0 0 0 0 0 0 0 0 0 0 0 0 0 0 0 0 0 0 0 0 0 0 0 0 0 0 0 0 0 0 0 0 0 0 0 0 0 0 0 0 0 0 0 0 0 0 0 0 0 0 0 0 0 0 0 0 0 0 0 0 0 0 0 0 0 0 0 0 0 0 0 0 0 0 0 0 0 0 0 0 0 0 0 0 0 0 0 0 0 0 0 0 0 0 0 0 0 0 0 0 0 0 0 0 0 0 0 0 0 0 0 0 0 0 0 0 0 0 0 0 0 0 0 0 0 0 0 0 0 0 0 0 0 0 0 0 0 0 0 0 0 0 0 0 0 0 0 0 0 0 0 0 0 0 0 0 0 0 0 0 0 0 0 0 0 0 0 0 0 0 0 0 0 0 0 0 0 0 0 0 0 0 0 0 0 0 0 0 0 0 0 0 0 0 0 0 0 0 0 0 0 0 0 0 0 0 0 0 0 0 0 0 0 0 0 0 0 0 0 0 0 0 0 0 0 0 0 0 0 0 0 0 0 0 0 0 0 0 0 0 0 0 0 0 0 0 0 0 0 0 0 0 0 0 0 0 0 0 0 0 0 0 0 0 0 0 0 0 0 0 0 0 0 0 0 0 0 0 0 0 0 0 0 0 0 0 0 0 0 0 0 0 0 0 0 0 0 0 0 0 0 0 0 0 0 0 0 0 0 0 0 0 0 0 0 0 0 0 0 0 0 0 0 0 0 0 0 0 0 0 0 0 0 0 0 0 0 0 0 0 0 0 0 0 0 0 0 0 0 0 0 0 0 0 0 0 0 0 0 0 0 0 0 0 0 0 0 0 0 0 0 0 0 0 0 0 0 0 0 0 0 0 0 0 0 0 0 0 0 0 0 0 0 0 0 0 0 0 0 0 0 0 0 0 0 0 0 0 0 0 0 0 0 0 0 0 0 0 0 0 0 0 0 0 0 0 0 0 0 0 0 0 0 0 0 0 0 0 0 0 0 0 0 0 0 0 0 0 0 0 0 0 0 0 0 0 0 0 0 0 0 0 0 0 0 0 0 0 0 0 0 0 0 0 0 0 0 0 0 0 0 0 0 0 0 0 0 0 0 0 0 0 0 0 0 0 0 0 0 0 0 0 0 0 0 0 0 0 0 0 0 0 0 0 0 0 0 0 0 0 0 0 0 0 0 0 0 0 0 0 0 0 0 0 0 0 0 0 0 0 0 0 0 0 0 0 0 0 0 0 0 0 0 0 0 0 0 0 0 0 0 0 0 0 0 0 0 0 0 0 0 0 0 0 0 0 0 0 0 0 0 0 0 0 0 0 0 0 0 0 0 0 0 0 0 0 0 0 0 0 0 0 0 0 0 0 0 0 0 0 0 0 0 0 0 0 0 0 0 0 0 0 0 0 0 0 0 0 0 0 0 0 0 0 0 0 0 0 0 0 0 0 0 0 0 0 0 0 0 0 0 0 0 0 0 0 0 0 0 0 0 0 0 0 0 0 0 0 0 0 0 0 0 0 0 0 0 0 0 0 0 0 0 0 0 0 0 0 0 0 0 0 0 0 0 0 0 0 0 0 0 0 0 0 0 0 0 0 0 0 0 0 0 0 0 0 0 0 0 0 0 0 0 0 0 0 0 0 0 0 0 0 0 0 0 0 0 0 0 0 0 0 0 0 0 0 0 0 0 0 0 0 0 0 0 0 0 0 0 0 0 0 0 0 0 0 0 0 0 0 0 0 0 0 0 0 0 0 0 0 0 0 0 0 0 0 0 0 0 0 0 0 0 0 0 0 0 0 0 0 0 0 0 0 0 0 0 0 0 0 0 0 0 0 0 0 0 0 0 0 0 0 0 0 0 0 0 0 0 0 0 0 0 0 0 0 0 0 0 0 0 0 0 0 0 0 0 0 0 0 0 0 0 0 0 0 0 0 0 0 0 0 0 0 0 0 0 0 0 0 0 0 0 0 0 0 0 0 0 0 0 0 0 0 0 0 0 0 0 0 0 0 0 0 0 0 0 0 0 0 0 0 0 0 0 0 0 0 0 0 0 0 0 0 0 0 0 0 0 0 0 0 0 0 0 0 0 0 0 0 0 0 0 0 0 0 0 0 0 0 0 0 0 0 0 0 0 0 0 0 0 0 0 0 0 0 0 0 0 0 0 0 0 0 0 0 0 0 0 0 0 0 0 0 0 0 0 0 0 0 0 0 0 0 0 0 0 0 0 0 0 0 0 0 0 0 0 0 0 0 0 0 0 0 0 0 0 0 0 0 0 0 0 0 0 0 0 0 0 0 0 0 0 0 0 0 0 0 0 0 0 0 0 0 0 0 0 0 0 0 0 0 0 0 0 0 0 0 0 0 0 0 0 0 0 0 0 0 0 0 0 0 0 0 
0.118 0.003 0 0 0 0 0 0 0 0 0 0.001 0 0 0.049 0.134 0.158 0.083 0.031 0.063 0.051 0.074 0.043 0.023 0.03 0.041 0.016 0.005 0.015 0.009 0 0.019 0 0 0 0.001 0.001 0.001 0.001 0.001 0.001 0 0 0.001 0.001 0.001 0.001 0.001 0.002 0.001 0.002 0.003 0.007 0 0.034 0.03 0.091 0.167 0.225 0.17 0.121 0.092 0.142 0.056 0 0.001 0.001 0.001 0 0 0.001 0.002 0.002 0.007 0.024 0.038 0.106 0.127 0.281 0.562 0 1 0.633 0.227 0.187 0.149 0.09 0.16 0.006 0.01 0.012 0.012 0.015 0.031 0.025 0.01 0.001 0.024 0.04 0.051 0.036 0.045 0.079 0.061 0.035 0.024 0.131 0.059 0.037 0.087 0.19 0.11 0.084 0.133 0.043 0.024 0.037 0.029 0.018 0.013 0.013 0.006 0.009 0.007 0.004 0.002 0.001 0.003 0.002 0 0 0 0 0 0 0 0 0.001 0.003 0.002 0.004 0.003 0.004 0.003 0.001 0.003 0.003 0.009 0.01 0.009 0.003 0.009 0.003 0.001 0.004 0.008 0 0 0.017 0.005 0.049 0.032 0.018 0.007 0.006 0.008 0.01 0.004 0.008 0.012 0.012 0.008 0.021 0 0.009 0.003 0.001 0.004 0.013 0.018 0.049 0.04 0.029 0.011 0.033 0.021 0.024 0.018 0.009 0.008 0.023 0.02 0.019 0.011 0.009 0.004 0.001 0.004 0.002 0.003 0.002 0.004 0.005 0.006 0.006 0.009 0.011 0.03 0.041 0.039 0.048 0.047 0.025 0.034 0.032 0.035 0.035 0.015 0.009 0 0 0.001 0.001 0.001 0.001 0.001 0.001 0.001 0 0.004 0.001 0 0.005 0.002 0.003 0.002 0.044 0.045 0.056 0.06 0.048 0.007 0 0.001 0.003 0.002 0.002 0.001 0.001 0.001 0.001 0.001 0.001 0 0 0 0.001 0.002 0 0.006 0.006 0.009 0.051 0.109 0.098 0.064 0.06 0.045 0.049 0.031 0.053 0.08 0.09 0.073 0.046 0.035 0.013 0.015 0.016 0.01 0.014 0.015 0.007 0.006 0 0 0.01 0.005 0.052 0.107 0.097 0.092 0.101 0.143 0.154 0.078 0.198 0.163 0.229 0.278 0.145 0.154 0.245 0.52 0.29 0.069 0.12 0.084 0.141 0.076 0.095 0.059 0.06 0.039 0.029 0.04 0.056 0.043 0.002 0.043 0.034 0.061 0.08 0.023 0.029 0.029 0.012 0.016 0.037 0.037 0.035 0.028 0.024 0.006 0.001 0 0.013 0.009 0.029 0.021 0.023 0.01 0.006 0.01 0.007 0.01 0.001 0.001 0 0 0 0.001 0.001 0.001 0.004 0 0 0 0.002 0 0 0 0 0 0 0.011 0.01 0.012 0.013 0.008 0.01 0.009 0.007 0.008 0.007 0.01 0.007 0.003 0.003 0.004 0.006 0.014 0.006 0.002 0.002 0 0 0 0 0 0 0 0.003 0.001 0.002 0.004 0.006 0 0 0.003 0.003 0.002 0.011 0.011 0.014 0.017 0.007 0.003 0.021 0.02 0.003 0.084 0.003 0.001 0.057 0 0 0 0 0 0 0 0 0.001 0 0.001 0.003 0.004 0 0 0 0 0.002 0.001 0.001 0.001 0.002 0.001 0 0.001 0 0 0.001 0 0 0 0 0 0 0 0 0 0 0 0 0 0 0 0 0 0 0 0 0 0 0.001 0.002 0.001 0.002 0.002 0.004 0.003 0.003 0.003 0 0 0 0 0 0 0 0 0 0 0 0.001 0 0.001 0 0 0.001 0 0.002 0.003 0.003 0.003 0.001 0.003 0.003 0 0 0 0 0 0 0 0 0 0 0 0 0 0.001 0.002 0.002 0.003 0.003 0.001 0.001 0.001 0.008 0.009 0.01 0.006 0.01 0.018 0.015 0.017 0.008 0.026 0.044 0.048 0.024 0.026 0.053 0.143 0 0.02 0.021 0.01 0.023 0.032 0.02 0.015 0.018 0.02 0.01 0 0.026 0.052 0.021 0.114 0.087 0.18 0.157 0.074 0.106 0.096 0.194 0.172 0.083 0 0.183 0.047 0 0.005 0 0 0 0 0 0.002 0.003 0.001 0 0 0.003 0.001 0.002 0.007 0.008 0.007 0.017 0.039 0 0.002 0 0 0 0.001 0.002 0.004 0.004 0.003 0.004 0.003 0.002 0.003 0.001 0.002 0.003 0.005 0.002 0.002 0.001 0.002 0.001 0.001 0.002 0.002 0.004 0.003 0.002 0.006 0.007 0.013 0.007 0.006 0.005 0.003 0.003 0.003 0.003 0.001 0.004 0.004 0.004 0.004 0.001 0.001 0.002 0.002 0.001 0.001 0.001 0.002 0.001 0.001 0.002 0.004 0.007 0.005 0.001 0.008 0.004 0.002 0.001 0.004 0.003 0.004 0.004 0.003 0 0 0 0 0 0 0 0 0 0 0 0 0 0 0 0.001 0.003 0.002 0.004 0.003 0.009 0.003 0.005 0.003 0.003 0.003 0 0.003 0.002 0.001 0.001 0.003 0 0.001 0.001 0.001 0.001 0 0 0 0 0 0 0.004 0.001 0 0 0.001 0.005 0.004 0.004 0.002 0.008 0.003 0.003 0.007 0.005 0.006 0.005 0.004 0.003 0.004 0.002 0.002 0.001 0.002 0.001 0.001 0.001 0 0 0.001 0.001 0.001 0.002 0.001 0.001 0 0 0 0 0 0 0 0 0 0 0 0 0.001 0.001 0.001 0 0 0 0.001 0.001 0.001 0 0 0 0 0 0 0 0 0 0 0 0 0 0 0 0 0 0 0 0 0 0 0 0 0 0 0 0 0 0 0 0 0 0 0 0 0 0 0 0 0 0 0.001 0 0 0.001 0.001 0 0 0.001 0.001 0 0 0 0 0 0 0 0 0 0 0 0 0 0 0 0 0 0 0.001 0.001 0.184 0.001 0.004 0 0 0 0 0 0 0 0 0 0 0 0 0 0 0 0 0 0 0 0 0 0 0 0 0 0 0 0 0 0 0 0 0 0 0 0 0 0 0 0 0 0 0 0 0 0 0 0 0 0 0 0 0 0 0 0 0 0 0 0 0 0 0 0 0 0 0 0 0 0 0 0 0 0 0 0 0 0 0 0 0 0 0 0 0 0 0 0 0 0 0 0 0 0 0 0 0 0 0 0 0 0 0 0 0 0 0 0 0 0 0 0 0 0 0 0 0 0 0 0 0 0 0 0 0 0 0 0 0 0 0 0 0 0 0 0 0 0 0 0 0 0 0 0 0 0 0 0 0 0 0 0 0 0 0 0 0 0 0 0 0 0 0 0 0 0 0 0 0 0 0 0 0 0 0 0 0 0 0 0 0 0 0 0 0 0 0 0 0 0 0 0 0 0 0 0 0 0 0 0 0 0 0 0 0 0 0 0 0 0 0 0 0 0 0 0 0 0 0 0 0 0 0 0 0 0 0 0 0 0 0 0 0 0 0 0 0 0 0 0 0 0 0 0 0 0 0 0 0 0 0 0 0 0 0 0 0 0 0 0 0 0 0 0 0 0 0 0 0 0 0 0 0 0 0 0 0 0 0 0 0 0 0 0 0 0 0 0 0 0 0 0 0 0 0 0 0 0 0 0 0 0 0 0 0 0 0 0 0 0 0 0 0 0 0 0 0 0 0 0 0 0 0 0 0 0 0 0 0 0 0 0 0 0 0 0 0 0 0 0 0 0 0 0 0 0 0 0 0 0 0 0 0 0 0 0 0 0 0 0 0 0 0 0 0 0 0 0 0 0 0 0 0 0 0 0 0 0 0 0 0 0 0 0 0 0 0 0 0 0 0 0 0 0 0 0 0 0 0 0 0 0 0 0 0 0 0 0 0 0 0 0 0 0 0 0 0 0 0 0 0 0 0 0 0 0 0 0 0 0 0 0 0 0 0 0 0 0.001 0.001 0 0 0 0 0 0 0 0 0 0 0 0 0 0 0 0 0 0 0 0 0 0 0 0 0 0 0 0 0 0 0 0 0 0 0 0 0 0 0 0 0 0 0 0 0 0 0 0 0 0 0 0 0 0 0 0 0 0 0 0 0 0 0 0 0 0.001 0 0 0 0 0 0 0 0 0 0 0 0 0 0 0 0 0 0 0 0 0 0 0 0 0 0 0 0 0 0 0 0 0 0 0 0 0 0 0 0 0 0 0 0 0 0 0 0 0 0 0 0 0 0 0 0 0 0 0 0 0 0 0 0 0 0 0 0 0 0 0 0 0 0 0 0 0 0 0 0 0 0 0 0 0 0 0 0 0 0 0 0 0 0 0 0 0 0 0 0 0 0 0 0 0 0 0 0 0 0 0 0 0 0 0 0 0 0 0 0 0 0 0 0 0 0 0 0 0 0 0 0 0 0 0 0 0 0 0 0 0 0 0 0 0 0 0 0 0 0 0 0 0 0 0 0 0 0 0 0 0 0 0 0 0 0 0 0 0 0 0 0 0 0 0 0 0 0 0 0 0 0 0 0 0 0 0 0 0 0 0 0 0 0 0 0 0 0 0 0 0 0 0 0 0 0 0 0 0.001 0.001 0.002 0.002 0.001 0.001 0.002 0.001 0.001 0.001 0.002 0.003 0.004 0.005 0.003 0.002 0.002 0 0.001 0.003 0.005 0.003 0.008 0.009 0.004 0.003 0.002 0 0 0.002 0.004 0.004 0.002 0.002 0.001 0.002 0.003 0.004 0.004 0.002 0.001 0 0.001 0.002 0.002 0 0.001 0.005 0 0 0 0 0 0 0 0.001 0.002 0.001 0.01 0.011 0.011 0.011 0.006 0.008 0.01 0.005 0.004 0.005 0.006 0.002 0.003 0.005 0.005 0.005 0.004 0.002 0.002 0.003 0 0 0 0 0 0 0 0 0 0 0 0 0 0 0 0 0 0.001 0.001 0.001 0.001 0.001 0.001 0 0.003 0 0 0 0 0 0.01 0 0.004 
0.098 0.003 0 0 0.001 0.001 0 0.001 0.001 0 0 0.001 0 0 0.036 0.091 0.122 0.066 0.022 0.037 0.032 0.053 0.023 0.02 0.022 0.03 0.013 0.012 0.015 0.007 0.001 0.024 0.001 0.001 0.001 0.001 0 0 0 0 0 0 0 0 0 0.001 0 0 0 0.001 0.001 0.001 0.006 0 0.018 0.009 0.037 0.087 0.114 0.13 0.09 0.083 0.124 0.064 0 0 0 0 0 0 0 0.001 0.001 0.002 0.015 0.015 0.049 0.068 0.147 0.254 0 0.452 1 0.319 0.19 0.158 0.081 0.142 0.002 0.004 0.007 0.005 0.008 0.015 0.01 0.004 0 0.018 0.019 0.029 0.039 0.052 0.114 0.091 0.058 0.025 0.084 0.046 0.035 0.064 0.132 0.08 0.063 0.094 0.035 0.015 0.024 0.019 0.012 0.008 0.011 0.007 0.008 0.006 0.005 0.002 0.002 0.002 0.001 0.002 0.002 0.002 0.001 0.001 0.001 0 0 0.002 0.002 0.001 0.004 0.004 0.001 0.002 0.002 0.003 0.003 0.006 0.005 0.005 0.001 0.005 0.003 0 0.002 0.008 0 0 0.015 0.004 0.047 0.032 0.022 0.008 0.009 0.007 0.005 0.001 0.002 0.002 0.004 0.003 0.007 0 0.002 0.001 0.001 0.002 0.011 0.029 0.048 0.036 0.036 0.012 0.032 0.014 0.017 0.013 0.008 0.004 0.013 0.015 0.016 0.011 0.007 0.005 0.001 0.003 0.001 0.003 0.002 0.002 0.002 0.003 0.006 0.006 0.007 0.026 0.033 0.033 0.049 0.05 0.026 0.038 0.033 0.041 0.043 0.011 0.006 0.001 0.001 0.001 0 0.001 0.001 0.001 0 0.001 0.004 0.004 0.004 0.001 0.005 0.004 0.002 0.002 0.045 0.043 0.051 0.057 0.036 0.006 0 0 0 0 0 0 0 0 0 0 0 0 0.001 0.001 0.002 0.002 0.001 0.004 0.005 0.005 0.035 0.101 0.087 0.056 0.05 0.044 0.056 0.038 0.042 0.059 0.071 0.058 0.036 0.027 0.009 0.009 0.009 0.006 0.007 0.01 0.001 0.005 0 0.001 0.012 0.009 0.052 0.1 0.093 0.093 0.089 0.114 0.115 0.046 0.135 0.107 0.139 0.179 0.093 0.089 0.142 0.252 0.124 0.044 0.085 0.056 0.079 0.048 0.073 0.053 0.049 0.037 0.023 0.041 0.047 0.038 0.002 0.039 0.033 0.041 0.059 0.021 0.021 0.021 0.009 0.016 0.027 0.028 0.025 0.023 0.021 0.008 0.002 0 0.008 0.005 0.023 0.011 0.01 0.006 0.002 0.004 0.001 0.005 0.001 0.001 0.001 0 0 0 0.001 0.002 0.003 0 0.001 0.001 0.003 0 0 0 0.002 0.002 0 0.004 0.005 0.007 0.008 0.004 0.006 0.006 0.006 0.006 0.003 0.004 0.005 0.002 0.003 0.003 0.007 0.017 0.002 0.001 0.001 0 0 0 0 0 0 0 0.002 0.001 0 0 0.003 0.001 0 0.003 0.003 0.002 0.005 0.002 0.002 0.004 0.002 0.001 0.015 0.014 0.002 0.085 0.004 0 0.054 0 0 0.001 0.001 0 0 0 0 0 0 0 0.001 0.001 0 0.001 0.002 0.001 0.001 0.001 0.002 0.001 0.002 0.001 0.002 0.002 0.001 0 0.001 0 0 0 0 0 0 0 0 0 0 0 0 0 0 0 0 0 0 0 0 0 0 0 0 0 0.001 0.001 0.001 0.002 0.001 0.001 0 0 0 0 0 0 0 0 0 0 0 0 0 0 0.001 0.001 0.001 0 0.001 0.003 0.003 0.003 0 0 0.001 0 0 0 0 0 0 0 0 0 0 0 0 0 0 0.002 0.001 0.001 0 0.001 0.004 0.002 0.005 0.006 0.006 0.005 0.006 0.011 0.013 0.02 0.015 0.012 0.034 0.042 0.025 0.014 0.038 0.103 0 0.015 0.019 0.011 0.017 0.025 0.014 0.01 0.015 0.019 0.005 0 0.025 0.04 0.014 0.099 0.081 0.133 0.111 0.045 0.069 0.06 0.125 0.114 0.06 0 0.118 0.028 0 0.004 0 0 0 0 0 0.001 0 0 0 0.001 0.001 0 0.001 0.001 0.001 0.001 0.003 0.011 0 0.001 0 0 0 0 0.001 0.001 0.001 0.001 0.001 0.001 0.001 0 0 0.001 0.001 0 0 0.001 0 0 0 0 0 0.001 0.001 0.001 0.001 0.003 0.005 0.015 0.009 0.008 0.007 0.003 0.003 0 0.001 0.001 0.001 0 0.001 0.001 0.001 0.001 0.001 0 0.002 0.003 0.001 0.001 0.004 0.003 0.003 0.008 0.01 0.006 0.002 0.011 0.007 0.005 0.004 0.004 0.001 0.003 0.002 0.002 0 0 0 0 0 0 0 0.001 0.001 0.001 0.002 0.001 0.001 0.002 0.002 0.009 0.008 0.008 0.01 0.009 0.011 0.004 0.006 0.005 0.004 0.003 0.002 0.003 0.002 0.001 0.001 0.003 0 0.001 0.001 0.001 0.001 0.001 0.001 0 0.001 0 0.001 0.003 0.003 0.001 0.001 0.004 0.005 0.005 0.004 0.003 0.007 0.005 0.001 0.004 0.002 0.004 0.005 0.002 0.002 0.003 0.005 0.005 0.003 0.003 0.002 0.002 0.001 0 0 0.001 0.001 0 0 0.001 0 0 0 0 0 0 0 0 0 0 0 0 0 0 0 0 0 0 0 0 0 0 0 0 0 0 0 0 0 0 0 0 0 0 0 0 0 0 0 0 0 0 0 0 0 0 0 0 0 0 0 0 0 0 0 0 0 0 0 0 0 0 0 0 0 0 0 0 0 0 0 0 0 0 0 0 0 0 0 0 0 0 0 0 0 0 0 0 0 0 0 0 0 0.131 0 0.001 0 0 0 0 0 0 0 0 0 0 0 0 0 0 0 0 0 0 0 0 0 0 0 0 0 0 0 0 0 0 0 0 0 0 0 0 0 0 0 0 0 0 0 0 0 0 0 0 0 0 0 0 0 0 0 0 0 0 0 0 0 0 0 0 0 0 0 0 0 0 0 0 0 0 0 0 0 0 0 0 0 0 0 0 0 0 0 0 0 0 0 0 0 0 0 0 0 0 0 0 0 0 0 0 0 0 0 0 0 0 0 0 0 0 0 0 0 0 0 0 0 0 0 0 0 0 0 0 0 0 0 0 0 0 0 0 0 0 0 0 0 0 0 0 0 0 0 0 0 0 0 0 0 0 0 0 0 0 0 0 0 0 0 0 0 0 0 0 0 0 0 0 0 0 0 0 0 0 0 0 0 0 0 0 0 0 0 0 0 0 0 0 0 0 0 0 0 0 0 0 0 0 0 0 0 0 0 0 0 0 0 0 0 0 0 0 0 0 0 0 0 0 0 0 0 0 0 0 0 0 0 0 0 0 0 0 0 0 0 0 0 0 0 0 0 0 0 0 0 0 0 0 0 0 0 0 0 0 0 0 0 0 0 0 0 0 0 0 0 0 0 0 0 0 0 0 0 0 0 0 0 0 0 0 0 0 0 0 0 0 0 0 0 0 0 0 0 0 0 0 0 0 0 0 0 0 0 0 0 0 0 0 0 0 0 0 0 0 0 0 0 0 0 0 0 0 0 0 0 0 0 0 0 0 0 0 0 0 0 0 0 0 0 0 0 0 0 0 0 0 0 0 0 0 0 0 0 0 0 0 0 0 0 0 0 0 0 0 0 0 0 0 0 0 0 0 0 0 0 0 0 0 0 0 0 0 0 0 0 0 0 0 0 0 0 0 0 0 0 0 0 0 0 0 0 0 0 0 0 0 0 0 0 0 0 0 0 0 0 0 0 0 0 0 0 0 0 0 0 0 0 0 0 0 0 0 0 0.001 0 0 0 0 0 0 0 0 0 0 0 0 0 0 0 0 0 0 0 0 0 0 0 0 0 0 0 0 0 0 0 0 0 0 0 0 0 0.001 0 0 0.001 0 0.001 0.001 0.001 0.001 0 0 0 0 0 0 0 0 0 0 0 0 0 0 0 0 0 0 0.001 0 0 0.001 0.001 0 0 0 0 0 0 0 0 0 0 0 0 0 0 0 0 0 0 0 0 0 0 0 0 0 0 0 0 0 0 0 0 0 0 0 0 0 0 0 0 0 0 0 0 0 0 0 0 0 0 0 0 0 0 0 0 0 0 0 0 0 0 0 0 0 0 0 0 0 0 0 0 0 0 0 0 0 0 0 0 0 0 0 0 0 0 0 0 0 0 0 0 0 0 0 0 0 0 0 0 0 0 0 0 0 0 0 0 0 0 0 0 0 0 0 0 0 0 0 0 0 0 0 0 0 0 0 0 0 0 0 0 0 0 0 0 0 0 0 0 0 0 0 0 0 0 0 0 0 0 0 0 0 0 0 0 0 0 0 0 0 0 0 0 0 0 0 0 0 0 0 0 0 0 0 0 0 0 0 0 0 0 0 0 0 0 0 0 0 0 0 0 0 0 0 0 0 0 0 0 0 0 0 0.001 0 0 0.001 0.001 0.001 0.001 0 0.001 0.002 0.001 0.001 0.003 0.003 0.005 0.004 0.003 0 0.002 0.003 0.001 0.001 0.002 0.004 0.002 0.007 0.007 0.005 0.003 0.001 0.001 0 0.003 0.002 0.003 0.001 0.004 0.004 0.002 0.003 0.003 0.003 0.003 0.003 0.002 0.002 0.003 0.002 0.002 0.004 0.007 0.002 0.001 0.001 0.001 0.001 0.001 0 0 0.003 0.003 0.007 0.007 0.006 0.01 0.005 0.005 0.004 0.002 0.001 0.001 0.003 0.003 0.004 0.006 0.004 0.003 0.002 0 0.001 0.002 0.001 0.001 0.001 0 0 0.001 0.001 0.001 0 0 0.001 0.001 0 0 0.001 0.001 0.001 0.004 0.002 0.002 0.002 0.002 0.004 0.002 0.003 0 0 0 0 0 0.004 0 0.003 
0.209 0.001 0 0 0 0 0 0 0 0 0 0.001 0 0 0.064 0.182 0.229 0.116 0.025 0.037 0.034 0.054 0.026 0.03 0.02 0.025 0.018 0.011 0.012 0.006 0 0.023 0 0.001 0.001 0.001 0.001 0.001 0.001 0.001 0 0 0.001 0.001 0.001 0.001 0.001 0.001 0.001 0.001 0.001 0.004 0.005 0 0.019 0.016 0.076 0.131 0.104 0.224 0.204 0.141 0.267 0.114 0 0.001 0.003 0.001 0 0.001 0.005 0.003 0.004 0.005 0.019 0.024 0.046 0.052 0.08 0.138 0 0.191 0.398 1 0.549 0.435 0.256 0.376 0.012 0.015 0.019 0.015 0.015 0.029 0.033 0.016 0.008 0.021 0.033 0.049 0.09 0.138 0.326 0.224 0.135 0.055 0.086 0.049 0.042 0.069 0.137 0.1 0.084 0.105 0.042 0.021 0.034 0.025 0.015 0.017 0.017 0.007 0.009 0.01 0.012 0.006 0.001 0.001 0 0 0 0 0 0 0 0 0 0 0.001 0 0.004 0.003 0.003 0.002 0.003 0.004 0.004 0.01 0.011 0.011 0.002 0.011 0.004 0 0.004 0.017 0 0 0.024 0.005 0.069 0.045 0.028 0.007 0.006 0.014 0.01 0.005 0.008 0.012 0.01 0.008 0.013 0 0.006 0.002 0.004 0.007 0.02 0.042 0.081 0.064 0.041 0.013 0.054 0.029 0.034 0.023 0.01 0.007 0.026 0.024 0.032 0.02 0.012 0.007 0.006 0.006 0.005 0.004 0.003 0.004 0.004 0.005 0.008 0.016 0.021 0.041 0.05 0.049 0.074 0.072 0.041 0.061 0.056 0.064 0.062 0.019 0.014 0.001 0 0.001 0.001 0.001 0.001 0.001 0.001 0.001 0.003 0.004 0.001 0.001 0.004 0.003 0.002 0.002 0.056 0.065 0.067 0.081 0.063 0.016 0.002 0.002 0.004 0.003 0.003 0.002 0.001 0.003 0.003 0.003 0.002 0.002 0.004 0.003 0.002 0.003 0.002 0.001 0.004 0.005 0.054 0.134 0.115 0.079 0.068 0.067 0.084 0.059 0.071 0.105 0.124 0.103 0.072 0.052 0.012 0.01 0.009 0.008 0.004 0.008 0.002 0.001 0 0 0.008 0.003 0.071 0.132 0.132 0.134 0.108 0.156 0.114 0.052 0.134 0.125 0.144 0.141 0.094 0.107 0.141 0.14 0.083 0.061 0.115 0.069 0.059 0.042 0.134 0.061 0.046 0.034 0.025 0.035 0.05 0.044 0.003 0.052 0.041 0.073 0.101 0.03 0.05 0.046 0.016 0.019 0.04 0.04 0.034 0.029 0.025 0.008 0.006 0 0.013 0.01 0.031 0.021 0.015 0.008 0.004 0.006 0.004 0.007 0.002 0.001 0 0.001 0.003 0 0.002 0.004 0.006 0 0.001 0.002 0.001 0 0 0 0 0 0 0.007 0.007 0.012 0.018 0.006 0.006 0.008 0.004 0.006 0.002 0.009 0.003 0.003 0.002 0.002 0.006 0.019 0.006 0.001 0.001 0 0.001 0.001 0.001 0.001 0.001 0.002 0.004 0.002 0.001 0.005 0.006 0.001 0 0.005 0.005 0.001 0.009 0.006 0.008 0.009 0.003 0.001 0.016 0.016 0.001 0.249 0.01 0.001 0.09 0 0 0 0 0 0 0 0 0 0 0 0 0.001 0 0 0 0 0.001 0 0 0 0 0 0 0 0 0 0 0 0 0 0 0 0 0 0 0 0 0 0 0 0 0 0 0 0 0 0 0 0 0 0 0 0 0 0.001 0.002 0.001 0 0 0 0 0 0 0 0 0 0 0 0 0 0 0 0 0.001 0.001 0 0.001 0 0 0 0 0 0 0 0 0 0 0 0 0 0 0 0 0 0 0 0 0 0 0 0 0.002 0.002 0.003 0.009 0.011 0.006 0.006 0.013 0.016 0.009 0.014 0.01 0.027 0.043 0.048 0.021 0.031 0.045 0.124 0 0.014 0.014 0.01 0.013 0.024 0.016 0.012 0.014 0.018 0.008 0 0.037 0.061 0.014 0.158 0.117 0.201 0.186 0.056 0.082 0.072 0.131 0.12 0.07 0 0.126 0.03 0 0.002 0 0 0 0.002 0.002 0.002 0.002 0.001 0.003 0.003 0.002 0.002 0.003 0.004 0.004 0.006 0.012 0.031 0 0.002 0 0 0 0.002 0.003 0.004 0.002 0.003 0.001 0.003 0.002 0.004 0.004 0.002 0.002 0.004 0.002 0.003 0.002 0.003 0.001 0.002 0.001 0.001 0.001 0 0 0.002 0.003 0.005 0.003 0.001 0.001 0.002 0.002 0 0 0 0 0 0.001 0 0 0 0 0 0 0 0 0 0 0 0 0.002 0.003 0.002 0.001 0.003 0.002 0.001 0.003 0.002 0.003 0.002 0.002 0.001 0 0 0 0 0 0 0 0 0 0 0 0 0 0 0 0.001 0.001 0.004 0.005 0.01 0.012 0.002 0.004 0.002 0.002 0.001 0.001 0.003 0.002 0.002 0.002 0.004 0 0.001 0.001 0 0 0 0 0 0 0 0 0.003 0.001 0 0 0.002 0.003 0.004 0.004 0.006 0.01 0.005 0.004 0.007 0.003 0.006 0.006 0.001 0.001 0.004 0.003 0.001 0 0.001 0 0.001 0 0 0 0 0 0 0 0 0 0 0 0 0 0 0 0 0 0 0 0 0 0 0 0 0 0 0 0 0 0 0 0 0 0 0 0 0 0 0 0 0 0 0 0 0 0 0 0 0 0 0 0 0 0 0 0 0 0 0 0 0 0 0 0 0 0 0 0 0 0 0 0 0 0 0 0 0 0 0 0 0 0 0 0 0 0 0 0 0 0 0 0 0 0 0 0 0 0 0 0 0 0.215 0.001 0.003 0 0 0 0 0 0 0 0 0 0 0 0 0 0 0 0 0 0 0 0 0 0 0 0 0 0 0 0 0 0 0 0 0 0 0 0 0 0 0 0 0 0 0 0 0 0 0 0 0 0 0 0 0 0 0 0 0 0 0 0 0 0 0 0 0 0 0 0 0 0 0 0 0 0 0 0 0 0 0 0 0 0 0 0 0 0 0 0 0 0 0 0 0 0 0 0 0 0 0 0 0 0 0 0 0 0 0 0 0 0 0 0 0 0 0 0 0 0 0 0 0 0 0 0 0 0 0 0 0 0 0 0 0 0 0 0 0 0 0 0 0 0 0 0 0 0 0 0 0 0 0 0 0 0 0 0 0 0 0 0 0 0 0 0 0 0 0 0 0 0 0 0 0 0 0 0 0 0 0 0 0 0 0 0 0 0 0 0 0 0 0 0 0 0 0 0 0 0 0 0 0 0 0 0 0 0 0 0 0 0 0 0 0 0 0 0 0 0 0 0 0 0 0 0 0 0 0 0 0 0 0 0 0 0 0 0 0 0 0 0 0 0 0 0 0 0 0 0 0 0 0 0 0 0 0 0 0 0 0 0 0 0 0 0 0 0 0 0 0 0 0 0 0 0 0 0 0 0 0 0 0 0 0 0 0 0 0 0 0 0 0 0 0 0 0 0 0 0 0 0 0 0 0 0 0 0 0 0 0 0 0 0 0 0 0 0 0 0 0 0 0 0 0 0 0 0 0 0 0 0 0 0 0 0 0 0 0 0 0 0 0 0 0 0 0 0 0 0 0 0 0 0 0 0 0 0 0 0 0 0 0 0 0 0 0 0 0 0 0 0 0 0 0 0 0 0 0 0 0 0 0 0 0 0 0 0 0 0 0 0 0 0 0 0 0 0 0 0 0 0 0 0 0 0 0 0 0 0 0 0 0 0 0 0 0 0 0 0 0 0 0 0 0 0 0 0 0 0 0 0 0 0 0 0 0 0 0 0.001 0 0 0 0 0 0 0 0 0 0 0 0 0 0 0 0 0 0 0 0 0 0 0 0 0 0 0 0 0 0 0 0 0 0 0 0 0 0 0 0 0 0 0 0 0 0 0 0 0 0 0 0 0 0 0 0 0 0 0 0 0 0 0 0 0 0 0 0 0 0 0 0 0 0 0 0 0 0 0 0 0 0 0 0 0 0 0 0 0 0 0 0 0 0 0 0 0 0 0 0 0 0 0 0 0 0 0 0 0 0 0 0 0 0 0 0 0 0 0 0 0 0 0 0 0 0 0 0 0 0 0 0 0 0 0 0 0 0 0 0 0 0 0 0 0 0 0 0 0 0 0 0 0 0 0 0 0 0 0 0 0 0 0 0 0 0 0 0 0 0 0 0 0 0 0 0 0 0 0 0 0 0 0 0 0 0 0 0 0 0 0 0 0 0 0 0 0 0 0 0 0 0 0 0 0 0 0 0 0 0 0 0 0 0 0 0 0 0 0 0 0 0 0 0 0 0 0 0 0 0 0 0 0 0 0 0 0 0 0 0 0 0 0 0 0 0 0 0 0 0 0 0 0 0 0 0 0 0 0 0 0 0 0 0 0 0 0 0 0 0 0 0.001 0.001 0 0 0 0.001 0.001 0.001 0 0 0.001 0 0.001 0.001 0.001 0.001 0.003 0.004 0.001 0.001 0.001 0.001 0 0.002 0.004 0.001 0.005 0.005 0.003 0.002 0 0 0 0.001 0.001 0.001 0.001 0.001 0.001 0.002 0.004 0.003 0.002 0.003 0.001 0 0.001 0.003 0.003 0.001 0.001 0.007 0 0 0 0 0 0 0 0 0.004 0.003 0.01 0.012 0.011 0.008 0.006 0.005 0.007 0.003 0.003 0.002 0.002 0.001 0.001 0.002 0.001 0.001 0.001 0 0 0.001 0 0 0 0 0 0 0 0.001 0 0 0.001 0.001 0 0 0.001 0.001 0 0.001 0 0 0 0 0 0.001 0.001 0 0 0 0 0 0.007 0 0.004 
0.372 0.004 0 0 0 0 0 0 0 0 0 0 0 0 0.099 0.308 0.423 0.209 0.035 0.054 0.041 0.061 0.032 0.041 0.031 0.043 0.013 0.017 0.018 0.003 0 0.017 0 0 0 0 0 0 0 0 0 0 0 0 0 0 0 0 0 0 0 0.003 0.003 0 0.014 0.018 0.101 0.198 0.154 0.41 0.345 0.266 0.496 0.227 0 0 0 0 0 0 0 0.001 0 0.004 0.009 0.019 0.026 0.029 0.063 0.119 0 0.106 0.163 0.34 1 0.798 0.457 0.717 0.006 0.008 0.011 0.007 0.014 0.021 0.022 0.011 0.002 0.008 0.024 0.024 0.039 0.053 0.126 0.089 0.054 0.031 0.065 0.033 0.038 0.074 0.142 0.098 0.074 0.095 0.035 0.016 0.023 0.015 0.008 0.005 0.005 0.001 0.004 0.005 0.004 0.002 0 0 0 0 0.001 0 0 0 0 0 0 0 0.002 0 0.003 0.002 0.003 0.001 0.001 0.001 0.001 0.006 0.006 0 0 0.001 0.001 0 0 0.011 0 0 0.01 0.003 0.054 0.034 0.024 0.004 0.002 0.007 0.007 0.002 0.009 0.009 0.008 0.008 0.008 0 0.005 0.001 0.003 0.006 0.014 0.034 0.053 0.037 0.029 0.011 0.036 0.014 0.015 0.011 0.003 0.007 0.018 0.017 0.017 0.009 0.01 0.005 0.005 0.003 0.003 0.004 0.001 0.003 0.002 0.001 0.001 0.008 0.013 0.031 0.038 0.038 0.053 0.052 0.028 0.043 0.033 0.043 0.046 0.012 0.006 0 0 0.001 0.001 0.001 0.001 0.001 0.001 0.003 0.002 0.002 0 0 0.002 0 0.002 0 0.058 0.054 0.068 0.082 0.074 0.005 0.001 0.001 0.001 0.001 0.001 0.001 0 0 0.001 0.001 0 0.001 0.001 0.001 0.001 0.001 0 0.002 0.003 0.005 0.062 0.165 0.144 0.093 0.088 0.08 0.089 0.055 0.131 0.179 0.178 0.17 0.116 0.08 0.017 0.016 0.017 0.011 0.009 0.014 0.005 0.004 0 0 0.009 0.004 0.08 0.165 0.162 0.166 0.127 0.156 0.105 0.073 0.143 0.188 0.141 0.153 0.145 0.108 0.118 0.117 0.068 0.05 0.068 0.041 0.047 0.026 0.064 0.042 0.033 0.027 0.013 0.025 0.032 0.029 0.003 0.027 0.026 0.035 0.055 0.02 0.026 0.024 0.009 0.009 0.023 0.021 0.022 0.018 0.017 0.006 0.001 0 0.006 0.007 0.023 0.016 0.013 0.01 0.007 0.006 0.005 0.008 0.001 0.001 0 0 0.001 0.001 0.001 0.002 0.003 0.002 0.002 0 0.002 0.002 0.001 0 0.001 0.001 0 0.003 0.003 0.005 0.007 0.002 0.002 0.002 0.002 0.004 0.005 0.011 0.01 0.004 0.003 0.002 0.003 0.01 0.004 0 0 0 0 0 0 0 0.001 0.001 0.003 0.001 0 0.006 0.007 0.002 0.002 0.004 0.003 0.001 0.011 0.01 0.013 0.015 0.008 0.001 0.012 0.011 0.002 0.447 0.006 0 0.064 0 0 0 0 0 0 0 0 0 0 0.001 0.001 0.002 0 0.001 0.001 0.001 0.001 0.001 0 0 0.001 0 0 0 0 0 0 0 0 0 0 0 0 0 0 0 0 0 0 0 0 0 0 0 0 0 0 0 0 0 0 0 0.001 0.001 0.002 0.004 0.001 0.002 0 0 0 0 0 0 0 0 0 0 0 0 0 0 0 0 0.001 0 0.003 0.003 0.001 0.003 0.002 0.002 0.002 0 0 0 0 0 0 0 0 0 0 0 0 0 0 0.001 0.001 0.001 0.001 0 0.003 0.003 0.006 0.007 0.006 0.007 0.007 0.01 0.011 0.017 0.011 0.017 0.046 0.061 0.021 0.022 0.051 0.129 0 0.012 0.011 0.009 0.013 0.022 0.014 0.012 0.011 0.017 0.009 0 0.048 0.083 0.023 0.233 0.202 0.343 0.297 0.058 0.085 0.07 0.126 0.111 0.064 0.001 0.118 0.028 0 0.006 0 0 0 0.002 0.001 0.001 0.001 0.001 0.001 0.001 0.001 0.001 0.001 0.005 0.006 0.006 0.011 0.022 0 0.001 0.001 0.001 0 0.001 0.002 0.002 0.002 0.002 0.002 0.001 0.001 0.002 0.003 0.001 0.004 0.003 0.002 0.001 0.001 0.002 0.004 0.003 0.005 0.005 0.004 0.005 0.005 0.007 0.008 0.013 0.006 0.005 0.003 0.001 0.001 0.001 0.001 0.001 0.001 0.001 0.001 0.001 0 0 0 0 0 0.002 0.002 0.001 0 0.002 0.004 0.008 0.01 0.006 0.001 0.009 0.006 0.004 0.002 0.001 0.001 0.001 0.001 0.001 0 0 0 0 0 0 0 0 0 0 0 0 0 0 0 0.001 0.003 0.003 0.006 0.006 0.009 0 0.003 0 0 0 0 0 0 0.001 0.001 0.002 0.001 0 0 0 0 0 0 0 0 0 0 0.003 0.001 0 0 0.001 0.003 0.003 0.002 0.002 0.006 0.004 0.001 0.005 0.004 0.002 0.004 0.001 0.001 0.002 0.003 0.001 0.001 0.001 0 0.001 0.001 0.001 0.001 0.001 0 0 0 0 0 0 0.001 0.001 0.001 0.001 0 0 0 0 0 0 0.001 0.001 0 0 0 0 0 0 0 0 0 0 0 0 0 0 0 0 0 0 0 0 0 0 0 0 0 0 0 0 0 0 0 0 0 0 0 0 0 0 0 0 0 0 0 0 0 0 0 0 0 0 0 0 0 0 0 0 0 0 0 0 0 0 0 0 0 0 0 0 0 0 0 0 0 0 0 0 0 0 0 0.361 0.004 0.001 0 0 0 0 0 0 0 0 0 0 0 0 0 0 0 0 0 0 0 0 0 0 0 0 0 0 0 0 0 0 0 0 0 0 0 0 0 0 0 0 0 0 0 0 0 0 0 0 0 0 0 0 0 0 0 0 0 0 0 0 0 0 0 0 0 0 0 0 0 0 0 0 0 0 0 0 0 0 0 0 0 0 0 0 0 0 0 0 0 0 0 0 0 0 0 0 0 0 0 0 0 0 0 0 0 0 0 0 0 0 0 0 0 0 0 0 0 0 0 0 0.001 0 0 0 0 0 0 0 0 0 0 0 0 0.001 0.001 0 0.001 0 0.001 0.001 0.001 0.001 0.001 0 0 0 0 0 0 0 0 0 0 0 0 0 0 0 0 0 0 0 0 0 0 0 0 0 0 0 0 0 0 0 0 0 0 0 0 0 0 0 0 0 0 0 0 0 0 0 0 0 0 0 0 0 0 0 0 0 0 0 0 0 0 0 0 0 0 0 0 0 0 0 0 0 0 0 0 0 0 0 0 0 0 0 0 0 0 0 0 0 0 0 0 0 0 0 0 0 0 0 0 0 0 0 0 0 0 0 0 0 0 0 0 0 0 0 0 0 0 0 0 0 0 0 0 0 0 0 0 0 0 0 0 0 0 0 0 0 0 0 0 0 0 0 0 0 0 0 0 0 0 0 0 0 0 0 0 0 0 0 0 0 0 0 0 0 0 0 0 0 0 0 0 0 0 0 0 0 0 0 0 0 0 0 0 0 0 0 0 0 0 0 0 0 0 0 0 0 0 0 0 0 0 0 0 0 0 0 0 0 0 0 0 0 0 0 0 0 0 0 0 0 0 0 0 0 0 0 0 0 0 0 0 0 0 0 0 0 0 0 0 0 0 0 0 0 0 0 0 0 0 0 0 0 0 0 0 0 0 0 0 0 0 0 0.001 0 0 0 0 0 0 0 0.001 0.001 0 0 0 0 0 0 0 0 0.001 0.002 0 0.002 0.002 0.001 0.001 0 0 0 0 0 0 0 0 0.001 0 0 0 0 0 0 0 0 0 0 0 0 0 0 0 0 0 0 0 0 0.001 0 0 0 0 0 0 0 0 0 0 0 0 0 0 0 0 0 0 0 0 0.001 0.002 0.001 0.001 0 0 0 0 0.001 0 0 0 0 0 0.001 0.002 0.002 0.001 0.002 0.002 0.001 0 0 0.003 0.003 0.003 0 0.002 0.002 0.002 0.002 0.001 0.001 0.001 0 0.001 0.001 0 0 0 0 0 0 0 0 0 0 0 0 0 0 0 0 0 0 0 0 0 0 0 0 0 0 0 0 0 0 0 0 0 0 0 0 0 0 0 0 0 0 0 0 0 0 0 0 0.002 0 0 0 0 0 0 0 0 0 0 0 0 0 0 0 0 0 0 0.001 0.001 0.001 0.001 0.001 0 0 0 0 0 0 0 0 0.001 0.001 0.001 0.001 0.001 0 0 0 0 0 0 0 0 0 0 0 0 0 0.001 0.001 0 0.001 0.001 0.001 0.001 0 0 0 0 0 0 0 0 0 0 0 0 0 0 0 0 0 0 0 0 0.001 0 0 0 0 0 0 0 0 0 0 0 0 0 0 0 0 0 0 0 0 0 0 0 0 0.001 0.001 0.001 0.001 0.001 0.001 0.001 0.001 0.001 0.001 0.001 0.001 0.001 0.001 0.001 0 0 0 0 0 0 0 0 0 0 0 0 0.001 0.001 0.001 0 0.001 0.001 0 0.001 0.001 0.001 0.001 0 0.002 0.001 0 0 0.002 0.002 0 0.002 0.002 0.004 0.001 0.002 0.003 0.002 0.001 0.001 0.004 0.004 0.004 0.005 0.004 0.004 0.005 0.002 0.003 0.004 0.005 0.004 0.005 0.005 0.003 0.001 0.001 0.001 0 0.001 0.002 0.002 0.002 0.005 0.003 0.004 0.004 0.003 0.003 0.003 0.003 0.002 0 0.001 0.001 0.001 0 0.003 0.001 0 0 0 0 0 0 0.001 0.002 0 0.001 0.002 0.003 0.006 0.005 0.003 0.002 0.001 0 0 0 0 0.002 0.003 0.003 0.002 0.002 0 0 0.001 0 0 0 0 0 0 0 0.001 0 0 0.002 0.002 0 0 0.001 0.001 0 0.002 0.001 0.002 0.002 0.002 0.002 0.002 0.002 0 0.001 0 0.001 0 0.008 0 0.004 
0.357 0.002 0 0 0 0 0 0 0 0 0 0 0 0 0.129 0.356 0.468 0.241 0.042 0.074 0.059 0.081 0.05 0.045 0.03 0.045 0.028 0.014 0.016 0.006 0 0.019 0 0 0 0 0 0 0 0 0 0 0 0 0 0 0 0 0 0 0.001 0.002 0.004 0 0.012 0.034 0.122 0.23 0.177 0.454 0.347 0.281 0.541 0.239 0 0 0.001 0 0 0.001 0.001 0.002 0.001 0.002 0.009 0.013 0.027 0.033 0.058 0.119 0 0.09 0.133 0.305 0.942 1 0.484 0.759 0.005 0.01 0.012 0.008 0.012 0.02 0.019 0.005 0.002 0.005 0.021 0.017 0.031 0.04 0.104 0.078 0.053 0.028 0.076 0.055 0.052 0.075 0.166 0.107 0.075 0.121 0.038 0.021 0.028 0.023 0.014 0.012 0.01 0.004 0.009 0.007 0.005 0.003 0.002 0.002 0.001 0 0 0 0.001 0 0 0 0 0 0 0 0.002 0.002 0.002 0.002 0.002 0.003 0.003 0.007 0.009 0.005 0 0.007 0.002 0 0.001 0.013 0 0 0.021 0.003 0.055 0.037 0.021 0.004 0.002 0.01 0.006 0.006 0.006 0.01 0.012 0.008 0.007 0 0.005 0 0.002 0.008 0.017 0.023 0.052 0.039 0.033 0.012 0.039 0.024 0.028 0.018 0.013 0.011 0.024 0.023 0.031 0.02 0.006 0.007 0.004 0.004 0 0.001 0.003 0.004 0.003 0.004 0.005 0.007 0.014 0.033 0.045 0.044 0.051 0.049 0.032 0.042 0.041 0.041 0.042 0.015 0.005 0 0 0.001 0 0 0 0.001 0.001 0.002 0.001 0.001 0.001 0.001 0.002 0.003 0.005 0.004 0.054 0.049 0.066 0.074 0.072 0.014 0 0 0.001 0.001 0 0.002 0.001 0.001 0.002 0.001 0.001 0.001 0.001 0.001 0.001 0.002 0 0.006 0.009 0.01 0.069 0.162 0.141 0.093 0.089 0.08 0.09 0.064 0.112 0.159 0.178 0.156 0.107 0.077 0.02 0.02 0.018 0.013 0.013 0.021 0.001 0.004 0 0 0.013 0.006 0.089 0.158 0.152 0.164 0.13 0.169 0.108 0.076 0.171 0.217 0.174 0.166 0.162 0.138 0.14 0.094 0.062 0.057 0.074 0.044 0.044 0.03 0.068 0.042 0.035 0.025 0.021 0.028 0.033 0.025 0 0.022 0.015 0.037 0.055 0.012 0.019 0.023 0.008 0.008 0.023 0.016 0.011 0.007 0.007 0.001 0 0 0.002 0.002 0.008 0.006 0.007 0.002 0.002 0.004 0.003 0.006 0.002 0.001 0 0 0 0 0 0 0.001 0 0 0 0.001 0 0 0 0 0 0 0.002 0.002 0.002 0.005 0.004 0.003 0.003 0.003 0.003 0.004 0.008 0.005 0 0.001 0.002 0.002 0.007 0.002 0.001 0.001 0 0 0 0 0 0 0 0 0 0 0.001 0.001 0 0 0.002 0.001 0 0.002 0.004 0.004 0.006 0 0 0.009 0.007 0.002 0.544 0.005 0 0.064 0 0 0 0 0 0 0 0 0 0 0.001 0.001 0.001 0 0.001 0.001 0.001 0.002 0.001 0 0 0.001 0 0 0 0 0 0 0 0 0 0 0 0 0 0 0 0 0 0 0 0 0 0 0 0 0 0 0 0 0 0 0 0 0 0.001 0.001 0.001 0.001 0 0 0 0 0 0 0 0 0 0 0 0 0 0 0 0 0 0 0.001 0.001 0.001 0 0 0 0 0 0 0 0 0 0 0 0 0 0 0 0 0 0 0.001 0.001 0 0.001 0.001 0.002 0.005 0.006 0.01 0.005 0.006 0.007 0.016 0.01 0.018 0.01 0.024 0.05 0.057 0.029 0.028 0.064 0.139 0 0.028 0.028 0.019 0.026 0.04 0.022 0.022 0.029 0.026 0.011 0 0.044 0.082 0.026 0.227 0.192 0.364 0.319 0.069 0.098 0.092 0.157 0.136 0.087 0 0.146 0.043 0 0.008 0 0 0 0 0 0.002 0.002 0.002 0.002 0.002 0.002 0.002 0.002 0.004 0.003 0.003 0.01 0.019 0 0.001 0 0.001 0.001 0.001 0.003 0.004 0.003 0.003 0.003 0.002 0.001 0.002 0.001 0.001 0.001 0.003 0.002 0.002 0.003 0.002 0.001 0.002 0.004 0.002 0.004 0.002 0.001 0.003 0.008 0.015 0.008 0.001 0.002 0.001 0.002 0.002 0.002 0 0.001 0.001 0.001 0.001 0.001 0.001 0.001 0 0.004 0.002 0.002 0.001 0.005 0.004 0.006 0.01 0.013 0.009 0.007 0.012 0.007 0.002 0.001 0.001 0 0.002 0.002 0.001 0 0 0 0.001 0.001 0.001 0 0 0 0.001 0.002 0.001 0 0.001 0.001 0.005 0.005 0.004 0.008 0.01 0.012 0.001 0.001 0.001 0.001 0.001 0 0 0 0.001 0.001 0 0 0 0 0 0 0 0 0 0 0 0 0.002 0.001 0 0 0.001 0.001 0.001 0.001 0.001 0.004 0.003 0.002 0.006 0.002 0.003 0.002 0.001 0.002 0.001 0.002 0 0 0 0 0 0 0 0 0 0 0 0 0 0 0 0 0 0 0 0 0 0 0 0 0 0 0 0 0 0 0 0 0 0 0 0 0 0 0 0 0 0 0 0 0 0 0 0 0 0 0 0 0 0 0 0 0 0 0 0 0 0 0 0 0 0 0 0 0 0 0 0 0 0 0 0 0 0 0 0 0 0 0 0 0 0 0 0 0 0 0 0 0 0 0 0 0 0 0 0 0 0 0 0 0 0 0.39 0.002 0.002 0 0 0 0 0 0 0 0 0 0 0 0 0 0 0 0 0 0 0 0 0 0 0 0 0 0 0 0 0 0 0 0 0 0 0 0 0 0 0 0 0 0 0 0 0 0 0 0 0 0 0 0 0 0 0 0 0 0 0 0 0 0 0 0 0 0 0 0 0 0 0 0 0 0 0 0 0 0 0 0 0 0 0 0 0 0 0 0 0 0 0 0 0 0 0 0 0 0 0 0 0 0 0 0 0 0 0 0 0 0 0 0 0 0 0 0 0 0 0 0 0 0 0 0 0 0 0 0 0 0 0 0 0 0 0 0 0 0 0 0 0 0 0 0 0 0 0 0 0 0 0 0 0 0 0 0 0 0 0 0 0 0 0 0 0 0 0 0 0 0 0 0 0 0 0 0 0 0 0 0 0 0 0 0 0 0 0 0 0 0 0 0 0 0 0 0 0 0 0 0 0 0 0 0 0 0 0 0 0 0 0 0 0 0 0 0 0 0 0 0 0 0 0 0 0 0 0 0 0 0 0 0 0 0 0 0 0 0 0 0 0 0 0 0 0 0 0 0 0 0 0 0 0 0 0 0 0 0 0 0 0 0 0 0 0 0 0 0 0 0 0 0 0 0 0 0 0 0 0 0 0 0 0 0 0 0 0 0 0 0 0 0 0 0 0 0 0 0 0 0 0 0 0 0 0 0 0 0 0 0 0 0 0 0 0 0 0 0 0 0 0 0 0 0 0 0 0 0 0 0 0 0 0 0 0 0 0 0 0 0 0 0 0 0 0 0 0 0 0 0 0 0 0 0 0 0 0 0 0 0 0 0 0 0 0 0 0 0 0 0 0 0 0 0 0 0 0 0 0 0 0 0 0 0 0 0 0 0 0 0 0 0 0 0 0 0 0 0 0 0 0 0 0 0 0 0 0 0 0 0 0 0 0 0 0 0 0 0 0 0 0 0 0 0 0 0 0 0 0 0 0 0 0 0 0 0 0 0 0 0 0 0 0 0 0 0 0 0 0 0 0 0 0 0 0 0 0 0 0 0 0 0 0 0 0 0 0 0 0 0 0 0 0 0 0 0 0 0 0 0 0 0 0 0 0 0 0 0 0 0 0 0 0 0 0 0 0 0 0 0 0 0 0 0 0 0 0 0 0 0 0 0 0 0 0 0 0 0 0 0 0 0 0 0 0 0 0 0 0 0 0 0 0 0 0 0 0 0 0 0 0 0 0 0 0 0 0 0 0 0 0 0 0 0 0 0 0 0 0 0 0 0 0 0 0 0 0 0 0 0 0 0 0 0 0 0 0 0 0 0 0 0 0 0 0 0 0 0 0 0 0 0 0 0 0 0 0 0 0 0 0 0 0 0 0 0 0 0 0 0 0 0 0 0 0 0 0 0 0 0 0 0 0 0 0 0 0 0 0 0 0 0 0 0 0 0 0 0 0 0 0 0 0 0 0 0 0 0 0 0 0 0 0 0 0 0 0 0 0 0 0 0 0 0 0 0 0 0 0 0 0 0 0 0 0 0 0 0 0 0 0 0 0 0 0 0 0 0 0 0 0 0 0 0 0 0 0 0 0 0 0 0 0 0 0 0 0 0 0 0 0 0 0 0 0 0 0 0 0 0 0 0 0 0 0.001 0 0 0 0 0 0 0 0 0 0 0 0 0 0 0 0 0 0 0 0 0 0 0 0 0 0 0 0 0 0 0.001 0.001 0.001 0 0 0.001 0.001 0 0 0 0 0 0 0 0.001 0.001 0.003 0.004 0.002 0.001 0.001 0.001 0.002 0.001 0.001 0.001 0.001 0.001 0.001 0.001 0.001 0.001 0 0.001 0.001 0.001 0 0 0 0 0 0 0 0 0 0 0 0 0 0 0 0 0 0 0 0 0 0 0 0 0 0 0 0 0 0 0.006 0 0 
0.244 0.001 0 0 0 0 0 0 0 0 0 0 0 0 0.091 0.237 0.319 0.161 0.027 0.048 0.041 0.065 0.033 0.041 0.019 0.034 0.018 0.012 0.015 0.009 0 0.009 0 0 0 0 0 0 0 0 0 0 0 0 0 0 0 0 0 0 0 0.001 0.002 0 0.008 0.015 0.08 0.151 0.114 0.293 0.219 0.188 0.398 0.188 0 0 0 0 0 0.001 0 0.003 0.001 0.003 0.009 0.012 0.019 0.024 0.043 0.074 0 0.046 0.067 0.174 0.529 0.495 1 0.554 0.001 0.002 0.005 0.003 0.005 0.012 0.009 0.003 0.002 0.011 0.014 0.017 0.019 0.032 0.064 0.049 0.037 0.025 0.049 0.031 0.024 0.053 0.106 0.059 0.049 0.069 0.025 0.007 0.014 0.01 0.008 0.008 0.008 0.004 0.006 0.002 0.003 0.001 0 0 0 0.001 0.001 0.001 0 0.001 0.001 0 0 0.001 0.001 0.001 0.002 0.001 0.001 0.001 0.002 0.003 0.003 0.004 0.003 0.003 0.001 0.004 0.002 0 0 0.008 0 0 0.011 0.003 0.034 0.025 0.012 0.005 0.004 0.004 0.005 0.003 0.005 0.008 0.007 0.006 0.008 0 0.003 0.001 0.002 0.005 0.01 0.022 0.038 0.03 0.02 0.008 0.022 0.013 0.013 0.013 0.007 0.007 0.013 0.011 0.013 0.009 0.009 0.006 0.005 0.004 0.002 0 0 0 0.002 0.002 0.004 0.008 0.01 0.025 0.029 0.029 0.033 0.029 0.014 0.02 0.019 0.02 0.022 0.004 0.002 0 0 0 0 0 0 0 0 0 0.001 0.003 0.001 0.001 0.003 0.002 0.002 0.002 0.036 0.037 0.041 0.047 0.035 0.003 0 0 0 0 0 0 0 0 0 0 0 0 0 0 0 0 0 0.001 0.002 0.002 0.033 0.103 0.097 0.06 0.059 0.05 0.061 0.041 0.093 0.131 0.126 0.112 0.085 0.057 0.01 0.011 0.011 0.009 0.007 0.01 0.002 0.006 0 0 0.01 0.006 0.053 0.101 0.104 0.103 0.087 0.092 0.065 0.051 0.111 0.137 0.112 0.115 0.124 0.093 0.09 0.059 0.035 0.042 0.048 0.03 0.026 0.019 0.038 0.023 0.018 0.012 0.013 0.013 0.014 0.016 0.001 0.016 0.017 0.021 0.033 0.012 0.014 0.015 0.002 0.004 0.013 0.016 0.015 0.011 0.009 0.001 0.001 0 0.005 0.005 0.011 0.008 0.007 0.003 0.003 0.003 0.002 0.002 0 0 0 0 0 0 0 0 0.002 0 0 0 0 0 0 0 0 0 0 0.003 0.002 0.004 0.005 0.004 0.004 0.003 0.001 0.001 0 0.002 0.002 0.001 0.002 0.001 0.001 0.005 0.003 0.001 0 0 0 0.001 0.001 0 0 0.001 0.001 0 0 0 0.001 0 0 0.001 0.001 0.001 0.003 0.003 0.004 0.005 0.003 0.001 0.009 0.008 0.002 0.562 0.007 0 0.044 0 0 0 0.001 0 0 0 0 0 0 0 0.001 0.001 0 0.001 0.001 0 0.001 0.001 0 0 0.001 0 0 0 0 0 0 0 0 0 0 0 0 0 0 0 0 0 0 0 0 0 0 0 0 0 0 0 0 0 0 0 0 0 0.002 0.001 0 0 0 0 0 0 0 0 0 0 0 0 0 0 0 0 0 0.001 0.001 0 0.001 0.001 0.001 0.001 0.001 0 0.002 0 0 0 0 0 0 0 0 0 0 0 0 0 0 0 0 0 0 0 0 0.001 0.004 0.003 0.004 0.003 0.005 0.01 0.005 0.012 0.011 0.015 0.031 0.031 0.012 0.017 0.04 0.085 0 0.017 0.015 0.013 0.018 0.025 0.014 0.016 0.017 0.019 0.009 0 0.039 0.063 0.021 0.165 0.133 0.249 0.217 0.041 0.059 0.054 0.099 0.081 0.044 0 0.093 0.02 0 0.002 0 0 0 0.001 0.001 0.002 0.002 0.001 0.001 0.001 0.001 0 0.002 0.005 0.005 0.003 0.011 0.017 0 0 0 0 0 0 0 0.001 0 0 0 0 0 0.001 0.002 0.002 0.001 0.002 0.002 0.001 0 0 0 0.001 0.001 0 0.001 0.001 0.001 0.001 0.003 0.006 0.004 0.004 0.003 0.003 0.002 0 0.001 0 0.001 0.001 0.001 0.001 0.001 0.001 0.001 0 0.001 0.001 0.001 0.001 0.002 0.002 0.002 0.002 0.002 0.002 0.001 0.003 0.003 0.003 0.003 0 0.001 0.001 0.001 0.001 0 0 0 0 0.001 0.001 0.001 0.001 0.001 0.001 0.001 0.002 0.002 0.001 0.001 0.002 0.004 0.005 0.006 0.007 0.007 0 0.003 0.001 0.001 0.001 0.001 0.001 0 0 0.001 0.001 0.001 0 0 0 0 0 0 0 0.001 0 0 0.004 0.003 0.001 0.001 0.002 0.003 0.003 0.001 0.002 0.002 0.001 0.002 0.002 0 0.002 0.002 0.002 0.002 0.001 0.001 0.001 0 0.001 0.001 0.001 0.001 0 0.001 0.001 0.001 0 0.001 0.001 0 0 0 0 0 0 0 0 0 0 0 0 0 0 0 0 0 0 0 0 0 0 0 0 0 0 0 0 0 0 0 0 0 0 0 0 0 0 0 0 0 0 0 0 0 0 0 0 0 0 0 0 0 0 0 0 0 0 0 0 0 0 0 0 0 0 0 0 0 0 0 0 0 0 0 0 0 0 0 0 0 0 0 0 0 0 0 0 0 0 0 0 0 0.27 0 0.001 0 0 0 0 0 0 0 0 0 0 0 0 0 0 0 0 0 0 0 0 0 0 0 0 0 0 0 0 0 0 0 0 0 0 0 0 0 0 0 0 0 0 0 0 0 0 0 0 0 0 0 0 0 0 0 0 0 0 0 0 0 0 0 0 0 0 0 0 0 0 0 0 0 0 0 0 0 0 0 0 0 0 0 0 0 0 0 0 0 0 0 0 0 0 0 0 0 0 0 0 0 0 0 0 0 0 0 0 0 0 0 0 0 0 0 0 0 0 0 0 0 0 0 0 0 0 0 0 0 0 0 0 0 0 0 0 0 0 0 0 0 0 0 0 0 0 0 0 0 0 0 0 0 0 0 0 0 0 0 0 0 0 0 0 0 0 0 0 0 0 0 0 0 0 0 0 0 0 0 0 0 0 0 0 0 0 0 0 0 0 0 0 0 0 0 0 0 0 0 0 0 0 0 0 0 0 0 0 0 0 0 0 0 0 0 0 0 0 0 0 0 0 0 0 0 0 0 0 0 0 0 0 0 0 0 0 0 0 0 0 0 0 0 0 0 0 0 0 0 0 0 0 0 0 0 0 0 0 0 0 0 0 0 0 0 0 0 0 0 0 0 0 0 0 0 0 0 0 0 0 0 0 0 0 0 0 0 0 0 0 0 0 0 0 0 0 0 0 0 0 0 0 0 0 0 0 0 0 0 0 0 0 0 0 0 0 0 0 0 0 0 0 0 0 0 0 0 0 0 0 0 0 0 0 0 0 0 0 0 0 0 0 0 0 0 0 0 0 0 0 0 0 0 0 0 0 0 0 0 0 0 0 0 0 0 0 0 0 0 0 0 0 0 0 0 0 0 0 0 0 0 0 0 0 0 0 0 0 0 0 0 0 0 0 0 0 0 0 0 0 0 0 0 0 0 0 0 0 0 0 0 0 0 0 0 0.001 0 0 0 0 0 0 0 0 0 0 0 0 0 0 0 0 0 0 0 0 0 0 0 0 0 0 0 0 0 0 0 0 0 0 0 0 0 0 0 0 0 0 0 0.001 0.001 0 0 0 0 0 0 0 0 0 0 0 0 0 0 0 0 0 0 0 0 0 0.001 0.001 0.001 0 0 0 0 0 0 0 0 0 0 0 0 0 0.001 0.001 0 0 0 0 0.001 0.001 0.001 0.001 0.001 0.001 0 0 0 0 0 0 0 0 0 0 0 0 0 0 0 0 0 0 0 0 0 0 0 0 0 0 0 0 0 0 0 0 0 0 0 0 0 0 0 0 0 0 0 0 0 0 0 0 0 0 0 0 0 0 0 0 0 0 0 0 0 0 0 0 0 0 0 0 0 0 0 0 0 0 0 0 0 0 0 0 0 0 0 0 0 0 0 0 0 0 0 0 0 0 0 0 0 0 0 0 0 0 0 0 0 0 0 0 0 0 0 0 0 0 0 0 0 0 0 0 0 0 0 0 0 0 0 0 0 0 0 0 0 0 0 0 0 0 0 0 0 0 0 0 0 0 0 0 0 0 0 0 0 0 0 0 0 0 0 0 0 0 0 0 0 0 0 0 0 0 0 0 0 0 0 0 0 0 0 0 0 0 0 0 0 0 0 0 0 0 0 0 0 0 0 0 0 0 0 0 0 0 0.001 0 0 0 0.001 0 0 0.001 0.001 0.001 0.001 0.001 0.001 0.001 0.001 0.001 0.001 0.001 0.001 0.001 0.001 0.001 0.002 0.002 0.002 0.002 0.002 0.001 0 0 0 0 0.001 0.001 0.001 0.001 0.001 0.001 0 0 0 0 0 0 0 0.002 0.002 0.002 0.003 0 0 0 0 0 0 0 0 0.002 0.001 0.002 0.002 0.004 0.002 0.002 0.003 0.003 0.001 0 0.001 0.001 0.001 0.001 0.002 0.001 0.001 0.001 0 0.001 0.001 0 0 0 0 0 0 0.001 0.001 0.001 0.001 0.001 0.001 0 0 0.001 0.001 0.001 0.001 0.001 0 0.001 0.001 0 0 0 0 0 0 0 0 0.003 0 0.001
[truncated: 7,756,257 more chars]
