# Supplementary material for: Mapping allosteric communications within individual proteins
Source: Nat Commun. 2020 Jul 31;11:3862. doi: 10.1038/s41467-020-17618-2 (PMC7395124; doi:10.1038/s41467-020-17618-2)
Supplement: Supplementary file 6 — Supplementary Data 3 [file 41467_2020_17618_MOESM6_ESM.zip › Ohm-results/1yba/1yba-hotspots.txt]

113 18 106 108 109 110 111 112 114 115 116 117 118 119 120 121 122 124 142 143 144 145 146 147 148 149 150 151 152 153 162 163 164 165 166 167 168 169 170 171 172 173 174 175 184 186 187 188 190 192 195 196 197 198 199 200 201 202 203 204 205 206 217 218 219 220 221 222 223 224 225 226 227 228 229 230 231 232 233 240 241 242 243 244 245 246 247 248 249 250 251 252 253 254 255 256 257 258 280 283 284 293 295 522 524 525 526 527 528 529 530 531 532 533 534 535 536 554 555 556 557 558 559 560 561 562 563 564 565 573 574 575 576 577 578 579 580 581 582 583 584 585 586 587 595 598 599 600 604 606 607 608 609 610 611 612 613 614 615 616 617 618 629 630 631 632 633 634 635 636 637 638 639 640 641 642 643 644 645 647 651 652 653 656 657 658 659 660 661 662 663 664 665 666 667 668 669 670 692 1419 
1076 975 1014 1015 1016 1017 1018 1019 1027 1028 1037 1038 1039 1040 1041 1042 1043 1044 1045 1046 1047 1048 1049 1050 1051 1052 1053 1054 1055 1057 1061 1062 1063 1064 1065 1066 1067 1068 1069 1070 1071 1072 1073 1074 1075 1077 1078 1079 1080 1099 1102 1105 1106 
935 930 931 932 933 934 936 937 938 939 940 941 942 943 944 946 964 965 966 967 968 969 970 971 972 973 974 984 985 986 987 988 989 990 991 992 993 994 995 996 997 1005 1006 1008 1009 1010 1012 1020 1021 1022 1023 1024 1025 1026 1339 1340 1343 1345 1346 1347 1348 1349 1350 1351 1352 1353 1354 1355 1356 1357 1375 1376 1377 1378 1381 1382 1383 1384 1385 1393 1394 1395 1396 1397 1398 1399 1400 1401 1402 1403 1404 1405 1406 1407 1420 1421 1429 1430 1431 1432 1433 1434 1435 1436 1437 1438 1450 1451 1452 1453 1454 1455 1456 1457 1458 1459 1460 1461 1462 1463 1464 1465 1466 1473 1474 1475 1476 1477 1478 1479 1480 1481 1482 1483 1484 1485 1486 1487 1488 1489 1490 1491 1509 1511 1512 1513 1516 1517 1528 
830 823 825 826 827 828 829 831 832 833 838 839 840 841 842 843 844 845 846 847 848 849 850 851 852 853 854 855 862 864 865 866 867 868 869 1120 1121 1122 1123 1124 1125 1126 1128 1129 1130 1131 1132 1133 1134 1135 1136 1137 1138 1227 1228 
420 413 414 415 416 417 418 419 421 422 423 424 428 429 430 431 432 433 434 435 436 437 438 439 440 441 442 443 444 445 446 450 451 452 453 454 455 457 458 459 460 461 462 463 464 465 466 467 518 519 520 705 706 707 708 709 710 711 714 715 716 717 718 719 720 721 722 723 724 725 726 727 728 729 730 731 732 739 740 741 742 746 747 748 749 817 818 
1599 38 40 41 42 43 44 45 63 64 65 66 67 68 69 70 71 85 86 87 88 89 90 91 92 93 94 95 314 315 316 317 318 319 320 322 323 324 325 326 327 328 329 330 334 335 336 337 338 339 340 341 342 343 344 345 346 347 348 349 350 351 352 353 354 355 356 357 359 360 361 362 363 364 365 366 367 368 369 370 371 372 373 374 375 376 377 378 379 380 381 382 383 384 385 386 387 388 389 390 391 392 393 394 395 396 397 398 399 400 401 402 403 404 405 406 1234 1236 1237 1238 1239 1240 1241 1242 1243 1244 1249 1250 1251 1252 1253 1254 1255 1256 1257 1258 1259 1260 1261 1262 1263 1264 1265 1266 1277 1278 1279 1280 1281 1282 1283 1284 1285 1286 1295 1296 1297 1298 1299 1300 1301 1302 1303 1304 1305 1306 1307 1308 1310 1315 1318 1319 1320 1321 1322 1323 1324 1325 1326 1327 1328 1329 1330 1331 1332 1335 1336 1532 1533 1534 1535 1536 1537 1538 1539 1540 1541 1542 1543 1544 1545 1546 1547 1548 1549 1550 1551 1552 1553 1554 1555 1556 1557 1558 1559 1560 1561 1562 1563 1564 1565 1567 1568 1569 1570 1571 1572 1573 1574 1575 1576 1577 1578 1579 1580 1581 1582 1583 1584 1585 1586 1587 1588 1589 1590 1592 1593 1594 1595 1596 1597 1598 1600 1601 1602 1603 1604 1605 1606 1607 1608 1609 1610 1611 1612 1613 1614 1618 1619 1620 1621 1622 1623 1624 1625 1626 1627 1628 1629 1630 1631 1632 1633 1634 1635 1636 1637 1638 1639 1645 1648 
778 473 474 475 476 477 478 479 480 481 482 483 484 485 486 487 488 498 499 500 501 502 503 504 505 506 507 508 509 510 734 735 736 737 738 750 751 752 753 754 755 756 757 758 759 760 761 762 763 764 765 766 767 768 769 770 771 772 773 774 775 776 777 779 780 781 782 783 784 785 786 787 788 789 790 791 792 793 797 798 799 800 801 802 803 804 805 806 807 808 809 810 811 812 813 814 815 816 870 871 872 873 874 875 876 881 882 883 884 885 886 887 888 889 890 891 892 893 894 895 896 897 898 906 907 908 909 910 911 912 913 914 915 916 917 918 919 1139 1140 1141 1142 1143 1144 1145 1146 1147 1148 1149 1150 1151 1152 1153 1154 1156 1157 1158 1159 1160 1161 1162 1163 1164 1165 1168 1169 1170 1171 1172 1173 1175 1176 1177 1179 1180 1181 1182 1183 1184 1185 1186 1187 1188 1189 1190 1191 1192 1193 1194 1195 1196 1197 1198 1199 1200 1201 1202 1203 1205 1207 1208 1209 1210 1211 1212 1213 1214 1215 1216 1217 1218 1219 1220 1221 1222 1223 1224 1225 1226 1646 1647 
312 1 2 3 4 5 6 7 8 9 10 11 12 22 23 24 25 26 27 28 29 30 31 32 33 34 35 46 47 48 49 50 51 52 53 54 55 59 61 62 72 73 74 75 76 96 97 301 302 303 304 305 306 307 308 309 310 311 313 411 
