# Supplementary material for: Mapping allosteric communications within individual proteins
Source: Nat Commun. 2020 Jul 31;11:3862. doi: 10.1038/s41467-020-17618-2 (PMC7395124; doi:10.1038/s41467-020-17618-2)
Supplement: Supplementary file 6 — Supplementary Data 3 [file 41467_2020_17618_MOESM6_ESM.zip › Ohm-results/1yba/1yba-index.txt]

1 1/A 5/SER
2 1/A 6/LEU
3 1/A 7/GLU
4 1/A 8/LYS
5 1/A 9/ASP
6 1/A 10/LYS
7 1/A 11/ILE
8 1/A 12/LYS
9 1/A 13/PHE
10 1/A 14/LEU
11 1/A 15/LEU
12 1/A 16/VAL
13 1/A 17/GLU
14 1/A 18/GLY
15 1/A 19/VAL
16 1/A 20/HIS
17 1/A 21/GLN
18 1/A 22/LYS
19 1/A 23/ALA
20 1/A 24/LEU
21 1/A 25/GLU
22 1/A 26/SER
23 1/A 27/LEU
24 1/A 28/ARG
25 1/A 29/ALA
26 1/A 30/ALA
27 1/A 31/GLY
28 1/A 32/TYR
29 1/A 33/THR
30 1/A 34/ASN
31 1/A 35/ILE
32 1/A 36/GLU
33 1/A 37/PHE
34 1/A 38/HIS
35 1/A 39/LYS
36 1/A 40/GLY
37 1/A 41/ALA
38 1/A 42/LEU
39 1/A 43/ASP
40 1/A 44/ASP
41 1/A 45/GLU
42 1/A 46/GLN
43 1/A 47/LEU
44 1/A 48/LYS
45 1/A 49/GLU
46 1/A 50/SER
47 1/A 51/ILE
48 1/A 52/ARG
49 1/A 53/ASP
50 1/A 54/ALA
51 1/A 55/HIS
52 1/A 56/PHE
53 1/A 57/ILE
54 1/A 58/GLY
55 1/A 59/LEU
56 1/A 60/ARG
57 1/A 61/SER
58 1/A 62/ARG
59 1/A 63/THR
60 1/A 64/HIS
61 1/A 65/LEU
62 1/A 66/THR
63 1/A 67/GLU
64 1/A 68/ASP
65 1/A 69/VAL
66 1/A 70/ILE
67 1/A 71/ASN
68 1/A 72/ALA
69 1/A 73/ALA
70 1/A 74/GLU
71 1/A 75/LYS
72 1/A 76/LEU
73 1/A 77/VAL
74 1/A 78/ALA
75 1/A 79/ILE
76 1/A 80/GLY
77 1/A 81/CYS
78 1/A 82/PHE
79 1/A 83/CYS
80 1/A 84/ILE
81 1/A 85/GLY
82 1/A 86/THR
83 1/A 87/ASN
84 1/A 88/GLN
85 1/A 89/VAL
86 1/A 90/ASP
87 1/A 91/LEU
88 1/A 92/ASP
89 1/A 93/ALA
90 1/A 94/ALA
91 1/A 95/ALA
92 1/A 96/LYS
93 1/A 97/ARG
94 1/A 98/GLY
95 1/A 99/ILE
96 1/A 100/PRO
97 1/A 101/VAL
98 1/A 102/PHE
99 1/A 103/ASN
100 1/A 104/ALA
101 1/A 105/PRO
102 1/A 106/PHE
103 1/A 107/SER
104 1/A 108/ASN
105 1/A 109/THR
106 1/A 110/ARG
107 1/A 111/SER
108 1/A 112/VAL
109 1/A 113/ALA
110 1/A 114/GLU
111 1/A 115/LEU
112 1/A 116/VAL
113 1/A 117/ILE
114 1/A 118/GLY
115 1/A 119/GLU
116 1/A 120/LEU
117 1/A 121/LEU
118 1/A 122/LEU
119 1/A 123/LEU
120 1/A 124/LEU
121 1/A 125/ARG
122 1/A 126/GLY
123 1/A 127/VAL
124 1/A 128/PRO
125 1/A 129/GLU
126 1/A 130/ALA
127 1/A 131/ASN
128 1/A 132/ALA
129 1/A 133/LYS
130 1/A 134/ALA
131 1/A 135/HIS
132 1/A 136/ARG
133 1/A 137/GLY
134 1/A 138/VAL
135 1/A 139/TRP
136 1/A 140/ASN
137 1/A 141/LYS
138 1/A 142/LEU
139 1/A 143/ALA
140 1/A 144/ALA
141 1/A 145/GLY
142 1/A 146/SER
143 1/A 147/PHE
144 1/A 148/GLU
145 1/A 149/ALA
146 1/A 150/ARG
147 1/A 151/GLY
148 1/A 152/LYS
149 1/A 153/LYS
150 1/A 154/LEU
151 1/A 155/GLY
152 1/A 156/ILE
153 1/A 157/ILE
154 1/A 158/GLY
155 1/A 159/TYR
156 1/A 160/GLY
157 1/A 161/HIS
158 1/A 162/ILE
159 1/A 163/GLY
160 1/A 164/THR
161 1/A 165/GLN
162 1/A 166/LEU
163 1/A 167/GLY
164 1/A 168/ILE
165 1/A 169/LEU
166 1/A 170/ALA
167 1/A 171/GLU
168 1/A 172/SER
169 1/A 173/LEU
170 1/A 174/GLY
171 1/A 175/MSE
172 1/A 176/TYR
173 1/A 177/VAL
174 1/A 178/TYR
175 1/A 179/PHE
176 1/A 180/TYR
177 1/A 181/ASP
178 1/A 182/ILE
179 1/A 183/GLU
180 1/A 184/ASN
181 1/A 185/LYS
182 1/A 186/LEU
183 1/A 187/PRO
184 1/A 188/LEU
185 1/A 189/GLY
186 1/A 190/ASN
187 1/A 191/ALA
188 1/A 192/THR
189 1/A 193/GLN
190 1/A 194/VAL
191 1/A 195/GLN
192 1/A 196/HIS
193 1/A 197/LEU
194 1/A 198/SER
195 1/A 199/ASP
196 1/A 200/LEU
197 1/A 201/LEU
198 1/A 202/ASN
199 1/A 203/MSE
200 1/A 204/SER
201 1/A 205/ASP
202 1/A 206/VAL
203 1/A 207/VAL
204 1/A 208/SER
205 1/A 209/LEU
206 1/A 210/HIS
207 1/A 211/VAL
208 1/A 212/PRO
209 1/A 213/GLU
210 1/A 214/ASN
211 1/A 215/PRO
212 1/A 216/SER
213 1/A 217/THR
214 1/A 218/LYS
215 1/A 219/ASN
216 1/A 220/MSE
217 1/A 221/MSE
218 1/A 222/GLY
219 1/A 223/ALA
220 1/A 224/LYS
221 1/A 225/GLU
222 1/A 226/ILE
223 1/A 227/SER
224 1/A 228/LEU
225 1/A 229/MSE
226 1/A 230/LYS
227 1/A 231/PRO
228 1/A 232/GLY
229 1/A 233/SER
230 1/A 234/LEU
231 1/A 235/LEU
232 1/A 236/ILE
233 1/A 237/ASN
234 1/A 238/ALA
235 1/A 239/SER
236 1/A 240/ARG
237 1/A 241/GLY
238 1/A 242/THR
239 1/A 243/VAL
240 1/A 244/VAL
241 1/A 245/ASP
242 1/A 246/ILE
243 1/A 247/PRO
244 1/A 248/ALA
245 1/A 249/LEU
246 1/A 250/CYS
247 1/A 251/ASP
248 1/A 252/ALA
249 1/A 253/LEU
250 1/A 254/ALA
251 1/A 255/SER
252 1/A 256/LYS
253 1/A 257/HIS
254 1/A 258/LEU
255 1/A 259/ALA
256 1/A 260/GLY
257 1/A 261/ALA
258 1/A 262/ALA
259 1/A 263/ILE
260 1/A 264/ASP
261 1/A 265/VAL
262 1/A 266/PHE
263 1/A 267/PRO
264 1/A 268/THR
265 1/A 269/GLU
266 1/A 270/PRO
267 1/A 271/ALA
268 1/A 272/THR
269 1/A 273/ASN
270 1/A 274/SER
271 1/A 275/ASP
272 1/A 276/PRO
273 1/A 277/PHE
274 1/A 278/THR
275 1/A 279/SER
276 1/A 280/PRO
277 1/A 281/LEU
278 1/A 282/CYS
279 1/A 283/GLU
280 1/A 284/PHE
281 1/A 285/ASP
282 1/A 286/ASN
283 1/A 287/VAL
284 1/A 288/LEU
285 1/A 289/LEU
286 1/A 290/THR
287 1/A 291/PRO
288 1/A 292/HIS
289 1/A 293/ILE
290 1/A 294/GLY
291 1/A 295/GLY
292 1/A 296/SER
293 1/A 297/THR
294 1/A 298/GLN
295 1/A 299/GLU
296 1/A 300/ALA
297 1/A 301/GLN
298 1/A 302/GLU
299 1/A 303/ASN
300 1/A 304/ILE
301 1/A 305/GLY
302 1/A 306/LEU
303 1/A 307/GLU
304 1/A 308/VAL
305 1/A 309/ALA
306 1/A 310/GLY
307 1/A 311/LYS
308 1/A 312/LEU
309 1/A 313/ILE
310 1/A 314/LYS
311 1/A 315/TYR
312 1/A 316/SER
313 1/A 317/ASP
314 1/A 318/ASN
315 1/A 319/GLY
316 1/A 320/SER
317 1/A 321/THR
318 1/A 322/LEU
319 1/A 323/SER
320 1/A 324/ALA
321 1/A 325/VAL
322 1/A 326/ASN
323 1/A 327/PHE
324 1/A 328/PRO
325 1/A 329/GLU
326 1/A 330/VAL
327 1/A 331/SER
328 1/A 332/LEU
329 1/A 333/PRO
330 1/A 334/LEU
331 1/A 335/HIS
332 1/A 336/GLY
333 1/A 337/GLY
334 1/A 338/ARG
335 1/A 339/ARG
336 1/A 340/LEU
337 1/A 341/MSE
338 1/A 342/HIS
339 1/A 343/ILE
340 1/A 344/HIS
341 1/A 345/GLU
342 1/A 346/ASN
343 1/A 347/ARG
344 1/A 348/PRO
345 1/A 349/GLY
346 1/A 350/VAL
347 1/A 351/LEU
348 1/A 352/THR
349 1/A 353/ALA
350 1/A 354/LEU
351 1/A 355/ASN
352 1/A 356/LYS
353 1/A 357/ILE
354 1/A 358/PHE
355 1/A 359/ALA
356 1/A 360/GLU
357 1/A 361/GLN
358 1/A 362/GLY
359 1/A 363/VAL
360 1/A 364/ASN
361 1/A 365/ILE
362 1/A 366/ALA
363 1/A 367/ALA
364 1/A 368/GLN
365 1/A 369/TYR
366 1/A 370/LEU
367 1/A 371/GLN
368 1/A 372/THR
369 1/A 373/SER
370 1/A 374/ALA
371 1/A 375/GLN
372 1/A 376/MSE
373 1/A 377/GLY
374 1/A 378/TYR
375 1/A 379/VAL
376 1/A 380/VAL
377 1/A 381/ILE
378 1/A 382/ASP
379 1/A 383/ILE
380 1/A 384/GLU
381 1/A 385/ALA
382 1/A 386/ASP
383 1/A 387/GLU
384 1/A 388/ASP
385 1/A 389/VAL
386 1/A 390/ALA
387 1/A 391/GLU
388 1/A 392/LYS
389 1/A 393/ALA
390 1/A 394/LEU
391 1/A 395/GLN
392 1/A 396/ALA
393 1/A 397/MSE
394 1/A 398/LYS
395 1/A 399/ALA
396 1/A 400/ILE
397 1/A 401/PRO
398 1/A 402/GLY
399 1/A 403/THR
400 1/A 404/ILE
401 1/A 405/ARG
402 1/A 406/ALA
403 1/A 407/ARG
404 1/A 408/LEU
405 1/A 409/LEU
406 1/A 410/TYR
407 2/A 411/PO4
408 2/A 412/PO4
409 2/A 413/AKG
410 2/A 414/UNL
411 2/A 415/UNL
412 2/A 416/NAD
413 3/B 5/SER
414 3/B 6/LEU
415 3/B 7/GLU
416 3/B 8/LYS
417 3/B 9/ASP
418 3/B 10/LYS
419 3/B 11/ILE
420 3/B 12/LYS
421 3/B 13/PHE
422 3/B 14/LEU
423 3/B 15/LEU
424 3/B 16/VAL
425 3/B 17/GLU
426 3/B 18/GLY
427 3/B 19/VAL
428 3/B 20/HIS
429 3/B 21/GLN
430 3/B 22/LYS
431 3/B 23/ALA
432 3/B 24/LEU
433 3/B 25/GLU
434 3/B 26/SER
435 3/B 27/LEU
436 3/B 28/ARG
437 3/B 29/ALA
438 3/B 30/ALA
439 3/B 31/GLY
440 3/B 32/TYR
441 3/B 33/THR
442 3/B 34/ASN
443 3/B 35/ILE
444 3/B 36/GLU
445 3/B 37/PHE
446 3/B 38/HIS
447 3/B 39/LYS
448 3/B 40/GLY
449 3/B 41/ALA
450 3/B 42/LEU
451 3/B 43/ASP
452 3/B 44/ASP
453 3/B 45/GLU
454 3/B 46/GLN
455 3/B 47/LEU
456 3/B 48/LYS
457 3/B 49/GLU
458 3/B 50/SER
459 3/B 51/ILE
460 3/B 52/ARG
461 3/B 53/ASP
462 3/B 54/ALA
463 3/B 55/HIS
464 3/B 56/PHE
465 3/B 57/ILE
466 3/B 58/GLY
467 3/B 59/LEU
468 3/B 60/ARG
469 3/B 61/SER
470 3/B 62/ARG
471 3/B 63/THR
472 3/B 64/HIS
473 3/B 65/LEU
474 3/B 66/THR
475 3/B 67/GLU
476 3/B 68/ASP
477 3/B 69/VAL
478 3/B 70/ILE
479 3/B 71/ASN
480 3/B 72/ALA
481 3/B 73/ALA
482 3/B 74/GLU
483 3/B 75/LYS
484 3/B 76/LEU
485 3/B 77/VAL
486 3/B 78/ALA
487 3/B 79/ILE
488 3/B 80/GLY
489 3/B 81/CYS
490 3/B 82/PHE
491 3/B 83/CYS
492 3/B 84/ILE
493 3/B 85/GLY
494 3/B 86/THR
495 3/B 87/ASN
496 3/B 88/GLN
497 3/B 89/VAL
498 3/B 90/ASP
499 3/B 91/LEU
500 3/B 92/ASP
501 3/B 93/ALA
502 3/B 94/ALA
503 3/B 95/ALA
504 3/B 96/LYS
505 3/B 97/ARG
506 3/B 98/GLY
507 3/B 99/ILE
508 3/B 100/PRO
509 3/B 101/VAL
510 3/B 102/PHE
511 3/B 103/ASN
512 3/B 104/ALA
513 3/B 105/PRO
514 3/B 106/PHE
515 3/B 107/SER
516 3/B 108/ASN
517 3/B 109/THR
518 3/B 110/ARG
519 3/B 111/SER
520 3/B 112/VAL
521 3/B 113/ALA
522 3/B 114/GLU
523 3/B 115/LEU
524 3/B 116/VAL
525 3/B 117/ILE
526 3/B 118/GLY
527 3/B 119/GLU
528 3/B 120/LEU
529 3/B 121/LEU
530 3/B 122/LEU
531 3/B 123/LEU
532 3/B 124/LEU
533 3/B 125/ARG
534 3/B 126/GLY
535 3/B 127/VAL
536 3/B 128/PRO
537 3/B 129/GLU
538 3/B 130/ALA
539 3/B 131/ASN
540 3/B 132/ALA
541 3/B 133/LYS
542 3/B 134/ALA
543 3/B 135/HIS
544 3/B 136/ARG
545 3/B 137/GLY
546 3/B 138/VAL
547 3/B 139/TRP
548 3/B 140/ASN
549 3/B 141/LYS
550 3/B 142/LEU
551 3/B 143/ALA
552 3/B 144/ALA
553 3/B 145/GLY
554 3/B 146/SER
555 3/B 147/PHE
556 3/B 148/GLU
557 3/B 149/ALA
558 3/B 150/ARG
559 3/B 151/GLY
560 3/B 152/LYS
561 3/B 153/LYS
562 3/B 154/LEU
563 3/B 155/GLY
564 3/B 156/ILE
565 3/B 157/ILE
566 3/B 158/GLY
567 3/B 159/TYR
568 3/B 160/GLY
569 3/B 161/HIS
570 3/B 162/ILE
571 3/B 163/GLY
572 3/B 164/THR
573 3/B 165/GLN
574 3/B 166/LEU
575 3/B 167/GLY
576 3/B 168/ILE
577 3/B 169/LEU
578 3/B 170/ALA
579 3/B 171/GLU
580 3/B 172/SER
581 3/B 173/LEU
582 3/B 174/GLY
583 3/B 175/MSE
584 3/B 176/TYR
585 3/B 177/VAL
586 3/B 178/TYR
587 3/B 179/PHE
588 3/B 180/TYR
589 3/B 181/ASP
590 3/B 182/ILE
591 3/B 183/GLU
592 3/B 184/ASN
593 3/B 185/LYS
594 3/B 186/LEU
595 3/B 187/PRO
596 3/B 188/LEU
597 3/B 189/GLY
598 3/B 190/ASN
599 3/B 191/ALA
600 3/B 192/THR
601 3/B 193/GLN
602 3/B 194/VAL
603 3/B 195/GLN
604 3/B 196/HIS
605 3/B 197/LEU
606 3/B 198/SER
607 3/B 199/ASP
608 3/B 200/LEU
609 3/B 201/LEU
610 3/B 202/ASN
611 3/B 203/MSE
612 3/B 204/SER
613 3/B 205/ASP
614 3/B 206/VAL
615 3/B 207/VAL
616 3/B 208/SER
617 3/B 209/LEU
618 3/B 210/HIS
619 3/B 211/VAL
620 3/B 212/PRO
621 3/B 213/GLU
622 3/B 214/ASN
623 3/B 215/PRO
624 3/B 216/SER
625 3/B 217/THR
626 3/B 218/LYS
627 3/B 219/ASN
628 3/B 220/MSE
629 3/B 221/MSE
630 3/B 222/GLY
631 3/B 223/ALA
632 3/B 224/LYS
633 3/B 225/GLU
634 3/B 226/ILE
635 3/B 227/SER
636 3/B 228/LEU
637 3/B 229/MSE
638 3/B 230/LYS
639 3/B 231/PRO
640 3/B 232/GLY
641 3/B 233/SER
642 3/B 234/LEU
643 3/B 235/LEU
644 3/B 236/ILE
645 3/B 237/ASN
646 3/B 238/ALA
647 3/B 239/SER
648 3/B 240/ARG
649 3/B 241/GLY
650 3/B 242/THR
651 3/B 243/VAL
652 3/B 244/VAL
653 3/B 245/ASP
654 3/B 246/ILE
655 3/B 247/PRO
656 3/B 248/ALA
657 3/B 249/LEU
658 3/B 250/CYS
659 3/B 251/ASP
660 3/B 252/ALA
661 3/B 253/LEU
662 3/B 254/ALA
663 3/B 255/SER
664 3/B 256/LYS
665 3/B 257/HIS
666 3/B 258/LEU
667 3/B 259/ALA
668 3/B 260/GLY
669 3/B 261/ALA
670 3/B 262/ALA
671 3/B 263/ILE
672 3/B 264/ASP
673 3/B 265/VAL
674 3/B 266/PHE
675 3/B 267/PRO
676 3/B 268/THR
677 3/B 269/GLU
678 3/B 270/PRO
679 3/B 271/ALA
680 3/B 272/THR
681 3/B 273/ASN
682 3/B 274/SER
683 3/B 275/ASP
684 3/B 276/PRO
685 3/B 277/PHE
686 3/B 278/THR
687 3/B 279/SER
688 3/B 280/PRO
689 3/B 281/LEU
690 3/B 282/CYS
691 3/B 283/GLU
692 3/B 284/PHE
693 3/B 285/ASP
694 3/B 286/ASN
695 3/B 287/VAL
696 3/B 288/LEU
697 3/B 289/LEU
698 3/B 290/THR
699 3/B 291/PRO
700 3/B 292/HIS
701 3/B 293/ILE
702 3/B 294/GLY
703 3/B 295/GLY
704 3/B 296/SER
705 3/B 297/THR
706 3/B 298/GLN
707 3/B 299/GLU
708 3/B 300/ALA
709 3/B 301/GLN
710 3/B 302/GLU
711 3/B 303/ASN
712 3/B 304/ILE
713 3/B 305/GLY
714 3/B 306/LEU
715 3/B 307/GLU
716 3/B 308/VAL
717 3/B 309/ALA
718 3/B 310/GLY
719 3/B 311/LYS
720 3/B 312/LEU
721 3/B 313/ILE
722 3/B 314/LYS
723 3/B 315/TYR
724 3/B 316/SER
725 3/B 317/ASP
726 3/B 318/ASN
727 3/B 319/GLY
728 3/B 320/SER
729 3/B 321/THR
730 3/B 322/LEU
731 3/B 323/SER
732 3/B 324/ALA
733 3/B 325/VAL
734 3/B 326/ASN
735 3/B 327/PHE
736 3/B 328/PRO
737 3/B 329/GLU
738 3/B 330/VAL
739 3/B 331/SER
740 3/B 332/LEU
741 3/B 333/PRO
742 3/B 334/LEU
743 3/B 335/HIS
744 3/B 336/GLY
745 3/B 337/GLY
746 3/B 338/ARG
747 3/B 339/ARG
748 3/B 340/LEU
749 3/B 341/MSE
750 3/B 342/HIS
751 3/B 343/ILE
752 3/B 344/HIS
753 3/B 345/GLU
754 3/B 346/ASN
755 3/B 347/ARG
756 3/B 348/PRO
757 3/B 349/GLY
758 3/B 350/VAL
759 3/B 351/LEU
760 3/B 352/THR
761 3/B 353/ALA
762 3/B 354/LEU
763 3/B 355/ASN
764 3/B 356/LYS
765 3/B 357/ILE
766 3/B 358/PHE
767 3/B 359/ALA
768 3/B 360/GLU
769 3/B 361/GLN
770 3/B 362/GLY
771 3/B 363/VAL
772 3/B 364/ASN
773 3/B 365/ILE
774 3/B 366/ALA
775 3/B 367/ALA
776 3/B 368/GLN
777 3/B 369/TYR
778 3/B 370/LEU
779 3/B 371/GLN
780 3/B 372/THR
781 3/B 373/SER
782 3/B 374/ALA
783 3/B 375/GLN
784 3/B 376/MSE
785 3/B 377/GLY
786 3/B 378/TYR
787 3/B 379/VAL
788 3/B 380/VAL
789 3/B 381/ILE
790 3/B 382/ASP
791 3/B 383/ILE
792 3/B 384/GLU
793 3/B 385/ALA
794 3/B 386/ASP
795 3/B 387/GLU
796 3/B 388/ASP
797 3/B 389/VAL
798 3/B 390/ALA
799 3/B 391/GLU
800 3/B 392/LYS
801 3/B 393/ALA
802 3/B 394/LEU
803 3/B 395/GLN
804 3/B 396/ALA
805 3/B 397/MSE
806 3/B 398/LYS
807 3/B 399/ALA
808 3/B 400/ILE
809 3/B 401/PRO
810 3/B 402/GLY
811 3/B 403/THR
812 3/B 404/ILE
813 3/B 405/ARG
814 3/B 406/ALA
815 3/B 407/ARG
816 3/B 408/LEU
817 3/B 409/LEU
818 3/B 410/TYR
819 4/B 411/PO4
820 4/B 412/AKG
821 4/B 413/UNL
822 4/B 414/NAD
823 5/C 5/SER
824 5/C 6/LEU
825 5/C 7/GLU
826 5/C 8/LYS
827 5/C 9/ASP
828 5/C 10/LYS
829 5/C 11/ILE
830 5/C 12/LYS
831 5/C 13/PHE
832 5/C 14/LEU
833 5/C 15/LEU
834 5/C 16/VAL
835 5/C 17/GLU
836 5/C 18/GLY
837 5/C 19/VAL
838 5/C 20/HIS
839 5/C 21/GLN
840 5/C 22/LYS
841 5/C 23/ALA
842 5/C 24/LEU
843 5/C 25/GLU
844 5/C 26/SER
845 5/C 27/LEU
846 5/C 28/ARG
847 5/C 29/ALA
848 5/C 30/ALA
849 5/C 31/GLY
850 5/C 32/TYR
851 5/C 33/THR
852 5/C 34/ASN
853 5/C 35/ILE
854 5/C 36/GLU
855 5/C 37/PHE
856 5/C 38/HIS
857 5/C 39/LYS
858 5/C 40/GLY
859 5/C 41/ALA
860 5/C 42/LEU
861 5/C 43/ASP
862 5/C 44/ASP
863 5/C 45/GLU
864 5/C 46/GLN
865 5/C 47/LEU
866 5/C 48/LYS
867 5/C 49/GLU
868 5/C 50/SER
869 5/C 51/ILE
870 5/C 52/ARG
871 5/C 53/ASP
872 5/C 54/ALA
873 5/C 55/HIS
874 5/C 56/PHE
875 5/C 57/ILE
876 5/C 58/GLY
877 5/C 59/LEU
878 5/C 60/ARG
879 5/C 61/SER
880 5/C 62/ARG
881 5/C 63/THR
882 5/C 64/HIS
883 5/C 65/LEU
884 5/C 66/THR
885 5/C 67/GLU
886 5/C 68/ASP
887 5/C 69/VAL
888 5/C 70/ILE
889 5/C 71/ASN
890 5/C 72/ALA
891 5/C 73/ALA
892 5/C 74/GLU
893 5/C 75/LYS
894 5/C 76/LEU
895 5/C 77/VAL
896 5/C 78/ALA
897 5/C 79/ILE
898 5/C 80/GLY
899 5/C 81/CYS
900 5/C 82/PHE
901 5/C 83/CYS
902 5/C 84/ILE
903 5/C 85/GLY
904 5/C 86/THR
905 5/C 87/ASN
906 5/C 88/GLN
907 5/C 89/VAL
908 5/C 90/ASP
909 5/C 91/LEU
910 5/C 92/ASP
911 5/C 93/ALA
912 5/C 94/ALA
913 5/C 95/ALA
914 5/C 96/LYS
915 5/C 97/ARG
916 5/C 98/GLY
917 5/C 99/ILE
918 5/C 100/PRO
919 5/C 101/VAL
920 5/C 102/PHE
921 5/C 103/ASN
922 5/C 104/ALA
923 5/C 105/PRO
924 5/C 106/PHE
925 5/C 107/SER
926 5/C 108/ASN
927 5/C 109/THR
928 5/C 110/ARG
929 5/C 111/SER
930 5/C 112/VAL
931 5/C 113/ALA
932 5/C 114/GLU
933 5/C 115/LEU
934 5/C 116/VAL
935 5/C 117/ILE
936 5/C 118/GLY
937 5/C 119/GLU
938 5/C 120/LEU
939 5/C 121/LEU
940 5/C 122/LEU
941 5/C 123/LEU
942 5/C 124/LEU
943 5/C 125/ARG
944 5/C 126/GLY
945 5/C 127/VAL
946 5/C 128/PRO
947 5/C 129/GLU
948 5/C 130/ALA
949 5/C 131/ASN
950 5/C 132/ALA
951 5/C 133/LYS
952 5/C 134/ALA
953 5/C 135/HIS
954 5/C 136/ARG
955 5/C 137/GLY
956 5/C 138/VAL
957 5/C 139/TRP
958 5/C 140/ASN
959 5/C 141/LYS
960 5/C 142/LEU
961 5/C 143/ALA
962 5/C 144/ALA
963 5/C 145/GLY
964 5/C 146/SER
965 5/C 147/PHE
966 5/C 148/GLU
967 5/C 149/ALA
968 5/C 150/ARG
969 5/C 151/GLY
970 5/C 152/LYS
971 5/C 153/LYS
972 5/C 154/LEU
973 5/C 155/GLY
974 5/C 156/ILE
975 5/C 157/ILE
976 5/C 158/GLY
977 5/C 159/TYR
978 5/C 160/GLY
979 5/C 161/HIS
980 5/C 162/ILE
981 5/C 163/GLY
982 5/C 164/THR
983 5/C 165/GLN
984 5/C 166/LEU
985 5/C 167/GLY
986 5/C 168/ILE
987 5/C 169/LEU
988 5/C 170/ALA
989 5/C 171/GLU
990 5/C 172/SER
991 5/C 173/LEU
992 5/C 174/GLY
993 5/C 175/MSE
994 5/C 176/TYR
995 5/C 177/VAL
996 5/C 178/TYR
997 5/C 179/PHE
998 5/C 180/TYR
999 5/C 181/ASP
1000 5/C 182/ILE
1001 5/C 183/GLU
1002 5/C 184/ASN
1003 5/C 185/LYS
1004 5/C 186/LEU
1005 5/C 187/PRO
1006 5/C 188/LEU
1007 5/C 189/GLY
1008 5/C 190/ASN
1009 5/C 191/ALA
1010 5/C 192/THR
1011 5/C 193/GLN
1012 5/C 194/VAL
1013 5/C 195/GLN
1014 5/C 196/HIS
1015 5/C 197/LEU
1016 5/C 198/SER
1017 5/C 199/ASP
1018 5/C 200/LEU
1019 5/C 201/LEU
1020 5/C 202/ASN
1021 5/C 203/MSE
1022 5/C 204/SER
1023 5/C 205/ASP
1024 5/C 206/VAL
1025 5/C 207/VAL
1026 5/C 208/SER
1027 5/C 209/LEU
1028 5/C 210/HIS
1029 5/C 211/VAL
1030 5/C 212/PRO
1031 5/C 213/GLU
1032 5/C 214/ASN
1033 5/C 215/PRO
1034 5/C 216/SER
1035 5/C 217/THR
1036 5/C 218/LYS
1037 5/C 219/ASN
1038 5/C 220/MSE
1039 5/C 221/MSE
1040 5/C 222/GLY
1041 5/C 223/ALA
1042 5/C 224/LYS
1043 5/C 225/GLU
1044 5/C 226/ILE
1045 5/C 227/SER
1046 5/C 228/LEU
1047 5/C 229/MSE
1048 5/C 230/LYS
1049 5/C 231/PRO
1050 5/C 232/GLY
1051 5/C 233/SER
1052 5/C 234/LEU
1053 5/C 235/LEU
1054 5/C 236/ILE
1055 5/C 237/ASN
1056 5/C 238/ALA
1057 5/C 239/SER
1058 5/C 240/ARG
1059 5/C 241/GLY
1060 5/C 242/THR
1061 5/C 243/VAL
1062 5/C 244/VAL
1063 5/C 245/ASP
1064 5/C 246/ILE
1065 5/C 247/PRO
1066 5/C 248/ALA
1067 5/C 249/LEU
1068 5/C 250/CYS
1069 5/C 251/ASP
1070 5/C 252/ALA
1071 5/C 253/LEU
1072 5/C 254/ALA
1073 5/C 255/SER
1074 5/C 256/LYS
1075 5/C 257/HIS
1076 5/C 258/LEU
1077 5/C 259/ALA
1078 5/C 260/GLY
1079 5/C 261/ALA
1080 5/C 262/ALA
1081 5/C 263/ILE
1082 5/C 264/ASP
1083 5/C 265/VAL
1084 5/C 266/PHE
1085 5/C 267/PRO
1086 5/C 268/THR
1087 5/C 269/GLU
1088 5/C 270/PRO
1089 5/C 271/ALA
1090 5/C 272/THR
1091 5/C 273/ASN
1092 5/C 274/SER
1093 5/C 275/ASP
1094 5/C 276/PRO
1095 5/C 277/PHE
1096 5/C 278/THR
1097 5/C 279/SER
1098 5/C 280/PRO
1099 5/C 281/LEU
1100 5/C 282/CYS
1101 5/C 283/GLU
1102 5/C 284/PHE
1103 5/C 285/ASP
1104 5/C 286/ASN
1105 5/C 287/VAL
1106 5/C 288/LEU
1107 5/C 289/LEU
1108 5/C 290/THR
1109 5/C 291/PRO
1110 5/C 292/HIS
1111 5/C 293/ILE
1112 5/C 294/GLY
1113 5/C 295/GLY
1114 5/C 296/SER
1115 5/C 297/THR
1116 5/C 298/GLN
1117 5/C 299/GLU
1118 5/C 300/ALA
1119 5/C 301/GLN
1120 5/C 302/GLU
1121 5/C 303/ASN
1122 5/C 304/ILE
1123 5/C 305/GLY
1124 5/C 306/LEU
1125 5/C 307/GLU
1126 5/C 308/VAL
1127 5/C 309/ALA
1128 5/C 310/GLY
1129 5/C 311/LYS
1130 5/C 312/LEU
1131 5/C 313/ILE
1132 5/C 314/LYS
1133 5/C 315/TYR
1134 5/C 316/SER
1135 5/C 317/ASP
1136 5/C 318/ASN
1137 5/C 319/GLY
1138 5/C 320/SER
1139 5/C 321/THR
1140 5/C 322/LEU
1141 5/C 323/SER
1142 5/C 324/ALA
1143 5/C 325/VAL
1144 5/C 326/ASN
1145 5/C 327/PHE
1146 5/C 328/PRO
1147 5/C 329/GLU
1148 5/C 330/VAL
1149 5/C 331/SER
1150 5/C 332/LEU
1151 5/C 333/PRO
1152 5/C 334/LEU
1153 5/C 335/HIS
1154 5/C 336/GLY
1155 5/C 337/GLY
1156 5/C 338/ARG
1157 5/C 339/ARG
1158 5/C 340/LEU
1159 5/C 341/MSE
1160 5/C 342/HIS
1161 5/C 343/ILE
1162 5/C 344/HIS
1163 5/C 345/GLU
1164 5/C 346/ASN
1165 5/C 347/ARG
1166 5/C 348/PRO
1167 5/C 349/GLY
1168 5/C 350/VAL
1169 5/C 351/LEU
1170 5/C 352/THR
1171 5/C 353/ALA
1172 5/C 354/LEU
1173 5/C 355/ASN
1174 5/C 356/LYS
1175 5/C 357/ILE
1176 5/C 358/PHE
1177 5/C 359/ALA
1178 5/C 360/GLU
1179 5/C 361/GLN
1180 5/C 362/GLY
1181 5/C 363/VAL
1182 5/C 364/ASN
1183 5/C 365/ILE
1184 5/C 366/ALA
1185 5/C 367/ALA
1186 5/C 368/GLN
1187 5/C 369/TYR
1188 5/C 370/LEU
1189 5/C 371/GLN
1190 5/C 372/THR
1191 5/C 373/SER
1192 5/C 374/ALA
1193 5/C 375/GLN
1194 5/C 376/MSE
1195 5/C 377/GLY
1196 5/C 378/TYR
1197 5/C 379/VAL
1198 5/C 380/VAL
1199 5/C 381/ILE
1200 5/C 382/ASP
1201 5/C 383/ILE
1202 5/C 384/GLU
1203 5/C 385/ALA
1204 5/C 386/ASP
1205 5/C 387/GLU
1206 5/C 388/ASP
1207 5/C 389/VAL
1208 5/C 390/ALA
1209 5/C 391/GLU
1210 5/C 392/LYS
1211 5/C 393/ALA
1212 5/C 394/LEU
1213 5/C 395/GLN
1214 5/C 396/ALA
1215 5/C 397/MSE
1216 5/C 398/LYS
1217 5/C 399/ALA
1218 5/C 400/ILE
1219 5/C 401/PRO
1220 5/C 402/GLY
1221 5/C 403/THR
1222 5/C 404/ILE
1223 5/C 405/ARG
1224 5/C 406/ALA
1225 5/C 407/ARG
1226 5/C 408/LEU
1227 5/C 409/LEU
1228 5/C 410/TYR
1229 6/C 411/PO4
1230 6/C 412/AKG
1231 6/C 413/UNL
1232 6/C 414/UNL
1233 6/C 415/NAD
1234 7/D 5/SER
1235 7/D 6/LEU
1236 7/D 7/GLU
1237 7/D 8/LYS
1238 7/D 9/ASP
1239 7/D 10/LYS
1240 7/D 11/ILE
1241 7/D 12/LYS
1242 7/D 13/PHE
1243 7/D 14/LEU
1244 7/D 15/LEU
1245 7/D 16/VAL
1246 7/D 17/GLU
1247 7/D 18/GLY
1248 7/D 19/VAL
1249 7/D 20/HIS
1250 7/D 21/GLN
1251 7/D 22/LYS
1252 7/D 23/ALA
1253 7/D 24/LEU
1254 7/D 25/GLU
1255 7/D 26/SER
1256 7/D 27/LEU
1257 7/D 28/ARG
1258 7/D 29/ALA
1259 7/D 30/ALA
1260 7/D 31/GLY
1261 7/D 32/TYR
1262 7/D 33/THR
1263 7/D 34/ASN
1264 7/D 35/ILE
1265 7/D 36/GLU
1266 7/D 37/PHE
1267 7/D 38/HIS
1268 7/D 39/LYS
1269 7/D 40/GLY
1270 7/D 41/ALA
1271 7/D 42/LEU
1272 7/D 43/ASP
1273 7/D 44/ASP
1274 7/D 45/GLU
1275 7/D 46/GLN
1276 7/D 47/LEU
1277 7/D 48/LYS
1278 7/D 49/GLU
1279 7/D 50/SER
1280 7/D 51/ILE
1281 7/D 52/ARG
1282 7/D 53/ASP
1283 7/D 54/ALA
1284 7/D 55/HIS
1285 7/D 56/PHE
1286 7/D 57/ILE
1287 7/D 58/GLY
1288 7/D 59/LEU
1289 7/D 60/ARG
1290 7/D 61/SER
1291 7/D 62/ARG
1292 7/D 63/THR
1293 7/D 64/HIS
1294 7/D 65/LEU
1295 7/D 66/THR
1296 7/D 67/GLU
1297 7/D 68/ASP
1298 7/D 69/VAL
1299 7/D 70/ILE
1300 7/D 71/ASN
1301 7/D 72/ALA
1302 7/D 73/ALA
1303 7/D 74/GLU
1304 7/D 75/LYS
1305 7/D 76/LEU
1306 7/D 77/VAL
1307 7/D 78/ALA
1308 7/D 79/ILE
1309 7/D 80/GLY
1310 7/D 81/CYS
1311 7/D 82/PHE
1312 7/D 83/CYS
1313 7/D 84/ILE
1314 7/D 85/GLY
1315 7/D 86/THR
1316 7/D 87/ASN
1317 7/D 88/GLN
1318 7/D 89/VAL
1319 7/D 90/ASP
1320 7/D 91/LEU
1321 7/D 92/ASP
1322 7/D 93/ALA
1323 7/D 94/ALA
1324 7/D 95/ALA
1325 7/D 96/LYS
1326 7/D 97/ARG
1327 7/D 98/GLY
1328 7/D 99/ILE
1329 7/D 100/PRO
1330 7/D 101/VAL
1331 7/D 102/PHE
1332 7/D 103/ASN
1333 7/D 104/ALA
1334 7/D 105/PRO
1335 7/D 106/PHE
1336 7/D 107/SER
1337 7/D 108/ASN
1338 7/D 109/THR
1339 7/D 110/ARG
1340 7/D 111/SER
1341 7/D 112/VAL
1342 7/D 113/ALA
1343 7/D 114/GLU
1344 7/D 115/LEU
1345 7/D 116/VAL
1346 7/D 117/ILE
1347 7/D 118/GLY
1348 7/D 119/GLU
1349 7/D 120/LEU
1350 7/D 121/LEU
1351 7/D 122/LEU
1352 7/D 123/LEU
1353 7/D 124/LEU
1354 7/D 125/ARG
1355 7/D 126/GLY
1356 7/D 127/VAL
1357 7/D 128/PRO
1358 7/D 129/GLU
1359 7/D 130/ALA
1360 7/D 131/ASN
1361 7/D 132/ALA
1362 7/D 133/LYS
1363 7/D 134/ALA
1364 7/D 135/HIS
1365 7/D 136/ARG
1366 7/D 137/GLY
1367 7/D 138/VAL
1368 7/D 139/TRP
1369 7/D 140/ASN
1370 7/D 141/LYS
1371 7/D 142/LEU
1372 7/D 143/ALA
1373 7/D 144/ALA
1374 7/D 145/GLY
1375 7/D 146/SER
1376 7/D 147/PHE
1377 7/D 148/GLU
1378 7/D 149/ALA
1379 7/D 150/ARG
1380 7/D 151/GLY
1381 7/D 152/LYS
1382 7/D 153/LYS
1383 7/D 154/LEU
1384 7/D 155/GLY
1385 7/D 156/ILE
1386 7/D 157/ILE
1387 7/D 158/GLY
1388 7/D 159/TYR
1389 7/D 160/GLY
1390 7/D 161/HIS
1391 7/D 162/ILE
1392 7/D 163/GLY
1393 7/D 164/THR
1394 7/D 165/GLN
1395 7/D 166/LEU
1396 7/D 167/GLY
1397 7/D 168/ILE
1398 7/D 169/LEU
1399 7/D 170/ALA
1400 7/D 171/GLU
1401 7/D 172/SER
1402 7/D 173/LEU
1403 7/D 174/GLY
1404 7/D 175/MSE
1405 7/D 176/TYR
1406 7/D 177/VAL
1407 7/D 178/TYR
1408 7/D 179/PHE
1409 7/D 180/TYR
1410 7/D 181/ASP
1411 7/D 182/ILE
1412 7/D 183/GLU
1413 7/D 184/ASN
1414 7/D 185/LYS
1415 7/D 186/LEU
1416 7/D 187/PRO
1417 7/D 188/LEU
1418 7/D 189/GLY
1419 7/D 190/ASN
1420 7/D 191/ALA
1421 7/D 192/THR
1422 7/D 193/GLN
1423 7/D 194/VAL
1424 7/D 195/GLN
1425 7/D 196/HIS
1426 7/D 197/LEU
1427 7/D 198/SER
1428 7/D 199/ASP
1429 7/D 200/LEU
1430 7/D 201/LEU
1431 7/D 202/ASN
1432 7/D 203/MSE
1433 7/D 204/SER
1434 7/D 205/ASP
1435 7/D 206/VAL
1436 7/D 207/VAL
1437 7/D 208/SER
1438 7/D 209/LEU
1439 7/D 210/HIS
1440 7/D 211/VAL
1441 7/D 212/PRO
1442 7/D 213/GLU
1443 7/D 214/ASN
1444 7/D 215/PRO
1445 7/D 216/SER
1446 7/D 217/THR
1447 7/D 218/LYS
1448 7/D 219/ASN
1449 7/D 220/MSE
1450 7/D 221/MSE
1451 7/D 222/GLY
1452 7/D 223/ALA
1453 7/D 224/LYS
1454 7/D 225/GLU
1455 7/D 226/ILE
1456 7/D 227/SER
1457 7/D 228/LEU
1458 7/D 229/MSE
1459 7/D 230/LYS
1460 7/D 231/PRO
1461 7/D 232/GLY
1462 7/D 233/SER
1463 7/D 234/LEU
1464 7/D 235/LEU
1465 7/D 236/ILE
1466 7/D 237/ASN
1467 7/D 238/ALA
1468 7/D 239/SER
1469 7/D 240/ARG
1470 7/D 241/GLY
1471 7/D 242/THR
1472 7/D 243/VAL
1473 7/D 244/VAL
1474 7/D 245/ASP
1475 7/D 246/ILE
1476 7/D 247/PRO
1477 7/D 248/ALA
1478 7/D 249/LEU
1479 7/D 250/CYS
1480 7/D 251/ASP
1481 7/D 252/ALA
1482 7/D 253/LEU
1483 7/D 254/ALA
1484 7/D 255/SER
1485 7/D 256/LYS
1486 7/D 257/HIS
1487 7/D 258/LEU
1488 7/D 259/ALA
1489 7/D 260/GLY
1490 7/D 261/ALA
1491 7/D 262/ALA
1492 7/D 263/ILE
1493 7/D 264/ASP
1494 7/D 265/VAL
1495 7/D 266/PHE
1496 7/D 267/PRO
1497 7/D 268/THR
1498 7/D 269/GLU
1499 7/D 270/PRO
1500 7/D 271/ALA
1501 7/D 272/THR
1502 7/D 273/ASN
1503 7/D 274/SER
1504 7/D 275/ASP
1505 7/D 276/PRO
1506 7/D 277/PHE
1507 7/D 278/THR
1508 7/D 279/SER
1509 7/D 280/PRO
1510 7/D 281/LEU
1511 7/D 282/CYS
1512 7/D 283/GLU
1513 7/D 284/PHE
1514 7/D 285/ASP
1515 7/D 286/ASN
1516 7/D 287/VAL
1517 7/D 288/LEU
1518 7/D 289/LEU
1519 7/D 290/THR
1520 7/D 291/PRO
1521 7/D 292/HIS
1522 7/D 293/ILE
1523 7/D 294/GLY
1524 7/D 295/GLY
1525 7/D 296/SER
1526 7/D 297/THR
1527 7/D 298/GLN
1528 7/D 299/GLU
1529 7/D 300/ALA
1530 7/D 301/GLN
1531 7/D 302/GLU
1532 7/D 303/ASN
1533 7/D 304/ILE
1534 7/D 305/GLY
1535 7/D 306/LEU
1536 7/D 307/GLU
1537 7/D 308/VAL
1538 7/D 309/ALA
1539 7/D 310/GLY
1540 7/D 311/LYS
1541 7/D 312/LEU
1542 7/D 313/ILE
1543 7/D 314/LYS
1544 7/D 315/TYR
1545 7/D 316/SER
1546 7/D 317/ASP
1547 7/D 318/ASN
1548 7/D 319/GLY
1549 7/D 320/SER
1550 7/D 321/THR
1551 7/D 322/LEU
1552 7/D 323/SER
1553 7/D 324/ALA
1554 7/D 325/VAL
1555 7/D 326/ASN
1556 7/D 327/PHE
1557 7/D 328/PRO
1558 7/D 329/GLU
1559 7/D 330/VAL
1560 7/D 331/SER
1561 7/D 332/LEU
1562 7/D 333/PRO
1563 7/D 334/LEU
1564 7/D 335/HIS
1565 7/D 336/GLY
1566 7/D 337/GLY
1567 7/D 338/ARG
1568 7/D 339/ARG
1569 7/D 340/LEU
1570 7/D 341/MSE
1571 7/D 342/HIS
1572 7/D 343/ILE
1573 7/D 344/HIS
1574 7/D 345/GLU
1575 7/D 346/ASN
1576 7/D 347/ARG
1577 7/D 348/PRO
1578 7/D 349/GLY
1579 7/D 350/VAL
1580 7/D 351/LEU
1581 7/D 352/THR
1582 7/D 353/ALA
1583 7/D 354/LEU
1584 7/D 355/ASN
1585 7/D 356/LYS
1586 7/D 357/ILE
1587 7/D 358/PHE
1588 7/D 359/ALA
1589 7/D 360/GLU
1590 7/D 361/GLN
1591 7/D 362/GLY
1592 7/D 363/VAL
1593 7/D 364/ASN
1594 7/D 365/ILE
1595 7/D 366/ALA
1596 7/D 367/ALA
1597 7/D 368/GLN
1598 7/D 369/TYR
1599 7/D 370/LEU
1600 7/D 371/GLN
1601 7/D 372/THR
1602 7/D 373/SER
1603 7/D 374/ALA
1604 7/D 375/GLN
1605 7/D 376/MSE
1606 7/D 377/GLY
1607 7/D 378/TYR
1608 7/D 379/VAL
1609 7/D 380/VAL
1610 7/D 381/ILE
1611 7/D 382/ASP
1612 7/D 383/ILE
1613 7/D 384/GLU
1614 7/D 385/ALA
1615 7/D 386/ASP
1616 7/D 387/GLU
1617 7/D 388/ASP
1618 7/D 389/VAL
1619 7/D 390/ALA
1620 7/D 391/GLU
1621 7/D 392/LYS
1622 7/D 393/ALA
1623 7/D 394/LEU
1624 7/D 395/GLN
1625 7/D 396/ALA
1626 7/D 397/MSE
1627 7/D 398/LYS
1628 7/D 399/ALA
1629 7/D 400/ILE
1630 7/D 401/PRO
1631 7/D 402/GLY
1632 7/D 403/THR
1633 7/D 404/ILE
1634 7/D 405/ARG
1635 7/D 406/ALA
1636 7/D 407/ARG
1637 7/D 408/LEU
1638 7/D 409/LEU
1639 7/D 410/TYR
1640 8/D 411/PO4
1641 8/D 412/AKG
1642 8/D 413/UNL
1643 8/D 414/UNL
1644 8/D 415/NAD
1645 9/E 451/SER
1646 10/F 451/SER
1647 11/G 451/SER
1648 12/H 451/SER
