# Supplementary material for: Mapping allosteric communications within individual proteins
Source: Nat Commun. 2020 Jul 31;11:3862. doi: 10.1038/s41467-020-17618-2 (PMC7395124; doi:10.1038/s41467-020-17618-2)
Supplement: Supplementary file 6 — Supplementary Data 3 [file 41467_2020_17618_MOESM6_ESM.zip › Ohm-results/1yba/1yba-network.txt]

NODES
Start 0.9997758372710781
End 0.9997758372710781
115 0.9964611634450055
111 0.9964611634450055
290 0.9964611634450055
123 0.9964611634450055
80 0.9935461150147623
468 0.9934386279775402
469 0.9934386279775402
98 0.9923373069972973
99 0.9923373069972973
138 0.9891533607477867
104 0.9871748621790795
291 0.9871748621790795
118 0.9871748621790795
137 0.9871748621790795
701 0.9848354724167634
699 0.9787986959393142
703 0.97126269336509
516 0.9630515411002185
56 0.9545099605519388
57 0.9545099605519388
407 0.950999919052244
700 0.9467180366131778
139 0.9420619809713872
698 0.9189977035976182
340 0.9124631905841762
339 0.9124631905841762
311 0.9124631905841762
1599 0.9124631905841762
364 0.9124631905841762
365 0.9124631905841762
326 0.9124631905841762
317 0.9124631905841762
492 0.9042223502584343
491 0.9042223502584343
287 0.9014997721555104
550 0.8926709371064155
288 0.8830507503007827
702 0.880611020221592
549 0.8725682807948245
729 0.8588336825487456
510 0.8588336825487456
135 0.8416694539471955
704 0.8416694539471955
289 0.8203621072493685
511 0.8026374377319985
819 0.7867160590947804
778 0.785390868478256
786 0.785390868478256
512 0.7666372041219468
681 0.7382629258389498
773 0.724070290361997
775 0.724070290361997
740 0.724070290361997
739 0.724070290361997
730 0.724070290361997
731 0.724070290361997
719 0.724070290361997
715 0.724070290361997
711 0.724070290361997
707 0.724070290361997
144 0.724070290361997
145 0.724070290361997
116 0.724070290361997
515 0.724070290361997
121 0.724070290361997
124 0.724070290361997
284 0.724070290361997
285 0.724070290361997
286 0.724070290361997
551 0.6430242036143408
81 0.4967785083206045
84 0.4967785083206045
297 0.4967785083206045
136 0.4436910539088047
301 0.40252548473959215
78 0.40252548473959215
1169 0.3422166314626197
776 0.3422166314626197
777 0.3422166314626197
738 0.3422166314626197
100 0.2906189376087099
79 0.2906189376087099
547 0.2906189376087099
269 0.2906189376087099
268 0.2906189376087099
58 0.2906189376087099
13 0.2906189376087099
489 0.28473609265589783
1289 0.24897839784358117
1290 0.24897839784358117
14 0.15775237465975
300 0.15775237465975
552 0.15775237465975
1502 0.13338497465343999
957 0.13338497465343999
1520 0.13338497465343999
1521 0.13338497465343999
1522 0.13338497465343999
961 0.13338497465343999
960 0.13338497465343999
1229 0.13338497465343999
347 0.13338497465343999
1597 0.13338497465343999
1598 0.13338497465343999
1559 0.13338497465343999
1550 0.13338497465343999
1331 0.13338497465343999
1332 0.13338497465343999
1333 0.13338497465343999
1312 0.13338497465343999
140 0.0803627
490 0.0803627
712 0.0803627
1573 0.0690784
1572 0.0690784
1556 0.0690784
1555 0.0690784
1330 0.0690784
1308 0.0690784
1288 0.0690784
1245 0.0690784
1246 0.0690784
1291 0.0690784
1501 0.0690784
1503 0.0690784
1525 0.0690784
1183 0.0690784
1185 0.0690784
1150 0.0690784
1149 0.0690784
1140 0.0690784
1141 0.0690784
1129 0.0690784
1125 0.0690784
1121 0.0690784
1117 0.0690784
1377 0.0690784
1378 0.0690784
1349 0.0690784
1348 0.0690784
1344 0.0690784
958 0.0690784
1530 0.0690784
1313 0.0690784
1314 0.0690784
EDGES
711-707
701-702
702-701
775-740
115-111
288-287
123-701
144-145
80-81
300-78
786-729
118-123
468-469
1149-1140
1550-1331
1332-1333
1344-1522
1530-1289
778-786
719-715
1121-1117
1378-1349
549-550
285-286
777-738
1525-961
469-End
704-138
492-491
1556-1555
339-311
Start-773
491-492
704-701
1520-1521
297-301
1313-1314
698-701
960-1229
100-80
289-549
1330-1308
707-144
1129-1125
700-135
699-137
268-58
100-79
1521-957
1185-1150
681-137
1150-1149
139-704
776-777
1141-1129
288-549
1312-1289
301-300
1333-1313
14-56
145-116
1599-364
290-288
1314-1312
489-491
740-739
124-284
80-104
700-137
Start-1183
819-56
492-516
317-98
702-703
1125-1121
702-121
139-140
135-137
730-731
550-551
773-775
78-56
311-98
1502-957
365-326
1522-1520
290-111
739-730
140-407
699-700
1572-1556
287-289
1183-1185
291-290
1169-776
958-960
284-285
1597-1598
1308-1288
98-99
286-287
491-468
1502-958
1522-1525
511-512
Start-1169
288-289
1521-1522
286-289
269-268
681-136
1501-1503
1291-1501
1246-1291
516-492
551-552
135-681
347-1597
1555-1330
326-317
84-56
301-78
1333-1312
1598-1559
290-289
489-490
1117-1377
121-123
510-511
116-115
138-407
111-115
288-547
1331-1332
715-711
13-56
703-516
701-703
511-492
1288-1245
516-703
515-516
79-80
289-287
Start-347
123-698
1573-1572
729-510
138-139
Start-340
731-719
287-549
81-84
Start-778
136-137
139-407
552-819
407-468
115-118
704-703
57-End
738-729
512-515
1503-1502
287-288
703-704
551-297
550-819
1348-1344
104-291
698-699
364-365
701-137
1140-1141
957-1502
Start-1599
56-57
704-137
1229-1289
297-56
Start-1573
99-100
490-712
1349-1348
700-701
1245-1246
137-138
1289-1290
1559-1550
78-79
289-550
340-339
99-80
703-702
961-960
957-1520
701-699
1377-1378
1229-961
111-290
547-269
13-14
961-1530
510-489
712-491
512-492
551-819
58-13
123-124
1290-End
