# Supplementary material for: Mapping allosteric communications within individual proteins
Source: Nat Commun. 2020 Jul 31;11:3862. doi: 10.1038/s41467-020-17618-2 (PMC7395124; doi:10.1038/s41467-020-17618-2)
Supplement: Supplementary file 6 — Supplementary Data 3 [file 41467_2020_17618_MOESM6_ESM.zip › Ohm-results/1yba/1yba-paths.txt]

0.0822595 1647-773-775-740-739-730-731-719-715-711-707-144-145-116-115-111-290-288-549-550-819-56-57-409
0.0822595 1645-340-339-311-98-99-100-80-81-84-56-57-409
0.0822595 1647-773-775-740-739-730-731-719-715-711-707-144-145-116-115-111-290-288-287-549-550-551-297-301-78-79-80-81-84-56-57-409
0.0822595 1645-340-339-311-98-99-100-79-80-81-84-56-57-409
0.0822595 1646-778-786-729-510-511-512-515-516-703-702-121-123-124-284-285-286-289-287-549-550-819-56-57-409
0.0822595 1647-773-775-740-739-730-731-719-715-711-707-144-145-116-115-111-290-289-549-550-819-56-57-409
0.0822595 1647-773-775-740-739-730-731-719-715-711-707-144-145-116-115-111-290-288-287-549-550-551-297-301-78-56-57-409
0.0822595 1646-778-786-729-510-511-512-515-516-703-702-121-123-124-284-285-286-289-549-550-819-56-57-409
0.0822595 1646-778-786-729-510-511-512-515-516-703-702-121-123-124-284-285-286-289-287-288-547-269-268-58-13-56-57-409
0.0822595 1648-1599-364-365-326-317-98-99-80-81-84-56-57-409
0.0822595 1646-778-786-729-510-511-512-515-516-703-702-121-123-124-284-285-286-289-287-288-547-269-268-58-13-14-56-57-409
0.0822595 1647-773-775-740-739-730-731-719-715-711-707-144-145-116-115-111-290-288-287-549-550-551-297-56-57-409
0.0822595 1648-1599-364-365-326-317-98-99-100-79-80-81-84-56-57-409
0.0822595 1647-773-775-740-739-730-731-719-715-711-707-144-145-116-115-111-290-288-287-289-550-819-56-57-409
0.0822595 1647-773-775-740-739-730-731-719-715-711-707-144-145-116-115-111-290-289-287-288-547-269-268-58-13-14-56-57-409
0.0822595 1647-773-775-740-739-730-731-719-715-711-707-144-145-116-115-111-290-289-287-549-550-819-56-57-409
0.0822595 1647-773-775-740-739-730-731-719-715-711-707-144-145-116-115-111-290-288-287-289-549-550-819-56-57-409
0.0822595 1646-778-786-729-510-511-512-515-516-703-702-121-123-124-284-285-286-287-549-550-819-56-57-409
0.0822595 1646-778-786-729-510-511-512-515-516-703-702-121-123-124-284-285-286-287-288-289-549-550-819-56-57-409
0.0822595 1647-773-775-740-739-730-731-719-715-711-707-144-145-116-115-111-290-289-287-288-549-550-819-56-57-409
0.0822595 1647-773-775-740-739-730-731-719-715-711-707-144-145-116-115-111-290-289-287-288-547-269-268-58-13-56-57-409
0.0822595 1646-778-786-729-510-511-512-515-516-703-702-121-123-124-284-285-286-287-288-549-550-819-56-57-409
0.0822595 1648-1599-364-365-326-317-98-99-100-80-81-84-56-57-409
0.0822595 1646-778-786-729-510-511-512-515-516-703-702-121-123-124-284-285-286-287-288-289-550-819-56-57-409
0.0822595 1646-778-786-729-510-511-512-515-516-703-702-121-123-124-284-285-286-289-287-288-549-550-819-56-57-409
0.0822595 1645-340-339-311-98-99-80-81-84-56-57-409
0.0822595 1647-773-775-740-739-730-731-719-715-711-707-144-145-116-115-111-290-288-287-549-550-551-297-301-300-78-56-57-409
0.0822595 1647-773-775-740-739-730-731-719-715-711-707-144-145-116-115-111-290-288-287-549-550-551-819-56-57-409
0.0822595 1646-778-786-729-510-511-512-515-516-703-702-121-123-124-284-285-286-289-287-288-549-550-551-552-819-56-57-409
0.0822595 1646-778-786-729-510-511-512-515-516-703-702-121-123-124-284-285-286-289-287-288-549-550-551-819-56-57-409
0.0822595 1646-778-786-729-510-511-512-515-516-703-702-121-123-124-284-285-286-289-287-288-549-550-551-297-301-78-56-57-409
0.0822595 1646-778-786-729-510-511-512-515-516-703-702-121-123-124-284-285-286-289-287-288-549-550-551-297-56-57-409
0.0822595 1647-773-775-740-739-730-731-719-715-711-707-144-145-116-115-111-290-288-287-549-550-819-56-57-409
0.0822595 1647-773-775-740-739-730-731-719-715-711-707-144-145-116-115-111-290-288-287-549-550-551-552-819-56-57-409
0.0822595 1646-778-786-729-510-511-512-515-516-703-702-121-123-124-284-285-286-289-287-288-549-550-551-297-301-300-78-56-57-409
0.0822595 1646-778-786-729-510-511-512-515-516-703-702-121-123-124-284-285-286-289-287-288-549-550-551-297-301-78-79-80-81-84-56-57-409
0.0803627 1645-340-339-311-98-99-80-104-291-290-111-115-118-123-701-699-700-135-681-136-137-138-139-407-468-469-820
0.0803627 1648-1599-364-365-326-317-98-99-80-104-291-290-111-115-118-123-701-699-137-138-407-468-469-820
0.0803627 1648-1599-364-365-326-317-98-99-80-104-291-290-111-115-118-123-701-137-138-407-468-469-820
0.0803627 1645-340-339-311-98-99-80-104-291-290-111-115-118-123-701-699-700-135-681-136-137-138-407-468-469-820
0.0803627 1645-340-339-311-98-99-80-104-291-290-111-115-118-123-701-699-700-135-681-137-138-139-704-703-516-492-491-468-469-820
0.0803627 1648-1599-364-365-326-317-98-99-80-104-291-290-111-115-118-123-698-699-700-701-702-703-516-492-491-468-469-820
0.0803627 1645-340-339-311-98-99-80-104-291-290-111-115-118-123-701-699-137-138-139-407-468-469-820
0.0803627 1648-1599-364-365-326-317-98-99-80-104-291-290-111-115-118-123-701-699-700-135-681-136-137-138-407-468-469-820
0.0803627 1645-340-339-311-98-99-80-104-291-290-111-115-118-123-701-699-700-135-681-136-137-138-139-704-703-516-492-491-468-469-820
0.0803627 1647-1169-776-777-738-729-510-489-491-492-516-703-702-701-137-138-139-407-468-469-820
0.0803627 1647-1169-776-777-738-729-510-489-491-492-516-703-702-701-137-138-139-140-407-468-469-820
0.0803627 1648-1599-364-365-326-317-98-99-80-104-291-290-111-115-118-123-701-699-137-138-139-407-468-469-820
0.0803627 1645-340-339-311-98-99-80-104-291-290-111-115-118-123-701-699-137-138-139-704-703-516-492-491-468-469-820
0.0803627 1645-340-339-311-98-99-80-104-291-290-111-115-118-123-701-699-137-138-407-468-469-820
0.0803627 1647-1169-776-777-738-729-510-511-512-492-491-468-469-820
0.0803627 1648-1599-364-365-326-317-98-99-80-104-291-290-111-115-118-123-698-701-699-700-135-681-137-138-407-468-469-820
0.0803627 1648-1599-364-365-326-317-98-99-80-104-291-290-111-115-118-123-698-701-699-700-135-137-138-407-468-469-820
0.0803627 1647-1169-776-777-738-729-510-489-491-492-516-703-702-701-137-138-407-468-469-820
0.0803627 1648-1599-364-365-326-317-98-99-80-104-291-290-111-115-118-123-698-701-699-700-135-137-138-139-704-703-516-492-491-468-469-820
0.0803627 1648-1599-364-365-326-317-98-99-80-104-291-290-111-115-118-123-698-701-699-700-135-137-138-139-407-468-469-820
0.0803627 1648-1599-364-365-326-317-98-99-80-104-291-290-111-115-118-123-698-701-699-700-135-681-137-138-139-407-468-469-820
0.0803627 1648-1599-364-365-326-317-98-99-80-104-291-290-111-115-118-123-698-701-699-700-135-681-137-138-139-704-703-516-492-491-468-469-820
0.0803627 1645-340-339-311-98-99-80-104-291-290-111-115-118-123-701-699-700-137-138-407-468-469-820
0.0803627 1648-1599-364-365-326-317-98-99-80-104-291-290-111-115-118-123-698-701-137-138-407-468-469-820
0.0803627 1647-1169-776-777-738-729-510-511-492-491-468-469-820
0.0803627 1645-340-339-311-98-99-80-104-291-290-111-115-118-123-701-699-700-135-681-137-138-139-407-468-469-820
0.0803627 1648-1599-364-365-326-317-98-99-80-104-291-290-111-115-118-123-701-699-137-138-139-704-703-516-492-491-468-469-820
0.0803627 1645-340-339-311-98-99-80-104-291-290-111-115-118-123-701-699-700-137-138-139-704-703-516-492-491-468-469-820
0.0803627 1648-1599-364-365-326-317-98-99-80-104-291-290-111-115-118-123-698-701-137-138-139-704-703-516-492-491-468-469-820
0.0803627 1645-340-339-311-98-99-80-104-291-290-111-115-118-123-701-699-700-137-138-139-407-468-469-820
0.0803627 1648-1599-364-365-326-317-98-99-80-104-291-290-111-115-118-123-701-137-138-139-407-468-469-820
0.0803627 1648-1599-364-365-326-317-98-99-80-104-291-290-111-115-118-123-698-701-137-138-139-407-468-469-820
0.0803627 1648-1599-364-365-326-317-98-99-80-104-291-290-111-115-118-123-698-699-700-701-702-703-704-138-407-468-469-820
0.0803627 1645-340-339-311-98-99-80-104-291-290-111-115-118-123-701-699-700-135-681-137-138-407-468-469-820
0.0803627 1648-1599-364-365-326-317-98-99-80-104-291-290-111-115-118-123-701-137-138-139-704-703-516-492-491-468-469-820
0.0803627 1645-340-339-311-98-99-80-104-291-290-111-115-118-123-698-699-700-701-702-703-516-492-491-468-469-820
0.0803627 1648-1599-364-365-326-317-98-99-80-104-291-290-111-115-118-123-698-699-700-137-138-139-704-701-702-703-516-492-491-468-469-820
0.0803627 1648-1599-364-365-326-317-98-99-80-104-291-290-111-115-118-123-698-699-700-137-138-139-407-468-469-820
0.0803627 1648-1599-364-365-326-317-98-99-80-104-291-290-111-115-118-123-701-699-700-135-681-137-138-139-407-468-469-820
0.0803627 1645-340-339-311-98-99-80-104-291-290-111-115-118-123-698-701-699-700-135-137-138-139-704-703-516-492-491-468-469-820
0.0803627 1645-340-339-311-98-99-80-104-291-290-111-115-118-123-698-701-699-700-135-137-138-139-407-468-469-820
0.0803627 1645-340-339-311-98-99-80-104-291-290-111-115-118-123-698-699-700-701-702-703-704-138-407-468-469-820
0.0803627 1645-340-339-311-98-99-80-104-291-290-111-115-118-123-698-699-700-701-702-703-704-137-138-407-468-469-820
0.0803627 1648-1599-364-365-326-317-98-99-80-104-291-290-111-115-118-123-701-699-700-135-681-137-138-139-704-703-516-492-491-468-469-820
0.0803627 1648-1599-364-365-326-317-98-99-80-104-291-290-111-115-118-123-698-699-700-137-138-407-468-469-820
0.0803627 1646-778-786-729-510-511-512-492-491-468-469-820
0.0803627 1645-340-339-311-98-99-80-104-291-290-111-115-118-123-698-699-137-138-407-468-469-820
0.0803627 1646-778-786-729-510-511-492-491-468-469-820
0.0803627 1648-1599-364-365-326-317-98-99-80-104-291-290-111-115-118-123-701-699-700-135-681-137-138-407-468-469-820
0.0803627 1645-340-339-311-98-99-80-104-291-290-111-115-118-123-698-699-137-138-139-704-703-516-492-491-468-469-820
0.0803627 1645-340-339-311-98-99-80-104-291-290-111-115-118-123-698-699-137-138-139-407-468-469-820
0.0803627 1645-340-339-311-98-99-80-104-291-290-111-115-118-123-698-699-137-138-139-704-701-702-703-516-492-491-468-469-820
0.0803627 1645-340-339-311-98-99-80-104-291-290-111-115-118-123-698-699-137-138-139-704-701-703-516-492-491-468-469-820
0.0803627 1645-340-339-311-98-99-80-104-291-290-111-115-118-123-698-701-699-700-135-137-138-407-468-469-820
0.0803627 1648-1599-364-365-326-317-98-99-80-104-291-290-111-115-118-123-698-699-700-137-138-139-704-701-703-516-492-491-468-469-820
0.0803627 1645-340-339-311-98-99-80-104-291-290-111-115-118-123-698-701-699-700-135-681-136-137-138-139-704-703-516-492-491-468-469-820
0.0803627 1646-778-786-729-510-489-490-712-491-492-516-703-704-701-137-138-407-468-469-820
0.0803627 1648-1599-364-365-326-317-98-99-80-104-291-290-111-115-118-123-698-699-700-137-138-139-704-703-516-492-491-468-469-820
0.0803627 1645-340-339-311-98-99-80-104-291-290-111-115-118-123-698-701-699-700-135-681-136-137-138-407-468-469-820
0.0803627 1645-340-339-311-98-99-80-104-291-290-111-115-118-123-698-701-699-700-135-681-136-137-138-139-407-468-469-820
0.0690784 1648-1573-1572-1556-1555-1330-1308-1288-1245-1246-1291-1501-1503-1502-957-1520-1521-1522-1525-961-960-1229-1289-1290-1641
0.0690784 1646-1183-1185-1150-1149-1140-1141-1129-1125-1121-1117-1377-1378-1349-1348-1344-1522-1520-1521-957-1502-958-960-1229-961-1530-1289-1290-1641
0.0690784 1645-347-1597-1598-1559-1550-1331-1332-1333-1312-1289-1290-1641
0.0690784 1645-347-1597-1598-1559-1550-1331-1332-1333-1313-1314-1312-1289-1290-1641
0.0690784 1645-347-1597-1598-1559-1550-1331-1332-1333-1313-1312-1289-1290-1641
0.0690784 1647-1188-1187-1149-1140-1141-1129-1125-1121-1117-1377-1378-1349-1348-1344-1522-1520-1521-957-1502-958-960-961-1229-1289-1290-1641
0.0690784 1645-347-1597-1598-1559-1550-1331-1308-1309-1288-1289-1290-1641
0.0690784 1648-1573-1572-1556-1555-1330-1308-1288-1245-1246-1291-1290-1289-1641
0.0690784 1645-347-1597-1598-1559-1550-1331-1332-1333-1313-1314-1317-1290-1289-1641
0.0690784 1645-347-1597-1598-1559-1550-1331-1308-1288-1289-1290-1641
0.0690784 1648-1573-1572-1556-1555-1330-1308-1288-1245-1246-1291-1501-1503-1502-957-1520-1521-1522-1525-961-1229-1289-1290-1641
0.0690784 1648-1573-1572-1556-1555-1330-1308-1288-1245-1246-1291-1501-1502-957-1520-1521-1522-1525-961-1229-1289-1290-1641
0.0690784 1645-347-1597-1598-1559-1550-1331-1332-1333-1313-1314-1317-1289-1290-1641
0.0690784 1648-1573-1572-1556-1555-1330-1308-1288-1245-1246-1291-1501-1502-957-1520-1521-1522-1525-961-960-1229-1289-1290-1641
0.0690784 1647-1188-1187-1149-1140-1141-1129-1125-1121-1117-1377-1378-1349-1348-1344-1522-1520-1521-957-1502-958-960-1229-961-1530-1289-1290-1641
0.0690784 1648-1573-1572-1556-1555-1330-1308-1309-1288-1245-1246-1289-1290-1641
0.0690784 1648-1573-1572-1556-1555-1330-1308-1288-1245-1246-1291-1501-1503-1502-957-1520-1521-1522-1525-961-962-960-1229-1289-1290-1641
0.0690784 1645-347-1597-1598-1559-1550-1331-1332-1313-1314-1317-1290-1289-1641
0.0690784 1648-1573-1572-1556-1555-1330-1308-1309-1288-1245-1246-1291-1290-1289-1641
0.0690784 1645-347-1597-1598-1559-1550-1331-1332-1313-1314-1317-1289-1290-1641
0.0690784 1646-1183-1185-1150-1149-1140-1141-1129-1125-1121-1117-1377-1378-1349-1348-1344-1522-1520-1521-957-1502-958-960-961-1229-1289-1290-1641
0.0690784 1646-1183-1185-1150-1149-1140-1141-1129-1125-1121-1117-1377-1378-1349-1348-1344-1522-1520-1521-957-1502-958-960-1229-1289-1290-1641
0.0690784 1648-1573-1572-1556-1555-1330-1308-1288-1245-1246-1289-1290-1641
0.0690784 1648-1573-1572-1556-1555-1330-1308-1309-1288-1289-1290-1641
0.0690784 1645-347-1597-1598-1559-1550-1331-1332-1313-1314-1312-1289-1290-1641
0.0690784 1648-1573-1572-1556-1555-1330-1308-1288-1245-1246-1291-1501-1503-1502-957-1520-1521-1522-1525-961-962-1229-1289-1290-1641
0.0690784 1647-1188-1187-1149-1140-1141-1129-1125-1121-1117-1377-1378-1349-1348-1344-1522-1520-1521-957-1502-958-960-1229-1289-1290-1641
0.0690784 1645-347-1597-1598-1559-1550-1331-1332-1313-1312-1289-1290-1641
0.0690784 1648-1573-1572-1556-1555-1330-1308-1288-1289-1290-1641
0.0585138 1646-778-1186-1187-1148-1139-920-921-922-902-901-878-879-1230
0.0585138 1648-1599-1608-1607-1550-1331-1332-1333-1533-1529-1526-943-944-941-937-933-1112-1113-1114-1111-1109-1370-1371-1640-878-879-1230
0.0585138 1647-1164-1195-1196-1139-920-921-922-902-901-878-879-1230
0.0585138 1646-778-1186-1187-1148-1139-920-921-922-901-878-879-1230
0.0585138 1648-1599-1608-1607-1550-1331-1332-1333-1533-1529-1526-943-944-941-937-933-1112-1113-1114-1111-1109-1370-1371-1372-1640-878-879-1230
0.0585138 1648-1599-1608-1607-1550-1331-1332-1333-1533-1529-1526-943-944-941-937-933-1112-1113-1114-1111-1109-1370-1371-1372-1373-1640-878-879-1230
0.0585138 1648-1599-1608-1607-1550-1331-1332-1333-1533-1529-1526-943-944-941-937-933-1112-1113-926-902-901-878-879-1230
0.0585138 1647-1164-1195-1196-1139-1142-920-921-902-901-878-879-1230
0.0585138 1648-1599-1608-1607-1550-1331-1332-1333-1533-1529-1526-943-944-941-937-933-1112-1113-1114-1111-1109-1370-1371-1372-1119-1118-926-902-901-878-879-1230
0.0585138 1646-778-1186-1187-1148-1139-920-921-902-901-878-879-1230
0.0585138 1645-347-1597-1598-1559-1550-1331-1332-1333-1533-1529-1526-943-944-941-937-933-1112-1113-926-902-901-878-879-1230
0.0585138 1647-1164-1195-1196-1139-920-899-900-901-878-879-1230
0.0585138 1647-1164-1195-1196-1139-920-899-900-878-879-1230
0.0585138 1646-778-1186-1187-1148-1139-920-899-901-878-879-1230
0.0585138 1648-1599-1608-1607-1550-1331-1332-1333-1533-1529-1526-943-944-941-937-933-1112-1113-1114-1111-1109-1370-1371-1372-1119-878-879-1230
0.0585138 1647-1164-1195-1196-1139-920-899-901-878-879-1230
0.0585138 1647-1164-1195-1196-1139-920-921-902-901-878-879-1230
0.0585138 1648-1599-1608-1607-1550-1331-1332-1333-1533-1529-1526-943-944-941-937-933-1112-1113-1114-1372-1640-878-879-1230
0.0585138 1646-778-1186-1187-1148-1139-920-899-900-878-879-1230
0.0585138 1645-347-1597-1598-1559-1550-1331-1332-1333-1533-1529-1526-943-944-941-937-933-1112-1113-1114-1111-1109-1370-1371-1372-1119-1118-926-902-901-878-879-1230
0.0585138 1647-1164-1195-1196-1139-920-921-922-901-878-879-1230
0.0585138 1645-347-1597-1598-1559-1550-1331-1332-1333-1533-1529-1526-943-944-941-937-933-1112-1113-1114-1111-1109-1370-1371-1372-1373-1640-878-879-1230
0.0585138 1645-347-1597-1598-1559-1550-1331-1332-1333-1533-1529-1526-943-944-941-937-933-1112-1113-1114-1372-1640-878-879-1230
0.0585138 1645-347-1597-1598-1559-1550-1331-1332-1333-1533-1529-1526-943-944-941-937-933-1112-1113-1114-1111-1109-1370-1371-1372-1119-878-879-1230
0.0585138 1645-347-1597-1598-1559-1550-1331-1332-1333-1533-1529-1526-943-944-941-937-933-1112-1113-1114-1111-1109-1370-1371-1372-1640-878-879-1230
0.0585138 1646-778-1186-1187-1148-1139-920-899-900-901-878-879-1230
0.0585138 1646-778-1186-1187-1148-1139-1142-920-921-902-901-878-879-1230
0.0585138 1645-347-1597-1598-1559-1550-1331-1332-1333-1533-1529-1526-943-944-941-937-933-1112-1113-1114-1111-1109-1370-1371-1640-878-879-1230
0.0585138 1645-347-1597-1598-1559-1550-1331-1332-1333-1533-1529-1526-943-944-941-937-933-1112-1113-1114-1372-1371-1640-878-879-1230
0.0585138 1648-1599-1608-1607-1550-1331-1332-1333-1533-1529-1526-943-944-941-937-933-1112-1113-1114-1372-1371-1640-878-879-1230
0.0519533 1648-1599-1608-1607-1550-1331-1332-1333-1533-1529-1526-943-944-941-937-933-1112-1113-1114-1111-1109-1110-1370-1371-1640-878-901-1230
0.0519533 1648-1599-1608-1607-1550-1331-1332-1333-1533-1529-1526-943-944-941-937-933-1112-1111-1109-1370-1371-1640-878-901-1230
0.0519533 1645-347-1597-1598-1559-1550-1331-1332-1333-1533-1529-1526-943-944-941-937-933-1112-1111-1109-1110-1370-1371-1640-878-901-1230
0.0519533 1648-1599-1608-1607-1550-1331-1332-1333-1533-1529-1526-943-944-941-937-933-1112-1111-1109-1110-1370-1371-1640-878-901-1230
0.0519533 1645-347-1597-1598-1559-1550-1331-1332-1333-1533-1529-1526-943-944-941-937-933-1112-1111-1109-1370-1371-1640-878-901-1230
0.0519533 1645-347-1597-1598-1559-1550-1331-1332-1333-1533-1529-1526-943-944-941-937-933-1112-1113-1114-1111-1109-1110-1370-1371-1640-878-901-1230
0.0515582 1647-773-775-740-739-730-731-719-715-711-707-144-145-116-115-111-290-289-287-288-547-269-268-58-57-56-409
0.0515582 1648-1599-364-365-326-317-98-99-80-81-84-57-56-409
0.0515582 1648-1599-364-365-326-317-98-99-100-80-81-84-57-56-409
0.0515582 1645-340-339-311-98-99-80-81-84-57-56-409
0.0515582 1646-778-786-729-510-511-512-515-516-703-702-121-123-124-284-285-286-289-287-288-549-550-551-297-301-78-79-80-81-84-57-56-409
0.0515582 1647-773-775-740-739-730-731-719-715-711-707-144-145-116-115-111-290-288-287-549-550-551-297-301-78-79-80-81-84-57-56-409
0.0515582 1646-778-786-729-510-511-512-515-516-703-702-121-123-124-284-285-286-289-287-288-547-269-268-58-57-56-409
0.0515582 1648-1599-364-365-326-317-98-99-100-79-80-81-84-57-56-409
0.0515582 1645-340-339-311-98-99-100-80-81-84-57-56-409
0.0515582 1645-340-339-311-98-99-100-79-80-81-84-57-56-409
0.0402616 1647-1164-1195-1196-1139-1142-920-921-922-901-878-1230
0.0402616 1646-778-1186-1187-1148-1139-920-921-922-902-901-878-1230
0.0402616 1646-778-1186-1187-1148-1139-920-899-900-901-878-1230
0.0402616 1646-778-1186-1187-1148-1139-920-899-901-878-1230
0.0402616 1647-1164-1195-1196-1139-920-899-901-878-1230
0.0402616 1647-1164-1195-1196-1139-1142-920-921-922-902-901-878-1230
0.0402616 1646-778-1186-1187-1148-1139-920-921-922-901-878-1230
0.0402616 1647-1164-1195-1196-1139-920-921-902-901-878-1230
0.0402616 1646-778-1186-1187-1148-1139-1142-920-921-902-901-878-1230
0.0402616 1647-1164-1195-1196-1139-920-921-922-901-878-1230
0.0402616 1647-1164-1195-1196-1139-920-921-922-902-901-878-1230
0.0402616 1647-1164-1195-1196-1139-920-899-900-901-878-1230
0.0402616 1647-1164-1195-1196-1139-1142-920-921-902-901-878-1230
0.0402616 1645-347-1597-1598-1559-1550-1331-1332-1333-1533-1529-1526-943-944-941-937-933-1112-1113-926-902-901-878-1230
0.0402616 1648-1599-1608-1607-1550-1331-1332-1333-1533-1529-1526-943-944-941-937-933-1112-1113-1114-1111-1109-1370-1371-1372-1119-1118-926-902-901-878-1230
0.0402616 1646-778-1186-1187-1148-1139-920-921-902-901-878-1230
0.0402616 1646-778-1186-1187-1148-1139-1142-920-921-922-901-878-1230
0.0402616 1646-778-1186-1187-1148-1139-1142-920-921-922-902-901-878-1230
0.0402616 1645-347-1597-1598-1559-1550-1331-1332-1333-1533-1529-1526-943-944-941-937-933-1112-1113-1114-1111-1109-1370-1371-1372-1119-1118-926-902-901-878-1230
0.0402616 1648-1599-1608-1607-1550-1331-1332-1333-1533-1529-1526-943-944-941-937-933-1112-1113-926-902-901-878-1230
0.0389871 1646-778-786-729-510-511-512-515-516-703-702-121-123-124-284-285-286-289-287-288-547-269-268-58-57-56-79-80-81-409
0.0389871 1646-778-786-729-510-511-512-515-516-703-702-121-123-124-284-285-286-289-287-288-549-550-551-297-301-300-79-80-81-409
0.0389871 1646-778-786-729-510-511-512-515-516-703-702-121-123-124-284-285-286-289-287-288-549-550-551-297-301-300-78-79-80-81-409
0.0389871 1646-778-786-729-510-511-512-515-516-703-702-121-123-124-284-285-286-289-287-288-549-550-551-297-301-78-79-80-81-409
0.0389871 1645-340-339-311-98-99-80-81-409
0.0389871 1648-1599-364-365-326-317-98-99-100-101-102-104-80-81-409
0.0389871 1648-1599-364-365-326-317-98-99-100-101-102-103-104-80-81-409
0.0389871 1648-1599-364-365-326-317-98-99-100-80-81-409
0.0389871 1647-773-775-740-739-730-731-719-715-711-707-144-145-116-115-111-290-288-287-549-550-551-297-301-78-77-79-80-81-409
0.0389871 1645-340-339-311-98-97-77-79-80-81-409
0.0389871 1648-1599-364-365-326-317-98-99-100-101-80-81-409
0.0389871 1648-1599-364-365-326-317-98-99-80-81-409
0.0389871 1647-773-775-740-739-730-731-719-715-711-707-144-145-116-115-111-290-289-287-288-547-269-268-58-57-56-79-80-81-409
0.0389871 1647-773-775-740-739-730-731-719-715-711-707-144-145-116-115-111-290-288-287-549-550-551-297-301-78-79-80-81-409
0.0389871 1648-1599-364-365-326-317-98-99-100-79-80-81-409
0.0389871 1648-1599-364-365-326-317-98-97-77-79-80-81-409
0.0389871 1645-340-339-311-98-99-100-79-80-81-409
0.0389871 1645-340-339-311-98-99-100-80-81-409
0.0389871 1645-340-339-311-98-99-100-101-80-81-409
0.0389871 1645-340-339-311-98-99-100-101-102-103-104-80-81-409
0.0389871 1645-340-339-311-98-99-100-101-102-104-80-81-409
0.0389871 1647-773-775-740-739-730-731-719-715-711-707-144-145-116-115-111-290-288-287-549-550-551-297-301-300-78-79-80-81-409
0.0389871 1646-778-786-729-510-511-512-515-516-703-702-121-123-124-284-285-286-289-287-288-549-550-551-297-301-78-77-79-80-81-409
0.0389871 1647-773-775-740-739-730-731-719-715-711-707-144-145-116-115-111-290-288-287-549-550-551-297-301-300-79-80-81-409
0.0380577 1647-1164-1195-1196-1139-1142-920-921-922-902-901-1230
0.0380577 1647-1164-1195-1196-1139-1142-920-921-902-901-1230
0.0380577 1646-778-786-729-510-511-512-515-516-703-702-121-123-124-284-285-286-289-287-288-549-550-551-297-301-300-79-80-409
0.0380577 1645-347-1597-1598-1559-1550-1331-1332-1333-1533-1529-1526-943-944-941-937-933-1112-1113-926-902-901-1230
0.0380577 1646-778-786-729-510-511-512-515-516-703-702-121-123-124-284-285-286-289-287-288-549-550-551-297-301-300-78-79-80-409
0.0380577 1647-1164-1195-1196-1139-920-921-922-902-901-1230
0.0380577 1648-1599-364-365-326-317-98-99-100-79-80-409
0.0380577 1645-340-339-311-98-97-77-79-80-409
0.0380577 1645-347-1597-1598-1559-1550-1331-1332-1333-1533-1529-1526-943-944-941-937-933-1112-1113-1114-1111-1109-1370-1371-1372-1119-1118-926-902-901-1230
0.0380577 1646-778-786-729-510-511-512-515-516-703-702-121-123-124-284-285-286-289-287-288-547-269-268-58-57-56-79-80-409
0.0380577 1647-1164-1195-1196-1139-920-921-902-901-1230
0.0380577 1646-778-786-729-510-511-512-515-516-703-702-121-123-124-284-285-286-289-287-288-549-550-551-297-301-78-79-80-409
0.0380577 1646-778-786-729-510-511-512-515-516-703-702-121-123-124-284-285-286-289-287-288-549-550-551-297-301-78-77-79-80-409
0.0380577 1646-778-786-729-510-511-512-515-516-703-702-121-123-124-284-285-286-289-287-288-549-550-551-297-301-78-77-99-100-79-80-409
0.0380577 1645-340-339-311-98-99-100-79-80-409
0.0380577 1647-773-775-740-739-730-731-719-715-711-707-144-145-116-115-111-290-288-287-549-550-551-297-301-78-77-99-100-79-80-409
0.0380577 1648-1599-1608-1607-1550-1331-1332-1333-1533-1529-1526-943-944-941-937-933-1112-1113-1114-1111-1109-1370-1371-1372-1119-1118-926-902-901-1230
0.0380577 1646-778-1186-1187-1148-1139-920-921-902-901-1230
0.0380577 1646-778-1186-1187-1148-1139-920-921-922-902-901-1230
0.0380577 1647-773-775-740-739-730-731-719-715-711-707-144-145-116-115-111-290-288-287-549-550-551-297-301-78-77-79-80-409
0.0380577 1646-778-1186-1187-1148-1139-1142-920-921-902-901-1230
0.0380577 1646-778-1186-1187-1148-1139-1142-920-921-922-902-901-1230
0.0380577 1647-773-775-740-739-730-731-719-715-711-707-144-145-116-115-111-290-288-287-549-550-551-297-301-78-79-80-409
0.0380577 1647-773-775-740-739-730-731-719-715-711-707-144-145-116-115-111-290-289-287-288-547-269-268-58-57-56-79-80-409
0.0380577 1647-773-775-740-739-730-731-719-715-711-707-144-145-116-115-111-290-288-287-549-550-551-297-301-300-78-79-80-409
0.0380577 1647-773-775-740-739-730-731-719-715-711-707-144-145-116-115-111-290-288-287-549-550-551-297-301-300-79-80-409
0.0380577 1648-1599-364-365-326-317-98-97-77-79-80-409
0.0380577 1648-1599-1608-1607-1550-1331-1332-1333-1533-1529-1526-943-944-941-937-933-1112-1113-926-902-901-1230
0.0363912 1647-773-775-740-739-730-731-719-715-711-707-144-145-116-115-111-290-288-287-549-550-551-297-301-78-77-99-80-79-409
0.0363912 1646-778-786-729-510-511-512-515-516-703-702-121-123-124-284-285-286-289-287-288-549-550-551-297-301-78-77-99-80-79-409
0.0329892 1646-778-786-729-510-489-490-491-492-820
0.0329892 1647-1169-776-777-738-729-510-489-490-491-492-820
0.0329892 1646-778-786-729-510-511-512-491-492-820
0.0329892 1647-1169-776-777-738-729-510-511-512-491-492-820
0.0329892 1646-778-786-729-510-489-491-492-820
0.0329892 1646-778-786-729-510-489-490-712-491-492-820
0.0329892 1647-1169-776-777-738-729-510-489-490-712-491-492-820
0.0329892 1647-1169-776-777-738-729-510-489-491-492-820
0.0328543 1645-347-1597-1598-1559-1550-1331-1332-1313-1312-1289-1641
0.0328543 1645-347-1597-1598-1559-1550-1331-1332-1313-1314-1312-1289-1641
0.0328543 1645-347-1597-1598-1559-1550-1331-1332-1333-1312-1289-1641
0.0328543 1645-347-1597-1598-1559-1550-1331-1332-1333-1313-1314-1312-1289-1641
0.0328543 1645-347-1597-1598-1559-1550-1331-1332-1333-1313-1312-1289-1641
0.0312531 1648-1599-364-365-326-317-98-99-80-104-291-290-111-115-118-123-698-699-700-137-138-139-704-701-702-703-516-492-491-820
0.0312531 1648-1599-364-365-326-317-98-99-80-104-291-290-111-115-118-123-698-699-700-701-702-703-516-492-491-820
0.0312531 1645-340-339-311-98-99-80-104-291-290-111-115-118-123-701-699-700-135-681-136-137-138-139-704-703-516-492-491-820
0.0312531 1647-1169-776-777-738-729-510-511-512-492-491-820
0.0312531 1645-340-339-311-98-99-80-104-291-290-111-115-118-123-701-699-137-138-139-704-703-516-492-491-820
0.0312531 1648-1599-364-365-326-317-98-99-80-104-291-290-111-115-118-123-698-699-700-137-138-139-704-703-516-492-491-820
0.0312531 1648-1599-364-365-326-317-98-99-80-104-291-290-111-115-118-123-698-699-700-137-138-139-704-701-703-516-492-491-820
0.0312531 1645-340-339-311-98-99-80-104-291-290-111-115-118-123-698-701-699-700-135-681-136-137-138-139-704-703-516-492-491-820
0.0312531 1645-340-339-311-98-99-80-104-291-290-111-115-118-123-698-701-699-700-135-137-138-139-704-703-516-492-491-820
0.0312531 1645-340-339-311-98-99-80-104-291-290-111-115-118-123-698-699-700-701-702-703-516-492-491-820
0.0312531 1646-778-786-729-510-511-512-492-491-820
0.0312531 1645-340-339-311-98-99-80-104-291-290-111-115-118-123-698-699-137-138-139-704-701-702-703-516-492-491-820
0.0312531 1645-340-339-311-98-99-80-104-291-290-111-115-118-123-698-699-137-138-139-704-701-703-516-492-491-820
0.0312531 1645-340-339-311-98-99-80-104-291-290-111-115-118-123-698-699-137-138-139-704-703-516-492-491-820
0.0312531 1646-778-786-729-510-511-492-491-820
0.0312531 1645-340-339-311-98-99-80-104-291-290-111-115-118-123-701-699-700-135-681-137-138-139-704-703-516-492-491-820
0.0312531 1648-1599-364-365-326-317-98-99-80-104-291-290-111-115-118-123-701-137-138-139-704-703-516-492-491-820
0.0312531 1648-1599-364-365-326-317-98-99-80-104-291-290-111-115-118-123-701-699-137-138-139-704-703-516-492-491-820
0.0312531 1648-1599-364-365-326-317-98-99-80-104-291-290-111-115-118-123-698-701-699-700-135-681-137-138-139-704-703-516-492-491-820
0.0312531 1648-1599-364-365-326-317-98-99-80-104-291-290-111-115-118-123-698-701-137-138-139-704-703-516-492-491-820
0.0312531 1645-340-339-311-98-99-80-104-291-290-111-115-118-123-701-699-700-137-138-139-704-703-516-492-491-820
0.0312531 1647-1169-776-777-738-729-510-511-492-491-820
0.0312531 1648-1599-364-365-326-317-98-99-80-104-291-290-111-115-118-123-701-699-700-135-681-137-138-139-704-703-516-492-491-820
0.0312531 1648-1599-364-365-326-317-98-99-80-104-291-290-111-115-118-123-698-701-699-700-135-137-138-139-704-703-516-492-491-820
0.0304721 1647-1164-1195-1196-1139-1142-920-921-922-902-1230
0.0304721 1647-1164-1195-1196-1139-920-921-922-902-1230
0.0304721 1646-778-1186-1187-1148-1139-920-921-922-902-1230
0.0304721 1646-778-1186-1187-1148-1139-1142-920-921-922-902-1230
0.0294931 1647-1164-1195-1196-1139-1142-920-899-901-902-1230
0.0294931 1646-778-1186-1187-1148-1139-1142-920-899-901-902-1230
0.0294931 1648-1599-1608-1607-1550-1331-1332-1333-1533-1529-1526-943-944-941-937-933-1112-1111-1109-1110-1370-1371-1640-878-901-902-1230
0.0294931 1645-347-1597-1598-1559-1550-1331-1332-1333-1533-1529-1526-943-944-941-937-933-1112-1111-1109-1370-1371-1640-878-901-902-1230
0.0294931 1645-347-1597-1598-1559-1550-1331-1332-1333-1533-1529-1526-943-944-941-937-933-1112-1111-1109-1110-1370-1371-1640-878-901-902-1230
0.0294931 1648-1599-1608-1607-1550-1331-1332-1333-1533-1529-1526-943-944-941-937-933-1112-1111-1109-1370-1371-1640-878-901-902-1230
0.0269921 1646-778-786-729-510-511-512-515-516-703-702-121-123-124-284-285-286-289-287-288-549-550-551-297-301-78-77-99-100-80-409
0.0269921 1645-340-339-311-98-99-100-80-409
0.0269921 1647-773-775-740-739-730-731-719-715-711-707-144-145-116-115-111-290-288-287-549-550-551-297-301-78-77-99-100-80-409
0.0269921 1648-1599-364-365-326-317-98-99-100-80-409
0.0235896 1646-778-786-729-510-511-512-515-516-703-702-121-123-124-284-285-286-289-287-288-547-269-268-58-57-56-79-409
0.0235896 1647-773-775-740-739-730-731-719-715-711-707-144-145-116-115-111-290-289-287-288-547-269-268-58-57-56-79-409
0.0235896 1645-340-339-311-98-99-80-81-84-57-56-79-409
0.0235896 1648-1599-364-365-326-317-98-99-100-80-81-84-57-56-79-409
0.0235896 1645-340-339-311-98-99-100-80-81-84-57-56-79-409
0.0235896 1648-1599-364-365-326-317-98-99-80-81-84-57-56-79-409
0.0221659 1646-778-786-729-510-511-512-491-820
0.0221659 1647-1169-776-777-738-729-510-511-512-491-820
0.019024 1647-1169-776-777-738-729-510-489-491-492-516-703-704-701-699-137-820
0.019024 1647-1169-776-777-738-729-510-511-512-491-492-516-703-704-701-699-137-820
0.019024 1646-778-786-729-510-489-491-492-516-703-704-701-699-137-820
0.019024 1646-778-786-729-510-489-490-712-491-492-516-703-702-701-699-137-820
0.019024 1646-778-786-729-510-489-491-492-516-703-702-701-699-137-820
0.019024 1646-778-786-729-510-489-490-491-492-516-703-702-701-699-137-820
0.019024 1647-1169-776-777-738-729-510-489-491-492-516-703-702-701-699-137-820
0.019024 1648-1599-364-365-326-317-98-99-80-104-291-290-111-115-118-123-701-699-137-820
0.019024 1646-778-786-729-510-489-490-712-491-492-516-703-704-701-699-137-820
0.019024 1646-778-786-729-510-489-490-491-492-516-703-704-701-699-137-820
0.019024 1647-1169-776-777-738-729-510-489-490-491-492-516-703-702-701-699-137-820
0.019024 1647-1169-776-777-738-729-510-489-490-712-491-492-516-703-704-701-699-137-820
0.019024 1645-340-339-311-98-99-80-104-291-290-111-115-118-123-701-699-137-820
0.019024 1646-778-786-729-510-511-512-491-492-516-703-702-701-699-137-820
0.019024 1648-1599-364-365-326-317-98-99-80-104-291-290-111-115-118-123-698-701-699-137-820
0.019024 1646-778-786-729-510-511-512-491-492-516-703-704-701-699-137-820
0.019024 1647-1169-776-777-738-729-510-489-490-491-492-516-703-704-701-699-137-820
0.019024 1647-1169-776-777-738-729-510-489-490-712-491-492-516-703-702-701-699-137-820
0.019024 1645-340-339-311-98-99-80-104-291-290-111-115-118-123-698-701-699-137-820
0.019024 1647-1169-776-777-738-729-510-511-512-491-492-516-703-702-701-699-137-820
0.0187495 1648-1599-364-365-326-317-98-99-80-104-291-290-111-115-118-123-701-699-700-135-681-137-820
0.0187495 1646-778-786-729-510-489-491-492-516-703-704-701-699-700-135-681-137-820
0.0187495 1646-778-786-729-510-489-490-712-491-492-516-703-702-700-699-135-681-137-820
0.0187495 1646-778-786-729-510-489-490-712-491-492-516-703-702-701-699-700-135-681-137-820
0.0187495 1646-778-786-729-510-489-491-492-516-703-702-700-699-135-681-137-820
0.0187495 1646-778-786-729-510-511-512-491-492-516-703-704-701-699-700-135-681-137-820
0.0187495 1646-778-786-729-510-489-490-712-491-492-516-703-704-701-699-700-135-681-137-820
0.0187495 1646-778-786-729-510-511-512-491-492-516-703-702-701-699-700-135-681-137-820
0.0187495 1646-778-786-729-510-511-512-491-492-516-703-702-700-699-135-681-137-820
0.0187495 1648-1599-364-365-326-317-98-99-80-104-291-290-111-115-118-123-698-701-699-700-135-681-137-820
0.0187495 1646-778-786-729-510-489-491-492-516-703-702-701-699-700-135-681-137-820
0.0187495 1647-1169-776-777-738-729-510-511-512-491-492-516-703-704-701-699-700-135-681-137-820
0.0187495 1647-1169-776-777-738-729-510-489-490-712-491-492-516-703-704-701-699-700-135-681-137-820
0.0187495 1646-778-786-729-510-489-490-491-492-516-703-702-701-699-700-135-681-137-820
0.0187495 1647-1169-776-777-738-729-510-511-512-491-492-516-703-702-700-699-135-681-137-820
0.0187495 1647-1169-776-777-738-729-510-489-490-491-492-516-703-702-700-699-135-681-137-820
0.0187495 1646-778-786-729-510-489-490-491-492-516-703-702-700-699-135-681-137-820
0.0187495 1647-1169-776-777-738-729-510-489-490-712-491-492-516-703-702-701-699-700-135-681-137-820
0.0187495 1645-340-339-311-98-99-80-104-291-290-111-115-118-123-698-701-699-700-135-681-137-820
0.0187495 1647-1169-776-777-738-729-510-489-490-712-491-492-516-703-702-700-699-135-681-137-820
0.0187495 1646-778-786-729-510-489-490-491-492-516-703-704-701-699-700-135-681-137-820
0.0187495 1647-1169-776-777-738-729-510-511-512-491-492-516-703-702-701-699-700-135-681-137-820
0.0187495 1647-1169-776-777-738-729-510-489-490-491-492-516-703-702-701-699-700-135-681-137-820
0.0187495 1647-1169-776-777-738-729-510-489-491-492-516-703-704-701-699-700-135-681-137-820
0.0187495 1645-340-339-311-98-99-80-104-291-290-111-115-118-123-701-699-700-135-681-137-820
0.0187495 1647-1169-776-777-738-729-510-489-490-491-492-516-703-704-701-699-700-135-681-137-820
0.0187495 1647-1169-776-777-738-729-510-489-491-492-516-703-702-700-699-135-681-137-820
0.0187495 1647-1169-776-777-738-729-510-489-491-492-516-703-702-701-699-700-135-681-137-820
0.0184382 1646-778-1186-1187-1148-1139-920-899-900-878-1230
0.0184382 1647-1164-1195-1196-1139-920-899-900-878-1230
0.0181189 1646-778-786-729-510-511-512-515-516-703-702-121-123-124-284-285-286-287-288-289-550-819-56-409
0.0181189 1647-773-775-740-739-730-731-719-715-711-707-144-145-116-115-111-290-288-287-289-550-819-56-409
0.0174691 1647-1169-776-777-738-729-510-511-512-491-492-516-703-702-700-699-137-820
0.0174691 1647-1169-776-777-738-729-510-489-490-712-491-492-516-703-702-700-699-137-820
0.0174691 1646-778-786-729-510-489-490-712-491-492-516-703-702-700-699-137-820
0.0174691 1646-778-786-729-510-511-512-491-492-516-703-702-700-699-137-820
0.0174691 1647-1169-776-777-738-729-510-489-491-492-516-703-702-700-699-137-820
0.0174691 1646-778-786-729-510-489-490-491-492-516-703-702-700-699-137-820
0.0174691 1646-778-786-729-510-489-491-492-516-703-702-700-699-137-820
0.0174691 1647-1169-776-777-738-729-510-489-490-491-492-516-703-702-700-699-137-820
0.0170064 1647-1188-1187-1149-1140-1141-1129-1125-1121-1117-1377-1378-1349-1348-1344-1522-1520-1521-957-1502-959-1641
0.0170064 1646-1183-1185-1150-1149-1140-1141-1129-1125-1121-1117-1377-1378-1349-1348-1344-1522-1520-1521-957-1502-959-1641
0.0169963 1648-1599-364-365-326-317-98-99-80-104-291-290-111-115-118-123-698-701-699-700-135-137-138-139-704-703-516-492-820
0.0169963 1648-1599-364-365-326-317-98-99-80-104-291-290-111-115-118-123-701-699-137-138-139-704-703-516-492-820
0.0169963 1648-1599-364-365-326-317-98-99-80-104-291-290-111-115-118-123-701-699-700-135-681-137-138-139-704-703-516-492-820
0.0169963 1645-340-339-311-98-99-80-104-291-290-111-115-118-123-698-699-137-138-139-704-703-516-492-820
0.0169963 1645-340-339-311-98-99-80-104-291-290-111-115-118-123-698-699-137-138-139-704-701-703-516-492-820
0.0169963 1648-1599-364-365-326-317-98-99-80-104-291-290-111-115-118-123-698-701-137-138-139-704-703-516-492-820
0.0169963 1648-1599-364-365-326-317-98-99-80-104-291-290-111-115-118-123-698-699-700-137-138-139-704-703-516-492-820
0.0169963 1645-340-339-311-98-99-80-104-291-290-111-115-118-123-698-699-700-701-702-703-516-492-820
0.0169963 1648-1599-364-365-326-317-98-99-80-104-291-290-111-115-118-123-698-699-700-137-138-139-704-701-703-516-492-820
0.0169963 1648-1599-364-365-326-317-98-99-80-104-291-290-111-115-118-123-698-699-700-701-702-703-516-492-820
0.0169963 1645-340-339-311-98-99-80-104-291-290-111-115-118-123-698-701-699-700-135-681-136-137-138-139-704-703-516-492-820
0.0169963 1648-1599-364-365-326-317-98-99-80-104-291-290-111-115-118-123-698-699-700-137-138-139-704-701-702-703-516-492-820
0.0169963 1645-340-339-311-98-99-80-104-291-290-111-115-118-123-698-699-137-138-139-704-701-702-703-516-492-820
0.0169963 1645-340-339-311-98-99-80-104-291-290-111-115-118-123-701-699-700-135-681-136-137-138-139-704-703-516-492-820
0.0169963 1645-340-339-311-98-99-80-104-291-290-111-115-118-123-701-699-700-137-138-139-704-703-516-492-820
0.0169963 1648-1599-364-365-326-317-98-99-80-104-291-290-111-115-118-123-698-701-699-700-135-681-137-138-139-704-703-516-492-820
0.0169963 1645-340-339-311-98-99-80-104-291-290-111-115-118-123-698-701-699-700-135-137-138-139-704-703-516-492-820
0.0169963 1648-1599-364-365-326-317-98-99-80-104-291-290-111-115-118-123-701-137-138-139-704-703-516-492-820
0.0169963 1645-340-339-311-98-99-80-104-291-290-111-115-118-123-701-699-137-138-139-704-703-516-492-820
0.0169963 1645-340-339-311-98-99-80-104-291-290-111-115-118-123-701-699-700-135-681-137-138-139-704-703-516-492-820
0.0148802 1647-1169-776-777-738-729-510-489-490-712-491-820
0.0148802 1646-778-786-729-510-489-490-712-491-820
0.0148778 1648-1573-1572-1556-1555-1330-1308-1288-1245-1246-1291-1501-1502-957-1520-959-1641
0.0148778 1648-1573-1572-1556-1555-1330-1308-1288-1245-1246-1291-1501-1503-1502-957-1520-959-1641
0.0148339 1645-347-1597-1598-1559-1550-1331-1332-1333-1313-1314-1317-1289-1641
0.0148339 1645-347-1597-1598-1559-1550-1331-1332-1313-1314-1317-1289-1641
0.0139698 1646-778-786-729-510-511-512-515-516-703-702-121-123-124-284-285-286-289-287-288-549-550-551-297-301-300-79-409
0.0139698 1647-773-775-740-739-730-731-719-715-711-707-144-145-116-115-111-290-288-287-549-550-551-297-301-300-79-409
0.013874 1648-1573-1572-1556-1555-1330-1308-1288-1245-1246-1291-1501-1502-957-1520-1521-1522-1525-961-1229-1289-1641
0.013874 1648-1573-1572-1556-1555-1330-1308-1288-1245-1246-1291-1501-1503-1502-957-1520-1521-1522-1525-961-1229-1289-1641
0.0138373 1647-1188-1187-1149-1140-1141-1129-1125-1121-1117-1377-1378-1349-1348-1344-1522-1520-959-1641
0.0138373 1646-1183-1185-1150-1149-1140-1141-1129-1125-1121-1117-1377-1378-1349-1348-1344-1522-1520-959-1641
0.0137585 1647-1169-776-777-738-729-510-489-490-712-820
0.0137585 1646-778-786-729-510-489-490-712-820
0.0136853 1648-1599-1608-1607-1550-1331-1332-1333-1533-1529-1526-943-944-941-937-933-1112-1113-1114-1372-1371-1370-1230
0.0136853 1645-347-1597-1598-1559-1550-1331-1332-1333-1533-1529-1526-943-944-941-937-933-1112-1113-1114-1372-1371-1370-1230
0.0132831 1647-1164-1195-1196-1139-1142-920-921-922-901-1230
0.0132831 1646-778-1186-1187-1148-1139-920-921-922-901-1230
0.0132831 1647-1164-1195-1196-1139-920-921-922-901-1230
0.0132831 1646-778-1186-1187-1148-1139-1142-920-921-922-901-1230
0.0130467 1648-1573-1572-1556-1555-1330-1308-1288-1245-1246-1291-1501-1502-957-1520-1521-1522-1525-961-1229-960-959-1641
0.0130467 1648-1573-1572-1556-1555-1330-1308-1288-1245-1246-1291-1501-1503-1502-957-1520-1521-1522-1525-961-1229-960-959-1641
0.0128129 1648-1599-1608-1607-1550-1331-1332-1333-1533-1529-1526-943-944-941-937-933-1112-1113-1114-1372-1371-1640-878-1230
0.0128129 1645-347-1597-1598-1559-1550-1331-1332-1333-1533-1529-1526-943-944-941-937-933-1112-1113-1114-1372-1371-1640-878-1230
0.0123972 1646-1183-1185-1150-1149-1140-1141-1129-1125-1121-1117-1377-1378-1349-1348-1344-1522-1520-1521-959-1641
0.0123972 1647-1188-1187-1149-1140-1141-1129-1125-1121-1117-1377-1378-1349-1348-1344-1522-1520-1521-959-1641
0.0123972 1648-1573-1572-1556-1555-1330-1308-1288-1245-1246-1291-1501-1502-957-1520-1521-959-1641
0.0123972 1648-1573-1572-1556-1555-1330-1308-1288-1245-1246-1291-1501-1503-1502-957-1520-1521-959-1641
0.0115176 1645-347-1597-1598-1559-1550-1331-1332-1333-1533-1529-1526-943-944-941-937-933-1112-1113-926-902-1230
0.0115176 1648-1599-1608-1607-1550-1331-1332-1333-1533-1529-1526-943-944-941-937-933-1112-1113-1114-1111-1109-1370-1371-1372-1119-1118-926-902-1230
0.0115176 1648-1599-1608-1607-1550-1331-1332-1333-1533-1529-1526-943-944-941-937-933-1112-1113-926-902-1230
0.0115176 1645-347-1597-1598-1559-1550-1331-1332-1333-1533-1529-1526-943-944-941-937-933-1112-1113-1114-1111-1109-1370-1371-1372-1119-1118-926-902-1230
0.0114194 1646-778-786-729-510-511-512-515-516-703-702-121-123-124-284-285-286-289-287-549-409
0.0114194 1647-773-775-740-739-730-731-719-715-711-707-144-145-116-115-111-290-289-287-549-409
0.0113297 1646-778-786-729-510-511-512-491-492-516-703-704-701-137-820
0.0113297 1646-778-786-729-510-489-491-492-516-703-704-701-137-820
0.0113297 1646-778-786-729-510-489-490-712-491-492-516-703-704-701-137-820
0.0113297 1647-1169-776-777-738-729-510-489-491-492-516-703-704-701-137-820
0.0113297 1647-1169-776-777-738-729-510-511-512-491-492-516-703-704-701-137-820
0.0113297 1647-1169-776-777-738-729-510-489-490-712-491-492-516-703-704-701-137-820
0.0113297 1647-1169-776-777-738-729-510-489-490-491-492-516-703-704-701-137-820
0.0113297 1646-778-786-729-510-489-490-491-492-516-703-704-701-137-820
0.0111897 1646-778-786-729-510-511-512-515-516-703-702-121-123-124-284-285-286-289-287-288-549-550-551-297-301-300-78-79-409
0.0111897 1647-773-775-740-739-730-731-719-715-711-707-144-145-116-115-111-290-288-287-549-550-551-297-301-300-78-79-409
0.0111413 1648-1599-1608-1607-1550-1331-1332-1333-1533-1529-1526-943-944-941-937-933-1112-1113-1114-1372-1640-878-1230
0.0111413 1645-347-1597-1598-1559-1550-1331-1332-1333-1533-1529-1526-943-944-941-937-933-1112-1113-1114-1372-1640-878-1230
0.0111307 1648-1573-1572-1556-1555-1330-1308-1288-1245-1246-1291-1501-1503-1502-957-1520-1521-1522-1525-959-1641
0.0111307 1648-1573-1572-1556-1555-1330-1308-1288-1245-1246-1291-1501-1502-957-1520-1521-1522-1525-959-1641
0.0110716 1648-1599-364-365-326-317-98-99-80-81-84-56-409
0.0110716 1645-340-339-311-98-99-100-79-80-81-84-56-409
0.0110716 1648-1599-364-365-326-317-98-99-100-80-81-84-56-409
0.0110716 1645-340-339-311-98-99-100-80-81-84-56-409
0.0110716 1645-340-339-311-98-99-80-81-84-56-409
0.0110716 1647-773-775-740-739-730-731-719-715-711-707-144-145-116-115-111-290-288-287-549-550-551-297-301-78-79-80-81-84-56-409
0.0110716 1648-1599-364-365-326-317-98-99-100-79-80-81-84-56-409
0.0110716 1646-778-786-729-510-511-512-515-516-703-702-121-123-124-284-285-286-289-287-288-549-550-551-297-301-78-79-80-81-84-56-409
0.0109035 1648-1599-364-365-326-317-98-99-100-79-409
0.0109035 1647-773-775-740-739-730-731-719-715-711-707-144-145-116-115-111-290-288-287-549-550-551-297-301-78-77-99-100-79-409
0.0109035 1645-340-339-311-98-99-100-79-409
0.0109035 1646-778-786-729-510-511-512-515-516-703-702-121-123-124-284-285-286-289-287-288-549-550-551-297-301-78-77-99-100-79-409
0.01043 1648-1599-1608-1607-1550-1331-1332-1333-1533-1529-1526-943-944-941-937-933-1112-1113-1114-1111-1109-1370-1371-1372-1640-878-1230
0.01043 1645-347-1597-1598-1559-1550-1331-1332-1333-1533-1529-1526-943-944-941-937-933-1112-1113-1114-1111-1109-1370-1371-1372-1640-878-1230
0.0102256 1648-1573-1572-1556-1555-1330-1308-1288-1245-1246-1291-1501-1503-1502-957-1520-1521-1522-1525-961-960-1229-1289-1641
0.0102256 1647-1188-1187-1149-1140-1141-1129-1125-1121-1117-1377-1378-1349-1348-1344-1522-1520-1521-957-1502-958-960-1229-1289-1641
0.0102256 1648-1573-1572-1556-1555-1330-1308-1288-1245-1246-1291-1501-1502-957-1520-1521-1522-1525-961-960-1229-1289-1641
0.0102256 1646-1183-1185-1150-1149-1140-1141-1129-1125-1121-1117-1377-1378-1349-1348-1344-1522-1520-1521-957-1502-958-960-1229-1289-1641
0.00994899 1645-347-1597-1598-1559-1550-1331-1332-1313-1314-1317-1290-1289-1312-1641
0.00994899 1648-1573-1572-1556-1555-1330-1308-1288-1245-1246-1291-1290-1289-1312-1641
0.00994899 1645-347-1597-1598-1559-1550-1331-1332-1333-1313-1314-1317-1290-1289-1312-1641
0.00994403 1646-778-786-729-510-511-512-515-516-703-702-121-123-124-284-285-286-289-287-288-549-409
0.00994403 1646-778-786-729-510-511-512-515-516-703-702-121-123-124-284-285-286-287-288-549-409
0.00994403 1647-773-775-740-739-730-731-719-715-711-707-144-145-116-115-111-290-289-287-288-549-409
0.00994403 1647-773-775-740-739-730-731-719-715-711-707-144-145-116-115-111-290-288-287-549-409
0.00946027 1647-773-775-740-739-730-731-719-715-711-707-144-145-116-115-111-290-288-287-549-550-551-297-301-78-56-409
0.00946027 1647-773-775-740-739-730-731-719-715-711-707-144-145-116-115-111-290-288-287-549-550-551-297-301-300-78-56-409
0.00946027 1646-778-786-729-510-511-512-515-516-703-702-121-123-124-284-285-286-289-287-288-549-550-551-297-301-78-56-409
0.00946027 1646-778-786-729-510-511-512-515-516-703-702-121-123-124-284-285-286-289-287-288-549-550-551-297-301-300-78-56-409
0.00940911 1648-1599-364-365-326-317-98-99-80-104-291-290-111-115-118-123-698-701-699-700-135-681-137-138-139-704-703-516-492-491-468-820
0.00940911 1645-340-339-311-98-99-80-104-291-290-111-115-118-123-701-699-700-135-681-136-137-138-139-704-703-516-492-491-468-820
0.00940911 1648-1599-364-365-326-317-98-99-80-104-291-290-111-115-118-123-701-699-137-138-139-704-703-516-492-491-468-820
0.00940911 1645-340-339-311-98-99-80-104-291-290-111-115-118-123-701-699-700-135-681-137-138-139-704-703-516-492-491-468-820
0.00940911 1648-1599-364-365-326-317-98-99-80-104-291-290-111-115-118-123-698-701-137-138-139-704-703-516-492-491-468-820
0.00940911 1647-1169-776-777-738-729-510-511-492-491-468-820
0.00940911 1645-340-339-311-98-99-80-104-291-290-111-115-118-123-701-699-700-137-138-139-704-703-516-492-491-468-820
0.00940911 1648-1599-364-365-326-317-98-99-80-104-291-290-111-115-118-123-698-699-700-701-702-703-516-492-491-468-820
0.00940911 1646-778-786-729-510-511-492-491-468-820
0.00940911 1648-1599-364-365-326-317-98-99-80-104-291-290-111-115-118-123-701-699-700-135-681-137-138-139-704-703-516-492-491-468-820
0.00940911 1648-1599-364-365-326-317-98-99-80-104-291-290-111-115-118-123-701-137-138-139-704-703-516-492-491-468-820
0.00940911 1648-1599-364-365-326-317-98-99-80-104-291-290-111-115-118-123-698-701-699-700-135-137-138-139-704-703-516-492-491-468-820
0.00940911 1648-1599-364-365-326-317-98-99-80-104-291-290-111-115-118-123-698-699-700-137-138-139-704-701-702-703-516-492-491-468-820
0.00940911 1645-340-339-311-98-99-80-104-291-290-111-115-118-123-698-699-700-701-702-703-516-492-491-468-820
0.00940911 1645-340-339-311-98-99-80-104-291-290-111-115-118-123-698-701-699-700-135-681-136-137-138-139-704-703-516-492-491-468-820
0.00940911 1648-1599-364-365-326-317-98-99-80-104-291-290-111-115-118-123-698-699-700-137-138-139-704-701-703-516-492-491-468-820
0.00940911 1648-1599-364-365-326-317-98-99-80-104-291-290-111-115-118-123-698-699-700-137-138-139-704-703-516-492-491-468-820
0.00940911 1645-340-339-311-98-99-80-104-291-290-111-115-118-123-698-701-699-700-135-137-138-139-704-703-516-492-491-468-820
0.00940911 1645-340-339-311-98-99-80-104-291-290-111-115-118-123-698-699-137-138-139-704-703-516-492-491-468-820
0.00940911 1645-340-339-311-98-99-80-104-291-290-111-115-118-123-698-699-137-138-139-704-701-703-516-492-491-468-820
0.00940911 1645-340-339-311-98-99-80-104-291-290-111-115-118-123-698-699-137-138-139-704-701-702-703-516-492-491-468-820
0.00940911 1647-1169-776-777-738-729-510-511-512-492-491-468-820
0.00940911 1646-778-786-729-510-511-512-492-491-468-820
0.00940911 1645-340-339-311-98-99-80-104-291-290-111-115-118-123-701-699-137-138-139-704-703-516-492-491-468-820
0.00925701 1648-1599-364-365-326-317-98-97-77-99-100-80-409
0.00925701 1645-340-339-311-98-97-77-99-100-80-409
0.00917189 1648-1599-1608-1607-1550-1331-1332-1333-1533-1529-1526-943-944-941-937-933-1112-1110-1109-1370-1230
0.00917189 1645-347-1597-1598-1559-1550-1331-1332-1333-1533-1529-1526-943-944-941-937-933-1112-1110-1109-1370-1230
0.00915249 1647-773-775-740-739-730-731-719-715-711-707-144-145-116-115-111-290-288-287-289-549-409
0.00887332 1645-347-1597-1598-1559-1550-1331-1332-1333-1533-1529-1526-943-944-941-937-933-1111-1109-1370-1230
0.00887332 1648-1599-1608-1607-1550-1331-1332-1333-1533-1529-1526-943-944-941-937-933-1112-1111-1109-1370-1230
0.00887332 1648-1599-1608-1607-1550-1331-1332-1333-1533-1529-1526-943-944-941-937-933-1112-1113-1111-1109-1370-1230
0.00887332 1645-347-1597-1598-1559-1550-1331-1332-1333-1533-1529-1526-943-944-941-937-933-1112-1113-1114-1372-1640-1371-1111-1109-1370-1230
0.00887332 1648-1599-1608-1607-1550-1331-1332-1333-1533-1529-1526-943-944-941-937-933-1112-1113-1114-1372-1640-1371-1111-1109-1370-1230
0.00887332 1645-347-1597-1598-1559-1550-1331-1332-1333-1533-1529-1526-943-944-941-937-933-1112-1111-1109-1370-1230
0.00887332 1648-1599-1608-1607-1550-1331-1332-1333-1533-1529-1526-943-944-941-937-933-1112-1113-1114-1111-1109-1370-1230
0.00887332 1645-347-1597-1598-1559-1550-1331-1332-1333-1533-1529-1526-943-944-941-937-933-1112-1113-1114-1111-1109-1370-1230
0.00887332 1645-347-1597-1598-1559-1550-1331-1332-1333-1533-1529-1526-943-944-941-937-933-1112-1113-1111-1109-1370-1230
0.00887332 1648-1599-1608-1607-1550-1331-1332-1333-1533-1529-1526-943-944-941-937-933-1111-1109-1370-1230
0.00882739 1647-773-775-740-739-730-731-719-715-711-707-144-145-116-115-111-290-289-287-288-547-269-549-409
0.00882739 1646-778-786-729-510-511-512-515-516-703-702-121-123-124-284-285-286-289-287-288-547-269-549-409
0.00878624 1648-1599-1608-1607-1550-1331-1332-1333-1533-1529-1526-943-944-941-937-933-1112-1113-1114-1111-1109-1370-1371-1372-1373-1640-878-1230
0.00878624 1645-347-1597-1598-1559-1550-1331-1332-1333-1533-1529-1526-943-944-941-937-933-1112-1113-1114-1111-1109-1370-1371-1372-1373-1640-878-1230
0.00865539 1647-1164-1195-1196-1139-920-921-902-901-878-879-880-1090-1091-1368-1109-1110-1370-1230
0.00865539 1648-1599-1608-1607-1550-1331-1332-1333-1533-1529-1526-943-944-941-937-933-1112-1113-1111-1109-1110-1370-1230
0.00865539 1646-778-1186-1187-1148-1139-920-921-902-901-878-879-880-1090-1092-1091-1368-1109-1110-1370-1230
0.00865539 1648-1599-1608-1607-1550-1331-1332-1333-1533-1529-1526-943-944-941-937-933-1112-1113-1114-1372-1640-1371-1111-1109-1110-1370-1230
0.00865539 1646-778-1186-1187-1148-1139-920-921-902-901-878-879-880-1090-1091-1368-1109-1110-1370-1230
0.00865539 1645-347-1597-1598-1559-1550-1331-1332-1333-1533-1529-1526-943-944-941-937-933-1112-1113-1114-1372-1640-1371-1111-1109-1110-1370-1230
0.00865539 1648-1599-1608-1607-1550-1331-1332-1333-1533-1529-1526-943-944-941-937-933-1112-1111-1109-1110-1370-1230
0.00865539 1648-1599-1608-1607-1550-1331-1332-1333-1533-1529-1526-943-944-941-937-933-1112-1113-1114-1111-1109-1110-1370-1230
0.00865539 1645-347-1597-1598-1559-1550-1331-1332-1333-1533-1529-1526-943-944-941-937-933-1112-1113-1114-1111-1109-1110-1370-1230
0.00865539 1645-347-1597-1598-1559-1550-1331-1332-1333-1533-1529-1526-943-944-941-937-933-1112-1113-1111-1109-1110-1370-1230
0.00865539 1647-1164-1195-1196-1139-920-921-902-901-878-879-880-1090-1092-1091-1368-1109-1110-1370-1230
0.00865539 1645-347-1597-1598-1559-1550-1331-1332-1333-1533-1529-1526-943-944-941-937-933-1112-1111-1109-1110-1370-1230
0.00856523 1647-1164-1195-1196-1139-920-921-902-901-878-879-880-1090-1091-1368-1109-1370-1230
0.00856523 1646-778-1186-1187-1148-1139-920-921-902-901-878-879-880-1090-1091-1368-1109-1370-1230
0.00856523 1647-1164-1195-1196-1139-920-921-902-901-878-879-880-1090-1092-1091-1368-1109-1370-1230
0.00856523 1646-778-1186-1187-1148-1139-920-921-902-901-878-879-880-1090-1092-1091-1368-1109-1370-1230
0.00840263 1647-1169-776-777-738-729-510-489-490-712-491-492-516-703-702-701-699-700-137-820
0.00840263 1645-340-339-311-98-99-80-104-291-290-111-115-118-123-701-699-700-137-820
0.00840263 1648-1599-364-365-326-317-98-99-80-104-291-290-111-115-118-123-698-701-699-700-137-820
0.00840263 1647-1169-776-777-738-729-510-511-512-491-492-516-703-702-701-699-700-137-820
0.00840263 1647-1169-776-777-738-729-510-489-491-492-516-703-704-701-699-700-137-820
0.00840263 1647-1169-776-777-738-729-510-489-491-492-516-703-702-701-699-700-137-820
0.00840263 1647-1169-776-777-738-729-510-489-490-712-491-492-516-703-704-701-699-700-137-820
0.00840263 1647-1169-776-777-738-729-510-489-490-491-492-516-703-702-701-699-700-137-820
0.00840263 1646-778-786-729-510-511-512-491-492-516-703-704-701-699-700-137-820
0.00840263 1647-1169-776-777-738-729-510-489-490-491-492-516-703-704-701-699-700-137-820
0.00840263 1646-778-786-729-510-511-512-491-492-516-703-702-701-699-700-137-820
0.00840263 1645-340-339-311-98-99-80-104-291-290-111-115-118-123-698-699-700-137-820
0.00840263 1646-778-786-729-510-489-491-492-516-703-704-701-699-700-137-820
0.00840263 1645-340-339-311-98-99-80-104-291-290-111-115-118-123-698-701-699-700-137-820
0.00840263 1646-778-786-729-510-489-491-492-516-703-702-701-699-700-137-820
0.00840263 1646-778-786-729-510-489-490-712-491-492-516-703-704-701-699-700-137-820
0.00840263 1648-1599-364-365-326-317-98-99-80-104-291-290-111-115-118-123-701-699-700-137-820
0.00840263 1646-778-786-729-510-489-490-491-492-516-703-702-701-699-700-137-820
0.00840263 1646-778-786-729-510-489-490-491-492-516-703-704-701-699-700-137-820
0.00840263 1646-778-786-729-510-489-490-712-491-492-516-703-702-701-699-700-137-820
0.00840263 1648-1599-364-365-326-317-98-99-80-104-291-290-111-115-118-123-698-699-700-137-820
0.00840263 1647-1169-776-777-738-729-510-511-512-491-492-516-703-704-701-699-700-137-820
0.00837305 1647-1169-776-777-738-729-510-489-491-492-516-703-702-700-699-135-137-820
0.00837305 1646-778-786-729-510-489-490-712-491-492-516-703-702-700-699-135-137-820
0.00837305 1647-1169-776-777-738-729-510-511-512-491-492-516-703-702-700-699-135-137-820
0.00837305 1646-778-786-729-510-511-512-491-492-516-703-702-700-699-135-137-820
0.00837305 1647-1169-776-777-738-729-510-489-490-712-491-492-516-703-702-700-699-135-137-820
0.00837305 1647-1169-776-777-738-729-510-489-490-491-492-516-703-702-700-699-135-137-820
0.00837305 1646-778-786-729-510-489-490-491-492-516-703-702-700-699-135-137-820
0.00837305 1646-778-786-729-510-489-491-492-516-703-702-700-699-135-137-820
0.00812204 1646-778-786-729-510-511-512-515-516-703-702-121-123-124-284-285-286-289-287-288-549-550-551-552-819-56-409
0.00812204 1647-773-775-740-739-730-731-719-715-711-707-144-145-116-115-111-290-288-287-549-550-551-552-819-56-409
0.00802577 1647-1188-1187-1149-1140-1141-1129-1125-1121-1117-1377-1378-1349-1348-1344-1522-1520-1521-957-1502-958-960-959-1641
0.00802577 1646-1183-1185-1150-1149-1140-1141-1129-1125-1121-1117-1377-1378-1349-1348-1344-1522-1520-1521-957-1502-958-960-959-1641
0.00769768 1646-778-786-729-510-511-512-515-516-703-702-121-123-124-284-285-286-289-287-288-549-550-551-819-56-409
0.00769768 1647-773-775-740-739-730-731-719-715-711-707-144-145-116-115-111-290-288-287-549-550-551-819-56-409
0.00755598 1646-778-786-729-510-511-512-492-820
0.00755598 1647-1169-776-777-738-729-510-511-512-492-820
0.00749321 1648-1599-1608-1607-1550-1331-1332-1333-1533-1529-1526-943-944-941-937-933-1112-1113-926-1230
0.00749321 1645-347-1597-1598-1559-1550-1331-1332-1333-1533-1529-1526-943-944-941-937-933-1112-1113-926-1230
0.00747837 1646-778-786-729-510-489-490-491-492-516-820
0.00747837 1646-778-786-729-510-511-512-491-492-516-820
0.00747837 1647-1169-776-777-738-729-510-511-512-491-492-516-820
0.00747837 1647-1169-776-777-738-729-510-489-490-712-491-492-516-820
0.00747837 1646-778-786-729-510-489-490-712-491-492-516-820
0.00747837 1647-1169-776-777-738-729-510-489-491-492-516-820
0.00747837 1647-1169-776-777-738-729-510-489-490-491-492-516-820
0.00747837 1646-778-786-729-510-489-491-492-516-820
0.00721452 1646-778-786-729-510-511-512-515-516-703-702-121-123-124-284-285-286-289-549-409
0.00714529 1648-1573-1572-1556-1555-1330-1308-1288-1245-1246-1291-1501-1502-957-959-1641
0.00714529 1645-347-1597-1598-1559-1550-1331-1332-1333-1312-1289-1290-1291-1501-1502-957-959-1641
0.00714529 1648-1573-1572-1556-1555-1330-1308-1288-1245-1246-1291-1501-1503-1502-957-959-1641
0.00708853 1647-773-775-740-739-730-731-719-715-711-707-144-145-116-115-111-290-289-287-288-547-269-268-58-13-56-819-551-550-549-409
0.00708853 1646-778-786-729-510-511-512-515-516-703-702-121-123-124-284-285-286-289-287-288-547-269-268-58-13-56-819-551-550-549-409
0.00708853 1648-1599-364-365-326-317-98-99-100-79-80-81-84-57-56-819-551-550-549-409
0.00708853 1645-340-339-311-98-99-100-79-80-81-84-57-56-819-551-550-549-409
0.0070742 1648-1599-1608-1607-1550-1331-1332-1333-1533-1529-1526-943-944-941-937-933-1112-1110-1109-1369-1370-1230
0.0070742 1645-347-1597-1598-1559-1550-1331-1332-1333-1533-1529-1526-943-944-941-937-933-1112-1110-1109-1369-1370-1230
0.00700204 1648-1599-364-365-326-317-98-99-100-101-80-409
0.00700204 1645-340-339-311-98-99-100-101-80-409
0.00697939 1645-340-339-311-98-99-80-104-291-290-111-115-118-123-698-699-700-701-702-703-516-820
0.00697939 1648-1599-364-365-326-317-98-99-80-104-291-290-111-115-118-123-698-699-700-701-702-703-516-820
0.00694935 1648-1599-1608-1607-1550-1331-1332-1333-1533-1529-1526-943-944-941-937-933-1112-1113-1114-1372-1640-1371-1370-1230
0.00694935 1645-347-1597-1598-1559-1550-1331-1332-1333-1533-1529-1526-943-944-941-937-933-1112-1113-1114-1372-1640-1371-1370-1230
0.00690925 1646-778-786-729-510-489-490-491-820
0.00690925 1647-1169-776-777-738-729-510-489-490-491-820
0.00665159 1645-347-1597-1598-1559-1550-1331-1332-1333-1533-1529-1526-943-944-941-937-933-1112-1110-1370-1230
0.00665159 1648-1599-1608-1607-1550-1331-1332-1333-1533-1529-1526-943-944-941-937-933-1112-1110-1370-1230
0.0066408 1647-1164-1195-1196-1139-920-899-900-901-1230
0.0066408 1646-778-1186-1187-1148-1139-920-899-900-901-1230
0.0066408 1647-1164-1195-1196-1139-1142-920-899-900-901-1230
0.0066408 1646-778-1186-1187-1148-1139-1142-920-899-900-901-1230
0.00656509 1645-340-339-311-98-99-100-79-80-81-84-57-56-819-550-549-409
0.00656509 1648-1599-364-365-326-317-98-99-100-79-80-81-84-57-56-819-550-549-409
0.00645734 1646-778-786-729-510-489-490-712-491-492-516-703-702-700-137-820
0.00645734 1647-1169-776-777-738-729-510-489-491-492-516-703-702-700-137-820
0.00645734 1647-1169-776-777-738-729-510-489-490-712-491-492-516-703-702-700-137-820
0.00645734 1646-778-786-729-510-511-512-491-492-516-703-702-700-137-820
0.00645734 1646-778-786-729-510-489-490-491-492-516-703-702-700-137-820
0.00645734 1646-778-786-729-510-489-491-492-516-703-702-700-137-820
0.00645734 1647-1169-776-777-738-729-510-511-512-491-492-516-703-702-700-137-820
0.00645734 1647-1169-776-777-738-729-510-489-490-491-492-516-703-702-700-137-820
0.00643495 1648-1599-1608-1607-1550-1331-1332-1333-1533-1529-1526-943-944-941-937-933-1112-1111-1109-1370-1371-1640-878-901-902-926-1230
0.00643495 1645-347-1597-1598-1559-1550-1331-1332-1333-1533-1529-1526-943-944-941-937-933-1112-1111-1109-1370-1371-1640-878-901-902-926-1230
0.00619865 1646-778-786-729-510-511-512-515-516-703-702-121-123-124-284-285-286-287-288-289-549-409
0.00616086 1647-773-775-740-739-730-731-719-715-711-707-144-145-116-115-111-290-288-287-549-550-551-297-301-78-77-79-409
0.00616086 1646-778-786-729-510-511-512-515-516-703-702-121-123-124-284-285-286-289-287-288-549-550-551-297-301-78-77-79-409
0.0061541 1648-1599-364-365-326-317-98-99-80-104-291-290-111-115-118-123-698-699-700-701-702-703-704-138-407-468-820
0.0061541 1645-340-339-311-98-99-80-104-291-290-111-115-118-123-698-699-700-701-702-703-704-138-407-468-820
0.00585242 1647-773-775-740-739-730-731-719-715-711-707-144-145-116-115-111-290-288-549-409
0.00583187 1645-340-339-311-98-97-77-99-80-409
0.00583187 1647-773-775-740-739-730-731-719-715-711-707-144-145-116-115-111-290-288-287-549-550-551-297-301-78-77-99-80-409
0.00583187 1648-1599-364-365-326-317-98-97-77-99-80-409
0.00583187 1646-778-786-729-510-511-512-515-516-703-702-121-123-124-284-285-286-289-287-288-549-550-551-297-301-78-77-99-80-409
0.00581258 1648-1573-1572-1556-1555-1330-1308-1288-1245-1246-1291-1501-1503-1502-959-1641
0.00581258 1645-347-1597-1598-1559-1550-1331-1332-1333-1312-1289-1290-1291-1501-1503-1502-959-1641
0.00552538 1645-347-1597-1598-1559-1550-1331-1332-1333-1533-1529-1526-943-944-941-937-933-1112-1110-1109-1369-1091-1370-1230
0.00552538 1648-1599-1608-1607-1550-1331-1332-1333-1533-1529-1526-943-944-941-937-933-1112-1110-1109-1369-1091-1370-1230
0.00549124 1645-347-1597-1598-1559-1550-1331-1332-1333-1533-1529-1526-943-944-941-937-933-1112-1113-1114-1111-1109-1370-1371-1372-1119-1118-926-1230
0.00549124 1648-1599-1608-1607-1550-1331-1332-1333-1533-1529-1526-943-944-941-937-933-1112-1113-1114-1111-1109-1370-1371-1372-1119-1118-926-1230
0.00542462 1648-1599-364-365-326-317-98-99-80-104-291-290-111-115-118-123-698-699-700-701-702-703-704-138-137-820
0.00542462 1645-340-339-311-98-99-80-104-291-290-111-115-118-123-698-699-700-701-702-703-704-138-137-820
0.00537157 1647-1164-1195-1196-1139-920-921-902-901-878-879-880-1090-1091-1368-1109-1110-1111-1371-1370-1230
0.00537157 1646-778-1186-1187-1148-1139-920-921-902-901-878-879-880-1090-1091-1368-1109-1110-1111-1371-1370-1230
0.00537157 1646-778-1186-1187-1148-1139-920-921-902-901-878-879-880-1090-1092-1091-1368-1109-1110-1111-1371-1370-1230
0.00537157 1647-1164-1195-1196-1139-920-921-902-901-878-879-880-1090-1092-1091-1368-1109-1110-1111-1371-1370-1230
0.0053376 1646-778-1186-1187-1148-1139-1142-920-899-900-1122-901-1230
0.0053376 1647-1164-1195-1196-1139-1142-920-899-900-1122-901-1230
0.00532026 1647-773-775-740-739-730-731-719-715-711-707-144-145-116-115-111-290-288-287-289-550-549-409
0.00532026 1646-778-786-729-510-511-512-515-516-703-702-121-123-124-284-285-286-287-288-289-550-549-409
0.00518002 1648-1599-364-365-326-317-98-99-100-101-80-81-84-57-56-409
0.00518002 1645-340-339-311-98-99-100-101-80-81-84-57-56-409
0.00517788 1648-1573-1572-1556-1555-1330-1308-1288-1245-1246-1289-1290-1312-1641
0.00517788 1646-1183-1185-1150-1149-1140-1141-1129-1125-1121-1117-1377-1378-1349-1348-1344-1522-1520-1521-957-1502-958-960-1229-1289-1290-1312-1641
0.00517788 1648-1573-1572-1556-1555-1330-1308-1288-1245-1246-1291-1501-1502-957-1520-1521-1522-1525-961-1229-1289-1290-1312-1641
0.00517788 1646-1183-1185-1150-1149-1140-1141-1129-1125-1121-1117-1377-1378-1349-1348-1344-1522-1520-1521-957-1502-958-960-1229-961-1530-1289-1290-1312-1641
0.00517788 1648-1573-1572-1556-1555-1330-1308-1309-1288-1289-1290-1312-1641
0.00517788 1648-1573-1572-1556-1555-1330-1308-1288-1245-1246-1291-1501-1502-957-1520-1521-1522-1525-961-960-1229-1289-1290-1312-1641
0.00517788 1648-1573-1572-1556-1555-1330-1308-1288-1245-1246-1291-1501-1503-1502-957-1520-1521-1522-1525-961-1229-1289-1290-1312-1641
0.00517788 1645-347-1597-1598-1559-1550-1331-1308-1288-1289-1290-1312-1641
0.00517788 1648-1573-1572-1556-1555-1330-1308-1288-1245-1246-1291-1501-1503-1502-957-1520-1521-1522-1525-961-960-1229-1289-1290-1312-1641
0.00517788 1647-1188-1187-1149-1140-1141-1129-1125-1121-1117-1377-1378-1349-1348-1344-1522-1520-1521-957-1502-958-960-1229-1289-1290-1312-1641
0.00517788 1648-1573-1572-1556-1555-1330-1308-1309-1288-1245-1246-1289-1290-1312-1641
0.00517788 1647-1188-1187-1149-1140-1141-1129-1125-1121-1117-1377-1378-1349-1348-1344-1522-1520-1521-957-1502-958-960-1229-961-1530-1289-1290-1312-1641
0.00517788 1648-1573-1572-1556-1555-1330-1308-1288-1245-1246-1291-1501-1503-1502-957-1520-1521-1522-1525-961-962-1229-1289-1290-1312-1641
0.00517788 1645-347-1597-1598-1559-1550-1331-1332-1333-1313-1314-1317-1289-1290-1312-1641
0.00517788 1648-1573-1572-1556-1555-1330-1308-1288-1289-1290-1312-1641
0.00517788 1645-347-1597-1598-1559-1550-1331-1332-1313-1314-1317-1289-1290-1312-1641
0.0050415 1648-1573-1572-1556-1555-1330-1308-1288-1245-1246-1291-1501-1503-1502-957-1520-1521-1522-959-1641
0.0050415 1648-1573-1572-1556-1555-1330-1308-1288-1245-1246-1291-1501-1502-957-1520-1521-1522-959-1641
0.00503233 1647-1164-1195-1196-1139-920-921-902-901-878-879-880-1090-1091-1368-1109-1110-1111-1370-1230
0.00503233 1646-778-1186-1187-1148-1139-920-921-902-901-878-879-880-1090-1092-1091-1368-1109-1110-1111-1370-1230
0.00503233 1647-1164-1195-1196-1139-920-921-902-901-878-879-880-1090-1092-1091-1368-1109-1110-1111-1370-1230
0.00503233 1646-778-1186-1187-1148-1139-920-921-902-901-878-879-880-1090-1091-1368-1109-1110-1111-1370-1230
0.00495599 1647-1169-776-777-738-729-510-489-490-491-492-516-703-702-700-699-135-681-136-137-820
0.00495599 1646-778-786-729-510-489-490-491-492-516-703-702-701-699-700-135-681-136-137-820
0.00495599 1647-1169-776-777-738-729-510-489-490-491-492-516-703-704-701-699-700-135-681-136-137-820
0.00495599 1646-778-786-729-510-489-490-712-491-492-516-703-704-701-699-700-135-681-136-137-820
0.00495599 1646-778-786-729-510-489-491-492-516-703-702-700-699-135-681-136-137-820
0.00495599 1646-778-786-729-510-489-491-492-516-703-702-701-699-700-135-681-136-137-820
0.00495599 1646-778-786-729-510-489-490-491-492-516-703-702-700-699-135-681-136-137-820
0.00495599 1646-778-786-729-510-511-512-491-492-516-703-702-700-699-135-681-136-137-820
0.00495599 1647-1169-776-777-738-729-510-511-512-491-492-516-703-702-700-699-135-681-136-137-820
0.00495599 1646-778-786-729-510-511-512-491-492-516-703-704-701-699-700-135-681-136-137-820
0.00495599 1646-778-786-729-510-489-490-712-491-492-516-703-702-701-699-700-135-681-136-137-820
0.00495599 1646-778-786-729-510-511-512-491-492-516-703-702-701-699-700-135-681-136-137-820
0.00495599 1646-778-786-729-510-489-491-492-516-703-704-701-699-700-135-681-136-137-820
0.00495599 1647-1169-776-777-738-729-510-489-490-491-492-516-703-702-701-699-700-135-681-136-137-820
0.00495599 1647-1169-776-777-738-729-510-489-490-712-491-492-516-703-702-700-699-135-681-136-137-820
0.00495599 1648-1599-364-365-326-317-98-99-80-104-291-290-111-115-118-123-698-701-699-700-135-681-136-137-820
0.00495599 1647-1169-776-777-738-729-510-511-512-491-492-516-703-702-701-699-700-135-681-136-137-820
0.00495599 1647-1169-776-777-738-729-510-489-491-492-516-703-702-701-699-700-135-681-136-137-820
0.00495599 1646-778-786-729-510-489-490-712-491-492-516-703-702-700-699-135-681-136-137-820
0.00495599 1647-1169-776-777-738-729-510-489-491-492-516-703-704-701-699-700-135-681-136-137-820
0.00495599 1647-1169-776-777-738-729-510-511-512-491-492-516-703-704-701-699-700-135-681-136-137-820
0.00495599 1648-1599-364-365-326-317-98-99-80-104-291-290-111-115-118-123-701-699-700-135-681-136-137-820
0.00495599 1645-340-339-311-98-99-80-104-291-290-111-115-118-123-701-699-700-135-681-136-137-820
0.00495599 1646-778-786-729-510-489-490-491-492-516-703-704-701-699-700-135-681-136-137-820
0.00495599 1647-1169-776-777-738-729-510-489-491-492-516-703-702-700-699-135-681-136-137-820
0.00495599 1647-1169-776-777-738-729-510-489-490-712-491-492-516-703-704-701-699-700-135-681-136-137-820
0.00495599 1645-340-339-311-98-99-80-104-291-290-111-115-118-123-698-701-699-700-135-681-136-137-820
0.00495599 1647-1169-776-777-738-729-510-489-490-712-491-492-516-703-702-701-699-700-135-681-136-137-820
0.00481849 1648-1573-1572-1556-1555-1330-1308-1288-1245-1246-1291-1501-1502-957-1520-1521-1522-1525-961-960-959-1641
0.00481849 1648-1573-1572-1556-1555-1330-1308-1288-1245-1246-1291-1501-1503-1502-957-1520-1521-1522-1525-961-960-959-1641
0.00475814 1646-1183-1185-1150-1149-1140-1141-1129-1125-1121-1117-1377-1378-1349-1348-1344-1522-1520-1521-957-1502-958-960-961-1229-1289-1641
0.00475814 1647-1188-1187-1149-1140-1141-1129-1125-1121-1117-1377-1378-1349-1348-1344-1522-1520-1521-957-1502-958-960-961-1229-1289-1641
0.00473275 1645-347-1597-1598-1559-1550-1331-1308-1309-1288-1289-1641
0.00473275 1648-1573-1572-1556-1555-1330-1308-1309-1288-1289-1641
0.00442287 1647-1169-776-777-738-729-510-489-491-492-516-703-704-137-820
0.00442287 1648-1599-364-365-326-317-98-99-80-104-291-290-111-115-118-123-698-699-700-701-702-703-704-137-820
0.00442287 1646-778-786-729-510-489-491-492-516-703-704-137-820
0.00442287 1647-1169-776-777-738-729-510-489-490-491-492-516-703-704-137-820
0.00442287 1647-1169-776-777-738-729-510-511-512-491-492-516-703-704-137-820
0.00442287 1646-778-786-729-510-489-490-491-492-516-703-704-137-820
0.00442287 1647-1169-776-777-738-729-510-489-490-712-491-492-516-703-704-137-820
0.00442287 1646-778-786-729-510-489-490-712-491-492-516-703-704-137-820
0.00442287 1646-778-786-729-510-511-512-491-492-516-703-704-137-820
0.00442287 1645-340-339-311-98-99-80-104-291-290-111-115-118-123-698-699-700-701-702-703-704-137-820
0.00441219 1646-778-786-729-510-511-512-515-516-703-702-121-123-124-284-285-286-289-287-288-547-269-268-58-13-14-56-409
0.00441219 1647-773-775-740-739-730-731-719-715-711-707-144-145-116-115-111-290-289-287-288-547-269-268-58-13-14-56-409
0.00436336 1648-1573-1572-1556-1555-1330-1308-1288-1245-1246-1291-1501-1503-1502-957-1520-1521-1522-1525-961-962-1229-1289-1641
0.00436336 1646-1183-1185-1150-1149-1140-1141-1129-1125-1121-1117-1377-1378-1349-1348-1344-1522-1520-1521-957-1502-958-960-961-962-1229-1289-1641
0.00436336 1647-1188-1187-1149-1140-1141-1129-1125-1121-1117-1377-1378-1349-1348-1344-1522-1520-1521-957-1502-958-960-961-962-1229-1289-1641
0.00427606 1646-778-1186-1187-1148-1139-920-921-902-901-878-879-880-1090-1091-1368-1370-1230
0.00427606 1646-778-1186-1187-1148-1139-920-921-902-901-878-879-880-1090-1092-1091-1368-1370-1230
0.00427606 1645-347-1597-1598-1559-1550-1331-1332-1333-1533-1529-1526-943-944-941-937-933-1112-1110-1109-1369-1091-1368-1370-1230
0.00427606 1648-1599-1608-1607-1550-1331-1332-1333-1533-1529-1526-943-944-941-937-933-1112-1110-1109-1369-1091-1368-1370-1230
0.00427606 1647-1164-1195-1196-1139-920-921-902-901-878-879-880-1090-1091-1368-1370-1230
0.00427606 1647-1164-1195-1196-1139-920-921-902-901-878-879-880-1090-1092-1091-1368-1370-1230
0.00426578 1645-340-339-311-98-99-80-104-291-290-111-115-118-123-698-699-700-701-137-820
0.00426578 1648-1599-364-365-326-317-98-99-80-104-291-290-111-115-118-123-698-699-700-701-137-820
0.00408841 1645-347-1597-1598-1559-1550-1331-1332-1333-1533-1529-1526-943-944-941-937-933-1112-1113-1114-1372-1640-1371-1111-1370-1230
0.00408841 1648-1599-1608-1607-1550-1331-1332-1333-1533-1529-1526-943-944-941-937-933-1112-1113-1114-1372-1640-1371-1111-1370-1230
0.0040067 1646-778-786-729-510-511-512-515-516-703-702-121-123-124-284-285-286-289-287-288-547-269-268-58-13-56-409
0.0040067 1647-773-775-740-739-730-731-719-715-711-707-144-145-116-115-111-290-289-287-288-547-269-268-58-13-56-409
0.00397078 1648-1573-1572-1556-1555-1330-1308-1288-1245-1246-1289-1641
0.00397078 1648-1573-1572-1556-1555-1330-1308-1309-1288-1245-1246-1289-1641
0.00397078 1645-347-1597-1598-1559-1550-1331-1308-1288-1245-1246-1289-1641
0.00397078 1645-347-1597-1598-1559-1550-1331-1308-1309-1288-1245-1246-1289-1641
0.00394629 1645-347-1597-1598-1559-1550-1331-1332-1313-1314-1312-1641
0.00394629 1645-347-1597-1598-1559-1550-1331-1332-1333-1313-1314-1312-1641
0.0039333 1648-1573-1572-1556-1555-1330-1308-1288-1245-1246-1291-1501-1503-1502-957-1520-1521-1522-1525-961-1229-960-958-959-1641
0.0039333 1648-1573-1572-1556-1555-1330-1308-1288-1245-1246-1291-1501-1502-957-1520-1521-1522-1525-961-1229-960-958-959-1641
0.00384919 1648-1573-1572-1556-1555-1330-1308-1288-1245-1246-1291-1501-1502-959-1641
0.0038358 1648-1573-1572-1556-1555-1330-1308-1309-1288-1245-1246-1291-1290-1641
0.0038358 1648-1573-1572-1556-1555-1330-1308-1288-1245-1246-1291-1290-1641
0.00382099 1646-778-786-729-510-511-512-515-516-703-702-121-123-124-284-285-286-289-287-549-550-819-56-409
0.00382099 1647-773-775-740-739-730-731-719-715-711-707-144-145-116-115-111-290-288-287-549-550-819-56-409
0.00382099 1647-773-775-740-739-730-731-719-715-711-707-144-145-116-115-111-290-288-549-550-819-56-409
0.00382099 1647-773-775-740-739-730-731-719-715-711-707-144-145-116-115-111-290-289-287-288-549-550-819-56-409
0.00382099 1647-773-775-740-739-730-731-719-715-711-707-144-145-116-115-111-290-289-287-549-550-819-56-409
0.00382099 1647-773-775-740-739-730-731-719-715-711-707-144-145-116-115-111-290-289-549-550-819-56-409
0.00382099 1646-778-786-729-510-511-512-515-516-703-702-121-123-124-284-285-286-289-549-550-819-56-409
0.00382099 1646-778-786-729-510-511-512-515-516-703-702-121-123-124-284-285-286-289-287-288-549-550-819-56-409
0.00382099 1646-778-786-729-510-511-512-515-516-703-702-121-123-124-284-285-286-287-549-550-819-56-409
0.00382099 1646-778-786-729-510-511-512-515-516-703-702-121-123-124-284-285-286-287-288-549-550-819-56-409
0.00382099 1646-778-786-729-510-511-512-515-516-703-702-121-123-124-284-285-286-287-288-289-549-550-819-56-409
0.00382099 1647-773-775-740-739-730-731-719-715-711-707-144-145-116-115-111-290-288-287-289-549-550-819-56-409
0.00381624 1646-778-786-729-510-511-512-515-516-703-702-121-123-124-284-285-286-289-287-288-549-550-551-297-56-79-409
0.00381624 1647-773-775-740-739-730-731-719-715-711-707-144-145-116-115-111-290-288-287-549-550-551-297-56-79-409
0.00375978 1648-1599-364-365-326-317-98-97-77-79-100-80-409
0.00375978 1645-340-339-311-98-97-77-79-100-80-409
0.00373052 1648-1599-1608-1607-1550-1331-1332-1333-1533-1529-1526-943-944-941-937-933-1112-1113-1114-1111-1370-1230
0.00373052 1645-347-1597-1598-1559-1550-1331-1332-1333-1533-1529-1526-943-944-941-937-933-1112-1113-1114-1111-1370-1230
0.00354634 1645-340-339-311-98-99-80-104-291-290-111-115-118-123-698-699-137-138-139-704-701-703-516-820
0.00354634 1648-1599-364-365-326-317-98-99-80-104-291-290-111-115-118-123-698-699-700-137-138-139-704-701-703-516-820
0.00354099 1648-1599-1608-1607-1550-1331-1332-1333-1533-1529-1526-943-944-941-937-933-1112-1113-1114-1111-1109-1370-1371-1372-1119-878-1230
0.00354099 1645-347-1597-1598-1559-1550-1331-1332-1333-1533-1529-1526-943-944-941-937-933-1112-1113-1114-1111-1109-1370-1371-1372-1119-878-1230
0.00351411 1648-1599-364-365-326-317-98-99-100-79-80-81-84-57-56-819-550-289-549-409
0.00351411 1645-340-339-311-98-99-100-79-80-81-84-57-56-819-550-289-549-409
0.00346564 1648-1599-364-365-326-317-98-99-80-104-291-290-111-115-118-123-698-701-137-820
0.00346564 1645-340-339-311-98-99-80-104-291-290-111-115-118-123-698-701-137-820
0.00336966 1646-778-786-729-510-511-512-515-516-703-702-121-123-124-284-285-286-289-287-288-547-269-268-58-57-409
0.00336966 1647-773-775-740-739-730-731-719-715-711-707-144-145-116-115-111-290-289-287-288-547-269-268-58-57-409
0.00334016 1648-1599-364-365-326-317-98-99-80-104-291-290-111-115-118-123-701-699-700-135-681-137-138-139-704-703-516-820
0.00334016 1645-340-339-311-98-99-80-104-291-290-111-115-118-123-701-699-700-137-138-139-704-703-516-820
0.00334016 1648-1599-364-365-326-317-98-99-80-104-291-290-111-115-118-123-698-701-137-138-139-704-703-516-820
0.00334016 1645-340-339-311-98-99-80-104-291-290-111-115-118-123-698-701-699-700-135-681-136-137-138-139-704-703-516-820
0.00334016 1645-340-339-311-98-99-80-104-291-290-111-115-118-123-701-699-700-135-681-137-138-139-704-703-516-820
0.00334016 1645-340-339-311-98-99-80-104-291-290-111-115-118-123-701-699-700-135-681-136-137-138-139-704-703-516-820
0.00334016 1648-1599-364-365-326-317-98-99-80-104-291-290-111-115-118-123-698-701-699-700-135-137-138-139-704-703-516-820
0.00334016 1645-340-339-311-98-99-80-104-291-290-111-115-118-123-698-701-699-700-135-137-138-139-704-703-516-820
0.00334016 1645-340-339-311-98-99-80-104-291-290-111-115-118-123-701-699-137-138-139-704-703-516-820
0.00334016 1648-1599-364-365-326-317-98-99-80-104-291-290-111-115-118-123-698-701-699-700-135-681-137-138-139-704-703-516-820
0.00334016 1648-1599-364-365-326-317-98-99-80-104-291-290-111-115-118-123-701-699-137-138-139-704-703-516-820
0.00334016 1648-1599-364-365-326-317-98-99-80-104-291-290-111-115-118-123-701-137-138-139-704-703-516-820
0.00334016 1648-1599-364-365-326-317-98-99-80-104-291-290-111-115-118-123-698-699-700-137-138-139-704-703-516-820
0.00334016 1645-340-339-311-98-99-80-104-291-290-111-115-118-123-698-699-137-138-139-704-703-516-820
0.00312096 1645-340-339-311-98-99-100-101-102-104-80-409
0.00312096 1648-1599-364-365-326-317-98-99-100-101-102-104-80-409
0.00302903 1647-1164-1195-1196-1139-920-921-902-901-878-879-880-1090-1091-1368-1109-1110-1111-1112-1113-1118-926-1230
0.00302903 1646-778-1186-1187-1148-1139-920-921-902-901-878-879-880-1090-1091-1368-1109-1110-1111-1112-1113-1118-926-1230
0.00301282 1646-778-1186-1187-1148-1139-920-921-902-901-878-879-880-1090-1091-1368-1109-1110-1111-1112-1113-926-1230
0.00301282 1647-1164-1195-1196-1139-920-921-902-901-878-879-880-1090-1091-1368-1109-1110-1111-1112-1113-926-1230
0.0029764 1646-1183-1185-1150-1149-1140-1141-1129-1125-1121-1117-1377-1378-1349-1348-1344-1522-1520-1521-957-1502-958-959-1641
0.0029764 1647-1188-1187-1149-1140-1141-1129-1125-1121-1117-1377-1378-1349-1348-1344-1522-1520-1521-957-1502-958-959-1641
0.00295895 1646-778-786-729-510-511-512-515-516-703-702-121-123-124-284-285-286-289-287-288-549-550-551-297-301-78-79-409
0.00295895 1647-773-775-740-739-730-731-719-715-711-707-144-145-116-115-111-290-288-287-549-550-551-297-301-78-79-409
0.0028982 1647-1169-776-777-738-729-510-489-490-491-492-516-703-702-701-699-700-135-137-820
0.0028982 1647-1169-776-777-738-729-510-489-490-491-492-516-703-704-701-699-700-135-137-820
0.0028982 1646-778-786-729-510-489-490-491-492-516-703-702-701-699-700-135-137-820
0.0028982 1646-778-786-729-510-489-490-491-492-516-703-704-701-699-700-135-137-820
0.0028982 1648-1599-364-365-326-317-98-99-80-104-291-290-111-115-118-123-701-699-700-135-137-820
0.0028982 1646-778-786-729-510-489-490-712-491-492-516-703-702-701-699-700-135-137-820
0.0028982 1645-340-339-311-98-99-80-104-291-290-111-115-118-123-701-699-700-135-137-820
0.0028982 1647-1169-776-777-738-729-510-511-512-491-492-516-703-704-701-699-700-135-137-820
0.0028982 1646-778-786-729-510-489-490-712-491-492-516-703-704-701-699-700-135-137-820
0.0028982 1647-1169-776-777-738-729-510-489-490-712-491-492-516-703-702-701-699-700-135-137-820
0.0028982 1646-778-786-729-510-489-491-492-516-703-702-701-699-700-135-137-820
0.0028982 1646-778-786-729-510-489-491-492-516-703-704-701-699-700-135-137-820
0.0028982 1647-1169-776-777-738-729-510-489-491-492-516-703-702-701-699-700-135-137-820
0.0028982 1647-1169-776-777-738-729-510-489-491-492-516-703-704-701-699-700-135-137-820
0.0028982 1646-778-786-729-510-511-512-491-492-516-703-702-701-699-700-135-137-820
0.0028982 1647-1169-776-777-738-729-510-511-512-491-492-516-703-702-701-699-700-135-137-820
0.0028982 1646-778-786-729-510-511-512-491-492-516-703-704-701-699-700-135-137-820
0.0028982 1647-1169-776-777-738-729-510-489-490-712-491-492-516-703-704-701-699-700-135-137-820
0.0028982 1648-1599-364-365-326-317-98-99-80-104-291-290-111-115-118-123-698-701-699-700-135-137-820
0.0028982 1645-340-339-311-98-99-80-104-291-290-111-115-118-123-698-701-699-700-135-137-820
0.00283015 1648-1599-1608-1607-1550-1331-1332-1333-1533-1529-1526-943-944-941-937-933-1112-1113-1111-1370-1230
0.00283015 1645-347-1597-1598-1559-1550-1331-1332-1333-1533-1529-1526-943-944-941-937-933-1112-1113-1111-1370-1230
0.00276981 1646-1183-1185-1150-1149-1140-1141-1129-1125-1121-1117-1377-1378-1349-1348-1344-1522-1520-1521-957-959-1641
0.00276981 1647-1188-1187-1149-1140-1141-1129-1125-1121-1117-1377-1378-1349-1348-1344-1522-1520-1521-957-959-1641
0.00270751 1648-1599-364-365-326-317-98-99-80-104-291-290-111-115-118-123-698-699-700-137-138-139-704-701-702-703-516-820
0.00270751 1645-340-339-311-98-99-80-104-291-290-111-115-118-123-698-699-137-138-139-704-701-702-703-516-820
0.0026994 1646-1183-1185-1150-1149-1140-1141-1129-1125-1121-1117-1377-1378-1349-1348-1344-1522-1520-1521-957-1502-958-960-1229-961-1530-1289-1641
0.0026994 1647-1188-1187-1149-1140-1141-1129-1125-1121-1117-1377-1378-1349-1348-1344-1522-1520-1521-957-1502-958-960-1229-961-1530-1289-1641
0.0026503 1648-1573-1572-1556-1555-1330-1308-1288-1245-1246-1291-1501-1503-1502-957-1520-1521-1522-1525-961-962-960-1229-1289-1641
0.00258105 1648-1573-1572-1556-1555-1330-1308-1288-1245-1246-1291-1501-1503-1502-957-1520-1521-1522-1525-961-962-960-1229-1289-1312-1290-1641
0.00254113 1648-1599-1608-1607-1550-1331-1332-1333-1533-1529-1526-943-944-941-937-933-1112-1111-1109-1370-1371-1640-878-1230
0.00254113 1645-347-1597-1598-1559-1550-1331-1332-1333-1533-1529-1526-943-944-941-937-933-1112-1113-1114-1111-1109-1110-1370-1371-1640-878-1230
0.00254113 1648-1599-1608-1607-1550-1331-1332-1333-1533-1529-1526-943-944-941-937-933-1112-1113-1114-1111-1109-1110-1370-1371-1640-878-1230
0.00254113 1645-347-1597-1598-1559-1550-1331-1332-1333-1533-1529-1526-943-944-941-937-933-1112-1111-1109-1110-1370-1371-1640-878-1230
0.00254113 1645-347-1597-1598-1559-1550-1331-1332-1333-1533-1529-1526-943-944-941-937-933-1112-1111-1109-1370-1371-1640-878-1230
0.00254113 1645-347-1597-1598-1559-1550-1331-1332-1333-1533-1529-1526-943-944-941-937-933-1112-1111-1370-1371-1640-878-1230
0.00254113 1648-1599-1608-1607-1550-1331-1332-1333-1533-1529-1526-943-944-941-937-933-1112-1111-1109-1110-1370-1371-1640-878-1230
0.00254113 1648-1599-1608-1607-1550-1331-1332-1333-1533-1529-1526-943-944-941-937-933-1112-1113-1114-1111-1370-1371-1640-878-1230
0.00254113 1645-347-1597-1598-1559-1550-1331-1332-1333-1533-1529-1526-943-944-941-937-933-1112-1113-1114-1111-1370-1371-1640-878-1230
0.00254113 1648-1599-1608-1607-1550-1331-1332-1333-1533-1529-1526-943-944-941-937-933-1112-1111-1370-1371-1640-878-1230
0.00254113 1645-347-1597-1598-1559-1550-1331-1332-1333-1533-1529-1526-943-944-941-937-933-1112-1113-1114-1111-1109-1370-1371-1640-878-1230
0.00254113 1648-1599-1608-1607-1550-1331-1332-1333-1533-1529-1526-943-944-941-937-933-1112-1113-1114-1111-1109-1370-1371-1640-878-1230
0.00242138 1647-1188-1187-1149-1140-1141-1129-1125-1121-1117-1377-1378-1349-1348-1344-1522-1520-1521-957-1502-958-960-1229-961-1525-959-1641
0.00242138 1646-1183-1185-1150-1149-1140-1141-1129-1125-1121-1117-1377-1378-1349-1348-1344-1522-1520-1521-957-1502-958-960-1229-961-1525-959-1641
0.00240978 1647-1164-1195-1196-1139-920-921-902-901-878-879-880-1090-1092-1091-1370-1230
0.00240978 1646-778-1186-1187-1148-1139-920-921-902-901-878-879-880-1090-1092-1091-1370-1230
0.00232928 1647-773-775-740-739-730-731-719-715-711-707-144-145-116-115-111-290-289-287-288-547-549-409
0.00232928 1646-778-786-729-510-511-512-515-516-703-702-121-123-124-284-285-286-289-287-288-547-549-409
0.00226192 1647-773-775-740-739-730-731-719-715-711-707-144-145-116-115-111-290-288-287-549-550-551-297-56-409
0.00226192 1646-778-786-729-510-511-512-515-516-703-702-121-123-124-284-285-286-289-287-288-549-550-551-297-56-409
0.00224759 1646-1183-1185-1150-1149-1140-1141-1129-1125-1121-1117-1377-1378-1349-1348-1344-1523-1522-959-1641
0.00224759 1647-1188-1187-1149-1140-1141-1129-1125-1121-1117-1377-1378-1349-1348-1344-1523-1522-959-1641
0.00223898 1647-1169-776-777-738-729-510-489-490-491-492-516-703-702-701-137-820
0.00223898 1646-778-786-729-510-489-490-491-492-516-703-702-701-137-820
0.00223898 1646-778-786-729-510-511-512-491-492-516-703-702-701-137-820
0.00223898 1647-1169-776-777-738-729-510-489-490-712-491-492-516-703-702-701-137-820
0.00223898 1646-778-786-729-510-489-490-712-491-492-516-703-702-701-137-820
0.00223898 1647-1169-776-777-738-729-510-489-491-492-516-703-702-701-137-820
0.00223898 1647-1169-776-777-738-729-510-511-512-491-492-516-703-702-701-137-820
0.00223898 1646-778-786-729-510-489-491-492-516-703-702-701-137-820
0.00221704 1645-340-339-311-98-99-80-104-291-290-111-115-118-123-701-137-820
0.00221704 1648-1599-364-365-326-317-98-99-80-104-291-290-111-115-118-123-701-137-820
0.0022087 1647-1164-1195-1196-1139-920-921-902-901-878-879-880-1090-1092-1091-1368-1109-1110-1111-1371-1369-1370-1230
0.0022087 1646-778-1186-1187-1148-1139-920-921-902-901-878-879-880-1090-1091-1368-1109-1110-1111-1371-1369-1370-1230
0.0022087 1646-778-1186-1187-1148-1139-920-921-902-901-878-879-880-1090-1092-1091-1368-1109-1110-1111-1371-1369-1370-1230
0.0022087 1647-1164-1195-1196-1139-920-921-902-901-878-879-880-1090-1091-1368-1109-1110-1111-1371-1369-1370-1230
0.00220671 1645-347-1597-1598-1559-1550-1331-1332-1313-1312-1641
0.00220273 1648-1573-1572-1556-1555-1330-1308-1309-1288-1245-1292-1246-1289-1641
0.00220273 1645-347-1597-1598-1559-1550-1331-1308-1309-1288-1245-1292-1246-1289-1641
0.00220273 1648-1573-1572-1556-1555-1330-1308-1288-1245-1292-1246-1289-1641
0.00216241 1648-1573-1572-1556-1555-1330-1308-1309-1311-1289-1641
0.00216241 1645-347-1597-1598-1559-1550-1331-1308-1309-1311-1289-1641
0.00215844 1647-1164-1195-1196-1139-920-921-902-901-878-879-880-1090-1091-1368-1109-1110-1111-1114-1113-926-1230
0.00215844 1646-778-1186-1187-1148-1139-920-921-902-901-878-879-880-1090-1091-1368-1109-1110-1111-1114-1113-926-1230
0.00215826 1647-1169-776-777-738-729-510-489-491-492-516-703-702-701-137-138-139-407-468-820
0.00215826 1645-340-339-311-98-99-80-104-291-290-111-115-118-123-698-699-137-138-139-407-468-820
0.00215826 1648-1599-364-365-326-317-98-99-80-104-291-290-111-115-118-123-698-699-700-137-138-139-407-468-820
0.00215826 1646-778-786-729-510-489-490-712-491-492-516-703-704-701-137-138-139-407-468-820
0.00215826 1645-340-339-311-98-99-80-104-291-290-111-115-118-123-698-701-699-700-135-681-136-137-138-139-407-468-820
0.00215826 1648-1599-364-365-326-317-98-99-80-104-291-290-111-115-118-123-701-137-138-139-407-468-820
0.00215826 1645-340-339-311-98-99-80-104-291-290-111-115-118-123-701-699-700-137-138-139-407-468-820
0.00215826 1648-1599-364-365-326-317-98-99-80-104-291-290-111-115-118-123-698-701-699-700-135-137-138-139-407-468-820
0.00215826 1645-340-339-311-98-99-80-104-291-290-111-115-118-123-698-699-700-701-702-703-704-137-138-139-407-468-820
0.00215826 1648-1599-364-365-326-317-98-99-80-104-291-290-111-115-118-123-698-701-137-138-139-407-468-820
0.00215826 1645-340-339-311-98-99-80-104-291-290-111-115-118-123-698-701-699-700-135-137-138-139-407-468-820
0.00215826 1645-340-339-311-98-99-80-104-291-290-111-115-118-123-701-699-700-135-681-137-138-139-407-468-820
0.00215826 1648-1599-364-365-326-317-98-99-80-104-291-290-111-115-118-123-701-699-700-135-681-137-138-139-407-468-820
0.00215826 1645-340-339-311-98-99-80-104-291-290-111-115-118-123-701-699-700-135-681-136-137-138-139-407-468-820
0.00215826 1648-1599-364-365-326-317-98-99-80-104-291-290-111-115-118-123-701-699-700-135-681-136-137-138-139-407-468-820
0.00215826 1648-1599-364-365-326-317-98-99-80-104-291-290-111-115-118-123-698-701-699-700-135-681-137-138-139-407-468-820
0.00215826 1645-340-339-311-98-99-80-104-291-290-111-115-118-123-701-699-137-138-139-407-468-820
0.00215826 1648-1599-364-365-326-317-98-99-80-104-291-290-111-115-118-123-701-699-137-138-139-407-468-820
0.00215642 1648-1573-1572-1556-1555-1330-1308-1288-1245-1246-1291-1501-1503-1502-957-1520-1521-959-960-1229-1289-1641
0.00215642 1648-1573-1572-1556-1555-1330-1308-1288-1245-1246-1291-1501-1503-1502-957-1520-1521-1522-959-960-1229-1289-1641
0.00215642 1648-1573-1572-1556-1555-1330-1308-1288-1245-1246-1291-1501-1503-1502-959-960-1229-1289-1641
0.00215642 1648-1573-1572-1556-1555-1330-1308-1288-1245-1246-1291-1501-1503-1502-957-1520-959-960-1229-1289-1641
0.00215642 1648-1573-1572-1556-1555-1330-1308-1288-1245-1246-1291-1501-1503-1502-957-1520-1521-1522-1525-959-960-1229-1289-1641
0.00215642 1648-1573-1572-1556-1555-1330-1308-1288-1245-1246-1291-1501-1503-1502-957-959-960-1229-1289-1641
0.00215642 1647-1188-1187-1149-1140-1141-1129-1125-1121-1117-1377-1378-1349-1348-1344-1522-1520-1521-959-960-1229-1289-1641
0.00215642 1647-1188-1187-1149-1140-1141-1129-1125-1121-1117-1377-1378-1349-1348-1344-1522-1520-1521-957-1502-958-959-960-1229-1289-1641
0.00215642 1648-1573-1572-1556-1555-1330-1308-1288-1245-1246-1291-1501-1502-959-960-1229-1289-1641
0.00215642 1646-1183-1185-1150-1149-1140-1141-1129-1125-1121-1117-1377-1378-1349-1348-1344-1522-1520-1521-959-960-1229-1289-1641
0.00215642 1648-1573-1572-1556-1555-1330-1308-1288-1245-1246-1291-1501-1502-957-1520-1521-1522-959-960-1229-1289-1641
0.00215642 1646-1183-1185-1150-1149-1140-1141-1129-1125-1121-1117-1377-1378-1349-1348-1344-1522-1520-1521-957-1502-959-960-1229-1289-1641
0.00215642 1648-1573-1572-1556-1555-1330-1308-1288-1245-1246-1291-1501-1502-957-1520-1521-1522-1525-959-960-1229-1289-1641
0.00215642 1647-1188-1187-1149-1140-1141-1129-1125-1121-1117-1377-1378-1349-1348-1344-1522-959-960-1229-1289-1641
0.00215642 1648-1573-1572-1556-1555-1330-1308-1288-1245-1246-1291-1501-1502-957-1520-1521-959-960-1229-1289-1641
0.00215642 1647-1188-1187-1149-1140-1141-1129-1125-1121-1117-1377-1378-1349-1348-1344-1522-1520-959-960-1229-1289-1641
0.00215642 1646-1183-1185-1150-1149-1140-1141-1129-1125-1121-1117-1377-1378-1349-1348-1344-1522-1520-1521-957-1502-958-959-960-1229-1289-1641
0.00215642 1648-1573-1572-1556-1555-1330-1308-1288-1245-1246-1291-1501-1502-957-959-960-1229-1289-1641
0.00215642 1647-1188-1187-1149-1140-1141-1129-1125-1121-1117-1377-1378-1349-1348-1344-1522-1520-1521-957-959-960-1229-1289-1641
0.00215642 1646-1183-1185-1150-1149-1140-1141-1129-1125-1121-1117-1377-1378-1349-1348-1344-1522-1520-1521-957-959-960-1229-1289-1641
0.00215642 1648-1573-1572-1556-1555-1330-1308-1288-1245-1246-1291-1501-1502-957-1520-959-960-1229-1289-1641
0.00215642 1646-1183-1185-1150-1149-1140-1141-1129-1125-1121-1117-1377-1378-1349-1348-1344-1522-1520-959-960-1229-1289-1641
0.00215642 1647-1188-1187-1149-1140-1141-1129-1125-1121-1117-1377-1378-1349-1348-1344-1522-1520-1521-957-1502-959-960-1229-1289-1641
0.00215642 1646-1183-1185-1150-1149-1140-1141-1129-1125-1121-1117-1377-1378-1349-1348-1344-1522-959-960-1229-1289-1641
0.00210873 1648-1599-1608-1607-1550-1331-1332-1333-1533-1529-1526-943-944-941-937-933-1111-1370-1230
0.00210873 1645-347-1597-1598-1559-1550-1331-1332-1333-1533-1529-1526-943-944-941-937-933-1111-1370-1230
0.00198742 1647-1169-776-777-738-729-510-489-491-492-516-703-702-701-137-138-139-140-407-468-820
0.00198742 1646-778-786-729-510-489-490-712-491-492-516-703-704-701-137-138-139-140-407-468-820
0.001915 1646-1183-1185-1150-1149-1140-1141-1129-1125-1121-1117-1377-1378-1349-1348-1344-1522-1520-1521-957-1502-1501-1291-1290-1641
0.001915 1647-1188-1187-1149-1140-1141-1129-1125-1121-1117-1377-1378-1349-1348-1344-1522-1520-1521-957-1502-1501-1291-1290-1641
0.00178394 1647-1164-1195-1196-1139-920-921-902-901-878-879-880-1090-1091-1368-1109-1110-1111-1112-930-926-1230
0.00178394 1646-778-1186-1187-1148-1139-920-921-902-901-878-879-880-1090-1091-1368-1109-1110-1111-1112-930-926-1230
0.00177473 1645-340-339-311-98-99-100-79-80-81-84-57-409
0.00177473 1645-340-339-311-98-99-100-80-81-84-57-409
0.00177473 1647-773-775-740-739-730-731-719-715-711-707-144-145-116-115-111-290-288-287-549-550-551-297-301-300-79-80-81-84-57-409
0.00177473 1645-340-339-311-98-99-80-81-84-57-409
0.00177473 1648-1599-364-365-326-317-98-99-100-79-80-81-84-57-409
0.00177473 1648-1599-364-365-326-317-98-99-100-80-81-84-57-409
0.00177473 1648-1599-364-365-326-317-98-99-80-81-84-57-409
0.00177473 1646-778-786-729-510-511-512-515-516-703-702-121-123-124-284-285-286-289-287-288-549-550-551-297-301-78-79-80-81-84-57-409
0.00177473 1646-778-786-729-510-511-512-515-516-703-702-121-123-124-284-285-286-289-287-288-549-550-551-297-301-300-78-79-80-81-84-57-409
0.00177473 1647-773-775-740-739-730-731-719-715-711-707-144-145-116-115-111-290-288-287-549-550-551-297-301-78-79-80-81-84-57-409
0.00177473 1646-778-786-729-510-511-512-515-516-703-702-121-123-124-284-285-286-289-287-288-549-550-551-297-301-300-79-80-81-84-57-409
0.00177473 1647-773-775-740-739-730-731-719-715-711-707-144-145-116-115-111-290-288-287-549-550-551-297-301-300-78-79-80-81-84-57-409
0.00174719 1647-1188-1187-1149-1140-1141-1129-1125-1121-1117-1377-1378-1349-1348-1344-1522-1525-961-1229-1289-1641
0.00174719 1646-1183-1185-1150-1149-1140-1141-1129-1125-1121-1117-1377-1378-1349-1348-1344-1522-1525-961-1229-1289-1641
0.00172314 1646-778-786-729-510-489-491-820
0.00172314 1647-1169-776-777-738-729-510-489-491-820
0.0017045 1648-1599-1608-1607-1550-1331-1332-1333-1533-1529-1526-943-944-941-937-933-1112-1113-1114-1372-1640-1371-1111-1109-1110-1368-1370-1230
0.0017045 1648-1599-1608-1607-1550-1331-1332-1333-1533-1529-1526-943-944-941-937-933-1112-1113-1111-1109-1110-1368-1370-1230
0.0017045 1645-347-1597-1598-1559-1550-1331-1332-1333-1533-1529-1526-943-944-941-937-933-1112-1111-1109-1110-1368-1370-1230
0.0017045 1648-1599-1608-1607-1550-1331-1332-1333-1533-1529-1526-943-944-941-937-933-1112-1111-1109-1110-1368-1370-1230
0.0017045 1648-1599-1608-1607-1550-1331-1332-1333-1533-1529-1526-943-944-941-937-933-1112-1113-1114-1111-1109-1110-1368-1370-1230
0.0017045 1645-347-1597-1598-1559-1550-1331-1332-1333-1533-1529-1526-943-944-941-937-933-1112-1113-1114-1372-1640-1371-1111-1109-1110-1368-1370-1230
0.0017045 1645-347-1597-1598-1559-1550-1331-1332-1333-1533-1529-1526-943-944-941-937-933-1112-1113-1111-1109-1110-1368-1370-1230
0.0017045 1645-347-1597-1598-1559-1550-1331-1332-1333-1533-1529-1526-943-944-941-937-933-1112-1113-1114-1111-1109-1110-1368-1370-1230
0.00170155 1647-773-775-740-739-730-731-719-715-711-707-144-145-116-115-111-290-289-287-288-547-269-268-58-13-56-819-550-549-409
0.00170155 1646-778-786-729-510-511-512-515-516-703-702-121-123-124-284-285-286-289-287-288-547-269-268-58-13-56-819-550-549-409
0.00166671 1648-1573-1572-1556-1555-1330-1308-1288-1245-1292-1291-1290-1641
0.00163783 1648-1599-1608-1607-1550-1331-1332-1333-1533-1529-1526-943-944-941-937-933-1112-1113-1114-1111-1109-1370-1371-1372-1119-1118-1122-901-1230
0.00163783 1645-347-1597-1598-1559-1550-1331-1332-1333-1533-1529-1526-943-944-941-937-933-1112-1113-1114-1111-1109-1370-1371-1372-1119-1118-1122-901-1230
0.00152247 1648-1599-364-365-326-317-98-99-80-104-291-290-111-115-118-123-698-701-137-138-407-468-820
0.00152247 1648-1599-364-365-326-317-98-99-80-104-291-290-111-115-118-123-698-701-699-700-135-137-138-407-468-820
0.00152247 1645-340-339-311-98-99-80-104-291-290-111-115-118-123-698-699-700-701-702-703-704-137-138-407-468-820
0.00152247 1648-1599-364-365-326-317-98-99-80-104-291-290-111-115-118-123-698-699-700-137-138-407-468-820
0.00152247 1646-778-786-729-510-489-491-492-516-703-704-701-699-700-135-681-136-137-138-407-468-820
0.00152247 1646-778-786-729-510-489-490-491-492-516-703-704-701-699-137-138-407-468-820
0.00152247 1645-340-339-311-98-99-80-104-291-290-111-115-118-123-701-699-700-135-681-137-138-407-468-820
0.00152247 1648-1599-364-365-326-317-98-99-80-104-291-290-111-115-118-123-701-699-137-138-407-468-820
0.00152247 1645-340-339-311-98-99-80-104-291-290-111-115-118-123-701-699-137-138-407-468-820
0.00152247 1648-1599-364-365-326-317-98-99-80-104-291-290-111-115-118-123-701-699-700-135-681-136-137-138-407-468-820
0.00152247 1645-340-339-311-98-99-80-104-291-290-111-115-118-123-698-701-699-700-135-681-136-137-138-407-468-820
0.00152247 1645-340-339-311-98-99-80-104-291-290-111-115-118-123-701-699-700-135-681-136-137-138-407-468-820
0.00152247 1648-1599-364-365-326-317-98-99-80-104-291-290-111-115-118-123-701-137-138-407-468-820
0.00152247 1648-1599-364-365-326-317-98-99-80-104-291-290-111-115-118-123-698-701-699-700-135-681-137-138-407-468-820
0.00152247 1645-340-339-311-98-99-80-104-291-290-111-115-118-123-701-699-700-137-138-407-468-820
0.00152247 1645-340-339-311-98-99-80-104-291-290-111-115-118-123-698-701-699-700-135-137-138-407-468-820
0.00152247 1648-1599-364-365-326-317-98-99-80-104-291-290-111-115-118-123-701-699-700-135-681-137-138-407-468-820
0.00152247 1647-1169-776-777-738-729-510-489-490-491-492-516-703-702-701-137-138-407-468-820
0.00152247 1645-340-339-311-98-99-80-104-291-290-111-115-118-123-698-699-137-138-407-468-820
0.00152247 1647-1169-776-777-738-729-510-489-491-492-516-703-702-701-137-138-407-468-820
0.00152247 1646-778-786-729-510-489-490-712-491-492-516-703-704-701-137-138-407-468-820
0.00152247 1646-778-786-729-510-489-491-492-516-703-702-700-699-135-681-137-138-407-468-820
0.00148157 1647-773-775-740-739-730-731-719-715-711-707-144-145-116-115-111-290-289-287-288-547-269-268-58-13-14-15-78-79-409
0.00148157 1646-778-786-729-510-511-512-515-516-703-702-121-123-124-284-285-286-289-287-288-547-269-268-58-13-14-15-78-79-409
0.00146368 1645-347-1597-1598-1559-1550-1331-1332-1333-1533-1529-1526-943-944-941-937-933-1112-1113-1114-1111-1109-1110-1370-1371-1640-1372-1119-878-1230
0.00146368 1648-1599-1608-1607-1550-1331-1332-1333-1533-1529-1526-943-944-941-937-933-1112-1113-1114-1111-1109-1370-1371-1640-1372-1119-878-1230
0.00146368 1648-1599-1608-1607-1550-1331-1332-1333-1533-1529-1526-943-944-941-937-933-1112-1111-1109-1370-1371-1640-1372-1119-878-1230
0.00146368 1648-1599-1608-1607-1550-1331-1332-1333-1533-1529-1526-943-944-941-937-933-1112-1111-1109-1110-1370-1371-1640-1372-1119-878-1230
0.00146368 1648-1599-1608-1607-1550-1331-1332-1333-1533-1529-1526-943-944-941-937-933-1112-1113-1114-1111-1109-1110-1370-1371-1640-1372-1119-878-1230
0.00146368 1645-347-1597-1598-1559-1550-1331-1332-1333-1533-1529-1526-943-944-941-937-933-1112-1113-1114-1111-1109-1370-1371-1640-1372-1119-878-1230
0.00146368 1645-347-1597-1598-1559-1550-1331-1332-1333-1533-1529-1526-943-944-941-937-933-1112-1111-1370-1371-1640-1372-1119-878-1230
0.00146368 1648-1599-1608-1607-1550-1331-1332-1333-1533-1529-1526-943-944-941-937-933-1112-1111-1370-1371-1640-1372-1119-878-1230
0.00146368 1645-347-1597-1598-1559-1550-1331-1332-1333-1533-1529-1526-943-944-941-937-933-1112-1111-1109-1110-1370-1371-1640-1372-1119-878-1230
0.00146368 1645-347-1597-1598-1559-1550-1331-1332-1333-1533-1529-1526-943-944-941-937-933-1112-1111-1109-1370-1371-1640-1372-1119-878-1230
0.00143666 1646-778-1186-1187-1148-1139-920-899-901-1230
0.00143666 1647-1164-1195-1196-1139-920-899-901-1230
0.00143666 1647-1164-1195-1196-1139-1142-920-899-901-1230
0.00143666 1646-778-1186-1187-1148-1139-1142-920-899-901-1230
0.00137301 1647-773-775-740-739-730-731-719-715-711-707-144-145-116-115-111-290-288-287-549-550-551-294-297-56-409
0.00137301 1646-778-786-729-510-511-512-515-516-703-702-121-123-124-284-285-286-289-287-288-549-550-551-294-297-56-409
0.00121741 1645-347-1597-1598-1559-1550-1331-1308-1309-1288-1245-1246-1291-1290-1289-1641
0.00118829 1645-347-1597-1598-1559-1550-1331-1332-1333-1313-1312-1641
0.00118048 1646-778-1186-1187-1148-1139-920-921-902-901-878-879-880-1090-1091-1368-1109-1110-1112-1113-926-1230
0.00118048 1647-1164-1195-1196-1139-920-921-902-901-878-879-880-1090-1091-1368-1109-1110-1112-1113-926-1230
0.0010813 1648-1599-364-365-326-317-98-99-100-101-102-103-104-80-409
0.0010813 1645-340-339-311-98-99-100-101-102-103-104-80-409
0.00107053 1645-347-1597-1598-1559-1550-1331-1332-1333-1533-1529-1526-943-944-941-937-933-1112-1113-1114-1111-1109-1110-1370-1371-1372-1119-878-1230
0.00107053 1648-1599-1608-1607-1550-1331-1332-1333-1533-1529-1526-943-944-941-937-933-1112-1113-1114-1111-1109-1110-1370-1371-1372-1119-878-1230
0.00107053 1648-1599-1608-1607-1550-1331-1332-1333-1533-1529-1526-943-944-941-937-933-1112-1111-1109-1370-1371-1372-1119-878-1230
0.00107053 1645-347-1597-1598-1559-1550-1331-1332-1333-1533-1529-1526-943-944-941-937-933-1112-1111-1109-1110-1370-1371-1372-1119-878-1230
0.00107053 1645-347-1597-1598-1559-1550-1331-1332-1333-1533-1529-1526-943-944-941-937-933-1112-1111-1109-1370-1371-1372-1119-878-1230
0.00107053 1645-347-1597-1598-1559-1550-1331-1332-1333-1533-1529-1526-943-944-941-937-933-1112-1111-1370-1371-1372-1119-878-1230
0.00107053 1648-1599-1608-1607-1550-1331-1332-1333-1533-1529-1526-943-944-941-937-933-1112-1111-1109-1110-1370-1371-1372-1119-878-1230
0.00107053 1648-1599-1608-1607-1550-1331-1332-1333-1533-1529-1526-943-944-941-937-933-1112-1111-1370-1371-1372-1119-878-1230
0.000976354 1646-778-786-729-510-511-512-515-516-703-702-121-123-124-284-285-542-541-548-549-409
0.000958782 1646-778-786-729-510-511-512-515-516-703-702-121-123-124-284-285-286-289-287-288-549-550-551-297-301-78-79-80-81-84-56-13-58-57-409
0.000958782 1647-773-775-740-739-730-731-719-715-711-707-144-145-116-115-111-290-288-287-549-550-551-297-301-78-79-80-81-84-56-13-58-57-409
0.000947838 1645-347-1597-1598-1559-1550-1331-1332-1333-1313-1314-1317-1290-1641
0.000947838 1645-347-1597-1598-1559-1550-1331-1332-1313-1314-1317-1290-1641
0.000856741 1648-1573-1572-1556-1555-1330-1308-1288-1245-1246-1291-1501-1503-1502-957-1520-1521-1522-1525-961-1530-1289-1290-1641
0.000843497 1647-773-775-740-739-730-731-719-715-711-707-144-145-116-115-111-290-288-287-289-550-819-551-297-56-409
0.000843497 1647-773-775-740-739-730-731-719-715-711-707-144-145-116-115-111-290-288-549-550-819-551-297-56-409
0.000843497 1647-773-775-740-739-730-731-719-715-711-707-144-145-116-115-111-290-288-287-289-549-550-819-551-297-56-409
0.000843497 1647-773-775-740-739-730-731-719-715-711-707-144-145-116-115-111-290-288-287-549-550-819-551-297-56-409
0.000843497 1646-778-786-729-510-511-512-515-516-703-702-121-123-124-284-285-286-289-549-550-819-551-297-56-409
0.000843497 1647-773-775-740-739-730-731-719-715-711-707-144-145-116-115-111-290-289-287-288-549-550-819-551-297-56-409
0.000843497 1647-773-775-740-739-730-731-719-715-711-707-144-145-116-115-111-290-289-287-549-550-819-551-297-56-409
0.000843497 1646-778-786-729-510-511-512-515-516-703-702-121-123-124-284-285-286-287-288-289-549-550-819-551-297-56-409
0.000843497 1647-773-775-740-739-730-731-719-715-711-707-144-145-116-115-111-290-289-549-550-819-551-297-56-409
0.000843497 1646-778-786-729-510-511-512-515-516-703-702-121-123-124-284-285-286-287-288-289-550-819-551-297-56-409
0.000843497 1646-778-786-729-510-511-512-515-516-703-702-121-123-124-284-285-286-287-288-549-550-819-551-297-56-409
0.000843497 1646-778-786-729-510-511-512-515-516-703-702-121-123-124-284-285-286-287-549-550-819-551-297-56-409
0.000843497 1646-778-786-729-510-511-512-515-516-703-702-121-123-124-284-285-286-289-287-288-549-550-819-551-297-56-409
0.000843497 1646-778-786-729-510-511-512-515-516-703-702-121-123-124-284-285-286-289-287-549-550-819-551-297-56-409
0.000828175 1646-1183-1185-1150-1149-1140-1141-1129-1125-1121-1117-1377-1378-1349-1348-1344-1522-1520-1521-957-1502-958-960-1229-961-1527-1530-1289-1641
0.000828175 1647-1188-1187-1149-1140-1141-1129-1125-1121-1117-1377-1378-1349-1348-1344-1522-1520-1521-957-1502-958-960-1229-961-1527-1530-1289-1641
0.00082285 1648-1599-1608-1607-1550-1331-1332-1333-1533-1529-1526-943-944-941-937-933-1112-1113-1114-1111-1109-1370-1371-1372-1116-1119-878-1230
0.00082285 1645-347-1597-1598-1559-1550-1331-1332-1333-1533-1529-1526-943-944-941-937-933-1112-1113-1114-1111-1109-1370-1371-1372-1116-1119-878-1230
0.000811143 1647-773-775-740-739-730-731-719-715-711-707-144-145-116-115-111-290-288-287-549-550-551-297-301-78-56-57-84-81-80-409
0.000811143 1646-778-786-729-510-511-512-515-516-703-702-121-123-124-284-285-286-289-287-288-549-550-551-819-56-57-84-81-80-409
0.000811143 1647-773-775-740-739-730-731-719-715-711-707-144-145-116-115-111-290-288-287-549-550-551-819-56-57-84-81-80-409
0.000811143 1647-773-775-740-739-730-731-719-715-711-707-144-145-116-115-111-290-288-287-549-550-819-56-57-84-81-80-409
0.000811143 1647-773-775-740-739-730-731-719-715-711-707-144-145-116-115-111-290-288-549-550-819-56-57-84-81-80-409
0.000811143 1647-773-775-740-739-730-731-719-715-711-707-144-145-116-115-111-290-289-287-288-547-269-268-58-13-14-56-57-84-81-80-409
0.000811143 1647-773-775-740-739-730-731-719-715-711-707-144-145-116-115-111-290-289-287-288-549-550-819-56-57-84-81-80-409
0.000811143 1647-773-775-740-739-730-731-719-715-711-707-144-145-116-115-111-290-289-287-549-550-819-56-57-84-81-80-409
0.000811143 1647-773-775-740-739-730-731-719-715-711-707-144-145-116-115-111-290-289-549-550-819-56-57-84-81-80-409
0.000811143 1646-778-786-729-510-511-512-515-516-703-702-121-123-124-284-285-286-289-549-550-819-56-57-84-81-80-409
0.000811143 1646-778-786-729-510-511-512-515-516-703-702-121-123-124-284-285-286-289-287-549-550-819-56-57-84-81-80-409
0.000811143 1646-778-786-729-510-511-512-515-516-703-702-121-123-124-284-285-286-289-287-288-549-550-819-56-57-84-81-80-409
0.000811143 1647-773-775-740-739-730-731-719-715-711-707-144-145-116-115-111-290-289-287-288-547-269-268-58-13-56-57-84-81-80-409
0.000811143 1646-778-786-729-510-511-512-515-516-703-702-121-123-124-284-285-286-289-287-288-549-550-551-552-819-56-57-84-81-80-409
0.000811143 1646-778-786-729-510-511-512-515-516-703-702-121-123-124-284-285-286-289-287-288-549-550-551-297-301-300-78-56-57-84-81-80-409
0.000811143 1646-778-786-729-510-511-512-515-516-703-702-121-123-124-284-285-286-289-287-288-549-550-551-297-301-78-56-57-84-81-80-409
0.000811143 1646-778-786-729-510-511-512-515-516-703-702-121-123-124-284-285-286-289-287-288-549-550-551-297-56-57-84-81-80-409
0.000811143 1646-778-786-729-510-511-512-515-516-703-702-121-123-124-284-285-286-289-287-288-547-269-268-58-13-56-57-84-81-80-409
0.000811143 1646-778-786-729-510-511-512-515-516-703-702-121-123-124-284-285-286-289-287-288-547-269-268-58-13-14-56-57-84-81-80-409
0.000811143 1646-778-786-729-510-511-512-515-516-703-702-121-123-124-284-285-286-287-288-289-549-550-819-56-57-84-81-80-409
0.000811143 1646-778-786-729-510-511-512-515-516-703-702-121-123-124-284-285-286-287-288-289-550-819-56-57-84-81-80-409
0.000811143 1646-778-786-729-510-511-512-515-516-703-702-121-123-124-284-285-286-287-549-550-819-56-57-84-81-80-409
0.000811143 1646-778-786-729-510-511-512-515-516-703-702-121-123-124-284-285-286-287-288-549-550-819-56-57-84-81-80-409
0.000811143 1647-773-775-740-739-730-731-719-715-711-707-144-145-116-115-111-290-288-287-549-550-551-297-56-57-84-81-80-409
0.000811143 1647-773-775-740-739-730-731-719-715-711-707-144-145-116-115-111-290-288-287-289-550-819-56-57-84-81-80-409
0.000811143 1647-773-775-740-739-730-731-719-715-711-707-144-145-116-115-111-290-288-287-549-550-551-552-819-56-57-84-81-80-409
0.000811143 1647-773-775-740-739-730-731-719-715-711-707-144-145-116-115-111-290-288-287-289-549-550-819-56-57-84-81-80-409
0.000811143 1647-773-775-740-739-730-731-719-715-711-707-144-145-116-115-111-290-288-287-549-550-551-297-301-300-78-56-57-84-81-80-409
0.000806014 1648-1573-1572-1556-1555-1330-1318-1288-1289-1641
0.000776242 1648-1573-1572-1556-1555-1330-1308-1288-1245-1246-1291-1501-1503-1502-957-1520-1521-1522-960-1229-1289-1641
0.000754579 1645-340-339-311-98-99-100-101-102-104-80-81-84-56-409
0.000754579 1648-1599-364-365-326-317-98-99-100-101-102-104-80-81-84-56-409
0.000754579 1648-1599-364-365-326-317-98-99-100-101-102-103-104-80-81-84-56-409
0.000754579 1648-1599-364-365-326-317-98-99-100-101-80-81-84-56-409
0.000754579 1645-340-339-311-98-99-100-101-80-81-84-56-409
0.000754579 1645-340-339-311-98-99-100-101-102-103-104-80-81-84-56-409
0.000750625 1647-773-775-740-739-730-731-719-715-711-707-144-145-116-115-111-290-288-287-549-550-551-292-291-104-80-409
0.000750625 1646-778-786-729-510-511-512-515-516-703-702-121-123-124-284-285-286-289-287-288-549-550-551-292-291-104-80-409
0.000730472 1647-773-775-740-739-730-731-719-715-711-707-144-145-116-115-111-290-288-287-289-549-550-551-297-56-409
0.000730472 1646-778-786-729-510-511-512-515-516-703-702-121-123-124-284-285-286-289-287-549-550-551-297-56-409
0.000730472 1647-773-775-740-739-730-731-719-715-711-707-144-145-116-115-111-290-288-549-550-551-297-56-409
0.000730472 1646-778-786-729-510-511-512-515-516-703-702-121-123-124-284-285-286-289-549-550-551-297-56-409
0.000730472 1646-778-786-729-510-511-512-515-516-703-702-121-123-124-284-285-286-287-549-550-551-297-56-409
0.000730472 1646-778-786-729-510-511-512-515-516-703-702-121-123-124-284-285-286-287-288-549-550-551-297-56-409
0.000730472 1647-773-775-740-739-730-731-719-715-711-707-144-145-116-115-111-290-289-549-550-551-297-56-409
0.000730472 1646-778-786-729-510-511-512-515-516-703-702-121-123-124-284-285-286-287-288-289-549-550-551-297-56-409
0.000730472 1647-773-775-740-739-730-731-719-715-711-707-144-145-116-115-111-290-289-287-549-550-551-297-56-409
0.000730472 1647-773-775-740-739-730-731-719-715-711-707-144-145-116-115-111-290-289-287-288-549-550-551-297-56-409
0.000700356 1647-773-775-740-739-730-731-719-715-711-707-144-145-116-115-111-290-288-287-549-550-551-552-294-297-56-409
0.000700356 1646-778-786-729-510-511-512-515-516-703-702-121-123-124-284-285-286-289-287-288-549-550-551-552-294-297-56-409
0.000698848 1648-1573-1572-1556-1555-1330-1318-1317-1290-1641
0.000697449 1645-340-339-311-98-97-77-79-409
0.000697449 1648-1599-364-365-326-317-98-97-77-79-409
0.000678885 1647-773-775-740-739-730-731-719-715-711-707-144-145-116-115-111-290-288-287-549-550-551-297-296-104-80-409
0.000671261 1648-1599-364-365-326-317-98-99-100-79-80-81-84-56-57-58-268-269-549-409
0.000671261 1645-340-339-311-98-99-80-81-84-56-57-58-268-269-549-409
0.000671261 1648-1599-364-365-326-317-98-99-80-81-84-56-57-58-268-269-549-409
0.000671261 1645-340-339-311-98-99-100-79-80-81-84-56-57-58-268-269-549-409
0.000607784 1647-1188-1187-1149-1140-1141-1129-1125-1121-1117-1377-1378-1349-1348-1344-1522-1520-1521-957-1502-1501-1291-1290-1289-1641
0.000607784 1646-1183-1185-1150-1149-1140-1141-1129-1125-1121-1117-1377-1378-1349-1348-1344-1522-1520-1521-957-1502-1501-1291-1290-1289-1641
0.000597519 1647-1164-1195-1196-1139-920-921-902-901-878-879-880-1090-1091-1368-1109-1111-1112-1113-926-1230
0.000597519 1646-778-1186-1187-1148-1139-920-921-902-901-878-879-880-1090-1091-1368-1109-1111-1112-1113-926-1230
0.000593708 1647-1188-1187-1149-1140-1141-1129-1125-1121-1117-1377-1378-1349-1348-1344-1522-1520-1521-957-1502-958-960-1229-961-1530-1533-1312-1641
0.000593708 1646-1183-1185-1150-1149-1140-1141-1129-1125-1121-1117-1377-1378-1349-1348-1344-1522-1520-1521-957-1502-958-960-1229-961-1530-1533-1312-1641
0.000577317 1645-347-1597-1598-1559-1550-1331-1332-1333-1313-1314-1312-1289-1290-1291-1501-1502-959-1641
0.000577317 1645-347-1597-1598-1559-1550-1331-1332-1333-1313-1312-1289-1290-1291-1501-1502-959-1641
0.000577317 1645-347-1597-1598-1559-1550-1331-1332-1333-1312-1289-1290-1291-1501-1502-959-1641
0.000577317 1645-347-1597-1598-1559-1550-1331-1332-1313-1314-1312-1289-1290-1291-1501-1502-959-1641
0.000577317 1645-347-1597-1598-1559-1550-1331-1332-1313-1312-1289-1290-1291-1501-1502-959-1641
0.000577297 1648-1573-1572-1556-1555-1330-1308-1288-1245-1246-1291-1501-1503-1502-957-1520-1521-1522-1525-1526-1529-1530-1289-1641
0.000577297 1647-1188-1187-1149-1140-1141-1129-1125-1121-1117-1377-1378-1349-1348-1344-1522-1520-1521-957-1502-958-960-1229-961-1525-1526-1529-1530-1289-1641
0.000577297 1646-1183-1185-1150-1149-1140-1141-1129-1125-1121-1117-1377-1378-1349-1348-1344-1522-1520-1521-957-1502-958-960-1229-961-1525-1526-1529-1530-1289-1641
0.000566596 1646-1183-1185-1150-1149-1140-1141-1129-1125-1121-1117-1377-1378-1349-1348-1344-1522-1520-1521-957-1502-958-960-961-962-1527-1530-1289-1641
0.000566596 1647-1188-1187-1149-1140-1141-1129-1125-1121-1117-1377-1378-1349-1348-1344-1522-1520-1521-957-1502-958-960-961-962-1527-1530-1289-1641
0.000543232 1647-1164-1195-1196-1139-920-921-902-901-878-879-880-1090-1091-1368-1109-1110-1111-1371-1372-1114-1113-926-1230
0.000543232 1646-778-1186-1187-1148-1139-920-921-902-901-878-879-880-1090-1091-1368-1109-1110-1111-1371-1372-1114-1113-926-1230
0.000534171 1645-347-1597-1598-1559-1550-1331-1332-1333-1533-1529-1526-943-944-941-937-933-1112-1113-926-902-901-878-879-880-1090-1091-1370-1230
0.000534171 1646-778-1186-1187-1148-1139-920-899-901-878-879-880-1090-1091-1370-1230
0.000534171 1646-778-1186-1187-1148-1139-920-899-900-901-878-879-880-1090-1091-1370-1230
0.000534171 1647-1164-1195-1196-1139-920-899-900-878-879-880-1090-1091-1370-1230
0.000534171 1646-778-1186-1187-1148-1139-920-899-900-878-879-880-1090-1091-1370-1230
0.000534171 1646-778-1186-1187-1148-1139-920-921-922-902-901-878-879-880-1090-1091-1370-1230
0.000534171 1645-347-1597-1598-1559-1550-1331-1332-1333-1533-1529-1526-943-944-941-937-933-1112-1113-1114-1372-1640-878-879-880-1090-1091-1370-1230
0.000534171 1645-347-1597-1598-1559-1550-1331-1332-1333-1533-1529-1526-943-944-941-937-933-1112-1113-1114-1372-1371-1640-878-879-880-1090-1091-1370-1230
0.000534171 1647-1164-1195-1196-1139-920-899-900-901-878-879-880-1090-1091-1370-1230
0.000534171 1647-1164-1195-1196-1139-920-921-922-902-901-878-879-880-1090-1091-1370-1230
0.000534171 1647-1164-1195-1196-1139-920-921-922-901-878-879-880-1090-1091-1370-1230
0.000534171 1647-1164-1195-1196-1139-920-899-901-878-879-880-1090-1091-1370-1230
0.000534171 1648-1599-1608-1607-1550-1331-1332-1333-1533-1529-1526-943-944-941-937-933-1112-1113-926-902-901-878-879-880-1090-1091-1370-1230
0.000534171 1648-1599-1608-1607-1550-1331-1332-1333-1533-1529-1526-943-944-941-937-933-1112-1113-1114-1372-1371-1640-878-879-880-1090-1091-1370-1230
0.000534171 1648-1599-1608-1607-1550-1331-1332-1333-1533-1529-1526-943-944-941-937-933-1112-1113-1114-1372-1640-878-879-880-1090-1091-1370-1230
0.000534171 1646-778-1186-1187-1148-1139-920-921-922-901-878-879-880-1090-1091-1370-1230
0.000534171 1647-1164-1195-1196-1139-920-921-902-901-878-879-880-1090-1091-1370-1230
0.000534171 1646-778-1186-1187-1148-1139-920-921-902-901-878-879-880-1090-1091-1370-1230
0.000484389 1645-347-1597-1598-1559-1550-1331-1332-1333-1533-1529-1526-943-944-941-937-933-1112-1113-1114-1111-1109-1370-1371-1372-1373-1116-1119-878-1230
0.000484389 1648-1599-1608-1607-1550-1331-1332-1333-1533-1529-1526-943-944-941-937-933-1112-1113-1114-1111-1109-1370-1371-1372-1373-1116-1119-878-1230
0.000478651 1648-1599-364-365-326-317-98-307-99-80-409
0.000478651 1645-340-339-311-98-307-99-80-409
0.000458751 1648-1599-1608-1607-1550-1331-1332-1333-1533-1529-1526-943-944-941-937-933-1112-1113-1114-1372-1640-1371-1370-1091-1090-880-879-1230
0.000458751 1645-347-1597-1598-1559-1550-1331-1332-1333-1533-1529-1526-943-944-941-937-933-1112-1113-1114-1372-1640-1371-1111-1109-1110-1370-1091-1090-880-879-1230
0.000458751 1645-347-1597-1598-1559-1550-1331-1332-1333-1533-1529-1526-943-944-941-937-933-1112-1113-1114-1372-1640-1371-1111-1370-1091-1090-880-879-1230
0.000458751 1645-347-1597-1598-1559-1550-1331-1332-1333-1533-1529-1526-943-944-941-937-933-1112-1113-1114-1372-1640-1371-1111-1109-1370-1091-1090-880-879-1230
0.000458751 1645-347-1597-1598-1559-1550-1331-1332-1333-1533-1529-1526-943-944-941-937-933-1112-1113-1114-1372-1640-1371-1370-1091-1090-880-879-1230
0.000458751 1645-347-1597-1598-1559-1550-1331-1332-1333-1533-1529-1526-943-944-941-937-933-1112-1113-1114-1372-1371-1370-1091-1090-880-879-1230
0.000458751 1648-1599-1608-1607-1550-1331-1332-1333-1533-1529-1526-943-944-941-937-933-1112-1113-1114-1372-1371-1370-1091-1090-880-879-1230
0.000458751 1648-1599-1608-1607-1550-1331-1332-1333-1533-1529-1526-943-944-941-937-933-1112-1113-1114-1372-1640-1371-1111-1109-1110-1370-1091-1090-880-879-1230
0.000458751 1648-1599-1608-1607-1550-1331-1332-1333-1533-1529-1526-943-944-941-937-933-1112-1113-1114-1372-1640-1371-1111-1109-1370-1091-1090-880-879-1230
0.000458751 1648-1599-1608-1607-1550-1331-1332-1333-1533-1529-1526-943-944-941-937-933-1112-1113-1114-1372-1640-1371-1111-1370-1091-1090-880-879-1230
0.000454784 1646-778-1186-1187-1148-1139-920-921-902-901-878-879-880-1090-1092-1091-1370-1111-1112-1113-926-1230
0.000454784 1646-778-1186-1187-1148-1139-920-921-902-901-878-879-880-1090-1092-1091-1368-1109-1110-1370-1111-1112-1113-926-1230
0.000454784 1646-778-1186-1187-1148-1139-920-921-902-901-878-879-880-1090-1092-1091-1368-1370-1111-1112-1113-926-1230
0.000454784 1647-1164-1195-1196-1139-920-921-902-901-878-879-880-1090-1091-1368-1109-1110-1370-1111-1112-1113-926-1230
0.000454784 1646-778-1186-1187-1148-1139-920-921-902-901-878-879-880-1090-1092-1091-1368-1109-1370-1111-1112-1113-926-1230
0.000454784 1647-1164-1195-1196-1139-920-921-902-901-878-879-880-1090-1092-1091-1370-1111-1112-1113-926-1230
0.000454784 1647-1164-1195-1196-1139-920-921-902-901-878-879-880-1090-1092-1091-1368-1370-1111-1112-1113-926-1230
0.000454784 1647-1164-1195-1196-1139-920-921-902-901-878-879-880-1090-1092-1091-1368-1109-1370-1111-1112-1113-926-1230
0.000454784 1647-1164-1195-1196-1139-920-921-902-901-878-879-880-1090-1092-1091-1368-1109-1110-1370-1111-1112-1113-926-1230
0.000454784 1647-1164-1195-1196-1139-920-921-902-901-878-879-880-1090-1091-1370-1111-1112-1113-926-1230
0.000454784 1647-1164-1195-1196-1139-920-921-902-901-878-879-880-1090-1091-1368-1109-1370-1111-1112-1113-926-1230
0.000454784 1646-778-1186-1187-1148-1139-920-921-902-901-878-879-880-1090-1091-1368-1109-1110-1370-1111-1112-1113-926-1230
0.000454784 1646-778-1186-1187-1148-1139-920-921-902-901-878-879-880-1090-1091-1368-1109-1370-1111-1112-1113-926-1230
0.000454784 1646-778-1186-1187-1148-1139-920-921-902-901-878-879-880-1090-1091-1368-1370-1111-1112-1113-926-1230
0.000454784 1646-778-1186-1187-1148-1139-920-921-902-901-878-879-880-1090-1091-1370-1111-1112-1113-926-1230
0.000454784 1647-1164-1195-1196-1139-920-921-902-901-878-879-880-1090-1091-1368-1370-1111-1112-1113-926-1230
0.000449022 1648-1573-1572-1556-1555-1330-1308-1309-1288-1245-1246-1291-1292-1317-1290-1641
0.000433843 1648-1599-364-365-326-317-98-97-87-82-81-80-409
0.000433843 1645-340-339-311-98-97-87-82-81-80-409
0.000427902 1648-1599-364-365-326-317-98-99-100-101-102-103-300-78-79-80-409
0.000427902 1645-340-339-311-98-99-100-101-102-103-300-78-79-80-409
0.000419536 1645-347-1597-1598-1559-1550-1331-1308-1288-1289-1641
0.000400218 1647-1188-1187-1149-1140-1141-1129-1125-1121-1117-1377-1378-1349-1348-1344-1522-1520-1521-957-1502-958-960-959-1525-961-1229-1289-1641
0.000400218 1646-1183-1185-1150-1149-1140-1141-1129-1125-1121-1117-1377-1378-1349-1348-1344-1522-1520-1521-957-1502-958-960-959-1525-961-1229-1289-1641
0.000377096 1646-778-1186-1187-1148-1139-1142-920-921-902-1230
0.000377096 1647-1164-1195-1196-1139-1142-920-921-902-1230
0.000356943 1648-1599-364-365-326-317-98-99-100-101-102-103-104-291-292-551-819-56-409
0.000356943 1645-340-339-311-98-99-100-101-102-104-291-292-551-819-56-409
0.000356943 1648-1599-364-365-326-317-98-99-100-101-102-104-291-292-551-819-56-409
0.000356943 1645-340-339-311-98-99-100-101-102-103-104-291-292-551-819-56-409
0.00033053 1648-1573-1572-1556-1555-1330-1308-1288-1245-1246-1291-1501-1503-1504-1499-957-959-1641
0.000308281 1646-778-1186-1187-1148-1139-1142-920-921-922-901-878-906-903-902-1230
0.000308281 1647-1164-1195-1196-1139-1142-920-921-922-901-878-906-903-902-1230
0.000294604 1648-1599-364-365-326-317-320-98-99-80-409
0.00029456 1646-778-1186-1187-1148-1139-1142-1141-1129-1126-900-901-1230
0.00029456 1647-1164-1195-1196-1139-1142-1141-1129-1126-900-901-1230
0.000285088 1645-340-339-311-317-98-99-80-409
0.000268127 1646-1183-1185-1150-1149-1140-1141-1129-1125-1121-1117-1377-1378-1349-1348-940-945-1519-1520-959-1641
0.000268127 1647-1188-1187-1149-1140-1141-1129-1125-1121-1117-1377-1378-1349-1348-940-945-1519-1520-959-1641
0.000256845 1647-1188-1187-1149-1140-1141-1129-1125-1121-1117-1377-1378-1349-1348-1344-1522-1520-1521-957-958-960-1229-1289-1641
0.000256845 1648-1573-1572-1556-1555-1330-1308-1288-1245-1246-1291-1501-1503-1502-957-958-960-1229-1289-1641
0.000256845 1646-1183-1185-1150-1149-1140-1141-1129-1125-1121-1117-1377-1378-1349-1348-1344-1522-1520-1521-957-958-960-1229-1289-1641
0.000246365 1648-1573-1572-1556-1555-1330-1308-1288-1245-1246-1291-1501-1503-1502-957-1520-1521-1522-960-1229-1289-1290-1641
0.000226466 1648-1573-1572-1556-1555-1320-1318-1288-1289-1641
0.000225337 1646-778-1186-1187-1148-1139-920-921-902-901-878-879-880-1090-1092-1093-1088-1368-1370-1230
0.000225337 1647-1164-1195-1196-1139-920-921-902-901-878-879-880-1090-1092-1093-1088-1368-1370-1230
0.000222938 1646-1183-1185-1150-1149-1140-1141-1129-1125-1121-1117-1377-1378-1349-1348-1344-1522-1520-1521-957-1502-958-960-961-1229-962-1527-1530-1289-1641
0.000222938 1647-1188-1187-1149-1140-1141-1129-1125-1121-1117-1377-1378-1349-1348-1344-1522-1520-1521-957-1502-958-960-961-1229-962-1527-1530-1289-1641
0.000222938 1648-1573-1572-1556-1555-1330-1308-1288-1245-1246-1291-1501-1502-957-1520-1521-1522-1525-961-960-1229-962-1527-1530-1289-1641
0.000222938 1648-1573-1572-1556-1555-1330-1308-1288-1245-1246-1291-1501-1503-1502-957-1520-1521-1522-1525-961-960-1229-962-1527-1530-1289-1641
0.000220705 1645-340-339-311-98-99-100-101-102-103-104-300-78-79-80-409
0.000220705 1648-1599-364-365-326-317-98-99-100-101-102-104-300-78-79-80-409
0.000220705 1645-340-339-311-98-99-100-101-102-104-300-78-79-80-409
0.000220705 1648-1599-364-365-326-317-98-99-100-101-102-103-104-300-78-79-80-409
0.000212313 1645-347-1597-1598-1559-1550-1331-1332-1333-1533-1529-1526-943-944-941-937-933-1112-1113-1111-1109-1370-1371-1372-1119-878-1230
0.000212313 1648-1599-1608-1607-1550-1331-1332-1333-1533-1529-1526-943-944-941-937-933-1112-1113-1111-1109-1370-1371-1372-1119-878-1230
0.000212313 1648-1599-1608-1607-1550-1331-1332-1333-1533-1529-1526-943-944-941-937-933-1112-1113-1111-1109-1110-1370-1371-1372-1119-878-1230
0.000212313 1648-1599-1608-1607-1550-1331-1332-1333-1533-1529-1526-943-944-941-937-933-1112-1113-1111-1370-1371-1372-1119-878-1230
0.000212313 1645-347-1597-1598-1559-1550-1331-1332-1333-1533-1529-1526-943-944-941-937-933-1112-1110-1109-1369-1091-1368-1370-1371-1372-1119-878-1230
0.000212313 1645-347-1597-1598-1559-1550-1331-1332-1333-1533-1529-1526-943-944-941-937-933-1112-1110-1109-1369-1091-1370-1371-1372-1119-878-1230
0.000212313 1645-347-1597-1598-1559-1550-1331-1332-1333-1533-1529-1526-943-944-941-937-933-1112-1110-1109-1369-1370-1371-1372-1119-878-1230
0.000212313 1645-347-1597-1598-1559-1550-1331-1332-1333-1533-1529-1526-943-944-941-937-933-1112-1110-1109-1370-1371-1372-1119-878-1230
0.000212313 1645-347-1597-1598-1559-1550-1331-1332-1333-1533-1529-1526-943-944-941-937-933-1112-1110-1370-1371-1372-1119-878-1230
0.000212313 1645-347-1597-1598-1559-1550-1331-1332-1333-1533-1529-1526-943-944-941-937-933-1112-1113-1111-1109-1110-1370-1371-1372-1119-878-1230
0.000212313 1645-347-1597-1598-1559-1550-1331-1332-1333-1533-1529-1526-943-944-941-937-933-1112-1113-1111-1370-1371-1372-1119-878-1230
0.000212313 1648-1599-1608-1607-1550-1331-1332-1333-1533-1529-1526-943-944-941-937-933-1112-1110-1370-1371-1372-1119-878-1230
0.000212313 1648-1599-1608-1607-1550-1331-1332-1333-1533-1529-1526-943-944-941-937-933-1112-1110-1109-1370-1371-1372-1119-878-1230
0.000212313 1648-1599-1608-1607-1550-1331-1332-1333-1533-1529-1526-943-944-941-937-933-1112-1110-1109-1369-1091-1368-1370-1371-1372-1119-878-1230
0.000212313 1648-1599-1608-1607-1550-1331-1332-1333-1533-1529-1526-943-944-941-937-933-1112-1110-1109-1369-1091-1370-1371-1372-1119-878-1230
0.000212313 1648-1599-1608-1607-1550-1331-1332-1333-1533-1529-1526-943-944-941-937-933-1112-1110-1109-1369-1370-1371-1372-1119-878-1230
0.000196356 1648-1573-1572-1556-1555-1320-1318-1317-1290-1641
0.000188136 1648-1573-1572-1556-1555-1330-1308-1288-1245-1246-1291-1501-1503-1502-957-1520-959-960-1229-1289-1290-1641
0.000188136 1648-1573-1572-1556-1555-1330-1308-1288-1245-1246-1291-1501-1503-1502-959-960-1229-1289-1290-1641
0.000186255 1648-1573-1572-1556-1555-1330-1308-1288-1245-1246-1291-1501-1503-1502-957-1520-1521-959-960-1229-1289-1290-1641
0.000183223 1648-1573-1572-1556-1555-1330-1308-1288-1245-1246-1291-1501-1503-1502-957-1520-1521-1522-1525-1526-1529-1530-1289-1290-1641
0.000179827 1648-1573-1572-1556-1555-1330-1308-1288-1245-1246-1291-1501-1503-1502-957-1520-1521-1522-1525-961-962-1527-1530-1289-1290-1641
0.000148688 1648-1599-1608-1607-1550-1331-1332-1333-1533-1529-1526-943-944-941-937-933-1112-1113-1114-1111-1109-1370-1371-1372-1640-1373-1116-1119-878-1230
0.000148688 1645-347-1597-1598-1559-1550-1331-1332-1333-1533-1529-1526-943-944-941-937-933-1112-1113-1114-1372-1371-1640-1373-1116-1119-878-1230
0.000148688 1648-1599-1608-1607-1550-1331-1332-1333-1533-1529-1526-943-944-941-937-933-1112-1113-1114-1372-1371-1640-1373-1116-1119-878-1230
0.000148688 1645-347-1597-1598-1559-1550-1331-1332-1333-1533-1529-1526-943-944-941-937-933-1112-1113-1114-1111-1109-1370-1371-1372-1640-1373-1116-1119-878-1230
0.000146851 1648-1573-1572-1556-1555-1330-1308-1288-1245-1246-1291-1501-1503-1502-957-1520-1521-1522-1525-961-1229-960-962-1527-1530-1289-1641
0.000146043 1646-778-1186-1187-1148-1139-920-921-922-901-878-879-880-881-906-903-902-1230
0.000146043 1647-1164-1195-1196-1139-920-921-922-901-878-879-880-881-906-903-902-1230
0.000146043 1647-1164-1195-1196-1139-920-899-900-878-879-880-881-906-903-902-1230
0.000146043 1646-778-1186-1187-1148-1139-920-899-901-878-879-880-881-906-903-902-1230
0.000146043 1647-1164-1195-1196-1139-920-899-901-878-879-880-881-906-903-902-1230
0.000146043 1646-778-1186-1187-1148-1139-920-899-900-901-878-879-880-881-906-903-902-1230
0.000146043 1647-1164-1195-1196-1139-920-899-900-901-878-879-880-881-906-903-902-1230
0.000146043 1646-778-1186-1187-1148-1139-920-899-900-878-879-880-881-906-903-902-1230
0.00012419 1646-1183-1185-1150-1149-1140-1141-1129-1125-1121-1117-1377-1378-1349-1348-1344-1523-1522-1525-961-1229-1289-1641
0.00012419 1647-1188-1187-1149-1140-1141-1129-1125-1121-1117-1377-1378-1349-1348-1344-1523-1522-1525-961-1229-1289-1641
0.000113393 1645-347-1597-1598-1559-1550-1331-1332-1333-1533-1529-1526-943-944-941-937-933-1112-1113-1114-1111-1109-1370-1371-1640-878-879-880-881-877-900-901-1230
0.000113393 1648-1599-1608-1607-1550-1331-1332-1333-1533-1529-1526-943-944-941-937-933-1112-1113-1114-1111-1109-1370-1371-1372-1119-878-879-880-881-877-900-901-1230
0.000113393 1645-347-1597-1598-1559-1550-1331-1332-1333-1533-1529-1526-943-944-941-937-933-1112-1113-1114-1111-1109-1370-1371-1372-1640-878-879-880-881-877-900-901-1230
0.000113393 1645-347-1597-1598-1559-1550-1331-1332-1333-1533-1529-1526-943-944-941-937-933-1112-1113-1114-1111-1109-1370-1371-1372-1373-1640-878-879-880-881-877-900-901-1230
0.000113393 1645-347-1597-1598-1559-1550-1331-1332-1333-1533-1529-1526-943-944-941-937-933-1112-1113-1114-1111-1109-1370-1371-1372-1119-878-879-880-881-877-900-901-1230
0.000113393 1648-1599-1608-1607-1550-1331-1332-1333-1533-1529-1526-943-944-941-937-933-1112-1113-1114-1111-1109-1370-1371-1640-878-879-880-881-877-900-901-1230
0.000113393 1648-1599-1608-1607-1550-1331-1332-1333-1533-1529-1526-943-944-941-937-933-1112-1113-1114-1111-1109-1370-1371-1372-1373-1640-878-879-880-881-877-900-901-1230
0.000113393 1648-1599-1608-1607-1550-1331-1332-1333-1533-1529-1526-943-944-941-937-933-1112-1113-1114-1111-1109-1370-1371-1372-1640-878-879-880-881-877-900-901-1230
0.000107737 1647-1164-1195-1196-1139-920-921-902-901-878-879-880-1090-1092-1091-1368-1109-1110-1111-1370-1371-1372-1114-1113-926-1230
0.000107737 1646-778-1186-1187-1148-1139-920-921-902-901-878-879-880-1090-1092-1091-1368-1109-1110-1111-1370-1371-1372-1114-1113-926-1230
0.000107737 1646-778-1186-1187-1148-1139-920-921-902-901-878-879-880-1090-1091-1368-1109-1110-1111-1370-1371-1372-1114-1113-926-1230
0.000107737 1647-1164-1195-1196-1139-920-921-902-901-878-879-880-1090-1091-1368-1109-1110-1111-1370-1371-1372-1114-1113-926-1230
0.000103734 1645-347-1597-1598-1559-1550-1331-1332-1333-1533-1529-1526-943-944-941-937-1351-1356-1359-1109-1370-1230
0.000103734 1648-1599-1608-1607-1550-1331-1332-1333-1533-1529-1526-943-944-941-937-1351-1356-1359-1109-1370-1230
9.2821e-05 1647-1188-1187-1149-1140-1141-1129-1125-1121-1117-1377-1378-1349-1345-1344-1522-959-1641
9.2821e-05 1646-1183-1185-1150-1149-1140-1141-1129-1125-1121-1117-1377-1378-1349-1345-1344-1522-959-1641
8.52973e-05 1647-1164-1195-1196-1139-920-921-902-901-878-879-880-1090-1091-1368-1110-1112-1113-926-1230
8.52973e-05 1646-778-1186-1187-1148-1139-920-921-902-901-878-879-880-1090-1091-1368-1110-1112-1113-926-1230
8.15177e-05 1648-1573-1572-1556-1555-1330-1308-1288-1245-1246-1291-1501-1503-1502-957-958-960-1229-1289-1290-1641
6.41853e-05 1645-347-1597-1598-1559-1550-1553-1331-1332-1333-1312-1641
6.2922e-05 1648-1573-1572-1556-1555-1330-1308-1288-1245-1246-1291-1501-1502-959-960-1229-1289-1290-1641
6.10402e-05 1648-1599-364-365-326-325-317-98-99-80-409
5.53759e-05 1648-1599-1608-1607-1550-1331-1332-1333-1533-1529-1526-943-944-941-937-933-1112-1110-1109-1369-1091-1368-1088-1090-880-879-878-1230
5.53759e-05 1645-347-1597-1598-1559-1550-1331-1332-1333-1533-1529-1526-943-944-941-937-933-1112-1110-1109-1369-1091-1368-1088-1090-880-879-878-1230
5.53181e-05 1646-778-1186-1187-1148-1149-1140-1141-1129-1126-900-901-1230
5.26664e-05 1648-1599-1608-1607-1550-1331-1332-1333-1533-1529-1526-943-944-941-1080-1081-1082-1110-1370-1230
5.26664e-05 1645-347-1597-1598-1559-1550-1331-1332-1333-1533-1529-1526-943-944-941-1080-1081-1082-1110-1370-1230
4.65532e-05 1648-1573-1572-1556-1329-1330-1308-1288-1289-1641
3.98823e-05 1648-1573-1572-1556-1555-1330-1308-1288-1245-1246-1291-1501-1503-1502-957-1520-1521-1522-1523-1524-1529-1530-1289-1290-1641
3.83649e-05 1645-347-1597-1598-1559-1550-1329-1330-1308-1288-1289-1641
3.27325e-05 1645-340-339-323-322-97-77-79-409
3.18143e-05 1645-340-339-323-317-98-99-80-409
2.84808e-05 1647-1164-1195-1196-1137-1133-920-921-902-1230
2.56291e-05 1646-778-1186-1187-1148-1139-920-921-902-901-878-879-880-881-877-900-1122-926-1230
2.56291e-05 1647-1164-1195-1196-1139-920-921-902-901-878-879-880-881-877-900-1122-926-1230
2.27526e-05 1648-1573-1572-1556-1555-1330-1308-1288-1245-1246-1291-1501-1503-1502-957-1520-1522-1525-961-1530-1289-1290-1641
2.12094e-05 1645-340-339-311-98-99-80-81-84-57-56-79-78-301-297-551-550-549-409
2.12094e-05 1648-1599-364-365-326-317-98-99-80-81-84-57-56-79-78-301-297-551-550-549-409
2.04315e-05 1648-1573-1572-1327-1328-1308-1288-1289-1641
1.95792e-05 1648-1573-1572-1556-1555-1330-1308-1288-1245-1246-1289-1290-1312-1533-1529-1526-1525-959-1641
1.95792e-05 1648-1573-1572-1556-1555-1330-1308-1288-1245-1246-1291-1290-1289-1312-1533-1529-1526-1525-959-1641
1.95792e-05 1645-347-1597-1598-1559-1550-1331-1332-1313-1314-1317-1290-1289-1312-1533-1529-1526-1525-959-1641
1.95792e-05 1647-1188-1187-1149-1140-1141-1129-1125-1121-1117-1377-1378-1349-1348-1344-1522-1520-1521-957-1502-958-960-1229-1289-1290-1312-1533-1529-1526-1525-959-1641
1.95792e-05 1645-347-1597-1598-1559-1550-1331-1332-1313-1314-1317-1289-1290-1312-1533-1529-1526-1525-959-1641
1.95792e-05 1648-1573-1572-1556-1555-1330-1308-1309-1288-1289-1290-1312-1533-1529-1526-1525-959-1641
1.95792e-05 1648-1573-1572-1556-1555-1330-1308-1309-1288-1245-1246-1289-1290-1312-1533-1529-1526-1525-959-1641
1.95792e-05 1648-1573-1572-1556-1555-1330-1308-1288-1289-1290-1312-1533-1529-1526-1525-959-1641
1.95792e-05 1645-347-1597-1598-1559-1550-1331-1332-1333-1313-1314-1317-1290-1289-1312-1533-1529-1526-1525-959-1641
1.95792e-05 1646-1183-1185-1150-1149-1140-1141-1129-1125-1121-1117-1377-1378-1349-1348-1344-1522-1520-1521-957-1502-958-960-1229-1289-1290-1312-1533-1529-1526-1525-959-1641
1.95792e-05 1645-347-1597-1598-1559-1550-1331-1332-1333-1313-1314-1317-1289-1290-1312-1533-1529-1526-1525-959-1641
1.70327e-05 1648-1573-1572-1556-1555-1330-1308-1288-1245-1246-1291-1501-1503-1502-959-960-961-1530-1289-1290-1641
1.61026e-05 1646-778-1186-1187-1149-1140-1141-1129-1126-900-901-1230
1.55776e-05 1648-1599-364-365-327-326-317-98-99-80-409
1.46824e-05 1647-1164-1195-1196-1137-1133-920-921-922-901-1230
1.3576e-05 1646-1183-1185-1150-1149-1140-1141-1129-1125-1121-1117-1377-1378-1349-1348-940-943-1526-1529-1530-1289-1641
1.3576e-05 1647-1188-1187-1149-1140-1141-1129-1125-1121-1117-1377-1378-1349-1348-940-943-1526-1529-1530-1289-1641
1.34677e-05 1647-1188-1187-1149-1140-1141-1129-1125-1121-1117-1377-1378-1350-1349-1348-1344-1522-959-1641
1.34677e-05 1646-1183-1185-1150-1149-1140-1141-1129-1125-1121-1117-1377-1378-1350-1349-1348-1344-1522-959-1641
7.48989e-06 1645-340-373-374-317-98-99-80-409
6.50826e-06 1645-347-1597-1598-1559-1560-1551-1552-1540-1537-1311-1289-1641
6.46537e-06 1648-1599-364-375-374-317-98-99-80-409
5.86918e-06 1648-1599-1608-1607-1550-1331-1332-1333-1533-1529-1526-943-944-945-946-1106-1360-1359-1109-1370-1230
5.86918e-06 1645-347-1597-1598-1559-1550-1331-1332-1333-1533-1529-1526-943-944-945-946-1106-1360-1359-1109-1370-1230
5.33762e-06 1648-1599-1608-1607-1550-1331-1332-1333-1533-1529-1526-943-942-938-937-933-1112-1111-1370-1230
5.33762e-06 1645-347-1597-1598-1559-1550-1331-1332-1333-1533-1529-1526-943-942-938-937-933-1112-1111-1370-1230
5.30776e-06 1647-1164-1195-1196-1139-920-899-900-878-879-880-1090-1091-1370-1371-1640-1372-1119-1122-901-1230
5.30776e-06 1646-778-1186-1187-1148-1139-920-899-900-878-879-880-1090-1091-1370-1371-1640-1372-1119-1122-901-1230
5.12881e-06 1646-1183-1185-1150-1149-1140-1141-1129-1125-1121-1117-1377-1378-1349-1345-1344-1522-1525-961-1229-1289-1641
5.12881e-06 1647-1188-1187-1149-1140-1141-1129-1125-1121-1117-1377-1378-1349-1345-1344-1522-1525-961-1229-1289-1641
4.14141e-06 1646-778-1186-1197-1196-1139-920-921-902-1230
3.50642e-06 1647-1164-1195-1194-1146-1139-920-921-902-1230
2.29058e-06 1646-778-1186-1187-1148-1139-920-899-900-901-878-879-880-1090-1091-1370-1110-1083-1058-1233-902-1230
2.29058e-06 1647-1164-1195-1196-1139-920-921-922-901-878-879-880-1090-1091-1370-1110-1083-1058-1233-902-1230
2.29058e-06 1646-778-1186-1187-1148-1139-920-921-922-901-878-879-880-1090-1091-1370-1110-1083-1058-1233-902-1230
2.29058e-06 1647-1164-1195-1196-1139-920-899-900-901-878-879-880-1090-1091-1370-1110-1083-1058-1233-902-1230
2.29058e-06 1646-778-1186-1187-1148-1139-920-899-901-878-879-880-1090-1091-1370-1110-1083-1058-1233-902-1230
2.29058e-06 1647-1164-1195-1196-1139-920-899-901-878-879-880-1090-1091-1370-1110-1083-1058-1233-902-1230
2.19204e-06 1645-340-339-311-98-99-80-409
2.13497e-06 1646-778-1186-1197-1196-1139-920-921-922-901-1230
2.03653e-06 1647-1164-1195-1196-1139-920-921-902-1230
1.97281e-06 1646-778-786-729-510-511-492-820
1.89064e-06 1645-347-1597-1598-1560-1559-1550-1331-1332-1333-1312-1641
1.86769e-06 1645-347-1597-1598-1560-1551-1552-1540-1537-1311-1289-1641
1.80762e-06 1647-1164-1195-1194-1146-1139-920-921-922-901-1230
1.61531e-06 1645-342-373-374-317-98-99-80-409
1.61036e-06 1647-1188-1196-1139-920-921-902-1230
1.57212e-06 1648-1573-1572-1556-1555-1330-1308-1288-1289-1641
1.50231e-06 1647-1164-1190-1189-1148-1139-920-921-902-1230
9.30347e-07 1645-347-1597-1598-1559-1550-1331-1332-1333-1533-1529-1526-966-967-938-937-933-1112-1111-1370-1230
9.30347e-07 1648-1599-1608-1607-1550-1331-1332-1333-1533-1529-1526-966-967-938-937-933-1112-1111-1370-1230
8.56373e-07 1648-1599-1598-328-327-326-317-98-99-80-409
8.30169e-07 1647-1188-1196-1139-920-921-922-901-1230
7.83529e-07 1646-778-1185-1150-1149-1140-1141-1129-1126-900-901-1230
7.74465e-07 1647-1164-1190-1189-1148-1139-920-921-922-901-1230
7.44156e-07 1647-1188-1187-1149-1140-1141-1129-1125-1121-1117-1377-1378-1350-1349-1348-1344-1522-1525-961-1229-1289-1641
7.44156e-07 1646-1183-1185-1150-1149-1140-1141-1129-1125-1121-1117-1377-1378-1350-1349-1348-1344-1522-1525-961-1229-1289-1641
7.29852e-07 1647-1164-1195-1196-1139-920-921-902-901-878-879-880-1090-1092-1091-1368-1109-1110-1111-1371-1369-1362-1358-1355-1354-1115-1118-926-1230
7.29852e-07 1646-778-1186-1187-1148-1139-920-921-902-901-878-879-880-1090-1092-1091-1368-1109-1110-1111-1371-1369-1362-1358-1355-1354-1115-1118-926-1230
7.29852e-07 1647-1164-1195-1196-1139-920-921-902-901-878-879-880-1090-1091-1368-1109-1110-1111-1371-1369-1362-1358-1355-1354-1115-1118-926-1230
7.29852e-07 1646-778-1186-1187-1148-1139-920-921-902-901-878-879-880-1090-1091-1368-1109-1110-1111-1371-1369-1362-1358-1355-1354-1115-1118-926-1230
6.92509e-07 1648-1599-1608-1607-1550-1331-1332-1333-1533-1529-1528-966-967-938-937-933-1112-1111-1370-1230
6.92509e-07 1645-347-1597-1598-1559-1550-1331-1332-1333-1533-1529-1528-966-967-938-937-933-1112-1111-1370-1230
6.7948e-07 1647-1188-1187-1149-1140-1141-1129-1125-1121-1117-1377-932-936-940-945-1519-1520-959-1641
6.7948e-07 1646-1183-1185-1150-1149-1140-1141-1129-1125-1121-1117-1377-932-936-940-945-1519-1520-959-1641
5.91224e-07 1648-1599-364-365-326-317-98-99-80-409
4.34762e-07 1648-1580-364-365-326-317-98-99-80-409
3.6167e-07 1645-347-1597-1598-1559-1550-1331-1332-1333-1312-1289-1290-1291-1292-1288-1311-1533-1529-1526-1525-959-1641
3.30676e-07 1646-778-1186-1187-1148-1139-920-921-902-1230
3.23975e-07 1646-1183-1185-1150-1149-1140-1141-1129-1125-1121-1117-1118-1115-1354-1351-940-945-1519-1520-959-1641
3.23975e-07 1647-1188-1187-1149-1140-1141-1129-1125-1121-1117-1118-1115-1354-1351-940-945-1519-1520-959-1641
3.16577e-07 1645-347-1597-1609-1559-1550-1331-1332-1333-1312-1641
2.82987e-07 1647-1164-1195-1196-1139-920-899-900-878-879-880-1090-1091-1369-1371-1640-1372-1119-1122-901-1230
2.82987e-07 1646-778-1186-1187-1148-1139-920-899-900-878-879-880-1090-1091-1369-1371-1640-1372-1119-1122-901-1230
2.07988e-07 1646-1183-1199-1198-1148-1139-920-921-902-1230
1.89441e-07 1647-1169-776-777-738-729-510-511-492-820
1.7319e-07 1645-347-1597-1561-1560-1551-1552-1540-1537-1311-1289-1641
1.72246e-07 1647-1164-1195-1196-1139-920-899-901-878-879-880-1090-1088-1087-1084-1083-1058-1233-902-1230
1.72246e-07 1647-1164-1195-1196-1139-920-899-900-901-878-879-880-1090-1088-1087-1084-1083-1058-1233-902-1230
1.72246e-07 1646-778-1186-1187-1148-1139-920-899-900-878-879-880-1090-1088-1087-1084-1083-1058-1233-902-1230
1.72246e-07 1646-778-1186-1187-1148-1139-920-899-900-901-878-879-880-1090-1088-1087-1084-1083-1058-1233-902-1230
1.72246e-07 1646-778-1186-1187-1148-1139-920-899-901-878-879-880-1090-1088-1087-1084-1083-1058-1233-902-1230
1.72246e-07 1647-1164-1195-1196-1139-920-921-922-901-878-879-880-1090-1088-1087-1084-1083-1058-1233-902-1230
1.72246e-07 1647-1164-1195-1196-1139-920-899-900-878-879-880-1090-1088-1087-1084-1083-1058-1233-902-1230
1.72246e-07 1646-778-1186-1187-1148-1139-920-921-922-901-878-879-880-1090-1088-1087-1084-1083-1058-1233-902-1230
1.55194e-07 1646-1183-1185-1150-1149-1140-1141-1129-1126-900-901-1230
1.13973e-07 1646-1183-1185-1150-1149-1140-1141-1129-1125-1121-1118-1115-1354-1351-940-945-1519-1520-959-1641
1.13973e-07 1647-1188-1187-1149-1140-1141-1129-1125-1121-1118-1115-1354-1351-940-945-1519-1520-959-1641
9.65244e-08 1647-1164-1195-1196-1139-920-899-900-901-878-879-880-1090-1091-1369-1109-1108-1082-1083-1058-1233-902-1230
9.65244e-08 1647-1164-1195-1196-1139-920-921-922-901-878-879-880-1090-1091-1369-1109-1108-1082-1083-1058-1233-902-1230
9.65244e-08 1646-778-1186-1187-1148-1139-920-921-922-901-878-879-880-1090-1091-1369-1109-1108-1082-1083-1058-1233-902-1230
9.65244e-08 1646-778-1186-1187-1148-1139-920-899-901-878-879-880-1090-1091-1369-1109-1108-1082-1083-1058-1233-902-1230
9.65244e-08 1646-778-1186-1187-1148-1139-920-899-900-901-878-879-880-1090-1091-1369-1109-1108-1082-1083-1058-1233-902-1230
9.65244e-08 1647-1164-1195-1196-1139-920-899-901-878-879-880-1090-1091-1369-1109-1108-1082-1083-1058-1233-902-1230
9.62408e-08 1646-1183-1185-1150-1149-1140-1141-1129-1125-1121-1117-1377-932-935-939-943-1526-1529-1530-1289-1641
9.62408e-08 1647-1188-1187-1149-1140-1141-1129-1125-1121-1117-1377-932-935-939-943-1526-1529-1530-1289-1641
9.30376e-08 1647-1164-1195-1196-1139-920-921-902-901-878-879-880-1090-1091-1368-1109-1110-1111-1371-1370-1369-1362-1358-1355-1354-1115-1118-926-1230
9.30376e-08 1646-778-1186-1187-1148-1139-920-921-902-901-878-879-880-1090-1092-1091-1368-1109-1110-1111-1371-1370-1369-1362-1358-1355-1354-1115-1118-926-1230
9.30376e-08 1646-778-1186-1187-1148-1139-920-921-902-901-878-879-880-1090-1091-1368-1109-1110-1111-1371-1370-1369-1362-1358-1355-1354-1115-1118-926-1230
5.8106e-08 1645-347-366-1597-1598-1559-1550-1331-1332-1333-1312-1641
4.7142e-08 1645-347-1597-1598-1559-1550-1331-1332-1333-1312-1641
3.77832e-08 1645-347-1584-1583-1626-1635-1634-1328-1308-1288-1289-1641
3.66859e-08 1645-366-1597-1598-1559-1550-1331-1332-1333-1312-1641
2.33304e-08 1648-1599-1608-1607-1550-1331-1332-1333-1533-1532-1528-966-967-938-937-933-1112-1111-1370-1230
2.33304e-08 1645-347-1597-1598-1559-1550-1331-1332-1333-1533-1532-1528-966-967-938-937-933-1112-1111-1370-1230
2.08863e-08 1647-1188-1187-1149-1140-1141-1129-1125-1121-1117-1381-1404-1399-1398-1339-1340-1526-1529-1530-1289-1641
2.08863e-08 1646-1183-1185-1150-1149-1140-1141-1129-1125-1121-1117-1381-1404-1399-1398-1339-1340-1526-1529-1530-1289-1641
1.82871e-08 1645-366-1597-1598-1559-1550-1331-1332-1333-1312-1289-1641
5.77072e-09 1647-1188-1187-1149-1140-1141-1129-1125-1121-1118-1115-1354-1351-940-943-1526-1529-1530-1289-1641
5.77072e-09 1646-1183-1185-1150-1149-1140-1141-1129-1125-1121-1118-1115-1354-1351-940-943-1526-1529-1530-1289-1641
5.51339e-09 1647-1188-1187-1149-1140-1141-1129-1125-1122-1118-1115-1354-1351-940-945-1519-1520-959-1641
5.51339e-09 1646-1183-1185-1150-1149-1140-1141-1129-1125-1122-1118-1115-1354-1351-940-945-1519-1520-959-1641
1.33145e-09 1646-1183-1185-1150-1149-1140-1141-1129-1126-1122-1118-1115-1354-1351-940-945-1519-1520-959-1641
1.33145e-09 1647-1188-1187-1149-1140-1141-1129-1126-1122-1118-1115-1354-1351-940-945-1519-1520-959-1641
7.03941e-10 1647-1188-1187-1149-1140-1141-1129-1125-925-926-930-934-938-967-966-1528-1529-1530-1289-1641
7.03941e-10 1646-1183-1185-1150-1149-1140-1141-1129-1125-925-926-930-934-938-967-966-1528-1529-1530-1289-1641
1.10733e-10 1646-1183-1185-1150-1149-1140-1141-920-921-922-925-926-1113-1112-933-937-940-945-1519-1520-959-1641
1.10733e-10 1647-1188-1187-1149-1140-1141-920-921-922-925-926-1113-1112-933-937-940-945-1519-1520-959-1641
8.8967e-11 1646-1183-1185-1150-1149-1140-1141-1129-1126-1122-926-930-934-938-967-966-1528-1529-1530-1289-1641
8.8967e-11 1647-1188-1187-1149-1140-1141-1129-1126-1122-926-930-934-938-967-966-1528-1529-1530-1289-1641
3.12721e-11 1647-1188-1187-1149-1140-1142-1141-1129-1125-1121-1117-1377-1378-1349-1348-1344-1522-959-1641
3.12721e-11 1646-1183-1185-1150-1149-1140-1142-1141-1129-1125-1121-1117-1377-1378-1349-1348-1344-1522-959-1641
1.56865e-11 1647-1188-1187-1149-1140-1141-920-921-922-925-926-930-934-938-967-966-1528-1529-1530-1289-1641
1.56865e-11 1646-1183-1185-1150-1149-1140-1141-920-921-922-925-926-930-934-938-967-966-1528-1529-1530-1289-1641
1.29073e-11 1647-1188-1187-1148-1149-1140-1141-1129-1125-1121-1117-1377-1378-1349-1348-1344-1522-959-1641
1.19206e-11 1646-1183-1185-1150-1149-1148-1139-920-921-922-925-926-1113-1112-933-937-940-945-1519-1520-959-1641
1.19206e-11 1647-1188-1187-1149-1148-1139-920-921-922-925-926-1113-1112-933-937-940-945-1519-1520-959-1641
3.88842e-12 1646-1183-1185-1150-1149-1140-1139-920-921-922-925-926-930-934-938-967-966-1528-1529-1530-1289-1641
3.88842e-12 1647-1188-1187-1149-1140-1139-920-921-922-925-926-930-934-938-967-966-1528-1529-1530-1289-1641
2.91601e-12 1646-1183-1185-1150-1187-1149-1140-1141-1129-1125-1121-1117-1377-1378-1349-1348-1344-1522-959-1641
2.60186e-12 1647-1188-1189-1148-1149-1140-1141-1129-1125-1121-1117-1377-1378-1349-1348-1344-1522-959-1641
1.68867e-12 1646-1183-1185-1150-1149-1148-1139-920-921-922-925-926-930-934-938-967-966-1528-1529-1530-1289-1641
1.68867e-12 1647-1188-1187-1149-1148-1139-920-921-922-925-926-930-934-938-967-966-1528-1529-1530-1289-1641
1.13117e-12 1647-1188-1187-1148-1139-920-921-922-925-926-930-934-938-967-966-1528-1529-1530-1289-1641
8.13793e-13 1645-340-339-311-98-99-80-104-291-290-111-115-118-123-698-699-137-820
7.23578e-13 1646-1183-1184-1185-1150-1149-1140-1141-1129-1125-1121-1117-1377-1378-1349-1348-1344-1522-959-1641
6.74129e-13 1646-1183-1185-1186-1187-1149-1140-1141-1129-1125-1121-1117-1377-1378-1349-1348-1344-1522-959-1641
5.04442e-13 1646-778-786-729-510-511-512-515-516-703-702-121-123-124-284-285-286-287-549-409
4.99848e-13 1648-1599-1608-1607-1550-1331-1332-1333-1533-1529-1526-943-944-941-937-933-1112-1111-1370-1230
3.8769e-13 1647-1188-1187-1149-1140-1141-1129-1125-1121-1117-1377-1378-1349-1348-1344-1522-959-1641
3.08066e-13 1647-1164-1195-1196-1139-920-921-922-925-926-1113-1112-933-937-940-945-1519-1520-959-1641
2.66878e-13 1647-1188-1196-1139-920-921-922-925-926-930-934-938-967-966-1528-1529-1530-1289-1641
2.19492e-13 1648-1599-364-365-326-317-98-99-80-104-291-290-111-115-118-123-698-699-137-820
2.18183e-13 1646-1183-1185-1150-1187-1148-1139-920-921-922-925-926-930-934-938-967-966-1528-1529-1530-1289-1641
1.45705e-13 1646-1183-1185-1150-1149-1140-1141-1129-1125-1121-1117-1377-1378-1349-1348-1344-1522-959-1641
1.24008e-13 1646-778-1185-1150-1149-1140-1141-1129-1125-1121-1117-1377-1378-1349-1348-1344-1522-959-1641
7.65749e-14 1647-773-775-740-739-730-731-719-715-711-707-144-145-116-115-111-290-289-549-409
6.19447e-14 1645-347-1597-1598-1559-1550-1331-1332-1333-1533-1529-1526-943-944-941-937-933-1112-1111-1370-1230
5.044e-14 1646-1183-1185-1186-1187-1148-1139-920-921-922-925-926-930-934-938-967-966-1528-1529-1530-1289-1641
4.36406e-14 1647-1164-1195-1196-1139-920-921-922-925-926-930-934-938-967-966-1528-1529-1530-1289-1641
4.07996e-14 1646-1183-1184-1185-1150-1149-1140-1141-1129-1125-925-926-930-934-938-967-966-1528-1529-1530-1289-1641
7.08599e-15 1646-778-1186-1187-1148-1139-920-921-922-925-926-930-934-938-967-966-1528-1529-1530-1289-1641
