# Supplementary material for: Mapping allosteric communications within individual proteins
Source: Nat Commun. 2020 Jul 31;11:3862. doi: 10.1038/s41467-020-17618-2 (PMC7395124; doi:10.1038/s41467-020-17618-2)
Supplement: Supplementary file 6 — Supplementary Data 3 [file 41467_2020_17618_MOESM6_ESM.zip › Ohm-results/1yp3/1yp3-ACI.txt]

5.13412
7.49425
6.0939
9.54645
6.21125
8.91426
8.96535
9.16939
7.57579
6.25853
10.3739
10.4601
11.0916
7.20925
7.70853
8.1505
4.32464
5.64208
3.79174
4.88387
5.30763
4.6829
3.84671
4.60943
7.45893
7.03544
7.67149
8.53374
5.92599
6.0382
5.95789
15.1874
8.78833
7.45755
8.69515
9.45559
8.55423
10.6647
13.4749
10.8313
14.7184
15.9203
12.7754
17.1197
11.6116
12.5325
13.4561
11.5158
10.5336
11.0465
11.8422
12.5066
11.6871
9.71989
10.2041
10.7604
8.02245
9.78442
7.62187
7.385
7.23952
10.8551
8.06764
7.29896
6.17774
5.53941
7.45542
9.48104
10.338
8.55417
10.8458
10.971
9.13872
10.8778
13.1981
11.4579
8.17721
9.00174
9.01118
9.14425
6.96733
7.14681
8.43217
7.09133
8.48376
10.5406
8.94323
7.51915
5.53281
7.57395
7.71647
7.12087
5.98594
6.15094
5.43147
6.24942
3.27599
4.23815
4.05217
4.37706
4.88997
4.09452
5.22782
6.70022
5.99309
6.97357
9.4659
5.37839
6.4431
9.85618
8.9161
10.3963
11.1029
10.1702
10.031
10.8953
6.47955
10.4025
8.66743
10.7921
10.4605
8.31437
5.47992
6.29983
4.17884
6.33762
5.01201
5.70833
9.1612
9.91433
9.68721
8.57011
7.53992
9.50714
7.30182
9.51619
12.0985
11.3751
11.107
10.7404
14.1404
10.6612
8.63912
10.0548
8.16831
10.7456
10.0312
11.2537
11.7606
9.4122
8.40067
6.86041
7.61568
7.69125
8.17783
6.58216
6.64726
5.05368
6.79729
7.45082
6.54513
5.88164
7.32323
6.53998
8.38898
9.97647
9.24373
12.1882
10.0363
8.13004
9.22863
11.0408
12.6473
12.5093
9.68554
7.29791
7.98458
6.40041
3.73673
5.61913
7.047
5.78311
5.12944
4.9212
6.11123
7.69783
6.30279
6.57391
8.97765
7.06224
8.46362
7.53558
8.05941
7.4445
8.39451
8.16851
6.94208
7.32804
6.52154
5.57824
5.70741
6.44716
6.73847
5.71099
6.92515
8.10704
7.75363
7.72656
8.00485
7.65254
5.93087
6.30469
4.70644
7.3458
7.11667
12.4516
9.78718
9.14807
8.41313
6.82113
11.4883
9.63049
8.32145
8.56856
9.99402
8.05705
6.08362
6.04315
8.11342
8.82666
7.05135
5.92441
6.78547
5.45974
4.22523
5.5803
4.94697
4.22697
6.36514
6.6522
7.70438
8.49874
9.23108
9.23444
9.64356
7.98425
9.12728
8.88737
9.26628
9.30244
9.75981
12.4057
11.1054
7.92438
6.48572
6.38974
5.00657
5.07278
7.31391
6.80077
6.66696
5.90285
9.21531
6.98158
7.65935
8.50148
9.40543
8.39388
12.053
13.6377
10.0644
9.06667
13.3435
14.9917
11.0472
12.866
14.0502
7.19104
6.89425
6.56462
6.30581
8.98573
6.31026
9.28965
7.88806
10.8563
9.68226
9.67004
5.83483
7.00546
9.19981
8.26567
10.107
10.3564
12.2284
12.5964
7.63136
14.1034
7.84278
15.0776
13.1948
14.4912
15.479
12.2007
16.1926
13.85
14.0079
12.8423
11.2812
18.4821
16.2112
14.5783
18.6117
18.111
18.8886
16.5592
15.792
15.4008
17.2396
13.6964
15.9331
15.4367
14.1692
13.283
9.3655
14.0292
12.369
14.2792
18.3812
16.5531
18.5666
16.6777
16.9704
18.1541
15.5848
9.87154
13.7626
12.7094
13.0887
11.134
13.1912
11.5306
15.1864
11.8132
12.7882
17.3526
13.269
13.3554
12.7002
12.8002
15.5386
12.156
9.80437
12.7767
9.15355
6.54625
5.80481
5.97933
6.30884
6.39577
5.59829
6.00067
6.65157
6.22683
5.61532
5.93723
6.19957
6.97297
10.2704
8.28409
12.4124
10.9275
13.8215
12.0597
11.3908
10.2887
13.0425
11.9291
14.4769
10.0881
11.827
13.9696
12.2222
14.5809
11.9578
16.0208
14.5096
12.4322
10.9472
13.2471
12.662
11.6253
8.67606
11.7457
8.66537
12.8153
9.88955
8.13157
6.87615
6.55282
6.56733
7.07697
7.33866
6.60539
6.42413
4.96211
5.0643
6.44239
5.09419
6.28513
7.47397
9.34341
8.28592
8.6746
8.44267
9.11955
9.83614
10.9838
10.5459
9.22349
12.7297
10.3841
12.3498
9.91042
10.379
7.53981
9.65753
7.95947
9.37656
8.37779
8.57529
6.54671
8.24497
0
16.8321
7.29224
13.7034
4.64767
14.9047
7.66084
7.11121
12.72
8.61267
10.7654
10.5647
11.9343
11.3396
10.1152
13.2533
13.9344
15.4192
13.409
14.4113
20.9606
18.0621
14.9263
15.843
11.7569
12.371
10.5554
7.44016
12.8212
15.3694
13.808
14.3102
16.7821
13.6941
12.3878
15.6224
20.7585
13.7941
19.1384
20.225
17.2251
20.27
20.8803
21.3392
19.5776
20.4558
18.2212
17.2942
23.3759
18.5542
23.7422
20.4134
20.0904
21.501
21.384
18.3998
19.6673
19.1797
16.0701
15.7302
17.6422
12.4318
13.9036
10.075
11.4175
15.8048
15.7458
16.1051
14.8641
15.6662
11.5512
9.04697
8.33324
9.67104
7.76261
8.75795
14.1414
9.67737
8.61118
18.2394
17.1681
12.144
12.8811
13.277
15.9559
10.3185
7.97382
7.95571
6.1895
6.59771
7.74227
11.4628
11.46
10.6229
13.533
13.5088
10.7643
9.58945
6.18062
6.67412
5.87682
5.57247
4.53228
3.81146
10.2454
10.1416
14.4821
14.5306
12.5948
12.6285
14.3811
12.2854
10.0011
12.2063
12.6708
14.1462
13.8331
16.0493
10.4871
8.54574
12.3952
8.89832
11.4515
13.1957
14.8428
16.4839
16.6048
15.0469
18.6898
15.0102
10.3874
11.3674
12.5168
15.133
15.326
14.6988
15.0059
12.3676
19.6136
14.5878
10.637
17.2786
15.8246
12.5956
12.2003
17.0683
13.6904
10.6486
12.72
9.33948
14.8096
14.8719
17.7726
16.6914
15.2485
13.9499
9.72772
10.2743
9.45964
9.20765
7.45146
6.94343
5.87908
6.82288
7.55353
6.93244
6.70734
7.09569
6.96763
9.97729
12.3171
9.89261
11.3581
9.28503
7.47183
8.41792
10.2884
11.5355
12.8142
9.56509
9.15377
11.5952
8.75819
5.52377
6.4585
7.47635
5.4086
5.46622
4.38957
5.06286
7.86613
7.29394
7.02052
9.57834
8.2522
9.41771
7.31411
8.93303
8.49547
8.6766
10.1068
7.78968
8.94309
6.7923
6.54263
6.70952
8.83283
8.91543
5.90036
7.98975
8.82534
8.59062
9.14865
10.5101
10.4843
9.60754
13.3701
11.3922
14.9891
16.4856
17.6785
17.4263
14.7558
13.159
10.8842
16.1536
15.6614
12.6595
11.1379
16.1211
12.8501
8.15774
9.04379
12.701
14.4838
10.2859
9.65986
10.8024
11.5738
15.27
16.6086
14.9178
13.9924
13.5116
15.1202
15.8156
16.0656
15.9105
15.8781
13.206
11.22
13.3922
10.9576
13.6376
13.9421
13.9653
14.2547
12.9304
12.7131
10.1652
12.1373
9.05687
10.3505
11.7507
10.6923
11.5324
12.5853
17.1031
15.0355
14.3421
13.3298
14.2943
15.133
17.715
17.6681
14.9387
17.314
19.3281
18.2695
14.362
13.3634
15.8697
10.5244
10.5899
9.95268
8.66921
9.57834
9.01123
11.7124
9.83829
13.5477
11.6255
12.4417
8.31766
11.4822
14.0778
13.0834
15.5809
13.3151
14.9427
19.4673
11.2861
19.0626
9.10099
16.0018
12.6068
12.5136
15.5112
11.1758
17.959
15.2732
15.9556
15.5002
11.1683
16.0794
15.0735
14.8802
17.2288
17.4024
19.7033
17.688
15.5388
15.0082
15.8525
15.3768
17.9415
17.5078
16.0289
16.1392
10.6312
17.8726
15.3217
17.153
20.3477
19.3634
21.771
20.8635
18.3321
20.268
22.0246
14.7023
17.431
14.7105
13.9344
13.0013
16.1762
13.8308
18.7348
15.6237
16.0198
19.8012
17.0732
18.1935
22.0816
20.6873
19.4969
17.3686
12.9136
12.0191
10.6642
7.4492
6.77921
6.84256
7.47862
7.93364
6.43696
6.5902
9.1717
7.38828
6.42836
6.71822
7.03376
8.78799
12.7096
11.3736
15.4565
13.9229
17.6525
15.3044
11.1713
11.2231
16.2645
13.5739
17.4361
11.8244
15.2786
16.204
16.925
19.1294
18.0092
22.4662
18.2913
16.1948
14.1404
16.7252
14.4582
12.078
10.2406
14.2943
11.1804
13.2169
10.3335
9.0391
5.3124
5.04987
6.79885
10.0736
11.5198
9.26176
8.73589
7.46504
9.86542
11.22
8.65197
10.582
11.5449
13.0441
11.944
12.3676
12.5613
13.2714
14.1915
15.2313
14.1797
15.2915
17.4157
15.2442
19.9173
15.929
15.1372
11.386
12.2702
11.0835
11.1531
10.5446
10.5331
8.70374
9.71699
22.5931
9.46605
21.0653
16.4335
4.87021
6.42878
5.3622
8.12549
6.33251
9.0407
8.70998
9.37194
7.77777
7.62965
10.1556
10.2109
10.8166
7.87857
6.94777
5.72685
3.43957
4.19323
3.21223
3.96088
4.56013
4.6912
4.031
5.5893
8.28719
8.97059
9.8694
11.5981
7.50965
8.07882
5.77881
14.7225
8.99996
6.45305
8.09718
9.95878
8.86766
9.92125
11.6797
9.34708
11.4835
12.5295
11.8548
15.2125
9.95815
11.2442
11.3102
9.35723
8.25968
8.85984
9.13536
10.3445
10.4072
9.10723
9.49359
9.10424
7.53336
8.95045
7.38192
7.51642
7.09309
10.0101
6.71252
5.99295
5.3531
5.92188
8.66164
11.5882
11.0403
11.1709
11.6422
10.0682
9.70274
10.5138
12.6565
11.0284
8.74491
8.60582
7.87419
8.6332
5.87165
4.57808
6.44833
7.47117
8.62177
7.92019
8.03527
8.19133
7.20125
7.27323
5.8808
8.33477
11.6624
9.00646
9.16822
6.97298
5.64188
6.31381
3.23815
4.09124
3.18002
4.05324
4.23699
2.89291
4.19908
5.41638
5.02753
5.88092
7.01889
5.67696
7.69723
9.15391
8.02186
8.2404
10.1333
8.01428
7.14306
9.94064
6.239
9.9911
8.78631
10.4434
9.94229
7.03056
5.71837
6.30935
4.24413
4.84783
4.9637
5.65878
8.93296
8.74413
9.3272
8.91241
6.0225
8.33431
7.11617
7.51136
10.1531
9.95399
9.84874
9.48853
10.6586
9.58285
7.72753
7.79423
6.79801
9.02898
8.83297
9.49587
10.1778
8.78359
7.20568
5.86007
6.51955
6.78159
7.59145
6.29946
6.93875
4.5947
6.14157
7.44223
6.08613
5.18751
6.56515
6.11702
8.05048
8.09426
7.78552
9.6451
8.57609
7.52906
7.9488
9.87426
10.091
10.6868
7.30069
7.21315
8.07346
6.7372
3.92635
4.98659
7.17739
6.13088
5.67206
5.17652
6.45253
8.02603
7.01846
6.42388
7.88559
7.4043
7.76621
7.61601
7.55656
7.81993
7.89208
7.89373
6.26992
7.1702
6.44738
6.4016
5.12539
6.70594
7.74109
5.65788
6.59374
7.54729
7.54231
8.17598
7.51902
6.97622
5.66544
5.51865
4.17021
7.27495
6.49444
9.72724
7.89675
7.76504
7.94307
6.91476
9.06159
8.06468
6.24896
7.57784
8.54342
7.41311
5.68692
5.98824
7.14634
7.75776
5.54114
4.84783
6.19246
4.93263
4.37243
4.87878
3.90937
3.43863
5.29292
5.71083
6.90817
7.98549
8.82291
9.08883
9.07426
7.58821
7.62218
7.8591
8.77684
7.83188
8.88925
10.972
10.9281
7.72965
6.34269
6.59252
4.35781
4.52909
7.87372
6.33049
6.8805
6.39706
8.65476
6.77217
6.80595
8.08269
7.93182
8.69857
12.3693
11.6434
8.73881
9.46819
13.96
13.7185
10.295
10.6507
11.8755
7.74755
8.96331
6.50575
6.47209
7.10883
6.04768
8.60026
7.12672
9.43701
9.13668
8.82054
5.22906
6.57552
8.53396
7.34901
8.91973
9.34151
10.7781
10.4297
7.26553
12.213
7.65115
12.419
10.6277
11.9902
12.9461
11.8691
13.2426
12.8986
12.5681
11.7699
9.96906
12.4291
12.0645
12.2319
15.6478
15.5202
14.2791
11.6484
12.1809
12.5919
15.7493
13.4084
15.7486
15.4681
14.0974
14.6886
11.1987
13.2641
11.8065
13.2437
16.7341
14.4981
15.6859
13.1474
14.4724
15.5733
15.549
12.0511
15.5459
14.1602
14.034
12.1837
14.7525
11.1928
14.9219
11.0746
13.4609
16.1268
13.3769
13.6022
14.5499
12.803
13.4885
10.6952
9.34274
11.3272
8.6874
6.00783
5.73044
5.8259
6.47674
6.78594
5.8727
6.16896
8.12803
6.80163
5.81314
5.54081
6.03452
7.27417
12.3693
9.78226
11.9057
11.1024
16.4517
13.9666
11.9896
10.6893
14.1995
9.34706
14.1026
9.48257
11.2923
14.0701
13.17
14.5198
13.3404
15.1162
13.1539
12.6816
12.0847
16.1758
14.6859
11.738
10.6254
14.7875
10.6051
13.1388
8.60539
8.03688
5.24596
5.36801
6.38535
8.19081
7.79763
7.1334
7.97712
6.15263
7.91224
8.71803
7.09159
8.31336
9.36316
11.7637
9.74344
9.95241
6.75044
8.06154
9.48479
10.5883
12.1994
11.8447
14.702
11.4197
12.6323
10.9281
11.7407
9.59554
11.2858
9.58761
9.76137
9.70895
9.36552
7.54755
10.3235
0
15.9489
7.11404
11.5095
4.22354
13.0257
11.6078
10.0792
10.9934
10.129
11.5167
9.57039
8.97838
12.2235
13.0705
13.6105
12.499
14.1021
17.3108
14.886
10.0792
8.27954
6.9226
6.71178
7.64715
7.36802
11.1926
13.3006
11.9505
13.1302
14.386
11.9961
11.1713
9.6438
19.2187
12.1411
14.8959
15.6833
16.2409
18.0766
17.6947
18.617
15.9513
16.636
16.6652
17.2716
20.8072
17.9324
19.3242
18.9924
18.7123
19.7768
18.945
17.1589
17.9096
16.8467
14.4361
14.9775
15.2829
11.2414
13.5031
9.88716
10.896
12.9013
13.9442
14.0591
12.8444
11.3612
8.21765
8.81565
8.46633
9.03448
8.98771
7.87745
11.4363
9.71578
9.27621
15.0803
13.1719
9.35814
9.66342
10.7059
11.24
3.95943
5.81101
7.69125
10.2295
10.4043
9.52965
11.2714
11.6761
8.887
6.42946
5.3402
5.48493
6.21003
6.63205
5.02254
7.88007
11.1804
11.3064
10.1497
11.123
12.2147
11.0029
7.68921
9.27598
11.2102
9.26917
10.0656
12.5667
9.916
9.05503
12.0193
7.55496
10.8224
12.2736
13.8194
13.532
14.5512
14.1052
16.1392
10.6138
8.28088
10.013
11.5575
14.0857
11.8954
12.4328
13.6151
11.9051
17.3597
13.3885
10.7918
15.2657
14.0701
11.1896
11.9116
15.0481
12.7618
9.92804
11.4917
9.67149
13.1734
12.5121
14.2919
14.4422
13.5217
12.0583
10.1152
9.9718
9.04164
9.87085
8.12864
7.6288
5.50672
8.36727
8.89034
7.00728
6.63135
8.3769
8.16891
10.1152
11.3489
8.58083
9.83829
7.99912
6.61618
7.62194
8.50034
10.5647
12.2169
7.98741
7.74815
10.4643
9.15889
6.43481
6.65521
8.36486
6.6943
6.14546
5.10824
6.4219
7.61052
6.86664
6.57289
9.29538
7.75967
8.75323
7.10012
7.61966
6.46496
7.03818
9.96085
7.84988
6.71822
5.55146
5.11903
4.60551
6.29736
6.72257
5.42782
6.37031
8.66674
8.31681
9.0163
10.3307
10.3194
11.1349
12.4827
11.5543
14.1247
12.9374
14.4445
13.1535
12.2895
11.5341
9.49314
11.9995
12.94
10.5093
9.68911
11.9199
11.6673
7.93561
8.3749
9.46671
9.83474
8.64227
7.89268
9.44415
9.74318
12.3339
12.6289
11.5684
10.6486
11.4963
12.5853
13.9885
12.8177
11.611
12.9075
11.9181
8.62985
8.58083
8.01085
9.16914
9.05179
12.1671
12.7513
11.4263
10.6748
9.49907
9.34989
6.6487
7.30066
9.8627
10.5532
9.14097
11.3088
15.717
12.7757
12.9942
13.7813
13.0835
14.0779
16.8907
16.7494
14.1404
15.1415
16.5857
16.4762
14.2824
14.5553
14.9513
8.82285
6.14332
5.7706
7.50128
9.46226
8.96828
10.5273
8.34025
14.5929
10.4161
10.0731
6.87765
8.71263
11.7019
10.9073
15.8267
11.4868
11.4071
14.0674
9.50953
15.2117
8.12355
13.0467
11.0916
12.5171
14.0974
12.3651
15.1796
13.1527
12.6879
13.5627
9.79232
14.0779
13.5478
12.9481
16.3958
16.3253
17.0368
15.6015
11.8498
12.0041
14.8393
13.9089
16.3722
15.8245
14.2665
14.0584
10.7595
14.2388
13.9692
14.223
17.0138
18.1881
19.0253
17.968
15.6732
15.7981
17.1623
11.0504
15.3737
13.8461
13.5665
11.8792
13.6452
9.83288
15.717
14.6367
14.2626
16.6914
17.8673
18.1071
20.0408
18.4338
16.7315
15.2842
10.9416
9.98088
9.22868
6.17488
5.76635
5.83228
6.14074
7.17339
5.57062
5.60681
8.31681
6.12624
4.96087
6.30164
6.44988
8.31201
12.1704
10.129
15.5134
12.6404
15.5971
13.5515
10.6312
11.0534
14.0662
12.0092
16.6432
11.3612
12.1605
15.7037
16.1254
17.9521
18.2389
21.1723
18.6003
16.2879
12.9516
14.164
13.3115
10.4557
9.85185
12.8845
11.5167
13.8041
10.0847
8.82534
5.83866
5.56423
5.87483
7.64252
9.25918
9.38636
8.27131
7.13339
9.00364
8.52224
6.8754
9.37853
10.9576
12.3642
11.8954
11.6743
10.7888
11.0805
10.9725
13.5366
13.3959
14.6858
15.4521
15.0608
18.2989
13.9518
14.6776
10.221
11.2048
8.91794
8.99353
8.73341
8.73341
9.6902
11.386
20.5216
18.359
14.1068
