# Supplementary material for: Mapping allosteric communications within individual proteins
Source: Nat Commun. 2020 Jul 31;11:3862. doi: 10.1038/s41467-020-17618-2 (PMC7395124; doi:10.1038/s41467-020-17618-2)
Supplement: Supplementary file 6 — Supplementary Data 3 [file 41467_2020_17618_MOESM6_ESM.zip › Ohm-results/1yp3/1yp3-correlation.txt]

1 0.009 0.058 0.155 0.133 0.08 0.009 0.017 0.011 0.009 0.008 0.006 0.027 0 0 0 0.044 0.352 0.683 0.599 0.893 0.655 0.573 0.649 0.571 0.496 0.202 0.209 0.172 0.226 0.346 0.141 0.186 0.285 0.551 0.718 0.662 0.507 0.331 0.335 0.227 0.278 0.314 0.308 0.292 0.392 0.258 0.435 0.4 0.378 0.386 0.373 0.377 0.364 0.301 0.148 0.321 0.329 0.167 0.005 0.004 0.12 0.161 0.173 0.097 0.193 0.297 0.556 0.323 0.237 0.237 0.214 0.245 0.154 0.215 0.136 0.237 0.097 0.145 0.2 0.199 0.135 0.022 0.011 0.017 0.002 0.071 0.062 0.037 0.231 0.337 0.331 0.175 0.226 0.188 0.242 0.372 0.301 0 0.376 0.762 0.916 0.886 0.935 0.847 0.811 0.836 0.585 0.474 0.522 0.161 0.228 0.3 0.27 0.129 0.195 0.215 0.162 0.113 0.025 0.046 0.054 0.034 0.01 0 0.2 0.081 0.414 0.805 0.254 0.203 0.24 0.256 0.287 0.26 0.241 0.233 0.16 0.163 0.163 0.166 0.149 0.127 0.052 0.041 0.115 0.061 0.101 0.097 0.093 0.117 0.07 0.045 0.033 0.01 0.007 0.006 0.001 0.01 0.009 0.029 0.021 0.017 0.019 0.014 0.008 0.014 0.036 0.039 0.038 0.041 0.035 0.034 0.053 0.053 0.06 0.064 0.083 0.171 0.136 0.026 0.036 0.051 0.029 0.017 0.005 0.022 0.014 0.011 0.021 0.026 0.002 0.002 0.008 0 0.008 0.014 0.009 0 0.002 0.002 0.001 0.002 0.002 0.001 0.002 0.002 0.002 0 0.004 0.007 0.021 0.043 0.032 0 0.117 0.097 0.16 0.131 0.146 0.147 0.104 0.153 0.13 0.189 0.167 0.176 0.367 0.18 0.232 0.26 0.281 0.329 0 0.64 0.731 0.554 0.83 0.772 0.511 0.574 0.464 0.442 0.435 0.333 0.303 0.333 0.321 0.262 0.024 0.045 0.088 0.016 0.056 0.044 0.068 0.016 0.024 0.016 0.011 0.114 0.138 0.122 0.199 0.308 0 0.068 0.057 0.079 0.142 0.152 0.097 0.081 0.081 0.155 0.093 0.054 0.044 0.065 0.03 0.044 0.05 0.052 0.056 0.047 0.126 0.14 0.107 0.17 0.218 0.115 0.203 0.257 0.246 0.112 0.347 0.351 0.341 0.195 0.333 0.135 0.007 0.013 0.02 0.047 0.01 0.009 0.004 0.003 0.002 0.002 0.054 0.057 0.062 0.062 0.046 0.009 0.024 0.198 0.129 0.017 0.007 0.002 0.005 0.007 0.011 0.004 0 0.045 0.053 0.062 0.017 0.008 0.033 0.27 0.225 0.038 0.014 0.004 0.006 0.005 0.004 0.02 0.022 0.023 0.056 0.071 0.071 0.024 0.003 0.175 0.111 0.235 0.305 0.146 0.098 0.102 0.064 0.042 0.034 0.045 0.048 0.019 0.019 0.034 0.031 0.021 0.026 0.085 0.093 0.098 0.101 0.13 0.11 0.001 0.027 0.017 0.013 0.037 0.035 0.028 0.008 0.022 0.056 0.02 0.012 0.26 0.294 0.255 0.005 0.096 0.091 0.064 0.022 0.015 0.025 0.018 0.024 0.027 0.034 0.006 0.011 0.016 0.037 0.006 0.025 0.017 0.005 0 0.163 0.051 0.019 0.033 0.045 0.089 0.078 0.042 0.041 0.014 0.023 0.018 0 0.053 0.136 0.228 0.201 0.119 0.037 0.004 0.007 0.013 0.006 0.005 0.004 0.016 0.38 0.142 0.386 0.688 0.019 0.02 0.002 0.004 0.006 0.01 0.015 0.023 0.007 0.01 0.001 0.004 0 0 0.004 0.005 0 0.031 0.019 0.026 0.022 0.002 0.011 0.019 0.003 0.003 0.026 0.008 0.007 0.035 0.043 0.04 0.039 0.039 0.044 0.037 0.044 0.034 0.046 0.055 0.056 0.046 0.06 0.035 0.055 0.067 0.053 0.055 0.054 0.078 0.048 0.041 0.045 0.074 0.05 0.024 0.014 0.015 0.009 0.015 0.011 0 0.008 0.014 0.011 0.007 0.01 0.02 0.025 0.044 0.032 0.024 0.031 0.06 0.03 0.042 0.06 0.052 0.039 0.035 0.03 0.024 0.021 0.019 0.005 0.005 0.003 0.005 0.003 0 0.009 0.009 0.006 0.007 0.004 0.003 0 0 0.002 0.004 0.005 0.004 0.004 0.004 0.002 0.004 0.009 0.013 0.002 0.005 0.005 0.007 0.002 0.002 0.006 0.008 0.009 0.009 0.007 0.003 0.001 0 0.023 0.013 0.008 0.027 0.027 0.02 0.029 0.057 0.018 0.027 0.028 0.037 0.019 0.017 0.016 0.017 0.014 0.014 0.008 0.015 0.016 0.007 0.013 0.011 0.01 0.015 0.002 0.006 0 0 0 0 0 0 0 0 0 0 0 0 0.002 0.001 0.002 0.001 0 0.002 0.002 0.002 0.001 0.005 0.003 0.002 0.001 0.001 0 0 0 0 0 0 0 0 0 0 0.001 0 0 0 0 0 0 0 0 0 0 0 0 0 0 0 0 0 0 0 0 0.003 0.004 0.012 0.014 0.006 0.007 0.005 0.011 0.01 0.013 0.01 0.005 0.008 0.005 0.008 0.006 0.004 0.002 0.004 0.004 0.001 0.001 0.002 0.002 0.004 0.004 0.005 0.005 0.006 0.005 0.002 0 0.002 0.002 0.001 0.003 0.002 0.002 0.001 0 0.004 0.008 0 0.009 0.012 0.015 0 0.02 0 0.017 0.021 0.021 0.016 0.022 0.022 0.019 0.024 0.015 0.017 0.027 0.023 0.02 0.016 0.024 0.022 0.012 0.001 0 0.012 0.003 0.003 0.003 0.002 0.001 0.007 0.02 0.05 0.042 0.043 0.068 0.059 0.061 0.075 0.069 0.044 0.075 0.069 0.068 0.067 0.07 0.067 0.017 0.015 0.014 0.011 0.011 0.016 0.037 0.025 0.001 0.001 0.009 0.011 0.013 0.012 0.008 0.012 0.013 0.038 0.029 0.013 0.018 0.014 0.018 0.008 0.012 0.001 0 0.01 0.013 0.012 0.012 0.005 0.014 0.049 0.048 0.014 0.009 0.012 0 0 0 0.006 0.005 0.004 0.011 0.012 0.011 0.003 0 0.035 0.026 0.048 0.052 0.031 0.025 0.007 0.002 0.002 0.002 0.002 0.002 0.002 0.002 0.003 0.002 0.001 0.001 0.001 0 0.003 0.003 0.003 0.003 0 0.001 0 0 0.002 0.003 0.004 0.003 0.002 0.003 0.002 0.001 0.039 0.041 0.039 0.003 0.005 0 0.002 0.001 0.001 0.001 0.001 0 0.002 0.003 0 0 0 0.002 0.002 0.002 0.002 0.001 0 0.002 0.002 0 0 0.001 0.001 0.001 0.003 0.003 0.003 0.002 0.002 0.002 0.017 0.024 0.039 0.037 0.008 0.005 0.002 0.002 0.001 0 0.002 0.002 0.002 0.06 0.007 0.07 0.012 0.069 0.12 0.051 0.043 0.038 0.019 0.018 0.022 0.016 0.03 0.017 0.004 0.003 0 0.004 0.007 0.014 0.009 0.013 0.008 0.011 0.004 0.004 0.005 0.002 0.001 0.01 0.006 0.002 0.005 0.015 0.017 0.018 0.018 0.021 0.014 0.014 0.011 0.013 0.015 0.016 0.013 0.021 0.017 0.018 0.021 0.018 0.019 0.021 0.019 0.03 0.026 0.012 0.018 0.035 0.022 0 0.017 0.02 0.017 0.012 0.004 0.003 0.009 0.012 0.013 0.017 0.017 0.015 0.018 0.015 0.013 0.01 0.019 0.01 0.012 0.01 0.018 0.017 0.004 0.004 0.037 0.005 0.007 0.006 0.009 0.006 0.004 0.009 0.01 0.01 0.015 0.012 0.012 0.011 0.008 0.009 0 0.004 0.003 0.005 0.006 0.012 0.008 0.009 0.007 0.007 0.005 0.007 0.006 0.005 0.008 0.007 0.005 0.006 0.01 0.012 0.007 0.007 0.013 0.016 0.004 0 0 0.021 0.015 0.017 0.015 0.013 0.014 0.017 0.023 0.022 0.011 0.023 0.034 0.034 0.016 0.029 0.048 0.029 0.018 0.023 0.033 0.026 0.01 0.01 0.01 0.012 0.017 0.006 0 0 0.001 0.002 0.001 0 0 0 0 0.001 0.001 0.002 0.003 0.003 0 0 0.001 0.002 0.005 0.004 0.005 0.007 0.007 0 0 0 0.001 0 0 0 0 0 0 0 0 0 0 0.001 0 0.001 0.001 0.001 0 0.001 0.001 0 0 0 0 0 0 0 0 0 0.001 0.001 0.001 0 0.001 0.004 0.005 0.006 0.006 0.014 0.012 0.018 0.017 0.013 0.01 0.002 0.003 0.005 0.005 0.003 0.003 0.001 0.004 0.002 0.003 0.003 0.003 0.002 0.007 0.009 0.007 0.01 0.007 0.004 0.006 0.005 0.005 0.005 0.005 0.005 0.004 0.004 0.003 0.003 0.009 0.005 0 0.008 0.007 0.009 0.007 0.012 0 0 0.013 0.006 0.005 0.005 0.006 0.006 0.002 0.001 0.003 0.005 0.004 0.003 0.002 0.003 0.006 0.003 0.001 0.006 0.003 0.001 0.001 0.003 0.005 0.006 0.003 0.012 0.019 0.011 0.01 0.011 0.011 0.015 0.017 0.015 0.012 0.015 0.02 0.019 0.015 0.019 0.014 0.01 0.009 0.008 0.002 0.001 0 0 0 0 0 0 0.003 0.003 0.004 0.004 0 0 0.001 0.003 0.002 0.002 0.002 0.002 0 0 0 0 0.003 0.005 0.005 0.006 0 0 0.01 0.008 0 0.002 0 0.002 0 0 0.001 0.001 0.001 0.001 0.003 0.004 0.004 0 0.011 0.009 0.014 0.014 0.009 0.003 0.001 0 0.001 0.001 0 0.001 0.001 0.001 0 0.001 0 0 0 0 0 0 0.003 0.001 0.002 0.001 0 0 0 0.001 0.003 0.002 0.001 0.004 0.002 0.005 0.015 0.017 0.017 0 0.001 0 0 0 0 0 0 0 0 0 0 0 0 0 0 0.001 0.001 0 0 0.002 0 0 0.003 0 0.001 0 0.001 0.001 0 0 0 0 0.008 0.01 0.016 0.016 0.003 0 0 0 0 0 0 0 0 0.02 0.02 0.02 0.011 0.018 0.023 0.024 0.023 0.017 0.021 0.015 0.025 0.008 0.011 0.011 0.009 0.003 0.003 0.012 0 0.032 0 0 0 0.001 0 0 0 0 0 0 0.007 0.018 0.009 0.014 0.016 0.021 0.015 0.017 0.017 0.016 0.019 0.021 0.018 0.027 0.021 0.023 0.03 0.024 0.026 0.023 0.029 0.026 0.023 0.02 0.026 0.024 0.015 0.01 0.022 0.027 0.034 0.054 0.017 0.017 0.039 0.037 0.059 0.061 0.055 0.109 0.071 0.056 0.07 0.027 0.025 0.041 0.056 0.03 0.025 0.023 0 0.005 0.012 0.008 0.005 0.087 0.068 0.037 0.091 0.102 0.206 0.317 0.21 0.194 0.136 0.033 0.033 0.037 0.039 0.025 0.044 0.047 0.07 0.104 0.066 0.099 0.097 0.054 0.069 0.114 0.069 0.027 0.022 0.024 0.024 0.034 0.004 0.004 0.003 0.002 0.003 0.003 0.003 0.009 0.013 0.02 0.02 0.02 0.015 0.019 0.019 0.013 0.012 0.01 0.012 0.022 0.024 0.01 0.008 0.006 0.024 0.017 0.017 0.019 0.003 0.003 0.002 0.001 0.001 0.001 0.002 0.002 0.001 0.002 0.003 0.004 0.003 0 0.003 0.003 0.004 0.002 0.005 0.006 0.006 0.006 0.004 0.005 0.008 0.003 0.002 0.004 0.005 0.003 0.003 0.004 0.004 0.004 0 0.002 0.004 0.002 0.001 0.002 0.001 0.001 0 0 0 0.002 0.001 0 0 0 0 0 0 0 0 0.001 0.001 0.001 0.002 0.003 0.004 0.004 0.002 0.003 0.006 0.005 0.016 0.035 0.038 0.063 0.051 0.039 0.054 0.056 0.033 0.028 0.049 0.047 0.038 0.026 0.026 0.025 0 0.024 0.026 0.024 0.023 0.026 0.021 0.019 0.017 0.023 0.023 0.011 0.018 0.015 0.006 0.002 0 0.011 0.006 0.006 0.006 0.007 0.005 0.004 0.006 0 0.005 0.004 0.002 0.002 0.002 0.002 0.001 0.001 0.001 0 0 0.001 0.001 0.001 0.001 0.002 0.002 0.002 0.001 0 0.001 0.001 0.002 0.003 0.002 0.004 0.005 0.014 0.011 0.013 0.015 0.01 0.012 0.018 0.016 0.012 0.027 0.025 0.024 0.022 0.021 0.011 0.003 0.005 0.005 0.002 0.003 0.003 0.001 0.001 0 0 0.001 0.001 0 0.001 0.001 0.004 0.003 0.003 0.002 0 0.001 0.001 0.001 0.001 0.001 0.001 0.001 0.001 0.001 0 0 0 0 0.009 0.011 0 0.001 0 0 0.001 0.001 0.001 0.001 0.001 0.001 0.001 0.003 0.005 0 0.012 0.009 0.01 0.016 0.007 0.003 0.001 0 0 0 0 0 0 0 0 0 0 0 0 0.001 0.001 0.001 0 0 0 0 0 0.001 0.001 0.001 0.001 0 0 0.001 0 0.003 0.016 0.02 0.017 0.006 0.001 0 0 0.001 0.001 0.001 0.002 0 0 0 0.001 0.001 0 0.001 0.001 0.001 0.001 0.001 0.001 0 0 0.001 0.009 0.002 0.001 0.001 0.001 0.001 0 0.001 0 0 0.012 0.013 0.016 0.014 0.009 0.002 0.001 0.001 0 0 0.001 0.001 0.001 0.022 0.027 0.005 0.018 0.002 0.001 
0.016 1 0.078 0.117 0.153 0.078 0.005 0.006 0.005 0.001 0.002 0.003 0.011 0 0 0 0.002 0.008 0.013 0.037 0.014 0.028 0.026 0.029 0.022 0.025 0.012 0.008 0.009 0.011 0.016 0.004 0.008 0.026 0.034 0.036 0.042 0.041 0.022 0.024 0.017 0.03 0.036 0.041 0.043 0.054 0.037 0.049 0.055 0.054 0.054 0.05 0.052 0.057 0.05 0.032 0.053 0.057 0.026 0 0.002 0.006 0.008 0.014 0.011 0.006 0.012 0.012 0.015 0.022 0.022 0.024 0.028 0.02 0.021 0.017 0.035 0.017 0.02 0.03 0.027 0.022 0.041 0.008 0.008 0.003 0.03 0.016 0.007 0.005 0.011 0.009 0.009 0.012 0.013 0.009 0.016 0.012 0 0.01 0.011 0.013 0.012 0.017 0.014 0.01 0.013 0.011 0.01 0.012 0.002 0.007 0.01 0.009 0.005 0.005 0.008 0.008 0.003 0.008 0.018 0.019 0.004 0 0 0.039 0.013 0.02 0.036 0.019 0.029 0.034 0.041 0.05 0.057 0.047 0.059 0.084 0.052 0.046 0.094 0.066 0.042 0.02 0.016 0.053 0.031 0.039 0.037 0.035 0.035 0.021 0.016 0.006 0.002 0.002 0.001 0 0.002 0.001 0.003 0.002 0 0.003 0.003 0.003 0.003 0.007 0.005 0.014 0.013 0.01 0.011 0.016 0.018 0.007 0.006 0.006 0.003 0.003 0.002 0.003 0.002 0.002 0.003 0 0.001 0.005 0.002 0.005 0.006 0 0.001 0.003 0 0.003 0.004 0.006 0 0 0 0 0 0.001 0 0 0.001 0.001 0.001 0 0 0.006 0.013 0.011 0 0.03 0.023 0.043 0.03 0.029 0.01 0.007 0.011 0.004 0.005 0.008 0.006 0.01 0.007 0.009 0.009 0.009 0.009 0 0.009 0.011 0.008 0.013 0.01 0.008 0.01 0.009 0.01 0.01 0.01 0.008 0.006 0.009 0.008 0.013 0.017 0.034 0.001 0.017 0.018 0.034 0.007 0.008 0.006 0.004 0.017 0.014 0.014 0.012 0.012 0 0.005 0.004 0.005 0.008 0.01 0.007 0.007 0.008 0.013 0.01 0.004 0.004 0.007 0.005 0.009 0.009 0.009 0.011 0.008 0.021 0.022 0.02 0.031 0.033 0.016 0.032 0.043 0.038 0.017 0.052 0.047 0.046 0.028 0.047 0.021 0.01 0.013 0.019 0.013 0.004 0.003 0 0 0 0 0.006 0.008 0.008 0.008 0.004 0.001 0.006 0.031 0.024 0.006 0.001 0.001 0.001 0.001 0.001 0.001 0 0.007 0.008 0.008 0.006 0.004 0.005 0.033 0.023 0.007 0.003 0.001 0 0 0 0.004 0.004 0.003 0.005 0.005 0.005 0 0 0.017 0.019 0.03 0.036 0.021 0.019 0.015 0.02 0.011 0.011 0.015 0.012 0.003 0.006 0.008 0.005 0.002 0.003 0.011 0.011 0.013 0.015 0.018 0.016 0 0.002 0.001 0.001 0.005 0.005 0.005 0 0 0.003 0.002 0 0.032 0.037 0.031 0 0.014 0.012 0.009 0.001 0 0.003 0.001 0.001 0.003 0.001 0.001 0 0.001 0.001 0 0 0 0 0 0.007 0 0 0.002 0.002 0.002 0.002 0 0 0 0 0.001 0 0.007 0.014 0.022 0.017 0.011 0.004 0 0 0.001 0 0 0 0 0.046 0.007 0.055 0.029 0.022 0.018 0.021 0.025 0.03 0.035 0.03 0.033 0.013 0.039 0.001 0.003 0 0 0.004 0.003 0 0.033 0.023 0.026 0.017 0.003 0.009 0.018 0.009 0.009 0.029 0.009 0.014 0.036 0.035 0.037 0.036 0.038 0.039 0.036 0.038 0.034 0.035 0.033 0.035 0.037 0.048 0.019 0.041 0.051 0.043 0.042 0.043 0.052 0.044 0.036 0.03 0.052 0.038 0.035 0.014 0.025 0.011 0.022 0.034 0 0.021 0.026 0.022 0.025 0.054 0.046 0.049 0.05 0.034 0.037 0.042 0.047 0.024 0.034 0.042 0.038 0.031 0.031 0.024 0.015 0.014 0.011 0.083 0.112 0.09 0.07 0.027 0.005 0.078 0.064 0.045 0.11 0.088 0.063 0 0 0.019 0.02 0.018 0.018 0.02 0.023 0.029 0.024 0.055 0.098 0.025 0.051 0.058 0.053 0.022 0.038 0.074 0.064 0.066 0.041 0.039 0.034 0.01 0 0.016 0.008 0.005 0.022 0.022 0.016 0.022 0.04 0.014 0.021 0.02 0.024 0.023 0.023 0.023 0.023 0.025 0.029 0.04 0.025 0.027 0.008 0.027 0.02 0.02 0.026 0.005 0.009 0 0 0 0 0 0 0 0 0 0 0 0 0.001 0.001 0.001 0.001 0.001 0.004 0.003 0.006 0.002 0.004 0.006 0.004 0.003 0.003 0.002 0.001 0 0 0 0 0 0 0 0 0 0 0 0 0 0 0 0 0 0 0 0 0 0 0 0 0 0 0 0 0 0.001 0.002 0.009 0.012 0.011 0.011 0.012 0.022 0.023 0.032 0.045 0.018 0.027 0.027 0.027 0.019 0.013 0.008 0.011 0.011 0.012 0.017 0.019 0.015 0.02 0.015 0.015 0.011 0.015 0.015 0.014 0.012 0.018 0.018 0.018 0.011 0.018 0.012 0.012 0 0.007 0.011 0 0.01 0.013 0.017 0 0.012 0 0.01 0.015 0.018 0.013 0.017 0.017 0.015 0.011 0.003 0.006 0.014 0.017 0.003 0.006 0.015 0.02 0.008 0 0 0.006 0.002 0.001 0.001 0 0 0.005 0.015 0.037 0.035 0.031 0.049 0.032 0.048 0.051 0.048 0.028 0.042 0.043 0.048 0.046 0.042 0.028 0.008 0.007 0.007 0.01 0.004 0.004 0.007 0.003 0 0 0.004 0.006 0.007 0.009 0.009 0.011 0.013 0.025 0.02 0.009 0.005 0.004 0.005 0.003 0.005 0.001 0 0.007 0.008 0.008 0.011 0.003 0.007 0.027 0.027 0.007 0.003 0.005 0 0 0 0.001 0.001 0.001 0.005 0.007 0.006 0 0 0.032 0.013 0.029 0.039 0.024 0.018 0.004 0.001 0 0.001 0 0 0.001 0.001 0.003 0.001 0.001 0.001 0 0.003 0.003 0.003 0.003 0.002 0 0 0 0 0 0 0.003 0.005 0.003 0.004 0.001 0 0.036 0.036 0.036 0.001 0.003 0 0.002 0 0 0.002 0 0 0.001 0.002 0 0 0 0.002 0.002 0.001 0.001 0.004 0.002 0.007 0.002 0.003 0.001 0.003 0.004 0.001 0.003 0.003 0.002 0.001 0 0 0.012 0.019 0.036 0.035 0.009 0.003 0 0 0 0 0 0 0 0.049 0.067 0.048 0.066 0.209 0.172 0.159 0.123 0.117 0.062 0.082 0.13 0.076 0.11 0.053 0.024 0.02 0 0.3 0.524 0.633 0.949 0.164 0.126 0.122 0.053 0.073 0.113 0.034 0.031 0.212 0.121 0.048 0.113 0.298 0.554 0.691 0.67 0.567 0.377 0.333 0.244 0.293 0.304 0.293 0.221 0.489 0.444 0.54 0.516 0.476 0.493 0.433 0.473 0.454 0.361 0.213 0.375 0.423 0.242 0 0.093 0.1 0.144 0.085 0.023 0.149 0.157 0.168 0.186 0.302 0.32 0.311 0.363 0.299 0.262 0.205 0.41 0.252 0.227 0.193 0.353 0.302 0.099 0.076 0.038 0.07 0.085 0.074 0.052 0.1 0.053 0.131 0.157 0.126 0.132 0.124 0.118 0.098 0.114 0.131 0 0.175 0.434 0.635 0.646 0.852 0.726 0.619 0.613 0.51 0.519 0.37 0.127 0.054 0.086 0.092 0.067 0.08 0.065 0.079 0.019 0.042 0.073 0.091 0.053 0 0 0.378 0.761 0.817 0.832 0.575 0.33 0.38 0.344 0.365 0.176 0.366 0.32 0.2 0.212 0.219 0.222 0.153 0.147 0.11 0.133 0.109 0.058 0.086 0.077 0.084 0.126 0.048 0 0.018 0.033 0.072 0.062 0.024 0.018 0.016 0.008 0.004 0.001 0.004 0.01 0.021 0.027 0.037 0.029 0.019 0.047 0.035 0.042 0.063 0.054 0.011 0.034 0.061 0.084 0.07 0.017 0.025 0.034 0.029 0.024 0.007 0.026 0.028 0.018 0.026 0.03 0.023 0.026 0.024 0.024 0.023 0.023 0.004 0 0.021 0.011 0.007 0.006 0.013 0.015 0.01 0.021 0.026 0.025 0.023 0.029 0.035 0.053 0.067 0.531 0.239 0.169 0.278 0.295 0.202 0.113 0.082 0.085 0.076 0.095 0.134 0.18 0.183 0.107 0.13 0.219 0.228 0.176 0.089 0.619 0.616 0.53 0.648 0.674 0.202 0.488 0.478 0.419 0.409 0.333 0.246 0.298 0.286 0.121 0.029 0.06 0.044 0.004 0.063 0.058 0.044 0.181 0.262 0.006 0.003 0.27 0.207 0.169 0.157 0.293 0.135 0.098 0.088 0.075 0.128 0.149 0.067 0.07 0.082 0.152 0.104 0.079 0.1 0.103 0.101 0.109 0.127 0.129 0.14 0.11 0.252 0.281 0.206 0.19 0.238 0.173 0.297 0.365 0.338 0.209 0.357 0.416 0.382 0.31 0.349 0.187 0.126 0.088 0.066 0.035 0.009 0.008 0.003 0.005 0 0 0 0.105 0.113 0.111 0.069 0.035 0.024 0.011 0.037 0.026 0.013 0.008 0.012 0.009 0.008 0.003 0.047 0.092 0.106 0.112 0.094 0.001 0 0.21 0.153 0.001 0.003 0 0.01 0.008 0.009 0.005 0.003 0.057 0.065 0.095 0.096 0.078 0 0.232 0.205 0.291 0.32 0.106 0.039 0.027 0.004 0.009 0.005 0.004 0.012 0.006 0.004 0.012 0.006 0.002 0.003 0 0.015 0.018 0.02 0.037 0.032 0.011 0.004 0 0 0.005 0.016 0.029 0.038 0.037 0.068 0.02 0.118 0.309 0.31 0.313 0.006 0.017 0.003 0.004 0 0 0.001 0 0 0 0.001 0 0 0.001 0.001 0.003 0.004 0.003 0.009 0.015 0.028 0.013 0.006 0.11 0.046 0.024 0.004 0.006 0.013 0 0.001 0.033 0.04 0.147 0.202 0.331 0.322 0.084 0.044 0 0 0 0 0 0 0 0.427 0.063 0.422 0.118 0.023 0.021 0.019 0.011 0.009 0.009 0.008 0.015 0.001 0.002 0.002 0.001 0 0 0.036 0 0.002 0 0 0.01 0.012 0.007 0.004 0.001 0 0 0 0.01 0.068 0.044 0.05 0.054 0.061 0.06 0.069 0.064 0.069 0.069 0.076 0.078 0.086 0.055 0.075 0.092 0.071 0.072 0.072 0.088 0.065 0.057 0.05 0.083 0.06 0.034 0.03 0.001 0.003 0.003 0.004 0.002 0 0.002 0.002 0.003 0.006 0.011 0.009 0.017 0.025 0.043 0.046 0.079 0.051 0.054 0.06 0.066 0.058 0 0 0 0 0 0.017 0.03 0.024 0.006 0.004 0.008 0.009 0.008 0.007 0.005 0.005 0.005 0.004 0.005 0.003 0.004 0.004 0.003 0.005 0.004 0.008 0.007 0 0.008 0.013 0.007 0.004 0.004 0.013 0.013 0.001 0.009 0.007 0.004 0.002 0.007 0.01 0.014 0.018 0.032 0.046 0.049 0.04 0.042 0.043 0.035 0.02 0.015 0.007 0.006 0.012 0.017 0.007 0.005 0.003 0.012 0.004 0.004 0.013 0.005 0.004 0.004 0.002 0.002 0.002 0.003 0.002 0 0.001 0.004 0.002 0.002 0.002 0.004 0.004 0.005 0.003 0.004 0.005 0.005 0.005 0.004 0.005 0.005 0.001 0 0.002 0.002 0.001 0.001 0.002 0.001 0.002 0 0.002 0.002 0.001 0.001 0.003 0 0 0 0.001 0.002 0.003 0.004 0.002 0 0.001 0 0.001 0.001 0.001 0.001 0.001 0.001 0.001 0 0.004 0.005 0.011 0.009 0.006 0.008 0.007 0.015 0.003 0.011 0.008 0.004 0.002 0.004 0.004 0.003 0.002 0.003 0.002 0.002 0.002 0.002 0.002 0 0.004 0.004 0.004 0.002 0.004 0.004 0.004 0.004 0.004 0.004 0.002 0.004 0.003 0 0 0 0.003 0.001 0.005 0.003 0.004 0.005 0.009 0.012 0 0.004 0.012 0.011 0.01 0.01 0.011 0.007 0.003 0.007 0.009 0.005 0.011 0.013 0.012 0.011 0.016 0.016 0.017 0.006 0.012 0.012 0.01 0.01 0.008 0.012 0.015 0.021 0.039 0.052 0.053 0.056 0.042 0.047 0.06 0.058 0.045 0.098 0.116 0.094 0.073 0.099 0.12 0.051 0.071 0.063 0.045 0.05 0.038 0.067 0.047 0 0 0.014 0.017 0.015 0.026 0.023 0.028 0.034 0.028 0.026 0.045 0.057 0.033 0.057 0.046 0.047 0.023 0.02 0.018 0.021 0.022 0.015 0 0 0.029 0.047 0 0.025 0.017 0.012 0.01 0.005 0.025 0.013 0.008 0.017 0.019 0.021 0.027 0 0.052 0.05 0.056 0.066 0.031 0.022 0.016 0.009 0.007 0.004 0.009 0.01 0.008 0.006 0.003 0.001 0.002 0.001 0.005 0.008 0.014 0.014 0.007 0.006 0.005 0.004 0.004 0.003 0.006 0.008 0.004 0.015 0.012 0.016 0.005 0.008 0.067 0.081 0.069 0.026 0.012 0 0.007 0.003 0.002 0.003 0.003 0 0.004 0.005 0.002 0.002 0.001 0.007 0.006 0.008 0.007 0.008 0.008 0.005 0.002 0.008 0.031 0.014 0.01 0.008 0.01 0.011 0 0.008 0.006 0 0.043 0.05 0.064 0.055 0.038 0.01 0.002 0.004 0.004 0.003 0.004 0.006 0.006 0.086 0.105 0.001 0.005 0.012 0.057 
0.046 0.04 1 0.439 0.423 0.217 0.013 0.023 0.013 0.005 0.005 0.008 0.025 0 0 0 0.006 0.019 0.029 0.09 0.041 0.061 0.056 0.068 0.053 0.046 0.028 0.019 0.013 0.039 0.042 0.019 0.04 0.076 0.085 0.094 0.102 0.096 0.055 0.061 0.046 0.07 0.085 0.092 0.094 0.121 0.086 0.125 0.134 0.152 0.153 0.128 0.145 0.164 0.118 0.067 0.136 0.189 0.096 0.004 0.005 0.009 0.011 0.018 0.009 0.015 0.02 0.028 0.031 0.045 0.047 0.045 0.068 0.042 0.043 0.032 0.066 0.034 0.044 0.056 0.062 0.048 0.01 0.003 0.004 0.001 0.017 0.016 0.001 0.024 0.027 0.024 0.025 0.027 0.022 0.029 0.044 0.031 0 0.022 0.037 0.047 0.046 0.047 0.048 0.044 0.043 0.035 0.034 0.036 0.016 0.021 0.027 0.03 0.011 0.028 0.018 0.021 0.01 0.015 0.044 0.054 0.021 0.009 0 0.109 0.049 0.038 0.078 0.04 0.079 0.12 0.13 0.149 0.181 0.147 0.203 0.344 0.211 0.205 0.363 0.284 0.163 0.061 0.071 0.222 0.134 0.14 0.139 0.123 0.146 0.076 0.055 0.024 0.005 0.003 0.002 0 0.002 0.004 0.007 0.006 0.004 0.004 0.004 0.002 0.012 0.021 0.016 0.045 0.049 0.034 0.042 0.052 0.057 0.033 0.029 0.02 0.014 0.01 0.002 0.003 0.003 0.002 0.001 0.001 0.003 0.004 0.001 0.004 0.013 0.001 0.002 0.007 0 0.008 0.011 0.002 0 0 0 0 0 0.001 0 0 0 0 0 0.004 0.006 0.025 0.045 0.028 0 0.122 0.096 0.186 0.116 0.117 0.042 0.031 0.049 0.028 0.029 0.033 0.03 0.031 0.02 0.023 0.019 0.02 0.026 0 0.042 0.04 0.033 0.045 0.036 0.025 0.038 0.028 0.025 0.025 0.018 0.018 0.02 0.018 0.013 0.029 0.049 0.124 0.009 0.063 0.062 0.097 0.002 0.008 0.006 0.003 0.026 0.026 0.022 0.027 0.032 0 0.021 0.017 0.024 0.03 0.033 0.028 0.014 0.017 0.036 0.022 0.015 0.015 0.02 0.005 0.012 0.011 0.011 0.014 0.012 0.034 0.053 0.044 0.076 0.103 0.047 0.093 0.118 0.106 0.059 0.121 0.108 0.097 0.05 0.095 0.046 0.004 0.007 0.012 0.015 0.01 0.011 0.003 0.002 0.001 0.001 0.014 0.016 0.016 0.019 0.014 0.002 0.005 0.057 0.046 0.006 0.005 0.002 0.005 0.005 0.004 0.002 0 0.017 0.02 0.02 0.007 0.002 0.016 0.076 0.067 0.016 0.005 0.003 0.002 0.002 0 0.006 0.008 0.009 0.015 0.02 0.021 0.01 0.001 0.032 0.035 0.065 0.089 0.045 0.038 0.033 0.019 0.013 0.012 0.012 0.015 0.007 0.011 0.011 0.009 0.008 0.009 0.024 0.024 0.026 0.033 0.039 0.029 0 0.009 0.003 0.002 0.013 0.009 0.006 0.001 0.005 0.015 0.003 0.001 0.078 0.087 0.071 0.001 0.031 0.025 0.017 0.008 0.005 0.006 0.003 0.002 0.004 0.005 0.002 0.002 0.004 0.006 0 0.004 0.004 0.002 0 0.015 0.008 0.002 0.003 0.004 0.007 0.008 0.005 0.006 0.003 0.003 0.005 0 0.012 0.041 0.061 0.054 0.033 0.008 0.002 0.004 0.005 0.003 0.004 0.004 0.004 0.106 0.016 0.118 0.07 0.009 0.008 0.007 0.006 0.011 0.015 0.013 0.018 0.008 0.014 0.001 0.004 0 0 0.002 0.001 0 0.016 0.013 0.015 0.013 0.003 0.011 0.01 0.005 0.005 0.013 0.003 0.006 0.017 0.021 0.022 0.019 0.021 0.019 0.014 0.024 0.022 0.025 0.022 0.024 0.02 0.027 0.014 0.025 0.028 0.021 0.022 0.024 0.031 0.023 0.017 0.019 0.031 0.023 0.019 0.006 0.013 0.011 0.007 0.008 0 0.009 0.01 0.01 0.008 0.013 0.015 0.015 0.022 0.013 0.011 0.016 0.029 0.012 0.019 0.032 0.026 0.022 0.011 0.012 0.005 0.01 0.01 0.02 0.022 0.015 0.017 0.006 0.001 0.016 0.015 0.01 0.02 0.012 0.008 0 0 0.003 0.004 0.005 0.007 0.004 0.005 0.008 0.006 0.016 0.023 0.01 0.015 0.016 0.015 0.007 0.006 0.017 0.014 0.016 0.008 0.01 0.011 0.007 0 0.011 0.004 0.002 0.013 0.013 0.014 0.015 0.023 0.01 0.017 0.014 0.017 0.009 0.008 0.009 0.008 0.007 0.007 0.011 0.007 0.007 0.004 0.006 0.005 0.006 0.008 0 0 0 0 0 0 0 0 0 0.001 0 0 0.001 0.001 0.001 0 0 0 0 0.001 0.001 0.002 0.001 0.001 0.001 0 0 0.001 0.001 0 0 0 0 0 0 0 0 0 0 0 0 0 0 0 0 0 0 0 0 0 0 0 0 0 0 0 0 0 0 0 0.001 0.003 0.004 0.003 0.003 0.004 0.007 0.007 0.008 0.011 0.006 0.008 0.008 0.007 0.006 0.004 0.001 0.004 0.004 0.003 0.003 0.004 0.004 0.004 0.004 0.006 0.004 0.006 0.006 0.004 0.003 0.005 0.005 0.004 0.002 0.003 0.004 0.003 0 0.003 0.003 0 0.003 0.004 0.005 0 0.01 0 0.006 0.014 0.012 0.012 0.013 0.011 0.017 0.016 0.01 0.017 0.02 0.016 0.013 0.017 0.021 0.021 0.009 0.004 0 0.008 0.006 0.007 0.007 0.006 0.003 0.008 0.012 0.019 0.017 0.018 0.028 0.014 0.027 0.03 0.029 0.02 0.029 0.036 0.033 0.033 0.032 0.031 0.007 0.006 0.007 0.007 0.006 0.009 0.005 0.003 0 0 0.007 0.008 0.008 0.008 0.005 0.008 0.009 0.018 0.016 0.006 0.005 0.002 0.005 0.002 0.002 0 0 0.006 0.008 0.008 0.006 0 0.007 0.022 0.02 0.006 0.005 0.005 0 0 0 0.001 0.002 0.002 0.006 0.008 0.007 0.003 0 0.02 0.01 0.021 0.026 0.019 0.012 0.004 0.001 0.001 0.001 0.001 0.001 0.001 0.001 0.001 0 0 0 0 0.001 0.002 0.002 0.001 0.001 0 0 0 0 0.001 0 0.002 0.002 0 0 0 0 0.018 0.026 0.021 0 0.002 0 0.002 0.001 0.001 0 0 0 0.001 0.001 0 0 0 0.001 0.001 0.001 0.002 0.004 0 0.004 0.001 0 0.001 0.001 0.001 0.001 0.001 0.001 0 0 0 0 0.005 0.008 0.018 0.018 0.004 0.002 0.001 0.001 0.001 0.001 0.001 0 0 0.028 0.016 0.035 0.121 0.417 0.411 0.17 0.127 0.127 0.072 0.061 0.063 0.054 0.093 0.049 0.025 0.017 0 0.015 0.024 0.074 0.04 0.02 0.017 0.015 0.006 0.008 0.02 0.005 0.004 0.037 0.019 0.006 0.017 0.055 0.069 0.079 0.084 0.086 0.05 0.047 0.036 0.041 0.052 0.055 0.045 0.084 0.071 0.101 0.102 0.108 0.109 0.097 0.102 0.131 0.108 0.051 0.083 0.156 0.094 0 0.041 0.041 0.047 0.027 0.007 0.015 0.022 0.024 0.03 0.051 0.056 0.057 0.067 0.051 0.042 0.036 0.076 0.052 0.043 0.034 0.067 0.059 0.018 0.014 0.028 0.019 0.026 0.024 0.011 0.022 0.014 0.018 0.023 0.017 0.026 0.022 0.021 0.016 0.015 0.015 0 0.011 0.023 0.032 0.038 0.048 0.037 0.039 0.038 0.027 0.025 0.023 0.013 0.009 0.013 0.012 0.009 0.017 0.011 0.026 0.008 0.024 0.049 0.072 0.016 0 0 0.099 0.07 0.068 0.073 0.071 0.08 0.095 0.091 0.096 0.055 0.129 0.188 0.238 0.111 0.158 0.296 0.159 0.09 0.092 0.174 0.112 0.055 0.054 0.047 0.048 0.075 0.027 0 0.004 0.01 0.018 0.012 0.004 0.002 0.003 0 0 0 0 0.001 0.002 0.002 0.005 0.003 0.008 0.029 0.022 0.022 0.047 0.033 0 0.002 0.001 0.003 0.003 0 0.001 0.002 0 0.002 0 0.002 0.003 0 0.003 0.003 0.003 0.004 0.005 0.005 0.005 0.006 0.001 0 0.005 0.003 0.004 0.001 0.003 0.005 0.003 0.003 0.004 0.003 0.003 0.004 0.004 0.009 0.012 0.022 0.055 0.043 0.084 0.078 0.065 0.03 0.013 0.011 0.014 0.009 0.01 0.014 0.008 0.004 0.004 0.015 0.018 0.016 0.012 0.035 0.037 0.032 0.04 0.031 0.012 0.029 0.022 0.028 0.026 0.025 0.018 0.016 0.02 0.009 0.023 0.033 0.032 0 0.047 0.049 0.047 0.047 0.068 0.001 0.001 0.076 0.051 0.041 0.025 0.029 0.017 0.012 0.011 0.007 0.018 0.021 0.009 0.01 0.012 0.026 0.019 0.02 0.021 0.021 0.023 0.025 0.03 0.033 0.035 0.03 0.058 0.079 0.045 0.04 0.053 0.035 0.071 0.087 0.081 0.05 0.074 0.086 0.074 0.058 0.064 0.038 0.022 0.019 0.016 0.009 0.005 0.007 0 0 0 0 0 0.022 0.023 0.024 0.015 0.007 0.007 0.004 0.014 0.006 0.005 0.004 0.005 0.002 0.001 0.001 0.013 0.017 0.022 0.022 0.015 0 0.003 0.032 0.024 0.003 0.003 0 0.001 0.001 0.001 0.002 0.002 0.013 0.011 0.018 0.018 0.015 0 0.033 0.03 0.055 0.057 0.027 0.015 0.008 0.002 0.002 0.001 0.002 0.003 0.001 0.001 0.004 0.001 0.001 0 0 0.004 0.004 0.004 0.009 0.006 0.001 0.001 0 0 0.003 0.004 0.005 0.006 0.008 0.014 0.008 0.013 0.053 0.06 0.06 0.003 0.005 0.001 0 0 0 0 0 0 0 0 0 0 0 0 0 0.001 0.001 0.001 0.003 0.004 0.001 0.001 0.023 0.011 0.004 0.001 0.002 0.004 0 0.001 0.008 0.009 0.024 0.033 0.057 0.057 0.022 0.009 0 0 0 0 0 0 0 0.075 0.018 0.077 0.015 0.002 0.004 0.004 0.004 0.002 0.002 0.004 0.004 0 0 0 0 0 0 0.011 0 0.002 0 0 0.001 0.005 0.002 0.001 0.001 0.001 0 0.002 0.006 0.018 0.01 0.014 0.013 0.019 0.014 0.016 0.011 0.014 0.018 0.021 0.021 0.021 0.014 0.019 0.021 0.016 0.017 0.02 0.021 0.018 0.016 0.013 0.019 0.019 0.013 0.013 0.001 0.001 0.004 0.006 0.002 0.001 0.004 0.003 0.006 0.007 0.006 0.013 0.01 0.009 0.017 0.015 0.021 0.016 0.017 0.013 0.02 0.016 0 0 0 0 0 0.013 0.012 0.007 0.007 0.005 0.018 0.028 0.02 0.017 0.013 0.002 0.002 0.005 0.006 0.009 0.008 0.008 0.014 0.012 0.01 0.016 0.01 0.005 0.009 0.016 0.009 0.004 0.002 0.004 0.004 0 0.004 0.003 0.001 0 0.001 0.001 0.005 0.005 0.009 0.013 0.01 0.01 0.01 0.012 0.009 0.005 0.006 0.003 0.005 0.006 0.005 0.004 0.005 0.001 0.007 0.003 0.003 0.006 0.001 0.001 0 0 0 0 0 0 0 0 0 0 0 0 0.001 0.001 0.001 0.001 0.001 0.001 0.001 0.001 0.001 0.001 0.001 0 0 0.001 0.001 0.001 0 0 0 0 0 0 0 0 0 0.001 0 0.001 0.001 0 0.001 0.001 0.002 0.001 0 0 0 0 0 0 0 0 0 0 0 0.001 0 0.001 0 0.002 0.002 0.002 0.005 0.004 0.007 0.007 0.004 0.002 0.006 0.005 0.004 0.003 0.006 0.004 0.002 0.002 0.002 0.001 0 0.004 0.003 0.003 0.003 0.003 0.003 0.003 0.002 0.002 0.003 0.001 0.002 0.002 0 0 0 0.002 0.001 0 0.001 0 0 0.002 0.004 0 0.002 0.005 0.002 0.005 0.003 0.003 0.001 0.001 0.001 0 0.001 0.001 0.001 0 0.002 0.002 0.003 0.001 0.001 0.001 0.002 0.002 0.002 0.003 0.002 0.003 0.005 0.012 0.012 0.018 0.018 0.015 0.016 0.018 0.015 0.014 0.022 0.026 0.021 0.016 0.02 0.026 0.014 0.021 0.02 0.011 0.009 0.009 0.013 0.01 0 0 0.001 0.001 0.001 0 0 0.009 0.006 0.006 0.007 0.007 0.009 0.007 0.009 0.007 0.007 0.001 0 0 0 0 0 0 0 0.006 0.008 0 0.004 0.004 0.002 0.001 0 0.004 0.001 0 0 0 0.002 0.003 0 0.007 0.009 0.01 0.016 0.008 0.007 0.003 0.001 0.001 0.001 0 0.001 0.001 0.001 0.001 0 0 0 0.001 0.004 0.003 0.003 0.001 0.001 0.001 0 0 0 0 0 0 0 0.001 0.001 0 0.003 0.016 0.018 0.015 0.008 0.004 0 0.002 0 0 0 0 0 0 0 0 0 0 0 0 0 0 0 0 0.001 0 0 0.006 0.002 0 0 0 0 0 0 0.001 0 0.008 0.01 0.017 0.015 0.009 0.003 0 0 0 0 0 0 0 0.02 0.023 0.005 0.005 0.005 0.009 
0.072 0.043 0.367 1 0.787 0.429 0.034 0.048 0.033 0.019 0.019 0.014 0.069 0 0 0 0.011 0.041 0.061 0.177 0.066 0.114 0.1 0.111 0.099 0.084 0.049 0.035 0.037 0.058 0.066 0.028 0.054 0.146 0.171 0.183 0.197 0.188 0.123 0.139 0.1 0.157 0.186 0.199 0.191 0.252 0.187 0.257 0.275 0.3 0.3 0.272 0.292 0.327 0.245 0.132 0.274 0.385 0.219 0.005 0.011 0.03 0.033 0.042 0.016 0.036 0.05 0.061 0.06 0.101 0.105 0.104 0.136 0.077 0.094 0.083 0.139 0.067 0.085 0.123 0.125 0.093 0.015 0.003 0.005 0.001 0.025 0.025 0.013 0.038 0.044 0.042 0.048 0.048 0.039 0.039 0.067 0.052 0 0.044 0.071 0.079 0.078 0.072 0.067 0.067 0.065 0.055 0.057 0.056 0.015 0.039 0.05 0.055 0.031 0.056 0.056 0.06 0.032 0.051 0.09 0.109 0.043 0.014 0 0.234 0.106 0.084 0.157 0.101 0.18 0.245 0.266 0.325 0.39 0.297 0.432 0.768 0.454 0.433 0.797 0.609 0.341 0.127 0.15 0.452 0.26 0.263 0.279 0.27 0.305 0.187 0.124 0.06 0.019 0.015 0.012 0.006 0.004 0.004 0.017 0.008 0.004 0.007 0.007 0.005 0.017 0.04 0.036 0.093 0.1 0.07 0.087 0.131 0.116 0.075 0.07 0.044 0.031 0.026 0.007 0.01 0.012 0.007 0.007 0.001 0.008 0.009 0.009 0.022 0.021 0.001 0.002 0.009 0.002 0.011 0.015 0.009 0 0.002 0.002 0.002 0.004 0.004 0.001 0 0.002 0.003 0.003 0.001 0.009 0.03 0.074 0.053 0 0.216 0.174 0.381 0.256 0.265 0.096 0.067 0.121 0.068 0.061 0.069 0.059 0.05 0.044 0.038 0.029 0.033 0.04 0 0.062 0.057 0.045 0.058 0.064 0.044 0.054 0.047 0.051 0.05 0.043 0.047 0.042 0.042 0.036 0.063 0.091 0.245 0.026 0.153 0.15 0.255 0.013 0.021 0.016 0.012 0.065 0.053 0.052 0.059 0.054 0 0.031 0.03 0.032 0.042 0.055 0.035 0.03 0.039 0.065 0.043 0.026 0.039 0.03 0.025 0.032 0.039 0.042 0.044 0.036 0.112 0.137 0.093 0.16 0.207 0.118 0.19 0.243 0.223 0.1 0.265 0.247 0.237 0.135 0.221 0.086 0.005 0.009 0.012 0.031 0.013 0.01 0.003 0.002 0 0 0.027 0.028 0.03 0.031 0.027 0.01 0.015 0.132 0.091 0.015 0.007 0.002 0.006 0.006 0.006 0 0 0.024 0.026 0.031 0.009 0.005 0.022 0.167 0.131 0.024 0.008 0.004 0.003 0.002 0.001 0.013 0.012 0.011 0.032 0.037 0.037 0.011 0.003 0.084 0.078 0.138 0.169 0.073 0.077 0.058 0.041 0.021 0.021 0.028 0.024 0.009 0.018 0.021 0.015 0.012 0.01 0.05 0.053 0.057 0.061 0.079 0.065 0.002 0.012 0.004 0.002 0.019 0.018 0.02 0.007 0.014 0.03 0.011 0.007 0.144 0.168 0.148 0.002 0.055 0.046 0.033 0.012 0.008 0.01 0.006 0.009 0.011 0.009 0.005 0.004 0.006 0.01 0.001 0.006 0.004 0 0 0.026 0.011 0.005 0.01 0.011 0.018 0.013 0.013 0.017 0.011 0.006 0.01 0 0.019 0.071 0.122 0.102 0.059 0.016 0.003 0.006 0.008 0.004 0.006 0.003 0.005 0.214 0.043 0.255 0.117 0.008 0.008 0.005 0.004 0.007 0.013 0.013 0.02 0.005 0.012 0 0.002 0 0 0.004 0.001 0 0.026 0.016 0.021 0.016 0 0.009 0.014 0.005 0.005 0.021 0.008 0.006 0.025 0.029 0.029 0.027 0.029 0.033 0.026 0.027 0.024 0.032 0.033 0.038 0.035 0.047 0.025 0.039 0.051 0.039 0.04 0.036 0.049 0.035 0.027 0.027 0.046 0.036 0.022 0.008 0.015 0.008 0.014 0.011 0 0.008 0.009 0.004 0.007 0.019 0.026 0.027 0.033 0.026 0.024 0.03 0.05 0.017 0.024 0.052 0.047 0.036 0.029 0.02 0.015 0.015 0.011 0.012 0.016 0.015 0.008 0.003 0.001 0.013 0.007 0.007 0.019 0.013 0.008 0 0 0.001 0.001 0.001 0.001 0.001 0 0.002 0.002 0.006 0.014 0.003 0.005 0.007 0.006 0.001 0.006 0.015 0.014 0.014 0.012 0.011 0.005 0.002 0 0.009 0.005 0.004 0.017 0.014 0.009 0.017 0.036 0.017 0.026 0.013 0.026 0.01 0.011 0.011 0.006 0.006 0.009 0.009 0.007 0.007 0.005 0.008 0.006 0.005 0.01 0.001 0.005 0 0 0 0 0 0 0 0 0 0 0 0 0.001 0 0 0 0 0.001 0.001 0.001 0.001 0.003 0 0 0 0.001 0.001 0 0 0 0 0 0 0 0 0 0 0 0 0 0 0 0 0 0 0 0 0 0 0 0 0 0 0 0 0 0 0.001 0.001 0.004 0.006 0.004 0.004 0.003 0.006 0.006 0.008 0.013 0.007 0.009 0.008 0.008 0.006 0.004 0.003 0.004 0.004 0.003 0.003 0.004 0.003 0.001 0.001 0.001 0.001 0.001 0.001 0 0 0.002 0.002 0.003 0.003 0.002 0.001 0.001 0 0.003 0.003 0 0.003 0.006 0.007 0 0.016 0 0.015 0.014 0.009 0.011 0.015 0.011 0.013 0.013 0.007 0.01 0.014 0.014 0.009 0.009 0.013 0.013 0.008 0.002 0 0.007 0.004 0.005 0.005 0.003 0.001 0.008 0.018 0.036 0.037 0.034 0.046 0.039 0.041 0.048 0.048 0.034 0.042 0.057 0.056 0.054 0.054 0.054 0.018 0.013 0.011 0.012 0.007 0.008 0.014 0.01 0 0 0.008 0.008 0.007 0.007 0.007 0.009 0.011 0.036 0.022 0.009 0.007 0.004 0.006 0.002 0.003 0.001 0 0.006 0.006 0.006 0.007 0.008 0.015 0.032 0.03 0.015 0.006 0.004 0 0 0 0.001 0.003 0.002 0.005 0.006 0.006 0.002 0 0.025 0.019 0.03 0.035 0.02 0.019 0.005 0.002 0.001 0.001 0.002 0.001 0 0 0.001 0 0 0 0 0.002 0.004 0.003 0.004 0.004 0 0.001 0.001 0.001 0.003 0.004 0.002 0.002 0.002 0.002 0.001 0 0.03 0.034 0.032 0.002 0.005 0 0.003 0.001 0.002 0.003 0.003 0 0.002 0.002 0 0.001 0.001 0.002 0.002 0.002 0.003 0.003 0.001 0.004 0.001 0.001 0 0.002 0.003 0.002 0.002 0.002 0.002 0.001 0.001 0.001 0.007 0.015 0.029 0.026 0.01 0.005 0.001 0.004 0.002 0.002 0.004 0.002 0.002 0.044 0.014 0.056 0.142 0.466 0.677 0.256 0.197 0.192 0.091 0.081 0.093 0.081 0.128 0.068 0.038 0.03 0 0.015 0.022 0.078 0.04 0.028 0.021 0.026 0.007 0.011 0.013 0.008 0.004 0.037 0.021 0.011 0.023 0.059 0.078 0.087 0.091 0.087 0.058 0.053 0.042 0.053 0.054 0.055 0.044 0.082 0.083 0.102 0.102 0.116 0.116 0.103 0.112 0.152 0.119 0.067 0.092 0.177 0.105 0 0.047 0.053 0.06 0.039 0.012 0.018 0.022 0.026 0.027 0.054 0.057 0.054 0.071 0.056 0.05 0.037 0.079 0.05 0.041 0.024 0.062 0.062 0.019 0.015 0.044 0.031 0.036 0.03 0.01 0.022 0.015 0.01 0.017 0.016 0.023 0.019 0.018 0.014 0.022 0.022 0 0.016 0.023 0.028 0.031 0.043 0.036 0.027 0.024 0.027 0.025 0.016 0.01 0.008 0.017 0.017 0.014 0.015 0.016 0.032 0.01 0.033 0.071 0.091 0.024 0 0 0.101 0.081 0.069 0.078 0.065 0.089 0.11 0.114 0.118 0.063 0.14 0.205 0.262 0.126 0.158 0.339 0.19 0.102 0.118 0.204 0.135 0.071 0.057 0.046 0.051 0.091 0.036 0 0.004 0.013 0.018 0.012 0.004 0.004 0.004 0.004 0.003 0 0.002 0.002 0.004 0.004 0.006 0.005 0.01 0.03 0.024 0.019 0.042 0.032 0.002 0.002 0.001 0.004 0.004 0 0.001 0.003 0.002 0.003 0 0.003 0.003 0.005 0.006 0.005 0.004 0.005 0.007 0.004 0.005 0.012 0.005 0 0.004 0.001 0 0.001 0.001 0.001 0.001 0 0.001 0.003 0.002 0.006 0.009 0.02 0.02 0.029 0.068 0.051 0.102 0.095 0.079 0.032 0.013 0.009 0.009 0.007 0.008 0.009 0.005 0.004 0.008 0.01 0.012 0.01 0.006 0.029 0.029 0.024 0.041 0.033 0.006 0.02 0.021 0.025 0.023 0.021 0.014 0.019 0.02 0.004 0.015 0.034 0.022 0.001 0.041 0.043 0.044 0.057 0.08 0.001 0 0.076 0.043 0.033 0.015 0.026 0.012 0.011 0.01 0.01 0.016 0.029 0.007 0.008 0.017 0.032 0.023 0.023 0.025 0.023 0.028 0.022 0.032 0.034 0.04 0.038 0.07 0.083 0.049 0.044 0.057 0.036 0.076 0.093 0.082 0.049 0.076 0.083 0.07 0.058 0.058 0.034 0.02 0.014 0.01 0.004 0.001 0.001 0 0.001 0 0 0 0.019 0.022 0.024 0.021 0.012 0.003 0.001 0.006 0.002 0.002 0.002 0.002 0 0.001 0.001 0.008 0.017 0.021 0.022 0.018 0.001 0.001 0.034 0.025 0.001 0.001 0 0.001 0 0 0.001 0 0.014 0.012 0.02 0.019 0.015 0 0.045 0.041 0.049 0.055 0.025 0.006 0.004 0.001 0.002 0.003 0.001 0.003 0.003 0.003 0.004 0.003 0.001 0.001 0 0.002 0.002 0.003 0.006 0.004 0.003 0 0.001 0.001 0.002 0.003 0.004 0.007 0.007 0.015 0.005 0.022 0.057 0.058 0.055 0.001 0.001 0.001 0.002 0 0 0.002 0.001 0.001 0.001 0.001 0 0 0 0.002 0.003 0.003 0.001 0.004 0.006 0.01 0.001 0.001 0.017 0.012 0.007 0.002 0.003 0.005 0 0.001 0.008 0.007 0.03 0.034 0.059 0.055 0.014 0.008 0 0 0 0 0.002 0.001 0.001 0.076 0.029 0.078 0.026 0.008 0.009 0.007 0.007 0.004 0.006 0.005 0.006 0.004 0.005 0.005 0.001 0.003 0.002 0.005 0 0.005 0 0 0 0 0 0 0 0 0 0 0.002 0.012 0.005 0.006 0.007 0.012 0.009 0.011 0.009 0.015 0.014 0.017 0.017 0.021 0.017 0.021 0.021 0.019 0.019 0.021 0.025 0.017 0.014 0.018 0.023 0.015 0.013 0.008 0.005 0.008 0.008 0.019 0.005 0.004 0.006 0.007 0.012 0.019 0.019 0.032 0.023 0.025 0.03 0.015 0.019 0.024 0.024 0.018 0.016 0.014 0 0.001 0.002 0.001 0 0.036 0.025 0.013 0.021 0.019 0.029 0.044 0.032 0.028 0.023 0.01 0.01 0.01 0.015 0.012 0.017 0.021 0.021 0.031 0.028 0.028 0.03 0.013 0.034 0.053 0.028 0.009 0.004 0.005 0.005 0.007 0.005 0.002 0.002 0.001 0.003 0.003 0.003 0.004 0.005 0.011 0.012 0.011 0.009 0.012 0.011 0.007 0.006 0.003 0.008 0.009 0.007 0.003 0.008 0.003 0.012 0.008 0.007 0.009 0.002 0.002 0.003 0.001 0.001 0.001 0.002 0.001 0 0.002 0.002 0.001 0 0 0.002 0.002 0.002 0.002 0.001 0.002 0.002 0.001 0 0.003 0.001 0.002 0.002 0.003 0.001 0.001 0 0.001 0.001 0.001 0 0 0.001 0.001 0 0.001 0 0 0 0.001 0.001 0.002 0.003 0.001 0 0.001 0.001 0.001 0.001 0.001 0.001 0.001 0.001 0 0.001 0.001 0.001 0.001 0.001 0.004 0.003 0.003 0.007 0.017 0.017 0.026 0.016 0.01 0.021 0.023 0.011 0.012 0.021 0.016 0.016 0.01 0.01 0.012 0 0.011 0.01 0.011 0.01 0.011 0.01 0.009 0.007 0.012 0.012 0.006 0.007 0.01 0.003 0.002 0 0.003 0.004 0.002 0.003 0.004 0.004 0.003 0.004 0 0.004 0 0.002 0 0.001 0.001 0 0.001 0 0 0.001 0.001 0.001 0 0.001 0.002 0.002 0.001 0.001 0.001 0 0 0 0 0 0.002 0.004 0.008 0.01 0.009 0.012 0.008 0.011 0.014 0.014 0.007 0.023 0.025 0.023 0.02 0.022 0.023 0.014 0.022 0.02 0.016 0.017 0.017 0.013 0.008 0 0 0.001 0.001 0.001 0.003 0.003 0.005 0.008 0.004 0.004 0.008 0.011 0.005 0.011 0.006 0.009 0.002 0.002 0.001 0 0.003 0.002 0 0 0.004 0.007 0 0.004 0.001 0.003 0.003 0.001 0.005 0.002 0.001 0 0 0.003 0.003 0 0.005 0.006 0.009 0.014 0.004 0.003 0.002 0.002 0.002 0.001 0.002 0.002 0.002 0.001 0 0 0 0 0.001 0.003 0.003 0.003 0.001 0 0.001 0 0.001 0.001 0 0 0 0 0.001 0.002 0.001 0.002 0.012 0.019 0.016 0.006 0.002 0 0.002 0.001 0.001 0.001 0.001 0 0 0.001 0 0 0 0 0 0 0.001 0.002 0.002 0 0 0.002 0.006 0.003 0 0 0 0 0 0 0.001 0 0.011 0.013 0.017 0.015 0.007 0.004 0 0.003 0 0 0 0.001 0.001 0.019 0.025 0.006 0.006 0.002 0.011 
0.058 0.042 0.312 0.745 1 0.421 0.028 0.046 0.026 0.014 0.017 0.016 0.051 0 0 0 0.011 0.029 0.043 0.121 0.052 0.078 0.074 0.081 0.067 0.054 0.024 0.033 0.025 0.041 0.054 0.027 0.041 0.106 0.107 0.118 0.132 0.135 0.091 0.103 0.075 0.121 0.139 0.141 0.141 0.185 0.15 0.188 0.202 0.239 0.237 0.204 0.211 0.247 0.184 0.104 0.204 0.296 0.152 0.007 0.01 0.021 0.022 0.031 0.016 0.02 0.027 0.043 0.04 0.079 0.078 0.072 0.107 0.067 0.07 0.05 0.118 0.055 0.063 0.085 0.101 0.076 0.015 0.007 0.009 0.002 0.03 0.03 0.015 0.033 0.042 0.036 0.034 0.031 0.026 0.025 0.042 0.031 0 0.033 0.053 0.058 0.062 0.06 0.062 0.055 0.054 0.044 0.051 0.042 0.018 0.037 0.036 0.039 0.025 0.049 0.032 0.047 0.025 0.041 0.088 0.107 0.036 0.011 0 0.184 0.079 0.052 0.106 0.049 0.12 0.182 0.194 0.222 0.292 0.232 0.333 0.576 0.312 0.328 0.615 0.475 0.262 0.111 0.121 0.371 0.238 0.219 0.216 0.207 0.244 0.143 0.115 0.061 0.02 0.013 0.012 0.004 0.007 0.005 0.013 0.009 0.003 0.005 0.004 0.002 0.022 0.039 0.029 0.076 0.078 0.05 0.067 0.103 0.094 0.058 0.05 0.026 0.012 0.012 0.002 0.006 0.008 0.006 0.011 0 0.006 0.012 0.012 0.014 0.022 0 0.003 0.005 0 0.006 0.016 0.009 0 0 0.001 0.001 0.002 0.004 0.001 0.001 0.004 0.003 0.003 0.002 0.011 0.026 0.06 0.043 0 0.181 0.14 0.281 0.2 0.201 0.078 0.054 0.099 0.059 0.052 0.058 0.05 0.045 0.035 0.043 0.04 0.039 0.046 0 0.047 0.05 0.039 0.047 0.047 0.028 0.042 0.034 0.025 0.025 0.018 0.017 0.018 0.017 0.014 0.049 0.089 0.192 0.025 0.108 0.108 0.164 0.008 0.016 0.013 0.007 0.034 0.034 0.034 0.039 0.046 0 0.015 0.017 0.022 0.037 0.043 0.027 0.024 0.02 0.053 0.026 0.01 0.019 0.019 0.015 0.017 0.021 0.021 0.023 0.023 0.066 0.089 0.063 0.108 0.15 0.068 0.137 0.174 0.161 0.055 0.197 0.183 0.172 0.101 0.167 0.079 0.008 0.012 0.016 0.026 0.01 0.006 0.005 0.005 0 0 0.019 0.022 0.023 0.026 0.014 0.004 0.013 0.089 0.063 0.011 0.008 0 0.008 0.004 0.003 0.002 0 0.023 0.024 0.026 0.009 0.005 0.028 0.12 0.097 0.029 0.012 0.007 0.007 0.002 0.001 0.011 0.012 0.008 0.027 0.026 0.025 0.007 0.003 0.058 0.058 0.103 0.127 0.054 0.053 0.044 0.035 0.023 0.023 0.026 0.027 0.013 0.018 0.022 0.014 0.016 0.016 0.037 0.036 0.037 0.044 0.056 0.041 0.003 0.012 0.009 0.007 0.017 0.018 0.015 0.002 0.008 0.016 0.004 0.004 0.101 0.127 0.114 0.002 0.042 0.032 0.021 0.01 0.009 0.008 0.003 0.008 0.008 0.007 0.004 0.004 0.004 0.005 0.001 0.005 0.004 0.002 0 0.023 0.006 0.003 0.006 0.008 0.018 0.015 0.007 0.009 0.007 0.001 0.009 0 0.017 0.053 0.096 0.075 0.048 0.02 0.001 0.002 0.003 0.001 0.001 0.001 0.006 0.17 0.036 0.192 0.083 0.007 0.006 0.007 0.007 0.006 0.013 0.01 0.012 0.003 0.012 0 0 0 0 0 0.002 0 0.019 0.008 0.013 0.008 0.001 0.007 0.007 0.003 0.003 0.014 0.005 0.007 0.023 0.024 0.023 0.021 0.022 0.023 0.014 0.018 0.021 0.024 0.027 0.026 0.028 0.033 0.016 0.027 0.036 0.024 0.027 0.026 0.036 0.023 0.014 0.017 0.033 0.023 0.016 0.001 0.007 0.003 0.006 0.005 0 0.003 0.007 0.006 0.005 0.011 0.014 0.022 0.022 0.017 0.02 0.027 0.032 0.017 0.025 0.037 0.034 0.028 0.018 0.019 0.014 0.01 0.009 0.02 0.026 0.019 0.011 0.005 0.003 0.006 0.005 0.004 0.014 0.01 0.006 0 0 0.002 0.002 0.001 0.002 0.003 0.003 0.003 0.003 0.005 0.013 0.005 0.008 0.012 0.008 0.001 0.008 0.014 0.013 0.013 0.011 0.011 0.01 0.004 0 0.011 0.008 0.002 0.018 0.016 0.007 0.015 0.024 0.013 0.013 0.016 0.014 0.008 0.005 0.009 0.005 0.008 0.011 0.011 0.008 0.009 0.006 0.01 0.006 0.006 0.009 0.003 0.006 0 0 0 0 0 0 0 0.001 0 0 0.001 0.002 0.004 0 0.002 0.001 0 0.001 0.001 0.001 0 0.001 0.003 0.001 0.001 0.001 0.001 0 0.001 0.001 0 0 0 0 0 0 0.001 0.002 0 0.002 0.002 0 0 0 0 0 0 0 0 0 0 0 0 0 0 0 0 0 0.006 0.01 0.011 0.007 0.006 0.004 0.007 0.009 0.008 0.013 0.006 0.007 0.007 0.004 0.002 0.004 0.002 0.001 0.001 0.001 0.002 0.003 0.002 0.003 0.002 0.003 0.003 0.003 0.002 0.002 0.001 0 0.001 0.002 0.003 0.001 0.001 0.001 0 0.004 0.005 0 0.006 0.006 0.006 0 0.011 0 0.011 0.013 0.013 0.011 0.012 0.011 0.011 0.009 0.007 0.008 0.011 0.01 0.007 0.007 0.011 0.013 0.008 0.003 0 0.005 0.007 0.008 0.008 0.007 0.003 0.004 0.006 0.016 0.015 0.017 0.029 0.037 0.03 0.034 0.031 0.018 0.032 0.036 0.036 0.034 0.033 0.031 0.01 0.008 0.008 0.008 0.003 0.005 0.012 0.008 0 0 0.005 0.006 0.005 0.008 0.008 0.012 0.012 0.02 0.012 0.011 0.006 0.005 0.007 0.004 0.005 0 0 0.006 0.006 0.008 0.009 0.004 0.01 0.021 0.02 0.01 0.005 0.004 0 0.001 0.001 0.005 0.005 0.004 0.006 0.006 0.007 0.003 0 0.017 0.013 0.017 0.025 0.009 0.009 0.003 0.001 0.001 0.001 0.001 0.001 0.001 0.001 0.002 0.002 0.002 0.001 0.001 0 0.002 0.002 0.003 0.001 0 0.002 0 0 0.002 0.004 0.003 0.003 0.001 0 0 0 0.023 0.025 0.022 0.001 0.003 0 0.002 0 0 0.002 0.001 0 0.003 0.002 0 0 0 0.002 0.002 0.001 0.002 0.002 0.001 0.002 0.001 0.001 0 0 0 0 0 0.001 0.001 0.001 0 0 0.008 0.014 0.025 0.021 0.006 0.003 0.001 0.001 0 0 0.001 0.001 0.002 0.032 0.015 0.036 0.145 0.526 0.851 0.311 0.251 0.225 0.11 0.092 0.1 0.087 0.152 0.059 0.035 0.029 0 0.012 0.025 0.103 0.041 0.031 0.025 0.024 0.009 0.012 0.024 0.012 0.01 0.046 0.021 0.015 0.022 0.071 0.093 0.107 0.112 0.108 0.075 0.066 0.052 0.077 0.076 0.072 0.064 0.107 0.102 0.116 0.12 0.143 0.139 0.128 0.136 0.177 0.138 0.052 0.105 0.219 0.128 0 0.043 0.044 0.052 0.03 0.01 0.015 0.023 0.03 0.032 0.058 0.062 0.062 0.081 0.063 0.056 0.043 0.096 0.051 0.05 0.044 0.076 0.066 0.021 0.018 0.025 0.022 0.028 0.025 0.009 0.016 0.009 0.009 0.018 0.019 0.023 0.02 0.02 0.016 0.021 0.023 0 0.006 0.018 0.026 0.031 0.048 0.037 0.033 0.031 0.027 0.03 0.023 0.011 0.012 0.017 0.019 0.019 0.026 0.011 0.034 0.009 0.036 0.077 0.094 0.023 0 0 0.117 0.091 0.086 0.096 0.083 0.106 0.133 0.131 0.143 0.068 0.166 0.246 0.299 0.156 0.202 0.387 0.244 0.129 0.129 0.222 0.185 0.096 0.082 0.062 0.067 0.102 0.033 0 0.007 0.011 0.027 0.023 0.006 0.003 0.004 0.001 0.002 0.001 0.002 0.002 0.003 0.004 0.004 0.005 0.009 0.042 0.031 0.032 0.059 0.043 0.003 0.003 0.002 0.003 0.003 0.001 0.001 0.002 0.001 0.002 0.001 0.002 0.003 0.004 0.006 0.007 0.004 0.009 0.014 0.011 0.013 0.014 0.002 0 0.008 0.006 0.003 0.002 0.005 0.005 0.002 0.007 0.011 0.011 0.003 0.004 0.006 0.021 0.023 0.024 0.082 0.068 0.118 0.113 0.103 0.035 0.015 0.013 0.011 0.011 0.013 0.016 0.013 0.009 0.011 0.014 0.015 0.01 0.005 0.035 0.034 0.024 0.036 0.03 0.01 0.022 0.028 0.024 0.024 0.021 0.013 0.014 0.015 0.008 0.024 0.048 0.035 0.001 0.061 0.067 0.065 0.067 0.102 0.002 0.001 0.076 0.05 0.042 0.021 0.026 0.024 0.024 0.016 0.016 0.022 0.034 0.008 0.01 0.019 0.037 0.024 0.015 0.025 0.024 0.026 0.028 0.03 0.032 0.036 0.037 0.084 0.09 0.068 0.062 0.075 0.06 0.096 0.117 0.11 0.071 0.09 0.102 0.09 0.07 0.086 0.06 0.027 0.026 0.018 0.006 0.001 0.001 0 0.001 0 0 0 0.025 0.025 0.026 0.023 0.012 0.005 0.001 0.005 0.005 0.004 0.002 0.004 0.001 0.001 0 0.011 0.02 0.022 0.025 0.021 0 0.001 0.05 0.034 0.001 0.002 0 0.001 0 0 0.001 0 0.017 0.013 0.023 0.022 0.018 0 0.053 0.052 0.064 0.065 0.024 0.005 0.006 0.003 0.003 0.003 0.003 0.004 0.001 0.002 0.003 0.002 0.001 0 0 0.005 0.006 0.006 0.01 0.01 0.002 0 0 0 0.001 0.003 0.009 0.01 0.011 0.014 0.004 0.025 0.078 0.073 0.07 0.001 0.004 0.003 0 0 0 0.001 0 0 0 0 0 0 0 0 0 0.001 0.001 0.001 0.001 0.01 0.006 0.002 0.025 0.009 0.005 0.001 0.002 0.004 0 0.002 0.008 0.007 0.036 0.05 0.074 0.066 0.023 0.013 0.001 0.001 0 0 0 0 0 0.087 0.033 0.099 0.025 0.008 0.009 0.009 0.008 0.004 0.005 0.002 0.009 0.001 0.001 0.001 0.002 0.002 0.002 0.018 0 0.004 0 0 0.003 0.007 0.004 0.001 0.001 0.002 0.001 0.001 0.008 0.025 0.019 0.023 0.027 0.031 0.023 0.028 0.028 0.027 0.03 0.031 0.032 0.031 0.016 0.026 0.034 0.024 0.028 0.032 0.033 0.024 0.019 0.025 0.03 0.019 0.016 0.008 0.004 0.006 0.007 0.015 0.004 0.004 0.006 0.006 0.009 0.01 0.01 0.014 0.015 0.014 0.033 0.018 0.025 0.019 0.028 0.02 0.02 0.016 0 0.001 0.003 0.001 0.001 0.028 0.032 0.018 0.012 0.01 0.021 0.033 0.026 0.026 0.021 0.007 0.005 0.009 0.008 0.009 0.009 0.011 0.019 0.021 0.017 0.021 0.024 0.009 0.015 0.039 0.019 0.008 0.005 0.007 0.007 0.005 0.002 0.001 0.001 0.002 0.004 0.006 0.009 0.013 0.013 0.021 0.019 0.012 0.017 0.015 0.011 0.009 0.008 0.007 0.006 0.006 0.009 0.006 0.003 0.002 0.006 0.004 0.004 0.006 0.003 0.004 0 0 0 0 0 0 0 0 0.001 0.001 0.001 0 0.001 0.001 0.003 0.001 0.001 0.001 0.001 0.001 0.001 0.001 0.003 0.003 0.003 0.001 0.001 0.001 0.001 0.001 0.001 0.001 0 0 0.001 0.001 0 0.001 0 0 0 0 0 0 0 0 0 0 0 0 0 0 0 0 0 0 0 0.001 0.001 0.002 0.005 0.004 0.005 0.004 0.006 0.008 0.01 0.015 0.011 0.006 0.012 0.01 0.008 0.007 0.011 0.008 0.009 0.008 0.008 0.006 0 0.003 0.004 0.005 0.005 0.005 0.005 0.003 0.004 0.003 0.004 0.002 0.003 0.003 0.002 0 0 0.003 0 0.002 0.001 0.002 0.002 0.003 0.006 0 0.005 0.004 0.007 0.003 0.007 0.007 0.004 0.001 0.001 0.001 0.002 0.001 0.003 0.002 0.004 0.006 0.005 0.001 0.001 0.003 0.002 0.002 0.002 0.003 0.003 0.004 0.008 0.02 0.019 0.019 0.023 0.014 0.02 0.023 0.022 0.018 0.031 0.038 0.028 0.02 0.035 0.03 0.018 0.029 0.024 0.019 0.016 0.014 0.016 0.013 0 0 0.003 0.003 0.003 0.005 0.006 0.008 0.007 0.01 0.008 0.013 0.015 0.011 0.015 0.012 0.009 0.004 0.004 0.004 0.004 0.004 0.004 0 0 0.015 0.02 0 0.006 0.005 0.001 0.001 0 0.006 0.004 0.002 0.004 0.004 0.008 0.01 0 0.02 0.02 0.023 0.026 0.008 0.004 0.003 0.003 0.003 0.002 0.003 0.002 0.002 0 0.001 0 0 0 0.003 0.004 0.002 0.003 0.002 0.002 0.001 0.001 0.001 0 0.002 0.002 0.004 0.004 0.002 0.005 0.001 0.009 0.027 0.031 0.027 0.015 0.002 0 0.001 0.001 0 0.002 0.002 0 0.001 0.001 0 0 0.001 0.003 0.003 0.002 0.002 0.001 0.001 0.001 0.001 0.002 0.018 0.006 0.003 0.003 0.002 0.002 0 0 0.004 0 0.021 0.022 0.027 0.021 0.018 0.007 0.002 0.004 0.002 0.002 0.002 0.002 0.002 0.031 0.039 0.008 0.007 0.004 0.015 
0.035 0.023 0.18 0.457 0.491 1 0.023 0.03 0.017 0.01 0.007 0.01 0.036 0 0 0 0.002 0.019 0.024 0.095 0.033 0.053 0.047 0.055 0.046 0.044 0.025 0.02 0.018 0.034 0.031 0.02 0.03 0.081 0.084 0.091 0.101 0.098 0.057 0.071 0.052 0.084 0.098 0.108 0.103 0.129 0.093 0.13 0.139 0.156 0.156 0.144 0.141 0.174 0.124 0.068 0.127 0.206 0.108 0.002 0 0.016 0.014 0.018 0.009 0.019 0.029 0.023 0.036 0.052 0.054 0.046 0.067 0.04 0.05 0.046 0.082 0.036 0.039 0.059 0.057 0.045 0.008 0.003 0.004 0 0.011 0.015 0.008 0.019 0.021 0.014 0.021 0.029 0.023 0.015 0.036 0.025 0 0.013 0.033 0.036 0.036 0.036 0.033 0.034 0.032 0.026 0.026 0.03 0.009 0.014 0.022 0.022 0.014 0.028 0.022 0.026 0.015 0.025 0.059 0.066 0.027 0.01 0 0.118 0.049 0.034 0.082 0.042 0.079 0.112 0.131 0.163 0.213 0.159 0.225 0.407 0.241 0.244 0.443 0.347 0.189 0.078 0.078 0.27 0.172 0.151 0.163 0.143 0.164 0.088 0.069 0.038 0.01 0.006 0.006 0.001 0.001 0 0.005 0.002 0.002 0.002 0.001 0.001 0.006 0.022 0.016 0.052 0.064 0.04 0.054 0.08 0.07 0.043 0.036 0.016 0.009 0.007 0.001 0.003 0.004 0.003 0.003 0.001 0.003 0.004 0.002 0.011 0.009 0.001 0.005 0.007 0.001 0.005 0.017 0.004 0 0.003 0.004 0.004 0.004 0.003 0.003 0.003 0.004 0.001 0.001 0.003 0.006 0.015 0.041 0.033 0 0.116 0.096 0.215 0.143 0.132 0.048 0.032 0.055 0.036 0.027 0.044 0.031 0.025 0.02 0.024 0.019 0.02 0.02 0 0.027 0.032 0.021 0.031 0.026 0.017 0.024 0.02 0.019 0.013 0.013 0.014 0.014 0.011 0.012 0.046 0.064 0.149 0.009 0.091 0.092 0.137 0.005 0.01 0.009 0.004 0.031 0.032 0.024 0.023 0.023 0 0.016 0.016 0.018 0.02 0.03 0.026 0.018 0.02 0.031 0.023 0.006 0.015 0.02 0.009 0.017 0.02 0.021 0.023 0.019 0.053 0.064 0.045 0.076 0.091 0.042 0.085 0.112 0.108 0.044 0.125 0.127 0.112 0.052 0.112 0.042 0.003 0.004 0.008 0.022 0.005 0.006 0.002 0.003 0 0 0.016 0.016 0.018 0.018 0.016 0.004 0.015 0.078 0.054 0.008 0.009 0.002 0.009 0.005 0.006 0 0 0.019 0.02 0.021 0.01 0.001 0.01 0.083 0.068 0.013 0.005 0.003 0.003 0.002 0.002 0.009 0.01 0.004 0.015 0.02 0.025 0.008 0.001 0.049 0.037 0.073 0.089 0.051 0.047 0.035 0.025 0.014 0.013 0.015 0.014 0.005 0.008 0.012 0.006 0.007 0.01 0.028 0.028 0.03 0.033 0.042 0.035 0.001 0.006 0.005 0.001 0.009 0.012 0.009 0.002 0.006 0.022 0.006 0.002 0.08 0.09 0.084 0.001 0.033 0.019 0.015 0.007 0.005 0.004 0.002 0.004 0.004 0.003 0 0 0.002 0.005 0 0.004 0.002 0.001 0 0.013 0.002 0.002 0.003 0.003 0.006 0.004 0.006 0.006 0.005 0.003 0.006 0 0.016 0.041 0.066 0.054 0.031 0.014 0.002 0.003 0.006 0.003 0.001 0.001 0.003 0.117 0.022 0.129 0.056 0.01 0.01 0.005 0.006 0.007 0.01 0.011 0.011 0.002 0.008 0.001 0.001 0 0 0.001 0.002 0 0.011 0.008 0.015 0.008 0 0.007 0.009 0.002 0.002 0.012 0.004 0.002 0.013 0.013 0.018 0.017 0.019 0.02 0.017 0.017 0.013 0.016 0.018 0.018 0.018 0.024 0.013 0.018 0.024 0.016 0.017 0.017 0.024 0.018 0.013 0.011 0.024 0.019 0.013 0.004 0.009 0.006 0.003 0.004 0 0.005 0.007 0.008 0.007 0.015 0.015 0.011 0.019 0.01 0.011 0.013 0.021 0.012 0.017 0.024 0.02 0.016 0.011 0.008 0.007 0.006 0.005 0.01 0.011 0.01 0.009 0.001 0.001 0.01 0.008 0.008 0.016 0.012 0.008 0 0 0.004 0.004 0.004 0.004 0.003 0.003 0.003 0.004 0.008 0.011 0.003 0.008 0.008 0.005 0.001 0.001 0.006 0.004 0.004 0.008 0.007 0.005 0.002 0 0.009 0.006 0.003 0.009 0.009 0.008 0.013 0.022 0.01 0.014 0.014 0.014 0.013 0.011 0.007 0.009 0.009 0.009 0.007 0.01 0.011 0.003 0.009 0.006 0.007 0.01 0.001 0.003 0 0 0 0 0 0 0 0 0 0 0 0 0.002 0.001 0.001 0.001 0.001 0.002 0.002 0.004 0.001 0.004 0.005 0.001 0.001 0 0 0 0 0 0 0 0 0 0 0 0 0.001 0 0 0 0 0 0 0 0 0 0 0 0 0 0 0 0 0 0 0 0.002 0.003 0.005 0.005 0.004 0.003 0.001 0.008 0.006 0.006 0.004 0.003 0.006 0.004 0.002 0.002 0.003 0.002 0.001 0.001 0.001 0.001 0.002 0.002 0.002 0.003 0.004 0.003 0.004 0.004 0.004 0.002 0.001 0.001 0.002 0.003 0.001 0 0 0 0.003 0.006 0 0.007 0.008 0.008 0 0.01 0 0.009 0.009 0.007 0.006 0.006 0.006 0.008 0.007 0.004 0.007 0.008 0.011 0.007 0.006 0.008 0.01 0.005 0.004 0 0.004 0.006 0.007 0.007 0.006 0.004 0.003 0.009 0.022 0.015 0.02 0.024 0.024 0.02 0.025 0.025 0.016 0.022 0.022 0.024 0.022 0.023 0.024 0.006 0.006 0.006 0.007 0.005 0.008 0.008 0.004 0 0 0.004 0.004 0.005 0.005 0.005 0.008 0.009 0.016 0.013 0.005 0.005 0.003 0.005 0.003 0.004 0.001 0 0.005 0.005 0.005 0.003 0.004 0.011 0.016 0.017 0.011 0.008 0.007 0 0.002 0 0.002 0.003 0.002 0.003 0.005 0.005 0.002 0 0.011 0.017 0.019 0.019 0.014 0.012 0.004 0.001 0.001 0.001 0.001 0.001 0 0 0.001 0 0 0 0 0 0 0.001 0.002 0.001 0 0.002 0 0 0.003 0.003 0.001 0 0 0 0 0 0.015 0.016 0.016 0.001 0.003 0 0 0 0 0 0 0 0.001 0 0 0 0 0 0 0 0 0.001 0.001 0.002 0.001 0.001 0 0 0 0 0 0 0 0 0 0 0.006 0.006 0.017 0.017 0.003 0 0 0 0 0 0 0 0 0.02 0.006 0.024 0.072 0.245 0.417 0.149 0.102 0.1 0.04 0.043 0.044 0.043 0.065 0.031 0.017 0.017 0 0.011 0.013 0.047 0.022 0.018 0.011 0.017 0.011 0.01 0.011 0.004 0.004 0.03 0.016 0.006 0.011 0.037 0.047 0.049 0.051 0.053 0.036 0.03 0.019 0.029 0.031 0.033 0.034 0.053 0.05 0.059 0.064 0.072 0.071 0.061 0.065 0.09 0.071 0.034 0.049 0.107 0.067 0 0.033 0.035 0.033 0.022 0.008 0.01 0.012 0.016 0.017 0.03 0.034 0.031 0.043 0.032 0.028 0.016 0.048 0.031 0.018 0.024 0.045 0.038 0.008 0.006 0.019 0.011 0.016 0.01 0.008 0.013 0.005 0.016 0.02 0.017 0.016 0.014 0.014 0.012 0.007 0.012 0 0.006 0.01 0.014 0.016 0.026 0.024 0.019 0.019 0.013 0.016 0.01 0.014 0.004 0.015 0.013 0.012 0.012 0.009 0.018 0.006 0.014 0.038 0.042 0.014 0 0 0.059 0.047 0.041 0.042 0.038 0.053 0.059 0.064 0.066 0.033 0.084 0.114 0.126 0.062 0.083 0.17 0.094 0.051 0.054 0.095 0.068 0.036 0.029 0.028 0.03 0.049 0.018 0 0.002 0.004 0.009 0.005 0.005 0.003 0.005 0.001 0 0.001 0.001 0.001 0.001 0.001 0.002 0.002 0.01 0.021 0.017 0.021 0.029 0.025 0 0.001 0.002 0.002 0.002 0 0 0.001 0.001 0.001 0 0.001 0.001 0 0.002 0.002 0.002 0.004 0.007 0.004 0.008 0.009 0.002 0 0.004 0.002 0.001 0.002 0.001 0.002 0.001 0.001 0.003 0.002 0.003 0.002 0.005 0.008 0.009 0.015 0.034 0.024 0.049 0.047 0.042 0.019 0.009 0.009 0.012 0.01 0.009 0.008 0.007 0.01 0.009 0.01 0.009 0.013 0.006 0.018 0.018 0.015 0.025 0.023 0.007 0.017 0.017 0.011 0.012 0.011 0.01 0.009 0.008 0.003 0.015 0.025 0.01 0 0.03 0.031 0.031 0.027 0.041 0.001 0 0.037 0.029 0.023 0.016 0.015 0.014 0.014 0.005 0.01 0.016 0.022 0.011 0.01 0.012 0.021 0.018 0.017 0.02 0.019 0.022 0.021 0.024 0.026 0.031 0.024 0.042 0.048 0.031 0.033 0.038 0.027 0.045 0.049 0.046 0.03 0.045 0.053 0.05 0.041 0.042 0.025 0.011 0.009 0.007 0.003 0 0 0 0 0 0 0 0.02 0.02 0.019 0.013 0.008 0.001 0.003 0.008 0.003 0.002 0.002 0.002 0.001 0.001 0 0.01 0.017 0.02 0.02 0.01 0 0 0.027 0.02 0 0.001 0 0.002 0.001 0.001 0.001 0 0.014 0.011 0.019 0.019 0.011 0 0.027 0.025 0.036 0.039 0.019 0.008 0.01 0.001 0.002 0.003 0.001 0.003 0.005 0.003 0.006 0.002 0.002 0.001 0 0.005 0.005 0.006 0.011 0.007 0.003 0 0 0 0.001 0.003 0.009 0.009 0.008 0.014 0.004 0.017 0.038 0.042 0.039 0.001 0.003 0 0.001 0 0 0 0 0 0 0 0 0 0 0 0 0 0 0.002 0.002 0.004 0.001 0.001 0.017 0.005 0.002 0.001 0 0.002 0 0 0.003 0.002 0.015 0.027 0.041 0.039 0.011 0.006 0 0 0 0 0 0 0 0.049 0.016 0.055 0.017 0.003 0.004 0.004 0.003 0 0 0 0.004 0 0 0 0 0.001 0.001 0.009 0 0.003 0 0 0 0.004 0.002 0 0 0.001 0 0 0.005 0.011 0.006 0.009 0.009 0.012 0.009 0.012 0.013 0.014 0.014 0.017 0.015 0.019 0.01 0.016 0.019 0.015 0.016 0.018 0.021 0.015 0.01 0.013 0.019 0.015 0.013 0.003 0.001 0.001 0.001 0.007 0.002 0.002 0.003 0.003 0.003 0.005 0.005 0.008 0.008 0.012 0.016 0.011 0.019 0.017 0.017 0.011 0.015 0.014 0 0 0 0 0 0.022 0.018 0.01 0.01 0.003 0.014 0.021 0.014 0.013 0.01 0.01 0.01 0.01 0.009 0.008 0.013 0.013 0.017 0.016 0.009 0.019 0.019 0.011 0.014 0.033 0.011 0.001 0.003 0.003 0.003 0.007 0.005 0.003 0.003 0 0.001 0.002 0.003 0.006 0.008 0.01 0.012 0.012 0.011 0.012 0.01 0.004 0.003 0.004 0.003 0.004 0.004 0.004 0.003 0.002 0.006 0.005 0.005 0.004 0.003 0.003 0.002 0.003 0.002 0.004 0.003 0.003 0.002 0.003 0.004 0.004 0.004 0.004 0.004 0.004 0.004 0.002 0.002 0.002 0.001 0.002 0.003 0.002 0.001 0.001 0.002 0.001 0.001 0.002 0.003 0.002 0.002 0.002 0 0.001 0.002 0.002 0.001 0.002 0.003 0.003 0.001 0.002 0.001 0.001 0.002 0.001 0.003 0.003 0.002 0.002 0.003 0.003 0.002 0.004 0.004 0.003 0.003 0.003 0.004 0.003 0.002 0.001 0.003 0.002 0.002 0.006 0.007 0.01 0.007 0.006 0.012 0.014 0.011 0.009 0.013 0.01 0.01 0.01 0.01 0.008 0 0.008 0.007 0.007 0.006 0.006 0.004 0.007 0.003 0.003 0.004 0.003 0.002 0.002 0.001 0 0 0.002 0.002 0.002 0.004 0.001 0.002 0.003 0.004 0 0.002 0.002 0.003 0.001 0.002 0.002 0.003 0 0.002 0.002 0.001 0.002 0.003 0.002 0.003 0.004 0.003 0.002 0 0.001 0.001 0.002 0.002 0.002 0.002 0.002 0.004 0.01 0.01 0.01 0.01 0.007 0.008 0.012 0.01 0.011 0.018 0.02 0.019 0.016 0.019 0.02 0.01 0.011 0.009 0.009 0.009 0.009 0.017 0.011 0 0 0 0.001 0.001 0.002 0.002 0.005 0.006 0.006 0.003 0.005 0.008 0.005 0.008 0.008 0.007 0.001 0.001 0.001 0.001 0.001 0.001 0 0 0.005 0.011 0 0.004 0.003 0.002 0.001 0 0.002 0.001 0.001 0.001 0.001 0.003 0.004 0 0.008 0.011 0.012 0.012 0.005 0.002 0.001 0 0 0 0 0 0 0 0 0 0 0 0.001 0.001 0.002 0.002 0.001 0 0.001 0.001 0 0 0 0 0.001 0 0.001 0.001 0 0.001 0.011 0.016 0.013 0.008 0.002 0 0.001 0 0 0 0 0 0 0 0 0 0 0 0 0 0 0 0 0 0 0 0.006 0 0 0 0.001 0.001 0 0.001 0.001 0 0.009 0.01 0.013 0.012 0.004 0.002 0.001 0.001 0 0 0 0 0 0.015 0.021 0.009 0.005 0.002 0.008 
0.005 0.002 0.017 0.034 0.026 0.014 1 0.736 0.249 0.134 0.142 0.147 0.162 0 0 0 0.001 0.002 0.004 0.007 0.005 0.006 0.004 0.006 0.006 0.007 0 0.002 0.001 0.004 0.003 0.003 0.003 0.01 0.006 0.007 0.008 0.009 0.003 0.007 0.006 0.012 0.014 0.014 0.016 0.017 0.013 0.019 0.021 0.023 0.023 0.017 0.022 0.023 0.022 0.012 0.022 0.028 0.015 0.003 0.049 0.003 0.002 0.006 0.004 0 0.002 0.004 0.003 0.007 0.007 0.008 0.01 0.011 0.008 0.004 0.012 0.005 0.003 0.009 0.01 0.006 0.001 0.001 0.001 0 0.004 0.004 0.002 0.002 0.003 0.003 0 0.001 0.001 0.002 0.005 0.003 0 0.003 0.005 0.007 0.005 0.007 0.006 0.004 0.006 0.007 0.005 0.005 0.003 0.003 0.004 0.007 0.005 0.01 0.008 0.013 0.004 0.068 0.076 0.088 0.023 0.006 0 0.017 0.005 0.004 0.006 0.005 0.013 0.017 0.02 0.021 0.021 0.026 0.025 0.034 0.04 0.041 0.034 0.05 0.056 0.188 0.056 0.04 0.026 0.046 0.043 0.042 0.048 0.029 0.027 0.017 0.002 0.002 0.003 0.003 0.002 0 0.001 0 0 0.001 0.001 0.001 0.002 0.008 0.006 0.017 0.018 0.014 0.016 0.023 0.025 0.017 0.014 0.003 0 0 0 0 0 0 0.001 0 0 0 0.001 0.002 0.003 0 0.001 0.004 0 0.003 0.005 0 0 0 0 0 0 0 0 0 0.001 0.001 0.001 0 0.001 0.003 0.009 0.006 0 0.023 0.017 0.048 0.053 0.05 0.023 0.013 0.018 0.013 0.01 0.011 0.005 0.005 0.004 0.002 0.002 0.002 0.003 0 0.002 0.003 0.004 0.006 0.003 0.003 0.002 0.003 0.001 0.001 0.001 0.001 0.001 0.001 0 0.013 0.017 0.032 0.006 0.025 0.013 0.015 0.001 0.002 0.001 0.001 0.004 0.004 0.004 0.002 0.001 0 0.002 0.001 0.002 0.003 0.002 0.002 0.001 0.001 0.003 0.004 0.002 0.004 0.004 0.003 0.004 0.004 0.004 0.003 0.004 0.008 0.01 0.005 0.012 0.014 0.007 0.014 0.021 0.018 0.01 0.02 0.019 0.016 0.009 0.017 0.005 0.001 0.001 0.002 0.002 0.001 0.001 0.001 0 0 0 0.003 0.003 0.004 0.004 0.003 0 0.002 0.012 0.006 0.001 0 0 0 0 0 0 0 0.003 0.003 0.003 0.001 0 0.001 0.016 0.012 0.001 0 0 0 0 0 0 0 0 0.001 0.002 0.002 0.002 0 0.006 0.004 0.01 0.013 0.003 0.005 0.004 0.003 0 0.001 0.001 0.001 0 0.001 0.001 0.001 0 0.001 0.003 0.003 0.004 0.004 0.006 0.004 0 0.001 0 0 0.001 0 0 0 0 0.001 0 0 0.011 0.013 0.01 0 0.004 0.003 0.003 0 0 0.002 0.003 0.001 0.001 0.001 0.001 0 0 0.001 0 0.001 0.001 0.001 0 0.002 0 0 0 0.001 0.002 0.002 0.002 0.001 0 0 0.001 0 0.001 0.004 0.01 0.01 0.005 0.001 0 0 0 0 0 0 0.001 0.014 0.011 0.019 0.008 0.002 0.002 0 0 0 0.001 0 0.002 0.001 0.001 0 0 0 0 0 0.001 0 0.002 0.001 0.001 0 0 0 0 0.001 0.001 0.004 0 0.001 0.004 0.004 0.003 0.002 0.003 0.003 0.001 0.002 0.002 0.003 0.004 0.004 0.004 0.004 0.001 0.004 0.004 0.004 0.004 0.003 0.004 0.003 0.003 0.003 0.003 0.003 0.002 0 0.001 0.002 0.001 0.001 0 0 0 0 0.001 0.002 0.003 0.002 0.004 0.003 0.002 0.001 0.004 0.002 0.002 0.003 0.002 0.001 0 0 0 0 0 0 0 0 0 0 0 0.001 0 0 0 0 0 0 0 0 0 0 0 0 0 0 0 0 0.001 0 0 0.001 0.001 0.001 0.001 0.001 0.001 0.001 0 0 0 0 0 0.001 0.001 0 0.002 0.001 0.001 0.002 0.003 0.002 0.002 0.001 0.003 0.002 0 0.001 0.001 0 0 0 0 0 0 0 0 0 0 0 0 0 0 0 0 0 0 0 0 0 0 0 0 0 0 0 0 0 0 0 0 0 0 0.001 0 0 0 0 0 0 0 0 0 0 0 0 0 0 0 0 0 0 0 0 0 0 0 0 0 0 0 0 0 0 0 0 0 0 0 0 0 0 0 0 0 0 0 0 0.001 0 0 0 0 0 0 0 0 0 0 0 0 0 0 0 0 0 0 0 0 0 0 0 0 0 0 0 0 0 0 0 0 0.001 0.002 0.002 0 0.001 0 0.001 0.001 0 0.001 0.001 0.001 0 0 0 0.001 0.001 0.001 0 0.001 0.001 0.001 0 0 0 0.001 0 0 0 0 0 0 0.001 0.003 0.003 0.001 0.003 0.003 0.003 0.003 0.003 0.001 0.004 0.004 0.004 0.004 0.004 0.003 0 0 0 0.002 0.002 0.003 0.001 0 0 0 0.001 0.001 0.001 0.001 0.003 0.004 0.003 0.001 0.001 0.003 0.002 0 0.002 0 0.001 0 0 0 0.001 0.001 0 0.002 0.003 0.003 0.003 0.003 0.002 0.002 0 0 0 0 0.001 0.001 0.001 0.001 0.001 0.001 0 0.002 0.005 0.004 0.004 0.003 0.001 0.001 0 0 0 0 0 0 0 0 0 0 0 0 0 0 0 0.001 0.001 0 0 0 0 0.001 0.001 0.001 0.001 0.001 0.001 0.001 0 0.004 0.003 0.003 0.001 0.001 0 0 0 0 0 0 0 0 0.001 0 0 0 0.001 0.001 0.001 0 0 0 0 0 0 0 0 0 0 0.001 0.001 0.001 0.001 0 0 0.001 0.003 0.004 0.002 0.001 0.001 0 0.001 0 0 0.001 0.001 0.001 0.004 0.001 0.004 0.004 0.015 0.022 0.007 0.006 0.007 0.003 0.004 0.006 0.005 0.007 0.003 0.002 0.002 0 0.001 0.002 0.002 0.002 0.002 0.002 0.002 0.001 0 0 0 0 0.001 0.001 0 0.001 0.002 0.002 0.003 0.003 0.002 0.001 0.001 0 0.001 0.001 0.001 0 0.002 0.002 0.003 0.002 0.003 0.003 0.003 0.003 0.004 0.005 0.003 0.001 0.005 0.006 0 0.003 0.003 0.004 0.004 0.002 0.001 0.002 0.002 0.002 0.001 0.001 0.001 0.002 0 0.001 0.001 0.002 0 0 0 0 0 0 0 0.002 0.002 0.004 0.004 0.001 0 0 0 0.002 0.001 0.001 0.001 0.001 0.001 0.001 0.002 0 0.001 0.001 0.001 0.002 0.002 0.002 0.002 0.002 0.001 0.002 0.002 0 0.001 0.002 0.002 0.003 0.003 0 0.003 0.002 0.002 0.005 0.005 0.004 0 0 0.004 0.004 0.005 0.004 0.003 0.001 0.002 0.002 0.002 0.001 0.004 0.006 0.009 0.007 0.008 0.013 0.009 0.007 0.006 0.01 0.007 0.002 0.003 0.002 0.003 0.007 0.001 0 0 0 0 0 0 0 0 0 0 0 0 0 0 0 0 0 0 0 0 0 0 0 0 0 0 0 0 0 0 0 0 0 0 0 0 0 0 0 0 0 0 0 0 0 0 0 0 0 0 0 0 0 0 0 0 0 0 0 0 0 0 0.001 0.001 0 0.006 0.006 0.008 0.006 0.004 0.004 0.004 0.002 0.003 0.002 0.002 0.001 0.001 0.002 0.002 0.001 0.001 0.002 0.002 0.001 0.002 0.003 0.001 0.001 0.001 0.001 0.001 0.001 0.001 0.001 0 0 0 0 0.003 0 0 0.002 0.003 0.002 0.002 0 0 0.002 0.001 0 0.001 0.002 0.001 0 0 0 0 0 0 0 0.001 0.001 0 0 0 0 0.001 0.001 0.001 0.001 0.001 0 0.001 0.002 0.001 0.002 0.002 0.001 0.002 0.002 0.001 0.001 0.002 0.002 0.002 0.002 0.002 0 0.001 0 0 0 0 0 0 0 0 0 0 0.001 0.001 0.001 0.001 0 0 0 0.001 0 0 0 0 0 0 0 0.001 0.001 0.001 0.001 0.001 0 0 0.001 0.001 0 0 0 0 0 0 0 0 0.001 0.001 0.001 0.001 0.001 0 0.002 0.002 0.002 0.002 0.002 0.001 0.001 0.001 0.001 0.001 0.001 0.001 0.001 0.001 0 0 0 0.001 0 0 0 0 0.001 0 0 0 0 0 0 0 0 0 0 0.001 0 0.002 0.002 0.002 0.002 0 0 0 0 0 0 0 0 0 0 0 0 0 0 0 0 0 0 0 0 0 0 0 0 0 0 0 0 0 0 0 0 0 0 0 0 0.001 0 0 0 0 0 0 0 0 0 0.002 0.003 0.002 0.002 0 0.001 0 0 0 0 0 0 0 0 0 0 0.001 0.001 0 0 0 0 0 0 0 0 0 0 0 0 0 0.001 0.001 0 0 0 0.001 0.001 0.001 0.001 0.001 0.001 0.001 0.001 0.001 0 0 0.001 0 0 0 0.001 0 0 0 0.001 0 0 0 0 0 0 0 0 0.001 0.001 0.001 0.003 0.002 0.001 0.004 0.002 0.003 0.004 0.003 0.003 0.002 0.003 0.003 0.002 0.002 0 0 0 0 0 0.004 0.004 0.001 0.001 0.002 0.004 0.004 0.003 0.003 0.002 0 0 0 0 0 0 0 0 0 0 0 0 0 0 0.002 0 0 0 0 0 0 0 0 0 0 0 0 0 0 0 0 0 0 0 0 0 0 0 0 0 0 0 0 0 0 0 0 0 0 0 0 0 0 0 0 0 0 0 0 0 0 0 0 0 0 0 0 0 0 0 0 0 0 0 0 0 0 0 0 0 0 0 0 0 0 0 0 0 0 0 0 0 0 0 0 0 0 0 0 0 0 0 0 0 0 0 0 0 0 0 0 0 0 0 0 0 0 0 0 0 0 0 0 0 0 0 0 0 0 0 0 0 0 0 0 0 0 0 0 0 0 0 0 0 0 0 0 0 0 0 0 0 0 0 0 0 0 0 0 0 0 0 0 0 0 0 0 0 0 0 0 0 0 0 0 0 0 0 0 0 0 0 0 0 0 0 0 0 0 0 0 0 0 0.001 0.002 0.002 0.002 0.002 0.002 0.001 0.001 0.001 0 0 0 0 0 0 0 0 0 0 0 0 0 0 0 0.001 0 0 0 0 0 0 0 0 0 0 0 0 0 0 0 0 0 0 0 0 0 0 0 0 0 0 0 0 0.001 0 0.001 0 0 0.001 0.001 0.001 0 0 0 0 0 0 0 0 0 0 0 0 0 0 0 0 0 0 0 0 0 0 0 0 0 0 0 0 0 0 0.001 0.001 0.001 0.001 0 0 0 0 0 0 0 0 0 0 0 0 0 0 0 0 0 0 0 0 0 0 0 0 0 0 0 0 0 0 0 0 0 0.001 0.001 0.001 0.001 0 0 0 0 0 0 0 0 0.001 0.002 0 0.002 0 0 
0.009 0.001 0.015 0.046 0.031 0.023 0.678 1 0.326 0.186 0.203 0.195 0.231 0 0 0 0.003 0.007 0.009 0.014 0.008 0.011 0.01 0.011 0.009 0.009 0.002 0.004 0.003 0.005 0.005 0.003 0.005 0.01 0.012 0.012 0.015 0.011 0.006 0.005 0.004 0.007 0.011 0.012 0.014 0.018 0.014 0.02 0.019 0.021 0.021 0.021 0.019 0.022 0.019 0.012 0.014 0.027 0.01 0.006 0.08 0.008 0.008 0.011 0.007 0.001 0.001 0.006 0.004 0.006 0.006 0.006 0.008 0.004 0.005 0.005 0.008 0.001 0.005 0.007 0.005 0.005 0.001 0.002 0.002 0.001 0.006 0.004 0.003 0.009 0.01 0.007 0.003 0.004 0.004 0.006 0.007 0.004 0 0.008 0.009 0.01 0.009 0.011 0.011 0.01 0.011 0.011 0.01 0.01 0.004 0.011 0.012 0.015 0.011 0.024 0.017 0.023 0.013 0.128 0.151 0.166 0.044 0.018 0 0.016 0.006 0.007 0.012 0.005 0.011 0.019 0.016 0.022 0.025 0.024 0.028 0.051 0.045 0.051 0.049 0.07 0.092 0.271 0.076 0.067 0.045 0.072 0.069 0.067 0.089 0.045 0.035 0.021 0.008 0.006 0.007 0.003 0.003 0.002 0.003 0.002 0.001 0.001 0.001 0.001 0.002 0.009 0.007 0.02 0.017 0.01 0.016 0.032 0.029 0.02 0.017 0.01 0.004 0.004 0 0 0.002 0.002 0.002 0 0.001 0.003 0.002 0.001 0.004 0 0 0 0 0.001 0.001 0 0 0 0 0 0 0 0 0 0 0 0 0 0 0.004 0.01 0.006 0 0.035 0.03 0.074 0.087 0.085 0.04 0.017 0.03 0.019 0.019 0.014 0.011 0.012 0.011 0.011 0.005 0.007 0.009 0 0.009 0.008 0.008 0.01 0.008 0.004 0.008 0.006 0.005 0.005 0.003 0.003 0.004 0.003 0.003 0.01 0.026 0.052 0.004 0.034 0.022 0.019 0.002 0.003 0.003 0.002 0.007 0.007 0.007 0.004 0.005 0 0.002 0.002 0.002 0.004 0.005 0.001 0.001 0.001 0.002 0.001 0 0.002 0.002 0.004 0.003 0.004 0.004 0.003 0.002 0.008 0.008 0.003 0.007 0.008 0.003 0.007 0.012 0.01 0.005 0.017 0.015 0.017 0.007 0.014 0.006 0.001 0.001 0.002 0.001 0 0 0 0 0 0 0.002 0.002 0.002 0.002 0.001 0 0.001 0.009 0.006 0 0 0 0 0 0 0 0 0.002 0.002 0.002 0.001 0 0.001 0.008 0.007 0.001 0 0 0.001 0.001 0 0.001 0.001 0 0.001 0.001 0.001 0 0 0.005 0.004 0.008 0.012 0.009 0.005 0.003 0.003 0.002 0.001 0.002 0.002 0 0 0 0.002 0.001 0.001 0.001 0.001 0.001 0.002 0.003 0.002 0.001 0 0 0 0.001 0.001 0 0 0 0 0 0 0.01 0.011 0.009 0 0.002 0.001 0 0 0 0 0 0 0 0 0 0 0 0 0 0 0 0 0 0.003 0.002 0 0 0 0 0 0 0 0 0 0 0 0.002 0.004 0.007 0.006 0.003 0.001 0 0 0 0 0 0 0 0.017 0.016 0.018 0.011 0.001 0.001 0 0 0 0.001 0.001 0.002 0.001 0 0 0.001 0 0 0 0.001 0 0.001 0.002 0.003 0.002 0 0 0.002 0.001 0.002 0.002 0 0.003 0.004 0.003 0.003 0.003 0.004 0.004 0.002 0.002 0.003 0.002 0.003 0.004 0.004 0.004 0.002 0.003 0.005 0.003 0.003 0.003 0.004 0.004 0.001 0.001 0.004 0.004 0.002 0.001 0.002 0.002 0.001 0.001 0 0.002 0.002 0.002 0.002 0.001 0.002 0.004 0.004 0.001 0 0.003 0.005 0.001 0 0.004 0.004 0.004 0.001 0 0 0 0 0 0 0 0 0 0 0.002 0.002 0.001 0.002 0.002 0.002 0 0 0 0 0 0 0 0 0 0 0.001 0.001 0 0.001 0.001 0.001 0 0 0 0 0 0 0 0.001 0 0 0.001 0.001 0 0.004 0.003 0.003 0.004 0.003 0.001 0.003 0.001 0.004 0.002 0 0 0 0 0 0 0 0 0 0 0 0 0 0 0 0 0 0 0 0 0 0 0 0 0 0 0 0 0 0 0 0 0 0 0 0 0 0 0 0 0 0 0 0 0 0 0 0 0 0 0 0 0 0 0 0 0 0 0 0 0 0 0 0 0 0 0 0 0 0 0 0 0 0 0 0.001 0 0 0 0 0 0 0 0 0 0.001 0 0 0 0 0 0 0 0 0 0 0 0 0 0 0 0 0 0 0 0 0 0 0 0 0 0 0 0 0 0 0 0 0 0.001 0 0.001 0.003 0.003 0.003 0.001 0.001 0.001 0.001 0.001 0.001 0.001 0.001 0.001 0.001 0.001 0.001 0.001 0 0 0.001 0 0 0 0 0 0 0.001 0.003 0.002 0.002 0.003 0.004 0.004 0.004 0.004 0.003 0.004 0.004 0.004 0.004 0.004 0.004 0.001 0.001 0.001 0 0 0 0.002 0.001 0 0 0 0 0.001 0.001 0 0 0 0.003 0.002 0 0 0 0 0 0 0 0 0.001 0.001 0.001 0.001 0 0 0.003 0.003 0 0 0 0 0 0 0 0 0 0.001 0.001 0.001 0 0 0.001 0 0.003 0.003 0.001 0.002 0 0 0 0 0 0 0 0 0 0 0 0 0 0 0 0 0 0 0 0 0 0 0 0 0 0 0 0 0 0 0.002 0.002 0.002 0 0 0 0 0 0 0 0 0 0 0 0 0 0 0 0 0 0 0 0 0.001 0.001 0 0 0 0 0 0 0 0 0 0 0 0 0.001 0.004 0.004 0 0 0 0 0 0 0 0 0 0.004 0 0.004 0.004 0.017 0.025 0.012 0.01 0.01 0.005 0.004 0.005 0.005 0.008 0.004 0.002 0.002 0 0.001 0.001 0.002 0.001 0.001 0.001 0 0.001 0.001 0.001 0 0 0.001 0 0 0 0.001 0.002 0.002 0.002 0.002 0.001 0.001 0.001 0.001 0.001 0.002 0.003 0.002 0.003 0.004 0.003 0.004 0.004 0.003 0.002 0.007 0.006 0.002 0.002 0.008 0.005 0 0.001 0.002 0.004 0.002 0 0.001 0.001 0.001 0.001 0.002 0.002 0.002 0.003 0.002 0 0 0.002 0.001 0.001 0.001 0.001 0.001 0.001 0.001 0.004 0.001 0.003 0.001 0 0 0 0.001 0.002 0.001 0.001 0.001 0.001 0.001 0.001 0.001 0 0 0.001 0.001 0.001 0.002 0.002 0.001 0.001 0.001 0.001 0.001 0.001 0.002 0.002 0.001 0 0.003 0.002 0.001 0 0.001 0.002 0.006 0 0 0 0.004 0.002 0.001 0.001 0.002 0.004 0.003 0.006 0.007 0.005 0.005 0.008 0.009 0.004 0.007 0.015 0.009 0.004 0.008 0.006 0.004 0.001 0.001 0.001 0.001 0.004 0.002 0 0 0 0 0 0 0 0 0 0 0 0 0 0 0 0 0 0 0.001 0.001 0.001 0.001 0.001 0 0 0 0 0 0 0 0 0 0 0 0 0 0 0 0 0 0 0 0 0 0 0 0 0 0 0 0 0 0 0 0 0 0 0 0 0 0.001 0.001 0 0.003 0.002 0.004 0.004 0.004 0.004 0.003 0.002 0.002 0.002 0.002 0 0 0 0.001 0.001 0.001 0.001 0 0.002 0.002 0.001 0.002 0.001 0 0.001 0.002 0.002 0.002 0.002 0 0.002 0.002 0 0.001 0.001 0 0 0 0 0 0.002 0.004 0 0 0.003 0.002 0.002 0.001 0.001 0.001 0 0 0.001 0.001 0 0 0 0 0.001 0 0 0.001 0.001 0 0.001 0 0.001 0.001 0.001 0.003 0.004 0.003 0.003 0.002 0.002 0.003 0.004 0.004 0.003 0.002 0.002 0.002 0.001 0.002 0.001 0.001 0.001 0 0 0 0 0 0 0 0 0 0.001 0.001 0.001 0.001 0 0 0 0 0 0 0 0 0 0 0 0 0 0.001 0.001 0 0 0 0.001 0.001 0 0 0 0 0 0 0 0 0.001 0 0.001 0.001 0 0 0 0 0.001 0 0 0 0 0 0 0 0 0 0 0 0 0 0 0 0 0 0 0 0 0 0 0 0 0 0 0 0 0 0 0.001 0.001 0 0.001 0.001 0.001 0 0 0 0 0 0 0 0 0 0 0 0 0 0 0 0 0 0 0 0 0 0 0 0 0 0 0 0 0 0 0 0 0 0.001 0.001 0.001 0.001 0.001 0 0 0 0 0 0 0 0 0.002 0.002 0.002 0.001 0 0.001 0.001 0.001 0 0.001 0.001 0.001 0.001 0.001 0.001 0 0 0 0.002 0 0 0 0 0 0 0 0 0 0 0 0 0 0.002 0.001 0.002 0.002 0.002 0.002 0.002 0.002 0.003 0.002 0.002 0.001 0.002 0.002 0.002 0.002 0.002 0.002 0.002 0.002 0.001 0.001 0.002 0.002 0.001 0 0.001 0.002 0.002 0.002 0.003 0.001 0.001 0.002 0 0.002 0.002 0.002 0.009 0.007 0.003 0.006 0.004 0.002 0.001 0.005 0.001 0.001 0.001 0 0 0.001 0.001 0 0.002 0.001 0 0.003 0.002 0.006 0.01 0.004 0.004 0.002 0.001 0.001 0.001 0.001 0 0 0.001 0.002 0.003 0.001 0.003 0.003 0.001 0.001 0.003 0.003 0.001 0.002 0.002 0.002 0.001 0 0 0 0 0 0.001 0.001 0.001 0.001 0.001 0 0 0 0 0 0 0 0 0 0 0.001 0 0 0 0 0 0 0 0 0 0 0 0 0 0 0 0 0 0 0 0 0 0 0 0 0 0 0 0 0 0 0 0 0 0 0 0 0 0 0 0 0 0 0 0 0 0 0 0 0 0 0 0 0 0 0 0 0 0 0 0 0 0 0 0 0 0 0 0 0 0 0 0 0 0 0.001 0 0.002 0.001 0.001 0 0 0 0.001 0.001 0.001 0.001 0.001 0.001 0.001 0 0.001 0.001 0.001 0.001 0.001 0.001 0.001 0 0.001 0.001 0.001 0 0 0 0 0 0 0 0 0 0 0 0 0.001 0 0 0 0.001 0 0 0 0 0 0 0 0 0 0 0 0 0 0 0 0 0 0 0 0 0 0 0 0 0.001 0.001 0.001 0.001 0.001 0.001 0.001 0.001 0 0.002 0.002 0.001 0.001 0.002 0 0 0 0 0 0.001 0 0.001 0.001 0 0 0 0 0 0 0 0 0 0.001 0 0 0.001 0 0.001 0.001 0.001 0.001 0.001 0 0 0 0 0 0 0.001 0.002 0 0 0 0.001 0 0 0.001 0.001 0 0 0 0 0 0 0.001 0.001 0.001 0.002 0.002 0 0 0 0 0 0 0 0 0 0 0 0 0 0 0 0 0 0 0 0 0 0 0 0 0 0 0 0 0 0 0 0.002 0.002 0.001 0.001 0 0 0 0 0 0 0 0 0 0 0 0 0 0 0 0 0 0 0 0 0 0 0.001 0 0 0 0 0 0 0 0 0 0.001 0.001 0.001 0 0.001 0 0 0 0 0 0 0 0 0.002 0.003 0 0 0 0.001 
0.005 0 0.012 0.036 0.033 0.018 0.242 0.361 1 0.604 0.612 0.615 0.407 0 0 0 0 0.003 0.005 0.01 0.005 0.008 0.007 0.008 0.007 0.006 0.001 0.004 0.004 0.005 0.005 0.003 0.001 0.009 0.009 0.011 0.012 0.009 0.011 0.011 0.007 0.01 0.01 0.011 0.009 0.014 0.012 0.016 0.016 0.019 0.018 0.015 0.018 0.019 0.014 0.008 0.018 0.022 0.013 0.005 0.23 0.006 0.004 0.01 0.005 0.001 0.001 0.004 0.001 0.001 0.001 0.002 0.005 0.003 0.001 0.001 0.008 0.002 0.002 0.004 0.004 0.005 0.001 0 0 0 0.004 0.004 0.002 0.001 0.001 0.001 0 0 0 0.001 0.004 0.001 0 0.001 0.004 0.006 0.006 0.008 0.007 0.008 0.009 0.008 0.007 0.006 0.002 0.005 0.004 0.006 0.005 0.005 0.007 0.015 0.009 0.136 0.094 0.099 0.029 0.008 0 0.015 0.004 0.006 0.01 0.005 0.013 0.016 0.018 0.021 0.021 0.017 0.023 0.04 0.033 0.041 0.041 0.057 0.068 0.168 0.051 0.053 0.037 0.053 0.047 0.044 0.061 0.035 0.018 0.007 0 0 0 0 0.001 0 0.004 0.002 0 0.002 0.003 0.002 0.003 0.007 0.003 0.012 0.017 0.013 0.015 0.017 0.019 0.007 0.006 0.004 0.004 0.004 0.001 0 0.001 0.001 0.001 0 0 0.001 0.001 0.003 0.004 0 0 0 0 0 0.002 0 0 0 0 0 0 0 0 0 0 0 0 0 0.001 0.004 0.007 0.004 0 0.016 0.015 0.049 0.058 0.052 0.02 0.013 0.02 0.015 0.009 0.011 0.012 0.01 0.006 0.006 0.003 0.004 0.004 0 0.005 0.006 0.005 0.006 0.005 0.003 0.005 0.003 0.004 0.004 0.004 0.003 0.003 0.004 0.002 0.011 0.018 0.043 0.005 0.02 0.015 0.016 0.001 0.001 0.001 0.001 0.007 0.007 0.007 0.005 0.004 0 0.004 0.004 0.006 0.005 0.006 0.005 0.006 0.005 0.006 0.004 0.001 0.003 0.001 0.002 0.003 0.003 0.003 0.004 0.004 0.008 0.008 0.002 0.008 0.013 0.008 0.012 0.016 0.014 0.005 0.016 0.015 0.014 0.007 0.014 0.007 0.001 0.001 0.002 0.003 0 0 0 0 0 0 0.002 0.002 0.002 0.002 0.002 0.001 0.003 0.007 0.006 0.001 0 0 0 0 0 0 0 0.001 0.001 0.001 0 0.001 0.003 0.007 0.006 0.003 0 0 0 0 0 0 0 0 0 0.002 0.001 0 0 0.005 0.004 0.007 0.01 0.009 0.006 0.004 0.002 0.002 0.002 0.002 0.002 0.003 0.001 0.002 0.003 0.003 0.002 0.005 0.005 0.005 0.005 0.005 0.003 0 0 0 0 0 0 0 0 0 0.001 0.001 0.001 0.009 0.01 0.01 0 0.005 0.004 0.002 0 0 0.002 0.001 0 0 0.001 0 0 0 0.001 0 0 0 0 0 0.004 0.001 0 0 0 0.001 0.001 0.001 0.001 0 0.001 0.001 0 0.002 0.005 0.009 0.008 0.003 0 0 0 0 0 0 0.001 0.001 0.012 0.011 0.014 0.008 0 0 0 0 0.001 0.001 0.001 0 0 0.001 0 0 0 0 0 0 0 0.002 0.001 0.001 0 0 0 0.002 0.001 0.001 0.002 0 0.001 0.002 0.002 0.002 0.002 0.002 0.001 0.002 0.002 0.002 0.002 0.002 0.002 0.003 0.002 0.001 0.002 0.002 0.002 0.002 0.002 0.003 0.002 0.002 0.002 0.003 0.002 0.002 0.001 0 0 0 0 0 0 0 0 0 0.001 0.001 0.001 0.002 0.001 0 0 0.002 0.001 0.001 0.002 0.002 0.002 0.001 0.002 0.001 0.002 0.002 0 0 0 0 0 0 0.001 0.001 0 0 0 0 0 0 0 0 0 0 0 0 0 0 0 0.001 0 0 0 0 0 0 0 0 0 0 0 0 0 0 0 0 0 0.001 0.001 0 0 0.003 0.001 0.001 0 0.001 0 0 0 0 0 0 0 0 0 0 0 0 0 0 0 0 0 0 0 0 0 0 0 0 0 0 0 0 0 0 0 0 0 0 0 0 0 0 0 0 0 0 0 0 0 0 0 0 0 0 0 0 0 0 0 0 0 0 0 0 0 0 0 0 0 0 0 0 0 0 0 0 0 0 0 0 0 0 0 0 0 0 0 0 0 0 0 0 0 0 0 0 0 0 0 0 0 0 0 0 0 0 0 0 0 0 0 0 0 0 0 0 0 0 0 0 0 0 0 0 0.001 0 0.001 0.001 0.001 0.001 0.001 0.001 0.002 0.002 0.001 0.002 0.002 0.001 0.001 0.002 0.002 0.001 0.001 0 0 0 0 0 0 0 0 0.002 0.002 0.003 0.002 0.002 0.003 0.004 0.003 0.003 0.003 0.003 0.003 0.003 0.002 0.002 0.002 0.001 0 0 0 0.002 0 0 0.001 0 0 0 0 0 0 0 0 0.001 0.002 0.001 0 0.002 0.001 0.001 0.001 0.001 0.001 0 0 0 0 0 0 0.001 0.002 0.002 0.002 0.002 0.001 0.001 0 0 0 0 0 0 0 0.001 0 0 0 0.002 0.002 0.002 0.002 0 0 0 0 0 0 0 0 0 0 0 0 0 0 0 0 0 0 0 0 0 0.001 0 0 0.001 0 0 0 0 0 0 0 0.002 0.002 0.002 0 0 0 0 0.001 0.001 0.001 0.001 0 0.001 0.001 0.001 0.001 0.001 0.001 0.001 0.001 0.001 0.001 0 0.001 0 0 0 0 0 0.001 0.001 0.001 0 0 0 0 0.001 0 0.002 0.002 0.001 0.001 0.001 0.001 0.001 0 0.001 0.001 0.001 0.002 0 0.002 0.006 0.018 0.028 0.008 0.005 0.006 0.001 0.001 0.004 0.004 0.004 0.001 0.001 0 0 0 0 0.001 0 0.001 0 0 0 0 0 0 0 0 0 0 0 0.001 0.001 0.001 0.001 0.001 0 0 0 0 0 0 0.001 0.001 0.001 0.001 0.001 0 0 0 0.001 0.002 0.003 0 0.001 0.005 0.005 0 0.001 0.001 0.002 0.001 0 0 0.001 0 0.001 0.001 0.001 0.001 0.001 0.001 0 0 0.001 0.001 0.001 0.001 0.001 0.001 0 0 0.002 0.001 0.002 0.002 0 0 0 0 0.001 0.001 0.001 0.001 0.001 0.001 0 0.001 0 0 0 0 0 0 0 0 0 0 0 0 0 0 0 0 0 0.001 0 0.001 0.001 0.003 0.004 0.004 0.002 0 0 0.001 0.001 0 0 0.001 0.001 0.001 0.001 0.002 0.001 0.003 0.006 0.009 0.003 0 0.01 0.008 0.003 0.005 0.008 0.007 0.003 0.002 0.001 0.001 0.002 0.001 0 0.001 0.001 0.001 0.001 0 0 0 0 0 0 0 0 0 0 0 0 0 0 0 0 0 0.001 0 0 0 0 0 0 0 0 0 0 0 0 0 0 0 0 0 0 0 0 0 0 0 0 0 0 0 0 0 0 0 0 0 0 0 0 0 0.001 0.001 0 0.002 0.002 0.002 0 0.001 0.001 0 0 0 0 0 0 0 0 0 0 0 0 0 0 0 0 0 0 0 0 0 0 0 0 0 0 0 0 0.001 0.001 0 0 0 0.001 0.003 0.002 0.002 0 0 0.001 0.001 0.001 0.001 0 0 0 0.001 0.001 0.001 0 0.001 0.001 0.001 0 0 0 0.001 0 0 0.001 0.001 0.001 0.001 0.001 0.001 0.001 0.001 0.001 0.001 0.001 0.001 0.001 0.001 0.001 0.001 0.001 0.001 0.001 0.001 0 0 0 0 0 0 0 0 0 0 0 0 0.001 0.001 0.001 0.001 0.001 0 0 0 0 0 0 0 0 0 0 0 0.001 0.001 0.001 0.001 0 0 0 0 0 0 0 0 0 0 0 0 0.001 0.001 0.001 0.001 0.001 0 0 0 0 0 0 0 0 0 0 0 0 0 0 0 0 0 0 0 0 0 0 0 0 0 0 0 0 0 0 0 0.001 0.001 0.001 0.001 0 0 0.001 0.001 0 0 0 0 0 0 0 0 0 0 0 0 0 0 0 0 0 0 0 0 0 0 0 0 0 0 0 0 0 0 0 0 0 0 0.001 0 0 0 0 0 0 0 0 0 0 0 0 0.001 0.001 0.001 0 0 0 0 0 0 0 0 0 0 0 0 0 0 0 0 0 0 0 0 0 0 0 0 0 0 0 0 0.001 0.001 0.001 0.001 0.001 0.001 0.001 0.001 0.001 0.001 0.001 0.001 0.001 0.001 0.001 0.001 0.001 0.001 0.001 0.001 0.001 0.001 0 0 0.001 0 0.001 0 0 0 0 0 0 0 0 0 0.001 0 0 0.001 0.001 0.001 0.002 0.002 0.001 0.002 0.002 0.001 0.001 0.001 0 0 0 0 0 0.001 0.001 0.001 0 0 0 0.002 0.002 0.001 0 0 0 0 0 0 0 0 0 0 0 0 0 0 0 0.002 0 0 0 0 0 0 0.001 0.001 0 0 0 0.001 0.001 0.001 0.001 0.001 0.001 0 0.001 0 0 0 0 0 0 0 0 0 0 0 0 0 0 0 0 0 0 0 0 0 0 0 0 0 0 0 0 0 0 0 0 0 0 0 0 0 0 0 0 0 0 0 0 0 0 0 0 0 0 0 0 0 0 0 0 0 0 0 0 0 0 0 0 0 0 0 0 0 0 0 0 0 0 0 0 0 0 0 0 0 0 0 0 0 0 0 0 0 0 0 0 0 0 0 0 0 0 0 0 0 0 0 0 0 0 0 0 0 0 0 0 0 0 0 0 0 0 0 0 0 0 0 0 0.001 0.001 0.001 0.001 0.001 0 0 0 0 0 0 0 0 0 0 0 0 0 0 0 0 0 0 0 0 0.001 0 0 0 0 0 0 0 0 0.001 0.001 0.001 0.001 0.001 0.001 0.001 0 0.001 0.001 0 0 0 0.001 0 0 0 0 0 0 0 0 0 0 0.001 0 0 0 0 0 0 0 0 0 0 0 0 0 0 0 0 0 0 0 0 0 0 0 0 0 0 0 0 0 0 0 0 0 0 0 0 0 0 0 0 0 0 0 0 0 0 0 0 0 0 0 0 0 0 0 0 0 0 0 0 0 0 0 0 0 0 0 0.001 0 0 0 0 0 0 0 0 0 0 0 0 0 0 0 0 0 0 0 0 0 0 0 0 0 0.001 0 0 0 0 0 0 0 0 0 0.001 0.001 0.001 0 0.001 0.001 0 0 0 0 0 0 0 0.001 0.001 0 0.001 0 0 
0.003 0.003 0.006 0.017 0.015 0.005 0.122 0.175 0.434 1 0.5 0.3 0.187 0 0 0 0.001 0.001 0.002 0.004 0.002 0.004 0.004 0.004 0.004 0.003 0.002 0.001 0.001 0.003 0.001 0.001 0.002 0.005 0.002 0.003 0.004 0.004 0.001 0.003 0.004 0.007 0.007 0.007 0.004 0.007 0.008 0.007 0.008 0.01 0.01 0.009 0.008 0.009 0.009 0.007 0.009 0.012 0.006 0.001 0.2 0.004 0.002 0.004 0.002 0.002 0.005 0.005 0.005 0.004 0.004 0.005 0.004 0.005 0.004 0.005 0.004 0.001 0.002 0.004 0.003 0.003 0 0 0 0 0.001 0.003 0 0.001 0.003 0.002 0.002 0.004 0.004 0.004 0.004 0.004 0 0.001 0.003 0.003 0.003 0.003 0.005 0.003 0.003 0.002 0.005 0.003 0.001 0.004 0.004 0.006 0.004 0.005 0.007 0.006 0.006 0.073 0.041 0.04 0.008 0.003 0 0.006 0.003 0.004 0.004 0.003 0.008 0.009 0.009 0.01 0.012 0.01 0.014 0.019 0.017 0.017 0.018 0.024 0.028 0.073 0.023 0.025 0.022 0.022 0.024 0.019 0.025 0.011 0.011 0.007 0.002 0.001 0 0 0.001 0 0 0 0 0 0 0 0.003 0.004 0.001 0.008 0.006 0.004 0.007 0.008 0.009 0.004 0.004 0.003 0.002 0.002 0 0 0.001 0.002 0.002 0.001 0.001 0.002 0.001 0.001 0.003 0 0 0.001 0 0.001 0.001 0 0 0.001 0.001 0 0 0.001 0.001 0 0 0 0 0 0 0 0.003 0.003 0 0.013 0.012 0.025 0.021 0.021 0.012 0.006 0.008 0.005 0.005 0.006 0.007 0.006 0.004 0.004 0.002 0.002 0.005 0 0.004 0.002 0.001 0.002 0.001 0.001 0.003 0.002 0 0 0 0 0.001 0 0 0.005 0.006 0.022 0.001 0.007 0.009 0.011 0.001 0.002 0.001 0.001 0.003 0.003 0.001 0.001 0.001 0 0.001 0 0 0.002 0.003 0.002 0 0.001 0.002 0.002 0.001 0.003 0.001 0 0.002 0.002 0.002 0.001 0.001 0.004 0.005 0.002 0.006 0.007 0.003 0.006 0.009 0.008 0.001 0.008 0.007 0.007 0.005 0.006 0.004 0 0 0 0.002 0.001 0 0 0 0 0 0.001 0.001 0.001 0.001 0.001 0.001 0.001 0.005 0.004 0.001 0.001 0 0.001 0.001 0 0 0 0.001 0.001 0.001 0 0 0 0.006 0.004 0 0 0.001 0 0 0 0 0 0 0.001 0.002 0.001 0 0 0.001 0.003 0.004 0.004 0.004 0.004 0.002 0 0 0 0 0 0 0 0 0 0 0 0.002 0.002 0.002 0.002 0.003 0.003 0 0 0 0 0.001 0 0 0 0 0.001 0 0 0.004 0.003 0.003 0 0.002 0.003 0.001 0 0 0 0 0 0 0 0 0 0 0 0 0 0 0 0 0.001 0 0 0 0 0 0 0 0 0 0 0 0 0 0.002 0.003 0.002 0.002 0 0 0 0 0 0 0 0 0.006 0.006 0.006 0.004 0 0 0 0 0.001 0.001 0.001 0.001 0.001 0.001 0 0 0 0 0 0 0 0 0 0 0 0 0 0 0 0 0.001 0 0 0.001 0.001 0.001 0 0 0 0 0 0 0 0.001 0.001 0.001 0.001 0 0 0.001 0.001 0 0.001 0.002 0.001 0.001 0.001 0.002 0.001 0.001 0 0.001 0 0.001 0.001 0 0 0 0 0 0.001 0 0 0 0 0 0 0 0 0 0.001 0.001 0.001 0 0 0 0 0 0 0 0 0 0 0 0 0 0 0.001 0.001 0.001 0 0 0 0 0 0 0 0 0 0 0 0 0 0 0 0 0 0 0.001 0 0.001 0.001 0 0 0 0 0 0 0 0 0 0 0 0.002 0.001 0.001 0 0.001 0 0 0 0 0 0 0 0 0 0 0 0 0 0 0 0 0 0 0 0 0 0 0 0 0 0 0 0 0 0 0 0 0 0 0 0 0 0 0 0 0 0 0 0 0 0 0 0 0 0 0 0 0 0 0 0 0 0 0 0 0 0 0 0 0 0 0 0 0 0 0 0 0 0 0 0 0 0 0 0 0 0 0 0 0 0 0 0 0 0 0 0 0 0 0 0 0 0 0 0 0 0 0 0 0 0 0 0 0 0 0 0 0 0 0 0 0 0 0 0 0.002 0 0.001 0 0 0 0 0 0 0 0 0 0 0 0 0 0 0 0 0.001 0 0 0.001 0.001 0.001 0.001 0 0.001 0.001 0.002 0.002 0.001 0.002 0.001 0.002 0.002 0.002 0.002 0.002 0.001 0.001 0.001 0.001 0.001 0.001 0.001 0.001 0 0 0 0 0 0 0 0 0 0 0 0 0 0 0.001 0.001 0 0 0 0 0 0 0 0 0 0 0 0 0 0 0.001 0.001 0 0 0 0 0 0 0 0 0 0 0 0 0 0 0.001 0 0.001 0.001 0.001 0.001 0 0 0 0 0 0 0 0 0 0 0 0 0 0 0 0 0 0 0 0 0 0 0 0 0 0 0 0 0 0 0.001 0.001 0.001 0 0 0 0 0 0 0 0 0 0 0 0 0 0 0 0 0 0 0 0 0 0 0 0 0 0 0 0 0 0 0 0 0 0.001 0.001 0.001 0.001 0.001 0.001 0.001 0.001 0 0 0.001 0 0 0.001 0.001 0.001 0.002 0.009 0.014 0.003 0.003 0.003 0 0 0.003 0.002 0.002 0 0 0 0 0 0.001 0.002 0.003 0.002 0.002 0.003 0.001 0 0.001 0 0 0.002 0.002 0 0 0.003 0.002 0.003 0.003 0.004 0.003 0.003 0 0.002 0.002 0.002 0.002 0.004 0.003 0.002 0.004 0.004 0.004 0.003 0.004 0.005 0.005 0.003 0.002 0.006 0.003 0 0.002 0.003 0.003 0.002 0 0 0 0.002 0.001 0 0 0 0.001 0 0 0 0.003 0 0 0 0.003 0.003 0 0 0.001 0.002 0.002 0.002 0 0 0 0.001 0.001 0.002 0.001 0.002 0.002 0.002 0.002 0.002 0 0.001 0.002 0.002 0.002 0.003 0.003 0.003 0.002 0.003 0.003 0.001 0.001 0 0.001 0.001 0 0 0 0.001 0 0.001 0.001 0.002 0.001 0 0 0.004 0.003 0.003 0.003 0.003 0.003 0.004 0.004 0.005 0.002 0.004 0.006 0.007 0.002 0.005 0.008 0.007 0.002 0.002 0.004 0.004 0.003 0.001 0.001 0.002 0.001 0 0 0 0 0.001 0 0 0 0 0 0 0 0 0 0 0 0 0 0 0 0 0 0.002 0 0 0 0 0 0 0 0 0 0 0 0 0 0 0 0 0 0 0 0 0 0 0 0 0 0 0 0 0 0 0 0 0 0 0 0 0 0 0 0.001 0.001 0.002 0.002 0.002 0.001 0.001 0 0 0 0 0.001 0 0.001 0.001 0.002 0.002 0.002 0.002 0.002 0.001 0.003 0.003 0.003 0.001 0.003 0.001 0.003 0.001 0.003 0.003 0.002 0.002 0.002 0.002 0.001 0 0.001 0 0 0.002 0.001 0.003 0.003 0.004 0 0 0.003 0.002 0.002 0 0.001 0.001 0.001 0.002 0.001 0.002 0.002 0.001 0.002 0 0.002 0.001 0 0.002 0.002 0.001 0.001 0.002 0.002 0.002 0.001 0.004 0.004 0.003 0 0 0.001 0.002 0.002 0.002 0.004 0.002 0.004 0.003 0.003 0.003 0.002 0.001 0.001 0 0 0 0 0 0 0 0 0 0.002 0.002 0.002 0.001 0 0 0 0.001 0 0 0 0 0 0 0 0.001 0.002 0.002 0.002 0.001 0 0 0.002 0.002 0 0 0 0 0 0 0 0 0.001 0.002 0.002 0.002 0 0 0.002 0.002 0.002 0.003 0.001 0.001 0 0 0 0 0 0 0 0 0 0 0 0 0 0 0 0 0 0 0 0 0 0 0 0 0 0 0 0.001 0 0.002 0.003 0.003 0.003 0 0 0 0 0 0 0 0 0 0 0 0 0 0 0 0 0 0 0 0.001 0 0 0 0.002 0.001 0 0 0 0 0 0 0.001 0.001 0.002 0.003 0.003 0.003 0.002 0.002 0 0 0 0 0 0 0 0.003 0 0.003 0.003 0 0 0 0 0 0 0 0 0 0 0 0 0 0 0 0 0 0 0 0 0 0 0 0 0 0 0 0 0 0 0 0 0 0 0 0 0 0 0 0 0 0 0 0 0 0 0 0 0 0 0 0 0 0 0 0 0.001 0.001 0.001 0 0 0 0 0.001 0.001 0.001 0.006 0.003 0.001 0.001 0.001 0 0 0.001 0.001 0 0 0 0 0 0 0 0 0.001 0 0.001 0.003 0.003 0.003 0.001 0.001 0.001 0 0 0.001 0.002 0.001 0 0 0.002 0.002 0.003 0.003 0.003 0 0.002 0.003 0.001 0 0 0 0 0 0 0 0 0 0 0 0 0 0 0 0 0 0 0 0 0 0 0 0 0 0 0 0 0 0 0 0 0 0 0 0 0 0 0 0 0 0 0 0 0 0 0 0 0 0 0 0 0 0 0 0 0 0 0 0 0 0 0 0 0 0 0 0 0 0 0 0 0 0 0 0 0 0 0 0 0 0 0 0 0 0 0 0 0 0 0 0 0 0 0 0 0 0 0 0 0 0 0 0 0 0.002 0 0 0 0 0 0 0 0 0 0 0.002 0.002 0 0 0 0.001 0.001 0 0 0 0 0 0 0 0 0 0 0 0 0 0 0 0 0 0 0 0 0 0 0 0 0 0 0 0 0 0 0 0 0 0 0 0 0 0 0 0 0 0 0 0 0 0 0 0 0 0 0 0 0 0 0 0 0 0 0 0 0.001 0.001 0.001 0 0.001 0.001 0 0 0 0 0 0 0 0 0 0 0 0 0 0 0.001 0.001 0.001 0.001 0.001 0 0 0 0 0 0 0 0 0 0 0 0.001 0.001 0 0 0 0 0 0 0 0 0 0 0 0 0 0 0 0 0 0 0 0 0 0 0 0 0 0 0 0 0 0 0 0 0 0 0 0 0 0 0 0 0 0 0 0 0 0 0 0 0 0 0 0 0 0 0 0 0 0 0 0 0 0 0 0 0 0 0 0 0 0 0 0 0 0 0 0 0 0 0 0 0 0 0 0 0 0 0 0 0 0 0 0 0 0 0 0 0 0 0.001 0 0 0.001 
0.002 0.001 0.008 0.022 0.018 0.011 0.135 0.193 0.521 0.555 1 0.43 0.209 0 0 0 0 0.004 0.003 0.004 0.002 0.004 0.003 0.004 0.003 0.002 0.001 0.002 0.002 0.001 0.003 0.005 0.005 0.006 0.006 0.005 0.005 0.006 0.004 0.006 0.004 0.005 0.005 0.005 0.006 0.007 0.007 0.008 0.008 0.008 0.008 0.008 0.008 0.009 0.009 0.006 0.007 0.01 0.006 0.001 0.392 0.002 0.003 0.001 0.001 0 0.002 0.003 0.004 0.003 0.003 0.004 0.004 0.001 0.002 0.002 0.003 0.002 0.001 0.003 0.006 0.006 0 0 0 0 0.001 0.001 0.001 0.002 0.003 0.003 0.001 0.003 0.002 0.003 0.004 0.004 0 0.002 0.003 0.003 0.002 0.002 0.004 0.003 0.003 0.002 0.002 0.003 0.001 0.002 0.002 0.003 0.002 0.006 0.002 0.003 0.001 0.073 0.051 0.053 0.007 0.002 0 0.01 0.002 0.002 0.004 0.002 0.005 0.008 0.008 0.008 0.013 0.011 0.013 0.023 0.019 0.02 0.023 0.03 0.038 0.083 0.038 0.026 0.017 0.033 0.033 0.029 0.037 0.025 0.016 0.008 0.004 0.001 0.001 0 0.001 0.001 0.001 0 0 0.001 0.001 0.001 0.003 0.006 0.005 0.011 0.009 0.007 0.007 0.015 0.012 0.009 0.007 0.002 0.001 0.001 0.002 0.002 0.002 0.001 0.001 0 0.002 0.003 0.002 0.003 0.003 0 0 0.002 0 0.002 0.002 0.001 0 0 0 0 0 0 0 0 0 0 0 0 0 0.001 0.002 0.001 0 0.012 0.011 0.028 0.031 0.031 0.013 0.009 0.011 0.006 0.005 0.005 0.008 0.004 0.003 0.003 0.003 0.003 0.004 0 0.002 0.002 0.001 0.002 0.001 0 0.001 0.001 0.001 0.001 0.001 0.001 0.001 0.001 0.001 0.009 0.012 0.021 0.005 0.017 0.009 0.015 0 0 0 0 0.001 0.001 0.001 0.001 0.001 0 0.002 0.001 0 0.003 0.004 0.003 0.001 0.001 0.004 0.002 0.002 0.002 0.003 0.001 0.001 0.001 0.001 0.001 0 0.003 0.004 0.002 0.003 0.005 0.005 0.006 0.006 0.006 0.004 0.008 0.006 0.006 0.003 0.006 0.003 0.001 0.001 0.001 0 0 0 0 0 0 0 0.003 0.003 0.003 0.003 0.003 0.002 0 0.004 0.002 0 0 0 0 0 0 0 0 0.003 0.003 0.003 0.001 0 0.002 0.005 0.006 0.003 0.001 0 0 0 0 0 0 0.001 0.002 0.004 0.003 0.001 0 0.004 0.003 0.007 0.007 0 0.001 0.002 0.001 0.001 0.001 0.001 0.001 0 0 0.001 0.001 0.001 0.001 0.002 0.002 0.002 0.002 0.002 0.002 0 0 0 0 0 0 0.001 0 0 0.003 0.002 0 0.007 0.007 0.007 0 0.002 0.001 0 0 0 0 0 0 0 0 0 0 0 0 0 0 0 0 0 0.001 0 0 0 0 0 0 0 0 0 0 0.001 0 0.001 0.001 0.005 0.005 0.003 0.001 0 0 0 0 0 0 0 0.008 0.002 0.007 0.004 0 0 0.001 0.001 0.001 0.002 0.001 0.001 0.001 0.002 0 0 0 0 0 0 0 0.001 0 0.001 0 0 0 0.001 0 0 0.001 0 0 0.001 0.001 0.001 0.001 0.001 0.001 0.001 0.001 0.001 0.001 0.001 0.001 0.001 0.001 0.001 0.001 0.002 0.001 0.001 0.001 0.002 0.001 0.001 0 0.002 0.001 0.001 0 0.001 0.001 0 0.001 0 0.001 0.001 0.001 0.001 0.001 0.001 0.001 0.001 0.001 0.001 0.001 0.002 0.001 0.001 0.001 0 0 0 0 0 0 0 0.001 0.001 0 0.001 0 0 0 0 0 0.001 0.001 0.001 0 0 0.001 0.001 0.001 0.001 0.001 0.001 0 0.001 0 0 0 0 0 0 0 0 0.001 0.001 0.002 0.002 0.002 0 0 0 0 0 0 0.001 0.001 0.001 0.001 0.002 0 0.001 0.001 0.001 0 0 0 0.001 0 0 0.002 0.001 0 0 0 0 0 0 0.001 0.001 0 0 0 0 0 0 0 0 0 0 0 0 0 0 0.001 0.001 0 0 0 0 0 0 0.001 0.001 0.001 0.001 0.001 0 0 0 0 0 0 0 0 0 0 0 0 0 0 0 0 0 0 0 0 0 0 0 0 0 0 0 0 0 0 0 0 0.001 0.001 0.001 0.001 0.001 0.001 0.001 0 0.001 0 0 0 0 0 0 0 0 0 0.001 0.001 0.001 0.001 0.001 0.001 0.001 0.001 0.001 0.001 0.001 0 0.001 0.001 0.001 0 0.001 0.001 0.001 0 0 0 0 0 0.001 0 0 0.001 0 0.001 0.001 0.001 0.001 0 0 0 0 0 0 0 0 0 0 0 0 0 0 0 0 0 0 0 0 0 0 0 0.002 0.002 0.002 0.002 0.001 0.001 0.002 0.002 0.002 0.002 0.002 0.001 0.001 0.001 0.002 0.001 0.001 0.001 0.001 0.001 0.001 0.003 0.003 0 0 0 0 0 0 0.001 0.001 0.001 0.001 0 0.001 0 0 0 0 0 0 0 0 0 0 0 0.001 0.001 0.001 0.001 0.001 0 0 0 0 0 0 0 0 0 0 0 0 0 0.001 0.001 0.001 0.001 0 0 0 0 0 0 0 0 0 0 0 0 0 0 0 0 0 0 0 0 0 0 0 0 0 0 0 0 0 0 0 0 0.001 0.001 0.001 0 0 0 0 0 0 0 0 0 0 0 0 0 0 0 0 0 0 0 0 0 0 0 0 0 0 0 0 0 0 0 0 0 0.001 0 0.001 0.001 0 0 0 0 0 0 0 0 0 0.001 0 0.001 0.003 0.012 0.018 0.009 0.005 0.004 0.002 0.002 0.003 0.003 0.003 0 0 0 0 0 0 0.003 0.001 0.002 0.002 0.001 0.001 0.001 0.002 0 0.001 0.002 0.001 0.001 0.001 0.002 0.003 0.003 0.003 0.003 0.003 0.002 0.001 0.001 0.002 0.002 0.001 0.003 0.002 0.003 0.003 0.003 0.003 0.003 0.003 0.004 0.003 0.001 0.002 0.004 0.004 0 0.002 0.003 0.002 0.002 0.001 0.002 0.002 0.002 0.002 0.001 0.002 0.002 0.002 0.002 0.002 0.001 0.002 0.002 0.002 0.002 0.002 0.002 0.001 0.001 0.002 0.002 0.002 0.002 0 0 0 0 0 0.001 0 0 0 0.001 0.001 0.001 0 0 0 0 0 0.001 0 0 0 0 0 0 0 0 0.001 0 0 0 0 0.001 0 0.001 0.002 0.003 0 0 0 0.004 0.003 0.002 0.003 0.003 0.002 0.003 0.003 0.002 0 0.004 0.004 0.007 0.003 0.006 0.008 0.007 0.005 0.002 0.005 0.004 0.003 0.005 0.002 0.003 0.004 0.003 0 0 0 0 0 0 0 0 0 0 0 0 0 0.001 0.001 0.001 0 0 0 0 0 0.003 0.001 0 0 0 0 0 0 0.001 0.001 0.001 0.001 0 0 0.001 0.001 0 0.001 0 0 0 0 0 0 0 0 0 0 0 0 0 0 0 0 0 0 0.001 0.001 0.001 0.001 0.001 0 0.003 0.003 0.002 0.002 0.002 0 0 0 0 0 0 0 0 0 0 0 0 0 0 0 0 0 0.001 0 0 0 0 0 0 0 0 0 0 0 0.001 0.001 0.001 0 0.003 0.002 0.002 0.001 0.001 0 0 0.002 0.002 0.002 0.002 0.002 0.001 0.001 0.001 0.001 0.001 0.001 0 0 0 0 0 0 0 0 0 0 0 0 0.001 0.001 0.001 0.003 0.001 0.001 0.002 0 0.003 0.003 0.003 0.002 0.002 0.002 0.002 0.002 0.002 0.001 0 0 0 0 0 0 0 0 0 0 0 0 0 0 0 0 0 0.001 0.001 0 0 0 0 0 0 0 0 0 0 0 0 0 0 0 0 0 0 0 0 0 0 0 0 0 0 0 0 0 0 0.002 0.002 0.002 0.002 0.002 0.001 0.001 0 0 0 0 0 0 0 0 0 0 0 0 0 0 0 0.001 0.001 0 0 0 0 0 0 0 0 0 0 0 0.002 0.002 0.002 0.002 0 0 0 0 0 0 0 0 0 0 0 0 0 0 0 0 0 0 0 0 0 0 0 0 0 0 0 0 0 0 0 0 0 0.001 0.001 0.002 0.002 0.001 0 0 0 0 0 0 0 0 0.002 0.001 0.002 0.001 0 0 0 0 0.001 0.001 0.001 0 0 0 0 0 0 0 0 0 0 0 0 0 0 0 0 0 0 0 0 0 0 0 0 0 0 0 0 0 0 0 0 0 0 0 0 0 0 0 0 0 0 0 0 0 0 0 0 0.001 0.001 0.001 0.001 0 0 0 0 0 0 0 0.003 0.002 0.001 0.001 0 0 0 0.001 0 0 0 0 0 0 0 0 0.001 0 0 0.001 0.001 0.003 0.003 0.001 0.001 0.001 0 0 0 0 0 0 0 0.001 0.002 0 0.002 0.002 0 0 0.001 0 0 0 0 0 0 0 0 0 0 0 0 0 0 0 0 0 0 0 0 0 0 0 0 0 0 0 0 0 0 0 0 0 0 0 0 0 0 0 0 0 0 0 0 0 0 0 0 0 0 0 0 0 0 0 0 0 0 0 0 0 0 0 0 0 0 0 0 0 0 0 0 0 0 0 0 0 0 0 0 0 0 0 0 0 0 0 0 0 0 0 0 0 0 0 0 0 0 0 0 0 0 0 0 0 0 0 0 0 0 0 0 0 0 0 0 0 0 0 0 0 0 0 0 0 0 0 0 0 0 0 0 0 0 0 0 0 0 0 0 0 0 0 0 0 0 0 0 0 0 0 0 0 0 0 0 0 0 0 0 0 0 0 0 0 0 0 0 0 0 0 0 0 0 0 0 0 0 0 0 0 0 0 0 0.001 0.001 0 0 0 0 0 0 0 0 0 0 0 0 0 0 0 0 0 0 0 0 0 0 0 0 0 0 0 0 0 0 0 0 0 0 0 0 0 0 0 0 0 0 0 0 0 0 0 0 0 0 0 0 0 0 0 0 0 0 0 0 0 0 0 0 0 0 0 0 0 0 0 0 0 0 0 0 0 0 0 0 0 0 0 0 0 0 0 0 0 0 0 0 0 0 0 0 0 0 0 0 0 0 0 0 0 0 0 0 0 0 0 0 0 0 0 0 0 0 0 0 0 0 0 0 0 0 0 0 0 0 0 0 0 0 0 0 0 0 
0.01 0.001 0.008 0.025 0.021 0.015 0.17 0.269 0.727 0.475 0.586 1 0.285 0 0 0 0.003 0.004 0.006 0.012 0.01 0.01 0.01 0.01 0.009 0.007 0.002 0.003 0.002 0.007 0.006 0.002 0.005 0.008 0.006 0.008 0.012 0.008 0.006 0.005 0.005 0.006 0.007 0.008 0.009 0.012 0.012 0.015 0.014 0.017 0.017 0.014 0.013 0.018 0.013 0.004 0.012 0.021 0.01 0.001 0.224 0.004 0.004 0.005 0.004 0.002 0.003 0.004 0.006 0.006 0.007 0.006 0.007 0.005 0.007 0.004 0.009 0.003 0.006 0.007 0.007 0.006 0 0 0 0 0.002 0.004 0.003 0.004 0.005 0.005 0.004 0.004 0.004 0.007 0.006 0.007 0 0.002 0.006 0.008 0.009 0.01 0.01 0.009 0.007 0.006 0.007 0.008 0.002 0.006 0.005 0.006 0.005 0.008 0.006 0.006 0.004 0.121 0.079 0.086 0.019 0.005 0 0.013 0.008 0.007 0.009 0.004 0.013 0.014 0.015 0.018 0.02 0.016 0.019 0.028 0.027 0.029 0.029 0.036 0.048 0.131 0.042 0.029 0.024 0.038 0.035 0.032 0.041 0.021 0.013 0.005 0.003 0.001 0.001 0 0 0 0 0 0 0 0 0 0.001 0.004 0.005 0.012 0.014 0.011 0.014 0.016 0.013 0.008 0.008 0.004 0.004 0.005 0.001 0.002 0.003 0.001 0.001 0 0.001 0.002 0 0 0.003 0 0.001 0.002 0 0.001 0.005 0.002 0 0 0 0 0 0 0 0 0 0 0 0 0 0 0.003 0.001 0 0.012 0.013 0.034 0.042 0.041 0.013 0.007 0.016 0.012 0.008 0.009 0.005 0.005 0.003 0.004 0.005 0.005 0.006 0 0.007 0.008 0.007 0.01 0.006 0.004 0.006 0.003 0.005 0.005 0.005 0.004 0.006 0.006 0.004 0.009 0.012 0.026 0.003 0.019 0.013 0.012 0 0 0 0 0.005 0.005 0.004 0.004 0.003 0 0.001 0.001 0.001 0.001 0.001 0.001 0.001 0.001 0.002 0 0 0.001 0 0.002 0.001 0.001 0.001 0.001 0.002 0.005 0.004 0.004 0.004 0.006 0.003 0.005 0.01 0.008 0.003 0.012 0.011 0.012 0.008 0.01 0.003 0.001 0.001 0.002 0.002 0.001 0.001 0 0 0 0 0 0 0 0 0 0 0 0.004 0.004 0.001 0.001 0 0.001 0 0 0 0 0 0 0 0 0 0 0.004 0.004 0 0 0 0 0 0 0 0 0 0 0 0 0 0 0.003 0.002 0.005 0.007 0.005 0.003 0.002 0.002 0.001 0.001 0 0 0 0 0 0 0 0.001 0.002 0.002 0.002 0.002 0.004 0.003 0 0 0 0 0 0 0 0 0 0 0 0 0.005 0.007 0.007 0 0.002 0.002 0 0 0 0 0 0 0 0 0 0 0 0 0 0 0 0 0 0.003 0.002 0 0.001 0.001 0.001 0 0 0 0 0 0 0 0 0 0.008 0.005 0.001 0 0 0 0 0 0 0 0 0.011 0.004 0.013 0.01 0 0 0 0 0 0 0 0.001 0 0 0 0 0 0 0 0.001 0 0.002 0.001 0.002 0.001 0 0.001 0.002 0 0 0.002 0.002 0 0.002 0.002 0.003 0.002 0.002 0.003 0.003 0.002 0.001 0.003 0.003 0.003 0.002 0.003 0.001 0.002 0.004 0.003 0.003 0.003 0.003 0.001 0.001 0.002 0.003 0.002 0.001 0 0.001 0.001 0.001 0.001 0 0.001 0.001 0.001 0.001 0.001 0.001 0.002 0.002 0 0 0.002 0.004 0.001 0.002 0.004 0.001 0.002 0.002 0.001 0.001 0 0 0 0 0 0 0 0 0.001 0.001 0.001 0.001 0.001 0 0 0 0 0 0 0 0 0 0 0 0.001 0 0 0 0 0 0 0 0.001 0 0 0 0 0 0 0 0.001 0.001 0.001 0.002 0.002 0.001 0 0.003 0.001 0.001 0.001 0.002 0 0 0 0 0 0 0 0 0 0 0 0 0 0 0 0.001 0 0 0 0 0 0 0 0 0 0 0 0 0.001 0 0 0 0 0 0 0 0 0 0 0 0 0 0 0 0 0 0 0 0 0 0 0 0 0 0 0 0 0 0 0 0 0 0 0 0 0 0 0 0 0 0 0 0 0 0.001 0.001 0.001 0 0 0 0 0 0 0 0 0 0 0 0 0 0 0 0 0 0 0 0 0 0 0 0 0 0 0 0 0 0 0 0 0 0 0 0 0 0 0 0 0 0 0 0.002 0 0.002 0.002 0.002 0.001 0.001 0.001 0.001 0.002 0.002 0.001 0.001 0.001 0.001 0.001 0.002 0.001 0.001 0 0 0.001 0 0.001 0.001 0.001 0.001 0.002 0.003 0.003 0.003 0.001 0.002 0.002 0.003 0.003 0.003 0.003 0.003 0.004 0.004 0.004 0.004 0.002 0 0.001 0.001 0.001 0 0 0 0 0 0 0.001 0.001 0.001 0.001 0 0.001 0.001 0 0.002 0.001 0.001 0 0 0 0 0 0 0.001 0.001 0.001 0.001 0 0.001 0.001 0.001 0.001 0 0 0 0 0 0 0.002 0.002 0.002 0.002 0.001 0.001 0 0.002 0.001 0.001 0.003 0.002 0.002 0 0 0 0 0 0 0 0 0 0 0 0 0 0 0 0 0 0 0 0 0.001 0.001 0.002 0.002 0.001 0.001 0.001 0.001 0 0 0.002 0.003 0.002 0 0 0 0.001 0 0 0.001 0.001 0 0.001 0.001 0 0 0 0.001 0.001 0 0 0 0 0 0 0 0 0 0 0.001 0.001 0.001 0.001 0.001 0.001 0.001 0.001 0.002 0.003 0.003 0.002 0.001 0.001 0.001 0 0 0.001 0.001 0.002 0.004 0 0.004 0.005 0.011 0.019 0.007 0.006 0.005 0.003 0.002 0.003 0.003 0.002 0 0 0 0 0.001 0.001 0.003 0.001 0.001 0 0 0 0 0 0 0 0 0 0 0.001 0.001 0.003 0.003 0.003 0.003 0.002 0.002 0.002 0.001 0.003 0.003 0.002 0.003 0.001 0.003 0.003 0.003 0.003 0.003 0.003 0.004 0.004 0 0.001 0.006 0.003 0 0.004 0.004 0.002 0.002 0.002 0.001 0.001 0.002 0.003 0.002 0.002 0.001 0.002 0.001 0.002 0.002 0.003 0.001 0.002 0 0.001 0.001 0.001 0.001 0.004 0.002 0.002 0.001 0 0 0 0.001 0.001 0 0 0.001 0.001 0.001 0.001 0.001 0 0.001 0.002 0.002 0.002 0.002 0.002 0.002 0.002 0.002 0.002 0.001 0.001 0.001 0 0 0.001 0.001 0.001 0.001 0 0.001 0 0 0 0 0 0.004 0.002 0.003 0.004 0.003 0.002 0.002 0.002 0.003 0.001 0.005 0.006 0.007 0.005 0.004 0.009 0.005 0.004 0 0.004 0.003 0.002 0.002 0.003 0.003 0.004 0.003 0 0 0 0 0 0 0 0 0 0 0 0 0 0 0.001 0.001 0.001 0.001 0.001 0.001 0 0.001 0.001 0 0.001 0.001 0.001 0.001 0 0.001 0.001 0 0 0.001 0.001 0 0 0.001 0.001 0.001 0.001 0.001 0 0 0.001 0 0 0 0 0 0 0 0 0 0 0 0 0 0 0 0.001 0.001 0.001 0.002 0.001 0.003 0.003 0.003 0.001 0 0.001 0.001 0.001 0.001 0.002 0.002 0.001 0.001 0.001 0.001 0.001 0 0.002 0.002 0.001 0.002 0.002 0.001 0.001 0.001 0.002 0.002 0.001 0.002 0.002 0.001 0 0.001 0.001 0.001 0 0.001 0.002 0.003 0 0 0 0 0.001 0.001 0.001 0 0.003 0 0 0 0 0 0.001 0 0 0 0.001 0.001 0 0.001 0.001 0 0 0 0 0 0 0.002 0.001 0 0.001 0.001 0.001 0.001 0.001 0.001 0 0.002 0.003 0.003 0.003 0.003 0.003 0.001 0.001 0 0 0 0 0 0 0 0 0 0 0 0.001 0.001 0.001 0 0.001 0.001 0 0 0 0 0 0 0 0 0 0.001 0.001 0.001 0 0 0.002 0.001 0 0 0 0 0 0 0 0 0 0.001 0.001 0.001 0.001 0 0.001 0.002 0.003 0.003 0.001 0.001 0.001 0.001 0.001 0.001 0.001 0.001 0.001 0.001 0.001 0.001 0 0 0 0 0.001 0 0.001 0.001 0 0 0 0 0 0 0.001 0.001 0.001 0.001 0 0.001 0.002 0.003 0.003 0.001 0.001 0 0 0 0 0 0 0 0 0 0 0 0 0 0 0 0 0 0 0 0 0 0.002 0 0 0 0 0 0 0 0 0 0.001 0.002 0.003 0.003 0 0 0 0 0 0 0 0 0 0.003 0.001 0.003 0 0 0 0 0 0 0 0 0 0 0 0 0 0 0 0.001 0 0.001 0 0 0.001 0.001 0.001 0 0 0 0 0 0 0.001 0 0.001 0 0.001 0.001 0.001 0.001 0.001 0.001 0.001 0.001 0.001 0.001 0.001 0.001 0.001 0.001 0.001 0.001 0.001 0 0 0.001 0.001 0.001 0 0 0 0 0.002 0 0 0.001 0.001 0.001 0 0.001 0.002 0.001 0.001 0.002 0.001 0.001 0.002 0.002 0 0 0.001 0 0 0 0 0 0.002 0.002 0 0 0 0.003 0.005 0.005 0.005 0.003 0 0 0 0 0.001 0.001 0.001 0.001 0.002 0.002 0.003 0.003 0.002 0.004 0.005 0.002 0 0 0 0 0 0 0 0 0 0 0 0 0.001 0.001 0.001 0 0 0.001 0 0 0 0 0 0 0 0 0 0 0 0 0 0 0 0 0 0 0 0 0 0 0 0 0 0 0 0 0 0 0 0 0 0 0 0 0 0 0 0 0 0 0 0 0 0 0 0 0 0 0 0 0 0 0 0 0 0 0 0 0 0 0 0 0 0 0 0 0 0 0 0 0 0 0 0 0 0 0 0 0 0 0 0 0.001 0 0 0 0 0 0 0.001 0 0 0 0 0 0 0 0 0 0 0 0 0 0 0 0 0 0 0 0 0 0 0 0 0 0 0 0 0 0 0 0 0 0 0 0 0 0.001 0 0 0 0 0 0 0 0 0 0.001 0.001 0 0.001 0.001 0 0 0 0.001 0.001 0.001 0.001 0.001 0.001 0.001 0.001 0.001 0.001 0.001 0.001 0.002 0.002 0.001 0.001 0.001 0.001 0.001 0.001 0.001 0 0 0 0 0 0 0 0 0 0.001 0 0 0 0 0.001 0 0 0 0 0 0 0 0 0 0 0 0 0 0 0 0 0 0 0 0 0 0 0 0 0 0 0.001 0.001 0.001 0 0 0 0 0 0.001 0 0 0 0 0 0 0 0 0 0 0 0 0 0 0 0 0 0 0 0 0 0 0 0 0 0 0.001 0 0 0.001 0 0.001 0.001 0.001 0.001 0.001 0 0 0 0 0 0 0 0 0 0 0 0 0 0 0 0 0 0 0 0 0 0 0.001 0 0 0 0 0 0 0 0 0 0.001 0.001 0.001 0 0.001 0 0 0 0 0 0 0 0 0.001 0.001 0.001 0 0 0 
0.011 0.002 0.019 0.054 0.045 0.029 0.142 0.198 0.329 0.189 0.196 0.206 1 0 0 0 0.005 0.005 0.008 0.021 0.011 0.012 0.011 0.015 0.009 0.009 0.005 0.005 0.006 0.01 0.012 0.006 0.008 0.022 0.02 0.025 0.025 0.025 0.013 0.015 0.008 0.019 0.019 0.021 0.024 0.029 0.026 0.034 0.034 0.035 0.036 0.033 0.033 0.038 0.025 0.016 0.031 0.039 0.026 0.009 0.076 0.012 0.011 0.015 0.008 0.002 0.003 0.005 0.003 0.019 0.02 0.018 0.022 0.014 0.017 0.014 0.023 0.007 0.011 0.014 0.018 0.014 0.002 0.003 0.003 0.001 0.009 0.006 0.001 0.007 0.011 0.007 0.007 0.007 0.005 0.006 0.008 0.006 0 0.004 0.01 0.011 0.014 0.012 0.015 0.011 0.011 0.012 0.011 0.009 0.003 0.01 0.013 0.016 0.014 0.025 0.013 0.027 0.012 0.368 0.211 0.212 0.056 0.021 0 0.029 0.015 0.012 0.023 0.011 0.021 0.029 0.033 0.034 0.039 0.034 0.042 0.06 0.061 0.072 0.06 0.087 0.101 0.307 0.097 0.079 0.05 0.077 0.067 0.065 0.09 0.058 0.042 0.018 0.005 0.003 0.002 0.003 0.002 0.001 0.002 0.001 0.002 0.001 0.001 0 0.007 0.012 0.009 0.025 0.023 0.019 0.022 0.03 0.027 0.014 0.014 0.012 0.012 0.01 0.001 0.002 0.003 0.001 0.002 0 0 0.003 0.004 0.006 0.009 0 0.001 0.004 0.001 0.005 0.007 0.001 0 0.001 0.001 0.001 0 0 0.001 0.001 0.001 0.001 0.001 0 0 0.005 0.011 0.006 0 0.03 0.026 0.085 0.103 0.09 0.044 0.033 0.047 0.036 0.025 0.029 0.022 0.01 0.015 0.014 0.01 0.009 0.01 0 0.011 0.011 0.009 0.009 0.012 0.008 0.01 0.007 0.011 0.011 0.01 0.01 0.012 0.011 0.006 0.015 0.02 0.065 0.006 0.032 0.022 0.035 0.001 0.003 0.003 0.001 0.011 0.009 0.01 0.008 0.011 0 0.005 0.003 0.003 0.006 0.007 0.005 0.005 0.004 0.008 0.005 0.001 0.006 0.006 0.005 0.007 0.007 0.008 0.008 0.006 0.013 0.017 0.006 0.013 0.02 0.009 0.018 0.024 0.018 0.01 0.031 0.03 0.029 0.02 0.028 0.013 0 0.001 0.002 0.003 0 0 0 0.001 0 0 0.005 0.005 0.005 0.007 0.006 0.002 0.002 0.011 0.008 0 0 0.001 0 0.002 0.002 0.001 0 0.005 0.006 0.006 0.003 0 0.004 0.019 0.013 0.004 0.001 0 0.003 0.001 0.001 0.004 0.005 0.001 0.005 0.005 0.006 0.002 0 0.014 0.007 0.015 0.02 0.008 0.007 0.004 0.003 0.002 0.002 0.002 0.002 0.001 0.002 0.002 0 0 0.001 0.001 0.001 0.002 0.003 0.006 0.005 0.002 0.004 0.002 0.002 0.005 0.005 0.004 0 0.001 0.004 0.001 0 0.018 0.022 0.018 0 0.003 0.001 0.005 0.003 0.001 0.001 0 0 0.001 0 0 0 0 0 0 0 0 0 0 0.005 0.002 0.002 0 0 0 0 0 0.001 0.001 0 0.001 0 0.003 0.004 0.013 0.012 0.007 0 0 0 0.003 0 0 0 0 0.027 0.017 0.03 0.014 0 0 0 0 0 0.001 0.001 0.002 0.001 0.001 0 0 0 0 0 0 0 0.002 0.002 0.002 0.001 0 0 0 0.001 0.001 0.002 0 0.002 0.003 0.003 0.002 0.002 0.002 0.003 0.002 0.003 0.002 0.002 0.003 0.003 0.003 0.003 0.002 0.002 0.002 0.002 0.002 0.003 0.005 0.003 0.003 0.002 0.005 0.003 0.002 0.001 0.002 0 0 0 0 0.001 0.002 0.003 0.001 0.001 0.002 0.002 0.002 0.001 0.002 0.002 0.003 0.003 0.003 0.005 0.003 0.003 0.002 0.001 0.001 0.001 0.001 0 0 0 0.001 0.001 0 0.002 0.002 0.002 0.002 0.001 0.001 0 0 0 0 0 0 0 0 0 0 0.001 0.002 0 0 0.001 0.001 0 0 0 0 0 0 0 0 0 0 0.001 0.001 0.001 0.001 0.001 0.002 0.002 0.004 0.001 0.002 0.002 0.002 0 0 0 0 0 0 0 0 0 0 0 0 0 0 0 0 0 0 0 0 0 0 0 0 0 0 0 0 0 0 0 0 0 0 0 0 0 0 0 0 0 0 0 0 0 0 0 0 0 0 0 0 0 0 0 0 0 0 0 0 0 0 0 0 0 0 0 0 0 0 0 0 0 0 0 0 0 0 0 0 0 0 0 0 0 0 0 0 0 0 0 0 0 0 0 0 0 0 0 0 0 0 0 0 0 0 0 0 0 0 0 0 0 0 0 0 0 0 0 0 0 0 0 0.001 0 0.001 0.001 0.001 0 0 0 0 0 0.002 0 0 0 0.002 0.002 0 0 0.001 0 0 0 0 0 0.001 0.002 0.003 0.003 0.002 0.004 0.002 0.005 0.005 0.005 0.004 0.004 0.005 0.005 0.005 0.005 0.006 0.001 0.001 0.001 0.001 0.001 0.001 0.004 0.003 0 0 0.001 0.001 0.001 0.001 0.001 0.002 0.001 0.004 0.004 0.002 0.004 0.001 0.004 0.002 0.002 0 0 0.001 0.001 0.001 0.001 0.002 0.002 0.001 0.001 0.003 0.004 0.003 0 0 0 0.001 0.001 0.001 0.001 0.001 0.001 0 0 0.003 0.003 0.001 0.003 0 0.001 0 0 0 0 0 0 0 0 0 0 0 0 0 0 0 0 0 0 0 0 0 0 0 0 0 0 0 0 0 0 0.003 0.003 0.003 0 0 0 0 0 0 0 0 0 0 0 0 0 0 0 0 0 0.001 0.001 0 0.001 0 0 0 0 0 0 0 0 0 0 0 0 0.003 0.001 0.003 0.003 0 0 0 0 0 0 0 0 0 0.003 0 0.005 0.007 0.027 0.038 0.016 0.015 0.016 0.006 0.012 0.012 0.007 0.011 0.009 0.006 0.004 0 0.001 0.001 0.002 0.002 0.001 0.001 0.001 0.001 0 0 0.001 0.001 0.001 0.001 0.001 0.001 0.002 0.003 0.003 0.003 0.003 0.003 0.002 0.002 0.003 0.003 0.003 0.002 0.004 0.005 0.005 0.005 0.006 0.006 0.006 0.009 0.012 0.009 0.003 0.004 0.013 0.012 0 0.011 0.011 0.009 0.003 0 0 0 0.001 0.002 0.003 0.003 0.003 0.002 0.002 0.003 0.001 0.003 0.002 0.002 0.003 0.005 0.004 0.001 0.001 0.005 0.001 0.001 0.001 0.001 0.002 0.001 0.002 0.002 0.002 0.002 0.001 0.001 0.001 0.001 0.001 0 0.001 0.002 0.002 0.002 0.001 0.001 0.001 0 0 0 0 0.002 0.002 0.002 0.003 0.002 0.001 0.002 0.002 0 0.002 0.002 0.005 0.002 0 0 0.011 0.006 0.006 0.004 0.004 0.004 0.006 0.007 0.008 0.002 0.012 0.012 0.013 0.008 0.01 0.018 0.014 0.008 0.01 0.008 0.009 0.005 0.001 0.003 0.003 0.008 0.005 0 0.001 0.001 0.002 0 0 0 0 0 0 0 0 0 0 0 0 0 0 0.001 0.001 0.001 0.003 0.001 0 0 0 0 0 0 0 0 0 0 0 0 0 0 0 0 0 0 0 0 0 0 0 0 0 0 0 0 0 0 0 0 0 0 0 0 0 0 0 0.002 0.003 0.005 0.008 0.007 0.007 0.002 0 0 0.001 0 0 0 0 0 0 0 0 0 0 0.001 0.001 0.001 0.002 0.002 0 0.001 0.001 0 0 0 0 0 0 0 0.001 0.001 0 0 0.003 0.003 0.003 0.004 0.004 0 0 0.003 0.001 0.001 0.001 0.001 0.001 0.001 0.002 0.001 0.002 0.002 0.001 0.001 0.002 0.002 0.002 0.002 0.002 0.003 0.002 0.001 0.002 0.002 0.003 0.003 0.003 0.004 0 0.006 0.006 0.004 0.006 0.007 0.006 0 0.006 0.004 0.005 0.004 0.004 0.001 0.001 0 0 0 0 0 0 0 0 0 0 0.001 0 0.001 0.001 0.001 0 0 0 0 0 0 0 0 0 0 0.001 0.001 0.001 0.001 0.001 0 0 0.002 0.001 0 0 0 0 0 0 0 0 0 0.001 0.001 0.001 0 0 0 0 0 0 0 0 0 0 0 0 0 0 0 0 0 0 0 0 0 0 0 0 0 0 0 0 0 0 0 0 0 0 0 0 0 0 0.003 0.002 0.002 0 0 0 0 0 0 0 0 0 0 0 0 0 0 0 0 0 0 0 0 0.001 0.001 0 0 0 0.001 0 0 0 0 0 0 0 0.001 0.001 0.004 0.004 0 0 0 0 0 0 0 0 0 0.004 0.001 0.005 0.001 0 0 0 0 0 0 0 0 0 0 0 0 0 0 0 0 0.001 0 0 0 0 0 0 0 0 0 0 0 0 0 0 0 0 0 0 0 0 0.001 0.001 0.001 0.001 0.001 0.001 0.001 0.001 0.001 0.001 0 0 0.001 0 0 0 0 0.001 0 0.001 0.001 0.003 0 0 0.002 0.001 0.004 0.004 0.004 0.005 0.007 0.007 0.01 0.004 0.002 0.004 0.006 0.002 0.001 0.001 0 0 0 0 0 0.005 0.004 0.002 0.004 0.003 0.004 0.01 0.006 0.006 0.005 0.003 0.003 0.003 0.003 0.002 0.001 0.003 0.002 0.004 0.003 0.004 0.004 0.004 0.003 0.005 0.002 0 0 0 0 0 0 0 0 0 0 0 0 0 0 0 0 0 0 0 0 0 0.001 0.001 0.001 0.001 0 0.001 0.001 0.001 0.001 0 0.001 0.001 0 0 0.001 0 0.001 0.001 0.001 0.001 0 0.001 0.001 0 0.001 0.001 0.001 0.001 0.001 0.001 0.001 0.001 0 0.001 0.001 0.001 0.001 0.001 0.001 0.001 0.001 0 0.001 0.001 0.001 0.001 0 0 0.001 0.001 0.001 0 0 0 0 0.001 0 0.001 0 0 0.001 0.001 0.001 0.001 0.001 0.001 0 0.001 0.001 0.001 0.001 0 0 0 0 0 0 0 0 0.001 0.001 0.002 0 0 0 0 0 0 0.002 0 0 0 0 0 0 0.002 0.002 0.001 0.001 0.001 0.001 0.002 0.001 0.001 0.001 0 0.001 0.001 0 0 0 0.001 0.001 0 0.001 0.001 0.001 0 0 0 0 0 0 0 0 0 0 0 0 0 0 0 0 0 0 0 0 0 0 0 0 0 0 0 0 0 0 0 0 0 0 0 0 0 0 0 0 0.001 0.001 0.001 0.001 0 0.003 0.004 0.003 0 0 0 0 0 0 0 0 0 0 0 0 0 0 0.001 0.001 0 0 0 0 0 0 0 0 0 0 0 0 0 0 0 0 0 0 0 0 0 0 0 0 0 0 0 0 0 0 0 0 0 0 0 0 0 0 0 0 0 0 0 0 0 0 0 0 0 0 0 0 0 0 0 0 0 0 0 0 0 0 0 0 0 0 0 0.001 0.001 0 0 0 0 0 0 0 0 0 0 0 0 0 0 0 0 0 0 0 0 0 0 0 0 0 0 0 0 0 0 0 0 0 0 0 0.001 0.001 0 0 0 0 0 0 0 0 0 0.001 0.001 0 0.004 0 0 
0 0 0 0 0 0 0 0 0 0 0 0 0 1 0.53 0 0 0 0 0 0 0 0 0 0 0 0 0 0 0 0 0 0 0 0 0 0 0 0 0 0 0 0 0 0 0 0 0 0 0 0 0 0 0 0 0 0 0 0 0 0 0 0 0 0 0 0 0 0 0 0 0 0 0 0 0 0 0 0 0 0 0 0 0 0 0 0 0 0 0 0 0 0 0 0 0 0 0 0 0 0 0 0 0 0 0 0 0 0 0 0 0 0 0 0 0 0 0 0 0 0 0 0 0 0 0 0 0 0 0 0 0 0 0 0 0 0 0 0 0 0 0 0 0 0 0 0 0 0 0 0 0 0 0 0 0 0 0 0 0 0 0 0 0 0 0 0 0 0 0 0 0 0 0 0 0 0 0 0 0 0 0 0 0 0 0 0 0 0 0 0 0 0 0 0 0 0 0 0 0 0 0 0 0 0 0 0 0 0 0 0 0 0 0 0 0 0 0 0 0 0 0 0 0 0 0 0 0 0 0 0 0 0 0 0 0 0 0 0 0 0 0 0 0 0 0 0 0 0 0 0 0 0 0 0 0 0 0 0 0 0 0 0 0 0 0 0 0 0 0 0 0 0 0 0 0 0 0 0 0 0 0 0 0 0 0 0 0 0 0 0 0 0 0 0 0 0 0 0 0 0 0 0 0 0 0 0 0 0 0 0 0 0 0 0 0 0 0 0 0 0 0 0 0 0 0 0 0 0 0 0 0 0 0 0 0 0 0 0 0 0 0 0 0 0 0 0 0 0 0 0 0 0 0 0 0 0 0 0 0 0 0 0 0 0 0 0 0 0 0 0 0 0 0 0 0 0 0 0 0 0 0 0 0 0 0 0 0 0 0 0 0 0 0 0 0 0 0 0 0 0 0 0 0 0 0 0 0 0 0 0 0 0 0 0 0 0 0 0 0 0 0 0 0 0 0 0 0 0 0 0 0 0 0 0 0 0 0 0 0 0 0 0 0 0 0 0 0 0 0 0 0 0 0 0 0 0 0 0 0 0 0 0 0 0 0 0 0 0 0 0 0 0 0 0 0 0 0 0 0 0 0 0 0 0 0 0 0 0 0 0 0 0 0 0 0 0 0 0 0 0 0 0 0 0 0 0 0 0 0 0 0 0 0 0 0 0 0 0 0 0 0 0 0 0 0 0 0 0 0 0 0 0 0 0 0 0 0 0 0 0 0 0 0 0 0 0 0 0 0 0 0 0 0 0 0 0 0 0 0 0 0 0 0 0 0 0 0 0 0 0 0 0 0 0 0 0 0 0 0 0 0 0 0 0 0 0 0 0 0 0 0 0 0 0 0 0 0 0 0 0 0 0 0 0 0 0 0 0 0 0 0 0 0 0 0 0 0 0 0 0 0 0 0 0 0 0 0 0 0 0 0 0 0 0 0 0 0 0 0 0 0 0 0 0 0 0 0 0 0 0 0 0 0 0 0 0 0 0 0 0 0 0 0 0 0 0 0 0 0 0 0 0 0 0 0 0 0 0 0 0 0 0 0 0 0 0 0 0 0 0 0 0 0 0 0 0 0 0 0 0 0 0 0 0 0 0 0 0 0 0 0 0 0 0 0 0 0 0 0 0 0 0 0 0 0 0 0 0 0 0 0 0 0 0 0 0 0 0 0 0 0 0 0 0 0 0 0 0 0 0 0 0 0 0 0 0 0 0 0 0 0 0 0 0 0 0 0 0 0 0 0 0 0 0 0 0 0 0 0 0 0 0 0 0 0 0 0 0 0 0 0 0 0 0 0 0 0 0 0 0 0 0 0 0 0 0 0 0 0 0 0 0 0 0 0 0 0 0 0 0 0 0 0 0 0 0 0 0 0 0 0 0 0 0 0 0 0 0 0 0 0 0 0 0 0 0 0 0 0 0 0 0 0 0 0 0 0 0 0 0 0 0 0 0 0 0 0 0 0 0 0 0 0 0 0 0 0 0 0 0 0 0 0 0 0 0 0 0 0 0 0 0 0 0 0 0 0 0 0 0 0 0 0 0 0 0 0 0 0 0 0 0 0 0 0 0 0 0 0 0 0 0 0 0 0 0 0 0 0 0 0 0 0 0 0 0 0 0 0 0 0 0 0 0 0 0 0 0 0 0 0 0 0 0 0 0 0 0 0 0 0 0 0 0 0 0 0 0 0 0 0 0 0 0 0 0 0 0 0 0 0 0 0 0 0 0 0 0 0 0 0 0 0 0 0 0 0 0 0 0 0 0 0 0 0 0 0 0 0 0 0 0 0 0 0 0 0 0 0 0 0 0 0 0 0 0 0 0 0 0 0 0 0 0 0 0 0 0 0 0 0 0 0 0 0 0 0 0 0 0 0 0 0 0 0 0 0 0 0 0 0 0 0 0 0 0 0 0 0 0 0 0 0 0 0 0 0 0 0 0 0 0 0 0 0 0 0 0 0 0 0 0 0 0 0 0 0 0 0 0 0 0 0 0 0 0 0 0 0 0 0 0 0 0 0 0 0 0 0 0 0 0 0 0 0 0 0 0 0 0 0 0 0 0 0 0 0 0 0 0 0 0 0 0 0 0 0 0 0 0 0 0 0 0 0 0 0 0 0 0 0 0 0 0 0 0 0 0 0 0 0 0 0 0 0 0 0 0 0 0 0 0 0 0 0 0 0 0 0 0 0 0 0 0 0 0 0 0 0 0 0 0 0 0 0 0 0 0 0 0 0 0 0 0 0 0 0 0 0 0 0 0 0 0 0 0 0 0 0 0 0 0 0 0 0 0 0 0 0 0 0 0 0 0 0 0 0 0 0 0 0 0 0 0 0 0 0 0 0 0 0 0 0 0 0 0 0 0 0 0 0 0 0 0 0 0 0 0 0 0 0 0 0 0 0 0 0 0 0 0 0 0 0 0 0 0 0 0 0 0 0 0 0 0 0 0 0 0 0 0 0 0 0 0 0 0 0 0 0 0 0 0 0 0 0 0 0 0 0 0 0 0 0 0 0 0 0 0 0 0 0 0 0 0 0 0 0 0 0 0 0 0 0 0 0 0 0 0 0 0 0 0 0 0 0 0 0 0 0 0 0 0 0 0 0 0 0 0 0 0 0 0 0 0 0 0 0 0 0 0 0 0 0 0 0 0 0 0 0 0 0 0 0 0 0 0 0 0 0 0 0 0 0 0 0 0 0 0 0 0 0 0 0 0 0 0 0 0 0 0 0 0 0 0 0 0 0 0 0 0 0 0 0 0 0 0 0 0 0 0 0 0 0 0 0 0 0 0 0 0 0 0 0 0 0 0 0 0 0 0 0 0 0 0 0 0 0 0 0 0 0 0 0 0 0 0 0 0 0 0 0 0 0 0 0 0 0 0 0 0 0 0 0 0 0 0 0 0 0 0 0 0 0 0 0 0 0 0 0 0 0 0 0 0 0 0 0 0 0 0 0 0 0 0 0 0 0 0 0 0 0 0 0 0 0 0 0 0 0 0 0 0 0 0 0 0 0 0 0 0 0 0 0 0 0 0 0 0 0 0 0 0 0 0 0 0 0 0 0 0 0 0 0 0 0 0 0 0 0 0 0 0 0 0 0 0 0 0 0 0 0 0 0 0 0 0 0 0 0 0 0 0 0 0 0 0 0 0 0 0 0 0 0 0 0 0 0 0 0 0 0 0 0 0 0 0 0 0 0 0 0 0 0 0 0 0 0 0 0 0 0 0 0 0 0 0 0 0 0 0 0 0 0 0 0 0 0 0 0 0 0 0 0 0 0 0 0 0 0 0 0 0 0 0 0 0 0 0 0 0 0 0 0 0 0 0 0 0 0 0 0 0 0 0 0 0 0 0 0 0 0 0 0 0 0 0 0 0 0 0 0 0 0 0 0 0 0 0 0 0 0 0 0 0 0 0 0 0 0 0 0 0 0 
0 0 0 0 0 0 0 0 0 0 0 0 0 0.579 1 0 0 0 0 0 0 0 0 0 0 0 0 0 0 0 0 0 0 0 0 0 0 0 0 0 0 0 0 0 0 0 0 0 0 0 0 0 0 0 0 0 0 0 0 0 0 0 0 0 0 0 0 0 0 0 0 0 0 0 0 0 0 0 0 0 0 0 0 0 0 0 0 0 0 0 0 0 0 0 0 0 0 0 0 0 0 0 0 0 0 0 0 0 0 0 0 0 0 0 0 0 0 0 0 0 0 0 0 0 0 0 0 0 0 0 0 0 0 0 0 0 0 0 0 0 0 0 0 0 0 0 0 0 0 0 0 0 0 0 0 0 0 0 0 0 0 0 0 0 0 0 0 0 0 0 0 0 0 0 0 0 0 0 0 0 0 0 0 0 0 0 0 0 0 0 0 0 0 0 0 0 0 0 0 0 0 0 0 0 0 0 0 0 0 0 0 0 0 0 0 0 0 0 0 0 0 0 0 0 0 0 0 0 0 0 0 0 0 0 0 0 0 0 0 0 0 0 0 0 0 0 0 0 0 0 0 0 0 0 0 0 0 0 0 0 0 0 0 0 0 0 0 0 0 0 0 0 0 0 0 0 0 0 0 0 0 0 0 0 0 0 0 0 0 0 0 0 0 0 0 0 0 0 0 0 0 0 0 0 0 0 0 0 0 0 0 0 0 0 0 0 0 0 0 0 0 0 0 0 0 0 0 0 0 0 0 0 0 0 0 0 0 0 0 0 0 0 0 0 0 0 0 0 0 0 0 0 0 0 0 0 0 0 0 0 0 0 0 0 0 0 0 0 0 0 0 0 0 0 0 0 0 0 0 0 0 0 0 0 0 0 0 0 0 0 0 0 0 0 0 0 0 0 0 0 0 0 0 0 0 0 0 0 0 0 0 0 0 0 0 0 0 0 0 0 0 0 0 0 0 0 0 0 0 0 0 0 0 0 0 0 0 0 0 0 0 0 0 0 0 0 0 0 0 0 0 0 0 0 0 0 0 0 0 0 0 0 0 0 0 0 0 0 0 0 0 0 0 0 0 0 0 0 0 0 0 0 0 0 0 0 0 0 0 0 0 0 0 0 0 0 0 0 0 0 0 0 0 0 0 0 0 0 0 0 0 0 0 0 0 0 0 0 0 0 0 0 0 0 0 0 0 0 0 0 0 0 0 0 0 0 0 0 0 0 0 0 0 0 0 0 0 0 0 0 0 0 0 0 0 0 0 0 0 0 0 0 0 0 0 0 0 0 0 0 0 0 0 0 0 0 0 0 0 0 0 0 0 0 0 0 0 0 0 0 0 0 0 0 0 0 0 0 0 0 0 0 0 0 0 0 0 0 0 0 0 0 0 0 0 0 0 0 0 0 0 0 0 0 0 0 0 0 0 0 0 0 0 0 0 0 0 0 0 0 0 0 0 0 0 0 0 0 0 0 0 0 0 0 0 0 0 0 0 0 0 0 0 0 0 0 0 0 0 0 0 0 0 0 0 0 0 0 0 0 0 0 0 0 0 0 0 0 0 0 0 0 0 0 0 0 0 0 0 0 0 0 0 0 0 0 0 0 0 0 0 0 0 0 0 0 0 0 0 0 0 0 0 0 0 0 0 0 0 0 0 0 0 0 0 0 0 0 0 0 0 0 0 0 0 0 0 0 0 0 0 0 0 0 0 0 0 0 0 0 0 0 0 0 0 0 0 0 0 0 0 0 0 0 0 0 0 0 0 0 0 0 0 0 0 0 0 0 0 0 0 0 0 0 0 0 0 0 0 0 0 0 0 0 0 0 0 0 0 0 0 0 0 0 0 0 0 0 0 0 0 0 0 0 0 0 0 0 0 0 0 0 0 0 0 0 0 0 0 0 0 0 0 0 0 0 0 0 0 0 0 0 0 0 0 0 0 0 0 0 0 0 0 0 0 0 0 0 0 0 0 0 0 0 0 0 0 0 0 0 0 0 0 0 0 0 0 0 0 0 0 0 0 0 0 0 0 0 0 0 0 0 0 0 0 0 0 0 0 0 0 0 0 0 0 0 0 0 0 0 0 0 0 0 0 0 0 0 0 0 0 0 0 0 0 0 0 0 0 0 0 0 0 0 0 0 0 0 0 0 0 0 0 0 0 0 0 0 0 0 0 0 0 0 0 0 0 0 0 0 0 0 0 0 0 0 0 0 0 0 0 0 0 0 0 0 0 0 0 0 0 0 0 0 0 0 0 0 0 0 0 0 0 0 0 0 0 0 0 0 0 0 0 0 0 0 0 0 0 0 0 0 0 0 0 0 0 0 0 0 0 0 0 0 0 0 0 0 0 0 0 0 0 0 0 0 0 0 0 0 0 0 0 0 0 0 0 0 0 0 0 0 0 0 0 0 0 0 0 0 0 0 0 0 0 0 0 0 0 0 0 0 0 0 0 0 0 0 0 0 0 0 0 0 0 0 0 0 0 0 0 0 0 0 0 0 0 0 0 0 0 0 0 0 0 0 0 0 0 0 0 0 0 0 0 0 0 0 0 0 0 0 0 0 0 0 0 0 0 0 0 0 0 0 0 0 0 0 0 0 0 0 0 0 0 0 0 0 0 0 0 0 0 0 0 0 0 0 0 0 0 0 0 0 0 0 0 0 0 0 0 0 0 0 0 0 0 0 0 0 0 0 0 0 0 0 0 0 0 0 0 0 0 0 0 0 0 0 0 0 0 0 0 0 0 0 0 0 0 0 0 0 0 0 0 0 0 0 0 0 0 0 0 0 0 0 0 0 0 0 0 0 0 0 0 0 0 0 0 0 0 0 0 0 0 0 0 0 0 0 0 0 0 0 0 0 0 0 0 0 0 0 0 0 0 0 0 0 0 0 0 0 0 0 0 0 0 0 0 0 0 0 0 0 0 0 0 0 0 0 0 0 0 0 0 0 0 0 0 0 0 0 0 0 0 0 0 0 0 0 0 0 0 0 0 0 0 0 0 0 0 0 0 0 0 0 0 0 0 0 0 0 0 0 0 0 0 0 0 0 0 0 0 0 0 0 0 0 0 0 0 0 0 0 0 0 0 0 0 0 0 0 0 0 0 0 0 0 0 0 0 0 0 0 0 0 0 0 0 0 0 0 0 0 0 0 0 0 0 0 0 0 0 0 0 0 0 0 0 0 0 0 0 0 0 0 0 0 0 0 0 0 0 0 0 0 0 0 0 0 0 0 0 0 0 0 0 0 0 0 0 0 0 0 0 0 0 0 0 0 0 0 0 0 0 0 0 0 0 0 0 0 0 0 0 0 0 0 0 0 0 0 0 0 0 0 0 0 0 0 0 0 0 0 0 0 0 0 0 0 0 0 0 0 0 0 0 0 0 0 0 0 0 0 0 0 0 0 0 0 0 0 0 0 0 0 0 0 0 0 0 0 0 0 0 0 0 0 0 0 0 0 0 0 0 0 0 0 0 0 0 0 0 0 0 0 0 0 0 0 0 0 0 0 0 0 0 0 0 0 0 0 0 0 0 0 0 0 0 0 0 0 0 0 0 0 0 0 0 0 0 0 0 0 0 0 0 0 0 0 0 0 0 0 0 0 0 0 0 0 0 0 0 0 0 0 0 0 0 0 0 0 0 0 0 0 0 0 0 0 0 0 0 0 0 0 0 0 0 0 0 0 0 0 0 0 0 0 0 0 0 0 0 0 0 0 0 0 0 0 0 0 0 0 0 0 0 0 0 0 0 0 0 0 0 0 0 0 0 0 0 0 0 0 0 0 0 0 0 0 0 0 0 0 0 0 0 0 0 0 0 0 0 0 0 0 0 0 0 0 0 0 0 0 0 0 0 0 0 0 0 0 0 0 0 0 0 0 0 0 0 0 0 0 0 0 0 0 0 0 0 0 0 0 0 0 0 0 0 0 0 0 0 0 
0 0 0 0 0 0 0 0 0 0 0 0 0 0 0 1 0 0 0 0 0 0 0 0 0 0 0 0 0 0 0 0 0 0 0 0 0 0 0 0 0 0 0 0 0 0 0 0 0 0 0 0 0 0 0 0 0 0 0 0 0 0 0 0 0 0 0 0 0 0 0 0 0 0 0 0 0 0 0 0 0 0 0 0 0 0 0 0 0 0 0 0 0 0 0 0 0 0 0 0 0 0 0 0 0 0 0 0 0 0 0 0 0 0 0 0 0 0 0 0 0 0 0 0 0 0 0 0 0 0 0 0 0 0 0 0 0 0 0 0 0 0 0 0 0 0 0 0 0 0 0 0 0 0 0 0 0 0 0 0 0 0 0 0 0 0 0 0 0 0 0 0 0 0 0 0 0 0 0 0 0 0 0 0 0 0 0 0 0 0 0 0 0 0 0 0 0 0 0 0 0 0 0 0 0 0 0 0 0 0 0 0 0 0 0 0 0 0 0 0 0 0 0 0 0 0 0 0 0 0 0 0 0 0 0 0 0 0 0 0 0 0 0 0 0 0 0 0 0 0 0 0 0 0 0 0 0 0 0 0 0 0 0 0 0 0 0 0 0 0 0 0 0 0 0 0 0 0 0 0 0 0 0 0 0 0 0 0 0 0 0 0 0 0 0 0 0 0 0 0 0 0 0 0 0 0 0 0 0 0 0 0 0 0 0 0 0 0 0 0 0 0 0 0 0 0 0 0 0 0 0 0 0 0 0 0 0 0 0 0 0 0 0 0 0 0 0 0 0 0 0 0 0 0 0 0 0 0 0 0 0 0 0 0 0 0 0 0 0 0 0 0 0 0 0 0 0 0 0 0 0 0 0 0 0 0 0 0 0 0 0 0 0 0 0 0 0 0 0 0 0 0 0 0 0 0 0 0 0 0 0 0 0 0 0 0 0 0 0 0 0 0 0 0 0 0 0 0 0 0 0 0 0 0 0 0 0 0 0 0 0 0 0 0 0 0 0 0 0 0 0 0 0 0 0 0 0 0 0 0 0 0 0 0 0 0 0 0 0 0 0 0 0 0 0 0 0 0 0 0 0 0 0 0 0 0 0 0 0 0 0 0 0 0 0 0 0 0 0 0 0 0 0 0 0 0 0 0 0 0 0 0 0 0 0 0 0 0 0 0 0 0 0 0 0 0 0 0 0 0 0 0 0 0 0 0 0 0 0 0 0 0 0 0 0 0 0 0 0 0 0 0 0 0 0 0 0 0 0 0 0 0 0 0 0 0 0 0 0 0 0 0 0 0 0 0 0 0 0 0 0 0 0 0 0 0 0 0 0 0 0 0 0 0 0 0 0 0 0 0 0 0 0 0 0 0 0 0 0 0 0 0 0 0 0 0 0 0 0 0 0 0 0 0 0 0 0 0 0 0 0 0 0 0 0 0 0 0 0 0 0 0 0 0 0 0 0 0 0 0 0 0 0 0 0 0 0 0 0 0 0 0 0 0 0 0 0 0 0 0 0 0 0 0 0 0 0 0 0 0 0 0 0 0 0 0 0 0 0 0 0 0 0 0 0 0 0 0 0 0 0 0 0 0 0 0 0 0 0 0 0 0 0 0 0 0 0 0 0 0 0 0 0 0 0 0 0 0 0 0 0 0 0 0 0 0 0 0 0 0 0 0 0 0 0 0 0 0 0 0 0 0 0 0 0 0 0 0 0 0 0 0 0 0 0 0 0 0 0 0 0 0 0 0 0 0 0 0 0 0 0 0 0 0 0 0 0 0 0 0 0 0 0 0 0 0 0 0 0 0 0 0 0 0 0 0 0 0 0 0 0 0 0 0 0 0 0 0 0 0 0 0 0 0 0 0 0 0 0 0 0 0 0 0 0 0 0 0 0 0 0 0 0 0 0 0 0 0 0 0 0 0 0 0 0 0 0 0 0 0 0 0 0 0 0 0 0 0 0 0 0 0 0 0 0 0 0 0 0 0 0 0 0 0 0 0 0 0 0 0 0 0 0 0 0 0 0 0 0 0 0 0 0 0 0 0 0 0 0 0 0 0 0 0 0 0 0 0 0 0 0 0 0 0 0 0 0 0 0 0 0 0 0 0 0 0 0 0 0 0 0 0 0 0 0 0 0 0 0 0 0 0 0 0 0 0 0 0 0 0 0 0 0 0 0 0 0 0 0 0 0 0 0 0 0 0 0 0 0 0 0 0 0 0 0 0 0 0 0 0 0 0 0 0 0 0 0 0 0 0 0 0 0 0 0 0 0 0 0 0 0 0 0 0 0 0 0 0 0 0 0 0 0 0 0 0 0 0 0 0 0 0 0 0 0 0 0 0 0 0 0 0 0 0 0 0 0 0 0 0 0 0 0 0 0 0 0 0 0 0 0 0 0 0 0 0 0 0 0 0 0 0 0 0 0 0 0 0 0 0 0 0 0 0 0 0 0 0 0 0 0 0 0 0 0 0 0 0 0 0 0 0 0 0 0 0 0 0 0 0 0 0 0 0 0 0 0 0 0 0 0 0 0 0 0 0 0 0 0 0 0 0 0 0 0 0 0 0 0 0 0 0 0 0 0 0 0 0 0 0 0 0 0 0 0 0 0 0 0 0 0 0 0 0 0 0 0 0 0 0 0 0 0 0 0 0 0 0 0 0 0 0 0 0 0 0 0 0 0 0 0 0 0 0 0 0 0 0 0 0 0 0 0 0 0 0 0 0 0 0 0 0 0 0 0 0 0 0 0 0 0 0 0 0 0 0 0 0 0 0 0 0 0 0 0 0 0 0 0 0 0 0 0 0 0 0 0 0 0 0 0 0 0 0 0 0 0 0 0 0 0 0 0 0 0 0 0 0 0 0 0 0 0 0 0 0 0 0 0 0 0 0 0 0 0 0 0 0 0 0 0 0 0 0 0 0 0 0 0 0 0 0 0 0 0 0 0 0 0 0 0 0 0 0 0 0 0 0 0 0 0 0 0 0 0 0 0 0 0 0 0 0 0 0 0 0 0 0 0 0 0 0 0 0 0 0 0 0 0 0 0 0 0 0 0 0 0 0 0 0 0 0 0 0 0 0 0 0 0 0 0 0 0 0 0 0 0 0 0 0 0 0 0 0 0 0 0 0 0 0 0 0 0 0 0 0 0 0 0 0 0 0 0 0 0 0 0 0 0 0 0 0 0 0 0 0 0 0 0 0 0 0 0 0 0 0 0 0 0 0 0 0 0 0 0 0 0 0 0 0 0 0 0 0 0 0 0 0 0 0 0 0 0 0 0 0 0 0 0 0 0 0 0 0 0 0 0 0 0 0 0 0 0 0 0 0 0 0 0 0 0 0 0 0 0 0 0 0 0 0 0 0 0 0 0 0 0 0 0 0 0 0 0 0 0 0 0 0 0 0 0 0 0 0 0 0 0 0 0 0 0 0 0 0 0 0 0 0 0 0 0 0 0 0 0 0 0 0 0 0 0 0 0 0 0 0 0 0 0 0 0 0 0 0 0 0 0 0 0 0 0 0 0 0 0 0 0 0 0 0 0 0 0 0 0 0 0 0 0 0 0 0 0 0 0 0 0 0 0 0 0 0 0 0 0 0 0 0 0 0 0 0 0 0 0 0 0 0 0 0 0 0 0 0 0 0 0 0 0 0 0 0 0 0 0 0 0 0 0 0 0 0 0 0 0 0 0 0 0 0 0 0 0 0 0 0 0 0 0 0 0 0 0 0 0 0 0 0 0 0 0 0 0 0 0 0 0 0 0 0 0 0 0 0 0 0 0 0 0 0 0 0 0 0 0 0 0 0 0 0 0 0 0 0 0 0 0 0 0 0 0 0 0 0 0 0 0 0 0 0 0 0 0 0 0 0 0 0 0 0 0 0 0 0 0 0 0 0 0 0 0 0 0 0 0 0 0 0 0 0 0 0 0 0 
0.027 0.002 0.007 0.012 0.011 0.008 0.001 0.002 0.002 0.001 0.001 0.001 0.004 0 0 0 1 0.014 0.021 0.012 0.025 0.019 0.016 0.017 0.016 0.012 0.004 0.005 0.003 0.005 0.01 0.005 0.005 0.004 0.008 0.012 0.012 0.01 0.007 0.008 0.007 0.007 0.008 0.008 0.01 0.009 0.006 0.012 0.01 0.012 0.012 0.009 0.011 0.014 0.011 0.004 0.012 0.014 0.007 0.001 0.001 0.039 0.035 0.069 0.039 0.004 0.009 0.021 0.017 0.01 0.01 0.01 0.008 0.004 0.008 0.003 0.007 0.003 0.007 0.004 0.005 0.004 0.001 0.004 0.005 0.001 0.013 0.003 0.001 0.018 0.041 0.028 0.01 0.013 0.012 0.013 0.014 0.013 0 0.021 0.03 0.036 0.04 0.033 0.038 0.037 0.031 0.027 0.039 0.062 0.014 0.056 0.085 0.12 0.272 0.124 0.104 0.098 0.05 0.004 0.011 0.011 0.016 0.006 0 0.01 0.004 0.008 0.015 0.009 0.009 0.011 0.014 0.015 0.015 0.011 0.015 0.012 0.014 0.016 0.013 0.014 0.021 0.009 0.006 0.012 0.009 0.02 0.017 0.017 0.019 0.01 0.004 0.001 0 0 0 0.002 0.001 0 0.001 0.001 0 0.001 0 0 0.001 0.002 0 0.008 0.008 0.007 0.005 0.008 0.011 0.005 0.006 0.008 0.012 0.012 0.001 0.001 0.003 0.001 0 0 0.002 0.001 0.001 0.001 0.002 0 0.001 0 0 0 0.001 0 0 0.001 0.001 0.001 0.001 0.001 0.001 0 0.001 0.001 0.001 0 0.001 0.002 0.004 0.004 0 0.01 0.007 0.025 0.031 0.043 0.08 0.038 0.046 0.062 0.089 0.053 0.039 0.038 0.051 0.051 0.04 0.037 0.041 0 0.04 0.038 0.025 0.029 0.022 0.024 0.033 0.023 0.019 0.02 0.012 0.014 0.016 0.011 0.008 0.004 0.009 0.015 0.001 0.007 0.005 0.006 0 0.001 0.001 0 0.001 0.002 0.002 0.006 0.01 0 0 0.001 0 0.002 0.004 0.003 0 0.002 0.003 0.003 0.001 0.001 0.002 0 0 0 0 0 0 0.002 0.004 0.003 0.005 0.01 0.007 0.009 0.011 0.01 0.003 0.011 0.01 0.008 0.006 0.009 0.003 0 0 0 0.003 0 0 0 0 0 0 0.002 0.002 0.002 0.002 0.001 0 0.002 0.008 0.007 0 0 0 0 0 0 0 0 0.001 0.002 0.002 0.001 0 0 0.004 0.001 0.001 0.001 0 0 0 0 0 0 0.001 0.003 0.002 0.003 0 0 0.004 0.005 0.005 0.007 0.005 0.006 0.005 0.004 0.001 0.001 0.001 0.001 0.001 0.001 0.001 0.001 0.001 0.002 0.004 0.004 0.004 0.005 0.005 0.005 0 0.001 0.001 0 0.001 0.001 0.001 0.001 0.001 0.002 0.001 0 0.006 0.008 0.008 0 0.005 0.004 0.003 0.002 0.002 0.001 0.001 0 0.001 0 0 0 0 0 0 0 0 0 0 0.005 0.003 0.001 0 0 0.002 0.002 0.001 0.001 0.001 0.001 0 0 0.001 0.003 0.005 0.004 0.001 0 0 0.001 0.001 0.001 0 0 0 0.008 0.072 0.01 0.019 0 0 0 0 0.001 0.002 0.002 0.002 0.002 0.002 0 0 0 0 0 0 0 0.001 0.001 0.001 0 0 0 0.001 0 0 0.001 0 0 0.001 0.001 0.001 0.002 0.002 0.001 0.001 0.001 0.001 0 0 0 0.001 0.001 0 0.002 0.002 0.002 0.002 0.002 0.002 0.002 0.002 0.002 0.002 0.002 0.002 0 0.002 0.002 0 0 0 0 0 0 0 0 0 0.001 0.001 0 0 0.001 0.002 0 0.001 0.003 0.003 0.002 0.001 0.001 0.001 0.001 0.001 0 0 0 0.001 0 0 0 0 0 0 0 0 0 0 0 0 0 0 0 0 0 0 0 0 0 0 0.001 0 0 0 0.001 0.001 0.001 0.001 0.001 0 0 0 0 0 0 0 0 0 0 0.001 0.001 0.001 0 0.001 0.001 0.001 0 0 0 0.001 0.002 0.001 0.001 0.001 0.001 0 0 0.001 0 0 0 0 0 0 0 0 0 0 0 0 0 0 0 0 0 0 0 0 0 0 0 0 0 0 0 0 0 0 0 0 0 0 0 0 0 0 0 0 0 0 0 0 0 0 0 0 0 0 0 0 0 0 0 0 0 0 0 0 0 0 0 0 0 0 0.001 0.001 0.001 0.001 0 0 0 0 0 0 0 0 0 0 0 0 0 0 0 0 0 0 0 0 0 0 0 0 0 0 0 0 0 0 0 0 0 0 0 0 0 0 0 0 0 0 0 0 0 0 0 0 0 0 0 0 0 0 0 0 0 0 0 0 0 0 0 0 0.001 0.001 0 0.002 0.002 0.002 0.002 0.002 0.002 0 0.002 0.003 0.003 0.003 0.003 0.004 0 0 0 0.001 0.001 0.001 0.001 0 0 0 0 0 0 0 0 0 0 0.001 0 0 0 0 0 0 0 0 0 0 0 0 0 0 0 0.002 0.002 0 0 0 0 0 0 0 0 0 0 0 0 0 0 0.001 0.001 0.002 0.001 0.001 0 0 0 0 0 0 0 0 0 0 0 0 0 0 0 0 0 0 0 0 0 0 0 0 0 0 0 0 0 0 0 0.001 0.001 0.001 0 0 0 0 0 0 0 0 0 0 0 0 0 0 0 0 0 0 0 0 0 0 0 0 0 0 0 0 0 0 0 0 0 0 0 0 0 0 0 0 0 0 0 0 0 0 0.001 0.001 0.003 0.002 0.008 0.011 0.007 0.007 0.007 0.005 0.003 0.003 0.001 0.004 0.003 0.002 0.002 0 0 0 0.002 0.002 0 0 0 0 0 0.001 0 0 0 0 0 0 0 0.001 0.002 0.002 0.002 0.002 0.001 0.001 0.001 0.001 0.001 0.002 0.002 0.003 0.003 0.004 0.003 0.003 0.002 0.004 0.003 0.002 0 0.003 0.003 0.001 0 0.002 0.001 0.001 0 0 0 0 0 0.001 0.003 0.003 0.003 0.003 0.003 0.002 0.002 0.003 0.002 0.002 0 0.002 0.002 0.001 0.001 0.003 0 0 0 0.001 0.001 0 0 0 0 0 0 0 0 0 0 0 0 0 0.001 0.001 0.002 0.002 0.001 0.001 0 0 0 0 0.001 0 0.001 0.001 0.001 0.001 0.001 0 0.002 0.003 0.003 0 0 0 0.002 0.002 0.001 0.002 0.001 0.001 0.001 0.002 0.001 0.001 0.002 0.003 0.002 0.001 0.002 0.006 0.003 0.004 0.003 0.006 0.002 0.001 0.003 0.002 0.002 0.004 0.001 0 0 0 0 0 0 0 0 0 0 0 0 0 0 0 0 0 0 0 0 0 0.001 0.001 0 0 0 0 0 0 0 0 0 0 0 0 0 0 0 0 0 0 0 0 0 0 0 0 0 0 0 0 0 0 0 0 0 0 0 0 0 0 0 0.001 0 0.001 0.002 0.002 0.001 0.001 0.001 0.001 0.001 0.001 0.001 0.001 0 0 0 0 0 0 0 0.001 0.001 0 0.002 0.002 0 0 0 0 0 0 0 0 0 0 0 0.001 0.001 0 0.001 0.001 0.001 0 0 0 0 0 0 0 0 0.002 0 0.001 0.001 0 0.001 0.001 0 0 0 0.001 0.001 0.001 0 0.001 0.001 0.001 0.001 0.001 0.001 0.001 0.002 0.002 0.002 0 0 0 0 0.001 0.001 0.001 0.004 0.004 0.003 0.003 0.003 0.002 0.001 0.001 0.001 0 0 0 0 0 0 0 0 0.001 0.001 0.001 0.001 0 0 0 0.001 0 0 0 0 0 0 0 0.001 0.001 0.001 0.001 0 0 0 0.002 0.001 0 0 0 0 0 0 0 0 0 0 0.001 0.001 0 0 0.001 0.001 0.001 0 0 0.001 0 0 0 0 0 0 0 0 0 0 0 0 0 0 0 0 0 0 0 0 0 0 0 0 0 0 0 0.001 0 0.001 0 0.001 0.001 0 0 0 0 0 0 0 0 0 0 0 0 0 0 0 0 0 0 0 0 0 0 0 0.001 0.001 0 0 0 0 0 0 0.001 0.001 0 0.001 0.001 0.001 0 0 0 0 0 0 0 0 0 0.002 0.001 0.003 0 0 0 0 0 0 0 0 0 0 0 0 0.001 0.001 0.001 0.001 0 0.002 0 0 0 0 0 0 0 0 0 0 0 0.002 0.002 0.001 0.001 0.002 0.002 0.002 0.002 0.002 0.001 0.002 0.002 0.001 0 0.002 0.002 0.002 0.002 0.001 0.002 0.002 0.002 0.002 0.002 0.002 0.002 0.001 0 0 0 0 0 0.001 0.004 0.005 0.008 0.007 0.007 0.051 0.024 0.014 0.014 0.003 0.002 0.007 0.009 0.003 0.002 0.001 0 0 0 0 0 0.008 0.01 0.004 0.012 0.011 0.027 0.059 0.037 0.031 0.018 0.001 0.002 0.002 0.001 0.001 0.002 0.002 0.002 0.008 0.002 0.003 0.002 0 0.002 0.005 0 0 0 0 0 0 0 0 0 0 0 0 0 0 0 0.001 0.001 0 0.001 0 0 0 0.001 0.001 0.001 0 0 0.001 0.001 0.001 0 0 0 0 0 0 0 0.001 0.001 0.001 0.001 0.001 0 0.001 0.001 0 0.001 0.001 0.001 0.001 0.001 0.001 0 0.001 0.001 0.001 0 0.001 0.001 0.001 0.001 0.001 0.001 0.001 0.001 0.001 0 0.001 0 0.001 0.001 0.001 0.001 0.001 0.001 0.001 0.001 0 0.001 0 0 0 0 0.001 0.001 0.001 0.001 0.001 0.001 0.001 0.001 0.001 0.001 0.001 0.001 0.001 0.001 0.001 0.001 0.001 0 0.001 0.001 0.001 0 0 0.002 0.002 0.002 0.002 0.002 0.002 0.002 0.002 0.002 0.002 0 0.002 0.002 0.002 0.002 0.002 0.002 0.002 0.001 0.001 0.001 0.001 0.001 0.001 0 0 0 0.001 0.001 0.001 0 0 0 0 0 0 0 0 0 0 0 0 0 0 0 0 0 0 0 0 0 0 0 0 0 0 0 0 0 0 0 0 0.001 0.001 0.001 0.001 0.001 0.001 0.001 0.001 0 0.001 0.002 0.003 0.003 0.001 0.003 0.002 0 0 0 0 0 0 0 0 0 0 0 0 0 0 0 0 0 0 0.001 0 0 0 0 0 0.001 0 0 0 0 0 0 0 0 0.002 0.002 0 0 0 0.001 0.001 0.001 0.001 0.001 0 0 0 0 0 0 0.002 0.002 0.002 0.002 0.001 0.001 0 0 0 0 0 0 0 0 0 0 0 0 0.001 0.001 0.001 0.001 0 0 0.001 0 0 0.001 0.001 0 0 0 0 0 0 0.002 0.002 0.002 0.002 0.002 0.001 0 0.001 0 0 0.001 0.001 0 0 0 0 0 0 0 0 0 0 0 0 0 0 0 0 0 0 0 0 0 0 0 0 0 0 0 0 0 0 0 0 0 0 0 0 0 0 0.002 0.002 0 0 0 0 
0.17 0.001 0.01 0.023 0.022 0.015 0.004 0.005 0.005 0.004 0.004 0.003 0.008 0 0 0 0.018 1 0.568 0.107 0.15 0.12 0.101 0.122 0.097 0.085 0.031 0.031 0.015 0.037 0.064 0.015 0.03 0.049 0.096 0.129 0.122 0.093 0.073 0.069 0.036 0.042 0.044 0.042 0.039 0.06 0.048 0.073 0.062 0.061 0.061 0.056 0.061 0.06 0.046 0.021 0.05 0.053 0.02 0.003 0.002 0.158 0.304 0.105 0.058 0.047 0.061 0.1 0.066 0.042 0.042 0.041 0.042 0.038 0.04 0.028 0.03 0.013 0.023 0.031 0.031 0.026 0.014 0.011 0.012 0.005 0.042 0.028 0.013 0.041 0.073 0.073 0.03 0.048 0.039 0.045 0.061 0.048 0 0.073 0.134 0.161 0.157 0.164 0.15 0.144 0.138 0.1 0.1 0.098 0.029 0.058 0.079 0.092 0.055 0.061 0.075 0.097 0.097 0.009 0.013 0.019 0.016 0.003 0 0.03 0.015 0.071 0.145 0.044 0.036 0.044 0.041 0.047 0.042 0.038 0.037 0.027 0.029 0.028 0.026 0.027 0.028 0.017 0.013 0.022 0.014 0.022 0.021 0.02 0.027 0.015 0.014 0.007 0.002 0.001 0.001 0.001 0.001 0.001 0.002 0.001 0.002 0.002 0.001 0 0.005 0.005 0.006 0.006 0.008 0.006 0.008 0.009 0.01 0.009 0.009 0.012 0.021 0.016 0.004 0.006 0.011 0.008 0.004 0.001 0.002 0.002 0.002 0.005 0.004 0 0 0 0 0 0.003 0.002 0 0.001 0.001 0.001 0 0.001 0.001 0 0 0 0 0 0.001 0.002 0.007 0.006 0 0.025 0.021 0.033 0.036 0.042 0.059 0.033 0.042 0.036 0.059 0.043 0.036 0.089 0.048 0.057 0.061 0.066 0.076 0 0.122 0.132 0.103 0.147 0.137 0.091 0.108 0.078 0.066 0.067 0.05 0.048 0.051 0.051 0.032 0.007 0.009 0.019 0.001 0.011 0.01 0.015 0.002 0.005 0.004 0.003 0.016 0.018 0.016 0.024 0.039 0 0.011 0.014 0.017 0.025 0.028 0.016 0.017 0.017 0.024 0.015 0.009 0.004 0.008 0.003 0.007 0.007 0.008 0.009 0.005 0.018 0.024 0.015 0.023 0.027 0.013 0.024 0.039 0.032 0.019 0.048 0.049 0.049 0.028 0.047 0.015 0.001 0.003 0.004 0.01 0.002 0.002 0 0.001 0 0 0.006 0.006 0.006 0.006 0.007 0.003 0.007 0.031 0.03 0.005 0.002 0 0.002 0.001 0.001 0 0 0.007 0.006 0.008 0.001 0.003 0.003 0.044 0.036 0.003 0.001 0.001 0 0 0 0.002 0.002 0.002 0.005 0.007 0.008 0.002 0.001 0.029 0.017 0.037 0.047 0.023 0.025 0.025 0.015 0.007 0.006 0.01 0.01 0.009 0.008 0.007 0.006 0.006 0.005 0.019 0.021 0.023 0.024 0.028 0.029 0 0.005 0.002 0.001 0.007 0.005 0.004 0.001 0.002 0.004 0.002 0.001 0.046 0.042 0.042 0 0.024 0.023 0.017 0.006 0.005 0.005 0.002 0.002 0.004 0.004 0 0 0.001 0.007 0.001 0.004 0.003 0.001 0 0.021 0.009 0 0.004 0.005 0.018 0.015 0.006 0.005 0.002 0.003 0.002 0 0.01 0.025 0.037 0.031 0.02 0.007 0 0.001 0.004 0.001 0.001 0.001 0.002 0.058 0.134 0.058 0.126 0.005 0.004 0.002 0.002 0.003 0.006 0.005 0.006 0.002 0.005 0.001 0.001 0 0 0 0.001 0 0.008 0.009 0.01 0.004 0.002 0.002 0.006 0.002 0.002 0.008 0.004 0.003 0.008 0.009 0.01 0.011 0.011 0.009 0.009 0.008 0.006 0.007 0.01 0.011 0.008 0.011 0.006 0.012 0.014 0.01 0.01 0.01 0.014 0.01 0.007 0.007 0.014 0.01 0.006 0.002 0.005 0.004 0.003 0.001 0 0.001 0.002 0.002 0.002 0.003 0.007 0.005 0.009 0.008 0.004 0.005 0.013 0.004 0.006 0.012 0.012 0.011 0.008 0.008 0.004 0.005 0.004 0 0 0 0 0 0 0.001 0 0.001 0 0 0 0 0 0 0 0 0 0 0 0 0 0.001 0.001 0.001 0.001 0.001 0 0 0.001 0.001 0.002 0.003 0.002 0.002 0 0 0 0.006 0.001 0.001 0.007 0.005 0.004 0.007 0.011 0.004 0.009 0.006 0.008 0.004 0.002 0.003 0.003 0.003 0.004 0.003 0.005 0.004 0.001 0.004 0.001 0.002 0.004 0 0.001 0 0 0 0 0 0 0 0 0 0 0 0 0.001 0 0.001 0 0 0 0 0 0 0.001 0.001 0 0 0 0 0 0.001 0.001 0 0 0 0.001 0.001 0 0.001 0.001 0 0.001 0.001 0 0 0 0 0 0 0 0 0 0 0 0 0 0 0 0 0 0.001 0.002 0.002 0.001 0.001 0.001 0.003 0.003 0.002 0.001 0.001 0.001 0.001 0.001 0.002 0.001 0 0 0 0.001 0 0 0 0 0 0 0 0 0 0 0 0 0 0 0 0 0 0 0 0 0.001 0 0 0.001 0.002 0 0.004 0 0.002 0.004 0.004 0.004 0.004 0.004 0.003 0.003 0.001 0.003 0.006 0.004 0.003 0.004 0.005 0.007 0.002 0 0 0.002 0.002 0.002 0.001 0.001 0.001 0.003 0.008 0.013 0.008 0.012 0.013 0.016 0.013 0.014 0.014 0.009 0.014 0.014 0.014 0.014 0.012 0.011 0.001 0.001 0.001 0.001 0 0.002 0.003 0.003 0 0 0.002 0.002 0.002 0.002 0 0 0.001 0.006 0.004 0.001 0.002 0.001 0.002 0.002 0.002 0.001 0 0.002 0.002 0.002 0.002 0.001 0.004 0.006 0.005 0.004 0.001 0.002 0.002 0.002 0.002 0.002 0.002 0.002 0.001 0.002 0.002 0 0 0.009 0.005 0.006 0.01 0.007 0.004 0.001 0.001 0.001 0.001 0.001 0 0.001 0 0 0.001 0 0 0 0.001 0.001 0.001 0 0 0.002 0.001 0 0.001 0.001 0.001 0 0 0 0 0 0 0.008 0.009 0.009 0 0.001 0 0.001 0 0 0.001 0.001 0 0 0 0 0 0 0 0 0 0 0 0.001 0.001 0.001 0.001 0.001 0.001 0.001 0 0 0 0 0 0 0 0.001 0.003 0.009 0.009 0.002 0 0 0 0 0 0 0 0 0.012 0.001 0.014 0.008 0.019 0.022 0.011 0.007 0.01 0.004 0.003 0.006 0.004 0.005 0.004 0.001 0 0 0 0 0.002 0 0 0 0 0 0.001 0.001 0 0 0 0 0 0 0.002 0.002 0.002 0.002 0.004 0.002 0.002 0.002 0.005 0.006 0.006 0.003 0.004 0.003 0.004 0.005 0.006 0.006 0.006 0.004 0.006 0.005 0.002 0.004 0.007 0.005 0 0.003 0.005 0.004 0.004 0.002 0 0 0 0 0.001 0.002 0.001 0.002 0.001 0.001 0 0.003 0.001 0 0 0.004 0.003 0 0 0.011 0.002 0.002 0.002 0.002 0.001 0 0.001 0 0 0 0 0 0 0 0 0 0 0 0 0 0.002 0.001 0.001 0.001 0.001 0.001 0.001 0.001 0.002 0.002 0.002 0.002 0.002 0.002 0.005 0 0.002 0.004 0.004 0.003 0 0 0.006 0.003 0.002 0.001 0.003 0.004 0.004 0.004 0.005 0.001 0.007 0.008 0.011 0.005 0.004 0.011 0.006 0.004 0.004 0.005 0.004 0.002 0.001 0.001 0.002 0.004 0.002 0 0 0.001 0.001 0 0 0 0 0 0 0 0 0 0 0 0 0 0 0.002 0 0.002 0.002 0.001 0 0 0 0 0 0 0 0 0 0 0 0 0 0 0 0 0 0 0 0 0 0 0 0 0 0 0 0 0 0 0 0 0 0 0 0 0 0 0 0 0.004 0.002 0.004 0.004 0.003 0.003 0.001 0 0 0 0 0 0 0 0 0 0 0 0 0.001 0 0.001 0.002 0.001 0.001 0.001 0.001 0.001 0.001 0 0 0 0 0 0.001 0.001 0.001 0 0.002 0.003 0.002 0.003 0.004 0 0 0.001 0.001 0.001 0.001 0 0 0.001 0.001 0 0.001 0.002 0.001 0 0 0.003 0.001 0.001 0.002 0.001 0 0.001 0 0 0 0 0.002 0.001 0.001 0.002 0.002 0.001 0.002 0.003 0.002 0.001 0.004 0.005 0.004 0.002 0.005 0.004 0.003 0.004 0.004 0.001 0 0.001 0 0 0 0 0 0.001 0.001 0.001 0.001 0.001 0.001 0 0.002 0 0 0 0 0 0 0 0.001 0.001 0 0.001 0.002 0 0 0.005 0.003 0 0 0 0 0 0 0 0 0.001 0 0 0.001 0.001 0 0 0.001 0.004 0.004 0 0.002 0 0 0 0 0 0 0 0 0 0 0 0 0 0 0 0 0 0 0 0 0 0 0 0 0 0 0 0.001 0 0 0.002 0.003 0.004 0 0 0 0 0 0 0 0 0 0 0 0 0 0 0 0 0 0 0 0 0 0 0 0.002 0.002 0 0 0 0 0 0 0.001 0.002 0.002 0.003 0.004 0.004 0.002 0 0 0 0 0 0 0 0 0.005 0.006 0.005 0 0.004 0.004 0.004 0.005 0.003 0.005 0.004 0.005 0 0.002 0.002 0.003 0.004 0.003 0.007 0 0.003 0 0 0.001 0.002 0 0 0.001 0 0 0.001 0.002 0.008 0.008 0.009 0.009 0.011 0.009 0.01 0.009 0.011 0.01 0.01 0.011 0.011 0.006 0.015 0.017 0.013 0.014 0.015 0.015 0.012 0.012 0.011 0.014 0.012 0.008 0.005 0.004 0.005 0.006 0.008 0.003 0.004 0.005 0.005 0.008 0.01 0.01 0.049 0.029 0.021 0.042 0.019 0.015 0.019 0.031 0.021 0.017 0.015 0 0 0.003 0.001 0.001 0.017 0.024 0.016 0.019 0.022 0.04 0.066 0.039 0.039 0.028 0.004 0.003 0.006 0.007 0.007 0.008 0.008 0.014 0.021 0.015 0.02 0.017 0.011 0.016 0.025 0.011 0.003 0.003 0.005 0.005 0.006 0.003 0.002 0.002 0.001 0.003 0.005 0.005 0.008 0.008 0.008 0.006 0.006 0.008 0.006 0.002 0.007 0.004 0.005 0.006 0.01 0.005 0.005 0.004 0.002 0.01 0.007 0.006 0.01 0.001 0.001 0 0.002 0.002 0.001 0.001 0.001 0.001 0.001 0.001 0.001 0.001 0.001 0.001 0.001 0.001 0.001 0 0 0 0 0 0 0 0 0 0 0 0.001 0.001 0.001 0.001 0.001 0 0 0.001 0.001 0 0.001 0 0 0 0.001 0 0 0 0 0 0 0.001 0.001 0 0.001 0.001 0.001 0.001 0 0.001 0 0.002 0.002 0.002 0.002 0.004 0.004 0.01 0.007 0.009 0.01 0.006 0.005 0.009 0.01 0.006 0.006 0.008 0.005 0.005 0.004 0.004 0.005 0 0.006 0.004 0.004 0.004 0.004 0.003 0.005 0.002 0.004 0.004 0.002 0.001 0.001 0 0 0 0.001 0.001 0.001 0.001 0.001 0.001 0.001 0.001 0 0 0.001 0.005 0.002 0.004 0.002 0 0 0 0.002 0.002 0.002 0.002 0.002 0.002 0.002 0.003 0.003 0.001 0.003 0.004 0.003 0.003 0.003 0.005 0.006 0.005 0.006 0.01 0.008 0.008 0.003 0.009 0.01 0.01 0.009 0.014 0.012 0.014 0.014 0.011 0.005 0.001 0.001 0.001 0.001 0.002 0.001 0.001 0.001 0 0 0.002 0.002 0.003 0.002 0.001 0.003 0.003 0.004 0.003 0 0.001 0.001 0.001 0.001 0.001 0 0 0 0.001 0.001 0.001 0 0 0.004 0.005 0 0 0 0.001 0.001 0.001 0 0 0.001 0.003 0.003 0.003 0.004 0 0.005 0.005 0.005 0.007 0.003 0.003 0.001 0.001 0.001 0.001 0.001 0.001 0.001 0 0.001 0 0 0 0 0 0.001 0.001 0.001 0 0 0 0.001 0.001 0.001 0.001 0.002 0.003 0.002 0.002 0.001 0.001 0.007 0.008 0.007 0.004 0.001 0 0.001 0 0 0.001 0.001 0 0.003 0.003 0 0 0.001 0.003 0.003 0.003 0.003 0.003 0.003 0 0 0.003 0.004 0.003 0.003 0.003 0.003 0.003 0 0.002 0 0 0.003 0.004 0.006 0.004 0.003 0.002 0.001 0.001 0 0 0.003 0.003 0.003 0.01 0.012 0.002 0.002 0 0.001 
0.252 0.002 0.019 0.041 0.038 0.018 0.004 0.005 0.001 0 0.001 0.001 0.003 0 0 0 0.015 0.524 1 0.144 0.22 0.162 0.13 0.163 0.144 0.12 0.041 0.055 0.041 0.051 0.081 0.04 0.049 0.083 0.144 0.178 0.166 0.134 0.083 0.086 0.05 0.069 0.085 0.092 0.09 0.11 0.08 0.123 0.115 0.103 0.105 0.096 0.106 0.104 0.076 0.036 0.093 0.094 0.041 0.002 0 0.079 0.163 0.075 0.039 0.042 0.069 0.141 0.074 0.063 0.063 0.062 0.072 0.042 0.057 0.035 0.066 0.032 0.046 0.058 0.054 0.045 0.008 0.006 0.007 0.004 0.031 0.027 0.015 0.059 0.093 0.086 0.039 0.047 0.041 0.055 0.08 0.063 0 0.099 0.207 0.234 0.225 0.229 0.203 0.209 0.203 0.157 0.131 0.136 0.041 0.066 0.086 0.09 0.049 0.059 0.079 0.077 0.058 0.005 0.011 0.018 0.014 0.004 0 0.048 0.028 0.108 0.202 0.083 0.061 0.067 0.068 0.076 0.07 0.068 0.055 0.047 0.046 0.049 0.043 0.049 0.039 0.014 0.02 0.042 0.023 0.034 0.033 0.031 0.035 0.022 0.018 0.009 0.002 0.001 0.001 0.001 0.007 0.003 0.012 0.007 0.002 0.007 0.007 0.001 0.002 0.007 0.007 0.007 0.007 0.006 0.008 0.01 0.011 0.011 0.013 0.02 0.04 0.036 0.008 0.011 0.015 0.007 0.005 0.002 0.005 0.003 0.004 0.005 0.004 0 0 0 0.001 0 0.001 0.003 0 0.001 0 0 0.001 0.001 0 0 0 0.001 0 0 0 0.005 0.014 0.012 0 0.036 0.031 0.049 0.044 0.056 0.056 0.035 0.05 0.038 0.056 0.049 0.051 0.109 0.054 0.069 0.082 0.079 0.099 0 0.17 0.185 0.148 0.2 0.187 0.131 0.157 0.118 0.113 0.111 0.093 0.074 0.085 0.086 0.073 0.004 0.01 0.027 0.003 0.014 0.012 0.016 0.005 0.009 0.006 0.002 0.036 0.041 0.043 0.054 0.081 0 0.019 0.012 0.021 0.034 0.033 0.025 0.017 0.013 0.027 0.022 0.011 0.011 0.016 0.006 0.011 0.011 0.011 0.013 0.01 0.037 0.046 0.031 0.047 0.063 0.027 0.054 0.071 0.066 0.027 0.101 0.102 0.096 0.055 0.096 0.039 0.005 0.007 0.008 0.011 0.006 0.004 0.002 0.002 0 0 0.014 0.014 0.014 0.015 0.011 0.002 0.008 0.053 0.031 0.006 0.006 0.002 0.006 0.006 0.006 0.002 0 0.012 0.015 0.015 0.005 0.004 0.014 0.075 0.06 0.015 0.01 0.002 0.007 0.002 0.002 0.008 0.008 0 0.015 0.019 0.021 0.008 0 0.054 0.03 0.062 0.079 0.035 0.025 0.023 0.011 0.007 0.003 0.006 0.009 0.003 0.002 0.005 0.004 0.006 0.008 0.018 0.019 0.023 0.024 0.035 0.025 0.001 0.005 0.002 0 0.011 0.011 0.008 0.004 0.01 0.018 0.004 0 0.075 0.08 0.071 0 0.022 0.022 0.014 0.004 0.004 0.004 0.004 0.007 0.01 0.011 0.002 0.001 0.005 0.013 0.002 0.005 0.004 0 0 0.046 0.013 0.004 0.011 0.013 0.025 0.022 0.017 0.018 0.007 0.008 0.01 0 0.018 0.043 0.074 0.065 0.033 0.01 0.002 0.002 0.004 0.001 0.002 0.003 0.005 0.108 0.078 0.112 0.174 0.009 0.009 0.002 0.003 0.003 0.004 0.003 0.003 0.003 0.003 0 0 0 0 0.001 0 0 0.006 0.002 0.003 0.002 0.001 0.002 0.006 0.002 0.002 0.007 0.003 0.005 0.01 0.009 0.008 0.006 0.007 0.011 0.011 0.011 0.011 0.012 0.011 0.013 0.013 0.016 0.006 0.012 0.015 0.011 0.011 0.011 0.017 0.013 0.006 0.006 0.018 0.01 0.004 0.002 0.001 0.002 0.002 0.002 0 0.003 0.003 0.004 0.003 0.005 0.007 0.006 0.01 0.008 0.006 0.003 0.015 0.009 0.008 0.015 0.012 0.006 0.005 0.003 0.002 0.001 0.001 0.001 0.001 0.001 0 0 0 0.002 0.002 0.002 0.004 0.003 0.002 0 0 0.001 0.002 0.002 0.002 0.002 0.002 0.001 0.001 0.003 0.002 0 0.003 0.003 0.003 0 0.002 0.003 0.002 0.004 0.004 0.004 0.003 0.002 0 0.005 0.001 0.001 0.003 0.004 0.006 0.008 0.016 0.005 0.007 0.008 0.008 0.006 0.007 0.007 0.007 0.004 0.007 0.003 0.006 0.006 0.003 0.006 0.006 0.006 0.007 0 0.001 0 0 0 0 0 0 0 0.001 0.001 0.001 0.001 0.001 0.001 0 0 0 0.001 0.001 0.001 0.001 0 0.001 0 0 0 0.001 0.001 0.001 0.001 0 0.001 0.001 0 0 0 0 0 0 0 0 0 0 0 0 0 0 0 0 0 0 0 0 0 0 0 0 0 0 0.001 0.002 0.002 0.002 0.002 0.003 0.006 0.002 0.005 0.004 0.001 0.002 0.002 0.002 0.002 0.002 0 0.001 0 0.001 0.001 0 0 0 0.001 0.003 0.002 0.004 0.004 0.003 0.001 0.001 0.001 0.001 0.002 0.001 0.001 0.001 0 0.003 0.004 0 0.003 0.004 0.005 0 0.005 0 0.004 0.002 0.002 0.002 0.002 0.002 0.002 0.003 0.003 0.002 0.003 0.003 0.002 0.002 0.003 0.004 0.002 0.004 0 0.005 0.004 0.005 0.006 0.006 0.003 0.002 0.002 0.014 0.011 0.014 0.018 0.015 0.015 0.017 0.017 0.011 0.015 0.017 0.017 0.015 0.017 0.015 0.003 0.001 0.002 0.003 0.001 0.004 0.006 0.005 0 0 0.003 0.004 0.005 0.004 0.002 0.006 0.005 0.01 0.008 0.003 0.004 0.004 0.005 0.003 0.003 0 0 0.004 0.004 0.004 0.003 0 0.007 0.012 0.012 0.007 0.006 0.003 0.001 0.001 0.001 0.002 0 0.001 0.003 0.005 0.004 0.002 0 0.005 0.007 0.012 0.013 0.004 0.007 0.003 0.001 0.001 0.002 0.001 0.001 0.002 0.002 0.002 0.002 0 0 0 0.001 0.002 0.002 0.003 0.001 0 0 0 0 0.001 0 0.001 0.001 0.001 0.001 0 0.001 0.009 0.012 0.012 0.001 0.003 0 0.001 0 0 0 0 0 0 0 0 0 0 0 0 0.001 0.001 0.001 0.001 0.002 0.001 0.001 0 0 0 0 0 0 0.001 0.001 0.001 0.001 0.003 0.008 0.012 0.011 0.006 0.003 0 0 0 0 0 0 0 0.015 0.003 0.017 0.007 0.028 0.035 0.012 0.01 0.01 0.003 0.004 0.006 0.005 0.005 0.002 0.001 0.001 0 0.001 0 0.006 0.001 0 0 0 0 0.001 0.001 0.001 0.001 0.003 0 0.001 0.001 0.005 0.004 0.006 0.006 0.006 0.004 0.004 0.005 0.005 0.006 0.006 0.004 0.006 0.006 0.006 0.007 0.007 0.007 0.007 0.007 0.008 0.006 0.002 0.007 0.011 0.007 0 0.005 0.004 0.003 0.001 0 0.001 0.001 0.001 0.002 0.004 0.004 0.006 0.007 0.005 0.003 0.002 0.005 0.005 0.002 0.002 0.004 0.003 0.002 0.002 0.008 0.001 0.001 0.001 0.004 0.004 0.002 0.003 0.003 0.002 0.002 0.002 0.002 0.002 0 0.001 0 0 0.002 0.002 0.003 0.002 0.003 0.003 0.003 0.001 0.003 0.003 0.002 0.003 0.002 0.002 0.002 0.004 0.004 0.001 0.001 0 0.003 0.004 0.002 0 0 0.005 0.004 0.003 0.004 0.004 0.008 0.008 0.007 0.009 0.006 0.005 0.012 0.02 0.007 0.008 0.022 0.016 0.008 0.005 0.013 0.015 0.01 0.005 0.005 0.005 0.007 0.004 0 0.001 0.001 0.001 0.001 0 0 0 0 0 0 0 0 0 0 0 0 0 0.004 0.002 0.005 0.005 0.004 0 0 0 0 0 0 0 0 0 0 0 0 0 0 0 0 0 0 0.001 0.001 0.001 0.001 0 0 0.001 0 0 0 0 0 0 0 0 0 0 0 0 0.001 0.001 0.001 0.005 0.003 0.004 0.004 0.005 0.001 0.002 0.001 0 0.002 0.002 0.001 0 0.001 0.001 0.002 0.002 0.002 0.001 0.003 0.003 0.003 0.002 0.001 0.001 0.003 0.001 0.002 0.002 0.003 0.001 0.002 0.002 0.001 0.002 0.005 0.002 0 0.005 0.003 0.002 0.004 0.006 0 0 0.006 0.002 0.002 0.002 0.002 0.001 0.001 0.001 0.001 0.003 0.001 0 0 0 0.002 0.002 0.001 0.003 0.003 0.001 0.001 0.001 0.001 0.002 0.001 0.003 0.004 0.004 0.006 0.007 0.006 0.007 0.007 0.007 0.003 0.007 0.007 0.007 0.005 0.007 0.006 0.005 0.002 0.001 0 0 0.001 0 0 0 0 0 0 0 0.001 0.001 0 0 0.001 0.003 0 0 0 0 0 0 0 0.001 0.001 0.003 0.002 0.002 0 0 0.006 0.004 0 0 0 0 0 0 0 0 0 0.001 0.002 0.002 0.001 0 0.006 0.006 0.006 0.007 0.003 0.003 0.001 0 0 0 0 0 0 0 0.001 0.001 0.001 0.001 0 0.001 0.001 0.001 0.001 0 0 0 0 0 0.001 0.001 0.001 0 0 0.001 0.001 0.003 0.006 0.007 0.007 0.001 0.001 0 0 0 0 0 0 0 0 0 0 0 0 0 0 0 0 0.001 0.001 0.001 0.001 0.001 0.003 0.001 0.001 0 0 0 0 0 0 0 0.002 0.006 0.006 0.006 0.004 0.002 0 0 0 0 0 0 0 0.007 0.001 0.007 0 0.004 0.005 0.005 0.005 0.003 0.003 0.004 0.005 0.001 0.003 0.003 0.003 0.002 0.001 0.001 0 0.011 0 0 0 0 0 0.001 0.001 0 0 0.001 0.001 0.006 0.002 0.001 0 0.005 0.004 0.005 0.005 0.005 0.006 0.004 0.004 0.007 0.003 0.007 0.009 0.006 0.006 0.006 0.008 0.008 0.005 0.004 0.007 0.007 0.006 0.001 0.005 0.005 0.01 0.013 0.005 0.005 0.009 0.012 0.019 0.018 0.015 0.037 0.016 0.018 0.027 0.009 0.01 0.016 0.019 0.011 0.01 0.008 0 0.001 0.004 0 0 0.019 0.017 0.009 0.033 0.033 0.055 0.091 0.06 0.057 0.042 0.01 0.008 0.007 0.013 0.007 0.007 0.009 0.016 0.027 0.015 0.019 0.022 0.009 0.016 0.026 0.015 0.005 0.005 0.004 0.003 0.005 0.001 0 0.001 0 0.002 0.004 0.003 0.003 0.004 0.005 0.004 0.004 0.003 0.004 0.002 0.005 0.002 0.001 0.005 0.009 0.005 0.002 0.004 0.003 0.009 0.004 0.004 0.009 0.002 0.002 0.001 0.001 0.001 0.001 0.002 0.002 0 0.001 0.002 0.002 0.002 0.001 0.001 0.002 0.002 0.001 0.001 0.002 0.002 0.002 0.001 0.001 0.004 0.002 0.002 0.002 0.001 0.001 0.002 0.002 0.001 0.001 0 0.001 0.002 0.001 0.001 0.001 0.001 0.001 0 0.001 0.001 0.001 0.001 0.001 0.001 0.001 0.001 0.001 0.001 0.001 0.001 0.001 0.001 0.001 0.002 0.002 0.001 0.002 0.003 0.004 0.004 0.003 0.006 0.007 0.009 0.014 0.009 0.008 0.01 0.007 0.006 0.005 0.008 0.006 0.005 0.005 0.005 0.004 0 0.012 0.012 0.007 0.006 0.007 0.007 0.007 0.006 0.006 0.006 0.003 0.003 0.005 0.004 0 0 0.002 0.002 0.001 0.003 0.001 0.001 0.001 0.001 0 0 0.001 0.004 0.002 0.004 0.004 0 0 0.001 0 0 0.001 0.001 0 0.002 0.001 0.001 0.002 0 0.002 0.001 0.001 0.001 0 0.001 0.002 0.001 0.003 0.006 0.005 0.005 0.002 0.003 0.006 0.004 0.003 0.008 0.007 0.007 0.007 0.006 0.002 0.001 0.003 0.003 0.001 0 0 0 0 0 0 0.001 0.001 0.001 0.001 0.001 0.001 0.001 0.002 0.002 0.001 0.001 0 0.001 0 0 0 0 0 0.001 0.001 0.001 0 0 0.003 0.004 0 0 0 0 0 0.001 0 0 0 0.001 0.001 0.001 0.001 0 0.002 0.002 0.003 0.005 0.001 0.001 0.001 0 0 0 0 0 0 0 0 0 0 0 0 0.001 0.001 0.001 0.001 0.001 0 0 0 0.001 0.002 0.002 0 0.001 0.001 0.001 0 0 0.006 0.006 0.006 0.003 0 0 0.001 0 0 0.002 0.002 0 0.001 0.001 0 0 0 0 0 0 0.001 0.001 0.001 0.001 0.001 0.001 0.003 0.002 0.001 0 0 0 0 0 0 0 0.005 0.005 0.005 0.004 0.003 0.002 0 0 0 0 0.001 0.002 0.002 0.006 0.01 0.006 0.005 0 0.001 
0.206 0.005 0.036 0.118 0.099 0.063 0.012 0.017 0.009 0.007 0.003 0.004 0.025 0 0 0 0.012 0.074 0.135 1 0.18 0.365 0.324 0.355 0.322 0.273 0.117 0.103 0.093 0.142 0.204 0.078 0.124 0.22 0.522 0.594 0.697 0.488 0.296 0.305 0.193 0.261 0.277 0.282 0.271 0.348 0.272 0.425 0.375 0.349 0.353 0.358 0.363 0.341 0.303 0.171 0.319 0.293 0.159 0 0 0.025 0.034 0.037 0.022 0.069 0.101 0.155 0.124 0.151 0.159 0.159 0.203 0.126 0.148 0.103 0.209 0.083 0.109 0.151 0.178 0.14 0.013 0.004 0.006 0.001 0.034 0.052 0.026 0.074 0.085 0.094 0.077 0.094 0.077 0.093 0.187 0.131 0 0.105 0.156 0.199 0.181 0.194 0.176 0.165 0.168 0.129 0.106 0.114 0.035 0.054 0.068 0.067 0.028 0.046 0.05 0.039 0.025 0.019 0.033 0.036 0.013 0.006 0 0.175 0.089 0.245 0.489 0.171 0.172 0.22 0.22 0.251 0.234 0.213 0.2 0.129 0.117 0.125 0.133 0.121 0.087 0.036 0.036 0.09 0.065 0.07 0.069 0.064 0.074 0.036 0.025 0.019 0.006 0.007 0.003 0.003 0.007 0.006 0.021 0.013 0.004 0.011 0.016 0.008 0.005 0.012 0.009 0.025 0.026 0.019 0.025 0.039 0.038 0.022 0.023 0.023 0.036 0.032 0.007 0.011 0.014 0.008 0.006 0.003 0.007 0.004 0.007 0.006 0.006 0.001 0.001 0.002 0.001 0.002 0.008 0.006 0 0.001 0.003 0.002 0.002 0.006 0.002 0.001 0.002 0.002 0.001 0.001 0.004 0.015 0.038 0.028 0 0.107 0.07 0.11 0.071 0.071 0.051 0.029 0.049 0.04 0.044 0.044 0.042 0.089 0.041 0.05 0.06 0.068 0.08 0 0.128 0.137 0.102 0.176 0.165 0.099 0.112 0.098 0.089 0.086 0.069 0.063 0.062 0.065 0.047 0.019 0.027 0.059 0.008 0.05 0.043 0.06 0.012 0.025 0.022 0.009 0.062 0.073 0.067 0.114 0.137 0 0.056 0.053 0.059 0.107 0.118 0.068 0.052 0.069 0.12 0.068 0.032 0.035 0.039 0.018 0.02 0.023 0.022 0.027 0.022 0.077 0.111 0.096 0.139 0.19 0.1 0.185 0.23 0.21 0.083 0.328 0.325 0.314 0.197 0.3 0.109 0.007 0.011 0.018 0.045 0.01 0.006 0.007 0.008 0 0 0.028 0.035 0.04 0.041 0.032 0.015 0.027 0.2 0.127 0.017 0.011 0.001 0.011 0.009 0.012 0.002 0 0.036 0.04 0.043 0.011 0.006 0.035 0.231 0.194 0.038 0.008 0.01 0.006 0.003 0.001 0.022 0.025 0.014 0.031 0.046 0.058 0.02 0.002 0.142 0.1 0.189 0.248 0.125 0.111 0.085 0.055 0.031 0.025 0.037 0.042 0.016 0.018 0.025 0.019 0.015 0.016 0.059 0.066 0.075 0.083 0.108 0.086 0.003 0.022 0.006 0.005 0.03 0.032 0.03 0.008 0.018 0.043 0.017 0.007 0.205 0.23 0.205 0.003 0.079 0.062 0.056 0.011 0.009 0.021 0.01 0.019 0.02 0.018 0.008 0.006 0.007 0.017 0.005 0.011 0.009 0.006 0 0.077 0.026 0.007 0.022 0.027 0.049 0.044 0.023 0.022 0.012 0.011 0.019 0 0.038 0.097 0.175 0.155 0.092 0.025 0.001 0.003 0.007 0.003 0.001 0.001 0.009 0.317 0.035 0.357 0.38 0.011 0.008 0.008 0.01 0.011 0.014 0.011 0.015 0.007 0.01 0.001 0.002 0 0 0.001 0.001 0 0.026 0.015 0.023 0.015 0.004 0.01 0.015 0.01 0.01 0.029 0.012 0.012 0.028 0.033 0.031 0.032 0.03 0.041 0.037 0.035 0.042 0.047 0.043 0.04 0.045 0.048 0.023 0.041 0.052 0.04 0.041 0.04 0.056 0.04 0.032 0.027 0.053 0.038 0.016 0.007 0.008 0.006 0.007 0.006 0 0.005 0.008 0.008 0.008 0.019 0.028 0.023 0.035 0.028 0.026 0.028 0.051 0.023 0.03 0.047 0.043 0.035 0.023 0.018 0.015 0.016 0.01 0 0.001 0 0.002 0.001 0.001 0.004 0.003 0.004 0.01 0.008 0.006 0 0 0.004 0.004 0.007 0.006 0.006 0.006 0.006 0.004 0.005 0.004 0.001 0.001 0.001 0.004 0 0.002 0.005 0.007 0.009 0.009 0.01 0.006 0.004 0 0.012 0.009 0.006 0.019 0.016 0.011 0.018 0.042 0.018 0.023 0.015 0.024 0.009 0.009 0.01 0.01 0.005 0.007 0.011 0.006 0.006 0.003 0.007 0.008 0.008 0.007 0.001 0.006 0 0 0 0 0 0 0 0 0 0 0 0 0.001 0 0 0 0 0.001 0.001 0.002 0.001 0.003 0.002 0 0 0 0 0 0 0 0 0 0 0 0 0 0 0 0 0 0 0 0 0 0 0 0 0 0 0 0 0 0 0 0 0 0 0 0.001 0.006 0.007 0.005 0.006 0.005 0.007 0.007 0.007 0.003 0.003 0.009 0.009 0.001 0.004 0.004 0 0.004 0.005 0.003 0.003 0.003 0.001 0.005 0.005 0.007 0.006 0.007 0.007 0.005 0.001 0.002 0.002 0.004 0.002 0.003 0.002 0.002 0 0.002 0.005 0 0.005 0.008 0.009 0 0.012 0 0.011 0.01 0.013 0.007 0.012 0.013 0.014 0.015 0.008 0.007 0.015 0.009 0.006 0.007 0.011 0.011 0.008 0.002 0 0.009 0.008 0.007 0.009 0.009 0.003 0.006 0.019 0.04 0.036 0.034 0.052 0.053 0.045 0.054 0.052 0.031 0.053 0.052 0.053 0.049 0.052 0.049 0.013 0.012 0.01 0.015 0.017 0.015 0.028 0.017 0 0 0.007 0.008 0.008 0.008 0.007 0.011 0.014 0.029 0.025 0.015 0.01 0.007 0.011 0.005 0.006 0.001 0 0.008 0.009 0.008 0.006 0.003 0.013 0.035 0.035 0.012 0.006 0.005 0.001 0.004 0.003 0.004 0.001 0.001 0.005 0.008 0.008 0.003 0 0.027 0.018 0.033 0.036 0.023 0.021 0.005 0.003 0.003 0.003 0.002 0.003 0.002 0.002 0.001 0.001 0.001 0.001 0 0.001 0.001 0.002 0.002 0.001 0 0.001 0.001 0.002 0.001 0.001 0.005 0.003 0.003 0.001 0 0.001 0.032 0.037 0.031 0.001 0.003 0 0 0 0 0 0 0 0.001 0.001 0 0 0 0.002 0.002 0.002 0.003 0.007 0.003 0.01 0.005 0.005 0.001 0.001 0.002 0.003 0.003 0.003 0.003 0.002 0 0 0.013 0.019 0.032 0.026 0.009 0.004 0 0 0 0 0 0 0 0.046 0.004 0.055 0.008 0.056 0.087 0.029 0.024 0.024 0.008 0.01 0.013 0.013 0.014 0.006 0.003 0.002 0 0.002 0.003 0.011 0.005 0.004 0 0.002 0.002 0.002 0.003 0 0 0.007 0.003 0 0.002 0.009 0.013 0.013 0.013 0.015 0.005 0.004 0.004 0.003 0.008 0.008 0.006 0.014 0.014 0.015 0.015 0.016 0.015 0.016 0.018 0.018 0.015 0.009 0.014 0.021 0.012 0 0.012 0.011 0.01 0.012 0.005 0.002 0.003 0.005 0.006 0.009 0.01 0.008 0.01 0.01 0.008 0.004 0.011 0.01 0.008 0.008 0.009 0.009 0.003 0.003 0.029 0.009 0.011 0.01 0.008 0.008 0.004 0.006 0.007 0.005 0.005 0.005 0.005 0.003 0.002 0.003 0 0.001 0.003 0.004 0.004 0.007 0.006 0.004 0.004 0.002 0.003 0.002 0.006 0.006 0.01 0.009 0.003 0.007 0.012 0.015 0.007 0.011 0.008 0.009 0.003 0 0 0.013 0.009 0.009 0.012 0.01 0.013 0.015 0.014 0.015 0.008 0.019 0.022 0.023 0.012 0.018 0.035 0.029 0.014 0.014 0.02 0.018 0.008 0.004 0.006 0.009 0.011 0.004 0 0.002 0.003 0.005 0.005 0.003 0.001 0.001 0.001 0.001 0.001 0.001 0.001 0.001 0.001 0.001 0.001 0.001 0.003 0.003 0.003 0.008 0.005 0 0 0 0 0 0.001 0.001 0.001 0.001 0.001 0.001 0.001 0.001 0 0.001 0.001 0.001 0.001 0.001 0.002 0.002 0.002 0 0 0.002 0.001 0 0.001 0.001 0.001 0.001 0.001 0.002 0 0.001 0.001 0.003 0.003 0.002 0.002 0.007 0.006 0.013 0.013 0.014 0.012 0.004 0.003 0.006 0.005 0.003 0.003 0.002 0.006 0.003 0.003 0.003 0.003 0.002 0.004 0.004 0.004 0.007 0.005 0.002 0.004 0.003 0.006 0.006 0.005 0.004 0.005 0.005 0.001 0.002 0.005 0.003 0 0.008 0.011 0.014 0.009 0.012 0 0 0.01 0.005 0.005 0.002 0.003 0.002 0.001 0.002 0.001 0.002 0.004 0.001 0.001 0 0.004 0.003 0.001 0.004 0.002 0.002 0.002 0.002 0.003 0.004 0.006 0.009 0.012 0.01 0.004 0.008 0.005 0.012 0.014 0.015 0.01 0.013 0.014 0.011 0.01 0.008 0.008 0.001 0.001 0.001 0 0 0 0.001 0.001 0 0 0 0.002 0.002 0.002 0.002 0.002 0 0 0.005 0 0 0 0 0 0 0 0 0.001 0.001 0.002 0.002 0 0 0.005 0.006 0 0 0 0 0 0 0 0 0.001 0.001 0.001 0.002 0.001 0 0.006 0.005 0.008 0.009 0.006 0.005 0.003 0.001 0.001 0.001 0.001 0.002 0.002 0.002 0.002 0.002 0.001 0.002 0 0 0.001 0.001 0.004 0.003 0 0 0 0 0 0.001 0 0.001 0 0.001 0.001 0.006 0.01 0.009 0.008 0.002 0.003 0 0 0 0 0 0 0 0 0 0 0 0 0 0 0 0 0.001 0.002 0 0 0 0.003 0.003 0 0 0 0 0 0 0 0.001 0.004 0.005 0.008 0.009 0.001 0.001 0 0 0 0 0 0 0 0.012 0.018 0.01 0.002 0.008 0.011 0.012 0.008 0.005 0.008 0.005 0.01 0.003 0.003 0.003 0.003 0.001 0.001 0.008 0 0.008 0 0 0.001 0.004 0.003 0 0 0 0 0.001 0.006 0.013 0.009 0.011 0.012 0.015 0.011 0.014 0.014 0.013 0.012 0.014 0.013 0.017 0.006 0.014 0.017 0.014 0.013 0.013 0.016 0.015 0.016 0.015 0.014 0.014 0.008 0.007 0.009 0.012 0.016 0.025 0.011 0.002 0.008 0.01 0.013 0.014 0.013 0.023 0.021 0.024 0.035 0.013 0.012 0.023 0.025 0.015 0.014 0.011 0 0.002 0.004 0.002 0 0.06 0.042 0.024 0.026 0.025 0.045 0.08 0.054 0.051 0.039 0.018 0.017 0.022 0.022 0.014 0.024 0.024 0.039 0.046 0.038 0.043 0.038 0.02 0.036 0.07 0.03 0.009 0.009 0.012 0.012 0.014 0.002 0.001 0 0.001 0.003 0.003 0.003 0.004 0.006 0.008 0.009 0.009 0.007 0.011 0.008 0.012 0.01 0.01 0.013 0.018 0.012 0.01 0.012 0.006 0.019 0.012 0.013 0.018 0.005 0.005 0.002 0.003 0.003 0.004 0.005 0.005 0.004 0.004 0.004 0.004 0.005 0.005 0.005 0.004 0.005 0.002 0.004 0.005 0.004 0.004 0.004 0.006 0.007 0.003 0.003 0.008 0.007 0.005 0.004 0.007 0.005 0.004 0 0.001 0.004 0.004 0.002 0.002 0.003 0.003 0.002 0.002 0.001 0.005 0.006 0.003 0.002 0.003 0.002 0.002 0.003 0.002 0.002 0.003 0.004 0.003 0.005 0.007 0.006 0.004 0.004 0.003 0.006 0.006 0.015 0.02 0.023 0.03 0.02 0.014 0.028 0.022 0.013 0.01 0.023 0.017 0.013 0.015 0.015 0.014 0 0.015 0.014 0.016 0.015 0.016 0.015 0.013 0.011 0.014 0.015 0.01 0.009 0.01 0.003 0.001 0 0.005 0.006 0.005 0.006 0.004 0.005 0.003 0.004 0 0.003 0.002 0.003 0.002 0.003 0.002 0.003 0.001 0.001 0.001 0.001 0.001 0.001 0.001 0.001 0.002 0.001 0.001 0.001 0.002 0.003 0.002 0.002 0.001 0.002 0.003 0.003 0.006 0.006 0.004 0.005 0.005 0.007 0.008 0.008 0.004 0.014 0.014 0.015 0.015 0.016 0.006 0.001 0.002 0.002 0.001 0.001 0 0 0 0 0 0.002 0.002 0.002 0 0 0.001 0.001 0.005 0.004 0 0 0 0 0 0 0 0 0 0 0 0 0 0 0.005 0.008 0 0 0 0 0 0 0 0 0 0.001 0 0.001 0.002 0 0.006 0.005 0.007 0.011 0.005 0.003 0.005 0.002 0.001 0 0.001 0.002 0.001 0.001 0 0 0.001 0.001 0.002 0.004 0.005 0.005 0.003 0.002 0 0 0 0 0.002 0 0 0.001 0.001 0.001 0 0.004 0.012 0.013 0.012 0.009 0.005 0 0.004 0 0 0.002 0.002 0 0 0 0 0 0 0 0 0 0.001 0.001 0.001 0.001 0 0.001 0.005 0.003 0.002 0.001 0.001 0.001 0 0.001 0 0 0.006 0.01 0.012 0.011 0.006 0.002 0 0 0 0 0 0 0 0.016 0.018 0.011 0.011 0 0 
0.253 0.004 0.012 0.035 0.028 0.02 0.002 0.004 0.003 0.001 0.001 0.001 0.007 0 0 0 0.008 0.096 0.176 0.148 1 0.167 0.141 0.168 0.141 0.128 0.055 0.043 0.032 0.046 0.077 0.034 0.048 0.064 0.143 0.186 0.171 0.134 0.087 0.094 0.066 0.069 0.072 0.075 0.074 0.095 0.072 0.112 0.102 0.094 0.095 0.093 0.099 0.091 0.07 0.052 0.087 0.081 0.047 0.001 0 0.032 0.046 0.046 0.029 0.039 0.052 0.123 0.057 0.044 0.043 0.039 0.047 0.033 0.045 0.037 0.05 0.023 0.03 0.052 0.045 0.038 0.005 0.002 0.005 0.002 0.012 0.01 0.004 0.048 0.081 0.071 0.038 0.048 0.046 0.044 0.08 0.063 0 0.081 0.202 0.235 0.224 0.24 0.208 0.193 0.21 0.155 0.127 0.125 0.025 0.065 0.074 0.067 0.032 0.053 0.053 0.047 0.03 0.006 0.01 0.012 0.008 0.002 0 0.054 0.024 0.102 0.207 0.076 0.061 0.062 0.066 0.07 0.065 0.063 0.058 0.038 0.04 0.04 0.037 0.039 0.028 0.012 0.009 0.03 0.024 0.025 0.023 0.024 0.027 0.011 0.009 0.008 0.003 0.003 0.003 0 0.003 0.003 0.009 0.006 0.006 0.003 0.002 0.001 0.004 0.01 0.007 0.005 0.009 0.006 0.008 0.009 0.016 0.017 0.018 0.022 0.043 0.037 0.006 0.007 0.009 0.005 0.004 0 0.003 0.003 0.001 0.002 0.007 0 0.003 0.002 0.001 0.002 0.002 0.003 0 0 0.002 0.001 0.002 0.002 0.001 0 0.002 0.002 0.002 0 0.002 0.005 0.012 0.008 0 0.031 0.024 0.041 0.037 0.043 0.047 0.041 0.045 0.034 0.051 0.056 0.048 0.108 0.052 0.063 0.074 0.079 0.087 0 0.16 0.178 0.136 0.2 0.192 0.135 0.146 0.126 0.109 0.104 0.086 0.072 0.084 0.082 0.061 0.012 0.007 0.019 0.003 0.013 0.009 0.014 0.007 0.007 0.006 0 0.032 0.04 0.029 0.047 0.069 0 0.02 0.018 0.022 0.037 0.035 0.022 0.023 0.019 0.031 0.019 0.01 0.011 0.013 0.012 0.012 0.014 0.016 0.016 0.017 0.036 0.043 0.027 0.041 0.054 0.03 0.055 0.07 0.066 0.022 0.094 0.09 0.082 0.046 0.075 0.032 0.003 0.004 0.005 0.019 0.008 0.005 0.002 0 0 0 0.012 0.012 0.014 0.013 0.01 0.003 0.012 0.051 0.037 0.011 0.006 0 0.006 0 0.001 0 0 0.011 0.012 0.015 0.003 0.004 0.009 0.062 0.049 0.01 0.002 0.003 0 0 0 0.003 0.003 0.003 0.015 0.017 0.016 0.005 0.001 0.04 0.018 0.046 0.071 0.034 0.023 0.021 0.013 0.008 0.005 0.008 0.008 0.006 0.005 0.006 0.006 0.004 0.004 0.018 0.018 0.019 0.018 0.026 0.023 0 0.007 0.007 0.005 0.011 0.01 0.01 0.003 0.003 0.013 0.002 0.001 0.066 0.07 0.061 0.001 0.019 0.016 0.016 0.007 0.005 0.007 0.005 0.003 0.004 0.004 0.002 0.003 0.003 0.007 0.003 0.009 0.008 0.003 0 0.034 0.011 0.003 0.008 0.009 0.015 0.012 0.008 0.007 0.001 0.003 0.005 0 0.016 0.03 0.057 0.053 0.026 0.005 0.001 0.001 0.005 0.002 0.002 0.001 0.004 0.09 0.039 0.093 0.18 0.003 0.003 0.001 0.001 0.001 0.001 0.001 0.001 0 0.004 0 0 0 0 0.001 0 0 0.006 0.005 0.006 0.006 0.002 0.005 0.006 0.002 0.002 0.008 0.003 0.002 0.008 0.008 0.006 0.007 0.007 0.008 0.008 0.009 0.008 0.006 0.008 0.009 0.01 0.014 0.007 0.01 0.013 0.012 0.012 0.012 0.013 0.012 0.006 0.008 0.013 0.011 0.001 0.003 0.001 0.001 0.002 0.002 0 0.002 0.003 0.003 0.004 0.005 0.008 0.006 0.009 0.009 0.006 0.005 0.011 0.001 0.006 0.01 0.01 0.009 0.005 0.005 0.005 0.003 0.002 0.002 0.002 0.002 0.002 0.001 0 0.002 0.003 0.003 0.002 0.001 0 0 0 0.002 0.001 0 0.001 0.002 0.003 0.003 0.002 0.002 0.003 0.002 0.002 0.002 0.004 0.003 0.002 0.003 0.003 0.002 0.004 0.004 0.003 0.001 0 0.003 0.001 0 0.002 0.001 0.001 0.006 0.01 0.004 0.006 0.006 0.005 0.002 0.001 0.003 0.002 0.001 0.002 0.004 0.001 0.001 0 0.001 0.002 0.001 0.002 0 0 0 0 0 0 0 0 0 0 0 0 0 0 0 0 0 0.001 0 0 0 0 0 0.001 0 0.001 0 0 0 0 0 0 0 0 0 0 0 0 0 0 0 0 0 0 0 0 0 0 0 0 0 0 0 0 0 0 0 0 0 0 0 0 0.001 0 0 0 0.001 0.001 0.001 0.002 0 0.002 0.002 0.003 0.002 0.002 0.001 0.003 0.003 0.002 0.002 0.001 0.001 0.002 0.002 0.001 0.001 0.001 0.001 0.001 0.001 0.001 0.001 0.002 0.002 0.001 0.001 0.002 0 0.001 0.002 0 0.001 0.002 0.001 0 0.003 0 0.002 0.001 0.002 0.001 0.003 0.003 0.006 0.005 0.001 0.002 0.005 0.003 0.003 0.002 0.004 0.002 0.004 0.001 0 0.003 0.002 0.003 0.002 0.002 0 0.002 0.005 0.01 0.008 0.006 0.013 0.011 0.011 0.013 0.013 0.007 0.012 0.012 0.012 0.01 0.011 0.012 0.001 0.001 0.001 0.002 0.002 0.003 0.007 0.005 0 0 0.005 0.003 0.003 0.003 0.003 0.003 0.004 0.008 0.004 0.004 0.004 0.004 0.004 0.002 0.003 0 0 0.003 0.003 0.003 0.001 0.001 0.005 0.005 0.006 0.005 0.004 0.002 0 0 0 0.002 0.002 0.002 0.003 0.003 0.001 0.001 0 0.007 0.006 0.007 0.008 0.003 0.003 0 0 0 0 0 0 0 0 0 0 0 0 0 0 0 0 0 0 0 0.001 0 0 0.001 0.001 0 0.001 0.001 0.001 0.001 0 0.008 0.007 0.007 0 0 0 0 0 0 0 0 0 0.001 0.001 0 0 0 0.001 0.001 0.001 0.002 0.001 0.001 0.002 0.001 0.001 0 0 0.001 0.001 0.001 0.001 0.001 0.001 0 0 0.005 0.005 0.009 0.007 0.002 0.001 0 0 0 0 0 0 0 0.012 0.003 0.013 0.005 0.014 0.024 0.012 0.007 0.007 0.002 0.005 0.004 0.005 0.006 0.005 0.002 0.002 0 0.001 0.001 0.005 0.004 0.004 0.002 0.002 0.001 0.002 0.003 0 0 0.004 0.002 0 0.002 0.004 0.004 0.006 0.005 0.006 0.005 0.005 0.003 0.005 0.005 0.005 0.003 0.006 0.007 0.004 0.007 0.006 0.007 0.006 0.006 0.007 0.004 0.003 0.005 0.006 0.004 0 0.002 0.002 0.003 0.003 0.001 0.002 0.003 0.003 0.004 0.004 0.005 0.005 0.005 0.004 0.004 0.002 0.006 0.003 0.003 0.002 0.006 0.006 0.002 0.002 0.007 0.001 0.001 0.001 0.002 0.002 0 0.001 0.003 0.003 0.003 0.003 0.003 0.003 0.003 0.003 0 0.003 0.005 0.005 0.005 0.005 0.004 0.004 0.005 0.005 0.003 0.004 0.001 0.001 0.002 0.001 0 0.002 0.002 0.002 0.001 0.001 0.002 0.002 0.001 0 0 0.006 0.005 0.005 0.005 0.003 0.004 0.004 0.006 0.006 0.001 0.006 0.007 0.009 0.007 0.006 0.01 0.007 0.005 0.005 0.007 0.007 0.003 0.004 0.003 0.003 0.005 0.003 0 0 0 0.002 0.002 0.001 0 0 0 0 0 0 0 0 0 0 0 0 0.001 0 0.001 0.001 0 0 0 0 0 0 0 0 0 0 0 0 0 0 0 0 0 0 0 0 0 0 0 0 0 0 0 0 0 0 0 0 0 0 0 0 0 0 0.001 0.001 0.002 0.003 0.002 0.004 0.003 0.003 0.001 0 0.001 0 0.001 0 0.001 0.002 0.001 0 0 0.001 0.001 0 0.005 0.005 0.005 0.004 0.004 0.002 0.005 0.004 0.003 0.003 0.001 0.003 0.003 0.001 0 0 0 0.001 0 0.001 0.002 0.003 0.003 0.004 0 0 0.004 0.002 0 0.001 0.003 0.002 0.003 0.002 0 0 0.004 0 0 0.003 0.004 0.003 0.002 0.003 0.003 0.002 0.003 0.002 0.002 0.002 0.003 0.004 0.004 0.002 0.002 0.002 0 0.003 0.005 0.004 0.002 0.005 0.006 0.006 0.004 0.006 0.004 0.002 0.001 0.001 0 0 0 0 0 0 0 0 0.003 0.002 0.003 0.002 0.001 0 0.001 0.002 0 0 0 0 0 0 0 0.003 0.003 0.003 0.003 0.004 0 0 0.004 0.002 0 0 0 0 0 0 0 0 0.001 0.002 0.003 0.003 0.004 0 0.004 0.001 0.004 0.004 0.004 0.002 0.001 0 0 0 0 0.001 0.001 0 0.001 0 0 0 0 0.001 0.001 0.001 0.001 0.001 0 0 0 0 0 0.001 0.001 0.001 0.001 0.002 0.001 0.002 0.003 0.003 0.004 0.001 0.001 0 0 0 0 0 0 0 0 0 0 0 0 0 0 0 0 0 0 0 0 0 0.001 0 0 0 0 0 0 0 0.001 0.001 0.001 0.004 0.004 0.004 0 0 0 0 0 0 0 0 0 0.005 0.003 0.006 0.002 0.001 0.003 0.003 0.002 0.001 0.003 0.002 0.002 0 0.001 0.001 0.001 0.001 0 0.003 0 0.006 0 0 0 0.001 0 0 0 0 0 0 0.001 0.007 0.003 0.004 0.004 0.005 0.003 0.006 0.006 0.006 0.007 0.006 0.007 0.007 0.004 0.006 0.008 0.005 0.006 0.006 0.008 0.005 0.003 0.005 0.007 0.002 0.001 0.001 0.004 0.004 0.004 0.012 0.008 0.004 0.006 0.008 0.015 0.015 0.012 0.026 0.011 0.01 0.011 0.006 0.009 0.012 0.01 0.008 0.007 0.005 0 0.002 0.004 0.003 0.003 0.017 0.016 0.009 0.021 0.025 0.042 0.074 0.043 0.037 0.032 0.009 0.009 0.009 0.009 0.006 0.007 0.008 0.012 0.025 0.015 0.018 0.02 0.013 0.021 0.029 0.017 0.004 0.002 0.002 0.002 0.007 0.001 0.001 0 0.001 0.001 0.001 0.001 0.002 0.002 0.003 0.003 0.001 0.002 0.001 0.002 0.003 0.003 0.002 0.003 0.003 0.002 0.001 0.002 0 0.004 0.001 0.002 0.003 0 0 0.002 0 0 0 0 0 0 0 0.001 0.001 0.001 0 0.001 0.001 0.001 0.001 0.002 0.002 0.002 0.002 0.001 0.002 0.002 0.002 0.002 0.002 0.001 0.001 0.001 0.001 0.001 0.001 0 0.001 0.001 0.001 0 0.001 0 0 0 0 0 0 0 0 0 0 0 0 0 0 0 0 0 0 0.001 0.001 0 0.001 0.002 0.001 0.001 0.001 0.003 0.006 0.008 0.018 0.006 0.006 0.01 0.01 0.003 0.002 0.008 0.007 0.006 0.006 0.006 0.006 0 0.006 0.007 0.007 0.006 0.007 0.007 0.005 0.003 0.005 0.005 0.003 0.004 0.004 0.001 0.001 0 0.001 0 0 0 0.002 0.002 0 0 0 0 0.001 0.001 0.001 0.001 0.001 0 0 0 0 0 0 0 0 0.001 0.001 0 0 0 0 0 0 0 0 0 0 0.002 0.004 0.004 0.003 0.003 0.002 0.002 0.003 0.005 0.006 0.006 0.008 0.007 0.006 0.006 0.002 0 0.001 0.001 0 0 0 0.002 0.002 0 0 0 0 0 0 0 0 0 0.002 0.002 0.001 0.001 0 0.001 0.001 0.001 0 0 0 0 0 0 0 0 0.001 0.003 0 0.001 0 0.001 0 0 0.001 0.001 0 0 0 0 0.001 0 0.002 0.003 0.003 0.005 0.002 0.001 0 0 0 0 0 0 0 0 0 0 0 0 0 0 0 0 0 0 0 0 0 0 0 0 0 0 0 0 0 0.001 0.005 0.007 0.005 0.001 0 0 0 0 0 0 0 0 0 0 0 0 0 0 0 0 0 0 0 0 0 0 0.002 0 0 0 0 0 0 0 0 0 0.004 0.006 0.007 0.007 0.004 0.003 0 0.001 0.001 0 0 0 0 0.007 0.008 0.006 0.004 0 0.001 
0.2 0.004 0.036 0.086 0.075 0.051 0.007 0.007 0.008 0.003 0.003 0.006 0.014 0 0 0 0.014 0.078 0.139 0.342 0.184 1 0.84 0.871 0.737 0.589 0.221 0.24 0.187 0.204 0.441 0.136 0.168 0.185 0.324 0.417 0.389 0.312 0.209 0.205 0.135 0.164 0.18 0.18 0.189 0.243 0.169 0.261 0.251 0.218 0.223 0.22 0.233 0.21 0.176 0.108 0.21 0.198 0.102 0.004 0 0.027 0.037 0.044 0.023 0.095 0.133 0.164 0.187 0.149 0.153 0.139 0.166 0.12 0.141 0.09 0.149 0.062 0.083 0.118 0.121 0.101 0.013 0.005 0.005 0.002 0.03 0.052 0.028 0.081 0.118 0.115 0.086 0.13 0.107 0.191 0.372 0.253 0 0.122 0.173 0.207 0.198 0.192 0.18 0.175 0.178 0.129 0.106 0.113 0.041 0.053 0.074 0.064 0.031 0.047 0.052 0.043 0.023 0.016 0.031 0.034 0.025 0.009 0 0.12 0.046 0.229 0.406 0.133 0.119 0.145 0.152 0.165 0.167 0.139 0.146 0.1 0.09 0.081 0.099 0.09 0.064 0.029 0.024 0.072 0.046 0.055 0.051 0.045 0.053 0.027 0.024 0.018 0.006 0.005 0.004 0.001 0.004 0.006 0.019 0.009 0.005 0.011 0.009 0.003 0.007 0.011 0.01 0.016 0.017 0.008 0.016 0.021 0.019 0.02 0.019 0.017 0.035 0.026 0.005 0.006 0.012 0.007 0.004 0.002 0.006 0.002 0.005 0.005 0.006 0.001 0.001 0 0.002 0 0.003 0.002 0 0.003 0.003 0.001 0.005 0.005 0.002 0.001 0.005 0.003 0.004 0.002 0.003 0.01 0.019 0.016 0 0.075 0.058 0.085 0.065 0.068 0.049 0.04 0.046 0.039 0.05 0.053 0.043 0.085 0.046 0.046 0.055 0.057 0.071 0 0.152 0.159 0.122 0.17 0.162 0.115 0.14 0.105 0.092 0.092 0.069 0.062 0.064 0.068 0.049 0.013 0.015 0.046 0.005 0.025 0.024 0.041 0.007 0.018 0.014 0.007 0.052 0.068 0.058 0.103 0.148 0 0.053 0.042 0.05 0.078 0.089 0.054 0.043 0.046 0.075 0.05 0.025 0.018 0.043 0.014 0.019 0.021 0.022 0.027 0.021 0.061 0.074 0.089 0.114 0.141 0.083 0.136 0.167 0.153 0.062 0.22 0.218 0.201 0.124 0.197 0.087 0.01 0.014 0.017 0.039 0.014 0.013 0.005 0.004 0 0 0.035 0.037 0.037 0.041 0.028 0.012 0.027 0.116 0.079 0.02 0.01 0.001 0.009 0.007 0.006 0.002 0 0.034 0.036 0.042 0.019 0.008 0.028 0.151 0.125 0.031 0.014 0.008 0.007 0.002 0.001 0.012 0.012 0.013 0.034 0.047 0.051 0.016 0.002 0.108 0.072 0.14 0.185 0.084 0.063 0.049 0.03 0.019 0.013 0.022 0.02 0.012 0.011 0.017 0.012 0.013 0.014 0.047 0.05 0.052 0.051 0.074 0.064 0.005 0.011 0.008 0.006 0.018 0.021 0.021 0.01 0.029 0.037 0.013 0.007 0.162 0.179 0.163 0.003 0.046 0.043 0.032 0.012 0.007 0.015 0.009 0.021 0.025 0.031 0.009 0.014 0.017 0.042 0.007 0.032 0.03 0.017 0 0.178 0.073 0.023 0.038 0.051 0.095 0.083 0.048 0.049 0.022 0.026 0.022 0 0.022 0.07 0.123 0.107 0.062 0.013 0.003 0.005 0.009 0.004 0.004 0.007 0.015 0.238 0.031 0.241 0.905 0.01 0.01 0.004 0.004 0.005 0.014 0.017 0.016 0.005 0.011 0 0 0 0 0.003 0.001 0 0.022 0.014 0.017 0.011 0.001 0.009 0.012 0.004 0.004 0.024 0.008 0.006 0.028 0.028 0.03 0.024 0.027 0.035 0.026 0.03 0.026 0.034 0.039 0.036 0.035 0.042 0.016 0.039 0.049 0.03 0.032 0.037 0.053 0.026 0.028 0.027 0.05 0.029 0.016 0.012 0.007 0.004 0.014 0.007 0 0.005 0.009 0.005 0.005 0.011 0.02 0.022 0.033 0.025 0.023 0.022 0.045 0.023 0.029 0.044 0.045 0.037 0.028 0.025 0.015 0.014 0.011 0.004 0.005 0.004 0.003 0.002 0.001 0.002 0.002 0.001 0.003 0.002 0.001 0 0 0.002 0.002 0.002 0.002 0.002 0.002 0 0.004 0.001 0.003 0.004 0.001 0.003 0.001 0.002 0.003 0.006 0.007 0.008 0.006 0.005 0.003 0.003 0 0.012 0.005 0.003 0.019 0.017 0.013 0.016 0.038 0.014 0.021 0.016 0.024 0.01 0.009 0.012 0.007 0.006 0.007 0.005 0.006 0.006 0 0.007 0.004 0.004 0.006 0.002 0.005 0.001 0.001 0.001 0.001 0.001 0 0 0 0.001 0.001 0.001 0.001 0.002 0.001 0.001 0 0 0 0 0.001 0 0.001 0.002 0 0 0 0 0.001 0.001 0.001 0.001 0.001 0 0 0 0.001 0.001 0.001 0.001 0 0 0 0 0 0 0 0 0 0 0 0 0 0 0 0 0 0.001 0.001 0.002 0.007 0.009 0.006 0.005 0.003 0.005 0.004 0.005 0.006 0.001 0.004 0.004 0.003 0.004 0.002 0 0.002 0.002 0.003 0.004 0.002 0.002 0.003 0.002 0.002 0.002 0.002 0.002 0.001 0 0 0 0.004 0 0 0 0 0 0.001 0.003 0 0.004 0.006 0.007 0 0.012 0 0.011 0.012 0.013 0.009 0.015 0.014 0.013 0.012 0.006 0.009 0.015 0.014 0.011 0.011 0.015 0.016 0.006 0.002 0 0.008 0.007 0.007 0.007 0.006 0.002 0.007 0.015 0.038 0.029 0.029 0.042 0.037 0.042 0.047 0.047 0.023 0.051 0.045 0.047 0.042 0.041 0.04 0.007 0.005 0.005 0.013 0.01 0.012 0.013 0.011 0 0 0.008 0.011 0.009 0.01 0.003 0.011 0.013 0.024 0.011 0.014 0.011 0.005 0.01 0.003 0.006 0.002 0 0.006 0.008 0.01 0.008 0.006 0.016 0.029 0.027 0.015 0.011 0.006 0 0.001 0 0.005 0.002 0.002 0.008 0.01 0.009 0.005 0 0.024 0.02 0.031 0.033 0.021 0.009 0.003 0.001 0.001 0.001 0.001 0.001 0.001 0.001 0 0 0 0 0 0.003 0.004 0.004 0.002 0.002 0 0.001 0 0 0.002 0.002 0.007 0.007 0.004 0.003 0 0.001 0.024 0.032 0.03 0.001 0.003 0 0.004 0 0 0.002 0.002 0 0.002 0.002 0 0.001 0.002 0.003 0.003 0.003 0.003 0.002 0 0.004 0.002 0.001 0 0.001 0.003 0.003 0.004 0.004 0.004 0.002 0.001 0.001 0.01 0.014 0.03 0.024 0.005 0.002 0 0 0 0 0 0 0 0.04 0.006 0.047 0.011 0.046 0.068 0.026 0.02 0.018 0.01 0.013 0.015 0.009 0.014 0.008 0.005 0.002 0 0.001 0.002 0.012 0.004 0.005 0.005 0.005 0.002 0.005 0.006 0 0 0.004 0.003 0 0.003 0.008 0.009 0.014 0.014 0.012 0.008 0.006 0.006 0.008 0.009 0.008 0.007 0.011 0.011 0.015 0.015 0.019 0.018 0.017 0.021 0.026 0.019 0.007 0.013 0.026 0.02 0 0.013 0.014 0.015 0.011 0.006 0.001 0.001 0.005 0.002 0.008 0.01 0.009 0.009 0.007 0.009 0.006 0.012 0.009 0.008 0.006 0.008 0.006 0.003 0.001 0.031 0.008 0.011 0.011 0.011 0.005 0.002 0.005 0.004 0.004 0.003 0.004 0.004 0.004 0.004 0.003 0 0 0 0.003 0.004 0.002 0.003 0.003 0.002 0.001 0.002 0.002 0.005 0.002 0.005 0.009 0.004 0.004 0.012 0.009 0.005 0.005 0.008 0.011 0.004 0 0 0.016 0.013 0.012 0.009 0.013 0.012 0.012 0.016 0.015 0.007 0.021 0.03 0.034 0.014 0.017 0.035 0.019 0.011 0.013 0.023 0.014 0.004 0.005 0.004 0.003 0.009 0.003 0 0 0 0.002 0.001 0 0 0 0 0 0 0 0 0 0 0.001 0.002 0.002 0.005 0.005 0.003 0.006 0.006 0 0 0 0.001 0.001 0 0 0 0 0 0 0 0 0 0 0 0 0 0.001 0 0.001 0.001 0 0 0 0 0 0 0 0 0 0 0 0 0 0.001 0 0.001 0.001 0.003 0.005 0.004 0.011 0.011 0.011 0.004 0.002 0.001 0.002 0.001 0.001 0.002 0.002 0.001 0.001 0.001 0.001 0.001 0.001 0.003 0.003 0.002 0.002 0.002 0.001 0.003 0.002 0.002 0.002 0.001 0.001 0.002 0.001 0 0.004 0.007 0.005 0 0.006 0.007 0.007 0.006 0.008 0 0 0.011 0.008 0.006 0.004 0.003 0.006 0.004 0.003 0.001 0.003 0.006 0 0.002 0.003 0.006 0.002 0.001 0.002 0.002 0.004 0.005 0.006 0.006 0.005 0.004 0.01 0.008 0.008 0.007 0.007 0.004 0.01 0.014 0.012 0.007 0.012 0.013 0.011 0.01 0.007 0.008 0.003 0.004 0.004 0.003 0.001 0.001 0.001 0.001 0 0 0 0.004 0.005 0.005 0.003 0.001 0.002 0 0.001 0.002 0.001 0.001 0.001 0.001 0.001 0.001 0.001 0.001 0.003 0.005 0.003 0 0 0.004 0.004 0 0 0 0.001 0 0 0.001 0.001 0.001 0 0.004 0.003 0.004 0 0.004 0.004 0.006 0.01 0.003 0.001 0.001 0 0 0 0 0.001 0 0.001 0.001 0.001 0.001 0 0 0 0 0 0.002 0.002 0.001 0.001 0 0 0 0 0.001 0.001 0.002 0.003 0.001 0.001 0.008 0.009 0.008 0.001 0.001 0 0 0 0 0 0 0 0 0 0 0 0 0 0 0.001 0.001 0 0 0 0 0 0.002 0 0 0 0.001 0.001 0 0.001 0.002 0.002 0.003 0.004 0.009 0.009 0.002 0.002 0 0 0 0 0 0 0 0.01 0.013 0.01 0.005 0.01 0.012 0.011 0.007 0.01 0.011 0.007 0.012 0.002 0.004 0.004 0 0 0 0.006 0 0.006 0 0 0 0.001 0 0 0 0 0 0 0.002 0.009 0.007 0.006 0.011 0.013 0.006 0.009 0.009 0.009 0.012 0.013 0.013 0.015 0.007 0.014 0.019 0.009 0.009 0.012 0.016 0.01 0.014 0.014 0.015 0.014 0.013 0.008 0.016 0.018 0.025 0.036 0.012 0.001 0.008 0.008 0.014 0.021 0.019 0.03 0.019 0.02 0.03 0.017 0.018 0.026 0.025 0.017 0.017 0.018 0 0.006 0.01 0.005 0.003 0.047 0.037 0.02 0.035 0.036 0.061 0.086 0.046 0.045 0.036 0.019 0.018 0.02 0.018 0.017 0.021 0.02 0.031 0.055 0.037 0.049 0.053 0.026 0.041 0.075 0.04 0.019 0.012 0.009 0.009 0.007 0.002 0.001 0.001 0.001 0.002 0.003 0.004 0.004 0.004 0.01 0.01 0.01 0.009 0.01 0.007 0.01 0.007 0.006 0.009 0.011 0.011 0.007 0.009 0.006 0.015 0.007 0.006 0.011 0.004 0.004 0.002 0.002 0.002 0.002 0.001 0.001 0.001 0.001 0.002 0.001 0.001 0.001 0.002 0.002 0.004 0.001 0.002 0.004 0.002 0.003 0.003 0.004 0.006 0.003 0.003 0.002 0.001 0.001 0.001 0.001 0.002 0.002 0 0.001 0.002 0.002 0 0.001 0 0.001 0 0.001 0.001 0.002 0.002 0 0 0 0 0 0 0 0.001 0.002 0.002 0.002 0.002 0.003 0.002 0.003 0.003 0.004 0.006 0.006 0.008 0.014 0.014 0.033 0.021 0.014 0.023 0.026 0.014 0.012 0.022 0.016 0.015 0.011 0.011 0.009 0 0.012 0.013 0.011 0.01 0.011 0.01 0.01 0.011 0.011 0.011 0.006 0.009 0.007 0.004 0.003 0 0.005 0.003 0.004 0.004 0.005 0.003 0.002 0.004 0 0.003 0.003 0.003 0.004 0.002 0.002 0.001 0.001 0.001 0.001 0.002 0.002 0.001 0.001 0.001 0.003 0.002 0.001 0.002 0.003 0.001 0 0 0.002 0.002 0.002 0.004 0.006 0.008 0.005 0.006 0.005 0.008 0.01 0.009 0.009 0.013 0.016 0.017 0.014 0.013 0.006 0.003 0.003 0.002 0 0.001 0.001 0.003 0.001 0 0 0.002 0.002 0.001 0.002 0.002 0.002 0.002 0.006 0.003 0 0.001 0.002 0.001 0.001 0.001 0.001 0.002 0.002 0.003 0.002 0 0 0 0.003 0.005 0 0.001 0 0.001 0.001 0.001 0.001 0 0.002 0.003 0.003 0.005 0.006 0 0.006 0.008 0.006 0.008 0.003 0.003 0.001 0 0 0 0 0 0 0 0 0 0 0 0 0 0 0 0 0 0 0 0.001 0.001 0.001 0.001 0.002 0.003 0.003 0.004 0.001 0 0.009 0.012 0.009 0.003 0 0 0 0.001 0.001 0 0 0 0 0 0.001 0.001 0 0.001 0.001 0.001 0.001 0 0 0 0 0 0.005 0.002 0.002 0.001 0.001 0.001 0 0.001 0.002 0 0.006 0.007 0.011 0.008 0.006 0.005 0.002 0.003 0.001 0 0.001 0.001 0.001 0.014 0.017 0.009 0.01 0.001 0.001 
0.222 0.004 0.025 0.079 0.068 0.044 0.006 0.008 0.004 0.001 0.001 0 0.009 0 0 0 0.005 0.094 0.159 0.352 0.194 0.894 1 0.851 0.706 0.561 0.19 0.265 0.208 0.201 0.432 0.16 0.194 0.196 0.323 0.419 0.393 0.319 0.214 0.22 0.14 0.177 0.195 0.202 0.186 0.242 0.167 0.263 0.25 0.226 0.227 0.224 0.239 0.216 0.181 0.089 0.198 0.185 0.098 0 0.001 0.028 0.04 0.043 0.021 0.098 0.147 0.186 0.194 0.141 0.143 0.137 0.162 0.109 0.119 0.085 0.16 0.06 0.086 0.11 0.116 0.091 0.015 0.007 0.007 0.002 0.04 0.054 0.024 0.091 0.126 0.141 0.094 0.156 0.139 0.2 0.405 0.271 0 0.14 0.194 0.227 0.211 0.214 0.179 0.189 0.199 0.137 0.105 0.135 0.055 0.056 0.086 0.074 0.026 0.052 0.055 0.043 0.032 0.008 0.016 0.024 0.015 0.003 0 0.11 0.053 0.22 0.403 0.142 0.114 0.138 0.15 0.153 0.143 0.133 0.118 0.089 0.085 0.093 0.09 0.088 0.061 0.025 0.03 0.066 0.041 0.048 0.04 0.038 0.054 0.034 0.021 0.012 0.005 0.004 0.003 0.002 0.002 0.004 0.017 0.004 0.003 0.008 0.009 0.005 0.002 0.008 0.012 0.02 0.02 0.012 0.019 0.029 0.025 0.017 0.017 0.03 0.04 0.034 0.004 0.008 0.01 0.004 0.004 0 0.002 0.003 0.004 0.005 0.004 0 0 0 0.001 0.001 0.003 0.001 0 0.001 0.001 0.001 0.001 0.003 0.001 0 0.002 0.001 0.002 0 0.004 0.01 0.022 0.014 0 0.07 0.048 0.082 0.066 0.073 0.05 0.034 0.055 0.037 0.046 0.047 0.052 0.087 0.045 0.056 0.061 0.068 0.074 0 0.137 0.172 0.127 0.182 0.176 0.128 0.132 0.114 0.1 0.097 0.081 0.068 0.077 0.079 0.062 0.011 0.023 0.037 0.002 0.03 0.027 0.032 0.007 0.014 0.011 0.007 0.064 0.069 0.059 0.086 0.137 0 0.045 0.039 0.04 0.06 0.08 0.055 0.042 0.051 0.087 0.051 0.03 0.023 0.037 0.016 0.014 0.017 0.017 0.019 0.017 0.059 0.088 0.087 0.093 0.125 0.067 0.118 0.151 0.141 0.069 0.217 0.222 0.205 0.12 0.211 0.089 0.004 0.007 0.012 0.035 0.012 0.007 0.001 0.001 0.001 0.001 0.027 0.028 0.036 0.038 0.022 0.005 0.02 0.13 0.085 0.02 0.008 0.002 0.006 0.004 0.005 0.001 0 0.032 0.036 0.041 0.014 0.011 0.027 0.159 0.14 0.033 0.011 0.005 0.005 0.003 0.002 0.012 0.012 0.013 0.034 0.045 0.044 0.013 0.003 0.113 0.09 0.167 0.206 0.099 0.074 0.065 0.04 0.032 0.024 0.028 0.03 0.017 0.017 0.02 0.017 0.016 0.016 0.058 0.06 0.064 0.067 0.095 0.077 0.003 0.017 0.014 0.012 0.023 0.016 0.014 0.012 0.02 0.036 0.014 0.005 0.192 0.21 0.195 0.003 0.064 0.055 0.038 0.019 0.014 0.014 0.009 0.022 0.03 0.033 0.017 0.015 0.018 0.047 0.009 0.026 0.024 0.009 0 0.197 0.073 0.02 0.039 0.052 0.113 0.097 0.045 0.038 0.016 0.022 0.016 0 0.027 0.085 0.161 0.134 0.077 0.02 0.002 0.004 0.011 0.005 0.004 0.005 0.016 0.251 0.036 0.243 0.843 0.01 0.01 0.002 0.003 0.008 0.013 0.016 0.018 0.006 0.009 0.003 0.004 0 0 0.001 0.002 0 0.027 0.017 0.023 0.015 0.001 0.007 0.01 0.005 0.005 0.019 0.005 0.005 0.024 0.026 0.027 0.027 0.028 0.03 0.02 0.022 0.019 0.027 0.031 0.033 0.03 0.038 0.022 0.038 0.042 0.03 0.03 0.031 0.045 0.026 0.021 0.017 0.04 0.03 0.019 0.007 0.014 0.009 0.008 0.007 0 0.009 0.014 0.005 0.007 0.009 0.017 0.023 0.024 0.016 0.019 0.028 0.038 0.016 0.024 0.038 0.033 0.029 0.023 0.021 0.016 0.013 0.008 0.002 0.002 0.002 0.002 0 0 0.003 0.003 0.001 0.003 0.002 0.001 0 0 0 0 0.001 0.001 0.001 0.002 0.003 0.001 0.002 0.003 0.001 0.004 0.005 0.002 0 0.003 0.007 0.008 0.006 0.008 0.008 0.006 0.002 0 0.006 0.004 0.001 0.018 0.012 0.008 0.015 0.028 0.008 0.017 0.01 0.02 0.011 0.007 0.008 0.009 0.011 0.009 0.007 0.011 0.011 0.007 0.008 0.007 0.007 0.008 0 0 0 0 0 0 0 0 0.001 0.001 0 0.001 0.001 0.001 0.002 0 0 0.001 0 0.001 0.001 0.001 0 0.003 0.002 0.002 0.001 0.001 0 0 0.001 0.001 0 0 0 0 0 0 0 0 0 0 0 0 0 0 0 0 0 0 0 0 0 0 0 0 0 0 0 0 0.003 0.003 0.003 0.001 0.001 0 0.004 0.004 0.007 0.006 0.002 0.005 0.006 0.004 0.004 0.003 0.001 0.001 0.002 0.001 0.001 0.001 0.001 0.001 0.001 0.001 0.001 0.001 0.001 0.001 0.001 0 0 0.001 0.002 0.001 0 0 0 0.002 0.006 0 0.003 0.007 0.007 0 0.008 0 0.007 0.008 0.009 0.005 0.01 0.009 0.008 0.01 0.003 0.003 0.015 0.009 0.005 0.004 0.01 0.009 0.005 0.001 0 0.004 0.003 0.005 0.005 0.004 0.003 0.005 0.016 0.028 0.024 0.021 0.037 0.038 0.039 0.042 0.039 0.025 0.041 0.04 0.041 0.038 0.039 0.038 0.011 0.011 0.011 0.011 0.01 0.017 0.026 0.019 0 0.001 0.007 0.005 0.003 0.004 0.01 0.01 0.013 0.025 0.016 0.008 0.016 0.012 0.018 0.007 0.014 0.005 0 0.004 0.004 0.005 0.005 0.006 0.012 0.027 0.024 0.012 0.009 0.011 0 0.002 0.002 0.01 0.006 0.005 0.006 0.005 0.005 0.001 0 0.02 0.016 0.024 0.03 0.019 0.016 0.007 0.005 0.003 0.005 0.005 0.003 0.001 0.003 0.003 0.004 0.003 0.002 0.002 0.001 0.005 0.005 0.005 0.004 0 0.001 0.001 0.002 0.003 0.003 0.002 0.003 0.003 0.003 0.001 0 0.023 0.028 0.028 0.001 0.006 0 0.003 0.001 0.001 0.003 0.002 0 0.001 0.002 0 0 0 0.002 0.002 0.002 0.002 0.002 0 0.004 0 0 0 0 0.001 0 0.001 0.003 0.003 0.001 0.001 0.001 0.009 0.016 0.026 0.023 0.008 0.004 0.001 0.003 0.001 0.001 0.001 0.001 0.001 0.033 0.006 0.041 0.008 0.029 0.054 0.019 0.017 0.015 0.01 0.011 0.01 0.01 0.016 0.007 0.002 0.002 0 0 0.001 0.008 0.004 0.002 0.001 0.002 0 0.001 0.003 0 0 0.003 0.001 0 0.001 0.007 0.005 0.008 0.008 0.008 0.004 0.004 0.002 0.004 0.003 0.004 0.003 0.007 0.005 0.01 0.009 0.008 0.008 0.009 0.01 0.011 0.01 0.004 0.006 0.015 0.011 0 0.008 0.009 0.009 0.008 0.004 0.002 0.002 0.002 0.002 0.007 0.008 0.006 0.008 0.008 0.005 0.006 0.005 0.007 0.006 0.004 0.005 0.006 0.002 0.002 0.027 0.005 0.006 0.006 0.009 0.007 0.003 0.002 0.004 0.004 0.003 0.002 0 0 0 0.002 0 0 0.001 0.003 0.003 0.005 0.003 0.003 0.003 0.005 0.003 0.002 0.002 0.002 0.005 0.003 0.002 0.003 0.007 0.008 0.006 0.006 0.007 0.009 0.005 0 0 0.009 0.008 0.007 0.007 0.008 0.007 0.01 0.007 0.007 0.005 0.014 0.017 0.014 0.01 0.014 0.019 0.012 0.011 0.012 0.015 0.014 0.004 0.008 0.006 0.005 0.008 0.003 0 0.001 0.001 0.003 0.003 0.002 0.001 0.001 0.001 0.001 0 0.001 0.001 0.001 0.001 0.001 0.002 0.001 0.003 0.003 0.002 0.003 0.004 0.001 0.001 0 0 0 0 0 0 0 0 0 0 0 0 0.002 0.001 0.001 0.001 0.001 0 0.001 0.001 0.001 0 0 0.001 0 0 0.001 0.001 0 0.002 0.002 0.001 0.001 0.001 0 0.001 0.001 0.001 0.006 0.005 0.008 0.007 0.008 0.003 0.001 0.001 0.003 0.003 0.003 0.003 0.003 0.001 0.001 0.002 0.002 0.002 0.001 0.003 0.003 0.001 0.002 0.005 0 0.001 0.001 0.001 0.001 0.002 0 0 0 0.001 0.002 0.005 0.003 0 0.004 0.002 0.002 0.004 0.006 0.001 0 0.005 0.006 0.006 0.005 0.003 0.004 0.003 0.003 0.003 0.004 0.004 0.002 0.004 0.004 0.004 0.004 0.002 0.002 0.001 0.003 0.003 0.003 0.002 0.002 0.002 0.004 0.005 0.002 0.002 0.004 0.003 0.005 0.006 0.005 0.002 0.005 0.007 0.008 0.006 0.006 0.007 0.004 0.005 0.005 0.002 0.001 0 0 0.001 0 0 0 0.004 0.003 0.004 0.002 0.001 0.001 0 0 0 0 0 0 0 0 0 0.002 0.004 0.003 0.004 0.003 0 0 0.001 0.001 0 0 0 0.001 0 0 0.001 0.001 0.003 0.003 0.003 0.004 0.002 0 0.007 0.007 0.007 0.008 0.004 0 0.001 0.001 0 0.001 0.001 0.001 0.001 0 0 0.001 0.001 0 0 0.001 0.001 0.001 0.002 0.001 0.001 0 0 0 0.001 0.001 0.002 0.003 0.003 0.004 0.001 0.004 0.007 0.008 0.008 0.001 0.001 0 0.001 0 0 0 0 0.001 0.001 0.001 0 0 0 0.001 0.001 0.001 0.001 0 0 0 0 0 0.003 0.002 0 0 0.001 0.001 0 0 0.003 0.003 0.005 0.005 0.007 0.006 0.002 0 0 0 0 0 0 0 0.001 0.008 0.017 0.008 0.002 0.014 0.019 0.02 0.019 0.016 0.015 0.015 0.022 0.003 0.004 0.002 0.003 0.002 0.003 0.007 0 0.006 0 0 0 0.001 0.001 0 0.001 0 0 0.002 0.004 0.009 0.005 0.007 0.006 0.011 0.008 0.009 0.008 0.008 0.009 0.009 0.007 0.011 0.009 0.012 0.013 0.011 0.011 0.01 0.012 0.013 0.014 0.012 0.011 0.014 0.012 0.006 0.011 0.014 0.021 0.039 0.016 0.004 0.009 0.009 0.017 0.02 0.015 0.025 0.013 0.017 0.037 0.019 0.013 0.017 0.028 0.017 0.015 0.013 0 0.001 0.002 0.001 0.001 0.035 0.03 0.019 0.044 0.033 0.05 0.097 0.067 0.066 0.044 0.025 0.024 0.028 0.028 0.016 0.028 0.032 0.05 0.061 0.041 0.067 0.06 0.034 0.044 0.081 0.052 0.023 0.016 0.015 0.015 0.023 0.004 0.002 0.001 0.003 0.003 0.004 0.004 0.007 0.008 0.006 0.009 0.011 0.011 0.012 0.008 0.01 0.007 0.012 0.018 0.023 0.019 0.012 0.017 0.008 0.027 0.012 0.012 0.022 0.005 0.005 0.002 0 0 0 0.001 0.001 0.001 0.001 0.001 0.001 0.001 0.001 0.001 0.001 0.002 0.002 0.002 0.004 0.004 0.004 0.002 0.003 0.008 0.003 0.003 0.004 0.003 0.001 0.001 0.001 0.001 0 0 0.001 0.001 0 0 0.001 0 0 0 0 0 0.002 0 0 0 0 0 0 0 0 0 0 0 0 0.001 0.001 0 0.002 0.002 0.003 0.004 0.003 0.013 0.02 0.027 0.041 0.026 0.014 0.03 0.026 0.019 0.01 0.025 0.016 0.016 0.018 0.018 0.014 0 0.023 0.022 0.02 0.016 0.02 0.02 0.021 0.015 0.016 0.017 0.013 0.01 0.012 0.003 0 0 0.008 0.004 0.007 0.005 0.003 0.004 0.001 0.001 0 0.001 0.003 0.002 0.003 0.004 0.004 0.001 0.001 0.001 0 0 0.001 0.001 0.001 0.003 0.002 0.001 0.002 0 0.003 0.002 0.001 0.001 0.002 0.002 0.002 0.003 0.005 0.006 0.005 0.005 0.002 0.005 0.007 0.006 0.006 0.01 0.012 0.011 0.008 0.007 0.002 0.002 0.002 0.002 0.002 0.001 0.001 0.001 0.001 0 0 0.001 0.001 0.002 0.002 0.002 0.002 0.002 0.001 0.003 0 0.001 0.001 0.001 0.001 0.001 0.002 0.002 0.002 0.003 0.001 0.001 0 0 0.003 0.008 0 0 0 0 0 0 0 0 0.002 0.003 0.004 0.003 0.004 0 0.007 0.009 0.01 0.011 0.004 0.003 0.001 0.001 0.001 0 0.001 0.001 0 0 0 0 0 0 0.001 0.001 0.002 0.002 0.002 0.002 0 0 0 0 0 0 0.001 0.002 0.001 0.002 0.001 0.001 0.009 0.01 0.009 0.004 0.002 0 0.001 0 0 0 0 0 0 0 0 0 0 0 0 0 0 0 0 0 0 0 0.003 0 0 0 0 0 0 0 0 0 0.008 0.006 0.007 0.005 0.006 0.002 0 0.001 0.001 0.001 0 0 0 0.011 0.012 0.006 0.018 0 0.001 
0.21 0.003 0.023 0.077 0.066 0.036 0.009 0.014 0.012 0.008 0.008 0.008 0.014 0 0 0 0.012 0.089 0.152 0.343 0.186 0.863 0.765 1 0.719 0.55 0.226 0.258 0.206 0.225 0.472 0.148 0.178 0.186 0.307 0.415 0.388 0.285 0.216 0.208 0.124 0.154 0.179 0.186 0.176 0.231 0.166 0.269 0.234 0.216 0.22 0.218 0.225 0.207 0.167 0.095 0.195 0.184 0.091 0.001 0.001 0.03 0.042 0.046 0.029 0.092 0.139 0.147 0.191 0.141 0.144 0.135 0.155 0.101 0.125 0.074 0.152 0.061 0.085 0.105 0.112 0.086 0.007 0.004 0.005 0.001 0.03 0.041 0.019 0.077 0.106 0.109 0.094 0.14 0.115 0.197 0.386 0.278 0 0.113 0.174 0.212 0.2 0.197 0.183 0.179 0.184 0.135 0.117 0.122 0.043 0.065 0.079 0.075 0.034 0.048 0.059 0.048 0.033 0.016 0.024 0.03 0.014 0.002 0 0.104 0.047 0.218 0.417 0.151 0.12 0.135 0.138 0.157 0.15 0.135 0.13 0.083 0.082 0.078 0.084 0.079 0.065 0.03 0.027 0.058 0.04 0.051 0.053 0.042 0.053 0.031 0.024 0.016 0.009 0.009 0.006 0.006 0.012 0.014 0.026 0.018 0.007 0.004 0.006 0.002 0.007 0.016 0.016 0.013 0.016 0.008 0.015 0.024 0.022 0.024 0.023 0.028 0.034 0.03 0.008 0.01 0.013 0.008 0.006 0.001 0.008 0.005 0.005 0.008 0.007 0 0.001 0.002 0.001 0.003 0.005 0.008 0 0 0.001 0.001 0.003 0.005 0 0.002 0.005 0.004 0.004 0.001 0.002 0.009 0.024 0.016 0 0.069 0.056 0.083 0.056 0.061 0.051 0.034 0.04 0.034 0.046 0.043 0.039 0.093 0.042 0.052 0.055 0.061 0.078 0 0.143 0.162 0.125 0.175 0.162 0.125 0.133 0.117 0.094 0.091 0.073 0.066 0.076 0.065 0.058 0.011 0.021 0.039 0.009 0.029 0.023 0.036 0.011 0.018 0.015 0.011 0.063 0.075 0.076 0.117 0.131 0 0.05 0.044 0.055 0.087 0.08 0.058 0.04 0.038 0.078 0.042 0.016 0.033 0.028 0.018 0.024 0.024 0.026 0.03 0.028 0.075 0.083 0.074 0.101 0.13 0.07 0.116 0.146 0.136 0.059 0.209 0.212 0.203 0.114 0.191 0.081 0.007 0.009 0.013 0.038 0.014 0.014 0.003 0.002 0.001 0.001 0.028 0.031 0.032 0.03 0.025 0.004 0.026 0.122 0.089 0.019 0.011 0.004 0.011 0.008 0.009 0.002 0 0.025 0.027 0.03 0.012 0.008 0.019 0.152 0.128 0.02 0.009 0.011 0.008 0.005 0.004 0.019 0.02 0.008 0.033 0.041 0.04 0.012 0.002 0.113 0.073 0.137 0.183 0.076 0.067 0.064 0.038 0.026 0.017 0.022 0.028 0.014 0.017 0.019 0.017 0.019 0.022 0.059 0.061 0.066 0.063 0.086 0.075 0.005 0.02 0.015 0.005 0.028 0.027 0.026 0.008 0.016 0.03 0.007 0.003 0.174 0.181 0.16 0.002 0.065 0.059 0.046 0.02 0.015 0.017 0.011 0.018 0.022 0.034 0.013 0.014 0.016 0.04 0.01 0.034 0.026 0.013 0 0.212 0.07 0.018 0.041 0.052 0.108 0.093 0.046 0.041 0.009 0.022 0.01 0 0.034 0.088 0.145 0.13 0.086 0.022 0.004 0.005 0.014 0.007 0.004 0.006 0.018 0.24 0.039 0.23 0.895 0.005 0.005 0.003 0.003 0.004 0.008 0.006 0.013 0.002 0.007 0.001 0.002 0 0 0.001 0.002 0 0.019 0.01 0.016 0.013 0.003 0.008 0.012 0.004 0.004 0.015 0.007 0.005 0.019 0.02 0.022 0.022 0.021 0.025 0.017 0.022 0.025 0.029 0.026 0.032 0.025 0.028 0.015 0.028 0.032 0.029 0.03 0.03 0.04 0.031 0.019 0.021 0.038 0.024 0.014 0.002 0.011 0.007 0.003 0.001 0 0.006 0.008 0.007 0.005 0.006 0.012 0.008 0.022 0.014 0.012 0.01 0.029 0.017 0.02 0.029 0.027 0.021 0.015 0.014 0.012 0.009 0.008 0.001 0.001 0.001 0 0 0 0.002 0.001 0.002 0.002 0 0 0 0 0.001 0.001 0.001 0.001 0.001 0.001 0.001 0.001 0 0.002 0.001 0 0.001 0.002 0 0 0.002 0.003 0.003 0.005 0.008 0.002 0.001 0 0.012 0.005 0.001 0.011 0.011 0.014 0.021 0.03 0.01 0.018 0.02 0.02 0.007 0.007 0.007 0.005 0.004 0.008 0.008 0.007 0.007 0.003 0.007 0.006 0.008 0.008 0.002 0.002 0 0 0 0 0 0 0 0 0 0 0 0 0 0.001 0.001 0.001 0 0 0 0 0 0.001 0.002 0.001 0.001 0.001 0.001 0 0 0 0 0 0 0 0 0 0.001 0 0 0 0 0 0 0 0 0 0 0 0 0 0 0 0 0 0 0 0 0.001 0.001 0.001 0.006 0.001 0.001 0.002 0.004 0.003 0.005 0.003 0.002 0.002 0.002 0 0.001 0.002 0 0.001 0.001 0 0.001 0.001 0.001 0.001 0.001 0.001 0.001 0.001 0.001 0.001 0 0.001 0.001 0.001 0.001 0.001 0 0 0 0.001 0.005 0 0.004 0.006 0.007 0 0.01 0 0.01 0.011 0.01 0.009 0.011 0.01 0.01 0.007 0.004 0.007 0.009 0.012 0.005 0.005 0.009 0.016 0.01 0.005 0 0.007 0.008 0.011 0.011 0.009 0.004 0.007 0.014 0.028 0.027 0.024 0.037 0.032 0.036 0.039 0.038 0.024 0.04 0.038 0.034 0.031 0.032 0.031 0.006 0.005 0.004 0.008 0.007 0.01 0.017 0.01 0.001 0.001 0.011 0.01 0.009 0.01 0.006 0.007 0.007 0.022 0.01 0.009 0.011 0.006 0.012 0.007 0.007 0.002 0 0.009 0.009 0.01 0.009 0.004 0.009 0.02 0.02 0.01 0.011 0.01 0 0.001 0.001 0.003 0.003 0.003 0.005 0.008 0.008 0.003 0 0.016 0.013 0.022 0.025 0.017 0.009 0.006 0.004 0.003 0.004 0.003 0.004 0 0 0.002 0.003 0.003 0.001 0.001 0 0.003 0.003 0.003 0.001 0 0 0.001 0.001 0.002 0.003 0.004 0.003 0.002 0.002 0 0 0.023 0.025 0.018 0.004 0.005 0 0.002 0 0 0.002 0.001 0 0.001 0.001 0 0 0 0.001 0.001 0.001 0.002 0.002 0 0.002 0.001 0.001 0.001 0.001 0.001 0.001 0.002 0.002 0.001 0.001 0.001 0.001 0.007 0.007 0.02 0.019 0.004 0.003 0 0 0 0 0 0 0.001 0.03 0.002 0.035 0.014 0.031 0.055 0.015 0.009 0.008 0.007 0.008 0.011 0.007 0.007 0.002 0.001 0.001 0 0.002 0.002 0.005 0.002 0.004 0.002 0.003 0.001 0.002 0.002 0.001 0 0.004 0.004 0.001 0.001 0.005 0.006 0.006 0.006 0.005 0.003 0.003 0 0.001 0.001 0.001 0 0.005 0.004 0.007 0.005 0.006 0.006 0.007 0.007 0.01 0.01 0.005 0.005 0.013 0.01 0 0.007 0.008 0.006 0.002 0.001 0.003 0.003 0.003 0.003 0.003 0.003 0.003 0.006 0.004 0.003 0.003 0.005 0.003 0.002 0.001 0.005 0.004 0 0 0.021 0.002 0.003 0.002 0.002 0.001 0.001 0.003 0.003 0.002 0.003 0.003 0.003 0.003 0.002 0 0 0.001 0.002 0.004 0.004 0.003 0.002 0.002 0.004 0.003 0.001 0.002 0.003 0.002 0.002 0.001 0 0.001 0.003 0.001 0.001 0.002 0.002 0.003 0 0 0 0.006 0.006 0.004 0.006 0.006 0.005 0.005 0.008 0.008 0.004 0.01 0.013 0.019 0.013 0.012 0.023 0.016 0.004 0.004 0.015 0.011 0.006 0.001 0.003 0.003 0.004 0 0 0 0 0 0 0 0 0 0 0 0 0 0 0 0 0 0 0 0.002 0.002 0.001 0.002 0.002 0 0 0 0 0 0 0 0 0 0 0 0 0 0 0 0 0 0.001 0.001 0.001 0.001 0.002 0 0 0 0 0 0 0 0 0 0 0 0 0 0 0 0 0 0 0.004 0.004 0.005 0.005 0.003 0.002 0.001 0 0.002 0 0.001 0 0 0 0.001 0.001 0.001 0.001 0.001 0.001 0.001 0 0.004 0.004 0 0 0.001 0.002 0.002 0.001 0 0 0 0 0.002 0.002 0.001 0 0.002 0.005 0.005 0.003 0.005 0 0 0.006 0.005 0.005 0.002 0.004 0.002 0 0.001 0.001 0.001 0.001 0 0 0 0.001 0.001 0.001 0 0.001 0.001 0.001 0.001 0.001 0.001 0.001 0.004 0.004 0.003 0.003 0.004 0.003 0.003 0.005 0.005 0.003 0.004 0.003 0.003 0.001 0.006 0.007 0.004 0.003 0.001 0.001 0.001 0 0 0 0 0 0 0 0 0 0 0 0.001 0.001 0.003 0.001 0.001 0.001 0.001 0 0 0 0 0 0 0 0.001 0 0 0.001 0.001 0 0 0 0 0 0 0 0 0 0 0 0 0.001 0 0.004 0.004 0.005 0.005 0.002 0.003 0.001 0 0 0 0 0 0 0 0.001 0 0 0 0 0.001 0.001 0.001 0.002 0.002 0 0 0 0 0 0 0 0 0 0 0 0.002 0.005 0.003 0.005 0 0 0.001 0 0 0 0 0 0 0 0 0 0 0 0 0 0 0 0 0 0.001 0.001 0.001 0.001 0.001 0.001 0 0 0 0 0 0 0 0.003 0.003 0.004 0.005 0.001 0.001 0 0 0 0 0 0 0 0.006 0.002 0.005 0.003 0.008 0.01 0.01 0.009 0.005 0.005 0.005 0.009 0.003 0.005 0.005 0.005 0.003 0.003 0.004 0 0.008 0 0 0.001 0.003 0.003 0 0 0 0 0 0.002 0.008 0.002 0.008 0.009 0.011 0.008 0.01 0.009 0.009 0.01 0.01 0.009 0.011 0.006 0.011 0.013 0.011 0.012 0.013 0.011 0.01 0.009 0.011 0.01 0.008 0.007 0.006 0.008 0.007 0.013 0.029 0.015 0.005 0.012 0.011 0.024 0.02 0.015 0.021 0.019 0.017 0.026 0.012 0.014 0.02 0.021 0.01 0.013 0.013 0 0.003 0.005 0.002 0.002 0.039 0.027 0.017 0.041 0.04 0.058 0.102 0.069 0.067 0.048 0.021 0.022 0.023 0.024 0.022 0.029 0.03 0.047 0.062 0.033 0.055 0.055 0.022 0.035 0.066 0.033 0.01 0.007 0.007 0.007 0.016 0.001 0 0.001 0.001 0.001 0.002 0.003 0.003 0.004 0.009 0.007 0.005 0.006 0.006 0.005 0.005 0.004 0.006 0.007 0.01 0.009 0.006 0.005 0.004 0.012 0.007 0.006 0.009 0.002 0.003 0.001 0.001 0.002 0.002 0.003 0.003 0.002 0.002 0.006 0.002 0.002 0.001 0.004 0.006 0.006 0.002 0.002 0.006 0.006 0.006 0.002 0.006 0.009 0.002 0.002 0.003 0.003 0.001 0.002 0.002 0.002 0.002 0 0 0.002 0.002 0 0.002 0 0 0.001 0.001 0.001 0.002 0.001 0 0.001 0.001 0.001 0.001 0.001 0.001 0 0.002 0.002 0.001 0.002 0.002 0.001 0.002 0.001 0.004 0.004 0.004 0.007 0.016 0.014 0.027 0.018 0.013 0.028 0.026 0.019 0.013 0.026 0.022 0.021 0.018 0.017 0.017 0 0.021 0.02 0.013 0.011 0.013 0.012 0.012 0.012 0.011 0.012 0.005 0.008 0.009 0.004 0 0 0.004 0.005 0.005 0.004 0.002 0.001 0.001 0.001 0.001 0 0.004 0.003 0.004 0.002 0.002 0.003 0 0 0 0.001 0.001 0.002 0 0.003 0.003 0 0.001 0.002 0.001 0.001 0.002 0.003 0.004 0.005 0.005 0.005 0.007 0.008 0.006 0.006 0.005 0.007 0.007 0.007 0.005 0.01 0.012 0.01 0.01 0.009 0.003 0 0 0 0 0 0 0 0 0 0 0 0 0.001 0.001 0.001 0 0 0.003 0.002 0 0 0 0 0 0 0 0 0 0.001 0.001 0 0 0 0.002 0.002 0 0 0 0 0 0 0 0 0 0.001 0.001 0.002 0.002 0 0.004 0.003 0.003 0.005 0.003 0.003 0.001 0.001 0.001 0.001 0.001 0.001 0.001 0.001 0 0 0.001 0.001 0 0 0.001 0.001 0 0 0 0 0 0 0.001 0.001 0.001 0.002 0.001 0.002 0 0 0.008 0.007 0.006 0.002 0 0 0.001 0 0 0 0 0 0 0 0 0 0 0 0 0 0 0 0 0 0 0 0.003 0.001 0.001 0 0 0 0 0 0.002 0 0.002 0.003 0.005 0.006 0.003 0 0 0 0 0 0 0 0 0.01 0.009 0.011 0.012 0.001 0 
0.198 0.004 0.035 0.078 0.072 0.039 0.007 0.013 0.008 0.008 0.006 0.003 0.013 0 0 0 0.008 0.077 0.138 0.342 0.182 0.842 0.732 0.849 1 0.644 0.261 0.304 0.234 0.236 0.413 0.156 0.168 0.189 0.32 0.423 0.384 0.298 0.203 0.204 0.125 0.168 0.188 0.182 0.173 0.233 0.164 0.255 0.242 0.214 0.224 0.215 0.227 0.209 0.188 0.091 0.194 0.191 0.097 0 0.001 0.03 0.052 0.036 0.024 0.073 0.122 0.146 0.155 0.126 0.128 0.118 0.156 0.102 0.115 0.073 0.135 0.063 0.09 0.106 0.118 0.089 0.015 0.004 0.008 0.002 0.028 0.04 0.017 0.089 0.108 0.097 0.084 0.112 0.096 0.144 0.315 0.198 0 0.101 0.158 0.193 0.178 0.192 0.166 0.154 0.166 0.115 0.098 0.118 0.034 0.056 0.067 0.06 0.028 0.036 0.043 0.032 0.023 0.013 0.02 0.023 0.012 0 0 0.101 0.043 0.226 0.416 0.139 0.121 0.127 0.146 0.162 0.154 0.124 0.135 0.085 0.074 0.074 0.088 0.082 0.061 0.027 0.024 0.06 0.04 0.047 0.045 0.044 0.054 0.033 0.025 0.016 0.003 0.002 0.002 0 0.003 0.004 0.022 0.014 0.006 0.013 0.013 0.007 0.003 0.007 0.002 0.015 0.017 0.011 0.015 0.02 0.022 0.015 0.012 0.013 0.027 0.024 0.007 0.008 0.011 0.007 0.004 0.002 0.004 0.003 0.002 0.002 0.002 0.001 0 0.002 0.001 0.003 0.007 0.005 0 0.001 0.001 0.001 0.001 0.003 0.001 0.001 0.001 0.001 0 0.002 0.005 0.011 0.024 0.02 0 0.063 0.05 0.069 0.048 0.053 0.033 0.022 0.039 0.026 0.038 0.031 0.043 0.08 0.037 0.045 0.053 0.057 0.076 0 0.128 0.134 0.1 0.167 0.153 0.107 0.109 0.088 0.089 0.085 0.068 0.064 0.062 0.067 0.052 0.011 0.019 0.04 0.004 0.025 0.024 0.033 0.009 0.019 0.013 0.008 0.055 0.066 0.068 0.107 0.143 0 0.049 0.041 0.048 0.088 0.081 0.056 0.037 0.043 0.087 0.051 0.025 0.018 0.032 0.012 0.016 0.019 0.018 0.019 0.021 0.053 0.067 0.076 0.085 0.123 0.072 0.123 0.154 0.14 0.057 0.203 0.197 0.191 0.105 0.189 0.085 0.006 0.007 0.011 0.029 0.006 0.006 0.001 0 0 0 0.024 0.027 0.027 0.031 0.023 0.01 0.015 0.12 0.085 0.013 0.003 0.002 0.002 0.002 0.005 0.002 0 0.034 0.037 0.038 0.01 0.006 0.023 0.153 0.131 0.025 0.007 0.003 0.004 0.001 0 0.014 0.017 0.012 0.038 0.05 0.047 0.016 0.004 0.109 0.089 0.157 0.191 0.093 0.063 0.058 0.038 0.034 0.02 0.026 0.031 0.015 0.017 0.019 0.01 0.015 0.02 0.048 0.052 0.053 0.065 0.085 0.07 0.001 0.023 0.012 0.007 0.028 0.026 0.026 0.013 0.033 0.039 0.012 0.009 0.173 0.193 0.171 0.001 0.056 0.05 0.033 0.019 0.012 0.015 0.013 0.02 0.024 0.036 0.016 0.015 0.018 0.041 0.009 0.024 0.018 0.005 0 0.239 0.087 0.024 0.051 0.065 0.123 0.107 0.052 0.046 0.028 0.034 0.018 0 0.033 0.087 0.14 0.119 0.079 0.017 0.003 0.004 0.012 0.006 0.003 0.003 0.015 0.241 0.031 0.221 0.903 0.006 0.006 0.004 0.004 0.007 0.012 0.01 0.012 0.008 0.012 0 0 0 0 0.002 0.001 0 0.016 0.012 0.017 0.006 0.001 0.005 0.012 0.005 0.006 0.015 0.003 0.01 0.028 0.028 0.027 0.025 0.025 0.03 0.027 0.027 0.026 0.031 0.031 0.032 0.032 0.038 0.02 0.037 0.043 0.034 0.034 0.03 0.042 0.03 0.025 0.026 0.044 0.031 0.016 0.009 0.009 0.007 0.01 0.005 0 0.007 0.007 0.004 0.007 0.017 0.026 0.024 0.034 0.021 0.014 0.02 0.04 0.016 0.023 0.036 0.03 0.02 0.013 0.011 0.007 0.01 0.009 0.005 0.005 0.005 0.002 0.001 0 0.004 0.002 0.003 0.01 0.008 0.004 0 0 0.003 0.003 0.002 0.003 0.004 0.003 0.003 0.003 0.003 0.003 0.001 0.003 0.003 0.004 0.001 0.005 0.009 0.009 0.009 0.011 0.009 0.004 0.003 0 0.008 0.002 0.001 0.014 0.013 0.013 0.017 0.037 0.017 0.02 0.013 0.021 0.01 0.011 0.009 0.006 0.009 0.009 0.009 0.009 0.009 0.006 0.008 0.007 0.007 0.009 0.002 0.004 0 0 0 0.001 0 0.001 0 0.001 0 0 0.001 0.001 0.003 0.001 0.001 0.001 0 0.002 0.002 0.003 0 0.003 0.001 0.001 0 0 0 0 0 0 0 0 0 0 0.001 0.001 0.001 0.001 0 0 0 0 0 0 0 0 0 0 0 0 0 0 0 0 0 0 0.001 0.001 0.004 0.005 0.007 0.004 0.004 0.004 0.007 0.007 0.009 0.009 0.005 0.009 0.007 0.007 0.006 0.003 0.002 0.006 0.006 0.004 0.005 0.005 0.003 0.003 0.004 0.004 0.004 0.004 0.004 0.004 0.003 0.003 0.004 0.005 0.003 0.003 0.003 0.002 0 0.002 0.007 0 0.006 0.006 0.009 0 0.011 0 0.011 0.013 0.012 0.013 0.009 0.009 0.013 0.014 0.006 0.009 0.014 0.014 0.011 0.008 0.01 0.014 0.007 0 0 0.005 0 0.001 0 0 0 0.003 0.014 0.036 0.028 0.027 0.04 0.041 0.041 0.045 0.043 0.023 0.039 0.04 0.04 0.037 0.04 0.041 0.01 0.012 0.011 0.01 0.006 0.01 0.014 0.01 0 0 0.004 0.006 0.006 0.006 0.005 0.01 0.013 0.028 0.017 0.009 0.008 0.005 0.007 0.003 0.005 0.002 0 0.005 0.005 0.005 0.006 0.003 0.01 0.03 0.027 0.01 0.007 0.007 0.001 0.001 0 0.001 0.001 0.001 0.006 0.008 0.005 0.002 0 0.021 0.012 0.026 0.032 0.02 0.01 0.002 0.002 0.002 0.002 0.002 0.002 0.001 0 0.001 0.001 0.001 0 0 0.001 0.001 0.001 0.001 0.001 0.001 0 0 0 0 0.001 0.002 0.002 0.002 0 0 0 0.028 0.028 0.025 0 0.001 0 0.001 0 0 0.001 0.001 0 0 0.003 0.001 0.002 0.002 0.003 0.003 0.002 0.003 0.004 0 0.005 0.002 0 0 0 0.002 0.002 0.002 0.002 0.002 0.002 0 0 0.007 0.017 0.029 0.024 0.006 0.002 0 0.001 0 0 0.001 0.001 0.002 0.036 0.008 0.04 0.012 0.043 0.061 0.022 0.017 0.015 0.005 0.007 0.011 0.007 0.009 0.006 0.005 0.004 0 0.001 0.002 0.01 0.004 0.008 0.005 0.005 0.002 0.001 0.001 0 0 0.004 0.005 0 0.002 0.008 0.009 0.011 0.011 0.013 0.007 0.006 0.01 0.01 0.009 0.009 0.005 0.012 0.01 0.012 0.012 0.015 0.014 0.01 0.016 0.017 0.013 0.006 0.013 0.016 0.012 0 0.007 0.01 0.008 0.003 0.001 0.006 0.008 0.008 0.007 0.008 0.007 0.008 0.008 0.004 0.005 0.005 0.008 0.002 0.004 0.003 0.008 0.007 0.001 0.001 0.023 0.003 0.005 0.004 0.003 0.002 0 0.006 0.009 0.004 0.005 0.006 0.006 0.004 0.006 0.006 0 0.004 0.003 0.003 0.004 0.004 0.006 0.006 0.005 0.004 0.005 0.001 0.005 0.009 0.013 0.008 0.005 0.008 0.009 0.004 0.002 0.003 0.004 0.005 0.002 0 0 0.009 0.006 0.006 0.009 0.005 0.011 0.012 0.016 0.015 0.008 0.011 0.019 0.018 0.011 0.014 0.034 0.021 0.011 0.008 0.017 0.016 0.005 0.004 0.004 0.005 0.008 0.003 0 0.001 0.001 0.001 0.001 0.001 0 0.001 0.001 0 0 0 0 0 0 0 0 0 0.001 0 0 0.003 0.003 0 0 0 0 0 0 0 0 0 0 0 0 0 0 0 0 0 0 0 0 0 0 0 0 0 0 0 0 0 0 0 0 0 0 0 0 0.001 0.002 0.002 0.001 0.005 0.004 0.01 0.012 0.01 0.003 0.001 0.001 0.001 0.003 0.003 0.002 0.003 0.002 0.002 0.003 0.003 0.003 0.001 0.005 0.005 0.004 0.005 0.002 0.002 0.004 0.003 0.005 0.004 0.003 0.004 0.004 0.001 0 0.001 0.003 0.003 0 0.003 0.002 0.002 0.006 0.008 0 0 0.009 0.005 0.004 0.002 0.001 0.002 0.003 0.001 0.002 0.003 0.003 0 0.001 0.002 0.005 0.001 0.002 0.003 0.001 0.003 0.003 0.002 0.002 0.002 0.004 0.006 0.013 0.003 0.008 0.011 0.006 0.011 0.014 0.013 0.002 0.013 0.013 0.011 0.01 0.011 0.008 0.007 0.006 0.004 0 0 0 0 0 0 0 0 0.003 0.003 0.003 0.004 0.002 0 0 0.003 0 0 0 0 0 0 0 0.001 0.001 0.002 0.002 0.002 0 0 0.005 0.003 0 0 0 0 0 0 0 0 0.002 0.002 0.002 0.002 0.001 0 0.004 0.003 0.008 0.009 0.004 0.003 0.002 0 0 0 0 0 0 0 0 0 0 0 0 0.001 0.002 0.002 0.003 0.003 0 0 0 0 0.001 0.002 0.001 0 0 0.002 0 0.004 0.008 0.008 0.008 0.001 0.001 0 0.001 0 0 0.001 0 0 0 0 0 0 0 0 0 0 0 0 0 0 0 0 0.001 0 0 0 0 0 0 0 0.002 0.001 0.001 0.002 0.007 0.007 0.001 0.001 0.001 0.001 0 0 0.001 0 0 0.01 0.011 0.014 0.005 0.005 0.006 0.006 0.005 0.005 0.007 0.004 0.006 0.002 0.003 0.003 0.002 0 0 0.004 0 0.008 0 0 0.002 0.003 0.002 0.003 0.001 0.002 0 0 0.003 0.013 0.006 0.008 0.01 0.011 0.009 0.01 0.007 0.012 0.013 0.013 0.012 0.014 0.009 0.013 0.018 0.014 0.015 0.013 0.016 0.014 0.013 0.012 0.015 0.014 0.013 0.007 0.007 0.009 0.011 0.024 0.01 0.003 0.012 0.013 0.018 0.027 0.023 0.022 0.022 0.022 0.026 0.021 0.018 0.024 0.027 0.019 0.019 0.016 0 0.001 0.002 0.001 0.001 0.034 0.024 0.015 0.032 0.035 0.065 0.092 0.055 0.053 0.042 0.018 0.018 0.022 0.027 0.017 0.019 0.029 0.036 0.049 0.035 0.048 0.038 0.019 0.036 0.057 0.033 0.01 0.005 0.005 0.005 0.006 0.006 0.001 0.001 0 0 0 0.001 0.005 0.007 0.008 0.01 0.013 0.012 0.013 0.011 0.012 0.008 0.004 0.004 0.012 0.006 0.005 0.007 0.006 0.011 0.005 0.005 0.013 0.001 0.001 0.004 0 0.001 0.001 0.001 0.001 0 0.001 0.001 0 0 0.001 0.001 0.002 0.002 0.002 0.004 0.005 0.005 0.005 0.004 0.005 0.005 0.002 0 0.001 0 0 0 0 0 0 0 0 0 0 0 0 0 0 0 0 0 0.001 0.001 0 0 0 0 0.001 0 0 0 0.001 0.001 0.001 0 0 0.001 0.001 0.001 0.002 0.003 0.002 0.013 0.012 0.018 0.033 0.017 0.011 0.019 0.024 0.012 0.007 0.016 0.013 0.013 0.009 0.01 0.006 0 0.014 0.014 0.015 0.014 0.015 0.015 0.012 0.013 0.012 0.012 0.005 0.009 0.008 0.002 0 0 0.006 0.005 0.004 0.006 0.005 0.004 0 0.001 0 0 0 0 0 0 0 0.002 0.001 0.001 0.003 0.002 0.003 0.003 0.003 0.002 0.003 0.003 0.003 0.002 0.003 0.002 0.002 0.002 0.002 0.002 0.002 0.001 0.004 0.006 0.006 0.007 0.004 0.008 0.009 0.011 0.006 0.014 0.017 0.016 0.012 0.015 0.011 0.002 0.003 0.003 0.003 0 0 0 0 0 0 0.003 0.003 0.003 0.003 0.002 0.002 0.002 0.007 0.005 0.001 0.001 0 0.001 0 0 0.001 0.001 0.004 0.003 0.002 0 0 0 0.006 0.009 0 0.001 0.001 0 0 0 0 0 0.002 0.003 0.003 0.004 0.004 0 0.006 0.008 0.009 0.011 0.002 0.002 0.001 0.001 0.001 0 0.001 0.001 0.001 0 0 0 0 0 0.001 0.003 0.003 0.003 0.001 0.001 0 0 0 0.001 0.001 0.001 0 0.001 0.001 0.004 0.002 0 0.012 0.011 0.01 0.003 0.003 0 0.002 0 0 0.002 0.002 0 0.001 0.002 0 0 0 0 0 0 0.002 0.002 0.002 0.002 0.001 0.001 0.009 0.004 0.002 0.001 0.002 0.002 0 0.001 0.002 0 0.01 0.011 0.014 0.011 0.008 0.004 0.001 0.003 0.001 0.001 0.002 0.002 0.002 0.014 0.016 0.002 0.007 0 0.001 
0.246 0.003 0.033 0.079 0.066 0.053 0.009 0.013 0.01 0.003 0.006 0.006 0.014 0 0 0 0.015 0.097 0.164 0.38 0.223 0.817 0.702 0.815 0.812 1 0.345 0.237 0.188 0.238 0.407 0.146 0.167 0.207 0.365 0.474 0.433 0.335 0.232 0.224 0.146 0.171 0.198 0.198 0.191 0.266 0.177 0.304 0.28 0.255 0.265 0.253 0.268 0.248 0.211 0.116 0.232 0.226 0.116 0 0.001 0.039 0.049 0.043 0.025 0.09 0.13 0.165 0.167 0.151 0.156 0.148 0.167 0.109 0.13 0.089 0.159 0.068 0.09 0.126 0.149 0.12 0.015 0.005 0.007 0.001 0.035 0.042 0.025 0.087 0.111 0.104 0.093 0.127 0.107 0.163 0.328 0.212 0 0.102 0.202 0.235 0.237 0.236 0.213 0.201 0.213 0.14 0.129 0.142 0.053 0.066 0.081 0.073 0.035 0.061 0.061 0.046 0.032 0.006 0.019 0.021 0.021 0.006 0 0.116 0.058 0.244 0.497 0.165 0.143 0.152 0.162 0.194 0.172 0.153 0.148 0.089 0.089 0.086 0.089 0.076 0.055 0.022 0.024 0.059 0.037 0.048 0.044 0.041 0.051 0.029 0.022 0.013 0.004 0.003 0.003 0.003 0.005 0.008 0.022 0.012 0.007 0.013 0.013 0.008 0.005 0.008 0.008 0.014 0.015 0.013 0.015 0.021 0.017 0.014 0.014 0.015 0.033 0.028 0.008 0.011 0.013 0.007 0.006 0.002 0.006 0.003 0.002 0.003 0.006 0 0.002 0.004 0.002 0.004 0.005 0.006 0 0.003 0.003 0.002 0.003 0.007 0.002 0 0.004 0.003 0.003 0 0.001 0.008 0.019 0.012 0 0.067 0.052 0.082 0.057 0.065 0.052 0.044 0.049 0.047 0.064 0.049 0.051 0.095 0.049 0.058 0.064 0.071 0.085 0 0.176 0.181 0.151 0.198 0.193 0.119 0.142 0.12 0.109 0.101 0.082 0.07 0.075 0.083 0.067 0.008 0.008 0.04 0.006 0.025 0.018 0.028 0.014 0.023 0.018 0.007 0.071 0.081 0.075 0.109 0.171 0 0.047 0.044 0.051 0.078 0.08 0.056 0.042 0.05 0.09 0.057 0.024 0.03 0.035 0.013 0.025 0.028 0.03 0.035 0.025 0.074 0.085 0.07 0.11 0.14 0.076 0.133 0.174 0.162 0.058 0.246 0.24 0.225 0.133 0.223 0.088 0.006 0.009 0.015 0.045 0.021 0.018 0.006 0.003 0 0 0.031 0.034 0.036 0.039 0.027 0.009 0.019 0.149 0.105 0.022 0.007 0.002 0.007 0.007 0.007 0.002 0 0.034 0.038 0.044 0.014 0.004 0.033 0.165 0.137 0.036 0.014 0.008 0.005 0.003 0.003 0.019 0.02 0.016 0.033 0.046 0.047 0.011 0.001 0.129 0.087 0.159 0.216 0.112 0.085 0.072 0.047 0.034 0.028 0.037 0.037 0.023 0.024 0.029 0.022 0.02 0.02 0.055 0.057 0.063 0.065 0.088 0.075 0.003 0.022 0.019 0.014 0.031 0.03 0.026 0.01 0.021 0.039 0.012 0.004 0.191 0.209 0.194 0.002 0.067 0.055 0.04 0.022 0.016 0.014 0.008 0.028 0.035 0.04 0.014 0.016 0.022 0.048 0.009 0.025 0.019 0.008 0 0.198 0.061 0.018 0.044 0.059 0.11 0.091 0.045 0.041 0.014 0.023 0.015 0 0.033 0.094 0.156 0.133 0.081 0.031 0.007 0.009 0.017 0.008 0.008 0.007 0.017 0.267 0.045 0.258 0.873 0.009 0.009 0.006 0.006 0.009 0.014 0.015 0.013 0.005 0.01 0.001 0.001 0 0 0.002 0 0 0.02 0.015 0.021 0.009 0 0.008 0.01 0.003 0.003 0.02 0.006 0.007 0.025 0.027 0.03 0.025 0.026 0.03 0.02 0.026 0.029 0.035 0.035 0.036 0.033 0.041 0.017 0.039 0.045 0.034 0.038 0.034 0.045 0.033 0.021 0.025 0.044 0.027 0.014 0.005 0.007 0.005 0.008 0.004 0 0.003 0.006 0.004 0.003 0.008 0.022 0.02 0.036 0.026 0.021 0.021 0.043 0.022 0.03 0.042 0.04 0.035 0.026 0.026 0.02 0.016 0.014 0.002 0.003 0.003 0.001 0.001 0 0.003 0.003 0.003 0.005 0.002 0.002 0 0 0.002 0.002 0.003 0.002 0.002 0.003 0.002 0.002 0.001 0.003 0 0.001 0.002 0.003 0.002 0 0.007 0.006 0.007 0.007 0.006 0.006 0.003 0 0.012 0.003 0 0.017 0.016 0.017 0.023 0.035 0.012 0.016 0.017 0.017 0.01 0.008 0.006 0.008 0.006 0.008 0.009 0.006 0.008 0.003 0.007 0.007 0.006 0.008 0.002 0.007 0 0 0 0 0 0 0 0 0 0 0 0 0.001 0 0.001 0 0.001 0.001 0.001 0.001 0.001 0.002 0.004 0 0 0 0 0 0 0 0 0 0 0 0 0 0.001 0.001 0 0.001 0 0 0 0 0.001 0 0 0 0 0 0 0 0 0 0 0 0 0.001 0.003 0.005 0.007 0.008 0.007 0.005 0.007 0.007 0.007 0.006 0.003 0.008 0.007 0.003 0.003 0.003 0.001 0.002 0.002 0.002 0.001 0.002 0.002 0.002 0.002 0.003 0.002 0.002 0.002 0.001 0 0.001 0.001 0.001 0.002 0.001 0.001 0.001 0 0.003 0.004 0 0.004 0.007 0.007 0 0.018 0 0.017 0.019 0.015 0.011 0.015 0.014 0.014 0.012 0.008 0.008 0.012 0.016 0.008 0.008 0.009 0.016 0.012 0.001 0 0.011 0.002 0.005 0.006 0.006 0.004 0.008 0.014 0.037 0.023 0.032 0.045 0.044 0.042 0.045 0.044 0.026 0.044 0.046 0.046 0.041 0.043 0.046 0.011 0.009 0.007 0.007 0.006 0.01 0.023 0.01 0 0 0.014 0.013 0.013 0.014 0.009 0.008 0.01 0.026 0.016 0.007 0.01 0.006 0.011 0.008 0.008 0.002 0 0.01 0.013 0.014 0.007 0.002 0.011 0.028 0.026 0.011 0.009 0.006 0 0 0 0.005 0.003 0.003 0.009 0.012 0.01 0.003 0 0.026 0.019 0.031 0.034 0.015 0.012 0.005 0.003 0.002 0.002 0.003 0.003 0.001 0 0.002 0.002 0.001 0 0 0.002 0.002 0.002 0.002 0.002 0 0.003 0 0 0.003 0.004 0.004 0.004 0.002 0.001 0.001 0 0.033 0.036 0.03 0.002 0.002 0 0.002 0 0 0.002 0 0 0.004 0.003 0.001 0.001 0.001 0.003 0.003 0.001 0.001 0.001 0 0.001 0 0 0 0 0 0 0 0.003 0.002 0 0.001 0.001 0.007 0.02 0.029 0.028 0.01 0.005 0.002 0.003 0.001 0 0.003 0.003 0.003 0.04 0.006 0.046 0.01 0.045 0.061 0.025 0.023 0.02 0.014 0.011 0.013 0.009 0.014 0.01 0.006 0.005 0 0 0 0.011 0.003 0.006 0.002 0.006 0.001 0.001 0.003 0 0.001 0.008 0.003 0.001 0.002 0.01 0.012 0.012 0.012 0.013 0.009 0.009 0.004 0.007 0.009 0.009 0.007 0.012 0.008 0.012 0.016 0.015 0.014 0.012 0.013 0.016 0.014 0.005 0.01 0.021 0.012 0 0.01 0.011 0.008 0.007 0.002 0.003 0.004 0.004 0.005 0.01 0.01 0.01 0.011 0.01 0.009 0.006 0.014 0.009 0.007 0.003 0.007 0.007 0.004 0.003 0.027 0.005 0.005 0.004 0.007 0.008 0.004 0.004 0.007 0.005 0.004 0.004 0.004 0.004 0.001 0.002 0 0.003 0.006 0.006 0.005 0.005 0.006 0.005 0.004 0.003 0.006 0.003 0.001 0.004 0.004 0.003 0.002 0.005 0.002 0.008 0.001 0.003 0.011 0.012 0.003 0 0 0.016 0.008 0.007 0.011 0.008 0.013 0.015 0.014 0.013 0.006 0.018 0.026 0.027 0.013 0.018 0.032 0.017 0.008 0.013 0.019 0.014 0.009 0.003 0.003 0.003 0.008 0.003 0 0 0 0 0 0 0.001 0 0 0 0 0 0 0 0 0 0.001 0.002 0.002 0.001 0.003 0.003 0.002 0.001 0.001 0.002 0.002 0.002 0 0 0 0 0.001 0 0 0.001 0.001 0.001 0 0.001 0.001 0 0 0 0 0 0 0 0 0 0 0 0 0 0 0 0 0.001 0 0 0 0.001 0.002 0.007 0.005 0.01 0.009 0.005 0.006 0 0 0.004 0.002 0.001 0.001 0.001 0.001 0.001 0.002 0.002 0.002 0.001 0.006 0.005 0.005 0.005 0.003 0.001 0.005 0.005 0.006 0.006 0.003 0.004 0.004 0.003 0.002 0.001 0.003 0.002 0 0.003 0.004 0.005 0.004 0.008 0 0 0.012 0.004 0.005 0.005 0.004 0.004 0.002 0.004 0.003 0.005 0.007 0.006 0.002 0.002 0.007 0.007 0.005 0.002 0.007 0.007 0.007 0.007 0.007 0.008 0.005 0.012 0.014 0.011 0.006 0.008 0.005 0.01 0.01 0.01 0.006 0.01 0.012 0.013 0.011 0.011 0.007 0.001 0.003 0.004 0.001 0.001 0 0 0.001 0 0 0 0.007 0.007 0.008 0.006 0.002 0.001 0 0.001 0.001 0.001 0.001 0.001 0.001 0.001 0 0.005 0.008 0.008 0.008 0.007 0 0.001 0.008 0.005 0.001 0.001 0 0.001 0.001 0.001 0.001 0.001 0.003 0.005 0.008 0.008 0.006 0 0.008 0.007 0.009 0.009 0.004 0.001 0.001 0 0.001 0.001 0 0.001 0.001 0.001 0 0 0 0 0 0 0.001 0.001 0.001 0.001 0.003 0.001 0 0 0 0 0.004 0.003 0.004 0.006 0.003 0.006 0.011 0.01 0.009 0 0.001 0 0 0 0 0 0 0 0 0 0 0 0 0 0 0.001 0.001 0 0.001 0 0 0 0.006 0.002 0 0 0.001 0.002 0 0.001 0.004 0.003 0.005 0.005 0.011 0.01 0.004 0.002 0 0 0 0 0 0 0 0.012 0.014 0.015 0.006 0.007 0.012 0.011 0.006 0.005 0.005 0.006 0.011 0 0.002 0.002 0.001 0 0 0.009 0 0.006 0 0 0.001 0.003 0.001 0 0 0.001 0 0.002 0.003 0.01 0.01 0.009 0.011 0.011 0.01 0.011 0.009 0.01 0.009 0.01 0.01 0.013 0.008 0.011 0.017 0.01 0.01 0.011 0.012 0.013 0.009 0.009 0.009 0.013 0.011 0.006 0.002 0.006 0.011 0.03 0.013 0.004 0.009 0.009 0.019 0.014 0.014 0.029 0.018 0.022 0.036 0.015 0.018 0.022 0.027 0.019 0.016 0.013 0 0 0 0 0 0.033 0.036 0.023 0.029 0.03 0.048 0.084 0.057 0.053 0.042 0.019 0.018 0.02 0.022 0.018 0.028 0.031 0.043 0.054 0.037 0.064 0.055 0.022 0.039 0.082 0.041 0.015 0.008 0.011 0.011 0.008 0.004 0.004 0.001 0 0.001 0.001 0.001 0.004 0.004 0.01 0.011 0.008 0.01 0.008 0.006 0.007 0.004 0.003 0.006 0.013 0.012 0.005 0.007 0.003 0.013 0.009 0.01 0.014 0.002 0.002 0 0.002 0.002 0.002 0.002 0.002 0.001 0.002 0.002 0.002 0.002 0.001 0.002 0.002 0.002 0 0.002 0.002 0.002 0.002 0.003 0.002 0.003 0.002 0.002 0.005 0.005 0.002 0.002 0.002 0.002 0.001 0 0.001 0.002 0 0 0.002 0.001 0.001 0 0.002 0 0.001 0.001 0.001 0 0.001 0 0.001 0.001 0.001 0 0.002 0.002 0.002 0.002 0.002 0.002 0.002 0.002 0.003 0.004 0.004 0.01 0.024 0.024 0.037 0.026 0.016 0.026 0.031 0.017 0.011 0.021 0.017 0.019 0.013 0.014 0.013 0 0.018 0.018 0.015 0.014 0.016 0.016 0.013 0.012 0.014 0.015 0.007 0.013 0.011 0.007 0.003 0 0.008 0.004 0.004 0.002 0.001 0.001 0.001 0.002 0 0.002 0.002 0.001 0.001 0.001 0.001 0.002 0.001 0.001 0.001 0 0.001 0.001 0.001 0.001 0.002 0.001 0.001 0.001 0.001 0.002 0 0 0 0 0.002 0.003 0.007 0.007 0.005 0.006 0.003 0.004 0.008 0.004 0.004 0.007 0.011 0.012 0.009 0.01 0.008 0.003 0.004 0.006 0.003 0 0 0.002 0.002 0 0 0.001 0.001 0.001 0.001 0.001 0.004 0.004 0.002 0.002 0.001 0.001 0.001 0.001 0 0 0 0 0 0 0 0 0 0 0.004 0.007 0 0 0 0 0 0 0 0 0 0.001 0.001 0.001 0.003 0 0.008 0.005 0.007 0.008 0.003 0.003 0.001 0.001 0.001 0.001 0.001 0 0 0 0 0 0 0 0.001 0.001 0.001 0.001 0 0 0 0 0 0 0.001 0.001 0.001 0.001 0.001 0.001 0.001 0.005 0.011 0.011 0.01 0.006 0.001 0 0.001 0 0 0.001 0 0 0 0 0 0.001 0 0.001 0.001 0.001 0.001 0.001 0.001 0 0 0.001 0.005 0.003 0.001 0.001 0.001 0.001 0 0.001 0 0 0.006 0.006 0.009 0.008 0.005 0.002 0.001 0.002 0 0 0.001 0.001 0.001 0.012 0.011 0.007 0.011 0.001 0.001 
0.077 0.005 0.016 0.04 0.032 0.017 0.006 0.007 0.007 0.003 0.004 0.003 0.009 0 0 0 0.004 0.032 0.049 0.119 0.072 0.254 0.227 0.262 0.232 0.275 1 0.103 0.077 0.311 0.217 0.057 0.067 0.114 0.114 0.147 0.14 0.117 0.081 0.079 0.05 0.069 0.075 0.074 0.074 0.105 0.069 0.097 0.102 0.094 0.096 0.09 0.097 0.091 0.079 0.052 0.085 0.084 0.053 0 0.001 0.014 0.017 0.018 0.01 0.047 0.064 0.07 0.081 0.058 0.059 0.055 0.075 0.036 0.045 0.047 0.075 0.033 0.031 0.048 0.06 0.047 0.004 0.004 0.006 0.003 0.016 0.02 0.009 0.031 0.039 0.042 0.042 0.052 0.044 0.069 0.135 0.096 0 0.044 0.064 0.078 0.074 0.07 0.064 0.068 0.072 0.054 0.039 0.051 0.016 0.027 0.031 0.026 0.013 0.019 0.02 0.015 0.01 0.007 0.009 0.011 0.001 0 0 0.044 0.018 0.075 0.146 0.054 0.051 0.06 0.068 0.069 0.06 0.061 0.057 0.044 0.034 0.043 0.043 0.04 0.036 0.014 0.013 0.034 0.014 0.03 0.028 0.024 0.033 0.024 0.02 0.012 0.006 0.002 0.002 0.001 0 0.001 0.003 0.002 0.002 0.004 0.002 0.001 0.003 0.009 0.008 0.008 0.011 0.007 0.009 0.014 0.012 0.011 0.01 0.013 0.015 0.013 0.004 0.004 0.007 0.002 0.002 0.001 0.002 0.004 0.001 0.002 0.005 0 0 0.003 0 0.002 0.003 0.002 0 0 0.001 0.001 0.001 0.002 0.001 0.001 0 0 0 0.002 0.002 0.004 0.009 0.007 0 0.035 0.028 0.033 0.026 0.028 0.017 0.005 0.018 0.012 0.022 0.016 0.017 0.032 0.019 0.021 0.021 0.021 0.026 0 0.053 0.06 0.044 0.061 0.064 0.036 0.045 0.038 0.04 0.04 0.033 0.032 0.034 0.027 0.022 0.007 0.01 0.023 0.001 0.014 0.012 0.023 0.005 0.006 0.005 0.003 0.026 0.024 0.024 0.033 0.05 0 0.013 0.011 0.017 0.024 0.026 0.019 0.014 0.016 0.033 0.019 0.011 0.014 0.011 0.007 0.012 0.012 0.012 0.012 0.01 0.029 0.039 0.028 0.039 0.053 0.034 0.048 0.062 0.057 0.019 0.095 0.086 0.085 0.05 0.084 0.037 0.002 0.003 0.006 0.019 0.004 0.003 0.001 0.001 0 0 0.011 0.011 0.011 0.011 0.012 0.001 0.01 0.058 0.047 0.01 0.003 0 0.003 0.002 0.003 0.001 0 0.012 0.012 0.013 0.004 0.002 0.01 0.072 0.068 0.012 0.005 0.003 0.004 0.001 0 0.008 0.008 0.003 0.012 0.017 0.02 0.006 0 0.056 0.037 0.082 0.111 0.054 0.039 0.033 0.019 0.015 0.01 0.013 0.015 0.008 0.007 0.009 0.007 0.007 0.006 0.025 0.026 0.029 0.033 0.047 0.037 0.003 0.01 0.006 0.004 0.016 0.015 0.012 0.007 0.015 0.019 0.003 0 0.106 0.114 0.108 0 0.032 0.029 0.022 0.01 0.006 0.008 0.008 0.015 0.016 0.021 0.006 0.004 0.011 0.025 0.005 0.012 0.011 0.005 0 0.078 0.029 0.007 0.019 0.027 0.047 0.039 0.022 0.018 0.008 0.012 0.011 0 0.015 0.053 0.081 0.074 0.044 0.012 0.003 0.004 0.005 0.002 0.004 0.004 0.008 0.127 0.014 0.101 0.266 0.005 0.005 0.002 0.001 0.003 0.004 0.003 0.005 0.002 0.003 0 0 0 0 0.001 0 0 0.009 0.003 0.004 0.002 0 0.001 0.004 0.002 0.002 0.008 0.004 0.004 0.012 0.012 0.011 0.01 0.01 0.013 0.009 0.012 0.009 0.012 0.016 0.015 0.013 0.017 0.015 0.013 0.019 0.012 0.012 0.012 0.021 0.013 0.007 0.011 0.019 0.011 0.005 0.001 0.003 0.003 0.002 0.002 0 0.002 0.004 0.003 0.001 0.005 0.008 0.005 0.012 0.009 0.01 0.01 0.016 0.005 0.011 0.015 0.014 0.01 0.012 0.01 0.009 0.008 0.006 0.001 0.001 0 0.001 0.001 0 0.002 0.001 0.002 0.003 0.003 0.003 0 0 0 0 0.002 0.002 0 0.001 0.002 0.001 0.002 0.003 0.003 0.003 0.003 0.002 0.001 0.001 0.002 0.002 0.003 0.004 0.004 0.003 0.001 0 0.001 0.001 0 0.006 0.007 0.003 0.006 0.017 0.008 0.009 0.003 0.008 0.004 0.005 0.004 0.004 0.002 0.002 0.004 0.003 0.002 0.001 0.003 0.001 0.001 0.003 0.002 0.003 0 0 0 0 0 0 0 0 0 0 0 0 0 0 0 0 0 0 0 0.001 0 0 0.001 0 0 0 0 0 0 0 0 0 0 0 0 0 0 0 0 0 0 0 0 0 0 0 0 0 0 0 0 0 0 0 0 0 0 0 0 0.003 0.004 0.003 0.003 0.001 0.005 0.005 0.004 0.003 0.001 0.002 0.002 0.002 0.002 0.002 0.002 0.002 0.002 0.002 0.002 0.002 0.002 0 0.001 0.002 0.002 0.002 0.002 0.001 0 0 0 0.002 0.001 0 0.001 0.001 0 0.001 0.001 0 0.003 0.002 0.002 0 0.008 0 0.008 0.006 0.005 0.004 0.006 0.005 0.005 0.006 0.003 0.004 0.006 0.007 0.003 0.004 0.005 0.005 0 0.002 0 0 0.002 0.003 0.002 0.002 0.002 0.002 0.008 0.016 0.01 0.011 0.019 0.014 0.017 0.02 0.02 0.014 0.019 0.015 0.016 0.015 0.014 0.012 0.004 0.002 0.001 0.001 0.003 0.003 0.003 0.001 0 0 0.001 0.001 0.001 0.001 0.003 0.004 0.004 0.009 0.009 0.002 0.001 0.001 0.001 0 0.001 0 0 0 0.001 0.001 0.003 0.001 0.004 0.009 0.008 0.004 0.002 0.001 0 0 0 0.002 0.002 0.001 0 0.001 0.001 0 0 0.007 0.005 0.009 0.011 0.007 0.009 0.004 0.001 0.001 0 0.001 0 0.001 0.001 0.001 0.001 0.001 0.001 0.001 0.003 0.004 0.004 0.004 0.004 0 0.001 0.001 0 0.003 0.002 0.001 0 0 0 0 0.001 0.011 0.012 0.011 0.002 0.004 0 0.003 0.001 0.001 0.002 0 0 0.001 0.001 0 0 0 0 0 0 0 0 0 0.002 0 0 0 0 0.001 0 0 0 0 0 0 0 0.002 0.003 0.012 0.011 0.001 0.001 0 0.001 0.001 0 0.001 0 0 0.015 0.003 0.016 0.007 0.023 0.028 0.015 0.014 0.013 0.004 0.004 0.007 0.006 0.008 0.004 0.002 0.001 0 0.001 0.001 0.005 0.004 0.003 0.002 0.003 0.001 0.001 0.001 0.001 0.001 0.003 0.003 0.001 0.002 0.005 0.006 0.005 0.006 0.006 0.004 0.001 0.001 0.002 0.002 0.002 0.002 0.005 0.005 0.006 0.005 0.005 0.005 0.006 0.005 0.009 0.008 0.005 0.004 0.012 0.007 0 0.005 0.004 0.001 0.003 0.001 0 0.002 0.003 0.003 0.004 0.005 0.005 0.005 0.005 0.003 0.003 0.003 0.001 0.001 0 0.001 0.001 0 0 0.008 0.001 0.002 0.001 0.002 0.001 0.001 0.001 0.001 0.001 0.003 0.002 0.002 0.002 0.002 0.003 0 0 0.002 0.004 0.004 0.003 0.004 0.004 0.003 0.001 0.003 0.002 0.002 0.002 0.004 0.003 0.001 0.001 0.001 0.004 0.002 0.002 0.005 0.006 0.001 0 0 0.005 0.006 0.004 0.006 0.002 0.005 0.005 0.006 0.006 0.005 0.008 0.012 0.016 0.009 0.012 0.016 0.01 0.009 0.008 0.012 0.009 0.005 0.005 0.002 0.003 0.007 0.002 0 0 0 0.002 0.002 0.001 0 0 0 0 0 0 0 0 0 0 0 0 0.002 0.001 0 0.005 0.004 0.001 0.001 0.001 0.001 0 0 0 0 0 0 0 0 0 0 0 0 0 0.001 0.001 0.001 0.001 0 0 0 0.001 0 0 0 0 0.001 0 0 0.001 0.001 0 0 0 0.001 0.001 0.002 0.003 0.001 0.005 0.005 0.005 0.002 0 0 0.001 0 0 0 0.001 0 0 0.001 0.001 0 0 0.003 0.003 0.004 0.004 0.004 0.003 0.004 0.002 0.002 0.002 0.002 0.001 0.001 0.002 0.001 0.002 0.003 0.001 0.001 0.005 0.003 0.005 0.004 0.004 0 0 0.004 0.002 0.002 0.001 0.003 0.001 0.001 0.001 0.001 0.001 0.001 0 0 0 0.002 0 0 0.001 0 0.001 0 0 0.002 0.003 0.003 0.004 0.004 0.002 0.003 0.004 0.002 0.005 0.005 0.004 0.002 0.005 0.004 0.004 0.004 0.003 0.004 0.001 0.001 0.001 0.001 0 0 0.001 0.001 0 0 0 0 0 0 0 0 0.001 0 0 0.001 0 0.001 0 0.001 0.001 0 0 0 0 0 0 0 0 0.002 0.002 0 0 0 0 0.001 0.001 0.001 0 0 0 0 0 0 0 0.005 0.004 0.004 0.004 0.003 0 0 0 0 0 0 0 0 0 0 0 0 0 0 0 0 0 0 0 0 0 0 0 0 0 0 0 0 0 0 0.003 0.005 0.005 0.004 0 0 0 0 0 0 0 0 0 0 0 0 0 0 0 0 0 0 0 0 0.001 0 0 0.002 0 0 0 0 0 0 0 0 0 0.002 0.003 0.005 0.005 0.001 0.001 0 0 0 0 0 0 0 0.005 0.007 0.004 0.003 0.001 0.004 0.006 0.008 0.006 0.01 0.006 0.007 0.001 0.004 0.004 0.001 0 0 0.004 0 0.006 0 0 0 0 0 0 0 0 0 0 0.002 0.006 0.006 0.005 0.005 0.007 0.004 0.007 0.006 0.006 0.007 0.008 0.007 0.009 0.006 0.008 0.008 0.008 0.008 0.006 0.007 0.005 0.006 0.005 0.007 0.006 0.005 0.004 0.003 0.007 0.007 0.014 0.003 0.002 0.005 0.007 0.009 0.009 0.008 0.01 0.009 0.011 0.014 0.01 0.008 0.009 0.009 0.009 0.008 0.008 0 0 0.002 0 0 0.02 0.018 0.01 0.015 0.009 0.021 0.032 0.019 0.018 0.014 0.005 0.005 0.008 0.01 0.009 0.01 0.013 0.015 0.023 0.014 0.021 0.02 0.012 0.017 0.03 0.014 0.006 0.007 0.004 0.003 0.005 0 0 0 0.001 0.001 0.001 0.001 0.001 0.001 0.003 0.004 0.004 0.004 0.003 0.003 0.004 0.003 0 0.003 0.005 0.006 0.001 0.003 0.002 0.004 0.001 0.001 0.005 0 0 0 0 0 0 0 0 0 0 0 0 0 0 0 0 0 0 0 0 0 0 0 0 0 0 0 0.001 0.001 0 0 0 0 0 0 0 0 0 0 0 0 0 0 0 0 0 0 0 0 0 0 0 0 0 0 0 0 0 0 0 0 0 0 0 0.002 0.002 0.004 0.004 0.008 0.016 0.012 0.005 0.011 0.014 0.008 0.004 0.014 0.009 0.008 0.008 0.008 0.008 0 0.006 0.007 0.004 0.004 0.004 0.004 0.006 0.002 0.003 0.003 0.001 0.002 0.002 0.002 0 0 0.003 0.002 0.002 0 0 0 0.002 0.002 0 0.001 0.002 0.001 0.001 0.001 0.001 0 0 0 0.001 0 0 0.002 0.002 0.001 0.002 0.002 0.002 0.002 0.001 0.002 0.002 0.002 0.002 0.002 0.001 0.003 0.004 0.006 0.001 0.002 0.001 0.001 0.003 0 0.004 0.005 0.008 0.008 0.007 0.007 0.005 0.001 0.001 0 0 0 0 0 0 0 0 0.001 0.001 0.001 0 0 0.001 0.001 0.006 0.002 0 0 0 0 0 0 0 0 0 0 0 0 0 0 0.003 0.005 0 0 0 0 0 0 0 0 0 0.001 0.001 0.001 0.002 0 0.002 0.004 0.005 0.006 0.002 0.001 0.001 0 0.001 0.001 0 0.001 0.001 0 0 0 0 0 0.001 0.001 0.001 0.001 0.001 0.001 0 0 0 0 0 0 0 0.001 0.001 0.001 0 0 0.007 0.007 0.005 0.005 0.001 0 0 0 0 0 0 0 0 0 0 0 0 0 0 0 0 0 0 0 0 0 0.004 0.001 0 0.001 0.001 0.001 0 0.001 0 0 0.005 0.005 0.006 0.006 0.003 0.002 0 0.001 0.001 0 0 0 0 0.007 0.009 0.003 0.001 0 0 
0.112 0.003 0.017 0.045 0.04 0.027 0.002 0.006 0.002 0.002 0.002 0.001 0.004 0 0 0 0.009 0.04 0.075 0.19 0.102 0.42 0.371 0.444 0.45 0.313 0.145 1 0.751 0.202 0.426 0.394 0.221 0.146 0.173 0.221 0.209 0.165 0.114 0.112 0.076 0.105 0.113 0.116 0.111 0.155 0.105 0.153 0.157 0.138 0.14 0.136 0.147 0.134 0.113 0.063 0.13 0.119 0.058 0.002 0.002 0.015 0.014 0.024 0.014 0.049 0.081 0.091 0.115 0.097 0.101 0.096 0.111 0.068 0.09 0.052 0.09 0.043 0.056 0.075 0.074 0.053 0.009 0.005 0.005 0.002 0.019 0.029 0.013 0.052 0.062 0.058 0.06 0.085 0.074 0.114 0.238 0.168 0 0.067 0.091 0.115 0.107 0.107 0.106 0.101 0.104 0.074 0.074 0.07 0.027 0.036 0.044 0.039 0.017 0.036 0.034 0.023 0.012 0.006 0.013 0.016 0.009 0.004 0 0.061 0.032 0.103 0.214 0.069 0.075 0.083 0.083 0.101 0.098 0.078 0.087 0.053 0.05 0.054 0.053 0.051 0.04 0.015 0.016 0.036 0.023 0.033 0.033 0.031 0.033 0.018 0.012 0.007 0.003 0.002 0.003 0.002 0.004 0.004 0.011 0.006 0.004 0.005 0.007 0.005 0.004 0.008 0.008 0.01 0.01 0.007 0.01 0.019 0.017 0.013 0.012 0.013 0.02 0.015 0.005 0.006 0.01 0.002 0.001 0.001 0.001 0.002 0.003 0.006 0.003 0 0 0.001 0.001 0.001 0.001 0 0 0.001 0.003 0.003 0.003 0.006 0.002 0.001 0.002 0.002 0.002 0 0.001 0.006 0.014 0.012 0 0.04 0.034 0.053 0.035 0.038 0.031 0.022 0.034 0.023 0.036 0.031 0.029 0.061 0.037 0.036 0.037 0.037 0.046 0 0.085 0.091 0.072 0.095 0.092 0.058 0.078 0.065 0.058 0.056 0.045 0.042 0.051 0.044 0.036 0.011 0.007 0.027 0.006 0.018 0.018 0.028 0.005 0.015 0.015 0.008 0.034 0.033 0.027 0.04 0.065 0 0.022 0.021 0.026 0.041 0.045 0.038 0.02 0.028 0.048 0.039 0.02 0.012 0.027 0.006 0.01 0.009 0.008 0.01 0.008 0.025 0.03 0.037 0.05 0.067 0.039 0.067 0.088 0.082 0.034 0.134 0.14 0.131 0.074 0.122 0.044 0.003 0.01 0.012 0.023 0.009 0.007 0.004 0.005 0.001 0.002 0.027 0.028 0.029 0.03 0.022 0.006 0.011 0.087 0.056 0.007 0.002 0.004 0.002 0.009 0.014 0.006 0 0.028 0.031 0.033 0.008 0 0.023 0.097 0.075 0.024 0.013 0.008 0.014 0.005 0.002 0.021 0.025 0.006 0.028 0.037 0.041 0.01 0.003 0.072 0.055 0.095 0.137 0.054 0.046 0.041 0.013 0.009 0.01 0.012 0.011 0.006 0.007 0.01 0.006 0.008 0.007 0.033 0.035 0.038 0.038 0.056 0.044 0.009 0.024 0.012 0.007 0.031 0.033 0.025 0.027 0.066 0.046 0.023 0.015 0.13 0.143 0.125 0.006 0.04 0.029 0.034 0.017 0.012 0.019 0.02 0.058 0.078 0.113 0.043 0.046 0.061 0.15 0.024 0.101 0.086 0.044 0 0.766 0.261 0.087 0.174 0.219 0.405 0.34 0.17 0.147 0.053 0.096 0.034 0 0.023 0.06 0.101 0.081 0.047 0.007 0.004 0.01 0.011 0.004 0.012 0.018 0.059 0.165 0.021 0.152 0.446 0.005 0.005 0.001 0.001 0.002 0.006 0.005 0.006 0.002 0.003 0 0 0 0 0 0 0 0.008 0.006 0.009 0.007 0 0.007 0.007 0.003 0.003 0.007 0.003 0.004 0.011 0.012 0.012 0.009 0.011 0.013 0.008 0.009 0.009 0.015 0.017 0.019 0.016 0.017 0.006 0.007 0.017 0.008 0.008 0.01 0.018 0.011 0.012 0.008 0.016 0.014 0.007 0.005 0.003 0.003 0.004 0.001 0 0 0.001 0.001 0 0.003 0.005 0.012 0.011 0.008 0.005 0.011 0.017 0.006 0.008 0.017 0.015 0.012 0.008 0.006 0.002 0.004 0.004 0 0 0 0 0 0 0 0 0 0.001 0 0 0 0 0.001 0.001 0.001 0.001 0.001 0.001 0 0.001 0 0 0 0 0 0 0 0 0.001 0.001 0.001 0.001 0 0 0 0 0.003 0.003 0.002 0.008 0.009 0.01 0.008 0.014 0.005 0.009 0.008 0.009 0.003 0.002 0.006 0.003 0.003 0.003 0.002 0.001 0.002 0.001 0.002 0.001 0 0.003 0.001 0.003 0 0 0 0 0 0 0 0 0 0 0 0 0 0.001 0.001 0 0 0 0 0 0 0.001 0.002 0 0 0 0.001 0.001 0.001 0.001 0 0 0 0 0.001 0 0 0.001 0 0 0 0 0 0 0 0 0 0 0 0 0 0 0 0 0 0 0 0 0 0.002 0.005 0.003 0.003 0.001 0.003 0.003 0.002 0.001 0.002 0.002 0.001 0.001 0.001 0.001 0.001 0.001 0.001 0.001 0.001 0.001 0.001 0.001 0.001 0.001 0.001 0.001 0.001 0.001 0.001 0 0 0.001 0 0 0.001 0.001 0 0 0.002 0 0.002 0.002 0.002 0 0.003 0 0.002 0.006 0.006 0.004 0.009 0.007 0.011 0.009 0.003 0.005 0.009 0.008 0.008 0.006 0.01 0.009 0.009 0 0 0.009 0 0 0.001 0.001 0.001 0.001 0.005 0.013 0.011 0.011 0.015 0.016 0.015 0.016 0.016 0.009 0.02 0.02 0.02 0.016 0.021 0.016 0.009 0.007 0.007 0.01 0.007 0.014 0.017 0.012 0.001 0.001 0.008 0.009 0.009 0.009 0.007 0.012 0.01 0.013 0.011 0.012 0.008 0.005 0.01 0.002 0.004 0 0 0.009 0.01 0.01 0.006 0.002 0.01 0.013 0.013 0.009 0.007 0.005 0.001 0.001 0 0.002 0.003 0.003 0.006 0.008 0.01 0.001 0 0.004 0.012 0.014 0.012 0.008 0.009 0.004 0.003 0.003 0.003 0.002 0.002 0.002 0.002 0.002 0.002 0.002 0.001 0.001 0.003 0.003 0.002 0.002 0.002 0.001 0 0 0 0.001 0.003 0.002 0.002 0 0.001 0 0 0.008 0.008 0.007 0.002 0.002 0 0.001 0 0 0 0 0 0 0 0 0 0 0 0 0 0 0.001 0.001 0.002 0.001 0.001 0.001 0.001 0.001 0 0 0 0 0 0 0 0.001 0.005 0.012 0.009 0.002 0.001 0 0 0 0 0 0 0 0.016 0.001 0.021 0.005 0.024 0.036 0.016 0.014 0.012 0.007 0.004 0.004 0.005 0.011 0.004 0.002 0.002 0 0 0.001 0.002 0.003 0 0 0 0 0.002 0.003 0 0 0.002 0 0 0 0.002 0.005 0.005 0.006 0.005 0.004 0.004 0.003 0.003 0.003 0.003 0.003 0.003 0.006 0.007 0.005 0.01 0.01 0.008 0.008 0.011 0.007 0.002 0.008 0.013 0.007 0 0.005 0.006 0.002 0.002 0.001 0 0 0 0.001 0.001 0.001 0.001 0.002 0.001 0.001 0.001 0.003 0.001 0.001 0 0.002 0.002 0.001 0.001 0.011 0.002 0.002 0.002 0.002 0.001 0 0 0.001 0 0 0 0 0 0 0 0 0 0.002 0.003 0.003 0.002 0.003 0.003 0.003 0.002 0.002 0.003 0.001 0 0.002 0.003 0.003 0.002 0.006 0.004 0.001 0.003 0.006 0.006 0.001 0 0 0.011 0.01 0.008 0.007 0.009 0.007 0.009 0.01 0.01 0.006 0.011 0.014 0.011 0.003 0.009 0.017 0.012 0.008 0.008 0.011 0.008 0.005 0.006 0.006 0.007 0.008 0.003 0 0.001 0.001 0.002 0.002 0 0 0 0 0 0 0 0 0 0 0 0 0.001 0.002 0.001 0.002 0.002 0.002 0 0 0 0 0 0 0 0 0 0 0 0 0 0 0 0 0 0 0 0 0 0 0 0 0 0 0 0 0 0 0 0.001 0.001 0 0 0.001 0.001 0.001 0.001 0 0.007 0.005 0.005 0.005 0.004 0.001 0 0 0.001 0.001 0 0.001 0 0.001 0.001 0.001 0.001 0.001 0 0.003 0.003 0.001 0.002 0.002 0.001 0.002 0.001 0 0 0 0 0 0 0 0.001 0.003 0.003 0 0.002 0.004 0.003 0.003 0.004 0 0 0.006 0.003 0.004 0.005 0.002 0.003 0.001 0 0 0.003 0.001 0 0 0.001 0.001 0.001 0.001 0.001 0.001 0.002 0.002 0.002 0.002 0.003 0.003 0.006 0.007 0.006 0.007 0.007 0.005 0.007 0.008 0.006 0.006 0.006 0.006 0.006 0.006 0.004 0.004 0.003 0.004 0.003 0.001 0.001 0.001 0.001 0.001 0 0 0 0.002 0.002 0.001 0.001 0.001 0.001 0 0.003 0.001 0.001 0.001 0.001 0.001 0.001 0 0 0.001 0.001 0.001 0.001 0 0 0.002 0.001 0 0.001 0 0.001 0.001 0 0 0 0.001 0.001 0.001 0.001 0.001 0 0.003 0.002 0.002 0.003 0.003 0.003 0.001 0 0 0 0 0 0 0 0 0 0 0 0 0 0 0 0.001 0 0 0 0 0 0 0 0.001 0.001 0.001 0.001 0 0.002 0.003 0.003 0.003 0 0 0 0 0 0 0 0 0 0 0 0 0 0 0.001 0.001 0.001 0.001 0 0 0 0 0 0.001 0 0 0 0.001 0.001 0 0.001 0 0 0.002 0.001 0.003 0.003 0 0 0 0 0 0 0 0 0 0.003 0.007 0.006 0 0.005 0.008 0.008 0.006 0.004 0.004 0.006 0.007 0 0.001 0.001 0.001 0 0 0 0 0.004 0 0 0 0 0 0 0 0 0 0 0 0.002 0.001 0 0 0.002 0 0.001 0.001 0.002 0.002 0.002 0.002 0.004 0.004 0.007 0.007 0.011 0.01 0.01 0.009 0.008 0.011 0.008 0.008 0.008 0.007 0.006 0.007 0.007 0.01 0.019 0.005 0.001 0.004 0.005 0.007 0.009 0.01 0.013 0.013 0.016 0.018 0.004 0.007 0.011 0.012 0.009 0.011 0.011 0 0.001 0.002 0.001 0 0.025 0.016 0.005 0.022 0.023 0.032 0.049 0.026 0.024 0.016 0.015 0.015 0.016 0.017 0.013 0.014 0.017 0.026 0.034 0.018 0.035 0.037 0.017 0.024 0.051 0.026 0.012 0.007 0.007 0.006 0.008 0.001 0 0 0.001 0.002 0.002 0.003 0.005 0.005 0.006 0.006 0.007 0.006 0.007 0.007 0.007 0.004 0.007 0.008 0.009 0.007 0.007 0.005 0.002 0.009 0.006 0.005 0.009 0.001 0.001 0.003 0 0 0 0 0 0 0 0 0 0 0 0 0 0.001 0 0 0.001 0.001 0.001 0.001 0.001 0.002 0 0 0.002 0.002 0 0 0 0 0 0 0 0 0 0 0 0 0 0 0 0 0 0 0 0 0 0 0 0 0 0 0 0 0 0 0.001 0.001 0.001 0 0.001 0.003 0.002 0.007 0.013 0.011 0.023 0.011 0.008 0.016 0.018 0.012 0.013 0.015 0.01 0.012 0.012 0.012 0.009 0 0.014 0.013 0.009 0.009 0.009 0.01 0.01 0.006 0.008 0.008 0.005 0.006 0.004 0.001 0 0 0.004 0.002 0.003 0.002 0.004 0.004 0 0 0 0 0.002 0.002 0.001 0.001 0.001 0 0.001 0.002 0.002 0.002 0.002 0.002 0.002 0.003 0.002 0.003 0.004 0.001 0.002 0.004 0.002 0.002 0.003 0.004 0.003 0.004 0.006 0.003 0.003 0.004 0.004 0.004 0.005 0.004 0.002 0.005 0.005 0.005 0.005 0.005 0.002 0.002 0.002 0.001 0.001 0 0 0.002 0.001 0 0 0.001 0.001 0.002 0.001 0.001 0.001 0.001 0 0 0.001 0.001 0 0 0.001 0 0 0 0.001 0.001 0.001 0.001 0 0 0.001 0.001 0 0 0 0 0 0 0 0 0 0 0 0.001 0.001 0 0.002 0.002 0.002 0.003 0 0 0 0 0 0 0 0 0 0 0 0 0 0 0 0 0 0 0 0 0 0 0 0 0 0 0 0 0 0.001 0 0 0.002 0.003 0.003 0.001 0 0 0 0 0 0 0 0 0 0 0 0 0 0 0 0 0 0 0 0 0 0 0.003 0.001 0.001 0 0 0.001 0 0 0.001 0 0.003 0.003 0.003 0.003 0.002 0 0 0 0 0 0 0 0 0.003 0.005 0.002 0.01 0.001 0 
0.074 0 0.012 0.026 0.022 0.011 0.004 0.005 0.002 0.002 0.002 0.002 0.003 0 0 0 0.002 0.023 0.05 0.12 0.068 0.25 0.232 0.262 0.253 0.178 0.084 0.568 1 0.118 0.273 0.38 0.227 0.109 0.107 0.137 0.133 0.098 0.074 0.075 0.048 0.061 0.073 0.073 0.072 0.095 0.073 0.101 0.1 0.092 0.091 0.089 0.095 0.086 0.074 0.035 0.081 0.072 0.039 0.001 0.001 0.01 0.013 0.012 0.008 0.04 0.065 0.073 0.09 0.057 0.058 0.059 0.072 0.049 0.047 0.035 0.056 0.032 0.036 0.05 0.048 0.032 0.004 0.001 0.002 0.001 0.012 0.021 0.011 0.035 0.041 0.045 0.032 0.053 0.041 0.078 0.179 0.118 0 0.046 0.062 0.077 0.07 0.068 0.065 0.063 0.066 0.049 0.037 0.044 0.013 0.021 0.027 0.023 0.009 0.014 0.017 0.013 0.008 0.002 0.005 0.007 0.003 0.001 0 0.041 0.017 0.06 0.131 0.046 0.038 0.047 0.057 0.063 0.056 0.044 0.048 0.03 0.026 0.028 0.031 0.025 0.017 0.009 0.009 0.018 0.011 0.012 0.015 0.011 0.015 0.005 0.004 0.004 0.001 0.001 0.001 0 0.001 0.001 0.005 0.002 0.003 0.003 0.004 0.002 0.001 0.001 0.002 0.006 0.004 0.001 0.003 0.008 0.006 0.004 0.003 0.003 0.008 0.008 0.004 0.005 0.006 0.003 0.002 0.001 0.002 0.002 0.002 0.002 0.002 0 0.001 0.001 0 0.001 0.001 0.001 0 0 0 0 0 0.001 0 0 0 0 0 0 0.001 0.001 0.006 0.005 0 0.026 0.02 0.024 0.019 0.018 0.01 0.01 0.016 0.008 0.017 0.013 0.016 0.035 0.018 0.019 0.015 0.017 0.023 0 0.047 0.057 0.049 0.063 0.054 0.045 0.042 0.039 0.021 0.02 0.015 0.014 0.016 0.013 0.015 0.004 0.005 0.013 0 0.008 0.008 0.009 0 0.006 0.004 0.005 0.018 0.024 0.02 0.034 0.04 0 0.022 0.017 0.026 0.033 0.036 0.033 0.026 0.025 0.039 0.027 0.015 0.001 0.019 0.003 0.006 0.006 0.006 0.006 0.004 0.022 0.03 0.022 0.03 0.044 0.025 0.041 0.055 0.049 0.021 0.082 0.087 0.091 0.045 0.083 0.032 0.002 0.004 0.004 0.014 0.002 0.001 0.001 0.001 0 0 0.017 0.018 0.018 0.022 0.008 0.004 0.007 0.052 0.036 0.005 0.003 0.002 0.003 0.004 0.005 0.001 0 0.015 0.016 0.019 0.012 0.001 0.011 0.069 0.06 0.011 0.002 0.004 0.008 0.002 0 0.015 0.016 0.006 0.021 0.028 0.033 0.012 0.001 0.052 0.037 0.071 0.094 0.045 0.028 0.034 0.023 0.018 0.012 0.017 0.02 0.009 0.012 0.014 0.01 0.008 0.01 0.028 0.029 0.031 0.032 0.051 0.038 0.004 0.008 0.002 0 0.019 0.021 0.015 0.014 0.038 0.036 0.013 0.005 0.099 0.094 0.085 0.003 0.033 0.027 0.022 0.004 0.003 0.007 0.009 0.035 0.048 0.067 0.016 0.018 0.036 0.082 0.012 0.057 0.047 0.021 0 0.46 0.163 0.05 0.102 0.129 0.236 0.193 0.097 0.086 0.026 0.054 0.026 0 0.008 0.042 0.072 0.062 0.034 0.008 0.003 0.005 0.003 0.001 0.006 0.011 0.029 0.114 0.011 0.097 0.263 0.003 0.003 0 0.001 0.001 0.002 0.001 0.004 0 0.002 0.001 0.001 0 0 0 0 0 0.006 0.004 0.005 0.003 0 0.002 0.004 0.002 0.002 0.008 0.001 0.002 0.007 0.011 0.009 0.008 0.008 0.007 0.003 0.007 0.009 0.012 0.014 0.013 0.013 0.014 0.008 0.014 0.015 0.014 0.014 0.014 0.016 0.012 0.01 0.01 0.015 0.011 0.005 0.002 0.004 0.001 0.002 0.002 0 0 0.001 0.001 0.002 0.003 0.006 0.008 0.01 0.007 0.008 0.008 0.014 0.01 0.012 0.015 0.013 0.013 0.012 0.009 0.003 0.008 0.005 0 0 0 0.001 0 0 0 0 0 0.001 0.001 0 0 0 0 0 0 0 0 0 0 0 0 0.001 0 0.001 0.001 0.001 0 0.001 0.001 0.001 0.001 0.001 0.001 0.001 0 0 0.004 0.001 0 0.004 0.005 0.003 0.006 0.009 0.005 0.006 0.005 0.009 0.005 0.003 0.003 0.003 0.001 0.002 0.001 0.004 0.002 0.001 0.001 0.001 0.001 0.002 0 0 0 0 0 0 0 0 0 0 0 0 0 0 0 0 0 0 0 0 0 0 0 0.001 0.001 0 0 0 0 0 0 0 0 0 0 0 0 0 0 0 0 0 0 0 0 0 0 0 0 0 0 0 0 0 0 0 0 0 0 0 0 0 0.001 0 0 0 0.001 0.001 0.001 0.002 0.002 0.001 0.001 0.001 0.001 0.001 0 0.001 0.001 0.001 0 0 0 0 0 0 0 0 0 0 0 0 0 0 0.001 0 0 0 0 0.001 0.001 0 0.002 0.002 0.002 0 0.004 0 0.004 0.004 0.003 0.004 0.004 0.004 0.003 0.004 0.003 0.002 0.004 0.002 0.001 0.002 0.004 0.005 0 0 0 0.002 0.002 0.003 0.003 0.003 0 0.002 0.003 0.008 0.009 0.01 0.013 0.018 0.014 0.015 0.014 0.011 0.015 0.015 0.015 0.014 0.013 0.01 0.003 0.002 0.002 0.001 0.002 0.004 0.013 0.011 0 0 0.001 0.001 0.003 0.003 0.002 0.002 0.003 0.011 0.008 0.001 0.002 0.001 0.002 0.001 0.002 0.001 0 0.003 0.003 0.003 0.003 0.001 0.001 0.011 0.011 0.001 0 0.001 0.001 0.001 0.001 0.002 0.001 0.001 0.002 0.002 0.002 0 0 0.007 0.005 0.011 0.014 0.011 0.009 0.002 0 0 0 0 0 0 0 0 0 0 0 0 0 0.001 0 0.001 0 0 0 0 0 0 0 0.001 0.001 0.002 0.002 0.001 0 0.01 0.011 0.009 0 0.001 0 0.001 0 0 0.001 0.001 0 0 0.002 0 0 0 0.002 0.002 0.002 0.002 0.001 0 0.001 0 0 0 0 0.001 0.001 0.002 0.002 0.002 0.002 0.002 0.002 0.003 0.002 0.005 0.005 0.002 0 0 0 0 0 0 0 0 0.015 0.001 0.015 0.004 0.014 0.019 0.007 0.005 0.005 0.002 0.005 0.005 0.006 0.005 0.003 0.003 0.003 0 0 0 0.001 0 0 0.001 0 0 0 0 0 0 0.001 0 0 0 0.001 0 0.001 0.001 0.002 0.001 0.001 0.001 0.001 0.001 0.001 0.001 0.002 0.002 0.002 0.002 0.002 0.002 0.002 0.002 0.003 0.003 0.002 0.002 0.003 0.004 0 0.005 0.005 0.004 0.003 0.002 0.001 0.001 0.001 0.001 0.001 0.001 0.002 0.002 0.001 0.001 0 0.001 0.001 0.001 0 0.001 0.001 0 0 0.009 0.003 0.003 0.003 0.003 0.002 0 0 0.001 0.001 0.001 0.001 0.001 0.001 0.001 0 0 0 0 0.001 0.001 0 0.001 0.001 0.001 0.001 0.001 0.001 0 0.001 0.001 0.001 0 0.002 0.002 0.003 0.001 0.002 0.003 0.004 0 0 0 0 0 0 0 0.001 0.002 0.002 0.003 0.003 0.002 0.002 0.005 0.008 0.005 0.003 0.01 0.009 0.006 0.005 0.006 0.008 0.004 0.005 0.004 0.003 0.005 0.003 0 0 0 0 0 0 0 0 0 0 0 0 0 0 0 0 0 0 0.001 0.001 0 0.002 0.004 0 0 0 0 0 0 0 0 0 0 0 0 0 0 0 0 0 0 0 0 0 0 0 0 0 0 0 0 0 0 0 0 0 0 0 0 0 0 0 0 0.002 0.002 0.003 0.002 0.005 0.003 0.002 0 0.001 0.002 0.002 0.001 0.001 0 0.001 0.001 0.001 0.001 0.001 0.001 0.001 0 0 0 0 0 0 0 0 0.001 0 0 0 0.001 0.002 0.003 0.003 0 0.002 0.002 0.003 0.001 0.002 0 0 0.002 0 0 0 0 0 0 0.001 0 0.001 0.001 0 0 0 0.001 0.001 0.001 0.001 0.001 0.001 0.001 0.001 0.001 0.002 0.001 0.003 0.003 0.002 0.002 0.002 0.002 0.002 0.002 0 0.001 0.002 0.003 0.003 0.003 0.002 0.002 0 0 0 0 0 0 0 0 0 0 0 0.001 0.001 0.001 0 0 0 0 0 0 0 0 0 0 0 0 0.001 0.001 0.001 0.001 0.001 0 0 0.002 0.002 0 0 0 0 0 0 0 0 0.001 0.001 0.001 0.001 0.001 0 0.002 0.002 0.002 0.002 0.001 0 0 0 0 0 0 0 0 0 0 0 0 0 0 0 0 0 0 0 0 0 0 0 0 0.001 0.001 0.001 0.001 0.001 0 0.001 0.002 0.002 0.002 0 0 0 0 0 0 0 0 0 0 0 0 0 0 0 0 0 0 0 0.001 0 0 0 0.001 0.001 0 0 0 0 0 0 0 0 0 0.002 0.002 0.001 0 0 0 0 0 0 0 0 0 0.002 0.002 0.002 0 0.003 0.003 0.004 0.002 0.004 0.004 0.002 0.003 0 0.001 0.001 0.001 0.001 0.001 0.002 0 0.002 0 0 0 0.003 0.001 0.001 0.002 0 0 0.003 0.003 0.005 0.003 0.004 0.005 0.005 0.004 0.004 0.004 0.004 0.004 0.004 0.004 0.005 0.003 0.004 0.005 0.003 0.003 0.005 0.005 0.006 0.006 0.005 0.005 0.006 0.004 0.005 0.005 0.005 0.006 0.012 0.004 0.001 0.003 0.002 0.005 0.008 0.005 0.005 0.006 0.007 0.012 0.005 0.006 0.009 0.01 0.006 0.006 0.005 0 0 0.003 0.002 0 0.021 0.017 0.008 0.012 0.012 0.019 0.028 0.021 0.02 0.017 0.008 0.009 0.011 0.01 0.009 0.01 0.011 0.015 0.018 0.014 0.02 0.023 0.012 0.014 0.026 0.012 0.005 0.004 0.004 0.004 0.004 0 0 0 0.002 0.002 0.003 0.003 0.002 0.005 0.003 0.005 0.005 0.003 0.005 0.005 0.003 0.002 0.002 0.005 0.006 0.004 0.002 0.003 0.002 0.005 0.003 0.003 0.006 0.001 0 0 0.001 0.001 0.001 0.001 0.001 0 0 0.001 0 0 0 0 0 0.001 0 0 0.002 0.001 0.003 0.002 0.001 0.002 0.001 0.001 0.002 0.002 0 0 0 0 0 0 0 0 0 0 0 0 0 0 0 0 0.002 0.002 0.002 0 0 0 0 0 0 0 0.001 0.001 0 0 0.001 0.001 0.001 0.001 0.001 0.002 0.002 0.003 0.007 0.006 0.013 0.009 0.003 0.011 0.01 0.008 0.004 0.007 0.008 0.007 0.007 0.008 0.008 0 0.01 0.01 0.006 0.006 0.006 0.006 0.007 0.005 0.006 0.006 0.002 0.005 0.005 0.002 0.002 0 0.003 0.003 0.002 0.003 0.002 0.001 0.002 0.002 0 0.001 0.002 0.001 0.002 0.002 0.002 0.002 0 0 0 0 0 0 0 0 0 0 0 0 0 0 0 0.001 0.002 0.001 0.002 0.002 0.003 0.002 0.001 0.001 0.001 0.003 0.003 0.003 0.003 0.003 0.005 0.006 0.004 0.005 0.003 0 0 0 0 0 0 0.001 0.001 0 0 0 0 0 0 0 0 0 0.001 0 0 0 0 0 0 0 0 0 0 0 0 0 0 0 0.003 0.005 0 0 0 0 0 0 0 0 0 0 0 0.002 0.003 0 0.004 0.005 0.005 0.005 0.003 0 0 0 0 0 0 0 0 0 0 0 0 0 0 0.001 0.002 0.001 0 0 0 0 0 0 0.001 0 0.001 0 0 0 0 0.001 0.005 0.005 0.003 0.003 0.002 0 0.001 0 0 0.001 0.001 0 0 0 0.001 0.001 0 0.001 0.001 0.001 0.001 0.001 0.001 0.001 0 0.001 0.004 0.002 0.002 0.001 0 0 0 0 0 0 0.004 0.001 0.003 0.002 0.002 0.002 0 0.001 0 0 0.001 0.001 0.001 0.005 0.007 0.003 0.002 0 0 
0.099 0.001 0.017 0.057 0.047 0.031 0.002 0.004 0.003 0.001 0.002 0.002 0.007 0 0 0 0.004 0.031 0.071 0.177 0.089 0.296 0.282 0.318 0.276 0.252 0.357 0.124 0.109 1 0.389 0.107 0.146 0.281 0.159 0.196 0.196 0.176 0.116 0.122 0.081 0.112 0.134 0.142 0.149 0.197 0.133 0.174 0.197 0.167 0.169 0.15 0.173 0.16 0.128 0.069 0.153 0.144 0.077 0 0.001 0.015 0.017 0.022 0.013 0.053 0.08 0.084 0.109 0.113 0.115 0.112 0.147 0.085 0.103 0.075 0.125 0.055 0.082 0.103 0.095 0.068 0.005 0.006 0.006 0 0.016 0.033 0.02 0.051 0.068 0.069 0.063 0.079 0.07 0.104 0.212 0.142 0 0.063 0.091 0.1 0.099 0.095 0.092 0.089 0.088 0.054 0.054 0.065 0.03 0.029 0.039 0.031 0.017 0.028 0.029 0.03 0.012 0.006 0.011 0.014 0.008 0.002 0 0.076 0.034 0.089 0.183 0.077 0.076 0.101 0.115 0.127 0.119 0.098 0.106 0.062 0.052 0.065 0.062 0.065 0.047 0.015 0.017 0.051 0.035 0.043 0.042 0.04 0.043 0.019 0.013 0.009 0.003 0.003 0.003 0.003 0.003 0.005 0.01 0.007 0.001 0.002 0.003 0.003 0.004 0.007 0.009 0.016 0.02 0.015 0.017 0.022 0.019 0.014 0.012 0.012 0.016 0.016 0.003 0.005 0.006 0.003 0.005 0 0.004 0.002 0.004 0.004 0.003 0 0.002 0.004 0 0.004 0.006 0.001 0 0 0 0 0 0 0 0.001 0.001 0.001 0.001 0.001 0.006 0.015 0.023 0.018 0 0.057 0.052 0.056 0.039 0.04 0.027 0.016 0.023 0.015 0.026 0.018 0.022 0.046 0.021 0.025 0.031 0.03 0.037 0 0.071 0.082 0.059 0.087 0.075 0.062 0.065 0.059 0.043 0.042 0.031 0.032 0.03 0.033 0.024 0.011 0.012 0.037 0.003 0.027 0.021 0.024 0.002 0.008 0.005 0.002 0.029 0.033 0.031 0.049 0.061 0 0.02 0.013 0.023 0.044 0.043 0.024 0.018 0.027 0.043 0.029 0.015 0.015 0.017 0.005 0.012 0.011 0.012 0.015 0.012 0.037 0.051 0.055 0.078 0.104 0.06 0.097 0.126 0.118 0.052 0.17 0.176 0.171 0.101 0.166 0.068 0 0.006 0.006 0.026 0.007 0.008 0.003 0.002 0 0 0.017 0.02 0.02 0.021 0.012 0.004 0.013 0.109 0.074 0.012 0.006 0.003 0.006 0.005 0.006 0.001 0 0.019 0.02 0.021 0.006 0.003 0.032 0.14 0.125 0.039 0.017 0.003 0.004 0.002 0 0.009 0.01 0.006 0.018 0.021 0.022 0.007 0 0.091 0.093 0.154 0.209 0.093 0.059 0.056 0.033 0.023 0.02 0.024 0.025 0.014 0.014 0.016 0.018 0.018 0.021 0.045 0.046 0.049 0.058 0.087 0.074 0 0.018 0.009 0.005 0.021 0.013 0.015 0.008 0.016 0.018 0.006 0 0.236 0.225 0.193 0 0.054 0.049 0.032 0.018 0.012 0.014 0.009 0.009 0.014 0.019 0.005 0.008 0.011 0.025 0.005 0.016 0.013 0.006 0 0.102 0.041 0.012 0.031 0.034 0.061 0.057 0.028 0.028 0.012 0.016 0.006 0 0.031 0.101 0.169 0.152 0.091 0.033 0.003 0.007 0.012 0.007 0.005 0.005 0.01 0.27 0.021 0.194 0.312 0.005 0.005 0.004 0.005 0.005 0.01 0.011 0.013 0.007 0.006 0 0.002 0 0 0.003 0.002 0 0.009 0.01 0.012 0.006 0 0.003 0.007 0.003 0.005 0.012 0.007 0.008 0.015 0.016 0.015 0.012 0.014 0.016 0.013 0.014 0.012 0.015 0.017 0.019 0.012 0.02 0.012 0.015 0.022 0.021 0.021 0.022 0.028 0.019 0.017 0.016 0.029 0.021 0.012 0.005 0.007 0.006 0.007 0.004 0 0.004 0.006 0.003 0.002 0.006 0.009 0.012 0.016 0.009 0.011 0.012 0.02 0.015 0.015 0.021 0.018 0.017 0.014 0.015 0.007 0.01 0.009 0.001 0.001 0.001 0.001 0.001 0.001 0.001 0.001 0.002 0.002 0.002 0.002 0 0 0 0 0.001 0.001 0.002 0.001 0.002 0.001 0.001 0.003 0 0.003 0.003 0.002 0.001 0.003 0.002 0.005 0.004 0.005 0.005 0.004 0.001 0 0.009 0.004 0.002 0.008 0.005 0.004 0.009 0.021 0.008 0.014 0.011 0.014 0.005 0.006 0.006 0.004 0.005 0.006 0.004 0.007 0.006 0.004 0.004 0.005 0.005 0.006 0 0.001 0 0 0 0 0 0 0 0 0 0 0 0 0 0 0 0 0.001 0.001 0.001 0.002 0.001 0.002 0.001 0.001 0.001 0.001 0.001 0 0 0 0 0 0 0 0 0 0 0 0 0 0 0 0 0.001 0.001 0 0 0 0 0 0 0 0 0 0 0 0 0 0 0.001 0.002 0.002 0.002 0.001 0.004 0.003 0.003 0.003 0.002 0.004 0.002 0.001 0.001 0.001 0 0.001 0.001 0.001 0.001 0.002 0.002 0.002 0.002 0.002 0 0.002 0.002 0.002 0.002 0.001 0.001 0.001 0.001 0.001 0.001 0.001 0 0.001 0.004 0 0.002 0.004 0.004 0 0.007 0 0.006 0.005 0.004 0.004 0.005 0.005 0.005 0.003 0.002 0.002 0.004 0.003 0.003 0.003 0.004 0.004 0.004 0.002 0 0.005 0.003 0.004 0.005 0.005 0.004 0.002 0.006 0.021 0.013 0.016 0.032 0.031 0.027 0.031 0.031 0.022 0.03 0.026 0.024 0.024 0.023 0.019 0.006 0.006 0.005 0.006 0.006 0.007 0.013 0.01 0 0 0.007 0.007 0.005 0.005 0.003 0.007 0.007 0.012 0.006 0.008 0.008 0.006 0.011 0.006 0.007 0.003 0 0.005 0.005 0.005 0.003 0.004 0.008 0.013 0.011 0.008 0.007 0.01 0.001 0.001 0.001 0.005 0.001 0 0.003 0.005 0.004 0.001 0 0.008 0.008 0.012 0.017 0.009 0.005 0.002 0.001 0.001 0.001 0.001 0.001 0 0 0 0.001 0 0 0 0.001 0.002 0.002 0.002 0.002 0.001 0 0 0 0 0.001 0.002 0.001 0 0.001 0.001 0 0.013 0.015 0.015 0.001 0.002 0 0 0 0 0 0 0 0.001 0 0 0 0 0 0 0 0.003 0.003 0 0.003 0 0 0 0 0 0 0 0 0 0 0 0 0.005 0.008 0.014 0.011 0.005 0.001 0 0 0 0 0 0 0 0.019 0.004 0.024 0.008 0.027 0.041 0.018 0.015 0.014 0.006 0.007 0.01 0.007 0.008 0.003 0.003 0.003 0 0 0 0.007 0.001 0.001 0.001 0.002 0.002 0 0.002 0 0 0.005 0.002 0.001 0.004 0.007 0.007 0.007 0.006 0.009 0.007 0.007 0.001 0.005 0.006 0.006 0.003 0.008 0.007 0.009 0.013 0.012 0.012 0.009 0.012 0.014 0.011 0.007 0.01 0.015 0.009 0 0.006 0.009 0.008 0.006 0.002 0.002 0.003 0.002 0.004 0.009 0.009 0.009 0.009 0.007 0.007 0.003 0.011 0.006 0.007 0.004 0.009 0.006 0.003 0.002 0.011 0.004 0.006 0.005 0.004 0.004 0.002 0.002 0.002 0.001 0.003 0.002 0.002 0.002 0.001 0.003 0 0.001 0.001 0.001 0.001 0.002 0.001 0.001 0.001 0 0.001 0 0.001 0.002 0.003 0.007 0.003 0.004 0.006 0.007 0 0.004 0.004 0.005 0.005 0 0 0.008 0.007 0.006 0.005 0.005 0.008 0.009 0.01 0.009 0.004 0.012 0.014 0.014 0.007 0.011 0.019 0.013 0.005 0.006 0.012 0.011 0.007 0.005 0.003 0.001 0.003 0.003 0 0 0 0.001 0.001 0 0 0 0 0 0 0 0 0 0 0 0 0 0.001 0.001 0.001 0.002 0.001 0 0 0 0 0 0 0 0 0 0 0 0 0 0 0 0 0 0.001 0.002 0.001 0.002 0.002 0.001 0 0.002 0 0 0 0 0.001 0 0.001 0.001 0.001 0 0 0.001 0.002 0.002 0.001 0.006 0.005 0.007 0.006 0.007 0.007 0.002 0.002 0.003 0.004 0.002 0.001 0.001 0.001 0 0.001 0.001 0.001 0.001 0.002 0.001 0.001 0.002 0.002 0 0.003 0.003 0.001 0.001 0.001 0 0 0.001 0 0.001 0.003 0.003 0 0.002 0.003 0.002 0.002 0.004 0 0 0.005 0.004 0.001 0.001 0.002 0.001 0.002 0.001 0.001 0.001 0.004 0.003 0.003 0.001 0.004 0.004 0.003 0.002 0.004 0.004 0.005 0.005 0.006 0.006 0.004 0.008 0.01 0.005 0.005 0.006 0.005 0.01 0.011 0.01 0.005 0.01 0.01 0.008 0.007 0.009 0.007 0.003 0.002 0.002 0.002 0 0 0 0 0 0 0 0.004 0.004 0.004 0.002 0 0.001 0 0 0.002 0.002 0.002 0.002 0.001 0.002 0.001 0 0.004 0.004 0.004 0.003 0 0 0.005 0.002 0 0 0 0 0 0 0 0 0.002 0.002 0.004 0.004 0.004 0 0.005 0.005 0.007 0.006 0.003 0 0.001 0.001 0.001 0.001 0.001 0.001 0.001 0.001 0.001 0.001 0.001 0.001 0 0.001 0.002 0.002 0.002 0.001 0 0 0 0 0 0 0.001 0.001 0.001 0.003 0.001 0.002 0.007 0.007 0.007 0 0 0 0 0 0 0 0 0 0 0 0 0 0 0 0 0 0 0 0 0 0 0 0.002 0 0 0 0.001 0.001 0 0 0 0 0.001 0.003 0.006 0.006 0.001 0 0 0 0 0 0 0 0 0.007 0.005 0.009 0.002 0.003 0.004 0.003 0.005 0.001 0.001 0.002 0.005 0.001 0.002 0.002 0.002 0.003 0.002 0.003 0 0.005 0 0 0.001 0.001 0.001 0.001 0 0 0 0.001 0.001 0.003 0.003 0.004 0.004 0.004 0.004 0.004 0.004 0.004 0.004 0.004 0.003 0.004 0.005 0.005 0.007 0.006 0.006 0.007 0.007 0.007 0.008 0.006 0.006 0.008 0.008 0.007 0.005 0.004 0.008 0.014 0.005 0.003 0.005 0.005 0.009 0.013 0.009 0.013 0.005 0.005 0.014 0.008 0.006 0.008 0.008 0.006 0.007 0.005 0 0.002 0.004 0.003 0.003 0.03 0.018 0.009 0.02 0.012 0.023 0.048 0.032 0.031 0.017 0.016 0.014 0.02 0.023 0.016 0.018 0.021 0.029 0.043 0.028 0.037 0.03 0.019 0.03 0.054 0.026 0.011 0.005 0.003 0.003 0.011 0.002 0.001 0 0 0 0 0.001 0.001 0.001 0.004 0.007 0.007 0.004 0.007 0.007 0.005 0.004 0.002 0.007 0.009 0.004 0.003 0.006 0.003 0.01 0.004 0.004 0.008 0 0 0.001 0 0 0 0 0 0 0 0 0 0.001 0 0 0 0 0 0 0.002 0.002 0.002 0.002 0.001 0.001 0 0.001 0.002 0.001 0 0.001 0.001 0.001 0.001 0 0.001 0.001 0 0 0.001 0 0 0 0 0 0.002 0.002 0.002 0 0 0 0 0 0 0 0 0 0 0.001 0 0 0 0 0 0.001 0.001 0.006 0.013 0.013 0.024 0.018 0.012 0.014 0.016 0.006 0.009 0.017 0.011 0.008 0.007 0.007 0.005 0 0.018 0.014 0.016 0.011 0.017 0.017 0.015 0.013 0.015 0.017 0.009 0.01 0.01 0.003 0.002 0 0.003 0.002 0.002 0.002 0.002 0.001 0.002 0.001 0 0.001 0.001 0.001 0.001 0.001 0 0.001 0 0 0.001 0.001 0.002 0.002 0.001 0 0.003 0.001 0.001 0.003 0.001 0.001 0.001 0.001 0.001 0.002 0.002 0.002 0.004 0.005 0 0.001 0.002 0.001 0.003 0.002 0.002 0.004 0.004 0.003 0.002 0.004 0.002 0.001 0.002 0.002 0 0 0 0.003 0.003 0 0 0.001 0.001 0.001 0.001 0 0.001 0.001 0.001 0.001 0 0 0 0 0 0 0 0 0 0.002 0.001 0.001 0 0 0.003 0.003 0 0 0 0 0 0 0 0 0 0.002 0.002 0.002 0.002 0 0.002 0.003 0.004 0.004 0.001 0 0 0 0 0 0 0 0 0 0 0 0 0 0 0.001 0.001 0.001 0.001 0.001 0 0 0 0 0.001 0 0.001 0.001 0.001 0 0 0 0.003 0.004 0.004 0.001 0.001 0 0.001 0 0 0.001 0 0 0 0 0 0 0 0 0 0 0 0 0 0 0 0 0.002 0 0 0 0 0 0 0 0 0 0.003 0.002 0.004 0.004 0.001 0.001 0 0 0 0 0 0 0 0.004 0.005 0.006 0.011 0.002 0 
0.153 0.004 0.02 0.056 0.042 0.03 0.005 0.008 0.004 0.002 0.003 0.002 0.006 0 0 0 0.007 0.052 0.104 0.258 0.139 0.592 0.533 0.654 0.518 0.404 0.211 0.315 0.24 0.372 1 0.177 0.2 0.191 0.249 0.31 0.293 0.243 0.173 0.176 0.112 0.14 0.157 0.157 0.143 0.196 0.137 0.205 0.202 0.182 0.185 0.191 0.195 0.179 0.143 0.087 0.167 0.153 0.071 0.001 0.001 0.028 0.031 0.048 0.028 0.107 0.154 0.163 0.217 0.142 0.14 0.132 0.143 0.099 0.128 0.081 0.133 0.06 0.077 0.1 0.097 0.064 0.005 0.007 0.007 0.003 0.024 0.034 0.016 0.083 0.114 0.12 0.093 0.173 0.144 0.225 0.447 0.31 0 0.12 0.144 0.176 0.168 0.159 0.15 0.155 0.151 0.118 0.101 0.124 0.051 0.057 0.08 0.069 0.034 0.049 0.056 0.046 0.03 0.005 0.017 0.021 0.012 0.001 0 0.095 0.046 0.15 0.307 0.104 0.094 0.111 0.121 0.131 0.126 0.12 0.109 0.066 0.069 0.075 0.064 0.066 0.046 0.02 0.018 0.05 0.032 0.037 0.039 0.035 0.042 0.026 0.018 0.011 0.002 0.002 0.003 0.005 0.01 0.004 0.018 0.015 0.008 0.01 0.009 0.005 0.009 0.015 0.013 0.011 0.017 0.012 0.017 0.021 0.014 0.016 0.016 0.017 0.033 0.027 0.008 0.011 0.015 0.009 0.008 0.001 0.007 0.004 0.006 0.008 0.009 0 0.001 0.001 0.001 0.001 0.003 0.001 0 0.001 0.001 0.002 0.002 0.003 0.002 0.002 0.002 0.001 0.001 0 0.002 0.009 0.016 0.016 0 0.06 0.043 0.061 0.044 0.05 0.038 0.026 0.041 0.031 0.054 0.039 0.041 0.081 0.042 0.045 0.046 0.051 0.064 0 0.114 0.138 0.094 0.133 0.115 0.087 0.104 0.093 0.079 0.077 0.054 0.056 0.062 0.054 0.043 0.008 0.01 0.033 0.004 0.025 0.021 0.034 0.007 0.007 0.004 0 0.045 0.05 0.046 0.066 0.093 0 0.04 0.037 0.043 0.064 0.073 0.053 0.041 0.036 0.068 0.051 0.032 0.022 0.032 0.01 0.014 0.015 0.017 0.019 0.019 0.047 0.064 0.066 0.081 0.105 0.053 0.102 0.127 0.122 0.045 0.173 0.169 0.161 0.08 0.167 0.075 0.005 0.007 0.011 0.027 0.007 0.004 0.004 0.003 0.001 0.001 0.033 0.036 0.034 0.039 0.025 0.011 0.01 0.097 0.064 0.007 0.003 0.003 0.003 0.006 0.007 0.002 0 0.032 0.033 0.038 0.014 0.003 0.017 0.129 0.098 0.02 0.007 0.004 0.008 0.003 0.002 0.014 0.021 0.017 0.034 0.044 0.043 0.013 0.003 0.094 0.068 0.131 0.173 0.078 0.053 0.039 0.021 0.014 0.009 0.013 0.013 0.005 0.007 0.01 0.011 0.006 0.009 0.034 0.035 0.036 0.043 0.056 0.044 0.001 0.009 0.005 0.004 0.018 0.028 0.024 0.007 0.014 0.038 0.012 0.007 0.161 0.176 0.154 0.004 0.042 0.032 0.021 0.009 0.004 0.006 0.004 0.022 0.025 0.032 0.009 0.01 0.018 0.042 0.006 0.024 0.018 0.004 0 0.251 0.099 0.028 0.058 0.067 0.118 0.099 0.044 0.034 0.009 0.024 0.022 0 0.024 0.066 0.131 0.111 0.059 0.013 0.001 0.003 0.007 0.004 0.003 0.003 0.014 0.218 0.038 0.195 0.614 0.007 0.005 0 0.002 0.003 0.006 0.005 0.009 0.003 0.004 0 0.001 0 0 0.003 0.001 0 0.023 0.014 0.014 0.011 0.001 0.006 0.017 0.004 0.004 0.021 0.01 0.006 0.025 0.031 0.029 0.026 0.026 0.03 0.024 0.028 0.021 0.025 0.032 0.034 0.033 0.041 0.017 0.028 0.04 0.028 0.03 0.034 0.038 0.021 0.02 0.02 0.036 0.019 0.01 0.004 0.004 0.002 0.007 0.004 0 0.007 0.011 0.006 0.006 0.009 0.015 0.015 0.023 0.017 0.01 0.016 0.034 0.011 0.02 0.038 0.036 0.029 0.024 0.024 0.016 0.015 0.011 0.002 0.002 0.001 0 0 0 0 0 0.002 0.004 0.003 0.002 0 0 0.001 0.001 0.001 0.001 0.001 0.001 0.001 0 0 0 0 0 0 0.001 0.001 0.001 0.004 0.004 0.003 0.004 0.003 0.001 0.001 0 0.005 0.002 0 0.014 0.013 0.013 0.014 0.026 0.008 0.011 0.01 0.01 0.007 0.007 0.006 0.004 0.005 0.005 0.004 0.003 0.004 0.002 0.004 0.002 0.002 0.005 0.002 0.004 0 0 0 0 0 0 0.001 0.002 0 0.001 0.003 0.003 0.005 0 0.001 0.002 0 0.001 0.001 0 0.001 0.001 0.002 0.001 0.001 0 0 0 0.001 0.001 0 0 0 0 0.001 0.001 0.002 0.001 0 0 0 0 0 0 0 0 0 0 0 0 0 0 0 0 0 0 0 0.001 0.005 0.005 0.009 0.003 0.003 0.001 0.007 0.005 0.006 0.004 0.003 0.003 0.003 0.002 0 0.003 0 0.001 0.001 0 0 0 0 0 0.001 0.001 0.001 0.001 0.001 0.001 0 0 0 0 0.002 0 0 0 0 0.002 0.002 0 0.001 0.002 0.003 0 0.012 0 0.011 0.014 0.013 0.01 0.012 0.01 0.01 0.012 0.008 0.009 0.013 0.009 0.005 0.008 0.009 0.011 0.007 0.001 0 0.006 0.001 0.003 0.003 0.002 0.002 0 0.01 0.022 0.02 0.022 0.035 0.029 0.032 0.038 0.036 0.022 0.04 0.04 0.04 0.039 0.037 0.036 0.014 0.015 0.011 0.013 0.009 0.011 0.02 0.016 0 0 0.004 0.004 0.005 0.007 0.007 0.009 0.013 0.028 0.02 0.01 0.011 0.007 0.012 0.007 0.007 0.003 0 0.007 0.008 0.008 0.007 0.005 0.01 0.023 0.02 0.011 0.007 0.007 0.002 0.002 0 0.003 0.001 0.001 0.007 0.008 0.008 0.001 0 0.023 0.014 0.022 0.026 0.019 0.014 0.005 0.002 0.001 0.001 0.002 0.001 0.001 0 0 0 0 0 0 0.002 0.002 0.001 0.002 0.002 0.001 0 0 0 0.001 0.001 0.004 0.002 0.001 0.002 0 0 0.029 0.027 0.027 0.001 0.002 0 0.001 0 0 0.001 0.001 0 0.001 0.001 0 0 0 0.001 0.001 0.001 0.002 0.002 0 0.003 0.001 0.001 0.001 0.001 0.002 0.001 0.001 0.001 0.001 0 0.001 0.001 0.007 0.014 0.025 0.021 0.007 0.004 0 0.001 0.001 0 0.001 0.001 0.001 0.036 0.004 0.041 0.007 0.027 0.039 0.022 0.016 0.017 0.009 0.007 0.008 0.005 0.008 0.005 0.002 0.002 0 0.002 0.003 0.007 0.003 0.001 0.001 0.001 0.001 0.001 0.003 0 0 0.005 0.001 0.001 0.002 0.006 0.009 0.009 0.009 0.008 0.004 0.004 0.005 0.007 0.007 0.005 0.006 0.007 0.005 0.01 0.009 0.01 0.008 0.009 0.01 0.014 0.009 0.004 0.004 0.017 0.009 0 0.007 0.01 0.006 0.004 0.001 0.001 0.002 0.002 0.002 0.003 0.004 0.004 0.006 0.006 0.004 0.004 0.006 0.007 0.004 0.002 0.004 0.004 0.001 0.001 0.025 0.004 0.004 0.002 0.005 0.003 0.002 0.004 0.004 0 0 0 0 0 0.001 0.002 0 0.002 0.001 0.001 0.002 0.004 0.003 0.001 0.001 0.001 0.002 0.001 0.004 0.002 0.005 0.004 0.002 0.004 0.007 0.004 0.003 0.001 0.006 0.006 0.002 0 0 0.008 0.007 0.007 0.007 0.006 0.009 0.013 0.011 0.012 0.007 0.011 0.017 0.019 0.01 0.012 0.02 0.012 0.007 0.006 0.009 0.012 0.004 0.005 0.005 0.006 0.006 0.002 0 0 0 0.001 0.001 0.001 0 0 0 0 0 0 0.001 0.001 0 0.001 0.002 0.001 0.003 0.003 0.002 0.003 0.004 0.001 0.001 0.001 0.001 0.001 0 0 0.001 0.001 0.001 0.001 0.001 0.001 0.001 0.002 0.001 0.002 0.002 0.001 0.001 0.001 0.001 0.001 0 0.001 0.001 0 0 0.001 0.001 0 0 0.001 0.001 0 0.001 0.002 0.002 0.002 0.001 0.009 0.007 0.009 0.008 0.006 0.001 0.001 0 0.001 0.001 0.001 0.001 0.002 0.001 0 0.001 0.001 0.001 0 0.002 0.002 0.004 0.003 0.003 0.001 0.003 0.001 0.001 0.001 0 0.001 0.001 0 0 0.003 0.004 0.003 0 0.004 0.004 0.002 0.006 0.01 0 0 0.006 0.004 0.002 0.002 0.001 0.003 0.003 0.001 0.002 0.002 0.004 0.001 0.001 0.003 0.005 0.003 0.002 0.003 0.003 0.001 0 0 0 0.002 0.002 0.004 0.009 0.003 0.003 0.004 0.001 0.004 0.004 0.003 0.002 0.006 0.006 0.005 0.005 0.007 0.003 0.003 0.001 0.001 0.001 0.001 0 0 0 0 0 0 0.001 0.001 0.001 0.001 0 0.001 0.003 0.005 0.001 0.001 0.001 0.001 0 0 0 0 0.001 0.001 0.001 0.002 0.001 0.001 0.003 0.001 0.001 0.001 0 0 0 0 0 0 0 0 0.001 0.001 0.001 0 0.005 0.004 0.005 0.007 0.005 0.005 0.002 0 0 0 0 0 0 0 0 0 0 0 0 0 0 0 0.001 0.001 0 0 0 0 0 0 0 0 0 0.001 0 0.004 0.007 0.007 0.007 0.001 0.001 0 0 0 0 0 0 0 0 0 0 0 0 0 0 0 0 0.001 0.001 0 0 0 0.002 0.001 0.001 0 0 0 0 0 0 0 0.004 0.005 0.007 0.007 0 0 0 0 0 0 0 0 0 0.008 0.005 0.006 0.001 0.005 0.009 0.01 0.006 0.005 0.006 0.003 0.008 0.003 0.004 0.003 0.001 0.001 0 0.006 0 0.006 0 0 0.002 0.003 0.001 0.001 0.001 0.001 0 0.001 0.001 0.005 0.007 0.008 0.009 0.009 0.006 0.008 0.008 0.009 0.009 0.008 0.008 0.009 0.008 0.011 0.012 0.01 0.011 0.011 0.01 0.008 0.009 0.009 0.009 0.006 0.004 0.005 0.014 0.014 0.024 0.038 0.015 0.002 0.009 0.008 0.017 0.015 0.015 0.027 0.018 0.016 0.022 0.011 0.011 0.023 0.019 0.011 0.013 0.013 0 0.001 0.01 0.005 0.001 0.036 0.03 0.017 0.04 0.039 0.061 0.088 0.049 0.045 0.036 0.02 0.02 0.021 0.021 0.013 0.02 0.02 0.038 0.051 0.03 0.062 0.054 0.028 0.04 0.071 0.043 0.016 0.006 0.009 0.009 0.016 0.002 0.002 0.001 0 0 0.001 0.001 0.001 0.004 0.006 0.006 0.003 0.006 0.004 0.003 0.005 0.006 0.005 0.005 0.007 0.008 0.005 0.008 0.005 0.009 0.005 0.007 0.007 0.001 0.002 0.003 0.001 0.001 0.001 0.001 0.001 0.001 0.001 0.002 0.001 0.001 0.002 0.002 0.002 0.002 0.001 0.002 0.003 0.003 0.002 0.003 0.003 0.003 0.002 0.002 0.001 0 0.001 0.001 0.002 0.001 0.001 0 0.002 0.002 0.001 0 0.001 0 0.001 0.001 0.001 0.001 0.002 0.002 0.001 0 0 0 0.001 0 0.001 0.001 0.001 0.001 0 0.002 0.002 0.001 0.002 0.001 0.002 0.003 0.002 0.005 0.011 0.015 0.031 0.016 0.01 0.023 0.027 0.015 0.01 0.018 0.019 0.016 0.011 0.01 0.013 0 0.015 0.016 0.011 0.01 0.011 0.011 0.014 0.011 0.01 0.01 0.004 0.006 0.006 0.002 0 0 0.003 0.003 0.003 0.005 0.006 0.004 0.004 0.003 0 0.002 0.002 0 0.001 0 0.001 0.002 0 0 0 0 0 0 0 0 0 0 0 0 0 0 0.001 0.002 0.002 0.002 0.002 0.003 0.004 0.006 0.004 0.004 0.003 0.004 0.006 0.006 0.005 0.009 0.008 0.01 0.007 0.008 0.003 0 0 0 0 0 0 0 0 0 0 0 0 0 0 0 0 0 0 0 0 0 0 0 0 0 0.001 0.001 0 0 0 0 0 0 0.003 0.005 0 0 0 0 0 0 0 0 0.001 0.001 0.001 0.001 0.003 0 0.004 0.005 0.005 0.006 0.004 0 0 0 0 0 0 0 0 0 0 0 0 0 0.001 0.001 0.001 0 0 0 0 0 0 0 0 0 0.001 0 0 0 0 0 0.007 0.008 0.007 0.004 0 0 0.001 0 0 0 0 0 0 0 0 0 0 0 0 0.001 0.001 0.001 0.001 0.001 0 0.001 0.004 0.002 0.001 0.001 0.001 0.001 0 0 0 0 0.005 0.004 0.005 0.005 0.003 0.001 0 0 0 0 0 0 0 0.009 0.009 0.003 0.012 0.001 0 
0.077 0.007 0.017 0.046 0.039 0.028 0.003 0.007 0.002 0.001 0 0 0.004 0 0 0 0.006 0.032 0.058 0.119 0.07 0.243 0.223 0.252 0.243 0.173 0.085 0.351 0.47 0.115 0.217 1 0.488 0.171 0.111 0.138 0.134 0.118 0.09 0.09 0.062 0.089 0.101 0.107 0.102 0.139 0.09 0.13 0.137 0.122 0.125 0.115 0.133 0.119 0.1 0.057 0.115 0.114 0.071 0.001 0 0.016 0.022 0.021 0.008 0.042 0.065 0.065 0.103 0.077 0.08 0.082 0.095 0.066 0.078 0.044 0.082 0.033 0.049 0.069 0.07 0.055 0.004 0.001 0.002 0 0.015 0.027 0.014 0.04 0.05 0.049 0.048 0.084 0.072 0.113 0.234 0.166 0 0.042 0.066 0.079 0.074 0.073 0.068 0.069 0.063 0.055 0.045 0.058 0.027 0.031 0.034 0.033 0.017 0.021 0.026 0.021 0.012 0.004 0.013 0.015 0.008 0.002 0 0.062 0.028 0.071 0.135 0.045 0.06 0.078 0.086 0.098 0.082 0.077 0.078 0.053 0.037 0.047 0.054 0.047 0.033 0.013 0.018 0.04 0.02 0.028 0.026 0.024 0.031 0.019 0.017 0.011 0.003 0.002 0.003 0.003 0.003 0.004 0.008 0.003 0.001 0.003 0.003 0.001 0.002 0.005 0.005 0.012 0.01 0.009 0.01 0.015 0.014 0.009 0.008 0.007 0.015 0.013 0.001 0.003 0.006 0.005 0.003 0 0.002 0.003 0.004 0.002 0.002 0 0.001 0.002 0 0 0.001 0.001 0 0 0.001 0 0.001 0.001 0.001 0.001 0.001 0.001 0.001 0 0.001 0.005 0.009 0.005 0 0.031 0.025 0.034 0.027 0.031 0.02 0.013 0.015 0.014 0.019 0.016 0.016 0.035 0.016 0.017 0.018 0.02 0.028 0 0.05 0.062 0.037 0.067 0.059 0.042 0.045 0.04 0.035 0.036 0.027 0.027 0.027 0.026 0.022 0.006 0.012 0.023 0.006 0.015 0.017 0.015 0.003 0.006 0.004 0.003 0.016 0.022 0.022 0.027 0.033 0 0.016 0.017 0.016 0.025 0.036 0.018 0.012 0.014 0.031 0.018 0.008 0.013 0.01 0.002 0.012 0.011 0.013 0.016 0.007 0.03 0.037 0.035 0.06 0.076 0.036 0.072 0.095 0.088 0.034 0.123 0.127 0.119 0.078 0.117 0.041 0.001 0.004 0.007 0.019 0.005 0.003 0 0.001 0 0 0.01 0.011 0.011 0.012 0.011 0.005 0.01 0.073 0.054 0.008 0.004 0.001 0.003 0.001 0.002 0 0 0.012 0.013 0.015 0.005 0.003 0.016 0.098 0.081 0.016 0.006 0.007 0.003 0 0 0.007 0.01 0.002 0.013 0.015 0.017 0.006 0 0.055 0.038 0.09 0.12 0.05 0.042 0.042 0.021 0.015 0.012 0.014 0.014 0.007 0.009 0.011 0.007 0.007 0.007 0.032 0.033 0.037 0.04 0.057 0.05 0.002 0.008 0.005 0.004 0.013 0.014 0.012 0.01 0.031 0.019 0.006 0.004 0.136 0.13 0.116 0.002 0.036 0.034 0.019 0.006 0.003 0.007 0.01 0.017 0.026 0.04 0.016 0.014 0.021 0.056 0.008 0.037 0.033 0.018 0 0.39 0.134 0.044 0.059 0.067 0.148 0.132 0.072 0.062 0.019 0.037 0.011 0 0.022 0.057 0.103 0.089 0.053 0.013 0.002 0.002 0.005 0.002 0.005 0.006 0.022 0.169 0.018 0.136 0.25 0.004 0.003 0 0 0 0.004 0.003 0.006 0.004 0.003 0.001 0.001 0 0 0 0.001 0 0.013 0.003 0.007 0.004 0.001 0.001 0.005 0.001 0 0.006 0.003 0.003 0.011 0.013 0.014 0.012 0.014 0.018 0.012 0.015 0.015 0.018 0.018 0.016 0.02 0.021 0.013 0.016 0.022 0.016 0.016 0.014 0.021 0.013 0.007 0.006 0.02 0.013 0.006 0 0.004 0.004 0.001 0.001 0 0.001 0.003 0.003 0.002 0.007 0.009 0.009 0.013 0.009 0.008 0.009 0.021 0.007 0.007 0.018 0.019 0.018 0.01 0.011 0.005 0.007 0.005 0.001 0.001 0.001 0.002 0.001 0.001 0.002 0.001 0.003 0.005 0.004 0.002 0 0 0.001 0.001 0.001 0.001 0.001 0.001 0.001 0 0 0.002 0 0.001 0.001 0.001 0 0 0.002 0.004 0.003 0.001 0.001 0.001 0 0 0.005 0.003 0.003 0.007 0.007 0.006 0.008 0.015 0.004 0.005 0.008 0.008 0.005 0.006 0.004 0.002 0.004 0.004 0.002 0.002 0.003 0.002 0.004 0.002 0.002 0.004 0.001 0.004 0 0 0 0 0 0 0 0 0 0 0 0 0.001 0 0 0.001 0 0 0 0 0 0.001 0.001 0.001 0.001 0.001 0.001 0 0 0 0 0 0 0 0 0 0 0 0 0 0 0 0 0 0 0 0 0 0 0 0 0 0 0 0 0 0 0 0.002 0.002 0.005 0.003 0.002 0.002 0.003 0.001 0.003 0.003 0 0.001 0.001 0.001 0 0 0 0 0 0 0 0 0 0.001 0.001 0.001 0.001 0.001 0.001 0.001 0.001 0.001 0.001 0 0.001 0.001 0.001 0 0 0.001 0.002 0 0.003 0.003 0.003 0 0.005 0 0.005 0.008 0.006 0.005 0.004 0.004 0.005 0.004 0.002 0.002 0.004 0.005 0.002 0.001 0.004 0.009 0.006 0.002 0 0.004 0.003 0.002 0.003 0.003 0.002 0.005 0.009 0.015 0.013 0.013 0.017 0.016 0.019 0.02 0.019 0.009 0.022 0.023 0.022 0.021 0.021 0.017 0.005 0.003 0.003 0.003 0.003 0.007 0.007 0.005 0 0 0.002 0.003 0.004 0.004 0.005 0.004 0.004 0.014 0.009 0.003 0.004 0.003 0.005 0.001 0.003 0 0 0.003 0.004 0.004 0.005 0.003 0.006 0.017 0.018 0.006 0.003 0.004 0 0 0 0.001 0.002 0.002 0.003 0.004 0.004 0.001 0 0.011 0.009 0.018 0.018 0.01 0.009 0.003 0.003 0.001 0.002 0.003 0.001 0.001 0.001 0.001 0.001 0.001 0.001 0.001 0.001 0.001 0.001 0.001 0.001 0 0 0 0 0.001 0.002 0.002 0.001 0 0 0 0 0.015 0.016 0.017 0 0.001 0 0.002 0 0 0.001 0 0 0.001 0 0 0 0 0 0 0 0 0 0 0 0 0 0 0 0 0 0 0 0 0 0 0 0.003 0.008 0.013 0.014 0.001 0.001 0.001 0.001 0.001 0 0.001 0.001 0 0.02 0.002 0.022 0.002 0.022 0.032 0.012 0.007 0.005 0.002 0.003 0.007 0.005 0.004 0.001 0.001 0 0 0.003 0.004 0.009 0.007 0.001 0.001 0.001 0 0 0.001 0.001 0.001 0.003 0 0.001 0.001 0.004 0.008 0.01 0.01 0.008 0.005 0.005 0.004 0.004 0.005 0.005 0.004 0.008 0.011 0.011 0.01 0.01 0.011 0.01 0.009 0.012 0.011 0.004 0.007 0.013 0.006 0 0.006 0.007 0.008 0.004 0.001 0.001 0.001 0.001 0 0.004 0.004 0.004 0.004 0.004 0.004 0.003 0.009 0.002 0.002 0.002 0.007 0.007 0 0 0.015 0.002 0.003 0.003 0.001 0 0 0.003 0.005 0.002 0.003 0.002 0.002 0.001 0 0 0 0 0.002 0.005 0.006 0.005 0.005 0.006 0.003 0.003 0.004 0.003 0.003 0.004 0.006 0.006 0.003 0.003 0.005 0.007 0.004 0.004 0.004 0.002 0.002 0 0 0.009 0.007 0.008 0.008 0.006 0.007 0.007 0.006 0.008 0.006 0.013 0.011 0.014 0.009 0.008 0.017 0.009 0.004 0.003 0.009 0.005 0.003 0.001 0.002 0.002 0.004 0.001 0 0 0 0.002 0.001 0.001 0.001 0.001 0.001 0 0 0 0 0 0.001 0 0.001 0.001 0.001 0.001 0.001 0.002 0.001 0.001 0.002 0.001 0.001 0.001 0 0 0.001 0.001 0 0 0.001 0 0 0.001 0 0 0 0 0 0 0.001 0 0 0 0 0 0 0 0 0 0.001 0.001 0.001 0.001 0 0.001 0.002 0.003 0.003 0.007 0.007 0.007 0.007 0.006 0.003 0.002 0.002 0.001 0.001 0.001 0.003 0.004 0.003 0.002 0.002 0.002 0.002 0 0.006 0.006 0.004 0.004 0.005 0.002 0.003 0.003 0.003 0.003 0.003 0.002 0.002 0.002 0 0 0.001 0.001 0 0.002 0.002 0.001 0.005 0.005 0 0 0.005 0.005 0.003 0.002 0.002 0.002 0.001 0.001 0.001 0.002 0.002 0 0 0.001 0.002 0.004 0.004 0.003 0.004 0.004 0.004 0.004 0.004 0.006 0.001 0.006 0.005 0.002 0.005 0.005 0.002 0.008 0.008 0.007 0.001 0.007 0.007 0.008 0.006 0.009 0.008 0.006 0.004 0.003 0.002 0.002 0 0 0 0 0 0 0.004 0.003 0.003 0.002 0.002 0.001 0.001 0.003 0.001 0.001 0.001 0.001 0.001 0.001 0.001 0.003 0.003 0.003 0.003 0.002 0.001 0.001 0.005 0.003 0.001 0.001 0 0 0 0 0.001 0 0.003 0.002 0.003 0.002 0.002 0 0.003 0.003 0.006 0.006 0.005 0.003 0.002 0 0.001 0.001 0 0.002 0.001 0.001 0.002 0.001 0 0 0 0.001 0.002 0.002 0.003 0.002 0 0 0 0 0 0.001 0 0.001 0.002 0.001 0.001 0.002 0.005 0.005 0.006 0 0.001 0.002 0 0 0 0 0 0 0 0 0 0 0 0 0 0 0 0 0 0 0 0 0.002 0 0.001 0 0 0 0 0 0 0 0.002 0.004 0.006 0.006 0.003 0.002 0 0 0 0 0 0 0 0.007 0.008 0.009 0.001 0.009 0.009 0.007 0.004 0.003 0.004 0.002 0.007 0.001 0.002 0.002 0.003 0 0 0.003 0 0.005 0 0 0 0.001 0 0 0 0 0 0 0 0.007 0.006 0.005 0.006 0.007 0.006 0.007 0.007 0.007 0.005 0.005 0.004 0.008 0.006 0.007 0.008 0.008 0.008 0.009 0.008 0.009 0.008 0.008 0.008 0.01 0.007 0.004 0.004 0.003 0.007 0.017 0.006 0.002 0.01 0.009 0.014 0.01 0.013 0.015 0.008 0.013 0.018 0.008 0.009 0.016 0.018 0.008 0.01 0.01 0 0 0.002 0.001 0.001 0.026 0.024 0.012 0.016 0.014 0.023 0.042 0.031 0.028 0.019 0.011 0.01 0.009 0.013 0.011 0.012 0.013 0.02 0.033 0.016 0.031 0.03 0.016 0.024 0.035 0.025 0.011 0.008 0.007 0.007 0.008 0.002 0.001 0.001 0.002 0.003 0.003 0.003 0.003 0.004 0.005 0.008 0.009 0.007 0.008 0.009 0.006 0.003 0.001 0.004 0.008 0.008 0.003 0.006 0.004 0.008 0.005 0.006 0.008 0.003 0.003 0.001 0.003 0.002 0.003 0.003 0.003 0.002 0.003 0.003 0.003 0.002 0.001 0.003 0.003 0.004 0.002 0.001 0.001 0.001 0.001 0 0.001 0.004 0.004 0.003 0.004 0.003 0.002 0.003 0.003 0.002 0.004 0 0.002 0.004 0.003 0.003 0.003 0.002 0.003 0.003 0.001 0.001 0.001 0.002 0.002 0 0.001 0.001 0.001 0.001 0.001 0.001 0.001 0.002 0.002 0.004 0.002 0.002 0.003 0.002 0.004 0.004 0.004 0.006 0.009 0.011 0.025 0.016 0.01 0.016 0.018 0.009 0.007 0.013 0.01 0.01 0.01 0.008 0.007 0 0.008 0.01 0.008 0.007 0.008 0.008 0.006 0.007 0.008 0.008 0.004 0.006 0.007 0.003 0.001 0 0.003 0.002 0.002 0.003 0.002 0.001 0.001 0.001 0 0.001 0.001 0.002 0.002 0.003 0.003 0.001 0.001 0.003 0.003 0.001 0.003 0.003 0.003 0.003 0.003 0.003 0.003 0.001 0.002 0.002 0.001 0.001 0.002 0.002 0.004 0.003 0.004 0.004 0.004 0.005 0.003 0.003 0.004 0.003 0.002 0.006 0.01 0.009 0.008 0.009 0.004 0.001 0.001 0.002 0.001 0.002 0.002 0.001 0.001 0 0 0.001 0.001 0.001 0.001 0.001 0 0.001 0.004 0.002 0 0 0 0 0 0 0 0 0.001 0.001 0 0 0 0 0.004 0.006 0 0 0 0 0 0 0 0 0 0.001 0.001 0.003 0.004 0 0.006 0.004 0.005 0.007 0.005 0.002 0.002 0 0 0 0 0 0 0 0 0 0 0 0.002 0.003 0.003 0.002 0.002 0.001 0 0 0 0 0.001 0.001 0.001 0 0.001 0.003 0.001 0.001 0.007 0.009 0.007 0.004 0.003 0 0.001 0 0 0 0 0 0.001 0.001 0 0 0 0.002 0.002 0.002 0.001 0.001 0 0 0 0 0.003 0 0 0.001 0.002 0.002 0 0.001 0.001 0 0.003 0.004 0.005 0.005 0.004 0.002 0.001 0.001 0.001 0.001 0 0 0 0.008 0.009 0.003 0.005 0.001 0 
0.094 0.005 0.02 0.05 0.045 0.031 0.004 0.005 0.003 0.001 0.002 0.001 0.01 0 0 0 0.01 0.038 0.064 0.135 0.086 0.24 0.238 0.243 0.205 0.172 0.095 0.207 0.247 0.141 0.225 0.481 1 0.268 0.14 0.156 0.158 0.149 0.092 0.096 0.077 0.127 0.139 0.141 0.135 0.183 0.112 0.148 0.172 0.147 0.15 0.149 0.151 0.141 0.126 0.06 0.138 0.122 0.059 0.001 0.001 0.017 0.023 0.026 0.018 0.063 0.1 0.105 0.152 0.142 0.146 0.128 0.155 0.106 0.123 0.067 0.119 0.045 0.08 0.099 0.102 0.072 0.006 0.003 0.005 0.002 0.023 0.038 0.016 0.063 0.084 0.085 0.081 0.112 0.095 0.17 0.356 0.232 0 0.076 0.085 0.103 0.101 0.094 0.086 0.09 0.087 0.066 0.063 0.068 0.021 0.038 0.046 0.042 0.023 0.038 0.035 0.024 0.011 0.008 0.011 0.012 0.008 0.002 0 0.069 0.029 0.081 0.15 0.061 0.079 0.095 0.098 0.107 0.095 0.086 0.083 0.058 0.055 0.053 0.056 0.049 0.03 0.011 0.009 0.037 0.021 0.027 0.026 0.025 0.03 0.019 0.011 0.005 0.004 0.003 0.002 0.001 0.001 0.004 0.007 0.002 0.001 0.003 0.004 0.003 0.002 0.006 0.006 0.006 0.008 0.003 0.009 0.01 0.013 0.011 0.009 0.009 0.02 0.015 0 0.001 0.005 0.002 0.004 0 0.001 0.003 0.003 0.003 0.004 0 0.001 0.002 0 0.002 0.001 0 0 0 0 0 0 0 0 0 0.001 0.001 0.001 0.002 0.004 0.006 0.014 0.013 0 0.036 0.028 0.053 0.03 0.03 0.029 0.021 0.024 0.022 0.038 0.028 0.022 0.044 0.029 0.029 0.03 0.029 0.041 0 0.067 0.076 0.061 0.085 0.086 0.059 0.061 0.054 0.05 0.049 0.037 0.034 0.038 0.034 0.024 0.007 0.012 0.02 0.003 0.014 0.018 0.023 0.001 0.007 0.007 0.002 0.025 0.026 0.024 0.038 0.06 0 0.022 0.021 0.025 0.027 0.037 0.035 0.026 0.035 0.047 0.032 0.018 0.017 0.021 0.007 0.009 0.008 0.008 0.007 0.009 0.036 0.047 0.055 0.072 0.088 0.055 0.083 0.101 0.098 0.04 0.145 0.158 0.155 0.092 0.15 0.066 0.007 0.007 0.008 0.032 0.007 0.006 0.002 0.002 0 0 0.016 0.018 0.02 0.021 0.018 0.004 0.019 0.095 0.073 0.013 0.007 0.004 0.007 0.009 0.009 0.002 0 0.019 0.021 0.024 0.007 0.007 0.033 0.116 0.111 0.035 0.018 0.009 0.008 0.009 0.005 0.02 0.021 0.007 0.026 0.031 0.03 0.015 0 0.085 0.077 0.14 0.209 0.104 0.059 0.059 0.035 0.025 0.023 0.028 0.026 0.016 0.02 0.02 0.019 0.019 0.016 0.047 0.05 0.052 0.058 0.088 0.071 0.004 0.02 0.01 0.005 0.027 0.025 0.019 0.009 0.018 0.027 0.004 0.001 0.221 0.219 0.197 0 0.059 0.051 0.037 0.018 0.011 0.012 0.009 0.019 0.019 0.034 0.004 0.006 0.018 0.036 0.007 0.026 0.021 0.011 0 0.215 0.068 0.017 0.033 0.045 0.089 0.079 0.042 0.037 0.016 0.021 0.018 0 0.028 0.092 0.174 0.156 0.082 0.03 0.003 0.007 0.012 0.006 0.006 0.006 0.014 0.264 0.019 0.182 0.238 0.004 0.004 0.002 0.001 0.003 0.004 0.004 0.006 0.002 0.005 0.002 0.004 0 0 0.003 0 0 0.014 0.009 0.012 0.006 0.001 0.004 0.008 0.002 0.002 0.01 0.002 0.003 0.012 0.016 0.018 0.018 0.019 0.017 0.013 0.015 0.017 0.017 0.021 0.022 0.017 0.021 0.013 0.02 0.025 0.023 0.024 0.02 0.03 0.02 0.011 0.012 0.031 0.018 0.006 0.003 0.005 0.004 0.005 0.002 0 0.006 0.008 0.006 0.007 0.007 0.01 0.009 0.014 0.01 0.007 0.015 0.022 0.011 0.015 0.024 0.019 0.019 0.016 0.016 0.013 0.009 0.007 0 0 0 0.001 0.001 0 0 0 0.002 0.005 0.004 0.003 0 0 0 0 0.001 0.001 0.001 0.001 0.001 0.001 0.001 0.001 0.001 0 0.002 0.001 0.001 0 0.003 0.003 0.003 0.004 0.004 0.001 0.001 0 0.007 0.002 0.001 0.01 0.01 0.005 0.01 0.025 0.007 0.009 0.007 0.009 0.005 0.006 0.004 0.004 0.003 0.004 0.005 0.003 0.003 0.003 0.004 0.002 0.002 0.005 0 0.001 0 0 0 0 0 0 0 0 0 0 0 0 0.001 0 0 0 0 0 0 0 0 0 0 0 0 0 0 0 0 0 0 0 0 0 0 0 0 0 0 0 0 0 0 0 0 0 0 0 0 0 0 0 0 0 0 0 0 0 0.002 0.003 0.006 0 0 0.001 0.003 0.002 0.001 0.001 0 0.001 0.001 0.001 0 0 0 0 0 0 0.001 0.001 0 0.001 0.001 0.001 0.001 0.001 0 0.001 0 0 0 0.001 0 0 0 0 0 0.001 0.001 0 0.001 0.001 0.001 0 0.006 0 0.006 0.006 0.008 0.006 0.005 0.005 0.005 0.006 0.004 0.004 0.008 0.008 0.005 0.005 0.007 0.009 0.004 0.004 0 0.004 0.006 0.006 0.006 0.005 0.003 0.007 0.01 0.025 0.018 0.017 0.027 0.034 0.029 0.031 0.029 0.016 0.028 0.029 0.026 0.024 0.021 0.024 0.004 0.004 0.004 0.007 0.006 0.006 0.01 0.006 0 0 0.004 0.004 0.004 0.004 0.004 0.009 0.007 0.011 0.008 0.006 0.004 0.001 0.005 0.001 0.001 0 0 0.002 0.003 0.004 0.002 0.005 0.008 0.019 0.018 0.008 0.004 0.001 0 0 0 0 0 0 0 0.003 0.002 0 0 0.008 0.008 0.018 0.018 0.009 0.005 0.003 0.001 0.001 0.001 0.001 0.001 0.001 0.001 0 0.001 0.001 0 0 0.001 0.002 0.001 0.001 0 0 0.001 0 0 0.001 0.001 0.002 0 0 0 0 0 0.015 0.014 0.014 0 0.001 0 0.002 0 0 0 0 0 0 0 0 0 0 0 0 0 0 0.001 0 0.002 0.001 0.001 0.001 0.001 0.001 0 0 0 0 0 0 0 0.007 0.012 0.014 0.013 0.006 0.003 0.001 0.002 0 0 0.002 0.001 0.001 0.018 0.003 0.024 0.01 0.026 0.038 0.016 0.012 0.009 0.004 0.004 0.007 0.004 0.006 0.002 0.001 0.001 0 0.002 0.002 0.008 0.004 0.003 0.003 0.003 0.002 0 0.001 0.001 0.001 0.005 0.005 0.002 0.002 0.005 0.007 0.007 0.008 0.009 0.004 0.004 0.004 0.005 0.006 0.006 0.006 0.008 0.006 0.009 0.009 0.01 0.008 0.008 0.007 0.011 0.008 0.004 0.007 0.011 0.007 0 0.002 0.005 0.005 0.006 0.002 0 0 0.002 0 0.002 0.002 0.003 0.003 0.003 0.001 0.003 0.004 0.003 0.003 0.003 0.004 0.004 0.002 0.001 0.012 0.004 0.005 0.003 0.001 0 0 0.002 0.005 0.002 0.001 0.001 0.001 0.001 0.004 0.002 0 0.001 0.002 0.005 0.007 0.007 0.007 0.007 0.007 0.007 0.005 0.006 0.003 0.002 0.004 0.005 0.002 0.003 0.004 0.007 0.003 0 0.002 0.002 0.001 0 0 0.01 0.008 0.006 0.007 0.006 0.008 0.011 0.009 0.011 0.004 0.011 0.011 0.015 0.006 0.011 0.02 0.011 0.006 0.004 0.01 0.006 0.004 0.003 0.004 0.004 0.005 0.001 0 0.002 0.002 0.002 0.002 0.001 0 0.001 0 0 0 0 0 0 0 0 0 0.001 0.002 0.002 0.002 0.003 0.004 0 0 0 0 0 0 0 0 0 0 0 0 0 0 0 0 0 0 0.001 0.001 0.001 0 0 0 0.001 0.001 0 0 0.001 0.001 0.001 0 0.001 0.001 0 0 0 0 0 0.002 0.006 0.003 0.005 0.006 0.008 0.005 0.002 0.003 0.002 0.002 0.002 0.004 0.002 0.003 0.003 0.004 0.004 0.003 0.001 0.007 0.007 0.004 0.007 0.005 0 0.004 0.003 0.004 0.004 0.004 0.001 0 0.002 0.003 0.004 0.004 0.003 0 0.004 0.003 0.001 0.005 0.008 0.001 0.001 0.008 0.004 0.003 0.003 0.002 0.001 0 0 0.001 0.002 0.001 0 0.001 0.002 0.003 0.001 0.001 0.002 0.001 0.001 0.002 0.003 0.003 0.003 0.002 0.005 0.007 0.005 0.005 0.005 0.004 0.007 0.007 0.006 0.005 0.007 0.007 0.007 0.006 0.006 0.005 0.003 0.004 0.003 0.002 0 0 0 0 0 0 0 0.002 0.002 0.003 0.001 0.001 0.002 0 0 0.001 0.001 0.001 0.001 0.001 0.001 0 0.001 0.002 0.003 0.003 0.002 0 0 0.005 0.006 0 0 0 0.001 0.001 0.001 0.001 0.001 0.001 0.002 0.003 0.003 0.002 0 0.004 0.002 0.005 0.004 0.002 0 0 0 0 0 0 0 0 0 0 0 0 0 0 0 0 0 0 0 0.001 0.001 0 0 0 0 0.001 0.002 0.001 0.002 0 0.003 0.004 0.005 0.004 0 0 0 0 0 0 0 0 0 0 0 0 0 0 0 0 0 0 0.001 0.001 0.001 0 0 0.005 0.002 0.001 0.001 0 0.001 0 0 0.002 0.002 0.002 0.005 0.006 0.006 0.003 0 0 0 0 0 0 0 0 0.006 0.01 0.007 0.002 0.007 0.007 0.008 0.009 0.007 0.009 0.006 0.01 0.005 0.007 0.007 0.002 0 0 0.003 0 0.006 0 0 0 0 0 0 0 0 0 0 0.002 0.005 0.002 0.003 0.002 0.006 0.003 0.002 0.004 0.005 0.006 0.007 0.005 0.008 0.004 0.009 0.009 0.009 0.009 0.009 0.009 0.009 0.008 0.008 0.009 0.009 0.006 0.005 0.01 0.012 0.016 0.027 0.008 0.002 0.01 0.011 0.018 0.028 0.018 0.019 0.01 0.016 0.022 0.009 0.011 0.016 0.016 0.009 0.012 0.011 0 0.002 0.007 0.003 0.003 0.042 0.029 0.015 0.048 0.037 0.044 0.065 0.047 0.043 0.033 0.014 0.014 0.016 0.021 0.016 0.019 0.024 0.03 0.057 0.027 0.036 0.042 0.02 0.03 0.06 0.036 0.015 0.009 0.01 0.01 0.011 0.002 0.001 0.002 0 0.001 0.001 0.001 0.004 0.005 0.008 0.008 0.01 0.006 0.009 0.005 0.009 0.006 0.004 0.007 0.012 0.008 0.004 0.004 0.003 0.012 0.009 0.008 0.011 0.001 0.002 0.004 0.002 0.001 0.003 0.003 0.003 0.001 0.002 0.003 0.003 0.002 0.002 0.003 0.003 0.003 0.002 0.001 0.003 0.001 0.002 0.003 0.003 0.005 0.002 0.002 0.002 0.001 0.002 0.003 0.003 0.003 0.002 0 0.001 0.003 0.001 0 0.002 0.002 0.002 0.001 0.002 0.001 0.001 0.003 0.002 0 0.001 0.001 0.002 0.001 0.002 0.002 0.002 0.003 0.003 0.003 0.005 0.004 0.001 0.001 0.001 0.006 0.007 0.008 0.013 0.02 0.028 0.02 0.012 0.018 0.022 0.009 0.009 0.019 0.012 0.008 0.01 0.012 0.009 0 0.018 0.019 0.012 0.009 0.012 0.012 0.012 0.01 0.008 0.008 0.006 0.006 0.006 0.003 0.001 0 0.003 0.001 0.003 0.003 0.004 0.004 0.003 0.003 0 0 0.001 0.002 0.002 0.001 0.001 0 0.001 0.001 0.002 0.001 0.002 0.002 0.002 0.002 0.002 0.001 0.001 0 0.001 0 0.001 0.001 0.001 0.001 0.001 0.002 0.003 0.004 0.005 0.006 0.004 0.003 0.007 0.006 0.002 0.007 0.01 0.008 0.006 0.008 0.002 0 0 0 0 0.001 0.001 0.001 0.001 0 0 0.001 0.001 0.001 0.001 0.001 0 0 0.002 0.001 0.001 0.003 0.003 0.003 0.001 0.003 0 0 0.001 0.001 0.001 0 0 0 0.003 0.007 0 0.002 0.001 0.001 0.001 0 0.002 0.001 0 0 0.001 0.001 0.002 0 0.004 0.007 0.007 0.007 0.003 0 0.001 0 0 0 0 0.001 0.001 0 0 0 0 0 0 0.001 0.001 0.001 0.001 0.001 0.001 0.001 0 0 0 0 0.001 0 0 0.001 0.001 0.001 0.005 0.007 0.006 0.003 0.001 0 0.001 0 0 0 0 0 0 0 0 0.001 0 0.002 0.002 0.002 0.002 0.002 0.002 0 0 0.002 0.002 0.001 0.001 0.001 0.002 0.002 0 0 0 0 0.004 0.004 0.006 0.005 0.004 0.001 0 0 0 0 0 0 0 0.007 0.009 0.007 0.005 0.001 0.003 
0.157 0.017 0.064 0.161 0.13 0.076 0.019 0.025 0.012 0.007 0.007 0.007 0.027 0 0 0 0.013 0.064 0.099 0.365 0.145 0.277 0.258 0.286 0.263 0.228 0.163 0.131 0.123 0.344 0.224 0.158 0.311 1 0.354 0.363 0.406 0.411 0.246 0.277 0.211 0.362 0.435 0.439 0.434 0.584 0.356 0.466 0.559 0.452 0.46 0.451 0.492 0.439 0.365 0.213 0.431 0.397 0.223 0.001 0.003 0.034 0.034 0.042 0.02 0.063 0.1 0.123 0.152 0.31 0.325 0.319 0.454 0.287 0.285 0.197 0.382 0.158 0.235 0.273 0.289 0.201 0.023 0.003 0.01 0.002 0.053 0.111 0.056 0.097 0.1 0.093 0.131 0.137 0.117 0.123 0.231 0.156 0 0.085 0.132 0.163 0.153 0.148 0.132 0.135 0.137 0.1 0.089 0.106 0.038 0.056 0.078 0.072 0.038 0.056 0.066 0.054 0.035 0.014 0.046 0.051 0.019 0.005 0 0.218 0.106 0.175 0.318 0.141 0.212 0.266 0.29 0.328 0.312 0.274 0.264 0.177 0.161 0.168 0.179 0.173 0.118 0.052 0.049 0.137 0.084 0.088 0.092 0.084 0.098 0.059 0.042 0.027 0.011 0.007 0.007 0.003 0.005 0.009 0.022 0.015 0.009 0.011 0.01 0.006 0.007 0.019 0.021 0.032 0.032 0.021 0.029 0.04 0.034 0.027 0.028 0.024 0.029 0.025 0.005 0.012 0.014 0.007 0.008 0 0.008 0.008 0.008 0.01 0.012 0 0.002 0.003 0.001 0.003 0.008 0.005 0 0.003 0.003 0.003 0.004 0.005 0.003 0.002 0.003 0.001 0.001 0 0.005 0.02 0.044 0.039 0 0.116 0.099 0.143 0.114 0.114 0.057 0.041 0.065 0.048 0.053 0.044 0.04 0.073 0.052 0.055 0.057 0.056 0.065 0 0.105 0.123 0.088 0.136 0.13 0.095 0.099 0.079 0.071 0.069 0.056 0.05 0.051 0.054 0.043 0.017 0.035 0.077 0.007 0.048 0.046 0.07 0.015 0.032 0.026 0.015 0.09 0.087 0.079 0.09 0.112 0 0.075 0.072 0.075 0.101 0.117 0.098 0.072 0.087 0.152 0.098 0.052 0.037 0.06 0.028 0.038 0.041 0.043 0.052 0.048 0.117 0.157 0.163 0.22 0.282 0.141 0.244 0.328 0.303 0.129 0.471 0.497 0.492 0.297 0.495 0.199 0.017 0.024 0.033 0.085 0.034 0.017 0.007 0.009 0.001 0.001 0.064 0.068 0.067 0.074 0.045 0.016 0.044 0.306 0.24 0.032 0.01 0.005 0.01 0.013 0.019 0.006 0 0.058 0.064 0.08 0.036 0.012 0.106 0.421 0.394 0.113 0.044 0.012 0.013 0.008 0.005 0.031 0.035 0.024 0.072 0.088 0.092 0.031 0.001 0.287 0.291 0.531 0.715 0.349 0.211 0.214 0.136 0.09 0.082 0.096 0.113 0.055 0.065 0.074 0.068 0.064 0.071 0.174 0.183 0.196 0.21 0.292 0.244 0.008 0.041 0.023 0.014 0.062 0.051 0.039 0.01 0.023 0.072 0.02 0.013 0.81 0.748 0.661 0.009 0.198 0.176 0.108 0.035 0.022 0.047 0.024 0.031 0.044 0.035 0.016 0.016 0.019 0.039 0.009 0.026 0.022 0.014 0 0.112 0.039 0.009 0.027 0.032 0.058 0.054 0.033 0.03 0.021 0.015 0.036 0 0.108 0.304 0.549 0.467 0.258 0.068 0.007 0.011 0.026 0.009 0.007 0.008 0.023 0.899 0.046 0.58 0.297 0.022 0.021 0.013 0.014 0.02 0.023 0.02 0.026 0.01 0.023 0.002 0.004 0 0 0.004 0.002 0 0.05 0.026 0.037 0.025 0.002 0.017 0.022 0.008 0.008 0.038 0.013 0.016 0.049 0.055 0.06 0.055 0.058 0.064 0.049 0.055 0.056 0.073 0.077 0.078 0.064 0.082 0.042 0.075 0.093 0.07 0.071 0.073 0.103 0.068 0.05 0.051 0.098 0.062 0.032 0.02 0.018 0.015 0.015 0.015 0 0.016 0.023 0.015 0.013 0.018 0.041 0.041 0.065 0.05 0.033 0.039 0.083 0.034 0.05 0.079 0.07 0.064 0.049 0.05 0.035 0.035 0.031 0.008 0.008 0.006 0.004 0.002 0 0.011 0.01 0.006 0.012 0.008 0.006 0 0 0.006 0.006 0.007 0.009 0.007 0.006 0.006 0.009 0.011 0.013 0.005 0.008 0.007 0.01 0.008 0.008 0.018 0.018 0.019 0.02 0.021 0.014 0.005 0 0.026 0.013 0.006 0.042 0.038 0.023 0.042 0.086 0.024 0.044 0.036 0.046 0.021 0.024 0.019 0.017 0.021 0.02 0.023 0.017 0.018 0.012 0.018 0.017 0.017 0.022 0.003 0.009 0 0 0 0 0 0 0 0 0 0 0 0 0.002 0 0.001 0.001 0 0.001 0.001 0.001 0 0.005 0.003 0.001 0.002 0.002 0.002 0.001 0 0 0 0 0 0 0 0 0 0 0 0 0 0 0 0 0 0 0 0 0 0 0 0 0 0 0 0 0 0.001 0.003 0.006 0.012 0.008 0.008 0.008 0.016 0.014 0.017 0.016 0.009 0.013 0.014 0.013 0.012 0.008 0.003 0.007 0.008 0.005 0.005 0.008 0.007 0.006 0.008 0.008 0.006 0.008 0.008 0.008 0.006 0.004 0.006 0.008 0.006 0.004 0.005 0.005 0 0.008 0.014 0 0.004 0.008 0.013 0 0.031 0 0.029 0.032 0.032 0.022 0.026 0.022 0.025 0.019 0.011 0.011 0.027 0.025 0.017 0.012 0.027 0.036 0.018 0.004 0 0.018 0.007 0.006 0.009 0.009 0.006 0.011 0.03 0.074 0.058 0.055 0.097 0.11 0.09 0.107 0.1 0.059 0.095 0.098 0.09 0.078 0.087 0.092 0.015 0.014 0.013 0.022 0.015 0.029 0.046 0.036 0.001 0.001 0.014 0.019 0.018 0.023 0.016 0.026 0.026 0.054 0.04 0.025 0.028 0.017 0.028 0.015 0.015 0.003 0 0.021 0.021 0.023 0.011 0.013 0.027 0.061 0.056 0.029 0.021 0.019 0.005 0.007 0.004 0.01 0.006 0.006 0.017 0.022 0.023 0.007 0 0.046 0.035 0.055 0.059 0.034 0.031 0.01 0.006 0.006 0.006 0.006 0.005 0.003 0.005 0.004 0.003 0.002 0 0 0.006 0.009 0.009 0.009 0.008 0.003 0.002 0.002 0.003 0.003 0.004 0.007 0.009 0.005 0.004 0.001 0.001 0.049 0.062 0.057 0.007 0.009 0 0.006 0.001 0.001 0.004 0.003 0 0.003 0.004 0 0.001 0.002 0.005 0.005 0.005 0.005 0.004 0.002 0.007 0.002 0.002 0.002 0.002 0.004 0.004 0.004 0.006 0.007 0.003 0.002 0.002 0.026 0.028 0.057 0.049 0.008 0.005 0.003 0.005 0.002 0.002 0.003 0.002 0.002 0.073 0.018 0.091 0.028 0.096 0.119 0.054 0.045 0.042 0.016 0.014 0.026 0.022 0.021 0.009 0.007 0.006 0 0.005 0.01 0.026 0.017 0.011 0.009 0.007 0.004 0.003 0.008 0 0.001 0.017 0.01 0.006 0.007 0.018 0.025 0.027 0.03 0.03 0.02 0.015 0.01 0.017 0.016 0.021 0.013 0.031 0.027 0.033 0.032 0.037 0.036 0.03 0.034 0.041 0.032 0.019 0.029 0.043 0.025 0 0.026 0.028 0.021 0.015 0.005 0.011 0.013 0.012 0.016 0.02 0.022 0.018 0.024 0.023 0.017 0.016 0.026 0.022 0.019 0.017 0.02 0.017 0.01 0.006 0.05 0.01 0.011 0.008 0.013 0.011 0.003 0.01 0.014 0.014 0.016 0.015 0.014 0.014 0.009 0.012 0 0.002 0.009 0.012 0.012 0.017 0.016 0.014 0.015 0.01 0.012 0.013 0.007 0.01 0.017 0.016 0.01 0.014 0.015 0.015 0.007 0.012 0.017 0.023 0.009 0 0 0.027 0.023 0.021 0.024 0.02 0.026 0.032 0.029 0.034 0.015 0.033 0.042 0.054 0.032 0.037 0.065 0.035 0.022 0.027 0.042 0.026 0.013 0.009 0.013 0.015 0.019 0.005 0 0.001 0.004 0.006 0.006 0.003 0.002 0.001 0 0 0 0 0.001 0.002 0 0.002 0.002 0.002 0.008 0.007 0.01 0.014 0.01 0.001 0.001 0 0.001 0.001 0.001 0.002 0.002 0.002 0.002 0 0.001 0.003 0.002 0.002 0.002 0.002 0.003 0.003 0.002 0.003 0.004 0.002 0 0.002 0.001 0.001 0.001 0.001 0.001 0.001 0.002 0.002 0.001 0.003 0.003 0.003 0.009 0.01 0.011 0.023 0.018 0.027 0.024 0.02 0.013 0.006 0.004 0.005 0.006 0.005 0.005 0.005 0.002 0.003 0.003 0.003 0.003 0.001 0.014 0.014 0.008 0.017 0.015 0.005 0.009 0.01 0.01 0.01 0.006 0.007 0.009 0.007 0.001 0.006 0.01 0.005 0 0.014 0.015 0.015 0.018 0.023 0.001 0.001 0.021 0.011 0.005 0.002 0.007 0.005 0.006 0.004 0.004 0.003 0.008 0.004 0.003 0.002 0.009 0.007 0.004 0.005 0.008 0.005 0.006 0.005 0.007 0.008 0.008 0.016 0.024 0.014 0.013 0.014 0.01 0.019 0.025 0.023 0.015 0.027 0.026 0.023 0.02 0.021 0.017 0.008 0.009 0.009 0.004 0.001 0.001 0.001 0.001 0 0 0 0.006 0.006 0.005 0.004 0.001 0.004 0.001 0.005 0.004 0.003 0.003 0.003 0.002 0.001 0.001 0.002 0.004 0.007 0.006 0.006 0 0 0.01 0.007 0 0 0 0 0.001 0.002 0 0 0.004 0.004 0.006 0.006 0.001 0 0.019 0.019 0.023 0.024 0.012 0.005 0.004 0.001 0 0 0.001 0.002 0 0 0 0 0 0 0 0.001 0.003 0.003 0.004 0.004 0.001 0 0 0 0 0 0.001 0.003 0.004 0.006 0.003 0.011 0.02 0.023 0.024 0.002 0.002 0.002 0 0 0 0 0 0 0 0 0 0 0 0 0 0 0 0.002 0.003 0.002 0 0 0.01 0.004 0.002 0 0 0.001 0 0 0.004 0.004 0.011 0.014 0.022 0.02 0.004 0.001 0 0 0 0 0 0 0 0.029 0.027 0.026 0.007 0.012 0.016 0.015 0.014 0.012 0.014 0.009 0.016 0.008 0.013 0.013 0.005 0.002 0.003 0.011 0 0.009 0 0 0.004 0.006 0.002 0.002 0.003 0.002 0.001 0.003 0.006 0.02 0.012 0.015 0.017 0.023 0.016 0.019 0.017 0.018 0.023 0.024 0.024 0.03 0.019 0.026 0.031 0.022 0.024 0.023 0.028 0.022 0.019 0.018 0.027 0.022 0.013 0.011 0.022 0.024 0.032 0.054 0.02 0.005 0.011 0.01 0.016 0.024 0.023 0.039 0.031 0.038 0.053 0.027 0.033 0.041 0.043 0.028 0.029 0.022 0 0.003 0.012 0.003 0.002 0.082 0.06 0.036 0.049 0.043 0.058 0.087 0.053 0.05 0.043 0.03 0.031 0.034 0.036 0.025 0.034 0.041 0.056 0.073 0.051 0.074 0.08 0.04 0.058 0.144 0.073 0.024 0.012 0.017 0.018 0.021 0.007 0.003 0.002 0.001 0.001 0.003 0.003 0.007 0.008 0.013 0.013 0.015 0.014 0.017 0.013 0.013 0.009 0.008 0.019 0.019 0.014 0.009 0.018 0.012 0.02 0.01 0.009 0.018 0.003 0.003 0.005 0.002 0.002 0.002 0.001 0.001 0 0.001 0.001 0 0.001 0.002 0.002 0.001 0.002 0.004 0.005 0.009 0.008 0.009 0.009 0.008 0.008 0.004 0.003 0.001 0.001 0 0 0 0 0 0 0.001 0 0 0 0.001 0.002 0.002 0.002 0.002 0.001 0.005 0.001 0.001 0.001 0.001 0 0.001 0.001 0.001 0 0.002 0.002 0.002 0 0.001 0.002 0.003 0.003 0.005 0.005 0.005 0.014 0.027 0.035 0.061 0.04 0.027 0.042 0.046 0.032 0.022 0.031 0.029 0.029 0.024 0.025 0.026 0 0.029 0.027 0.023 0.02 0.024 0.021 0.023 0.015 0.019 0.019 0.012 0.01 0.011 0.004 0.001 0 0.006 0.007 0 0.011 0.009 0.007 0.002 0.003 0 0.001 0.003 0.003 0.003 0.003 0.002 0.002 0 0 0 0 0 0 0 0.001 0.004 0.002 0.001 0.004 0.001 0 0.001 0.001 0.003 0.003 0.004 0.007 0.011 0.013 0.009 0.009 0.005 0.011 0.014 0.014 0.012 0.027 0.027 0.024 0.02 0.026 0.012 0.002 0.003 0.005 0.005 0.002 0.001 0.003 0.003 0 0 0.001 0.002 0.002 0.003 0.002 0.004 0.004 0.008 0.009 0.001 0.002 0.002 0.002 0.002 0.001 0.001 0.001 0.002 0.002 0.002 0.001 0 0 0.006 0.014 0 0 0.001 0 0 0 0 0 0 0.003 0.002 0.004 0.006 0 0.012 0.013 0.016 0.022 0.009 0.008 0.004 0.002 0.001 0.001 0 0.001 0 0 0 0 0 0 0.002 0.004 0.005 0.004 0.002 0.001 0 0 0 0 0.002 0.003 0.002 0.001 0.001 0.002 0.001 0.004 0.022 0.026 0.021 0.014 0.005 0 0.004 0 0 0.002 0.001 0 0.001 0.001 0.001 0.002 0 0.002 0.002 0.002 0.003 0.003 0.002 0.001 0.001 0.003 0.011 0.006 0.004 0.001 0 0 0 0 0.001 0 0.016 0.017 0.019 0.015 0.016 0.005 0.001 0.001 0.001 0.001 0.003 0.003 0.003 0.027 0.03 0.01 0.028 0.003 0.002 
0.193 0.004 0.04 0.107 0.087 0.06 0.011 0.013 0.008 0.005 0.007 0.005 0.018 0 0 0 0.009 0.084 0.135 0.531 0.18 0.331 0.28 0.338 0.307 0.281 0.119 0.1 0.088 0.133 0.161 0.085 0.114 0.243 1 0.573 0.608 0.608 0.327 0.345 0.217 0.269 0.292 0.291 0.284 0.369 0.262 0.399 0.379 0.349 0.359 0.345 0.348 0.333 0.272 0.147 0.294 0.283 0.144 0 0.001 0.027 0.042 0.04 0.018 0.059 0.083 0.136 0.116 0.161 0.166 0.156 0.218 0.137 0.144 0.109 0.21 0.092 0.119 0.18 0.185 0.141 0.01 0.003 0.004 0.003 0.033 0.062 0.034 0.066 0.087 0.085 0.077 0.079 0.07 0.091 0.167 0.131 0 0.092 0.163 0.186 0.185 0.18 0.157 0.164 0.168 0.117 0.095 0.107 0.035 0.05 0.064 0.062 0.043 0.043 0.045 0.041 0.025 0.018 0.026 0.031 0.015 0.003 0 0.16 0.07 0.242 0.474 0.146 0.162 0.203 0.222 0.24 0.226 0.215 0.201 0.124 0.116 0.132 0.125 0.118 0.093 0.038 0.038 0.09 0.06 0.075 0.06 0.061 0.081 0.056 0.035 0.015 0.006 0.004 0.004 0.004 0.004 0.008 0.018 0.009 0.006 0.01 0.014 0.009 0.005 0.012 0.02 0.025 0.022 0.014 0.02 0.034 0.032 0.031 0.03 0.027 0.033 0.031 0.007 0.013 0.018 0.01 0.005 0.003 0.01 0.007 0.005 0.007 0.007 0.002 0.002 0.006 0 0.006 0.009 0.004 0 0 0.001 0.001 0.001 0.002 0 0 0.002 0.001 0.003 0.004 0.008 0.019 0.031 0.024 0 0.102 0.075 0.113 0.073 0.079 0.05 0.037 0.049 0.032 0.04 0.038 0.039 0.08 0.034 0.04 0.047 0.05 0.06 0 0.119 0.152 0.114 0.165 0.15 0.095 0.112 0.096 0.094 0.089 0.071 0.06 0.069 0.07 0.053 0.02 0.025 0.052 0.007 0.036 0.042 0.052 0.013 0.018 0.014 0.008 0.068 0.078 0.068 0.096 0.159 0 0.06 0.053 0.061 0.083 0.111 0.071 0.052 0.067 0.127 0.074 0.049 0.033 0.05 0.018 0.027 0.03 0.028 0.031 0.028 0.077 0.109 0.106 0.146 0.2 0.11 0.185 0.228 0.217 0.09 0.32 0.323 0.32 0.184 0.322 0.133 0.01 0.013 0.017 0.059 0.021 0.018 0.006 0.003 0.002 0.002 0.038 0.04 0.045 0.05 0.035 0.011 0.035 0.201 0.138 0.016 0.004 0.003 0.004 0.007 0.009 0.003 0 0.048 0.047 0.055 0.015 0.004 0.042 0.248 0.198 0.048 0.018 0.004 0.007 0.004 0.002 0.017 0.02 0.013 0.047 0.058 0.062 0.019 0.002 0.174 0.113 0.215 0.282 0.123 0.106 0.099 0.06 0.038 0.03 0.04 0.04 0.017 0.024 0.028 0.023 0.02 0.029 0.077 0.081 0.089 0.095 0.124 0.105 0.005 0.021 0.006 0.005 0.032 0.027 0.029 0.003 0.018 0.045 0.019 0.008 0.247 0.278 0.247 0.004 0.093 0.075 0.044 0.014 0.01 0.016 0.009 0.007 0.016 0.021 0.005 0.007 0.01 0.024 0.006 0.016 0.013 0.006 0 0.077 0.03 0.008 0.019 0.026 0.044 0.041 0.024 0.021 0.016 0.013 0.01 0 0.051 0.143 0.232 0.209 0.141 0.041 0.003 0.003 0.008 0.004 0.003 0.003 0.009 0.352 0.033 0.365 0.361 0.007 0.006 0.003 0.003 0.005 0.011 0.01 0.017 0.004 0.011 0.002 0.002 0 0 0.001 0 0 0.027 0.019 0.025 0.019 0.004 0.014 0.014 0.006 0.006 0.023 0.009 0.006 0.032 0.036 0.037 0.031 0.032 0.039 0.034 0.033 0.032 0.039 0.041 0.042 0.035 0.048 0.03 0.045 0.055 0.045 0.045 0.043 0.06 0.052 0.038 0.031 0.062 0.046 0.02 0.015 0.01 0.004 0.016 0.012 0 0.004 0.007 0.002 0.004 0.008 0.016 0.016 0.033 0.021 0.021 0.021 0.047 0.018 0.034 0.053 0.047 0.037 0.036 0.03 0.022 0.024 0.015 0.006 0.009 0.005 0.003 0.002 0 0.003 0.002 0.002 0.006 0.004 0.003 0 0 0.001 0.002 0.002 0.003 0.002 0.002 0 0.002 0.002 0.003 0 0.002 0.006 0.003 0.001 0.004 0.012 0.012 0.012 0.009 0.009 0.006 0.004 0 0.015 0.004 0.004 0.021 0.021 0.016 0.029 0.054 0.018 0.024 0.019 0.027 0.006 0.005 0.009 0.006 0.004 0.007 0.007 0.005 0.007 0.003 0.008 0.006 0.006 0.007 0.002 0.007 0 0 0 0 0 0 0 0 0 0 0 0 0.004 0 0.001 0 0.002 0.003 0 0.001 0.003 0.003 0.002 0 0 0.001 0.001 0 0 0 0 0 0 0 0 0 0 0 0 0 0 0 0 0 0 0 0 0 0 0 0 0 0 0 0 0 0 0.001 0.006 0.011 0.013 0.007 0.007 0.004 0.005 0.005 0.01 0.01 0.003 0.008 0.007 0.006 0.003 0.004 0.003 0.004 0.004 0.002 0.003 0.002 0.002 0.003 0.003 0.003 0.003 0.003 0.003 0.003 0 0.001 0.003 0.003 0.001 0.002 0.002 0.002 0 0.002 0.004 0 0.005 0.005 0.006 0 0.017 0 0.017 0.018 0.019 0.014 0.017 0.014 0.015 0.011 0.011 0.012 0.016 0.016 0.013 0.014 0.017 0.015 0.013 0.001 0 0.014 0.003 0.003 0.003 0.003 0.002 0.008 0.021 0.048 0.037 0.044 0.059 0.056 0.061 0.062 0.061 0.029 0.06 0.058 0.056 0.051 0.053 0.051 0.011 0.008 0.007 0.007 0.008 0.013 0.022 0.014 0.001 0.002 0.016 0.015 0.015 0.016 0.011 0.01 0.009 0.031 0.022 0.011 0.01 0.006 0.012 0.003 0.007 0.003 0 0.016 0.017 0.017 0.013 0.003 0.013 0.035 0.032 0.014 0.01 0.008 0 0 0 0.005 0.005 0.006 0.01 0.017 0.017 0.002 0 0.032 0.018 0.033 0.035 0.024 0.018 0.006 0.002 0.002 0.002 0.002 0.002 0.002 0 0.002 0.003 0 0 0 0.002 0.005 0.005 0.004 0.002 0 0.003 0 0.001 0.004 0.006 0.012 0.007 0.004 0.005 0.003 0.001 0.033 0.038 0.034 0.003 0.005 0 0.004 0 0.001 0.004 0.002 0 0.004 0.004 0 0 0.001 0.004 0.004 0.004 0.004 0.004 0 0.006 0.001 0.001 0.003 0.003 0.003 0.004 0.004 0.004 0.004 0.003 0.003 0.003 0.011 0.015 0.032 0.03 0.007 0.007 0.003 0.004 0.001 0.001 0.004 0.003 0.003 0.046 0.012 0.056 0.013 0.052 0.078 0.034 0.027 0.027 0.014 0.013 0.015 0.013 0.015 0.006 0.003 0.003 0 0.001 0.003 0.011 0.004 0.002 0.002 0.004 0.002 0.004 0.004 0.002 0.002 0.005 0.004 0.003 0.004 0.007 0.013 0.013 0.014 0.015 0.01 0.008 0.008 0.009 0.009 0.01 0.005 0.015 0.013 0.016 0.017 0.019 0.018 0.012 0.016 0.022 0.019 0.008 0.013 0.026 0.014 0 0.01 0.013 0.011 0.008 0.003 0.002 0.003 0.005 0.005 0.011 0.012 0.014 0.016 0.012 0.011 0.012 0.015 0.011 0.011 0.011 0.013 0.011 0.004 0.004 0.037 0.007 0.009 0.006 0.007 0.007 0.002 0.005 0.005 0.003 0.004 0.005 0.004 0.002 0.003 0.003 0 0.004 0.004 0.005 0.003 0.003 0.004 0.003 0.004 0.003 0.003 0.005 0.006 0 0.005 0.004 0.004 0.003 0.006 0.01 0.002 0.004 0.005 0.008 0.002 0 0 0.014 0.011 0.008 0.011 0.009 0.017 0.02 0.018 0.019 0.01 0.022 0.026 0.026 0.015 0.021 0.04 0.024 0.013 0.012 0.024 0.017 0.007 0.007 0.009 0.01 0.013 0.007 0 0 0 0.005 0.003 0 0.001 0 0 0 0 0 0 0 0.001 0.003 0.002 0.005 0.009 0.009 0.007 0.012 0.01 0 0.001 0.001 0.001 0.001 0.002 0.002 0.002 0.004 0.002 0.002 0.004 0.004 0.002 0.003 0.004 0.002 0.004 0.004 0.004 0.004 0.005 0.001 0 0.005 0.004 0.001 0.003 0.004 0.003 0.002 0.002 0.003 0.004 0.001 0.001 0 0.003 0.006 0.001 0.01 0.008 0.012 0.012 0.013 0.007 0.004 0.003 0.003 0.001 0.003 0.002 0.001 0.002 0.001 0.002 0.002 0.002 0.002 0.004 0.002 0.002 0.004 0.002 0.001 0.002 0.004 0.003 0.003 0.004 0.002 0.003 0.002 0.001 0.003 0.008 0.004 0 0.012 0.011 0.01 0.008 0.013 0.003 0.001 0.014 0.011 0.009 0.008 0.004 0.007 0.003 0.002 0.001 0.006 0.004 0.003 0.002 0.002 0.003 0.003 0.003 0.003 0.003 0.003 0.003 0.004 0.004 0.005 0.005 0.012 0.014 0.008 0.01 0.012 0.007 0.013 0.014 0.013 0.006 0.012 0.016 0.014 0.01 0.011 0.009 0.006 0.003 0 0 0 0 0.001 0.001 0 0 0 0.003 0.003 0.002 0.002 0.001 0 0 0 0 0 0 0 0 0 0 0.002 0.003 0.003 0.003 0.003 0 0 0.003 0.002 0 0 0 0 0 0 0 0 0.001 0.003 0.003 0.003 0.003 0 0.007 0.006 0.009 0.01 0.007 0.001 0.001 0 0 0 0 0 0 0 0 0 0 0 0 0 0.001 0.001 0.002 0.002 0 0 0 0 0 0 0 0.001 0 0.003 0.002 0.004 0.009 0.009 0.01 0 0 0 0 0 0 0 0 0 0 0 0 0 0 0 0 0 0 0 0 0.001 0 0 0.002 0.001 0.001 0.001 0 0 0 0 0.001 0 0.002 0.006 0.009 0.008 0.004 0.002 0 0 0 0 0 0 0 0.013 0.011 0.015 0.004 0.009 0.011 0.009 0.007 0.003 0.007 0.007 0.011 0.003 0.005 0.005 0.002 0.001 0.001 0.003 0 0.003 0 0 0 0 0 0 0 0 0 0.001 0.001 0.006 0.004 0.004 0.004 0.008 0.005 0.007 0.008 0.01 0.01 0.009 0.011 0.013 0.005 0.009 0.014 0.009 0.01 0.009 0.013 0.011 0.008 0.006 0.009 0.012 0.011 0.004 0.01 0.014 0.017 0.032 0.009 0.003 0.006 0.004 0.015 0.016 0.015 0.028 0.017 0.024 0.036 0.016 0.012 0.023 0.026 0.011 0.008 0.008 0 0.002 0.006 0.003 0.001 0.047 0.035 0.017 0.033 0.031 0.052 0.073 0.044 0.042 0.032 0.014 0.014 0.016 0.016 0.015 0.022 0.024 0.033 0.046 0.028 0.044 0.048 0.023 0.033 0.072 0.039 0.013 0.011 0.011 0.011 0.016 0.001 0.001 0 0 0 0.001 0.002 0.002 0.003 0.008 0.011 0.009 0.008 0.01 0.007 0.009 0.007 0.005 0.01 0.014 0.009 0.006 0.008 0.003 0.015 0.012 0.009 0.014 0.005 0.004 0 0 0 0.001 0.001 0.001 0 0.001 0.001 0.001 0.001 0 0.001 0.001 0.001 0.001 0.001 0.003 0.002 0.002 0.003 0.002 0.005 0 0.001 0.002 0.001 0 0.001 0.001 0.001 0.001 0 0 0.001 0.001 0 0.001 0 0 0 0 0 0.002 0.001 0 0 0.001 0.001 0.001 0.001 0 0 0.001 0.001 0.001 0.001 0.001 0.001 0.002 0.002 0.002 0.006 0.005 0.013 0.011 0.016 0.031 0.024 0.013 0.021 0.027 0.016 0.013 0.019 0.018 0.018 0.013 0.016 0.015 0 0.012 0.011 0.012 0.009 0.012 0.01 0.009 0.008 0.01 0.011 0.005 0.009 0.006 0.001 0 0 0.007 0.004 0.004 0.004 0.002 0.001 0.001 0.001 0 0 0.001 0.002 0.001 0.002 0.002 0 0.002 0.002 0.002 0.001 0.002 0.002 0.002 0.002 0.003 0.003 0.003 0 0.002 0.002 0.001 0.001 0.001 0.001 0.003 0.002 0.005 0.004 0.006 0.006 0.005 0.006 0.007 0.008 0.008 0.008 0.01 0.01 0.009 0.01 0.007 0.004 0.004 0.001 0 0 0 0.002 0.002 0 0 0.002 0.002 0.001 0.002 0 0 0 0.001 0.001 0 0 0 0 0.001 0.001 0.001 0.001 0.002 0.002 0.002 0 0 0 0.002 0.007 0 0 0 0 0 0 0 0 0.001 0.002 0.002 0.004 0.004 0 0.007 0.008 0.006 0.01 0.004 0.001 0.001 0.001 0.001 0.001 0.001 0.001 0.001 0.001 0 0 0 0.001 0 0 0.001 0.001 0.001 0.001 0 0 0 0 0.001 0.002 0 0.002 0.002 0.005 0 0 0.009 0.012 0.011 0.004 0.002 0 0.001 0 0 0.002 0.002 0 0.002 0.002 0 0 0 0.002 0.002 0.003 0.004 0.004 0.003 0 0 0.003 0.005 0.002 0.003 0.002 0.003 0.003 0 0 0.001 0 0.006 0.004 0.008 0.009 0.005 0 0 0 0 0 0.002 0.002 0.002 0.013 0.014 0.004 0.012 0 0 
0.325 0.008 0.067 0.164 0.137 0.086 0.014 0.018 0.01 0.008 0.007 0.008 0.023 0 0 0 0.012 0.117 0.228 0.816 0.292 0.568 0.48 0.576 0.499 0.446 0.187 0.178 0.142 0.207 0.3 0.123 0.186 0.323 0.77 1 0.924 0.728 0.506 0.477 0.279 0.337 0.369 0.375 0.347 0.487 0.34 0.579 0.52 0.493 0.503 0.487 0.496 0.475 0.407 0.229 0.428 0.421 0.202 0.003 0.004 0.027 0.047 0.055 0.028 0.104 0.152 0.222 0.188 0.206 0.216 0.205 0.262 0.168 0.195 0.154 0.298 0.124 0.159 0.237 0.257 0.209 0.018 0.007 0.008 0.005 0.048 0.066 0.032 0.106 0.133 0.134 0.118 0.138 0.122 0.155 0.278 0.196 0 0.152 0.261 0.309 0.302 0.299 0.274 0.267 0.274 0.198 0.177 0.178 0.053 0.081 0.099 0.087 0.034 0.065 0.064 0.052 0.028 0.018 0.048 0.053 0.019 0.009 0 0.241 0.12 0.44 0.812 0.287 0.252 0.301 0.324 0.36 0.325 0.303 0.292 0.177 0.165 0.175 0.172 0.167 0.12 0.047 0.042 0.138 0.089 0.088 0.089 0.085 0.102 0.05 0.034 0.018 0.006 0.005 0.006 0.008 0.01 0.012 0.035 0.022 0.015 0.015 0.015 0.008 0.011 0.014 0.016 0.043 0.042 0.032 0.037 0.048 0.049 0.034 0.033 0.03 0.053 0.049 0.014 0.019 0.024 0.011 0.006 0.002 0.011 0.008 0.007 0.009 0.009 0 0.004 0.005 0.003 0.005 0.01 0.004 0 0.002 0.003 0.003 0.006 0.009 0.002 0.003 0.007 0.008 0.008 0 0.007 0.031 0.06 0.045 0 0.161 0.11 0.154 0.098 0.099 0.065 0.038 0.062 0.05 0.065 0.061 0.057 0.144 0.067 0.083 0.102 0.11 0.129 0 0.196 0.246 0.182 0.269 0.249 0.166 0.181 0.162 0.128 0.121 0.096 0.096 0.094 0.092 0.082 0.022 0.042 0.084 0.008 0.054 0.046 0.071 0.016 0.037 0.026 0.016 0.138 0.142 0.132 0.175 0.272 0 0.102 0.081 0.099 0.157 0.172 0.116 0.087 0.087 0.161 0.097 0.047 0.052 0.077 0.032 0.052 0.058 0.058 0.062 0.042 0.147 0.174 0.126 0.207 0.276 0.147 0.258 0.33 0.303 0.124 0.437 0.434 0.42 0.234 0.405 0.182 0.012 0.016 0.027 0.07 0.022 0.017 0.006 0.002 0.001 0.001 0.063 0.072 0.073 0.077 0.054 0.019 0.041 0.243 0.158 0.028 0.011 0.002 0.009 0.013 0.014 0.003 0 0.063 0.068 0.073 0.024 0.006 0.039 0.31 0.242 0.044 0.014 0.008 0.009 0.006 0.002 0.026 0.029 0.019 0.065 0.089 0.086 0.027 0.002 0.223 0.137 0.269 0.354 0.157 0.139 0.112 0.078 0.055 0.034 0.048 0.059 0.03 0.027 0.034 0.028 0.033 0.035 0.092 0.095 0.107 0.109 0.134 0.111 0.005 0.039 0.021 0.009 0.054 0.047 0.038 0.012 0.027 0.069 0.015 0.005 0.309 0.344 0.313 0.002 0.107 0.085 0.074 0.036 0.023 0.024 0.017 0.024 0.029 0.03 0.015 0.01 0.017 0.032 0.013 0.031 0.026 0.01 0 0.15 0.052 0.018 0.037 0.048 0.092 0.084 0.044 0.042 0.022 0.022 0.037 0 0.06 0.163 0.28 0.237 0.142 0.048 0.01 0.013 0.022 0.008 0.01 0.009 0.017 0.451 0.042 0.484 0.619 0.022 0.021 0.012 0.011 0.014 0.021 0.018 0.026 0.009 0.015 0.004 0.004 0 0 0.008 0.002 0 0.031 0.026 0.032 0.016 0.005 0.009 0.013 0.011 0.011 0.025 0.012 0.013 0.035 0.037 0.045 0.041 0.045 0.053 0.044 0.049 0.05 0.055 0.056 0.054 0.056 0.066 0.032 0.065 0.076 0.059 0.062 0.059 0.077 0.056 0.043 0.034 0.074 0.053 0.032 0.015 0.021 0.008 0.022 0.011 0 0.014 0.018 0.007 0.011 0.019 0.025 0.034 0.049 0.032 0.03 0.033 0.069 0.028 0.037 0.069 0.066 0.054 0.04 0.035 0.018 0.018 0.016 0.005 0.006 0.004 0.007 0.002 0.001 0.009 0.01 0.008 0.01 0.01 0.007 0 0 0.003 0.003 0.004 0.005 0.004 0.003 0.005 0.005 0.007 0.008 0.003 0.007 0.009 0.011 0.005 0.005 0.012 0.012 0.014 0.013 0.014 0.009 0.007 0 0.015 0.007 0.004 0.02 0.021 0.016 0.023 0.063 0.022 0.035 0.025 0.034 0.023 0.022 0.018 0.015 0.018 0.023 0.017 0.017 0.021 0.011 0.021 0.02 0.021 0.023 0.001 0.005 0 0 0 0 0 0 0 0 0 0 0 0 0 0 0.001 0.001 0.003 0.009 0.008 0.008 0.005 0.007 0.002 0.002 0.003 0.003 0.003 0 0 0 0 0 0 0 0 0 0.001 0.001 0 0.001 0 0 0 0.001 0.001 0 0 0 0 0 0 0 0 0 0 0 0 0 0.002 0.005 0.005 0.006 0.005 0.008 0.013 0.009 0.013 0.012 0.008 0.011 0.007 0.004 0.004 0.004 0.002 0.004 0.004 0.003 0.005 0.004 0.003 0.004 0.005 0.004 0.003 0.005 0.004 0.004 0.003 0.004 0.004 0.004 0.006 0.006 0.003 0.002 0 0.006 0.017 0 0.012 0.014 0.018 0 0.023 0 0.022 0.018 0.015 0.013 0.015 0.015 0.014 0.015 0.01 0.009 0.019 0.023 0.011 0.011 0.02 0.031 0.024 0.003 0 0.021 0.008 0.008 0.009 0.009 0.006 0.011 0.029 0.061 0.055 0.053 0.074 0.081 0.074 0.081 0.078 0.046 0.075 0.076 0.078 0.072 0.07 0.071 0.015 0.011 0.011 0.019 0.015 0.024 0.046 0.032 0.001 0.001 0.016 0.018 0.02 0.02 0.016 0.021 0.024 0.036 0.028 0.021 0.021 0.015 0.021 0.011 0.014 0.004 0 0.017 0.021 0.019 0.01 0.009 0.024 0.044 0.043 0.022 0.019 0.011 0.001 0.003 0.002 0.008 0.007 0.006 0.011 0.016 0.017 0.006 0 0.038 0.025 0.043 0.048 0.028 0.024 0.009 0.007 0.006 0.005 0.007 0.006 0.003 0.003 0.003 0.005 0.003 0.002 0.001 0.003 0.005 0.005 0.006 0.006 0.001 0.003 0 0 0.006 0.005 0.007 0.006 0.006 0.007 0.001 0.001 0.043 0.049 0.04 0.003 0.005 0 0.004 0.001 0 0.004 0.002 0 0.002 0.005 0.001 0.001 0.001 0.005 0.005 0.006 0.008 0.008 0.002 0.009 0.003 0.003 0.006 0.006 0.006 0.004 0.005 0.006 0.006 0.005 0.004 0.004 0.014 0.023 0.04 0.035 0.008 0.005 0.002 0.005 0.001 0 0.005 0.004 0.004 0.063 0.01 0.078 0.034 0.087 0.132 0.061 0.052 0.049 0.03 0.025 0.029 0.025 0.035 0.019 0.012 0.01 0 0.004 0.006 0.018 0.008 0.011 0.008 0.008 0.003 0.002 0.004 0.004 0.004 0.006 0.004 0.006 0.008 0.014 0.02 0.022 0.021 0.025 0.017 0.015 0.01 0.013 0.012 0.015 0.011 0.023 0.019 0.024 0.028 0.031 0.029 0.024 0.027 0.035 0.023 0.011 0.026 0.032 0.018 0 0.016 0.017 0.01 0.009 0.003 0.007 0.01 0.012 0.012 0.016 0.016 0.016 0.021 0.016 0.014 0.012 0.022 0.014 0.012 0.004 0.015 0.015 0.007 0.005 0.043 0.004 0.005 0.004 0.007 0.006 0.002 0.01 0.013 0.008 0.007 0.004 0.004 0.003 0.011 0.01 0 0.003 0.005 0.006 0.006 0.008 0.008 0.007 0.006 0.005 0.007 0.006 0.011 0.008 0.015 0.015 0.008 0.012 0.013 0.011 0.008 0.004 0.009 0.013 0.004 0 0 0.019 0.017 0.015 0.018 0.016 0.022 0.024 0.026 0.029 0.021 0.028 0.036 0.049 0.02 0.026 0.064 0.034 0.018 0.023 0.027 0.023 0.009 0.014 0.009 0.01 0.016 0.003 0 0 0.001 0.003 0.003 0.003 0.003 0.003 0.002 0.002 0.001 0.001 0.001 0.001 0 0 0.001 0.001 0.004 0.001 0.002 0.006 0.005 0 0 0 0 0 0 0 0 0 0.001 0 0 0.001 0.001 0.001 0 0.001 0 0.001 0.002 0.001 0.001 0.001 0 0.001 0.001 0 0 0.001 0.001 0.001 0.001 0.002 0.002 0.002 0 0.002 0.002 0.001 0.007 0.009 0.007 0.012 0.012 0.018 0.009 0.005 0.006 0.007 0.008 0.003 0.004 0.005 0.003 0.001 0.004 0.004 0.004 0.002 0.007 0.007 0.008 0.009 0.009 0.003 0.007 0.007 0.008 0.008 0.006 0.006 0.004 0.004 0.001 0.004 0.007 0.006 0 0.007 0.005 0.005 0.012 0.021 0.001 0 0.017 0.01 0.008 0.006 0.004 0.003 0.004 0.005 0.004 0.006 0.009 0.004 0.003 0.004 0.012 0.007 0.006 0.008 0.008 0.007 0.008 0.008 0.009 0.013 0.01 0.022 0.022 0.018 0.016 0.018 0.013 0.022 0.024 0.023 0.014 0.02 0.023 0.02 0.017 0.016 0.012 0.009 0.004 0.004 0.003 0.001 0.002 0 0 0 0 0 0.007 0.009 0.009 0.007 0.001 0.002 0.001 0.003 0.002 0.001 0.001 0.001 0.001 0.001 0 0.003 0.006 0.008 0.008 0.007 0 0 0.006 0.004 0 0 0 0 0.001 0.001 0 0 0.005 0.006 0.008 0.008 0.009 0 0.01 0.009 0.015 0.015 0.006 0.003 0.002 0 0.001 0.001 0 0.001 0.001 0.001 0.001 0.001 0 0 0 0 0.001 0.001 0.002 0.002 0 0 0 0 0 0.001 0.002 0.005 0.004 0.007 0.002 0.004 0.014 0.016 0.017 0.001 0.001 0.001 0 0 0 0 0 0 0 0 0 0 0 0 0 0 0 0.001 0.001 0.004 0.002 0 0.006 0.002 0.004 0.001 0.001 0.002 0 0 0.003 0.002 0.006 0.009 0.016 0.015 0.002 0.001 0 0 0 0 0 0 0 0.022 0.018 0.02 0.007 0.02 0.021 0.021 0.019 0.011 0.016 0.013 0.02 0.005 0.008 0.005 0.002 0.002 0.002 0.015 0 0.009 0 0 0 0.003 0.001 0 0 0.001 0.001 0 0.005 0.016 0.014 0.016 0.016 0.02 0.015 0.02 0.018 0.017 0.017 0.018 0.018 0.022 0.01 0.017 0.023 0.017 0.017 0.016 0.021 0.016 0.012 0.014 0.02 0.018 0.015 0.004 0.017 0.023 0.032 0.058 0.022 0.002 0.009 0.01 0.016 0.027 0.03 0.033 0.025 0.036 0.047 0.024 0.022 0.03 0.035 0.024 0.015 0.015 0 0.003 0.008 0.004 0.003 0.074 0.061 0.033 0.057 0.051 0.074 0.117 0.074 0.068 0.052 0.028 0.029 0.033 0.037 0.028 0.035 0.044 0.062 0.085 0.055 0.083 0.081 0.035 0.055 0.118 0.068 0.025 0.013 0.019 0.018 0.023 0.007 0.003 0.002 0 0.002 0.002 0.002 0.004 0.004 0.008 0.008 0.014 0.012 0.019 0.015 0.015 0.016 0.013 0.021 0.025 0.023 0.014 0.019 0.014 0.031 0.016 0.015 0.026 0.003 0.003 0.002 0.002 0.003 0.003 0.004 0.002 0.002 0.003 0.007 0.005 0.005 0.001 0.006 0.007 0.007 0.004 0.005 0.007 0.006 0.008 0.007 0.006 0.008 0.005 0.005 0.005 0.006 0.004 0.004 0.005 0.005 0.005 0 0.003 0.005 0.005 0.004 0.006 0.001 0.002 0.002 0.001 0.002 0.001 0.002 0.002 0.001 0.001 0.001 0.001 0.001 0.001 0.001 0.002 0.003 0.003 0.004 0.005 0.005 0.006 0.003 0.006 0.009 0.008 0.015 0.026 0.032 0.05 0.036 0.033 0.041 0.045 0.031 0.027 0.04 0.039 0.039 0.03 0.032 0.029 0 0.026 0.024 0.02 0.017 0.02 0.018 0.017 0.016 0.02 0.019 0.01 0.015 0.014 0.005 0.001 0 0.014 0.008 0.007 0.012 0.006 0.004 0.002 0.003 0.001 0.001 0.003 0.001 0.004 0.001 0.001 0.001 0 0 0 0.001 0.001 0.002 0.002 0.001 0.005 0.003 0.003 0.003 0.005 0.003 0.003 0.003 0.004 0.004 0.004 0.004 0.005 0.011 0.004 0.004 0.002 0.006 0.007 0.011 0.014 0.018 0.018 0.019 0.017 0.018 0.012 0.002 0.004 0.005 0.002 0.003 0.003 0.003 0.003 0 0 0.002 0.002 0.004 0.003 0.003 0.003 0.002 0.005 0.003 0.002 0.005 0.002 0.005 0.003 0.004 0.005 0.004 0.005 0.004 0.005 0.003 0 0 0.007 0.01 0 0.001 0.002 0.001 0.001 0.001 0.001 0.001 0.002 0.005 0.005 0.005 0.007 0 0.011 0.012 0.013 0.016 0.005 0.001 0.001 0.001 0.001 0 0.001 0.001 0.001 0.001 0 0 0.001 0.001 0 0.002 0.002 0.002 0.001 0.001 0 0 0.001 0.001 0.002 0.002 0.001 0.004 0.004 0.005 0.002 0.002 0.016 0.019 0.018 0.003 0.002 0 0.002 0 0 0.002 0.002 0 0.002 0.001 0 0 0 0.002 0.002 0.002 0.003 0.003 0.002 0 0 0.002 0.01 0.004 0.003 0.002 0.002 0.002 0 0.001 0.001 0 0.012 0.014 0.016 0.014 0.01 0.004 0.001 0.003 0.001 0.001 0.003 0.003 0.003 0.021 0.022 0.009 0.021 0.001 0.005 
0.292 0.007 0.064 0.166 0.139 0.081 0.014 0.017 0.014 0.01 0.01 0.01 0.022 0 0 0 0.017 0.095 0.189 0.885 0.257 0.511 0.429 0.516 0.45 0.399 0.173 0.175 0.149 0.209 0.283 0.124 0.173 0.359 0.736 0.864 1 0.709 0.445 0.443 0.295 0.363 0.385 0.395 0.375 0.52 0.364 0.604 0.534 0.506 0.512 0.506 0.511 0.488 0.414 0.229 0.444 0.422 0.216 0.003 0.002 0.033 0.041 0.056 0.032 0.097 0.143 0.202 0.18 0.217 0.22 0.211 0.293 0.175 0.204 0.163 0.31 0.144 0.188 0.255 0.255 0.185 0.024 0.009 0.01 0.003 0.05 0.052 0.029 0.095 0.123 0.108 0.103 0.141 0.116 0.145 0.254 0.185 0 0.127 0.237 0.281 0.266 0.27 0.252 0.253 0.244 0.173 0.142 0.159 0.05 0.078 0.088 0.08 0.035 0.069 0.066 0.063 0.034 0.025 0.044 0.054 0.018 0.008 0 0.231 0.111 0.394 0.707 0.239 0.232 0.305 0.313 0.362 0.33 0.284 0.278 0.186 0.169 0.176 0.186 0.173 0.125 0.052 0.05 0.137 0.088 0.106 0.103 0.1 0.115 0.056 0.04 0.025 0.01 0.007 0.006 0.004 0.006 0.008 0.021 0.011 0.008 0.006 0.006 0.004 0.009 0.019 0.018 0.037 0.041 0.035 0.038 0.052 0.052 0.036 0.031 0.028 0.04 0.035 0.008 0.012 0.017 0.009 0.006 0.003 0.009 0.007 0.006 0.01 0.011 0 0.002 0.005 0.003 0.004 0.007 0.003 0 0.001 0.003 0.002 0.003 0.006 0.002 0.002 0.004 0.005 0.004 0 0.005 0.019 0.049 0.037 0 0.135 0.1 0.153 0.108 0.113 0.069 0.051 0.064 0.049 0.061 0.058 0.053 0.116 0.063 0.062 0.074 0.076 0.096 0 0.196 0.231 0.184 0.245 0.205 0.167 0.186 0.145 0.114 0.113 0.089 0.08 0.089 0.082 0.069 0.025 0.051 0.094 0.016 0.057 0.052 0.077 0.015 0.026 0.019 0.012 0.087 0.1 0.087 0.157 0.249 0 0.09 0.077 0.095 0.145 0.161 0.101 0.084 0.085 0.165 0.095 0.045 0.044 0.064 0.029 0.044 0.05 0.049 0.056 0.043 0.109 0.151 0.144 0.197 0.28 0.145 0.264 0.332 0.299 0.113 0.46 0.457 0.444 0.258 0.422 0.17 0.009 0.016 0.022 0.057 0.015 0.015 0.007 0.007 0.001 0.001 0.061 0.066 0.066 0.07 0.048 0.014 0.026 0.265 0.18 0.034 0.015 0.003 0.014 0.012 0.013 0.005 0 0.07 0.069 0.074 0.024 0.007 0.058 0.313 0.259 0.065 0.022 0.013 0.013 0.006 0.004 0.025 0.025 0.03 0.057 0.079 0.077 0.024 0.002 0.217 0.151 0.299 0.363 0.148 0.142 0.133 0.081 0.053 0.044 0.058 0.06 0.027 0.036 0.043 0.038 0.035 0.039 0.098 0.104 0.114 0.127 0.162 0.135 0.008 0.032 0.021 0.015 0.041 0.036 0.034 0.012 0.023 0.054 0.016 0.006 0.328 0.359 0.333 0.002 0.123 0.092 0.063 0.026 0.019 0.021 0.013 0.015 0.02 0.026 0.01 0.012 0.012 0.024 0.004 0.017 0.011 0.009 0 0.14 0.043 0.009 0.034 0.046 0.07 0.061 0.026 0.027 0.016 0.013 0.018 0 0.053 0.173 0.294 0.252 0.147 0.042 0.002 0.006 0.015 0.007 0.004 0.009 0.012 0.479 0.05 0.505 0.538 0.014 0.014 0.007 0.01 0.013 0.014 0.013 0.022 0.01 0.014 0.005 0.005 0 0 0.003 0.005 0 0.032 0.019 0.025 0.012 0.004 0.005 0.015 0.011 0.012 0.025 0.008 0.015 0.035 0.041 0.042 0.038 0.043 0.042 0.034 0.037 0.035 0.042 0.047 0.05 0.053 0.062 0.031 0.06 0.073 0.056 0.057 0.059 0.079 0.055 0.049 0.048 0.077 0.053 0.027 0.014 0.016 0.007 0.012 0.009 0 0.007 0.01 0.01 0.008 0.013 0.023 0.025 0.043 0.035 0.031 0.036 0.064 0.032 0.049 0.066 0.057 0.051 0.042 0.032 0.023 0.022 0.014 0.006 0.007 0.006 0.004 0.002 0 0.011 0.006 0.006 0.008 0.007 0.006 0 0 0.005 0.005 0.006 0.007 0.006 0.006 0.006 0.004 0.011 0.015 0.005 0.012 0.01 0.011 0.004 0.003 0.011 0.01 0.01 0.01 0.011 0.009 0.003 0 0.019 0.009 0.006 0.018 0.013 0.019 0.036 0.063 0.02 0.033 0.03 0.03 0.015 0.012 0.009 0.012 0.009 0.011 0.013 0.01 0.01 0.007 0.011 0.009 0.01 0.011 0 0.003 0 0 0 0 0 0 0 0.001 0 0 0.001 0.001 0.002 0.002 0.004 0.002 0.002 0.003 0.001 0.002 0.002 0.003 0.004 0.002 0.002 0 0 0 0 0 0 0 0 0 0.001 0.001 0.001 0.001 0.001 0 0 0 0 0 0 0 0 0 0 0 0 0 0 0 0 0 0 0.001 0.003 0.004 0.007 0.002 0.003 0.003 0.01 0.009 0.008 0.009 0.003 0.004 0.003 0.003 0.003 0.002 0.001 0.001 0.001 0.002 0.001 0.003 0.002 0.005 0.007 0.007 0.005 0.007 0.007 0.005 0.004 0.003 0.003 0.002 0 0.002 0.004 0.002 0 0.003 0.008 0 0.005 0.006 0.008 0 0.023 0 0.016 0.013 0.009 0.011 0.012 0.011 0.011 0.01 0.008 0.009 0.015 0.013 0.011 0.01 0.015 0.014 0.012 0.001 0 0.015 0.003 0.011 0.012 0.01 0.005 0.016 0.03 0.061 0.041 0.04 0.075 0.078 0.066 0.08 0.076 0.048 0.073 0.072 0.073 0.07 0.068 0.067 0.008 0.007 0.007 0.017 0.017 0.022 0.032 0.018 0 0 0.016 0.015 0.013 0.015 0.015 0.022 0.022 0.031 0.015 0.017 0.015 0.004 0.013 0.004 0.005 0.001 0 0.013 0.014 0.013 0.008 0.009 0.019 0.035 0.037 0.019 0.011 0.009 0 0.002 0.002 0.004 0.005 0.006 0.012 0.013 0.013 0.003 0 0.029 0.028 0.04 0.042 0.018 0.01 0.003 0.002 0.002 0.002 0.002 0.002 0.002 0.002 0.002 0.002 0.002 0 0 0 0.001 0.001 0.002 0.002 0 0.002 0.001 0.001 0.003 0.006 0.004 0.003 0.003 0.003 0.001 0 0.038 0.044 0.041 0 0.001 0 0.002 0.003 0.003 0.002 0.002 0 0.001 0.003 0 0 0.001 0.003 0.003 0.004 0.004 0.007 0.002 0.009 0.003 0.002 0 0.001 0.003 0.003 0.004 0.004 0.003 0.003 0 0 0.014 0.02 0.036 0.035 0.007 0.001 0.001 0.002 0.003 0.002 0.002 0.003 0.003 0.06 0.01 0.073 0.019 0.086 0.125 0.043 0.035 0.036 0.015 0.016 0.027 0.029 0.029 0.017 0.008 0.006 0 0.001 0.005 0.02 0.007 0.007 0.006 0.007 0.003 0.001 0.004 0.004 0.003 0.01 0.005 0.005 0.006 0.011 0.019 0.022 0.023 0.021 0.013 0.008 0.011 0.01 0.011 0.015 0.012 0.02 0.02 0.026 0.029 0.029 0.029 0.027 0.03 0.034 0.027 0.014 0.025 0.038 0.02 0 0.018 0.022 0.013 0.008 0.002 0.005 0.007 0.007 0.012 0.017 0.017 0.015 0.018 0.014 0.014 0.011 0.025 0.015 0.015 0.01 0.018 0.014 0.006 0.005 0.042 0.004 0.007 0.006 0.009 0.011 0.009 0.005 0.01 0.011 0.016 0.014 0.014 0.011 0.006 0.007 0 0.001 0.003 0.005 0.008 0.005 0.005 0.008 0.008 0.005 0.007 0.007 0.004 0.005 0.01 0.011 0.006 0.007 0.012 0.01 0.007 0.008 0.01 0.017 0.008 0 0 0.026 0.019 0.014 0.02 0.015 0.02 0.023 0.026 0.025 0.015 0.032 0.042 0.047 0.024 0.034 0.066 0.032 0.022 0.02 0.04 0.026 0.016 0.015 0.013 0.013 0.022 0.01 0 0.001 0.001 0.002 0.001 0.001 0.001 0.001 0 0.001 0.001 0.001 0.002 0.002 0.001 0.001 0.001 0.002 0.007 0.005 0.004 0.008 0.008 0 0 0 0 0 0 0.001 0.001 0.001 0.001 0.001 0.001 0.001 0.001 0.001 0.001 0.003 0.003 0.003 0.002 0.003 0.003 0 0 0.001 0 0 0 0 0 0 0 0 0.001 0.001 0.001 0.002 0.003 0.004 0.005 0.016 0.014 0.021 0.02 0.017 0.01 0.005 0.003 0.003 0.001 0.001 0.005 0.004 0.001 0.002 0.005 0.005 0.004 0.004 0.008 0.008 0.006 0.007 0.004 0 0.006 0.007 0.007 0.006 0.005 0.003 0.005 0.004 0.002 0.004 0.009 0.008 0 0.009 0.01 0.008 0.013 0.018 0 0 0.013 0.007 0.007 0.003 0.007 0.004 0.003 0 0 0.001 0.004 0.002 0.002 0.002 0.003 0.002 0.001 0.003 0.002 0.003 0.003 0.006 0.007 0.01 0.008 0.015 0.019 0.016 0.014 0.018 0.016 0.022 0.026 0.026 0.014 0.021 0.025 0.021 0.019 0.023 0.019 0.014 0.012 0.01 0.006 0.002 0.004 0 0 0 0 0 0.003 0.004 0.004 0.004 0.002 0.005 0.003 0.007 0.005 0.005 0.003 0.005 0.004 0.002 0.001 0.002 0.003 0.003 0.004 0.002 0 0.001 0.009 0.008 0.001 0.002 0 0.004 0.004 0.003 0.003 0.003 0.002 0.002 0.004 0.003 0.001 0 0.009 0.006 0.012 0.014 0.008 0.007 0.001 0 0 0.001 0 0 0.001 0.001 0.001 0.001 0.001 0 0 0.001 0.001 0.001 0.001 0.001 0.004 0.002 0 0 0 0.001 0.003 0.003 0.001 0.003 0.002 0.004 0.013 0.013 0.013 0.001 0.001 0.001 0 0 0 0 0 0 0 0 0 0 0 0 0 0 0 0 0 0.002 0.001 0 0.003 0 0.002 0.001 0 0 0 0 0 0 0.006 0.006 0.012 0.011 0.001 0.001 0 0 0 0 0 0 0 0.018 0.016 0.022 0.007 0.012 0.014 0.014 0.012 0.009 0.01 0.007 0.014 0.004 0.005 0.005 0.002 0.001 0.002 0.012 0 0.008 0 0 0.005 0.006 0.003 0 0 0.001 0 0 0.002 0.015 0.013 0.016 0.016 0.021 0.017 0.017 0.015 0.021 0.02 0.023 0.022 0.024 0.012 0.026 0.029 0.024 0.027 0.025 0.025 0.023 0.021 0.019 0.024 0.023 0.018 0.009 0.015 0.015 0.02 0.038 0.012 0.004 0.01 0.012 0.021 0.029 0.025 0.03 0.03 0.031 0.051 0.03 0.025 0.035 0.047 0.029 0.03 0.026 0 0.005 0.008 0.004 0.004 0.075 0.059 0.031 0.044 0.049 0.072 0.109 0.076 0.066 0.052 0.031 0.031 0.032 0.033 0.026 0.031 0.036 0.051 0.065 0.042 0.068 0.061 0.037 0.058 0.117 0.053 0.015 0.014 0.017 0.017 0.026 0.003 0.002 0.001 0.001 0.002 0.002 0.003 0.006 0.011 0.021 0.02 0.019 0.015 0.019 0.015 0.013 0.007 0.005 0.013 0.021 0.014 0.006 0.01 0.008 0.024 0.013 0.012 0.021 0.003 0.005 0.002 0.002 0.002 0.002 0.002 0.002 0.001 0.002 0.002 0.003 0.003 0.001 0.002 0.002 0.002 0.001 0.004 0.004 0.004 0.004 0.003 0.005 0.004 0.002 0.002 0.003 0.002 0.003 0.003 0.003 0.003 0.002 0 0 0.003 0.001 0.001 0.002 0.001 0.001 0.001 0.002 0 0 0.002 0.001 0.001 0.001 0.001 0.001 0.001 0.001 0 0.002 0.002 0.001 0.003 0.001 0.002 0.002 0.002 0.006 0.008 0.006 0.016 0.021 0.031 0.043 0.031 0.022 0.032 0.039 0.024 0.017 0.03 0.028 0.024 0.02 0.021 0.018 0 0.022 0.021 0.022 0.019 0.022 0.019 0.021 0.019 0.015 0.017 0.006 0.013 0.009 0.004 0 0 0.005 0.003 0.002 0.005 0.005 0.003 0.002 0.004 0.001 0.002 0.003 0.003 0.003 0.002 0.002 0.003 0 0.001 0 0.001 0.001 0.001 0 0.001 0.003 0.001 0.002 0.002 0.001 0.003 0.003 0.003 0.004 0.004 0.005 0.006 0.011 0.014 0.016 0.017 0.014 0.018 0.02 0.021 0.011 0.02 0.023 0.026 0.02 0.024 0.015 0.004 0.005 0.004 0.003 0.001 0.001 0.003 0.002 0 0 0.001 0.001 0.001 0.001 0.003 0.005 0.005 0.006 0.005 0.003 0.002 0.002 0.002 0.001 0.001 0.001 0.001 0.001 0.001 0.001 0 0 0 0.009 0.012 0 0.001 0 0.001 0 0 0.001 0.001 0 0.001 0.001 0.003 0.004 0 0.009 0.012 0.012 0.018 0.005 0.004 0.001 0 0 0 0 0 0 0 0 0 0 0 0.002 0.004 0.003 0.001 0.001 0.001 0 0 0 0 0.002 0.001 0.002 0 0.001 0.002 0.002 0.003 0.017 0.019 0.016 0.006 0.001 0 0.002 0 0 0.002 0.001 0 0 0 0 0 0 0.001 0.001 0.002 0.002 0.002 0.002 0 0 0.003 0.01 0.004 0.003 0.001 0 0 0 0 0.001 0 0.014 0.017 0.019 0.013 0.009 0.003 0.002 0.002 0.001 0 0 0 0 0.023 0.028 0.014 0.013 0.005 0.002 
0.163 0.005 0.046 0.126 0.105 0.073 0.009 0.012 0.01 0.006 0.008 0.009 0.017 0 0 0 0.008 0.066 0.11 0.529 0.138 0.334 0.287 0.33 0.284 0.244 0.11 0.115 0.086 0.15 0.185 0.077 0.132 0.301 0.61 0.53 0.59 1 0.377 0.444 0.287 0.321 0.337 0.346 0.332 0.435 0.296 0.437 0.432 0.377 0.381 0.374 0.412 0.374 0.314 0.18 0.354 0.336 0.189 0.002 0.002 0.024 0.03 0.036 0.024 0.071 0.096 0.121 0.134 0.192 0.192 0.191 0.253 0.152 0.172 0.123 0.253 0.113 0.132 0.187 0.212 0.167 0.014 0.006 0.008 0.003 0.034 0.055 0.033 0.068 0.073 0.074 0.093 0.097 0.087 0.1 0.183 0.144 0 0.081 0.134 0.163 0.157 0.148 0.142 0.139 0.138 0.101 0.077 0.094 0.035 0.037 0.056 0.057 0.023 0.029 0.041 0.04 0.017 0.015 0.025 0.031 0.018 0.008 0 0.193 0.084 0.233 0.437 0.153 0.179 0.223 0.253 0.283 0.266 0.23 0.225 0.138 0.122 0.141 0.137 0.133 0.091 0.028 0.041 0.103 0.053 0.068 0.062 0.057 0.077 0.044 0.029 0.012 0.001 0.001 0.001 0.003 0.004 0.007 0.022 0.009 0.007 0.011 0.013 0.01 0.003 0.011 0.014 0.024 0.027 0.019 0.021 0.035 0.038 0.021 0.021 0.021 0.032 0.026 0.005 0.006 0.011 0.005 0.003 0.001 0.003 0.001 0.002 0.007 0.007 0 0.004 0.004 0.001 0.003 0.005 0.006 0 0.002 0.006 0.005 0.006 0.009 0.004 0.003 0.003 0.006 0.005 0 0.003 0.016 0.032 0.022 0 0.105 0.072 0.117 0.08 0.082 0.048 0.034 0.051 0.033 0.028 0.036 0.034 0.066 0.028 0.04 0.044 0.047 0.057 0 0.111 0.129 0.094 0.14 0.13 0.09 0.091 0.085 0.076 0.074 0.06 0.063 0.058 0.061 0.051 0.019 0.028 0.061 0.008 0.039 0.036 0.056 0.015 0.027 0.023 0.017 0.082 0.088 0.085 0.111 0.154 0 0.083 0.07 0.08 0.13 0.169 0.098 0.079 0.091 0.154 0.092 0.051 0.031 0.059 0.025 0.032 0.036 0.035 0.044 0.032 0.085 0.11 0.11 0.162 0.222 0.123 0.207 0.275 0.253 0.097 0.374 0.383 0.36 0.201 0.378 0.172 0.013 0.017 0.022 0.064 0.017 0.013 0.006 0.006 0.003 0.003 0.053 0.056 0.054 0.061 0.04 0.006 0.025 0.242 0.164 0.022 0.011 0.005 0.01 0.01 0.012 0.005 0 0.053 0.055 0.064 0.023 0.005 0.046 0.284 0.225 0.049 0.019 0.011 0.009 0.007 0.005 0.026 0.028 0.018 0.065 0.073 0.076 0.027 0.007 0.213 0.132 0.251 0.327 0.165 0.132 0.116 0.076 0.053 0.046 0.055 0.056 0.019 0.029 0.043 0.03 0.024 0.031 0.089 0.098 0.104 0.111 0.157 0.127 0.005 0.023 0.016 0.011 0.041 0.038 0.036 0.012 0.023 0.056 0.02 0.012 0.289 0.322 0.295 0.01 0.11 0.086 0.059 0.02 0.014 0.023 0.01 0.015 0.02 0.02 0.006 0.008 0.012 0.026 0.01 0.018 0.014 0.009 0 0.1 0.032 0.01 0.027 0.034 0.057 0.048 0.026 0.026 0.02 0.015 0.019 0 0.052 0.141 0.243 0.208 0.123 0.04 0.004 0.007 0.014 0.009 0.006 0.005 0.012 0.404 0.032 0.424 0.349 0.018 0.016 0.01 0.014 0.014 0.018 0.011 0.018 0.006 0.02 0.001 0.001 0 0 0.003 0.003 0 0.032 0.018 0.023 0.013 0.001 0.013 0.015 0.002 0.002 0.027 0.01 0.004 0.031 0.037 0.038 0.039 0.038 0.045 0.038 0.042 0.041 0.053 0.053 0.054 0.054 0.059 0.031 0.046 0.059 0.047 0.047 0.052 0.071 0.048 0.043 0.041 0.073 0.047 0.025 0.015 0.009 0.002 0.015 0.007 0 0.011 0.013 0.007 0.006 0.016 0.026 0.026 0.043 0.03 0.018 0.021 0.056 0.023 0.028 0.054 0.048 0.042 0.035 0.032 0.021 0.02 0.015 0 0 0 0.002 0 0 0.002 0.001 0.002 0.007 0.005 0.003 0 0 0.001 0.001 0.004 0.003 0.002 0.002 0.001 0.002 0.001 0.003 0.001 0.002 0.007 0.005 0.001 0.005 0.014 0.015 0.018 0.018 0.016 0.008 0.003 0 0.019 0.008 0.003 0.03 0.024 0.023 0.035 0.055 0.024 0.035 0.026 0.031 0.019 0.019 0.021 0.016 0.014 0.019 0.018 0.015 0.016 0.009 0.018 0.011 0.012 0.019 0.002 0.008 0 0 0 0 0 0.001 0 0.001 0 0 0.001 0.001 0.002 0.002 0.003 0.002 0 0.002 0.002 0.005 0.002 0.003 0.004 0.002 0.002 0.001 0.001 0 0 0 0 0 0 0 0.001 0.002 0.001 0.002 0.002 0 0 0 0 0 0 0 0 0 0 0 0 0 0 0 0 0 0 0.003 0.004 0.009 0.013 0.005 0.005 0.003 0.011 0.008 0.011 0.015 0.006 0.008 0.005 0.006 0.003 0.006 0.005 0.004 0.004 0.002 0.003 0.003 0.001 0.002 0.003 0.004 0.003 0.004 0.004 0.003 0.002 0.002 0.002 0.003 0.005 0.002 0.002 0.001 0 0.006 0.01 0 0.009 0.011 0.014 0 0.028 0 0.027 0.027 0.024 0.02 0.019 0.019 0.014 0.014 0.008 0.009 0.016 0.019 0.01 0.011 0.017 0.028 0.014 0.005 0 0.013 0.005 0.007 0.006 0.005 0.002 0.005 0.019 0.055 0.04 0.043 0.067 0.061 0.069 0.073 0.07 0.034 0.068 0.066 0.062 0.057 0.061 0.059 0.011 0.007 0.011 0.015 0.013 0.02 0.034 0.022 0.002 0.002 0.014 0.014 0.014 0.015 0.008 0.015 0.02 0.042 0.027 0.021 0.021 0.01 0.018 0.006 0.01 0.003 0 0.01 0.013 0.013 0.014 0.009 0.019 0.038 0.036 0.02 0.016 0.016 0 0.003 0.002 0.005 0.007 0.008 0.009 0.013 0.013 0.004 0 0.031 0.024 0.036 0.047 0.028 0.021 0.003 0.001 0 0 0 0 0 0 0 0 0 0 0 0 0.002 0.002 0.001 0.001 0 0.003 0 0.001 0.005 0.007 0.008 0.009 0.005 0.007 0.004 0 0.042 0.044 0.036 0.001 0.001 0 0.003 0 0 0.003 0.002 0 0.003 0.004 0.001 0.001 0.001 0.003 0.004 0.004 0.004 0.002 0.001 0.002 0.001 0.001 0 0.001 0.001 0.003 0.005 0.005 0.005 0.004 0 0 0.014 0.028 0.037 0.032 0.016 0.003 0.001 0.001 0 0 0.001 0.003 0.003 0.054 0.012 0.066 0.009 0.053 0.09 0.032 0.025 0.024 0.008 0.009 0.012 0.009 0.017 0.006 0.005 0.003 0 0.002 0.002 0.011 0.004 0.002 0.002 0.003 0.002 0.005 0.007 0.002 0.002 0.005 0.002 0.002 0.003 0.008 0.012 0.012 0.012 0.012 0.01 0.009 0.006 0.008 0.008 0.009 0.006 0.011 0.014 0.014 0.015 0.016 0.016 0.014 0.014 0.017 0.017 0.005 0.011 0.024 0.014 0 0.01 0.018 0.014 0.011 0.003 0.002 0.003 0.004 0.002 0.005 0.006 0.006 0.007 0.006 0.006 0.004 0.012 0.006 0.005 0.006 0.008 0.006 0.003 0.003 0.037 0.009 0.01 0.009 0.006 0.004 0.002 0.004 0.007 0 0.003 0.002 0.002 0.001 0.002 0.001 0 0.003 0.005 0.005 0.005 0.008 0.007 0.005 0.006 0.004 0.004 0.004 0.005 0.005 0.01 0.009 0.002 0.006 0.01 0.012 0.004 0.007 0.01 0.01 0.003 0 0 0.013 0.009 0.009 0.009 0.008 0.012 0.014 0.013 0.013 0.007 0.017 0.024 0.032 0.014 0.018 0.034 0.022 0.014 0.014 0.015 0.016 0.011 0.006 0.007 0.008 0.012 0.003 0 0.001 0.001 0.002 0.001 0 0.001 0 0 0 0 0 0 0 0 0 0.001 0.002 0.004 0.003 0.003 0.003 0.005 0 0.001 0.001 0.001 0.001 0 0 0.001 0 0.001 0 0.001 0.001 0 0 0.001 0.001 0.001 0 0 0 0 0 0 0 0 0 0 0 0 0 0 0 0 0.001 0.001 0 0 0.001 0.004 0.007 0.005 0.012 0.011 0.009 0.006 0.003 0.003 0.005 0.004 0.003 0.003 0.001 0.003 0.002 0.004 0.003 0.004 0.004 0.005 0.005 0.003 0.006 0.005 0 0.004 0.005 0.003 0.003 0.004 0.002 0.002 0.002 0.002 0.004 0.006 0.003 0 0.003 0.007 0.008 0.008 0.01 0 0 0.011 0.007 0.005 0.006 0.007 0.006 0.005 0.004 0.004 0.004 0.008 0.003 0.002 0.004 0.007 0.007 0.006 0.006 0.006 0.004 0.006 0.003 0.003 0.005 0.003 0.009 0.01 0.007 0.007 0.008 0.008 0.008 0.01 0.011 0.007 0.011 0.014 0.013 0.01 0.009 0.009 0.004 0.006 0.006 0.002 0.001 0.001 0 0 0 0 0 0.006 0.008 0.009 0.008 0.005 0.002 0 0.005 0.001 0.001 0.001 0.001 0 0 0 0.003 0.006 0.008 0.008 0.003 0 0 0.008 0.006 0 0 0 0.001 0 0 0 0 0.004 0.006 0.008 0.008 0.004 0 0.005 0.006 0.01 0.009 0.006 0.005 0.002 0.001 0.001 0.001 0.001 0.001 0.001 0.001 0.001 0.001 0.001 0.001 0 0.001 0.001 0.001 0.002 0.002 0.002 0.001 0 0 0.001 0.002 0.004 0.004 0.006 0.008 0.003 0.003 0.009 0.01 0.009 0 0 0 0.001 0 0 0.001 0.001 0 0 0.001 0.001 0.001 0.001 0.001 0.001 0.001 0.001 0 0 0.002 0.001 0.001 0.003 0.001 0.001 0 0.001 0.001 0 0 0.003 0.003 0.003 0.008 0.01 0.01 0.003 0.002 0 0 0 0 0 0 0 0.01 0.01 0.013 0.003 0.01 0.012 0.013 0.007 0.004 0.008 0.007 0.011 0.001 0.002 0.002 0.002 0 0 0.009 0 0.006 0 0 0.001 0.007 0.003 0.002 0.002 0.001 0 0.004 0.004 0.018 0.013 0.012 0.012 0.016 0.015 0.016 0.015 0.015 0.015 0.016 0.016 0.018 0.016 0.019 0.021 0.016 0.016 0.017 0.019 0.015 0.01 0.014 0.018 0.016 0.013 0.005 0.012 0.009 0.018 0.036 0.014 0.002 0.007 0.007 0.012 0.017 0.012 0.02 0.017 0.02 0.033 0.019 0.018 0.026 0.029 0.016 0.014 0.015 0 0.001 0.006 0.001 0 0.057 0.045 0.026 0.036 0.03 0.044 0.067 0.039 0.039 0.029 0.025 0.025 0.027 0.03 0.021 0.032 0.034 0.049 0.063 0.044 0.058 0.054 0.03 0.053 0.104 0.047 0.02 0.009 0.013 0.013 0.021 0.003 0.003 0 0.002 0.002 0.002 0.003 0.008 0.009 0.013 0.013 0.014 0.011 0.015 0.01 0.009 0.007 0.008 0.013 0.016 0.013 0.008 0.009 0.004 0.016 0.009 0.007 0.016 0.005 0.004 0.001 0.002 0.004 0.005 0.004 0.004 0.001 0.002 0.004 0.004 0.004 0.002 0.004 0.003 0.005 0.003 0 0.004 0.004 0.003 0.006 0.003 0.006 0.003 0.004 0.003 0.003 0.003 0.004 0.004 0.004 0.003 0 0.004 0.004 0.003 0.001 0.002 0.003 0.003 0 0.001 0 0 0 0 0.002 0.002 0.001 0 0.002 0.002 0.001 0.003 0.004 0.003 0.003 0.003 0.005 0.005 0.002 0.003 0.004 0.002 0.011 0.021 0.028 0.042 0.025 0.014 0.037 0.043 0.022 0.019 0.034 0.027 0.028 0.018 0.018 0.02 0 0.024 0.021 0.02 0.019 0.02 0.018 0.02 0.016 0.017 0.019 0.012 0.014 0.012 0.004 0.001 0 0.008 0.002 0.006 0.008 0.005 0.001 0 0 0.002 0 0.001 0.001 0.001 0.001 0.001 0.004 0.002 0.002 0.003 0.001 0.001 0.003 0.002 0.003 0.004 0.004 0.002 0 0.002 0.002 0.001 0.002 0.001 0.001 0.002 0.005 0.012 0.011 0.011 0.011 0.009 0.008 0.013 0.012 0.014 0.018 0.018 0.017 0.015 0.019 0.009 0.005 0.006 0.006 0.004 0.004 0.003 0.003 0.002 0 0 0.001 0.001 0.001 0.001 0 0.003 0.004 0.004 0.004 0 0.003 0.002 0.003 0.004 0.003 0 0.001 0.002 0.002 0.001 0.001 0 0 0.006 0.011 0 0.001 0.001 0 0 0 0.001 0 0.001 0.002 0.002 0.005 0.007 0 0.013 0.014 0.014 0.015 0.007 0.003 0.003 0.002 0.002 0.001 0.001 0.002 0.002 0.001 0 0 0 0.001 0.002 0.003 0.005 0.003 0.002 0.002 0 0 0.001 0.001 0.001 0.001 0.002 0.001 0.002 0.004 0.002 0.004 0.017 0.019 0.013 0.009 0.005 0 0.004 0.002 0.001 0.002 0.002 0 0.002 0.002 0.001 0.001 0 0.002 0.002 0.002 0.002 0.002 0.002 0.003 0.001 0.002 0.013 0.004 0.004 0.001 0.001 0.002 0 0 0.001 0 0.013 0.012 0.017 0.014 0.012 0.002 0.001 0.001 0.001 0.001 0.002 0.002 0.002 0.021 0.02 0.01 0.018 0.001 0.003 
0.162 0.002 0.028 0.096 0.072 0.049 0.007 0.011 0.005 0.002 0.002 0.005 0.015 0 0 0 0.01 0.056 0.102 0.378 0.138 0.264 0.238 0.26 0.249 0.218 0.086 0.083 0.064 0.106 0.138 0.064 0.083 0.199 0.39 0.439 0.425 0.482 1 0.737 0.411 0.338 0.285 0.261 0.234 0.297 0.22 0.311 0.302 0.261 0.269 0.261 0.284 0.258 0.216 0.125 0.254 0.237 0.13 0.002 0.001 0.024 0.032 0.039 0.026 0.056 0.074 0.102 0.105 0.136 0.141 0.131 0.169 0.112 0.135 0.093 0.185 0.082 0.113 0.141 0.159 0.115 0.014 0.005 0.005 0.002 0.031 0.048 0.02 0.057 0.07 0.069 0.068 0.081 0.073 0.075 0.134 0.098 0 0.071 0.126 0.152 0.154 0.152 0.133 0.132 0.143 0.094 0.078 0.092 0.04 0.044 0.06 0.054 0.026 0.032 0.042 0.038 0.018 0.012 0.027 0.03 0.016 0.004 0 0.13 0.054 0.195 0.372 0.14 0.141 0.164 0.188 0.21 0.185 0.169 0.165 0.107 0.097 0.101 0.109 0.099 0.075 0.028 0.03 0.074 0.044 0.058 0.051 0.048 0.065 0.036 0.027 0.013 0.005 0.005 0.004 0.005 0.005 0.005 0.017 0.008 0.003 0.005 0.005 0.003 0.005 0.011 0.009 0.022 0.021 0.015 0.019 0.029 0.028 0.018 0.019 0.018 0.025 0.019 0.003 0.006 0.008 0.003 0.003 0.001 0.004 0.002 0.003 0.005 0.006 0.001 0.002 0.006 0.001 0.005 0.006 0.006 0 0.001 0.002 0.002 0.004 0.005 0.003 0.003 0.004 0.003 0.003 0.001 0.005 0.016 0.027 0.02 0 0.078 0.058 0.091 0.065 0.066 0.04 0.029 0.043 0.03 0.04 0.04 0.035 0.061 0.026 0.045 0.043 0.048 0.062 0 0.107 0.123 0.088 0.132 0.12 0.084 0.095 0.073 0.066 0.065 0.049 0.049 0.053 0.043 0.035 0.015 0.022 0.042 0.005 0.033 0.033 0.042 0.012 0.019 0.014 0.008 0.068 0.073 0.065 0.102 0.121 0 0.122 0.092 0.104 0.143 0.22 0.116 0.089 0.117 0.197 0.109 0.052 0.02 0.062 0.019 0.032 0.03 0.029 0.029 0.03 0.074 0.098 0.079 0.125 0.177 0.1 0.168 0.204 0.19 0.075 0.265 0.278 0.262 0.151 0.252 0.115 0.004 0.01 0.014 0.047 0.011 0.007 0.005 0.005 0 0 0.056 0.062 0.065 0.069 0.039 0.013 0.025 0.178 0.121 0.018 0.011 0.003 0.01 0.007 0.008 0.001 0 0.059 0.065 0.075 0.026 0.007 0.04 0.209 0.175 0.047 0.017 0.006 0.009 0.005 0.003 0.022 0.026 0.021 0.069 0.086 0.088 0.028 0.005 0.296 0.121 0.199 0.239 0.116 0.103 0.093 0.055 0.037 0.023 0.037 0.043 0.019 0.017 0.024 0.026 0.03 0.035 0.079 0.084 0.086 0.098 0.119 0.102 0.004 0.02 0.01 0.009 0.035 0.034 0.032 0.01 0.02 0.06 0.023 0.014 0.198 0.239 0.226 0.006 0.091 0.076 0.054 0.019 0.013 0.019 0.011 0.013 0.016 0.016 0.006 0.007 0.01 0.019 0.004 0.019 0.017 0.008 0 0.071 0.018 0.007 0.014 0.017 0.037 0.033 0.027 0.026 0.017 0.019 0.026 0 0.037 0.106 0.177 0.154 0.091 0.028 0.002 0.004 0.012 0.005 0.005 0.003 0.009 0.292 0.031 0.299 0.284 0.013 0.01 0.005 0.007 0.011 0.019 0.014 0.021 0.012 0.015 0.003 0.005 0 0 0.002 0.003 0 0.034 0.019 0.027 0.017 0.004 0.011 0.02 0.006 0.007 0.033 0.012 0.01 0.04 0.044 0.041 0.036 0.04 0.043 0.034 0.037 0.036 0.038 0.044 0.047 0.048 0.058 0.03 0.043 0.056 0.044 0.047 0.044 0.063 0.039 0.035 0.029 0.064 0.038 0.024 0.009 0.016 0.011 0.018 0.01 0 0.008 0.013 0.006 0.003 0.013 0.019 0.026 0.039 0.028 0.021 0.031 0.054 0.02 0.038 0.055 0.048 0.043 0.035 0.033 0.024 0.024 0.02 0.002 0.002 0.002 0.001 0 0 0.004 0.006 0.004 0.008 0.006 0.006 0 0 0 0.002 0.002 0.002 0.002 0.002 0.002 0.002 0.002 0.003 0 0.002 0.004 0.005 0 0.005 0.011 0.01 0.012 0.013 0.013 0.006 0.001 0 0.013 0.004 0.001 0.024 0.021 0.015 0.025 0.049 0.013 0.025 0.024 0.025 0.012 0.011 0.015 0.011 0.008 0.01 0.012 0.009 0.009 0.006 0.01 0.009 0.009 0.011 0 0.002 0 0 0 0 0 0 0 0 0 0 0 0 0.001 0 0 0 0.001 0.002 0.001 0 0.001 0.003 0.001 0 0 0 0 0 0 0 0 0 0 0 0 0 0 0 0 0 0 0 0 0 0 0 0 0 0 0 0 0 0 0 0 0 0 0 0.002 0.004 0.008 0.003 0.002 0.002 0.008 0.009 0.01 0.01 0.006 0.009 0.006 0.005 0.003 0.001 0.001 0.001 0.001 0.002 0.001 0.001 0.001 0.002 0.002 0.001 0.001 0.001 0.001 0.001 0 0.001 0.001 0.001 0.001 0.001 0 0 0 0.001 0.003 0 0.004 0.003 0.005 0 0.019 0 0.019 0.018 0.013 0.011 0.018 0.018 0.015 0.01 0.007 0.006 0.015 0.02 0.007 0.007 0.013 0.023 0.006 0.002 0 0.01 0.005 0.007 0.007 0.006 0.003 0.005 0.019 0.044 0.044 0.033 0.058 0.059 0.062 0.066 0.066 0.048 0.058 0.06 0.061 0.059 0.055 0.052 0.014 0.014 0.014 0.012 0.013 0.021 0.031 0.021 0 0 0.008 0.01 0.009 0.009 0.007 0.01 0.013 0.037 0.024 0.012 0.014 0.006 0.017 0.004 0.004 0 0 0.007 0.008 0.009 0.007 0.003 0.012 0.033 0.031 0.012 0.012 0.006 0.001 0.001 0.001 0.001 0.002 0.002 0.005 0.008 0.009 0.001 0 0.027 0.019 0.029 0.041 0.022 0.02 0.007 0.005 0.005 0.004 0.005 0.005 0.001 0.003 0.003 0.002 0.001 0.001 0.001 0.006 0.008 0.008 0.004 0.004 0 0.003 0 0.001 0.006 0.002 0.004 0.003 0.001 0.001 0 0 0.04 0.042 0.038 0.002 0.007 0 0.006 0 0 0.002 0.001 0 0 0.001 0 0.001 0.001 0.001 0.001 0.001 0.001 0.003 0.001 0.004 0.002 0.001 0.001 0.001 0.001 0.001 0.001 0.001 0.001 0.001 0.001 0.001 0.011 0.028 0.045 0.039 0.015 0.008 0.003 0.005 0.002 0.001 0.004 0.003 0.003 0.057 0.011 0.062 0.014 0.051 0.066 0.029 0.024 0.02 0.008 0.012 0.019 0.01 0.011 0.008 0.003 0.003 0 0.002 0.002 0.011 0.001 0.009 0.008 0.006 0.002 0.002 0.005 0.004 0.002 0.008 0.007 0.004 0.005 0.01 0.012 0.013 0.014 0.016 0.009 0.01 0.006 0.005 0.007 0.009 0.007 0.014 0.012 0.015 0.018 0.016 0.015 0.014 0.018 0.019 0.018 0.01 0.013 0.021 0.014 0 0.016 0.02 0.012 0.01 0 0.004 0.006 0.008 0.011 0.011 0.013 0.014 0.015 0.01 0.009 0.007 0.013 0.01 0.008 0.007 0.009 0.006 0.003 0.003 0.04 0.005 0.009 0.009 0.007 0.008 0.002 0.006 0.007 0.004 0.004 0.003 0.003 0.002 0.007 0.007 0 0 0 0.001 0.003 0.004 0.002 0.003 0.002 0.003 0.003 0.001 0.005 0.004 0.008 0.007 0.002 0.007 0.01 0.009 0.005 0.004 0.005 0.008 0.003 0 0 0.009 0.009 0.005 0.007 0.008 0.014 0.015 0.014 0.015 0.007 0.016 0.025 0.026 0.012 0.017 0.034 0.018 0.008 0.01 0.014 0.01 0.006 0.007 0.004 0.004 0.008 0.002 0 0.001 0.002 0.004 0.002 0.001 0.001 0 0 0 0 0 0 0.001 0.001 0.001 0.001 0 0.002 0.002 0 0.004 0.003 0.001 0.001 0.001 0.001 0.001 0.001 0.001 0.001 0.001 0 0 0.001 0.001 0 0 0.001 0.001 0.001 0.001 0.001 0.001 0.001 0 0 0 0.001 0.001 0.001 0.001 0.001 0 0.001 0.002 0.001 0.001 0.001 0.002 0.003 0.003 0.001 0.006 0.004 0.009 0.008 0.008 0.007 0.006 0.003 0.002 0.006 0.006 0.004 0.003 0.003 0.001 0.005 0.005 0.003 0.001 0.003 0.003 0.003 0.004 0.003 0.002 0.003 0.004 0.004 0.004 0.004 0.001 0.003 0.002 0.002 0.001 0.005 0.003 0 0.005 0.005 0.003 0.007 0.01 0 0 0.011 0.006 0.004 0.003 0.001 0.004 0.003 0.001 0.001 0.003 0.004 0.004 0.004 0.003 0.003 0.001 0.001 0.003 0.001 0.001 0.001 0.001 0.002 0.003 0.001 0.012 0.013 0.008 0.005 0.007 0.003 0.009 0.012 0.012 0.007 0.012 0.017 0.016 0.014 0.011 0.01 0.004 0.004 0.002 0.001 0.001 0 0 0 0 0 0 0.001 0.001 0.001 0 0 0.001 0.001 0.002 0.001 0.001 0.001 0.001 0.001 0.001 0 0 0.002 0.002 0.002 0.002 0 0 0.006 0.004 0 0 0 0.001 0.001 0.001 0.001 0.001 0.002 0 0.002 0.002 0.001 0 0.005 0.008 0.011 0.011 0.006 0.002 0.003 0.001 0 0 0.001 0.002 0 0 0.003 0.003 0.002 0 0 0.002 0.002 0.002 0.003 0.003 0.001 0 0 0 0 0 0 0 0 0.001 0 0.005 0.012 0.011 0.011 0.002 0.003 0.001 0 0 0 0 0 0 0 0 0 0 0 0 0 0 0 0 0.003 0.004 0.002 0.001 0.005 0.004 0.002 0 0 0 0 0 0.002 0.003 0.005 0.005 0.01 0.009 0.001 0 0 0 0 0 0 0 0 0.015 0.015 0.016 0.007 0.009 0.012 0.011 0.009 0.009 0.013 0.005 0.01 0.003 0.004 0.002 0.005 0.002 0.002 0.005 0 0.007 0 0 0 0.003 0.002 0.001 0.001 0 0 0 0.002 0.007 0.004 0.008 0.008 0.007 0.008 0.009 0.01 0.01 0.009 0.011 0.013 0.014 0.01 0.013 0.015 0.012 0.012 0.012 0.016 0.014 0.01 0.011 0.015 0.013 0.01 0.007 0.005 0.012 0.015 0.023 0.007 0.004 0.007 0.007 0.011 0.015 0.014 0.018 0.013 0.016 0.03 0.015 0.013 0.018 0.026 0.017 0.015 0.013 0 0 0.001 0.001 0.001 0.037 0.031 0.02 0.029 0.024 0.035 0.06 0.036 0.03 0.02 0.013 0.013 0.013 0.016 0.01 0.019 0.022 0.032 0.046 0.027 0.043 0.042 0.016 0.031 0.065 0.034 0.013 0.009 0.012 0.013 0.013 0.005 0.004 0.004 0.002 0.004 0.004 0.004 0.008 0.01 0.012 0.012 0.01 0.013 0.01 0.008 0.009 0.009 0.007 0.01 0.008 0.013 0.006 0.006 0.006 0.015 0.007 0.006 0.008 0.002 0 0.002 0 0 0.002 0.001 0.001 0 0 0.002 0.002 0.002 0.001 0.002 0.002 0.002 0.001 0.003 0.002 0.001 0.002 0 0.002 0.004 0.003 0.003 0.002 0.001 0.002 0.002 0.002 0.002 0.001 0 0.001 0.002 0 0 0.001 0 0 0 0.002 0 0 0 0 0.001 0.001 0 0.002 0.001 0.002 0 0.002 0.002 0.001 0.001 0.002 0.002 0.003 0.002 0.001 0.001 0.001 0.009 0.015 0.016 0.029 0.015 0.007 0.019 0.022 0.014 0.008 0.015 0.012 0.01 0.008 0.008 0.009 0 0.012 0.013 0.014 0.013 0.015 0.014 0.013 0.007 0.014 0.014 0.007 0.009 0.01 0.003 0.002 0 0.009 0.005 0.004 0.003 0.002 0.003 0.001 0.003 0 0.002 0.003 0.002 0.002 0.003 0.003 0.002 0.002 0.001 0.002 0.002 0.003 0.004 0.003 0.004 0.007 0.004 0.001 0.004 0.002 0.002 0.003 0.003 0.003 0.003 0.003 0.004 0.011 0.01 0.009 0.009 0.007 0.009 0.012 0.013 0.012 0.015 0.016 0.015 0.012 0.013 0.006 0.001 0.001 0 0 0.001 0.001 0 0 0 0 0.002 0.002 0.002 0.002 0.002 0 0 0.006 0.002 0.001 0.001 0.001 0.001 0 0.001 0 0 0 0.003 0.002 0.002 0 0 0.004 0.005 0 0.001 0.001 0 0 0.001 0 0 0.001 0.003 0.003 0.004 0.007 0 0.008 0.009 0.009 0.01 0.004 0.005 0.002 0.001 0.001 0.001 0.001 0.001 0.001 0 0 0 0 0 0.001 0.001 0.001 0.002 0.001 0.001 0 0 0 0.001 0.001 0.001 0.002 0.002 0.001 0.003 0.001 0.003 0.008 0.011 0.01 0.003 0.001 0 0.001 0.001 0.001 0.001 0.001 0 0 0 0 0 0 0.001 0.001 0.001 0.001 0.001 0.001 0.001 0 0.001 0.007 0.001 0.001 0.001 0.001 0.002 0 0.002 0 0 0.008 0.008 0.008 0.007 0.008 0.002 0.001 0.001 0 0 0 0 0 0.012 0.015 0.01 0.017 0.001 0.001 
0.156 0.004 0.038 0.089 0.074 0.046 0.009 0.012 0.007 0.002 0.003 0.006 0.013 0 0 0 0.009 0.06 0.114 0.365 0.141 0.265 0.229 0.265 0.231 0.19 0.087 0.091 0.078 0.125 0.144 0.084 0.12 0.248 0.399 0.415 0.415 0.533 0.755 1 0.522 0.407 0.35 0.298 0.24 0.342 0.235 0.333 0.339 0.292 0.298 0.306 0.317 0.283 0.258 0.138 0.28 0.258 0.14 0.003 0.001 0.025 0.029 0.04 0.023 0.066 0.089 0.12 0.121 0.158 0.163 0.148 0.196 0.119 0.151 0.101 0.191 0.084 0.13 0.16 0.176 0.15 0.008 0.006 0.008 0.001 0.028 0.055 0.035 0.059 0.081 0.074 0.076 0.085 0.073 0.084 0.15 0.112 0 0.076 0.128 0.149 0.146 0.147 0.121 0.128 0.124 0.093 0.081 0.097 0.039 0.043 0.065 0.06 0.025 0.036 0.042 0.035 0.019 0.01 0.021 0.025 0.016 0.005 0 0.129 0.056 0.184 0.353 0.149 0.14 0.181 0.205 0.222 0.201 0.169 0.174 0.095 0.088 0.085 0.093 0.086 0.062 0.027 0.031 0.07 0.043 0.048 0.045 0.045 0.054 0.033 0.025 0.015 0.004 0.004 0.004 0.002 0.006 0.007 0.017 0.008 0.002 0.005 0.007 0.005 0.005 0.011 0.006 0.017 0.02 0.016 0.017 0.027 0.028 0.018 0.017 0.017 0.023 0.02 0.001 0.002 0.003 0.003 0.002 0 0.003 0.005 0.005 0.004 0.004 0 0.002 0.003 0.001 0.004 0.008 0.006 0 0.001 0.001 0.002 0.004 0.006 0 0.002 0.004 0.004 0.005 0.001 0.001 0.008 0.029 0.02 0 0.083 0.06 0.085 0.053 0.051 0.035 0.022 0.031 0.021 0.031 0.028 0.027 0.055 0.029 0.032 0.045 0.045 0.054 0 0.095 0.113 0.091 0.123 0.113 0.081 0.087 0.07 0.058 0.058 0.044 0.041 0.044 0.045 0.028 0.015 0.025 0.046 0.008 0.031 0.029 0.039 0.007 0.012 0.011 0.008 0.063 0.074 0.07 0.114 0.104 0 0.149 0.122 0.138 0.175 0.28 0.15 0.109 0.138 0.251 0.132 0.061 0.047 0.084 0.026 0.045 0.044 0.044 0.047 0.031 0.083 0.111 0.097 0.14 0.188 0.1 0.176 0.221 0.202 0.074 0.295 0.314 0.301 0.168 0.302 0.126 0.008 0.011 0.018 0.06 0.023 0.018 0.009 0.009 0.002 0.002 0.076 0.081 0.079 0.086 0.06 0.014 0.035 0.196 0.141 0.025 0.017 0.003 0.016 0.014 0.014 0.003 0 0.076 0.078 0.088 0.023 0.01 0.037 0.248 0.212 0.043 0.015 0.014 0.016 0.006 0.003 0.029 0.033 0.025 0.083 0.106 0.104 0.028 0.007 0.362 0.111 0.211 0.283 0.15 0.116 0.096 0.069 0.047 0.035 0.048 0.046 0.022 0.028 0.034 0.027 0.025 0.028 0.075 0.08 0.089 0.095 0.125 0.104 0.006 0.038 0.015 0.008 0.048 0.045 0.041 0.012 0.022 0.074 0.027 0.017 0.248 0.281 0.238 0.007 0.095 0.081 0.056 0.026 0.018 0.018 0.009 0.021 0.023 0.021 0.01 0.008 0.013 0.021 0.002 0.015 0.013 0.004 0 0.068 0.026 0.008 0.021 0.027 0.039 0.037 0.021 0.02 0.014 0.011 0.034 0 0.046 0.123 0.204 0.187 0.115 0.035 0.006 0.008 0.018 0.012 0.006 0.004 0.012 0.337 0.029 0.342 0.28 0.011 0.01 0.01 0.008 0.01 0.016 0.016 0.021 0.007 0.014 0.001 0.002 0 0 0.001 0.002 0 0.025 0.021 0.029 0.019 0.003 0.014 0.021 0.005 0.005 0.032 0.012 0.012 0.041 0.038 0.036 0.036 0.038 0.037 0.032 0.035 0.035 0.045 0.045 0.047 0.043 0.056 0.024 0.046 0.063 0.046 0.045 0.045 0.065 0.037 0.036 0.036 0.066 0.039 0.028 0.014 0.015 0.008 0.024 0.011 0 0.002 0.006 0.007 0.009 0.02 0.034 0.026 0.047 0.032 0.024 0.026 0.061 0.024 0.034 0.053 0.044 0.039 0.031 0.025 0.019 0.018 0.015 0.004 0.004 0.004 0.003 0.001 0 0.002 0.003 0.008 0.012 0.01 0.004 0 0 0.001 0.002 0.002 0.003 0.003 0.002 0.003 0.003 0.003 0.003 0 0.006 0.005 0.005 0 0.006 0.012 0.009 0.01 0.013 0.011 0.005 0.001 0 0.018 0.007 0.005 0.028 0.025 0.019 0.032 0.056 0.017 0.024 0.025 0.03 0.015 0.012 0.012 0.011 0.01 0.011 0.012 0.009 0.011 0.007 0.011 0.008 0.008 0.011 0.003 0.008 0 0 0 0 0 0 0 0 0 0 0 0 0.004 0.002 0.004 0.001 0.001 0.002 0.001 0.002 0.002 0.004 0.004 0.001 0.001 0 0 0 0 0 0 0 0 0 0.001 0 0.001 0.002 0 0.001 0 0 0 0 0 0 0 0 0 0 0 0 0 0 0 0 0.001 0.005 0.009 0.011 0.018 0.007 0.005 0.002 0.009 0.008 0.008 0.01 0.004 0.008 0.005 0.005 0.002 0.002 0.001 0.003 0.003 0.003 0.003 0.004 0.003 0.003 0.002 0.002 0.002 0.003 0.002 0.001 0.001 0.001 0.001 0.003 0.002 0.001 0.002 0.002 0 0.003 0.006 0 0.006 0.008 0.008 0 0.025 0 0.025 0.029 0.026 0.019 0.021 0.02 0.019 0.022 0.012 0.013 0.024 0.021 0.017 0.017 0.024 0.026 0.013 0.001 0 0.015 0.005 0.011 0.009 0.007 0.004 0.007 0.026 0.051 0.034 0.048 0.067 0.067 0.065 0.072 0.067 0.044 0.063 0.061 0.06 0.051 0.056 0.05 0.013 0.009 0.009 0.017 0.023 0.03 0.043 0.03 0.001 0.001 0.015 0.017 0.018 0.018 0.015 0.018 0.028 0.038 0.023 0.02 0.026 0.016 0.027 0.017 0.017 0.005 0 0.012 0.018 0.018 0.015 0.005 0.016 0.043 0.038 0.014 0.013 0.013 0 0.003 0.001 0.01 0.004 0.005 0.012 0.017 0.017 0.006 0 0.032 0.019 0.038 0.044 0.029 0.019 0.007 0.004 0.004 0.002 0.004 0.004 0.001 0.001 0.001 0.001 0.001 0.001 0.001 0.002 0.003 0.004 0.004 0.003 0 0 0 0 0.003 0.002 0.009 0.006 0.002 0.003 0 0.001 0.041 0.041 0.039 0.002 0.003 0 0.002 0 0 0.001 0.001 0 0 0 0 0 0 0.001 0.001 0.001 0.001 0.002 0.001 0.005 0.003 0.001 0.001 0.001 0.002 0.002 0.001 0.002 0.002 0.001 0.001 0.001 0.018 0.018 0.045 0.039 0.009 0.002 0.001 0.001 0 0 0 0 0 0.057 0.01 0.061 0.011 0.04 0.063 0.026 0.021 0.02 0.011 0.012 0.015 0.012 0.016 0.009 0.006 0.003 0 0.002 0.002 0.006 0.004 0.008 0.006 0.004 0.001 0.002 0.001 0.001 0.001 0.006 0.006 0.002 0.003 0.008 0.007 0.007 0.01 0.013 0.003 0.003 0.008 0.011 0.012 0.012 0.005 0.013 0.011 0.012 0.016 0.016 0.016 0.013 0.016 0.019 0.017 0.009 0.014 0.021 0.015 0 0.014 0.016 0.009 0.007 0.003 0.004 0.004 0.006 0.007 0.009 0.009 0.01 0.01 0.008 0.008 0.005 0.011 0.007 0.006 0.005 0.007 0.008 0.003 0.003 0.035 0.003 0.004 0.003 0.005 0.005 0.003 0.008 0.008 0.003 0.003 0 0 0.002 0.005 0.005 0 0.003 0.003 0.005 0.005 0.005 0.006 0.006 0.005 0.004 0.006 0.005 0.008 0.012 0.015 0.015 0.013 0.018 0.016 0.006 0.003 0.008 0.014 0.017 0.011 0 0 0.014 0.011 0.005 0.007 0.006 0.012 0.014 0.016 0.015 0.007 0.019 0.019 0.024 0.016 0.022 0.031 0.021 0.015 0.018 0.021 0.016 0.005 0.007 0.007 0.007 0.011 0.002 0 0 0.003 0.005 0.003 0.002 0.002 0.002 0.002 0.001 0 0 0 0 0 0 0.001 0.002 0.002 0.001 0.001 0.004 0.005 0 0 0 0 0 0 0 0 0 0 0 0 0 0.001 0.001 0.001 0.001 0.001 0 0 0 0 0 0 0 0 0 0 0 0 0 0 0 0 0 0 0 0.004 0.005 0.004 0.01 0.006 0.008 0.008 0.013 0.007 0.003 0.001 0.004 0.007 0.004 0.002 0.002 0.003 0.001 0.004 0.004 0.003 0.001 0.006 0.005 0.004 0.003 0.002 0.003 0.004 0.005 0.003 0.003 0.003 0.002 0.002 0.003 0.002 0.001 0.006 0.003 0 0.004 0.006 0.006 0.009 0.011 0 0 0.007 0.002 0.002 0.002 0 0.001 0.002 0.002 0.003 0.002 0.002 0.001 0.002 0.002 0.003 0.003 0.005 0.003 0.004 0.004 0.003 0.006 0.006 0.006 0.007 0.011 0.014 0.008 0.01 0.01 0.007 0.011 0.013 0.014 0.006 0.014 0.017 0.017 0.015 0.013 0.009 0.004 0.004 0.002 0 0 0.001 0.001 0.001 0 0 0 0.003 0.003 0.003 0.002 0.001 0 0 0.003 0 0 0 0 0 0 0 0 0.004 0.004 0.004 0.002 0 0 0.006 0.002 0 0 0 0.001 0 0 0 0 0.003 0.002 0.005 0.005 0.004 0 0.004 0.003 0.005 0.002 0.003 0.003 0.001 0.001 0 0.001 0.001 0 0.001 0.001 0.001 0 0 0 0 0 0.001 0.001 0.001 0.001 0.001 0 0 0 0 0 0.002 0.002 0.003 0.002 0.001 0.003 0.007 0.007 0.006 0.001 0.001 0 0 0 0 0 0 0 0 0 0 0 0 0 0 0.001 0.001 0 0 0.001 0 0 0.001 0 0.001 0.001 0.002 0.002 0 0.001 0.002 0.002 0.003 0.003 0.008 0.008 0.001 0.001 0 0 0 0 0 0 0 0.011 0.011 0.017 0.004 0.013 0.012 0.012 0.011 0.006 0.009 0.006 0.013 0 0 0 0 0 0 0.009 0 0.004 0 0 0.001 0.002 0.001 0 0 0 0 0 0.003 0.01 0.006 0.009 0.01 0.012 0.012 0.013 0.011 0.01 0.011 0.012 0.012 0.012 0.008 0.013 0.015 0.011 0.012 0.011 0.015 0.012 0.011 0.009 0.015 0.015 0.015 0.003 0.009 0.013 0.019 0.033 0.009 0.001 0.004 0.004 0.007 0.009 0.006 0.022 0.012 0.01 0.025 0.013 0.013 0.021 0.021 0.013 0.01 0.008 0 0.001 0.003 0.003 0.002 0.053 0.036 0.02 0.029 0.029 0.045 0.07 0.04 0.039 0.029 0.02 0.018 0.021 0.025 0.02 0.024 0.027 0.032 0.044 0.033 0.044 0.045 0.029 0.044 0.083 0.039 0.016 0.009 0.013 0.013 0.016 0.003 0.001 0 0.004 0.004 0.004 0.004 0.005 0.005 0.008 0.009 0.009 0.007 0.014 0.01 0.012 0.006 0.004 0.007 0.017 0.012 0.005 0.011 0.008 0.019 0.009 0.008 0.017 0.005 0.005 0.003 0.002 0.002 0.002 0.003 0.003 0.001 0.002 0.003 0.003 0.003 0.002 0.003 0.003 0.006 0.002 0.004 0.004 0.003 0.004 0.005 0.005 0.006 0.006 0.006 0.004 0.005 0.002 0.003 0.004 0.001 0.002 0 0.002 0.003 0.002 0 0.002 0 0 0 0 0 0.002 0.002 0.001 0.001 0.002 0.002 0.002 0.001 0.002 0.002 0.002 0.002 0.002 0.003 0.005 0.004 0.005 0.005 0.006 0.006 0.005 0.011 0.022 0.023 0.031 0.026 0.016 0.028 0.031 0.022 0.015 0.027 0.022 0.023 0.019 0.019 0.018 0 0.016 0.011 0.012 0.011 0.012 0.012 0.013 0.007 0.011 0.012 0.007 0.009 0.008 0.004 0 0 0.004 0.004 0.001 0.007 0.003 0.004 0.001 0.001 0 0.001 0.004 0.003 0.004 0.002 0.001 0.001 0.001 0.001 0.001 0.001 0 0.001 0.001 0.002 0.001 0.002 0.003 0.003 0.002 0.003 0.002 0.002 0.003 0.003 0.003 0.005 0.007 0.006 0.005 0.005 0.004 0.004 0.006 0.006 0.003 0.014 0.016 0.014 0.011 0.014 0.008 0.003 0.004 0.003 0.002 0.001 0.001 0 0 0 0 0.001 0.002 0.003 0.003 0.003 0.002 0.002 0.004 0.004 0.001 0.001 0 0.001 0 0 0 0 0.001 0.001 0.001 0 0 0 0.007 0.008 0 0.001 0 0 0 0 0 0 0.001 0.001 0.001 0.001 0.002 0 0.005 0.009 0.011 0.012 0.007 0.005 0.003 0.001 0.001 0.001 0.001 0.003 0 0 0 0 0 0 0.003 0.003 0.003 0.003 0.002 0.001 0 0 0 0 0 0 0 0 0 0 0 0.002 0.011 0.013 0.013 0.009 0.003 0 0.003 0 0 0 0 0 0 0 0 0 0 0 0 0 0 0 0 0 0 0 0.003 0 0 0 0.001 0.001 0 0 0 0 0.004 0.006 0.009 0.008 0.004 0.001 0.001 0.001 0 0 0 0 0 0.013 0.015 0.016 0.027 0 0.001 
0.107 0.002 0.039 0.1 0.084 0.055 0.009 0.009 0.005 0.003 0.002 0.004 0.015 0 0 0 0.005 0.046 0.074 0.296 0.096 0.21 0.186 0.211 0.185 0.158 0.07 0.069 0.058 0.107 0.127 0.054 0.077 0.221 0.303 0.308 0.324 0.404 0.48 0.632 1 0.581 0.44 0.348 0.261 0.313 0.204 0.294 0.315 0.268 0.27 0.254 0.292 0.263 0.225 0.132 0.249 0.234 0.109 0.001 0 0.019 0.029 0.019 0.009 0.047 0.068 0.078 0.083 0.144 0.149 0.139 0.181 0.107 0.137 0.112 0.197 0.089 0.118 0.17 0.171 0.133 0.01 0 0 0 0.015 0.035 0.018 0.046 0.056 0.048 0.056 0.055 0.046 0.056 0.118 0.081 0 0.054 0.092 0.103 0.098 0.097 0.083 0.086 0.086 0.062 0.05 0.065 0.025 0.022 0.037 0.032 0.013 0.028 0.033 0.018 0.017 0.012 0.02 0.025 0.011 0.005 0 0.114 0.054 0.138 0.258 0.097 0.117 0.16 0.182 0.206 0.193 0.147 0.166 0.101 0.086 0.087 0.102 0.09 0.068 0.031 0.029 0.078 0.038 0.056 0.052 0.049 0.06 0.037 0.027 0.011 0.006 0.005 0.006 0.002 0.002 0.006 0.015 0.008 0.007 0.005 0.005 0.003 0 0.005 0.005 0.009 0.012 0.007 0.009 0.02 0.017 0.011 0.012 0.016 0.022 0.015 0.003 0.005 0.004 0.002 0.002 0 0.002 0.001 0.002 0.002 0.002 0 0.001 0.002 0.001 0.001 0.002 0.003 0 0 0.001 0 0.001 0.003 0 0.001 0.003 0.002 0.002 0.004 0.009 0.016 0.028 0.015 0 0.068 0.059 0.077 0.058 0.054 0.034 0.03 0.036 0.025 0.027 0.029 0.031 0.037 0.022 0.025 0.031 0.031 0.035 0 0.065 0.078 0.058 0.1 0.084 0.059 0.06 0.059 0.05 0.048 0.039 0.032 0.034 0.033 0.033 0.011 0.017 0.046 0.003 0.022 0.028 0.045 0.008 0.012 0.011 0.004 0.051 0.052 0.049 0.082 0.097 0 0.115 0.099 0.117 0.149 0.223 0.129 0.103 0.138 0.232 0.121 0.058 0.029 0.078 0.016 0.025 0.027 0.028 0.029 0.018 0.055 0.082 0.084 0.119 0.165 0.101 0.153 0.198 0.185 0.069 0.278 0.307 0.306 0.182 0.302 0.109 0.007 0.007 0.012 0.06 0.025 0.019 0.003 0.002 0 0 0.065 0.068 0.07 0.074 0.042 0.019 0.034 0.199 0.133 0.018 0.008 0.006 0.009 0.008 0.012 0.003 0 0.069 0.076 0.084 0.029 0.009 0.041 0.265 0.209 0.043 0.016 0.012 0.011 0.004 0.002 0.029 0.033 0.035 0.074 0.092 0.096 0.028 0.002 0.221 0.101 0.212 0.25 0.114 0.104 0.077 0.044 0.03 0.029 0.033 0.032 0.021 0.027 0.024 0.022 0.017 0.014 0.06 0.064 0.068 0.073 0.104 0.086 0.006 0.026 0.007 0.006 0.037 0.041 0.038 0.007 0.022 0.068 0.021 0.011 0.214 0.236 0.229 0.006 0.069 0.069 0.043 0.016 0.014 0.018 0.008 0.013 0.021 0.017 0.008 0.009 0.011 0.021 0.004 0.018 0.016 0.007 0 0.061 0.021 0.006 0.016 0.021 0.039 0.035 0.027 0.025 0.017 0.009 0.029 0 0.034 0.101 0.184 0.151 0.093 0.029 0.001 0.001 0.009 0.006 0.002 0.002 0.007 0.303 0.023 0.338 0.22 0.007 0.007 0.003 0.003 0.008 0.012 0.013 0.02 0.007 0.009 0.001 0.005 0 0 0.003 0.005 0 0.026 0.015 0.018 0.016 0.002 0.01 0.011 0.004 0.004 0.019 0.01 0.008 0.023 0.025 0.024 0.026 0.03 0.035 0.022 0.024 0.025 0.03 0.036 0.037 0.028 0.043 0.021 0.042 0.05 0.039 0.042 0.039 0.053 0.041 0.034 0.026 0.054 0.044 0.024 0.008 0.017 0.01 0.016 0.005 0 0.008 0.014 0.007 0.006 0.011 0.021 0.017 0.032 0.027 0.017 0.018 0.043 0.016 0.024 0.046 0.034 0.028 0.026 0.019 0.014 0.012 0.01 0.005 0.005 0.002 0.001 0.001 0 0.008 0.005 0.006 0.009 0.005 0.004 0 0 0.001 0.003 0.004 0.004 0.003 0.003 0.004 0.004 0.004 0.007 0.003 0.003 0.005 0.004 0.002 0.003 0.007 0.006 0.006 0.007 0.005 0.002 0.002 0 0.012 0.006 0.002 0.02 0.017 0.015 0.023 0.04 0.021 0.032 0.023 0.032 0.015 0.014 0.013 0.011 0.011 0.015 0.008 0.011 0.011 0.007 0.014 0.008 0.008 0.014 0.003 0.008 0 0 0 0 0 0 0 0 0 0.001 0.001 0.001 0.001 0 0.002 0.001 0 0.002 0.001 0.001 0 0.004 0.003 0.001 0 0 0 0.001 0.001 0.001 0.001 0.001 0 0 0.001 0 0 0 0 0 0 0 0 0 0 0 0 0 0 0 0 0 0 0 0 0 0 0 0.003 0.004 0.009 0.006 0.006 0.006 0.013 0.012 0.01 0.005 0.005 0.007 0.005 0.002 0.002 0.004 0.001 0 0.001 0.003 0.004 0.004 0.004 0.003 0.004 0.005 0.005 0.005 0.005 0.004 0.001 0.003 0.003 0.004 0.001 0.001 0 0 0 0.003 0.008 0 0.005 0.005 0.008 0 0.019 0 0.016 0.016 0.016 0.013 0.015 0.014 0.015 0.01 0.009 0.011 0.013 0.011 0.007 0.008 0.012 0.013 0.007 0.003 0 0.008 0.005 0.009 0.009 0.007 0.004 0.008 0.016 0.039 0.03 0.033 0.052 0.043 0.05 0.056 0.053 0.026 0.051 0.052 0.049 0.046 0.047 0.046 0.011 0.01 0.01 0.012 0.011 0.017 0.042 0.03 0 0 0.011 0.009 0.009 0.009 0.009 0.012 0.015 0.026 0.018 0.015 0.02 0.011 0.023 0.012 0.013 0.003 0 0.009 0.01 0.011 0.003 0.007 0.019 0.028 0.026 0.019 0.017 0.017 0.001 0.004 0.003 0.006 0.002 0.001 0.007 0.008 0.009 0.003 0 0.02 0.022 0.032 0.035 0.018 0.016 0.005 0.003 0.003 0.003 0.003 0.003 0.001 0 0 0 0 0 0 0.002 0.004 0.004 0.002 0.002 0.001 0 0 0 0.003 0.002 0.003 0.004 0.003 0.002 0 0 0.025 0.029 0.028 0.001 0.002 0 0.004 0 0.001 0.003 0.001 0 0 0.001 0 0 0 0.001 0.001 0.001 0.001 0.003 0.001 0.004 0.002 0.001 0.002 0.002 0.003 0.002 0.002 0.002 0.002 0.003 0 0 0.008 0.018 0.03 0.026 0.006 0.003 0.001 0.002 0.001 0.001 0.002 0.001 0.001 0.04 0.006 0.049 0.013 0.046 0.074 0.033 0.028 0.029 0.016 0.014 0.013 0.008 0.02 0.005 0.004 0.003 0 0 0.002 0.013 0.002 0.006 0.004 0.004 0.002 0.002 0.002 0 0 0.004 0.003 0.001 0.002 0.011 0.009 0.015 0.015 0.015 0.015 0.014 0.008 0.009 0.009 0.008 0.007 0.014 0.015 0.015 0.018 0.02 0.02 0.018 0.019 0.02 0.018 0.01 0.017 0.024 0.013 0 0.014 0.013 0.011 0.01 0.002 0.003 0.005 0.005 0.006 0.01 0.011 0.011 0.012 0.01 0.008 0.01 0.012 0.011 0.01 0.007 0.01 0.01 0.007 0.006 0.027 0.006 0.007 0.004 0.008 0.007 0.004 0.005 0.01 0.009 0.008 0.006 0.007 0.006 0.003 0.002 0 0.001 0.001 0.001 0.002 0.005 0.003 0.003 0.003 0.001 0.003 0.002 0.005 0.005 0.009 0.009 0.006 0.007 0.007 0.013 0.005 0.006 0.006 0.008 0.004 0 0 0.014 0.013 0.011 0.014 0.009 0.01 0.014 0.016 0.016 0.007 0.02 0.027 0.026 0.009 0.019 0.032 0.026 0.016 0.012 0.021 0.016 0.008 0.009 0.007 0.006 0.013 0.008 0 0 0 0.001 0.001 0 0 0 0 0 0 0 0 0 0 0 0 0.001 0.005 0.004 0.005 0.009 0.006 0 0 0 0 0 0.001 0.001 0.001 0 0 0 0.001 0.001 0 0 0 0 0 0.001 0 0.001 0.001 0.001 0 0.001 0.001 0 0 0 0 0 0 0 0 0.001 0.001 0.001 0.001 0.002 0 0.01 0.006 0.008 0.008 0.006 0.008 0.001 0.003 0.003 0 0.001 0.003 0.003 0.001 0.002 0.002 0.002 0.002 0.001 0.004 0.003 0.003 0.004 0.004 0 0.002 0.003 0.002 0.001 0.001 0 0.001 0.001 0 0.004 0.005 0.005 0 0.009 0.014 0.014 0.005 0.011 0 0 0.011 0.007 0.004 0.001 0.003 0.002 0.003 0.001 0 0 0.004 0.001 0 0.002 0.004 0.003 0.002 0.005 0.003 0.002 0.001 0.003 0.003 0.004 0.006 0.008 0.008 0.005 0.007 0.009 0.004 0.013 0.014 0.012 0.007 0.014 0.016 0.015 0.011 0.012 0.008 0.005 0.006 0.005 0.001 0 0.001 0 0 0 0 0 0.001 0.001 0.001 0.001 0.001 0 0.001 0.003 0 0 0 0 0 0 0 0.001 0.001 0.001 0.002 0.003 0 0 0.003 0.002 0 0 0 0 0 0 0 0 0.002 0.002 0.002 0.002 0.004 0 0.006 0.007 0.01 0.009 0.006 0.003 0.001 0 0.001 0 0 0.001 0 0 0 0 0 0 0 0.001 0.001 0.001 0.001 0.001 0 0 0 0 0.001 0.001 0 0.001 0.001 0.001 0.001 0.005 0.009 0.011 0.009 0 0.001 0 0.001 0 0 0 0 0 0 0 0 0 0 0 0 0 0 0.001 0.001 0 0 0 0.001 0.001 0 0 0 0 0 0 0.001 0.002 0.004 0.006 0.01 0.01 0.001 0 0 0 0 0 0 0 0 0.013 0.013 0.016 0.004 0.007 0.008 0.009 0.008 0.006 0.009 0.005 0.008 0.002 0.005 0.004 0 0 0 0.003 0 0.003 0 0 0.001 0.001 0 0.001 0.001 0 0 0 0.002 0.009 0.005 0.004 0.004 0.007 0.005 0.01 0.009 0.012 0.011 0.011 0.01 0.01 0.005 0.006 0.011 0.005 0.005 0.004 0.009 0.006 0.004 0.005 0.009 0.007 0.006 0.002 0.011 0.013 0.017 0.026 0.012 0.001 0.006 0.005 0.009 0.016 0.013 0.021 0.011 0.015 0.017 0.008 0.009 0.014 0.015 0.013 0.01 0.006 0 0.001 0.005 0.001 0 0.043 0.026 0.013 0.022 0.019 0.028 0.045 0.03 0.028 0.023 0.016 0.015 0.016 0.015 0.015 0.017 0.02 0.024 0.035 0.023 0.034 0.03 0.015 0.03 0.07 0.034 0.01 0.007 0.008 0.008 0.008 0.002 0.001 0.001 0 0 0 0 0 0 0.004 0.004 0.003 0.005 0.005 0.004 0.007 0.002 0.006 0.008 0.012 0.009 0.005 0.009 0.005 0.014 0.005 0.006 0.014 0 0 0.001 0 0 0 0 0 0 0 0 0 0 0 0 0 0 0 0.001 0.001 0.001 0.001 0.001 0.002 0.003 0 0 0 0 0 0 0 0 0 0 0 0 0 0 0 0 0 0 0 0 0 0 0 0 0 0 0 0 0 0 0 0 0 0 0 0 0 0 0.001 0.001 0.001 0.008 0.011 0.018 0.03 0.019 0.011 0.02 0.023 0.013 0.009 0.014 0.015 0.015 0.009 0.01 0.012 0 0.013 0.012 0.009 0.008 0.009 0.01 0.011 0.009 0.009 0.009 0.004 0.007 0.006 0.003 0 0 0.003 0.003 0.002 0.003 0.002 0.001 0.001 0.001 0 0 0 0 0 0.001 0.001 0.001 0.002 0.001 0 0.001 0.002 0.003 0.001 0.003 0.003 0.002 0.001 0.001 0.002 0.002 0.001 0.001 0.002 0.002 0.003 0.003 0.005 0.007 0.004 0.003 0.004 0.004 0.003 0.008 0.005 0.009 0.012 0.008 0.005 0.01 0.005 0.002 0.003 0.003 0.001 0.001 0 0.001 0.002 0 0 0.001 0.001 0.001 0.001 0.001 0.001 0 0.004 0.002 0.001 0.002 0.002 0.002 0.002 0.002 0 0 0 0.001 0.001 0 0 0 0.004 0.008 0 0 0 0 0 0 0 0 0.001 0.001 0.001 0.003 0.004 0 0.007 0.008 0.008 0.01 0.005 0.003 0.001 0.001 0.001 0.001 0.001 0.001 0.001 0.001 0.001 0.001 0.001 0.001 0 0.001 0.001 0.001 0.001 0.001 0 0 0 0 0.001 0 0.001 0.001 0.002 0.002 0.001 0.001 0.009 0.01 0.01 0.002 0.002 0 0.001 0.001 0.001 0.001 0.001 0 0 0 0 0 0 0.001 0.001 0.001 0.001 0.001 0.001 0.001 0 0.002 0.006 0.003 0.003 0.002 0.002 0.002 0 0.001 0.001 0 0.007 0.006 0.009 0.007 0.005 0.003 0.001 0.002 0.002 0 0.001 0.001 0.001 0.01 0.011 0.009 0.023 0 0.002 
0.089 0.005 0.041 0.122 0.102 0.065 0.005 0.01 0.007 0.004 0.004 0.004 0.018 0 0 0 0.003 0.034 0.067 0.232 0.078 0.174 0.152 0.178 0.146 0.14 0.076 0.055 0.046 0.11 0.102 0.049 0.094 0.247 0.234 0.248 0.27 0.293 0.255 0.305 0.365 1 0.722 0.524 0.33 0.357 0.23 0.297 0.354 0.31 0.311 0.276 0.339 0.299 0.245 0.16 0.311 0.285 0.151 0.002 0.003 0.012 0.019 0.025 0.019 0.039 0.054 0.064 0.077 0.142 0.145 0.142 0.196 0.121 0.133 0.107 0.21 0.098 0.119 0.194 0.182 0.149 0.006 0.003 0.005 0.001 0.016 0.047 0.026 0.047 0.045 0.045 0.064 0.067 0.06 0.054 0.108 0.073 0 0.045 0.076 0.085 0.085 0.084 0.075 0.073 0.075 0.059 0.053 0.054 0.018 0.033 0.034 0.031 0.016 0.025 0.02 0.029 0.012 0.012 0.023 0.029 0.009 0.002 0 0.149 0.067 0.12 0.212 0.091 0.132 0.168 0.204 0.231 0.228 0.185 0.203 0.136 0.12 0.119 0.131 0.117 0.083 0.03 0.034 0.085 0.053 0.064 0.06 0.055 0.073 0.044 0.039 0.021 0.007 0.005 0.004 0.001 0.003 0.002 0.014 0.007 0.002 0.006 0.005 0.003 0.006 0.013 0.008 0.013 0.022 0.015 0.015 0.03 0.024 0.015 0.013 0.013 0.021 0.018 0.004 0.004 0.006 0.003 0.003 0.002 0.003 0.004 0.002 0.004 0.009 0.001 0 0.001 0 0.001 0.003 0.001 0 0.001 0.001 0 0.001 0.001 0 0 0 0 0 0.001 0.002 0.006 0.03 0.025 0 0.094 0.072 0.103 0.069 0.068 0.03 0.021 0.037 0.026 0.028 0.028 0.027 0.039 0.022 0.026 0.023 0.028 0.036 0 0.055 0.071 0.049 0.072 0.059 0.044 0.052 0.038 0.035 0.034 0.029 0.028 0.029 0.028 0.021 0.011 0.018 0.045 0.008 0.032 0.032 0.048 0.005 0.011 0.008 0.006 0.052 0.054 0.052 0.087 0.088 0 0.114 0.105 0.112 0.135 0.209 0.156 0.121 0.185 0.345 0.156 0.072 0.036 0.089 0.02 0.032 0.032 0.034 0.038 0.028 0.077 0.101 0.117 0.167 0.211 0.1 0.189 0.244 0.234 0.095 0.327 0.373 0.343 0.199 0.355 0.162 0.014 0.019 0.027 0.092 0.031 0.025 0.013 0.009 0.001 0.001 0.073 0.077 0.082 0.088 0.054 0.018 0.054 0.306 0.186 0.043 0.013 0 0.009 0.009 0.012 0.002 0 0.069 0.081 0.093 0.031 0.013 0.03 0.347 0.268 0.036 0.009 0.012 0.017 0.005 0.003 0.033 0.04 0.018 0.089 0.111 0.113 0.026 0.006 0.16 0.112 0.244 0.286 0.138 0.153 0.115 0.08 0.046 0.039 0.044 0.05 0.022 0.028 0.034 0.029 0.022 0.021 0.084 0.087 0.097 0.115 0.138 0.121 0.004 0.031 0.015 0.009 0.052 0.052 0.054 0.008 0.022 0.078 0.023 0.011 0.239 0.272 0.25 0.008 0.104 0.088 0.061 0.021 0.01 0.029 0.018 0.023 0.026 0.026 0.008 0.007 0.014 0.024 0.006 0.02 0.016 0.008 0 0.041 0.011 0.002 0.013 0.015 0.029 0.029 0.023 0.022 0.016 0.014 0.032 0 0.035 0.108 0.192 0.164 0.104 0.033 0.006 0.008 0.012 0.006 0.007 0.006 0.019 0.341 0.021 0.387 0.187 0.005 0.005 0.006 0.005 0.008 0.017 0.017 0.025 0.007 0.014 0.001 0.006 0 0 0.001 0.002 0 0.026 0.019 0.025 0.016 0.002 0.014 0.018 0.007 0.007 0.03 0.014 0.013 0.04 0.043 0.037 0.036 0.036 0.055 0.039 0.041 0.036 0.05 0.052 0.051 0.051 0.064 0.023 0.052 0.067 0.046 0.05 0.048 0.079 0.047 0.035 0.041 0.083 0.049 0.03 0.008 0.017 0.009 0.008 0.004 0 0.005 0.007 0.004 0.004 0.014 0.028 0.034 0.048 0.034 0.026 0.037 0.063 0.028 0.039 0.056 0.057 0.05 0.037 0.03 0.025 0.025 0.02 0.008 0.009 0.007 0.003 0.001 0.001 0.006 0.002 0.003 0.006 0.004 0.003 0 0 0.001 0.001 0.002 0.002 0.002 0.001 0.003 0.003 0.004 0.008 0.002 0.003 0.006 0.005 0.002 0.004 0.007 0.01 0.01 0.008 0.01 0.006 0.004 0 0.019 0.008 0.005 0.021 0.019 0.019 0.029 0.065 0.019 0.03 0.025 0.028 0.009 0.009 0.011 0.008 0.007 0.01 0.011 0.007 0.006 0.002 0.006 0.006 0.007 0.01 0.005 0.009 0 0 0 0 0 0 0 0 0 0 0 0 0 0 0 0 0 0.001 0.001 0.001 0.001 0.001 0.001 0.001 0 0 0 0 0 0 0 0 0 0 0 0 0 0 0 0 0 0 0 0 0 0 0 0 0 0 0 0 0 0 0 0 0 0.001 0.002 0.003 0.009 0.005 0.006 0.006 0.007 0.007 0.006 0.006 0.002 0.007 0.007 0.006 0.007 0.006 0.004 0.004 0.004 0.004 0.004 0.004 0.004 0.002 0.002 0.002 0.001 0.003 0.003 0.002 0 0.001 0.002 0.004 0.001 0.001 0 0.001 0 0.001 0.003 0 0.002 0.002 0.003 0 0.029 0 0.028 0.022 0.018 0.017 0.019 0.017 0.018 0.016 0.009 0.01 0.018 0.021 0.01 0.011 0.02 0.023 0.011 0.004 0 0.022 0.009 0.007 0.009 0.008 0.003 0.015 0.03 0.064 0.054 0.057 0.086 0.085 0.085 0.086 0.086 0.048 0.072 0.072 0.066 0.058 0.06 0.066 0.01 0.006 0.006 0.016 0.016 0.026 0.048 0.03 0 0 0.025 0.024 0.022 0.024 0.018 0.021 0.022 0.036 0.027 0.02 0.025 0.015 0.027 0.01 0.018 0.006 0 0.021 0.022 0.022 0.016 0.004 0.026 0.04 0.04 0.022 0.018 0.018 0.001 0.003 0.004 0.01 0.005 0.004 0.014 0.018 0.02 0.005 0 0.037 0.028 0.039 0.046 0.024 0.016 0.005 0.002 0.001 0.001 0.002 0.001 0.001 0 0.002 0.002 0.001 0 0 0.005 0.006 0.006 0.003 0.002 0.001 0.001 0.001 0.003 0.006 0.006 0.008 0.006 0.003 0.003 0 0.001 0.043 0.044 0.044 0.002 0.005 0 0.003 0.002 0.001 0.004 0.001 0 0.004 0.002 0 0 0 0.002 0.002 0.002 0.003 0.004 0 0.003 0 0 0.001 0.001 0.001 0.001 0.002 0.003 0.003 0.003 0.002 0.002 0.02 0.022 0.045 0.042 0.015 0.01 0.001 0.005 0.002 0 0.005 0.002 0.002 0.064 0.007 0.069 0.02 0.063 0.093 0.04 0.029 0.029 0.012 0.013 0.02 0.016 0.022 0.01 0.006 0.003 0 0.001 0.005 0.01 0.005 0.009 0.007 0.006 0.002 0 0.002 0.001 0 0.008 0.004 0.001 0.004 0.008 0.009 0.012 0.012 0.013 0.009 0.008 0.006 0.009 0.012 0.012 0.006 0.014 0.015 0.017 0.017 0.019 0.019 0.014 0.014 0.023 0.021 0.008 0.014 0.028 0.017 0 0.015 0.019 0.012 0.011 0.005 0.002 0.003 0.007 0.008 0.011 0.011 0.01 0.013 0.012 0.009 0.011 0.016 0.011 0.01 0.005 0.013 0.011 0.006 0.003 0.032 0.005 0.007 0.007 0.012 0.008 0.006 0.005 0.007 0.009 0.007 0.004 0.005 0.005 0.006 0.005 0 0.001 0.004 0.004 0.004 0.005 0.004 0.003 0.004 0.001 0.004 0.002 0.005 0.004 0.007 0.008 0.005 0.007 0.008 0.011 0.005 0.007 0.009 0.011 0.005 0 0 0.02 0.014 0.01 0.01 0.01 0.015 0.016 0.014 0.015 0.008 0.023 0.032 0.034 0.009 0.026 0.044 0.028 0.015 0.016 0.03 0.024 0.01 0.009 0.004 0.003 0.009 0.001 0 0.001 0.004 0.006 0.005 0.001 0 0 0 0 0 0 0 0 0 0 0 0 0.002 0.002 0.001 0.002 0.003 0 0 0 0 0 0 0 0 0 0 0 0 0 0 0 0 0.001 0.001 0.001 0.001 0.001 0.001 0 0 0 0 0 0 0 0.001 0 0 0.001 0.001 0 0 0.001 0.003 0.003 0.003 0.009 0.008 0.009 0.008 0.01 0.005 0.002 0.005 0.005 0.003 0.001 0.001 0 0.001 0.002 0.001 0.002 0.002 0 0.005 0.004 0.002 0.006 0.003 0.001 0.002 0.004 0.004 0.003 0.003 0.004 0.004 0.002 0.003 0 0.003 0.001 0 0.002 0.003 0.004 0.012 0.016 0 0 0.013 0.004 0.003 0.001 0.002 0.001 0.001 0.002 0 0.003 0.006 0.001 0.002 0.005 0.008 0.006 0.006 0.005 0.006 0.005 0.004 0.005 0.005 0.005 0.007 0.01 0.013 0.005 0.008 0.01 0.009 0.013 0.014 0.014 0.01 0.015 0.016 0.014 0.01 0.015 0.012 0.005 0.005 0.005 0.004 0.001 0.001 0 0 0 0 0 0.004 0.004 0.004 0.004 0.002 0.003 0.001 0.003 0.002 0.002 0.001 0.002 0 0 0 0.004 0.005 0.006 0.006 0.004 0 0 0.009 0.006 0 0 0 0 0 0 0 0 0.003 0.005 0.006 0.006 0.005 0 0.009 0.011 0.014 0.014 0.004 0.003 0.001 0.001 0.001 0.001 0.001 0.001 0.001 0.001 0.001 0 0 0 0 0.001 0.001 0.001 0.003 0.003 0 0 0 0 0 0.001 0.001 0.002 0.002 0.003 0.002 0.007 0.011 0.011 0.013 0 0.001 0 0 0 0 0 0 0 0 0 0 0 0 0 0 0 0 0.002 0.002 0.001 0 0 0.004 0.002 0.001 0 0 0 0 0 0.002 0.001 0.008 0.007 0.012 0.011 0.002 0 0 0 0 0 0 0 0 0.014 0.018 0.016 0.006 0.004 0.008 0.008 0.006 0.005 0.005 0.004 0.006 0.003 0.004 0.004 0.002 0 0.001 0.004 0 0.006 0 0 0 0.001 0 0 0 0 0 0 0.001 0.005 0.005 0.004 0.004 0.005 0.004 0.005 0.006 0.007 0.005 0.006 0.005 0.006 0.003 0.006 0.007 0.006 0.006 0.006 0.008 0.008 0.007 0.006 0.007 0.008 0.008 0.003 0.006 0.009 0.013 0.022 0.008 0.001 0.004 0.006 0.009 0.011 0.006 0.011 0.01 0.008 0.014 0.009 0.008 0.012 0.016 0.011 0.01 0.009 0 0.001 0.001 0.001 0.001 0.029 0.014 0.008 0.022 0.021 0.025 0.036 0.027 0.027 0.022 0.014 0.014 0.015 0.017 0.014 0.02 0.022 0.028 0.035 0.028 0.038 0.037 0.02 0.037 0.06 0.03 0.01 0.006 0.01 0.01 0.014 0.001 0 0 0.001 0.001 0.001 0.001 0.001 0.003 0.006 0.006 0.004 0.006 0.004 0.004 0.005 0.005 0.003 0.004 0.006 0.007 0.005 0.005 0.003 0.008 0.007 0.007 0.006 0 0 0.004 0.001 0.001 0.002 0.002 0.002 0.001 0 0.001 0.001 0.001 0.002 0.002 0.002 0.002 0.002 0.002 0.004 0.004 0.004 0.004 0.003 0.004 0 0 0.003 0.003 0.002 0.001 0.001 0 0 0 0.001 0.001 0 0 0.001 0 0 0 0.001 0 0.002 0.001 0 0.001 0.001 0.001 0.001 0.001 0.001 0.001 0.001 0.002 0 0.001 0.001 0.001 0.002 0 0 0.001 0.001 0.003 0.014 0.011 0.031 0.019 0.011 0.025 0.023 0.017 0.015 0.023 0.016 0.014 0.015 0.015 0.014 0 0.014 0.015 0.011 0.008 0.011 0.011 0.011 0.009 0.01 0.01 0.007 0.008 0.008 0.003 0.001 0 0.007 0.003 0.004 0.004 0.004 0.005 0.001 0.001 0 0.001 0 0.001 0 0.001 0.001 0 0.001 0 0 0.001 0.002 0.002 0 0.002 0.002 0.001 0 0.002 0.001 0 0.001 0.001 0.002 0.002 0.002 0.002 0.005 0.006 0.007 0.007 0.007 0.007 0.008 0.008 0.002 0.006 0.009 0.009 0.006 0.006 0.003 0.001 0.002 0.003 0.003 0.004 0.003 0.002 0.001 0 0 0.001 0.002 0.002 0.002 0.003 0.001 0.002 0.001 0.001 0.003 0.003 0.002 0.003 0.001 0 0 0 0.001 0.001 0.001 0.001 0 0 0.003 0.005 0 0 0 0 0 0 0 0 0 0.002 0.001 0.003 0.004 0 0.006 0.003 0.005 0.005 0.002 0.001 0.001 0 0 0 0 0 0 0 0 0 0 0 0.001 0.002 0.001 0.001 0 0 0 0 0 0 0.001 0.001 0.001 0.001 0.002 0.003 0.001 0.001 0.006 0.006 0.006 0.005 0.003 0 0.001 0 0 0 0 0 0 0 0 0 0 0 0 0 0 0 0 0 0 0 0.002 0 0 0 0 0 0 0 0.003 0 0.003 0.002 0.004 0.005 0.003 0.002 0 0 0 0 0 0 0 0.006 0.007 0.009 0.027 0.002 0.003 
0.108 0.008 0.051 0.154 0.126 0.064 0.008 0.013 0.005 0.002 0.002 0.002 0.009 0 0 0 0.007 0.039 0.077 0.306 0.094 0.199 0.177 0.204 0.175 0.159 0.09 0.08 0.064 0.135 0.127 0.079 0.127 0.308 0.28 0.307 0.341 0.374 0.265 0.314 0.337 0.793 1 0.712 0.442 0.501 0.291 0.407 0.492 0.396 0.401 0.385 0.46 0.398 0.328 0.204 0.421 0.366 0.195 0.002 0.001 0.024 0.026 0.032 0.02 0.052 0.074 0.082 0.105 0.202 0.216 0.203 0.282 0.175 0.2 0.146 0.301 0.129 0.171 0.23 0.252 0.191 0.012 0.007 0.008 0.001 0.036 0.065 0.033 0.052 0.059 0.056 0.074 0.076 0.068 0.074 0.128 0.095 0 0.055 0.092 0.109 0.098 0.103 0.09 0.09 0.095 0.068 0.063 0.067 0.024 0.033 0.043 0.046 0.024 0.04 0.04 0.039 0.02 0.011 0.029 0.036 0.016 0.006 0 0.194 0.076 0.114 0.238 0.106 0.173 0.235 0.269 0.297 0.294 0.239 0.267 0.157 0.141 0.148 0.167 0.145 0.106 0.031 0.034 0.115 0.073 0.089 0.086 0.077 0.091 0.049 0.028 0.016 0.003 0.003 0.003 0.003 0.002 0.001 0.009 0.005 0.003 0.004 0.003 0.001 0.008 0.013 0.014 0.032 0.024 0.021 0.022 0.039 0.036 0.022 0.021 0.021 0.025 0.022 0.005 0.006 0.008 0.005 0.003 0.002 0.005 0.005 0.002 0.006 0.009 0 0.001 0.003 0.001 0.005 0.009 0.01 0 0.001 0.001 0.001 0.001 0.003 0.001 0.001 0.002 0.002 0.002 0.001 0.008 0.015 0.042 0.03 0 0.111 0.087 0.132 0.092 0.086 0.053 0.034 0.044 0.035 0.036 0.033 0.033 0.046 0.025 0.028 0.033 0.035 0.041 0 0.073 0.085 0.063 0.094 0.094 0.06 0.061 0.052 0.055 0.057 0.048 0.04 0.042 0.043 0.034 0.015 0.026 0.066 0.008 0.044 0.048 0.067 0.011 0.018 0.012 0.009 0.064 0.06 0.052 0.093 0.084 0 0.107 0.09 0.105 0.125 0.173 0.142 0.097 0.149 0.283 0.143 0.067 0.036 0.079 0.022 0.038 0.038 0.037 0.041 0.034 0.098 0.137 0.165 0.21 0.274 0.154 0.248 0.318 0.293 0.112 0.451 0.523 0.49 0.28 0.509 0.202 0.014 0.021 0.027 0.109 0.035 0.026 0.011 0.01 0.005 0.005 0.073 0.079 0.077 0.085 0.058 0.016 0.069 0.42 0.27 0.044 0.017 0.005 0.016 0.009 0.011 0.006 0 0.081 0.09 0.099 0.031 0.014 0.069 0.482 0.367 0.078 0.028 0.012 0.009 0.003 0.001 0.023 0.031 0.035 0.093 0.114 0.119 0.044 0.002 0.195 0.176 0.321 0.381 0.177 0.198 0.133 0.088 0.054 0.045 0.063 0.058 0.017 0.03 0.042 0.031 0.023 0.033 0.109 0.113 0.126 0.127 0.163 0.134 0.007 0.026 0.018 0.011 0.045 0.044 0.04 0.012 0.028 0.083 0.027 0.009 0.315 0.354 0.337 0.005 0.124 0.105 0.082 0.031 0.023 0.026 0.012 0.021 0.021 0.019 0.01 0.011 0.011 0.015 0.003 0.014 0.009 0.005 0 0.066 0.023 0.009 0.019 0.024 0.045 0.039 0.023 0.026 0.023 0.009 0.038 0 0.054 0.144 0.264 0.228 0.142 0.041 0.007 0.01 0.023 0.018 0.009 0.007 0.015 0.464 0.032 0.538 0.21 0.018 0.018 0.009 0.009 0.013 0.019 0.018 0.028 0.012 0.016 0.002 0.004 0 0 0.005 0.003 0 0.048 0.033 0.038 0.023 0.002 0.015 0.023 0.006 0.008 0.044 0.019 0.014 0.049 0.053 0.059 0.053 0.059 0.068 0.053 0.061 0.062 0.071 0.081 0.078 0.067 0.087 0.042 0.073 0.09 0.062 0.068 0.071 0.102 0.067 0.051 0.06 0.098 0.065 0.035 0.013 0.019 0.011 0.013 0.01 0 0.015 0.02 0.017 0.014 0.021 0.03 0.037 0.058 0.047 0.029 0.034 0.078 0.031 0.051 0.078 0.069 0.063 0.041 0.032 0.022 0.021 0.016 0.004 0.007 0.004 0.006 0.002 0 0.005 0.007 0.008 0.011 0.006 0.004 0 0 0.001 0.002 0.003 0.004 0.003 0.003 0.002 0.002 0.004 0.006 0.001 0.004 0.009 0.008 0.003 0.007 0.011 0.009 0.011 0.013 0.01 0.008 0.005 0 0.029 0.015 0.01 0.036 0.029 0.029 0.036 0.075 0.021 0.041 0.04 0.044 0.019 0.022 0.021 0.015 0.015 0.019 0.012 0.015 0.018 0.012 0.019 0.013 0.013 0.019 0.004 0.01 0 0 0.001 0.001 0.001 0.001 0 0.001 0.001 0.001 0.001 0.001 0.005 0.001 0.002 0.001 0 0 0 0.001 0 0.002 0.006 0 0 0 0 0 0.001 0 0 0 0 0 0.001 0.001 0.003 0.002 0 0 0 0 0 0 0 0 0 0 0 0 0 0 0 0 0 0 0.002 0.004 0.006 0.009 0.012 0.01 0.01 0.008 0.013 0.012 0.018 0.011 0.007 0.012 0.009 0.003 0.006 0.007 0.004 0.004 0.004 0.002 0.002 0.004 0.004 0.001 0.002 0.003 0.002 0.003 0.003 0.002 0.002 0.002 0.002 0.002 0.004 0.002 0.001 0.002 0 0.005 0.008 0 0.005 0.013 0.012 0 0.018 0 0.017 0.02 0.021 0.015 0.023 0.019 0.024 0.023 0.015 0.016 0.032 0.029 0.023 0.015 0.028 0.034 0.027 0.01 0 0.026 0.012 0.015 0.012 0.01 0.006 0.012 0.032 0.07 0.066 0.062 0.097 0.096 0.095 0.101 0.098 0.066 0.095 0.093 0.092 0.082 0.086 0.077 0.019 0.014 0.013 0.024 0.02 0.031 0.045 0.035 0.001 0.004 0.028 0.029 0.027 0.029 0.017 0.024 0.025 0.053 0.036 0.025 0.024 0.016 0.026 0.015 0.014 0.005 0 0.025 0.029 0.029 0.022 0.008 0.028 0.064 0.057 0.027 0.026 0.02 0.001 0.009 0.007 0.009 0.008 0.009 0.022 0.025 0.026 0.005 0 0.05 0.029 0.057 0.073 0.045 0.032 0.011 0.004 0.004 0.004 0.004 0.004 0.003 0.002 0.004 0.001 0.001 0.001 0 0.01 0.011 0.011 0.008 0.006 0.001 0.005 0 0.001 0.008 0.008 0.011 0.01 0.008 0.007 0.001 0.002 0.061 0.065 0.061 0.004 0.008 0 0.01 0.001 0.001 0.008 0.003 0 0.003 0.007 0 0 0 0.008 0.007 0.007 0.004 0.005 0.001 0.006 0.002 0.002 0 0 0.002 0.004 0.005 0.006 0.008 0.007 0.003 0.003 0.023 0.03 0.056 0.052 0.017 0.011 0.006 0.009 0.003 0.001 0.008 0.007 0.007 0.078 0.012 0.094 0.019 0.084 0.117 0.041 0.031 0.029 0.016 0.017 0.026 0.02 0.019 0.009 0.004 0.004 0 0.001 0.002 0.014 0.008 0.005 0.004 0.004 0.003 0.003 0.004 0.001 0.001 0.01 0.007 0.001 0.002 0.012 0.012 0.015 0.016 0.017 0.012 0.012 0.006 0.009 0.009 0.011 0.008 0.017 0.015 0.019 0.018 0.019 0.02 0.017 0.018 0.026 0.025 0.014 0.015 0.034 0.017 0 0.019 0.021 0.017 0.013 0.006 0.001 0.004 0.005 0.005 0.01 0.011 0.012 0.013 0.009 0.009 0.01 0.016 0.01 0.007 0.004 0.015 0.01 0.003 0.003 0.046 0.009 0.012 0.011 0.012 0.007 0.006 0.006 0.008 0.006 0.008 0.006 0.006 0.004 0.005 0.004 0 0.001 0.003 0.003 0.005 0.008 0.007 0.005 0.004 0.002 0.005 0.003 0.005 0.006 0.013 0.012 0.004 0.008 0.01 0.015 0.004 0.008 0.011 0.015 0.008 0 0 0.023 0.016 0.018 0.014 0.013 0.012 0.014 0.015 0.018 0.008 0.028 0.04 0.047 0.02 0.026 0.061 0.033 0.011 0.02 0.033 0.023 0.014 0.009 0.01 0.01 0.009 0.004 0 0.001 0.001 0.003 0.003 0.003 0.001 0.001 0.001 0 0 0 0 0 0.001 0.001 0.001 0.001 0.003 0.002 0.002 0.004 0.004 0.001 0.001 0.002 0.002 0.002 0 0 0.001 0.001 0 0 0.001 0 0 0.001 0.001 0.001 0.001 0.001 0.001 0.001 0.001 0 0 0 0 0 0 0 0 0 0.001 0.002 0.001 0.001 0.001 0 0 0 0.005 0.008 0.006 0.01 0.01 0.01 0.008 0.003 0.004 0.007 0.007 0.008 0.005 0.004 0.004 0.003 0.005 0.005 0.003 0.003 0.006 0.004 0.003 0.007 0.006 0.001 0.003 0.004 0.005 0.004 0.003 0.002 0.003 0.003 0.001 0.003 0.006 0.006 0 0.004 0.009 0.012 0.007 0.011 0 0 0.007 0.007 0.006 0.006 0.005 0.004 0.006 0.005 0.005 0.005 0.006 0.001 0.003 0.003 0.007 0.006 0.005 0.003 0.006 0.005 0.005 0.006 0.006 0.006 0.008 0.012 0.014 0.008 0.008 0.011 0.008 0.015 0.015 0.013 0.009 0.008 0.014 0.013 0.011 0.013 0.006 0.005 0.004 0.002 0.001 0 0 0 0 0 0 0 0.004 0.005 0.005 0.003 0.001 0.001 0.002 0.006 0.001 0.001 0.001 0.001 0 0 0 0 0.002 0.004 0.004 0.003 0 0 0.005 0.005 0 0 0 0 0 0 0 0 0.003 0.003 0.003 0.003 0.001 0 0.005 0.007 0.011 0.01 0.002 0.006 0.001 0.001 0.001 0.001 0.001 0.001 0.001 0 0 0.001 0 0 0 0 0 0 0.001 0.001 0 0 0 0 0 0 0.002 0.001 0.001 0.002 0 0.002 0.012 0.012 0.011 0 0 0 0 0 0 0 0 0 0 0 0 0 0 0 0 0 0 0 0 0.001 0 0 0.001 0 0 0 0 0 0 0 0 0 0.005 0.007 0.015 0.012 0.004 0.002 0 0 0 0 0 0 0 0.015 0.017 0.015 0.005 0.013 0.013 0.012 0.007 0.005 0.009 0.008 0.013 0.002 0.004 0.004 0.002 0.003 0 0.005 0 0.008 0 0 0.001 0.002 0 0 0 0 0 0 0.001 0.004 0.004 0.006 0.006 0.005 0.006 0.006 0.007 0.006 0.004 0.006 0.005 0.008 0.004 0.01 0.011 0.009 0.01 0.011 0.011 0.01 0.007 0.01 0.011 0.009 0.006 0.004 0.009 0.012 0.02 0.031 0.017 0.005 0.009 0.011 0.017 0.026 0.024 0.027 0.019 0.025 0.033 0.013 0.01 0.02 0.025 0.015 0.012 0.009 0 0.001 0.003 0.002 0.001 0.056 0.035 0.013 0.032 0.022 0.029 0.048 0.037 0.034 0.027 0.025 0.024 0.026 0.027 0.019 0.03 0.032 0.047 0.054 0.043 0.059 0.048 0.029 0.052 0.1 0.044 0.013 0.008 0.013 0.014 0.018 0.001 0 0 0.002 0.002 0.002 0.002 0.004 0.005 0.008 0.012 0.013 0.008 0.012 0.011 0.01 0.008 0.008 0.012 0.018 0.012 0.009 0.008 0.004 0.019 0.011 0.009 0.017 0.004 0.004 0.001 0 0.001 0.001 0.002 0.002 0.001 0.001 0.002 0.001 0.001 0 0.001 0.001 0.002 0.002 0.001 0.002 0.002 0.002 0.003 0.001 0.004 0.004 0.005 0.004 0.003 0 0.001 0.001 0.001 0.001 0 0 0 0 0 0.001 0.001 0.001 0 0.001 0 0.001 0 0 0 0 0 0.001 0.001 0.001 0.001 0.001 0.002 0.002 0 0 0.002 0.002 0.001 0.002 0.009 0.009 0.015 0.021 0.028 0.043 0.032 0.02 0.032 0.037 0.021 0.015 0.026 0.022 0.024 0.018 0.018 0.012 0 0.025 0.023 0.022 0.014 0.022 0.02 0.018 0.015 0.019 0.021 0.009 0.012 0.011 0.003 0.001 0 0.009 0.003 0.005 0.005 0.003 0.003 0 0.001 0 0 0 0 0 0 0.001 0.002 0.002 0.001 0.001 0.001 0.002 0.001 0.001 0.002 0.002 0.001 0 0 0.001 0 0 0 0 0 0 0.001 0.006 0.006 0.007 0.007 0.005 0.006 0.009 0.007 0.004 0.009 0.01 0.011 0.009 0.007 0.006 0.003 0.004 0.004 0.003 0.003 0.003 0.001 0.002 0 0 0 0 0.001 0.001 0.001 0.001 0.001 0.003 0.001 0.003 0.004 0.003 0.004 0.004 0.003 0.001 0 0 0 0 0 0 0 0.003 0.004 0 0.003 0.001 0.002 0.002 0.002 0.003 0.002 0 0 0 0.002 0.002 0 0.003 0.003 0.004 0.004 0.001 0 0 0 0 0 0 0 0 0 0 0 0 0 0 0 0 0 0 0 0.001 0.001 0.001 0.001 0 0 0.001 0.001 0.001 0.002 0.001 0.002 0.005 0.006 0.004 0.003 0 0 0 0 0 0 0 0 0 0 0 0 0 0.001 0.001 0.001 0.001 0.001 0.001 0 0 0.001 0.002 0.001 0 0.001 0.001 0.001 0 0 0.001 0 0.002 0.002 0.002 0.001 0.002 0 0 0 0 0 0 0 0 0.007 0.01 0.016 0.026 0.001 0.004 
0.151 0.011 0.064 0.176 0.149 0.087 0.01 0.011 0.008 0.007 0.007 0.002 0.019 0 0 0 0.006 0.044 0.104 0.376 0.139 0.244 0.214 0.249 0.226 0.195 0.103 0.097 0.087 0.155 0.167 0.095 0.141 0.367 0.369 0.381 0.418 0.43 0.299 0.35 0.312 0.696 0.868 1 0.572 0.615 0.384 0.506 0.612 0.499 0.514 0.49 0.57 0.497 0.424 0.233 0.499 0.439 0.241 0.002 0.001 0.027 0.03 0.035 0.024 0.059 0.085 0.108 0.114 0.245 0.255 0.236 0.339 0.217 0.234 0.189 0.369 0.16 0.202 0.317 0.334 0.253 0.02 0.011 0.011 0.005 0.048 0.095 0.046 0.073 0.079 0.074 0.092 0.098 0.083 0.088 0.151 0.113 0 0.065 0.12 0.145 0.14 0.144 0.125 0.118 0.133 0.09 0.084 0.087 0.036 0.049 0.047 0.049 0.026 0.045 0.032 0.038 0.02 0.017 0.038 0.043 0.026 0.008 0 0.23 0.11 0.179 0.333 0.156 0.223 0.3 0.326 0.369 0.35 0.304 0.302 0.197 0.181 0.184 0.201 0.183 0.126 0.042 0.052 0.147 0.091 0.105 0.101 0.093 0.116 0.071 0.051 0.028 0.011 0.005 0.004 0.004 0.006 0.004 0.018 0.008 0.006 0.011 0.01 0.008 0.007 0.022 0.019 0.04 0.036 0.029 0.032 0.048 0.049 0.032 0.031 0.025 0.026 0.025 0.005 0.008 0.01 0.007 0.003 0.002 0.004 0.006 0.005 0.007 0.01 0.001 0.006 0.009 0.001 0.007 0.011 0.008 0 0.002 0.004 0.004 0.006 0.009 0.004 0.004 0.008 0.008 0.008 0.002 0.004 0.022 0.051 0.041 0 0.141 0.108 0.167 0.099 0.096 0.051 0.034 0.058 0.035 0.041 0.048 0.044 0.065 0.034 0.039 0.044 0.053 0.061 0 0.1 0.113 0.086 0.125 0.121 0.081 0.09 0.068 0.065 0.064 0.053 0.044 0.051 0.055 0.041 0.027 0.054 0.086 0.012 0.054 0.051 0.078 0.016 0.024 0.022 0.016 0.074 0.084 0.072 0.103 0.117 0 0.119 0.109 0.113 0.145 0.186 0.143 0.121 0.144 0.26 0.133 0.073 0.047 0.101 0.033 0.053 0.049 0.047 0.055 0.044 0.111 0.148 0.193 0.253 0.317 0.157 0.288 0.377 0.349 0.144 0.556 0.662 0.624 0.37 0.633 0.248 0.015 0.023 0.029 0.152 0.044 0.032 0.012 0.009 0 0 0.08 0.092 0.094 0.1 0.063 0.015 0.078 0.571 0.358 0.052 0.025 0.006 0.022 0.018 0.018 0.003 0 0.084 0.092 0.099 0.034 0.019 0.067 0.53 0.413 0.076 0.035 0.019 0.016 0.009 0.005 0.038 0.041 0.031 0.086 0.116 0.116 0.037 0.005 0.214 0.214 0.379 0.454 0.23 0.258 0.176 0.113 0.082 0.06 0.079 0.087 0.037 0.053 0.064 0.046 0.035 0.036 0.128 0.132 0.141 0.162 0.208 0.175 0.009 0.045 0.021 0.014 0.059 0.06 0.059 0.009 0.021 0.082 0.028 0.015 0.371 0.424 0.392 0.006 0.153 0.123 0.075 0.032 0.019 0.023 0.016 0.028 0.036 0.027 0.011 0.011 0.014 0.028 0.004 0.02 0.013 0.004 0 0.082 0.027 0.009 0.015 0.024 0.049 0.044 0.032 0.029 0.02 0.022 0.041 0 0.064 0.192 0.314 0.267 0.174 0.052 0.004 0.01 0.023 0.015 0.007 0.009 0.015 0.56 0.027 0.667 0.261 0.011 0.01 0.005 0.005 0.008 0.016 0.019 0.031 0.017 0.012 0 0.001 0 0 0.003 0.002 0 0.054 0.035 0.047 0.033 0.005 0.023 0.03 0.01 0.011 0.047 0.02 0.015 0.053 0.061 0.067 0.063 0.066 0.069 0.056 0.063 0.055 0.08 0.085 0.085 0.08 0.093 0.042 0.078 0.1 0.066 0.069 0.078 0.11 0.063 0.061 0.06 0.109 0.063 0.034 0.017 0.022 0.013 0.019 0.006 0 0.015 0.024 0.017 0.015 0.024 0.041 0.038 0.069 0.046 0.032 0.042 0.094 0.04 0.056 0.095 0.081 0.063 0.054 0.045 0.031 0.03 0.025 0.002 0.003 0.003 0.002 0.002 0 0.006 0.006 0.006 0.007 0.005 0.004 0 0 0 0 0 0 0 0.001 0.001 0 0.003 0.004 0 0.002 0.005 0.002 0 0.001 0.007 0.009 0.013 0.009 0.008 0.006 0.002 0 0.013 0.005 0.001 0.032 0.03 0.022 0.028 0.087 0.023 0.039 0.023 0.039 0.014 0.013 0.014 0.01 0.011 0.011 0.009 0.01 0.01 0.005 0.012 0.009 0.009 0.012 0.003 0.005 0 0 0 0 0 0 0 0 0 0 0 0 0.001 0 0 0 0 0 0 0 0 0.002 0.001 0 0 0 0 0 0 0 0 0 0 0 0 0 0 0 0 0 0 0 0 0 0 0 0 0 0 0 0 0 0 0 0 0 0 0 0.004 0.009 0.01 0.007 0.006 0 0.008 0.006 0.006 0.007 0.003 0.004 0.004 0.004 0.003 0.002 0.001 0.001 0.001 0.001 0.001 0.001 0.001 0 0 0 0 0 0 0 0 0 0.001 0.001 0.001 0.001 0.001 0.001 0 0.003 0.004 0 0.003 0.007 0.01 0 0.023 0 0.022 0.019 0.023 0.013 0.027 0.025 0.029 0.029 0.02 0.018 0.028 0.024 0.021 0.02 0.031 0.039 0.019 0.011 0 0.023 0.018 0.019 0.021 0.019 0.012 0.018 0.035 0.086 0.07 0.068 0.1 0.099 0.098 0.11 0.1 0.054 0.103 0.106 0.106 0.096 0.102 0.101 0.019 0.014 0.012 0.021 0.016 0.026 0.05 0.035 0 0 0.023 0.023 0.024 0.024 0.018 0.022 0.024 0.059 0.039 0.028 0.031 0.02 0.032 0.018 0.022 0.005 0 0.02 0.023 0.022 0.019 0.011 0.037 0.069 0.066 0.038 0.031 0.022 0.003 0.005 0.005 0.016 0.008 0.007 0.018 0.024 0.022 0.008 0 0.053 0.047 0.07 0.072 0.045 0.035 0.016 0.005 0.004 0.004 0.005 0.005 0.004 0.002 0.01 0.008 0.005 0.001 0.001 0.013 0.014 0.015 0.012 0.009 0.001 0.006 0.003 0.005 0.01 0.009 0.011 0.01 0.007 0.005 0.001 0.003 0.064 0.067 0.062 0.007 0.015 0 0.011 0.002 0.003 0.008 0.004 0 0.004 0.006 0 0 0 0.006 0.006 0.007 0.005 0.005 0.002 0.009 0.004 0.003 0.002 0.003 0.003 0.007 0.006 0.006 0.007 0.005 0.003 0.003 0.018 0.032 0.062 0.057 0.021 0.009 0.002 0.008 0.005 0.002 0.007 0.006 0.005 0.089 0.006 0.107 0.03 0.083 0.128 0.054 0.044 0.045 0.025 0.025 0.035 0.028 0.034 0.02 0.009 0.007 0 0.006 0.006 0.018 0.01 0.01 0.005 0.007 0.003 0.002 0.004 0.002 0.002 0.008 0.004 0.001 0.002 0.01 0.019 0.019 0.019 0.018 0.015 0.013 0.007 0.007 0.008 0.01 0.01 0.017 0.015 0.018 0.018 0.021 0.022 0.018 0.022 0.026 0.028 0.012 0.017 0.037 0.029 0 0.027 0.032 0.015 0.013 0.005 0.006 0.007 0.009 0.01 0.009 0.009 0.008 0.013 0.011 0.009 0.006 0.014 0.01 0.004 0.01 0.013 0.01 0.001 0 0.065 0.006 0.009 0.007 0.006 0.005 0.002 0.004 0.006 0.008 0.005 0.007 0.007 0.004 0.004 0.005 0 0.003 0.004 0.008 0.011 0.01 0.008 0.008 0.009 0.008 0.006 0.007 0.005 0.004 0.01 0.011 0.006 0.011 0.014 0.016 0.006 0.008 0.019 0.021 0.004 0 0 0.019 0.015 0.014 0.017 0.015 0.013 0.017 0.016 0.016 0.004 0.024 0.041 0.04 0.025 0.033 0.058 0.038 0.021 0.028 0.03 0.029 0.016 0.012 0.013 0.013 0.018 0.005 0 0 0 0 0 0 0 0 0 0 0 0 0 0 0 0 0.001 0.002 0.006 0.005 0.004 0.008 0.007 0 0 0 0.001 0.001 0 0 0 0 0 0 0 0 0.001 0 0.001 0.001 0.001 0 0 0 0 0 0 0 0 0 0 0 0 0 0 0 0 0 0 0 0.004 0.004 0.005 0.009 0.007 0.022 0.02 0.018 0.017 0.006 0.003 0.007 0.006 0.006 0.003 0.002 0.002 0.003 0.004 0.004 0.004 0.004 0.008 0.007 0.007 0.008 0.008 0.001 0.005 0.005 0.005 0.004 0.003 0.001 0.003 0.003 0.001 0.005 0.007 0.002 0 0.008 0.01 0.013 0.007 0.009 0 0 0.008 0.003 0.002 0.003 0.006 0.003 0.005 0.004 0.002 0.002 0.006 0.002 0.001 0.001 0.005 0.003 0.002 0.002 0.002 0.002 0.003 0.003 0.004 0.004 0.004 0.014 0.014 0.012 0.011 0.013 0.008 0.013 0.015 0.014 0.011 0.013 0.017 0.015 0.013 0.012 0.012 0.004 0.005 0.005 0.001 0.001 0.001 0 0 0 0 0 0.003 0.003 0.003 0.001 0.001 0.001 0.002 0.005 0.001 0.001 0.001 0.001 0.001 0.001 0 0 0.002 0.002 0.003 0.001 0 0 0.004 0.003 0 0 0 0.001 0.001 0.001 0.001 0 0.001 0 0.002 0.003 0.002 0 0.006 0.005 0.01 0.01 0.005 0.005 0.004 0 0.001 0.001 0 0.002 0.001 0.001 0.002 0.001 0 0 0 0.001 0.001 0.001 0.004 0.001 0 0.001 0 0 0 0 0 0 0.002 0.003 0.002 0.003 0.009 0.01 0.011 0 0.001 0 0 0 0 0 0 0 0 0 0 0 0 0 0 0 0 0.003 0.003 0.002 0.002 0.002 0.005 0.003 0.001 0.001 0 0 0 0 0 0 0.007 0.01 0.012 0.012 0.005 0.001 0 0 0 0 0 0 0 0.014 0.028 0.015 0.007 0.008 0.011 0.012 0.013 0.009 0.013 0.008 0.013 0.002 0.007 0.007 0.002 0.001 0.001 0.009 0 0.01 0 0 0.001 0.003 0.003 0 0 0.002 0.002 0.001 0.005 0.013 0.005 0.012 0.013 0.015 0.012 0.015 0.014 0.018 0.016 0.02 0.018 0.018 0.009 0.02 0.023 0.014 0.015 0.019 0.021 0.017 0.014 0.016 0.021 0.015 0.013 0.007 0.009 0.015 0.019 0.033 0.014 0.002 0.011 0.012 0.016 0.025 0.02 0.015 0.021 0.029 0.051 0.027 0.026 0.04 0.044 0.026 0.024 0.022 0 0 0.003 0.001 0.001 0.081 0.058 0.031 0.04 0.028 0.043 0.061 0.038 0.035 0.026 0.025 0.024 0.022 0.023 0.018 0.028 0.031 0.041 0.056 0.044 0.057 0.059 0.03 0.057 0.11 0.039 0.014 0.01 0.006 0.006 0.018 0.006 0.005 0.005 0.001 0.003 0.003 0.003 0.006 0.007 0.011 0.016 0.012 0.015 0.013 0.01 0.014 0.009 0.008 0.014 0.02 0.012 0.01 0.01 0.007 0.018 0.012 0.011 0.018 0.006 0.004 0.002 0.004 0.006 0.005 0.002 0.003 0.001 0.002 0.004 0.002 0.002 0.004 0.004 0.005 0.007 0.005 0.003 0.003 0.003 0.003 0.004 0.004 0.009 0.004 0.004 0.004 0.003 0.002 0.002 0.002 0.002 0.002 0 0.001 0.003 0.002 0.001 0.004 0.003 0.003 0.003 0 0.003 0.003 0.001 0.001 0 0.001 0.001 0.002 0.002 0 0.001 0.005 0.005 0.003 0.004 0.005 0.005 0.006 0.004 0 0.005 0.006 0.016 0.014 0.023 0.047 0.034 0.024 0.03 0.041 0.023 0.019 0.029 0.029 0.028 0.022 0.022 0.018 0 0.018 0.02 0.019 0.016 0.019 0.018 0.016 0.017 0.016 0.018 0.009 0.016 0.017 0.005 0.002 0 0.008 0.005 0.005 0.008 0.008 0.006 0.001 0.001 0 0.001 0.002 0.003 0.003 0.003 0.002 0.003 0.001 0.001 0.001 0.002 0.002 0.002 0.002 0.003 0.002 0.002 0.001 0 0.002 0.002 0 0 0.001 0.001 0.001 0.003 0.009 0.011 0.007 0.009 0.006 0.01 0.011 0.014 0.009 0.02 0.023 0.018 0.014 0.02 0.012 0.002 0.003 0.003 0.002 0.001 0.001 0.002 0 0 0 0.001 0.001 0.002 0.001 0.001 0.001 0.001 0.007 0.005 0 0.001 0.001 0.001 0 0.001 0 0 0.001 0.001 0.001 0.001 0 0 0.005 0.008 0 0 0 0 0 0 0.001 0.001 0 0.002 0.001 0.002 0.002 0 0.008 0.009 0.008 0.011 0.007 0.004 0.001 0.001 0.001 0.001 0.001 0.001 0.001 0 0 0 0 0 0.001 0.001 0.001 0.001 0.001 0.001 0 0 0 0 0.001 0.001 0.001 0.002 0.002 0.001 0 0.003 0.014 0.015 0.012 0.008 0.001 0 0.001 0 0 0.001 0.001 0 0.001 0.001 0 0 0 0 0 0 0 0 0 0 0 0.001 0.009 0.001 0 0 0 0 0 0 0 0 0.011 0.011 0.014 0.012 0.008 0.002 0 0 0 0 0.001 0.001 0.001 0.016 0.019 0.022 0.032 0.001 0.001 
0.153 0.012 0.063 0.2 0.164 0.104 0.015 0.02 0.013 0.009 0.008 0.008 0.026 0 0 0 0.007 0.068 0.113 0.443 0.136 0.275 0.242 0.279 0.255 0.235 0.101 0.098 0.091 0.19 0.161 0.104 0.161 0.425 0.41 0.428 0.481 0.501 0.319 0.363 0.28 0.523 0.633 0.689 1 0.736 0.437 0.586 0.725 0.561 0.578 0.556 0.655 0.553 0.46 0.256 0.576 0.508 0.267 0 0.001 0.024 0.041 0.05 0.035 0.074 0.101 0.114 0.146 0.286 0.305 0.306 0.399 0.253 0.274 0.242 0.415 0.174 0.242 0.34 0.374 0.272 0.026 0.012 0.012 0.004 0.056 0.103 0.057 0.077 0.087 0.08 0.119 0.126 0.113 0.102 0.174 0.134 0 0.088 0.133 0.152 0.152 0.154 0.139 0.133 0.136 0.103 0.087 0.098 0.025 0.047 0.071 0.07 0.03 0.053 0.06 0.058 0.034 0.025 0.044 0.053 0.019 0.006 0 0.282 0.123 0.185 0.352 0.142 0.246 0.348 0.377 0.433 0.404 0.341 0.356 0.223 0.198 0.2 0.225 0.208 0.157 0.054 0.052 0.161 0.106 0.13 0.119 0.112 0.139 0.081 0.065 0.029 0.01 0.007 0.004 0.002 0.004 0.003 0.015 0.007 0.004 0.008 0.007 0.003 0.01 0.019 0.018 0.043 0.052 0.036 0.048 0.065 0.056 0.031 0.028 0.023 0.029 0.027 0.008 0.01 0.012 0.005 0.006 0.002 0.006 0.009 0.008 0.014 0.012 0 0.002 0.008 0.001 0.007 0.013 0.006 0 0.001 0.001 0.001 0.001 0.002 0.001 0 0.002 0.002 0.001 0.002 0.007 0.017 0.037 0.024 0 0.169 0.125 0.189 0.127 0.125 0.07 0.044 0.063 0.042 0.055 0.047 0.051 0.077 0.055 0.046 0.045 0.051 0.064 0 0.112 0.117 0.091 0.129 0.122 0.085 0.096 0.082 0.066 0.067 0.052 0.049 0.05 0.048 0.041 0.02 0.047 0.099 0.014 0.076 0.064 0.098 0.008 0.014 0.01 0.007 0.069 0.081 0.067 0.106 0.119 0 0.107 0.088 0.098 0.111 0.174 0.106 0.077 0.108 0.199 0.101 0.058 0.036 0.06 0.016 0.025 0.032 0.032 0.035 0.032 0.103 0.168 0.293 0.301 0.377 0.194 0.351 0.446 0.422 0.203 0.609 0.648 0.629 0.372 0.63 0.26 0.019 0.027 0.038 0.104 0.033 0.027 0.009 0.007 0.001 0.001 0.047 0.051 0.058 0.058 0.038 0.012 0.051 0.435 0.266 0.037 0.019 0 0.019 0.003 0.006 0.001 0 0.05 0.058 0.065 0.02 0.018 0.077 0.465 0.384 0.088 0.026 0.01 0.006 0.001 0.001 0.02 0.027 0.024 0.058 0.076 0.075 0.021 0.003 0.243 0.195 0.396 0.493 0.233 0.207 0.185 0.11 0.086 0.064 0.072 0.086 0.044 0.046 0.057 0.046 0.047 0.051 0.146 0.152 0.161 0.175 0.225 0.191 0.005 0.043 0.02 0.013 0.058 0.047 0.037 0.007 0.018 0.055 0.024 0.012 0.428 0.486 0.43 0.004 0.164 0.137 0.102 0.036 0.025 0.043 0.029 0.02 0.029 0.032 0.014 0.015 0.018 0.031 0.003 0.019 0.019 0.008 0 0.094 0.032 0.011 0.018 0.021 0.041 0.037 0.022 0.023 0.015 0.01 0.029 0 0.085 0.219 0.39 0.338 0.191 0.063 0.009 0.014 0.025 0.013 0.013 0.015 0.022 0.649 0.045 0.731 0.295 0.022 0.021 0.012 0.013 0.023 0.027 0.026 0.04 0.015 0.021 0.001 0.003 0 0 0.005 0.002 0 0.056 0.036 0.051 0.028 0.006 0.019 0.027 0.014 0.014 0.053 0.021 0.028 0.07 0.072 0.073 0.068 0.075 0.08 0.061 0.071 0.072 0.091 0.094 0.092 0.089 0.108 0.059 0.105 0.119 0.096 0.101 0.092 0.121 0.084 0.054 0.055 0.122 0.072 0.042 0.015 0.029 0.014 0.02 0.012 0 0.015 0.022 0.014 0.016 0.027 0.055 0.057 0.077 0.055 0.034 0.046 0.113 0.045 0.064 0.102 0.09 0.078 0.06 0.057 0.034 0.037 0.028 0.01 0.014 0.012 0.007 0.002 0 0.01 0.01 0.009 0.02 0.015 0.012 0 0 0.002 0.002 0.002 0.003 0.003 0.002 0.005 0.005 0.011 0.013 0.005 0.008 0.011 0.008 0.004 0.008 0.012 0.012 0.014 0.022 0.019 0.006 0.001 0 0.024 0.011 0.008 0.049 0.039 0.039 0.052 0.096 0.031 0.053 0.043 0.053 0.025 0.029 0.03 0.02 0.018 0.024 0.019 0.017 0.02 0.011 0.021 0.018 0.019 0.026 0.004 0.009 0 0 0 0 0 0 0 0 0 0 0 0 0.002 0.002 0.002 0.001 0.002 0.002 0.002 0.002 0 0.004 0.007 0.002 0.002 0.002 0.002 0 0 0 0 0 0 0 0 0 0.001 0.002 0 0 0 0 0 0 0 0 0 0 0 0 0 0 0 0 0 0 0 0.002 0.004 0.009 0.017 0.007 0.008 0.004 0.016 0.012 0.019 0.012 0.005 0.013 0.008 0.009 0.008 0.01 0.003 0.005 0.005 0.004 0.005 0.005 0.004 0.005 0.003 0.002 0.002 0.003 0.002 0.002 0.001 0.003 0.002 0.005 0.007 0.002 0.002 0.004 0 0.01 0.016 0 0.01 0.014 0.019 0 0.03 0 0.029 0.022 0.029 0.011 0.038 0.034 0.031 0.038 0.019 0.019 0.039 0.039 0.015 0.015 0.035 0.048 0.021 0.006 0 0.022 0.012 0.014 0.016 0.01 0.005 0.016 0.043 0.091 0.081 0.072 0.107 0.11 0.107 0.122 0.118 0.078 0.123 0.118 0.117 0.106 0.107 0.107 0.02 0.017 0.016 0.021 0.017 0.025 0.031 0.02 0 0.001 0.025 0.024 0.022 0.022 0.017 0.024 0.027 0.058 0.04 0.022 0.023 0.015 0.021 0.011 0.014 0.001 0 0.021 0.02 0.023 0.023 0.01 0.035 0.082 0.08 0.037 0.021 0.013 0 0.001 0.001 0.004 0.003 0.008 0.014 0.018 0.021 0.009 0 0.06 0.046 0.081 0.091 0.048 0.03 0.014 0.006 0.005 0.004 0.006 0.006 0 0.001 0.002 0.001 0 0 0 0.005 0.008 0.008 0.011 0.009 0 0.001 0.001 0 0.001 0.002 0.005 0.006 0.004 0.006 0.004 0.003 0.076 0.082 0.078 0.006 0.008 0 0.005 0.001 0 0.002 0.001 0 0.001 0.002 0 0.001 0.001 0.002 0.002 0.002 0.004 0.006 0.003 0.01 0.005 0.004 0.003 0.004 0.004 0.003 0.003 0.004 0.003 0.004 0.002 0.002 0.022 0.035 0.079 0.079 0.014 0.007 0.001 0.001 0.001 0.001 0.001 0 0.001 0.107 0.013 0.121 0.025 0.097 0.145 0.054 0.047 0.046 0.03 0.03 0.037 0.024 0.034 0.016 0.008 0.006 0 0.004 0.008 0.032 0.012 0.016 0.013 0.014 0.007 0.006 0.007 0.002 0.002 0.02 0.013 0.006 0.014 0.031 0.032 0.037 0.039 0.037 0.021 0.02 0.019 0.024 0.025 0.028 0.02 0.038 0.031 0.037 0.046 0.042 0.043 0.04 0.047 0.051 0.038 0.022 0.036 0.06 0.042 0 0.025 0.03 0.023 0.02 0.007 0.006 0.008 0.015 0.016 0.028 0.032 0.031 0.035 0.03 0.027 0.019 0.041 0.027 0.028 0.017 0.031 0.027 0.01 0.008 0.064 0.014 0.016 0.014 0.017 0.016 0.007 0.014 0.02 0.012 0.016 0.014 0.013 0.01 0.012 0.009 0 0.005 0.011 0.012 0.013 0.017 0.013 0.015 0.012 0.012 0.015 0.009 0.015 0.01 0.021 0.021 0.014 0.017 0.022 0.024 0.014 0.009 0.023 0.025 0.009 0 0 0.034 0.029 0.027 0.028 0.028 0.038 0.04 0.044 0.049 0.034 0.05 0.056 0.067 0.037 0.045 0.079 0.053 0.027 0.037 0.042 0.034 0.012 0.02 0.013 0.014 0.026 0.008 0 0.001 0.001 0.003 0.003 0 0 0 0 0 0 0 0.001 0.003 0.001 0.002 0.001 0.005 0.011 0.01 0.01 0.013 0.011 0 0 0.003 0.003 0.003 0.001 0.001 0.001 0.001 0.001 0 0.001 0.001 0.002 0.002 0 0.002 0.002 0.003 0.003 0.002 0.003 0.002 0 0.002 0.002 0 0.002 0.002 0.003 0.002 0.003 0.003 0.002 0 0.002 0.004 0.006 0.006 0.003 0.032 0.024 0.032 0.031 0.026 0.018 0.005 0.005 0.004 0.005 0.006 0.005 0.007 0.004 0.003 0.006 0.006 0.005 0.002 0.015 0.015 0.011 0.016 0.011 0.005 0.011 0.012 0.014 0.012 0.011 0.008 0.01 0.009 0.004 0.006 0.012 0.009 0 0.013 0.014 0.016 0.014 0.028 0.001 0.001 0.032 0.018 0.014 0.006 0.01 0.006 0.008 0.009 0.008 0.007 0.012 0.008 0.008 0.008 0.017 0.012 0.009 0.009 0.009 0.012 0.012 0.013 0.015 0.014 0.014 0.03 0.037 0.027 0.013 0.025 0.019 0.032 0.041 0.037 0.018 0.038 0.045 0.038 0.033 0.034 0.029 0.015 0.017 0.011 0.004 0.001 0.001 0.001 0.001 0 0 0 0.011 0.013 0.013 0.01 0.007 0.004 0.006 0.01 0.004 0.001 0.002 0.002 0.001 0.002 0.001 0.005 0.008 0.013 0.014 0.012 0.001 0.001 0.019 0.013 0.001 0.001 0 0.002 0 0 0.001 0.001 0.008 0.009 0.014 0.014 0.012 0 0.022 0.02 0.029 0.03 0.013 0.01 0.005 0.001 0.002 0.003 0.001 0.003 0.003 0.003 0.003 0.004 0.004 0.004 0 0.002 0.003 0.003 0.008 0.008 0.002 0.001 0 0 0 0.003 0.004 0.005 0.006 0.008 0.004 0.015 0.029 0.028 0.027 0.003 0.004 0 0 0 0 0 0 0 0 0 0 0 0 0 0 0.001 0.001 0.002 0.002 0.002 0 0 0.009 0.006 0.003 0 0.002 0.003 0 0 0.002 0.001 0.013 0.018 0.032 0.032 0.009 0.006 0 0 0 0 0 0 0 0.037 0.035 0.042 0.014 0.028 0.028 0.029 0.024 0.019 0.024 0.021 0.026 0.003 0.006 0.006 0.001 0 0 0.015 0 0.008 0 0 0.002 0.003 0.003 0.003 0.003 0.002 0 0.004 0.009 0.026 0.014 0.018 0.02 0.027 0.023 0.025 0.021 0.021 0.021 0.026 0.025 0.033 0.022 0.03 0.036 0.03 0.031 0.032 0.034 0.032 0.027 0.02 0.029 0.031 0.026 0.012 0.019 0.025 0.034 0.068 0.017 0.003 0.01 0.009 0.019 0.025 0.019 0.033 0.023 0.03 0.054 0.031 0.032 0.035 0.048 0.031 0.03 0.022 0 0.001 0.01 0.006 0.001 0.082 0.063 0.031 0.05 0.037 0.051 0.076 0.044 0.043 0.031 0.04 0.035 0.042 0.045 0.033 0.041 0.043 0.073 0.077 0.052 0.091 0.083 0.042 0.074 0.162 0.084 0.038 0.029 0.022 0.023 0.027 0.01 0.007 0.003 0.002 0.002 0.003 0.003 0.006 0.009 0.02 0.025 0.022 0.02 0.029 0.022 0.025 0.014 0.015 0.021 0.031 0.027 0.015 0.019 0.014 0.034 0.017 0.016 0.03 0.008 0.008 0.004 0.005 0.005 0.005 0.005 0.005 0.001 0.002 0.005 0.004 0.004 0.004 0.001 0.005 0.005 0.002 0.001 0.005 0.004 0.005 0.003 0.006 0.008 0.001 0.002 0.005 0.004 0.002 0.004 0.005 0.004 0.003 0 0.002 0.005 0.002 0.001 0.004 0.001 0.001 0.001 0.003 0.001 0.003 0.002 0 0.002 0.001 0.002 0.003 0.002 0.003 0.001 0.004 0.005 0.002 0.004 0.005 0.008 0.008 0.006 0.006 0.012 0.009 0.028 0.026 0.041 0.067 0.039 0.018 0.038 0.051 0.025 0.022 0.044 0.029 0.03 0.024 0.023 0.023 0 0.037 0.033 0.025 0.022 0.025 0.026 0.03 0.02 0.021 0.022 0.008 0.019 0.017 0.008 0 0 0.012 0.006 0.007 0.006 0.005 0.005 0.003 0.004 0 0.001 0.005 0.002 0.003 0.001 0.002 0.003 0.003 0.002 0.002 0.004 0.004 0.004 0.003 0.004 0.005 0.005 0.003 0.003 0.004 0.004 0.003 0.003 0.005 0.005 0.008 0.011 0.017 0.017 0.014 0.015 0.012 0.014 0.019 0.017 0.011 0.035 0.039 0.033 0.028 0.031 0.019 0.006 0.009 0.009 0.006 0.004 0.004 0.009 0.005 0 0 0.002 0.002 0.004 0.005 0.004 0.002 0.004 0.006 0.006 0.005 0.006 0.005 0.006 0.003 0.003 0.003 0.004 0.004 0.005 0.005 0.002 0 0 0.009 0.017 0 0.002 0.003 0 0 0 0 0 0.004 0.008 0.009 0.01 0.012 0 0.021 0.018 0.022 0.027 0.01 0.007 0.002 0.001 0.002 0.001 0.001 0.002 0.001 0 0.002 0 0 0 0.004 0.005 0.005 0.003 0.002 0.001 0 0 0 0.001 0.002 0.003 0.005 0.005 0.006 0.007 0.002 0.005 0.028 0.03 0.028 0.016 0.004 0 0.002 0 0 0.002 0.002 0 0.001 0.001 0 0 0 0.002 0.002 0.002 0.001 0.001 0.001 0.002 0 0.001 0.012 0.006 0.003 0.003 0.002 0.002 0 0.001 0.004 0 0.016 0.019 0.026 0.022 0.013 0.006 0.001 0.002 0 0 0.002 0.002 0.002 0.031 0.036 0.019 0.021 0.002 0.006 
0.195 0.013 0.09 0.259 0.218 0.123 0.012 0.019 0.015 0.006 0.009 0.009 0.035 0 0 0 0.013 0.079 0.139 0.548 0.166 0.354 0.315 0.361 0.318 0.287 0.155 0.136 0.12 0.258 0.247 0.138 0.23 0.614 0.537 0.543 0.62 0.644 0.382 0.423 0.313 0.536 0.659 0.705 0.723 1 0.579 0.756 0.94 0.749 0.752 0.719 0.848 0.741 0.603 0.34 0.75 0.676 0.366 0.004 0.004 0.038 0.052 0.05 0.025 0.084 0.128 0.149 0.201 0.378 0.397 0.384 0.504 0.331 0.351 0.27 0.537 0.238 0.311 0.452 0.493 0.366 0.029 0.005 0.009 0.001 0.067 0.118 0.057 0.116 0.112 0.11 0.165 0.167 0.141 0.153 0.237 0.182 0 0.112 0.171 0.196 0.191 0.185 0.168 0.168 0.163 0.118 0.103 0.118 0.041 0.07 0.08 0.074 0.042 0.065 0.062 0.057 0.031 0.029 0.061 0.072 0.03 0.01 0 0.369 0.175 0.231 0.447 0.2 0.321 0.454 0.503 0.57 0.525 0.446 0.458 0.287 0.265 0.277 0.297 0.268 0.191 0.061 0.064 0.201 0.123 0.147 0.156 0.146 0.169 0.102 0.08 0.056 0.011 0.01 0.01 0.008 0.007 0.008 0.022 0.01 0.006 0.012 0.011 0.004 0.018 0.039 0.027 0.055 0.056 0.042 0.05 0.075 0.078 0.056 0.048 0.04 0.049 0.04 0.009 0.013 0.018 0.008 0.009 0.001 0.009 0.014 0.009 0.017 0.023 0.002 0.007 0.012 0.001 0.011 0.017 0.006 0 0.002 0.003 0.003 0.003 0.006 0.003 0.002 0.005 0.006 0.006 0.005 0.013 0.027 0.057 0.043 0 0.216 0.16 0.239 0.157 0.159 0.075 0.046 0.083 0.057 0.057 0.054 0.049 0.087 0.043 0.05 0.051 0.053 0.076 0 0.127 0.148 0.104 0.162 0.137 0.098 0.111 0.078 0.085 0.088 0.076 0.066 0.065 0.07 0.061 0.033 0.059 0.123 0.019 0.086 0.088 0.13 0.014 0.031 0.022 0.017 0.112 0.108 0.096 0.125 0.16 0 0.092 0.093 0.098 0.131 0.159 0.121 0.093 0.098 0.201 0.107 0.07 0.061 0.072 0.04 0.054 0.056 0.059 0.072 0.058 0.168 0.256 0.262 0.364 0.488 0.261 0.443 0.564 0.54 0.224 0.804 0.836 0.821 0.493 0.816 0.355 0.02 0.036 0.049 0.122 0.031 0.031 0.013 0.007 0.002 0.002 0.069 0.072 0.076 0.082 0.058 0.019 0.068 0.48 0.328 0.052 0.024 0.006 0.024 0.018 0.023 0.004 0 0.075 0.077 0.087 0.024 0.013 0.095 0.597 0.488 0.105 0.043 0.019 0.015 0.006 0.003 0.045 0.045 0.032 0.08 0.102 0.107 0.034 0.005 0.314 0.265 0.54 0.69 0.343 0.279 0.259 0.176 0.124 0.103 0.119 0.127 0.057 0.077 0.089 0.072 0.055 0.056 0.188 0.197 0.215 0.242 0.317 0.264 0.009 0.06 0.033 0.027 0.083 0.063 0.056 0.017 0.032 0.077 0.029 0.017 0.587 0.669 0.624 0.012 0.234 0.185 0.13 0.051 0.029 0.042 0.018 0.027 0.031 0.027 0.01 0.009 0.016 0.031 0.01 0.026 0.02 0.012 0 0.115 0.036 0.009 0.025 0.031 0.059 0.055 0.042 0.04 0.026 0.023 0.032 0 0.103 0.311 0.544 0.47 0.294 0.081 0.009 0.014 0.031 0.016 0.009 0.009 0.02 0.893 0.046 0.959 0.378 0.02 0.018 0.013 0.013 0.024 0.033 0.032 0.044 0.017 0.035 0.001 0.003 0 0 0.008 0.007 0 0.069 0.044 0.061 0.041 0.003 0.029 0.032 0.012 0.012 0.071 0.023 0.019 0.081 0.091 0.09 0.087 0.089 0.09 0.075 0.086 0.087 0.107 0.115 0.122 0.107 0.13 0.079 0.119 0.148 0.119 0.119 0.117 0.162 0.111 0.088 0.082 0.16 0.103 0.054 0.028 0.032 0.02 0.033 0.018 0 0.025 0.032 0.019 0.021 0.036 0.057 0.061 0.094 0.074 0.055 0.065 0.138 0.064 0.095 0.135 0.124 0.109 0.094 0.073 0.046 0.043 0.033 0.009 0.012 0.011 0.005 0.004 0.002 0.012 0.01 0.009 0.018 0.014 0.011 0 0 0.001 0.004 0.006 0.007 0.007 0.003 0.006 0.011 0.012 0.013 0.009 0.012 0.013 0.012 0.005 0.007 0.019 0.019 0.02 0.024 0.021 0.011 0.004 0 0.043 0.017 0.007 0.062 0.055 0.044 0.069 0.132 0.044 0.065 0.057 0.068 0.026 0.02 0.02 0.018 0.019 0.025 0.026 0.016 0.021 0.011 0.021 0.018 0.018 0.025 0.006 0.011 0 0 0 0 0 0 0 0 0 0 0 0 0.002 0 0 0 0.001 0.003 0.003 0.003 0.001 0.005 0 0.001 0.001 0.001 0 0 0 0 0 0 0 0 0 0 0 0 0 0 0 0 0 0 0 0 0 0 0 0 0 0 0 0 0 0 0 0.001 0.006 0.016 0.021 0.008 0.009 0.006 0.017 0.016 0.019 0.018 0.007 0.016 0.011 0.009 0.009 0.007 0.002 0.003 0.004 0.005 0.007 0.009 0.008 0.009 0.006 0.007 0.007 0.007 0.007 0.006 0.003 0.005 0.005 0.005 0.005 0.005 0.003 0 0 0.005 0.011 0 0.005 0.009 0.011 0 0.045 0 0.039 0.045 0.047 0.031 0.04 0.041 0.041 0.04 0.021 0.032 0.045 0.038 0.028 0.029 0.046 0.052 0.032 0.006 0 0.032 0.014 0.021 0.02 0.019 0.01 0.019 0.064 0.128 0.105 0.104 0.154 0.147 0.144 0.165 0.156 0.099 0.155 0.152 0.148 0.136 0.132 0.131 0.031 0.032 0.032 0.036 0.019 0.031 0.043 0.028 0.002 0.002 0.033 0.032 0.034 0.034 0.028 0.038 0.039 0.082 0.053 0.039 0.024 0.011 0.025 0.014 0.016 0.003 0 0.033 0.035 0.035 0.024 0.014 0.045 0.096 0.089 0.047 0.031 0.016 0.003 0.004 0.003 0.009 0.013 0.013 0.027 0.03 0.033 0.009 0 0.067 0.058 0.089 0.1 0.055 0.042 0.013 0.009 0.007 0.008 0.008 0.008 0.004 0.004 0.004 0.006 0.003 0.002 0.001 0.005 0.01 0.012 0.01 0.007 0.002 0.005 0.002 0.003 0.009 0.012 0.016 0.015 0.008 0.008 0.002 0.003 0.085 0.093 0.087 0.009 0.011 0 0.007 0.002 0.002 0.003 0.003 0 0.005 0.005 0 0.001 0.002 0.005 0.005 0.005 0.009 0.011 0.002 0.011 0.006 0.004 0.005 0.005 0.006 0.005 0.007 0.008 0.009 0.007 0.001 0.001 0.031 0.048 0.087 0.083 0.025 0.01 0.003 0.006 0.002 0.001 0.005 0.003 0.002 0.123 0.015 0.149 0.034 0.125 0.192 0.08 0.066 0.061 0.031 0.036 0.041 0.031 0.037 0.026 0.015 0.011 0 0.003 0.005 0.027 0.011 0.012 0.007 0.008 0.003 0.005 0.01 0.002 0.002 0.017 0.008 0.002 0.006 0.019 0.025 0.03 0.03 0.028 0.022 0.021 0.018 0.026 0.026 0.026 0.02 0.027 0.022 0.029 0.035 0.037 0.037 0.032 0.038 0.048 0.041 0.016 0.031 0.054 0.038 0 0.029 0.039 0.026 0.021 0.008 0.006 0.009 0.011 0.014 0.024 0.028 0.027 0.028 0.026 0.023 0.021 0.029 0.02 0.025 0.017 0.021 0.018 0.009 0.008 0.09 0.016 0.019 0.011 0.01 0.009 0.004 0.009 0.021 0.015 0.016 0.012 0.012 0.01 0.006 0.007 0 0.002 0.007 0.009 0.01 0.012 0.008 0.01 0.009 0.007 0.008 0.007 0.008 0.011 0.021 0.02 0.012 0.018 0.024 0.026 0.011 0.02 0.021 0.024 0.01 0 0 0.031 0.031 0.029 0.026 0.021 0.029 0.038 0.037 0.038 0.023 0.045 0.057 0.07 0.038 0.04 0.093 0.049 0.03 0.036 0.046 0.036 0.021 0.016 0.015 0.016 0.022 0.007 0 0.001 0.003 0.006 0.004 0.001 0.002 0.002 0.001 0 0.001 0.002 0.003 0.004 0.001 0.001 0 0.001 0.007 0.006 0.01 0.014 0.01 0 0 0.001 0.003 0.003 0.002 0.002 0.002 0.002 0.002 0 0.002 0.002 0 0 0 0.002 0.002 0.002 0.002 0.003 0.003 0.002 0 0.002 0.002 0 0.002 0.002 0.001 0 0 0.002 0.002 0.001 0.001 0.004 0.008 0.008 0.005 0.021 0.017 0.028 0.029 0.027 0.016 0.009 0.004 0.01 0.011 0.005 0.003 0.003 0.004 0.004 0.003 0.004 0.005 0.003 0.009 0.009 0.01 0.011 0.01 0.006 0.007 0.008 0.006 0.006 0.006 0.005 0.005 0.004 0.002 0.003 0.011 0.006 0 0.016 0.017 0.017 0.017 0.025 0.002 0 0.023 0.012 0.013 0.011 0.008 0.013 0.008 0.007 0.007 0.008 0.012 0.009 0.007 0.009 0.014 0.011 0.011 0.009 0.011 0.014 0.014 0.017 0.019 0.017 0.016 0.025 0.025 0.019 0.013 0.018 0.014 0.027 0.032 0.028 0.017 0.028 0.033 0.031 0.029 0.027 0.02 0.016 0.012 0.009 0.003 0.002 0.002 0.001 0.001 0 0 0 0.012 0.015 0.014 0.008 0.003 0.002 0 0.007 0.003 0.003 0.002 0.003 0.001 0.002 0 0.004 0.011 0.011 0.014 0.008 0.001 0.001 0.014 0.009 0.001 0.001 0 0.001 0.001 0.001 0.001 0 0.007 0.01 0.012 0.013 0.009 0 0.02 0.018 0.025 0.022 0.006 0.007 0.004 0.002 0.003 0.002 0.002 0.004 0.002 0.003 0.004 0.002 0.002 0.001 0 0.001 0.002 0.002 0.005 0.003 0.001 0.001 0 0 0.001 0.003 0.007 0.005 0.007 0.01 0.003 0.015 0.025 0.024 0.025 0.003 0.004 0.001 0.001 0 0 0.001 0.001 0 0 0 0 0 0 0 0 0 0 0.001 0.002 0.001 0 0 0.011 0.004 0.002 0.001 0.001 0.003 0 0 0.002 0 0.018 0.017 0.023 0.022 0.006 0.003 0 0 0 0 0 0 0 0.029 0.032 0.033 0.009 0.024 0.027 0.026 0.022 0.016 0.019 0.016 0.022 0.006 0.009 0.009 0.005 0.002 0.002 0.014 0 0.007 0 0 0.002 0.003 0.001 0.002 0.002 0 0 0.001 0.003 0.017 0.013 0.018 0.02 0.019 0.021 0.021 0.02 0.021 0.023 0.023 0.023 0.023 0.02 0.029 0.031 0.03 0.033 0.03 0.033 0.032 0.027 0.025 0.031 0.032 0.024 0.015 0.022 0.029 0.041 0.057 0.016 0.003 0.009 0.008 0.017 0.026 0.025 0.03 0.027 0.03 0.067 0.037 0.025 0.035 0.057 0.038 0.029 0.025 0 0.006 0.013 0.004 0.003 0.112 0.071 0.042 0.054 0.043 0.055 0.099 0.059 0.056 0.042 0.052 0.05 0.058 0.056 0.044 0.059 0.071 0.081 0.098 0.079 0.105 0.095 0.046 0.079 0.188 0.077 0.023 0.012 0.019 0.018 0.032 0.007 0.004 0.005 0 0.006 0.009 0.011 0.011 0.016 0.025 0.03 0.022 0.024 0.024 0.02 0.02 0.017 0.011 0.017 0.026 0.024 0.01 0.014 0.007 0.03 0.023 0.022 0.026 0.005 0.005 0.006 0.002 0.003 0.003 0.006 0.006 0.003 0.005 0.007 0.005 0.006 0.002 0.007 0.007 0.008 0.003 0.002 0.005 0.004 0.004 0.005 0.007 0.01 0.004 0.004 0.004 0.003 0.006 0.006 0.005 0.003 0.004 0 0.003 0.006 0.004 0.002 0.006 0.003 0.003 0.002 0.003 0.002 0.004 0.002 0.001 0 0.003 0.002 0.003 0.003 0.003 0.001 0.005 0.005 0.005 0.005 0.006 0.007 0.007 0.006 0.004 0.006 0.004 0.02 0.036 0.039 0.072 0.052 0.033 0.063 0.063 0.036 0.028 0.058 0.04 0.037 0.035 0.035 0.03 0 0.043 0.039 0.031 0.029 0.03 0.03 0.031 0.024 0.029 0.031 0.014 0.021 0.021 0.013 0.007 0 0.012 0.007 0.006 0.008 0.005 0.007 0.005 0.006 0 0.003 0.008 0.008 0.008 0.007 0.007 0.003 0.002 0.004 0.004 0.004 0.003 0.004 0.004 0.005 0.005 0.004 0.004 0.003 0.002 0.003 0.004 0.004 0.006 0.006 0.008 0.011 0.019 0.016 0.018 0.018 0.012 0.013 0.023 0.021 0.016 0.026 0.027 0.027 0.019 0.024 0.016 0.003 0.005 0.005 0.006 0.008 0.005 0.007 0.008 0 0 0.001 0.001 0.002 0 0 0.005 0.005 0.011 0.005 0.003 0.006 0.001 0.006 0.006 0.005 0.001 0.001 0.001 0.001 0 0 0 0 0.008 0.014 0 0.002 0.004 0.001 0.001 0 0.003 0.002 0 0.004 0.004 0.005 0.007 0 0.013 0.012 0.014 0.019 0.006 0.002 0.001 0.001 0 0.001 0.001 0.001 0 0 0 0 0 0 0 0 0.001 0.001 0.001 0.001 0.001 0.001 0 0 0.001 0.001 0.001 0.004 0.002 0.003 0.001 0.002 0.019 0.022 0.021 0.008 0.001 0 0.001 0 0 0.001 0.001 0 0.001 0.001 0.001 0.001 0 0.002 0.002 0.002 0.002 0.001 0.001 0.001 0 0.002 0.006 0.002 0.002 0.002 0.002 0.002 0 0.001 0 0 0.013 0.015 0.021 0.02 0.011 0.005 0.001 0.002 0.001 0 0.001 0.002 0.002 0.022 0.026 0.024 0.025 0.003 0.006 
0.15 0.013 0.079 0.198 0.17 0.112 0.023 0.026 0.012 0.007 0.004 0.004 0.026 0 0 0 0.01 0.055 0.104 0.383 0.132 0.242 0.22 0.25 0.223 0.202 0.096 0.086 0.064 0.14 0.153 0.081 0.137 0.295 0.358 0.384 0.423 0.405 0.245 0.265 0.18 0.338 0.396 0.419 0.43 0.542 1 0.583 0.566 0.568 0.582 0.535 0.549 0.559 0.451 0.241 0.488 0.496 0.262 0.004 0 0.034 0.036 0.039 0.018 0.053 0.089 0.106 0.116 0.208 0.219 0.208 0.291 0.177 0.204 0.169 0.324 0.115 0.181 0.264 0.286 0.223 0.007 0.001 0.004 0.002 0.035 0.069 0.037 0.064 0.072 0.067 0.089 0.095 0.087 0.082 0.157 0.12 0 0.07 0.128 0.145 0.141 0.144 0.12 0.125 0.131 0.092 0.076 0.091 0.035 0.046 0.058 0.054 0.032 0.043 0.044 0.045 0.025 0.018 0.043 0.05 0.026 0.007 0 0.273 0.123 0.184 0.343 0.152 0.275 0.339 0.355 0.405 0.402 0.343 0.346 0.227 0.198 0.213 0.227 0.205 0.142 0.054 0.051 0.158 0.1 0.114 0.111 0.098 0.13 0.073 0.056 0.035 0.009 0.008 0.005 0.002 0.005 0.009 0.031 0.016 0.01 0.009 0.01 0.004 0.011 0.023 0.013 0.036 0.044 0.033 0.039 0.054 0.055 0.037 0.032 0.024 0.031 0.028 0.01 0.012 0.013 0.007 0.006 0.002 0.007 0.007 0.01 0.007 0.016 0 0.002 0.001 0.003 0.002 0.011 0.007 0 0.004 0.004 0.004 0.004 0.008 0.003 0.001 0.003 0.005 0.004 0.001 0.001 0.018 0.036 0.027 0 0.165 0.121 0.187 0.118 0.118 0.057 0.041 0.061 0.041 0.045 0.05 0.043 0.062 0.037 0.046 0.038 0.04 0.055 0 0.093 0.109 0.082 0.127 0.122 0.078 0.085 0.078 0.075 0.076 0.055 0.054 0.059 0.055 0.042 0.025 0.04 0.094 0.014 0.066 0.052 0.084 0.012 0.02 0.018 0.012 0.09 0.099 0.095 0.101 0.116 0 0.067 0.053 0.065 0.082 0.109 0.087 0.061 0.08 0.137 0.083 0.044 0.046 0.052 0.025 0.043 0.049 0.049 0.051 0.047 0.121 0.163 0.162 0.235 0.318 0.16 0.289 0.383 0.352 0.143 0.501 0.493 0.466 0.266 0.457 0.193 0.009 0.013 0.019 0.076 0.025 0.02 0.008 0.005 0 0 0.055 0.058 0.063 0.066 0.045 0.01 0.039 0.303 0.193 0.028 0.011 0.007 0.008 0.011 0.01 0.007 0 0.049 0.059 0.067 0.023 0.008 0.062 0.339 0.27 0.066 0.025 0.012 0.012 0.005 0.003 0.023 0.023 0.019 0.068 0.073 0.075 0.03 0.001 0.162 0.163 0.29 0.364 0.176 0.163 0.135 0.092 0.067 0.055 0.065 0.064 0.039 0.038 0.052 0.031 0.036 0.029 0.097 0.103 0.114 0.128 0.168 0.136 0.007 0.032 0.014 0.011 0.05 0.045 0.038 0.01 0.02 0.057 0.016 0.009 0.308 0.36 0.324 0.005 0.121 0.092 0.07 0.023 0.014 0.032 0.021 0.016 0.028 0.025 0.012 0.012 0.017 0.028 0.009 0.019 0.017 0.008 0 0.065 0.02 0.003 0.013 0.02 0.048 0.045 0.027 0.026 0.011 0.013 0.015 0 0.062 0.173 0.286 0.247 0.141 0.044 0.002 0.005 0.013 0.007 0.003 0.007 0.021 0.476 0.035 0.541 0.268 0.018 0.018 0.003 0.004 0.008 0.013 0.014 0.021 0.008 0.01 0.002 0.003 0 0 0.002 0.003 0 0.032 0.018 0.029 0.012 0.003 0.01 0.022 0.007 0.007 0.033 0.013 0.012 0.041 0.042 0.047 0.04 0.045 0.051 0.038 0.043 0.043 0.053 0.056 0.055 0.053 0.07 0.035 0.059 0.074 0.049 0.054 0.051 0.078 0.049 0.038 0.04 0.08 0.048 0.024 0.015 0.018 0.009 0.009 0.006 0 0.011 0.012 0.005 0.003 0.023 0.033 0.037 0.06 0.04 0.03 0.041 0.067 0.029 0.044 0.07 0.058 0.046 0.035 0.027 0.019 0.017 0.011 0.005 0.007 0.006 0.006 0.001 0 0.004 0.007 0.007 0.017 0.017 0.011 0 0 0.002 0.002 0.003 0.005 0.002 0.002 0.003 0.003 0.003 0.007 0.001 0.004 0.004 0.006 0.002 0.001 0.006 0.008 0.011 0.01 0.01 0.008 0.002 0 0.018 0.008 0.005 0.029 0.027 0.015 0.022 0.063 0.015 0.029 0.024 0.03 0.016 0.016 0.015 0.013 0.014 0.013 0.01 0.013 0.015 0.011 0.013 0.01 0.01 0.014 0.002 0.005 0 0 0 0 0 0 0 0 0 0 0 0 0.003 0 0.001 0 0 0 0 0 0 0.003 0.001 0 0 0 0 0 0 0 0 0 0 0 0 0 0 0.001 0 0 0 0 0 0 0 0 0 0 0 0 0 0 0 0 0 0 0 0.003 0.006 0.007 0.01 0.006 0.005 0.005 0.01 0.008 0.008 0.01 0.004 0.006 0.006 0.005 0.003 0.001 0 0.004 0.003 0.002 0.001 0.002 0.001 0.002 0.003 0.003 0.003 0.003 0.003 0.002 0 0.002 0.003 0.002 0.002 0.002 0.003 0.001 0 0.002 0.009 0 0.006 0.011 0.011 0 0.014 0 0.013 0.013 0.019 0.011 0.021 0.02 0.019 0.02 0.01 0.012 0.024 0.026 0.017 0.017 0.022 0.024 0.016 0.002 0 0.017 0.006 0.008 0.007 0.007 0.003 0.008 0.023 0.059 0.048 0.058 0.078 0.084 0.079 0.082 0.079 0.049 0.082 0.083 0.078 0.072 0.074 0.079 0.019 0.019 0.019 0.019 0.013 0.02 0.033 0.016 0 0 0.015 0.015 0.017 0.019 0.011 0.019 0.023 0.047 0.027 0.02 0.013 0.007 0.014 0.007 0.009 0.005 0 0.015 0.017 0.018 0.014 0.007 0.028 0.045 0.05 0.029 0.018 0.01 0 0.002 0.002 0.008 0.007 0.007 0.014 0.017 0.016 0.003 0 0.039 0.037 0.055 0.055 0.029 0.023 0.004 0.003 0.003 0.003 0.003 0.002 0.002 0.002 0.002 0.003 0.001 0.001 0.001 0.002 0.004 0.004 0.004 0.004 0 0.002 0 0.001 0.003 0.003 0.006 0.004 0.002 0.003 0 0 0.045 0.05 0.047 0.003 0.004 0 0.004 0.001 0.001 0.002 0.002 0 0.001 0.002 0 0 0.001 0.002 0.002 0.001 0.001 0.001 0.001 0.006 0.002 0.002 0.001 0.002 0.003 0.002 0.002 0.003 0.003 0.002 0.001 0.001 0.013 0.028 0.043 0.037 0.015 0.006 0.001 0.003 0.002 0.001 0.001 0.001 0.001 0.069 0.006 0.08 0.03 0.097 0.149 0.066 0.047 0.043 0.032 0.026 0.03 0.025 0.036 0.017 0.004 0.004 0 0.004 0.008 0.022 0.011 0.009 0.007 0.005 0.004 0.003 0.006 0.001 0.001 0.013 0.007 0.002 0.009 0.021 0.027 0.026 0.027 0.031 0.018 0.015 0.011 0.014 0.016 0.014 0.012 0.031 0.024 0.033 0.033 0.035 0.036 0.032 0.037 0.044 0.043 0.024 0.031 0.05 0.032 0 0.022 0.026 0.027 0.018 0.008 0.002 0.006 0.01 0.008 0.021 0.022 0.022 0.026 0.02 0.021 0.012 0.025 0.016 0.013 0.009 0.02 0.017 0.004 0.003 0.051 0.015 0.017 0.013 0.011 0.008 0.003 0.014 0.018 0.007 0.01 0.007 0.008 0.005 0.007 0.007 0 0.003 0.005 0.009 0.012 0.016 0.014 0.013 0.013 0.011 0.009 0.009 0.011 0.011 0.013 0.015 0.008 0.011 0.014 0.015 0.009 0.007 0.013 0.016 0.006 0 0 0.029 0.023 0.017 0.02 0.021 0.032 0.034 0.038 0.036 0.021 0.033 0.049 0.06 0.026 0.03 0.07 0.041 0.021 0.024 0.042 0.032 0.016 0.013 0.012 0.011 0.02 0.007 0 0.002 0.004 0.005 0.005 0.004 0 0.001 0 0 0 0 0 0 0 0.001 0.001 0.002 0.007 0.004 0.006 0.011 0.008 0.001 0.002 0.002 0.002 0.001 0 0 0 0 0 0 0 0 0.002 0.002 0 0.002 0.002 0.002 0.002 0.002 0.001 0.001 0 0.002 0.002 0 0.001 0.001 0.002 0 0.001 0.003 0.002 0 0 0 0.005 0.007 0.008 0.019 0.012 0.024 0.025 0.021 0.007 0.003 0.002 0.002 0.004 0.004 0.004 0.002 0 0.002 0.003 0.004 0.003 0 0.01 0.012 0.005 0.013 0.009 0.001 0.006 0.006 0.008 0.007 0.007 0.006 0.007 0.007 0.004 0.005 0.01 0.008 0 0.012 0.01 0.011 0.015 0.026 0.001 0 0.024 0.017 0.012 0.006 0.007 0.005 0.006 0.005 0.003 0.007 0.008 0.005 0.003 0.004 0.009 0.005 0.005 0.008 0.006 0.007 0.007 0.006 0.008 0.014 0.012 0.023 0.028 0.02 0.018 0.022 0.011 0.029 0.032 0.029 0.018 0.024 0.032 0.03 0.026 0.023 0.014 0.005 0.005 0.003 0.002 0.001 0.002 0 0 0 0 0 0.006 0.007 0.008 0.006 0.001 0.002 0.002 0.007 0.002 0.003 0.002 0.003 0.002 0.002 0 0.004 0.005 0.006 0.008 0.006 0 0 0.011 0.01 0 0.001 0 0.002 0.002 0.002 0.002 0.002 0.004 0.004 0.007 0.009 0.006 0 0.017 0.014 0.019 0.022 0.012 0.007 0.003 0 0.001 0 0 0.001 0 0 0 0 0 0 0 0.001 0.001 0.001 0.003 0.002 0.002 0.001 0 0 0 0 0.007 0.006 0.006 0.008 0.001 0.008 0.022 0.023 0.02 0 0.001 0 0 0 0 0 0 0 0 0 0 0 0 0 0 0.001 0 0.002 0.003 0.002 0.001 0.001 0.013 0.004 0.001 0 0.001 0.003 0 0 0.004 0.003 0.012 0.019 0.021 0.02 0.009 0.005 0 0 0 0 0 0 0 0.029 0.023 0.031 0.006 0.015 0.02 0.017 0.014 0.011 0.014 0.011 0.018 0.004 0.009 0.009 0.003 0.001 0.002 0.005 0 0.006 0 0 0.001 0.003 0.002 0.001 0.001 0.001 0 0.002 0.003 0.009 0.006 0.006 0.008 0.008 0.006 0.009 0.012 0.012 0.011 0.013 0.013 0.01 0.005 0.014 0.013 0.01 0.014 0.014 0.016 0.014 0.013 0.008 0.016 0.012 0.006 0.006 0.017 0.021 0.031 0.046 0.013 0.002 0.007 0.008 0.015 0.017 0.012 0.023 0.015 0.018 0.033 0.011 0.014 0.021 0.023 0.015 0.015 0.013 0 0.001 0.008 0.005 0.005 0.06 0.042 0.02 0.03 0.022 0.035 0.062 0.038 0.037 0.03 0.026 0.023 0.025 0.034 0.026 0.035 0.039 0.042 0.052 0.053 0.063 0.053 0.034 0.058 0.119 0.054 0.016 0.014 0.015 0.015 0.023 0.001 0.001 0.001 0 0.001 0.002 0.002 0.005 0.007 0.012 0.012 0.011 0.009 0.012 0.01 0.009 0.008 0.008 0.011 0.016 0.017 0.01 0.011 0.005 0.02 0.006 0.005 0.016 0.004 0.003 0.004 0.002 0.002 0.003 0.004 0.003 0.002 0.004 0.005 0.003 0.004 0.004 0.004 0.005 0.004 0.003 0.001 0.003 0.003 0.003 0.002 0.003 0.006 0.002 0.003 0.004 0.004 0.003 0.004 0.004 0.004 0.003 0 0.003 0.004 0.003 0.001 0.004 0 0 0 0.002 0 0.001 0.002 0.001 0 0.002 0.001 0.001 0.002 0.003 0.002 0.002 0.003 0.001 0.004 0.003 0.003 0.004 0.002 0.002 0.004 0.004 0.013 0.02 0.025 0.048 0.037 0.019 0.043 0.041 0.028 0.023 0.033 0.025 0.027 0.02 0.019 0.021 0 0.024 0.022 0.017 0.017 0.017 0.016 0.015 0.013 0.014 0.016 0.005 0.012 0.01 0.003 0 0 0.008 0.004 0.004 0.005 0.005 0.005 0.003 0.004 0 0.002 0.002 0.001 0.001 0.001 0.001 0.003 0.001 0.001 0.001 0.001 0.001 0.001 0.001 0.002 0.002 0.001 0.003 0.002 0.002 0.003 0.001 0.002 0.003 0.003 0.004 0.004 0.011 0.01 0.012 0.013 0.01 0.012 0.016 0.016 0.009 0.016 0.016 0.017 0.013 0.015 0.014 0.002 0.005 0.006 0.001 0.001 0.001 0.002 0.002 0 0 0.001 0.001 0.002 0.002 0.002 0.002 0.002 0.004 0.002 0.001 0.002 0.001 0.002 0.001 0.001 0 0 0.001 0.002 0.003 0.002 0 0 0.007 0.007 0 0 0 0 0 0 0 0 0 0.002 0.002 0.002 0.003 0 0.006 0.008 0.009 0.009 0.002 0.001 0.002 0 0 0 0 0 0 0 0 0 0 0 0.001 0.004 0.004 0.004 0 0 0 0 0.001 0 0.002 0 0.003 0.002 0.001 0.001 0.001 0.004 0.008 0.009 0.009 0.007 0.004 0 0.003 0.001 0.001 0.002 0.002 0 0 0 0 0 0 0 0 0 0 0 0 0.001 0 0.001 0.004 0.002 0 0.001 0.001 0.001 0 0.001 0 0 0.005 0.007 0.008 0.007 0.004 0.002 0.001 0.001 0.001 0 0.001 0.001 0.001 0.01 0.017 0.008 0.015 0.003 0.002
[truncated: 13,285,466 more chars]
