# Supplementary material for: Mapping allosteric communications within individual proteins
Source: Nat Commun. 2020 Jul 31;11:3862. doi: 10.1038/s41467-020-17618-2 (PMC7395124; doi:10.1038/s41467-020-17618-2)
Supplement: Supplementary file 6 — Supplementary Data 3 [file 41467_2020_17618_MOESM6_ESM.zip › Ohm-results/1yp3/1yp3-hotspots.txt]

484 44 310 313 314 315 319 329 331 332 333 334 346 435 454 455 456 466 470 472 473 474 475 476 477 478 479 480 481 482 483 485 486 487 488 489 490 491 494 501 510 513 514 518 562 572 575 579 701 707 708 710 711 712 734 736 743 751 752 753 754 759 760 764 766 767 768 769 770 771 772 773 775 781 784 785 786 787 788 789 790 811 817 821 822 823 824 825 828 859 861 872 874 
1694 1196 1198 1199 1208 1211 1212 1329 1330 1345 1347 1348 1349 1350 1351 1352 1353 1354 1355 1356 1357 1358 1359 1360 1361 1362 1363 1364 1365 1366 1368 1369 1388 1432 1442 1445 1449 1571 1577 1578 1580 1581 1582 1585 1601 1606 1613 1621 1622 1623 1624 1627 1629 1630 1637 1638 1639 1640 1641 1642 1643 1645 1651 1654 1655 1656 1657 1658 1659 1660 1679 1681 1687 1690 1691 1692 1693 1695 1696 1729 1730 1731 1732 1742 1743 
586 540 541 584 585 587 588 589 612 652 653 654 655 656 657 659 660 663 664 667 668 673 674 675 676 677 678 679 680 681 682 683 685 687 688 689 690 691 692 
1206 1188 1189 1190 1191 1192 1203 1204 1205 1214 1215 1216 1217 1218 1220 1221 1222 1223 1224 1246 1250 1251 1252 1254 1256 1259 1260 1267 1268 1269 1271 1273 1289 1296 1297 1298 
1312 907 911 913 914 918 919 921 922 945 946 950 1225 1226 1227 1248 1261 1262 1263 1264 1265 1266 1299 1300 1302 
141 11 12 13 62 112 113 114 115 116 118 120 121 136 137 138 139 140 142 143 144 145 146 147 148 149 166 168 169 172 173 174 216 217 218 221 225 252 253 
1129 879 1014 1015 1016 1017 1018 1021 1023 1024 1025 1026 1027 1042 1043 1044 1045 1046 1048 1049 1050 1051 1054 1063 1066 1068 1071 1072 1073 1080 1085 1093 1094 1098 1099 1102 1107 1119 1120 1121 1122 1125 1126 1127 1128 1130 1131 
888 881 882 883 884 885 886 887 889 890 933 935 936 937 960 961 986 987 988 989 990 991 993 995 996 997 998 999 1019 1020 1095 1096 
