# Supplementary material for: Mapping allosteric communications within individual proteins
Source: Nat Commun. 2020 Jul 31;11:3862. doi: 10.1038/s41467-020-17618-2 (PMC7395124; doi:10.1038/s41467-020-17618-2)
Supplement: Supplementary file 6 — Supplementary Data 3 [file 41467_2020_17618_MOESM6_ESM.zip › Ohm-results/1yp3/1yp3-index.txt]

1 1/A 10/GLN
2 1/A 11/THR
3 1/A 12/CYS
4 1/A 13/LEU
5 1/A 14/ASP
6 1/A 15/PRO
7 1/A 16/ASP
8 1/A 17/ALA
9 1/A 18/SER
10 1/A 19/ARG
11 1/A 20/SER
12 1/A 21/VAL
13 1/A 22/LEU
14 1/A 23/GLY
15 1/A 24/ILE
16 1/A 25/ILE
17 1/A 26/LEU
18 1/A 27/GLY
19 1/A 28/GLY
20 1/A 29/GLY
21 1/A 30/ALA
22 1/A 31/GLY
23 1/A 32/THR
24 1/A 33/ARG
25 1/A 34/LEU
26 1/A 35/TYR
27 1/A 36/PRO
28 1/A 37/LEU
29 1/A 38/THR
30 1/A 39/LYS
31 1/A 40/LYS
32 1/A 41/ARG
33 1/A 42/ALA
34 1/A 43/LYS
35 1/A 44/PRO
36 1/A 45/ALA
37 1/A 46/VAL
38 1/A 47/PRO
39 1/A 48/LEU
40 1/A 49/GLY
41 1/A 50/ALA
42 1/A 51/ASN
43 1/A 52/TYR
44 1/A 53/ARG
45 1/A 54/LEU
46 1/A 55/ILE
47 1/A 56/ASP
48 1/A 57/ILE
49 1/A 58/PRO
50 1/A 59/VAL
51 1/A 60/SER
52 1/A 61/ASN
53 1/A 62/CYS
54 1/A 63/LEU
55 1/A 64/ASN
56 1/A 65/SER
57 1/A 66/ASN
58 1/A 67/ILE
59 1/A 68/SER
60 1/A 69/LYS
61 1/A 70/ILE
62 1/A 71/TYR
63 1/A 72/VAL
64 1/A 73/LEU
65 1/A 74/THR
66 1/A 75/GLN
67 1/A 76/PHE
68 1/A 77/ASN
69 1/A 78/SER
70 1/A 79/ALA
71 1/A 80/SER
72 1/A 81/LEU
73 1/A 82/ASN
74 1/A 83/ARG
75 1/A 84/HIS
76 1/A 85/LEU
77 1/A 86/SER
78 1/A 87/ARG
79 1/A 88/ALA
80 1/A 89/TYR
81 1/A 99/GLU
82 1/A 100/GLY
83 1/A 101/PHE
84 1/A 102/VAL
85 1/A 103/GLU
86 1/A 104/VAL
87 1/A 105/LEU
88 1/A 106/ALA
89 1/A 107/ALA
90 1/A 108/GLN
91 1/A 109/GLN
92 1/A 110/SER
93 1/A 111/PRO
94 1/A 112/GLU
95 1/A 113/ASN
96 1/A 114/PRO
97 1/A 115/ASP
98 1/A 116/TRP
99 1/A 117/PHE
100 1/A 118/GLN
101 1/A 119/GLY
102 1/A 120/THR
103 1/A 121/ALA
104 1/A 122/ASP
105 1/A 123/ALA
106 1/A 124/VAL
107 1/A 125/ARG
108 1/A 126/GLN
109 1/A 127/TYR
110 1/A 128/LEU
111 1/A 129/TRP
112 1/A 130/LEU
113 1/A 131/PHE
114 1/A 132/GLU
115 1/A 133/GLU
116 1/A 134/HIS
117 1/A 135/THR
118 1/A 136/VAL
119 1/A 137/LEU
120 1/A 138/GLU
121 1/A 139/TYR
122 1/A 140/LEU
123 1/A 141/ILE
124 1/A 142/LEU
125 1/A 143/ALA
126 1/A 144/GLY
127 1/A 145/ASP
128 1/A 146/HIS
129 1/A 147/LEU
130 1/A 148/TYR
131 1/A 149/ARG
132 1/A 150/MET
133 1/A 151/ASP
134 1/A 152/TYR
135 1/A 153/GLU
136 1/A 154/LYS
137 1/A 155/PHE
138 1/A 156/ILE
139 1/A 157/GLN
140 1/A 158/ALA
141 1/A 159/HIS
142 1/A 160/ARG
143 1/A 161/GLU
144 1/A 162/THR
145 1/A 163/ASP
146 1/A 164/ALA
147 1/A 165/ASP
148 1/A 166/ILE
149 1/A 167/THR
150 1/A 168/VAL
151 1/A 169/ALA
152 1/A 170/ALA
153 1/A 171/LEU
154 1/A 172/PRO
155 1/A 173/MET
156 1/A 174/ASP
157 1/A 175/GLU
158 1/A 176/LYS
159 1/A 177/ARG
160 1/A 178/ALA
161 1/A 179/THR
162 1/A 180/ALA
163 1/A 181/PHE
164 1/A 182/GLY
165 1/A 183/LEU
166 1/A 184/MET
167 1/A 185/LYS
168 1/A 186/ILE
169 1/A 187/ASP
170 1/A 188/GLU
171 1/A 189/GLU
172 1/A 190/GLY
173 1/A 191/ARG
174 1/A 192/ILE
175 1/A 193/ILE
176 1/A 194/GLU
177 1/A 195/PHE
178 1/A 196/ALA
179 1/A 197/GLU
180 1/A 198/LYS
181 1/A 199/PRO
182 1/A 200/GLN
183 1/A 201/GLY
184 1/A 202/GLU
185 1/A 203/GLN
186 1/A 204/LEU
187 1/A 205/GLN
188 1/A 206/ALA
189 1/A 207/MET
190 1/A 208/LYS
191 1/A 209/VAL
192 1/A 210/ASP
193 1/A 211/THR
194 1/A 212/THR
195 1/A 213/ILE
196 1/A 214/LEU
197 1/A 215/GLY
198 1/A 216/LEU
199 1/A 217/ASP
200 1/A 218/ASP
201 1/A 219/LYS
202 1/A 220/ARG
203 1/A 221/ALA
204 1/A 222/LYS
205 1/A 223/GLU
206 1/A 224/MET
207 1/A 225/PRO
208 1/A 226/PHE
209 1/A 227/ILE
210 1/A 228/ALA
211 1/A 229/SER
212 1/A 230/MET
213 1/A 231/GLY
214 1/A 232/ILE
215 1/A 233/TYR
216 1/A 234/VAL
217 1/A 235/ILE
218 1/A 236/SER
219 1/A 237/LYS
220 1/A 238/ASP
221 1/A 239/VAL
222 1/A 240/MET
223 1/A 241/LEU
224 1/A 242/ASN
225 1/A 243/LEU
226 1/A 244/LEU
227 1/A 245/ARG
228 1/A 246/ASP
229 1/A 247/LYS
230 1/A 248/PHE
231 1/A 249/PRO
232 1/A 250/GLY
233 1/A 251/ALA
234 1/A 252/ASN
235 1/A 253/ASP
236 1/A 254/PHE
237 1/A 255/GLY
238 1/A 256/SER
239 1/A 257/GLU
240 1/A 258/VAL
241 1/A 259/ILE
242 1/A 260/PRO
243 1/A 261/GLY
244 1/A 262/ALA
245 1/A 263/THR
246 1/A 264/SER
247 1/A 265/LEU
248 1/A 266/GLY
249 1/A 267/MET
250 1/A 268/ARG
251 1/A 269/VAL
252 1/A 270/GLN
253 1/A 271/ALA
254 1/A 272/TYR
255 1/A 273/LEU
256 1/A 274/TYR
257 1/A 275/ASP
258 1/A 276/GLY
259 1/A 277/TYR
260 1/A 278/TRP
261 1/A 279/GLU
262 1/A 280/ASP
263 1/A 281/ILE
264 1/A 282/GLY
265 1/A 283/THR
266 1/A 284/ILE
267 1/A 285/GLU
268 1/A 286/ALA
269 1/A 287/PHE
270 1/A 288/TYR
271 1/A 289/ASN
272 1/A 290/ALA
273 1/A 291/ASN
274 1/A 292/LEU
275 1/A 293/GLY
276 1/A 294/ILE
277 1/A 295/THR
278 1/A 296/LYS
279 1/A 297/LYS
280 1/A 298/PRO
281 1/A 299/VAL
282 1/A 300/PRO
283 1/A 301/ASP
284 1/A 302/PHE
285 1/A 303/SER
286 1/A 304/PHE
287 1/A 305/TYR
288 1/A 306/ASP
289 1/A 307/ARG
290 1/A 308/SER
291 1/A 309/ALA
292 1/A 310/PRO
293 1/A 311/ILE
294 1/A 312/TYR
295 1/A 313/THR
296 1/A 314/GLN
297 1/A 315/PRO
298 1/A 316/ARG
299 1/A 317/TYR
300 1/A 318/LEU
301 1/A 319/PRO
302 1/A 320/PRO
303 1/A 321/SER
304 1/A 322/LYS
305 1/A 323/MET
306 1/A 324/LEU
307 1/A 325/ASP
308 1/A 326/ALA
309 1/A 327/ASP
310 1/A 328/VAL
311 1/A 329/THR
312 1/A 330/ASP
313 1/A 331/SER
314 1/A 332/VAL
315 1/A 333/ILE
316 1/A 334/GLY
317 1/A 335/GLU
318 1/A 336/GLY
319 1/A 337/CYS
320 1/A 338/VAL
321 1/A 339/ILE
322 1/A 340/LYS
323 1/A 341/ASN
324 1/A 342/CYS
325 1/A 343/LYS
326 1/A 344/ILE
327 1/A 345/HIS
328 1/A 346/HIS
329 1/A 347/SER
330 1/A 348/VAL
331 1/A 349/VAL
332 1/A 350/GLY
333 1/A 351/LEU
334 1/A 352/ARG
335 1/A 353/SER
336 1/A 354/CYS
337 1/A 355/ILE
338 1/A 356/SER
339 1/A 357/GLU
340 1/A 358/GLY
341 1/A 359/ALA
342 1/A 360/ILE
343 1/A 361/ILE
344 1/A 362/GLU
345 1/A 363/ASP
346 1/A 364/SER
347 1/A 365/LEU
348 1/A 366/LEU
349 1/A 367/MET
350 1/A 368/GLY
351 1/A 369/ALA
352 1/A 370/ASP
353 1/A 371/TYR
354 1/A 372/TYR
355 1/A 373/GLU
356 1/A 374/THR
357 1/A 375/ASP
358 1/A 376/ALA
359 1/A 377/ASP
360 1/A 378/ARG
361 1/A 379/LYS
362 1/A 380/LEU
363 1/A 381/LEU
364 1/A 382/ALA
365 1/A 383/ALA
366 1/A 384/LYS
367 1/A 385/GLY
368 1/A 386/SER
369 1/A 387/VAL
370 1/A 388/PRO
371 1/A 389/ILE
372 1/A 390/GLY
373 1/A 391/ILE
374 1/A 392/GLY
375 1/A 393/LYS
376 1/A 394/ASN
377 1/A 395/CYS
378 1/A 396/HIS
379 1/A 397/ILE
380 1/A 398/LYS
381 1/A 399/ARG
382 1/A 400/ALA
383 1/A 401/ILE
384 1/A 402/ILE
385 1/A 403/ASP
386 1/A 404/LYS
387 1/A 405/ASN
388 1/A 406/ALA
389 1/A 407/ARG
390 1/A 408/ILE
391 1/A 409/GLY
392 1/A 410/ASP
393 1/A 411/ASN
394 1/A 412/VAL
395 1/A 413/LYS
396 1/A 414/ILE
397 1/A 415/ILE
398 1/A 416/ASN
399 1/A 417/LYS
400 1/A 418/ASP
401 1/A 419/ASN
402 1/A 420/VAL
403 1/A 421/GLN
404 1/A 422/GLU
405 1/A 423/ALA
406 1/A 424/ALA
407 1/A 425/ARG
408 1/A 426/GLU
409 1/A 427/THR
410 1/A 428/ASP
411 1/A 429/GLY
412 1/A 430/TYR
413 1/A 431/PHE
414 1/A 432/ILE
415 1/A 433/LYS
416 1/A 434/SER
417 1/A 435/GLY
418 1/A 436/ILE
419 1/A 437/VAL
420 1/A 438/THR
421 1/A 439/VAL
422 1/A 440/ILE
423 1/A 441/LYS
424 1/A 442/ASP
425 1/A 443/ALA
426 1/A 444/LEU
427 1/A 445/ILE
428 1/A 446/PRO
429 1/A 447/SER
430 1/A 448/GLY
431 1/A 449/ILE
432 1/A 450/ILE
433 1/A 451/ILE
434 2/A 757/ATP
435 2/A 1000/SO4
436 2/A 1007/SO4
437 2/A 1008/SO4
438 2/A 1020/SO4
439 2/A 3226/PMB
440 3/B 11/THR
441 3/B 12/CYS
442 3/B 13/LEU
443 3/B 14/ASP
444 3/B 15/PRO
445 3/B 16/ASP
446 3/B 17/ALA
447 3/B 18/SER
448 3/B 19/ARG
449 3/B 20/SER
450 3/B 21/VAL
451 3/B 22/LEU
452 3/B 23/GLY
453 3/B 24/ILE
454 3/B 25/ILE
455 3/B 26/LEU
456 3/B 27/GLY
457 3/B 28/GLY
458 3/B 29/GLY
459 3/B 30/ALA
460 3/B 31/GLY
461 3/B 32/THR
462 3/B 33/ARG
463 3/B 34/LEU
464 3/B 35/TYR
465 3/B 36/PRO
466 3/B 37/LEU
467 3/B 38/THR
468 3/B 39/LYS
469 3/B 40/LYS
470 3/B 41/ARG
471 3/B 42/ALA
472 3/B 43/LYS
473 3/B 44/PRO
474 3/B 45/ALA
475 3/B 46/VAL
476 3/B 47/PRO
477 3/B 48/LEU
478 3/B 49/GLY
479 3/B 50/ALA
480 3/B 51/ASN
481 3/B 52/TYR
482 3/B 53/ARG
483 3/B 54/LEU
484 3/B 55/ILE
485 3/B 56/ASP
486 3/B 57/ILE
487 3/B 58/PRO
488 3/B 59/VAL
489 3/B 60/SER
490 3/B 61/ASN
491 3/B 62/CYS
492 3/B 63/LEU
493 3/B 64/ASN
494 3/B 65/SER
495 3/B 66/ASN
496 3/B 67/ILE
497 3/B 68/SER
498 3/B 69/LYS
499 3/B 70/ILE
500 3/B 71/TYR
501 3/B 72/VAL
502 3/B 73/LEU
503 3/B 74/THR
504 3/B 75/GLN
505 3/B 76/PHE
506 3/B 77/ASN
507 3/B 78/SER
508 3/B 79/ALA
509 3/B 80/SER
510 3/B 81/LEU
511 3/B 82/ASN
512 3/B 83/ARG
513 3/B 84/HIS
514 3/B 85/LEU
515 3/B 86/SER
516 3/B 87/ARG
517 3/B 88/ALA
518 3/B 89/TYR
519 3/B 90/ALA
520 3/B 91/SER
521 3/B 92/ASN
522 3/B 98/ASN
523 3/B 99/GLU
524 3/B 100/GLY
525 3/B 101/PHE
526 3/B 102/VAL
527 3/B 103/GLU
528 3/B 104/VAL
529 3/B 105/LEU
530 3/B 106/ALA
531 3/B 107/ALA
532 3/B 108/GLN
533 3/B 109/GLN
534 3/B 110/SER
535 3/B 111/PRO
536 3/B 112/GLU
537 3/B 113/ASN
538 3/B 118/GLN
539 3/B 119/GLY
540 3/B 120/THR
541 3/B 121/ALA
542 3/B 122/ASP
543 3/B 123/ALA
544 3/B 124/VAL
545 3/B 125/ARG
546 3/B 126/GLN
547 3/B 127/TYR
548 3/B 128/LEU
549 3/B 129/TRP
550 3/B 130/LEU
551 3/B 131/PHE
552 3/B 132/GLU
553 3/B 133/GLU
554 3/B 134/HIS
555 3/B 135/THR
556 3/B 136/VAL
557 3/B 137/LEU
558 3/B 138/GLU
559 3/B 139/TYR
560 3/B 140/LEU
561 3/B 141/ILE
562 3/B 142/LEU
563 3/B 143/ALA
564 3/B 144/GLY
565 3/B 145/ASP
566 3/B 146/HIS
567 3/B 147/LEU
568 3/B 148/TYR
569 3/B 149/ARG
570 3/B 150/MET
571 3/B 151/ASP
572 3/B 152/TYR
573 3/B 153/GLU
574 3/B 154/LYS
575 3/B 155/PHE
576 3/B 156/ILE
577 3/B 157/GLN
578 3/B 158/ALA
579 3/B 159/HIS
580 3/B 160/ARG
581 3/B 161/GLU
582 3/B 162/THR
583 3/B 163/ASP
584 3/B 164/ALA
585 3/B 165/ASP
586 3/B 166/ILE
587 3/B 167/THR
588 3/B 168/VAL
589 3/B 169/ALA
590 3/B 170/ALA
591 3/B 171/LEU
592 3/B 172/PRO
593 3/B 173/MET
594 3/B 174/ASP
595 3/B 175/GLU
596 3/B 176/LYS
597 3/B 177/ARG
598 3/B 178/ALA
599 3/B 179/THR
600 3/B 180/ALA
601 3/B 181/PHE
602 3/B 182/GLY
603 3/B 183/LEU
604 3/B 184/MET
605 3/B 185/LYS
606 3/B 186/ILE
607 3/B 187/ASP
608 3/B 188/GLU
609 3/B 189/GLU
610 3/B 190/GLY
611 3/B 191/ARG
612 3/B 192/ILE
613 3/B 193/ILE
614 3/B 194/GLU
615 3/B 195/PHE
616 3/B 196/ALA
617 3/B 197/GLU
618 3/B 198/LYS
619 3/B 199/PRO
620 3/B 200/GLN
621 3/B 201/GLY
622 3/B 202/GLU
623 3/B 203/GLN
624 3/B 204/LEU
625 3/B 205/GLN
626 3/B 206/ALA
627 3/B 207/MET
628 3/B 208/LYS
629 3/B 209/VAL
630 3/B 210/ASP
631 3/B 211/THR
632 3/B 212/THR
633 3/B 213/ILE
634 3/B 214/LEU
635 3/B 215/GLY
636 3/B 216/LEU
637 3/B 217/ASP
638 3/B 218/ASP
639 3/B 219/LYS
640 3/B 220/ARG
641 3/B 221/ALA
642 3/B 222/LYS
643 3/B 223/GLU
644 3/B 224/MET
645 3/B 225/PRO
646 3/B 226/PHE
647 3/B 227/ILE
648 3/B 228/ALA
649 3/B 229/SER
650 3/B 230/MET
651 3/B 231/GLY
652 3/B 232/ILE
653 3/B 233/TYR
654 3/B 234/VAL
655 3/B 235/ILE
656 3/B 236/SER
657 3/B 237/LYS
658 3/B 238/ASP
659 3/B 239/VAL
660 3/B 240/MET
661 3/B 241/LEU
662 3/B 242/ASN
663 3/B 243/LEU
664 3/B 244/LEU
665 3/B 245/ARG
666 3/B 246/ASP
667 3/B 247/LYS
668 3/B 248/PHE
669 3/B 249/PRO
670 3/B 250/GLY
671 3/B 251/ALA
672 3/B 252/ASN
673 3/B 253/ASP
674 3/B 254/PHE
675 3/B 255/GLY
676 3/B 256/SER
677 3/B 257/GLU
678 3/B 258/VAL
679 3/B 259/ILE
680 3/B 260/PRO
681 3/B 261/GLY
682 3/B 262/ALA
683 3/B 263/THR
684 3/B 264/SER
685 3/B 265/LEU
686 3/B 266/GLY
687 3/B 267/MET
688 3/B 268/ARG
689 3/B 269/VAL
690 3/B 270/GLN
691 3/B 271/ALA
692 3/B 272/TYR
693 3/B 273/LEU
694 3/B 274/TYR
695 3/B 275/ASP
696 3/B 276/GLY
697 3/B 277/TYR
698 3/B 278/TRP
699 3/B 279/GLU
700 3/B 280/ASP
701 3/B 281/ILE
702 3/B 282/GLY
703 3/B 283/THR
704 3/B 284/ILE
705 3/B 285/GLU
706 3/B 286/ALA
707 3/B 287/PHE
708 3/B 288/TYR
709 3/B 289/ASN
710 3/B 290/ALA
711 3/B 291/ASN
712 3/B 292/LEU
713 3/B 293/GLY
714 3/B 294/ILE
715 3/B 295/THR
716 3/B 296/LYS
717 3/B 297/LYS
718 3/B 298/PRO
719 3/B 299/VAL
720 3/B 300/PRO
721 3/B 301/ASP
722 3/B 302/PHE
723 3/B 303/SER
724 3/B 304/PHE
725 3/B 305/TYR
726 3/B 306/ASP
727 3/B 307/ARG
728 3/B 308/SER
729 3/B 309/ALA
730 3/B 310/PRO
731 3/B 311/ILE
732 3/B 312/TYR
733 3/B 313/THR
734 3/B 314/GLN
735 3/B 315/PRO
736 3/B 316/ARG
737 3/B 317/TYR
738 3/B 318/LEU
739 3/B 319/PRO
740 3/B 320/PRO
741 3/B 321/SER
742 3/B 322/LYS
743 3/B 323/MET
744 3/B 324/LEU
745 3/B 325/ASP
746 3/B 326/ALA
747 3/B 327/ASP
748 3/B 328/VAL
749 3/B 329/THR
750 3/B 330/ASP
751 3/B 331/SER
752 3/B 332/VAL
753 3/B 333/ILE
754 3/B 334/GLY
755 3/B 335/GLU
756 3/B 336/GLY
757 3/B 337/CYS
758 3/B 338/VAL
759 3/B 339/ILE
760 3/B 340/LYS
761 3/B 341/ASN
762 3/B 342/CYS
763 3/B 343/LYS
764 3/B 344/ILE
765 3/B 345/HIS
766 3/B 346/HIS
767 3/B 347/SER
768 3/B 348/VAL
769 3/B 349/VAL
770 3/B 350/GLY
771 3/B 351/LEU
772 3/B 352/ARG
773 3/B 353/SER
774 3/B 354/CYS
775 3/B 355/ILE
776 3/B 356/SER
777 3/B 357/GLU
778 3/B 358/GLY
779 3/B 359/ALA
780 3/B 360/ILE
781 3/B 361/ILE
782 3/B 362/GLU
783 3/B 363/ASP
784 3/B 364/SER
785 3/B 365/LEU
786 3/B 366/LEU
787 3/B 367/MET
788 3/B 368/GLY
789 3/B 369/ALA
790 3/B 370/ASP
791 3/B 371/TYR
792 3/B 372/TYR
793 3/B 373/GLU
794 3/B 374/THR
795 3/B 375/ASP
796 3/B 376/ALA
797 3/B 377/ASP
798 3/B 378/ARG
799 3/B 379/LYS
800 3/B 380/LEU
801 3/B 381/LEU
802 3/B 382/ALA
803 3/B 383/ALA
804 3/B 384/LYS
805 3/B 385/GLY
806 3/B 386/SER
807 3/B 387/VAL
808 3/B 388/PRO
809 3/B 389/ILE
810 3/B 390/GLY
811 3/B 391/ILE
812 3/B 392/GLY
813 3/B 393/LYS
814 3/B 394/ASN
815 3/B 395/CYS
816 3/B 396/HIS
817 3/B 397/ILE
818 3/B 398/LYS
819 3/B 399/ARG
820 3/B 400/ALA
821 3/B 401/ILE
822 3/B 402/ILE
823 3/B 403/ASP
824 3/B 404/LYS
825 3/B 405/ASN
826 3/B 406/ALA
827 3/B 407/ARG
828 3/B 408/ILE
829 3/B 409/GLY
830 3/B 410/ASP
831 3/B 411/ASN
832 3/B 412/VAL
833 3/B 413/LYS
834 3/B 414/ILE
835 3/B 415/ILE
836 3/B 416/ASN
837 3/B 417/LYS
838 3/B 418/ASP
839 3/B 419/ASN
840 3/B 420/VAL
841 3/B 421/GLN
842 3/B 422/GLU
843 3/B 423/ALA
844 3/B 424/ALA
845 3/B 425/ARG
846 3/B 426/GLU
847 3/B 427/THR
848 3/B 428/ASP
849 3/B 429/GLY
850 3/B 430/TYR
851 3/B 431/PHE
852 3/B 432/ILE
853 3/B 433/LYS
854 3/B 434/SER
855 3/B 435/GLY
856 3/B 436/ILE
857 3/B 437/VAL
858 3/B 438/THR
859 3/B 439/VAL
860 3/B 440/ILE
861 3/B 441/LYS
862 3/B 442/ASP
863 3/B 443/ALA
864 3/B 444/LEU
865 3/B 445/ILE
866 3/B 446/PRO
867 3/B 447/SER
868 3/B 448/GLY
869 3/B 449/ILE
870 3/B 450/ILE
871 3/B 451/ILE
872 4/B 1001/SO4
873 4/B 1006/SO4
874 4/B 1009/SO4
875 4/B 3227/PMB
876 5/C 10/GLN
877 5/C 11/THR
878 5/C 12/CYS
879 5/C 13/LEU
880 5/C 14/ASP
881 5/C 15/PRO
882 5/C 16/ASP
883 5/C 17/ALA
884 5/C 18/SER
885 5/C 19/ARG
886 5/C 20/SER
887 5/C 21/VAL
888 5/C 22/LEU
889 5/C 23/GLY
890 5/C 24/ILE
891 5/C 25/ILE
892 5/C 26/LEU
893 5/C 27/GLY
894 5/C 28/GLY
895 5/C 29/GLY
896 5/C 30/ALA
897 5/C 31/GLY
898 5/C 32/THR
899 5/C 33/ARG
900 5/C 34/LEU
901 5/C 35/TYR
902 5/C 36/PRO
903 5/C 37/LEU
904 5/C 38/THR
905 5/C 39/LYS
906 5/C 40/LYS
907 5/C 41/ARG
908 5/C 42/ALA
909 5/C 43/LYS
910 5/C 44/PRO
911 5/C 45/ALA
912 5/C 46/VAL
913 5/C 47/PRO
914 5/C 48/LEU
915 5/C 49/GLY
916 5/C 50/ALA
917 5/C 51/ASN
918 5/C 52/TYR
919 5/C 53/ARG
920 5/C 54/LEU
921 5/C 55/ILE
922 5/C 56/ASP
923 5/C 57/ILE
924 5/C 58/PRO
925 5/C 59/VAL
926 5/C 60/SER
927 5/C 61/ASN
928 5/C 62/CYS
929 5/C 63/LEU
930 5/C 64/ASN
931 5/C 65/SER
932 5/C 66/ASN
933 5/C 67/ILE
934 5/C 68/SER
935 5/C 69/LYS
936 5/C 70/ILE
937 5/C 71/TYR
938 5/C 72/VAL
939 5/C 73/LEU
940 5/C 74/THR
941 5/C 75/GLN
942 5/C 76/PHE
943 5/C 77/ASN
944 5/C 78/SER
945 5/C 79/ALA
946 5/C 80/SER
947 5/C 81/LEU
948 5/C 82/ASN
949 5/C 83/ARG
950 5/C 84/HIS
951 5/C 85/LEU
952 5/C 86/SER
953 5/C 87/ARG
954 5/C 88/ALA
955 5/C 89/TYR
956 5/C 90/ALA
957 5/C 91/SER
958 5/C 99/GLU
959 5/C 100/GLY
960 5/C 101/PHE
961 5/C 102/VAL
962 5/C 103/GLU
963 5/C 104/VAL
964 5/C 105/LEU
965 5/C 106/ALA
966 5/C 107/ALA
967 5/C 108/GLN
968 5/C 109/GLN
969 5/C 110/SER
970 5/C 111/PRO
971 5/C 112/GLU
972 5/C 113/ASN
973 5/C 114/PRO
974 5/C 115/ASP
975 5/C 116/TRP
976 5/C 117/PHE
977 5/C 118/GLN
978 5/C 119/GLY
979 5/C 120/THR
980 5/C 121/ALA
981 5/C 122/ASP
982 5/C 123/ALA
983 5/C 124/VAL
984 5/C 125/ARG
985 5/C 126/GLN
986 5/C 127/TYR
987 5/C 128/LEU
988 5/C 129/TRP
989 5/C 130/LEU
990 5/C 131/PHE
991 5/C 132/GLU
992 5/C 133/GLU
993 5/C 134/HIS
994 5/C 135/THR
995 5/C 136/VAL
996 5/C 137/LEU
997 5/C 138/GLU
998 5/C 139/TYR
999 5/C 140/LEU
1000 5/C 141/ILE
1001 5/C 142/LEU
1002 5/C 143/ALA
1003 5/C 144/GLY
1004 5/C 145/ASP
1005 5/C 146/HIS
1006 5/C 147/LEU
1007 5/C 148/TYR
1008 5/C 149/ARG
1009 5/C 150/MET
1010 5/C 151/ASP
1011 5/C 152/TYR
1012 5/C 153/GLU
1013 5/C 154/LYS
1014 5/C 155/PHE
1015 5/C 156/ILE
1016 5/C 157/GLN
1017 5/C 158/ALA
1018 5/C 159/HIS
1019 5/C 160/ARG
1020 5/C 161/GLU
1021 5/C 162/THR
1022 5/C 163/ASP
1023 5/C 164/ALA
1024 5/C 165/ASP
1025 5/C 166/ILE
1026 5/C 167/THR
1027 5/C 168/VAL
1028 5/C 169/ALA
1029 5/C 170/ALA
1030 5/C 171/LEU
1031 5/C 172/PRO
1032 5/C 173/MET
1033 5/C 174/ASP
1034 5/C 175/GLU
1035 5/C 176/LYS
1036 5/C 177/ARG
1037 5/C 178/ALA
1038 5/C 179/THR
1039 5/C 180/ALA
1040 5/C 181/PHE
1041 5/C 182/GLY
1042 5/C 183/LEU
1043 5/C 184/MET
1044 5/C 185/LYS
1045 5/C 186/ILE
1046 5/C 187/ASP
1047 5/C 188/GLU
1048 5/C 189/GLU
1049 5/C 190/GLY
1050 5/C 191/ARG
1051 5/C 192/ILE
1052 5/C 193/ILE
1053 5/C 194/GLU
1054 5/C 195/PHE
1055 5/C 196/ALA
1056 5/C 197/GLU
1057 5/C 198/LYS
1058 5/C 199/PRO
1059 5/C 200/GLN
1060 5/C 201/GLY
1061 5/C 202/GLU
1062 5/C 203/GLN
1063 5/C 204/LEU
1064 5/C 205/GLN
1065 5/C 206/ALA
1066 5/C 207/MET
1067 5/C 208/LYS
1068 5/C 209/VAL
1069 5/C 210/ASP
1070 5/C 211/THR
1071 5/C 212/THR
1072 5/C 213/ILE
1073 5/C 214/LEU
1074 5/C 215/GLY
1075 5/C 216/LEU
1076 5/C 217/ASP
1077 5/C 218/ASP
1078 5/C 219/LYS
1079 5/C 220/ARG
1080 5/C 221/ALA
1081 5/C 222/LYS
1082 5/C 223/GLU
1083 5/C 224/MET
1084 5/C 225/PRO
1085 5/C 226/PHE
1086 5/C 227/ILE
1087 5/C 228/ALA
1088 5/C 229/SER
1089 5/C 230/MET
1090 5/C 231/GLY
1091 5/C 232/ILE
1092 5/C 233/TYR
1093 5/C 234/VAL
1094 5/C 235/ILE
1095 5/C 236/SER
1096 5/C 237/LYS
1097 5/C 238/ASP
1098 5/C 239/VAL
1099 5/C 240/MET
1100 5/C 241/LEU
1101 5/C 242/ASN
1102 5/C 243/LEU
1103 5/C 244/LEU
1104 5/C 245/ARG
1105 5/C 246/ASP
1106 5/C 247/LYS
1107 5/C 248/PHE
1108 5/C 249/PRO
1109 5/C 250/GLY
1110 5/C 251/ALA
1111 5/C 252/ASN
1112 5/C 253/ASP
1113 5/C 254/PHE
1114 5/C 255/GLY
1115 5/C 256/SER
1116 5/C 257/GLU
1117 5/C 258/VAL
1118 5/C 259/ILE
1119 5/C 260/PRO
1120 5/C 261/GLY
1121 5/C 262/ALA
1122 5/C 263/THR
1123 5/C 264/SER
1124 5/C 265/LEU
1125 5/C 266/GLY
1126 5/C 267/MET
1127 5/C 268/ARG
1128 5/C 269/VAL
1129 5/C 270/GLN
1130 5/C 271/ALA
1131 5/C 272/TYR
1132 5/C 273/LEU
1133 5/C 274/TYR
1134 5/C 275/ASP
1135 5/C 276/GLY
1136 5/C 277/TYR
1137 5/C 278/TRP
1138 5/C 279/GLU
1139 5/C 280/ASP
1140 5/C 281/ILE
1141 5/C 282/GLY
1142 5/C 283/THR
1143 5/C 284/ILE
1144 5/C 285/GLU
1145 5/C 286/ALA
1146 5/C 287/PHE
1147 5/C 288/TYR
1148 5/C 289/ASN
1149 5/C 290/ALA
1150 5/C 291/ASN
1151 5/C 292/LEU
1152 5/C 293/GLY
1153 5/C 294/ILE
1154 5/C 295/THR
1155 5/C 296/LYS
1156 5/C 297/LYS
1157 5/C 298/PRO
1158 5/C 299/VAL
1159 5/C 300/PRO
1160 5/C 301/ASP
1161 5/C 302/PHE
1162 5/C 303/SER
1163 5/C 304/PHE
1164 5/C 305/TYR
1165 5/C 306/ASP
1166 5/C 307/ARG
1167 5/C 308/SER
1168 5/C 309/ALA
1169 5/C 310/PRO
1170 5/C 311/ILE
1171 5/C 312/TYR
1172 5/C 313/THR
1173 5/C 314/GLN
1174 5/C 315/PRO
1175 5/C 316/ARG
1176 5/C 317/TYR
1177 5/C 318/LEU
1178 5/C 319/PRO
1179 5/C 320/PRO
1180 5/C 321/SER
1181 5/C 322/LYS
1182 5/C 323/MET
1183 5/C 324/LEU
1184 5/C 325/ASP
1185 5/C 326/ALA
1186 5/C 327/ASP
1187 5/C 328/VAL
1188 5/C 329/THR
1189 5/C 330/ASP
1190 5/C 331/SER
1191 5/C 332/VAL
1192 5/C 333/ILE
1193 5/C 334/GLY
1194 5/C 335/GLU
1195 5/C 336/GLY
1196 5/C 337/CYS
1197 5/C 338/VAL
1198 5/C 339/ILE
1199 5/C 340/LYS
1200 5/C 341/ASN
1201 5/C 342/CYS
1202 5/C 343/LYS
1203 5/C 344/ILE
1204 5/C 345/HIS
1205 5/C 346/HIS
1206 5/C 347/SER
1207 5/C 348/VAL
1208 5/C 349/VAL
1209 5/C 350/GLY
1210 5/C 351/LEU
1211 5/C 352/ARG
1212 5/C 353/SER
1213 5/C 354/CYS
1214 5/C 355/ILE
1215 5/C 356/SER
1216 5/C 357/GLU
1217 5/C 358/GLY
1218 5/C 359/ALA
1219 5/C 360/ILE
1220 5/C 361/ILE
1221 5/C 362/GLU
1222 5/C 363/ASP
1223 5/C 364/SER
1224 5/C 365/LEU
1225 5/C 366/LEU
1226 5/C 367/MET
1227 5/C 368/GLY
1228 5/C 369/ALA
1229 5/C 370/ASP
1230 5/C 371/TYR
1231 5/C 372/TYR
1232 5/C 373/GLU
1233 5/C 374/THR
1234 5/C 375/ASP
1235 5/C 376/ALA
1236 5/C 377/ASP
1237 5/C 378/ARG
1238 5/C 379/LYS
1239 5/C 380/LEU
1240 5/C 381/LEU
1241 5/C 382/ALA
1242 5/C 383/ALA
1243 5/C 384/LYS
1244 5/C 385/GLY
1245 5/C 386/SER
1246 5/C 387/VAL
1247 5/C 388/PRO
1248 5/C 389/ILE
1249 5/C 390/GLY
1250 5/C 391/ILE
1251 5/C 392/GLY
1252 5/C 393/LYS
1253 5/C 394/ASN
1254 5/C 395/CYS
1255 5/C 396/HIS
1256 5/C 397/ILE
1257 5/C 398/LYS
1258 5/C 399/ARG
1259 5/C 400/ALA
1260 5/C 401/ILE
1261 5/C 402/ILE
1262 5/C 403/ASP
1263 5/C 404/LYS
1264 5/C 405/ASN
1265 5/C 406/ALA
1266 5/C 407/ARG
1267 5/C 408/ILE
1268 5/C 409/GLY
1269 5/C 410/ASP
1270 5/C 411/ASN
1271 5/C 412/VAL
1272 5/C 413/LYS
1273 5/C 414/ILE
1274 5/C 415/ILE
1275 5/C 416/ASN
1276 5/C 417/LYS
1277 5/C 418/ASP
1278 5/C 419/ASN
1279 5/C 420/VAL
1280 5/C 421/GLN
1281 5/C 422/GLU
1282 5/C 423/ALA
1283 5/C 424/ALA
1284 5/C 425/ARG
1285 5/C 426/GLU
1286 5/C 427/THR
1287 5/C 428/ASP
1288 5/C 429/GLY
1289 5/C 430/TYR
1290 5/C 431/PHE
1291 5/C 432/ILE
1292 5/C 433/LYS
1293 5/C 434/SER
1294 5/C 435/GLY
1295 5/C 436/ILE
1296 5/C 437/VAL
1297 5/C 438/THR
1298 5/C 439/VAL
1299 5/C 440/ILE
1300 5/C 441/LYS
1301 5/C 442/ASP
1302 5/C 443/ALA
1303 5/C 444/LEU
1304 5/C 445/ILE
1305 5/C 446/PRO
1306 5/C 447/SER
1307 5/C 448/GLY
1308 5/C 449/ILE
1309 5/C 450/ILE
1310 5/C 451/ILE
1311 6/C 758/ATP
1312 6/C 1002/SO4
1313 6/C 1005/SO4
1314 6/C 1010/SO4
1315 6/C 1022/SO4
1316 6/C 3228/PMB
1317 7/D 13/LEU
1318 7/D 14/ASP
1319 7/D 15/PRO
1320 7/D 16/ASP
1321 7/D 17/ALA
1322 7/D 18/SER
1323 7/D 19/ARG
1324 7/D 20/SER
1325 7/D 21/VAL
1326 7/D 22/LEU
1327 7/D 23/GLY
1328 7/D 24/ILE
1329 7/D 25/ILE
1330 7/D 26/LEU
1331 7/D 27/GLY
1332 7/D 28/GLY
1333 7/D 29/GLY
1334 7/D 30/ALA
1335 7/D 31/GLY
1336 7/D 32/THR
1337 7/D 33/ARG
1338 7/D 34/LEU
1339 7/D 35/TYR
1340 7/D 36/PRO
1341 7/D 37/LEU
1342 7/D 38/THR
1343 7/D 39/LYS
1344 7/D 40/LYS
1345 7/D 41/ARG
1346 7/D 42/ALA
1347 7/D 43/LYS
1348 7/D 44/PRO
1349 7/D 45/ALA
1350 7/D 46/VAL
1351 7/D 47/PRO
1352 7/D 48/LEU
1353 7/D 49/GLY
1354 7/D 50/ALA
1355 7/D 51/ASN
1356 7/D 52/TYR
1357 7/D 53/ARG
1358 7/D 54/LEU
1359 7/D 55/ILE
1360 7/D 56/ASP
1361 7/D 57/ILE
1362 7/D 58/PRO
1363 7/D 59/VAL
1364 7/D 60/SER
1365 7/D 61/ASN
1366 7/D 62/CYS
1367 7/D 63/LEU
1368 7/D 64/ASN
1369 7/D 65/SER
1370 7/D 66/ASN
1371 7/D 67/ILE
1372 7/D 68/SER
1373 7/D 69/LYS
1374 7/D 70/ILE
1375 7/D 71/TYR
1376 7/D 72/VAL
1377 7/D 73/LEU
1378 7/D 74/THR
1379 7/D 75/GLN
1380 7/D 76/PHE
1381 7/D 77/ASN
1382 7/D 78/SER
1383 7/D 79/ALA
1384 7/D 80/SER
1385 7/D 81/LEU
1386 7/D 82/ASN
1387 7/D 83/ARG
1388 7/D 84/HIS
1389 7/D 85/LEU
1390 7/D 86/SER
1391 7/D 87/ARG
1392 7/D 88/ALA
1393 7/D 89/TYR
1394 7/D 98/ASN
1395 7/D 99/GLU
1396 7/D 100/GLY
1397 7/D 101/PHE
1398 7/D 102/VAL
1399 7/D 103/GLU
1400 7/D 104/VAL
1401 7/D 105/LEU
1402 7/D 106/ALA
1403 7/D 107/ALA
1404 7/D 108/GLN
1405 7/D 109/GLN
1406 7/D 110/SER
1407 7/D 111/PRO
1408 7/D 112/GLU
1409 7/D 119/GLY
1410 7/D 120/THR
1411 7/D 121/ALA
1412 7/D 122/ASP
1413 7/D 123/ALA
1414 7/D 124/VAL
1415 7/D 125/ARG
1416 7/D 126/GLN
1417 7/D 127/TYR
1418 7/D 128/LEU
1419 7/D 129/TRP
1420 7/D 130/LEU
1421 7/D 131/PHE
1422 7/D 132/GLU
1423 7/D 133/GLU
1424 7/D 134/HIS
1425 7/D 135/THR
1426 7/D 136/VAL
1427 7/D 137/LEU
1428 7/D 138/GLU
1429 7/D 139/TYR
1430 7/D 140/LEU
1431 7/D 141/ILE
1432 7/D 142/LEU
1433 7/D 143/ALA
1434 7/D 144/GLY
1435 7/D 145/ASP
1436 7/D 146/HIS
1437 7/D 147/LEU
1438 7/D 148/TYR
1439 7/D 149/ARG
1440 7/D 150/MET
1441 7/D 151/ASP
1442 7/D 152/TYR
1443 7/D 153/GLU
1444 7/D 154/LYS
1445 7/D 155/PHE
1446 7/D 156/ILE
1447 7/D 157/GLN
1448 7/D 158/ALA
1449 7/D 159/HIS
1450 7/D 160/ARG
1451 7/D 161/GLU
1452 7/D 162/THR
1453 7/D 163/ASP
1454 7/D 164/ALA
1455 7/D 165/ASP
1456 7/D 166/ILE
1457 7/D 167/THR
1458 7/D 168/VAL
1459 7/D 169/ALA
1460 7/D 170/ALA
1461 7/D 171/LEU
1462 7/D 172/PRO
1463 7/D 173/MET
1464 7/D 174/ASP
1465 7/D 175/GLU
1466 7/D 176/LYS
1467 7/D 177/ARG
1468 7/D 178/ALA
1469 7/D 179/THR
1470 7/D 180/ALA
1471 7/D 181/PHE
1472 7/D 182/GLY
1473 7/D 183/LEU
1474 7/D 184/MET
1475 7/D 185/LYS
1476 7/D 186/ILE
1477 7/D 187/ASP
1478 7/D 188/GLU
1479 7/D 189/GLU
1480 7/D 190/GLY
1481 7/D 191/ARG
1482 7/D 192/ILE
1483 7/D 193/ILE
1484 7/D 194/GLU
1485 7/D 195/PHE
1486 7/D 196/ALA
1487 7/D 197/GLU
1488 7/D 198/LYS
1489 7/D 199/PRO
1490 7/D 200/GLN
1491 7/D 201/GLY
1492 7/D 202/GLU
1493 7/D 203/GLN
1494 7/D 204/LEU
1495 7/D 205/GLN
1496 7/D 206/ALA
1497 7/D 207/MET
1498 7/D 208/LYS
1499 7/D 209/VAL
1500 7/D 210/ASP
1501 7/D 211/THR
1502 7/D 212/THR
1503 7/D 213/ILE
1504 7/D 214/LEU
1505 7/D 215/GLY
1506 7/D 216/LEU
1507 7/D 217/ASP
1508 7/D 218/ASP
1509 7/D 219/LYS
1510 7/D 220/ARG
1511 7/D 221/ALA
1512 7/D 222/LYS
1513 7/D 223/GLU
1514 7/D 224/MET
1515 7/D 225/PRO
1516 7/D 226/PHE
1517 7/D 227/ILE
1518 7/D 228/ALA
1519 7/D 229/SER
1520 7/D 230/MET
1521 7/D 231/GLY
1522 7/D 232/ILE
1523 7/D 233/TYR
1524 7/D 234/VAL
1525 7/D 235/ILE
1526 7/D 236/SER
1527 7/D 237/LYS
1528 7/D 238/ASP
1529 7/D 239/VAL
1530 7/D 240/MET
1531 7/D 241/LEU
1532 7/D 242/ASN
1533 7/D 243/LEU
1534 7/D 244/LEU
1535 7/D 245/ARG
1536 7/D 246/ASP
1537 7/D 247/LYS
1538 7/D 248/PHE
1539 7/D 249/PRO
1540 7/D 250/GLY
1541 7/D 251/ALA
1542 7/D 252/ASN
1543 7/D 253/ASP
1544 7/D 254/PHE
1545 7/D 255/GLY
1546 7/D 256/SER
1547 7/D 257/GLU
1548 7/D 258/VAL
1549 7/D 259/ILE
1550 7/D 260/PRO
1551 7/D 261/GLY
1552 7/D 262/ALA
1553 7/D 263/THR
1554 7/D 264/SER
1555 7/D 265/LEU
1556 7/D 266/GLY
1557 7/D 267/MET
1558 7/D 268/ARG
1559 7/D 269/VAL
1560 7/D 270/GLN
1561 7/D 271/ALA
1562 7/D 272/TYR
1563 7/D 273/LEU
1564 7/D 274/TYR
1565 7/D 275/ASP
1566 7/D 276/GLY
1567 7/D 277/TYR
1568 7/D 278/TRP
1569 7/D 279/GLU
1570 7/D 280/ASP
1571 7/D 281/ILE
1572 7/D 282/GLY
1573 7/D 283/THR
1574 7/D 284/ILE
1575 7/D 285/GLU
1576 7/D 286/ALA
1577 7/D 287/PHE
1578 7/D 288/TYR
1579 7/D 289/ASN
1580 7/D 290/ALA
1581 7/D 291/ASN
1582 7/D 292/LEU
1583 7/D 293/GLY
1584 7/D 294/ILE
1585 7/D 295/THR
1586 7/D 296/LYS
1587 7/D 297/LYS
1588 7/D 298/PRO
1589 7/D 299/VAL
1590 7/D 300/PRO
1591 7/D 301/ASP
1592 7/D 302/PHE
1593 7/D 303/SER
1594 7/D 304/PHE
1595 7/D 305/TYR
1596 7/D 306/ASP
1597 7/D 307/ARG
1598 7/D 308/SER
1599 7/D 309/ALA
1600 7/D 310/PRO
1601 7/D 311/ILE
1602 7/D 312/TYR
1603 7/D 313/THR
1604 7/D 314/GLN
1605 7/D 315/PRO
1606 7/D 316/ARG
1607 7/D 317/TYR
1608 7/D 318/LEU
1609 7/D 319/PRO
1610 7/D 320/PRO
1611 7/D 321/SER
1612 7/D 322/LYS
1613 7/D 323/MET
1614 7/D 324/LEU
1615 7/D 325/ASP
1616 7/D 326/ALA
1617 7/D 327/ASP
1618 7/D 328/VAL
1619 7/D 329/THR
1620 7/D 330/ASP
1621 7/D 331/SER
1622 7/D 332/VAL
1623 7/D 333/ILE
1624 7/D 334/GLY
1625 7/D 335/GLU
1626 7/D 336/GLY
1627 7/D 337/CYS
1628 7/D 338/VAL
1629 7/D 339/ILE
1630 7/D 340/LYS
1631 7/D 341/ASN
1632 7/D 342/CYS
1633 7/D 343/LYS
1634 7/D 344/ILE
1635 7/D 345/HIS
1636 7/D 346/HIS
1637 7/D 347/SER
1638 7/D 348/VAL
1639 7/D 349/VAL
1640 7/D 350/GLY
1641 7/D 351/LEU
1642 7/D 352/ARG
1643 7/D 353/SER
1644 7/D 354/CYS
1645 7/D 355/ILE
1646 7/D 356/SER
1647 7/D 357/GLU
1648 7/D 358/GLY
1649 7/D 359/ALA
1650 7/D 360/ILE
1651 7/D 361/ILE
1652 7/D 362/GLU
1653 7/D 363/ASP
1654 7/D 364/SER
1655 7/D 365/LEU
1656 7/D 366/LEU
1657 7/D 367/MET
1658 7/D 368/GLY
1659 7/D 369/ALA
1660 7/D 370/ASP
1661 7/D 371/TYR
1662 7/D 372/TYR
1663 7/D 373/GLU
1664 7/D 374/THR
1665 7/D 375/ASP
1666 7/D 376/ALA
1667 7/D 377/ASP
1668 7/D 378/ARG
1669 7/D 379/LYS
1670 7/D 380/LEU
1671 7/D 381/LEU
1672 7/D 382/ALA
1673 7/D 383/ALA
1674 7/D 384/LYS
1675 7/D 385/GLY
1676 7/D 386/SER
1677 7/D 387/VAL
1678 7/D 388/PRO
1679 7/D 389/ILE
1680 7/D 390/GLY
1681 7/D 391/ILE
1682 7/D 392/GLY
1683 7/D 393/LYS
1684 7/D 394/ASN
1685 7/D 395/CYS
1686 7/D 396/HIS
1687 7/D 397/ILE
1688 7/D 398/LYS
1689 7/D 399/ARG
1690 7/D 400/ALA
1691 7/D 401/ILE
1692 7/D 402/ILE
1693 7/D 403/ASP
1694 7/D 404/LYS
1695 7/D 405/ASN
1696 7/D 406/ALA
1697 7/D 407/ARG
1698 7/D 408/ILE
1699 7/D 409/GLY
1700 7/D 410/ASP
1701 7/D 411/ASN
1702 7/D 412/VAL
1703 7/D 413/LYS
1704 7/D 414/ILE
1705 7/D 415/ILE
1706 7/D 416/ASN
1707 7/D 417/LYS
1708 7/D 418/ASP
1709 7/D 419/ASN
1710 7/D 420/VAL
1711 7/D 421/GLN
1712 7/D 422/GLU
1713 7/D 423/ALA
1714 7/D 424/ALA
1715 7/D 425/ARG
1716 7/D 426/GLU
1717 7/D 427/THR
1718 7/D 428/ASP
1719 7/D 429/GLY
1720 7/D 430/TYR
1721 7/D 431/PHE
1722 7/D 432/ILE
1723 7/D 433/LYS
1724 7/D 434/SER
1725 7/D 435/GLY
1726 7/D 436/ILE
1727 7/D 437/VAL
1728 7/D 438/THR
1729 7/D 439/VAL
1730 7/D 440/ILE
1731 7/D 441/LYS
1732 7/D 442/ASP
1733 7/D 443/ALA
1734 7/D 444/LEU
1735 7/D 445/ILE
1736 7/D 446/PRO
1737 7/D 447/SER
1738 7/D 448/GLY
1739 7/D 449/ILE
1740 7/D 450/ILE
1741 7/D 451/ILE
1742 8/D 1003/SO4
1743 8/D 1011/SO4
1744 8/D 3229/PMB
