# Supplementary material for: Mapping allosteric communications within individual proteins
Source: Nat Commun. 2020 Jul 31;11:3862. doi: 10.1038/s41467-020-17618-2 (PMC7395124; doi:10.1038/s41467-020-17618-2)
Supplement: Supplementary file 6 — Supplementary Data 3 [file 41467_2020_17618_MOESM6_ESM.zip › Ohm-results/1yp3/1yp3-network.txt]

NODES
Start 0.9987587920168839
End 0.9987587920168839
17 0.9951160226464405
102 0.9799720492167898
16 0.9793096600570922
18 0.9755109012906414
34 0.9687916633969567
19 0.9586341218322512
20 0.9489204093802668
438 0.9419588418847188
126 0.9397917816586623
320 0.8936546282895057
319 0.8936546282895057
1604 0.8644909010600541
1391 0.8644909010600541
81 0.8644909010600541
82 0.8644909010600541
60 0.8644909010600541
61 0.8644909010600541
125 0.8640167439639921
335 0.8572206880835362
350 0.8572206880835362
349 0.8572206880835362
38 0.8572206880835362
37 0.8572206880835362
758 0.8119846929562692
757 0.8119846929562692
756 0.8119846929562692
127 0.7709527386677223
739 0.7475706207267179
287 0.7475706207267179
286 0.7475706207267179
293 0.7475706207267179
48 0.7475706207267179
49 0.7475706207267179
100 0.6951072062854463
893 0.6609342930207883
894 0.6609342930207883
105 0.655118060261662
1197 0.6318843945987271
1196 0.6318843945987271
1195 0.6318843945987271
1177 0.6318843945987271
1176 0.6318843945987271
1603 0.6318843945987271
1628 0.6318843945987271
1662 0.6318843945987271
1608 0.6318843945987271
1606 0.6318843945987271
1743 0.6318843945987271
236 0.6199393313440428
237 0.6199393313440428
238 0.6199393313440428
235 0.6199393313440428
234 0.6199393313440428
104 0.6199393313440428
891 0.5641983089003555
22 0.45984583565654924
892 0.4460466922716807
874 0.44523811158454574
734 0.44523811158454574
516 0.44523811158454574
958 0.44523811158454574
935 0.44523811158454574
936 0.44523811158454574
1004 0.41574539467010657
909 0.41574539467010657
66 0.4061716774253836
1002 0.40486335549958047
35 0.39046581899086835
21 0.38868055172501226
895 0.3805519924845706
941 0.3805519924845706
940 0.3805519924845706
910 0.37349355996636835
1003 0.3695374680480059
1612 0.3484412496016536
1159 0.3484412496016536
1161 0.3484412496016536
1006 0.3484412496016536
124 0.3404647642329748
24 0.31015972135998815
1213 0.2969103268605404
1212 0.2969103268605404
1227 0.2969103268605404
1226 0.2969103268605404
913 0.2969103268605404
912 0.2969103268605404
939 0.2668057940119009
738 0.2551766058887151
736 0.2551766058887151
911 0.2551766058887151
303 0.2551766058887151
302 0.2551766058887151
481 0.2551766058887151
482 0.2551766058887151
23 0.2192732994132123
923 0.21096567108102585
924 0.21096567108102585
1005 0.17423269619837428
908 0.10892384859510999
EDGES
909-1004
22-438
893-894
18-19
1195-1177
38-37
939-End
1161-1006
Start-1612
1176-1603
1608-1606
923-924
18-35
34-19
1226-913
126-17
736-874
20-19
1004-1003
734-516
1002-892
20-438
940-910
1177-1176
909-894
102-17
1603-1604
104-100
20-End
Start-758
756-739
1612-1159
23-22
126-125
894-893
910-893
102-End
913-912
234-104
1227-1226
757-756
19-18
1005-1004
236-237
20-66
319-335
18-16
912-911
1743-1604
49-16
37-34
758-757
438-20
1212-1227
19-17
892-End
127-126
1159-1161
16-126
910-908
Start-1213
24-438
349-38
35-34
127-125
1628-1662
1004-909
319-303
482-874
1006-923
739-287
891-939
105-100
17-End
303-302
287-286
102-236
16-17
235-234
21-20
1003-1002
293-48
124-16
Start-1197
335-350
935-936
1606-1743
1213-1212
125-124
893-892
1604-1391
18-17
350-349
100-End
1006-1005
34-438
894-895
911-910
66-100
891-893
100-105
66-19
438-End
237-238
100-66
912-909
1391-81
911-909
924-1003
438-22
66-20
910-909
104-105
895-941
320-319
286-293
Start-320
238-235
125-17
1197-1196
438-34
941-940
908-909
23-438
1662-1608
738-736
302-481
24-23
936-891
958-935
16-18
894-End
22-21
874-734
17-102
124-17
60-61
34-127
924-891
1196-1195
940-939
19-20
516-958
105-102
893-891
481-482
81-82
48-49
1005-1002
756-738
49-126
82-60
Start-1628
34-24
61-16
