# Supplementary material for: Mapping allosteric communications within individual proteins
Source: Nat Commun. 2020 Jul 31;11:3862. doi: 10.1038/s41467-020-17618-2 (PMC7395124; doi:10.1038/s41467-020-17618-2)
Supplement: Supplementary file 6 — Supplementary Data 3 [file 41467_2020_17618_MOESM6_ESM.zip › Ohm-results/1yp3/1yp3-paths.txt]

0.110605 875-758-757-756-738-736-874-734-516-958-935-936-891-893-894-1311
0.110605 1316-1213-1212-1227-1226-913-912-911-910-893-894-1311
0.110605 1744-1612-1159-1161-1006-923-924-891-893-894-1311
0.110605 439-320-319-303-302-481-482-874-734-516-958-935-936-891-893-894-1311
0.104467 1316-1197-1196-1195-1177-1176-1603-1604-1391-81-82-60-61-16-18-17-434
0.104467 1744-1628-1662-1608-1606-1743-1604-1391-81-82-60-61-16-18-17-434
0.104467 875-758-757-756-739-287-286-293-48-49-16-18-17-434
0.0908388 875-758-757-756-739-287-286-293-48-49-16-17-102-236-237-238-235-234-104-105-100-434
0.0908388 1316-1197-1196-1195-1177-1176-1603-1604-1391-81-82-60-61-16-18-19-20-438-34-127-126-125-17-102-236-237-238-235-234-104-105-100-434
0.0908388 875-758-757-756-739-287-286-293-48-49-126-125-124-17-102-236-237-238-235-234-104-105-100-434
0.0908388 1744-1628-1662-1608-1606-1743-1604-1391-81-82-60-61-16-18-19-20-438-34-127-126-125-17-102-236-237-238-235-234-104-105-100-434
0.0908388 439-320-319-335-350-349-38-37-34-438-20-19-18-16-17-102-236-237-238-235-234-104-105-100-434
0.0908388 439-320-319-335-350-349-38-37-34-127-126-125-17-102-236-237-238-235-234-104-105-100-434
0.0908388 875-758-757-756-739-287-286-293-48-49-126-125-17-102-236-237-238-235-234-104-105-100-434
0.0708238 875-758-757-756-739-287-286-293-48-49-126-125-124-16-18-19-20-66-100-105-102-17-434
0.0708238 439-320-319-335-350-349-38-37-34-438-20-66-100-105-102-17-434
0.0708238 439-320-319-335-350-349-38-37-34-438-22-21-20-66-100-105-102-17-434
0.0691998 1744-1612-1159-1161-1006-1005-1004-909-894-893-892-1311
0.0601819 875-758-757-756-738-736-874-734-516-958-935-936-891-893-894-895-941-940-939-1311
0.0601819 1316-1213-1212-1227-1226-913-912-911-910-893-894-895-941-940-939-1311
0.0601819 1744-1612-1159-1161-1006-1005-1004-909-894-893-891-939-1311
0.0601819 1744-1612-1159-1161-1006-923-924-891-893-894-895-941-940-939-1311
0.0601819 439-320-319-303-302-481-482-874-734-516-958-935-936-891-893-894-895-941-940-939-1311
0.0600067 1316-1197-1196-1195-1177-1176-1603-1604-1391-81-82-60-61-16-18-35-34-24-23-438-20-19-17-102-434
0.0600067 439-320-319-335-350-349-38-37-34-127-126-17-102-434
0.0600067 1316-1197-1196-1195-1177-1176-1603-1604-1391-81-82-60-61-16-18-35-34-24-23-22-438-20-19-17-102-434
0.0600067 1316-1197-1196-1195-1177-1176-1603-1604-1391-81-82-60-61-16-18-19-20-438-34-127-126-125-17-102-434
0.0600067 439-320-319-335-350-349-38-37-34-19-18-17-102-434
0.0600067 1316-1197-1196-1195-1177-1176-1603-1604-1391-81-82-60-61-16-18-19-20-438-34-127-126-17-102-434
0.0600067 1316-1197-1196-1195-1177-1176-1603-1604-1391-81-82-60-61-16-18-19-20-438-34-127-125-17-102-434
0.0600067 1316-1197-1196-1195-1177-1176-1603-1604-1391-81-82-60-61-16-18-19-17-102-434
0.0600067 439-320-319-335-350-349-38-37-34-19-18-16-17-102-434
0.0600067 1316-1197-1196-1195-1177-1176-1603-1604-1391-81-82-60-61-16-18-35-34-24-438-20-19-17-102-434
0.0600067 439-320-319-335-350-349-38-37-34-19-18-16-126-125-17-102-434
0.0600067 1316-1197-1196-1195-1177-1176-1603-1604-1391-81-82-60-61-16-18-35-34-438-20-19-17-102-434
0.0600067 439-320-319-335-350-349-38-37-34-438-22-21-20-19-18-17-102-434
0.0600067 1744-1628-1662-1608-1606-1743-1604-1391-81-82-60-61-16-18-35-34-438-20-19-17-102-434
0.0600067 439-320-319-335-350-349-38-37-34-438-22-21-20-19-18-16-126-125-17-102-434
0.0600067 439-320-319-335-350-349-38-37-34-438-22-21-20-19-18-16-126-17-102-434
0.0600067 439-320-319-335-350-349-38-37-34-438-22-21-20-19-18-16-17-102-434
0.0600067 439-320-319-335-350-349-38-37-34-127-126-125-17-102-434
0.0600067 439-320-319-335-350-349-38-37-34-438-20-19-18-17-102-434
0.0600067 439-320-319-335-350-349-38-37-34-19-18-16-126-17-102-434
0.0600067 439-320-319-335-350-349-38-37-34-438-20-19-18-16-126-125-17-102-434
0.0600067 439-320-319-335-350-349-38-37-34-438-20-19-18-16-17-102-434
0.0600067 439-320-319-335-350-349-38-37-34-438-20-19-18-16-126-17-102-434
0.0600067 1744-1628-1662-1608-1606-1743-1604-1391-81-82-60-61-16-18-35-34-24-23-22-438-20-19-17-102-434
0.0600067 1744-1628-1662-1608-1606-1743-1604-1391-81-82-60-61-16-18-19-20-438-34-127-126-17-102-434
0.0600067 875-758-757-756-739-287-286-293-48-49-126-125-124-16-18-19-17-102-434
0.0600067 1744-1628-1662-1608-1606-1743-1604-1391-81-82-60-61-16-18-19-20-438-34-127-125-17-102-434
0.0600067 875-758-757-756-739-287-286-293-48-49-126-125-124-17-102-434
0.0600067 875-758-757-756-739-287-286-293-48-49-16-17-102-434
0.0600067 875-758-757-756-739-287-286-293-48-49-126-125-124-16-18-17-102-434
0.0600067 1744-1628-1662-1608-1606-1743-1604-1391-81-82-60-61-16-18-19-20-438-34-127-126-125-17-102-434
0.0600067 875-758-757-756-739-287-286-293-48-49-126-125-124-16-17-102-434
0.0600067 875-758-757-756-739-287-286-293-48-49-16-18-17-102-434
0.0600067 875-758-757-756-739-287-286-293-48-49-16-18-19-20-438-34-127-126-17-102-434
0.0600067 1744-1628-1662-1608-1606-1743-1604-1391-81-82-60-61-16-18-19-17-102-434
0.0600067 875-758-757-756-739-287-286-293-48-49-126-125-17-102-434
0.0600067 1744-1628-1662-1608-1606-1743-1604-1391-81-82-60-61-16-18-17-102-434
0.0600067 1744-1628-1662-1608-1606-1743-1604-1391-81-82-60-61-16-18-35-34-24-23-438-20-19-17-102-434
0.0600067 875-758-757-756-739-287-286-293-48-49-16-18-19-20-438-34-127-126-125-17-102-434
0.0600067 1744-1628-1662-1608-1606-1743-1604-1391-81-82-60-61-16-18-35-34-24-438-20-19-17-102-434
0.0600067 1316-1197-1196-1195-1177-1176-1603-1604-1391-81-82-60-61-16-17-102-434
0.0600067 875-758-757-756-739-287-286-293-48-49-126-17-102-434
0.0600067 1744-1628-1662-1608-1606-1743-1604-1391-81-82-60-61-16-17-102-434
0.0600067 1316-1197-1196-1195-1177-1176-1603-1604-1391-81-82-60-61-16-18-17-102-434
0.0597608 875-758-757-756-739-287-286-293-48-49-16-17-102-236-237-238-235-234-104-105-100-66-20-438-434
0.0597608 439-320-319-335-350-349-38-37-34-127-126-125-17-102-236-237-238-235-234-104-105-100-66-20-438-434
0.0597608 1744-1628-1662-1608-1606-1743-1604-1391-81-82-60-61-16-17-102-236-237-238-235-234-104-100-66-20-438-434
0.0597608 1316-1197-1196-1195-1177-1176-1603-1604-1391-81-82-60-61-16-17-102-236-237-238-235-234-104-100-66-20-438-434
0.0562693 439-320-319-335-350-349-38-37-34-19-18-16-126-125-17-434
0.0562693 439-320-319-335-350-349-38-37-34-438-22-21-20-19-18-16-126-125-17-434
0.0562693 1744-1628-1662-1608-1606-1743-1604-1391-81-82-60-61-16-18-19-20-438-34-127-126-125-17-434
0.0562693 875-758-757-756-739-287-286-293-48-49-16-18-19-20-438-34-127-126-125-17-434
0.0562693 439-320-319-335-350-349-38-37-34-127-126-125-17-434
0.0562693 439-320-319-335-350-349-38-37-34-438-20-19-18-16-126-125-17-434
0.0562693 875-758-757-756-739-287-286-293-48-49-126-125-17-434
0.0562693 1316-1197-1196-1195-1177-1176-1603-1604-1391-81-82-60-61-16-18-19-20-438-34-127-126-125-17-434
0.0561667 439-320-319-335-350-349-38-37-34-19-18-17-434
0.0561667 439-320-319-335-350-349-38-37-34-438-20-19-18-17-434
0.0561667 439-320-319-335-350-349-38-37-34-438-22-21-20-19-18-17-434
0.0560317 1316-1213-1212-1227-1226-913-912-911-910-909-1004-1003-1002-892-1311
0.0560317 875-758-757-756-738-736-874-734-516-958-935-936-891-893-894-895-941-940-910-909-1004-1003-1002-892-1311
0.0560317 875-758-757-756-738-736-874-734-516-958-935-936-891-893-894-895-941-940-910-908-909-1004-1003-1002-892-1311
0.0560317 1744-1612-1159-1161-1006-1005-1002-892-1311
0.0560317 1316-1213-1212-1227-1226-913-912-909-1004-1003-1002-892-1311
0.0560317 439-320-319-303-302-481-482-874-734-516-958-935-936-891-893-894-895-941-940-910-908-909-1004-1003-1002-892-1311
0.0560317 1744-1612-1159-1161-1006-923-924-1003-1002-892-1311
0.0560317 1316-1213-1212-1227-1226-913-912-911-909-1004-1003-1002-892-1311
0.0560317 439-320-319-303-302-481-482-874-734-516-958-935-936-891-893-894-895-941-940-910-909-1004-1003-1002-892-1311
0.0539203 1316-1197-1196-1195-1177-1176-1603-1604-1391-81-82-60-61-16-18-19-20-438-34-127-126-17-434
0.0539203 1744-1628-1662-1608-1606-1743-1604-1391-81-82-60-61-16-18-19-20-438-34-127-126-17-434
0.0539203 875-758-757-756-739-287-286-293-48-49-16-18-19-20-438-34-127-126-17-434
0.0539203 875-758-757-756-739-287-286-293-48-49-126-17-434
0.0539203 439-320-319-335-350-349-38-37-34-438-22-21-20-19-18-16-126-17-434
0.0539203 439-320-319-335-350-349-38-37-34-127-126-17-434
0.0539203 439-320-319-335-350-349-38-37-34-19-18-16-126-17-434
0.0539203 439-320-319-335-350-349-38-37-34-438-20-19-18-16-126-17-434
0.052862 439-320-319-335-350-349-38-37-34-127-126-125-17-102-236-237-238-235-234-104-105-100-66-19-20-434
0.052862 439-320-319-335-350-349-38-37-34-438-20-434
0.052862 1316-1213-1212-1227-1226-913-912-911-910-909-1004-1003-1002-892-893-939-982-1311
0.052862 1316-1213-1212-1227-1226-913-912-909-1004-1003-1002-892-893-939-982-1311
0.052862 1744-1612-1159-1161-1006-923-924-891-892-893-894-895-941-977-978-982-1311
0.052862 1316-1197-1196-1195-1177-1176-1603-1604-1391-81-82-60-61-16-18-19-20-434
0.052862 1316-1197-1196-1195-1177-1176-1603-1604-1391-81-82-60-61-16-18-17-102-236-237-238-235-234-104-100-66-20-434
0.052862 875-758-757-756-739-287-286-293-48-49-126-125-17-102-236-237-238-235-234-104-105-100-66-20-434
0.052862 1316-1197-1196-1195-1177-1176-1603-1604-1391-81-82-60-61-16-17-102-236-237-238-235-234-104-100-66-19-20-434
0.052862 875-758-757-756-738-736-874-734-516-958-935-936-891-892-893-894-895-941-977-978-982-1311
0.052862 1316-1213-1212-1227-1226-913-912-911-909-1004-1003-892-893-939-982-1311
0.052862 1316-1213-1212-1227-1226-913-912-911-909-1004-1003-1002-892-893-894-895-941-977-978-982-1311
0.052862 1316-1213-1212-1227-1226-913-912-911-909-1004-1003-1002-892-893-939-982-1311
0.052862 875-758-757-756-738-736-874-734-516-958-935-936-891-892-893-894-895-941-940-939-982-1311
0.052862 1316-1213-1212-1227-1226-913-912-909-1004-1003-1002-892-893-894-895-941-977-978-982-1311
0.052862 1316-1213-1212-1227-1226-913-912-909-1004-1003-892-893-939-982-1311
0.052862 1316-1213-1212-1227-1226-913-912-909-1004-1003-892-893-894-895-941-977-978-982-1311
0.052862 875-758-757-756-738-736-874-734-516-958-935-936-891-893-894-895-941-977-978-982-1311
0.052862 1316-1213-1212-1227-1226-913-912-911-910-893-894-895-941-977-978-982-1311
0.052862 875-758-757-756-739-287-286-293-48-49-16-17-102-236-237-238-235-234-104-105-100-66-19-20-434
0.052862 1316-1197-1196-1195-1177-1176-1603-1604-1391-81-82-60-61-16-18-35-34-24-23-22-21-20-434
0.052862 1316-1213-1212-1227-1226-913-912-911-910-909-1004-1003-892-893-894-895-941-977-978-982-1311
0.052862 875-758-757-756-739-287-286-293-48-49-16-18-19-20-434
0.052862 1316-1213-1212-1227-1226-913-912-911-910-909-1004-1003-892-893-939-982-1311
0.052862 1316-1213-1212-1227-1226-913-912-911-910-909-1004-1003-1002-892-893-894-895-941-977-978-982-1311
0.052862 439-320-319-303-302-481-482-874-734-516-958-935-936-891-892-893-894-895-941-977-978-982-1311
0.052862 1744-1612-1159-1161-1006-923-924-891-893-894-895-941-977-978-982-1311
0.052862 1744-1628-1662-1608-1606-1743-1604-1391-81-82-60-61-16-18-19-20-434
0.052862 439-320-319-303-302-481-482-874-734-516-958-935-936-891-893-894-895-941-977-978-982-1311
0.052862 1744-1612-1159-1161-1006-1005-1002-892-893-894-895-941-940-939-982-1311
0.052862 1744-1628-1662-1608-1606-1743-1604-1391-81-82-60-61-16-17-102-236-237-238-235-234-104-100-66-19-20-434
0.052862 439-320-319-303-302-481-482-874-734-516-958-935-936-891-892-893-894-895-941-940-939-982-1311
0.052862 1744-1628-1662-1608-1606-1743-1604-1391-81-82-60-61-16-18-35-34-24-23-22-21-20-434
0.052862 1744-1612-1159-1161-1006-1005-1002-892-893-894-895-941-977-978-982-1311
0.052862 1744-1628-1662-1608-1606-1743-1604-1391-81-82-60-61-16-18-17-102-236-237-238-235-234-104-100-66-20-434
0.052862 1744-1612-1159-1161-1006-923-924-1003-892-893-894-895-941-977-978-982-1311
0.0512971 875-758-757-756-739-287-286-293-48-49-126-125-124-17-102-236-237-238-235-234-104-100-105-434
0.0512971 875-758-757-756-739-287-286-293-48-49-126-125-124-16-18-19-20-66-100-105-434
0.0512971 1316-1197-1196-1195-1177-1176-1603-1604-1391-81-82-60-61-16-18-19-20-438-34-127-126-125-17-102-236-237-238-235-234-104-100-105-434
0.0512971 439-320-319-335-350-349-38-37-34-438-20-19-18-16-17-102-236-237-238-235-234-104-100-105-434
0.0512971 1744-1628-1662-1608-1606-1743-1604-1391-81-82-60-61-16-18-19-20-438-34-127-126-125-17-102-236-237-238-235-234-104-100-105-434
0.0512971 439-320-319-335-350-349-38-37-34-438-20-66-100-105-434
0.0512971 875-758-757-756-739-287-286-293-48-49-16-17-102-236-237-238-235-234-104-100-105-434
0.0512971 875-758-757-756-739-287-286-293-48-49-16-17-102-236-237-238-235-234-101-100-105-434
0.0512971 875-758-757-756-739-287-286-293-48-49-126-125-17-102-236-237-238-235-234-104-100-105-434
0.0512971 439-320-319-335-350-349-38-37-34-438-22-21-20-66-100-105-434
0.0512971 439-320-319-335-350-349-38-37-34-127-126-125-17-102-236-237-238-235-234-104-100-105-434
0.0512971 875-758-757-756-739-287-286-293-48-49-16-17-102-236-237-238-235-234-101-99-100-105-434
0.0512971 439-320-319-335-350-349-38-37-34-127-126-125-17-102-236-237-238-235-234-101-100-105-434
0.0512971 439-320-319-335-350-349-38-37-34-127-126-125-17-102-236-237-238-235-234-101-99-100-105-434
0.0512971 875-758-757-756-739-287-286-293-48-49-126-125-17-102-236-237-238-235-234-101-99-100-105-434
0.0512971 875-758-757-756-739-287-286-293-48-49-126-125-17-102-236-237-238-235-234-101-100-105-434
0.0487779 439-320-319-303-302-481-482-874-734-516-958-935-936-891-893-894-895-941-940-910-909-1004-1003-892-1311
0.0487779 1744-1612-1159-1161-1006-923-924-1003-892-1311
0.0487779 1316-1213-1212-1227-1226-913-912-911-910-909-1004-1003-892-1311
0.0487779 1316-1213-1212-1227-1226-913-912-909-1004-1003-892-1311
0.0487779 439-320-319-303-302-481-482-874-734-516-958-935-936-891-893-894-895-941-940-910-908-909-1004-1003-892-1311
0.0487779 875-758-757-756-738-736-874-734-516-958-935-936-891-893-894-895-941-940-910-909-1004-1003-892-1311
0.0487779 1316-1213-1212-1227-1226-913-912-911-909-1004-1003-892-1311
0.0487779 875-758-757-756-738-736-874-734-516-958-935-936-891-893-894-895-941-940-910-908-909-1004-1003-892-1311
0.0485886 1316-1213-1212-1227-1226-913-912-909-1004-1003-892-893-894-1311
0.0485886 1744-1612-1159-1161-1006-923-924-1003-892-893-894-1311
0.0485886 1744-1612-1159-1161-1006-923-924-1003-1002-892-893-894-1311
0.0485886 1744-1612-1159-1161-1006-923-924-891-892-893-894-1311
0.0485886 1316-1213-1212-1227-1226-913-912-911-909-1004-1003-892-893-894-1311
0.0485886 439-320-319-303-302-481-482-874-734-516-958-935-936-891-892-893-894-1311
0.0485886 1744-1612-1159-1161-1006-1005-1002-892-893-894-1311
0.0485886 1316-1213-1212-1227-1226-913-912-909-1004-1003-1002-892-893-894-1311
0.0485886 1316-1213-1212-1227-1226-913-912-911-909-1004-1003-1002-892-893-894-1311
0.0485886 875-758-757-756-738-736-874-734-516-958-935-936-891-892-893-894-1311
0.0485886 1316-1213-1212-1227-1226-913-912-911-910-909-1004-1003-892-893-894-1311
0.0485886 1316-1213-1212-1227-1226-913-912-911-910-909-1004-1003-1002-892-893-894-1311
0.0476752 875-758-757-756-739-287-286-293-48-49-126-125-124-16-18-19-20-66-100-105-102-434
0.0476752 439-320-319-335-350-349-38-37-34-438-20-66-100-105-102-434
0.0476752 439-320-319-335-350-349-38-37-34-438-22-21-20-66-100-105-102-434
0.0475883 439-320-319-335-350-349-38-37-34-438-22-21-20-66-100-105-102-17-18-19-434
0.0475883 439-320-319-335-350-349-38-37-34-438-20-66-100-105-102-17-18-19-434
0.0470927 439-320-319-335-350-349-38-37-34-438-20-19-18-16-17-102-236-237-238-235-234-104-105-434
0.0470927 1316-1197-1196-1195-1177-1176-1603-1604-1391-81-82-60-61-16-18-19-20-438-34-127-126-125-17-102-236-237-238-235-234-104-105-434
0.0470927 875-758-757-756-739-287-286-293-48-49-126-125-124-17-102-236-237-238-235-234-104-105-434
0.0470927 875-758-757-756-739-287-286-293-48-49-126-125-17-102-236-237-238-235-234-104-105-434
0.0470927 1744-1628-1662-1608-1606-1743-1604-1391-81-82-60-61-16-18-19-20-438-34-127-126-125-17-102-236-237-238-235-234-104-105-434
0.0470927 439-320-319-335-350-349-38-37-34-127-126-125-17-102-236-237-238-235-234-104-105-434
0.0470927 875-758-757-756-739-287-286-293-48-49-16-17-102-236-237-238-235-234-104-105-434
0.0421579 1744-1612-1159-1161-1006-923-924-1003-1002-892-893-894-895-1311
0.0421579 875-758-757-756-738-736-874-734-516-958-935-936-891-892-893-894-895-1311
0.0421579 1316-1213-1212-1227-1226-913-912-911-909-1004-1003-892-893-894-895-1311
0.0421579 439-320-319-303-302-481-482-874-734-516-958-935-936-891-893-892-979-1113-1092-1090-1002-1003-1004-909-894-895-1311
0.0421579 1316-1213-1212-1227-1226-913-912-909-1004-1003-1002-892-893-894-895-1311
0.0421579 1316-1213-1212-1227-1226-913-912-911-909-1004-1003-1002-892-893-894-895-1311
0.0421579 1744-1612-1159-1161-1006-1005-1002-892-893-894-895-1311
0.0421579 1744-1612-1159-1161-1006-923-924-891-892-893-894-895-1311
0.0421579 1316-1213-1212-1227-1226-913-912-911-910-909-1004-1003-892-893-894-895-1311
0.0421579 439-320-319-303-302-481-482-874-734-516-958-935-936-891-893-894-895-1311
0.0421579 1744-1612-1159-1161-1006-923-924-891-893-894-895-1311
0.0421579 439-320-319-303-302-481-482-874-734-516-958-935-936-891-892-893-894-895-1311
0.0421579 875-758-757-756-738-736-874-734-516-958-935-936-891-893-892-979-1113-1092-1090-1002-1003-1004-909-894-895-1311
0.0421579 1744-1612-1159-1161-1006-923-924-1003-892-893-894-895-1311
0.0421579 1316-1213-1212-1227-1226-913-912-911-910-909-1004-1003-1002-892-893-894-895-1311
0.0421579 1316-1213-1212-1227-1226-913-912-911-910-893-894-895-1311
0.0421579 875-758-757-756-738-736-874-734-516-958-935-936-891-893-894-895-1311
0.0421579 1316-1213-1212-1227-1226-913-912-909-1004-1003-892-893-894-895-1311
0.0414559 1316-1213-1212-1227-1226-913-912-911-910-909-1004-1003-892-893-894-895-941-977-978-979-1311
0.0414559 1744-1612-1159-1161-1006-923-924-891-893-894-895-941-977-978-979-1311
0.0414559 875-758-757-756-738-736-874-734-516-958-935-936-891-892-893-894-895-941-977-978-979-1311
0.0414559 1744-1612-1159-1161-1006-1005-1002-892-893-894-895-941-977-978-979-1311
0.0414559 1316-1213-1212-1227-1226-913-912-911-910-909-1004-1003-1002-892-893-894-895-941-977-978-979-1311
0.0414559 439-320-319-303-302-481-482-874-734-516-958-935-936-891-892-893-894-895-941-977-978-979-1311
0.0414559 1316-1213-1212-1227-1226-913-912-911-909-1004-1003-1002-892-893-894-895-941-977-978-979-1311
0.0414559 1744-1612-1159-1161-1006-923-924-1003-892-893-894-895-941-977-978-979-1311
0.0414559 1316-1213-1212-1227-1226-913-912-909-1004-1003-892-893-894-895-941-977-978-979-1311
0.0414559 1744-1612-1159-1161-1006-923-924-891-892-893-894-895-941-977-978-979-1311
0.0414559 1316-1213-1212-1227-1226-913-912-911-910-893-894-895-941-977-978-979-1311
0.0414559 439-320-319-303-302-481-482-874-734-516-958-935-936-891-893-894-895-941-977-978-979-1311
0.0414559 1316-1213-1212-1227-1226-913-912-909-1004-1003-1002-892-893-894-895-941-977-978-979-1311
0.0414559 875-758-757-756-738-736-874-734-516-958-935-936-891-893-894-895-941-977-978-979-1311
0.0412873 439-320-319-303-302-481-482-874-734-516-958-935-936-891-893-894-895-941-940-910-908-909-1004-1003-892-979-1311
0.0412873 439-320-319-303-302-481-482-874-734-516-958-935-936-891-893-894-895-941-940-910-908-909-1004-1003-1002-892-979-1311
0.0412873 875-758-757-756-738-736-874-734-516-958-935-936-891-893-892-979-1311
0.0412873 875-758-757-756-738-736-874-734-516-958-935-936-891-893-894-895-941-940-910-908-909-1004-1003-892-979-1311
0.0412873 1744-1612-1159-1161-1006-1005-1004-909-894-893-891-939-892-979-1311
0.0412873 439-320-319-303-302-481-482-874-734-516-958-935-936-891-893-894-895-941-940-910-909-1004-1003-892-979-1311
0.0412873 439-320-319-303-302-481-482-874-734-516-958-935-936-891-893-892-979-1311
0.0412873 1744-1612-1159-1161-1006-1005-1004-909-894-893-891-892-979-1311
0.0412873 875-758-757-756-738-736-874-734-516-958-935-936-891-893-894-895-941-940-910-908-909-1004-1003-1002-892-979-1311
0.0412873 439-320-319-303-302-481-482-874-734-516-958-935-936-891-893-894-895-941-940-910-909-1004-1003-1002-892-979-1311
0.0412873 1744-1612-1159-1161-1006-923-924-891-893-892-979-1311
0.0412873 1744-1612-1159-1161-1006-923-924-891-893-894-895-941-940-939-892-979-1311
0.0412873 1744-1612-1159-1161-1006-923-924-891-893-894-895-941-977-978-979-892-1311
0.0412873 1744-1612-1159-1161-1006-923-924-891-893-894-895-941-977-978-982-979-892-1311
0.0412873 439-320-319-303-302-481-482-874-734-516-958-935-936-891-893-894-895-941-977-978-982-979-892-1311
0.0412873 439-320-319-303-302-481-482-874-734-516-958-935-936-891-893-894-895-941-977-978-979-892-1311
0.0412873 875-758-757-756-738-736-874-734-516-958-935-936-891-893-894-895-941-977-978-982-979-892-1311
0.0412873 1316-1213-1212-1227-1226-913-912-911-910-893-894-895-941-977-978-982-979-892-1311
0.0412873 439-320-319-303-302-481-482-874-734-516-958-935-936-891-893-894-895-941-940-939-892-979-1311
0.0412873 875-758-757-756-738-736-874-734-516-958-935-936-891-893-894-895-941-977-978-979-892-1311
0.0412873 1316-1213-1212-1227-1226-913-912-911-910-893-894-895-941-977-978-979-892-1311
0.0412873 875-758-757-756-738-736-874-734-516-958-935-936-891-893-894-895-941-940-939-892-979-1311
0.0412873 1316-1213-1212-1227-1226-913-912-911-910-893-894-895-941-940-939-892-979-1311
0.0412873 1316-1213-1212-1227-1226-913-912-911-910-893-892-979-1311
0.0412873 875-758-757-756-738-736-874-734-516-958-935-936-891-893-894-895-941-940-910-909-1004-1003-1002-892-979-1311
0.0412873 1744-1612-1159-1161-1006-1005-1004-909-894-893-892-979-1311
0.0412873 875-758-757-756-738-736-874-734-516-958-935-936-891-893-894-895-941-940-910-909-1004-1003-892-979-1311
0.0385616 439-320-319-303-302-481-482-874-734-516-958-935-936-891-892-893-910-909-1004-1311
0.0385616 439-320-319-303-302-481-482-874-734-516-958-935-936-891-892-893-910-908-909-1004-1311
0.0385616 875-758-757-756-738-736-874-734-516-958-935-936-891-893-894-895-941-940-910-909-1004-1311
0.0385616 875-758-757-756-738-736-874-734-516-958-935-936-891-893-894-895-941-940-910-908-909-1004-1311
0.0385616 439-320-319-303-302-481-482-874-734-516-958-935-936-891-892-893-894-895-941-940-910-909-1004-1311
0.0385616 439-320-319-303-302-481-482-874-734-516-958-935-936-891-892-893-894-895-941-940-910-908-909-1004-1311
0.0385616 1744-1612-1159-1161-1006-1005-1002-892-893-910-908-909-1004-1311
0.0385616 1316-1213-1212-1227-1226-913-912-911-910-909-1004-1311
0.0385616 439-320-319-303-302-481-482-874-734-516-958-935-936-891-893-894-895-941-940-910-909-1004-1311
0.0385616 1316-1213-1212-1227-1226-913-912-909-1004-1311
0.0385616 1316-1213-1212-1227-1226-913-912-911-909-1004-1311
0.0385616 875-758-757-756-738-736-874-734-516-958-935-936-891-892-893-910-908-909-1004-1311
0.0385616 875-758-757-756-738-736-874-734-516-958-935-936-891-892-893-910-909-1004-1311
0.0385616 1744-1612-1159-1161-1006-923-924-1003-1002-892-893-910-909-1004-1311
0.0385616 439-320-319-303-302-481-482-874-734-516-958-935-936-891-893-894-895-941-940-910-908-909-1004-1311
0.0385616 1744-1612-1159-1161-1006-923-924-1003-892-893-910-909-1004-1311
0.0385616 1744-1612-1159-1161-1006-923-924-891-892-893-910-909-1004-1311
0.0385616 1744-1612-1159-1161-1006-1005-1002-892-893-910-909-1004-1311
0.0380375 439-320-319-335-350-349-38-37-34-127-126-125-17-102-236-237-238-235-234-101-99-100-434
0.0380375 875-758-757-756-739-287-286-293-48-49-16-17-102-236-237-238-235-234-101-99-100-434
0.0380375 875-758-757-756-739-287-286-293-48-49-126-125-17-102-236-237-238-235-234-101-99-100-434
0.0363844 1316-1213-1212-1227-1226-913-912-911-910-893-892-1311
0.0363112 439-320-319-335-350-349-38-37-34-127-434
0.0363112 1744-1628-1662-1608-1606-1743-1604-1391-81-82-60-61-16-17-102-236-237-238-235-234-104-100-66-20-19-34-127-434
0.0363112 1316-1197-1196-1195-1177-1176-1603-1604-1391-81-82-60-61-16-17-102-236-237-238-235-234-104-100-66-20-19-34-127-434
0.0363112 875-758-757-756-739-287-286-293-48-49-16-17-102-236-237-238-235-234-104-105-100-66-20-19-34-127-434
0.0351905 439-320-319-303-302-481-482-874-734-516-958-935-936-891-893-894-895-941-940-939-892-979-1113-1092-1090-1002-1003-1004-909-1311
0.0351905 439-320-319-303-302-481-482-874-734-516-958-935-936-891-893-894-895-941-977-978-982-979-892-1002-1003-1004-909-1311
0.0351905 439-320-319-303-302-481-482-874-734-516-958-935-936-891-892-893-894-895-941-977-978-979-1113-1092-1090-1002-1003-1004-909-1311
0.0351905 875-758-757-756-738-736-874-734-516-958-935-936-891-893-892-979-1113-1092-1090-1002-1003-1004-909-1311
0.0351905 439-320-319-303-302-481-482-874-734-516-958-935-936-891-893-894-895-941-977-978-979-892-1002-1003-1004-909-1311
0.0351905 875-758-757-756-738-736-874-734-516-958-935-936-891-893-894-895-941-977-978-982-979-892-1002-1003-1004-909-1311
0.0351905 1316-1213-1212-1227-1226-913-912-911-910-893-894-895-941-977-978-982-979-892-1002-1003-1004-909-1311
0.0351905 875-758-757-756-738-736-874-734-516-958-935-936-891-892-893-894-895-941-940-939-982-979-1113-1092-1090-1002-1003-1004-909-1311
0.0351905 1744-1612-1159-1161-1006-923-924-891-893-894-895-941-977-978-982-979-892-1002-1003-1004-909-1311
0.0351905 875-758-757-756-738-736-874-734-516-958-935-936-891-893-894-895-941-977-978-979-892-1002-1003-1004-909-1311
0.0351905 1316-1213-1212-1227-1226-913-912-911-910-893-894-895-941-977-978-979-892-1002-1003-1004-909-1311
0.0351905 875-758-757-756-738-736-874-734-516-958-935-936-891-892-893-894-895-941-977-978-982-979-1113-1092-1090-1002-1003-1004-909-1311
0.0351905 875-758-757-756-738-736-874-734-516-958-935-936-891-892-893-894-895-941-977-978-979-1113-1092-1090-1002-1003-1004-909-1311
0.0351905 1744-1612-1159-1161-1006-1005-1004-909-1311
0.0351905 439-320-319-303-302-481-482-874-734-516-958-935-936-891-892-893-894-895-941-940-939-982-979-1113-1092-1090-1002-1003-1004-909-1311
0.0351905 439-320-319-303-302-481-482-874-734-516-958-935-936-891-893-892-979-1113-1092-1090-1002-1003-1004-909-1311
0.0351905 439-320-319-303-302-481-482-874-734-516-958-935-936-891-892-893-894-895-941-977-978-982-979-1113-1092-1090-1002-1003-1004-909-1311
0.0351905 875-758-757-756-738-736-874-734-516-958-935-936-891-893-894-895-941-940-939-892-979-1113-1092-1090-1002-1003-1004-909-1311
0.0351905 1744-1612-1159-1161-1006-923-924-891-893-894-895-941-977-978-979-892-1002-1003-1004-909-1311
0.0350944 1316-1197-1196-1195-1177-1176-1603-1604-1391-81-82-60-61-16-18-35-34-24-23-22-438-434
0.0350944 1744-1628-1662-1608-1606-1743-1604-1391-81-82-60-61-16-18-35-34-24-23-22-438-434
0.0346686 875-758-757-756-739-287-286-293-48-49-16-18-19-434
0.0346686 1316-1197-1196-1195-1177-1176-1603-1604-1391-81-82-60-61-16-18-19-434
0.0346686 1744-1628-1662-1608-1606-1743-1604-1391-81-82-60-61-16-18-19-434
0.0336742 439-320-319-335-350-349-38-37-34-438-20-19-434
0.0334332 875-758-757-756-739-287-286-293-48-49-126-125-124-16-18-17-434
0.0302957 1316-1197-1196-1195-1177-1176-1603-1604-1391-81-82-60-61-16-18-19-20-438-434
0.0302957 1316-1197-1196-1195-1177-1176-1603-1604-1391-81-82-60-61-16-17-102-236-237-238-235-234-104-100-66-19-20-438-434
0.0302957 875-758-757-756-739-287-286-293-48-49-16-18-19-20-438-434
0.0302957 1744-1628-1662-1608-1606-1743-1604-1391-81-82-60-61-16-18-19-20-438-434
0.0302957 875-758-757-756-739-287-286-293-48-49-16-17-102-236-237-238-235-234-104-105-100-66-19-20-438-434
0.0302957 439-320-319-335-350-349-38-37-34-127-126-125-17-102-236-237-238-235-234-104-105-100-66-19-20-438-434
0.0302957 1744-1628-1662-1608-1606-1743-1604-1391-81-82-60-61-16-17-102-236-237-238-235-234-104-100-66-19-20-438-434
0.0296061 875-758-757-756-738-736-874-734-516-958-935-936-891-893-892-979-1113-1092-1090-1002-1003-1004-909-894-895-941-940-939-982-977-1311
0.0296061 439-320-319-303-302-481-482-874-734-516-958-935-936-891-893-892-979-1113-1092-1090-1002-1003-1004-909-894-895-941-940-939-982-977-1311
0.0282568 875-758-757-756-739-287-286-293-48-49-16-17-102-236-434
0.0282568 875-758-757-756-739-287-286-293-48-49-126-17-102-236-434
0.0282568 1744-1628-1662-1608-1606-1743-1604-1391-81-82-60-61-16-18-35-34-438-20-19-17-102-236-434
0.0282568 875-758-757-756-739-287-286-293-48-49-126-125-124-16-18-19-17-102-236-434
0.0282568 439-320-319-335-350-349-38-37-34-19-18-16-126-125-17-102-236-434
0.0282568 439-320-319-335-350-349-38-37-34-127-126-125-17-102-236-434
0.0282568 1744-1628-1662-1608-1606-1743-1604-1391-81-82-60-61-16-18-19-20-438-34-127-126-125-17-102-236-434
0.0282568 875-758-757-756-739-287-286-293-48-49-126-125-124-16-18-17-102-236-434
0.0282568 875-758-757-756-739-287-286-293-48-49-16-18-17-102-236-434
0.0282568 875-758-757-756-739-287-286-293-48-49-126-125-124-16-17-102-236-434
0.0282568 875-758-757-756-739-287-286-293-48-49-16-18-19-20-438-34-127-126-17-102-236-434
0.0282568 1744-1628-1662-1608-1606-1743-1604-1391-81-82-60-61-16-18-35-34-24-23-22-438-20-19-17-102-236-434
0.0282568 1744-1628-1662-1608-1606-1743-1604-1391-81-82-60-61-16-18-35-34-24-23-438-20-19-17-102-236-434
0.0282568 875-758-757-756-739-287-286-293-48-49-126-125-17-102-236-434
0.0282568 439-320-319-335-350-349-38-37-34-19-18-17-102-236-434
0.0282568 875-758-757-756-739-287-286-293-48-49-16-18-19-20-438-34-127-126-125-17-102-236-434
0.0282568 1744-1628-1662-1608-1606-1743-1604-1391-81-82-60-61-16-18-35-34-24-438-20-19-17-102-236-434
0.0282568 439-320-319-335-350-349-38-37-34-19-18-16-126-17-102-236-434
0.0282568 1316-1197-1196-1195-1177-1176-1603-1604-1391-81-82-60-61-16-18-35-34-24-23-438-20-19-17-102-236-434
0.0282568 1316-1197-1196-1195-1177-1176-1603-1604-1391-81-82-60-61-16-18-35-34-24-23-22-438-20-19-17-102-236-434
0.0282568 1316-1197-1196-1195-1177-1176-1603-1604-1391-81-82-60-61-16-18-35-34-438-20-19-17-102-236-434
0.0282568 439-320-319-335-350-349-38-37-34-127-126-17-102-236-434
0.0282568 1316-1197-1196-1195-1177-1176-1603-1604-1391-81-82-60-61-16-18-35-34-24-438-20-19-17-102-236-434
0.0282568 1316-1197-1196-1195-1177-1176-1603-1604-1391-81-82-60-61-16-18-19-20-438-34-127-126-125-17-102-236-434
0.0282568 1316-1197-1196-1195-1177-1176-1603-1604-1391-81-82-60-61-16-18-19-20-438-34-127-126-17-102-236-434
0.0282568 1316-1197-1196-1195-1177-1176-1603-1604-1391-81-82-60-61-16-18-19-17-102-236-434
0.0282568 1744-1628-1662-1608-1606-1743-1604-1391-81-82-60-61-16-17-102-236-434
0.0282568 1316-1197-1196-1195-1177-1176-1603-1604-1391-81-82-60-61-16-18-17-102-236-434
0.0282568 439-320-319-335-350-349-38-37-34-438-22-21-20-19-18-17-102-236-434
0.0282568 1316-1197-1196-1195-1177-1176-1603-1604-1391-81-82-60-61-16-17-102-236-434
0.0282568 439-320-319-335-350-349-38-37-34-438-22-21-20-19-18-16-126-125-17-102-236-434
0.0282568 1744-1628-1662-1608-1606-1743-1604-1391-81-82-60-61-16-18-17-102-236-434
0.0282568 439-320-319-335-350-349-38-37-34-438-22-21-20-19-18-16-126-17-102-236-434
0.0282568 1744-1628-1662-1608-1606-1743-1604-1391-81-82-60-61-16-18-19-17-102-236-434
0.0282568 439-320-319-335-350-349-38-37-34-438-22-21-20-19-18-16-17-102-236-434
0.0282568 1744-1628-1662-1608-1606-1743-1604-1391-81-82-60-61-16-18-19-20-438-34-127-126-17-102-236-434
0.0282568 439-320-319-335-350-349-38-37-34-438-20-19-18-17-102-236-434
0.0282568 439-320-319-335-350-349-38-37-34-438-20-19-18-16-126-125-17-102-236-434
0.0282568 875-758-757-756-739-287-286-293-48-49-126-125-124-17-102-236-434
0.0282568 439-320-319-335-350-349-38-37-34-19-18-16-17-102-236-434
0.0282568 439-320-319-335-350-349-38-37-34-438-20-19-18-16-126-17-102-236-434
0.0282568 439-320-319-335-350-349-38-37-34-438-20-19-18-16-17-102-236-434
0.0268787 1316-1197-1196-1195-1177-1176-1603-1604-1391-81-82-60-61-16-17-102-236-237-238-235-234-104-100-66-20-438-34-19-434
0.0268787 439-320-319-335-350-349-38-37-34-19-434
0.0268787 875-758-757-756-739-287-286-293-48-49-16-17-102-236-237-238-235-234-104-105-100-66-20-438-34-19-434
0.0268787 1744-1628-1662-1608-1606-1743-1604-1391-81-82-60-61-16-17-102-236-237-238-235-234-104-100-66-20-438-34-19-434
0.0267543 1316-1197-1196-1195-1177-1176-1603-1604-1391-81-82-60-61-16-18-35-34-24-438-434
0.0267543 1744-1628-1662-1608-1606-1743-1604-1391-81-82-60-61-16-18-35-34-24-438-434
0.0254119 1744-1612-1159-1161-1006-923-924-891-892-893-910-909-1004-1003-1002-1311
0.0254119 1316-1213-1212-1227-1226-913-912-911-910-909-1004-1003-1002-1311
0.0254119 439-320-319-303-302-481-482-874-734-516-958-935-936-891-892-893-894-895-941-940-910-908-909-1004-1003-1002-1311
0.0254119 1316-1213-1212-1227-1226-913-912-911-909-1004-1003-1002-1311
0.0254119 1316-1213-1212-1227-1226-913-912-909-1004-1003-1002-1311
0.0254119 875-758-757-756-738-736-874-734-516-958-935-936-891-892-893-910-909-1004-1003-1002-1311
0.0254119 875-758-757-756-738-736-874-734-516-958-935-936-891-892-893-910-908-909-1004-1003-1002-1311
0.0254119 875-758-757-756-738-736-874-734-516-958-935-936-891-893-894-895-941-940-910-909-1004-1003-1002-1311
0.0254119 439-320-319-303-302-481-482-874-734-516-958-935-936-891-892-893-910-908-909-1004-1003-1002-1311
0.0254119 439-320-319-303-302-481-482-874-734-516-958-935-936-891-892-893-910-909-1004-1003-1002-1311
0.0254119 875-758-757-756-738-736-874-734-516-958-935-936-891-893-894-895-941-940-910-908-909-1004-1003-1002-1311
0.0254119 439-320-319-303-302-481-482-874-734-516-958-935-936-891-893-894-895-941-940-910-909-1004-1003-1002-1311
0.0254119 439-320-319-303-302-481-482-874-734-516-958-935-936-891-893-894-895-941-940-910-908-909-1004-1003-1002-1311
0.0254119 439-320-319-303-302-481-482-874-734-516-958-935-936-891-892-893-894-895-941-940-910-909-1004-1003-1002-1311
0.0253325 1744-1612-1159-1161-1006-1005-1004-1311
0.0249105 875-758-757-756-738-736-874-734-516-958-935-936-891-893-892-979-1113-1092-1090-1002-1311
0.0249105 1744-1612-1159-1161-1006-1005-1004-909-894-893-892-979-1113-1092-1090-1002-1311
0.0249105 439-320-319-303-302-481-482-874-734-516-958-935-936-891-892-893-894-895-941-940-939-982-979-1113-1092-1090-1002-1311
0.0249105 439-320-319-303-302-481-482-874-734-516-958-935-936-891-893-892-979-1113-1092-1090-1002-1311
0.0249105 875-758-757-756-738-736-874-734-516-958-935-936-891-892-893-894-895-941-940-939-982-979-1113-1092-1090-1002-1311
0.0249105 875-758-757-756-738-736-874-734-516-958-935-936-891-893-894-895-941-940-939-892-979-1113-1092-1090-1002-1311
0.0249105 439-320-319-303-302-481-482-874-734-516-958-935-936-891-892-893-894-895-941-977-978-982-979-1113-1092-1090-1002-1311
0.0249105 439-320-319-303-302-481-482-874-734-516-958-935-936-891-892-893-894-895-941-977-978-979-1113-1092-1090-1002-1311
0.0249105 1744-1612-1159-1161-1006-1005-1004-909-894-893-891-939-892-979-1113-1092-1090-1002-1311
0.0249105 875-758-757-756-738-736-874-734-516-958-935-936-891-892-893-894-895-941-977-978-979-1113-1092-1090-1002-1311
0.0249105 875-758-757-756-738-736-874-734-516-958-935-936-891-893-894-895-941-940-910-908-909-1004-1003-892-979-1113-1092-1090-1002-1311
0.0249105 1744-1612-1159-1161-1006-1005-1004-909-894-893-891-892-979-1113-1092-1090-1002-1311
0.0249105 439-320-319-303-302-481-482-874-734-516-958-935-936-891-893-894-895-941-940-939-892-979-1113-1092-1090-1002-1311
0.0249105 875-758-757-756-738-736-874-734-516-958-935-936-891-892-893-894-895-941-977-978-982-979-1113-1092-1090-1002-1311
0.0236872 1316-1197-1196-1195-1177-1176-1603-1604-1391-81-82-60-61-16-18-19-20-438-34-127-125-126-17-434
0.0236872 1744-1628-1662-1608-1606-1743-1604-1391-81-82-60-61-16-18-19-20-438-34-127-125-126-17-434
0.0227564 439-320-319-335-350-349-38-37-34-438-20-19-18-16-17-434
0.0227564 439-320-319-335-350-349-38-37-34-438-22-21-20-19-18-16-17-434
0.0227564 439-320-319-335-350-349-38-37-34-19-18-16-17-434
0.0225521 439-320-319-303-302-481-482-874-734-516-958-935-936-891-893-892-979-1113-1092-1090-1002-1003-1004-909-894-1311
0.0225521 875-758-757-756-738-736-874-734-516-958-935-936-891-893-892-979-1113-1092-1090-1002-1003-1004-909-894-1311
0.0225521 1744-1612-1159-1161-1006-1005-1004-909-894-1311
0.0224358 439-320-319-335-350-349-38-37-34-438-20-66-100-434
0.0224358 439-320-319-335-350-349-38-37-34-438-22-21-20-66-100-434
0.0221355 1744-1612-1159-1161-1006-923-924-891-893-894-895-941-977-978-982-979-892-1002-1311
0.0221355 875-758-757-756-738-736-874-734-516-958-935-936-891-893-894-895-941-977-978-979-892-1002-1311
0.0221355 875-758-757-756-738-736-874-734-516-958-935-936-891-893-894-895-941-977-978-982-979-892-1002-1311
0.0221355 1316-1213-1212-1227-1226-913-912-911-910-893-894-895-941-977-978-979-892-1002-1311
0.0221355 439-320-319-303-302-481-482-874-734-516-958-935-936-891-893-894-895-941-977-978-979-892-1002-1311
0.0221355 1744-1612-1159-1161-1006-923-924-891-893-894-895-941-977-978-979-892-1002-1311
0.0221355 1316-1213-1212-1227-1226-913-912-911-910-893-894-895-941-977-978-982-979-892-1002-1311
0.0221355 439-320-319-303-302-481-482-874-734-516-958-935-936-891-893-894-895-941-977-978-982-979-892-1002-1311
0.0207491 1744-1628-1662-1608-1606-1743-1604-1391-81-82-60-61-16-17-102-236-237-238-235-234-104-100-66-20-438-34-127-126-125-434
0.0207491 875-758-757-756-739-287-286-293-48-49-16-18-19-20-438-34-127-126-125-434
0.0207491 439-320-319-335-350-349-38-37-34-127-126-125-434
0.0207491 1316-1197-1196-1195-1177-1176-1603-1604-1391-81-82-60-61-16-17-102-236-237-238-235-234-104-100-66-20-438-34-127-126-125-434
0.0207491 875-758-757-756-739-287-286-293-48-49-16-17-102-236-237-238-235-234-104-105-100-66-20-19-34-127-126-125-434
0.0207491 1316-1197-1196-1195-1177-1176-1603-1604-1391-81-82-60-61-16-17-102-236-237-238-235-234-104-100-66-20-19-34-127-126-125-434
0.0207491 1744-1628-1662-1608-1606-1743-1604-1391-81-82-60-61-16-17-102-236-237-238-235-234-104-100-66-19-20-438-34-127-126-125-434
0.0207491 1316-1197-1196-1195-1177-1176-1603-1604-1391-81-82-60-61-16-18-19-20-438-34-127-126-125-434
0.0207491 1744-1628-1662-1608-1606-1743-1604-1391-81-82-60-61-16-17-102-236-237-238-235-234-104-100-66-20-19-34-127-126-125-434
0.0207491 1316-1197-1196-1195-1177-1176-1603-1604-1391-81-82-60-61-16-17-102-236-237-238-235-234-104-100-66-19-20-438-34-127-126-125-434
0.0207491 875-758-757-756-739-287-286-293-48-49-16-17-102-236-237-238-235-234-104-105-100-66-20-438-34-127-126-125-434
0.0207491 1744-1628-1662-1608-1606-1743-1604-1391-81-82-60-61-16-18-19-20-438-34-127-126-125-434
0.0207491 875-758-757-756-739-287-286-293-48-49-16-17-102-236-237-238-235-234-104-105-100-66-19-20-438-34-127-126-125-434
0.0202058 1316-1197-1196-1195-1177-1176-1603-1604-1391-81-82-60-61-16-18-17-102-236-237-238-235-434
0.0202058 875-758-757-756-739-287-286-293-48-49-16-17-102-236-237-238-235-434
0.0202058 439-320-319-335-350-349-38-37-34-438-20-19-18-17-102-236-237-238-235-434
0.0202058 439-320-319-335-350-349-38-37-34-127-126-125-17-102-236-237-238-235-434
0.0202058 875-758-757-756-739-287-286-293-48-49-126-125-124-16-18-19-17-102-236-237-238-235-434
0.0202058 439-320-319-335-350-349-38-37-34-127-126-17-102-236-237-238-235-434
0.0202058 875-758-757-756-739-287-286-293-48-49-16-18-17-102-236-237-238-235-434
0.0202058 875-758-757-756-739-287-286-293-48-49-126-125-17-102-236-237-238-235-434
0.0202058 1316-1197-1196-1195-1177-1176-1603-1604-1391-81-82-60-61-16-18-35-34-24-23-438-20-19-17-102-236-237-238-235-434
0.0202058 1316-1197-1196-1195-1177-1176-1603-1604-1391-81-82-60-61-16-18-19-20-438-34-127-126-17-102-236-237-238-235-434
0.0202058 875-758-757-756-739-287-286-293-48-49-126-125-124-16-18-17-102-236-237-238-235-434
0.0202058 875-758-757-756-739-287-286-293-48-49-16-18-19-20-438-34-127-126-17-102-236-237-238-235-434
0.0202058 439-320-319-335-350-349-38-37-34-438-20-19-18-16-17-102-236-237-238-235-434
0.0202058 875-758-757-756-739-287-286-293-48-49-126-125-124-16-17-102-236-237-238-235-434
0.0202058 875-758-757-756-739-287-286-293-48-49-16-18-19-20-438-34-127-126-125-17-102-236-237-238-235-434
0.0202058 439-320-319-335-350-349-38-37-34-19-18-17-102-236-237-238-235-434
0.0202058 439-320-319-335-350-349-38-37-34-438-20-19-18-16-126-125-17-102-236-237-238-235-434
0.0202058 1316-1197-1196-1195-1177-1176-1603-1604-1391-81-82-60-61-16-18-19-20-438-34-127-126-125-17-102-236-237-238-235-434
0.0202058 1744-1628-1662-1608-1606-1743-1604-1391-81-82-60-61-16-18-19-20-438-34-127-126-125-17-102-236-237-238-235-434
0.0202058 1744-1628-1662-1608-1606-1743-1604-1391-81-82-60-61-16-18-35-34-24-23-438-20-19-17-102-236-237-238-235-434
0.0202058 439-320-319-335-350-349-38-37-34-438-20-19-18-16-126-17-102-236-237-238-235-434
0.0202058 1316-1197-1196-1195-1177-1176-1603-1604-1391-81-82-60-61-16-17-102-236-237-238-235-434
0.0202058 1744-1628-1662-1608-1606-1743-1604-1391-81-82-60-61-16-17-102-236-237-238-235-434
0.0202058 875-758-757-756-739-287-286-293-48-49-126-125-124-17-102-236-237-238-235-434
0.0202058 1744-1628-1662-1608-1606-1743-1604-1391-81-82-60-61-16-18-19-20-438-34-127-126-17-102-236-237-238-235-434
0.0202058 439-320-319-335-350-349-38-37-34-19-18-16-126-17-102-236-237-238-235-434
0.0202058 875-758-757-756-739-287-286-293-48-49-126-17-102-236-237-238-235-434
0.0202058 439-320-319-335-350-349-38-37-34-19-18-16-17-102-236-237-238-235-434
0.0202058 439-320-319-335-350-349-38-37-34-19-18-16-126-125-17-102-236-237-238-235-434
0.0202058 1744-1628-1662-1608-1606-1743-1604-1391-81-82-60-61-16-18-17-102-236-237-238-235-434
0.0200508 1316-1197-1196-1195-1177-1176-1603-1604-1391-81-82-60-61-16-18-35-34-24-23-438-434
0.0200508 1744-1628-1662-1608-1606-1743-1604-1391-81-82-60-61-16-18-35-34-24-23-438-434
0.0189218 1316-1213-1212-1227-1226-913-912-911-910-893-894-895-941-977-978-979-892-1002-1003-1004-1311
0.0189218 875-758-757-756-738-736-874-734-516-958-935-936-891-893-894-895-941-977-978-982-979-892-1002-1003-1004-1311
0.0189218 1744-1612-1159-1161-1006-923-924-891-893-894-895-941-977-978-982-979-892-1002-1003-1004-1311
0.0189218 1316-1213-1212-1227-1226-913-912-911-910-893-894-895-941-977-978-982-979-892-1002-1003-1004-1311
0.0189218 439-320-319-303-302-481-482-874-734-516-958-935-936-891-892-893-894-895-941-977-978-982-979-1113-1092-1090-1002-1003-1004-1311
0.0189218 439-320-319-303-302-481-482-874-734-516-958-935-936-891-893-894-895-941-940-939-892-979-1113-1092-1090-1002-1003-1004-1311
0.0189218 875-758-757-756-738-736-874-734-516-958-935-936-891-892-893-894-895-941-977-978-982-979-1113-1092-1090-1002-1003-1004-1311
0.0189218 439-320-319-303-302-481-482-874-734-516-958-935-936-891-893-894-895-941-977-978-982-979-892-1002-1003-1004-1311
0.0189218 875-758-757-756-738-736-874-734-516-958-935-936-891-893-894-895-941-977-978-979-892-1002-1003-1004-1311
0.0189218 875-758-757-756-738-736-874-734-516-958-935-936-891-893-892-979-1113-1092-1090-1002-1003-1004-1311
0.0189218 1744-1612-1159-1161-1006-923-924-891-893-894-895-941-977-978-979-892-1002-1003-1004-1311
0.0189218 439-320-319-303-302-481-482-874-734-516-958-935-936-891-892-893-894-895-941-977-978-979-1113-1092-1090-1002-1003-1004-1311
0.0189218 439-320-319-303-302-481-482-874-734-516-958-935-936-891-893-894-895-941-977-978-979-892-1002-1003-1004-1311
0.0189218 875-758-757-756-738-736-874-734-516-958-935-936-891-892-893-894-895-941-940-939-982-979-1113-1092-1090-1002-1003-1004-1311
0.0189218 875-758-757-756-738-736-874-734-516-958-935-936-891-892-893-894-895-941-977-978-979-1113-1092-1090-1002-1003-1004-1311
0.0189218 875-758-757-756-738-736-874-734-516-958-935-936-891-893-894-895-941-940-939-892-979-1113-1092-1090-1002-1003-1004-1311
0.0189218 439-320-319-303-302-481-482-874-734-516-958-935-936-891-893-892-979-1113-1092-1090-1002-1003-1004-1311
0.0189218 439-320-319-303-302-481-482-874-734-516-958-935-936-891-892-893-894-895-941-940-939-982-979-1113-1092-1090-1002-1003-1004-1311
0.018325 439-320-319-335-350-349-38-37-34-438-22-21-20-19-18-16-126-125-434
0.018325 439-320-319-335-350-349-38-37-34-19-18-16-126-125-434
0.018325 439-320-319-335-350-349-38-37-34-438-20-19-18-16-126-125-434
0.0182796 875-758-757-756-739-287-286-293-48-49-16-17-102-236-237-238-235-234-104-105-100-66-20-438-34-127-434
0.0182796 1744-1628-1662-1608-1606-1743-1604-1391-81-82-60-61-16-17-102-236-237-238-235-234-104-100-66-19-20-438-34-127-434
0.0182796 1316-1197-1196-1195-1177-1176-1603-1604-1391-81-82-60-61-16-18-19-20-438-34-127-434
0.0182796 875-758-757-756-739-287-286-293-48-49-16-18-19-20-438-34-127-434
0.0182796 1744-1628-1662-1608-1606-1743-1604-1391-81-82-60-61-16-17-102-236-237-238-235-234-104-100-66-20-438-34-127-434
0.0182796 1316-1197-1196-1195-1177-1176-1603-1604-1391-81-82-60-61-16-17-102-236-237-238-235-234-104-100-66-20-438-34-127-434
0.0182796 1744-1628-1662-1608-1606-1743-1604-1391-81-82-60-61-16-18-19-20-438-34-127-434
0.0182796 1316-1197-1196-1195-1177-1176-1603-1604-1391-81-82-60-61-16-17-102-236-237-238-235-234-104-100-66-19-20-438-34-127-434
0.0182796 875-758-757-756-739-287-286-293-48-49-16-17-102-236-237-238-235-234-104-105-100-66-19-20-438-34-127-434
0.0179157 439-320-319-335-350-349-38-37-34-438-22-20-19-434
0.0177807 1744-1612-1159-1161-1006-923-924-891-893-894-895-941-977-978-982-979-1311
0.0177807 439-320-319-303-302-481-482-874-734-516-958-935-936-891-893-894-895-941-977-978-982-979-1311
0.0177807 1316-1213-1212-1227-1226-913-912-909-1004-1003-892-893-894-895-941-977-978-982-979-1311
0.0177807 1744-1612-1159-1161-1006-923-924-1003-892-893-894-895-941-977-978-982-979-1311
0.0177807 1316-1213-1212-1227-1226-913-912-909-1004-1003-1002-892-893-894-895-941-977-978-982-979-1311
0.0177807 1316-1213-1212-1227-1226-913-912-911-910-909-1004-1003-1002-892-893-894-895-941-977-978-982-979-1311
0.0177807 1316-1213-1212-1227-1226-913-912-911-910-909-1004-1003-892-893-894-895-941-977-978-982-979-1311
0.0177807 1316-1213-1212-1227-1226-913-912-911-910-893-894-895-941-977-978-982-979-1311
0.0177807 439-320-319-303-302-481-482-874-734-516-958-935-936-891-892-893-894-895-941-977-978-982-979-1311
0.0177807 875-758-757-756-738-736-874-734-516-958-935-936-891-893-894-895-941-977-978-982-979-1311
0.0177807 1744-1612-1159-1161-1006-923-924-891-892-893-894-895-941-977-978-982-979-1311
0.0177807 1316-1213-1212-1227-1226-913-912-911-909-1004-1003-1002-892-893-894-895-941-977-978-982-979-1311
0.0177807 875-758-757-756-738-736-874-734-516-958-935-936-891-892-893-894-895-941-977-978-982-979-1311
0.0177807 1744-1612-1159-1161-1006-1005-1002-892-893-894-895-941-977-978-982-979-1311
0.0176043 439-320-319-303-302-481-482-874-734-516-958-935-936-891-893-892-979-1113-1092-1090-1002-1003-1004-909-894-895-941-977-982-1311
0.0176043 875-758-757-756-738-736-874-734-516-958-935-936-891-893-892-979-1113-1092-1090-1002-1003-1004-909-894-895-941-977-982-1311
0.0175795 439-320-319-335-350-349-38-37-34-438-22-21-20-19-434
0.0174276 1316-1197-1196-1195-1177-1176-1603-1604-1391-81-82-60-61-16-18-35-34-24-23-438-20-434
0.0174276 1316-1197-1196-1195-1177-1176-1603-1604-1391-81-82-60-61-16-18-35-34-24-438-20-434
0.0174276 1744-1628-1662-1608-1606-1743-1604-1391-81-82-60-61-16-18-35-34-24-23-22-438-20-434
0.0174276 1744-1628-1662-1608-1606-1743-1604-1391-81-82-60-61-16-18-35-34-24-23-438-20-434
0.0174276 1744-1628-1662-1608-1606-1743-1604-1391-81-82-60-61-16-18-35-34-24-438-20-434
0.0174276 1316-1197-1196-1195-1177-1176-1603-1604-1391-81-82-60-61-16-18-35-34-438-20-434
0.0174276 1744-1628-1662-1608-1606-1743-1604-1391-81-82-60-61-16-18-35-34-438-20-434
0.0174276 1316-1197-1196-1195-1177-1176-1603-1604-1391-81-82-60-61-16-18-35-34-24-23-22-438-20-434
0.0172794 1744-1628-1662-1608-1606-1743-1604-1391-81-82-60-61-16-18-35-34-438-434
0.0172794 1316-1197-1196-1195-1177-1176-1603-1604-1391-81-82-60-61-16-18-35-34-438-434
0.015822 1316-1197-1196-1195-1177-1176-1603-1604-1391-81-82-60-61-16-18-35-34-24-23-22-21-20-438-434
0.015822 1744-1628-1662-1608-1606-1743-1604-1391-81-82-60-61-16-18-35-34-24-23-22-21-20-438-434
0.0157399 875-758-757-756-739-287-286-293-48-49-126-125-434
0.0154299 1744-1612-1159-1161-1006-1005-1004-909-894-893-891-939-892-979-1113-1114-1311
0.0154299 875-758-757-756-738-736-874-734-516-958-935-936-891-892-893-894-895-941-977-978-982-979-1113-1114-1311
0.0154299 875-758-757-756-738-736-874-734-516-958-935-936-891-893-894-895-941-940-910-909-1004-1003-892-979-1113-1114-1311
0.0154299 439-320-319-303-302-481-482-874-734-516-958-935-936-891-893-894-895-941-940-910-909-1004-1003-892-979-1113-1114-1311
0.0154299 1744-1612-1159-1161-1006-923-924-891-893-894-895-941-940-939-892-979-1113-1114-1311
0.0154299 439-320-319-303-302-481-482-874-734-516-958-935-936-891-893-894-895-941-940-910-908-909-1004-1003-1002-892-979-1113-1114-1311
0.0154299 1744-1612-1159-1161-1006-1005-1004-909-894-893-891-892-979-1113-1114-1311
0.0154299 875-758-757-756-738-736-874-734-516-958-935-936-891-893-894-895-941-940-910-909-1004-1003-1002-892-979-1113-1114-1311
0.0154299 875-758-757-756-738-736-874-734-516-958-935-936-891-892-893-894-895-941-977-978-979-1113-1114-1311
0.0154299 1316-1213-1212-1227-1226-913-912-911-910-909-1004-1003-892-893-894-895-941-977-978-979-1113-1114-1311
0.0154299 439-320-319-303-302-481-482-874-734-516-958-935-936-891-892-893-894-895-941-940-939-982-979-1113-1114-1311
0.0154299 1744-1612-1159-1161-1006-923-924-891-893-892-979-1113-1114-1311
0.0154299 1316-1213-1212-1227-1226-913-912-911-909-1004-1003-1002-892-893-939-982-979-1113-1114-1311
0.0154299 1316-1213-1212-1227-1226-913-912-909-1004-1003-892-893-894-895-941-977-978-979-1113-1114-1311
0.0154299 1316-1213-1212-1227-1226-913-912-911-909-1004-1003-892-893-939-982-979-1113-1114-1311
0.0154299 439-320-319-303-302-481-482-874-734-516-958-935-936-891-893-892-979-1113-1114-1311
0.0154299 1744-1612-1159-1161-1006-1005-1004-909-894-893-892-979-1113-1114-1311
0.0154299 1316-1213-1212-1227-1226-913-912-911-910-893-892-979-1113-1114-1311
0.0154299 875-758-757-756-738-736-874-734-516-958-935-936-891-892-893-894-895-941-940-939-982-979-1113-1114-1311
0.0154299 1744-1612-1159-1161-1006-923-924-891-892-893-894-895-941-977-978-982-979-1113-1114-1311
0.0154299 1316-1213-1212-1227-1226-913-912-911-910-893-894-895-941-940-939-892-979-1113-1114-1311
0.0154299 1744-1612-1159-1161-1006-923-924-891-892-893-894-895-941-977-978-979-1113-1114-1311
0.0154299 875-758-757-756-738-736-874-734-516-958-935-936-891-893-894-895-941-940-939-892-979-1113-1114-1311
0.0154299 439-320-319-303-302-481-482-874-734-516-958-935-936-891-892-893-894-895-941-977-978-979-1113-1114-1311
0.0154299 439-320-319-303-302-481-482-874-734-516-958-935-936-891-892-893-894-895-941-977-978-982-979-1113-1114-1311
0.0154299 1316-1213-1212-1227-1226-913-912-911-910-909-1004-1003-1002-892-893-939-982-979-1113-1114-1311
0.0154299 1744-1612-1159-1161-1006-923-924-1003-892-893-894-895-941-977-978-982-979-1113-1114-1311
0.0154299 1316-1213-1212-1227-1226-913-912-909-1004-1003-892-893-894-895-941-977-978-982-979-1113-1114-1311
0.0154299 1316-1213-1212-1227-1226-913-912-911-910-909-1004-1003-1002-892-893-894-895-941-977-978-982-979-1113-1114-1311
0.0154299 1316-1213-1212-1227-1226-913-912-911-910-909-1004-1003-1002-892-893-894-895-941-977-978-979-1113-1114-1311
0.0154299 1744-1612-1159-1161-1006-923-924-1003-892-893-894-895-941-977-978-979-1113-1114-1311
0.0154299 439-320-319-303-302-481-482-874-734-516-958-935-936-891-893-894-895-941-940-939-892-979-1113-1114-1311
0.0154299 1316-1213-1212-1227-1226-913-912-909-1004-1003-892-893-939-982-979-1113-1114-1311
0.0154299 1316-1213-1212-1227-1226-913-912-911-910-909-1004-1003-892-893-939-982-979-1113-1114-1311
0.0154299 875-758-757-756-738-736-874-734-516-958-935-936-891-893-892-979-1113-1114-1311
0.0154299 1316-1213-1212-1227-1226-913-912-909-1004-1003-1002-892-893-894-895-941-977-978-979-1113-1114-1311
0.0154299 1316-1213-1212-1227-1226-913-912-909-1004-1003-1002-892-893-894-895-941-977-978-982-979-1113-1114-1311
0.0154299 1744-1612-1159-1161-1006-1005-1002-892-893-894-895-941-940-939-982-979-1113-1114-1311
0.0154299 439-320-319-303-302-481-482-874-734-516-958-935-936-891-893-894-895-941-940-910-909-1004-1003-1002-892-979-1113-1114-1311
0.0154299 875-758-757-756-738-736-874-734-516-958-935-936-891-893-894-895-941-940-910-908-909-1004-1003-1002-892-979-1113-1114-1311
0.0154299 1744-1612-1159-1161-1006-1005-1002-892-893-894-895-941-977-978-979-1113-1114-1311
0.0154299 1316-1213-1212-1227-1226-913-912-911-910-909-1004-1003-892-893-894-895-941-977-978-982-979-1113-1114-1311
0.0154299 1316-1213-1212-1227-1226-913-912-909-1004-1003-1002-892-893-939-982-979-1113-1114-1311
0.0154299 1744-1612-1159-1161-1006-1005-1002-892-893-894-895-941-977-978-982-979-1113-1114-1311
0.0154299 875-758-757-756-738-736-874-734-516-958-935-936-891-893-894-895-941-940-910-908-909-1004-1003-892-979-1113-1114-1311
0.0154256 875-758-757-756-739-287-286-293-48-49-126-125-124-16-18-19-17-434
0.0154256 1744-1628-1662-1608-1606-1743-1604-1391-81-82-60-61-16-18-19-17-434
0.0154256 1316-1197-1196-1195-1177-1176-1603-1604-1391-81-82-60-61-16-18-19-17-434
0.0151404 1316-1213-1212-1227-1226-913-912-909-1004-1003-1002-892-893-939-982-979-1311
0.0151404 1316-1213-1212-1227-1226-913-912-909-1004-1003-892-893-939-982-979-1311
0.0151404 1316-1213-1212-1227-1226-913-912-911-910-909-1004-1003-892-893-939-982-979-1311
0.0151404 875-758-757-756-738-736-874-734-516-958-935-936-891-892-893-894-895-941-940-939-982-979-1311
0.0151404 1316-1213-1212-1227-1226-913-912-911-910-909-1004-1003-1002-892-893-939-982-979-1311
0.0151404 439-320-319-303-302-481-482-874-734-516-958-935-936-891-892-893-894-895-941-940-939-982-979-1311
0.0151404 1316-1213-1212-1227-1226-913-912-911-909-1004-1003-892-893-939-982-979-1311
0.0151404 1744-1612-1159-1161-1006-1005-1002-892-893-894-895-941-940-939-982-979-1311
0.0151404 1316-1213-1212-1227-1226-913-912-911-909-1004-1003-1002-892-893-939-982-979-1311
0.0147394 439-320-319-303-302-481-482-874-734-516-958-935-936-891-893-892-1311
0.0147394 1744-1612-1159-1161-1006-923-924-891-893-892-1311
0.0147394 875-758-757-756-738-736-874-734-516-958-935-936-891-893-892-1311
0.0145448 1316-1197-1196-1195-1177-1176-1603-1604-1391-81-82-60-61-16-18-35-34-438-20-19-17-434
0.0145448 1744-1628-1662-1608-1606-1743-1604-1391-81-82-60-61-16-18-35-34-438-20-19-17-434
0.0145448 1316-1197-1196-1195-1177-1176-1603-1604-1391-81-82-60-61-16-18-35-34-24-438-20-19-17-434
0.0145448 1744-1628-1662-1608-1606-1743-1604-1391-81-82-60-61-16-18-35-34-24-438-20-19-17-434
0.0145448 1744-1628-1662-1608-1606-1743-1604-1391-81-82-60-61-16-18-35-34-24-23-22-438-20-19-17-434
0.0145448 1316-1197-1196-1195-1177-1176-1603-1604-1391-81-82-60-61-16-18-35-34-24-23-438-20-19-17-434
0.0145448 1316-1197-1196-1195-1177-1176-1603-1604-1391-81-82-60-61-16-18-35-34-24-23-22-438-20-19-17-434
0.0145448 1744-1628-1662-1608-1606-1743-1604-1391-81-82-60-61-16-18-35-34-24-23-438-20-19-17-434
0.0144612 1744-1628-1662-1608-1606-1743-1604-1391-81-82-60-61-16-18-35-34-24-23-438-20-19-17-102-236-237-238-434
0.0144612 875-758-757-756-739-287-286-293-48-49-126-17-102-236-237-238-434
0.0144612 1744-1628-1662-1608-1606-1743-1604-1391-81-82-60-61-16-18-35-34-438-20-19-17-102-236-237-238-434
0.0144612 439-320-319-335-350-349-38-37-34-438-20-19-18-16-17-102-236-237-238-434
0.0144612 439-320-319-335-350-349-38-37-34-19-18-16-17-102-236-237-238-434
0.0144612 1744-1628-1662-1608-1606-1743-1604-1391-81-82-60-61-16-18-35-34-24-438-20-19-17-102-236-237-238-434
0.0144612 1744-1628-1662-1608-1606-1743-1604-1391-81-82-60-61-16-18-19-20-438-34-127-126-17-102-236-237-238-434
0.0144612 439-320-319-335-350-349-38-37-34-19-18-16-126-17-102-236-237-238-434
0.0144612 439-320-319-335-350-349-38-37-34-19-18-16-126-125-17-102-236-237-238-434
0.0144612 439-320-319-335-350-349-38-37-34-19-18-17-102-236-237-238-434
0.0144612 1744-1628-1662-1608-1606-1743-1604-1391-81-82-60-61-16-18-35-34-24-23-22-438-20-19-17-102-236-237-238-434
0.0144612 439-320-319-335-350-349-38-37-34-127-126-17-102-236-237-238-434
0.0144612 1744-1628-1662-1608-1606-1743-1604-1391-81-82-60-61-16-17-102-236-237-238-434
0.0144612 1744-1628-1662-1608-1606-1743-1604-1391-81-82-60-61-16-18-17-102-236-237-238-434
0.0144612 1744-1628-1662-1608-1606-1743-1604-1391-81-82-60-61-16-18-19-20-438-34-127-126-125-17-102-236-237-238-434
0.0144612 439-320-319-335-350-349-38-37-34-127-126-125-17-102-236-237-238-434
0.0144612 875-758-757-756-739-287-286-293-48-49-126-125-124-16-17-102-236-237-238-434
0.0144612 1316-1197-1196-1195-1177-1176-1603-1604-1391-81-82-60-61-16-18-19-20-438-34-127-126-125-17-102-236-237-238-434
0.0144612 875-758-757-756-739-287-286-293-48-49-126-125-124-16-18-19-17-102-236-237-238-434
0.0144612 875-758-757-756-739-287-286-293-48-49-16-17-102-236-237-238-434
0.0144612 1316-1197-1196-1195-1177-1176-1603-1604-1391-81-82-60-61-16-18-19-20-438-34-127-126-17-102-236-237-238-434
0.0144612 875-758-757-756-739-287-286-293-48-49-126-125-124-16-18-17-102-236-237-238-434
0.0144612 875-758-757-756-739-287-286-293-48-49-126-125-124-17-102-236-237-238-434
0.0144612 1316-1197-1196-1195-1177-1176-1603-1604-1391-81-82-60-61-16-18-17-102-236-237-238-434
0.0144612 1316-1197-1196-1195-1177-1176-1603-1604-1391-81-82-60-61-16-18-35-34-24-23-22-438-20-19-17-102-236-237-238-434
0.0144612 875-758-757-756-739-287-286-293-48-49-16-18-17-102-236-237-238-434
0.0144612 1316-1197-1196-1195-1177-1176-1603-1604-1391-81-82-60-61-16-18-35-34-24-23-438-20-19-17-102-236-237-238-434
0.0144612 439-320-319-335-350-349-38-37-34-438-20-19-18-16-126-17-102-236-237-238-434
0.0144612 875-758-757-756-739-287-286-293-48-49-16-18-19-20-438-34-127-126-17-102-236-237-238-434
0.0144612 1316-1197-1196-1195-1177-1176-1603-1604-1391-81-82-60-61-16-18-35-34-24-438-20-19-17-102-236-237-238-434
0.0144612 1316-1197-1196-1195-1177-1176-1603-1604-1391-81-82-60-61-16-17-102-236-237-238-434
0.0144612 439-320-319-335-350-349-38-37-34-438-20-19-18-17-102-236-237-238-434
0.0144612 875-758-757-756-739-287-286-293-48-49-16-18-19-20-438-34-127-126-125-17-102-236-237-238-434
0.0144612 439-320-319-335-350-349-38-37-34-438-20-19-18-16-126-125-17-102-236-237-238-434
0.0144612 1316-1197-1196-1195-1177-1176-1603-1604-1391-81-82-60-61-16-18-35-34-438-20-19-17-102-236-237-238-434
0.0144612 875-758-757-756-739-287-286-293-48-49-126-125-17-102-236-237-238-434
0.0135616 439-320-319-335-350-349-38-37-34-127-126-125-17-102-236-237-238-235-234-101-100-434
0.0135616 875-758-757-756-739-287-286-293-48-49-126-125-17-102-236-237-238-235-234-101-100-434
0.0135616 875-758-757-756-739-287-286-293-48-49-126-125-124-17-102-236-237-238-235-234-101-100-434
0.0135616 1316-1197-1196-1195-1177-1176-1603-1604-1391-81-82-60-61-16-18-19-20-438-34-127-126-125-17-102-236-237-238-235-234-101-100-434
0.0135616 1744-1628-1662-1608-1606-1743-1604-1391-81-82-60-61-16-18-19-20-438-34-127-126-125-17-102-236-237-238-235-234-101-100-434
0.0135616 875-758-757-756-739-287-286-293-48-49-16-17-102-236-237-238-235-234-101-100-434
0.0135463 1744-1612-1159-1161-1006-1005-1004-909-894-893-891-939-892-1311
0.0134883 875-758-757-756-739-287-286-293-48-49-16-17-102-236-237-238-235-234-104-105-100-66-20-19-434
0.0134883 439-320-319-335-350-349-38-37-34-127-126-125-17-102-236-237-238-235-234-104-105-100-66-20-19-434
0.0134883 1744-1628-1662-1608-1606-1743-1604-1391-81-82-60-61-16-17-102-236-237-238-235-234-104-100-66-20-19-434
0.0134883 1316-1197-1196-1195-1177-1176-1603-1604-1391-81-82-60-61-16-17-102-236-237-238-235-234-104-100-66-20-19-434
0.0121736 875-758-757-756-739-287-286-293-48-49-16-17-102-236-237-238-235-234-104-105-100-66-20-19-34-438-434
0.0121736 1744-1628-1662-1608-1606-1743-1604-1391-81-82-60-61-16-17-102-236-237-238-235-234-104-100-66-20-19-34-438-434
0.0121736 1316-1197-1196-1195-1177-1176-1603-1604-1391-81-82-60-61-16-17-102-236-237-238-235-234-104-100-66-20-19-34-438-434
0.0121257 439-320-319-303-302-481-482-874-734-516-958-935-936-891-893-892-979-1113-1092-1090-1002-1003-1004-909-894-895-941-977-982-939-1311
0.0121257 875-758-757-756-738-736-874-734-516-958-935-936-891-893-892-979-1113-1092-1090-1002-1003-1004-909-894-895-941-977-982-939-1311
0.0119861 439-320-319-303-302-481-482-874-734-516-958-935-936-891-892-893-894-895-941-940-910-909-1004-1003-1002-1090-1311
0.0119861 439-320-319-303-302-481-482-874-734-516-958-935-936-891-892-893-910-909-1004-1003-1002-1090-1311
0.0119861 1744-1612-1159-1161-1006-923-924-1003-892-893-910-909-1004-1002-1090-1311
0.0119861 439-320-319-303-302-481-482-874-734-516-958-935-936-891-892-893-910-908-909-1004-1003-1002-1090-1311
0.0119861 1744-1612-1159-1161-1006-923-924-891-892-893-910-909-1004-1003-1002-1090-1311
0.0119861 439-320-319-303-302-481-482-874-734-516-958-935-936-891-892-893-894-895-941-940-910-908-909-1004-1003-1002-1090-1311
0.0119861 875-758-757-756-738-736-874-734-516-958-935-936-891-892-893-910-908-909-1004-1003-1002-1090-1311
0.0119861 875-758-757-756-738-736-874-734-516-958-935-936-891-892-893-910-909-1004-1003-1002-1090-1311
0.0116897 1744-1612-1159-1161-1006-923-924-1003-892-893-910-909-1004-1002-1311
0.011618 1744-1612-1159-1161-1006-923-924-891-892-893-910-909-1311
0.011618 1744-1612-1159-1161-1006-1005-1002-892-893-910-909-1311
0.011618 1744-1612-1159-1161-1006-923-924-1003-1002-892-893-910-909-1311
0.011618 1744-1612-1159-1161-1006-923-924-1003-892-893-910-909-1311
0.011618 875-758-757-756-738-736-874-734-516-958-935-936-891-892-893-910-909-1311
0.011618 439-320-319-303-302-481-482-874-734-516-958-935-936-891-892-893-910-909-1311
0.0115355 875-758-757-756-739-287-286-293-48-49-126-125-124-17-102-236-237-238-235-234-104-105-101-100-434
0.0115355 1316-1197-1196-1195-1177-1176-1603-1604-1391-81-82-60-61-16-18-19-20-438-34-127-126-125-17-102-236-237-238-235-234-104-105-101-100-434
0.0115355 1744-1628-1662-1608-1606-1743-1604-1391-81-82-60-61-16-18-19-20-438-34-127-126-125-17-102-236-237-238-235-234-104-105-101-100-434
0.0113738 875-758-757-756-739-287-286-293-48-49-126-125-124-16-18-19-20-66-100-434
0.0106508 439-320-319-303-302-481-482-874-734-516-958-935-936-891-893-892-979-1113-1092-1090-1002-1003-1004-909-894-895-941-940-939-982-1311
0.0106508 875-758-757-756-738-736-874-734-516-958-935-936-891-893-892-979-1113-1092-1090-1002-1003-1004-909-894-895-941-940-939-982-1311
0.0105829 1744-1612-1159-1161-1006-1005-1004-909-894-893-891-892-1311
0.0103893 1744-1628-1662-1608-1606-1743-1604-1391-81-82-60-61-16-17-102-236-237-238-235-234-104-100-66-19-434
0.0103893 439-320-319-335-350-349-38-37-34-127-126-125-17-102-236-237-238-235-234-104-105-100-66-19-434
0.0103893 875-758-757-756-739-287-286-293-48-49-16-17-102-236-237-238-235-234-104-105-100-66-19-434
0.0103893 1316-1197-1196-1195-1177-1176-1603-1604-1391-81-82-60-61-16-17-102-236-237-238-235-234-104-100-66-19-434
0.00941941 875-758-757-756-739-287-286-293-48-49-126-125-124-16-17-434
0.00827445 1316-1197-1196-1195-1177-1176-1603-1604-1391-81-82-60-61-16-18-17-102-236-237-238-235-234-104-100-66-21-22-438-434
0.00827445 1744-1628-1662-1608-1606-1743-1604-1391-81-82-60-61-16-18-17-102-236-237-238-235-234-104-100-66-21-22-438-434
0.00827445 875-758-757-756-739-287-286-293-48-49-126-125-17-102-236-237-238-235-234-104-105-100-66-21-22-438-434
0.00789167 875-758-757-756-739-287-286-293-48-49-126-125-17-102-236-237-238-235-234-104-105-100-66-20-438-434
0.00789167 1316-1197-1196-1195-1177-1176-1603-1604-1391-81-82-60-61-16-18-17-102-236-237-238-235-234-104-100-66-20-438-434
0.00789167 1744-1628-1662-1608-1606-1743-1604-1391-81-82-60-61-16-18-17-102-236-237-238-235-234-104-100-66-20-438-434
0.00783786 1744-1628-1662-1608-1606-1743-1604-1391-81-82-60-61-16-18-19-20-438-34-127-125-17-434
0.00783786 1316-1197-1196-1195-1177-1176-1603-1604-1391-81-82-60-61-16-18-19-20-438-34-127-125-17-434
0.00782766 1744-1628-1662-1608-1606-1743-1604-1391-81-82-60-61-16-17-102-236-237-238-235-234-104-100-66-20-19-34-438-24-127-434
0.00782766 1316-1197-1196-1195-1177-1176-1603-1604-1391-81-82-60-61-16-17-102-236-237-238-235-234-104-100-66-20-19-34-438-24-127-434
0.00782766 875-758-757-756-739-287-286-293-48-49-16-17-102-236-237-238-235-234-104-105-100-66-20-19-34-438-24-127-434
0.00712644 1744-1612-1159-1161-1006-923-924-1003-1002-1311
0.00674479 1316-1197-1196-1195-1177-1176-1603-1604-1391-81-82-60-61-16-17-102-236-237-238-235-234-104-100-66-20-438-34-127-126-18-19-434
0.00674479 875-758-757-756-739-287-286-293-48-49-16-17-102-236-237-238-235-234-104-105-100-66-20-438-34-127-126-18-19-434
0.00674479 1744-1628-1662-1608-1606-1743-1604-1391-81-82-60-61-16-17-102-236-237-238-235-234-104-100-66-20-438-34-127-126-18-19-434
0.006721 1316-1213-1212-1227-1226-913-912-911-910-909-1004-1003-892-893-939-1311
0.006721 1316-1213-1212-1227-1226-913-912-911-910-909-1004-1003-1002-892-893-939-1311
0.006721 1316-1213-1212-1227-1226-913-912-911-909-1004-1003-1002-892-893-939-1311
0.006721 1316-1213-1212-1227-1226-913-912-909-1004-1003-892-893-939-1311
0.006721 1316-1213-1212-1227-1226-913-912-911-909-1004-1003-892-893-939-1311
0.006721 1316-1213-1212-1227-1226-913-912-909-1004-1003-1002-892-893-939-1311
0.00668918 1744-1612-1159-1161-1006-923-924-891-893-894-895-941-940-939-892-1311
0.00668918 875-758-757-756-738-736-874-734-516-958-935-936-891-893-894-895-941-940-939-892-1311
0.00668918 439-320-319-303-302-481-482-874-734-516-958-935-936-891-893-894-895-941-940-939-892-1311
0.00668918 1316-1213-1212-1227-1226-913-912-911-910-893-894-895-941-940-939-892-1311
0.00642528 1316-1213-1212-1227-1226-913-912-911-909-1311
0.00637776 439-320-319-303-302-481-482-874-734-516-958-935-936-891-892-893-894-895-941-977-978-982-979-1113-1092-1090-1311
0.00637776 875-758-757-756-738-736-874-734-516-958-935-936-891-892-893-894-895-941-940-939-982-979-1113-1092-1090-1311
0.00637776 439-320-319-303-302-481-482-874-734-516-958-935-936-891-893-894-895-941-940-939-892-979-1113-1092-1090-1311
0.00637776 1744-1612-1159-1161-1006-1005-1002-892-893-894-895-941-940-939-982-979-1113-1092-1090-1311
0.00637776 439-320-319-303-302-481-482-874-734-516-958-935-936-891-892-893-894-895-941-940-939-982-979-1113-1092-1090-1311
0.00637776 875-758-757-756-738-736-874-734-516-958-935-936-891-893-894-895-941-940-939-892-979-1113-1092-1090-1311
0.00637776 439-320-319-303-302-481-482-874-734-516-958-935-936-891-892-893-894-895-941-977-978-979-1113-1092-1090-1311
0.00637776 439-320-319-303-302-481-482-874-734-516-958-935-936-891-893-892-979-1113-1092-1090-1311
0.00637776 875-758-757-756-738-736-874-734-516-958-935-936-891-893-894-895-941-940-910-908-909-1004-1003-892-979-1113-1092-1090-1311
0.00637776 1744-1612-1159-1161-1006-1005-1004-909-894-893-892-979-1113-1092-1090-1311
0.00637776 875-758-757-756-738-736-874-734-516-958-935-936-891-892-893-894-895-941-977-978-982-979-1113-1092-1090-1311
0.00637776 875-758-757-756-738-736-874-734-516-958-935-936-891-893-892-979-1113-1092-1090-1311
0.00637776 1744-1612-1159-1161-1006-1005-1004-909-894-893-891-939-892-979-1113-1092-1090-1311
0.00637776 1744-1612-1159-1161-1006-1005-1002-892-893-894-895-941-977-978-979-1113-1092-1090-1311
0.00637776 875-758-757-756-738-736-874-734-516-958-935-936-891-893-894-895-941-940-910-908-909-1004-1003-1002-892-979-1113-1092-1090-1311
0.00637776 875-758-757-756-738-736-874-734-516-958-935-936-891-892-893-894-895-941-977-978-979-1113-1092-1090-1311
0.00637776 875-758-757-756-738-736-874-734-516-958-935-936-891-893-894-895-941-940-910-909-1004-1003-1002-892-979-1113-1092-1090-1311
0.00637776 1744-1612-1159-1161-1006-1005-1004-909-894-893-891-892-979-1113-1092-1090-1311
0.00637776 1744-1612-1159-1161-1006-1005-1002-892-893-894-895-941-977-978-982-979-1113-1092-1090-1311
0.00636802 875-758-757-756-739-287-286-293-48-49-126-125-124-17-434
0.00623565 1316-1197-1196-1195-1177-1176-1603-1604-1391-81-82-60-61-16-18-19-20-438-34-127-126-17-102-236-237-238-235-234-104-100-434
0.00623565 1744-1628-1662-1608-1606-1743-1604-1391-81-82-60-61-16-18-17-102-236-237-238-235-234-104-100-434
0.00623565 1316-1197-1196-1195-1177-1176-1603-1604-1391-81-82-60-61-16-17-102-236-237-238-235-234-104-100-434
0.00623565 1744-1628-1662-1608-1606-1743-1604-1391-81-82-60-61-16-17-102-236-237-238-235-234-104-100-434
0.00623565 439-320-319-335-350-349-38-37-34-438-20-19-18-16-17-102-236-237-238-235-234-104-100-434
0.00623565 1744-1628-1662-1608-1606-1743-1604-1391-81-82-60-61-16-18-19-20-438-34-127-126-17-102-236-237-238-235-234-104-100-434
0.00623565 1316-1197-1196-1195-1177-1176-1603-1604-1391-81-82-60-61-16-18-19-20-438-34-127-126-125-17-102-236-237-238-235-234-104-100-434
0.00623565 1744-1628-1662-1608-1606-1743-1604-1391-81-82-60-61-16-18-19-20-438-34-127-126-125-17-102-236-237-238-235-234-104-100-434
0.00623565 1316-1197-1196-1195-1177-1176-1603-1604-1391-81-82-60-61-16-18-17-102-236-237-238-235-234-104-100-434
0.00623565 875-758-757-756-739-287-286-293-48-49-126-125-17-102-236-237-238-235-234-104-100-434
0.00623565 875-758-757-756-739-287-286-293-48-49-126-125-124-17-102-236-237-238-235-234-104-100-434
0.00623565 875-758-757-756-739-287-286-293-48-49-16-17-102-236-237-238-235-234-104-100-434
0.00623565 439-320-319-335-350-349-38-37-34-127-126-125-17-102-236-237-238-235-234-104-100-434
0.00601978 1744-1612-1159-1161-1006-923-924-1003-892-893-894-895-941-977-1311
0.00601978 439-320-319-303-302-481-482-874-734-516-958-935-936-891-893-894-895-941-977-1311
0.00601978 1316-1213-1212-1227-1226-913-912-909-1004-1003-1002-892-893-894-895-941-977-1311
0.00601978 439-320-319-303-302-481-482-874-734-516-958-935-936-891-892-893-894-895-941-977-1311
0.00601978 1316-1213-1212-1227-1226-913-912-909-1004-1003-892-893-894-895-941-977-1311
0.00601978 875-758-757-756-738-736-874-734-516-958-935-936-891-893-892-979-1113-1092-1090-1002-1003-1004-909-894-895-941-977-1311
0.00601978 1316-1213-1212-1227-1226-913-912-911-910-909-1004-1003-1002-892-893-894-895-941-977-1311
0.00601978 1744-1612-1159-1161-1006-923-924-891-892-893-894-895-941-977-1311
0.00601978 1316-1213-1212-1227-1226-913-912-911-910-909-1004-1003-892-893-894-895-941-977-1311
0.00601978 439-320-319-303-302-481-482-874-734-516-958-935-936-891-893-892-979-1113-1092-1090-1002-1003-1004-909-894-895-941-977-1311
0.00601978 1316-1213-1212-1227-1226-913-912-911-909-1004-1003-1002-892-893-894-895-941-977-1311
0.00601978 1744-1612-1159-1161-1006-1005-1002-892-893-894-895-941-977-1311
0.00601978 1316-1213-1212-1227-1226-913-912-911-910-893-894-895-941-977-1311
0.00601978 875-758-757-756-738-736-874-734-516-958-935-936-891-893-894-895-941-977-1311
0.00601978 1744-1612-1159-1161-1006-923-924-1003-1002-892-893-894-895-941-977-1311
0.00601978 1744-1612-1159-1161-1006-923-924-891-893-894-895-941-977-1311
0.00601978 875-758-757-756-738-736-874-734-516-958-935-936-891-892-893-894-895-941-977-1311
0.00529089 1316-1213-1212-1227-1226-913-912-911-910-909-1311
0.00512946 439-320-319-303-302-481-482-874-734-516-958-935-936-891-893-892-979-1113-1092-1090-1002-1003-1004-909-894-895-941-940-939-1311
0.00512946 1744-1612-1159-1161-1006-1005-1002-892-893-894-895-941-940-939-1311
0.00512946 875-758-757-756-738-736-874-734-516-958-935-936-891-893-892-979-1113-1092-1090-1002-1003-1004-909-894-895-941-940-939-1311
0.00512946 439-320-319-303-302-481-482-874-734-516-958-935-936-891-892-893-894-895-941-940-939-1311
0.00512946 875-758-757-756-738-736-874-734-516-958-935-936-891-892-893-894-895-941-940-939-1311
0.00510386 1316-1197-1196-1195-1177-1176-1603-1604-1391-81-82-60-61-16-18-35-36-34-438-434
0.00510386 1744-1628-1662-1608-1606-1743-1604-1391-81-82-60-61-16-18-35-36-34-438-434
0.00454594 1744-1628-1662-1608-1606-1743-1604-1391-81-82-60-61-16-17-102-236-237-238-235-234-104-100-66-20-438-34-127-126-18-35-19-434
0.00454594 1316-1197-1196-1195-1177-1176-1603-1604-1391-81-82-60-61-16-17-102-236-237-238-235-234-104-100-66-20-438-34-127-126-18-35-19-434
0.00413588 1744-1628-1662-1608-1606-1743-1604-1391-81-82-60-61-63-16-17-434
0.00413588 1316-1197-1196-1195-1177-1176-1603-1604-1391-81-82-60-61-63-16-17-434
0.00341051 439-320-319-303-302-481-482-874-734-516-958-935-936-891-892-893-910-908-909-1311
0.00341051 875-758-757-756-738-736-874-734-516-958-935-936-891-892-893-910-908-909-1311
0.00341051 875-758-757-756-738-736-874-734-516-958-935-936-891-893-894-895-941-940-910-908-909-1311
0.00341051 439-320-319-303-302-481-482-874-734-516-958-935-936-891-893-894-895-941-940-910-908-909-1311
0.00341051 1744-1612-1159-1161-1006-1005-1002-892-893-910-908-909-1311
0.00341051 439-320-319-303-302-481-482-874-734-516-958-935-936-891-892-893-894-895-941-940-910-908-909-1311
0.00340019 875-758-757-756-738-736-874-734-516-958-935-936-891-893-892-979-1113-1092-1114-1311
0.00340019 439-320-319-303-302-481-482-874-734-516-958-935-936-891-893-892-979-1113-1092-1114-1311
0.00340019 1744-1612-1159-1161-1006-1005-1004-909-894-893-891-939-892-979-1113-1092-1114-1311
0.00340019 1744-1612-1159-1161-1006-1005-1004-909-894-893-892-979-1113-1092-1114-1311
0.00340019 1744-1612-1159-1161-1006-1005-1004-909-894-893-891-892-979-1113-1092-1114-1311
0.00340019 875-758-757-756-738-736-874-734-516-958-935-936-891-893-894-895-941-940-910-909-1004-1003-1002-892-979-1113-1092-1114-1311
0.00340019 439-320-319-303-302-481-482-874-734-516-958-935-936-891-892-893-894-895-941-977-978-979-1113-1092-1114-1311
0.00340019 439-320-319-303-302-481-482-874-734-516-958-935-936-891-892-893-894-895-941-940-939-982-979-1113-1092-1114-1311
0.00340019 875-758-757-756-738-736-874-734-516-958-935-936-891-893-894-895-941-940-939-892-979-1113-1092-1114-1311
0.00340019 875-758-757-756-738-736-874-734-516-958-935-936-891-892-893-894-895-941-940-939-982-979-1113-1092-1114-1311
0.00340019 875-758-757-756-738-736-874-734-516-958-935-936-891-893-894-895-941-940-910-908-909-1004-1003-1002-892-979-1113-1092-1114-1311
0.00340019 1744-1612-1159-1161-1006-1005-1002-892-893-894-895-941-977-978-982-979-1113-1092-1114-1311
0.00340019 439-320-319-303-302-481-482-874-734-516-958-935-936-891-892-893-894-895-941-977-978-982-979-1113-1092-1114-1311
0.00340019 1744-1612-1159-1161-1006-1005-1002-892-893-894-895-941-977-978-979-1113-1092-1114-1311
0.00340019 875-758-757-756-738-736-874-734-516-958-935-936-891-892-893-894-895-941-977-978-982-979-1113-1092-1114-1311
0.00340019 875-758-757-756-738-736-874-734-516-958-935-936-891-893-894-895-941-940-910-908-909-1004-1003-892-979-1113-1092-1114-1311
0.00340019 875-758-757-756-738-736-874-734-516-958-935-936-891-892-893-894-895-941-977-978-979-1113-1092-1114-1311
0.00340019 1744-1612-1159-1161-1006-1005-1002-892-893-894-895-941-940-939-982-979-1113-1092-1114-1311
0.00340019 439-320-319-303-302-481-482-874-734-516-958-935-936-891-893-894-895-941-940-939-892-979-1113-1092-1114-1311
0.00316852 1316-1197-1196-1195-1177-1176-1603-1604-1391-81-82-60-61-16-17-102-236-237-238-235-234-104-100-66-20-19-34-127-126-124-125-434
0.00316852 1744-1628-1662-1608-1606-1743-1604-1391-81-82-60-61-16-17-102-236-237-238-235-234-104-100-66-20-19-34-127-126-124-125-434
0.00316852 1744-1628-1662-1608-1606-1743-1604-1391-81-82-60-61-16-17-102-236-237-238-235-234-104-100-66-19-20-438-34-127-126-124-125-434
0.00316852 1316-1197-1196-1195-1177-1176-1603-1604-1391-81-82-60-61-16-17-102-236-237-238-235-234-104-100-66-19-20-438-34-127-126-124-125-434
0.00311396 1744-1612-1159-1161-1006-923-924-891-892-1311
0.00306303 1744-1628-1662-1608-1606-1743-1604-1391-81-82-60-61-16-18-17-102-236-237-238-235-234-104-100-66-21-20-434
0.00306303 1316-1197-1196-1195-1177-1176-1603-1604-1391-81-82-60-61-16-18-17-102-236-237-238-235-234-104-100-66-21-20-434
0.00289136 1744-1628-1662-1608-1606-1743-1604-1391-81-82-60-61-16-18-19-20-438-34-24-127-434
0.00289136 1316-1197-1196-1195-1177-1176-1603-1604-1391-81-82-60-61-16-18-19-20-438-34-24-127-434
0.00289136 1316-1197-1196-1195-1177-1176-1603-1604-1391-81-82-60-61-16-17-102-236-237-238-235-234-104-100-66-19-20-438-34-24-127-434
0.00289136 1744-1628-1662-1608-1606-1743-1604-1391-81-82-60-61-16-17-102-236-237-238-235-234-104-100-66-19-20-438-34-24-127-434
0.00252541 1316-1197-1196-1195-1177-1176-1603-1604-1391-81-82-60-61-16-17-102-236-237-238-235-234-104-100-105-64-18-19-434
0.00252541 1744-1628-1662-1608-1606-1743-1604-1391-81-82-60-61-16-17-102-236-237-238-235-234-104-100-105-64-18-19-434
0.00242885 439-320-319-303-302-481-482-874-734-516-958-935-936-891-893-894-895-941-940-910-909-1311
0.00242885 875-758-757-756-738-736-874-734-516-958-935-936-891-893-894-895-941-940-910-909-1311
0.00242885 439-320-319-303-302-481-482-874-734-516-958-935-936-891-892-893-894-895-941-940-910-909-1311
0.00229419 1744-1628-1662-1608-1606-1743-1604-1391-81-82-60-61-16-18-35-34-24-23-22-21-66-20-438-434
0.00229419 1316-1197-1196-1195-1177-1176-1603-1604-1391-81-82-60-61-16-18-35-34-24-23-22-21-66-20-438-434
0.00191679 1316-1197-1196-1195-1177-1176-1603-1604-1391-81-82-60-61-16-17-102-236-237-238-235-234-104-100-66-20-438-34-19-18-126-125-434
0.00191679 1744-1628-1662-1608-1606-1743-1604-1391-81-82-60-61-16-17-102-236-237-238-235-234-104-100-66-20-438-34-19-18-126-125-434
0.00182171 1744-1628-1662-1608-1606-1743-1604-1391-81-82-60-61-16-18-19-20-66-100-101-102-434
0.00182171 1316-1197-1196-1195-1177-1176-1603-1604-1391-81-82-60-61-16-18-19-20-66-100-101-102-434
0.00172041 1744-1628-1662-1608-1606-1743-1604-1391-81-82-60-61-16-18-19-20-438-24-127-126-17-434
0.00172041 1316-1197-1196-1195-1177-1176-1603-1604-1391-81-82-60-61-16-18-19-20-438-24-127-126-17-434
0.00164113 1744-1628-1662-1608-1606-1743-1604-1391-81-82-60-61-16-17-102-236-237-238-235-234-104-100-66-20-19-34-438-24-264-263-127-434
0.00164113 1316-1197-1196-1195-1177-1176-1603-1604-1391-81-82-60-61-16-17-102-236-237-238-235-234-104-100-66-20-19-34-438-24-264-263-127-434
0.00143274 1316-1197-1196-1195-1177-1176-1603-1604-1391-81-82-60-61-16-17-102-236-237-238-235-234-104-100-66-20-438-34-127-126-49-46-35-18-19-434
0.00143274 1744-1628-1662-1608-1606-1743-1604-1391-81-82-60-61-16-17-102-236-237-238-235-234-104-100-66-20-438-34-127-126-49-46-35-18-19-434
4.65603e-05 439-320-319-335-350-349-38-37-34-438-434
4.43005e-05 1316-1213-1212-1227-1226-913-912-909-1311
1.62384e-05 1744-1612-1159-1161-1006-1005-1002-1311
7.26486e-06 875-758-757-756-739-287-286-293-48-49-16-17-434
4.76151e-07 875-758-757-756-738-736-874-734-516-958-935-936-891-892-1311
1.95865e-07 1744-1628-1662-1608-1606-1743-1604-1391-81-82-60-61-16-17-434
5.86532e-08 1316-1197-1196-1195-1177-1176-1603-1604-1391-81-82-60-61-16-17-434
5.50237e-08 439-320-319-303-302-481-482-874-734-516-958-935-936-891-892-1311
