# Supplementary material for: Mapping allosteric communications within individual proteins
Source: Nat Commun. 2020 Jul 31;11:3862. doi: 10.1038/s41467-020-17618-2 (PMC7395124; doi:10.1038/s41467-020-17618-2)
Supplement: Supplementary file 6 — Supplementary Data 3 [file 41467_2020_17618_MOESM6_ESM.zip › Ohm-results/2brg/2brg-ACI.txt]

26.3825
26.24
4758.05
271.973
1575.81
4359.11
2825.67
1448.33
7309.82
2972.83
438.195
390.072
209.595
6050.4
2278.08
3104.24
4801
4856.8
7829.29
8556.29
5950.13
9221.34
169.592
366.395
1874.18
3254.52
5041.61
2984.99
5673.41
8035.1
5939.6
4955.25
4366.55
2081.46
143.603
60.0403
50.7266
309.622
767.696
7628.17
211.618
2239.67
5979.99
6473.72
1386.43
4772.7
5499.69
1832.23
568.312
7005.87
97.6184
6128.24
130.788
6505.27
3698.91
4716.35
6762.84
6761.98
5340.61
4031.24
2631.7
360.614
146.105
118.534
78.577
107.841
1101.32
1442.1
6161.59
7774.44
4594.92
1992.51
6883.84
3731.81
5830.6
4515.48
4423.06
1216.33
681.918
2311.63
843.217
72.8118
1307.41
2233.42
715.645
709.992
615.988
1214.95
1800.52
2014.14
3144.72
2970.46
3117.5
4191.28
4549.37
3658.74
1680.08
2925.32
5901.23
2993.66
6473.05
5004.64
4680.39
5066.23
5135.52
2713.13
4348.55
5799.37
5557.46
4487.79
1518.72
6218.64
6439.21
5820.58
5284.37
4055.26
4180.42
3752.21
2008.58
1536.41
1240.7
415.623
1832.13
1905.56
4029.21
4423.47
3646.51
144.135
856.17
4531.3
2240.07
3162.35
1907.06
4455
4222.39
1527.17
4389.67
4610.23
2380.05
4297.25
4435.74
226.458
5451.43
1600.96
105.732
82.541
78.8456
70.2405
127.934
60.7371
383.112
2985.49
163.655
1526.12
156.466
2005.3
2843.26
1678.99
1377.03
1985.87
2469.32
3926.55
4181.87
4524.58
3333.19
4741.17
2013.56
675.795
787.326
61.2202
425.41
2152.39
5451.43
4864.3
5070.36
4905.52
3951.18
3441.23
3024.9
3635.14
3354.83
3953.4
2697.07
3118.74
3533.85
4325.65
2822
2683.3
3818.55
2664.1
2188.64
2096.23
1817.56
369.641
1104.21
3270.89
121.417
4641.4
4986
5239.97
369.785
218.56
2339.21
398.745
1687.2
3927.3
1104.98
3352.86
5336.65
2917.42
314.107
87.2063
2957.23
947.896
268.609
428.183
922.153
3753.65
5015.94
167.848
451.376
4558.89
2699.15
477.689
2451.59
3512.73
4539.09
1406.77
6225.65
3929.65
2457.94
5967.21
5991.88
3509.75
5654.87
6316.31
3192.12
5848.66
694.671
3278.77
4783.91
5697.72
1539.32
6990.48
2343.86
4282.93
6162.78
3819.31
968.222
6395.42
78.1077
4661.5
4020.63
4190.84
547.626
40.4242
415.153
0
740.067
