# Supplementary material for: Mapping allosteric communications within individual proteins
Source: Nat Commun. 2020 Jul 31;11:3862. doi: 10.1038/s41467-020-17618-2 (PMC7395124; doi:10.1038/s41467-020-17618-2)
Supplement: Supplementary file 6 — Supplementary Data 3 [file 41467_2020_17618_MOESM6_ESM.zip › Ohm-results/2brg/2brg-correlation.txt]

1 0.372 0.257 0.144 0.095 0.118 0.105 0.082 0.089 0.094 0.034 0.031 0.03 0.034 0.044 0.071 0.09 0.101 0.118 0.169 0.197 0.305 0.116 0.125 0.169 0.177 0.189 0.144 0.101 0.094 0.102 0.07 0.058 0.041 0.022 0.018 0.012 0.02 0.03 0.031 0.023 0.032 0.045 0.04 0.036 0.036 0.049 0.036 0.029 0.039 0.023 0.036 0.033 0.042 0.043 0.058 0.05 0.054 0.058 0.059 0.041 0.055 0.017 0.011 0.011 0.024 0.043 0.037 0.056 0.065 0.061 0.064 0.062 0.083 0.067 0.049 0.06 0.064 0.046 0.047 0.041 0.041 0.034 0.039 0.032 0.03 0.029 0.026 0.042 0.033 0.03 0.034 0.029 0.032 0.037 0.033 0.025 0.04 0.04 0.033 0.039 0.043 0.037 0.038 0.049 0.041 0.041 0.04 0.046 0.04 0.04 0.039 0.044 0.039 0.046 0.046 0.044 0.047 0.039 0.035 0.046 0.036 0.039 0.041 0.059 0.051 0.046 0.023 0.021 0.033 0.03 0.04 0.039 0.051 0.061 0.047 0.045 0.047 0.029 0.044 0.045 0.029 0.037 0.024 0.008 0.008 0.01 0.008 0.011 0.011 0.014 0.026 0.018 0.015 0.018 0.028 0.035 0.034 0.023 0.027 0.033 0.025 0.033 0.031 0.026 0.025 0.019 0.015 0.014 0.007 0.014 0.023 0.021 0.032 0.039 0.037 0.033 0.035 0.035 0.032 0.042 0.041 0.047 0.033 0.038 0.039 0.034 0.042 0.038 0.033 0.038 0.042 0.034 0.028 0.03 0.028 0.019 0.027 0.03 0.026 0.016 0.019 0.028 0.014 0.028 0.029 0.021 0.021 0.025 0.018 0.014 0.01 0.015 0.02 0.014 0.011 0.022 0.03 0.025 0.018 0.027 0.03 0.027 0.024 0.029 0.029 0.026 0.027 0.03 0.032 0.025 0.028 0.032 0.028 0.024 0.026 0.025 0.026 0.017 0.02 0.029 0.03 0.022 0.025 0.023 0.026 0.029 0.021 0.018 0.03 0.016 0.028 0.03 0.024 0.021 0.012 0.024 0.032 0.059 
0.307 1 0.193 0.169 0.1 0.081 0.081 0.057 0.064 0.065 0.03 0.027 0.025 0.028 0.031 0.047 0.057 0.068 0.085 0.114 0.134 0.16 0.079 0.079 0.103 0.101 0.129 0.089 0.069 0.067 0.07 0.049 0.053 0.027 0.016 0.011 0.01 0.02 0.028 0.024 0.016 0.032 0.042 0.039 0.039 0.033 0.04 0.031 0.022 0.037 0.019 0.032 0.021 0.033 0.03 0.037 0.031 0.035 0.035 0.045 0.035 0.033 0.008 0.007 0.012 0.015 0.021 0.019 0.034 0.048 0.044 0.048 0.044 0.055 0.05 0.044 0.045 0.047 0.03 0.032 0.038 0.029 0.022 0.034 0.031 0.031 0.023 0.018 0.032 0.025 0.024 0.025 0.029 0.028 0.038 0.034 0.031 0.033 0.036 0.031 0.029 0.04 0.034 0.031 0.045 0.041 0.036 0.036 0.032 0.038 0.035 0.032 0.036 0.034 0.04 0.037 0.036 0.038 0.037 0.039 0.042 0.032 0.036 0.036 0.035 0.032 0.032 0.02 0.014 0.026 0.028 0.039 0.028 0.035 0.039 0.031 0.03 0.035 0.027 0.037 0.037 0.023 0.033 0.02 0.004 0.008 0.008 0.006 0.008 0.011 0.018 0.029 0.023 0.018 0.021 0.028 0.034 0.035 0.024 0.028 0.039 0.029 0.031 0.032 0.028 0.027 0.021 0.015 0.015 0.009 0.016 0.027 0.024 0.036 0.031 0.032 0.028 0.04 0.034 0.033 0.042 0.044 0.041 0.035 0.042 0.03 0.033 0.035 0.034 0.024 0.029 0.032 0.027 0.027 0.027 0.023 0.025 0.025 0.032 0.024 0.024 0.017 0.024 0.019 0.024 0.026 0.021 0.024 0.025 0.019 0.015 0.009 0.015 0.017 0.008 0.007 0.017 0.023 0.022 0.014 0.019 0.025 0.028 0.023 0.033 0.034 0.032 0.029 0.034 0.027 0.027 0.027 0.031 0.028 0.026 0.027 0.021 0.022 0.02 0.022 0.03 0.029 0.024 0.035 0.024 0.026 0.029 0.025 0.018 0.028 0.016 0.03 0.028 0.022 0.015 0.01 0.019 0.028 0.043 
0.287 0.367 1 0.43 0.282 0.338 0.268 0.216 0.253 0.249 0.127 0.123 0.11 0.133 0.158 0.192 0.251 0.261 0.337 0.47 0.481 0.629 0.251 0.276 0.393 0.403 0.491 0.372 0.295 0.292 0.294 0.18 0.195 0.12 0.06 0.038 0.028 0.07 0.078 0.105 0.064 0.102 0.139 0.145 0.12 0.115 0.145 0.113 0.085 0.098 0.053 0.082 0.069 0.1 0.109 0.136 0.136 0.147 0.182 0.193 0.167 0.158 0.051 0.048 0.043 0.05 0.095 0.096 0.149 0.171 0.176 0.169 0.174 0.222 0.174 0.136 0.154 0.16 0.113 0.11 0.116 0.092 0.089 0.111 0.093 0.091 0.079 0.085 0.115 0.081 0.075 0.078 0.071 0.079 0.108 0.093 0.063 0.091 0.097 0.094 0.095 0.123 0.104 0.115 0.129 0.112 0.101 0.101 0.111 0.1 0.107 0.098 0.108 0.102 0.122 0.117 0.1 0.126 0.115 0.116 0.125 0.102 0.11 0.124 0.128 0.119 0.11 0.076 0.045 0.088 0.091 0.112 0.106 0.134 0.15 0.123 0.124 0.12 0.098 0.14 0.118 0.071 0.084 0.064 0.028 0.023 0.022 0.019 0.038 0.027 0.057 0.07 0.059 0.056 0.045 0.082 0.103 0.104 0.066 0.087 0.103 0.084 0.104 0.104 0.094 0.077 0.071 0.06 0.05 0.027 0.046 0.066 0.065 0.104 0.1 0.104 0.097 0.121 0.096 0.097 0.117 0.126 0.128 0.097 0.126 0.107 0.107 0.111 0.113 0.087 0.105 0.113 0.104 0.089 0.101 0.09 0.063 0.074 0.088 0.08 0.054 0.041 0.07 0.05 0.075 0.085 0.068 0.064 0.073 0.067 0.05 0.039 0.047 0.067 0.036 0.041 0.062 0.087 0.074 0.049 0.072 0.088 0.077 0.072 0.096 0.097 0.086 0.087 0.09 0.086 0.08 0.076 0.092 0.089 0.086 0.082 0.074 0.082 0.06 0.072 0.102 0.097 0.077 0.081 0.073 0.077 0.093 0.08 0.054 0.092 0.049 0.096 0.096 0.076 0.075 0.037 0.062 0.081 0.15 
0.1 0.165 0.227 1 0.37 0.23 0.192 0.146 0.157 0.161 0.065 0.065 0.064 0.071 0.102 0.124 0.154 0.201 0.199 0.262 0.244 0.233 0.172 0.113 0.143 0.163 0.163 0.187 0.162 0.163 0.171 0.119 0.135 0.081 0.035 0.019 0.016 0.042 0.056 0.073 0.044 0.074 0.095 0.089 0.08 0.088 0.088 0.074 0.064 0.077 0.045 0.061 0.042 0.077 0.083 0.091 0.081 0.094 0.098 0.111 0.085 0.07 0.03 0.033 0.031 0.038 0.063 0.06 0.094 0.106 0.105 0.104 0.106 0.134 0.117 0.096 0.104 0.118 0.08 0.078 0.075 0.067 0.068 0.073 0.057 0.052 0.05 0.047 0.082 0.075 0.066 0.061 0.057 0.059 0.081 0.073 0.059 0.069 0.08 0.068 0.071 0.084 0.075 0.082 0.091 0.082 0.077 0.079 0.083 0.085 0.074 0.074 0.087 0.073 0.084 0.077 0.072 0.084 0.07 0.077 0.083 0.071 0.076 0.084 0.102 0.091 0.079 0.045 0.04 0.064 0.066 0.077 0.074 0.085 0.105 0.087 0.083 0.08 0.057 0.094 0.081 0.053 0.069 0.051 0.017 0.011 0.013 0.015 0.035 0.024 0.038 0.051 0.038 0.037 0.029 0.049 0.065 0.073 0.052 0.065 0.072 0.063 0.08 0.077 0.068 0.055 0.047 0.043 0.036 0.015 0.039 0.052 0.048 0.076 0.076 0.075 0.079 0.091 0.077 0.08 0.091 0.094 0.089 0.082 0.093 0.084 0.076 0.085 0.088 0.075 0.079 0.084 0.072 0.066 0.063 0.063 0.051 0.054 0.064 0.049 0.039 0.038 0.053 0.043 0.049 0.068 0.055 0.055 0.061 0.046 0.034 0.029 0.038 0.049 0.028 0.027 0.041 0.054 0.061 0.036 0.054 0.069 0.06 0.053 0.068 0.069 0.057 0.063 0.061 0.072 0.054 0.055 0.071 0.064 0.061 0.064 0.05 0.063 0.05 0.056 0.073 0.063 0.055 0.069 0.058 0.061 0.068 0.059 0.043 0.069 0.036 0.06 0.062 0.052 0.042 0.028 0.045 0.047 0.108 
0.107 0.129 0.216 0.529 1 0.383 0.338 0.287 0.296 0.308 0.157 0.154 0.132 0.146 0.172 0.233 0.32 0.446 0.361 0.491 0.332 0.273 0.153 0.134 0.185 0.205 0.204 0.302 0.296 0.315 0.332 0.233 0.235 0.146 0.069 0.052 0.032 0.085 0.099 0.116 0.074 0.104 0.159 0.166 0.145 0.137 0.161 0.132 0.108 0.133 0.092 0.111 0.084 0.133 0.143 0.153 0.147 0.165 0.179 0.206 0.164 0.103 0.035 0.041 0.035 0.051 0.108 0.116 0.154 0.197 0.175 0.196 0.2 0.234 0.213 0.153 0.168 0.18 0.127 0.132 0.129 0.117 0.105 0.119 0.118 0.113 0.103 0.088 0.139 0.119 0.105 0.107 0.093 0.097 0.124 0.111 0.079 0.098 0.114 0.099 0.11 0.123 0.128 0.129 0.165 0.138 0.115 0.129 0.142 0.129 0.14 0.131 0.135 0.132 0.154 0.147 0.128 0.142 0.133 0.132 0.15 0.125 0.127 0.131 0.167 0.141 0.126 0.082 0.067 0.107 0.102 0.129 0.122 0.15 0.188 0.144 0.14 0.142 0.104 0.154 0.137 0.087 0.12 0.085 0.034 0.027 0.037 0.024 0.033 0.025 0.062 0.085 0.066 0.069 0.061 0.103 0.129 0.133 0.09 0.103 0.132 0.103 0.137 0.128 0.124 0.103 0.085 0.062 0.054 0.032 0.057 0.089 0.079 0.132 0.115 0.108 0.107 0.145 0.124 0.134 0.147 0.149 0.153 0.125 0.15 0.133 0.122 0.147 0.134 0.121 0.131 0.146 0.129 0.109 0.115 0.105 0.062 0.089 0.103 0.086 0.062 0.058 0.083 0.05 0.083 0.094 0.079 0.077 0.095 0.066 0.06 0.041 0.049 0.071 0.041 0.046 0.085 0.109 0.101 0.059 0.09 0.101 0.098 0.092 0.117 0.13 0.113 0.114 0.118 0.108 0.095 0.101 0.124 0.109 0.099 0.095 0.091 0.099 0.071 0.088 0.102 0.101 0.089 0.098 0.078 0.103 0.107 0.087 0.08 0.116 0.069 0.116 0.11 0.099 0.076 0.049 0.083 0.107 0.183 
0.114 0.106 0.227 0.276 0.33 1 0.617 0.378 0.388 0.387 0.174 0.153 0.12 0.14 0.201 0.263 0.342 0.378 0.525 0.459 0.556 0.362 0.152 0.176 0.248 0.291 0.279 0.407 0.356 0.378 0.337 0.228 0.227 0.171 0.087 0.05 0.04 0.088 0.115 0.121 0.079 0.12 0.179 0.162 0.154 0.168 0.18 0.14 0.124 0.136 0.102 0.124 0.096 0.156 0.166 0.185 0.155 0.169 0.217 0.234 0.167 0.115 0.047 0.047 0.044 0.062 0.113 0.111 0.165 0.202 0.206 0.203 0.228 0.306 0.262 0.206 0.217 0.232 0.146 0.157 0.158 0.139 0.119 0.151 0.131 0.127 0.113 0.102 0.157 0.126 0.112 0.119 0.116 0.118 0.145 0.147 0.112 0.131 0.155 0.143 0.144 0.167 0.151 0.165 0.188 0.163 0.151 0.149 0.157 0.163 0.165 0.137 0.169 0.154 0.164 0.18 0.151 0.172 0.148 0.149 0.172 0.142 0.152 0.174 0.21 0.174 0.17 0.113 0.075 0.122 0.131 0.159 0.171 0.181 0.223 0.187 0.173 0.173 0.124 0.184 0.17 0.12 0.149 0.117 0.054 0.036 0.045 0.034 0.066 0.049 0.079 0.1 0.075 0.097 0.08 0.124 0.139 0.141 0.1 0.118 0.16 0.135 0.167 0.156 0.145 0.119 0.114 0.092 0.068 0.034 0.076 0.09 0.106 0.146 0.157 0.159 0.132 0.166 0.155 0.162 0.179 0.193 0.193 0.165 0.179 0.159 0.148 0.167 0.156 0.138 0.153 0.158 0.141 0.141 0.138 0.124 0.092 0.11 0.135 0.103 0.073 0.068 0.101 0.067 0.101 0.118 0.096 0.094 0.11 0.089 0.067 0.051 0.057 0.088 0.047 0.057 0.093 0.127 0.104 0.061 0.101 0.125 0.119 0.107 0.133 0.145 0.131 0.137 0.141 0.13 0.117 0.137 0.172 0.139 0.134 0.117 0.123 0.133 0.094 0.122 0.154 0.145 0.109 0.128 0.105 0.132 0.14 0.117 0.092 0.127 0.07 0.131 0.127 0.101 0.094 0.062 0.084 0.11 0.238 
0.083 0.084 0.182 0.207 0.277 0.618 1 0.499 0.419 0.446 0.206 0.191 0.151 0.167 0.221 0.281 0.357 0.401 0.552 0.425 0.416 0.283 0.104 0.144 0.21 0.243 0.236 0.388 0.352 0.37 0.352 0.231 0.251 0.17 0.089 0.067 0.056 0.078 0.111 0.133 0.087 0.119 0.19 0.178 0.163 0.171 0.182 0.146 0.115 0.161 0.101 0.146 0.098 0.164 0.176 0.205 0.171 0.181 0.201 0.216 0.166 0.117 0.051 0.038 0.039 0.061 0.119 0.122 0.178 0.207 0.21 0.217 0.23 0.302 0.274 0.193 0.223 0.244 0.168 0.164 0.157 0.14 0.11 0.149 0.132 0.129 0.111 0.102 0.155 0.115 0.101 0.126 0.112 0.128 0.157 0.147 0.098 0.132 0.157 0.137 0.143 0.177 0.162 0.18 0.206 0.159 0.14 0.157 0.172 0.164 0.168 0.135 0.157 0.146 0.166 0.171 0.136 0.181 0.167 0.172 0.183 0.157 0.167 0.172 0.212 0.182 0.161 0.093 0.071 0.124 0.132 0.168 0.153 0.193 0.231 0.183 0.178 0.175 0.128 0.171 0.157 0.118 0.138 0.106 0.05 0.028 0.03 0.028 0.054 0.054 0.075 0.095 0.071 0.076 0.063 0.114 0.156 0.154 0.102 0.116 0.156 0.127 0.16 0.15 0.137 0.112 0.084 0.08 0.067 0.04 0.073 0.091 0.094 0.147 0.144 0.152 0.142 0.168 0.152 0.153 0.169 0.176 0.178 0.164 0.175 0.16 0.155 0.179 0.164 0.148 0.152 0.162 0.139 0.134 0.136 0.121 0.081 0.104 0.123 0.109 0.076 0.067 0.107 0.058 0.095 0.119 0.097 0.095 0.102 0.089 0.077 0.054 0.063 0.101 0.054 0.061 0.096 0.121 0.112 0.07 0.109 0.128 0.116 0.122 0.147 0.15 0.138 0.131 0.139 0.138 0.117 0.124 0.149 0.12 0.125 0.132 0.106 0.12 0.086 0.109 0.145 0.134 0.107 0.13 0.104 0.109 0.137 0.098 0.083 0.138 0.084 0.136 0.136 0.12 0.105 0.061 0.093 0.112 0.241 
0.072 0.061 0.134 0.165 0.205 0.352 0.459 1 0.527 0.619 0.288 0.25 0.181 0.184 0.261 0.358 0.394 0.398 0.425 0.359 0.324 0.23 0.091 0.105 0.149 0.191 0.181 0.332 0.305 0.361 0.326 0.242 0.277 0.179 0.079 0.047 0.033 0.089 0.114 0.121 0.074 0.128 0.193 0.158 0.148 0.175 0.191 0.138 0.122 0.161 0.104 0.153 0.117 0.175 0.181 0.199 0.177 0.171 0.208 0.223 0.168 0.104 0.054 0.046 0.039 0.061 0.102 0.11 0.157 0.204 0.194 0.224 0.238 0.322 0.308 0.226 0.262 0.275 0.178 0.182 0.176 0.171 0.149 0.173 0.16 0.146 0.129 0.118 0.18 0.156 0.137 0.147 0.137 0.149 0.171 0.166 0.129 0.159 0.175 0.164 0.169 0.193 0.178 0.184 0.216 0.185 0.168 0.171 0.179 0.172 0.183 0.15 0.182 0.167 0.19 0.188 0.163 0.197 0.187 0.177 0.201 0.16 0.176 0.196 0.231 0.207 0.18 0.105 0.082 0.152 0.147 0.181 0.176 0.19 0.245 0.195 0.191 0.197 0.143 0.209 0.185 0.122 0.156 0.127 0.047 0.034 0.045 0.033 0.063 0.045 0.073 0.123 0.096 0.089 0.079 0.124 0.158 0.167 0.126 0.148 0.176 0.139 0.179 0.18 0.16 0.127 0.117 0.103 0.092 0.053 0.088 0.119 0.112 0.162 0.152 0.167 0.148 0.192 0.173 0.18 0.206 0.212 0.218 0.185 0.21 0.176 0.178 0.202 0.178 0.16 0.175 0.186 0.162 0.146 0.155 0.142 0.096 0.129 0.159 0.129 0.09 0.079 0.113 0.072 0.103 0.129 0.108 0.1 0.126 0.102 0.073 0.058 0.066 0.114 0.059 0.065 0.106 0.132 0.129 0.083 0.119 0.144 0.141 0.127 0.158 0.164 0.147 0.143 0.163 0.154 0.128 0.14 0.181 0.153 0.153 0.133 0.127 0.137 0.112 0.133 0.161 0.164 0.135 0.157 0.144 0.143 0.167 0.136 0.111 0.162 0.097 0.156 0.165 0.142 0.1 0.063 0.102 0.145 0.271 
0.112 0.099 0.227 0.231 0.305 0.449 0.499 0.596 1 0.779 0.318 0.276 0.225 0.249 0.329 0.443 0.587 0.529 0.647 0.557 0.45 0.317 0.116 0.162 0.228 0.26 0.279 0.48 0.472 0.584 0.512 0.369 0.371 0.263 0.131 0.071 0.067 0.154 0.185 0.207 0.146 0.204 0.297 0.28 0.254 0.266 0.305 0.225 0.226 0.256 0.171 0.249 0.175 0.263 0.288 0.314 0.283 0.293 0.323 0.345 0.26 0.18 0.082 0.074 0.069 0.101 0.189 0.202 0.254 0.327 0.309 0.343 0.386 0.554 0.511 0.375 0.418 0.451 0.296 0.272 0.276 0.256 0.212 0.236 0.226 0.216 0.178 0.181 0.273 0.216 0.199 0.203 0.179 0.208 0.264 0.229 0.173 0.219 0.247 0.238 0.238 0.282 0.262 0.277 0.327 0.272 0.241 0.255 0.286 0.266 0.263 0.229 0.27 0.252 0.274 0.266 0.237 0.274 0.261 0.275 0.31 0.241 0.271 0.29 0.371 0.317 0.29 0.203 0.149 0.236 0.233 0.276 0.264 0.308 0.37 0.282 0.295 0.279 0.208 0.292 0.255 0.174 0.22 0.178 0.07 0.057 0.064 0.046 0.087 0.069 0.122 0.152 0.106 0.123 0.109 0.18 0.233 0.251 0.181 0.229 0.261 0.211 0.278 0.255 0.234 0.187 0.16 0.134 0.106 0.053 0.1 0.147 0.154 0.246 0.251 0.258 0.238 0.298 0.262 0.276 0.301 0.303 0.309 0.27 0.285 0.263 0.255 0.269 0.27 0.221 0.258 0.283 0.226 0.227 0.232 0.221 0.158 0.201 0.234 0.187 0.13 0.113 0.183 0.106 0.149 0.208 0.161 0.156 0.197 0.159 0.112 0.084 0.101 0.151 0.08 0.102 0.159 0.21 0.197 0.114 0.171 0.207 0.212 0.168 0.239 0.242 0.224 0.218 0.237 0.251 0.191 0.221 0.261 0.234 0.238 0.215 0.186 0.208 0.161 0.2 0.252 0.217 0.173 0.212 0.174 0.201 0.217 0.17 0.135 0.228 0.133 0.225 0.225 0.181 0.147 0.084 0.135 0.198 0.448 
0.054 0.054 0.098 0.129 0.171 0.254 0.297 0.425 0.44 1 0.385 0.304 0.182 0.193 0.279 0.33 0.371 0.309 0.323 0.27 0.219 0.159 0.062 0.075 0.121 0.137 0.138 0.237 0.249 0.329 0.299 0.22 0.248 0.18 0.084 0.051 0.035 0.078 0.102 0.127 0.066 0.103 0.169 0.159 0.143 0.162 0.187 0.13 0.125 0.166 0.092 0.156 0.102 0.169 0.18 0.192 0.169 0.185 0.172 0.203 0.146 0.105 0.047 0.05 0.048 0.065 0.117 0.113 0.145 0.184 0.175 0.207 0.213 0.281 0.256 0.198 0.219 0.242 0.173 0.17 0.163 0.142 0.129 0.148 0.14 0.135 0.116 0.11 0.163 0.125 0.117 0.124 0.108 0.126 0.156 0.133 0.101 0.127 0.152 0.137 0.147 0.169 0.149 0.163 0.195 0.167 0.153 0.159 0.17 0.165 0.163 0.135 0.159 0.147 0.172 0.178 0.151 0.171 0.161 0.162 0.183 0.146 0.179 0.188 0.228 0.177 0.152 0.094 0.078 0.135 0.136 0.17 0.154 0.192 0.224 0.182 0.164 0.187 0.137 0.177 0.169 0.107 0.143 0.113 0.053 0.04 0.043 0.041 0.062 0.045 0.071 0.103 0.07 0.084 0.077 0.123 0.14 0.156 0.111 0.13 0.161 0.133 0.168 0.164 0.151 0.121 0.096 0.084 0.073 0.035 0.064 0.1 0.098 0.138 0.141 0.151 0.148 0.169 0.145 0.162 0.181 0.189 0.193 0.173 0.169 0.152 0.168 0.177 0.162 0.144 0.157 0.167 0.137 0.135 0.126 0.119 0.082 0.109 0.13 0.096 0.064 0.062 0.098 0.073 0.09 0.118 0.09 0.098 0.118 0.084 0.064 0.047 0.067 0.097 0.047 0.046 0.097 0.122 0.111 0.072 0.108 0.121 0.116 0.105 0.142 0.147 0.128 0.138 0.148 0.144 0.116 0.144 0.16 0.137 0.138 0.13 0.112 0.127 0.079 0.105 0.148 0.138 0.108 0.127 0.111 0.128 0.148 0.111 0.096 0.149 0.076 0.139 0.131 0.121 0.095 0.051 0.08 0.126 0.263 
0.033 0.03 0.074 0.1 0.14 0.17 0.199 0.291 0.304 0.596 1 0.686 0.335 0.285 0.392 0.393 0.322 0.278 0.226 0.233 0.159 0.119 0.046 0.065 0.083 0.096 0.095 0.197 0.217 0.257 0.254 0.229 0.273 0.197 0.09 0.048 0.042 0.061 0.089 0.104 0.063 0.101 0.152 0.136 0.125 0.136 0.149 0.107 0.108 0.121 0.083 0.118 0.092 0.142 0.138 0.158 0.131 0.136 0.144 0.157 0.108 0.087 0.038 0.036 0.03 0.051 0.103 0.105 0.144 0.176 0.148 0.196 0.187 0.219 0.212 0.147 0.171 0.2 0.136 0.12 0.128 0.11 0.094 0.118 0.105 0.099 0.092 0.079 0.119 0.102 0.094 0.095 0.091 0.095 0.121 0.108 0.087 0.107 0.12 0.101 0.11 0.127 0.112 0.123 0.158 0.126 0.109 0.125 0.137 0.131 0.125 0.115 0.137 0.131 0.134 0.14 0.118 0.136 0.116 0.129 0.139 0.109 0.124 0.131 0.173 0.136 0.133 0.088 0.068 0.108 0.116 0.135 0.128 0.154 0.182 0.145 0.14 0.146 0.103 0.147 0.128 0.082 0.115 0.084 0.037 0.024 0.02 0.023 0.042 0.042 0.05 0.075 0.049 0.068 0.057 0.092 0.108 0.115 0.079 0.093 0.113 0.098 0.118 0.115 0.102 0.094 0.075 0.069 0.052 0.025 0.049 0.073 0.065 0.113 0.115 0.115 0.099 0.132 0.115 0.121 0.135 0.143 0.142 0.118 0.136 0.115 0.116 0.131 0.125 0.103 0.12 0.132 0.109 0.103 0.103 0.092 0.074 0.08 0.096 0.074 0.061 0.047 0.075 0.052 0.07 0.097 0.066 0.076 0.087 0.07 0.052 0.045 0.049 0.075 0.035 0.047 0.07 0.096 0.088 0.05 0.073 0.094 0.095 0.086 0.099 0.112 0.099 0.094 0.104 0.095 0.091 0.093 0.118 0.091 0.097 0.091 0.088 0.098 0.072 0.081 0.117 0.101 0.084 0.084 0.076 0.081 0.1 0.085 0.06 0.097 0.05 0.098 0.093 0.085 0.066 0.037 0.063 0.093 0.195 
0.034 0.032 0.056 0.052 0.092 0.097 0.099 0.167 0.17 0.282 0.441 1 0.41 0.293 0.325 0.212 0.182 0.15 0.127 0.134 0.097 0.07 0.023 0.03 0.05 0.052 0.062 0.103 0.108 0.135 0.137 0.147 0.155 0.149 0.055 0.035 0.025 0.051 0.053 0.064 0.041 0.06 0.084 0.082 0.07 0.068 0.09 0.058 0.065 0.069 0.041 0.056 0.039 0.058 0.07 0.086 0.074 0.081 0.088 0.094 0.065 0.054 0.022 0.026 0.021 0.036 0.075 0.08 0.091 0.11 0.089 0.103 0.094 0.115 0.117 0.09 0.097 0.108 0.068 0.068 0.063 0.056 0.054 0.061 0.052 0.052 0.045 0.047 0.061 0.051 0.047 0.055 0.046 0.053 0.061 0.06 0.041 0.05 0.057 0.058 0.059 0.069 0.059 0.064 0.077 0.059 0.056 0.061 0.06 0.065 0.065 0.055 0.064 0.062 0.074 0.077 0.066 0.071 0.072 0.062 0.07 0.053 0.064 0.072 0.093 0.086 0.069 0.045 0.033 0.053 0.054 0.068 0.067 0.073 0.106 0.089 0.077 0.088 0.05 0.077 0.074 0.045 0.055 0.041 0.018 0.014 0.015 0.011 0.019 0.017 0.028 0.039 0.028 0.035 0.028 0.048 0.057 0.062 0.044 0.044 0.058 0.051 0.061 0.055 0.052 0.043 0.037 0.033 0.024 0.015 0.024 0.04 0.04 0.06 0.058 0.058 0.059 0.073 0.055 0.061 0.069 0.079 0.076 0.062 0.066 0.059 0.063 0.067 0.06 0.055 0.065 0.068 0.06 0.053 0.053 0.05 0.033 0.045 0.047 0.048 0.03 0.025 0.044 0.02 0.036 0.045 0.033 0.034 0.041 0.026 0.028 0.024 0.027 0.042 0.02 0.02 0.031 0.045 0.046 0.028 0.041 0.054 0.052 0.046 0.063 0.066 0.059 0.058 0.057 0.058 0.045 0.053 0.059 0.052 0.047 0.042 0.039 0.049 0.03 0.044 0.057 0.056 0.04 0.052 0.043 0.046 0.05 0.044 0.033 0.06 0.027 0.051 0.052 0.046 0.038 0.022 0.033 0.047 0.1 
0.028 0.026 0.056 0.069 0.085 0.105 0.122 0.161 0.175 0.255 0.286 0.522 1 0.503 0.45 0.26 0.19 0.184 0.138 0.156 0.111 0.079 0.031 0.039 0.06 0.064 0.058 0.117 0.12 0.17 0.188 0.21 0.206 0.242 0.098 0.05 0.042 0.073 0.08 0.102 0.062 0.086 0.126 0.118 0.105 0.107 0.12 0.089 0.073 0.089 0.061 0.087 0.055 0.094 0.088 0.108 0.091 0.108 0.112 0.131 0.115 0.087 0.034 0.036 0.037 0.06 0.104 0.109 0.124 0.154 0.13 0.132 0.124 0.138 0.138 0.096 0.115 0.119 0.088 0.091 0.089 0.084 0.068 0.078 0.072 0.075 0.071 0.066 0.082 0.067 0.054 0.062 0.056 0.068 0.085 0.081 0.066 0.074 0.087 0.082 0.083 0.096 0.084 0.094 0.108 0.099 0.076 0.082 0.092 0.099 0.107 0.092 0.102 0.094 0.109 0.108 0.101 0.106 0.091 0.098 0.106 0.084 0.099 0.103 0.106 0.089 0.088 0.048 0.044 0.076 0.074 0.089 0.093 0.11 0.127 0.105 0.104 0.106 0.081 0.114 0.107 0.065 0.076 0.062 0.025 0.019 0.022 0.022 0.04 0.032 0.048 0.068 0.05 0.05 0.043 0.074 0.094 0.095 0.074 0.081 0.092 0.08 0.091 0.093 0.082 0.067 0.054 0.05 0.043 0.022 0.04 0.059 0.063 0.092 0.083 0.096 0.082 0.099 0.09 0.091 0.103 0.106 0.108 0.096 0.097 0.091 0.087 0.095 0.09 0.077 0.09 0.089 0.081 0.068 0.075 0.073 0.051 0.067 0.074 0.06 0.041 0.044 0.061 0.031 0.053 0.072 0.049 0.055 0.06 0.055 0.039 0.028 0.045 0.056 0.032 0.037 0.052 0.06 0.062 0.04 0.061 0.068 0.072 0.062 0.078 0.082 0.08 0.083 0.085 0.081 0.078 0.074 0.089 0.077 0.081 0.067 0.058 0.064 0.059 0.069 0.092 0.07 0.062 0.069 0.055 0.072 0.078 0.066 0.048 0.079 0.037 0.07 0.072 0.06 0.053 0.033 0.045 0.065 0.117 
0.041 0.041 0.082 0.087 0.134 0.165 0.192 0.238 0.263 0.348 0.339 0.592 0.751 1 0.763 0.382 0.304 0.284 0.229 0.24 0.166 0.128 0.044 0.051 0.071 0.088 0.096 0.179 0.198 0.28 0.308 0.375 0.356 0.456 0.179 0.092 0.079 0.115 0.142 0.176 0.109 0.135 0.22 0.195 0.156 0.171 0.206 0.15 0.129 0.16 0.102 0.133 0.086 0.149 0.171 0.183 0.154 0.183 0.177 0.218 0.17 0.134 0.087 0.087 0.07 0.105 0.21 0.192 0.2 0.257 0.192 0.219 0.187 0.214 0.211 0.169 0.189 0.208 0.145 0.139 0.137 0.118 0.102 0.132 0.118 0.115 0.098 0.089 0.135 0.104 0.095 0.105 0.095 0.107 0.139 0.122 0.081 0.122 0.132 0.125 0.121 0.153 0.154 0.151 0.191 0.163 0.144 0.154 0.166 0.162 0.155 0.137 0.161 0.149 0.169 0.164 0.151 0.172 0.148 0.148 0.156 0.122 0.151 0.147 0.192 0.152 0.13 0.084 0.061 0.115 0.104 0.13 0.14 0.177 0.194 0.184 0.186 0.187 0.132 0.185 0.163 0.111 0.124 0.099 0.042 0.026 0.029 0.021 0.05 0.035 0.071 0.101 0.081 0.082 0.059 0.114 0.143 0.143 0.106 0.116 0.145 0.13 0.151 0.139 0.134 0.118 0.092 0.08 0.075 0.054 0.076 0.093 0.084 0.146 0.138 0.137 0.124 0.165 0.141 0.141 0.169 0.172 0.175 0.146 0.163 0.133 0.135 0.155 0.143 0.125 0.132 0.142 0.133 0.129 0.122 0.118 0.084 0.105 0.125 0.103 0.071 0.067 0.087 0.053 0.085 0.112 0.087 0.083 0.104 0.084 0.054 0.042 0.052 0.073 0.045 0.049 0.076 0.102 0.094 0.059 0.084 0.108 0.1 0.102 0.122 0.13 0.116 0.125 0.124 0.125 0.109 0.12 0.138 0.13 0.119 0.117 0.105 0.114 0.091 0.097 0.134 0.122 0.097 0.113 0.108 0.104 0.114 0.102 0.073 0.115 0.066 0.11 0.117 0.101 0.086 0.049 0.082 0.107 0.182 
0.031 0.021 0.049 0.059 0.084 0.097 0.12 0.147 0.169 0.251 0.249 0.325 0.332 0.365 1 0.34 0.215 0.171 0.148 0.139 0.1 0.075 0.035 0.039 0.056 0.064 0.064 0.116 0.121 0.167 0.163 0.178 0.208 0.192 0.079 0.035 0.037 0.053 0.057 0.073 0.046 0.051 0.095 0.091 0.08 0.076 0.088 0.072 0.058 0.074 0.052 0.066 0.048 0.071 0.082 0.095 0.069 0.086 0.089 0.102 0.078 0.063 0.028 0.032 0.034 0.054 0.092 0.085 0.099 0.131 0.094 0.118 0.105 0.142 0.125 0.082 0.098 0.104 0.079 0.083 0.08 0.069 0.058 0.071 0.063 0.059 0.049 0.047 0.082 0.061 0.053 0.055 0.051 0.063 0.079 0.064 0.041 0.068 0.08 0.061 0.06 0.068 0.072 0.075 0.09 0.071 0.061 0.078 0.08 0.072 0.072 0.066 0.072 0.064 0.072 0.073 0.067 0.081 0.074 0.082 0.089 0.071 0.081 0.079 0.097 0.074 0.07 0.039 0.026 0.051 0.048 0.068 0.064 0.085 0.11 0.092 0.085 0.085 0.058 0.093 0.07 0.045 0.057 0.044 0.021 0.012 0.011 0.013 0.02 0.012 0.03 0.041 0.035 0.041 0.037 0.046 0.064 0.078 0.051 0.063 0.075 0.059 0.083 0.08 0.063 0.049 0.05 0.039 0.035 0.015 0.028 0.038 0.043 0.061 0.07 0.067 0.063 0.081 0.073 0.076 0.081 0.09 0.091 0.082 0.08 0.071 0.079 0.088 0.08 0.071 0.079 0.081 0.069 0.062 0.07 0.067 0.054 0.054 0.069 0.059 0.033 0.038 0.055 0.032 0.045 0.056 0.051 0.04 0.052 0.043 0.035 0.023 0.03 0.044 0.027 0.025 0.046 0.057 0.058 0.033 0.049 0.062 0.062 0.053 0.069 0.067 0.064 0.063 0.064 0.064 0.052 0.056 0.073 0.068 0.06 0.062 0.049 0.055 0.047 0.048 0.066 0.062 0.045 0.056 0.041 0.048 0.059 0.054 0.038 0.07 0.038 0.062 0.065 0.061 0.045 0.028 0.046 0.054 0.11 
0.06 0.061 0.12 0.136 0.207 0.237 0.258 0.375 0.397 0.54 0.401 0.359 0.304 0.319 0.604 1 0.535 0.426 0.347 0.34 0.247 0.178 0.064 0.083 0.134 0.15 0.15 0.281 0.284 0.399 0.417 0.346 0.504 0.308 0.149 0.077 0.071 0.112 0.144 0.159 0.098 0.141 0.229 0.213 0.19 0.205 0.234 0.163 0.158 0.194 0.127 0.18 0.141 0.206 0.211 0.242 0.178 0.198 0.22 0.265 0.208 0.159 0.066 0.085 0.079 0.104 0.204 0.157 0.223 0.275 0.255 0.261 0.261 0.318 0.299 0.222 0.264 0.28 0.178 0.184 0.185 0.163 0.156 0.174 0.159 0.156 0.13 0.125 0.181 0.141 0.133 0.149 0.133 0.139 0.184 0.17 0.13 0.159 0.179 0.158 0.178 0.203 0.186 0.193 0.231 0.201 0.163 0.189 0.201 0.199 0.196 0.177 0.196 0.183 0.201 0.209 0.177 0.217 0.198 0.202 0.213 0.178 0.209 0.206 0.237 0.206 0.191 0.135 0.102 0.163 0.161 0.192 0.197 0.228 0.274 0.22 0.214 0.226 0.153 0.228 0.192 0.127 0.162 0.123 0.057 0.041 0.037 0.041 0.057 0.044 0.091 0.111 0.092 0.111 0.087 0.148 0.178 0.197 0.125 0.154 0.187 0.158 0.191 0.18 0.165 0.141 0.12 0.11 0.09 0.039 0.075 0.119 0.117 0.184 0.184 0.184 0.173 0.213 0.182 0.183 0.22 0.218 0.219 0.185 0.211 0.194 0.196 0.202 0.193 0.17 0.186 0.194 0.164 0.165 0.161 0.152 0.1 0.126 0.153 0.118 0.09 0.076 0.116 0.061 0.097 0.128 0.104 0.105 0.131 0.093 0.072 0.047 0.066 0.111 0.053 0.062 0.103 0.148 0.136 0.084 0.126 0.144 0.139 0.132 0.17 0.178 0.148 0.148 0.174 0.179 0.14 0.147 0.179 0.15 0.149 0.154 0.15 0.146 0.107 0.144 0.177 0.16 0.124 0.145 0.134 0.14 0.151 0.129 0.113 0.17 0.099 0.155 0.159 0.142 0.11 0.06 0.105 0.139 0.271 
0.078 0.085 0.172 0.204 0.27 0.339 0.374 0.447 0.555 0.612 0.302 0.273 0.241 0.273 0.391 0.55 1 0.56 0.476 0.477 0.333 0.248 0.104 0.112 0.167 0.201 0.187 0.37 0.417 0.587 0.545 0.408 0.418 0.274 0.125 0.073 0.06 0.123 0.177 0.196 0.122 0.177 0.281 0.27 0.23 0.244 0.283 0.204 0.197 0.24 0.161 0.208 0.145 0.243 0.263 0.29 0.253 0.279 0.303 0.333 0.25 0.172 0.064 0.072 0.06 0.08 0.176 0.181 0.249 0.359 0.324 0.366 0.332 0.425 0.396 0.318 0.351 0.374 0.252 0.247 0.239 0.211 0.175 0.24 0.209 0.187 0.172 0.165 0.243 0.178 0.149 0.192 0.172 0.181 0.241 0.225 0.162 0.203 0.233 0.205 0.223 0.26 0.235 0.248 0.291 0.244 0.224 0.235 0.256 0.254 0.252 0.224 0.245 0.226 0.252 0.267 0.232 0.269 0.241 0.23 0.277 0.211 0.238 0.243 0.338 0.279 0.246 0.152 0.112 0.19 0.198 0.246 0.237 0.26 0.354 0.286 0.263 0.273 0.196 0.267 0.25 0.151 0.199 0.15 0.063 0.045 0.047 0.032 0.072 0.049 0.099 0.149 0.112 0.131 0.116 0.195 0.227 0.241 0.167 0.194 0.245 0.211 0.257 0.241 0.22 0.19 0.146 0.132 0.094 0.055 0.106 0.158 0.154 0.218 0.22 0.243 0.233 0.277 0.24 0.251 0.275 0.273 0.287 0.243 0.263 0.242 0.25 0.264 0.248 0.219 0.253 0.261 0.218 0.19 0.211 0.198 0.131 0.178 0.209 0.164 0.106 0.109 0.161 0.105 0.137 0.183 0.142 0.135 0.17 0.134 0.099 0.074 0.096 0.158 0.069 0.092 0.134 0.19 0.165 0.096 0.163 0.194 0.193 0.161 0.217 0.232 0.205 0.197 0.207 0.22 0.174 0.193 0.238 0.212 0.215 0.212 0.169 0.188 0.139 0.181 0.233 0.221 0.177 0.184 0.174 0.194 0.208 0.16 0.133 0.208 0.116 0.218 0.209 0.187 0.15 0.085 0.134 0.163 0.386 
0.087 0.081 0.194 0.289 0.434 0.412 0.449 0.464 0.494 0.508 0.246 0.249 0.21 0.233 0.333 0.468 0.571 1 0.535 0.549 0.394 0.277 0.126 0.115 0.187 0.223 0.208 0.415 0.413 0.494 0.558 0.368 0.452 0.263 0.143 0.078 0.074 0.129 0.165 0.173 0.117 0.167 0.252 0.233 0.213 0.209 0.248 0.19 0.175 0.22 0.142 0.188 0.139 0.212 0.226 0.272 0.234 0.246 0.281 0.295 0.228 0.159 0.064 0.07 0.072 0.105 0.203 0.177 0.256 0.313 0.277 0.304 0.308 0.384 0.338 0.287 0.302 0.313 0.226 0.228 0.23 0.201 0.166 0.216 0.173 0.166 0.156 0.14 0.211 0.181 0.154 0.17 0.153 0.153 0.197 0.188 0.145 0.177 0.196 0.177 0.176 0.215 0.206 0.221 0.261 0.219 0.185 0.215 0.229 0.221 0.224 0.196 0.224 0.198 0.231 0.229 0.193 0.24 0.219 0.222 0.254 0.207 0.226 0.223 0.272 0.238 0.21 0.128 0.11 0.172 0.177 0.214 0.216 0.241 0.3 0.237 0.236 0.24 0.18 0.247 0.216 0.147 0.194 0.144 0.058 0.039 0.049 0.033 0.075 0.055 0.082 0.133 0.105 0.119 0.103 0.163 0.198 0.205 0.137 0.164 0.208 0.177 0.214 0.209 0.189 0.162 0.127 0.125 0.09 0.05 0.087 0.128 0.119 0.199 0.198 0.196 0.181 0.243 0.21 0.227 0.244 0.248 0.257 0.22 0.24 0.225 0.218 0.238 0.214 0.191 0.21 0.219 0.194 0.177 0.2 0.192 0.133 0.159 0.198 0.157 0.108 0.095 0.157 0.095 0.151 0.169 0.135 0.139 0.161 0.129 0.086 0.062 0.097 0.124 0.076 0.091 0.136 0.183 0.168 0.101 0.149 0.171 0.159 0.142 0.191 0.206 0.176 0.185 0.198 0.19 0.163 0.18 0.217 0.206 0.184 0.185 0.147 0.163 0.125 0.151 0.211 0.198 0.156 0.167 0.144 0.162 0.186 0.142 0.113 0.192 0.105 0.185 0.175 0.162 0.129 0.062 0.115 0.156 0.314 
0.093 0.106 0.241 0.273 0.35 0.562 0.624 0.509 0.617 0.556 0.253 0.242 0.196 0.212 0.3 0.389 0.5 0.556 1 0.653 0.571 0.378 0.16 0.178 0.253 0.297 0.317 0.59 0.518 0.523 0.504 0.35 0.371 0.229 0.114 0.064 0.049 0.129 0.169 0.187 0.129 0.18 0.278 0.242 0.216 0.24 0.285 0.217 0.186 0.229 0.139 0.203 0.163 0.25 0.258 0.3 0.247 0.27 0.292 0.329 0.241 0.165 0.055 0.072 0.061 0.089 0.162 0.181 0.247 0.323 0.304 0.324 0.346 0.481 0.411 0.315 0.339 0.356 0.243 0.234 0.233 0.209 0.191 0.23 0.192 0.186 0.159 0.165 0.236 0.192 0.174 0.189 0.168 0.181 0.228 0.22 0.149 0.205 0.234 0.214 0.222 0.243 0.237 0.246 0.3 0.259 0.222 0.242 0.249 0.248 0.236 0.221 0.248 0.229 0.262 0.258 0.236 0.268 0.246 0.239 0.273 0.21 0.241 0.26 0.318 0.272 0.245 0.162 0.126 0.203 0.207 0.244 0.249 0.279 0.32 0.256 0.25 0.244 0.189 0.268 0.252 0.159 0.206 0.157 0.074 0.047 0.056 0.045 0.095 0.064 0.116 0.158 0.106 0.132 0.116 0.189 0.218 0.226 0.17 0.199 0.241 0.195 0.242 0.229 0.201 0.171 0.147 0.108 0.106 0.055 0.11 0.155 0.147 0.236 0.211 0.232 0.211 0.255 0.232 0.239 0.278 0.283 0.289 0.245 0.265 0.232 0.233 0.252 0.254 0.201 0.233 0.246 0.212 0.196 0.213 0.206 0.145 0.167 0.19 0.166 0.112 0.108 0.177 0.095 0.152 0.179 0.133 0.15 0.175 0.136 0.106 0.075 0.098 0.143 0.077 0.085 0.131 0.179 0.158 0.102 0.141 0.186 0.183 0.164 0.218 0.23 0.204 0.202 0.215 0.213 0.181 0.185 0.232 0.198 0.185 0.181 0.157 0.175 0.128 0.162 0.217 0.202 0.169 0.208 0.178 0.195 0.215 0.184 0.152 0.215 0.113 0.222 0.208 0.187 0.144 0.086 0.123 0.167 0.354 
0.108 0.12 0.252 0.256 0.304 0.336 0.329 0.305 0.364 0.362 0.164 0.179 0.155 0.174 0.22 0.282 0.371 0.383 0.47 1 0.448 0.339 0.128 0.144 0.227 0.259 0.255 0.423 0.45 0.438 0.474 0.275 0.288 0.186 0.105 0.062 0.052 0.121 0.138 0.164 0.104 0.141 0.201 0.198 0.187 0.175 0.214 0.188 0.132 0.164 0.109 0.149 0.11 0.169 0.167 0.199 0.199 0.22 0.245 0.279 0.21 0.161 0.065 0.071 0.058 0.083 0.15 0.148 0.205 0.25 0.26 0.257 0.263 0.312 0.282 0.199 0.223 0.238 0.15 0.162 0.158 0.134 0.124 0.149 0.138 0.132 0.117 0.109 0.169 0.114 0.098 0.121 0.113 0.116 0.15 0.141 0.11 0.126 0.165 0.14 0.141 0.166 0.159 0.167 0.198 0.161 0.146 0.161 0.176 0.157 0.153 0.145 0.161 0.159 0.172 0.167 0.136 0.179 0.152 0.164 0.179 0.14 0.165 0.172 0.218 0.179 0.154 0.097 0.072 0.128 0.127 0.16 0.164 0.198 0.245 0.188 0.183 0.181 0.134 0.19 0.155 0.107 0.137 0.103 0.051 0.037 0.031 0.032 0.055 0.041 0.074 0.101 0.065 0.074 0.068 0.107 0.143 0.148 0.101 0.126 0.149 0.129 0.159 0.16 0.148 0.114 0.093 0.078 0.07 0.036 0.074 0.104 0.099 0.149 0.141 0.156 0.138 0.174 0.149 0.157 0.179 0.184 0.186 0.163 0.177 0.161 0.153 0.17 0.149 0.142 0.157 0.171 0.14 0.137 0.127 0.128 0.085 0.099 0.134 0.101 0.073 0.073 0.103 0.07 0.094 0.125 0.092 0.09 0.111 0.089 0.068 0.047 0.068 0.098 0.062 0.064 0.078 0.117 0.106 0.062 0.107 0.13 0.121 0.116 0.144 0.149 0.131 0.13 0.14 0.134 0.123 0.116 0.157 0.136 0.124 0.127 0.111 0.12 0.098 0.109 0.144 0.131 0.117 0.13 0.114 0.127 0.144 0.097 0.088 0.142 0.086 0.143 0.133 0.12 0.093 0.051 0.088 0.125 0.24 
0.178 0.159 0.349 0.31 0.309 0.549 0.443 0.328 0.386 0.372 0.162 0.143 0.126 0.142 0.187 0.266 0.341 0.368 0.55 0.572 1 0.619 0.221 0.28 0.422 0.511 0.454 0.558 0.433 0.399 0.371 0.235 0.236 0.153 0.061 0.042 0.03 0.082 0.098 0.117 0.081 0.114 0.18 0.171 0.16 0.164 0.188 0.158 0.124 0.157 0.099 0.135 0.102 0.161 0.154 0.187 0.188 0.187 0.216 0.23 0.172 0.128 0.047 0.053 0.04 0.053 0.105 0.118 0.158 0.224 0.209 0.222 0.238 0.307 0.266 0.192 0.216 0.23 0.154 0.146 0.158 0.133 0.11 0.152 0.138 0.133 0.119 0.111 0.161 0.135 0.117 0.12 0.113 0.123 0.16 0.137 0.103 0.138 0.151 0.138 0.139 0.162 0.152 0.161 0.185 0.153 0.131 0.15 0.153 0.155 0.153 0.129 0.152 0.149 0.169 0.167 0.158 0.159 0.149 0.147 0.174 0.153 0.155 0.159 0.199 0.175 0.172 0.124 0.091 0.135 0.136 0.157 0.153 0.176 0.223 0.172 0.176 0.168 0.122 0.187 0.165 0.103 0.134 0.1 0.044 0.031 0.031 0.023 0.057 0.045 0.062 0.102 0.071 0.072 0.06 0.107 0.143 0.143 0.093 0.108 0.139 0.121 0.157 0.149 0.133 0.104 0.086 0.069 0.064 0.034 0.069 0.095 0.096 0.155 0.137 0.136 0.133 0.17 0.145 0.15 0.162 0.171 0.178 0.16 0.175 0.165 0.158 0.173 0.165 0.149 0.154 0.16 0.14 0.129 0.124 0.118 0.089 0.1 0.123 0.1 0.063 0.067 0.087 0.053 0.087 0.103 0.084 0.079 0.097 0.074 0.056 0.043 0.055 0.081 0.055 0.055 0.083 0.117 0.092 0.066 0.109 0.121 0.11 0.097 0.143 0.148 0.121 0.116 0.125 0.136 0.1 0.118 0.15 0.132 0.123 0.113 0.113 0.128 0.096 0.106 0.143 0.125 0.115 0.129 0.109 0.117 0.133 0.107 0.086 0.135 0.074 0.13 0.113 0.112 0.093 0.051 0.089 0.113 0.227 
0.269 0.193 0.427 0.284 0.214 0.341 0.279 0.217 0.241 0.238 0.125 0.11 0.092 0.108 0.136 0.191 0.23 0.237 0.333 0.385 0.582 1 0.333 0.359 0.52 0.552 0.532 0.387 0.284 0.259 0.246 0.156 0.174 0.114 0.057 0.04 0.03 0.055 0.069 0.079 0.055 0.089 0.125 0.102 0.1 0.116 0.138 0.107 0.094 0.115 0.073 0.112 0.082 0.132 0.131 0.138 0.119 0.137 0.162 0.156 0.118 0.093 0.036 0.03 0.033 0.051 0.09 0.096 0.12 0.143 0.141 0.155 0.174 0.209 0.188 0.14 0.167 0.172 0.125 0.117 0.103 0.098 0.091 0.117 0.093 0.088 0.084 0.072 0.115 0.094 0.083 0.093 0.086 0.092 0.106 0.108 0.092 0.112 0.104 0.102 0.111 0.124 0.117 0.127 0.144 0.122 0.1 0.114 0.128 0.128 0.12 0.097 0.113 0.102 0.119 0.116 0.116 0.123 0.119 0.117 0.129 0.111 0.114 0.124 0.162 0.145 0.118 0.07 0.065 0.102 0.111 0.136 0.129 0.141 0.163 0.124 0.122 0.127 0.092 0.127 0.117 0.083 0.1 0.082 0.039 0.028 0.032 0.023 0.042 0.027 0.056 0.076 0.058 0.058 0.051 0.072 0.097 0.104 0.071 0.087 0.114 0.098 0.116 0.113 0.099 0.08 0.072 0.06 0.055 0.031 0.058 0.07 0.07 0.105 0.095 0.101 0.108 0.126 0.112 0.12 0.132 0.134 0.14 0.109 0.129 0.114 0.112 0.124 0.117 0.1 0.117 0.116 0.102 0.087 0.089 0.09 0.063 0.073 0.091 0.072 0.048 0.048 0.065 0.039 0.067 0.086 0.065 0.063 0.083 0.066 0.043 0.039 0.045 0.065 0.031 0.04 0.056 0.085 0.069 0.044 0.08 0.09 0.093 0.074 0.106 0.109 0.096 0.099 0.099 0.1 0.082 0.091 0.115 0.105 0.099 0.095 0.09 0.094 0.071 0.085 0.11 0.101 0.075 0.088 0.077 0.088 0.087 0.076 0.07 0.096 0.059 0.093 0.101 0.085 0.071 0.045 0.075 0.08 0.158 
0.14 0.125 0.231 0.311 0.157 0.188 0.158 0.115 0.132 0.127 0.054 0.048 0.043 0.048 0.073 0.089 0.119 0.129 0.184 0.206 0.319 0.493 1 0.474 0.365 0.328 0.309 0.221 0.149 0.13 0.139 0.09 0.086 0.052 0.03 0.013 0.017 0.033 0.041 0.043 0.03 0.041 0.07 0.071 0.06 0.053 0.065 0.061 0.044 0.056 0.042 0.055 0.046 0.062 0.064 0.068 0.066 0.074 0.08 0.083 0.071 0.054 0.016 0.012 0.015 0.021 0.045 0.054 0.063 0.078 0.082 0.079 0.083 0.106 0.084 0.067 0.074 0.076 0.052 0.055 0.057 0.05 0.041 0.051 0.051 0.046 0.04 0.039 0.053 0.044 0.04 0.049 0.042 0.048 0.056 0.053 0.039 0.047 0.055 0.048 0.046 0.058 0.051 0.058 0.07 0.056 0.048 0.056 0.06 0.056 0.056 0.046 0.058 0.047 0.055 0.06 0.051 0.061 0.057 0.064 0.068 0.053 0.06 0.059 0.072 0.06 0.052 0.032 0.019 0.039 0.041 0.05 0.06 0.067 0.074 0.06 0.063 0.063 0.043 0.064 0.055 0.036 0.048 0.028 0.012 0.01 0.009 0.009 0.017 0.011 0.019 0.039 0.029 0.032 0.029 0.048 0.055 0.052 0.041 0.049 0.06 0.048 0.058 0.059 0.057 0.041 0.041 0.028 0.026 0.013 0.026 0.035 0.036 0.054 0.056 0.059 0.058 0.061 0.057 0.062 0.063 0.062 0.067 0.058 0.063 0.057 0.053 0.056 0.055 0.048 0.053 0.057 0.047 0.046 0.054 0.052 0.038 0.048 0.057 0.05 0.034 0.032 0.048 0.026 0.042 0.048 0.032 0.036 0.042 0.037 0.023 0.022 0.022 0.036 0.017 0.021 0.034 0.046 0.043 0.025 0.035 0.042 0.047 0.046 0.054 0.056 0.052 0.046 0.049 0.051 0.039 0.05 0.057 0.05 0.047 0.048 0.048 0.051 0.032 0.049 0.059 0.054 0.037 0.047 0.038 0.044 0.049 0.039 0.033 0.052 0.035 0.051 0.05 0.047 0.034 0.014 0.03 0.044 0.073 
0.116 0.116 0.217 0.199 0.134 0.187 0.154 0.11 0.124 0.133 0.063 0.054 0.054 0.058 0.065 0.089 0.126 0.124 0.183 0.209 0.291 0.429 0.381 1 0.548 0.396 0.346 0.216 0.151 0.137 0.131 0.085 0.089 0.064 0.027 0.018 0.012 0.031 0.038 0.045 0.028 0.046 0.072 0.063 0.064 0.059 0.065 0.058 0.044 0.058 0.036 0.056 0.04 0.06 0.063 0.082 0.061 0.07 0.082 0.08 0.065 0.057 0.028 0.022 0.024 0.03 0.049 0.047 0.069 0.08 0.074 0.094 0.087 0.111 0.1 0.075 0.082 0.087 0.058 0.057 0.056 0.054 0.048 0.057 0.047 0.043 0.05 0.041 0.056 0.044 0.044 0.041 0.038 0.044 0.055 0.048 0.043 0.055 0.055 0.056 0.057 0.059 0.055 0.058 0.067 0.064 0.049 0.056 0.054 0.059 0.056 0.055 0.058 0.052 0.061 0.07 0.062 0.067 0.061 0.056 0.064 0.046 0.057 0.058 0.075 0.07 0.068 0.044 0.035 0.056 0.056 0.056 0.063 0.074 0.089 0.066 0.06 0.07 0.052 0.069 0.063 0.045 0.052 0.035 0.015 0.012 0.013 0.005 0.025 0.016 0.028 0.045 0.031 0.031 0.03 0.04 0.051 0.055 0.04 0.04 0.048 0.048 0.059 0.058 0.052 0.043 0.039 0.031 0.03 0.011 0.03 0.038 0.033 0.05 0.052 0.055 0.05 0.067 0.064 0.054 0.063 0.071 0.068 0.052 0.06 0.063 0.059 0.063 0.055 0.047 0.056 0.063 0.052 0.049 0.046 0.048 0.034 0.04 0.053 0.044 0.026 0.023 0.036 0.021 0.032 0.041 0.034 0.036 0.037 0.026 0.021 0.016 0.022 0.033 0.015 0.019 0.034 0.052 0.041 0.022 0.039 0.046 0.038 0.032 0.049 0.049 0.044 0.048 0.05 0.049 0.041 0.038 0.056 0.051 0.035 0.045 0.041 0.045 0.029 0.036 0.049 0.04 0.036 0.044 0.039 0.041 0.042 0.034 0.025 0.038 0.028 0.047 0.045 0.039 0.026 0.019 0.028 0.039 0.07 
0.13 0.102 0.278 0.203 0.137 0.243 0.192 0.133 0.149 0.149 0.07 0.072 0.063 0.068 0.089 0.116 0.137 0.147 0.242 0.256 0.399 0.515 0.277 0.511 1 0.569 0.54 0.288 0.198 0.168 0.163 0.1 0.11 0.079 0.04 0.023 0.019 0.042 0.051 0.052 0.037 0.053 0.083 0.082 0.072 0.074 0.087 0.064 0.056 0.068 0.049 0.061 0.042 0.075 0.081 0.089 0.085 0.08 0.106 0.103 0.079 0.065 0.021 0.026 0.023 0.027 0.066 0.048 0.073 0.09 0.091 0.092 0.101 0.143 0.121 0.087 0.097 0.113 0.073 0.075 0.077 0.069 0.059 0.073 0.062 0.059 0.054 0.051 0.073 0.067 0.062 0.058 0.051 0.063 0.069 0.069 0.055 0.068 0.077 0.068 0.071 0.079 0.072 0.071 0.085 0.071 0.061 0.064 0.072 0.065 0.068 0.059 0.071 0.059 0.072 0.082 0.07 0.084 0.079 0.076 0.087 0.066 0.076 0.086 0.099 0.087 0.082 0.056 0.04 0.069 0.066 0.075 0.081 0.084 0.102 0.086 0.086 0.087 0.064 0.091 0.075 0.043 0.056 0.041 0.016 0.012 0.015 0.016 0.029 0.022 0.028 0.053 0.03 0.033 0.034 0.057 0.075 0.07 0.05 0.054 0.067 0.063 0.077 0.075 0.07 0.052 0.05 0.035 0.031 0.015 0.029 0.043 0.049 0.071 0.068 0.074 0.07 0.082 0.078 0.077 0.077 0.084 0.088 0.076 0.076 0.07 0.074 0.077 0.07 0.069 0.075 0.076 0.066 0.055 0.066 0.071 0.044 0.056 0.071 0.057 0.042 0.038 0.055 0.024 0.044 0.064 0.044 0.047 0.056 0.052 0.035 0.025 0.03 0.047 0.03 0.026 0.043 0.055 0.055 0.033 0.052 0.051 0.064 0.056 0.07 0.074 0.061 0.057 0.067 0.066 0.053 0.055 0.074 0.06 0.056 0.059 0.055 0.061 0.044 0.06 0.073 0.06 0.054 0.063 0.057 0.057 0.062 0.047 0.043 0.06 0.038 0.064 0.064 0.058 0.053 0.03 0.042 0.048 0.1 
0.159 0.131 0.29 0.193 0.177 0.29 0.24 0.181 0.232 0.214 0.103 0.1 0.079 0.094 0.113 0.154 0.199 0.218 0.299 0.324 0.506 0.552 0.21 0.355 0.571 1 0.508 0.357 0.238 0.221 0.223 0.155 0.136 0.099 0.045 0.027 0.022 0.05 0.065 0.081 0.053 0.071 0.11 0.105 0.081 0.097 0.106 0.088 0.064 0.093 0.061 0.088 0.076 0.101 0.112 0.128 0.114 0.105 0.133 0.139 0.102 0.093 0.031 0.024 0.026 0.031 0.068 0.073 0.103 0.134 0.133 0.142 0.149 0.184 0.168 0.128 0.141 0.152 0.108 0.101 0.091 0.088 0.077 0.091 0.082 0.076 0.068 0.065 0.093 0.08 0.078 0.083 0.071 0.072 0.094 0.094 0.068 0.082 0.098 0.086 0.089 0.108 0.107 0.107 0.13 0.104 0.091 0.097 0.111 0.104 0.101 0.085 0.102 0.089 0.094 0.097 0.09 0.105 0.099 0.094 0.106 0.092 0.101 0.111 0.131 0.114 0.089 0.056 0.046 0.081 0.078 0.103 0.1 0.124 0.138 0.106 0.109 0.112 0.074 0.114 0.096 0.064 0.081 0.068 0.027 0.022 0.029 0.024 0.03 0.018 0.037 0.058 0.04 0.048 0.045 0.063 0.084 0.084 0.064 0.074 0.089 0.082 0.1 0.103 0.09 0.074 0.054 0.054 0.046 0.017 0.035 0.054 0.048 0.09 0.093 0.098 0.078 0.109 0.092 0.1 0.107 0.115 0.118 0.103 0.112 0.094 0.094 0.104 0.102 0.086 0.101 0.102 0.085 0.081 0.082 0.085 0.055 0.07 0.089 0.069 0.047 0.055 0.074 0.046 0.057 0.08 0.059 0.056 0.071 0.064 0.05 0.039 0.044 0.056 0.039 0.038 0.049 0.075 0.073 0.042 0.065 0.075 0.077 0.06 0.094 0.097 0.072 0.079 0.084 0.086 0.08 0.086 0.1 0.092 0.084 0.086 0.079 0.081 0.054 0.075 0.101 0.091 0.07 0.08 0.067 0.076 0.09 0.076 0.054 0.084 0.053 0.092 0.081 0.069 0.052 0.035 0.065 0.072 0.145 
0.176 0.157 0.354 0.21 0.178 0.283 0.231 0.2 0.227 0.223 0.103 0.1 0.08 0.084 0.123 0.164 0.214 0.217 0.295 0.342 0.461 0.555 0.217 0.337 0.571 0.531 1 0.463 0.294 0.255 0.232 0.15 0.153 0.102 0.056 0.031 0.031 0.053 0.062 0.074 0.047 0.085 0.114 0.104 0.092 0.115 0.124 0.087 0.081 0.103 0.07 0.106 0.077 0.111 0.112 0.127 0.122 0.116 0.148 0.158 0.108 0.107 0.04 0.033 0.021 0.042 0.078 0.086 0.118 0.139 0.145 0.152 0.164 0.204 0.175 0.136 0.147 0.16 0.117 0.103 0.106 0.087 0.082 0.107 0.091 0.082 0.069 0.067 0.104 0.09 0.07 0.079 0.072 0.083 0.105 0.093 0.069 0.084 0.095 0.09 0.101 0.11 0.098 0.106 0.13 0.111 0.091 0.103 0.109 0.112 0.108 0.094 0.111 0.104 0.114 0.114 0.107 0.122 0.114 0.109 0.127 0.108 0.115 0.119 0.143 0.123 0.116 0.08 0.065 0.092 0.095 0.112 0.108 0.124 0.148 0.123 0.119 0.117 0.079 0.122 0.119 0.072 0.092 0.068 0.027 0.018 0.02 0.019 0.041 0.038 0.045 0.065 0.051 0.066 0.048 0.084 0.096 0.098 0.06 0.086 0.11 0.095 0.103 0.106 0.089 0.077 0.07 0.061 0.052 0.02 0.045 0.069 0.064 0.1 0.084 0.089 0.093 0.117 0.09 0.107 0.124 0.122 0.126 0.113 0.117 0.097 0.098 0.117 0.11 0.097 0.102 0.11 0.09 0.085 0.093 0.089 0.057 0.076 0.091 0.082 0.057 0.057 0.074 0.056 0.079 0.087 0.066 0.07 0.084 0.059 0.044 0.037 0.041 0.062 0.037 0.04 0.058 0.074 0.075 0.045 0.069 0.085 0.087 0.073 0.098 0.104 0.089 0.079 0.088 0.092 0.081 0.083 0.101 0.087 0.086 0.084 0.074 0.082 0.055 0.073 0.096 0.086 0.075 0.082 0.077 0.083 0.087 0.065 0.063 0.095 0.055 0.09 0.092 0.081 0.059 0.032 0.055 0.08 0.146 
0.093 0.087 0.189 0.175 0.207 0.313 0.3 0.263 0.312 0.303 0.141 0.124 0.1 0.118 0.169 0.217 0.296 0.294 0.404 0.434 0.417 0.309 0.116 0.156 0.254 0.271 0.348 1 0.512 0.381 0.328 0.209 0.218 0.139 0.063 0.039 0.033 0.086 0.103 0.117 0.086 0.125 0.173 0.169 0.15 0.157 0.181 0.146 0.121 0.15 0.087 0.121 0.087 0.146 0.16 0.2 0.179 0.185 0.245 0.246 0.162 0.116 0.04 0.043 0.03 0.048 0.106 0.094 0.151 0.203 0.211 0.241 0.249 0.305 0.27 0.201 0.216 0.234 0.149 0.152 0.143 0.134 0.134 0.137 0.125 0.112 0.107 0.097 0.141 0.125 0.102 0.121 0.107 0.111 0.146 0.135 0.103 0.116 0.139 0.135 0.131 0.157 0.149 0.162 0.189 0.148 0.138 0.149 0.161 0.151 0.148 0.127 0.155 0.14 0.156 0.158 0.152 0.162 0.129 0.151 0.16 0.127 0.146 0.164 0.195 0.181 0.155 0.105 0.08 0.127 0.121 0.152 0.15 0.167 0.21 0.172 0.17 0.173 0.125 0.181 0.157 0.116 0.13 0.106 0.043 0.032 0.042 0.023 0.061 0.043 0.061 0.088 0.067 0.081 0.067 0.102 0.147 0.149 0.088 0.113 0.147 0.116 0.139 0.129 0.122 0.099 0.087 0.066 0.063 0.028 0.07 0.088 0.085 0.136 0.14 0.135 0.128 0.154 0.136 0.144 0.164 0.173 0.18 0.15 0.163 0.139 0.145 0.162 0.152 0.133 0.146 0.151 0.131 0.134 0.126 0.117 0.077 0.105 0.12 0.105 0.08 0.072 0.097 0.062 0.09 0.108 0.086 0.084 0.097 0.082 0.069 0.051 0.061 0.085 0.048 0.051 0.09 0.12 0.11 0.073 0.094 0.12 0.105 0.1 0.134 0.141 0.127 0.128 0.136 0.132 0.112 0.114 0.143 0.117 0.107 0.109 0.103 0.116 0.08 0.098 0.126 0.123 0.09 0.123 0.105 0.111 0.119 0.093 0.082 0.132 0.075 0.126 0.115 0.102 0.085 0.044 0.075 0.102 0.222 
0.101 0.122 0.23 0.241 0.295 0.364 0.369 0.345 0.404 0.405 0.213 0.196 0.17 0.176 0.227 0.31 0.412 0.41 0.502 0.615 0.43 0.326 0.132 0.158 0.244 0.272 0.295 0.654 1 0.634 0.495 0.318 0.29 0.206 0.119 0.085 0.071 0.14 0.174 0.183 0.117 0.188 0.256 0.256 0.225 0.229 0.279 0.217 0.176 0.224 0.134 0.198 0.147 0.232 0.245 0.267 0.273 0.278 0.363 0.361 0.255 0.179 0.071 0.075 0.07 0.087 0.167 0.154 0.235 0.298 0.31 0.351 0.36 0.436 0.376 0.28 0.301 0.323 0.226 0.214 0.217 0.199 0.17 0.207 0.187 0.166 0.153 0.157 0.221 0.19 0.168 0.181 0.169 0.18 0.229 0.208 0.153 0.195 0.205 0.204 0.204 0.236 0.22 0.235 0.278 0.235 0.219 0.222 0.238 0.236 0.234 0.205 0.235 0.216 0.246 0.239 0.218 0.251 0.232 0.229 0.257 0.201 0.234 0.248 0.281 0.238 0.229 0.17 0.126 0.206 0.191 0.236 0.228 0.268 0.31 0.251 0.247 0.248 0.186 0.266 0.244 0.175 0.191 0.146 0.07 0.054 0.057 0.04 0.071 0.053 0.102 0.147 0.104 0.105 0.101 0.162 0.211 0.215 0.146 0.161 0.217 0.193 0.233 0.225 0.211 0.174 0.144 0.132 0.099 0.057 0.097 0.156 0.135 0.208 0.207 0.215 0.191 0.243 0.223 0.228 0.255 0.26 0.262 0.217 0.246 0.219 0.228 0.245 0.233 0.211 0.226 0.244 0.205 0.179 0.203 0.182 0.124 0.162 0.197 0.156 0.105 0.11 0.151 0.094 0.136 0.174 0.13 0.133 0.153 0.13 0.086 0.061 0.08 0.128 0.055 0.073 0.116 0.172 0.162 0.078 0.136 0.168 0.161 0.143 0.207 0.204 0.183 0.187 0.2 0.197 0.157 0.178 0.215 0.196 0.193 0.183 0.146 0.181 0.123 0.156 0.206 0.19 0.156 0.18 0.16 0.172 0.187 0.152 0.119 0.197 0.115 0.188 0.186 0.16 0.126 0.069 0.129 0.159 0.275 
0.067 0.066 0.134 0.147 0.187 0.254 0.278 0.288 0.363 0.374 0.163 0.152 0.132 0.163 0.218 0.274 0.41 0.342 0.365 0.388 0.287 0.198 0.079 0.094 0.146 0.175 0.191 0.366 0.449 1 0.459 0.283 0.258 0.169 0.09 0.055 0.047 0.093 0.131 0.158 0.112 0.144 0.21 0.216 0.2 0.212 0.242 0.188 0.16 0.201 0.144 0.183 0.14 0.221 0.233 0.264 0.242 0.238 0.271 0.286 0.226 0.155 0.057 0.054 0.056 0.072 0.137 0.146 0.215 0.271 0.266 0.344 0.327 0.418 0.355 0.284 0.307 0.32 0.222 0.213 0.221 0.199 0.163 0.198 0.179 0.166 0.149 0.142 0.197 0.161 0.126 0.161 0.146 0.152 0.186 0.179 0.123 0.16 0.192 0.178 0.189 0.21 0.198 0.21 0.249 0.211 0.18 0.21 0.218 0.209 0.207 0.195 0.217 0.193 0.209 0.219 0.19 0.219 0.203 0.193 0.235 0.192 0.2 0.22 0.268 0.24 0.215 0.132 0.106 0.164 0.172 0.214 0.209 0.238 0.286 0.221 0.214 0.215 0.153 0.224 0.208 0.132 0.169 0.129 0.046 0.032 0.049 0.039 0.072 0.055 0.094 0.13 0.093 0.1 0.096 0.141 0.179 0.193 0.128 0.149 0.192 0.161 0.201 0.194 0.177 0.143 0.126 0.097 0.082 0.047 0.09 0.131 0.126 0.191 0.19 0.183 0.185 0.225 0.184 0.192 0.233 0.23 0.228 0.2 0.216 0.205 0.195 0.218 0.202 0.166 0.187 0.204 0.168 0.174 0.179 0.163 0.115 0.141 0.166 0.128 0.094 0.082 0.127 0.083 0.114 0.145 0.116 0.109 0.134 0.103 0.089 0.058 0.078 0.118 0.063 0.07 0.111 0.148 0.131 0.078 0.124 0.161 0.149 0.139 0.179 0.18 0.168 0.165 0.169 0.179 0.134 0.147 0.2 0.184 0.172 0.159 0.148 0.166 0.123 0.134 0.188 0.166 0.137 0.156 0.136 0.152 0.167 0.126 0.107 0.169 0.092 0.173 0.162 0.139 0.121 0.078 0.12 0.153 0.294 
0.085 0.085 0.199 0.217 0.284 0.364 0.376 0.386 0.47 0.483 0.253 0.25 0.216 0.25 0.32 0.419 0.552 0.527 0.464 0.631 0.388 0.266 0.11 0.124 0.185 0.224 0.227 0.438 0.509 0.674 1 0.491 0.433 0.292 0.15 0.085 0.079 0.169 0.204 0.243 0.135 0.224 0.347 0.317 0.257 0.276 0.337 0.264 0.223 0.267 0.175 0.238 0.157 0.24 0.281 0.315 0.283 0.323 0.354 0.412 0.313 0.22 0.098 0.102 0.093 0.11 0.22 0.235 0.353 0.424 0.395 0.392 0.35 0.427 0.398 0.296 0.356 0.364 0.252 0.238 0.234 0.187 0.197 0.226 0.198 0.194 0.178 0.17 0.242 0.188 0.174 0.184 0.17 0.19 0.235 0.213 0.157 0.201 0.224 0.213 0.217 0.266 0.23 0.258 0.306 0.256 0.239 0.24 0.276 0.26 0.261 0.227 0.255 0.239 0.271 0.271 0.239 0.271 0.239 0.244 0.264 0.217 0.246 0.246 0.312 0.28 0.255 0.148 0.13 0.22 0.212 0.234 0.234 0.266 0.362 0.298 0.297 0.315 0.216 0.317 0.276 0.188 0.215 0.171 0.093 0.067 0.067 0.046 0.082 0.065 0.113 0.166 0.111 0.135 0.131 0.184 0.221 0.225 0.15 0.184 0.228 0.19 0.235 0.228 0.207 0.182 0.159 0.137 0.096 0.046 0.1 0.143 0.147 0.237 0.222 0.231 0.221 0.28 0.245 0.249 0.284 0.293 0.299 0.255 0.27 0.24 0.243 0.257 0.251 0.209 0.229 0.242 0.201 0.19 0.192 0.188 0.121 0.161 0.198 0.153 0.106 0.078 0.144 0.103 0.144 0.174 0.135 0.14 0.176 0.135 0.102 0.084 0.099 0.142 0.081 0.086 0.134 0.177 0.17 0.096 0.149 0.181 0.172 0.156 0.211 0.22 0.2 0.2 0.204 0.217 0.181 0.199 0.24 0.221 0.201 0.183 0.173 0.186 0.147 0.179 0.224 0.215 0.176 0.192 0.18 0.19 0.211 0.177 0.159 0.211 0.121 0.205 0.197 0.178 0.141 0.08 0.13 0.172 0.349 
0.07 0.064 0.145 0.16 0.232 0.262 0.287 0.33 0.402 0.441 0.248 0.279 0.299 0.367 0.397 0.439 0.511 0.438 0.368 0.422 0.258 0.203 0.08 0.09 0.142 0.179 0.172 0.32 0.356 0.479 0.584 1 0.502 0.395 0.171 0.106 0.079 0.204 0.226 0.283 0.173 0.256 0.427 0.385 0.335 0.343 0.403 0.307 0.243 0.311 0.199 0.278 0.202 0.303 0.312 0.331 0.277 0.353 0.332 0.399 0.336 0.224 0.093 0.098 0.106 0.137 0.261 0.25 0.358 0.54 0.362 0.395 0.348 0.358 0.363 0.272 0.337 0.36 0.278 0.287 0.275 0.245 0.218 0.27 0.252 0.236 0.204 0.199 0.281 0.236 0.206 0.222 0.201 0.228 0.276 0.242 0.179 0.242 0.275 0.249 0.23 0.306 0.279 0.299 0.361 0.288 0.255 0.292 0.308 0.292 0.292 0.266 0.288 0.282 0.309 0.307 0.269 0.325 0.297 0.289 0.324 0.259 0.293 0.318 0.345 0.293 0.262 0.169 0.128 0.208 0.226 0.288 0.287 0.332 0.389 0.378 0.354 0.382 0.255 0.374 0.3 0.215 0.242 0.187 0.09 0.063 0.075 0.044 0.095 0.07 0.118 0.188 0.131 0.168 0.15 0.212 0.258 0.276 0.185 0.231 0.278 0.234 0.282 0.278 0.247 0.208 0.169 0.142 0.11 0.05 0.116 0.176 0.157 0.276 0.264 0.267 0.252 0.316 0.268 0.278 0.33 0.345 0.349 0.292 0.314 0.289 0.276 0.291 0.281 0.247 0.277 0.291 0.246 0.249 0.233 0.226 0.158 0.191 0.237 0.185 0.137 0.122 0.178 0.11 0.163 0.211 0.163 0.161 0.199 0.144 0.104 0.087 0.111 0.176 0.102 0.11 0.159 0.219 0.212 0.114 0.18 0.225 0.225 0.206 0.265 0.273 0.238 0.243 0.241 0.264 0.202 0.217 0.263 0.235 0.23 0.228 0.196 0.217 0.16 0.186 0.253 0.241 0.191 0.214 0.192 0.197 0.229 0.194 0.159 0.248 0.162 0.228 0.232 0.215 0.161 0.095 0.151 0.224 0.294 
0.067 0.062 0.132 0.17 0.238 0.28 0.298 0.354 0.382 0.436 0.278 0.285 0.262 0.31 0.442 0.591 0.478 0.516 0.359 0.409 0.276 0.193 0.076 0.075 0.133 0.164 0.159 0.297 0.327 0.438 0.501 0.444 1 0.483 0.215 0.113 0.09 0.142 0.177 0.223 0.142 0.176 0.278 0.253 0.219 0.238 0.272 0.193 0.184 0.221 0.138 0.2 0.139 0.209 0.243 0.253 0.204 0.241 0.26 0.3 0.23 0.176 0.087 0.104 0.102 0.161 0.305 0.252 0.293 0.348 0.285 0.311 0.269 0.33 0.325 0.245 0.277 0.298 0.228 0.219 0.205 0.175 0.166 0.2 0.179 0.166 0.158 0.15 0.21 0.169 0.158 0.178 0.156 0.171 0.223 0.197 0.147 0.19 0.206 0.198 0.197 0.207 0.209 0.221 0.254 0.204 0.208 0.226 0.231 0.221 0.229 0.198 0.232 0.214 0.23 0.24 0.21 0.232 0.217 0.218 0.232 0.191 0.216 0.239 0.275 0.229 0.209 0.131 0.116 0.169 0.177 0.213 0.206 0.246 0.289 0.259 0.258 0.254 0.179 0.255 0.231 0.155 0.189 0.158 0.073 0.054 0.065 0.047 0.073 0.057 0.102 0.145 0.102 0.106 0.087 0.154 0.184 0.21 0.153 0.167 0.202 0.189 0.199 0.195 0.172 0.16 0.136 0.112 0.091 0.046 0.091 0.131 0.137 0.202 0.195 0.207 0.183 0.242 0.197 0.214 0.236 0.24 0.255 0.205 0.23 0.211 0.212 0.236 0.213 0.188 0.206 0.216 0.182 0.173 0.188 0.162 0.124 0.148 0.182 0.147 0.101 0.088 0.14 0.079 0.123 0.168 0.131 0.126 0.139 0.124 0.086 0.056 0.072 0.123 0.06 0.075 0.111 0.16 0.143 0.076 0.137 0.167 0.185 0.171 0.212 0.209 0.176 0.187 0.193 0.189 0.169 0.175 0.204 0.17 0.177 0.184 0.156 0.167 0.12 0.144 0.189 0.175 0.152 0.183 0.156 0.163 0.181 0.155 0.135 0.191 0.119 0.181 0.181 0.167 0.137 0.086 0.132 0.146 0.276 
0.047 0.039 0.096 0.107 0.144 0.166 0.172 0.208 0.232 0.283 0.209 0.268 0.295 0.377 0.33 0.309 0.269 0.268 0.211 0.239 0.168 0.122 0.046 0.059 0.084 0.096 0.095 0.194 0.213 0.275 0.311 0.316 0.43 1 0.366 0.166 0.157 0.135 0.154 0.206 0.113 0.13 0.203 0.193 0.178 0.164 0.199 0.159 0.131 0.147 0.1 0.137 0.099 0.141 0.16 0.165 0.157 0.197 0.176 0.222 0.184 0.159 0.097 0.102 0.119 0.184 0.323 0.284 0.25 0.253 0.21 0.19 0.196 0.196 0.184 0.144 0.176 0.189 0.136 0.134 0.141 0.118 0.101 0.126 0.118 0.113 0.097 0.093 0.134 0.111 0.097 0.099 0.095 0.1 0.125 0.125 0.089 0.105 0.125 0.126 0.132 0.145 0.134 0.148 0.179 0.146 0.122 0.135 0.146 0.128 0.135 0.127 0.146 0.137 0.155 0.157 0.137 0.162 0.139 0.142 0.151 0.133 0.147 0.144 0.166 0.156 0.139 0.075 0.065 0.109 0.129 0.136 0.143 0.159 0.191 0.182 0.169 0.182 0.125 0.173 0.149 0.105 0.123 0.093 0.043 0.03 0.03 0.026 0.053 0.044 0.056 0.092 0.063 0.073 0.063 0.105 0.139 0.141 0.095 0.118 0.118 0.117 0.133 0.125 0.111 0.099 0.09 0.068 0.054 0.024 0.05 0.077 0.082 0.137 0.121 0.119 0.123 0.146 0.115 0.126 0.155 0.157 0.162 0.144 0.142 0.134 0.123 0.142 0.146 0.119 0.129 0.139 0.119 0.109 0.105 0.113 0.061 0.085 0.109 0.084 0.057 0.056 0.084 0.047 0.075 0.101 0.08 0.072 0.087 0.071 0.046 0.035 0.044 0.068 0.028 0.033 0.063 0.1 0.091 0.044 0.09 0.109 0.106 0.085 0.12 0.122 0.1 0.107 0.11 0.112 0.084 0.097 0.129 0.115 0.097 0.094 0.082 0.089 0.065 0.073 0.107 0.117 0.097 0.103 0.086 0.093 0.114 0.086 0.066 0.113 0.064 0.109 0.112 0.091 0.075 0.054 0.075 0.101 0.158 
0.012 0.013 0.035 0.031 0.05 0.06 0.063 0.081 0.085 0.099 0.068 0.082 0.08 0.113 0.112 0.116 0.106 0.107 0.087 0.094 0.059 0.037 0.01 0.018 0.026 0.034 0.037 0.065 0.074 0.104 0.113 0.106 0.154 0.284 1 0.287 0.365 0.039 0.057 0.108 0.047 0.052 0.077 0.074 0.067 0.064 0.074 0.057 0.047 0.06 0.038 0.054 0.037 0.058 0.053 0.064 0.063 0.067 0.067 0.083 0.073 0.075 0.058 0.086 0.12 0.254 0.262 0.15 0.14 0.102 0.075 0.083 0.076 0.076 0.081 0.054 0.068 0.072 0.061 0.056 0.053 0.045 0.042 0.056 0.044 0.041 0.036 0.038 0.057 0.046 0.039 0.039 0.039 0.044 0.059 0.052 0.041 0.043 0.055 0.044 0.053 0.053 0.051 0.058 0.071 0.065 0.054 0.056 0.061 0.064 0.069 0.065 0.074 0.061 0.061 0.061 0.052 0.062 0.058 0.056 0.062 0.05 0.057 0.063 0.069 0.063 0.047 0.025 0.025 0.036 0.041 0.052 0.057 0.066 0.081 0.067 0.067 0.06 0.04 0.067 0.056 0.042 0.053 0.04 0.016 0.012 0.015 0.012 0.02 0.016 0.024 0.034 0.023 0.028 0.024 0.038 0.043 0.05 0.03 0.037 0.053 0.045 0.057 0.047 0.047 0.038 0.038 0.024 0.024 0.014 0.023 0.03 0.034 0.049 0.056 0.048 0.047 0.065 0.05 0.052 0.061 0.065 0.066 0.048 0.06 0.059 0.054 0.063 0.059 0.05 0.056 0.059 0.053 0.045 0.042 0.04 0.032 0.04 0.048 0.033 0.027 0.021 0.032 0.023 0.032 0.04 0.032 0.028 0.032 0.027 0.016 0.007 0.018 0.026 0.016 0.021 0.034 0.04 0.039 0.026 0.037 0.044 0.038 0.043 0.05 0.054 0.048 0.043 0.049 0.049 0.032 0.043 0.054 0.043 0.039 0.04 0.039 0.039 0.027 0.028 0.046 0.041 0.036 0.047 0.035 0.041 0.048 0.035 0.029 0.051 0.028 0.047 0.04 0.039 0.028 0.019 0.031 0.039 0.067 
0.013 0.014 0.037 0.046 0.05 0.049 0.058 0.064 0.075 0.08 0.054 0.059 0.069 0.091 0.088 0.088 0.089 0.077 0.073 0.082 0.055 0.041 0.026 0.022 0.029 0.031 0.038 0.07 0.081 0.099 0.099 0.111 0.121 0.191 0.336 1 0.503 0.107 0.124 0.203 0.093 0.077 0.117 0.119 0.102 0.089 0.102 0.084 0.064 0.071 0.047 0.063 0.044 0.072 0.074 0.078 0.072 0.081 0.078 0.094 0.08 0.064 0.042 0.062 0.092 0.158 0.137 0.114 0.1 0.118 0.085 0.085 0.081 0.085 0.081 0.055 0.065 0.074 0.053 0.063 0.055 0.045 0.038 0.058 0.044 0.042 0.043 0.04 0.058 0.048 0.045 0.053 0.052 0.048 0.055 0.052 0.037 0.056 0.065 0.056 0.053 0.068 0.067 0.075 0.086 0.068 0.055 0.071 0.072 0.069 0.067 0.064 0.071 0.065 0.074 0.074 0.062 0.077 0.064 0.066 0.068 0.058 0.062 0.07 0.074 0.055 0.061 0.029 0.03 0.044 0.047 0.065 0.067 0.08 0.087 0.084 0.077 0.102 0.063 0.085 0.08 0.043 0.057 0.045 0.023 0.012 0.014 0.012 0.022 0.017 0.03 0.04 0.032 0.039 0.028 0.051 0.061 0.058 0.039 0.043 0.061 0.049 0.069 0.062 0.05 0.047 0.031 0.027 0.027 0.018 0.029 0.037 0.037 0.061 0.061 0.063 0.052 0.073 0.063 0.061 0.07 0.07 0.074 0.067 0.067 0.064 0.063 0.062 0.059 0.052 0.059 0.062 0.054 0.05 0.053 0.044 0.034 0.045 0.05 0.044 0.027 0.028 0.041 0.027 0.036 0.046 0.035 0.038 0.042 0.034 0.026 0.017 0.028 0.046 0.022 0.022 0.036 0.05 0.047 0.027 0.039 0.045 0.054 0.047 0.057 0.059 0.052 0.057 0.062 0.059 0.049 0.055 0.064 0.058 0.049 0.049 0.045 0.049 0.043 0.044 0.056 0.056 0.045 0.051 0.045 0.048 0.058 0.048 0.031 0.053 0.026 0.052 0.058 0.048 0.042 0.028 0.041 0.039 0.055 
0.003 0.004 0.006 0.012 0.015 0.018 0.022 0.029 0.031 0.041 0.027 0.032 0.033 0.037 0.043 0.041 0.04 0.039 0.031 0.031 0.017 0.012 0.005 0.004 0.009 0.012 0.012 0.026 0.033 0.042 0.042 0.045 0.053 0.08 0.242 0.28 1 0.036 0.046 0.069 0.032 0.034 0.047 0.043 0.039 0.034 0.036 0.031 0.026 0.027 0.022 0.026 0.019 0.029 0.03 0.035 0.024 0.033 0.031 0.035 0.035 0.016 0.014 0.029 0.038 0.071 0.073 0.05 0.05 0.046 0.034 0.041 0.032 0.032 0.031 0.023 0.029 0.031 0.021 0.021 0.03 0.023 0.023 0.024 0.023 0.021 0.019 0.02 0.028 0.015 0.019 0.019 0.017 0.023 0.025 0.024 0.014 0.02 0.025 0.018 0.022 0.024 0.02 0.018 0.032 0.022 0.021 0.027 0.029 0.029 0.027 0.025 0.029 0.026 0.034 0.032 0.03 0.036 0.031 0.028 0.032 0.025 0.032 0.03 0.031 0.025 0.02 0.015 0.01 0.021 0.02 0.031 0.028 0.031 0.037 0.027 0.041 0.042 0.025 0.039 0.034 0.02 0.026 0.019 0.008 0.004 0.004 0.003 0.008 0.009 0.012 0.019 0.017 0.02 0.01 0.022 0.026 0.024 0.016 0.015 0.024 0.02 0.024 0.022 0.022 0.019 0.017 0.017 0.014 0.006 0.013 0.018 0.015 0.027 0.022 0.023 0.024 0.028 0.024 0.025 0.03 0.027 0.03 0.025 0.025 0.024 0.025 0.026 0.025 0.019 0.028 0.029 0.027 0.019 0.021 0.023 0.009 0.015 0.02 0.019 0.012 0.013 0.02 0.011 0.019 0.021 0.017 0.018 0.019 0.012 0.012 0.01 0.011 0.016 0.01 0.009 0.013 0.021 0.017 0.013 0.017 0.02 0.018 0.014 0.02 0.023 0.019 0.02 0.025 0.022 0.019 0.02 0.028 0.025 0.022 0.022 0.015 0.021 0.009 0.015 0.022 0.024 0.024 0.02 0.02 0.02 0.024 0.019 0.012 0.024 0.012 0.021 0.021 0.014 0.017 0.011 0.018 0.018 0.029 
0.022 0.02 0.046 0.056 0.074 0.093 0.095 0.098 0.127 0.134 0.064 0.072 0.074 0.093 0.109 0.121 0.137 0.119 0.115 0.113 0.09 0.067 0.029 0.028 0.046 0.051 0.059 0.102 0.118 0.151 0.153 0.152 0.128 0.132 0.096 0.111 0.071 1 0.573 0.472 0.321 0.302 0.319 0.295 0.269 0.253 0.259 0.197 0.176 0.205 0.118 0.152 0.106 0.168 0.192 0.165 0.129 0.183 0.153 0.18 0.173 0.096 0.064 0.058 0.055 0.073 0.102 0.15 0.142 0.201 0.148 0.161 0.149 0.129 0.153 0.127 0.154 0.161 0.135 0.143 0.155 0.12 0.096 0.142 0.127 0.123 0.106 0.099 0.152 0.116 0.114 0.12 0.114 0.128 0.161 0.147 0.105 0.123 0.167 0.142 0.147 0.163 0.167 0.19 0.217 0.175 0.15 0.169 0.19 0.185 0.196 0.184 0.203 0.194 0.219 0.203 0.185 0.207 0.169 0.162 0.172 0.132 0.156 0.165 0.148 0.137 0.119 0.08 0.083 0.116 0.112 0.15 0.143 0.187 0.207 0.194 0.238 0.3 0.194 0.263 0.236 0.132 0.172 0.124 0.049 0.038 0.046 0.033 0.064 0.046 0.083 0.117 0.09 0.11 0.094 0.15 0.182 0.16 0.095 0.122 0.154 0.137 0.167 0.166 0.154 0.134 0.102 0.083 0.07 0.036 0.079 0.118 0.101 0.173 0.15 0.163 0.144 0.186 0.154 0.164 0.186 0.194 0.195 0.16 0.173 0.161 0.165 0.171 0.163 0.152 0.152 0.159 0.132 0.128 0.138 0.13 0.084 0.122 0.139 0.111 0.087 0.072 0.109 0.072 0.095 0.127 0.093 0.098 0.106 0.092 0.071 0.051 0.058 0.092 0.047 0.053 0.086 0.119 0.111 0.059 0.097 0.132 0.131 0.106 0.151 0.158 0.147 0.141 0.142 0.151 0.12 0.132 0.155 0.142 0.134 0.132 0.114 0.135 0.087 0.117 0.148 0.146 0.126 0.139 0.115 0.138 0.144 0.112 0.103 0.153 0.07 0.147 0.142 0.125 0.11 0.054 0.089 0.114 0.111 
0.026 0.023 0.055 0.059 0.077 0.102 0.115 0.124 0.149 0.151 0.084 0.097 0.099 0.11 0.119 0.143 0.156 0.137 0.132 0.153 0.107 0.074 0.029 0.035 0.058 0.064 0.058 0.115 0.141 0.186 0.202 0.196 0.148 0.14 0.089 0.091 0.059 0.523 1 0.456 0.27 0.368 0.405 0.319 0.314 0.296 0.336 0.225 0.201 0.254 0.157 0.18 0.138 0.205 0.234 0.209 0.167 0.219 0.179 0.228 0.214 0.118 0.067 0.052 0.047 0.068 0.108 0.144 0.153 0.246 0.181 0.203 0.192 0.155 0.171 0.153 0.188 0.197 0.165 0.193 0.191 0.164 0.139 0.186 0.176 0.168 0.139 0.138 0.199 0.158 0.131 0.145 0.138 0.152 0.19 0.17 0.132 0.154 0.19 0.164 0.18 0.21 0.206 0.219 0.254 0.227 0.194 0.229 0.242 0.221 0.243 0.216 0.245 0.227 0.255 0.247 0.235 0.239 0.215 0.207 0.229 0.175 0.208 0.21 0.202 0.18 0.161 0.099 0.086 0.144 0.145 0.198 0.172 0.228 0.249 0.258 0.298 0.399 0.229 0.308 0.269 0.174 0.204 0.15 0.077 0.052 0.063 0.043 0.087 0.066 0.103 0.143 0.108 0.129 0.105 0.177 0.221 0.187 0.127 0.151 0.193 0.165 0.203 0.195 0.176 0.154 0.118 0.099 0.092 0.058 0.099 0.138 0.138 0.208 0.189 0.189 0.186 0.239 0.189 0.2 0.23 0.246 0.241 0.202 0.22 0.184 0.199 0.213 0.208 0.179 0.2 0.215 0.182 0.171 0.18 0.164 0.1 0.136 0.17 0.133 0.096 0.082 0.144 0.098 0.129 0.158 0.135 0.133 0.155 0.113 0.09 0.074 0.086 0.12 0.072 0.073 0.116 0.154 0.15 0.087 0.132 0.163 0.159 0.14 0.183 0.191 0.178 0.181 0.194 0.184 0.162 0.159 0.199 0.18 0.155 0.151 0.128 0.158 0.102 0.125 0.176 0.176 0.147 0.165 0.144 0.154 0.18 0.132 0.119 0.175 0.105 0.163 0.167 0.147 0.108 0.063 0.1 0.147 0.117 
0.031 0.044 0.081 0.088 0.121 0.135 0.145 0.151 0.203 0.229 0.132 0.147 0.148 0.182 0.173 0.197 0.246 0.21 0.188 0.214 0.148 0.105 0.033 0.046 0.081 0.086 0.097 0.174 0.199 0.261 0.26 0.291 0.23 0.277 0.182 0.24 0.15 0.509 0.549 1 0.428 0.366 0.488 0.5 0.41 0.359 0.429 0.306 0.256 0.282 0.156 0.214 0.144 0.238 0.273 0.256 0.204 0.316 0.253 0.31 0.289 0.176 0.107 0.094 0.084 0.114 0.191 0.302 0.25 0.36 0.267 0.289 0.243 0.217 0.23 0.187 0.243 0.255 0.214 0.219 0.203 0.176 0.171 0.211 0.182 0.175 0.153 0.156 0.223 0.181 0.174 0.198 0.175 0.188 0.235 0.215 0.15 0.196 0.241 0.225 0.217 0.264 0.239 0.263 0.31 0.265 0.228 0.254 0.281 0.271 0.272 0.257 0.287 0.268 0.298 0.294 0.274 0.288 0.245 0.245 0.269 0.223 0.231 0.262 0.252 0.223 0.187 0.119 0.089 0.171 0.155 0.238 0.208 0.272 0.301 0.26 0.328 0.377 0.241 0.354 0.311 0.189 0.227 0.187 0.08 0.055 0.059 0.047 0.084 0.062 0.1 0.172 0.113 0.142 0.102 0.187 0.238 0.238 0.145 0.176 0.229 0.199 0.242 0.225 0.201 0.167 0.134 0.114 0.087 0.058 0.096 0.138 0.154 0.243 0.224 0.236 0.225 0.267 0.238 0.235 0.271 0.285 0.281 0.236 0.269 0.242 0.235 0.259 0.257 0.226 0.241 0.238 0.201 0.184 0.188 0.183 0.125 0.155 0.192 0.148 0.1 0.098 0.14 0.093 0.131 0.171 0.132 0.133 0.16 0.134 0.094 0.062 0.086 0.128 0.077 0.092 0.137 0.171 0.155 0.09 0.154 0.191 0.199 0.165 0.228 0.238 0.195 0.207 0.213 0.22 0.173 0.193 0.232 0.205 0.19 0.181 0.151 0.177 0.131 0.166 0.217 0.21 0.16 0.203 0.169 0.184 0.203 0.174 0.137 0.211 0.113 0.215 0.205 0.17 0.143 0.075 0.127 0.157 0.166 
0.028 0.025 0.07 0.068 0.095 0.118 0.117 0.141 0.173 0.185 0.098 0.101 0.087 0.107 0.118 0.152 0.193 0.178 0.159 0.171 0.117 0.09 0.038 0.049 0.063 0.063 0.072 0.146 0.172 0.201 0.209 0.201 0.161 0.162 0.104 0.111 0.065 0.422 0.378 0.511 1 0.364 0.374 0.372 0.414 0.31 0.326 0.236 0.203 0.233 0.133 0.173 0.125 0.193 0.221 0.214 0.16 0.235 0.201 0.235 0.206 0.115 0.055 0.052 0.047 0.07 0.12 0.163 0.154 0.271 0.176 0.196 0.214 0.17 0.195 0.163 0.208 0.207 0.165 0.19 0.184 0.168 0.129 0.182 0.163 0.162 0.131 0.125 0.194 0.148 0.124 0.159 0.138 0.149 0.194 0.178 0.134 0.155 0.183 0.166 0.169 0.195 0.189 0.201 0.254 0.213 0.195 0.22 0.236 0.229 0.228 0.203 0.234 0.228 0.241 0.241 0.214 0.233 0.2 0.203 0.208 0.162 0.201 0.205 0.204 0.183 0.165 0.107 0.089 0.153 0.147 0.192 0.179 0.225 0.246 0.231 0.252 0.287 0.185 0.281 0.266 0.168 0.19 0.161 0.073 0.05 0.052 0.044 0.087 0.057 0.102 0.151 0.106 0.104 0.084 0.144 0.194 0.196 0.124 0.155 0.19 0.168 0.204 0.198 0.178 0.153 0.114 0.1 0.101 0.064 0.102 0.13 0.13 0.209 0.207 0.198 0.183 0.222 0.197 0.201 0.217 0.227 0.228 0.205 0.214 0.189 0.177 0.201 0.203 0.166 0.192 0.201 0.167 0.165 0.166 0.156 0.102 0.128 0.17 0.125 0.088 0.079 0.126 0.081 0.12 0.151 0.11 0.122 0.141 0.11 0.077 0.066 0.071 0.11 0.055 0.068 0.118 0.147 0.137 0.093 0.139 0.159 0.147 0.143 0.178 0.179 0.167 0.164 0.169 0.167 0.145 0.16 0.189 0.174 0.151 0.158 0.144 0.159 0.125 0.146 0.18 0.181 0.144 0.169 0.134 0.161 0.174 0.131 0.107 0.16 0.1 0.172 0.167 0.144 0.111 0.066 0.099 0.136 0.143 
0.038 0.03 0.079 0.092 0.113 0.151 0.162 0.177 0.221 0.233 0.128 0.132 0.114 0.139 0.159 0.192 0.223 0.2 0.204 0.217 0.173 0.12 0.052 0.055 0.077 0.091 0.091 0.179 0.201 0.275 0.259 0.259 0.197 0.176 0.111 0.13 0.082 0.374 0.493 0.426 0.341 1 0.582 0.466 0.543 0.549 0.501 0.357 0.349 0.409 0.245 0.286 0.201 0.322 0.356 0.324 0.221 0.318 0.248 0.308 0.285 0.126 0.074 0.069 0.061 0.069 0.132 0.212 0.209 0.33 0.255 0.302 0.275 0.236 0.286 0.237 0.285 0.305 0.278 0.309 0.328 0.271 0.215 0.315 0.3 0.28 0.256 0.249 0.336 0.284 0.26 0.272 0.247 0.259 0.332 0.309 0.206 0.255 0.338 0.316 0.31 0.349 0.33 0.371 0.436 0.367 0.34 0.368 0.415 0.391 0.374 0.346 0.398 0.381 0.455 0.422 0.391 0.412 0.365 0.356 0.381 0.295 0.335 0.337 0.293 0.271 0.241 0.143 0.139 0.211 0.205 0.302 0.272 0.356 0.389 0.358 0.461 0.473 0.33 0.534 0.522 0.317 0.329 0.272 0.134 0.091 0.098 0.083 0.139 0.119 0.189 0.264 0.203 0.223 0.172 0.294 0.358 0.351 0.225 0.287 0.346 0.301 0.37 0.358 0.317 0.294 0.201 0.168 0.148 0.094 0.172 0.244 0.242 0.371 0.351 0.362 0.34 0.41 0.347 0.361 0.409 0.403 0.424 0.368 0.388 0.357 0.364 0.38 0.342 0.318 0.328 0.348 0.314 0.279 0.31 0.299 0.199 0.238 0.309 0.235 0.165 0.138 0.233 0.155 0.237 0.295 0.232 0.222 0.261 0.206 0.148 0.102 0.151 0.21 0.116 0.14 0.204 0.26 0.249 0.16 0.23 0.284 0.277 0.239 0.319 0.328 0.302 0.302 0.302 0.325 0.267 0.283 0.351 0.307 0.294 0.28 0.26 0.281 0.203 0.263 0.337 0.313 0.249 0.293 0.262 0.285 0.325 0.249 0.198 0.326 0.18 0.31 0.304 0.271 0.216 0.125 0.198 0.256 0.194 
0.044 0.058 0.115 0.101 0.15 0.161 0.173 0.209 0.247 0.259 0.151 0.157 0.156 0.176 0.192 0.222 0.279 0.259 0.234 0.253 0.18 0.135 0.051 0.07 0.101 0.113 0.115 0.207 0.233 0.31 0.321 0.358 0.259 0.221 0.123 0.106 0.06 0.317 0.424 0.453 0.297 0.456 1 0.612 0.538 0.516 0.663 0.441 0.374 0.419 0.249 0.324 0.236 0.348 0.386 0.365 0.281 0.391 0.32 0.389 0.385 0.224 0.096 0.082 0.07 0.091 0.163 0.219 0.254 0.442 0.324 0.343 0.313 0.263 0.323 0.277 0.338 0.336 0.285 0.324 0.329 0.278 0.25 0.301 0.282 0.27 0.232 0.215 0.326 0.261 0.234 0.268 0.248 0.276 0.34 0.316 0.234 0.292 0.348 0.308 0.308 0.372 0.358 0.38 0.442 0.383 0.329 0.378 0.423 0.399 0.399 0.358 0.424 0.396 0.441 0.423 0.397 0.425 0.364 0.347 0.382 0.301 0.357 0.349 0.334 0.299 0.281 0.186 0.157 0.256 0.242 0.311 0.289 0.395 0.433 0.423 0.524 0.557 0.367 0.539 0.464 0.294 0.353 0.275 0.139 0.097 0.092 0.09 0.152 0.107 0.17 0.245 0.181 0.208 0.18 0.292 0.366 0.336 0.243 0.288 0.353 0.298 0.376 0.336 0.33 0.267 0.202 0.174 0.159 0.088 0.173 0.236 0.236 0.378 0.352 0.353 0.343 0.423 0.358 0.369 0.414 0.42 0.424 0.381 0.386 0.352 0.343 0.36 0.356 0.318 0.347 0.357 0.318 0.272 0.299 0.282 0.182 0.234 0.285 0.232 0.138 0.151 0.219 0.136 0.202 0.244 0.194 0.19 0.25 0.179 0.132 0.103 0.145 0.202 0.117 0.128 0.19 0.254 0.238 0.149 0.234 0.276 0.272 0.246 0.312 0.321 0.279 0.281 0.292 0.305 0.241 0.279 0.322 0.303 0.299 0.271 0.23 0.283 0.204 0.259 0.334 0.296 0.253 0.287 0.261 0.28 0.304 0.242 0.196 0.302 0.17 0.295 0.309 0.261 0.19 0.111 0.179 0.239 0.21 
0.048 0.049 0.104 0.104 0.127 0.17 0.193 0.207 0.267 0.281 0.135 0.142 0.145 0.165 0.183 0.223 0.28 0.248 0.235 0.268 0.176 0.133 0.057 0.07 0.09 0.112 0.109 0.226 0.253 0.318 0.322 0.337 0.252 0.19 0.131 0.118 0.079 0.321 0.383 0.483 0.342 0.419 0.635 1 0.682 0.519 0.652 0.496 0.352 0.409 0.231 0.307 0.218 0.332 0.38 0.361 0.3 0.434 0.324 0.426 0.43 0.222 0.099 0.077 0.079 0.104 0.182 0.238 0.274 0.492 0.325 0.354 0.335 0.277 0.316 0.235 0.305 0.309 0.274 0.304 0.299 0.273 0.225 0.305 0.282 0.262 0.245 0.226 0.319 0.254 0.241 0.253 0.227 0.263 0.312 0.296 0.224 0.274 0.324 0.287 0.288 0.352 0.331 0.352 0.418 0.358 0.324 0.349 0.391 0.37 0.362 0.326 0.379 0.357 0.391 0.392 0.342 0.364 0.334 0.322 0.355 0.296 0.319 0.326 0.337 0.284 0.262 0.15 0.134 0.232 0.233 0.321 0.309 0.38 0.414 0.357 0.461 0.471 0.295 0.472 0.395 0.258 0.301 0.235 0.109 0.077 0.085 0.053 0.104 0.079 0.147 0.215 0.177 0.194 0.169 0.25 0.328 0.315 0.214 0.275 0.31 0.278 0.342 0.329 0.297 0.258 0.199 0.179 0.153 0.078 0.158 0.218 0.204 0.341 0.317 0.327 0.3 0.37 0.325 0.342 0.382 0.392 0.39 0.33 0.349 0.312 0.32 0.344 0.336 0.282 0.314 0.33 0.289 0.263 0.291 0.268 0.188 0.225 0.284 0.221 0.149 0.122 0.215 0.148 0.2 0.259 0.2 0.216 0.239 0.189 0.137 0.112 0.135 0.196 0.113 0.124 0.198 0.248 0.241 0.143 0.214 0.263 0.257 0.221 0.304 0.319 0.277 0.279 0.283 0.299 0.249 0.26 0.306 0.298 0.272 0.263 0.242 0.271 0.202 0.235 0.307 0.28 0.235 0.272 0.241 0.251 0.288 0.234 0.17 0.287 0.182 0.288 0.277 0.245 0.19 0.101 0.178 0.232 0.223 
0.027 0.035 0.064 0.065 0.087 0.109 0.112 0.124 0.171 0.185 0.11 0.097 0.097 0.107 0.125 0.153 0.192 0.173 0.156 0.174 0.116 0.088 0.034 0.035 0.052 0.067 0.075 0.16 0.185 0.225 0.219 0.213 0.168 0.152 0.089 0.062 0.048 0.224 0.268 0.312 0.252 0.351 0.412 0.48 1 0.451 0.419 0.353 0.309 0.327 0.184 0.235 0.156 0.25 0.287 0.253 0.192 0.284 0.253 0.298 0.29 0.137 0.057 0.051 0.048 0.061 0.12 0.145 0.173 0.299 0.254 0.242 0.238 0.193 0.224 0.186 0.225 0.249 0.222 0.226 0.243 0.196 0.172 0.234 0.214 0.207 0.169 0.163 0.237 0.185 0.166 0.189 0.168 0.177 0.237 0.214 0.157 0.205 0.237 0.208 0.222 0.262 0.242 0.261 0.315 0.278 0.254 0.293 0.303 0.294 0.304 0.29 0.324 0.299 0.308 0.29 0.265 0.299 0.258 0.258 0.282 0.218 0.259 0.27 0.24 0.209 0.193 0.124 0.106 0.163 0.18 0.225 0.213 0.271 0.304 0.284 0.34 0.342 0.227 0.374 0.329 0.228 0.267 0.199 0.086 0.063 0.07 0.058 0.103 0.059 0.125 0.182 0.138 0.16 0.129 0.223 0.258 0.254 0.168 0.208 0.256 0.227 0.271 0.257 0.24 0.206 0.168 0.137 0.113 0.052 0.118 0.175 0.178 0.274 0.251 0.248 0.232 0.294 0.258 0.248 0.279 0.301 0.305 0.264 0.271 0.252 0.253 0.278 0.26 0.22 0.241 0.253 0.227 0.22 0.216 0.2 0.141 0.166 0.225 0.176 0.124 0.118 0.17 0.107 0.156 0.204 0.159 0.156 0.173 0.15 0.106 0.086 0.099 0.154 0.082 0.097 0.141 0.196 0.188 0.106 0.159 0.193 0.202 0.177 0.234 0.238 0.213 0.211 0.222 0.22 0.196 0.21 0.236 0.213 0.203 0.212 0.189 0.195 0.156 0.181 0.233 0.222 0.187 0.217 0.178 0.196 0.218 0.189 0.153 0.221 0.13 0.21 0.213 0.196 0.135 0.077 0.131 0.191 0.151 
0.053 0.043 0.097 0.108 0.138 0.168 0.178 0.209 0.257 0.279 0.145 0.135 0.124 0.137 0.178 0.224 0.278 0.239 0.236 0.261 0.185 0.14 0.064 0.07 0.098 0.108 0.11 0.226 0.262 0.317 0.304 0.287 0.24 0.186 0.109 0.103 0.064 0.262 0.349 0.345 0.263 0.441 0.558 0.505 0.597 1 0.639 0.437 0.452 0.538 0.326 0.365 0.247 0.409 0.45 0.401 0.274 0.374 0.311 0.371 0.356 0.168 0.064 0.066 0.051 0.083 0.144 0.182 0.219 0.363 0.296 0.314 0.336 0.289 0.349 0.284 0.361 0.374 0.343 0.369 0.388 0.332 0.274 0.372 0.334 0.317 0.299 0.274 0.386 0.321 0.297 0.328 0.285 0.31 0.393 0.349 0.25 0.324 0.384 0.348 0.376 0.417 0.412 0.457 0.529 0.446 0.39 0.445 0.503 0.472 0.492 0.473 0.52 0.503 0.541 0.49 0.455 0.496 0.422 0.42 0.448 0.357 0.422 0.41 0.381 0.351 0.313 0.185 0.158 0.278 0.28 0.381 0.35 0.455 0.484 0.447 0.578 0.562 0.423 0.682 0.568 0.353 0.406 0.338 0.163 0.117 0.127 0.088 0.166 0.125 0.185 0.296 0.231 0.264 0.223 0.374 0.444 0.423 0.267 0.329 0.405 0.354 0.423 0.4 0.366 0.33 0.265 0.208 0.194 0.082 0.194 0.262 0.265 0.428 0.41 0.404 0.363 0.462 0.401 0.424 0.468 0.465 0.482 0.417 0.439 0.398 0.4 0.422 0.396 0.353 0.368 0.407 0.358 0.334 0.336 0.335 0.233 0.285 0.347 0.268 0.171 0.164 0.264 0.18 0.249 0.304 0.242 0.232 0.283 0.214 0.16 0.121 0.159 0.232 0.132 0.135 0.215 0.291 0.262 0.171 0.264 0.326 0.323 0.291 0.372 0.375 0.338 0.346 0.351 0.354 0.306 0.32 0.386 0.353 0.347 0.318 0.302 0.332 0.232 0.301 0.388 0.332 0.274 0.334 0.287 0.314 0.34 0.28 0.221 0.34 0.185 0.342 0.34 0.291 0.233 0.123 0.202 0.292 0.215 
0.04 0.039 0.102 0.107 0.125 0.188 0.187 0.195 0.25 0.257 0.123 0.129 0.127 0.153 0.171 0.206 0.27 0.232 0.24 0.25 0.182 0.134 0.063 0.066 0.082 0.096 0.108 0.222 0.251 0.332 0.306 0.304 0.211 0.174 0.117 0.083 0.066 0.245 0.316 0.352 0.242 0.346 0.618 0.557 0.495 0.566 1 0.484 0.409 0.492 0.291 0.327 0.246 0.37 0.399 0.379 0.283 0.495 0.339 0.408 0.376 0.195 0.067 0.063 0.044 0.079 0.144 0.184 0.231 0.386 0.302 0.36 0.357 0.288 0.325 0.265 0.33 0.352 0.296 0.313 0.318 0.279 0.239 0.305 0.273 0.257 0.243 0.222 0.312 0.258 0.227 0.261 0.243 0.244 0.309 0.292 0.225 0.293 0.326 0.291 0.304 0.351 0.341 0.393 0.452 0.365 0.325 0.379 0.412 0.366 0.391 0.375 0.399 0.386 0.423 0.415 0.359 0.41 0.365 0.353 0.375 0.29 0.328 0.366 0.354 0.296 0.269 0.181 0.151 0.251 0.243 0.304 0.323 0.414 0.413 0.394 0.513 0.489 0.324 0.525 0.425 0.288 0.362 0.266 0.118 0.09 0.092 0.07 0.136 0.099 0.154 0.244 0.197 0.194 0.148 0.239 0.326 0.327 0.208 0.237 0.33 0.248 0.339 0.318 0.299 0.238 0.185 0.158 0.153 0.082 0.156 0.224 0.22 0.368 0.334 0.33 0.323 0.393 0.347 0.348 0.385 0.392 0.405 0.35 0.359 0.325 0.327 0.351 0.326 0.281 0.291 0.32 0.269 0.269 0.29 0.27 0.169 0.221 0.261 0.212 0.143 0.137 0.208 0.134 0.192 0.245 0.196 0.192 0.241 0.179 0.125 0.101 0.137 0.186 0.098 0.113 0.178 0.247 0.219 0.154 0.212 0.251 0.249 0.221 0.296 0.305 0.271 0.264 0.291 0.284 0.231 0.264 0.33 0.291 0.273 0.251 0.227 0.271 0.195 0.225 0.317 0.302 0.245 0.285 0.246 0.27 0.303 0.241 0.2 0.298 0.153 0.282 0.266 0.244 0.201 0.118 0.198 0.235 0.207 
0.043 0.041 0.101 0.105 0.138 0.178 0.178 0.188 0.257 0.26 0.131 0.134 0.12 0.139 0.171 0.21 0.268 0.235 0.234 0.262 0.184 0.144 0.052 0.068 0.099 0.113 0.113 0.23 0.258 0.328 0.301 0.277 0.211 0.175 0.096 0.066 0.054 0.198 0.288 0.322 0.237 0.33 0.463 0.499 0.515 0.473 0.597 1 0.43 0.409 0.22 0.281 0.198 0.308 0.351 0.334 0.279 0.489 0.336 0.463 0.547 0.225 0.071 0.06 0.056 0.076 0.152 0.183 0.24 0.386 0.332 0.335 0.33 0.273 0.303 0.243 0.303 0.297 0.259 0.265 0.28 0.222 0.203 0.268 0.247 0.227 0.194 0.193 0.287 0.222 0.193 0.221 0.198 0.218 0.291 0.262 0.181 0.263 0.269 0.261 0.264 0.304 0.286 0.311 0.385 0.306 0.265 0.303 0.343 0.311 0.336 0.309 0.36 0.362 0.359 0.332 0.31 0.34 0.291 0.293 0.32 0.259 0.289 0.308 0.295 0.255 0.224 0.146 0.125 0.216 0.206 0.284 0.263 0.339 0.377 0.33 0.399 0.393 0.276 0.419 0.373 0.241 0.288 0.227 0.09 0.059 0.075 0.05 0.102 0.082 0.133 0.215 0.152 0.158 0.156 0.247 0.301 0.295 0.203 0.242 0.278 0.253 0.294 0.28 0.261 0.231 0.188 0.164 0.134 0.075 0.148 0.197 0.179 0.287 0.267 0.274 0.27 0.32 0.278 0.287 0.328 0.344 0.335 0.283 0.319 0.285 0.276 0.3 0.297 0.26 0.278 0.3 0.259 0.231 0.246 0.23 0.157 0.206 0.246 0.19 0.139 0.132 0.193 0.123 0.171 0.22 0.168 0.164 0.2 0.172 0.123 0.098 0.11 0.171 0.094 0.106 0.162 0.218 0.209 0.129 0.202 0.232 0.229 0.212 0.266 0.277 0.245 0.234 0.248 0.26 0.211 0.235 0.284 0.251 0.233 0.233 0.218 0.244 0.179 0.201 0.271 0.263 0.198 0.236 0.202 0.22 0.256 0.194 0.161 0.252 0.139 0.239 0.248 0.212 0.168 0.096 0.16 0.211 0.208 
0.031 0.032 0.079 0.072 0.093 0.137 0.138 0.151 0.192 0.192 0.099 0.098 0.095 0.113 0.124 0.146 0.192 0.168 0.176 0.176 0.135 0.094 0.032 0.047 0.071 0.081 0.088 0.158 0.176 0.218 0.211 0.189 0.159 0.142 0.084 0.063 0.059 0.172 0.212 0.235 0.167 0.27 0.371 0.331 0.369 0.415 0.424 0.381 1 0.478 0.267 0.299 0.196 0.332 0.356 0.312 0.216 0.282 0.226 0.278 0.264 0.118 0.054 0.05 0.037 0.058 0.105 0.138 0.169 0.244 0.214 0.236 0.248 0.205 0.249 0.211 0.278 0.288 0.258 0.277 0.286 0.246 0.199 0.28 0.242 0.238 0.206 0.188 0.285 0.231 0.208 0.22 0.207 0.211 0.276 0.266 0.173 0.242 0.269 0.258 0.265 0.303 0.289 0.329 0.41 0.333 0.304 0.363 0.396 0.376 0.389 0.41 0.449 0.422 0.381 0.358 0.292 0.351 0.309 0.307 0.332 0.259 0.302 0.315 0.284 0.261 0.223 0.159 0.123 0.206 0.207 0.272 0.263 0.343 0.344 0.294 0.371 0.34 0.262 0.411 0.365 0.256 0.334 0.275 0.111 0.072 0.103 0.067 0.134 0.093 0.136 0.191 0.131 0.15 0.141 0.235 0.291 0.281 0.171 0.227 0.275 0.254 0.322 0.319 0.278 0.224 0.196 0.182 0.157 0.078 0.141 0.196 0.197 0.342 0.338 0.32 0.283 0.358 0.316 0.321 0.339 0.35 0.355 0.299 0.318 0.282 0.293 0.302 0.292 0.253 0.285 0.298 0.255 0.232 0.255 0.237 0.163 0.214 0.264 0.205 0.145 0.124 0.202 0.143 0.197 0.24 0.184 0.191 0.215 0.179 0.123 0.099 0.113 0.173 0.093 0.097 0.169 0.224 0.204 0.119 0.185 0.219 0.232 0.223 0.276 0.294 0.251 0.239 0.254 0.288 0.228 0.243 0.293 0.265 0.267 0.243 0.241 0.245 0.198 0.232 0.301 0.259 0.222 0.242 0.202 0.232 0.266 0.211 0.181 0.277 0.167 0.25 0.26 0.23 0.17 0.103 0.16 0.222 0.165 
0.033 0.045 0.091 0.083 0.112 0.144 0.16 0.187 0.235 0.241 0.122 0.123 0.126 0.149 0.161 0.19 0.251 0.204 0.215 0.224 0.167 0.119 0.054 0.063 0.088 0.099 0.11 0.207 0.226 0.311 0.273 0.261 0.205 0.16 0.077 0.078 0.055 0.205 0.276 0.271 0.193 0.328 0.447 0.384 0.408 0.547 0.559 0.348 0.515 1 0.49 0.474 0.308 0.479 0.563 0.443 0.267 0.365 0.285 0.322 0.288 0.156 0.065 0.059 0.043 0.053 0.109 0.15 0.178 0.302 0.258 0.317 0.331 0.281 0.369 0.276 0.379 0.387 0.36 0.391 0.389 0.34 0.305 0.381 0.35 0.317 0.302 0.286 0.409 0.324 0.284 0.331 0.311 0.335 0.418 0.381 0.254 0.345 0.406 0.381 0.375 0.449 0.431 0.506 0.605 0.484 0.45 0.551 0.578 0.518 0.552 0.544 0.566 0.528 0.515 0.473 0.423 0.473 0.431 0.403 0.46 0.362 0.418 0.421 0.405 0.361 0.326 0.211 0.17 0.303 0.288 0.382 0.364 0.476 0.511 0.417 0.55 0.484 0.361 0.56 0.482 0.354 0.45 0.35 0.13 0.084 0.116 0.1 0.183 0.128 0.204 0.296 0.208 0.23 0.213 0.319 0.396 0.377 0.265 0.317 0.402 0.343 0.436 0.413 0.385 0.326 0.256 0.218 0.185 0.095 0.205 0.293 0.296 0.446 0.442 0.422 0.406 0.492 0.429 0.427 0.481 0.501 0.503 0.431 0.477 0.437 0.429 0.45 0.422 0.371 0.381 0.438 0.354 0.334 0.344 0.34 0.24 0.292 0.363 0.291 0.204 0.179 0.288 0.185 0.253 0.339 0.263 0.26 0.297 0.245 0.198 0.147 0.172 0.263 0.147 0.149 0.245 0.309 0.296 0.168 0.268 0.331 0.347 0.286 0.383 0.4 0.343 0.357 0.378 0.384 0.333 0.321 0.412 0.374 0.341 0.337 0.299 0.341 0.25 0.308 0.39 0.354 0.306 0.366 0.328 0.342 0.366 0.309 0.28 0.376 0.202 0.368 0.366 0.338 0.255 0.152 0.223 0.286 0.226 
0.02 0.019 0.048 0.048 0.066 0.089 0.107 0.114 0.165 0.161 0.083 0.079 0.069 0.083 0.111 0.117 0.156 0.126 0.131 0.136 0.093 0.063 0.026 0.033 0.048 0.052 0.053 0.123 0.126 0.178 0.166 0.144 0.115 0.1 0.053 0.033 0.022 0.11 0.139 0.134 0.105 0.174 0.24 0.218 0.229 0.277 0.283 0.19 0.25 0.418 1 0.423 0.237 0.343 0.348 0.266 0.151 0.181 0.15 0.177 0.169 0.099 0.032 0.033 0.033 0.034 0.072 0.081 0.114 0.17 0.149 0.172 0.188 0.163 0.211 0.188 0.225 0.234 0.2 0.244 0.24 0.21 0.167 0.241 0.219 0.203 0.181 0.176 0.249 0.212 0.184 0.199 0.175 0.194 0.26 0.249 0.151 0.223 0.271 0.251 0.266 0.274 0.287 0.332 0.401 0.304 0.276 0.362 0.333 0.304 0.323 0.282 0.318 0.289 0.295 0.288 0.263 0.299 0.283 0.267 0.29 0.229 0.258 0.28 0.245 0.205 0.18 0.126 0.095 0.174 0.177 0.264 0.231 0.312 0.304 0.256 0.299 0.286 0.22 0.301 0.275 0.199 0.256 0.207 0.103 0.08 0.074 0.065 0.095 0.076 0.127 0.169 0.127 0.142 0.127 0.199 0.249 0.246 0.166 0.202 0.267 0.217 0.267 0.261 0.235 0.182 0.147 0.136 0.124 0.051 0.117 0.176 0.162 0.254 0.26 0.258 0.241 0.32 0.265 0.262 0.299 0.31 0.318 0.274 0.302 0.269 0.27 0.274 0.265 0.237 0.249 0.264 0.242 0.215 0.223 0.218 0.142 0.186 0.225 0.179 0.117 0.12 0.173 0.105 0.166 0.21 0.159 0.15 0.177 0.14 0.088 0.065 0.097 0.151 0.074 0.082 0.168 0.222 0.191 0.12 0.186 0.22 0.212 0.193 0.254 0.257 0.227 0.217 0.237 0.234 0.198 0.238 0.252 0.227 0.22 0.198 0.187 0.214 0.157 0.191 0.247 0.245 0.198 0.237 0.201 0.223 0.25 0.222 0.181 0.257 0.14 0.228 0.246 0.219 0.157 0.091 0.148 0.189 0.138 
0.038 0.034 0.081 0.096 0.124 0.133 0.162 0.177 0.232 0.231 0.11 0.109 0.115 0.129 0.156 0.179 0.241 0.201 0.21 0.237 0.151 0.105 0.04 0.046 0.079 0.089 0.101 0.188 0.211 0.289 0.252 0.222 0.181 0.146 0.08 0.066 0.041 0.167 0.229 0.217 0.156 0.249 0.344 0.285 0.292 0.378 0.393 0.28 0.331 0.483 0.455 1 0.491 0.648 0.601 0.447 0.278 0.28 0.26 0.285 0.236 0.14 0.055 0.042 0.037 0.068 0.117 0.144 0.181 0.252 0.243 0.286 0.337 0.269 0.362 0.294 0.383 0.37 0.356 0.385 0.395 0.347 0.296 0.385 0.357 0.332 0.296 0.284 0.414 0.338 0.334 0.35 0.33 0.368 0.438 0.409 0.294 0.36 0.439 0.406 0.442 0.493 0.482 0.614 0.722 0.516 0.456 0.547 0.523 0.483 0.493 0.421 0.473 0.434 0.457 0.451 0.393 0.464 0.428 0.422 0.452 0.37 0.423 0.455 0.408 0.369 0.339 0.204 0.194 0.316 0.338 0.444 0.411 0.532 0.5 0.396 0.462 0.43 0.332 0.47 0.417 0.284 0.382 0.289 0.126 0.101 0.117 0.086 0.158 0.106 0.184 0.28 0.213 0.239 0.205 0.328 0.397 0.397 0.272 0.351 0.408 0.347 0.446 0.42 0.38 0.311 0.249 0.217 0.2 0.098 0.188 0.255 0.271 0.422 0.408 0.411 0.374 0.49 0.442 0.438 0.477 0.517 0.513 0.451 0.475 0.44 0.448 0.455 0.438 0.386 0.407 0.434 0.371 0.347 0.377 0.36 0.235 0.291 0.357 0.289 0.202 0.187 0.281 0.177 0.258 0.342 0.273 0.266 0.308 0.249 0.198 0.159 0.185 0.28 0.147 0.166 0.225 0.326 0.303 0.177 0.264 0.35 0.356 0.323 0.41 0.422 0.364 0.366 0.414 0.396 0.322 0.366 0.447 0.395 0.35 0.328 0.286 0.321 0.243 0.299 0.399 0.384 0.331 0.356 0.324 0.354 0.4 0.322 0.263 0.412 0.23 0.385 0.389 0.35 0.265 0.16 0.27 0.303 0.218 
0.034 0.025 0.053 0.055 0.076 0.093 0.104 0.117 0.158 0.173 0.087 0.08 0.069 0.074 0.1 0.121 0.159 0.133 0.13 0.134 0.104 0.076 0.035 0.041 0.052 0.061 0.06 0.117 0.135 0.186 0.163 0.156 0.121 0.084 0.047 0.052 0.033 0.099 0.144 0.137 0.097 0.17 0.245 0.195 0.203 0.262 0.261 0.174 0.223 0.308 0.243 0.455 1 0.498 0.374 0.321 0.186 0.186 0.166 0.182 0.164 0.088 0.045 0.032 0.028 0.043 0.079 0.09 0.107 0.173 0.152 0.184 0.226 0.182 0.23 0.185 0.247 0.251 0.226 0.261 0.239 0.208 0.205 0.236 0.204 0.203 0.188 0.181 0.255 0.209 0.204 0.23 0.217 0.221 0.287 0.278 0.203 0.261 0.291 0.279 0.308 0.323 0.301 0.357 0.43 0.319 0.287 0.327 0.329 0.288 0.306 0.26 0.312 0.281 0.296 0.283 0.255 0.295 0.281 0.273 0.295 0.238 0.281 0.294 0.28 0.251 0.224 0.133 0.144 0.217 0.22 0.304 0.359 0.35 0.345 0.26 0.304 0.275 0.195 0.306 0.263 0.195 0.259 0.206 0.083 0.067 0.074 0.056 0.105 0.07 0.105 0.163 0.12 0.141 0.117 0.188 0.243 0.253 0.174 0.211 0.262 0.212 0.268 0.261 0.222 0.199 0.172 0.143 0.109 0.064 0.112 0.152 0.165 0.272 0.252 0.248 0.24 0.304 0.254 0.277 0.313 0.326 0.323 0.273 0.305 0.27 0.263 0.298 0.296 0.261 0.283 0.282 0.241 0.213 0.228 0.213 0.14 0.17 0.227 0.176 0.115 0.109 0.178 0.112 0.168 0.203 0.149 0.165 0.195 0.146 0.12 0.091 0.12 0.174 0.094 0.11 0.15 0.209 0.2 0.112 0.204 0.234 0.223 0.205 0.262 0.275 0.237 0.242 0.248 0.255 0.201 0.226 0.274 0.254 0.229 0.221 0.191 0.205 0.165 0.197 0.241 0.233 0.199 0.228 0.198 0.223 0.242 0.198 0.169 0.256 0.155 0.244 0.24 0.228 0.185 0.112 0.163 0.18 0.147 
0.045 0.036 0.079 0.082 0.113 0.154 0.173 0.192 0.247 0.259 0.126 0.123 0.11 0.116 0.146 0.185 0.259 0.201 0.219 0.228 0.167 0.114 0.048 0.05 0.08 0.079 0.102 0.224 0.239 0.296 0.268 0.229 0.184 0.139 0.082 0.066 0.047 0.177 0.219 0.217 0.161 0.271 0.347 0.291 0.322 0.379 0.381 0.256 0.328 0.453 0.35 0.619 0.492 1 0.6 0.463 0.28 0.286 0.251 0.295 0.246 0.135 0.044 0.052 0.054 0.064 0.105 0.128 0.173 0.281 0.238 0.288 0.35 0.292 0.395 0.308 0.421 0.421 0.377 0.433 0.453 0.378 0.321 0.42 0.39 0.363 0.353 0.328 0.469 0.373 0.345 0.358 0.346 0.371 0.442 0.431 0.32 0.389 0.461 0.441 0.501 0.53 0.503 0.569 0.71 0.524 0.458 0.484 0.501 0.483 0.482 0.442 0.48 0.451 0.477 0.494 0.405 0.492 0.479 0.468 0.501 0.413 0.469 0.488 0.437 0.393 0.378 0.244 0.219 0.346 0.376 0.527 0.491 0.573 0.539 0.418 0.473 0.407 0.311 0.482 0.429 0.318 0.396 0.324 0.148 0.107 0.117 0.085 0.163 0.141 0.201 0.296 0.198 0.22 0.196 0.302 0.39 0.418 0.279 0.372 0.456 0.355 0.479 0.463 0.409 0.35 0.282 0.26 0.206 0.095 0.195 0.287 0.276 0.43 0.421 0.425 0.423 0.522 0.439 0.465 0.531 0.545 0.561 0.468 0.496 0.454 0.462 0.489 0.473 0.401 0.458 0.489 0.42 0.378 0.396 0.359 0.248 0.297 0.394 0.28 0.206 0.187 0.283 0.187 0.272 0.339 0.261 0.287 0.314 0.251 0.202 0.157 0.216 0.28 0.16 0.179 0.263 0.344 0.316 0.212 0.308 0.371 0.365 0.317 0.431 0.447 0.38 0.39 0.412 0.427 0.334 0.375 0.454 0.377 0.366 0.368 0.319 0.363 0.281 0.332 0.426 0.422 0.325 0.403 0.349 0.387 0.411 0.332 0.272 0.443 0.237 0.407 0.42 0.372 0.292 0.183 0.285 0.325 0.229 
0.042 0.043 0.089 0.078 0.121 0.172 0.179 0.187 0.251 0.25 0.107 0.101 0.096 0.113 0.146 0.187 0.26 0.207 0.236 0.224 0.164 0.116 0.053 0.057 0.082 0.097 0.103 0.229 0.233 0.318 0.258 0.226 0.18 0.144 0.085 0.06 0.047 0.165 0.229 0.224 0.169 0.286 0.35 0.314 0.338 0.412 0.412 0.283 0.357 0.521 0.369 0.614 0.382 0.634 1 0.542 0.3 0.304 0.279 0.3 0.263 0.148 0.053 0.045 0.039 0.06 0.119 0.146 0.199 0.288 0.244 0.325 0.357 0.283 0.373 0.297 0.388 0.41 0.376 0.421 0.427 0.361 0.301 0.395 0.362 0.326 0.294 0.297 0.424 0.337 0.303 0.347 0.307 0.345 0.44 0.401 0.282 0.386 0.454 0.406 0.444 0.511 0.474 0.556 0.665 0.508 0.457 0.54 0.559 0.513 0.52 0.459 0.528 0.461 0.484 0.494 0.416 0.488 0.457 0.458 0.506 0.386 0.467 0.487 0.441 0.383 0.348 0.216 0.177 0.322 0.315 0.451 0.434 0.591 0.546 0.414 0.494 0.448 0.343 0.501 0.443 0.322 0.43 0.326 0.149 0.11 0.13 0.088 0.181 0.136 0.203 0.296 0.228 0.246 0.208 0.32 0.397 0.422 0.288 0.352 0.426 0.373 0.463 0.443 0.4 0.343 0.281 0.238 0.195 0.099 0.21 0.286 0.284 0.444 0.443 0.429 0.404 0.506 0.448 0.453 0.499 0.513 0.527 0.43 0.482 0.46 0.454 0.48 0.454 0.397 0.425 0.464 0.383 0.354 0.368 0.354 0.258 0.3 0.366 0.288 0.209 0.188 0.287 0.179 0.263 0.336 0.254 0.268 0.293 0.252 0.187 0.131 0.178 0.248 0.149 0.151 0.245 0.333 0.298 0.182 0.281 0.341 0.345 0.304 0.406 0.419 0.358 0.368 0.407 0.398 0.324 0.368 0.428 0.381 0.367 0.342 0.308 0.346 0.25 0.308 0.4 0.393 0.319 0.385 0.338 0.365 0.395 0.332 0.271 0.399 0.249 0.382 0.378 0.341 0.246 0.152 0.232 0.303 0.235 
0.045 0.052 0.099 0.111 0.156 0.183 0.206 0.227 0.304 0.325 0.147 0.127 0.109 0.12 0.165 0.225 0.313 0.258 0.273 0.274 0.193 0.134 0.062 0.072 0.096 0.109 0.115 0.275 0.311 0.393 0.328 0.266 0.217 0.157 0.091 0.07 0.042 0.183 0.214 0.242 0.163 0.254 0.349 0.326 0.318 0.344 0.371 0.272 0.302 0.406 0.281 0.417 0.303 0.471 0.555 1 0.423 0.319 0.358 0.379 0.281 0.166 0.066 0.064 0.07 0.084 0.136 0.142 0.203 0.312 0.315 0.418 0.491 0.38 0.453 0.359 0.432 0.45 0.363 0.395 0.403 0.343 0.299 0.385 0.341 0.326 0.275 0.283 0.394 0.322 0.272 0.309 0.298 0.331 0.392 0.344 0.278 0.366 0.381 0.359 0.381 0.437 0.395 0.456 0.535 0.435 0.368 0.419 0.444 0.408 0.416 0.359 0.433 0.372 0.416 0.449 0.387 0.455 0.412 0.421 0.463 0.36 0.416 0.443 0.488 0.388 0.365 0.235 0.197 0.313 0.318 0.443 0.498 0.557 0.656 0.451 0.447 0.404 0.32 0.447 0.398 0.257 0.354 0.269 0.118 0.09 0.106 0.073 0.153 0.119 0.165 0.237 0.166 0.205 0.179 0.301 0.364 0.371 0.259 0.319 0.393 0.328 0.407 0.383 0.352 0.311 0.223 0.212 0.19 0.092 0.176 0.264 0.241 0.38 0.387 0.394 0.37 0.448 0.374 0.4 0.452 0.465 0.483 0.408 0.439 0.4 0.389 0.436 0.402 0.351 0.395 0.41 0.357 0.344 0.35 0.325 0.241 0.275 0.336 0.271 0.181 0.168 0.262 0.159 0.237 0.32 0.235 0.238 0.268 0.228 0.149 0.135 0.157 0.223 0.116 0.144 0.228 0.3 0.275 0.172 0.265 0.319 0.311 0.285 0.369 0.383 0.338 0.331 0.349 0.354 0.299 0.293 0.376 0.339 0.324 0.314 0.269 0.308 0.235 0.284 0.375 0.34 0.27 0.328 0.276 0.3 0.323 0.271 0.226 0.322 0.189 0.344 0.338 0.282 0.246 0.143 0.222 0.297 0.284 
0.05 0.036 0.1 0.114 0.166 0.179 0.195 0.196 0.294 0.286 0.139 0.127 0.101 0.113 0.162 0.213 0.29 0.26 0.273 0.286 0.191 0.133 0.06 0.062 0.102 0.109 0.126 0.262 0.318 0.406 0.318 0.256 0.217 0.157 0.073 0.064 0.038 0.155 0.194 0.208 0.136 0.213 0.316 0.309 0.247 0.295 0.354 0.274 0.226 0.288 0.184 0.274 0.225 0.316 0.344 0.477 1 0.422 0.503 0.47 0.312 0.176 0.06 0.047 0.049 0.06 0.116 0.149 0.201 0.326 0.346 0.48 0.673 0.382 0.386 0.294 0.349 0.364 0.269 0.275 0.279 0.243 0.222 0.254 0.239 0.218 0.19 0.19 0.281 0.216 0.2 0.224 0.22 0.221 0.268 0.256 0.174 0.235 0.272 0.241 0.272 0.303 0.282 0.292 0.354 0.295 0.28 0.284 0.311 0.28 0.284 0.251 0.297 0.267 0.302 0.309 0.278 0.314 0.285 0.307 0.322 0.26 0.294 0.323 0.344 0.306 0.285 0.173 0.136 0.229 0.237 0.305 0.336 0.336 0.393 0.304 0.303 0.296 0.221 0.316 0.286 0.203 0.259 0.199 0.085 0.062 0.066 0.042 0.093 0.078 0.134 0.188 0.124 0.154 0.135 0.211 0.275 0.272 0.187 0.221 0.27 0.22 0.279 0.266 0.238 0.2 0.167 0.161 0.132 0.07 0.131 0.172 0.169 0.276 0.245 0.263 0.236 0.299 0.267 0.281 0.314 0.32 0.331 0.277 0.314 0.265 0.278 0.29 0.272 0.247 0.252 0.284 0.242 0.22 0.225 0.206 0.152 0.178 0.232 0.189 0.137 0.125 0.185 0.126 0.16 0.216 0.161 0.161 0.193 0.153 0.115 0.096 0.11 0.146 0.093 0.101 0.142 0.188 0.175 0.101 0.182 0.211 0.218 0.194 0.253 0.269 0.223 0.23 0.254 0.246 0.211 0.218 0.271 0.237 0.216 0.215 0.193 0.214 0.161 0.179 0.256 0.252 0.217 0.236 0.205 0.222 0.252 0.185 0.168 0.263 0.154 0.245 0.249 0.212 0.172 0.101 0.165 0.201 0.248 
0.046 0.047 0.121 0.117 0.154 0.193 0.213 0.228 0.29 0.295 0.129 0.136 0.142 0.17 0.201 0.223 0.311 0.268 0.269 0.298 0.219 0.146 0.062 0.074 0.108 0.129 0.139 0.256 0.319 0.388 0.357 0.328 0.241 0.207 0.114 0.089 0.05 0.22 0.273 0.3 0.203 0.324 0.452 0.481 0.434 0.425 0.581 0.472 0.31 0.358 0.209 0.266 0.21 0.296 0.341 0.378 0.403 1 0.487 0.587 0.465 0.23 0.083 0.071 0.069 0.1 0.171 0.204 0.285 0.451 0.408 0.468 0.437 0.326 0.34 0.288 0.334 0.325 0.27 0.261 0.28 0.231 0.201 0.262 0.236 0.227 0.197 0.195 0.281 0.222 0.191 0.216 0.205 0.21 0.27 0.243 0.194 0.243 0.268 0.244 0.252 0.312 0.288 0.314 0.375 0.298 0.269 0.312 0.347 0.316 0.328 0.306 0.348 0.321 0.34 0.336 0.291 0.327 0.287 0.3 0.321 0.244 0.282 0.303 0.313 0.262 0.241 0.173 0.133 0.223 0.226 0.296 0.274 0.329 0.379 0.321 0.39 0.38 0.252 0.396 0.343 0.219 0.285 0.232 0.099 0.071 0.088 0.073 0.105 0.09 0.142 0.196 0.14 0.165 0.14 0.225 0.273 0.274 0.182 0.214 0.261 0.232 0.289 0.271 0.247 0.215 0.173 0.133 0.132 0.077 0.14 0.194 0.185 0.287 0.279 0.275 0.252 0.328 0.272 0.284 0.324 0.339 0.331 0.281 0.302 0.286 0.282 0.302 0.284 0.245 0.28 0.291 0.253 0.229 0.252 0.237 0.162 0.199 0.242 0.212 0.138 0.134 0.196 0.123 0.187 0.232 0.187 0.189 0.205 0.164 0.12 0.091 0.126 0.184 0.103 0.107 0.165 0.212 0.204 0.117 0.178 0.218 0.221 0.176 0.247 0.257 0.243 0.244 0.246 0.257 0.195 0.219 0.259 0.244 0.228 0.227 0.191 0.224 0.176 0.217 0.261 0.246 0.214 0.226 0.196 0.222 0.235 0.194 0.166 0.247 0.131 0.236 0.245 0.209 0.174 0.088 0.148 0.208 0.238 
0.069 0.059 0.145 0.157 0.191 0.236 0.251 0.259 0.334 0.329 0.161 0.154 0.126 0.156 0.189 0.254 0.344 0.301 0.337 0.359 0.25 0.202 0.08 0.095 0.136 0.166 0.171 0.35 0.427 0.471 0.426 0.335 0.26 0.199 0.109 0.072 0.051 0.163 0.201 0.219 0.158 0.25 0.334 0.333 0.318 0.316 0.402 0.332 0.245 0.293 0.188 0.275 0.228 0.308 0.332 0.388 0.521 0.514 1 0.783 0.439 0.256 0.085 0.07 0.055 0.084 0.171 0.19 0.288 0.415 0.557 0.536 0.564 0.375 0.366 0.261 0.342 0.335 0.258 0.279 0.274 0.247 0.214 0.259 0.233 0.219 0.186 0.173 0.262 0.234 0.208 0.224 0.203 0.233 0.268 0.242 0.193 0.233 0.273 0.236 0.277 0.308 0.274 0.298 0.362 0.285 0.243 0.286 0.3 0.283 0.287 0.252 0.301 0.278 0.31 0.32 0.286 0.336 0.302 0.307 0.311 0.248 0.293 0.297 0.342 0.286 0.256 0.156 0.136 0.237 0.232 0.294 0.32 0.344 0.385 0.315 0.321 0.301 0.227 0.345 0.303 0.199 0.264 0.195 0.081 0.051 0.073 0.053 0.101 0.077 0.113 0.189 0.14 0.147 0.128 0.203 0.288 0.27 0.179 0.218 0.277 0.235 0.279 0.271 0.245 0.223 0.173 0.149 0.125 0.076 0.128 0.188 0.183 0.28 0.257 0.275 0.27 0.314 0.275 0.275 0.328 0.334 0.331 0.283 0.301 0.28 0.282 0.302 0.279 0.237 0.25 0.274 0.219 0.217 0.221 0.214 0.142 0.194 0.231 0.173 0.123 0.115 0.171 0.097 0.159 0.198 0.162 0.155 0.183 0.151 0.111 0.086 0.102 0.16 0.083 0.088 0.144 0.201 0.186 0.112 0.161 0.217 0.212 0.193 0.241 0.253 0.238 0.225 0.245 0.239 0.193 0.223 0.275 0.243 0.226 0.218 0.181 0.214 0.152 0.179 0.246 0.231 0.207 0.222 0.189 0.214 0.235 0.173 0.154 0.234 0.136 0.23 0.224 0.194 0.163 0.094 0.16 0.203 0.268 
0.027 0.032 0.066 0.065 0.102 0.127 0.134 0.135 0.164 0.174 0.095 0.093 0.088 0.105 0.121 0.145 0.197 0.161 0.164 0.195 0.134 0.085 0.037 0.039 0.067 0.074 0.077 0.178 0.21 0.251 0.254 0.195 0.161 0.141 0.068 0.053 0.04 0.113 0.161 0.159 0.107 0.16 0.225 0.236 0.202 0.201 0.26 0.241 0.166 0.196 0.13 0.163 0.113 0.182 0.191 0.239 0.268 0.339 0.424 1 0.402 0.213 0.063 0.065 0.053 0.057 0.121 0.152 0.222 0.282 0.441 0.312 0.304 0.195 0.206 0.163 0.203 0.192 0.155 0.167 0.158 0.138 0.119 0.138 0.137 0.133 0.125 0.114 0.152 0.128 0.115 0.109 0.116 0.124 0.159 0.137 0.111 0.144 0.158 0.144 0.139 0.164 0.159 0.185 0.225 0.163 0.152 0.172 0.189 0.175 0.18 0.162 0.182 0.164 0.181 0.191 0.166 0.183 0.161 0.163 0.184 0.146 0.168 0.178 0.184 0.165 0.148 0.083 0.078 0.126 0.122 0.174 0.176 0.199 0.23 0.195 0.193 0.198 0.151 0.205 0.178 0.115 0.152 0.127 0.056 0.046 0.054 0.037 0.058 0.051 0.079 0.108 0.074 0.09 0.075 0.116 0.143 0.147 0.098 0.122 0.155 0.136 0.16 0.158 0.142 0.117 0.099 0.077 0.076 0.037 0.075 0.1 0.105 0.16 0.147 0.152 0.134 0.179 0.159 0.16 0.179 0.195 0.198 0.161 0.176 0.159 0.166 0.17 0.153 0.142 0.164 0.168 0.143 0.144 0.134 0.127 0.08 0.109 0.13 0.097 0.079 0.065 0.102 0.053 0.091 0.117 0.084 0.093 0.112 0.09 0.061 0.05 0.065 0.096 0.049 0.051 0.098 0.125 0.104 0.061 0.104 0.117 0.133 0.115 0.141 0.141 0.129 0.137 0.14 0.147 0.118 0.138 0.161 0.135 0.13 0.126 0.111 0.122 0.097 0.11 0.149 0.138 0.116 0.14 0.121 0.138 0.144 0.106 0.096 0.143 0.07 0.127 0.147 0.126 0.097 0.053 0.095 0.121 0.13 
0.055 0.044 0.122 0.089 0.118 0.184 0.199 0.218 0.253 0.251 0.131 0.128 0.125 0.143 0.166 0.207 0.272 0.229 0.231 0.274 0.214 0.158 0.067 0.084 0.106 0.127 0.136 0.244 0.288 0.333 0.328 0.298 0.231 0.182 0.118 0.067 0.066 0.171 0.2 0.248 0.172 0.226 0.359 0.414 0.352 0.332 0.445 0.481 0.273 0.299 0.192 0.23 0.159 0.261 0.266 0.291 0.292 0.461 0.419 0.692 1 0.354 0.117 0.1 0.081 0.098 0.177 0.235 0.282 0.433 0.467 0.379 0.34 0.276 0.289 0.217 0.265 0.273 0.213 0.22 0.226 0.21 0.183 0.222 0.196 0.187 0.162 0.157 0.222 0.181 0.158 0.189 0.174 0.178 0.23 0.216 0.159 0.195 0.243 0.211 0.208 0.254 0.244 0.26 0.306 0.253 0.221 0.271 0.285 0.27 0.273 0.243 0.279 0.271 0.298 0.288 0.251 0.273 0.24 0.232 0.262 0.213 0.256 0.254 0.287 0.225 0.19 0.118 0.101 0.177 0.181 0.229 0.242 0.291 0.329 0.282 0.309 0.311 0.219 0.331 0.284 0.198 0.228 0.185 0.082 0.057 0.07 0.062 0.102 0.07 0.101 0.177 0.117 0.137 0.11 0.194 0.23 0.218 0.159 0.188 0.233 0.196 0.227 0.215 0.198 0.18 0.146 0.122 0.09 0.05 0.102 0.16 0.162 0.236 0.235 0.233 0.214 0.27 0.24 0.228 0.276 0.279 0.289 0.247 0.258 0.232 0.219 0.25 0.24 0.214 0.24 0.239 0.215 0.2 0.205 0.189 0.119 0.149 0.185 0.142 0.106 0.091 0.147 0.097 0.131 0.179 0.14 0.14 0.168 0.139 0.096 0.065 0.099 0.144 0.083 0.084 0.128 0.18 0.167 0.102 0.145 0.2 0.203 0.175 0.223 0.234 0.205 0.192 0.201 0.217 0.169 0.187 0.221 0.189 0.197 0.18 0.174 0.178 0.135 0.176 0.212 0.209 0.174 0.183 0.174 0.198 0.217 0.162 0.136 0.213 0.133 0.209 0.212 0.185 0.14 0.087 0.129 0.161 0.2 
0.062 0.057 0.157 0.141 0.16 0.161 0.181 0.179 0.219 0.227 0.116 0.123 0.133 0.148 0.17 0.208 0.249 0.23 0.225 0.274 0.193 0.156 0.072 0.075 0.112 0.128 0.13 0.22 0.247 0.292 0.325 0.259 0.24 0.196 0.132 0.09 0.079 0.141 0.155 0.217 0.132 0.166 0.264 0.276 0.229 0.217 0.286 0.267 0.182 0.2 0.121 0.159 0.124 0.195 0.211 0.225 0.219 0.284 0.306 0.432 0.419 1 0.202 0.149 0.127 0.14 0.239 0.305 0.442 0.335 0.42 0.288 0.24 0.219 0.211 0.155 0.191 0.202 0.146 0.163 0.175 0.14 0.126 0.167 0.152 0.135 0.122 0.122 0.179 0.142 0.136 0.143 0.135 0.15 0.173 0.158 0.109 0.157 0.17 0.15 0.164 0.186 0.175 0.193 0.227 0.185 0.162 0.181 0.2 0.186 0.194 0.176 0.195 0.195 0.196 0.206 0.172 0.2 0.177 0.181 0.2 0.16 0.195 0.186 0.187 0.158 0.15 0.091 0.076 0.125 0.125 0.169 0.154 0.218 0.244 0.196 0.218 0.213 0.162 0.219 0.188 0.131 0.144 0.109 0.064 0.04 0.054 0.034 0.065 0.049 0.068 0.116 0.083 0.099 0.075 0.134 0.164 0.175 0.125 0.14 0.167 0.15 0.172 0.176 0.164 0.138 0.11 0.099 0.075 0.037 0.059 0.103 0.099 0.173 0.171 0.173 0.148 0.186 0.166 0.173 0.199 0.194 0.2 0.18 0.189 0.167 0.177 0.189 0.178 0.158 0.177 0.186 0.169 0.152 0.152 0.142 0.091 0.109 0.151 0.115 0.087 0.081 0.12 0.065 0.107 0.135 0.107 0.1 0.114 0.096 0.069 0.05 0.055 0.099 0.04 0.044 0.087 0.137 0.125 0.073 0.116 0.143 0.144 0.135 0.165 0.175 0.15 0.154 0.161 0.151 0.13 0.14 0.165 0.161 0.146 0.139 0.121 0.145 0.11 0.132 0.174 0.144 0.122 0.137 0.127 0.135 0.142 0.117 0.095 0.155 0.097 0.153 0.153 0.142 0.105 0.062 0.104 0.119 0.158 
0.02 0.018 0.047 0.042 0.061 0.056 0.057 0.065 0.073 0.089 0.05 0.049 0.043 0.055 0.069 0.089 0.093 0.092 0.072 0.097 0.063 0.056 0.027 0.026 0.037 0.039 0.045 0.072 0.084 0.098 0.122 0.094 0.113 0.116 0.083 0.035 0.04 0.061 0.074 0.099 0.058 0.067 0.086 0.095 0.078 0.076 0.085 0.074 0.06 0.071 0.041 0.058 0.04 0.061 0.068 0.073 0.07 0.088 0.087 0.124 0.125 0.188 1 0.394 0.247 0.128 0.18 0.325 0.214 0.115 0.127 0.086 0.084 0.071 0.069 0.058 0.069 0.075 0.049 0.055 0.057 0.05 0.04 0.05 0.049 0.048 0.042 0.039 0.056 0.042 0.038 0.045 0.043 0.041 0.049 0.05 0.036 0.045 0.057 0.051 0.053 0.058 0.058 0.065 0.082 0.061 0.058 0.061 0.065 0.062 0.066 0.058 0.066 0.064 0.068 0.065 0.052 0.063 0.059 0.059 0.06 0.048 0.052 0.055 0.063 0.055 0.056 0.039 0.032 0.049 0.052 0.052 0.059 0.072 0.076 0.07 0.071 0.077 0.05 0.079 0.068 0.036 0.055 0.044 0.017 0.012 0.015 0.012 0.018 0.016 0.024 0.043 0.036 0.032 0.02 0.045 0.059 0.056 0.035 0.044 0.05 0.04 0.052 0.053 0.051 0.036 0.029 0.021 0.024 0.015 0.023 0.03 0.039 0.058 0.05 0.05 0.047 0.062 0.049 0.053 0.065 0.064 0.069 0.055 0.056 0.056 0.054 0.058 0.055 0.045 0.049 0.057 0.048 0.045 0.042 0.045 0.03 0.041 0.045 0.037 0.027 0.025 0.034 0.022 0.03 0.041 0.031 0.037 0.042 0.033 0.025 0.017 0.028 0.04 0.02 0.018 0.029 0.045 0.043 0.02 0.034 0.044 0.042 0.04 0.052 0.055 0.049 0.05 0.053 0.047 0.045 0.042 0.053 0.044 0.048 0.045 0.042 0.046 0.041 0.046 0.05 0.043 0.037 0.043 0.035 0.034 0.046 0.036 0.03 0.048 0.034 0.05 0.051 0.045 0.038 0.017 0.028 0.041 0.056 
0.017 0.01 0.028 0.026 0.03 0.034 0.043 0.047 0.056 0.057 0.041 0.046 0.037 0.046 0.054 0.066 0.062 0.064 0.057 0.059 0.046 0.035 0.013 0.018 0.02 0.027 0.027 0.05 0.049 0.072 0.092 0.076 0.085 0.103 0.098 0.056 0.048 0.041 0.051 0.061 0.031 0.042 0.069 0.07 0.06 0.053 0.064 0.06 0.046 0.045 0.024 0.033 0.03 0.039 0.044 0.058 0.043 0.066 0.064 0.084 0.079 0.096 0.29 1 0.483 0.203 0.183 0.169 0.163 0.094 0.088 0.066 0.065 0.058 0.057 0.045 0.052 0.052 0.037 0.039 0.037 0.038 0.039 0.04 0.03 0.03 0.029 0.028 0.033 0.033 0.029 0.036 0.033 0.03 0.043 0.036 0.025 0.036 0.04 0.032 0.034 0.042 0.038 0.04 0.052 0.039 0.034 0.037 0.042 0.043 0.046 0.04 0.046 0.046 0.055 0.049 0.047 0.056 0.038 0.044 0.049 0.037 0.045 0.045 0.047 0.042 0.036 0.022 0.021 0.032 0.03 0.04 0.042 0.048 0.059 0.044 0.056 0.06 0.045 0.062 0.052 0.033 0.036 0.033 0.017 0.009 0.012 0.012 0.017 0.01 0.021 0.037 0.026 0.027 0.021 0.035 0.039 0.038 0.026 0.034 0.046 0.036 0.045 0.045 0.042 0.032 0.029 0.024 0.024 0.012 0.022 0.03 0.033 0.042 0.041 0.042 0.041 0.048 0.039 0.046 0.052 0.047 0.051 0.044 0.049 0.042 0.036 0.04 0.042 0.034 0.034 0.033 0.032 0.03 0.038 0.036 0.026 0.032 0.037 0.031 0.023 0.023 0.029 0.018 0.029 0.034 0.03 0.027 0.032 0.029 0.016 0.009 0.012 0.029 0.017 0.019 0.03 0.034 0.037 0.016 0.028 0.031 0.027 0.028 0.038 0.041 0.035 0.034 0.036 0.035 0.028 0.036 0.044 0.038 0.041 0.038 0.032 0.03 0.028 0.03 0.038 0.037 0.025 0.034 0.026 0.034 0.036 0.032 0.024 0.035 0.019 0.039 0.035 0.034 0.034 0.013 0.026 0.025 0.041 
0.008 0.006 0.025 0.017 0.024 0.024 0.026 0.032 0.039 0.043 0.028 0.029 0.027 0.032 0.039 0.047 0.049 0.045 0.033 0.047 0.028 0.022 0.009 0.009 0.016 0.016 0.017 0.027 0.041 0.043 0.052 0.055 0.064 0.074 0.088 0.04 0.039 0.029 0.036 0.05 0.022 0.032 0.044 0.042 0.041 0.04 0.046 0.033 0.023 0.027 0.017 0.026 0.02 0.024 0.025 0.03 0.023 0.027 0.033 0.048 0.043 0.045 0.106 0.304 1 0.279 0.128 0.092 0.087 0.047 0.045 0.037 0.03 0.028 0.028 0.023 0.027 0.031 0.03 0.03 0.031 0.031 0.026 0.031 0.028 0.026 0.023 0.021 0.036 0.025 0.02 0.02 0.019 0.022 0.026 0.026 0.018 0.026 0.025 0.025 0.022 0.026 0.027 0.026 0.032 0.031 0.03 0.03 0.032 0.028 0.033 0.026 0.031 0.033 0.036 0.037 0.028 0.034 0.032 0.031 0.039 0.036 0.034 0.03 0.033 0.026 0.02 0.017 0.013 0.018 0.016 0.027 0.026 0.031 0.036 0.031 0.033 0.036 0.026 0.039 0.033 0.028 0.033 0.024 0.013 0.011 0.009 0.005 0.014 0.007 0.01 0.016 0.02 0.017 0.013 0.022 0.029 0.032 0.024 0.027 0.032 0.028 0.035 0.029 0.028 0.022 0.016 0.019 0.011 0.004 0.015 0.021 0.015 0.03 0.033 0.031 0.028 0.029 0.032 0.033 0.03 0.034 0.036 0.028 0.031 0.032 0.031 0.034 0.03 0.025 0.032 0.035 0.033 0.032 0.028 0.026 0.016 0.025 0.031 0.023 0.017 0.015 0.022 0.012 0.022 0.027 0.018 0.023 0.021 0.019 0.01 0.011 0.014 0.021 0.008 0.01 0.019 0.025 0.024 0.012 0.02 0.025 0.021 0.019 0.03 0.029 0.027 0.026 0.027 0.028 0.019 0.026 0.028 0.028 0.028 0.024 0.023 0.026 0.018 0.026 0.033 0.028 0.021 0.03 0.023 0.025 0.029 0.023 0.02 0.028 0.016 0.03 0.025 0.023 0.021 0.009 0.013 0.028 0.029 
0.007 0.008 0.022 0.022 0.036 0.034 0.04 0.055 0.058 0.07 0.04 0.054 0.055 0.078 0.079 0.083 0.083 0.073 0.055 0.082 0.034 0.031 0.01 0.012 0.014 0.024 0.026 0.057 0.066 0.092 0.105 0.1 0.138 0.169 0.261 0.125 0.113 0.052 0.057 0.086 0.046 0.046 0.076 0.073 0.068 0.059 0.072 0.054 0.047 0.06 0.034 0.05 0.041 0.058 0.068 0.064 0.061 0.068 0.066 0.083 0.072 0.081 0.095 0.213 0.449 1 0.342 0.164 0.159 0.099 0.089 0.075 0.069 0.069 0.065 0.053 0.065 0.057 0.039 0.054 0.045 0.035 0.037 0.052 0.047 0.039 0.043 0.043 0.056 0.049 0.039 0.042 0.042 0.04 0.056 0.053 0.037 0.046 0.052 0.046 0.055 0.06 0.049 0.06 0.066 0.051 0.053 0.06 0.063 0.056 0.059 0.055 0.057 0.057 0.066 0.062 0.056 0.063 0.062 0.055 0.062 0.049 0.058 0.067 0.06 0.053 0.057 0.027 0.025 0.042 0.047 0.059 0.054 0.064 0.072 0.061 0.069 0.07 0.051 0.069 0.057 0.034 0.053 0.033 0.018 0.015 0.014 0.011 0.018 0.013 0.026 0.041 0.024 0.028 0.029 0.037 0.047 0.052 0.04 0.043 0.056 0.043 0.054 0.053 0.048 0.042 0.033 0.029 0.023 0.012 0.027 0.04 0.031 0.061 0.051 0.052 0.048 0.059 0.053 0.056 0.06 0.062 0.069 0.061 0.064 0.059 0.06 0.056 0.062 0.053 0.052 0.057 0.048 0.04 0.045 0.039 0.033 0.038 0.042 0.034 0.026 0.029 0.033 0.022 0.033 0.038 0.034 0.035 0.038 0.032 0.022 0.019 0.026 0.035 0.021 0.021 0.036 0.044 0.041 0.022 0.035 0.048 0.047 0.041 0.046 0.053 0.051 0.048 0.051 0.051 0.043 0.038 0.051 0.052 0.041 0.041 0.037 0.041 0.029 0.035 0.045 0.046 0.039 0.042 0.039 0.04 0.046 0.036 0.039 0.046 0.031 0.05 0.045 0.046 0.034 0.015 0.032 0.033 0.048 
0.029 0.026 0.082 0.081 0.112 0.126 0.137 0.166 0.178 0.211 0.144 0.146 0.151 0.182 0.194 0.238 0.217 0.208 0.169 0.186 0.135 0.098 0.043 0.046 0.068 0.078 0.082 0.146 0.166 0.214 0.259 0.227 0.325 0.361 0.37 0.156 0.149 0.113 0.131 0.2 0.101 0.139 0.195 0.198 0.16 0.153 0.183 0.137 0.111 0.137 0.092 0.113 0.069 0.141 0.132 0.151 0.118 0.165 0.162 0.21 0.166 0.184 0.176 0.246 0.272 0.453 1 0.392 0.409 0.241 0.205 0.187 0.157 0.157 0.163 0.12 0.141 0.149 0.118 0.136 0.127 0.111 0.095 0.123 0.109 0.107 0.098 0.087 0.121 0.104 0.091 0.094 0.092 0.102 0.134 0.115 0.084 0.117 0.135 0.113 0.111 0.135 0.137 0.145 0.169 0.138 0.109 0.127 0.138 0.136 0.132 0.131 0.15 0.129 0.147 0.143 0.12 0.148 0.134 0.125 0.152 0.125 0.135 0.136 0.145 0.123 0.112 0.063 0.045 0.083 0.09 0.135 0.125 0.157 0.17 0.153 0.158 0.158 0.114 0.163 0.147 0.085 0.112 0.086 0.043 0.032 0.035 0.034 0.045 0.036 0.049 0.083 0.054 0.073 0.066 0.096 0.114 0.116 0.077 0.099 0.133 0.099 0.132 0.131 0.127 0.099 0.078 0.065 0.06 0.024 0.045 0.071 0.07 0.118 0.121 0.121 0.113 0.148 0.128 0.137 0.155 0.154 0.159 0.14 0.15 0.136 0.132 0.14 0.134 0.118 0.13 0.139 0.119 0.11 0.11 0.11 0.074 0.084 0.123 0.088 0.064 0.057 0.095 0.065 0.087 0.102 0.082 0.095 0.088 0.072 0.05 0.037 0.059 0.076 0.04 0.051 0.08 0.108 0.106 0.053 0.088 0.103 0.107 0.09 0.121 0.125 0.11 0.121 0.123 0.121 0.105 0.115 0.131 0.121 0.109 0.102 0.094 0.101 0.076 0.095 0.117 0.115 0.089 0.112 0.09 0.1 0.124 0.089 0.073 0.115 0.073 0.103 0.102 0.099 0.079 0.044 0.068 0.097 0.125 
0.031 0.032 0.07 0.069 0.099 0.114 0.117 0.117 0.142 0.154 0.098 0.114 0.122 0.146 0.153 0.159 0.183 0.163 0.142 0.168 0.109 0.075 0.032 0.033 0.061 0.07 0.063 0.126 0.142 0.19 0.225 0.204 0.213 0.288 0.158 0.098 0.079 0.149 0.146 0.242 0.125 0.135 0.196 0.209 0.169 0.169 0.193 0.155 0.125 0.139 0.085 0.119 0.082 0.119 0.139 0.143 0.134 0.176 0.167 0.225 0.217 0.216 0.273 0.177 0.153 0.174 0.336 1 0.388 0.23 0.221 0.169 0.161 0.143 0.151 0.119 0.139 0.154 0.114 0.121 0.118 0.101 0.098 0.116 0.102 0.1 0.083 0.088 0.12 0.094 0.082 0.096 0.086 0.089 0.12 0.108 0.086 0.115 0.119 0.11 0.101 0.125 0.131 0.138 0.154 0.133 0.125 0.124 0.141 0.14 0.142 0.134 0.144 0.137 0.142 0.138 0.119 0.136 0.121 0.122 0.135 0.107 0.125 0.125 0.134 0.123 0.104 0.068 0.052 0.094 0.103 0.127 0.123 0.147 0.17 0.154 0.153 0.16 0.11 0.163 0.143 0.096 0.122 0.095 0.041 0.032 0.044 0.025 0.039 0.032 0.053 0.095 0.076 0.074 0.058 0.091 0.114 0.117 0.087 0.093 0.116 0.11 0.127 0.122 0.101 0.087 0.073 0.073 0.057 0.027 0.056 0.085 0.077 0.127 0.124 0.126 0.106 0.145 0.123 0.121 0.147 0.148 0.148 0.12 0.134 0.129 0.117 0.135 0.129 0.109 0.118 0.122 0.108 0.098 0.096 0.095 0.063 0.087 0.104 0.086 0.062 0.053 0.076 0.047 0.067 0.095 0.074 0.075 0.077 0.076 0.05 0.049 0.054 0.065 0.044 0.05 0.066 0.084 0.075 0.043 0.068 0.099 0.101 0.08 0.118 0.113 0.097 0.106 0.104 0.122 0.091 0.099 0.121 0.104 0.096 0.1 0.075 0.098 0.067 0.085 0.114 0.117 0.091 0.107 0.092 0.094 0.112 0.083 0.078 0.111 0.06 0.108 0.109 0.096 0.074 0.046 0.072 0.096 0.114 
0.064 0.055 0.148 0.119 0.172 0.201 0.218 0.241 0.282 0.296 0.171 0.178 0.18 0.226 0.251 0.303 0.318 0.298 0.266 0.329 0.212 0.16 0.072 0.078 0.12 0.139 0.142 0.256 0.29 0.39 0.467 0.367 0.347 0.331 0.2 0.13 0.108 0.168 0.212 0.265 0.149 0.209 0.312 0.309 0.255 0.253 0.296 0.235 0.195 0.233 0.141 0.199 0.138 0.217 0.233 0.26 0.247 0.282 0.315 0.426 0.358 0.404 0.185 0.22 0.182 0.229 0.435 0.483 1 0.451 0.438 0.319 0.3 0.276 0.274 0.208 0.258 0.265 0.198 0.202 0.199 0.18 0.161 0.191 0.174 0.161 0.148 0.146 0.194 0.163 0.154 0.165 0.154 0.177 0.202 0.187 0.127 0.176 0.206 0.196 0.192 0.222 0.207 0.216 0.266 0.208 0.187 0.207 0.213 0.221 0.22 0.193 0.226 0.216 0.236 0.22 0.205 0.227 0.215 0.202 0.22 0.177 0.196 0.213 0.235 0.22 0.207 0.122 0.099 0.159 0.166 0.206 0.201 0.236 0.276 0.234 0.249 0.259 0.183 0.263 0.227 0.149 0.185 0.146 0.066 0.044 0.047 0.041 0.083 0.065 0.101 0.14 0.088 0.106 0.094 0.15 0.185 0.192 0.127 0.148 0.199 0.179 0.225 0.208 0.184 0.158 0.124 0.116 0.093 0.043 0.103 0.145 0.126 0.203 0.198 0.201 0.194 0.231 0.196 0.213 0.233 0.238 0.235 0.211 0.228 0.208 0.202 0.22 0.21 0.178 0.202 0.207 0.183 0.168 0.169 0.161 0.107 0.146 0.178 0.134 0.096 0.09 0.136 0.084 0.115 0.164 0.134 0.119 0.158 0.118 0.083 0.068 0.088 0.127 0.069 0.093 0.119 0.147 0.144 0.097 0.136 0.166 0.167 0.151 0.192 0.194 0.172 0.169 0.179 0.201 0.153 0.165 0.187 0.178 0.167 0.164 0.15 0.165 0.117 0.142 0.199 0.182 0.148 0.157 0.148 0.164 0.177 0.14 0.112 0.171 0.099 0.174 0.186 0.147 0.129 0.08 0.128 0.155 0.208 
0.063 0.064 0.121 0.124 0.165 0.222 0.226 0.249 0.319 0.33 0.178 0.202 0.193 0.22 0.261 0.307 0.364 0.314 0.283 0.327 0.223 0.162 0.046 0.063 0.102 0.124 0.126 0.262 0.303 0.435 0.458 0.496 0.332 0.286 0.143 0.109 0.077 0.237 0.261 0.346 0.225 0.307 0.47 0.522 0.394 0.355 0.464 0.366 0.273 0.315 0.189 0.257 0.174 0.287 0.307 0.347 0.289 0.428 0.364 0.491 0.445 0.286 0.11 0.1 0.093 0.119 0.223 0.264 0.415 1 0.465 0.462 0.374 0.312 0.317 0.23 0.308 0.322 0.257 0.266 0.263 0.238 0.216 0.255 0.227 0.212 0.188 0.179 0.265 0.226 0.202 0.212 0.192 0.214 0.254 0.242 0.179 0.215 0.253 0.225 0.245 0.283 0.261 0.288 0.339 0.276 0.246 0.288 0.308 0.28 0.29 0.266 0.289 0.285 0.305 0.32 0.269 0.309 0.275 0.28 0.301 0.259 0.289 0.286 0.311 0.28 0.24 0.148 0.124 0.205 0.206 0.26 0.263 0.327 0.387 0.341 0.355 0.383 0.239 0.354 0.316 0.199 0.234 0.191 0.073 0.063 0.075 0.058 0.097 0.078 0.112 0.168 0.112 0.132 0.136 0.209 0.264 0.276 0.188 0.226 0.257 0.222 0.271 0.255 0.228 0.202 0.162 0.129 0.123 0.067 0.113 0.168 0.171 0.258 0.252 0.256 0.236 0.283 0.251 0.274 0.304 0.297 0.312 0.272 0.289 0.253 0.26 0.295 0.276 0.225 0.256 0.281 0.235 0.229 0.229 0.219 0.162 0.199 0.23 0.18 0.118 0.118 0.178 0.117 0.153 0.201 0.146 0.15 0.181 0.146 0.096 0.074 0.095 0.154 0.077 0.087 0.145 0.194 0.18 0.11 0.171 0.208 0.21 0.18 0.246 0.248 0.216 0.218 0.23 0.238 0.2 0.214 0.242 0.228 0.211 0.213 0.196 0.204 0.157 0.186 0.237 0.226 0.183 0.212 0.186 0.202 0.227 0.193 0.16 0.231 0.12 0.232 0.224 0.199 0.156 0.099 0.143 0.198 0.256 
0.066 0.068 0.152 0.154 0.194 0.227 0.246 0.264 0.303 0.343 0.178 0.182 0.166 0.181 0.228 0.26 0.372 0.34 0.308 0.377 0.25 0.186 0.082 0.084 0.127 0.143 0.153 0.316 0.356 0.431 0.474 0.349 0.292 0.228 0.128 0.083 0.053 0.181 0.194 0.259 0.163 0.228 0.346 0.374 0.329 0.31 0.378 0.329 0.244 0.292 0.187 0.242 0.174 0.274 0.295 0.351 0.368 0.435 0.54 0.791 0.473 0.358 0.115 0.103 0.088 0.108 0.213 0.268 0.395 0.48 1 0.508 0.428 0.338 0.332 0.264 0.306 0.332 0.247 0.254 0.268 0.22 0.198 0.242 0.213 0.208 0.182 0.159 0.248 0.209 0.194 0.202 0.19 0.201 0.25 0.241 0.17 0.232 0.246 0.232 0.229 0.274 0.262 0.274 0.327 0.267 0.233 0.258 0.267 0.273 0.264 0.237 0.284 0.271 0.283 0.284 0.253 0.289 0.262 0.275 0.289 0.228 0.263 0.278 0.317 0.267 0.222 0.141 0.115 0.218 0.201 0.272 0.267 0.3 0.343 0.283 0.311 0.301 0.208 0.325 0.28 0.207 0.24 0.201 0.093 0.078 0.079 0.058 0.095 0.072 0.12 0.181 0.128 0.136 0.124 0.202 0.238 0.245 0.179 0.207 0.244 0.215 0.266 0.257 0.228 0.194 0.172 0.131 0.117 0.059 0.122 0.169 0.164 0.252 0.242 0.245 0.229 0.285 0.244 0.265 0.294 0.296 0.305 0.259 0.283 0.263 0.267 0.285 0.265 0.233 0.255 0.266 0.229 0.22 0.222 0.215 0.141 0.18 0.223 0.188 0.124 0.103 0.166 0.104 0.166 0.202 0.157 0.156 0.175 0.154 0.115 0.087 0.11 0.169 0.083 0.086 0.145 0.198 0.175 0.115 0.169 0.212 0.219 0.193 0.255 0.257 0.228 0.221 0.235 0.239 0.204 0.206 0.256 0.223 0.226 0.207 0.192 0.21 0.163 0.185 0.248 0.226 0.179 0.224 0.19 0.203 0.22 0.18 0.155 0.243 0.152 0.232 0.221 0.192 0.172 0.101 0.156 0.188 0.262 
0.062 0.055 0.141 0.125 0.157 0.229 0.25 0.252 0.346 0.345 0.167 0.169 0.166 0.188 0.221 0.258 0.363 0.291 0.302 0.339 0.237 0.172 0.072 0.084 0.133 0.145 0.158 0.303 0.374 0.531 0.438 0.356 0.268 0.216 0.122 0.087 0.06 0.184 0.248 0.277 0.158 0.252 0.358 0.36 0.307 0.32 0.411 0.313 0.264 0.336 0.206 0.291 0.22 0.338 0.363 0.464 0.438 0.453 0.481 0.513 0.369 0.234 0.08 0.091 0.079 0.092 0.169 0.201 0.298 0.474 0.467 1 0.558 0.385 0.406 0.315 0.37 0.382 0.292 0.296 0.294 0.24 0.224 0.274 0.238 0.241 0.221 0.203 0.29 0.239 0.218 0.255 0.218 0.247 0.303 0.27 0.203 0.245 0.301 0.278 0.291 0.322 0.311 0.336 0.405 0.318 0.276 0.312 0.328 0.324 0.315 0.288 0.322 0.298 0.341 0.354 0.296 0.35 0.32 0.316 0.333 0.263 0.318 0.324 0.382 0.316 0.29 0.176 0.148 0.229 0.267 0.329 0.318 0.363 0.451 0.356 0.345 0.352 0.251 0.381 0.322 0.217 0.263 0.208 0.086 0.059 0.081 0.061 0.107 0.085 0.13 0.198 0.142 0.174 0.15 0.235 0.299 0.295 0.187 0.239 0.287 0.248 0.303 0.293 0.265 0.218 0.187 0.161 0.146 0.07 0.144 0.194 0.177 0.291 0.281 0.284 0.264 0.34 0.296 0.316 0.348 0.358 0.363 0.309 0.334 0.305 0.292 0.32 0.302 0.279 0.295 0.307 0.26 0.251 0.26 0.246 0.174 0.205 0.259 0.21 0.15 0.147 0.205 0.121 0.186 0.238 0.189 0.176 0.207 0.176 0.125 0.096 0.12 0.173 0.096 0.116 0.177 0.233 0.214 0.13 0.192 0.235 0.254 0.225 0.28 0.29 0.249 0.261 0.265 0.265 0.225 0.237 0.285 0.252 0.231 0.229 0.194 0.234 0.155 0.211 0.272 0.274 0.22 0.252 0.216 0.242 0.278 0.23 0.182 0.275 0.152 0.26 0.266 0.226 0.19 0.116 0.177 0.211 0.307 
0.041 0.036 0.097 0.119 0.146 0.203 0.221 0.229 0.317 0.306 0.154 0.131 0.111 0.127 0.168 0.22 0.315 0.253 0.28 0.29 0.203 0.137 0.055 0.063 0.098 0.106 0.118 0.269 0.311 0.384 0.307 0.244 0.229 0.16 0.101 0.064 0.056 0.144 0.181 0.197 0.144 0.202 0.313 0.281 0.265 0.286 0.35 0.254 0.237 0.285 0.2 0.296 0.217 0.333 0.344 0.464 0.576 0.368 0.457 0.433 0.288 0.145 0.067 0.056 0.038 0.058 0.135 0.148 0.207 0.29 0.321 0.457 1 0.429 0.436 0.337 0.36 0.371 0.279 0.31 0.296 0.265 0.219 0.282 0.252 0.227 0.208 0.197 0.295 0.243 0.229 0.247 0.239 0.236 0.3 0.28 0.21 0.267 0.302 0.271 0.271 0.326 0.309 0.327 0.384 0.305 0.265 0.301 0.323 0.307 0.299 0.28 0.316 0.294 0.305 0.314 0.264 0.33 0.291 0.309 0.336 0.279 0.316 0.337 0.346 0.314 0.287 0.19 0.14 0.248 0.239 0.332 0.351 0.365 0.413 0.308 0.322 0.306 0.228 0.331 0.301 0.211 0.273 0.209 0.098 0.07 0.075 0.054 0.11 0.08 0.12 0.186 0.14 0.15 0.151 0.232 0.26 0.291 0.199 0.235 0.287 0.246 0.307 0.304 0.263 0.232 0.183 0.157 0.137 0.067 0.136 0.191 0.184 0.281 0.266 0.278 0.257 0.326 0.283 0.293 0.337 0.356 0.357 0.287 0.328 0.295 0.299 0.325 0.309 0.263 0.286 0.305 0.27 0.25 0.25 0.236 0.164 0.205 0.255 0.207 0.154 0.147 0.21 0.12 0.185 0.237 0.186 0.18 0.197 0.175 0.114 0.095 0.118 0.16 0.086 0.094 0.156 0.211 0.191 0.099 0.177 0.248 0.238 0.214 0.28 0.29 0.258 0.251 0.266 0.262 0.22 0.237 0.287 0.226 0.209 0.244 0.211 0.234 0.171 0.2 0.275 0.255 0.208 0.235 0.2 0.228 0.254 0.2 0.17 0.269 0.169 0.253 0.258 0.225 0.178 0.117 0.182 0.21 0.255 
0.083 0.067 0.187 0.186 0.246 0.361 0.387 0.409 0.567 0.539 0.258 0.24 0.173 0.213 0.266 0.337 0.459 0.423 0.501 0.467 0.369 0.262 0.121 0.141 0.195 0.218 0.245 0.479 0.481 0.639 0.477 0.356 0.349 0.24 0.136 0.101 0.067 0.151 0.203 0.235 0.154 0.224 0.327 0.304 0.273 0.317 0.363 0.264 0.252 0.321 0.226 0.31 0.232 0.351 0.36 0.427 0.372 0.343 0.382 0.402 0.306 0.196 0.086 0.089 0.068 0.097 0.173 0.187 0.254 0.343 0.333 0.439 0.565 1 0.697 0.564 0.565 0.547 0.359 0.347 0.358 0.323 0.305 0.334 0.288 0.273 0.248 0.226 0.346 0.284 0.24 0.274 0.261 0.276 0.326 0.303 0.232 0.297 0.342 0.314 0.301 0.366 0.356 0.356 0.419 0.352 0.321 0.321 0.353 0.34 0.347 0.302 0.355 0.32 0.347 0.354 0.298 0.365 0.348 0.346 0.401 0.333 0.36 0.391 0.461 0.413 0.398 0.25 0.199 0.298 0.3 0.358 0.373 0.388 0.471 0.35 0.359 0.342 0.269 0.378 0.336 0.224 0.288 0.23 0.091 0.057 0.065 0.061 0.124 0.072 0.148 0.206 0.147 0.173 0.152 0.242 0.307 0.337 0.24 0.293 0.34 0.283 0.342 0.334 0.306 0.261 0.21 0.177 0.153 0.066 0.146 0.208 0.193 0.296 0.309 0.332 0.3 0.381 0.348 0.351 0.392 0.411 0.41 0.365 0.38 0.348 0.345 0.363 0.346 0.297 0.348 0.361 0.312 0.285 0.299 0.291 0.207 0.246 0.299 0.249 0.169 0.153 0.247 0.156 0.239 0.273 0.214 0.212 0.25 0.202 0.149 0.114 0.156 0.22 0.1 0.125 0.196 0.248 0.249 0.138 0.232 0.262 0.259 0.243 0.316 0.326 0.293 0.289 0.304 0.314 0.262 0.286 0.348 0.313 0.286 0.276 0.238 0.27 0.21 0.255 0.315 0.292 0.233 0.289 0.252 0.279 0.304 0.243 0.221 0.298 0.165 0.304 0.301 0.259 0.211 0.12 0.202 0.25 0.412 
0.043 0.039 0.096 0.098 0.148 0.209 0.231 0.242 0.349 0.356 0.174 0.16 0.139 0.146 0.181 0.241 0.324 0.246 0.297 0.283 0.219 0.15 0.063 0.075 0.104 0.123 0.119 0.278 0.299 0.369 0.307 0.243 0.218 0.149 0.071 0.053 0.037 0.138 0.163 0.187 0.12 0.196 0.252 0.234 0.226 0.261 0.287 0.203 0.201 0.285 0.19 0.261 0.202 0.313 0.32 0.351 0.274 0.249 0.245 0.263 0.196 0.132 0.06 0.055 0.045 0.069 0.127 0.132 0.17 0.246 0.23 0.288 0.382 0.485 1 0.53 0.562 0.558 0.352 0.323 0.318 0.303 0.29 0.303 0.273 0.263 0.232 0.21 0.306 0.261 0.209 0.233 0.208 0.23 0.293 0.275 0.216 0.247 0.296 0.263 0.267 0.314 0.301 0.315 0.357 0.302 0.274 0.289 0.303 0.303 0.297 0.251 0.283 0.262 0.311 0.319 0.286 0.336 0.318 0.317 0.363 0.305 0.335 0.334 0.445 0.447 0.439 0.287 0.219 0.32 0.325 0.314 0.311 0.354 0.414 0.306 0.302 0.287 0.231 0.316 0.299 0.191 0.238 0.187 0.096 0.063 0.081 0.055 0.09 0.07 0.122 0.174 0.133 0.146 0.145 0.21 0.283 0.302 0.205 0.261 0.313 0.261 0.3 0.293 0.251 0.24 0.207 0.163 0.136 0.066 0.123 0.174 0.164 0.262 0.272 0.273 0.27 0.328 0.288 0.304 0.344 0.362 0.364 0.309 0.334 0.298 0.305 0.337 0.308 0.268 0.322 0.329 0.284 0.27 0.256 0.251 0.175 0.22 0.268 0.214 0.137 0.114 0.207 0.13 0.189 0.235 0.168 0.176 0.208 0.182 0.127 0.096 0.115 0.18 0.095 0.11 0.169 0.234 0.216 0.128 0.213 0.248 0.245 0.207 0.277 0.297 0.253 0.251 0.272 0.27 0.235 0.244 0.299 0.255 0.259 0.229 0.223 0.238 0.183 0.22 0.282 0.268 0.204 0.247 0.21 0.24 0.258 0.197 0.191 0.272 0.153 0.264 0.266 0.225 0.19 0.113 0.164 0.237 0.33 
0.033 0.025 0.07 0.08 0.121 0.147 0.173 0.193 0.265 0.239 0.115 0.11 0.095 0.107 0.128 0.175 0.242 0.204 0.211 0.213 0.155 0.09 0.037 0.046 0.075 0.096 0.092 0.203 0.233 0.306 0.253 0.187 0.161 0.104 0.048 0.037 0.023 0.105 0.127 0.13 0.098 0.149 0.21 0.185 0.169 0.211 0.23 0.172 0.176 0.222 0.156 0.208 0.166 0.26 0.253 0.266 0.21 0.194 0.205 0.201 0.168 0.104 0.042 0.039 0.031 0.037 0.073 0.097 0.13 0.177 0.18 0.227 0.278 0.379 0.509 1 0.687 0.541 0.285 0.277 0.268 0.251 0.271 0.253 0.229 0.223 0.201 0.178 0.254 0.207 0.184 0.205 0.199 0.213 0.276 0.235 0.188 0.237 0.241 0.229 0.233 0.265 0.242 0.255 0.307 0.237 0.212 0.233 0.257 0.238 0.246 0.215 0.245 0.214 0.246 0.259 0.225 0.267 0.244 0.253 0.295 0.232 0.254 0.282 0.346 0.396 0.422 0.366 0.195 0.319 0.32 0.269 0.259 0.276 0.341 0.256 0.246 0.237 0.187 0.26 0.233 0.15 0.196 0.154 0.068 0.05 0.054 0.038 0.079 0.056 0.109 0.15 0.116 0.128 0.115 0.173 0.201 0.23 0.152 0.204 0.249 0.203 0.255 0.245 0.216 0.195 0.156 0.132 0.118 0.055 0.111 0.152 0.149 0.22 0.216 0.224 0.225 0.265 0.232 0.257 0.285 0.291 0.297 0.265 0.27 0.256 0.255 0.288 0.276 0.228 0.25 0.267 0.244 0.222 0.234 0.203 0.136 0.185 0.218 0.185 0.121 0.12 0.171 0.115 0.162 0.175 0.136 0.148 0.175 0.128 0.084 0.07 0.092 0.139 0.063 0.072 0.134 0.201 0.173 0.092 0.184 0.194 0.186 0.171 0.233 0.239 0.202 0.198 0.224 0.235 0.182 0.189 0.248 0.222 0.201 0.196 0.16 0.193 0.143 0.176 0.227 0.216 0.179 0.187 0.176 0.197 0.22 0.161 0.133 0.213 0.111 0.216 0.196 0.175 0.154 0.094 0.14 0.203 0.228 
0.024 0.04 0.074 0.074 0.107 0.142 0.145 0.169 0.235 0.229 0.107 0.095 0.089 0.098 0.12 0.151 0.225 0.189 0.189 0.181 0.138 0.103 0.036 0.049 0.077 0.091 0.083 0.172 0.18 0.249 0.211 0.182 0.142 0.114 0.063 0.04 0.039 0.092 0.12 0.134 0.087 0.144 0.206 0.185 0.168 0.216 0.221 0.161 0.187 0.229 0.157 0.219 0.157 0.261 0.266 0.266 0.176 0.182 0.182 0.201 0.155 0.112 0.04 0.044 0.042 0.05 0.099 0.107 0.136 0.185 0.176 0.206 0.238 0.28 0.427 0.542 1 0.667 0.354 0.323 0.321 0.302 0.305 0.304 0.247 0.237 0.21 0.198 0.291 0.234 0.185 0.207 0.189 0.215 0.256 0.246 0.197 0.237 0.272 0.241 0.247 0.278 0.267 0.276 0.325 0.27 0.24 0.237 0.257 0.26 0.263 0.228 0.263 0.239 0.251 0.273 0.212 0.278 0.267 0.272 0.33 0.252 0.274 0.304 0.36 0.433 0.408 0.261 0.172 0.289 0.277 0.294 0.25 0.296 0.334 0.248 0.239 0.224 0.171 0.261 0.22 0.16 0.218 0.173 0.077 0.047 0.057 0.038 0.097 0.065 0.109 0.163 0.122 0.119 0.111 0.179 0.229 0.249 0.168 0.219 0.261 0.227 0.28 0.262 0.243 0.201 0.166 0.144 0.109 0.055 0.105 0.166 0.158 0.244 0.241 0.257 0.238 0.296 0.269 0.284 0.309 0.316 0.327 0.279 0.3 0.277 0.279 0.312 0.286 0.234 0.285 0.302 0.256 0.237 0.248 0.226 0.159 0.192 0.222 0.187 0.121 0.111 0.175 0.112 0.172 0.202 0.165 0.163 0.184 0.134 0.123 0.079 0.108 0.165 0.088 0.106 0.168 0.216 0.201 0.127 0.193 0.212 0.212 0.169 0.243 0.249 0.216 0.219 0.222 0.238 0.191 0.207 0.254 0.246 0.218 0.222 0.19 0.219 0.161 0.197 0.246 0.219 0.193 0.217 0.202 0.212 0.224 0.173 0.146 0.231 0.133 0.24 0.23 0.201 0.165 0.097 0.154 0.215 0.229 
0.035 0.035 0.069 0.077 0.105 0.14 0.152 0.179 0.233 0.237 0.112 0.106 0.089 0.098 0.127 0.165 0.227 0.173 0.188 0.192 0.141 0.096 0.033 0.048 0.074 0.088 0.086 0.174 0.186 0.266 0.214 0.17 0.142 0.104 0.045 0.038 0.025 0.111 0.14 0.135 0.083 0.156 0.207 0.175 0.171 0.211 0.213 0.163 0.171 0.237 0.17 0.225 0.172 0.258 0.242 0.262 0.188 0.179 0.186 0.205 0.17 0.095 0.032 0.04 0.038 0.05 0.082 0.081 0.125 0.181 0.179 0.227 0.248 0.283 0.435 0.426 0.674 1 0.429 0.327 0.325 0.285 0.263 0.283 0.255 0.24 0.211 0.203 0.294 0.236 0.215 0.231 0.202 0.224 0.273 0.26 0.2 0.233 0.267 0.23 0.24 0.284 0.275 0.282 0.327 0.273 0.241 0.26 0.266 0.261 0.271 0.243 0.258 0.234 0.247 0.271 0.221 0.28 0.286 0.279 0.343 0.287 0.289 0.319 0.386 0.397 0.353 0.211 0.172 0.272 0.277 0.301 0.264 0.292 0.346 0.248 0.239 0.234 0.195 0.254 0.233 0.154 0.215 0.158 0.069 0.041 0.049 0.038 0.07 0.063 0.1 0.154 0.111 0.13 0.112 0.176 0.234 0.25 0.173 0.221 0.283 0.224 0.274 0.276 0.232 0.177 0.163 0.151 0.117 0.046 0.104 0.16 0.139 0.219 0.221 0.24 0.23 0.294 0.271 0.267 0.306 0.324 0.331 0.29 0.321 0.285 0.271 0.314 0.3 0.254 0.293 0.31 0.274 0.245 0.248 0.238 0.173 0.193 0.234 0.207 0.135 0.128 0.209 0.118 0.186 0.22 0.165 0.173 0.194 0.159 0.113 0.076 0.11 0.165 0.087 0.097 0.164 0.205 0.197 0.127 0.208 0.226 0.212 0.193 0.256 0.252 0.232 0.24 0.25 0.239 0.203 0.223 0.25 0.223 0.229 0.214 0.191 0.2 0.163 0.201 0.246 0.231 0.18 0.208 0.183 0.209 0.231 0.191 0.156 0.236 0.133 0.24 0.23 0.214 0.161 0.079 0.154 0.222 0.241 
0.034 0.035 0.078 0.078 0.104 0.146 0.168 0.17 0.245 0.258 0.124 0.106 0.1 0.111 0.146 0.186 0.25 0.199 0.215 0.215 0.153 0.114 0.049 0.06 0.076 0.094 0.1 0.19 0.218 0.285 0.23 0.209 0.173 0.125 0.063 0.058 0.045 0.13 0.181 0.184 0.145 0.206 0.255 0.237 0.243 0.29 0.288 0.193 0.217 0.301 0.213 0.314 0.22 0.35 0.348 0.349 0.208 0.214 0.215 0.242 0.2 0.116 0.052 0.047 0.04 0.058 0.095 0.111 0.142 0.203 0.19 0.239 0.279 0.285 0.4 0.359 0.536 0.647 1 0.524 0.518 0.469 0.375 0.438 0.398 0.372 0.303 0.301 0.439 0.357 0.316 0.32 0.303 0.345 0.405 0.362 0.265 0.361 0.388 0.339 0.345 0.418 0.379 0.387 0.443 0.398 0.348 0.338 0.361 0.38 0.357 0.284 0.356 0.313 0.367 0.393 0.325 0.418 0.401 0.424 0.515 0.436 0.412 0.459 0.517 0.452 0.379 0.234 0.212 0.339 0.321 0.374 0.329 0.4 0.463 0.318 0.33 0.332 0.288 0.355 0.318 0.219 0.307 0.236 0.096 0.069 0.075 0.056 0.115 0.081 0.162 0.224 0.163 0.176 0.167 0.285 0.368 0.382 0.27 0.33 0.396 0.327 0.388 0.364 0.337 0.3 0.238 0.198 0.181 0.092 0.154 0.214 0.217 0.357 0.348 0.356 0.341 0.413 0.366 0.396 0.445 0.466 0.472 0.403 0.47 0.402 0.42 0.46 0.44 0.362 0.412 0.453 0.383 0.355 0.347 0.332 0.217 0.271 0.336 0.276 0.191 0.168 0.254 0.17 0.247 0.309 0.234 0.243 0.285 0.233 0.183 0.133 0.147 0.248 0.119 0.144 0.24 0.316 0.296 0.175 0.276 0.325 0.324 0.28 0.374 0.391 0.332 0.34 0.35 0.368 0.31 0.325 0.379 0.346 0.319 0.314 0.259 0.309 0.222 0.276 0.355 0.353 0.274 0.302 0.259 0.307 0.333 0.275 0.232 0.353 0.22 0.361 0.346 0.308 0.242 0.156 0.236 0.346 0.23 
0.035 0.029 0.082 0.084 0.112 0.143 0.172 0.178 0.248 0.246 0.121 0.115 0.101 0.117 0.153 0.181 0.242 0.186 0.206 0.231 0.154 0.109 0.047 0.059 0.08 0.101 0.096 0.207 0.225 0.298 0.254 0.225 0.177 0.132 0.076 0.062 0.045 0.159 0.21 0.204 0.141 0.278 0.345 0.29 0.288 0.365 0.386 0.251 0.296 0.415 0.277 0.407 0.305 0.469 0.472 0.454 0.282 0.272 0.263 0.283 0.234 0.123 0.054 0.047 0.047 0.058 0.108 0.136 0.164 0.258 0.229 0.291 0.336 0.316 0.439 0.413 0.525 0.546 0.582 1 0.668 0.555 0.46 0.606 0.526 0.495 0.432 0.414 0.615 0.496 0.431 0.453 0.401 0.447 0.56 0.479 0.345 0.474 0.53 0.453 0.467 0.557 0.513 0.522 0.59 0.491 0.439 0.451 0.484 0.493 0.484 0.389 0.485 0.424 0.489 0.522 0.449 0.544 0.542 0.578 0.72 0.54 0.554 0.645 0.521 0.529 0.44 0.262 0.229 0.409 0.382 0.503 0.414 0.529 0.566 0.43 0.433 0.424 0.358 0.471 0.462 0.318 0.416 0.316 0.16 0.112 0.117 0.087 0.187 0.143 0.216 0.312 0.223 0.275 0.256 0.366 0.432 0.497 0.368 0.456 0.573 0.469 0.565 0.537 0.465 0.41 0.337 0.274 0.235 0.114 0.222 0.314 0.315 0.457 0.475 0.498 0.463 0.583 0.515 0.542 0.628 0.64 0.662 0.571 0.643 0.587 0.58 0.647 0.602 0.513 0.59 0.632 0.513 0.494 0.503 0.455 0.32 0.374 0.46 0.352 0.259 0.236 0.368 0.22 0.344 0.421 0.316 0.321 0.397 0.317 0.224 0.178 0.227 0.342 0.186 0.224 0.354 0.45 0.419 0.25 0.408 0.447 0.446 0.405 0.52 0.543 0.467 0.47 0.504 0.506 0.409 0.444 0.53 0.483 0.44 0.428 0.376 0.411 0.311 0.388 0.49 0.455 0.375 0.427 0.377 0.406 0.471 0.359 0.309 0.474 0.283 0.488 0.451 0.424 0.355 0.202 0.32 0.452 0.221 
0.037 0.038 0.086 0.089 0.121 0.142 0.167 0.181 0.248 0.244 0.122 0.119 0.103 0.119 0.144 0.169 0.248 0.195 0.201 0.205 0.138 0.12 0.047 0.055 0.076 0.09 0.1 0.174 0.206 0.293 0.242 0.217 0.18 0.144 0.059 0.053 0.042 0.155 0.192 0.219 0.163 0.252 0.301 0.278 0.283 0.353 0.342 0.239 0.279 0.38 0.268 0.388 0.275 0.452 0.443 0.383 0.246 0.263 0.234 0.265 0.222 0.127 0.052 0.055 0.037 0.046 0.095 0.126 0.171 0.237 0.216 0.273 0.324 0.304 0.412 0.338 0.48 0.517 0.592 0.64 1 0.671 0.458 0.65 0.593 0.565 0.448 0.461 0.609 0.467 0.411 0.423 0.385 0.439 0.54 0.478 0.35 0.445 0.506 0.464 0.445 0.518 0.487 0.495 0.557 0.464 0.421 0.439 0.458 0.441 0.431 0.382 0.436 0.377 0.46 0.478 0.412 0.509 0.532 0.542 0.738 0.594 0.533 0.556 0.482 0.474 0.4 0.263 0.226 0.407 0.364 0.467 0.359 0.479 0.492 0.374 0.413 0.385 0.333 0.447 0.418 0.288 0.383 0.283 0.126 0.105 0.105 0.09 0.172 0.113 0.204 0.298 0.221 0.239 0.195 0.329 0.432 0.509 0.349 0.44 0.531 0.435 0.507 0.494 0.45 0.358 0.32 0.259 0.228 0.1 0.198 0.275 0.282 0.442 0.427 0.44 0.425 0.55 0.48 0.526 0.602 0.612 0.631 0.533 0.598 0.54 0.551 0.621 0.58 0.506 0.585 0.636 0.556 0.524 0.489 0.416 0.267 0.345 0.43 0.338 0.232 0.222 0.332 0.207 0.319 0.389 0.313 0.314 0.371 0.302 0.214 0.159 0.202 0.326 0.162 0.199 0.321 0.426 0.384 0.235 0.403 0.445 0.436 0.388 0.488 0.517 0.451 0.443 0.471 0.485 0.385 0.397 0.509 0.444 0.416 0.389 0.366 0.406 0.293 0.372 0.467 0.426 0.338 0.402 0.348 0.368 0.418 0.332 0.286 0.442 0.282 0.455 0.444 0.401 0.312 0.2 0.304 0.547 0.235 
0.029 0.024 0.056 0.047 0.071 0.115 0.125 0.13 0.179 0.175 0.084 0.081 0.074 0.081 0.105 0.124 0.176 0.138 0.159 0.154 0.121 0.086 0.031 0.033 0.062 0.074 0.07 0.14 0.161 0.193 0.182 0.157 0.118 0.095 0.052 0.05 0.026 0.108 0.144 0.149 0.099 0.165 0.224 0.202 0.205 0.247 0.244 0.166 0.196 0.265 0.179 0.246 0.18 0.298 0.282 0.272 0.172 0.175 0.166 0.187 0.159 0.093 0.044 0.029 0.023 0.037 0.067 0.103 0.121 0.163 0.156 0.192 0.221 0.205 0.278 0.271 0.366 0.369 0.428 0.428 0.52 1 0.4 0.446 0.384 0.371 0.303 0.301 0.419 0.335 0.271 0.278 0.263 0.284 0.354 0.306 0.234 0.283 0.327 0.296 0.288 0.331 0.328 0.316 0.373 0.314 0.292 0.284 0.309 0.302 0.307 0.267 0.289 0.27 0.296 0.321 0.273 0.351 0.337 0.365 0.465 0.361 0.353 0.366 0.325 0.331 0.29 0.187 0.162 0.298 0.263 0.308 0.261 0.319 0.338 0.257 0.292 0.273 0.232 0.32 0.28 0.187 0.25 0.192 0.073 0.052 0.063 0.056 0.104 0.071 0.124 0.189 0.147 0.157 0.143 0.228 0.294 0.335 0.247 0.305 0.362 0.292 0.35 0.334 0.304 0.25 0.224 0.172 0.146 0.066 0.136 0.182 0.19 0.283 0.28 0.311 0.29 0.357 0.302 0.345 0.39 0.394 0.422 0.355 0.386 0.356 0.364 0.42 0.393 0.329 0.384 0.429 0.363 0.337 0.317 0.275 0.191 0.238 0.3 0.25 0.169 0.157 0.226 0.143 0.208 0.26 0.203 0.2 0.246 0.199 0.135 0.107 0.131 0.192 0.092 0.123 0.207 0.284 0.239 0.166 0.253 0.299 0.274 0.23 0.325 0.332 0.278 0.28 0.313 0.311 0.257 0.265 0.331 0.313 0.293 0.269 0.256 0.271 0.181 0.243 0.312 0.285 0.234 0.26 0.242 0.259 0.297 0.23 0.206 0.299 0.172 0.301 0.294 0.256 0.2 0.098 0.189 0.349 0.161 
0.038 0.029 0.083 0.085 0.106 0.15 0.183 0.204 0.256 0.262 0.121 0.119 0.096 0.11 0.142 0.179 0.258 0.203 0.218 0.234 0.162 0.112 0.038 0.046 0.073 0.095 0.097 0.201 0.249 0.302 0.257 0.208 0.181 0.142 0.089 0.054 0.039 0.136 0.192 0.195 0.133 0.228 0.308 0.248 0.257 0.323 0.315 0.201 0.267 0.355 0.255 0.362 0.266 0.427 0.415 0.387 0.268 0.245 0.247 0.263 0.214 0.125 0.053 0.049 0.04 0.056 0.095 0.123 0.158 0.238 0.239 0.259 0.348 0.33 0.467 0.431 0.618 0.549 0.486 0.567 0.532 0.602 1 0.563 0.461 0.434 0.397 0.365 0.532 0.458 0.396 0.392 0.383 0.395 0.483 0.435 0.348 0.443 0.466 0.422 0.398 0.479 0.438 0.464 0.527 0.438 0.41 0.417 0.429 0.422 0.421 0.352 0.436 0.379 0.408 0.446 0.371 0.461 0.456 0.474 0.573 0.446 0.463 0.502 0.477 0.584 0.479 0.31 0.248 0.512 0.4 0.467 0.393 0.456 0.486 0.367 0.398 0.389 0.323 0.426 0.383 0.268 0.348 0.285 0.136 0.089 0.112 0.077 0.15 0.101 0.178 0.268 0.215 0.208 0.197 0.294 0.375 0.425 0.321 0.353 0.469 0.392 0.457 0.454 0.408 0.33 0.283 0.223 0.202 0.107 0.197 0.267 0.264 0.385 0.38 0.406 0.401 0.483 0.425 0.462 0.517 0.527 0.561 0.492 0.527 0.494 0.488 0.546 0.515 0.438 0.505 0.547 0.471 0.424 0.409 0.371 0.238 0.318 0.394 0.326 0.226 0.19 0.312 0.186 0.295 0.355 0.282 0.297 0.351 0.286 0.226 0.18 0.205 0.305 0.163 0.192 0.298 0.367 0.344 0.216 0.348 0.406 0.414 0.363 0.457 0.473 0.42 0.413 0.441 0.437 0.374 0.386 0.455 0.399 0.364 0.346 0.323 0.349 0.267 0.328 0.413 0.393 0.31 0.375 0.319 0.361 0.397 0.319 0.256 0.42 0.271 0.426 0.396 0.364 0.285 0.175 0.271 0.393 0.24 
0.04 0.037 0.076 0.081 0.125 0.158 0.172 0.186 0.26 0.265 0.137 0.115 0.101 0.125 0.161 0.189 0.253 0.212 0.226 0.234 0.174 0.132 0.044 0.054 0.077 0.1 0.094 0.209 0.218 0.299 0.251 0.221 0.188 0.169 0.087 0.072 0.045 0.167 0.233 0.241 0.157 0.271 0.352 0.312 0.313 0.375 0.375 0.266 0.307 0.415 0.281 0.402 0.277 0.47 0.461 0.423 0.245 0.266 0.241 0.282 0.247 0.124 0.053 0.058 0.051 0.08 0.123 0.147 0.168 0.257 0.228 0.276 0.321 0.288 0.408 0.359 0.522 0.514 0.506 0.614 0.687 0.619 0.513 1 0.675 0.627 0.541 0.521 0.778 0.573 0.466 0.487 0.436 0.48 0.619 0.507 0.35 0.468 0.548 0.481 0.473 0.567 0.544 0.528 0.607 0.512 0.471 0.469 0.468 0.489 0.476 0.406 0.467 0.414 0.489 0.504 0.44 0.564 0.558 0.588 0.75 0.543 0.56 0.587 0.484 0.508 0.427 0.262 0.216 0.411 0.387 0.504 0.414 0.509 0.519 0.42 0.456 0.437 0.355 0.493 0.439 0.31 0.395 0.311 0.14 0.1 0.106 0.09 0.161 0.128 0.225 0.324 0.231 0.284 0.259 0.394 0.482 0.534 0.38 0.484 0.596 0.474 0.567 0.559 0.494 0.411 0.341 0.309 0.25 0.111 0.223 0.344 0.324 0.488 0.465 0.523 0.507 0.596 0.541 0.576 0.661 0.663 0.72 0.62 0.684 0.615 0.642 0.756 0.665 0.574 0.702 0.787 0.648 0.572 0.556 0.481 0.332 0.406 0.481 0.392 0.281 0.234 0.372 0.245 0.351 0.464 0.373 0.369 0.436 0.353 0.258 0.207 0.26 0.386 0.193 0.21 0.366 0.504 0.45 0.296 0.441 0.511 0.481 0.441 0.556 0.57 0.502 0.516 0.522 0.542 0.474 0.469 0.56 0.498 0.485 0.452 0.405 0.436 0.344 0.407 0.532 0.485 0.406 0.446 0.395 0.439 0.499 0.396 0.348 0.519 0.295 0.501 0.487 0.438 0.356 0.201 0.335 0.565 0.235 
0.029 0.025 0.06 0.05 0.08 0.108 0.125 0.139 0.186 0.189 0.094 0.094 0.09 0.101 0.125 0.151 0.198 0.161 0.163 0.163 0.114 0.082 0.034 0.038 0.058 0.07 0.064 0.142 0.172 0.224 0.199 0.176 0.144 0.125 0.06 0.04 0.036 0.12 0.155 0.173 0.119 0.203 0.275 0.219 0.23 0.303 0.298 0.198 0.251 0.344 0.25 0.344 0.243 0.396 0.389 0.336 0.189 0.206 0.187 0.211 0.18 0.09 0.033 0.035 0.03 0.041 0.082 0.103 0.134 0.193 0.179 0.213 0.243 0.229 0.329 0.288 0.393 0.392 0.426 0.504 0.588 0.508 0.371 0.616 1 0.731 0.598 0.614 0.771 0.485 0.402 0.398 0.371 0.404 0.508 0.448 0.296 0.408 0.466 0.409 0.384 0.484 0.441 0.422 0.492 0.42 0.383 0.389 0.392 0.395 0.398 0.343 0.4 0.348 0.412 0.42 0.367 0.475 0.456 0.492 0.594 0.472 0.457 0.49 0.401 0.383 0.326 0.201 0.168 0.311 0.281 0.404 0.333 0.415 0.425 0.319 0.358 0.354 0.321 0.396 0.382 0.253 0.332 0.255 0.109 0.084 0.095 0.078 0.137 0.113 0.189 0.271 0.199 0.202 0.188 0.29 0.389 0.454 0.292 0.387 0.48 0.38 0.466 0.451 0.397 0.32 0.275 0.247 0.209 0.089 0.168 0.271 0.257 0.399 0.395 0.425 0.382 0.499 0.428 0.475 0.543 0.574 0.579 0.507 0.544 0.506 0.525 0.618 0.557 0.491 0.608 0.73 0.566 0.507 0.455 0.426 0.284 0.336 0.386 0.335 0.237 0.214 0.326 0.211 0.303 0.372 0.293 0.308 0.358 0.28 0.202 0.146 0.2 0.313 0.157 0.187 0.334 0.405 0.374 0.221 0.402 0.411 0.415 0.36 0.455 0.471 0.43 0.412 0.419 0.451 0.353 0.374 0.455 0.424 0.392 0.366 0.341 0.361 0.282 0.355 0.435 0.41 0.318 0.374 0.321 0.364 0.405 0.312 0.253 0.415 0.263 0.398 0.391 0.338 0.272 0.169 0.279 0.563 0.175 
0.035 0.041 0.068 0.071 0.081 0.12 0.126 0.141 0.185 0.186 0.09 0.085 0.083 0.093 0.114 0.142 0.184 0.154 0.167 0.161 0.123 0.093 0.037 0.05 0.069 0.079 0.074 0.144 0.165 0.216 0.181 0.161 0.124 0.101 0.052 0.042 0.023 0.126 0.161 0.165 0.109 0.197 0.247 0.21 0.236 0.277 0.267 0.185 0.233 0.313 0.233 0.329 0.222 0.355 0.342 0.327 0.18 0.194 0.183 0.205 0.163 0.099 0.047 0.044 0.032 0.043 0.082 0.092 0.121 0.17 0.166 0.203 0.246 0.225 0.29 0.264 0.357 0.365 0.37 0.432 0.515 0.437 0.324 0.524 0.698 1 0.635 0.549 0.663 0.423 0.353 0.361 0.333 0.357 0.462 0.405 0.273 0.355 0.415 0.388 0.35 0.406 0.406 0.4 0.46 0.399 0.368 0.36 0.367 0.383 0.384 0.307 0.357 0.328 0.385 0.391 0.34 0.433 0.437 0.451 0.528 0.401 0.436 0.424 0.343 0.343 0.278 0.181 0.151 0.293 0.264 0.356 0.303 0.389 0.398 0.307 0.318 0.332 0.284 0.358 0.335 0.23 0.318 0.24 0.109 0.074 0.086 0.074 0.13 0.107 0.171 0.245 0.195 0.226 0.191 0.3 0.375 0.42 0.291 0.371 0.457 0.37 0.454 0.439 0.406 0.331 0.286 0.249 0.196 0.097 0.175 0.246 0.231 0.374 0.379 0.397 0.371 0.452 0.398 0.448 0.492 0.509 0.526 0.47 0.501 0.467 0.494 0.576 0.512 0.42 0.569 0.674 0.522 0.47 0.433 0.39 0.252 0.321 0.383 0.299 0.215 0.198 0.316 0.181 0.284 0.354 0.276 0.285 0.344 0.251 0.195 0.154 0.191 0.297 0.164 0.196 0.316 0.413 0.35 0.242 0.399 0.407 0.392 0.326 0.447 0.464 0.415 0.381 0.408 0.441 0.355 0.384 0.445 0.403 0.36 0.356 0.312 0.332 0.253 0.317 0.41 0.39 0.325 0.348 0.307 0.329 0.377 0.297 0.263 0.396 0.227 0.402 0.375 0.34 0.271 0.164 0.241 0.507 0.169 
0.022 0.026 0.058 0.064 0.064 0.082 0.091 0.098 0.129 0.124 0.059 0.053 0.054 0.061 0.083 0.099 0.141 0.117 0.122 0.132 0.109 0.078 0.035 0.036 0.066 0.069 0.07 0.115 0.122 0.155 0.129 0.11 0.09 0.073 0.047 0.03 0.019 0.106 0.131 0.135 0.098 0.165 0.195 0.154 0.177 0.223 0.214 0.154 0.175 0.247 0.156 0.228 0.16 0.258 0.25 0.232 0.138 0.144 0.141 0.144 0.131 0.076 0.035 0.027 0.023 0.034 0.067 0.081 0.085 0.132 0.116 0.161 0.177 0.148 0.229 0.193 0.282 0.29 0.29 0.351 0.388 0.32 0.25 0.424 0.489 0.567 1 0.513 0.577 0.341 0.295 0.294 0.273 0.303 0.38 0.332 0.205 0.293 0.338 0.303 0.276 0.333 0.325 0.312 0.359 0.32 0.278 0.272 0.287 0.308 0.296 0.251 0.307 0.266 0.298 0.289 0.271 0.33 0.319 0.323 0.418 0.302 0.295 0.318 0.278 0.255 0.222 0.135 0.119 0.219 0.198 0.27 0.224 0.299 0.3 0.228 0.249 0.229 0.217 0.29 0.27 0.181 0.258 0.206 0.079 0.06 0.062 0.042 0.099 0.075 0.133 0.19 0.132 0.153 0.14 0.23 0.272 0.315 0.239 0.296 0.355 0.293 0.359 0.354 0.305 0.257 0.225 0.21 0.158 0.061 0.128 0.201 0.199 0.298 0.294 0.311 0.301 0.363 0.32 0.349 0.383 0.403 0.439 0.379 0.412 0.388 0.407 0.468 0.414 0.359 0.536 0.66 0.482 0.372 0.333 0.294 0.204 0.249 0.303 0.241 0.157 0.136 0.229 0.164 0.224 0.281 0.217 0.212 0.257 0.202 0.145 0.111 0.15 0.219 0.133 0.161 0.261 0.335 0.275 0.205 0.404 0.347 0.31 0.251 0.34 0.361 0.311 0.308 0.33 0.339 0.271 0.285 0.349 0.307 0.284 0.269 0.23 0.251 0.192 0.242 0.314 0.295 0.232 0.262 0.24 0.26 0.3 0.223 0.195 0.321 0.172 0.325 0.291 0.273 0.221 0.128 0.215 0.355 0.125 
0.032 0.034 0.087 0.084 0.11 0.153 0.166 0.164 0.211 0.223 0.12 0.109 0.105 0.118 0.132 0.162 0.208 0.189 0.191 0.19 0.146 0.117 0.049 0.054 0.082 0.098 0.092 0.164 0.179 0.238 0.215 0.203 0.156 0.128 0.064 0.055 0.043 0.134 0.167 0.188 0.133 0.201 0.276 0.244 0.243 0.292 0.301 0.211 0.252 0.33 0.238 0.352 0.236 0.369 0.379 0.335 0.223 0.231 0.201 0.231 0.206 0.121 0.042 0.04 0.028 0.042 0.081 0.106 0.131 0.235 0.198 0.237 0.256 0.237 0.312 0.261 0.362 0.377 0.384 0.438 0.526 0.453 0.355 0.563 0.708 0.661 0.634 1 0.844 0.482 0.403 0.411 0.376 0.409 0.527 0.458 0.292 0.386 0.444 0.407 0.377 0.444 0.44 0.435 0.478 0.434 0.378 0.365 0.393 0.414 0.409 0.334 0.387 0.338 0.388 0.422 0.345 0.462 0.443 0.463 0.546 0.41 0.448 0.464 0.379 0.357 0.297 0.177 0.173 0.311 0.258 0.383 0.29 0.41 0.412 0.327 0.337 0.336 0.274 0.379 0.343 0.246 0.32 0.24 0.114 0.087 0.089 0.077 0.13 0.096 0.159 0.257 0.178 0.207 0.181 0.294 0.403 0.438 0.32 0.388 0.471 0.391 0.471 0.474 0.4 0.34 0.297 0.266 0.2 0.099 0.188 0.267 0.235 0.391 0.394 0.421 0.381 0.478 0.448 0.482 0.532 0.549 0.574 0.496 0.531 0.506 0.526 0.604 0.537 0.48 0.632 0.753 0.552 0.492 0.481 0.423 0.275 0.334 0.397 0.334 0.25 0.236 0.334 0.196 0.301 0.381 0.291 0.297 0.369 0.297 0.21 0.146 0.198 0.305 0.168 0.184 0.322 0.432 0.365 0.227 0.44 0.437 0.42 0.364 0.478 0.49 0.436 0.428 0.436 0.446 0.369 0.389 0.464 0.432 0.381 0.359 0.329 0.357 0.28 0.347 0.419 0.391 0.314 0.348 0.299 0.346 0.389 0.323 0.26 0.402 0.218 0.434 0.413 0.344 0.283 0.165 0.263 0.497 0.191 
0.019 0.022 0.054 0.067 0.089 0.108 0.12 0.128 0.175 0.176 0.08 0.074 0.073 0.083 0.103 0.124 0.168 0.149 0.147 0.164 0.103 0.073 0.028 0.032 0.043 0.054 0.064 0.134 0.154 0.204 0.184 0.155 0.123 0.094 0.051 0.039 0.028 0.112 0.146 0.138 0.103 0.179 0.239 0.206 0.215 0.268 0.25 0.178 0.195 0.275 0.196 0.293 0.208 0.324 0.318 0.286 0.171 0.183 0.175 0.188 0.16 0.095 0.032 0.036 0.029 0.036 0.069 0.094 0.119 0.174 0.147 0.183 0.23 0.203 0.285 0.233 0.333 0.341 0.335 0.392 0.461 0.389 0.301 0.51 0.55 0.504 0.463 0.529 1 0.484 0.379 0.357 0.343 0.375 0.446 0.362 0.262 0.338 0.362 0.33 0.312 0.372 0.367 0.362 0.411 0.369 0.34 0.317 0.344 0.358 0.352 0.29 0.343 0.31 0.349 0.359 0.321 0.391 0.387 0.392 0.472 0.371 0.36 0.375 0.321 0.314 0.278 0.179 0.162 0.297 0.241 0.33 0.271 0.351 0.353 0.293 0.312 0.281 0.236 0.337 0.322 0.236 0.292 0.233 0.1 0.085 0.094 0.066 0.11 0.091 0.162 0.245 0.183 0.181 0.167 0.26 0.329 0.374 0.252 0.323 0.399 0.308 0.402 0.381 0.334 0.283 0.252 0.196 0.161 0.084 0.168 0.243 0.239 0.333 0.336 0.36 0.344 0.415 0.381 0.393 0.445 0.453 0.496 0.426 0.46 0.431 0.447 0.527 0.488 0.42 0.562 0.707 0.513 0.436 0.388 0.348 0.222 0.272 0.331 0.26 0.177 0.165 0.255 0.186 0.269 0.312 0.249 0.283 0.312 0.221 0.192 0.146 0.204 0.284 0.175 0.2 0.299 0.398 0.341 0.23 0.388 0.367 0.348 0.31 0.407 0.428 0.379 0.369 0.397 0.405 0.325 0.344 0.404 0.348 0.312 0.3 0.265 0.282 0.221 0.278 0.353 0.35 0.285 0.304 0.265 0.3 0.329 0.276 0.234 0.374 0.198 0.371 0.332 0.295 0.244 0.126 0.246 0.387 0.165 
0.032 0.043 0.08 0.087 0.109 0.139 0.14 0.166 0.216 0.219 0.098 0.093 0.088 0.101 0.118 0.156 0.218 0.184 0.186 0.203 0.145 0.106 0.051 0.057 0.075 0.092 0.104 0.184 0.192 0.248 0.223 0.207 0.161 0.112 0.063 0.059 0.036 0.121 0.174 0.165 0.114 0.211 0.289 0.233 0.248 0.313 0.308 0.22 0.248 0.353 0.238 0.362 0.266 0.405 0.415 0.376 0.231 0.235 0.211 0.237 0.205 0.116 0.037 0.043 0.036 0.055 0.094 0.103 0.153 0.225 0.187 0.239 0.283 0.259 0.352 0.296 0.425 0.433 0.384 0.488 0.489 0.44 0.398 0.547 0.518 0.477 0.457 0.436 0.732 1 0.657 0.507 0.466 0.533 0.625 0.506 0.337 0.482 0.497 0.455 0.424 0.487 0.465 0.453 0.51 0.444 0.398 0.39 0.41 0.423 0.416 0.353 0.403 0.361 0.438 0.432 0.377 0.461 0.461 0.468 0.556 0.422 0.45 0.465 0.404 0.397 0.342 0.208 0.186 0.347 0.307 0.428 0.367 0.431 0.452 0.336 0.356 0.362 0.307 0.402 0.382 0.249 0.339 0.258 0.12 0.091 0.103 0.077 0.133 0.102 0.184 0.268 0.201 0.212 0.197 0.291 0.393 0.44 0.322 0.401 0.484 0.389 0.493 0.477 0.429 0.339 0.306 0.261 0.212 0.103 0.199 0.277 0.261 0.4 0.409 0.442 0.422 0.51 0.47 0.493 0.544 0.567 0.594 0.492 0.562 0.541 0.537 0.603 0.627 0.528 0.596 0.639 0.515 0.466 0.459 0.425 0.284 0.367 0.44 0.355 0.249 0.217 0.347 0.223 0.323 0.406 0.299 0.316 0.381 0.303 0.221 0.158 0.199 0.32 0.156 0.19 0.312 0.424 0.384 0.231 0.407 0.457 0.425 0.405 0.495 0.512 0.458 0.458 0.446 0.491 0.398 0.412 0.502 0.44 0.379 0.377 0.345 0.389 0.286 0.317 0.431 0.428 0.335 0.368 0.311 0.371 0.416 0.327 0.282 0.454 0.254 0.486 0.441 0.395 0.322 0.179 0.33 0.412 0.209 
0.019 0.021 0.049 0.053 0.075 0.105 0.111 0.125 0.162 0.171 0.092 0.078 0.064 0.082 0.103 0.119 0.16 0.141 0.13 0.138 0.1 0.059 0.034 0.041 0.058 0.055 0.063 0.126 0.143 0.197 0.163 0.164 0.122 0.103 0.046 0.039 0.031 0.097 0.134 0.154 0.125 0.179 0.235 0.209 0.216 0.258 0.24 0.181 0.218 0.275 0.2 0.265 0.2 0.316 0.311 0.265 0.167 0.172 0.173 0.192 0.153 0.078 0.034 0.03 0.024 0.029 0.061 0.089 0.103 0.181 0.153 0.191 0.214 0.187 0.256 0.229 0.3 0.311 0.311 0.341 0.371 0.329 0.277 0.382 0.371 0.326 0.306 0.305 0.502 0.588 1 0.533 0.532 0.548 0.588 0.453 0.305 0.378 0.401 0.364 0.329 0.389 0.377 0.371 0.415 0.379 0.335 0.315 0.317 0.366 0.351 0.3 0.332 0.296 0.34 0.345 0.296 0.382 0.373 0.357 0.425 0.344 0.361 0.362 0.303 0.292 0.247 0.162 0.128 0.284 0.237 0.34 0.267 0.348 0.343 0.255 0.294 0.281 0.233 0.323 0.301 0.215 0.267 0.219 0.102 0.066 0.072 0.054 0.098 0.079 0.145 0.2 0.147 0.177 0.17 0.256 0.311 0.359 0.257 0.302 0.375 0.322 0.389 0.368 0.337 0.295 0.244 0.198 0.182 0.086 0.146 0.235 0.211 0.317 0.336 0.345 0.335 0.404 0.371 0.381 0.425 0.44 0.465 0.403 0.434 0.423 0.42 0.458 0.476 0.44 0.436 0.474 0.376 0.331 0.344 0.329 0.219 0.282 0.336 0.272 0.177 0.165 0.249 0.168 0.249 0.304 0.245 0.248 0.277 0.232 0.168 0.143 0.162 0.239 0.135 0.146 0.251 0.317 0.282 0.168 0.294 0.353 0.355 0.329 0.422 0.43 0.353 0.353 0.383 0.386 0.289 0.323 0.4 0.347 0.304 0.284 0.267 0.311 0.223 0.264 0.344 0.335 0.27 0.314 0.274 0.304 0.345 0.279 0.224 0.375 0.226 0.394 0.36 0.307 0.288 0.167 0.324 0.295 0.152 
0.022 0.025 0.063 0.068 0.086 0.118 0.127 0.137 0.187 0.191 0.086 0.08 0.069 0.086 0.115 0.144 0.186 0.147 0.165 0.17 0.111 0.074 0.03 0.028 0.05 0.07 0.061 0.146 0.16 0.214 0.179 0.159 0.135 0.104 0.059 0.041 0.037 0.117 0.158 0.15 0.103 0.201 0.241 0.197 0.212 0.276 0.255 0.171 0.206 0.294 0.196 0.28 0.207 0.334 0.335 0.3 0.177 0.192 0.165 0.197 0.16 0.103 0.036 0.033 0.027 0.047 0.078 0.094 0.127 0.182 0.167 0.201 0.224 0.207 0.285 0.243 0.342 0.337 0.33 0.397 0.431 0.37 0.306 0.429 0.383 0.383 0.339 0.323 0.496 0.478 0.559 1 0.667 0.535 0.628 0.574 0.347 0.428 0.466 0.44 0.367 0.436 0.423 0.399 0.454 0.398 0.366 0.335 0.359 0.39 0.362 0.298 0.358 0.295 0.371 0.368 0.335 0.406 0.409 0.408 0.461 0.358 0.387 0.401 0.336 0.344 0.291 0.175 0.164 0.316 0.281 0.36 0.282 0.36 0.37 0.29 0.316 0.3 0.265 0.362 0.338 0.234 0.317 0.244 0.115 0.085 0.085 0.075 0.124 0.102 0.152 0.255 0.192 0.203 0.173 0.27 0.341 0.369 0.283 0.334 0.415 0.351 0.441 0.414 0.38 0.3 0.246 0.214 0.184 0.092 0.175 0.247 0.241 0.36 0.351 0.367 0.375 0.447 0.407 0.431 0.47 0.505 0.53 0.436 0.471 0.48 0.479 0.508 0.51 0.508 0.495 0.51 0.441 0.364 0.386 0.356 0.24 0.293 0.351 0.273 0.189 0.177 0.283 0.192 0.268 0.319 0.276 0.288 0.33 0.24 0.189 0.137 0.182 0.3 0.163 0.176 0.273 0.365 0.357 0.226 0.348 0.425 0.438 0.404 0.502 0.531 0.45 0.425 0.436 0.44 0.379 0.383 0.446 0.398 0.355 0.346 0.295 0.322 0.247 0.294 0.386 0.385 0.303 0.353 0.305 0.358 0.394 0.305 0.279 0.442 0.25 0.516 0.421 0.379 0.385 0.262 0.479 0.338 0.173 
0.034 0.03 0.056 0.058 0.073 0.096 0.107 0.126 0.161 0.175 0.091 0.081 0.071 0.084 0.089 0.12 0.16 0.125 0.142 0.141 0.108 0.074 0.037 0.032 0.048 0.06 0.061 0.132 0.139 0.199 0.155 0.152 0.13 0.104 0.078 0.045 0.039 0.118 0.154 0.151 0.115 0.191 0.224 0.204 0.199 0.267 0.254 0.192 0.222 0.296 0.203 0.297 0.199 0.327 0.322 0.286 0.167 0.187 0.165 0.194 0.155 0.093 0.044 0.04 0.029 0.041 0.081 0.096 0.131 0.192 0.157 0.186 0.214 0.196 0.265 0.217 0.319 0.306 0.303 0.385 0.4 0.332 0.276 0.4 0.375 0.344 0.304 0.303 0.464 0.476 0.581 0.689 1 0.629 0.626 0.552 0.342 0.418 0.426 0.41 0.36 0.399 0.403 0.386 0.436 0.368 0.337 0.332 0.334 0.35 0.356 0.299 0.341 0.308 0.36 0.346 0.299 0.367 0.38 0.377 0.431 0.324 0.357 0.385 0.31 0.306 0.265 0.183 0.167 0.306 0.271 0.339 0.253 0.339 0.359 0.257 0.304 0.282 0.251 0.333 0.318 0.214 0.287 0.22 0.086 0.068 0.079 0.055 0.11 0.083 0.159 0.22 0.164 0.186 0.161 0.265 0.322 0.353 0.273 0.313 0.376 0.319 0.41 0.395 0.362 0.303 0.272 0.208 0.19 0.088 0.179 0.24 0.223 0.325 0.341 0.361 0.345 0.423 0.368 0.407 0.443 0.457 0.491 0.411 0.442 0.446 0.423 0.469 0.486 0.457 0.422 0.461 0.397 0.365 0.366 0.329 0.235 0.29 0.358 0.284 0.182 0.169 0.277 0.161 0.243 0.316 0.225 0.232 0.3 0.22 0.161 0.123 0.152 0.252 0.138 0.159 0.276 0.341 0.305 0.198 0.304 0.357 0.365 0.344 0.46 0.47 0.38 0.38 0.387 0.379 0.32 0.349 0.396 0.361 0.336 0.332 0.284 0.32 0.223 0.276 0.373 0.359 0.277 0.319 0.275 0.302 0.352 0.275 0.237 0.402 0.252 0.449 0.405 0.379 0.368 0.264 0.531 0.315 0.158 
0.024 0.016 0.054 0.062 0.088 0.108 0.123 0.129 0.164 0.169 0.088 0.084 0.08 0.092 0.109 0.125 0.184 0.143 0.158 0.154 0.119 0.077 0.022 0.042 0.066 0.065 0.073 0.143 0.164 0.218 0.17 0.157 0.14 0.112 0.067 0.048 0.045 0.101 0.149 0.149 0.106 0.18 0.237 0.21 0.223 0.27 0.268 0.192 0.219 0.302 0.221 0.288 0.218 0.325 0.318 0.286 0.176 0.193 0.18 0.199 0.162 0.092 0.04 0.04 0.037 0.05 0.087 0.095 0.12 0.187 0.174 0.193 0.227 0.213 0.272 0.245 0.342 0.335 0.291 0.347 0.376 0.322 0.293 0.383 0.363 0.316 0.297 0.294 0.455 0.474 0.541 0.503 0.553 1 0.653 0.482 0.326 0.436 0.435 0.41 0.346 0.402 0.39 0.371 0.428 0.372 0.328 0.331 0.338 0.346 0.348 0.299 0.34 0.313 0.342 0.357 0.286 0.378 0.382 0.377 0.439 0.323 0.378 0.395 0.313 0.309 0.283 0.164 0.162 0.289 0.272 0.336 0.271 0.366 0.367 0.287 0.295 0.281 0.259 0.345 0.31 0.224 0.294 0.242 0.1 0.077 0.08 0.067 0.107 0.08 0.153 0.228 0.184 0.189 0.174 0.27 0.325 0.346 0.23 0.297 0.375 0.305 0.386 0.365 0.34 0.273 0.225 0.204 0.178 0.075 0.16 0.222 0.207 0.326 0.332 0.36 0.332 0.414 0.36 0.393 0.435 0.464 0.478 0.403 0.433 0.434 0.442 0.469 0.474 0.433 0.432 0.438 0.376 0.34 0.358 0.317 0.203 0.25 0.331 0.244 0.177 0.165 0.251 0.16 0.239 0.286 0.21 0.232 0.286 0.212 0.167 0.116 0.159 0.249 0.112 0.123 0.222 0.325 0.299 0.173 0.291 0.344 0.345 0.315 0.422 0.438 0.36 0.359 0.385 0.377 0.314 0.332 0.395 0.337 0.327 0.307 0.261 0.301 0.211 0.27 0.356 0.362 0.289 0.323 0.285 0.319 0.366 0.274 0.241 0.39 0.231 0.419 0.39 0.338 0.306 0.189 0.351 0.288 0.157 
0.019 0.02 0.049 0.049 0.075 0.106 0.109 0.129 0.174 0.179 0.097 0.092 0.077 0.092 0.114 0.149 0.182 0.147 0.153 0.156 0.11 0.077 0.024 0.027 0.051 0.064 0.068 0.153 0.176 0.221 0.192 0.158 0.122 0.087 0.041 0.036 0.022 0.12 0.155 0.16 0.114 0.194 0.258 0.237 0.23 0.3 0.29 0.21 0.248 0.32 0.229 0.323 0.226 0.371 0.362 0.33 0.193 0.204 0.207 0.217 0.187 0.088 0.037 0.028 0.023 0.035 0.069 0.098 0.112 0.17 0.165 0.221 0.242 0.215 0.295 0.265 0.349 0.333 0.331 0.415 0.417 0.38 0.305 0.434 0.414 0.395 0.371 0.337 0.514 0.498 0.496 0.54 0.504 0.602 1 0.576 0.356 0.472 0.486 0.457 0.412 0.461 0.444 0.436 0.489 0.407 0.375 0.354 0.397 0.398 0.388 0.322 0.355 0.311 0.406 0.386 0.352 0.414 0.426 0.415 0.48 0.362 0.419 0.43 0.357 0.341 0.303 0.198 0.169 0.338 0.288 0.388 0.301 0.395 0.409 0.314 0.348 0.328 0.289 0.379 0.357 0.232 0.3 0.227 0.109 0.075 0.093 0.065 0.12 0.095 0.179 0.252 0.183 0.195 0.188 0.285 0.35 0.399 0.285 0.338 0.431 0.373 0.44 0.438 0.404 0.327 0.269 0.25 0.221 0.093 0.18 0.273 0.243 0.37 0.37 0.401 0.393 0.473 0.441 0.45 0.513 0.535 0.553 0.463 0.494 0.505 0.494 0.547 0.561 0.528 0.517 0.531 0.425 0.394 0.39 0.362 0.253 0.307 0.372 0.31 0.214 0.223 0.292 0.183 0.284 0.333 0.271 0.278 0.321 0.258 0.178 0.146 0.179 0.289 0.162 0.177 0.281 0.367 0.338 0.209 0.336 0.399 0.421 0.37 0.502 0.512 0.425 0.418 0.437 0.46 0.365 0.386 0.462 0.386 0.382 0.367 0.338 0.348 0.281 0.345 0.414 0.42 0.327 0.347 0.322 0.368 0.414 0.304 0.27 0.435 0.26 0.478 0.431 0.386 0.353 0.21 0.39 0.343 0.166 
0.028 0.032 0.061 0.069 0.096 0.132 0.139 0.153 0.208 0.217 0.105 0.113 0.091 0.102 0.121 0.145 0.208 0.171 0.169 0.182 0.132 0.09 0.04 0.055 0.077 0.084 0.073 0.159 0.182 0.261 0.22 0.178 0.148 0.117 0.064 0.049 0.032 0.138 0.184 0.196 0.143 0.214 0.296 0.259 0.271 0.335 0.328 0.236 0.268 0.367 0.26 0.389 0.296 0.455 0.441 0.37 0.219 0.231 0.212 0.249 0.216 0.115 0.056 0.051 0.052 0.055 0.1 0.114 0.152 0.222 0.212 0.241 0.297 0.235 0.338 0.296 0.435 0.432 0.406 0.459 0.491 0.419 0.363 0.507 0.453 0.419 0.397 0.393 0.558 0.521 0.512 0.606 0.592 0.574 0.758 1 0.453 0.524 0.599 0.643 0.5 0.519 0.542 0.54 0.581 0.492 0.461 0.449 0.458 0.486 0.457 0.375 0.425 0.391 0.448 0.444 0.39 0.485 0.487 0.48 0.576 0.424 0.453 0.49 0.416 0.414 0.367 0.239 0.203 0.382 0.343 0.455 0.371 0.458 0.462 0.355 0.376 0.376 0.301 0.432 0.398 0.279 0.374 0.291 0.127 0.089 0.098 0.081 0.153 0.127 0.191 0.276 0.202 0.225 0.205 0.305 0.401 0.457 0.309 0.41 0.518 0.41 0.52 0.516 0.456 0.372 0.339 0.269 0.248 0.116 0.223 0.297 0.274 0.429 0.443 0.486 0.475 0.556 0.514 0.529 0.582 0.612 0.644 0.535 0.592 0.583 0.558 0.602 0.595 0.574 0.566 0.572 0.487 0.446 0.457 0.42 0.307 0.356 0.452 0.379 0.263 0.222 0.346 0.227 0.318 0.424 0.338 0.323 0.404 0.317 0.239 0.175 0.226 0.322 0.168 0.191 0.328 0.432 0.394 0.24 0.393 0.48 0.519 0.456 0.626 0.627 0.517 0.521 0.536 0.524 0.444 0.456 0.532 0.473 0.44 0.41 0.349 0.41 0.29 0.371 0.487 0.485 0.387 0.455 0.392 0.443 0.505 0.405 0.356 0.565 0.332 0.636 0.599 0.527 0.51 0.299 0.49 0.385 0.209 
0.025 0.041 0.064 0.075 0.089 0.105 0.12 0.16 0.207 0.199 0.091 0.089 0.091 0.106 0.121 0.14 0.201 0.166 0.163 0.17 0.112 0.075 0.036 0.039 0.054 0.063 0.071 0.154 0.184 0.243 0.2 0.174 0.147 0.12 0.063 0.047 0.044 0.135 0.181 0.166 0.131 0.214 0.266 0.23 0.26 0.332 0.315 0.205 0.266 0.356 0.242 0.355 0.26 0.427 0.413 0.371 0.214 0.215 0.206 0.226 0.172 0.099 0.042 0.042 0.031 0.045 0.104 0.12 0.148 0.197 0.204 0.227 0.273 0.248 0.355 0.303 0.407 0.399 0.378 0.434 0.444 0.387 0.341 0.437 0.41 0.388 0.345 0.333 0.466 0.419 0.403 0.47 0.468 0.515 0.571 0.575 1 0.573 0.501 0.53 0.528 0.501 0.47 0.482 0.524 0.439 0.388 0.398 0.407 0.429 0.394 0.355 0.403 0.371 0.401 0.415 0.357 0.434 0.425 0.426 0.492 0.382 0.424 0.46 0.414 0.386 0.403 0.253 0.253 0.567 0.389 0.452 0.378 0.443 0.461 0.342 0.363 0.348 0.301 0.402 0.361 0.259 0.326 0.254 0.107 0.084 0.088 0.08 0.136 0.092 0.189 0.278 0.191 0.214 0.198 0.282 0.372 0.399 0.272 0.331 0.424 0.368 0.434 0.426 0.388 0.334 0.258 0.211 0.184 0.092 0.192 0.282 0.262 0.382 0.389 0.418 0.393 0.474 0.439 0.444 0.501 0.538 0.547 0.474 0.491 0.491 0.472 0.512 0.496 0.461 0.48 0.487 0.411 0.391 0.416 0.39 0.283 0.32 0.374 0.318 0.219 0.196 0.318 0.196 0.284 0.363 0.281 0.278 0.326 0.262 0.207 0.163 0.181 0.251 0.138 0.172 0.277 0.375 0.333 0.207 0.332 0.399 0.383 0.35 0.464 0.478 0.418 0.413 0.437 0.434 0.359 0.392 0.443 0.403 0.383 0.347 0.323 0.356 0.28 0.324 0.424 0.425 0.339 0.381 0.341 0.376 0.415 0.346 0.289 0.457 0.252 0.469 0.454 0.399 0.343 0.207 0.358 0.352 0.192 
0.034 0.028 0.073 0.078 0.108 0.136 0.149 0.169 0.233 0.225 0.099 0.102 0.086 0.106 0.13 0.169 0.238 0.187 0.199 0.199 0.135 0.096 0.057 0.054 0.077 0.082 0.092 0.181 0.209 0.271 0.243 0.226 0.177 0.131 0.064 0.06 0.043 0.148 0.199 0.202 0.153 0.262 0.333 0.283 0.287 0.352 0.378 0.257 0.298 0.4 0.251 0.4 0.302 0.461 0.419 0.381 0.217 0.247 0.224 0.239 0.211 0.113 0.048 0.044 0.04 0.057 0.107 0.127 0.153 0.257 0.212 0.246 0.269 0.256 0.359 0.304 0.439 0.429 0.405 0.464 0.487 0.43 0.34 0.5 0.465 0.431 0.38 0.367 0.545 0.506 0.469 0.482 0.469 0.585 0.662 0.549 0.505 1 0.603 0.527 0.518 0.543 0.543 0.522 0.578 0.496 0.446 0.442 0.462 0.48 0.455 0.394 0.45 0.416 0.472 0.467 0.421 0.518 0.509 0.485 0.569 0.454 0.481 0.503 0.422 0.446 0.403 0.245 0.221 0.432 0.378 0.517 0.384 0.473 0.465 0.373 0.413 0.414 0.349 0.461 0.433 0.286 0.388 0.279 0.121 0.089 0.111 0.082 0.155 0.123 0.204 0.288 0.213 0.221 0.229 0.354 0.436 0.457 0.329 0.415 0.509 0.418 0.52 0.499 0.433 0.382 0.31 0.284 0.221 0.112 0.206 0.309 0.289 0.443 0.466 0.483 0.467 0.558 0.51 0.519 0.59 0.617 0.636 0.541 0.591 0.561 0.543 0.583 0.59 0.523 0.538 0.573 0.487 0.439 0.457 0.414 0.312 0.355 0.447 0.362 0.239 0.224 0.343 0.216 0.327 0.4 0.307 0.3 0.368 0.274 0.199 0.144 0.189 0.322 0.16 0.182 0.315 0.433 0.383 0.222 0.352 0.444 0.451 0.386 0.521 0.548 0.461 0.453 0.504 0.505 0.39 0.446 0.537 0.455 0.415 0.406 0.352 0.409 0.282 0.333 0.472 0.47 0.388 0.436 0.379 0.432 0.482 0.382 0.321 0.506 0.307 0.491 0.487 0.457 0.367 0.218 0.338 0.382 0.214 
0.048 0.041 0.084 0.084 0.12 0.162 0.184 0.205 0.258 0.263 0.116 0.114 0.113 0.138 0.16 0.195 0.27 0.228 0.241 0.229 0.174 0.123 0.048 0.042 0.079 0.087 0.099 0.216 0.231 0.313 0.275 0.252 0.195 0.157 0.081 0.066 0.051 0.177 0.247 0.222 0.172 0.27 0.351 0.324 0.34 0.422 0.385 0.262 0.328 0.444 0.338 0.462 0.315 0.527 0.491 0.455 0.269 0.279 0.267 0.296 0.25 0.122 0.05 0.053 0.046 0.064 0.121 0.137 0.173 0.274 0.254 0.305 0.351 0.316 0.43 0.359 0.48 0.478 0.474 0.526 0.545 0.473 0.378 0.549 0.498 0.475 0.409 0.403 0.601 0.49 0.464 0.509 0.476 0.506 0.668 0.624 0.425 0.573 1 0.643 0.572 0.66 0.659 0.626 0.682 0.611 0.544 0.519 0.53 0.548 0.528 0.435 0.538 0.463 0.528 0.527 0.475 0.561 0.59 0.568 0.63 0.499 0.56 0.59 0.502 0.461 0.41 0.26 0.235 0.415 0.404 0.554 0.454 0.559 0.575 0.431 0.472 0.459 0.377 0.522 0.488 0.34 0.441 0.373 0.181 0.139 0.15 0.118 0.198 0.152 0.268 0.339 0.249 0.262 0.252 0.378 0.486 0.522 0.362 0.453 0.575 0.483 0.603 0.574 0.505 0.44 0.352 0.274 0.248 0.121 0.231 0.344 0.348 0.513 0.51 0.56 0.521 0.63 0.602 0.6 0.673 0.717 0.746 0.605 0.646 0.635 0.625 0.671 0.64 0.591 0.607 0.617 0.523 0.485 0.492 0.463 0.331 0.394 0.509 0.411 0.285 0.251 0.394 0.233 0.356 0.464 0.336 0.356 0.43 0.351 0.25 0.18 0.267 0.363 0.188 0.209 0.331 0.446 0.431 0.247 0.392 0.488 0.507 0.469 0.593 0.622 0.517 0.526 0.539 0.567 0.454 0.497 0.611 0.525 0.491 0.473 0.416 0.467 0.35 0.436 0.559 0.536 0.467 0.5 0.436 0.488 0.56 0.424 0.381 0.577 0.35 0.574 0.586 0.502 0.411 0.251 0.389 0.426 0.229 
0.037 0.041 0.082 0.082 0.119 0.144 0.153 0.174 0.233 0.253 0.11 0.107 0.095 0.112 0.146 0.19 0.244 0.191 0.208 0.219 0.153 0.113 0.043 0.062 0.078 0.091 0.095 0.199 0.214 0.294 0.247 0.213 0.191 0.145 0.086 0.072 0.049 0.139 0.194 0.2 0.144 0.251 0.308 0.272 0.298 0.356 0.345 0.253 0.313 0.4 0.279 0.412 0.29 0.466 0.46 0.392 0.239 0.256 0.226 0.256 0.22 0.123 0.049 0.05 0.048 0.071 0.114 0.122 0.163 0.231 0.209 0.263 0.304 0.292 0.378 0.319 0.431 0.441 0.419 0.502 0.479 0.393 0.333 0.467 0.406 0.384 0.361 0.349 0.522 0.423 0.409 0.482 0.456 0.476 0.618 0.66 0.44 0.499 0.636 1 0.579 0.558 0.588 0.588 0.618 0.517 0.474 0.468 0.492 0.49 0.476 0.402 0.465 0.406 0.471 0.451 0.421 0.494 0.498 0.461 0.545 0.419 0.46 0.494 0.436 0.426 0.377 0.234 0.22 0.385 0.369 0.472 0.404 0.472 0.483 0.364 0.396 0.389 0.348 0.444 0.417 0.298 0.378 0.316 0.134 0.102 0.119 0.087 0.141 0.117 0.207 0.289 0.217 0.236 0.223 0.336 0.401 0.455 0.333 0.401 0.483 0.416 0.518 0.494 0.433 0.363 0.298 0.236 0.218 0.11 0.202 0.28 0.277 0.421 0.453 0.47 0.443 0.564 0.503 0.524 0.596 0.626 0.648 0.503 0.554 0.533 0.514 0.567 0.565 0.485 0.52 0.54 0.477 0.424 0.453 0.42 0.278 0.326 0.411 0.312 0.221 0.205 0.321 0.198 0.305 0.39 0.3 0.309 0.354 0.281 0.204 0.167 0.21 0.313 0.168 0.192 0.298 0.414 0.366 0.228 0.34 0.433 0.45 0.412 0.539 0.547 0.462 0.483 0.509 0.494 0.419 0.467 0.525 0.43 0.426 0.388 0.352 0.389 0.283 0.366 0.469 0.503 0.412 0.432 0.388 0.451 0.507 0.396 0.347 0.533 0.308 0.541 0.6 0.48 0.406 0.243 0.39 0.341 0.236 
0.034 0.037 0.074 0.084 0.12 0.144 0.166 0.159 0.225 0.218 0.117 0.102 0.093 0.11 0.128 0.162 0.212 0.181 0.199 0.197 0.15 0.104 0.039 0.048 0.07 0.078 0.088 0.181 0.204 0.253 0.216 0.209 0.16 0.125 0.057 0.048 0.033 0.159 0.206 0.201 0.13 0.239 0.324 0.277 0.285 0.361 0.344 0.239 0.297 0.383 0.264 0.445 0.324 0.557 0.457 0.404 0.253 0.253 0.253 0.28 0.224 0.12 0.054 0.045 0.039 0.042 0.088 0.114 0.141 0.237 0.232 0.258 0.322 0.259 0.351 0.32 0.424 0.416 0.378 0.433 0.458 0.389 0.323 0.431 0.395 0.364 0.334 0.326 0.464 0.397 0.37 0.403 0.376 0.416 0.497 0.489 0.422 0.45 0.505 0.564 1 0.574 0.501 0.588 0.651 0.487 0.428 0.45 0.481 0.468 0.472 0.399 0.448 0.421 0.452 0.45 0.389 0.49 0.473 0.474 0.524 0.406 0.45 0.489 0.43 0.396 0.377 0.242 0.219 0.389 0.392 0.537 0.402 0.498 0.48 0.368 0.411 0.387 0.337 0.451 0.404 0.274 0.374 0.301 0.123 0.084 0.099 0.074 0.147 0.116 0.223 0.287 0.228 0.249 0.227 0.341 0.405 0.444 0.306 0.367 0.451 0.386 0.481 0.472 0.426 0.36 0.309 0.257 0.212 0.12 0.205 0.296 0.278 0.422 0.413 0.448 0.412 0.512 0.455 0.48 0.536 0.565 0.568 0.477 0.511 0.483 0.477 0.529 0.502 0.446 0.463 0.489 0.409 0.383 0.407 0.397 0.287 0.345 0.422 0.324 0.233 0.218 0.311 0.208 0.313 0.373 0.282 0.282 0.339 0.274 0.198 0.137 0.177 0.282 0.151 0.161 0.262 0.35 0.323 0.19 0.297 0.385 0.389 0.346 0.453 0.474 0.409 0.403 0.441 0.436 0.379 0.379 0.466 0.425 0.387 0.36 0.328 0.37 0.261 0.339 0.439 0.416 0.325 0.381 0.314 0.356 0.42 0.325 0.264 0.438 0.235 0.444 0.444 0.379 0.302 0.187 0.299 0.325 0.203 
0.038 0.034 0.09 0.084 0.122 0.154 0.169 0.188 0.258 0.263 0.133 0.122 0.105 0.126 0.148 0.19 0.271 0.223 0.228 0.237 0.164 0.111 0.041 0.058 0.084 0.1 0.095 0.211 0.208 0.32 0.266 0.252 0.199 0.155 0.096 0.074 0.049 0.189 0.253 0.247 0.169 0.284 0.382 0.324 0.342 0.424 0.397 0.258 0.342 0.487 0.346 0.493 0.341 0.543 0.517 0.472 0.284 0.308 0.259 0.283 0.224 0.129 0.058 0.053 0.042 0.07 0.119 0.142 0.183 0.273 0.245 0.304 0.325 0.313 0.43 0.396 0.502 0.48 0.439 0.541 0.529 0.453 0.372 0.541 0.512 0.473 0.43 0.409 0.613 0.51 0.443 0.496 0.46 0.491 0.623 0.578 0.446 0.551 0.665 0.601 0.634 1 0.693 0.676 0.744 0.651 0.558 0.536 0.581 0.586 0.551 0.483 0.566 0.509 0.556 0.566 0.492 0.607 0.607 0.576 0.639 0.493 0.562 0.635 0.525 0.485 0.447 0.288 0.237 0.43 0.417 0.621 0.449 0.614 0.6 0.465 0.523 0.491 0.411 0.552 0.52 0.356 0.458 0.377 0.171 0.129 0.146 0.12 0.195 0.152 0.233 0.346 0.261 0.277 0.233 0.395 0.511 0.514 0.387 0.442 0.541 0.485 0.623 0.603 0.545 0.454 0.395 0.347 0.283 0.129 0.262 0.369 0.339 0.515 0.536 0.566 0.54 0.651 0.575 0.609 0.689 0.751 0.758 0.604 0.674 0.615 0.603 0.639 0.613 0.561 0.601 0.63 0.559 0.484 0.498 0.474 0.321 0.409 0.511 0.397 0.28 0.257 0.383 0.244 0.361 0.446 0.358 0.362 0.416 0.317 0.238 0.198 0.257 0.375 0.209 0.232 0.339 0.469 0.449 0.269 0.393 0.49 0.486 0.437 0.566 0.58 0.518 0.516 0.531 0.551 0.441 0.502 0.599 0.51 0.5 0.479 0.44 0.481 0.352 0.448 0.569 0.535 0.446 0.518 0.433 0.485 0.559 0.451 0.355 0.571 0.314 0.537 0.57 0.476 0.391 0.219 0.364 0.423 0.242 
0.028 0.034 0.074 0.084 0.11 0.164 0.181 0.197 0.257 0.254 0.106 0.108 0.106 0.115 0.133 0.168 0.246 0.209 0.232 0.205 0.176 0.118 0.047 0.07 0.094 0.097 0.111 0.206 0.215 0.282 0.252 0.217 0.171 0.121 0.056 0.05 0.032 0.16 0.21 0.21 0.16 0.263 0.352 0.295 0.29 0.407 0.397 0.265 0.313 0.458 0.346 0.466 0.301 0.507 0.489 0.413 0.254 0.263 0.227 0.264 0.231 0.126 0.049 0.046 0.045 0.051 0.099 0.11 0.153 0.242 0.22 0.29 0.32 0.303 0.386 0.345 0.46 0.469 0.434 0.498 0.506 0.402 0.367 0.487 0.441 0.416 0.383 0.366 0.543 0.455 0.419 0.463 0.433 0.452 0.589 0.544 0.379 0.497 0.629 0.58 0.544 0.66 1 0.716 0.73 0.645 0.599 0.543 0.556 0.562 0.556 0.461 0.53 0.46 0.538 0.54 0.45 0.562 0.556 0.539 0.585 0.462 0.517 0.523 0.468 0.442 0.386 0.251 0.201 0.385 0.361 0.51 0.401 0.539 0.528 0.418 0.462 0.437 0.363 0.494 0.475 0.313 0.429 0.34 0.149 0.105 0.12 0.093 0.177 0.136 0.218 0.347 0.241 0.259 0.24 0.351 0.453 0.499 0.336 0.417 0.54 0.443 0.564 0.544 0.498 0.411 0.342 0.308 0.232 0.123 0.243 0.334 0.332 0.51 0.519 0.527 0.494 0.609 0.534 0.545 0.636 0.719 0.682 0.559 0.614 0.567 0.556 0.595 0.583 0.52 0.535 0.566 0.498 0.441 0.47 0.432 0.283 0.359 0.46 0.356 0.267 0.224 0.34 0.216 0.333 0.419 0.319 0.319 0.387 0.307 0.2 0.169 0.2 0.337 0.177 0.192 0.303 0.437 0.4 0.227 0.371 0.461 0.457 0.422 0.543 0.553 0.491 0.503 0.521 0.52 0.451 0.483 0.562 0.503 0.467 0.437 0.383 0.441 0.318 0.394 0.529 0.52 0.421 0.499 0.459 0.477 0.531 0.412 0.354 0.532 0.31 0.52 0.563 0.471 0.377 0.221 0.348 0.365 0.244 
0.035 0.039 0.076 0.084 0.101 0.122 0.142 0.144 0.193 0.197 0.099 0.095 0.083 0.102 0.125 0.146 0.214 0.174 0.182 0.192 0.138 0.103 0.048 0.054 0.071 0.086 0.08 0.174 0.204 0.251 0.225 0.203 0.143 0.107 0.06 0.052 0.041 0.17 0.212 0.206 0.155 0.247 0.324 0.278 0.282 0.361 0.349 0.242 0.319 0.436 0.307 0.468 0.308 0.503 0.478 0.387 0.229 0.254 0.231 0.254 0.21 0.126 0.046 0.045 0.038 0.047 0.084 0.105 0.152 0.232 0.214 0.246 0.287 0.238 0.317 0.27 0.377 0.379 0.355 0.414 0.408 0.33 0.293 0.402 0.364 0.346 0.297 0.284 0.417 0.355 0.338 0.37 0.348 0.364 0.472 0.428 0.304 0.387 0.482 0.44 0.499 0.52 0.552 1 0.769 0.524 0.463 0.508 0.502 0.469 0.469 0.413 0.461 0.419 0.439 0.451 0.376 0.456 0.454 0.443 0.475 0.379 0.415 0.445 0.389 0.375 0.34 0.222 0.193 0.321 0.324 0.454 0.377 0.472 0.466 0.383 0.419 0.384 0.327 0.435 0.408 0.272 0.369 0.293 0.127 0.08 0.114 0.08 0.141 0.109 0.169 0.275 0.187 0.213 0.189 0.308 0.403 0.404 0.28 0.34 0.419 0.353 0.445 0.422 0.376 0.309 0.267 0.222 0.204 0.113 0.189 0.261 0.248 0.416 0.404 0.406 0.401 0.505 0.434 0.452 0.5 0.547 0.544 0.456 0.479 0.471 0.45 0.481 0.464 0.418 0.432 0.438 0.375 0.35 0.365 0.36 0.231 0.298 0.362 0.304 0.201 0.179 0.3 0.187 0.296 0.353 0.283 0.292 0.323 0.266 0.205 0.167 0.21 0.282 0.161 0.179 0.271 0.328 0.326 0.202 0.3 0.378 0.373 0.332 0.429 0.445 0.387 0.396 0.397 0.415 0.338 0.349 0.433 0.395 0.361 0.352 0.318 0.351 0.254 0.318 0.399 0.385 0.313 0.378 0.322 0.368 0.413 0.326 0.255 0.41 0.251 0.39 0.408 0.352 0.262 0.151 0.249 0.305 0.189 
0.035 0.037 0.087 0.091 0.113 0.14 0.154 0.187 0.243 0.259 0.138 0.129 0.112 0.133 0.158 0.184 0.245 0.202 0.206 0.207 0.159 0.119 0.054 0.061 0.092 0.101 0.099 0.18 0.215 0.274 0.244 0.223 0.189 0.133 0.069 0.049 0.028 0.158 0.214 0.199 0.141 0.233 0.316 0.256 0.269 0.339 0.343 0.243 0.308 0.426 0.321 0.451 0.298 0.503 0.501 0.412 0.236 0.261 0.235 0.255 0.213 0.116 0.036 0.052 0.051 0.057 0.108 0.124 0.167 0.26 0.224 0.268 0.305 0.269 0.372 0.311 0.394 0.412 0.371 0.411 0.407 0.359 0.307 0.401 0.365 0.355 0.287 0.263 0.418 0.342 0.321 0.358 0.345 0.36 0.45 0.429 0.302 0.394 0.469 0.424 0.46 0.513 0.51 0.679 1 0.562 0.474 0.51 0.519 0.484 0.487 0.432 0.471 0.418 0.438 0.454 0.399 0.462 0.453 0.416 0.489 0.359 0.402 0.438 0.4 0.372 0.346 0.229 0.191 0.328 0.312 0.433 0.375 0.501 0.483 0.365 0.419 0.41 0.341 0.45 0.425 0.296 0.377 0.302 0.121 0.093 0.108 0.095 0.158 0.123 0.205 0.297 0.221 0.257 0.235 0.333 0.401 0.415 0.275 0.35 0.43 0.363 0.451 0.436 0.392 0.345 0.258 0.24 0.203 0.086 0.188 0.28 0.294 0.426 0.419 0.427 0.413 0.511 0.449 0.448 0.514 0.556 0.544 0.463 0.477 0.454 0.428 0.453 0.439 0.377 0.404 0.439 0.367 0.364 0.378 0.347 0.248 0.291 0.377 0.273 0.208 0.178 0.269 0.166 0.252 0.334 0.247 0.244 0.31 0.266 0.182 0.153 0.178 0.273 0.151 0.161 0.233 0.335 0.304 0.161 0.267 0.327 0.345 0.308 0.418 0.423 0.369 0.362 0.401 0.405 0.331 0.351 0.46 0.391 0.353 0.345 0.295 0.338 0.23 0.316 0.409 0.402 0.331 0.405 0.343 0.366 0.415 0.337 0.27 0.391 0.221 0.388 0.399 0.354 0.271 0.178 0.263 0.326 0.225 
0.038 0.045 0.085 0.088 0.105 0.136 0.15 0.166 0.228 0.238 0.117 0.113 0.104 0.116 0.148 0.162 0.232 0.193 0.208 0.221 0.144 0.114 0.051 0.049 0.068 0.086 0.098 0.184 0.217 0.28 0.251 0.235 0.164 0.135 0.075 0.058 0.04 0.171 0.208 0.216 0.164 0.257 0.37 0.319 0.328 0.417 0.405 0.289 0.364 0.498 0.338 0.489 0.331 0.549 0.54 0.457 0.266 0.276 0.237 0.285 0.245 0.125 0.049 0.049 0.046 0.056 0.11 0.121 0.162 0.266 0.233 0.294 0.328 0.278 0.364 0.317 0.429 0.423 0.402 0.486 0.492 0.415 0.343 0.488 0.431 0.398 0.365 0.346 0.515 0.42 0.386 0.409 0.395 0.406 0.527 0.488 0.346 0.442 0.558 0.49 0.479 0.6 0.613 0.645 0.793 1 0.646 0.604 0.618 0.665 0.608 0.512 0.604 0.521 0.547 0.525 0.494 0.548 0.575 0.532 0.574 0.456 0.515 0.55 0.445 0.402 0.365 0.21 0.197 0.357 0.349 0.491 0.404 0.539 0.542 0.421 0.48 0.448 0.372 0.528 0.495 0.35 0.475 0.391 0.177 0.112 0.143 0.108 0.21 0.148 0.243 0.366 0.275 0.292 0.253 0.383 0.482 0.507 0.354 0.418 0.522 0.457 0.586 0.56 0.485 0.405 0.334 0.321 0.253 0.129 0.26 0.347 0.332 0.536 0.546 0.552 0.525 0.671 0.592 0.57 0.652 0.69 0.674 0.558 0.605 0.548 0.545 0.572 0.543 0.475 0.516 0.542 0.443 0.439 0.478 0.456 0.301 0.383 0.477 0.376 0.258 0.231 0.379 0.235 0.35 0.436 0.327 0.337 0.402 0.301 0.235 0.176 0.24 0.34 0.192 0.219 0.307 0.401 0.398 0.236 0.355 0.433 0.436 0.394 0.502 0.527 0.475 0.48 0.513 0.491 0.436 0.477 0.546 0.471 0.476 0.46 0.412 0.451 0.353 0.415 0.543 0.511 0.439 0.545 0.46 0.485 0.539 0.444 0.358 0.535 0.265 0.481 0.487 0.45 0.331 0.193 0.296 0.372 0.212 
0.034 0.031 0.066 0.077 0.106 0.126 0.135 0.154 0.2 0.206 0.106 0.103 0.096 0.1 0.133 0.161 0.217 0.177 0.192 0.195 0.133 0.098 0.031 0.046 0.072 0.08 0.086 0.163 0.184 0.25 0.211 0.213 0.157 0.123 0.071 0.055 0.036 0.145 0.194 0.191 0.13 0.248 0.333 0.286 0.297 0.385 0.367 0.259 0.328 0.42 0.299 0.429 0.263 0.442 0.453 0.381 0.231 0.252 0.223 0.251 0.219 0.104 0.04 0.04 0.038 0.054 0.101 0.115 0.138 0.235 0.185 0.247 0.292 0.244 0.339 0.3 0.384 0.39 0.361 0.411 0.417 0.359 0.301 0.415 0.363 0.347 0.31 0.291 0.445 0.362 0.332 0.369 0.343 0.391 0.475 0.432 0.309 0.397 0.493 0.438 0.44 0.511 0.554 0.566 0.624 0.616 1 0.543 0.531 0.542 0.579 0.431 0.504 0.446 0.474 0.463 0.41 0.466 0.467 0.459 0.494 0.418 0.45 0.457 0.398 0.365 0.335 0.208 0.201 0.314 0.32 0.434 0.355 0.458 0.475 0.369 0.436 0.415 0.356 0.464 0.443 0.305 0.409 0.317 0.161 0.113 0.124 0.093 0.185 0.149 0.214 0.304 0.238 0.244 0.225 0.332 0.409 0.436 0.282 0.362 0.442 0.366 0.477 0.474 0.424 0.356 0.278 0.262 0.227 0.121 0.224 0.312 0.299 0.48 0.458 0.461 0.433 0.542 0.505 0.49 0.539 0.579 0.584 0.493 0.524 0.487 0.471 0.5 0.47 0.439 0.461 0.467 0.403 0.373 0.384 0.366 0.255 0.306 0.407 0.315 0.222 0.197 0.313 0.196 0.27 0.371 0.284 0.268 0.324 0.278 0.198 0.146 0.186 0.274 0.123 0.181 0.271 0.359 0.321 0.195 0.292 0.364 0.382 0.316 0.447 0.456 0.373 0.386 0.426 0.421 0.339 0.383 0.463 0.407 0.392 0.395 0.345 0.38 0.297 0.346 0.452 0.467 0.435 0.581 0.483 0.482 0.517 0.505 0.355 0.475 0.241 0.402 0.45 0.409 0.302 0.167 0.28 0.325 0.189 
0.043 0.046 0.093 0.114 0.141 0.17 0.184 0.201 0.277 0.268 0.128 0.117 0.104 0.126 0.16 0.195 0.279 0.221 0.241 0.243 0.192 0.14 0.063 0.061 0.093 0.109 0.107 0.196 0.242 0.323 0.292 0.259 0.204 0.158 0.074 0.065 0.045 0.199 0.272 0.29 0.195 0.343 0.434 0.378 0.39 0.475 0.497 0.321 0.44 0.642 0.466 0.592 0.369 0.592 0.623 0.483 0.315 0.344 0.297 0.336 0.281 0.147 0.051 0.046 0.043 0.061 0.123 0.149 0.204 0.306 0.264 0.324 0.379 0.318 0.437 0.357 0.465 0.48 0.426 0.489 0.499 0.415 0.361 0.489 0.414 0.395 0.371 0.325 0.509 0.417 0.354 0.423 0.377 0.393 0.521 0.492 0.35 0.462 0.527 0.481 0.502 0.588 0.566 0.677 0.828 0.652 0.623 1 0.765 0.667 0.716 0.625 0.686 0.6 0.595 0.572 0.515 0.583 0.528 0.544 0.591 0.457 0.528 0.525 0.491 0.448 0.401 0.267 0.221 0.399 0.355 0.503 0.461 0.593 0.596 0.468 0.557 0.522 0.428 0.601 0.559 0.381 0.53 0.461 0.2 0.139 0.18 0.128 0.22 0.18 0.274 0.373 0.274 0.27 0.241 0.381 0.48 0.498 0.35 0.422 0.515 0.448 0.547 0.527 0.481 0.429 0.335 0.302 0.262 0.137 0.272 0.36 0.348 0.541 0.527 0.522 0.504 0.612 0.521 0.547 0.612 0.641 0.652 0.543 0.584 0.549 0.535 0.555 0.536 0.486 0.494 0.522 0.46 0.435 0.466 0.446 0.301 0.372 0.458 0.369 0.278 0.219 0.355 0.232 0.348 0.414 0.323 0.335 0.374 0.324 0.213 0.155 0.205 0.321 0.153 0.188 0.294 0.403 0.365 0.228 0.349 0.424 0.411 0.37 0.493 0.517 0.462 0.446 0.491 0.498 0.393 0.424 0.514 0.461 0.43 0.447 0.399 0.439 0.32 0.386 0.495 0.452 0.372 0.476 0.404 0.432 0.477 0.403 0.337 0.485 0.257 0.472 0.479 0.424 0.331 0.193 0.314 0.355 0.246 
0.045 0.044 0.093 0.106 0.139 0.174 0.194 0.213 0.272 0.288 0.127 0.11 0.101 0.127 0.146 0.181 0.273 0.224 0.24 0.244 0.189 0.141 0.056 0.065 0.093 0.11 0.118 0.221 0.251 0.327 0.291 0.273 0.216 0.154 0.089 0.069 0.057 0.205 0.267 0.265 0.209 0.343 0.451 0.383 0.387 0.511 0.5 0.304 0.425 0.623 0.422 0.524 0.358 0.577 0.617 0.508 0.297 0.333 0.293 0.335 0.295 0.162 0.068 0.052 0.051 0.07 0.13 0.158 0.201 0.318 0.284 0.339 0.38 0.321 0.396 0.333 0.44 0.449 0.416 0.484 0.504 0.43 0.342 0.482 0.447 0.425 0.38 0.35 0.533 0.445 0.4 0.429 0.391 0.415 0.533 0.497 0.344 0.441 0.536 0.494 0.499 0.569 0.573 0.641 0.785 0.674 0.604 0.726 1 0.695 0.708 0.672 0.702 0.618 0.627 0.615 0.524 0.6 0.553 0.517 0.576 0.45 0.54 0.557 0.463 0.425 0.38 0.257 0.215 0.365 0.359 0.499 0.45 0.604 0.598 0.495 0.61 0.563 0.416 0.649 0.568 0.407 0.551 0.452 0.189 0.133 0.165 0.131 0.22 0.164 0.261 0.347 0.258 0.296 0.249 0.379 0.491 0.509 0.347 0.419 0.512 0.45 0.552 0.54 0.459 0.391 0.338 0.257 0.229 0.116 0.244 0.343 0.355 0.565 0.547 0.548 0.506 0.633 0.548 0.547 0.618 0.633 0.642 0.547 0.588 0.542 0.539 0.572 0.539 0.487 0.525 0.548 0.474 0.429 0.47 0.438 0.291 0.364 0.462 0.359 0.266 0.244 0.336 0.207 0.328 0.43 0.319 0.34 0.4 0.313 0.248 0.198 0.221 0.326 0.192 0.202 0.308 0.404 0.371 0.223 0.344 0.42 0.418 0.371 0.506 0.514 0.449 0.45 0.486 0.5 0.408 0.444 0.536 0.475 0.443 0.451 0.376 0.416 0.295 0.384 0.492 0.471 0.396 0.468 0.408 0.44 0.493 0.4 0.323 0.486 0.308 0.467 0.467 0.416 0.343 0.19 0.308 0.388 0.236 
0.038 0.043 0.078 0.088 0.108 0.15 0.148 0.176 0.234 0.235 0.116 0.118 0.12 0.144 0.161 0.185 0.242 0.215 0.208 0.224 0.16 0.112 0.05 0.062 0.09 0.093 0.099 0.19 0.228 0.281 0.253 0.246 0.189 0.164 0.079 0.064 0.047 0.176 0.252 0.267 0.186 0.319 0.417 0.369 0.389 0.485 0.448 0.308 0.391 0.529 0.332 0.473 0.325 0.517 0.524 0.459 0.273 0.298 0.259 0.3 0.254 0.142 0.063 0.052 0.044 0.055 0.108 0.143 0.161 0.264 0.226 0.306 0.338 0.287 0.369 0.299 0.417 0.437 0.399 0.474 0.488 0.41 0.346 0.492 0.42 0.392 0.352 0.34 0.498 0.402 0.375 0.392 0.376 0.417 0.507 0.468 0.312 0.46 0.506 0.447 0.447 0.552 0.545 0.576 0.699 0.661 0.569 0.602 0.667 1 0.799 0.582 0.734 0.615 0.644 0.572 0.499 0.578 0.579 0.518 0.6 0.459 0.522 0.541 0.462 0.42 0.35 0.209 0.186 0.344 0.341 0.477 0.408 0.554 0.557 0.461 0.542 0.5 0.405 0.594 0.569 0.426 0.577 0.507 0.215 0.174 0.18 0.132 0.235 0.196 0.266 0.395 0.275 0.298 0.284 0.414 0.503 0.495 0.348 0.427 0.523 0.472 0.591 0.557 0.498 0.417 0.345 0.292 0.261 0.136 0.256 0.393 0.401 0.598 0.616 0.574 0.548 0.681 0.582 0.579 0.63 0.639 0.644 0.53 0.574 0.534 0.532 0.545 0.518 0.437 0.485 0.52 0.45 0.438 0.484 0.458 0.323 0.379 0.479 0.373 0.257 0.238 0.368 0.224 0.34 0.428 0.317 0.322 0.38 0.326 0.221 0.168 0.22 0.313 0.181 0.202 0.302 0.385 0.374 0.247 0.343 0.413 0.415 0.363 0.469 0.486 0.413 0.431 0.452 0.466 0.39 0.426 0.509 0.476 0.458 0.466 0.407 0.459 0.336 0.407 0.523 0.471 0.394 0.471 0.388 0.412 0.456 0.365 0.299 0.46 0.285 0.446 0.45 0.402 0.293 0.161 0.29 0.368 0.21 
0.028 0.035 0.065 0.073 0.088 0.106 0.115 0.128 0.189 0.189 0.094 0.098 0.081 0.098 0.12 0.138 0.183 0.163 0.146 0.168 0.109 0.086 0.047 0.044 0.06 0.079 0.074 0.134 0.147 0.216 0.192 0.179 0.143 0.112 0.06 0.042 0.026 0.141 0.168 0.186 0.137 0.208 0.284 0.237 0.254 0.328 0.321 0.216 0.272 0.352 0.228 0.303 0.21 0.316 0.342 0.294 0.201 0.214 0.193 0.213 0.192 0.109 0.058 0.037 0.032 0.05 0.097 0.112 0.147 0.195 0.18 0.209 0.249 0.202 0.256 0.214 0.287 0.284 0.26 0.3 0.301 0.259 0.233 0.308 0.276 0.259 0.24 0.211 0.32 0.279 0.237 0.277 0.256 0.26 0.343 0.32 0.208 0.282 0.348 0.31 0.313 0.36 0.38 0.381 0.465 0.415 0.392 0.423 0.444 0.53 1 0.479 0.567 0.429 0.431 0.394 0.353 0.372 0.374 0.341 0.371 0.278 0.327 0.324 0.294 0.279 0.231 0.145 0.127 0.238 0.219 0.305 0.267 0.371 0.366 0.299 0.355 0.341 0.294 0.407 0.375 0.278 0.392 0.35 0.163 0.106 0.135 0.101 0.163 0.131 0.154 0.239 0.175 0.203 0.188 0.265 0.316 0.322 0.256 0.269 0.328 0.301 0.393 0.37 0.35 0.28 0.245 0.203 0.16 0.088 0.166 0.228 0.226 0.373 0.389 0.381 0.338 0.427 0.371 0.383 0.406 0.429 0.431 0.357 0.39 0.347 0.352 0.368 0.359 0.315 0.335 0.345 0.29 0.271 0.291 0.286 0.194 0.259 0.306 0.255 0.183 0.162 0.261 0.157 0.223 0.27 0.221 0.235 0.254 0.214 0.174 0.115 0.154 0.205 0.113 0.142 0.187 0.244 0.245 0.146 0.225 0.272 0.278 0.255 0.324 0.331 0.296 0.302 0.314 0.304 0.267 0.306 0.355 0.315 0.321 0.294 0.269 0.297 0.223 0.292 0.357 0.319 0.249 0.312 0.272 0.288 0.34 0.275 0.232 0.326 0.185 0.306 0.309 0.27 0.209 0.114 0.196 0.227 0.176 
0.038 0.03 0.08 0.083 0.102 0.147 0.154 0.186 0.239 0.258 0.136 0.133 0.112 0.138 0.162 0.192 0.252 0.211 0.211 0.215 0.155 0.115 0.046 0.048 0.074 0.087 0.096 0.193 0.208 0.304 0.267 0.238 0.195 0.153 0.086 0.063 0.05 0.176 0.241 0.247 0.192 0.31 0.403 0.361 0.384 0.473 0.45 0.321 0.485 0.579 0.384 0.452 0.317 0.484 0.546 0.459 0.265 0.309 0.264 0.303 0.265 0.158 0.048 0.058 0.047 0.068 0.128 0.132 0.179 0.292 0.254 0.3 0.327 0.279 0.376 0.318 0.399 0.405 0.362 0.422 0.446 0.365 0.316 0.407 0.384 0.367 0.328 0.305 0.452 0.374 0.328 0.346 0.333 0.371 0.459 0.408 0.316 0.392 0.43 0.406 0.419 0.47 0.472 0.525 0.647 0.556 0.512 0.622 0.643 0.63 0.784 1 0.8 0.656 0.593 0.539 0.48 0.532 0.477 0.456 0.517 0.419 0.473 0.48 0.421 0.369 0.345 0.225 0.185 0.329 0.306 0.435 0.387 0.522 0.538 0.425 0.521 0.458 0.375 0.553 0.53 0.401 0.57 0.46 0.217 0.153 0.17 0.128 0.214 0.175 0.24 0.342 0.255 0.285 0.226 0.378 0.453 0.446 0.307 0.381 0.449 0.391 0.506 0.485 0.44 0.37 0.286 0.251 0.23 0.117 0.219 0.333 0.339 0.535 0.512 0.488 0.457 0.557 0.473 0.49 0.547 0.556 0.568 0.475 0.514 0.479 0.486 0.492 0.459 0.411 0.444 0.464 0.4 0.371 0.399 0.395 0.277 0.34 0.401 0.323 0.233 0.197 0.307 0.206 0.287 0.37 0.294 0.3 0.354 0.299 0.198 0.147 0.199 0.285 0.159 0.182 0.234 0.336 0.331 0.191 0.276 0.353 0.356 0.313 0.418 0.441 0.372 0.398 0.427 0.427 0.346 0.404 0.471 0.413 0.374 0.363 0.33 0.38 0.271 0.336 0.447 0.424 0.336 0.39 0.347 0.38 0.436 0.335 0.289 0.423 0.245 0.396 0.405 0.359 0.283 0.166 0.257 0.306 0.219 
0.036 0.037 0.068 0.079 0.1 0.117 0.116 0.125 0.173 0.183 0.093 0.084 0.076 0.083 0.103 0.134 0.179 0.147 0.159 0.168 0.122 0.094 0.039 0.042 0.059 0.065 0.071 0.147 0.166 0.21 0.185 0.185 0.149 0.114 0.061 0.059 0.032 0.142 0.187 0.191 0.135 0.223 0.295 0.246 0.277 0.352 0.317 0.223 0.32 0.387 0.257 0.323 0.216 0.344 0.363 0.319 0.2 0.228 0.195 0.225 0.2 0.089 0.046 0.039 0.036 0.044 0.082 0.107 0.139 0.209 0.173 0.206 0.243 0.202 0.275 0.215 0.297 0.309 0.281 0.322 0.334 0.271 0.222 0.337 0.297 0.283 0.254 0.233 0.345 0.276 0.251 0.284 0.252 0.288 0.358 0.319 0.219 0.294 0.337 0.315 0.315 0.372 0.356 0.401 0.474 0.425 0.377 0.438 0.465 0.535 0.596 0.522 1 0.539 0.49 0.403 0.368 0.401 0.375 0.356 0.394 0.306 0.351 0.359 0.315 0.287 0.243 0.148 0.145 0.237 0.227 0.324 0.295 0.391 0.396 0.31 0.369 0.373 0.304 0.437 0.411 0.375 0.523 0.491 0.199 0.136 0.175 0.133 0.199 0.161 0.204 0.28 0.201 0.206 0.187 0.281 0.345 0.344 0.226 0.288 0.355 0.308 0.392 0.367 0.34 0.295 0.215 0.194 0.172 0.085 0.169 0.238 0.275 0.452 0.418 0.394 0.365 0.451 0.379 0.382 0.424 0.432 0.442 0.376 0.397 0.378 0.36 0.378 0.364 0.317 0.343 0.374 0.31 0.286 0.32 0.302 0.213 0.247 0.312 0.245 0.17 0.152 0.241 0.15 0.218 0.274 0.229 0.217 0.261 0.206 0.138 0.104 0.148 0.214 0.12 0.139 0.21 0.268 0.256 0.155 0.235 0.29 0.284 0.262 0.339 0.339 0.31 0.286 0.317 0.329 0.264 0.295 0.359 0.312 0.317 0.284 0.28 0.303 0.241 0.271 0.36 0.335 0.273 0.317 0.28 0.302 0.344 0.263 0.201 0.326 0.182 0.321 0.319 0.277 0.213 0.125 0.203 0.258 0.164 
0.035 0.031 0.075 0.073 0.113 0.138 0.173 0.176 0.238 0.249 0.106 0.105 0.095 0.113 0.134 0.175 0.248 0.21 0.217 0.22 0.151 0.105 0.032 0.045 0.075 0.084 0.086 0.182 0.221 0.277 0.244 0.254 0.194 0.165 0.1 0.085 0.065 0.209 0.267 0.269 0.196 0.346 0.441 0.369 0.405 0.545 0.498 0.339 0.492 0.558 0.351 0.447 0.306 0.48 0.516 0.44 0.261 0.322 0.249 0.304 0.273 0.145 0.063 0.056 0.051 0.064 0.131 0.154 0.178 0.298 0.246 0.299 0.332 0.275 0.344 0.282 0.384 0.407 0.358 0.415 0.433 0.357 0.305 0.427 0.378 0.358 0.326 0.324 0.448 0.359 0.322 0.35 0.321 0.354 0.459 0.413 0.285 0.379 0.455 0.425 0.41 0.481 0.476 0.516 0.616 0.555 0.493 0.556 0.627 0.652 0.672 0.635 0.827 1 0.685 0.557 0.517 0.564 0.493 0.478 0.512 0.409 0.489 0.449 0.416 0.376 0.345 0.192 0.164 0.331 0.321 0.434 0.372 0.507 0.534 0.454 0.529 0.525 0.42 0.609 0.604 0.454 0.626 0.48 0.197 0.139 0.181 0.139 0.238 0.174 0.231 0.359 0.249 0.266 0.237 0.375 0.473 0.473 0.334 0.387 0.478 0.419 0.51 0.494 0.425 0.364 0.277 0.243 0.203 0.107 0.217 0.327 0.356 0.604 0.536 0.503 0.478 0.582 0.509 0.489 0.565 0.57 0.574 0.478 0.512 0.47 0.475 0.49 0.468 0.398 0.445 0.464 0.389 0.38 0.389 0.373 0.248 0.335 0.403 0.324 0.229 0.204 0.311 0.199 0.282 0.357 0.29 0.291 0.34 0.286 0.21 0.153 0.195 0.256 0.139 0.161 0.24 0.336 0.312 0.185 0.29 0.352 0.358 0.333 0.43 0.433 0.386 0.377 0.408 0.429 0.348 0.384 0.477 0.408 0.372 0.387 0.348 0.387 0.299 0.363 0.458 0.43 0.345 0.416 0.36 0.387 0.422 0.348 0.281 0.428 0.242 0.393 0.405 0.37 0.279 0.18 0.261 0.329 0.225 
0.04 0.042 0.087 0.091 0.124 0.145 0.166 0.173 0.226 0.247 0.135 0.123 0.127 0.139 0.148 0.182 0.235 0.201 0.205 0.222 0.156 0.116 0.05 0.061 0.083 0.104 0.106 0.186 0.227 0.292 0.256 0.24 0.187 0.145 0.083 0.056 0.042 0.209 0.277 0.251 0.181 0.325 0.412 0.365 0.366 0.479 0.457 0.308 0.405 0.486 0.311 0.406 0.264 0.44 0.463 0.413 0.243 0.305 0.265 0.3 0.268 0.14 0.078 0.068 0.057 0.058 0.111 0.158 0.186 0.292 0.24 0.302 0.318 0.279 0.369 0.295 0.395 0.4 0.337 0.412 0.422 0.347 0.303 0.418 0.37 0.355 0.324 0.298 0.453 0.364 0.326 0.358 0.343 0.347 0.469 0.428 0.296 0.388 0.482 0.441 0.42 0.498 0.487 0.514 0.58 0.522 0.451 0.489 0.547 0.584 0.584 0.511 0.654 0.641 1 0.621 0.576 0.593 0.503 0.475 0.51 0.402 0.478 0.458 0.394 0.372 0.329 0.196 0.172 0.32 0.291 0.42 0.334 0.495 0.507 0.441 0.536 0.513 0.428 0.623 0.656 0.44 0.565 0.422 0.187 0.139 0.162 0.118 0.218 0.164 0.273 0.4 0.283 0.289 0.243 0.39 0.491 0.467 0.314 0.372 0.455 0.413 0.529 0.501 0.459 0.38 0.306 0.263 0.252 0.12 0.271 0.38 0.382 0.647 0.536 0.512 0.496 0.599 0.519 0.512 0.573 0.59 0.589 0.49 0.513 0.486 0.473 0.507 0.488 0.432 0.469 0.476 0.404 0.373 0.42 0.4 0.244 0.334 0.431 0.356 0.261 0.248 0.332 0.196 0.291 0.4 0.297 0.29 0.346 0.29 0.204 0.167 0.206 0.285 0.16 0.186 0.286 0.354 0.339 0.232 0.306 0.398 0.391 0.355 0.45 0.453 0.4 0.41 0.432 0.443 0.353 0.383 0.477 0.428 0.427 0.414 0.377 0.404 0.316 0.374 0.48 0.418 0.33 0.394 0.324 0.37 0.4 0.322 0.264 0.429 0.245 0.414 0.411 0.357 0.282 0.162 0.255 0.312 0.22 
0.035 0.03 0.085 0.103 0.131 0.165 0.177 0.213 0.274 0.278 0.137 0.135 0.111 0.143 0.167 0.196 0.285 0.228 0.242 0.251 0.168 0.13 0.057 0.06 0.078 0.099 0.104 0.219 0.255 0.345 0.295 0.272 0.198 0.141 0.076 0.08 0.055 0.183 0.233 0.251 0.179 0.323 0.419 0.352 0.369 0.481 0.439 0.324 0.369 0.481 0.322 0.45 0.306 0.503 0.527 0.477 0.298 0.326 0.287 0.323 0.286 0.142 0.048 0.051 0.038 0.067 0.127 0.137 0.197 0.309 0.265 0.316 0.369 0.318 0.419 0.356 0.463 0.48 0.438 0.475 0.511 0.41 0.361 0.471 0.436 0.403 0.362 0.366 0.51 0.412 0.373 0.421 0.404 0.423 0.537 0.474 0.327 0.453 0.499 0.468 0.447 0.546 0.509 0.544 0.664 0.554 0.484 0.524 0.581 0.564 0.554 0.471 0.555 0.517 0.681 1 0.597 0.754 0.588 0.566 0.592 0.469 0.611 0.562 0.501 0.427 0.379 0.241 0.211 0.369 0.348 0.49 0.435 0.609 0.61 0.533 0.559 0.53 0.48 0.67 0.619 0.409 0.492 0.363 0.187 0.133 0.151 0.114 0.19 0.152 0.239 0.369 0.288 0.308 0.248 0.412 0.551 0.542 0.348 0.456 0.516 0.424 0.54 0.514 0.478 0.394 0.322 0.285 0.271 0.126 0.248 0.343 0.348 0.555 0.502 0.516 0.491 0.623 0.517 0.531 0.609 0.621 0.633 0.549 0.595 0.541 0.53 0.561 0.539 0.465 0.522 0.538 0.451 0.425 0.451 0.426 0.3 0.355 0.432 0.346 0.234 0.215 0.332 0.216 0.323 0.399 0.301 0.296 0.357 0.282 0.208 0.145 0.194 0.319 0.16 0.186 0.309 0.399 0.373 0.237 0.352 0.41 0.394 0.364 0.464 0.477 0.409 0.428 0.477 0.467 0.383 0.431 0.525 0.446 0.435 0.438 0.387 0.427 0.329 0.383 0.506 0.453 0.359 0.436 0.37 0.388 0.461 0.351 0.301 0.463 0.264 0.434 0.434 0.383 0.306 0.165 0.292 0.368 0.264 
0.046 0.039 0.089 0.085 0.126 0.172 0.18 0.197 0.244 0.256 0.132 0.13 0.119 0.133 0.16 0.202 0.267 0.23 0.228 0.229 0.167 0.125 0.051 0.069 0.093 0.104 0.107 0.212 0.235 0.305 0.275 0.258 0.201 0.154 0.084 0.067 0.041 0.215 0.253 0.27 0.206 0.378 0.431 0.373 0.387 0.499 0.469 0.34 0.41 0.504 0.325 0.443 0.319 0.532 0.522 0.463 0.254 0.294 0.257 0.299 0.27 0.154 0.069 0.068 0.066 0.07 0.133 0.17 0.209 0.281 0.243 0.305 0.325 0.287 0.41 0.338 0.461 0.477 0.456 0.519 0.513 0.436 0.375 0.506 0.457 0.432 0.38 0.361 0.536 0.441 0.404 0.439 0.41 0.43 0.531 0.502 0.337 0.447 0.517 0.49 0.472 0.555 0.523 0.56 0.662 0.568 0.53 0.54 0.595 0.599 0.59 0.519 0.589 0.569 0.782 0.775 1 0.782 0.618 0.608 0.623 0.494 0.617 0.582 0.487 0.437 0.387 0.246 0.219 0.38 0.357 0.51 0.438 0.578 0.609 0.523 0.579 0.578 0.557 0.708 0.765 0.46 0.523 0.385 0.212 0.159 0.144 0.121 0.227 0.161 0.27 0.438 0.34 0.423 0.31 0.525 0.638 0.585 0.367 0.433 0.557 0.492 0.606 0.579 0.541 0.471 0.354 0.291 0.249 0.147 0.282 0.383 0.355 0.617 0.569 0.572 0.544 0.683 0.58 0.585 0.663 0.663 0.67 0.572 0.62 0.553 0.533 0.59 0.544 0.488 0.528 0.564 0.476 0.458 0.483 0.461 0.301 0.386 0.47 0.402 0.27 0.252 0.412 0.256 0.359 0.464 0.359 0.35 0.402 0.329 0.247 0.178 0.232 0.332 0.191 0.219 0.292 0.407 0.392 0.229 0.357 0.457 0.457 0.404 0.521 0.533 0.481 0.475 0.514 0.526 0.426 0.432 0.555 0.496 0.482 0.466 0.419 0.462 0.314 0.418 0.537 0.494 0.413 0.453 0.392 0.43 0.486 0.407 0.311 0.482 0.291 0.472 0.471 0.405 0.344 0.198 0.311 0.393 0.239 
0.03 0.023 0.067 0.084 0.103 0.134 0.141 0.147 0.221 0.22 0.108 0.101 0.082 0.099 0.127 0.152 0.217 0.187 0.185 0.19 0.139 0.097 0.042 0.041 0.07 0.08 0.083 0.18 0.205 0.274 0.236 0.208 0.17 0.129 0.076 0.045 0.048 0.149 0.217 0.197 0.147 0.269 0.356 0.302 0.309 0.388 0.392 0.259 0.305 0.39 0.267 0.364 0.28 0.423 0.439 0.404 0.257 0.289 0.252 0.279 0.236 0.116 0.048 0.047 0.039 0.055 0.104 0.111 0.152 0.238 0.224 0.29 0.322 0.258 0.346 0.301 0.405 0.416 0.372 0.442 0.462 0.416 0.314 0.456 0.41 0.374 0.361 0.319 0.47 0.395 0.353 0.376 0.339 0.368 0.473 0.422 0.292 0.384 0.465 0.405 0.395 0.48 0.462 0.481 0.552 0.488 0.411 0.437 0.476 0.485 0.466 0.381 0.479 0.427 0.547 0.627 0.564 1 0.557 0.557 0.552 0.457 0.576 0.504 0.421 0.399 0.35 0.217 0.18 0.313 0.298 0.416 0.351 0.475 0.528 0.442 0.466 0.479 0.457 0.536 0.509 0.32 0.421 0.311 0.138 0.092 0.101 0.078 0.165 0.135 0.218 0.333 0.28 0.294 0.247 0.424 0.593 0.553 0.349 0.406 0.49 0.438 0.499 0.463 0.439 0.38 0.296 0.246 0.21 0.114 0.233 0.335 0.317 0.5 0.443 0.464 0.46 0.564 0.46 0.491 0.574 0.565 0.575 0.491 0.533 0.49 0.479 0.514 0.495 0.421 0.453 0.497 0.42 0.395 0.42 0.392 0.28 0.345 0.42 0.339 0.237 0.237 0.328 0.214 0.301 0.364 0.285 0.285 0.342 0.27 0.213 0.152 0.186 0.309 0.147 0.163 0.266 0.363 0.337 0.196 0.311 0.357 0.367 0.315 0.428 0.438 0.388 0.403 0.419 0.454 0.371 0.395 0.471 0.427 0.399 0.375 0.33 0.37 0.254 0.342 0.439 0.421 0.341 0.396 0.332 0.371 0.418 0.32 0.273 0.424 0.226 0.394 0.413 0.353 0.283 0.18 0.261 0.342 0.195 
0.044 0.033 0.088 0.097 0.139 0.173 0.189 0.201 0.278 0.28 0.134 0.128 0.114 0.136 0.174 0.208 0.274 0.243 0.241 0.245 0.185 0.13 0.054 0.071 0.1 0.107 0.116 0.23 0.259 0.33 0.301 0.275 0.229 0.171 0.105 0.08 0.061 0.187 0.252 0.272 0.182 0.313 0.4 0.356 0.347 0.443 0.415 0.303 0.394 0.5 0.326 0.461 0.312 0.524 0.531 0.482 0.279 0.296 0.257 0.304 0.248 0.132 0.065 0.069 0.055 0.081 0.143 0.153 0.183 0.298 0.255 0.322 0.336 0.316 0.434 0.339 0.462 0.485 0.453 0.542 0.552 0.473 0.375 0.52 0.481 0.463 0.4 0.374 0.565 0.474 0.426 0.458 0.413 0.433 0.591 0.533 0.352 0.499 0.589 0.51 0.51 0.623 0.603 0.615 0.695 0.596 0.521 0.54 0.581 0.583 0.586 0.499 0.578 0.507 0.597 0.655 0.55 0.72 1 0.654 0.673 0.521 0.596 0.611 0.503 0.472 0.404 0.239 0.211 0.373 0.354 0.52 0.42 0.58 0.597 0.479 0.546 0.526 0.462 0.605 0.564 0.39 0.477 0.395 0.163 0.112 0.139 0.111 0.201 0.153 0.252 0.355 0.262 0.309 0.273 0.47 0.587 0.616 0.411 0.508 0.597 0.513 0.654 0.623 0.564 0.462 0.396 0.307 0.28 0.135 0.262 0.357 0.345 0.549 0.562 0.6 0.577 0.763 0.612 0.655 0.779 0.795 0.774 0.653 0.692 0.616 0.586 0.631 0.595 0.526 0.571 0.588 0.51 0.487 0.526 0.504 0.332 0.441 0.54 0.412 0.283 0.261 0.397 0.242 0.359 0.447 0.325 0.361 0.43 0.327 0.254 0.192 0.239 0.353 0.203 0.217 0.322 0.434 0.402 0.25 0.377 0.452 0.458 0.402 0.546 0.554 0.484 0.505 0.532 0.537 0.447 0.513 0.616 0.537 0.513 0.502 0.45 0.492 0.367 0.437 0.569 0.543 0.41 0.479 0.407 0.479 0.532 0.423 0.358 0.546 0.31 0.528 0.518 0.455 0.362 0.209 0.329 0.409 0.269 
0.04 0.041 0.101 0.105 0.13 0.159 0.195 0.211 0.275 0.276 0.12 0.121 0.102 0.119 0.156 0.203 0.281 0.236 0.246 0.253 0.183 0.129 0.061 0.061 0.086 0.101 0.099 0.209 0.234 0.331 0.287 0.251 0.2 0.151 0.089 0.07 0.048 0.178 0.235 0.25 0.183 0.289 0.379 0.336 0.34 0.432 0.412 0.297 0.358 0.463 0.349 0.455 0.316 0.51 0.516 0.476 0.285 0.306 0.28 0.304 0.25 0.137 0.062 0.058 0.053 0.073 0.132 0.148 0.192 0.3 0.248 0.317 0.376 0.328 0.449 0.367 0.505 0.519 0.519 0.621 0.63 0.513 0.406 0.587 0.524 0.499 0.457 0.416 0.613 0.497 0.445 0.474 0.453 0.476 0.595 0.543 0.401 0.504 0.582 0.527 0.518 0.6 0.586 0.592 0.676 0.568 0.525 0.531 0.551 0.574 0.547 0.468 0.548 0.484 0.586 0.607 0.547 0.719 0.658 1 0.797 0.664 0.752 0.677 0.528 0.477 0.433 0.273 0.223 0.391 0.395 0.538 0.451 0.584 0.61 0.463 0.512 0.494 0.454 0.558 0.53 0.352 0.479 0.361 0.166 0.121 0.126 0.112 0.186 0.14 0.266 0.387 0.283 0.337 0.289 0.478 0.618 0.735 0.447 0.578 0.667 0.569 0.662 0.615 0.558 0.48 0.4 0.324 0.27 0.139 0.255 0.377 0.352 0.533 0.536 0.567 0.562 0.664 0.595 0.641 0.736 0.724 0.749 0.656 0.719 0.616 0.608 0.672 0.623 0.539 0.593 0.651 0.541 0.528 0.533 0.513 0.363 0.453 0.55 0.435 0.289 0.274 0.426 0.268 0.39 0.495 0.38 0.399 0.431 0.362 0.272 0.212 0.264 0.376 0.21 0.229 0.352 0.481 0.466 0.272 0.424 0.504 0.477 0.434 0.565 0.6 0.521 0.528 0.55 0.559 0.464 0.495 0.61 0.544 0.495 0.483 0.425 0.481 0.352 0.432 0.577 0.532 0.418 0.473 0.406 0.468 0.531 0.413 0.353 0.533 0.291 0.544 0.535 0.451 0.381 0.221 0.348 0.459 0.249 
0.039 0.037 0.084 0.084 0.108 0.159 0.176 0.202 0.264 0.276 0.137 0.127 0.108 0.13 0.157 0.194 0.251 0.199 0.223 0.219 0.171 0.122 0.046 0.054 0.083 0.095 0.107 0.215 0.232 0.298 0.264 0.236 0.178 0.146 0.081 0.066 0.046 0.168 0.228 0.226 0.163 0.268 0.375 0.303 0.324 0.4 0.402 0.265 0.326 0.417 0.289 0.415 0.32 0.466 0.473 0.448 0.259 0.283 0.247 0.287 0.227 0.129 0.054 0.063 0.045 0.047 0.115 0.141 0.172 0.272 0.227 0.295 0.342 0.302 0.418 0.365 0.484 0.505 0.54 0.633 0.731 0.592 0.437 0.657 0.583 0.535 0.473 0.438 0.638 0.524 0.444 0.443 0.418 0.454 0.573 0.52 0.374 0.48 0.541 0.487 0.464 0.576 0.556 0.534 0.629 0.53 0.483 0.461 0.516 0.523 0.507 0.421 0.501 0.447 0.527 0.54 0.462 0.603 0.6 0.689 1 0.665 0.621 0.638 0.523 0.48 0.412 0.252 0.219 0.392 0.387 0.493 0.428 0.534 0.585 0.441 0.462 0.463 0.375 0.517 0.457 0.318 0.445 0.344 0.144 0.096 0.111 0.092 0.189 0.137 0.237 0.333 0.248 0.277 0.245 0.406 0.528 0.597 0.41 0.527 0.659 0.494 0.601 0.581 0.528 0.424 0.383 0.313 0.274 0.119 0.236 0.361 0.349 0.525 0.518 0.541 0.518 0.641 0.563 0.601 0.694 0.676 0.698 0.63 0.694 0.593 0.596 0.668 0.618 0.541 0.6 0.647 0.568 0.539 0.524 0.479 0.364 0.419 0.512 0.405 0.274 0.261 0.398 0.259 0.375 0.462 0.349 0.36 0.412 0.337 0.239 0.175 0.238 0.357 0.188 0.22 0.324 0.444 0.416 0.259 0.41 0.473 0.461 0.43 0.521 0.545 0.468 0.484 0.505 0.497 0.433 0.461 0.543 0.504 0.483 0.463 0.428 0.463 0.341 0.416 0.529 0.488 0.401 0.462 0.396 0.439 0.498 0.387 0.318 0.495 0.254 0.477 0.47 0.418 0.331 0.225 0.317 0.511 0.254 
0.05 0.05 0.093 0.083 0.113 0.14 0.167 0.186 0.243 0.254 0.117 0.102 0.084 0.103 0.126 0.165 0.232 0.194 0.206 0.227 0.168 0.12 0.044 0.051 0.089 0.099 0.112 0.198 0.217 0.27 0.227 0.218 0.176 0.129 0.075 0.044 0.031 0.151 0.194 0.198 0.138 0.246 0.294 0.245 0.264 0.346 0.327 0.23 0.252 0.371 0.246 0.344 0.24 0.404 0.395 0.381 0.211 0.245 0.228 0.251 0.207 0.124 0.053 0.061 0.052 0.063 0.107 0.119 0.159 0.229 0.21 0.255 0.29 0.271 0.353 0.288 0.385 0.397 0.445 0.506 0.562 0.441 0.35 0.496 0.437 0.402 0.365 0.33 0.494 0.41 0.344 0.38 0.343 0.371 0.482 0.432 0.305 0.38 0.462 0.403 0.394 0.494 0.479 0.456 0.519 0.455 0.404 0.411 0.419 0.444 0.426 0.362 0.429 0.374 0.456 0.473 0.401 0.539 0.496 0.589 0.681 1 0.62 0.535 0.428 0.386 0.324 0.198 0.176 0.336 0.3 0.42 0.361 0.438 0.487 0.37 0.381 0.382 0.352 0.447 0.41 0.278 0.361 0.276 0.118 0.094 0.099 0.081 0.144 0.13 0.193 0.269 0.23 0.232 0.201 0.331 0.444 0.501 0.319 0.393 0.503 0.389 0.485 0.47 0.409 0.352 0.279 0.249 0.211 0.097 0.198 0.299 0.261 0.401 0.399 0.425 0.416 0.52 0.454 0.479 0.56 0.575 0.574 0.51 0.565 0.51 0.501 0.551 0.506 0.451 0.506 0.53 0.461 0.433 0.423 0.393 0.267 0.333 0.401 0.31 0.21 0.207 0.287 0.193 0.281 0.354 0.28 0.292 0.323 0.267 0.196 0.143 0.203 0.281 0.153 0.18 0.272 0.379 0.349 0.213 0.345 0.398 0.374 0.344 0.451 0.461 0.407 0.404 0.436 0.449 0.362 0.396 0.465 0.415 0.39 0.378 0.327 0.371 0.27 0.328 0.437 0.418 0.326 0.388 0.347 0.36 0.424 0.347 0.302 0.44 0.268 0.42 0.393 0.363 0.266 0.164 0.267 0.385 0.237 
0.039 0.038 0.072 0.072 0.099 0.142 0.15 0.161 0.214 0.219 0.099 0.1 0.093 0.107 0.134 0.162 0.209 0.181 0.188 0.194 0.14 0.104 0.045 0.05 0.07 0.07 0.087 0.166 0.177 0.249 0.211 0.194 0.165 0.13 0.067 0.05 0.039 0.146 0.2 0.186 0.148 0.252 0.318 0.277 0.29 0.373 0.354 0.232 0.288 0.391 0.272 0.379 0.27 0.427 0.427 0.409 0.232 0.246 0.214 0.251 0.213 0.112 0.051 0.049 0.04 0.057 0.098 0.122 0.146 0.217 0.196 0.264 0.307 0.27 0.371 0.334 0.443 0.456 0.444 0.501 0.517 0.426 0.346 0.481 0.442 0.403 0.362 0.326 0.508 0.411 0.37 0.401 0.372 0.392 0.496 0.444 0.3 0.385 0.472 0.41 0.413 0.493 0.48 0.479 0.542 0.457 0.403 0.427 0.462 0.445 0.441 0.388 0.454 0.406 0.474 0.505 0.423 0.584 0.502 0.616 0.629 0.574 1 0.599 0.462 0.419 0.361 0.208 0.193 0.314 0.313 0.473 0.374 0.504 0.566 0.391 0.416 0.419 0.348 0.453 0.426 0.297 0.382 0.294 0.141 0.101 0.12 0.093 0.152 0.121 0.209 0.307 0.213 0.222 0.22 0.349 0.45 0.551 0.342 0.414 0.508 0.41 0.506 0.485 0.431 0.377 0.312 0.276 0.213 0.105 0.209 0.301 0.293 0.448 0.445 0.456 0.435 0.522 0.467 0.492 0.56 0.575 0.594 0.507 0.563 0.507 0.499 0.55 0.506 0.457 0.506 0.532 0.442 0.419 0.41 0.387 0.272 0.313 0.403 0.325 0.249 0.221 0.309 0.192 0.293 0.382 0.284 0.286 0.34 0.275 0.197 0.149 0.187 0.274 0.164 0.178 0.3 0.363 0.348 0.237 0.331 0.416 0.386 0.337 0.461 0.497 0.405 0.419 0.432 0.455 0.351 0.395 0.47 0.414 0.4 0.38 0.355 0.388 0.298 0.353 0.438 0.411 0.333 0.373 0.323 0.366 0.394 0.299 0.273 0.432 0.27 0.428 0.395 0.368 0.3 0.171 0.272 0.386 0.201 
0.04 0.04 0.095 0.099 0.129 0.173 0.189 0.221 0.285 0.306 0.145 0.143 0.127 0.148 0.186 0.229 0.29 0.253 0.251 0.254 0.189 0.127 0.056 0.067 0.103 0.107 0.116 0.224 0.255 0.352 0.288 0.272 0.226 0.154 0.077 0.066 0.035 0.178 0.223 0.234 0.15 0.269 0.38 0.318 0.322 0.433 0.414 0.308 0.354 0.469 0.315 0.464 0.324 0.547 0.528 0.51 0.309 0.302 0.299 0.334 0.292 0.14 0.049 0.052 0.039 0.048 0.11 0.133 0.184 0.296 0.277 0.331 0.378 0.345 0.455 0.395 0.522 0.558 0.511 0.606 0.585 0.497 0.421 0.543 0.478 0.47 0.393 0.373 0.566 0.46 0.402 0.452 0.429 0.449 0.56 0.516 0.383 0.491 0.551 0.508 0.517 0.636 0.559 0.569 0.661 0.537 0.509 0.511 0.532 0.534 0.52 0.432 0.505 0.445 0.532 0.56 0.481 0.62 0.593 0.636 0.707 0.553 0.673 1 0.557 0.524 0.434 0.254 0.221 0.427 0.382 0.601 0.476 0.629 0.636 0.458 0.493 0.471 0.402 0.532 0.476 0.326 0.413 0.306 0.135 0.098 0.107 0.101 0.172 0.114 0.196 0.318 0.245 0.261 0.228 0.37 0.503 0.551 0.369 0.473 0.583 0.45 0.566 0.537 0.476 0.395 0.324 0.271 0.242 0.134 0.232 0.313 0.3 0.468 0.499 0.524 0.475 0.619 0.542 0.547 0.644 0.679 0.689 0.579 0.653 0.583 0.577 0.644 0.601 0.518 0.566 0.592 0.515 0.489 0.495 0.456 0.32 0.382 0.453 0.366 0.262 0.241 0.376 0.246 0.346 0.424 0.333 0.334 0.401 0.303 0.241 0.17 0.224 0.34 0.185 0.202 0.327 0.441 0.392 0.225 0.375 0.445 0.449 0.395 0.513 0.526 0.462 0.477 0.49 0.501 0.411 0.414 0.532 0.458 0.434 0.433 0.369 0.403 0.299 0.369 0.494 0.47 0.383 0.434 0.382 0.413 0.474 0.382 0.314 0.485 0.267 0.48 0.487 0.417 0.365 0.208 0.323 0.446 0.274 
0.057 0.058 0.128 0.122 0.161 0.215 0.235 0.251 0.343 0.356 0.155 0.144 0.131 0.162 0.204 0.232 0.365 0.298 0.298 0.304 0.223 0.159 0.057 0.072 0.102 0.129 0.147 0.272 0.309 0.42 0.348 0.295 0.236 0.184 0.107 0.067 0.057 0.17 0.227 0.225 0.175 0.269 0.355 0.324 0.317 0.386 0.4 0.279 0.31 0.418 0.279 0.418 0.309 0.484 0.491 0.543 0.313 0.32 0.307 0.335 0.27 0.159 0.077 0.067 0.054 0.084 0.141 0.151 0.203 0.32 0.282 0.365 0.435 0.408 0.6 0.457 0.629 0.668 0.576 0.516 0.51 0.459 0.391 0.471 0.403 0.397 0.336 0.333 0.485 0.397 0.361 0.367 0.344 0.39 0.46 0.413 0.325 0.411 0.44 0.422 0.437 0.486 0.475 0.491 0.585 0.471 0.42 0.437 0.467 0.453 0.45 0.396 0.469 0.425 0.457 0.497 0.432 0.509 0.471 0.488 0.556 0.481 0.512 0.559 1 0.595 0.481 0.305 0.242 0.425 0.413 0.514 0.499 0.572 0.724 0.5 0.471 0.46 0.364 0.488 0.434 0.288 0.393 0.304 0.133 0.106 0.113 0.095 0.151 0.111 0.183 0.283 0.201 0.246 0.222 0.336 0.422 0.45 0.316 0.377 0.461 0.396 0.46 0.448 0.398 0.343 0.286 0.237 0.2 0.092 0.193 0.279 0.269 0.429 0.425 0.439 0.401 0.504 0.457 0.465 0.52 0.551 0.564 0.484 0.527 0.463 0.494 0.524 0.496 0.419 0.474 0.495 0.412 0.379 0.399 0.375 0.266 0.34 0.396 0.312 0.233 0.209 0.309 0.178 0.282 0.352 0.27 0.272 0.319 0.275 0.201 0.146 0.189 0.27 0.153 0.175 0.263 0.359 0.339 0.216 0.319 0.389 0.385 0.35 0.444 0.456 0.406 0.404 0.429 0.442 0.352 0.374 0.453 0.394 0.354 0.358 0.307 0.35 0.26 0.317 0.424 0.409 0.327 0.394 0.335 0.369 0.404 0.326 0.287 0.428 0.226 0.396 0.416 0.367 0.269 0.176 0.26 0.361 0.364 
0.044 0.05 0.093 0.116 0.144 0.188 0.209 0.213 0.3 0.305 0.151 0.14 0.122 0.128 0.165 0.206 0.285 0.234 0.268 0.255 0.195 0.129 0.061 0.069 0.098 0.113 0.118 0.241 0.245 0.359 0.285 0.24 0.203 0.142 0.078 0.057 0.033 0.162 0.197 0.2 0.134 0.225 0.301 0.256 0.27 0.322 0.32 0.217 0.276 0.362 0.226 0.361 0.283 0.446 0.438 0.427 0.261 0.262 0.252 0.269 0.229 0.131 0.053 0.05 0.047 0.063 0.123 0.138 0.176 0.256 0.233 0.296 0.349 0.399 0.579 0.518 0.757 0.697 0.489 0.554 0.497 0.446 0.473 0.457 0.384 0.355 0.311 0.3 0.46 0.401 0.343 0.378 0.343 0.372 0.471 0.421 0.341 0.45 0.451 0.405 0.411 0.469 0.431 0.46 0.545 0.441 0.387 0.417 0.417 0.426 0.409 0.345 0.414 0.372 0.422 0.43 0.369 0.467 0.44 0.46 0.547 0.413 0.444 0.507 0.623 1 0.604 0.351 0.289 0.5 0.474 0.502 0.438 0.485 0.555 0.395 0.379 0.374 0.295 0.426 0.372 0.279 0.352 0.282 0.114 0.085 0.096 0.082 0.138 0.108 0.175 0.247 0.176 0.217 0.205 0.315 0.392 0.419 0.285 0.344 0.442 0.359 0.454 0.417 0.375 0.327 0.259 0.222 0.184 0.087 0.186 0.262 0.242 0.383 0.359 0.402 0.384 0.477 0.42 0.439 0.496 0.513 0.535 0.463 0.508 0.458 0.453 0.485 0.465 0.415 0.434 0.459 0.4 0.362 0.382 0.358 0.226 0.298 0.37 0.29 0.208 0.192 0.298 0.199 0.264 0.34 0.274 0.266 0.325 0.266 0.197 0.158 0.19 0.267 0.155 0.175 0.244 0.336 0.314 0.196 0.308 0.354 0.355 0.324 0.404 0.425 0.379 0.375 0.382 0.412 0.346 0.37 0.428 0.389 0.358 0.346 0.31 0.347 0.258 0.301 0.398 0.39 0.311 0.355 0.308 0.335 0.384 0.305 0.251 0.404 0.208 0.396 0.387 0.339 0.266 0.163 0.269 0.32 0.298 
0.026 0.025 0.061 0.062 0.095 0.123 0.146 0.173 0.227 0.225 0.104 0.096 0.073 0.097 0.12 0.167 0.237 0.163 0.178 0.183 0.133 0.086 0.036 0.038 0.062 0.063 0.073 0.174 0.192 0.268 0.218 0.189 0.157 0.119 0.069 0.044 0.031 0.118 0.151 0.15 0.116 0.191 0.24 0.205 0.198 0.251 0.259 0.183 0.208 0.264 0.18 0.279 0.217 0.313 0.303 0.321 0.215 0.211 0.203 0.21 0.185 0.101 0.033 0.033 0.028 0.056 0.102 0.112 0.145 0.197 0.186 0.236 0.286 0.303 0.45 0.458 0.57 0.471 0.319 0.346 0.328 0.309 0.297 0.316 0.291 0.266 0.255 0.238 0.335 0.274 0.249 0.268 0.249 0.283 0.331 0.303 0.242 0.314 0.308 0.276 0.297 0.35 0.3 0.322 0.378 0.326 0.295 0.288 0.313 0.303 0.299 0.26 0.311 0.274 0.312 0.327 0.287 0.335 0.302 0.319 0.357 0.29 0.326 0.339 0.404 0.482 1 0.466 0.378 0.477 0.605 0.373 0.347 0.35 0.378 0.301 0.3 0.287 0.231 0.325 0.299 0.205 0.263 0.192 0.096 0.071 0.072 0.055 0.122 0.083 0.14 0.216 0.141 0.155 0.153 0.22 0.28 0.285 0.211 0.245 0.301 0.249 0.319 0.308 0.28 0.257 0.203 0.168 0.148 0.063 0.141 0.204 0.187 0.293 0.284 0.302 0.289 0.337 0.313 0.303 0.355 0.373 0.384 0.319 0.348 0.327 0.325 0.356 0.343 0.303 0.334 0.354 0.306 0.28 0.278 0.253 0.178 0.215 0.276 0.229 0.159 0.123 0.213 0.142 0.197 0.239 0.193 0.193 0.22 0.196 0.142 0.104 0.142 0.2 0.125 0.141 0.224 0.274 0.24 0.168 0.248 0.258 0.264 0.233 0.308 0.319 0.274 0.292 0.293 0.297 0.245 0.262 0.322 0.274 0.257 0.247 0.24 0.234 0.193 0.219 0.289 0.27 0.218 0.254 0.219 0.242 0.28 0.226 0.184 0.29 0.168 0.284 0.271 0.246 0.186 0.109 0.199 0.255 0.226 
0.026 0.023 0.054 0.057 0.076 0.102 0.102 0.121 0.156 0.158 0.079 0.073 0.065 0.067 0.09 0.111 0.147 0.131 0.132 0.121 0.095 0.064 0.023 0.032 0.051 0.063 0.056 0.117 0.125 0.174 0.147 0.123 0.105 0.075 0.038 0.032 0.03 0.092 0.112 0.11 0.082 0.134 0.167 0.164 0.167 0.186 0.194 0.142 0.146 0.19 0.134 0.183 0.148 0.215 0.211 0.216 0.142 0.14 0.142 0.155 0.134 0.088 0.027 0.023 0.021 0.025 0.051 0.07 0.099 0.15 0.127 0.154 0.196 0.211 0.321 0.435 0.422 0.347 0.221 0.228 0.217 0.203 0.214 0.211 0.181 0.175 0.149 0.144 0.215 0.196 0.174 0.182 0.165 0.199 0.226 0.197 0.189 0.213 0.2 0.191 0.212 0.219 0.214 0.216 0.254 0.208 0.185 0.192 0.216 0.201 0.197 0.178 0.204 0.192 0.204 0.216 0.177 0.219 0.21 0.226 0.247 0.196 0.219 0.239 0.269 0.311 0.537 1 0.363 0.419 0.376 0.24 0.221 0.238 0.259 0.205 0.202 0.183 0.148 0.204 0.184 0.114 0.166 0.128 0.063 0.044 0.052 0.045 0.079 0.054 0.097 0.132 0.096 0.103 0.098 0.146 0.185 0.201 0.145 0.179 0.204 0.166 0.216 0.192 0.187 0.156 0.117 0.108 0.087 0.047 0.089 0.126 0.133 0.197 0.186 0.193 0.19 0.238 0.199 0.212 0.235 0.254 0.25 0.218 0.237 0.231 0.219 0.233 0.224 0.199 0.222 0.233 0.198 0.168 0.181 0.176 0.12 0.143 0.176 0.124 0.104 0.087 0.134 0.087 0.122 0.157 0.122 0.121 0.157 0.122 0.095 0.065 0.084 0.135 0.067 0.09 0.127 0.171 0.171 0.093 0.139 0.189 0.184 0.158 0.202 0.211 0.197 0.194 0.191 0.199 0.171 0.17 0.201 0.179 0.162 0.17 0.147 0.16 0.141 0.149 0.191 0.187 0.149 0.178 0.157 0.17 0.187 0.144 0.115 0.179 0.121 0.188 0.176 0.156 0.122 0.064 0.126 0.15 0.144 
0.026 0.021 0.053 0.054 0.073 0.111 0.113 0.119 0.157 0.16 0.085 0.076 0.072 0.078 0.087 0.115 0.161 0.126 0.146 0.145 0.098 0.076 0.031 0.029 0.045 0.055 0.058 0.12 0.145 0.189 0.16 0.146 0.101 0.079 0.038 0.033 0.019 0.088 0.108 0.117 0.087 0.123 0.18 0.158 0.151 0.208 0.2 0.133 0.153 0.205 0.158 0.23 0.165 0.262 0.241 0.236 0.171 0.152 0.153 0.157 0.127 0.066 0.035 0.03 0.032 0.035 0.061 0.071 0.09 0.149 0.126 0.165 0.203 0.213 0.319 0.342 0.402 0.348 0.256 0.286 0.262 0.246 0.248 0.268 0.236 0.229 0.193 0.187 0.275 0.229 0.2 0.204 0.2 0.233 0.27 0.248 0.273 0.274 0.274 0.255 0.271 0.29 0.266 0.278 0.316 0.267 0.231 0.238 0.248 0.241 0.239 0.193 0.24 0.219 0.247 0.244 0.215 0.25 0.238 0.244 0.289 0.223 0.252 0.274 0.293 0.351 0.556 0.503 1 0.583 0.603 0.311 0.252 0.282 0.284 0.225 0.232 0.221 0.19 0.244 0.216 0.151 0.21 0.153 0.064 0.048 0.06 0.041 0.097 0.062 0.103 0.15 0.102 0.119 0.113 0.176 0.225 0.217 0.165 0.196 0.241 0.219 0.259 0.247 0.228 0.188 0.162 0.142 0.115 0.052 0.103 0.141 0.157 0.221 0.233 0.233 0.218 0.271 0.235 0.267 0.288 0.299 0.309 0.256 0.287 0.257 0.26 0.274 0.268 0.234 0.263 0.282 0.247 0.211 0.215 0.23 0.149 0.203 0.232 0.183 0.108 0.116 0.179 0.105 0.164 0.206 0.148 0.159 0.184 0.143 0.114 0.082 0.11 0.161 0.096 0.111 0.16 0.202 0.185 0.124 0.175 0.218 0.203 0.187 0.233 0.235 0.225 0.226 0.243 0.243 0.205 0.204 0.249 0.228 0.205 0.204 0.18 0.203 0.145 0.169 0.225 0.216 0.183 0.216 0.182 0.197 0.223 0.188 0.15 0.234 0.125 0.217 0.221 0.203 0.163 0.095 0.16 0.2 0.152 
0.032 0.031 0.054 0.059 0.076 0.107 0.122 0.12 0.175 0.169 0.075 0.07 0.065 0.075 0.096 0.122 0.167 0.14 0.16 0.14 0.111 0.085 0.031 0.042 0.058 0.067 0.069 0.138 0.157 0.201 0.173 0.145 0.125 0.103 0.053 0.036 0.029 0.095 0.123 0.125 0.09 0.147 0.195 0.178 0.169 0.209 0.217 0.156 0.168 0.242 0.172 0.24 0.192 0.284 0.26 0.253 0.151 0.172 0.154 0.168 0.15 0.08 0.046 0.039 0.035 0.049 0.077 0.092 0.104 0.16 0.139 0.168 0.203 0.21 0.319 0.319 0.404 0.388 0.281 0.302 0.296 0.289 0.325 0.298 0.265 0.255 0.226 0.214 0.304 0.256 0.245 0.261 0.243 0.29 0.333 0.298 0.366 0.344 0.302 0.29 0.306 0.307 0.288 0.309 0.351 0.278 0.245 0.27 0.271 0.256 0.266 0.229 0.244 0.224 0.272 0.279 0.248 0.301 0.29 0.288 0.345 0.268 0.299 0.316 0.325 0.377 0.493 0.354 0.381 1 0.489 0.333 0.274 0.3 0.318 0.253 0.252 0.244 0.197 0.266 0.242 0.171 0.22 0.161 0.083 0.065 0.061 0.044 0.081 0.067 0.125 0.181 0.134 0.147 0.125 0.193 0.242 0.27 0.191 0.222 0.289 0.244 0.295 0.285 0.254 0.217 0.183 0.166 0.141 0.071 0.13 0.182 0.164 0.26 0.258 0.281 0.25 0.305 0.269 0.306 0.329 0.335 0.344 0.292 0.327 0.297 0.297 0.34 0.327 0.272 0.304 0.334 0.276 0.255 0.253 0.239 0.168 0.217 0.264 0.205 0.14 0.12 0.191 0.131 0.181 0.226 0.185 0.187 0.199 0.172 0.122 0.085 0.114 0.168 0.09 0.111 0.17 0.224 0.2 0.13 0.213 0.246 0.233 0.207 0.266 0.284 0.237 0.246 0.26 0.275 0.216 0.226 0.298 0.256 0.247 0.241 0.208 0.239 0.163 0.207 0.282 0.249 0.21 0.219 0.202 0.22 0.248 0.193 0.157 0.261 0.166 0.253 0.248 0.231 0.191 0.111 0.195 0.23 0.165 
0.026 0.035 0.06 0.073 0.107 0.129 0.142 0.137 0.203 0.19 0.09 0.084 0.084 0.096 0.109 0.14 0.189 0.161 0.177 0.176 0.13 0.089 0.038 0.041 0.063 0.071 0.071 0.143 0.161 0.212 0.183 0.161 0.135 0.098 0.055 0.049 0.03 0.104 0.147 0.14 0.088 0.155 0.214 0.181 0.178 0.224 0.222 0.158 0.184 0.24 0.176 0.262 0.202 0.305 0.275 0.295 0.181 0.179 0.169 0.193 0.156 0.074 0.031 0.037 0.03 0.038 0.07 0.073 0.103 0.178 0.142 0.196 0.246 0.24 0.342 0.343 0.428 0.377 0.282 0.303 0.307 0.27 0.286 0.298 0.264 0.256 0.222 0.2 0.309 0.26 0.229 0.233 0.218 0.242 0.309 0.279 0.26 0.307 0.292 0.281 0.33 0.329 0.287 0.317 0.369 0.281 0.26 0.268 0.28 0.273 0.277 0.236 0.277 0.243 0.272 0.277 0.231 0.287 0.307 0.3 0.338 0.273 0.305 0.305 0.332 0.376 0.611 0.349 0.417 0.541 1 0.417 0.317 0.325 0.356 0.26 0.266 0.241 0.197 0.267 0.245 0.177 0.222 0.171 0.083 0.061 0.075 0.049 0.087 0.07 0.106 0.165 0.116 0.13 0.133 0.191 0.258 0.277 0.186 0.219 0.294 0.228 0.289 0.287 0.266 0.207 0.174 0.146 0.126 0.071 0.111 0.176 0.156 0.259 0.254 0.265 0.258 0.315 0.281 0.284 0.33 0.348 0.358 0.304 0.324 0.307 0.306 0.326 0.307 0.276 0.303 0.33 0.272 0.246 0.249 0.231 0.149 0.19 0.225 0.175 0.137 0.126 0.191 0.119 0.175 0.22 0.164 0.174 0.199 0.156 0.122 0.087 0.123 0.181 0.109 0.106 0.17 0.241 0.218 0.131 0.203 0.251 0.235 0.201 0.272 0.271 0.252 0.239 0.247 0.266 0.201 0.222 0.294 0.254 0.26 0.238 0.214 0.238 0.169 0.227 0.267 0.236 0.211 0.236 0.202 0.219 0.255 0.214 0.171 0.258 0.142 0.26 0.255 0.227 0.187 0.099 0.17 0.22 0.181 
0.038 0.045 0.08 0.09 0.125 0.169 0.177 0.207 0.285 0.287 0.135 0.12 0.113 0.128 0.17 0.193 0.284 0.231 0.247 0.24 0.177 0.129 0.049 0.057 0.088 0.113 0.121 0.224 0.259 0.337 0.283 0.244 0.189 0.15 0.072 0.049 0.036 0.166 0.21 0.203 0.147 0.256 0.35 0.3 0.317 0.366 0.378 0.259 0.313 0.424 0.293 0.47 0.359 0.58 0.52 0.489 0.288 0.294 0.277 0.296 0.237 0.137 0.055 0.055 0.049 0.063 0.118 0.134 0.185 0.278 0.256 0.332 0.379 0.34 0.435 0.391 0.499 0.492 0.456 0.49 0.494 0.425 0.384 0.474 0.429 0.41 0.357 0.351 0.495 0.394 0.385 0.41 0.379 0.402 0.513 0.472 0.392 0.529 0.519 0.458 0.549 0.608 0.533 0.563 0.649 0.534 0.483 0.471 0.491 0.493 0.467 0.404 0.485 0.431 0.478 0.474 0.403 0.502 0.515 0.501 0.569 0.454 0.503 0.589 0.513 0.505 0.486 0.284 0.278 0.443 0.502 1 0.568 0.58 0.552 0.404 0.443 0.42 0.338 0.463 0.431 0.312 0.406 0.309 0.144 0.103 0.116 0.081 0.152 0.125 0.204 0.279 0.198 0.228 0.219 0.332 0.432 0.449 0.305 0.389 0.467 0.392 0.489 0.466 0.422 0.368 0.294 0.262 0.226 0.112 0.203 0.28 0.284 0.439 0.438 0.458 0.42 0.544 0.462 0.489 0.568 0.604 0.594 0.51 0.553 0.506 0.504 0.52 0.521 0.456 0.505 0.523 0.453 0.423 0.416 0.385 0.266 0.321 0.404 0.328 0.225 0.212 0.315 0.204 0.292 0.374 0.287 0.293 0.353 0.258 0.196 0.14 0.196 0.3 0.161 0.183 0.306 0.396 0.365 0.215 0.327 0.409 0.388 0.345 0.476 0.484 0.417 0.424 0.445 0.448 0.363 0.408 0.484 0.423 0.392 0.381 0.335 0.374 0.28 0.342 0.437 0.443 0.359 0.411 0.351 0.405 0.444 0.36 0.304 0.462 0.271 0.454 0.423 0.361 0.302 0.157 0.277 0.364 0.246 
0.048 0.048 0.099 0.112 0.145 0.181 0.206 0.224 0.3 0.304 0.129 0.133 0.111 0.133 0.162 0.202 0.298 0.245 0.254 0.256 0.19 0.134 0.063 0.071 0.104 0.112 0.132 0.228 0.257 0.359 0.298 0.261 0.203 0.164 0.087 0.089 0.066 0.177 0.24 0.264 0.185 0.294 0.378 0.336 0.34 0.408 0.406 0.289 0.331 0.408 0.301 0.483 0.439 0.607 0.54 0.596 0.35 0.313 0.315 0.345 0.273 0.145 0.069 0.06 0.053 0.071 0.136 0.15 0.188 0.319 0.278 0.379 0.5 0.37 0.472 0.398 0.494 0.506 0.434 0.469 0.438 0.382 0.36 0.429 0.364 0.356 0.325 0.303 0.437 0.37 0.315 0.336 0.324 0.361 0.454 0.404 0.321 0.426 0.43 0.394 0.451 0.509 0.471 0.517 0.611 0.474 0.413 0.47 0.5 0.472 0.467 0.41 0.477 0.431 0.498 0.502 0.422 0.492 0.44 0.475 0.505 0.412 0.472 0.537 0.543 0.477 0.482 0.3 0.253 0.405 0.451 0.636 1 0.609 0.613 0.458 0.463 0.451 0.322 0.495 0.448 0.304 0.402 0.293 0.127 0.098 0.12 0.077 0.155 0.123 0.192 0.289 0.206 0.238 0.214 0.335 0.414 0.441 0.319 0.382 0.438 0.394 0.476 0.457 0.409 0.361 0.317 0.251 0.211 0.093 0.192 0.276 0.285 0.43 0.424 0.445 0.41 0.512 0.453 0.455 0.507 0.527 0.543 0.461 0.481 0.46 0.46 0.486 0.465 0.413 0.446 0.464 0.395 0.385 0.403 0.389 0.259 0.326 0.403 0.324 0.24 0.204 0.301 0.187 0.284 0.375 0.29 0.288 0.335 0.28 0.212 0.156 0.185 0.284 0.133 0.172 0.271 0.345 0.322 0.213 0.317 0.348 0.345 0.291 0.404 0.44 0.368 0.374 0.412 0.404 0.341 0.37 0.439 0.387 0.361 0.363 0.322 0.368 0.257 0.323 0.412 0.393 0.309 0.37 0.307 0.341 0.405 0.313 0.275 0.396 0.222 0.374 0.396 0.344 0.259 0.148 0.242 0.324 0.283 
0.052 0.041 0.099 0.103 0.153 0.187 0.218 0.235 0.326 0.318 0.156 0.158 0.152 0.161 0.203 0.249 0.322 0.274 0.272 0.292 0.197 0.131 0.048 0.061 0.094 0.106 0.116 0.251 0.278 0.4 0.326 0.293 0.233 0.18 0.091 0.077 0.052 0.196 0.248 0.271 0.195 0.332 0.427 0.367 0.372 0.48 0.447 0.332 0.38 0.515 0.371 0.543 0.425 0.655 0.647 0.612 0.315 0.343 0.315 0.355 0.306 0.163 0.066 0.068 0.058 0.069 0.134 0.157 0.216 0.341 0.298 0.375 0.441 0.39 0.477 0.384 0.505 0.52 0.454 0.51 0.517 0.434 0.366 0.491 0.446 0.421 0.372 0.375 0.527 0.427 0.378 0.4 0.379 0.406 0.526 0.49 0.35 0.464 0.542 0.5 0.54 0.614 0.592 0.643 0.775 0.594 0.528 0.572 0.609 0.566 0.555 0.472 0.578 0.518 0.565 0.615 0.497 0.593 0.557 0.544 0.603 0.507 0.561 0.624 0.571 0.464 0.435 0.27 0.264 0.393 0.414 0.593 0.548 1 0.743 0.551 0.564 0.526 0.414 0.592 0.526 0.369 0.46 0.368 0.157 0.117 0.122 0.101 0.18 0.132 0.218 0.331 0.253 0.277 0.256 0.398 0.5 0.499 0.355 0.435 0.511 0.437 0.531 0.513 0.471 0.409 0.326 0.263 0.239 0.126 0.235 0.333 0.323 0.489 0.498 0.503 0.486 0.608 0.524 0.544 0.612 0.659 0.644 0.553 0.588 0.546 0.539 0.563 0.538 0.473 0.53 0.542 0.476 0.423 0.448 0.423 0.284 0.359 0.436 0.33 0.228 0.204 0.34 0.2 0.31 0.394 0.295 0.308 0.384 0.285 0.201 0.148 0.202 0.301 0.146 0.178 0.288 0.409 0.368 0.231 0.357 0.412 0.425 0.394 0.5 0.508 0.436 0.443 0.475 0.469 0.417 0.439 0.51 0.478 0.419 0.42 0.373 0.424 0.309 0.378 0.476 0.47 0.38 0.456 0.391 0.423 0.471 0.382 0.309 0.462 0.267 0.461 0.472 0.392 0.316 0.175 0.276 0.377 0.302 
0.029 0.035 0.078 0.088 0.123 0.145 0.161 0.192 0.254 0.269 0.142 0.144 0.121 0.147 0.173 0.204 0.272 0.233 0.226 0.223 0.147 0.096 0.044 0.047 0.071 0.079 0.088 0.2 0.237 0.306 0.272 0.268 0.211 0.156 0.088 0.07 0.06 0.163 0.201 0.224 0.145 0.259 0.347 0.289 0.288 0.353 0.368 0.247 0.276 0.389 0.266 0.385 0.271 0.459 0.484 0.546 0.304 0.278 0.282 0.298 0.244 0.147 0.058 0.044 0.047 0.079 0.133 0.136 0.186 0.274 0.252 0.33 0.362 0.307 0.397 0.335 0.427 0.451 0.423 0.431 0.426 0.387 0.323 0.403 0.375 0.351 0.332 0.305 0.45 0.372 0.337 0.348 0.32 0.347 0.43 0.382 0.289 0.365 0.424 0.377 0.386 0.463 0.435 0.444 0.542 0.448 0.375 0.411 0.448 0.44 0.419 0.365 0.425 0.38 0.452 0.508 0.411 0.495 0.448 0.461 0.49 0.408 0.482 0.475 0.535 0.439 0.362 0.23 0.203 0.314 0.313 0.441 0.422 0.571 1 0.56 0.461 0.449 0.339 0.466 0.419 0.284 0.363 0.286 0.138 0.101 0.116 0.084 0.145 0.118 0.168 0.263 0.207 0.24 0.211 0.33 0.406 0.416 0.269 0.348 0.431 0.366 0.45 0.43 0.375 0.349 0.256 0.208 0.192 0.105 0.174 0.266 0.261 0.404 0.407 0.412 0.409 0.478 0.403 0.426 0.496 0.503 0.51 0.431 0.466 0.447 0.438 0.459 0.442 0.4 0.448 0.463 0.411 0.385 0.375 0.365 0.258 0.311 0.371 0.288 0.202 0.198 0.288 0.177 0.256 0.329 0.261 0.267 0.309 0.244 0.199 0.147 0.2 0.284 0.168 0.169 0.266 0.35 0.309 0.203 0.305 0.349 0.339 0.299 0.396 0.424 0.37 0.375 0.401 0.389 0.346 0.348 0.419 0.37 0.353 0.339 0.299 0.329 0.239 0.314 0.391 0.363 0.299 0.343 0.293 0.318 0.376 0.301 0.243 0.373 0.204 0.368 0.389 0.333 0.264 0.143 0.243 0.327 0.239 
0.038 0.04 0.074 0.071 0.1 0.13 0.138 0.169 0.227 0.229 0.106 0.098 0.099 0.118 0.14 0.173 0.231 0.188 0.186 0.183 0.143 0.099 0.043 0.048 0.07 0.073 0.077 0.165 0.189 0.263 0.227 0.241 0.175 0.119 0.059 0.046 0.037 0.157 0.227 0.2 0.145 0.245 0.33 0.255 0.277 0.358 0.331 0.237 0.268 0.366 0.257 0.318 0.236 0.365 0.397 0.391 0.236 0.234 0.223 0.245 0.215 0.112 0.047 0.04 0.031 0.036 0.085 0.113 0.143 0.242 0.201 0.256 0.284 0.256 0.318 0.247 0.324 0.353 0.307 0.33 0.341 0.283 0.237 0.326 0.291 0.278 0.233 0.233 0.339 0.284 0.258 0.256 0.232 0.26 0.335 0.298 0.231 0.284 0.332 0.294 0.328 0.376 0.349 0.374 0.451 0.377 0.326 0.368 0.403 0.376 0.377 0.332 0.373 0.358 0.412 0.442 0.377 0.401 0.363 0.352 0.402 0.316 0.383 0.362 0.387 0.315 0.279 0.172 0.144 0.271 0.261 0.358 0.326 0.451 0.62 1 0.496 0.515 0.332 0.474 0.387 0.248 0.319 0.246 0.114 0.091 0.107 0.077 0.132 0.089 0.153 0.223 0.185 0.207 0.174 0.265 0.341 0.325 0.22 0.266 0.329 0.28 0.348 0.331 0.299 0.266 0.212 0.172 0.152 0.074 0.158 0.224 0.214 0.35 0.318 0.337 0.331 0.391 0.34 0.355 0.398 0.411 0.407 0.351 0.375 0.35 0.342 0.371 0.351 0.285 0.318 0.344 0.299 0.279 0.293 0.273 0.174 0.219 0.269 0.22 0.16 0.152 0.222 0.14 0.203 0.259 0.205 0.194 0.245 0.19 0.139 0.106 0.125 0.2 0.103 0.128 0.176 0.255 0.232 0.144 0.23 0.271 0.263 0.234 0.296 0.313 0.275 0.283 0.309 0.314 0.265 0.286 0.332 0.299 0.278 0.269 0.248 0.268 0.202 0.245 0.303 0.299 0.248 0.286 0.26 0.261 0.305 0.238 0.196 0.307 0.161 0.273 0.304 0.257 0.195 0.117 0.175 0.253 0.207 
0.054 0.041 0.109 0.11 0.132 0.185 0.19 0.204 0.279 0.271 0.144 0.146 0.128 0.15 0.18 0.204 0.278 0.231 0.233 0.268 0.165 0.139 0.066 0.068 0.103 0.106 0.123 0.232 0.264 0.333 0.321 0.298 0.23 0.189 0.094 0.081 0.061 0.262 0.33 0.32 0.245 0.387 0.534 0.427 0.449 0.594 0.586 0.381 0.416 0.575 0.354 0.488 0.312 0.529 0.615 0.508 0.319 0.391 0.333 0.396 0.341 0.193 0.088 0.075 0.06 0.073 0.144 0.19 0.245 0.345 0.318 0.367 0.404 0.331 0.401 0.322 0.426 0.448 0.395 0.447 0.437 0.365 0.304 0.42 0.375 0.351 0.303 0.292 0.459 0.367 0.327 0.354 0.322 0.368 0.494 0.431 0.307 0.397 0.469 0.423 0.438 0.515 0.485 0.551 0.661 0.552 0.481 0.542 0.608 0.554 0.551 0.509 0.573 0.548 0.608 0.607 0.543 0.586 0.496 0.486 0.531 0.414 0.495 0.505 0.482 0.408 0.369 0.241 0.195 0.336 0.338 0.457 0.445 0.588 0.617 0.642 1 0.739 0.493 0.808 0.609 0.397 0.495 0.368 0.16 0.124 0.133 0.11 0.199 0.157 0.236 0.347 0.257 0.297 0.236 0.396 0.497 0.46 0.321 0.386 0.456 0.413 0.505 0.478 0.449 0.399 0.29 0.251 0.202 0.12 0.238 0.339 0.313 0.518 0.498 0.484 0.464 0.573 0.485 0.482 0.562 0.574 0.594 0.499 0.517 0.492 0.471 0.501 0.484 0.419 0.468 0.479 0.42 0.378 0.412 0.372 0.249 0.312 0.404 0.316 0.212 0.183 0.313 0.193 0.29 0.355 0.255 0.271 0.323 0.248 0.202 0.148 0.186 0.28 0.138 0.17 0.262 0.355 0.351 0.209 0.308 0.363 0.362 0.336 0.436 0.458 0.396 0.394 0.427 0.428 0.354 0.399 0.475 0.404 0.379 0.376 0.344 0.389 0.283 0.358 0.455 0.432 0.353 0.393 0.359 0.389 0.441 0.353 0.307 0.442 0.242 0.417 0.422 0.376 0.287 0.156 0.272 0.325 0.255 
0.023 0.022 0.045 0.056 0.07 0.1 0.111 0.124 0.156 0.153 0.091 0.084 0.07 0.079 0.098 0.132 0.164 0.135 0.144 0.141 0.105 0.073 0.025 0.024 0.05 0.056 0.069 0.124 0.14 0.191 0.181 0.18 0.123 0.086 0.052 0.049 0.033 0.183 0.247 0.199 0.139 0.226 0.357 0.251 0.241 0.322 0.312 0.224 0.242 0.302 0.187 0.245 0.169 0.275 0.294 0.247 0.162 0.199 0.161 0.215 0.199 0.112 0.049 0.025 0.028 0.043 0.073 0.093 0.121 0.21 0.167 0.185 0.19 0.175 0.212 0.176 0.236 0.237 0.21 0.232 0.247 0.216 0.178 0.24 0.211 0.198 0.168 0.166 0.248 0.212 0.184 0.196 0.19 0.198 0.248 0.218 0.162 0.218 0.255 0.231 0.24 0.271 0.26 0.283 0.338 0.278 0.254 0.276 0.299 0.301 0.269 0.253 0.286 0.281 0.328 0.326 0.296 0.319 0.283 0.251 0.288 0.228 0.26 0.272 0.253 0.223 0.191 0.116 0.11 0.187 0.173 0.255 0.215 0.299 0.341 0.37 0.428 1 0.383 0.436 0.328 0.206 0.245 0.179 0.08 0.062 0.062 0.048 0.098 0.082 0.129 0.187 0.155 0.187 0.144 0.244 0.303 0.255 0.163 0.209 0.256 0.235 0.278 0.265 0.25 0.206 0.167 0.133 0.124 0.054 0.124 0.173 0.169 0.277 0.258 0.254 0.247 0.314 0.272 0.268 0.312 0.318 0.319 0.272 0.292 0.252 0.257 0.261 0.251 0.231 0.246 0.263 0.226 0.211 0.225 0.216 0.146 0.172 0.234 0.174 0.125 0.112 0.164 0.119 0.172 0.192 0.155 0.157 0.187 0.148 0.121 0.087 0.095 0.156 0.084 0.092 0.148 0.191 0.187 0.11 0.16 0.19 0.185 0.174 0.227 0.243 0.21 0.207 0.239 0.227 0.197 0.216 0.257 0.218 0.21 0.212 0.192 0.211 0.162 0.189 0.241 0.235 0.189 0.218 0.189 0.204 0.23 0.175 0.149 0.238 0.128 0.223 0.215 0.192 0.153 0.094 0.161 0.185 0.134 
0.035 0.027 0.067 0.064 0.082 0.123 0.133 0.144 0.204 0.208 0.104 0.097 0.076 0.091 0.116 0.145 0.205 0.167 0.182 0.179 0.119 0.083 0.026 0.04 0.06 0.065 0.077 0.16 0.177 0.235 0.2 0.2 0.149 0.113 0.06 0.063 0.038 0.197 0.26 0.24 0.161 0.3 0.387 0.276 0.3 0.411 0.371 0.234 0.291 0.391 0.249 0.33 0.223 0.377 0.399 0.359 0.214 0.237 0.206 0.246 0.218 0.111 0.044 0.04 0.041 0.044 0.077 0.11 0.138 0.231 0.198 0.235 0.274 0.248 0.309 0.252 0.343 0.355 0.305 0.362 0.375 0.323 0.267 0.364 0.327 0.299 0.276 0.261 0.392 0.336 0.311 0.325 0.298 0.313 0.407 0.36 0.267 0.32 0.376 0.347 0.363 0.413 0.392 0.4 0.493 0.417 0.375 0.4 0.448 0.441 0.447 0.383 0.458 0.414 0.534 0.527 0.514 0.592 0.438 0.443 0.449 0.345 0.423 0.405 0.35 0.322 0.275 0.159 0.157 0.275 0.273 0.358 0.296 0.445 0.451 0.44 0.522 0.698 1 0.638 0.53 0.332 0.408 0.304 0.139 0.094 0.115 0.083 0.159 0.128 0.204 0.31 0.283 0.342 0.277 0.54 0.66 0.467 0.301 0.357 0.418 0.357 0.447 0.421 0.376 0.361 0.27 0.227 0.191 0.117 0.215 0.277 0.279 0.457 0.416 0.415 0.402 0.467 0.415 0.43 0.469 0.48 0.493 0.399 0.438 0.414 0.406 0.449 0.415 0.379 0.409 0.418 0.364 0.342 0.358 0.343 0.22 0.304 0.378 0.297 0.196 0.182 0.278 0.186 0.262 0.31 0.249 0.257 0.295 0.232 0.173 0.121 0.155 0.246 0.135 0.147 0.229 0.31 0.292 0.163 0.268 0.314 0.322 0.281 0.365 0.392 0.329 0.342 0.347 0.357 0.283 0.318 0.405 0.354 0.318 0.318 0.291 0.344 0.254 0.318 0.384 0.367 0.29 0.327 0.29 0.311 0.344 0.276 0.229 0.337 0.187 0.348 0.309 0.29 0.238 0.134 0.23 0.267 0.2 
0.041 0.036 0.088 0.078 0.124 0.148 0.168 0.18 0.226 0.244 0.114 0.116 0.103 0.127 0.155 0.179 0.241 0.202 0.209 0.234 0.159 0.117 0.048 0.068 0.079 0.093 0.104 0.19 0.229 0.289 0.265 0.239 0.19 0.147 0.076 0.068 0.052 0.183 0.255 0.26 0.176 0.328 0.42 0.355 0.378 0.509 0.463 0.297 0.364 0.426 0.268 0.354 0.263 0.435 0.437 0.388 0.228 0.29 0.25 0.283 0.246 0.128 0.067 0.055 0.045 0.068 0.126 0.155 0.189 0.299 0.245 0.282 0.296 0.259 0.335 0.285 0.377 0.367 0.344 0.383 0.396 0.33 0.284 0.356 0.346 0.329 0.285 0.291 0.396 0.314 0.29 0.316 0.282 0.324 0.417 0.367 0.261 0.319 0.412 0.369 0.347 0.426 0.418 0.445 0.519 0.436 0.362 0.404 0.46 0.449 0.447 0.397 0.486 0.438 0.538 0.536 0.486 0.526 0.438 0.445 0.464 0.364 0.438 0.443 0.391 0.361 0.308 0.211 0.167 0.295 0.291 0.385 0.337 0.462 0.488 0.439 0.602 0.588 0.472 1 0.595 0.353 0.413 0.315 0.138 0.098 0.105 0.089 0.173 0.12 0.202 0.318 0.239 0.262 0.212 0.379 0.445 0.426 0.289 0.354 0.421 0.344 0.433 0.408 0.357 0.322 0.268 0.226 0.182 0.095 0.202 0.282 0.264 0.449 0.405 0.413 0.39 0.481 0.409 0.415 0.484 0.493 0.497 0.405 0.447 0.416 0.389 0.438 0.419 0.365 0.399 0.407 0.347 0.329 0.339 0.333 0.252 0.307 0.362 0.29 0.201 0.181 0.266 0.183 0.253 0.326 0.257 0.249 0.281 0.239 0.183 0.138 0.178 0.25 0.13 0.145 0.235 0.303 0.294 0.176 0.258 0.329 0.324 0.294 0.385 0.403 0.338 0.339 0.362 0.367 0.312 0.312 0.394 0.338 0.334 0.336 0.295 0.326 0.243 0.301 0.371 0.351 0.295 0.331 0.295 0.325 0.366 0.28 0.229 0.36 0.218 0.358 0.352 0.303 0.237 0.145 0.228 0.305 0.198 
0.031 0.03 0.063 0.063 0.097 0.139 0.152 0.164 0.216 0.22 0.095 0.092 0.094 0.114 0.128 0.163 0.224 0.199 0.198 0.209 0.141 0.107 0.052 0.057 0.077 0.093 0.097 0.188 0.211 0.27 0.23 0.23 0.178 0.141 0.078 0.069 0.044 0.215 0.27 0.274 0.203 0.39 0.42 0.345 0.389 0.505 0.435 0.307 0.365 0.432 0.278 0.364 0.27 0.413 0.447 0.382 0.26 0.303 0.258 0.288 0.262 0.131 0.051 0.053 0.056 0.075 0.114 0.135 0.178 0.274 0.234 0.263 0.309 0.247 0.319 0.276 0.358 0.376 0.362 0.406 0.432 0.379 0.293 0.398 0.372 0.35 0.326 0.291 0.424 0.337 0.316 0.332 0.31 0.341 0.42 0.386 0.261 0.357 0.434 0.375 0.356 0.441 0.437 0.464 0.532 0.464 0.407 0.43 0.497 0.496 0.474 0.432 0.549 0.519 0.673 0.589 0.604 0.581 0.48 0.474 0.5 0.378 0.47 0.454 0.401 0.359 0.318 0.217 0.198 0.293 0.3 0.409 0.354 0.464 0.487 0.414 0.52 0.492 0.423 0.712 1 0.532 0.489 0.377 0.194 0.141 0.15 0.116 0.204 0.164 0.231 0.363 0.273 0.304 0.259 0.383 0.497 0.48 0.323 0.386 0.454 0.409 0.473 0.453 0.407 0.374 0.302 0.236 0.207 0.11 0.215 0.306 0.308 0.517 0.474 0.455 0.437 0.551 0.456 0.464 0.526 0.526 0.534 0.47 0.484 0.424 0.456 0.465 0.447 0.383 0.44 0.454 0.396 0.367 0.374 0.362 0.269 0.337 0.397 0.324 0.22 0.207 0.299 0.197 0.272 0.351 0.274 0.275 0.316 0.267 0.192 0.151 0.183 0.261 0.15 0.161 0.26 0.342 0.298 0.199 0.312 0.347 0.358 0.324 0.411 0.427 0.367 0.365 0.384 0.385 0.347 0.364 0.441 0.392 0.387 0.379 0.331 0.373 0.291 0.338 0.435 0.407 0.327 0.373 0.326 0.359 0.395 0.302 0.269 0.401 0.221 0.362 0.382 0.339 0.261 0.154 0.232 0.31 0.189 
0.028 0.025 0.045 0.057 0.075 0.105 0.111 0.126 0.158 0.159 0.067 0.084 0.074 0.089 0.094 0.119 0.165 0.13 0.147 0.153 0.102 0.066 0.034 0.032 0.047 0.06 0.059 0.138 0.143 0.188 0.175 0.166 0.126 0.106 0.053 0.05 0.036 0.14 0.178 0.179 0.135 0.237 0.267 0.232 0.235 0.305 0.284 0.189 0.261 0.315 0.196 0.263 0.171 0.291 0.303 0.28 0.167 0.193 0.172 0.204 0.173 0.118 0.034 0.031 0.026 0.037 0.08 0.095 0.123 0.188 0.17 0.182 0.206 0.18 0.23 0.191 0.254 0.264 0.237 0.264 0.288 0.239 0.189 0.274 0.259 0.237 0.205 0.211 0.304 0.259 0.23 0.256 0.229 0.254 0.309 0.278 0.198 0.265 0.285 0.257 0.252 0.317 0.304 0.33 0.38 0.341 0.274 0.331 0.374 0.39 0.392 0.334 0.46 0.405 0.448 0.383 0.372 0.377 0.335 0.315 0.337 0.264 0.323 0.303 0.275 0.249 0.212 0.133 0.113 0.203 0.194 0.27 0.244 0.321 0.352 0.285 0.342 0.32 0.278 0.432 0.559 1 0.451 0.364 0.223 0.162 0.153 0.11 0.168 0.122 0.179 0.26 0.183 0.194 0.156 0.251 0.293 0.301 0.201 0.249 0.299 0.246 0.331 0.326 0.3 0.247 0.201 0.174 0.165 0.096 0.177 0.222 0.23 0.393 0.355 0.335 0.297 0.378 0.315 0.331 0.362 0.381 0.39 0.325 0.346 0.305 0.304 0.332 0.312 0.264 0.294 0.321 0.27 0.248 0.277 0.266 0.184 0.222 0.265 0.218 0.15 0.149 0.225 0.133 0.214 0.26 0.204 0.193 0.231 0.197 0.138 0.098 0.129 0.193 0.11 0.124 0.183 0.235 0.236 0.14 0.2 0.236 0.238 0.212 0.287 0.298 0.254 0.258 0.27 0.29 0.234 0.243 0.311 0.276 0.254 0.252 0.226 0.262 0.188 0.232 0.296 0.274 0.226 0.245 0.218 0.236 0.275 0.212 0.184 0.264 0.161 0.277 0.254 0.23 0.192 0.105 0.166 0.21 0.134 
0.036 0.049 0.085 0.095 0.119 0.148 0.162 0.183 0.238 0.247 0.131 0.12 0.104 0.123 0.168 0.186 0.254 0.206 0.205 0.221 0.152 0.113 0.045 0.049 0.079 0.1 0.095 0.208 0.239 0.294 0.252 0.235 0.186 0.155 0.086 0.068 0.046 0.178 0.246 0.229 0.158 0.305 0.385 0.316 0.33 0.447 0.402 0.299 0.395 0.505 0.316 0.425 0.293 0.464 0.477 0.429 0.259 0.289 0.263 0.303 0.257 0.138 0.06 0.049 0.041 0.065 0.114 0.133 0.167 0.283 0.247 0.301 0.332 0.28 0.363 0.302 0.393 0.398 0.371 0.408 0.426 0.363 0.299 0.426 0.392 0.361 0.327 0.319 0.455 0.376 0.354 0.395 0.378 0.38 0.49 0.451 0.324 0.407 0.471 0.441 0.441 0.504 0.496 0.51 0.603 0.543 0.467 0.503 0.574 0.677 0.674 0.542 0.792 0.626 0.683 0.543 0.503 0.558 0.506 0.468 0.522 0.396 0.464 0.475 0.424 0.384 0.34 0.236 0.199 0.327 0.324 0.443 0.384 0.485 0.537 0.43 0.475 0.459 0.406 0.551 0.6 0.513 1 0.607 0.224 0.165 0.217 0.171 0.329 0.259 0.281 0.384 0.27 0.286 0.237 0.4 0.478 0.464 0.345 0.415 0.47 0.411 0.53 0.513 0.482 0.42 0.325 0.277 0.239 0.132 0.258 0.355 0.379 0.684 0.605 0.556 0.495 0.611 0.529 0.525 0.584 0.573 0.589 0.516 0.53 0.518 0.479 0.52 0.512 0.447 0.465 0.48 0.406 0.399 0.433 0.419 0.301 0.364 0.432 0.342 0.242 0.228 0.346 0.217 0.307 0.396 0.322 0.306 0.369 0.279 0.22 0.146 0.202 0.311 0.167 0.182 0.281 0.372 0.346 0.219 0.319 0.382 0.384 0.339 0.45 0.474 0.407 0.422 0.438 0.455 0.37 0.407 0.501 0.456 0.452 0.427 0.377 0.414 0.317 0.392 0.498 0.459 0.373 0.42 0.359 0.397 0.445 0.355 0.297 0.43 0.251 0.424 0.424 0.378 0.297 0.182 0.279 0.319 0.227 
0.035 0.037 0.078 0.068 0.1 0.146 0.165 0.167 0.21 0.214 0.094 0.107 0.094 0.112 0.12 0.156 0.212 0.189 0.193 0.201 0.149 0.107 0.044 0.054 0.064 0.088 0.094 0.182 0.2 0.25 0.233 0.215 0.171 0.136 0.073 0.064 0.041 0.148 0.223 0.221 0.148 0.288 0.374 0.3 0.312 0.404 0.383 0.265 0.349 0.448 0.288 0.364 0.247 0.408 0.429 0.382 0.231 0.28 0.237 0.275 0.231 0.116 0.066 0.058 0.048 0.065 0.116 0.137 0.169 0.249 0.217 0.257 0.294 0.238 0.314 0.266 0.346 0.347 0.333 0.392 0.383 0.309 0.289 0.37 0.339 0.322 0.298 0.27 0.41 0.347 0.297 0.346 0.301 0.335 0.43 0.394 0.283 0.366 0.427 0.384 0.4 0.449 0.436 0.458 0.548 0.493 0.452 0.489 0.526 0.632 0.691 0.548 0.861 0.58 0.552 0.478 0.453 0.486 0.457 0.44 0.473 0.361 0.413 0.423 0.369 0.336 0.3 0.194 0.147 0.291 0.281 0.405 0.338 0.445 0.449 0.353 0.447 0.427 0.356 0.499 0.51 0.487 0.651 1 0.404 0.3 0.358 0.235 0.318 0.215 0.241 0.32 0.24 0.255 0.228 0.339 0.39 0.417 0.275 0.331 0.424 0.377 0.459 0.445 0.412 0.345 0.265 0.224 0.196 0.114 0.223 0.296 0.333 0.546 0.522 0.47 0.421 0.534 0.471 0.47 0.504 0.513 0.525 0.449 0.46 0.429 0.428 0.45 0.427 0.397 0.431 0.441 0.375 0.345 0.362 0.36 0.249 0.297 0.386 0.294 0.208 0.198 0.287 0.171 0.253 0.344 0.267 0.264 0.327 0.262 0.182 0.137 0.174 0.267 0.135 0.151 0.248 0.327 0.307 0.186 0.301 0.345 0.351 0.311 0.407 0.417 0.381 0.373 0.4 0.418 0.321 0.359 0.435 0.399 0.367 0.358 0.32 0.367 0.271 0.321 0.417 0.391 0.307 0.382 0.312 0.345 0.398 0.305 0.252 0.411 0.237 0.372 0.368 0.318 0.281 0.172 0.247 0.281 0.183 
0.008 0.013 0.026 0.027 0.039 0.046 0.051 0.064 0.08 0.078 0.039 0.041 0.032 0.039 0.05 0.059 0.073 0.064 0.063 0.065 0.046 0.033 0.01 0.017 0.026 0.031 0.031 0.048 0.061 0.087 0.082 0.079 0.062 0.048 0.026 0.019 0.012 0.072 0.089 0.094 0.057 0.112 0.132 0.107 0.106 0.147 0.141 0.089 0.133 0.166 0.113 0.143 0.104 0.164 0.154 0.146 0.09 0.084 0.077 0.089 0.079 0.047 0.026 0.016 0.018 0.023 0.041 0.05 0.061 0.092 0.078 0.085 0.102 0.088 0.117 0.098 0.125 0.133 0.111 0.137 0.141 0.119 0.111 0.145 0.131 0.125 0.116 0.103 0.16 0.128 0.12 0.128 0.121 0.116 0.161 0.147 0.106 0.143 0.162 0.156 0.151 0.178 0.175 0.189 0.216 0.19 0.177 0.192 0.203 0.238 0.256 0.219 0.325 0.233 0.242 0.196 0.19 0.209 0.181 0.174 0.183 0.144 0.171 0.181 0.139 0.124 0.11 0.082 0.073 0.113 0.115 0.151 0.133 0.171 0.179 0.151 0.174 0.173 0.132 0.205 0.223 0.284 0.264 0.359 1 0.615 0.383 0.26 0.173 0.147 0.095 0.141 0.09 0.097 0.087 0.129 0.156 0.164 0.113 0.128 0.161 0.145 0.196 0.183 0.165 0.134 0.115 0.096 0.072 0.046 0.083 0.119 0.143 0.224 0.212 0.189 0.177 0.22 0.187 0.185 0.198 0.201 0.208 0.178 0.188 0.172 0.158 0.176 0.172 0.142 0.162 0.166 0.147 0.135 0.131 0.146 0.092 0.117 0.148 0.12 0.095 0.083 0.129 0.081 0.114 0.152 0.108 0.101 0.119 0.093 0.073 0.061 0.069 0.102 0.053 0.06 0.095 0.122 0.12 0.07 0.11 0.124 0.125 0.112 0.155 0.155 0.151 0.147 0.149 0.162 0.126 0.149 0.168 0.14 0.152 0.148 0.135 0.147 0.103 0.14 0.168 0.159 0.131 0.153 0.125 0.139 0.156 0.125 0.099 0.153 0.085 0.142 0.149 0.137 0.099 0.056 0.093 0.112 0.066 
0.008 0.007 0.012 0.02 0.022 0.031 0.029 0.039 0.05 0.051 0.027 0.022 0.028 0.025 0.03 0.034 0.047 0.038 0.042 0.044 0.038 0.017 0.006 0.007 0.014 0.017 0.02 0.037 0.043 0.052 0.045 0.047 0.033 0.025 0.011 0.01 0.008 0.042 0.056 0.055 0.041 0.062 0.082 0.067 0.074 0.094 0.082 0.06 0.071 0.097 0.059 0.078 0.058 0.088 0.086 0.083 0.045 0.054 0.044 0.056 0.051 0.022 0.01 0.006 0.011 0.011 0.019 0.03 0.025 0.051 0.046 0.058 0.057 0.052 0.067 0.057 0.074 0.073 0.065 0.082 0.081 0.067 0.064 0.079 0.068 0.062 0.062 0.054 0.078 0.068 0.059 0.07 0.058 0.067 0.084 0.076 0.05 0.077 0.079 0.08 0.075 0.094 0.096 0.102 0.121 0.112 0.101 0.114 0.121 0.122 0.146 0.115 0.183 0.129 0.122 0.102 0.087 0.099 0.097 0.094 0.1 0.079 0.092 0.099 0.074 0.071 0.058 0.035 0.03 0.056 0.052 0.086 0.067 0.098 0.096 0.079 0.099 0.09 0.064 0.11 0.113 0.125 0.14 0.207 0.466 1 0.436 0.161 0.094 0.08 0.067 0.079 0.052 0.05 0.048 0.07 0.078 0.087 0.057 0.077 0.087 0.081 0.109 0.102 0.098 0.075 0.068 0.06 0.048 0.022 0.052 0.075 0.086 0.122 0.111 0.102 0.096 0.113 0.1 0.108 0.115 0.108 0.111 0.1 0.102 0.086 0.08 0.091 0.085 0.071 0.08 0.09 0.075 0.065 0.075 0.076 0.055 0.065 0.087 0.067 0.047 0.049 0.064 0.036 0.053 0.072 0.048 0.053 0.054 0.045 0.031 0.023 0.033 0.05 0.025 0.025 0.042 0.064 0.059 0.031 0.058 0.068 0.063 0.06 0.077 0.073 0.074 0.078 0.074 0.077 0.063 0.07 0.092 0.078 0.08 0.078 0.081 0.088 0.063 0.072 0.099 0.079 0.07 0.087 0.075 0.077 0.085 0.069 0.053 0.078 0.039 0.067 0.074 0.063 0.05 0.026 0.047 0.061 0.041 
0.004 0.006 0.015 0.018 0.021 0.033 0.037 0.043 0.052 0.045 0.023 0.022 0.022 0.027 0.034 0.038 0.049 0.039 0.048 0.041 0.032 0.023 0.009 0.01 0.014 0.018 0.021 0.039 0.052 0.064 0.051 0.046 0.038 0.034 0.016 0.011 0.008 0.043 0.057 0.052 0.039 0.07 0.082 0.07 0.072 0.091 0.093 0.066 0.088 0.107 0.065 0.081 0.055 0.093 0.1 0.087 0.048 0.077 0.052 0.069 0.051 0.031 0.012 0.015 0.014 0.015 0.029 0.031 0.036 0.055 0.054 0.06 0.071 0.064 0.082 0.067 0.089 0.094 0.079 0.085 0.082 0.068 0.049 0.085 0.075 0.069 0.066 0.064 0.093 0.079 0.064 0.068 0.059 0.071 0.088 0.081 0.055 0.074 0.095 0.085 0.079 0.093 0.094 0.1 0.117 0.104 0.105 0.106 0.119 0.143 0.164 0.126 0.206 0.134 0.143 0.115 0.103 0.115 0.102 0.102 0.107 0.076 0.1 0.102 0.091 0.076 0.067 0.035 0.029 0.062 0.058 0.084 0.076 0.097 0.11 0.092 0.107 0.096 0.076 0.117 0.129 0.128 0.157 0.23 0.242 0.377 1 0.257 0.113 0.077 0.065 0.084 0.052 0.047 0.042 0.071 0.087 0.096 0.063 0.082 0.103 0.08 0.102 0.095 0.083 0.072 0.06 0.055 0.051 0.026 0.055 0.067 0.082 0.133 0.116 0.106 0.097 0.122 0.1 0.097 0.119 0.119 0.12 0.1 0.113 0.099 0.1 0.102 0.095 0.088 0.097 0.097 0.09 0.084 0.082 0.07 0.055 0.06 0.079 0.058 0.042 0.035 0.065 0.04 0.054 0.069 0.063 0.061 0.071 0.046 0.047 0.031 0.045 0.059 0.035 0.044 0.064 0.079 0.074 0.048 0.063 0.079 0.077 0.063 0.085 0.084 0.078 0.081 0.083 0.088 0.074 0.08 0.1 0.086 0.077 0.084 0.068 0.081 0.057 0.069 0.092 0.087 0.068 0.085 0.067 0.071 0.091 0.069 0.055 0.086 0.046 0.083 0.088 0.067 0.056 0.029 0.047 0.064 0.05 
0.007 0.007 0.018 0.017 0.024 0.03 0.032 0.043 0.052 0.063 0.027 0.025 0.026 0.027 0.038 0.047 0.057 0.054 0.046 0.054 0.034 0.027 0.009 0.011 0.015 0.022 0.02 0.043 0.043 0.072 0.063 0.061 0.044 0.037 0.023 0.016 0.019 0.05 0.066 0.066 0.049 0.076 0.092 0.076 0.087 0.115 0.111 0.072 0.096 0.113 0.082 0.106 0.073 0.109 0.116 0.097 0.059 0.066 0.059 0.068 0.059 0.027 0.011 0.008 0.007 0.017 0.022 0.036 0.034 0.069 0.058 0.06 0.076 0.064 0.085 0.068 0.087 0.098 0.09 0.107 0.115 0.092 0.066 0.106 0.101 0.093 0.095 0.077 0.115 0.087 0.084 0.099 0.078 0.09 0.107 0.103 0.08 0.103 0.125 0.106 0.1 0.118 0.12 0.13 0.15 0.143 0.123 0.139 0.145 0.163 0.175 0.138 0.215 0.156 0.167 0.148 0.133 0.143 0.137 0.122 0.13 0.108 0.127 0.116 0.101 0.086 0.074 0.045 0.038 0.077 0.068 0.099 0.083 0.119 0.13 0.097 0.111 0.108 0.101 0.128 0.136 0.157 0.193 0.248 0.295 0.26 0.387 1 0.273 0.122 0.074 0.084 0.063 0.081 0.059 0.101 0.117 0.124 0.078 0.092 0.126 0.1 0.135 0.125 0.112 0.094 0.082 0.067 0.052 0.031 0.063 0.087 0.113 0.168 0.154 0.137 0.124 0.15 0.132 0.132 0.151 0.15 0.148 0.114 0.133 0.124 0.116 0.126 0.12 0.111 0.109 0.124 0.102 0.091 0.097 0.094 0.069 0.087 0.105 0.084 0.065 0.053 0.08 0.062 0.068 0.088 0.068 0.078 0.091 0.069 0.05 0.028 0.05 0.067 0.042 0.042 0.066 0.087 0.075 0.051 0.078 0.098 0.102 0.09 0.109 0.119 0.113 0.11 0.112 0.106 0.099 0.093 0.12 0.1 0.096 0.095 0.091 0.097 0.072 0.085 0.12 0.115 0.096 0.112 0.095 0.101 0.116 0.096 0.073 0.115 0.062 0.106 0.101 0.091 0.077 0.041 0.068 0.089 0.047 
0.013 0.009 0.028 0.02 0.03 0.045 0.05 0.067 0.076 0.083 0.036 0.038 0.033 0.038 0.048 0.054 0.081 0.057 0.061 0.064 0.049 0.037 0.016 0.018 0.022 0.032 0.032 0.062 0.07 0.099 0.09 0.07 0.057 0.042 0.023 0.029 0.012 0.056 0.08 0.082 0.062 0.095 0.128 0.116 0.122 0.149 0.135 0.096 0.141 0.157 0.101 0.128 0.09 0.146 0.155 0.136 0.082 0.089 0.079 0.089 0.078 0.045 0.01 0.018 0.015 0.016 0.034 0.044 0.063 0.083 0.074 0.092 0.111 0.083 0.124 0.106 0.137 0.132 0.117 0.151 0.155 0.131 0.107 0.152 0.137 0.123 0.116 0.112 0.166 0.132 0.122 0.13 0.118 0.131 0.16 0.144 0.106 0.14 0.169 0.148 0.148 0.163 0.168 0.17 0.202 0.191 0.173 0.166 0.173 0.215 0.22 0.178 0.259 0.203 0.214 0.179 0.175 0.188 0.176 0.162 0.181 0.152 0.154 0.168 0.134 0.128 0.121 0.066 0.063 0.114 0.104 0.156 0.127 0.163 0.164 0.141 0.171 0.16 0.141 0.186 0.181 0.168 0.27 0.228 0.134 0.103 0.106 0.182 1 0.31 0.176 0.156 0.114 0.096 0.091 0.129 0.157 0.152 0.107 0.121 0.153 0.141 0.19 0.177 0.172 0.14 0.099 0.097 0.095 0.05 0.112 0.158 0.251 0.251 0.223 0.201 0.177 0.197 0.172 0.175 0.193 0.197 0.198 0.164 0.185 0.173 0.164 0.176 0.158 0.154 0.165 0.171 0.151 0.138 0.142 0.134 0.089 0.112 0.139 0.116 0.084 0.084 0.114 0.062 0.098 0.136 0.104 0.103 0.113 0.107 0.078 0.066 0.077 0.097 0.063 0.065 0.103 0.129 0.122 0.075 0.107 0.132 0.128 0.114 0.153 0.158 0.137 0.146 0.152 0.158 0.125 0.134 0.161 0.15 0.145 0.14 0.122 0.151 0.115 0.141 0.17 0.147 0.122 0.139 0.125 0.13 0.142 0.122 0.095 0.145 0.087 0.145 0.142 0.118 0.096 0.052 0.094 0.115 0.075 
0.013 0.014 0.029 0.037 0.04 0.049 0.056 0.062 0.081 0.085 0.038 0.036 0.028 0.032 0.041 0.057 0.079 0.064 0.073 0.077 0.047 0.042 0.015 0.018 0.028 0.026 0.034 0.061 0.078 0.102 0.085 0.075 0.059 0.048 0.023 0.019 0.017 0.056 0.078 0.084 0.056 0.099 0.129 0.113 0.117 0.154 0.15 0.106 0.14 0.172 0.127 0.135 0.084 0.156 0.175 0.149 0.095 0.104 0.09 0.101 0.089 0.044 0.016 0.008 0.011 0.017 0.029 0.045 0.053 0.101 0.081 0.112 0.115 0.095 0.116 0.098 0.129 0.131 0.135 0.159 0.15 0.121 0.093 0.148 0.14 0.127 0.115 0.107 0.164 0.137 0.126 0.134 0.121 0.124 0.164 0.146 0.103 0.136 0.16 0.142 0.132 0.174 0.175 0.172 0.215 0.194 0.177 0.19 0.206 0.236 0.234 0.194 0.277 0.219 0.245 0.201 0.187 0.21 0.192 0.175 0.182 0.142 0.166 0.169 0.146 0.116 0.098 0.068 0.057 0.091 0.091 0.147 0.14 0.17 0.176 0.146 0.156 0.165 0.149 0.199 0.207 0.183 0.306 0.203 0.192 0.129 0.128 0.127 0.443 1 0.287 0.197 0.114 0.112 0.089 0.142 0.178 0.167 0.105 0.131 0.183 0.162 0.201 0.184 0.172 0.164 0.125 0.099 0.09 0.058 0.133 0.167 0.226 0.266 0.215 0.199 0.193 0.223 0.195 0.198 0.205 0.215 0.215 0.183 0.191 0.18 0.172 0.188 0.173 0.147 0.168 0.175 0.145 0.137 0.144 0.146 0.106 0.117 0.164 0.128 0.091 0.092 0.128 0.071 0.106 0.138 0.115 0.108 0.128 0.105 0.082 0.064 0.073 0.103 0.05 0.066 0.105 0.128 0.122 0.079 0.111 0.134 0.132 0.118 0.153 0.157 0.135 0.159 0.158 0.16 0.131 0.142 0.182 0.157 0.158 0.151 0.129 0.156 0.119 0.146 0.181 0.166 0.132 0.158 0.138 0.136 0.167 0.129 0.104 0.151 0.073 0.147 0.145 0.124 0.099 0.062 0.096 0.114 0.073 
0.017 0.012 0.027 0.031 0.045 0.063 0.083 0.074 0.104 0.112 0.059 0.057 0.045 0.051 0.058 0.079 0.102 0.083 0.09 0.088 0.07 0.041 0.018 0.021 0.027 0.03 0.032 0.078 0.087 0.12 0.11 0.095 0.075 0.059 0.035 0.036 0.03 0.088 0.123 0.106 0.073 0.152 0.176 0.148 0.161 0.191 0.19 0.128 0.151 0.205 0.141 0.181 0.127 0.195 0.208 0.18 0.113 0.128 0.109 0.122 0.115 0.068 0.03 0.028 0.024 0.028 0.045 0.055 0.081 0.11 0.103 0.114 0.136 0.118 0.16 0.139 0.178 0.176 0.166 0.2 0.221 0.18 0.151 0.204 0.199 0.186 0.168 0.139 0.226 0.187 0.164 0.186 0.167 0.179 0.225 0.207 0.147 0.201 0.229 0.209 0.195 0.24 0.225 0.241 0.277 0.249 0.222 0.234 0.244 0.287 0.261 0.212 0.293 0.24 0.301 0.261 0.246 0.268 0.244 0.233 0.257 0.197 0.229 0.232 0.19 0.172 0.147 0.098 0.081 0.148 0.122 0.193 0.171 0.208 0.22 0.182 0.214 0.211 0.187 0.27 0.271 0.2 0.271 0.217 0.101 0.071 0.087 0.072 0.221 0.227 1 0.422 0.228 0.159 0.141 0.214 0.241 0.23 0.16 0.185 0.233 0.24 0.299 0.298 0.29 0.26 0.171 0.171 0.183 0.138 0.348 0.374 0.501 0.409 0.32 0.306 0.29 0.298 0.264 0.278 0.29 0.3 0.3 0.251 0.263 0.238 0.255 0.26 0.241 0.204 0.23 0.241 0.208 0.199 0.223 0.208 0.142 0.188 0.234 0.188 0.151 0.135 0.182 0.106 0.162 0.207 0.17 0.151 0.174 0.161 0.109 0.086 0.102 0.171 0.088 0.098 0.14 0.191 0.19 0.12 0.17 0.196 0.193 0.186 0.231 0.237 0.205 0.212 0.228 0.228 0.189 0.208 0.251 0.238 0.241 0.242 0.22 0.263 0.182 0.204 0.273 0.228 0.166 0.195 0.168 0.188 0.217 0.163 0.151 0.228 0.121 0.194 0.201 0.18 0.124 0.074 0.119 0.175 0.099 
0.033 0.027 0.055 0.059 0.09 0.116 0.131 0.129 0.179 0.178 0.081 0.075 0.07 0.086 0.099 0.127 0.181 0.149 0.159 0.159 0.125 0.089 0.031 0.043 0.06 0.079 0.069 0.139 0.152 0.207 0.179 0.163 0.145 0.117 0.06 0.049 0.038 0.122 0.168 0.173 0.13 0.206 0.267 0.228 0.252 0.309 0.298 0.198 0.253 0.318 0.191 0.284 0.211 0.317 0.318 0.296 0.18 0.22 0.188 0.209 0.174 0.11 0.036 0.031 0.027 0.04 0.086 0.096 0.121 0.185 0.174 0.207 0.226 0.199 0.259 0.213 0.285 0.285 0.267 0.301 0.313 0.258 0.226 0.307 0.281 0.27 0.241 0.232 0.335 0.273 0.237 0.27 0.239 0.263 0.358 0.312 0.201 0.29 0.326 0.299 0.291 0.368 0.344 0.359 0.41 0.364 0.313 0.341 0.356 0.401 0.396 0.333 0.418 0.365 0.482 0.402 0.406 0.416 0.361 0.367 0.368 0.291 0.345 0.341 0.285 0.26 0.247 0.151 0.136 0.234 0.227 0.308 0.274 0.338 0.351 0.303 0.342 0.355 0.29 0.417 0.46 0.303 0.4 0.287 0.144 0.109 0.119 0.094 0.195 0.166 0.396 1 0.5 0.313 0.234 0.351 0.37 0.357 0.242 0.276 0.341 0.342 0.418 0.397 0.38 0.347 0.256 0.206 0.238 0.187 0.404 0.525 0.408 0.601 0.433 0.419 0.411 0.43 0.382 0.39 0.412 0.418 0.422 0.365 0.387 0.355 0.35 0.375 0.361 0.313 0.339 0.35 0.31 0.276 0.322 0.306 0.214 0.277 0.339 0.275 0.193 0.171 0.266 0.152 0.22 0.301 0.228 0.223 0.253 0.219 0.16 0.129 0.139 0.2 0.103 0.133 0.186 0.281 0.241 0.139 0.222 0.285 0.284 0.257 0.308 0.325 0.288 0.289 0.317 0.312 0.253 0.285 0.348 0.309 0.311 0.313 0.282 0.318 0.246 0.264 0.356 0.294 0.258 0.286 0.264 0.272 0.307 0.253 0.201 0.308 0.164 0.287 0.305 0.272 0.212 0.101 0.169 0.247 0.164 
0.016 0.012 0.043 0.036 0.043 0.065 0.073 0.076 0.103 0.101 0.058 0.051 0.049 0.058 0.07 0.084 0.103 0.08 0.078 0.085 0.067 0.052 0.02 0.022 0.031 0.037 0.037 0.07 0.085 0.112 0.102 0.101 0.089 0.072 0.041 0.034 0.027 0.075 0.097 0.107 0.078 0.126 0.152 0.146 0.156 0.183 0.175 0.118 0.141 0.199 0.13 0.179 0.135 0.19 0.207 0.172 0.107 0.124 0.11 0.126 0.098 0.058 0.017 0.024 0.018 0.024 0.049 0.052 0.078 0.105 0.1 0.109 0.133 0.121 0.152 0.128 0.169 0.181 0.169 0.2 0.197 0.173 0.139 0.197 0.194 0.174 0.147 0.147 0.22 0.175 0.142 0.168 0.169 0.173 0.222 0.197 0.121 0.175 0.211 0.181 0.174 0.228 0.215 0.22 0.263 0.244 0.196 0.204 0.223 0.245 0.23 0.187 0.246 0.207 0.278 0.248 0.261 0.271 0.233 0.224 0.238 0.169 0.217 0.21 0.173 0.15 0.142 0.095 0.069 0.135 0.135 0.189 0.167 0.205 0.211 0.184 0.207 0.226 0.203 0.251 0.26 0.18 0.226 0.158 0.067 0.039 0.063 0.045 0.108 0.091 0.238 0.399 1 0.424 0.236 0.353 0.3 0.221 0.159 0.19 0.219 0.217 0.285 0.274 0.262 0.251 0.177 0.154 0.19 0.209 0.363 0.295 0.208 0.299 0.254 0.253 0.246 0.27 0.233 0.258 0.265 0.278 0.275 0.238 0.249 0.221 0.22 0.232 0.224 0.196 0.21 0.226 0.191 0.173 0.201 0.195 0.14 0.171 0.22 0.17 0.119 0.11 0.161 0.102 0.158 0.186 0.153 0.146 0.169 0.133 0.109 0.083 0.095 0.129 0.07 0.073 0.117 0.159 0.149 0.084 0.127 0.17 0.175 0.145 0.197 0.215 0.181 0.187 0.21 0.219 0.176 0.196 0.227 0.208 0.216 0.217 0.185 0.219 0.157 0.178 0.235 0.205 0.168 0.19 0.164 0.183 0.202 0.163 0.133 0.208 0.111 0.202 0.196 0.162 0.131 0.079 0.114 0.167 0.094 
0.015 0.014 0.044 0.045 0.056 0.088 0.088 0.088 0.119 0.121 0.061 0.047 0.044 0.054 0.073 0.085 0.112 0.099 0.112 0.105 0.086 0.062 0.022 0.025 0.043 0.056 0.053 0.107 0.106 0.147 0.123 0.113 0.086 0.06 0.031 0.037 0.023 0.098 0.131 0.136 0.092 0.172 0.204 0.164 0.184 0.224 0.216 0.14 0.17 0.237 0.149 0.204 0.145 0.235 0.25 0.23 0.138 0.143 0.141 0.144 0.12 0.064 0.023 0.02 0.013 0.026 0.058 0.079 0.097 0.139 0.113 0.142 0.168 0.143 0.192 0.164 0.216 0.219 0.225 0.241 0.273 0.24 0.179 0.265 0.239 0.23 0.205 0.188 0.278 0.23 0.203 0.216 0.197 0.215 0.278 0.237 0.167 0.215 0.275 0.231 0.232 0.278 0.264 0.277 0.328 0.282 0.25 0.23 0.275 0.289 0.278 0.23 0.277 0.247 0.329 0.321 0.351 0.365 0.295 0.299 0.322 0.258 0.295 0.277 0.226 0.212 0.17 0.098 0.105 0.178 0.156 0.234 0.185 0.282 0.296 0.24 0.283 0.31 0.332 0.328 0.311 0.193 0.246 0.172 0.077 0.058 0.07 0.046 0.103 0.084 0.191 0.308 0.551 1 0.459 0.733 0.499 0.341 0.227 0.253 0.305 0.312 0.352 0.318 0.307 0.324 0.228 0.174 0.187 0.141 0.269 0.265 0.226 0.321 0.288 0.298 0.297 0.345 0.295 0.309 0.341 0.33 0.35 0.301 0.308 0.285 0.302 0.308 0.302 0.237 0.271 0.289 0.254 0.241 0.247 0.245 0.174 0.212 0.271 0.216 0.16 0.141 0.219 0.144 0.187 0.232 0.19 0.184 0.215 0.179 0.125 0.089 0.114 0.17 0.098 0.104 0.15 0.214 0.208 0.112 0.188 0.214 0.206 0.188 0.248 0.26 0.224 0.22 0.246 0.254 0.205 0.224 0.273 0.259 0.241 0.245 0.241 0.25 0.183 0.218 0.268 0.224 0.183 0.213 0.185 0.21 0.236 0.179 0.147 0.257 0.138 0.235 0.231 0.201 0.162 0.095 0.148 0.209 0.105 
0.014 0.012 0.036 0.039 0.056 0.065 0.068 0.079 0.104 0.11 0.049 0.047 0.045 0.052 0.06 0.079 0.113 0.085 0.089 0.103 0.068 0.054 0.014 0.019 0.034 0.039 0.042 0.087 0.093 0.136 0.117 0.104 0.087 0.077 0.037 0.03 0.025 0.101 0.128 0.12 0.081 0.149 0.175 0.159 0.163 0.206 0.19 0.128 0.167 0.211 0.134 0.175 0.134 0.2 0.21 0.185 0.109 0.127 0.093 0.115 0.109 0.064 0.026 0.025 0.023 0.034 0.058 0.079 0.083 0.12 0.108 0.123 0.133 0.116 0.158 0.144 0.187 0.193 0.176 0.217 0.229 0.183 0.151 0.21 0.199 0.189 0.172 0.166 0.233 0.19 0.166 0.184 0.17 0.187 0.231 0.207 0.156 0.19 0.228 0.194 0.209 0.246 0.224 0.24 0.278 0.239 0.202 0.228 0.245 0.252 0.25 0.217 0.264 0.239 0.263 0.272 0.266 0.299 0.258 0.247 0.271 0.204 0.242 0.243 0.186 0.187 0.156 0.092 0.084 0.152 0.143 0.205 0.169 0.229 0.234 0.196 0.226 0.227 0.249 0.269 0.259 0.176 0.22 0.172 0.067 0.057 0.069 0.046 0.078 0.066 0.12 0.21 0.248 0.389 1 0.526 0.385 0.274 0.199 0.219 0.248 0.284 0.34 0.319 0.309 0.392 0.232 0.163 0.165 0.085 0.166 0.225 0.164 0.26 0.233 0.259 0.27 0.293 0.256 0.275 0.29 0.284 0.297 0.27 0.274 0.26 0.24 0.257 0.244 0.213 0.234 0.243 0.225 0.213 0.233 0.229 0.17 0.216 0.275 0.212 0.141 0.119 0.191 0.117 0.158 0.204 0.161 0.158 0.187 0.155 0.105 0.082 0.11 0.163 0.077 0.098 0.143 0.197 0.177 0.108 0.157 0.198 0.195 0.174 0.233 0.235 0.224 0.217 0.222 0.213 0.193 0.21 0.245 0.221 0.226 0.243 0.214 0.246 0.181 0.227 0.273 0.228 0.167 0.2 0.167 0.188 0.212 0.151 0.14 0.215 0.123 0.212 0.197 0.179 0.144 0.093 0.135 0.173 0.102 
0.02 0.02 0.032 0.039 0.063 0.074 0.081 0.102 0.129 0.132 0.047 0.052 0.048 0.064 0.082 0.096 0.127 0.106 0.107 0.112 0.08 0.055 0.021 0.027 0.045 0.053 0.055 0.101 0.111 0.154 0.129 0.12 0.096 0.084 0.053 0.042 0.026 0.115 0.139 0.148 0.114 0.182 0.224 0.187 0.196 0.247 0.233 0.167 0.187 0.25 0.153 0.215 0.165 0.254 0.258 0.246 0.137 0.154 0.144 0.15 0.135 0.079 0.035 0.034 0.03 0.038 0.06 0.08 0.091 0.154 0.127 0.154 0.182 0.151 0.204 0.171 0.228 0.23 0.212 0.267 0.289 0.245 0.19 0.264 0.25 0.233 0.209 0.199 0.281 0.229 0.201 0.227 0.193 0.219 0.287 0.239 0.188 0.259 0.268 0.242 0.238 0.294 0.28 0.293 0.331 0.294 0.272 0.267 0.285 0.298 0.291 0.254 0.295 0.269 0.322 0.327 0.335 0.395 0.329 0.334 0.335 0.256 0.295 0.294 0.245 0.23 0.186 0.129 0.112 0.199 0.177 0.251 0.205 0.285 0.309 0.267 0.291 0.324 0.376 0.35 0.318 0.195 0.244 0.204 0.088 0.064 0.077 0.052 0.105 0.082 0.166 0.252 0.318 0.506 0.424 1 0.637 0.364 0.225 0.271 0.309 0.324 0.367 0.346 0.321 0.348 0.253 0.186 0.161 0.097 0.192 0.244 0.219 0.302 0.295 0.316 0.311 0.358 0.313 0.334 0.357 0.356 0.363 0.31 0.338 0.301 0.299 0.314 0.287 0.256 0.292 0.302 0.266 0.252 0.272 0.27 0.189 0.225 0.296 0.233 0.154 0.151 0.212 0.135 0.203 0.255 0.178 0.196 0.229 0.183 0.128 0.102 0.134 0.195 0.097 0.114 0.18 0.23 0.226 0.129 0.201 0.241 0.237 0.215 0.271 0.287 0.254 0.273 0.271 0.273 0.236 0.25 0.296 0.274 0.281 0.273 0.25 0.269 0.189 0.249 0.319 0.281 0.224 0.241 0.216 0.25 0.271 0.215 0.179 0.276 0.154 0.251 0.247 0.233 0.163 0.105 0.156 0.216 0.12 
0.019 0.018 0.04 0.046 0.058 0.085 0.101 0.1 0.136 0.144 0.069 0.064 0.05 0.066 0.073 0.095 0.134 0.1 0.118 0.122 0.088 0.054 0.023 0.034 0.042 0.057 0.052 0.107 0.116 0.171 0.146 0.142 0.099 0.087 0.044 0.038 0.026 0.12 0.151 0.13 0.089 0.163 0.226 0.194 0.184 0.239 0.247 0.176 0.193 0.252 0.179 0.231 0.145 0.261 0.273 0.227 0.139 0.164 0.142 0.172 0.152 0.075 0.035 0.029 0.026 0.035 0.062 0.09 0.112 0.161 0.137 0.164 0.184 0.162 0.22 0.182 0.232 0.243 0.223 0.278 0.276 0.229 0.196 0.271 0.246 0.225 0.194 0.186 0.291 0.247 0.219 0.234 0.211 0.23 0.286 0.271 0.175 0.242 0.272 0.24 0.247 0.289 0.283 0.298 0.335 0.293 0.258 0.269 0.29 0.308 0.289 0.267 0.297 0.279 0.324 0.34 0.33 0.426 0.322 0.351 0.347 0.28 0.318 0.297 0.258 0.219 0.184 0.107 0.111 0.181 0.174 0.243 0.215 0.287 0.303 0.253 0.293 0.312 0.336 0.342 0.305 0.196 0.254 0.2 0.082 0.05 0.073 0.057 0.107 0.076 0.126 0.194 0.18 0.264 0.232 0.483 1 0.438 0.22 0.292 0.33 0.278 0.335 0.317 0.286 0.266 0.212 0.176 0.162 0.085 0.139 0.191 0.172 0.294 0.289 0.287 0.281 0.354 0.294 0.306 0.347 0.353 0.369 0.325 0.338 0.297 0.301 0.316 0.304 0.273 0.282 0.305 0.257 0.256 0.272 0.252 0.192 0.231 0.28 0.224 0.155 0.139 0.205 0.11 0.183 0.237 0.177 0.176 0.213 0.167 0.13 0.097 0.125 0.18 0.097 0.107 0.178 0.245 0.212 0.11 0.19 0.256 0.234 0.202 0.281 0.288 0.246 0.246 0.277 0.292 0.229 0.251 0.301 0.272 0.263 0.255 0.223 0.247 0.181 0.224 0.285 0.269 0.219 0.231 0.217 0.235 0.27 0.212 0.18 0.268 0.166 0.28 0.252 0.227 0.178 0.102 0.175 0.209 0.12 
0.03 0.031 0.072 0.081 0.109 0.129 0.131 0.146 0.205 0.21 0.094 0.099 0.088 0.101 0.118 0.149 0.213 0.17 0.191 0.2 0.148 0.108 0.043 0.046 0.078 0.092 0.092 0.172 0.194 0.246 0.214 0.183 0.14 0.117 0.055 0.057 0.033 0.129 0.175 0.185 0.134 0.209 0.292 0.24 0.244 0.323 0.304 0.2 0.268 0.35 0.222 0.337 0.256 0.386 0.397 0.346 0.214 0.211 0.203 0.218 0.189 0.1 0.044 0.039 0.037 0.043 0.078 0.097 0.124 0.202 0.197 0.232 0.263 0.242 0.307 0.268 0.348 0.357 0.367 0.425 0.452 0.355 0.296 0.422 0.374 0.349 0.306 0.298 0.444 0.366 0.327 0.347 0.318 0.333 0.442 0.396 0.282 0.349 0.425 0.378 0.368 0.451 0.428 0.421 0.494 0.424 0.373 0.393 0.401 0.433 0.42 0.364 0.426 0.375 0.451 0.491 0.444 0.593 0.508 0.594 0.551 0.461 0.494 0.468 0.375 0.32 0.274 0.162 0.155 0.277 0.255 0.387 0.318 0.425 0.441 0.369 0.396 0.386 0.375 0.458 0.416 0.282 0.355 0.286 0.117 0.081 0.104 0.077 0.148 0.111 0.186 0.304 0.227 0.285 0.247 0.415 0.701 1 0.44 0.498 0.528 0.465 0.516 0.49 0.436 0.376 0.326 0.258 0.215 0.102 0.216 0.29 0.256 0.43 0.412 0.427 0.424 0.514 0.453 0.491 0.539 0.558 0.56 0.492 0.532 0.458 0.468 0.491 0.466 0.395 0.447 0.469 0.41 0.391 0.389 0.366 0.276 0.355 0.427 0.342 0.239 0.22 0.341 0.206 0.281 0.372 0.291 0.285 0.342 0.278 0.201 0.15 0.185 0.27 0.139 0.156 0.264 0.366 0.329 0.193 0.296 0.347 0.355 0.319 0.419 0.43 0.398 0.408 0.433 0.433 0.355 0.365 0.453 0.431 0.406 0.387 0.351 0.388 0.277 0.334 0.442 0.396 0.306 0.342 0.305 0.345 0.397 0.3 0.251 0.41 0.242 0.389 0.386 0.339 0.279 0.159 0.235 0.324 0.197 
0.027 0.03 0.079 0.062 0.084 0.097 0.122 0.13 0.187 0.19 0.095 0.087 0.08 0.09 0.117 0.132 0.199 0.15 0.154 0.162 0.121 0.091 0.034 0.047 0.068 0.07 0.085 0.154 0.175 0.215 0.186 0.162 0.14 0.103 0.062 0.053 0.043 0.134 0.167 0.176 0.125 0.228 0.274 0.236 0.25 0.296 0.277 0.19 0.229 0.318 0.218 0.304 0.219 0.338 0.341 0.326 0.181 0.225 0.19 0.199 0.166 0.102 0.033 0.039 0.037 0.046 0.083 0.091 0.118 0.187 0.164 0.209 0.24 0.219 0.278 0.244 0.302 0.328 0.313 0.364 0.407 0.334 0.266 0.381 0.351 0.331 0.303 0.293 0.411 0.334 0.299 0.314 0.287 0.319 0.398 0.368 0.264 0.34 0.389 0.333 0.34 0.409 0.379 0.395 0.445 0.399 0.347 0.345 0.371 0.389 0.37 0.319 0.387 0.329 0.387 0.396 0.356 0.434 0.418 0.448 0.484 0.386 0.407 0.395 0.338 0.305 0.246 0.15 0.136 0.273 0.258 0.343 0.29 0.36 0.377 0.307 0.338 0.324 0.289 0.383 0.366 0.24 0.327 0.252 0.105 0.075 0.093 0.07 0.135 0.109 0.185 0.258 0.204 0.232 0.22 0.347 0.431 0.539 1 0.653 0.494 0.542 0.529 0.493 0.453 0.412 0.39 0.278 0.224 0.097 0.195 0.282 0.262 0.393 0.387 0.418 0.411 0.465 0.424 0.477 0.505 0.499 0.519 0.487 0.469 0.43 0.437 0.451 0.425 0.372 0.417 0.449 0.387 0.396 0.433 0.44 0.381 0.478 0.493 0.415 0.25 0.238 0.377 0.211 0.291 0.385 0.304 0.29 0.336 0.277 0.213 0.16 0.201 0.284 0.138 0.17 0.258 0.339 0.316 0.197 0.289 0.338 0.314 0.28 0.385 0.396 0.358 0.357 0.371 0.389 0.321 0.344 0.421 0.391 0.38 0.389 0.351 0.387 0.279 0.331 0.436 0.385 0.333 0.337 0.292 0.337 0.377 0.285 0.229 0.368 0.213 0.36 0.331 0.294 0.222 0.129 0.203 0.293 0.173 
0.02 0.017 0.049 0.063 0.076 0.101 0.111 0.125 0.167 0.179 0.08 0.072 0.066 0.082 0.105 0.145 0.174 0.162 0.144 0.154 0.103 0.072 0.031 0.047 0.054 0.059 0.06 0.14 0.16 0.204 0.177 0.161 0.142 0.111 0.059 0.047 0.039 0.13 0.173 0.174 0.112 0.214 0.269 0.222 0.232 0.29 0.272 0.183 0.226 0.306 0.208 0.283 0.202 0.326 0.325 0.314 0.188 0.199 0.185 0.206 0.162 0.087 0.041 0.041 0.035 0.048 0.092 0.1 0.122 0.19 0.174 0.214 0.24 0.194 0.271 0.221 0.307 0.309 0.308 0.386 0.404 0.341 0.263 0.389 0.371 0.356 0.318 0.31 0.419 0.341 0.3 0.322 0.304 0.311 0.422 0.37 0.242 0.344 0.385 0.347 0.338 0.404 0.375 0.374 0.435 0.399 0.354 0.323 0.365 0.379 0.366 0.313 0.378 0.343 0.385 0.387 0.337 0.439 0.419 0.444 0.475 0.363 0.406 0.403 0.335 0.306 0.252 0.139 0.123 0.24 0.226 0.339 0.287 0.372 0.389 0.304 0.342 0.316 0.293 0.387 0.345 0.237 0.323 0.245 0.103 0.07 0.078 0.063 0.129 0.105 0.177 0.25 0.179 0.219 0.203 0.318 0.417 0.502 0.505 1 0.512 0.431 0.465 0.45 0.416 0.364 0.301 0.24 0.196 0.102 0.177 0.273 0.252 0.368 0.343 0.389 0.383 0.462 0.404 0.451 0.505 0.482 0.507 0.462 0.473 0.419 0.456 0.477 0.439 0.398 0.448 0.46 0.41 0.426 0.424 0.409 0.322 0.399 0.434 0.341 0.239 0.226 0.326 0.193 0.302 0.383 0.284 0.298 0.33 0.274 0.208 0.169 0.195 0.285 0.16 0.177 0.259 0.37 0.348 0.213 0.305 0.352 0.334 0.312 0.387 0.407 0.36 0.362 0.377 0.396 0.313 0.332 0.428 0.384 0.356 0.338 0.297 0.341 0.246 0.306 0.405 0.366 0.293 0.338 0.269 0.316 0.369 0.274 0.236 0.377 0.212 0.357 0.348 0.313 0.256 0.156 0.236 0.329 0.154 
0.042 0.04 0.092 0.099 0.133 0.146 0.165 0.181 0.255 0.265 0.132 0.128 0.117 0.129 0.16 0.193 0.248 0.215 0.231 0.227 0.154 0.115 0.051 0.047 0.079 0.086 0.095 0.213 0.237 0.314 0.27 0.243 0.186 0.149 0.07 0.064 0.048 0.156 0.201 0.204 0.149 0.248 0.335 0.302 0.303 0.381 0.383 0.266 0.329 0.427 0.291 0.425 0.286 0.491 0.506 0.432 0.269 0.293 0.254 0.291 0.239 0.141 0.056 0.049 0.049 0.066 0.108 0.127 0.166 0.275 0.239 0.299 0.344 0.309 0.408 0.354 0.478 0.479 0.469 0.568 0.585 0.504 0.388 0.591 0.516 0.486 0.45 0.416 0.617 0.502 0.449 0.491 0.451 0.479 0.626 0.556 0.387 0.507 0.591 0.508 0.483 0.597 0.574 0.572 0.637 0.555 0.489 0.484 0.51 0.541 0.536 0.436 0.527 0.459 0.536 0.562 0.507 0.619 0.613 0.642 0.74 0.539 0.586 0.594 0.478 0.455 0.398 0.241 0.21 0.394 0.365 0.482 0.401 0.546 0.559 0.43 0.459 0.457 0.407 0.541 0.474 0.344 0.457 0.356 0.152 0.12 0.149 0.096 0.185 0.14 0.255 0.355 0.252 0.3 0.277 0.444 0.578 0.694 0.469 0.651 1 0.588 0.677 0.634 0.583 0.486 0.405 0.347 0.282 0.142 0.266 0.377 0.363 0.502 0.523 0.565 0.554 0.676 0.593 0.668 0.77 0.737 0.77 0.718 0.717 0.648 0.641 0.7 0.664 0.564 0.62 0.647 0.573 0.554 0.579 0.545 0.376 0.475 0.58 0.458 0.321 0.27 0.446 0.272 0.376 0.504 0.381 0.402 0.462 0.388 0.291 0.227 0.278 0.4 0.211 0.254 0.386 0.505 0.454 0.271 0.408 0.498 0.508 0.456 0.588 0.6 0.535 0.544 0.562 0.588 0.486 0.499 0.618 0.563 0.512 0.509 0.459 0.494 0.371 0.453 0.604 0.536 0.425 0.454 0.399 0.466 0.517 0.375 0.354 0.541 0.325 0.539 0.513 0.456 0.347 0.208 0.34 0.439 0.242 
0.027 0.024 0.072 0.068 0.096 0.112 0.137 0.152 0.192 0.19 0.085 0.091 0.072 0.093 0.117 0.154 0.204 0.18 0.183 0.189 0.131 0.095 0.036 0.044 0.074 0.08 0.088 0.169 0.181 0.235 0.214 0.208 0.157 0.114 0.058 0.053 0.035 0.148 0.181 0.183 0.137 0.243 0.308 0.275 0.273 0.332 0.329 0.218 0.274 0.361 0.227 0.341 0.243 0.37 0.396 0.363 0.22 0.231 0.198 0.236 0.191 0.115 0.05 0.049 0.042 0.054 0.088 0.115 0.136 0.225 0.196 0.242 0.271 0.229 0.318 0.285 0.361 0.364 0.35 0.442 0.448 0.384 0.308 0.44 0.394 0.367 0.344 0.305 0.454 0.384 0.346 0.37 0.342 0.365 0.469 0.432 0.292 0.39 0.47 0.415 0.388 0.452 0.468 0.447 0.499 0.438 0.395 0.384 0.438 0.447 0.431 0.35 0.437 0.38 0.46 0.461 0.424 0.496 0.49 0.503 0.55 0.416 0.458 0.462 0.369 0.354 0.31 0.203 0.175 0.305 0.292 0.389 0.327 0.412 0.434 0.338 0.402 0.391 0.357 0.456 0.417 0.292 0.379 0.275 0.144 0.097 0.105 0.083 0.165 0.139 0.25 0.348 0.277 0.306 0.301 0.447 0.496 0.531 0.479 0.487 0.564 1 0.761 0.656 0.608 0.61 0.478 0.332 0.294 0.14 0.29 0.418 0.321 0.459 0.464 0.551 0.534 0.56 0.523 0.577 0.588 0.59 0.625 0.558 0.55 0.495 0.503 0.526 0.511 0.435 0.465 0.486 0.429 0.409 0.46 0.477 0.377 0.475 0.603 0.453 0.306 0.29 0.43 0.242 0.353 0.452 0.354 0.348 0.385 0.326 0.236 0.171 0.22 0.304 0.169 0.196 0.299 0.392 0.39 0.212 0.332 0.406 0.391 0.343 0.445 0.461 0.437 0.425 0.452 0.456 0.377 0.411 0.505 0.461 0.474 0.483 0.444 0.489 0.364 0.444 0.555 0.429 0.348 0.382 0.321 0.373 0.413 0.315 0.262 0.422 0.241 0.416 0.399 0.344 0.305 0.167 0.258 0.347 0.169 
0.025 0.032 0.082 0.076 0.096 0.132 0.145 0.14 0.198 0.205 0.099 0.088 0.082 0.091 0.106 0.139 0.204 0.177 0.185 0.194 0.147 0.099 0.049 0.053 0.063 0.079 0.083 0.181 0.194 0.237 0.23 0.207 0.156 0.129 0.072 0.045 0.036 0.149 0.213 0.212 0.146 0.244 0.308 0.276 0.273 0.339 0.34 0.243 0.262 0.362 0.246 0.345 0.246 0.387 0.376 0.354 0.219 0.26 0.22 0.258 0.221 0.122 0.046 0.046 0.042 0.047 0.094 0.117 0.145 0.248 0.218 0.247 0.279 0.247 0.332 0.275 0.363 0.362 0.344 0.43 0.445 0.381 0.322 0.435 0.383 0.369 0.343 0.318 0.468 0.39 0.357 0.399 0.356 0.382 0.477 0.436 0.303 0.381 0.468 0.425 0.399 0.466 0.469 0.469 0.535 0.466 0.404 0.409 0.428 0.479 0.446 0.369 0.452 0.365 0.465 0.451 0.403 0.503 0.524 0.491 0.536 0.414 0.447 0.436 0.383 0.363 0.316 0.192 0.176 0.314 0.29 0.386 0.328 0.436 0.431 0.35 0.373 0.366 0.32 0.426 0.409 0.294 0.394 0.318 0.138 0.102 0.118 0.079 0.176 0.13 0.233 0.327 0.262 0.288 0.28 0.401 0.443 0.487 0.395 0.433 0.505 0.578 1 0.747 0.674 0.545 0.418 0.366 0.285 0.143 0.246 0.4 0.344 0.474 0.494 0.554 0.573 0.581 0.533 0.648 0.591 0.591 0.635 0.557 0.534 0.5 0.515 0.537 0.501 0.443 0.493 0.496 0.423 0.415 0.471 0.463 0.345 0.433 0.558 0.41 0.295 0.267 0.406 0.26 0.376 0.486 0.354 0.357 0.417 0.34 0.239 0.184 0.247 0.325 0.203 0.236 0.304 0.395 0.378 0.217 0.318 0.39 0.365 0.317 0.441 0.462 0.414 0.417 0.461 0.451 0.372 0.439 0.532 0.487 0.51 0.522 0.448 0.514 0.37 0.472 0.579 0.454 0.357 0.38 0.346 0.379 0.43 0.339 0.284 0.442 0.234 0.431 0.403 0.356 0.281 0.17 0.281 0.333 0.185 
0.033 0.033 0.08 0.075 0.105 0.149 0.16 0.161 0.227 0.234 0.114 0.111 0.094 0.1 0.122 0.162 0.227 0.191 0.194 0.221 0.164 0.111 0.054 0.059 0.08 0.094 0.096 0.199 0.207 0.27 0.229 0.214 0.18 0.121 0.068 0.063 0.046 0.155 0.205 0.194 0.134 0.251 0.309 0.277 0.287 0.352 0.338 0.252 0.302 0.392 0.278 0.36 0.252 0.414 0.401 0.373 0.242 0.252 0.221 0.245 0.23 0.107 0.051 0.052 0.051 0.07 0.118 0.113 0.156 0.23 0.2 0.255 0.3 0.261 0.327 0.283 0.387 0.385 0.364 0.444 0.47 0.384 0.314 0.454 0.413 0.404 0.387 0.335 0.493 0.406 0.355 0.404 0.372 0.376 0.5 0.46 0.32 0.402 0.485 0.441 0.4 0.484 0.484 0.478 0.54 0.483 0.439 0.428 0.471 0.486 0.487 0.406 0.474 0.424 0.478 0.47 0.429 0.509 0.506 0.502 0.55 0.428 0.472 0.452 0.37 0.366 0.301 0.188 0.164 0.306 0.264 0.402 0.325 0.441 0.46 0.35 0.409 0.394 0.356 0.442 0.439 0.313 0.406 0.294 0.131 0.091 0.103 0.079 0.18 0.14 0.258 0.366 0.271 0.293 0.301 0.404 0.438 0.497 0.403 0.445 0.523 0.567 0.818 1 0.722 0.541 0.492 0.417 0.338 0.139 0.26 0.409 0.349 0.519 0.516 0.579 0.554 0.579 0.561 0.684 0.628 0.609 0.636 0.557 0.563 0.518 0.535 0.565 0.519 0.452 0.503 0.544 0.478 0.433 0.492 0.508 0.387 0.489 0.677 0.491 0.342 0.298 0.447 0.271 0.399 0.526 0.374 0.364 0.451 0.381 0.257 0.191 0.231 0.344 0.178 0.197 0.307 0.413 0.415 0.232 0.348 0.431 0.418 0.386 0.492 0.512 0.465 0.486 0.507 0.507 0.445 0.469 0.569 0.527 0.553 0.627 0.516 0.58 0.411 0.488 0.617 0.528 0.419 0.441 0.397 0.461 0.491 0.372 0.32 0.48 0.266 0.442 0.46 0.393 0.312 0.171 0.286 0.361 0.216 
0.037 0.025 0.066 0.07 0.1 0.128 0.143 0.153 0.206 0.199 0.097 0.092 0.079 0.091 0.121 0.146 0.196 0.171 0.181 0.174 0.143 0.11 0.046 0.049 0.07 0.085 0.079 0.164 0.185 0.248 0.2 0.19 0.141 0.113 0.054 0.049 0.035 0.149 0.204 0.196 0.139 0.253 0.292 0.259 0.271 0.336 0.315 0.224 0.278 0.367 0.253 0.347 0.243 0.37 0.378 0.346 0.213 0.231 0.208 0.238 0.196 0.123 0.043 0.034 0.033 0.042 0.086 0.105 0.14 0.217 0.2 0.249 0.275 0.24 0.3 0.268 0.363 0.377 0.347 0.41 0.429 0.367 0.296 0.414 0.392 0.368 0.352 0.336 0.487 0.375 0.334 0.369 0.339 0.366 0.452 0.412 0.29 0.378 0.446 0.384 0.372 0.451 0.439 0.435 0.497 0.447 0.409 0.394 0.419 0.471 0.447 0.367 0.468 0.408 0.478 0.448 0.417 0.508 0.507 0.47 0.518 0.395 0.436 0.444 0.374 0.348 0.295 0.19 0.186 0.306 0.277 0.388 0.326 0.43 0.44 0.353 0.393 0.397 0.339 0.436 0.428 0.279 0.386 0.306 0.133 0.098 0.108 0.08 0.172 0.14 0.247 0.355 0.265 0.283 0.309 0.404 0.454 0.47 0.368 0.417 0.503 0.573 0.771 0.763 1 0.558 0.437 0.429 0.377 0.165 0.282 0.431 0.36 0.487 0.492 0.571 0.535 0.573 0.538 0.641 0.599 0.589 0.614 0.556 0.538 0.494 0.482 0.526 0.481 0.436 0.473 0.5 0.44 0.401 0.448 0.471 0.349 0.449 0.594 0.467 0.316 0.282 0.427 0.256 0.354 0.471 0.362 0.345 0.393 0.349 0.244 0.179 0.225 0.323 0.167 0.183 0.296 0.391 0.367 0.234 0.352 0.393 0.373 0.331 0.444 0.466 0.412 0.44 0.486 0.469 0.387 0.449 0.54 0.495 0.544 0.58 0.508 0.64 0.451 0.504 0.622 0.484 0.362 0.41 0.372 0.432 0.465 0.353 0.302 0.452 0.251 0.42 0.419 0.372 0.287 0.168 0.256 0.331 0.176 
0.031 0.03 0.073 0.079 0.091 0.109 0.122 0.139 0.201 0.19 0.084 0.086 0.087 0.101 0.13 0.149 0.199 0.167 0.167 0.178 0.126 0.09 0.036 0.049 0.071 0.074 0.085 0.167 0.181 0.237 0.207 0.193 0.155 0.114 0.053 0.054 0.032 0.157 0.217 0.202 0.125 0.241 0.306 0.254 0.262 0.35 0.348 0.245 0.274 0.363 0.239 0.336 0.226 0.385 0.385 0.33 0.196 0.246 0.237 0.25 0.221 0.11 0.041 0.034 0.036 0.049 0.083 0.106 0.134 0.229 0.193 0.236 0.25 0.217 0.304 0.263 0.342 0.356 0.336 0.399 0.412 0.334 0.297 0.408 0.375 0.358 0.331 0.31 0.46 0.347 0.319 0.364 0.326 0.33 0.418 0.397 0.283 0.327 0.432 0.384 0.382 0.436 0.448 0.445 0.5 0.442 0.393 0.385 0.416 0.44 0.435 0.352 0.443 0.392 0.478 0.462 0.425 0.499 0.462 0.459 0.493 0.385 0.426 0.428 0.341 0.326 0.294 0.194 0.157 0.293 0.266 0.369 0.327 0.427 0.427 0.344 0.391 0.397 0.368 0.446 0.426 0.263 0.382 0.284 0.117 0.085 0.104 0.073 0.163 0.109 0.256 0.37 0.286 0.346 0.426 0.476 0.478 0.47 0.395 0.425 0.502 0.62 0.686 0.637 0.659 1 0.487 0.358 0.317 0.135 0.279 0.467 0.355 0.485 0.458 0.517 0.548 0.53 0.503 0.558 0.545 0.553 0.57 0.499 0.511 0.466 0.459 0.495 0.446 0.397 0.445 0.476 0.413 0.375 0.43 0.428 0.328 0.403 0.544 0.421 0.269 0.258 0.364 0.229 0.309 0.432 0.33 0.306 0.368 0.314 0.213 0.158 0.221 0.301 0.159 0.2 0.274 0.374 0.35 0.216 0.325 0.372 0.372 0.345 0.431 0.445 0.393 0.416 0.423 0.436 0.354 0.399 0.485 0.444 0.442 0.46 0.427 0.5 0.352 0.421 0.513 0.437 0.323 0.394 0.322 0.37 0.418 0.334 0.267 0.43 0.242 0.395 0.403 0.355 0.274 0.151 0.241 0.321 0.178 
0.025 0.023 0.053 0.06 0.075 0.107 0.115 0.119 0.155 0.154 0.065 0.061 0.061 0.067 0.088 0.114 0.159 0.133 0.144 0.138 0.1 0.073 0.03 0.038 0.059 0.065 0.066 0.129 0.137 0.196 0.162 0.141 0.119 0.082 0.043 0.038 0.023 0.105 0.138 0.141 0.107 0.177 0.22 0.184 0.195 0.244 0.252 0.166 0.213 0.275 0.177 0.256 0.188 0.315 0.304 0.293 0.168 0.179 0.153 0.181 0.152 0.077 0.025 0.023 0.025 0.025 0.059 0.079 0.093 0.157 0.15 0.19 0.214 0.177 0.241 0.211 0.282 0.292 0.275 0.332 0.35 0.284 0.22 0.325 0.302 0.29 0.252 0.249 0.374 0.29 0.262 0.302 0.256 0.289 0.368 0.312 0.226 0.293 0.35 0.304 0.3 0.354 0.352 0.336 0.402 0.355 0.307 0.313 0.331 0.347 0.345 0.283 0.349 0.288 0.348 0.35 0.306 0.4 0.372 0.369 0.405 0.313 0.364 0.361 0.294 0.262 0.239 0.128 0.125 0.219 0.213 0.297 0.276 0.332 0.348 0.258 0.283 0.275 0.259 0.325 0.315 0.226 0.295 0.245 0.142 0.11 0.105 0.086 0.136 0.102 0.182 0.243 0.184 0.201 0.228 0.286 0.349 0.385 0.366 0.358 0.413 0.472 0.558 0.545 0.478 0.476 1 0.397 0.24 0.108 0.203 0.292 0.255 0.352 0.351 0.405 0.396 0.428 0.409 0.468 0.456 0.452 0.479 0.425 0.432 0.392 0.4 0.403 0.384 0.338 0.374 0.395 0.343 0.342 0.385 0.386 0.306 0.405 0.563 0.442 0.284 0.279 0.375 0.206 0.295 0.385 0.29 0.296 0.329 0.297 0.214 0.158 0.198 0.263 0.143 0.159 0.248 0.327 0.289 0.177 0.271 0.313 0.299 0.269 0.358 0.374 0.316 0.333 0.355 0.363 0.302 0.343 0.416 0.392 0.391 0.411 0.361 0.393 0.287 0.344 0.43 0.365 0.287 0.306 0.271 0.316 0.354 0.242 0.242 0.353 0.191 0.321 0.332 0.302 0.208 0.115 0.189 0.264 0.144 
0.031 0.034 0.057 0.062 0.068 0.096 0.101 0.11 0.138 0.139 0.075 0.068 0.056 0.068 0.088 0.118 0.145 0.123 0.137 0.138 0.097 0.085 0.034 0.038 0.061 0.057 0.071 0.134 0.15 0.181 0.152 0.136 0.119 0.087 0.047 0.035 0.028 0.097 0.132 0.12 0.099 0.153 0.217 0.175 0.185 0.226 0.223 0.161 0.188 0.259 0.177 0.263 0.186 0.298 0.285 0.26 0.144 0.173 0.143 0.168 0.157 0.081 0.036 0.025 0.023 0.042 0.062 0.072 0.11 0.154 0.14 0.166 0.194 0.176 0.231 0.202 0.256 0.281 0.277 0.31 0.33 0.285 0.223 0.325 0.301 0.295 0.253 0.236 0.357 0.301 0.257 0.277 0.266 0.279 0.35 0.305 0.205 0.281 0.348 0.303 0.287 0.353 0.33 0.333 0.39 0.351 0.306 0.317 0.33 0.354 0.333 0.272 0.317 0.278 0.339 0.344 0.29 0.368 0.387 0.35 0.388 0.315 0.335 0.349 0.291 0.25 0.224 0.14 0.133 0.218 0.218 0.297 0.26 0.311 0.332 0.262 0.277 0.257 0.228 0.302 0.3 0.211 0.279 0.201 0.089 0.062 0.073 0.056 0.143 0.103 0.184 0.242 0.189 0.206 0.204 0.268 0.304 0.347 0.315 0.329 0.369 0.411 0.534 0.572 0.507 0.399 0.478 1 0.385 0.142 0.226 0.298 0.237 0.357 0.356 0.4 0.404 0.423 0.395 0.464 0.446 0.439 0.468 0.411 0.415 0.385 0.371 0.395 0.374 0.334 0.361 0.386 0.338 0.319 0.372 0.381 0.273 0.369 0.475 0.413 0.34 0.262 0.374 0.198 0.298 0.394 0.3 0.274 0.324 0.302 0.216 0.167 0.185 0.259 0.141 0.157 0.235 0.313 0.291 0.175 0.262 0.318 0.302 0.262 0.349 0.355 0.32 0.331 0.344 0.358 0.31 0.315 0.392 0.382 0.407 0.505 0.401 0.434 0.327 0.38 0.449 0.341 0.26 0.296 0.262 0.29 0.334 0.248 0.225 0.339 0.201 0.312 0.316 0.287 0.222 0.128 0.216 0.265 0.144 
0.019 0.022 0.04 0.043 0.054 0.072 0.08 0.089 0.126 0.126 0.065 0.064 0.06 0.068 0.076 0.097 0.131 0.102 0.108 0.111 0.08 0.056 0.026 0.033 0.044 0.049 0.047 0.087 0.115 0.151 0.139 0.122 0.101 0.075 0.034 0.029 0.018 0.087 0.122 0.109 0.088 0.155 0.181 0.159 0.168 0.189 0.198 0.141 0.163 0.212 0.158 0.233 0.154 0.241 0.249 0.214 0.152 0.149 0.139 0.138 0.127 0.069 0.016 0.022 0.023 0.028 0.058 0.066 0.086 0.141 0.126 0.157 0.172 0.151 0.206 0.161 0.218 0.222 0.224 0.264 0.279 0.233 0.182 0.274 0.257 0.246 0.221 0.215 0.295 0.245 0.206 0.233 0.22 0.227 0.294 0.276 0.168 0.239 0.292 0.262 0.234 0.303 0.301 0.281 0.331 0.298 0.262 0.233 0.261 0.282 0.264 0.22 0.27 0.243 0.299 0.284 0.262 0.31 0.305 0.296 0.32 0.256 0.279 0.279 0.23 0.22 0.187 0.125 0.108 0.184 0.172 0.241 0.201 0.266 0.272 0.218 0.249 0.232 0.222 0.279 0.287 0.19 0.243 0.186 0.086 0.059 0.071 0.053 0.131 0.097 0.218 0.27 0.231 0.211 0.197 0.268 0.277 0.291 0.255 0.264 0.323 0.335 0.45 0.444 0.501 0.363 0.292 0.385 1 0.278 0.341 0.353 0.26 0.319 0.317 0.359 0.365 0.351 0.328 0.393 0.367 0.362 0.385 0.341 0.347 0.304 0.308 0.329 0.308 0.259 0.308 0.324 0.28 0.265 0.288 0.302 0.219 0.273 0.365 0.274 0.201 0.179 0.262 0.15 0.232 0.307 0.234 0.235 0.265 0.223 0.151 0.125 0.149 0.215 0.122 0.124 0.182 0.247 0.236 0.137 0.225 0.254 0.249 0.223 0.295 0.304 0.271 0.271 0.292 0.295 0.257 0.274 0.325 0.31 0.357 0.369 0.393 0.51 0.335 0.345 0.375 0.298 0.243 0.26 0.223 0.255 0.271 0.208 0.183 0.28 0.159 0.271 0.256 0.238 0.187 0.1 0.17 0.222 0.119 
0.011 0.01 0.025 0.028 0.032 0.04 0.041 0.053 0.072 0.078 0.035 0.034 0.033 0.038 0.052 0.058 0.077 0.061 0.054 0.064 0.038 0.03 0.017 0.012 0.015 0.02 0.022 0.052 0.066 0.089 0.084 0.073 0.062 0.043 0.031 0.034 0.028 0.058 0.079 0.077 0.056 0.097 0.123 0.1 0.109 0.147 0.121 0.089 0.111 0.143 0.093 0.134 0.112 0.151 0.151 0.129 0.083 0.09 0.083 0.098 0.072 0.05 0.02 0.024 0.025 0.029 0.037 0.048 0.065 0.082 0.086 0.081 0.099 0.085 0.11 0.091 0.126 0.132 0.131 0.147 0.152 0.128 0.105 0.15 0.141 0.137 0.129 0.117 0.166 0.129 0.111 0.136 0.12 0.125 0.168 0.153 0.095 0.134 0.162 0.15 0.14 0.173 0.176 0.176 0.192 0.167 0.147 0.151 0.169 0.187 0.172 0.156 0.177 0.165 0.187 0.172 0.151 0.173 0.171 0.162 0.189 0.141 0.16 0.165 0.128 0.123 0.105 0.071 0.061 0.109 0.098 0.146 0.124 0.168 0.16 0.127 0.157 0.144 0.12 0.174 0.167 0.121 0.159 0.123 0.055 0.041 0.043 0.031 0.077 0.056 0.178 0.213 0.278 0.149 0.112 0.163 0.172 0.176 0.127 0.154 0.175 0.175 0.229 0.221 0.225 0.181 0.145 0.151 0.296 1 0.524 0.256 0.182 0.22 0.193 0.199 0.184 0.205 0.18 0.205 0.208 0.202 0.208 0.184 0.186 0.169 0.181 0.177 0.175 0.155 0.166 0.177 0.157 0.139 0.156 0.153 0.111 0.132 0.173 0.132 0.093 0.077 0.14 0.087 0.126 0.152 0.115 0.129 0.14 0.114 0.08 0.064 0.078 0.112 0.059 0.068 0.093 0.138 0.131 0.078 0.121 0.149 0.147 0.133 0.159 0.169 0.145 0.148 0.154 0.164 0.141 0.155 0.183 0.171 0.165 0.167 0.17 0.215 0.141 0.163 0.185 0.161 0.129 0.143 0.126 0.128 0.152 0.113 0.098 0.163 0.086 0.146 0.158 0.142 0.103 0.062 0.095 0.109 0.065 
0.019 0.03 0.043 0.038 0.046 0.063 0.07 0.077 0.094 0.096 0.048 0.048 0.043 0.052 0.063 0.079 0.097 0.081 0.085 0.087 0.063 0.047 0.017 0.024 0.031 0.037 0.041 0.067 0.079 0.118 0.097 0.092 0.072 0.052 0.024 0.018 0.013 0.068 0.089 0.089 0.066 0.11 0.143 0.122 0.132 0.175 0.17 0.103 0.138 0.176 0.121 0.158 0.119 0.187 0.175 0.172 0.099 0.113 0.097 0.1 0.098 0.053 0.022 0.02 0.016 0.019 0.041 0.045 0.063 0.099 0.085 0.115 0.131 0.116 0.162 0.121 0.168 0.175 0.17 0.196 0.198 0.168 0.139 0.191 0.178 0.168 0.147 0.133 0.205 0.176 0.164 0.16 0.15 0.179 0.208 0.192 0.119 0.169 0.219 0.183 0.17 0.222 0.213 0.214 0.245 0.225 0.2 0.194 0.211 0.231 0.221 0.18 0.227 0.2 0.252 0.215 0.219 0.239 0.215 0.217 0.239 0.195 0.204 0.209 0.175 0.165 0.142 0.087 0.081 0.138 0.132 0.184 0.15 0.198 0.21 0.168 0.188 0.188 0.173 0.223 0.232 0.154 0.197 0.145 0.061 0.05 0.048 0.046 0.1 0.089 0.289 0.347 0.359 0.224 0.177 0.226 0.237 0.226 0.168 0.191 0.229 0.238 0.286 0.281 0.283 0.264 0.184 0.182 0.275 0.412 1 0.414 0.27 0.299 0.25 0.259 0.257 0.264 0.232 0.261 0.283 0.271 0.278 0.251 0.235 0.224 0.244 0.242 0.219 0.193 0.212 0.225 0.197 0.182 0.21 0.205 0.156 0.185 0.238 0.19 0.121 0.114 0.165 0.101 0.137 0.196 0.158 0.145 0.168 0.149 0.105 0.089 0.101 0.137 0.075 0.09 0.134 0.181 0.172 0.094 0.148 0.191 0.188 0.171 0.226 0.225 0.2 0.207 0.214 0.207 0.162 0.2 0.235 0.205 0.223 0.228 0.201 0.252 0.174 0.211 0.249 0.208 0.165 0.177 0.17 0.186 0.205 0.159 0.139 0.211 0.14 0.208 0.197 0.178 0.139 0.075 0.126 0.154 0.088 
0.017 0.016 0.048 0.069 0.085 0.104 0.113 0.121 0.161 0.183 0.098 0.08 0.078 0.093 0.116 0.14 0.168 0.145 0.146 0.152 0.106 0.069 0.029 0.036 0.043 0.055 0.065 0.123 0.147 0.192 0.168 0.172 0.135 0.105 0.058 0.062 0.039 0.122 0.165 0.168 0.111 0.217 0.258 0.222 0.224 0.297 0.28 0.191 0.247 0.309 0.199 0.282 0.181 0.311 0.329 0.278 0.173 0.2 0.157 0.18 0.165 0.09 0.035 0.041 0.03 0.046 0.083 0.099 0.121 0.201 0.151 0.18 0.214 0.188 0.233 0.205 0.27 0.294 0.263 0.33 0.35 0.291 0.22 0.33 0.297 0.283 0.257 0.259 0.363 0.289 0.268 0.291 0.265 0.272 0.357 0.328 0.23 0.29 0.366 0.315 0.305 0.361 0.357 0.366 0.414 0.366 0.347 0.332 0.38 0.397 0.388 0.332 0.404 0.366 0.427 0.381 0.368 0.41 0.404 0.377 0.41 0.335 0.356 0.356 0.297 0.271 0.24 0.14 0.127 0.227 0.221 0.315 0.256 0.342 0.363 0.265 0.35 0.333 0.301 0.392 0.398 0.28 0.362 0.262 0.119 0.095 0.108 0.092 0.186 0.144 0.388 0.522 0.344 0.282 0.237 0.359 0.387 0.369 0.275 0.335 0.397 0.403 0.506 0.473 0.498 0.491 0.317 0.264 0.32 0.229 0.501 1 0.498 0.519 0.428 0.466 0.458 0.471 0.424 0.441 0.463 0.459 0.479 0.407 0.409 0.382 0.387 0.408 0.386 0.334 0.361 0.382 0.323 0.293 0.358 0.339 0.24 0.32 0.405 0.317 0.222 0.199 0.298 0.181 0.249 0.346 0.254 0.258 0.301 0.262 0.194 0.146 0.191 0.249 0.139 0.15 0.233 0.294 0.285 0.182 0.254 0.31 0.311 0.275 0.36 0.369 0.333 0.335 0.371 0.359 0.31 0.343 0.41 0.355 0.381 0.361 0.354 0.419 0.293 0.342 0.437 0.359 0.28 0.32 0.281 0.312 0.347 0.278 0.234 0.35 0.192 0.321 0.316 0.28 0.214 0.109 0.19 0.264 0.154 
0.023 0.02 0.041 0.05 0.078 0.084 0.104 0.117 0.151 0.16 0.083 0.069 0.077 0.087 0.101 0.126 0.162 0.138 0.131 0.129 0.092 0.075 0.028 0.038 0.053 0.065 0.066 0.096 0.129 0.183 0.177 0.16 0.117 0.1 0.059 0.049 0.031 0.111 0.146 0.146 0.101 0.19 0.236 0.178 0.194 0.27 0.253 0.167 0.222 0.272 0.188 0.254 0.172 0.295 0.292 0.263 0.164 0.185 0.154 0.186 0.167 0.089 0.041 0.037 0.032 0.047 0.076 0.088 0.119 0.172 0.159 0.188 0.193 0.172 0.241 0.188 0.262 0.259 0.261 0.292 0.299 0.26 0.207 0.291 0.268 0.247 0.227 0.214 0.319 0.271 0.24 0.273 0.243 0.257 0.327 0.303 0.196 0.281 0.316 0.292 0.299 0.329 0.327 0.342 0.383 0.336 0.304 0.311 0.325 0.368 0.365 0.298 0.38 0.323 0.401 0.34 0.311 0.37 0.351 0.34 0.365 0.277 0.322 0.321 0.274 0.248 0.239 0.144 0.122 0.23 0.202 0.289 0.254 0.309 0.327 0.277 0.31 0.295 0.251 0.352 0.342 0.249 0.369 0.244 0.131 0.094 0.112 0.088 0.269 0.174 0.46 0.389 0.256 0.223 0.206 0.297 0.342 0.338 0.241 0.277 0.357 0.344 0.418 0.383 0.381 0.349 0.253 0.213 0.214 0.159 0.313 0.45 1 0.582 0.438 0.484 0.436 0.416 0.382 0.387 0.414 0.405 0.417 0.354 0.38 0.333 0.349 0.374 0.338 0.293 0.316 0.333 0.286 0.278 0.291 0.297 0.194 0.255 0.33 0.249 0.156 0.159 0.23 0.164 0.242 0.291 0.225 0.232 0.262 0.225 0.162 0.112 0.169 0.213 0.127 0.138 0.193 0.255 0.233 0.14 0.227 0.261 0.275 0.242 0.298 0.307 0.28 0.281 0.302 0.308 0.264 0.288 0.35 0.319 0.326 0.326 0.305 0.344 0.24 0.307 0.381 0.323 0.248 0.278 0.242 0.289 0.324 0.237 0.216 0.313 0.166 0.277 0.289 0.258 0.193 0.106 0.181 0.231 0.152 
0.03 0.032 0.065 0.067 0.087 0.107 0.117 0.133 0.172 0.17 0.091 0.094 0.08 0.094 0.123 0.144 0.169 0.142 0.152 0.156 0.108 0.078 0.032 0.034 0.053 0.071 0.067 0.141 0.16 0.208 0.183 0.168 0.153 0.119 0.072 0.056 0.043 0.116 0.168 0.164 0.118 0.211 0.259 0.215 0.234 0.314 0.288 0.19 0.268 0.34 0.216 0.3 0.205 0.335 0.359 0.296 0.19 0.208 0.176 0.182 0.161 0.103 0.042 0.036 0.037 0.044 0.079 0.102 0.124 0.179 0.162 0.188 0.24 0.215 0.279 0.233 0.294 0.306 0.288 0.344 0.325 0.28 0.233 0.331 0.302 0.285 0.261 0.234 0.353 0.291 0.279 0.301 0.26 0.266 0.369 0.343 0.229 0.277 0.358 0.324 0.315 0.365 0.366 0.391 0.443 0.4 0.348 0.361 0.394 0.457 0.432 0.365 0.468 0.415 0.525 0.423 0.39 0.428 0.413 0.384 0.42 0.332 0.362 0.364 0.309 0.282 0.242 0.156 0.142 0.238 0.232 0.332 0.283 0.377 0.373 0.304 0.36 0.349 0.301 0.429 0.442 0.333 0.461 0.321 0.143 0.105 0.122 0.105 0.211 0.164 0.3 0.424 0.26 0.228 0.201 0.309 0.367 0.383 0.255 0.304 0.383 0.357 0.432 0.4 0.394 0.34 0.254 0.217 0.203 0.119 0.248 0.332 0.455 1 0.555 0.487 0.452 0.492 0.427 0.412 0.457 0.464 0.469 0.395 0.42 0.368 0.373 0.406 0.389 0.344 0.358 0.371 0.329 0.292 0.345 0.325 0.22 0.282 0.33 0.276 0.191 0.16 0.254 0.171 0.228 0.294 0.244 0.241 0.288 0.23 0.166 0.122 0.17 0.244 0.131 0.152 0.209 0.286 0.257 0.169 0.243 0.317 0.305 0.269 0.353 0.363 0.331 0.324 0.337 0.366 0.299 0.312 0.383 0.34 0.35 0.333 0.313 0.331 0.251 0.302 0.391 0.344 0.268 0.328 0.273 0.299 0.351 0.257 0.22 0.341 0.187 0.336 0.334 0.29 0.246 0.159 0.204 0.252 0.15 
0.034 0.033 0.072 0.084 0.107 0.131 0.14 0.157 0.212 0.211 0.097 0.09 0.092 0.112 0.131 0.157 0.204 0.179 0.185 0.194 0.142 0.098 0.036 0.04 0.07 0.082 0.083 0.163 0.183 0.246 0.222 0.205 0.169 0.131 0.067 0.054 0.04 0.153 0.194 0.2 0.142 0.252 0.331 0.285 0.31 0.382 0.361 0.259 0.325 0.406 0.274 0.361 0.254 0.417 0.417 0.36 0.226 0.264 0.226 0.252 0.222 0.115 0.052 0.044 0.042 0.049 0.099 0.116 0.148 0.244 0.21 0.249 0.284 0.218 0.313 0.267 0.353 0.369 0.336 0.409 0.421 0.362 0.316 0.427 0.397 0.373 0.313 0.315 0.458 0.376 0.355 0.39 0.346 0.374 0.479 0.441 0.296 0.4 0.465 0.42 0.408 0.487 0.469 0.484 0.549 0.488 0.435 0.436 0.491 0.585 0.527 0.437 0.547 0.466 0.549 0.505 0.456 0.523 0.498 0.472 0.507 0.382 0.466 0.459 0.377 0.332 0.328 0.198 0.176 0.315 0.299 0.408 0.338 0.45 0.455 0.352 0.425 0.407 0.359 0.479 0.458 0.345 0.5 0.384 0.175 0.13 0.136 0.11 0.206 0.145 0.269 0.392 0.27 0.292 0.235 0.372 0.45 0.452 0.328 0.377 0.475 0.428 0.57 0.543 0.491 0.403 0.327 0.283 0.255 0.131 0.259 0.371 0.406 0.665 1 0.71 0.561 0.617 0.559 0.556 0.583 0.591 0.606 0.52 0.54 0.504 0.505 0.528 0.498 0.456 0.474 0.498 0.451 0.397 0.445 0.447 0.319 0.377 0.45 0.348 0.255 0.216 0.345 0.21 0.338 0.438 0.328 0.332 0.386 0.316 0.253 0.19 0.228 0.302 0.184 0.199 0.296 0.381 0.38 0.214 0.339 0.4 0.41 0.383 0.472 0.49 0.431 0.423 0.463 0.457 0.381 0.419 0.519 0.484 0.456 0.419 0.396 0.447 0.321 0.402 0.52 0.468 0.362 0.404 0.36 0.395 0.462 0.363 0.316 0.466 0.268 0.451 0.444 0.385 0.295 0.175 0.27 0.33 0.184 
0.038 0.033 0.09 0.078 0.104 0.148 0.174 0.185 0.239 0.249 0.118 0.107 0.099 0.111 0.138 0.176 0.235 0.196 0.213 0.224 0.157 0.119 0.04 0.048 0.091 0.096 0.1 0.185 0.212 0.279 0.249 0.227 0.176 0.143 0.077 0.056 0.038 0.167 0.21 0.217 0.171 0.276 0.359 0.291 0.32 0.394 0.383 0.253 0.327 0.419 0.286 0.377 0.256 0.432 0.432 0.393 0.236 0.279 0.246 0.275 0.231 0.129 0.047 0.047 0.032 0.055 0.095 0.127 0.157 0.259 0.222 0.29 0.3 0.276 0.345 0.306 0.4 0.393 0.361 0.445 0.46 0.395 0.315 0.448 0.396 0.362 0.335 0.326 0.475 0.388 0.36 0.374 0.353 0.375 0.477 0.457 0.321 0.402 0.477 0.448 0.408 0.51 0.497 0.484 0.559 0.526 0.46 0.467 0.503 0.57 0.527 0.442 0.54 0.457 0.546 0.519 0.469 0.556 0.524 0.524 0.561 0.433 0.483 0.474 0.414 0.382 0.344 0.223 0.181 0.334 0.299 0.432 0.355 0.465 0.49 0.399 0.443 0.426 0.374 0.501 0.5 0.358 0.482 0.363 0.177 0.12 0.132 0.115 0.231 0.183 0.303 0.391 0.277 0.283 0.282 0.403 0.459 0.498 0.364 0.425 0.516 0.488 0.637 0.604 0.581 0.469 0.365 0.333 0.304 0.149 0.284 0.426 0.446 0.608 0.708 1 0.642 0.661 0.627 0.607 0.628 0.624 0.639 0.551 0.569 0.513 0.51 0.541 0.497 0.42 0.481 0.49 0.424 0.398 0.442 0.446 0.311 0.403 0.502 0.365 0.258 0.227 0.373 0.229 0.338 0.433 0.346 0.33 0.406 0.327 0.223 0.175 0.212 0.325 0.177 0.197 0.288 0.387 0.4 0.225 0.346 0.401 0.415 0.368 0.477 0.502 0.463 0.479 0.483 0.5 0.412 0.459 0.555 0.506 0.526 0.515 0.463 0.545 0.368 0.471 0.625 0.515 0.402 0.462 0.38 0.443 0.489 0.366 0.321 0.484 0.244 0.434 0.443 0.394 0.295 0.167 0.272 0.347 0.222 
0.032 0.029 0.062 0.071 0.101 0.12 0.137 0.141 0.186 0.188 0.081 0.081 0.076 0.088 0.107 0.14 0.201 0.173 0.164 0.172 0.123 0.09 0.041 0.045 0.058 0.072 0.078 0.141 0.166 0.228 0.193 0.175 0.136 0.109 0.056 0.058 0.039 0.162 0.197 0.198 0.149 0.231 0.31 0.266 0.27 0.36 0.34 0.241 0.319 0.388 0.253 0.359 0.258 0.409 0.402 0.362 0.23 0.234 0.212 0.217 0.186 0.113 0.044 0.036 0.034 0.042 0.086 0.104 0.136 0.216 0.192 0.238 0.259 0.227 0.322 0.259 0.372 0.356 0.358 0.44 0.445 0.379 0.296 0.429 0.394 0.388 0.346 0.311 0.476 0.368 0.33 0.367 0.333 0.376 0.482 0.44 0.296 0.398 0.477 0.426 0.401 0.472 0.463 0.475 0.544 0.488 0.452 0.441 0.48 0.516 0.49 0.41 0.487 0.442 0.515 0.487 0.436 0.517 0.525 0.49 0.543 0.402 0.467 0.468 0.376 0.34 0.314 0.193 0.172 0.3 0.281 0.4 0.336 0.431 0.451 0.351 0.396 0.378 0.333 0.464 0.446 0.314 0.429 0.319 0.143 0.124 0.139 0.09 0.183 0.139 0.291 0.401 0.267 0.26 0.275 0.385 0.457 0.477 0.377 0.438 0.512 0.531 0.69 0.627 0.565 0.503 0.372 0.323 0.283 0.139 0.308 0.451 0.425 0.589 0.573 0.65 1 0.685 0.602 0.592 0.651 0.627 0.64 0.54 0.551 0.518 0.517 0.552 0.525 0.451 0.501 0.51 0.454 0.424 0.471 0.468 0.332 0.412 0.519 0.394 0.269 0.212 0.364 0.23 0.325 0.435 0.327 0.323 0.386 0.311 0.234 0.194 0.229 0.313 0.177 0.197 0.311 0.425 0.4 0.237 0.346 0.416 0.422 0.38 0.482 0.492 0.442 0.448 0.485 0.51 0.408 0.446 0.542 0.474 0.48 0.467 0.423 0.484 0.349 0.426 0.555 0.484 0.37 0.431 0.365 0.433 0.481 0.366 0.331 0.472 0.261 0.444 0.43 0.399 0.325 0.171 0.275 0.343 0.176 
0.032 0.035 0.086 0.091 0.138 0.164 0.197 0.208 0.271 0.262 0.123 0.112 0.11 0.129 0.156 0.208 0.275 0.231 0.237 0.236 0.173 0.12 0.043 0.052 0.083 0.104 0.11 0.204 0.234 0.314 0.278 0.238 0.193 0.15 0.078 0.076 0.054 0.179 0.229 0.24 0.173 0.272 0.368 0.319 0.332 0.404 0.407 0.291 0.349 0.464 0.322 0.448 0.29 0.483 0.502 0.437 0.251 0.291 0.265 0.305 0.259 0.122 0.058 0.051 0.042 0.067 0.121 0.144 0.176 0.279 0.235 0.32 0.341 0.317 0.399 0.329 0.444 0.444 0.423 0.472 0.494 0.411 0.343 0.499 0.444 0.408 0.392 0.363 0.541 0.442 0.396 0.465 0.424 0.432 0.552 0.515 0.365 0.446 0.548 0.493 0.49 0.562 0.555 0.586 0.663 0.599 0.51 0.514 0.543 0.618 0.581 0.485 0.596 0.534 0.601 0.582 0.545 0.624 0.644 0.567 0.603 0.475 0.559 0.535 0.46 0.412 0.364 0.23 0.201 0.364 0.334 0.47 0.404 0.535 0.55 0.441 0.476 0.472 0.434 0.546 0.527 0.369 0.5 0.4 0.175 0.124 0.153 0.13 0.197 0.161 0.262 0.378 0.277 0.292 0.266 0.423 0.532 0.552 0.392 0.457 0.579 0.504 0.639 0.613 0.558 0.463 0.385 0.326 0.269 0.135 0.248 0.382 0.364 0.572 0.598 0.626 0.633 1 0.666 0.637 0.729 0.718 0.714 0.612 0.632 0.567 0.563 0.596 0.569 0.521 0.556 0.575 0.476 0.45 0.51 0.479 0.333 0.425 0.533 0.421 0.289 0.268 0.395 0.229 0.352 0.453 0.345 0.345 0.403 0.334 0.245 0.17 0.238 0.359 0.19 0.207 0.314 0.437 0.425 0.244 0.377 0.457 0.446 0.416 0.531 0.565 0.493 0.502 0.532 0.533 0.418 0.471 0.589 0.524 0.505 0.479 0.431 0.503 0.351 0.452 0.574 0.527 0.43 0.488 0.43 0.453 0.492 0.412 0.356 0.524 0.309 0.518 0.486 0.434 0.344 0.216 0.332 0.375 0.238 
0.046 0.041 0.071 0.079 0.118 0.14 0.137 0.162 0.216 0.218 0.103 0.103 0.086 0.108 0.135 0.162 0.219 0.18 0.189 0.202 0.146 0.11 0.045 0.052 0.082 0.094 0.091 0.166 0.201 0.257 0.232 0.214 0.17 0.125 0.072 0.058 0.044 0.158 0.203 0.202 0.14 0.28 0.351 0.293 0.297 0.373 0.367 0.268 0.319 0.425 0.313 0.411 0.296 0.46 0.45 0.409 0.233 0.258 0.236 0.275 0.227 0.126 0.042 0.045 0.045 0.06 0.107 0.132 0.162 0.258 0.23 0.258 0.304 0.253 0.354 0.299 0.403 0.396 0.377 0.473 0.487 0.416 0.347 0.491 0.442 0.43 0.391 0.36 0.53 0.416 0.378 0.414 0.38 0.406 0.517 0.472 0.335 0.428 0.531 0.464 0.458 0.541 0.539 0.523 0.6 0.554 0.497 0.463 0.512 0.545 0.533 0.446 0.525 0.459 0.531 0.492 0.462 0.534 0.564 0.494 0.565 0.413 0.48 0.5 0.404 0.389 0.354 0.211 0.189 0.344 0.326 0.449 0.378 0.469 0.489 0.379 0.418 0.4 0.362 0.476 0.457 0.323 0.463 0.354 0.144 0.103 0.127 0.087 0.183 0.165 0.246 0.35 0.25 0.269 0.248 0.375 0.454 0.509 0.369 0.426 0.522 0.495 0.632 0.597 0.529 0.433 0.366 0.324 0.279 0.145 0.256 0.362 0.37 0.542 0.587 0.643 0.578 0.716 1 0.634 0.664 0.7 0.714 0.582 0.61 0.56 0.575 0.599 0.551 0.466 0.53 0.561 0.473 0.447 0.491 0.47 0.33 0.415 0.502 0.426 0.27 0.265 0.402 0.247 0.362 0.464 0.358 0.347 0.41 0.344 0.257 0.204 0.232 0.358 0.176 0.225 0.337 0.446 0.422 0.266 0.362 0.442 0.423 0.393 0.518 0.521 0.489 0.487 0.516 0.533 0.43 0.501 0.597 0.502 0.52 0.491 0.429 0.493 0.385 0.453 0.586 0.563 0.462 0.528 0.456 0.48 0.542 0.408 0.347 0.542 0.297 0.484 0.495 0.422 0.328 0.178 0.308 0.379 0.199 
0.043 0.039 0.093 0.106 0.132 0.164 0.18 0.2 0.258 0.262 0.139 0.134 0.118 0.14 0.168 0.21 0.259 0.22 0.233 0.235 0.164 0.126 0.051 0.055 0.085 0.09 0.1 0.193 0.236 0.305 0.281 0.253 0.201 0.156 0.088 0.068 0.046 0.194 0.266 0.242 0.192 0.313 0.408 0.355 0.361 0.474 0.451 0.298 0.367 0.5 0.348 0.471 0.328 0.523 0.527 0.461 0.282 0.314 0.268 0.293 0.249 0.149 0.061 0.055 0.045 0.066 0.12 0.147 0.179 0.295 0.238 0.3 0.348 0.317 0.43 0.349 0.499 0.486 0.489 0.581 0.601 0.505 0.429 0.597 0.547 0.504 0.468 0.444 0.631 0.495 0.441 0.502 0.455 0.486 0.617 0.581 0.378 0.526 0.641 0.556 0.516 0.643 0.625 0.615 0.696 0.623 0.584 0.546 0.581 0.608 0.597 0.506 0.607 0.531 0.613 0.594 0.521 0.63 0.644 0.629 0.706 0.541 0.595 0.627 0.509 0.489 0.417 0.245 0.238 0.431 0.385 0.532 0.447 0.565 0.571 0.468 0.524 0.506 0.445 0.581 0.557 0.388 0.503 0.421 0.193 0.153 0.174 0.125 0.243 0.17 0.321 0.404 0.29 0.322 0.304 0.463 0.554 0.599 0.472 0.545 0.669 0.641 0.874 0.863 0.741 0.58 0.551 0.467 0.38 0.167 0.321 0.47 0.464 0.615 0.633 0.722 0.69 0.765 0.754 1 0.838 0.821 0.859 0.772 0.732 0.691 0.674 0.706 0.657 0.581 0.652 0.681 0.606 0.585 0.646 0.648 0.446 0.567 0.704 0.566 0.382 0.334 0.533 0.309 0.475 0.638 0.482 0.433 0.557 0.46 0.317 0.237 0.294 0.441 0.218 0.266 0.402 0.537 0.521 0.292 0.439 0.543 0.561 0.5 0.627 0.652 0.599 0.597 0.638 0.659 0.545 0.584 0.734 0.7 0.69 0.684 0.609 0.658 0.479 0.603 0.785 0.614 0.469 0.568 0.482 0.525 0.618 0.444 0.386 0.619 0.347 0.573 0.562 0.517 0.394 0.22 0.339 0.458 0.228 
0.035 0.03 0.089 0.099 0.132 0.15 0.164 0.192 0.25 0.252 0.116 0.126 0.112 0.13 0.147 0.177 0.249 0.2 0.203 0.217 0.155 0.115 0.052 0.051 0.081 0.094 0.1 0.176 0.206 0.282 0.237 0.22 0.179 0.142 0.073 0.058 0.043 0.19 0.228 0.248 0.181 0.292 0.344 0.302 0.314 0.394 0.369 0.254 0.316 0.449 0.296 0.427 0.311 0.493 0.495 0.418 0.247 0.269 0.239 0.265 0.221 0.131 0.052 0.056 0.051 0.053 0.113 0.144 0.166 0.254 0.224 0.28 0.328 0.303 0.414 0.337 0.46 0.464 0.436 0.535 0.543 0.453 0.371 0.521 0.48 0.466 0.422 0.394 0.556 0.437 0.423 0.447 0.425 0.445 0.563 0.499 0.364 0.455 0.543 0.472 0.461 0.564 0.548 0.544 0.62 0.549 0.496 0.491 0.517 0.579 0.524 0.434 0.536 0.472 0.544 0.549 0.497 0.602 0.622 0.578 0.647 0.503 0.541 0.54 0.469 0.452 0.389 0.22 0.202 0.356 0.35 0.477 0.385 0.508 0.521 0.431 0.476 0.445 0.39 0.536 0.516 0.333 0.466 0.346 0.163 0.12 0.138 0.111 0.189 0.133 0.217 0.349 0.265 0.296 0.285 0.411 0.522 0.565 0.403 0.487 0.625 0.524 0.653 0.63 0.553 0.458 0.389 0.343 0.296 0.122 0.246 0.362 0.33 0.544 0.539 0.587 0.572 0.717 0.613 0.669 1 0.776 0.778 0.688 0.693 0.616 0.617 0.627 0.6 0.518 0.565 0.588 0.507 0.49 0.518 0.523 0.336 0.447 0.566 0.462 0.291 0.28 0.443 0.272 0.411 0.519 0.408 0.383 0.455 0.387 0.286 0.205 0.272 0.382 0.227 0.233 0.354 0.476 0.447 0.276 0.385 0.488 0.491 0.441 0.559 0.578 0.516 0.529 0.534 0.562 0.47 0.487 0.62 0.559 0.53 0.501 0.435 0.487 0.363 0.446 0.565 0.538 0.427 0.478 0.425 0.486 0.54 0.418 0.34 0.534 0.291 0.505 0.503 0.427 0.334 0.208 0.332 0.423 0.228 
0.045 0.048 0.087 0.097 0.13 0.159 0.17 0.192 0.249 0.265 0.136 0.123 0.13 0.149 0.164 0.194 0.255 0.217 0.216 0.218 0.152 0.119 0.043 0.051 0.079 0.089 0.093 0.193 0.231 0.304 0.26 0.267 0.206 0.155 0.092 0.078 0.062 0.193 0.237 0.232 0.173 0.289 0.38 0.311 0.326 0.435 0.416 0.291 0.339 0.453 0.303 0.439 0.308 0.508 0.506 0.442 0.275 0.292 0.268 0.297 0.253 0.131 0.057 0.059 0.048 0.077 0.122 0.138 0.165 0.284 0.252 0.296 0.351 0.311 0.406 0.345 0.463 0.472 0.45 0.559 0.57 0.482 0.4 0.544 0.503 0.482 0.421 0.412 0.595 0.475 0.446 0.474 0.435 0.469 0.6 0.523 0.377 0.473 0.58 0.507 0.498 0.614 0.63 0.587 0.659 0.573 0.526 0.524 0.54 0.557 0.544 0.45 0.542 0.471 0.545 0.539 0.478 0.589 0.626 0.568 0.649 0.503 0.551 0.58 0.467 0.466 0.396 0.233 0.222 0.388 0.357 0.499 0.408 0.542 0.56 0.453 0.494 0.47 0.4 0.542 0.495 0.337 0.465 0.356 0.168 0.122 0.124 0.109 0.197 0.148 0.251 0.353 0.266 0.288 0.242 0.403 0.502 0.535 0.389 0.49 0.6 0.524 0.658 0.618 0.572 0.469 0.38 0.309 0.276 0.135 0.251 0.379 0.352 0.52 0.535 0.601 0.577 0.692 0.633 0.627 0.767 1 0.846 0.649 0.699 0.636 0.614 0.663 0.616 0.562 0.596 0.606 0.536 0.49 0.533 0.5 0.333 0.424 0.529 0.439 0.303 0.263 0.423 0.24 0.389 0.485 0.383 0.344 0.438 0.346 0.251 0.178 0.236 0.374 0.208 0.241 0.346 0.456 0.42 0.256 0.391 0.472 0.484 0.433 0.567 0.584 0.513 0.535 0.559 0.568 0.468 0.5 0.621 0.524 0.491 0.512 0.463 0.498 0.361 0.449 0.576 0.526 0.427 0.483 0.427 0.463 0.534 0.417 0.349 0.533 0.304 0.54 0.515 0.448 0.36 0.213 0.332 0.436 0.226 
0.03 0.028 0.065 0.072 0.106 0.126 0.128 0.157 0.205 0.216 0.099 0.094 0.1 0.113 0.142 0.163 0.205 0.176 0.174 0.195 0.128 0.095 0.031 0.044 0.063 0.076 0.081 0.167 0.186 0.246 0.224 0.201 0.159 0.133 0.068 0.054 0.037 0.148 0.189 0.213 0.158 0.254 0.319 0.272 0.278 0.357 0.36 0.251 0.315 0.391 0.27 0.383 0.269 0.418 0.413 0.376 0.207 0.235 0.203 0.242 0.229 0.125 0.05 0.053 0.039 0.052 0.101 0.129 0.139 0.259 0.199 0.239 0.271 0.235 0.348 0.294 0.396 0.422 0.393 0.457 0.512 0.435 0.34 0.499 0.45 0.421 0.392 0.368 0.54 0.424 0.378 0.417 0.371 0.413 0.522 0.487 0.314 0.419 0.541 0.471 0.423 0.529 0.51 0.479 0.551 0.477 0.458 0.421 0.438 0.49 0.477 0.395 0.461 0.423 0.483 0.466 0.413 0.515 0.53 0.495 0.571 0.429 0.458 0.503 0.419 0.393 0.335 0.197 0.184 0.33 0.321 0.454 0.351 0.464 0.475 0.4 0.425 0.405 0.34 0.452 0.408 0.283 0.39 0.298 0.133 0.105 0.105 0.086 0.162 0.128 0.211 0.28 0.21 0.23 0.233 0.35 0.444 0.475 0.38 0.433 0.527 0.46 0.566 0.56 0.502 0.407 0.345 0.304 0.235 0.104 0.201 0.313 0.309 0.459 0.483 0.522 0.489 0.599 0.54 0.583 0.655 0.705 1 0.61 0.622 0.605 0.61 0.618 0.574 0.496 0.537 0.578 0.494 0.456 0.497 0.469 0.284 0.376 0.463 0.373 0.286 0.247 0.376 0.228 0.354 0.448 0.326 0.352 0.431 0.322 0.246 0.18 0.236 0.371 0.198 0.228 0.331 0.424 0.415 0.254 0.358 0.443 0.453 0.387 0.506 0.536 0.477 0.476 0.519 0.549 0.431 0.464 0.603 0.521 0.486 0.457 0.403 0.46 0.358 0.414 0.537 0.498 0.388 0.431 0.385 0.447 0.491 0.368 0.318 0.507 0.272 0.485 0.465 0.426 0.33 0.171 0.299 0.394 0.197 
0.044 0.049 0.103 0.107 0.139 0.172 0.19 0.203 0.274 0.283 0.131 0.123 0.11 0.135 0.177 0.22 0.282 0.227 0.245 0.246 0.175 0.129 0.054 0.066 0.088 0.108 0.115 0.221 0.237 0.334 0.272 0.239 0.199 0.162 0.078 0.06 0.032 0.18 0.249 0.235 0.164 0.311 0.377 0.31 0.321 0.41 0.39 0.27 0.334 0.437 0.29 0.419 0.307 0.466 0.492 0.426 0.26 0.268 0.261 0.289 0.233 0.143 0.054 0.047 0.046 0.053 0.114 0.136 0.178 0.277 0.258 0.312 0.346 0.314 0.409 0.331 0.471 0.497 0.459 0.574 0.594 0.485 0.381 0.583 0.526 0.494 0.445 0.414 0.604 0.499 0.447 0.504 0.455 0.481 0.627 0.548 0.377 0.491 0.596 0.508 0.484 0.577 0.564 0.572 0.642 0.566 0.504 0.488 0.535 0.539 0.525 0.457 0.527 0.469 0.545 0.554 0.467 0.616 0.612 0.592 0.689 0.526 0.577 0.6 0.473 0.442 0.406 0.243 0.222 0.403 0.365 0.505 0.395 0.523 0.539 0.425 0.476 0.473 0.42 0.541 0.493 0.332 0.466 0.342 0.153 0.111 0.124 0.094 0.208 0.152 0.269 0.368 0.278 0.309 0.3 0.457 0.546 0.586 0.43 0.527 0.686 0.568 0.689 0.661 0.604 0.517 0.442 0.379 0.293 0.154 0.277 0.417 0.369 0.542 0.553 0.614 0.589 0.68 0.623 0.701 0.769 0.761 0.852 1 0.763 0.7 0.714 0.757 0.678 0.591 0.648 0.646 0.586 0.543 0.64 0.6 0.408 0.506 0.596 0.483 0.332 0.326 0.486 0.305 0.431 0.555 0.396 0.425 0.507 0.42 0.307 0.22 0.285 0.411 0.237 0.253 0.378 0.531 0.513 0.284 0.43 0.545 0.521 0.47 0.622 0.633 0.576 0.557 0.579 0.63 0.496 0.536 0.656 0.63 0.533 0.53 0.461 0.537 0.392 0.478 0.611 0.576 0.46 0.482 0.439 0.517 0.555 0.42 0.384 0.573 0.333 0.553 0.536 0.468 0.367 0.222 0.338 0.44 0.259 
0.031 0.027 0.083 0.091 0.127 0.17 0.177 0.194 0.267 0.255 0.134 0.137 0.123 0.143 0.168 0.202 0.261 0.222 0.229 0.242 0.172 0.129 0.045 0.06 0.09 0.101 0.116 0.215 0.244 0.306 0.264 0.251 0.212 0.166 0.084 0.075 0.06 0.172 0.222 0.242 0.166 0.277 0.377 0.31 0.302 0.404 0.385 0.26 0.351 0.434 0.298 0.408 0.294 0.493 0.478 0.443 0.265 0.289 0.267 0.276 0.23 0.139 0.048 0.041 0.046 0.063 0.111 0.131 0.161 0.263 0.24 0.291 0.347 0.307 0.425 0.372 0.498 0.501 0.487 0.597 0.589 0.505 0.406 0.588 0.535 0.516 0.482 0.428 0.637 0.527 0.467 0.501 0.451 0.467 0.632 0.552 0.362 0.503 0.607 0.524 0.501 0.613 0.605 0.581 0.66 0.58 0.51 0.461 0.499 0.541 0.523 0.429 0.509 0.455 0.544 0.571 0.495 0.633 0.618 0.627 0.724 0.558 0.603 0.629 0.512 0.481 0.412 0.261 0.198 0.397 0.386 0.511 0.427 0.56 0.559 0.451 0.484 0.462 0.387 0.54 0.501 0.323 0.437 0.319 0.124 0.091 0.111 0.083 0.196 0.15 0.25 0.342 0.287 0.321 0.281 0.427 0.543 0.607 0.422 0.511 0.667 0.557 0.654 0.654 0.575 0.508 0.44 0.352 0.298 0.147 0.253 0.393 0.353 0.521 0.54 0.6 0.565 0.685 0.629 0.67 0.745 0.791 0.832 0.721 1 0.724 0.687 0.768 0.709 0.604 0.647 0.68 0.57 0.547 0.586 0.56 0.369 0.477 0.58 0.469 0.303 0.301 0.46 0.296 0.411 0.511 0.385 0.394 0.474 0.384 0.296 0.217 0.289 0.398 0.242 0.272 0.397 0.516 0.458 0.318 0.44 0.515 0.511 0.439 0.584 0.614 0.528 0.545 0.58 0.598 0.467 0.513 0.633 0.584 0.533 0.53 0.459 0.508 0.377 0.473 0.592 0.552 0.456 0.501 0.436 0.49 0.559 0.418 0.352 0.578 0.326 0.54 0.54 0.485 0.367 0.202 0.336 0.452 0.248 
0.037 0.04 0.103 0.111 0.126 0.155 0.182 0.187 0.267 0.27 0.128 0.125 0.108 0.122 0.153 0.192 0.252 0.215 0.221 0.23 0.172 0.126 0.057 0.071 0.1 0.114 0.114 0.19 0.223 0.309 0.267 0.238 0.184 0.138 0.072 0.059 0.04 0.196 0.25 0.227 0.176 0.299 0.392 0.299 0.325 0.41 0.398 0.267 0.33 0.444 0.317 0.461 0.316 0.508 0.495 0.462 0.26 0.297 0.27 0.302 0.248 0.15 0.062 0.051 0.043 0.062 0.123 0.143 0.179 0.258 0.25 0.304 0.33 0.293 0.418 0.345 0.481 0.49 0.452 0.563 0.576 0.498 0.403 0.601 0.558 0.544 0.493 0.466 0.654 0.528 0.475 0.527 0.507 0.513 0.687 0.604 0.399 0.519 0.637 0.556 0.484 0.612 0.623 0.597 0.657 0.574 0.513 0.499 0.532 0.556 0.539 0.434 0.527 0.476 0.544 0.545 0.469 0.584 0.607 0.611 0.679 0.513 0.571 0.595 0.504 0.477 0.401 0.252 0.21 0.407 0.382 0.515 0.429 0.575 0.562 0.437 0.49 0.473 0.394 0.525 0.506 0.333 0.453 0.353 0.133 0.089 0.11 0.095 0.182 0.154 0.254 0.339 0.259 0.272 0.241 0.384 0.49 0.58 0.383 0.498 0.629 0.499 0.635 0.606 0.56 0.455 0.351 0.291 0.258 0.137 0.246 0.347 0.342 0.526 0.529 0.577 0.542 0.655 0.615 0.635 0.734 0.771 0.848 0.67 0.791 1 0.742 0.756 0.743 0.656 0.68 0.692 0.592 0.549 0.554 0.522 0.332 0.427 0.539 0.413 0.272 0.253 0.414 0.257 0.374 0.475 0.358 0.365 0.468 0.349 0.267 0.191 0.241 0.38 0.191 0.212 0.381 0.515 0.491 0.297 0.464 0.56 0.533 0.482 0.645 0.668 0.593 0.586 0.608 0.638 0.507 0.526 0.662 0.584 0.537 0.501 0.442 0.496 0.378 0.459 0.58 0.561 0.451 0.506 0.445 0.505 0.574 0.427 0.388 0.578 0.354 0.604 0.564 0.502 0.406 0.231 0.394 0.472 0.244 
0.044 0.039 0.078 0.088 0.107 0.142 0.147 0.155 0.218 0.217 0.08 0.078 0.083 0.094 0.11 0.144 0.201 0.168 0.19 0.19 0.14 0.111 0.048 0.06 0.082 0.084 0.098 0.18 0.2 0.25 0.21 0.194 0.143 0.122 0.061 0.065 0.04 0.151 0.192 0.198 0.15 0.256 0.306 0.257 0.285 0.353 0.337 0.227 0.273 0.371 0.27 0.376 0.289 0.425 0.434 0.392 0.237 0.244 0.221 0.242 0.199 0.11 0.039 0.033 0.033 0.043 0.085 0.116 0.138 0.217 0.19 0.248 0.289 0.267 0.36 0.311 0.422 0.413 0.41 0.495 0.528 0.441 0.351 0.556 0.524 0.491 0.467 0.442 0.619 0.501 0.454 0.47 0.446 0.45 0.593 0.521 0.338 0.449 0.526 0.485 0.418 0.509 0.51 0.493 0.544 0.478 0.451 0.449 0.446 0.471 0.435 0.382 0.458 0.406 0.476 0.478 0.43 0.522 0.522 0.533 0.599 0.464 0.5 0.515 0.418 0.404 0.36 0.221 0.21 0.364 0.341 0.435 0.351 0.471 0.485 0.374 0.417 0.401 0.354 0.465 0.435 0.296 0.401 0.294 0.135 0.096 0.104 0.082 0.162 0.134 0.225 0.323 0.247 0.276 0.226 0.384 0.459 0.515 0.378 0.474 0.561 0.465 0.571 0.563 0.501 0.421 0.364 0.293 0.231 0.134 0.245 0.329 0.308 0.458 0.48 0.509 0.479 0.597 0.524 0.581 0.653 0.672 0.76 0.637 0.647 0.676 1 0.757 0.649 0.59 0.658 0.672 0.584 0.525 0.563 0.489 0.305 0.375 0.485 0.399 0.284 0.257 0.389 0.262 0.376 0.473 0.359 0.375 0.468 0.357 0.242 0.203 0.256 0.395 0.208 0.259 0.382 0.496 0.478 0.28 0.429 0.549 0.508 0.436 0.56 0.593 0.542 0.532 0.565 0.616 0.484 0.484 0.6 0.546 0.488 0.47 0.407 0.451 0.339 0.417 0.526 0.491 0.387 0.426 0.395 0.438 0.482 0.362 0.321 0.542 0.294 0.517 0.489 0.428 0.331 0.182 0.347 0.423 0.19 
0.029 0.027 0.064 0.079 0.103 0.129 0.143 0.173 0.214 0.211 0.099 0.094 0.087 0.1 0.125 0.149 0.203 0.175 0.178 0.181 0.122 0.088 0.033 0.042 0.054 0.064 0.072 0.152 0.183 0.248 0.212 0.187 0.149 0.116 0.064 0.056 0.04 0.154 0.19 0.191 0.144 0.21 0.3 0.247 0.261 0.34 0.327 0.217 0.291 0.36 0.259 0.372 0.26 0.425 0.432 0.379 0.231 0.245 0.209 0.22 0.209 0.119 0.043 0.042 0.035 0.045 0.085 0.106 0.138 0.212 0.198 0.245 0.292 0.241 0.33 0.294 0.396 0.421 0.406 0.49 0.551 0.464 0.363 0.562 0.537 0.505 0.469 0.438 0.621 0.488 0.419 0.445 0.387 0.428 0.56 0.49 0.34 0.445 0.503 0.461 0.415 0.503 0.496 0.483 0.549 0.479 0.428 0.408 0.43 0.46 0.445 0.383 0.447 0.406 0.463 0.455 0.409 0.494 0.492 0.521 0.604 0.468 0.489 0.5 0.419 0.382 0.335 0.205 0.182 0.343 0.323 0.431 0.352 0.452 0.479 0.372 0.388 0.374 0.333 0.435 0.418 0.3 0.371 0.3 0.136 0.1 0.12 0.091 0.145 0.101 0.213 0.312 0.211 0.256 0.228 0.347 0.443 0.49 0.362 0.432 0.541 0.451 0.539 0.516 0.46 0.401 0.343 0.277 0.226 0.11 0.201 0.324 0.299 0.449 0.44 0.481 0.464 0.551 0.465 0.528 0.604 0.631 0.679 0.574 0.636 0.591 0.657 1 0.671 0.535 0.62 0.675 0.579 0.53 0.507 0.449 0.294 0.376 0.457 0.363 0.259 0.234 0.362 0.218 0.334 0.418 0.313 0.325 0.393 0.31 0.227 0.176 0.218 0.343 0.18 0.212 0.366 0.461 0.417 0.275 0.415 0.461 0.443 0.383 0.515 0.531 0.464 0.478 0.499 0.524 0.419 0.414 0.529 0.458 0.438 0.402 0.37 0.418 0.309 0.377 0.473 0.442 0.358 0.427 0.372 0.395 0.43 0.346 0.295 0.482 0.28 0.48 0.445 0.396 0.305 0.189 0.293 0.455 0.195 
0.051 0.043 0.091 0.096 0.113 0.166 0.173 0.192 0.259 0.247 0.124 0.12 0.104 0.118 0.151 0.197 0.25 0.22 0.216 0.225 0.169 0.128 0.051 0.055 0.075 0.101 0.112 0.193 0.217 0.3 0.266 0.229 0.206 0.157 0.082 0.058 0.044 0.173 0.232 0.221 0.169 0.28 0.359 0.301 0.328 0.394 0.383 0.285 0.328 0.452 0.3 0.438 0.301 0.5 0.489 0.433 0.249 0.277 0.251 0.268 0.23 0.136 0.059 0.057 0.044 0.061 0.118 0.133 0.171 0.252 0.233 0.3 0.344 0.291 0.409 0.34 0.477 0.478 0.479 0.586 0.626 0.513 0.417 0.631 0.562 0.535 0.491 0.476 0.721 0.583 0.503 0.539 0.491 0.536 0.72 0.612 0.401 0.549 0.622 0.546 0.485 0.606 0.582 0.571 0.638 0.571 0.524 0.495 0.51 0.524 0.533 0.442 0.545 0.494 0.542 0.531 0.475 0.565 0.604 0.605 0.701 0.549 0.565 0.581 0.474 0.479 0.404 0.267 0.238 0.435 0.371 0.535 0.42 0.532 0.539 0.401 0.46 0.439 0.39 0.519 0.475 0.324 0.452 0.353 0.159 0.117 0.132 0.118 0.185 0.146 0.239 0.344 0.272 0.29 0.264 0.398 0.505 0.555 0.421 0.519 0.614 0.507 0.614 0.595 0.517 0.439 0.399 0.334 0.259 0.134 0.252 0.362 0.341 0.52 0.518 0.552 0.535 0.638 0.577 0.62 0.695 0.721 0.763 0.649 0.733 0.72 0.706 0.812 1 0.672 0.704 0.744 0.62 0.568 0.566 0.531 0.37 0.43 0.533 0.433 0.317 0.285 0.421 0.278 0.395 0.486 0.388 0.391 0.471 0.371 0.265 0.207 0.281 0.418 0.226 0.246 0.417 0.548 0.487 0.32 0.475 0.571 0.54 0.484 0.616 0.645 0.574 0.585 0.583 0.628 0.496 0.509 0.638 0.535 0.508 0.477 0.42 0.47 0.34 0.416 0.55 0.538 0.443 0.486 0.438 0.492 0.546 0.429 0.35 0.54 0.326 0.573 0.531 0.467 0.381 0.236 0.376 0.484 0.234 
0.038 0.038 0.074 0.086 0.103 0.129 0.146 0.156 0.216 0.219 0.091 0.094 0.077 0.092 0.124 0.155 0.218 0.173 0.182 0.182 0.138 0.101 0.04 0.042 0.068 0.076 0.076 0.154 0.188 0.25 0.224 0.184 0.158 0.12 0.067 0.049 0.033 0.143 0.19 0.19 0.135 0.241 0.308 0.25 0.267 0.356 0.347 0.214 0.272 0.379 0.255 0.374 0.265 0.414 0.415 0.375 0.213 0.244 0.217 0.255 0.21 0.124 0.04 0.047 0.034 0.048 0.094 0.111 0.145 0.213 0.205 0.247 0.284 0.258 0.337 0.293 0.423 0.43 0.43 0.5 0.532 0.445 0.371 0.544 0.508 0.501 0.431 0.421 0.613 0.526 0.482 0.546 0.482 0.51 0.715 0.565 0.36 0.472 0.538 0.485 0.469 0.536 0.498 0.477 0.555 0.486 0.431 0.429 0.439 0.448 0.459 0.367 0.458 0.399 0.478 0.478 0.428 0.516 0.53 0.519 0.619 0.454 0.512 0.522 0.433 0.411 0.372 0.23 0.199 0.378 0.34 0.449 0.353 0.454 0.479 0.359 0.398 0.378 0.337 0.447 0.433 0.303 0.393 0.314 0.141 0.1 0.108 0.082 0.181 0.138 0.199 0.305 0.225 0.23 0.214 0.331 0.438 0.502 0.343 0.436 0.55 0.445 0.546 0.531 0.473 0.397 0.333 0.28 0.224 0.096 0.209 0.322 0.313 0.455 0.467 0.501 0.491 0.567 0.53 0.562 0.614 0.64 0.687 0.592 0.643 0.651 0.65 0.706 0.703 1 0.73 0.701 0.593 0.499 0.504 0.473 0.324 0.385 0.464 0.384 0.269 0.247 0.356 0.23 0.353 0.433 0.331 0.347 0.398 0.327 0.251 0.182 0.23 0.345 0.17 0.209 0.358 0.485 0.443 0.288 0.458 0.568 0.56 0.478 0.62 0.681 0.547 0.531 0.547 0.573 0.467 0.451 0.549 0.517 0.463 0.432 0.384 0.416 0.319 0.394 0.491 0.465 0.381 0.434 0.383 0.433 0.489 0.386 0.343 0.529 0.331 0.553 0.485 0.433 0.377 0.212 0.365 0.43 0.198 
0.02 0.02 0.053 0.066 0.09 0.122 0.135 0.151 0.186 0.191 0.088 0.087 0.09 0.113 0.124 0.155 0.182 0.16 0.163 0.158 0.121 0.072 0.027 0.037 0.052 0.066 0.069 0.164 0.173 0.224 0.195 0.187 0.151 0.116 0.052 0.048 0.042 0.135 0.159 0.17 0.116 0.195 0.236 0.218 0.216 0.28 0.265 0.188 0.229 0.31 0.205 0.295 0.212 0.354 0.342 0.324 0.183 0.172 0.168 0.193 0.166 0.103 0.043 0.028 0.025 0.037 0.076 0.102 0.119 0.19 0.155 0.196 0.227 0.221 0.293 0.254 0.357 0.363 0.363 0.424 0.461 0.415 0.319 0.479 0.486 0.485 0.473 0.45 0.643 0.449 0.387 0.416 0.384 0.404 0.512 0.445 0.298 0.386 0.442 0.406 0.356 0.408 0.431 0.417 0.466 0.401 0.384 0.35 0.375 0.395 0.374 0.313 0.38 0.327 0.397 0.396 0.347 0.444 0.436 0.428 0.519 0.398 0.418 0.42 0.369 0.343 0.292 0.179 0.157 0.32 0.285 0.39 0.313 0.385 0.411 0.309 0.321 0.31 0.274 0.362 0.345 0.241 0.321 0.25 0.104 0.074 0.081 0.065 0.137 0.099 0.17 0.258 0.197 0.22 0.2 0.289 0.359 0.423 0.294 0.389 0.455 0.386 0.476 0.458 0.407 0.333 0.283 0.25 0.192 0.095 0.19 0.27 0.247 0.368 0.383 0.42 0.401 0.476 0.42 0.476 0.52 0.537 0.581 0.501 0.526 0.523 0.541 0.614 0.549 0.533 1 0.775 0.626 0.486 0.492 0.418 0.276 0.339 0.4 0.345 0.249 0.203 0.327 0.233 0.32 0.38 0.31 0.318 0.374 0.296 0.235 0.164 0.213 0.327 0.184 0.221 0.374 0.504 0.389 0.287 0.529 0.478 0.432 0.397 0.498 0.507 0.451 0.434 0.462 0.47 0.402 0.393 0.462 0.432 0.399 0.372 0.327 0.349 0.256 0.344 0.429 0.394 0.309 0.357 0.32 0.35 0.391 0.338 0.288 0.439 0.262 0.461 0.402 0.364 0.305 0.186 0.291 0.407 0.173 
0.024 0.016 0.052 0.057 0.07 0.105 0.119 0.137 0.183 0.184 0.079 0.078 0.074 0.084 0.107 0.123 0.169 0.13 0.151 0.145 0.101 0.061 0.022 0.032 0.048 0.055 0.06 0.129 0.148 0.204 0.172 0.159 0.114 0.088 0.046 0.044 0.031 0.124 0.157 0.164 0.118 0.204 0.256 0.203 0.237 0.292 0.28 0.194 0.229 0.301 0.195 0.283 0.2 0.334 0.334 0.31 0.184 0.202 0.175 0.2 0.176 0.097 0.04 0.03 0.028 0.04 0.076 0.099 0.117 0.176 0.153 0.203 0.24 0.208 0.314 0.28 0.377 0.382 0.368 0.432 0.49 0.41 0.318 0.546 0.557 0.532 0.556 0.497 0.722 0.458 0.377 0.395 0.373 0.399 0.495 0.431 0.29 0.385 0.436 0.373 0.385 0.421 0.417 0.406 0.462 0.401 0.369 0.34 0.376 0.394 0.382 0.303 0.379 0.325 0.41 0.394 0.35 0.422 0.444 0.451 0.538 0.402 0.433 0.448 0.35 0.364 0.303 0.179 0.148 0.282 0.25 0.366 0.306 0.375 0.393 0.305 0.32 0.314 0.273 0.369 0.351 0.245 0.303 0.228 0.096 0.073 0.078 0.081 0.139 0.097 0.174 0.24 0.18 0.209 0.204 0.299 0.363 0.406 0.302 0.382 0.466 0.399 0.483 0.459 0.418 0.353 0.298 0.236 0.23 0.104 0.194 0.253 0.246 0.385 0.376 0.421 0.413 0.498 0.45 0.485 0.516 0.538 0.572 0.495 0.521 0.513 0.54 0.624 0.542 0.481 0.706 1 0.671 0.49 0.453 0.399 0.259 0.32 0.408 0.33 0.224 0.201 0.333 0.222 0.293 0.38 0.309 0.324 0.364 0.277 0.213 0.171 0.227 0.323 0.161 0.222 0.359 0.462 0.402 0.257 0.482 0.467 0.427 0.379 0.478 0.488 0.437 0.438 0.442 0.463 0.38 0.408 0.45 0.427 0.38 0.344 0.325 0.373 0.288 0.347 0.441 0.4 0.313 0.359 0.316 0.35 0.403 0.309 0.266 0.418 0.255 0.433 0.408 0.346 0.302 0.174 0.273 0.416 0.172 
0.033 0.031 0.071 0.07 0.101 0.137 0.14 0.159 0.22 0.222 0.116 0.109 0.093 0.1 0.112 0.16 0.219 0.166 0.189 0.196 0.145 0.1 0.035 0.05 0.086 0.098 0.087 0.152 0.189 0.268 0.219 0.189 0.162 0.117 0.063 0.055 0.042 0.146 0.189 0.186 0.122 0.222 0.292 0.248 0.277 0.337 0.33 0.243 0.277 0.364 0.246 0.367 0.257 0.41 0.391 0.362 0.228 0.239 0.216 0.237 0.212 0.12 0.056 0.038 0.037 0.057 0.089 0.118 0.136 0.22 0.203 0.235 0.277 0.237 0.333 0.295 0.393 0.399 0.406 0.475 0.537 0.441 0.344 0.549 0.559 0.538 0.502 0.467 0.683 0.448 0.388 0.416 0.37 0.409 0.522 0.451 0.302 0.409 0.476 0.42 0.375 0.471 0.43 0.445 0.524 0.437 0.416 0.403 0.426 0.425 0.425 0.368 0.423 0.39 0.443 0.466 0.387 0.485 0.489 0.489 0.592 0.437 0.459 0.471 0.406 0.396 0.335 0.195 0.17 0.314 0.299 0.409 0.354 0.445 0.458 0.361 0.384 0.361 0.298 0.433 0.397 0.271 0.376 0.278 0.131 0.093 0.105 0.087 0.167 0.124 0.186 0.284 0.212 0.236 0.216 0.332 0.413 0.466 0.354 0.429 0.526 0.424 0.517 0.484 0.429 0.363 0.291 0.264 0.215 0.121 0.205 0.295 0.281 0.418 0.416 0.455 0.434 0.517 0.486 0.509 0.577 0.58 0.617 0.568 0.606 0.552 0.6 0.691 0.59 0.53 0.768 0.836 1 0.572 0.556 0.466 0.307 0.368 0.449 0.364 0.265 0.238 0.387 0.254 0.37 0.427 0.348 0.368 0.404 0.31 0.241 0.172 0.255 0.376 0.202 0.226 0.415 0.582 0.441 0.296 0.519 0.515 0.467 0.407 0.511 0.543 0.49 0.483 0.491 0.515 0.429 0.419 0.522 0.457 0.429 0.391 0.36 0.401 0.292 0.361 0.467 0.425 0.349 0.391 0.361 0.394 0.442 0.349 0.292 0.464 0.264 0.454 0.417 0.374 0.281 0.18 0.312 0.457 0.207 
0.029 0.024 0.054 0.06 0.082 0.117 0.125 0.121 0.18 0.189 0.089 0.093 0.084 0.096 0.109 0.138 0.191 0.153 0.155 0.166 0.12 0.078 0.033 0.036 0.056 0.067 0.069 0.141 0.159 0.217 0.189 0.178 0.14 0.118 0.069 0.049 0.031 0.143 0.197 0.187 0.139 0.208 0.279 0.242 0.252 0.305 0.311 0.218 0.264 0.331 0.234 0.326 0.238 0.38 0.347 0.314 0.197 0.237 0.2 0.221 0.191 0.114 0.043 0.042 0.041 0.055 0.082 0.101 0.127 0.202 0.186 0.231 0.254 0.203 0.289 0.249 0.361 0.372 0.352 0.452 0.519 0.43 0.318 0.518 0.494 0.473 0.446 0.399 0.558 0.426 0.347 0.364 0.344 0.356 0.469 0.402 0.283 0.373 0.445 0.396 0.356 0.446 0.439 0.421 0.473 0.412 0.374 0.363 0.401 0.415 0.397 0.334 0.394 0.338 0.402 0.407 0.355 0.456 0.458 0.452 0.566 0.42 0.429 0.431 0.353 0.344 0.286 0.184 0.161 0.278 0.267 0.359 0.303 0.394 0.419 0.324 0.344 0.337 0.294 0.397 0.365 0.252 0.33 0.238 0.105 0.076 0.091 0.071 0.13 0.101 0.204 0.278 0.206 0.214 0.199 0.293 0.389 0.46 0.361 0.494 0.499 0.424 0.481 0.464 0.434 0.347 0.297 0.261 0.209 0.085 0.203 0.289 0.268 0.384 0.422 0.442 0.417 0.495 0.447 0.486 0.533 0.556 0.594 0.519 0.555 0.517 0.538 0.632 0.54 0.46 0.576 0.625 0.617 1 0.584 0.47 0.309 0.375 0.427 0.361 0.24 0.21 0.35 0.219 0.319 0.408 0.309 0.313 0.361 0.283 0.223 0.16 0.209 0.337 0.167 0.22 0.333 0.476 0.38 0.266 0.4 0.421 0.391 0.344 0.467 0.467 0.43 0.442 0.444 0.458 0.372 0.372 0.475 0.42 0.404 0.406 0.354 0.385 0.286 0.346 0.44 0.403 0.321 0.363 0.317 0.372 0.415 0.315 0.28 0.421 0.243 0.42 0.39 0.352 0.266 0.156 0.245 0.446 0.167 
0.024 0.026 0.058 0.062 0.091 0.112 0.126 0.131 0.175 0.193 0.099 0.098 0.069 0.09 0.101 0.133 0.18 0.144 0.16 0.164 0.119 0.084 0.038 0.04 0.063 0.069 0.072 0.154 0.171 0.225 0.179 0.178 0.129 0.113 0.059 0.052 0.047 0.134 0.174 0.179 0.129 0.218 0.254 0.227 0.255 0.299 0.284 0.194 0.26 0.328 0.212 0.321 0.216 0.354 0.347 0.328 0.2 0.201 0.202 0.222 0.17 0.094 0.039 0.026 0.035 0.036 0.08 0.102 0.128 0.185 0.179 0.199 0.242 0.214 0.287 0.261 0.364 0.361 0.339 0.399 0.432 0.39 0.304 0.447 0.413 0.408 0.372 0.345 0.475 0.34 0.331 0.364 0.337 0.371 0.46 0.399 0.297 0.362 0.424 0.361 0.358 0.422 0.4 0.42 0.48 0.431 0.377 0.368 0.397 0.411 0.401 0.352 0.42 0.373 0.401 0.399 0.365 0.425 0.418 0.443 0.518 0.412 0.423 0.414 0.354 0.342 0.294 0.193 0.178 0.297 0.272 0.348 0.295 0.39 0.399 0.308 0.348 0.336 0.297 0.396 0.373 0.265 0.354 0.28 0.132 0.099 0.116 0.082 0.154 0.114 0.194 0.268 0.2 0.22 0.226 0.311 0.4 0.428 0.317 0.407 0.462 0.405 0.499 0.485 0.443 0.372 0.315 0.266 0.221 0.111 0.21 0.299 0.268 0.393 0.414 0.44 0.429 0.486 0.443 0.508 0.528 0.524 0.57 0.522 0.523 0.48 0.52 0.551 0.49 0.455 0.526 0.533 0.517 0.521 1 0.572 0.344 0.395 0.442 0.361 0.24 0.22 0.378 0.254 0.397 0.444 0.356 0.364 0.42 0.313 0.246 0.185 0.246 0.376 0.185 0.228 0.363 0.565 0.445 0.26 0.376 0.43 0.4 0.369 0.453 0.475 0.426 0.422 0.441 0.454 0.372 0.401 0.471 0.464 0.376 0.385 0.345 0.379 0.289 0.347 0.453 0.407 0.329 0.366 0.336 0.387 0.402 0.308 0.26 0.401 0.232 0.392 0.368 0.332 0.284 0.177 0.264 0.366 0.175 
0.036 0.037 0.085 0.082 0.093 0.13 0.138 0.144 0.199 0.204 0.106 0.09 0.081 0.099 0.125 0.151 0.212 0.171 0.187 0.187 0.142 0.103 0.046 0.055 0.079 0.083 0.088 0.166 0.181 0.239 0.218 0.187 0.145 0.129 0.071 0.058 0.041 0.151 0.188 0.191 0.134 0.233 0.306 0.252 0.266 0.339 0.319 0.219 0.272 0.378 0.251 0.359 0.259 0.418 0.386 0.353 0.217 0.231 0.206 0.235 0.197 0.128 0.041 0.04 0.029 0.045 0.095 0.108 0.137 0.22 0.197 0.256 0.278 0.249 0.348 0.309 0.416 0.413 0.421 0.469 0.507 0.428 0.341 0.502 0.498 0.452 0.449 0.414 0.572 0.45 0.397 0.443 0.408 0.441 0.562 0.484 0.322 0.433 0.522 0.464 0.427 0.499 0.52 0.493 0.542 0.46 0.459 0.434 0.443 0.453 0.452 0.4 0.451 0.388 0.465 0.48 0.415 0.515 0.52 0.527 0.572 0.447 0.492 0.499 0.403 0.388 0.341 0.223 0.185 0.357 0.302 0.414 0.338 0.442 0.466 0.373 0.412 0.393 0.363 0.441 0.426 0.292 0.396 0.304 0.13 0.096 0.109 0.092 0.15 0.124 0.238 0.313 0.234 0.267 0.26 0.393 0.471 0.529 0.426 0.538 0.574 0.527 0.654 0.648 0.557 0.469 0.436 0.37 0.268 0.122 0.23 0.352 0.32 0.472 0.461 0.533 0.505 0.578 0.571 0.651 0.641 0.629 0.702 0.646 0.605 0.576 0.6 0.606 0.562 0.523 0.581 0.612 0.551 0.543 0.772 1 0.524 0.577 0.657 0.555 0.387 0.375 0.605 0.382 0.589 0.695 0.552 0.559 0.592 0.505 0.392 0.276 0.354 0.451 0.23 0.289 0.427 0.555 0.531 0.285 0.43 0.465 0.47 0.438 0.542 0.568 0.53 0.527 0.536 0.556 0.483 0.473 0.595 0.607 0.508 0.495 0.442 0.48 0.363 0.439 0.55 0.518 0.412 0.434 0.396 0.45 0.502 0.395 0.341 0.512 0.283 0.492 0.493 0.44 0.328 0.201 0.316 0.406 0.186 
0.013 0.018 0.041 0.046 0.046 0.063 0.064 0.083 0.102 0.103 0.056 0.049 0.037 0.05 0.06 0.075 0.098 0.08 0.087 0.09 0.07 0.05 0.026 0.027 0.034 0.041 0.047 0.079 0.089 0.111 0.102 0.098 0.077 0.059 0.027 0.021 0.015 0.07 0.093 0.095 0.057 0.116 0.153 0.123 0.128 0.16 0.165 0.114 0.145 0.186 0.136 0.181 0.114 0.197 0.194 0.179 0.099 0.112 0.109 0.122 0.104 0.058 0.021 0.022 0.02 0.021 0.043 0.052 0.075 0.107 0.107 0.115 0.126 0.108 0.143 0.12 0.175 0.179 0.178 0.205 0.231 0.186 0.142 0.224 0.208 0.201 0.189 0.174 0.26 0.214 0.191 0.196 0.172 0.196 0.252 0.229 0.155 0.212 0.248 0.21 0.185 0.247 0.246 0.23 0.275 0.253 0.215 0.218 0.221 0.24 0.225 0.196 0.228 0.198 0.229 0.241 0.217 0.255 0.247 0.245 0.289 0.21 0.231 0.24 0.186 0.162 0.144 0.073 0.078 0.151 0.139 0.2 0.17 0.221 0.222 0.165 0.192 0.183 0.166 0.221 0.223 0.147 0.209 0.168 0.077 0.063 0.068 0.05 0.083 0.07 0.104 0.161 0.119 0.128 0.136 0.184 0.218 0.251 0.236 0.288 0.281 0.257 0.328 0.332 0.283 0.236 0.24 0.172 0.133 0.064 0.119 0.162 0.148 0.234 0.229 0.26 0.251 0.282 0.257 0.298 0.305 0.305 0.326 0.3 0.288 0.271 0.277 0.297 0.272 0.242 0.282 0.285 0.244 0.223 0.31 0.378 1 0.481 0.373 0.352 0.238 0.215 0.328 0.166 0.234 0.308 0.243 0.222 0.245 0.231 0.146 0.11 0.138 0.2 0.097 0.111 0.167 0.237 0.24 0.145 0.189 0.221 0.213 0.196 0.25 0.257 0.233 0.236 0.253 0.255 0.212 0.224 0.277 0.262 0.235 0.255 0.205 0.231 0.179 0.22 0.272 0.24 0.198 0.208 0.182 0.202 0.242 0.18 0.16 0.254 0.136 0.23 0.231 0.204 0.15 0.089 0.144 0.177 0.09 
0.018 0.023 0.059 0.056 0.067 0.103 0.11 0.126 0.168 0.165 0.085 0.087 0.084 0.089 0.107 0.127 0.172 0.145 0.14 0.153 0.107 0.074 0.029 0.031 0.051 0.053 0.063 0.136 0.152 0.2 0.184 0.165 0.13 0.099 0.051 0.038 0.027 0.119 0.162 0.165 0.113 0.187 0.241 0.216 0.212 0.271 0.273 0.186 0.207 0.292 0.199 0.284 0.198 0.314 0.318 0.293 0.177 0.175 0.169 0.195 0.166 0.091 0.04 0.043 0.036 0.05 0.081 0.093 0.121 0.194 0.164 0.193 0.222 0.203 0.262 0.233 0.304 0.304 0.286 0.355 0.355 0.312 0.265 0.376 0.348 0.309 0.302 0.276 0.399 0.33 0.293 0.315 0.29 0.318 0.403 0.363 0.256 0.324 0.388 0.334 0.311 0.377 0.368 0.364 0.415 0.365 0.339 0.335 0.345 0.364 0.344 0.291 0.342 0.304 0.377 0.351 0.306 0.388 0.405 0.376 0.428 0.32 0.366 0.355 0.306 0.305 0.26 0.173 0.154 0.267 0.24 0.315 0.266 0.35 0.362 0.29 0.302 0.304 0.266 0.344 0.318 0.2 0.304 0.225 0.095 0.071 0.084 0.068 0.127 0.1 0.195 0.252 0.208 0.215 0.221 0.312 0.358 0.401 0.428 0.422 0.431 0.472 0.538 0.542 0.467 0.404 0.436 0.307 0.231 0.114 0.217 0.29 0.267 0.372 0.38 0.431 0.409 0.466 0.433 0.497 0.493 0.48 0.512 0.455 0.455 0.43 0.424 0.44 0.427 0.389 0.395 0.412 0.374 0.357 0.456 0.52 0.628 1 0.664 0.658 0.393 0.357 0.55 0.265 0.373 0.489 0.365 0.356 0.364 0.327 0.23 0.153 0.215 0.29 0.182 0.179 0.259 0.334 0.34 0.195 0.279 0.327 0.329 0.299 0.387 0.407 0.365 0.349 0.385 0.391 0.331 0.346 0.437 0.4 0.381 0.415 0.361 0.39 0.297 0.351 0.435 0.36 0.283 0.33 0.294 0.322 0.358 0.279 0.243 0.383 0.207 0.366 0.37 0.301 0.247 0.136 0.239 0.286 0.153 
0.023 0.026 0.054 0.055 0.083 0.103 0.114 0.13 0.177 0.176 0.087 0.094 0.08 0.101 0.108 0.117 0.17 0.131 0.146 0.148 0.095 0.068 0.029 0.03 0.042 0.058 0.056 0.138 0.154 0.207 0.17 0.171 0.108 0.097 0.051 0.053 0.031 0.122 0.176 0.162 0.12 0.207 0.273 0.235 0.237 0.302 0.298 0.187 0.262 0.328 0.227 0.323 0.222 0.375 0.37 0.314 0.184 0.203 0.183 0.211 0.173 0.091 0.044 0.039 0.035 0.048 0.086 0.095 0.124 0.189 0.172 0.208 0.25 0.194 0.277 0.254 0.336 0.357 0.345 0.402 0.427 0.347 0.286 0.416 0.391 0.368 0.332 0.301 0.456 0.357 0.32 0.351 0.335 0.346 0.443 0.417 0.286 0.366 0.424 0.4 0.378 0.432 0.431 0.407 0.474 0.43 0.396 0.371 0.4 0.43 0.416 0.349 0.419 0.37 0.44 0.423 0.375 0.46 0.439 0.454 0.499 0.387 0.421 0.436 0.366 0.335 0.287 0.167 0.153 0.285 0.251 0.379 0.309 0.413 0.412 0.318 0.353 0.363 0.314 0.405 0.386 0.262 0.362 0.285 0.108 0.077 0.092 0.072 0.15 0.12 0.206 0.315 0.235 0.251 0.255 0.352 0.397 0.453 0.432 0.447 0.479 0.552 0.659 0.692 0.554 0.478 0.495 0.349 0.266 0.13 0.236 0.348 0.279 0.433 0.429 0.481 0.467 0.519 0.497 0.565 0.54 0.551 0.568 0.514 0.517 0.469 0.483 0.515 0.484 0.42 0.458 0.482 0.419 0.401 0.49 0.537 0.433 0.633 1 0.635 0.397 0.374 0.531 0.286 0.413 0.542 0.408 0.405 0.439 0.377 0.281 0.216 0.279 0.358 0.189 0.199 0.279 0.391 0.378 0.211 0.319 0.39 0.375 0.348 0.441 0.454 0.417 0.391 0.414 0.436 0.366 0.4 0.479 0.463 0.447 0.49 0.392 0.446 0.31 0.399 0.5 0.416 0.334 0.392 0.337 0.37 0.398 0.321 0.278 0.432 0.232 0.4 0.388 0.343 0.273 0.167 0.256 0.346 0.166 
0.021 0.022 0.038 0.038 0.057 0.078 0.077 0.087 0.138 0.137 0.069 0.068 0.059 0.068 0.079 0.099 0.135 0.107 0.108 0.108 0.075 0.055 0.02 0.028 0.047 0.048 0.053 0.089 0.104 0.159 0.144 0.133 0.105 0.085 0.046 0.035 0.022 0.105 0.137 0.138 0.114 0.161 0.197 0.187 0.179 0.221 0.209 0.151 0.187 0.237 0.153 0.225 0.151 0.267 0.252 0.206 0.133 0.151 0.135 0.146 0.147 0.066 0.025 0.021 0.023 0.031 0.059 0.073 0.102 0.142 0.116 0.139 0.178 0.148 0.209 0.175 0.239 0.24 0.237 0.284 0.295 0.249 0.2 0.297 0.285 0.279 0.256 0.23 0.32 0.269 0.225 0.24 0.217 0.249 0.31 0.275 0.22 0.254 0.299 0.261 0.255 0.297 0.285 0.287 0.326 0.297 0.27 0.26 0.276 0.297 0.282 0.24 0.279 0.245 0.286 0.292 0.263 0.318 0.313 0.302 0.348 0.266 0.291 0.285 0.246 0.223 0.198 0.128 0.128 0.212 0.182 0.262 0.217 0.271 0.285 0.239 0.248 0.242 0.221 0.279 0.267 0.18 0.243 0.184 0.08 0.056 0.066 0.056 0.092 0.087 0.152 0.206 0.144 0.162 0.172 0.24 0.288 0.323 0.301 0.312 0.342 0.376 0.434 0.444 0.386 0.32 0.377 0.276 0.188 0.078 0.156 0.226 0.203 0.315 0.308 0.328 0.327 0.353 0.333 0.39 0.376 0.37 0.402 0.364 0.359 0.341 0.34 0.357 0.333 0.286 0.336 0.342 0.313 0.286 0.353 0.39 0.348 0.511 0.535 1 0.476 0.48 0.565 0.242 0.32 0.413 0.321 0.293 0.326 0.321 0.223 0.168 0.186 0.246 0.132 0.146 0.199 0.279 0.289 0.16 0.23 0.276 0.281 0.219 0.299 0.317 0.282 0.29 0.303 0.321 0.271 0.283 0.347 0.329 0.308 0.357 0.301 0.329 0.226 0.274 0.342 0.295 0.235 0.266 0.236 0.257 0.291 0.217 0.187 0.28 0.172 0.279 0.272 0.248 0.191 0.109 0.164 0.234 0.124 
0.015 0.01 0.028 0.023 0.04 0.061 0.059 0.065 0.09 0.095 0.047 0.046 0.045 0.052 0.063 0.07 0.092 0.063 0.075 0.074 0.054 0.043 0.017 0.018 0.024 0.031 0.029 0.07 0.088 0.114 0.088 0.087 0.072 0.054 0.026 0.013 0.014 0.056 0.079 0.08 0.062 0.105 0.14 0.108 0.121 0.161 0.148 0.086 0.122 0.171 0.122 0.173 0.11 0.189 0.181 0.159 0.098 0.094 0.101 0.106 0.077 0.046 0.024 0.014 0.01 0.013 0.035 0.039 0.057 0.095 0.091 0.1 0.113 0.117 0.156 0.139 0.185 0.191 0.175 0.2 0.215 0.181 0.145 0.2 0.187 0.182 0.153 0.156 0.232 0.17 0.159 0.181 0.16 0.165 0.233 0.209 0.142 0.183 0.227 0.201 0.196 0.232 0.237 0.21 0.246 0.219 0.21 0.198 0.203 0.206 0.196 0.178 0.206 0.201 0.228 0.202 0.189 0.236 0.225 0.234 0.259 0.199 0.22 0.213 0.184 0.174 0.146 0.09 0.095 0.141 0.143 0.199 0.141 0.198 0.212 0.157 0.185 0.17 0.161 0.212 0.188 0.124 0.181 0.129 0.059 0.044 0.044 0.031 0.076 0.069 0.108 0.153 0.12 0.12 0.125 0.174 0.201 0.22 0.202 0.219 0.249 0.249 0.31 0.313 0.274 0.229 0.252 0.217 0.138 0.056 0.116 0.162 0.146 0.223 0.228 0.249 0.234 0.26 0.249 0.293 0.277 0.279 0.292 0.272 0.248 0.246 0.245 0.264 0.236 0.221 0.242 0.238 0.222 0.21 0.253 0.267 0.214 0.296 0.331 0.501 1 0.491 0.407 0.2 0.244 0.314 0.269 0.249 0.241 0.315 0.185 0.139 0.174 0.191 0.1 0.122 0.156 0.203 0.209 0.132 0.159 0.197 0.202 0.165 0.221 0.229 0.231 0.224 0.226 0.249 0.22 0.218 0.252 0.242 0.239 0.271 0.224 0.222 0.161 0.207 0.264 0.213 0.169 0.186 0.172 0.192 0.203 0.172 0.148 0.216 0.119 0.222 0.199 0.186 0.151 0.089 0.123 0.164 0.088 
0.007 0.009 0.022 0.025 0.045 0.047 0.055 0.064 0.077 0.084 0.044 0.043 0.038 0.045 0.051 0.065 0.084 0.071 0.074 0.069 0.053 0.038 0.01 0.021 0.029 0.035 0.038 0.06 0.065 0.096 0.087 0.073 0.064 0.05 0.021 0.016 0.012 0.051 0.071 0.065 0.046 0.081 0.113 0.102 0.103 0.14 0.135 0.096 0.106 0.146 0.096 0.125 0.092 0.144 0.15 0.132 0.076 0.088 0.075 0.095 0.079 0.052 0.025 0.018 0.014 0.016 0.042 0.045 0.058 0.087 0.075 0.089 0.095 0.091 0.121 0.109 0.15 0.148 0.134 0.159 0.163 0.127 0.129 0.16 0.146 0.14 0.135 0.127 0.179 0.152 0.134 0.148 0.131 0.149 0.187 0.173 0.118 0.147 0.19 0.163 0.149 0.175 0.178 0.169 0.192 0.176 0.162 0.151 0.164 0.168 0.164 0.134 0.168 0.154 0.156 0.156 0.134 0.174 0.171 0.166 0.19 0.153 0.165 0.156 0.136 0.14 0.121 0.077 0.066 0.118 0.111 0.149 0.115 0.155 0.158 0.133 0.148 0.148 0.128 0.171 0.149 0.099 0.141 0.106 0.048 0.03 0.043 0.03 0.053 0.045 0.088 0.121 0.09 0.086 0.093 0.126 0.158 0.178 0.175 0.189 0.178 0.202 0.255 0.259 0.225 0.175 0.195 0.163 0.116 0.046 0.086 0.131 0.114 0.173 0.184 0.198 0.186 0.197 0.189 0.218 0.228 0.217 0.228 0.206 0.21 0.184 0.193 0.201 0.184 0.16 0.183 0.2 0.171 0.165 0.206 0.246 0.203 0.286 0.294 0.458 0.452 1 0.477 0.182 0.224 0.258 0.221 0.201 0.197 0.218 0.127 0.092 0.112 0.145 0.074 0.076 0.12 0.183 0.178 0.097 0.128 0.158 0.157 0.14 0.177 0.184 0.172 0.177 0.173 0.197 0.173 0.168 0.194 0.191 0.186 0.204 0.172 0.19 0.141 0.17 0.203 0.18 0.124 0.152 0.143 0.145 0.176 0.128 0.114 0.167 0.095 0.167 0.163 0.144 0.128 0.077 0.105 0.121 0.081 
0.017 0.023 0.048 0.045 0.064 0.067 0.074 0.084 0.118 0.126 0.069 0.059 0.058 0.065 0.086 0.104 0.129 0.099 0.104 0.121 0.082 0.056 0.02 0.027 0.043 0.046 0.044 0.102 0.107 0.148 0.135 0.128 0.1 0.079 0.047 0.029 0.019 0.087 0.12 0.116 0.075 0.129 0.176 0.152 0.162 0.199 0.186 0.118 0.149 0.213 0.141 0.204 0.16 0.227 0.234 0.21 0.124 0.119 0.126 0.139 0.12 0.057 0.03 0.03 0.024 0.04 0.066 0.071 0.077 0.136 0.124 0.143 0.167 0.154 0.207 0.169 0.227 0.222 0.216 0.245 0.271 0.228 0.191 0.265 0.25 0.246 0.224 0.194 0.284 0.223 0.189 0.212 0.184 0.211 0.276 0.254 0.148 0.214 0.263 0.236 0.233 0.285 0.265 0.264 0.308 0.266 0.242 0.231 0.251 0.255 0.25 0.213 0.253 0.224 0.273 0.26 0.243 0.296 0.299 0.281 0.308 0.248 0.261 0.27 0.223 0.225 0.198 0.124 0.096 0.185 0.179 0.254 0.208 0.252 0.252 0.201 0.233 0.215 0.202 0.26 0.232 0.166 0.212 0.153 0.076 0.06 0.058 0.036 0.09 0.065 0.125 0.174 0.133 0.156 0.14 0.221 0.251 0.291 0.28 0.296 0.304 0.312 0.371 0.385 0.321 0.267 0.257 0.228 0.175 0.083 0.144 0.205 0.184 0.274 0.268 0.296 0.285 0.331 0.295 0.358 0.358 0.35 0.375 0.339 0.314 0.283 0.314 0.332 0.289 0.255 0.301 0.318 0.281 0.261 0.351 0.386 0.301 0.431 0.416 0.526 0.376 0.474 1 0.314 0.368 0.438 0.377 0.341 0.324 0.326 0.234 0.157 0.205 0.26 0.146 0.164 0.23 0.28 0.274 0.158 0.229 0.243 0.231 0.2 0.278 0.279 0.26 0.269 0.267 0.291 0.255 0.234 0.306 0.331 0.277 0.322 0.255 0.28 0.202 0.253 0.315 0.267 0.217 0.229 0.201 0.243 0.251 0.199 0.182 0.265 0.144 0.252 0.25 0.224 0.177 0.095 0.153 0.22 0.114 
0.018 0.017 0.041 0.04 0.047 0.074 0.077 0.088 0.111 0.113 0.062 0.059 0.048 0.056 0.078 0.089 0.102 0.086 0.104 0.098 0.075 0.054 0.027 0.027 0.042 0.044 0.049 0.085 0.098 0.125 0.108 0.098 0.09 0.059 0.033 0.029 0.024 0.074 0.094 0.095 0.062 0.129 0.147 0.123 0.138 0.165 0.161 0.114 0.157 0.184 0.131 0.19 0.141 0.208 0.213 0.173 0.107 0.12 0.103 0.124 0.102 0.055 0.018 0.018 0.015 0.021 0.05 0.054 0.076 0.107 0.098 0.118 0.141 0.128 0.175 0.161 0.197 0.215 0.2 0.228 0.239 0.216 0.166 0.254 0.238 0.227 0.22 0.193 0.264 0.196 0.194 0.201 0.196 0.214 0.263 0.239 0.151 0.208 0.258 0.218 0.217 0.262 0.247 0.25 0.271 0.24 0.223 0.215 0.223 0.231 0.206 0.172 0.227 0.203 0.234 0.234 0.217 0.245 0.242 0.248 0.282 0.205 0.236 0.241 0.212 0.203 0.182 0.115 0.1 0.166 0.166 0.229 0.183 0.234 0.221 0.173 0.21 0.204 0.164 0.238 0.226 0.148 0.194 0.141 0.067 0.046 0.052 0.039 0.078 0.065 0.117 0.168 0.141 0.144 0.13 0.19 0.218 0.25 0.209 0.238 0.287 0.26 0.328 0.33 0.281 0.225 0.209 0.174 0.136 0.062 0.118 0.185 0.15 0.241 0.229 0.259 0.247 0.284 0.267 0.318 0.31 0.317 0.334 0.303 0.294 0.278 0.267 0.291 0.273 0.252 0.275 0.293 0.249 0.244 0.325 0.358 0.24 0.306 0.325 0.333 0.252 0.259 0.462 1 0.508 0.42 0.495 0.519 0.324 0.323 0.272 0.182 0.274 0.265 0.152 0.161 0.18 0.246 0.259 0.136 0.19 0.212 0.219 0.196 0.249 0.259 0.265 0.251 0.243 0.254 0.241 0.238 0.283 0.276 0.252 0.285 0.236 0.251 0.179 0.212 0.284 0.256 0.192 0.215 0.194 0.218 0.25 0.179 0.162 0.258 0.14 0.232 0.234 0.206 0.165 0.098 0.158 0.197 0.1 
0.017 0.02 0.047 0.051 0.063 0.084 0.097 0.102 0.142 0.131 0.071 0.071 0.07 0.08 0.088 0.112 0.135 0.119 0.127 0.115 0.084 0.054 0.022 0.023 0.036 0.045 0.053 0.104 0.127 0.166 0.137 0.124 0.1 0.086 0.037 0.033 0.028 0.095 0.128 0.123 0.095 0.168 0.194 0.167 0.175 0.216 0.212 0.155 0.189 0.236 0.176 0.238 0.165 0.26 0.263 0.239 0.138 0.159 0.141 0.157 0.145 0.081 0.038 0.036 0.027 0.034 0.06 0.081 0.094 0.153 0.128 0.167 0.174 0.165 0.223 0.187 0.252 0.249 0.242 0.314 0.32 0.272 0.211 0.327 0.293 0.285 0.266 0.241 0.346 0.272 0.241 0.286 0.252 0.262 0.348 0.308 0.194 0.261 0.33 0.299 0.262 0.325 0.311 0.311 0.35 0.305 0.281 0.263 0.291 0.305 0.293 0.25 0.289 0.265 0.308 0.309 0.26 0.324 0.321 0.319 0.372 0.281 0.312 0.319 0.259 0.238 0.203 0.136 0.117 0.2 0.188 0.268 0.216 0.295 0.306 0.247 0.265 0.254 0.22 0.296 0.276 0.186 0.253 0.179 0.068 0.055 0.054 0.043 0.097 0.068 0.135 0.213 0.145 0.167 0.163 0.259 0.304 0.323 0.263 0.306 0.348 0.339 0.406 0.41 0.36 0.301 0.266 0.21 0.174 0.093 0.164 0.218 0.181 0.299 0.314 0.338 0.312 0.384 0.358 0.398 0.408 0.405 0.434 0.384 0.379 0.372 0.381 0.384 0.361 0.333 0.364 0.381 0.343 0.338 0.451 0.459 0.276 0.333 0.397 0.382 0.265 0.257 0.458 0.443 1 0.492 0.451 0.526 0.401 0.364 0.291 0.213 0.278 0.315 0.192 0.202 0.266 0.333 0.332 0.198 0.271 0.312 0.283 0.253 0.342 0.355 0.326 0.328 0.337 0.376 0.299 0.313 0.359 0.376 0.316 0.337 0.296 0.305 0.231 0.291 0.346 0.33 0.267 0.285 0.259 0.291 0.309 0.234 0.225 0.336 0.194 0.319 0.305 0.268 0.204 0.122 0.201 0.262 0.13 
0.038 0.037 0.069 0.081 0.098 0.115 0.13 0.151 0.199 0.201 0.097 0.101 0.085 0.091 0.12 0.136 0.207 0.174 0.169 0.172 0.123 0.085 0.038 0.051 0.058 0.059 0.075 0.158 0.197 0.266 0.215 0.184 0.14 0.127 0.073 0.048 0.035 0.143 0.19 0.189 0.137 0.247 0.303 0.239 0.252 0.324 0.323 0.217 0.274 0.344 0.231 0.343 0.255 0.39 0.399 0.356 0.211 0.231 0.201 0.23 0.197 0.112 0.047 0.044 0.036 0.047 0.09 0.116 0.14 0.219 0.193 0.245 0.277 0.24 0.338 0.274 0.373 0.387 0.371 0.433 0.437 0.364 0.308 0.433 0.418 0.397 0.369 0.349 0.49 0.376 0.356 0.392 0.338 0.398 0.499 0.451 0.301 0.384 0.462 0.415 0.375 0.455 0.451 0.428 0.48 0.456 0.408 0.375 0.41 0.445 0.421 0.368 0.432 0.376 0.449 0.439 0.388 0.475 0.471 0.461 0.519 0.404 0.455 0.468 0.383 0.353 0.305 0.203 0.18 0.312 0.288 0.402 0.342 0.419 0.436 0.332 0.382 0.381 0.317 0.406 0.392 0.296 0.365 0.28 0.142 0.097 0.105 0.08 0.154 0.132 0.228 0.305 0.243 0.247 0.212 0.341 0.429 0.459 0.371 0.451 0.514 0.493 0.645 0.649 0.544 0.443 0.407 0.337 0.272 0.108 0.238 0.332 0.3 0.43 0.435 0.518 0.487 0.55 0.531 0.619 0.592 0.575 0.633 0.579 0.543 0.53 0.531 0.545 0.514 0.468 0.504 0.527 0.451 0.427 0.587 0.662 0.409 0.517 0.61 0.572 0.401 0.385 0.637 0.406 0.62 1 0.661 0.566 0.59 0.592 0.399 0.275 0.342 0.418 0.231 0.26 0.377 0.479 0.474 0.289 0.379 0.454 0.44 0.414 0.514 0.524 0.501 0.486 0.488 0.509 0.452 0.454 0.545 0.552 0.512 0.553 0.464 0.471 0.37 0.451 0.559 0.476 0.374 0.42 0.374 0.412 0.456 0.353 0.303 0.475 0.285 0.452 0.432 0.391 0.288 0.17 0.293 0.344 0.193 
0.02 0.026 0.042 0.042 0.063 0.071 0.075 0.086 0.114 0.117 0.051 0.048 0.052 0.063 0.075 0.093 0.109 0.104 0.1 0.114 0.073 0.058 0.02 0.025 0.036 0.047 0.046 0.083 0.097 0.133 0.131 0.12 0.092 0.065 0.041 0.035 0.028 0.086 0.101 0.11 0.069 0.12 0.159 0.137 0.139 0.179 0.166 0.126 0.161 0.2 0.132 0.182 0.108 0.207 0.206 0.193 0.117 0.125 0.105 0.123 0.112 0.068 0.025 0.027 0.025 0.035 0.063 0.061 0.091 0.119 0.118 0.132 0.145 0.125 0.168 0.15 0.19 0.198 0.198 0.243 0.25 0.214 0.163 0.26 0.239 0.208 0.195 0.188 0.283 0.231 0.206 0.229 0.214 0.213 0.262 0.237 0.159 0.237 0.254 0.236 0.225 0.265 0.249 0.242 0.279 0.258 0.218 0.227 0.232 0.244 0.231 0.206 0.236 0.216 0.237 0.239 0.214 0.263 0.26 0.269 0.3 0.221 0.237 0.232 0.202 0.198 0.182 0.095 0.098 0.169 0.161 0.226 0.16 0.232 0.229 0.191 0.212 0.196 0.182 0.237 0.22 0.152 0.208 0.141 0.067 0.059 0.045 0.035 0.096 0.071 0.127 0.171 0.131 0.128 0.132 0.177 0.226 0.259 0.201 0.236 0.267 0.281 0.355 0.35 0.301 0.247 0.24 0.18 0.145 0.064 0.128 0.184 0.178 0.248 0.249 0.278 0.268 0.303 0.281 0.336 0.326 0.313 0.346 0.305 0.317 0.286 0.298 0.312 0.293 0.252 0.288 0.302 0.268 0.245 0.313 0.334 0.21 0.283 0.34 0.329 0.281 0.219 0.369 0.335 0.378 0.445 1 0.537 0.327 0.396 0.366 0.196 0.3 0.265 0.172 0.183 0.213 0.267 0.265 0.166 0.196 0.246 0.255 0.218 0.288 0.296 0.286 0.277 0.277 0.285 0.268 0.256 0.314 0.292 0.282 0.289 0.263 0.275 0.198 0.254 0.295 0.274 0.21 0.227 0.21 0.234 0.271 0.198 0.184 0.275 0.143 0.249 0.23 0.217 0.151 0.093 0.164 0.199 0.103 
0.019 0.022 0.037 0.052 0.063 0.08 0.077 0.094 0.129 0.134 0.064 0.064 0.065 0.074 0.084 0.089 0.124 0.101 0.116 0.107 0.076 0.051 0.013 0.017 0.033 0.038 0.041 0.094 0.107 0.152 0.121 0.119 0.093 0.079 0.044 0.028 0.023 0.084 0.105 0.109 0.074 0.124 0.166 0.144 0.158 0.185 0.189 0.118 0.166 0.231 0.151 0.208 0.15 0.234 0.244 0.206 0.116 0.129 0.12 0.13 0.111 0.06 0.02 0.02 0.016 0.027 0.057 0.066 0.086 0.133 0.106 0.138 0.158 0.137 0.194 0.155 0.219 0.231 0.21 0.256 0.285 0.235 0.194 0.274 0.257 0.241 0.226 0.218 0.307 0.247 0.226 0.236 0.22 0.227 0.309 0.279 0.194 0.246 0.287 0.259 0.253 0.287 0.276 0.281 0.327 0.288 0.26 0.25 0.247 0.276 0.269 0.23 0.266 0.238 0.273 0.266 0.247 0.285 0.298 0.285 0.323 0.239 0.277 0.278 0.226 0.211 0.185 0.111 0.096 0.191 0.175 0.257 0.203 0.26 0.266 0.205 0.224 0.216 0.189 0.252 0.247 0.168 0.228 0.175 0.081 0.052 0.063 0.052 0.095 0.079 0.131 0.179 0.131 0.146 0.122 0.206 0.262 0.285 0.213 0.254 0.322 0.292 0.349 0.346 0.296 0.249 0.231 0.187 0.161 0.074 0.125 0.196 0.19 0.267 0.267 0.293 0.272 0.342 0.305 0.349 0.361 0.365 0.378 0.345 0.325 0.318 0.332 0.339 0.311 0.28 0.317 0.333 0.305 0.277 0.37 0.38 0.244 0.308 0.347 0.311 0.243 0.224 0.368 0.381 0.483 0.446 0.602 1 0.449 0.383 0.424 0.292 0.468 0.344 0.257 0.256 0.251 0.302 0.332 0.193 0.239 0.284 0.274 0.238 0.3 0.311 0.309 0.292 0.279 0.32 0.291 0.279 0.319 0.331 0.287 0.297 0.239 0.271 0.211 0.252 0.306 0.281 0.214 0.252 0.221 0.235 0.277 0.231 0.183 0.268 0.152 0.257 0.258 0.221 0.197 0.107 0.171 0.215 0.124 
0.039 0.041 0.079 0.072 0.085 0.113 0.122 0.132 0.186 0.193 0.087 0.087 0.072 0.079 0.107 0.132 0.186 0.141 0.162 0.163 0.121 0.096 0.04 0.05 0.068 0.08 0.076 0.146 0.168 0.226 0.19 0.164 0.126 0.095 0.054 0.051 0.038 0.129 0.179 0.173 0.121 0.211 0.271 0.225 0.225 0.291 0.292 0.196 0.246 0.346 0.238 0.349 0.228 0.379 0.385 0.334 0.205 0.212 0.202 0.209 0.181 0.105 0.039 0.037 0.031 0.041 0.069 0.1 0.113 0.195 0.168 0.223 0.257 0.212 0.284 0.245 0.334 0.345 0.34 0.404 0.449 0.37 0.268 0.422 0.394 0.388 0.349 0.338 0.491 0.391 0.35 0.381 0.353 0.369 0.476 0.442 0.279 0.351 0.427 0.395 0.381 0.444 0.441 0.443 0.502 0.437 0.412 0.39 0.409 0.429 0.403 0.349 0.402 0.374 0.419 0.409 0.359 0.444 0.452 0.453 0.51 0.389 0.442 0.435 0.341 0.326 0.278 0.161 0.153 0.278 0.27 0.382 0.318 0.4 0.411 0.314 0.344 0.337 0.315 0.391 0.379 0.254 0.353 0.247 0.11 0.069 0.084 0.06 0.132 0.109 0.207 0.28 0.206 0.24 0.221 0.325 0.379 0.433 0.343 0.395 0.477 0.455 0.559 0.546 0.478 0.399 0.351 0.302 0.247 0.104 0.206 0.294 0.28 0.412 0.434 0.477 0.456 0.52 0.487 0.549 0.547 0.572 0.608 0.542 0.536 0.505 0.527 0.534 0.496 0.436 0.502 0.516 0.47 0.445 0.54 0.579 0.337 0.425 0.529 0.43 0.325 0.313 0.472 0.354 0.492 0.595 0.53 0.624 1 0.502 0.395 0.292 0.367 0.539 0.273 0.288 0.358 0.477 0.552 0.275 0.382 0.459 0.443 0.405 0.515 0.527 0.51 0.51 0.486 0.536 0.489 0.438 0.536 0.587 0.488 0.471 0.4 0.419 0.32 0.401 0.512 0.454 0.36 0.406 0.37 0.403 0.452 0.345 0.303 0.463 0.268 0.456 0.413 0.373 0.3 0.179 0.272 0.356 0.173 
0.026 0.029 0.047 0.049 0.064 0.085 0.1 0.107 0.138 0.141 0.068 0.062 0.065 0.069 0.085 0.103 0.139 0.126 0.124 0.128 0.093 0.069 0.032 0.034 0.046 0.056 0.054 0.117 0.134 0.169 0.15 0.131 0.109 0.084 0.046 0.038 0.032 0.117 0.154 0.147 0.113 0.185 0.229 0.194 0.21 0.273 0.241 0.16 0.209 0.28 0.184 0.266 0.179 0.288 0.303 0.27 0.161 0.165 0.152 0.166 0.143 0.073 0.022 0.028 0.026 0.037 0.064 0.082 0.098 0.149 0.137 0.162 0.199 0.171 0.236 0.193 0.274 0.272 0.272 0.336 0.337 0.316 0.248 0.352 0.319 0.282 0.269 0.272 0.395 0.313 0.26 0.302 0.282 0.3 0.367 0.365 0.226 0.31 0.377 0.328 0.3 0.361 0.365 0.348 0.39 0.36 0.332 0.309 0.344 0.371 0.351 0.284 0.35 0.304 0.36 0.356 0.311 0.39 0.388 0.38 0.413 0.317 0.345 0.358 0.289 0.278 0.224 0.131 0.121 0.245 0.215 0.299 0.254 0.326 0.334 0.259 0.3 0.291 0.278 0.346 0.324 0.215 0.294 0.233 0.101 0.065 0.084 0.066 0.141 0.092 0.16 0.246 0.178 0.196 0.196 0.275 0.334 0.366 0.294 0.354 0.393 0.355 0.475 0.489 0.428 0.333 0.324 0.291 0.207 0.099 0.198 0.265 0.242 0.361 0.37 0.403 0.377 0.435 0.411 0.482 0.468 0.465 0.498 0.448 0.426 0.421 0.424 0.437 0.411 0.359 0.392 0.408 0.36 0.349 0.448 0.486 0.327 0.411 0.474 0.471 0.463 0.317 0.49 0.353 0.445 0.624 0.593 0.488 0.506 1 0.527 0.358 0.346 0.37 0.204 0.21 0.27 0.358 0.372 0.197 0.263 0.348 0.339 0.305 0.386 0.41 0.375 0.384 0.398 0.417 0.379 0.362 0.441 0.421 0.374 0.442 0.357 0.378 0.276 0.338 0.433 0.375 0.299 0.325 0.288 0.325 0.368 0.282 0.236 0.364 0.226 0.363 0.347 0.295 0.265 0.157 0.233 0.253 0.123 
0.01 0.013 0.029 0.029 0.034 0.054 0.06 0.061 0.084 0.091 0.047 0.047 0.037 0.043 0.055 0.072 0.083 0.067 0.072 0.075 0.057 0.045 0.023 0.027 0.036 0.038 0.041 0.072 0.077 0.101 0.087 0.073 0.069 0.062 0.027 0.022 0.016 0.054 0.075 0.079 0.047 0.087 0.118 0.103 0.105 0.144 0.138 0.1 0.111 0.155 0.119 0.144 0.107 0.173 0.163 0.159 0.102 0.112 0.099 0.109 0.088 0.052 0.021 0.023 0.016 0.024 0.045 0.051 0.061 0.094 0.084 0.111 0.117 0.105 0.14 0.128 0.167 0.171 0.165 0.202 0.199 0.177 0.142 0.197 0.186 0.173 0.161 0.148 0.219 0.17 0.147 0.162 0.154 0.164 0.206 0.194 0.138 0.17 0.197 0.174 0.165 0.194 0.192 0.184 0.211 0.189 0.166 0.169 0.186 0.194 0.19 0.161 0.191 0.177 0.181 0.185 0.16 0.205 0.207 0.203 0.228 0.161 0.189 0.193 0.166 0.158 0.131 0.082 0.078 0.136 0.137 0.174 0.15 0.177 0.192 0.148 0.152 0.15 0.137 0.18 0.163 0.113 0.163 0.123 0.052 0.04 0.044 0.036 0.073 0.065 0.09 0.12 0.093 0.095 0.098 0.151 0.187 0.211 0.155 0.197 0.223 0.204 0.262 0.258 0.229 0.184 0.167 0.146 0.12 0.055 0.101 0.128 0.131 0.178 0.181 0.214 0.192 0.237 0.214 0.246 0.26 0.256 0.269 0.245 0.241 0.231 0.235 0.241 0.221 0.196 0.221 0.233 0.202 0.201 0.249 0.277 0.175 0.212 0.251 0.248 0.216 0.173 0.269 0.238 0.291 0.324 0.432 0.468 0.317 0.395 1 0.419 0.412 0.303 0.225 0.212 0.179 0.225 0.249 0.13 0.176 0.207 0.192 0.173 0.216 0.233 0.23 0.228 0.226 0.238 0.232 0.214 0.234 0.235 0.224 0.23 0.198 0.212 0.154 0.187 0.236 0.219 0.155 0.168 0.152 0.182 0.208 0.147 0.134 0.204 0.124 0.203 0.185 0.162 0.128 0.074 0.106 0.165 0.079 
0.02 0.013 0.032 0.031 0.039 0.049 0.056 0.066 0.088 0.085 0.031 0.037 0.038 0.046 0.045 0.05 0.087 0.078 0.069 0.077 0.051 0.044 0.014 0.023 0.031 0.031 0.039 0.056 0.072 0.097 0.099 0.084 0.057 0.047 0.024 0.019 0.015 0.053 0.075 0.076 0.046 0.087 0.129 0.099 0.093 0.137 0.138 0.096 0.111 0.156 0.104 0.153 0.109 0.166 0.159 0.147 0.096 0.104 0.096 0.103 0.086 0.045 0.017 0.02 0.013 0.02 0.035 0.04 0.054 0.096 0.079 0.098 0.121 0.099 0.134 0.112 0.152 0.152 0.138 0.172 0.185 0.139 0.129 0.169 0.174 0.17 0.158 0.155 0.223 0.17 0.143 0.173 0.144 0.156 0.202 0.18 0.124 0.169 0.208 0.184 0.174 0.209 0.194 0.194 0.222 0.208 0.18 0.175 0.184 0.196 0.194 0.162 0.192 0.166 0.187 0.188 0.179 0.205 0.185 0.2 0.212 0.161 0.182 0.178 0.146 0.145 0.124 0.086 0.077 0.128 0.113 0.161 0.146 0.179 0.186 0.15 0.156 0.152 0.134 0.175 0.169 0.125 0.17 0.125 0.043 0.032 0.046 0.039 0.072 0.054 0.077 0.126 0.094 0.115 0.103 0.139 0.179 0.189 0.159 0.186 0.22 0.187 0.238 0.239 0.215 0.166 0.161 0.136 0.103 0.047 0.089 0.132 0.115 0.187 0.191 0.205 0.19 0.219 0.213 0.23 0.233 0.236 0.261 0.235 0.224 0.22 0.22 0.231 0.208 0.2 0.219 0.236 0.212 0.182 0.249 0.251 0.167 0.196 0.231 0.202 0.193 0.158 0.231 0.188 0.248 0.292 0.326 0.35 0.276 0.358 0.498 1 0.362 0.35 0.208 0.19 0.192 0.231 0.239 0.134 0.163 0.203 0.185 0.153 0.222 0.222 0.222 0.223 0.211 0.231 0.217 0.189 0.223 0.232 0.195 0.21 0.175 0.19 0.148 0.168 0.217 0.194 0.146 0.171 0.147 0.17 0.179 0.149 0.124 0.19 0.115 0.175 0.183 0.157 0.128 0.086 0.111 0.138 0.075 
0.011 0.011 0.029 0.034 0.049 0.065 0.072 0.076 0.111 0.11 0.058 0.056 0.045 0.056 0.062 0.07 0.115 0.084 0.1 0.11 0.066 0.047 0.02 0.026 0.04 0.041 0.048 0.089 0.1 0.129 0.123 0.112 0.081 0.06 0.034 0.029 0.015 0.077 0.105 0.107 0.073 0.132 0.173 0.14 0.144 0.193 0.183 0.126 0.144 0.186 0.139 0.194 0.142 0.228 0.212 0.209 0.113 0.13 0.111 0.135 0.116 0.059 0.024 0.022 0.019 0.023 0.044 0.053 0.072 0.118 0.105 0.139 0.144 0.127 0.18 0.154 0.212 0.207 0.198 0.247 0.275 0.228 0.176 0.275 0.268 0.245 0.21 0.193 0.297 0.224 0.204 0.235 0.219 0.242 0.306 0.274 0.183 0.241 0.296 0.273 0.243 0.279 0.278 0.266 0.29 0.256 0.24 0.218 0.224 0.25 0.244 0.194 0.243 0.222 0.26 0.259 0.229 0.273 0.257 0.264 0.311 0.232 0.252 0.268 0.214 0.214 0.184 0.104 0.096 0.178 0.172 0.233 0.187 0.245 0.252 0.196 0.211 0.203 0.181 0.247 0.226 0.164 0.208 0.155 0.06 0.049 0.061 0.041 0.086 0.071 0.118 0.162 0.12 0.142 0.112 0.198 0.24 0.265 0.219 0.252 0.293 0.277 0.336 0.338 0.289 0.241 0.214 0.17 0.147 0.071 0.123 0.182 0.166 0.229 0.259 0.281 0.264 0.317 0.302 0.329 0.342 0.352 0.376 0.333 0.321 0.31 0.31 0.328 0.295 0.269 0.32 0.32 0.294 0.27 0.352 0.341 0.221 0.272 0.318 0.288 0.221 0.199 0.323 0.317 0.361 0.367 0.432 0.653 0.382 0.352 0.514 0.335 1 0.471 0.45 0.402 0.308 0.331 0.355 0.236 0.249 0.284 0.267 0.236 0.301 0.313 0.299 0.292 0.292 0.309 0.281 0.271 0.307 0.303 0.275 0.281 0.235 0.27 0.199 0.244 0.3 0.273 0.214 0.24 0.199 0.221 0.254 0.201 0.166 0.285 0.15 0.273 0.266 0.241 0.184 0.097 0.164 0.23 0.103 
0.015 0.016 0.04 0.036 0.055 0.075 0.079 0.083 0.125 0.133 0.057 0.047 0.043 0.058 0.08 0.097 0.13 0.104 0.104 0.101 0.083 0.054 0.02 0.028 0.038 0.042 0.045 0.106 0.115 0.158 0.129 0.123 0.102 0.069 0.035 0.035 0.021 0.088 0.121 0.124 0.082 0.149 0.194 0.171 0.17 0.227 0.219 0.143 0.187 0.243 0.154 0.226 0.166 0.259 0.256 0.225 0.143 0.157 0.136 0.15 0.126 0.072 0.023 0.02 0.019 0.021 0.047 0.066 0.084 0.154 0.136 0.16 0.184 0.157 0.206 0.171 0.241 0.254 0.238 0.281 0.281 0.237 0.219 0.283 0.269 0.266 0.241 0.231 0.344 0.275 0.254 0.266 0.249 0.264 0.326 0.296 0.202 0.263 0.301 0.256 0.261 0.291 0.295 0.304 0.34 0.283 0.26 0.253 0.273 0.278 0.283 0.237 0.282 0.249 0.286 0.267 0.245 0.295 0.307 0.304 0.336 0.236 0.278 0.298 0.243 0.239 0.199 0.128 0.107 0.202 0.185 0.255 0.217 0.267 0.282 0.214 0.258 0.252 0.212 0.267 0.251 0.171 0.239 0.183 0.086 0.066 0.068 0.06 0.108 0.069 0.127 0.187 0.12 0.136 0.145 0.2 0.261 0.283 0.207 0.273 0.326 0.272 0.353 0.336 0.288 0.235 0.216 0.199 0.149 0.071 0.135 0.197 0.181 0.277 0.282 0.294 0.299 0.345 0.308 0.34 0.371 0.377 0.405 0.358 0.364 0.343 0.359 0.374 0.344 0.316 0.365 0.366 0.325 0.292 0.384 0.344 0.214 0.267 0.307 0.254 0.186 0.174 0.274 0.201 0.298 0.334 0.31 0.355 0.391 0.267 0.281 0.214 0.342 1 0.325 0.306 0.3 0.355 0.454 0.229 0.275 0.327 0.3 0.267 0.343 0.355 0.374 0.341 0.318 0.363 0.343 0.291 0.339 0.342 0.307 0.288 0.26 0.252 0.204 0.249 0.31 0.308 0.244 0.275 0.241 0.248 0.3 0.206 0.19 0.295 0.173 0.283 0.268 0.242 0.188 0.106 0.187 0.231 0.112 
0.015 0.01 0.025 0.021 0.03 0.039 0.046 0.049 0.076 0.077 0.036 0.038 0.033 0.038 0.04 0.042 0.064 0.05 0.061 0.068 0.041 0.034 0.018 0.017 0.022 0.025 0.026 0.058 0.071 0.09 0.072 0.068 0.051 0.042 0.026 0.019 0.014 0.06 0.079 0.072 0.059 0.098 0.123 0.112 0.117 0.16 0.139 0.097 0.123 0.166 0.12 0.157 0.11 0.165 0.176 0.149 0.088 0.092 0.08 0.096 0.083 0.044 0.018 0.018 0.01 0.019 0.036 0.045 0.058 0.094 0.078 0.094 0.115 0.101 0.152 0.113 0.17 0.168 0.173 0.194 0.205 0.181 0.136 0.214 0.198 0.19 0.187 0.165 0.232 0.19 0.173 0.185 0.17 0.173 0.226 0.215 0.142 0.186 0.225 0.201 0.189 0.225 0.224 0.213 0.237 0.215 0.192 0.189 0.194 0.211 0.201 0.17 0.19 0.19 0.203 0.196 0.182 0.212 0.21 0.223 0.242 0.197 0.207 0.217 0.177 0.17 0.134 0.072 0.061 0.134 0.127 0.182 0.145 0.184 0.199 0.152 0.179 0.167 0.151 0.189 0.187 0.125 0.175 0.13 0.063 0.043 0.036 0.032 0.082 0.063 0.099 0.137 0.096 0.098 0.092 0.142 0.202 0.211 0.172 0.191 0.214 0.203 0.25 0.255 0.219 0.174 0.16 0.139 0.108 0.048 0.098 0.143 0.136 0.194 0.198 0.209 0.214 0.252 0.237 0.253 0.265 0.271 0.29 0.25 0.25 0.245 0.25 0.268 0.242 0.22 0.263 0.261 0.224 0.208 0.266 0.262 0.161 0.195 0.227 0.198 0.15 0.132 0.227 0.19 0.24 0.268 0.273 0.361 0.289 0.241 0.277 0.206 0.474 0.434 1 0.552 0.305 0.278 0.294 0.24 0.207 0.24 0.226 0.203 0.252 0.263 0.257 0.24 0.228 0.247 0.236 0.201 0.246 0.249 0.199 0.22 0.192 0.2 0.153 0.178 0.217 0.206 0.161 0.199 0.173 0.188 0.211 0.167 0.149 0.219 0.116 0.214 0.205 0.188 0.14 0.077 0.129 0.165 0.078 
0.01 0.011 0.034 0.032 0.046 0.064 0.08 0.087 0.104 0.105 0.048 0.045 0.032 0.043 0.056 0.079 0.101 0.087 0.093 0.083 0.069 0.047 0.016 0.023 0.036 0.041 0.045 0.072 0.077 0.112 0.105 0.081 0.078 0.069 0.037 0.026 0.02 0.068 0.095 0.093 0.066 0.111 0.148 0.128 0.132 0.166 0.162 0.118 0.133 0.187 0.136 0.178 0.129 0.197 0.198 0.171 0.1 0.119 0.106 0.116 0.101 0.05 0.026 0.022 0.026 0.031 0.054 0.066 0.071 0.109 0.095 0.11 0.137 0.12 0.161 0.13 0.178 0.179 0.187 0.216 0.245 0.213 0.158 0.249 0.235 0.223 0.213 0.203 0.279 0.205 0.198 0.204 0.187 0.187 0.25 0.234 0.157 0.184 0.23 0.217 0.212 0.227 0.239 0.231 0.249 0.232 0.214 0.208 0.217 0.217 0.21 0.186 0.219 0.202 0.213 0.217 0.2 0.235 0.235 0.241 0.282 0.222 0.223 0.214 0.185 0.174 0.166 0.106 0.093 0.162 0.151 0.189 0.171 0.215 0.212 0.181 0.18 0.182 0.148 0.194 0.187 0.147 0.185 0.144 0.067 0.05 0.048 0.032 0.079 0.057 0.093 0.136 0.105 0.12 0.1 0.157 0.19 0.223 0.174 0.216 0.252 0.218 0.273 0.271 0.225 0.201 0.173 0.152 0.111 0.049 0.104 0.154 0.14 0.208 0.219 0.232 0.221 0.26 0.238 0.274 0.284 0.29 0.307 0.277 0.269 0.26 0.277 0.282 0.253 0.253 0.306 0.312 0.278 0.248 0.313 0.29 0.171 0.216 0.268 0.225 0.148 0.134 0.231 0.186 0.25 0.276 0.273 0.341 0.284 0.233 0.27 0.199 0.407 0.394 0.521 1 0.428 0.341 0.326 0.292 0.236 0.266 0.25 0.228 0.265 0.28 0.272 0.251 0.23 0.259 0.245 0.223 0.258 0.272 0.235 0.239 0.202 0.215 0.172 0.203 0.249 0.224 0.187 0.2 0.174 0.209 0.224 0.18 0.156 0.247 0.151 0.235 0.226 0.215 0.15 0.087 0.133 0.204 0.088 
0.016 0.015 0.033 0.037 0.057 0.078 0.086 0.088 0.119 0.121 0.058 0.056 0.051 0.053 0.067 0.085 0.118 0.101 0.106 0.11 0.076 0.048 0.018 0.017 0.037 0.041 0.046 0.088 0.101 0.141 0.119 0.109 0.089 0.072 0.031 0.029 0.02 0.079 0.1 0.091 0.072 0.13 0.158 0.136 0.144 0.181 0.174 0.117 0.157 0.223 0.16 0.212 0.155 0.235 0.246 0.218 0.125 0.137 0.122 0.134 0.121 0.063 0.027 0.03 0.029 0.03 0.058 0.068 0.091 0.121 0.106 0.124 0.153 0.155 0.197 0.17 0.225 0.228 0.229 0.272 0.299 0.249 0.181 0.31 0.305 0.302 0.306 0.274 0.381 0.258 0.225 0.245 0.231 0.238 0.321 0.274 0.172 0.237 0.288 0.253 0.222 0.275 0.287 0.267 0.307 0.254 0.247 0.24 0.246 0.25 0.246 0.201 0.245 0.21 0.267 0.261 0.232 0.287 0.282 0.276 0.332 0.246 0.269 0.278 0.233 0.218 0.19 0.109 0.095 0.187 0.172 0.23 0.204 0.244 0.265 0.187 0.207 0.211 0.186 0.24 0.233 0.164 0.215 0.158 0.081 0.055 0.06 0.059 0.101 0.072 0.123 0.184 0.124 0.147 0.118 0.2 0.245 0.277 0.204 0.249 0.294 0.267 0.315 0.306 0.268 0.236 0.201 0.167 0.162 0.066 0.127 0.177 0.182 0.276 0.254 0.288 0.268 0.32 0.302 0.31 0.333 0.351 0.381 0.315 0.337 0.33 0.352 0.372 0.344 0.327 0.415 0.43 0.414 0.314 0.379 0.308 0.197 0.226 0.286 0.249 0.18 0.177 0.268 0.178 0.252 0.286 0.24 0.271 0.289 0.22 0.182 0.147 0.206 0.316 0.227 0.356 1 0.571 0.388 0.411 0.355 0.339 0.294 0.249 0.321 0.341 0.32 0.308 0.299 0.322 0.27 0.257 0.318 0.305 0.264 0.256 0.228 0.253 0.193 0.243 0.292 0.271 0.224 0.241 0.211 0.244 0.279 0.193 0.174 0.29 0.162 0.285 0.261 0.234 0.191 0.12 0.181 0.246 0.11 
0.024 0.032 0.061 0.067 0.072 0.104 0.116 0.131 0.165 0.174 0.086 0.072 0.067 0.077 0.095 0.115 0.161 0.131 0.15 0.153 0.114 0.081 0.036 0.044 0.064 0.067 0.074 0.143 0.146 0.202 0.17 0.147 0.112 0.087 0.043 0.036 0.031 0.099 0.149 0.144 0.123 0.187 0.234 0.188 0.205 0.269 0.252 0.172 0.219 0.288 0.199 0.283 0.189 0.322 0.315 0.282 0.166 0.176 0.157 0.179 0.156 0.086 0.034 0.03 0.033 0.039 0.065 0.074 0.114 0.17 0.147 0.184 0.215 0.189 0.263 0.238 0.328 0.326 0.31 0.365 0.414 0.376 0.282 0.439 0.404 0.391 0.368 0.341 0.477 0.364 0.323 0.328 0.322 0.328 0.421 0.374 0.245 0.318 0.391 0.351 0.323 0.393 0.382 0.364 0.422 0.386 0.349 0.338 0.368 0.385 0.365 0.303 0.367 0.321 0.378 0.369 0.324 0.391 0.399 0.401 0.475 0.374 0.385 0.379 0.322 0.301 0.249 0.173 0.15 0.248 0.238 0.333 0.266 0.359 0.384 0.3 0.316 0.3 0.272 0.358 0.331 0.24 0.319 0.248 0.101 0.072 0.085 0.058 0.125 0.101 0.181 0.248 0.17 0.189 0.192 0.276 0.352 0.393 0.278 0.348 0.436 0.371 0.472 0.446 0.4 0.347 0.283 0.235 0.186 0.094 0.19 0.273 0.258 0.386 0.37 0.411 0.4 0.461 0.426 0.47 0.489 0.498 0.538 0.487 0.488 0.452 0.499 0.525 0.452 0.429 0.549 0.551 0.556 0.461 0.569 0.431 0.289 0.343 0.398 0.317 0.226 0.204 0.321 0.211 0.319 0.392 0.302 0.332 0.409 0.29 0.231 0.177 0.232 0.378 0.211 0.258 0.531 1 0.532 0.32 0.403 0.427 0.38 0.319 0.438 0.449 0.428 0.411 0.417 0.441 0.382 0.36 0.449 0.432 0.379 0.374 0.323 0.346 0.26 0.314 0.418 0.389 0.317 0.35 0.317 0.337 0.374 0.281 0.233 0.404 0.211 0.373 0.354 0.331 0.25 0.14 0.231 0.357 0.166 
0.027 0.024 0.057 0.057 0.091 0.108 0.127 0.135 0.183 0.19 0.091 0.082 0.069 0.091 0.106 0.138 0.192 0.163 0.164 0.169 0.11 0.076 0.031 0.032 0.056 0.062 0.065 0.151 0.166 0.23 0.219 0.186 0.143 0.116 0.058 0.06 0.034 0.137 0.183 0.191 0.144 0.23 0.291 0.254 0.265 0.323 0.312 0.229 0.263 0.35 0.243 0.325 0.254 0.406 0.406 0.363 0.212 0.24 0.211 0.241 0.205 0.111 0.054 0.053 0.041 0.045 0.099 0.132 0.158 0.227 0.203 0.241 0.263 0.221 0.32 0.258 0.365 0.361 0.37 0.445 0.468 0.399 0.323 0.46 0.447 0.436 0.377 0.36 0.516 0.417 0.373 0.416 0.397 0.379 0.503 0.471 0.299 0.41 0.474 0.428 0.4 0.48 0.468 0.445 0.518 0.467 0.424 0.396 0.426 0.463 0.434 0.347 0.446 0.396 0.452 0.439 0.4 0.485 0.467 0.492 0.539 0.404 0.444 0.469 0.385 0.37 0.312 0.165 0.167 0.312 0.31 0.419 0.335 0.432 0.429 0.334 0.378 0.357 0.317 0.422 0.404 0.269 0.372 0.278 0.132 0.101 0.113 0.091 0.168 0.122 0.222 0.313 0.242 0.262 0.249 0.353 0.405 0.463 0.359 0.415 0.505 0.445 0.55 0.542 0.489 0.419 0.342 0.285 0.23 0.119 0.227 0.319 0.306 0.427 0.43 0.469 0.436 0.539 0.487 0.547 0.582 0.595 0.631 0.554 0.542 0.559 0.574 0.596 0.535 0.494 0.572 0.566 0.531 0.474 0.606 0.533 0.361 0.418 0.498 0.403 0.289 0.26 0.402 0.278 0.395 0.465 0.382 0.408 0.534 0.375 0.298 0.258 0.313 0.623 0.292 0.348 0.507 0.661 1 0.394 0.421 0.526 0.496 0.472 0.558 0.583 0.578 0.528 0.518 0.557 0.464 0.446 0.547 0.561 0.461 0.426 0.386 0.418 0.322 0.367 0.473 0.472 0.378 0.413 0.372 0.414 0.463 0.358 0.316 0.479 0.28 0.477 0.429 0.403 0.327 0.194 0.303 0.38 0.175 
0.019 0.02 0.046 0.029 0.047 0.067 0.071 0.085 0.123 0.117 0.064 0.068 0.062 0.068 0.083 0.096 0.116 0.086 0.105 0.103 0.065 0.053 0.017 0.021 0.026 0.04 0.041 0.1 0.111 0.139 0.118 0.115 0.084 0.071 0.038 0.026 0.021 0.084 0.117 0.099 0.075 0.119 0.165 0.145 0.139 0.195 0.184 0.127 0.156 0.214 0.128 0.206 0.147 0.222 0.228 0.215 0.123 0.123 0.115 0.132 0.112 0.058 0.026 0.034 0.028 0.033 0.065 0.075 0.082 0.12 0.109 0.13 0.156 0.137 0.195 0.174 0.218 0.234 0.228 0.261 0.272 0.231 0.191 0.283 0.265 0.261 0.278 0.221 0.328 0.245 0.228 0.233 0.226 0.235 0.29 0.265 0.177 0.229 0.272 0.243 0.228 0.269 0.272 0.26 0.289 0.25 0.227 0.218 0.239 0.248 0.234 0.192 0.241 0.209 0.248 0.254 0.226 0.268 0.277 0.272 0.311 0.238 0.258 0.263 0.23 0.216 0.187 0.117 0.109 0.187 0.172 0.232 0.187 0.245 0.251 0.197 0.207 0.214 0.184 0.232 0.215 0.15 0.201 0.156 0.065 0.048 0.051 0.041 0.089 0.071 0.105 0.148 0.105 0.119 0.124 0.174 0.223 0.261 0.193 0.245 0.273 0.243 0.313 0.297 0.265 0.216 0.186 0.164 0.13 0.064 0.123 0.175 0.158 0.238 0.235 0.267 0.248 0.301 0.277 0.3 0.327 0.336 0.351 0.302 0.327 0.307 0.32 0.348 0.315 0.276 0.376 0.376 0.351 0.292 0.338 0.277 0.195 0.232 0.268 0.216 0.155 0.151 0.22 0.165 0.22 0.264 0.214 0.249 0.284 0.198 0.165 0.122 0.199 0.315 0.245 0.329 0.526 0.399 0.396 1 0.384 0.32 0.265 0.233 0.309 0.332 0.293 0.291 0.29 0.299 0.25 0.251 0.304 0.288 0.255 0.239 0.205 0.238 0.176 0.227 0.282 0.265 0.201 0.212 0.195 0.216 0.246 0.178 0.173 0.271 0.156 0.266 0.243 0.214 0.18 0.092 0.177 0.234 0.109 
0.031 0.031 0.068 0.072 0.102 0.122 0.134 0.149 0.198 0.2 0.094 0.09 0.092 0.097 0.107 0.135 0.198 0.174 0.189 0.177 0.144 0.09 0.044 0.052 0.069 0.086 0.075 0.16 0.19 0.235 0.218 0.183 0.141 0.105 0.05 0.046 0.032 0.135 0.171 0.176 0.119 0.205 0.27 0.235 0.252 0.296 0.297 0.205 0.246 0.335 0.211 0.313 0.224 0.365 0.362 0.337 0.21 0.221 0.194 0.219 0.187 0.099 0.042 0.036 0.028 0.032 0.079 0.102 0.129 0.205 0.174 0.209 0.268 0.23 0.315 0.26 0.362 0.364 0.356 0.426 0.474 0.373 0.334 0.493 0.483 0.483 0.53 0.417 0.614 0.429 0.379 0.412 0.381 0.382 0.505 0.409 0.292 0.388 0.434 0.39 0.369 0.421 0.418 0.417 0.465 0.41 0.401 0.379 0.386 0.398 0.402 0.316 0.386 0.334 0.394 0.404 0.342 0.425 0.424 0.446 0.532 0.397 0.395 0.423 0.361 0.351 0.294 0.195 0.159 0.297 0.274 0.385 0.326 0.39 0.396 0.317 0.342 0.336 0.298 0.389 0.364 0.249 0.328 0.268 0.107 0.08 0.089 0.071 0.139 0.105 0.168 0.251 0.186 0.193 0.2 0.292 0.362 0.418 0.295 0.371 0.457 0.361 0.474 0.449 0.399 0.334 0.29 0.248 0.203 0.104 0.191 0.259 0.257 0.366 0.389 0.422 0.408 0.495 0.457 0.481 0.51 0.534 0.572 0.492 0.524 0.51 0.535 0.598 0.554 0.529 0.759 0.728 0.648 0.491 0.509 0.423 0.271 0.33 0.396 0.322 0.24 0.205 0.335 0.223 0.306 0.373 0.307 0.313 0.38 0.284 0.216 0.169 0.228 0.342 0.198 0.249 0.467 0.549 0.437 0.404 1 0.548 0.468 0.411 0.524 0.541 0.486 0.457 0.478 0.477 0.404 0.391 0.471 0.425 0.385 0.369 0.33 0.354 0.263 0.332 0.424 0.418 0.319 0.386 0.314 0.355 0.415 0.331 0.274 0.454 0.273 0.452 0.417 0.378 0.325 0.192 0.296 0.41 0.178 
0.037 0.03 0.066 0.074 0.108 0.132 0.15 0.159 0.208 0.214 0.094 0.089 0.085 0.098 0.125 0.162 0.208 0.182 0.184 0.195 0.14 0.096 0.04 0.043 0.064 0.082 0.082 0.171 0.191 0.256 0.221 0.188 0.17 0.145 0.074 0.057 0.042 0.138 0.187 0.192 0.12 0.234 0.291 0.276 0.278 0.338 0.332 0.254 0.286 0.368 0.243 0.363 0.287 0.423 0.436 0.375 0.24 0.243 0.219 0.252 0.217 0.118 0.048 0.042 0.032 0.049 0.107 0.115 0.157 0.233 0.203 0.253 0.288 0.243 0.342 0.323 0.408 0.407 0.4 0.483 0.497 0.43 0.346 0.539 0.482 0.457 0.442 0.405 0.596 0.466 0.428 0.475 0.427 0.45 0.584 0.507 0.331 0.423 0.49 0.448 0.427 0.496 0.479 0.469 0.528 0.459 0.441 0.412 0.439 0.453 0.452 0.363 0.424 0.396 0.45 0.446 0.389 0.486 0.51 0.491 0.559 0.413 0.464 0.503 0.397 0.387 0.352 0.214 0.196 0.335 0.314 0.419 0.349 0.447 0.458 0.364 0.4 0.394 0.321 0.437 0.385 0.266 0.365 0.279 0.123 0.091 0.095 0.085 0.143 0.109 0.198 0.305 0.235 0.254 0.208 0.364 0.423 0.458 0.342 0.433 0.527 0.44 0.551 0.541 0.475 0.389 0.323 0.276 0.223 0.11 0.21 0.308 0.302 0.447 0.451 0.497 0.477 0.566 0.513 0.551 0.596 0.616 0.663 0.557 0.6 0.576 0.621 0.64 0.598 0.602 0.688 0.655 0.55 0.482 0.534 0.476 0.329 0.382 0.466 0.381 0.248 0.223 0.367 0.245 0.359 0.435 0.335 0.357 0.426 0.32 0.255 0.186 0.241 0.39 0.21 0.246 0.382 0.475 0.486 0.327 0.52 1 0.658 0.512 0.654 0.693 0.639 0.574 0.564 0.613 0.508 0.464 0.579 0.506 0.468 0.463 0.402 0.432 0.321 0.391 0.506 0.477 0.398 0.437 0.372 0.432 0.483 0.373 0.308 0.507 0.331 0.55 0.456 0.438 0.356 0.223 0.331 0.392 0.204 
0.021 0.023 0.059 0.055 0.077 0.095 0.104 0.128 0.169 0.176 0.087 0.076 0.063 0.07 0.101 0.125 0.181 0.14 0.142 0.149 0.101 0.071 0.03 0.038 0.049 0.059 0.069 0.145 0.161 0.201 0.181 0.15 0.12 0.093 0.036 0.034 0.019 0.1 0.144 0.131 0.094 0.169 0.215 0.177 0.182 0.244 0.234 0.16 0.203 0.286 0.191 0.273 0.203 0.323 0.308 0.3 0.168 0.178 0.173 0.192 0.149 0.091 0.039 0.037 0.027 0.035 0.069 0.08 0.114 0.172 0.162 0.195 0.23 0.199 0.268 0.222 0.306 0.307 0.305 0.364 0.374 0.307 0.236 0.389 0.356 0.33 0.323 0.291 0.432 0.35 0.331 0.378 0.336 0.344 0.458 0.413 0.259 0.343 0.408 0.366 0.325 0.403 0.398 0.357 0.409 0.378 0.338 0.334 0.339 0.345 0.331 0.289 0.341 0.301 0.342 0.355 0.305 0.387 0.386 0.378 0.438 0.335 0.36 0.388 0.32 0.299 0.25 0.164 0.153 0.244 0.233 0.334 0.275 0.359 0.351 0.26 0.284 0.285 0.237 0.323 0.311 0.214 0.283 0.228 0.1 0.076 0.09 0.064 0.114 0.078 0.157 0.229 0.171 0.168 0.16 0.244 0.319 0.364 0.266 0.336 0.402 0.345 0.413 0.404 0.372 0.317 0.267 0.221 0.193 0.087 0.168 0.252 0.213 0.336 0.345 0.375 0.357 0.413 0.381 0.413 0.454 0.48 0.505 0.421 0.453 0.467 0.471 0.47 0.458 0.464 0.486 0.471 0.414 0.353 0.392 0.36 0.235 0.295 0.346 0.293 0.186 0.158 0.298 0.187 0.269 0.336 0.234 0.247 0.335 0.236 0.166 0.131 0.199 0.287 0.163 0.2 0.3 0.372 0.366 0.241 0.345 0.535 1 0.625 0.679 0.659 0.538 0.505 0.452 0.46 0.402 0.389 0.442 0.386 0.347 0.333 0.291 0.331 0.258 0.302 0.386 0.373 0.295 0.327 0.29 0.333 0.368 0.299 0.251 0.425 0.289 0.476 0.385 0.352 0.319 0.188 0.282 0.289 0.16 
0.015 0.014 0.038 0.041 0.069 0.073 0.085 0.095 0.127 0.136 0.063 0.052 0.043 0.057 0.066 0.104 0.133 0.112 0.102 0.11 0.077 0.057 0.02 0.029 0.042 0.046 0.052 0.09 0.109 0.149 0.136 0.118 0.095 0.074 0.04 0.036 0.024 0.106 0.135 0.129 0.086 0.163 0.198 0.169 0.176 0.219 0.225 0.143 0.181 0.27 0.175 0.233 0.163 0.264 0.262 0.241 0.129 0.145 0.133 0.146 0.123 0.057 0.025 0.016 0.013 0.019 0.044 0.049 0.076 0.136 0.114 0.164 0.166 0.154 0.219 0.179 0.252 0.248 0.232 0.294 0.304 0.257 0.211 0.308 0.297 0.282 0.271 0.245 0.36 0.292 0.29 0.339 0.308 0.295 0.4 0.372 0.235 0.282 0.366 0.341 0.29 0.328 0.328 0.322 0.354 0.306 0.274 0.283 0.295 0.289 0.285 0.271 0.302 0.265 0.299 0.287 0.254 0.316 0.332 0.303 0.356 0.263 0.284 0.303 0.259 0.235 0.209 0.129 0.138 0.222 0.187 0.264 0.219 0.283 0.304 0.255 0.269 0.261 0.209 0.279 0.272 0.186 0.248 0.199 0.084 0.055 0.069 0.049 0.124 0.089 0.135 0.191 0.139 0.154 0.146 0.227 0.274 0.295 0.213 0.266 0.33 0.283 0.347 0.339 0.29 0.246 0.218 0.18 0.142 0.072 0.147 0.194 0.198 0.284 0.293 0.322 0.301 0.363 0.344 0.369 0.391 0.411 0.439 0.368 0.381 0.381 0.378 0.388 0.391 0.395 0.392 0.392 0.327 0.279 0.301 0.308 0.197 0.233 0.296 0.249 0.17 0.155 0.248 0.16 0.23 0.288 0.227 0.235 0.287 0.208 0.154 0.132 0.168 0.251 0.128 0.138 0.235 0.295 0.277 0.174 0.281 0.414 0.579 1 0.64 0.574 0.488 0.471 0.408 0.394 0.343 0.315 0.368 0.321 0.305 0.29 0.264 0.264 0.212 0.272 0.327 0.312 0.247 0.272 0.253 0.273 0.314 0.257 0.21 0.359 0.255 0.419 0.34 0.321 0.274 0.159 0.243 0.257 0.121 
0.031 0.022 0.057 0.066 0.1 0.122 0.131 0.146 0.195 0.196 0.1 0.104 0.088 0.101 0.128 0.151 0.2 0.172 0.17 0.166 0.117 0.077 0.046 0.046 0.053 0.071 0.064 0.157 0.173 0.241 0.207 0.166 0.143 0.12 0.084 0.069 0.045 0.137 0.18 0.182 0.133 0.225 0.273 0.247 0.251 0.297 0.297 0.209 0.247 0.34 0.237 0.317 0.219 0.357 0.361 0.327 0.195 0.209 0.188 0.201 0.179 0.085 0.033 0.028 0.033 0.045 0.101 0.115 0.126 0.203 0.173 0.219 0.239 0.233 0.297 0.258 0.35 0.343 0.326 0.378 0.401 0.331 0.266 0.404 0.375 0.357 0.336 0.325 0.47 0.361 0.362 0.418 0.381 0.366 0.493 0.49 0.287 0.352 0.464 0.441 0.376 0.44 0.441 0.415 0.461 0.436 0.396 0.372 0.396 0.417 0.398 0.34 0.4 0.353 0.383 0.388 0.337 0.41 0.426 0.406 0.485 0.372 0.394 0.39 0.34 0.339 0.316 0.194 0.169 0.297 0.3 0.364 0.31 0.386 0.394 0.3 0.344 0.326 0.276 0.376 0.352 0.241 0.318 0.252 0.122 0.076 0.095 0.08 0.137 0.108 0.181 0.261 0.187 0.215 0.216 0.295 0.341 0.412 0.291 0.362 0.433 0.381 0.47 0.448 0.407 0.37 0.289 0.245 0.206 0.094 0.199 0.294 0.249 0.368 0.37 0.412 0.398 0.468 0.454 0.481 0.5 0.529 0.576 0.493 0.497 0.501 0.507 0.513 0.486 0.487 0.496 0.504 0.431 0.371 0.437 0.395 0.256 0.317 0.402 0.328 0.246 0.233 0.311 0.208 0.301 0.367 0.285 0.298 0.367 0.278 0.214 0.153 0.219 0.326 0.179 0.192 0.298 0.414 0.385 0.235 0.349 0.506 0.615 0.612 1 0.741 0.576 0.548 0.538 0.5 0.428 0.438 0.498 0.437 0.409 0.366 0.336 0.359 0.256 0.333 0.437 0.44 0.353 0.404 0.351 0.406 0.441 0.35 0.325 0.52 0.411 0.579 0.465 0.438 0.379 0.195 0.309 0.31 0.186 
0.029 0.031 0.07 0.082 0.1 0.148 0.157 0.165 0.206 0.208 0.115 0.112 0.088 0.108 0.133 0.157 0.221 0.178 0.19 0.193 0.14 0.095 0.034 0.051 0.062 0.075 0.075 0.161 0.183 0.241 0.22 0.208 0.176 0.124 0.065 0.055 0.036 0.158 0.203 0.201 0.141 0.256 0.319 0.269 0.28 0.357 0.351 0.243 0.308 0.383 0.265 0.393 0.276 0.435 0.429 0.38 0.221 0.258 0.213 0.237 0.208 0.116 0.035 0.039 0.035 0.057 0.09 0.098 0.128 0.234 0.196 0.244 0.298 0.254 0.345 0.301 0.402 0.404 0.373 0.443 0.478 0.407 0.327 0.495 0.464 0.438 0.398 0.365 0.56 0.454 0.457 0.534 0.468 0.459 0.612 0.573 0.342 0.44 0.553 0.508 0.431 0.511 0.51 0.497 0.553 0.477 0.449 0.434 0.449 0.471 0.436 0.388 0.443 0.409 0.454 0.469 0.39 0.473 0.483 0.476 0.542 0.405 0.462 0.481 0.401 0.403 0.342 0.198 0.193 0.335 0.313 0.424 0.337 0.47 0.467 0.379 0.406 0.382 0.314 0.44 0.409 0.275 0.381 0.286 0.136 0.109 0.109 0.086 0.157 0.114 0.195 0.305 0.225 0.229 0.227 0.336 0.415 0.458 0.353 0.42 0.496 0.427 0.536 0.517 0.481 0.38 0.33 0.298 0.26 0.129 0.23 0.304 0.302 0.441 0.458 0.511 0.49 0.566 0.506 0.526 0.584 0.61 0.642 0.533 0.58 0.597 0.612 0.625 0.601 0.606 0.596 0.605 0.519 0.468 0.498 0.462 0.306 0.391 0.453 0.359 0.267 0.247 0.339 0.252 0.344 0.428 0.354 0.35 0.435 0.328 0.246 0.177 0.24 0.38 0.201 0.224 0.336 0.448 0.441 0.278 0.403 0.62 0.722 0.623 0.832 1 0.662 0.626 0.605 0.592 0.511 0.505 0.59 0.505 0.442 0.449 0.392 0.417 0.312 0.373 0.492 0.504 0.41 0.462 0.409 0.442 0.509 0.418 0.338 0.557 0.375 0.631 0.52 0.486 0.421 0.237 0.379 0.39 0.197 
0.034 0.042 0.07 0.073 0.094 0.118 0.136 0.151 0.201 0.214 0.094 0.099 0.081 0.096 0.129 0.164 0.2 0.176 0.183 0.192 0.129 0.091 0.036 0.04 0.06 0.074 0.084 0.161 0.186 0.269 0.226 0.198 0.157 0.12 0.064 0.055 0.043 0.148 0.193 0.181 0.122 0.233 0.298 0.26 0.282 0.341 0.329 0.214 0.287 0.389 0.249 0.386 0.262 0.414 0.413 0.381 0.248 0.234 0.234 0.245 0.199 0.105 0.047 0.043 0.037 0.056 0.091 0.11 0.133 0.216 0.209 0.25 0.292 0.254 0.349 0.295 0.409 0.396 0.381 0.457 0.477 0.43 0.367 0.508 0.458 0.43 0.397 0.394 0.563 0.464 0.415 0.459 0.425 0.446 0.575 0.538 0.318 0.44 0.529 0.491 0.435 0.504 0.516 0.51 0.543 0.472 0.448 0.427 0.459 0.465 0.456 0.368 0.46 0.395 0.459 0.476 0.419 0.487 0.489 0.505 0.561 0.413 0.467 0.495 0.395 0.375 0.35 0.223 0.198 0.349 0.32 0.443 0.364 0.453 0.468 0.36 0.394 0.369 0.334 0.45 0.412 0.276 0.391 0.297 0.123 0.085 0.099 0.078 0.156 0.115 0.193 0.298 0.237 0.243 0.226 0.341 0.434 0.472 0.349 0.429 0.525 0.453 0.575 0.541 0.493 0.424 0.339 0.317 0.25 0.121 0.229 0.322 0.296 0.454 0.448 0.506 0.478 0.563 0.552 0.57 0.615 0.632 0.685 0.585 0.607 0.6 0.609 0.621 0.585 0.575 0.611 0.603 0.526 0.455 0.528 0.453 0.299 0.37 0.47 0.388 0.287 0.229 0.374 0.239 0.372 0.448 0.345 0.385 0.472 0.348 0.261 0.225 0.288 0.466 0.252 0.253 0.379 0.49 0.499 0.285 0.401 0.635 0.669 0.629 0.743 0.767 1 0.713 0.615 0.642 0.607 0.505 0.574 0.52 0.464 0.448 0.396 0.447 0.328 0.407 0.523 0.5 0.408 0.435 0.402 0.441 0.498 0.386 0.342 0.562 0.364 0.594 0.523 0.48 0.373 0.21 0.311 0.384 0.196 
0.025 0.027 0.057 0.058 0.084 0.102 0.107 0.131 0.175 0.179 0.078 0.081 0.076 0.084 0.097 0.137 0.186 0.147 0.148 0.157 0.098 0.074 0.026 0.031 0.06 0.06 0.063 0.13 0.153 0.201 0.19 0.158 0.13 0.09 0.048 0.03 0.03 0.101 0.133 0.134 0.088 0.159 0.216 0.188 0.192 0.248 0.233 0.161 0.207 0.269 0.198 0.285 0.212 0.329 0.307 0.3 0.183 0.177 0.173 0.192 0.148 0.085 0.033 0.043 0.035 0.048 0.085 0.099 0.111 0.167 0.157 0.188 0.231 0.216 0.265 0.229 0.305 0.313 0.304 0.328 0.345 0.301 0.245 0.357 0.338 0.317 0.306 0.278 0.409 0.346 0.304 0.352 0.316 0.306 0.419 0.406 0.237 0.32 0.385 0.376 0.328 0.374 0.382 0.383 0.413 0.37 0.322 0.305 0.321 0.345 0.327 0.268 0.323 0.295 0.333 0.335 0.288 0.361 0.374 0.356 0.405 0.317 0.339 0.348 0.296 0.27 0.238 0.151 0.134 0.253 0.219 0.336 0.285 0.335 0.339 0.264 0.283 0.279 0.235 0.33 0.301 0.225 0.268 0.193 0.093 0.063 0.07 0.059 0.124 0.098 0.131 0.214 0.155 0.172 0.181 0.26 0.305 0.347 0.264 0.323 0.376 0.333 0.421 0.408 0.368 0.303 0.241 0.216 0.163 0.078 0.138 0.223 0.203 0.33 0.33 0.361 0.353 0.424 0.383 0.416 0.441 0.441 0.48 0.414 0.425 0.435 0.429 0.434 0.419 0.39 0.428 0.427 0.391 0.346 0.372 0.348 0.22 0.276 0.346 0.291 0.213 0.171 0.269 0.19 0.266 0.338 0.275 0.275 0.322 0.276 0.192 0.155 0.197 0.305 0.153 0.171 0.262 0.328 0.35 0.224 0.299 0.418 0.455 0.446 0.533 0.522 0.524 1 0.514 0.455 0.523 0.435 0.441 0.394 0.36 0.338 0.308 0.334 0.239 0.325 0.399 0.394 0.305 0.32 0.303 0.364 0.38 0.279 0.245 0.432 0.249 0.442 0.392 0.344 0.287 0.174 0.249 0.286 0.167 
0.033 0.033 0.078 0.07 0.106 0.126 0.132 0.156 0.203 0.219 0.1 0.102 0.106 0.11 0.132 0.162 0.209 0.168 0.164 0.179 0.131 0.093 0.037 0.041 0.06 0.078 0.083 0.149 0.174 0.238 0.215 0.195 0.161 0.103 0.059 0.049 0.04 0.148 0.201 0.184 0.131 0.24 0.302 0.262 0.265 0.358 0.342 0.238 0.292 0.403 0.277 0.396 0.258 0.442 0.45 0.404 0.23 0.234 0.228 0.237 0.205 0.112 0.039 0.043 0.037 0.048 0.098 0.099 0.131 0.199 0.198 0.248 0.289 0.244 0.336 0.272 0.382 0.397 0.402 0.467 0.486 0.421 0.344 0.495 0.475 0.453 0.409 0.377 0.552 0.433 0.415 0.493 0.426 0.457 0.583 0.528 0.349 0.44 0.574 0.474 0.446 0.521 0.528 0.501 0.575 0.528 0.486 0.458 0.483 0.475 0.478 0.405 0.45 0.423 0.454 0.487 0.412 0.52 0.525 0.506 0.575 0.429 0.492 0.505 0.4 0.388 0.326 0.195 0.165 0.333 0.306 0.418 0.345 0.466 0.464 0.38 0.417 0.42 0.343 0.462 0.422 0.284 0.373 0.289 0.115 0.075 0.104 0.075 0.176 0.137 0.212 0.307 0.238 0.258 0.237 0.359 0.43 0.485 0.359 0.427 0.533 0.448 0.566 0.543 0.482 0.4 0.332 0.28 0.248 0.103 0.195 0.312 0.295 0.424 0.458 0.511 0.454 0.57 0.542 0.57 0.613 0.642 0.718 0.593 0.613 0.61 0.593 0.614 0.592 0.542 0.58 0.589 0.491 0.459 0.513 0.464 0.301 0.389 0.479 0.368 0.253 0.22 0.364 0.234 0.342 0.453 0.349 0.349 0.44 0.329 0.253 0.186 0.235 0.362 0.182 0.206 0.318 0.45 0.447 0.268 0.405 0.533 0.543 0.506 0.659 0.677 0.596 0.707 1 0.644 0.574 0.592 0.681 0.529 0.485 0.465 0.411 0.436 0.324 0.407 0.517 0.56 0.438 0.472 0.44 0.505 0.573 0.432 0.389 0.639 0.343 0.589 0.52 0.493 0.366 0.205 0.327 0.386 0.195 
0.03 0.028 0.065 0.081 0.106 0.121 0.142 0.16 0.226 0.238 0.113 0.108 0.098 0.114 0.147 0.184 0.243 0.202 0.181 0.193 0.124 0.092 0.043 0.044 0.059 0.066 0.072 0.169 0.194 0.286 0.237 0.227 0.17 0.142 0.076 0.066 0.043 0.15 0.217 0.244 0.164 0.254 0.345 0.324 0.297 0.391 0.377 0.259 0.31 0.435 0.313 0.409 0.293 0.467 0.455 0.414 0.242 0.267 0.228 0.283 0.238 0.127 0.043 0.041 0.032 0.048 0.097 0.119 0.158 0.267 0.222 0.267 0.316 0.277 0.381 0.316 0.452 0.457 0.435 0.507 0.541 0.455 0.366 0.543 0.484 0.473 0.423 0.384 0.607 0.471 0.44 0.474 0.449 0.49 0.614 0.563 0.375 0.478 0.57 0.499 0.452 0.547 0.541 0.53 0.589 0.552 0.51 0.468 0.492 0.532 0.513 0.434 0.493 0.456 0.497 0.513 0.435 0.542 0.541 0.553 0.639 0.498 0.525 0.55 0.46 0.429 0.37 0.208 0.19 0.359 0.348 0.465 0.398 0.493 0.516 0.396 0.434 0.418 0.366 0.477 0.424 0.297 0.419 0.318 0.137 0.097 0.095 0.089 0.179 0.117 0.234 0.33 0.263 0.264 0.258 0.37 0.48 0.52 0.399 0.456 0.567 0.47 0.623 0.614 0.528 0.443 0.391 0.339 0.299 0.138 0.242 0.361 0.32 0.475 0.501 0.547 0.505 0.621 0.586 0.624 0.678 0.682 0.771 0.639 0.654 0.662 0.687 0.688 0.636 0.571 0.645 0.647 0.563 0.53 0.557 0.537 0.36 0.433 0.538 0.44 0.311 0.292 0.439 0.281 0.405 0.533 0.403 0.422 0.512 0.392 0.276 0.225 0.279 0.432 0.226 0.256 0.392 0.515 0.5 0.299 0.416 0.567 0.545 0.522 0.656 0.684 0.629 0.631 0.666 1 0.593 0.564 0.661 0.605 0.535 0.528 0.478 0.503 0.395 0.492 0.581 0.569 0.447 0.499 0.43 0.496 0.549 0.415 0.352 0.582 0.329 0.583 0.521 0.496 0.403 0.229 0.344 0.429 0.226 
0.028 0.025 0.057 0.06 0.079 0.105 0.11 0.13 0.177 0.179 0.096 0.089 0.077 0.083 0.102 0.123 0.167 0.135 0.152 0.142 0.113 0.078 0.027 0.033 0.048 0.051 0.06 0.13 0.143 0.201 0.172 0.162 0.126 0.109 0.051 0.046 0.03 0.117 0.158 0.164 0.116 0.196 0.244 0.213 0.223 0.286 0.275 0.182 0.222 0.299 0.213 0.307 0.208 0.364 0.343 0.302 0.194 0.195 0.17 0.183 0.154 0.077 0.042 0.035 0.032 0.037 0.074 0.092 0.107 0.168 0.139 0.2 0.248 0.198 0.276 0.227 0.31 0.314 0.311 0.368 0.4 0.334 0.27 0.407 0.387 0.366 0.334 0.302 0.469 0.368 0.334 0.387 0.341 0.347 0.45 0.424 0.266 0.363 0.431 0.392 0.372 0.425 0.42 0.409 0.46 0.413 0.366 0.346 0.368 0.38 0.373 0.312 0.374 0.33 0.385 0.375 0.319 0.396 0.408 0.395 0.46 0.341 0.35 0.393 0.326 0.309 0.274 0.158 0.148 0.276 0.261 0.349 0.298 0.385 0.369 0.294 0.324 0.312 0.279 0.359 0.349 0.26 0.314 0.248 0.106 0.079 0.096 0.072 0.14 0.097 0.183 0.251 0.189 0.194 0.187 0.281 0.356 0.381 0.311 0.364 0.426 0.374 0.474 0.457 0.416 0.337 0.288 0.237 0.189 0.086 0.18 0.261 0.258 0.371 0.374 0.415 0.378 0.457 0.436 0.466 0.497 0.512 0.556 0.456 0.481 0.479 0.484 0.503 0.466 0.433 0.485 0.504 0.435 0.408 0.432 0.399 0.272 0.334 0.396 0.315 0.234 0.203 0.315 0.196 0.301 0.378 0.311 0.34 0.424 0.3 0.228 0.203 0.243 0.398 0.191 0.2 0.308 0.384 0.401 0.246 0.345 0.452 0.457 0.427 0.529 0.537 0.57 0.673 0.517 0.552 1 0.504 0.498 0.452 0.436 0.397 0.346 0.363 0.298 0.357 0.432 0.451 0.362 0.386 0.342 0.4 0.443 0.322 0.299 0.468 0.28 0.462 0.405 0.385 0.292 0.179 0.254 0.332 0.156 
0.039 0.041 0.081 0.08 0.107 0.133 0.151 0.169 0.221 0.231 0.108 0.115 0.103 0.122 0.138 0.169 0.223 0.186 0.192 0.194 0.142 0.106 0.052 0.051 0.077 0.08 0.085 0.167 0.182 0.254 0.221 0.185 0.161 0.137 0.073 0.05 0.051 0.14 0.182 0.188 0.14 0.261 0.308 0.255 0.282 0.356 0.318 0.253 0.306 0.377 0.247 0.369 0.263 0.406 0.414 0.376 0.24 0.222 0.202 0.236 0.22 0.123 0.044 0.042 0.034 0.039 0.102 0.11 0.146 0.222 0.197 0.236 0.275 0.26 0.328 0.284 0.378 0.392 0.371 0.439 0.456 0.387 0.306 0.47 0.425 0.384 0.359 0.332 0.509 0.405 0.359 0.43 0.388 0.411 0.531 0.49 0.309 0.42 0.504 0.471 0.42 0.495 0.516 0.487 0.559 0.5 0.473 0.442 0.461 0.482 0.451 0.39 0.462 0.409 0.467 0.446 0.415 0.484 0.516 0.491 0.551 0.413 0.47 0.479 0.392 0.36 0.318 0.203 0.18 0.311 0.308 0.419 0.351 0.445 0.457 0.357 0.406 0.368 0.307 0.441 0.414 0.293 0.372 0.291 0.123 0.083 0.108 0.086 0.175 0.126 0.218 0.33 0.229 0.257 0.23 0.354 0.441 0.477 0.333 0.421 0.514 0.456 0.57 0.565 0.51 0.404 0.375 0.291 0.263 0.131 0.229 0.328 0.318 0.452 0.468 0.525 0.476 0.575 0.55 0.576 0.616 0.619 0.664 0.546 0.566 0.557 0.552 0.583 0.547 0.478 0.52 0.543 0.472 0.429 0.478 0.472 0.311 0.398 0.504 0.387 0.286 0.26 0.391 0.258 0.36 0.448 0.344 0.35 0.431 0.328 0.244 0.187 0.227 0.375 0.178 0.187 0.323 0.422 0.416 0.248 0.336 0.462 0.48 0.447 0.587 0.591 0.54 0.621 0.627 0.571 0.568 1 0.666 0.532 0.566 0.496 0.444 0.46 0.359 0.457 0.569 0.688 0.498 0.511 0.459 0.531 0.594 0.44 0.389 0.688 0.327 0.533 0.516 0.503 0.368 0.206 0.326 0.354 0.224 
0.038 0.041 0.083 0.073 0.1 0.155 0.165 0.194 0.261 0.264 0.138 0.124 0.115 0.127 0.154 0.19 0.253 0.199 0.207 0.216 0.157 0.118 0.049 0.049 0.083 0.096 0.102 0.17 0.216 0.286 0.255 0.229 0.178 0.133 0.076 0.066 0.044 0.19 0.227 0.241 0.162 0.254 0.358 0.297 0.305 0.4 0.401 0.259 0.336 0.439 0.31 0.434 0.287 0.49 0.481 0.425 0.251 0.279 0.261 0.3 0.232 0.14 0.051 0.063 0.046 0.053 0.114 0.131 0.169 0.26 0.234 0.286 0.34 0.294 0.402 0.347 0.453 0.459 0.439 0.514 0.525 0.45 0.374 0.542 0.499 0.48 0.441 0.399 0.59 0.501 0.46 0.496 0.443 0.498 0.612 0.567 0.378 0.493 0.62 0.546 0.499 0.582 0.592 0.599 0.652 0.585 0.516 0.508 0.536 0.567 0.545 0.459 0.548 0.481 0.532 0.507 0.452 0.579 0.588 0.587 0.638 0.492 0.529 0.568 0.486 0.448 0.377 0.233 0.2 0.372 0.348 0.477 0.413 0.531 0.544 0.408 0.45 0.435 0.385 0.503 0.469 0.327 0.458 0.358 0.158 0.113 0.117 0.094 0.206 0.166 0.261 0.37 0.267 0.291 0.272 0.402 0.486 0.549 0.408 0.49 0.595 0.541 0.69 0.667 0.604 0.475 0.383 0.378 0.305 0.132 0.273 0.398 0.368 0.561 0.563 0.607 0.574 0.66 0.662 0.693 0.722 0.745 0.843 0.683 0.688 0.66 0.668 0.663 0.651 0.58 0.624 0.637 0.554 0.529 0.564 0.542 0.355 0.423 0.562 0.442 0.324 0.306 0.445 0.287 0.399 0.539 0.418 0.41 0.506 0.387 0.281 0.209 0.272 0.419 0.219 0.239 0.359 0.511 0.486 0.257 0.428 0.531 0.525 0.483 0.631 0.651 0.591 0.616 0.693 0.645 0.55 0.626 1 0.67 0.589 0.555 0.523 0.548 0.411 0.519 0.652 0.67 0.51 0.533 0.479 0.565 0.638 0.455 0.402 0.632 0.34 0.579 0.568 0.512 0.389 0.21 0.333 0.426 0.229 
0.025 0.03 0.069 0.077 0.1 0.149 0.156 0.16 0.208 0.225 0.107 0.096 0.075 0.104 0.13 0.154 0.218 0.189 0.195 0.187 0.137 0.096 0.044 0.045 0.069 0.073 0.084 0.168 0.189 0.263 0.213 0.193 0.169 0.131 0.063 0.063 0.036 0.155 0.204 0.203 0.138 0.261 0.299 0.254 0.277 0.356 0.33 0.235 0.282 0.39 0.273 0.353 0.241 0.393 0.4 0.372 0.224 0.238 0.221 0.241 0.202 0.108 0.05 0.049 0.047 0.048 0.099 0.125 0.139 0.211 0.206 0.254 0.285 0.258 0.336 0.29 0.406 0.403 0.395 0.471 0.48 0.412 0.342 0.493 0.453 0.436 0.373 0.368 0.517 0.42 0.395 0.43 0.393 0.42 0.523 0.462 0.339 0.432 0.501 0.44 0.422 0.492 0.489 0.477 0.539 0.488 0.451 0.425 0.447 0.471 0.444 0.382 0.463 0.42 0.494 0.479 0.439 0.526 0.496 0.499 0.564 0.439 0.484 0.483 0.405 0.409 0.351 0.22 0.177 0.324 0.315 0.43 0.35 0.444 0.465 0.343 0.407 0.384 0.324 0.468 0.443 0.327 0.416 0.313 0.134 0.105 0.112 0.092 0.168 0.123 0.24 0.329 0.239 0.271 0.248 0.386 0.435 0.493 0.373 0.447 0.548 0.488 0.612 0.598 0.541 0.447 0.397 0.333 0.267 0.134 0.245 0.359 0.317 0.468 0.463 0.522 0.5 0.578 0.535 0.62 0.615 0.625 0.677 0.62 0.585 0.558 0.573 0.578 0.554 0.5 0.525 0.564 0.488 0.436 0.532 0.556 0.355 0.442 0.545 0.439 0.314 0.284 0.429 0.277 0.407 0.522 0.404 0.419 0.528 0.374 0.26 0.208 0.286 0.392 0.209 0.222 0.322 0.446 0.456 0.242 0.36 0.467 0.47 0.439 0.539 0.569 0.52 0.527 0.552 0.57 0.464 0.514 0.668 1 0.576 0.525 0.474 0.485 0.381 0.477 0.575 0.526 0.41 0.438 0.394 0.458 0.504 0.389 0.339 0.518 0.293 0.473 0.452 0.402 0.321 0.169 0.287 0.391 0.188 
0.028 0.028 0.061 0.074 0.093 0.115 0.131 0.16 0.192 0.196 0.088 0.089 0.081 0.102 0.121 0.136 0.187 0.159 0.168 0.17 0.119 0.082 0.033 0.032 0.054 0.066 0.078 0.152 0.182 0.226 0.195 0.174 0.142 0.11 0.055 0.044 0.024 0.134 0.173 0.176 0.118 0.221 0.285 0.256 0.253 0.293 0.3 0.207 0.241 0.322 0.218 0.299 0.228 0.347 0.35 0.306 0.174 0.209 0.185 0.205 0.167 0.088 0.033 0.038 0.035 0.048 0.092 0.093 0.122 0.199 0.166 0.213 0.25 0.216 0.283 0.257 0.333 0.348 0.346 0.394 0.421 0.34 0.269 0.4 0.372 0.345 0.307 0.283 0.436 0.366 0.33 0.366 0.325 0.333 0.447 0.4 0.256 0.347 0.436 0.389 0.353 0.424 0.421 0.406 0.468 0.439 0.401 0.347 0.385 0.417 0.414 0.334 0.406 0.336 0.399 0.398 0.354 0.428 0.434 0.409 0.486 0.371 0.405 0.422 0.328 0.323 0.279 0.187 0.17 0.276 0.274 0.384 0.311 0.394 0.384 0.311 0.36 0.332 0.274 0.381 0.357 0.247 0.344 0.273 0.115 0.074 0.098 0.095 0.157 0.116 0.195 0.293 0.198 0.207 0.221 0.319 0.373 0.405 0.344 0.384 0.457 0.459 0.587 0.577 0.539 0.421 0.374 0.311 0.263 0.12 0.232 0.333 0.29 0.432 0.444 0.522 0.461 0.518 0.486 0.56 0.546 0.547 0.582 0.519 0.497 0.459 0.475 0.493 0.462 0.417 0.452 0.465 0.394 0.384 0.437 0.454 0.299 0.373 0.482 0.394 0.3 0.266 0.368 0.221 0.337 0.443 0.347 0.336 0.396 0.347 0.229 0.167 0.22 0.314 0.163 0.194 0.282 0.368 0.37 0.196 0.302 0.384 0.377 0.337 0.445 0.453 0.415 0.425 0.443 0.453 0.412 0.462 0.528 0.51 1 0.58 0.598 0.555 0.467 0.609 0.622 0.463 0.354 0.39 0.34 0.395 0.436 0.31 0.282 0.449 0.245 0.39 0.402 0.356 0.27 0.162 0.242 0.32 0.176 
0.019 0.013 0.048 0.046 0.067 0.096 0.111 0.118 0.155 0.171 0.081 0.074 0.068 0.086 0.101 0.13 0.166 0.138 0.138 0.15 0.104 0.075 0.02 0.033 0.049 0.063 0.069 0.124 0.144 0.188 0.176 0.166 0.13 0.099 0.053 0.042 0.026 0.117 0.156 0.154 0.108 0.2 0.238 0.204 0.209 0.251 0.256 0.175 0.198 0.291 0.215 0.292 0.2 0.3 0.302 0.295 0.17 0.179 0.17 0.179 0.152 0.091 0.044 0.036 0.029 0.044 0.079 0.105 0.122 0.182 0.155 0.177 0.212 0.179 0.241 0.21 0.295 0.298 0.283 0.339 0.365 0.31 0.232 0.356 0.321 0.305 0.286 0.276 0.393 0.318 0.283 0.322 0.28 0.303 0.371 0.351 0.23 0.287 0.368 0.334 0.302 0.354 0.363 0.36 0.41 0.377 0.354 0.321 0.358 0.379 0.358 0.297 0.371 0.323 0.378 0.363 0.315 0.394 0.409 0.382 0.427 0.344 0.365 0.36 0.304 0.278 0.24 0.162 0.133 0.248 0.226 0.3 0.249 0.323 0.355 0.264 0.281 0.285 0.26 0.338 0.328 0.25 0.328 0.24 0.105 0.076 0.088 0.076 0.142 0.11 0.188 0.256 0.194 0.218 0.205 0.309 0.353 0.373 0.31 0.353 0.41 0.434 0.564 0.595 0.533 0.386 0.353 0.399 0.274 0.121 0.211 0.306 0.276 0.386 0.4 0.454 0.433 0.456 0.456 0.552 0.503 0.485 0.508 0.472 0.443 0.401 0.418 0.444 0.401 0.384 0.393 0.406 0.353 0.333 0.404 0.417 0.296 0.371 0.466 0.392 0.298 0.248 0.364 0.24 0.321 0.458 0.353 0.334 0.356 0.356 0.231 0.167 0.225 0.285 0.151 0.156 0.256 0.353 0.331 0.186 0.276 0.342 0.34 0.307 0.385 0.392 0.379 0.387 0.381 0.403 0.342 0.365 0.451 0.424 0.541 1 0.628 0.548 0.43 0.511 0.533 0.401 0.309 0.318 0.269 0.32 0.368 0.266 0.231 0.367 0.223 0.336 0.344 0.305 0.227 0.129 0.229 0.267 0.156 
0.025 0.021 0.05 0.052 0.07 0.088 0.096 0.108 0.144 0.15 0.072 0.06 0.046 0.06 0.079 0.104 0.141 0.132 0.122 0.138 0.085 0.066 0.02 0.023 0.041 0.049 0.054 0.113 0.136 0.179 0.153 0.125 0.111 0.083 0.036 0.041 0.022 0.109 0.133 0.141 0.104 0.182 0.23 0.198 0.206 0.264 0.253 0.165 0.22 0.27 0.176 0.284 0.178 0.316 0.301 0.279 0.155 0.173 0.157 0.178 0.146 0.083 0.031 0.032 0.024 0.036 0.064 0.082 0.095 0.158 0.142 0.172 0.207 0.182 0.253 0.223 0.276 0.28 0.296 0.352 0.354 0.308 0.236 0.358 0.342 0.321 0.275 0.267 0.382 0.305 0.261 0.306 0.279 0.299 0.394 0.361 0.227 0.305 0.375 0.359 0.31 0.363 0.347 0.334 0.408 0.36 0.323 0.312 0.326 0.355 0.341 0.272 0.337 0.298 0.366 0.364 0.317 0.38 0.384 0.374 0.423 0.316 0.338 0.364 0.311 0.282 0.231 0.141 0.131 0.233 0.216 0.321 0.256 0.353 0.347 0.28 0.297 0.274 0.25 0.338 0.326 0.203 0.295 0.222 0.089 0.068 0.077 0.069 0.128 0.088 0.187 0.249 0.195 0.198 0.197 0.271 0.341 0.359 0.289 0.328 0.383 0.413 0.505 0.516 0.479 0.37 0.307 0.316 0.269 0.112 0.203 0.295 0.265 0.376 0.369 0.443 0.403 0.449 0.443 0.482 0.479 0.461 0.498 0.43 0.423 0.401 0.395 0.422 0.399 0.344 0.395 0.402 0.356 0.341 0.362 0.384 0.278 0.308 0.408 0.309 0.226 0.21 0.312 0.182 0.273 0.393 0.296 0.286 0.326 0.292 0.209 0.146 0.188 0.251 0.158 0.166 0.243 0.311 0.301 0.198 0.284 0.33 0.342 0.292 0.382 0.388 0.343 0.366 0.381 0.371 0.326 0.357 0.43 0.396 0.552 0.644 1 0.613 0.534 0.619 0.518 0.403 0.304 0.334 0.29 0.334 0.372 0.278 0.247 0.359 0.199 0.365 0.336 0.31 0.243 0.149 0.217 0.287 0.137 
0.028 0.033 0.064 0.069 0.086 0.11 0.115 0.128 0.173 0.181 0.085 0.086 0.077 0.092 0.119 0.137 0.182 0.148 0.155 0.161 0.117 0.088 0.029 0.041 0.065 0.076 0.076 0.147 0.161 0.203 0.192 0.167 0.131 0.093 0.059 0.048 0.039 0.125 0.157 0.155 0.112 0.193 0.25 0.224 0.231 0.297 0.291 0.186 0.224 0.31 0.211 0.293 0.208 0.338 0.329 0.291 0.183 0.194 0.171 0.193 0.158 0.083 0.047 0.04 0.034 0.046 0.084 0.082 0.117 0.18 0.157 0.196 0.223 0.211 0.268 0.249 0.32 0.318 0.302 0.361 0.364 0.314 0.257 0.376 0.354 0.333 0.301 0.283 0.4 0.305 0.282 0.343 0.302 0.316 0.41 0.38 0.267 0.337 0.404 0.356 0.333 0.418 0.41 0.378 0.441 0.414 0.361 0.351 0.373 0.408 0.398 0.31 0.382 0.34 0.404 0.376 0.355 0.409 0.424 0.403 0.437 0.344 0.369 0.373 0.297 0.305 0.27 0.18 0.155 0.275 0.259 0.358 0.273 0.35 0.368 0.297 0.335 0.327 0.285 0.378 0.357 0.254 0.338 0.271 0.11 0.084 0.093 0.081 0.167 0.114 0.218 0.303 0.241 0.253 0.235 0.327 0.378 0.391 0.292 0.344 0.426 0.424 0.596 0.589 0.617 0.42 0.336 0.336 0.362 0.155 0.25 0.332 0.321 0.432 0.436 0.534 0.469 0.499 0.479 0.538 0.531 0.515 0.539 0.466 0.471 0.429 0.407 0.445 0.437 0.396 0.404 0.43 0.355 0.337 0.403 0.395 0.281 0.359 0.478 0.365 0.223 0.216 0.339 0.2 0.305 0.43 0.297 0.286 0.343 0.297 0.206 0.155 0.182 0.287 0.135 0.147 0.266 0.337 0.34 0.195 0.277 0.34 0.354 0.307 0.397 0.417 0.368 0.393 0.415 0.405 0.348 0.387 0.471 0.435 0.513 0.562 0.624 1 0.581 0.57 0.577 0.422 0.32 0.355 0.317 0.365 0.384 0.308 0.258 0.401 0.222 0.368 0.359 0.344 0.252 0.152 0.228 0.291 0.168 
0.018 0.019 0.05 0.052 0.064 0.079 0.077 0.079 0.112 0.117 0.056 0.06 0.051 0.051 0.069 0.082 0.113 0.097 0.096 0.104 0.081 0.061 0.025 0.037 0.04 0.045 0.052 0.088 0.099 0.143 0.117 0.111 0.084 0.066 0.038 0.036 0.028 0.081 0.11 0.115 0.086 0.143 0.182 0.153 0.154 0.197 0.196 0.122 0.159 0.222 0.153 0.217 0.155 0.238 0.245 0.213 0.126 0.138 0.113 0.126 0.112 0.052 0.026 0.031 0.029 0.035 0.054 0.063 0.085 0.135 0.099 0.141 0.155 0.142 0.185 0.16 0.205 0.204 0.196 0.236 0.247 0.209 0.163 0.233 0.224 0.221 0.196 0.167 0.265 0.216 0.19 0.226 0.21 0.216 0.28 0.27 0.177 0.23 0.276 0.252 0.236 0.273 0.281 0.266 0.313 0.275 0.24 0.246 0.253 0.27 0.257 0.217 0.268 0.236 0.278 0.261 0.239 0.285 0.285 0.272 0.3 0.237 0.261 0.263 0.213 0.207 0.172 0.1 0.095 0.175 0.162 0.24 0.195 0.249 0.252 0.198 0.237 0.228 0.199 0.267 0.254 0.168 0.226 0.174 0.082 0.062 0.067 0.052 0.097 0.07 0.143 0.191 0.149 0.157 0.141 0.225 0.251 0.269 0.207 0.236 0.27 0.298 0.389 0.377 0.379 0.287 0.234 0.223 0.214 0.089 0.158 0.219 0.201 0.284 0.294 0.342 0.294 0.317 0.318 0.339 0.342 0.331 0.353 0.295 0.31 0.287 0.283 0.307 0.293 0.26 0.276 0.282 0.237 0.226 0.268 0.275 0.194 0.249 0.315 0.243 0.171 0.151 0.244 0.153 0.208 0.263 0.214 0.213 0.235 0.201 0.151 0.104 0.135 0.191 0.101 0.113 0.166 0.211 0.211 0.131 0.176 0.237 0.239 0.207 0.271 0.279 0.257 0.268 0.282 0.277 0.238 0.257 0.314 0.281 0.369 0.383 0.513 0.509 1 0.574 0.381 0.292 0.226 0.243 0.219 0.25 0.268 0.198 0.169 0.263 0.143 0.25 0.244 0.216 0.171 0.098 0.164 0.203 0.104 
0.031 0.025 0.053 0.072 0.086 0.089 0.096 0.097 0.147 0.148 0.068 0.062 0.054 0.063 0.077 0.107 0.141 0.122 0.134 0.137 0.098 0.08 0.039 0.041 0.055 0.063 0.062 0.115 0.124 0.162 0.137 0.129 0.11 0.073 0.05 0.035 0.032 0.089 0.125 0.114 0.083 0.16 0.192 0.161 0.18 0.218 0.205 0.133 0.174 0.233 0.148 0.231 0.154 0.254 0.243 0.234 0.152 0.142 0.133 0.137 0.128 0.065 0.023 0.019 0.018 0.033 0.061 0.062 0.08 0.141 0.116 0.149 0.189 0.176 0.216 0.169 0.237 0.243 0.238 0.281 0.3 0.241 0.198 0.301 0.274 0.262 0.224 0.226 0.312 0.253 0.22 0.25 0.222 0.238 0.303 0.275 0.182 0.242 0.312 0.268 0.232 0.311 0.292 0.297 0.331 0.295 0.26 0.26 0.269 0.299 0.278 0.219 0.274 0.238 0.289 0.302 0.261 0.316 0.317 0.312 0.36 0.27 0.29 0.297 0.256 0.227 0.206 0.126 0.112 0.205 0.192 0.254 0.217 0.29 0.296 0.232 0.251 0.243 0.203 0.272 0.256 0.174 0.239 0.173 0.076 0.051 0.053 0.046 0.111 0.094 0.138 0.196 0.158 0.163 0.167 0.228 0.267 0.304 0.207 0.275 0.323 0.303 0.416 0.41 0.371 0.279 0.253 0.24 0.193 0.081 0.153 0.212 0.215 0.281 0.292 0.356 0.329 0.358 0.33 0.378 0.379 0.38 0.396 0.346 0.347 0.331 0.32 0.351 0.342 0.291 0.323 0.337 0.295 0.286 0.297 0.296 0.195 0.261 0.33 0.272 0.187 0.174 0.255 0.158 0.237 0.298 0.229 0.235 0.257 0.223 0.144 0.105 0.159 0.213 0.118 0.118 0.194 0.25 0.243 0.15 0.211 0.269 0.259 0.23 0.302 0.323 0.284 0.291 0.313 0.307 0.271 0.291 0.357 0.321 0.467 0.435 0.521 0.451 0.541 1 0.437 0.313 0.243 0.261 0.235 0.261 0.287 0.225 0.199 0.307 0.184 0.29 0.266 0.249 0.193 0.123 0.178 0.241 0.135 
0.037 0.036 0.084 0.093 0.119 0.157 0.171 0.195 0.272 0.28 0.134 0.124 0.101 0.119 0.151 0.184 0.264 0.215 0.221 0.238 0.162 0.121 0.038 0.068 0.105 0.106 0.113 0.22 0.243 0.313 0.273 0.25 0.188 0.143 0.078 0.061 0.048 0.187 0.243 0.239 0.164 0.302 0.376 0.317 0.336 0.431 0.412 0.286 0.349 0.47 0.301 0.426 0.316 0.502 0.506 0.448 0.271 0.298 0.257 0.29 0.245 0.135 0.064 0.056 0.051 0.061 0.12 0.139 0.179 0.28 0.228 0.318 0.344 0.291 0.388 0.329 0.461 0.47 0.461 0.523 0.555 0.487 0.388 0.552 0.499 0.468 0.425 0.388 0.587 0.466 0.453 0.494 0.444 0.463 0.606 0.558 0.365 0.465 0.611 0.542 0.513 0.6 0.591 0.574 0.662 0.594 0.538 0.495 0.537 0.6 0.569 0.473 0.584 0.511 0.59 0.544 0.502 0.602 0.61 0.599 0.641 0.497 0.537 0.55 0.462 0.443 0.394 0.247 0.227 0.39 0.37 0.489 0.419 0.558 0.566 0.433 0.476 0.47 0.412 0.533 0.516 0.371 0.512 0.388 0.18 0.12 0.143 0.117 0.215 0.153 0.298 0.425 0.306 0.317 0.307 0.453 0.55 0.592 0.452 0.533 0.627 0.59 0.81 0.789 0.732 0.56 0.475 0.452 0.393 0.181 0.313 0.447 0.422 0.593 0.627 0.759 0.648 0.731 0.711 0.783 0.763 0.751 0.776 0.673 0.685 0.644 0.64 0.688 0.63 0.56 0.621 0.632 0.557 0.518 0.573 0.579 0.402 0.525 0.654 0.519 0.356 0.326 0.475 0.308 0.445 0.568 0.426 0.423 0.512 0.423 0.295 0.207 0.282 0.407 0.209 0.243 0.375 0.477 0.479 0.303 0.427 0.527 0.524 0.475 0.6 0.629 0.558 0.579 0.604 0.593 0.518 0.597 0.703 0.635 0.732 0.693 0.627 0.705 0.547 0.695 1 0.658 0.489 0.536 0.49 0.55 0.588 0.449 0.399 0.592 0.307 0.556 0.546 0.468 0.382 0.226 0.339 0.43 0.24 
0.033 0.035 0.07 0.072 0.088 0.137 0.156 0.18 0.237 0.252 0.119 0.11 0.105 0.121 0.146 0.184 0.234 0.186 0.196 0.204 0.141 0.099 0.036 0.041 0.068 0.083 0.092 0.186 0.194 0.273 0.236 0.226 0.174 0.132 0.067 0.048 0.039 0.135 0.195 0.192 0.138 0.233 0.315 0.25 0.268 0.373 0.331 0.234 0.288 0.394 0.248 0.376 0.272 0.417 0.426 0.358 0.207 0.224 0.2 0.242 0.219 0.129 0.049 0.049 0.051 0.06 0.105 0.11 0.142 0.248 0.198 0.241 0.265 0.266 0.37 0.314 0.412 0.413 0.385 0.452 0.464 0.386 0.344 0.464 0.433 0.404 0.364 0.36 0.529 0.44 0.415 0.47 0.426 0.425 0.568 0.509 0.329 0.434 0.528 0.482 0.452 0.519 0.511 0.506 0.572 0.534 0.521 0.456 0.481 0.494 0.476 0.407 0.474 0.414 0.49 0.468 0.414 0.494 0.519 0.487 0.546 0.414 0.462 0.487 0.406 0.403 0.349 0.214 0.199 0.339 0.304 0.457 0.353 0.441 0.474 0.36 0.424 0.398 0.343 0.459 0.421 0.29 0.408 0.316 0.143 0.109 0.121 0.092 0.173 0.138 0.234 0.316 0.227 0.231 0.219 0.349 0.436 0.479 0.363 0.433 0.52 0.461 0.593 0.554 0.511 0.43 0.343 0.297 0.269 0.115 0.227 0.345 0.315 0.474 0.49 0.556 0.498 0.585 0.577 0.59 0.623 0.649 0.682 0.558 0.568 0.557 0.554 0.577 0.566 0.524 0.528 0.553 0.459 0.442 0.496 0.494 0.346 0.389 0.49 0.387 0.281 0.245 0.394 0.246 0.368 0.453 0.36 0.371 0.43 0.343 0.235 0.171 0.24 0.353 0.189 0.213 0.321 0.426 0.41 0.238 0.377 0.463 0.47 0.434 0.565 0.573 0.519 0.549 0.584 0.555 0.509 0.654 0.641 0.524 0.53 0.471 0.442 0.484 0.36 0.451 0.601 1 0.628 0.597 0.573 0.7 0.731 0.518 0.452 0.617 0.326 0.529 0.541 0.498 0.363 0.193 0.324 0.366 0.224 
0.023 0.022 0.055 0.05 0.065 0.088 0.104 0.109 0.143 0.145 0.06 0.061 0.058 0.074 0.078 0.102 0.145 0.126 0.117 0.126 0.096 0.071 0.03 0.027 0.055 0.062 0.066 0.112 0.127 0.177 0.163 0.145 0.109 0.089 0.044 0.042 0.034 0.106 0.13 0.148 0.106 0.176 0.211 0.199 0.186 0.249 0.229 0.167 0.196 0.261 0.183 0.266 0.199 0.295 0.29 0.253 0.157 0.173 0.156 0.181 0.153 0.079 0.034 0.037 0.03 0.032 0.072 0.08 0.098 0.166 0.149 0.183 0.192 0.18 0.21 0.192 0.263 0.269 0.248 0.302 0.303 0.252 0.224 0.304 0.281 0.253 0.249 0.236 0.335 0.295 0.253 0.29 0.257 0.281 0.345 0.335 0.218 0.281 0.354 0.32 0.292 0.353 0.363 0.356 0.395 0.363 0.36 0.3 0.315 0.344 0.319 0.255 0.323 0.266 0.309 0.306 0.279 0.325 0.354 0.33 0.369 0.283 0.307 0.337 0.269 0.243 0.219 0.141 0.141 0.22 0.21 0.297 0.25 0.31 0.323 0.244 0.279 0.266 0.226 0.302 0.288 0.203 0.275 0.199 0.089 0.064 0.079 0.059 0.118 0.085 0.153 0.214 0.149 0.161 0.161 0.238 0.293 0.325 0.212 0.272 0.341 0.285 0.374 0.354 0.322 0.267 0.216 0.195 0.16 0.093 0.167 0.225 0.209 0.296 0.326 0.347 0.323 0.383 0.378 0.377 0.397 0.403 0.446 0.365 0.37 0.365 0.369 0.38 0.36 0.318 0.353 0.365 0.303 0.274 0.303 0.288 0.188 0.229 0.291 0.243 0.164 0.155 0.247 0.144 0.222 0.274 0.211 0.228 0.267 0.204 0.147 0.114 0.149 0.212 0.124 0.126 0.189 0.261 0.259 0.16 0.236 0.295 0.293 0.263 0.356 0.365 0.309 0.34 0.364 0.359 0.307 0.392 0.395 0.321 0.315 0.29 0.262 0.288 0.208 0.262 0.347 0.541 1 0.491 0.531 0.583 0.495 0.367 0.339 0.416 0.202 0.339 0.345 0.351 0.227 0.13 0.201 0.241 0.135 
0.018 0.026 0.071 0.07 0.098 0.116 0.145 0.165 0.198 0.207 0.083 0.08 0.079 0.089 0.112 0.135 0.204 0.175 0.176 0.179 0.124 0.085 0.028 0.034 0.057 0.07 0.079 0.144 0.167 0.247 0.203 0.182 0.148 0.118 0.065 0.048 0.033 0.14 0.18 0.172 0.127 0.22 0.28 0.235 0.268 0.329 0.31 0.21 0.297 0.379 0.263 0.392 0.251 0.427 0.421 0.358 0.192 0.194 0.198 0.208 0.159 0.11 0.049 0.045 0.032 0.04 0.08 0.105 0.129 0.204 0.176 0.214 0.264 0.244 0.339 0.288 0.388 0.394 0.361 0.429 0.436 0.371 0.323 0.422 0.397 0.369 0.32 0.328 0.474 0.385 0.363 0.387 0.37 0.389 0.503 0.47 0.305 0.403 0.525 0.447 0.413 0.504 0.489 0.487 0.58 0.559 0.616 0.484 0.481 0.504 0.493 0.397 0.466 0.429 0.472 0.434 0.408 0.484 0.473 0.449 0.507 0.385 0.437 0.474 0.397 0.369 0.325 0.193 0.175 0.313 0.284 0.45 0.353 0.466 0.46 0.375 0.41 0.387 0.314 0.439 0.419 0.307 0.402 0.317 0.144 0.108 0.122 0.092 0.163 0.117 0.214 0.292 0.236 0.243 0.214 0.334 0.396 0.44 0.313 0.385 0.465 0.428 0.537 0.525 0.476 0.376 0.325 0.263 0.236 0.105 0.214 0.299 0.309 0.45 0.457 0.499 0.453 0.552 0.566 0.528 0.563 0.583 0.601 0.5 0.523 0.503 0.484 0.541 0.497 0.447 0.501 0.501 0.44 0.408 0.453 0.431 0.311 0.357 0.44 0.344 0.236 0.226 0.348 0.226 0.33 0.423 0.308 0.326 0.401 0.298 0.218 0.176 0.204 0.319 0.162 0.186 0.278 0.388 0.374 0.221 0.33 0.403 0.42 0.37 0.498 0.507 0.443 0.467 0.491 0.46 0.426 0.498 0.539 0.453 0.454 0.434 0.388 0.444 0.34 0.408 0.513 0.603 0.647 1 0.71 0.653 0.663 0.566 0.467 0.567 0.294 0.47 0.507 0.499 0.336 0.168 0.26 0.339 0.18 
0.028 0.026 0.049 0.052 0.063 0.087 0.099 0.106 0.143 0.145 0.08 0.078 0.061 0.072 0.089 0.108 0.141 0.119 0.127 0.136 0.101 0.068 0.034 0.05 0.06 0.064 0.067 0.116 0.131 0.172 0.156 0.145 0.115 0.096 0.053 0.039 0.039 0.106 0.139 0.142 0.102 0.178 0.227 0.186 0.195 0.252 0.236 0.154 0.196 0.278 0.19 0.277 0.2 0.292 0.286 0.262 0.165 0.168 0.156 0.167 0.134 0.079 0.034 0.032 0.026 0.041 0.075 0.081 0.106 0.165 0.137 0.155 0.218 0.171 0.225 0.206 0.285 0.282 0.261 0.317 0.332 0.286 0.236 0.332 0.288 0.28 0.27 0.248 0.37 0.293 0.276 0.314 0.285 0.302 0.374 0.348 0.258 0.307 0.37 0.348 0.307 0.367 0.366 0.352 0.406 0.394 0.397 0.343 0.335 0.348 0.344 0.281 0.338 0.299 0.32 0.322 0.281 0.342 0.344 0.342 0.374 0.29 0.31 0.32 0.27 0.272 0.242 0.167 0.131 0.239 0.229 0.315 0.255 0.316 0.313 0.237 0.283 0.255 0.217 0.313 0.291 0.215 0.278 0.231 0.102 0.083 0.097 0.072 0.128 0.092 0.138 0.212 0.141 0.155 0.15 0.234 0.283 0.325 0.227 0.271 0.337 0.312 0.398 0.364 0.353 0.286 0.237 0.218 0.174 0.086 0.163 0.229 0.215 0.325 0.325 0.355 0.342 0.404 0.387 0.383 0.421 0.426 0.443 0.367 0.38 0.357 0.367 0.383 0.379 0.318 0.348 0.381 0.324 0.3 0.327 0.302 0.205 0.257 0.315 0.262 0.198 0.168 0.26 0.146 0.227 0.286 0.237 0.237 0.272 0.22 0.148 0.13 0.174 0.231 0.129 0.152 0.214 0.283 0.262 0.164 0.246 0.305 0.305 0.28 0.375 0.38 0.334 0.348 0.376 0.354 0.312 0.388 0.404 0.33 0.331 0.311 0.276 0.299 0.243 0.291 0.364 0.472 0.546 0.594 1 0.608 0.515 0.489 0.426 0.445 0.238 0.35 0.399 0.393 0.257 0.148 0.228 0.249 0.132 
0.026 0.028 0.059 0.061 0.079 0.113 0.117 0.12 0.172 0.173 0.082 0.072 0.052 0.064 0.091 0.116 0.167 0.141 0.139 0.153 0.11 0.069 0.04 0.046 0.059 0.07 0.063 0.134 0.161 0.202 0.171 0.152 0.105 0.084 0.044 0.036 0.021 0.084 0.145 0.13 0.094 0.17 0.227 0.189 0.195 0.254 0.255 0.179 0.227 0.3 0.198 0.256 0.21 0.324 0.309 0.294 0.161 0.184 0.164 0.183 0.163 0.09 0.039 0.029 0.025 0.037 0.067 0.085 0.109 0.17 0.158 0.201 0.219 0.2 0.273 0.222 0.289 0.291 0.273 0.331 0.341 0.298 0.26 0.328 0.3 0.291 0.257 0.26 0.358 0.298 0.261 0.31 0.281 0.308 0.393 0.362 0.242 0.333 0.413 0.363 0.328 0.378 0.408 0.403 0.44 0.388 0.432 0.338 0.343 0.369 0.359 0.297 0.355 0.32 0.36 0.34 0.302 0.369 0.369 0.352 0.408 0.308 0.345 0.35 0.298 0.292 0.252 0.148 0.132 0.238 0.224 0.325 0.277 0.35 0.359 0.274 0.315 0.302 0.248 0.339 0.325 0.219 0.322 0.221 0.106 0.06 0.085 0.065 0.125 0.098 0.16 0.224 0.163 0.172 0.158 0.254 0.312 0.323 0.242 0.296 0.349 0.309 0.414 0.405 0.366 0.293 0.248 0.213 0.175 0.089 0.147 0.232 0.228 0.345 0.35 0.391 0.348 0.425 0.429 0.412 0.442 0.445 0.479 0.401 0.416 0.398 0.382 0.406 0.391 0.351 0.381 0.379 0.325 0.303 0.338 0.332 0.223 0.28 0.334 0.275 0.196 0.179 0.27 0.172 0.258 0.332 0.268 0.265 0.309 0.258 0.177 0.131 0.168 0.239 0.128 0.146 0.221 0.309 0.279 0.167 0.267 0.334 0.331 0.318 0.398 0.402 0.353 0.394 0.443 0.401 0.342 0.448 0.452 0.365 0.371 0.342 0.313 0.343 0.264 0.327 0.42 0.553 0.563 0.527 0.595 1 0.582 0.435 0.478 0.493 0.243 0.377 0.414 0.41 0.266 0.147 0.214 0.26 0.157 
0.026 0.024 0.072 0.089 0.116 0.15 0.173 0.196 0.236 0.241 0.129 0.129 0.114 0.131 0.161 0.193 0.242 0.208 0.212 0.218 0.141 0.098 0.036 0.05 0.071 0.073 0.087 0.179 0.199 0.269 0.259 0.235 0.203 0.143 0.077 0.066 0.048 0.168 0.198 0.216 0.158 0.26 0.319 0.276 0.292 0.355 0.355 0.266 0.316 0.407 0.277 0.402 0.274 0.435 0.429 0.376 0.229 0.256 0.206 0.254 0.245 0.145 0.057 0.045 0.038 0.06 0.11 0.14 0.168 0.257 0.234 0.264 0.289 0.265 0.358 0.317 0.41 0.4 0.353 0.451 0.471 0.398 0.322 0.453 0.427 0.413 0.382 0.357 0.508 0.429 0.407 0.454 0.424 0.419 0.541 0.517 0.348 0.446 0.564 0.516 0.461 0.526 0.537 0.517 0.576 0.526 0.54 0.446 0.485 0.501 0.493 0.411 0.471 0.429 0.482 0.461 0.403 0.487 0.489 0.477 0.55 0.425 0.449 0.485 0.429 0.399 0.365 0.242 0.222 0.361 0.338 0.435 0.36 0.465 0.459 0.373 0.416 0.408 0.335 0.451 0.439 0.306 0.397 0.306 0.135 0.097 0.107 0.087 0.175 0.12 0.226 0.314 0.221 0.236 0.225 0.351 0.43 0.461 0.35 0.425 0.518 0.467 0.587 0.573 0.501 0.405 0.349 0.305 0.245 0.114 0.211 0.33 0.323 0.473 0.479 0.519 0.493 0.568 0.585 0.594 0.614 0.639 0.666 0.565 0.56 0.563 0.549 0.582 0.54 0.498 0.527 0.55 0.462 0.431 0.465 0.444 0.318 0.399 0.497 0.382 0.259 0.258 0.376 0.238 0.347 0.452 0.349 0.34 0.421 0.325 0.241 0.191 0.235 0.34 0.171 0.183 0.317 0.404 0.414 0.245 0.392 0.466 0.465 0.411 0.57 0.575 0.495 0.54 0.585 0.542 0.483 0.587 0.611 0.525 0.514 0.465 0.43 0.446 0.347 0.451 0.561 0.715 0.606 0.657 0.609 0.718 1 0.582 0.496 0.666 0.342 0.522 0.568 0.533 0.363 0.2 0.321 0.374 0.205 
0.032 0.032 0.067 0.061 0.091 0.111 0.133 0.137 0.185 0.2 0.11 0.096 0.078 0.084 0.114 0.14 0.203 0.158 0.167 0.176 0.124 0.089 0.039 0.05 0.067 0.077 0.073 0.149 0.176 0.221 0.207 0.179 0.147 0.116 0.059 0.051 0.033 0.137 0.182 0.177 0.138 0.203 0.277 0.242 0.246 0.308 0.296 0.223 0.256 0.354 0.232 0.341 0.23 0.363 0.361 0.322 0.198 0.233 0.202 0.228 0.204 0.12 0.042 0.05 0.035 0.047 0.089 0.113 0.145 0.208 0.199 0.22 0.254 0.216 0.292 0.259 0.348 0.347 0.329 0.369 0.391 0.314 0.265 0.386 0.361 0.335 0.3 0.292 0.429 0.345 0.32 0.374 0.349 0.343 0.441 0.43 0.278 0.35 0.441 0.42 0.375 0.444 0.467 0.444 0.495 0.467 0.533 0.395 0.391 0.443 0.417 0.337 0.4 0.371 0.382 0.388 0.354 0.425 0.404 0.403 0.446 0.348 0.385 0.408 0.351 0.335 0.298 0.181 0.161 0.289 0.28 0.374 0.297 0.391 0.4 0.308 0.352 0.341 0.265 0.38 0.367 0.275 0.357 0.266 0.114 0.08 0.091 0.069 0.142 0.093 0.174 0.247 0.182 0.202 0.185 0.283 0.358 0.38 0.281 0.337 0.412 0.374 0.465 0.454 0.395 0.309 0.247 0.232 0.207 0.096 0.185 0.251 0.236 0.379 0.397 0.422 0.397 0.482 0.459 0.474 0.482 0.507 0.537 0.462 0.456 0.451 0.426 0.459 0.437 0.397 0.431 0.44 0.386 0.347 0.389 0.375 0.233 0.299 0.381 0.289 0.196 0.18 0.29 0.187 0.291 0.36 0.267 0.272 0.329 0.249 0.185 0.139 0.176 0.27 0.139 0.157 0.238 0.334 0.339 0.19 0.302 0.378 0.39 0.358 0.468 0.475 0.427 0.422 0.466 0.439 0.358 0.427 0.472 0.398 0.39 0.36 0.343 0.387 0.275 0.345 0.46 0.516 0.47 0.585 0.555 0.569 0.605 1 0.495 0.563 0.296 0.443 0.523 0.5 0.311 0.198 0.289 0.305 0.181 
0.023 0.022 0.054 0.058 0.077 0.101 0.096 0.108 0.153 0.157 0.078 0.072 0.072 0.073 0.093 0.11 0.16 0.129 0.139 0.134 0.103 0.076 0.035 0.037 0.054 0.063 0.064 0.125 0.142 0.184 0.165 0.146 0.125 0.091 0.052 0.039 0.034 0.107 0.142 0.132 0.094 0.188 0.224 0.198 0.215 0.273 0.257 0.182 0.222 0.284 0.2 0.28 0.2 0.321 0.313 0.272 0.159 0.178 0.147 0.178 0.162 0.082 0.032 0.036 0.034 0.034 0.079 0.09 0.111 0.163 0.147 0.185 0.204 0.176 0.234 0.217 0.292 0.293 0.281 0.326 0.349 0.292 0.243 0.346 0.323 0.301 0.276 0.24 0.395 0.325 0.286 0.333 0.301 0.318 0.393 0.387 0.252 0.327 0.388 0.371 0.329 0.373 0.378 0.373 0.42 0.383 0.39 0.333 0.353 0.362 0.366 0.311 0.37 0.319 0.35 0.337 0.292 0.365 0.362 0.342 0.41 0.318 0.343 0.345 0.289 0.284 0.254 0.173 0.143 0.267 0.23 0.326 0.272 0.344 0.349 0.281 0.32 0.292 0.243 0.34 0.308 0.23 0.314 0.243 0.099 0.075 0.087 0.061 0.107 0.102 0.144 0.209 0.158 0.176 0.159 0.234 0.298 0.328 0.238 0.297 0.358 0.313 0.401 0.393 0.336 0.253 0.237 0.208 0.154 0.06 0.133 0.204 0.2 0.332 0.338 0.365 0.331 0.402 0.395 0.411 0.429 0.453 0.472 0.403 0.417 0.404 0.393 0.408 0.396 0.361 0.397 0.4 0.351 0.32 0.355 0.336 0.22 0.266 0.341 0.261 0.176 0.148 0.271 0.166 0.237 0.312 0.247 0.241 0.282 0.218 0.163 0.117 0.158 0.241 0.119 0.135 0.225 0.316 0.292 0.168 0.274 0.341 0.347 0.323 0.432 0.429 0.363 0.378 0.411 0.398 0.332 0.409 0.427 0.35 0.351 0.33 0.297 0.316 0.237 0.302 0.379 0.473 0.427 0.48 0.515 0.629 0.533 0.489 1 0.604 0.294 0.407 0.456 0.55 0.317 0.162 0.242 0.266 0.151 
0.034 0.02 0.06 0.062 0.08 0.114 0.124 0.132 0.171 0.174 0.081 0.08 0.068 0.074 0.097 0.137 0.17 0.148 0.157 0.156 0.123 0.087 0.032 0.046 0.068 0.077 0.077 0.145 0.152 0.199 0.175 0.17 0.146 0.098 0.048 0.037 0.026 0.116 0.152 0.155 0.115 0.197 0.254 0.234 0.232 0.289 0.273 0.198 0.226 0.314 0.193 0.3 0.207 0.338 0.321 0.3 0.169 0.192 0.167 0.189 0.162 0.104 0.043 0.032 0.021 0.028 0.079 0.09 0.119 0.194 0.152 0.188 0.217 0.209 0.278 0.228 0.325 0.309 0.306 0.366 0.366 0.311 0.28 0.367 0.346 0.324 0.302 0.293 0.409 0.348 0.317 0.368 0.321 0.334 0.462 0.445 0.296 0.366 0.449 0.433 0.363 0.427 0.426 0.385 0.454 0.406 0.372 0.343 0.367 0.388 0.363 0.313 0.373 0.33 0.367 0.355 0.315 0.386 0.379 0.37 0.442 0.328 0.374 0.389 0.324 0.308 0.269 0.172 0.144 0.28 0.259 0.36 0.28 0.361 0.377 0.291 0.329 0.299 0.271 0.349 0.334 0.224 0.318 0.248 0.093 0.074 0.089 0.059 0.141 0.094 0.163 0.239 0.166 0.181 0.17 0.275 0.326 0.367 0.265 0.335 0.397 0.339 0.441 0.43 0.385 0.296 0.266 0.217 0.178 0.081 0.163 0.237 0.208 0.362 0.371 0.405 0.377 0.444 0.43 0.459 0.474 0.501 0.52 0.439 0.456 0.446 0.449 0.458 0.437 0.4 0.434 0.442 0.395 0.334 0.386 0.375 0.257 0.287 0.369 0.315 0.21 0.205 0.292 0.202 0.287 0.348 0.269 0.29 0.345 0.267 0.183 0.123 0.182 0.283 0.145 0.174 0.268 0.353 0.354 0.216 0.291 0.394 0.394 0.351 0.508 0.498 0.419 0.464 0.497 0.462 0.428 0.501 0.489 0.421 0.393 0.358 0.334 0.355 0.266 0.328 0.418 0.463 0.382 0.394 0.36 0.445 0.488 0.385 0.421 1 0.392 0.488 0.519 0.579 0.319 0.17 0.251 0.282 0.155 
0.024 0.02 0.06 0.069 0.079 0.099 0.104 0.127 0.186 0.186 0.095 0.09 0.087 0.091 0.105 0.135 0.183 0.141 0.139 0.15 0.114 0.079 0.032 0.034 0.058 0.068 0.069 0.126 0.156 0.206 0.19 0.165 0.134 0.11 0.054 0.038 0.025 0.095 0.119 0.143 0.112 0.178 0.221 0.19 0.206 0.261 0.252 0.183 0.214 0.291 0.2 0.28 0.201 0.325 0.317 0.294 0.179 0.178 0.173 0.195 0.15 0.091 0.038 0.038 0.024 0.039 0.077 0.1 0.121 0.185 0.154 0.193 0.234 0.205 0.283 0.229 0.311 0.325 0.312 0.355 0.366 0.307 0.253 0.375 0.349 0.318 0.298 0.282 0.41 0.344 0.318 0.399 0.356 0.343 0.461 0.446 0.263 0.33 0.414 0.398 0.317 0.393 0.412 0.394 0.435 0.385 0.356 0.323 0.344 0.349 0.345 0.29 0.343 0.3 0.344 0.351 0.297 0.373 0.384 0.365 0.42 0.312 0.346 0.364 0.309 0.293 0.256 0.163 0.136 0.248 0.235 0.321 0.28 0.356 0.354 0.291 0.296 0.291 0.255 0.335 0.304 0.233 0.302 0.22 0.085 0.063 0.072 0.064 0.114 0.105 0.157 0.22 0.153 0.187 0.182 0.267 0.318 0.352 0.275 0.313 0.392 0.336 0.414 0.408 0.37 0.287 0.253 0.237 0.177 0.082 0.161 0.229 0.213 0.339 0.316 0.352 0.353 0.432 0.394 0.419 0.452 0.455 0.499 0.426 0.442 0.448 0.439 0.46 0.448 0.429 0.437 0.436 0.382 0.341 0.367 0.349 0.224 0.287 0.342 0.273 0.206 0.195 0.272 0.169 0.249 0.332 0.243 0.249 0.308 0.247 0.173 0.147 0.175 0.269 0.134 0.171 0.26 0.344 0.324 0.196 0.31 0.398 0.455 0.431 0.643 0.567 0.448 0.464 0.455 0.416 0.352 0.39 0.439 0.383 0.334 0.322 0.293 0.323 0.255 0.298 0.372 0.403 0.34 0.376 0.324 0.391 0.435 0.34 0.33 0.618 1 0.532 0.472 0.504 0.353 0.202 0.282 0.284 0.17 
0.039 0.045 0.079 0.084 0.121 0.151 0.157 0.192 0.261 0.258 0.118 0.111 0.107 0.124 0.162 0.197 0.263 0.222 0.229 0.228 0.161 0.12 0.048 0.055 0.071 0.095 0.089 0.206 0.229 0.296 0.257 0.231 0.195 0.14 0.084 0.064 0.046 0.166 0.213 0.225 0.166 0.263 0.349 0.304 0.319 0.376 0.368 0.262 0.325 0.398 0.291 0.402 0.301 0.486 0.463 0.41 0.254 0.285 0.265 0.292 0.232 0.14 0.061 0.05 0.05 0.072 0.109 0.143 0.159 0.26 0.232 0.288 0.319 0.293 0.376 0.321 0.436 0.449 0.439 0.5 0.503 0.424 0.348 0.525 0.483 0.448 0.41 0.396 0.599 0.488 0.483 0.605 0.543 0.528 0.695 0.727 0.403 0.5 0.619 0.594 0.499 0.55 0.582 0.541 0.611 0.528 0.517 0.461 0.477 0.491 0.472 0.404 0.481 0.414 0.478 0.476 0.417 0.526 0.526 0.52 0.601 0.483 0.512 0.533 0.451 0.415 0.363 0.231 0.207 0.367 0.335 0.471 0.388 0.503 0.513 0.411 0.455 0.416 0.34 0.476 0.434 0.303 0.396 0.311 0.14 0.111 0.108 0.09 0.18 0.14 0.221 0.308 0.238 0.266 0.262 0.363 0.438 0.498 0.346 0.422 0.525 0.461 0.574 0.554 0.502 0.408 0.346 0.298 0.268 0.12 0.234 0.35 0.313 0.469 0.487 0.509 0.498 0.603 0.547 0.564 0.643 0.67 0.717 0.573 0.617 0.649 0.623 0.657 0.635 0.599 0.628 0.625 0.527 0.479 0.506 0.49 0.339 0.401 0.483 0.374 0.275 0.236 0.396 0.261 0.352 0.443 0.362 0.364 0.436 0.332 0.246 0.184 0.254 0.386 0.208 0.222 0.358 0.453 0.456 0.273 0.414 0.587 0.627 0.562 0.812 0.789 0.649 0.632 0.658 0.626 0.504 0.542 0.608 0.523 0.47 0.466 0.407 0.436 0.314 0.382 0.52 0.551 0.467 0.491 0.457 0.511 0.573 0.432 0.408 0.682 0.447 1 0.631 0.58 0.518 0.295 0.464 0.385 0.234 
0.036 0.042 0.083 0.085 0.114 0.149 0.164 0.171 0.225 0.22 0.101 0.097 0.081 0.109 0.126 0.153 0.227 0.192 0.201 0.2 0.147 0.111 0.045 0.062 0.083 0.096 0.087 0.179 0.196 0.264 0.231 0.196 0.14 0.118 0.068 0.057 0.036 0.146 0.19 0.195 0.135 0.226 0.304 0.264 0.274 0.335 0.341 0.235 0.292 0.367 0.257 0.391 0.28 0.438 0.45 0.386 0.214 0.244 0.225 0.239 0.216 0.111 0.041 0.041 0.038 0.049 0.092 0.118 0.148 0.246 0.197 0.251 0.294 0.27 0.352 0.284 0.405 0.41 0.365 0.451 0.465 0.406 0.346 0.466 0.431 0.401 0.354 0.356 0.517 0.43 0.412 0.483 0.438 0.455 0.584 0.596 0.366 0.457 0.593 0.616 0.477 0.544 0.586 0.531 0.6 0.507 0.504 0.438 0.453 0.474 0.45 0.393 0.465 0.412 0.458 0.462 0.406 0.503 0.489 0.479 0.557 0.411 0.456 0.483 0.416 0.395 0.352 0.228 0.207 0.354 0.319 0.456 0.373 0.47 0.454 0.362 0.393 0.384 0.316 0.43 0.421 0.291 0.391 0.305 0.132 0.095 0.116 0.084 0.163 0.116 0.207 0.283 0.2 0.221 0.22 0.339 0.431 0.468 0.331 0.413 0.496 0.424 0.537 0.515 0.45 0.382 0.337 0.284 0.234 0.112 0.223 0.322 0.299 0.443 0.455 0.487 0.471 0.539 0.528 0.544 0.596 0.64 0.659 0.533 0.58 0.558 0.555 0.572 0.55 0.515 0.535 0.535 0.474 0.439 0.454 0.448 0.308 0.363 0.465 0.365 0.283 0.224 0.373 0.228 0.348 0.448 0.352 0.329 0.393 0.343 0.252 0.169 0.211 0.341 0.16 0.2 0.333 0.424 0.411 0.231 0.367 0.483 0.523 0.454 0.611 0.608 0.51 0.548 0.556 0.535 0.472 0.513 0.573 0.477 0.44 0.41 0.363 0.408 0.296 0.375 0.497 0.548 0.423 0.488 0.445 0.506 0.588 0.48 0.418 0.74 0.408 0.6 1 0.701 0.413 0.232 0.362 0.372 0.21 
0.027 0.029 0.051 0.052 0.079 0.109 0.109 0.134 0.184 0.179 0.086 0.089 0.079 0.082 0.119 0.137 0.187 0.154 0.153 0.153 0.117 0.082 0.034 0.03 0.053 0.067 0.072 0.138 0.159 0.228 0.184 0.161 0.131 0.086 0.048 0.042 0.036 0.127 0.162 0.158 0.111 0.184 0.237 0.208 0.2 0.261 0.264 0.184 0.23 0.287 0.19 0.291 0.214 0.335 0.314 0.289 0.164 0.193 0.17 0.202 0.159 0.095 0.038 0.035 0.035 0.039 0.081 0.099 0.131 0.19 0.163 0.208 0.232 0.204 0.268 0.223 0.296 0.307 0.291 0.339 0.346 0.298 0.227 0.346 0.331 0.309 0.279 0.276 0.395 0.336 0.326 0.374 0.334 0.336 0.436 0.431 0.287 0.343 0.433 0.425 0.363 0.413 0.414 0.396 0.44 0.401 0.386 0.327 0.367 0.372 0.361 0.297 0.363 0.329 0.361 0.346 0.296 0.381 0.382 0.368 0.411 0.308 0.35 0.371 0.309 0.279 0.255 0.154 0.141 0.263 0.238 0.316 0.286 0.36 0.36 0.286 0.312 0.286 0.247 0.345 0.323 0.216 0.298 0.245 0.1 0.065 0.083 0.074 0.114 0.098 0.162 0.221 0.161 0.165 0.158 0.244 0.307 0.342 0.242 0.304 0.359 0.311 0.39 0.381 0.354 0.269 0.232 0.216 0.168 0.071 0.164 0.222 0.198 0.353 0.357 0.379 0.344 0.423 0.388 0.404 0.432 0.461 0.478 0.405 0.426 0.425 0.406 0.44 0.412 0.387 0.41 0.421 0.364 0.32 0.358 0.346 0.237 0.278 0.322 0.274 0.181 0.168 0.266 0.174 0.262 0.329 0.255 0.253 0.297 0.251 0.16 0.13 0.169 0.263 0.14 0.165 0.25 0.323 0.304 0.173 0.285 0.352 0.376 0.354 0.468 0.466 0.386 0.407 0.44 0.401 0.339 0.417 0.426 0.358 0.35 0.322 0.319 0.337 0.24 0.3 0.38 0.41 0.344 0.408 0.357 0.405 0.471 0.4 0.418 0.633 0.318 0.46 0.56 1 0.373 0.219 0.288 0.28 0.164 
0.024 0.035 0.057 0.063 0.083 0.099 0.108 0.115 0.154 0.17 0.086 0.083 0.069 0.073 0.088 0.12 0.168 0.138 0.14 0.14 0.103 0.073 0.029 0.04 0.057 0.058 0.056 0.121 0.138 0.201 0.167 0.156 0.108 0.082 0.04 0.031 0.024 0.109 0.151 0.147 0.115 0.185 0.226 0.206 0.207 0.249 0.238 0.172 0.209 0.282 0.187 0.277 0.212 0.32 0.317 0.29 0.17 0.164 0.159 0.178 0.149 0.076 0.032 0.032 0.034 0.037 0.072 0.077 0.099 0.171 0.156 0.186 0.211 0.184 0.25 0.234 0.289 0.294 0.295 0.369 0.367 0.321 0.269 0.371 0.341 0.332 0.319 0.301 0.422 0.375 0.364 0.443 0.43 0.409 0.508 0.558 0.304 0.377 0.436 0.435 0.352 0.407 0.418 0.387 0.423 0.382 0.349 0.304 0.319 0.348 0.34 0.271 0.333 0.315 0.362 0.345 0.318 0.386 0.387 0.382 0.433 0.331 0.371 0.375 0.307 0.297 0.252 0.16 0.131 0.265 0.234 0.339 0.258 0.333 0.365 0.262 0.284 0.276 0.256 0.331 0.319 0.22 0.302 0.226 0.106 0.072 0.076 0.066 0.122 0.098 0.177 0.238 0.158 0.183 0.179 0.256 0.322 0.363 0.269 0.33 0.394 0.339 0.434 0.409 0.371 0.31 0.233 0.203 0.187 0.101 0.168 0.249 0.241 0.344 0.36 0.365 0.355 0.438 0.392 0.421 0.452 0.479 0.522 0.423 0.445 0.45 0.441 0.462 0.45 0.419 0.423 0.442 0.383 0.337 0.37 0.339 0.245 0.286 0.347 0.275 0.201 0.168 0.28 0.178 0.253 0.32 0.245 0.257 0.316 0.234 0.176 0.14 0.174 0.259 0.133 0.156 0.239 0.327 0.31 0.186 0.283 0.388 0.42 0.379 0.552 0.508 0.421 0.432 0.437 0.42 0.352 0.371 0.424 0.394 0.338 0.321 0.293 0.331 0.233 0.29 0.368 0.388 0.307 0.363 0.322 0.36 0.412 0.317 0.279 0.485 0.31 0.54 0.465 0.508 1 0.462 0.457 0.293 0.152 
0.008 0.008 0.023 0.024 0.038 0.052 0.059 0.056 0.075 0.073 0.032 0.035 0.031 0.033 0.041 0.053 0.077 0.068 0.074 0.068 0.054 0.034 0.013 0.01 0.019 0.032 0.027 0.061 0.066 0.089 0.086 0.08 0.056 0.053 0.032 0.022 0.018 0.05 0.065 0.066 0.049 0.089 0.114 0.099 0.094 0.126 0.116 0.094 0.1 0.136 0.094 0.134 0.094 0.149 0.135 0.124 0.068 0.079 0.071 0.087 0.074 0.039 0.017 0.014 0.017 0.022 0.038 0.04 0.05 0.081 0.07 0.082 0.093 0.082 0.12 0.107 0.146 0.143 0.127 0.167 0.158 0.147 0.115 0.162 0.146 0.142 0.129 0.123 0.189 0.176 0.185 0.228 0.256 0.21 0.23 0.264 0.148 0.182 0.201 0.209 0.162 0.186 0.184 0.179 0.202 0.168 0.143 0.144 0.155 0.162 0.147 0.132 0.155 0.132 0.16 0.153 0.139 0.162 0.158 0.176 0.196 0.142 0.161 0.165 0.138 0.138 0.136 0.084 0.066 0.136 0.127 0.166 0.119 0.154 0.157 0.126 0.141 0.14 0.114 0.153 0.147 0.105 0.129 0.102 0.038 0.029 0.036 0.021 0.05 0.042 0.069 0.104 0.079 0.089 0.072 0.122 0.153 0.167 0.105 0.137 0.165 0.147 0.193 0.179 0.16 0.135 0.106 0.093 0.073 0.032 0.061 0.097 0.103 0.149 0.149 0.163 0.151 0.184 0.166 0.182 0.202 0.213 0.217 0.188 0.206 0.198 0.192 0.2 0.197 0.19 0.184 0.192 0.161 0.137 0.152 0.146 0.107 0.116 0.15 0.124 0.077 0.074 0.112 0.069 0.106 0.14 0.112 0.11 0.127 0.099 0.081 0.052 0.075 0.111 0.065 0.07 0.106 0.14 0.138 0.088 0.125 0.166 0.175 0.151 0.217 0.218 0.176 0.16 0.184 0.178 0.145 0.156 0.188 0.16 0.148 0.143 0.133 0.141 0.118 0.136 0.174 0.169 0.133 0.151 0.134 0.15 0.175 0.149 0.128 0.191 0.103 0.225 0.209 0.198 0.342 1 0.322 0.123 0.062 
0.023 0.023 0.047 0.045 0.059 0.088 0.105 0.108 0.134 0.134 0.058 0.055 0.058 0.061 0.066 0.099 0.132 0.119 0.126 0.128 0.097 0.07 0.028 0.034 0.047 0.047 0.057 0.1 0.118 0.167 0.146 0.134 0.102 0.067 0.03 0.034 0.02 0.086 0.108 0.11 0.087 0.142 0.193 0.158 0.171 0.217 0.19 0.143 0.176 0.233 0.161 0.246 0.166 0.296 0.274 0.261 0.154 0.141 0.139 0.142 0.124 0.064 0.035 0.028 0.022 0.031 0.058 0.075 0.092 0.135 0.119 0.152 0.18 0.16 0.226 0.203 0.276 0.28 0.251 0.312 0.344 0.297 0.237 0.325 0.312 0.298 0.268 0.258 0.39 0.359 0.419 0.542 0.616 0.433 0.502 0.546 0.285 0.34 0.392 0.377 0.314 0.363 0.363 0.355 0.39 0.346 0.303 0.28 0.308 0.316 0.313 0.261 0.314 0.273 0.307 0.305 0.264 0.325 0.329 0.335 0.383 0.298 0.316 0.321 0.27 0.259 0.249 0.15 0.125 0.246 0.215 0.305 0.243 0.314 0.328 0.257 0.278 0.257 0.211 0.291 0.276 0.193 0.268 0.18 0.075 0.053 0.06 0.047 0.101 0.076 0.136 0.208 0.146 0.157 0.139 0.225 0.274 0.314 0.215 0.281 0.34 0.287 0.361 0.35 0.314 0.261 0.217 0.183 0.145 0.066 0.146 0.212 0.208 0.303 0.303 0.323 0.303 0.382 0.353 0.351 0.394 0.417 0.428 0.368 0.394 0.375 0.377 0.399 0.399 0.397 0.376 0.397 0.335 0.307 0.328 0.297 0.205 0.249 0.295 0.251 0.167 0.147 0.243 0.145 0.223 0.281 0.226 0.221 0.265 0.214 0.151 0.129 0.154 0.226 0.112 0.128 0.197 0.274 0.268 0.164 0.236 0.315 0.343 0.331 0.437 0.429 0.349 0.354 0.362 0.34 0.289 0.319 0.359 0.329 0.296 0.298 0.256 0.286 0.207 0.254 0.332 0.333 0.281 0.31 0.271 0.302 0.338 0.263 0.24 0.364 0.243 0.417 0.371 0.339 0.462 0.443 1 0.265 0.132 
0.044 0.043 0.095 0.101 0.13 0.169 0.18 0.206 0.283 0.272 0.139 0.133 0.12 0.145 0.174 0.22 0.295 0.235 0.242 0.271 0.177 0.132 0.048 0.064 0.094 0.117 0.109 0.243 0.259 0.354 0.3 0.262 0.221 0.171 0.09 0.076 0.046 0.199 0.252 0.249 0.181 0.29 0.373 0.321 0.329 0.418 0.412 0.299 0.356 0.491 0.345 0.469 0.322 0.546 0.529 0.497 0.314 0.304 0.276 0.31 0.27 0.151 0.057 0.049 0.055 0.078 0.136 0.151 0.195 0.296 0.258 0.324 0.399 0.357 0.473 0.406 0.577 0.578 0.597 0.696 0.914 0.767 0.528 0.85 0.945 0.918 0.697 0.662 0.876 0.583 0.52 0.546 0.503 0.542 0.671 0.604 0.408 0.553 0.645 0.575 0.532 0.625 0.61 0.618 0.689 0.611 0.554 0.545 0.567 0.589 0.589 0.532 0.585 0.514 0.572 0.564 0.51 0.624 0.649 0.667 0.862 0.626 0.652 0.657 0.548 0.551 0.466 0.307 0.254 0.456 0.424 0.567 0.47 0.569 0.621 0.485 0.483 0.483 0.408 0.539 0.52 0.379 0.492 0.379 0.167 0.123 0.138 0.102 0.208 0.165 0.272 0.352 0.264 0.289 0.26 0.38 0.527 0.612 0.426 0.565 0.67 0.545 0.65 0.633 0.569 0.477 0.413 0.361 0.286 0.138 0.262 0.383 0.357 0.545 0.55 0.614 0.581 0.696 0.609 0.664 0.757 0.78 0.806 0.707 0.782 0.695 0.74 0.854 0.742 0.646 0.78 0.907 0.791 0.797 0.669 0.585 0.394 0.48 0.579 0.47 0.355 0.332 0.483 0.299 0.447 0.539 0.423 0.429 0.513 0.421 0.312 0.223 0.301 0.433 0.242 0.274 0.471 0.592 0.523 0.34 0.536 0.576 0.552 0.506 0.637 0.66 0.601 0.573 0.609 0.631 0.517 0.526 0.65 0.599 0.565 0.531 0.474 0.523 0.411 0.47 0.623 0.564 0.452 0.503 0.436 0.508 0.554 0.442 0.376 0.585 0.338 0.581 0.552 0.491 0.411 0.255 0.371 1 0.258 
0.101 0.091 0.2 0.216 0.312 0.424 0.504 0.595 0.823 0.864 0.381 0.322 0.25 0.282 0.368 0.531 0.776 0.589 0.621 0.57 0.44 0.314 0.127 0.14 0.206 0.243 0.259 0.489 0.564 0.826 0.632 0.494 0.45 0.303 0.148 0.102 0.072 0.226 0.291 0.311 0.208 0.304 0.443 0.417 0.383 0.446 0.469 0.342 0.337 0.439 0.287 0.42 0.31 0.484 0.499 0.552 0.44 0.433 0.471 0.499 0.373 0.234 0.09 0.089 0.087 0.13 0.227 0.231 0.332 0.469 0.441 0.574 0.598 0.741 0.841 0.584 0.727 0.824 0.542 0.515 0.476 0.427 0.405 0.457 0.42 0.392 0.345 0.33 0.489 0.394 0.359 0.37 0.348 0.373 0.474 0.455 0.302 0.413 0.459 0.419 0.414 0.487 0.465 0.486 0.571 0.465 0.431 0.438 0.463 0.472 0.46 0.414 0.498 0.443 0.493 0.498 0.445 0.504 0.464 0.477 0.54 0.419 0.476 0.506 0.688 0.584 0.529 0.313 0.268 0.423 0.434 0.493 0.475 0.54 0.694 0.516 0.483 0.481 0.367 0.517 0.451 0.314 0.405 0.336 0.137 0.104 0.123 0.094 0.17 0.137 0.197 0.292 0.23 0.262 0.227 0.348 0.436 0.444 0.314 0.378 0.445 0.406 0.48 0.455 0.42 0.359 0.284 0.257 0.204 0.098 0.206 0.292 0.251 0.43 0.421 0.44 0.405 0.508 0.448 0.475 0.527 0.539 0.546 0.47 0.51 0.478 0.476 0.502 0.492 0.433 0.466 0.491 0.43 0.391 0.398 0.382 0.254 0.33 0.39 0.324 0.217 0.187 0.315 0.192 0.266 0.348 0.281 0.277 0.317 0.249 0.191 0.145 0.182 0.277 0.126 0.157 0.256 0.345 0.323 0.206 0.318 0.375 0.365 0.342 0.45 0.453 0.397 0.394 0.418 0.432 0.364 0.398 0.449 0.4 0.383 0.364 0.318 0.363 0.257 0.326 0.428 0.403 0.336 0.391 0.348 0.367 0.425 0.341 0.283 0.41 0.236 0.401 0.405 0.38 0.303 0.186 0.28 0.354 1 
