# Supplementary material for: Mapping allosteric communications within individual proteins
Source: Nat Commun. 2020 Jul 31;11:3862. doi: 10.1038/s41467-020-17618-2 (PMC7395124; doi:10.1038/s41467-020-17618-2)
Supplement: Supplementary file 6 — Supplementary Data 3 [file 41467_2020_17618_MOESM6_ESM.zip › Ohm-results/2brg/2brg-hotspots.txt]

22 1 2 3 4 9 19 20 21 23 24 25 26 27 28 30 40 44 50 54 57 58 70 73 101 
244 99 229 232 233 242 243 245 246 247 248 250 
236 164 165 166 168 173 180 198 199 200 201 206 209 210 219 222 227 235 237 238 
