# Supplementary material for: Mapping allosteric communications within individual proteins
Source: Nat Commun. 2020 Jul 31;11:3862. doi: 10.1038/s41467-020-17618-2 (PMC7395124; doi:10.1038/s41467-020-17618-2)
Supplement: Supplementary file 6 — Supplementary Data 3 [file 41467_2020_17618_MOESM6_ESM.zip › Ohm-results/2brg/2brg-index.txt]

1 1/A 7/GLU
2 1/A 8/ASP
3 1/A 9/TRP
4 1/A 10/ASP
5 1/A 11/LEU
6 1/A 12/VAL
7 1/A 13/GLN
8 1/A 14/THR
9 1/A 15/LEU
10 1/A 16/GLY
11 1/A 17/GLU
12 1/A 18/GLY
13 1/A 19/ALA
14 1/A 20/TYR
15 1/A 21/GLY
16 1/A 22/GLU
17 1/A 23/VAL
18 1/A 24/GLN
19 1/A 25/LEU
20 1/A 26/ALA
21 1/A 27/VAL
22 1/A 28/ASN
23 1/A 29/ARG
24 1/A 30/VAL
25 1/A 31/THR
26 1/A 32/GLU
27 1/A 33/GLU
28 1/A 34/ALA
29 1/A 35/VAL
30 1/A 36/ALA
31 1/A 37/VAL
32 1/A 38/LYS
33 1/A 39/ILE
34 1/A 40/VAL
35 1/A 41/ASP
36 1/A 42/MET
37 1/A 43/LYS
38 1/A 50/GLU
39 1/A 51/ASN
40 1/A 52/ILE
41 1/A 53/LYS
42 1/A 54/LYS
43 1/A 55/GLU
44 1/A 56/ILE
45 1/A 57/CYS
46 1/A 58/ILE
47 1/A 59/ASN
48 1/A 60/LYS
49 1/A 61/MET
50 1/A 62/LEU
51 1/A 63/ASN
52 1/A 64/HIS
53 1/A 65/GLU
54 1/A 66/ASN
55 1/A 67/VAL
56 1/A 68/VAL
57 1/A 69/LYS
58 1/A 70/PHE
59 1/A 71/TYR
60 1/A 72/GLY
61 1/A 73/HIS
62 1/A 74/ARG
63 1/A 75/ARG
64 1/A 76/GLU
65 1/A 77/GLY
66 1/A 78/ASN
67 1/A 79/ILE
68 1/A 80/GLN
69 1/A 81/TYR
70 1/A 82/LEU
71 1/A 83/PHE
72 1/A 84/LEU
73 1/A 85/GLU
74 1/A 86/TYR
75 1/A 87/CYS
76 1/A 88/SER
77 1/A 89/GLY
78 1/A 90/GLY
79 1/A 91/GLU
80 1/A 92/LEU
81 1/A 93/PHE
82 1/A 94/ASP
83 1/A 95/ARG
84 1/A 96/ILE
85 1/A 97/GLU
86 1/A 98/PRO
87 1/A 99/ASP
88 1/A 100/ILE
89 1/A 101/GLY
90 1/A 102/MET
91 1/A 103/PRO
92 1/A 104/GLU
93 1/A 105/PRO
94 1/A 106/ASP
95 1/A 107/ALA
96 1/A 108/GLN
97 1/A 109/ARG
98 1/A 110/PHE
99 1/A 111/PHE
100 1/A 112/HIS
101 1/A 113/GLN
102 1/A 114/LEU
103 1/A 115/MET
104 1/A 116/ALA
105 1/A 117/GLY
106 1/A 118/VAL
107 1/A 119/VAL
108 1/A 120/TYR
109 1/A 121/LEU
110 1/A 122/HIS
111 1/A 123/GLY
112 1/A 124/ILE
113 1/A 125/GLY
114 1/A 126/ILE
115 1/A 127/THR
116 1/A 128/HIS
117 1/A 129/ARG
118 1/A 130/ASP
119 1/A 131/ILE
120 1/A 132/LYS
121 1/A 133/PRO
122 1/A 134/GLU
123 1/A 135/ASN
124 1/A 136/LEU
125 1/A 137/LEU
126 1/A 138/LEU
127 1/A 139/ASP
128 1/A 140/GLU
129 1/A 141/ARG
130 1/A 142/ASP
131 1/A 143/ASN
132 1/A 144/LEU
133 1/A 145/LYS
134 1/A 146/ILE
135 1/A 147/SER
136 1/A 148/ASP
137 1/A 149/PHE
138 1/A 150/GLY
139 1/A 151/LEU
140 1/A 152/ALA
141 1/A 153/THR
142 1/A 154/VAL
143 1/A 155/PHE
144 1/A 156/ARG
145 1/A 157/TYR
146 1/A 158/ASN
147 1/A 159/ASN
148 1/A 160/ARG
149 1/A 161/GLU
150 1/A 162/ARG
151 1/A 163/LEU
152 1/A 164/LEU
153 1/A 165/ASN
154 1/A 166/LYS
155 1/A 167/MET
156 1/A 168/CYS
157 1/A 169/GLY
158 1/A 170/THR
159 1/A 171/LEU
160 1/A 172/PRO
161 1/A 173/TYR
162 1/A 174/VAL
163 1/A 175/ALA
164 1/A 176/PRO
165 1/A 177/GLU
166 1/A 178/LEU
167 1/A 179/LEU
168 1/A 180/LYS
169 1/A 181/ARG
170 1/A 182/ARG
171 1/A 183/GLU
172 1/A 184/PHE
173 1/A 185/HIS
174 1/A 186/ALA
175 1/A 187/GLU
176 1/A 188/PRO
177 1/A 189/VAL
178 1/A 190/ASP
179 1/A 191/VAL
180 1/A 192/TRP
181 1/A 193/SER
182 1/A 194/CYS
183 1/A 195/GLY
184 1/A 196/ILE
185 1/A 197/VAL
186 1/A 198/LEU
187 1/A 199/THR
188 1/A 200/ALA
189 1/A 201/MET
190 1/A 202/LEU
191 1/A 203/ALA
192 1/A 204/GLY
193 1/A 205/GLU
194 1/A 206/LEU
195 1/A 207/PRO
196 1/A 208/TRP
197 1/A 209/ASP
198 1/A 210/GLN
199 1/A 211/PRO
200 1/A 212/SER
201 1/A 213/ASP
202 1/A 214/SER
203 1/A 215/CYS
204 1/A 216/GLN
205 1/A 217/GLU
206 1/A 218/TYR
207 1/A 219/SER
208 1/A 220/ASP
209 1/A 221/TRP
210 1/A 222/LYS
211 1/A 223/GLU
212 1/A 224/LYS
213 1/A 225/LYS
214 1/A 226/THR
215 1/A 227/TYR
216 1/A 228/LEU
217 1/A 229/ASN
218 1/A 230/PRO
219 1/A 231/TRP
220 1/A 232/LYS
221 1/A 233/LYS
222 1/A 234/ILE
223 1/A 235/ASP
224 1/A 236/SER
225 1/A 237/ALA
226 1/A 238/PRO
227 1/A 239/LEU
228 1/A 240/ALA
229 1/A 241/LEU
230 1/A 242/LEU
231 1/A 243/HIS
232 1/A 244/LYS
233 1/A 245/ILE
234 1/A 246/LEU
235 1/A 247/VAL
236 1/A 248/GLU
237 1/A 249/ASN
238 1/A 250/PRO
239 1/A 251/SER
240 1/A 252/ALA
241 1/A 253/ARG
242 1/A 254/ILE
243 1/A 255/THR
244 1/A 256/ILE
245 1/A 257/PRO
246 1/A 258/ASP
247 1/A 259/ILE
248 1/A 260/LYS
249 1/A 261/LYS
250 1/A 262/ASP
251 1/A 263/ARG
252 1/A 264/TRP
253 1/A 265/TYR
254 1/A 266/ASN
255 1/A 267/LYS
256 1/A 268/PRO
257 1/A 269/LEU
258 2/A 900/AGY
259 2/A 1270/DFY
