# Supplementary material for: Mapping allosteric communications within individual proteins
Source: Nat Commun. 2020 Jul 31;11:3862. doi: 10.1038/s41467-020-17618-2 (PMC7395124; doi:10.1038/s41467-020-17618-2)
Supplement: Supplementary file 6 — Supplementary Data 3 [file 41467_2020_17618_MOESM6_ESM.zip › Ohm-results/2brg/2brg-network.txt]

NODES
Start 0.558761974347638
End 0.558761974347638
125 0.5585673497821854
84 0.48522514909719283
82 0.47287382553266605
81 0.46491188819253165
85 0.3904867936262318
126 0.3717939245407674
79 0.2976221611199674
80 0.285269904427612
86 0.25398051016728646
121 0.20118539994921478
83 0.12106930169113464
192 0.04238196190117166
193 0.04238196190117166
194 0.0338404
191 0.0051686666965807
221 0.00187927
78 0.000440893
88 1.25014e-05
89 1.25014e-05
90 1.25014e-05
EDGES
121-81
125-126
194-End
81-84
121-84
192-191
80-121
82-End
84-81
80-81
193-194
83-82
191-221
84-121
84-85
89-90
79-82
85-End
86-End
193-End
82-84
86-88
Start-125
81-End
82-81
84-End
78-79
126-83
83-84
86-192
79-81
81-82
192-193
Start-78
85-86
88-89
221-193
126-80
125-79
90-83
191-193
