# Supplementary material for: Mapping allosteric communications within individual proteins
Source: Nat Commun. 2020 Jul 31;11:3862. doi: 10.1038/s41467-020-17618-2 (PMC7395124; doi:10.1038/s41467-020-17618-2)
Supplement: Supplementary file 6 — Supplementary Data 3 [file 41467_2020_17618_MOESM6_ESM.zip › Ohm-results/2brg/2brg-paths.txt]

0.0605129 259-125-79-81-82-84-85-86-258
0.0605129 259-125-126-80-121-84-85-86-258
0.0605129 259-125-126-80-81-82-84-85-86-258
0.0605129 259-125-79-82-81-84-85-86-258
0.0559105 259-125-79-82-258
0.0396123 259-125-79-81-82-84-85-258
0.0396123 259-125-126-80-121-84-85-258
0.0396123 259-125-126-80-121-81-82-84-85-258
0.0396123 259-125-126-80-81-82-84-85-258
0.0396123 259-125-79-82-81-84-85-258
0.0338404 259-125-79-82-81-84-85-86-192-193-194-258
0.0289304 259-125-126-83-84-81-258
0.0289304 259-125-126-83-82-84-81-258
0.0221387 259-125-126-80-121-84-258
0.0184325 259-125-126-80-81-82-258
0.0184325 259-125-126-83-84-81-82-258
0.0184325 259-125-126-80-121-81-82-258
0.0184325 259-125-79-81-82-258
0.0176916 259-125-126-83-82-84-121-81-258
0.0163848 259-125-126-80-121-81-258
0.0120552 259-125-126-83-82-81-258
0.0115861 259-125-79-82-81-84-258
0.0115861 259-125-126-83-82-81-84-258
0.00944449 259-125-79-82-81-258
0.00597592 259-125-126-83-82-84-258
0.00597592 259-125-126-80-81-82-84-258
0.00597592 259-125-126-80-121-81-82-84-258
0.00597592 259-125-79-81-82-84-258
0.00408359 259-125-126-83-84-258
0.00329559 259-125-79-82-81-84-85-86-192-191-193-258
0.00187927 259-125-79-82-81-84-85-86-192-191-221-193-258
0.00184728 259-125-79-82-81-84-85-86-192-193-258
0.00184728 259-125-79-81-82-84-85-86-192-193-258
0.00163477 259-125-126-80-81-258
0.00058175 259-125-79-81-258
0.000440893 259-78-79-81-258
1.25014e-05 259-125-126-80-121-84-85-86-88-89-90-83-82-81-258
