# Supplementary material for: Mapping allosteric communications within individual proteins
Source: Nat Commun. 2020 Jul 31;11:3862. doi: 10.1038/s41467-020-17618-2 (PMC7395124; doi:10.1038/s41467-020-17618-2)
Supplement: Supplementary file 6 — Supplementary Data 3 [file 41467_2020_17618_MOESM6_ESM.zip › Ohm-results/2hbq/2hbq-ACI.txt]

2.82945
2.8417
2.94672
3.09155
3.20195
3.71727
3.51371
2.95756
3.89187
3.42728
3.94993
4.35338
3.472
3.18093
2.85783
3.50923
3.87123
2.86973
3.13783
4.37623
3.59534
4.50032
5.35024
6.91527
4.3006
4.88368
5.03746
3.6643
3.72732
3.23911
3.21346
4.64553
4.90127
5.65162
5.34707
4.89269
4.14498
3.80807
3.7936
3.3491
3.07691
2.38434
2.42773
3.12234
2.29203
2.39078
2.75929
2.49596
2.16525
2.83531
2.93315
2.95633
2.52379
2.39902
2.97785
3.51221
3.96634
3.63285
3.88526
4.07677
4.22983
4.08845
4.23392
4.7778
4.61739
4.2961
4.7076
4.72943
5.67524
4.28462
4.13855
3.85108
3.43886
3.52258
2.83423
2.9113
3.29731
3.64595
3.71867
3.75628
3.73382
3.70377
3.67133
3.79965
3.83368
4.01001
3.32058
3.50602
5.15516
4.34754
3.74191
4.926
4.46128
5.2025
5.60766
4.39435
5.01953
6.10772
6.25517
6.2471
6.08308
5.58205
5.18418
4.59033
4.18185
3.48708
3.62187
3.39226
3.00674
2.66
4.05972
2.96416
2.78119
3.57883
3.33092
2.97504
2.8191
2.85636
2.92811
2.44497
2.0889
2.18486
2.34811
2.55842
3.26255
3.24072
3.75228
3.5867
4.22869
4.27961
4.16376
4.92184
5.5329
4.56135
4.88987
6.0723
5.30359
4.06832
3.87405
4.46135
5.44758
4.30909
4.87176
6.10796
4.11676
4.8255
6.22402
6.47688
6.61262
5.23718
4.96184
4.5012
3.77215
3.58843
3.31599
2.73944
3.29835
2.19591
2.15091
3.08976
2.82758
3.24077
2.70656
2.87322
2.49718
2.77665
2.15074
1.88194
1.82597
2.14332
2.24049
2.6681
3.51287
4.71537
4.2514
4.667
7.07493
7.20984
7.07752
7.13172
5.57332
6.20273
4.28535
5.27435
5.14627
4.86069
3.4419
3.62994
3.40042
2.58442
4.21304
3.46457
3.71506
1.79145
1.9506
2.04724
2.14503
2.59497
3.97105
2.78234
5.2879
3.88703
3.31224
3.90416
5.12483
3.69115
3.60323
4.64667
4.79974
3.60886
3.79887
4.36322
4.61293
4.46166
4.12025
5.00736
5.43973
5.5359
5.39484
5.69879
5.52974
6.13006
6.06232
5.59001
5.95118
7.07937
4.98878
4.4767
4.45713
4.26588
2.60174
2.52908
1.76363
1.44828
1.53081
2.40966
4.41739
5.38504
6.11736
5.47567
6.64403
3.99008
4.74156
6.31625
6.47214
6.96332
6.59474
5.4912
5.63856
6.01981
5.60092
5.18525
5.06535
4.50994
3.86694
4.03584
0
0
0
0
0
2.56816
2.77418
2.82563
2.98313
3.16717
3.58552
3.47104
3.03805
3.84891
3.51884
3.93123
4.26862
3.36297
3.07645
2.74137
3.40182
3.48638
2.81739
3.12774
4.33417
3.84494
4.84598
5.3414
6.76658
4.32286
4.96346
5.15756
3.67508
3.57113
3.24229
3.2199
4.53441
4.89941
5.54352
5.33071
4.86442
4.211
3.84234
3.60241
3.16666
3.22488
2.40103
2.471
3.09529
2.36619
2.47239
2.75814
2.51054
2.32651
2.84515
2.93236
2.93703
2.49627
2.38108
2.90345
3.52832
3.62403
3.66951
3.8159
3.95259
4.06424
4.0197
4.22655
4.64033
4.63851
4.15548
4.82764
4.78777
5.88297
4.17769
4.203
3.90624
3.42335
3.60905
2.8635
2.96248
3.46048
3.67097
3.82758
3.69402
3.75924
3.69863
3.63018
3.77349
3.93222
4.10155
3.40162
3.70104
4.82712
4.47054
3.7882
4.70956
4.18598
4.94258
5.32287
4.41834
4.78122
5.97234
6.1577
6.20959
5.81846
5.52863
5.04432
4.21729
3.95506
3.31459
3.45116
3.26788
2.97687
2.45694
3.90779
2.90067
2.71402
3.43976
3.19163
2.94915
2.7714
3.01356
3.10256
2.53883
2.07706
2.21136
2.33217
2.52709
3.30073
3.23867
3.91725
3.36529
3.81712
4.4016
4.22028
4.8121
5.13001
4.36926
4.92812
5.77414
5.25706
3.85393
3.99287
4.71381
5.41384
4.33928
4.84884
5.78412
4.03013
4.62772
6.19955
6.38116
6.36021
5.39631
4.55576
4.45922
3.61263
3.39773
3.23334
2.66499
3.46853
2.26093
2.11681
3.10866
2.92284
3.46519
2.73005
2.96751
2.52256
2.94282
2.29508
1.97114
2.00091
2.20723
2.41744
2.71046
3.2788
4.61097
4.21243
4.30692
6.71914
6.96305
6.74257
6.99711
5.162
6.21406
4.38908
5.52883
4.88676
4.87919
3.57401
3.66199
3.26002
2.69774
3.99087
3.50157
3.46156
1.8342
1.97901
2.09916
2.14737
2.48756
3.96782
2.81521
5.50086
3.65386
3.25222
3.90949
4.95839
3.69541
3.6567
4.77258
5.01998
3.64875
3.89554
4.50696
4.53635
4.60488
4.29861
5.01738
5.7062
5.87142
5.31626
5.57139
5.81049
6.18872
5.79118
5.47996
6.19442
6.84954
4.93236
4.6131
4.46187
4.63385
2.65191
2.61545
1.86027
1.59187
1.59624
2.55474
4.41986
5.52068
6.44693
5.13278
6.17746
3.8602
4.65534
6.80473
6.08751
6.96451
6.65693
5.59887
5.71367
6.35345
5.7453
5.38519
5.05827
4.5489
3.80266
3.98586
0
0
0
0
0
3.04867
3.10611
