# Supplementary material for: Mapping allosteric communications within individual proteins
Source: Nat Commun. 2020 Jul 31;11:3862. doi: 10.1038/s41467-020-17618-2 (PMC7395124; doi:10.1038/s41467-020-17618-2)
Supplement: Supplementary file 6 — Supplementary Data 3 [file 41467_2020_17618_MOESM6_ESM.zip › Ohm-results/2hbq/2hbq-correlation.txt]

1 0.025 0 0 0 0 0.005 0.004 0.003 0 0.001 0.002 0 0 0 0 0 0 0 0 0 0 0.01 0.012 0.013 0.026 0.021 0.007 0.005 0.001 0.001 0.001 0 0.002 0.005 0.006 0.002 0.001 0 0 0.006 0.034 0.104 0.087 0.061 0.068 0.02 0.014 0.051 0.056 0.071 0.159 0.074 0.049 0.079 0.03 0.037 0.037 0.015 0.016 0.008 0.002 0.008 0.007 0.003 0.001 0.001 0.005 0.003 0.004 0.002 0.001 0 0 0 0.014 0.049 0.07 0.057 0.017 0.014 0.011 0.014 0.009 0.007 0.008 0.01 0.006 0.003 0.003 0.002 0.001 0.001 0.001 0.001 0.003 0.003 0.002 0.002 0.007 0.006 0.006 0.004 0.003 0.002 0 0.019 0.043 0.081 0.074 0.142 0.017 0.054 0.01 0.003 0.037 0.075 0.028 0.003 0.004 0.003 0.004 0.001 0.001 0.005 0.008 0.013 0 0 0.023 0.09 0.056 0.041 0.038 0.029 0.038 0.03 0.015 0.035 0.032 0.024 0.029 0.027 0.021 0.005 0.005 0.018 0.02 0.007 0.005 0.015 0 0 0.017 0.059 0.146 0.202 0.255 0.132 0 0 0.062 0.053 0.071 0 0 0 0 0 0.001 0.002 0.002 0.003 0.006 0.014 0.033 0.036 0.06 0.033 0.031 0.002 0.001 0.002 0.004 0.134 0.202 0.194 0.113 0.105 0.093 0.113 0.132 0.202 0.12 0.127 0.025 0.028 0.028 0.018 0.016 0.033 0.017 0.007 0.006 0.004 0.021 0.011 0.005 0.003 0.005 0.006 0.004 0.002 0.003 0.002 0.002 0.005 0.013 0.017 0.01 0.009 0.023 0.019 0.009 0.027 0.022 0.039 0.065 0.031 0.039 0.045 0.047 0.02 0.022 0.077 0.072 0.241 0.113 0.112 0.084 0.096 0.123 0.078 0.12 0.095 0 0.01 0.019 0.021 0.015 0.005 0.002 0.003 0 0.001 0.001 0.002 0.002 0.938 0.781 0.266 0.266 0 0 0 0 0.001 0.001 0.001 0 0.001 0.001 0.001 0.001 0 0 0 0 0 0 0 0 0.012 0.018 0.025 0.032 0.023 0.004 0.006 0.002 0.002 0 0 0.003 0.003 0.003 0.001 0.001 0 0 0.002 0.01 0.038 0.025 0.011 0.027 0.008 0.004 0.017 0.015 0.021 0.048 0.03 0.02 0.028 0.008 0.007 0.015 0.007 0.005 0.004 0.002 0.002 0.001 0.003 0.001 0.001 0.001 0.001 0.002 0.001 0.001 0 0 0 0.004 0.017 0.023 0.02 0.009 0.005 0.003 0.007 0.003 0.003 0.003 0.003 0.003 0.002 0.002 0.001 0 0 0.001 0.002 0.002 0.005 0.002 0.002 0.008 0.009 0.009 0.007 0.002 0.001 0 0.007 0.014 0.032 0.024 0.05 0.021 0.042 0.011 0.005 0.018 0.029 0.017 0.002 0.003 0.001 0.001 0 0.001 0.002 0.004 0.005 0 0 0.034 0.101 0.069 0.049 0.045 0.036 0.05 0.036 0.022 0.038 0.037 0.024 0.03 0.021 0.018 0.013 0.009 0.02 0.024 0.009 0.007 0.024 0 0 0.013 0.028 0.05 0.082 0.087 0.11 0 0 0.034 0.027 0.034 0.001 0.001 0.001 0.001 0.001 0.001 0.003 0.003 0.004 0.012 0.03 0.061 0.046 0.053 0.038 0.038 0.004 0.002 0.001 0.001 0.095 0.095 0.094 0.062 0.06 0.056 0.063 0.057 0.092 0.039 0.045 0.007 0.008 0.008 0.007 0.004 0.014 0.008 0.001 0 0 0.021 0.007 0 0.001 0.003 0.005 0 0 0.002 0.002 0.002 0.003 0.005 0.008 0.005 0.004 0.011 0.013 0.007 0.016 0.015 0.023 0.044 0.015 0.034 0.032 0.022 0.013 0.01 0.004 0.003 0.015 0.047 0.051 0.045 0.049 0.056 0.055 0.101 0.094 0 0.017 0.032 0.029 0.018 0.006 0.001 0.002 0 0 0.001 0.001 0.001 0.029 0.037 0.087 0.087 0.12 0.109 
0.023 1 0 0 0 0 0.001 0.001 0.002 0 0 0 0 0 0 0 0 0 0 0 0 0 0.014 0.023 0.01 0.028 0.022 0.01 0.003 0.001 0.001 0.001 0 0.002 0.001 0.001 0 0 0 0 0 0.01 0.025 0.02 0.02 0.018 0.003 0.003 0.014 0.015 0.02 0.044 0.029 0.014 0.022 0.008 0.014 0.01 0.006 0.004 0.002 0.001 0.004 0.004 0.002 0.002 0.001 0.002 0.001 0.001 0.002 0 0 0.001 0 0.004 0.012 0.019 0.017 0.008 0.005 0.005 0.006 0.002 0.004 0.003 0.003 0.003 0.001 0 0.001 0 0.001 0.003 0.003 0.003 0.003 0.002 0.002 0.004 0.003 0.003 0.003 0.002 0.001 0 0.005 0.011 0.023 0.022 0.033 0.014 0.044 0.009 0.005 0.01 0.022 0.013 0 0 0 0 0 0.001 0.001 0.002 0.004 0 0 0.029 0.11 0.071 0.048 0.058 0.052 0.045 0.031 0.015 0.038 0.034 0.026 0.027 0.021 0.015 0.007 0.006 0.017 0.019 0.004 0.003 0.017 0 0 0.015 0.032 0.052 0.081 0.074 0.11 0 0 0.037 0.03 0.036 0 0 0 0 0 0 0.001 0.001 0.004 0.009 0.023 0.048 0.044 0.056 0.031 0.033 0.002 0.002 0.001 0.001 0.091 0.092 0.091 0.064 0.059 0.052 0.059 0.065 0.084 0.042 0.043 0.005 0.008 0.005 0.005 0.003 0.01 0.009 0.002 0 0 0.017 0.003 0 0.001 0.008 0.002 0.001 0 0.002 0.003 0.004 0.004 0.009 0.016 0.012 0.014 0.022 0.015 0.011 0.023 0.014 0.029 0.055 0.019 0.027 0.034 0.027 0.015 0.013 0.007 0.006 0.015 0.051 0.056 0.044 0.051 0.066 0.061 0.105 0.093 0 0.011 0.036 0.026 0.012 0.004 0.001 0.006 0.002 0.002 0.002 0 0 0.024 0.04 0.072 0.074 0 0 0 0 0.004 0.004 0.005 0 0.002 0.004 0.003 0.005 0 0 0 0 0 0 0 0 0.011 0.013 0.015 0.027 0.02 0.005 0.006 0.003 0.003 0.002 0.001 0.002 0.008 0.003 0.003 0.001 0.001 0.001 0.009 0.03 0.099 0.082 0.055 0.057 0.023 0.014 0.048 0.054 0.073 0.172 0.09 0.051 0.083 0.033 0.039 0.037 0.014 0.016 0.014 0.006 0.011 0.008 0.008 0.005 0.004 0.006 0.003 0.003 0.003 0.001 0 0 0 0.011 0.048 0.069 0.055 0.025 0.016 0.013 0.017 0.017 0.01 0.006 0.014 0.012 0.004 0.003 0.003 0.001 0.001 0.003 0.004 0.005 0.006 0.003 0.007 0.009 0.008 0.007 0.006 0.002 0.001 0 0.027 0.044 0.088 0.075 0.154 0.019 0.061 0.016 0.006 0.036 0.072 0.037 0.001 0.004 0.007 0.005 0.003 0.001 0.005 0.008 0.017 0 0 0.021 0.084 0.064 0.044 0.035 0.038 0.035 0.026 0.01 0.027 0.029 0.016 0.022 0.019 0.019 0.01 0.003 0.014 0.015 0.011 0.007 0.01 0 0 0.023 0.066 0.145 0.219 0.265 0.139 0 0 0.087 0.07 0.07 0 0 0 0 0 0 0.001 0.002 0.003 0.013 0.018 0.034 0.04 0.057 0.032 0.032 0.003 0.001 0.001 0.002 0.141 0.217 0.207 0.134 0.109 0.104 0.121 0.133 0.218 0.14 0.136 0.032 0.039 0.033 0.019 0.016 0.034 0.023 0.006 0.005 0.003 0.029 0.013 0.006 0.006 0.012 0.01 0.005 0.002 0.003 0.008 0.009 0.01 0.018 0.018 0.013 0.013 0.026 0.03 0.014 0.033 0.03 0.048 0.073 0.039 0.047 0.045 0.045 0.019 0.022 0.078 0.071 0.27 0.12 0.121 0.088 0.101 0.131 0.103 0.124 0.098 0 0.013 0.025 0.029 0.011 0.006 0.001 0.003 0.001 0.003 0.004 0.003 0.002 0.94 0.78 0.271 0.271 0.111 0.13 
0 0 1 0.619 0.653 0.495 0 0 0 0 0 0 0 0 0 0 0 0 0 0 0 0 0 0 0 0 0 0 0 0 0 0 0 0 0 0 0 0 0 0 0 0 0 0 0 0 0 0 0 0 0 0 0 0 0 0 0 0 0 0 0 0 0 0 0 0 0 0 0 0 0 0 0 0 0 0 0 0 0 0 0 0 0 0 0 0 0 0 0 0 0 0 0 0 0 0 0 0 0 0 0 0 0 0 0 0 0 0 0 0 0 0 0 0 0 0 0 0 0 0 0 0 0 0 0 0 0 0 0 0 0 0 0 0 0 0 0 0 0 0 0 0 0 0 0 0 0 0 0 0 0 0 0 0 0 0 0 0 0 0 0 0 0 0 0 0 0 0 0 0 0 0 0 0 0 0 0 0 0 0 0 0 0 0 0 0 0 0 0 0 0 0 0 0 0 0 0 0 0 0 0 0 0 0 0 0 0 0 0 0 0 0 0 0 0 0 0 0 0 0 0 0 0 0 0 0 0 0 0 0 0 0 0 0 0 0 0 0 0 0 0 0 0 0 0 0 0 0 0 0 0 0 0 0 0 0 0 0 0 0 0 0 0 0 0 0 0 0 0 0 0 0 0 0 0 0 0 0 0 0 0 0 0 0 0 0 0 0 0 0 0 0 0 0 0 0 0 0 0 0 0 0 0 0 0 0 0 0 0 0 0 0 0 0 0 0 0 0 0 0 0 0 0 0 0 0 0 0 0 0 0 0 0 0 0 0 0 0 0 0 0 0 0 0 0 0 0 0 0 0 0 0 0 0 0 0 0 0 0 0 0 0 0 0 0 0 0 0 0 0 0 0 0 0 0 0 0 0 0 0 0 0 0 0 0 0 0 0 0 0 0 0 0 0 0 0 0 0 0 0 0 0 0 0 0 0 0 0 0 0 0 0 0 0 0 0 0 0 0 0 0 0 0 0 0 0 0 0 0 0 0 0 0 0 0 0 0 0 0 0 0 0 0 0 0 0 0 0 0 0 0 0 0 0 0 0 0 0 0 0 0 0 0 0 0 0 0 0 0 0 0 0 0 0 0 0 0 0 0 0 0 0 0 0 0 0 0 0 0 0 0 0 0 0 0 0 0 0 0 0 0 0 0 0 0 0 0 0 0 0 0 0 0 0 0 0 0 0 0 0 0 0 0 0 
0 0 0.584 1 0.354 0.29 0 0 0 0 0 0 0 0 0 0 0 0 0 0 0 0 0 0 0 0 0 0 0 0 0 0 0 0 0 0 0 0 0 0 0 0 0 0 0 0 0 0 0 0 0 0 0 0 0 0 0 0 0 0 0 0 0 0 0 0 0 0 0 0 0 0 0 0 0 0 0 0 0 0 0 0 0 0 0 0 0 0 0 0 0 0 0 0 0 0 0 0 0 0 0 0 0 0 0 0 0 0 0 0 0 0 0 0 0 0 0 0 0 0 0 0 0 0 0 0 0 0 0 0 0 0 0 0 0 0 0 0 0 0 0 0 0 0 0 0 0 0 0 0 0 0 0 0 0 0 0 0 0 0 0 0 0 0 0 0 0 0 0 0 0 0 0 0 0 0 0 0 0 0 0 0 0 0 0 0 0 0 0 0 0 0 0 0 0 0 0 0 0 0 0 0 0 0 0 0 0 0 0 0 0 0 0 0 0 0 0 0 0 0 0 0 0 0 0 0 0 0 0 0 0 0 0 0 0 0 0 0 0 0 0 0 0 0 0 0 0 0 0 0 0 0 0 0 0 0 0 0 0 0 0 0 0 0 0 0 0 0 0 0 0 0 0 0 0 0 0 0 0 0 0 0 0 0 0 0 0 0 0 0 0 0 0 0 0 0 0 0 0 0 0 0 0 0 0 0 0 0 0 0 0 0 0 0 0 0 0 0 0 0 0 0 0 0 0 0 0 0 0 0 0 0 0 0 0 0 0 0 0 0 0 0 0 0 0 0 0 0 0 0 0 0 0 0 0 0 0 0 0 0 0 0 0 0 0 0 0 0 0 0 0 0 0 0 0 0 0 0 0 0 0 0 0 0 0 0 0 0 0 0 0 0 0 0 0 0 0 0 0 0 0 0 0 0 0 0 0 0 0 0 0 0 0 0 0 0 0 0 0 0 0 0 0 0 0 0 0 0 0 0 0 0 0 0 0 0 0 0 0 0 0 0 0 0 0 0 0 0 0 0 0 0 0 0 0 0 0 0 0 0 0 0 0 0 0 0 0 0 0 0 0 0 0 0 0 0 0 0 0 0 0 0 0 0 0 0 0 0 0 0 0 0 0 0 0 0 0 0 0 0 0 0 0 0 0 0 0 0 0 0 0 0 0 0 0 0 0 0 0 0 0 0 0 0 
0 0 0.592 0.365 1 0.776 0 0 0 0 0 0 0 0 0 0 0 0 0 0 0 0 0 0 0 0 0 0 0 0 0 0 0 0 0 0 0 0 0 0 0 0 0 0 0 0 0 0 0 0 0 0 0 0 0 0 0 0 0 0 0 0 0 0 0 0 0 0 0 0 0 0 0 0 0 0 0 0 0 0 0 0 0 0 0 0 0 0 0 0 0 0 0 0 0 0 0 0 0 0 0 0 0 0 0 0 0 0 0 0 0 0 0 0 0 0 0 0 0 0 0 0 0 0 0 0 0 0 0 0 0 0 0 0 0 0 0 0 0 0 0 0 0 0 0 0 0 0 0 0 0 0 0 0 0 0 0 0 0 0 0 0 0 0 0 0 0 0 0 0 0 0 0 0 0 0 0 0 0 0 0 0 0 0 0 0 0 0 0 0 0 0 0 0 0 0 0 0 0 0 0 0 0 0 0 0 0 0 0 0 0 0 0 0 0 0 0 0 0 0 0 0 0 0 0 0 0 0 0 0 0 0 0 0 0 0 0 0 0 0 0 0 0 0 0 0 0 0 0 0 0 0 0 0 0 0 0 0 0 0 0 0 0 0 0 0 0 0 0 0 0 0 0 0 0 0 0 0 0 0 0 0 0 0 0 0 0 0 0 0 0 0 0 0 0 0 0 0 0 0 0 0 0 0 0 0 0 0 0 0 0 0 0 0 0 0 0 0 0 0 0 0 0 0 0 0 0 0 0 0 0 0 0 0 0 0 0 0 0 0 0 0 0 0 0 0 0 0 0 0 0 0 0 0 0 0 0 0 0 0 0 0 0 0 0 0 0 0 0 0 0 0 0 0 0 0 0 0 0 0 0 0 0 0 0 0 0 0 0 0 0 0 0 0 0 0 0 0 0 0 0 0 0 0 0 0 0 0 0 0 0 0 0 0 0 0 0 0 0 0 0 0 0 0 0 0 0 0 0 0 0 0 0 0 0 0 0 0 0 0 0 0 0 0 0 0 0 0 0 0 0 0 0 0 0 0 0 0 0 0 0 0 0 0 0 0 0 0 0 0 0 0 0 0 0 0 0 0 0 0 0 0 0 0 0 0 0 0 0 0 0 0 0 0 0 0 0 0 0 0 0 0 0 0 0 0 0 0 0 0 0 0 0 0 0 0 0 0 0 0 0 0 0 0 
0 0 0.365 0.233 0.645 1 0 0 0 0 0 0 0 0 0 0 0 0 0 0 0 0 0 0 0 0 0 0 0 0 0 0 0 0 0 0 0 0 0 0 0 0 0 0 0 0 0 0 0 0 0 0 0 0 0 0 0 0 0 0 0 0 0 0 0 0 0 0 0 0 0 0 0 0 0 0 0 0 0 0 0 0 0 0 0 0 0 0 0 0 0 0 0 0 0 0 0 0 0 0 0 0 0 0 0 0 0 0 0 0 0 0 0 0 0 0 0 0 0 0 0 0 0 0 0 0 0 0 0 0 0 0 0 0 0 0 0 0 0 0 0 0 0 0 0 0 0 0 0 0 0 0 0 0 0 0 0 0 0 0 0 0 0 0 0 0 0 0 0 0 0 0 0 0 0 0 0 0 0 0 0 0 0 0 0 0 0 0 0 0 0 0 0 0 0 0 0 0 0 0 0 0 0 0 0 0 0 0 0 0 0 0 0 0 0 0 0 0 0 0 0 0 0 0 0 0 0 0 0 0 0 0 0 0 0 0 0 0 0 0 0 0 0 0 0 0 0 0 0 0 0 0 0 0 0 0 0 0 0 0 0 0 0 0 0 0 0 0 0 0 0 0 0 0 0 0 0 0 0 0 0 0 0 0 0 0 0 0 0 0 0 0 0 0 0 0 0 0 0 0 0 0 0 0 0 0 0 0 0 0 0 0 0 0 0 0 0 0 0 0 0 0 0 0 0 0 0 0 0 0 0 0 0 0 0 0 0 0 0 0 0 0 0 0 0 0 0 0 0 0 0 0 0 0 0 0 0 0 0 0 0 0 0 0 0 0 0 0 0 0 0 0 0 0 0 0 0 0 0 0 0 0 0 0 0 0 0 0 0 0 0 0 0 0 0 0 0 0 0 0 0 0 0 0 0 0 0 0 0 0 0 0 0 0 0 0 0 0 0 0 0 0 0 0 0 0 0 0 0 0 0 0 0 0 0 0 0 0 0 0 0 0 0 0 0 0 0 0 0 0 0 0 0 0 0 0 0 0 0 0 0 0 0 0 0 0 0 0 0 0 0 0 0 0 0 0 0 0 0 0 0 0 0 0 0 0 0 0 0 0 0 0 0 0 0 0 0 0 0 0 0 0 0 0 0 0 0 0 0 0 0 0 0 0 0 0 0 0 0 0 0 0 0 0 
0.005 0.004 0 0 0 0 1 0.568 0.29 0 0.193 0 0 0.005 0 0 0 0 0 0 0 0 0 0 0.001 0.002 0.002 0.001 0.037 0.014 0.009 0.009 0.006 0.027 0.027 0.063 0.031 0.027 0.009 0 0 0.003 0.006 0.005 0.004 0.003 0 0 0.002 0.002 0.004 0.012 0.005 0.016 0.041 0.06 0.03 0.043 0.106 0.186 0.201 0.069 0.147 0.373 0.265 0.121 0.159 0.517 0.201 0.027 0.058 0.022 0 0.003 0 0.001 0.002 0.003 0.004 0.002 0.001 0.001 0.001 0.001 0 0 0 0.001 0.001 0.001 0.005 0.003 0 0.006 0.01 0.01 0.014 0.01 0.016 0.05 0.054 0.053 0.045 0.027 0.008 0 0.001 0.003 0.005 0.004 0.007 0 0.002 0 0 0.003 0.004 0.001 0 0 0.001 0.001 0 0 0 0 0.001 0 0 0.001 0.006 0.006 0.005 0.002 0.001 0.006 0.004 0.014 0.004 0.002 0.003 0.006 0.007 0.009 0.018 0.012 0.004 0.004 0.048 0.043 0.021 0 0 0 0.003 0.006 0.009 0.011 0.007 0 0 0.004 0.003 0.001 0 0 0 0 0 0 0 0 0 0 0.002 0.002 0.004 0.007 0.008 0.008 0.001 0 0 0 0.007 0.009 0.009 0.003 0.003 0.003 0.004 0.006 0.008 0.005 0.007 0.011 0.009 0.015 0.007 0.004 0.037 0.016 0.005 0.002 0.002 0.003 0.003 0.003 0.002 0.001 0.004 0 0 0.001 0.002 0.001 0 0.001 0 0 0 0.001 0.001 0.001 0.002 0.001 0.001 0.003 0.001 0.002 0 0.001 0 0 0 0 0.003 0.003 0.004 0.004 0.004 0.004 0.004 0.007 0.007 0 0.002 0.001 0.003 0 0 0 0 0 0 0 0.309 0.016 0.007 0.007 0.011 0.011 0 0 0 0 0 0 0 0 0 0 0 0 0 0 0 0 0 0 0 0 0.001 0.002 0.001 0.001 0.001 0 0 0 0 0 0 0 0 0 0 0 0 0 0 0 0.002 0.001 0.001 0.001 0.001 0.001 0.001 0.001 0.001 0.003 0.002 0.001 0.001 0 0.001 0 0 0 0 0 0 0 0 0 0 0 0 0 0 0 0 0 0 0 0 0 0.002 0.001 0.001 0.001 0.001 0.001 0.001 0.001 0 0 0 0 0 0 0 0 0 0 0 0 0 0 0 0 0 0 0 0 0 0 0.001 0.001 0.002 0.002 0.004 0.001 0 0 0.001 0 0 0 0 0 0 0 0 0 0 0 0 0.004 0.007 0.003 0 0.004 0.001 0.001 0 0.001 0.001 0.001 0 0.001 0.001 0.001 0 0.001 0 0 0 0 0.001 0 0 0.002 0.003 0.004 0.006 0.007 0.006 0 0 0.004 0.004 0.002 0 0 0 0 0 0 0 0 0 0 0 0 0.002 0.003 0.001 0.001 0 0 0 0 0.005 0.007 0.007 0.004 0.004 0.004 0.003 0.004 0.007 0.004 0.005 0.001 0.001 0.001 0 0.001 0 0 0 0 0 0.001 0 0 0 0 0 0 0 0 0 0 0 0 0 0 0 0 0 0 0.001 0.001 0.002 0.001 0.003 0.003 0.002 0.005 0.004 0.002 0.001 0.001 0.003 0.005 0.005 0.001 0.001 0.001 0.002 0.005 0.003 0 0 0.002 0.001 0.001 0.001 0 0 0 0 0 0 0 0.005 0.007 0.007 0.007 0.007 0.006 
0.005 0 0 0 0 0 0.699 1 0.383 0 0.354 0 0.001 0.007 0 0 0 0 0 0 0 0 0.003 0.002 0.003 0.01 0.007 0 0.056 0.025 0.016 0.017 0.014 0.031 0.032 0.09 0.038 0.031 0.009 0.002 0.003 0.004 0.007 0.005 0.004 0.006 0.001 0 0.006 0.006 0.006 0.011 0.01 0.018 0.049 0.075 0.033 0.047 0.145 0.243 0.274 0.103 0.22 0.515 0.369 0.184 0.235 0.722 0.318 0.048 0.087 0.04 0 0.003 0 0.002 0.004 0.004 0.006 0.001 0.001 0.001 0 0 0.001 0.001 0 0.001 0.001 0.003 0.006 0.001 0 0.006 0.008 0.012 0.014 0.008 0.016 0.07 0.072 0.072 0.058 0.046 0.017 0 0.002 0.004 0.006 0.005 0.008 0.001 0.003 0 0 0.002 0.005 0.002 0 0 0 0 0 0 0 0 0 0 0 0.001 0.006 0.006 0.006 0.002 0.004 0.006 0.007 0.009 0.005 0.005 0.003 0.006 0.009 0.012 0.026 0.013 0.009 0.01 0.062 0.057 0.017 0 0 0.003 0.009 0.008 0.012 0.011 0.009 0 0 0.002 0.002 0.003 0 0 0 0 0 0 0 0 0 0 0.002 0.007 0.007 0.008 0.013 0.013 0.001 0.001 0.001 0 0.008 0.012 0.012 0.007 0.004 0.005 0.005 0.009 0.012 0.003 0.008 0.011 0.012 0.012 0.007 0.006 0.042 0.014 0.002 0 0.001 0.005 0.001 0.001 0.002 0.002 0.001 0 0 0.001 0.001 0.001 0.001 0 0 0 0 0 0 0 0 0 0.001 0.005 0.002 0.004 0.002 0.001 0 0 0 0 0.004 0.005 0.006 0.004 0.007 0.009 0.008 0.007 0.009 0 0.006 0.004 0.007 0.005 0 0 0 0 0 0 0.526 0.019 0.006 0.006 0.011 0.011 0 0 0 0 0 0.001 0.001 0 0 0 0 0 0 0 0 0 0 0 0 0 0 0 0 0.001 0 0 0 0 0 0 0 0 0 0 0 0 0 0 0 0.001 0.001 0.002 0.002 0.001 0 0 0.001 0.001 0.002 0.003 0.002 0.001 0.001 0.001 0.001 0.001 0.001 0 0 0.001 0.001 0.001 0.001 0.001 0 0.001 0 0 0.001 0 0 0 0 0 0.001 0.001 0 0 0.001 0.001 0.001 0 0 0 0 0 0 0 0 0 0 0 0 0 0 0 0 0 0 0 0 0 0 0 0 0 0.001 0.001 0.002 0.002 0.003 0 0 0.001 0.001 0.001 0 0 0 0 0 0 0 0.001 0.001 0 0 0 0.005 0.005 0.002 0.003 0.001 0.002 0.001 0.001 0.001 0.001 0.001 0.001 0 0 0 0 0 0 0 0 0.001 0 0 0 0.003 0.002 0.004 0.005 0.007 0 0 0.004 0.003 0.002 0 0 0 0 0 0 0 0 0 0 0 0.001 0.002 0.002 0.001 0.001 0 0 0 0 0.007 0.006 0.006 0.004 0.004 0.003 0.004 0.003 0.005 0.003 0.002 0.001 0.001 0.001 0 0.001 0.001 0.001 0 0 0 0.002 0.002 0 0 0 0.002 0 0 0 0 0 0.001 0.001 0.002 0.002 0.002 0.002 0.001 0.001 0.002 0.001 0.003 0.005 0.004 0.004 0.006 0.006 0.003 0.005 0.001 0.001 0.001 0.003 0.003 0.004 0.004 0.004 0.004 0.005 0.006 0 0.001 0 0.001 0 0 0 0.001 0 0 0 0 0 0 0 0.005 0.005 0.009 0.007 
0.001 0.001 0 0 0 0 0.173 0.193 1 0 0.073 0 0 0.005 0 0 0 0 0 0 0 0 0.001 0.001 0.002 0.003 0.003 0.001 0.017 0.008 0.006 0.007 0.005 0.013 0.008 0.03 0.015 0.014 0.005 0.002 0.001 0.003 0.004 0.006 0.005 0.003 0 0 0.002 0.002 0.002 0.011 0.006 0.012 0.03 0.04 0.02 0.029 0.054 0.098 0.103 0.044 0.074 0.192 0.16 0.084 0.09 0.271 0.128 0.021 0.039 0.016 0 0 0 0.001 0.003 0.006 0.004 0.001 0.001 0.001 0.001 0.001 0 0.001 0.001 0 0 0.002 0.004 0 0 0.004 0.004 0.004 0.006 0.004 0.005 0.022 0.023 0.028 0.024 0.018 0.004 0 0.001 0.002 0.003 0.001 0 0 0.001 0 0 0.001 0.003 0.002 0 0 0 0 0 0 0 0 0 0 0 0 0.002 0.003 0.001 0.001 0.001 0.003 0.001 0.003 0.004 0.003 0.001 0.003 0.005 0.005 0.008 0.006 0.004 0.004 0.017 0.017 0.008 0 0 0 0.001 0.001 0.002 0.004 0.003 0 0 0.001 0.001 0.002 0 0 0 0 0 0 0.001 0.001 0.001 0.002 0.002 0.003 0.004 0.007 0.006 0.005 0.001 0.001 0 0 0.002 0.003 0.003 0.003 0.003 0.002 0.003 0.003 0.003 0 0.004 0.007 0.007 0.009 0.008 0.003 0.025 0.01 0.003 0 0 0.002 0.001 0.001 0 0 0 0 0 0 0.001 0.001 0 0 0 0 0 0 0 0 0 0 0 0.001 0.001 0.003 0 0 0 0 0 0 0 0.001 0.001 0.002 0.002 0.003 0.002 0.001 0.004 0 0.001 0.001 0.001 0.001 0 0 0 0.001 0.001 0.001 0.098 0.008 0.001 0.001 0.004 0.004 0 0 0 0 0 0 0 0 0 0 0 0 0 0 0 0 0 0 0 0 0 0 0 0 0 0 0 0 0 0 0 0 0 0 0 0 0 0 0 0.001 0.001 0.001 0.001 0 0 0 0 0 0.001 0.001 0.002 0.001 0.001 0.001 0.001 0.001 0 0 0 0 0 0 0 0 0 0 0 0 0 0 0 0 0 0.001 0 0.001 0.001 0.001 0.001 0.001 0.001 0 0.001 0.001 0.001 0 0 0 0 0 0 0 0 0 0 0 0 0 0 0 0 0 0 0 0 0 0.001 0 0.002 0 0.002 0 0 0 0 0 0 0 0.001 0.001 0 0 0.001 0.001 0.001 0 0 0.001 0.002 0.001 0.001 0.001 0.001 0 0 0 0 0 0 0 0 0 0 0 0 0 0 0 0 0 0 0 0 0.002 0.002 0.002 0.003 0 0 0.001 0.001 0.002 0 0 0 0 0 0 0 0 0 0 0 0 0.001 0.001 0 0 0 0 0 0 0.002 0.003 0.003 0.003 0.002 0.002 0.002 0.001 0.003 0.002 0.001 0.001 0.001 0.001 0.001 0 0.001 0.001 0.001 0.001 0 0.001 0 0 0 0 0 0 0 0 0 0.001 0.001 0.001 0.001 0.001 0.001 0.001 0.001 0 0.001 0.001 0.001 0.003 0.002 0.001 0.001 0.003 0 0 0 0 0 0.002 0.002 0.003 0.003 0.003 0.003 0.003 0.003 0 0 0.001 0 0 0 0 0 0 0 0 0 0 0.001 0.001 0.002 0.002 0.003 0.003 
0 0 0 0 0 0 0 0 0 1 0 0 0 0 0 0 0 0 0 0 0 0 0 0 0 0 0 0 0 0 0 0 0 0 0 0 0 0 0 0 0 0 0 0 0 0 0 0 0 0 0 0 0 0 0 0 0 0 0 0 0 0 0 0 0 0 0 0 0 0 0 0 0 0 0 0 0 0 0 0 0 0 0 0 0 0 0 0 0 0 0 0 0 0 0 0 0 0 0 0 0 0 0 0 0 0 0 0 0 0 0 0 0 0 0 0 0 0 0 0 0 0 0 0 0 0 0 0 0 0 0 0 0 0 0 0 0 0 0 0 0 0 0 0 0 0 0 0 0 0 0 0 0 0 0 0 0 0 0 0 0 0 0 0 0 0 0 0 0 0 0 0 0 0 0 0 0 0 0 0 0 0 0 0 0 0 0 0 0 0 0 0 0 0 0 0 0 0 0 0 0 0 0 0 0 0 0 0 0 0 0 0 0 0 0 0 0 0 0 0 0 0 0 0 0 0 0 0 0 0 0 0 0 0 0 0 0 0 0 0 0 0 0 0 0 0 0 0 0 0 0 0 0 0 0 0 0 0 0 0 0 0 0 0 0 0 0 0 0 0 0 0 0 0 0 0 0 0 0 0 0 0 0 0 0 0 0 0 0 0 0 0 0 0 0 0 0 0 0 0 0 0 0 0 0 0 0 0 0 0 0 0 0 0 0 0 0 0 0 0 0 0 0 0 0 0 0 0 0 0 0 0 0 0 0 0 0 0 0 0 0 0 0 0 0 0 0 0 0 0 0 0 0 0 0 0 0 0 0 0 0 0 0 0 0 0 0 0 0 0 0 0 0 0 0 0 0 0 0 0 0 0 0 0 0 0 0 0 0 0 0 0 0 0 0 0 0 0 0 0 0 0 0 0 0 0 0 0 0 0 0 0 0 0 0 0 0 0 0 0 0 0 0 0 0 0 0 0 0 0 0 0 0 0 0 0 0 0 0 0 0 0 0 0 0 0 0 0 0 0 0 0 0 0 0 0 0 0 0 0 0 0 0 0 0 0 0 0 0 0 0 0 0 0 0 0 0 0 0 0 0 0 0 0 0 0 0 0 0 0 0 0 0 0 0 0 0 0 0 0 0 0 0 0 0 0 0 0 0 0 0 0 0 0 0 0 0 0 0 0 0 0 0 0 
0.001 0 0 0 0 0 0.22 0.298 0.109 0 1 0 0.002 0.003 0 0 0 0 0 0 0 0 0 0 0 0 0 0 0.014 0.007 0.002 0.003 0.002 0.01 0.008 0.024 0.016 0.011 0.002 0 0.003 0.004 0.004 0.003 0.004 0.002 0 0 0.002 0.002 0.004 0.005 0.005 0.008 0.013 0.025 0.01 0.016 0.053 0.077 0.075 0.027 0.068 0.159 0.11 0.045 0.063 0.217 0.084 0.013 0.026 0.011 0 0.005 0.001 0.001 0 0.003 0.002 0.001 0.001 0.001 0.001 0.001 0.001 0.001 0.002 0.001 0.001 0.002 0.006 0 0 0.007 0.007 0.006 0.009 0.007 0.006 0.018 0.022 0.021 0.02 0.016 0.006 0 0.002 0.003 0.003 0.002 0.002 0 0 0 0 0.002 0.002 0 0 0 0 0 0 0 0 0 0 0 0 0 0 0 0 0 0.001 0.002 0 0 0.002 0.001 0.001 0.002 0.002 0.002 0.005 0.004 0 0 0.017 0.015 0.004 0 0 0 0.001 0.001 0.002 0.004 0.001 0 0 0 0 0 0 0 0 0 0 0 0 0 0 0 0 0 0 0 0 0 0 0 0 0 0 0.002 0.002 0 0 0 0.001 0.002 0.002 0.002 0.004 0.005 0.004 0.005 0.004 0.003 0.014 0.006 0.003 0.001 0 0.002 0.003 0 0 0 0.003 0.001 0.001 0 0.001 0.001 0 0 0 0 0 0 0 0 0 0.001 0.001 0.001 0.001 0.001 0.001 0.001 0 0.001 0 0 0 0.002 0.001 0.001 0.002 0.002 0.001 0.001 0.001 0 0 0 0 0 0 0 0 0 0 0 0.148 0.007 0.001 0.001 0.004 0.004 0 0 0 0 0 0 0 0 0 0 0 0 0 0 0 0 0 0 0 0 0 0 0 0 0 0 0 0 0 0 0 0 0 0 0 0 0 0 0 0 0 0 0 0 0 0 0 0 0 0 0 0 0 0 0 0 0 0 0 0 0 0 0 0 0 0 0 0 0 0 0 0 0 0 0 0 0 0 0 0 0 0 0 0 0 0 0 0 0 0 0 0 0 0 0 0 0 0 0 0 0 0 0 0 0 0 0 0 0 0 0 0 0 0 0 0 0 0 0 0 0 0 0 0 0 0 0 0 0 0 0 0 0 0 0 0 0 0 0 0 0 0 0 0 0 0 0 0 0 0 0 0 0 0 0 0 0 0 0 0 0 0 0 0 0 0 0 0 0 0 0 0 0.001 0.001 0 0 0 0 0 0 0 0 0 0 0 0 0 0 0 0 0 0 0 0 0 0 0 0 0 0 0 0 0 0 0 0 0 0 0 0 0 0 0 0 0 0 0 0 0 0 0 0 0 0 0 0 0 0 0 0 0 0 0 0 0 0 0 0 0 0 0 0 0 0 0 0 0 0 0 0 0 0 0 0 0 0 0 0 0 0 0 0 
0.003 0 0 0 0 0 0.006 0.006 0.003 0 0.001 1 0.313 0.144 0 0 0 0 0 0 0 0 0 0.001 0.001 0.004 0.004 0.001 0.02 0.018 0.012 0.011 0.007 0.035 0.017 0.014 0.007 0.005 0.001 0 0 0 0.004 0.004 0.002 0.002 0 0 0.001 0.001 0.003 0.006 0.003 0.003 0.006 0.003 0.004 0.008 0.004 0.005 0.008 0.003 0.003 0.005 0.007 0.005 0.003 0.006 0.005 0.008 0.007 0.003 0 0.001 0.001 0.001 0.002 0.004 0.001 0 0 0 0 0 0 0 0 0 0.001 0.002 0.002 0 0 0.005 0.006 0.006 0.008 0.004 0.011 0.02 0.017 0.017 0.013 0.006 0.002 0 0 0 0.002 0.002 0.003 0 0.002 0.001 0.001 0.003 0.003 0.002 0 0 0 0 0 0 0 0 0 0 0 0.001 0.003 0.003 0.001 0 0.001 0.003 0.001 0.003 0.003 0.005 0.004 0.003 0.003 0.002 0.009 0.008 0.002 0.003 0.019 0.015 0.007 0 0 0.003 0.006 0.006 0.011 0.009 0.007 0 0 0.003 0.003 0.003 0 0 0 0 0 0 0 0 0 0 0.001 0.006 0.006 0.006 0.005 0.005 0 0.002 0.002 0.003 0.007 0.011 0.01 0.008 0.006 0.005 0.005 0.006 0.011 0.003 0.005 0.001 0.002 0.002 0 0.001 0.012 0.028 0.054 0.068 0.05 0.047 0.112 0.115 0.043 0.057 0.163 0.293 0.086 0.031 0.217 0.121 0.068 0.035 0.023 0.018 0.015 0.016 0.023 0.013 0.013 0.013 0.024 0.011 0.01 0.036 0.02 0.011 0.007 0.004 0 0 0 0.009 0.01 0.008 0.01 0.009 0.009 0.006 0.004 0 0.001 0.001 0.002 0.001 0 0 0.04 0.144 0.224 0.394 0.003 0.044 0.003 0.003 0.009 0.009 0 0 0 0 0 0 0 0 0 0 0 0 0 0 0 0 0 0 0 0 0.006 0.01 0.003 0.003 0.002 0 0 0 0 0 0 0 0 0 0 0 0 0 0 0 0 0 0 0 0 0 0 0 0 0.001 0 0 0.001 0 0 0.001 0 0 0 0 0 0 0 0 0 0 0 0 0 0 0 0 0 0 0 0 0 0 0 0 0 0 0 0 0 0 0 0 0 0 0 0 0 0 0 0 0 0 0 0 0 0 0 0 0 0 0 0 0.001 0 0.001 0 0 0 0 0 0 0 0 0 0 0 0 0 0 0 0 0.001 0.003 0.003 0.002 0.001 0.002 0.001 0.003 0.002 0.002 0.004 0 0.001 0.001 0.001 0.001 0.001 0 0.001 0.001 0 0.002 0 0 0.001 0.003 0.001 0.004 0.002 0.006 0 0 0.003 0.003 0.002 0 0 0 0 0 0 0 0 0.001 0.004 0.005 0.013 0.005 0.004 0.004 0.004 0 0 0 0 0.004 0.005 0.005 0.003 0.003 0.003 0.004 0.003 0.004 0.002 0.001 0 0 0 0 0 0.001 0.002 0 0 0 0.001 0.001 0 0 0 0 0 0 0 0 0 0 0.001 0.001 0 0.001 0.001 0.002 0 0.002 0.001 0.002 0.004 0.003 0.003 0.004 0.002 0.002 0.002 0 0 0.001 0.004 0.005 0.005 0.005 0.005 0.004 0.006 0.005 0 0 0.004 0.009 0.004 0.003 0.002 0.001 0 0 0 0 0 0 0.001 0.002 0.002 0.006 0.005 
0.002 0 0 0 0 0 0.002 0.002 0.003 0 0.001 0.29 1 0.399 0 0 0 0 0 0 0 0 0 0 0 0.001 0 0 0.036 0.034 0.022 0.021 0.013 0.064 0.03 0.021 0.008 0.005 0.002 0.002 0 0.002 0.003 0.004 0.002 0.003 0.002 0.002 0.001 0.002 0.003 0.004 0 0 0 0 0 0.001 0.001 0.002 0.002 0 0.001 0.002 0.004 0.002 0.001 0.003 0.006 0.009 0.004 0.002 0 0.001 0.001 0.001 0.003 0.003 0.001 0 0 0 0 0 0 0 0.001 0 0.001 0.002 0.003 0 0 0.01 0.012 0.013 0.008 0.007 0.022 0.035 0.03 0.025 0.02 0.009 0.002 0 0.002 0.002 0.002 0.002 0.003 0.001 0.001 0 0 0.002 0.002 0 0 0 0 0 0 0 0 0 0 0 0 0 0.001 0.001 0.001 0.001 0 0.001 0 0.001 0.001 0.001 0 0.001 0.001 0.003 0.008 0.004 0.001 0.002 0.028 0.024 0.011 0 0 0 0.002 0.003 0.005 0.004 0.002 0 0 0.002 0.002 0.003 0 0 0 0 0 0 0 0 0 0 0 0 0.001 0.001 0.002 0.002 0 0.001 0.002 0.002 0.004 0.006 0.006 0.005 0.004 0.005 0.005 0.005 0.006 0.001 0.002 0 0 0 0 0 0.003 0.009 0.017 0.019 0.019 0.014 0.039 0.037 0.019 0.024 0.065 0.093 0.028 0.011 0.123 0.167 0.104 0.042 0.019 0.013 0.014 0.015 0.02 0.012 0.013 0.017 0.012 0.006 0.007 0.012 0.009 0.006 0.001 0.001 0 0 0 0.005 0.006 0.005 0.005 0.005 0.006 0.001 0.001 0 0 0.001 0.001 0.001 0.001 0 0.013 0.037 0.055 0.105 0.002 0.096 0.002 0.003 0.004 0.004 0 0 0 0 0 0 0 0 0 0 0 0 0 0 0 0 0 0 0 0 0.003 0.008 0.004 0.006 0.003 0.002 0 0 0 0 0 0 0 0 0 0 0 0 0 0 0 0 0 0 0 0 0 0 0 0 0 0 0 0 0 0 0 0 0 0 0 0 0 0 0 0 0 0 0 0 0 0 0 0 0 0 0 0 0 0 0 0 0 0 0 0 0 0 0 0 0 0 0 0 0 0 0 0 0 0 0 0 0 0 0 0 0 0 0 0.001 0.001 0 0 0 0 0 0 0 0 0 0 0 0 0 0 0 0 0 0 0.001 0 0 0 0.001 0 0 0.002 0.005 0.001 0.001 0.001 0.002 0.001 0.002 0.002 0.002 0 0 0.003 0 0 0 0 0 0 0 0.001 0 0 0 0 0 0 0 0 0 0 0 0 0 0 0.001 0.005 0.008 0.005 0.002 0.005 0.005 0.002 0.002 0 0 0 0 0 0 0 0 0 0 0 0 0 0 0 0 0 0 0 0 0 0 0 0 0 0 0 0 0 0 0 0 0 0 0 0 0 0 0 0 0 0 0 0 0 0.001 0.001 0 0 0.001 0 0 0 0 0 0 0 0 0.001 0 0.001 0.001 0.002 0 0.004 0.001 0.008 0.003 0.001 0 0 0 0 0 0 0 0 0 0 0 0.002 0.001 
0.005 0.003 0 0 0 0 0.005 0.01 0.007 0 0.003 0.101 0.307 1 0 0 0 0 0 0 0 0 0.003 0.006 0.005 0.011 0.009 0.004 0.09 0.077 0.042 0.051 0.033 0.189 0.086 0.069 0.037 0.027 0.013 0.004 0 0 0.006 0.008 0.006 0.002 0.001 0.001 0.004 0.005 0.008 0.011 0.006 0.005 0.006 0.003 0.004 0.007 0.007 0.005 0.007 0.008 0.004 0.008 0.009 0.019 0.01 0.011 0.021 0.038 0.028 0.014 0 0.006 0.002 0.002 0.004 0.006 0.001 0.001 0.001 0 0.001 0.002 0.002 0 0.001 0.001 0.002 0.002 0.011 0.002 0.001 0.03 0.033 0.045 0.037 0.034 0.057 0.09 0.081 0.078 0.058 0.031 0.008 0 0.002 0.002 0.005 0.003 0.005 0.002 0.006 0.002 0.001 0.002 0.004 0.002 0 0.001 0 0 0 0 0 0.001 0.001 0 0 0.002 0.013 0.011 0.011 0.006 0.005 0.008 0.011 0.011 0.009 0.007 0.005 0.005 0.012 0.015 0.028 0.015 0.008 0.008 0.075 0.066 0.027 0 0 0.004 0.007 0.007 0.016 0.013 0.015 0 0 0.009 0.006 0.009 0 0 0 0 0 0 0 0 0 0.001 0.005 0.01 0.01 0.01 0.014 0.013 0.001 0.001 0.003 0.004 0.012 0.017 0.017 0.014 0.012 0.011 0.014 0.014 0.017 0.006 0.009 0.002 0.004 0.002 0.001 0 0.007 0.005 0.01 0.014 0.01 0.014 0.034 0.014 0.007 0.019 0.054 0.036 0.015 0.008 0.183 0.388 0.256 0.099 0.045 0.023 0.032 0.034 0.051 0.02 0.028 0.02 0.028 0.02 0.016 0.021 0.017 0.018 0.005 0.008 0 0 0.002 0.011 0.013 0.013 0.015 0.016 0.018 0.015 0.013 0 0.006 0.004 0.006 0.004 0 0 0.015 0.03 0.048 0.091 0.003 0.276 0.005 0.006 0.013 0.013 0 0 0 0 0 0 0 0 0 0 0 0.002 0 0 0 0 0 0 0 0 0.011 0.015 0.005 0.008 0.004 0.002 0.003 0.001 0 0 0 0.002 0.001 0.002 0 0 0 0 0.001 0.002 0.005 0.002 0.002 0.002 0.001 0.001 0.001 0.001 0.002 0.006 0.002 0 0.001 0 0 0 0 0 0 0 0 0 0 0.001 0 0 0 0.002 0.001 0 0 0.001 0 0.001 0.001 0.003 0.003 0.001 0.001 0.001 0.001 0.001 0 0 0.001 0.001 0 0 0.001 0 0 0.001 0.001 0.001 0.001 0.001 0.001 0.003 0.003 0.002 0.002 0.002 0 0 0.001 0.001 0.002 0.002 0.005 0.002 0.007 0 0 0.001 0.002 0.001 0 0.001 0 0 0 0 0 0 0 0 0 0.005 0.013 0.01 0.008 0.006 0.008 0.009 0.006 0.004 0.008 0.008 0.006 0.006 0.007 0.005 0.002 0.002 0.006 0.008 0.003 0.002 0.005 0 0 0.001 0.005 0.009 0.012 0.01 0.013 0 0 0.009 0.008 0.008 0 0 0 0 0 0 0 0 0 0.004 0.009 0.016 0.01 0.012 0.011 0.011 0 0 0.001 0.001 0.012 0.013 0.013 0.009 0.008 0.009 0.009 0.006 0.013 0.007 0.005 0.001 0.001 0.001 0.001 0 0 0.001 0.001 0.001 0 0.002 0.001 0.001 0.001 0.001 0.001 0.001 0 0 0.001 0.001 0 0.002 0.004 0.003 0.003 0.004 0.004 0.003 0.006 0.006 0.004 0.008 0.008 0.006 0.007 0.01 0.006 0.008 0 0 0.001 0.008 0.01 0.007 0.008 0.009 0.012 0.014 0.014 0 0.001 0.007 0.016 0.011 0.004 0 0.002 0 0 0 0 0.002 0.003 0.003 0.01 0.01 0.015 0.013 
0 0 0 0 0 0 0 0 0 0 0 0 0 0 1 0.333 0.226 0.511 0.269 0.175 0.082 0.199 0 0 0 0 0 0 0 0 0 0 0 0 0 0 0 0 0 0 0 0 0 0 0 0 0 0 0 0 0 0 0 0 0 0 0 0 0 0 0 0 0 0 0 0 0 0 0 0 0 0 0 0 0 0 0 0 0 0 0 0 0 0 0 0 0 0 0 0 0 0 0 0 0 0 0 0 0 0 0 0 0 0 0 0 0 0 0 0 0 0 0 0 0 0 0 0 0 0 0 0 0 0 0 0 0 0 0 0 0 0 0 0 0 0 0 0 0 0 0 0 0 0 0 0 0 0 0 0 0 0 0 0 0 0 0 0 0 0 0 0 0 0 0 0 0 0 0 0 0 0 0 0 0 0 0 0 0 0 0 0 0 0 0 0 0 0 0 0 0 0 0 0 0 0 0 0 0 0 0 0 0 0 0 0 0 0 0 0 0 0 0 0 0 0 0 0 0 0 0 0 0 0 0 0 0 0 0 0 0 0 0 0 0 0 0 0 0 0 0 0 0 0 0 0 0 0 0 0 0 0 0 0 0 0 0 0 0 0 0 0 0 0 0 0 0 0 0 0 0 0 0 0 0 0 0 0 0 0 0 0 0 0 0 0 0 0 0 0 0 0 0 0 0 0 0 0 0 0 0 0 0 0 0 0 0 0 0 0 0 0 0 0 0 0 0 0 0 0 0 0 0 0 0 0 0 0 0 0 0 0 0 0 0 0 0 0 0 0 0 0 0 0 0 0 0 0 0 0 0 0 0 0 0 0 0 0 0 0 0 0 0 0 0 0 0 0 0 0 0 0 0 0 0 0 0 0 0 0 0 0 0 0 0 0 0 0 0 0 0 0 0 0 0 0 0 0 0 0 0 0 0 0 0 0 0 0 0 0 0 0 0 0 0 0 0 0 0 0 0 0 0 0 0 0 0 0 0 0 0 0 0 0 0 0 0 0 0 0 0 0 0 0 0 0 0 0 0 0 0 0 0 0 0 0 0 0 0 0 0 0 0 0 0 0 0 0 0 0 0 0 0 0 0 0 0 0 0 0 0 0 0 0 0 0 0 0 0 0 0 0 0 0 0 0 0 0 0 0 0 0 0 0 0 0 0 0 0 0 0 0 0 0 0 0 0 0 0 0 0 0 0 0 
0 0 0 0 0 0 0 0 0 0 0 0 0 0 0.435 1 0.341 0.289 0.24 0.317 0.107 0.099 0 0 0 0 0 0 0 0 0 0 0 0 0 0 0 0 0 0 0 0 0 0 0 0 0 0 0 0 0 0 0 0 0 0 0 0 0 0 0 0 0 0 0 0 0 0 0 0 0 0 0 0 0 0 0 0 0 0 0 0 0 0 0 0 0 0 0 0 0 0 0 0 0 0 0 0 0 0 0 0 0 0 0 0 0 0 0 0 0 0 0 0 0 0 0 0 0 0 0 0 0 0 0 0 0 0 0 0 0 0 0 0 0 0 0 0 0 0 0 0 0 0 0 0 0 0 0 0 0 0 0 0 0 0 0 0 0 0 0 0 0 0 0 0 0 0 0 0 0 0 0 0 0 0 0 0 0 0 0 0 0 0 0 0 0 0 0 0 0 0 0 0 0 0 0 0 0 0 0 0 0 0 0 0 0 0 0 0 0 0 0 0 0 0 0 0 0 0 0 0 0 0 0 0 0 0 0 0 0 0 0 0 0 0 0 0 0 0 0 0 0 0 0 0 0 0 0 0 0 0 0 0 0 0 0 0 0 0 0 0 0 0 0 0 0 0 0 0 0 0 0 0 0 0 0 0 0 0 0 0 0 0 0 0 0 0 0 0 0 0 0 0 0 0 0 0 0 0 0 0 0 0 0 0 0 0 0 0 0 0 0 0 0 0 0 0 0 0 0 0 0 0 0 0 0 0 0 0 0 0 0 0 0 0 0 0 0 0 0 0 0 0 0 0 0 0 0 0 0 0 0 0 0 0 0 0 0 0 0 0 0 0 0 0 0 0 0 0 0 0 0 0 0 0 0 0 0 0 0 0 0 0 0 0 0 0 0 0 0 0 0 0 0 0 0 0 0 0 0 0 0 0 0 0 0 0 0 0 0 0 0 0 0 0 0 0 0 0 0 0 0 0 0 0 0 0 0 0 0 0 0 0 0 0 0 0 0 0 0 0 0 0 0 0 0 0 0 0 0 0 0 0 0 0 0 0 0 0 0 0 0 0 0 0 0 0 0 0 0 0 0 0 0 0 0 0 0 0 0 0 0 0 0 0 0 0 0 0 0 0 0 0 0 0 0 0 0 0 0 0 0 0 0 0 0 0 0 0 0 0 0 0 0 0 0 0 0 0 0 0 0 0 
0 0 0 0 0 0 0 0 0 0 0 0 0 0 0.287 0.359 1 0.352 0.198 0.145 0.053 0.114 0 0 0 0 0 0 0 0 0 0 0 0 0 0 0 0 0 0 0 0 0 0 0 0 0 0 0 0 0 0 0 0 0 0 0 0 0 0 0 0 0 0 0 0 0 0 0 0 0 0 0 0 0 0 0 0 0 0 0 0 0 0 0 0 0 0 0 0 0 0 0 0 0 0 0 0 0 0 0 0 0 0 0 0 0 0 0 0 0 0 0 0 0 0 0 0 0 0 0 0 0 0 0 0 0 0 0 0 0 0 0 0 0 0 0 0 0 0 0 0 0 0 0 0 0 0 0 0 0 0 0 0 0 0 0 0 0 0 0 0 0 0 0 0 0 0 0 0 0 0 0 0 0 0 0 0 0 0 0 0 0 0 0 0 0 0 0 0 0 0 0 0 0 0 0 0 0 0 0 0 0 0 0 0 0 0 0 0 0 0 0 0 0 0 0 0 0 0 0 0 0 0 0 0 0 0 0 0 0 0 0 0 0 0 0 0 0 0 0 0 0 0 0 0 0 0 0 0 0 0 0 0 0 0 0 0 0 0 0 0 0 0 0 0 0 0 0 0 0 0 0 0 0 0 0 0 0 0 0 0 0 0 0 0 0 0 0 0 0 0 0 0 0 0 0 0 0 0 0 0 0 0 0 0 0 0 0 0 0 0 0 0 0 0 0 0 0 0 0 0 0 0 0 0 0 0 0 0 0 0 0 0 0 0 0 0 0 0 0 0 0 0 0 0 0 0 0 0 0 0 0 0 0 0 0 0 0 0 0 0 0 0 0 0 0 0 0 0 0 0 0 0 0 0 0 0 0 0 0 0 0 0 0 0 0 0 0 0 0 0 0 0 0 0 0 0 0 0 0 0 0 0 0 0 0 0 0 0 0 0 0 0 0 0 0 0 0 0 0 0 0 0 0 0 0 0 0 0 0 0 0 0 0 0 0 0 0 0 0 0 0 0 0 0 0 0 0 0 0 0 0 0 0 0 0 0 0 0 0 0 0 0 0 0 0 0 0 0 0 0 0 0 0 0 0 0 0 0 0 0 0 0 0 0 0 0 0 0 0 0 0 0 0 0 0 0 0 0 0 0 0 0 0 0 0 0 0 0 0 0 0 0 0 0 0 0 0 0 0 0 0 0 
0 0 0 0 0 0 0 0 0 0 0 0 0 0 0.689 0.288 0.343 1 0.47 0.204 0.111 0.332 0 0 0 0 0 0 0 0 0 0 0 0 0 0 0 0 0 0 0 0 0 0 0 0 0 0 0 0 0 0 0 0 0 0 0 0 0 0 0 0 0 0 0 0 0 0 0 0 0 0 0 0 0 0 0 0 0 0 0 0 0 0 0 0 0 0 0 0 0 0 0 0 0 0 0 0 0 0 0 0 0 0 0 0 0 0 0 0 0 0 0 0 0 0 0 0 0 0 0 0 0 0 0 0 0 0 0 0 0 0 0 0 0 0 0 0 0 0 0 0 0 0 0 0 0 0 0 0 0 0 0 0 0 0 0 0 0 0 0 0 0 0 0 0 0 0 0 0 0 0 0 0 0 0 0 0 0 0 0 0 0 0 0 0 0 0 0 0 0 0 0 0 0 0 0 0 0 0 0 0 0 0 0 0 0 0 0 0 0 0 0 0 0 0 0 0 0 0 0 0 0 0 0 0 0 0 0 0 0 0 0 0 0 0 0 0 0 0 0 0 0 0 0 0 0 0 0 0 0 0 0 0 0 0 0 0 0 0 0 0 0 0 0 0 0 0 0 0 0 0 0 0 0 0 0 0 0 0 0 0 0 0 0 0 0 0 0 0 0 0 0 0 0 0 0 0 0 0 0 0 0 0 0 0 0 0 0 0 0 0 0 0 0 0 0 0 0 0 0 0 0 0 0 0 0 0 0 0 0 0 0 0 0 0 0 0 0 0 0 0 0 0 0 0 0 0 0 0 0 0 0 0 0 0 0 0 0 0 0 0 0 0 0 0 0 0 0 0 0 0 0 0 0 0 0 0 0 0 0 0 0 0 0 0 0 0 0 0 0 0 0 0 0 0 0 0 0 0 0 0 0 0 0 0 0 0 0 0 0 0 0 0 0 0 0 0 0 0 0 0 0 0 0 0 0 0 0 0 0 0 0 0 0 0 0 0 0 0 0 0 0 0 0 0 0 0 0 0 0 0 0 0 0 0 0 0 0 0 0 0 0 0 0 0 0 0 0 0 0 0 0 0 0 0 0 0 0 0 0 0 0 0 0 0 0 0 0 0 0 0 0 0 0 0 0 0 0 0 0 0 0 0 0 0 0 0 0 0 0 0 0 0 0 0 0 0 0 0 0 0 0 0 
0 0 0 0 0 0 0 0 0 0 0 0 0 0 0.21 0.148 0.107 0.291 1 0.296 0.091 0.1 0 0 0 0 0 0 0 0 0 0 0 0 0 0 0 0 0 0 0 0 0 0 0 0 0 0 0 0 0 0 0 0 0 0 0 0 0 0 0 0 0 0 0 0 0 0 0 0 0 0 0 0 0 0 0 0 0 0 0 0 0 0 0 0 0 0 0 0 0 0 0 0 0 0 0 0 0 0 0 0 0 0 0 0 0 0 0 0 0 0 0 0 0 0 0 0 0 0 0 0 0 0 0 0 0 0 0 0 0 0 0 0 0 0 0 0 0 0 0 0 0 0 0 0 0 0 0 0 0 0 0 0 0 0 0 0 0 0 0 0 0 0 0 0 0 0 0 0 0 0 0 0 0 0 0 0 0 0 0 0 0 0 0 0 0 0 0 0 0 0 0 0 0 0 0 0 0 0 0 0 0 0 0 0 0 0 0 0 0 0 0 0 0 0 0 0 0 0 0 0 0 0 0 0 0 0 0 0 0 0 0 0 0 0 0 0 0 0 0 0 0 0 0 0 0 0 0 0 0 0 0 0 0 0 0 0 0 0 0 0 0 0 0 0 0 0 0 0 0 0 0 0 0 0 0 0 0 0 0 0 0 0 0 0 0 0 0 0 0 0 0 0 0 0 0 0 0 0 0 0 0 0 0 0 0 0 0 0 0 0 0 0 0 0 0 0 0 0 0 0 0 0 0 0 0 0 0 0 0 0 0 0 0 0 0 0 0 0 0 0 0 0 0 0 0 0 0 0 0 0 0 0 0 0 0 0 0 0 0 0 0 0 0 0 0 0 0 0 0 0 0 0 0 0 0 0 0 0 0 0 0 0 0 0 0 0 0 0 0 0 0 0 0 0 0 0 0 0 0 0 0 0 0 0 0 0 0 0 0 0 0 0 0 0 0 0 0 0 0 0 0 0 0 0 0 0 0 0 0 0 0 0 0 0 0 0 0 0 0 0 0 0 0 0 0 0 0 0 0 0 0 0 0 0 0 0 0 0 0 0 0 0 0 0 0 0 0 0 0 0 0 0 0 0 0 0 0 0 0 0 0 0 0 0 0 0 0 0 0 0 0 0 0 0 0 0 0 0 0 0 0 0 0 0 0 0 0 0 0 0 0 0 0 0 0 0 0 0 0 0 0 0 
0 0 0 0 0 0 0 0 0 0 0 0 0 0 0.233 0.328 0.148 0.231 0.478 1 0.256 0.137 0 0 0 0 0 0 0 0 0 0 0 0 0 0 0 0 0 0 0 0 0 0 0 0 0 0 0 0 0 0 0 0 0 0 0 0 0 0 0 0 0 0 0 0 0 0 0 0 0 0 0 0 0 0 0 0 0 0 0 0 0 0 0 0 0 0 0 0 0 0 0 0 0 0 0 0 0 0 0 0 0 0 0 0 0 0 0 0 0 0 0 0 0 0 0 0 0 0 0 0 0 0 0 0 0 0 0 0 0 0 0 0 0 0 0 0 0 0 0 0 0 0 0 0 0 0 0 0 0 0 0 0 0 0 0 0 0 0 0 0 0 0 0 0 0 0 0 0 0 0 0 0 0 0 0 0 0 0 0 0 0 0 0 0 0 0 0 0 0 0 0 0 0 0 0 0 0 0 0 0 0 0 0 0 0 0 0 0 0 0 0 0 0 0 0 0 0 0 0 0 0 0 0 0 0 0 0 0 0 0 0 0 0 0 0 0 0 0 0 0 0 0 0 0 0 0 0 0 0 0 0 0 0 0 0 0 0 0 0 0 0 0 0 0 0 0 0 0 0 0 0 0 0 0 0 0 0 0 0 0 0 0 0 0 0 0 0 0 0 0 0 0 0 0 0 0 0 0 0 0 0 0 0 0 0 0 0 0 0 0 0 0 0 0 0 0 0 0 0 0 0 0 0 0 0 0 0 0 0 0 0 0 0 0 0 0 0 0 0 0 0 0 0 0 0 0 0 0 0 0 0 0 0 0 0 0 0 0 0 0 0 0 0 0 0 0 0 0 0 0 0 0 0 0 0 0 0 0 0 0 0 0 0 0 0 0 0 0 0 0 0 0 0 0 0 0 0 0 0 0 0 0 0 0 0 0 0 0 0 0 0 0 0 0 0 0 0 0 0 0 0 0 0 0 0 0 0 0 0 0 0 0 0 0 0 0 0 0 0 0 0 0 0 0 0 0 0 0 0 0 0 0 0 0 0 0 0 0 0 0 0 0 0 0 0 0 0 0 0 0 0 0 0 0 0 0 0 0 0 0 0 0 0 0 0 0 0 0 0 0 0 0 0 0 0 0 0 0 0 0 0 0 0 0 0 0 0 0 0 0 0 0 0 0 0 0 0 0 0 0 0 0 
0 0 0 0 0 0 0 0 0 0 0 0 0 0 0.116 0.131 0.063 0.143 0.175 0.3 1 0.324 0 0 0 0 0 0 0 0 0 0 0 0 0 0 0 0 0 0 0 0 0 0 0 0 0 0 0 0 0 0 0 0 0 0 0 0 0 0 0 0 0 0 0 0 0 0 0 0 0 0 0 0 0 0 0 0 0 0 0 0 0 0 0 0 0 0 0 0 0 0 0 0 0 0 0 0 0 0 0 0 0 0 0 0 0 0 0 0 0 0 0 0 0 0 0 0 0 0 0 0 0 0 0 0 0 0 0 0 0 0 0 0 0 0 0 0 0 0 0 0 0 0 0 0 0 0 0 0 0 0 0 0 0 0 0 0 0 0 0 0 0 0 0 0 0 0 0 0 0 0 0 0 0 0 0 0 0 0 0 0 0 0 0 0 0 0 0 0 0 0 0 0 0 0 0 0 0 0 0 0 0 0 0 0 0 0 0 0 0 0 0 0 0 0 0 0 0 0 0 0 0 0 0 0 0 0 0 0 0 0 0 0 0 0 0 0 0 0 0 0 0 0 0 0 0 0 0 0 0 0 0 0 0 0 0 0 0 0 0 0 0 0 0 0 0 0 0 0 0 0 0 0 0 0 0 0 0 0 0 0 0 0 0 0 0 0 0 0 0 0 0 0 0 0 0 0 0 0 0 0 0 0 0 0 0 0 0 0 0 0 0 0 0 0 0 0 0 0 0 0 0 0 0 0 0 0 0 0 0 0 0 0 0 0 0 0 0 0 0 0 0 0 0 0 0 0 0 0 0 0 0 0 0 0 0 0 0 0 0 0 0 0 0 0 0 0 0 0 0 0 0 0 0 0 0 0 0 0 0 0 0 0 0 0 0 0 0 0 0 0 0 0 0 0 0 0 0 0 0 0 0 0 0 0 0 0 0 0 0 0 0 0 0 0 0 0 0 0 0 0 0 0 0 0 0 0 0 0 0 0 0 0 0 0 0 0 0 0 0 0 0 0 0 0 0 0 0 0 0 0 0 0 0 0 0 0 0 0 0 0 0 0 0 0 0 0 0 0 0 0 0 0 0 0 0 0 0 0 0 0 0 0 0 0 0 0 0 0 0 0 0 0 0 0 0 0 0 0 0 0 0 0 0 0 0 0 0 0 0 0 0 0 0 0 0 0 0 0 0 0 0 0 
0 0 0 0 0 0 0 0 0 0 0 0 0 0 0.179 0.102 0.108 0.281 0.154 0.112 0.25 1 0 0 0 0 0 0 0 0 0 0 0 0 0 0 0 0 0 0 0 0 0 0 0 0 0 0 0 0 0 0 0 0 0 0 0 0 0 0 0 0 0 0 0 0 0 0 0 0 0 0 0 0 0 0 0 0 0 0 0 0 0 0 0 0 0 0 0 0 0 0 0 0 0 0 0 0 0 0 0 0 0 0 0 0 0 0 0 0 0 0 0 0 0 0 0 0 0 0 0 0 0 0 0 0 0 0 0 0 0 0 0 0 0 0 0 0 0 0 0 0 0 0 0 0 0 0 0 0 0 0 0 0 0 0 0 0 0 0 0 0 0 0 0 0 0 0 0 0 0 0 0 0 0 0 0 0 0 0 0 0 0 0 0 0 0 0 0 0 0 0 0 0 0 0 0 0 0 0 0 0 0 0 0 0 0 0 0 0 0 0 0 0 0 0 0 0 0 0 0 0 0 0 0 0 0 0 0 0 0 0 0 0 0 0 0 0 0 0 0 0 0 0 0 0 0 0 0 0 0 0 0 0 0 0 0 0 0 0 0 0 0 0 0 0 0 0 0 0 0 0 0 0 0 0 0 0 0 0 0 0 0 0 0 0 0 0 0 0 0 0 0 0 0 0 0 0 0 0 0 0 0 0 0 0 0 0 0 0 0 0 0 0 0 0 0 0 0 0 0 0 0 0 0 0 0 0 0 0 0 0 0 0 0 0 0 0 0 0 0 0 0 0 0 0 0 0 0 0 0 0 0 0 0 0 0 0 0 0 0 0 0 0 0 0 0 0 0 0 0 0 0 0 0 0 0 0 0 0 0 0 0 0 0 0 0 0 0 0 0 0 0 0 0 0 0 0 0 0 0 0 0 0 0 0 0 0 0 0 0 0 0 0 0 0 0 0 0 0 0 0 0 0 0 0 0 0 0 0 0 0 0 0 0 0 0 0 0 0 0 0 0 0 0 0 0 0 0 0 0 0 0 0 0 0 0 0 0 0 0 0 0 0 0 0 0 0 0 0 0 0 0 0 0 0 0 0 0 0 0 0 0 0 0 0 0 0 0 0 0 0 0 0 0 0 0 0 0 0 0 0 0 0 0 0 0 0 0 0 0 0 0 0 0 0 0 0 0 0 0 0 0 0 
0.009 0.012 0 0 0 0 0.003 0.003 0.001 0 0.002 0 0.001 0.001 0 0 0 0 0 0 0 0 1 0.305 0.055 0.114 0.086 0.026 0.01 0.003 0.001 0.002 0.001 0.005 0.005 0.01 0.005 0.003 0 0 0 0.002 0.01 0.009 0.005 0.007 0.003 0.002 0.004 0.004 0.007 0.011 0.009 0.007 0.005 0.002 0.001 0.002 0.002 0.003 0.004 0.002 0.002 0.003 0.005 0.003 0.001 0.003 0.003 0.005 0.003 0.001 0 0 0 0.002 0.005 0.007 0.005 0.001 0 0 0.001 0 0 0 0 0 0.001 0.001 0.001 0.001 0.001 0.002 0.002 0.005 0.003 0.001 0.005 0.012 0.013 0.012 0.008 0.004 0 0 0 0.003 0.007 0.007 0.011 0.004 0.017 0.003 0 0.001 0.005 0.003 0 0.001 0 0 0 0 0 0 0 0 0 0.008 0.033 0.03 0.029 0.022 0.022 0.034 0.024 0.023 0.037 0.036 0.021 0.024 0.03 0.032 0.022 0.017 0.041 0.055 0.013 0.01 0.044 0 0 0.004 0.013 0.017 0.025 0.024 0.04 0 0 0.014 0.014 0.011 0 0 0 0 0 0 0 0 0.001 0.005 0.02 0.058 0.051 0.068 0.099 0.108 0.011 0.007 0.001 0 0.032 0.029 0.03 0.018 0.017 0.018 0.016 0.021 0.028 0.009 0.014 0.001 0.001 0.001 0 0 0.002 0 0 0 0 0.004 0 0 0 0.001 0 0 0 0 0.001 0.001 0.002 0.003 0.002 0.002 0.002 0.004 0.003 0.002 0.004 0.002 0.003 0.01 0.002 0.006 0.005 0.008 0.006 0.003 0.003 0.003 0.007 0.012 0.012 0.015 0.016 0.022 0.018 0.039 0.046 0 0.034 0.061 0.204 0.264 0.111 0.029 0 0 0 0 0 0.003 0.01 0.012 0.023 0.024 0 0 0 0 0.002 0.002 0.001 0 0 0.004 0.002 0.008 0 0 0 0 0 0 0 0 0.002 0.003 0.006 0.009 0.004 0.001 0.002 0 0 0 0 0.002 0.002 0.002 0.001 0.001 0 0 0.001 0.002 0.014 0.009 0.008 0.01 0.005 0.003 0.005 0.005 0.01 0.021 0.015 0.006 0.011 0.003 0.003 0.004 0.001 0.002 0.002 0.001 0.001 0.002 0.003 0.001 0 0.002 0.003 0.001 0.001 0.001 0 0.001 0 0.002 0.006 0.01 0.006 0.004 0.004 0.003 0.002 0.002 0.003 0.003 0.002 0.002 0.001 0.001 0 0 0 0.001 0.001 0.001 0 0 0.001 0.003 0.002 0.002 0.002 0.001 0.001 0 0.004 0.007 0.012 0.009 0.02 0.007 0.019 0.005 0.002 0.007 0.009 0.004 0.001 0.001 0.001 0.001 0.001 0 0 0.001 0.002 0 0 0.018 0.033 0.021 0.012 0.012 0.009 0.011 0.008 0.004 0.006 0.006 0.002 0.004 0.003 0.003 0.002 0.002 0.003 0.005 0.002 0.002 0.006 0 0 0.002 0.011 0.023 0.038 0.035 0.038 0 0 0.018 0.018 0.017 0 0 0 0 0 0 0 0 0 0 0.001 0.005 0.009 0.013 0.01 0.01 0.002 0.005 0.01 0.017 0.035 0.041 0.043 0.032 0.031 0.027 0.03 0.031 0.04 0.023 0.023 0.004 0.004 0.004 0.004 0.003 0.003 0.013 0.004 0.005 0.007 0.033 0.012 0.007 0.007 0.01 0.011 0.005 0.001 0.004 0.011 0.015 0.025 0.059 0.091 0.065 0.083 0.15 0.102 0.067 0.183 0.132 0.092 0.079 0.053 0.06 0.045 0.083 0.033 0.039 0.002 0.002 0.009 0.04 0.046 0.033 0.048 0.042 0.056 0.036 0.03 0 0.005 0.006 0.005 0.003 0.001 0 0.014 0.005 0.003 0.004 0 0.003 0.017 0.021 0.035 0.035 0.038 0.037 
0.014 0.026 0 0 0 0 0.001 0.002 0 0 0.001 0.002 0.001 0.001 0 0 0 0 0 0 0 0 0.457 1 0.066 0.132 0.093 0.026 0.022 0.012 0.004 0.007 0.003 0.01 0.01 0.006 0.007 0.003 0.002 0 0.001 0.004 0.018 0.013 0.01 0.013 0.005 0.002 0.011 0.011 0.01 0.029 0.014 0.005 0.015 0.005 0.005 0.004 0.002 0.001 0.001 0.002 0.002 0.001 0.001 0.003 0.001 0.002 0.002 0.002 0.006 0.003 0 0.002 0.001 0.003 0.008 0.013 0.011 0.003 0.004 0.002 0.003 0.002 0.003 0 0 0 0 0.002 0.003 0.003 0.001 0.004 0.005 0.006 0.01 0.003 0.006 0.026 0.025 0.024 0.015 0.007 0.003 0 0.006 0.009 0.017 0.019 0.031 0.006 0.027 0.007 0.006 0.009 0.013 0.006 0 0 0.003 0.003 0.002 0.002 0.004 0.004 0.005 0 0 0.031 0.081 0.063 0.045 0.046 0.04 0.054 0.03 0.022 0.063 0.07 0.033 0.047 0.043 0.04 0.03 0.027 0.059 0.074 0.028 0.017 0.06 0 0 0.003 0.022 0.035 0.056 0.052 0.083 0 0 0.027 0.023 0.023 0 0 0 0 0 0 0.003 0.003 0.006 0.027 0.055 0.126 0.083 0.088 0.121 0.124 0.007 0.002 0.001 0 0.071 0.065 0.069 0.044 0.042 0.036 0.044 0.04 0.067 0.025 0.023 0.002 0.004 0.003 0.002 0.001 0.004 0.006 0.004 0.001 0 0.013 0.003 0.001 0.002 0.004 0.002 0 0.001 0.002 0.004 0.003 0.004 0.01 0.012 0.009 0.01 0.015 0.015 0.009 0.021 0.013 0.019 0.039 0.022 0.022 0.02 0.027 0.01 0.01 0.003 0.002 0.008 0.027 0.029 0.03 0.039 0.044 0.046 0.076 0.075 0 0.041 0.095 0.257 0.194 0.069 0.011 0.004 0.003 0.001 0.001 0 0.005 0.017 0.025 0.05 0.052 0 0 0 0 0 0 0 0 0 0.003 0.005 0.013 0 0 0 0 0 0 0 0 0.004 0.013 0.008 0.019 0.013 0.003 0.005 0.005 0.003 0.005 0.003 0.007 0.005 0.004 0 0 0 0 0.002 0.013 0.031 0.023 0.016 0.013 0.002 0.002 0.012 0.015 0.017 0.049 0.03 0.015 0.018 0.002 0.011 0.01 0.005 0 0.001 0.001 0.001 0 0.001 0.001 0 0 0.001 0.003 0.002 0 0 0.001 0.001 0.005 0.012 0.02 0.016 0.01 0.009 0.006 0.008 0.007 0.006 0.005 0.006 0.004 0.001 0 0.002 0.001 0 0.001 0 0.001 0.003 0.001 0.001 0.007 0.006 0.006 0.005 0.002 0.001 0 0.007 0.01 0.024 0.02 0.043 0.005 0.036 0.01 0.007 0.01 0.02 0.012 0 0 0.005 0.004 0.002 0.003 0.006 0.008 0.009 0 0 0.018 0.069 0.054 0.041 0.024 0.021 0.037 0.034 0.017 0.033 0.027 0.019 0.023 0.026 0.02 0.009 0.007 0.013 0.018 0.007 0.005 0.014 0 0 0.005 0.03 0.056 0.09 0.076 0.094 0 0 0.043 0.037 0.038 0 0 0 0 0 0 0 0.001 0.001 0.005 0.008 0.027 0.035 0.043 0.025 0.025 0.005 0.008 0.033 0.039 0.083 0.102 0.103 0.074 0.065 0.06 0.061 0.066 0.098 0.059 0.049 0.007 0.008 0.009 0.006 0.003 0.011 0.026 0.013 0.009 0.006 0.086 0.034 0.014 0.006 0.027 0.024 0.009 0.006 0.011 0.028 0.039 0.057 0.17 0.238 0.183 0.189 0.383 0.3 0.204 0.481 0.425 0.25 0.176 0.111 0.158 0.14 0.151 0.064 0.061 0.003 0.003 0.015 0.093 0.105 0.107 0.131 0.118 0.143 0.1 0.077 0 0.011 0.02 0.016 0.005 0.002 0 0.048 0.023 0.016 0.016 0 0.005 0.029 0.035 0.076 0.076 0.082 0.094 
0.01 0.022 0 0 0 0 0.003 0.003 0.002 0 0.001 0 0.002 0.011 0 0 0 0 0 0 0 0 0.063 0.038 1 0.382 0.277 0.078 0.037 0.02 0.012 0.017 0.006 0.022 0.02 0.022 0.015 0.013 0.003 0 0.003 0.009 0.013 0.008 0.001 0.008 0.004 0.002 0.008 0.008 0.004 0.025 0.013 0.011 0.01 0.004 0.007 0.004 0.003 0.006 0.006 0.004 0.004 0.007 0.009 0.009 0.003 0.006 0.01 0.009 0.012 0.006 0 0.001 0 0.002 0.007 0.009 0.009 0.004 0.003 0.002 0.004 0.001 0.001 0.001 0.002 0.001 0.001 0.006 0.007 0.003 0 0.005 0.006 0.008 0.013 0.007 0.012 0.046 0.042 0.041 0.031 0.017 0.005 0 0.003 0.004 0.011 0.011 0.03 0.004 0.015 0.004 0.002 0.006 0.011 0.008 0.002 0.002 0.001 0.001 0.001 0.001 0.001 0.003 0.004 0 0 0.017 0.062 0.052 0.046 0.039 0.04 0.058 0.041 0.064 0.075 0.089 0.049 0.05 0.069 0.07 0.052 0.059 0.125 0.171 0.049 0.04 0.176 0 0 0.004 0.015 0.031 0.046 0.043 0.063 0 0 0.019 0.016 0.017 0 0 0 0 0 0 0.001 0.001 0.005 0.027 0.047 0.101 0.126 0.188 0.319 0.332 0.024 0.011 0.007 0.006 0.048 0.047 0.048 0.03 0.025 0.025 0.026 0.038 0.048 0.015 0.022 0.009 0.009 0.007 0.003 0.004 0.004 0.003 0.002 0.002 0.002 0.01 0.005 0.004 0 0.004 0.004 0.002 0.001 0.001 0.005 0.009 0.007 0.009 0.009 0.006 0.007 0.013 0.011 0.004 0.014 0.012 0.015 0.019 0.013 0.017 0.019 0.019 0.007 0.008 0.001 0.001 0.006 0.02 0.022 0.021 0.022 0.03 0.028 0.068 0.085 0 0.107 0.138 0.187 0.139 0.056 0.018 0.002 0 0.001 0.001 0.002 0.015 0.013 0.019 0.04 0.043 0 0 0 0 0 0 0 0 0 0.001 0.001 0.002 0 0 0 0 0 0 0 0 0.007 0.008 0.006 0.013 0.01 0.004 0.002 0 0 0 0 0.001 0.001 0.001 0.001 0.001 0.001 0 0.003 0.006 0.018 0.015 0.013 0.011 0.005 0.003 0.004 0.008 0.011 0.033 0.022 0.018 0.015 0.004 0.009 0.011 0.005 0.002 0.001 0 0.004 0 0 0 0 0 0 0 0 0 0 0 0 0.003 0.007 0.015 0.01 0.004 0.004 0.003 0.003 0.002 0.001 0.001 0.004 0.001 0 0 0 0 0 0 0 0 0.001 0 0.001 0.002 0.002 0.002 0.002 0 0 0 0.005 0.008 0.017 0.016 0.036 0.007 0.025 0.009 0.002 0.009 0.016 0.007 0.001 0.002 0.002 0.002 0 0.001 0.001 0.002 0.003 0 0 0.019 0.047 0.021 0.021 0.021 0.016 0.014 0.017 0.008 0.016 0.014 0.013 0.009 0.009 0.009 0.003 0.001 0.006 0.009 0.003 0.003 0.012 0 0 0.005 0.017 0.039 0.064 0.059 0.065 0 0 0.031 0.025 0.029 0 0 0 0 0.001 0.001 0 0 0.001 0.003 0.01 0.02 0.022 0.03 0.023 0.021 0.001 0.002 0.007 0.01 0.062 0.067 0.067 0.046 0.04 0.041 0.042 0.044 0.066 0.033 0.036 0.006 0.008 0.006 0.004 0.004 0.009 0.007 0.005 0.004 0.004 0.032 0.009 0.005 0.005 0.009 0.005 0.001 0 0.004 0.006 0.005 0.005 0.017 0.024 0.021 0.017 0.05 0.033 0.025 0.057 0.036 0.051 0.074 0.076 0.06 0.057 0.14 0.043 0.053 0.003 0.003 0.01 0.046 0.053 0.045 0.059 0.057 0.068 0.058 0.047 0 0.006 0.008 0.012 0.007 0.003 0.001 0.009 0.003 0.003 0.006 0 0.001 0.024 0.031 0.058 0.059 0.062 0.064 
0.034 0.037 0 0 0 0 0.011 0.012 0.011 0 0.004 0.002 0.003 0.013 0 0 0 0 0 0 0 0 0.213 0.169 0.536 1 0.774 0.243 0.117 0.038 0.029 0.027 0.017 0.046 0.067 0.064 0.046 0.033 0.006 0.003 0.007 0.016 0.038 0.029 0.023 0.02 0.008 0.006 0.017 0.02 0.027 0.067 0.038 0.018 0.028 0.015 0.017 0.019 0.011 0.01 0.009 0.009 0.013 0.017 0.018 0.026 0.014 0.016 0.03 0.031 0.037 0.012 0 0.012 0.003 0.005 0.015 0.024 0.026 0.007 0.006 0.001 0.004 0.004 0.004 0.001 0.001 0.001 0.004 0.011 0.021 0.009 0.001 0.029 0.034 0.039 0.043 0.028 0.042 0.145 0.139 0.13 0.096 0.043 0.013 0 0.007 0.013 0.032 0.027 0.065 0.015 0.051 0.009 0.006 0.015 0.028 0.012 0 0.005 0.002 0.002 0 0.001 0.002 0.005 0.005 0 0 0.059 0.174 0.159 0.132 0.091 0.091 0.165 0.123 0.151 0.216 0.226 0.142 0.156 0.198 0.201 0.16 0.144 0.342 0.448 0.157 0.127 0.416 0 0 0.014 0.037 0.079 0.125 0.117 0.175 0 0 0.066 0.05 0.064 0.001 0.001 0.001 0.001 0 0 0.006 0.012 0.019 0.066 0.11 0.257 0.308 0.437 0.834 0.869 0.066 0.037 0.017 0.01 0.146 0.144 0.149 0.096 0.086 0.078 0.099 0.104 0.143 0.066 0.051 0.007 0.008 0.009 0.007 0.006 0.019 0.015 0.004 0.001 0.001 0.024 0.008 0.003 0.001 0.007 0.006 0.003 0.003 0.005 0.008 0.007 0.011 0.014 0.018 0.015 0.012 0.023 0.024 0.012 0.024 0.022 0.039 0.072 0.037 0.045 0.047 0.046 0.025 0.023 0.004 0.004 0.019 0.079 0.08 0.066 0.085 0.099 0.107 0.188 0.234 0 0.264 0.337 0.53 0.371 0.14 0.031 0.004 0.002 0.003 0.003 0.007 0.031 0.044 0.053 0.116 0.118 0 0 0 0 0.003 0.003 0.001 0 0.002 0.01 0.007 0.013 0 0 0 0 0 0 0 0 0.014 0.017 0.017 0.037 0.028 0.011 0.008 0.005 0.005 0.005 0.003 0.004 0.006 0.006 0.003 0.001 0 0 0.006 0.02 0.042 0.035 0.026 0.022 0.006 0.005 0.024 0.028 0.032 0.068 0.058 0.033 0.033 0.009 0.024 0.02 0.007 0.007 0.002 0.001 0.005 0.003 0.002 0.003 0.002 0.003 0.002 0.004 0.003 0.002 0 0.001 0 0.009 0.023 0.03 0.018 0.006 0.009 0.008 0.007 0.004 0.004 0.005 0.006 0.003 0.001 0 0.002 0 0 0.001 0.003 0.003 0.003 0.002 0.004 0.011 0.011 0.01 0.008 0.002 0.001 0 0.008 0.021 0.042 0.037 0.092 0.029 0.092 0.023 0.015 0.019 0.039 0.025 0 0.001 0.001 0.002 0 0.001 0.004 0.005 0.009 0 0 0.042 0.139 0.085 0.06 0.06 0.045 0.055 0.033 0.021 0.061 0.057 0.035 0.045 0.042 0.036 0.021 0.022 0.027 0.031 0.012 0.007 0.034 0 0 0.015 0.055 0.112 0.171 0.146 0.182 0 0 0.094 0.076 0.082 0 0 0 0.003 0.002 0.003 0.002 0.003 0.004 0.015 0.031 0.064 0.073 0.091 0.052 0.052 0.005 0.005 0.012 0.02 0.155 0.188 0.188 0.139 0.128 0.119 0.136 0.13 0.181 0.106 0.084 0.015 0.021 0.018 0.013 0.007 0.024 0.044 0.019 0.014 0.009 0.102 0.037 0.023 0.015 0.032 0.029 0.017 0.01 0.017 0.022 0.028 0.039 0.073 0.099 0.072 0.074 0.164 0.13 0.076 0.207 0.145 0.179 0.208 0.21 0.169 0.157 0.366 0.162 0.186 0.009 0.008 0.031 0.148 0.16 0.141 0.166 0.17 0.189 0.178 0.137 0 0.024 0.025 0.025 0.019 0.007 0.002 0.024 0.012 0.008 0.011 0.002 0.003 0.047 0.068 0.144 0.147 0.168 0.18 
0.014 0.031 0 0 0 0 0.002 0.002 0.001 0 0.002 0.002 0.001 0.011 0 0 0 0 0 0 0 0 0.111 0.074 0.279 0.516 1 0.3 0.047 0.02 0.01 0.013 0.007 0.027 0.031 0.033 0.023 0.019 0.004 0.002 0.004 0.008 0.027 0.023 0.01 0.02 0.003 0 0.015 0.015 0.019 0.036 0.022 0.013 0.016 0.003 0.009 0.008 0.005 0.001 0.004 0.003 0.004 0.002 0.004 0.008 0.003 0.002 0.008 0.016 0.016 0.006 0 0.004 0.001 0.001 0.008 0.019 0.011 0.003 0.006 0.004 0.003 0 0.001 0.002 0.002 0.001 0 0.001 0.009 0.003 0 0.014 0.018 0.02 0.022 0.019 0.022 0.058 0.055 0.051 0.039 0.018 0.007 0 0.003 0.013 0.024 0.025 0.041 0.007 0.032 0.003 0 0.01 0.024 0.015 0.002 0.002 0.001 0.002 0 0 0.002 0.003 0.006 0 0 0.032 0.087 0.085 0.06 0.048 0.037 0.077 0.06 0.073 0.115 0.124 0.068 0.075 0.103 0.109 0.084 0.081 0.177 0.222 0.069 0.05 0.199 0 0 0.006 0.022 0.042 0.061 0.06 0.089 0 0 0.031 0.025 0.028 0 0 0 0 0 0 0.005 0.007 0.01 0.032 0.064 0.153 0.166 0.229 0.413 0.432 0.035 0.021 0.011 0.005 0.073 0.071 0.074 0.052 0.043 0.043 0.046 0.046 0.071 0.036 0.039 0.008 0.008 0.009 0.007 0.005 0.01 0.009 0.005 0.005 0.003 0.022 0.008 0.005 0.003 0.006 0.008 0.002 0 0.002 0.008 0.007 0.007 0.011 0.013 0.01 0.01 0.017 0.015 0.01 0.021 0.019 0.03 0.041 0.018 0.029 0.032 0.031 0.014 0.018 0.003 0.003 0.009 0.04 0.039 0.033 0.043 0.054 0.056 0.098 0.128 0 0.137 0.181 0.269 0.196 0.071 0.02 0.002 0 0 0.004 0.002 0.024 0.021 0.027 0.058 0.06 0 0 0 0 0.001 0.001 0 0 0.001 0.003 0.002 0.007 0 0 0 0 0 0 0 0 0.01 0.013 0.018 0.033 0.026 0.008 0.012 0.004 0.003 0.003 0 0.005 0.004 0.004 0.003 0.001 0 0 0.003 0.012 0.027 0.023 0.016 0.019 0.007 0.002 0.013 0.015 0.021 0.048 0.028 0.026 0.034 0.015 0.02 0.02 0.005 0.004 0.001 0.002 0.003 0.001 0.002 0.003 0.001 0.001 0 0.002 0.003 0.001 0 0 0 0.003 0.014 0.018 0.014 0.005 0.003 0.003 0.003 0.003 0 0.001 0.002 0.003 0.002 0.002 0.001 0.001 0.002 0.001 0.003 0.003 0.003 0.002 0.003 0.012 0.011 0.009 0.006 0.004 0 0 0.006 0.011 0.024 0.026 0.041 0.014 0.058 0.015 0.009 0.011 0.023 0.012 0.001 0.002 0.001 0.001 0 0 0.002 0.002 0.003 0 0 0.019 0.079 0.057 0.03 0.028 0.024 0.035 0.024 0.013 0.027 0.03 0.014 0.022 0.018 0.018 0.011 0.007 0.015 0.023 0.012 0.01 0.024 0 0 0.01 0.027 0.048 0.091 0.077 0.097 0 0 0.045 0.036 0.049 0 0.001 0.001 0.002 0.002 0.002 0.001 0.002 0.003 0.008 0.019 0.037 0.038 0.05 0.037 0.038 0.006 0.006 0.008 0.011 0.08 0.099 0.1 0.075 0.07 0.066 0.073 0.077 0.098 0.057 0.051 0.013 0.015 0.013 0.006 0.008 0.021 0.019 0.006 0.005 0.008 0.053 0.021 0.009 0.009 0.015 0.016 0.011 0.003 0.007 0.012 0.013 0.019 0.048 0.052 0.04 0.041 0.082 0.063 0.038 0.1 0.071 0.084 0.11 0.094 0.086 0.092 0.195 0.075 0.085 0.008 0.007 0.023 0.079 0.094 0.078 0.085 0.089 0.102 0.096 0.081 0 0.017 0.017 0.021 0.011 0.005 0.002 0.019 0.006 0.004 0.003 0 0.004 0.034 0.037 0.076 0.077 0.088 0.094 
0.007 0.006 0 0 0 0 0.002 0.001 0 0 0.001 0 0 0.002 0 0 0 0 0 0 0 0 0.031 0.016 0.093 0.168 0.318 1 0.005 0.003 0 0.002 0.001 0.002 0.006 0.004 0.001 0.001 0 0 0 0.005 0.008 0.005 0.001 0.002 0.001 0 0.003 0.003 0.006 0.009 0.004 0.002 0.002 0 0.001 0.001 0.001 0.001 0.001 0.001 0 0.002 0.002 0.002 0 0.002 0.001 0.003 0.004 0.002 0 0 0 0.002 0.004 0.004 0.003 0.002 0.002 0.002 0.002 0.001 0.001 0.002 0.001 0.001 0 0 0 0 0 0.002 0.003 0.003 0.003 0.003 0.004 0.013 0.011 0.011 0.009 0.004 0.001 0 0.002 0.004 0.007 0.006 0.011 0.001 0.011 0.005 0.004 0.004 0.006 0.005 0 0 0 0.001 0 0.001 0.002 0.002 0.002 0 0 0.008 0.02 0.022 0.02 0.009 0.013 0.034 0.022 0.021 0.037 0.035 0.022 0.024 0.036 0.032 0.021 0.017 0.066 0.088 0.017 0.015 0.064 0 0 0.002 0.005 0.012 0.017 0.018 0.021 0 0 0.009 0.006 0.009 0 0 0 0 0 0 0.001 0.003 0.006 0.015 0.023 0.045 0.051 0.072 0.139 0.141 0.01 0.005 0.001 0 0.018 0.018 0.019 0.014 0.012 0.011 0.012 0.011 0.019 0.004 0.008 0.001 0.001 0.001 0 0.001 0.002 0.002 0.001 0 0 0.002 0.002 0 0 0.001 0.001 0 0 0 0 0.001 0.001 0.002 0.002 0.001 0.002 0 0.002 0 0 0.002 0.007 0.01 0.007 0.006 0.005 0.007 0.006 0.005 0.001 0.001 0.001 0.008 0.008 0.011 0.013 0.014 0.013 0.024 0.028 0 0.054 0.056 0.085 0.062 0.022 0.006 0 0 0 0 0.001 0.002 0.008 0.009 0.018 0.018 0 0 0 0 0 0 0 0 0 0.001 0 0.001 0 0 0 0 0 0 0 0 0.001 0.001 0.005 0.009 0.007 0.005 0.003 0.003 0.001 0.001 0 0.002 0 0 0 0 0 0 0.003 0.006 0.012 0.009 0.007 0.006 0.004 0.004 0.006 0.006 0.007 0.016 0.008 0.005 0.008 0.003 0.005 0.004 0.001 0.001 0 0.001 0.001 0.001 0.001 0 0 0 0 0 0.001 0.001 0 0 0 0.001 0.006 0.01 0.006 0.001 0.001 0.001 0.001 0.001 0.001 0.001 0 0 0 0 0.001 0 0 0 0 0 0.001 0 0 0.003 0.002 0.002 0.002 0.001 0.001 0 0.002 0.004 0.009 0.006 0.013 0.002 0.011 0.004 0.003 0.005 0.009 0.007 0.001 0.001 0.001 0 0 0 0.001 0.001 0.002 0 0 0.006 0.02 0.016 0.012 0.013 0.014 0.011 0.008 0.005 0.012 0.009 0.007 0.009 0.006 0.004 0.001 0.002 0.003 0.005 0.003 0.003 0.006 0 0 0.001 0.01 0.015 0.025 0.023 0.025 0 0 0.014 0.012 0.014 0 0.001 0.002 0.003 0 0.001 0 0 0 0.001 0.004 0.009 0.009 0.011 0.01 0.01 0 0.001 0.001 0.003 0.021 0.029 0.028 0.016 0.019 0.02 0.021 0.02 0.029 0.016 0.013 0.001 0.003 0.002 0.001 0.001 0.004 0.003 0.003 0.001 0.002 0.012 0.005 0.003 0.002 0.004 0.004 0.001 0 0 0.003 0.002 0.004 0.007 0.01 0.009 0.009 0.016 0.016 0.012 0.022 0.012 0.025 0.027 0.031 0.029 0.029 0.057 0.023 0.02 0.002 0.002 0.005 0.022 0.023 0.017 0.024 0.024 0.027 0.022 0.018 0 0.001 0.007 0.004 0.003 0.002 0 0.004 0.003 0.002 0.002 0 0.002 0.009 0.011 0.023 0.023 0.021 0.024 
0.006 0.004 0 0 0 0 0.036 0.041 0.025 0 0.019 0.017 0.03 0.104 0 0 0 0 0 0 0 0 0.021 0.017 0.05 0.086 0.062 0.017 1 0.385 0.204 0.261 0.169 0.393 0.397 0.379 0.234 0.164 0.052 0.017 0.002 0.006 0.013 0.011 0.004 0.01 0.006 0.004 0.006 0.005 0.007 0.018 0.008 0.008 0.012 0.016 0.008 0.012 0.022 0.032 0.048 0.043 0.035 0.058 0.079 0.11 0.037 0.062 0.127 0.205 0.194 0.078 0 0.043 0.013 0.003 0.005 0.009 0.01 0.006 0.004 0.004 0.005 0.007 0.003 0.003 0.002 0.007 0.018 0.056 0.113 0.052 0.02 0.137 0.168 0.221 0.235 0.163 0.259 0.853 0.764 0.716 0.522 0.244 0.075 0 0.003 0.004 0.012 0.01 0.012 0.002 0.007 0.001 0.001 0.007 0.012 0.007 0.001 0.001 0.002 0.002 0.001 0.001 0.003 0.004 0.005 0 0 0.011 0.028 0.032 0.03 0.016 0.017 0.041 0.034 0.071 0.049 0.041 0.029 0.043 0.098 0.121 0.288 0.142 0.066 0.069 0.711 0.605 0.207 0 0 0.003 0.009 0.012 0.023 0.023 0.029 0 0 0.009 0.006 0.007 0 0 0 0 0 0 0.001 0.001 0.003 0.012 0.02 0.042 0.058 0.071 0.114 0.113 0.007 0.003 0.004 0.004 0.026 0.023 0.026 0.014 0.015 0.014 0.013 0.018 0.024 0.011 0.012 0.003 0.005 0.005 0.003 0.002 0.011 0.005 0.002 0.004 0.002 0.011 0.01 0.006 0.001 0.005 0.012 0.01 0.001 0.001 0.027 0.045 0.03 0.019 0.009 0.005 0.004 0.01 0.011 0.007 0.01 0.01 0.013 0.014 0.009 0.011 0.009 0.013 0.005 0.004 0 0 0.001 0.014 0.015 0.012 0.015 0.015 0.015 0.032 0.042 0 0.039 0.03 0.05 0.038 0.012 0.002 0 0.003 0.005 0.011 0.024 0.285 0.008 0.01 0.022 0.023 0 0 0 0 0 0 0 0 0 0.001 0 0.001 0 0 0 0 0 0 0 0 0.004 0.008 0.004 0.011 0.009 0.002 0.003 0 0 0 0 0.002 0.001 0.002 0.001 0.001 0 0 0 0.004 0.008 0.007 0.005 0.005 0.001 0.001 0.003 0.004 0.005 0.014 0.009 0.004 0.008 0.003 0.002 0 0 0 0 0 0 0 0.001 0.001 0 0 0.001 0 0.001 0 0 0 0 0.002 0.004 0.008 0.005 0.001 0.001 0 0.001 0 0.001 0.001 0 0 0 0 0.001 0.001 0 0 0.001 0.001 0.001 0.001 0.001 0.004 0.003 0.002 0.002 0.002 0.002 0 0.004 0.004 0.005 0.004 0.007 0.008 0.018 0.005 0.002 0.002 0.003 0.002 0 0 0 0 0 0 0 0.001 0.001 0 0 0.009 0.024 0.015 0.009 0.008 0.011 0.014 0.01 0.005 0.011 0.012 0.007 0.01 0.009 0.008 0.003 0.003 0.007 0.006 0.005 0.004 0.007 0 0 0.002 0.006 0.019 0.025 0.023 0.027 0 0 0.01 0.009 0.012 0 0 0 0.001 0 0 0 0 0.001 0.004 0.007 0.016 0.014 0.018 0.011 0.011 0.002 0.003 0.002 0.005 0.025 0.028 0.028 0.019 0.019 0.017 0.017 0.02 0.027 0.015 0.013 0.001 0.003 0.001 0 0 0.001 0.003 0.003 0.002 0.002 0.004 0.004 0.003 0.003 0.003 0.003 0.002 0.002 0.003 0.002 0.003 0.002 0.006 0.008 0.006 0.005 0.015 0.01 0.008 0.016 0.011 0.017 0.018 0.029 0.02 0.024 0.056 0.024 0.031 0.001 0.001 0.005 0.021 0.025 0.017 0.015 0.021 0.019 0.025 0.025 0 0.005 0.004 0.008 0.005 0.001 0.001 0.003 0 0 0.001 0 0.002 0.004 0.005 0.023 0.023 0.029 0.028 
0.006 0.001 0 0 0 0 0.023 0.023 0.019 0 0.008 0.009 0.028 0.093 0 0 0 0 0 0 0 0 0.004 0.005 0.014 0.023 0.02 0.006 0.388 1 0.59 0.712 0.425 0.33 0.214 0.183 0.108 0.071 0.021 0.007 0 0.002 0.003 0.002 0.002 0.003 0 0 0.003 0.003 0.002 0.006 0.005 0.004 0.005 0.009 0.006 0.011 0.014 0.023 0.027 0.016 0.019 0.034 0.042 0.055 0.018 0.038 0.062 0.085 0.084 0.032 0 0.02 0.008 0 0.001 0.003 0.001 0 0.001 0 0 0 0.001 0 0 0 0.005 0.027 0.062 0.032 0.01 0.071 0.076 0.11 0.102 0.071 0.142 0.349 0.314 0.293 0.222 0.101 0.031 0 0.001 0.002 0.003 0.002 0.009 0.001 0.003 0.001 0.001 0.002 0.004 0.004 0 0 0.001 0.001 0 0 0 0 0.001 0 0 0.002 0.017 0.012 0.008 0.006 0.011 0.016 0.01 0.022 0.026 0.016 0.016 0.025 0.038 0.045 0.1 0.049 0.02 0.023 0.28 0.247 0.074 0 0 0 0 0.006 0.01 0.01 0.015 0 0 0.005 0.002 0.003 0 0 0 0 0 0 0 0 0.002 0.005 0.009 0.019 0.019 0.025 0.037 0.037 0.004 0.003 0.001 0.003 0.01 0.011 0.012 0.004 0.003 0.004 0.005 0.004 0.012 0.005 0.006 0.002 0.003 0.004 0.002 0.001 0.01 0.002 0.002 0.003 0.002 0.002 0.006 0.003 0.001 0.001 0.007 0.006 0.001 0 0.021 0.04 0.024 0.009 0.005 0.005 0.003 0.005 0.006 0.005 0.006 0.005 0.006 0.004 0 0.003 0.003 0.001 0 0 0.002 0.002 0.004 0.005 0.006 0.002 0.005 0.006 0.005 0.016 0.02 0 0.014 0.014 0.015 0.012 0.002 0.001 0.001 0.004 0.009 0.013 0.016 0.231 0.006 0.006 0.01 0.01 0 0 0 0 0 0.001 0.001 0 0 0 0 0 0 0 0 0 0 0 0 0 0.002 0.002 0.002 0.003 0.002 0.001 0 0 0 0 0 0 0 0 0 0 0 0 0.001 0.002 0.008 0.003 0.004 0.002 0.001 0.001 0.004 0.004 0.005 0.009 0.003 0.001 0.007 0.002 0.001 0.002 0 0.001 0 0 0.001 0.001 0 0 0 0.001 0 0 0 0 0 0 0 0.003 0.006 0.007 0.004 0.002 0.001 0.002 0.002 0.002 0.001 0 0 0.001 0 0 0 0 0 0 0 0 0 0 0 0 0 0 0 0 0 0 0.005 0.005 0.007 0.007 0.008 0.001 0.007 0.001 0 0.005 0.006 0.004 0 0 0 0 0 0 0 0 0 0 0 0.004 0.012 0.006 0.004 0.004 0.004 0.003 0.003 0.003 0.003 0.005 0.001 0.003 0.003 0.002 0.001 0.001 0 0 0.001 0.001 0.003 0 0 0 0.003 0.009 0.013 0.013 0.014 0 0 0.007 0.005 0.008 0 0 0.002 0.002 0.001 0.001 0 0 0 0.001 0.003 0.003 0.003 0.006 0.003 0.003 0 0 0 0 0.011 0.015 0.014 0.01 0.009 0.007 0.01 0.008 0.015 0.009 0.008 0 0 0 0 0 0.002 0.003 0.001 0 0 0.007 0.004 0 0 0.001 0.001 0 0 0 0 0 0 0.001 0.003 0.002 0.004 0.007 0.005 0.001 0.008 0.006 0.009 0.01 0.011 0.012 0.013 0.023 0.011 0.015 0.001 0.001 0.002 0.013 0.014 0.008 0.009 0.011 0.011 0.015 0.013 0 0.001 0.001 0 0.001 0 0 0.001 0 0 0 0.001 0 0.003 0.005 0.013 0.013 0.014 0.015 
0.001 0.001 0 0 0 0 0.015 0.018 0.016 0 0.003 0.008 0.021 0.056 0 0 0 0 0 0 0 0 0.004 0.004 0.012 0.025 0.018 0.004 0.268 0.646 1 0.597 0.388 0.207 0.135 0.122 0.071 0.046 0.016 0.006 0 0 0.001 0 0.001 0.001 0 0 0.002 0.002 0.001 0.001 0.001 0.001 0.004 0.006 0.003 0.004 0.008 0.01 0.013 0.014 0.013 0.021 0.023 0.029 0.013 0.024 0.04 0.062 0.054 0.023 0 0.019 0.008 0 0.001 0.001 0.001 0.001 0.001 0.001 0.001 0 0.001 0.001 0 0.001 0.007 0.022 0.037 0.022 0.007 0.046 0.061 0.075 0.065 0.053 0.088 0.232 0.204 0.194 0.14 0.061 0.018 0 0 0 0.002 0.002 0.001 0 0.002 0 0 0.002 0.002 0.001 0 0 0 0 0 0 0 0 0 0 0 0.002 0.005 0.006 0.006 0 0.003 0.011 0.01 0.022 0.013 0.016 0.01 0.011 0.018 0.022 0.072 0.041 0.018 0.018 0.18 0.158 0.065 0 0 0 0.001 0.002 0.003 0.002 0.007 0 0 0.004 0.003 0.002 0 0 0 0 0 0 0 0 0.002 0.003 0.009 0.016 0.016 0.019 0.031 0.031 0.002 0.002 0.001 0.001 0.005 0.003 0.005 0.003 0.004 0.004 0.003 0.004 0.003 0.002 0.002 0.001 0.001 0.001 0.001 0 0.003 0 0 0.001 0.001 0 0.003 0.001 0.001 0 0.004 0.005 0.001 0 0.013 0.016 0.009 0.004 0.001 0 0.001 0.001 0.003 0 0.001 0 0.001 0.001 0.001 0.001 0.001 0.002 0.002 0.002 0 0 0.001 0.002 0.002 0.001 0.001 0.002 0.004 0.009 0.011 0 0.01 0.006 0.013 0.008 0.002 0.001 0 0.002 0.002 0.006 0.009 0.14 0.001 0.001 0.002 0.002 0 0 0 0 0 0 0.001 0 0 0 0 0.001 0 0 0 0 0 0 0 0 0.001 0.001 0 0.001 0.001 0.001 0 0 0 0 0 0 0 0 0 0 0 0 0 0.001 0.001 0 0 0.001 0 0 0.001 0.001 0.001 0.001 0.001 0.001 0.001 0.001 0.001 0.001 0.001 0.001 0.001 0 0.001 0.001 0.001 0 0 0.001 0 0 0 0 0 0 0 0 0 0 0.001 0 0 0 0 0 0 0 0 0 0 0 0 0 0 0 0 0 0 0 0 0 0 0 0 0 0 0 0.001 0.001 0.001 0.002 0.002 0.001 0.003 0.001 0.001 0.001 0.002 0 0 0 0 0 0 0 0 0 0 0 0 0.001 0.005 0.002 0.004 0.004 0.001 0.001 0.003 0.001 0 0 0 0 0 0 0 0 0.001 0.001 0 0 0 0 0 0.001 0.002 0.002 0.004 0.004 0.005 0 0 0.002 0.001 0.002 0 0.001 0.001 0.001 0 0 0 0 0 0 0 0.001 0.001 0.003 0.002 0.002 0.001 0 0 0 0.005 0.005 0.006 0.005 0.002 0.003 0.003 0.005 0.005 0.001 0.001 0 0 0 0 0 0 0.001 0 0 0 0.004 0.002 0 0 0 0 0 0 0 0.002 0.002 0.002 0.002 0.002 0.002 0.002 0.004 0.003 0.003 0.005 0.004 0.006 0.006 0.01 0.008 0.01 0.017 0.01 0.008 0 0 0 0.005 0.006 0.002 0.004 0.005 0.005 0.005 0.005 0 0.001 0.001 0.001 0.001 0 0 0 0 0 0 0 0 0.001 0.002 0.004 0.004 0.006 0.005 
0.001 0.003 0 0 0 0 0.01 0.01 0.009 0 0.004 0.006 0.016 0.048 0 0 0 0 0 0 0 0 0.004 0.001 0.008 0.018 0.012 0.003 0.242 0.632 0.481 1 0.598 0.193 0.114 0.118 0.079 0.048 0.023 0.006 0 0.001 0.001 0.002 0.001 0.001 0 0 0.001 0.001 0.002 0.004 0.002 0.001 0.005 0.003 0.002 0.005 0.013 0.012 0.014 0.019 0.012 0.015 0.019 0.036 0.015 0.017 0.03 0.056 0.055 0.016 0 0.01 0.002 0 0.001 0.001 0 0 0 0 0 0 0 0 0 0.001 0.002 0.013 0.031 0.014 0.005 0.036 0.054 0.068 0.054 0.038 0.076 0.212 0.188 0.182 0.143 0.076 0.027 0 0 0 0.001 0.003 0.006 0 0.002 0 0 0.001 0.002 0.001 0 0 0 0 0 0 0 0 0 0 0 0.002 0.005 0.005 0.005 0.004 0.006 0.01 0.008 0.02 0.016 0.011 0.011 0.011 0.026 0.028 0.067 0.031 0.015 0.017 0.174 0.14 0.056 0 0 0 0 0.004 0.006 0.007 0.007 0 0 0.001 0.001 0.002 0 0 0 0 0 0 0.001 0.001 0.002 0.005 0.005 0.011 0.018 0.014 0.024 0.024 0.002 0.002 0.002 0 0.006 0.006 0.006 0.003 0.003 0.003 0.003 0.003 0.006 0.003 0.003 0.001 0.001 0 0 0.001 0.005 0.001 0 0 0.001 0.002 0.002 0 0.001 0.002 0.002 0.003 0.001 0.002 0.009 0.021 0.014 0.005 0.005 0.004 0.004 0.004 0.005 0.003 0.003 0.004 0.003 0.002 0.002 0.003 0.003 0.002 0.002 0.002 0 0 0 0.004 0.003 0.003 0.004 0.003 0.003 0.01 0.011 0 0.006 0.006 0.008 0.007 0.003 0 0 0.002 0.003 0.005 0.002 0.134 0.001 0.001 0.007 0.007 0 0 0 0 0 0 0 0 0 0 0 0 0 0 0 0 0 0 0 0 0.001 0.001 0 0.001 0.001 0 0.001 0 0 0 0 0 0.001 0 0 0 0 0 0 0 0.001 0.001 0 0.001 0.001 0.001 0.001 0.001 0 0.002 0.001 0 0.001 0 0 0 0 0 0 0 0 0 0 0 0 0 0 0 0 0 0 0 0 0 0.001 0.001 0.001 0.001 0.001 0.001 0 0.001 0.001 0.001 0.001 0 0 0.001 0.001 0.001 0 0 0 0 0.001 0 0.001 0.001 0.001 0.001 0.001 0 0 0 0.001 0.001 0.002 0.003 0.003 0 0.004 0.002 0.001 0.001 0.003 0.001 0 0 0 0 0 0 0 0 0 0 0 0.002 0.004 0.004 0.004 0 0 0.004 0.003 0.001 0.003 0.002 0.002 0.002 0.001 0.001 0 0.001 0.001 0.001 0.001 0.001 0.001 0 0 0 0.002 0.002 0.006 0.005 0.007 0 0 0.002 0.003 0.003 0 0 0 0.001 0.001 0 0 0 0 0.001 0.002 0.003 0.002 0.003 0.001 0.001 0 0 0 0.001 0.005 0.006 0.006 0.007 0.006 0.006 0.006 0.002 0.006 0.003 0.003 0 0 0 0 0 0 0.002 0 0 0 0.005 0 0 0 0 0 0 0 0 0 0 0 0.001 0 0 0 0.002 0.002 0.001 0.001 0.002 0.003 0.004 0.006 0.006 0.008 0.01 0.005 0.004 0.003 0.003 0.003 0.005 0.005 0.007 0.005 0.008 0.005 0.006 0.005 0 0 0.001 0.001 0 0 0 0 0 0 0 0 0 0.003 0.003 0.005 0.005 0.007 0.008 
0.003 0.003 0 0 0 0 0.006 0.007 0.008 0 0.001 0.005 0.018 0.038 0 0 0 0 0 0 0 0 0.004 0.003 0.007 0.015 0.008 0.005 0.141 0.371 0.277 0.628 1 0.131 0.076 0.074 0.037 0.019 0.011 0.006 0 0 0.003 0.001 0 0.003 0 0 0 0 0 0.003 0.002 0 0.002 0.003 0.002 0 0.006 0.006 0.009 0.008 0.008 0.012 0.016 0.017 0.005 0.014 0.02 0.038 0.026 0.011 0 0.006 0.001 0.001 0.002 0.002 0.001 0.001 0.001 0.001 0 0 0 0 0 0 0.005 0.011 0.024 0.013 0.006 0.026 0.029 0.041 0.042 0.029 0.051 0.129 0.115 0.105 0.074 0.035 0.01 0 0 0.001 0.002 0.002 0.004 0.001 0.003 0.002 0.001 0.002 0.002 0 0 0 0 0 0 0 0 0 0 0 0 0.002 0.009 0.006 0.006 0.002 0.007 0.011 0.01 0.012 0.011 0.009 0.007 0.01 0.016 0.022 0.047 0.027 0.006 0.007 0.11 0.098 0.033 0 0 0 0.001 0.007 0.008 0.008 0.009 0 0 0.004 0.004 0.005 0 0 0 0 0 0 0 0 0 0 0 0.005 0.01 0.012 0.018 0.018 0.002 0.002 0.001 0 0.007 0.009 0.009 0.006 0.006 0.004 0.005 0.005 0.009 0.004 0.002 0.001 0.001 0.001 0.001 0.001 0 0 0 0 0 0.001 0.001 0 0 0.001 0.002 0 0 0 0.006 0.018 0.008 0.003 0.003 0.003 0.002 0.002 0.002 0.002 0.002 0.002 0.002 0.005 0.001 0.001 0.001 0.002 0 0 0.001 0 0.002 0.003 0.004 0.006 0.007 0.007 0.005 0.009 0.011 0 0.007 0.007 0.01 0.007 0.003 0.001 0.002 0 0.001 0.001 0.004 0.096 0.003 0.003 0.008 0.008 0 0 0 0 0 0 0 0 0 0 0 0 0 0 0 0 0 0 0 0 0.001 0.001 0 0.001 0.001 0.001 0 0 0 0 0 0 0 0 0 0 0 0 0 0 0.001 0.001 0.001 0.001 0 0 0 0 0.001 0.001 0.001 0 0.001 0 0 0.001 0 0 0 0 0 0 0 0 0 0 0 0 0 0 0 0 0 0 0.001 0.001 0 0 0 0 0 0 0 0 0 0 0 0 0 0 0 0 0 0 0 0 0 0 0 0 0 0 0 0 0 0 0.001 0.001 0.005 0.002 0.005 0.002 0.002 0 0.001 0 0 0 0 0 0 0 0 0 0 0 0 0.003 0.007 0.004 0.002 0.003 0.003 0.003 0.001 0 0.003 0.002 0.001 0.001 0.001 0.001 0 0.001 0.001 0.001 0 0 0.002 0 0 0 0.001 0.004 0.006 0.007 0.009 0 0 0.005 0.003 0.006 0 0 0 0 0 0 0 0 0 0 0 0.002 0.001 0.003 0.003 0.003 0 0 0 0 0.008 0.007 0.007 0.007 0.007 0.007 0.007 0.005 0.007 0.004 0.002 0 0 0 0 0 0.001 0.001 0 0 0 0.002 0 0 0 0 0 0 0 0 0.001 0.001 0.002 0.003 0.002 0.002 0.002 0.004 0.005 0.002 0.005 0.005 0.005 0.01 0.008 0.006 0.005 0.012 0.005 0.007 0 0 0 0.005 0.005 0.007 0.006 0.007 0.007 0.009 0.007 0 0 0.001 0.002 0.001 0 0 0.001 0.001 0.001 0 0 0 0.003 0.004 0.007 0.007 0.009 0.009 
0.003 0.006 0 0 0 0 0.036 0.037 0.023 0 0.017 0.029 0.098 0.282 0 0 0 0 0 0 0 0 0.013 0.009 0.019 0.046 0.032 0.011 0.494 0.409 0.257 0.293 0.189 1 0.433 0.367 0.186 0.128 0.042 0.016 0 0.001 0.005 0.005 0.003 0.004 0.002 0 0.004 0.004 0.004 0.007 0.003 0.006 0.013 0.014 0.007 0.015 0.018 0.03 0.036 0.019 0.02 0.041 0.061 0.077 0.035 0.053 0.118 0.193 0.116 0.044 0 0.042 0.012 0.001 0.002 0.004 0.003 0.003 0.002 0.001 0.002 0.002 0.001 0.001 0.002 0.005 0.008 0.037 0.092 0.044 0.015 0.145 0.171 0.221 0.162 0.135 0.278 0.479 0.437 0.415 0.32 0.146 0.051 0 0.002 0.003 0.003 0.005 0.008 0.003 0.006 0.001 0.001 0.003 0.004 0.003 0 0 0 0 0 0.001 0.001 0.002 0.002 0 0 0.003 0.016 0.022 0.016 0.013 0.008 0.019 0.016 0.043 0.034 0.027 0.02 0.031 0.057 0.068 0.166 0.084 0.046 0.048 0.398 0.351 0.133 0 0 0.002 0.009 0.009 0.013 0.013 0.019 0 0 0.007 0.007 0.008 0 0 0 0 0 0 0.001 0.001 0.002 0.003 0.01 0.023 0.029 0.038 0.07 0.067 0.005 0.002 0 0.001 0.016 0.016 0.016 0.013 0.013 0.01 0.012 0.012 0.016 0.008 0.005 0.001 0.003 0.003 0.001 0 0.012 0.01 0.007 0.009 0.009 0.014 0.015 0.011 0.008 0.01 0.018 0.015 0.004 0.002 0.053 0.107 0.068 0.03 0.014 0.01 0.011 0.016 0.017 0.005 0.015 0.009 0.013 0.013 0.009 0.013 0.011 0.008 0.004 0.004 0.001 0.001 0.001 0.011 0.012 0.014 0.017 0.015 0.014 0.021 0.027 0 0.02 0.014 0.021 0.019 0.008 0.001 0.005 0.009 0.013 0.027 0.017 0.696 0.003 0.004 0.012 0.013 0 0 0 0 0 0 0.001 0 0 0.001 0.001 0.002 0 0 0 0 0 0 0 0 0.007 0.008 0.004 0.008 0.005 0.002 0 0 0 0 0 0 0 0 0 0 0 0 0 0 0.006 0.006 0.003 0.004 0.001 0.001 0.002 0.002 0.004 0.009 0.006 0.002 0.005 0.002 0.003 0.003 0.001 0.001 0.001 0.002 0.001 0.001 0 0.001 0 0.001 0.001 0 0.001 0.001 0 0 0 0.001 0.002 0.003 0.006 0.002 0.002 0.002 0.002 0.001 0.002 0.002 0 0 0 0 0 0 0 0 0 0 0 0 0 0.001 0.001 0.001 0 0 0 0 0.002 0.003 0.005 0.005 0.012 0.006 0.01 0.004 0.002 0.003 0.006 0.004 0 0 0.001 0.001 0 0 0.001 0.001 0.001 0 0 0.002 0.015 0.007 0.005 0.007 0.005 0.003 0.002 0.002 0.003 0.005 0 0.003 0.004 0.004 0.001 0.002 0.004 0.005 0.001 0.001 0.004 0 0 0.003 0.008 0.013 0.019 0.016 0.017 0 0 0.004 0.004 0.006 0 0 0 0 0 0 0 0 0 0 0.003 0.009 0.007 0.008 0.008 0.008 0 0.001 0.001 0.001 0.013 0.02 0.02 0.011 0.012 0.012 0.011 0.012 0.02 0.009 0.008 0.001 0.002 0.002 0.001 0 0.002 0.002 0.003 0.003 0.002 0.007 0.004 0.002 0.002 0.001 0.001 0.002 0.001 0 0.002 0.002 0.002 0.004 0.007 0.003 0.007 0.009 0.007 0.003 0.009 0.006 0.014 0.012 0.017 0.017 0.015 0.025 0.01 0.011 0.001 0.001 0.004 0.012 0.014 0.01 0.01 0.011 0.014 0.014 0.014 0 0.001 0.005 0.009 0.005 0.002 0.001 0.003 0.001 0.001 0.001 0 0 0.007 0.009 0.016 0.016 0.018 0.015 
0.004 0.005 0 0 0 0 0.03 0.035 0.029 0 0.016 0.011 0.034 0.092 0 0 0 0 0 0 0 0 0.012 0.008 0.035 0.05 0.039 0.012 0.391 0.202 0.119 0.142 0.089 0.326 1 0.222 0.148 0.108 0.032 0.006 0.001 0.003 0.009 0.007 0.004 0.005 0.002 0 0.006 0.006 0.004 0.015 0.009 0.007 0.006 0.005 0.005 0.01 0.016 0.017 0.022 0.024 0.021 0.036 0.043 0.058 0.03 0.043 0.065 0.115 0.106 0.038 0 0.079 0.028 0.001 0.002 0.004 0.004 0.001 0.001 0.001 0.003 0.003 0 0.001 0.002 0.008 0.021 0.065 0.146 0.068 0.02 0.258 0.357 0.443 0.267 0.308 0.659 0.481 0.41 0.383 0.289 0.126 0.037 0 0.003 0.003 0.005 0.006 0.014 0.006 0.012 0.005 0.003 0.004 0.005 0.002 0 0 0 0 0 0 0 0 0.001 0 0 0.007 0.019 0.022 0.022 0.013 0.01 0.035 0.025 0.032 0.042 0.037 0.025 0.036 0.06 0.073 0.165 0.082 0.044 0.048 0.4 0.332 0.119 0 0 0.001 0.006 0.011 0.018 0.021 0.023 0 0 0.011 0.009 0.012 0 0 0 0 0 0 0 0 0 0.007 0.011 0.025 0.034 0.044 0.071 0.066 0.006 0.002 0.001 0.001 0.02 0.021 0.021 0.015 0.015 0.015 0.016 0.016 0.02 0.005 0.015 0.006 0.006 0.005 0.005 0.003 0.009 0.003 0.001 0.001 0.001 0.003 0.003 0.002 0.002 0.004 0.005 0.004 0.002 0.001 0.018 0.036 0.021 0.007 0.001 0.003 0 0.002 0.004 0.003 0.002 0.002 0.005 0.007 0.004 0.003 0.003 0.003 0.001 0.002 0.001 0.001 0.003 0.008 0.01 0.006 0.01 0.011 0.009 0.022 0.027 0 0.026 0.021 0.034 0.021 0.013 0.004 0.002 0.005 0.008 0.01 0.021 0.23 0.007 0.01 0.021 0.021 0 0 0 0 0 0.001 0 0 0 0 0 0 0 0 0 0 0 0 0 0 0 0 0.004 0.005 0.004 0.002 0.001 0 0 0 0 0 0 0 0 0 0 0 0 0.002 0.005 0.001 0.001 0.003 0.002 0.002 0.001 0.001 0.001 0.006 0.007 0.003 0.004 0.002 0.003 0.002 0.003 0.002 0 0.001 0.001 0.001 0 0 0 0.001 0 0 0.001 0 0 0 0 0 0.002 0.004 0.002 0 0 0 0 0 0 0 0 0 0 0 0 0 0 0 0 0 0 0 0 0.001 0.001 0.001 0.001 0 0 0 0.001 0.002 0.004 0.004 0.012 0.004 0.013 0.006 0.002 0.003 0.004 0.002 0.001 0.001 0 0 0 0 0 0 0 0 0 0.007 0.019 0.014 0.007 0.006 0.005 0.008 0.003 0 0.003 0.001 0 0.001 0.002 0.002 0.001 0.001 0.003 0.003 0.001 0.001 0.001 0 0 0 0.003 0.015 0.02 0.017 0.02 0 0 0.008 0.005 0.012 0 0 0 0 0 0 0.001 0.001 0.001 0.001 0.003 0.004 0.005 0.007 0.005 0.005 0 0 0 0 0.015 0.02 0.021 0.016 0.014 0.012 0.013 0.013 0.02 0.008 0.009 0.003 0.003 0.002 0.001 0.002 0.002 0.004 0.001 0.001 0.001 0.007 0.003 0.003 0.001 0.005 0.003 0.002 0.001 0.002 0.003 0.001 0.002 0.004 0.005 0.004 0.004 0.01 0.006 0.005 0.012 0.005 0.014 0.018 0.024 0.021 0.018 0.036 0.01 0.016 0.001 0.001 0.004 0.016 0.018 0.016 0.017 0.018 0.018 0.019 0.017 0 0.002 0.002 0.003 0.002 0 0 0.002 0.002 0.002 0.002 0 0 0.008 0.009 0.017 0.017 0.022 0.02 
0.006 0.009 0 0 0 0 0.089 0.107 0.072 0 0.036 0.01 0.026 0.104 0 0 0 0 0 0 0 0 0.01 0.009 0.022 0.056 0.034 0.009 0.481 0.244 0.139 0.165 0.102 0.36 0.289 1 0.428 0.294 0.087 0.021 0 0.002 0.009 0.011 0.007 0.005 0 0 0.004 0.005 0.005 0.015 0.007 0.008 0.011 0.022 0.016 0.017 0.053 0.068 0.087 0.052 0.07 0.114 0.158 0.138 0.077 0.151 0.345 0.534 0.173 0.064 0 0.041 0.01 0.002 0.003 0.005 0.007 0.006 0.005 0.005 0.005 0.004 0.005 0.004 0.003 0.004 0.019 0.047 0.091 0.035 0.012 0.107 0.13 0.161 0.18 0.123 0.193 0.575 0.613 0.581 0.475 0.221 0.058 0 0.001 0.003 0.006 0.005 0.012 0.002 0.007 0.003 0.003 0.006 0.007 0.004 0 0 0 0 0 0 0 0.002 0.002 0 0 0.007 0.021 0.026 0.03 0.013 0.018 0.043 0.032 0.055 0.047 0.041 0.028 0.041 0.067 0.082 0.206 0.1 0.047 0.056 0.516 0.44 0.152 0 0 0.003 0.009 0.015 0.027 0.027 0.028 0 0 0.011 0.008 0.008 0 0 0 0 0 0 0 0 0 0.004 0.011 0.034 0.05 0.054 0.082 0.08 0.003 0.002 0 0.001 0.028 0.029 0.029 0.02 0.02 0.016 0.016 0.018 0.027 0.013 0.014 0.003 0.004 0.005 0.003 0.002 0.014 0.007 0.005 0.004 0.003 0.005 0.002 0.003 0.002 0.005 0.008 0.006 0.002 0.002 0.015 0.043 0.027 0.012 0.008 0.006 0.008 0.008 0.008 0.005 0.009 0.009 0.013 0.012 0.005 0.007 0.009 0.008 0.005 0.005 0.001 0.001 0.007 0.014 0.017 0.012 0.015 0.021 0.017 0.03 0.033 0 0.03 0.024 0.04 0.025 0.005 0.002 0.001 0.002 0.004 0.008 0.052 0.259 0.007 0.011 0.027 0.027 0 0 0 0 0.001 0.001 0 0 0.001 0.002 0.001 0.001 0 0 0 0 0 0 0 0 0.005 0.005 0.003 0.005 0.004 0.002 0.003 0 0 0 0 0.001 0.001 0.002 0.001 0.001 0 0 0.001 0.004 0.008 0.007 0.007 0.006 0.003 0.002 0.003 0.003 0.007 0.012 0.003 0.001 0.008 0.002 0.002 0.002 0.002 0.001 0.001 0 0.002 0.001 0.001 0 0 0.001 0.003 0.002 0 0 0 0 0 0 0.003 0.006 0.002 0.001 0.001 0.001 0.001 0.001 0 0.001 0.001 0 0 0 0 0 0 0.001 0.001 0.001 0.001 0.001 0 0.003 0.003 0.003 0.002 0 0 0 0.004 0.006 0.007 0.007 0.013 0.004 0.015 0.004 0.002 0.004 0.007 0.004 0.001 0.002 0.002 0.002 0 0 0.001 0.001 0.002 0 0 0.007 0.022 0.017 0.008 0.008 0.01 0.013 0.006 0 0.013 0.011 0.006 0.008 0.007 0.004 0.004 0.004 0.003 0.003 0.003 0.002 0.003 0 0 0.001 0.01 0.011 0.023 0.022 0.03 0 0 0.01 0.008 0.011 0 0 0 0 0 0 0 0 0 0.004 0.006 0.014 0.013 0.016 0.006 0.006 0.002 0.001 0.001 0.001 0.026 0.026 0.028 0.019 0.018 0.017 0.017 0.021 0.025 0.009 0.008 0.002 0.003 0.002 0.001 0 0.003 0.006 0.004 0.003 0 0.012 0.004 0.003 0.002 0.002 0.001 0.003 0 0.001 0.002 0.001 0.001 0.005 0.008 0.006 0.006 0.011 0.012 0.007 0.016 0.01 0.019 0.02 0.022 0.021 0.021 0.034 0.011 0.01 0 0 0.002 0.014 0.016 0.013 0.018 0.021 0.023 0.027 0.027 0 0.002 0.005 0.008 0.005 0.001 0 0.004 0 0.001 0.001 0.001 0.001 0.013 0.014 0.02 0.022 0.028 0.031 
0.004 0.008 0 0 0 0 0.036 0.041 0.035 0 0.015 0.006 0.016 0.035 0 0 0 0 0 0 0 0 0.009 0.009 0.021 0.039 0.03 0.009 0.271 0.114 0.062 0.078 0.051 0.143 0.163 0.313 1 0.716 0.21 0.06 0 0 0.008 0.006 0.004 0.006 0 0 0.006 0.005 0.003 0.008 0.007 0.008 0.008 0.012 0.011 0.014 0.028 0.029 0.038 0.028 0.035 0.051 0.059 0.079 0.037 0.058 0.104 0.161 0.125 0.045 0 0.013 0.008 0 0.004 0.007 0.006 0.003 0.001 0.001 0.002 0 0 0 0.001 0.002 0.003 0.016 0.03 0.012 0.001 0.045 0.06 0.081 0.087 0.061 0.1 0.339 0.36 0.39 0.438 0.186 0.058 0 0.003 0.004 0.007 0.006 0.008 0.005 0.01 0.005 0.003 0.004 0.006 0.004 0 0 0 0 0 0 0 0 0 0 0 0.008 0.021 0.021 0.016 0.014 0.012 0.024 0.015 0.037 0.027 0.023 0.018 0.028 0.049 0.057 0.121 0.06 0.039 0.039 0.301 0.266 0.106 0 0 0 0.005 0.008 0.014 0.012 0.014 0 0 0.008 0.007 0.007 0 0 0 0 0 0 0 0.001 0.001 0.003 0.009 0.019 0.026 0.035 0.06 0.058 0.003 0.003 0.003 0.002 0.012 0.014 0.014 0.01 0.01 0.009 0.011 0.009 0.014 0.008 0.006 0.004 0.005 0.005 0.004 0.001 0.013 0.007 0.003 0.001 0.001 0.006 0.005 0.002 0.002 0.002 0.004 0.001 0 0.001 0.007 0.011 0.007 0.004 0.003 0.001 0.004 0.004 0.005 0.001 0.004 0.003 0.007 0.007 0.006 0.009 0.008 0.009 0.005 0.006 0 0 0.001 0.009 0.011 0.008 0.008 0.011 0.007 0.014 0.016 0 0.019 0.011 0.018 0.018 0.011 0.003 0.002 0.002 0.003 0.006 0.028 0.104 0.005 0.006 0.012 0.012 0 0 0 0 0.001 0.001 0.001 0 0.001 0 0.001 0.003 0 0 0 0 0 0 0 0 0.003 0.003 0.006 0.008 0.006 0.002 0.002 0.002 0.001 0.002 0.001 0.002 0.001 0.001 0.001 0.001 0.001 0.001 0 0.003 0.005 0.002 0.001 0.003 0 0 0 0.001 0.002 0.006 0.004 0.001 0.005 0.001 0.002 0.005 0.003 0.002 0.002 0.001 0.001 0.001 0.001 0 0 0.001 0.001 0.001 0 0 0 0 0 0 0 0.002 0.001 0 0 0 0 0 0 0 0 0 0 0 0 0 0 0 0 0.001 0 0 0 0.002 0.001 0.001 0.001 0 0 0 0 0 0.003 0.004 0.009 0.001 0.01 0.005 0.002 0.001 0.003 0.002 0 0 0 0 0 0 0 0 0 0 0 0.004 0.013 0.011 0.004 0.005 0.007 0.005 0.002 0.001 0.006 0.004 0.003 0.005 0.004 0.003 0.002 0.002 0.008 0.007 0.002 0.002 0.004 0 0 0.003 0.007 0.011 0.014 0.014 0.015 0 0 0.008 0.005 0.006 0 0 0 0.001 0 0 0 0 0 0 0.001 0.009 0.008 0.009 0.01 0.01 0 0 0.001 0.002 0.014 0.016 0.016 0.008 0.009 0.009 0.007 0.01 0.016 0.009 0.004 0 0.001 0 0 0 0.006 0.005 0.001 0.001 0.001 0.008 0.002 0.001 0 0.002 0.002 0.001 0.001 0.001 0.003 0.004 0.005 0.005 0.005 0.005 0.004 0.01 0.009 0.006 0.012 0.012 0.016 0.011 0.013 0.014 0.014 0.024 0.012 0.012 0 0 0.006 0.011 0.011 0.005 0.01 0.01 0.013 0.014 0.013 0 0.005 0.003 0.007 0.004 0.003 0 0.002 0.001 0 0.001 0.001 0.002 0.008 0.009 0.014 0.014 0.013 0.015 
0.001 0.001 0 0 0 0 0.022 0.027 0.016 0 0.007 0.004 0.01 0.022 0 0 0 0 0 0 0 0 0.001 0.003 0.006 0.012 0.008 0.002 0.157 0.048 0.033 0.031 0.02 0.086 0.093 0.171 0.521 1 0.322 0.103 0 0 0.002 0.002 0 0.001 0.001 0 0.001 0.001 0.002 0.004 0.001 0.001 0.006 0.008 0.004 0.005 0.014 0.02 0.028 0.012 0.012 0.027 0.039 0.037 0.018 0.034 0.066 0.088 0.066 0.032 0 0.013 0.006 0 0.001 0.001 0.002 0 0 0 0 0 0 0 0 0 0.003 0.009 0.027 0.015 0.003 0.037 0.038 0.048 0.045 0.035 0.063 0.175 0.178 0.195 0.23 0.106 0.038 0 0 0.001 0.002 0.002 0.005 0.001 0.002 0 0 0.002 0.002 0.002 0 0 0 0 0 0 0 0.001 0.001 0 0 0.002 0.005 0.005 0.003 0.001 0.003 0.005 0.004 0.014 0.005 0.002 0.001 0.005 0.014 0.02 0.049 0.02 0.01 0.01 0.141 0.124 0.034 0 0 0 0 0.003 0.005 0.004 0.005 0 0 0.003 0.002 0.002 0 0 0 0 0 0 0 0 0 0.001 0.003 0.004 0.004 0.008 0.019 0.018 0.002 0.002 0.001 0.001 0.005 0.005 0.005 0.004 0.004 0.004 0.005 0.001 0.005 0.003 0.001 0 0.001 0.001 0.001 0 0.004 0.002 0.001 0.001 0 0.002 0.002 0.002 0.001 0.002 0.002 0.001 0 0 0.004 0.009 0.005 0.001 0.001 0.001 0.002 0.001 0.001 0.001 0.002 0.001 0.001 0.003 0 0.002 0 0 0 0 0 0 0 0.003 0.002 0.004 0.004 0.004 0.002 0.006 0.005 0 0.006 0.006 0.007 0.002 0 0 0 0.001 0.001 0.003 0.015 0.053 0.001 0.001 0.004 0.004 0 0 0 0 0 0 0 0 0 0 0 0 0 0 0 0 0 0 0 0 0.001 0.001 0 0 0 0 0 0 0 0 0 0 0 0 0 0 0 0 0 0 0 0 0 0 0 0 0 0 0 0.002 0 0 0.002 0 0.001 0.001 0 0 0 0 0 0 0 0 0 0 0 0 0 0 0 0 0 0 0 0 0 0 0 0 0 0 0 0 0 0 0 0 0 0 0 0 0 0 0 0 0 0 0 0 0 0 0 0 0 0 0 0 0.002 0.002 0.003 0.001 0.001 0 0 0 0 0 0 0 0 0 0 0 0 0 0 0.003 0.003 0.002 0.002 0.001 0.001 0.001 0.002 0 0 0 0 0.001 0 0 0 0 0 0 0 0 0 0 0 0.001 0.001 0.004 0.005 0.003 0.005 0 0 0.002 0.002 0.001 0 0 0 0 0 0 0 0 0 0 0 0 0 0.001 0 0 0 0 0 0.001 0.004 0.005 0.005 0.004 0.004 0.004 0.004 0.004 0.005 0.002 0.001 0 0 0 0 0 0.001 0 0 0 0 0.002 0.001 0 0 0.001 0.002 0 0 0 0.001 0 0 0.002 0.004 0.002 0.003 0.004 0.003 0.002 0.006 0.004 0.004 0.006 0.003 0.004 0.004 0.006 0.003 0.003 0 0 0.002 0.002 0.002 0.002 0.005 0.004 0.005 0.004 0.002 0 0 0.001 0 0 0 0 0.001 0.002 0.001 0.001 0 0 0.001 0.002 0.003 0.003 0.005 0.005 
0 0 0 0 0 0 0.003 0.004 0.004 0 0.002 0.001 0.003 0.011 0 0 0 0 0 0 0 0 0.002 0.002 0.006 0.011 0.009 0.004 0.073 0.029 0.014 0.018 0.008 0.036 0.041 0.085 0.237 0.428 1 0.328 0 0.001 0.003 0.001 0.001 0.001 0.001 0.001 0.002 0.003 0.003 0.003 0.001 0.001 0.004 0.004 0.001 0 0.002 0.004 0.006 0.008 0.003 0.008 0.011 0.015 0.007 0.007 0.028 0.039 0.031 0.01 0 0.007 0.001 0 0.001 0.001 0.002 0.001 0 0 0 0.001 0 0 0 0.002 0.003 0.008 0.014 0.007 0.002 0.018 0.022 0.026 0.023 0.019 0.031 0.087 0.094 0.1 0.106 0.057 0.016 0 0.002 0.002 0.002 0.002 0.003 0.001 0.001 0 0 0.001 0.003 0.001 0.001 0.001 0 0 0 0 0 0 0 0 0 0 0.005 0.003 0.003 0.002 0.001 0.007 0.003 0.004 0.009 0.009 0.007 0.006 0.011 0.014 0.03 0.015 0.009 0.009 0.073 0.067 0.026 0 0 0 0.003 0.002 0.003 0.002 0.006 0 0 0.002 0.002 0.001 0 0 0 0 0 0 0 0 0 0.003 0.004 0.009 0.008 0.007 0.014 0.014 0.002 0.001 0.001 0 0.006 0.004 0.004 0.003 0.003 0.003 0.003 0.003 0.004 0.001 0.001 0.001 0.001 0.001 0.001 0.001 0 0.001 0 0 0 0.001 0 0 0 0 0.001 0.001 0.001 0.001 0.002 0.003 0.001 0.001 0.001 0 0.001 0.001 0.002 0 0.001 0.001 0.003 0.002 0.003 0.003 0.003 0.003 0.002 0 0 0 0 0.002 0.002 0.001 0.003 0.002 0.002 0.005 0.005 0 0.006 0.004 0.011 0.007 0.002 0 0 0 0 0.001 0.002 0.023 0 0 0.002 0.002 0 0 0 0 0 0 0 0 0 0 0 0 0 0 0 0 0 0 0 0 0.002 0.001 0.001 0.001 0.001 0.001 0 0 0 0 0 0 0 0 0 0 0 0 0 0 0.001 0 0.001 0.001 0 0 0.002 0.002 0 0.002 0.002 0.001 0.001 0 0 0 0 0 0 0 0 0 0 0 0 0 0 0 0 0 0 0 0 0 0.001 0.001 0 0 0 0 0 0 0 0 0 0 0 0 0 0 0 0 0 0 0 0 0 0 0 0 0 0 0 0 0 0 0.002 0.002 0.005 0.002 0.004 0.002 0.001 0.002 0.002 0.002 0 0 0 0 0 0 0 0 0 0 0 0 0.005 0.003 0.002 0.004 0.002 0.002 0.001 0 0.001 0.001 0 0.001 0.001 0.001 0 0 0.001 0.001 0 0 0.001 0 0 0 0 0.004 0.006 0.005 0.006 0 0 0.002 0.002 0.004 0 0 0 0 0 0 0 0 0 0 0.002 0.002 0.002 0.002 0.002 0.001 0 0 0 0 0.007 0.007 0.007 0.006 0.006 0.005 0.006 0.004 0.007 0.004 0.004 0.001 0.001 0 0 0 0 0 0 0 0 0.002 0.001 0 0 0.001 0.001 0.001 0.001 0.001 0 0 0.001 0.001 0.003 0.002 0.002 0.003 0.001 0.001 0.004 0.002 0.004 0.004 0.004 0.004 0.007 0.012 0.005 0.005 0.002 0.002 0.002 0.006 0.007 0.002 0.005 0.006 0.005 0.006 0.006 0 0 0 0.003 0.002 0.001 0 0 0 0 0 0 0 0 0.001 0.005 0.005 0.006 0.006 
0 0 0 0 0 0 0.004 0.004 0.004 0 0.001 0 0.001 0.003 0 0 0 0 0 0 0 0 0 0.001 0.003 0.003 0.002 0.001 0.016 0.007 0.004 0.007 0.006 0.012 0.016 0.022 0.065 0.129 0.301 1 0 0 0 0 0 0 0 0 0 0 0 0 0 0 0.001 0.001 0.001 0 0 0.001 0.004 0.002 0 0.003 0.008 0.007 0.002 0.005 0.007 0.008 0.013 0.007 0 0.002 0.001 0 0 0 0 0 0 0 0 0 0 0 0 0 0.002 0.002 0.002 0 0.001 0.003 0.002 0.006 0.008 0.007 0.011 0.02 0.021 0.026 0.031 0.014 0.009 0 0 0 0 0 0 0 0 0 0 0 0 0 0 0 0 0 0 0 0 0 0 0 0 0 0 0 0 0 0 0.001 0 0.002 0.001 0 0.001 0.001 0.002 0.002 0.009 0.005 0.001 0.003 0.016 0.016 0.007 0 0 0 0 0 0 0 0 0 0 0 0 0 0 0 0 0 0 0 0 0 0 0 0 0 0.001 0.001 0.003 0.003 0 0 0 0 0 0 0 0 0 0 0 0 0 0 0 0 0 0 0 0 0 0 0 0 0 0 0 0 0 0 0 0 0 0 0.001 0.001 0.001 0 0 0 0 0 0 0 0 0 0 0 0 0 0 0 0 0 0 0 0 0 0 0 0 0 0 0 0 0 0.002 0.001 0.002 0.001 0 0 0 0 0 0 0.001 0.007 0 0 0 0 0 0 0 0 0 0 0 0 0 0 0 0 0 0 0 0 0 0 0 0 0 0 0 0 0 0 0 0 0 0 0 0 0 0 0 0 0 0 0 0 0 0 0 0 0 0 0 0 0 0 0 0 0 0 0 0 0 0 0 0 0 0 0 0 0 0 0 0 0 0 0 0 0 0 0 0 0 0 0 0 0 0 0 0 0 0 0 0 0 0 0 0 0 0 0 0 0 0 0 0 0 0 0 0 0 0 0 0 0 0 0 0 0 0 0 0 0 0 0 0 0 0 0 0 0 0 0 0 0 0 0 0 0 0 0 0 0 0 0 0 0 0 0 0 0 0 0 0 0 0 0 0 0 0 0 0 0 0 0 0 0 0 0 0 0 0 0 0 0 0 0 0 0 0 0 0 0 0 0 0 0 0 0 0 0 0 0 0 0 0 0 0 0 0 0 0 0 0 0 0 0 0 0 0 0 0 0 0 0 0 0 0 0 0 0 0 0 0 0 0.001 0 0 0.001 0.001 0.001 0 0 0 0 0 0 0 0 0 0 0 0 0 0 0 0 0 0 0 0 0 0 0 0 0 0 0 0 0 0 0 0 0 0 0 0 0 
0.015 0.004 0 0 0 0 0 0 0 0 0 0 0 0 0 0 0 0 0 0 0 0 0.002 0.001 0.003 0.005 0.003 0 0 0 0 0 0 0 0 0 0 0 0 0 1 0.413 0.136 0.068 0.051 0.068 0.023 0.019 0.036 0.041 0.05 0.078 0.02 0.014 0.031 0.007 0.014 0.014 0.004 0.002 0.002 0 0 0.001 0.002 0.001 0.001 0.001 0 0 0 0 0 0 0 0.016 0.058 0.089 0.07 0.03 0.027 0.019 0.027 0.019 0.013 0.013 0.014 0.012 0.004 0 0 0 0.001 0 0 0 0 0 0 0 0 0 0 0 0 0 0.023 0.045 0.092 0.072 0.056 0.003 0.013 0.007 0.005 0.044 0.088 0.046 0 0.003 0.01 0.011 0.004 0.004 0.01 0.016 0.022 0 0 0.004 0.021 0.016 0.009 0.01 0.008 0.011 0.007 0.003 0.011 0.007 0.005 0.01 0.009 0.006 0 0 0.006 0.005 0 0 0.003 0 0 0.003 0.012 0.035 0.043 0.057 0.027 0 0 0.017 0.008 0.013 0 0 0 0 0 0 0 0 0 0.001 0.002 0.006 0.01 0.01 0.007 0.006 0.001 0.001 0 0.001 0.028 0.039 0.041 0.023 0.023 0.023 0.025 0.028 0.04 0.017 0.03 0.008 0.008 0.008 0.005 0.008 0.012 0.005 0.002 0.001 0.001 0.003 0 0.001 0.001 0.002 0 0.001 0.001 0.001 0 0 0.002 0.003 0.004 0.003 0.002 0.006 0.006 0.005 0.007 0.005 0.009 0.011 0.007 0.007 0.01 0.007 0.003 0.002 0.003 0.003 0.007 0.017 0.018 0.015 0.016 0.021 0.013 0.026 0.023 0 0.002 0.005 0.002 0.003 0.002 0.001 0.001 0 0 0 0 0 0.02 0.03 0.058 0.058 0 0 0 0 0 0 0.001 0 0 0 0 0 0 0 0 0 0 0 0 0 0.004 0.004 0.003 0.008 0.004 0 0 0 0 0 0 0 0 0.001 0 0 0 0 0 0 0.002 0.002 0.001 0.002 0.001 0 0.002 0.002 0.001 0.007 0.004 0.004 0.004 0.002 0.002 0.002 0.001 0.002 0.002 0 0 0.001 0.001 0 0 0.001 0.001 0 0 0 0 0 0 0 0 0.001 0.002 0.002 0.002 0.001 0.001 0.001 0 0 0 0 0 0 0 0 0 0 0 0 0 0 0 0.001 0.001 0.001 0 0 0 0 0 0.001 0.002 0.002 0.01 0.004 0.006 0.001 0 0.002 0.002 0.001 0.001 0.001 0 0 0 0 0 0.001 0.001 0 0 0.006 0.024 0.018 0.01 0.01 0.011 0.009 0.008 0.005 0.008 0.006 0.005 0.007 0.007 0.006 0.002 0.001 0.007 0.008 0.001 0 0.007 0 0 0.001 0.003 0.012 0.014 0.013 0.023 0 0 0.009 0.007 0.008 0 0 0 0 0 0 0 0 0 0.001 0.002 0.005 0.006 0.013 0.009 0.009 0.001 0 0 0.001 0.019 0.018 0.017 0.009 0.009 0.008 0.009 0.013 0.018 0.002 0.009 0.002 0.002 0.001 0.001 0.002 0.002 0.003 0.002 0.001 0.001 0.005 0.001 0.001 0 0.001 0.001 0.001 0 0.001 0.001 0.001 0 0 0 0.001 0.002 0.002 0.002 0.002 0.003 0.003 0.005 0.007 0.004 0.006 0.004 0.004 0.002 0.001 0 0 0 0.005 0.006 0.005 0.006 0.009 0.009 0.019 0.02 0 0.002 0.008 0.005 0.004 0.001 0 0 0 0 0.001 0 0 0.004 0.006 0.013 0.013 0.026 0.024 
0.031 0.004 0 0 0 0 0.003 0.003 0.003 0 0 0.001 0.001 0.004 0 0 0 0 0 0 0 0 0.001 0.003 0.003 0.009 0.004 0.001 0.004 0.002 0.001 0.001 0.001 0.002 0.002 0.001 0 0 0 0 0.289 1 0.292 0.129 0.114 0.156 0.047 0.027 0.084 0.096 0.103 0.169 0.052 0.03 0.074 0.019 0.021 0.021 0.01 0.009 0.005 0.003 0.007 0.005 0.003 0.004 0.001 0.005 0.001 0.001 0.003 0.001 0 0 0 0.041 0.108 0.176 0.159 0.068 0.048 0.03 0.05 0.039 0.029 0.022 0.035 0.022 0.006 0.004 0.006 0.002 0.001 0.003 0.003 0.003 0.007 0.004 0.003 0.005 0.005 0.004 0.003 0.001 0.001 0 0.065 0.106 0.194 0.16 0.121 0.01 0.027 0.005 0.002 0.103 0.194 0.116 0.006 0.012 0.012 0.014 0.005 0.005 0.017 0.027 0.044 0 0 0.013 0.044 0.027 0.02 0.016 0.014 0.016 0.009 0.003 0.015 0.012 0.003 0.009 0.009 0.007 0.003 0.005 0.006 0.009 0.006 0.005 0.008 0 0 0.006 0.022 0.071 0.097 0.127 0.065 0 0 0.033 0.027 0.036 0 0 0 0 0 0 0 0 0 0.004 0.005 0.013 0.018 0.024 0.011 0.011 0 0.001 0.003 0.004 0.065 0.095 0.092 0.056 0.052 0.049 0.055 0.07 0.092 0.043 0.071 0.016 0.021 0.017 0.014 0.007 0.017 0.009 0.004 0.002 0.002 0.015 0.006 0.002 0.002 0.004 0.005 0.002 0.001 0 0.004 0.004 0.005 0.009 0.009 0.01 0.008 0.013 0.013 0.011 0.015 0.012 0.019 0.033 0.019 0.024 0.024 0.02 0.008 0.006 0.005 0.005 0.014 0.045 0.046 0.041 0.042 0.051 0.047 0.057 0.047 0 0.003 0.008 0.008 0.007 0.002 0.001 0.002 0.001 0.001 0.001 0 0.002 0.033 0.049 0.129 0.129 0 0 0 0 0.001 0.001 0.001 0 0.001 0.003 0.001 0.001 0 0 0 0 0 0 0 0 0.005 0.008 0.01 0.022 0.014 0.003 0.002 0.002 0.001 0.001 0.001 0.002 0.002 0.001 0.001 0.001 0.001 0 0.004 0.01 0.015 0.014 0.011 0.011 0.005 0.004 0.007 0.007 0.011 0.021 0.01 0.005 0.008 0.003 0.006 0.006 0.001 0.003 0.002 0 0.001 0.002 0.002 0 0.001 0.001 0.001 0.001 0.001 0 0 0 0 0.003 0.007 0.01 0.008 0.004 0.004 0.003 0.004 0.003 0.003 0.002 0.003 0 0 0 0.001 0 0 0 0.001 0.001 0.001 0 0.001 0.002 0.002 0.002 0.002 0.002 0.001 0 0.003 0.005 0.014 0.011 0.024 0.007 0.012 0.003 0.001 0.007 0.01 0.006 0.001 0.001 0 0.001 0 0 0.002 0.002 0.002 0 0 0.011 0.05 0.03 0.021 0.027 0.025 0.027 0.018 0.008 0.021 0.027 0.014 0.016 0.01 0.008 0.005 0.004 0.012 0.014 0.002 0.002 0.009 0 0 0.002 0.012 0.028 0.043 0.038 0.053 0 0 0.012 0.009 0.016 0 0 0 0 0 0 0 0 0.002 0.007 0.012 0.033 0.026 0.03 0.023 0.023 0.003 0.003 0.001 0.001 0.046 0.046 0.045 0.028 0.021 0.016 0.023 0.026 0.046 0.018 0.017 0.002 0.003 0.003 0.002 0.002 0.006 0.003 0.001 0 0 0.008 0.006 0.002 0 0.002 0.002 0.003 0.001 0.001 0.001 0 0.001 0.002 0.005 0.003 0.004 0.006 0.006 0.001 0.006 0.005 0.011 0.019 0.009 0.013 0.011 0.008 0 0.002 0.001 0.001 0.002 0.024 0.023 0.023 0.027 0.032 0.026 0.048 0.036 0 0.011 0.019 0.015 0.009 0.001 0 0.001 0.001 0.001 0.001 0.001 0.002 0.009 0.016 0.037 0.038 0.064 0.054 
0.113 0.033 0 0 0 0 0.013 0.013 0.009 0 0.004 0.005 0.003 0.002 0 0 0 0 0 0 0 0 0.015 0.018 0.022 0.039 0.029 0.01 0.013 0.009 0.005 0.005 0.004 0.008 0.005 0.007 0.004 0.002 0.002 0.002 0.114 0.426 1 0.419 0.338 0.453 0.129 0.088 0.309 0.337 0.362 0.543 0.115 0.082 0.253 0.084 0.071 0.087 0.038 0.042 0.021 0.009 0.027 0.022 0.014 0.006 0.003 0.016 0.007 0.003 0.005 0 0 0.001 0.001 0.118 0.374 0.592 0.531 0.231 0.183 0.137 0.182 0.128 0.099 0.094 0.1 0.073 0.019 0.011 0.005 0.003 0.003 0.001 0.002 0.002 0.006 0.002 0.003 0.016 0.016 0.015 0.014 0.008 0.003 0 0.198 0.34 0.641 0.508 0.368 0.03 0.087 0.02 0.012 0.313 0.607 0.334 0.021 0.038 0.05 0.056 0.018 0.03 0.07 0.104 0.176 0 0 0.04 0.145 0.095 0.065 0.069 0.057 0.067 0.053 0.026 0.062 0.06 0.043 0.049 0.042 0.035 0.021 0.02 0.04 0.041 0.016 0.015 0.028 0 0 0.025 0.079 0.221 0.319 0.414 0.216 0 0 0.111 0.091 0.109 0 0 0 0.002 0 0 0 0 0.003 0.009 0.022 0.063 0.075 0.093 0.054 0.05 0.005 0.006 0.006 0.005 0.199 0.299 0.296 0.181 0.173 0.15 0.182 0.188 0.31 0.136 0.201 0.052 0.061 0.053 0.036 0.028 0.075 0.042 0.014 0.009 0.005 0.046 0.02 0.009 0.007 0.016 0.015 0.01 0.008 0.013 0.006 0.004 0.007 0.02 0.029 0.023 0.029 0.042 0.04 0.023 0.051 0.042 0.075 0.119 0.053 0.072 0.068 0.06 0.026 0.035 0.012 0.012 0.047 0.138 0.145 0.132 0.149 0.17 0.137 0.188 0.152 0 0.022 0.033 0.037 0.02 0.007 0.002 0.006 0.002 0.002 0.004 0.011 0.007 0.134 0.182 0.419 0.421 0 0 0 0 0.003 0.004 0.001 0 0.001 0.003 0.001 0.004 0 0 0 0 0 0 0 0 0.022 0.03 0.027 0.058 0.044 0.02 0.014 0.01 0.004 0.008 0.006 0.008 0.006 0.009 0.006 0.004 0.002 0.001 0.003 0.019 0.049 0.034 0.028 0.027 0.008 0.005 0.019 0.022 0.032 0.074 0.028 0.02 0.033 0.01 0.014 0.018 0.005 0.006 0.003 0.003 0.003 0.004 0.004 0.004 0.004 0.005 0.005 0.004 0.005 0.002 0 0.001 0 0.008 0.021 0.033 0.027 0.011 0.011 0.005 0.009 0.008 0.006 0.003 0.008 0.005 0.002 0.003 0.006 0.003 0.002 0.003 0.003 0.004 0.009 0.004 0.004 0.015 0.015 0.015 0.01 0.004 0.001 0 0.013 0.022 0.037 0.032 0.07 0.023 0.054 0.016 0.007 0.017 0.034 0.017 0.001 0.001 0.001 0.001 0 0 0.002 0.005 0.007 0 0 0.043 0.163 0.104 0.068 0.082 0.07 0.073 0.057 0.032 0.069 0.067 0.042 0.052 0.04 0.035 0.018 0.014 0.029 0.041 0.016 0.013 0.043 0 0 0.015 0.039 0.087 0.128 0.119 0.176 0 0 0.059 0.048 0.049 0 0 0 0 0 0 0 0.001 0.004 0.018 0.037 0.08 0.08 0.097 0.069 0.067 0.007 0.006 0.007 0.009 0.147 0.138 0.143 0.095 0.085 0.079 0.086 0.085 0.139 0.056 0.051 0.011 0.013 0.012 0.005 0.006 0.021 0.022 0.006 0.005 0.007 0.035 0.01 0.007 0.005 0.01 0.008 0.004 0.001 0.002 0.001 0.006 0.009 0.021 0.017 0.013 0.014 0.023 0.026 0.014 0.027 0.025 0.042 0.064 0.039 0.048 0.049 0.047 0.017 0.02 0.006 0.005 0.018 0.077 0.08 0.072 0.081 0.096 0.083 0.165 0.144 0 0.021 0.052 0.058 0.033 0.016 0.004 0.002 0.001 0 0 0.002 0.004 0.037 0.059 0.118 0.119 0.202 0.178 
0.106 0.039 0 0 0 0 0.003 0.003 0.002 0 0 0.001 0.001 0.001 0 0 0 0 0 0 0 0 0.007 0.012 0.012 0.024 0.018 0.002 0.004 0 0 0 0 0 0.002 0.002 0.001 0 0 0 0.057 0.186 0.468 1 0.511 0.404 0.125 0.076 0.312 0.347 0.562 0.47 0.11 0.076 0.206 0.071 0.07 0.08 0.025 0.027 0.013 0.003 0.014 0.008 0.003 0.002 0.001 0.004 0.002 0.002 0.001 0 0 0.001 0 0.081 0.318 0.514 0.264 0.119 0.087 0.068 0.097 0.076 0.054 0.054 0.059 0.04 0.012 0.006 0.005 0.003 0.001 0.002 0.002 0.002 0.005 0.003 0.002 0.005 0.003 0.003 0.003 0.001 0 0 0.115 0.207 0.405 0.331 0.296 0.023 0.07 0.018 0.008 0.181 0.352 0.199 0.012 0.04 0.034 0.033 0.013 0.013 0.038 0.057 0.093 0 0 0.036 0.122 0.081 0.058 0.055 0.046 0.049 0.042 0.015 0.04 0.038 0.024 0.028 0.031 0.024 0.01 0.009 0.015 0.022 0.005 0.004 0.016 0 0 0.025 0.091 0.195 0.274 0.362 0.176 0 0 0.1 0.085 0.102 0 0 0 0 0 0 0 0 0.001 0.004 0.011 0.032 0.041 0.063 0.038 0.035 0.004 0.002 0.002 0.002 0.178 0.265 0.254 0.162 0.145 0.13 0.155 0.185 0.269 0.122 0.182 0.042 0.05 0.046 0.029 0.022 0.07 0.032 0.013 0.008 0.009 0.041 0.018 0.006 0.004 0.01 0.008 0.002 0.002 0.004 0.006 0.002 0.004 0.01 0.015 0.013 0.011 0.025 0.025 0.016 0.034 0.033 0.055 0.085 0.04 0.062 0.068 0.055 0.022 0.023 0.017 0.016 0.05 0.124 0.134 0.104 0.113 0.141 0.103 0.149 0.118 0 0.014 0.014 0.022 0.013 0.006 0.001 0.003 0.001 0.003 0.002 0.002 0 0.121 0.171 0.368 0.368 0 0 0 0 0.003 0.003 0.002 0 0.002 0.002 0.001 0.002 0 0 0 0 0 0 0 0 0.018 0.026 0.014 0.034 0.025 0.007 0.003 0.003 0.002 0.003 0.002 0.002 0.004 0.002 0.001 0.001 0 0 0.009 0.016 0.048 0.033 0.025 0.03 0.009 0.004 0.023 0.025 0.03 0.061 0.034 0.019 0.03 0.006 0.014 0.015 0.005 0.001 0.001 0.001 0.003 0.003 0.002 0.002 0.003 0.003 0.003 0.002 0.002 0.001 0 0 0 0.004 0.022 0.033 0.034 0.016 0.013 0.01 0.011 0.009 0.004 0.005 0.005 0.004 0.002 0.002 0 0 0 0 0.001 0.002 0.001 0.001 0.003 0.006 0.007 0.006 0.006 0.002 0 0 0.017 0.023 0.037 0.035 0.055 0.017 0.046 0.013 0.008 0.024 0.035 0.015 0.001 0.003 0 0 0 0.001 0.002 0.002 0.007 0 0 0.047 0.141 0.1 0.067 0.069 0.056 0.067 0.043 0.026 0.063 0.064 0.04 0.044 0.034 0.032 0.014 0.015 0.025 0.025 0.005 0.003 0.024 0 0 0.011 0.033 0.059 0.1 0.097 0.142 0 0 0.058 0.049 0.046 0 0 0 0 0 0 0.001 0.003 0.004 0.013 0.037 0.078 0.068 0.062 0.045 0.046 0.004 0.002 0.002 0.004 0.123 0.115 0.117 0.073 0.071 0.071 0.077 0.082 0.112 0.038 0.053 0.011 0.011 0.011 0.008 0.006 0.014 0.011 0.002 0.001 0.001 0.022 0.005 0.001 0.001 0.004 0.004 0.001 0 0.002 0.004 0.003 0.003 0.012 0.016 0.008 0.01 0.021 0.015 0.009 0.023 0.007 0.03 0.046 0.021 0.029 0.031 0.027 0.007 0.01 0.008 0.006 0.023 0.047 0.048 0.051 0.054 0.068 0.062 0.133 0.123 0 0.017 0.026 0.039 0.019 0.008 0.004 0.003 0.002 0.003 0.003 0.002 0.002 0.043 0.045 0.095 0.097 0.169 0.144 
0.054 0.014 0 0 0 0 0.004 0.005 0.003 0 0.002 0 0 0.002 0 0 0 0 0 0 0 0 0.006 0.007 0.006 0.011 0.006 0.001 0 0 0 0 0 0 0 0.001 0.001 0.001 0.001 0.001 0.04 0.133 0.351 0.508 1 0.259 0.072 0.046 0.224 0.261 0.525 0.295 0.068 0.048 0.136 0.05 0.046 0.052 0.022 0.025 0.018 0.007 0.018 0.012 0.007 0.005 0.004 0.009 0.003 0 0.003 0 0 0 0 0.081 0.276 0.446 0.188 0.087 0.07 0.049 0.076 0.044 0.042 0.026 0.037 0.019 0.005 0 0 0 0.001 0 0 0 0 0 0 0.001 0.002 0.002 0.002 0.001 0 0 0.093 0.152 0.284 0.235 0.191 0.015 0.042 0.012 0.01 0.116 0.225 0.136 0.014 0.029 0.018 0.017 0.005 0.004 0.02 0.034 0.06 0 0 0.021 0.056 0.041 0.03 0.025 0.028 0.029 0.022 0.005 0.023 0.021 0.017 0.021 0.016 0.01 0.004 0 0.004 0.006 0.002 0.001 0.006 0 0 0.015 0.047 0.11 0.156 0.211 0.106 0 0 0.059 0.051 0.055 0 0 0 0.001 0 0 0 0.001 0.001 0.003 0.01 0.016 0.023 0.034 0.015 0.013 0 0.001 0.002 0.002 0.094 0.145 0.145 0.092 0.084 0.074 0.085 0.098 0.148 0.071 0.108 0.03 0.035 0.034 0.022 0.018 0.046 0.014 0.005 0.003 0.002 0.019 0.007 0.003 0.003 0.006 0.005 0.001 0.001 0.003 0.004 0.004 0.004 0.008 0.01 0.006 0.008 0.015 0.012 0.008 0.021 0.012 0.03 0.059 0.024 0.029 0.034 0.027 0.009 0.01 0.01 0.009 0.03 0.069 0.071 0.054 0.064 0.081 0.065 0.088 0.06 0 0.001 0.013 0.012 0.009 0.005 0.001 0.002 0 0 0.001 0.001 0 0.065 0.088 0.215 0.216 0 0 0 0 0 0 0 0 0 0.002 0.002 0.001 0 0 0 0 0 0 0 0 0.008 0.013 0.014 0.019 0.013 0.005 0.008 0.002 0.002 0.002 0.001 0.002 0.005 0.004 0.004 0.003 0.001 0.001 0.003 0.01 0.019 0.013 0.009 0.01 0.002 0.002 0.006 0.007 0.011 0.026 0.016 0.011 0.011 0.004 0.007 0.009 0.002 0.001 0 0.002 0.002 0.001 0 0.001 0 0 0.001 0.003 0.002 0.001 0 0 0 0.002 0.009 0.013 0.013 0.007 0.003 0.001 0.004 0.005 0.003 0.001 0.003 0.002 0.001 0 0.001 0 0 0.001 0.001 0.003 0.003 0.001 0.005 0.01 0.007 0.007 0.005 0.004 0.002 0 0.003 0.006 0.014 0.014 0.026 0.011 0.026 0.008 0.004 0.008 0.014 0.006 0.001 0.001 0.001 0 0 0 0 0 0.003 0 0 0.029 0.077 0.047 0.028 0.036 0.016 0.022 0.02 0.008 0.022 0.022 0.015 0.02 0.016 0.014 0.009 0.006 0.015 0.017 0.011 0.011 0.015 0 0 0.008 0.022 0.037 0.054 0.048 0.078 0 0 0.031 0.023 0.029 0 0 0 0 0 0 0 0 0.001 0.006 0.017 0.036 0.031 0.038 0.024 0.024 0.001 0.001 0.001 0.001 0.068 0.059 0.063 0.042 0.043 0.035 0.044 0.04 0.061 0.029 0.025 0.006 0.006 0.006 0.005 0.005 0.009 0.005 0.003 0.002 0.003 0.011 0.004 0.001 0.002 0.003 0.005 0.003 0.002 0.002 0.004 0.002 0.002 0.006 0.006 0.004 0.006 0.009 0.008 0.004 0.01 0.009 0.017 0.031 0.013 0.016 0.019 0.009 0.004 0.005 0.002 0.002 0.008 0.03 0.033 0.025 0.034 0.039 0.04 0.074 0.064 0 0.006 0.03 0.021 0.01 0.002 0.001 0.001 0 0.002 0.004 0 0.002 0.016 0.026 0.045 0.048 0.095 0.08 
0.089 0.022 0 0 0 0 0.009 0.006 0.007 0 0.003 0.003 0.001 0.001 0 0 0 0 0 0 0 0 0.009 0.01 0.01 0.022 0.017 0.007 0.007 0.003 0.002 0.002 0.001 0.004 0.003 0.007 0.005 0.004 0.003 0.003 0.063 0.233 0.568 0.426 0.286 1 0.337 0.205 0.423 0.418 0.331 0.377 0.09 0.063 0.171 0.062 0.057 0.069 0.029 0.036 0.017 0.008 0.023 0.019 0.016 0.009 0.005 0.013 0.007 0.003 0.004 0.001 0 0 0 0.086 0.231 0.389 0.315 0.135 0.126 0.078 0.112 0.078 0.073 0.065 0.074 0.041 0.006 0.003 0 0.001 0.002 0.001 0.001 0.002 0.003 0.001 0.002 0.008 0.008 0.009 0.004 0.002 0 0 0.215 0.392 0.727 0.523 0.348 0.017 0.067 0.012 0.006 0.286 0.53 0.296 0.042 0.089 0.047 0.045 0.017 0.021 0.05 0.079 0.124 0 0 0.033 0.088 0.063 0.047 0.041 0.028 0.038 0.032 0.014 0.03 0.023 0.012 0.013 0.02 0.019 0.007 0.005 0.014 0.019 0.008 0.008 0.015 0 0 0.021 0.073 0.172 0.224 0.305 0.138 0 0 0.096 0.073 0.092 0 0 0 0.002 0 0 0 0 0 0.005 0.012 0.03 0.036 0.054 0.027 0.026 0.003 0.003 0.006 0.007 0.148 0.221 0.21 0.14 0.124 0.113 0.134 0.151 0.223 0.092 0.139 0.034 0.045 0.036 0.018 0.016 0.065 0.03 0.012 0.001 0.001 0.031 0.012 0.005 0.004 0.012 0.008 0.005 0.003 0.005 0.003 0.003 0.005 0.014 0.022 0.016 0.017 0.033 0.028 0.021 0.034 0.028 0.05 0.094 0.037 0.055 0.053 0.046 0.024 0.022 0.01 0.01 0.034 0.096 0.112 0.094 0.112 0.134 0.102 0.13 0.092 0 0.013 0.013 0.016 0.012 0.006 0.001 0.005 0.002 0.001 0.001 0.005 0.002 0.101 0.151 0.309 0.313 0 0 0 0 0.002 0.002 0.001 0 0.001 0 0 0.001 0 0 0 0 0 0 0 0 0.015 0.016 0.016 0.032 0.02 0.007 0.006 0.003 0.001 0.002 0.002 0.004 0.004 0.003 0.002 0.002 0 0 0.003 0.012 0.025 0.027 0.016 0.015 0.001 0.001 0.014 0.016 0.019 0.039 0.022 0.017 0.017 0.007 0.008 0.005 0.003 0.004 0.002 0 0.003 0.003 0 0.001 0 0.003 0.003 0.001 0.002 0 0 0 0 0.006 0.015 0.019 0.013 0.008 0.008 0.006 0.008 0.004 0.007 0.006 0.005 0.002 0 0 0 0 0 0 0 0.002 0.003 0.001 0.003 0.006 0.004 0.005 0.005 0.003 0 0 0.005 0.01 0.021 0.018 0.047 0.007 0.034 0.009 0.005 0.01 0.02 0.012 0.001 0.001 0.004 0.004 0.002 0 0.002 0.003 0.007 0 0 0.035 0.106 0.081 0.055 0.041 0.034 0.037 0.03 0.011 0.038 0.037 0.018 0.025 0.024 0.019 0.006 0.007 0.02 0.024 0.006 0.005 0.017 0 0 0.007 0.025 0.048 0.074 0.073 0.109 0 0 0.03 0.026 0.032 0 0 0 0 0 0 0.001 0.004 0.006 0.015 0.028 0.059 0.042 0.052 0.042 0.041 0.005 0.003 0.003 0.004 0.096 0.086 0.087 0.06 0.055 0.048 0.055 0.059 0.085 0.036 0.036 0.005 0.006 0.005 0.003 0.001 0.004 0.003 0.001 0 0 0.006 0.003 0.001 0.001 0.003 0.003 0 0.001 0.002 0.001 0.001 0.002 0.005 0.01 0.007 0.008 0.014 0.013 0.007 0.014 0.01 0.02 0.037 0.019 0.015 0.021 0.02 0.009 0.01 0.007 0.006 0.015 0.041 0.041 0.035 0.044 0.053 0.049 0.098 0.088 0 0.011 0.034 0.032 0.017 0.007 0.001 0.001 0 0 0 0 0.002 0.027 0.035 0.072 0.073 0.128 0.109 
0.013 0.003 0 0 0 0 0.002 0.002 0.003 0 0 0 0.001 0.001 0 0 0 0 0 0 0 0 0.001 0.002 0.002 0.006 0.004 0.002 0.002 0.001 0.001 0.001 0.001 0 0.003 0.002 0.002 0.002 0.001 0 0.015 0.058 0.151 0.107 0.075 0.249 1 0.638 0.11 0.113 0.085 0.087 0.017 0.016 0.044 0.013 0.017 0.02 0.008 0.007 0.006 0.002 0.008 0.005 0.005 0.002 0.002 0.004 0.003 0.001 0.001 0.001 0 0 0 0.023 0.064 0.096 0.076 0.04 0.039 0.024 0.033 0.021 0.015 0.014 0.017 0.009 0.002 0.001 0.001 0 0 0.003 0.003 0.003 0.003 0.002 0.003 0.003 0.002 0.002 0.002 0.002 0 0 0.048 0.094 0.178 0.136 0.089 0.004 0.012 0.002 0 0.07 0.142 0.075 0.135 0.293 0.013 0.014 0.004 0.005 0.015 0.022 0.037 0 0 0.008 0.022 0.015 0.011 0.014 0.012 0.013 0.009 0.002 0.008 0.007 0.007 0.005 0.005 0.004 0.002 0.002 0.001 0.002 0.003 0.002 0.006 0 0 0.002 0.007 0.034 0.046 0.061 0.034 0 0 0.018 0.013 0.014 0 0 0 0 0 0 0 0 0 0.003 0.006 0.008 0.005 0.013 0.009 0.007 0.001 0.001 0 0 0.022 0.04 0.04 0.022 0.019 0.02 0.023 0.027 0.043 0.025 0.027 0.005 0.005 0.007 0.003 0.002 0.015 0.008 0.002 0 0 0.006 0.002 0 0.001 0.002 0.001 0 0 0.002 0.001 0.001 0.001 0.002 0.004 0.005 0.003 0.005 0.008 0.004 0.007 0.006 0.008 0.012 0.004 0.01 0.012 0.007 0.004 0.005 0.005 0.004 0.01 0.026 0.026 0.017 0.017 0.02 0.012 0.03 0.023 0 0.002 0.003 0.004 0.001 0 0 0.001 0 0 0 0.002 0 0.02 0.03 0.064 0.064 0 0 0 0 0 0 0 0 0 0 0.002 0.003 0 0 0 0 0 0 0 0 0.002 0.004 0.001 0.003 0.003 0 0.001 0.001 0 0.001 0.001 0.001 0 0.001 0 0 0 0 0 0.005 0.006 0.005 0.005 0.002 0 0 0.002 0.002 0.005 0.009 0.002 0.005 0.005 0.004 0.003 0.001 0.002 0 0 0.002 0.002 0.001 0.001 0.002 0 0 0.001 0 0.002 0.001 0 0 0 0 0.003 0.005 0.003 0 0.001 0 0 0.001 0.001 0 0 0.001 0 0 0 0 0 0 0 0 0.001 0 0 0.001 0.002 0.002 0.002 0 0 0 0.001 0.001 0.003 0.003 0.011 0.001 0.008 0.002 0.001 0.003 0.004 0.003 0 0 0.002 0.002 0.001 0.001 0 0 0.002 0 0 0.009 0.023 0.017 0.014 0.011 0.013 0.016 0.015 0.003 0.01 0.009 0.007 0.007 0.006 0.005 0.003 0.001 0.004 0.005 0.002 0.002 0.004 0 0 0.005 0.01 0.009 0.016 0.016 0.026 0 0 0.012 0.012 0.01 0 0 0 0 0 0 0 0 0 0.003 0.006 0.012 0.011 0.011 0.008 0.008 0 0 0 0 0.022 0.022 0.023 0.017 0.016 0.014 0.016 0.015 0.022 0.004 0.004 0.002 0.001 0.002 0 0.001 0.001 0.002 0 0 0 0.002 0 0 0 0 0 0 0 0 0.001 0.002 0.002 0.003 0.003 0.002 0.003 0.004 0.004 0.003 0.004 0.002 0.006 0.009 0.007 0.005 0.005 0.007 0.003 0.004 0.001 0.001 0.001 0.012 0.012 0.01 0.011 0.012 0.013 0.024 0.021 0 0.002 0.001 0.003 0.002 0.002 0.001 0 0 0 0 0 0.002 0.003 0.006 0.016 0.016 0.032 0.026 
0.011 0.003 0 0 0 0 0 0 0 0 0 0.001 0.001 0 0 0 0 0 0 0 0 0 0.001 0.001 0.002 0.003 0.003 0.001 0 0 0 0 0 0 0 0 0 0 0 0 0.011 0.023 0.07 0.059 0.04 0.125 0.502 1 0.061 0.057 0.041 0.035 0.006 0.004 0.019 0.007 0.006 0.008 0.005 0.005 0.003 0.001 0.002 0.001 0.001 0.001 0 0.001 0 0 0 0 0 0 0 0.01 0.035 0.051 0.042 0.021 0.016 0.01 0.016 0.014 0.006 0.008 0.007 0.005 0 0 0 0 0 0 0 0 0 0 0 0.001 0 0.001 0.001 0 0 0 0.031 0.051 0.09 0.073 0.046 0 0.004 0.002 0.001 0.042 0.072 0.038 0.082 0.157 0.005 0.004 0.001 0.004 0.006 0.01 0.014 0 0 0.003 0.01 0.008 0.003 0.002 0.003 0.003 0.002 0.001 0.003 0.003 0 0.004 0.002 0.002 0.001 0.001 0.003 0.004 0.001 0.001 0.002 0 0 0 0.004 0.013 0.02 0.03 0.015 0 0 0.006 0.007 0.008 0 0 0 0 0 0 0 0 0 0.001 0.003 0.004 0.002 0.003 0.004 0.004 0.001 0 0 0 0.016 0.02 0.021 0.015 0.014 0.011 0.013 0.013 0.02 0.007 0.012 0.002 0.003 0.003 0.001 0.001 0.008 0.004 0.002 0.001 0 0.004 0.001 0.001 0 0.001 0.001 0.001 0.001 0.001 0.001 0.001 0.002 0.002 0.002 0.001 0.002 0.002 0.002 0.001 0.002 0.003 0.003 0.004 0.006 0.007 0.005 0.005 0.003 0.002 0.001 0.001 0.004 0.005 0.009 0.006 0.007 0.012 0.008 0.013 0.011 0 0.002 0.002 0.002 0.001 0 0 0.002 0.001 0.001 0.001 0 0 0.014 0.014 0.029 0.03 0 0 0 0 0 0.001 0 0 0.001 0 0 0 0 0 0 0 0 0 0 0 0.001 0.002 0.001 0.002 0.002 0.001 0 0 0 0 0 0 0 0 0 0 0 0 0.002 0.003 0.005 0.005 0.002 0.004 0.002 0.001 0.002 0.003 0.003 0.007 0.005 0.005 0.004 0.001 0.002 0.001 0.001 0.001 0.001 0.001 0.001 0.001 0.001 0 0 0.001 0.001 0 0 0 0 0 0 0 0.003 0.003 0.002 0 0 0 0 0 0 0 0 0 0 0 0 0 0 0 0 0 0 0 0 0 0 0 0 0 0 0 0 0.001 0.004 0.004 0.005 0 0.003 0.001 0.001 0.002 0.005 0.002 0 0 0 0 0 0 0 0 0.001 0 0 0.004 0.01 0.006 0.005 0.004 0.002 0.004 0.003 0.003 0.005 0.004 0.002 0.003 0.003 0.002 0.001 0.001 0.001 0.001 0 0 0.002 0 0 0 0.002 0.005 0.008 0.009 0.011 0 0 0.005 0.003 0.003 0 0 0 0 0 0 0 0 0 0 0.001 0.005 0.005 0.006 0.005 0.005 0 0 0 0 0.009 0.009 0.009 0.005 0.005 0.005 0.004 0.006 0.009 0.003 0.005 0.003 0.003 0.002 0.002 0.001 0.002 0.001 0 0 0 0.002 0.001 0 0 0 0.001 0 0 0 0 0 0 0 0.001 0 0.001 0.002 0.001 0 0.003 0.001 0.003 0.006 0.002 0.003 0.003 0.005 0.001 0.001 0 0 0.002 0.005 0.006 0.005 0.004 0.006 0.009 0.011 0.009 0 0.002 0.001 0.001 0 0 0 0.001 0 0 0 0.001 0 0.004 0.005 0.009 0.009 0.012 0.011 
0.064 0.019 0 0 0 0 0.005 0.004 0.003 0 0.001 0.001 0.001 0.002 0 0 0 0 0 0 0 0 0.006 0.008 0.01 0.018 0.012 0.003 0.004 0.001 0.001 0.001 0.001 0.002 0.003 0.003 0.003 0.003 0.002 0.002 0.026 0.112 0.274 0.26 0.201 0.35 0.098 0.058 1 0.848 0.29 0.224 0.051 0.035 0.101 0.038 0.041 0.042 0.021 0.022 0.01 0.002 0.01 0.009 0.005 0.001 0.003 0.006 0.004 0.001 0.003 0 0 0 0 0.043 0.136 0.205 0.151 0.08 0.073 0.049 0.069 0.047 0.04 0.033 0.032 0.026 0.006 0.006 0.003 0.002 0.003 0.003 0.003 0.002 0.002 0.002 0.002 0.004 0.005 0.005 0.005 0.002 0 0 0.09 0.185 0.351 0.335 0.234 0.011 0.036 0.011 0.005 0.141 0.29 0.158 0.018 0.037 0.02 0.023 0.006 0.011 0.03 0.037 0.064 0 0 0.024 0.064 0.033 0.022 0.023 0.023 0.021 0.011 0.007 0.018 0.018 0.009 0.013 0.011 0.01 0.003 0.004 0.008 0.01 0.005 0.003 0.014 0 0 0.016 0.043 0.095 0.141 0.197 0.096 0 0 0.053 0.04 0.039 0 0 0 0 0 0 0 0 0.004 0.006 0.009 0.023 0.02 0.029 0.02 0.02 0 0 0.002 0.002 0.091 0.139 0.132 0.068 0.067 0.06 0.069 0.088 0.139 0.061 0.095 0.024 0.025 0.028 0.015 0.013 0.036 0.021 0.011 0.006 0.004 0.023 0.012 0.005 0.004 0.01 0.011 0.003 0.002 0.003 0.007 0.003 0.005 0.01 0.011 0.007 0.007 0.016 0.017 0.011 0.017 0.017 0.033 0.043 0.024 0.036 0.037 0.025 0.011 0.013 0.01 0.01 0.028 0.066 0.071 0.051 0.054 0.063 0.052 0.084 0.059 0 0.005 0.018 0.012 0.007 0.003 0 0.002 0.001 0 0.002 0.004 0.001 0.074 0.103 0.196 0.2 0 0 0 0 0.003 0.005 0.004 0 0.001 0.001 0.001 0.005 0 0 0 0 0 0 0 0 0.01 0.008 0.016 0.026 0.019 0.007 0.009 0.002 0.002 0.002 0.001 0.006 0.004 0.01 0.007 0.006 0.002 0 0.003 0.01 0.023 0.015 0.014 0.015 0.004 0.004 0.01 0.013 0.017 0.032 0.02 0.014 0.017 0.01 0.009 0.006 0.005 0.005 0.004 0.002 0.004 0.005 0.006 0.004 0.001 0.005 0.006 0.004 0.005 0.002 0 0.001 0.001 0.002 0.01 0.016 0.008 0.003 0.003 0.002 0.003 0.002 0.003 0.003 0.003 0.001 0.001 0.003 0.003 0.001 0 0.002 0.003 0.001 0.003 0.002 0.003 0.01 0.011 0.009 0.009 0.002 0 0 0.011 0.016 0.025 0.022 0.037 0.004 0.021 0.009 0.004 0.013 0.019 0.011 0.001 0.001 0 0 0 0 0.001 0.001 0.002 0 0 0.031 0.078 0.046 0.043 0.036 0.023 0.028 0.028 0.009 0.033 0.03 0.018 0.019 0.018 0.019 0.013 0.014 0.018 0.02 0.011 0.011 0.024 0 0 0.004 0.018 0.041 0.061 0.057 0.085 0 0 0.025 0.021 0.028 0.001 0.001 0.002 0.002 0.001 0 0 0.001 0.003 0.01 0.015 0.035 0.037 0.045 0.033 0.032 0.002 0.001 0.001 0.002 0.069 0.068 0.069 0.042 0.034 0.032 0.044 0.045 0.069 0.02 0.028 0.003 0.004 0.004 0.002 0.001 0.005 0.004 0.002 0.002 0.001 0.008 0.005 0.003 0 0.004 0.005 0.003 0.001 0.003 0.003 0.004 0.003 0.004 0.007 0.005 0.007 0.011 0.011 0.006 0.012 0.014 0.016 0.041 0.012 0.016 0.019 0.02 0.006 0.006 0.001 0.001 0.007 0.025 0.026 0.033 0.045 0.054 0.046 0.07 0.063 0 0.011 0.016 0.02 0.01 0.003 0 0.002 0.001 0.002 0.002 0.004 0.007 0.019 0.024 0.054 0.057 0.091 0.086 
0.056 0.011 0 0 0 0 0.005 0.006 0.004 0 0.002 0 0.001 0.001 0 0 0 0 0 0 0 0 0.007 0.01 0.006 0.022 0.015 0.002 0.004 0.002 0.002 0.002 0.001 0.004 0.002 0.004 0.003 0.003 0.001 0 0.038 0.108 0.3 0.282 0.214 0.339 0.099 0.065 0.767 1 0.333 0.233 0.052 0.039 0.109 0.031 0.029 0.041 0.017 0.018 0.009 0.003 0.013 0.009 0.005 0.002 0.001 0.007 0.003 0.002 0.001 0.001 0 0 0 0.048 0.149 0.227 0.174 0.078 0.077 0.044 0.059 0.047 0.052 0.032 0.031 0.023 0.004 0.006 0.004 0 0.002 0.002 0.002 0.002 0.003 0.001 0.002 0.006 0.006 0.005 0.004 0.002 0.001 0 0.121 0.217 0.39 0.377 0.247 0.017 0.044 0.015 0.006 0.175 0.331 0.179 0.012 0.025 0.021 0.023 0.011 0.009 0.029 0.043 0.077 0 0 0.015 0.062 0.041 0.033 0.032 0.02 0.024 0.029 0.014 0.024 0.025 0.01 0.014 0.013 0.009 0.005 0.005 0.015 0.017 0.006 0.005 0.014 0 0 0.015 0.054 0.11 0.146 0.198 0.099 0 0 0.075 0.063 0.071 0 0 0 0 0 0 0 0 0 0.006 0.017 0.035 0.034 0.044 0.027 0.026 0 0 0 0 0.092 0.147 0.144 0.104 0.092 0.09 0.103 0.104 0.149 0.056 0.093 0.016 0.018 0.018 0.012 0.011 0.031 0.013 0.004 0.001 0.001 0.016 0.006 0.004 0.003 0.009 0.004 0.001 0.001 0.003 0.001 0.001 0.001 0.006 0.009 0.006 0.007 0.011 0.013 0.005 0.015 0.01 0.022 0.044 0.023 0.025 0.029 0.028 0.013 0.012 0.007 0.007 0.032 0.068 0.071 0.055 0.062 0.087 0.053 0.078 0.063 0 0.005 0.012 0.026 0.011 0.005 0 0.001 0.001 0 0 0.004 0.001 0.063 0.091 0.198 0.2 0 0 0 0 0.001 0.001 0.001 0 0.001 0.001 0.001 0.001 0 0 0 0 0 0 0 0 0.006 0.008 0.012 0.019 0.015 0.006 0.005 0.001 0 0.001 0 0.004 0.002 0.003 0.003 0.002 0.002 0 0.003 0.011 0.026 0.021 0.019 0.015 0.005 0.003 0.015 0.019 0.018 0.036 0.018 0.014 0.02 0.009 0.011 0.012 0.006 0.007 0.004 0.001 0.003 0.002 0.004 0.002 0.001 0.002 0.002 0.002 0.001 0.001 0 0 0 0.004 0.013 0.023 0.014 0.005 0.004 0.003 0.003 0.003 0.002 0.002 0.002 0 0 0 0 0 0 0 0 0.001 0.001 0 0.001 0.006 0.005 0.005 0.003 0.001 0 0 0.004 0.008 0.02 0.019 0.034 0.008 0.025 0.006 0.005 0.011 0.021 0.01 0.002 0.002 0.003 0.003 0 0 0.002 0.003 0.004 0 0 0.024 0.077 0.055 0.042 0.037 0.029 0.035 0.028 0.012 0.032 0.028 0.016 0.017 0.017 0.014 0.008 0.004 0.01 0.012 0.006 0.003 0.016 0 0 0.003 0.022 0.036 0.058 0.058 0.079 0 0 0.03 0.025 0.028 0 0 0 0 0 0 0 0 0.001 0.006 0.018 0.04 0.034 0.035 0.022 0.022 0.001 0.001 0.002 0.002 0.063 0.068 0.068 0.048 0.04 0.037 0.039 0.04 0.066 0.029 0.025 0.009 0.008 0.008 0.006 0.006 0.01 0.007 0.003 0.003 0 0.011 0.005 0.002 0.001 0.005 0.003 0.002 0.001 0.002 0.003 0.002 0.004 0.013 0.012 0.008 0.011 0.018 0.016 0.007 0.019 0.012 0.022 0.028 0.016 0.022 0.024 0.032 0.011 0.018 0 0 0.009 0.039 0.041 0.034 0.037 0.045 0.045 0.07 0.065 0 0.008 0.021 0.018 0.013 0.007 0.002 0.002 0.002 0.001 0.001 0 0.001 0.013 0.016 0.053 0.058 0.094 0.079 
0.093 0.028 0 0 0 0 0.004 0.006 0.007 0 0.001 0.002 0.001 0.002 0 0 0 0 0 0 0 0 0.007 0.014 0.011 0.029 0.021 0.008 0.01 0.002 0 0 0 0.003 0.002 0.005 0.004 0.002 0 0 0.047 0.128 0.391 0.63 0.59 0.315 0.099 0.07 0.341 0.408 1 0.416 0.093 0.069 0.189 0.061 0.059 0.076 0.026 0.032 0.021 0.008 0.015 0.014 0.012 0.005 0.004 0.011 0.009 0.003 0.001 0 0 0.001 0 0.061 0.263 0.405 0.217 0.098 0.078 0.055 0.085 0.057 0.044 0.04 0.034 0.025 0.006 0.003 0.002 0.001 0.002 0.002 0.002 0.003 0.005 0.002 0.002 0.01 0.01 0.009 0.007 0.002 0 0 0.102 0.19 0.336 0.289 0.238 0.026 0.069 0.014 0.005 0.158 0.292 0.145 0.01 0.022 0.026 0.026 0.011 0.011 0.028 0.041 0.064 0 0 0.024 0.101 0.076 0.054 0.043 0.037 0.042 0.032 0.018 0.038 0.034 0.024 0.027 0.025 0.019 0.016 0.013 0.016 0.021 0.011 0.009 0.026 0 0 0.021 0.073 0.163 0.227 0.293 0.155 0 0 0.084 0.066 0.077 0 0 0 0.001 0 0 0.001 0.001 0.004 0.011 0.019 0.037 0.05 0.062 0.037 0.037 0.003 0.002 0.003 0.002 0.157 0.227 0.218 0.141 0.12 0.11 0.132 0.141 0.228 0.116 0.159 0.033 0.038 0.038 0.026 0.015 0.068 0.041 0.012 0.006 0.004 0.035 0.013 0.006 0.004 0.008 0.008 0.004 0.001 0.001 0.005 0.005 0.006 0.013 0.015 0.012 0.014 0.017 0.021 0.013 0.023 0.017 0.047 0.081 0.047 0.051 0.05 0.052 0.024 0.021 0.016 0.015 0.044 0.106 0.121 0.093 0.101 0.119 0.086 0.132 0.103 0 0.012 0.025 0.019 0.014 0.008 0 0.007 0.003 0.001 0.004 0.004 0.002 0.104 0.144 0.299 0.299 0 0 0 0 0.003 0.005 0.002 0 0 0.001 0.002 0.003 0 0 0 0 0 0 0 0 0.009 0.012 0.018 0.034 0.027 0.005 0.009 0.005 0.003 0.002 0.002 0.006 0.004 0.006 0.004 0.003 0.003 0.001 0.002 0.012 0.029 0.028 0.014 0.022 0.006 0.005 0.015 0.015 0.021 0.049 0.028 0.014 0.024 0.011 0.012 0.012 0.006 0.008 0.004 0.002 0.003 0.006 0.005 0.003 0.002 0.005 0.004 0.005 0.003 0 0 0.002 0.001 0.001 0.012 0.019 0.017 0.009 0.006 0.007 0.008 0.003 0.005 0.004 0.003 0.001 0 0.001 0.001 0 0 0.002 0.002 0.003 0.002 0.002 0.004 0.011 0.009 0.009 0.005 0.002 0.001 0 0.009 0.016 0.029 0.026 0.052 0.017 0.05 0.011 0.008 0.017 0.025 0.014 0 0.001 0.003 0.003 0.002 0.001 0.003 0.006 0.007 0 0 0.04 0.116 0.083 0.063 0.058 0.039 0.048 0.039 0.013 0.05 0.051 0.034 0.035 0.036 0.029 0.017 0.016 0.027 0.029 0.013 0.01 0.027 0 0 0.011 0.041 0.056 0.095 0.09 0.118 0 0 0.05 0.045 0.049 0 0 0 0.002 0 0 0.002 0.003 0.006 0.016 0.027 0.064 0.059 0.066 0.046 0.045 0.005 0.004 0.003 0.001 0.11 0.101 0.102 0.072 0.069 0.066 0.07 0.066 0.1 0.036 0.049 0.011 0.012 0.011 0.007 0.006 0.011 0.009 0.008 0.003 0.002 0.02 0.01 0.003 0.004 0.007 0.007 0.001 0.001 0.003 0.005 0.006 0.008 0.014 0.013 0.01 0.011 0.014 0.018 0.009 0.021 0.018 0.034 0.054 0.028 0.039 0.034 0.034 0.013 0.016 0.004 0.004 0.013 0.051 0.056 0.049 0.059 0.066 0.059 0.113 0.102 0 0.02 0.033 0.032 0.021 0.009 0.005 0.002 0.001 0.002 0.002 0.002 0.005 0.029 0.044 0.088 0.089 0.145 0.123 
0.203 0.053 0 0 0 0 0.023 0.025 0.016 0 0.007 0.004 0.003 0.006 0 0 0 0 0 0 0 0 0.021 0.018 0.027 0.056 0.036 0.012 0.014 0.007 0.004 0.003 0.002 0.009 0.012 0.013 0.005 0.005 0.002 0.001 0.067 0.247 0.63 0.503 0.355 0.385 0.123 0.085 0.262 0.29 0.434 1 0.214 0.146 0.453 0.147 0.125 0.157 0.071 0.086 0.051 0.02 0.049 0.041 0.036 0.02 0.012 0.034 0.018 0.005 0.01 0.004 0 0.004 0 0.09 0.27 0.431 0.346 0.159 0.112 0.084 0.12 0.077 0.068 0.065 0.066 0.043 0.009 0.003 0.007 0.003 0.002 0.005 0.007 0.007 0.01 0.006 0.008 0.019 0.018 0.016 0.012 0.01 0 0 0.128 0.234 0.474 0.398 0.458 0.043 0.145 0.041 0.022 0.228 0.437 0.243 0.019 0.032 0.026 0.031 0.008 0.009 0.04 0.055 0.089 0 0 0.057 0.219 0.137 0.078 0.085 0.082 0.076 0.056 0.028 0.07 0.066 0.044 0.05 0.045 0.04 0.019 0.015 0.042 0.051 0.019 0.018 0.038 0 0 0.042 0.13 0.357 0.502 0.665 0.333 0 0 0.19 0.151 0.183 0 0.001 0.001 0.003 0.001 0.001 0.001 0.003 0.003 0.008 0.02 0.056 0.086 0.121 0.071 0.07 0.006 0.006 0.009 0.009 0.315 0.479 0.461 0.29 0.262 0.239 0.282 0.306 0.472 0.207 0.332 0.084 0.112 0.094 0.062 0.043 0.135 0.058 0.017 0.012 0.008 0.053 0.025 0.014 0.011 0.02 0.021 0.008 0.005 0.008 0.018 0.014 0.016 0.032 0.032 0.024 0.027 0.04 0.042 0.027 0.053 0.037 0.08 0.152 0.077 0.081 0.099 0.097 0.038 0.046 0.031 0.028 0.08 0.215 0.227 0.17 0.198 0.246 0.189 0.271 0.212 0 0.026 0.037 0.046 0.026 0.011 0.003 0.008 0.006 0.005 0.01 0.018 0.008 0.224 0.315 0.687 0.687 0 0 0 0 0.003 0.003 0.005 0 0.002 0.001 0.002 0.005 0 0 0 0 0 0 0 0 0.037 0.037 0.037 0.082 0.067 0.023 0.01 0.006 0.002 0.004 0.003 0.008 0.011 0.009 0.006 0.006 0.001 0 0.01 0.033 0.079 0.059 0.04 0.052 0.019 0.01 0.04 0.043 0.048 0.124 0.055 0.041 0.055 0.022 0.027 0.03 0.009 0.009 0.003 0.002 0.007 0.006 0.001 0.003 0.005 0.006 0.004 0.005 0.003 0 0 0 0 0.014 0.04 0.058 0.044 0.022 0.018 0.014 0.019 0.013 0.011 0.01 0.01 0.008 0.002 0.002 0.005 0.003 0.001 0.005 0.006 0.009 0.007 0.005 0.011 0.014 0.012 0.012 0.011 0.004 0 0 0.018 0.04 0.073 0.064 0.124 0.02 0.082 0.027 0.014 0.03 0.064 0.03 0.002 0.004 0.01 0.009 0.003 0.002 0.009 0.013 0.02 0 0 0.06 0.253 0.173 0.119 0.103 0.096 0.099 0.074 0.029 0.101 0.099 0.055 0.068 0.057 0.048 0.02 0.016 0.044 0.063 0.015 0.013 0.053 0 0 0.027 0.08 0.125 0.208 0.199 0.258 0 0 0.088 0.065 0.076 0 0 0 0 0 0.001 0.002 0.003 0.004 0.023 0.051 0.112 0.112 0.131 0.103 0.1 0.011 0.004 0.001 0.003 0.21 0.225 0.231 0.131 0.121 0.114 0.132 0.15 0.218 0.074 0.097 0.024 0.027 0.026 0.018 0.019 0.025 0.025 0.012 0.006 0.005 0.03 0.015 0.009 0.006 0.013 0.011 0.005 0.002 0.006 0.008 0.008 0.012 0.017 0.021 0.013 0.016 0.032 0.032 0.018 0.039 0.034 0.057 0.096 0.049 0.059 0.057 0.048 0.023 0.026 0.009 0.009 0.031 0.087 0.096 0.094 0.107 0.135 0.125 0.234 0.207 0 0.041 0.072 0.07 0.045 0.019 0.006 0.004 0.003 0.002 0.003 0.002 0.007 0.063 0.088 0.194 0.199 0.308 0.262 
0.082 0.013 0 0 0 0 0.013 0.016 0.008 0 0.003 0.004 0.001 0.001 0 0 0 0 0 0 0 0 0.007 0.009 0.013 0.022 0.013 0.003 0.004 0 0 0 0 0.003 0.004 0.006 0.002 0.001 0 0 0.008 0.037 0.103 0.079 0.052 0.061 0.024 0.014 0.047 0.058 0.068 0.148 1 0.56 0.117 0.098 0.261 0.107 0.046 0.049 0.022 0.014 0.036 0.025 0.017 0.012 0.01 0.021 0.009 0.003 0.005 0.003 0 0 0 0.012 0.046 0.067 0.042 0.018 0.017 0.014 0.015 0.015 0.013 0.009 0.011 0.008 0.002 0.002 0 0 0 0 0.001 0.001 0.001 0 0.001 0.007 0.007 0.006 0.005 0.005 0.003 0 0.021 0.038 0.086 0.076 0.144 0.024 0.053 0.011 0.008 0.046 0.083 0.041 0.005 0.007 0.004 0.002 0.001 0.001 0.006 0.007 0.016 0 0 0.018 0.069 0.051 0.03 0.03 0.028 0.034 0.022 0.01 0.023 0.027 0.011 0.02 0.019 0.014 0.01 0.005 0.016 0.02 0.008 0.007 0.015 0 0 0.023 0.062 0.133 0.193 0.24 0.126 0 0 0.075 0.06 0.067 0 0 0.001 0.001 0 0.001 0.002 0.002 0.003 0.008 0.017 0.034 0.033 0.047 0.028 0.028 0.004 0.001 0.003 0.005 0.111 0.185 0.177 0.115 0.106 0.096 0.11 0.127 0.187 0.167 0.408 0.297 0.369 0.286 0.196 0.164 0.092 0.033 0.007 0.006 0.006 0.028 0.011 0.008 0.007 0.014 0.011 0.008 0.007 0.007 0.007 0.004 0.006 0.011 0.019 0.016 0.016 0.023 0.022 0.014 0.025 0.017 0.046 0.065 0.034 0.048 0.053 0.039 0.017 0.021 0.014 0.013 0.053 0.13 0.124 0.083 0.089 0.112 0.081 0.104 0.075 0 0.009 0.013 0.017 0.008 0.003 0 0.006 0.004 0.003 0.004 0.007 0.001 0.095 0.123 0.243 0.244 0 0 0 0 0 0.003 0.004 0 0.001 0 0.001 0.001 0 0 0 0 0 0 0 0 0.013 0.012 0.013 0.029 0.013 0.003 0.003 0 0 0 0 0.001 0.001 0.003 0.001 0.001 0.001 0 0.004 0.008 0.028 0.019 0.012 0.017 0.006 0.003 0.012 0.012 0.014 0.043 0.025 0.018 0.021 0.009 0.012 0.012 0.006 0.005 0.002 0.001 0.005 0.005 0.003 0.002 0 0.005 0.003 0.002 0.002 0 0 0 0 0.006 0.01 0.019 0.013 0.003 0.004 0.003 0.002 0.002 0.002 0.001 0.002 0 0 0 0 0 0 0 0 0 0.001 0 0 0.004 0.004 0.004 0.002 0 0 0 0.006 0.013 0.021 0.018 0.028 0.009 0.038 0.013 0.009 0.009 0.019 0.01 0 0 0.003 0.003 0 0.002 0.003 0.003 0.005 0 0 0.025 0.099 0.062 0.048 0.046 0.042 0.04 0.029 0.015 0.037 0.043 0.028 0.027 0.025 0.021 0.012 0.008 0.018 0.024 0.006 0.003 0.018 0 0 0.007 0.027 0.039 0.066 0.06 0.092 0 0 0.032 0.024 0.033 0 0 0 0 0 0 0.003 0.003 0.004 0.011 0.021 0.058 0.043 0.049 0.036 0.036 0 0 0.001 0.001 0.07 0.074 0.075 0.048 0.048 0.044 0.053 0.048 0.072 0.031 0.032 0.009 0.013 0.01 0.009 0.006 0.009 0.008 0.003 0.001 0.001 0.013 0.001 0.001 0.002 0.004 0.001 0 0 0 0.002 0.001 0.001 0.005 0.007 0.004 0.005 0.01 0.008 0.005 0.012 0.007 0.016 0.031 0.019 0.017 0.019 0.025 0.013 0.015 0.003 0.002 0.01 0.039 0.044 0.028 0.036 0.048 0.039 0.083 0.078 0 0.015 0.032 0.021 0.015 0.005 0 0 0 0 0.001 0.003 0 0.016 0.024 0.059 0.06 0.113 0.092 
0.031 0.005 0 0 0 0 0.017 0.017 0.013 0 0.006 0 0.001 0.004 0 0 0 0 0 0 0 0 0.004 0.005 0.004 0.007 0.007 0.001 0.004 0.002 0.002 0.002 0.001 0.003 0.002 0.004 0.003 0 0 0 0.01 0.017 0.047 0.031 0.02 0.025 0.009 0.005 0.023 0.028 0.03 0.079 0.378 1 0.119 0.121 0.35 0.128 0.056 0.05 0.03 0.015 0.036 0.026 0.021 0.013 0.011 0.022 0.006 0.001 0.006 0.002 0 0 0 0.009 0.015 0.028 0.025 0.009 0.006 0.006 0.006 0.005 0.006 0.004 0.005 0.003 0.001 0.002 0.001 0.001 0 0.001 0.001 0.001 0.003 0.001 0.001 0.005 0.005 0.005 0.006 0.003 0.002 0 0.006 0.014 0.037 0.035 0.051 0.007 0.03 0.008 0.006 0.015 0.029 0.012 0.001 0.001 0.001 0.001 0 0 0.002 0.002 0.004 0 0 0.006 0.034 0.021 0.019 0.017 0.013 0.014 0.012 0.006 0.013 0.009 0.007 0.006 0.007 0.005 0.002 0.003 0.002 0.002 0.005 0.003 0.008 0 0 0.006 0.035 0.059 0.084 0.101 0.06 0 0 0.036 0.029 0.034 0 0 0 0 0 0 0 0 0 0.003 0.004 0.011 0.011 0.016 0.009 0.007 0 0 0 0 0.053 0.085 0.082 0.051 0.052 0.047 0.052 0.054 0.087 0.08 0.146 0.161 0.187 0.184 0.128 0.077 0.109 0.041 0.013 0.005 0.004 0.02 0.012 0.007 0.005 0.007 0.011 0.005 0 0.003 0.005 0.007 0.006 0.013 0.013 0.011 0.01 0.016 0.019 0.007 0.018 0.017 0.03 0.037 0.022 0.034 0.03 0.024 0.009 0.011 0.01 0.01 0.022 0.063 0.061 0.046 0.053 0.056 0.044 0.049 0.035 0 0 0.004 0.007 0.005 0 0 0.005 0.002 0 0 0.008 0.003 0.036 0.046 0.103 0.103 0 0 0 0 0.001 0.001 0 0 0 0 0.001 0.001 0 0 0 0 0 0 0 0 0.009 0.015 0.007 0.014 0.009 0.001 0.005 0.004 0.001 0.001 0.001 0.003 0.001 0.004 0.002 0 0 0 0.001 0.004 0.009 0.008 0.003 0.005 0.003 0.002 0.005 0.005 0.003 0.018 0.008 0.004 0.008 0.002 0.003 0.002 0.002 0.001 0.002 0.002 0.002 0.001 0.001 0.002 0.001 0.001 0.001 0.004 0.001 0.001 0 0 0 0.002 0.005 0.005 0.004 0.002 0.001 0.001 0.002 0.002 0.001 0.001 0.002 0.001 0 0 0 0 0 0 0.001 0.001 0.001 0 0.001 0.006 0.006 0.006 0.004 0.001 0 0 0.004 0.006 0.008 0.008 0.024 0.003 0.016 0.007 0.004 0.004 0.007 0.005 0 0 0.001 0.001 0.001 0 0 0 0.001 0 0 0.014 0.05 0.039 0.026 0.024 0.021 0.026 0.023 0.007 0.023 0.021 0.014 0.017 0.016 0.012 0.006 0.005 0.009 0.011 0.006 0.004 0.01 0 0 0.003 0.009 0.017 0.033 0.033 0.05 0 0 0.02 0.012 0.014 0 0 0 0 0 0 0 0.001 0.001 0.004 0.008 0.03 0.02 0.024 0.017 0.016 0.002 0.002 0 0 0.045 0.036 0.038 0.025 0.025 0.022 0.027 0.03 0.038 0.013 0.018 0.002 0.004 0.001 0.001 0.001 0.002 0.002 0 0 0 0.006 0.002 0 0.001 0.002 0.002 0 0 0 0.001 0.001 0 0.001 0.003 0.004 0.003 0.005 0.007 0.005 0.007 0.01 0.01 0.013 0.008 0.01 0.011 0.009 0.005 0.004 0.001 0.001 0.002 0.016 0.016 0.017 0.019 0.023 0.025 0.041 0.037 0 0.005 0.015 0.016 0.01 0.006 0.001 0 0 0 0 0 0.003 0.008 0.011 0.031 0.033 0.056 0.05 
0.042 0.012 0 0 0 0 0.041 0.046 0.033 0 0.011 0.002 0.002 0.004 0 0 0 0 0 0 0 0 0.002 0.007 0.016 0.024 0.017 0.005 0.012 0.004 0.003 0.004 0.003 0.006 0.008 0.009 0.008 0.006 0.003 0.001 0.013 0.057 0.151 0.124 0.088 0.09 0.027 0.018 0.067 0.079 0.117 0.234 0.077 0.111 1 0.335 0.216 0.362 0.151 0.171 0.088 0.034 0.104 0.08 0.055 0.026 0.025 0.061 0.026 0.006 0.012 0.005 0 0.001 0.001 0.022 0.069 0.109 0.083 0.032 0.018 0.017 0.024 0.014 0.012 0.012 0.011 0.008 0.001 0 0.002 0 0.001 0.003 0.004 0.006 0.006 0.004 0.006 0.014 0.014 0.015 0.012 0.005 0.001 0 0.027 0.06 0.116 0.098 0.109 0.014 0.037 0.007 0.005 0.054 0.102 0.053 0.005 0.009 0.01 0.008 0.005 0.004 0.008 0.014 0.02 0 0 0.013 0.051 0.037 0.027 0.022 0.018 0.023 0.021 0.009 0.02 0.018 0.009 0.009 0.011 0.007 0.008 0.006 0.013 0.016 0.01 0.012 0.017 0 0 0.011 0.025 0.085 0.122 0.161 0.085 0 0 0.038 0.035 0.045 0 0 0 0 0 0 0.001 0.001 0.002 0.004 0.008 0.02 0.022 0.033 0.03 0.029 0.003 0.001 0.002 0.001 0.071 0.116 0.114 0.064 0.057 0.052 0.066 0.072 0.116 0.051 0.081 0.071 0.071 0.086 0.052 0.033 0.318 0.117 0.028 0.019 0.014 0.041 0.015 0.012 0.01 0.014 0.013 0.007 0.006 0.006 0.008 0.009 0.01 0.009 0.011 0.009 0.009 0.013 0.015 0.008 0.019 0.014 0.03 0.037 0.017 0.039 0.035 0.03 0.012 0.013 0.004 0.004 0.015 0.056 0.053 0.046 0.054 0.063 0.041 0.07 0.052 0 0.011 0.012 0.016 0.006 0.002 0.002 0.003 0.001 0.001 0.001 0.029 0.007 0.048 0.069 0.164 0.164 0 0 0 0 0 0.001 0.001 0 0 0 0 0 0 0 0 0 0 0 0 0 0.012 0.012 0.012 0.02 0.015 0.005 0.005 0.003 0.002 0.003 0.002 0.001 0.001 0.002 0.001 0 0 0 0.004 0.007 0.013 0.009 0.009 0.007 0 0 0.004 0.006 0.009 0.021 0.011 0.005 0.009 0.004 0.004 0.002 0.001 0.003 0.001 0 0.001 0.003 0.001 0 0 0.001 0.001 0.001 0.001 0.001 0 0.001 0 0.001 0.007 0.009 0.007 0.001 0.004 0.002 0.001 0.001 0.001 0 0 0.001 0 0 0.001 0.001 0 0.001 0.001 0.001 0.002 0.002 0.001 0.005 0.005 0.005 0.004 0.002 0.002 0 0.004 0.008 0.013 0.012 0.021 0.007 0.024 0.005 0.002 0.007 0.012 0.009 0 0 0 0.001 0.001 0.001 0.001 0.004 0.004 0 0 0.014 0.057 0.04 0.034 0.029 0.023 0.03 0.023 0.006 0.026 0.027 0.016 0.016 0.016 0.013 0.007 0.007 0.009 0.011 0.005 0.004 0.012 0 0 0.003 0.015 0.024 0.046 0.039 0.063 0 0 0.019 0.016 0.018 0 0 0 0 0 0 0 0 0.001 0.004 0.018 0.035 0.029 0.037 0.027 0.027 0.002 0.001 0 0.002 0.054 0.051 0.054 0.034 0.028 0.029 0.027 0.029 0.05 0.019 0.019 0.003 0.005 0.004 0.001 0.001 0.002 0.002 0 0 0 0.006 0.004 0.001 0 0.002 0.002 0.002 0.002 0.001 0 0.001 0.002 0.006 0.004 0.002 0.002 0.006 0.007 0.003 0.01 0.007 0.013 0.021 0.014 0.014 0.014 0.02 0.01 0.01 0.005 0.004 0.01 0.023 0.023 0.025 0.025 0.034 0.032 0.063 0.054 0 0.01 0.02 0.021 0.014 0.008 0.004 0 0 0 0 0.001 0.001 0.011 0.015 0.037 0.039 0.077 0.064 
0.029 0.007 0 0 0 0 0.073 0.079 0.065 0 0.029 0.001 0.001 0.003 0 0 0 0 0 0 0 0 0.003 0.004 0.004 0.006 0.003 0.001 0.014 0.007 0.003 0.004 0.002 0.009 0.011 0.017 0.01 0.007 0.002 0.001 0.016 0.045 0.094 0.081 0.054 0.061 0.019 0.014 0.052 0.052 0.071 0.145 0.119 0.21 0.492 1 0.391 0.255 0.191 0.362 0.203 0.056 0.144 0.148 0.113 0.055 0.046 0.114 0.053 0.008 0.024 0.008 0 0 0 0.015 0.034 0.059 0.05 0.019 0.016 0.009 0.012 0.008 0.011 0.008 0.01 0.004 0.002 0.002 0.006 0.003 0.002 0.005 0.006 0.006 0.005 0.004 0.01 0.016 0.017 0.018 0.018 0.011 0.004 0 0.016 0.034 0.068 0.054 0.071 0.009 0.027 0.002 0.002 0.029 0.056 0.031 0.002 0.005 0.004 0.003 0.001 0.002 0.003 0.005 0.014 0 0 0.011 0.035 0.028 0.019 0.018 0.013 0.01 0.009 0.006 0.01 0.011 0.004 0.007 0.009 0.008 0.008 0.006 0.008 0.01 0.013 0.01 0.008 0 0 0.007 0.032 0.066 0.089 0.119 0.063 0 0 0.035 0.031 0.035 0 0 0 0 0 0 0 0 0 0.002 0.004 0.008 0.017 0.024 0.011 0.011 0.003 0.001 0 0.001 0.063 0.087 0.084 0.051 0.048 0.049 0.053 0.056 0.087 0.049 0.085 0.113 0.119 0.14 0.078 0.061 0.208 0.066 0.016 0.008 0.005 0.026 0.016 0.008 0.003 0.004 0.01 0.006 0.001 0.003 0.009 0.005 0.006 0.007 0.006 0.005 0.005 0.012 0.011 0.005 0.014 0.007 0.018 0.024 0.012 0.022 0.017 0.012 0.004 0.004 0.006 0.006 0.013 0.047 0.044 0.031 0.032 0.042 0.035 0.056 0.042 0 0.008 0.008 0.005 0.002 0 0 0.001 0 0 0.002 0.042 0.006 0.037 0.053 0.12 0.12 0 0 0 0 0 0 0 0 0 0 0.001 0.003 0 0 0 0 0 0 0 0 0.005 0.01 0.004 0.01 0.009 0.003 0.003 0.002 0.001 0.001 0.001 0.003 0.002 0.002 0.001 0 0 0 0.003 0.007 0.011 0.011 0.008 0.01 0.003 0.002 0.006 0.006 0.008 0.016 0.009 0.006 0.01 0.006 0.005 0.004 0.002 0.003 0.003 0.001 0.002 0 0.002 0.001 0 0 0 0.001 0 0 0 0 0 0 0.004 0.009 0.006 0.004 0.002 0.002 0.002 0.002 0.001 0.002 0.001 0.001 0 0 0.001 0 0 0 0.001 0.002 0.002 0.002 0.002 0.003 0.003 0.003 0.003 0 0 0 0.003 0.005 0.01 0.008 0.012 0.004 0.015 0.007 0.005 0.006 0.01 0.004 0 0.002 0 0 0 0 0 0 0.001 0 0 0.02 0.05 0.031 0.024 0.021 0.018 0.019 0.017 0.009 0.02 0.02 0.011 0.014 0.013 0.013 0.008 0.007 0.009 0.009 0.006 0.004 0.012 0 0 0.004 0.008 0.021 0.03 0.026 0.046 0 0 0.017 0.011 0.012 0 0 0 0 0 0 0 0.001 0.001 0.006 0.01 0.022 0.019 0.021 0.015 0.012 0.001 0.002 0.003 0.002 0.039 0.034 0.035 0.023 0.021 0.021 0.023 0.029 0.035 0.017 0.019 0.004 0.006 0.004 0.004 0.004 0.004 0.001 0 0.001 0.001 0.004 0 0.001 0.001 0.002 0.001 0.001 0 0 0.001 0.002 0.001 0.002 0.005 0.003 0.004 0.007 0.004 0.002 0.008 0.005 0.007 0.016 0.005 0.008 0.007 0.008 0.003 0.003 0.001 0.001 0.005 0.016 0.017 0.016 0.018 0.023 0.019 0.044 0.038 0 0.005 0.011 0.01 0.007 0.002 0.001 0 0 0 0 0 0.003 0.011 0.013 0.025 0.026 0.057 0.049 
0.039 0.01 0 0 0 0 0.029 0.037 0.028 0 0.017 0.003 0.004 0.005 0 0 0 0 0 0 0 0 0.009 0.01 0.009 0.015 0.011 0.005 0.01 0.007 0.001 0.005 0.003 0.007 0.007 0.014 0.004 0.003 0.001 0.001 0.013 0.026 0.078 0.051 0.041 0.035 0.015 0.006 0.023 0.032 0.043 0.107 0.282 0.557 0.253 0.322 1 0.343 0.146 0.14 0.089 0.031 0.085 0.066 0.06 0.022 0.016 0.053 0.035 0.006 0.012 0.005 0 0 0 0.006 0.024 0.05 0.036 0.014 0.01 0.008 0.01 0.009 0.006 0.006 0.006 0.006 0.003 0.002 0.002 0.001 0.001 0.002 0.002 0.004 0.004 0.001 0.005 0.011 0.011 0.012 0.008 0.004 0.001 0 0.011 0.028 0.052 0.041 0.05 0.008 0.023 0.007 0.005 0.026 0.043 0.02 0.004 0.006 0.002 0.001 0.001 0.001 0.001 0.004 0.009 0 0 0.01 0.044 0.025 0.018 0.019 0.015 0.017 0.011 0.008 0.012 0.015 0.01 0.009 0.009 0.008 0.005 0.002 0.007 0.01 0.01 0.007 0.009 0 0 0.008 0.029 0.067 0.086 0.11 0.066 0 0 0.033 0.022 0.03 0 0 0.001 0.001 0 0 0.001 0.001 0.001 0.005 0.009 0.012 0.016 0.025 0.017 0.016 0 0 0.001 0.004 0.06 0.091 0.084 0.047 0.047 0.04 0.051 0.054 0.091 0.067 0.141 0.285 0.281 0.361 0.236 0.163 0.304 0.11 0.032 0.015 0.007 0.033 0.02 0.011 0.007 0.01 0.01 0.005 0.002 0.007 0.005 0.006 0.005 0.012 0.013 0.012 0.012 0.016 0.024 0.012 0.024 0.02 0.034 0.045 0.026 0.035 0.029 0.031 0.011 0.01 0.006 0.006 0.021 0.053 0.058 0.037 0.044 0.052 0.047 0.057 0.043 0 0.005 0.014 0.016 0.011 0.004 0 0.003 0.004 0.003 0.003 0.016 0.006 0.045 0.056 0.115 0.115 0 0 0 0 0 0 0 0 0 0.001 0.002 0.001 0 0 0 0 0 0 0 0 0.008 0.015 0.014 0.022 0.016 0.007 0.005 0.003 0.001 0.003 0.003 0.001 0.003 0.003 0.002 0.001 0 0 0.002 0.004 0.018 0.01 0.008 0.012 0.005 0.003 0.004 0.007 0.011 0.025 0.012 0.009 0.01 0.006 0.007 0.003 0.001 0.002 0.001 0 0 0 0 0 0 0 0 0 0.001 0 0 0 0 0.003 0.008 0.011 0.009 0.002 0.002 0.002 0.001 0.002 0.002 0.002 0.001 0.001 0 0 0 0 0 0.001 0 0.002 0.002 0 0.002 0.005 0.004 0.004 0.002 0.001 0 0 0.006 0.009 0.015 0.013 0.024 0.004 0.015 0.005 0.003 0.005 0.011 0.006 0.001 0.001 0.002 0.002 0.001 0.001 0.001 0.001 0.002 0 0 0.016 0.058 0.036 0.026 0.026 0.022 0.021 0.015 0.011 0.027 0.025 0.016 0.015 0.017 0.016 0.011 0.006 0.017 0.02 0.005 0.004 0.017 0 0 0.002 0.012 0.026 0.043 0.04 0.055 0 0 0.018 0.014 0.012 0 0 0 0 0 0.001 0 0.001 0.002 0.004 0.011 0.032 0.03 0.034 0.025 0.025 0.001 0.001 0 0 0.049 0.049 0.048 0.028 0.025 0.022 0.023 0.032 0.046 0.02 0.022 0.008 0.008 0.008 0.005 0.001 0.002 0.002 0.001 0.001 0.001 0.007 0.003 0.001 0 0.001 0.001 0.001 0 0 0 0.001 0.002 0.004 0.005 0.005 0.005 0.008 0.01 0.006 0.013 0.011 0.017 0.025 0.008 0.013 0.014 0.014 0.007 0.006 0.003 0.003 0.006 0.026 0.027 0.024 0.033 0.032 0.025 0.052 0.051 0 0.005 0.016 0.021 0.013 0.005 0 0.002 0 0 0.001 0 0.001 0.011 0.017 0.04 0.04 0.063 0.055 
0.035 0.015 0 0 0 0 0.059 0.061 0.048 0 0.024 0.009 0.005 0.006 0 0 0 0 0 0 0 0 0.004 0.002 0.006 0.015 0.011 0.004 0.012 0.008 0.005 0.005 0.003 0.008 0.01 0.018 0.011 0.007 0.002 0 0.009 0.037 0.074 0.059 0.034 0.035 0.012 0.005 0.022 0.031 0.049 0.111 0.124 0.227 0.484 0.234 0.394 1 0.349 0.191 0.11 0.073 0.214 0.119 0.082 0.051 0.036 0.088 0.05 0.01 0.018 0.009 0 0.002 0 0.009 0.027 0.05 0.041 0.015 0.015 0.008 0.012 0.007 0.008 0.004 0.007 0.006 0.003 0.004 0.004 0.001 0 0.004 0.004 0.007 0.006 0.003 0.006 0.015 0.016 0.016 0.014 0.007 0.001 0 0.024 0.038 0.052 0.049 0.064 0.007 0.028 0.011 0.005 0.033 0.055 0.035 0.002 0.002 0.006 0.006 0.001 0.002 0.007 0.01 0.017 0 0 0.008 0.043 0.029 0.014 0.021 0.019 0.015 0.007 0.005 0.013 0.014 0.007 0.009 0.01 0.012 0.009 0.005 0.013 0.014 0.014 0.014 0.011 0 0 0.011 0.032 0.057 0.083 0.103 0.066 0 0 0.037 0.028 0.029 0 0 0 0 0 0.001 0 0 0.001 0.002 0.005 0.011 0.018 0.023 0.018 0.018 0.001 0.001 0.002 0.003 0.059 0.087 0.086 0.053 0.048 0.046 0.051 0.056 0.085 0.049 0.075 0.102 0.104 0.144 0.1 0.045 0.859 0.316 0.085 0.036 0.019 0.086 0.047 0.032 0.017 0.029 0.029 0.021 0.011 0.008 0.021 0.013 0.015 0.016 0.02 0.014 0.015 0.024 0.027 0.016 0.026 0.026 0.053 0.046 0.026 0.078 0.05 0.035 0.011 0.016 0.013 0.013 0.023 0.05 0.056 0.032 0.051 0.056 0.048 0.056 0.043 0 0.006 0.006 0.007 0.006 0.002 0.001 0.007 0.01 0.009 0.009 0.03 0.005 0.039 0.052 0.106 0.106 0 0 0 0 0.001 0.002 0.002 0 0.001 0.001 0 0.002 0 0 0 0 0 0 0 0 0.015 0.018 0.012 0.026 0.017 0.007 0.01 0.004 0.002 0.004 0.002 0.004 0.006 0.006 0.006 0.005 0.001 0 0 0.003 0.018 0.015 0.012 0.013 0.004 0.002 0.006 0.008 0.009 0.025 0.01 0.005 0.008 0.002 0.001 0.002 0 0 0 0 0 0.001 0.001 0.001 0 0.002 0.002 0.004 0.003 0 0 0.001 0.001 0.001 0.005 0.01 0.01 0.003 0.001 0 0.002 0.002 0.002 0 0 0.001 0.001 0 0 0 0 0.001 0.001 0.003 0.002 0.002 0.003 0.011 0.01 0.01 0.008 0.002 0.001 0 0.004 0.01 0.017 0.014 0.024 0.008 0.024 0.008 0.004 0.007 0.014 0.009 0.003 0.003 0 0 0 0 0 0 0.001 0 0 0.012 0.049 0.037 0.026 0.027 0.021 0.028 0.021 0.016 0.025 0.02 0.013 0.019 0.018 0.014 0.011 0.008 0.013 0.018 0.011 0.01 0.023 0 0 0.007 0.02 0.029 0.039 0.04 0.05 0 0 0.018 0.017 0.015 0 0 0 0 0 0 0.001 0.002 0.002 0.006 0.02 0.037 0.019 0.034 0.031 0.032 0.002 0.002 0.001 0.001 0.043 0.039 0.04 0.025 0.023 0.022 0.027 0.025 0.04 0.01 0.016 0.004 0.005 0.004 0.003 0.002 0 0.001 0 0 0 0.004 0.002 0 0 0.001 0.003 0.001 0 0 0.003 0.004 0.003 0.003 0.002 0.002 0.002 0.001 0.003 0.002 0.003 0.002 0.008 0.014 0.008 0.009 0.011 0.01 0.003 0.006 0.002 0.002 0.002 0.015 0.019 0.014 0.021 0.025 0.026 0.046 0.044 0 0.014 0.021 0.029 0.022 0.005 0.001 0 0.001 0.001 0.002 0.001 0.003 0.017 0.022 0.04 0.04 0.057 0.05 
0.012 0.001 0 0 0 0 0.136 0.14 0.1 0 0.05 0.001 0.001 0.007 0 0 0 0 0 0 0 0 0.001 0.002 0.005 0.007 0.005 0.002 0.028 0.013 0.006 0.011 0.006 0.019 0.013 0.034 0.019 0.012 0.002 0.001 0.004 0.011 0.027 0.019 0.017 0.015 0.006 0.004 0.009 0.013 0.021 0.048 0.05 0.109 0.201 0.167 0.168 0.339 1 0.402 0.26 0.194 0.579 0.286 0.184 0.119 0.084 0.207 0.113 0.023 0.045 0.013 0 0 0 0.003 0.01 0.021 0.017 0.006 0.003 0.003 0.005 0.003 0.004 0.002 0.001 0.001 0.001 0.001 0.004 0.002 0 0.004 0.003 0.008 0.007 0.003 0.007 0.032 0.036 0.039 0.034 0.022 0.008 0 0.007 0.011 0.02 0.015 0.024 0.002 0.004 0.002 0 0.01 0.02 0.012 0 0.002 0.002 0.002 0.001 0 0.002 0.002 0.003 0 0 0.002 0.014 0.01 0.009 0.005 0.003 0.007 0.006 0.001 0.007 0.005 0.005 0.006 0.005 0.005 0.012 0.005 0.005 0.007 0.026 0.024 0.009 0 0 0.002 0.008 0.021 0.029 0.038 0.024 0 0 0.008 0.007 0.007 0.001 0.001 0.001 0.001 0 0 0 0 0 0.002 0.004 0.008 0.008 0.008 0.009 0.009 0 0.001 0.002 0.003 0.022 0.027 0.027 0.014 0.013 0.011 0.014 0.014 0.027 0.02 0.037 0.043 0.045 0.063 0.036 0.026 0.296 0.097 0.026 0.013 0.009 0.024 0.016 0.008 0.004 0.011 0.013 0.007 0.003 0.004 0.007 0.004 0.003 0.005 0.004 0.003 0.003 0.006 0.006 0.004 0.007 0.01 0.011 0.015 0.005 0.02 0.014 0.006 0.004 0.003 0.002 0.002 0.012 0.019 0.016 0.015 0.019 0.019 0.017 0.018 0.015 0 0.002 0.004 0.006 0.004 0.001 0 0.001 0.001 0.001 0.002 0.07 0.013 0.014 0.023 0.038 0.038 0 0 0 0 0 0 0 0 0 0 0 0 0 0 0 0 0 0 0 0 0.005 0.006 0.001 0.005 0.004 0 0 0 0 0 0 0 0 0 0 0 0 0 0 0 0.003 0 0 0 0 0 0 0.001 0.002 0.006 0.006 0.005 0.004 0.004 0.003 0.001 0.001 0.001 0 0.001 0.001 0.001 0 0 0.001 0.001 0 0 0 0 0 0 0 0 0.001 0.001 0.002 0.001 0.001 0 0.001 0 0 0 0 0 0 0 0 0 0 0 0 0 0 0 0 0 0 0 0 0 0 0 0.001 0.001 0.001 0.001 0.004 0 0.007 0.002 0 0.001 0.001 0.001 0 0 0.001 0 0 0 0 0 0.001 0 0 0.006 0.02 0.011 0.009 0.006 0.004 0.01 0.006 0.005 0.01 0.012 0.006 0.009 0.009 0.008 0.002 0 0.006 0.005 0 0 0.004 0 0 0.001 0.003 0.009 0.014 0.013 0.019 0 0 0.008 0.008 0.01 0 0 0 0 0 0 0 0 0.003 0.004 0.008 0.012 0.011 0.01 0.006 0.005 0 0 0.001 0.001 0.016 0.015 0.016 0.01 0.01 0.009 0.01 0.01 0.015 0.005 0.007 0.002 0.003 0.002 0.001 0.001 0.001 0.001 0 0 0 0.003 0.001 0 0 0.001 0.001 0 0 0.001 0 0 0.001 0.001 0.002 0.003 0.002 0.004 0.004 0.003 0.005 0.003 0.006 0.008 0.004 0.006 0.005 0.005 0.003 0.003 0.001 0.001 0.001 0.008 0.01 0.008 0.012 0.013 0.008 0.016 0.015 0 0 0.006 0.005 0.004 0.001 0 0.001 0 0 0 0 0 0.001 0.003 0.012 0.013 0.023 0.019 
0.01 0.002 0 0 0 0 0.223 0.242 0.16 0 0.097 0.004 0.007 0.008 0 0 0 0 0 0 0 0 0.003 0.002 0.002 0.004 0.004 0 0.025 0.01 0.007 0.007 0.004 0.016 0.012 0.036 0.025 0.017 0.007 0.002 0.005 0.015 0.026 0.02 0.012 0.016 0.007 0.004 0.013 0.014 0.018 0.051 0.038 0.092 0.186 0.296 0.142 0.17 0.373 1 0.578 0.128 0.31 0.423 0.333 0.145 0.118 0.338 0.183 0.016 0.061 0.027 0 0 0 0.005 0.011 0.016 0.013 0.002 0.001 0.001 0.001 0.001 0.001 0.002 0.002 0 0 0.002 0.003 0 0 0.003 0.003 0.004 0.008 0.005 0.008 0.028 0.033 0.038 0.036 0.025 0.004 0 0.005 0.01 0.022 0.023 0.026 0.001 0.006 0.001 0 0.009 0.019 0.011 0.001 0.003 0 0 0 0 0 0 0.001 0 0 0.002 0.012 0.005 0.003 0.003 0.006 0.006 0.003 0.002 0.005 0.005 0.004 0.004 0.005 0.004 0.015 0.003 0.003 0.004 0.026 0.022 0.008 0 0 0.003 0.01 0.018 0.024 0.033 0.016 0 0 0.004 0.004 0.007 0 0 0 0 0 0 0 0 0 0.001 0.005 0.007 0.006 0.008 0.007 0.006 0.001 0 0 0 0.02 0.023 0.021 0.009 0.008 0.007 0.009 0.011 0.023 0.015 0.029 0.034 0.033 0.052 0.032 0.019 0.145 0.05 0.014 0.009 0.007 0.018 0.008 0.006 0.005 0.008 0.007 0.004 0.004 0.004 0.007 0.005 0.005 0.003 0.005 0.003 0.004 0.004 0.004 0.003 0.004 0.005 0.01 0.009 0.007 0.016 0.009 0.005 0.002 0.003 0.003 0.003 0.007 0.012 0.015 0.012 0.01 0.013 0.009 0.014 0.01 0 0.003 0.001 0.003 0.002 0.002 0.001 0.001 0.002 0.002 0.005 0.122 0.012 0.012 0.013 0.034 0.034 0 0 0 0 0 0 0 0 0 0 0 0 0 0 0 0 0 0 0 0 0.001 0.005 0.004 0.005 0.004 0.002 0.001 0 0 0 0 0 0 0 0 0 0 0 0 0.001 0.004 0.004 0.001 0.004 0.001 0 0.004 0.004 0.003 0.008 0.005 0.003 0.001 0 0.002 0 0 0 0 0 0 0 0 0 0 0 0 0 0 0 0 0 0 0 0 0.001 0.003 0.002 0.002 0.002 0.002 0.002 0.001 0.001 0.001 0.001 0 0 0 0 0 0 0 0 0 0 0 0.001 0.001 0.001 0.001 0 0 0 0.001 0.002 0.004 0.003 0.005 0.002 0.003 0 0 0.003 0.004 0.003 0 0 0 0 0 0 0 0 0 0 0 0.003 0.013 0.009 0.009 0.007 0.006 0.006 0.005 0.003 0.005 0.007 0.003 0.003 0.004 0.005 0.002 0.004 0.005 0.005 0.001 0 0.006 0 0 0.002 0.004 0.009 0.014 0.013 0.015 0 0 0.001 0.002 0.002 0 0 0 0 0 0 0 0 0 0.002 0.004 0.009 0.006 0.011 0.007 0.007 0.001 0.001 0 0 0.009 0.015 0.014 0.007 0.003 0.002 0.004 0.011 0.013 0.007 0.007 0.004 0.004 0.004 0.003 0.002 0 0.001 0.001 0 0 0.001 0.001 0 0 0 0 0 0 0 0 0 0 0.001 0.001 0.001 0 0.002 0.002 0.001 0.002 0.002 0.002 0.002 0.002 0.004 0.005 0.002 0 0 0 0 0.002 0.01 0.011 0.005 0.005 0.004 0.003 0.014 0.014 0 0.004 0.004 0.003 0.003 0 0 0 0 0 0 0 0 0.002 0.004 0.012 0.013 0.015 0.015 
0.006 0.003 0 0 0 0 0.145 0.164 0.117 0 0.051 0.002 0.002 0.008 0 0 0 0 0 0 0 0 0.002 0.003 0.002 0.005 0.005 0.002 0.03 0.018 0.011 0.013 0.008 0.019 0.022 0.046 0.022 0.018 0.006 0.002 0 0.005 0.01 0.014 0.01 0.007 0.001 0.001 0.002 0.004 0.012 0.023 0.019 0.047 0.085 0.131 0.079 0.08 0.149 0.382 1 0.061 0.145 0.246 0.338 0.123 0.092 0.217 0.158 0.02 0.047 0.017 0 0.006 0.001 0.001 0.004 0.007 0.003 0.002 0.003 0.002 0.002 0.002 0.001 0.001 0 0.001 0.001 0.001 0.004 0 0 0.011 0.009 0.012 0.013 0.009 0.017 0.036 0.041 0.041 0.034 0.022 0.006 0 0.003 0.006 0.009 0.005 0.013 0.002 0.007 0.001 0 0.006 0.01 0.007 0 0 0.002 0.003 0 0 0.001 0.004 0.006 0 0 0.001 0.007 0.004 0.006 0.004 0.003 0.007 0.005 0.005 0.008 0.005 0.004 0.006 0.008 0.01 0.015 0.008 0.007 0.007 0.031 0.028 0.01 0 0 0.002 0.008 0.008 0.012 0.017 0.011 0 0 0.004 0.005 0.004 0 0 0 0 0 0 0 0 0 0 0.002 0.004 0.004 0.007 0.008 0.008 0.002 0.001 0 0 0.012 0.013 0.014 0.012 0.01 0.009 0.006 0.008 0.015 0.009 0.014 0.024 0.028 0.031 0.019 0.017 0.072 0.03 0.003 0.003 0.003 0.009 0.005 0.002 0.001 0.002 0.003 0.002 0 0.002 0.003 0.003 0.003 0.003 0.002 0 0 0.002 0.003 0.001 0.002 0.003 0.005 0.006 0.007 0.01 0.006 0.006 0.002 0.003 0.001 0.001 0.005 0.009 0.009 0.006 0.007 0.008 0.008 0.011 0.008 0 0.005 0.002 0.003 0.002 0.001 0 0 0 0 0.002 0.087 0.013 0.008 0.009 0.017 0.017 0 0 0 0 0 0 0.001 0 0 0.001 0 0.001 0 0 0 0 0 0 0 0 0.002 0.001 0.002 0.003 0.003 0.001 0.001 0.001 0 0 0 0.001 0 0 0 0 0 0 0.001 0.001 0.002 0 0 0.001 0 0 0 0.002 0.001 0.005 0.003 0.002 0.004 0.003 0.003 0.004 0.001 0.001 0.001 0 0.001 0.001 0 0 0.001 0.001 0 0 0 0 0 0 0 0.001 0.002 0.002 0.002 0 0 0 0 0 0 0 0 0 0 0 0 0 0 0.001 0.001 0.001 0.001 0.001 0 0.001 0.001 0.001 0.001 0.001 0 0 0 0.001 0.003 0.003 0.004 0.001 0.002 0 0 0.001 0.003 0.002 0 0 0 0 0 0 0 0 0.001 0 0 0.005 0.01 0.009 0.008 0.006 0.009 0.009 0.006 0.002 0.005 0.004 0.003 0.003 0.003 0.003 0 0.002 0.003 0.003 0.002 0.002 0.002 0 0 0.004 0.006 0.007 0.01 0.008 0.01 0 0 0.005 0.005 0.004 0 0 0 0 0 0 0 0.001 0.001 0.001 0.001 0.002 0.003 0.005 0.004 0.004 0 0 0 0 0.01 0.01 0.01 0.007 0.007 0.005 0.006 0.007 0.01 0.008 0.007 0.001 0.001 0.001 0.001 0 0.003 0.003 0.001 0 0 0.002 0.001 0.001 0 0.001 0.001 0.001 0 0.001 0 0.001 0.001 0.002 0.002 0.002 0.001 0.002 0.003 0.002 0.003 0.004 0.004 0.003 0.002 0.004 0.004 0.006 0.004 0.004 0.002 0.001 0.003 0.005 0.007 0.005 0.005 0.005 0.004 0.008 0.009 0 0 0.003 0.003 0.003 0.001 0 0.001 0 0 0 0 0.001 0.003 0.004 0.008 0.008 0.011 0.01 
0.002 0.002 0 0 0 0 0.102 0.117 0.095 0 0.037 0.001 0.002 0.008 0 0 0 0 0 0 0 0 0.001 0 0.001 0.006 0.004 0.002 0.041 0.009 0.005 0.004 0.003 0.021 0.02 0.034 0.026 0.018 0.007 0.002 0.001 0.004 0.006 0.005 0.006 0.002 0.001 0.001 0.002 0.002 0.006 0.013 0.014 0.026 0.05 0.064 0.051 0.073 0.216 0.161 0.145 1 0.388 0.2 0.186 0.357 0.135 0.165 0.076 0.017 0.131 0.047 0 0.003 0 0.002 0.002 0.005 0.002 0.001 0 0.001 0.001 0.001 0 0.001 0.001 0.001 0.002 0.005 0.008 0.001 0.002 0.008 0.01 0.012 0.015 0.008 0.011 0.056 0.056 0.063 0.055 0.044 0.011 0 0 0 0.002 0.002 0.003 0.002 0.003 0.001 0 0.002 0.002 0 0 0 0 0 0 0 0 0 0 0 0 0.001 0.004 0.003 0.005 0.005 0.005 0.006 0.004 0.011 0.006 0.005 0.004 0.005 0.007 0.008 0.026 0.015 0.005 0.006 0.05 0.042 0.023 0 0 0.001 0.003 0.003 0.009 0.009 0.008 0 0 0.001 0.001 0.002 0 0 0 0 0 0 0.001 0.001 0.001 0.001 0.002 0.004 0.005 0.003 0.01 0.01 0 0 0 0 0.007 0.009 0.009 0.006 0.004 0.004 0.005 0.003 0.009 0.003 0.007 0.014 0.013 0.015 0.008 0.006 0.062 0.023 0.006 0.003 0.003 0.006 0.004 0.004 0.001 0.001 0.004 0.002 0 0.001 0.003 0.007 0.003 0 0.001 0.001 0.001 0 0.001 0.001 0 0 0.001 0.002 0.001 0.002 0.001 0.002 0.001 0.001 0 0 0.001 0.001 0.002 0.002 0.004 0.004 0.004 0.008 0.006 0 0.002 0.005 0.003 0.002 0 0 0.001 0.001 0.001 0.002 0.076 0.012 0.002 0.002 0.009 0.01 0 0 0 0 0 0 0 0 0 0 0 0 0 0 0 0 0 0 0 0 0.001 0 0 0.002 0.001 0 0.001 0.001 0 0.001 0 0 0 0 0.001 0.001 0.001 0 0 0 0.001 0.001 0.001 0.001 0 0 0 0.001 0.001 0.002 0.001 0.001 0.001 0 0 0 0 0 0 0 0 0 0 0 0 0 0 0 0 0 0 0 0 0 0 0.002 0.001 0.001 0.001 0 0 0.001 0.001 0 0 0.001 0 0 0 0 0 0 0 0 0 0 0 0.001 0.001 0.001 0.001 0.001 0 0 0 0 0.001 0.001 0.002 0 0.001 0 0 0 0.001 0.001 0 0 0 0 0 0 0 0 0 0 0 0.002 0.005 0.003 0.003 0.004 0.003 0.002 0.003 0.001 0.001 0 0.001 0.002 0.002 0.002 0.002 0.002 0.001 0.003 0.001 0 0.004 0 0 0.001 0.003 0.006 0.006 0.003 0.008 0 0 0.004 0.004 0.003 0 0 0 0 0 0 0 0 0 0.001 0.001 0.001 0.002 0.004 0.004 0.004 0.001 0 0.001 0.001 0.007 0.007 0.007 0.005 0.003 0.003 0.003 0.001 0.006 0.005 0.002 0 0 0 0 0 0 0.001 0 0 0 0.001 0 0 0 0 0 0 0 0 0 0 0 0.002 0.001 0.001 0.001 0.002 0.001 0.001 0.002 0.002 0.002 0.004 0.004 0.003 0.002 0.004 0.002 0.002 0 0 0.001 0.006 0.006 0.005 0.005 0.006 0.005 0.007 0.005 0 0.001 0.003 0.001 0.001 0 0 0 0 0 0 0 0 0.002 0.002 0.003 0.003 0.007 0.007 
0.003 0.003 0 0 0 0 0.181 0.199 0.155 0 0.081 0.001 0.006 0.008 0 0 0 0 0 0 0 0 0.002 0.002 0.002 0.004 0.002 0.001 0.037 0.014 0.009 0.009 0.006 0.02 0.027 0.059 0.035 0.026 0.012 0.005 0.004 0.008 0.016 0.013 0.009 0.009 0.004 0.004 0.009 0.011 0.012 0.03 0.029 0.052 0.098 0.114 0.094 0.15 0.548 0.282 0.214 0.341 1 0.387 0.262 0.181 0.124 0.292 0.155 0.034 0.08 0.033 0 0.003 0.002 0.003 0.007 0.013 0.008 0.003 0.004 0.002 0.001 0.003 0.003 0.003 0.002 0.003 0.003 0.005 0.008 0.005 0.001 0.009 0.009 0.016 0.014 0.011 0.02 0.049 0.053 0.056 0.05 0.034 0.012 0 0.005 0.007 0.011 0.011 0.014 0.002 0.007 0.002 0.002 0.007 0.011 0.006 0 0 0.001 0.001 0 0 0.001 0.001 0.003 0 0 0.002 0.009 0.007 0.004 0.004 0.003 0.003 0.002 0.003 0.005 0.003 0.003 0.003 0.011 0.013 0.025 0.008 0.005 0.004 0.043 0.04 0.013 0 0 0.001 0.006 0.012 0.018 0.022 0.014 0 0 0.007 0.006 0.009 0 0 0 0 0 0 0 0.001 0.002 0.003 0.003 0.005 0.006 0.008 0.007 0.007 0 0 0 0 0.013 0.017 0.017 0.012 0.011 0.009 0.013 0.013 0.017 0.008 0.018 0.029 0.031 0.041 0.029 0.015 0.138 0.047 0.007 0.002 0.002 0.013 0.007 0.003 0.003 0.003 0.005 0.002 0 0.001 0.003 0.002 0.002 0.002 0.003 0.001 0.003 0.003 0.002 0.001 0.005 0.002 0.007 0.01 0.009 0.016 0.008 0.009 0.005 0.006 0 0 0.001 0.01 0.012 0.011 0.009 0.011 0.01 0.013 0.008 0 0 0.003 0.004 0.003 0.001 0 0.001 0 0.001 0.001 0.104 0.015 0.005 0.012 0.023 0.023 0 0 0 0 0 0 0 0 0 0 0 0 0 0 0 0 0 0 0 0 0.003 0.003 0.005 0.005 0.005 0.001 0.002 0 0 0 0 0 0 0 0 0 0 0 0 0 0.002 0 0 0 0 0 0 0 0 0.003 0 0 0.003 0 0 0 0 0 0 0 0 0 0 0 0 0 0 0 0 0 0 0 0 0 0.001 0.001 0 0 0 0 0 0 0 0 0 0 0 0 0 0 0 0 0 0 0 0 0 0.002 0.001 0.001 0 0 0 0 0 0 0 0 0.003 0.002 0.005 0.002 0.002 0 0 0 0 0 0 0 0 0 0 0 0 0 0 0.005 0.013 0.009 0.006 0.01 0.006 0.007 0.004 0.002 0.008 0.007 0.005 0.005 0.003 0.003 0.003 0.002 0.003 0.005 0.002 0.002 0.005 0 0 0.001 0.004 0.006 0.01 0.006 0.01 0 0 0.006 0.006 0.006 0 0 0 0 0 0 0 0 0 0.003 0.004 0.008 0.004 0.005 0.006 0.006 0 0 0 0 0.01 0.01 0.01 0.006 0.006 0.007 0.007 0.009 0.01 0.002 0.002 0 0 0 0 0 0 0.001 0 0 0.001 0.001 0.001 0 0.001 0.001 0.001 0 0 0.001 0 0 0 0.001 0.002 0.002 0.001 0.002 0.004 0.001 0.003 0.003 0.004 0.005 0.003 0.005 0.006 0.005 0.001 0.001 0.001 0.001 0.002 0.004 0.004 0.003 0.005 0.005 0.005 0.008 0.003 0 0.001 0.004 0.003 0.001 0 0 0.001 0 0 0 0 0 0.003 0.003 0.006 0.006 0.014 0.01 
0.004 0.004 0 0 0 0 0.466 0.518 0.385 0 0.164 0 0.005 0.016 0 0 0 0 0 0 0 0 0.002 0.002 0.002 0.006 0.005 0.002 0.066 0.029 0.02 0.022 0.017 0.05 0.044 0.108 0.043 0.026 0.006 0.001 0.001 0.005 0.02 0.015 0.012 0.014 0.005 0.003 0.007 0.008 0.014 0.029 0.031 0.045 0.105 0.146 0.075 0.112 0.306 0.465 0.412 0.176 0.422 1 0.538 0.23 0.261 0.72 0.357 0.058 0.099 0.035 0 0.005 0.001 0.001 0.006 0.013 0.008 0.002 0.001 0.002 0.002 0.001 0.001 0.001 0.001 0 0.001 0.003 0.01 0.004 0.003 0.014 0.019 0.026 0.021 0.019 0.032 0.078 0.083 0.085 0.065 0.041 0.008 0 0.004 0.007 0.017 0.015 0.018 0.002 0.005 0.002 0.002 0.007 0.015 0.007 0.001 0.001 0 0 0 0 0.002 0.002 0.002 0 0 0.004 0.008 0.009 0.004 0.004 0.005 0.005 0.005 0.004 0.006 0.006 0.005 0.005 0.008 0.008 0.025 0.009 0.004 0.005 0.066 0.054 0.016 0 0 0.003 0.005 0.011 0.018 0.022 0.014 0 0 0.005 0.004 0.005 0 0 0 0 0 0 0 0 0 0 0.001 0.003 0.004 0.007 0.007 0.007 0 0 0 0 0.014 0.017 0.017 0.006 0.007 0.007 0.009 0.01 0.015 0.008 0.02 0.025 0.025 0.029 0.019 0.019 0.098 0.028 0.008 0.003 0.002 0.01 0.005 0.002 0.001 0.001 0.002 0 0 0.001 0.005 0.008 0.005 0.004 0.004 0.005 0.005 0.006 0.006 0.004 0.007 0.003 0.01 0.007 0.003 0.009 0.005 0.005 0.003 0.002 0.002 0.001 0.005 0.007 0.007 0.01 0.009 0.01 0.008 0.012 0.01 0 0.001 0.003 0.004 0.003 0.001 0.001 0.001 0.001 0.001 0.001 0.287 0.038 0.004 0.008 0.022 0.022 0 0 0 0 0 0 0 0 0 0 0 0 0 0 0 0 0 0 0 0 0.002 0.003 0 0.003 0.003 0.002 0 0 0 0 0 0 0 0 0 0 0 0 0 0.002 0.003 0.002 0.001 0.003 0.002 0.001 0 0 0.001 0.003 0.001 0 0.002 0.001 0 0 0 0 0 0 0 0 0 0 0 0 0 0 0 0 0 0 0 0 0.001 0.002 0.001 0 0 0 0 0 0 0 0 0 0 0 0 0 0 0 0 0 0 0 0 0 0 0 0 0 0 0 0.001 0.002 0.003 0.002 0.006 0.001 0.004 0.002 0.002 0 0.001 0.001 0 0 0 0 0 0 0 0 0 0 0 0.006 0.013 0.007 0.004 0.004 0.006 0.003 0.005 0.002 0.003 0.003 0.002 0.002 0.002 0.002 0.002 0.002 0.004 0.004 0 0 0.003 0 0 0 0.003 0.007 0.01 0.009 0.011 0 0 0.006 0.004 0.003 0 0 0 0 0 0 0 0.001 0.001 0.001 0.004 0.006 0.005 0.006 0.005 0.005 0 0 0 0 0.01 0.01 0.011 0.005 0.004 0.005 0.006 0.008 0.01 0.004 0.005 0 0 0 0 0 0 0 0 0 0 0.001 0.001 0 0.001 0.001 0 0 0 0 0 0 0.002 0.002 0.004 0.003 0.002 0.005 0.003 0.002 0.005 0.002 0.003 0.005 0.002 0.002 0.002 0.003 0.001 0.001 0.001 0.001 0.003 0.006 0.006 0.004 0.005 0.008 0.006 0.011 0.011 0 0.001 0.002 0.005 0.001 0.001 0 0 0 0 0 0 0 0.004 0.005 0.009 0.009 0.014 0.011 
0.004 0 0 0 0 0 0.365 0.411 0.333 0 0.145 0.005 0.006 0.015 0 0 0 0 0 0 0 0 0.003 0.001 0.006 0.01 0.008 0.002 0.08 0.038 0.017 0.023 0.015 0.054 0.057 0.114 0.061 0.046 0.021 0.007 0.001 0.005 0.014 0.01 0.01 0.011 0.001 0.001 0.008 0.009 0.008 0.026 0.019 0.043 0.089 0.127 0.073 0.102 0.228 0.382 0.594 0.197 0.295 0.567 1 0.365 0.222 0.577 0.433 0.065 0.153 0.069 0 0.011 0.004 0 0.006 0.01 0.007 0.002 0.001 0.002 0.002 0.003 0.002 0.002 0.002 0.002 0.003 0.009 0.02 0.005 0.001 0.022 0.025 0.029 0.029 0.025 0.036 0.099 0.103 0.106 0.094 0.055 0.017 0 0.004 0.006 0.013 0.013 0.014 0 0.001 0 0 0.007 0.012 0.006 0.001 0.001 0.001 0 0 0 0 0 0.001 0 0 0.002 0.008 0.007 0.011 0.007 0.008 0.009 0.009 0.01 0.01 0.01 0.004 0.005 0.017 0.022 0.043 0.017 0.011 0.01 0.089 0.081 0.032 0 0 0.001 0.004 0.01 0.013 0.018 0.008 0 0 0.003 0.003 0.001 0 0 0 0 0 0 0 0 0 0 0.001 0.004 0.009 0.01 0.015 0.015 0.001 0.001 0 0.001 0.008 0.011 0.013 0.005 0.005 0.005 0.005 0.008 0.012 0.008 0.012 0.024 0.019 0.031 0.013 0.012 0.089 0.032 0.011 0.008 0.008 0.013 0.009 0.007 0.008 0.008 0.01 0.007 0.002 0.003 0.008 0.008 0.005 0.003 0.001 0.001 0 0.003 0.004 0.002 0.003 0.004 0.009 0.01 0.005 0.014 0.009 0.004 0.002 0.002 0 0 0.002 0.006 0.007 0.009 0.009 0.01 0.009 0.006 0.007 0 0.003 0.003 0.005 0.004 0.002 0.001 0 0.002 0.003 0.004 0.202 0.041 0.005 0.006 0.019 0.019 0 0 0 0 0 0 0 0 0 0 0 0 0 0 0 0 0 0 0 0 0 0.001 0 0.001 0 0 0 0 0 0 0 0 0 0 0 0 0 0 0 0 0.001 0.001 0.001 0.001 0.001 0 0.001 0.001 0.001 0.001 0 0 0 0 0 0 0 0 0 0 0 0 0 0 0 0 0 0 0 0 0 0 0 0 0 0.001 0 0 0 0 0 0 0 0 0 0 0 0 0 0 0 0 0 0 0 0 0 0 0 0 0 0 0 0 0 0 0.001 0.001 0.002 0 0.002 0 0 0 0.001 0.001 0 0 0 0 0 0 0 0 0 0 0 0.001 0.008 0.004 0.005 0.003 0.004 0.005 0.004 0.001 0.005 0.005 0.005 0.005 0.005 0.003 0.001 0 0.001 0.001 0 0 0.001 0 0 0 0 0.001 0.003 0.003 0.006 0 0 0.002 0.002 0.001 0 0 0 0 0 0 0 0 0.001 0.001 0.003 0.007 0.003 0.003 0.001 0.001 0 0 0 0 0.005 0.003 0.003 0.002 0.002 0.003 0.002 0.003 0.003 0.002 0.002 0 0 0 0 0 0 0 0 0 0 0.001 0 0 0 0 0 0 0 0 0 0 0.001 0.002 0.002 0.002 0.002 0.002 0.002 0.002 0.002 0.002 0.002 0.001 0.003 0.003 0.002 0.006 0.004 0.003 0 0 0.001 0.003 0.003 0.002 0.002 0.002 0.002 0.006 0.005 0 0 0.003 0.002 0 0 0 0 0 0 0 0 0 0 0 0.002 0.003 0.007 0.006 
0.009 0.002 0 0 0 0 0.175 0.182 0.142 0 0.059 0 0.006 0.019 0 0 0 0 0 0 0 0 0.007 0.003 0.009 0.02 0.011 0.002 0.131 0.056 0.033 0.047 0.025 0.073 0.074 0.116 0.078 0.054 0.014 0.003 0.001 0.003 0.006 0.006 0.002 0.004 0.001 0 0.002 0.002 0.004 0.013 0.014 0.02 0.034 0.045 0.031 0.045 0.133 0.152 0.208 0.357 0.209 0.241 0.36 1 0.315 0.263 0.174 0.061 0.434 0.156 0 0.005 0.002 0 0.003 0.005 0.004 0.001 0.001 0.001 0.001 0.001 0.001 0 0 0 0.001 0.008 0.023 0.009 0.003 0.024 0.035 0.047 0.044 0.028 0.057 0.157 0.171 0.19 0.163 0.146 0.045 0 0 0.003 0.005 0.005 0.011 0.001 0.003 0 0 0.004 0.006 0.003 0.001 0.001 0 0 0 0 0 0 0 0 0 0.003 0.011 0.01 0.008 0.005 0.003 0.003 0.005 0.011 0.006 0.009 0.004 0.006 0.015 0.02 0.06 0.022 0.01 0.011 0.143 0.119 0.045 0 0 0 0 0.009 0.013 0.016 0.012 0 0 0.002 0.002 0.002 0 0 0 0.001 0.001 0.001 0 0 0 0.001 0.004 0.011 0.011 0.016 0.026 0.026 0.001 0 0 0 0.013 0.014 0.013 0.006 0.004 0.003 0.005 0.009 0.014 0.006 0.008 0.01 0.01 0.014 0.009 0.004 0.039 0.012 0.007 0.002 0.003 0.009 0.008 0.002 0.003 0.007 0.006 0.003 0.004 0.003 0.005 0.008 0.007 0.003 0.002 0.002 0.002 0.003 0.004 0.001 0.003 0.005 0.008 0.006 0.002 0.01 0.005 0.002 0 0 0.001 0.001 0.004 0.007 0.01 0.007 0.006 0.009 0.009 0.011 0.009 0 0.007 0.007 0.016 0.011 0.005 0 0 0 0 0.001 0.102 0.052 0.009 0.009 0.016 0.016 0 0 0 0 0 0 0 0 0 0 0 0 0 0 0 0 0 0 0 0 0 0 0.001 0.002 0.001 0 0.001 0.001 0 0 0 0 0 0 0 0 0 0 0 0.001 0.003 0.003 0.001 0.002 0 0 0.003 0.003 0.001 0.004 0.004 0.001 0.002 0.001 0.001 0 0 0 0 0 0 0 0 0 0 0 0 0 0 0 0 0 0 0 0 0.001 0.002 0.001 0 0 0 0 0 0 0 0 0 0 0 0 0 0 0 0 0 0 0 0.001 0.001 0.001 0.001 0 0 0 0.001 0.002 0.003 0.003 0.004 0.003 0.009 0.001 0.001 0 0.003 0.001 0 0 0 0 0 0 0 0 0 0 0 0.005 0.011 0.006 0.004 0.004 0 0.003 0.003 0.002 0.002 0.002 0.001 0.003 0.003 0.002 0.001 0 0.001 0.001 0.001 0.001 0.002 0 0 0 0.002 0.008 0.011 0.011 0.012 0 0 0.007 0.007 0.007 0 0 0 0 0 0 0.001 0.001 0.001 0.001 0.002 0.004 0.004 0.004 0.002 0.002 0 0 0 0 0.01 0.011 0.012 0.013 0.013 0.011 0.01 0.01 0.012 0.008 0.009 0.001 0.001 0.001 0.001 0.001 0 0.001 0.001 0 0 0.006 0.004 0.002 0 0.002 0.003 0.001 0 0 0.001 0 0 0.001 0.002 0.001 0 0.004 0.002 0.001 0.004 0.003 0.005 0.009 0.008 0.006 0.007 0.014 0.006 0.006 0.001 0.001 0.002 0.008 0.009 0.008 0.01 0.012 0.01 0.011 0.009 0 0.001 0.003 0.002 0.001 0 0 0 0 0 0 0 0 0.003 0.005 0.011 0.011 0.012 0.012 
0.002 0.003 0 0 0 0 0.258 0.291 0.203 0 0.108 0.001 0.002 0.007 0 0 0 0 0 0 0 0 0.004 0.004 0.007 0.015 0.011 0.001 0.065 0.026 0.009 0.016 0.008 0.028 0.026 0.061 0.036 0.025 0.01 0 0 0.001 0.007 0.008 0.007 0.002 0.001 0.001 0.002 0.003 0.004 0.012 0.011 0.016 0.044 0.05 0.032 0.039 0.102 0.145 0.174 0.147 0.148 0.291 0.277 0.371 1 0.385 0.162 0.03 0.155 0.064 0 0.004 0.001 0.001 0.003 0.005 0.003 0 0.001 0.001 0 0 0 0 0 0 0.002 0.005 0.008 0.001 0 0.011 0.011 0.014 0.021 0.01 0.018 0.077 0.077 0.085 0.069 0.064 0.023 0 0.001 0.002 0.005 0.003 0.007 0 0.004 0.001 0 0.002 0.004 0.001 0 0 0 0 0 0 0 0.001 0.001 0 0 0.001 0.007 0.005 0.007 0.005 0.001 0.007 0.005 0.015 0.011 0.007 0.006 0.008 0.012 0.016 0.032 0.011 0.009 0.011 0.065 0.059 0.027 0 0 0 0.005 0.01 0.012 0.015 0.01 0 0 0.004 0.004 0.003 0 0 0 0 0 0 0 0 0 0.002 0.002 0.007 0.006 0.011 0.017 0.017 0.001 0 0 0 0.008 0.011 0.011 0.005 0.005 0.005 0.007 0.006 0.012 0.008 0.01 0.008 0.008 0.012 0.007 0.004 0.036 0.01 0.002 0.001 0.001 0.006 0.003 0.001 0.001 0.003 0.002 0.002 0.001 0.001 0.004 0.004 0.003 0.004 0.004 0.003 0.004 0.005 0.004 0.003 0.004 0.003 0.006 0.007 0.006 0.007 0.008 0.006 0.003 0.004 0.001 0.001 0.003 0.007 0.008 0.007 0.009 0.009 0.008 0.01 0.009 0 0.004 0.002 0.008 0.006 0.004 0.001 0.001 0 0 0.001 0.166 0.022 0.004 0.006 0.015 0.015 0 0 0 0 0 0 0 0 0 0 0.001 0.001 0 0 0 0 0 0 0 0 0.001 0.003 0.001 0.002 0.001 0 0 0 0 0 0 0 0 0 0 0 0 0 0 0.001 0.004 0.002 0.001 0.002 0 0 0 0.001 0.002 0.005 0.003 0.002 0.005 0.003 0.003 0.002 0.002 0.002 0.001 0.001 0.001 0 0 0 0 0 0 0 0 0 0 0 0 0 0.001 0.002 0.002 0.001 0.001 0.001 0.001 0.001 0.001 0.001 0 0 0 0 0 0 0 0 0 0 0 0 0 0 0 0 0 0 0 0 0.002 0.002 0.002 0.002 0.002 0 0.004 0.002 0 0 0.001 0.001 0 0 0.001 0.001 0 0 0.001 0.001 0.001 0 0 0.001 0.006 0.006 0.003 0.004 0.004 0.006 0.004 0 0.004 0.004 0.003 0.003 0.001 0.002 0.001 0 0.002 0.002 0 0 0.001 0 0 0.001 0.001 0.006 0.007 0.008 0.009 0 0 0.003 0.003 0.004 0 0 0 0 0 0 0 0 0 0 0.002 0.006 0.004 0.002 0.003 0.003 0.002 0.002 0.001 0.001 0.008 0.008 0.008 0.005 0.006 0.006 0.005 0.002 0.007 0.004 0.004 0.003 0.003 0.003 0.002 0.001 0.002 0.001 0.001 0.001 0 0.002 0.001 0.001 0 0.001 0.001 0 0 0 0.001 0.001 0.001 0.001 0.003 0.002 0.001 0.003 0.002 0.002 0.003 0.003 0.002 0.002 0.003 0.003 0.003 0.008 0.005 0.004 0.001 0 0.003 0.004 0.004 0.001 0.001 0.002 0.004 0.007 0.006 0 0.001 0.002 0.002 0.001 0 0 0.001 0 0 0 0 0 0.002 0.003 0.007 0.008 0.009 0.009 
0.007 0.002 0 0 0 0 0.642 0.678 0.52 0 0.244 0.002 0.002 0.015 0 0 0 0 0 0 0 0 0.001 0.001 0.006 0.01 0.003 0.001 0.081 0.038 0.019 0.029 0.017 0.042 0.044 0.112 0.047 0.036 0.01 0.002 0.002 0.004 0.011 0.01 0.009 0.006 0 0 0.004 0.006 0.011 0.017 0.015 0.03 0.07 0.107 0.065 0.084 0.23 0.35 0.393 0.178 0.315 0.733 0.554 0.292 0.343 1 0.452 0.057 0.125 0.046 0 0.006 0.003 0.004 0.006 0.008 0.006 0.003 0.003 0.002 0.003 0.002 0.001 0.001 0.002 0.002 0.002 0.008 0.012 0.004 0.001 0.012 0.016 0.023 0.022 0.016 0.03 0.095 0.095 0.1 0.077 0.057 0.017 0 0.001 0.002 0.006 0.007 0.01 0.001 0.002 0 0 0.002 0.005 0.004 0 0 0.001 0 0 0 0 0.001 0.002 0 0 0.005 0.011 0.006 0.006 0.005 0.007 0.012 0.009 0.007 0.013 0.01 0.006 0.009 0.016 0.019 0.04 0.018 0.011 0.01 0.082 0.07 0.025 0 0 0.002 0.004 0.01 0.011 0.015 0.013 0 0 0.007 0.004 0.008 0 0 0 0 0 0 0 0 0.001 0.003 0.004 0.011 0.012 0.013 0.015 0.014 0.003 0.003 0.004 0.003 0.014 0.013 0.012 0.011 0.008 0.008 0.01 0.009 0.013 0.009 0.013 0.014 0.015 0.024 0.013 0.008 0.065 0.02 0.004 0.001 0 0.007 0.002 0.001 0.001 0.002 0.003 0.002 0.002 0.001 0.004 0.006 0.005 0.003 0.003 0.003 0.003 0.003 0.002 0.003 0.003 0.003 0.005 0.006 0.002 0.006 0.006 0.002 0.001 0.001 0 0 0.005 0.005 0.006 0.006 0.004 0.005 0.007 0.013 0.011 0 0.006 0.003 0.008 0.006 0.002 0 0.001 0.001 0.001 0.002 0.354 0.028 0.007 0.008 0.016 0.016 0 0 0 0 0 0 0 0 0 0.001 0.001 0.001 0 0 0 0 0 0 0 0 0.001 0.003 0.003 0.004 0.003 0.001 0 0 0 0 0 0 0 0 0 0 0 0 0.001 0.003 0.006 0.006 0.006 0.005 0.002 0.001 0.002 0.002 0.004 0.006 0.004 0.001 0.005 0.003 0.001 0.002 0 0.001 0 0 0 0 0 0 0 0 0 0 0 0 0 0 0 0.003 0.005 0.005 0.003 0.001 0.001 0.001 0.001 0 0 0 0.001 0.001 0 0 0 0 0 0 0 0 0 0 0 0 0 0 0 0 0 0 0.001 0.001 0.003 0.003 0.006 0.001 0.003 0.002 0.002 0.002 0.003 0.002 0 0 0 0 0 0 0.001 0.002 0.002 0 0 0.002 0.009 0.004 0.004 0.003 0.002 0.003 0.001 0 0.003 0.004 0.003 0.004 0.002 0.003 0.001 0.001 0.002 0.002 0 0 0.002 0 0 0 0.002 0.004 0.007 0.007 0.013 0 0 0.002 0.002 0.003 0 0 0 0 0 0 0 0 0 0 0 0.005 0.005 0.005 0.004 0.004 0 0 0 0 0.012 0.007 0.006 0.006 0.004 0.002 0.003 0.003 0.007 0.002 0.005 0.001 0.001 0 0 0 0.002 0.002 0.001 0.001 0.002 0.003 0.002 0.001 0.001 0.001 0.002 0.002 0.001 0 0.001 0.001 0.001 0.001 0.001 0.001 0.001 0.002 0.003 0.001 0.002 0.003 0.006 0.003 0.003 0.005 0.008 0.01 0.003 0.005 0 0 0.001 0.005 0.005 0.005 0.006 0.005 0.006 0.009 0.007 0 0.001 0.004 0.005 0.001 0 0 0 0 0 0 0 0.001 0.002 0.002 0.007 0.007 0.013 0.013 
0.004 0.003 0 0 0 0 0.274 0.305 0.224 0 0.116 0.003 0.006 0.022 0 0 0 0 0 0 0 0 0 0.002 0.005 0.016 0.013 0.007 0.141 0.075 0.047 0.058 0.04 0.104 0.093 0.279 0.109 0.085 0.028 0.01 0.001 0.004 0.01 0.007 0.004 0.008 0.004 0.001 0.003 0.004 0.006 0.015 0.015 0.019 0.044 0.057 0.032 0.045 0.119 0.176 0.262 0.104 0.145 0.336 0.419 0.197 0.163 0.427 1 0.151 0.109 0.053 0 0.005 0.001 0.001 0.004 0.005 0.004 0.002 0.003 0.002 0.003 0.001 0.001 0.001 0.002 0.003 0.005 0.009 0.023 0.014 0.006 0.032 0.038 0.049 0.064 0.04 0.064 0.169 0.183 0.171 0.134 0.08 0.027 0 0.006 0.006 0.009 0.009 0.008 0.001 0.003 0.001 0.001 0.002 0.006 0.005 0 0.001 0.001 0.001 0.001 0.001 0.001 0.001 0.003 0 0 0.001 0.008 0.009 0.008 0.003 0.004 0.009 0.009 0.02 0.011 0.012 0.003 0.006 0.02 0.026 0.069 0.028 0.011 0.011 0.152 0.131 0.051 0 0 0.002 0.003 0.009 0.01 0.015 0.01 0 0 0.002 0.002 0.003 0 0 0 0 0 0 0 0 0.001 0.002 0.007 0.012 0.012 0.013 0.021 0.021 0.002 0.001 0 0.001 0.011 0.009 0.008 0.005 0.005 0.005 0.005 0.006 0.009 0.005 0.01 0.011 0.012 0.013 0.009 0.005 0.042 0.017 0.007 0.005 0.004 0.008 0.007 0.003 0.003 0.004 0.004 0.002 0.001 0 0.01 0.012 0.007 0.004 0.001 0 0.001 0.004 0.004 0.001 0.004 0.002 0.006 0.005 0.002 0.006 0.006 0.002 0 0 0 0 0.002 0.003 0.003 0.002 0.004 0.004 0.005 0.007 0.011 0 0.009 0.007 0.008 0.005 0.002 0 0 0.001 0.002 0.003 0.154 0.074 0.008 0.014 0.015 0.015 0 0 0 0 0 0 0 0 0 0.001 0 0 0 0 0 0 0 0 0 0 0.003 0.003 0.001 0.002 0.002 0 0 0 0 0 0 0 0 0 0 0 0 0 0 0.001 0.004 0.002 0.003 0.001 0 0 0.001 0.001 0.003 0.005 0.004 0.004 0.003 0.002 0.001 0.002 0.002 0.001 0.001 0.001 0.001 0 0 0 0 0 0 0 0 0 0 0 0 0.001 0.002 0.003 0.001 0 0 0 0 0 0 0 0 0 0 0 0 0 0 0 0 0 0 0 0 0 0 0 0 0 0 0 0.001 0.002 0.002 0.002 0.002 0.002 0.006 0.002 0.001 0.003 0.003 0.003 0 0 0 0 0 0 0 0 0 0 0 0.003 0.008 0.006 0.004 0.004 0.004 0.004 0.003 0.001 0.002 0.002 0.002 0.002 0.003 0.001 0 0.001 0.001 0.002 0 0 0.003 0 0 0.001 0.004 0.007 0.009 0.009 0.01 0 0 0.005 0.005 0.004 0 0 0 0 0 0 0 0 0 0.001 0.002 0.003 0.002 0.003 0.003 0.003 0 0 0 0 0.01 0.01 0.01 0.008 0.007 0.007 0.008 0.006 0.01 0.006 0.005 0.002 0.002 0.002 0.001 0.001 0.002 0.003 0.002 0.002 0.002 0.005 0.003 0.002 0.001 0.002 0.003 0.001 0 0 0.002 0 0 0.001 0.002 0.001 0.001 0.003 0.003 0.002 0.004 0.003 0.008 0.008 0.008 0.008 0.01 0.013 0.005 0.005 0 0 0.001 0.009 0.009 0.009 0.009 0.009 0.008 0.007 0.004 0 0.001 0.003 0.003 0.003 0.001 0 0 0 0 0 0 0 0.004 0.004 0.008 0.009 0.01 0.01 
0 0 0 0 0 0 0.019 0.017 0.017 0 0.004 0.004 0.006 0.024 0 0 0 0 0 0 0 0 0.002 0.001 0.005 0.014 0.011 0.003 0.114 0.053 0.031 0.036 0.023 0.09 0.074 0.23 0.09 0.07 0.02 0.006 0.001 0.002 0.003 0.004 0.001 0.003 0 0 0.002 0.002 0.002 0.004 0.002 0.002 0.004 0.007 0.002 0.001 0.011 0.013 0.02 0.015 0.011 0.026 0.034 0.037 0.018 0.032 0.071 1 0.048 0.02 0 0.008 0.002 0 0.003 0.003 0.001 0 0 0.001 0 0 0.001 0.001 0.001 0.002 0.006 0.012 0.025 0.015 0.006 0.024 0.027 0.041 0.043 0.031 0.047 0.138 0.147 0.137 0.118 0.064 0.021 0 0 0.002 0.003 0.002 0.004 0.001 0.001 0 0 0.001 0.003 0.001 0 0 0 0 0 0 0 0 0 0 0 0.002 0.003 0.005 0.006 0.001 0.001 0.009 0.008 0.016 0.01 0.007 0.003 0.01 0.019 0.02 0.048 0.022 0.013 0.016 0.121 0.101 0.04 0 0 0 0.001 0.004 0.005 0.005 0.004 0 0 0.001 0.001 0.001 0 0 0 0 0 0 0 0 0 0.001 0.001 0.005 0.005 0.01 0.019 0.018 0.003 0.002 0 0 0.004 0.005 0.005 0.002 0.001 0.001 0.001 0.002 0.005 0.002 0.001 0 0 0.001 0.001 0 0.001 0.001 0 0.002 0.001 0 0 0.002 0.001 0.001 0.002 0.003 0.002 0.001 0.001 0.004 0.002 0 0 0 0 0 0 0 0.001 0 0.001 0.002 0 0 0 0 0 0 0 0 0 0.001 0 0.002 0.003 0.004 0.002 0.005 0.006 0 0.005 0.01 0.008 0.007 0.005 0.002 0 0.001 0.001 0.001 0.01 0.06 0 0.001 0.005 0.005 0 0 0 0 0 0 0 0 0 0 0 0.001 0 0 0 0 0 0 0 0 0 0 0 0 0 0 0 0 0 0 0 0.001 0.001 0 0 0 0 0 0 0 0 0 0 0 0 0 0 0 0 0.001 0 0 0 0 0 0 0 0 0 0 0 0 0 0 0 0 0 0 0 0 0 0 0 0 0 0 0 0 0 0 0 0 0 0 0 0 0 0 0 0 0 0 0 0 0 0 0 0 0 0 0 0 0 0 0 0.001 0.001 0.001 0.002 0 0.004 0.002 0.001 0.001 0.001 0 0 0 0 0 0 0 0 0 0 0 0 0.001 0.004 0.002 0 0.001 0.002 0 0 0 0 0.001 0 0 0 0 0 0 0 0 0 0 0 0 0 0.001 0.002 0.001 0.003 0.002 0.004 0 0 0.003 0.003 0.003 0 0 0 0 0 0 0 0 0 0 0 0 0.001 0.001 0 0 0 0 0 0 0.003 0.004 0.004 0.004 0.004 0.004 0.004 0.003 0.003 0 0.001 0 0 0 0 0 0 0.001 0 0 0 0.001 0 0 0 0 0 0 0 0 0 0.001 0.001 0.002 0.002 0.001 0.002 0.002 0.002 0.001 0.002 0.001 0.004 0.004 0.003 0.005 0.004 0.007 0.001 0.003 0 0 0 0.002 0.002 0.002 0.003 0.004 0.004 0.003 0.002 0 0 0 0 0 0 0 0.001 0 0 0 0 0.001 0 0 0.002 0.002 0.004 0.004 
0.006 0.003 0 0 0 0 0.096 0.109 0.074 0 0.046 0.006 0.015 0.039 0 0 0 0 0 0 0 0 0.008 0.004 0.024 0.038 0.03 0.009 0.292 0.12 0.069 0.082 0.048 0.141 0.152 0.232 0.179 0.114 0.033 0.007 0 0.002 0.006 0.007 0.002 0.005 0.002 0 0.001 0.002 0.003 0.016 0.009 0.015 0.026 0.033 0.02 0.026 0.071 0.085 0.108 0.186 0.113 0.142 0.201 0.529 0.163 0.158 0.137 0.124 1 0.378 0 0.02 0.007 0.001 0.003 0.004 0.003 0.001 0.002 0.002 0.002 0.002 0.002 0.002 0.003 0.004 0.01 0.024 0.055 0.024 0.005 0.067 0.081 0.091 0.104 0.059 0.104 0.366 0.384 0.452 0.4 0.342 0.098 0 0.003 0.003 0.006 0.006 0.008 0 0.004 0.002 0.001 0.003 0.007 0.006 0 0.002 0 0 0 0 0.001 0.001 0.002 0 0 0.002 0.014 0.012 0.015 0.007 0.007 0.017 0.017 0.024 0.02 0.014 0.01 0.018 0.031 0.04 0.124 0.074 0.03 0.036 0.31 0.264 0.103 0 0 0.001 0.005 0.01 0.013 0.016 0.015 0 0 0.003 0.002 0.004 0 0 0 0 0 0.001 0 0 0.001 0.002 0.006 0.011 0.026 0.034 0.049 0.048 0.003 0.002 0 0 0.016 0.014 0.015 0.007 0.007 0.007 0.008 0.011 0.014 0.005 0.01 0.004 0.005 0.007 0.005 0 0.023 0.012 0.003 0.002 0.002 0.004 0.002 0.002 0 0.002 0.005 0.003 0.001 0.001 0.007 0.014 0.011 0.006 0.003 0.001 0.001 0.002 0.004 0.001 0.003 0.002 0.004 0.005 0.002 0.005 0.004 0.006 0.001 0.001 0.001 0.001 0.002 0.007 0.008 0.007 0.007 0.008 0.006 0.018 0.02 0 0.021 0.012 0.021 0.015 0.005 0.002 0.001 0.003 0.004 0.005 0.05 0.1 0.007 0.008 0.016 0.016 0 0 0 0 0 0 0 0 0 0.001 0 0 0 0 0 0 0 0 0 0 0.002 0.002 0.002 0.005 0.004 0.001 0 0 0 0 0 0 0 0 0 0 0 0 0 0.001 0.005 0.003 0.004 0.003 0.001 0.001 0.004 0.004 0.003 0.007 0.002 0.001 0.001 0 0 0.001 0.001 0.001 0 0 0 0.001 0 0 0 0 0 0 0 0 0 0 0 0 0.001 0.004 0.003 0 0 0 0 0 0 0 0 0 0 0 0 0 0 0 0 0 0 0 0 0 0 0 0 0 0 0 0.001 0.002 0.004 0.004 0.005 0.001 0.008 0.003 0.003 0.001 0.004 0 0 0 0 0 0 0 0 0 0 0 0 0.005 0.012 0.007 0.005 0.004 0.001 0.003 0.003 0.002 0.004 0.004 0.002 0.001 0.001 0.001 0 0 0.002 0.002 0.001 0.001 0.002 0 0 0.001 0.004 0.006 0.011 0.01 0.015 0 0 0.008 0.007 0.009 0 0 0 0 0 0 0.001 0.001 0.001 0.001 0.002 0.008 0.006 0.004 0.005 0.005 0.001 0.001 0 0.001 0.013 0.012 0.011 0.01 0.01 0.009 0.009 0.009 0.011 0.003 0.004 0 0 0 0 0 0.001 0.003 0.001 0 0 0.007 0.004 0 0 0.002 0.003 0.001 0 0 0 0 0 0.003 0.004 0.004 0.004 0.004 0.007 0.005 0.006 0.008 0.01 0.008 0.009 0.011 0.008 0.019 0.011 0.01 0 0 0.001 0.008 0.009 0.006 0.008 0.009 0.009 0.014 0.011 0 0.002 0.004 0.004 0.002 0.001 0 0.003 0 0 0 0 0 0.004 0.004 0.01 0.01 0.015 0.015 
0 0.001 0 0 0 0 0.021 0.024 0.019 0 0.008 0 0.003 0.015 0 0 0 0 0 0 0 0 0.003 0.003 0.004 0.011 0.01 0.002 0.058 0.025 0.016 0.02 0.016 0.034 0.033 0.041 0.033 0.026 0.008 0.004 0 0 0.003 0.002 0.001 0.002 0 0 0.002 0.002 0.003 0.004 0.001 0.001 0.007 0.008 0.004 0.008 0.018 0.021 0.028 0.034 0.02 0.031 0.042 0.1 0.03 0.034 0.023 0.025 0.192 1 0 0.003 0.001 0 0.002 0.002 0.002 0.001 0.001 0.001 0.001 0.001 0 0 0.001 0.001 0.001 0.005 0.011 0.004 0.002 0.011 0.016 0.02 0.022 0.017 0.028 0.073 0.08 0.091 0.078 0.064 0.021 0 0 0.001 0.002 0.002 0.003 0.002 0.005 0.002 0.001 0.001 0.002 0.002 0 0 0 0 0 0 0 0 0 0 0 0 0.005 0.004 0.005 0.003 0.003 0.009 0.006 0.009 0.011 0.004 0.009 0.008 0.01 0.009 0.033 0.015 0.009 0.009 0.068 0.06 0.025 0 0 0.001 0.001 0.004 0.003 0.004 0.005 0 0 0.001 0.001 0.001 0 0 0 0 0 0 0 0 0 0.001 0.004 0.005 0.006 0.007 0.014 0.013 0.002 0.002 0 0.001 0.003 0.003 0.002 0.001 0.001 0.001 0.001 0.001 0.003 0.001 0.001 0.001 0.001 0.002 0 0 0.007 0.004 0 0 0 0 0 0 0 0 0 0 0 0 0.002 0.006 0.004 0.003 0.003 0.003 0.002 0.003 0.003 0.002 0.003 0.003 0.003 0.001 0.001 0.001 0.001 0.001 0.001 0.001 0 0 0 0.001 0.001 0 0 0 0.002 0.004 0.004 0 0.006 0.005 0.007 0.005 0.002 0 0.001 0.001 0.001 0.002 0.016 0.026 0 0.001 0.004 0.004 0 0 0 0 0 0 0 0 0 0 0 0 0 0 0 0 0 0 0 0 0.001 0.001 0 0 0 0 0 0 0 0 0 0 0 0 0 0 0 0 0 0.001 0.001 0.001 0.001 0.001 0 0 0.001 0.001 0 0.001 0.002 0.001 0.001 0.001 0.001 0 0 0 0 0 0 0 0 0 0 0 0 0 0 0 0 0 0 0 0.001 0.001 0.001 0.001 0.001 0.001 0.001 0.001 0 0 0 0.001 0.001 0 0 0 0 0 0 0 0 0 0 0 0 0 0 0 0 0 0.001 0.001 0.001 0.001 0.001 0 0.002 0 0 0.001 0.001 0.001 0 0 0 0 0 0 0 0 0 0 0 0.002 0.005 0.005 0.005 0.003 0.001 0.002 0.002 0.001 0.002 0.001 0.001 0.002 0.001 0.001 0 0 0 0 0 0 0 0 0 0.001 0.002 0.003 0.004 0.003 0.005 0 0 0.002 0.001 0.002 0 0 0 0 0 0 0 0 0 0 0 0.001 0.003 0.002 0 0 0 0 0 0 0.004 0.004 0.004 0.002 0.002 0.002 0.003 0.003 0.004 0.001 0.002 0 0 0 0 0 0 0 0 0 0 0.001 0 0 0 0 0 0 0 0 0 0 0 0.001 0.001 0.001 0.002 0.003 0.001 0.001 0.003 0.001 0.001 0.004 0.002 0.001 0.001 0.005 0.001 0.004 0 0 0 0.002 0.003 0.002 0.003 0.003 0.003 0.003 0.003 0 0 0 0 0 0 0 0 0 0 0 0 0 0.001 0.001 0.003 0.003 0.005 0.005 
0 0 0 0 0 0 0 0 0 0 0 0 0 0 0 0 0 0 0 0 0 0 0 0 0 0 0 0 0 0 0 0 0 0 0 0 0 0 0 0 0 0 0 0 0 0 0 0 0 0 0 0 0 0 0 0 0 0 0 0 0 0 0 0 0 0 0 0 0 0 0 0 1 0 0 0 0 0 0 0 0 0 0 0 0 0 0 0 0 0 0 0 0 0 0 0 0 0 0 0 0 0 0 0 0 0 0 0 0 0 0 0 0 0 0 0 0 0 0 0 0 0 0 0 0 0 0 0 0 0 0 0 0 0 0 0 0 0 0 0 0 0 0 0 0 0 0 0 0 0 0 0 0 0 0 0 0 0 0 0 0 0 0 0 0 0 0 0 0 0 0 0 0 0 0 0 0 0 0 0 0 0 0 0 0 0 0 0 0 0 0 0 0 0 0 0 0 0 0 0 0 0 0 0 0 0 0 0 0 0 0 0 0 0 0 0 0 0 0 0 0 0 0 0 0 0 0 0 0 0 0 0 0 0 0 0 0 0 0 0 0 0 0 0 0 0 0 0 0 0 0 0 0 0 0 0 0 0 0 0 0 0 0 0 0 0 0 0 0 0 0 0 0 0 0 0 0 0 0 0 0 0 0 0 0 0 0 0 0 0 0 0 0 0 0 0 0 0 0 0 0 0 0 0 0 0 0 0 0 0 0 0 0 0 0 0 0 0 0 0 0 0 0 0 0 0 0 0 0 0 0 0 0 0 0 0 0 0 0 0 0 0 0 0 0 0 0 0 0 0 0 0 0 0 0 0 0 0 0 0 0 0 0 0 0 0 0 0 0 0 0 0 0 0 0 0 0 0 0 0 0 0 0 0 0 0 0 0 0 0 0 0 0 0 0 0 0 0 0 0 0 0 0 0 0 0 0 0 0 0 0 0 0 0 0 0 0 0 0 0 0 0 0 0 0 0 0 0 0 0 0 0 0 0 0 0 0 0 0 0 0 0 0 0 0 0 0 0 0 0 0 0 0 0 0 0 0 0 0 0 0 0 0 0 0 0 0 0 0 0 0 0 0 0 0 0 0 0 0 0 0 0 0 0 0 0 0 0 0 0 0 0 0 0 0 0 0 0 0 0 0 0 0 0 0 0 0 0 0 0 0 0 0 0 0 0 0 0 0 0 0 0 0 0 
0.002 0.001 0 0 0 0 0.002 0.003 0 0 0.002 0 0.001 0.008 0 0 0 0 0 0 0 0 0.002 0.002 0.002 0.004 0.003 0.001 0.041 0.022 0.011 0.015 0.012 0.036 0.093 0.031 0.015 0.01 0.005 0.003 0 0.001 0.001 0.001 0 0.001 0 0 0 0 0 0.002 0.001 0.001 0.001 0.001 0.001 0 0.001 0.001 0.004 0.003 0.002 0.004 0.006 0.005 0.001 0.004 0.011 0.012 0.009 0.001 0 1 0.349 0.001 0.001 0.001 0 0 0 0.001 0.001 0.001 0.001 0.001 0.002 0.005 0.016 0.033 0.087 0.034 0.007 0.278 0.2 0.184 0.092 0.086 0.102 0.052 0.045 0.043 0.034 0.016 0.004 0 0 0 0.001 0 0.001 0 0.001 0 0 0 0.001 0.001 0 0 0 0 0 0 0 0 0.001 0 0 0.001 0.001 0.002 0.002 0.001 0.001 0.002 0.001 0.004 0.004 0.004 0.001 0.003 0.005 0.006 0.016 0.006 0.004 0.006 0.044 0.038 0.012 0 0 0 0 0.002 0.001 0.002 0.001 0 0 0 0 0 0 0 0 0 0 0 0 0 0 0.001 0.001 0.004 0.003 0.003 0.008 0.008 0.001 0.001 0.001 0.001 0.001 0.001 0.001 0.001 0.001 0.001 0 0.001 0.001 0.002 0.001 0 0 0 0 0 0 0 0 0 0 0 0 0 0 0 0 0 0 0 0 0.002 0.002 0.001 0 0 0 0 0 0 0 0 0 0 0 0 0 0 0 0 0 0 0.001 0.001 0.001 0.001 0 0 0 0.001 0.002 0 0.002 0.001 0.004 0.002 0.001 0 0 0 0 0 0.002 0.023 0.002 0.002 0.002 0.002 0 0 0 0 0 0 0 0 0 0.001 0 0 0 0 0 0 0 0 0 0 0 0 0 0 0 0 0 0 0 0 0 0 0 0 0 0 0 0 0 0 0 0 0 0 0 0 0 0 0 0 0 0 0 0 0 0 0 0 0 0 0 0 0 0 0 0 0 0 0 0 0 0 0 0 0 0 0 0 0 0 0 0 0 0 0 0 0 0 0 0 0 0 0 0 0 0 0 0 0 0 0 0 0 0 0 0 0 0 0.001 0 0.001 0.001 0.001 0 0 0 0 0 0 0 0 0 0 0 0 0 0 0.001 0.001 0.001 0 0 0 0 0 0 0 0.001 0 0 0 0 0 0 0 0 0 0 0 0 0 0 0.001 0.002 0.002 0.001 0.001 0 0 0.002 0.002 0.002 0 0 0 0 0 0 0 0 0 0 0 0.001 0 0 0 0 0 0 0 0 0.001 0.003 0.003 0.002 0.001 0 0.002 0.001 0.003 0.002 0.001 0 0 0 0 0 0 0.001 0 0 0 0.002 0 0.001 0.001 0.002 0 0.001 0.001 0.002 0 0 0 0 0 0 0 0.001 0 0 0.002 0.002 0.002 0.004 0.005 0.004 0.004 0.004 0.001 0.003 0 0 0.002 0.002 0.002 0.002 0.004 0.004 0.003 0.002 0.001 0 0 0 0 0 0 0 0 0 0 0 0 0 0.001 0.001 0.001 0.001 0.001 0.001 
0 0 0 0 0 0 0.001 0.002 0 0 0 0 0.001 0.004 0 0 0 0 0 0 0 0 0 0 0.002 0.003 0.002 0 0.022 0.014 0.007 0.007 0.004 0.016 0.032 0.015 0.004 0.003 0 0 0 0 0 0 0 0 0 0 0 0 0 0 0 0 0.001 0.001 0 0 0.001 0.001 0.002 0.002 0.001 0.001 0.003 0.005 0.003 0.003 0.005 0.01 0.008 0.004 0 0.332 1 0 0 0 0 0 0 0 0 0 0 0 0 0.001 0.005 0.014 0.026 0.009 0.004 0.089 0.065 0.061 0.03 0.029 0.029 0.024 0.022 0.018 0.013 0.006 0.001 0 0 0 0 0 0 0 0 0 0 0 0 0 0 0 0 0 0 0 0 0 0 0 0 0 0.002 0.003 0.002 0 0.001 0.003 0.002 0 0.003 0.003 0.003 0.003 0.005 0.009 0.012 0.008 0.005 0.005 0.022 0.022 0.007 0 0 0.001 0.001 0.001 0.001 0 0.001 0 0 0 0 0 0 0 0 0 0 0 0 0 0 0.001 0.001 0.003 0.002 0.004 0.007 0.006 0 0 0 0 0.001 0.001 0.001 0 0 0 0 0.001 0.001 0 0 0 0 0 0 0 0 0 0 0 0 0 0 0 0 0 0 0 0 0 0 0.002 0.001 0.001 0 0 0 0 0.001 0 0.001 0.001 0.001 0.001 0.001 0 0 0 0 0 0 0 0 0 0 0 0 0 0 0.001 0.002 0 0.001 0.001 0.002 0 0 0 0 0 0 0 0 0.009 0 0 0 0 0 0 0 0 0 0 0 0 0 0 0 0 0 0 0 0 0 0 0 0 0 0 0 0 0 0 0 0 0 0 0 0 0 0 0 0 0 0 0 0 0 0 0 0 0 0 0 0 0 0 0 0 0 0 0 0 0 0 0 0 0 0 0 0 0 0 0 0 0 0 0 0 0 0 0 0 0 0 0 0 0 0 0 0 0 0 0 0 0 0 0 0 0 0 0 0 0 0 0 0 0 0 0 0 0 0 0 0 0 0 0 0 0 0 0 0 0 0 0 0 0 0 0 0 0 0 0 0 0.001 0.001 0 0 0 0.001 0 0 0.001 0.001 0.001 0.001 0 0 0 0 0 0 0 0 0 0 0 0 0 0 0 0 0.001 0 0 0 0 0 0 0 0 0 0 0 0 0 0 0 0 0 0.001 0.001 0 0 0 0 0 0 0.001 0 0 0 0 0 0 0 0 0 0 0 0 0 0 0 0 0 0 0 0 0.002 0 0 0 0 0 0 0 0 0 0 0 0 0 0 0 0 0 0 0 0 0.001 0 0.002 0.002 0.001 0.003 0.003 0.003 0 0 0 0 0.001 0 0 0 0 0.001 0.001 0 0 0 0 0 0 0 0 0 0 0 0 0 0 0 0 0 0.001 0.001 
0.012 0.009 0 0 0 0 0.001 0.001 0.002 0 0 0 0 0 0 0 0 0 0 0 0 0 0.001 0.002 0.003 0.007 0.004 0.002 0.003 0 0 0 0 0.002 0.001 0.003 0.003 0.003 0.001 0 0.023 0.063 0.136 0.103 0.091 0.083 0.028 0.021 0.052 0.061 0.08 0.082 0.022 0.018 0.048 0.02 0.014 0.024 0.012 0.011 0.009 0.002 0.008 0.003 0.005 0.001 0 0.002 0.002 0.001 0.001 0 0 0 0 1 0.295 0.199 0.092 0.09 0.085 0.087 0.101 0.075 0.07 0.108 0.271 0.09 0.014 0.008 0.003 0.002 0.004 0.002 0.002 0.002 0.002 0.001 0.001 0.003 0.003 0.003 0.003 0.001 0 0 0.024 0.039 0.098 0.074 0.046 0.005 0.016 0.005 0.003 0.054 0.087 0.057 0.004 0.01 0.017 0.018 0.006 0.014 0.023 0.034 0.054 0 0 0.006 0.021 0.014 0.009 0.007 0.008 0.008 0.003 0.002 0.007 0.007 0.003 0.006 0.006 0.004 0.002 0.001 0.003 0.004 0.003 0.003 0.004 0 0 0.002 0.011 0.029 0.044 0.061 0.031 0 0 0.015 0.012 0.015 0 0 0 0 0 0 0 0 0 0.001 0.004 0.008 0.009 0.013 0.006 0.006 0 0 0 0 0.033 0.045 0.042 0.028 0.027 0.026 0.024 0.028 0.045 0.021 0.023 0.01 0.008 0.01 0.006 0.005 0.02 0.006 0.002 0 0 0.007 0.001 0 0 0.002 0 0 0 0 0 0 0 0.002 0.004 0.003 0.004 0.007 0.003 0.005 0.008 0.004 0.009 0.016 0.005 0.011 0.012 0.007 0.003 0.004 0.003 0.003 0.006 0.024 0.022 0.021 0.023 0.029 0.018 0.026 0.019 0 0.002 0.005 0.004 0.003 0.001 0.001 0.001 0 0 0 0.001 0 0.017 0.024 0.062 0.063 0 0 0 0 0 0.001 0.001 0 0 0 0 0 0 0 0 0 0 0 0 0 0.003 0.006 0.003 0.008 0.004 0.002 0.001 0 0 0 0 0 0 0 0 0 0 0 0 0.001 0.004 0.004 0.004 0.002 0.001 0.001 0.001 0.003 0.005 0.011 0.004 0.002 0.006 0.001 0.001 0.004 0.002 0.002 0.001 0.001 0.002 0.001 0.001 0.001 0.001 0.001 0 0 0.001 0.001 0 0 0 0.001 0.003 0.005 0.003 0.002 0.002 0 0 0.002 0.002 0.001 0.001 0 0 0 0 0 0 0 0 0 0 0 0 0.001 0.001 0.001 0.001 0.001 0 0 0 0.001 0.005 0.005 0.011 0.006 0.011 0.003 0.003 0.002 0.006 0.004 0.001 0.001 0 0 0 0 0.001 0.002 0.002 0 0 0.011 0.024 0.015 0.008 0.009 0.007 0.008 0.005 0.002 0.008 0.011 0.006 0.006 0.008 0.006 0.003 0 0.003 0.005 0.002 0.002 0.002 0 0 0.001 0.007 0.011 0.02 0.019 0.026 0 0 0.008 0.007 0.009 0 0 0 0 0 0 0 0 0 0.001 0.005 0.012 0.013 0.014 0.01 0.009 0.001 0.001 0.001 0.001 0.023 0.023 0.023 0.015 0.014 0.014 0.015 0.011 0.022 0.008 0.008 0.002 0.002 0.002 0.002 0.001 0.004 0.002 0 0 0 0.003 0 0 0 0.001 0 0 0.001 0.001 0 0 0 0.001 0.001 0 0.001 0.004 0.004 0.002 0.004 0.002 0.005 0.01 0.004 0.004 0.006 0.006 0.002 0.003 0 0 0.002 0.012 0.013 0.01 0.01 0.016 0.011 0.023 0.02 0 0.002 0.009 0.007 0.006 0.002 0 0.001 0.001 0 0 0.001 0 0.009 0.009 0.018 0.019 0.029 0.026 
0.062 0.022 0 0 0 0 0.001 0.004 0.001 0 0.001 0 0 0.003 0 0 0 0 0 0 0 0 0.003 0.003 0.009 0.014 0.009 0.004 0.004 0 0 0 0 0.002 0.001 0.004 0.002 0.002 0 0 0.05 0.145 0.399 0.294 0.263 0.208 0.066 0.039 0.151 0.163 0.213 0.244 0.067 0.042 0.108 0.029 0.027 0.035 0.007 0.012 0.008 0.001 0.003 0.005 0.004 0.002 0.002 0.004 0.004 0.001 0.001 0 0 0.001 0.001 0.303 1 0.672 0.215 0.097 0.077 0.059 0.089 0.066 0.058 0.059 0.109 0.047 0.014 0.009 0.005 0.005 0.007 0.002 0.002 0.002 0.003 0.002 0 0.004 0.004 0.004 0.003 0.002 0 0 0.079 0.138 0.262 0.205 0.153 0.011 0.039 0.007 0.003 0.127 0.236 0.138 0.005 0.008 0.016 0.016 0.007 0.008 0.026 0.033 0.054 0 0 0.015 0.058 0.039 0.026 0.022 0.02 0.018 0.014 0.006 0.017 0.015 0.01 0.011 0.012 0.01 0.004 0.006 0.006 0.006 0.004 0.003 0.011 0 0 0.017 0.045 0.11 0.144 0.183 0.1 0 0 0.059 0.043 0.055 0 0 0 0.001 0 0.001 0.001 0.001 0.002 0.002 0.003 0.015 0.022 0.03 0.015 0.015 0.001 0 0.002 0.002 0.099 0.138 0.134 0.085 0.074 0.073 0.082 0.092 0.135 0.057 0.091 0.029 0.036 0.027 0.017 0.012 0.032 0.019 0.01 0.007 0.005 0.018 0.009 0.005 0.005 0.004 0.007 0.006 0.002 0.002 0.006 0.005 0.005 0.013 0.016 0.009 0.015 0.021 0.017 0.011 0.02 0.02 0.029 0.049 0.029 0.031 0.034 0.027 0.015 0.01 0.006 0.006 0.025 0.054 0.061 0.048 0.056 0.069 0.053 0.085 0.06 0 0.006 0.011 0.008 0.004 0.001 0 0.001 0.001 0.001 0.001 0.001 0 0.074 0.098 0.186 0.186 0 0 0 0 0 0 0 0 0 0 0 0 0 0 0 0 0 0 0 0 0.013 0.016 0.012 0.02 0.016 0.005 0.001 0.001 0 0.001 0 0 0 0.001 0.001 0 0 0 0.003 0.012 0.023 0.017 0.012 0.014 0.001 0 0.013 0.014 0.015 0.032 0.01 0.003 0.02 0.005 0.003 0.004 0.002 0.002 0 0 0.001 0 0 0 0 0 0.001 0 0.001 0.001 0 0 0 0.006 0.01 0.015 0.007 0.003 0.004 0.002 0.003 0.005 0.003 0.003 0.002 0.001 0 0 0 0 0 0 0.001 0 0.001 0.001 0 0.003 0.003 0.002 0.002 0.001 0.001 0 0.003 0.006 0.019 0.018 0.03 0.012 0.026 0.008 0.006 0.012 0.02 0.009 0 0.001 0.003 0.003 0 0 0.002 0.003 0.006 0 0 0.025 0.08 0.052 0.037 0.037 0.031 0.031 0.028 0.01 0.027 0.026 0.021 0.021 0.015 0.013 0.005 0.006 0.01 0.014 0.004 0.001 0.01 0 0 0.007 0.023 0.041 0.062 0.057 0.076 0 0 0.026 0.022 0.031 0 0 0 0 0 0 0.001 0.002 0.003 0.01 0.018 0.031 0.029 0.04 0.025 0.025 0.002 0.002 0.003 0.002 0.06 0.065 0.068 0.036 0.034 0.031 0.041 0.042 0.06 0.019 0.022 0.003 0.003 0.003 0.003 0.002 0.005 0.005 0.002 0.002 0.002 0.004 0.003 0.002 0.002 0.002 0.002 0 0 0 0.001 0 0.001 0.001 0.003 0.004 0.002 0.004 0.004 0.004 0.005 0.003 0.011 0.028 0.007 0.011 0.013 0.011 0.007 0.008 0 0 0.01 0.02 0.026 0.025 0.026 0.034 0.034 0.066 0.059 0 0.005 0.014 0.02 0.015 0.006 0.001 0 0.001 0.001 0.001 0 0 0.027 0.031 0.057 0.057 0.093 0.077 
0.074 0.02 0 0 0 0 0.013 0.011 0.008 0 0.004 0.003 0.002 0.004 0 0 0 0 0 0 0 0 0.009 0.01 0.017 0.031 0.021 0.006 0.008 0.001 0 0 0 0.002 0.004 0.004 0.002 0.002 0 0 0.078 0.23 0.601 0.462 0.422 0.32 0.088 0.064 0.235 0.264 0.364 0.356 0.083 0.062 0.17 0.07 0.054 0.064 0.026 0.039 0.028 0.009 0.018 0.018 0.016 0.007 0.003 0.013 0.007 0.001 0.004 0.004 0 0.001 0 0.199 0.599 1 0.342 0.155 0.122 0.097 0.13 0.092 0.075 0.077 0.098 0.061 0.014 0.007 0.004 0.003 0.003 0.002 0.004 0.004 0.003 0.003 0.004 0.01 0.01 0.009 0.007 0.004 0.002 0 0.127 0.216 0.411 0.346 0.265 0.012 0.061 0.02 0.014 0.214 0.391 0.21 0.012 0.027 0.025 0.025 0.011 0.013 0.036 0.061 0.1 0 0 0.032 0.102 0.071 0.051 0.047 0.04 0.043 0.027 0.01 0.041 0.04 0.023 0.029 0.025 0.021 0.012 0.008 0.014 0.021 0.015 0.01 0.021 0 0 0.028 0.069 0.159 0.215 0.279 0.142 0 0 0.077 0.069 0.072 0 0 0 0 0 0 0.001 0.001 0.003 0.009 0.018 0.036 0.043 0.059 0.039 0.039 0.004 0.003 0.002 0.004 0.14 0.205 0.199 0.121 0.11 0.099 0.118 0.141 0.206 0.093 0.128 0.028 0.037 0.032 0.021 0.009 0.056 0.018 0.007 0.004 0.003 0.018 0.009 0.005 0.004 0.007 0.007 0.004 0.001 0.001 0.005 0.007 0.007 0.01 0.012 0.013 0.007 0.019 0.018 0.01 0.025 0.016 0.039 0.065 0.034 0.04 0.045 0.038 0.02 0.018 0.014 0.013 0.044 0.101 0.099 0.074 0.088 0.11 0.089 0.123 0.097 0 0.018 0.022 0.025 0.012 0.006 0 0.003 0.002 0.003 0.004 0.006 0.002 0.09 0.122 0.281 0.284 0 0 0 0 0.001 0.001 0.001 0 0.001 0.002 0.001 0.004 0 0 0 0 0 0 0 0 0.009 0.014 0.013 0.03 0.018 0.006 0.006 0.004 0.002 0.003 0.001 0.004 0.004 0.004 0.003 0.002 0.001 0 0.005 0.012 0.028 0.024 0.015 0.016 0.009 0.008 0.016 0.019 0.022 0.046 0.014 0.008 0.023 0.006 0.008 0.008 0.003 0.004 0.002 0.001 0.003 0.001 0.002 0.002 0.001 0.001 0.002 0.004 0.002 0 0 0 0 0.005 0.011 0.02 0.014 0.007 0.007 0.005 0.005 0.003 0.003 0.002 0.004 0.003 0.002 0.002 0.001 0.001 0.001 0.001 0.001 0.001 0.001 0 0.002 0.009 0.006 0.006 0.005 0.002 0.001 0 0.004 0.01 0.022 0.023 0.044 0.016 0.046 0.011 0.008 0.011 0.022 0.017 0 0.003 0.001 0.001 0 0 0 0.001 0.006 0 0 0.034 0.11 0.079 0.052 0.044 0.047 0.053 0.036 0.017 0.043 0.045 0.026 0.031 0.027 0.019 0.01 0.007 0.02 0.022 0.009 0.007 0.019 0 0 0.014 0.039 0.06 0.093 0.086 0.121 0 0 0.048 0.033 0.047 0 0 0.001 0.001 0 0.001 0.001 0.001 0.003 0.014 0.024 0.051 0.047 0.061 0.037 0.035 0 0 0.001 0.002 0.097 0.099 0.102 0.065 0.063 0.063 0.069 0.07 0.1 0.04 0.036 0.008 0.006 0.01 0.002 0.005 0.009 0.011 0.005 0.003 0.004 0.018 0.009 0.001 0.006 0.008 0.008 0.004 0.001 0.002 0.004 0.006 0.005 0.01 0.009 0.008 0.008 0.014 0.013 0.011 0.018 0.016 0.022 0.04 0.027 0.027 0.026 0.029 0.015 0.015 0.002 0.001 0.013 0.05 0.053 0.039 0.048 0.056 0.055 0.103 0.099 0 0.011 0.025 0.022 0.013 0.006 0.002 0.005 0.003 0.001 0.001 0 0.003 0.023 0.031 0.085 0.086 0.133 0.121 
0.067 0.021 0 0 0 0 0.005 0.008 0.003 0 0.003 0.001 0.002 0.002 0 0 0 0 0 0 0 0 0.009 0.012 0.007 0.017 0.013 0.005 0.006 0.002 0.001 0.001 0 0.002 0.002 0.005 0.002 0.001 0 0 0.065 0.2 0.513 0.225 0.178 0.259 0.082 0.056 0.155 0.165 0.173 0.274 0.067 0.044 0.136 0.057 0.04 0.049 0.014 0.027 0.019 0.003 0.011 0.009 0.007 0.003 0.004 0.008 0.006 0.004 0 0 0 0.001 0.001 0.076 0.201 0.313 1 0.345 0.224 0.172 0.266 0.184 0.122 0.096 0.107 0.092 0.02 0.011 0.004 0.003 0.003 0.001 0.001 0.002 0.002 0.001 0.001 0.006 0.008 0.004 0.004 0 0 0 0.097 0.183 0.343 0.259 0.202 0.015 0.049 0.011 0.007 0.163 0.316 0.198 0.009 0.014 0.047 0.043 0.014 0.022 0.056 0.088 0.151 0 0 0.017 0.072 0.049 0.026 0.027 0.03 0.035 0.022 0.012 0.027 0.028 0.014 0.024 0.014 0.011 0.005 0.009 0.014 0.016 0.007 0.005 0.015 0 0 0.022 0.053 0.114 0.16 0.22 0.113 0 0 0.057 0.047 0.053 0 0 0 0 0 0 0.001 0.002 0.003 0.004 0.015 0.029 0.028 0.043 0.026 0.026 0.001 0 0 0.001 0.111 0.15 0.143 0.091 0.079 0.075 0.089 0.089 0.149 0.065 0.099 0.027 0.031 0.028 0.02 0.016 0.042 0.021 0.005 0.003 0.001 0.013 0.005 0.004 0.002 0.003 0.003 0.001 0.002 0.002 0.003 0.003 0.003 0.004 0.009 0.007 0.007 0.012 0.017 0.006 0.015 0.009 0.027 0.049 0.031 0.026 0.029 0.029 0.012 0.015 0.009 0.008 0.03 0.075 0.075 0.06 0.066 0.084 0.066 0.096 0.073 0 0.009 0.013 0.016 0.014 0.004 0.001 0.003 0 0.002 0.002 0.005 0.003 0.074 0.102 0.22 0.221 0 0 0 0 0.002 0.002 0.001 0 0.001 0.001 0.001 0.003 0 0 0 0 0 0 0 0 0.007 0.009 0.011 0.019 0.01 0.002 0.004 0 0 0 0 0.001 0.003 0 0.003 0.001 0 0 0.001 0.006 0.02 0.019 0.011 0.012 0.006 0.005 0.009 0.011 0.017 0.036 0.021 0.013 0.019 0.006 0.008 0.007 0.005 0.004 0.003 0.001 0.002 0.004 0.002 0.001 0.001 0.003 0.001 0 0.001 0 0 0 0 0.002 0.008 0.016 0.009 0.004 0.005 0.004 0.004 0.004 0.002 0.001 0.002 0.002 0 0 0 0 0 0.001 0.001 0.001 0.003 0.001 0.002 0.006 0.007 0.006 0.005 0.002 0 0 0.003 0.009 0.014 0.016 0.03 0.011 0.033 0.007 0.005 0.01 0.016 0.008 0.001 0.002 0 0 0 0 0 0.002 0.003 0 0 0.022 0.086 0.056 0.036 0.034 0.032 0.039 0.03 0.01 0.034 0.031 0.019 0.018 0.021 0.018 0.011 0.01 0.015 0.018 0.007 0.006 0.016 0 0 0.004 0.018 0.035 0.054 0.052 0.093 0 0 0.028 0.024 0.024 0 0 0 0 0 0 0 0 0 0.004 0.011 0.028 0.036 0.046 0.026 0.026 0.001 0.001 0.001 0.002 0.08 0.064 0.067 0.049 0.047 0.044 0.045 0.043 0.06 0.027 0.032 0.006 0.009 0.008 0.005 0.003 0.007 0.005 0.002 0.001 0.001 0.015 0.004 0.001 0.002 0.006 0.004 0.003 0 0 0.004 0.004 0.004 0.006 0.006 0.004 0.004 0.01 0.01 0.003 0.013 0.015 0.026 0.037 0.023 0.024 0.023 0.023 0.01 0.009 0.003 0.003 0.012 0.034 0.037 0.032 0.04 0.048 0.046 0.085 0.074 0 0.005 0.022 0.021 0.012 0.005 0.001 0.001 0.002 0.002 0.002 0.001 0.002 0.023 0.028 0.052 0.052 0.111 0.091 
0.022 0.009 0 0 0 0 0.003 0.004 0.004 0 0 0 0 0 0 0 0 0 0 0 0 0 0.003 0.004 0.005 0.008 0.006 0.004 0.005 0.001 0 0 0 0 0.006 0.002 0.002 0.002 0 0 0.022 0.066 0.167 0.068 0.052 0.096 0.03 0.021 0.061 0.064 0.061 0.084 0.018 0.012 0.039 0.015 0.01 0.01 0.005 0.007 0.004 0.001 0.004 0.006 0.002 0.003 0.002 0.005 0 0.001 0.001 0 0 0.001 0 0.09 0.083 0.102 0.325 1 0.582 0.466 0.744 0.51 0.367 0.303 0.288 0.194 0.059 0.031 0.011 0.011 0.019 0.007 0.006 0.007 0.005 0.004 0.006 0.005 0.005 0.005 0.003 0 0 0 0.037 0.069 0.128 0.107 0.068 0.003 0.02 0.007 0.003 0.083 0.143 0.19 0.003 0.009 0.093 0.089 0.032 0.046 0.122 0.194 0.314 0 0 0.005 0.026 0.019 0.012 0.014 0.006 0.01 0.011 0.005 0.008 0.007 0.005 0.006 0.008 0.007 0.006 0.001 0.008 0.008 0.005 0.005 0.005 0 0 0.004 0.014 0.035 0.05 0.072 0.037 0 0 0.024 0.021 0.024 0 0 0 0.001 0.001 0 0 0 0 0.002 0.004 0.01 0.008 0.014 0.011 0.011 0.001 0 0 0 0.031 0.051 0.052 0.037 0.033 0.032 0.037 0.04 0.053 0.02 0.032 0.006 0.008 0.007 0.006 0.002 0.008 0.008 0.002 0 0 0.008 0.002 0.001 0.001 0.001 0.001 0 0 0 0.001 0.001 0.002 0.003 0.004 0.002 0.004 0.005 0.005 0 0.004 0.005 0.009 0.013 0.008 0.012 0.013 0.01 0.003 0.003 0.002 0.002 0.007 0.022 0.023 0.015 0.019 0.026 0.017 0.033 0.028 0 0.002 0.007 0.01 0.005 0.002 0.001 0.001 0.001 0.001 0.001 0.003 0 0.024 0.029 0.072 0.073 0 0 0 0 0 0 0 0 0 0 0 0 0 0 0 0 0 0 0 0 0.003 0.004 0.003 0.008 0.006 0.001 0.003 0.001 0.001 0.001 0.001 0.002 0 0.001 0.001 0 0 0 0 0 0.003 0.002 0.002 0.002 0.001 0.001 0.001 0.002 0.002 0.006 0.005 0.002 0.003 0 0.001 0.003 0 0 0 0 0 0 0 0 0 0 0 0.001 0 0 0 0 0 0.001 0.001 0.002 0.001 0 0 0 0 0 0 0 0 0 0 0 0 0 0 0 0 0 0 0 0 0.003 0.003 0.003 0.003 0 0 0 0 0 0.003 0.003 0.012 0.004 0.013 0.003 0.002 0.001 0.003 0.002 0 0 0 0 0 0 0 0 0 0 0 0.005 0.03 0.026 0.014 0.014 0.012 0.011 0.008 0.005 0.011 0.008 0.006 0.009 0.007 0.006 0.003 0.004 0.005 0.005 0.003 0.003 0.009 0 0 0.005 0.009 0.017 0.022 0.022 0.032 0 0 0.009 0.007 0.013 0 0 0 0 0 0 0.001 0.001 0.002 0.005 0.006 0.011 0.01 0.012 0.01 0.009 0 0 0.001 0.001 0.029 0.027 0.027 0.02 0.016 0.015 0.017 0.018 0.025 0.009 0.01 0.002 0.002 0.002 0.001 0.001 0.004 0.004 0.003 0.001 0.001 0.004 0.002 0.001 0 0.002 0.001 0 0.001 0.001 0 0 0 0.003 0.003 0.003 0.006 0.009 0.008 0.004 0.009 0.005 0.009 0.013 0.008 0.007 0.006 0.009 0.003 0.003 0.002 0.002 0.004 0.008 0.01 0.012 0.016 0.018 0.013 0.029 0.023 0 0.001 0.007 0.005 0.003 0.002 0 0.001 0 0 0 0 0.001 0.009 0.011 0.02 0.022 0.037 0.034 
0.022 0.004 0 0 0 0 0.001 0.002 0.001 0 0 0 0 0.001 0 0 0 0 0 0 0 0 0.002 0.005 0.004 0.006 0.005 0.003 0.002 0.001 0.001 0.001 0.001 0.001 0.001 0.001 0 0 0 0 0.01 0.032 0.115 0.057 0.038 0.065 0.022 0.014 0.041 0.049 0.047 0.062 0.016 0.013 0.034 0.018 0.013 0.017 0.007 0.005 0.004 0.003 0.005 0.002 0.003 0.002 0.001 0.002 0.002 0.001 0.001 0 0 0.001 0 0.064 0.052 0.077 0.16 0.457 1 0.468 0.382 0.295 0.409 0.279 0.185 0.127 0.042 0.015 0.006 0.005 0.013 0.003 0.003 0.003 0.003 0.003 0.001 0.003 0.003 0.003 0 0 0 0 0.035 0.057 0.104 0.087 0.06 0.009 0.015 0.005 0.002 0.075 0.14 0.284 0.001 0.005 0.186 0.186 0.064 0.07 0.224 0.338 0.536 0 0 0.003 0.017 0.011 0.009 0.011 0.009 0.007 0.005 0.001 0.008 0.005 0.002 0.006 0.005 0.005 0.003 0.002 0.003 0.002 0.003 0.001 0.004 0 0 0.005 0.012 0.029 0.039 0.052 0.03 0 0 0.013 0.008 0.015 0 0 0 0 0 0 0 0 0 0 0.003 0.007 0.01 0.011 0.007 0.007 0 0 0 0 0.024 0.04 0.04 0.019 0.018 0.017 0.021 0.028 0.041 0.021 0.025 0.006 0.006 0.006 0.004 0.006 0.016 0.003 0 0 0 0.003 0 0 0.001 0.002 0 0 0 0 0 0.001 0.002 0.005 0.004 0.002 0.005 0.004 0.005 0.004 0.006 0.006 0.007 0.012 0.005 0.011 0.012 0.009 0.003 0.004 0.002 0.001 0.01 0.017 0.02 0.01 0.015 0.019 0.016 0.028 0.021 0 0.002 0.005 0.009 0.005 0.002 0.001 0.002 0.001 0.001 0 0 0 0.024 0.028 0.051 0.052 0 0 0 0 0 0 0 0 0 0 0 0 0 0 0 0 0 0 0 0 0.003 0.005 0.005 0.009 0.006 0.002 0.003 0.001 0.001 0.001 0 0.002 0.001 0.001 0 0 0 0 0 0.003 0.005 0.008 0.005 0.005 0.002 0.002 0.002 0.001 0.005 0.011 0.005 0.003 0.004 0.001 0.002 0.002 0 0 0 0 0 0 0 0.001 0.001 0.001 0 0 0.001 0.001 0 0 0 0 0.002 0.003 0.003 0 0 0 0 0 0 0 0 0 0 0 0 0 0 0 0 0 0 0 0.001 0.003 0.003 0.002 0.001 0.001 0 0 0.002 0.004 0.006 0.004 0.014 0.004 0.009 0.005 0.004 0.004 0.005 0.002 0 0 0 0 0 0 0 0 0 0 0 0.005 0.021 0.017 0.009 0.008 0.005 0.013 0.007 0.003 0.014 0.013 0.005 0.011 0.009 0.007 0.005 0.001 0.002 0.003 0.003 0.003 0.004 0 0 0.002 0.006 0.013 0.014 0.016 0.025 0 0 0.007 0.005 0.007 0 0 0 0 0 0 0 0 0 0.002 0.004 0.01 0.011 0.013 0.01 0.01 0 0 0.001 0.001 0.018 0.018 0.018 0.013 0.01 0.008 0.01 0.011 0.018 0.005 0.006 0.001 0.003 0.001 0.001 0 0.002 0.001 0.001 0.001 0.001 0.001 0.001 0.001 0.001 0.001 0.001 0 0 0 0 0 0 0.001 0.002 0 0.002 0.005 0.004 0.001 0.007 0.004 0.005 0.011 0.001 0.003 0.003 0.005 0.001 0 0 0 0.001 0.006 0.006 0.007 0.009 0.014 0.013 0.023 0.021 0 0.001 0.007 0.009 0.004 0 0 0 0 0 0 0 0.001 0.004 0.005 0.016 0.016 0.027 0.025 
0.015 0.006 0 0 0 0 0 0 0 0 0 0 0 0 0 0 0 0 0 0 0 0 0.002 0.003 0.005 0.009 0.006 0.002 0.001 0 0 0 0 0 0 0.002 0.002 0.002 0 0 0.017 0.043 0.104 0.043 0.033 0.061 0.011 0.009 0.043 0.043 0.044 0.061 0.015 0.007 0.024 0.007 0.004 0.005 0.002 0.003 0.002 0.001 0.002 0 0 0.001 0.001 0 0 0.001 0.001 0 0 0 0 0.068 0.049 0.058 0.152 0.397 0.547 1 0.41 0.264 0.313 0.398 0.219 0.128 0.034 0.011 0.003 0.006 0.011 0.001 0.001 0.001 0.002 0.001 0 0.002 0.002 0.002 0.002 0.002 0.001 0 0.027 0.049 0.086 0.074 0.056 0.003 0.006 0 0 0.055 0.1 0.174 0.003 0.004 0.092 0.089 0.033 0.034 0.102 0.16 0.281 0 0 0.004 0.018 0.014 0.009 0.009 0.007 0.012 0.009 0.001 0.009 0.009 0.009 0.005 0.009 0.007 0.004 0.002 0.005 0.006 0.002 0.002 0.005 0 0 0.003 0.009 0.034 0.038 0.051 0.028 0 0 0.012 0.011 0.012 0 0 0 0 0 0 0 0 0 0 0.003 0.008 0.009 0.01 0.009 0.009 0 0 0.001 0.001 0.026 0.037 0.037 0.018 0.019 0.017 0.023 0.023 0.038 0.024 0.027 0.004 0.004 0.005 0.004 0.002 0.006 0.004 0 0.001 0.001 0.007 0.001 0.001 0.001 0.001 0.001 0 0 0 0 0 0 0.002 0.004 0.004 0.001 0.006 0.005 0.002 0.006 0.005 0.009 0.015 0.009 0.008 0.006 0.014 0.007 0.008 0.002 0.002 0.009 0.021 0.021 0.017 0.016 0.02 0.015 0.025 0.019 0 0.003 0.01 0.007 0.005 0.003 0.001 0.001 0 0 0 0 0 0.017 0.022 0.052 0.052 0 0 0 0 0 0 0 0 0 0 0.002 0.002 0 0 0 0 0 0 0 0 0.004 0.004 0.006 0.01 0.007 0 0.003 0.002 0.002 0.002 0.002 0.003 0.001 0.001 0 0 0 0 0.001 0.004 0.007 0.006 0.003 0.003 0.001 0.001 0.005 0.005 0.003 0.007 0.009 0.004 0.004 0.001 0.003 0.002 0 0 0 0 0 0 0 0 0 0 0 0 0 0 0 0.001 0 0 0.002 0.003 0.004 0.001 0.001 0.001 0.001 0 0.001 0.001 0 0 0 0.001 0.001 0.001 0.001 0.001 0.001 0.001 0.001 0.001 0.001 0.003 0.003 0.002 0 0 0 0 0.001 0.002 0.007 0.007 0.006 0.003 0.008 0.003 0.001 0.004 0.007 0.004 0 0 0.001 0.001 0 0 0.001 0.001 0.001 0 0 0.006 0.019 0.013 0.008 0.006 0.006 0.009 0.007 0.003 0.007 0.009 0.003 0.005 0.007 0.007 0.002 0.001 0.007 0.007 0.003 0.003 0.003 0 0 0.003 0.005 0.011 0.018 0.016 0.021 0 0 0.008 0.006 0.006 0 0 0 0 0 0 0 0 0 0.001 0.003 0.013 0.011 0.012 0.011 0.011 0.002 0.002 0.001 0 0.019 0.019 0.019 0.011 0.009 0.009 0.008 0.012 0.017 0.011 0.012 0.001 0.003 0.002 0.001 0 0.002 0.001 0.001 0.001 0 0.002 0.002 0 0 0.002 0.001 0 0 0 0 0.001 0.001 0.002 0.001 0 0.001 0.002 0.004 0 0.003 0.003 0.007 0.014 0.006 0.004 0.005 0.007 0.002 0.003 0.002 0.001 0.006 0.01 0.011 0.011 0.014 0.013 0.015 0.018 0.018 0 0.002 0.006 0.01 0.008 0.002 0.002 0 0 0 0 0 0.002 0.007 0.008 0.015 0.016 0.024 0.021 
0.019 0.006 0 0 0 0 0.003 0.002 0 0 0.001 0.001 0 0 0 0 0 0 0 0 0 0 0.001 0 0.004 0.004 0.002 0.001 0 0 0 0 0 0 0 0 0 0 0 0 0.019 0.07 0.169 0.077 0.068 0.099 0.036 0.023 0.07 0.076 0.068 0.089 0.021 0.015 0.035 0.014 0.012 0.014 0.005 0.006 0.005 0.001 0.005 0.003 0.003 0 0 0.003 0.001 0 0 0 0 0 0 0.11 0.098 0.123 0.256 0.764 0.503 0.507 1 0.51 0.362 0.331 0.34 0.221 0.053 0.031 0.004 0.007 0.009 0.001 0.001 0.002 0.002 0 0.001 0.001 0.001 0 0 0 0 0 0.034 0.065 0.13 0.116 0.081 0.005 0.012 0.004 0.002 0.066 0.143 0.187 0.004 0.011 0.082 0.085 0.032 0.038 0.106 0.165 0.262 0 0 0.007 0.022 0.012 0.01 0.009 0.008 0.01 0.007 0.004 0.01 0.008 0.005 0.007 0.006 0.003 0.002 0.001 0.002 0.004 0.001 0.001 0.002 0 0 0.002 0.013 0.031 0.046 0.06 0.033 0 0 0.015 0.011 0.017 0 0 0 0 0 0 0 0 0 0.002 0.005 0.009 0.008 0.008 0.006 0.006 0.001 0.001 0.001 0.001 0.031 0.044 0.044 0.025 0.024 0.022 0.025 0.03 0.046 0.018 0.03 0.006 0.009 0.009 0.007 0.002 0.012 0.003 0.003 0.002 0.001 0.007 0.003 0.002 0.002 0.002 0.002 0.001 0 0.002 0.002 0.001 0.001 0.003 0.003 0.003 0.003 0.003 0.007 0.002 0.005 0.006 0.008 0.012 0.009 0.009 0.009 0.008 0.005 0.005 0.001 0.001 0.009 0.02 0.022 0.015 0.017 0.024 0.018 0.025 0.021 0 0.003 0.004 0.002 0.002 0.001 0 0.001 0 0 0.001 0.002 0 0.022 0.03 0.059 0.06 0 0 0 0 0 0 0 0 0 0 0 0 0 0 0 0 0 0 0 0 0 0.003 0.003 0.005 0.002 0.001 0 0 0 0 0 0 0 0 0 0 0 0 0.001 0.002 0.011 0.006 0.006 0.003 0 0 0.003 0.001 0.004 0.011 0.008 0.004 0.006 0 0.001 0.001 0 0 0 0 0 0 0 0 0 0 0 0 0 0 0 0 0 0.003 0.004 0.006 0.007 0.003 0.003 0.002 0.002 0.002 0.002 0.001 0.002 0.001 0 0 0 0 0 0 0 0 0 0 0 0 0 0 0 0 0 0 0.003 0.004 0.006 0.004 0.009 0.004 0.008 0.003 0 0.003 0.005 0.003 0 0 0 0 0 0 0 0 0.001 0 0 0.004 0.026 0.017 0.013 0.016 0.008 0.006 0.009 0.002 0.004 0.006 0.002 0.004 0.004 0.002 0.001 0 0.004 0.004 0 0 0.003 0 0 0.001 0.01 0.013 0.023 0.02 0.029 0 0 0.006 0.006 0.006 0 0 0 0 0 0 0 0 0 0.003 0.004 0.008 0.01 0.012 0.006 0.006 0.001 0.001 0.001 0 0.024 0.025 0.024 0.014 0.012 0.012 0.012 0.011 0.022 0.013 0.013 0.003 0.004 0.002 0.002 0.002 0 0 0 0 0 0.003 0 0 0 0.001 0 0 0.001 0.001 0 0 0.001 0.001 0.001 0.001 0.001 0.002 0 0 0.002 0.001 0.004 0.009 0.006 0.005 0.007 0.005 0 0.002 0.002 0.002 0.005 0.016 0.014 0.013 0.013 0.012 0.014 0.028 0.023 0 0.003 0.005 0.003 0 0 0 0 0 0 0 0 0 0.007 0.008 0.02 0.02 0.031 0.029 
0.018 0.003 0 0 0 0 0.002 0.002 0.001 0 0 0 0 0 0 0 0 0 0 0 0 0 0.002 0.001 0.003 0.006 0.004 0.001 0.006 0.001 0 0.001 0 0.002 0.004 0.004 0.005 0.002 0.001 0.001 0.015 0.054 0.118 0.051 0.044 0.063 0.018 0.012 0.04 0.044 0.041 0.062 0.018 0.014 0.029 0.013 0.013 0.012 0.007 0.005 0.006 0.002 0.005 0.003 0.002 0.002 0 0.003 0.003 0.003 0.003 0.001 0 0 0 0.087 0.054 0.066 0.179 0.563 0.407 0.324 0.535 1 0.414 0.269 0.252 0.354 0.097 0.04 0.01 0.012 0.021 0.003 0.003 0.003 0.007 0.003 0.001 0.007 0.007 0.007 0.006 0 0 0 0.028 0.046 0.098 0.065 0.045 0.006 0.009 0.003 0.002 0.058 0.103 0.136 0.004 0.005 0.076 0.07 0.028 0.026 0.075 0.14 0.235 0 0 0.004 0.018 0.012 0.009 0.004 0.003 0.009 0.006 0.006 0.009 0.009 0.006 0.007 0.008 0.007 0.006 0.001 0.006 0.006 0.007 0.005 0.004 0 0 0.003 0.01 0.031 0.035 0.045 0.023 0 0 0.008 0.005 0.011 0 0 0 0.001 0 0 0 0 0.001 0.003 0.004 0.008 0.009 0.013 0.009 0.008 0.001 0 0 0 0.023 0.033 0.032 0.02 0.019 0.014 0.018 0.021 0.033 0.015 0.022 0.008 0.009 0.01 0.005 0.003 0.01 0.003 0 0 0 0.003 0.002 0 0 0.001 0.001 0.001 0.001 0 0.001 0 0 0.001 0.001 0.002 0.002 0.003 0.001 0.002 0.003 0.001 0.003 0.011 0.003 0.005 0.005 0.009 0 0.002 0.003 0.002 0.006 0.015 0.017 0.013 0.014 0.017 0.015 0.023 0.014 0 0.004 0.003 0.004 0.003 0 0 0 0 0 0 0 0.002 0.018 0.025 0.047 0.047 0 0 0 0 0 0 0 0 0 0 0 0 0 0 0 0 0 0 0 0 0.002 0.002 0.004 0.007 0.006 0.003 0.002 0.001 0 0.001 0.001 0 0 0 0 0 0 0 0 0.001 0.005 0.005 0.001 0.003 0 0 0.001 0.001 0.004 0.008 0.003 0.003 0.002 0.001 0.001 0 0 0 0 0 0 0 0 0 0 0 0 0 0 0 0 0 0 0.001 0.003 0.004 0.005 0.001 0.003 0.002 0 0.001 0.001 0.001 0 0 0 0 0 0 0 0 0 0 0.002 0 0 0.003 0.002 0.002 0.002 0.001 0 0 0.003 0.003 0.004 0.002 0.008 0.003 0.008 0.002 0.002 0.001 0.003 0.003 0 0 0.002 0.002 0 0 0.002 0.001 0.002 0 0 0.006 0.017 0.015 0.008 0.007 0.006 0.007 0.005 0.002 0.01 0.012 0.007 0.006 0.005 0.005 0.004 0.003 0.001 0.001 0.003 0.002 0.005 0 0 0.003 0.005 0.009 0.016 0.012 0.019 0 0 0.005 0.005 0.005 0 0 0 0 0 0 0.001 0.001 0.001 0.005 0.005 0.009 0.013 0.012 0.008 0.008 0 0 0.001 0.001 0.016 0.016 0.016 0.008 0.005 0.005 0.007 0.012 0.016 0.005 0.007 0.002 0.002 0.002 0.002 0 0 0.001 0 0 0 0.002 0 0 0 0.001 0 0 0 0 0 0 0.001 0.001 0.002 0.002 0.002 0.002 0.002 0.003 0.003 0.002 0.003 0.007 0.003 0.003 0.004 0.006 0.002 0.003 0.001 0.001 0.003 0.006 0.007 0.009 0.01 0.011 0.009 0.019 0.017 0 0.003 0.001 0.004 0.003 0.002 0 0 0 0 0 0 0 0.003 0.005 0.012 0.012 0.021 0.02 
0.015 0.006 0 0 0 0 0 0 0 0 0 0.001 0 0.001 0 0 0 0 0 0 0 0 0.003 0.005 0.004 0.007 0.004 0.001 0.001 0.001 0.001 0.001 0 0.001 0.001 0 0 0 0 0 0.016 0.045 0.096 0.052 0.04 0.052 0.016 0.013 0.026 0.035 0.037 0.058 0.016 0.006 0.025 0.005 0.004 0.007 0.002 0.001 0.001 0 0 0 0 0 0 0 0 0 0 0 0 0 0 0.081 0.05 0.07 0.133 0.362 0.552 0.377 0.341 0.39 1 0.447 0.222 0.155 0.04 0.019 0.006 0.004 0.01 0 0 0.001 0.001 0.001 0.001 0.001 0.001 0.001 0.001 0.001 0 0 0.025 0.04 0.087 0.074 0.044 0.002 0.013 0.003 0.001 0.051 0.095 0.158 0.003 0.007 0.107 0.102 0.033 0.042 0.109 0.176 0.292 0 0 0.005 0.02 0.014 0.01 0.006 0.009 0.011 0.003 0.002 0.009 0.009 0.003 0.007 0.003 0.001 0 0 0.006 0.007 0.001 0.001 0.004 0 0 0.003 0.014 0.03 0.037 0.048 0.029 0 0 0.013 0.009 0.015 0 0 0 0 0 0 0 0 0 0.002 0.006 0.011 0.013 0.014 0.009 0.009 0 0 0 0.001 0.028 0.037 0.035 0.025 0.022 0.02 0.022 0.021 0.036 0.018 0.031 0.005 0.008 0.005 0.002 0.004 0.005 0.004 0.002 0 0 0.007 0.004 0.001 0.002 0.004 0.004 0.001 0 0 0.001 0.001 0 0.001 0.005 0.002 0.004 0.005 0.006 0.004 0.005 0.004 0.011 0.013 0.006 0.014 0.015 0.008 0.002 0.002 0.003 0.003 0.013 0.017 0.021 0.013 0.017 0.022 0.013 0.026 0.024 0 0.001 0.007 0.009 0.008 0 0 0.003 0.001 0.001 0.002 0 0.001 0.019 0.026 0.049 0.049 0 0 0 0 0.002 0.001 0.001 0 0.001 0 0 0 0 0 0 0 0 0 0 0 0.002 0.002 0.002 0.005 0.004 0.001 0.001 0 0 0 0 0 0 0.001 0.001 0 0 0 0.001 0.003 0.004 0.003 0.003 0.004 0 0 0.003 0.003 0.003 0.007 0.005 0.003 0.005 0.003 0.003 0.002 0.003 0.003 0.003 0.001 0.003 0.003 0.003 0.001 0.001 0.002 0.001 0.001 0 0 0 0 0 0.001 0.002 0.003 0.002 0.002 0.002 0.002 0.002 0.001 0.001 0.001 0 0.001 0.001 0 0 0 0 0 0 0 0 0 0 0.001 0.001 0.001 0 0 0 0 0.003 0.003 0.004 0.003 0.009 0.001 0.011 0.003 0.001 0.003 0.004 0.002 0 0 0 0 0 0 0 0.001 0.002 0 0 0.006 0.023 0.017 0.012 0.012 0.006 0.011 0.009 0.004 0.011 0.011 0.01 0.008 0.005 0.003 0.001 0.001 0.004 0.007 0.001 0 0.004 0 0 0.002 0.007 0.011 0.017 0.016 0.025 0 0 0.011 0.007 0.008 0 0 0 0 0 0 0 0 0 0.002 0.006 0.016 0.011 0.017 0.008 0.008 0.001 0.001 0.002 0.002 0.021 0.019 0.021 0.018 0.015 0.016 0.016 0.016 0.02 0.006 0.005 0.002 0.002 0.002 0.002 0.001 0.001 0.002 0 0.001 0.001 0.006 0.002 0.001 0 0.001 0 0 0 0 0.001 0.002 0.003 0.006 0.005 0.005 0.005 0.006 0.007 0.004 0.006 0.005 0.01 0.013 0.009 0.01 0.009 0.009 0.005 0.004 0 0 0.002 0.009 0.01 0.015 0.019 0.019 0.018 0.023 0.02 0 0.002 0.004 0.011 0.008 0.002 0.001 0.002 0 0 0 0.001 0 0.006 0.011 0.015 0.016 0.028 0.025 
0.008 0.001 0 0 0 0 0.001 0 0.001 0 0 0 0 0 0 0 0 0 0 0 0 0 0.003 0.003 0.001 0.003 0.003 0.001 0 0 0 0 0 0 0 0 0 0 0 0 0.006 0.027 0.083 0.043 0.027 0.048 0.011 0.005 0.037 0.039 0.03 0.044 0.007 0.005 0.024 0.007 0.009 0.01 0.004 0.003 0.002 0.001 0.004 0.002 0.001 0 0 0.002 0.001 0 0 0 0 0 0 0.106 0.049 0.055 0.116 0.276 0.379 0.471 0.305 0.252 0.438 1 0.353 0.146 0.042 0.022 0.004 0.005 0.013 0 0 0 0.002 0 0 0 0 0 0 0 0 0 0.029 0.043 0.069 0.056 0.041 0.002 0.008 0 0 0.042 0.083 0.133 0.002 0.003 0.071 0.066 0.023 0.022 0.07 0.108 0.197 0 0 0.005 0.015 0.011 0.008 0.007 0.006 0.004 0.005 0.001 0.003 0.002 0.001 0.002 0.004 0.004 0 0 0.003 0.004 0 0 0.002 0 0 0.001 0.007 0.02 0.027 0.031 0.02 0 0 0.009 0.007 0.007 0 0 0 0 0 0 0 0 0 0 0.002 0.003 0.002 0.006 0.004 0.004 0 0 0 0 0.016 0.025 0.024 0.016 0.013 0.013 0.012 0.018 0.025 0.017 0.015 0.003 0.002 0.003 0 0.002 0.009 0.004 0.001 0 0 0.008 0.001 0 0 0.001 0 0 0 0.001 0 0 0 0.002 0.002 0.001 0.002 0.004 0.004 0.001 0.004 0.003 0.009 0.013 0.006 0.011 0.01 0.005 0.003 0.003 0.003 0.002 0.006 0.013 0.013 0.009 0.013 0.013 0.012 0.018 0.011 0 0.001 0.002 0.003 0.002 0 0 0 0 0 0 0 0 0.008 0.015 0.031 0.031 0 0 0 0 0 0 0 0 0 0 0 0 0 0 0 0 0 0 0 0 0.001 0.003 0.001 0.005 0.002 0.001 0.001 0 0 0 0 0 0 0 0 0 0 0 0.001 0.002 0.004 0.004 0.005 0.002 0.001 0 0.001 0.002 0.005 0.008 0.003 0.001 0.002 0 0 0 0 0 0 0 0 0 0 0 0 0 0 0 0 0 0 0 0 0 0.002 0.003 0.002 0.001 0.001 0 0 0 0.001 0 0 0 0 0 0 0 0 0 0 0 0 0 0 0.001 0 0 0 0 0 0 0.004 0.004 0.004 0.004 0.007 0.002 0.006 0 0 0.003 0.004 0.002 0 0 0 0 0 0 0 0 0.001 0 0 0.005 0.017 0.012 0.007 0.008 0.007 0.007 0.003 0 0.004 0.004 0.003 0.004 0.004 0.002 0 0.001 0.004 0.004 0.001 0 0.001 0 0 0 0.002 0.008 0.013 0.01 0.02 0 0 0.003 0.001 0.002 0 0 0 0 0 0 0 0 0 0.002 0.003 0.01 0.007 0.007 0.006 0.006 0.002 0.001 0 0.001 0.013 0.013 0.015 0.007 0.007 0.007 0.008 0.01 0.015 0.006 0.007 0.002 0.002 0.002 0.001 0 0 0 0 0 0 0.001 0.001 0 0 0.001 0.001 0.001 0 0 0.001 0.001 0.001 0.001 0.002 0.001 0.001 0.003 0.001 0.002 0.004 0.002 0.003 0.008 0.003 0.001 0.002 0.005 0.001 0.002 0 0 0 0.005 0.006 0.006 0.008 0.01 0.01 0.02 0.016 0 0.002 0.007 0.004 0.001 0 0 0 0 0 0 0 0 0.002 0.002 0.01 0.01 0.02 0.02 
0.012 0.005 0 0 0 0 0.004 0.004 0.003 0 0 0 0 0.001 0 0 0 0 0 0 0 0 0.003 0.003 0.003 0.004 0.002 0 0.008 0.003 0.002 0.002 0.001 0.005 0.006 0.006 0.005 0.002 0.001 0.001 0.016 0.05 0.118 0.062 0.056 0.063 0.02 0.015 0.038 0.042 0.047 0.063 0.013 0.009 0.025 0.007 0.007 0.007 0.005 0.003 0.002 0.001 0.006 0.006 0.003 0.003 0.002 0.005 0.003 0.003 0.004 0.004 0 0.001 0 0.297 0.109 0.102 0.119 0.316 0.274 0.295 0.392 0.283 0.256 0.415 1 0.362 0.114 0.06 0.022 0.021 0.03 0.004 0.003 0.006 0.014 0 0.003 0.009 0.008 0.007 0.007 0.001 0.001 0 0.027 0.047 0.083 0.069 0.049 0.005 0.011 0.005 0.004 0.046 0.078 0.103 0.002 0.004 0.051 0.05 0.016 0.02 0.06 0.094 0.158 0 0 0.002 0.014 0.01 0.008 0.006 0.003 0.005 0.006 0.004 0.006 0.005 0.004 0.003 0.003 0.003 0.004 0.004 0.002 0.004 0.009 0.009 0.007 0 0 0.004 0.014 0.027 0.032 0.044 0.025 0 0 0.015 0.013 0.012 0 0 0 0 0 0 0 0 0 0 0 0.003 0.005 0.008 0.007 0.007 0 0 0 0 0.021 0.031 0.03 0.019 0.015 0.015 0.018 0.014 0.03 0.016 0.02 0.005 0.004 0.005 0.002 0.003 0.006 0.004 0 0 0 0.002 0 0 0 0.001 0 0 0 0 0 0 0.002 0.003 0.004 0.004 0.003 0.006 0.003 0.003 0.007 0.005 0.006 0.011 0.006 0.005 0.004 0.008 0.005 0.005 0.002 0.002 0.006 0.016 0.018 0.012 0.014 0.017 0.014 0.021 0.016 0 0 0.004 0.004 0.002 0.001 0.001 0 0 0 0 0.001 0.002 0.017 0.023 0.044 0.044 0 0 0 0 0 0 0 0 0 0 0 0.001 0 0 0 0 0 0 0 0 0.005 0.006 0.001 0.005 0.004 0.002 0.001 0 0 0 0 0 0 0 0 0 0 0 0.003 0.004 0.006 0.002 0.003 0.002 0.002 0.001 0.002 0.002 0.004 0.009 0.005 0.005 0.005 0 0.002 0.003 0 0 0 0 0 0 0 0 0 0 0 0 0 0 0 0 0 0.002 0.004 0.005 0.002 0.002 0.001 0 0.001 0 0 0 0 0 0 0 0 0 0 0 0 0 0 0 0 0.001 0.001 0.001 0.001 0 0 0 0.001 0.002 0.003 0.003 0.009 0.004 0.011 0.003 0.001 0 0.002 0.002 0 0 0 0 0 0 0.001 0.001 0.001 0 0 0.005 0.019 0.013 0.009 0.009 0.007 0.007 0.004 0.003 0.005 0.005 0 0.003 0.005 0.005 0.003 0.001 0.006 0.006 0.001 0.001 0.004 0 0 0.001 0.003 0.012 0.018 0.016 0.021 0 0 0.008 0.006 0.008 0 0 0 0 0 0 0 0 0 0 0.003 0.006 0.006 0.008 0.007 0.007 0.001 0 0 0 0.019 0.019 0.019 0.016 0.013 0.011 0.013 0.014 0.018 0.011 0.01 0.003 0.003 0.003 0.003 0.003 0.002 0.001 0 0 0 0.002 0.002 0 0 0.001 0.001 0 0 0 0.001 0.001 0.001 0.002 0.002 0.001 0.003 0.004 0.002 0.001 0.004 0.003 0.006 0.009 0.003 0.003 0.007 0.004 0.003 0.002 0 0 0.003 0.012 0.011 0.009 0.011 0.013 0.01 0.021 0.019 0 0.004 0.002 0.004 0.003 0 0 0 0.001 0.001 0.001 0 0 0.005 0.008 0.016 0.016 0.023 0.021 
0.007 0 0 0 0 0 0.003 0.003 0.002 0 0 0.001 0.002 0.002 0 0 0 0 0 0 0 0 0.003 0.001 0.004 0.006 0.005 0.001 0.011 0.005 0.002 0.001 0.001 0.006 0.008 0.004 0.004 0.002 0 0 0.008 0.028 0.06 0.035 0.033 0.027 0.006 0.003 0.023 0.031 0.028 0.033 0.011 0.011 0.018 0.008 0.007 0.007 0.005 0.005 0.003 0.004 0.006 0.005 0.002 0.004 0.003 0.004 0.001 0.002 0.003 0.002 0 0 0 0.1 0.051 0.048 0.085 0.238 0.196 0.189 0.234 0.346 0.184 0.184 0.315 1 0.261 0.116 0.031 0.045 0.074 0.008 0.008 0.008 0.02 0.005 0.009 0.011 0.011 0.011 0.008 0.004 0.002 0 0.018 0.024 0.047 0.044 0.026 0.001 0.004 0.001 0 0.024 0.05 0.069 0 0.003 0.032 0.034 0.009 0.013 0.044 0.063 0.104 0 0 0.004 0.011 0.009 0.008 0.009 0.007 0.006 0.007 0.004 0.004 0.004 0.003 0.004 0.004 0.005 0.007 0.003 0.002 0.003 0.011 0.01 0.008 0 0 0.001 0.003 0.013 0.016 0.026 0.013 0 0 0.003 0.003 0.006 0 0 0 0 0 0 0 0 0 0.001 0.001 0.003 0.005 0.007 0.007 0.006 0 0 0.001 0.002 0.012 0.016 0.016 0.009 0.009 0.008 0.008 0.009 0.016 0.01 0.015 0.003 0.005 0.003 0.002 0.002 0.007 0.004 0 0 0 0.001 0.001 0.001 0.001 0 0.001 0.001 0 0 0.002 0.002 0.001 0.002 0.001 0.002 0.002 0.002 0.002 0.002 0.003 0.002 0.003 0.005 0.001 0.002 0.003 0.004 0.002 0.001 0 0 0.002 0.006 0.007 0.004 0.006 0.008 0.006 0.011 0.009 0 0.003 0.002 0.005 0.004 0.001 0 0 0 0 0 0.002 0.004 0.009 0.014 0.028 0.028 0 0 0 0 0 0 0 0 0 0 0 0 0 0 0 0 0 0 0 0 0.001 0.001 0.003 0.005 0.004 0.002 0.004 0.002 0.002 0.002 0.001 0.001 0.004 0.002 0.001 0 0 0 0 0.001 0.003 0.001 0 0 0 0 0.001 0.002 0.001 0.005 0.003 0.002 0.001 0 0.002 0.001 0.001 0 0.001 0.002 0 0 0.001 0.003 0 0 0 0.001 0.003 0 0 0 0 0 0 0 0.002 0 0 0 0 0 0 0 0 0 0 0 0.001 0 0 0.001 0.001 0.001 0.001 0.001 0.002 0.004 0.004 0.004 0.004 0.001 0 0 0.001 0.001 0.002 0.002 0.004 0.001 0.005 0.004 0.003 0.002 0.003 0.001 0 0 0 0 0 0 0 0 0 0 0 0.003 0.01 0.006 0.003 0.003 0.001 0.005 0 0.001 0.004 0.003 0.002 0.004 0.003 0.002 0.002 0.001 0.002 0.002 0.004 0.003 0.003 0 0 0.001 0.004 0.005 0.007 0.008 0.012 0 0 0.003 0.001 0.001 0 0 0 0 0 0 0 0 0.001 0.001 0.002 0.004 0.005 0.007 0.005 0.005 0.001 0.001 0.001 0.001 0.01 0.009 0.009 0.007 0.006 0.006 0.006 0.008 0.009 0.003 0.003 0.002 0.002 0.001 0 0.002 0.001 0.001 0.001 0.001 0.001 0.002 0.001 0.001 0 0 0.001 0.001 0 0 0 0 0 0 0 0 0 0 0.001 0.001 0.001 0.001 0.002 0.005 0.003 0.003 0.003 0.005 0.002 0.002 0 0 0 0.003 0.003 0.004 0.005 0.005 0.008 0.012 0.009 0 0.001 0.002 0.002 0.001 0 0 0 0 0 0 0 0.001 0 0.003 0.008 0.008 0.011 0.012 
0.001 0.001 0 0 0 0 0 0.001 0.002 0 0.001 0 0.002 0.006 0 0 0 0 0 0 0 0 0.002 0 0.003 0.004 0.003 0 0.016 0.008 0.007 0.006 0.004 0.011 0.021 0.01 0.007 0.005 0.003 0 0.002 0.004 0.015 0.009 0.007 0.008 0.002 0.001 0.006 0.007 0.006 0.01 0.002 0.003 0.006 0.001 0.002 0.002 0.001 0.001 0.004 0 0.001 0.001 0.004 0.002 0 0.002 0.005 0.005 0.002 0.001 0 0.012 0.007 0.035 0.013 0.013 0.03 0.074 0.05 0.048 0.075 0.106 0.053 0.054 0.099 0.306 1 0.435 0.119 0.138 0.249 0.034 0.03 0.034 0.05 0.02 0.026 0.022 0.02 0.02 0.011 0.005 0 0 0 0.002 0.01 0.008 0.006 0.001 0.002 0.001 0.001 0.006 0.011 0.019 0 0.001 0.007 0.008 0.003 0.004 0.012 0.024 0.032 0 0 0.002 0.005 0.003 0.002 0.003 0.001 0.001 0.002 0.001 0.001 0.001 0 0.001 0.002 0.004 0.012 0.006 0.004 0.004 0.022 0.02 0.008 0 0 0 0.002 0.003 0.008 0.007 0.006 0 0 0.002 0.002 0.001 0 0 0 0 0 0 0 0 0 0 0.001 0.003 0.003 0.003 0.006 0.006 0 0 0 0 0.007 0.008 0.008 0.003 0.003 0.004 0.004 0.004 0.008 0.001 0.004 0 0 0 0 0 0.001 0 0 0.001 0.001 0 0.001 0.001 0 0 0.001 0.001 0 0 0.002 0.003 0.002 0.001 0 0 0 0 0.001 0 0 0.001 0.001 0 0 0.001 0.001 0.001 0.001 0.001 0 0 0 0.004 0.004 0.002 0.001 0.004 0.001 0.006 0.003 0 0.001 0.004 0.001 0.002 0.001 0 0 0 0 0 0 0.01 0.002 0.002 0.007 0.007 0 0 0 0 0 0 0 0 0 0 0 0.001 0 0 0 0 0 0 0 0 0 0.001 0.002 0.003 0.003 0.001 0.002 0 0 0 0 0.001 0.002 0.002 0.002 0.001 0 0 0 0.001 0.001 0 0 0 0 0 0 0 0 0.001 0 0 0.001 0 0 0.001 0 0 0.001 0 0 0 0.001 0 0 0 0.001 0.002 0 0 0 0 0 0 0 0.001 0.001 0.001 0.001 0.001 0.001 0.001 0.001 0.001 0 0.001 0.001 0.001 0.001 0.001 0 0 0.001 0.002 0.001 0.001 0.001 0.002 0.002 0.002 0.002 0.002 0.001 0 0 0 0 0 0.002 0 0.001 0.001 0 0 0 0 0 0 0 0 0 0 0 0 0 0 0 0.002 0.006 0.005 0.003 0.002 0.001 0.002 0 0.001 0.002 0.002 0.001 0.002 0.002 0.002 0.002 0 0.002 0.002 0.002 0.002 0.002 0 0 0 0 0.003 0.005 0.003 0.006 0 0 0.002 0.002 0.001 0 0 0 0 0 0 0 0 0 0 0.001 0.001 0.002 0.004 0.003 0.003 0 0 0 0 0.005 0.006 0.006 0.002 0.002 0.002 0.003 0.004 0.005 0.001 0.001 0 0 0 0 0 0.001 0 0 0 0 0 0 0 0 0 0 0 0 0 0 0.001 0.001 0 0 0 0 0 0 0 0 0 0 0.002 0.001 0 0.002 0.002 0.002 0.001 0 0 0.001 0.004 0.004 0.001 0.001 0.001 0.003 0.005 0.004 0 0 0 0.002 0.002 0 0 0 0 0 0 0 0.001 0.001 0.001 0.003 0.003 0.006 0.006 
0 0.001 0 0 0 0 0 0 0.001 0 0 0 0.003 0.004 0 0 0 0 0 0 0 0 0.001 0 0.001 0.003 0.002 0 0.039 0.013 0.009 0.011 0.01 0.023 0.044 0.023 0.017 0.016 0.004 0.001 0.001 0.002 0.007 0.004 0.002 0.001 0 0 0.002 0.002 0.002 0.003 0.001 0 0.001 0 0 0.001 0 0.001 0.003 0.004 0 0.001 0.003 0.009 0.003 0.003 0.006 0.016 0.016 0.005 0 0.022 0.007 0.006 0.002 0.005 0.008 0.02 0.014 0.016 0.019 0.028 0.013 0.013 0.026 0.086 0.293 1 0.242 0.16 0.118 0.078 0.07 0.068 0.118 0.048 0.05 0.045 0.047 0.044 0.028 0.015 0.006 0 0.002 0.002 0.007 0.005 0.004 0 0 0 0 0.004 0.007 0.01 0 0 0.002 0.002 0.001 0.001 0.002 0.004 0.01 0 0 0 0.003 0.002 0.002 0.001 0.003 0.004 0.003 0.005 0.006 0.003 0.004 0.002 0.009 0.01 0.02 0.009 0.005 0.006 0.051 0.044 0.011 0 0 0 0.001 0 0.003 0.003 0.003 0 0 0.001 0.001 0 0 0 0 0 0 0 0 0 0 0.001 0.004 0.004 0.003 0.005 0.008 0.008 0.001 0 0 0 0.003 0.003 0.003 0.001 0.001 0.001 0.001 0.002 0.003 0.001 0.003 0 0 0 0 0 0.001 0.001 0.001 0.001 0.001 0 0.001 0.001 0 0.001 0.001 0.001 0 0 0.001 0.001 0.001 0 0 0 0 0.001 0.002 0 0.001 0.001 0.002 0.002 0 0 0.001 0.002 0.001 0.001 0 0 0 0.001 0.001 0.002 0.002 0.001 0 0.003 0.003 0 0.002 0.001 0.002 0.002 0.001 0 0 0 0 0 0 0.02 0 0.001 0.003 0.003 0 0 0 0 0 0 0 0 0 0 0 0.001 0 0 0 0 0 0 0 0 0 0 0 0 0 0 0.001 0.001 0 0.001 0.001 0.001 0 0.001 0 0 0 0 0 0 0.001 0.001 0.001 0.001 0.001 0 0 0 0.001 0.001 0.001 0.001 0.001 0.001 0 0 0 0 0 0 0 0 0 0 0 0 0 0.001 0 0 0 0 0 0 0 0.001 0.001 0 0 0 0 0 0 0 0 0 0 0 0 0 0 0 0 0 0 0 0 0.002 0.001 0.001 0 0 0 0 0.001 0.001 0.001 0.001 0.001 0 0.001 0 0 0.001 0.001 0.001 0 0.001 0 0 0 0 0 0 0 0 0 0.001 0.002 0.001 0.001 0.001 0 0.002 0.002 0.001 0.001 0.001 0.001 0.001 0.001 0.001 0.001 0 0.002 0.002 0.002 0.002 0.002 0 0 0.001 0.002 0.001 0.003 0.003 0.003 0 0 0.002 0.002 0.002 0 0 0 0 0 0 0 0 0 0 0 0.001 0.001 0.003 0.002 0.002 0 0 0 0 0.003 0.003 0.003 0.001 0.002 0.001 0.002 0.003 0.003 0.002 0.002 0 0 0 0 0 0 0 0 0 0 0 0 0 0 0 0 0 0 0 0 0 0 0 0 0 0 0 0 0 0 0 0.001 0.002 0.002 0.002 0.003 0.006 0.003 0.004 0 0 0.001 0.003 0.003 0.002 0.002 0.003 0.002 0.004 0.003 0 0.001 0 0 0 0 0 0 0 0 0 0 0.001 0.001 0.001 0.003 0.003 0.003 0.003 
0.001 0 0 0 0 0 0.011 0.017 0.011 0 0.005 0.002 0.006 0.019 0 0 0 0 0 0 0 0 0.005 0.003 0.012 0.021 0.017 0.003 0.142 0.056 0.038 0.042 0.028 0.097 0.194 0.097 0.059 0.043 0.012 0.005 0 0.001 0.003 0.002 0.002 0.002 0 0 0.002 0.002 0.002 0.004 0.002 0.002 0.005 0.003 0.003 0.004 0.006 0.008 0.01 0.01 0.01 0.018 0.021 0.022 0.009 0.02 0.033 0.054 0.041 0.017 0 0.109 0.036 0.004 0.002 0.002 0.004 0.011 0.008 0.008 0.013 0.021 0.009 0.006 0.013 0.048 0.141 0.44 1 0.453 0.134 0.327 0.284 0.313 0.489 0.223 0.216 0.174 0.161 0.149 0.114 0.047 0.015 0 0 0.001 0.002 0.001 0.003 0 0.002 0.001 0.001 0.002 0.002 0.003 0 0 0 0 0 0 0.001 0.002 0.003 0 0 0.002 0.006 0.005 0.007 0.003 0.001 0.009 0.007 0.018 0.013 0.01 0.005 0.011 0.02 0.03 0.071 0.04 0.019 0.018 0.174 0.139 0.059 0 0 0 0.002 0.002 0.004 0.005 0.007 0 0 0.001 0.001 0.003 0 0 0 0 0 0 0 0 0.001 0.004 0.005 0.007 0.014 0.017 0.026 0.026 0.004 0 0 0 0.007 0.004 0.004 0.003 0.003 0.003 0.003 0.004 0.004 0.003 0.003 0.002 0.003 0.003 0.002 0 0.003 0.001 0.001 0 0 0 0 0 0 0 0 0.001 0 0 0.002 0.003 0.003 0.002 0 0 0 0 0 0 0 0 0 0.001 0.001 0 0.001 0.001 0.001 0.001 0 0 0 0.003 0.003 0.001 0.001 0.002 0.004 0.007 0.008 0 0.014 0.006 0.014 0.011 0.003 0 0 0 0 0 0.01 0.062 0.001 0.003 0.005 0.005 0 0 0 0 0 0 0 0 0 0 0 0 0 0 0 0 0 0 0 0 0 0 0.001 0.001 0.001 0.001 0 0 0 0 0 0 0 0 0 0 0 0 0 0 0 0 0 0 0 0 0 0 0 0.001 0.001 0 0.001 0.001 0 0 0 0 0 0 0 0 0 0 0 0 0 0 0 0 0 0 0 0 0 0 0 0 0 0 0 0 0 0 0 0 0 0 0 0 0 0 0 0 0 0 0 0 0 0 0 0 0 0 0 0 0 0 0 0.001 0.003 0.002 0.001 0 0 0 0 0 0 0 0 0 0 0 0 0 0 0.003 0.005 0.001 0 0.001 0.001 0 0 0 0 0.001 0 0 0 0 0 0 0 0 0 0 0 0 0 0.002 0.002 0.002 0.003 0.003 0.006 0 0 0.004 0.003 0.004 0 0 0 0.001 0.001 0 0 0 0 0 0 0.002 0 0.001 0.001 0.001 0 0 0 0 0.004 0.004 0.005 0.004 0.004 0.003 0.005 0.003 0.004 0.003 0.001 0 0 0 0 0 0.001 0.002 0 0 0 0.003 0 0 0 0.001 0.001 0 0 0 0 0 0 0.002 0.001 0 0 0.003 0.002 0.001 0.006 0.002 0.004 0.005 0.004 0.005 0.007 0.012 0.002 0.002 0 0 0 0.002 0.004 0.004 0.005 0.004 0.006 0.006 0.007 0 0 0.001 0.001 0 0 0 0 0 0 0 0 0 0 0 0.003 0.003 0.007 0.006 
0 0.002 0 0 0 0 0.003 0.003 0.001 0 0.001 0.001 0.004 0.008 0 0 0 0 0 0 0 0 0 0 0.003 0.004 0.002 0 0.045 0.027 0.017 0.02 0.012 0.029 0.051 0.028 0.012 0.006 0.002 0.001 0 0.001 0.002 0 0 0.001 0 0 0 0 0 0.001 0 0 0 0.001 0.001 0 0.001 0.002 0.001 0.001 0.002 0.003 0.003 0.007 0.003 0.004 0.008 0.013 0.011 0.007 0 0.019 0.008 0.001 0.001 0.001 0.001 0.003 0.001 0.002 0.003 0.008 0.002 0.004 0.006 0.032 0.1 0.127 0.254 1 0.261 0.084 0.073 0.083 0.139 0.054 0.046 0.057 0.053 0.048 0.031 0.01 0.002 0 0 0 0.002 0.002 0.001 0 0 0 0 0.001 0.001 0.001 0 0 0 0 0 0 0 0 0.001 0 0 0.001 0.004 0.004 0.004 0.001 0 0.006 0.004 0.003 0.009 0.008 0.004 0.008 0.011 0.012 0.031 0.01 0.003 0.003 0.058 0.051 0.013 0 0 0 0.001 0 0.001 0.001 0.003 0 0 0.001 0.001 0.001 0 0 0 0 0 0 0 0 0 0 0.004 0.006 0.009 0.006 0.008 0.009 0.001 0 0 0 0.002 0.002 0.002 0.002 0.002 0.001 0.001 0 0.002 0.001 0 0.001 0 0.001 0.001 0 0 0 0 0 0 0 0 0 0 0.001 0.001 0.001 0 0.001 0.001 0.004 0.003 0 0 0 0 0 0 0 0 0 0 0.001 0.001 0.001 0 0.001 0 0 0 0 0 0.001 0.001 0.001 0.001 0.001 0.002 0.003 0.004 0 0.004 0.001 0.003 0.001 0 0 0 0 0.001 0.001 0 0.019 0 0.001 0.001 0.001 0 0 0 0 0 0 0 0 0 0.001 0.002 0.001 0 0 0 0 0 0 0 0 0.001 0 0.001 0.001 0 0 0.001 0.001 0 0 0 0.001 0.001 0.001 0 0 0 0 0 0 0.001 0.001 0.001 0.001 0.001 0 0.001 0.001 0.001 0.001 0.001 0 0.001 0.001 0 0.001 0 0 0 0 0 0 0 0 0 0 0 0 0 0 0 0 0 0 0 0 0 0 0 0 0 0 0 0 0 0 0 0 0 0 0 0 0.001 0.001 0 0 0 0.001 0.001 0.001 0 0 0 0 0.001 0.001 0.001 0.001 0 0.001 0.001 0 0 0.001 0.001 0 0 0 0 0 0 0 0 0 0 0 0 0.001 0.001 0.001 0 0.001 0 0 0 0.001 0 0 0 0 0 0 0.001 0.001 0 0 0.001 0.001 0.001 0 0 0 0.001 0.002 0.002 0.003 0.003 0 0 0.001 0.001 0.001 0 0 0 0 0 0 0 0 0 0 0 0.001 0 0 0.001 0.001 0 0 0 0 0.003 0.003 0.003 0.003 0.001 0.001 0.002 0.003 0.003 0.002 0.002 0.001 0.001 0.001 0.001 0.001 0 0.001 0 0 0.001 0.003 0.001 0.001 0.001 0.002 0.002 0.001 0.001 0.002 0.002 0 0 0.001 0 0.001 0.001 0.002 0.003 0.001 0.003 0.003 0.003 0.003 0.005 0.005 0.004 0.006 0.002 0.004 0 0 0 0.002 0.002 0.002 0.003 0.004 0.003 0.003 0.003 0 0 0.001 0.001 0.001 0 0 0 0 0 0 0 0.001 0.002 0.002 0.002 0.003 0.003 0.003 
0.002 0 0 0 0 0 0.001 0.001 0.002 0 0.001 0 0 0.001 0 0 0 0 0 0 0 0 0.003 0.001 0.003 0.007 0.005 0.002 0.017 0.01 0.005 0.007 0.006 0.008 0.019 0.012 0.007 0.006 0 0 0 0.003 0.005 0.004 0.002 0.002 0.001 0.001 0.001 0.003 0.003 0.005 0.003 0.002 0.004 0 0.001 0.001 0.002 0.002 0.002 0.003 0.002 0.002 0.002 0.004 0.002 0.002 0.003 0.006 0.007 0.004 0 0.017 0.004 0.01 0.003 0.006 0.009 0.033 0.024 0.023 0.03 0.041 0.023 0.015 0.032 0.097 0.287 0.171 0.123 0.456 1 0.046 0.041 0.04 0.069 0.031 0.026 0.023 0.021 0.019 0.015 0.008 0.003 0 0.001 0.003 0.004 0.004 0.003 0 0.001 0.001 0.001 0 0.003 0.006 0 0.001 0.003 0.003 0.002 0.002 0.008 0.01 0.011 0 0 0.001 0.005 0.002 0.002 0.003 0.002 0.002 0.002 0.001 0.003 0.001 0.001 0.003 0.003 0.005 0.012 0.007 0.004 0.005 0.021 0.016 0.011 0 0 0 0.001 0.002 0.003 0.004 0.005 0 0 0.004 0.003 0.002 0 0 0 0 0 0 0 0 0 0.001 0.003 0.004 0.005 0.005 0.008 0.008 0.001 0.001 0 0 0.004 0.005 0.005 0.003 0.003 0.003 0.004 0.005 0.005 0.002 0.004 0 0 0 0 0 0 0 0 0 0 0.001 0 0 0 0 0 0 0 0 0 0 0 0 0 0 0 0 0 0 0 0 0.001 0.002 0 0.001 0.001 0.001 0.001 0.001 0.001 0.001 0.001 0.003 0.002 0.001 0.002 0.003 0.001 0.005 0.005 0 0.004 0.002 0.006 0.006 0.001 0 0 0 0 0 0 0.006 0.002 0.002 0.004 0.004 0 0 0 0 0 0 0 0 0 0 0 0 0 0 0 0 0 0 0 0 0 0 0 0.001 0.001 0 0 0 0 0 0 0 0 0 0 0 0 0 0.001 0.001 0.001 0 0 0.001 0 0 0.001 0 0.001 0.001 0 0 0 0 0 0 0 0 0 0 0 0 0 0 0 0 0 0 0 0 0 0 0 0 0.001 0.001 0 0 0 0 0 0 0 0 0 0 0 0 0 0 0 0 0 0 0 0 0 0 0 0 0 0 0 0 0 0.001 0.001 0.001 0.002 0 0.001 0 0 0 0.001 0.001 0 0 0 0 0 0 0 0 0 0 0 0.001 0.004 0.002 0.002 0.003 0.002 0.001 0.001 0 0.001 0.001 0.001 0.001 0.001 0.001 0 0 0 0 0 0 0 0 0 0 0.001 0.003 0.003 0.003 0.005 0 0 0.002 0.002 0.003 0 0 0 0 0 0 0 0 0 0 0 0.001 0.002 0.003 0.001 0.001 0 0 0 0 0.005 0.004 0.004 0.005 0.004 0.004 0.004 0.002 0.004 0 0.001 0 0 0 0 0 0 0 0 0 0 0 0 0 0 0 0 0 0 0 0 0 0.001 0.001 0.003 0.002 0.003 0.004 0.003 0.001 0.004 0.002 0.005 0.005 0.003 0.004 0.004 0.004 0 0.002 0 0 0 0.002 0.003 0.002 0.003 0.005 0.004 0.005 0.004 0 0 0.002 0 0 0 0 0 0 0 0 0 0 0 0 0.003 0.003 0.005 0.005 
0.006 0.004 0 0 0 0 0.015 0.02 0.01 0 0.007 0.004 0.009 0.038 0 0 0 0 0 0 0 0 0.01 0.005 0.014 0.029 0.024 0.006 0.178 0.084 0.045 0.044 0.028 0.134 0.346 0.097 0.07 0.057 0.018 0.005 0 0.002 0.007 0.004 0.001 0.002 0.001 0.001 0.001 0.002 0.003 0.007 0.004 0.004 0.003 0.003 0.003 0.003 0.01 0.011 0.011 0.014 0.012 0.02 0.022 0.029 0.02 0.024 0.027 0.052 0.055 0.02 0 0.297 0.09 0.004 0.003 0.005 0.006 0.006 0.003 0.001 0.006 0.007 0.005 0.002 0.005 0.019 0.059 0.165 0.326 0.153 0.051 1 0.72 0.656 0.327 0.309 0.35 0.217 0.186 0.178 0.136 0.056 0.022 0 0.002 0.004 0.006 0.004 0.007 0.001 0.006 0.003 0 0.002 0.006 0 0.001 0.001 0 0 0 0 0.001 0.001 0.001 0 0 0.003 0.013 0.014 0.014 0.008 0.01 0.02 0.015 0.023 0.023 0.018 0.008 0.017 0.036 0.039 0.085 0.043 0.028 0.033 0.194 0.167 0.068 0 0 0.001 0.004 0.008 0.01 0.012 0.016 0 0 0.007 0.004 0.006 0 0 0 0.001 0 0 0 0 0 0.002 0.003 0.013 0.022 0.027 0.044 0.04 0.003 0.002 0.001 0 0.012 0.009 0.013 0.009 0.01 0.008 0.009 0.006 0.01 0.006 0.009 0.001 0.002 0.001 0 0 0.003 0 0 0 0 0.003 0 0 0 0.002 0.001 0.001 0 0 0.005 0.016 0.014 0.007 0.005 0.003 0.004 0.006 0.006 0.002 0.006 0.004 0.004 0.004 0.004 0.004 0.003 0.005 0 0.001 0.002 0.002 0.004 0.006 0.008 0.006 0.006 0.007 0.005 0.014 0.018 0 0.018 0.009 0.02 0.014 0.006 0.001 0.001 0 0 0.001 0.012 0.092 0.008 0.01 0.012 0.012 0 0 0 0 0.001 0.001 0 0 0 0.001 0 0 0 0 0 0 0 0 0 0 0.004 0.006 0 0.002 0.001 0 0.001 0 0 0 0 0 0.001 0.001 0.001 0 0 0 0.002 0.003 0.005 0.005 0.004 0.004 0.003 0.002 0.002 0.003 0.004 0.006 0.003 0.003 0.003 0.002 0.002 0.002 0.002 0.001 0 0 0.001 0.001 0.001 0.001 0.001 0.001 0 0.001 0.001 0 0 0 0 0.001 0.002 0.004 0.003 0.001 0.001 0 0.001 0 0 0 0 0 0 0 0 0 0 0 0.001 0.001 0.001 0.001 0.001 0.001 0.001 0.001 0.001 0 0 0 0.002 0.004 0.004 0.004 0.007 0 0.005 0.002 0.002 0.002 0.003 0.003 0.001 0.002 0 0 0 0 0 0 0 0 0 0.005 0.011 0.008 0.005 0.003 0.003 0.004 0.004 0.001 0.002 0.003 0.002 0.002 0.001 0.001 0 0.001 0 0.001 0.001 0.001 0.002 0 0 0.001 0.004 0.008 0.014 0.012 0.015 0 0 0.006 0.006 0.007 0 0 0 0 0 0 0 0 0.002 0.002 0.004 0.004 0.002 0.005 0.003 0.003 0 0.001 0.002 0.003 0.01 0.013 0.015 0.009 0.008 0.006 0.009 0.009 0.014 0.007 0.005 0 0 0.001 0.001 0 0.002 0.002 0 0 0 0.004 0 0.001 0 0.001 0.001 0.001 0 0.001 0.001 0 0 0.002 0.004 0.002 0.003 0.007 0.006 0.004 0.007 0.006 0.008 0.012 0.01 0.009 0.008 0.02 0.002 0.005 0.001 0.001 0.003 0.01 0.009 0.009 0.011 0.013 0.015 0.014 0.009 0 0.001 0.001 0.003 0.002 0.001 0 0.001 0.001 0.002 0.002 0 0 0.004 0.007 0.012 0.012 0.015 0.015 
0.002 0.001 0 0 0 0 0.009 0.012 0.006 0 0.006 0.005 0.01 0.033 0 0 0 0 0 0 0 0 0.006 0.005 0.013 0.025 0.021 0.006 0.163 0.077 0.033 0.045 0.028 0.118 0.362 0.087 0.061 0.044 0.012 0.004 0.001 0.003 0.005 0.003 0.001 0.001 0 0 0 0 0.001 0.005 0.004 0.005 0.007 0.003 0.005 0.008 0.007 0.011 0.009 0.007 0.008 0.015 0.017 0.022 0.013 0.018 0.027 0.047 0.037 0.012 0 0.17 0.064 0.003 0.003 0.004 0.004 0.005 0.003 0.003 0.005 0.006 0.003 0.003 0.009 0.018 0.046 0.098 0.228 0.116 0.029 0.585 1 0.622 0.282 0.381 0.364 0.2 0.18 0.166 0.127 0.059 0.02 0 0.001 0.001 0.002 0.001 0.002 0 0.003 0.002 0.001 0.002 0.003 0.001 0 0 0.001 0 0 0 0 0.001 0.001 0 0 0.004 0.008 0.014 0.014 0.008 0.005 0.013 0.014 0.018 0.016 0.016 0.009 0.013 0.031 0.039 0.08 0.041 0.025 0.029 0.176 0.147 0.06 0 0 0 0.002 0.004 0.006 0.006 0.01 0 0 0.005 0.005 0.003 0 0 0 0 0 0 0 0 0.001 0.004 0.006 0.01 0.017 0.025 0.037 0.035 0.004 0.002 0 0 0.008 0.008 0.008 0.006 0.006 0.006 0.007 0.006 0.008 0.004 0.005 0.001 0.001 0.001 0 0 0.008 0.002 0.001 0.002 0.002 0 0.004 0.002 0.001 0 0.004 0.002 0.001 0 0.008 0.021 0.017 0.009 0.003 0.005 0.003 0.004 0.007 0.005 0.005 0.003 0.005 0.006 0.001 0.003 0.003 0.003 0.002 0.002 0 0 0 0.004 0.005 0.005 0.006 0.005 0.007 0.011 0.014 0 0.013 0.009 0.017 0.012 0.006 0.001 0 0.004 0.004 0.006 0.008 0.083 0.002 0.003 0.006 0.006 0 0 0 0 0.001 0.001 0 0 0.001 0 0 0 0 0 0 0 0 0 0 0 0.003 0.004 0.003 0.006 0.006 0.002 0 0 0 0 0 0 0.001 0.001 0.001 0 0 0 0.001 0.003 0.004 0.004 0.002 0.002 0.002 0.002 0.003 0.003 0.002 0.004 0 0 0.001 0 0 0.001 0.001 0.001 0.001 0.001 0.001 0.001 0.001 0.001 0 0.001 0.001 0.001 0.001 0 0 0 0 0.001 0.003 0.003 0.002 0 0 0 0 0 0 0 0.001 0 0 0 0 0 0 0 0.001 0.001 0 0.001 0 0.002 0.002 0.002 0.002 0.001 0 0 0.001 0.001 0.003 0.002 0.004 0.001 0.008 0.001 0 0.002 0.003 0.001 0 0 0 0 0 0 0 0 0 0 0 0.003 0.006 0.002 0.001 0.002 0.001 0.001 0.001 0.002 0.003 0.004 0.002 0 0.001 0 0 0 0.002 0.002 0.002 0.002 0.004 0 0 0.004 0.005 0.005 0.008 0.007 0.01 0 0 0.003 0.003 0.005 0 0 0 0 0 0 0 0 0 0.001 0.001 0.005 0.004 0.006 0.005 0.006 0 0 0.001 0.001 0.009 0.013 0.013 0.007 0.006 0.006 0.01 0.007 0.012 0.008 0.005 0 0 0 0 0 0.001 0.003 0.002 0.002 0.001 0.004 0.004 0.003 0.003 0.003 0.002 0.002 0.001 0.002 0.001 0.001 0.002 0.004 0.003 0.002 0.004 0.005 0.007 0.005 0.007 0.007 0.009 0.006 0.011 0.009 0.008 0.018 0.008 0.008 0.001 0.001 0.002 0.01 0.011 0.006 0.007 0.01 0.007 0.009 0.007 0 0.001 0.004 0.005 0.003 0 0 0.001 0 0 0 0.001 0 0.002 0.002 0.006 0.007 0.009 0.01 
0.006 0.005 0 0 0 0 0.02 0.023 0.014 0 0.012 0.01 0.017 0.054 0 0 0 0 0 0 0 0 0.007 0.01 0.017 0.031 0.021 0.004 0.231 0.11 0.057 0.081 0.053 0.179 0.524 0.136 0.095 0.063 0.019 0.005 0.004 0.005 0.009 0.005 0.002 0.008 0.002 0 0.001 0.001 0.002 0.012 0.004 0.005 0.007 0.006 0.004 0.006 0.012 0.015 0.023 0.023 0.016 0.025 0.038 0.055 0.028 0.028 0.051 0.072 0.077 0.032 0 0.162 0.066 0.001 0.006 0.006 0.008 0.005 0.006 0.003 0.005 0.005 0.005 0.004 0.005 0.01 0.043 0.117 0.271 0.119 0.034 0.587 0.709 1 0.396 0.348 0.544 0.289 0.255 0.246 0.19 0.099 0.027 0 0.002 0.002 0.01 0.01 0.013 0.002 0.005 0.002 0 0.001 0.007 0.004 0 0 0.002 0.002 0 0 0.002 0.002 0.004 0 0 0.007 0.02 0.017 0.015 0.012 0.009 0.019 0.017 0.03 0.018 0.016 0.008 0.02 0.035 0.045 0.113 0.051 0.022 0.028 0.259 0.206 0.086 0 0 0 0.001 0.012 0.016 0.017 0.02 0 0 0.007 0.006 0.007 0 0 0 0 0 0 0 0 0 0.001 0.009 0.021 0.022 0.024 0.04 0.041 0.002 0.001 0 0.001 0.013 0.017 0.018 0.011 0.01 0.008 0.013 0.014 0.018 0.003 0.01 0.002 0.002 0.002 0.002 0.002 0.007 0.004 0.003 0.003 0.001 0.003 0.003 0.003 0.001 0.001 0.006 0.004 0.002 0.002 0.008 0.023 0.014 0.008 0.003 0.002 0.001 0.002 0.005 0.002 0.003 0.005 0.006 0.009 0.003 0.003 0.002 0.003 0.001 0.002 0.002 0.002 0.002 0.005 0.004 0.005 0.008 0.009 0.009 0.019 0.019 0 0.018 0.013 0.02 0.012 0.005 0.002 0.001 0.003 0.003 0.006 0.013 0.128 0.006 0.01 0.016 0.017 0 0 0 0 0.001 0.001 0 0 0.001 0 0 0.002 0 0 0 0 0 0 0 0 0.003 0.005 0.002 0.003 0.003 0.001 0.001 0 0 0 0 0.001 0 0.001 0 0 0 0 0 0 0.002 0.002 0.002 0.001 0 0 0.002 0.002 0.002 0.006 0.01 0.006 0.004 0.003 0.003 0.002 0.001 0.001 0.002 0.001 0.001 0.001 0.001 0.001 0 0.001 0.001 0 0 0 0 0 0 0.002 0.003 0.003 0.002 0.002 0.001 0.001 0.002 0.002 0.001 0.001 0.001 0 0 0 0 0 0 0 0 0 0 0 0 0.001 0.001 0.001 0.001 0 0 0 0 0.002 0.002 0.003 0.008 0.002 0.009 0.004 0.003 0.001 0.002 0.002 0 0 0 0 0 0 0 0 0 0 0 0.003 0.015 0.008 0.006 0.005 0.002 0.002 0.003 0 0.003 0.002 0.002 0.002 0.002 0.002 0.001 0 0 0.001 0.001 0.001 0.001 0 0 0.002 0.007 0.015 0.02 0.019 0.021 0 0 0.008 0.008 0.01 0 0 0 0 0 0 0 0 0 0.001 0.002 0.004 0.005 0.009 0.002 0.002 0.001 0 0 0 0.021 0.022 0.022 0.016 0.012 0.012 0.014 0.012 0.022 0.014 0.01 0.004 0.004 0.004 0.002 0.003 0.002 0.003 0.002 0.002 0.002 0.005 0.003 0.002 0.002 0.003 0.002 0.002 0 0.002 0.001 0.003 0.003 0.005 0.007 0.005 0.007 0.011 0.009 0.003 0.011 0.008 0.009 0.012 0.012 0.012 0.017 0.018 0.006 0.007 0.002 0.002 0.007 0.016 0.017 0.013 0.012 0.016 0.016 0.019 0.015 0 0.001 0.005 0.003 0.003 0.002 0 0.002 0.001 0.001 0.001 0.001 0.001 0.008 0.012 0.02 0.02 0.019 0.02 
0.004 0.01 0 0 0 0 0.016 0.014 0.012 0 0.004 0.001 0.007 0.03 0 0 0 0 0 0 0 0 0.013 0.011 0.026 0.043 0.033 0.007 0.257 0.113 0.069 0.077 0.044 0.137 0.318 0.141 0.082 0.055 0.018 0.007 0 0.001 0.002 0.001 0.001 0.001 0 0 0 0 0.001 0.002 0.004 0.005 0.004 0.006 0.005 0.002 0.005 0.009 0.018 0.018 0.012 0.027 0.031 0.043 0.022 0.03 0.056 0.076 0.091 0.034 0 0.097 0.031 0.003 0.001 0.001 0.003 0.007 0.006 0.004 0.007 0.007 0.004 0.007 0.008 0.022 0.075 0.205 0.452 0.198 0.057 0.317 0.365 0.426 1 0.372 0.304 0.326 0.295 0.263 0.193 0.094 0.038 0 0 0.001 0.002 0.002 0.004 0.002 0.005 0.002 0 0.001 0.003 0.001 0 0 0 0 0 0 0.001 0.001 0.003 0 0 0.008 0.016 0.023 0.021 0.014 0.007 0.031 0.022 0.028 0.034 0.027 0.02 0.026 0.057 0.064 0.162 0.085 0.038 0.038 0.331 0.266 0.113 0 0 0.002 0.004 0.007 0.009 0.008 0.015 0 0 0.003 0.001 0.004 0 0 0 0 0 0 0 0 0 0.005 0.007 0.018 0.025 0.031 0.056 0.056 0 0 0.001 0.001 0.015 0.014 0.015 0.009 0.007 0.007 0.007 0.007 0.01 0.005 0.004 0.002 0.002 0.002 0 0.001 0.003 0.001 0 0.001 0 0.001 0.001 0.001 0 0 0.002 0 0 0 0.007 0.012 0.01 0.004 0.004 0.004 0.003 0.005 0.003 0.004 0.004 0.002 0.002 0.003 0 0.002 0.001 0.002 0.001 0.002 0 0 0.004 0.008 0.008 0.006 0.004 0.004 0.009 0.018 0.018 0 0.013 0.019 0.026 0.022 0.009 0 0.001 0.001 0.003 0.004 0.008 0.086 0.004 0.004 0.008 0.008 0 0 0 0 0 0 0 0 0 0.001 0 0 0 0 0 0 0 0 0 0 0.002 0.001 0.003 0.004 0.004 0 0.001 0.001 0.001 0 0 0.001 0.002 0.002 0.002 0 0 0 0.001 0.001 0.004 0.002 0.002 0.003 0 0 0.004 0.004 0.002 0.007 0.008 0.004 0.002 0.001 0.002 0.003 0.001 0.001 0 0 0 0 0 0 0 0 0.001 0.002 0 0 0 0 0 0.002 0.002 0.003 0.002 0 0 0 0 0 0 0 0 0 0 0 0 0 0 0.001 0.001 0.001 0.001 0.001 0.002 0.002 0.002 0.002 0.002 0.001 0.001 0 0.001 0.001 0.003 0.004 0.007 0.003 0.01 0.002 0.001 0 0.003 0.001 0 0 0 0 0 0 0 0 0 0 0 0.005 0.011 0.007 0.006 0.004 0.002 0.004 0.005 0.003 0.002 0.001 0.002 0.002 0.002 0.002 0.001 0.001 0.002 0.001 0.002 0.002 0.004 0 0 0 0.003 0.009 0.016 0.015 0.014 0 0 0.012 0.009 0.009 0 0 0 0 0 0 0 0 0 0.001 0.001 0.001 0.001 0.007 0.004 0.005 0.001 0 0.002 0.002 0.012 0.017 0.02 0.016 0.016 0.016 0.015 0.012 0.017 0.008 0.009 0.002 0.004 0.002 0.001 0.002 0.003 0.003 0.001 0 0 0.009 0.002 0.001 0 0.001 0.002 0.001 0 0 0 0 0.001 0.005 0.007 0.006 0.005 0.014 0.011 0.005 0.017 0.01 0.01 0.014 0.014 0.012 0.013 0.019 0.005 0.009 0.002 0.002 0.005 0.009 0.011 0.01 0.014 0.015 0.016 0.013 0.011 0 0.002 0.003 0.003 0.003 0.002 0 0.001 0 0 0 0 0 0.01 0.009 0.015 0.015 0.015 0.014 
0 0 0 0 0 0 0.02 0.02 0.011 0 0.009 0.003 0.008 0.031 0 0 0 0 0 0 0 0 0.005 0.003 0.012 0.019 0.013 0.002 0.17 0.084 0.05 0.055 0.034 0.121 0.333 0.115 0.081 0.048 0.009 0.004 0 0 0 0 0 0 0 0 0 0 0 0.001 0 0.001 0.003 0.003 0.001 0.004 0.009 0.014 0.016 0.012 0.012 0.024 0.025 0.037 0.014 0.027 0.042 0.066 0.061 0.018 0 0.1 0.045 0.003 0.001 0.001 0.001 0.002 0 0.001 0.002 0.004 0 0.002 0.004 0.011 0.028 0.081 0.2 0.092 0.035 0.31 0.464 0.389 0.37 1 0.426 0.221 0.206 0.199 0.152 0.079 0.027 0 0 0 0 0 0 0 0.001 0.001 0.001 0 0 0 0 0 0 0 0 0 0 0 0 0 0 0.001 0.004 0.008 0.007 0.004 0.004 0.01 0.008 0.018 0.014 0.009 0.007 0.014 0.027 0.03 0.087 0.04 0.017 0.016 0.21 0.175 0.067 0 0 0 0.001 0 0.002 0.001 0.002 0 0 0 0 0.001 0 0 0 0 0 0 0 0 0.001 0.001 0.002 0.009 0.011 0.013 0.031 0.031 0.003 0.001 0 0.001 0.002 0.002 0.002 0.001 0.001 0.001 0.001 0 0.002 0 0 0 0 0 0 0 0.002 0.001 0.001 0 0 0.003 0.002 0 0 0 0.002 0.001 0.001 0 0.005 0.009 0.006 0.001 0 0 0 0 0.001 0.001 0 0.001 0.003 0.003 0.001 0.003 0.001 0 0 0 0 0 0 0.001 0.001 0.001 0.001 0.001 0.003 0.002 0.003 0 0.01 0.008 0.009 0.007 0.003 0.001 0 0.002 0.002 0.004 0.012 0.079 0 0.001 0.001 0.001 0 0 0 0 0.001 0.001 0 0 0.001 0 0 0.001 0 0 0 0 0 0 0 0 0 0 0 0 0 0 0.001 0 0 0 0 0 0.001 0.001 0 0 0 0 0 0 0 0 0 0 0 0 0 0 0 0.001 0.001 0 0.001 0.001 0 0.001 0 0.001 0.001 0 0 0.001 0.001 0.001 0.001 0.001 0 0 0.001 0 0 0 0 0 0 0 0 0 0 0 0 0 0 0 0 0 0 0 0 0 0 0 0 0 0 0 0 0.001 0.001 0.001 0.001 0 0 0 0 0 0 0 0.002 0.001 0.007 0.001 0 0 0 0 0 0 0 0 0 0 0 0 0 0 0 0 0.002 0.001 0.001 0 0.001 0 0 0 0 0 0 0 0 0 0 0 0 0 0.001 0.001 0.001 0 0 0 0 0 0.004 0.003 0.002 0 0 0.001 0.001 0.003 0 0 0 0 0 0 0 0 0 0.001 0.001 0.001 0 0 0 0 0 0 0 0 0.002 0.004 0.004 0.003 0.004 0.004 0.004 0.003 0.004 0 0.001 0 0 0 0 0 0.001 0.002 0.001 0.001 0 0.004 0.003 0.001 0 0 0.002 0 0 0 0.002 0.001 0.001 0.001 0.002 0.002 0.002 0.002 0.002 0.001 0.003 0.003 0.002 0.004 0.004 0.006 0.007 0.01 0.002 0.001 0 0 0 0.003 0.003 0.006 0.004 0.004 0.003 0.002 0 0 0 0.002 0 0 0 0 0 0.001 0.001 0.001 0.001 0 0.001 0.001 0.002 0.003 0.002 0.002 
0.002 0.001 0 0 0 0 0.015 0.016 0.014 0 0.004 0.011 0.031 0.063 0 0 0 0 0 0 0 0 0.007 0.01 0.016 0.031 0.023 0.006 0.267 0.142 0.089 0.101 0.063 0.221 0.644 0.157 0.093 0.072 0.027 0.004 0 0.001 0.002 0.001 0 0.001 0 0 0 0 0 0.004 0.003 0.004 0.005 0.008 0.006 0.007 0.009 0.014 0.019 0.014 0.015 0.02 0.028 0.046 0.021 0.024 0.049 0.083 0.077 0.028 0 0.076 0.029 0.002 0.001 0.002 0.001 0.002 0 0 0.003 0 0 0.001 0.006 0.006 0.015 0.054 0.138 0.056 0.017 0.292 0.375 0.465 0.241 0.37 1 0.329 0.296 0.272 0.201 0.103 0.031 0 0 0 0.001 0.001 0.003 0.001 0.004 0.003 0.002 0 0 0 0 0 0 0 0 0 0 0 0 0 0 0.006 0.013 0.016 0.014 0.004 0.006 0.014 0.017 0.031 0.019 0.015 0.01 0.016 0.037 0.043 0.101 0.059 0.029 0.033 0.266 0.217 0.093 0 0 0 0.001 0.005 0.009 0.007 0.011 0 0 0.003 0.003 0.004 0 0 0 0 0 0 0 0 0 0.004 0.011 0.016 0.019 0.027 0.051 0.048 0.005 0.004 0.002 0.001 0.01 0.009 0.009 0.005 0.004 0.004 0.005 0.006 0.009 0.007 0.006 0.002 0.002 0.004 0.003 0.002 0.006 0.004 0.002 0.002 0.003 0.002 0.005 0.006 0.002 0.001 0.007 0.008 0.004 0.001 0.018 0.028 0.016 0.006 0.003 0.003 0.001 0.002 0.004 0.003 0.002 0.001 0.004 0.004 0.001 0.004 0.004 0.002 0.001 0.001 0.001 0.001 0.003 0.007 0.007 0.006 0.007 0.006 0.005 0.012 0.013 0 0.023 0.018 0.017 0.014 0.008 0 0 0.002 0.004 0.007 0.008 0.154 0.002 0.003 0.007 0.007 0 0 0 0 0 0 0 0 0 0.001 0.001 0.001 0 0 0 0 0 0 0 0 0 0 0 0 0 0 0 0 0 0 0 0 0 0 0 0 0 0 0.001 0.002 0.003 0.004 0.002 0.003 0 0 0.002 0.002 0.003 0.004 0.007 0.003 0.003 0.004 0.004 0 0 0 0 0 0 0 0 0 0 0 0 0 0 0 0 0 0 0 0 0.002 0.002 0.001 0.002 0.001 0.001 0 0 0.001 0 0 0 0 0 0 0 0 0 0 0 0 0 0 0 0 0 0 0 0 0 0.001 0.003 0.003 0.003 0.004 0.009 0.002 0.002 0.002 0.003 0.002 0 0 0 0 0 0 0 0.001 0.002 0 0 0.005 0.011 0.006 0.003 0.003 0.004 0.002 0.001 0 0.001 0.001 0.001 0.002 0.001 0.001 0 0 0.001 0.001 0 0 0 0 0 0.001 0.003 0.005 0.01 0.01 0.01 0 0 0.005 0.004 0.005 0 0 0 0 0 0 0 0 0 0.001 0.002 0.003 0 0.002 0.001 0.001 0.001 0.001 0 0.002 0.009 0.01 0.011 0.008 0.009 0.009 0.007 0.008 0.01 0.008 0.008 0.002 0.002 0.003 0.002 0 0 0.001 0 0 0 0.004 0.001 0.001 0.002 0.003 0.001 0 0.001 0.003 0.001 0 0 0.005 0.005 0.006 0.004 0.008 0.006 0.006 0.009 0.004 0.008 0.009 0.009 0.007 0.008 0.023 0.01 0.01 0.001 0 0.002 0.01 0.01 0.006 0.011 0.011 0.008 0.01 0.008 0 0.001 0.001 0 0 0 0 0.003 0 0 0.001 0 0 0.002 0.005 0.009 0.01 0.011 0.01 
0.007 0.008 0 0 0 0 0.056 0.063 0.05 0 0.031 0.012 0.034 0.1 0 0 0 0 0 0 0 0 0.028 0.018 0.053 0.101 0.077 0.014 0.756 0.308 0.175 0.211 0.136 0.356 0.449 0.436 0.292 0.202 0.047 0.016 0.002 0.003 0.008 0.007 0.003 0.005 0.004 0.004 0.005 0.006 0.007 0.012 0.007 0.006 0.012 0.007 0.005 0.013 0.032 0.027 0.056 0.052 0.039 0.072 0.1 0.138 0.041 0.085 0.142 0.251 0.222 0.091 0 0.046 0.017 0.002 0.004 0.004 0.005 0.004 0.004 0.003 0.004 0.003 0.002 0.001 0.004 0.009 0.02 0.069 0.132 0.064 0.019 0.159 0.184 0.247 0.27 0.17 0.298 1 0.85 0.799 0.612 0.291 0.101 0 0.004 0.005 0.008 0.006 0.012 0.005 0.013 0.006 0 0.003 0.008 0.003 0.001 0.001 0.002 0.002 0.002 0.002 0.002 0.003 0.003 0 0 0.011 0.039 0.04 0.043 0.029 0.026 0.057 0.045 0.086 0.068 0.055 0.042 0.066 0.109 0.139 0.309 0.153 0.089 0.105 0.798 0.671 0.261 0 0 0.003 0.007 0.016 0.029 0.025 0.038 0 0 0.012 0.01 0.013 0 0 0 0 0 0 0 0 0.004 0.01 0.019 0.049 0.067 0.08 0.149 0.143 0.011 0.008 0.003 0.002 0.034 0.031 0.032 0.02 0.018 0.015 0.017 0.02 0.031 0.013 0.015 0.002 0.002 0.003 0.001 0.001 0.011 0.009 0.002 0.004 0.002 0.008 0.007 0.005 0.002 0.005 0.01 0.008 0.002 0.003 0.022 0.039 0.026 0.013 0.003 0.004 0.001 0.003 0.006 0.005 0.003 0.002 0.007 0.012 0.008 0.009 0.007 0.006 0.004 0.003 0.003 0.003 0.007 0.018 0.016 0.017 0.018 0.02 0.016 0.038 0.045 0 0.048 0.038 0.055 0.038 0.016 0.008 0.003 0.004 0.005 0.01 0.032 0.26 0.009 0.011 0.024 0.026 0 0 0 0 0.001 0.002 0 0 0 0.003 0.001 0.001 0 0 0 0 0 0 0 0 0.002 0.001 0.004 0.008 0.005 0.001 0.001 0 0 0 0 0 0.001 0.001 0 0 0 0 0.001 0.002 0.014 0.012 0.006 0.008 0.002 0.001 0.006 0.006 0.009 0.021 0.012 0.009 0.01 0.006 0.009 0.005 0.002 0.003 0.003 0.001 0.003 0.002 0.002 0.001 0.001 0.002 0.001 0.001 0 0 0 0 0 0 0.001 0.009 0.007 0.005 0.005 0.002 0.005 0.003 0.002 0.002 0.002 0.001 0 0 0 0 0 0 0 0 0 0 0 0.002 0.001 0.001 0 0 0 0 0.001 0.005 0.01 0.009 0.021 0.008 0.018 0.008 0.003 0.005 0.01 0.004 0 0 0.001 0.002 0.002 0.001 0.002 0.002 0.003 0 0 0.009 0.029 0.024 0.015 0.011 0.005 0.01 0.007 0.004 0.012 0.01 0.005 0.007 0.007 0.006 0.004 0.001 0.001 0.002 0.002 0.001 0.007 0 0 0.001 0.01 0.023 0.04 0.035 0.039 0 0 0.018 0.016 0.016 0 0 0 0.002 0.001 0 0 0 0 0.001 0.005 0.007 0.009 0.015 0.011 0.011 0 0 0.001 0.001 0.037 0.041 0.041 0.027 0.025 0.021 0.025 0.027 0.041 0.024 0.022 0.004 0.006 0.006 0.006 0.003 0.006 0.008 0.003 0.003 0.002 0.018 0.009 0.004 0.002 0.006 0.006 0.003 0.001 0.002 0.005 0.003 0.002 0.011 0.017 0.015 0.016 0.024 0.024 0.013 0.026 0.02 0.033 0.032 0.028 0.03 0.037 0.06 0.022 0.03 0.001 0.001 0.005 0.033 0.037 0.022 0.029 0.028 0.03 0.037 0.025 0 0.002 0.005 0.005 0.003 0.002 0 0.001 0.002 0.002 0.005 0.002 0 0.013 0.018 0.034 0.036 0.036 0.039 
0.008 0.014 0 0 0 0 0.056 0.06 0.048 0 0.019 0.016 0.038 0.107 0 0 0 0 0 0 0 0 0.021 0.016 0.057 0.113 0.081 0.026 0.718 0.291 0.169 0.207 0.137 0.361 0.408 0.502 0.339 0.253 0.081 0.027 0.003 0.005 0.011 0.012 0.007 0.007 0.002 0.001 0.008 0.008 0.009 0.02 0.012 0.013 0.023 0.016 0.014 0.022 0.032 0.046 0.074 0.052 0.048 0.077 0.113 0.153 0.07 0.089 0.164 0.268 0.263 0.117 0 0.054 0.019 0.004 0.011 0.013 0.007 0.004 0.005 0.005 0.005 0.003 0.004 0.002 0.004 0.004 0.017 0.053 0.117 0.053 0.018 0.141 0.181 0.229 0.276 0.168 0.258 0.897 1 0.932 0.705 0.343 0.109 0 0.002 0.003 0.009 0.008 0.016 0.004 0.016 0.002 0.002 0.009 0.011 0.005 0.001 0.001 0.001 0.002 0 0.001 0.002 0.003 0.004 0 0 0.013 0.051 0.052 0.046 0.031 0.033 0.069 0.048 0.082 0.076 0.061 0.045 0.065 0.123 0.143 0.356 0.157 0.084 0.1 0.815 0.713 0.255 0 0 0.004 0.009 0.021 0.033 0.029 0.043 0 0 0.017 0.013 0.013 0.001 0.001 0.001 0.001 0 0 0 0 0 0.011 0.022 0.048 0.067 0.092 0.15 0.146 0.012 0.007 0.006 0.005 0.038 0.037 0.037 0.023 0.021 0.021 0.024 0.025 0.035 0.011 0.013 0.009 0.011 0.009 0.007 0.007 0.016 0.007 0.001 0.001 0 0.007 0.002 0.002 0 0.005 0.004 0.004 0.002 0.001 0.013 0.037 0.025 0.012 0.006 0.004 0.004 0.008 0.008 0.003 0.01 0.007 0.01 0.017 0.006 0.006 0.004 0.009 0.004 0.004 0.001 0.001 0.003 0.011 0.015 0.014 0.021 0.025 0.026 0.047 0.055 0 0.049 0.047 0.056 0.041 0.018 0.006 0.002 0.002 0.003 0.007 0.03 0.26 0.011 0.015 0.027 0.029 0 0 0 0 0 0 0 0 0 0.001 0.003 0.006 0 0 0 0 0 0 0 0 0.004 0.007 0.004 0.01 0.009 0.003 0.002 0 0 0 0 0.002 0.002 0.002 0 0 0 0 0.001 0.006 0.012 0.011 0.007 0.007 0.004 0.003 0.005 0.007 0.009 0.019 0.01 0.007 0.009 0.001 0.003 0.006 0.002 0.001 0.001 0.001 0.001 0 0 0.001 0 0 0.002 0.001 0.002 0 0 0 0 0.001 0.005 0.008 0.005 0.001 0.001 0.001 0.001 0.001 0 0.001 0 0.001 0 0 0 0 0 0 0 0 0 0 0.001 0.003 0.003 0.002 0.001 0 0 0 0.002 0.008 0.012 0.012 0.019 0.01 0.028 0.01 0.005 0.008 0.013 0.007 0 0 0.001 0 0 0 0.001 0.001 0.001 0 0 0.007 0.039 0.031 0.031 0.027 0.014 0.018 0.023 0.004 0.018 0.015 0.01 0.011 0.008 0.004 0.002 0.001 0.004 0.006 0.003 0.003 0.004 0 0 0.008 0.012 0.023 0.04 0.031 0.048 0 0 0.015 0.014 0.016 0 0 0 0 0 0 0 0 0.001 0.003 0.004 0.01 0.016 0.025 0.012 0.012 0.002 0.001 0.002 0.002 0.039 0.046 0.045 0.028 0.025 0.024 0.025 0.03 0.045 0.023 0.016 0.001 0.001 0 0 0.001 0.006 0.011 0.002 0.002 0.001 0.021 0.009 0.003 0.002 0.006 0.005 0.002 0.002 0.001 0.004 0.006 0.007 0.015 0.019 0.015 0.016 0.026 0.023 0.014 0.027 0.016 0.03 0.042 0.039 0.039 0.044 0.068 0.031 0.029 0.005 0.005 0.013 0.036 0.037 0.028 0.038 0.042 0.038 0.047 0.033 0 0.005 0.006 0.012 0.008 0.002 0 0.005 0.005 0.001 0.002 0 0.002 0.015 0.017 0.031 0.031 0.043 0.046 
0.005 0.009 0 0 0 0 0.057 0.06 0.047 0 0.027 0.005 0.035 0.099 0 0 0 0 0 0 0 0 0.018 0.013 0.04 0.079 0.06 0.019 0.638 0.271 0.153 0.195 0.12 0.314 0.367 0.421 0.319 0.205 0.064 0.022 0.002 0.004 0.009 0.008 0.006 0.005 0.002 0.001 0.005 0.005 0.006 0.014 0.013 0.013 0.016 0.019 0.013 0.018 0.033 0.045 0.062 0.06 0.047 0.073 0.1 0.139 0.049 0.091 0.147 0.231 0.27 0.101 0 0.034 0.01 0.003 0.007 0.007 0.006 0.005 0.002 0.002 0.003 0.006 0.002 0.001 0.003 0.007 0.021 0.052 0.126 0.065 0.012 0.124 0.162 0.195 0.244 0.139 0.24 0.78 0.844 1 0.762 0.348 0.115 0 0.004 0.005 0.007 0.007 0.016 0.004 0.008 0.002 0.002 0.002 0.007 0.005 0 0.001 0.001 0.001 0 0 0.001 0.002 0.003 0 0 0.008 0.031 0.033 0.021 0.016 0.02 0.05 0.031 0.061 0.068 0.058 0.038 0.051 0.098 0.117 0.276 0.128 0.061 0.066 0.703 0.614 0.214 0 0 0.003 0.01 0.014 0.024 0.024 0.028 0 0 0.008 0.005 0.008 0 0 0 0 0 0 0 0 0 0.005 0.016 0.048 0.063 0.066 0.123 0.116 0.01 0.004 0.001 0.001 0.025 0.026 0.024 0.013 0.01 0.011 0.013 0.015 0.026 0.01 0.013 0.008 0.009 0.008 0.005 0.004 0.016 0.006 0.002 0.001 0.002 0.007 0.008 0.002 0.003 0.005 0.01 0.007 0.001 0.003 0.015 0.037 0.026 0.01 0.009 0.004 0.005 0.007 0.011 0.005 0.006 0.006 0.011 0.008 0.008 0.01 0.011 0.009 0.003 0.002 0.002 0.002 0.004 0.008 0.011 0.013 0.015 0.014 0.011 0.026 0.036 0 0.034 0.035 0.058 0.039 0.015 0.003 0.002 0.005 0.004 0.005 0.036 0.232 0.006 0.01 0.022 0.024 0 0 0 0 0 0 0 0 0 0 0 0.001 0 0 0 0 0 0 0 0 0.002 0.004 0.002 0.004 0.001 0 0.001 0.001 0 0 0 0.001 0.001 0 0 0 0 0 0 0.003 0.007 0.006 0.004 0.003 0.001 0 0.004 0.004 0.004 0.014 0.006 0.005 0.008 0.003 0.004 0.004 0.001 0.001 0.001 0 0 0 0 0 0 0 0 0 0 0 0 0.001 0.001 0 0.003 0.005 0.004 0 0 0 0 0 0 0 0 0 0 0 0 0 0 0.001 0.001 0.001 0 0 0 0.001 0.001 0.001 0.001 0.001 0 0 0.002 0.003 0.004 0.003 0.011 0.005 0.019 0.006 0.002 0.002 0.005 0 0 0 0 0 0 0 0 0 0 0 0 0.007 0.021 0.013 0.008 0.015 0.009 0.009 0.003 0.002 0.009 0.007 0.005 0.006 0.007 0.006 0.001 0.001 0.002 0.002 0.001 0.001 0.002 0 0 0.004 0.012 0.013 0.024 0.022 0.027 0 0 0.014 0.011 0.015 0 0 0 0 0 0 0 0 0 0.002 0.004 0.009 0.009 0.007 0.004 0.004 0 0.001 0.002 0.003 0.021 0.027 0.028 0.021 0.022 0.021 0.021 0.021 0.028 0.011 0.014 0.002 0.002 0.002 0.002 0 0.005 0.006 0.003 0 0.001 0.011 0.003 0.001 0.001 0.006 0.004 0 0 0.002 0.003 0.002 0.002 0.013 0.013 0.011 0.012 0.02 0.021 0.012 0.023 0.017 0.026 0.033 0.03 0.03 0.029 0.06 0.028 0.03 0.001 0.001 0.005 0.025 0.027 0.018 0.026 0.023 0.03 0.027 0.02 0 0 0.005 0.005 0.003 0.001 0 0.002 0.003 0.002 0.002 0 0.001 0.01 0.013 0.022 0.022 0.027 0.026 
0.006 0.008 0 0 0 0 0.054 0.06 0.046 0 0.022 0.007 0.019 0.063 0 0 0 0 0 0 0 0 0.013 0.015 0.031 0.057 0.036 0.02 0.494 0.2 0.109 0.128 0.076 0.242 0.273 0.347 0.362 0.249 0.077 0.024 0 0.003 0.011 0.007 0.006 0.005 0 0 0.003 0.005 0.006 0.016 0.011 0.009 0.013 0.012 0.01 0.015 0.024 0.035 0.058 0.042 0.042 0.068 0.096 0.144 0.06 0.081 0.128 0.195 0.251 0.104 0 0.035 0.009 0.001 0.006 0.011 0.003 0.003 0.002 0.003 0.004 0.004 0.002 0.003 0.004 0.006 0.015 0.042 0.086 0.035 0.014 0.106 0.126 0.161 0.182 0.102 0.186 0.626 0.678 0.79 1 0.441 0.146 0 0.001 0.003 0.006 0.005 0.015 0.006 0.012 0.004 0.002 0.002 0.005 0.004 0 0 0.001 0 0 0 0 0.001 0.001 0 0 0.008 0.028 0.028 0.022 0.009 0.019 0.033 0.021 0.056 0.046 0.035 0.025 0.036 0.063 0.08 0.243 0.109 0.052 0.06 0.547 0.478 0.168 0 0 0.002 0.008 0.02 0.027 0.024 0.031 0 0 0.007 0.005 0.009 0 0 0 0 0 0 0 0 0.001 0.004 0.013 0.024 0.039 0.05 0.084 0.083 0.004 0.002 0.001 0.001 0.027 0.028 0.026 0.021 0.013 0.012 0.015 0.017 0.028 0.012 0.014 0.004 0.004 0.004 0.003 0.002 0.015 0.007 0.004 0.003 0.001 0.008 0.006 0.004 0.001 0.002 0.006 0.003 0.001 0.001 0.017 0.03 0.02 0.01 0.009 0.005 0.007 0.005 0.007 0.003 0.005 0.006 0.009 0.009 0.006 0.008 0.007 0.008 0.004 0.005 0.001 0.001 0.004 0.011 0.009 0.01 0.012 0.018 0.013 0.031 0.034 0 0.022 0.025 0.032 0.021 0.006 0.001 0.002 0.001 0.003 0.005 0.034 0.161 0.007 0.009 0.024 0.024 0 0 0 0 0 0 0 0 0 0.001 0.001 0.002 0 0 0 0 0 0 0 0 0.005 0.006 0.002 0.006 0.003 0.001 0.001 0 0 0 0 0.001 0.001 0 0 0 0 0 0 0.004 0.014 0.01 0.007 0.009 0 0 0.007 0.007 0.008 0.018 0.011 0.005 0.008 0.003 0.003 0.004 0.003 0.001 0.001 0.001 0.002 0.001 0.001 0.001 0 0 0.001 0 0 0 0 0 0 0.001 0.005 0.01 0.004 0.002 0.003 0.001 0.002 0.001 0.001 0.001 0 0 0 0 0.001 0.001 0 0 0 0 0.001 0 0.001 0.001 0.001 0.001 0 0 0 0 0.002 0.004 0.01 0.008 0.014 0.005 0.014 0.001 0.001 0.008 0.011 0.007 0 0 0 0.001 0 0.001 0.002 0.002 0.002 0 0 0.007 0.025 0.019 0.015 0.011 0.009 0.01 0.009 0.007 0.007 0.006 0.003 0.007 0.005 0.004 0.001 0.003 0.006 0.009 0.001 0.001 0.006 0 0 0.002 0.011 0.016 0.028 0.028 0.03 0 0 0.015 0.012 0.015 0 0 0 0 0 0 0 0 0 0 0.001 0.003 0.006 0.01 0.01 0.009 0.002 0.002 0.003 0.003 0.027 0.033 0.033 0.025 0.02 0.016 0.021 0.026 0.034 0.014 0.015 0.003 0.003 0.002 0.002 0.002 0.004 0.005 0.003 0.003 0.002 0.012 0.007 0.004 0.004 0.003 0.007 0.002 0 0.003 0.004 0.004 0.004 0.008 0.011 0.005 0.01 0.016 0.014 0.007 0.019 0.014 0.021 0.026 0.02 0.017 0.017 0.035 0.011 0.013 0.001 0.001 0.004 0.019 0.022 0.02 0.024 0.025 0.026 0.03 0.024 0 0.004 0.005 0.005 0.003 0.001 0 0.005 0.002 0.002 0.001 0 0.001 0.008 0.013 0.027 0.028 0.03 0.031 
0.002 0.003 0 0 0 0 0.054 0.058 0.045 0 0.023 0.002 0.013 0.042 0 0 0 0 0 0 0 0 0.011 0.009 0.029 0.051 0.036 0.007 0.305 0.141 0.077 0.094 0.061 0.164 0.184 0.221 0.214 0.145 0.041 0.008 0.001 0.004 0.005 0.003 0.001 0.004 0.002 0 0.001 0.002 0.001 0.004 0.002 0.001 0.007 0.008 0.004 0.005 0.027 0.032 0.046 0.063 0.036 0.065 0.09 0.177 0.069 0.076 0.105 0.114 0.305 0.126 0 0.015 0.003 0.002 0.003 0.004 0.002 0 0.001 0.001 0.001 0.001 0.001 0.001 0.002 0.003 0.011 0.029 0.062 0.036 0.009 0.069 0.086 0.101 0.112 0.079 0.132 0.404 0.424 0.508 0.613 1 0.323 0 0.001 0.001 0.004 0.004 0.005 0 0.006 0.001 0 0.001 0.003 0.004 0 0.001 0.001 0.001 0 0 0 0 0.001 0 0 0.003 0.018 0.024 0.023 0.011 0.009 0.033 0.023 0.031 0.042 0.034 0.021 0.031 0.059 0.064 0.15 0.082 0.036 0.039 0.355 0.312 0.106 0 0 0.001 0.002 0.009 0.012 0.011 0.017 0 0 0.006 0.004 0.006 0 0 0 0 0 0 0 0 0.002 0.011 0.014 0.029 0.03 0.034 0.063 0.062 0.005 0.003 0 0 0.012 0.014 0.015 0.009 0.008 0.009 0.009 0.007 0.012 0.003 0.003 0.002 0.002 0.003 0.003 0 0.003 0 0 0 0 0 0 0 0 0 0.002 0.001 0 0 0.01 0.018 0.011 0.004 0.002 0.003 0.001 0.002 0.003 0.002 0.002 0.002 0.001 0.002 0.001 0.001 0.001 0.001 0.001 0.001 0 0 0 0.003 0.003 0.006 0.005 0.007 0.009 0.018 0.019 0 0.024 0.012 0.022 0.014 0.007 0.002 0 0.001 0.001 0.003 0.036 0.111 0.002 0.006 0.011 0.011 0 0 0 0 0.002 0.002 0.002 0 0 0.002 0 0.002 0 0 0 0 0 0 0 0 0.001 0.001 0 0.001 0.001 0 0.001 0 0 0 0 0.001 0.001 0.001 0 0 0 0 0.001 0.001 0.005 0.003 0.001 0.003 0.001 0 0.002 0.003 0.003 0.006 0.004 0.002 0.004 0.003 0.003 0.004 0.003 0.002 0.001 0.002 0.002 0.002 0.001 0.002 0.001 0.002 0.001 0.001 0.001 0.001 0 0 0 0.001 0.002 0.002 0.003 0.002 0.001 0.001 0.001 0.002 0.001 0 0 0 0.001 0.001 0.001 0 0.001 0 0 0 0.001 0.001 0.001 0.001 0.001 0.001 0 0 0 0 0.002 0.002 0.004 0.004 0.01 0.001 0.009 0.003 0.002 0.002 0.004 0.001 0 0 0.001 0.001 0 0 0.001 0.001 0.001 0 0 0.007 0.013 0.008 0.003 0.005 0.005 0.003 0.002 0.001 0.003 0.001 0.002 0.002 0 0 0.001 0 0 0 0.001 0.001 0.001 0 0 0.001 0.005 0.008 0.014 0.013 0.016 0 0 0.006 0.007 0.008 0 0 0 0 0 0 0 0 0 0.001 0.001 0.001 0.001 0.004 0.001 0.001 0 0 0 0 0.015 0.016 0.017 0.009 0.01 0.009 0.011 0.006 0.016 0.008 0.007 0.001 0.001 0 0 0.001 0.004 0.005 0.004 0.003 0.002 0.01 0.008 0.004 0.003 0.001 0.004 0.003 0.002 0.001 0.001 0.002 0.002 0.006 0.006 0.002 0.005 0.008 0.009 0.003 0.01 0.007 0.011 0.009 0.012 0.013 0.015 0.027 0.011 0.012 0.001 0.001 0.002 0.012 0.012 0.008 0.006 0.009 0.009 0.011 0.009 0 0 0 0.001 0.001 0.001 0 0 0 0 0 0 0 0.004 0.005 0.013 0.013 0.016 0.016 
0.001 0.001 0 0 0 0 0.008 0.008 0.004 0 0.003 0.002 0.002 0.009 0 0 0 0 0 0 0 0 0.004 0.005 0.006 0.014 0.009 0.002 0.087 0.032 0.016 0.028 0.015 0.04 0.038 0.057 0.068 0.052 0.018 0.002 0 0 0.001 0.001 0.001 0.001 0.001 0 0 0.001 0.001 0.003 0.002 0.003 0.006 0.003 0.003 0.006 0.007 0.009 0.015 0.013 0.009 0.011 0.02 0.04 0.016 0.014 0.023 0.029 0.075 0.025 0 0.006 0.003 0 0 0.001 0 0 0 0 0 0 0 0 0 0 0.002 0.006 0.017 0.007 0.003 0.019 0.02 0.028 0.032 0.017 0.027 0.098 0.106 0.118 0.141 0.234 1 0 0 0 0.001 0.001 0.003 0.002 0.002 0.001 0.001 0.001 0.001 0.001 0 0 0 0 0 0 0 0 0 0 0 0.001 0.004 0.003 0.003 0.002 0.004 0.003 0.004 0.006 0.008 0.005 0.003 0.003 0.012 0.013 0.044 0.022 0.007 0.01 0.088 0.072 0.028 0 0 0 0.001 0.003 0.005 0.004 0.005 0 0 0.002 0.001 0 0 0 0 0 0 0 0 0 0 0 0.004 0.007 0.009 0.01 0.018 0.018 0 0 0 0 0.005 0.005 0.005 0.003 0.003 0.003 0.003 0.004 0.005 0.003 0.004 0.002 0.002 0.003 0.002 0.001 0.004 0.003 0.002 0.002 0.002 0.005 0.004 0.003 0.002 0.002 0.005 0.003 0.002 0.001 0.006 0.006 0.004 0.004 0.004 0.003 0.003 0.003 0.003 0.002 0.002 0.001 0.002 0.003 0.004 0.004 0.003 0.003 0.002 0.002 0.001 0.001 0.001 0.004 0.005 0.003 0.003 0.003 0.003 0.005 0.006 0 0.003 0.005 0.007 0.004 0.001 0 0.001 0.001 0.001 0.001 0.002 0.028 0.001 0.001 0.004 0.004 0 0 0 0 0 0 0 0 0 0.001 0.001 0.001 0 0 0 0 0 0 0 0 0.002 0.002 0.001 0.002 0.002 0 0 0 0 0 0 0.001 0.001 0.001 0 0 0 0 0 0 0 0 0 0 0 0 0 0 0 0.002 0.001 0.001 0.001 0 0.001 0 0 0 0 0 0 0 0 0 0 0 0 0 0.001 0 0 0 0 0 0 0 0 0 0 0 0 0 0 0 0 0 0 0 0 0 0 0 0 0.001 0 0 0.001 0.001 0.001 0.001 0.001 0.001 0.001 0 0 0 0 0 0.002 0.001 0.001 0 0 0 0 0 0 0 0 0 0 0 0 0 0 0 0 0.002 0.005 0.003 0.003 0.002 0.002 0.003 0.003 0 0.002 0.001 0.001 0.001 0.001 0.001 0 0 0.001 0.002 0.001 0.001 0.001 0 0 0.002 0.002 0.002 0.002 0.003 0.004 0 0 0.002 0 0.001 0 0 0 0 0 0 0 0 0 0 0.002 0.003 0.003 0.003 0.002 0.002 0.001 0.001 0 0.001 0.003 0.003 0.003 0.003 0.003 0.002 0.003 0.002 0.003 0.001 0.002 0 0 0 0 0 0 0 0 0 0 0.001 0 0 0 0.001 0.001 0.001 0 0 0.001 0.001 0.001 0.001 0.001 0.002 0.002 0.003 0.003 0.002 0.005 0.003 0.004 0.004 0.006 0.003 0.003 0.01 0.005 0.004 0.001 0.001 0.002 0.002 0.002 0.004 0.004 0.004 0.004 0.003 0.005 0 0.001 0.003 0.001 0.001 0 0 0 0 0 0 0 0.001 0.001 0.001 0.003 0.003 0.005 0.004 
0 0 0 0 0 0 0 0 0 0 0 0 0 0 0 0 0 0 0 0 0 0 0 0 0 0 0 0 0 0 0 0 0 0 0 0 0 0 0 0 0 0 0 0 0 0 0 0 0 0 0 0 0 0 0 0 0 0 0 0 0 0 0 0 0 0 0 0 0 0 0 0 0 0 0 0 0 0 0 0 0 0 0 0 0 0 0 0 0 0 0 0 0 0 0 0 0 0 0 0 0 0 0 0 0 1 0 0 0 0 0 0 0 0 0 0 0 0 0 0 0 0 0 0 0 0 0 0 0 0 0 0 0 0 0 0 0 0 0 0 0 0 0 0 0 0 0 0 0 0 0 0 0 0 0 0 0 0 0 0 0 0 0 0 0 0 0 0 0 0 0 0 0 0 0 0 0 0 0 0 0 0 0 0 0 0 0 0 0 0 0 0 0 0 0 0 0 0 0 0 0 0 0 0 0 0 0 0 0 0 0 0 0 0 0 0 0 0 0 0 0 0 0 0 0 0 0 0 0 0 0 0 0 0 0 0 0 0 0 0 0 0 0 0 0 0 0 0 0 0 0 0 0 0 0 0 0 0 0 0 0 0 0 0 0 0 0 0 0 0 0 0 0 0 0 0 0 0 0 0 0 0 0 0 0 0 0 0 0 0 0 0 0 0 0 0 0 0 0 0 0 0 0 0 0 0 0 0 0 0 0 0 0 0 0 0 0 0 0 0 0 0 0 0 0 0 0 0 0 0 0 0 0 0 0 0 0 0 0 0 0 0 0 0 0 0 0 0 0 0 0 0 0 0 0 0 0 0 0 0 0 0 0 0 0 0 0 0 0 0 0 0 0 0 0 0 0 0 0 0 0 0 0 0 0 0 0 0 0 0 0 0 0 0 0 0 0 0 0 0 0 0 0 0 0 0 0 0 0 0 0 0 0 0 0 0 0 0 0 0 0 0 0 0 0 0 0 0 0 0 0 0 0 0 0 0 0 0 0 0 0 0 0 0 0 0 0 0 0 0 0 0 0 0 0 0 0 0 0 0 0 0 0 0 0 0 0 0 0 0 0 0 0 0 0 0 0 0 0 0 0 0 0 0 0 0 0 0 0 0 0 0 0 0 0 0 0 0 0 0 0 0 0 0 0 0 0 0 0 0 0 0 0 0 0 0 0 0 0 0 0 0 0 0 
0.032 0.007 0 0 0 0 0.001 0.001 0 0 0 0 0 0.002 0 0 0 0 0 0 0 0 0.003 0.007 0.004 0.012 0.009 0.002 0.003 0.001 0.001 0.001 0.001 0.003 0.001 0.002 0.002 0.002 0.001 0 0.026 0.074 0.215 0.12 0.073 0.203 0.049 0.029 0.12 0.141 0.096 0.123 0.027 0.018 0.052 0.017 0.017 0.015 0.008 0.007 0.005 0.001 0.002 0.001 0.001 0.002 0.002 0.001 0.001 0.002 0.004 0 0 0.001 0.001 0.034 0.084 0.123 0.12 0.063 0.059 0.037 0.051 0.04 0.033 0.025 0.026 0.018 0.006 0.004 0.002 0.002 0.003 0.002 0.002 0.002 0 0 0.001 0.005 0.005 0.005 0.005 0.003 0.001 0 1 0.674 0.405 0.265 0.166 0.007 0.029 0.009 0.005 0.127 0.27 0.145 0.01 0.017 0.018 0.019 0.009 0.009 0.025 0.041 0.06 0 0 0.007 0.038 0.026 0.018 0.013 0.009 0.009 0.008 0.002 0.009 0.008 0.002 0.005 0.009 0.009 0.002 0 0.009 0.009 0.006 0.005 0.005 0 0 0.008 0.023 0.062 0.09 0.109 0.056 0 0 0.03 0.028 0.029 0 0 0 0 0 0 0 0.001 0.001 0.002 0.005 0.01 0.011 0.019 0.014 0.013 0 0 0 0.001 0.063 0.083 0.084 0.048 0.044 0.042 0.049 0.053 0.088 0.033 0.051 0.009 0.01 0.009 0.004 0.004 0.013 0.009 0.005 0.004 0.002 0.012 0.004 0.002 0 0.004 0.005 0 0 0.002 0.003 0.003 0.003 0.007 0.007 0.007 0.009 0.012 0.013 0.007 0.012 0.014 0.024 0.024 0.011 0.019 0.026 0.02 0.006 0.008 0.01 0.008 0.015 0.038 0.041 0.026 0.033 0.047 0.026 0.049 0.036 0 0.003 0.008 0.01 0.003 0 0 0.001 0.001 0.001 0.002 0 0.002 0.038 0.05 0.107 0.11 0 0 0 0 0 0 0 0 0 0 0 0 0 0 0 0 0 0 0 0 0.004 0.007 0.008 0.012 0.006 0.005 0 0 0 0 0 0 0 0 0 0 0 0 0.003 0.006 0.015 0.011 0.01 0.01 0.003 0.001 0.003 0.004 0.011 0.018 0.012 0.006 0.011 0.003 0.004 0.005 0.002 0.001 0.001 0 0.001 0 0 0 0 0 0 0 0 0 0 0 0 0.003 0.007 0.013 0.005 0 0.001 0 0 0 0.001 0.001 0.001 0 0 0 0 0 0 0 0 0 0 0 0 0 0 0 0 0 0 0 0.004 0.006 0.012 0.011 0.018 0.007 0.015 0.008 0.006 0.005 0.011 0.005 0.001 0.001 0 0 0 0 0 0 0.001 0 0 0.015 0.045 0.036 0.019 0.024 0.019 0.027 0.014 0.011 0.022 0.017 0.013 0.014 0.012 0.011 0.006 0.006 0.007 0.009 0.001 0.001 0.009 0 0 0.008 0.017 0.022 0.035 0.034 0.048 0 0 0.01 0.008 0.015 0 0 0 0 0 0 0 0.001 0.002 0.005 0.012 0.022 0.022 0.022 0.013 0.013 0 0 0.001 0.001 0.044 0.039 0.039 0.025 0.024 0.022 0.025 0.024 0.038 0.015 0.02 0.005 0.004 0.005 0.004 0.003 0.005 0.005 0.001 0 0.001 0.006 0 0 0.002 0.002 0.001 0.001 0.001 0.001 0.001 0.001 0.002 0.004 0.004 0.002 0.003 0.006 0.008 0.005 0.009 0.011 0.011 0.016 0.005 0.01 0.013 0.009 0.001 0.003 0.001 0.001 0.003 0.017 0.018 0.019 0.02 0.023 0.021 0.047 0.04 0 0 0.007 0.01 0.008 0.005 0.001 0.001 0 0 0 0 0 0.009 0.013 0.034 0.034 0.054 0.049 
0.058 0.016 0 0 0 0 0.006 0.006 0.003 0 0.002 0.001 0.001 0.001 0 0 0 0 0 0 0 0 0.004 0.005 0.014 0.026 0.016 0.004 0.004 0.001 0 0.001 0.001 0.002 0.004 0.004 0.002 0.001 0 0 0.052 0.143 0.347 0.221 0.158 0.331 0.114 0.073 0.212 0.231 0.177 0.23 0.065 0.051 0.112 0.045 0.044 0.05 0.026 0.02 0.012 0.011 0.018 0.013 0.011 0.006 0.007 0.011 0.008 0.002 0.004 0.002 0 0.001 0 0.045 0.152 0.234 0.189 0.085 0.094 0.064 0.068 0.053 0.054 0.051 0.036 0.019 0.003 0.001 0.002 0.002 0.002 0.001 0.002 0.003 0.004 0.002 0.004 0.007 0.008 0.009 0.008 0.002 0.001 0 0.549 1 0.619 0.45 0.254 0.014 0.041 0.012 0.008 0.227 0.439 0.255 0.011 0.025 0.031 0.025 0.005 0.012 0.045 0.063 0.103 0 0 0.021 0.06 0.035 0.026 0.018 0.014 0.021 0.015 0.008 0.022 0.021 0.011 0.013 0.016 0.014 0.009 0.008 0.014 0.019 0.01 0.008 0.011 0 0 0.01 0.052 0.1 0.147 0.196 0.097 0 0 0.052 0.039 0.061 0 0 0 0 0.001 0.001 0 0.001 0.001 0.004 0.007 0.024 0.028 0.041 0.031 0.031 0.003 0.002 0.002 0.002 0.096 0.145 0.139 0.092 0.08 0.067 0.087 0.089 0.144 0.072 0.099 0.025 0.035 0.028 0.021 0.015 0.042 0.017 0.004 0.002 0.001 0.013 0.004 0.001 0.001 0.006 0.004 0.001 0.001 0.003 0.006 0.004 0.007 0.01 0.016 0.014 0.014 0.019 0.02 0.009 0.022 0.017 0.033 0.052 0.027 0.028 0.032 0.03 0.013 0.011 0.012 0.012 0.03 0.069 0.072 0.059 0.07 0.088 0.062 0.083 0.062 0 0.013 0.016 0.021 0.011 0.002 0 0.006 0.003 0.003 0.004 0.004 0.002 0.064 0.084 0.197 0.199 0 0 0 0 0 0 0.001 0 0 0.001 0.002 0.003 0 0 0 0 0 0 0 0 0.009 0.015 0.013 0.027 0.019 0.007 0.005 0 0 0 0 0.003 0.002 0.001 0.003 0.002 0 0 0.006 0.009 0.023 0.017 0.009 0.011 0.003 0.002 0.01 0.012 0.013 0.032 0.012 0.009 0.018 0.004 0.005 0.006 0.003 0.001 0.001 0 0.002 0.002 0.001 0.002 0.001 0.001 0 0 0.004 0.003 0 0.001 0 0.004 0.006 0.017 0.011 0.005 0.001 0.001 0.005 0.005 0.003 0 0.003 0.001 0 0 0 0 0 0.001 0.001 0.002 0.003 0.002 0.002 0.007 0.006 0.006 0.005 0.002 0 0 0.006 0.013 0.016 0.017 0.032 0.006 0.027 0.009 0.002 0.01 0.017 0.009 0.001 0.002 0.001 0.001 0.001 0 0 0.002 0.003 0 0 0.018 0.076 0.049 0.036 0.037 0.03 0.03 0.03 0.015 0.027 0.025 0.015 0.019 0.015 0.015 0.007 0.009 0.011 0.012 0.007 0.007 0.021 0 0 0.004 0.014 0.033 0.058 0.051 0.074 0 0 0.021 0.015 0.017 0 0 0 0 0 0 0.002 0.003 0.004 0.012 0.023 0.036 0.032 0.04 0.03 0.029 0.003 0.003 0.001 0.001 0.065 0.062 0.065 0.041 0.04 0.039 0.037 0.045 0.062 0.021 0.023 0.002 0.003 0.001 0.002 0.002 0.005 0.003 0.001 0.001 0.002 0.009 0.004 0.003 0.002 0.003 0.004 0.001 0.001 0.001 0.002 0.003 0.004 0.007 0.007 0.002 0.005 0.01 0.006 0.002 0.012 0.006 0.018 0.027 0.016 0.016 0.02 0.022 0.009 0.008 0.001 0.001 0.006 0.024 0.025 0.025 0.035 0.04 0.036 0.072 0.062 0 0.007 0.021 0.022 0.011 0.006 0.001 0 0 0 0.001 0 0.003 0.017 0.021 0.049 0.051 0.082 0.074 
0.081 0.023 0 0 0 0 0.006 0.008 0.011 0 0.001 0 0 0 0 0 0 0 0 0 0 0 0.009 0.013 0.013 0.026 0.019 0.005 0.005 0.001 0 0 0 0.002 0.003 0.005 0 0 0 0 0.064 0.206 0.555 0.335 0.238 0.541 0.186 0.116 0.357 0.395 0.265 0.334 0.093 0.064 0.173 0.072 0.061 0.077 0.03 0.04 0.024 0.007 0.023 0.017 0.014 0.008 0.007 0.015 0.011 0.003 0.006 0.001 0 0.001 0 0.067 0.234 0.374 0.301 0.142 0.139 0.084 0.102 0.069 0.071 0.064 0.06 0.028 0.008 0.004 0.004 0.005 0.003 0.002 0.002 0.002 0.002 0.002 0.001 0.007 0.006 0.006 0.003 0.002 0.001 0 0.293 0.545 1 0.71 0.425 0.018 0.068 0.021 0.013 0.377 0.693 0.375 0.014 0.048 0.045 0.045 0.015 0.021 0.058 0.085 0.146 0 0 0.028 0.094 0.059 0.039 0.042 0.034 0.042 0.026 0.016 0.039 0.033 0.022 0.027 0.025 0.019 0.013 0.012 0.009 0.012 0.007 0.006 0.023 0 0 0.018 0.076 0.15 0.224 0.298 0.154 0 0 0.096 0.083 0.094 0 0 0 0 0 0 0.001 0.003 0.005 0.008 0.016 0.037 0.042 0.054 0.033 0.033 0.004 0.004 0.006 0.005 0.156 0.219 0.214 0.149 0.132 0.118 0.138 0.151 0.219 0.104 0.144 0.033 0.041 0.038 0.023 0.012 0.069 0.032 0.011 0.006 0.004 0.03 0.012 0.007 0.003 0.006 0.006 0 0.002 0.005 0.004 0.004 0.008 0.018 0.024 0.017 0.019 0.037 0.032 0.015 0.04 0.037 0.05 0.075 0.034 0.049 0.049 0.04 0.018 0.023 0.013 0.013 0.042 0.105 0.109 0.09 0.11 0.131 0.092 0.136 0.102 0 0.016 0.02 0.027 0.011 0.005 0 0.003 0.002 0.001 0 0.007 0.002 0.102 0.14 0.298 0.303 0 0 0 0 0.001 0.001 0.001 0 0 0.001 0.001 0.002 0 0 0 0 0 0 0 0 0.019 0.027 0.02 0.037 0.02 0.005 0.007 0.002 0.001 0 0 0.003 0.007 0.006 0.005 0.005 0.002 0 0.003 0.012 0.026 0.025 0.02 0.014 0.003 0.002 0.018 0.02 0.028 0.052 0.022 0.013 0.025 0.007 0.008 0.008 0.004 0.006 0.005 0.003 0.005 0.003 0.003 0.004 0.002 0.003 0.004 0.002 0.003 0 0 0 0 0.003 0.007 0.015 0.014 0.007 0.004 0.002 0.004 0.002 0 0.001 0.002 0 0.002 0.002 0.002 0.001 0 0.002 0.003 0.003 0.005 0.003 0.006 0.011 0.011 0.011 0.006 0 0 0 0.011 0.014 0.023 0.022 0.042 0.016 0.043 0.012 0.008 0.012 0.022 0.013 0.001 0.001 0.001 0.002 0 0 0.002 0.003 0.005 0 0 0.027 0.118 0.07 0.056 0.049 0.036 0.044 0.044 0.024 0.041 0.051 0.033 0.031 0.024 0.022 0.018 0.01 0.023 0.027 0.014 0.01 0.031 0 0 0.009 0.031 0.05 0.084 0.081 0.117 0 0 0.041 0.031 0.039 0.001 0.001 0.001 0.002 0.001 0.001 0.001 0.002 0.005 0.015 0.034 0.062 0.058 0.072 0.047 0.049 0.005 0.003 0.003 0.004 0.096 0.097 0.099 0.061 0.06 0.06 0.062 0.065 0.097 0.035 0.044 0.011 0.013 0.009 0.008 0.007 0.005 0.007 0.002 0.002 0.002 0.02 0.007 0.005 0.003 0.003 0.006 0.004 0.001 0 0.007 0.006 0.006 0.012 0.015 0.014 0.014 0.016 0.02 0.016 0.019 0.019 0.032 0.044 0.03 0.029 0.034 0.035 0.016 0.013 0.002 0.002 0.014 0.041 0.041 0.036 0.046 0.057 0.058 0.112 0.102 0 0.018 0.034 0.03 0.019 0.004 0.001 0.003 0.002 0.001 0.002 0 0.003 0.026 0.036 0.081 0.081 0.151 0.12 
0.103 0.042 0 0 0 0 0.009 0.008 0.01 0 0.002 0.003 0.002 0.005 0 0 0 0 0 0 0 0 0.015 0.015 0.019 0.037 0.026 0.006 0.007 0.002 0.001 0.001 0.001 0.003 0.004 0.004 0.002 0.001 0.001 0.001 0.069 0.236 0.555 0.337 0.245 0.48 0.134 0.092 0.384 0.44 0.28 0.35 0.092 0.06 0.15 0.056 0.055 0.064 0.027 0.034 0.018 0.007 0.02 0.02 0.011 0.005 0.004 0.016 0.005 0.002 0.002 0.002 0 0.001 0.001 0.064 0.238 0.37 0.299 0.119 0.118 0.074 0.088 0.053 0.058 0.048 0.05 0.032 0.009 0.005 0.003 0.002 0 0.002 0.003 0.003 0.002 0.002 0.003 0.007 0.007 0.008 0.005 0.001 0 0 0.263 0.458 0.875 1 0.568 0.023 0.069 0.018 0.01 0.442 0.793 0.417 0.014 0.035 0.044 0.04 0.016 0.015 0.049 0.077 0.143 0 0 0.032 0.114 0.074 0.056 0.046 0.038 0.038 0.041 0.015 0.035 0.043 0.022 0.022 0.024 0.023 0.01 0.01 0.026 0.031 0.008 0.007 0.026 0 0 0.016 0.08 0.179 0.257 0.338 0.188 0 0 0.111 0.095 0.094 0 0 0 0 0 0 0 0 0.003 0.011 0.019 0.045 0.056 0.069 0.047 0.047 0.002 0.002 0.005 0.005 0.188 0.264 0.254 0.165 0.145 0.133 0.162 0.176 0.265 0.116 0.159 0.034 0.038 0.036 0.028 0.02 0.062 0.03 0.008 0.013 0.01 0.042 0.02 0.014 0.012 0.017 0.016 0.007 0.003 0.005 0.011 0.008 0.006 0.02 0.02 0.018 0.017 0.032 0.034 0.02 0.038 0.032 0.059 0.097 0.039 0.059 0.06 0.049 0.025 0.02 0.017 0.016 0.055 0.11 0.119 0.098 0.117 0.145 0.115 0.155 0.119 0 0.014 0.03 0.027 0.016 0.006 0.003 0.009 0.005 0.005 0.007 0.002 0.003 0.12 0.166 0.338 0.342 0 0 0 0 0.003 0.002 0.001 0 0.001 0.002 0.003 0.003 0 0 0 0 0 0 0 0 0.02 0.029 0.027 0.045 0.032 0.008 0.006 0.002 0.001 0.002 0.001 0.002 0.003 0.003 0.004 0.003 0.001 0 0.005 0.017 0.045 0.035 0.027 0.028 0.007 0.003 0.023 0.027 0.033 0.07 0.032 0.021 0.032 0.01 0.015 0.017 0.007 0.007 0.004 0.002 0.006 0.004 0.003 0.003 0.003 0.004 0.003 0.002 0.004 0.003 0 0.001 0.001 0.005 0.018 0.027 0.025 0.01 0.009 0.01 0.009 0.008 0.008 0.003 0.007 0.003 0.001 0.001 0.002 0.002 0.001 0.004 0.004 0.004 0.004 0.003 0.002 0.008 0.007 0.006 0.005 0.004 0 0 0.011 0.017 0.035 0.036 0.056 0.016 0.05 0.025 0.014 0.019 0.03 0.018 0 0.001 0.001 0.002 0.001 0.001 0.003 0.003 0.006 0 0 0.038 0.138 0.088 0.05 0.061 0.052 0.054 0.034 0.018 0.052 0.058 0.035 0.037 0.029 0.022 0.011 0.011 0.027 0.032 0.011 0.01 0.026 0 0 0.01 0.04 0.074 0.117 0.106 0.146 0 0 0.061 0.046 0.059 0 0 0 0.002 0.001 0.001 0 0.001 0.001 0.012 0.035 0.059 0.061 0.071 0.054 0.052 0.003 0.001 0 0 0.123 0.126 0.127 0.085 0.084 0.081 0.086 0.082 0.121 0.049 0.056 0.013 0.014 0.014 0.01 0.008 0.014 0.009 0.001 0.002 0.001 0.022 0.007 0.004 0.001 0.004 0.006 0.005 0.003 0.002 0.004 0.005 0.007 0.013 0.02 0.012 0.018 0.023 0.022 0.007 0.025 0.023 0.043 0.057 0.025 0.043 0.038 0.031 0.01 0.012 0.007 0.006 0.017 0.051 0.055 0.054 0.067 0.083 0.07 0.133 0.115 0 0.02 0.041 0.039 0.025 0.009 0 0.004 0 0.001 0.001 0.002 0.001 0.045 0.059 0.101 0.106 0.176 0.147 
0.116 0.044 0 0 0 0 0.01 0.01 0.006 0 0.005 0.002 0 0.004 0 0 0 0 0 0 0 0 0.02 0.024 0.017 0.033 0.025 0.007 0.01 0.003 0.001 0.003 0.001 0.003 0.006 0.005 0.006 0.004 0 0 0.05 0.114 0.255 0.175 0.132 0.214 0.077 0.042 0.157 0.172 0.155 0.287 0.109 0.077 0.138 0.041 0.05 0.048 0.023 0.023 0.014 0.007 0.019 0.012 0.008 0.007 0.004 0.011 0.002 0.002 0.005 0.003 0 0 0 0.046 0.125 0.178 0.129 0.058 0.058 0.037 0.046 0.026 0.025 0.018 0.022 0.017 0.007 0.004 0.004 0.003 0 0.002 0.002 0.003 0.007 0.004 0.005 0.015 0.013 0.013 0.01 0.005 0.003 0 0.09 0.165 0.309 0.318 1 0.027 0.101 0.035 0.021 0.152 0.279 0.147 0.015 0.025 0.023 0.021 0.007 0.012 0.022 0.035 0.055 0 0 0.046 0.157 0.104 0.067 0.079 0.051 0.062 0.048 0.019 0.057 0.053 0.026 0.05 0.039 0.034 0.019 0.016 0.028 0.032 0.015 0.012 0.027 0 0 0.028 0.086 0.242 0.331 0.433 0.235 0 0 0.135 0.118 0.133 0 0 0.001 0.001 0 0 0.002 0.004 0.006 0.013 0.026 0.054 0.065 0.081 0.05 0.048 0.004 0.004 0.006 0.006 0.218 0.306 0.298 0.195 0.18 0.165 0.194 0.206 0.311 0.13 0.18 0.038 0.047 0.047 0.023 0.019 0.043 0.03 0.009 0.01 0.011 0.035 0.024 0.011 0.01 0.017 0.015 0.007 0.002 0.006 0.006 0.007 0.008 0.019 0.027 0.018 0.02 0.03 0.04 0.018 0.035 0.035 0.067 0.104 0.047 0.065 0.067 0.055 0.022 0.022 0.013 0.011 0.054 0.131 0.138 0.119 0.136 0.162 0.133 0.205 0.161 0 0.011 0.031 0.033 0.018 0.009 0.005 0.007 0.004 0.004 0.004 0.006 0.003 0.141 0.191 0.421 0.433 0 0 0 0 0.003 0.005 0.002 0 0.002 0.002 0.002 0.006 0 0 0 0 0 0 0 0 0.016 0.024 0.025 0.046 0.033 0.008 0.018 0.005 0.003 0.005 0.004 0.009 0.008 0.008 0.004 0.004 0.002 0 0.004 0.016 0.051 0.037 0.023 0.03 0.013 0.008 0.016 0.018 0.034 0.081 0.038 0.024 0.045 0.011 0.014 0.019 0.008 0.008 0.005 0.001 0.004 0.006 0.005 0.004 0.002 0.005 0.003 0.006 0.002 0 0 0 0 0.004 0.024 0.032 0.026 0.011 0.009 0.004 0.007 0.003 0.003 0.002 0.003 0.003 0.003 0.003 0.003 0.003 0.003 0.001 0.002 0.003 0.005 0.002 0.005 0.019 0.017 0.016 0.011 0.01 0.005 0 0.008 0.017 0.042 0.036 0.077 0.024 0.065 0.018 0.007 0.019 0.037 0.017 0.003 0.005 0.004 0.004 0.001 0.001 0.003 0.005 0.009 0 0 0.055 0.187 0.124 0.084 0.085 0.072 0.072 0.06 0.035 0.059 0.06 0.029 0.045 0.04 0.037 0.017 0.016 0.023 0.03 0.021 0.015 0.044 0 0 0.015 0.052 0.086 0.14 0.138 0.191 0 0 0.077 0.058 0.069 0 0 0 0.001 0.001 0.001 0.001 0.001 0.004 0.022 0.033 0.079 0.065 0.081 0.061 0.059 0.005 0.005 0.006 0.007 0.159 0.162 0.163 0.107 0.101 0.094 0.101 0.096 0.157 0.061 0.062 0.014 0.016 0.015 0.01 0.012 0.016 0.016 0.009 0.005 0.004 0.032 0.015 0.005 0.007 0.015 0.013 0.007 0.002 0.004 0.007 0.007 0.008 0.013 0.018 0.017 0.013 0.029 0.033 0.016 0.033 0.03 0.049 0.074 0.031 0.046 0.049 0.04 0.016 0.017 0.005 0.005 0.016 0.072 0.079 0.075 0.088 0.106 0.097 0.168 0.152 0 0.019 0.042 0.032 0.023 0.01 0.003 0.003 0.004 0.004 0.004 0.001 0.007 0.049 0.065 0.134 0.138 0.221 0.19 
0.027 0.02 0 0 0 0 0.001 0.001 0.002 0 0 0.001 0.001 0.002 0 0 0 0 0 0 0 0 0.005 0.007 0.008 0.016 0.014 0.004 0.002 0.001 0.001 0 0 0.001 0.001 0.001 0 0 0 0 0.003 0.009 0.024 0.017 0.009 0.015 0.004 0.002 0.011 0.012 0.011 0.033 0.02 0.017 0.018 0.007 0.01 0.008 0.006 0.004 0.003 0.001 0.003 0.001 0.002 0.002 0 0.002 0 0 0 0 0 0 0 0.001 0.009 0.015 0.013 0.005 0.005 0.001 0.002 0.003 0.004 0.003 0.003 0.002 0 0 0 0 0 0 0 0 0 0 0 0.002 0.002 0.002 0.001 0 0 0 0.007 0.011 0.022 0.019 0.034 1 0.239 0.076 0.041 0.012 0.021 0.012 0.002 0.002 0.001 0.001 0 0 0.001 0.001 0.003 0 0 0.012 0.046 0.039 0.025 0.024 0.019 0.021 0.014 0.008 0.018 0.012 0.01 0.012 0.01 0.011 0.004 0.004 0.01 0.01 0.002 0.002 0.007 0 0 0.01 0.023 0.041 0.075 0.061 0.068 0 0 0.067 0.057 0.053 0 0 0 0 0 0 0 0 0.001 0.004 0.006 0.014 0.017 0.026 0.018 0.018 0.003 0.001 0 0 0.066 0.078 0.085 0.094 0.114 0.127 0.088 0.062 0.077 0.033 0.037 0.008 0.009 0.007 0.005 0.003 0.006 0.007 0.005 0.004 0.002 0.012 0.005 0.004 0.002 0.003 0.003 0.002 0.002 0.002 0.002 0.004 0.005 0.008 0.011 0.009 0.009 0.014 0.015 0.008 0.016 0.012 0.026 0.036 0.013 0.021 0.024 0.021 0.008 0.009 0.001 0.001 0.015 0.033 0.037 0.035 0.047 0.06 0.045 0.055 0.037 0 0.009 0.016 0.009 0.005 0.002 0.001 0.003 0.001 0 0 0.001 0.001 0.027 0.028 0.057 0.061 0 0 0 0 0.003 0.004 0.002 0 0 0.001 0.001 0.003 0 0 0 0 0 0 0 0 0.009 0.011 0.008 0.018 0.013 0.003 0.008 0.005 0.004 0.004 0.001 0.006 0.003 0.005 0.005 0.005 0.003 0 0.002 0.009 0.019 0.011 0.005 0.011 0.003 0.002 0.008 0.009 0.011 0.025 0.012 0.009 0.012 0.006 0.005 0.007 0.006 0.005 0.004 0.003 0.003 0.005 0.004 0.005 0.003 0.005 0.002 0.001 0.004 0.002 0 0 0 0.002 0.009 0.012 0.009 0.004 0.004 0.001 0.003 0.001 0.002 0 0.002 0.001 0 0.001 0.002 0.002 0.001 0 0.002 0.001 0.003 0.003 0.003 0.011 0.011 0.01 0.009 0.004 0.001 0 0.005 0.008 0.014 0.012 0.028 0.006 0.021 0.005 0.002 0.003 0.01 0.006 0 0.001 0.001 0.001 0.001 0 0.001 0.001 0.003 0 0 0.026 0.072 0.12 0.066 0.035 0.028 0.048 0.045 0.02 0.036 0.032 0.022 0.027 0.019 0.016 0.011 0.006 0.017 0.02 0.011 0.01 0.017 0 0 0.005 0.019 0.027 0.046 0.048 0.058 0 0 0.014 0.011 0.018 0 0 0 0 0 0 0 0 0 0.004 0.009 0.029 0.034 0.036 0.025 0.025 0.001 0.001 0.002 0.002 0.049 0.048 0.045 0.032 0.026 0.024 0.028 0.029 0.048 0.022 0.021 0.006 0.007 0.006 0.006 0.003 0.006 0.002 0.002 0.002 0.002 0.007 0.005 0.003 0.002 0.002 0.003 0.003 0.002 0.001 0.003 0.002 0.001 0.005 0.005 0.004 0.005 0.006 0.008 0.003 0.005 0.007 0.014 0.025 0.014 0.013 0.01 0.014 0.009 0.01 0.004 0.004 0.009 0.026 0.028 0.029 0.03 0.034 0.034 0.056 0.063 0 0.007 0.015 0.016 0.015 0.004 0.001 0.002 0.001 0 0.002 0.001 0.003 0.023 0.029 0.047 0.048 0.067 0.057 
0.073 0.044 0 0 0 0 0.01 0.008 0.007 0 0.005 0.001 0 0.003 0 0 0 0 0 0 0 0 0.019 0.027 0.038 0.063 0.047 0.011 0.008 0.001 0.001 0.001 0.001 0.003 0.007 0.004 0.002 0.002 0.001 0 0.013 0.041 0.105 0.088 0.062 0.068 0.02 0.015 0.054 0.065 0.073 0.168 0.09 0.056 0.084 0.038 0.046 0.042 0.024 0.024 0.016 0.005 0.015 0.012 0.008 0.005 0.002 0.01 0.004 0.002 0.005 0.003 0 0 0 0.009 0.05 0.079 0.056 0.028 0.025 0.016 0.022 0.01 0.015 0.008 0.007 0.005 0.001 0.001 0.003 0.002 0.001 0.003 0.003 0.004 0.004 0.001 0.003 0.014 0.011 0.011 0.009 0.004 0.002 0 0.025 0.051 0.095 0.085 0.157 0.299 1 0.275 0.144 0.041 0.081 0.044 0.004 0.005 0.007 0.007 0.001 0 0.005 0.01 0.021 0 0 0.05 0.207 0.14 0.098 0.08 0.069 0.098 0.071 0.042 0.083 0.077 0.05 0.056 0.052 0.041 0.022 0.018 0.038 0.043 0.015 0.01 0.048 0 0 0.032 0.098 0.18 0.305 0.285 0.303 0 0 0.338 0.247 0.264 0 0.002 0.002 0.003 0.001 0 0.001 0.002 0.004 0.014 0.038 0.08 0.096 0.116 0.076 0.074 0.01 0.006 0.007 0.009 0.298 0.356 0.38 0.433 0.491 0.559 0.394 0.281 0.353 0.146 0.149 0.033 0.042 0.034 0.022 0.012 0.039 0.025 0.011 0.007 0.006 0.065 0.023 0.009 0.006 0.019 0.018 0.007 0.006 0.009 0.014 0.011 0.015 0.03 0.045 0.034 0.035 0.06 0.055 0.028 0.062 0.046 0.093 0.155 0.084 0.099 0.101 0.091 0.038 0.042 0.012 0.012 0.047 0.166 0.186 0.178 0.214 0.267 0.187 0.267 0.212 0 0.034 0.05 0.045 0.026 0.013 0.004 0.007 0.003 0.004 0.004 0.002 0.001 0.091 0.13 0.281 0.285 0 0 0 0 0.004 0.004 0.003 0 0.002 0.003 0.003 0.006 0 0 0 0 0 0 0 0 0.022 0.039 0.043 0.085 0.061 0.009 0.018 0.012 0.007 0.008 0.002 0.011 0.013 0.015 0.011 0.007 0.001 0.001 0.01 0.03 0.065 0.051 0.034 0.043 0.013 0.011 0.031 0.029 0.044 0.103 0.043 0.029 0.055 0.018 0.019 0.026 0.013 0.015 0.009 0.003 0.01 0.009 0.005 0.003 0.003 0.005 0.005 0.008 0.002 0.001 0 0 0 0.006 0.028 0.046 0.036 0.013 0.01 0.007 0.01 0.007 0.006 0.005 0.003 0.001 0.001 0.003 0.006 0.004 0.001 0.005 0.006 0.006 0.009 0.006 0.008 0.023 0.023 0.02 0.016 0.005 0.001 0 0.015 0.028 0.053 0.05 0.107 0.031 0.091 0.027 0.015 0.024 0.047 0.027 0.002 0.004 0.004 0.004 0.001 0.002 0.004 0.009 0.012 0 0 0.094 0.329 0.551 0.299 0.188 0.164 0.234 0.184 0.064 0.159 0.126 0.087 0.131 0.1 0.087 0.047 0.024 0.053 0.061 0.027 0.021 0.059 0 0 0.02 0.071 0.107 0.191 0.179 0.268 0 0 0.103 0.082 0.104 0 0 0 0 0 0 0 0.003 0.006 0.018 0.045 0.111 0.127 0.165 0.104 0.102 0.003 0.003 0.004 0.007 0.217 0.217 0.223 0.164 0.141 0.132 0.154 0.154 0.212 0.082 0.088 0.012 0.013 0.012 0.004 0.007 0.023 0.021 0.006 0.007 0.006 0.035 0.015 0.007 0.006 0.011 0.012 0.005 0.003 0.006 0.005 0.003 0.005 0.014 0.026 0.026 0.019 0.036 0.032 0.024 0.042 0.029 0.059 0.115 0.044 0.054 0.063 0.06 0.017 0.023 0.009 0.006 0.027 0.097 0.109 0.098 0.128 0.152 0.144 0.277 0.303 0 0.026 0.073 0.079 0.044 0.02 0.003 0.007 0.005 0.002 0.004 0.003 0.01 0.053 0.073 0.168 0.179 0.297 0.264 
0.023 0.008 0 0 0 0 0.001 0.001 0 0 0 0.001 0.001 0.002 0 0 0 0 0 0 0 0 0.008 0.007 0.01 0.016 0.012 0.006 0.004 0.001 0 0.001 0 0.003 0.003 0.002 0.001 0.001 0.001 0 0.002 0.007 0.025 0.02 0.011 0.016 0.007 0.005 0.01 0.015 0.019 0.035 0.024 0.016 0.025 0.014 0.014 0.018 0.008 0.008 0.006 0 0.006 0.002 0.003 0 0 0.001 0.001 0.001 0 0 0 0 0 0.002 0.014 0.017 0.014 0.006 0.008 0.005 0.005 0.004 0.003 0.003 0.002 0.002 0.001 0.001 0.001 0.001 0 0 0.001 0.001 0.002 0.001 0.002 0.007 0.004 0.004 0.004 0.003 0 0 0.007 0.012 0.021 0.019 0.041 0.071 0.249 1 0.526 0.01 0.022 0.011 0.001 0.002 0.002 0.002 0.001 0.001 0.001 0.003 0.006 0 0 0.018 0.049 0.031 0.026 0.027 0.022 0.027 0.022 0.017 0.019 0.016 0.008 0.015 0.01 0.011 0.008 0.007 0.006 0.008 0.006 0.002 0.012 0 0 0.009 0.027 0.045 0.079 0.068 0.066 0 0 0.072 0.059 0.056 0 0 0 0.001 0.001 0.002 0 0 0.002 0.006 0.011 0.021 0.02 0.027 0.02 0.02 0.001 0 0 0.001 0.063 0.09 0.091 0.097 0.116 0.13 0.092 0.066 0.091 0.036 0.033 0.005 0.007 0.007 0.004 0.002 0.016 0.011 0.005 0.003 0.003 0.014 0.007 0.004 0.003 0.003 0.004 0.002 0 0 0.005 0.005 0.003 0.004 0.005 0.005 0.004 0.011 0.013 0.007 0.014 0.012 0.024 0.045 0.027 0.027 0.031 0.03 0.014 0.016 0.001 0 0.016 0.043 0.05 0.045 0.049 0.06 0.049 0.059 0.05 0 0.005 0.008 0.013 0.008 0.002 0 0.002 0.001 0.001 0.001 0.001 0.002 0.024 0.032 0.063 0.068 0 0 0 0 0 0 0 0 0 0 0 0.002 0 0 0 0 0 0 0 0 0.007 0.011 0.011 0.027 0.021 0.008 0.005 0.002 0 0 0 0.001 0.004 0.003 0.003 0.002 0 0 0.002 0.005 0.018 0.011 0.007 0.015 0.004 0.004 0.011 0.012 0.013 0.026 0.019 0.013 0.01 0.006 0.008 0.002 0.002 0.002 0.001 0 0.002 0.002 0.001 0.001 0 0.001 0.003 0.001 0.002 0.001 0 0 0 0.004 0.008 0.011 0.011 0.005 0.002 0.003 0.003 0.004 0.003 0.003 0.004 0 0 0 0 0 0 0.001 0.002 0.002 0.001 0.001 0.001 0.006 0.006 0.006 0.006 0.001 0 0 0.006 0.011 0.018 0.019 0.029 0.007 0.019 0.006 0.003 0.009 0.019 0.012 0.002 0.002 0 0 0 0 0.001 0.001 0.002 0 0 0.025 0.077 0.137 0.076 0.044 0.034 0.066 0.051 0.021 0.053 0.043 0.026 0.042 0.035 0.026 0.01 0.006 0.024 0.028 0.006 0.002 0.022 0 0 0.002 0.014 0.032 0.046 0.042 0.063 0 0 0.017 0.015 0.024 0 0 0 0 0 0 0.002 0.002 0.003 0.009 0.021 0.039 0.043 0.049 0.035 0.035 0.002 0.001 0.001 0.001 0.052 0.051 0.054 0.04 0.025 0.023 0.032 0.033 0.051 0.019 0.027 0.007 0.009 0.006 0.005 0.004 0.002 0.001 0 0 0.002 0.01 0.002 0.001 0.003 0.004 0.002 0.001 0.001 0 0.002 0.003 0.004 0.007 0.009 0.007 0.008 0.009 0.008 0.007 0.01 0.01 0.015 0.029 0.013 0.015 0.014 0.018 0.007 0.008 0.002 0.001 0.013 0.024 0.027 0.022 0.025 0.038 0.033 0.062 0.062 0 0.01 0.02 0.024 0.013 0.004 0.001 0.006 0 0 0.001 0 0.001 0.01 0.016 0.042 0.042 0.065 0.061 
0.004 0.005 0 0 0 0 0 0 0 0 0 0 0 0.001 0 0 0 0 0 0 0 0 0.002 0.001 0.004 0.005 0.002 0 0 0 0 0 0 0 0 0 0.001 0.001 0 0 0.001 0.002 0.008 0.004 0.002 0.006 0.001 0.001 0.003 0.003 0.004 0.006 0.005 0.003 0.002 0.001 0.003 0.001 0 0 0 0 0 0 0.001 0.001 0 0 0 0 0.001 0 0 0 0 0.001 0.004 0.005 0.004 0.002 0.002 0.002 0.002 0.002 0.002 0.002 0.002 0 0 0 0 0 0 0 0 0 0 0 0 0.001 0.001 0.001 0.001 0 0 0 0.002 0.004 0.008 0.007 0.01 0.018 0.068 0.283 1 0.002 0.008 0.005 0 0 0 0 0 0 0 0.001 0.002 0 0 0.005 0.013 0.015 0.003 0.004 0.004 0.008 0.003 0 0.006 0.007 0.002 0.006 0.004 0.005 0.003 0.002 0.004 0.004 0.001 0.001 0.001 0 0 0.002 0.008 0.006 0.018 0.013 0.019 0 0 0.015 0.013 0.013 0 0 0 0 0 0 0 0 0.001 0.001 0.002 0.004 0.007 0.009 0.005 0.005 0.001 0.001 0.001 0 0.015 0.019 0.02 0.025 0.029 0.035 0.022 0.014 0.02 0.005 0.007 0.004 0.004 0.004 0.003 0.002 0.001 0.001 0 0 0 0.002 0.001 0.001 0 0 0 0 0 0 0.001 0.002 0.002 0.003 0.002 0 0.001 0.006 0.005 0.001 0.005 0.002 0.005 0.01 0.003 0.003 0.002 0.006 0 0.001 0.002 0.002 0.004 0.008 0.008 0.012 0.015 0.015 0.01 0.017 0.016 0 0.002 0.002 0.003 0.002 0 0 0.002 0 0 0 0 0 0.006 0.008 0.013 0.013 0 0 0 0 0 0 0 0 0 0 0 0.001 0 0 0 0 0 0 0 0 0.001 0.003 0.002 0.005 0.002 0.001 0.002 0.001 0.001 0.001 0.001 0.001 0.002 0.001 0 0 0 0 0.002 0.003 0.007 0.006 0.005 0.006 0 0 0.005 0.005 0.005 0.01 0.004 0.002 0.005 0.004 0.002 0.002 0.001 0.002 0.002 0 0 0 0.001 0 0 0 0.001 0 0 0 0 0 0 0.002 0.003 0.007 0.004 0.001 0.002 0.002 0.001 0 0.001 0.001 0.001 0 0.001 0.001 0.001 0.001 0 0.001 0.001 0.002 0.001 0.002 0.002 0.002 0.002 0.002 0.001 0.001 0.001 0 0.004 0.004 0.006 0.006 0.01 0.004 0.011 0.003 0.002 0.004 0.007 0.003 0 0 0 0 0 0 0 0 0.001 0 0 0.003 0.022 0.034 0.016 0.011 0.008 0.01 0.01 0.002 0.006 0.006 0.002 0.005 0.006 0.005 0.004 0.004 0.001 0.002 0.003 0.002 0.006 0 0 0.001 0.004 0.006 0.01 0.014 0.018 0 0 0.008 0.005 0.005 0 0 0 0 0 0 0 0 0 0.001 0.004 0.006 0.008 0.009 0.007 0.007 0.001 0 0 0 0.017 0.012 0.012 0.009 0.012 0.012 0.009 0.005 0.012 0.008 0.01 0.002 0.002 0.003 0.002 0.001 0.002 0 0 0 0 0.001 0 0 0 0 0 0 0 0 0 0.001 0.001 0.001 0.001 0.001 0 0.001 0.001 0.001 0.001 0.001 0.002 0.004 0.002 0.003 0.004 0.002 0.001 0.001 0.002 0.002 0.005 0.006 0.006 0.005 0.005 0.006 0.006 0.015 0.016 0 0.002 0.006 0.001 0.001 0 0 0 0 0 0 0 0.001 0.005 0.005 0.014 0.014 0.017 0.018 
0.043 0.013 0 0 0 0 0.004 0.004 0.002 0 0.002 0.003 0.002 0.002 0 0 0 0 0 0 0 0 0.006 0.005 0.008 0.019 0.014 0.006 0.003 0.002 0.001 0.002 0.001 0.001 0.002 0.004 0.001 0.001 0 0 0.05 0.134 0.333 0.173 0.137 0.246 0.083 0.053 0.178 0.215 0.147 0.204 0.05 0.035 0.087 0.031 0.035 0.041 0.013 0.013 0.008 0.002 0.008 0.004 0.001 0.004 0.003 0.005 0.003 0.002 0.006 0.002 0 0 0 0.059 0.134 0.198 0.184 0.106 0.103 0.069 0.087 0.052 0.048 0.043 0.047 0.027 0.007 0.001 0.002 0.002 0.003 0.001 0.001 0.001 0.002 0.002 0.002 0.006 0.006 0.005 0.004 0.004 0.002 0 0.114 0.209 0.415 0.378 0.237 0.012 0.036 0.015 0.009 1 0.61 0.313 0.015 0.027 0.042 0.044 0.016 0.017 0.045 0.059 0.115 0 0 0.02 0.05 0.03 0.02 0.019 0.018 0.023 0.015 0.007 0.023 0.02 0.014 0.016 0.02 0.018 0.01 0.007 0.013 0.016 0.007 0.007 0.013 0 0 0.017 0.049 0.101 0.139 0.181 0.085 0 0 0.05 0.038 0.053 0 0 0 0 0 0 0.001 0.001 0.001 0.003 0.008 0.02 0.022 0.03 0.022 0.023 0.002 0.002 0.001 0.003 0.089 0.139 0.133 0.074 0.074 0.063 0.082 0.085 0.146 0.061 0.077 0.02 0.021 0.019 0.015 0.014 0.037 0.02 0.005 0.003 0.004 0.02 0.004 0.003 0.004 0.007 0.004 0.003 0.001 0.003 0.003 0.003 0.007 0.012 0.012 0.008 0.011 0.015 0.015 0.01 0.018 0.018 0.039 0.04 0.021 0.035 0.044 0.028 0.004 0.007 0.006 0.006 0.023 0.069 0.072 0.053 0.058 0.073 0.052 0.076 0.05 0 0.009 0.011 0.011 0.005 0.002 0 0.003 0.002 0.002 0.002 0.002 0.001 0.049 0.071 0.18 0.186 0 0 0 0 0.002 0.003 0.002 0 0.002 0 0 0 0 0 0 0 0 0 0 0 0.008 0.011 0.01 0.019 0.013 0.005 0.004 0.002 0.001 0.002 0.001 0.001 0.002 0.002 0 0 0 0 0.001 0.005 0.017 0.012 0.009 0.009 0.004 0.004 0.01 0.009 0.012 0.025 0.015 0.008 0.011 0.004 0.005 0.003 0.001 0.003 0.002 0.001 0.002 0.002 0.004 0.004 0.002 0.003 0.001 0.002 0.004 0.002 0 0 0 0.003 0.007 0.009 0.009 0.005 0.002 0.001 0.002 0.003 0.002 0 0.002 0.002 0.001 0.001 0.001 0.001 0 0 0.001 0.001 0.002 0.001 0.001 0.006 0.006 0.005 0.002 0.002 0.001 0 0.006 0.008 0.011 0.01 0.02 0.007 0.024 0.009 0.006 0.007 0.012 0.007 0.001 0.002 0.001 0.001 0 0.002 0.002 0.002 0.003 0 0 0.022 0.063 0.048 0.034 0.025 0.026 0.031 0.024 0.008 0.03 0.032 0.017 0.022 0.02 0.017 0.012 0.009 0.013 0.017 0.008 0.006 0.015 0 0 0.009 0.023 0.028 0.045 0.04 0.069 0 0 0.027 0.023 0.028 0 0 0 0 0 0.001 0 0.001 0.001 0.011 0.021 0.038 0.032 0.038 0.028 0.027 0.003 0.002 0.002 0.004 0.057 0.055 0.057 0.035 0.033 0.032 0.038 0.036 0.053 0.02 0.02 0.005 0.005 0.005 0.005 0.003 0.003 0.002 0 0 0 0.006 0.002 0 0 0.002 0.001 0 0 0.001 0 0.001 0.001 0.003 0.003 0.004 0.001 0.006 0.006 0.003 0.006 0.004 0.008 0.029 0.015 0.013 0.018 0.016 0.007 0.007 0.004 0.004 0.007 0.029 0.029 0.028 0.032 0.038 0.031 0.06 0.053 0 0.011 0.017 0.024 0.012 0.003 0 0.001 0.001 0 0 0.001 0 0.015 0.019 0.038 0.04 0.077 0.068 
0.075 0.023 0 0 0 0 0.005 0.005 0.003 0 0.001 0.004 0.004 0.003 0 0 0 0 0 0 0 0 0.011 0.012 0.016 0.031 0.025 0.006 0.007 0.003 0.002 0.002 0.002 0.002 0.003 0.005 0.002 0.002 0.001 0 0.062 0.224 0.545 0.271 0.198 0.398 0.129 0.088 0.283 0.305 0.221 0.32 0.083 0.052 0.148 0.051 0.048 0.061 0.026 0.024 0.015 0.008 0.014 0.013 0.007 0.003 0.001 0.006 0.005 0.002 0.002 0.001 0 0.001 0 0.074 0.204 0.337 0.293 0.157 0.168 0.104 0.128 0.094 0.083 0.061 0.055 0.043 0.012 0.006 0.003 0.002 0.004 0.001 0.002 0.002 0.004 0.003 0.002 0.01 0.01 0.007 0.005 0.002 0.001 0 0.203 0.367 0.667 0.621 0.345 0.019 0.065 0.016 0.011 0.52 1 0.533 0.02 0.032 0.062 0.061 0.024 0.026 0.074 0.117 0.19 0 0 0.031 0.101 0.061 0.053 0.043 0.037 0.048 0.036 0.014 0.042 0.031 0.016 0.032 0.025 0.019 0.011 0.012 0.015 0.017 0.01 0.009 0.024 0 0 0.019 0.062 0.145 0.206 0.275 0.148 0 0 0.077 0.064 0.071 0 0 0 0 0 0 0.002 0.004 0.004 0.01 0.021 0.044 0.052 0.06 0.039 0.039 0.005 0.004 0.003 0.002 0.139 0.197 0.188 0.122 0.11 0.106 0.115 0.126 0.202 0.095 0.131 0.025 0.032 0.025 0.015 0.013 0.055 0.03 0.011 0.007 0.006 0.032 0.015 0.009 0.008 0.009 0.008 0.008 0.001 0.004 0.003 0.001 0.001 0.009 0.012 0.009 0.007 0.019 0.013 0.008 0.024 0.018 0.04 0.068 0.038 0.049 0.051 0.037 0.02 0.023 0.009 0.008 0.034 0.094 0.096 0.069 0.079 0.11 0.077 0.132 0.105 0 0.012 0.024 0.03 0.016 0.006 0.005 0.001 0 0.001 0.002 0.004 0.001 0.086 0.127 0.274 0.277 0 0 0 0 0.001 0 0.002 0 0 0 0.001 0.002 0 0 0 0 0 0 0 0 0.014 0.018 0.018 0.028 0.021 0.008 0.005 0.003 0 0.003 0.003 0.003 0.005 0.003 0.002 0.002 0.001 0 0.003 0.009 0.035 0.021 0.014 0.023 0.009 0.004 0.016 0.016 0.019 0.048 0.023 0.017 0.026 0.008 0.01 0.012 0.004 0.003 0.002 0.003 0.004 0.002 0.002 0.002 0.002 0.002 0.001 0.002 0.004 0 0 0.001 0 0.006 0.011 0.02 0.015 0.008 0.006 0.006 0.008 0.007 0.005 0.004 0.002 0.003 0.001 0 0.002 0.001 0 0.001 0.002 0.002 0.003 0.003 0.005 0.009 0.008 0.008 0.004 0.003 0 0 0.007 0.013 0.029 0.027 0.051 0.011 0.036 0.01 0.007 0.014 0.027 0.013 0.002 0.004 0.003 0.002 0.001 0.001 0.003 0.003 0.005 0 0 0.027 0.12 0.082 0.047 0.053 0.047 0.051 0.035 0.013 0.038 0.033 0.023 0.031 0.02 0.017 0.009 0.007 0.012 0.018 0.01 0.008 0.019 0 0 0.011 0.041 0.057 0.093 0.09 0.125 0 0 0.034 0.024 0.035 0.001 0.001 0.001 0.002 0.001 0 0 0 0.002 0.009 0.024 0.048 0.041 0.052 0.036 0.036 0.001 0 0.001 0.001 0.109 0.104 0.099 0.056 0.05 0.048 0.054 0.064 0.099 0.038 0.045 0.005 0.007 0.005 0.003 0.003 0.011 0.009 0.003 0.004 0.002 0.02 0.008 0.005 0.002 0.004 0.006 0.002 0.001 0.003 0.005 0.004 0.005 0.013 0.013 0.009 0.011 0.016 0.02 0.01 0.017 0.015 0.03 0.044 0.027 0.027 0.029 0.032 0.01 0.012 0.002 0.002 0.01 0.047 0.051 0.051 0.053 0.061 0.057 0.112 0.102 0 0.008 0.034 0.025 0.02 0.01 0.001 0.004 0.002 0.002 0.001 0 0.002 0.028 0.038 0.088 0.09 0.142 0.126 
0.03 0.008 0 0 0 0 0.003 0.004 0 0 0.001 0 0 0 0 0 0 0 0 0 0 0 0.002 0.006 0.006 0.012 0.008 0.002 0.003 0.002 0.001 0.001 0.001 0.001 0.002 0.003 0.003 0.003 0.001 0.001 0.025 0.087 0.204 0.109 0.086 0.15 0.055 0.035 0.125 0.14 0.102 0.115 0.024 0.02 0.055 0.02 0.023 0.018 0.008 0.014 0.01 0.005 0.007 0.007 0.005 0.005 0.003 0.006 0.004 0.001 0.004 0.001 0 0 0 0.038 0.082 0.126 0.134 0.139 0.219 0.13 0.123 0.089 0.096 0.077 0.059 0.043 0.008 0.005 0.003 0.003 0.003 0 0 0.001 0 0.001 0.002 0.004 0.004 0.004 0.003 0.003 0 0 0.082 0.146 0.274 0.24 0.147 0.008 0.021 0.002 0.001 0.213 0.409 1 0.005 0.013 0.1 0.096 0.044 0.04 0.104 0.172 0.311 0 0 0.008 0.038 0.018 0.013 0.016 0.015 0.008 0.009 0.009 0.008 0.014 0.003 0.006 0.005 0.005 0.006 0.004 0.006 0.009 0.003 0.004 0.01 0 0 0.004 0.019 0.046 0.07 0.1 0.054 0 0 0.026 0.021 0.023 0 0 0 0 0 0 0 0 0.001 0.004 0.006 0.013 0.016 0.021 0.015 0.015 0.001 0.001 0 0 0.05 0.075 0.067 0.045 0.039 0.038 0.039 0.044 0.075 0.029 0.045 0.013 0.014 0.013 0.008 0.008 0.018 0.012 0.002 0.002 0.003 0.008 0.004 0.003 0.002 0.005 0.003 0.003 0.002 0.002 0.003 0 0 0.003 0.006 0.004 0.005 0.008 0.011 0.003 0.007 0.008 0.015 0.026 0.007 0.014 0.012 0.011 0.006 0.004 0 0 0.009 0.026 0.027 0.033 0.037 0.047 0.038 0.046 0.035 0 0.003 0.006 0.009 0.004 0 0 0.003 0.002 0 0 0.002 0.001 0.033 0.049 0.102 0.102 0 0 0 0 0 0 0 0 0 0.001 0.001 0.001 0 0 0 0 0 0 0 0 0.004 0.005 0.004 0.005 0.003 0 0.001 0 0 0 0 0 0 0 0.001 0 0 0 0.001 0.002 0.009 0.008 0.004 0.007 0.002 0.002 0.003 0.003 0.005 0.014 0.009 0.004 0.006 0.003 0.002 0.001 0 0 0 0 0 0 0 0 0 0 0 0 0 0 0 0 0 0.002 0.006 0.006 0.005 0.001 0.001 0.001 0.001 0.001 0.001 0 0.001 0.001 0 0 0 0 0 0 0 0 0 0 0 0.001 0.001 0.001 0.001 0 0 0 0.003 0.003 0.01 0.007 0.015 0.004 0.012 0.003 0.002 0.002 0.007 0.004 0.002 0.002 0 0 0 0 0 0 0 0 0 0.01 0.041 0.027 0.018 0.014 0.011 0.013 0.015 0.003 0.015 0.013 0.008 0.011 0.006 0.007 0.004 0.003 0.003 0.003 0.001 0.001 0.003 0 0 0.006 0.014 0.018 0.033 0.031 0.045 0 0 0.015 0.01 0.011 0 0 0 0 0 0 0 0.001 0.001 0.006 0.011 0.017 0.018 0.017 0.007 0.006 0.001 0 0.001 0.001 0.041 0.036 0.037 0.027 0.022 0.02 0.025 0.027 0.036 0.013 0.015 0.003 0.005 0.003 0.002 0.003 0.001 0.002 0.003 0.001 0.002 0.008 0.003 0.003 0.002 0.003 0.003 0.003 0.001 0.002 0.002 0 0 0.002 0.002 0.001 0 0.007 0.005 0.001 0.007 0.003 0.01 0.011 0.008 0.012 0.012 0.012 0.002 0.003 0.001 0.001 0.004 0.022 0.024 0.021 0.018 0.025 0.017 0.038 0.037 0 0.004 0.008 0.006 0.004 0.001 0 0.001 0 0 0.001 0 0.001 0.008 0.01 0.028 0.031 0.053 0.045 
0.003 0 0 0 0 0 0 0 0 0 0 0 0 0 0 0 0 0 0 0 0 0 0 0 0 0 0 0 0 0 0 0 0 0 0 0 0 0 0 0 0.003 0.013 0.023 0.012 0.007 0.04 0.15 0.097 0.014 0.014 0.008 0.012 0.004 0.004 0.004 0.001 0.003 0.004 0 0 0 0 0 0 0 0 0 0 0 0 0 0 0 0 0 0.004 0.013 0.015 0.014 0.004 0.006 0.004 0.004 0.002 0.004 0.003 0.003 0.001 0 0 0 0 0 0 0 0 0 0 0 0 0 0 0 0 0 0 0.006 0.016 0.021 0.016 0.013 0 0.001 0.001 0 0.009 0.016 0.011 1 0.48 0.002 0.002 0 0 0.002 0.002 0.008 0 0 0 0.006 0.004 0.003 0.002 0.003 0.003 0.003 0.001 0.002 0.001 0.001 0.003 0.003 0.002 0.001 0 0 0 0 0 0 0 0 0 0.001 0.007 0.011 0.012 0.008 0 0 0.003 0.001 0.003 0 0 0 0 0 0 0 0 0 0 0 0 0.001 0 0 0 0 0 0 0 0.006 0.009 0.008 0.004 0.003 0.002 0.005 0.007 0.01 0.004 0.007 0.001 0.002 0.002 0.001 0 0.003 0.002 0 0 0.001 0.001 0 0.001 0.001 0.001 0 0 0 0.001 0 0 0 0 0 0 0 0 0 0 0 0 0.002 0.002 0.002 0.003 0.004 0.003 0.001 0.001 0 0 0.001 0.005 0.005 0.002 0.002 0.002 0.003 0.007 0.004 0 0 0 0 0 0 0 0 0 0 0 0 0 0.004 0.005 0.012 0.012 0 0 0 0 0 0 0 0 0 0 0 0 0 0 0 0 0 0 0 0 0 0 0.003 0.004 0.003 0.001 0.002 0.001 0.001 0.001 0.001 0.001 0.002 0.001 0 0 0 0 0 0 0.002 0.002 0.002 0.002 0 0 0.001 0.001 0.001 0.002 0.001 0.001 0 0 0 0 0 0 0 0 0 0 0 0.001 0.001 0 0 0 0.001 0.001 0 0 0 0 0 0.001 0.002 0.001 0.001 0.001 0.001 0.001 0 0.001 0 0 0 0.001 0.001 0.001 0 0 0.001 0.001 0.002 0 0 0.003 0.003 0.003 0.003 0.001 0.001 0 0.001 0.003 0.003 0.003 0.004 0.001 0.003 0.002 0.001 0.001 0.003 0.001 0 0 0.001 0.001 0 0 0.001 0.001 0.001 0 0 0.003 0.007 0.002 0.002 0.002 0.002 0.002 0.002 0.002 0.003 0.002 0.001 0.003 0.003 0.003 0.002 0.002 0.002 0.002 0.003 0.003 0.003 0 0 0 0.003 0.005 0.006 0.005 0.007 0 0 0.002 0.002 0.003 0 0 0 0 0 0 0 0 0.001 0.001 0.001 0.003 0.002 0.004 0.005 0.005 0 0 0 0 0.006 0.006 0.006 0.005 0.005 0.005 0.005 0.005 0.006 0.003 0.003 0 0 0 0 0 0 0 0 0 0 0 0 0 0 0 0 0 0 0 0 0 0 0 0 0 0 0 0 0 0 0 0 0.003 0.001 0.001 0.001 0 0 0 0 0 0.001 0.003 0.003 0.003 0.005 0.006 0.005 0.006 0.004 0 0.001 0.001 0.001 0 0 0 0 0 0 0 0 0.001 0 0.002 0.005 0.005 0.008 0.007 
0.002 0.002 0 0 0 0 0 0 0 0 0 0 0 0 0 0 0 0 0 0 0 0 0 0 0 0.002 0.002 0 0 0 0 0 0 0 0 0 0 0 0 0 0.005 0.022 0.045 0.034 0.025 0.074 0.322 0.197 0.035 0.033 0.026 0.032 0.01 0.005 0.013 0.001 0.004 0.004 0.003 0.001 0 0 0 0 0 0 0 0 0 0 0 0 0 0 0 0.004 0.023 0.033 0.021 0.007 0.007 0.003 0.003 0.003 0.002 0.001 0.002 0.001 0 0 0 0 0 0 0 0 0 0 0 0 0 0 0 0 0 0 0.017 0.033 0.058 0.044 0.029 0 0.003 0.001 0.001 0.017 0.044 0.027 0.493 1 0.002 0.001 0 0.001 0.003 0.005 0.009 0 0 0.001 0.008 0.006 0.006 0.003 0.001 0.002 0.003 0.001 0.003 0.003 0.002 0.001 0.002 0.001 0 0.002 0.002 0.003 0 0 0.002 0 0 0.001 0.002 0.009 0.015 0.025 0.013 0 0 0.003 0.001 0.004 0 0 0 0 0 0 0 0 0 0.001 0.001 0.001 0.002 0.004 0.002 0.002 0.001 0.001 0 0 0.012 0.016 0.015 0.006 0.005 0.005 0.006 0.011 0.015 0.014 0.013 0.005 0.006 0.004 0.004 0.004 0.004 0.002 0.001 0 0 0.002 0.001 0.001 0 0 0.001 0.001 0 0 0 0 0 0 0.001 0 0 0.002 0.002 0 0.003 0.001 0.004 0.004 0.004 0.003 0.005 0.005 0.002 0.002 0 0 0 0.012 0.009 0.009 0.007 0.009 0.002 0.01 0.007 0 0.001 0.001 0.002 0.001 0 0 0 0 0 0 0 0 0.006 0.009 0.025 0.025 0 0 0 0 0 0 0 0 0 0.001 0 0.001 0 0 0 0 0 0 0 0 0.001 0.002 0 0.001 0 0 0.001 0.001 0.001 0 0 0.001 0.001 0.001 0.001 0.001 0.001 0 0.001 0.002 0.005 0.005 0.006 0.006 0 0 0.002 0.002 0.006 0.007 0.003 0.002 0.002 0.002 0.002 0.001 0.001 0.002 0.001 0 0.001 0 0.001 0.001 0 0 0 0.001 0 0 0 0.001 0 0 0.003 0.006 0.002 0.001 0.001 0 0.001 0.002 0.001 0 0.001 0.002 0.001 0.001 0 0 0.001 0.001 0 0.001 0 0 0.001 0.001 0.002 0.001 0.001 0.001 0 0 0.002 0.003 0.006 0.005 0.005 0.002 0.004 0.002 0.002 0.001 0.005 0.004 0 0 0 0 0 0 0 0.001 0.001 0 0 0.003 0.009 0.004 0.001 0.001 0.004 0.003 0.001 0.001 0.003 0.002 0.002 0.003 0.003 0.001 0.002 0 0.001 0 0.003 0.003 0.003 0 0 0.002 0.003 0.006 0.008 0.007 0.01 0 0 0.006 0.005 0.005 0 0 0 0 0 0 0 0 0 0 0.003 0.004 0.002 0.003 0.003 0.002 0 0 0 0 0.008 0.008 0.008 0.007 0.007 0.006 0.007 0.005 0.008 0.005 0.004 0.001 0.001 0.001 0.001 0 0.001 0.001 0 0 0.001 0.001 0.001 0.001 0.001 0.001 0 0.001 0 0.001 0 0.001 0.001 0.001 0.001 0.001 0.001 0.001 0.001 0 0.001 0.001 0.002 0.001 0.001 0.001 0.001 0.001 0 0 0 0 0.002 0.004 0.004 0.001 0.001 0.003 0.003 0.008 0.006 0 0.001 0.001 0.002 0.002 0 0 0 0 0 0 0 0.001 0.002 0.002 0.006 0.007 0.011 0.01 
0.011 0.007 0 0 0 0 0.002 0.003 0.003 0 0.001 0.001 0.001 0.001 0 0 0 0 0 0 0 0 0.002 0.002 0 0.002 0.001 0 0 0 0 0 0 0 0 0 0 0 0 0 0.007 0.025 0.066 0.032 0.026 0.036 0.014 0.01 0.023 0.029 0.025 0.037 0.011 0.009 0.018 0.008 0.005 0.01 0.005 0.004 0.003 0.001 0.002 0.003 0.002 0.001 0.001 0.003 0.001 0 0 0 0 0 0 0.024 0.033 0.045 0.063 0.121 0.271 0.138 0.107 0.089 0.124 0.082 0.057 0.043 0.011 0.008 0.001 0.002 0.004 0 0 0 0 0 0 0 0 0 0 0 0 0 0.023 0.032 0.061 0.06 0.04 0.004 0.008 0.001 0 0.033 0.084 0.189 0.002 0.002 1 0.79 0.239 0.143 0.357 0.334 0.374 0 0 0.005 0.012 0.003 0.001 0 0.005 0.001 0.001 0.001 0.002 0.002 0.001 0 0 0 0 0 0 0 0 0 0.001 0 0 0.001 0.005 0.015 0.024 0.032 0.02 0 0 0.011 0.01 0.01 0 0 0 0.001 0 0 0 0 0 0 0.001 0.001 0.004 0.007 0.003 0.003 0 0 0 0.001 0.016 0.027 0.024 0.018 0.015 0.015 0.016 0.016 0.026 0.014 0.018 0.002 0.002 0.002 0.002 0 0.008 0.003 0.002 0.002 0 0.005 0.001 0 0 0.001 0.001 0 0 0 0.001 0.002 0.002 0.004 0.005 0.004 0.004 0.005 0.005 0.004 0.007 0.003 0.006 0.009 0.006 0.009 0.007 0.006 0.002 0.005 0.005 0.005 0.009 0.016 0.015 0.009 0.01 0.014 0.014 0.017 0.015 0 0.003 0.003 0.002 0.001 0 0 0.002 0.001 0.001 0.001 0.002 0 0.013 0.02 0.034 0.034 0 0 0 0 0 0 0 0 0 0 0 0 0 0 0 0 0 0 0 0 0.004 0.005 0.003 0.006 0.005 0.003 0 0 0 0 0 0 0 0 0 0 0 0 0.001 0.002 0.007 0.004 0.001 0.002 0.002 0.002 0.003 0.003 0.003 0.009 0.004 0.002 0.004 0.002 0.002 0.002 0 0 0 0 0 0 0 0 0 0 0 0 0 0 0 0 0 0.002 0.003 0.005 0.004 0.002 0.001 0 0.001 0.001 0.001 0 0.001 0 0 0 0 0 0 0 0 0 0 0 0 0 0 0 0 0 0 0 0 0.002 0.005 0.005 0.006 0 0.004 0.001 0.001 0.004 0.005 0.002 0 0 0 0 0 0 0 0.001 0.001 0 0 0.001 0.01 0.01 0.006 0.002 0.007 0.008 0.004 0.003 0.005 0.008 0.003 0.006 0.003 0.003 0.002 0.002 0.002 0.002 0 0 0.005 0 0 0.001 0.004 0.007 0.011 0.011 0.014 0 0 0.003 0.003 0.004 0 0 0 0 0 0 0.001 0.002 0.003 0.004 0.005 0.01 0.006 0.008 0.007 0.007 0.001 0.001 0 0 0.014 0.012 0.011 0.007 0.006 0.006 0.008 0.006 0.011 0.003 0.005 0.001 0.002 0.002 0.001 0 0.002 0.002 0.001 0 0 0.002 0.001 0 0 0 0.001 0 0 0 0.001 0 0 0.002 0.002 0 0.002 0.003 0.003 0.002 0.004 0.003 0.003 0.007 0.004 0.002 0.001 0.003 0.002 0.002 0.001 0.001 0.002 0.002 0.001 0.002 0.006 0.006 0.01 0.014 0.013 0 0.002 0.004 0.006 0.005 0.001 0 0 0 0 0 0 0 0.007 0.008 0.011 0.011 0.015 0.014 
0.006 0.001 0 0 0 0 0.001 0.001 0 0 0 0.001 0.001 0.001 0 0 0 0 0 0 0 0 0 0 0.001 0.001 0 0 0 0 0 0 0 0 0.001 0 0 0 0 0 0.007 0.015 0.032 0.013 0.009 0.022 0.007 0.003 0.019 0.025 0.01 0.016 0.004 0.001 0.006 0.002 0.002 0.002 0.001 0 0 0 0.001 0.001 0 0 0.001 0.001 0 0 0 0 0 0.002 0 0.013 0.018 0.024 0.027 0.085 0.183 0.09 0.076 0.066 0.07 0.038 0.037 0.037 0.015 0.007 0.003 0.003 0.005 0.002 0.001 0.002 0.003 0.001 0.001 0.001 0 0 0 0 0 0 0.011 0.02 0.042 0.039 0.027 0.003 0.004 0 0 0.034 0.06 0.142 0 0 0.609 1 0.315 0.163 0.372 0.27 0.262 0 0 0 0.006 0.002 0 0 0.002 0.001 0 0 0.002 0.002 0.002 0.002 0.001 0 0.001 0 0 0 0.001 0.001 0.001 0 0 0 0.002 0.01 0.013 0.018 0.01 0 0 0.005 0.005 0.003 0 0 0 0 0 0 0 0 0 0 0 0.001 0.001 0.003 0.001 0.001 0 0 0.001 0.001 0.008 0.012 0.014 0.007 0.007 0.006 0.005 0.01 0.014 0.009 0.011 0.002 0.002 0.002 0.001 0.001 0.001 0.002 0.001 0 0 0.004 0.003 0 0 0.001 0.002 0.001 0 0 0.001 0 0 0.001 0.001 0.001 0.002 0.003 0.001 0.001 0.002 0.001 0.004 0.006 0.004 0.007 0.006 0.004 0.003 0.003 0.001 0.001 0.003 0.012 0.01 0.006 0.006 0.01 0.006 0.008 0.007 0 0.001 0 0 0 0 0 0 0 0 0 0 0 0.007 0.007 0.018 0.018 0 0 0 0 0 0 0 0 0 0 0 0 0 0 0 0 0 0 0 0 0.002 0.002 0.002 0.002 0.002 0.001 0.001 0 0 0 0 0 0.001 0 0 0 0 0 0 0 0 0 0.001 0 0 0 0 0 0.001 0.001 0.001 0.001 0 0 0 0 0 0 0 0 0 0 0 0 0 0 0 0 0 0 0 0 0 0 0 0 0 0 0 0 0 0 0 0 0 0 0 0 0 0 0 0 0 0 0 0 0.001 0.001 0.001 0.001 0 0 0 0 0 0.001 0.001 0.001 0.002 0 0.001 0 0 0.001 0.001 0 0 0 0 0 0 0 0 0 0 0 0 0.001 0.008 0.007 0.005 0.002 0.002 0.005 0.004 0.002 0.004 0.004 0.003 0.002 0.002 0.002 0.002 0.002 0.002 0.002 0.001 0 0.002 0 0 0 0 0.001 0.004 0.003 0.007 0 0 0.003 0.002 0.003 0 0 0 0 0 0 0 0 0 0 0.002 0.005 0.005 0.004 0.003 0.003 0 0 0 0 0.007 0.006 0.006 0.002 0.001 0.001 0.003 0.004 0.006 0.003 0.002 0 0.001 0 0 0 0 0 0 0 0 0 0 0 0 0 0 0 0 0 0 0 0 0 0 0 0 0 0 0 0 0 0 0.001 0 0 0 0.001 0.001 0.001 0 0 0.001 0.003 0.003 0.003 0.003 0.003 0.003 0.008 0.008 0 0 0.002 0.003 0.003 0.001 0.001 0 0 0 0 0 0 0.001 0.001 0.003 0.003 0.009 0.007 
0.006 0.002 0 0 0 0 0 0 0 0 0 0 0 0 0 0 0 0 0 0 0 0 0 0 0.001 0.001 0.001 0 0 0 0 0 0 0 0 0 0 0 0 0 0.001 0.007 0.021 0.006 0.006 0.013 0.003 0.002 0.005 0.006 0.007 0.012 0.003 0.001 0.004 0.002 0.001 0.001 0.001 0.002 0.001 0 0 0 0 0 0 0 0 0 0 0 0 0 0 0.004 0.006 0.008 0.019 0.039 0.072 0.044 0.034 0.026 0.035 0.021 0.02 0.011 0.001 0 0 0.001 0.001 0 0 0 0 0 0 0 0 0 0 0 0 0 0.007 0.012 0.021 0.019 0.016 0.001 0.004 0.002 0.001 0.016 0.029 0.059 0 0 0.249 0.399 1 0.315 0.202 0.131 0.104 0 0 0.003 0.005 0.004 0.001 0 0.002 0.001 0.001 0.001 0 0 0 0 0 0 0 0 0.001 0.002 0 0 0 0 0 0.001 0.004 0.005 0.009 0.012 0.006 0 0 0.002 0.001 0.002 0 0 0 0 0 0 0 0 0 0 0 0.001 0.001 0.004 0.002 0.002 0 0 0 0 0.007 0.009 0.009 0.006 0.005 0.005 0.003 0.007 0.008 0.003 0.005 0 0 0 0 0 0.001 0 0 0 0 0 0 0 0 0 0 0 0 0 0 0 0 0.001 0.001 0 0.002 0.002 0.003 0.001 0.003 0.002 0.002 0.005 0.002 0.001 0.001 0.001 0 0 0.003 0.003 0.004 0.005 0.005 0.004 0.005 0.006 0.006 0.006 0.004 0 0 0 0.001 0 0 0 0 0 0 0 0 0 0.006 0.009 0.012 0.012 0 0 0 0 0 0 0 0 0 0.001 0.001 0.001 0 0 0 0 0 0 0 0 0 0.001 0.001 0.002 0.001 0 0 0 0 0 0 0 0 0 0 0 0 0 0 0.001 0.001 0 0 0 0 0 0 0 0.001 0.002 0.002 0 0.001 0 0 0.001 0 0 0 0 0 0 0 0 0 0 0 0 0 0 0 0 0 0 0 0 0 0 0 0 0 0 0 0 0 0 0 0 0 0 0 0 0 0 0 0 0 0 0 0 0 0 0 0 0 0 0 0 0 0 0.001 0 0 0 0.001 0 0 0 0 0 0 0 0 0 0 0 0 0.003 0.006 0.004 0.004 0.005 0.005 0.005 0.002 0.001 0.002 0.002 0 0.001 0.002 0.001 0.001 0 0 0 0 0 0 0 0 0 0.001 0.004 0.005 0.005 0.005 0 0 0.003 0.002 0.002 0 0 0 0 0 0 0 0 0 0 0 0.003 0.002 0.002 0.002 0.002 0 0 0 0 0.005 0.005 0.005 0.002 0.002 0.002 0.003 0.003 0.005 0.002 0.004 0 0 0 0 0 0.001 0.001 0.001 0.001 0 0.001 0 0.001 0 0 0 0.001 0.001 0.001 0 0 0 0 0.001 0 0.001 0.001 0 0 0.001 0 0 0.003 0 0.001 0.001 0.001 0.001 0.001 0 0 0.002 0.002 0.003 0.002 0.003 0.005 0.003 0.003 0.004 0 0.001 0.001 0.001 0.001 0 0 0 0 0 0 0 0 0.002 0.002 0.004 0.005 0.006 0.005 
0.001 0 0 0 0 0 0 0 0 0 0 0 0 0 0 0 0 0 0 0 0 0 0 0 0 0 0 0 0 0 0 0 0 0 0 0 0 0 0 0 0.001 0.002 0.016 0.008 0.009 0.011 0.004 0.003 0.007 0.009 0.003 0.008 0.001 0.001 0.002 0 0.001 0.001 0.001 0 0 0 0.001 0 0 0 0 0 0 0 0 0 0 0 0 0.002 0.008 0.011 0.015 0.037 0.093 0.042 0.027 0.029 0.034 0.024 0.016 0.013 0.001 0.001 0 0 0 0 0 0 0 0 0 0 0 0 0 0 0 0 0.007 0.011 0.02 0.014 0.011 0 0.003 0 0 0.018 0.026 0.069 0.001 0.002 0.15 0.241 0.307 1 0.38 0.221 0.129 0 0 0.001 0.001 0 0 0 0 0 0 0 0 0 0 0 0 0 0 0 0 0 0 0 0 0 0 0 0.002 0.004 0.005 0.007 0.003 0 0 0.002 0.001 0.004 0 0 0 0 0 0 0 0 0 0 0 0 0 0 0 0 0 0 0 0 0.004 0.005 0.005 0.002 0.002 0.003 0.004 0.004 0.006 0.002 0.002 0 0 0 0 0 0.001 0 0 0 0 0 0 0 0 0 0 0 0 0 0 0 0 0 0 0 0 0 0 0 0 0 0 0.001 0 0 0 0.001 0 0 0 0 0 0.001 0.001 0.001 0.001 0.002 0.001 0.001 0 0 0 0 0 0 0 0 0 0 0 0 0 0 0.002 0.003 0.007 0.007 0 0 0 0 0 0 0 0 0 0 0 0 0 0 0 0 0 0 0 0 0 0 0.001 0.001 0.001 0 0 0 0 0 0 0 0 0 0 0 0 0 0 0 0 0 0 0 0 0 0 0 0 0 0 0 0 0 0 0 0 0 0 0 0 0 0 0 0 0 0 0 0 0 0 0 0 0 0 0 0 0 0 0 0 0 0 0 0 0 0 0 0 0 0 0 0 0 0 0 0 0 0 0 0 0 0 0 0 0 0 0 0 0 0 0 0 0 0 0 0 0 0 0 0 0 0 0 0 0 0 0 0.003 0 0 0 0 0 0 0 0 0 0 0 0 0 0 0 0 0 0 0 0 0 0 0 0 0 0.001 0 0.001 0 0 0 0 0 0 0 0 0 0 0 0 0 0 0 0 0 0.001 0.001 0.001 0.001 0 0 0 0 0.001 0.001 0.001 0 0 0 0 0 0.001 0 0 0 0 0 0 0 0 0 0 0 0 0 0 0 0 0 0 0 0 0 0 0 0 0 0 0 0 0 0 0 0 0 0 0 0 0 0 0 0 0 0 0 0 0 0 0 0 0 0 0 0.001 0 0 0.001 0.001 0.001 0 0 0 0 0 0 0 0 0 0 0 0 0.003 0.001 
0.011 0.002 0 0 0 0 0.001 0.002 0.001 0 0 0 0 0 0 0 0 0 0 0 0 0 0 0 0.001 0.003 0 0 0 0 0 0 0 0 0 0 0 0 0 0 0.004 0.023 0.063 0.041 0.032 0.047 0.014 0.006 0.031 0.037 0.034 0.041 0.01 0.005 0.017 0.005 0.005 0.009 0.006 0.004 0.003 0.001 0.005 0.005 0.003 0.001 0 0.004 0 0 0.001 0 0 0 0 0.027 0.024 0.04 0.068 0.126 0.252 0.127 0.106 0.09 0.118 0.076 0.055 0.046 0.009 0.006 0.003 0.002 0.003 0 0 0 0.001 0 0 0 0 0 0 0 0 0 0.015 0.032 0.067 0.066 0.034 0.001 0.006 0.002 0 0.054 0.094 0.218 0.001 0.003 0.298 0.435 0.183 0.293 1 0.626 0.361 0 0 0 0.01 0.006 0.005 0.004 0.003 0.004 0.003 0 0.004 0.004 0.004 0.004 0.003 0.003 0.001 0.002 0.003 0.003 0 0 0.002 0 0 0.002 0.008 0.021 0.027 0.031 0.012 0 0 0.012 0.014 0.013 0 0 0 0 0 0 0 0 0 0 0 0.002 0.003 0.003 0.003 0.003 0 0 0.001 0.001 0.013 0.026 0.024 0.012 0.013 0.013 0.017 0.015 0.027 0.017 0.019 0.006 0.007 0.006 0.002 0.004 0.009 0.008 0.003 0.002 0.002 0.007 0.002 0.003 0.002 0.002 0.001 0 0 0.001 0.001 0.001 0.001 0.003 0.003 0.002 0.002 0.003 0.004 0.002 0.004 0.005 0.007 0.008 0.005 0.011 0.009 0.004 0.004 0.003 0.002 0.002 0.006 0.012 0.014 0.008 0.008 0.013 0.01 0.011 0.007 0 0 0.002 0.001 0 0 0 0 0 0 0 0 0 0.014 0.018 0.032 0.032 0 0 0 0 0 0 0 0 0 0 0 0 0 0 0 0 0 0 0 0 0.001 0.002 0.002 0.003 0 0 0 0 0 0 0 0 0 0 0 0 0 0 0 0 0.002 0.002 0.002 0.001 0.001 0.001 0.001 0.001 0.001 0.002 0.004 0.002 0 0 0 0 0 0 0 0 0 0 0 0 0 0 0 0 0 0 0 0 0 0 0.002 0.002 0 0 0 0 0 0 0 0 0 0 0 0 0 0 0 0 0 0 0 0 0 0 0 0 0 0 0 0 0 0.001 0.001 0.001 0.001 0.002 0.003 0.001 0 0 0.001 0.001 0 0 0 0 0 0 0 0 0 0 0 0.001 0.007 0.004 0.002 0.002 0.001 0 0 0 0.003 0.005 0.003 0.002 0 0 0 0 0.002 0.002 0 0 0 0 0 0.001 0.003 0.002 0.006 0.005 0.008 0 0 0.002 0.002 0.001 0 0 0 0 0 0 0 0 0 0 0.002 0.008 0.006 0.002 0.003 0.003 0 0 0 0 0.008 0.007 0.007 0.006 0.004 0.004 0.004 0.005 0.007 0.003 0.005 0.001 0.001 0 0 0.001 0 0 0 0 0 0 0.001 0 0 0 0.001 0 0 0 0.001 0.001 0.001 0.002 0.002 0 0 0.001 0.002 0 0.001 0.001 0.002 0.003 0.002 0.002 0.003 0.001 0 0 0 0 0.001 0.005 0.005 0.002 0.003 0.002 0.003 0.006 0.005 0 0.001 0.004 0.004 0.001 0 0 0 0 0 0 0 0 0.002 0.003 0.005 0.005 0.01 0.009 
0.011 0.001 0 0 0 0 0.002 0.003 0.003 0 0 0 0 0 0 0 0 0 0 0 0 0 0.001 0.001 0.001 0.002 0.002 0 0.003 0.002 0 0.002 0.001 0.001 0.001 0.001 0.001 0.001 0 0 0.01 0.033 0.079 0.036 0.021 0.054 0.016 0.009 0.026 0.029 0.027 0.043 0.004 0.004 0.022 0.008 0.005 0.008 0.006 0.003 0.002 0.001 0.005 0.004 0.001 0.001 0.001 0.003 0.002 0.001 0.001 0 0 0 0 0.038 0.035 0.044 0.079 0.172 0.381 0.188 0.156 0.126 0.166 0.108 0.079 0.07 0.023 0.007 0.003 0.001 0.002 0.001 0.001 0.001 0.002 0 0.001 0.003 0.002 0.002 0.002 0.001 0 0 0.027 0.053 0.096 0.075 0.04 0.004 0.008 0.002 0 0.068 0.126 0.313 0.003 0.004 0.249 0.32 0.148 0.185 0.612 1 0.55 0 0 0.004 0.008 0.004 0.002 0.003 0.003 0.004 0.001 0.002 0.004 0.004 0.002 0.002 0.001 0.001 0.001 0.001 0 0.001 0.003 0.002 0.002 0 0 0.003 0.009 0.011 0.02 0.031 0.013 0 0 0.01 0.01 0.01 0 0 0 0 0 0.001 0 0 0 0 0 0.002 0.003 0.004 0.003 0.003 0 0 0 0 0.011 0.019 0.017 0.013 0.01 0.009 0.011 0.012 0.018 0.01 0.009 0.001 0.001 0.002 0.001 0.001 0.008 0.003 0.001 0 0.001 0.001 0.001 0.001 0.001 0 0.001 0.001 0 0 0 0.001 0.001 0.001 0.001 0.001 0.001 0.001 0.001 0.001 0.002 0.002 0.004 0.005 0.002 0.003 0.004 0.003 0.002 0.002 0.002 0.002 0.005 0.007 0.007 0.005 0.006 0.009 0.007 0.012 0.007 0 0 0 0.002 0.001 0 0 0 0 0 0 0.002 0.001 0.014 0.018 0.03 0.031 0 0 0 0 0 0 0 0 0 0 0 0 0 0 0 0 0 0 0 0 0 0.002 0 0.004 0.004 0.003 0 0 0 0 0 0 0 0 0 0 0 0 0 0 0 0.001 0 0 0 0 0.001 0.001 0.001 0.001 0.002 0.001 0.001 0.001 0 0 0 0 0 0 0 0 0 0 0 0 0 0 0 0 0 0 0 0 0.001 0.001 0 0 0 0 0 0 0 0 0 0 0 0 0 0 0 0 0 0 0 0 0 0 0 0 0 0 0 0 0 0 0 0 0.002 0 0.003 0 0 0 0 0 0 0 0 0 0 0 0 0 0 0 0 0.001 0.008 0.007 0.005 0.002 0.003 0.003 0.001 0.002 0.003 0.003 0 0.001 0.001 0.001 0 0 0.001 0.001 0 0 0.003 0 0 0 0 0.003 0.006 0.004 0.01 0 0 0.002 0.002 0.003 0 0 0 0 0 0 0.001 0.001 0.001 0.001 0.001 0.004 0.005 0.006 0.006 0.006 0 0 0 0 0.005 0.006 0.006 0.002 0.002 0.002 0.004 0.003 0.006 0.002 0.002 0 0 0 0 0 0 0 0 0 0 0.002 0 0 0 0.001 0.001 0 0 0 0.001 0.001 0.001 0.001 0.001 0.001 0.001 0.001 0.001 0.001 0.001 0.001 0.003 0.004 0.003 0.004 0.002 0.002 0.002 0.001 0 0 0 0.001 0.002 0.002 0.003 0.005 0.004 0.01 0.012 0 0.003 0.002 0.001 0.001 0 0 0 0 0 0 0 0 0.001 0.001 0.003 0.004 0.012 0.01 
0.022 0.009 0 0 0 0 0.005 0.006 0.003 0 0.004 0.001 0 0.001 0 0 0 0 0 0 0 0 0.004 0.003 0.003 0.009 0.007 0.003 0.002 0.001 0.001 0.001 0.001 0.001 0.002 0.001 0.001 0.001 0.001 0 0.019 0.069 0.168 0.078 0.062 0.106 0.032 0.019 0.077 0.084 0.072 0.09 0.028 0.023 0.043 0.016 0.013 0.012 0.01 0.01 0.007 0.002 0.006 0.009 0.005 0 0.002 0.007 0.002 0.001 0.001 0.001 0 0 0 0.044 0.067 0.1 0.153 0.316 0.687 0.315 0.259 0.222 0.309 0.196 0.135 0.109 0.043 0.013 0.004 0.006 0.009 0.002 0.002 0.002 0.002 0.001 0.002 0.002 0.001 0.001 0.001 0 0 0 0.047 0.087 0.162 0.143 0.091 0.008 0.023 0.005 0.003 0.111 0.221 0.524 0.004 0.008 0.33 0.297 0.108 0.122 0.371 0.597 1 0 0 0.009 0.023 0.014 0.012 0.01 0.007 0.009 0.005 0.003 0.007 0.006 0.004 0.006 0.008 0.007 0.004 0.002 0.004 0.006 0.002 0.001 0.006 0 0 0.006 0.022 0.036 0.056 0.067 0.038 0 0 0.022 0.019 0.02 0 0 0 0 0 0 0 0 0.001 0.001 0.003 0.007 0.01 0.014 0.011 0.011 0.002 0.002 0.003 0.003 0.038 0.054 0.054 0.035 0.032 0.033 0.037 0.04 0.057 0.027 0.041 0.009 0.01 0.009 0.008 0.003 0.01 0.005 0.001 0.001 0.001 0.01 0.005 0.003 0.001 0.002 0.004 0.001 0 0 0.003 0.002 0 0.005 0.007 0.005 0.007 0.01 0.009 0.007 0.01 0.009 0.011 0.022 0.009 0.013 0.013 0.013 0.004 0.004 0.005 0.005 0.012 0.025 0.027 0.021 0.03 0.036 0.027 0.037 0.027 0 0.003 0.007 0.006 0.004 0.003 0 0.003 0.002 0.002 0.002 0 0.001 0.023 0.033 0.068 0.068 0 0 0 0 0 0 0 0 0 0.001 0 0.001 0 0 0 0 0 0 0 0 0.005 0.005 0.005 0.01 0.005 0.001 0.001 0 0 0 0 0.001 0.001 0.001 0.001 0.001 0 0 0.001 0.003 0.01 0.009 0.005 0.006 0.002 0.002 0.003 0.004 0.003 0.014 0.006 0.003 0.005 0.003 0.002 0.001 0 0 0 0 0 0 0 0 0 0 0 0 0 0 0 0 0 0.002 0.003 0.008 0.006 0.002 0.001 0.002 0.002 0.002 0 0.001 0.001 0 0 0.001 0.001 0.001 0 0.001 0.001 0.001 0.001 0.001 0.001 0.001 0.001 0.001 0.001 0 0 0 0.002 0.004 0.009 0.007 0.014 0.002 0.007 0.002 0.001 0.003 0.006 0.002 0 0 0 0 0 0 0 0.001 0.001 0 0 0.007 0.03 0.029 0.02 0.018 0.012 0.02 0.013 0.006 0.015 0.014 0.009 0.012 0.009 0.007 0.004 0.003 0.003 0.005 0.001 0.001 0.005 0 0 0 0.003 0.016 0.023 0.022 0.032 0 0 0.011 0.012 0.016 0 0 0 0 0 0 0 0 0.001 0.002 0.005 0.014 0.016 0.019 0.013 0.013 0.001 0.001 0.001 0.001 0.026 0.023 0.024 0.014 0.014 0.012 0.017 0.022 0.024 0.01 0.011 0.001 0.002 0.001 0.001 0.001 0.003 0.002 0 0 0 0.002 0 0 0 0.001 0.001 0 0 0 0.001 0.001 0.001 0.004 0.005 0.005 0.003 0.005 0.004 0.004 0.006 0.004 0.006 0.015 0.007 0.007 0.008 0.006 0.002 0.002 0.003 0.002 0.006 0.01 0.011 0.015 0.018 0.019 0.017 0.029 0.027 0 0.003 0.01 0.007 0.006 0.002 0.001 0.002 0.002 0.002 0.002 0 0 0.01 0.012 0.022 0.022 0.037 0.032 
0 0 0 0 0 0 0 0 0 0 0 0 0 0 0 0 0 0 0 0 0 0 0 0 0 0 0 0 0 0 0 0 0 0 0 0 0 0 0 0 0 0 0 0 0 0 0 0 0 0 0 0 0 0 0 0 0 0 0 0 0 0 0 0 0 0 0 0 0 0 0 0 0 0 0 0 0 0 0 0 0 0 0 0 0 0 0 0 0 0 0 0 0 0 0 0 0 0 0 0 0 0 0 0 0 0 0 0 0 0 0 0 0 0 0 0 0 0 0 0 0 0 0 0 0 0 0 1 0.535 0 0 0 0 0 0 0 0 0 0 0 0 0 0 0 0 0 0 0 0 0 0 0 0 0 0 0 0 0 0 0 0 0 0 0 0 0 0 0 0 0 0 0 0 0 0 0 0 0 0 0 0 0 0 0 0 0 0 0 0 0 0 0 0 0 0 0 0 0 0 0 0 0 0 0 0 0 0 0 0 0 0 0 0 0 0 0 0 0 0 0 0 0 0 0 0 0 0 0 0 0 0 0 0 0 0 0 0 0 0 0 0 0 0 0 0 0 0 0 0 0 0 0 0 0 0 0 0 0 0 0 0 0 0 0 0 0 0 0 0 0 0 0 0 0 0 0 0 0 0 0 0 0 0 0 0 0 0 0 0 0 0 0 0 0 0 0 0 0 0 0 0 0 0 0 0 0 0 0 0 0 0 0 0 0 0 0 0 0 0 0 0 0 0 0 0 0 0 0 0 0 0 0 0 0 0 0 0 0 0 0 0 0 0 0 0 0 0 0 0 0 0 0 0 0 0 0 0 0 0 0 0 0 0 0 0 0 0 0 0 0 0 0 0 0 0 0 0 0 0 0 0 0 0 0 0 0 0 0 0 0 0 0 0 0 0 0 0 0 0 0 0 0 0 0 0 0 0 0 0 0 0 0 0 0 0 0 0 0 0 0 0 0 0 0 0 0 0 0 0 0 0 0 0 0 0 0 0 0 0 0 0 0 0 0 0 0 0 0 0 0 0 0 0 0 0 0 0 0 0 0 0 0 0 0 0 0 0 0 0 0 0 0 0 0 0 0 0 0 0 0 0 0 0 0 0 0 0 0 0 0 0 0 0 0 0 0 0 0 0 0 0 0 0 0 0 0 0 0 0 0 0 0 0 0 0 0 0 0 0 0 0 0 0 0 
0 0 0 0 0 0 0 0 0 0 0 0 0 0 0 0 0 0 0 0 0 0 0 0 0 0 0 0 0 0 0 0 0 0 0 0 0 0 0 0 0 0 0 0 0 0 0 0 0 0 0 0 0 0 0 0 0 0 0 0 0 0 0 0 0 0 0 0 0 0 0 0 0 0 0 0 0 0 0 0 0 0 0 0 0 0 0 0 0 0 0 0 0 0 0 0 0 0 0 0 0 0 0 0 0 0 0 0 0 0 0 0 0 0 0 0 0 0 0 0 0 0 0 0 0 0 0 0.559 1 0 0 0 0 0 0 0 0 0 0 0 0 0 0 0 0 0 0 0 0 0 0 0 0 0 0 0 0 0 0 0 0 0 0 0 0 0 0 0 0 0 0 0 0 0 0 0 0 0 0 0 0 0 0 0 0 0 0 0 0 0 0 0 0 0 0 0 0 0 0 0 0 0 0 0 0 0 0 0 0 0 0 0 0 0 0 0 0 0 0 0 0 0 0 0 0 0 0 0 0 0 0 0 0 0 0 0 0 0 0 0 0 0 0 0 0 0 0 0 0 0 0 0 0 0 0 0 0 0 0 0 0 0 0 0 0 0 0 0 0 0 0 0 0 0 0 0 0 0 0 0 0 0 0 0 0 0 0 0 0 0 0 0 0 0 0 0 0 0 0 0 0 0 0 0 0 0 0 0 0 0 0 0 0 0 0 0 0 0 0 0 0 0 0 0 0 0 0 0 0 0 0 0 0 0 0 0 0 0 0 0 0 0 0 0 0 0 0 0 0 0 0 0 0 0 0 0 0 0 0 0 0 0 0 0 0 0 0 0 0 0 0 0 0 0 0 0 0 0 0 0 0 0 0 0 0 0 0 0 0 0 0 0 0 0 0 0 0 0 0 0 0 0 0 0 0 0 0 0 0 0 0 0 0 0 0 0 0 0 0 0 0 0 0 0 0 0 0 0 0 0 0 0 0 0 0 0 0 0 0 0 0 0 0 0 0 0 0 0 0 0 0 0 0 0 0 0 0 0 0 0 0 0 0 0 0 0 0 0 0 0 0 0 0 0 0 0 0 0 0 0 0 0 0 0 0 0 0 0 0 0 0 0 0 0 0 0 0 0 0 0 0 0 0 0 0 0 0 0 0 0 0 0 0 0 0 0 0 0 0 0 0 0 0 0 
0.027 0.03 0 0 0 0 0.002 0.003 0.003 0 0 0.002 0 0.002 0 0 0 0 0 0 0 0 0.009 0.007 0.017 0.034 0.021 0.005 0.011 0.006 0.003 0.004 0.001 0.004 0.004 0.004 0.003 0.002 0.001 0.001 0.003 0.011 0.03 0.018 0.016 0.015 0.004 0.004 0.011 0.014 0.016 0.042 0.026 0.017 0.021 0.008 0.011 0.01 0.003 0.003 0.004 0.002 0.004 0.003 0.003 0.005 0.002 0.003 0.003 0.001 0.005 0.002 0 0.002 0.001 0.004 0.013 0.019 0.016 0.003 0.002 0.002 0.002 0.001 0.002 0.002 0.002 0.001 0 0.001 0.003 0.001 0 0.004 0.004 0.004 0.004 0.004 0.005 0.012 0.012 0.01 0.008 0.004 0 0 0.005 0.014 0.025 0.021 0.05 0.009 0.043 0.01 0.002 0.009 0.022 0.009 0 0 0 0 0 0 0 0 0 0 0 1 0.307 0.152 0.119 0.124 0.097 0.092 0.083 0.029 0.073 0.064 0.047 0.051 0.045 0.033 0.016 0.011 0.027 0.029 0.012 0.011 0.025 0 0 0.012 0.04 0.067 0.095 0.088 0.13 0 0 0.048 0.036 0.042 0 0.001 0.001 0.002 0 0 0.001 0.002 0.004 0.01 0.023 0.049 0.058 0.067 0.046 0.046 0 0 0 0 0.105 0.105 0.106 0.069 0.062 0.06 0.067 0.076 0.102 0.042 0.044 0.011 0.014 0.011 0.007 0.006 0.01 0.01 0.007 0.004 0.002 0.018 0.009 0.003 0.002 0.006 0.006 0.003 0 0.001 0.003 0.006 0.008 0.013 0.015 0.011 0.011 0.02 0.021 0.013 0.024 0.016 0.038 0.055 0.029 0.028 0.033 0.036 0.01 0.016 0.006 0.006 0.014 0.053 0.056 0.057 0.06 0.075 0.074 0.126 0.116 0 0.009 0.028 0.025 0.018 0.008 0.001 0.005 0.002 0.001 0.002 0.001 0.003 0.031 0.04 0.085 0.088 0 0 0 0 0.002 0.003 0.001 0 0 0 0 0 0 0 0 0 0 0 0 0 0.013 0.017 0.013 0.025 0.019 0.006 0.006 0.001 0.001 0.001 0 0.002 0.001 0.004 0.004 0.001 0 0 0.004 0.017 0.039 0.03 0.018 0.021 0.01 0.007 0.015 0.019 0.027 0.052 0.032 0.021 0.027 0.01 0.012 0.01 0.002 0.004 0.002 0.002 0.003 0.003 0.003 0 0 0.003 0.004 0.002 0 0 0 0.001 0 0.005 0.023 0.03 0.018 0.01 0.007 0.005 0.006 0.005 0.002 0.002 0.007 0.005 0 0 0 0 0 0.001 0.001 0.001 0 0 0.001 0.007 0.006 0.005 0.005 0.002 0.001 0 0.012 0.025 0.035 0.026 0.062 0.022 0.082 0.02 0.01 0.016 0.03 0.013 0.003 0.005 0 0.002 0.001 0 0.002 0.005 0.008 0 0 0.034 0.11 0.071 0.047 0.051 0.038 0.044 0.031 0.015 0.035 0.036 0.021 0.026 0.019 0.013 0.008 0.008 0.014 0.02 0.008 0.006 0.021 0 0 0.01 0.04 0.063 0.103 0.103 0.145 0 0 0.056 0.045 0.055 0 0 0 0 0 0 0.001 0.001 0.002 0.008 0.018 0.042 0.04 0.054 0.031 0.03 0.004 0.003 0.003 0.002 0.125 0.121 0.124 0.08 0.074 0.075 0.08 0.083 0.119 0.053 0.054 0.012 0.015 0.016 0.005 0.009 0.009 0.008 0.002 0.002 0.001 0.015 0.006 0.002 0.001 0.002 0.004 0.001 0 0.001 0 0.001 0.002 0.01 0.013 0.007 0.009 0.013 0.015 0.011 0.017 0.014 0.027 0.059 0.028 0.033 0.039 0.04 0.013 0.018 0.003 0.002 0.011 0.057 0.063 0.059 0.07 0.077 0.074 0.13 0.095 0 0.011 0.024 0.025 0.014 0.007 0.001 0.002 0.002 0.001 0 0.001 0.001 0.038 0.052 0.099 0.103 0.131 0.148 
0.099 0.11 0 0 0 0 0.004 0.006 0.005 0 0.002 0.004 0.004 0.009 0 0 0 0 0 0 0 0 0.047 0.059 0.065 0.122 0.09 0.025 0.029 0.016 0.009 0.007 0.004 0.013 0.009 0.016 0.009 0.007 0.002 0 0.024 0.056 0.121 0.09 0.066 0.066 0.022 0.014 0.044 0.057 0.084 0.176 0.09 0.05 0.084 0.029 0.037 0.035 0.015 0.011 0.008 0.002 0.01 0.005 0.007 0.003 0.001 0.007 0.008 0.01 0.005 0.004 0 0.001 0 0.017 0.059 0.096 0.055 0.026 0.02 0.013 0.017 0.013 0.008 0.007 0.013 0.004 0 0 0.001 0.001 0 0.003 0.002 0.005 0.007 0.004 0.009 0.034 0.03 0.029 0.02 0.01 0.002 0 0.026 0.046 0.1 0.093 0.178 0.047 0.152 0.039 0.022 0.049 0.097 0.052 0.002 0.003 0.004 0.003 0.002 0 0.002 0.009 0.016 0 0 0.265 1 0.471 0.359 0.427 0.369 0.296 0.233 0.086 0.213 0.194 0.123 0.162 0.134 0.113 0.054 0.039 0.085 0.097 0.041 0.033 0.102 0 0 0.027 0.114 0.208 0.336 0.32 0.452 0 0 0.163 0.128 0.156 0 0 0.002 0.002 0 0 0.001 0.002 0.009 0.041 0.082 0.183 0.203 0.231 0.162 0.159 0.009 0.005 0.007 0.008 0.367 0.367 0.379 0.26 0.242 0.229 0.239 0.25 0.358 0.14 0.16 0.037 0.042 0.033 0.024 0.023 0.031 0.03 0.009 0.005 0.006 0.06 0.022 0.008 0.008 0.022 0.014 0.006 0.003 0.012 0.015 0.017 0.021 0.038 0.047 0.031 0.035 0.062 0.065 0.029 0.07 0.058 0.101 0.179 0.092 0.103 0.11 0.117 0.05 0.051 0.016 0.014 0.054 0.195 0.203 0.158 0.189 0.237 0.243 0.412 0.392 0 0.064 0.108 0.096 0.061 0.022 0.004 0.009 0.004 0.004 0.006 0.004 0.007 0.124 0.156 0.314 0.319 0 0 0 0 0.008 0.008 0.006 0 0.004 0.002 0.006 0.01 0 0 0 0 0 0 0 0 0.038 0.04 0.043 0.097 0.065 0.023 0.022 0.012 0.005 0.008 0.008 0.014 0.015 0.018 0.012 0.007 0.001 0.001 0.015 0.053 0.154 0.107 0.064 0.087 0.019 0.011 0.055 0.061 0.084 0.224 0.125 0.079 0.116 0.053 0.059 0.071 0.034 0.023 0.016 0.007 0.019 0.018 0.015 0.009 0.005 0.011 0.016 0.008 0.006 0.003 0 0.002 0.001 0.018 0.055 0.096 0.087 0.035 0.034 0.022 0.031 0.023 0.018 0.016 0.019 0.012 0.004 0.004 0.008 0.004 0.002 0.006 0.009 0.009 0.011 0.007 0.008 0.031 0.031 0.026 0.018 0.011 0.004 0 0.039 0.061 0.115 0.102 0.205 0.072 0.275 0.074 0.035 0.051 0.105 0.051 0.002 0.004 0.013 0.012 0 0.003 0.012 0.018 0.03 0 0 0.09 0.365 0.235 0.169 0.167 0.132 0.147 0.12 0.053 0.137 0.128 0.085 0.098 0.08 0.068 0.033 0.025 0.05 0.067 0.032 0.03 0.074 0 0 0.036 0.147 0.259 0.398 0.382 0.523 0 0 0.206 0.176 0.206 0 0 0 0.001 0 0 0.001 0.003 0.007 0.031 0.06 0.132 0.156 0.216 0.127 0.124 0.016 0.009 0.011 0.012 0.453 0.444 0.452 0.307 0.284 0.285 0.303 0.288 0.437 0.179 0.193 0.04 0.048 0.039 0.024 0.021 0.064 0.039 0.022 0.015 0.009 0.064 0.032 0.023 0.014 0.017 0.018 0.006 0.004 0.011 0.015 0.017 0.021 0.045 0.053 0.043 0.044 0.066 0.067 0.044 0.087 0.064 0.128 0.212 0.108 0.123 0.139 0.14 0.051 0.063 0.024 0.02 0.067 0.216 0.241 0.203 0.238 0.287 0.272 0.456 0.357 0 0.038 0.073 0.088 0.057 0.023 0.006 0.01 0.004 0.003 0.005 0.005 0.011 0.127 0.175 0.369 0.382 0.454 0.533 
0.064 0.081 0 0 0 0 0.01 0.009 0.007 0 0.002 0 0.001 0.004 0 0 0 0 0 0 0 0 0.048 0.051 0.069 0.118 0.083 0.027 0.033 0.011 0.006 0.007 0.005 0.011 0.017 0.02 0.011 0.007 0.001 0.001 0.006 0.021 0.068 0.055 0.042 0.044 0.016 0.011 0.032 0.034 0.046 0.11 0.064 0.042 0.057 0.021 0.032 0.032 0.015 0.016 0.011 0.009 0.009 0.009 0.007 0.006 0.007 0.01 0.009 0.006 0.011 0.006 0 0.003 0.001 0.006 0.027 0.05 0.036 0.017 0.014 0.011 0.01 0.009 0.009 0.009 0.005 0.003 0.002 0.005 0.008 0.004 0 0.004 0.004 0.005 0.014 0.006 0.011 0.038 0.037 0.033 0.022 0.01 0.001 0 0.017 0.039 0.065 0.066 0.129 0.039 0.11 0.036 0.018 0.03 0.056 0.028 0.004 0.005 0.004 0.004 0.001 0.003 0.007 0.009 0.013 0 0 0.108 0.448 1 0.534 0.299 0.232 0.409 0.339 0.144 0.283 0.213 0.146 0.21 0.18 0.139 0.074 0.05 0.086 0.098 0.044 0.032 0.113 0 0 0.018 0.071 0.151 0.236 0.221 0.309 0 0 0.11 0.089 0.106 0 0 0 0 0 0.001 0.004 0.006 0.01 0.032 0.059 0.143 0.206 0.229 0.158 0.156 0.013 0.007 0.008 0.006 0.266 0.261 0.266 0.167 0.156 0.149 0.164 0.173 0.253 0.105 0.12 0.028 0.034 0.026 0.011 0.012 0.03 0.02 0.009 0.005 0.004 0.033 0.015 0.006 0.006 0.013 0.011 0.001 0.002 0.007 0.007 0.005 0.007 0.021 0.02 0.014 0.017 0.037 0.028 0.02 0.044 0.03 0.062 0.109 0.051 0.057 0.055 0.063 0.029 0.031 0.012 0.011 0.034 0.109 0.123 0.11 0.122 0.167 0.148 0.314 0.348 0 0.048 0.082 0.08 0.063 0.021 0.003 0.004 0 0 0.002 0.006 0.008 0.076 0.093 0.215 0.221 0 0 0 0 0.007 0.008 0.004 0 0.004 0.002 0.002 0.005 0 0 0 0 0 0 0 0 0.023 0.031 0.032 0.06 0.039 0.008 0.009 0.003 0 0 0 0.005 0.004 0.005 0.001 0.001 0.001 0 0.01 0.04 0.094 0.072 0.055 0.058 0.021 0.012 0.043 0.05 0.061 0.14 0.081 0.045 0.076 0.033 0.034 0.031 0.014 0.019 0.013 0.006 0.013 0.012 0.015 0.009 0.007 0.012 0.007 0.002 0.005 0.002 0 0 0 0.01 0.037 0.067 0.046 0.02 0.015 0.007 0.013 0.01 0.011 0.006 0.007 0.005 0.001 0.002 0.002 0.001 0 0.001 0.002 0.002 0.002 0.002 0.003 0.009 0.009 0.006 0.004 0.004 0.003 0 0.018 0.05 0.081 0.07 0.143 0.123 0.44 0.118 0.059 0.039 0.074 0.04 0.004 0.008 0.004 0.005 0 0 0.004 0.007 0.014 0 0 0.071 0.24 0.153 0.107 0.109 0.081 0.084 0.071 0.031 0.063 0.061 0.037 0.051 0.039 0.034 0.018 0.016 0.033 0.041 0.009 0.006 0.029 0 0 0.023 0.095 0.183 0.291 0.263 0.321 0 0 0.178 0.133 0.155 0 0 0 0.002 0 0.001 0.001 0.002 0.003 0.009 0.033 0.074 0.079 0.113 0.074 0.073 0.007 0.004 0.005 0.006 0.288 0.317 0.328 0.271 0.29 0.297 0.239 0.217 0.318 0.13 0.135 0.034 0.041 0.033 0.027 0.016 0.027 0.02 0.012 0.007 0.007 0.055 0.02 0.009 0.007 0.016 0.017 0.009 0.005 0.008 0.01 0.013 0.017 0.033 0.043 0.027 0.031 0.059 0.062 0.029 0.065 0.053 0.117 0.16 0.085 0.109 0.111 0.099 0.039 0.048 0.014 0.011 0.056 0.15 0.167 0.147 0.185 0.228 0.188 0.285 0.227 0 0.024 0.049 0.053 0.034 0.01 0.004 0.01 0.002 0.001 0.002 0.004 0.005 0.095 0.124 0.257 0.265 0.299 0.322 
0.04 0.043 0 0 0 0 0.005 0.008 0.005 0 0.003 0.001 0.003 0.007 0 0 0 0 0 0 0 0 0.024 0.028 0.051 0.084 0.052 0.014 0.021 0.009 0.005 0.007 0.003 0.014 0.013 0.019 0.01 0.006 0.003 0.001 0.005 0.021 0.051 0.046 0.032 0.033 0.01 0.004 0.024 0.024 0.038 0.067 0.032 0.021 0.034 0.015 0.02 0.028 0.011 0.009 0.009 0.006 0.01 0.01 0.008 0.007 0.003 0.01 0.012 0.011 0.01 0.003 0 0.002 0 0.006 0.022 0.036 0.027 0.009 0.007 0.006 0.007 0.005 0.006 0.004 0.006 0.002 0 0.003 0.005 0.003 0 0.005 0.007 0.007 0.009 0.005 0.009 0.028 0.029 0.026 0.017 0.008 0.003 0 0.015 0.027 0.044 0.038 0.077 0.02 0.069 0.018 0.006 0.024 0.038 0.015 0.001 0.001 0.001 0.001 0 0 0.002 0.003 0.007 0 0 0.087 0.302 0.419 1 0.375 0.172 0.286 0.536 0.169 0.19 0.146 0.111 0.135 0.112 0.09 0.047 0.033 0.057 0.071 0.034 0.026 0.088 0 0 0.013 0.043 0.091 0.143 0.13 0.185 0 0 0.071 0.06 0.078 0 0 0 0 0.001 0.001 0.003 0.005 0.009 0.022 0.048 0.098 0.141 0.148 0.116 0.11 0.017 0.009 0.003 0.004 0.157 0.15 0.154 0.104 0.092 0.091 0.099 0.099 0.147 0.065 0.062 0.014 0.018 0.014 0.01 0.007 0.028 0.017 0.004 0.004 0.002 0.027 0.007 0.004 0.002 0.009 0.01 0.005 0.002 0.007 0.007 0.008 0.005 0.009 0.012 0.012 0.012 0.02 0.02 0.009 0.027 0.02 0.045 0.061 0.035 0.047 0.046 0.039 0.018 0.025 0.007 0.006 0.025 0.069 0.073 0.07 0.08 0.1 0.082 0.192 0.212 0 0.036 0.056 0.072 0.039 0.015 0.003 0.007 0.002 0.002 0.001 0.002 0.01 0.049 0.066 0.124 0.13 0 0 0 0 0.003 0.004 0.002 0 0.001 0.002 0.002 0.003 0 0 0 0 0 0 0 0 0.011 0.021 0.02 0.035 0.024 0.008 0.01 0.004 0.004 0.004 0.003 0.008 0.006 0.011 0.005 0.004 0.001 0 0.004 0.022 0.049 0.04 0.03 0.032 0.006 0.004 0.024 0.028 0.038 0.079 0.038 0.02 0.042 0.015 0.015 0.02 0.008 0.009 0.008 0.002 0.006 0.006 0.005 0.004 0.003 0.005 0.005 0.005 0.005 0.002 0 0.002 0.001 0.006 0.02 0.032 0.027 0.006 0.005 0.003 0.006 0.003 0.004 0.003 0.004 0.003 0.001 0.002 0.002 0.002 0 0.003 0.003 0.004 0.005 0.002 0.003 0.014 0.014 0.014 0.013 0.005 0.003 0 0.007 0.018 0.041 0.041 0.072 0.053 0.168 0.052 0.03 0.021 0.04 0.02 0 0.002 0.001 0.001 0 0 0.002 0.004 0.008 0 0 0.047 0.158 0.103 0.073 0.068 0.057 0.06 0.047 0.019 0.052 0.049 0.035 0.043 0.031 0.027 0.016 0.008 0.021 0.024 0.014 0.012 0.025 0 0 0.014 0.061 0.095 0.16 0.14 0.198 0 0 0.09 0.072 0.091 0.001 0.001 0.001 0.003 0.002 0.001 0.002 0.003 0.008 0.023 0.031 0.057 0.058 0.078 0.041 0.041 0.005 0.003 0.003 0.004 0.168 0.177 0.176 0.145 0.148 0.14 0.138 0.119 0.175 0.086 0.069 0.011 0.013 0.012 0.006 0.007 0.02 0.022 0.005 0.004 0.004 0.039 0.013 0.005 0.004 0.014 0.011 0.005 0.001 0.007 0.009 0.006 0.007 0.024 0.03 0.017 0.024 0.042 0.04 0.024 0.046 0.029 0.068 0.095 0.064 0.059 0.066 0.087 0.033 0.028 0.008 0.008 0.026 0.095 0.107 0.089 0.096 0.122 0.107 0.179 0.145 0 0.017 0.028 0.032 0.016 0.006 0.002 0.01 0.002 0.002 0.004 0.001 0.007 0.051 0.07 0.135 0.14 0.183 0.195 
0.058 0.058 0 0 0 0 0.008 0.009 0.006 0 0.002 0.001 0.004 0.008 0 0 0 0 0 0 0 0 0.025 0.03 0.03 0.065 0.046 0.019 0.019 0.002 0.001 0.001 0 0.009 0.012 0.012 0.006 0.005 0.001 0.001 0.006 0.025 0.058 0.05 0.026 0.031 0.013 0.006 0.028 0.032 0.033 0.082 0.053 0.035 0.043 0.017 0.025 0.023 0.013 0.016 0.013 0.008 0.011 0.014 0.014 0.012 0.008 0.013 0.011 0.007 0.009 0.002 0 0.001 0.001 0.008 0.028 0.041 0.028 0.013 0.008 0.007 0.011 0.007 0.007 0.004 0.004 0.002 0.001 0 0.002 0.001 0 0.004 0.008 0.009 0.009 0.006 0.009 0.025 0.024 0.024 0.017 0.005 0.002 0 0.015 0.029 0.05 0.042 0.079 0.021 0.067 0.019 0.007 0.031 0.048 0.029 0.002 0.006 0 0 0 0.001 0.001 0.004 0.007 0 0 0.116 0.443 0.315 0.526 1 0.331 0.23 0.306 0.105 0.155 0.119 0.083 0.115 0.099 0.07 0.032 0.026 0.046 0.06 0.025 0.021 0.064 0 0 0.019 0.052 0.097 0.162 0.147 0.209 0 0 0.069 0.057 0.069 0 0.001 0.001 0.003 0.003 0.002 0.001 0.004 0.005 0.013 0.034 0.081 0.118 0.125 0.089 0.086 0.008 0.004 0.004 0.005 0.172 0.179 0.183 0.114 0.106 0.092 0.112 0.119 0.176 0.064 0.082 0.018 0.023 0.02 0.012 0.01 0.02 0.014 0.004 0.003 0.002 0.03 0.007 0.004 0.002 0.012 0.007 0.005 0.001 0.006 0.006 0.012 0.008 0.021 0.028 0.022 0.021 0.027 0.032 0.022 0.037 0.026 0.049 0.08 0.054 0.052 0.056 0.054 0.019 0.024 0.01 0.007 0.035 0.08 0.087 0.083 0.105 0.117 0.11 0.197 0.204 0 0.042 0.043 0.047 0.024 0.008 0.005 0.01 0.004 0.003 0.006 0.005 0.008 0.064 0.074 0.144 0.147 0 0 0 0 0.001 0.001 0.001 0 0 0.002 0.002 0.004 0 0 0 0 0 0 0 0 0.024 0.025 0.037 0.061 0.041 0.008 0.01 0.006 0.004 0.004 0.003 0.005 0.004 0.008 0.006 0.004 0.001 0 0.01 0.027 0.064 0.047 0.033 0.032 0.015 0.011 0.031 0.032 0.039 0.099 0.054 0.036 0.047 0.013 0.021 0.023 0.006 0.005 0.004 0.001 0.005 0.002 0.002 0.004 0.001 0.001 0.002 0.003 0.005 0.001 0 0.001 0 0.005 0.023 0.04 0.032 0.015 0.013 0.005 0.012 0.006 0.005 0.007 0.006 0.002 0.001 0.001 0.001 0 0 0.001 0.002 0.003 0.003 0.002 0.003 0.012 0.014 0.013 0.012 0.005 0.001 0 0.021 0.034 0.052 0.046 0.087 0.043 0.154 0.045 0.026 0.02 0.048 0.027 0.002 0.004 0.002 0.002 0 0 0.001 0.003 0.011 0 0 0.043 0.172 0.115 0.075 0.069 0.06 0.067 0.052 0.03 0.065 0.063 0.034 0.047 0.039 0.029 0.019 0.016 0.033 0.039 0.015 0.012 0.04 0 0 0.02 0.066 0.113 0.188 0.174 0.242 0 0 0.108 0.083 0.093 0.001 0.001 0.001 0.001 0 0 0.002 0.002 0.009 0.014 0.031 0.064 0.082 0.113 0.076 0.075 0.009 0.005 0.005 0.004 0.215 0.206 0.211 0.152 0.152 0.151 0.153 0.144 0.202 0.083 0.093 0.016 0.017 0.017 0.014 0.007 0.021 0.02 0.008 0.004 0.004 0.031 0.012 0.007 0.004 0.005 0.01 0.005 0.003 0.002 0.008 0.005 0.005 0.011 0.016 0.015 0.013 0.028 0.021 0.014 0.036 0.03 0.044 0.085 0.046 0.055 0.056 0.06 0.023 0.025 0.005 0.003 0.031 0.099 0.104 0.086 0.101 0.12 0.117 0.212 0.17 0 0.028 0.043 0.048 0.033 0.012 0.005 0.003 0.004 0.003 0.003 0.001 0.002 0.064 0.076 0.167 0.174 0.211 0.243 
0.035 0.042 0 0 0 0 0.003 0.004 0.002 0 0.001 0.001 0.001 0.005 0 0 0 0 0 0 0 0 0.031 0.037 0.045 0.086 0.063 0.022 0.022 0.011 0.005 0.009 0.007 0.011 0.014 0.014 0.009 0.008 0.004 0.001 0.005 0.021 0.057 0.055 0.038 0.039 0.013 0.004 0.033 0.039 0.043 0.092 0.04 0.022 0.043 0.015 0.018 0.017 0.007 0.01 0.01 0.002 0.007 0.007 0.007 0.005 0.004 0.005 0.006 0.005 0.004 0.001 0 0.003 0 0.009 0.027 0.047 0.035 0.015 0.009 0.007 0.014 0.007 0.004 0.004 0.002 0.003 0.001 0.002 0.005 0 0 0.005 0.006 0.011 0.01 0.007 0.013 0.03 0.027 0.024 0.018 0.006 0.003 0 0.013 0.023 0.043 0.039 0.075 0.015 0.067 0.016 0.007 0.017 0.037 0.016 0.001 0.003 0.002 0.002 0 0.003 0.003 0.003 0.007 0 0 0.104 0.438 0.3 0.304 0.413 1 0.382 0.223 0.081 0.269 0.193 0.146 0.209 0.178 0.142 0.061 0.043 0.086 0.084 0.033 0.023 0.069 0 0 0.011 0.04 0.096 0.148 0.149 0.206 0 0 0.082 0.067 0.065 0 0 0 0 0 0.001 0.005 0.006 0.009 0.028 0.051 0.119 0.187 0.163 0.107 0.107 0.015 0.009 0.011 0.007 0.166 0.164 0.17 0.11 0.101 0.091 0.111 0.11 0.165 0.063 0.075 0.012 0.015 0.014 0.009 0.008 0.013 0.008 0.005 0.004 0.004 0.023 0.012 0.006 0.004 0.008 0.007 0.004 0 0.001 0.005 0.01 0.01 0.021 0.024 0.017 0.018 0.032 0.034 0.021 0.035 0.028 0.053 0.086 0.04 0.046 0.042 0.049 0.019 0.025 0.003 0.003 0.017 0.075 0.087 0.084 0.103 0.112 0.112 0.21 0.211 0 0.042 0.061 0.071 0.047 0.019 0.004 0.004 0.001 0.001 0.001 0.001 0.007 0.041 0.058 0.146 0.149 0 0 0 0 0.002 0.002 0.001 0 0.001 0.003 0.002 0.003 0 0 0 0 0 0 0 0 0.018 0.019 0.017 0.04 0.031 0.013 0.008 0.005 0.004 0.005 0.003 0.005 0.004 0.007 0.004 0.002 0 0 0.005 0.021 0.058 0.034 0.025 0.032 0.012 0.007 0.024 0.03 0.032 0.092 0.049 0.027 0.041 0.018 0.022 0.02 0.006 0.004 0.005 0.003 0.004 0.004 0.004 0.006 0.002 0.004 0.003 0.004 0.003 0.002 0 0.001 0 0.006 0.02 0.036 0.031 0.007 0.005 0.004 0.005 0.003 0.003 0.003 0.002 0.003 0 0.001 0.002 0 0 0.001 0.002 0.001 0.005 0.002 0.002 0.01 0.01 0.009 0.007 0.002 0 0 0.015 0.028 0.046 0.039 0.094 0.041 0.137 0.04 0.019 0.02 0.043 0.021 0.002 0.003 0.003 0.003 0.003 0.003 0.004 0.005 0.007 0 0 0.049 0.168 0.097 0.079 0.078 0.065 0.068 0.053 0.025 0.059 0.049 0.026 0.049 0.036 0.027 0.011 0.012 0.027 0.033 0.01 0.007 0.028 0 0 0.014 0.063 0.097 0.171 0.161 0.23 0 0 0.103 0.083 0.082 0 0 0 0 0 0.002 0.002 0.003 0.005 0.014 0.025 0.057 0.056 0.088 0.052 0.052 0.002 0.002 0.003 0.005 0.196 0.201 0.206 0.143 0.13 0.132 0.137 0.137 0.194 0.084 0.08 0.019 0.021 0.018 0.013 0.009 0.021 0.023 0.011 0.008 0.005 0.04 0.017 0.008 0.009 0.014 0.011 0.007 0.001 0.004 0.007 0.009 0.008 0.018 0.029 0.025 0.026 0.041 0.037 0.024 0.054 0.042 0.075 0.097 0.055 0.071 0.078 0.09 0.039 0.043 0.011 0.009 0.032 0.106 0.113 0.089 0.115 0.133 0.108 0.208 0.16 0 0.017 0.034 0.039 0.023 0.011 0.003 0.004 0.002 0.001 0.001 0.001 0.003 0.052 0.067 0.159 0.161 0.206 0.239 
0.036 0.046 0 0 0 0 0.004 0.004 0.006 0 0.002 0.003 0.002 0.005 0 0 0 0 0 0 0 0 0.037 0.036 0.08 0.138 0.097 0.029 0.037 0.015 0.009 0.012 0.005 0.017 0.025 0.023 0.019 0.01 0.005 0.001 0.007 0.025 0.051 0.049 0.033 0.025 0.008 0.007 0.027 0.03 0.044 0.083 0.044 0.027 0.04 0.016 0.018 0.016 0.011 0.01 0.006 0.006 0.008 0.008 0.009 0.012 0.006 0.008 0.009 0.011 0.018 0.009 0 0.001 0 0.006 0.032 0.038 0.025 0.005 0.005 0.004 0.004 0.002 0.001 0.002 0.002 0 0 0.002 0.006 0.002 0.001 0.006 0.006 0.011 0.017 0.007 0.015 0.05 0.049 0.041 0.037 0.015 0.005 0 0.011 0.023 0.039 0.038 0.067 0.017 0.056 0.015 0.009 0.015 0.038 0.021 0.002 0.004 0.002 0.004 0.002 0.002 0.005 0.005 0.005 0 0 0.094 0.276 0.395 0.365 0.214 0.296 1 0.374 0.152 0.617 0.439 0.349 0.532 0.378 0.304 0.122 0.07 0.135 0.14 0.053 0.037 0.125 0 0 0.014 0.047 0.086 0.146 0.133 0.198 0 0 0.057 0.045 0.059 0 0 0 0.002 0 0 0 0.002 0.008 0.047 0.089 0.209 0.32 0.23 0.172 0.172 0.02 0.01 0.006 0.003 0.171 0.161 0.166 0.109 0.097 0.089 0.098 0.108 0.156 0.059 0.069 0.017 0.023 0.018 0.011 0.008 0.015 0.006 0.003 0.003 0.002 0.021 0.011 0.004 0.003 0.005 0.009 0.004 0.003 0.004 0.007 0.007 0.006 0.014 0.016 0.012 0.014 0.019 0.024 0.011 0.024 0.021 0.052 0.08 0.032 0.038 0.041 0.041 0.015 0.018 0.006 0.005 0.023 0.071 0.083 0.086 0.092 0.109 0.101 0.199 0.222 0 0.061 0.057 0.107 0.076 0.027 0.01 0.005 0.002 0.003 0.003 0 0.013 0.044 0.058 0.132 0.134 0 0 0 0 0.004 0.004 0.001 0 0.003 0.006 0.002 0.005 0 0 0 0 0 0 0 0 0.016 0.018 0.025 0.042 0.033 0.007 0.011 0.003 0.002 0.002 0.002 0.005 0.009 0.009 0.007 0.004 0 0 0.009 0.02 0.06 0.043 0.03 0.032 0.011 0.005 0.023 0.028 0.037 0.087 0.056 0.036 0.045 0.017 0.024 0.022 0.012 0.007 0.005 0.004 0.009 0.006 0.004 0.005 0.001 0.005 0.002 0.005 0.005 0.004 0 0 0 0.004 0.019 0.039 0.031 0.015 0.009 0.005 0.012 0.01 0.008 0.004 0.003 0.003 0.002 0.002 0.003 0 0 0.001 0.003 0.007 0.005 0.002 0.007 0.016 0.016 0.016 0.01 0.006 0.002 0 0.017 0.027 0.049 0.044 0.098 0.054 0.176 0.048 0.025 0.025 0.039 0.02 0 0.002 0.001 0.001 0.001 0 0.002 0.005 0.007 0 0 0.032 0.153 0.099 0.065 0.068 0.058 0.063 0.048 0.025 0.057 0.045 0.027 0.04 0.038 0.03 0.014 0.012 0.024 0.031 0.016 0.015 0.032 0 0 0.022 0.072 0.126 0.196 0.176 0.208 0 0 0.115 0.092 0.107 0 0 0 0.001 0 0 0 0 0.003 0.008 0.015 0.043 0.062 0.081 0.052 0.051 0.004 0.003 0.003 0.004 0.187 0.216 0.217 0.165 0.17 0.169 0.164 0.157 0.214 0.098 0.099 0.018 0.025 0.02 0.014 0.008 0.021 0.025 0.011 0.012 0.011 0.051 0.02 0.014 0.005 0.013 0.016 0.009 0.002 0.004 0.014 0.011 0.013 0.028 0.036 0.027 0.027 0.045 0.041 0.026 0.061 0.042 0.078 0.102 0.086 0.095 0.116 0.14 0.056 0.061 0.009 0.009 0.032 0.141 0.148 0.113 0.122 0.153 0.118 0.188 0.147 0 0.017 0.039 0.03 0.018 0.012 0.002 0.01 0.004 0.003 0.005 0.003 0.005 0.053 0.07 0.172 0.176 0.201 0.21 
0.031 0.042 0 0 0 0 0.003 0.004 0.002 0 0.003 0.004 0.002 0.006 0 0 0 0 0 0 0 0 0.027 0.029 0.056 0.1 0.071 0.023 0.033 0.014 0.005 0.006 0.003 0.015 0.021 0.022 0.018 0.015 0.005 0.002 0.004 0.019 0.047 0.032 0.025 0.032 0.011 0.007 0.023 0.026 0.034 0.075 0.035 0.017 0.033 0.014 0.014 0.013 0.008 0.007 0.006 0.005 0.005 0.005 0.005 0.01 0.006 0.004 0.011 0.015 0.012 0.004 0 0 0 0.006 0.021 0.035 0.029 0.011 0.009 0.006 0.007 0.006 0.005 0.002 0.004 0.003 0.003 0.007 0.007 0.004 0.002 0.009 0.009 0.01 0.014 0.01 0.015 0.047 0.043 0.041 0.028 0.015 0.004 0 0.012 0.025 0.046 0.041 0.071 0.026 0.063 0.011 0.006 0.02 0.038 0.018 0.001 0.001 0.002 0.002 0.001 0.001 0.001 0.006 0.01 0 0 0.077 0.253 0.331 0.738 0.287 0.173 0.377 1 0.335 0.252 0.19 0.133 0.21 0.164 0.134 0.078 0.059 0.081 0.086 0.049 0.04 0.133 0 0 0.011 0.048 0.084 0.13 0.119 0.173 0 0 0.059 0.051 0.052 0 0 0 0.002 0.001 0 0.004 0.005 0.011 0.03 0.059 0.108 0.163 0.167 0.136 0.131 0.006 0.001 0.003 0.003 0.142 0.141 0.147 0.093 0.083 0.08 0.085 0.086 0.134 0.053 0.062 0.011 0.017 0.01 0.004 0.006 0.015 0.009 0.006 0.004 0.003 0.022 0.013 0.008 0.004 0.008 0.011 0.007 0.001 0.003 0.01 0.009 0.01 0.015 0.014 0.01 0.014 0.018 0.026 0.012 0.024 0.023 0.04 0.062 0.029 0.039 0.04 0.046 0.014 0.017 0.003 0.002 0.014 0.066 0.073 0.06 0.076 0.095 0.091 0.175 0.19 0 0.038 0.053 0.064 0.036 0.015 0.003 0.007 0.003 0.002 0.003 0 0.012 0.035 0.05 0.115 0.119 0 0 0 0 0.003 0.002 0.002 0 0 0.001 0.003 0.005 0 0 0 0 0 0 0 0 0.015 0.016 0.017 0.034 0.029 0.009 0.006 0.001 0 0.001 0.001 0.004 0.006 0.005 0.006 0.006 0 0 0.009 0.028 0.064 0.045 0.031 0.042 0.019 0.012 0.031 0.033 0.034 0.084 0.047 0.03 0.041 0.014 0.016 0.016 0.007 0.008 0.006 0.002 0.004 0.004 0.004 0.004 0.002 0.003 0.003 0.003 0.003 0.003 0 0 0 0.009 0.03 0.044 0.032 0.018 0.017 0.012 0.014 0.011 0.009 0.01 0.009 0.006 0 0 0 0 0 0 0.001 0.001 0.002 0 0.001 0.009 0.008 0.008 0.008 0.003 0 0 0.01 0.022 0.052 0.047 0.09 0.045 0.156 0.054 0.034 0.02 0.051 0.038 0.003 0.007 0.005 0.004 0.004 0.005 0.008 0.012 0.02 0 0 0.04 0.135 0.09 0.054 0.044 0.054 0.055 0.036 0.013 0.047 0.045 0.022 0.031 0.031 0.024 0.013 0.009 0.021 0.025 0.01 0.005 0.024 0 0 0.009 0.04 0.098 0.155 0.139 0.184 0 0 0.095 0.084 0.093 0.001 0.001 0.001 0.003 0.002 0.002 0 0 0.002 0.009 0.022 0.051 0.056 0.072 0.042 0.042 0.006 0.006 0.006 0.004 0.159 0.165 0.173 0.136 0.127 0.127 0.128 0.112 0.162 0.069 0.072 0.01 0.014 0.011 0.007 0.004 0.014 0.018 0.006 0.005 0.003 0.039 0.013 0.005 0.003 0.008 0.011 0.002 0.001 0.003 0.003 0.005 0.009 0.02 0.024 0.023 0.023 0.034 0.034 0.019 0.042 0.038 0.064 0.09 0.066 0.07 0.073 0.094 0.037 0.045 0.005 0.004 0.027 0.087 0.097 0.083 0.095 0.112 0.098 0.164 0.13 0 0.017 0.032 0.034 0.021 0.011 0 0.009 0.001 0.001 0.001 0.002 0.003 0.045 0.054 0.136 0.14 0.17 0.189 
0.015 0.017 0 0 0 0 0.006 0.008 0.003 0 0.004 0.002 0.004 0.009 0 0 0 0 0 0 0 0 0.018 0.017 0.062 0.103 0.077 0.023 0.075 0.021 0.015 0.018 0.016 0.034 0.04 0.045 0.035 0.029 0.007 0.001 0.001 0.01 0.023 0.012 0.009 0.014 0.003 0.001 0.008 0.009 0.01 0.029 0.017 0.006 0.012 0.004 0.006 0.008 0.006 0.005 0.007 0.002 0.006 0.009 0.012 0.016 0.004 0.008 0.017 0.023 0.016 0.005 0 0.004 0.003 0 0.007 0.011 0.009 0.005 0.002 0.003 0.003 0.003 0.001 0.001 0.002 0.001 0.002 0.006 0.008 0.003 0.003 0.007 0.013 0.02 0.021 0.005 0.021 0.087 0.086 0.082 0.061 0.025 0.005 0 0.007 0.01 0.016 0.015 0.024 0.007 0.02 0.005 0.001 0.006 0.011 0.004 0 0.001 0.001 0.001 0 0 0.001 0 0.002 0 0 0.029 0.094 0.117 0.228 0.083 0.057 0.147 0.321 1 0.12 0.095 0.067 0.095 0.102 0.091 0.086 0.107 0.097 0.112 0.099 0.078 0.294 0 0 0.004 0.018 0.033 0.054 0.051 0.067 0 0 0.02 0.019 0.022 0 0 0 0 0 0 0.003 0.004 0.006 0.011 0.025 0.061 0.092 0.106 0.155 0.149 0.007 0.003 0.003 0.003 0.063 0.063 0.063 0.043 0.038 0.038 0.035 0.037 0.062 0.026 0.023 0.005 0.005 0.003 0.003 0.003 0.008 0.004 0.003 0.002 0.002 0.012 0.004 0.003 0.001 0.004 0.004 0.001 0 0.001 0.005 0.007 0.006 0.007 0.006 0.003 0.004 0.011 0.011 0.004 0.013 0.013 0.022 0.029 0.017 0.02 0.02 0.019 0.01 0.01 0.001 0.001 0.005 0.032 0.035 0.035 0.036 0.043 0.039 0.068 0.077 0 0.039 0.041 0.065 0.04 0.019 0.004 0.003 0 0.001 0.004 0.004 0.027 0.017 0.023 0.05 0.051 0 0 0 0 0.001 0.001 0 0 0 0.002 0.002 0.003 0 0 0 0 0 0 0 0 0.009 0.011 0.007 0.015 0.009 0.002 0.005 0.003 0.002 0.002 0.001 0.002 0.001 0.003 0.003 0.003 0 0 0.004 0.007 0.021 0.018 0.012 0.017 0.004 0.003 0.009 0.009 0.016 0.028 0.015 0.012 0.014 0.003 0.005 0.009 0.002 0.001 0.001 0.002 0.002 0.001 0.001 0.001 0 0.001 0.002 0.002 0.002 0.001 0 0.001 0 0.001 0.007 0.017 0.009 0.003 0.005 0.003 0.002 0.003 0.003 0.003 0.001 0.001 0 0 0.001 0.001 0 0.001 0.001 0.001 0.001 0 0 0.007 0.007 0.005 0.004 0.002 0 0 0.003 0.009 0.019 0.014 0.03 0.024 0.054 0.019 0.01 0.01 0.019 0.013 0 0.001 0 0 0 0 0.001 0.001 0.005 0 0 0.014 0.059 0.033 0.021 0.027 0.026 0.025 0.017 0.008 0.023 0.018 0.017 0.014 0.014 0.014 0.009 0.007 0.009 0.013 0.007 0.006 0.013 0 0 0.005 0.017 0.032 0.06 0.05 0.07 0 0 0.037 0.03 0.034 0 0 0 0.002 0 0 0.001 0.001 0.002 0.006 0.01 0.021 0.023 0.034 0.02 0.02 0.003 0.001 0 0 0.063 0.064 0.066 0.05 0.048 0.051 0.046 0.048 0.064 0.022 0.019 0.006 0.009 0.006 0.005 0.004 0.009 0.008 0.005 0.003 0.003 0.013 0.007 0.004 0.003 0.006 0.005 0.002 0 0 0.003 0.005 0.005 0.01 0.015 0.011 0.013 0.016 0.017 0.01 0.021 0.023 0.033 0.034 0.031 0.031 0.041 0.062 0.029 0.032 0 0 0.002 0.043 0.048 0.032 0.033 0.047 0.045 0.062 0.054 0 0.007 0.012 0.013 0.011 0.004 0.002 0.004 0.004 0.003 0.003 0.001 0.002 0.017 0.024 0.051 0.052 0.068 0.069 
0.034 0.051 0 0 0 0 0.007 0.007 0.005 0 0.005 0.001 0.004 0.013 0 0 0 0 0 0 0 0 0.061 0.068 0.103 0.184 0.13 0.041 0.06 0.022 0.013 0.01 0.008 0.029 0.038 0.038 0.019 0.015 0.005 0 0.004 0.017 0.052 0.039 0.034 0.032 0.007 0.004 0.026 0.029 0.032 0.08 0.034 0.017 0.039 0.016 0.014 0.012 0.01 0.012 0.018 0.007 0.008 0.012 0.017 0.017 0.011 0.013 0.02 0.018 0.028 0.015 0 0.004 0.003 0.006 0.019 0.035 0.028 0.013 0.011 0.01 0.012 0.008 0.005 0.007 0.009 0.004 0.005 0.007 0.016 0.008 0.004 0.013 0.02 0.023 0.028 0.018 0.027 0.08 0.075 0.073 0.051 0.027 0.003 0 0.009 0.021 0.043 0.043 0.084 0.013 0.062 0.015 0.007 0.019 0.04 0.019 0.001 0.003 0.002 0.002 0 0 0.002 0.003 0.007 0 0 0.055 0.211 0.285 0.233 0.148 0.185 0.587 0.235 0.11 1 0.7 0.508 0.579 0.533 0.411 0.191 0.1 0.171 0.171 0.09 0.075 0.155 0 0 0.014 0.043 0.081 0.134 0.13 0.172 0 0 0.067 0.056 0.057 0 0 0 0 0 0 0.002 0.006 0.017 0.06 0.141 0.296 0.507 0.331 0.241 0.237 0.022 0.012 0.008 0.004 0.135 0.145 0.15 0.101 0.092 0.088 0.092 0.092 0.145 0.052 0.056 0.009 0.01 0.008 0.007 0.005 0.012 0.01 0.004 0.005 0.003 0.024 0.011 0.005 0.002 0.004 0.009 0.001 0.003 0.002 0.005 0.013 0.012 0.021 0.018 0.012 0.013 0.026 0.031 0.011 0.028 0.026 0.056 0.066 0.037 0.048 0.05 0.048 0.023 0.023 0.005 0.005 0.016 0.069 0.07 0.069 0.08 0.091 0.094 0.179 0.222 0 0.089 0.101 0.129 0.082 0.027 0.008 0.007 0.001 0.001 0.004 0.002 0.018 0.038 0.053 0.124 0.13 0 0 0 0 0.001 0.001 0.002 0 0 0.006 0.003 0.006 0 0 0 0 0 0 0 0 0.017 0.021 0.017 0.03 0.022 0.01 0.005 0.002 0.002 0.002 0 0.003 0.003 0.003 0.003 0.002 0 0 0.003 0.016 0.038 0.029 0.027 0.025 0.012 0.009 0.022 0.022 0.026 0.076 0.038 0.031 0.042 0.016 0.023 0.026 0.008 0.006 0.002 0.001 0.005 0.005 0.002 0.001 0.002 0.003 0.002 0.001 0.001 0 0 0 0 0.009 0.018 0.027 0.017 0.011 0.008 0.003 0.007 0.004 0.004 0.003 0.006 0.003 0.001 0 0 0 0 0.001 0.001 0.001 0.001 0.001 0.002 0.006 0.006 0.006 0.004 0 0 0 0.013 0.019 0.034 0.037 0.084 0.044 0.146 0.048 0.026 0.018 0.035 0.017 0.001 0.002 0.001 0 0 0.001 0.002 0.003 0.005 0 0 0.039 0.137 0.093 0.055 0.054 0.044 0.052 0.036 0.019 0.052 0.048 0.032 0.03 0.029 0.023 0.013 0.009 0.025 0.031 0.007 0.004 0.023 0 0 0.023 0.053 0.095 0.169 0.14 0.18 0 0 0.089 0.072 0.082 0 0 0 0.003 0.001 0.002 0.001 0.001 0.002 0.007 0.019 0.049 0.059 0.081 0.045 0.045 0.002 0.002 0.006 0.006 0.166 0.186 0.189 0.14 0.136 0.132 0.132 0.127 0.176 0.089 0.08 0.012 0.016 0.013 0.011 0.004 0.028 0.044 0.017 0.012 0.008 0.09 0.036 0.02 0.013 0.026 0.023 0.013 0.005 0.01 0.012 0.01 0.017 0.038 0.051 0.039 0.043 0.067 0.063 0.033 0.078 0.077 0.125 0.138 0.139 0.149 0.159 0.21 0.1 0.108 0.015 0.013 0.035 0.161 0.174 0.116 0.125 0.142 0.129 0.16 0.134 0 0.014 0.02 0.039 0.024 0.011 0.002 0.018 0.009 0.007 0.007 0 0.003 0.055 0.075 0.139 0.14 0.167 0.18 
0.033 0.046 0 0 0 0 0.003 0.004 0.004 0 0.002 0.003 0.003 0.008 0 0 0 0 0 0 0 0 0.053 0.06 0.091 0.181 0.129 0.048 0.047 0.019 0.012 0.012 0.005 0.018 0.023 0.026 0.017 0.013 0.005 0.004 0.005 0.02 0.037 0.033 0.021 0.025 0.008 0.001 0.014 0.014 0.03 0.065 0.032 0.02 0.035 0.01 0.017 0.016 0.009 0.005 0.004 0.004 0.005 0.009 0.009 0.009 0.004 0.006 0.008 0.018 0.018 0.008 0 0.004 0.001 0.003 0.019 0.026 0.022 0.01 0.008 0.004 0.008 0.005 0.007 0.006 0.006 0.003 0.002 0.005 0.009 0.001 0 0.009 0.009 0.015 0.023 0.01 0.014 0.064 0.058 0.054 0.038 0.017 0.004 0 0.004 0.01 0.03 0.027 0.059 0.012 0.054 0.015 0.01 0.017 0.029 0.013 0 0.003 0.001 0.001 0 0.001 0.001 0.002 0.007 0 0 0.049 0.185 0.221 0.188 0.124 0.154 0.427 0.184 0.089 0.648 1 0.422 0.387 0.339 0.254 0.133 0.081 0.152 0.165 0.071 0.057 0.163 0 0 0.012 0.043 0.067 0.123 0.106 0.163 0 0 0.052 0.046 0.047 0.001 0.001 0.001 0.001 0 0 0.008 0.011 0.02 0.089 0.174 0.381 0.512 0.329 0.24 0.233 0.022 0.013 0.01 0.008 0.141 0.129 0.133 0.08 0.07 0.072 0.08 0.086 0.126 0.048 0.057 0.009 0.012 0.014 0.008 0.008 0.016 0.009 0.005 0.003 0.003 0.025 0.01 0.006 0.003 0.006 0.009 0.003 0 0.001 0.007 0.006 0.006 0.013 0.018 0.013 0.013 0.02 0.025 0.011 0.027 0.02 0.042 0.062 0.029 0.039 0.043 0.034 0.012 0.014 0.007 0.005 0.017 0.056 0.066 0.059 0.069 0.08 0.077 0.171 0.216 0 0.078 0.092 0.135 0.087 0.031 0.01 0.004 0.002 0.002 0.004 0.003 0.014 0.036 0.048 0.103 0.106 0 0 0 0 0.004 0.005 0.005 0 0.002 0.004 0.002 0.007 0 0 0 0 0 0 0 0 0.006 0.015 0.018 0.033 0.018 0.006 0.008 0.001 0.001 0.001 0.001 0.002 0.003 0.005 0.004 0.004 0 0 0.006 0.018 0.045 0.044 0.034 0.031 0.008 0.007 0.03 0.034 0.037 0.073 0.051 0.033 0.039 0.013 0.024 0.027 0.014 0.01 0.005 0.005 0.008 0.006 0.005 0.005 0.006 0.007 0.006 0.002 0.004 0.002 0 0 0 0.009 0.019 0.031 0.021 0.012 0.01 0.006 0.011 0.008 0.007 0.003 0.005 0.004 0.002 0.001 0.001 0.002 0.001 0.002 0.002 0.002 0.004 0.003 0.003 0.012 0.011 0.012 0.009 0.002 0 0 0.009 0.019 0.039 0.039 0.083 0.038 0.113 0.038 0.023 0.018 0.038 0.018 0 0.002 0.003 0.002 0.001 0.001 0 0.001 0.004 0 0 0.035 0.128 0.08 0.053 0.054 0.043 0.049 0.038 0.016 0.047 0.044 0.028 0.034 0.029 0.024 0.013 0.014 0.019 0.022 0.012 0.009 0.026 0 0 0.016 0.04 0.106 0.16 0.144 0.172 0 0 0.095 0.074 0.092 0.001 0.001 0.001 0.002 0 0.001 0 0.003 0.003 0.008 0.02 0.048 0.049 0.067 0.047 0.044 0.006 0.003 0.009 0.011 0.16 0.18 0.183 0.134 0.127 0.122 0.129 0.123 0.175 0.099 0.084 0.013 0.017 0.015 0.014 0.007 0.029 0.041 0.018 0.017 0.013 0.087 0.037 0.016 0.013 0.029 0.023 0.012 0.012 0.014 0.013 0.016 0.023 0.04 0.05 0.039 0.035 0.068 0.069 0.043 0.08 0.067 0.134 0.132 0.156 0.167 0.197 0.241 0.102 0.11 0.012 0.012 0.033 0.173 0.19 0.121 0.145 0.146 0.141 0.163 0.117 0 0.019 0.028 0.029 0.013 0.008 0.002 0.017 0.007 0.005 0.008 0.002 0.003 0.054 0.071 0.14 0.143 0.162 0.169 
0.028 0.026 0 0 0 0 0.005 0.004 0.004 0 0.003 0.002 0.003 0.007 0 0 0 0 0 0 0 0 0.035 0.04 0.064 0.12 0.077 0.015 0.029 0.013 0.008 0.01 0.006 0.013 0.013 0.014 0.013 0.009 0.002 0.001 0.002 0.012 0.033 0.025 0.019 0.021 0.005 0.002 0.017 0.019 0.019 0.042 0.025 0.012 0.027 0.007 0.011 0.013 0.006 0.008 0.006 0.001 0.003 0.004 0.005 0.006 0.002 0.006 0.005 0.008 0.01 0.003 0 0 0 0.009 0.02 0.028 0.018 0.013 0.009 0.004 0.009 0.007 0.006 0.004 0.006 0.002 0.001 0.002 0.006 0.003 0 0.006 0.009 0.007 0.012 0.009 0.009 0.037 0.035 0.034 0.028 0.014 0.006 0 0.012 0.015 0.028 0.027 0.049 0.013 0.036 0.011 0.004 0.008 0.027 0.017 0.001 0.002 0.001 0.002 0.001 0.001 0.006 0.006 0.007 0 0 0.036 0.14 0.172 0.142 0.104 0.115 0.365 0.139 0.076 0.551 0.519 1 0.463 0.325 0.229 0.101 0.048 0.102 0.108 0.045 0.036 0.089 0 0 0.011 0.028 0.065 0.088 0.09 0.12 0 0 0.04 0.031 0.042 0 0 0 0 0 0 0.003 0.009 0.015 0.054 0.104 0.216 0.318 0.196 0.148 0.146 0.01 0.004 0.003 0.004 0.1 0.098 0.099 0.067 0.062 0.057 0.061 0.068 0.095 0.033 0.043 0.01 0.012 0.01 0.007 0.007 0.011 0.007 0.003 0.002 0.002 0.015 0.007 0.004 0.004 0.005 0.006 0 0 0 0.005 0.004 0.006 0.011 0.015 0.014 0.01 0.021 0.019 0.013 0.022 0.018 0.023 0.049 0.023 0.026 0.028 0.024 0.013 0.009 0.003 0.003 0.008 0.046 0.052 0.043 0.056 0.063 0.059 0.119 0.13 0 0.051 0.054 0.094 0.06 0.027 0.006 0.001 0.002 0.003 0.003 0.002 0.011 0.036 0.045 0.087 0.09 0 0 0 0 0.001 0.001 0.002 0 0 0.001 0.002 0.003 0 0 0 0 0 0 0 0 0.01 0.011 0.007 0.017 0.011 0.005 0.006 0.001 0.001 0 0 0.001 0.002 0.002 0.002 0.001 0.001 0 0.004 0.012 0.034 0.026 0.02 0.02 0.005 0.003 0.015 0.018 0.022 0.056 0.038 0.018 0.031 0.014 0.014 0.018 0.01 0.005 0.003 0.002 0.004 0.002 0.001 0.001 0.001 0.002 0.001 0 0.001 0 0 0 0 0.002 0.016 0.024 0.022 0.011 0.009 0.007 0.008 0.007 0.008 0.006 0.004 0.002 0 0.001 0.001 0 0 0.002 0.002 0.001 0.002 0.001 0 0.006 0.006 0.006 0.005 0.003 0.001 0 0.01 0.013 0.028 0.028 0.061 0.042 0.099 0.033 0.019 0.016 0.027 0.017 0 0.001 0.002 0 0 0 0.001 0.005 0.007 0 0 0.028 0.09 0.053 0.037 0.032 0.032 0.037 0.023 0.01 0.031 0.03 0.02 0.022 0.016 0.013 0.006 0.007 0.007 0.013 0.006 0.006 0.011 0 0 0.011 0.039 0.063 0.112 0.104 0.124 0 0 0.066 0.052 0.061 0.002 0.002 0.003 0.005 0.003 0.002 0.001 0.001 0.002 0.009 0.017 0.026 0.032 0.045 0.022 0.022 0.002 0.002 0.004 0.005 0.108 0.126 0.129 0.096 0.096 0.098 0.09 0.084 0.124 0.069 0.055 0.01 0.016 0.012 0.008 0.003 0.018 0.025 0.007 0.008 0.008 0.049 0.017 0.006 0.009 0.015 0.009 0.005 0.002 0.007 0.005 0.003 0.005 0.022 0.026 0.02 0.021 0.04 0.042 0.021 0.054 0.05 0.075 0.083 0.082 0.092 0.107 0.14 0.05 0.066 0.004 0.004 0.02 0.098 0.105 0.078 0.093 0.092 0.087 0.118 0.083 0 0.004 0.016 0.019 0.015 0.002 0 0.005 0.003 0.003 0.005 0 0.001 0.031 0.041 0.103 0.104 0.116 0.127 
0.026 0.029 0 0 0 0 0.009 0.01 0.006 0 0.004 0.004 0.003 0.01 0 0 0 0 0 0 0 0 0.035 0.037 0.073 0.132 0.092 0.025 0.058 0.024 0.016 0.019 0.012 0.024 0.029 0.031 0.021 0.016 0.002 0.001 0.002 0.013 0.035 0.02 0.016 0.023 0.006 0.003 0.019 0.019 0.02 0.051 0.027 0.016 0.031 0.008 0.008 0.011 0.005 0.008 0.009 0.004 0.01 0.014 0.013 0.011 0.005 0.013 0.016 0.02 0.02 0.008 0 0.003 0.002 0.001 0.008 0.018 0.017 0.007 0.008 0.006 0.006 0.003 0.001 0.003 0.003 0.001 0.002 0.005 0.009 0.004 0.002 0.013 0.016 0.022 0.027 0.012 0.021 0.071 0.065 0.062 0.043 0.015 0.004 0 0.013 0.019 0.032 0.029 0.055 0.009 0.04 0.012 0.005 0.017 0.028 0.015 0.001 0.002 0.002 0.003 0.001 0 0.002 0.005 0.008 0 0 0.044 0.164 0.237 0.218 0.144 0.143 0.516 0.221 0.09 0.582 0.438 0.428 1 0.525 0.39 0.184 0.076 0.15 0.14 0.076 0.066 0.101 0 0 0.004 0.017 0.049 0.082 0.077 0.127 0 0 0.037 0.033 0.039 0 0 0 0 0 0 0.003 0.006 0.01 0.042 0.092 0.196 0.33 0.213 0.168 0.165 0.003 0.001 0 0.001 0.101 0.094 0.101 0.071 0.065 0.059 0.063 0.066 0.089 0.033 0.039 0.009 0.011 0.008 0.007 0.004 0.011 0.009 0.003 0.004 0.002 0.014 0.007 0.004 0.001 0.003 0.005 0.004 0.003 0.001 0.006 0.003 0.001 0.005 0.012 0.009 0.013 0.016 0.015 0.009 0.021 0.023 0.026 0.046 0.026 0.027 0.024 0.035 0.017 0.018 0.005 0.005 0.015 0.041 0.045 0.046 0.051 0.067 0.066 0.138 0.169 0 0.042 0.061 0.091 0.062 0.025 0.006 0.004 0 0 0.004 0.008 0.018 0.031 0.037 0.075 0.077 0 0 0 0 0.002 0.003 0.001 0 0.002 0.002 0.002 0.005 0 0 0 0 0 0 0 0 0.01 0.011 0.015 0.026 0.02 0.004 0.007 0.004 0.003 0.004 0.003 0.003 0.004 0.001 0 0 0 0 0.002 0.015 0.042 0.034 0.023 0.022 0.005 0.004 0.014 0.021 0.029 0.065 0.036 0.022 0.033 0.012 0.016 0.015 0.009 0.007 0.004 0.002 0.008 0.004 0.003 0.003 0.001 0.003 0.001 0 0.002 0.001 0 0.001 0 0.005 0.018 0.028 0.021 0.011 0.009 0.008 0.008 0.004 0.005 0.005 0.005 0 0 0.001 0.002 0 0 0.001 0.001 0.002 0.003 0.002 0.002 0.007 0.006 0.006 0.004 0.001 0 0 0.014 0.021 0.038 0.036 0.065 0.043 0.118 0.035 0.021 0.016 0.032 0.017 0.002 0.003 0.003 0.003 0.002 0.001 0.004 0.005 0.006 0 0 0.029 0.093 0.061 0.038 0.042 0.035 0.037 0.026 0.011 0.033 0.035 0.02 0.024 0.025 0.019 0.011 0.004 0.013 0.015 0.007 0.006 0.02 0 0 0.012 0.035 0.071 0.116 0.108 0.144 0 0 0.065 0.054 0.063 0 0 0.001 0.001 0 0 0 0.001 0.003 0.007 0.014 0.034 0.038 0.048 0.029 0.029 0.002 0.002 0.003 0.004 0.129 0.135 0.133 0.1 0.099 0.101 0.086 0.086 0.127 0.057 0.052 0.015 0.017 0.014 0.009 0.007 0.012 0.021 0.01 0.008 0.005 0.056 0.02 0.009 0.009 0.018 0.017 0.007 0.004 0.005 0.006 0.008 0.013 0.026 0.031 0.026 0.028 0.046 0.044 0.022 0.056 0.043 0.078 0.084 0.081 0.091 0.095 0.135 0.054 0.058 0.001 0.001 0.014 0.097 0.106 0.073 0.081 0.089 0.084 0.125 0.091 0 0.009 0.02 0.024 0.014 0.006 0.003 0.005 0.002 0.003 0.002 0.002 0.004 0.035 0.049 0.105 0.108 0.124 0.143 
0.024 0.028 0 0 0 0 0.011 0.01 0.011 0 0.003 0.003 0.003 0.012 0 0 0 0 0 0 0 0 0.034 0.033 0.064 0.128 0.09 0.024 0.082 0.033 0.021 0.027 0.011 0.041 0.049 0.05 0.025 0.019 0.004 0.003 0.002 0.005 0.016 0.013 0.007 0.008 0.001 0.001 0.006 0.008 0.012 0.028 0.017 0.011 0.013 0.008 0.007 0.006 0.009 0.013 0.013 0.008 0.01 0.014 0.017 0.018 0.009 0.015 0.021 0.029 0.024 0.008 0 0.006 0.002 0.001 0.006 0.012 0.01 0.004 0.002 0.001 0.001 0.001 0 0.001 0 0 0.001 0.005 0.015 0.005 0.002 0.021 0.023 0.026 0.035 0.025 0.036 0.094 0.091 0.084 0.061 0.027 0.012 0 0.002 0.007 0.017 0.016 0.037 0.012 0.031 0.008 0.003 0.006 0.016 0.007 0 0 0.001 0.001 0 0 0 0.001 0.002 0 0 0.032 0.12 0.145 0.122 0.083 0.102 0.295 0.119 0.073 0.411 0.307 0.25 0.412 1 0.719 0.298 0.119 0.229 0.205 0.116 0.087 0.136 0 0 0.006 0.026 0.049 0.073 0.066 0.098 0 0 0.035 0.028 0.039 0 0 0 0 0 0 0.005 0.007 0.013 0.032 0.067 0.152 0.223 0.161 0.169 0.169 0.013 0.006 0.002 0.001 0.08 0.082 0.085 0.052 0.047 0.043 0.056 0.054 0.082 0.028 0.03 0.004 0.005 0.007 0.003 0.003 0.006 0.009 0.003 0.002 0 0.017 0.007 0.002 0.001 0.004 0.006 0.005 0.001 0.001 0.003 0.004 0.004 0.007 0.008 0.006 0.007 0.016 0.012 0.008 0.022 0.018 0.023 0.037 0.014 0.018 0.021 0.032 0.015 0.017 0.003 0.003 0.014 0.038 0.037 0.037 0.048 0.054 0.053 0.105 0.118 0 0.059 0.05 0.09 0.061 0.035 0.01 0.002 0 0.001 0.002 0.006 0.027 0.031 0.034 0.064 0.068 0 0 0 0 0.002 0.003 0.003 0 0 0.003 0.003 0.005 0 0 0 0 0 0 0 0 0.015 0.014 0.015 0.024 0.014 0.006 0.005 0.003 0.002 0.001 0.001 0.004 0.004 0.005 0 0 0 0 0.005 0.013 0.034 0.027 0.018 0.018 0.004 0.002 0.015 0.018 0.023 0.048 0.03 0.019 0.027 0.013 0.014 0.013 0.008 0.008 0.006 0.002 0.004 0.006 0.004 0.003 0.001 0.006 0.004 0.002 0.001 0.001 0 0.001 0.001 0.01 0.019 0.029 0.016 0.009 0.009 0.006 0.006 0.004 0.003 0.004 0.007 0.005 0.001 0.001 0.001 0.001 0.001 0.001 0.002 0.003 0.002 0 0.003 0.007 0.007 0.004 0.003 0.004 0.002 0 0.006 0.014 0.025 0.021 0.045 0.023 0.08 0.02 0.007 0.011 0.023 0.016 0.001 0.003 0.002 0.003 0 0.001 0.003 0.008 0.009 0 0 0.021 0.079 0.054 0.038 0.04 0.033 0.037 0.027 0.019 0.032 0.028 0.021 0.026 0.027 0.02 0.011 0.006 0.018 0.018 0.009 0.006 0.021 0 0 0.012 0.042 0.063 0.104 0.09 0.103 0 0 0.066 0.055 0.057 0 0 0.001 0.004 0.002 0.002 0 0 0.001 0.006 0.015 0.032 0.036 0.042 0.034 0.034 0.007 0.003 0.005 0.006 0.099 0.112 0.114 0.085 0.085 0.085 0.084 0.085 0.111 0.064 0.05 0.011 0.014 0.012 0.01 0.005 0.012 0.017 0.008 0.008 0.009 0.054 0.018 0.014 0.012 0.019 0.012 0.008 0.003 0.008 0.006 0.007 0.011 0.026 0.04 0.026 0.029 0.045 0.047 0.022 0.047 0.036 0.068 0.073 0.073 0.087 0.088 0.113 0.042 0.049 0.004 0.001 0.019 0.081 0.089 0.067 0.078 0.092 0.088 0.095 0.073 0 0.014 0.014 0.026 0.015 0.006 0.002 0.012 0.005 0.002 0.003 0.003 0.004 0.035 0.043 0.088 0.09 0.097 0.103 
0.01 0.017 0 0 0 0 0.009 0.013 0.011 0 0.004 0.004 0.006 0.015 0 0 0 0 0 0 0 0 0.04 0.036 0.064 0.154 0.113 0.036 0.105 0.039 0.017 0.029 0.017 0.042 0.058 0.066 0.046 0.029 0.009 0.003 0.003 0.006 0.019 0.014 0.01 0.01 0.002 0.001 0.009 0.008 0.011 0.029 0.018 0.004 0.015 0.008 0.003 0.005 0.008 0.009 0.009 0.009 0.013 0.012 0.015 0.021 0.009 0.014 0.02 0.027 0.032 0.009 0 0.003 0.001 0.004 0.01 0.013 0.011 0.006 0.005 0.002 0.004 0.005 0.001 0.002 0.003 0.003 0.005 0.014 0.023 0.012 0.003 0.022 0.032 0.034 0.051 0.028 0.036 0.132 0.124 0.116 0.092 0.046 0.01 0 0.004 0.006 0.012 0.011 0.025 0.01 0.031 0.011 0.004 0.003 0.011 0.005 0.001 0.001 0.003 0.003 0 0 0.002 0.002 0.003 0 0 0.035 0.109 0.12 0.12 0.077 0.083 0.246 0.121 0.088 0.348 0.265 0.197 0.325 0.767 1 0.419 0.158 0.316 0.272 0.143 0.129 0.148 0 0 0.006 0.026 0.037 0.064 0.053 0.083 0 0 0.028 0.023 0.024 0 0 0 0 0 0 0.002 0.006 0.011 0.036 0.065 0.146 0.216 0.168 0.199 0.198 0.01 0.005 0.003 0.003 0.064 0.069 0.07 0.046 0.044 0.045 0.046 0.045 0.069 0.026 0.032 0.004 0.005 0.005 0.005 0.002 0.006 0.002 0.002 0.002 0.003 0.007 0.003 0.002 0.003 0.004 0.003 0.002 0 0.002 0.004 0.01 0.004 0.009 0.008 0.007 0.004 0.01 0.012 0.004 0.013 0.01 0.015 0.03 0.021 0.017 0.02 0.023 0.01 0.011 0.002 0.002 0.006 0.028 0.033 0.028 0.029 0.049 0.044 0.087 0.109 0 0.065 0.059 0.1 0.068 0.028 0.009 0 0.001 0.003 0.005 0.005 0.034 0.013 0.019 0.05 0.053 0 0 0 0 0.001 0.001 0.001 0 0 0.001 0.002 0.002 0 0 0 0 0 0 0 0 0.003 0.008 0.009 0.019 0.012 0.003 0.004 0.001 0 0.001 0.001 0.001 0.001 0.001 0.001 0.001 0 0 0.001 0.009 0.022 0.019 0.017 0.015 0.005 0.004 0.009 0.013 0.017 0.03 0.02 0.015 0.015 0.005 0.007 0.009 0.001 0.001 0 0 0 0.001 0.001 0.001 0 0.001 0.001 0 0.002 0.002 0 0 0 0.001 0.007 0.017 0.013 0.005 0.004 0 0.002 0.002 0.002 0 0 0.001 0 0 0 0 0 0 0.001 0.001 0.001 0.001 0.001 0.006 0.005 0.004 0.003 0.002 0 0 0.005 0.011 0.019 0.019 0.037 0.016 0.056 0.02 0.011 0.012 0.02 0.009 0 0.002 0 0 0.001 0.001 0.001 0.002 0.004 0 0 0.019 0.063 0.041 0.029 0.027 0.024 0.023 0.019 0.013 0.019 0.025 0.011 0.018 0.016 0.014 0.008 0.005 0.009 0.012 0.006 0.006 0.016 0 0 0.009 0.021 0.048 0.074 0.067 0.087 0 0 0.036 0.033 0.036 0 0 0 0.004 0 0.001 0 0.001 0.001 0.001 0.006 0.027 0.028 0.04 0.024 0.024 0.003 0.001 0.004 0.004 0.086 0.086 0.081 0.053 0.054 0.055 0.059 0.049 0.083 0.036 0.033 0.006 0.009 0.008 0.005 0.003 0.01 0.014 0.007 0.006 0.003 0.038 0.014 0.009 0.004 0.011 0.01 0.005 0.003 0.004 0.005 0.004 0.008 0.019 0.021 0.015 0.016 0.033 0.036 0.017 0.042 0.035 0.061 0.055 0.066 0.068 0.082 0.129 0.048 0.048 0.005 0.004 0.012 0.065 0.072 0.047 0.052 0.054 0.057 0.071 0.06 0 0.01 0.012 0.015 0.007 0.002 0.001 0.005 0.001 0.001 0.004 0.001 0.001 0.022 0.032 0.064 0.067 0.079 0.087 
0.008 0.006 0 0 0 0 0.01 0.011 0.005 0 0.003 0.004 0.004 0.028 0 0 0 0 0 0 0 0 0.016 0.014 0.051 0.098 0.068 0.024 0.224 0.091 0.048 0.061 0.036 0.093 0.115 0.118 0.079 0.064 0.023 0.008 0 0.001 0.007 0.005 0.004 0.004 0.001 0.001 0.004 0.005 0.006 0.012 0.007 0.006 0.008 0.005 0.005 0.007 0.01 0.01 0.016 0.017 0.013 0.015 0.021 0.042 0.02 0.017 0.038 0.065 0.068 0.033 0 0.014 0.007 0 0.003 0.004 0.006 0.002 0.002 0.002 0.003 0.002 0.002 0.001 0.001 0.002 0.003 0.023 0.043 0.018 0.003 0.042 0.054 0.075 0.093 0.053 0.082 0.278 0.265 0.244 0.178 0.077 0.018 0 0.002 0.003 0.006 0.006 0.011 0.004 0.011 0.005 0.003 0.003 0.005 0.003 0 0 0 0 0 0 0 0 0 0 0 0.009 0.034 0.035 0.041 0.025 0.028 0.088 0.047 0.065 0.135 0.104 0.087 0.132 0.287 0.37 1 0.328 0.129 0.131 0.315 0.244 0.188 0 0 0.004 0.009 0.007 0.024 0.021 0.03 0 0 0.012 0.011 0.01 0 0 0 0.001 0.001 0.001 0.003 0.005 0.007 0.011 0.023 0.063 0.095 0.094 0.129 0.128 0.015 0.009 0.007 0.002 0.028 0.025 0.025 0.015 0.017 0.015 0.016 0.019 0.024 0.012 0.012 0.003 0.005 0.005 0.004 0.001 0.007 0.002 0.002 0.001 0.001 0.004 0.003 0.001 0.001 0.001 0.003 0.001 0 0.001 0.008 0.013 0.01 0.005 0.004 0.003 0.003 0.008 0.007 0.003 0.007 0.006 0.009 0.01 0.009 0.011 0.01 0.012 0.007 0.007 0 0 0.004 0.015 0.017 0.013 0.012 0.017 0.012 0.033 0.044 0 0.04 0.033 0.052 0.04 0.018 0.004 0.003 0.004 0.003 0.004 0.005 0.064 0.009 0.009 0.021 0.021 0 0 0 0 0 0 0 0 0 0.001 0.002 0.003 0 0 0 0 0 0 0 0 0.007 0.005 0.004 0.008 0.007 0.002 0.003 0.002 0.002 0.002 0.002 0.002 0.002 0.002 0.001 0.001 0.001 0 0.001 0.002 0.008 0.01 0.003 0.001 0 0 0.003 0.004 0.006 0.015 0.007 0.002 0.006 0.001 0.001 0.004 0 0 0 0 0 0 0 0 0 0 0 0.001 0.001 0 0 0 0 0 0.004 0.005 0.004 0 0 0 0 0 0 0 0 0 0 0 0 0 0 0 0 0 0 0 0 0.003 0.003 0.002 0.002 0.001 0 0 0.004 0.005 0.006 0.005 0.012 0.007 0.021 0.005 0.004 0.003 0.006 0.004 0 0 0 0 0 0.001 0.001 0.001 0.001 0 0 0.003 0.026 0.018 0.011 0.012 0.005 0.011 0.011 0.006 0.012 0.01 0.006 0.009 0.01 0.01 0.004 0.006 0.01 0.01 0.003 0.002 0.008 0 0 0.002 0.008 0.015 0.025 0.022 0.029 0 0 0.012 0.008 0.009 0.001 0.001 0.001 0.002 0.001 0 0.001 0.001 0.001 0.002 0.007 0.014 0.011 0.014 0.013 0.012 0.001 0.002 0.002 0.003 0.023 0.028 0.028 0.017 0.016 0.016 0.017 0.014 0.028 0.013 0.01 0.002 0.004 0.003 0 0.001 0.006 0.007 0.005 0.006 0.005 0.018 0.008 0.007 0.004 0.005 0.008 0.005 0.005 0.005 0.006 0.006 0.006 0.012 0.013 0.009 0.009 0.015 0.017 0.01 0.019 0.015 0.028 0.026 0.034 0.033 0.035 0.062 0.021 0.024 0.001 0.001 0.005 0.02 0.023 0.02 0.022 0.025 0.024 0.025 0.019 0 0.007 0.006 0.01 0.009 0.003 0.001 0.003 0.003 0.001 0.002 0 0.003 0.008 0.011 0.022 0.022 0.03 0.028 
0.006 0.01 0 0 0 0 0.012 0.014 0.015 0 0.006 0.003 0.008 0.018 0 0 0 0 0 0 0 0 0.031 0.026 0.066 0.143 0.103 0.026 0.127 0.056 0.035 0.03 0.016 0.061 0.084 0.076 0.052 0.041 0.011 0.003 0.001 0.002 0.007 0.005 0.006 0.005 0.001 0 0.003 0.003 0.006 0.014 0.004 0.004 0.012 0.009 0.009 0.007 0.01 0.017 0.013 0.009 0.011 0.018 0.021 0.024 0.011 0.022 0.03 0.05 0.047 0.021 0 0.01 0.004 0 0.002 0.003 0.004 0.002 0.001 0.001 0.001 0 0 0 0 0 0.004 0.016 0.035 0.014 0.005 0.028 0.037 0.041 0.065 0.031 0.054 0.171 0.155 0.146 0.113 0.041 0.02 0 0.002 0.003 0.005 0.003 0.011 0.002 0.01 0.004 0.003 0.004 0.004 0.003 0 0.001 0.001 0 0 0 0 0 0.001 0 0 0.009 0.038 0.057 0.047 0.028 0.026 0.065 0.055 0.124 0.089 0.073 0.046 0.077 0.137 0.162 0.411 1 0.114 0.119 0.19 0.151 0.326 0 0 0.005 0.012 0.018 0.025 0.024 0.032 0 0 0.013 0.012 0.013 0 0 0 0 0 0 0.001 0.004 0.006 0.015 0.031 0.067 0.083 0.11 0.193 0.19 0.019 0.01 0.005 0.001 0.027 0.028 0.028 0.019 0.017 0.016 0.017 0.02 0.027 0.01 0.01 0.003 0.004 0.004 0.002 0.003 0.006 0.003 0.001 0 0 0.002 0.002 0 0 0.001 0.003 0.002 0.002 0.001 0.005 0.009 0.005 0.002 0.001 0.001 0.001 0.003 0.002 0.001 0.003 0.001 0.004 0.005 0.003 0.004 0.004 0.004 0.002 0.002 0.002 0.002 0.003 0.01 0.011 0.008 0.009 0.014 0.012 0.042 0.061 0 0.056 0.052 0.082 0.055 0.024 0.008 0 0.002 0.002 0.004 0.007 0.049 0.008 0.013 0.023 0.024 0 0 0 0 0 0.001 0 0 0.001 0.006 0.002 0.004 0 0 0 0 0 0 0 0 0.001 0 0.003 0.003 0.001 0 0.001 0.001 0.001 0.001 0.001 0.001 0 0.001 0.001 0.001 0 0 0.001 0.006 0.013 0.011 0.007 0.009 0.004 0.002 0.004 0.004 0.007 0.019 0.006 0.006 0.011 0.004 0.006 0.008 0.002 0.002 0.002 0 0.001 0.001 0.002 0.002 0.001 0.001 0.001 0 0.002 0.002 0 0 0 0.002 0.005 0.01 0.007 0.004 0.005 0.004 0.003 0.003 0.002 0.003 0.002 0.002 0 0 0 0 0 0 0 0 0 0 0 0.001 0.002 0.002 0.002 0 0 0 0.003 0.008 0.012 0.01 0.018 0.008 0.031 0.01 0.006 0.005 0.011 0.009 0.001 0.001 0 0 0 0.001 0.001 0.002 0.004 0 0 0.005 0.024 0.01 0.01 0.009 0.005 0.006 0.004 0.001 0.007 0.006 0.004 0.005 0.004 0.003 0.002 0.001 0.002 0.001 0.001 0.002 0.002 0 0 0.006 0.011 0.028 0.039 0.034 0.034 0 0 0.024 0.021 0.02 0 0 0.001 0.001 0 0 0.001 0.001 0.001 0.001 0.003 0.005 0.007 0.01 0.003 0.003 0 0 0.003 0.004 0.035 0.042 0.042 0.035 0.034 0.032 0.034 0.028 0.041 0.02 0.016 0.003 0.004 0.003 0.003 0.001 0.006 0.008 0.006 0.008 0.005 0.02 0.016 0.009 0.007 0.01 0.013 0.007 0.003 0.002 0.013 0.009 0.011 0.015 0.022 0.015 0.021 0.025 0.02 0.015 0.033 0.021 0.029 0.039 0.044 0.039 0.038 0.086 0.035 0.044 0.002 0.002 0.006 0.033 0.038 0.029 0.039 0.041 0.039 0.028 0.018 0 0 0.002 0.002 0.002 0.001 0 0.004 0.005 0.006 0.006 0.001 0.003 0.011 0.015 0.033 0.034 0.031 0.034 
0.012 0.022 0 0 0 0 0.014 0.014 0.009 0 0.007 0.001 0.002 0.007 0 0 0 0 0 0 0 0 0.071 0.044 0.167 0.284 0.203 0.073 0.081 0.038 0.023 0.025 0.019 0.035 0.048 0.058 0.034 0.021 0.008 0.003 0.004 0.009 0.021 0.017 0.013 0.015 0.006 0.004 0.015 0.014 0.017 0.031 0.02 0.011 0.021 0.011 0.01 0.009 0.009 0.01 0.013 0.013 0.008 0.015 0.014 0.03 0.013 0.018 0.022 0.029 0.036 0.012 0 0.009 0.004 0.005 0.009 0.016 0.014 0.005 0.004 0.002 0.004 0.003 0.004 0.004 0.005 0.003 0.002 0.005 0.017 0.007 0.002 0.018 0.022 0.032 0.034 0.02 0.038 0.108 0.104 0.102 0.083 0.037 0.011 0 0.008 0.013 0.018 0.019 0.033 0.011 0.028 0.008 0.005 0.005 0.017 0.009 0.001 0.001 0.001 0.001 0.001 0.001 0.002 0.002 0.004 0 0 0.034 0.086 0.106 0.091 0.06 0.053 0.138 0.085 0.092 0.199 0.158 0.119 0.167 0.317 0.39 0.193 0.131 1 0.765 0.116 0.089 0.224 0 0 0.007 0.021 0.041 0.062 0.059 0.088 0 0 0.037 0.032 0.032 0 0 0 0 0 0 0 0.002 0.007 0.019 0.058 0.127 0.182 0.223 0.402 0.403 0.025 0.014 0.006 0.002 0.072 0.069 0.074 0.052 0.05 0.046 0.052 0.045 0.064 0.023 0.036 0.008 0.011 0.01 0.007 0.004 0.009 0.004 0 0.002 0.001 0.006 0.002 0.002 0.001 0.002 0.002 0.001 0 0 0.004 0.003 0.005 0.006 0.008 0.006 0.007 0.012 0.011 0.006 0.016 0.009 0.024 0.036 0.016 0.018 0.02 0.018 0.008 0.007 0.001 0.001 0.005 0.035 0.039 0.027 0.044 0.05 0.053 0.104 0.124 0 0.136 0.099 0.155 0.102 0.048 0.015 0 0 0 0.002 0.007 0.025 0.015 0.026 0.057 0.059 0 0 0 0 0.002 0.002 0.004 0 0.001 0.004 0.001 0.006 0 0 0 0 0 0 0 0 0.006 0.007 0.008 0.023 0.014 0.005 0.004 0.002 0.002 0.002 0.002 0.004 0.001 0.001 0.001 0.001 0 0 0.002 0.009 0.027 0.023 0.02 0.01 0.001 0.001 0.01 0.012 0.02 0.046 0.025 0.018 0.021 0.009 0.01 0.012 0.007 0.007 0.004 0.001 0.005 0.005 0.003 0.002 0.002 0.005 0.002 0 0 0 0 0 0 0.006 0.008 0.022 0.012 0.006 0.006 0.002 0.006 0.004 0.005 0.004 0.003 0 0 0 0.001 0 0 0.002 0.001 0.001 0.001 0.002 0.001 0.003 0.003 0.003 0.002 0 0 0 0.008 0.008 0.018 0.015 0.035 0.02 0.056 0.02 0.012 0.011 0.019 0.01 0.001 0.001 0.003 0.003 0.002 0.002 0.003 0.003 0.004 0 0 0.022 0.073 0.046 0.031 0.031 0.025 0.024 0.018 0.015 0.016 0.016 0.009 0.015 0.014 0.012 0.007 0.004 0.015 0.02 0.003 0.003 0.015 0 0 0.01 0.028 0.052 0.085 0.077 0.098 0 0 0.039 0.031 0.041 0.001 0.001 0.001 0.003 0.002 0 0 0 0 0.003 0.012 0.023 0.026 0.037 0.032 0.031 0.005 0.005 0.006 0.008 0.085 0.097 0.096 0.065 0.055 0.053 0.06 0.059 0.094 0.046 0.04 0.011 0.013 0.008 0.006 0.004 0.013 0.015 0.007 0.008 0.007 0.045 0.015 0.012 0.008 0.013 0.009 0.006 0.003 0.007 0.008 0.01 0.015 0.026 0.035 0.024 0.028 0.062 0.048 0.026 0.075 0.041 0.071 0.08 0.089 0.08 0.086 0.163 0.06 0.077 0.005 0.005 0.017 0.06 0.07 0.045 0.065 0.074 0.07 0.089 0.073 0 0.014 0.016 0.021 0.012 0.004 0.001 0.004 0.005 0.005 0.005 0.001 0.004 0.027 0.036 0.076 0.077 0.088 0.095 
0.018 0.026 0 0 0 0 0.003 0.005 0.003 0 0.001 0.001 0 0.006 0 0 0 0 0 0 0 0 0.08 0.057 0.176 0.341 0.256 0.09 0.077 0.033 0.025 0.027 0.013 0.034 0.053 0.041 0.028 0.018 0.007 0.004 0 0.008 0.022 0.014 0.014 0.014 0.005 0.002 0.012 0.015 0.017 0.039 0.019 0.01 0.022 0.007 0.008 0.008 0.006 0.006 0.008 0.007 0.005 0.005 0.009 0.016 0.007 0.007 0.014 0.022 0.023 0.01 0 0.007 0.001 0.003 0.009 0.015 0.013 0.007 0.006 0.004 0.006 0.005 0.004 0.004 0.003 0 0.004 0.009 0.017 0.008 0.006 0.018 0.024 0.031 0.033 0.022 0.041 0.099 0.093 0.085 0.061 0.029 0.011 0 0.006 0.015 0.022 0.019 0.039 0.011 0.026 0.007 0.005 0.008 0.018 0.01 0.001 0.002 0.002 0.001 0 0 0 0.001 0.005 0 0 0.02 0.09 0.117 0.09 0.052 0.054 0.155 0.087 0.1 0.194 0.176 0.135 0.17 0.281 0.315 0.156 0.126 0.729 1 0.105 0.078 0.261 0 0 0.01 0.028 0.05 0.076 0.068 0.095 0 0 0.04 0.031 0.034 0 0 0 0 0 0 0.002 0.006 0.01 0.04 0.072 0.146 0.199 0.266 0.487 0.495 0.045 0.021 0.011 0.005 0.081 0.084 0.085 0.056 0.051 0.047 0.052 0.053 0.082 0.032 0.035 0.005 0.007 0.004 0.004 0.001 0.006 0.01 0.001 0.001 0.001 0.017 0.005 0.001 0.001 0.003 0.005 0 0.001 0.001 0.004 0.006 0.005 0.01 0.009 0.006 0.006 0.014 0.012 0.005 0.018 0.013 0.026 0.047 0.025 0.026 0.029 0.028 0.01 0.012 0.003 0.003 0.01 0.036 0.044 0.039 0.051 0.056 0.06 0.11 0.141 0 0.173 0.127 0.185 0.129 0.046 0.015 0.001 0.002 0.003 0.003 0 0.022 0.022 0.036 0.068 0.068 0 0 0 0 0.001 0.003 0.004 0 0 0.005 0.003 0.003 0 0 0 0 0 0 0 0 0.009 0.017 0.006 0.021 0.019 0.006 0.005 0.002 0.001 0.002 0.001 0.001 0.002 0.003 0.005 0.005 0 0 0.003 0.02 0.034 0.027 0.02 0.024 0.012 0.009 0.013 0.018 0.024 0.051 0.03 0.019 0.03 0.014 0.016 0.014 0.009 0.008 0.004 0 0.005 0.003 0.003 0.001 0 0.004 0.003 0.002 0.002 0.001 0 0 0 0.002 0.008 0.021 0.021 0.006 0.005 0.003 0.003 0.002 0.002 0 0.001 0.001 0 0 0.001 0 0 0.001 0.001 0.002 0.004 0.001 0.002 0.008 0.008 0.007 0.006 0.004 0.003 0 0.006 0.012 0.031 0.028 0.05 0.011 0.062 0.009 0.006 0.017 0.028 0.013 0.001 0.001 0.003 0.003 0 0.002 0.003 0.004 0.007 0 0 0.02 0.074 0.045 0.032 0.034 0.03 0.033 0.025 0.012 0.03 0.029 0.018 0.018 0.015 0.01 0.009 0.01 0.009 0.013 0.008 0.007 0.013 0 0 0.011 0.033 0.066 0.095 0.095 0.096 0 0 0.054 0.043 0.048 0.001 0.002 0.002 0.003 0.001 0.001 0.001 0.003 0.004 0.007 0.016 0.036 0.029 0.041 0.026 0.026 0.002 0.002 0.005 0.005 0.075 0.098 0.106 0.077 0.073 0.07 0.075 0.07 0.099 0.043 0.047 0.013 0.014 0.012 0.008 0.009 0.018 0.023 0.01 0.01 0.01 0.054 0.022 0.012 0.009 0.02 0.014 0.006 0.004 0.006 0.012 0.011 0.011 0.026 0.034 0.03 0.027 0.058 0.045 0.033 0.076 0.046 0.069 0.092 0.108 0.092 0.09 0.205 0.087 0.095 0.003 0.002 0.015 0.079 0.088 0.073 0.083 0.086 0.09 0.086 0.069 0 0.011 0.017 0.02 0.014 0.009 0.002 0.005 0.004 0.005 0.008 0.003 0.001 0.026 0.043 0.093 0.095 0.094 0.094 
0.003 0.008 0 0 0 0 0.051 0.06 0.044 0 0.025 0.006 0.023 0.094 0 0 0 0 0 0 0 0 0.029 0.028 0.05 0.109 0.081 0.022 0.68 0.291 0.182 0.221 0.151 0.358 0.421 0.391 0.253 0.176 0.06 0.019 0.002 0.008 0.011 0.009 0.009 0.004 0.001 0.001 0.005 0.005 0.01 0.02 0.011 0.01 0.016 0.021 0.011 0.013 0.03 0.044 0.054 0.061 0.045 0.069 0.085 0.146 0.058 0.085 0.149 0.204 0.22 0.08 0 0.042 0.01 0.001 0.004 0.01 0.005 0.004 0.001 0.002 0.003 0.003 0 0.001 0.001 0.005 0.019 0.053 0.118 0.059 0.024 0.131 0.173 0.223 0.281 0.172 0.286 0.878 0.824 0.771 0.566 0.267 0.071 0 0.002 0.004 0.005 0.006 0.012 0.003 0.015 0.003 0.001 0.002 0.005 0.003 0 0 0 0 0 0 0 0 0 0 0 0.021 0.046 0.051 0.049 0.033 0.028 0.061 0.048 0.113 0.084 0.071 0.047 0.066 0.123 0.153 0.409 0.218 0.076 0.089 1 0.812 0.323 0 0 0.003 0.011 0.02 0.029 0.024 0.039 0 0 0.013 0.011 0.011 0 0 0 0 0 0 0 0 0.002 0.01 0.036 0.061 0.081 0.095 0.163 0.158 0.01 0.003 0 0 0.032 0.035 0.036 0.024 0.02 0.017 0.022 0.022 0.035 0.013 0.017 0.005 0.005 0.006 0.005 0.003 0.009 0.007 0.002 0.001 0.001 0.008 0.003 0.002 0.001 0.003 0.005 0.002 0.001 0.001 0.015 0.033 0.021 0.011 0.004 0.003 0.003 0.007 0.007 0.002 0.008 0.008 0.013 0.016 0.01 0.013 0.014 0.011 0.004 0.005 0 0 0.005 0.013 0.018 0.012 0.019 0.02 0.026 0.046 0.052 0 0.061 0.04 0.069 0.046 0.021 0.006 0.002 0.003 0.005 0.006 0.029 0.249 0.005 0.009 0.024 0.024 0 0 0 0 0.001 0.001 0 0 0 0.004 0 0.001 0 0 0 0 0 0 0 0 0.007 0.007 0.004 0.006 0.004 0.001 0.003 0 0 0 0 0.002 0.001 0.002 0 0 0 0 0.002 0.005 0.016 0.009 0.009 0.01 0.003 0.002 0.006 0.007 0.008 0.017 0.008 0.004 0.011 0.002 0.004 0.003 0.002 0.001 0 0.001 0.001 0.001 0 0 0.001 0.001 0 0.001 0 0 0 0 0 0.004 0.01 0.011 0.01 0.003 0.002 0.001 0.003 0.001 0.001 0.002 0.002 0.001 0.001 0 0 0 0 0 0 0 0 0 0.001 0.003 0.003 0.003 0.002 0.002 0 0 0.003 0.005 0.011 0.012 0.014 0.007 0.021 0.004 0.001 0.003 0.012 0.004 0.001 0.001 0.001 0.001 0 0.001 0.001 0.001 0.001 0 0 0.007 0.031 0.023 0.018 0.014 0.012 0.014 0.013 0.005 0.016 0.018 0.011 0.012 0.01 0.009 0.005 0.003 0.002 0.004 0.004 0.002 0.006 0 0 0.005 0.012 0.021 0.035 0.03 0.039 0 0 0.016 0.015 0.015 0 0 0 0.001 0 0 0 0 0 0.002 0.007 0.016 0.014 0.014 0.008 0.008 0.001 0.002 0.003 0.004 0.031 0.04 0.04 0.025 0.025 0.022 0.024 0.029 0.04 0.017 0.018 0.003 0.003 0.003 0.002 0.002 0.004 0.011 0.008 0.004 0.004 0.018 0.009 0.006 0.005 0.007 0.004 0.004 0.002 0.002 0.004 0.001 0.002 0.009 0.011 0.009 0.011 0.03 0.018 0.015 0.036 0.024 0.025 0.031 0.038 0.033 0.034 0.079 0.036 0.036 0.001 0 0.003 0.03 0.037 0.02 0.023 0.024 0.026 0.035 0.026 0 0.006 0.005 0.009 0.005 0.001 0 0.011 0.005 0.005 0.004 0.001 0.002 0.008 0.011 0.029 0.03 0.036 0.039 
0.007 0.005 0 0 0 0 0.046 0.051 0.039 0 0.02 0.01 0.031 0.077 0 0 0 0 0 0 0 0 0.02 0.018 0.053 0.098 0.067 0.018 0.542 0.219 0.126 0.147 0.105 0.253 0.315 0.346 0.209 0.147 0.049 0.011 0 0.002 0.011 0.009 0.007 0.005 0.002 0.001 0.006 0.005 0.008 0.02 0.006 0.008 0.013 0.019 0.014 0.009 0.016 0.033 0.052 0.035 0.023 0.062 0.074 0.084 0.039 0.069 0.122 0.177 0.162 0.062 0 0.045 0.016 0.003 0.005 0.006 0.007 0.004 0.001 0.004 0.003 0.003 0.001 0.001 0.001 0.008 0.023 0.06 0.124 0.06 0.016 0.132 0.147 0.182 0.228 0.129 0.219 0.683 0.679 0.63 0.465 0.197 0.068 0 0.002 0.005 0.008 0.009 0.017 0.002 0.008 0.002 0.001 0.007 0.009 0.004 0 0.001 0 0 0 0 0.001 0.001 0.001 0 0 0.008 0.038 0.041 0.041 0.026 0.023 0.057 0.045 0.082 0.075 0.065 0.05 0.062 0.118 0.142 0.326 0.163 0.081 0.088 0.721 1 0.224 0 0 0.001 0.008 0.017 0.025 0.025 0.035 0 0 0.01 0.01 0.011 0 0 0 0 0 0 0.001 0.001 0.003 0.011 0.021 0.046 0.059 0.081 0.132 0.129 0.014 0.007 0.002 0.001 0.029 0.025 0.027 0.019 0.014 0.011 0.017 0.018 0.026 0.014 0.012 0.006 0.006 0.006 0.005 0.003 0.01 0.009 0.005 0.004 0.002 0.011 0.008 0.004 0.002 0.004 0.009 0.007 0.002 0.002 0.022 0.04 0.023 0.011 0.009 0.004 0.006 0.008 0.01 0.009 0.01 0.007 0.009 0.016 0.01 0.014 0.01 0.008 0.004 0.004 0.002 0.002 0.007 0.015 0.014 0.011 0.015 0.018 0.023 0.044 0.051 0 0.052 0.036 0.051 0.038 0.015 0.003 0.004 0.001 0.003 0.01 0.029 0.184 0.006 0.01 0.025 0.025 0 0 0 0 0.002 0.002 0 0 0.001 0.001 0 0.001 0 0 0 0 0 0 0 0 0.005 0.008 0.004 0.008 0.005 0.002 0 0 0 0 0 0 0 0 0 0 0 0 0.002 0.003 0.009 0.006 0.003 0.002 0 0 0.005 0.005 0.005 0.014 0.009 0.004 0.007 0.006 0.005 0.008 0 0.002 0.002 0 0.001 0.002 0.002 0 0.001 0.002 0.002 0 0 0 0 0 0 0 0.003 0.005 0.003 0 0.001 0 0 0 0 0 0 0 0 0 0 0 0 0 0 0 0 0 0 0 0 0 0 0 0 0 0.003 0.004 0.007 0.007 0.013 0.009 0.025 0.005 0.003 0.003 0.006 0.005 0 0 0.001 0 0 0 0.001 0.001 0.001 0 0 0.01 0.024 0.016 0.011 0.008 0.006 0.01 0.008 0.007 0.013 0.014 0.01 0.01 0.01 0.007 0.002 0.002 0.005 0.006 0 0 0.006 0 0 0.004 0.006 0.019 0.03 0.024 0.034 0 0 0.02 0.019 0.016 0 0 0 0.001 0 0 0 0.001 0.001 0.001 0.003 0.008 0.015 0.014 0.011 0.011 0 0 0.001 0.002 0.028 0.033 0.034 0.027 0.026 0.027 0.027 0.023 0.031 0.012 0.012 0.003 0.003 0.003 0.002 0.002 0.007 0.011 0.005 0.001 0.002 0.017 0.008 0.001 0.002 0.005 0.005 0.001 0 0.002 0.004 0.003 0.005 0.011 0.009 0.008 0.006 0.015 0.016 0.011 0.02 0.017 0.029 0.032 0.035 0.029 0.029 0.058 0.026 0.027 0.001 0.001 0.002 0.024 0.03 0.024 0.03 0.034 0.03 0.03 0.024 0 0.007 0.008 0.007 0.003 0.002 0 0.005 0.001 0 0 0.002 0 0.007 0.007 0.024 0.024 0.035 0.035 
0.017 0.026 0 0 0 0 0.018 0.018 0.01 0 0.009 0.004 0.011 0.031 0 0 0 0 0 0 0 0 0.07 0.06 0.172 0.334 0.233 0.075 0.278 0.102 0.057 0.075 0.04 0.133 0.14 0.155 0.103 0.072 0.015 0.006 0.006 0.008 0.025 0.016 0.013 0.017 0.004 0.002 0.013 0.014 0.014 0.042 0.029 0.019 0.028 0.013 0.016 0.018 0.013 0.016 0.022 0.011 0.016 0.026 0.03 0.044 0.021 0.026 0.053 0.091 0.076 0.026 0 0.019 0.007 0.005 0.013 0.02 0.017 0.007 0.006 0.002 0.005 0.003 0.001 0.001 0.003 0.006 0.008 0.026 0.052 0.029 0.008 0.054 0.056 0.077 0.123 0.061 0.099 0.336 0.317 0.295 0.217 0.096 0.036 0 0.008 0.009 0.018 0.017 0.037 0.011 0.037 0.009 0.004 0.007 0.015 0.012 0 0 0.003 0.003 0.001 0.001 0.002 0.003 0.004 0 0 0.029 0.102 0.106 0.111 0.072 0.052 0.128 0.128 0.295 0.158 0.145 0.086 0.12 0.166 0.193 0.272 0.352 0.225 0.282 0.377 0.296 1 0 0 0.014 0.024 0.048 0.074 0.073 0.096 0 0 0.034 0.023 0.034 0 0 0.001 0.001 0.001 0 0.003 0.002 0.006 0.028 0.057 0.133 0.183 0.257 0.488 0.476 0.047 0.027 0.015 0.007 0.08 0.083 0.085 0.049 0.049 0.046 0.051 0.056 0.084 0.035 0.045 0.014 0.015 0.013 0.008 0.007 0.016 0.008 0.003 0.001 0.001 0.019 0.008 0 0.006 0.009 0.007 0.004 0.004 0.003 0.013 0.017 0.011 0.01 0.01 0.008 0.008 0.012 0.016 0.012 0.015 0.014 0.025 0.041 0.021 0.026 0.025 0.024 0.006 0.01 0.002 0.002 0.011 0.038 0.042 0.036 0.04 0.049 0.056 0.105 0.131 0 0.171 0.105 0.186 0.122 0.051 0.019 0.003 0.001 0.002 0.005 0.01 0.086 0.02 0.031 0.071 0.073 0 0 0 0 0.001 0.001 0.001 0 0.001 0 0 0.006 0 0 0 0 0 0 0 0 0.003 0.007 0.012 0.031 0.025 0.007 0.002 0.001 0.001 0.001 0.001 0.004 0.003 0.003 0.003 0.003 0 0 0.001 0.012 0.032 0.021 0.014 0.023 0.007 0.004 0.012 0.018 0.017 0.045 0.022 0.014 0.026 0.004 0.012 0.013 0.008 0.004 0.004 0.004 0.004 0.003 0.002 0.003 0 0.002 0.003 0.002 0.004 0.001 0 0 0 0.003 0.009 0.015 0.02 0.008 0.005 0.002 0.006 0.003 0.002 0.002 0.002 0.003 0.001 0 0.001 0.001 0 0.001 0.001 0.001 0.002 0.001 0.001 0.004 0.004 0.005 0.004 0.003 0 0 0.006 0.013 0.03 0.031 0.058 0.015 0.058 0.016 0.005 0.016 0.027 0.015 0 0 0.004 0.004 0.001 0 0.003 0.004 0.006 0 0 0.017 0.074 0.051 0.037 0.035 0.028 0.026 0.027 0.013 0.03 0.028 0.015 0.016 0.013 0.011 0.006 0.009 0.013 0.02 0.004 0.003 0.017 0 0 0.012 0.039 0.067 0.095 0.087 0.108 0 0 0.048 0.041 0.053 0 0 0 0.002 0.002 0.002 0.001 0.002 0.002 0.008 0.013 0.025 0.032 0.046 0.033 0.033 0.002 0.002 0.006 0.008 0.095 0.104 0.105 0.075 0.069 0.063 0.074 0.081 0.103 0.051 0.053 0.009 0.01 0.009 0.007 0.003 0.011 0.014 0.009 0.007 0.005 0.039 0.015 0.008 0.004 0.013 0.012 0.005 0.004 0.005 0.008 0.01 0.014 0.039 0.043 0.026 0.032 0.06 0.054 0.025 0.079 0.056 0.074 0.08 0.086 0.077 0.088 0.188 0.074 0.081 0.002 0.002 0.009 0.078 0.089 0.079 0.085 0.093 0.079 0.098 0.082 0 0.012 0.022 0.026 0.013 0.004 0.002 0.004 0.001 0.002 0.003 0 0.004 0.034 0.041 0.084 0.087 0.096 0.107 
0 0 0 0 0 0 0 0 0 0 0 0 0 0 0 0 0 0 0 0 0 0 0 0 0 0 0 0 0 0 0 0 0 0 0 0 0 0 0 0 0 0 0 0 0 0 0 0 0 0 0 0 0 0 0 0 0 0 0 0 0 0 0 0 0 0 0 0 0 0 0 0 0 0 0 0 0 0 0 0 0 0 0 0 0 0 0 0 0 0 0 0 0 0 0 0 0 0 0 0 0 0 0 0 0 0 0 0 0 0 0 0 0 0 0 0 0 0 0 0 0 0 0 0 0 0 0 0 0 0 0 0 0 0 0 0 0 0 0 0 0 0 0 0 0 0 0 0 0 0 0 1 0 0 0 0 0 0 0 0 0 0 0 0 0 0 0 0 0 0 0 0 0 0 0 0 0 0 0 0 0 0 0 0 0 0 0 0 0 0 0 0 0 0 0 0 0 0 0 0 0 0 0 0 0 0 0 0 0 0 0 0 0 0 0 0 0 0 0 0 0 0 0 0 0 0 0 0 0 0 0 0 0 0 0 0 0 0 0 0 0 0 0 0 0 0 0 0 0 0 0 0 0 0 0 0 0 0 0 0 0 0 0 0 0 0 0 0 0 0 0 0 0 0 0 0 0 0 0 0 0 0 0 0 0 0 0 0 0 0 0 0 0 0 0 0 0 0 0 0 0 0 0 0 0 0 0 0 0 0 0 0 0 0 0 0 0 0 0 0 0 0 0 0 0 0 0 0 0 0 0 0 0 0 0 0 0 0 0 0 0 0 0 0 0 0 0 0 0 0 0 0 0 0 0 0 0 0 0 0 0 0 0 0 0 0 0 0 0 0 0 0 0 0 0 0 0 0 0 0 0 0 0 0 0 0 0 0 0 0 0 0 0 0 0 0 0 0 0 0 0 0 0 0 0 0 0 0 0 0 0 0 0 0 0 0 0 0 0 0 0 0 0 0 0 0 0 0 0 0 0 0 0 0 0 0 0 0 0 0 0 0 0 0 0 0 0 0 0 0 0 0 0 0 0 0 0 0 0 0 0 0 0 0 0 0 0 0 0 0 0 0 0 0 0 0 0 0 0 0 0 0 0 0 0 0 0 0 0 0 0 0 0 0 0 0 0 0 0 0 0 0 0 0 0 0 0 0 0 0 0 0 0 0 0 0 0 0 0 0 0 0 0 0 
0 0 0 0 0 0 0 0 0 0 0 0 0 0 0 0 0 0 0 0 0 0 0 0 0 0 0 0 0 0 0 0 0 0 0 0 0 0 0 0 0 0 0 0 0 0 0 0 0 0 0 0 0 0 0 0 0 0 0 0 0 0 0 0 0 0 0 0 0 0 0 0 0 0 0 0 0 0 0 0 0 0 0 0 0 0 0 0 0 0 0 0 0 0 0 0 0 0 0 0 0 0 0 0 0 0 0 0 0 0 0 0 0 0 0 0 0 0 0 0 0 0 0 0 0 0 0 0 0 0 0 0 0 0 0 0 0 0 0 0 0 0 0 0 0 0 0 0 0 0 0 0 1 0 0 0 0 0 0 0 0 0 0 0 0 0 0 0 0 0 0 0 0 0 0 0 0 0 0 0 0 0 0 0 0 0 0 0 0 0 0 0 0 0 0 0 0 0 0 0 0 0 0 0 0 0 0 0 0 0 0 0 0 0 0 0 0 0 0 0 0 0 0 0 0 0 0 0 0 0 0 0 0 0 0 0 0 0 0 0 0 0 0 0 0 0 0 0 0 0 0 0 0 0 0 0 0 0 0 0 0 0 0 0 0 0 0 0 0 0 0 0 0 0 0 0 0 0 0 0 0 0 0 0 0 0 0 0 0 0 0 0 0 0 0 0 0 0 0 0 0 0 0 0 0 0 0 0 0 0 0 0 0 0 0 0 0 0 0 0 0 0 0 0 0 0 0 0 0 0 0 0 0 0 0 0 0 0 0 0 0 0 0 0 0 0 0 0 0 0 0 0 0 0 0 0 0 0 0 0 0 0 0 0 0 0 0 0 0 0 0 0 0 0 0 0 0 0 0 0 0 0 0 0 0 0 0 0 0 0 0 0 0 0 0 0 0 0 0 0 0 0 0 0 0 0 0 0 0 0 0 0 0 0 0 0 0 0 0 0 0 0 0 0 0 0 0 0 0 0 0 0 0 0 0 0 0 0 0 0 0 0 0 0 0 0 0 0 0 0 0 0 0 0 0 0 0 0 0 0 0 0 0 0 0 0 0 0 0 0 0 0 0 0 0 0 0 0 0 0 0 0 0 0 0 0 0 0 0 0 0 0 0 0 0 0 0 0 0 0 0 0 0 0 0 0 0 0 0 0 0 0 0 0 0 0 0 0 0 0 0 0 0 0 
0.022 0.012 0 0 0 0 0.001 0.002 0.001 0 0.001 0 0 0 0 0 0 0 0 0 0 0 0.004 0.005 0.007 0.015 0.012 0.003 0.001 0.001 0.001 0.001 0.001 0 0.001 0 0 0 0 0 0.005 0.012 0.027 0.021 0.013 0.013 0.004 0.001 0.011 0.013 0.017 0.045 0.028 0.016 0.026 0.01 0.011 0.011 0.004 0.004 0.004 0.003 0.003 0.003 0.002 0.002 0.001 0.002 0 0 0.001 0 0 0.001 0.001 0.003 0.015 0.021 0.021 0.01 0.008 0.006 0.007 0.003 0.005 0.004 0.005 0.003 0.001 0.001 0.002 0.001 0 0.001 0.001 0.001 0.002 0.001 0.002 0.002 0.001 0.001 0.001 0.001 0 0 0.005 0.006 0.017 0.018 0.037 0.01 0.032 0.011 0.004 0.011 0.02 0.013 0 0.001 0.003 0.003 0.001 0.002 0.002 0.003 0.006 0 0 0.018 0.055 0.034 0.025 0.023 0.022 0.023 0.018 0.007 0.016 0.011 0.008 0.014 0.013 0.011 0.007 0.006 0.006 0.009 0.004 0.002 0.01 0 0 1 0.288 0.056 0.101 0.078 0.069 0 0 0.046 0.037 0.043 0 0 0 0 0 0 0 0 0 0.002 0.003 0.009 0.018 0.021 0.015 0.015 0 0 0 0 0.071 0.117 0.113 0.074 0.065 0.062 0.072 0.068 0.108 0.047 0.048 0.01 0.013 0.011 0.008 0.007 0.009 0.003 0.002 0.002 0.001 0.008 0.004 0.002 0 0.004 0.003 0 0 0.001 0.002 0.001 0.001 0.003 0.003 0.004 0.003 0.011 0.008 0.005 0.013 0.009 0.021 0.03 0.016 0.016 0.022 0.024 0.012 0.009 0.006 0.006 0.015 0.05 0.057 0.046 0.047 0.059 0.036 0.063 0.043 0 0.008 0.01 0.01 0.008 0.003 0.001 0 0 0 0.001 0.001 0 0.025 0.036 0.075 0.078 0 0 0 0 0.002 0.002 0.001 0 0.001 0 0.001 0.001 0 0 0 0 0 0 0 0 0.005 0.007 0.006 0.014 0.009 0.004 0.002 0 0 0 0 0.001 0.002 0.002 0 0 0 0 0.001 0.005 0.017 0.01 0.009 0.009 0.001 0 0.005 0.007 0.009 0.023 0.014 0.008 0.01 0.004 0.004 0.005 0.004 0.003 0.003 0.001 0.003 0.001 0.002 0.001 0 0.002 0.001 0.001 0.001 0 0 0.001 0 0.002 0.008 0.009 0.012 0.001 0.001 0 0 0 0 0 0 0 0 0.001 0.001 0.001 0 0.001 0.001 0.001 0.001 0 0.001 0.003 0.003 0.003 0.002 0 0 0 0.004 0.007 0.014 0.011 0.02 0.005 0.02 0.007 0.004 0.008 0.012 0.008 0.001 0.001 0.001 0.001 0 0 0 0.001 0.002 0 0 0.008 0.05 0.038 0.022 0.022 0.018 0.023 0.016 0.007 0.026 0.029 0.017 0.021 0.015 0.011 0.005 0.002 0.009 0.011 0.003 0.003 0.012 0 0 0.001 0.008 0.023 0.04 0.041 0.06 0 0 0.021 0.021 0.025 0 0 0 0 0 0 0.001 0.001 0.001 0.008 0.016 0.034 0.028 0.028 0.018 0.018 0.001 0.001 0.003 0.003 0.049 0.05 0.052 0.032 0.03 0.027 0.03 0.034 0.05 0.019 0.02 0.004 0.004 0.004 0.002 0.001 0.004 0.002 0.001 0 0 0.006 0.001 0 0 0 0.001 0 0 0 0 0.002 0.002 0.002 0.005 0.004 0.002 0.007 0.004 0.004 0.007 0.006 0.01 0.02 0.005 0.01 0.009 0.007 0.002 0.002 0.003 0.003 0.009 0.022 0.023 0.019 0.023 0.027 0.027 0.059 0.046 0 0.003 0.015 0.013 0.01 0.001 0 0.003 0.001 0.001 0.001 0.001 0 0.015 0.02 0.039 0.041 0.063 0.061 
0.084 0.036 0 0 0 0 0.003 0.003 0.003 0 0.001 0.004 0.001 0.004 0 0 0 0 0 0 0 0 0.024 0.03 0.024 0.052 0.041 0.009 0.007 0.001 0.001 0 0 0.005 0.006 0.003 0.002 0.002 0 0 0.025 0.051 0.114 0.086 0.057 0.069 0.017 0.013 0.046 0.055 0.073 0.156 0.093 0.06 0.074 0.028 0.042 0.038 0.013 0.012 0.007 0.005 0.009 0.005 0.004 0.005 0.003 0.005 0.003 0 0.002 0 0 0 0 0.019 0.055 0.084 0.065 0.024 0.014 0.013 0.017 0.015 0.003 0.009 0.013 0.006 0.004 0.004 0.002 0.003 0.003 0.002 0.003 0.003 0.002 0.001 0.003 0.009 0.008 0.009 0.007 0 0 0 0.023 0.047 0.091 0.082 0.174 0.031 0.105 0.032 0.016 0.041 0.082 0.04 0.005 0.005 0.007 0.005 0 0.001 0.006 0.008 0.015 0 0 0.046 0.161 0.116 0.069 0.062 0.046 0.071 0.053 0.02 0.066 0.067 0.035 0.045 0.034 0.027 0.014 0.009 0.029 0.036 0.01 0.008 0.026 0 0 0.311 1 0.204 0.359 0.286 0.248 0 0 0.157 0.127 0.154 0.002 0.003 0.003 0.003 0.003 0 0.001 0.001 0.003 0.013 0.029 0.063 0.065 0.09 0.061 0.06 0.007 0.005 0.005 0.006 0.255 0.406 0.385 0.246 0.213 0.197 0.241 0.259 0.384 0.154 0.159 0.029 0.036 0.027 0.02 0.016 0.037 0.025 0.011 0.009 0.009 0.056 0.024 0.012 0.008 0.016 0.015 0.009 0.003 0.003 0.009 0.007 0.012 0.027 0.033 0.021 0.024 0.042 0.041 0.019 0.049 0.042 0.08 0.136 0.072 0.079 0.088 0.079 0.033 0.043 0.019 0.019 0.057 0.171 0.181 0.144 0.169 0.216 0.155 0.217 0.168 0 0.032 0.035 0.046 0.029 0.014 0.003 0.007 0.004 0.003 0.006 0.002 0.004 0.103 0.135 0.279 0.286 0 0 0 0 0.003 0.003 0.003 0 0.001 0.001 0 0.002 0 0 0 0 0 0 0 0 0.028 0.035 0.042 0.059 0.044 0.013 0.015 0.005 0.003 0.003 0.002 0.007 0.008 0.009 0.006 0.006 0.002 0 0.009 0.025 0.053 0.04 0.024 0.038 0.011 0.009 0.023 0.025 0.036 0.076 0.048 0.028 0.042 0.016 0.02 0.016 0.005 0.006 0.003 0.002 0.005 0.005 0.002 0.003 0.003 0.005 0.004 0.003 0.005 0.005 0 0.001 0 0.009 0.022 0.03 0.029 0.011 0.01 0.005 0.01 0.006 0.004 0.002 0.004 0.003 0.002 0.001 0.001 0 0 0.003 0.004 0.003 0.003 0.005 0.007 0.017 0.011 0.011 0.008 0.004 0.002 0 0.011 0.023 0.048 0.045 0.091 0.022 0.084 0.028 0.012 0.02 0.041 0.02 0 0 0.002 0.001 0 0 0.003 0.006 0.011 0 0 0.05 0.192 0.116 0.088 0.093 0.072 0.087 0.065 0.028 0.076 0.079 0.049 0.055 0.06 0.048 0.029 0.019 0.037 0.045 0.018 0.013 0.042 0 0 0.014 0.055 0.1 0.147 0.144 0.203 0 0 0.084 0.072 0.078 0 0 0 0 0 0 0.002 0.006 0.008 0.026 0.046 0.102 0.095 0.1 0.074 0.071 0.003 0.001 0.002 0.003 0.172 0.167 0.169 0.111 0.11 0.109 0.121 0.113 0.165 0.077 0.079 0.015 0.017 0.012 0.009 0.009 0.015 0.009 0.004 0.003 0.002 0.026 0.011 0.005 0.002 0.005 0.007 0.003 0.002 0.002 0.004 0.007 0.013 0.023 0.024 0.023 0.023 0.035 0.038 0.018 0.042 0.034 0.055 0.078 0.032 0.049 0.049 0.051 0.015 0.02 0.006 0.004 0.025 0.091 0.091 0.091 0.104 0.112 0.099 0.181 0.169 0 0.024 0.05 0.05 0.032 0.013 0.005 0.004 0.002 0.002 0.001 0.001 0.005 0.047 0.064 0.141 0.145 0.233 0.206 
0.167 0.064 0 0 0 0 0.01 0.01 0.006 0 0.003 0.005 0.004 0.008 0 0 0 0 0 0 0 0 0.021 0.027 0.035 0.069 0.059 0.017 0.015 0.01 0.004 0.008 0.005 0.009 0.007 0.01 0.006 0.002 0 0 0.03 0.093 0.231 0.194 0.133 0.143 0.039 0.024 0.121 0.129 0.156 0.352 0.21 0.134 0.166 0.063 0.09 0.072 0.032 0.034 0.019 0.009 0.021 0.014 0.013 0.013 0.007 0.012 0.01 0.006 0.009 0.004 0 0.001 0 0.039 0.114 0.176 0.122 0.061 0.053 0.034 0.041 0.033 0.031 0.02 0.026 0.018 0.005 0.001 0 0 0 0.002 0.002 0.002 0.004 0.002 0.003 0.015 0.015 0.013 0.012 0.009 0.005 0 0.049 0.105 0.188 0.183 0.348 0.047 0.165 0.05 0.03 0.088 0.172 0.093 0.009 0.016 0.015 0.014 0.002 0.005 0.019 0.027 0.048 0 0 0.067 0.266 0.175 0.133 0.135 0.099 0.106 0.087 0.033 0.09 0.089 0.056 0.064 0.06 0.047 0.026 0.022 0.04 0.052 0.017 0.014 0.052 0 0 0.08 0.216 1 0.764 0.607 0.407 0 0 0.231 0.193 0.226 0 0.001 0.001 0.002 0.001 0.001 0.003 0.003 0.005 0.016 0.037 0.097 0.119 0.156 0.091 0.09 0.008 0.007 0.009 0.011 0.413 0.642 0.61 0.36 0.33 0.309 0.365 0.408 0.642 0.257 0.311 0.071 0.082 0.073 0.047 0.029 0.065 0.041 0.016 0.01 0.008 0.074 0.031 0.017 0.012 0.028 0.024 0.008 0.005 0.011 0.012 0.014 0.022 0.04 0.06 0.044 0.043 0.073 0.074 0.046 0.085 0.072 0.131 0.194 0.099 0.129 0.142 0.124 0.059 0.062 0.023 0.018 0.1 0.272 0.291 0.242 0.271 0.338 0.242 0.35 0.264 0 0.029 0.048 0.058 0.037 0.014 0.003 0.007 0.003 0.002 0.004 0.006 0.007 0.187 0.276 0.597 0.61 0 0 0 0 0.003 0.004 0.001 0 0.003 0.001 0.001 0.004 0 0 0 0 0 0 0 0 0.038 0.056 0.039 0.079 0.064 0.02 0.011 0.004 0.002 0.002 0.001 0.006 0.009 0.007 0.004 0.003 0.001 0 0.004 0.026 0.074 0.056 0.037 0.049 0.013 0.009 0.027 0.034 0.046 0.124 0.068 0.04 0.055 0.021 0.027 0.022 0.009 0.012 0.006 0.002 0.007 0.006 0.005 0.004 0.002 0.005 0.004 0.002 0.005 0.001 0 0.002 0.001 0.006 0.027 0.049 0.038 0.014 0.019 0.011 0.011 0.007 0.009 0.006 0.006 0.004 0.003 0.002 0.003 0.003 0.003 0.003 0.002 0.004 0.005 0.005 0.007 0.017 0.013 0.013 0.009 0.003 0.001 0 0.018 0.039 0.069 0.056 0.121 0.038 0.11 0.03 0.014 0.037 0.06 0.042 0.002 0.005 0.005 0.006 0.003 0.005 0.008 0.012 0.018 0 0 0.103 0.311 0.212 0.135 0.116 0.102 0.125 0.1 0.038 0.122 0.124 0.08 0.079 0.065 0.062 0.026 0.02 0.06 0.069 0.02 0.017 0.052 0 0 0.021 0.085 0.133 0.23 0.213 0.317 0 0 0.1 0.083 0.105 0 0.001 0.002 0.002 0 0.001 0.004 0.009 0.011 0.028 0.058 0.148 0.131 0.147 0.105 0.1 0.007 0.006 0.008 0.006 0.267 0.252 0.265 0.168 0.158 0.151 0.162 0.177 0.256 0.092 0.115 0.022 0.024 0.022 0.014 0.014 0.016 0.015 0.006 0.001 0 0.036 0.008 0.003 0.001 0.006 0.006 0.002 0.003 0.003 0.003 0.005 0.008 0.019 0.024 0.017 0.016 0.034 0.03 0.016 0.039 0.032 0.065 0.114 0.064 0.078 0.084 0.076 0.029 0.034 0.016 0.012 0.031 0.116 0.132 0.104 0.133 0.152 0.147 0.288 0.264 0 0.037 0.081 0.08 0.045 0.016 0.005 0.009 0.005 0.005 0.004 0.002 0.005 0.078 0.104 0.203 0.213 0.382 0.32 
0.193 0.076 0 0 0 0 0.009 0.011 0.008 0 0.005 0.006 0.005 0.009 0 0 0 0 0 0 0 0 0.026 0.03 0.055 0.097 0.07 0.02 0.017 0.002 0.001 0.002 0.001 0.009 0.013 0.014 0.009 0.008 0.001 0 0.033 0.107 0.257 0.217 0.145 0.161 0.047 0.029 0.121 0.14 0.184 0.413 0.21 0.14 0.207 0.076 0.094 0.085 0.039 0.036 0.022 0.01 0.028 0.018 0.019 0.011 0.006 0.015 0.011 0.01 0.013 0.005 0 0.003 0 0.032 0.116 0.187 0.126 0.052 0.051 0.034 0.04 0.033 0.036 0.021 0.025 0.022 0.004 0.003 0.005 0.002 0.001 0.004 0.004 0.006 0.008 0.004 0.009 0.023 0.022 0.023 0.018 0.011 0.006 0 0.065 0.114 0.224 0.207 0.433 0.074 0.232 0.069 0.042 0.113 0.198 0.109 0.012 0.016 0.019 0.015 0.01 0.011 0.018 0.031 0.051 0 0 0.09 0.332 0.218 0.161 0.152 0.105 0.145 0.117 0.038 0.134 0.128 0.076 0.091 0.081 0.069 0.035 0.03 0.047 0.063 0.027 0.021 0.061 0 0 0.073 0.242 0.607 1 0.719 0.488 0 0 0.34 0.28 0.324 0 0 0 0.003 0.002 0 0.001 0.003 0.006 0.027 0.055 0.117 0.138 0.18 0.12 0.119 0.015 0.009 0.009 0.009 0.505 0.822 0.783 0.493 0.456 0.421 0.498 0.515 0.816 0.327 0.347 0.069 0.086 0.078 0.05 0.036 0.075 0.051 0.015 0.013 0.009 0.095 0.038 0.017 0.008 0.025 0.02 0.01 0.007 0.01 0.014 0.015 0.019 0.048 0.066 0.051 0.054 0.084 0.083 0.045 0.093 0.09 0.162 0.248 0.124 0.164 0.174 0.14 0.057 0.059 0.039 0.035 0.131 0.366 0.388 0.323 0.346 0.451 0.299 0.414 0.324 0 0.048 0.068 0.078 0.054 0.029 0.011 0.012 0.006 0.006 0.009 0.005 0.006 0.233 0.323 0.709 0.72 0 0 0 0 0.007 0.007 0.006 0 0.001 0.005 0.006 0.008 0 0 0 0 0 0 0 0 0.051 0.071 0.044 0.103 0.069 0.019 0.025 0.013 0.011 0.01 0.004 0.015 0.013 0.02 0.013 0.011 0.003 0 0.013 0.042 0.104 0.071 0.056 0.058 0.014 0.008 0.046 0.05 0.063 0.138 0.086 0.052 0.064 0.031 0.035 0.03 0.015 0.018 0.012 0.004 0.011 0.015 0.008 0.008 0.004 0.012 0.016 0.009 0.012 0.006 0 0.002 0.001 0.016 0.051 0.078 0.055 0.028 0.029 0.018 0.024 0.019 0.014 0.013 0.015 0.008 0.003 0.003 0.006 0.003 0.001 0.007 0.007 0.01 0.012 0.009 0.011 0.033 0.032 0.031 0.022 0.008 0.003 0 0.018 0.034 0.082 0.071 0.152 0.038 0.124 0.03 0.016 0.044 0.077 0.039 0.002 0.003 0.008 0.01 0.004 0.004 0.012 0.015 0.023 0 0 0.111 0.385 0.267 0.18 0.174 0.127 0.176 0.125 0.059 0.16 0.16 0.097 0.105 0.101 0.084 0.047 0.039 0.072 0.081 0.035 0.028 0.073 0 0 0.027 0.103 0.192 0.292 0.268 0.395 0 0 0.12 0.099 0.115 0.002 0.002 0.002 0.002 0.001 0.001 0.003 0.008 0.014 0.045 0.088 0.188 0.176 0.198 0.135 0.129 0.012 0.006 0.005 0.009 0.346 0.321 0.328 0.193 0.172 0.165 0.189 0.207 0.307 0.134 0.142 0.034 0.037 0.033 0.022 0.015 0.026 0.017 0.008 0.009 0.006 0.03 0.015 0.009 0.008 0.009 0.012 0.004 0.002 0.007 0.011 0.013 0.016 0.03 0.027 0.025 0.025 0.04 0.042 0.023 0.053 0.04 0.077 0.136 0.066 0.08 0.078 0.091 0.038 0.037 0.011 0.008 0.04 0.157 0.165 0.138 0.154 0.189 0.199 0.366 0.333 0 0.05 0.09 0.104 0.069 0.03 0.008 0.008 0.005 0.005 0.005 0.003 0.01 0.092 0.119 0.257 0.268 0.454 0.4 
0.277 0.08 0 0 0 0 0.015 0.015 0.017 0 0.006 0.003 0.002 0.005 0 0 0 0 0 0 0 0 0.033 0.048 0.047 0.091 0.066 0.022 0.02 0.009 0.007 0.009 0.007 0.009 0.012 0.016 0.008 0.006 0.003 0 0.04 0.147 0.362 0.298 0.227 0.233 0.065 0.042 0.171 0.212 0.274 0.568 0.29 0.175 0.284 0.108 0.124 0.125 0.05 0.053 0.034 0.013 0.039 0.029 0.029 0.019 0.011 0.023 0.016 0.01 0.017 0.007 0 0.001 0 0.051 0.165 0.268 0.184 0.066 0.057 0.038 0.054 0.032 0.03 0.028 0.032 0.014 0.004 0.005 0.005 0.003 0.001 0.002 0.003 0.003 0.008 0.002 0.007 0.024 0.024 0.023 0.019 0.011 0.003 0 0.087 0.154 0.305 0.284 0.577 0.061 0.208 0.062 0.034 0.159 0.287 0.156 0.006 0.018 0.016 0.014 0.006 0.004 0.014 0.027 0.058 0 0 0.095 0.324 0.226 0.152 0.138 0.115 0.134 0.092 0.042 0.115 0.099 0.06 0.076 0.062 0.054 0.036 0.025 0.056 0.066 0.027 0.019 0.062 0 0 0.067 0.206 0.54 0.763 1 0.496 0 0 0.265 0.215 0.249 0.001 0.001 0.001 0.003 0.001 0 0.001 0.004 0.007 0.018 0.048 0.111 0.124 0.169 0.121 0.118 0.007 0.004 0.008 0.015 0.486 0.744 0.717 0.424 0.382 0.349 0.4 0.466 0.745 0.33 0.464 0.094 0.125 0.095 0.061 0.058 0.109 0.071 0.022 0.023 0.019 0.094 0.037 0.024 0.018 0.034 0.026 0.014 0.005 0.012 0.014 0.01 0.012 0.037 0.051 0.044 0.047 0.079 0.074 0.049 0.099 0.084 0.137 0.242 0.111 0.146 0.159 0.138 0.06 0.069 0.035 0.032 0.137 0.349 0.368 0.273 0.317 0.399 0.3 0.426 0.322 0 0.037 0.066 0.081 0.051 0.019 0.004 0.012 0.008 0.007 0.006 0.009 0.006 0.326 0.445 0.967 0.999 0 0 0 0 0.006 0.006 0.002 0 0.002 0 0.002 0.009 0 0 0 0 0 0 0 0 0.049 0.07 0.058 0.115 0.08 0.027 0.022 0.01 0.003 0.004 0.002 0.012 0.013 0.011 0.005 0.003 0 0 0.01 0.035 0.099 0.079 0.063 0.058 0.014 0.01 0.05 0.056 0.078 0.148 0.078 0.044 0.07 0.031 0.029 0.03 0.01 0.015 0.007 0.003 0.004 0.009 0.007 0.005 0.003 0.008 0.009 0.005 0.006 0.001 0 0.001 0 0.02 0.05 0.073 0.045 0.021 0.017 0.012 0.018 0.013 0.01 0.011 0.009 0.004 0.002 0.001 0.004 0.001 0.001 0.004 0.004 0.006 0.009 0.002 0.008 0.025 0.022 0.023 0.015 0.008 0.001 0 0.028 0.049 0.087 0.085 0.17 0.051 0.147 0.03 0.012 0.038 0.081 0.048 0.003 0.005 0.002 0.002 0 0.001 0.005 0.012 0.017 0 0 0.11 0.394 0.269 0.19 0.181 0.152 0.163 0.124 0.063 0.156 0.149 0.091 0.113 0.091 0.078 0.045 0.034 0.06 0.078 0.027 0.019 0.085 0 0 0.035 0.11 0.188 0.295 0.271 0.389 0 0 0.137 0.107 0.137 0 0 0 0.001 0 0 0.001 0.004 0.01 0.044 0.08 0.195 0.168 0.205 0.142 0.138 0.018 0.012 0.006 0.007 0.335 0.326 0.324 0.213 0.192 0.182 0.203 0.206 0.318 0.113 0.136 0.029 0.035 0.03 0.022 0.014 0.028 0.031 0.006 0.005 0.003 0.045 0.021 0.007 0.002 0.01 0.014 0.002 0 0.006 0.007 0.014 0.017 0.029 0.04 0.028 0.031 0.056 0.051 0.028 0.068 0.048 0.084 0.127 0.07 0.08 0.085 0.09 0.028 0.033 0.011 0.011 0.044 0.151 0.162 0.138 0.161 0.203 0.175 0.352 0.325 0 0.048 0.103 0.106 0.069 0.022 0.01 0.005 0.002 0.002 0.004 0.003 0.009 0.094 0.126 0.257 0.271 0.468 0.392 
0.202 0.163 0 0 0 0 0.007 0.006 0.008 0 0.002 0.012 0.008 0.015 0 0 0 0 0 0 0 0 0.068 0.091 0.069 0.165 0.115 0.034 0.039 0.013 0.011 0.012 0.01 0.019 0.023 0.02 0.015 0.004 0.002 0 0.029 0.098 0.25 0.191 0.133 0.155 0.056 0.031 0.113 0.125 0.166 0.388 0.212 0.127 0.191 0.06 0.082 0.074 0.022 0.025 0.017 0.011 0.014 0.012 0.014 0.018 0.01 0.012 0.012 0.017 0.015 0.008 0 0.003 0 0.029 0.109 0.169 0.118 0.047 0.044 0.034 0.037 0.031 0.025 0.025 0.019 0.019 0.006 0.006 0.005 0.003 0.001 0.006 0.007 0.013 0.009 0.006 0.013 0.045 0.044 0.044 0.033 0.018 0.007 0 0.064 0.106 0.207 0.184 0.37 0.089 0.312 0.089 0.047 0.089 0.19 0.104 0.01 0.015 0.007 0.007 0.002 0.003 0.01 0.016 0.04 0 0 0.189 0.665 0.418 0.313 0.309 0.233 0.273 0.225 0.09 0.228 0.204 0.127 0.149 0.136 0.113 0.068 0.051 0.101 0.125 0.052 0.041 0.107 0 0 0.087 0.258 0.439 0.712 0.679 1 0 0 0.344 0.279 0.335 0 0.001 0.002 0.007 0.002 0 0.002 0.005 0.01 0.053 0.103 0.231 0.262 0.352 0.213 0.214 0.02 0.015 0.013 0.014 0.789 0.777 0.801 0.511 0.464 0.434 0.485 0.506 0.756 0.331 0.353 0.063 0.073 0.062 0.047 0.034 0.071 0.058 0.029 0.019 0.014 0.119 0.049 0.017 0.014 0.045 0.044 0.016 0.009 0.02 0.033 0.035 0.042 0.078 0.095 0.077 0.082 0.137 0.133 0.079 0.164 0.122 0.215 0.342 0.184 0.214 0.222 0.217 0.092 0.105 0.037 0.033 0.107 0.388 0.411 0.359 0.405 0.515 0.485 0.821 0.637 0 0.087 0.127 0.138 0.096 0.043 0.011 0.02 0.009 0.011 0.015 0.003 0.015 0.241 0.317 0.67 0.68 0 0 0 0 0.013 0.014 0.009 0 0.003 0.007 0.006 0.012 0 0 0 0 0 0 0 0 0.095 0.119 0.099 0.182 0.124 0.034 0.04 0.018 0.008 0.008 0.005 0.024 0.024 0.023 0.022 0.017 0.005 0.002 0.029 0.081 0.208 0.156 0.118 0.117 0.043 0.031 0.1 0.12 0.144 0.321 0.197 0.127 0.16 0.055 0.094 0.09 0.042 0.037 0.022 0.008 0.021 0.016 0.013 0.012 0.009 0.018 0.019 0.012 0.016 0.008 0 0.002 0.001 0.028 0.085 0.139 0.123 0.044 0.037 0.023 0.032 0.028 0.019 0.017 0.015 0.013 0.002 0.005 0.007 0.003 0.001 0.007 0.01 0.012 0.018 0.012 0.019 0.046 0.043 0.038 0.031 0.014 0.004 0 0.049 0.091 0.168 0.159 0.326 0.081 0.279 0.085 0.052 0.077 0.159 0.079 0.007 0.017 0.012 0.011 0.005 0.005 0.018 0.024 0.037 0 0 0.198 0.764 0.463 0.348 0.341 0.266 0.301 0.248 0.108 0.255 0.247 0.133 0.179 0.164 0.125 0.063 0.054 0.105 0.136 0.054 0.041 0.124 0 0 0.051 0.207 0.371 0.582 0.562 0.806 0 0 0.288 0.241 0.273 0 0 0 0.004 0 0.001 0.005 0.008 0.019 0.056 0.123 0.265 0.297 0.371 0.224 0.218 0.021 0.021 0.021 0.02 0.667 0.649 0.658 0.441 0.401 0.376 0.437 0.438 0.638 0.248 0.302 0.064 0.079 0.068 0.046 0.036 0.079 0.053 0.026 0.02 0.012 0.106 0.045 0.023 0.016 0.035 0.028 0.011 0.009 0.015 0.023 0.018 0.02 0.063 0.073 0.057 0.056 0.108 0.114 0.063 0.123 0.104 0.196 0.306 0.147 0.187 0.192 0.177 0.083 0.099 0.024 0.022 0.081 0.301 0.342 0.291 0.34 0.412 0.385 0.729 0.638 0 0.094 0.137 0.167 0.115 0.048 0.015 0.013 0.006 0.005 0.009 0.007 0.014 0.195 0.258 0.549 0.562 0.932 0.813 
0 0 0 0 0 0 0 0 0 0 0 0 0 0 0 0 0 0 0 0 0 0 0 0 0 0 0 0 0 0 0 0 0 0 0 0 0 0 0 0 0 0 0 0 0 0 0 0 0 0 0 0 0 0 0 0 0 0 0 0 0 0 0 0 0 0 0 0 0 0 0 0 0 0 0 0 0 0 0 0 0 0 0 0 0 0 0 0 0 0 0 0 0 0 0 0 0 0 0 0 0 0 0 0 0 0 0 0 0 0 0 0 0 0 0 0 0 0 0 0 0 0 0 0 0 0 0 0 0 0 0 0 0 0 0 0 0 0 0 0 0 0 0 0 0 0 0 0 0 0 0 0 0 0 0 0 0 0 0 1 0 0 0 0 0 0 0 0 0 0 0 0 0 0 0 0 0 0 0 0 0 0 0 0 0 0 0 0 0 0 0 0 0 0 0 0 0 0 0 0 0 0 0 0 0 0 0 0 0 0 0 0 0 0 0 0 0 0 0 0 0 0 0 0 0 0 0 0 0 0 0 0 0 0 0 0 0 0 0 0 0 0 0 0 0 0 0 0 0 0 0 0 0 0 0 0 0 0 0 0 0 0 0 0 0 0 0 0 0 0 0 0 0 0 0 0 0 0 0 0 0 0 0 0 0 0 0 0 0 0 0 0 0 0 0 0 0 0 0 0 0 0 0 0 0 0 0 0 0 0 0 0 0 0 0 0 0 0 0 0 0 0 0 0 0 0 0 0 0 0 0 0 0 0 0 0 0 0 0 0 0 0 0 0 0 0 0 0 0 0 0 0 0 0 0 0 0 0 0 0 0 0 0 0 0 0 0 0 0 0 0 0 0 0 0 0 0 0 0 0 0 0 0 0 0 0 0 0 0 0 0 0 0 0 0 0 0 0 0 0 0 0 0 0 0 0 0 0 0 0 0 0 0 0 0 0 0 0 0 0 0 0 0 0 0 0 0 0 0 0 0 0 0 0 0 0 0 0 0 0 0 0 0 0 0 0 0 0 0 0 0 0 0 0 0 0 0 0 0 0 0 0 0 0 0 0 0 0 0 0 0 0 0 0 0 0 0 0 0 0 0 0 0 0 0 0 0 0 0 0 0 0 0 0 0 0 0 0 0 0 0 0 0 0 0 0 0 0 0 0 0 0 0 0 0 0 0 0 0 0 0 0 0 0 
0 0 0 0 0 0 0 0 0 0 0 0 0 0 0 0 0 0 0 0 0 0 0 0 0 0 0 0 0 0 0 0 0 0 0 0 0 0 0 0 0 0 0 0 0 0 0 0 0 0 0 0 0 0 0 0 0 0 0 0 0 0 0 0 0 0 0 0 0 0 0 0 0 0 0 0 0 0 0 0 0 0 0 0 0 0 0 0 0 0 0 0 0 0 0 0 0 0 0 0 0 0 0 0 0 0 0 0 0 0 0 0 0 0 0 0 0 0 0 0 0 0 0 0 0 0 0 0 0 0 0 0 0 0 0 0 0 0 0 0 0 0 0 0 0 0 0 0 0 0 0 0 0 0 0 0 0 0 0 0 1 0 0 0 0 0 0 0 0 0 0 0 0 0 0 0 0 0 0 0 0 0 0 0 0 0 0 0 0 0 0 0 0 0 0 0 0 0 0 0 0 0 0 0 0 0 0 0 0 0 0 0 0 0 0 0 0 0 0 0 0 0 0 0 0 0 0 0 0 0 0 0 0 0 0 0 0 0 0 0 0 0 0 0 0 0 0 0 0 0 0 0 0 0 0 0 0 0 0 0 0 0 0 0 0 0 0 0 0 0 0 0 0 0 0 0 0 0 0 0 0 0 0 0 0 0 0 0 0 0 0 0 0 0 0 0 0 0 0 0 0 0 0 0 0 0 0 0 0 0 0 0 0 0 0 0 0 0 0 0 0 0 0 0 0 0 0 0 0 0 0 0 0 0 0 0 0 0 0 0 0 0 0 0 0 0 0 0 0 0 0 0 0 0 0 0 0 0 0 0 0 0 0 0 0 0 0 0 0 0 0 0 0 0 0 0 0 0 0 0 0 0 0 0 0 0 0 0 0 0 0 0 0 0 0 0 0 0 0 0 0 0 0 0 0 0 0 0 0 0 0 0 0 0 0 0 0 0 0 0 0 0 0 0 0 0 0 0 0 0 0 0 0 0 0 0 0 0 0 0 0 0 0 0 0 0 0 0 0 0 0 0 0 0 0 0 0 0 0 0 0 0 0 0 0 0 0 0 0 0 0 0 0 0 0 0 0 0 0 0 0 0 0 0 0 0 0 0 0 0 0 0 0 0 0 0 0 0 0 0 0 0 0 0 0 0 0 0 0 0 0 0 0 0 0 0 0 0 0 0 0 0 0 0 
0.069 0.028 0 0 0 0 0.004 0.006 0.003 0 0.004 0.002 0.002 0.005 0 0 0 0 0 0 0 0 0.014 0.016 0.014 0.03 0.023 0.007 0.009 0.006 0.003 0.004 0.002 0.009 0.007 0.008 0.005 0.002 0 0 0.009 0.04 0.097 0.072 0.054 0.058 0.016 0.007 0.04 0.046 0.064 0.137 0.062 0.047 0.084 0.027 0.026 0.041 0.02 0.02 0.012 0.007 0.012 0.005 0.006 0.006 0.002 0.006 0.005 0.003 0.004 0.001 0 0 0 0.011 0.039 0.069 0.048 0.018 0.018 0.011 0.014 0.013 0.012 0.007 0.007 0.004 0.003 0.002 0.004 0.001 0.002 0.001 0.003 0.004 0.006 0.004 0.004 0.012 0.012 0.011 0.009 0.004 0.003 0 0.02 0.042 0.08 0.077 0.143 0.072 0.23 0.065 0.029 0.043 0.078 0.042 0.003 0.006 0.009 0.008 0.002 0.002 0.009 0.017 0.022 0 0 0.052 0.144 0.077 0.055 0.07 0.053 0.058 0.039 0.024 0.051 0.042 0.028 0.032 0.027 0.014 0.012 0.008 0.016 0.025 0.014 0.011 0.026 0 0 0.036 0.101 0.179 0.291 0.24 0.199 0 0 1 0.748 0.524 0 0 0 0.002 0 0 0.001 0.001 0.004 0.01 0.017 0.038 0.047 0.072 0.046 0.045 0.003 0.002 0.003 0.006 0.213 0.324 0.343 0.406 0.462 0.486 0.509 0.289 0.322 0.114 0.119 0.019 0.027 0.019 0.013 0.013 0.036 0.025 0.006 0.007 0.008 0.039 0.016 0.008 0.009 0.012 0.009 0.004 0.002 0.007 0.007 0.012 0.011 0.031 0.038 0.03 0.026 0.046 0.052 0.023 0.057 0.049 0.086 0.146 0.059 0.076 0.081 0.066 0.031 0.031 0.013 0.013 0.044 0.135 0.15 0.159 0.187 0.246 0.166 0.178 0.131 0 0.02 0.026 0.035 0.017 0.006 0.002 0.009 0.003 0.002 0.005 0.002 0.006 0.079 0.112 0.236 0.24 0 0 0 0 0.004 0.004 0.003 0 0.002 0.001 0 0.002 0 0 0 0 0 0 0 0 0.034 0.04 0.033 0.061 0.039 0.01 0.016 0.004 0.002 0.004 0.001 0.005 0.009 0.009 0.004 0.002 0.001 0 0.001 0.012 0.038 0.032 0.023 0.023 0.01 0.007 0.016 0.021 0.028 0.07 0.03 0.018 0.031 0.016 0.017 0.017 0.008 0.01 0.007 0.006 0.007 0.005 0.003 0.003 0.003 0.005 0.005 0.004 0.004 0.002 0 0.004 0.002 0.006 0.019 0.027 0.019 0.006 0.007 0.003 0.005 0.005 0.005 0.005 0.004 0 0.001 0.003 0.003 0.001 0.001 0.006 0.007 0.008 0.01 0.006 0.005 0.018 0.018 0.018 0.015 0.005 0.001 0 0.011 0.021 0.034 0.035 0.062 0.017 0.05 0.012 0.007 0.011 0.027 0.018 0.002 0.003 0.003 0.002 0.002 0.002 0.002 0.003 0.007 0 0 0.058 0.167 0.169 0.11 0.086 0.076 0.095 0.071 0.028 0.069 0.073 0.039 0.051 0.043 0.042 0.027 0.02 0.035 0.042 0.02 0.018 0.039 0 0 0.006 0.037 0.077 0.12 0.106 0.166 0 0 0.05 0.041 0.047 0 0 0 0.001 0 0 0.002 0.004 0.006 0.018 0.041 0.091 0.087 0.099 0.075 0.076 0.01 0.003 0.006 0.006 0.143 0.139 0.138 0.082 0.076 0.075 0.075 0.097 0.134 0.052 0.052 0.011 0.01 0.011 0.006 0.003 0.017 0.014 0.003 0.002 0.001 0.02 0.007 0.004 0.002 0.005 0.004 0.003 0.005 0.005 0.003 0.003 0.004 0.013 0.018 0.015 0.013 0.024 0.026 0.02 0.027 0.027 0.041 0.058 0.033 0.032 0.031 0.044 0.015 0.017 0.002 0.002 0.018 0.061 0.063 0.068 0.071 0.086 0.08 0.167 0.161 0 0.033 0.064 0.048 0.031 0.013 0.003 0.006 0.001 0.001 0.001 0.002 0.003 0.035 0.052 0.105 0.108 0.194 0.171 
0.079 0.033 0 0 0 0 0 0.001 0.003 0 0.001 0.001 0.002 0.003 0 0 0 0 0 0 0 0 0.012 0.017 0.019 0.038 0.029 0.01 0.01 0.003 0 0.001 0.001 0.006 0.007 0.008 0.004 0.004 0.001 0.001 0.012 0.033 0.083 0.062 0.048 0.049 0.017 0.014 0.037 0.045 0.062 0.132 0.074 0.048 0.065 0.022 0.021 0.029 0.008 0.008 0.004 0 0.004 0.004 0.004 0.002 0.002 0.003 0.005 0.005 0.002 0 0 0.003 0 0.011 0.039 0.061 0.04 0.015 0.013 0.01 0.011 0.005 0.008 0.007 0.008 0.002 0.002 0.002 0.003 0.002 0 0.004 0.005 0.007 0.004 0.004 0.007 0.013 0.013 0.013 0.006 0.004 0 0 0.022 0.043 0.073 0.065 0.148 0.075 0.218 0.069 0.033 0.038 0.063 0.025 0.002 0.003 0.002 0.003 0 0.001 0.004 0.005 0.01 0 0 0.039 0.156 0.097 0.073 0.068 0.058 0.072 0.05 0.02 0.058 0.052 0.034 0.046 0.034 0.027 0.017 0.015 0.016 0.025 0.014 0.01 0.024 0 0 0.025 0.095 0.169 0.301 0.241 0.223 0 0 0.799 1 0.612 0 0 0 0 0 0 0 0 0.001 0.01 0.022 0.055 0.061 0.079 0.046 0.047 0.007 0.005 0.004 0.006 0.222 0.328 0.35 0.385 0.427 0.444 0.475 0.293 0.324 0.133 0.13 0.021 0.028 0.018 0.014 0.012 0.025 0.018 0.006 0.004 0.004 0.034 0.008 0.004 0.005 0.008 0.007 0.003 0.002 0.005 0.003 0.004 0.006 0.018 0.021 0.017 0.018 0.04 0.037 0.027 0.044 0.036 0.077 0.127 0.052 0.069 0.072 0.062 0.024 0.032 0.027 0.026 0.063 0.143 0.157 0.148 0.177 0.229 0.151 0.188 0.142 0 0.019 0.027 0.027 0.019 0.007 0.003 0.005 0.003 0.002 0.003 0.001 0.005 0.089 0.113 0.234 0.241 0 0 0 0 0 0.001 0.001 0 0 0.003 0.002 0.003 0 0 0 0 0 0 0 0 0.024 0.029 0.03 0.058 0.041 0.016 0.011 0.003 0.001 0.002 0.002 0.007 0.004 0.008 0.006 0.004 0.001 0.001 0.004 0.02 0.048 0.039 0.025 0.031 0.013 0.009 0.021 0.029 0.031 0.069 0.037 0.022 0.035 0.009 0.015 0.016 0.003 0.005 0.003 0.001 0.001 0.003 0.001 0.003 0.002 0.003 0.001 0.004 0.007 0.003 0 0 0 0.008 0.019 0.032 0.027 0.007 0.005 0.004 0.006 0.004 0.003 0.002 0.005 0.004 0.001 0.001 0.001 0 0 0 0.003 0.003 0.003 0.003 0.004 0.014 0.015 0.015 0.012 0.007 0.001 0 0.007 0.015 0.035 0.034 0.08 0.015 0.056 0.017 0.011 0.016 0.03 0.019 0.001 0.004 0.001 0.001 0.001 0.001 0.002 0.003 0.004 0 0 0.058 0.204 0.181 0.122 0.1 0.07 0.094 0.079 0.038 0.077 0.071 0.047 0.053 0.041 0.033 0.026 0.019 0.044 0.047 0.016 0.009 0.041 0 0 0.008 0.043 0.084 0.133 0.136 0.187 0 0 0.064 0.051 0.057 0 0 0 0.001 0.001 0 0 0 0.002 0.014 0.033 0.078 0.077 0.094 0.071 0.07 0.006 0.002 0.004 0.004 0.163 0.153 0.159 0.106 0.101 0.088 0.103 0.09 0.151 0.055 0.067 0.012 0.014 0.01 0.008 0.008 0.015 0.009 0.004 0.004 0.004 0.022 0.009 0.004 0.004 0.012 0.008 0.003 0.002 0.002 0.003 0.002 0.003 0.009 0.01 0.008 0.008 0.015 0.018 0.011 0.021 0.021 0.041 0.063 0.034 0.04 0.043 0.039 0.016 0.014 0.007 0.005 0.017 0.08 0.082 0.069 0.078 0.103 0.096 0.178 0.167 0 0.023 0.058 0.052 0.025 0.006 0.002 0.003 0.001 0.001 0.002 0 0.006 0.042 0.059 0.131 0.136 0.217 0.19 
0.055 0.027 0 0 0 0 0 0 0 0 0 0.002 0 0.003 0 0 0 0 0 0 0 0 0.011 0.015 0.023 0.033 0.021 0.005 0.004 0.002 0 0.002 0 0.002 0.003 0.004 0.002 0.001 0 0 0.009 0.039 0.075 0.061 0.037 0.05 0.012 0.006 0.035 0.041 0.061 0.11 0.055 0.026 0.049 0.016 0.017 0.027 0.006 0.008 0.004 0.003 0.004 0.003 0.002 0.003 0.002 0.001 0.003 0.002 0.003 0.002 0 0 0 0.01 0.025 0.046 0.043 0.023 0.023 0.014 0.02 0.018 0.013 0.011 0.01 0.005 0.002 0.002 0.002 0.001 0.001 0.001 0.001 0.002 0.002 0.001 0.002 0.007 0.006 0.006 0.006 0.002 0 0 0.019 0.031 0.062 0.063 0.122 0.057 0.164 0.042 0.024 0.034 0.063 0.038 0.001 0.003 0.007 0.007 0.001 0.003 0.008 0.011 0.019 0 0 0.023 0.118 0.08 0.048 0.05 0.04 0.04 0.027 0.017 0.036 0.04 0.024 0.027 0.021 0.021 0.012 0.009 0.025 0.027 0.008 0.007 0.019 0 0 0.024 0.085 0.136 0.236 0.203 0.183 0 0 0.413 0.435 1 0 0 0 0.001 0 0 0.001 0.001 0.002 0.009 0.024 0.046 0.048 0.063 0.045 0.043 0.005 0.003 0.003 0.003 0.177 0.257 0.277 0.299 0.314 0.314 0.407 0.23 0.251 0.1 0.105 0.012 0.015 0.013 0.01 0.007 0.024 0.02 0.008 0.007 0.005 0.044 0.012 0.009 0.006 0.007 0.01 0.006 0.003 0.002 0.004 0.008 0.009 0.014 0.016 0.014 0.014 0.027 0.026 0.015 0.034 0.033 0.064 0.098 0.05 0.066 0.064 0.055 0.015 0.023 0.01 0.008 0.029 0.109 0.12 0.111 0.126 0.184 0.12 0.158 0.119 0 0.014 0.027 0.03 0.017 0.008 0.001 0.004 0.002 0.002 0.003 0 0.002 0.067 0.096 0.195 0.203 0 0 0 0 0.001 0.002 0.001 0 0.001 0.001 0.002 0.005 0 0 0 0 0 0 0 0 0.018 0.021 0.024 0.043 0.027 0.004 0.007 0.005 0.004 0.003 0.002 0.003 0.005 0.004 0.004 0.004 0 0 0.003 0.014 0.038 0.032 0.022 0.028 0.005 0.004 0.018 0.019 0.022 0.056 0.028 0.017 0.026 0.01 0.009 0.013 0.003 0.003 0.002 0 0.002 0.003 0.003 0.003 0 0.002 0.002 0.001 0.001 0 0 0 0 0.007 0.014 0.025 0.022 0.006 0.006 0.003 0.004 0.003 0.002 0.001 0.004 0.002 0.001 0.001 0.004 0.002 0 0 0 0.001 0.005 0 0.003 0.01 0.009 0.008 0.008 0.003 0 0 0.011 0.023 0.036 0.037 0.064 0.015 0.056 0.019 0.008 0.022 0.034 0.02 0.001 0.002 0.003 0.003 0.002 0.001 0.003 0.006 0.007 0 0 0.042 0.146 0.128 0.085 0.078 0.049 0.073 0.054 0.018 0.063 0.065 0.043 0.043 0.032 0.025 0.019 0.014 0.021 0.032 0.011 0.008 0.033 0 0 0.014 0.034 0.064 0.103 0.099 0.143 0 0 0.055 0.041 0.051 0 0 0 0.001 0.001 0 0 0.003 0.005 0.024 0.048 0.083 0.074 0.088 0.056 0.055 0.003 0.002 0.003 0.004 0.126 0.116 0.12 0.082 0.076 0.073 0.078 0.074 0.11 0.045 0.044 0.011 0.014 0.011 0.007 0.005 0.012 0.012 0.005 0.001 0.001 0.023 0.009 0.001 0.002 0.006 0.007 0.001 0.002 0.004 0.006 0.008 0.008 0.017 0.019 0.014 0.012 0.022 0.023 0.012 0.023 0.017 0.036 0.064 0.031 0.035 0.038 0.036 0.01 0.018 0.006 0.006 0.017 0.048 0.057 0.057 0.066 0.078 0.077 0.133 0.131 0 0.013 0.043 0.04 0.028 0.009 0.002 0.003 0.001 0.002 0.003 0 0.001 0.031 0.044 0.097 0.099 0.168 0.146 
0 0 0 0 0 0 0 0 0 0 0 0 0 0 0 0 0 0 0 0 0 0 0 0 0 0 0 0 0 0 0 0 0 0 0 0 0 0 0 0 0 0 0 0 0 0 0 0 0 0 0 0 0 0 0 0 0 0 0 0 0 0 0 0 0 0 0 0 0 0 0 0 0 0 0 0 0 0 0 0 0 0 0 0 0 0 0 0 0 0 0 0 0 0 0 0 0 0 0 0 0 0 0 0 0 0 0 0 0 0 0 0 0 0 0 0 0 0 0 0 0 0 0 0 0 0 0 0 0 0 0 0 0 0 0 0 0 0 0 0 0 0 0 0 0 0 0 0 0 0 0 0 0 0 0 0 0 0 0 0 0 0 0 0 1 0.557 0.192 0.086 0.019 0.005 0 0 0 0 0 0 0 0 0 0 0 0 0 0 0 0 0 0 0 0 0 0 0 0 0 0 0 0 0 0 0 0 0 0 0 0 0 0 0 0 0 0 0 0 0 0 0 0 0 0 0 0 0 0 0 0 0 0 0 0 0.001 0 0 0 0 0 0 0 0 0 0 0 0 0 0 0 0 0 0 0 0 0 0 0 0 0 0 0 0 0 0 0 0 0 0 0 0 0 0 0 0 0 0 0 0 0 0 0 0 0 0 0 0 0 0 0 0 0 0 0 0 0 0 0 0 0 0 0 0 0 0 0 0 0 0 0 0 0 0 0 0 0 0 0 0 0 0 0 0 0 0 0 0 0 0 0 0 0 0 0 0 0 0 0 0 0 0 0 0 0 0 0 0 0 0 0 0 0 0 0 0 0 0 0 0 0 0 0 0 0 0 0 0 0 0 0 0 0 0 0 0 0 0 0 0 0 0 0 0 0 0 0 0 0 0 0 0 0 0 0 0 0 0 0 0 0 0 0 0 0 0 0 0 0 0 0 0 0 0 0 0 0 0 0 0 0 0 0 0 0 0 0 0 0 0 0 0 0 0 0 0.009 0.015 0.026 0.005 0.004 0.002 0 0 0 0 0 0 0 0 0 0 0 0 0 0 0 0 0 0 0 0 0 0 0 0 0 0 0 0 0 0 0 0 0 0 0 0 0 0 0 0 0 0 0 0 0 0 0 0 0 0 0 0 0 0 0 0 0 0 0 0 0 0 0 0 0 0 0 0 0 0 0 0 0 0 0 0 0 0 0 0 0 0 0 0 0 0 0 0 
0 0 0 0 0 0 0 0 0 0 0 0 0 0 0 0 0 0 0 0 0 0 0 0 0 0 0 0 0 0 0 0 0 0 0 0 0 0 0 0 0 0 0 0 0 0 0 0 0 0 0 0 0 0 0 0 0 0.001 0 0 0 0 0 0 0 0 0 0 0 0 0 0 0 0 0 0 0 0 0 0 0 0 0 0 0 0 0 0 0 0 0 0 0 0 0 0 0 0 0 0 0 0 0 0 0 0 0 0 0 0 0 0.001 0.001 0.001 0.001 0 0 0 0 0 0 0 0 0 0 0 0 0 0 0 0 0 0 0 0 0 0 0 0 0 0 0 0 0 0 0 0 0 0 0 0 0 0 0 0 0 0.001 0.001 0 0 0 0.001 0.001 0.001 0.571 1 0.346 0.146 0.044 0.013 0 0 0 0 0 0 0 0 0 0 0 0 0 0 0 0.001 0.001 0.001 0.001 0.001 0.001 0.001 0.001 0 0 0 0 0 0 0 0.001 0.001 0 0 0 0.001 0 0 0 0.001 0 0 0 0.001 0 0 0 0 0 0 0 0.001 0 0 0.001 0 0.001 0.001 0.001 0.001 0.001 0.001 0 0.001 0 0 0 0.002 0.002 0.001 0.001 0.001 0.001 0 0 0 0 0 0 0 0 0 0 0 0 0 0 0 0 0 0.001 0.001 0 0 0 0 0 0 0 0 0 0 0 0 0 0 0 0 0 0 0 0 0.001 0.001 0.001 0.001 0 0 0 0 0 0 0 0 0 0 0 0 0 0 0 0 0 0 0 0 0 0 0 0 0 0 0 0 0 0 0 0 0 0 0 0 0 0 0 0 0 0 0 0 0 0 0 0 0 0 0 0 0 0 0 0 0 0 0 0 0 0 0 0 0 0 0 0 0 0 0 0 0 0 0 0 0 0 0 0 0 0 0 0 0 0 0 0 0 0 0 0 0 0 0 0 0 0 0 0 0 0 0 0 0 0.002 0.002 0.001 0 0.002 0.001 0 0.002 0.003 0.002 0.002 0.002 0.002 0.001 0.001 0.001 0.001 0 0 0 0 0 0 0 0 0 0 0 0 0 0 0 0 0 0 0 0 0 0 0.013 0.016 0.039 0.012 0.011 0.003 0.003 0.001 0.001 0.001 0 0 0 0 0 0 0 0 0 0 0 0 0 0 0 0 0 0 0 0 0 0 0 0 0 0 0 0 0 0 0 0 0 0 0 0 0 0 0 0 0 0 0 0 0 0 0 0 0 0 0 0 0 0 0 0 0 0 0 0 0 0 0 0 0 0 0.001 0.001 0.001 0.001 0.001 0 0 0 0 0 0 0 0 0 0 0 0 0 
0 0 0 0 0 0 0 0 0 0 0 0 0 0 0 0 0 0 0 0 0 0 0 0 0 0 0 0 0 0 0 0 0 0 0 0 0 0 0 0 0 0 0 0 0 0 0 0 0 0 0 0 0 0 0 0 0 0 0 0 0 0 0 0 0 0 0 0 0 0 0 0 0 0 0 0 0 0 0 0 0 0 0 0 0 0 0 0 0 0 0 0 0 0 0 0 0 0 0 0 0 0 0 0 0 0 0 0 0 0 0 0 0 0 0 0 0 0 0 0 0 0 0 0 0 0 0 0 0 0 0.001 0.001 0 0.001 0 0.001 0 0 0 0 0 0 0 0 0 0 0 0 0 0 0 0 0 0 0 0 0.001 0 0.001 0 0 0 0 0 0.308 0.582 1 0.406 0.112 0.042 0 0 0 0 0 0 0 0 0 0 0 0 0 0 0.001 0.001 0.001 0 0 0 0 0 0.001 0 0 0 0 0 0 0 0 0 0 0 0 0.001 0 0 0 0 0 0 0 0 0 0.001 0.001 0.001 0.001 0 0.001 0.001 0.001 0 0.001 0.001 0 0.001 0.002 0.002 0.002 0.005 0.001 0.002 0 0 0 0.001 0.001 0 0 0 0.001 0.001 0.001 0 0 0 0 0 0 0 0 0 0 0 0 0 0 0 0 0 0 0 0 0 0 0 0 0 0 0 0 0 0 0 0 0 0 0 0 0 0.003 0.002 0.001 0.003 0.001 0 0 0 0 0 0 0 0.001 0.001 0 0 0 0 0 0 0 0 0 0 0 0 0 0 0 0 0 0 0 0 0 0 0 0 0 0 0 0 0 0 0 0 0 0.001 0 0 0 0 0 0 0 0 0 0 0 0 0 0 0 0 0 0 0 0 0 0 0 0 0.001 0.001 0.001 0 0.001 0.001 0.001 0.001 0 0 0 0 0 0 0 0 0 0 0.001 0 0 0 0 0 0 0 0 0 0 0 0 0 0 0 0 0.001 0.001 0 0.002 0.002 0.002 0.002 0.002 0.001 0.003 0.003 0.002 0.003 0.002 0.002 0.001 0 0.002 0.003 0.001 0.001 0.001 0 0 0 0 0 0.001 0 0.001 0 0 0 0 0.001 0 0 0 0 0 0 0.047 0.077 0.116 0.033 0.023 0.005 0.004 0.004 0.004 0.004 0 0 0 0 0.001 0.001 0.001 0 0.001 0.001 0.001 0.001 0.001 0.001 0 0 0 0 0 0 0 0 0 0 0 0 0 0 0 0 0 0 0 0 0 0 0 0 0 0 0 0 0 0 0 0 0 0.001 0 0 0 0 0 0 0 0 0 0.001 0.001 0.001 0.001 0.001 0.001 0.001 0 0 0.002 0 0.004 0.004 0 0 0 0 0 0 0 0 0 0 0 0 0.001 0.001 
0 0 0 0 0 0 0 0 0 0 0 0 0 0 0 0 0 0 0 0 0 0 0 0 0 0 0 0 0 0 0 0 0 0 0 0 0 0 0 0 0 0 0 0 0 0 0 0 0 0 0 0 0 0 0 0 0 0 0 0 0 0 0 0 0 0 0 0 0 0 0 0 0 0 0 0 0 0 0 0 0 0 0 0 0 0 0 0 0 0 0 0 0 0 0 0 0 0 0 0 0 0 0 0 0 0 0 0 0 0 0 0 0 0 0 0 0 0 0 0 0 0 0 0 0 0 0 0 0 0 0.001 0 0 0 0 0 0 0 0 0 0 0 0 0 0 0 0 0 0 0 0 0 0 0 0 0.001 0.001 0 0.001 0 0 0.001 0.001 0.001 0.126 0.2 0.343 1 0.289 0.103 0 0 0 0 0 0 0 0 0 0 0 0 0 0 0.001 0.001 0.001 0.001 0.001 0.001 0.001 0 0 0.002 0.001 0 0 0 0 0 0 0.001 0.001 0 0 0.002 0.002 0.001 0 0 0.001 0.001 0 0 0.001 0 0.001 0.001 0.001 0 0.001 0.001 0.001 0.001 0.001 0.001 0.001 0.001 0.001 0.002 0.004 0.003 0.002 0 0 0 0 0.002 0.002 0.001 0.001 0 0.001 0.001 0 0 0 0 0 0 0 0 0 0 0 0 0 0 0 0 0 0 0 0 0 0 0 0 0 0 0 0 0 0 0 0 0 0 0 0 0 0 0 0 0 0.002 0.002 0.001 0.001 0 0 0 0 0 0.001 0.001 0 0 0 0 0 0.001 0.001 0.001 0.001 0 0 0 0 0 0.001 0.001 0 0 0 0 0 0 0 0.001 0.001 0 0 0.001 0.001 0.001 0 0 0 0.001 0.001 0.001 0 0 0 0 0 0 0.001 0 0 0 0 0 0 0 0 0 0 0 0 0 0 0 0 0 0 0 0 0.001 0.001 0.001 0 0 0 0 0 0 0 0 0 0 0 0 0 0 0 0 0 0 0 0 0 0 0 0 0 0 0 0 0.001 0.001 0.001 0 0.001 0.003 0.002 0.001 0.005 0.005 0.002 0.002 0.003 0.003 0.001 0.001 0.001 0.001 0.001 0.001 0.001 0 0 0 0.001 0.001 0.001 0.001 0.001 0 0 0 0 0 0 0 0 0 0 0 0.105 0.165 0.283 0.081 0.054 0.011 0.004 0.002 0.002 0.002 0 0 0 0 0 0.001 0.001 0.001 0.001 0 0.001 0 0.001 0 0 0 0 0 0 0 0 0 0 0 0 0 0 0 0 0 0 0 0 0 0 0 0 0 0 0 0 0 0 0 0 0 0 0 0 0 0 0 0 0 0 0 0 0 0 0 0 0 0 0.001 0.001 0 0 0.001 0.002 0.001 0.001 0 0 0 0 0 0 0 0 0 0.001 0.001 0.001 0.001 
0 0 0 0 0 0 0 0 0 0 0 0 0 0 0 0 0 0 0 0 0 0 0 0 0 0 0 0 0 0 0 0 0 0 0 0 0 0 0 0 0 0 0 0 0 0 0 0 0 0 0 0 0 0 0 0 0 0 0 0 0 0 0 0 0 0 0 0 0 0 0 0 0 0 0 0 0 0 0 0 0 0 0 0 0 0 0 0 0 0 0 0 0 0 0 0 0 0 0 0 0 0 0 0 0 0 0 0 0 0 0 0 0 0 0 0 0 0 0 0 0 0 0 0 0 0 0 0 0 0 0 0 0 0 0 0 0 0 0 0 0 0 0 0 0 0 0 0 0 0 0 0 0 0 0 0 0 0 0 0 0 0 0 0 0.033 0.053 0.101 0.265 1 0.296 0 0 0 0 0 0 0 0 0 0 0 0 0 0 0 0 0 0 0 0 0 0 0 0 0 0 0 0 0 0 0 0 0 0 0 0 0 0 0 0 0 0 0 0 0 0 0 0 0 0 0 0 0 0 0 0 0 0 0 0 0.001 0 0 0 0 0 0 0 0.001 0 0 0 0 0 0 0 0 0 0 0 0 0 0 0 0 0 0 0 0 0 0 0 0 0 0 0 0 0 0 0 0 0 0 0 0 0 0 0 0 0 0 0 0 0 0 0 0 0 0 0 0 0 0 0 0 0 0 0 0 0 0 0 0 0 0 0 0 0 0 0 0 0 0 0 0 0 0 0 0 0 0 0 0 0 0 0 0 0 0 0 0 0 0 0 0 0 0 0 0 0 0 0 0 0 0 0 0 0 0 0 0 0 0 0 0 0 0 0 0 0 0 0 0 0 0 0 0 0 0 0 0 0 0 0 0 0 0 0 0 0 0 0 0 0 0 0 0 0 0 0 0 0 0 0 0 0 0 0 0 0 0 0 0 0 0 0 0 0 0 0 0 0 0 0 0 0 0 0 0 0 0 0 0 0 0 0 0 0 0 0 0.142 0.066 0.087 0.022 0.013 0.002 0 0 0 0 0 0 0 0 0 0 0 0 0 0 0 0 0 0 0 0 0 0 0 0 0 0 0 0 0 0 0 0 0 0 0 0 0 0 0 0 0 0 0 0 0 0 0 0 0 0 0 0 0 0 0 0 0 0 0 0 0 0 0 0 0 0 0 0 0 0 0 0 0 0 0 0 0 0 0 0 0 0 0 0 0 0 0 0 
0 0 0 0 0 0 0 0 0 0 0 0 0 0 0 0 0 0 0 0 0 0 0 0 0 0 0 0 0 0 0 0 0 0 0 0 0 0 0 0 0 0 0 0 0 0 0 0 0 0 0 0 0 0 0 0 0 0 0 0 0 0 0 0 0 0 0 0 0 0 0 0 0 0 0 0 0 0 0 0 0 0 0 0 0 0 0 0 0 0 0 0 0 0 0 0 0 0 0 0 0 0 0 0 0 0 0 0 0 0 0.001 0 0 0 0 0 0 0 0 0 0 0 0 0 0 0 0 0 0 0 0 0 0 0 0 0 0 0 0 0 0 0 0 0 0 0 0 0 0 0 0 0 0 0 0.001 0 0.001 0.001 0 0 0 0 0 0 0.012 0.023 0.028 0.08 0.291 1 0 0 0 0 0 0 0 0 0 0 0 0 0 0 0.001 0.001 0.001 0 0.001 0.001 0.001 0.001 0.001 0 0 0 0 0 0 0 0 0 0 0 0 0 0 0 0 0 0 0 0 0 0 0 0 0 0 0 0 0 0 0 0.001 0.001 0.001 0.001 0 0.001 0.001 0.001 0 0 0 0 0 0.001 0.002 0.001 0.001 0.001 0.001 0 0 0 0 0 0 0 0 0 0 0 0 0 0 0 0 0 0.001 0.001 0 0 0 0 0 0 0 0 0 0 0 0 0 0 0 0 0 0 0 0 0.001 0.001 0 0 0 0 0 0 0 0 0 0 0 0 0 0 0 0 0 0 0 0 0 0 0 0 0 0 0 0 0 0 0 0 0 0 0 0 0 0 0 0 0 0 0 0 0 0 0 0 0 0 0 0 0 0 0 0 0 0 0 0 0 0 0 0 0 0 0 0 0 0 0 0 0 0 0 0 0 0 0 0 0 0 0 0 0 0 0 0 0 0 0 0 0 0 0 0 0 0 0 0 0 0 0 0 0 0 0 0 0 0 0 0 0 0 0 0 0 0 0 0 0 0 0 0 0 0 0 0 0 0 0 0 0 0 0 0 0 0 0 0 0 0 0 0 0 0 0.479 0.151 0.084 0.02 0.014 0.003 0 0 0 0 0 0 0 0 0 0 0 0 0 0 0 0 0 0 0 0 0 0 0 0 0 0 0 0 0 0 0 0 0 0 0 0 0 0 0 0 0 0 0 0 0 0 0 0 0 0 0 0 0 0 0 0 0 0 0 0 0 0 0 0 0 0 0 0 0 0 0 0 0 0 0 0 0 0 0 0 0 0 0 0 0 0 0 0 
0 0 0 0 0 0 0 0 0 0 0 0 0 0 0 0 0 0 0 0 0 0 0.001 0 0.002 0.003 0.002 0.002 0 0 0 0 0 0 0 0 0 0 0 0 0 0 0 0 0 0 0 0 0 0 0 0.001 0 0 0 0 0 0 0 0 0 0 0 0 0 0 0 0 0 0 0 0 0 0 0 0 0 0 0 0 0 0 0 0 0 0 0 0 0 0 0 0 0 0 0 0 0 0 0 0 0 0 0 0 0 0 0 0 0 0 0.001 0 0 0 0 0 0 0 0 0 0 0 0 0 0 0 0 0 0 0 0.001 0.001 0 0 0 0 0 0.001 0.002 0.003 0.001 0.001 0 0 0 0 0.001 0.002 0 0 0.001 0 0 0 0 0.001 0.001 0.001 0.001 0 0 0 0 0 0 0 0 0 0 0 1 0.318 0.164 0.046 0.034 0.008 0.003 0.002 0.003 0.003 0 0 0 0 0.001 0.001 0.001 0 0 0 0 0.001 0.001 0 0.001 0 0 0 0 0 0 0 0 0 0 0 0 0 0 0 0 0 0 0 0 0 0 0 0 0 0 0 0 0 0 0 0 0 0 0 0 0 0 0 0 0 0 0 0 0 0 0 0 0.001 0.002 0 0.002 0 0.003 0.002 0.001 0.001 0 0 0 0 0 0 0 0 0.001 0.001 0 0 0 0 0 0 0 0 0 0 0 0 0 0 0 0 0 0 0 0 0 0 0 0 0 0 0 0 0 0 0 0 0 0 0 0 0 0 0.001 0.001 0.001 0.001 0.001 0 0 0 0 0 0.001 0.002 0 0 0.001 0.001 0 0.001 0 0 0 0 0 0 0 0 0 0 0 0 0 0 0 0 0 0 0 0.001 0.001 0 0 0 0 0 0 0 0 0 0 0 0 0 0 0 0 0 0 0 0 0 0 0 0 0 0 0 0 0 0 0 0 0.001 0.001 0.001 0.001 0 0 0 0 0 0 0 0 0 0 0 0 0 0 0.001 0.001 0 0 0 0 0 0 0 0 0 0 0 0 0 0 0 0 0 0 0 0 0 0 0 0.001 0.002 0.002 0.002 0.001 0 0 0.002 0.002 0.002 0.013 0.019 0.034 0.069 0.095 0.304 0 0 0 0 0 0 0 0 0 0 0 0 0 0 0.001 0.002 0.002 0.002 0.002 0.002 0.002 0.001 0.002 0 0 0 0 0 0 0 0.001 0.001 0.001 0 0 0.002 0.001 0 0 0 0 0 0 0 0 0 0 0 0 0 0 0 0 0 0 0 0.001 0 0.002 0.002 0.003 0.005 0.001 0.001 0 0 0 0.003 0.003 0.001 0 0.001 0 0 0 0 0 0 0 0 0 0 0 0 0 0 0 0 0 0.001 0.002 0.002 0.001 0.001 
0.001 0.001 0 0 0 0 0 0 0 0 0 0 0 0 0 0 0 0 0 0 0 0 0.001 0.001 0.002 0.002 0.002 0.001 0 0 0 0 0 0 0 0 0 0 0 0 0 0 0 0 0 0 0 0 0 0 0 0 0 0 0 0 0 0 0 0 0 0 0 0 0 0 0 0 0 0 0 0 0 0 0 0 0 0 0 0 0 0 0 0 0 0 0 0 0 0 0 0 0 0 0 0 0 0 0 0 0 0 0 0 0 0 0 0 0 0 0 0 0 0 0 0 0 0 0 0 0 0 0 0 0 0 0 0 0 0.002 0.002 0.003 0.002 0.001 0.001 0.005 0.003 0.001 0.007 0.009 0.004 0.002 0.002 0.002 0.001 0.001 0.001 0.001 0 0 0.001 0 0 0 0.001 0.001 0.002 0.002 0.002 0 0 0 0 0.001 0 0 0 0 0 0 0.47 1 0.469 0.151 0.099 0.021 0.01 0.007 0.002 0.002 0 0 0 0 0.001 0.002 0.002 0.001 0 0 0.001 0.002 0.002 0.001 0 0 0 0 0 0 0 0 0 0 0 0 0 0 0 0 0 0 0 0 0 0 0 0.001 0 0 0 0 0.001 0.001 0 0.001 0.001 0.002 0.002 0.002 0.001 0.002 0 0.001 0 0 0 0 0 0.001 0.001 0.001 0.002 0.002 0.003 0 0.001 0 0.004 0.004 0 0 0 0 0 0 0 0 0.001 0.001 0.002 0.002 0 0 0 0 0 0 0 0 0 0 0 0.001 0 0 0 0 0 0 0 0 0 0.001 0 0.001 0.001 0 0 0 0 0 0 0 0 0 0 0 0 0 0 0 0.002 0.001 0 0.001 0.001 0.001 0.001 0.001 0 0.002 0.002 0.001 0.001 0.001 0.001 0.002 0 0 0 0 0 0 0 0 0 0 0 0 0 0 0 0 0 0.001 0.002 0.002 0.001 0 0.001 0.001 0 0 0 0 0 0 0 0 0 0 0 0 0 0 0 0 0 0 0 0 0 0 0 0 0 0 0.001 0.001 0.003 0 0.001 0.001 0 0.001 0.002 0.001 0 0 0 0 0 0 0 0 0.001 0 0 0.001 0.002 0 0 0 0 0 0 0 0 0 0 0 0 0 0 0 0 0 0 0 0.001 0 0 0 0.001 0.004 0.004 0.005 0.002 0 0 0.002 0.001 0 0.015 0.026 0.043 0.124 0.068 0.138 0 0 0 0 0 0.001 0.002 0.002 0.001 0.001 0 0 0.001 0.001 0.004 0.005 0.005 0.002 0.002 0.001 0.003 0.004 0.005 0.004 0.002 0.002 0.002 0.002 0.002 0 0.002 0.002 0.001 0.002 0.001 0.004 0.003 0.002 0.001 0 0.002 0 0 0 0.001 0.001 0.002 0.002 0.003 0.002 0.002 0.003 0.004 0.001 0.003 0.004 0.006 0.004 0.004 0.006 0.009 0.008 0.003 0.004 0 0 0.001 0.007 0.009 0.004 0.004 0.005 0.004 0.002 0.002 0 0 0.002 0.001 0.001 0 0 0.002 0.002 0.001 0.001 0 0 0.001 0.001 0.004 0.005 0.002 0.002 
0.001 0.003 0 0 0 0 0 0 0 0 0 0 0 0 0 0 0 0 0 0 0 0 0.007 0.006 0.009 0.013 0.009 0.002 0.003 0.001 0 0.001 0.001 0.001 0.003 0.003 0.001 0 0 0 0.001 0.002 0.003 0.003 0.002 0.003 0.001 0.001 0.002 0.002 0.002 0.005 0.002 0.002 0.002 0.001 0.002 0.001 0.001 0.001 0 0 0 0 0 0 0 0 0 0.002 0.001 0 0 0.001 0.001 0 0.002 0.003 0.002 0.001 0.001 0.001 0.001 0.001 0.001 0.001 0.001 0.001 0.001 0.002 0.002 0.001 0.001 0.001 0.001 0.003 0.003 0.002 0.003 0.003 0.003 0.003 0.002 0.001 0 0 0 0.002 0.003 0.002 0.002 0 0.003 0.002 0.002 0.002 0.003 0.002 0 0.001 0.001 0.001 0 0 0.001 0.001 0.001 0 0 0.002 0.011 0.006 0.01 0.007 0.007 0.011 0.008 0.004 0.017 0.025 0.01 0.01 0.012 0.012 0.008 0.002 0.008 0.01 0.003 0.002 0.007 0 0 0 0.002 0.004 0.005 0.007 0.011 0 0 0.003 0.002 0.003 0 0 0 0 0 0 0.258 0.538 1 0.276 0.189 0.048 0.022 0.012 0.017 0.016 0.002 0.001 0 0 0.009 0.006 0.007 0.003 0.003 0.003 0.003 0.004 0.007 0.002 0.004 0.001 0.002 0.001 0.001 0 0.001 0.001 0 0 0 0.001 0 0 0 0 0 0 0 0 0 0 0 0.001 0.001 0 0.001 0.001 0.001 0.001 0.001 0.001 0.001 0.004 0 0.001 0.002 0.004 0.002 0.003 0 0 0 0.003 0.004 0.007 0.006 0.005 0.008 0.013 0.009 0 0.007 0.006 0.016 0.009 0.004 0 0 0 0 0 0 0.001 0.001 0.003 0.007 0.007 0 0 0 0 0 0 0 0 0 0 0 0 0 0 0 0 0 0 0 0 0.001 0.001 0.004 0.004 0.002 0.001 0.001 0.001 0 0.001 0.001 0.001 0.001 0 0 0 0 0 0 0.002 0.003 0.003 0.003 0.004 0.002 0.002 0.001 0.002 0.004 0.007 0.004 0.003 0.004 0.002 0.004 0.003 0 0 0 0 0 0 0 0.001 0.001 0 0 0 0.001 0.001 0 0 0 0 0.001 0.002 0.001 0 0.001 0.001 0 0 0.001 0.001 0 0 0 0 0 0 0 0 0 0 0.001 0 0 0.001 0.001 0.001 0.001 0 0 0 0 0 0.003 0.002 0.008 0 0.004 0.001 0.001 0.003 0.003 0.002 0 0 0 0 0 0 0 0.001 0.002 0 0 0.002 0.011 0.009 0.008 0.005 0.004 0.003 0.007 0.003 0.003 0.002 0.001 0.004 0.002 0.002 0.002 0.002 0.002 0.005 0.001 0.001 0.003 0 0 0.002 0.005 0.005 0.015 0.011 0.013 0 0 0.004 0.003 0.005 0.028 0.047 0.076 0.243 0.092 0.092 0 0 0 0 0 0.001 0.002 0.005 0.005 0.005 0 0 0.001 0.001 0.013 0.017 0.017 0.013 0.01 0.008 0.008 0.01 0.016 0.008 0.005 0.002 0.003 0.002 0.002 0.001 0.004 0.004 0.003 0.001 0.001 0.015 0.007 0.001 0.004 0.005 0.003 0 0.001 0.003 0.003 0.001 0.001 0.006 0.005 0.005 0.004 0.009 0.009 0.008 0.009 0.01 0.014 0.012 0.017 0.019 0.024 0.028 0.015 0.015 0.001 0 0.004 0.016 0.018 0.015 0.015 0.014 0.013 0.013 0.008 0 0.002 0.003 0.002 0.003 0.002 0.001 0.001 0.001 0.001 0.001 0 0 0.003 0.006 0.011 0.011 0.011 0.012
[truncated: 872,416 more chars]
