# Supplementary material for: Mapping allosteric communications within individual proteins
Source: Nat Commun. 2020 Jul 31;11:3862. doi: 10.1038/s41467-020-17618-2 (PMC7395124; doi:10.1038/s41467-020-17618-2)
Supplement: Supplementary file 6 — Supplementary Data 3 [file 41467_2020_17618_MOESM6_ESM.zip › Ohm-results/2hbq/2hbq-hotspots.txt]

178 23 24 34 35 69 89 94 95 98 99 100 101 102 103 133 136 137 141 144 146 147 148 149 150 177 179 180 181 182 184 185 201 205 217 218 219 220 221 222 223 224 225 226 238 239 240 241 244 245 246 247 248 249 250 251 252 253 284 285 288 295 296 330 356 359 360 361 362 363 394 397 398 402 405 408 409 410 411 438 439 440 441 442 443 445 462 478 479 480 481 482 483 484 485 486 487 491 499 500 501 502 505 506 507 508 509 510 511 512 513 514 
