# Supplementary material for: Mapping allosteric communications within individual proteins
Source: Nat Commun. 2020 Jul 31;11:3862. doi: 10.1038/s41467-020-17618-2 (PMC7395124; doi:10.1038/s41467-020-17618-2)
Supplement: Supplementary file 6 — Supplementary Data 3 [file 41467_2020_17618_MOESM6_ESM.zip › Ohm-results/2hbq/2hbq-index.txt]

1 1/A 125/THR
2 1/A 126/SER
3 1/A 127/SER
4 1/A 128/GLY
5 1/A 129/SER
6 1/A 130/GLU
7 1/A 131/GLY
8 1/A 132/ASN
9 1/A 133/VAL
10 1/A 134/LYS
11 1/A 135/LEU
12 1/A 136/CYS
13 1/A 137/SER
14 1/A 138/LEU
15 1/A 139/GLU
16 1/A 140/GLU
17 1/A 141/ALA
18 1/A 142/GLN
19 1/A 143/ARG
20 1/A 144/ILE
21 1/A 150/ALA
22 1/A 151/GLU
23 1/A 152/ILE
24 1/A 153/TYR
25 1/A 154/PRO
26 1/A 155/ILE
27 1/A 156/MET
28 1/A 157/ASP
29 1/A 158/LYS
30 1/A 159/SER
31 1/A 160/SER
32 1/A 161/ARG
33 1/A 162/THR
34 1/A 163/ARG
35 1/A 164/LEU
36 1/A 165/ALA
37 1/A 166/LEU
38 1/A 167/ILE
39 1/A 168/ILE
40 1/A 169/CYS
41 1/A 170/ASN
42 1/A 171/GLU
43 1/A 172/GLU
44 1/A 173/PHE
45 1/A 174/ASP
46 1/A 175/SER
47 1/A 176/ILE
48 1/A 177/PRO
49 1/A 178/ARG
50 1/A 179/ARG
51 1/A 180/THR
52 1/A 181/GLY
53 1/A 182/ALA
54 1/A 183/GLU
55 1/A 184/VAL
56 1/A 185/ASP
57 1/A 186/ILE
58 1/A 187/THR
59 1/A 188/GLY
60 1/A 189/MET
61 1/A 190/THR
62 1/A 191/MET
63 1/A 192/LEU
64 1/A 193/LEU
65 1/A 194/GLN
66 1/A 195/ASN
67 1/A 196/LEU
68 1/A 197/GLY
69 1/A 198/TYR
70 1/A 199/SER
71 1/A 200/VAL
72 1/A 201/ASP
73 1/A 202/VAL
74 1/A 203/LYS
75 1/A 204/LYS
76 1/A 205/ASN
77 1/A 206/LEU
78 1/A 207/THR
79 1/A 208/ALA
80 1/A 209/SER
81 1/A 210/ASP
82 1/A 211/MET
83 1/A 212/THR
84 1/A 213/THR
85 1/A 214/GLU
86 1/A 215/LEU
87 1/A 216/GLU
88 1/A 217/ALA
89 1/A 218/PHE
90 1/A 219/ALA
91 1/A 220/HIS
92 1/A 221/ARG
93 1/A 222/PRO
94 1/A 223/GLU
95 1/A 224/HIS
96 1/A 225/LYS
97 1/A 226/THR
98 1/A 227/SER
99 1/A 228/ASP
100 1/A 229/SER
101 1/A 230/THR
102 1/A 231/PHE
103 1/A 232/LEU
104 1/A 233/VAL
105 1/A 234/PHE
106 1/A 235/MET
107 1/A 236/SER
108 1/A 237/HIS
109 1/A 238/GLY
110 1/A 239/ILE
111 1/A 240/ARG
112 1/A 241/GLU
113 1/A 242/GLY
114 1/A 243/ILE
115 1/A 244/CYS
116 1/A 245/GLY
117 1/A 246/LYS
118 1/A 247/LYS
119 1/A 248/HIS
120 1/A 249/SER
121 1/A 250/GLU
122 1/A 251/GLN
123 1/A 252/VAL
124 1/A 253/PRO
125 1/A 254/ASP
126 1/A 255/ILE
127 1/A 256/LEU
128 1/A 257/GLN
129 1/A 258/LEU
130 1/A 259/ASN
131 1/A 260/ALA
132 1/A 261/ILE
133 1/A 262/PHE
134 1/A 263/ASN
135 1/A 264/MET
136 1/A 265/LEU
137 1/A 266/ASN
138 1/A 267/THR
139 1/A 268/LYS
140 1/A 269/ASN
141 1/A 270/CYS
142 1/A 271/PRO
143 1/A 272/SER
144 1/A 273/LEU
145 1/A 274/LYS
146 1/A 275/ASP
147 1/A 276/LYS
148 1/A 277/PRO
149 1/A 278/LYS
150 1/A 279/VAL
151 1/A 280/ILE
152 1/A 281/ILE
153 1/A 282/ILE
154 1/A 283/GLN
155 1/A 284/ALA
156 1/A 285/CYS
157 1/A 286/ARG
158 1/A 287/GLY
159 1/A 288/ASP
160 1/A 289/SER
161 1/A 290/PRO
162 1/A 291/GLY
163 1/A 292/VAL
164 1/A 293/VAL
165 1/A 294/TRP
166 1/A 295/PHE
167 1/A 296/LYS
168 1/A 297/ASP
169 2/B 317/ALA
170 2/B 318/ILE
171 2/B 319/LYS
172 2/B 320/LYS
173 2/B 321/ALA
174 2/B 322/HIS
175 2/B 323/ILE
176 2/B 324/GLU
177 2/B 325/LYS
178 2/B 326/ASP
179 2/B 327/PHE
180 2/B 328/ILE
181 2/B 329/ALA
182 2/B 330/PHE
183 2/B 331/CYS
184 2/B 332/SER
185 2/B 333/SER
186 2/B 334/THR
187 2/B 335/PRO
188 2/B 336/ASP
189 2/B 337/ASN
190 2/B 338/VAL
191 2/B 339/SER
192 2/B 340/TRP
193 2/B 341/ARG
194 2/B 342/HIS
195 2/B 343/PRO
196 2/B 344/THR
197 2/B 345/MET
198 2/B 346/GLY
199 2/B 347/SER
200 2/B 348/VAL
201 2/B 349/PHE
202 2/B 350/ILE
203 2/B 351/GLY
204 2/B 352/ARG
205 2/B 353/LEU
206 2/B 354/ILE
207 2/B 355/GLU
208 2/B 356/HIS
209 2/B 357/MET
210 2/B 358/GLN
211 2/B 359/GLU
212 2/B 360/TYR
213 2/B 361/ALA
214 2/B 362/CYS
215 2/B 363/SER
216 2/B 364/CYS
217 2/B 365/ASP
218 2/B 366/VAL
219 2/B 367/GLU
220 2/B 368/GLU
221 2/B 369/ILE
222 2/B 370/PHE
223 2/B 371/ARG
224 2/B 372/LYS
225 2/B 373/VAL
226 2/B 374/ARG
227 2/B 375/PHE
228 2/B 376/SER
229 2/B 377/PHE
230 2/B 378/GLU
231 2/B 379/GLN
232 2/B 380/PRO
233 2/B 381/ASP
234 2/B 382/GLY
235 2/B 383/ARG
236 2/B 384/ALA
237 2/B 385/GLN
238 2/B 386/MET
239 2/B 387/PRO
240 2/B 388/THR
241 2/B 389/THR
242 2/B 390/GLU
243 2/B 391/ARG
244 2/B 392/VAL
245 2/B 393/THR
246 2/B 394/LEU
247 2/B 395/THR
248 2/B 396/ARG
249 2/B 397/CYS
250 2/B 398/PHE
251 2/B 399/TYR
252 2/B 400/LEU
253 2/B 401/PHE
254 2/B 402/PRO
255 2/B 403/GLY
256 2/B 404/HIS
257 3/C 1/PHQ
258 3/C 2/VAL
259 3/C 3/ALA
260 3/C 4/ASP
261 4/C 5/CF0
262 5/D 125/THR
263 5/D 126/SER
264 5/D 127/SER
265 5/D 128/GLY
266 5/D 129/SER
267 5/D 130/GLU
268 5/D 131/GLY
269 5/D 132/ASN
270 5/D 133/VAL
271 5/D 134/LYS
272 5/D 135/LEU
273 5/D 136/CYS
274 5/D 137/SER
275 5/D 138/LEU
276 5/D 139/GLU
277 5/D 140/GLU
278 5/D 141/ALA
279 5/D 142/GLN
280 5/D 143/ARG
281 5/D 144/ILE
282 5/D 150/ALA
283 5/D 151/GLU
284 5/D 152/ILE
285 5/D 153/TYR
286 5/D 154/PRO
287 5/D 155/ILE
288 5/D 156/MET
289 5/D 157/ASP
290 5/D 158/LYS
291 5/D 159/SER
292 5/D 160/SER
293 5/D 161/ARG
294 5/D 162/THR
295 5/D 163/ARG
296 5/D 164/LEU
297 5/D 165/ALA
298 5/D 166/LEU
299 5/D 167/ILE
300 5/D 168/ILE
301 5/D 169/CYS
302 5/D 170/ASN
303 5/D 171/GLU
304 5/D 172/GLU
305 5/D 173/PHE
306 5/D 174/ASP
307 5/D 175/SER
308 5/D 176/ILE
309 5/D 177/PRO
310 5/D 178/ARG
311 5/D 179/ARG
312 5/D 180/THR
313 5/D 181/GLY
314 5/D 182/ALA
315 5/D 183/GLU
316 5/D 184/VAL
317 5/D 185/ASP
318 5/D 186/ILE
319 5/D 187/THR
320 5/D 188/GLY
321 5/D 189/MET
322 5/D 190/THR
323 5/D 191/MET
324 5/D 192/LEU
325 5/D 193/LEU
326 5/D 194/GLN
327 5/D 195/ASN
328 5/D 196/LEU
329 5/D 197/GLY
330 5/D 198/TYR
331 5/D 199/SER
332 5/D 200/VAL
333 5/D 201/ASP
334 5/D 202/VAL
335 5/D 203/LYS
336 5/D 204/LYS
337 5/D 205/ASN
338 5/D 206/LEU
339 5/D 207/THR
340 5/D 208/ALA
341 5/D 209/SER
342 5/D 210/ASP
343 5/D 211/MET
344 5/D 212/THR
345 5/D 213/THR
346 5/D 214/GLU
347 5/D 215/LEU
348 5/D 216/GLU
349 5/D 217/ALA
350 5/D 218/PHE
351 5/D 219/ALA
352 5/D 220/HIS
353 5/D 221/ARG
354 5/D 222/PRO
355 5/D 223/GLU
356 5/D 224/HIS
357 5/D 225/LYS
358 5/D 226/THR
359 5/D 227/SER
360 5/D 228/ASP
361 5/D 229/SER
362 5/D 230/THR
363 5/D 231/PHE
364 5/D 232/LEU
365 5/D 233/VAL
366 5/D 234/PHE
367 5/D 235/MET
368 5/D 236/SER
369 5/D 237/HIS
370 5/D 238/GLY
371 5/D 239/ILE
372 5/D 240/ARG
373 5/D 241/GLU
374 5/D 242/GLY
375 5/D 243/ILE
376 5/D 244/CYS
377 5/D 245/GLY
378 5/D 246/LYS
379 5/D 247/LYS
380 5/D 248/HIS
381 5/D 249/SER
382 5/D 250/GLU
383 5/D 251/GLN
384 5/D 252/VAL
385 5/D 253/PRO
386 5/D 254/ASP
387 5/D 255/ILE
388 5/D 256/LEU
389 5/D 257/GLN
390 5/D 258/LEU
391 5/D 259/ASN
392 5/D 260/ALA
393 5/D 261/ILE
394 5/D 262/PHE
395 5/D 263/ASN
396 5/D 264/MET
397 5/D 265/LEU
398 5/D 266/ASN
399 5/D 267/THR
400 5/D 268/LYS
401 5/D 269/ASN
402 5/D 270/CYS
403 5/D 271/PRO
404 5/D 272/SER
405 5/D 273/LEU
406 5/D 274/LYS
407 5/D 275/ASP
408 5/D 276/LYS
409 5/D 277/PRO
410 5/D 278/LYS
411 5/D 279/VAL
412 5/D 280/ILE
413 5/D 281/ILE
414 5/D 282/ILE
415 5/D 283/GLN
416 5/D 284/ALA
417 5/D 285/CYS
418 5/D 286/ARG
419 5/D 287/GLY
420 5/D 288/ASP
421 5/D 289/SER
422 5/D 290/PRO
423 5/D 291/GLY
424 5/D 292/VAL
425 5/D 293/VAL
426 5/D 294/TRP
427 5/D 295/PHE
428 5/D 296/LYS
429 5/D 297/ASP
430 6/E 317/ALA
431 6/E 318/ILE
432 6/E 319/LYS
433 6/E 320/LYS
434 6/E 321/ALA
435 6/E 322/HIS
436 6/E 323/ILE
437 6/E 324/GLU
438 6/E 325/LYS
439 6/E 326/ASP
440 6/E 327/PHE
441 6/E 328/ILE
442 6/E 329/ALA
443 6/E 330/PHE
444 6/E 331/CYS
445 6/E 332/SER
446 6/E 333/SER
447 6/E 334/THR
448 6/E 335/PRO
449 6/E 336/ASP
450 6/E 337/ASN
451 6/E 338/VAL
452 6/E 339/SER
453 6/E 340/TRP
454 6/E 341/ARG
455 6/E 342/HIS
456 6/E 343/PRO
457 6/E 344/THR
458 6/E 345/MET
459 6/E 346/GLY
460 6/E 347/SER
461 6/E 348/VAL
462 6/E 349/PHE
463 6/E 350/ILE
464 6/E 351/GLY
465 6/E 352/ARG
466 6/E 353/LEU
467 6/E 354/ILE
468 6/E 355/GLU
469 6/E 356/HIS
470 6/E 357/MET
471 6/E 358/GLN
472 6/E 359/GLU
473 6/E 360/TYR
474 6/E 361/ALA
475 6/E 362/CYS
476 6/E 363/SER
477 6/E 364/CYS
478 6/E 365/ASP
479 6/E 366/VAL
480 6/E 367/GLU
481 6/E 368/GLU
482 6/E 369/ILE
483 6/E 370/PHE
484 6/E 371/ARG
485 6/E 372/LYS
486 6/E 373/VAL
487 6/E 374/ARG
488 6/E 375/PHE
489 6/E 376/SER
490 6/E 377/PHE
491 6/E 378/GLU
492 6/E 379/GLN
493 6/E 380/PRO
494 6/E 381/ASP
495 6/E 382/GLY
496 6/E 383/ARG
497 6/E 384/ALA
498 6/E 385/GLN
499 6/E 386/MET
500 6/E 387/PRO
501 6/E 388/THR
502 6/E 389/THR
503 6/E 390/GLU
504 6/E 391/ARG
505 6/E 392/VAL
506 6/E 393/THR
507 6/E 394/LEU
508 6/E 395/THR
509 6/E 396/ARG
510 6/E 397/CYS
511 6/E 398/PHE
512 6/E 399/TYR
513 6/E 400/LEU
514 6/E 401/PHE
515 6/E 402/PRO
516 6/E 403/GLY
517 6/E 404/HIS
518 7/F 1/PHQ
519 7/F 2/VAL
520 7/F 3/ALA
521 7/F 4/ASP
522 8/F 5/CF0
523 9/G 1/F1G
524 10/H 1/F1G
