# Supplementary material for: Mapping allosteric communications within individual proteins
Source: Nat Commun. 2020 Jul 31;11:3862. doi: 10.1038/s41467-020-17618-2 (PMC7395124; doi:10.1038/s41467-020-17618-2)
Supplement: Supplementary file 6 — Supplementary Data 3 [file 41467_2020_17618_MOESM6_ESM.zip › Ohm-results/2hbq/2hbq-network.txt]

NODES
Start 0.9999999999998958
End 0.9999999999998958
418 0.9999995667371483
157 0.9999993099658213
417 0.9999987935004638
156 0.9999983890404602
158 0.9999888996081358
260 0.9999679534090957
419 0.9999671483464633
521 0.9999372048627804
243 0.9998087896238412
504 0.9993417729483091
503 0.9993417729483091
242 0.9990587758873377
451 0.9984878568674568
110 0.9859336774802232
109 0.9859336774802232
261 0.9762892037405195
522 0.9520990306405012
159 0.9462420988460101
190 0.9462420988460101
191 0.9043348476045716
520 0.8921184619825575
452 0.8317771806935977
111 0.8238208256958437
524 0.7968492587617115
448 0.7968492587617115
523 0.7417111850704148
390 0.531552837376
414 0.531552837376
416 0.531552837376
185 0.43131881399999994
115 0.4189749375
415 0.315568
108 0.23775
EDGES
191-156
417-End
157-156
156-260
414-416
419-451
110-115
521-End
111-158
451-417
156-End
520-521
418-419
414-415
158-159
260-End
415-416
Start-390
448-418
Start-504
416-417
156-261
243-242
109-108
521-417
419-417
520-End
520-522
451-520
Start-418
109-156
158-156
Start-111
111-157
243-448
157-185
522-521
524-418
261-260
260-156
185-191
157-158
109-261
110-109
390-414
418-417
190-156
242-157
158-157
190-191
108-260
115-109
417-522
261-156
452-417
242-523
Start-243
452-521
158-110
Start-157
191-260
503-418
523-157
417-521
504-503
522-417
503-524
261-End
159-190
451-452
