# Supplementary material for: Mapping allosteric communications within individual proteins
Source: Nat Commun. 2020 Jul 31;11:3862. doi: 10.1038/s41467-020-17618-2 (PMC7395124; doi:10.1038/s41467-020-17618-2)
Supplement: Supplementary file 6 — Supplementary Data 3 [file 41467_2020_17618_MOESM6_ESM.zip › Ohm-results/2hbq/2hbq-paths.txt]

0.315568 524-418-419-417-521
0.315568 523-390-414-416-417-521
0.315568 523-157-158-110-109-156-260
0.315568 523-157-158-156-260
0.315568 523-390-414-415-416-417-521
0.315568 524-243-242-157-158-156-260
0.315568 523-157-156-260
0.315568 523-504-503-524-418-417-521
0.315568 524-243-242-157-156-260
0.315568 523-504-503-418-419-451-417-521
0.315568 524-418-417-521
0.315568 524-243-242-157-158-110-109-156-260
0.315568 523-504-503-524-418-419-417-521
0.315568 524-243-448-418-419-417-521
0.315568 524-243-448-418-417-521
0.315568 523-504-503-418-419-417-521
0.315568 524-418-419-451-417-521
0.315568 523-504-503-418-417-521
0.274456 524-243-242-157-158-156-260-259
0.274456 523-157-158-156-260-259
0.274456 524-243-242-157-158-159-190-191-156-260-259
0.274456 523-504-503-418-419-451-520-521
0.274456 524-418-419-451-452-417-521-520
0.274456 524-243-242-157-158-159-190-156-260-259
0.274456 523-157-158-159-190-191-260-259
0.274456 524-243-242-157-158-159-190-191-260-259
0.274456 523-504-503-418-419-451-452-521-520
0.274456 523-157-158-159-190-156-260-259
0.274456 523-504-503-418-417-521-520
0.274456 524-418-419-417-521-520
0.274456 524-418-419-451-520-521
0.274456 523-504-503-418-419-451-452-417-521-520
0.274456 523-504-503-418-419-451-417-521-520
0.274456 523-504-503-418-419-417-521-520
0.274456 524-243-242-157-156-260-259
0.274456 523-157-158-159-190-191-156-260-259
0.274456 524-418-419-451-417-521-520
0.274456 523-157-156-260-259
0.274456 524-418-417-521-520
0.274456 524-418-419-451-452-521-520
0.253944 524-418-419-451-417-521-522
0.253944 524-418-417-521-522
0.253944 524-243-242-157-156-260-261
0.253944 523-504-503-524-418-419-417-521-522
0.253944 523-504-503-418-419-451-417-521-522
0.253944 523-157-158-110-109-156-260-261
0.253944 523-504-503-524-418-417-521-522
0.253944 523-504-503-418-419-417-521-522
0.253944 524-243-448-418-419-417-521-522
0.253944 524-243-242-523-157-158-156-260-261
0.253944 523-111-157-158-156-260-261
0.253944 524-243-242-157-158-110-109-156-260-261
0.253944 524-243-242-523-157-158-110-109-156-260-261
0.253944 523-111-158-156-260-261
0.253944 523-111-158-157-156-260-261
0.253944 523-111-157-156-260-261
0.253944 523-111-158-157-185-191-156-260-261
0.253944 524-243-448-418-417-521-522
0.253944 524-243-242-523-157-156-260-261
0.253944 523-157-158-156-260-261
0.253944 524-243-242-157-158-156-260-261
0.253944 524-418-419-417-521-522
0.253944 523-157-156-260-261
0.253944 523-504-503-418-417-521-522
0.23775 524-243-242-157-158-110-109-261-156-260
0.23775 523-157-158-110-109-261-156-260
0.23775 524-243-242-157-158-110-115-109-261-156-260
0.23775 524-243-242-523-157-158-110-109-108-260-156-261
0.23775 523-157-158-110-115-109-261-156-260
0.23775 523-504-503-418-419-451-520-522-417-521
0.23775 524-418-419-451-520-522-417-521
0.23775 523-111-158-157-185-191-260-156-261
0.23775 523-504-503-418-419-451-520-521-417-522
0.23775 524-418-419-451-520-521-417-522
0.220861 523-157-158-159-190-156-261-260-259
0.220861 523-504-503-418-419-417-522-521-520
0.220861 524-418-419-451-520-521-522
0.220861 523-157-158-110-109-261-260-259
0.220861 523-504-503-418-419-451-520-521-522
0.220861 523-157-156-261-260-259
0.220861 524-418-419-417-522-521-520
0.220861 524-418-419-451-417-522-521-520
0.220861 524-243-242-157-158-159-190-191-156-261-260-259
0.220861 524-243-242-157-158-110-109-261-260-259
0.220861 524-243-242-157-158-159-190-156-261-260-259
0.220861 523-504-503-418-417-522-521-520
0.220861 523-157-158-156-261-260-259
0.220861 524-418-417-522-521-520
0.220861 524-243-242-157-158-156-261-260-259
0.220861 523-157-158-159-190-191-156-261-260-259
0.220861 524-418-419-451-452-417-522-521-520
0.220861 524-243-448-418-417-522-521-520
0.220861 523-504-503-524-418-417-522-521-520
0.220861 523-504-503-418-419-451-452-417-522-521-520
0.220861 524-243-242-157-156-261-260-259
0.220861 523-504-503-418-419-451-417-522-521-520
0.183993 523-157-158-110-109-156-261
0.183993 524-243-242-523-157-158-110-109-156-261
0.183993 524-243-242-157-158-110-109-156-261
0.148064 523-157-158-110-109-156-261-260
0.148064 524-243-242-157-158-110-109-156-261-260
0.148064 523-157-158-110-115-109-156-261-260
0.148064 524-243-242-157-158-110-115-109-156-261-260
0.138165 523-157-158-156-261-259-260
0.138165 524-418-417-522-520-521
0.138165 524-243-448-418-417-522-520-521
0.138165 523-157-158-110-109-156-261-259-260
0.138165 523-504-503-418-417-521-520-522
0.138165 523-504-503-418-419-417-522-520-521
0.138165 524-243-242-157-158-156-261-259-260
0.138165 523-504-503-418-419-451-417-522-520-521
0.138165 523-157-156-260-259-261
0.138165 524-243-242-157-158-110-109-156-260-259-261
0.138165 524-418-419-417-521-520-522
0.138165 524-243-242-157-156-261-259-260
0.138165 523-157-158-156-260-259-261
0.138165 523-390-414-416-417-522-520-521
0.138165 523-504-503-418-417-522-520-521
0.138165 523-504-503-418-419-417-521-520-522
0.138165 523-504-503-418-419-451-417-521-520-522
0.138165 524-243-448-418-417-521-520-522
0.138165 524-418-419-451-417-522-520-521
0.138165 523-504-503-524-418-417-521-520-522
0.138165 524-243-242-157-156-260-259-261
0.138165 524-243-242-157-158-156-260-259-261
0.138165 523-504-503-524-418-417-522-520-521
0.138165 524-418-417-521-520-522
0.138165 523-157-158-110-109-156-260-259-261
0.138165 523-390-414-415-416-417-522-520-521
0.138165 524-243-242-157-158-110-109-156-261-259-260
0.138165 524-418-419-417-522-520-521
0.138165 524-418-419-451-417-521-520-522
0.138165 523-157-156-261-259-260
0.133311 524-418-419-417-521-520-519
0.133311 524-243-242-157-158-156-260-259-258
0.133311 523-157-156-260-259-258
0.133311 523-504-503-418-419-417-521-520-519
0.133311 524-243-242-157-158-159-190-156-260-259-258
0.133311 523-157-158-156-260-259-258
0.133311 523-504-503-418-419-451-417-521-520-519
0.133311 524-243-242-157-156-260-259-258
0.133311 524-418-419-451-417-521-520-519
0.133311 524-418-417-521-520-519
0.133311 523-504-503-418-417-521-520-519
0.133311 523-157-158-159-190-156-260-259-258
0.127839 523-504-503-524-418-417-521-522-520
0.127839 523-157-158-159-190-191-156-260-261-259
0.127839 523-157-158-156-260-261-259
0.127839 523-504-503-418-419-417-521-522-520
0.127839 523-157-158-159-190-156-260-261-259
0.127839 523-504-503-418-419-451-452-417-521-522-520
0.127839 523-504-503-418-419-451-417-521-522-520
0.127839 524-243-448-418-417-521-522-520
0.127839 524-418-419-451-417-521-522-520
0.127839 524-243-242-157-156-260-261-259
0.127839 524-418-417-521-522-520
0.127839 523-157-158-110-109-156-260-261-259
0.127839 524-418-419-451-452-417-521-522-520
0.127839 524-243-242-157-158-159-190-191-156-260-261-259
0.127839 524-243-242-157-158-110-109-156-260-261-259
0.127839 523-157-156-260-261-259
0.127839 523-504-503-418-417-521-522-520
0.127839 524-243-242-157-158-156-260-261-259
0.127839 524-243-242-157-158-159-190-156-260-261-259
0.127839 524-418-419-417-521-522-520
0.110118 523-390-414-415-416-521
0.110118 523-390-414-416-521
0.1092 523-111-158-157-185-191-260-261
0.107278 524-243-242-157-158-159-190-156-261-260-259-258
0.107278 523-157-158-156-261-260-259-258
0.107278 524-243-242-157-156-261-260-259-258
0.107278 523-504-503-418-419-451-417-522-521-520-519
0.107278 524-243-242-157-158-156-261-260-259-258
0.107278 523-504-503-418-417-522-521-520-519
0.107278 524-418-417-522-521-520-519
0.107278 523-157-158-159-190-156-261-260-259-258
0.107278 523-157-156-261-260-259-258
0.107278 524-418-419-451-417-522-521-520-519
0.107278 523-504-503-418-419-417-522-521-520-519
0.107278 524-418-419-417-522-521-520-519
0.0979987 523-157-156-261-259-258-193-50-108-109-155-154-260
0.0979987 523-157-158-156-261-259-258-193-50-108-109-155-154-260
0.0979987 524-418-417-522-520-519-454-311-369-370-416-415-521
0.0979987 524-243-242-157-158-156-261-259-258-193-50-108-109-155-154-260
0.0979987 523-504-503-418-417-522-520-519-454-311-369-370-416-415-521
0.0979987 524-418-419-417-522-520-519-454-311-369-370-416-415-521
0.0979987 523-504-503-418-419-417-522-520-519-454-311-369-370-416-415-521
0.0979987 524-243-242-157-156-261-259-258-193-50-108-109-155-154-260
0.0953547 523-504-503-418-419-451-520-522
0.0953547 524-418-419-451-520-522
0.0926249 523-157-158-110-109-156-261-259
0.0926249 524-243-242-157-158-110-109-156-261-259
0.0920096 524-418-419-451-417-522-520-519-454-311-521
0.0920096 524-418-417-522-520-519-454-311-521
0.0920096 523-504-503-418-419-451-417-522-520-519-454-311-521
0.0920096 524-243-242-157-158-110-109-156-261-259-258-193-50-260
0.0920096 523-390-414-415-416-417-522-520-519-453-454-311-521
0.0920096 523-157-158-156-261-259-258-192-193-50-260
0.0920096 524-418-417-522-520-519-453-454-311-521
0.0920096 523-504-503-418-417-522-520-519-454-311-521
0.0920096 523-390-414-415-416-417-522-520-519-454-311-521
0.0920096 523-157-156-261-259-258-192-193-50-260
0.0920096 523-157-156-261-259-258-193-50-260
0.0920096 524-243-242-157-158-110-109-261-156-190-259-258-193-50-260
0.0920096 523-390-414-416-417-522-520-519-453-454-311-521
0.0920096 523-157-158-110-109-156-261-259-258-193-50-260
0.0920096 524-418-419-417-522-520-519-454-311-521
0.0920096 523-157-158-110-109-261-156-190-259-258-193-50-260
0.0920096 523-504-503-418-417-522-520-519-453-454-311-521
0.0920096 524-418-419-417-522-520-519-453-454-311-521
0.0920096 524-243-242-157-156-261-259-258-192-193-50-260
0.0920096 523-504-503-418-419-417-522-520-519-454-311-521
0.0920096 523-157-158-156-261-259-258-193-50-260
0.0920096 524-243-242-157-156-261-259-258-193-50-260
0.0920096 523-504-503-418-419-417-522-520-519-453-454-311-521
0.0920096 524-243-242-157-158-156-261-259-258-193-50-260
0.0920096 524-243-242-157-158-156-261-259-258-192-193-50-260
0.0920096 523-390-414-416-417-522-520-519-454-311-521
0.080545 523-390-414-415-416-417-522-521
0.07798 523-504-503-418-417-522-521-454-453-519-520
0.07798 524-243-242-157-158-156-261-260-193-192-258-259
0.07798 523-157-158-159-190-156-261-260-193-192-258-259
0.07798 523-157-158-156-261-260-193-192-258-259
0.07798 524-418-417-522-521-454-453-519-520
0.07798 524-418-419-451-417-522-521-454-453-519-520
0.07798 523-157-156-261-260-193-192-258-259
0.07798 524-243-242-157-156-261-260-193-192-258-259
0.07798 524-243-242-157-158-159-190-156-261-260-193-192-258-259
0.07798 523-504-503-418-419-417-522-521-454-453-519-520
0.07798 524-418-419-417-522-521-454-453-519-520
0.07798 523-504-503-418-419-451-417-522-521-454-453-519-520
0.0773989 524-418-419-451-520-522-417-370-369-311-454-521
0.0773989 523-504-503-418-419-451-520-522-417-370-369-311-454-521
0.0773989 523-390-414-416-417-522-520-519-453-452-415-311-454-521
0.0767341 523-504-503-418-419-451-520-522-521
0.0767341 524-418-419-451-520-522-521
0.0751917 523-111-157-158-156-261
0.0751917 524-243-448-449-418-419-417-522
0.0751917 524-243-242-523-157-158-156-261
0.0751917 524-243-448-418-419-417-522
0.0751917 523-504-503-524-418-419-417-522
0.0751917 524-418-419-417-522
0.0751917 523-504-503-418-419-417-522
0.0751917 523-157-158-156-261
0.0751917 524-243-242-157-158-156-261
0.066261 524-418-419-451-520-522-417-370-369-311-521
0.0662184 523-111-158-157-156-261
0.0645816 524-243-242-157-158-156-261-260-193-258
0.0645816 524-243-242-157-158-159-190-156-261-260-193-258
0.0645816 524-243-242-157-156-261-260-193-258
0.0645816 523-157-158-159-190-156-261-260-193-258
0.0645816 523-157-156-261-260-193-258
0.0645816 523-504-503-418-419-451-417-522-521-454-519
0.0645816 524-418-419-451-417-522-521-454-519
0.0645816 524-418-419-417-522-521-454-519
0.0645816 523-504-503-418-417-522-521-454-519
0.0645816 524-418-417-522-521-454-519
0.0645816 523-504-503-418-419-417-522-521-454-519
0.0645816 523-157-158-156-261-260-193-258
0.063553 523-504-503-524-418-419-451-452-417-522
0.0634562 524-418-419-417-522-521-454-453-520-519
0.0634562 524-243-242-157-156-261-260-193-192-259-258
0.0634562 523-157-156-261-260-193-192-259-258
0.0634562 524-418-417-522-521-454-453-520-519
0.0634562 523-504-503-418-419-417-522-521-454-453-520-519
0.0634562 524-243-242-157-158-156-261-260-193-192-259-258
0.0634562 523-504-503-418-417-522-521-454-453-520-519
0.0634562 523-157-158-156-261-260-193-192-259-258
0.062095 524-418-419-451-417-521-522-520-519
0.062095 524-243-242-157-158-159-190-156-260-261-259-258
0.062095 523-504-503-418-417-521-522-520-519
0.062095 523-157-158-156-260-261-259-258
0.062095 523-504-503-418-419-417-521-522-520-519
0.062095 523-504-503-418-419-451-417-521-522-520-519
0.062095 524-243-242-157-156-260-261-259-258
0.062095 524-418-417-521-522-520-519
0.062095 524-243-242-157-158-156-260-261-259-258
0.062095 523-157-156-260-261-259-258
0.062095 523-157-158-159-190-156-260-261-259-258
0.062095 524-418-419-417-521-522-520-519
0.0605084 524-243-242-157-158-156-261-260
0.0605084 523-504-503-524-418-419-417-522-521
0.0605084 524-418-419-417-522-521
0.0605084 524-243-448-418-419-417-522-521
0.0605084 523-504-503-418-419-417-522-521
0.0605084 523-157-158-156-261-260
0.0598961 523-504-503-418-417-521-520-453-518
0.0598961 523-504-503-418-419-451-417-521-520-519-454-453-518
0.0598961 524-243-242-157-156-260-259-258-193-192-257
0.0598961 523-504-503-418-419-417-522-521-520-453-518
0.0598961 524-243-242-157-156-260-259-192-257
0.0598961 524-243-242-157-158-156-261-260-193-258-192-257
0.0598961 523-504-503-418-419-417-522-521-520-519-454-453-518
0.0598961 524-243-242-157-156-261-259-192-257
0.0598961 523-504-503-418-419-451-417-521-522-520-453-518
0.0598961 523-504-503-418-419-451-417-521-522-520-519-454-453-518
0.0598961 524-243-242-157-158-156-261-260-259-192-257
0.0598961 523-504-503-418-419-451-417-522-520-519-454-453-518
0.0598961 524-243-242-157-158-156-261-260-259-258-193-192-257
0.0598961 523-504-503-418-419-451-520-519-454-453-518
0.0598961 523-504-503-418-419-451-520-453-518
0.0598961 523-504-503-418-419-451-417-522-521-454-519-453-518
0.0598961 524-243-242-157-158-159-160-189-162-163-236-192-257
0.0598961 523-504-503-418-419-451-417-522-521-520-519-454-453-518
0.0598961 523-504-503-418-419-417-521-522-520-453-518
0.0598961 524-243-242-157-158-156-260-261-259-192-257
0.0598961 524-243-242-157-158-156-260-259-258-193-192-257
0.0598961 523-504-503-418-417-522-520-519-454-453-518
0.0598961 524-243-242-157-158-156-260-259-192-257
0.0598961 523-504-503-418-417-522-521-454-519-453-518
0.0598961 523-504-503-418-417-522-521-520-453-518
0.0598961 524-243-242-157-158-156-260-261-259-258-193-192-257
0.0598961 523-504-503-418-417-522-521-520-519-454-453-518
0.0598961 523-504-503-418-419-417-521-520-453-518
0.0598961 523-504-503-418-417-522-520-453-518
0.0598961 523-504-503-418-419-417-521-520-519-454-453-518
0.0598961 524-243-242-157-156-261-260-259-258-193-192-257
0.0598961 524-243-242-157-156-261-260-259-192-257
0.0598961 523-504-503-418-419-417-522-521-454-519-453-518
0.0598961 524-243-242-157-156-261-260-193-258-192-257
0.0598961 524-243-242-157-158-156-261-259-192-257
0.0598961 523-157-158-159-190-192-257
0.0598961 523-504-503-418-419-417-521-522-520-519-454-453-518
0.0598961 523-504-503-418-417-521-522-520-519-454-453-518
0.0598961 523-504-503-418-419-417-522-520-453-518
0.0598961 523-504-503-418-417-521-522-520-453-518
0.0598961 524-243-242-157-156-261-259-258-193-192-257
0.0598961 524-243-242-157-158-156-261-259-258-193-192-257
0.0598961 523-504-503-418-419-417-522-520-519-454-453-518
0.0598961 524-243-242-157-156-260-261-259-258-193-192-257
0.0598961 523-504-503-418-417-521-520-519-454-453-518
0.0598961 524-243-242-157-156-260-261-259-192-257
0.0598961 523-157-156-261-259-192-257
0.0598961 524-418-417-522-520-519-454-453-518
0.0598961 523-157-156-261-259-258-193-192-257
0.0598961 523-157-158-156-261-260-193-258-192-257
0.0598961 524-418-419-451-417-521-522-520-453-518
0.0598961 523-157-158-156-261-260-259-192-257
0.0598961 524-418-417-522-520-453-518
0.0598961 523-157-158-156-261-260-259-258-193-192-257
0.0598961 524-418-417-521-522-520-519-454-453-518
0.0598961 524-418-419-451-417-521-522-520-519-454-453-518
0.0598961 523-157-158-159-160-189-162-163-236-192-257
0.0598961 524-418-417-521-522-520-453-518
0.0598961 524-418-419-451-417-521-520-519-454-453-518
0.0598961 523-157-158-159-160-189-190-192-257
0.0598961 523-157-158-159-160-189-190-259-192-257
0.0598961 524-418-417-521-520-519-454-453-518
0.0598961 523-157-158-159-160-189-190-259-258-193-192-257
0.0598961 524-418-417-521-520-453-518
0.0598961 523-157-158-159-160-190-192-257
0.0598961 523-157-158-159-160-190-259-192-257
0.0598961 523-157-158-159-160-190-259-258-193-192-257
0.0598961 524-418-419-451-417-522-520-519-454-453-518
0.0598961 523-157-156-260-261-259-258-193-192-257
0.0598961 523-157-158-156-260-261-259-192-257
0.0598961 524-418-419-417-522-520-519-454-453-518
0.0598961 524-418-419-417-522-520-453-518
0.0598961 523-157-156-261-260-259-258-193-192-257
0.0598961 524-418-419-417-521-522-520-519-454-453-518
0.0598961 524-418-419-417-521-522-520-453-518
0.0598961 523-157-158-156-260-259-192-257
0.0598961 523-157-158-156-260-259-258-193-192-257
0.0598961 523-157-156-261-260-259-192-257
0.0598961 524-418-419-417-521-520-519-454-453-518
0.0598961 524-418-419-417-521-520-453-518
0.0598961 524-243-242-157-158-159-160-189-190-192-257
0.0598961 523-157-158-156-260-261-259-258-193-192-257
0.0598961 524-418-417-522-521-520-519-454-453-518
0.0598961 524-418-419-417-522-521-454-519-453-518
0.0598961 524-418-417-522-521-520-453-518
0.0598961 523-157-158-156-261-259-192-257
0.0598961 523-157-156-261-260-193-258-192-257
0.0598961 524-418-417-522-521-454-519-453-518
0.0598961 524-418-419-417-522-521-520-453-518
0.0598961 523-157-158-156-261-259-258-193-192-257
0.0598961 524-418-419-417-522-521-520-519-454-453-518
0.0598961 523-157-156-260-261-259-192-257
0.0598961 524-243-242-157-158-159-160-190-259-258-193-192-257
0.0598961 524-418-419-451-417-522-521-454-519-453-518
0.0598961 524-243-242-157-158-159-160-190-259-192-257
0.0598961 523-157-156-260-259-192-257
0.0598961 524-243-242-157-158-159-160-190-192-257
0.0598961 523-157-156-260-259-258-193-192-257
0.0598961 523-157-158-159-190-259-258-193-192-257
0.0598961 524-418-419-451-520-453-518
0.0598961 523-157-158-159-190-259-192-257
0.0598961 524-243-242-157-158-159-190-192-257
0.0598961 524-243-242-157-158-159-160-189-190-259-192-257
0.0598961 524-418-419-451-417-522-521-520-519-454-453-518
0.0598961 524-243-242-157-158-159-190-259-192-257
0.0598961 524-243-242-157-158-159-190-259-258-193-192-257
0.0598961 524-243-242-157-158-159-160-189-190-259-258-193-192-257
0.0598961 524-418-419-451-520-519-454-453-518
0.0568764 524-418-419-451-417-522-521-454-455-518
0.0568764 524-243-242-157-158-156-261-260-193-194-257
0.0568764 523-504-503-418-419-417-522-521-454-455-518
0.0568764 523-504-503-418-419-451-417-522-521-454-455-518
0.0568764 524-243-242-157-156-261-260-193-194-257
0.0568764 524-418-417-522-521-454-455-518
0.0568764 523-157-156-261-260-193-194-257
0.0568764 523-504-503-418-417-522-521-454-455-518
0.0568764 523-157-158-156-261-260-193-194-257
0.0568764 524-418-419-417-522-521-454-455-518
0.0549727 524-243-242-523-157-158-110-109-108-260-261
0.0549727 524-243-242-157-158-159-190-191-260-261-259
0.0549727 523-157-158-159-190-191-260-261-259
0.0549727 524-418-419-451-452-521-522-520
0.0549727 523-504-503-418-419-451-452-521-522-520
0.05496 523-504-503-418-419-417-522-521-520-453-454-519
0.05496 523-157-158-156-260-259-192-193-258
0.05496 523-504-503-418-417-522-521-520-453-454-519
0.05496 524-243-242-157-156-261-259-192-193-258
0.05496 523-504-503-418-417-521-520-453-454-519
0.05496 524-243-242-157-156-261-260-259-192-193-258
0.05496 524-418-419-417-521-522-520-453-454-519
0.05496 523-504-503-418-419-417-521-520-453-454-519
0.05496 523-157-158-156-261-259-192-193-258
0.05496 523-157-156-260-259-192-193-258
0.05496 524-418-419-417-522-521-520-453-454-519
0.05496 524-418-417-522-521-520-453-454-519
0.05496 524-243-242-157-158-156-261-260-259-192-193-258
0.05496 524-243-242-157-156-260-259-192-193-258
0.05496 523-504-503-418-419-417-521-522-520-453-454-519
0.05496 523-157-156-261-259-192-193-258
0.05496 524-418-419-417-521-520-453-454-519
0.05496 523-504-503-418-417-522-520-453-454-519
0.05496 523-157-156-260-261-259-192-193-258
0.05496 524-243-242-157-158-156-260-259-192-193-258
0.05496 524-418-417-521-522-520-453-454-519
0.05496 524-243-242-157-158-156-261-259-192-193-258
0.05496 523-157-156-261-260-259-192-193-258
0.05496 523-504-503-418-419-417-522-520-453-454-519
0.05496 524-418-417-521-520-453-454-519
0.05496 524-243-242-157-156-260-261-259-192-193-258
0.05496 523-504-503-418-417-521-522-520-453-454-519
0.05496 523-157-158-156-260-261-259-192-193-258
0.05496 524-418-417-522-520-453-454-519
0.05496 524-418-419-417-522-520-453-454-519
0.05496 524-243-242-157-158-156-260-261-259-192-193-258
0.05496 523-157-158-156-261-260-259-192-193-258
0.0538484 524-243-242-157-158-159-190-156-261-259
0.0538484 523-157-158-159-190-156-261-259
0.050824 524-418-419-451-520-521-417-370-522
0.050824 523-504-503-418-419-451-520-521-417-370-522
0.0449082 524-243-242-157-158-159-160-189-162-163-236-235-192-258-257
0.0449082 523-157-158-159-160-189-162-163-236-235-192-258-257
0.0439664 523-390-414-416-417-522-520-519-453-452-415-521
0.0430662 524-418-417-522
0.0385103 523-157-156-261
0.0378526 523-157-158-156-261-259
0.0378526 523-504-503-418-419-417-522-520
0.0378526 524-243-242-157-158-156-261-259
0.0378526 523-504-503-524-418-419-417-522-520
0.0378526 524-243-448-418-419-417-522-520
0.0378526 524-418-419-417-522-520
0.0372906 523-157-158-156-260-259-258-257
0.0372906 523-157-158-110-109-261-156-190-192-193-258-259-260
0.0372906 524-243-242-157-158-156-260-259-258-257
0.0372906 524-418-417-521-520-519-518
0.0372906 523-504-503-418-417-521-520-519-518
0.0372906 524-243-242-157-156-260-259-258-257
0.0372906 523-157-156-260-259-258-257
0.0372906 524-243-242-157-158-110-109-261-156-190-192-193-258-259-260
0.0372906 524-418-419-451-417-521-520-519-518
0.0372906 523-504-503-418-419-451-417-521-520-519-518
0.0372906 524-418-419-417-521-520-519-518
0.0372906 523-504-503-418-419-417-521-520-519-518
0.0356653 523-111-158-157-185-184-191-156-261
0.0346564 524-418-417-522-521
0.0327612 523-157-156-261-259-258-193-50-108-260
0.0327612 523-157-158-110-109-156-261-259-258-193-50-108-260
0.0327612 524-418-419-417-522-520-519-453-454-311-369-521
0.0327612 523-504-503-418-417-522-520-519-453-454-311-369-521
0.0327612 523-390-414-416-417-522-520-519-453-454-311-369-521
0.0327612 523-504-503-418-417-522-520-519-454-311-369-521
0.0327612 524-418-419-451-417-522-520-519-454-311-369-521
0.0327612 524-243-242-157-156-261-259-258-192-193-50-108-260
0.0327612 524-243-242-157-158-156-261-259-258-193-50-108-260
0.0327612 523-157-156-261-259-258-192-193-50-108-260
0.0327612 524-418-417-522-520-519-453-454-311-369-521
0.0327612 523-504-503-418-419-417-522-520-519-454-311-369-521
0.0327612 524-418-417-522-520-519-454-311-369-521
0.0327612 524-243-242-157-158-110-109-156-261-259-258-193-50-108-260
0.0327612 524-243-242-157-156-261-259-258-193-50-108-260
0.0327612 523-390-414-415-416-417-522-520-519-453-454-311-369-521
0.0327612 524-418-419-417-522-520-519-454-311-369-521
0.0327612 523-504-503-418-419-417-522-520-519-453-454-311-369-521
0.0327612 523-390-414-416-417-522-520-519-454-311-369-521
0.0327612 523-390-414-415-416-417-522-520-519-454-311-369-521
0.0327612 523-157-158-156-261-259-258-193-50-108-260
0.0327612 523-157-158-156-261-259-258-192-193-50-108-260
0.0327612 524-243-242-157-158-156-261-259-258-192-193-50-108-260
0.0319935 523-504-503-418-419-451-452-417-522-520
0.0319935 524-418-419-451-452-417-522-520
0.031893 523-390-414-416-417-522-520-519-453-452-415-311-521
0.0315431 524-418-419-417-522-521-454-453-519
0.0315431 523-504-503-418-419-451-520-522-521-454-453-519
0.0315431 523-157-156-261-260-193-192-258
0.0315431 524-418-419-451-520-522-521-454-453-519
0.0315431 524-243-242-157-158-156-261-260-193-192-258
0.0315431 524-418-417-522-521-454-453-519
0.0315431 523-157-158-159-190-259-261-260-193-192-258
0.0315431 523-157-158-156-261-260-193-192-258
0.0315431 524-243-242-157-156-261-260-193-192-258
0.0315431 524-243-242-157-158-159-190-259-261-260-193-192-258
0.0315431 523-504-503-418-419-417-522-521-454-453-519
0.0315431 523-504-503-418-417-522-521-454-453-519
0.031369 523-157-158-156-261-260-193-258-259
0.031369 524-418-419-451-417-522-520-519-454-521
0.031369 523-157-158-156-261-259-258-193-260
0.031369 524-418-419-451-417-522-521-454-519-520
0.031369 524-243-242-157-158-159-190-191-156-261-260-193-258-259
0.031369 523-157-158-159-190-156-261-260-193-258-259
0.031369 523-157-156-261-259-258-193-260
0.031369 524-418-417-522-520-519-454-521
0.031369 524-243-242-157-158-110-109-156-261-259-258-193-260
0.031369 523-504-503-418-417-522-521-454-519-520
0.031369 523-157-158-159-190-191-156-261-260-193-258-259
0.031369 523-504-503-418-419-451-417-522-520-519-454-521
0.031369 524-243-242-157-158-110-109-261-156-190-259-258-193-260
0.031369 524-243-242-157-158-156-261-259-258-193-260
0.031369 523-504-503-418-417-522-520-519-454-521
0.031369 524-243-242-157-158-159-190-156-261-260-193-258-259
0.031369 524-418-419-417-522-520-519-454-521
0.031369 523-157-158-110-109-261-156-190-259-258-193-260
0.031369 523-157-158-110-109-156-261-259-258-193-260
0.031369 523-390-414-416-417-522-520-519-454-521
0.031369 523-504-503-418-419-417-522-521-454-519-520
0.031369 523-504-503-418-419-417-522-520-519-454-521
0.031369 523-504-503-418-419-451-417-522-521-454-519-520
0.031369 524-243-242-157-156-261-259-258-193-260
0.031369 523-504-503-418-419-451-452-417-522-521-454-519-520
0.031369 524-243-242-157-156-261-260-193-258-259
0.031369 523-157-156-261-260-193-258-259
0.031369 524-418-419-417-522-521-454-519-520
0.031369 524-418-417-522-521-454-519-520
0.031369 523-390-414-415-416-417-522-520-519-454-521
0.031369 524-243-242-157-158-156-261-260-193-258-259
0.031369 524-418-419-451-452-417-522-521-454-519-520
0.0309901 523-157-156-261-260
0.0300086 524-243-242-157-158-156-261-260-259-258-257
0.0300086 524-418-419-451-417-522-521-520-519-518
0.0300086 523-504-503-418-419-451-417-522-521-520-519-518
0.0300086 523-157-158-156-261-260-259-258-257
0.0300086 523-157-156-261-260-259-258-257
0.0300086 524-418-417-522-521-520-519-518
0.0300086 523-504-503-418-419-417-522-521-520-519-518
0.0300086 523-504-503-418-417-522-521-520-519-518
0.0300086 524-418-419-417-522-521-520-519-518
0.0300086 524-243-242-157-156-261-260-259-258-257
0.0285258 523-157-158-156-261-259-258-193-50-108-109-260
0.0285258 523-390-414-416-417-522-520-519-453-454-311-369-370-521
0.0285258 523-390-414-416-417-522-520-519-454-311-369-370-521
0.0285258 524-418-419-417-522-520-519-453-454-311-369-370-521
0.0285258 524-243-242-157-156-261-259-258-192-193-50-108-109-260
0.0285258 523-390-414-416-417-522-520-519-453-452-415-311-454-369-370-521
0.0285258 524-243-242-157-156-261-259-258-193-50-108-109-260
0.0285258 523-157-158-156-261-259-258-192-193-50-108-109-260
0.0285258 523-390-414-415-416-417-522-520-519-454-311-369-370-521
0.0285258 523-390-414-415-416-417-522-520-519-453-454-311-369-370-521
0.0285258 524-243-242-157-158-156-261-259-258-192-193-50-108-109-260
0.0285258 524-418-417-522-520-519-454-311-369-370-521
0.0285258 523-157-156-261-259-258-193-50-108-109-260
0.0285258 524-418-417-522-520-519-453-454-311-369-370-521
0.0285258 523-157-156-261-259-258-192-193-50-108-109-260
0.0285258 524-418-419-417-522-520-519-454-311-369-370-521
0.0285258 524-243-242-157-158-156-261-259-258-193-50-108-109-260
0.0284525 523-111-158-157-185-191-260-155-156-261
0.0284525 524-243-242-523-157-158-110-109-108-260-155-156-261
0.0278902 524-243-242-157-158-159-190-191-156-261-259
0.0278902 523-157-158-159-190-191-156-261-259
0.0271638 523-390-414-416-417-522-521
0.0261626 524-418-419-451-520-522-521-454-519
0.0261626 523-504-503-418-419-451-520-522-521-454-519
0.0261626 524-243-242-157-158-159-190-259-261-260-193-258
0.0261626 523-157-158-159-190-259-261-260-193-258
0.0261556 523-504-503-418-419-451-417-522-520-519
0.0261556 524-418-419-451-417-522-520-519
0.0261556 523-157-158-159-190-156-261-259-258
0.0261556 524-243-242-157-158-159-190-156-261-259-258
0.0257376 524-418-419-451-520-522-521-311-454-519
0.0257376 523-504-503-418-419-451-520-522-521-311-454-519
0.0257376 524-243-242-157-158-159-190-259-261-260-50-193-258
0.0257376 523-157-158-159-190-259-261-260-50-193-258
0.0256682 523-504-503-418-417-522-521-454-453-520
0.0256682 524-243-242-157-158-156-261-260-193-192-259
0.0256682 524-418-419-417-522-521-454-453-520
0.0256682 524-243-242-157-156-261-260-193-192-259
0.0256682 524-418-419-451-452-417-522-521-454-453-520
0.0256682 523-504-503-418-419-417-522-521-454-453-520
0.0256682 523-157-156-261-260-193-192-259
0.0256682 523-157-158-156-261-260-193-192-259
0.0256682 524-243-242-157-158-159-190-156-261-260-193-192-259
0.0256682 524-418-419-451-417-522-521-454-453-520
0.0256682 523-157-158-159-190-156-261-260-193-192-259
0.0256682 523-504-503-418-419-451-452-417-522-521-454-453-520
0.0256682 523-157-158-159-190-191-156-261-260-193-192-259
0.0256682 523-504-503-418-419-451-417-522-521-454-453-520
0.0256682 524-243-242-157-158-159-190-191-156-261-260-193-192-259
0.0256682 524-418-417-522-521-454-453-520
0.0253391 523-504-503-418-419-417-522-521-520-519-454-455-456-518
0.0253391 524-243-242-157-158-156-260-259-258-193-194-195-257
0.0253391 524-243-242-157-158-159-160-189-190-259-258-193-194-195-257
0.0253391 524-418-419-417-522-521-454-455-456-518
0.0253391 524-243-242-157-156-261-259-258-193-194-195-257
0.0253391 524-243-242-157-158-156-261-260-193-194-195-257
0.0253391 523-504-503-418-419-417-522-520-519-454-455-456-518
0.0253391 524-418-419-451-417-521-522-520-519-454-455-456-518
0.0253391 523-157-156-261-260-193-194-195-257
0.0253391 524-418-419-417-522-521-520-519-454-455-456-518
0.0253391 524-243-242-157-156-260-261-259-258-193-194-195-257
0.0253391 524-418-417-521-522-520-519-454-455-456-518
0.0253391 523-504-503-418-419-417-522-521-454-455-456-518
0.0253391 524-243-242-157-158-159-160-189-162-163-236-235-192-258-193-194-195-257
0.0253391 524-418-419-451-417-521-520-519-454-455-456-518
0.0253391 524-243-242-157-158-156-261-260-259-258-193-194-195-257
0.0253391 523-157-156-261-259-258-193-194-195-257
0.0253391 523-157-158-156-261-260-259-258-193-194-195-257
0.0253391 524-243-242-157-156-260-259-258-193-194-195-257
0.0253391 523-504-503-418-419-417-521-520-519-454-455-456-518
0.0253391 524-418-419-417-521-520-519-454-455-456-518
0.0253391 523-157-158-156-260-259-258-193-194-195-257
0.0253391 523-504-503-418-417-522-521-454-455-456-518
0.0253391 524-243-242-157-158-156-260-261-259-258-193-194-195-257
0.0253391 524-418-417-522-521-454-455-456-518
0.0253391 524-418-419-417-521-522-520-519-454-455-456-518
0.0253391 523-157-158-156-260-261-259-258-193-194-195-257
0.0253391 523-504-503-418-417-522-521-520-519-454-455-456-518
0.0253391 523-157-158-156-261-259-258-193-194-195-257
0.0253391 523-504-503-418-417-521-522-520-519-454-455-456-518
0.0253391 524-243-242-157-156-261-260-259-258-193-194-195-257
0.0253391 523-157-156-261-260-259-258-193-194-195-257
0.0253391 524-243-242-157-158-156-261-259-258-193-194-195-257
0.0253391 524-418-417-522-520-519-454-455-456-518
0.0253391 524-418-419-417-522-520-519-454-455-456-518
0.0253391 524-243-242-157-158-159-190-259-258-193-194-195-257
0.0253391 523-504-503-418-417-522-520-519-454-455-456-518
0.0253391 523-504-503-418-417-521-520-519-454-455-456-518
0.0253391 524-418-417-522-521-520-519-454-455-456-518
0.0253391 523-504-503-418-419-417-521-522-520-519-454-455-456-518
0.0253391 524-243-242-157-156-261-260-193-194-195-257
0.0253391 523-157-158-156-261-260-193-194-195-257
0.0253391 523-504-503-418-419-451-417-522-520-519-454-455-456-518
0.0253391 523-504-503-418-419-451-417-521-522-520-519-454-455-456-518
0.0253391 524-243-242-157-158-159-160-190-259-258-193-194-195-257
0.0253391 523-157-156-260-261-259-258-193-194-195-257
0.0253391 523-504-503-418-419-451-520-519-454-455-456-518
0.0253391 523-157-158-159-160-189-190-259-258-193-194-195-257
0.0253391 523-504-503-418-419-451-417-522-521-520-519-454-455-456-518
0.0253391 524-418-419-451-417-522-521-454-455-456-518
0.0253391 524-418-419-451-417-522-521-520-519-454-455-456-518
0.0253391 523-504-503-418-419-451-417-522-521-454-455-456-518
0.0253391 523-504-503-418-419-451-417-521-520-519-454-455-456-518
0.0253391 524-418-417-521-520-519-454-455-456-518
0.0253391 523-157-158-159-160-190-259-258-193-194-195-257
0.0253391 524-418-419-451-520-519-454-455-456-518
0.0253391 523-157-156-260-259-258-193-194-195-257
0.0253391 523-157-158-159-190-259-258-193-194-195-257
0.0253391 523-157-158-159-160-189-162-163-236-235-192-258-193-194-195-257
0.0253391 524-418-419-451-417-522-520-519-454-455-456-518
0.0235833 524-418-417-522-520-519-454-311-369-370-416-415-452-521
0.0235833 524-243-242-157-156-261-259-258-193-50-108-109-155-154-191-260
0.0235833 523-157-156-261-259-258-193-50-108-109-155-154-191-260
0.0235833 523-504-503-418-417-522-520-519-454-311-369-370-416-415-452-521
0.0216802 524-418-417-522-520
0.0209736 523-504-503-418-417-521-522-520-453-519
0.0209736 523-504-503-418-419-417-521-520-453-519
0.0209736 523-157-156-260-261-259-192-258
0.0209736 524-243-242-157-158-156-261-259-192-258
0.0209736 523-157-158-159-190-191-156-261-260-193-258-192-259
0.0209736 523-504-503-418-419-417-521-522-520-453-519
0.0209736 524-418-419-417-522-521-454-519-453-520
0.0209736 523-504-503-418-417-522-521-520-453-519
0.0209736 523-157-158-156-261-260-193-258-192-259
0.0209736 523-504-503-418-417-521-520-453-519
0.0209736 523-157-156-261-260-259-192-258
0.0209736 523-157-156-261-260-193-258-192-259
0.0209736 524-418-417-522-521-520-453-519
0.0209736 524-243-242-157-156-261-260-259-192-258
0.0209736 523-157-158-159-190-156-261-260-193-258-192-259
0.0209736 523-504-503-418-419-417-522-520-453-519
0.0209736 523-157-156-260-259-192-258
0.0209736 524-243-242-157-156-261-260-193-258-192-259
0.0209736 524-418-419-451-452-417-522-521-454-519-453-520
0.0209736 524-418-417-521-520-453-519
0.0209736 524-418-419-417-522-520-453-519
0.0209736 524-243-242-157-158-159-190-156-261-260-193-258-192-259
0.0209736 523-157-158-156-261-259-192-258
0.0209736 524-243-242-157-158-159-190-191-156-261-260-193-258-192-259
0.0209736 524-243-242-157-158-156-260-261-259-192-258
0.0209736 524-418-417-521-522-520-453-519
0.0209736 523-157-156-261-259-192-258
0.0209736 524-418-419-417-521-520-453-519
0.0209736 524-418-417-522-521-454-519-453-520
0.0209736 523-504-503-418-419-451-417-522-521-454-519-453-520
0.0209736 524-243-242-157-156-260-259-192-258
0.0209736 523-504-503-418-419-417-522-521-520-453-519
0.0209736 523-504-503-418-417-522-520-453-519
0.0209736 523-504-503-418-419-451-452-417-522-521-454-519-453-520
0.0209736 523-504-503-418-419-417-522-521-454-519-453-520
0.0209736 524-243-242-157-158-156-260-259-192-258
0.0209736 524-243-242-157-158-156-261-260-259-192-258
0.0209736 524-243-242-157-156-260-261-259-192-258
0.0209736 523-157-158-156-261-260-259-192-258
0.0209736 523-157-158-156-260-259-192-258
0.0209736 524-243-242-157-156-261-259-192-258
0.0209736 524-243-242-157-158-156-261-260-193-258-192-259
0.0209736 524-418-419-417-522-521-520-453-519
0.0209736 523-157-158-156-260-261-259-192-258
0.0209736 523-504-503-418-417-522-521-454-519-453-520
0.0209736 524-418-419-451-417-522-521-454-519-453-520
0.0209736 524-418-419-417-521-522-520-453-519
0.0209736 524-418-417-522-520-453-519
0.020112 523-390-414-415-416-417-522-520-519-453-452-521
0.020112 523-390-414-416-417-522-520-519-453-452-521
0.0200139 523-157-158-110-115-109-261-260
0.0200139 524-243-242-157-158-110-115-109-261-260
0.0193867 523-157-156-261-259
0.0189013 524-243-242-157-158-159-160-189-162-163-236-235-192-257
0.0189013 523-157-158-159-160-189-162-163-236-235-192-257
0.018386 523-504-503-418-419-417-522-520-519
0.018386 524-243-242-157-158-156-261-259-258
0.018386 523-157-158-156-261-259-258
0.018386 524-418-419-417-522-520-519
0.018382 524-243-242-157-156-261-260-193-258-192-190-259
0.018382 523-157-156-261-260-193-258-192-190-259
0.018382 523-157-158-156-261-260-193-258-192-190-259
0.018382 524-243-242-157-158-156-261-260-193-258-192-190-259
0.0183514 524-243-448-449-419-417-522
0.0180652 524-418-417-522-521-454-519-518
0.0180652 523-504-503-418-419-451-417-522-521-454-519-518
0.0180652 523-504-503-418-417-522-521-454-519-518
0.0180652 523-504-503-418-419-417-522-521-454-519-518
0.0180652 524-243-242-157-156-261-260-193-258-257
0.0180652 523-157-158-156-261-260-193-258-257
0.0180652 524-418-419-451-417-522-521-454-519-518
0.0180652 524-243-242-157-158-156-261-260-193-258-257
0.0180652 523-157-156-261-260-193-258-257
0.0180652 524-418-419-417-522-521-454-519-518
0.0177248 524-243-242-157-158-159-190-156-261-259-260-193-258
0.0177248 524-418-419-451-417-522-520-521-454-519
0.0177248 523-157-158-159-190-156-261-259-260-193-258
0.0177248 523-504-503-418-419-451-417-522-520-521-454-519
0.0176787 524-418-417-522-520-519-454-311-369-370-416-521
0.0176787 523-157-156-261-259-258-192-193-50-108-109-155-260
0.0176787 523-157-156-261-259-258-193-50-108-109-155-260
0.0176787 524-418-419-417-522-520-519-454-311-369-370-416-521
0.0176787 524-243-242-157-158-156-261-259-258-193-50-108-109-155-260
0.0176787 523-157-158-156-261-259-258-193-50-108-109-155-260
0.0176787 524-418-417-522-520-519-453-454-311-369-370-416-521
0.0176787 524-243-242-157-156-261-259-258-192-193-50-108-109-155-260
0.0176787 524-243-242-157-156-261-259-258-193-50-108-109-155-260
0.0173696 523-504-503-418-419-451-417-521-522-520-519-518
0.0173696 524-243-242-157-156-260-261-259-258-257
0.0173696 523-504-503-418-417-521-522-520-519-518
0.0173696 524-243-242-157-158-156-260-261-259-258-257
0.0173696 523-504-503-418-419-417-521-522-520-519-518
0.0173696 523-157-156-260-261-259-258-257
0.0173696 524-418-417-521-522-520-519-518
0.0173696 523-157-158-156-260-261-259-258-257
0.0173696 524-418-419-417-521-522-520-519-518
0.0173696 524-418-419-451-417-521-522-520-519-518
0.016683 524-418-419-451-520-522-417-370-369-521
0.0164733 524-418-417-522-521-520-519-454-453-496-518
0.0164733 523-157-158-159-190-259-258-193-192-235-257
0.0164733 524-243-242-157-158-159-190-259-258-193-192-235-257
0.0164733 524-243-242-157-158-156-260-261-259-258-193-192-235-257
0.0164733 523-157-158-156-261-259-258-193-192-235-257
0.0164733 523-504-503-418-417-521-522-520-519-454-453-496-518
0.0164733 524-243-242-157-158-156-261-259-258-193-192-235-257
0.0164733 524-418-417-522-520-519-454-453-496-518
0.0164733 523-504-503-418-417-521-520-519-454-453-496-518
0.0164733 523-157-158-159-160-190-259-258-193-192-235-257
0.0164733 524-418-417-521-520-519-454-453-496-518
0.0164733 523-157-158-159-160-189-190-259-258-193-192-235-257
0.0164733 523-157-158-156-261-260-259-258-193-192-235-257
0.0164733 524-243-242-157-158-156-261-260-259-258-193-192-235-257
0.0164733 524-243-242-157-158-159-160-190-259-258-193-192-235-257
0.0164733 524-418-417-521-522-520-519-454-453-496-518
0.0164733 524-243-242-157-158-159-160-189-190-259-258-193-192-235-257
0.0164733 523-157-156-261-260-259-258-193-192-235-257
0.0164733 524-418-419-417-522-521-520-519-454-453-496-518
0.0164733 524-243-242-157-156-260-259-258-193-192-235-257
0.0164733 524-418-419-451-417-522-521-520-519-454-453-496-518
0.0164733 524-418-419-417-522-520-519-454-453-496-518
0.0164733 523-504-503-418-419-417-522-521-520-519-454-453-496-518
0.0164733 524-418-419-417-521-522-520-519-454-453-496-518
0.0164733 523-504-503-418-419-417-522-520-519-454-453-496-518
0.0164733 523-504-503-418-417-522-521-520-519-454-453-496-518
0.0164733 523-157-156-260-259-258-193-192-235-257
0.0164733 523-504-503-418-419-451-417-521-522-520-519-454-453-496-518
0.0164733 523-157-156-261-259-258-193-192-235-257
0.0164733 523-157-156-260-261-259-258-193-192-235-257
0.0164733 524-243-242-157-156-261-259-258-193-192-235-257
0.0164733 524-243-242-157-156-261-260-259-258-193-192-235-257
0.0164733 523-504-503-418-419-417-521-520-519-454-453-496-518
0.0164733 523-504-503-418-419-451-417-521-520-519-454-453-496-518
0.0164733 523-157-158-156-260-259-258-193-192-235-257
0.0164733 524-243-242-157-158-156-260-259-258-193-192-235-257
0.0164733 523-504-503-418-417-522-520-519-454-453-496-518
0.0164733 524-418-419-451-417-522-520-519-454-453-496-518
0.0164733 523-504-503-418-419-451-417-522-521-520-519-454-453-496-518
0.0164733 524-418-419-451-417-521-520-519-454-453-496-518
0.0164733 523-504-503-418-419-451-520-519-454-453-496-518
0.0164733 524-243-242-157-156-260-261-259-258-193-192-235-257
0.0164733 523-504-503-418-419-417-521-522-520-519-454-453-496-518
0.0164733 523-157-158-156-260-261-259-258-193-192-235-257
0.0164733 524-418-419-451-417-521-522-520-519-454-453-496-518
0.0164733 523-504-503-418-419-451-417-522-520-519-454-453-496-518
0.0164733 524-418-419-417-521-520-519-454-453-496-518
0.0164733 524-418-419-451-520-519-454-453-496-518
0.0159099 524-243-242-157-156-260-259-192-193-194-257-258
0.0159099 523-504-503-418-419-417-522-521-520-519-454-455-518
0.0159099 524-243-242-157-158-159-160-189-162-163-236-235-192-258-193-194-257
0.0159099 524-418-419-451-417-521-522-520-519-454-455-518
0.0159099 523-157-158-156-261-260-259-258-193-194-257
0.0159099 524-418-417-521-522-520-519-454-455-518
0.0159099 523-157-156-261-259-258-193-194-257
0.0159099 524-418-419-451-417-521-520-519-454-455-518
0.0159099 524-243-242-157-156-260-259-258-193-194-257
0.0159099 523-504-503-418-419-417-522-521-520-453-454-455-518-519
0.0159099 524-243-242-157-158-156-261-260-259-258-193-194-257
0.0159099 524-418-417-522-520-453-454-455-518-519
0.0159099 524-243-242-157-158-156-260-259-258-193-194-257
0.0159099 523-157-158-159-160-189-190-259-258-193-194-257
0.0159099 523-504-503-418-419-451-417-522-521-520-519-454-455-518
0.0159099 524-243-242-157-158-159-190-259-258-193-194-257
0.0159099 523-157-158-159-190-259-258-193-194-257
0.0159099 524-418-419-451-520-519-454-455-518
0.0159099 523-504-503-418-419-451-520-519-454-455-518
0.0159099 523-504-503-418-419-451-417-522-520-519-454-455-518
0.0159099 523-157-156-260-259-192-193-194-257-258
0.0159099 523-157-158-159-160-190-259-258-193-194-257
0.0159099 523-157-156-260-259-258-193-194-257
0.0159099 524-418-419-451-417-522-521-520-519-454-455-518
0.0159099 524-418-417-521-520-453-454-455-518-519
0.0159099 524-243-242-157-158-159-160-189-190-259-258-193-194-257
0.0159099 523-504-503-418-419-451-417-521-522-520-519-454-455-518
0.0159099 523-157-156-260-261-259-192-193-194-257-258
0.0159099 524-243-242-157-158-159-160-190-259-258-193-194-257
0.0159099 523-157-156-260-261-259-258-193-194-257
0.0159099 523-504-503-418-419-451-417-521-520-519-454-455-518
0.0159099 524-418-417-521-520-519-454-455-518
0.0159099 523-157-158-159-160-189-162-163-236-235-192-258-193-194-257
0.0159099 524-418-417-521-522-520-453-454-455-518-519
0.0159099 524-418-419-451-417-522-520-519-454-455-518
0.0159099 523-157-156-261-259-192-193-194-257-258
0.0159099 523-504-503-418-417-522-520-453-454-455-518-519
0.0159099 523-504-503-418-419-417-521-520-519-454-455-518
0.0159099 524-243-242-157-156-261-260-259-258-193-194-257
0.0159099 524-418-419-417-522-520-453-454-455-518-519
0.0159099 523-157-158-156-261-259-258-193-194-257
0.0159099 523-504-503-418-419-417-521-520-453-454-455-518-519
0.0159099 523-504-503-418-417-521-522-520-519-454-455-518
0.0159099 523-504-503-418-417-522-521-520-519-454-455-518
0.0159099 524-418-419-417-521-522-520-519-454-455-518
0.0159099 523-504-503-418-417-522-521-520-453-454-455-518-519
0.0159099 523-157-158-156-260-259-192-193-194-257-258
0.0159099 524-418-419-417-521-522-520-453-454-455-518-519
0.0159099 524-243-242-157-158-156-261-259-192-193-194-257-258
0.0159099 523-504-503-418-417-521-522-520-453-454-455-518-519
0.0159099 524-418-417-522-521-520-519-454-455-518
0.0159099 523-504-503-418-417-522-520-519-454-455-518
0.0159099 523-157-158-156-261-259-192-193-194-257-258
0.0159099 524-243-242-157-158-156-260-261-259-258-193-194-257
0.0159099 524-418-417-522-521-520-453-454-455-518-519
0.0159099 523-157-158-156-260-259-258-193-194-257
0.0159099 524-418-419-417-521-520-519-454-455-518
0.0159099 523-157-158-156-260-261-259-192-193-194-257-258
0.0159099 524-418-419-417-521-520-453-454-455-518-519
0.0159099 524-243-242-157-158-156-260-261-259-192-193-194-257-258
0.0159099 524-243-242-157-158-156-260-259-192-193-194-257-258
0.0159099 523-157-158-156-260-261-259-258-193-194-257
0.0159099 524-243-242-157-156-260-261-259-192-193-194-257-258
0.0159099 524-418-419-417-522-521-520-519-454-455-518
0.0159099 524-243-242-157-156-260-261-259-258-193-194-257
0.0159099 524-243-242-157-158-156-261-260-259-192-193-194-257-258
0.0159099 523-157-158-156-261-260-259-192-193-194-257-258
0.0159099 524-243-242-157-156-261-259-192-193-194-257-258
0.0159099 524-418-419-417-522-521-520-453-454-455-518-519
0.0159099 523-504-503-418-417-521-520-453-454-455-518-519
0.0159099 523-504-503-418-419-417-522-520-519-454-455-518
0.0159099 523-157-156-261-260-259-192-193-194-257-258
0.0159099 524-243-242-157-156-261-259-258-193-194-257
0.0159099 523-504-503-418-419-417-522-520-453-454-455-518-519
0.0159099 523-157-156-261-260-259-258-193-194-257
0.0159099 523-504-503-418-419-417-521-522-520-519-454-455-518
0.0159099 523-504-503-418-417-521-520-519-454-455-518
0.0159099 524-418-419-417-522-520-519-454-455-518
0.0159099 523-504-503-418-419-417-521-522-520-453-454-455-518-519
0.0159099 524-418-417-522-520-519-454-455-518
0.0159099 524-243-242-157-158-156-261-259-258-193-194-257
0.0159099 524-243-242-157-156-261-260-259-192-193-194-257-258
0.0158812 523-157-158-159-160-189-162-163-236-192-235-257
0.0158812 524-243-242-157-158-159-160-189-162-163-236-192-235-257
0.0158695 523-504-503-418-419-417-522-521-454-519-453-451-520
0.0158695 524-418-419-417-522-521-454-519-453-451-520
0.0158695 524-418-417-522-521-454-519-453-451-520
0.0158695 523-504-503-418-417-522-521-454-519-453-451-520
0.015859 523-111-158-156-261
0.0157535 524-243-242-523-157-158-110-109-108-50-260-156-261
0.0157449 524-418-419-451-520-522-417-370-369-368-311-521
0.0153543 523-157-158-159-190-259-261-156-260-193-258
0.0153543 524-418-419-451-520-522-417-521-454-519
0.0153543 524-243-242-157-158-159-190-259-261-156-260-193-258
0.0153543 523-504-503-418-419-451-520-522-417-521-454-519
0.0147894 523-504-503-418-419-451-520-522-521-311-460-454-519
0.0147894 524-418-419-451-520-522-521-311-460-454-519
0.0142166 523-111-158-156-260-108-109-261
0.0142166 523-111-157-158-156-260-108-109-261
0.0142166 523-111-158-157-156-260-108-109-261
0.0142166 524-243-242-523-157-156-260-108-109-261
0.0142166 524-243-242-523-157-158-156-260-108-109-261
0.0142166 523-111-157-156-260-108-109-261
0.0134604 523-504-503-418-419-417-522-521-454-519-453-496-518
0.0134604 523-504-503-418-419-451-417-522-521-454-519-453-496-518
0.0134604 524-418-417-522-521-454-519-453-496-518
0.0134604 524-243-242-157-156-261-260-193-258-192-235-257
0.0134604 524-418-419-451-417-522-521-454-519-453-496-518
0.0134604 523-157-156-261-260-193-258-192-235-257
0.0134604 523-157-158-156-261-260-193-258-192-235-257
0.0134604 523-504-503-418-417-522-521-454-519-453-496-518
0.0134604 524-243-242-157-158-156-261-260-193-258-192-235-257
0.0134604 524-418-419-417-522-521-454-519-453-496-518
0.0130824 523-504-503-418-419-451-520-522-417-370-369-454-521
0.0126894 523-111-158-157-185-191-156-261
0.0124677 524-243-242-157-158-159-190-156-261-260-193-192-259-258
0.0124677 523-157-158-159-190-156-261-260-193-192-259-258
0.0124677 524-418-419-451-417-522-521-454-453-520-519
0.0124677 523-504-503-418-419-451-417-522-521-454-453-520-519
0.0124276 524-243-242-157-158-159-190-156-109-261-259-258
0.0124276 524-418-419-451-417-370-522-520-519
0.0124276 523-504-503-418-419-451-417-370-522-520-519
0.0124276 523-157-158-159-190-156-109-261-259-258
0.0122065 523-504-503-418-419-451-520-522-417-370-369-311-460-454-521
0.0120313 523-504-503-418-419-451-520
0.0120313 524-418-419-451-520
0.0118025 524-418-419-451-520-522-417-370-369-368-305-311-521
0.0109534 523-157-158-156-260-259-192-235-257
0.0109534 523-504-503-418-419-417-521-520-453-496-518
0.0109534 524-243-242-157-158-159-190-259-192-235-257
0.0109534 524-243-242-157-158-156-260-259-192-235-257
0.0109534 523-504-503-418-417-522-521-520-453-496-518
0.0109534 523-157-158-159-160-190-259-192-235-257
0.0109534 523-157-158-156-260-261-259-192-235-257
0.0109534 524-418-419-417-521-520-453-496-518
0.0109534 524-418-419-417-521-522-520-453-496-518
0.0109534 524-418-417-522-521-520-453-496-518
0.0109534 523-157-158-156-261-259-192-235-257
0.0109534 524-243-242-157-158-156-260-261-259-192-235-257
0.0109534 524-418-417-521-520-453-496-518
0.0109534 523-504-503-418-417-522-520-453-496-518
0.0109534 524-243-242-157-158-156-261-259-192-235-257
0.0109534 523-504-503-418-417-521-522-520-453-496-518
0.0109534 523-504-503-418-417-521-520-453-496-518
0.0109534 523-157-158-156-261-260-259-192-235-257
0.0109534 523-157-158-159-160-189-190-259-192-235-257
0.0109534 524-243-242-157-158-156-261-260-259-192-235-257
0.0109534 524-418-417-522-520-453-496-518
0.0109534 524-243-242-157-158-159-160-190-259-192-235-257
0.0109534 524-418-417-521-522-520-453-496-518
0.0109534 524-243-242-157-158-159-160-189-190-259-192-235-257
0.0109534 524-243-242-157-156-260-261-259-192-235-257
0.0109534 523-157-156-260-259-192-235-257
0.0109534 523-157-156-260-261-259-192-235-257
0.0109534 523-504-503-418-419-451-417-521-522-520-453-496-518
0.0109534 523-157-156-261-259-192-235-257
0.0109534 524-418-419-451-417-521-522-520-453-496-518
0.0109534 524-418-419-451-520-453-496-518
0.0109534 524-243-242-157-156-260-259-192-235-257
0.0109534 523-504-503-418-419-417-522-521-520-453-496-518
0.0109534 523-504-503-418-419-451-520-453-496-518
0.0109534 524-243-242-157-156-261-259-192-235-257
0.0109534 524-418-419-417-522-521-520-453-496-518
0.0109534 523-157-158-159-190-259-192-235-257
0.0109534 523-157-156-261-260-259-192-235-257
0.0109534 523-504-503-418-419-417-522-520-453-496-518
0.0109534 523-504-503-418-419-417-521-522-520-453-496-518
0.0109534 524-243-242-157-156-261-260-259-192-235-257
0.0109534 524-418-419-417-522-520-453-496-518
0.0108945 524-243-242-157-158-110-115-109-156-190-259-261-260
0.0108945 523-157-158-110-115-109-156-190-259-261-260
0.0106394 524-243-242-157-158-159-190-259-261-260-50-199-193-258
0.0106394 523-157-158-159-190-259-261-260-50-199-193-258
0.0105306 524-418-417-522-520-519
0.00941661 523-157-156-261-259-258
0.00889971 523-504-503-418-417-522-520-519-453-454-311-369-370-416-521
0.00889971 523-504-503-418-417-522-520-519-454-311-369-370-416-521
0.00889971 523-504-503-418-419-417-522-520-519-454-311-369-370-416-521
0.00820308 524-243-448-449-418-417-522
0.00814626 523-504-503-418-419-451-520-522-417-370-369-311-521
0.00813662 523-157-158-159-160-190-192-235-257
0.00813662 523-157-158-159-160-189-190-192-235-257
0.00813662 524-243-242-157-158-159-190-192-235-257
0.00813662 523-157-158-159-190-192-235-257
0.00813662 524-243-242-157-158-159-160-189-190-192-235-257
0.00813662 524-243-242-157-158-159-160-190-192-235-257
0.00789344 524-243-242-523-157-156-260-108-115-109-261
0.00789344 523-111-157-156-260-108-115-109-261
0.0076893 523-390-414-416-417-522-520-519-453-452-415-311-454-369-521
0.00738088 524-243-242-157-158-110-109-261-156-190-259-260
0.00738088 523-157-158-110-109-261-156-190-259-260
0.00731643 524-418-419-451-417-522-520-519-518
0.00731643 523-504-503-418-419-451-417-522-520-519-518
0.00728246 523-157-156-261-259-258-192-193-260
0.00728246 523-504-503-418-417-522-520-519-453-454-521
0.00728246 523-157-158-156-261-259-258-192-193-260
0.00728246 524-243-242-157-158-156-261-259-258-192-193-260
0.00728246 524-418-419-451-417-522-520-519-453-454-521
0.00728246 524-243-242-157-158-110-109-261-156-190-259-258-192-193-260
0.00728246 524-243-242-157-158-110-109-156-261-259-258-192-193-260
0.00728246 523-504-503-418-419-451-417-522-520-519-453-454-521
0.00728246 524-418-419-417-522-520-519-453-454-521
0.00728246 524-418-417-522-520-519-453-454-521
0.00728246 523-157-158-110-109-261-156-190-259-258-192-193-260
0.00728246 524-243-242-157-156-261-259-258-192-193-260
0.00728246 523-157-158-110-109-156-261-259-258-192-193-260
0.00728246 523-390-414-415-416-417-522-520-519-453-454-521
0.00728246 523-390-414-416-417-522-520-519-453-454-521
0.00728246 523-504-503-418-419-417-522-520-519-453-454-521
0.00718008 523-157-158-159-190-156-260-259-192-193-258
0.00718008 523-504-503-418-419-451-417-521-522-520-453-454-519
0.00718008 523-157-158-159-190-156-261-260-259-192-193-258
0.00718008 524-418-419-451-417-522-521-520-453-454-519
0.00718008 523-504-503-418-419-451-417-522-521-520-453-454-519
0.00718008 524-243-242-157-158-159-190-156-260-259-192-193-258
0.00718008 523-157-158-159-190-156-260-261-259-192-193-258
0.00718008 523-504-503-418-419-451-417-521-520-453-454-519
0.00718008 524-418-419-451-417-521-520-453-454-519
0.00718008 524-243-242-157-158-159-190-156-260-261-259-192-193-258
0.00718008 524-243-242-157-158-159-190-156-261-260-259-192-193-258
0.00718008 524-418-419-451-417-521-522-520-453-454-519
0.00715683 524-243-448-418-417-521-369-370-522-520
0.00715683 523-504-503-524-418-417-521-369-370-522-520
0.00708802 523-157-156-261-259-192-193-194-195-257-258
0.00708802 524-243-242-157-156-261-259-192-193-194-195-257-258
0.00708802 523-504-503-418-417-522-520-453-454-455-456-518-519
0.00708802 524-418-417-522-520-453-454-455-456-518-519
0.00679429 524-418-419-451-417-522
0.00679429 523-504-503-418-419-451-417-522
0.00679429 523-504-503-524-418-419-451-417-522
0.00679429 524-243-448-418-419-451-417-522
0.0066012 524-243-448-449-418-417-522-521
0.00620883 524-243-242-157-158-159-190-259
0.00620883 523-157-158-159-190-259
0.00584393 524-418-419-451-520-519
0.00584393 523-504-503-418-419-451-520-519
0.00546752 523-504-503-524-418-419-451-417-522-521
0.00546752 524-418-419-451-417-522-521
0.00546752 524-243-448-418-419-451-417-522-521
0.00546752 523-504-503-418-419-451-417-522-521
0.00514306 523-504-503-418-419-417-522-520-519-518
0.00514306 524-418-419-417-522-520-519-518
0.00514306 523-157-158-156-261-259-258-257
0.00514306 524-243-242-157-158-156-261-259-258-257
0.0045006 523-504-503-524-243-448-418-417-522
0.0045006 524-243-448-418-417-522
0.00440214 523-157-158-110-109-261-156-190-192-193-260
0.00440214 524-243-242-157-158-110-109-261-156-190-192-193-260
0.00435161 523-504-503-524-418-417-522
0.00412955 524-243-448-449-418-417-522-520
0.0039277 523-111-157-158-110-109-261
0.0039277 523-157-158-110-109-261
0.0039277 524-243-242-523-157-158-110-109-261
0.0039277 524-243-242-157-158-110-109-261
0.00392093 524-243-242-157-158-110-115-108-260
0.00392093 523-157-158-110-115-108-260
0.0038723 524-243-242-523-111-157-156-261
0.0038723 523-111-157-156-261
0.00362173 523-504-503-524-243-448-418-417-522-521
0.00362173 524-243-448-418-417-522-521
0.00350623 523-111-157-158-159-190-156-261
0.00350623 524-243-242-523-157-158-159-190-156-261
0.00350184 523-504-503-524-418-417-522-521
0.00347962 523-157-158-110-109-261-156-190-192-259-260
0.00347962 524-243-242-157-158-110-109-261-156-190-192-259-260
0.00343591 524-243-448-449-418-417-521
0.00342034 524-418-419-451-417-522-520
0.00342034 523-504-503-418-419-451-417-522-520
0.00336042 524-243-242-523-157-156-261
0.00316071 524-243-242-157-158-110-109-261-260
0.00316071 523-157-158-110-109-261-260
0.00315526 523-157-158-110-115-108-260-261
0.00315526 524-243-242-157-158-110-115-108-260-261
0.00315526 524-243-242-523-157-158-110-115-108-260-261
0.00311613 523-111-157-156-261-260
0.00308412 524-243-242-157-158-159-160-190-259-258
0.00308412 523-157-158-159-160-190-259-258
0.00304247 524-243-242-157-158-156-261-259-258-192-200-199-193-260
0.00304247 523-157-156-261-259-258-192-200-199-193-260
0.00304247 524-243-242-157-156-261-259-258-192-200-199-193-260
0.00304247 524-243-242-157-158-110-109-156-261-259-258-192-200-199-193-260
0.00304247 523-157-158-156-261-259-258-192-200-199-193-260
0.00304247 523-157-158-110-109-156-261-259-258-192-200-199-193-260
0.0030158 523-157-158-159-190-259-258
0.0030158 524-243-242-157-158-159-190-259-258
0.0029457 524-418-417-522-520-519-518
0.00291399 523-504-503-418-419-417-522-520-519-453-461-460-454-521
0.00291399 524-418-417-522-520-519-453-461-460-454-521
0.00291399 524-418-419-417-522-520-519-453-461-460-454-521
0.00291399 523-504-503-418-417-522-520-519-453-461-460-454-521
0.00284583 524-243-448-418-419-451-417-521
0.00284583 523-504-503-524-418-419-451-417-521
0.00270421 524-243-242-523-157-156-261-260
0.00265534 524-243-501-418-417-522
0.00263408 523-157-156-261-259-258-257
0.00243602 523-157-158-110-115-108-109-261-260
0.00243602 524-243-242-157-158-110-115-108-109-261-260
0.00237192 524-243-242-157-158-156-260-261-109-108-50-193-258
0.00237192 524-243-242-157-156-260-261-109-108-50-193-258
0.00237192 523-157-158-156-260-261-109-108-50-193-258
0.00237192 524-418-417-521-522-370-369-311-454-519
0.00237192 524-418-419-451-417-521-522-370-369-311-454-519
0.00237192 523-504-503-418-419-417-521-522-370-369-311-454-519
0.00237192 523-504-503-418-419-451-417-521-522-370-369-311-454-519
0.00237192 523-504-503-418-417-521-522-370-369-311-454-519
0.00237192 524-243-242-157-158-159-190-156-260-261-109-108-50-193-258
0.00237192 524-418-419-417-521-522-370-369-311-454-519
0.00237192 523-157-158-159-190-156-260-261-109-108-50-193-258
0.00237192 523-157-156-260-261-109-108-50-193-258
0.00226567 524-243-448-418-417-522-520
0.00226567 523-504-503-524-243-448-418-417-522-520
0.00219066 523-504-503-524-418-417-522-520
0.00213681 524-243-501-418-417-522-521
0.00212095 523-157-158-110-109-261-156-190-192-193-194-257-258-259-260
0.00212095 524-243-242-157-158-110-109-261-156-190-192-193-194-257-258-259-260
0.00204354 524-418-419-451-520-522-417-370-376-369-311-521
0.00204233 524-243-242-157-158-159-190-191-260-261-156-155-154-199-193-258-259
0.00204233 523-157-158-159-190-191-260-261-156-155-154-199-193-258-259
0.00197726 523-157-158-110-109-261-259
0.00197726 524-243-242-157-158-110-109-261-259
0.00194937 523-111-157-156-261-259
0.00190566 523-157-158-159-160-189-190-259-258-257
0.00190566 524-243-242-157-158-159-160-189-190-259-258-257
0.0018851 523-504-503-524-243-448-418-417-521
0.00180508 524-243-242-157-158-159-160-190-156-261-259
0.00180508 523-157-158-159-160-190-156-261-259
0.00169168 524-243-242-523-157-156-261-259
0.0016347 524-418-419-451-520-519-518
0.0016347 523-504-503-418-419-451-520-519-518
0.0015884 523-157-158-110-115-108-260-261-259
0.0015884 524-243-242-157-158-110-115-108-260-261-259
0.00152418 523-504-503-418-419-451-520-522-417-370-416-415-460-454-521
0.00144364 523-504-503-418-419-451-452-521-522-417-416-415-460-454-519-520
0.00144364 524-418-419-451-452-521-522-417-416-415-460-454-519-520
0.00140575 523-390-414-415-521
0.00133674 524-243-501-418-417-522-520
0.00130886 523-504-503-418-417-522
0.00117836 524-243-242-157-156-261
0.0011521 523-157-158-156-260-261-109-108-50-193-258-259
0.0011521 524-243-242-157-158-156-260-261-109-108-50-193-258-259
0.0011521 523-504-503-418-419-451-417-521-522-370-369-311-454-519-520
0.0011521 524-243-242-157-158-156-260-259-258-193-50-108-109-261
0.0011521 523-504-503-418-419-451-417-521-520-519-454-311-369-370-522
0.0011521 523-157-158-156-260-259-258-193-50-108-109-261
0.0011521 524-418-419-417-521-520-519-454-311-369-370-522
0.0011521 524-418-419-417-521-522-370-369-311-454-519-520
0.0011521 523-157-158-159-190-156-260-261-109-108-50-193-258-259
0.0011521 523-157-158-159-190-191-156-260-261-109-108-50-193-258-259
0.0011521 523-157-156-260-261-109-108-50-193-258-259
0.0011521 524-418-419-451-452-417-521-522-370-369-311-454-519-520
0.0011521 524-418-417-521-520-519-454-311-369-370-522
0.0011521 523-504-503-418-417-521-522-370-369-311-454-519-520
0.0011521 523-157-156-260-259-258-193-50-108-109-261
0.0011521 524-243-242-157-158-159-190-191-156-260-261-109-108-50-193-258-259
0.0011521 523-504-503-418-417-521-520-519-454-311-369-370-522
0.0011521 524-418-417-521-522-370-369-311-454-519-520
0.0011521 523-504-503-418-419-451-452-417-521-522-370-369-311-454-519-520
0.0011521 523-504-503-418-419-417-521-522-370-369-311-454-519-520
0.0011521 524-418-419-451-417-521-520-519-454-311-369-370-522
0.0011521 524-418-419-451-417-521-522-370-369-311-454-519-520
0.0011521 523-504-503-418-419-417-521-520-519-454-311-369-370-522
0.0011521 524-243-242-157-158-159-190-156-260-261-109-108-50-193-258-259
0.0011521 524-243-242-157-156-260-259-258-193-50-108-109-261
0.0011521 524-243-242-157-156-260-261-109-108-50-193-258-259
0.00113124 523-390-414-415-521-522
0.00111221 524-243-501-418-417-521
0.00110049 524-243-448-418-417-522-520-519
0.00109838 523-157-158-159-160-189-162-163-236-235-257
0.00109838 524-243-242-157-158-159-160-189-162-163-236-235-257
0.00106406 523-504-503-524-418-417-522-520-519
0.00105327 523-504-503-418-417-522-521
0.000948252 524-243-242-157-156-261-260
0.000946863 523-111-157-156-261-259-258
0.000932199 524-243-242-523-157-158-110-115-108-260-156-261
0.000862713 523-157-158-159-160-190-259-258-257
0.000862713 524-243-242-157-158-159-160-190-259-258-257
0.000858336 524-129-153-155-156-261
0.00085685 523-390-414-416-417-522
0.000843599 524-243-242-157-158-159-190-259-258-257
0.000843599 523-157-158-159-190-259-258-257
0.00083623 523-157-158-159-190-156-261-260-193-199-200-192-259-258
0.00083623 524-243-242-157-158-159-190-156-261-260-193-199-200-192-259-258
0.000825559 524-129-153-154-260
0.000821696 524-243-242-523-157-156-261-259-258
0.000800916 524-418-419-451-417-522-521-454-460-461-453-520-519
0.000800916 523-504-503-418-419-451-417-522-521-454-460-461-453-520-519
0.000779055 523-390-393-366-415-521
0.000770966 523-504-391-390-414-415-521
0.000690722 524-129-153-155-156-261-260
0.000658899 523-504-503-418-417-522-520
0.000620414 523-504-391-390-414-415-521-522
0.000593203 524-243-242-157-156-261-259
0.000569481 523-390-414-415-521-522-520
0.000470745 524-243-130-129-153-155-156-261
0.00046993 523-504-391-390-414-416-417-522
0.000463565 523-390-414-415-416-417-522-520-519-453-452-445-462-463-460-454-521
0.000452769 524-243-130-129-153-154-260
0.000432099 524-129-153-155-156-261-259
0.000379491 523-504-503-418-417-522-520-519-454-311-369-370-376-375-414-415-521
0.000379491 523-504-503-418-419-417-522-520-519-454-311-369-370-376-375-414-415-521
0.000378819 524-243-130-129-153-155-156-261-260
0.000378163 523-504-391-390-414-416-417-522-521
0.000320045 523-504-503-418-417-522-520-519
0.000312325 523-504-391-390-414-415-521-522-520
0.000288134 524-243-242-157-156-261-259-258
0.000276612 523-390-414-415-521-522-520-519
0.00023698 524-243-130-129-153-155-156-261-259
0.000209882 524-129-153-155-156-261-259-258
0.000196833 523-504-391-390-414-416-417-521
0.000164724 523-390-414-416-417-522-520-519-454-311-369-370-376-368-367-415-521
0.000164724 523-390-414-416-417-522-520-519-453-454-311-369-370-376-368-367-415-521
0.000151705 523-504-391-390-414-415-521-522-520-519
0.000119777 523-390-414-415-416-417-522-520-519-454-311-369-370-371-419-418-446-452-521
0.000119777 523-390-414-415-416-417-522-520-519-453-454-311-369-370-371-419-418-446-452-521
0.000119418 523-504-503-418-417-522-520-519-453-454-311-369-370-376-368-416-521
0.000115107 524-243-130-129-153-155-156-261-259-258
8.95252e-05 523-504-503-418-417-522-520-519-518
8.0599e-05 524-243-242-157-156-261-259-258-257
5.23374e-05 523-504-503-418-417-522-521-454-453-520-451-452-498-497-496-518-519
5.23374e-05 523-504-503-418-419-417-522-521-454-453-520-451-452-498-497-496-518-519
5.23374e-05 524-418-419-417-522-521-454-453-520-451-452-498-497-496-518-519
5.23374e-05 524-418-417-522-521-454-453-520-451-452-498-497-496-518-519
5.23374e-05 524-418-419-417-522-521-454-453-519-518-496-497-498-452-451-520
5.23374e-05 523-504-503-418-417-522-521-454-453-519-518-496-497-498-452-451-520
5.23374e-05 524-418-417-522-521-454-453-519-518-496-497-498-452-451-520
5.23374e-05 523-504-503-418-419-417-522-521-454-453-519-518-496-497-498-452-451-520
4.81945e-05 523-157-158-156-261-260-193-192-258-257-235-236-237-191-190-259
4.81945e-05 523-157-156-261-260-193-192-259-190-191-237-236-235-257-258
4.81945e-05 524-243-242-157-156-261-260-193-192-258-257-235-236-237-191-190-259
4.81945e-05 524-243-242-157-156-261-260-193-192-259-190-191-237-236-235-257-258
4.81945e-05 523-157-156-261-260-193-192-258-257-235-236-237-191-190-259
4.81945e-05 523-157-158-156-261-260-193-192-259-190-191-237-236-235-257-258
4.81945e-05 524-243-242-157-158-156-261-260-193-192-258-257-235-236-237-191-190-259
4.81945e-05 524-243-242-157-158-156-261-260-193-192-259-190-191-237-236-235-257-258
