# Supplementary material for: Mapping allosteric communications within individual proteins
Source: Nat Commun. 2020 Jul 31;11:3862. doi: 10.1038/s41467-020-17618-2 (PMC7395124; doi:10.1038/s41467-020-17618-2)
Supplement: Supplementary file 6 — Supplementary Data 3 [file 41467_2020_17618_MOESM6_ESM.zip › Ohm-results/3k8y/3k8y-ACI.txt]

5.01432
5.29861
5.27004
6.89856
6.46414
6.86198
6.25671
4.7703
6.28718
4.98076
6.27021
4.51911
2.9937
6.54721
3.96215
4.19772
4.62688
4.28838
6.82303
5.31568
4.97377
5.65097
7.2324
6.14619
4.75709
4.22867
3.5409
3.29334
3.5845
2.56658
2.19939
1.47405
1.66016
2.23886
4.41429
3.57194
4.38356
3.6974
3.11842
4.71254
4.485
4.87503
4.65495
5.8321
5.89181
6.97877
5.9971
5.93237
6.33055
5.51128
6.47897
4.9835
5.8216
4.72038
6.25593
6.37268
4.40971
5.72908
3.98312
4.02594
2.14132
2.48554
2.6053
3.30101
3.50094
3.29493
3.70572
6.8133
5.90559
4.54773
7.06152
7.43327
6.10237
5.46241
6.11578
6.94676
7.32642
9.18646
7.44499
5.90625
7.067
10.0376
6.81142
6.64559
5.60234
5.75544
5.96135
5.00455
7.23285
7.95269
5.83579
6.06843
7.90706
7.35407
5.09075
6.23483
10.0201
8.11769
7.84492
8.14508
10.0145
6.94206
7.12861
8.90064
7.55812
9.32772
8.33482
9.06757
10.986
10.3624
10.9832
9.87718
10.4249
10.2456
8.01109
5.6608
3.09665
3.6805
3.95105
2.66572
2.26048
3.15051
6.02611
6.41496
7.51251
6.3841
6.84497
6.54202
6.44388
8.3989
7.3192
6.70513
8.56495
9.19001
6.39145
7.29388
10.8189
8.76788
10.369
8.42906
9.51117
7.71256
6.73971
8.01878
6.0285
5.02042
3.12741
4.28339
5.94007
5.91205
6.35904
7.32348
6.2721
7.02565
8.62369
7.85338
7.11455
9.7436
9.32315
8.07521
7.82136
8.69344
8.59146
7.75845
6.40043
6.97595
2.77545
4.4601
10.2392
3.55144
0
10.9275
