# Supplementary material for: Mapping allosteric communications within individual proteins
Source: Nat Commun. 2020 Jul 31;11:3862. doi: 10.1038/s41467-020-17618-2 (PMC7395124; doi:10.1038/s41467-020-17618-2)
Supplement: Supplementary file 6 — Supplementary Data 3 [file 41467_2020_17618_MOESM6_ESM.zip › Ohm-results/3k8y/3k8y-correlation.txt]

1 0.438 0.281 0.245 0.123 0.155 0.137 0.139 0.146 0.153 0.138 0.138 0.154 0.16 0.158 0.146 0.145 0.149 0.147 0.145 0.11 0.133 0.14 0.146 0.106 0.095 0.088 0.12 0.079 0.089 0.061 0.082 0.051 0.049 0.108 0.073 0.086 0.093 0.071 0.109 0.159 0.174 0.249 0.224 0.177 0.209 0.179 0.2 0.208 0.317 0.39 0.254 0.199 0.143 0.144 0.122 0.118 0.126 0.106 0.137 0.045 0.04 0.034 0.06 0.068 0.046 0.068 0.102 0.093 0.082 0.135 0.129 0.08 0.099 0.152 0.133 0.18 0.157 0.152 0.142 0.155 0.152 0.15 0.117 0.099 0.117 0.088 0.075 0.143 0.112 0.095 0.115 0.121 0.1 0.074 0.123 0.116 0.12 0.114 0.131 0.115 0.076 0.104 0.106 0.092 0.111 0.09 0.091 0.141 0.159 0.147 0.163 0.15 0.149 0.16 0.152 0.148 0.126 0.134 0.093 0.051 0.064 0.089 0.085 0.106 0.084 0.086 0.06 0.077 0.142 0.086 0.081 0.116 0.137 0.054 0.097 0.119 0.124 0.133 0.131 0.127 0.117 0.125 0.152 0.146 0.15 0.113 0.118 0.108 0.102 0.139 0.127 0.121 0.121 0.149 0.143 0.145 0.162 0.172 0.204 0.151 0.155 0.17 0.17 0.116 0.09 0.084 0.154 0.141 0.037 0.133 0.146 
0.349 1 0.463 0.351 0.166 0.203 0.194 0.187 0.191 0.191 0.182 0.194 0.194 0.202 0.212 0.188 0.193 0.195 0.199 0.181 0.152 0.166 0.171 0.158 0.131 0.118 0.115 0.154 0.106 0.129 0.076 0.113 0.062 0.058 0.13 0.089 0.122 0.11 0.084 0.136 0.177 0.185 0.191 0.218 0.18 0.237 0.198 0.214 0.231 0.28 0.43 0.287 0.217 0.178 0.172 0.152 0.155 0.173 0.128 0.185 0.061 0.044 0.045 0.059 0.075 0.061 0.06 0.126 0.123 0.092 0.176 0.175 0.099 0.114 0.189 0.176 0.236 0.196 0.182 0.183 0.196 0.193 0.191 0.139 0.121 0.15 0.125 0.11 0.197 0.148 0.114 0.151 0.148 0.113 0.093 0.151 0.143 0.123 0.137 0.171 0.14 0.096 0.133 0.152 0.119 0.151 0.116 0.134 0.193 0.21 0.196 0.204 0.188 0.187 0.205 0.205 0.181 0.163 0.159 0.113 0.064 0.085 0.099 0.106 0.132 0.1 0.103 0.083 0.108 0.181 0.117 0.109 0.129 0.175 0.081 0.121 0.133 0.155 0.167 0.17 0.174 0.145 0.155 0.193 0.201 0.207 0.148 0.162 0.139 0.149 0.187 0.181 0.15 0.154 0.201 0.18 0.168 0.193 0.221 0.246 0.181 0.211 0.235 0.215 0.143 0.122 0.118 0.213 0.19 0.038 0.178 0.197 
0.238 0.48 1 0.448 0.263 0.276 0.249 0.24 0.256 0.253 0.238 0.242 0.256 0.259 0.273 0.255 0.264 0.26 0.248 0.233 0.194 0.197 0.206 0.205 0.173 0.159 0.149 0.182 0.128 0.152 0.095 0.128 0.079 0.081 0.195 0.132 0.158 0.145 0.111 0.166 0.256 0.233 0.243 0.261 0.206 0.264 0.22 0.227 0.237 0.25 0.404 0.47 0.318 0.246 0.228 0.199 0.197 0.237 0.19 0.251 0.088 0.055 0.065 0.098 0.111 0.074 0.093 0.163 0.174 0.143 0.225 0.213 0.129 0.18 0.261 0.249 0.315 0.247 0.237 0.23 0.253 0.252 0.248 0.19 0.159 0.184 0.158 0.122 0.25 0.197 0.141 0.195 0.206 0.168 0.138 0.185 0.199 0.178 0.169 0.208 0.181 0.125 0.166 0.182 0.14 0.178 0.12 0.164 0.232 0.258 0.253 0.268 0.243 0.243 0.265 0.255 0.235 0.204 0.205 0.157 0.103 0.11 0.144 0.139 0.186 0.137 0.147 0.125 0.141 0.229 0.16 0.131 0.184 0.224 0.095 0.143 0.184 0.184 0.216 0.193 0.216 0.181 0.216 0.251 0.247 0.264 0.182 0.19 0.155 0.158 0.221 0.222 0.181 0.185 0.254 0.238 0.203 0.25 0.271 0.301 0.208 0.26 0.294 0.257 0.173 0.149 0.127 0.283 0.228 0.045 0.239 0.253 
0.25 0.496 0.531 1 0.345 0.432 0.383 0.364 0.396 0.407 0.356 0.367 0.391 0.401 0.423 0.396 0.386 0.399 0.383 0.344 0.307 0.325 0.327 0.302 0.232 0.209 0.221 0.285 0.227 0.236 0.172 0.211 0.104 0.117 0.271 0.192 0.244 0.232 0.169 0.23 0.251 0.271 0.296 0.369 0.296 0.423 0.365 0.376 0.398 0.344 0.567 0.391 0.384 0.34 0.347 0.295 0.279 0.344 0.262 0.373 0.126 0.095 0.087 0.149 0.171 0.11 0.142 0.235 0.226 0.192 0.331 0.333 0.191 0.244 0.375 0.354 0.48 0.377 0.368 0.349 0.387 0.371 0.378 0.285 0.23 0.268 0.236 0.214 0.378 0.303 0.226 0.303 0.313 0.255 0.182 0.293 0.321 0.28 0.266 0.34 0.305 0.179 0.252 0.286 0.242 0.299 0.222 0.268 0.376 0.421 0.391 0.417 0.372 0.393 0.42 0.404 0.353 0.301 0.282 0.202 0.121 0.157 0.217 0.216 0.268 0.202 0.245 0.169 0.21 0.351 0.25 0.221 0.293 0.359 0.163 0.248 0.293 0.305 0.336 0.33 0.339 0.294 0.328 0.39 0.375 0.394 0.266 0.291 0.246 0.248 0.342 0.347 0.289 0.313 0.405 0.374 0.339 0.404 0.437 0.526 0.358 0.426 0.487 0.472 0.287 0.265 0.196 0.401 0.353 0.083 0.34 0.401 
0.133 0.23 0.307 0.388 1 0.433 0.404 0.37 0.388 0.404 0.369 0.366 0.376 0.38 0.4 0.382 0.379 0.379 0.368 0.337 0.274 0.3 0.305 0.274 0.228 0.215 0.2 0.268 0.19 0.225 0.115 0.18 0.09 0.1 0.258 0.2 0.242 0.223 0.17 0.209 0.197 0.215 0.179 0.243 0.196 0.3 0.26 0.248 0.247 0.184 0.294 0.252 0.271 0.332 0.339 0.313 0.291 0.347 0.27 0.374 0.128 0.112 0.111 0.166 0.192 0.139 0.178 0.27 0.285 0.234 0.381 0.374 0.228 0.407 0.579 0.598 0.554 0.406 0.372 0.338 0.376 0.386 0.382 0.297 0.256 0.278 0.237 0.194 0.376 0.306 0.22 0.302 0.323 0.268 0.197 0.307 0.335 0.293 0.292 0.342 0.323 0.211 0.291 0.305 0.255 0.307 0.237 0.269 0.381 0.411 0.386 0.395 0.379 0.378 0.394 0.389 0.353 0.288 0.302 0.242 0.129 0.174 0.224 0.223 0.279 0.197 0.215 0.171 0.183 0.352 0.247 0.226 0.262 0.349 0.168 0.231 0.274 0.28 0.323 0.299 0.333 0.289 0.312 0.38 0.368 0.376 0.275 0.285 0.248 0.255 0.336 0.333 0.288 0.311 0.401 0.343 0.295 0.384 0.441 0.396 0.278 0.365 0.429 0.304 0.245 0.214 0.19 0.406 0.37 0.07 0.334 0.401 
0.118 0.238 0.264 0.402 0.384 1 0.59 0.519 0.514 0.532 0.508 0.508 0.524 0.534 0.558 0.528 0.518 0.52 0.506 0.472 0.376 0.419 0.425 0.385 0.303 0.278 0.282 0.373 0.277 0.321 0.189 0.282 0.161 0.167 0.372 0.271 0.322 0.346 0.251 0.296 0.189 0.263 0.213 0.279 0.243 0.369 0.324 0.293 0.289 0.222 0.311 0.244 0.314 0.327 0.51 0.439 0.408 0.46 0.369 0.518 0.17 0.134 0.116 0.199 0.227 0.174 0.205 0.342 0.327 0.269 0.471 0.457 0.273 0.337 0.541 0.45 0.646 0.536 0.515 0.499 0.522 0.511 0.522 0.418 0.342 0.379 0.319 0.253 0.51 0.423 0.292 0.405 0.418 0.34 0.249 0.396 0.388 0.358 0.368 0.421 0.373 0.267 0.366 0.383 0.315 0.369 0.278 0.362 0.501 0.546 0.518 0.561 0.51 0.527 0.556 0.546 0.485 0.437 0.432 0.309 0.167 0.218 0.28 0.305 0.373 0.287 0.347 0.248 0.278 0.493 0.351 0.303 0.381 0.479 0.23 0.323 0.399 0.407 0.456 0.443 0.486 0.393 0.451 0.53 0.518 0.531 0.362 0.391 0.331 0.373 0.475 0.465 0.379 0.413 0.553 0.502 0.397 0.54 0.631 0.522 0.385 0.549 0.591 0.397 0.337 0.328 0.285 0.548 0.471 0.121 0.467 0.53 
0.128 0.203 0.234 0.356 0.334 0.574 1 0.617 0.622 0.622 0.56 0.536 0.562 0.584 0.611 0.579 0.555 0.567 0.556 0.509 0.401 0.472 0.44 0.389 0.336 0.293 0.295 0.419 0.3 0.335 0.227 0.296 0.166 0.168 0.4 0.303 0.39 0.352 0.261 0.31 0.203 0.254 0.194 0.26 0.232 0.36 0.287 0.253 0.244 0.21 0.296 0.23 0.293 0.289 0.48 0.554 0.46 0.579 0.426 0.578 0.185 0.137 0.135 0.237 0.291 0.213 0.25 0.411 0.364 0.327 0.585 0.528 0.294 0.372 0.634 0.434 0.642 0.602 0.543 0.523 0.58 0.57 0.572 0.438 0.36 0.396 0.322 0.274 0.561 0.447 0.315 0.448 0.446 0.378 0.289 0.455 0.454 0.411 0.415 0.466 0.416 0.297 0.409 0.429 0.334 0.406 0.323 0.381 0.518 0.545 0.538 0.57 0.527 0.559 0.596 0.576 0.514 0.454 0.448 0.31 0.189 0.239 0.314 0.309 0.392 0.292 0.336 0.239 0.286 0.495 0.351 0.319 0.397 0.486 0.221 0.33 0.405 0.422 0.472 0.454 0.489 0.396 0.457 0.558 0.547 0.578 0.404 0.417 0.387 0.383 0.51 0.487 0.391 0.41 0.544 0.486 0.375 0.507 0.574 0.5 0.366 0.501 0.499 0.355 0.322 0.312 0.282 0.599 0.502 0.105 0.504 0.559 
0.129 0.205 0.241 0.342 0.29 0.492 0.623 1 0.666 0.674 0.615 0.61 0.641 0.646 0.676 0.673 0.619 0.624 0.607 0.545 0.437 0.494 0.483 0.414 0.362 0.324 0.349 0.446 0.315 0.38 0.268 0.325 0.187 0.2 0.446 0.32 0.381 0.359 0.268 0.311 0.208 0.275 0.21 0.257 0.223 0.355 0.289 0.268 0.265 0.218 0.302 0.237 0.294 0.266 0.491 0.501 0.488 0.612 0.452 0.614 0.204 0.138 0.143 0.23 0.243 0.169 0.199 0.359 0.364 0.299 0.544 0.501 0.27 0.324 0.534 0.397 0.595 0.546 0.6 0.566 0.645 0.599 0.616 0.443 0.384 0.426 0.361 0.297 0.591 0.467 0.348 0.466 0.471 0.366 0.296 0.446 0.455 0.402 0.401 0.454 0.427 0.282 0.383 0.409 0.347 0.425 0.334 0.392 0.51 0.507 0.541 0.574 0.574 0.604 0.648 0.65 0.572 0.518 0.498 0.34 0.215 0.265 0.307 0.321 0.427 0.304 0.35 0.258 0.343 0.544 0.381 0.355 0.42 0.531 0.265 0.363 0.427 0.439 0.476 0.452 0.534 0.439 0.472 0.638 0.61 0.638 0.431 0.473 0.412 0.412 0.565 0.524 0.415 0.461 0.614 0.523 0.384 0.539 0.57 0.475 0.359 0.482 0.494 0.359 0.303 0.297 0.307 0.68 0.517 0.126 0.563 0.565 
0.118 0.196 0.235 0.366 0.328 0.499 0.624 0.707 1 0.825 0.653 0.658 0.688 0.7 0.719 0.731 0.671 0.673 0.638 0.552 0.45 0.539 0.479 0.428 0.356 0.333 0.326 0.487 0.334 0.403 0.256 0.355 0.219 0.226 0.498 0.368 0.409 0.405 0.284 0.316 0.2 0.263 0.209 0.265 0.222 0.348 0.312 0.262 0.257 0.202 0.306 0.242 0.289 0.289 0.458 0.506 0.529 0.637 0.499 0.673 0.238 0.174 0.152 0.261 0.301 0.205 0.263 0.44 0.436 0.356 0.614 0.597 0.333 0.375 0.57 0.405 0.62 0.616 0.631 0.664 0.709 0.651 0.673 0.511 0.42 0.478 0.395 0.326 0.664 0.518 0.362 0.515 0.527 0.424 0.349 0.543 0.49 0.466 0.475 0.544 0.471 0.319 0.453 0.479 0.38 0.468 0.37 0.408 0.548 0.539 0.576 0.627 0.603 0.649 0.689 0.685 0.608 0.545 0.526 0.389 0.225 0.273 0.371 0.346 0.467 0.355 0.41 0.274 0.331 0.586 0.418 0.375 0.468 0.559 0.262 0.398 0.46 0.46 0.5 0.509 0.559 0.449 0.512 0.667 0.647 0.677 0.465 0.512 0.439 0.456 0.574 0.541 0.423 0.475 0.626 0.545 0.405 0.557 0.597 0.483 0.361 0.528 0.521 0.363 0.314 0.321 0.331 0.707 0.554 0.123 0.58 0.617 
0.088 0.141 0.169 0.258 0.216 0.363 0.448 0.492 0.578 1 0.603 0.552 0.556 0.554 0.566 0.559 0.516 0.517 0.488 0.434 0.373 0.393 0.368 0.31 0.262 0.243 0.264 0.368 0.271 0.308 0.196 0.276 0.173 0.156 0.365 0.249 0.282 0.269 0.199 0.235 0.137 0.193 0.161 0.187 0.165 0.275 0.245 0.201 0.196 0.166 0.22 0.164 0.209 0.197 0.345 0.373 0.366 0.453 0.378 0.563 0.166 0.117 0.11 0.165 0.202 0.141 0.163 0.295 0.269 0.228 0.394 0.402 0.221 0.25 0.424 0.299 0.451 0.434 0.454 0.462 0.538 0.502 0.509 0.397 0.35 0.373 0.286 0.272 0.518 0.414 0.308 0.403 0.381 0.323 0.249 0.417 0.374 0.327 0.309 0.379 0.345 0.225 0.31 0.322 0.263 0.316 0.246 0.296 0.398 0.398 0.425 0.478 0.451 0.497 0.532 0.522 0.453 0.404 0.399 0.277 0.152 0.226 0.283 0.295 0.378 0.272 0.314 0.214 0.289 0.449 0.333 0.288 0.35 0.426 0.191 0.292 0.35 0.35 0.395 0.388 0.437 0.357 0.426 0.498 0.485 0.518 0.361 0.383 0.337 0.332 0.445 0.408 0.322 0.353 0.483 0.423 0.309 0.452 0.464 0.362 0.292 0.403 0.383 0.271 0.231 0.237 0.253 0.549 0.403 0.108 0.466 0.463 
0.11 0.152 0.186 0.275 0.242 0.393 0.462 0.548 0.59 0.726 1 0.763 0.69 0.694 0.691 0.658 0.606 0.61 0.584 0.497 0.416 0.457 0.427 0.374 0.329 0.303 0.318 0.423 0.315 0.36 0.253 0.335 0.182 0.183 0.429 0.286 0.346 0.323 0.246 0.284 0.193 0.237 0.173 0.218 0.173 0.294 0.256 0.238 0.218 0.176 0.262 0.202 0.249 0.237 0.381 0.41 0.428 0.506 0.44 0.689 0.217 0.138 0.133 0.206 0.225 0.165 0.195 0.329 0.309 0.244 0.448 0.437 0.243 0.278 0.466 0.329 0.503 0.481 0.492 0.505 0.602 0.599 0.635 0.443 0.412 0.454 0.381 0.31 0.654 0.485 0.363 0.51 0.457 0.366 0.281 0.437 0.434 0.385 0.386 0.443 0.388 0.27 0.349 0.375 0.311 0.381 0.308 0.339 0.475 0.464 0.495 0.531 0.539 0.59 0.631 0.643 0.568 0.473 0.478 0.35 0.197 0.252 0.325 0.342 0.421 0.335 0.38 0.272 0.331 0.545 0.379 0.32 0.402 0.51 0.235 0.351 0.416 0.427 0.468 0.418 0.505 0.409 0.471 0.579 0.582 0.619 0.424 0.434 0.377 0.385 0.493 0.475 0.391 0.423 0.551 0.462 0.355 0.478 0.522 0.407 0.311 0.451 0.43 0.328 0.278 0.282 0.294 0.648 0.485 0.128 0.558 0.531 
0.09 0.152 0.197 0.253 0.235 0.349 0.419 0.464 0.474 0.563 0.649 1 0.699 0.584 0.58 0.535 0.511 0.52 0.493 0.425 0.354 0.395 0.366 0.323 0.26 0.244 0.253 0.379 0.277 0.314 0.219 0.304 0.186 0.177 0.371 0.239 0.304 0.285 0.212 0.247 0.171 0.211 0.167 0.197 0.161 0.26 0.225 0.203 0.186 0.155 0.223 0.2 0.226 0.228 0.344 0.374 0.368 0.429 0.402 0.661 0.217 0.13 0.129 0.198 0.212 0.147 0.177 0.292 0.259 0.224 0.392 0.377 0.206 0.242 0.388 0.287 0.426 0.417 0.421 0.425 0.509 0.508 0.54 0.386 0.342 0.391 0.323 0.266 0.546 0.415 0.28 0.401 0.371 0.295 0.243 0.367 0.337 0.331 0.302 0.35 0.306 0.222 0.295 0.312 0.251 0.291 0.226 0.284 0.368 0.377 0.41 0.427 0.443 0.473 0.512 0.547 0.504 0.42 0.421 0.322 0.179 0.215 0.273 0.284 0.357 0.259 0.294 0.195 0.245 0.431 0.3 0.256 0.321 0.393 0.182 0.268 0.337 0.325 0.365 0.351 0.405 0.312 0.391 0.497 0.501 0.511 0.387 0.384 0.329 0.331 0.436 0.407 0.322 0.344 0.459 0.375 0.273 0.391 0.431 0.333 0.249 0.358 0.367 0.256 0.212 0.238 0.264 0.55 0.393 0.085 0.488 0.423 
0.102 0.149 0.17 0.251 0.213 0.353 0.404 0.453 0.467 0.543 0.553 0.66 1 0.6 0.612 0.545 0.522 0.553 0.506 0.418 0.373 0.415 0.371 0.325 0.283 0.252 0.294 0.406 0.28 0.325 0.225 0.36 0.183 0.193 0.376 0.248 0.275 0.271 0.198 0.251 0.15 0.201 0.164 0.185 0.167 0.263 0.217 0.202 0.187 0.154 0.23 0.17 0.222 0.213 0.345 0.331 0.375 0.42 0.374 0.562 0.144 0.111 0.106 0.178 0.184 0.117 0.146 0.26 0.253 0.211 0.364 0.357 0.212 0.223 0.367 0.285 0.424 0.406 0.432 0.432 0.525 0.523 0.546 0.388 0.342 0.37 0.321 0.292 0.529 0.407 0.29 0.409 0.39 0.305 0.219 0.375 0.351 0.319 0.311 0.349 0.327 0.208 0.281 0.312 0.25 0.312 0.247 0.271 0.359 0.369 0.396 0.442 0.439 0.497 0.56 0.566 0.518 0.438 0.444 0.334 0.172 0.222 0.265 0.303 0.37 0.272 0.295 0.231 0.258 0.457 0.327 0.29 0.334 0.407 0.198 0.284 0.33 0.333 0.378 0.368 0.435 0.322 0.4 0.512 0.516 0.55 0.402 0.403 0.34 0.377 0.433 0.442 0.338 0.335 0.469 0.404 0.306 0.403 0.421 0.34 0.276 0.367 0.355 0.263 0.243 0.207 0.262 0.567 0.363 0.095 0.516 0.409 
0.138 0.214 0.243 0.368 0.324 0.53 0.603 0.693 0.716 0.81 0.833 0.833 0.889 1 0.901 0.812 0.782 0.799 0.754 0.645 0.536 0.625 0.574 0.484 0.42 0.382 0.41 0.579 0.417 0.476 0.307 0.435 0.254 0.244 0.544 0.392 0.434 0.413 0.288 0.373 0.234 0.312 0.221 0.275 0.253 0.372 0.321 0.308 0.295 0.226 0.316 0.257 0.302 0.293 0.512 0.52 0.531 0.606 0.535 0.787 0.277 0.201 0.196 0.296 0.33 0.231 0.265 0.449 0.398 0.311 0.563 0.569 0.331 0.343 0.557 0.438 0.65 0.615 0.643 0.652 0.794 0.812 0.858 0.634 0.524 0.578 0.501 0.415 0.828 0.623 0.436 0.619 0.558 0.463 0.357 0.567 0.531 0.497 0.468 0.529 0.502 0.338 0.455 0.448 0.379 0.465 0.386 0.465 0.579 0.58 0.634 0.681 0.687 0.753 0.835 0.848 0.759 0.661 0.66 0.482 0.254 0.303 0.428 0.447 0.591 0.391 0.465 0.33 0.395 0.676 0.494 0.406 0.496 0.632 0.302 0.431 0.522 0.527 0.58 0.553 0.633 0.498 0.612 0.789 0.773 0.821 0.584 0.585 0.496 0.536 0.674 0.643 0.53 0.556 0.731 0.624 0.474 0.63 0.675 0.525 0.412 0.572 0.553 0.389 0.347 0.341 0.4 0.822 0.591 0.143 0.727 0.655 
0.113 0.169 0.198 0.312 0.272 0.413 0.476 0.537 0.561 0.623 0.605 0.635 0.684 0.673 1 0.646 0.61 0.659 0.598 0.494 0.435 0.491 0.437 0.381 0.334 0.303 0.323 0.472 0.344 0.371 0.269 0.355 0.19 0.185 0.413 0.282 0.333 0.298 0.214 0.277 0.174 0.211 0.184 0.23 0.186 0.307 0.242 0.227 0.22 0.173 0.255 0.197 0.258 0.24 0.411 0.433 0.404 0.479 0.387 0.6 0.204 0.135 0.13 0.209 0.243 0.155 0.211 0.333 0.318 0.259 0.454 0.458 0.255 0.292 0.477 0.365 0.522 0.496 0.506 0.498 0.604 0.607 0.638 0.468 0.392 0.455 0.36 0.299 0.609 0.475 0.335 0.465 0.455 0.361 0.271 0.422 0.418 0.378 0.354 0.416 0.383 0.244 0.35 0.381 0.308 0.359 0.296 0.344 0.445 0.439 0.486 0.538 0.536 0.581 0.645 0.66 0.58 0.472 0.5 0.373 0.193 0.26 0.32 0.345 0.441 0.325 0.359 0.255 0.34 0.531 0.376 0.328 0.371 0.492 0.219 0.322 0.395 0.381 0.45 0.445 0.496 0.398 0.474 0.584 0.58 0.632 0.449 0.452 0.394 0.405 0.499 0.512 0.374 0.413 0.547 0.468 0.366 0.484 0.503 0.399 0.303 0.455 0.424 0.305 0.284 0.281 0.32 0.657 0.446 0.141 0.587 0.491 
0.151 0.246 0.258 0.408 0.338 0.565 0.666 0.762 0.767 0.868 0.813 0.818 0.858 0.876 0.922 1 0.84 0.841 0.795 0.689 0.574 0.639 0.583 0.51 0.471 0.408 0.423 0.616 0.451 0.512 0.345 0.456 0.275 0.274 0.553 0.401 0.445 0.421 0.273 0.38 0.281 0.332 0.263 0.303 0.269 0.412 0.342 0.318 0.311 0.277 0.357 0.295 0.333 0.318 0.538 0.563 0.565 0.672 0.591 0.827 0.251 0.209 0.184 0.296 0.334 0.222 0.264 0.454 0.429 0.343 0.604 0.572 0.304 0.388 0.602 0.457 0.694 0.651 0.676 0.679 0.837 0.787 0.796 0.608 0.535 0.563 0.494 0.419 0.799 0.6 0.462 0.606 0.574 0.458 0.345 0.558 0.532 0.483 0.457 0.553 0.501 0.347 0.447 0.479 0.398 0.493 0.396 0.47 0.605 0.586 0.649 0.717 0.694 0.785 0.828 0.853 0.784 0.662 0.659 0.485 0.292 0.337 0.423 0.46 0.56 0.407 0.486 0.344 0.433 0.694 0.529 0.437 0.523 0.636 0.317 0.44 0.524 0.547 0.577 0.55 0.654 0.535 0.638 0.792 0.806 0.85 0.595 0.619 0.524 0.544 0.669 0.696 0.519 0.598 0.745 0.631 0.472 0.662 0.68 0.553 0.414 0.578 0.561 0.407 0.347 0.364 0.446 0.903 0.569 0.169 0.762 0.642 
0.132 0.183 0.208 0.304 0.252 0.414 0.469 0.534 0.54 0.583 0.58 0.574 0.619 0.609 0.662 0.622 1 0.727 0.596 0.557 0.504 0.495 0.462 0.399 0.364 0.313 0.342 0.478 0.37 0.407 0.28 0.357 0.21 0.217 0.483 0.325 0.374 0.383 0.268 0.329 0.189 0.265 0.186 0.219 0.188 0.302 0.274 0.231 0.232 0.175 0.259 0.217 0.253 0.235 0.421 0.437 0.505 0.482 0.438 0.581 0.196 0.134 0.147 0.243 0.251 0.186 0.221 0.329 0.306 0.26 0.436 0.423 0.264 0.302 0.458 0.353 0.514 0.487 0.505 0.504 0.564 0.55 0.589 0.437 0.368 0.402 0.344 0.29 0.562 0.459 0.326 0.452 0.44 0.353 0.28 0.404 0.384 0.358 0.352 0.396 0.358 0.252 0.338 0.357 0.285 0.339 0.27 0.303 0.424 0.437 0.464 0.508 0.513 0.554 0.596 0.613 0.544 0.477 0.519 0.349 0.194 0.217 0.281 0.326 0.412 0.298 0.375 0.268 0.292 0.512 0.362 0.325 0.378 0.468 0.216 0.316 0.373 0.38 0.428 0.414 0.494 0.386 0.438 0.586 0.6 0.655 0.459 0.463 0.401 0.39 0.501 0.502 0.405 0.422 0.533 0.465 0.354 0.47 0.495 0.413 0.325 0.42 0.444 0.3 0.268 0.258 0.339 0.959 0.433 0.111 0.558 0.475 
0.12 0.194 0.214 0.315 0.27 0.425 0.507 0.559 0.569 0.624 0.602 0.629 0.67 0.667 0.74 0.654 0.725 1 0.643 0.553 0.483 0.547 0.483 0.41 0.383 0.34 0.373 0.51 0.369 0.422 0.265 0.372 0.204 0.224 0.466 0.309 0.353 0.342 0.259 0.339 0.207 0.252 0.196 0.246 0.198 0.328 0.281 0.257 0.242 0.204 0.284 0.228 0.282 0.257 0.44 0.424 0.463 0.506 0.428 0.612 0.176 0.124 0.12 0.229 0.264 0.189 0.222 0.345 0.336 0.285 0.468 0.448 0.273 0.291 0.473 0.37 0.534 0.506 0.518 0.516 0.618 0.609 0.633 0.477 0.404 0.442 0.365 0.324 0.606 0.476 0.341 0.483 0.455 0.36 0.294 0.413 0.431 0.386 0.378 0.433 0.372 0.258 0.352 0.34 0.294 0.351 0.299 0.359 0.464 0.469 0.511 0.533 0.567 0.575 0.657 0.669 0.594 0.526 0.523 0.365 0.23 0.265 0.34 0.314 0.431 0.303 0.375 0.278 0.318 0.55 0.392 0.348 0.417 0.533 0.24 0.362 0.423 0.414 0.469 0.463 0.539 0.415 0.513 0.629 0.639 0.739 0.497 0.508 0.416 0.431 0.551 0.543 0.423 0.468 0.58 0.5 0.377 0.513 0.518 0.445 0.343 0.449 0.437 0.328 0.263 0.266 0.383 0.753 0.468 0.103 0.612 0.517 
0.124 0.203 0.242 0.363 0.333 0.513 0.588 0.68 0.703 0.753 0.729 0.732 0.789 0.8 0.863 0.774 0.768 0.844 1 0.706 0.571 0.638 0.611 0.488 0.416 0.388 0.397 0.577 0.404 0.45 0.298 0.399 0.234 0.228 0.527 0.367 0.402 0.393 0.294 0.362 0.222 0.277 0.21 0.275 0.266 0.4 0.348 0.321 0.293 0.222 0.308 0.244 0.318 0.285 0.53 0.509 0.524 0.613 0.515 0.729 0.24 0.171 0.163 0.268 0.307 0.203 0.253 0.429 0.38 0.328 0.58 0.565 0.315 0.344 0.566 0.433 0.655 0.63 0.627 0.622 0.762 0.742 0.787 0.592 0.508 0.567 0.432 0.373 0.741 0.593 0.413 0.575 0.531 0.451 0.338 0.498 0.506 0.467 0.46 0.523 0.455 0.322 0.432 0.444 0.365 0.435 0.331 0.406 0.568 0.569 0.615 0.663 0.675 0.757 0.811 0.829 0.716 0.652 0.644 0.447 0.257 0.339 0.43 0.41 0.539 0.39 0.458 0.335 0.41 0.688 0.467 0.414 0.493 0.629 0.298 0.422 0.513 0.516 0.572 0.555 0.639 0.507 0.619 0.814 0.8 0.875 0.547 0.619 0.518 0.55 0.712 0.695 0.541 0.588 0.726 0.641 0.482 0.639 0.643 0.534 0.417 0.583 0.546 0.413 0.335 0.336 0.392 0.812 0.565 0.153 0.679 0.625 
0.109 0.179 0.212 0.3 0.243 0.406 0.461 0.524 0.509 0.557 0.52 0.544 0.569 0.583 0.62 0.576 0.631 0.62 0.609 1 0.559 0.503 0.513 0.484 0.385 0.35 0.36 0.437 0.355 0.344 0.24 0.313 0.179 0.194 0.406 0.262 0.316 0.314 0.246 0.341 0.207 0.29 0.186 0.232 0.202 0.31 0.275 0.245 0.216 0.187 0.259 0.243 0.289 0.264 0.466 0.387 0.437 0.478 0.394 0.539 0.188 0.117 0.123 0.199 0.218 0.153 0.18 0.291 0.277 0.226 0.411 0.41 0.215 0.259 0.429 0.336 0.494 0.464 0.483 0.471 0.548 0.54 0.555 0.421 0.367 0.403 0.31 0.26 0.539 0.415 0.293 0.402 0.389 0.327 0.245 0.359 0.37 0.335 0.309 0.383 0.339 0.212 0.304 0.328 0.259 0.325 0.253 0.307 0.414 0.439 0.466 0.498 0.482 0.538 0.577 0.588 0.52 0.463 0.473 0.32 0.183 0.23 0.297 0.303 0.39 0.3 0.331 0.242 0.291 0.465 0.334 0.296 0.351 0.443 0.208 0.291 0.369 0.366 0.401 0.405 0.447 0.381 0.439 0.578 0.58 0.619 0.434 0.438 0.404 0.393 0.513 0.531 0.419 0.414 0.548 0.508 0.339 0.482 0.483 0.412 0.317 0.427 0.43 0.307 0.259 0.26 0.317 0.648 0.412 0.106 0.516 0.458 
0.109 0.178 0.195 0.327 0.262 0.422 0.471 0.52 0.525 0.586 0.548 0.563 0.588 0.599 0.644 0.595 0.696 0.672 0.597 0.658 1 0.609 0.508 0.522 0.563 0.453 0.508 0.503 0.506 0.434 0.289 0.336 0.2 0.215 0.45 0.271 0.331 0.35 0.275 0.366 0.206 0.306 0.196 0.247 0.206 0.332 0.274 0.263 0.231 0.193 0.269 0.216 0.281 0.255 0.433 0.42 0.436 0.453 0.407 0.547 0.18 0.133 0.122 0.207 0.22 0.146 0.19 0.323 0.309 0.255 0.438 0.432 0.232 0.29 0.443 0.322 0.503 0.482 0.514 0.484 0.585 0.568 0.575 0.433 0.356 0.413 0.348 0.295 0.563 0.447 0.316 0.447 0.424 0.341 0.242 0.39 0.381 0.349 0.34 0.4 0.37 0.235 0.329 0.333 0.287 0.35 0.272 0.32 0.423 0.439 0.466 0.518 0.516 0.588 0.615 0.612 0.538 0.495 0.505 0.325 0.179 0.229 0.305 0.3 0.411 0.282 0.327 0.264 0.289 0.488 0.349 0.314 0.376 0.48 0.213 0.318 0.383 0.385 0.427 0.423 0.474 0.393 0.476 0.584 0.612 0.65 0.446 0.464 0.455 0.406 0.501 0.507 0.4 0.436 0.573 0.503 0.39 0.493 0.517 0.42 0.329 0.44 0.424 0.306 0.26 0.259 0.373 0.704 0.423 0.096 0.552 0.467 
0.11 0.19 0.223 0.32 0.258 0.435 0.484 0.535 0.557 0.611 0.58 0.588 0.628 0.629 0.685 0.623 0.646 0.691 0.638 0.589 0.586 1 0.579 0.497 0.475 0.494 0.498 0.566 0.41 0.425 0.314 0.349 0.187 0.191 0.416 0.289 0.336 0.348 0.236 0.322 0.215 0.281 0.201 0.247 0.208 0.328 0.284 0.264 0.257 0.196 0.273 0.233 0.257 0.281 0.441 0.416 0.455 0.485 0.399 0.595 0.214 0.137 0.133 0.21 0.231 0.172 0.186 0.292 0.306 0.267 0.45 0.438 0.242 0.284 0.452 0.346 0.536 0.492 0.509 0.511 0.611 0.591 0.608 0.457 0.37 0.419 0.331 0.266 0.582 0.45 0.317 0.453 0.427 0.341 0.269 0.41 0.395 0.353 0.336 0.397 0.345 0.229 0.328 0.355 0.286 0.343 0.276 0.33 0.437 0.464 0.487 0.526 0.54 0.598 0.627 0.652 0.566 0.512 0.534 0.376 0.202 0.243 0.318 0.304 0.42 0.311 0.342 0.258 0.325 0.527 0.368 0.313 0.391 0.489 0.239 0.321 0.393 0.398 0.442 0.428 0.501 0.421 0.486 0.631 0.677 0.713 0.51 0.554 0.61 0.489 0.593 0.608 0.467 0.479 0.603 0.537 0.399 0.494 0.525 0.447 0.341 0.458 0.442 0.32 0.263 0.276 0.396 0.677 0.439 0.108 0.585 0.48 
0.131 0.205 0.251 0.346 0.278 0.456 0.5 0.548 0.525 0.576 0.561 0.566 0.595 0.611 0.633 0.593 0.6 0.621 0.612 0.62 0.508 0.607 1 0.622 0.457 0.399 0.394 0.493 0.365 0.391 0.256 0.323 0.181 0.181 0.43 0.284 0.346 0.331 0.29 0.368 0.252 0.342 0.239 0.278 0.24 0.366 0.29 0.273 0.264 0.227 0.312 0.268 0.298 0.305 0.536 0.459 0.433 0.492 0.402 0.555 0.196 0.148 0.135 0.213 0.247 0.167 0.197 0.32 0.278 0.246 0.429 0.425 0.223 0.258 0.439 0.349 0.527 0.481 0.505 0.49 0.567 0.588 0.577 0.449 0.388 0.413 0.35 0.288 0.569 0.459 0.326 0.441 0.438 0.354 0.267 0.422 0.419 0.365 0.337 0.4 0.359 0.247 0.322 0.337 0.284 0.333 0.271 0.327 0.447 0.45 0.479 0.533 0.535 0.57 0.605 0.615 0.553 0.465 0.48 0.346 0.193 0.253 0.314 0.339 0.438 0.296 0.332 0.256 0.298 0.525 0.364 0.326 0.405 0.497 0.234 0.341 0.415 0.414 0.455 0.434 0.493 0.405 0.477 0.604 0.603 0.65 0.452 0.473 0.477 0.416 0.564 0.611 0.505 0.489 0.595 0.618 0.406 0.517 0.525 0.455 0.346 0.45 0.426 0.353 0.27 0.279 0.343 0.64 0.451 0.088 0.558 0.494 
0.123 0.197 0.234 0.333 0.248 0.435 0.447 0.48 0.459 0.506 0.473 0.492 0.525 0.528 0.552 0.522 0.539 0.541 0.512 0.553 0.497 0.483 0.593 1 0.562 0.438 0.425 0.429 0.325 0.34 0.225 0.296 0.163 0.177 0.38 0.248 0.313 0.34 0.274 0.384 0.272 0.467 0.271 0.299 0.238 0.342 0.279 0.267 0.26 0.227 0.317 0.267 0.324 0.281 0.489 0.41 0.402 0.426 0.365 0.504 0.178 0.125 0.111 0.213 0.228 0.164 0.182 0.295 0.287 0.236 0.404 0.408 0.223 0.27 0.406 0.328 0.489 0.44 0.462 0.434 0.509 0.484 0.511 0.399 0.305 0.351 0.303 0.239 0.489 0.394 0.273 0.378 0.356 0.287 0.239 0.346 0.347 0.309 0.307 0.368 0.326 0.219 0.316 0.31 0.274 0.331 0.257 0.304 0.4 0.425 0.436 0.455 0.459 0.498 0.526 0.536 0.467 0.423 0.419 0.291 0.175 0.208 0.279 0.291 0.348 0.244 0.298 0.204 0.248 0.425 0.298 0.263 0.34 0.421 0.212 0.295 0.357 0.364 0.401 0.384 0.419 0.343 0.403 0.517 0.512 0.548 0.388 0.411 0.393 0.382 0.47 0.489 0.406 0.403 0.522 0.493 0.353 0.453 0.478 0.429 0.328 0.42 0.426 0.324 0.26 0.256 0.303 0.563 0.407 0.095 0.472 0.439 
0.099 0.146 0.173 0.234 0.183 0.33 0.346 0.391 0.379 0.408 0.389 0.405 0.419 0.428 0.453 0.431 0.461 0.471 0.438 0.43 0.51 0.446 0.422 0.547 1 0.582 0.567 0.377 0.313 0.309 0.211 0.237 0.146 0.131 0.295 0.211 0.231 0.249 0.218 0.324 0.19 0.279 0.186 0.187 0.144 0.228 0.203 0.192 0.182 0.161 0.201 0.173 0.194 0.189 0.365 0.295 0.306 0.339 0.295 0.398 0.128 0.098 0.099 0.155 0.18 0.122 0.148 0.226 0.227 0.172 0.313 0.306 0.185 0.195 0.329 0.255 0.37 0.325 0.362 0.345 0.409 0.401 0.402 0.306 0.255 0.291 0.239 0.207 0.396 0.301 0.225 0.32 0.305 0.254 0.193 0.291 0.278 0.248 0.247 0.279 0.257 0.187 0.25 0.258 0.222 0.264 0.198 0.239 0.317 0.322 0.328 0.374 0.362 0.41 0.44 0.43 0.378 0.326 0.363 0.254 0.156 0.177 0.225 0.24 0.292 0.21 0.243 0.174 0.213 0.351 0.258 0.22 0.269 0.349 0.164 0.234 0.286 0.286 0.304 0.288 0.343 0.276 0.343 0.423 0.436 0.467 0.346 0.363 0.343 0.296 0.39 0.398 0.307 0.336 0.414 0.357 0.246 0.352 0.368 0.309 0.232 0.312 0.314 0.231 0.188 0.18 0.263 0.477 0.311 0.078 0.381 0.347 
0.063 0.113 0.145 0.182 0.139 0.232 0.271 0.288 0.289 0.304 0.292 0.301 0.328 0.33 0.353 0.326 0.341 0.375 0.335 0.321 0.371 0.409 0.308 0.319 0.488 1 0.461 0.316 0.222 0.223 0.148 0.175 0.102 0.101 0.243 0.153 0.182 0.2 0.143 0.208 0.135 0.204 0.145 0.157 0.128 0.19 0.156 0.149 0.148 0.113 0.171 0.141 0.163 0.14 0.248 0.23 0.241 0.271 0.225 0.3 0.103 0.083 0.084 0.13 0.137 0.096 0.102 0.186 0.164 0.137 0.257 0.24 0.124 0.149 0.247 0.2 0.282 0.265 0.265 0.257 0.31 0.309 0.318 0.232 0.177 0.204 0.176 0.152 0.3 0.241 0.173 0.222 0.231 0.183 0.159 0.224 0.228 0.196 0.191 0.22 0.202 0.139 0.168 0.192 0.161 0.189 0.144 0.169 0.233 0.24 0.271 0.285 0.276 0.306 0.33 0.331 0.299 0.282 0.262 0.184 0.108 0.143 0.173 0.167 0.212 0.165 0.19 0.138 0.173 0.279 0.201 0.178 0.216 0.264 0.121 0.191 0.218 0.218 0.237 0.232 0.263 0.22 0.247 0.322 0.35 0.377 0.246 0.288 0.303 0.251 0.312 0.322 0.253 0.265 0.331 0.297 0.209 0.276 0.289 0.238 0.19 0.245 0.231 0.178 0.151 0.141 0.217 0.362 0.244 0.056 0.296 0.271 
0.072 0.117 0.15 0.214 0.187 0.277 0.309 0.355 0.351 0.375 0.377 0.371 0.394 0.395 0.425 0.39 0.416 0.44 0.399 0.411 0.462 0.453 0.349 0.362 0.553 0.544 1 0.426 0.294 0.309 0.184 0.227 0.135 0.134 0.271 0.184 0.205 0.19 0.145 0.239 0.155 0.197 0.136 0.159 0.137 0.219 0.181 0.166 0.143 0.133 0.18 0.164 0.187 0.164 0.303 0.262 0.282 0.293 0.269 0.373 0.118 0.093 0.094 0.146 0.149 0.105 0.14 0.23 0.213 0.166 0.282 0.281 0.164 0.188 0.29 0.237 0.331 0.317 0.32 0.32 0.378 0.381 0.385 0.278 0.239 0.284 0.229 0.206 0.378 0.292 0.215 0.296 0.281 0.216 0.181 0.277 0.269 0.226 0.239 0.259 0.25 0.171 0.22 0.223 0.185 0.223 0.157 0.21 0.275 0.277 0.301 0.341 0.341 0.369 0.406 0.402 0.377 0.339 0.342 0.237 0.139 0.153 0.192 0.192 0.264 0.206 0.211 0.133 0.187 0.31 0.219 0.193 0.24 0.306 0.154 0.226 0.247 0.26 0.29 0.274 0.311 0.264 0.306 0.404 0.416 0.444 0.342 0.348 0.336 0.308 0.375 0.37 0.28 0.283 0.376 0.325 0.25 0.317 0.336 0.284 0.199 0.291 0.287 0.212 0.181 0.175 0.292 0.434 0.272 0.088 0.361 0.307 
0.121 0.164 0.192 0.267 0.232 0.375 0.438 0.488 0.51 0.55 0.535 0.549 0.578 0.583 0.621 0.568 0.574 0.643 0.561 0.483 0.487 0.539 0.423 0.386 0.406 0.368 0.448 1 0.477 0.582 0.32 0.332 0.184 0.173 0.382 0.275 0.296 0.293 0.218 0.269 0.164 0.242 0.189 0.215 0.186 0.271 0.223 0.201 0.184 0.174 0.234 0.207 0.26 0.22 0.386 0.388 0.397 0.443 0.385 0.542 0.164 0.127 0.119 0.183 0.203 0.136 0.161 0.289 0.283 0.231 0.408 0.399 0.2 0.249 0.397 0.299 0.458 0.427 0.459 0.436 0.538 0.543 0.556 0.413 0.351 0.387 0.312 0.292 0.531 0.418 0.307 0.419 0.391 0.303 0.236 0.356 0.355 0.321 0.302 0.359 0.334 0.221 0.312 0.31 0.267 0.334 0.262 0.311 0.404 0.401 0.428 0.47 0.479 0.523 0.57 0.592 0.528 0.481 0.515 0.341 0.174 0.215 0.288 0.297 0.371 0.285 0.325 0.224 0.286 0.48 0.32 0.301 0.333 0.414 0.212 0.281 0.339 0.342 0.395 0.391 0.448 0.371 0.452 0.567 0.597 0.692 0.539 0.494 0.405 0.389 0.497 0.493 0.362 0.39 0.514 0.462 0.314 0.44 0.466 0.36 0.302 0.417 0.383 0.287 0.224 0.227 0.574 0.616 0.403 0.107 0.542 0.44 
0.066 0.097 0.119 0.17 0.15 0.233 0.255 0.313 0.32 0.34 0.325 0.348 0.36 0.358 0.383 0.349 0.377 0.411 0.357 0.351 0.43 0.338 0.291 0.271 0.269 0.233 0.266 0.411 1 0.482 0.411 0.247 0.158 0.145 0.246 0.157 0.191 0.205 0.17 0.209 0.109 0.15 0.103 0.141 0.11 0.168 0.152 0.145 0.137 0.115 0.159 0.115 0.154 0.137 0.251 0.24 0.241 0.279 0.219 0.344 0.126 0.069 0.061 0.108 0.125 0.08 0.112 0.189 0.171 0.14 0.259 0.253 0.128 0.154 0.252 0.19 0.279 0.272 0.288 0.284 0.332 0.322 0.335 0.252 0.216 0.215 0.203 0.169 0.31 0.243 0.19 0.249 0.232 0.191 0.137 0.232 0.219 0.188 0.195 0.223 0.196 0.138 0.169 0.214 0.158 0.191 0.161 0.179 0.253 0.245 0.274 0.282 0.288 0.328 0.351 0.355 0.336 0.27 0.294 0.199 0.112 0.134 0.175 0.171 0.225 0.163 0.183 0.131 0.169 0.279 0.195 0.165 0.206 0.268 0.117 0.172 0.212 0.229 0.255 0.238 0.27 0.225 0.247 0.333 0.367 0.409 0.275 0.285 0.245 0.229 0.307 0.311 0.238 0.264 0.318 0.279 0.205 0.276 0.285 0.239 0.176 0.236 0.229 0.176 0.157 0.161 0.416 0.402 0.258 0.059 0.334 0.274 
0.049 0.084 0.102 0.131 0.13 0.213 0.234 0.259 0.267 0.292 0.28 0.286 0.32 0.31 0.331 0.303 0.32 0.344 0.299 0.273 0.282 0.269 0.24 0.224 0.199 0.178 0.224 0.392 0.391 1 0.425 0.237 0.162 0.131 0.196 0.129 0.142 0.161 0.118 0.132 0.097 0.137 0.091 0.113 0.073 0.138 0.123 0.102 0.094 0.074 0.108 0.105 0.124 0.113 0.214 0.202 0.21 0.237 0.196 0.295 0.097 0.062 0.056 0.104 0.109 0.076 0.094 0.153 0.159 0.132 0.211 0.203 0.108 0.132 0.21 0.14 0.244 0.233 0.25 0.234 0.289 0.28 0.291 0.216 0.173 0.177 0.157 0.139 0.271 0.21 0.147 0.209 0.211 0.168 0.122 0.194 0.195 0.177 0.179 0.206 0.173 0.118 0.161 0.16 0.133 0.158 0.127 0.154 0.203 0.217 0.222 0.244 0.245 0.276 0.308 0.316 0.282 0.259 0.268 0.171 0.106 0.124 0.162 0.161 0.21 0.148 0.17 0.127 0.136 0.248 0.172 0.149 0.183 0.226 0.114 0.153 0.186 0.188 0.206 0.19 0.237 0.173 0.222 0.301 0.309 0.351 0.257 0.242 0.216 0.216 0.255 0.263 0.212 0.203 0.272 0.235 0.177 0.232 0.248 0.202 0.153 0.227 0.197 0.148 0.143 0.139 0.651 0.337 0.207 0.046 0.306 0.233 
0.049 0.078 0.087 0.12 0.101 0.162 0.178 0.2 0.197 0.224 0.225 0.246 0.269 0.24 0.252 0.237 0.238 0.252 0.224 0.196 0.201 0.199 0.17 0.153 0.142 0.126 0.142 0.267 0.329 0.473 1 0.341 0.295 0.164 0.167 0.112 0.119 0.116 0.089 0.118 0.071 0.093 0.079 0.087 0.064 0.117 0.1 0.09 0.092 0.076 0.1 0.081 0.112 0.103 0.161 0.141 0.148 0.177 0.159 0.228 0.058 0.039 0.034 0.072 0.08 0.062 0.079 0.124 0.115 0.093 0.149 0.162 0.107 0.095 0.156 0.128 0.197 0.186 0.191 0.193 0.226 0.221 0.218 0.166 0.144 0.165 0.143 0.115 0.217 0.175 0.121 0.176 0.169 0.133 0.103 0.152 0.154 0.136 0.136 0.161 0.139 0.097 0.12 0.13 0.101 0.133 0.099 0.125 0.169 0.186 0.179 0.207 0.203 0.218 0.224 0.241 0.22 0.19 0.209 0.162 0.096 0.109 0.111 0.128 0.165 0.117 0.133 0.103 0.122 0.189 0.144 0.116 0.149 0.185 0.089 0.119 0.145 0.143 0.163 0.154 0.179 0.137 0.157 0.226 0.24 0.253 0.187 0.172 0.154 0.161 0.19 0.194 0.148 0.165 0.22 0.18 0.139 0.184 0.208 0.161 0.115 0.164 0.171 0.122 0.116 0.112 0.321 0.26 0.161 0.052 0.225 0.185 
0.054 0.11 0.126 0.191 0.175 0.266 0.304 0.323 0.349 0.369 0.386 0.425 0.525 0.408 0.429 0.373 0.387 0.391 0.353 0.309 0.283 0.3 0.264 0.235 0.208 0.186 0.21 0.31 0.278 0.352 0.422 1 0.463 0.355 0.311 0.207 0.216 0.21 0.136 0.185 0.115 0.149 0.116 0.145 0.123 0.18 0.157 0.15 0.141 0.104 0.166 0.126 0.154 0.156 0.258 0.257 0.282 0.301 0.27 0.375 0.128 0.095 0.097 0.137 0.149 0.107 0.123 0.214 0.199 0.166 0.287 0.279 0.157 0.191 0.279 0.218 0.325 0.299 0.304 0.301 0.356 0.362 0.381 0.293 0.25 0.269 0.198 0.188 0.372 0.279 0.192 0.28 0.282 0.214 0.165 0.266 0.25 0.226 0.226 0.263 0.241 0.158 0.224 0.225 0.186 0.222 0.179 0.223 0.28 0.281 0.28 0.325 0.314 0.354 0.385 0.395 0.37 0.297 0.321 0.224 0.132 0.168 0.211 0.201 0.266 0.181 0.195 0.142 0.178 0.312 0.214 0.196 0.238 0.296 0.162 0.214 0.259 0.254 0.253 0.265 0.308 0.257 0.294 0.372 0.369 0.398 0.288 0.295 0.265 0.247 0.327 0.312 0.23 0.262 0.34 0.281 0.216 0.298 0.313 0.253 0.19 0.271 0.266 0.194 0.16 0.146 0.265 0.431 0.269 0.066 0.395 0.3 
0.03 0.042 0.047 0.067 0.058 0.102 0.121 0.134 0.139 0.15 0.152 0.17 0.195 0.153 0.167 0.149 0.159 0.157 0.149 0.124 0.116 0.12 0.107 0.095 0.092 0.075 0.089 0.129 0.117 0.164 0.238 0.315 1 0.383 0.151 0.086 0.09 0.088 0.063 0.072 0.041 0.057 0.045 0.058 0.05 0.073 0.062 0.062 0.048 0.05 0.064 0.051 0.059 0.056 0.098 0.107 0.119 0.12 0.112 0.154 0.053 0.043 0.046 0.058 0.065 0.047 0.057 0.084 0.076 0.066 0.115 0.11 0.066 0.075 0.11 0.08 0.119 0.117 0.121 0.125 0.138 0.137 0.15 0.104 0.088 0.115 0.085 0.073 0.148 0.116 0.087 0.114 0.102 0.089 0.066 0.102 0.092 0.09 0.089 0.105 0.086 0.06 0.085 0.084 0.074 0.084 0.067 0.072 0.109 0.11 0.112 0.131 0.132 0.144 0.159 0.155 0.149 0.116 0.127 0.097 0.047 0.061 0.078 0.081 0.099 0.068 0.083 0.054 0.073 0.12 0.079 0.077 0.095 0.121 0.052 0.078 0.091 0.096 0.115 0.1 0.121 0.096 0.114 0.148 0.159 0.166 0.125 0.132 0.1 0.106 0.122 0.127 0.09 0.094 0.137 0.119 0.08 0.11 0.117 0.092 0.07 0.102 0.098 0.066 0.057 0.064 0.121 0.198 0.105 0.019 0.158 0.12 
0.026 0.034 0.047 0.07 0.061 0.108 0.131 0.144 0.144 0.153 0.156 0.168 0.189 0.165 0.175 0.159 0.184 0.174 0.146 0.129 0.127 0.127 0.129 0.113 0.099 0.086 0.091 0.138 0.11 0.143 0.156 0.255 0.451 1 0.281 0.156 0.142 0.139 0.088 0.095 0.042 0.056 0.041 0.042 0.046 0.065 0.053 0.048 0.052 0.045 0.056 0.048 0.059 0.063 0.109 0.125 0.157 0.154 0.158 0.165 0.06 0.047 0.05 0.097 0.084 0.062 0.068 0.097 0.087 0.071 0.132 0.126 0.066 0.073 0.115 0.083 0.136 0.125 0.128 0.135 0.156 0.157 0.163 0.122 0.106 0.12 0.097 0.085 0.16 0.123 0.086 0.119 0.126 0.098 0.074 0.121 0.109 0.11 0.105 0.116 0.1 0.074 0.089 0.088 0.071 0.092 0.075 0.091 0.114 0.12 0.127 0.131 0.144 0.151 0.158 0.162 0.152 0.126 0.136 0.101 0.062 0.066 0.085 0.094 0.12 0.084 0.091 0.061 0.091 0.139 0.1 0.086 0.106 0.126 0.065 0.098 0.112 0.109 0.122 0.117 0.133 0.101 0.117 0.157 0.162 0.167 0.123 0.137 0.101 0.097 0.126 0.127 0.1 0.1 0.148 0.127 0.089 0.123 0.122 0.097 0.074 0.115 0.102 0.081 0.073 0.072 0.106 0.284 0.118 0.035 0.157 0.129 
0.079 0.132 0.16 0.218 0.195 0.317 0.355 0.394 0.411 0.447 0.432 0.452 0.465 0.457 0.489 0.469 0.546 0.471 0.421 0.369 0.314 0.344 0.311 0.247 0.236 0.222 0.248 0.336 0.252 0.283 0.202 0.265 0.209 0.315 1 0.497 0.452 0.428 0.26 0.234 0.138 0.174 0.137 0.175 0.155 0.256 0.208 0.191 0.183 0.143 0.201 0.156 0.187 0.178 0.302 0.354 0.456 0.418 0.486 0.484 0.185 0.131 0.147 0.291 0.226 0.168 0.239 0.284 0.253 0.188 0.364 0.344 0.181 0.21 0.349 0.248 0.369 0.357 0.367 0.352 0.43 0.43 0.433 0.336 0.286 0.311 0.255 0.209 0.416 0.306 0.229 0.332 0.307 0.262 0.206 0.324 0.306 0.287 0.281 0.322 0.273 0.2 0.253 0.277 0.213 0.249 0.191 0.256 0.345 0.342 0.364 0.377 0.394 0.426 0.444 0.448 0.405 0.344 0.368 0.275 0.162 0.178 0.233 0.235 0.297 0.215 0.269 0.19 0.236 0.37 0.267 0.242 0.285 0.364 0.165 0.252 0.308 0.299 0.337 0.311 0.359 0.299 0.33 0.426 0.428 0.466 0.324 0.33 0.278 0.295 0.379 0.361 0.288 0.32 0.42 0.347 0.271 0.35 0.377 0.326 0.245 0.331 0.332 0.239 0.204 0.181 0.238 0.948 0.33 0.082 0.416 0.376 
0.088 0.121 0.135 0.189 0.155 0.256 0.327 0.344 0.36 0.386 0.367 0.38 0.383 0.386 0.396 0.377 0.419 0.382 0.348 0.316 0.282 0.304 0.286 0.256 0.219 0.205 0.209 0.277 0.185 0.228 0.145 0.203 0.135 0.188 0.608 1 0.601 0.414 0.222 0.212 0.109 0.16 0.115 0.135 0.12 0.19 0.173 0.146 0.143 0.127 0.16 0.128 0.165 0.159 0.266 0.358 0.381 0.39 0.526 0.439 0.192 0.17 0.212 0.429 0.291 0.217 0.251 0.262 0.235 0.2 0.322 0.313 0.185 0.191 0.287 0.221 0.335 0.313 0.314 0.32 0.36 0.351 0.357 0.281 0.239 0.247 0.21 0.171 0.352 0.284 0.201 0.262 0.277 0.206 0.169 0.273 0.261 0.236 0.248 0.272 0.25 0.172 0.227 0.238 0.191 0.227 0.183 0.207 0.283 0.277 0.307 0.332 0.327 0.35 0.38 0.375 0.332 0.289 0.306 0.225 0.119 0.155 0.21 0.199 0.265 0.192 0.211 0.139 0.193 0.317 0.216 0.197 0.252 0.3 0.144 0.199 0.247 0.27 0.274 0.279 0.313 0.285 0.311 0.356 0.36 0.37 0.27 0.283 0.254 0.239 0.315 0.319 0.254 0.258 0.354 0.3 0.23 0.319 0.327 0.254 0.202 0.268 0.271 0.195 0.184 0.163 0.194 0.61 0.284 0.076 0.336 0.323 
0.077 0.123 0.148 0.188 0.164 0.273 0.345 0.353 0.355 0.36 0.346 0.347 0.362 0.36 0.381 0.358 0.394 0.367 0.337 0.317 0.285 0.289 0.258 0.262 0.223 0.197 0.201 0.259 0.201 0.224 0.144 0.192 0.126 0.176 0.482 0.484 1 0.483 0.281 0.245 0.136 0.166 0.129 0.164 0.13 0.206 0.16 0.153 0.151 0.13 0.183 0.148 0.165 0.162 0.292 0.421 0.417 0.389 0.393 0.38 0.14 0.125 0.122 0.279 0.232 0.193 0.287 0.274 0.221 0.202 0.343 0.305 0.172 0.21 0.304 0.209 0.328 0.312 0.323 0.301 0.33 0.338 0.345 0.247 0.216 0.242 0.196 0.165 0.332 0.267 0.171 0.256 0.265 0.202 0.165 0.284 0.245 0.226 0.232 0.264 0.235 0.16 0.214 0.228 0.181 0.225 0.166 0.204 0.29 0.288 0.31 0.321 0.311 0.337 0.355 0.356 0.316 0.278 0.282 0.197 0.107 0.134 0.187 0.196 0.251 0.187 0.207 0.154 0.19 0.309 0.22 0.202 0.23 0.311 0.134 0.203 0.243 0.247 0.286 0.284 0.289 0.239 0.264 0.35 0.344 0.363 0.256 0.272 0.24 0.225 0.294 0.292 0.227 0.246 0.335 0.29 0.225 0.306 0.32 0.263 0.215 0.273 0.262 0.197 0.174 0.193 0.194 0.517 0.28 0.068 0.317 0.313 
0.064 0.101 0.114 0.18 0.148 0.229 0.302 0.302 0.316 0.325 0.316 0.311 0.316 0.331 0.351 0.335 0.381 0.339 0.323 0.293 0.264 0.278 0.252 0.229 0.206 0.19 0.188 0.239 0.177 0.198 0.135 0.168 0.118 0.138 0.402 0.292 0.44 1 0.458 0.3 0.143 0.15 0.109 0.15 0.126 0.196 0.174 0.159 0.145 0.111 0.157 0.136 0.165 0.137 0.265 0.358 0.493 0.348 0.308 0.343 0.112 0.102 0.089 0.172 0.18 0.13 0.18 0.221 0.191 0.156 0.293 0.27 0.14 0.162 0.263 0.204 0.305 0.278 0.27 0.27 0.326 0.312 0.316 0.239 0.198 0.226 0.19 0.173 0.31 0.241 0.185 0.258 0.236 0.183 0.15 0.247 0.234 0.195 0.203 0.231 0.199 0.131 0.184 0.186 0.147 0.192 0.146 0.162 0.244 0.259 0.27 0.292 0.28 0.315 0.329 0.327 0.29 0.257 0.255 0.178 0.126 0.132 0.172 0.192 0.242 0.173 0.192 0.144 0.181 0.274 0.191 0.173 0.199 0.258 0.111 0.175 0.213 0.217 0.232 0.234 0.266 0.215 0.245 0.313 0.321 0.344 0.222 0.246 0.228 0.212 0.284 0.276 0.233 0.248 0.299 0.275 0.211 0.281 0.288 0.246 0.193 0.24 0.242 0.202 0.151 0.15 0.171 0.484 0.247 0.063 0.296 0.272 
0.049 0.072 0.077 0.107 0.081 0.159 0.17 0.189 0.196 0.201 0.188 0.184 0.203 0.206 0.202 0.203 0.224 0.219 0.202 0.213 0.164 0.167 0.168 0.17 0.144 0.121 0.125 0.156 0.116 0.115 0.085 0.116 0.077 0.078 0.199 0.14 0.187 0.396 1 0.305 0.103 0.115 0.097 0.101 0.076 0.119 0.097 0.094 0.091 0.08 0.105 0.092 0.109 0.119 0.184 0.212 0.259 0.2 0.17 0.2 0.082 0.062 0.051 0.105 0.094 0.06 0.085 0.122 0.106 0.102 0.169 0.146 0.075 0.099 0.159 0.126 0.18 0.167 0.177 0.161 0.193 0.185 0.194 0.146 0.116 0.134 0.114 0.098 0.184 0.143 0.108 0.147 0.146 0.128 0.09 0.133 0.127 0.124 0.126 0.142 0.12 0.089 0.117 0.128 0.105 0.124 0.108 0.118 0.15 0.163 0.158 0.177 0.168 0.185 0.199 0.198 0.182 0.178 0.161 0.112 0.067 0.065 0.1 0.107 0.137 0.097 0.11 0.089 0.094 0.163 0.123 0.108 0.128 0.154 0.072 0.106 0.13 0.137 0.147 0.145 0.16 0.14 0.157 0.191 0.199 0.218 0.143 0.154 0.132 0.139 0.184 0.177 0.134 0.149 0.194 0.174 0.128 0.176 0.179 0.16 0.119 0.155 0.151 0.115 0.096 0.086 0.111 0.265 0.146 0.03 0.184 0.163 
0.124 0.173 0.224 0.267 0.238 0.352 0.388 0.406 0.398 0.412 0.387 0.4 0.414 0.425 0.439 0.425 0.456 0.439 0.422 0.473 0.431 0.382 0.371 0.424 0.381 0.29 0.302 0.332 0.279 0.27 0.2 0.232 0.145 0.159 0.373 0.266 0.324 0.448 0.524 1 0.356 0.314 0.216 0.234 0.188 0.275 0.231 0.222 0.207 0.181 0.265 0.289 0.264 0.244 0.442 0.386 0.463 0.395 0.32 0.417 0.142 0.106 0.104 0.179 0.204 0.135 0.177 0.26 0.237 0.188 0.346 0.318 0.189 0.214 0.347 0.271 0.384 0.348 0.372 0.345 0.404 0.413 0.417 0.317 0.263 0.295 0.262 0.211 0.4 0.322 0.226 0.315 0.315 0.246 0.21 0.292 0.307 0.277 0.27 0.303 0.28 0.181 0.245 0.253 0.22 0.273 0.237 0.26 0.334 0.343 0.345 0.387 0.386 0.4 0.435 0.419 0.382 0.321 0.324 0.235 0.137 0.181 0.231 0.234 0.297 0.215 0.234 0.182 0.219 0.375 0.25 0.24 0.296 0.371 0.173 0.251 0.297 0.311 0.344 0.32 0.353 0.297 0.327 0.419 0.412 0.446 0.317 0.321 0.302 0.281 0.379 0.376 0.313 0.326 0.407 0.386 0.281 0.374 0.389 0.338 0.26 0.349 0.351 0.271 0.223 0.199 0.249 0.51 0.329 0.07 0.379 0.372 
0.178 0.26 0.36 0.305 0.176 0.268 0.272 0.294 0.286 0.307 0.282 0.291 0.31 0.316 0.331 0.309 0.311 0.33 0.304 0.299 0.272 0.28 0.26 0.312 0.242 0.212 0.219 0.246 0.182 0.181 0.123 0.165 0.097 0.096 0.216 0.16 0.181 0.202 0.209 0.353 1 0.474 0.322 0.296 0.203 0.295 0.242 0.236 0.242 0.254 0.393 0.589 0.355 0.3 0.281 0.225 0.243 0.244 0.213 0.288 0.098 0.072 0.068 0.119 0.125 0.081 0.103 0.177 0.157 0.153 0.249 0.232 0.139 0.18 0.262 0.217 0.305 0.28 0.289 0.251 0.296 0.296 0.293 0.232 0.194 0.215 0.169 0.142 0.293 0.223 0.174 0.243 0.211 0.188 0.155 0.211 0.224 0.198 0.183 0.231 0.193 0.145 0.179 0.188 0.147 0.204 0.151 0.19 0.241 0.269 0.261 0.298 0.276 0.292 0.31 0.305 0.284 0.248 0.245 0.166 0.102 0.114 0.149 0.155 0.195 0.152 0.181 0.144 0.156 0.262 0.192 0.164 0.199 0.253 0.12 0.171 0.208 0.22 0.241 0.224 0.259 0.23 0.225 0.297 0.298 0.326 0.22 0.24 0.219 0.225 0.278 0.276 0.222 0.239 0.316 0.275 0.23 0.292 0.311 0.305 0.229 0.288 0.286 0.244 0.189 0.175 0.165 0.333 0.239 0.072 0.28 0.275 
0.183 0.251 0.288 0.304 0.2 0.296 0.319 0.334 0.329 0.344 0.339 0.327 0.352 0.361 0.375 0.357 0.365 0.368 0.358 0.363 0.31 0.329 0.359 0.493 0.334 0.309 0.259 0.285 0.209 0.23 0.149 0.185 0.124 0.111 0.251 0.184 0.214 0.225 0.191 0.287 0.419 1 0.493 0.409 0.278 0.347 0.282 0.284 0.297 0.316 0.407 0.417 0.403 0.266 0.332 0.289 0.277 0.313 0.259 0.338 0.114 0.078 0.085 0.132 0.161 0.11 0.119 0.214 0.207 0.157 0.279 0.282 0.163 0.195 0.293 0.247 0.363 0.304 0.326 0.304 0.337 0.338 0.349 0.265 0.216 0.243 0.206 0.181 0.34 0.278 0.194 0.281 0.287 0.219 0.174 0.263 0.27 0.238 0.23 0.274 0.246 0.174 0.218 0.233 0.185 0.233 0.186 0.213 0.301 0.316 0.315 0.328 0.32 0.335 0.366 0.357 0.323 0.282 0.3 0.203 0.114 0.144 0.184 0.201 0.254 0.175 0.215 0.158 0.191 0.306 0.216 0.192 0.224 0.309 0.15 0.226 0.256 0.266 0.286 0.272 0.304 0.263 0.271 0.356 0.356 0.373 0.268 0.281 0.256 0.239 0.318 0.323 0.269 0.272 0.359 0.335 0.276 0.328 0.35 0.341 0.256 0.322 0.335 0.289 0.208 0.198 0.202 0.39 0.287 0.055 0.317 0.324 
0.236 0.253 0.292 0.279 0.168 0.256 0.244 0.233 0.241 0.262 0.243 0.239 0.252 0.259 0.279 0.245 0.251 0.265 0.261 0.244 0.204 0.225 0.246 0.285 0.197 0.172 0.155 0.198 0.138 0.159 0.105 0.14 0.092 0.08 0.172 0.13 0.156 0.154 0.133 0.189 0.281 0.429 1 0.491 0.295 0.311 0.263 0.293 0.294 0.395 0.455 0.392 0.319 0.217 0.23 0.211 0.205 0.219 0.178 0.229 0.073 0.06 0.067 0.1 0.119 0.094 0.097 0.147 0.142 0.122 0.212 0.215 0.125 0.146 0.241 0.202 0.273 0.238 0.217 0.217 0.241 0.247 0.249 0.184 0.155 0.168 0.148 0.123 0.233 0.184 0.136 0.19 0.189 0.142 0.123 0.183 0.194 0.162 0.169 0.197 0.176 0.128 0.164 0.17 0.138 0.159 0.121 0.147 0.22 0.231 0.228 0.251 0.229 0.25 0.259 0.266 0.245 0.214 0.224 0.156 0.089 0.109 0.134 0.129 0.171 0.134 0.147 0.109 0.133 0.216 0.163 0.152 0.167 0.205 0.096 0.143 0.174 0.189 0.198 0.186 0.213 0.178 0.201 0.265 0.26 0.272 0.187 0.188 0.187 0.179 0.243 0.242 0.191 0.211 0.255 0.251 0.227 0.257 0.271 0.291 0.212 0.236 0.253 0.267 0.161 0.136 0.139 0.271 0.209 0.047 0.233 0.23 
0.2 0.277 0.274 0.331 0.183 0.274 0.267 0.276 0.27 0.284 0.265 0.267 0.278 0.291 0.297 0.289 0.279 0.276 0.284 0.277 0.227 0.243 0.244 0.28 0.212 0.172 0.183 0.196 0.153 0.149 0.098 0.133 0.076 0.095 0.189 0.129 0.166 0.145 0.137 0.178 0.25 0.36 0.472 1 0.455 0.466 0.339 0.384 0.349 0.382 0.528 0.338 0.423 0.263 0.251 0.213 0.205 0.225 0.2 0.258 0.091 0.072 0.076 0.102 0.135 0.086 0.101 0.188 0.164 0.136 0.221 0.229 0.137 0.183 0.265 0.203 0.299 0.262 0.277 0.262 0.292 0.286 0.289 0.222 0.169 0.195 0.162 0.14 0.271 0.224 0.158 0.208 0.213 0.173 0.139 0.218 0.221 0.188 0.201 0.228 0.211 0.147 0.179 0.201 0.171 0.205 0.151 0.205 0.256 0.279 0.267 0.305 0.264 0.287 0.303 0.289 0.251 0.224 0.238 0.152 0.081 0.113 0.152 0.156 0.2 0.154 0.189 0.141 0.167 0.266 0.197 0.166 0.212 0.258 0.104 0.181 0.213 0.226 0.25 0.258 0.246 0.217 0.225 0.284 0.28 0.289 0.209 0.22 0.188 0.195 0.252 0.246 0.205 0.226 0.295 0.273 0.272 0.292 0.305 0.368 0.261 0.291 0.297 0.302 0.21 0.186 0.133 0.3 0.252 0.063 0.245 0.278 
0.168 0.218 0.234 0.304 0.162 0.255 0.256 0.231 0.249 0.259 0.245 0.249 0.258 0.265 0.273 0.262 0.246 0.26 0.244 0.243 0.187 0.205 0.233 0.207 0.167 0.153 0.156 0.187 0.149 0.159 0.115 0.151 0.079 0.097 0.19 0.136 0.162 0.164 0.112 0.161 0.184 0.227 0.286 0.472 1 0.472 0.396 0.603 0.493 0.431 0.45 0.248 0.281 0.198 0.226 0.199 0.194 0.219 0.175 0.246 0.069 0.063 0.066 0.106 0.118 0.081 0.082 0.166 0.148 0.107 0.211 0.22 0.121 0.145 0.219 0.197 0.293 0.238 0.225 0.219 0.258 0.257 0.255 0.184 0.163 0.184 0.133 0.124 0.254 0.204 0.147 0.197 0.191 0.167 0.132 0.195 0.183 0.183 0.183 0.191 0.182 0.124 0.171 0.181 0.143 0.186 0.126 0.176 0.225 0.25 0.243 0.263 0.241 0.255 0.271 0.253 0.226 0.189 0.205 0.14 0.088 0.099 0.134 0.134 0.177 0.141 0.179 0.123 0.137 0.24 0.17 0.144 0.19 0.228 0.104 0.163 0.199 0.19 0.201 0.204 0.229 0.192 0.204 0.258 0.242 0.255 0.178 0.188 0.167 0.169 0.232 0.221 0.193 0.205 0.262 0.242 0.264 0.28 0.29 0.345 0.248 0.258 0.285 0.332 0.189 0.161 0.125 0.272 0.229 0.053 0.237 0.24 
0.178 0.267 0.309 0.407 0.253 0.399 0.388 0.396 0.402 0.42 0.384 0.397 0.417 0.421 0.446 0.413 0.41 0.414 0.398 0.358 0.3 0.325 0.353 0.328 0.265 0.241 0.249 0.31 0.223 0.253 0.167 0.219 0.136 0.138 0.289 0.185 0.224 0.245 0.199 0.25 0.234 0.301 0.322 0.519 0.504 1 0.629 0.571 0.508 0.395 0.515 0.32 0.418 0.287 0.33 0.331 0.318 0.362 0.271 0.398 0.124 0.094 0.095 0.152 0.179 0.119 0.144 0.247 0.247 0.198 0.35 0.337 0.203 0.243 0.375 0.312 0.477 0.393 0.37 0.358 0.422 0.41 0.41 0.311 0.27 0.287 0.252 0.208 0.404 0.324 0.243 0.324 0.307 0.266 0.188 0.308 0.314 0.286 0.278 0.31 0.3 0.21 0.268 0.286 0.254 0.297 0.229 0.279 0.368 0.421 0.392 0.427 0.396 0.411 0.428 0.429 0.378 0.337 0.323 0.228 0.119 0.169 0.234 0.231 0.304 0.212 0.245 0.172 0.223 0.375 0.255 0.256 0.298 0.365 0.168 0.251 0.314 0.307 0.35 0.339 0.366 0.314 0.361 0.412 0.402 0.404 0.276 0.315 0.28 0.296 0.392 0.372 0.318 0.365 0.441 0.409 0.465 0.464 0.467 0.578 0.436 0.459 0.462 0.514 0.328 0.251 0.226 0.428 0.361 0.073 0.361 0.396 
0.11 0.181 0.186 0.279 0.176 0.259 0.235 0.237 0.244 0.25 0.238 0.236 0.246 0.258 0.264 0.254 0.243 0.254 0.254 0.23 0.19 0.213 0.229 0.199 0.151 0.135 0.151 0.202 0.141 0.153 0.113 0.131 0.073 0.081 0.166 0.115 0.146 0.142 0.11 0.159 0.142 0.165 0.189 0.274 0.312 0.45 1 0.62 0.376 0.247 0.319 0.201 0.233 0.179 0.227 0.194 0.191 0.213 0.18 0.241 0.079 0.057 0.049 0.081 0.116 0.082 0.087 0.165 0.149 0.118 0.198 0.198 0.108 0.14 0.238 0.201 0.312 0.245 0.231 0.224 0.252 0.236 0.254 0.19 0.164 0.169 0.149 0.124 0.243 0.189 0.141 0.197 0.195 0.17 0.123 0.178 0.196 0.183 0.174 0.21 0.181 0.106 0.155 0.178 0.141 0.171 0.133 0.16 0.231 0.257 0.25 0.263 0.248 0.24 0.259 0.253 0.225 0.195 0.2 0.138 0.072 0.112 0.139 0.16 0.172 0.14 0.162 0.107 0.13 0.215 0.153 0.139 0.18 0.238 0.1 0.156 0.188 0.198 0.217 0.2 0.22 0.188 0.218 0.247 0.241 0.259 0.184 0.188 0.167 0.189 0.246 0.234 0.197 0.215 0.261 0.252 0.271 0.274 0.283 0.361 0.333 0.302 0.302 0.36 0.211 0.152 0.14 0.264 0.219 0.039 0.215 0.242 
0.104 0.129 0.145 0.21 0.118 0.175 0.164 0.155 0.174 0.172 0.159 0.168 0.175 0.176 0.179 0.167 0.16 0.164 0.163 0.163 0.123 0.14 0.148 0.145 0.117 0.104 0.113 0.122 0.082 0.104 0.069 0.092 0.05 0.057 0.121 0.077 0.087 0.095 0.069 0.089 0.104 0.14 0.163 0.254 0.343 0.327 0.448 1 0.445 0.238 0.271 0.156 0.159 0.114 0.148 0.132 0.121 0.153 0.122 0.17 0.056 0.05 0.045 0.065 0.075 0.047 0.057 0.104 0.111 0.085 0.137 0.147 0.09 0.107 0.165 0.138 0.199 0.178 0.151 0.157 0.164 0.176 0.173 0.122 0.114 0.121 0.107 0.097 0.169 0.138 0.099 0.129 0.123 0.114 0.09 0.13 0.138 0.122 0.129 0.144 0.134 0.09 0.117 0.128 0.114 0.14 0.108 0.13 0.165 0.181 0.165 0.19 0.177 0.175 0.182 0.175 0.158 0.134 0.146 0.105 0.07 0.072 0.101 0.093 0.123 0.095 0.118 0.082 0.093 0.151 0.117 0.098 0.112 0.149 0.056 0.099 0.126 0.138 0.15 0.146 0.16 0.127 0.141 0.175 0.16 0.165 0.11 0.122 0.121 0.108 0.155 0.149 0.13 0.151 0.187 0.169 0.179 0.188 0.197 0.242 0.194 0.208 0.207 0.254 0.16 0.122 0.09 0.173 0.16 0.037 0.148 0.172 
0.155 0.216 0.237 0.337 0.187 0.282 0.248 0.26 0.252 0.262 0.246 0.253 0.259 0.268 0.279 0.265 0.264 0.269 0.258 0.231 0.2 0.221 0.222 0.207 0.159 0.159 0.153 0.196 0.16 0.161 0.108 0.139 0.07 0.086 0.18 0.136 0.16 0.149 0.114 0.149 0.164 0.212 0.25 0.331 0.43 0.445 0.453 0.664 1 0.434 0.442 0.231 0.246 0.179 0.233 0.204 0.194 0.221 0.173 0.244 0.082 0.065 0.059 0.097 0.116 0.083 0.095 0.163 0.153 0.12 0.218 0.229 0.126 0.154 0.242 0.197 0.288 0.252 0.254 0.248 0.26 0.256 0.251 0.194 0.164 0.175 0.135 0.133 0.247 0.185 0.136 0.201 0.203 0.169 0.134 0.198 0.215 0.185 0.183 0.223 0.198 0.132 0.177 0.193 0.156 0.202 0.173 0.2 0.253 0.28 0.267 0.28 0.255 0.267 0.269 0.273 0.238 0.202 0.205 0.149 0.084 0.115 0.139 0.134 0.171 0.135 0.15 0.107 0.132 0.234 0.154 0.154 0.173 0.231 0.125 0.155 0.19 0.208 0.226 0.222 0.233 0.193 0.207 0.268 0.253 0.272 0.199 0.208 0.175 0.167 0.232 0.237 0.197 0.212 0.277 0.247 0.274 0.28 0.304 0.367 0.285 0.299 0.314 0.346 0.226 0.177 0.146 0.287 0.25 0.054 0.232 0.267 
0.258 0.248 0.227 0.271 0.145 0.196 0.188 0.177 0.179 0.193 0.18 0.179 0.188 0.195 0.193 0.188 0.189 0.196 0.18 0.173 0.146 0.161 0.17 0.169 0.121 0.108 0.104 0.139 0.108 0.107 0.073 0.087 0.06 0.058 0.132 0.099 0.112 0.115 0.106 0.123 0.194 0.224 0.35 0.35 0.364 0.311 0.261 0.358 0.427 1 0.568 0.281 0.224 0.161 0.171 0.145 0.134 0.159 0.126 0.171 0.057 0.046 0.04 0.06 0.089 0.058 0.064 0.123 0.133 0.098 0.177 0.171 0.101 0.132 0.191 0.167 0.223 0.191 0.182 0.16 0.191 0.18 0.183 0.139 0.115 0.134 0.108 0.098 0.178 0.14 0.109 0.152 0.143 0.118 0.1 0.154 0.152 0.14 0.137 0.154 0.134 0.099 0.127 0.135 0.104 0.134 0.111 0.126 0.172 0.193 0.183 0.202 0.175 0.187 0.197 0.195 0.172 0.136 0.158 0.117 0.077 0.081 0.095 0.1 0.129 0.101 0.119 0.082 0.098 0.167 0.118 0.105 0.129 0.169 0.067 0.113 0.132 0.141 0.164 0.164 0.17 0.143 0.147 0.192 0.185 0.191 0.126 0.124 0.117 0.124 0.174 0.17 0.13 0.15 0.204 0.189 0.192 0.209 0.219 0.248 0.196 0.202 0.221 0.232 0.15 0.132 0.092 0.202 0.168 0.035 0.163 0.18 
0.238 0.349 0.314 0.366 0.172 0.251 0.233 0.218 0.243 0.251 0.232 0.237 0.24 0.248 0.257 0.243 0.233 0.249 0.239 0.23 0.193 0.211 0.207 0.221 0.17 0.144 0.138 0.168 0.129 0.147 0.102 0.126 0.073 0.073 0.175 0.126 0.133 0.14 0.122 0.179 0.227 0.247 0.35 0.394 0.312 0.345 0.275 0.342 0.369 0.473 1 0.398 0.291 0.197 0.213 0.183 0.186 0.212 0.161 0.232 0.086 0.053 0.052 0.087 0.103 0.081 0.087 0.144 0.137 0.113 0.207 0.203 0.124 0.133 0.222 0.188 0.278 0.231 0.23 0.221 0.238 0.232 0.245 0.172 0.135 0.163 0.138 0.115 0.229 0.178 0.137 0.188 0.185 0.151 0.116 0.182 0.2 0.172 0.175 0.191 0.165 0.128 0.158 0.169 0.144 0.161 0.135 0.166 0.22 0.238 0.24 0.249 0.227 0.237 0.255 0.257 0.213 0.184 0.207 0.141 0.07 0.085 0.117 0.116 0.164 0.113 0.149 0.092 0.119 0.208 0.147 0.132 0.164 0.213 0.093 0.143 0.18 0.192 0.204 0.2 0.217 0.17 0.198 0.241 0.241 0.253 0.173 0.179 0.174 0.152 0.224 0.208 0.179 0.181 0.25 0.217 0.218 0.255 0.278 0.313 0.221 0.254 0.278 0.262 0.184 0.153 0.125 0.254 0.221 0.044 0.21 0.243 
0.263 0.357 0.525 0.38 0.233 0.297 0.258 0.266 0.268 0.276 0.273 0.27 0.268 0.285 0.293 0.27 0.275 0.28 0.272 0.266 0.231 0.241 0.255 0.278 0.218 0.168 0.176 0.222 0.16 0.174 0.122 0.136 0.08 0.092 0.185 0.137 0.154 0.165 0.148 0.239 0.497 0.373 0.396 0.366 0.265 0.319 0.269 0.274 0.305 0.343 0.546 1 0.396 0.283 0.255 0.217 0.211 0.245 0.187 0.271 0.087 0.068 0.066 0.103 0.124 0.081 0.099 0.169 0.175 0.128 0.233 0.235 0.148 0.171 0.261 0.229 0.302 0.258 0.262 0.239 0.271 0.268 0.272 0.21 0.177 0.178 0.165 0.158 0.271 0.212 0.157 0.221 0.221 0.166 0.136 0.202 0.199 0.181 0.186 0.222 0.19 0.116 0.185 0.19 0.159 0.193 0.152 0.168 0.243 0.271 0.25 0.286 0.271 0.276 0.297 0.286 0.255 0.239 0.236 0.174 0.1 0.116 0.145 0.163 0.195 0.15 0.175 0.123 0.137 0.247 0.183 0.164 0.201 0.258 0.121 0.158 0.204 0.219 0.243 0.233 0.249 0.208 0.213 0.268 0.275 0.287 0.197 0.214 0.174 0.192 0.263 0.264 0.205 0.226 0.3 0.262 0.242 0.28 0.295 0.33 0.228 0.286 0.306 0.286 0.194 0.163 0.162 0.301 0.225 0.053 0.245 0.258 
0.181 0.274 0.324 0.411 0.231 0.343 0.326 0.33 0.334 0.354 0.328 0.347 0.367 0.371 0.379 0.361 0.352 0.365 0.345 0.327 0.27 0.3 0.311 0.326 0.232 0.2 0.198 0.272 0.189 0.226 0.135 0.204 0.107 0.118 0.242 0.174 0.202 0.205 0.173 0.25 0.311 0.389 0.343 0.474 0.317 0.41 0.332 0.332 0.315 0.297 0.425 0.408 1 0.427 0.368 0.273 0.271 0.29 0.234 0.358 0.141 0.09 0.082 0.141 0.158 0.102 0.129 0.217 0.191 0.153 0.278 0.279 0.166 0.185 0.322 0.256 0.383 0.336 0.335 0.328 0.361 0.356 0.362 0.291 0.225 0.257 0.205 0.179 0.345 0.298 0.204 0.281 0.271 0.236 0.174 0.259 0.273 0.243 0.229 0.252 0.253 0.185 0.22 0.232 0.196 0.248 0.186 0.235 0.305 0.327 0.341 0.347 0.327 0.349 0.369 0.376 0.335 0.289 0.293 0.205 0.131 0.148 0.193 0.187 0.249 0.2 0.211 0.146 0.188 0.327 0.215 0.193 0.249 0.315 0.147 0.207 0.262 0.272 0.292 0.263 0.308 0.257 0.288 0.357 0.352 0.366 0.28 0.293 0.253 0.248 0.314 0.321 0.273 0.296 0.364 0.342 0.298 0.342 0.375 0.429 0.29 0.342 0.359 0.32 0.239 0.201 0.209 0.383 0.316 0.06 0.33 0.34 
0.079 0.161 0.208 0.225 0.179 0.225 0.195 0.188 0.19 0.198 0.192 0.194 0.207 0.202 0.213 0.195 0.193 0.196 0.189 0.204 0.158 0.16 0.19 0.188 0.146 0.123 0.117 0.132 0.113 0.111 0.073 0.106 0.051 0.059 0.14 0.09 0.125 0.118 0.106 0.148 0.17 0.175 0.14 0.169 0.126 0.166 0.152 0.136 0.143 0.131 0.192 0.172 0.279 1 0.286 0.162 0.155 0.169 0.12 0.176 0.063 0.048 0.035 0.066 0.082 0.049 0.064 0.122 0.124 0.099 0.175 0.171 0.098 0.134 0.204 0.158 0.219 0.192 0.175 0.177 0.188 0.176 0.194 0.14 0.112 0.142 0.124 0.11 0.191 0.144 0.111 0.151 0.15 0.121 0.101 0.134 0.15 0.126 0.128 0.155 0.133 0.092 0.131 0.127 0.113 0.136 0.107 0.136 0.173 0.184 0.189 0.203 0.187 0.192 0.201 0.203 0.187 0.159 0.144 0.102 0.062 0.073 0.103 0.101 0.14 0.095 0.121 0.078 0.105 0.182 0.124 0.11 0.142 0.173 0.065 0.11 0.139 0.148 0.171 0.142 0.169 0.144 0.173 0.198 0.195 0.199 0.135 0.152 0.142 0.146 0.173 0.184 0.144 0.157 0.199 0.182 0.163 0.203 0.203 0.204 0.137 0.191 0.193 0.157 0.11 0.115 0.106 0.211 0.171 0.032 0.175 0.19 
0.143 0.219 0.276 0.371 0.31 0.534 0.506 0.56 0.54 0.558 0.52 0.523 0.539 0.552 0.573 0.557 0.564 0.558 0.529 0.591 0.469 0.465 0.536 0.508 0.408 0.341 0.336 0.41 0.313 0.334 0.221 0.293 0.188 0.181 0.398 0.295 0.357 0.357 0.283 0.427 0.258 0.296 0.231 0.261 0.235 0.362 0.305 0.287 0.275 0.239 0.323 0.294 0.371 0.405 1 0.525 0.452 0.505 0.399 0.539 0.177 0.132 0.142 0.199 0.235 0.153 0.178 0.326 0.326 0.274 0.466 0.446 0.254 0.294 0.476 0.359 0.546 0.498 0.514 0.485 0.543 0.516 0.528 0.388 0.34 0.371 0.304 0.255 0.511 0.417 0.29 0.409 0.396 0.332 0.267 0.385 0.377 0.35 0.351 0.407 0.352 0.231 0.328 0.356 0.301 0.348 0.273 0.323 0.432 0.455 0.452 0.523 0.477 0.52 0.561 0.549 0.491 0.445 0.439 0.308 0.182 0.228 0.276 0.289 0.367 0.262 0.317 0.222 0.278 0.45 0.322 0.28 0.346 0.442 0.207 0.308 0.372 0.379 0.405 0.382 0.44 0.354 0.424 0.523 0.537 0.555 0.39 0.427 0.383 0.373 0.493 0.499 0.376 0.417 0.554 0.528 0.383 0.503 0.55 0.483 0.384 0.458 0.471 0.361 0.281 0.266 0.273 0.593 0.431 0.102 0.484 0.472 
0.132 0.196 0.223 0.334 0.286 0.452 0.596 0.575 0.586 0.586 0.518 0.516 0.536 0.552 0.585 0.57 0.563 0.553 0.529 0.476 0.413 0.439 0.423 0.379 0.319 0.294 0.31 0.402 0.297 0.332 0.249 0.283 0.18 0.183 0.465 0.368 0.502 0.462 0.355 0.333 0.216 0.252 0.191 0.258 0.22 0.347 0.287 0.274 0.251 0.204 0.302 0.233 0.288 0.282 0.498 1 0.588 0.612 0.442 0.551 0.202 0.148 0.153 0.254 0.276 0.189 0.228 0.356 0.324 0.287 0.532 0.489 0.239 0.304 0.504 0.372 0.532 0.505 0.515 0.474 0.54 0.528 0.537 0.399 0.335 0.381 0.305 0.281 0.518 0.398 0.297 0.404 0.41 0.355 0.276 0.426 0.411 0.385 0.368 0.44 0.377 0.285 0.36 0.374 0.302 0.374 0.304 0.345 0.451 0.457 0.485 0.529 0.484 0.513 0.546 0.538 0.479 0.427 0.428 0.307 0.179 0.202 0.286 0.287 0.377 0.269 0.328 0.226 0.272 0.464 0.333 0.3 0.347 0.442 0.213 0.305 0.385 0.392 0.427 0.404 0.456 0.4 0.427 0.525 0.525 0.563 0.378 0.404 0.359 0.359 0.48 0.458 0.373 0.412 0.53 0.458 0.354 0.482 0.534 0.44 0.319 0.451 0.44 0.324 0.276 0.291 0.293 0.633 0.438 0.105 0.496 0.503 
0.089 0.139 0.175 0.238 0.178 0.325 0.403 0.418 0.422 0.444 0.401 0.398 0.431 0.438 0.457 0.438 0.518 0.453 0.407 0.388 0.325 0.322 0.325 0.289 0.25 0.207 0.221 0.325 0.24 0.278 0.194 0.233 0.141 0.158 0.426 0.298 0.401 0.464 0.301 0.311 0.161 0.184 0.159 0.186 0.155 0.234 0.198 0.182 0.16 0.147 0.213 0.182 0.201 0.187 0.327 0.454 1 0.506 0.347 0.42 0.152 0.13 0.11 0.202 0.2 0.164 0.185 0.282 0.266 0.219 0.386 0.356 0.186 0.205 0.353 0.258 0.382 0.372 0.376 0.365 0.42 0.4 0.415 0.298 0.258 0.288 0.229 0.202 0.404 0.303 0.207 0.323 0.305 0.255 0.203 0.312 0.301 0.268 0.286 0.316 0.28 0.188 0.281 0.274 0.24 0.267 0.208 0.231 0.322 0.328 0.344 0.378 0.355 0.394 0.418 0.421 0.379 0.321 0.331 0.226 0.133 0.16 0.237 0.212 0.293 0.228 0.237 0.161 0.201 0.347 0.242 0.198 0.252 0.32 0.145 0.206 0.267 0.269 0.299 0.291 0.342 0.294 0.318 0.405 0.41 0.438 0.322 0.322 0.288 0.277 0.357 0.361 0.281 0.287 0.381 0.332 0.259 0.357 0.368 0.315 0.232 0.32 0.322 0.233 0.197 0.194 0.231 0.579 0.32 0.078 0.398 0.366 
0.104 0.171 0.21 0.272 0.27 0.439 0.579 0.583 0.618 0.623 0.557 0.582 0.591 0.601 0.623 0.608 0.594 0.577 0.555 0.469 0.404 0.436 0.436 0.364 0.312 0.265 0.295 0.422 0.292 0.354 0.255 0.322 0.171 0.176 0.441 0.353 0.42 0.392 0.256 0.309 0.184 0.257 0.18 0.223 0.186 0.276 0.244 0.208 0.195 0.18 0.238 0.207 0.272 0.251 0.425 0.542 0.541 1 0.576 0.63 0.216 0.151 0.16 0.276 0.28 0.207 0.232 0.393 0.349 0.311 0.577 0.509 0.276 0.313 0.495 0.359 0.523 0.504 0.506 0.501 0.571 0.547 0.573 0.436 0.349 0.401 0.314 0.271 0.555 0.42 0.315 0.428 0.433 0.358 0.278 0.457 0.426 0.38 0.394 0.435 0.395 0.281 0.379 0.389 0.319 0.366 0.302 0.339 0.453 0.435 0.493 0.522 0.51 0.547 0.576 0.586 0.524 0.471 0.457 0.305 0.17 0.207 0.279 0.31 0.378 0.267 0.326 0.238 0.298 0.494 0.358 0.317 0.374 0.483 0.235 0.328 0.402 0.418 0.444 0.403 0.485 0.384 0.433 0.543 0.556 0.584 0.393 0.417 0.357 0.38 0.471 0.454 0.355 0.391 0.534 0.464 0.348 0.477 0.51 0.383 0.301 0.421 0.412 0.288 0.248 0.252 0.306 0.651 0.448 0.111 0.523 0.519 
0.08 0.134 0.146 0.206 0.195 0.289 0.372 0.377 0.393 0.429 0.42 0.463 0.43 0.42 0.434 0.419 0.427 0.409 0.366 0.336 0.289 0.295 0.291 0.264 0.22 0.203 0.206 0.298 0.229 0.276 0.206 0.24 0.164 0.186 0.426 0.355 0.318 0.28 0.19 0.203 0.123 0.152 0.125 0.154 0.128 0.207 0.17 0.166 0.149 0.142 0.185 0.141 0.176 0.181 0.277 0.323 0.345 0.481 1 0.611 0.222 0.139 0.169 0.295 0.238 0.155 0.201 0.263 0.215 0.184 0.345 0.323 0.184 0.207 0.325 0.263 0.361 0.348 0.319 0.331 0.377 0.368 0.397 0.291 0.261 0.291 0.251 0.206 0.389 0.302 0.232 0.306 0.291 0.253 0.208 0.284 0.283 0.268 0.265 0.294 0.263 0.171 0.245 0.245 0.198 0.243 0.188 0.242 0.291 0.298 0.319 0.348 0.348 0.376 0.402 0.405 0.369 0.311 0.336 0.238 0.144 0.172 0.192 0.222 0.269 0.181 0.227 0.156 0.196 0.34 0.222 0.207 0.268 0.336 0.159 0.22 0.271 0.273 0.289 0.274 0.327 0.268 0.3 0.382 0.383 0.401 0.294 0.308 0.246 0.259 0.325 0.327 0.254 0.274 0.36 0.307 0.241 0.336 0.343 0.285 0.227 0.294 0.29 0.235 0.209 0.196 0.222 0.514 0.318 0.076 0.385 0.337 
0.085 0.136 0.161 0.218 0.186 0.309 0.377 0.412 0.46 0.564 0.567 0.661 0.546 0.519 0.529 0.522 0.489 0.495 0.446 0.393 0.362 0.383 0.336 0.303 0.267 0.244 0.278 0.341 0.239 0.305 0.2 0.264 0.139 0.157 0.352 0.277 0.3 0.272 0.182 0.215 0.145 0.189 0.14 0.18 0.154 0.248 0.203 0.184 0.177 0.148 0.196 0.164 0.198 0.192 0.313 0.341 0.361 0.425 0.504 1 0.274 0.172 0.158 0.211 0.219 0.147 0.197 0.291 0.256 0.201 0.363 0.36 0.205 0.227 0.362 0.261 0.405 0.387 0.418 0.404 0.471 0.474 0.486 0.353 0.315 0.361 0.291 0.237 0.487 0.37 0.287 0.382 0.356 0.289 0.211 0.35 0.335 0.301 0.285 0.329 0.304 0.211 0.265 0.277 0.228 0.261 0.223 0.26 0.356 0.356 0.38 0.413 0.412 0.435 0.476 0.492 0.46 0.383 0.39 0.273 0.164 0.186 0.251 0.274 0.322 0.241 0.288 0.187 0.229 0.411 0.282 0.232 0.31 0.382 0.194 0.265 0.316 0.324 0.342 0.331 0.398 0.31 0.365 0.459 0.465 0.492 0.343 0.359 0.298 0.298 0.395 0.402 0.307 0.329 0.437 0.379 0.281 0.393 0.402 0.323 0.244 0.343 0.347 0.248 0.212 0.199 0.24 0.539 0.347 0.094 0.453 0.401 
0.047 0.079 0.094 0.135 0.107 0.194 0.227 0.264 0.267 0.311 0.315 0.363 0.319 0.3 0.316 0.307 0.298 0.286 0.267 0.244 0.217 0.24 0.231 0.189 0.162 0.144 0.165 0.217 0.156 0.181 0.129 0.179 0.11 0.126 0.247 0.198 0.199 0.181 0.142 0.154 0.091 0.115 0.08 0.101 0.087 0.146 0.118 0.105 0.096 0.079 0.122 0.089 0.118 0.116 0.19 0.227 0.23 0.252 0.298 0.546 1 0.339 0.302 0.254 0.235 0.157 0.134 0.212 0.158 0.143 0.228 0.228 0.132 0.13 0.209 0.155 0.248 0.243 0.248 0.237 0.286 0.274 0.281 0.222 0.177 0.213 0.163 0.151 0.283 0.215 0.147 0.209 0.207 0.176 0.124 0.203 0.206 0.184 0.173 0.2 0.19 0.125 0.174 0.181 0.133 0.167 0.134 0.159 0.213 0.216 0.225 0.243 0.239 0.259 0.289 0.293 0.265 0.235 0.234 0.161 0.1 0.113 0.138 0.149 0.207 0.145 0.179 0.119 0.143 0.248 0.174 0.159 0.181 0.222 0.11 0.165 0.197 0.207 0.209 0.206 0.235 0.188 0.213 0.264 0.29 0.302 0.22 0.213 0.2 0.179 0.242 0.247 0.192 0.194 0.263 0.227 0.172 0.237 0.236 0.191 0.145 0.214 0.208 0.149 0.124 0.14 0.16 0.33 0.207 0.053 0.271 0.228 
0.036 0.049 0.066 0.092 0.082 0.138 0.163 0.165 0.169 0.196 0.179 0.184 0.178 0.178 0.187 0.181 0.185 0.177 0.163 0.158 0.137 0.138 0.126 0.102 0.105 0.089 0.095 0.134 0.096 0.112 0.064 0.092 0.056 0.061 0.146 0.157 0.14 0.125 0.092 0.082 0.055 0.061 0.057 0.072 0.06 0.092 0.074 0.078 0.071 0.054 0.07 0.057 0.078 0.076 0.128 0.141 0.159 0.173 0.2 0.248 0.307 1 0.405 0.262 0.314 0.19 0.147 0.199 0.142 0.101 0.162 0.172 0.089 0.09 0.146 0.11 0.17 0.153 0.148 0.148 0.182 0.17 0.177 0.125 0.11 0.134 0.1 0.09 0.176 0.139 0.106 0.14 0.141 0.116 0.088 0.156 0.135 0.128 0.146 0.154 0.123 0.086 0.127 0.119 0.095 0.11 0.082 0.112 0.14 0.142 0.151 0.158 0.161 0.171 0.176 0.18 0.157 0.138 0.148 0.098 0.055 0.064 0.08 0.089 0.122 0.095 0.104 0.073 0.095 0.147 0.102 0.094 0.119 0.156 0.075 0.092 0.126 0.117 0.138 0.131 0.145 0.123 0.136 0.171 0.17 0.176 0.126 0.127 0.104 0.114 0.147 0.146 0.109 0.12 0.157 0.132 0.104 0.144 0.158 0.116 0.087 0.126 0.128 0.093 0.077 0.077 0.097 0.206 0.129 0.033 0.159 0.159 
0.028 0.044 0.051 0.082 0.074 0.113 0.136 0.134 0.144 0.158 0.152 0.173 0.162 0.163 0.16 0.155 0.156 0.156 0.14 0.121 0.104 0.116 0.108 0.087 0.077 0.067 0.071 0.114 0.077 0.097 0.071 0.081 0.056 0.065 0.154 0.19 0.14 0.103 0.07 0.082 0.045 0.054 0.038 0.051 0.045 0.08 0.07 0.064 0.058 0.041 0.06 0.047 0.052 0.062 0.093 0.123 0.123 0.15 0.201 0.228 0.271 0.403 1 0.332 0.271 0.181 0.153 0.134 0.103 0.079 0.137 0.135 0.073 0.097 0.138 0.099 0.141 0.131 0.13 0.136 0.148 0.15 0.149 0.12 0.103 0.108 0.091 0.069 0.148 0.115 0.077 0.113 0.111 0.106 0.079 0.117 0.115 0.109 0.108 0.117 0.098 0.078 0.095 0.097 0.082 0.093 0.077 0.09 0.117 0.123 0.13 0.137 0.133 0.135 0.151 0.159 0.143 0.126 0.131 0.103 0.059 0.078 0.094 0.087 0.107 0.079 0.087 0.068 0.076 0.126 0.092 0.074 0.088 0.118 0.055 0.078 0.107 0.101 0.111 0.113 0.122 0.111 0.121 0.141 0.147 0.155 0.109 0.114 0.097 0.111 0.123 0.124 0.102 0.11 0.148 0.117 0.101 0.132 0.141 0.105 0.089 0.118 0.113 0.089 0.073 0.067 0.077 0.188 0.125 0.023 0.141 0.133 
0.049 0.101 0.118 0.174 0.16 0.236 0.304 0.304 0.319 0.35 0.344 0.353 0.361 0.35 0.357 0.336 0.348 0.343 0.326 0.276 0.234 0.254 0.248 0.211 0.176 0.163 0.184 0.242 0.181 0.201 0.141 0.196 0.124 0.137 0.38 0.467 0.345 0.249 0.138 0.165 0.1 0.131 0.095 0.127 0.092 0.173 0.152 0.136 0.128 0.107 0.146 0.118 0.14 0.134 0.214 0.278 0.297 0.346 0.499 0.44 0.317 0.326 0.419 1 0.498 0.377 0.369 0.308 0.233 0.173 0.286 0.303 0.172 0.169 0.285 0.198 0.297 0.296 0.286 0.285 0.325 0.311 0.332 0.251 0.212 0.228 0.181 0.171 0.312 0.232 0.17 0.247 0.247 0.228 0.168 0.263 0.268 0.236 0.253 0.268 0.242 0.169 0.231 0.233 0.188 0.225 0.175 0.199 0.274 0.26 0.29 0.29 0.293 0.291 0.329 0.336 0.306 0.262 0.269 0.194 0.113 0.139 0.176 0.165 0.23 0.167 0.196 0.149 0.168 0.282 0.2 0.184 0.214 0.277 0.111 0.184 0.256 0.237 0.26 0.243 0.274 0.214 0.25 0.315 0.309 0.341 0.227 0.24 0.215 0.216 0.279 0.265 0.212 0.23 0.295 0.259 0.19 0.254 0.29 0.211 0.176 0.245 0.239 0.171 0.148 0.153 0.184 0.451 0.27 0.057 0.305 0.306 
0.05 0.081 0.097 0.124 0.115 0.173 0.203 0.208 0.229 0.234 0.211 0.207 0.213 0.22 0.228 0.215 0.208 0.211 0.204 0.186 0.16 0.159 0.152 0.151 0.114 0.099 0.107 0.148 0.111 0.128 0.096 0.124 0.081 0.085 0.191 0.205 0.196 0.156 0.1 0.111 0.074 0.107 0.074 0.101 0.083 0.134 0.124 0.106 0.1 0.085 0.117 0.075 0.101 0.102 0.165 0.191 0.18 0.22 0.225 0.243 0.142 0.241 0.231 0.318 1 0.482 0.315 0.319 0.2 0.158 0.252 0.256 0.127 0.133 0.208 0.146 0.223 0.214 0.192 0.187 0.206 0.206 0.204 0.153 0.118 0.151 0.115 0.105 0.21 0.161 0.12 0.181 0.182 0.137 0.114 0.213 0.179 0.167 0.205 0.203 0.166 0.131 0.189 0.167 0.141 0.149 0.123 0.143 0.195 0.195 0.208 0.207 0.191 0.201 0.217 0.212 0.187 0.162 0.164 0.123 0.067 0.079 0.099 0.098 0.141 0.104 0.117 0.078 0.101 0.18 0.121 0.122 0.143 0.189 0.079 0.127 0.147 0.157 0.175 0.165 0.169 0.145 0.15 0.201 0.203 0.208 0.149 0.163 0.136 0.137 0.172 0.18 0.142 0.151 0.203 0.172 0.139 0.173 0.202 0.168 0.127 0.18 0.18 0.138 0.112 0.105 0.114 0.25 0.196 0.041 0.189 0.218 
0.025 0.045 0.05 0.068 0.073 0.101 0.125 0.121 0.132 0.135 0.128 0.139 0.139 0.135 0.137 0.13 0.132 0.125 0.119 0.109 0.104 0.103 0.091 0.081 0.081 0.067 0.066 0.084 0.068 0.076 0.048 0.072 0.043 0.053 0.131 0.135 0.158 0.114 0.072 0.077 0.045 0.054 0.043 0.051 0.053 0.063 0.059 0.056 0.048 0.039 0.059 0.048 0.056 0.06 0.102 0.123 0.123 0.141 0.137 0.145 0.079 0.119 0.099 0.205 0.426 1 0.331 0.186 0.127 0.095 0.143 0.152 0.08 0.088 0.121 0.086 0.125 0.125 0.11 0.109 0.127 0.133 0.131 0.099 0.083 0.101 0.087 0.067 0.127 0.105 0.065 0.106 0.106 0.093 0.076 0.115 0.109 0.106 0.119 0.118 0.102 0.075 0.107 0.104 0.082 0.097 0.067 0.093 0.126 0.113 0.124 0.121 0.116 0.125 0.134 0.132 0.119 0.102 0.11 0.081 0.042 0.055 0.07 0.079 0.09 0.071 0.082 0.056 0.069 0.112 0.087 0.075 0.078 0.104 0.045 0.076 0.085 0.093 0.103 0.093 0.115 0.087 0.103 0.123 0.119 0.122 0.08 0.091 0.083 0.072 0.101 0.102 0.082 0.09 0.119 0.102 0.076 0.111 0.12 0.094 0.074 0.109 0.098 0.066 0.057 0.061 0.06 0.156 0.114 0.028 0.119 0.132 
0.053 0.072 0.085 0.131 0.128 0.186 0.252 0.241 0.265 0.27 0.253 0.256 0.253 0.263 0.273 0.258 0.25 0.253 0.235 0.211 0.179 0.191 0.173 0.163 0.15 0.132 0.137 0.182 0.137 0.148 0.094 0.132 0.085 0.102 0.249 0.253 0.337 0.201 0.124 0.137 0.084 0.101 0.09 0.112 0.093 0.145 0.119 0.109 0.108 0.076 0.114 0.093 0.12 0.12 0.196 0.254 0.247 0.271 0.277 0.281 0.133 0.168 0.159 0.316 0.403 0.511 1 0.323 0.226 0.22 0.281 0.274 0.14 0.148 0.237 0.169 0.243 0.233 0.23 0.213 0.245 0.24 0.253 0.186 0.155 0.18 0.141 0.115 0.245 0.199 0.146 0.206 0.195 0.172 0.147 0.224 0.21 0.196 0.231 0.227 0.187 0.144 0.219 0.191 0.155 0.178 0.136 0.158 0.211 0.208 0.23 0.235 0.219 0.242 0.257 0.258 0.234 0.196 0.186 0.148 0.078 0.1 0.134 0.136 0.177 0.124 0.156 0.117 0.125 0.211 0.161 0.137 0.17 0.203 0.095 0.161 0.185 0.198 0.202 0.189 0.203 0.167 0.198 0.245 0.241 0.25 0.179 0.19 0.162 0.173 0.214 0.208 0.153 0.182 0.228 0.201 0.156 0.211 0.227 0.188 0.151 0.192 0.191 0.152 0.128 0.124 0.134 0.311 0.217 0.049 0.228 0.249 
0.124 0.198 0.212 0.32 0.303 0.414 0.5 0.499 0.554 0.582 0.528 0.517 0.547 0.544 0.545 0.527 0.518 0.515 0.485 0.445 0.365 0.41 0.385 0.329 0.294 0.268 0.271 0.393 0.284 0.326 0.226 0.278 0.161 0.161 0.385 0.314 0.361 0.32 0.206 0.269 0.164 0.218 0.187 0.242 0.23 0.328 0.268 0.256 0.232 0.195 0.294 0.212 0.248 0.229 0.371 0.415 0.406 0.507 0.42 0.534 0.211 0.248 0.221 0.319 0.596 0.383 0.406 1 0.608 0.431 0.642 0.68 0.365 0.382 0.552 0.4 0.56 0.541 0.481 0.471 0.505 0.514 0.512 0.372 0.336 0.373 0.328 0.289 0.514 0.424 0.313 0.455 0.443 0.4 0.353 0.579 0.484 0.463 0.562 0.536 0.442 0.342 0.49 0.476 0.39 0.41 0.312 0.356 0.51 0.494 0.523 0.509 0.483 0.506 0.54 0.528 0.47 0.41 0.414 0.297 0.18 0.203 0.26 0.275 0.378 0.284 0.323 0.245 0.299 0.464 0.343 0.288 0.369 0.473 0.224 0.323 0.403 0.417 0.444 0.398 0.452 0.382 0.427 0.52 0.495 0.518 0.369 0.395 0.336 0.343 0.452 0.419 0.34 0.376 0.496 0.422 0.333 0.471 0.52 0.408 0.318 0.436 0.446 0.339 0.276 0.269 0.276 0.551 0.497 0.097 0.47 0.569 
0.072 0.113 0.125 0.192 0.17 0.255 0.315 0.306 0.335 0.356 0.312 0.308 0.307 0.327 0.336 0.325 0.321 0.314 0.303 0.261 0.219 0.235 0.221 0.206 0.176 0.162 0.175 0.229 0.164 0.203 0.139 0.162 0.104 0.118 0.246 0.183 0.218 0.184 0.141 0.155 0.098 0.133 0.094 0.133 0.12 0.178 0.156 0.142 0.134 0.12 0.159 0.118 0.153 0.136 0.23 0.281 0.245 0.314 0.267 0.311 0.104 0.108 0.088 0.154 0.247 0.151 0.202 0.419 1 0.393 0.386 0.427 0.278 0.266 0.348 0.218 0.319 0.318 0.31 0.292 0.327 0.309 0.317 0.212 0.194 0.217 0.188 0.17 0.314 0.246 0.179 0.268 0.256 0.248 0.207 0.323 0.298 0.31 0.415 0.323 0.296 0.243 0.35 0.299 0.229 0.245 0.201 0.227 0.305 0.29 0.305 0.307 0.294 0.309 0.324 0.318 0.285 0.247 0.248 0.178 0.111 0.144 0.164 0.168 0.213 0.168 0.183 0.13 0.155 0.275 0.2 0.177 0.224 0.285 0.128 0.197 0.246 0.24 0.261 0.254 0.272 0.214 0.244 0.309 0.313 0.319 0.221 0.24 0.196 0.212 0.272 0.273 0.219 0.215 0.303 0.267 0.214 0.265 0.294 0.244 0.174 0.254 0.26 0.193 0.158 0.177 0.157 0.337 0.307 0.056 0.271 0.353 
0.063 0.1 0.111 0.176 0.166 0.252 0.333 0.311 0.333 0.33 0.299 0.297 0.313 0.32 0.326 0.309 0.307 0.303 0.28 0.244 0.222 0.239 0.234 0.205 0.171 0.152 0.166 0.231 0.162 0.188 0.12 0.156 0.096 0.105 0.241 0.179 0.219 0.202 0.138 0.159 0.111 0.129 0.099 0.136 0.115 0.176 0.154 0.141 0.131 0.099 0.14 0.125 0.141 0.135 0.24 0.296 0.247 0.321 0.245 0.312 0.118 0.106 0.104 0.154 0.212 0.171 0.204 0.318 0.461 1 0.432 0.391 0.313 0.303 0.376 0.243 0.338 0.321 0.295 0.285 0.298 0.306 0.305 0.222 0.186 0.219 0.19 0.159 0.314 0.249 0.177 0.264 0.273 0.239 0.192 0.284 0.283 0.255 0.306 0.296 0.268 0.208 0.299 0.276 0.234 0.263 0.195 0.23 0.295 0.295 0.292 0.309 0.29 0.295 0.317 0.313 0.27 0.244 0.233 0.169 0.099 0.127 0.156 0.177 0.209 0.144 0.186 0.134 0.17 0.283 0.193 0.181 0.229 0.276 0.141 0.218 0.274 0.26 0.283 0.239 0.262 0.226 0.236 0.298 0.288 0.302 0.212 0.212 0.177 0.183 0.257 0.246 0.211 0.232 0.306 0.246 0.205 0.277 0.306 0.242 0.198 0.257 0.252 0.181 0.15 0.162 0.167 0.338 0.29 0.065 0.279 0.331 
0.126 0.214 0.251 0.354 0.33 0.517 0.666 0.622 0.688 0.69 0.606 0.619 0.606 0.621 0.646 0.636 0.589 0.594 0.565 0.53 0.441 0.472 0.471 0.404 0.324 0.299 0.319 0.44 0.319 0.357 0.244 0.32 0.191 0.186 0.435 0.338 0.417 0.362 0.28 0.332 0.212 0.282 0.217 0.263 0.197 0.332 0.291 0.275 0.245 0.206 0.292 0.23 0.311 0.275 0.472 0.59 0.498 0.671 0.479 0.617 0.205 0.189 0.177 0.252 0.372 0.247 0.281 0.556 0.514 0.475 1 0.781 0.398 0.472 0.682 0.461 0.645 0.629 0.564 0.575 0.623 0.602 0.616 0.452 0.39 0.45 0.382 0.333 0.612 0.492 0.364 0.523 0.505 0.426 0.338 0.578 0.541 0.486 0.525 0.577 0.51 0.346 0.524 0.517 0.421 0.475 0.364 0.431 0.572 0.56 0.581 0.601 0.578 0.604 0.629 0.622 0.536 0.451 0.468 0.332 0.183 0.228 0.317 0.312 0.42 0.332 0.37 0.273 0.325 0.544 0.395 0.366 0.449 0.547 0.247 0.379 0.476 0.478 0.504 0.469 0.512 0.408 0.466 0.586 0.59 0.61 0.435 0.451 0.384 0.398 0.514 0.515 0.413 0.433 0.59 0.502 0.397 0.552 0.608 0.47 0.37 0.519 0.517 0.354 0.341 0.339 0.299 0.648 0.558 0.116 0.545 0.637 
0.118 0.184 0.213 0.319 0.301 0.436 0.576 0.541 0.609 0.612 0.551 0.543 0.564 0.577 0.585 0.566 0.553 0.545 0.502 0.444 0.383 0.426 0.415 0.357 0.312 0.285 0.307 0.377 0.277 0.315 0.218 0.276 0.172 0.164 0.393 0.289 0.34 0.322 0.221 0.259 0.19 0.23 0.178 0.217 0.205 0.328 0.283 0.233 0.245 0.2 0.27 0.219 0.257 0.231 0.41 0.475 0.424 0.544 0.402 0.557 0.178 0.167 0.148 0.233 0.34 0.232 0.262 0.548 0.544 0.419 0.699 1 0.437 0.401 0.636 0.43 0.604 0.599 0.525 0.491 0.552 0.555 0.548 0.397 0.338 0.388 0.325 0.296 0.544 0.436 0.316 0.454 0.443 0.427 0.332 0.514 0.512 0.485 0.572 0.615 0.491 0.399 0.574 0.531 0.405 0.458 0.335 0.43 0.566 0.547 0.55 0.56 0.509 0.546 0.577 0.566 0.508 0.424 0.429 0.304 0.177 0.224 0.294 0.282 0.368 0.295 0.338 0.252 0.293 0.51 0.363 0.322 0.386 0.486 0.23 0.347 0.443 0.433 0.473 0.43 0.474 0.412 0.416 0.544 0.525 0.544 0.393 0.414 0.36 0.364 0.463 0.445 0.365 0.407 0.542 0.459 0.365 0.51 0.553 0.431 0.343 0.479 0.484 0.335 0.288 0.31 0.258 0.586 0.559 0.108 0.475 0.614 
0.087 0.151 0.166 0.262 0.266 0.345 0.407 0.385 0.403 0.413 0.387 0.384 0.4 0.411 0.411 0.394 0.382 0.394 0.374 0.341 0.266 0.31 0.302 0.251 0.215 0.196 0.207 0.282 0.207 0.233 0.153 0.193 0.106 0.113 0.282 0.2 0.237 0.228 0.183 0.213 0.146 0.17 0.151 0.188 0.163 0.236 0.218 0.208 0.192 0.163 0.222 0.17 0.193 0.209 0.301 0.322 0.287 0.373 0.266 0.382 0.133 0.122 0.11 0.171 0.253 0.186 0.204 0.379 0.474 0.388 0.447 0.542 1 0.494 0.563 0.345 0.448 0.423 0.364 0.362 0.389 0.386 0.384 0.298 0.245 0.284 0.244 0.221 0.393 0.316 0.235 0.321 0.331 0.306 0.242 0.378 0.376 0.348 0.429 0.423 0.372 0.298 0.522 0.451 0.35 0.368 0.279 0.321 0.412 0.396 0.394 0.4 0.387 0.393 0.414 0.397 0.356 0.308 0.322 0.232 0.134 0.156 0.196 0.216 0.259 0.206 0.223 0.173 0.213 0.352 0.254 0.229 0.275 0.352 0.158 0.248 0.311 0.309 0.332 0.309 0.338 0.267 0.302 0.399 0.386 0.399 0.266 0.288 0.244 0.257 0.344 0.336 0.265 0.292 0.384 0.342 0.26 0.363 0.407 0.331 0.238 0.336 0.362 0.251 0.2 0.22 0.189 0.415 0.401 0.081 0.344 0.453 
0.087 0.126 0.165 0.216 0.293 0.296 0.357 0.303 0.334 0.342 0.305 0.304 0.315 0.318 0.339 0.313 0.32 0.313 0.3 0.284 0.242 0.235 0.258 0.225 0.192 0.149 0.183 0.225 0.175 0.185 0.125 0.143 0.09 0.098 0.238 0.176 0.204 0.179 0.125 0.161 0.124 0.147 0.13 0.159 0.142 0.209 0.184 0.171 0.162 0.129 0.177 0.144 0.156 0.173 0.255 0.297 0.253 0.313 0.245 0.319 0.101 0.084 0.08 0.129 0.169 0.114 0.127 0.242 0.282 0.276 0.352 0.359 0.342 1 0.667 0.327 0.378 0.33 0.299 0.275 0.299 0.303 0.3 0.217 0.181 0.226 0.174 0.168 0.303 0.252 0.167 0.25 0.244 0.199 0.183 0.277 0.273 0.248 0.273 0.307 0.255 0.207 0.308 0.31 0.228 0.246 0.196 0.239 0.314 0.319 0.321 0.323 0.271 0.305 0.333 0.317 0.276 0.235 0.248 0.172 0.096 0.12 0.151 0.173 0.209 0.153 0.183 0.123 0.155 0.261 0.19 0.183 0.216 0.263 0.121 0.178 0.231 0.219 0.251 0.246 0.268 0.22 0.248 0.31 0.308 0.32 0.214 0.236 0.189 0.204 0.274 0.258 0.235 0.228 0.311 0.276 0.233 0.299 0.341 0.285 0.223 0.291 0.296 0.212 0.174 0.183 0.159 0.35 0.306 0.06 0.28 0.342 
0.082 0.144 0.179 0.248 0.296 0.323 0.409 0.358 0.385 0.382 0.352 0.359 0.362 0.362 0.373 0.355 0.352 0.35 0.333 0.307 0.256 0.274 0.27 0.245 0.205 0.174 0.193 0.245 0.187 0.215 0.145 0.191 0.097 0.096 0.257 0.199 0.23 0.221 0.16 0.182 0.135 0.168 0.134 0.169 0.15 0.225 0.193 0.176 0.177 0.144 0.206 0.157 0.193 0.19 0.282 0.309 0.276 0.335 0.262 0.349 0.121 0.09 0.09 0.15 0.184 0.134 0.154 0.261 0.268 0.242 0.373 0.363 0.273 0.45 1 0.437 0.479 0.387 0.329 0.325 0.359 0.348 0.358 0.245 0.222 0.244 0.198 0.183 0.354 0.292 0.203 0.286 0.279 0.243 0.197 0.321 0.314 0.291 0.295 0.333 0.276 0.22 0.304 0.338 0.266 0.286 0.216 0.27 0.368 0.375 0.364 0.366 0.337 0.35 0.368 0.354 0.311 0.267 0.276 0.196 0.114 0.151 0.181 0.194 0.24 0.186 0.217 0.164 0.198 0.329 0.242 0.213 0.264 0.32 0.162 0.229 0.271 0.263 0.289 0.299 0.307 0.254 0.262 0.34 0.339 0.353 0.234 0.24 0.216 0.235 0.302 0.288 0.243 0.267 0.346 0.314 0.231 0.333 0.377 0.308 0.244 0.333 0.351 0.231 0.196 0.196 0.176 0.368 0.34 0.082 0.302 0.392 
0.118 0.202 0.249 0.33 0.474 0.42 0.437 0.417 0.44 0.454 0.417 0.425 0.432 0.444 0.452 0.43 0.421 0.417 0.4 0.352 0.295 0.343 0.321 0.282 0.251 0.223 0.242 0.314 0.232 0.241 0.15 0.23 0.127 0.137 0.315 0.228 0.264 0.231 0.185 0.235 0.181 0.207 0.167 0.219 0.196 0.285 0.269 0.256 0.242 0.191 0.271 0.217 0.243 0.239 0.335 0.336 0.315 0.376 0.306 0.424 0.156 0.126 0.101 0.158 0.216 0.152 0.177 0.303 0.306 0.231 0.406 0.413 0.253 0.394 0.671 1 0.734 0.478 0.404 0.391 0.435 0.442 0.423 0.331 0.28 0.294 0.271 0.217 0.428 0.338 0.235 0.335 0.356 0.301 0.224 0.343 0.368 0.327 0.316 0.392 0.348 0.255 0.311 0.351 0.292 0.321 0.256 0.323 0.439 0.491 0.437 0.456 0.401 0.426 0.45 0.438 0.385 0.348 0.354 0.243 0.141 0.162 0.243 0.266 0.312 0.237 0.28 0.198 0.235 0.394 0.29 0.249 0.31 0.394 0.187 0.283 0.344 0.359 0.372 0.348 0.385 0.313 0.355 0.419 0.425 0.428 0.315 0.313 0.274 0.264 0.374 0.365 0.283 0.331 0.441 0.37 0.287 0.429 0.479 0.388 0.292 0.42 0.482 0.334 0.25 0.26 0.213 0.443 0.414 0.075 0.376 0.457 
0.118 0.185 0.213 0.322 0.32 0.427 0.463 0.432 0.462 0.451 0.419 0.406 0.439 0.446 0.466 0.43 0.42 0.437 0.415 0.369 0.301 0.34 0.326 0.295 0.238 0.222 0.23 0.313 0.223 0.259 0.174 0.233 0.136 0.14 0.296 0.211 0.248 0.227 0.179 0.234 0.147 0.203 0.171 0.212 0.198 0.301 0.268 0.255 0.234 0.17 0.241 0.182 0.242 0.243 0.358 0.349 0.325 0.383 0.302 0.417 0.15 0.111 0.089 0.162 0.196 0.121 0.142 0.295 0.28 0.214 0.388 0.416 0.249 0.303 0.514 0.511 1 0.52 0.439 0.403 0.44 0.437 0.443 0.339 0.267 0.316 0.259 0.228 0.422 0.345 0.253 0.343 0.352 0.307 0.23 0.366 0.377 0.343 0.343 0.402 0.367 0.238 0.324 0.351 0.299 0.356 0.294 0.337 0.445 0.51 0.47 0.465 0.418 0.44 0.469 0.457 0.399 0.358 0.359 0.254 0.126 0.166 0.231 0.232 0.316 0.23 0.285 0.211 0.239 0.409 0.299 0.261 0.321 0.417 0.201 0.281 0.347 0.346 0.4 0.37 0.398 0.326 0.352 0.442 0.429 0.441 0.323 0.334 0.268 0.292 0.365 0.364 0.289 0.332 0.44 0.374 0.324 0.445 0.53 0.414 0.322 0.467 0.515 0.327 0.291 0.286 0.224 0.457 0.426 0.088 0.384 0.49 
0.129 0.222 0.254 0.391 0.356 0.557 0.683 0.643 0.667 0.665 0.618 0.621 0.645 0.665 0.688 0.652 0.627 0.63 0.616 0.555 0.469 0.512 0.486 0.426 0.379 0.327 0.364 0.475 0.346 0.397 0.265 0.343 0.219 0.224 0.473 0.344 0.405 0.389 0.285 0.321 0.208 0.281 0.226 0.302 0.258 0.398 0.358 0.312 0.285 0.218 0.308 0.243 0.329 0.318 0.482 0.503 0.496 0.568 0.452 0.611 0.218 0.18 0.164 0.264 0.317 0.213 0.247 0.451 0.45 0.351 0.608 0.644 0.381 0.413 0.674 0.504 0.824 1 0.646 0.607 0.651 0.656 0.632 0.477 0.406 0.432 0.386 0.35 0.629 0.53 0.363 0.508 0.517 0.449 0.334 0.517 0.532 0.488 0.506 0.583 0.502 0.358 0.498 0.559 0.429 0.512 0.425 0.494 0.672 0.666 0.692 0.67 0.613 0.641 0.682 0.665 0.575 0.517 0.511 0.379 0.222 0.274 0.339 0.366 0.465 0.341 0.405 0.316 0.34 0.591 0.429 0.389 0.463 0.575 0.299 0.398 0.486 0.487 0.543 0.513 0.577 0.464 0.528 0.646 0.623 0.638 0.444 0.497 0.449 0.452 0.567 0.551 0.444 0.491 0.662 0.532 0.432 0.617 0.685 0.539 0.417 0.592 0.579 0.411 0.373 0.377 0.342 0.675 0.633 0.119 0.566 0.694 
0.148 0.228 0.27 0.401 0.333 0.532 0.617 0.698 0.689 0.714 0.654 0.67 0.693 0.718 0.731 0.705 0.653 0.672 0.652 0.592 0.481 0.523 0.523 0.45 0.392 0.342 0.362 0.516 0.342 0.428 0.29 0.365 0.234 0.231 0.464 0.33 0.391 0.362 0.262 0.341 0.246 0.298 0.235 0.285 0.259 0.407 0.353 0.326 0.297 0.243 0.344 0.272 0.319 0.295 0.484 0.52 0.502 0.589 0.478 0.671 0.219 0.173 0.161 0.258 0.3 0.212 0.247 0.435 0.395 0.335 0.571 0.572 0.308 0.373 0.603 0.457 0.69 0.64 1 0.682 0.723 0.687 0.715 0.529 0.448 0.497 0.396 0.346 0.697 0.532 0.391 0.571 0.545 0.431 0.345 0.524 0.498 0.463 0.46 0.531 0.47 0.349 0.428 0.462 0.381 0.445 0.371 0.435 0.573 0.598 0.623 0.734 0.667 0.721 0.747 0.727 0.652 0.567 0.542 0.397 0.242 0.304 0.406 0.401 0.506 0.368 0.435 0.306 0.376 0.615 0.444 0.404 0.493 0.603 0.27 0.407 0.506 0.513 0.582 0.583 0.604 0.493 0.562 0.689 0.675 0.699 0.498 0.501 0.418 0.457 0.607 0.588 0.467 0.515 0.732 0.58 0.459 0.651 0.695 0.537 0.444 0.593 0.58 0.409 0.34 0.33 0.372 0.708 0.571 0.119 0.607 0.629 
0.113 0.174 0.194 0.278 0.23 0.384 0.441 0.468 0.544 0.534 0.488 0.498 0.518 0.532 0.537 0.51 0.497 0.498 0.476 0.403 0.352 0.381 0.384 0.331 0.266 0.249 0.277 0.357 0.275 0.298 0.207 0.274 0.161 0.159 0.348 0.242 0.284 0.282 0.195 0.248 0.172 0.223 0.168 0.217 0.191 0.289 0.258 0.228 0.223 0.163 0.241 0.185 0.234 0.204 0.354 0.365 0.375 0.423 0.343 0.49 0.172 0.126 0.118 0.189 0.211 0.143 0.164 0.282 0.268 0.227 0.408 0.38 0.21 0.255 0.422 0.316 0.467 0.463 0.479 1 0.544 0.509 0.512 0.39 0.316 0.356 0.308 0.263 0.499 0.396 0.301 0.409 0.431 0.327 0.245 0.368 0.387 0.345 0.317 0.359 0.339 0.229 0.302 0.308 0.25 0.307 0.246 0.306 0.401 0.403 0.444 0.501 0.492 0.524 0.55 0.52 0.456 0.385 0.396 0.272 0.161 0.204 0.27 0.29 0.368 0.271 0.304 0.219 0.269 0.451 0.326 0.286 0.347 0.437 0.211 0.296 0.382 0.391 0.422 0.411 0.445 0.37 0.412 0.503 0.494 0.511 0.369 0.366 0.315 0.328 0.433 0.409 0.323 0.381 0.486 0.4 0.319 0.451 0.484 0.395 0.296 0.394 0.4 0.3 0.256 0.244 0.246 0.528 0.4 0.099 0.451 0.456 
0.119 0.216 0.253 0.367 0.315 0.526 0.605 0.677 0.693 0.748 0.714 0.721 0.753 0.785 0.779 0.748 0.688 0.718 0.685 0.572 0.478 0.525 0.51 0.445 0.379 0.325 0.361 0.536 0.388 0.445 0.289 0.392 0.22 0.224 0.502 0.345 0.412 0.38 0.266 0.337 0.224 0.286 0.221 0.278 0.224 0.375 0.325 0.268 0.263 0.233 0.314 0.24 0.31 0.31 0.489 0.491 0.5 0.6 0.493 0.702 0.234 0.182 0.168 0.25 0.289 0.207 0.258 0.403 0.381 0.3 0.565 0.545 0.296 0.351 0.567 0.441 0.633 0.616 0.635 0.642 1 0.73 0.741 0.529 0.485 0.547 0.441 0.359 0.714 0.566 0.408 0.543 0.555 0.421 0.325 0.513 0.485 0.444 0.433 0.491 0.451 0.3 0.404 0.44 0.341 0.417 0.358 0.412 0.533 0.551 0.576 0.64 0.643 0.708 0.755 0.746 0.67 0.565 0.573 0.398 0.225 0.288 0.383 0.397 0.537 0.395 0.435 0.292 0.358 0.65 0.437 0.394 0.481 0.583 0.289 0.396 0.479 0.494 0.548 0.544 0.594 0.491 0.557 0.717 0.692 0.719 0.515 0.523 0.464 0.486 0.594 0.602 0.467 0.502 0.672 0.565 0.419 0.585 0.65 0.506 0.397 0.549 0.544 0.387 0.318 0.338 0.375 0.739 0.536 0.137 0.651 0.595 
0.134 0.217 0.252 0.367 0.34 0.537 0.631 0.695 0.748 0.802 0.786 0.773 0.805 0.848 0.848 0.781 0.748 0.777 0.725 0.619 0.528 0.583 0.545 0.467 0.43 0.38 0.416 0.553 0.392 0.469 0.32 0.437 0.243 0.245 0.495 0.349 0.436 0.403 0.3 0.373 0.225 0.276 0.226 0.298 0.254 0.374 0.339 0.293 0.271 0.23 0.322 0.264 0.302 0.296 0.528 0.55 0.514 0.592 0.522 0.766 0.239 0.173 0.162 0.26 0.307 0.222 0.263 0.425 0.396 0.323 0.573 0.547 0.328 0.376 0.583 0.441 0.681 0.649 0.691 0.689 0.812 1 0.891 0.631 0.549 0.631 0.519 0.458 0.88 0.728 0.507 0.673 0.652 0.478 0.371 0.551 0.559 0.491 0.474 0.541 0.478 0.328 0.437 0.445 0.381 0.465 0.368 0.443 0.593 0.59 0.642 0.724 0.767 0.79 0.885 0.824 0.742 0.634 0.634 0.449 0.259 0.345 0.467 0.479 0.646 0.477 0.538 0.385 0.494 0.785 0.543 0.48 0.571 0.722 0.346 0.492 0.59 0.581 0.653 0.626 0.725 0.536 0.661 0.776 0.754 0.772 0.566 0.566 0.475 0.499 0.656 0.635 0.467 0.544 0.739 0.597 0.442 0.663 0.686 0.539 0.42 0.582 0.572 0.384 0.352 0.341 0.376 0.806 0.614 0.183 0.716 0.674 
0.113 0.184 0.206 0.325 0.261 0.44 0.524 0.571 0.604 0.654 0.667 0.64 0.674 0.721 0.69 0.643 0.628 0.636 0.604 0.523 0.45 0.482 0.473 0.392 0.356 0.318 0.353 0.475 0.353 0.391 0.28 0.369 0.219 0.204 0.43 0.3 0.371 0.339 0.247 0.338 0.205 0.255 0.196 0.236 0.202 0.328 0.287 0.274 0.253 0.208 0.287 0.219 0.283 0.276 0.439 0.429 0.454 0.509 0.446 0.647 0.208 0.151 0.149 0.243 0.28 0.197 0.239 0.358 0.334 0.262 0.469 0.468 0.263 0.291 0.48 0.378 0.583 0.549 0.565 0.548 0.639 0.706 1 0.573 0.514 0.595 0.437 0.347 0.742 0.563 0.382 0.529 0.508 0.389 0.295 0.456 0.452 0.406 0.4 0.46 0.411 0.292 0.373 0.402 0.343 0.386 0.296 0.339 0.498 0.496 0.546 0.594 0.614 0.636 0.699 0.683 0.641 0.53 0.541 0.377 0.242 0.302 0.384 0.38 0.52 0.351 0.392 0.275 0.346 0.594 0.417 0.365 0.45 0.534 0.234 0.361 0.441 0.442 0.494 0.491 0.578 0.434 0.525 0.64 0.621 0.652 0.451 0.478 0.413 0.422 0.568 0.538 0.446 0.464 0.596 0.529 0.408 0.536 0.546 0.449 0.355 0.503 0.482 0.33 0.309 0.288 0.333 0.659 0.474 0.124 0.597 0.546 
0.134 0.202 0.226 0.325 0.274 0.464 0.529 0.576 0.6 0.672 0.648 0.667 0.699 0.723 0.716 0.655 0.643 0.669 0.644 0.541 0.463 0.533 0.473 0.409 0.34 0.312 0.325 0.501 0.357 0.418 0.285 0.372 0.209 0.201 0.45 0.321 0.368 0.344 0.254 0.315 0.211 0.261 0.197 0.245 0.219 0.347 0.304 0.292 0.273 0.203 0.288 0.238 0.282 0.267 0.417 0.443 0.444 0.497 0.428 0.645 0.223 0.165 0.156 0.238 0.289 0.197 0.224 0.389 0.353 0.247 0.489 0.485 0.281 0.293 0.483 0.349 0.571 0.542 0.592 0.579 0.688 0.708 0.796 1 0.648 0.589 0.461 0.385 0.714 0.554 0.387 0.527 0.498 0.427 0.318 0.471 0.47 0.441 0.414 0.465 0.423 0.292 0.382 0.396 0.321 0.4 0.315 0.373 0.497 0.515 0.533 0.616 0.621 0.691 0.787 0.737 0.659 0.588 0.576 0.426 0.285 0.413 0.528 0.503 0.635 0.422 0.451 0.332 0.385 0.642 0.454 0.392 0.465 0.58 0.302 0.413 0.475 0.497 0.523 0.527 0.586 0.473 0.56 0.688 0.675 0.696 0.517 0.512 0.445 0.455 0.559 0.547 0.438 0.454 0.625 0.532 0.407 0.567 0.588 0.479 0.377 0.497 0.473 0.344 0.307 0.293 0.347 0.689 0.501 0.156 0.619 0.559 
0.081 0.127 0.142 0.193 0.196 0.302 0.361 0.387 0.402 0.459 0.443 0.444 0.47 0.494 0.475 0.443 0.434 0.451 0.422 0.364 0.312 0.341 0.339 0.268 0.256 0.219 0.239 0.322 0.232 0.263 0.178 0.246 0.136 0.128 0.286 0.203 0.235 0.232 0.163 0.207 0.121 0.164 0.135 0.167 0.14 0.229 0.194 0.176 0.17 0.155 0.181 0.147 0.171 0.159 0.285 0.308 0.309 0.358 0.288 0.435 0.152 0.093 0.096 0.148 0.169 0.119 0.144 0.238 0.222 0.193 0.327 0.339 0.199 0.21 0.338 0.234 0.372 0.35 0.382 0.382 0.455 0.492 0.58 0.536 1 0.517 0.341 0.278 0.526 0.39 0.277 0.382 0.353 0.278 0.231 0.323 0.295 0.284 0.27 0.316 0.277 0.185 0.258 0.255 0.219 0.281 0.211 0.244 0.327 0.335 0.366 0.408 0.432 0.441 0.512 0.498 0.451 0.402 0.408 0.344 0.284 0.429 0.338 0.45 0.414 0.271 0.295 0.199 0.266 0.421 0.285 0.27 0.323 0.408 0.178 0.248 0.303 0.31 0.353 0.333 0.398 0.305 0.386 0.475 0.469 0.472 0.329 0.354 0.287 0.317 0.391 0.354 0.284 0.315 0.411 0.332 0.265 0.378 0.381 0.296 0.218 0.326 0.312 0.221 0.186 0.173 0.244 0.463 0.34 0.093 0.409 0.368 
0.084 0.154 0.179 0.265 0.218 0.368 0.419 0.467 0.475 0.534 0.551 0.533 0.553 0.577 0.582 0.536 0.516 0.541 0.518 0.428 0.36 0.397 0.397 0.342 0.29 0.242 0.255 0.386 0.252 0.32 0.211 0.304 0.179 0.169 0.342 0.249 0.279 0.274 0.184 0.241 0.163 0.209 0.165 0.198 0.171 0.292 0.265 0.224 0.183 0.145 0.232 0.171 0.206 0.203 0.341 0.363 0.344 0.417 0.368 0.523 0.175 0.122 0.111 0.192 0.208 0.146 0.154 0.284 0.264 0.211 0.402 0.38 0.201 0.235 0.375 0.285 0.442 0.421 0.454 0.45 0.526 0.594 0.679 0.495 0.535 1 0.529 0.386 0.705 0.507 0.383 0.488 0.445 0.326 0.254 0.368 0.349 0.316 0.308 0.376 0.323 0.204 0.283 0.309 0.252 0.317 0.241 0.302 0.387 0.41 0.435 0.476 0.498 0.526 0.599 0.563 0.507 0.437 0.439 0.345 0.214 0.312 0.355 0.429 0.453 0.315 0.351 0.263 0.315 0.526 0.372 0.331 0.395 0.479 0.23 0.32 0.373 0.369 0.413 0.409 0.482 0.363 0.438 0.529 0.521 0.547 0.388 0.402 0.336 0.351 0.46 0.433 0.335 0.374 0.513 0.421 0.329 0.454 0.46 0.376 0.296 0.402 0.369 0.294 0.233 0.234 0.279 0.545 0.399 0.117 0.48 0.44 
0.071 0.126 0.149 0.211 0.191 0.305 0.33 0.363 0.369 0.425 0.428 0.421 0.443 0.455 0.46 0.411 0.407 0.432 0.407 0.33 0.29 0.315 0.294 0.25 0.225 0.201 0.234 0.297 0.211 0.26 0.161 0.229 0.131 0.13 0.269 0.191 0.226 0.22 0.144 0.188 0.126 0.165 0.134 0.171 0.126 0.218 0.193 0.164 0.147 0.12 0.182 0.137 0.177 0.172 0.27 0.28 0.279 0.346 0.289 0.41 0.131 0.09 0.089 0.153 0.174 0.115 0.137 0.245 0.224 0.174 0.316 0.313 0.182 0.169 0.319 0.238 0.367 0.346 0.353 0.365 0.426 0.48 0.502 0.405 0.368 0.489 1 0.423 0.527 0.465 0.455 0.461 0.396 0.299 0.24 0.327 0.318 0.285 0.257 0.305 0.292 0.189 0.242 0.266 0.216 0.268 0.215 0.25 0.33 0.328 0.376 0.404 0.417 0.429 0.476 0.457 0.402 0.359 0.345 0.245 0.16 0.254 0.337 0.446 0.47 0.302 0.316 0.222 0.285 0.442 0.337 0.282 0.347 0.399 0.182 0.283 0.328 0.322 0.35 0.318 0.397 0.31 0.372 0.418 0.413 0.434 0.311 0.306 0.255 0.295 0.364 0.345 0.252 0.289 0.383 0.322 0.256 0.366 0.382 0.297 0.241 0.342 0.316 0.239 0.22 0.211 0.225 0.442 0.334 0.106 0.375 0.384 
0.099 0.147 0.156 0.25 0.213 0.343 0.406 0.441 0.465 0.511 0.494 0.49 0.512 0.521 0.532 0.494 0.465 0.489 0.456 0.382 0.318 0.363 0.348 0.288 0.242 0.218 0.258 0.346 0.251 0.307 0.2 0.264 0.155 0.154 0.322 0.232 0.263 0.257 0.196 0.252 0.142 0.174 0.144 0.181 0.153 0.244 0.207 0.184 0.169 0.133 0.193 0.154 0.183 0.174 0.324 0.343 0.337 0.392 0.329 0.484 0.158 0.13 0.126 0.195 0.218 0.142 0.16 0.282 0.265 0.209 0.379 0.374 0.215 0.23 0.381 0.3 0.431 0.42 0.417 0.43 0.499 0.533 0.565 0.417 0.384 0.516 0.611 1 0.66 0.502 0.545 0.611 0.439 0.333 0.266 0.381 0.371 0.337 0.317 0.368 0.347 0.224 0.303 0.333 0.26 0.311 0.247 0.289 0.395 0.389 0.425 0.452 0.449 0.482 0.536 0.507 0.447 0.391 0.401 0.282 0.178 0.229 0.302 0.359 0.432 0.274 0.328 0.224 0.306 0.485 0.333 0.299 0.352 0.433 0.219 0.307 0.374 0.367 0.395 0.364 0.442 0.347 0.395 0.473 0.462 0.491 0.325 0.376 0.326 0.321 0.415 0.397 0.316 0.335 0.447 0.373 0.275 0.405 0.43 0.321 0.248 0.375 0.339 0.249 0.218 0.222 0.257 0.503 0.403 0.098 0.429 0.451 
0.125 0.189 0.232 0.328 0.291 0.461 0.528 0.591 0.608 0.679 0.703 0.682 0.712 0.744 0.738 0.674 0.642 0.652 0.635 0.538 0.447 0.514 0.487 0.412 0.346 0.32 0.344 0.492 0.352 0.396 0.236 0.346 0.217 0.216 0.461 0.335 0.358 0.361 0.258 0.309 0.196 0.242 0.197 0.231 0.198 0.331 0.291 0.251 0.233 0.187 0.259 0.218 0.268 0.253 0.445 0.447 0.453 0.517 0.452 0.656 0.213 0.144 0.157 0.247 0.272 0.182 0.229 0.371 0.349 0.272 0.501 0.488 0.271 0.311 0.513 0.384 0.562 0.546 0.574 0.554 0.673 0.744 0.788 0.562 0.51 0.619 0.46 0.447 1 0.64 0.464 0.638 0.56 0.419 0.323 0.48 0.453 0.416 0.401 0.46 0.419 0.288 0.396 0.396 0.329 0.383 0.325 0.376 0.492 0.5 0.548 0.598 0.64 0.647 0.724 0.721 0.632 0.549 0.539 0.411 0.269 0.327 0.41 0.441 0.526 0.373 0.427 0.315 0.389 0.634 0.446 0.381 0.469 0.586 0.272 0.402 0.462 0.489 0.525 0.507 0.598 0.473 0.534 0.649 0.669 0.674 0.466 0.493 0.439 0.46 0.577 0.556 0.425 0.456 0.605 0.524 0.381 0.553 0.561 0.448 0.358 0.488 0.477 0.302 0.278 0.273 0.337 0.691 0.503 0.122 0.617 0.567 
0.131 0.204 0.242 0.321 0.28 0.461 0.54 0.579 0.588 0.635 0.648 0.633 0.658 0.692 0.686 0.642 0.617 0.644 0.614 0.491 0.436 0.499 0.45 0.384 0.336 0.293 0.317 0.46 0.334 0.377 0.286 0.335 0.19 0.202 0.437 0.306 0.364 0.344 0.221 0.296 0.192 0.252 0.209 0.266 0.219 0.355 0.295 0.263 0.262 0.202 0.291 0.229 0.265 0.256 0.421 0.443 0.446 0.52 0.442 0.617 0.199 0.169 0.157 0.222 0.288 0.187 0.217 0.401 0.369 0.287 0.509 0.51 0.282 0.334 0.516 0.383 0.579 0.553 0.556 0.559 0.657 0.721 0.712 0.563 0.475 0.568 0.541 0.433 0.774 1 0.561 0.653 0.6 0.435 0.32 0.496 0.494 0.471 0.439 0.486 0.434 0.316 0.405 0.407 0.366 0.421 0.323 0.388 0.512 0.506 0.569 0.6 0.621 0.636 0.711 0.684 0.606 0.536 0.524 0.376 0.221 0.286 0.405 0.43 0.614 0.416 0.509 0.353 0.447 0.736 0.512 0.453 0.551 0.611 0.313 0.425 0.498 0.509 0.535 0.496 0.604 0.469 0.517 0.636 0.625 0.653 0.448 0.484 0.403 0.413 0.561 0.52 0.4 0.471 0.626 0.508 0.383 0.564 0.572 0.472 0.36 0.503 0.479 0.33 0.297 0.302 0.33 0.657 0.534 0.165 0.577 0.588 
0.087 0.119 0.137 0.204 0.171 0.283 0.316 0.361 0.394 0.426 0.416 0.4 0.401 0.432 0.438 0.409 0.386 0.402 0.383 0.325 0.276 0.314 0.307 0.255 0.226 0.199 0.225 0.296 0.202 0.223 0.163 0.195 0.125 0.116 0.256 0.175 0.204 0.182 0.141 0.183 0.106 0.139 0.118 0.141 0.12 0.195 0.19 0.161 0.15 0.121 0.174 0.129 0.149 0.154 0.271 0.276 0.275 0.321 0.268 0.402 0.128 0.091 0.092 0.139 0.157 0.116 0.119 0.207 0.208 0.159 0.299 0.303 0.153 0.2 0.329 0.242 0.364 0.34 0.359 0.373 0.407 0.442 0.447 0.352 0.311 0.386 0.472 0.393 0.504 0.469 1 0.551 0.377 0.28 0.221 0.294 0.311 0.273 0.273 0.285 0.271 0.173 0.24 0.251 0.204 0.256 0.206 0.237 0.322 0.317 0.353 0.38 0.372 0.404 0.433 0.432 0.385 0.315 0.306 0.244 0.142 0.191 0.249 0.288 0.34 0.256 0.289 0.218 0.273 0.418 0.306 0.248 0.305 0.362 0.176 0.255 0.298 0.301 0.333 0.301 0.363 0.29 0.33 0.41 0.395 0.414 0.276 0.296 0.264 0.276 0.364 0.333 0.254 0.286 0.378 0.325 0.255 0.347 0.352 0.274 0.231 0.312 0.299 0.215 0.189 0.19 0.199 0.407 0.336 0.101 0.344 0.354 
0.077 0.129 0.155 0.235 0.215 0.366 0.409 0.445 0.456 0.499 0.529 0.498 0.503 0.535 0.522 0.481 0.469 0.475 0.461 0.387 0.337 0.371 0.354 0.308 0.269 0.239 0.258 0.344 0.251 0.283 0.192 0.255 0.149 0.149 0.32 0.222 0.269 0.252 0.19 0.221 0.151 0.195 0.127 0.182 0.15 0.25 0.231 0.195 0.177 0.127 0.209 0.175 0.21 0.196 0.339 0.346 0.343 0.417 0.327 0.484 0.165 0.124 0.105 0.169 0.21 0.134 0.165 0.3 0.264 0.216 0.393 0.389 0.224 0.232 0.382 0.29 0.441 0.424 0.434 0.425 0.471 0.525 0.537 0.399 0.325 0.422 0.403 0.397 0.605 0.464 0.488 1 0.468 0.356 0.303 0.421 0.399 0.348 0.318 0.367 0.34 0.225 0.305 0.304 0.256 0.311 0.242 0.298 0.387 0.386 0.402 0.449 0.473 0.477 0.52 0.509 0.444 0.374 0.386 0.261 0.171 0.213 0.273 0.312 0.379 0.275 0.32 0.222 0.269 0.469 0.324 0.287 0.363 0.442 0.223 0.295 0.38 0.365 0.388 0.381 0.445 0.359 0.4 0.461 0.471 0.479 0.332 0.375 0.313 0.316 0.402 0.393 0.322 0.337 0.451 0.39 0.294 0.407 0.43 0.365 0.28 0.389 0.377 0.248 0.229 0.231 0.239 0.497 0.412 0.079 0.435 0.448 
0.125 0.192 0.221 0.314 0.276 0.44 0.484 0.545 0.58 0.618 0.607 0.608 0.627 0.639 0.641 0.602 0.578 0.601 0.564 0.506 0.404 0.466 0.447 0.372 0.311 0.292 0.305 0.416 0.317 0.347 0.236 0.328 0.194 0.193 0.41 0.267 0.319 0.307 0.207 0.267 0.186 0.238 0.194 0.237 0.213 0.34 0.294 0.275 0.252 0.205 0.283 0.234 0.27 0.234 0.408 0.396 0.422 0.467 0.401 0.588 0.199 0.145 0.14 0.209 0.242 0.175 0.21 0.376 0.368 0.291 0.463 0.499 0.282 0.315 0.481 0.358 0.561 0.525 0.538 0.605 0.621 0.669 0.644 0.481 0.411 0.461 0.405 0.362 0.661 0.575 0.428 0.635 1 0.566 0.392 0.514 0.531 0.5 0.444 0.487 0.466 0.326 0.393 0.399 0.341 0.411 0.321 0.387 0.519 0.502 0.545 0.596 0.646 0.604 0.662 0.645 0.569 0.457 0.502 0.355 0.204 0.241 0.317 0.359 0.479 0.362 0.419 0.304 0.367 0.6 0.431 0.389 0.49 0.593 0.252 0.418 0.521 0.481 0.508 0.495 0.572 0.451 0.492 0.592 0.585 0.604 0.435 0.46 0.388 0.414 0.511 0.498 0.387 0.427 0.578 0.499 0.389 0.542 0.555 0.423 0.342 0.47 0.466 0.352 0.295 0.275 0.274 0.623 0.55 0.14 0.531 0.614 
0.105 0.154 0.181 0.247 0.216 0.352 0.403 0.424 0.447 0.484 0.448 0.444 0.451 0.466 0.467 0.451 0.428 0.442 0.414 0.377 0.317 0.343 0.325 0.277 0.242 0.228 0.236 0.316 0.228 0.251 0.163 0.233 0.119 0.13 0.286 0.229 0.256 0.24 0.173 0.201 0.154 0.18 0.136 0.182 0.169 0.275 0.224 0.205 0.196 0.159 0.213 0.174 0.206 0.209 0.309 0.331 0.32 0.37 0.33 0.433 0.151 0.113 0.103 0.182 0.218 0.162 0.189 0.319 0.308 0.229 0.383 0.407 0.231 0.255 0.399 0.309 0.448 0.442 0.412 0.439 0.457 0.477 0.47 0.345 0.291 0.341 0.295 0.26 0.475 0.388 0.299 0.459 0.528 1 0.451 0.43 0.526 0.637 0.421 0.448 0.449 0.309 0.368 0.37 0.333 0.398 0.321 0.383 0.461 0.424 0.459 0.46 0.462 0.451 0.479 0.461 0.407 0.341 0.345 0.249 0.146 0.183 0.23 0.264 0.333 0.245 0.274 0.221 0.267 0.441 0.31 0.314 0.392 0.461 0.235 0.347 0.479 0.434 0.437 0.399 0.414 0.333 0.361 0.437 0.429 0.45 0.322 0.318 0.273 0.297 0.376 0.372 0.268 0.319 0.43 0.364 0.274 0.408 0.428 0.354 0.259 0.373 0.375 0.273 0.232 0.256 0.227 0.446 0.5 0.099 0.38 0.553 
0.073 0.121 0.13 0.205 0.171 0.273 0.332 0.331 0.365 0.392 0.354 0.348 0.358 0.366 0.37 0.358 0.339 0.339 0.326 0.282 0.239 0.258 0.251 0.223 0.185 0.157 0.172 0.239 0.16 0.201 0.133 0.176 0.104 0.113 0.258 0.18 0.215 0.2 0.14 0.165 0.095 0.128 0.116 0.146 0.122 0.193 0.183 0.155 0.144 0.121 0.156 0.13 0.146 0.134 0.227 0.277 0.273 0.312 0.257 0.346 0.126 0.094 0.096 0.141 0.195 0.124 0.151 0.282 0.263 0.192 0.339 0.346 0.186 0.186 0.319 0.247 0.351 0.348 0.322 0.332 0.362 0.361 0.35 0.264 0.234 0.272 0.239 0.19 0.365 0.305 0.231 0.368 0.366 0.474 1 0.408 0.375 0.44 0.357 0.332 0.331 0.253 0.3 0.274 0.229 0.271 0.215 0.245 0.343 0.324 0.353 0.351 0.334 0.35 0.376 0.358 0.315 0.277 0.275 0.219 0.113 0.138 0.184 0.199 0.248 0.19 0.213 0.158 0.194 0.322 0.233 0.184 0.27 0.332 0.165 0.248 0.313 0.303 0.311 0.275 0.313 0.257 0.283 0.347 0.335 0.355 0.25 0.264 0.222 0.229 0.304 0.289 0.228 0.255 0.334 0.282 0.223 0.32 0.344 0.263 0.216 0.286 0.294 0.205 0.183 0.197 0.162 0.37 0.358 0.067 0.308 0.407 
0.115 0.192 0.231 0.34 0.266 0.419 0.532 0.57 0.64 0.729 0.588 0.584 0.578 0.598 0.619 0.606 0.57 0.573 0.557 0.475 0.404 0.45 0.429 0.358 0.306 0.283 0.296 0.401 0.288 0.327 0.23 0.302 0.182 0.183 0.412 0.302 0.333 0.319 0.236 0.282 0.206 0.248 0.191 0.257 0.216 0.346 0.291 0.276 0.255 0.196 0.27 0.222 0.268 0.248 0.404 0.451 0.441 0.535 0.428 0.575 0.196 0.191 0.159 0.241 0.354 0.236 0.269 0.537 0.461 0.361 0.576 0.615 0.351 0.342 0.528 0.362 0.574 0.576 0.532 0.548 0.584 0.568 0.593 0.445 0.37 0.434 0.358 0.314 0.581 0.452 0.346 0.511 0.523 0.48 0.486 1 0.561 0.497 0.526 0.579 0.487 0.359 0.485 0.475 0.396 0.455 0.356 0.431 0.553 0.525 0.551 0.568 0.56 0.578 0.607 0.59 0.52 0.469 0.455 0.321 0.178 0.232 0.312 0.346 0.421 0.314 0.354 0.262 0.335 0.534 0.386 0.351 0.4 0.521 0.25 0.377 0.479 0.445 0.481 0.464 0.512 0.416 0.473 0.582 0.563 0.577 0.395 0.424 0.378 0.391 0.505 0.484 0.383 0.446 0.559 0.468 0.391 0.516 0.565 0.447 0.352 0.497 0.467 0.35 0.313 0.29 0.282 0.62 0.562 0.125 0.515 0.627 
0.143 0.225 0.246 0.368 0.32 0.474 0.564 0.591 0.614 0.649 0.574 0.574 0.595 0.617 0.627 0.626 0.599 0.596 0.575 0.511 0.427 0.469 0.455 0.374 0.347 0.319 0.316 0.423 0.316 0.346 0.239 0.301 0.179 0.187 0.396 0.296 0.372 0.337 0.241 0.303 0.216 0.244 0.211 0.274 0.247 0.379 0.324 0.303 0.272 0.222 0.315 0.236 0.291 0.261 0.431 0.461 0.445 0.542 0.409 0.59 0.194 0.159 0.142 0.23 0.312 0.208 0.247 0.453 0.44 0.314 0.55 0.596 0.314 0.327 0.582 0.448 0.643 0.626 0.544 0.566 0.602 0.605 0.62 0.463 0.414 0.451 0.39 0.319 0.599 0.521 0.393 0.525 0.566 0.6 0.409 0.604 1 0.701 0.57 0.642 0.723 0.411 0.482 0.492 0.459 0.569 0.493 0.53 0.672 0.623 0.682 0.614 0.597 0.586 0.627 0.616 0.531 0.464 0.45 0.341 0.201 0.259 0.332 0.34 0.444 0.346 0.401 0.327 0.356 0.577 0.421 0.404 0.496 0.614 0.292 0.44 0.617 0.572 0.603 0.536 0.545 0.446 0.485 0.593 0.555 0.6 0.42 0.436 0.384 0.382 0.528 0.507 0.422 0.479 0.58 0.51 0.416 0.573 0.615 0.487 0.403 0.561 0.55 0.388 0.342 0.365 0.292 0.633 0.768 0.119 0.522 0.894 
0.08 0.135 0.15 0.234 0.202 0.333 0.377 0.392 0.424 0.437 0.4 0.41 0.421 0.431 0.447 0.415 0.41 0.406 0.4 0.336 0.294 0.334 0.32 0.276 0.251 0.236 0.232 0.299 0.213 0.246 0.173 0.233 0.145 0.141 0.315 0.212 0.271 0.246 0.181 0.202 0.125 0.172 0.142 0.169 0.153 0.229 0.197 0.18 0.17 0.142 0.192 0.142 0.191 0.183 0.306 0.326 0.315 0.366 0.28 0.401 0.139 0.111 0.1 0.163 0.207 0.143 0.182 0.312 0.353 0.241 0.38 0.428 0.258 0.252 0.398 0.28 0.433 0.42 0.399 0.387 0.429 0.422 0.413 0.303 0.249 0.313 0.247 0.206 0.417 0.357 0.264 0.364 0.404 0.55 0.395 0.419 0.558 1 0.514 0.449 0.521 0.419 0.408 0.369 0.34 0.379 0.318 0.355 0.44 0.389 0.447 0.411 0.409 0.41 0.443 0.426 0.36 0.324 0.319 0.213 0.147 0.178 0.232 0.219 0.298 0.228 0.275 0.205 0.252 0.391 0.279 0.264 0.318 0.407 0.204 0.324 0.412 0.383 0.396 0.335 0.38 0.301 0.336 0.421 0.398 0.422 0.302 0.3 0.274 0.279 0.371 0.354 0.285 0.318 0.401 0.359 0.262 0.38 0.403 0.311 0.245 0.358 0.343 0.254 0.234 0.234 0.213 0.435 0.499 0.088 0.365 0.572 
0.096 0.158 0.177 0.253 0.24 0.363 0.44 0.432 0.456 0.49 0.445 0.442 0.456 0.45 0.469 0.448 0.425 0.444 0.42 0.37 0.314 0.351 0.339 0.277 0.241 0.231 0.222 0.305 0.23 0.266 0.18 0.234 0.15 0.149 0.308 0.209 0.258 0.229 0.166 0.219 0.152 0.191 0.151 0.191 0.158 0.267 0.219 0.206 0.193 0.155 0.223 0.187 0.217 0.203 0.315 0.348 0.33 0.403 0.315 0.43 0.152 0.13 0.12 0.177 0.252 0.17 0.187 0.411 0.52 0.337 0.455 0.543 0.329 0.307 0.479 0.341 0.482 0.485 0.394 0.401 0.455 0.45 0.463 0.348 0.276 0.321 0.272 0.241 0.446 0.37 0.271 0.39 0.425 0.405 0.344 0.482 0.492 0.57 1 0.551 0.49 0.508 0.545 0.435 0.363 0.426 0.337 0.375 0.493 0.451 0.473 0.458 0.454 0.439 0.461 0.463 0.4 0.365 0.333 0.235 0.136 0.182 0.247 0.246 0.326 0.235 0.281 0.207 0.255 0.428 0.312 0.279 0.359 0.447 0.205 0.307 0.393 0.384 0.423 0.376 0.396 0.304 0.342 0.444 0.427 0.444 0.297 0.32 0.261 0.302 0.381 0.381 0.292 0.328 0.439 0.402 0.311 0.403 0.444 0.358 0.283 0.409 0.404 0.28 0.256 0.244 0.221 0.464 0.498 0.084 0.391 0.562 
0.124 0.207 0.243 0.344 0.314 0.457 0.527 0.53 0.583 0.6 0.542 0.542 0.573 0.575 0.574 0.558 0.535 0.549 0.509 0.454 0.37 0.409 0.423 0.359 0.301 0.275 0.278 0.382 0.277 0.311 0.221 0.281 0.171 0.161 0.39 0.277 0.317 0.32 0.223 0.273 0.191 0.231 0.195 0.247 0.242 0.348 0.316 0.3 0.27 0.207 0.28 0.217 0.263 0.242 0.408 0.435 0.412 0.492 0.394 0.54 0.18 0.175 0.145 0.232 0.308 0.215 0.231 0.455 0.458 0.347 0.543 0.641 0.373 0.383 0.581 0.42 0.603 0.603 0.535 0.518 0.554 0.555 0.557 0.424 0.363 0.405 0.333 0.253 0.558 0.44 0.293 0.471 0.476 0.44 0.346 0.553 0.598 0.52 0.603 1 0.601 0.392 0.562 0.566 0.46 0.521 0.408 0.474 0.654 0.574 0.599 0.567 0.53 0.557 0.569 0.57 0.505 0.43 0.453 0.323 0.188 0.23 0.289 0.306 0.408 0.291 0.332 0.24 0.314 0.487 0.335 0.309 0.396 0.512 0.234 0.361 0.47 0.466 0.494 0.452 0.468 0.404 0.432 0.549 0.536 0.558 0.383 0.412 0.344 0.361 0.47 0.459 0.368 0.41 0.563 0.479 0.391 0.53 0.567 0.477 0.367 0.516 0.502 0.362 0.301 0.324 0.267 0.58 0.619 0.122 0.504 0.734 
0.128 0.187 0.214 0.312 0.274 0.469 0.523 0.519 0.565 0.598 0.526 0.541 0.55 0.572 0.595 0.56 0.538 0.546 0.527 0.475 0.413 0.421 0.427 0.362 0.316 0.275 0.292 0.393 0.284 0.323 0.207 0.282 0.145 0.165 0.375 0.269 0.325 0.314 0.24 0.294 0.199 0.238 0.199 0.253 0.21 0.345 0.285 0.256 0.243 0.198 0.282 0.227 0.258 0.23 0.416 0.423 0.404 0.49 0.389 0.541 0.198 0.161 0.148 0.239 0.28 0.2 0.224 0.429 0.42 0.327 0.524 0.573 0.343 0.346 0.537 0.394 0.61 0.592 0.503 0.516 0.544 0.546 0.553 0.418 0.341 0.379 0.324 0.29 0.545 0.462 0.323 0.499 0.516 0.534 0.415 0.555 0.751 0.669 0.563 0.658 1 0.474 0.514 0.547 0.505 0.616 0.506 0.517 0.656 0.594 0.626 0.57 0.539 0.565 0.59 0.565 0.515 0.426 0.455 0.317 0.204 0.244 0.293 0.309 0.393 0.288 0.355 0.26 0.295 0.534 0.388 0.348 0.435 0.544 0.265 0.412 0.516 0.507 0.529 0.475 0.486 0.409 0.458 0.549 0.518 0.544 0.391 0.414 0.351 0.377 0.479 0.452 0.377 0.429 0.533 0.467 0.389 0.53 0.562 0.445 0.334 0.509 0.484 0.358 0.301 0.341 0.275 0.572 0.718 0.118 0.495 0.862 
0.082 0.147 0.172 0.239 0.216 0.282 0.361 0.365 0.392 0.403 0.377 0.37 0.378 0.389 0.395 0.378 0.369 0.376 0.352 0.304 0.271 0.287 0.286 0.235 0.213 0.18 0.196 0.274 0.186 0.223 0.158 0.196 0.107 0.106 0.244 0.176 0.208 0.194 0.153 0.183 0.122 0.141 0.126 0.157 0.141 0.213 0.177 0.173 0.161 0.132 0.196 0.146 0.174 0.175 0.251 0.289 0.273 0.325 0.261 0.369 0.13 0.104 0.093 0.146 0.215 0.132 0.154 0.35 0.392 0.257 0.382 0.459 0.268 0.267 0.4 0.264 0.396 0.392 0.339 0.345 0.374 0.389 0.376 0.298 0.243 0.267 0.24 0.199 0.37 0.312 0.224 0.313 0.346 0.361 0.273 0.374 0.46 0.521 0.596 0.452 0.476 1 0.526 0.395 0.387 0.376 0.3 0.315 0.413 0.363 0.401 0.367 0.379 0.378 0.41 0.38 0.329 0.299 0.309 0.217 0.138 0.168 0.22 0.221 0.295 0.229 0.256 0.184 0.238 0.358 0.264 0.25 0.302 0.379 0.179 0.261 0.354 0.346 0.364 0.312 0.349 0.279 0.32 0.377 0.366 0.37 0.266 0.283 0.226 0.24 0.317 0.312 0.249 0.274 0.37 0.31 0.239 0.335 0.354 0.278 0.213 0.313 0.311 0.23 0.203 0.228 0.2 0.382 0.435 0.091 0.331 0.5 
0.093 0.144 0.159 0.231 0.235 0.343 0.44 0.415 0.461 0.462 0.396 0.416 0.436 0.441 0.452 0.433 0.43 0.432 0.402 0.356 0.321 0.345 0.337 0.282 0.245 0.237 0.233 0.301 0.217 0.267 0.168 0.21 0.128 0.121 0.302 0.221 0.274 0.249 0.189 0.236 0.149 0.182 0.138 0.172 0.161 0.269 0.235 0.208 0.192 0.147 0.205 0.155 0.194 0.195 0.302 0.347 0.331 0.406 0.331 0.427 0.142 0.13 0.112 0.19 0.266 0.182 0.217 0.394 0.482 0.32 0.471 0.569 0.422 0.333 0.493 0.338 0.491 0.48 0.406 0.391 0.439 0.424 0.42 0.317 0.273 0.289 0.249 0.214 0.413 0.34 0.269 0.361 0.366 0.369 0.297 0.428 0.453 0.447 0.595 0.496 0.45 0.454 1 0.496 0.413 0.41 0.302 0.337 0.487 0.426 0.462 0.425 0.414 0.425 0.446 0.436 0.394 0.341 0.329 0.225 0.131 0.169 0.214 0.237 0.301 0.23 0.262 0.187 0.226 0.399 0.284 0.254 0.313 0.395 0.184 0.275 0.362 0.353 0.386 0.359 0.383 0.321 0.349 0.425 0.412 0.428 0.309 0.327 0.277 0.285 0.37 0.367 0.304 0.328 0.428 0.383 0.291 0.403 0.441 0.339 0.265 0.372 0.385 0.279 0.246 0.226 0.232 0.461 0.464 0.077 0.382 0.542 
0.124 0.205 0.213 0.32 0.295 0.439 0.509 0.487 0.528 0.533 0.489 0.507 0.521 0.525 0.537 0.51 0.475 0.507 0.482 0.424 0.359 0.39 0.383 0.336 0.291 0.272 0.281 0.349 0.271 0.3 0.207 0.276 0.174 0.167 0.345 0.262 0.311 0.31 0.218 0.262 0.169 0.202 0.191 0.226 0.202 0.306 0.276 0.244 0.245 0.194 0.281 0.205 0.247 0.239 0.355 0.413 0.382 0.477 0.376 0.497 0.157 0.128 0.11 0.207 0.279 0.182 0.222 0.407 0.431 0.331 0.509 0.595 0.404 0.4 0.645 0.422 0.594 0.579 0.472 0.47 0.503 0.504 0.516 0.38 0.324 0.359 0.299 0.257 0.491 0.419 0.305 0.41 0.422 0.418 0.302 0.443 0.519 0.494 0.528 0.609 0.526 0.392 0.584 1 0.626 0.616 0.437 0.504 0.668 0.553 0.56 0.52 0.504 0.501 0.544 0.522 0.465 0.396 0.406 0.277 0.156 0.221 0.274 0.282 0.351 0.265 0.312 0.223 0.277 0.487 0.325 0.302 0.37 0.467 0.208 0.325 0.421 0.423 0.461 0.421 0.462 0.364 0.397 0.516 0.504 0.511 0.363 0.375 0.314 0.344 0.437 0.428 0.348 0.388 0.482 0.416 0.332 0.478 0.529 0.421 0.32 0.45 0.463 0.321 0.285 0.325 0.24 0.528 0.572 0.097 0.457 0.653 
0.075 0.12 0.137 0.187 0.192 0.257 0.314 0.314 0.322 0.339 0.304 0.304 0.312 0.321 0.331 0.317 0.314 0.306 0.298 0.256 0.224 0.248 0.229 0.228 0.194 0.15 0.155 0.232 0.169 0.188 0.137 0.178 0.101 0.094 0.225 0.151 0.19 0.181 0.138 0.157 0.104 0.152 0.101 0.139 0.119 0.191 0.167 0.144 0.137 0.122 0.156 0.124 0.138 0.125 0.222 0.262 0.225 0.273 0.225 0.306 0.1 0.083 0.075 0.136 0.177 0.12 0.148 0.251 0.256 0.184 0.321 0.356 0.201 0.237 0.377 0.258 0.357 0.349 0.297 0.3 0.319 0.316 0.31 0.237 0.196 0.227 0.193 0.18 0.315 0.259 0.172 0.269 0.284 0.257 0.203 0.301 0.332 0.306 0.324 0.368 0.353 0.26 0.389 0.47 1 0.55 0.35 0.364 0.398 0.355 0.343 0.323 0.316 0.318 0.328 0.313 0.275 0.243 0.257 0.186 0.113 0.145 0.169 0.175 0.229 0.17 0.191 0.122 0.179 0.295 0.203 0.186 0.237 0.297 0.14 0.211 0.268 0.27 0.298 0.264 0.276 0.239 0.248 0.305 0.296 0.31 0.203 0.22 0.195 0.197 0.262 0.257 0.2 0.224 0.303 0.244 0.202 0.29 0.327 0.261 0.195 0.29 0.3 0.193 0.187 0.215 0.176 0.331 0.409 0.066 0.292 0.426 
0.087 0.128 0.149 0.238 0.203 0.326 0.359 0.372 0.391 0.399 0.369 0.376 0.385 0.386 0.407 0.391 0.364 0.389 0.359 0.326 0.276 0.292 0.286 0.263 0.237 0.216 0.237 0.285 0.21 0.235 0.146 0.184 0.115 0.126 0.266 0.205 0.237 0.218 0.161 0.2 0.138 0.181 0.146 0.186 0.141 0.24 0.205 0.183 0.183 0.139 0.192 0.154 0.208 0.193 0.286 0.304 0.284 0.348 0.276 0.363 0.116 0.111 0.104 0.159 0.201 0.14 0.154 0.306 0.297 0.211 0.366 0.399 0.241 0.252 0.386 0.282 0.422 0.419 0.359 0.351 0.387 0.383 0.389 0.3 0.245 0.26 0.225 0.178 0.369 0.307 0.218 0.315 0.34 0.306 0.233 0.337 0.408 0.358 0.348 0.427 0.43 0.269 0.372 0.441 0.534 1 0.534 0.546 0.511 0.434 0.45 0.405 0.383 0.392 0.408 0.395 0.358 0.303 0.306 0.228 0.151 0.182 0.233 0.225 0.276 0.209 0.261 0.189 0.215 0.365 0.262 0.255 0.303 0.373 0.203 0.284 0.357 0.332 0.365 0.319 0.347 0.289 0.326 0.394 0.374 0.389 0.275 0.305 0.255 0.269 0.338 0.322 0.264 0.297 0.383 0.317 0.262 0.37 0.397 0.319 0.249 0.364 0.361 0.251 0.231 0.28 0.2 0.397 0.556 0.075 0.334 0.557 
0.065 0.112 0.132 0.185 0.177 0.261 0.3 0.311 0.338 0.344 0.304 0.306 0.332 0.333 0.337 0.329 0.309 0.319 0.307 0.261 0.22 0.244 0.24 0.207 0.181 0.163 0.175 0.219 0.164 0.192 0.141 0.169 0.098 0.1 0.22 0.166 0.187 0.174 0.116 0.153 0.102 0.127 0.117 0.13 0.13 0.184 0.159 0.155 0.139 0.113 0.155 0.13 0.16 0.13 0.222 0.248 0.237 0.286 0.227 0.32 0.103 0.1 0.091 0.133 0.142 0.098 0.137 0.232 0.238 0.16 0.288 0.318 0.175 0.191 0.317 0.243 0.356 0.348 0.305 0.292 0.318 0.323 0.331 0.243 0.209 0.238 0.22 0.174 0.322 0.266 0.188 0.27 0.282 0.282 0.185 0.287 0.369 0.317 0.285 0.333 0.396 0.231 0.265 0.325 0.366 0.584 1 0.551 0.422 0.374 0.389 0.341 0.321 0.319 0.346 0.334 0.289 0.262 0.261 0.173 0.095 0.138 0.19 0.177 0.238 0.184 0.215 0.161 0.194 0.317 0.233 0.21 0.266 0.323 0.17 0.244 0.306 0.289 0.32 0.282 0.306 0.238 0.257 0.319 0.313 0.314 0.212 0.229 0.204 0.206 0.275 0.28 0.227 0.237 0.318 0.262 0.21 0.301 0.329 0.262 0.202 0.286 0.301 0.185 0.184 0.231 0.154 0.335 0.589 0.077 0.28 0.494 
0.099 0.161 0.169 0.248 0.21 0.314 0.363 0.352 0.373 0.38 0.342 0.356 0.368 0.379 0.399 0.367 0.366 0.368 0.348 0.298 0.25 0.283 0.281 0.235 0.201 0.183 0.183 0.274 0.199 0.208 0.142 0.17 0.102 0.108 0.25 0.185 0.202 0.196 0.141 0.186 0.134 0.177 0.137 0.196 0.143 0.252 0.215 0.19 0.18 0.137 0.212 0.167 0.207 0.17 0.275 0.295 0.275 0.326 0.266 0.347 0.112 0.094 0.099 0.161 0.19 0.136 0.14 0.268 0.275 0.217 0.343 0.375 0.208 0.228 0.374 0.28 0.419 0.413 0.343 0.343 0.368 0.373 0.377 0.275 0.23 0.256 0.244 0.194 0.356 0.297 0.229 0.316 0.307 0.297 0.207 0.329 0.391 0.337 0.319 0.39 0.397 0.25 0.321 0.374 0.379 0.598 0.527 1 0.512 0.445 0.435 0.398 0.359 0.373 0.392 0.372 0.351 0.302 0.294 0.211 0.118 0.136 0.198 0.201 0.264 0.196 0.235 0.171 0.211 0.35 0.259 0.233 0.275 0.354 0.171 0.266 0.336 0.324 0.351 0.319 0.336 0.279 0.29 0.359 0.357 0.373 0.277 0.287 0.234 0.26 0.314 0.296 0.249 0.283 0.357 0.312 0.275 0.348 0.398 0.332 0.257 0.36 0.356 0.248 0.252 0.34 0.18 0.383 0.635 0.089 0.329 0.555 
0.125 0.191 0.226 0.337 0.317 0.477 0.529 0.516 0.567 0.588 0.526 0.517 0.544 0.574 0.582 0.557 0.531 0.546 0.525 0.436 0.392 0.416 0.385 0.349 0.31 0.276 0.299 0.392 0.303 0.326 0.232 0.302 0.163 0.18 0.382 0.275 0.33 0.31 0.23 0.275 0.184 0.235 0.203 0.248 0.231 0.335 0.298 0.271 0.251 0.204 0.282 0.222 0.268 0.251 0.419 0.44 0.401 0.486 0.39 0.519 0.181 0.145 0.14 0.198 0.272 0.183 0.214 0.395 0.379 0.284 0.506 0.566 0.341 0.373 0.575 0.439 0.655 0.624 0.524 0.523 0.541 0.533 0.553 0.418 0.329 0.39 0.324 0.284 0.535 0.42 0.329 0.448 0.45 0.416 0.298 0.491 0.577 0.51 0.5 0.613 0.557 0.387 0.476 0.576 0.497 0.639 0.484 0.628 1 0.722 0.678 0.605 0.511 0.553 0.577 0.558 0.494 0.453 0.455 0.31 0.18 0.234 0.296 0.302 0.386 0.311 0.359 0.269 0.295 0.503 0.369 0.331 0.408 0.51 0.267 0.37 0.491 0.468 0.513 0.472 0.501 0.422 0.461 0.553 0.541 0.555 0.377 0.401 0.35 0.388 0.505 0.479 0.385 0.425 0.557 0.464 0.37 0.534 0.584 0.469 0.379 0.536 0.553 0.361 0.319 0.401 0.274 0.573 0.721 0.112 0.48 0.823 
0.123 0.208 0.245 0.36 0.301 0.468 0.504 0.496 0.506 0.543 0.504 0.509 0.511 0.534 0.561 0.527 0.509 0.523 0.491 0.449 0.377 0.407 0.405 0.33 0.279 0.268 0.276 0.356 0.278 0.307 0.212 0.279 0.16 0.151 0.339 0.239 0.306 0.28 0.208 0.261 0.199 0.233 0.199 0.259 0.217 0.336 0.316 0.277 0.263 0.214 0.301 0.234 0.274 0.257 0.39 0.384 0.366 0.436 0.34 0.506 0.16 0.13 0.135 0.195 0.251 0.158 0.203 0.351 0.363 0.266 0.47 0.518 0.305 0.311 0.536 0.437 0.693 0.595 0.504 0.478 0.53 0.526 0.533 0.396 0.339 0.377 0.341 0.281 0.524 0.43 0.31 0.428 0.445 0.385 0.302 0.447 0.508 0.437 0.419 0.499 0.46 0.304 0.416 0.484 0.397 0.49 0.386 0.486 0.704 1 0.647 0.576 0.514 0.533 0.555 0.529 0.462 0.411 0.424 0.299 0.185 0.222 0.288 0.297 0.385 0.305 0.319 0.241 0.304 0.487 0.353 0.333 0.395 0.505 0.255 0.351 0.433 0.456 0.5 0.474 0.477 0.405 0.428 0.519 0.503 0.526 0.35 0.366 0.338 0.338 0.461 0.443 0.385 0.422 0.536 0.473 0.367 0.54 0.594 0.477 0.383 0.579 0.599 0.371 0.367 0.453 0.273 0.543 0.579 0.099 0.463 0.661 
0.148 0.23 0.279 0.396 0.36 0.538 0.577 0.591 0.616 0.661 0.605 0.599 0.614 0.642 0.652 0.632 0.599 0.604 0.591 0.536 0.437 0.482 0.467 0.412 0.338 0.313 0.319 0.431 0.343 0.359 0.244 0.332 0.19 0.199 0.434 0.308 0.375 0.359 0.267 0.332 0.252 0.275 0.238 0.288 0.25 0.37 0.328 0.312 0.286 0.245 0.341 0.273 0.323 0.294 0.45 0.475 0.469 0.554 0.438 0.579 0.209 0.169 0.161 0.243 0.277 0.188 0.234 0.422 0.39 0.334 0.554 0.567 0.311 0.352 0.607 0.473 0.705 0.673 0.596 0.563 0.611 0.648 0.629 0.475 0.394 0.437 0.383 0.322 0.632 0.503 0.362 0.495 0.506 0.449 0.326 0.525 0.579 0.489 0.475 0.552 0.544 0.355 0.474 0.5 0.42 0.525 0.41 0.484 0.668 0.697 1 0.711 0.632 0.639 0.666 0.632 0.554 0.491 0.508 0.341 0.209 0.26 0.366 0.333 0.468 0.348 0.407 0.306 0.36 0.592 0.432 0.39 0.472 0.629 0.293 0.432 0.542 0.562 0.645 0.571 0.584 0.475 0.511 0.626 0.592 0.62 0.439 0.461 0.388 0.406 0.537 0.526 0.435 0.476 0.629 0.535 0.458 0.604 0.668 0.519 0.391 0.576 0.601 0.393 0.339 0.366 0.323 0.646 0.691 0.132 0.544 0.803 
0.153 0.254 0.272 0.398 0.335 0.561 0.598 0.599 0.622 0.667 0.649 0.66 0.664 0.701 0.703 0.654 0.62 0.645 0.641 0.563 0.458 0.511 0.521 0.419 0.371 0.32 0.332 0.455 0.35 0.392 0.263 0.357 0.2 0.205 0.451 0.29 0.349 0.351 0.266 0.35 0.225 0.277 0.232 0.302 0.267 0.426 0.352 0.32 0.307 0.235 0.345 0.252 0.326 0.302 0.461 0.47 0.461 0.525 0.427 0.633 0.193 0.129 0.131 0.223 0.289 0.189 0.217 0.411 0.387 0.304 0.518 0.537 0.322 0.374 0.579 0.474 0.7 0.641 0.643 0.612 0.664 0.661 0.665 0.495 0.416 0.459 0.399 0.343 0.653 0.551 0.379 0.517 0.545 0.458 0.338 0.512 0.572 0.496 0.466 0.535 0.489 0.342 0.426 0.464 0.369 0.47 0.381 0.475 0.609 0.619 0.702 1 0.706 0.685 0.717 0.681 0.593 0.523 0.513 0.397 0.239 0.271 0.354 0.372 0.483 0.356 0.445 0.319 0.362 0.639 0.472 0.408 0.53 0.654 0.294 0.432 0.556 0.57 0.635 0.6 0.608 0.499 0.54 0.649 0.638 0.672 0.467 0.503 0.448 0.453 0.578 0.562 0.442 0.488 0.651 0.576 0.482 0.698 0.732 0.577 0.451 0.636 0.595 0.416 0.379 0.383 0.318 0.682 0.619 0.128 0.58 0.682 
0.132 0.217 0.259 0.391 0.346 0.534 0.607 0.646 0.675 0.72 0.684 0.697 0.72 0.735 0.75 0.705 0.672 0.702 0.684 0.566 0.499 0.539 0.505 0.449 0.367 0.349 0.366 0.493 0.379 0.396 0.277 0.375 0.228 0.218 0.482 0.338 0.405 0.384 0.288 0.347 0.224 0.283 0.223 0.293 0.238 0.372 0.309 0.281 0.264 0.22 0.334 0.259 0.312 0.295 0.487 0.512 0.48 0.574 0.503 0.679 0.23 0.183 0.165 0.263 0.325 0.234 0.269 0.43 0.405 0.325 0.555 0.571 0.307 0.355 0.595 0.454 0.666 0.642 0.657 0.699 0.713 0.745 0.725 0.549 0.456 0.52 0.441 0.371 0.717 0.6 0.434 0.566 0.611 0.45 0.33 0.51 0.536 0.48 0.472 0.525 0.501 0.318 0.452 0.461 0.377 0.446 0.361 0.437 0.569 0.604 0.659 0.756 1 0.752 0.797 0.741 0.653 0.589 0.559 0.402 0.237 0.298 0.415 0.426 0.541 0.422 0.509 0.376 0.424 0.739 0.547 0.488 0.581 0.772 0.33 0.486 0.555 0.59 0.66 0.631 0.73 0.552 0.622 0.737 0.686 0.722 0.475 0.51 0.448 0.469 0.609 0.593 0.473 0.525 0.706 0.587 0.442 0.645 0.679 0.545 0.423 0.591 0.554 0.395 0.362 0.344 0.348 0.723 0.612 0.144 0.62 0.663 
0.127 0.201 0.245 0.357 0.309 0.473 0.589 0.649 0.667 0.72 0.667 0.696 0.724 0.737 0.762 0.71 0.691 0.701 0.689 0.598 0.491 0.546 0.518 0.429 0.384 0.349 0.366 0.515 0.38 0.426 0.287 0.393 0.211 0.212 0.492 0.352 0.4 0.394 0.275 0.34 0.211 0.28 0.235 0.271 0.234 0.39 0.341 0.285 0.268 0.218 0.307 0.253 0.313 0.266 0.457 0.502 0.502 0.57 0.478 0.672 0.23 0.179 0.167 0.258 0.278 0.2 0.259 0.391 0.364 0.303 0.53 0.537 0.314 0.35 0.556 0.421 0.646 0.617 0.677 0.636 0.745 0.72 0.724 0.556 0.473 0.525 0.428 0.367 0.689 0.557 0.423 0.543 0.538 0.453 0.326 0.507 0.517 0.448 0.439 0.492 0.463 0.301 0.417 0.462 0.353 0.455 0.37 0.433 0.549 0.553 0.611 0.668 0.662 1 0.854 0.756 0.669 0.57 0.583 0.416 0.233 0.282 0.385 0.414 0.52 0.377 0.445 0.317 0.391 0.628 0.454 0.404 0.482 0.601 0.268 0.388 0.498 0.496 0.547 0.542 0.63 0.515 0.602 0.757 0.716 0.743 0.514 0.54 0.451 0.489 0.647 0.609 0.479 0.542 0.727 0.562 0.458 0.622 0.633 0.504 0.39 0.528 0.51 0.402 0.342 0.341 0.382 0.729 0.537 0.15 0.639 0.616 
0.114 0.169 0.188 0.287 0.24 0.413 0.473 0.503 0.524 0.578 0.553 0.557 0.603 0.617 0.629 0.582 0.568 0.595 0.563 0.473 0.396 0.469 0.428 0.378 0.33 0.276 0.292 0.422 0.302 0.354 0.238 0.307 0.181 0.175 0.364 0.248 0.288 0.284 0.236 0.274 0.206 0.235 0.187 0.241 0.205 0.311 0.256 0.243 0.226 0.182 0.259 0.211 0.246 0.227 0.393 0.392 0.402 0.452 0.377 0.549 0.196 0.128 0.113 0.205 0.219 0.149 0.17 0.311 0.305 0.252 0.424 0.436 0.237 0.274 0.432 0.325 0.507 0.475 0.512 0.502 0.593 0.61 0.618 0.484 0.385 0.431 0.381 0.298 0.587 0.489 0.328 0.47 0.451 0.346 0.254 0.393 0.4 0.355 0.35 0.416 0.373 0.241 0.34 0.363 0.281 0.323 0.279 0.324 0.437 0.424 0.49 0.528 0.552 0.637 1 0.646 0.549 0.483 0.477 0.34 0.226 0.267 0.356 0.35 0.439 0.332 0.383 0.283 0.358 0.568 0.408 0.339 0.396 0.523 0.244 0.337 0.388 0.411 0.463 0.459 0.561 0.434 0.542 0.622 0.584 0.588 0.428 0.428 0.354 0.398 0.518 0.492 0.375 0.413 0.549 0.458 0.365 0.494 0.504 0.409 0.314 0.441 0.43 0.305 0.266 0.27 0.315 0.591 0.451 0.146 0.522 0.483 
0.136 0.217 0.251 0.378 0.34 0.494 0.58 0.643 0.666 0.73 0.709 0.73 0.781 0.783 0.83 0.756 0.719 0.755 0.727 0.623 0.545 0.605 0.545 0.455 0.422 0.381 0.4 0.544 0.427 0.441 0.311 0.417 0.223 0.209 0.488 0.326 0.375 0.362 0.252 0.328 0.213 0.281 0.213 0.274 0.218 0.367 0.324 0.291 0.269 0.197 0.31 0.251 0.297 0.308 0.49 0.487 0.492 0.562 0.454 0.714 0.225 0.159 0.137 0.231 0.286 0.196 0.245 0.414 0.391 0.305 0.537 0.537 0.307 0.313 0.545 0.414 0.639 0.6 0.625 0.622 0.741 0.759 0.799 0.612 0.496 0.558 0.441 0.4 0.761 0.586 0.425 0.562 0.532 0.437 0.333 0.504 0.493 0.442 0.447 0.514 0.45 0.326 0.43 0.471 0.365 0.436 0.344 0.414 0.547 0.561 0.597 0.644 0.66 0.73 0.855 1 0.753 0.658 0.645 0.435 0.245 0.316 0.406 0.427 0.533 0.375 0.439 0.293 0.387 0.665 0.454 0.354 0.485 0.604 0.294 0.427 0.497 0.514 0.561 0.546 0.628 0.489 0.602 0.776 0.757 0.78 0.55 0.579 0.488 0.499 0.657 0.617 0.471 0.534 0.691 0.585 0.438 0.586 0.619 0.508 0.393 0.546 0.528 0.373 0.323 0.301 0.377 0.777 0.54 0.136 0.679 0.621 
0.138 0.222 0.25 0.355 0.308 0.489 0.603 0.651 0.675 0.724 0.725 0.738 0.818 0.817 0.828 0.753 0.735 0.76 0.721 0.598 0.527 0.588 0.535 0.448 0.407 0.388 0.423 0.571 0.423 0.466 0.324 0.434 0.251 0.246 0.504 0.342 0.421 0.41 0.282 0.345 0.216 0.273 0.22 0.264 0.234 0.396 0.334 0.291 0.265 0.232 0.318 0.242 0.288 0.273 0.457 0.522 0.526 0.566 0.485 0.737 0.223 0.179 0.162 0.245 0.281 0.224 0.258 0.388 0.376 0.287 0.533 0.512 0.291 0.33 0.54 0.418 0.616 0.598 0.618 0.607 0.74 0.754 0.827 0.601 0.515 0.544 0.438 0.38 0.751 0.575 0.413 0.571 0.561 0.45 0.325 0.489 0.493 0.473 0.442 0.514 0.458 0.319 0.418 0.431 0.348 0.427 0.36 0.401 0.54 0.548 0.572 0.637 0.655 0.741 0.804 0.85 1 0.693 0.699 0.536 0.311 0.361 0.424 0.427 0.534 0.406 0.459 0.343 0.409 0.667 0.46 0.424 0.519 0.587 0.278 0.43 0.503 0.508 0.554 0.547 0.643 0.532 0.583 0.76 0.773 0.793 0.573 0.591 0.498 0.52 0.655 0.64 0.49 0.51 0.715 0.582 0.433 0.602 0.626 0.532 0.408 0.534 0.513 0.386 0.327 0.326 0.399 0.788 0.566 0.154 0.709 0.622 
0.07 0.139 0.168 0.238 0.203 0.319 0.384 0.426 0.418 0.488 0.47 0.487 0.518 0.527 0.544 0.498 0.491 0.508 0.502 0.401 0.333 0.393 0.365 0.31 0.274 0.243 0.26 0.372 0.253 0.283 0.19 0.261 0.145 0.14 0.313 0.209 0.25 0.245 0.173 0.222 0.137 0.192 0.139 0.183 0.158 0.267 0.21 0.197 0.192 0.128 0.212 0.174 0.204 0.18 0.323 0.321 0.318 0.38 0.321 0.479 0.143 0.107 0.109 0.169 0.199 0.127 0.153 0.271 0.243 0.2 0.358 0.35 0.194 0.23 0.361 0.268 0.401 0.379 0.405 0.393 0.485 0.476 0.498 0.412 0.341 0.369 0.292 0.24 0.478 0.374 0.261 0.363 0.335 0.28 0.229 0.336 0.321 0.299 0.306 0.312 0.279 0.209 0.275 0.284 0.224 0.28 0.229 0.269 0.347 0.354 0.369 0.414 0.422 0.478 0.53 0.556 0.508 1 0.564 0.349 0.193 0.225 0.269 0.276 0.37 0.253 0.296 0.217 0.273 0.427 0.285 0.257 0.319 0.386 0.173 0.26 0.312 0.321 0.348 0.352 0.41 0.364 0.451 0.544 0.557 0.532 0.387 0.417 0.341 0.392 0.453 0.432 0.338 0.348 0.467 0.386 0.308 0.413 0.4 0.342 0.248 0.344 0.344 0.273 0.208 0.214 0.256 0.519 0.352 0.089 0.464 0.387 
0.093 0.134 0.153 0.231 0.203 0.326 0.371 0.414 0.43 0.462 0.458 0.473 0.495 0.505 0.524 0.487 0.483 0.5 0.475 0.379 0.35 0.398 0.357 0.318 0.283 0.254 0.272 0.388 0.276 0.311 0.2 0.28 0.162 0.161 0.313 0.22 0.246 0.229 0.172 0.211 0.143 0.19 0.14 0.176 0.146 0.236 0.205 0.177 0.166 0.156 0.215 0.155 0.195 0.187 0.316 0.316 0.325 0.378 0.331 0.481 0.166 0.114 0.103 0.168 0.185 0.122 0.148 0.263 0.237 0.2 0.368 0.349 0.191 0.224 0.35 0.251 0.4 0.374 0.398 0.387 0.459 0.457 0.487 0.383 0.35 0.353 0.284 0.266 0.461 0.363 0.263 0.372 0.355 0.27 0.212 0.333 0.303 0.271 0.275 0.318 0.29 0.183 0.261 0.284 0.222 0.274 0.218 0.243 0.348 0.342 0.382 0.416 0.423 0.451 0.515 0.524 0.497 0.564 1 0.433 0.233 0.246 0.273 0.288 0.35 0.24 0.283 0.202 0.246 0.404 0.298 0.259 0.313 0.39 0.205 0.265 0.319 0.332 0.349 0.332 0.413 0.34 0.394 0.519 0.646 0.55 0.416 0.475 0.358 0.413 0.469 0.446 0.313 0.341 0.464 0.382 0.27 0.396 0.414 0.35 0.239 0.34 0.338 0.228 0.195 0.197 0.266 0.516 0.367 0.079 0.462 0.397 
0.065 0.118 0.139 0.187 0.16 0.281 0.308 0.358 0.354 0.398 0.383 0.409 0.434 0.43 0.444 0.411 0.402 0.414 0.379 0.327 0.3 0.327 0.306 0.251 0.228 0.197 0.226 0.305 0.228 0.257 0.163 0.229 0.142 0.14 0.298 0.184 0.205 0.211 0.144 0.183 0.146 0.161 0.133 0.157 0.126 0.201 0.174 0.168 0.15 0.118 0.176 0.152 0.172 0.158 0.27 0.27 0.276 0.294 0.283 0.391 0.135 0.103 0.087 0.14 0.166 0.103 0.128 0.22 0.203 0.172 0.297 0.294 0.165 0.196 0.305 0.23 0.35 0.326 0.34 0.327 0.397 0.413 0.426 0.35 0.363 0.315 0.27 0.221 0.418 0.312 0.249 0.329 0.285 0.249 0.2 0.274 0.28 0.267 0.25 0.284 0.255 0.186 0.22 0.262 0.201 0.242 0.191 0.213 0.308 0.3 0.315 0.352 0.344 0.395 0.435 0.447 0.455 0.416 0.567 1 0.466 0.346 0.229 0.249 0.302 0.2 0.258 0.161 0.213 0.36 0.259 0.227 0.27 0.334 0.156 0.243 0.286 0.272 0.302 0.301 0.344 0.284 0.339 0.424 0.458 0.424 0.342 0.354 0.269 0.266 0.345 0.338 0.252 0.283 0.377 0.333 0.227 0.313 0.342 0.276 0.221 0.308 0.279 0.196 0.153 0.176 0.224 0.428 0.297 0.069 0.395 0.334 
0.029 0.046 0.053 0.075 0.068 0.102 0.127 0.147 0.15 0.166 0.164 0.163 0.174 0.18 0.183 0.17 0.166 0.166 0.16 0.133 0.114 0.129 0.121 0.103 0.092 0.077 0.088 0.129 0.085 0.103 0.063 0.088 0.041 0.036 0.107 0.079 0.085 0.077 0.056 0.07 0.05 0.052 0.047 0.049 0.046 0.077 0.062 0.055 0.049 0.043 0.056 0.047 0.059 0.062 0.109 0.111 0.112 0.133 0.107 0.151 0.053 0.049 0.044 0.064 0.079 0.052 0.06 0.094 0.075 0.064 0.118 0.116 0.063 0.075 0.117 0.091 0.136 0.132 0.149 0.144 0.163 0.176 0.193 0.172 0.205 0.157 0.116 0.101 0.184 0.138 0.107 0.141 0.124 0.098 0.068 0.118 0.105 0.098 0.091 0.103 0.098 0.06 0.081 0.08 0.066 0.093 0.067 0.082 0.106 0.124 0.12 0.142 0.147 0.165 0.189 0.187 0.181 0.162 0.199 0.31 1 0.459 0.155 0.14 0.15 0.105 0.111 0.079 0.091 0.156 0.108 0.102 0.111 0.144 0.061 0.094 0.113 0.113 0.112 0.111 0.146 0.119 0.143 0.179 0.175 0.173 0.127 0.138 0.093 0.105 0.143 0.143 0.112 0.125 0.167 0.126 0.099 0.137 0.132 0.109 0.087 0.122 0.119 0.081 0.063 0.07 0.096 0.175 0.122 0.034 0.155 0.128 
0.032 0.051 0.058 0.099 0.083 0.131 0.157 0.173 0.174 0.191 0.188 0.198 0.204 0.209 0.21 0.189 0.186 0.199 0.188 0.163 0.142 0.15 0.148 0.115 0.105 0.091 0.102 0.137 0.116 0.119 0.082 0.094 0.053 0.054 0.136 0.081 0.095 0.104 0.083 0.091 0.049 0.066 0.058 0.061 0.046 0.094 0.068 0.065 0.065 0.052 0.07 0.051 0.066 0.072 0.131 0.132 0.125 0.151 0.121 0.195 0.051 0.05 0.042 0.068 0.08 0.053 0.066 0.101 0.092 0.089 0.144 0.144 0.082 0.093 0.148 0.112 0.164 0.16 0.16 0.16 0.187 0.194 0.221 0.218 0.287 0.197 0.141 0.113 0.208 0.167 0.125 0.146 0.139 0.118 0.082 0.133 0.132 0.118 0.107 0.145 0.124 0.075 0.104 0.124 0.092 0.117 0.09 0.118 0.151 0.147 0.155 0.168 0.164 0.192 0.214 0.208 0.186 0.172 0.193 0.207 0.412 1 0.225 0.203 0.184 0.125 0.142 0.085 0.114 0.191 0.134 0.11 0.138 0.16 0.08 0.105 0.129 0.135 0.151 0.14 0.165 0.133 0.165 0.202 0.193 0.197 0.139 0.153 0.116 0.131 0.169 0.16 0.11 0.124 0.185 0.156 0.111 0.152 0.166 0.125 0.103 0.14 0.132 0.096 0.082 0.082 0.093 0.196 0.136 0.04 0.173 0.169 
0.092 0.152 0.186 0.252 0.219 0.344 0.376 0.429 0.456 0.486 0.489 0.505 0.516 0.541 0.545 0.502 0.491 0.498 0.49 0.431 0.354 0.388 0.381 0.322 0.277 0.265 0.245 0.349 0.274 0.305 0.211 0.287 0.153 0.158 0.346 0.24 0.273 0.258 0.188 0.233 0.139 0.203 0.152 0.199 0.176 0.27 0.233 0.212 0.198 0.147 0.219 0.176 0.225 0.207 0.329 0.322 0.337 0.401 0.343 0.485 0.175 0.132 0.11 0.201 0.209 0.143 0.168 0.278 0.274 0.219 0.364 0.37 0.205 0.236 0.386 0.289 0.443 0.41 0.438 0.442 0.516 0.548 0.574 0.596 0.48 0.447 0.395 0.311 0.564 0.466 0.328 0.44 0.412 0.326 0.25 0.365 0.367 0.331 0.316 0.367 0.329 0.228 0.291 0.321 0.264 0.313 0.224 0.278 0.385 0.399 0.435 0.465 0.49 0.52 0.602 0.544 0.484 0.457 0.433 0.317 0.276 0.447 1 0.551 0.599 0.485 0.453 0.306 0.384 0.548 0.398 0.347 0.375 0.467 0.232 0.338 0.369 0.366 0.399 0.386 0.489 0.388 0.523 0.537 0.519 0.508 0.357 0.361 0.329 0.341 0.442 0.429 0.332 0.372 0.506 0.412 0.311 0.447 0.463 0.363 0.295 0.406 0.382 0.282 0.251 0.216 0.258 0.526 0.397 0.153 0.448 0.433 
0.077 0.13 0.136 0.194 0.165 0.256 0.332 0.345 0.352 0.402 0.399 0.398 0.422 0.432 0.431 0.401 0.389 0.387 0.375 0.315 0.288 0.321 0.291 0.241 0.208 0.199 0.207 0.293 0.227 0.241 0.166 0.219 0.111 0.115 0.258 0.186 0.198 0.191 0.141 0.181 0.112 0.151 0.111 0.143 0.113 0.181 0.151 0.137 0.134 0.118 0.16 0.124 0.155 0.148 0.253 0.273 0.27 0.313 0.257 0.385 0.114 0.083 0.084 0.136 0.151 0.107 0.129 0.216 0.21 0.17 0.295 0.297 0.18 0.201 0.299 0.228 0.334 0.324 0.323 0.329 0.402 0.449 0.455 0.438 0.427 0.4 0.437 0.271 0.452 0.394 0.3 0.332 0.32 0.239 0.193 0.27 0.28 0.239 0.232 0.276 0.258 0.155 0.235 0.248 0.204 0.239 0.193 0.213 0.298 0.307 0.319 0.342 0.376 0.393 0.447 0.433 0.383 0.324 0.319 0.273 0.21 0.307 0.409 1 0.514 0.316 0.298 0.222 0.279 0.416 0.308 0.244 0.303 0.36 0.18 0.25 0.284 0.275 0.311 0.297 0.35 0.295 0.347 0.4 0.383 0.4 0.281 0.292 0.251 0.264 0.332 0.315 0.236 0.284 0.372 0.305 0.234 0.331 0.332 0.255 0.195 0.284 0.284 0.189 0.156 0.177 0.198 0.413 0.308 0.094 0.365 0.336 
0.092 0.142 0.182 0.246 0.213 0.358 0.424 0.448 0.474 0.517 0.528 0.516 0.532 0.556 0.555 0.509 0.501 0.51 0.476 0.428 0.347 0.396 0.371 0.315 0.266 0.247 0.276 0.376 0.271 0.312 0.198 0.277 0.168 0.151 0.346 0.222 0.266 0.271 0.194 0.242 0.161 0.191 0.142 0.177 0.152 0.248 0.223 0.205 0.19 0.155 0.215 0.182 0.212 0.196 0.347 0.364 0.375 0.419 0.362 0.503 0.156 0.131 0.104 0.171 0.211 0.145 0.168 0.326 0.295 0.225 0.415 0.395 0.238 0.25 0.398 0.3 0.447 0.434 0.433 0.439 0.521 0.585 0.583 0.513 0.443 0.453 0.486 0.342 0.589 0.534 0.391 0.494 0.435 0.331 0.27 0.407 0.385 0.356 0.342 0.387 0.338 0.234 0.331 0.322 0.291 0.335 0.257 0.291 0.401 0.38 0.445 0.473 0.509 0.511 0.573 0.549 0.487 0.399 0.428 0.324 0.229 0.31 0.463 0.545 1 0.485 0.411 0.314 0.387 0.565 0.409 0.339 0.403 0.487 0.198 0.321 0.388 0.384 0.424 0.403 0.493 0.376 0.457 0.525 0.517 0.521 0.339 0.38 0.327 0.324 0.437 0.436 0.358 0.382 0.492 0.422 0.302 0.43 0.455 0.343 0.272 0.378 0.368 0.26 0.249 0.229 0.258 0.538 0.414 0.129 0.466 0.457 
0.057 0.104 0.122 0.181 0.153 0.262 0.289 0.321 0.324 0.359 0.36 0.358 0.358 0.386 0.391 0.358 0.344 0.35 0.347 0.287 0.238 0.263 0.261 0.213 0.192 0.169 0.192 0.243 0.184 0.207 0.143 0.189 0.102 0.109 0.228 0.155 0.177 0.185 0.151 0.174 0.111 0.135 0.115 0.136 0.125 0.186 0.152 0.129 0.132 0.109 0.157 0.126 0.155 0.134 0.24 0.227 0.234 0.274 0.246 0.353 0.124 0.085 0.085 0.142 0.149 0.113 0.136 0.207 0.201 0.148 0.263 0.263 0.158 0.176 0.282 0.201 0.311 0.303 0.305 0.323 0.36 0.407 0.4 0.348 0.28 0.293 0.273 0.218 0.387 0.345 0.242 0.306 0.295 0.245 0.193 0.262 0.27 0.231 0.216 0.255 0.237 0.147 0.213 0.209 0.181 0.212 0.181 0.212 0.272 0.28 0.313 0.343 0.368 0.361 0.419 0.388 0.347 0.302 0.289 0.207 0.146 0.212 0.356 0.314 0.444 1 0.526 0.315 0.507 0.504 0.401 0.341 0.334 0.39 0.213 0.272 0.294 0.307 0.318 0.294 0.377 0.27 0.324 0.363 0.353 0.356 0.242 0.254 0.224 0.245 0.305 0.295 0.228 0.262 0.338 0.275 0.205 0.306 0.307 0.239 0.201 0.268 0.252 0.18 0.173 0.162 0.178 0.362 0.293 0.18 0.314 0.32 
0.085 0.118 0.145 0.202 0.166 0.268 0.312 0.342 0.373 0.394 0.385 0.394 0.4 0.419 0.427 0.391 0.382 0.394 0.371 0.304 0.259 0.301 0.289 0.251 0.199 0.184 0.195 0.281 0.203 0.22 0.147 0.218 0.111 0.109 0.236 0.17 0.193 0.21 0.154 0.194 0.134 0.156 0.117 0.143 0.138 0.212 0.175 0.149 0.155 0.133 0.172 0.154 0.174 0.152 0.252 0.261 0.281 0.317 0.27 0.377 0.116 0.088 0.087 0.126 0.16 0.119 0.135 0.223 0.219 0.168 0.296 0.291 0.177 0.207 0.303 0.249 0.352 0.314 0.328 0.352 0.4 0.412 0.416 0.341 0.264 0.299 0.261 0.204 0.41 0.369 0.25 0.336 0.323 0.248 0.194 0.292 0.289 0.268 0.256 0.292 0.255 0.187 0.244 0.244 0.205 0.245 0.201 0.235 0.315 0.322 0.349 0.388 0.406 0.404 0.446 0.417 0.353 0.326 0.335 0.216 0.148 0.196 0.302 0.262 0.36 0.469 1 0.439 0.404 0.566 0.608 0.415 0.352 0.432 0.224 0.294 0.31 0.321 0.348 0.326 0.444 0.325 0.38 0.411 0.377 0.403 0.259 0.296 0.256 0.268 0.353 0.308 0.247 0.289 0.367 0.308 0.233 0.347 0.359 0.293 0.232 0.311 0.296 0.219 0.188 0.185 0.199 0.398 0.332 0.134 0.344 0.358 
0.083 0.13 0.149 0.233 0.191 0.298 0.338 0.359 0.382 0.416 0.407 0.412 0.425 0.432 0.448 0.412 0.41 0.427 0.406 0.335 0.307 0.343 0.324 0.266 0.231 0.21 0.229 0.295 0.221 0.245 0.159 0.216 0.107 0.12 0.279 0.193 0.228 0.199 0.152 0.2 0.145 0.16 0.137 0.163 0.135 0.235 0.209 0.189 0.16 0.141 0.2 0.147 0.19 0.175 0.274 0.281 0.283 0.338 0.302 0.416 0.133 0.092 0.084 0.156 0.175 0.112 0.142 0.239 0.232 0.183 0.333 0.332 0.194 0.202 0.35 0.256 0.385 0.365 0.371 0.38 0.419 0.443 0.446 0.359 0.299 0.32 0.273 0.22 0.435 0.379 0.23 0.32 0.355 0.279 0.193 0.291 0.321 0.277 0.265 0.299 0.27 0.18 0.256 0.275 0.226 0.271 0.207 0.256 0.338 0.357 0.383 0.411 0.449 0.411 0.464 0.433 0.387 0.353 0.351 0.228 0.131 0.19 0.303 0.282 0.378 0.431 0.656 1 0.521 0.617 0.718 0.531 0.432 0.498 0.278 0.373 0.37 0.385 0.401 0.36 0.474 0.321 0.367 0.431 0.42 0.437 0.301 0.318 0.262 0.277 0.375 0.355 0.28 0.329 0.414 0.334 0.275 0.37 0.389 0.309 0.245 0.33 0.328 0.24 0.207 0.196 0.224 0.436 0.36 0.178 0.38 0.394 
0.076 0.126 0.136 0.198 0.181 0.266 0.306 0.324 0.349 0.389 0.363 0.379 0.387 0.397 0.406 0.371 0.357 0.375 0.369 0.298 0.248 0.301 0.28 0.226 0.191 0.168 0.185 0.267 0.194 0.214 0.143 0.198 0.107 0.108 0.262 0.184 0.216 0.197 0.13 0.176 0.112 0.144 0.126 0.155 0.129 0.196 0.173 0.157 0.15 0.121 0.177 0.121 0.157 0.143 0.246 0.258 0.26 0.298 0.256 0.363 0.111 0.086 0.094 0.144 0.153 0.112 0.129 0.228 0.211 0.173 0.287 0.298 0.174 0.189 0.297 0.222 0.332 0.313 0.328 0.341 0.384 0.409 0.415 0.336 0.265 0.308 0.265 0.21 0.405 0.367 0.241 0.315 0.33 0.252 0.196 0.294 0.287 0.262 0.258 0.291 0.264 0.185 0.23 0.234 0.203 0.229 0.195 0.236 0.3 0.313 0.32 0.372 0.387 0.377 0.427 0.397 0.353 0.319 0.318 0.216 0.14 0.189 0.287 0.281 0.4 0.54 0.504 0.433 1 0.631 0.501 0.439 0.372 0.419 0.206 0.287 0.306 0.313 0.324 0.308 0.414 0.293 0.327 0.387 0.371 0.388 0.267 0.295 0.252 0.261 0.332 0.326 0.254 0.265 0.373 0.294 0.221 0.332 0.342 0.267 0.194 0.294 0.291 0.216 0.178 0.172 0.197 0.39 0.312 0.36 0.337 0.341 
0.105 0.186 0.202 0.307 0.235 0.403 0.438 0.473 0.503 0.526 0.508 0.513 0.528 0.549 0.559 0.531 0.498 0.521 0.496 0.413 0.344 0.393 0.388 0.326 0.277 0.243 0.267 0.362 0.241 0.302 0.207 0.262 0.157 0.143 0.353 0.257 0.283 0.273 0.184 0.227 0.17 0.212 0.176 0.216 0.187 0.279 0.244 0.202 0.209 0.181 0.248 0.185 0.221 0.199 0.352 0.358 0.359 0.411 0.359 0.514 0.165 0.134 0.124 0.198 0.213 0.155 0.193 0.302 0.286 0.249 0.414 0.407 0.228 0.264 0.415 0.308 0.476 0.456 0.455 0.47 0.543 0.584 0.574 0.443 0.394 0.41 0.377 0.298 0.575 0.5 0.346 0.456 0.459 0.38 0.28 0.409 0.414 0.364 0.35 0.399 0.378 0.24 0.339 0.359 0.303 0.359 0.287 0.313 0.437 0.446 0.477 0.524 0.555 0.532 0.604 0.552 0.485 0.419 0.428 0.29 0.175 0.245 0.337 0.363 0.469 0.431 0.555 0.394 0.483 1 0.568 0.463 0.493 0.593 0.272 0.389 0.454 0.447 0.482 0.441 0.602 0.422 0.458 0.535 0.508 0.512 0.358 0.4 0.333 0.376 0.449 0.451 0.324 0.362 0.513 0.418 0.317 0.46 0.475 0.392 0.312 0.42 0.415 0.301 0.253 0.238 0.255 0.539 0.466 0.158 0.463 0.504 
0.093 0.139 0.159 0.227 0.202 0.338 0.384 0.424 0.429 0.466 0.451 0.456 0.487 0.474 0.497 0.447 0.443 0.462 0.445 0.364 0.303 0.356 0.334 0.288 0.252 0.229 0.235 0.34 0.239 0.288 0.187 0.25 0.141 0.142 0.319 0.201 0.252 0.232 0.157 0.211 0.142 0.18 0.147 0.178 0.156 0.248 0.192 0.194 0.168 0.135 0.207 0.178 0.205 0.184 0.313 0.339 0.326 0.384 0.324 0.438 0.131 0.114 0.103 0.159 0.189 0.122 0.174 0.278 0.255 0.21 0.355 0.369 0.189 0.23 0.371 0.264 0.42 0.406 0.421 0.415 0.476 0.512 0.501 0.415 0.337 0.365 0.325 0.282 0.495 0.454 0.311 0.399 0.418 0.322 0.23 0.331 0.374 0.312 0.293 0.362 0.321 0.207 0.284 0.297 0.243 0.303 0.24 0.271 0.37 0.365 0.423 0.449 0.504 0.477 0.539 0.488 0.427 0.375 0.38 0.265 0.174 0.217 0.333 0.318 0.418 0.453 0.731 0.616 0.5 0.709 1 0.605 0.48 0.562 0.344 0.402 0.399 0.423 0.433 0.418 0.519 0.363 0.417 0.468 0.454 0.471 0.339 0.346 0.302 0.309 0.412 0.379 0.312 0.334 0.439 0.376 0.295 0.408 0.433 0.332 0.262 0.374 0.354 0.257 0.22 0.208 0.242 0.482 0.405 0.184 0.419 0.425 
0.073 0.124 0.139 0.202 0.167 0.257 0.286 0.293 0.31 0.34 0.329 0.336 0.345 0.343 0.365 0.33 0.327 0.338 0.327 0.281 0.231 0.261 0.249 0.207 0.179 0.151 0.162 0.242 0.181 0.208 0.141 0.177 0.101 0.111 0.226 0.148 0.171 0.163 0.132 0.166 0.106 0.137 0.112 0.137 0.117 0.185 0.148 0.135 0.132 0.109 0.167 0.127 0.157 0.14 0.235 0.231 0.219 0.261 0.222 0.322 0.106 0.085 0.079 0.129 0.161 0.106 0.121 0.205 0.203 0.15 0.262 0.274 0.15 0.167 0.271 0.219 0.317 0.314 0.305 0.295 0.336 0.363 0.355 0.282 0.224 0.273 0.24 0.199 0.356 0.316 0.217 0.287 0.295 0.245 0.193 0.272 0.288 0.247 0.234 0.268 0.263 0.167 0.218 0.221 0.197 0.225 0.193 0.224 0.294 0.29 0.31 0.337 0.364 0.354 0.383 0.356 0.3 0.276 0.27 0.194 0.134 0.165 0.224 0.234 0.308 0.278 0.382 0.347 0.342 0.456 0.462 1 0.435 0.441 0.3 0.361 0.349 0.333 0.339 0.298 0.371 0.276 0.294 0.336 0.326 0.343 0.232 0.25 0.202 0.214 0.285 0.279 0.226 0.248 0.322 0.266 0.204 0.301 0.319 0.259 0.2 0.279 0.284 0.189 0.185 0.187 0.172 0.34 0.306 0.109 0.297 0.337 
0.111 0.168 0.207 0.268 0.266 0.401 0.479 0.502 0.513 0.541 0.517 0.533 0.557 0.573 0.573 0.543 0.528 0.538 0.499 0.437 0.375 0.418 0.396 0.355 0.293 0.256 0.291 0.383 0.285 0.312 0.233 0.28 0.16 0.177 0.394 0.267 0.297 0.298 0.196 0.252 0.165 0.232 0.185 0.218 0.188 0.295 0.263 0.223 0.215 0.176 0.251 0.185 0.231 0.202 0.369 0.377 0.398 0.446 0.375 0.531 0.151 0.143 0.108 0.191 0.232 0.157 0.184 0.332 0.315 0.262 0.418 0.438 0.245 0.277 0.433 0.368 0.511 0.489 0.491 0.494 0.55 0.58 0.579 0.446 0.362 0.413 0.36 0.292 0.573 0.535 0.334 0.47 0.512 0.404 0.265 0.409 0.466 0.399 0.368 0.423 0.42 0.251 0.337 0.36 0.303 0.38 0.305 0.371 0.464 0.46 0.511 0.547 0.611 0.563 0.611 0.574 0.511 0.448 0.449 0.294 0.171 0.236 0.319 0.33 0.463 0.38 0.446 0.345 0.398 0.648 0.484 0.604 1 0.736 0.358 0.565 0.555 0.566 0.551 0.49 0.545 0.394 0.441 0.547 0.518 0.548 0.376 0.402 0.334 0.352 0.466 0.434 0.333 0.385 0.51 0.424 0.339 0.47 0.5 0.408 0.308 0.445 0.431 0.311 0.277 0.287 0.254 0.562 0.508 0.153 0.493 0.533 
0.092 0.148 0.166 0.264 0.218 0.382 0.445 0.46 0.484 0.511 0.49 0.482 0.508 0.528 0.531 0.512 0.49 0.487 0.467 0.413 0.355 0.38 0.372 0.317 0.294 0.252 0.268 0.353 0.272 0.298 0.193 0.271 0.143 0.138 0.345 0.23 0.28 0.253 0.171 0.235 0.146 0.182 0.171 0.196 0.172 0.281 0.227 0.21 0.198 0.157 0.225 0.161 0.201 0.182 0.357 0.365 0.336 0.406 0.33 0.48 0.144 0.121 0.106 0.179 0.214 0.154 0.172 0.313 0.308 0.254 0.404 0.422 0.245 0.244 0.423 0.312 0.479 0.453 0.454 0.48 0.513 0.533 0.532 0.41 0.334 0.378 0.344 0.278 0.533 0.44 0.3 0.429 0.436 0.378 0.283 0.41 0.453 0.377 0.364 0.393 0.39 0.256 0.338 0.349 0.302 0.369 0.304 0.345 0.449 0.429 0.494 0.514 0.582 0.507 0.56 0.519 0.467 0.398 0.391 0.271 0.178 0.218 0.295 0.301 0.398 0.334 0.408 0.301 0.374 0.586 0.453 0.448 0.56 1 0.369 0.482 0.52 0.553 0.583 0.485 0.528 0.385 0.421 0.493 0.483 0.505 0.355 0.379 0.311 0.325 0.416 0.425 0.331 0.363 0.499 0.405 0.329 0.464 0.483 0.369 0.275 0.415 0.389 0.269 0.248 0.258 0.256 0.512 0.489 0.14 0.447 0.519 
0.085 0.145 0.174 0.225 0.185 0.303 0.347 0.373 0.389 0.407 0.382 0.392 0.424 0.435 0.445 0.409 0.394 0.397 0.372 0.333 0.284 0.318 0.314 0.248 0.219 0.208 0.21 0.293 0.217 0.252 0.158 0.214 0.129 0.128 0.259 0.193 0.216 0.202 0.159 0.189 0.13 0.163 0.12 0.157 0.139 0.216 0.197 0.18 0.158 0.134 0.198 0.15 0.184 0.164 0.282 0.3 0.285 0.334 0.285 0.411 0.124 0.091 0.092 0.135 0.182 0.124 0.142 0.267 0.254 0.188 0.325 0.34 0.194 0.199 0.329 0.242 0.388 0.377 0.376 0.377 0.435 0.452 0.442 0.329 0.267 0.3 0.264 0.234 0.431 0.367 0.251 0.343 0.381 0.307 0.224 0.328 0.369 0.319 0.304 0.347 0.318 0.215 0.291 0.289 0.244 0.292 0.25 0.289 0.356 0.369 0.419 0.421 0.465 0.43 0.467 0.434 0.393 0.337 0.323 0.234 0.138 0.169 0.24 0.244 0.327 0.298 0.383 0.307 0.335 0.507 0.457 0.494 0.464 0.683 1 0.607 0.473 0.553 0.487 0.398 0.443 0.328 0.354 0.414 0.404 0.416 0.288 0.296 0.258 0.263 0.364 0.329 0.274 0.307 0.406 0.331 0.254 0.383 0.393 0.304 0.248 0.346 0.338 0.22 0.195 0.213 0.217 0.429 0.44 0.111 0.366 0.439 
0.076 0.106 0.123 0.175 0.167 0.253 0.288 0.311 0.309 0.338 0.323 0.323 0.332 0.331 0.342 0.325 0.315 0.331 0.308 0.272 0.222 0.242 0.23 0.21 0.164 0.149 0.173 0.227 0.154 0.197 0.128 0.171 0.086 0.103 0.216 0.158 0.193 0.181 0.122 0.163 0.119 0.145 0.115 0.137 0.127 0.198 0.168 0.152 0.141 0.109 0.156 0.134 0.155 0.143 0.218 0.232 0.225 0.284 0.224 0.317 0.106 0.08 0.087 0.124 0.124 0.092 0.109 0.192 0.188 0.143 0.273 0.262 0.155 0.179 0.266 0.218 0.32 0.322 0.313 0.326 0.327 0.345 0.322 0.258 0.207 0.242 0.205 0.175 0.334 0.286 0.2 0.291 0.32 0.271 0.176 0.26 0.297 0.26 0.236 0.28 0.254 0.166 0.217 0.223 0.193 0.246 0.195 0.229 0.303 0.305 0.338 0.338 0.35 0.33 0.365 0.339 0.297 0.256 0.256 0.194 0.121 0.142 0.196 0.197 0.253 0.202 0.273 0.221 0.231 0.356 0.293 0.356 0.385 0.449 0.368 1 0.482 0.498 0.387 0.302 0.335 0.255 0.289 0.332 0.322 0.326 0.232 0.253 0.201 0.221 0.288 0.266 0.222 0.256 0.33 0.276 0.213 0.301 0.309 0.251 0.194 0.281 0.273 0.199 0.168 0.168 0.165 0.34 0.363 0.078 0.296 0.351 
0.118 0.191 0.221 0.31 0.27 0.446 0.497 0.538 0.568 0.604 0.555 0.553 0.574 0.603 0.612 0.585 0.545 0.573 0.545 0.456 0.399 0.433 0.422 0.36 0.299 0.258 0.303 0.391 0.31 0.337 0.233 0.304 0.181 0.183 0.393 0.284 0.33 0.316 0.227 0.252 0.176 0.217 0.17 0.224 0.2 0.313 0.256 0.264 0.239 0.187 0.27 0.207 0.244 0.211 0.398 0.428 0.427 0.478 0.397 0.554 0.193 0.156 0.133 0.231 0.25 0.175 0.221 0.379 0.336 0.282 0.477 0.497 0.293 0.322 0.498 0.392 0.561 0.562 0.531 0.532 0.588 0.607 0.589 0.446 0.381 0.412 0.346 0.309 0.587 0.498 0.345 0.494 0.558 0.543 0.347 0.468 0.599 0.515 0.439 0.509 0.524 0.325 0.392 0.435 0.375 0.47 0.395 0.444 0.562 0.547 0.626 0.605 0.63 0.57 0.619 0.595 0.535 0.463 0.462 0.335 0.209 0.262 0.315 0.347 0.449 0.366 0.418 0.289 0.363 0.602 0.456 0.441 0.577 0.709 0.379 0.676 1 0.793 0.684 0.557 0.564 0.421 0.474 0.564 0.545 0.586 0.387 0.432 0.365 0.382 0.493 0.481 0.358 0.391 0.545 0.487 0.372 0.524 0.561 0.434 0.318 0.519 0.476 0.329 0.32 0.324 0.281 0.597 0.695 0.118 0.51 0.664 
0.068 0.109 0.134 0.192 0.153 0.247 0.278 0.3 0.313 0.333 0.307 0.306 0.332 0.334 0.342 0.325 0.308 0.313 0.304 0.261 0.232 0.237 0.236 0.193 0.175 0.154 0.181 0.251 0.163 0.184 0.117 0.17 0.093 0.105 0.224 0.147 0.171 0.166 0.135 0.165 0.106 0.119 0.101 0.126 0.125 0.193 0.176 0.147 0.15 0.106 0.161 0.12 0.147 0.132 0.222 0.222 0.231 0.271 0.211 0.313 0.095 0.085 0.075 0.107 0.145 0.093 0.115 0.219 0.216 0.166 0.275 0.291 0.158 0.18 0.287 0.205 0.327 0.312 0.293 0.298 0.322 0.342 0.331 0.247 0.207 0.231 0.19 0.175 0.327 0.273 0.2 0.26 0.314 0.272 0.189 0.262 0.307 0.27 0.246 0.29 0.274 0.192 0.231 0.248 0.201 0.247 0.204 0.237 0.306 0.303 0.359 0.339 0.365 0.328 0.343 0.328 0.283 0.252 0.252 0.188 0.108 0.118 0.19 0.19 0.245 0.196 0.245 0.185 0.218 0.356 0.262 0.269 0.329 0.451 0.266 0.398 0.455 1 0.47 0.325 0.318 0.242 0.274 0.321 0.305 0.321 0.232 0.235 0.207 0.213 0.278 0.267 0.205 0.237 0.321 0.268 0.225 0.304 0.313 0.266 0.204 0.294 0.291 0.202 0.177 0.19 0.165 0.332 0.369 0.083 0.283 0.369 
0.119 0.211 0.233 0.353 0.279 0.473 0.525 0.532 0.58 0.598 0.564 0.57 0.599 0.605 0.635 0.59 0.56 0.591 0.58 0.507 0.407 0.452 0.441 0.375 0.337 0.287 0.307 0.434 0.306 0.346 0.217 0.291 0.163 0.171 0.403 0.259 0.31 0.32 0.241 0.304 0.204 0.24 0.212 0.264 0.226 0.338 0.302 0.283 0.261 0.225 0.282 0.23 0.271 0.256 0.426 0.438 0.406 0.491 0.403 0.562 0.16 0.143 0.116 0.198 0.267 0.165 0.202 0.384 0.354 0.282 0.494 0.496 0.274 0.32 0.509 0.392 0.599 0.578 0.555 0.556 0.584 0.626 0.613 0.461 0.384 0.425 0.371 0.322 0.607 0.517 0.37 0.5 0.513 0.459 0.308 0.475 0.518 0.453 0.433 0.51 0.472 0.301 0.414 0.441 0.366 0.457 0.369 0.416 0.554 0.559 0.67 0.655 0.68 0.596 0.647 0.597 0.532 0.466 0.464 0.333 0.206 0.252 0.326 0.336 0.442 0.347 0.408 0.314 0.379 0.615 0.456 0.413 0.524 0.767 0.343 0.474 0.639 0.76 1 0.689 0.586 0.451 0.493 0.573 0.574 0.599 0.42 0.45 0.406 0.379 0.501 0.51 0.408 0.441 0.589 0.499 0.404 0.579 0.585 0.456 0.344 0.52 0.5 0.368 0.298 0.311 0.294 0.608 0.614 0.134 0.518 0.64 
0.111 0.183 0.21 0.306 0.233 0.393 0.45 0.479 0.497 0.516 0.484 0.484 0.505 0.526 0.53 0.51 0.488 0.504 0.485 0.408 0.351 0.388 0.388 0.32 0.292 0.256 0.262 0.353 0.252 0.291 0.196 0.262 0.144 0.153 0.343 0.231 0.278 0.256 0.165 0.247 0.166 0.222 0.172 0.215 0.194 0.304 0.274 0.246 0.228 0.187 0.244 0.195 0.246 0.226 0.36 0.362 0.354 0.429 0.341 0.482 0.17 0.12 0.105 0.177 0.214 0.152 0.172 0.328 0.299 0.247 0.411 0.41 0.23 0.267 0.437 0.336 0.509 0.467 0.474 0.462 0.521 0.535 0.513 0.393 0.323 0.374 0.323 0.275 0.511 0.428 0.3 0.429 0.437 0.356 0.273 0.419 0.427 0.369 0.358 0.411 0.385 0.234 0.337 0.357 0.299 0.371 0.31 0.354 0.466 0.471 0.527 0.582 0.568 0.521 0.545 0.52 0.462 0.399 0.411 0.298 0.192 0.244 0.271 0.304 0.376 0.304 0.36 0.261 0.316 0.53 0.368 0.322 0.397 0.573 0.262 0.363 0.455 0.487 0.593 1 0.537 0.403 0.435 0.513 0.497 0.511 0.349 0.388 0.314 0.345 0.455 0.441 0.358 0.415 0.508 0.435 0.347 0.548 0.533 0.422 0.348 0.493 0.445 0.317 0.303 0.283 0.259 0.515 0.487 0.126 0.443 0.527 
0.145 0.212 0.242 0.349 0.313 0.514 0.558 0.617 0.62 0.677 0.636 0.639 0.694 0.711 0.721 0.665 0.643 0.671 0.638 0.542 0.458 0.496 0.491 0.401 0.357 0.338 0.374 0.462 0.336 0.409 0.267 0.329 0.2 0.193 0.425 0.311 0.358 0.362 0.246 0.295 0.201 0.275 0.218 0.277 0.223 0.362 0.316 0.276 0.269 0.22 0.312 0.239 0.301 0.285 0.461 0.458 0.451 0.532 0.432 0.634 0.21 0.169 0.152 0.242 0.299 0.202 0.23 0.393 0.395 0.319 0.51 0.522 0.305 0.337 0.533 0.434 0.635 0.596 0.616 0.614 0.693 0.723 0.687 0.528 0.447 0.508 0.414 0.359 0.696 0.58 0.392 0.555 0.551 0.444 0.34 0.504 0.495 0.461 0.448 0.506 0.476 0.331 0.437 0.443 0.374 0.439 0.352 0.396 0.542 0.565 0.599 0.679 0.744 0.696 0.83 0.712 0.614 0.57 0.531 0.39 0.232 0.283 0.398 0.367 0.514 0.428 0.552 0.403 0.468 0.802 0.589 0.5 0.582 0.716 0.355 0.46 0.53 0.569 0.618 0.641 1 0.591 0.664 0.689 0.649 0.695 0.478 0.497 0.438 0.427 0.583 0.549 0.463 0.514 0.669 0.558 0.43 0.658 0.641 0.508 0.41 0.562 0.526 0.37 0.324 0.334 0.342 0.688 0.554 0.158 0.593 0.604 
0.096 0.175 0.207 0.29 0.238 0.407 0.447 0.49 0.514 0.536 0.517 0.516 0.543 0.555 0.558 0.526 0.514 0.529 0.515 0.462 0.375 0.432 0.432 0.355 0.3 0.271 0.292 0.368 0.26 0.313 0.206 0.269 0.159 0.154 0.362 0.25 0.3 0.292 0.203 0.241 0.156 0.22 0.189 0.23 0.206 0.326 0.301 0.258 0.243 0.198 0.261 0.198 0.249 0.223 0.363 0.386 0.39 0.435 0.354 0.508 0.17 0.124 0.123 0.184 0.225 0.148 0.182 0.334 0.284 0.243 0.421 0.428 0.253 0.281 0.423 0.333 0.515 0.493 0.498 0.494 0.536 0.565 0.555 0.424 0.368 0.385 0.329 0.266 0.537 0.445 0.318 0.427 0.42 0.358 0.269 0.392 0.365 0.348 0.36 0.416 0.356 0.243 0.344 0.344 0.29 0.352 0.275 0.319 0.447 0.465 0.486 0.546 0.513 0.561 0.618 0.573 0.496 0.466 0.434 0.299 0.193 0.247 0.341 0.315 0.411 0.336 0.383 0.276 0.329 0.543 0.394 0.337 0.395 0.493 0.223 0.326 0.401 0.41 0.437 0.462 0.565 1 0.604 0.571 0.524 0.536 0.364 0.422 0.373 0.376 0.521 0.481 0.389 0.46 0.648 0.456 0.369 0.606 0.535 0.44 0.355 0.461 0.445 0.331 0.258 0.273 0.27 0.545 0.428 0.113 0.463 0.482 
0.113 0.172 0.201 0.28 0.249 0.396 0.473 0.508 0.526 0.566 0.537 0.542 0.575 0.579 0.598 0.561 0.543 0.574 0.548 0.469 0.407 0.467 0.451 0.365 0.32 0.292 0.298 0.407 0.302 0.332 0.227 0.315 0.192 0.194 0.391 0.266 0.3 0.303 0.214 0.28 0.184 0.217 0.184 0.215 0.185 0.296 0.268 0.222 0.204 0.186 0.255 0.208 0.265 0.218 0.394 0.384 0.395 0.439 0.376 0.536 0.19 0.156 0.156 0.218 0.226 0.169 0.199 0.325 0.296 0.244 0.44 0.425 0.24 0.278 0.438 0.329 0.506 0.472 0.504 0.48 0.572 0.593 0.592 0.483 0.374 0.411 0.347 0.295 0.579 0.449 0.32 0.473 0.449 0.352 0.271 0.407 0.399 0.37 0.361 0.401 0.361 0.239 0.328 0.35 0.275 0.319 0.25 0.309 0.432 0.453 0.477 0.535 0.562 0.595 0.731 0.619 0.539 0.517 0.495 0.348 0.209 0.259 0.401 0.338 0.44 0.358 0.397 0.281 0.334 0.557 0.408 0.332 0.402 0.536 0.231 0.338 0.394 0.419 0.45 0.436 0.587 0.511 1 0.677 0.604 0.574 0.417 0.436 0.395 0.394 0.551 0.52 0.409 0.435 0.573 0.479 0.362 0.508 0.506 0.406 0.323 0.447 0.416 0.308 0.267 0.263 0.274 0.591 0.447 0.111 0.5 0.484 
0.123 0.208 0.24 0.366 0.315 0.514 0.577 0.64 0.653 0.705 0.677 0.696 0.734 0.75 0.782 0.712 0.691 0.724 0.716 0.6 0.509 0.595 0.553 0.473 0.409 0.381 0.42 0.536 0.399 0.465 0.296 0.397 0.238 0.238 0.464 0.306 0.369 0.371 0.251 0.355 0.218 0.296 0.219 0.282 0.241 0.354 0.32 0.291 0.265 0.215 0.303 0.245 0.306 0.278 0.495 0.486 0.49 0.556 0.469 0.696 0.22 0.163 0.149 0.238 0.295 0.193 0.241 0.398 0.363 0.317 0.516 0.526 0.292 0.349 0.533 0.42 0.623 0.587 0.624 0.601 0.73 0.716 0.729 0.563 0.474 0.512 0.446 0.366 0.71 0.555 0.41 0.543 0.513 0.419 0.337 0.473 0.481 0.453 0.415 0.483 0.438 0.294 0.388 0.398 0.333 0.415 0.331 0.391 0.52 0.539 0.583 0.647 0.658 0.775 0.814 0.799 0.709 0.672 0.64 0.432 0.247 0.31 0.392 0.393 0.503 0.371 0.427 0.29 0.371 0.627 0.467 0.4 0.478 0.612 0.277 0.391 0.497 0.508 0.556 0.534 0.621 0.501 0.641 1 0.816 0.774 0.555 0.606 0.493 0.557 0.709 0.697 0.52 0.545 0.732 0.591 0.415 0.604 0.63 0.498 0.404 0.517 0.512 0.375 0.307 0.295 0.382 0.742 0.522 0.132 0.645 0.599 
0.113 0.179 0.222 0.313 0.278 0.455 0.492 0.548 0.582 0.624 0.595 0.613 0.658 0.655 0.686 0.642 0.638 0.682 0.635 0.548 0.464 0.52 0.496 0.415 0.345 0.342 0.365 0.515 0.361 0.43 0.304 0.352 0.203 0.196 0.429 0.297 0.346 0.322 0.232 0.315 0.209 0.253 0.207 0.256 0.203 0.329 0.308 0.253 0.254 0.2 0.303 0.243 0.277 0.28 0.433 0.43 0.436 0.501 0.405 0.6 0.199 0.141 0.14 0.225 0.26 0.187 0.216 0.346 0.331 0.265 0.455 0.445 0.265 0.287 0.461 0.349 0.527 0.509 0.553 0.527 0.63 0.612 0.633 0.485 0.396 0.447 0.372 0.303 0.609 0.481 0.338 0.465 0.466 0.378 0.299 0.408 0.415 0.397 0.37 0.42 0.392 0.255 0.356 0.388 0.307 0.375 0.28 0.337 0.454 0.482 0.478 0.563 0.559 0.627 0.68 0.684 0.636 0.606 0.666 0.405 0.242 0.293 0.356 0.356 0.457 0.344 0.395 0.268 0.345 0.558 0.412 0.342 0.4 0.51 0.242 0.335 0.407 0.409 0.446 0.449 0.545 0.45 0.527 0.718 1 0.76 0.581 0.666 0.466 0.515 0.611 0.579 0.438 0.483 0.614 0.516 0.387 0.53 0.547 0.448 0.376 0.491 0.44 0.346 0.287 0.278 0.355 0.684 0.452 0.119 0.608 0.5 
0.102 0.189 0.223 0.295 0.255 0.406 0.496 0.544 0.553 0.601 0.585 0.597 0.649 0.639 0.69 0.63 0.656 0.723 0.664 0.538 0.497 0.574 0.497 0.409 0.377 0.35 0.369 0.562 0.42 0.431 0.293 0.343 0.197 0.177 0.425 0.281 0.347 0.322 0.227 0.309 0.201 0.267 0.194 0.227 0.218 0.312 0.277 0.255 0.24 0.18 0.257 0.226 0.26 0.242 0.415 0.407 0.424 0.494 0.417 0.608 0.183 0.131 0.133 0.216 0.217 0.151 0.201 0.3 0.306 0.249 0.437 0.441 0.241 0.265 0.442 0.346 0.504 0.472 0.521 0.489 0.599 0.602 0.625 0.478 0.4 0.448 0.371 0.322 0.623 0.475 0.346 0.475 0.436 0.333 0.272 0.396 0.41 0.362 0.355 0.415 0.37 0.243 0.334 0.349 0.276 0.357 0.279 0.328 0.445 0.454 0.476 0.544 0.537 0.586 0.642 0.659 0.596 0.537 0.555 0.383 0.211 0.257 0.336 0.355 0.429 0.307 0.381 0.259 0.331 0.533 0.377 0.334 0.4 0.502 0.213 0.316 0.398 0.412 0.45 0.428 0.52 0.439 0.494 0.639 0.701 1 0.53 0.552 0.43 0.457 0.554 0.56 0.416 0.432 0.583 0.492 0.355 0.496 0.508 0.435 0.317 0.443 0.423 0.308 0.282 0.273 0.408 0.693 0.439 0.132 0.596 0.486 
0.112 0.158 0.207 0.301 0.256 0.399 0.483 0.515 0.525 0.577 0.565 0.585 0.625 0.624 0.662 0.62 0.617 0.653 0.613 0.518 0.445 0.534 0.46 0.394 0.355 0.332 0.373 0.575 0.356 0.427 0.255 0.342 0.18 0.187 0.428 0.298 0.344 0.321 0.22 0.283 0.185 0.246 0.174 0.214 0.199 0.319 0.267 0.255 0.247 0.198 0.258 0.206 0.265 0.251 0.404 0.383 0.413 0.471 0.416 0.582 0.185 0.134 0.137 0.21 0.243 0.161 0.177 0.331 0.309 0.26 0.456 0.453 0.243 0.264 0.442 0.346 0.506 0.472 0.493 0.506 0.577 0.573 0.605 0.454 0.384 0.42 0.354 0.299 0.574 0.449 0.335 0.42 0.427 0.337 0.278 0.415 0.404 0.37 0.367 0.402 0.366 0.253 0.34 0.346 0.285 0.343 0.291 0.318 0.42 0.432 0.481 0.517 0.518 0.585 0.63 0.648 0.586 0.539 0.59 0.397 0.228 0.271 0.329 0.326 0.419 0.315 0.354 0.279 0.309 0.53 0.374 0.332 0.382 0.479 0.226 0.324 0.38 0.374 0.43 0.411 0.508 0.432 0.488 0.635 0.737 0.758 1 0.676 0.48 0.48 0.554 0.555 0.407 0.432 0.581 0.486 0.374 0.481 0.488 0.416 0.311 0.414 0.42 0.298 0.25 0.254 0.381 0.667 0.442 0.113 0.597 0.484 
0.092 0.152 0.164 0.236 0.206 0.306 0.384 0.41 0.421 0.477 0.456 0.483 0.521 0.506 0.537 0.487 0.487 0.53 0.516 0.429 0.366 0.459 0.387 0.326 0.32 0.304 0.297 0.434 0.289 0.325 0.218 0.274 0.156 0.159 0.338 0.236 0.277 0.249 0.188 0.246 0.156 0.206 0.152 0.181 0.168 0.235 0.206 0.197 0.173 0.138 0.199 0.17 0.21 0.199 0.342 0.323 0.335 0.369 0.347 0.472 0.155 0.116 0.104 0.164 0.171 0.119 0.146 0.246 0.231 0.195 0.344 0.337 0.2 0.207 0.342 0.27 0.394 0.38 0.407 0.389 0.477 0.474 0.492 0.359 0.315 0.345 0.281 0.248 0.467 0.374 0.256 0.354 0.345 0.279 0.222 0.32 0.318 0.293 0.276 0.324 0.299 0.203 0.277 0.275 0.235 0.295 0.223 0.267 0.357 0.364 0.383 0.42 0.407 0.47 0.52 0.535 0.472 0.481 0.527 0.308 0.169 0.209 0.255 0.284 0.347 0.252 0.29 0.2 0.235 0.416 0.28 0.245 0.302 0.386 0.188 0.242 0.311 0.336 0.36 0.352 0.391 0.329 0.392 0.551 0.701 0.603 0.532 1 0.474 0.54 0.535 0.491 0.368 0.384 0.474 0.406 0.284 0.415 0.407 0.333 0.26 0.357 0.339 0.243 0.209 0.222 0.303 0.525 0.354 0.096 0.467 0.401 
0.126 0.2 0.215 0.3 0.26 0.418 0.494 0.525 0.553 0.59 0.565 0.595 0.64 0.624 0.662 0.605 0.619 0.655 0.604 0.539 0.481 0.696 0.553 0.441 0.414 0.444 0.393 0.483 0.347 0.389 0.264 0.345 0.187 0.179 0.411 0.3 0.343 0.342 0.251 0.308 0.19 0.271 0.202 0.238 0.193 0.312 0.256 0.23 0.224 0.187 0.278 0.222 0.27 0.233 0.423 0.418 0.421 0.492 0.402 0.583 0.201 0.143 0.116 0.2 0.218 0.149 0.193 0.32 0.305 0.243 0.448 0.444 0.235 0.282 0.472 0.35 0.517 0.507 0.512 0.491 0.591 0.566 0.59 0.438 0.365 0.407 0.356 0.306 0.567 0.452 0.32 0.449 0.434 0.356 0.26 0.41 0.411 0.357 0.35 0.405 0.394 0.235 0.338 0.372 0.312 0.373 0.287 0.345 0.45 0.457 0.476 0.519 0.528 0.589 0.639 0.635 0.554 0.527 0.535 0.337 0.197 0.237 0.316 0.32 0.387 0.286 0.368 0.275 0.294 0.514 0.363 0.327 0.375 0.494 0.232 0.33 0.39 0.404 0.444 0.43 0.503 0.405 0.479 0.644 0.718 0.689 0.518 0.691 1 0.594 0.635 0.645 0.523 0.464 0.606 0.517 0.383 0.499 0.512 0.405 0.336 0.448 0.411 0.306 0.264 0.274 0.335 0.653 0.447 0.115 0.558 0.503 
0.093 0.135 0.158 0.243 0.218 0.342 0.396 0.45 0.461 0.507 0.492 0.491 0.523 0.53 0.547 0.505 0.495 0.526 0.486 0.431 0.385 0.469 0.411 0.363 0.336 0.302 0.313 0.392 0.275 0.309 0.212 0.282 0.161 0.156 0.355 0.253 0.266 0.27 0.208 0.258 0.162 0.219 0.159 0.2 0.185 0.27 0.233 0.215 0.213 0.153 0.225 0.169 0.231 0.212 0.34 0.351 0.357 0.391 0.361 0.475 0.153 0.107 0.112 0.179 0.193 0.128 0.163 0.261 0.256 0.205 0.36 0.354 0.191 0.23 0.368 0.274 0.421 0.398 0.435 0.421 0.486 0.489 0.515 0.4 0.345 0.35 0.301 0.253 0.488 0.366 0.264 0.385 0.351 0.282 0.226 0.331 0.324 0.298 0.293 0.35 0.297 0.198 0.279 0.287 0.242 0.288 0.243 0.285 0.361 0.363 0.396 0.434 0.428 0.501 0.546 0.538 0.508 0.514 0.509 0.347 0.196 0.222 0.28 0.287 0.371 0.258 0.288 0.188 0.24 0.418 0.285 0.23 0.313 0.391 0.19 0.274 0.329 0.319 0.342 0.339 0.4 0.341 0.41 0.582 0.643 0.567 0.463 0.614 0.451 1 0.705 0.527 0.395 0.418 0.524 0.428 0.317 0.434 0.43 0.348 0.259 0.353 0.353 0.262 0.229 0.219 0.276 0.532 0.375 0.092 0.466 0.398 
0.091 0.132 0.167 0.245 0.19 0.336 0.364 0.393 0.404 0.438 0.422 0.437 0.467 0.456 0.48 0.462 0.451 0.471 0.457 0.395 0.346 0.394 0.388 0.315 0.265 0.236 0.244 0.347 0.253 0.285 0.192 0.249 0.131 0.134 0.307 0.202 0.252 0.243 0.185 0.214 0.134 0.181 0.154 0.182 0.165 0.245 0.217 0.208 0.186 0.154 0.211 0.154 0.199 0.199 0.319 0.305 0.292 0.362 0.287 0.433 0.134 0.102 0.09 0.147 0.17 0.113 0.149 0.253 0.244 0.186 0.338 0.322 0.201 0.219 0.332 0.258 0.404 0.38 0.379 0.392 0.429 0.428 0.453 0.341 0.269 0.313 0.251 0.221 0.436 0.35 0.243 0.335 0.325 0.274 0.2 0.311 0.31 0.285 0.282 0.312 0.287 0.207 0.262 0.272 0.229 0.261 0.21 0.253 0.344 0.345 0.37 0.401 0.387 0.445 0.485 0.477 0.433 0.405 0.382 0.276 0.154 0.187 0.225 0.248 0.302 0.214 0.265 0.186 0.203 0.384 0.274 0.234 0.271 0.368 0.167 0.241 0.287 0.302 0.346 0.342 0.386 0.318 0.39 0.513 0.491 0.498 0.341 0.396 0.337 0.45 1 0.5 0.375 0.487 0.513 0.408 0.298 0.408 0.408 0.332 0.255 0.352 0.329 0.258 0.204 0.201 0.246 0.48 0.334 0.081 0.418 0.381 
0.104 0.192 0.231 0.326 0.258 0.463 0.505 0.527 0.552 0.611 0.588 0.598 0.634 0.645 0.666 0.626 0.634 0.663 0.641 0.554 0.479 0.563 0.558 0.437 0.348 0.327 0.349 0.48 0.353 0.378 0.279 0.332 0.196 0.173 0.415 0.303 0.355 0.323 0.247 0.321 0.209 0.286 0.205 0.246 0.22 0.343 0.307 0.264 0.226 0.206 0.302 0.25 0.271 0.268 0.454 0.434 0.425 0.505 0.393 0.591 0.178 0.144 0.13 0.221 0.249 0.172 0.226 0.347 0.335 0.265 0.451 0.443 0.248 0.272 0.443 0.333 0.517 0.49 0.523 0.516 0.601 0.594 0.625 0.459 0.383 0.454 0.352 0.31 0.615 0.442 0.344 0.474 0.442 0.356 0.273 0.428 0.426 0.369 0.377 0.42 0.376 0.263 0.337 0.348 0.294 0.374 0.289 0.344 0.449 0.458 0.506 0.535 0.544 0.595 0.638 0.653 0.567 0.52 0.52 0.366 0.22 0.253 0.319 0.307 0.408 0.291 0.358 0.265 0.317 0.521 0.38 0.322 0.4 0.488 0.233 0.332 0.413 0.413 0.464 0.428 0.516 0.434 0.496 0.662 0.674 0.684 0.484 0.538 0.502 0.504 0.751 1 0.568 0.541 0.661 0.576 0.409 0.538 0.541 0.448 0.352 0.461 0.442 0.337 0.287 0.269 0.334 0.659 0.46 0.128 0.56 0.505 
0.089 0.135 0.162 0.237 0.189 0.321 0.357 0.396 0.409 0.439 0.425 0.419 0.444 0.447 0.47 0.437 0.449 0.454 0.452 0.398 0.342 0.41 0.43 0.315 0.261 0.25 0.265 0.328 0.228 0.28 0.187 0.236 0.151 0.143 0.3 0.208 0.244 0.246 0.169 0.237 0.159 0.192 0.135 0.184 0.164 0.262 0.233 0.2 0.196 0.157 0.211 0.16 0.204 0.183 0.316 0.304 0.312 0.36 0.288 0.419 0.159 0.107 0.104 0.157 0.2 0.134 0.148 0.26 0.231 0.196 0.348 0.33 0.19 0.191 0.313 0.254 0.403 0.393 0.383 0.397 0.418 0.432 0.441 0.338 0.27 0.301 0.25 0.207 0.429 0.333 0.254 0.334 0.332 0.272 0.192 0.325 0.314 0.279 0.257 0.314 0.274 0.155 0.248 0.262 0.223 0.254 0.202 0.226 0.348 0.364 0.377 0.42 0.385 0.428 0.46 0.45 0.408 0.364 0.362 0.256 0.15 0.177 0.235 0.247 0.326 0.245 0.279 0.219 0.252 0.406 0.303 0.249 0.289 0.365 0.176 0.246 0.305 0.303 0.346 0.343 0.391 0.326 0.373 0.45 0.473 0.474 0.345 0.386 0.394 0.353 0.531 0.541 1 0.574 0.521 0.453 0.347 0.435 0.424 0.361 0.286 0.358 0.361 0.265 0.236 0.219 0.248 0.466 0.331 0.1 0.405 0.379 
0.106 0.16 0.178 0.284 0.222 0.364 0.382 0.424 0.434 0.465 0.458 0.461 0.497 0.505 0.504 0.476 0.478 0.487 0.484 0.431 0.36 0.396 0.426 0.32 0.292 0.269 0.284 0.356 0.254 0.291 0.202 0.259 0.132 0.14 0.327 0.225 0.248 0.257 0.178 0.24 0.164 0.209 0.167 0.195 0.172 0.296 0.257 0.224 0.212 0.169 0.237 0.196 0.226 0.192 0.344 0.317 0.332 0.379 0.304 0.449 0.14 0.112 0.096 0.161 0.192 0.132 0.148 0.268 0.231 0.191 0.348 0.359 0.207 0.24 0.388 0.295 0.436 0.394 0.458 0.426 0.485 0.463 0.475 0.391 0.312 0.317 0.271 0.238 0.454 0.355 0.248 0.355 0.347 0.273 0.211 0.33 0.326 0.29 0.268 0.33 0.308 0.204 0.267 0.301 0.245 0.307 0.24 0.296 0.388 0.383 0.404 0.463 0.449 0.49 0.509 0.499 0.449 0.412 0.406 0.282 0.164 0.185 0.253 0.261 0.331 0.238 0.279 0.2 0.243 0.418 0.295 0.254 0.327 0.396 0.171 0.268 0.326 0.339 0.374 0.386 0.416 0.378 0.4 0.52 0.504 0.507 0.345 0.417 0.349 0.384 0.646 0.516 0.521 1 0.641 0.463 0.361 0.499 0.464 0.377 0.322 0.411 0.387 0.3 0.263 0.225 0.258 0.496 0.373 0.073 0.44 0.419 
0.113 0.185 0.217 0.315 0.266 0.466 0.505 0.552 0.554 0.586 0.549 0.569 0.604 0.609 0.641 0.604 0.567 0.598 0.578 0.519 0.44 0.495 0.476 0.393 0.348 0.316 0.342 0.446 0.323 0.363 0.22 0.309 0.183 0.177 0.394 0.293 0.336 0.33 0.243 0.311 0.202 0.266 0.205 0.252 0.217 0.344 0.295 0.283 0.257 0.194 0.296 0.226 0.281 0.253 0.426 0.419 0.409 0.482 0.394 0.558 0.172 0.153 0.134 0.216 0.253 0.177 0.217 0.338 0.317 0.248 0.434 0.434 0.227 0.279 0.469 0.392 0.549 0.518 0.57 0.52 0.59 0.572 0.604 0.469 0.397 0.426 0.361 0.306 0.574 0.468 0.325 0.458 0.444 0.364 0.274 0.411 0.427 0.38 0.368 0.421 0.389 0.245 0.355 0.367 0.298 0.378 0.309 0.353 0.475 0.484 0.52 0.591 0.545 0.598 0.646 0.624 0.559 0.486 0.477 0.358 0.209 0.252 0.332 0.331 0.416 0.317 0.37 0.272 0.319 0.543 0.381 0.354 0.416 0.517 0.26 0.347 0.416 0.434 0.464 0.473 0.528 0.494 0.506 0.632 0.6 0.623 0.429 0.466 0.407 0.448 0.627 0.571 0.493 0.606 1 0.601 0.422 0.59 0.577 0.455 0.361 0.491 0.474 0.339 0.305 0.302 0.308 0.616 0.467 0.118 0.545 0.525 
0.15 0.235 0.272 0.409 0.343 0.557 0.573 0.637 0.634 0.68 0.641 0.645 0.666 0.687 0.728 0.681 0.663 0.688 0.657 0.622 0.483 0.555 0.646 0.491 0.399 0.358 0.368 0.482 0.347 0.388 0.269 0.367 0.186 0.21 0.454 0.316 0.366 0.344 0.274 0.345 0.234 0.331 0.248 0.33 0.29 0.44 0.377 0.336 0.325 0.266 0.356 0.287 0.337 0.315 0.548 0.487 0.478 0.542 0.45 0.647 0.219 0.15 0.156 0.242 0.279 0.18 0.232 0.404 0.397 0.294 0.516 0.526 0.315 0.328 0.557 0.425 0.632 0.583 0.614 0.572 0.668 0.638 0.671 0.502 0.427 0.471 0.396 0.323 0.646 0.533 0.365 0.494 0.486 0.414 0.327 0.496 0.48 0.444 0.449 0.484 0.444 0.306 0.394 0.419 0.329 0.405 0.332 0.391 0.507 0.539 0.576 0.642 0.613 0.678 0.712 0.694 0.61 0.56 0.553 0.398 0.216 0.271 0.354 0.391 0.47 0.349 0.396 0.288 0.349 0.595 0.406 0.367 0.461 0.548 0.279 0.387 0.472 0.462 0.513 0.515 0.572 0.464 0.538 0.686 0.675 0.701 0.504 0.515 0.486 0.491 0.663 0.677 0.533 0.581 0.766 1 0.54 0.657 0.663 0.561 0.442 0.565 0.539 0.421 0.361 0.338 0.334 0.7 0.528 0.132 0.612 0.581 
0.13 0.192 0.246 0.363 0.258 0.434 0.45 0.476 0.482 0.5 0.476 0.47 0.488 0.511 0.527 0.487 0.48 0.5 0.5 0.463 0.366 0.414 0.439 0.353 0.297 0.262 0.291 0.35 0.248 0.275 0.196 0.249 0.148 0.139 0.335 0.239 0.284 0.291 0.228 0.281 0.194 0.25 0.229 0.303 0.29 0.5 0.434 0.361 0.313 0.251 0.347 0.238 0.279 0.245 0.39 0.373 0.377 0.427 0.324 0.462 0.152 0.121 0.106 0.169 0.209 0.15 0.18 0.292 0.29 0.236 0.408 0.402 0.237 0.269 0.423 0.355 0.52 0.46 0.476 0.449 0.495 0.492 0.499 0.381 0.321 0.342 0.294 0.251 0.493 0.396 0.28 0.383 0.394 0.333 0.25 0.378 0.36 0.334 0.33 0.371 0.342 0.223 0.317 0.327 0.26 0.324 0.258 0.315 0.419 0.444 0.443 0.507 0.472 0.505 0.536 0.512 0.453 0.406 0.405 0.265 0.16 0.207 0.277 0.274 0.375 0.277 0.31 0.219 0.267 0.44 0.312 0.259 0.326 0.406 0.176 0.284 0.345 0.353 0.4 0.421 0.447 0.395 0.417 0.513 0.485 0.515 0.37 0.388 0.345 0.362 0.505 0.481 0.43 0.492 0.583 0.547 1 0.619 0.551 0.559 0.478 0.51 0.47 0.427 0.35 0.286 0.252 0.512 0.415 0.115 0.418 0.457 
0.12 0.206 0.246 0.369 0.294 0.465 0.487 0.526 0.553 0.572 0.529 0.535 0.571 0.574 0.591 0.556 0.544 0.555 0.545 0.452 0.381 0.436 0.418 0.351 0.316 0.289 0.292 0.415 0.276 0.331 0.213 0.287 0.159 0.163 0.368 0.282 0.326 0.303 0.203 0.257 0.181 0.242 0.207 0.27 0.237 0.387 0.366 0.295 0.284 0.215 0.316 0.226 0.299 0.263 0.406 0.408 0.4 0.466 0.373 0.534 0.194 0.136 0.128 0.206 0.221 0.147 0.176 0.328 0.328 0.266 0.449 0.454 0.254 0.292 0.468 0.401 0.589 0.527 0.55 0.531 0.574 0.573 0.571 0.417 0.355 0.389 0.349 0.298 0.554 0.452 0.327 0.433 0.451 0.356 0.288 0.415 0.431 0.391 0.39 0.452 0.395 0.264 0.368 0.375 0.315 0.405 0.312 0.373 0.51 0.527 0.544 0.663 0.576 0.584 0.619 0.585 0.515 0.451 0.467 0.33 0.181 0.233 0.305 0.328 0.424 0.311 0.379 0.262 0.319 0.541 0.389 0.342 0.411 0.516 0.236 0.347 0.421 0.451 0.495 0.534 0.527 0.536 0.491 0.6 0.558 0.581 0.4 0.427 0.367 0.403 0.543 0.504 0.435 0.536 0.649 0.533 0.509 1 0.635 0.544 0.46 0.61 0.539 0.412 0.353 0.328 0.285 0.572 0.496 0.125 0.503 0.548 
0.171 0.278 0.312 0.454 0.387 0.629 0.657 0.637 0.666 0.677 0.647 0.659 0.688 0.694 0.724 0.673 0.659 0.682 0.65 0.556 0.468 0.53 0.546 0.459 0.373 0.342 0.366 0.472 0.368 0.403 0.276 0.351 0.197 0.208 0.454 0.326 0.381 0.357 0.258 0.318 0.24 0.297 0.242 0.324 0.282 0.468 0.415 0.373 0.336 0.259 0.379 0.289 0.333 0.323 0.524 0.512 0.487 0.573 0.464 0.646 0.201 0.157 0.15 0.25 0.285 0.187 0.22 0.399 0.426 0.334 0.549 0.574 0.338 0.389 0.619 0.522 0.813 0.712 0.689 0.621 0.666 0.665 0.682 0.501 0.422 0.493 0.379 0.33 0.66 0.525 0.379 0.517 0.536 0.444 0.318 0.528 0.573 0.502 0.469 0.57 0.523 0.351 0.472 0.526 0.416 0.492 0.394 0.48 0.645 0.674 0.71 0.766 0.656 0.68 0.719 0.713 0.634 0.545 0.566 0.39 0.227 0.277 0.352 0.371 0.48 0.327 0.401 0.303 0.366 0.61 0.42 0.399 0.453 0.598 0.286 0.417 0.527 0.555 0.603 0.577 0.614 0.538 0.542 0.679 0.664 0.68 0.496 0.499 0.434 0.44 0.604 0.59 0.486 0.539 0.743 0.626 0.519 0.741 1 0.687 0.478 0.694 0.681 0.485 0.411 0.383 0.361 0.713 0.635 0.127 0.615 0.695 
0.158 0.271 0.309 0.455 0.301 0.466 0.444 0.459 0.468 0.485 0.432 0.455 0.486 0.489 0.506 0.477 0.473 0.481 0.461 0.418 0.343 0.377 0.388 0.349 0.275 0.247 0.246 0.348 0.239 0.295 0.199 0.253 0.158 0.168 0.331 0.231 0.262 0.277 0.216 0.262 0.245 0.294 0.269 0.358 0.318 0.535 0.441 0.388 0.364 0.279 0.395 0.298 0.388 0.293 0.384 0.357 0.355 0.397 0.325 0.47 0.151 0.114 0.111 0.184 0.203 0.149 0.164 0.301 0.284 0.22 0.378 0.395 0.219 0.28 0.44 0.383 0.567 0.469 0.46 0.418 0.479 0.463 0.486 0.362 0.299 0.34 0.29 0.262 0.465 0.383 0.268 0.372 0.366 0.307 0.226 0.365 0.374 0.328 0.316 0.364 0.342 0.251 0.313 0.341 0.276 0.351 0.273 0.33 0.453 0.497 0.476 0.515 0.462 0.489 0.508 0.488 0.452 0.386 0.402 0.278 0.15 0.192 0.255 0.257 0.33 0.25 0.304 0.22 0.266 0.43 0.327 0.281 0.321 0.439 0.215 0.297 0.351 0.369 0.412 0.427 0.429 0.375 0.402 0.482 0.475 0.493 0.354 0.358 0.303 0.324 0.444 0.426 0.358 0.407 0.515 0.467 0.467 0.548 0.582 1 0.478 0.558 0.575 0.536 0.369 0.306 0.248 0.511 0.414 0.088 0.442 0.468 
0.147 0.259 0.282 0.43 0.323 0.482 0.454 0.486 0.492 0.52 0.472 0.489 0.503 0.517 0.541 0.51 0.493 0.501 0.485 0.434 0.358 0.412 0.42 0.341 0.27 0.252 0.245 0.352 0.251 0.313 0.204 0.262 0.146 0.145 0.343 0.24 0.299 0.277 0.204 0.265 0.202 0.257 0.227 0.321 0.319 0.521 0.553 0.429 0.372 0.258 0.365 0.237 0.307 0.264 0.388 0.377 0.364 0.431 0.349 0.48 0.165 0.131 0.135 0.195 0.227 0.163 0.203 0.33 0.311 0.26 0.416 0.44 0.272 0.295 0.474 0.392 0.587 0.496 0.496 0.46 0.504 0.507 0.512 0.369 0.322 0.358 0.316 0.279 0.503 0.408 0.306 0.394 0.418 0.337 0.273 0.395 0.409 0.347 0.359 0.434 0.373 0.262 0.346 0.367 0.307 0.371 0.289 0.364 0.478 0.534 0.525 0.586 0.504 0.514 0.56 0.529 0.472 0.407 0.409 0.291 0.162 0.207 0.277 0.275 0.363 0.255 0.343 0.243 0.272 0.485 0.349 0.301 0.371 0.465 0.238 0.329 0.399 0.398 0.46 0.454 0.475 0.407 0.42 0.52 0.511 0.529 0.366 0.387 0.346 0.373 0.476 0.457 0.37 0.453 0.555 0.496 0.559 0.647 0.598 0.648 1 0.66 0.578 0.55 0.441 0.353 0.268 0.529 0.467 0.101 0.451 0.507 
0.142 0.227 0.249 0.395 0.299 0.486 0.482 0.484 0.497 0.541 0.504 0.503 0.515 0.524 0.555 0.529 0.494 0.514 0.489 0.461 0.363 0.421 0.412 0.346 0.302 0.291 0.297 0.361 0.246 0.28 0.186 0.243 0.142 0.152 0.355 0.249 0.281 0.274 0.215 0.273 0.215 0.257 0.224 0.264 0.241 0.404 0.363 0.336 0.31 0.242 0.326 0.237 0.287 0.263 0.404 0.381 0.378 0.442 0.36 0.509 0.157 0.11 0.122 0.192 0.213 0.155 0.177 0.307 0.296 0.254 0.435 0.439 0.234 0.286 0.482 0.397 0.605 0.518 0.491 0.474 0.511 0.522 0.522 0.408 0.35 0.377 0.337 0.273 0.52 0.416 0.308 0.432 0.426 0.36 0.289 0.392 0.433 0.368 0.342 0.411 0.383 0.23 0.343 0.379 0.325 0.39 0.309 0.385 0.514 0.592 0.54 0.59 0.519 0.534 0.561 0.553 0.467 0.419 0.417 0.294 0.177 0.222 0.298 0.31 0.39 0.267 0.348 0.229 0.269 0.495 0.361 0.299 0.389 0.497 0.216 0.317 0.406 0.437 0.494 0.501 0.496 0.432 0.446 0.529 0.514 0.539 0.39 0.423 0.353 0.353 0.482 0.454 0.37 0.446 0.574 0.472 0.438 0.603 0.621 0.545 0.49 1 0.604 0.453 0.481 0.382 0.247 0.532 0.484 0.102 0.454 0.549 
0.178 0.285 0.334 0.505 0.368 0.604 0.592 0.553 0.582 0.607 0.547 0.552 0.578 0.598 0.611 0.574 0.558 0.565 0.558 0.493 0.405 0.452 0.45 0.387 0.341 0.3 0.297 0.394 0.294 0.347 0.229 0.318 0.192 0.178 0.405 0.284 0.335 0.316 0.248 0.313 0.231 0.291 0.27 0.338 0.303 0.472 0.399 0.362 0.372 0.294 0.412 0.308 0.352 0.312 0.441 0.452 0.434 0.488 0.413 0.557 0.213 0.167 0.143 0.223 0.285 0.193 0.223 0.396 0.387 0.316 0.514 0.517 0.307 0.358 0.594 0.514 0.79 0.622 0.564 0.529 0.566 0.567 0.567 0.438 0.37 0.406 0.35 0.291 0.564 0.459 0.351 0.461 0.49 0.403 0.323 0.461 0.495 0.47 0.443 0.516 0.47 0.286 0.422 0.457 0.371 0.447 0.379 0.447 0.619 0.717 0.603 0.645 0.57 0.566 0.595 0.589 0.505 0.438 0.458 0.326 0.186 0.237 0.337 0.324 0.417 0.305 0.349 0.266 0.308 0.526 0.381 0.343 0.429 0.528 0.249 0.383 0.465 0.459 0.507 0.522 0.502 0.439 0.462 0.571 0.559 0.584 0.414 0.428 0.385 0.376 0.525 0.515 0.399 0.452 0.587 0.528 0.461 0.614 0.684 0.651 0.471 0.687 1 0.52 0.447 0.441 0.307 0.596 0.569 0.116 0.507 0.628 
0.182 0.287 0.304 0.492 0.299 0.467 0.469 0.468 0.472 0.477 0.455 0.457 0.473 0.496 0.512 0.475 0.469 0.48 0.471 0.438 0.375 0.391 0.411 0.361 0.303 0.272 0.271 0.35 0.27 0.26 0.173 0.231 0.134 0.132 0.339 0.238 0.29 0.285 0.217 0.283 0.235 0.288 0.277 0.383 0.354 0.595 0.55 0.48 0.46 0.326 0.428 0.29 0.389 0.292 0.414 0.368 0.359 0.438 0.338 0.442 0.149 0.106 0.096 0.17 0.204 0.14 0.164 0.306 0.277 0.222 0.403 0.426 0.243 0.285 0.473 0.383 0.579 0.477 0.476 0.46 0.478 0.464 0.474 0.347 0.285 0.337 0.278 0.236 0.481 0.373 0.247 0.364 0.364 0.298 0.218 0.362 0.376 0.325 0.337 0.401 0.334 0.243 0.337 0.366 0.282 0.346 0.264 0.332 0.463 0.508 0.474 0.52 0.466 0.494 0.506 0.493 0.421 0.389 0.386 0.238 0.135 0.184 0.259 0.261 0.347 0.262 0.297 0.222 0.267 0.432 0.317 0.284 0.343 0.432 0.183 0.281 0.355 0.36 0.414 0.41 0.418 0.37 0.376 0.491 0.481 0.501 0.33 0.368 0.319 0.315 0.442 0.434 0.358 0.393 0.513 0.45 0.463 0.557 0.582 0.662 0.566 0.572 0.593 1 0.471 0.356 0.234 0.497 0.429 0.091 0.417 0.493 
0.099 0.171 0.199 0.281 0.226 0.304 0.297 0.312 0.341 0.348 0.318 0.312 0.337 0.348 0.354 0.328 0.327 0.343 0.328 0.274 0.232 0.268 0.268 0.228 0.2 0.185 0.184 0.242 0.176 0.193 0.131 0.175 0.106 0.102 0.228 0.158 0.184 0.186 0.154 0.178 0.14 0.179 0.165 0.218 0.198 0.303 0.275 0.242 0.26 0.175 0.255 0.182 0.228 0.192 0.27 0.244 0.238 0.28 0.229 0.322 0.097 0.096 0.08 0.12 0.151 0.106 0.126 0.222 0.201 0.175 0.289 0.285 0.172 0.206 0.329 0.27 0.411 0.346 0.326 0.325 0.336 0.337 0.332 0.261 0.204 0.237 0.198 0.178 0.328 0.262 0.186 0.261 0.272 0.234 0.196 0.284 0.304 0.267 0.243 0.297 0.276 0.185 0.237 0.268 0.226 0.284 0.227 0.282 0.349 0.396 0.353 0.373 0.332 0.342 0.364 0.347 0.299 0.265 0.272 0.19 0.125 0.15 0.193 0.189 0.253 0.184 0.216 0.167 0.189 0.316 0.233 0.201 0.229 0.322 0.154 0.218 0.275 0.275 0.314 0.309 0.304 0.259 0.273 0.341 0.333 0.344 0.249 0.269 0.233 0.232 0.319 0.289 0.252 0.288 0.364 0.305 0.277 0.382 0.399 0.395 0.355 0.507 0.408 0.393 1 0.38 0.175 0.353 0.334 0.074 0.288 0.37 
0.107 0.167 0.179 0.276 0.222 0.323 0.343 0.348 0.362 0.375 0.347 0.36 0.363 0.369 0.382 0.362 0.345 0.364 0.354 0.307 0.258 0.289 0.288 0.25 0.194 0.175 0.197 0.259 0.198 0.225 0.158 0.208 0.122 0.113 0.25 0.178 0.224 0.19 0.137 0.181 0.13 0.172 0.14 0.178 0.161 0.259 0.236 0.208 0.217 0.159 0.237 0.161 0.193 0.185 0.262 0.27 0.258 0.309 0.254 0.356 0.104 0.093 0.078 0.148 0.181 0.132 0.151 0.242 0.228 0.179 0.311 0.334 0.204 0.237 0.363 0.313 0.455 0.377 0.347 0.335 0.355 0.363 0.355 0.278 0.223 0.273 0.233 0.189 0.357 0.286 0.191 0.273 0.292 0.253 0.19 0.293 0.329 0.291 0.285 0.331 0.322 0.209 0.282 0.328 0.283 0.37 0.308 0.481 0.438 0.5 0.412 0.393 0.353 0.358 0.379 0.376 0.328 0.274 0.27 0.215 0.126 0.151 0.193 0.201 0.25 0.189 0.222 0.164 0.183 0.328 0.238 0.225 0.269 0.334 0.161 0.233 0.3 0.3 0.322 0.318 0.316 0.259 0.292 0.354 0.34 0.366 0.256 0.275 0.242 0.256 0.323 0.32 0.262 0.275 0.358 0.329 0.288 0.389 0.411 0.365 0.292 0.451 0.442 0.296 0.393 1 0.202 0.367 0.43 0.072 0.332 0.432 
0.016 0.032 0.055 0.072 0.056 0.096 0.11 0.127 0.138 0.143 0.134 0.154 0.167 0.161 0.173 0.151 0.169 0.178 0.155 0.142 0.142 0.153 0.126 0.096 0.097 0.096 0.104 0.224 0.186 0.371 0.161 0.12 0.076 0.056 0.108 0.07 0.073 0.074 0.055 0.067 0.048 0.059 0.043 0.064 0.051 0.076 0.058 0.056 0.046 0.041 0.059 0.05 0.067 0.057 0.113 0.09 0.108 0.119 0.098 0.148 0.049 0.03 0.033 0.053 0.057 0.035 0.041 0.077 0.075 0.066 0.11 0.107 0.057 0.066 0.104 0.076 0.112 0.103 0.114 0.117 0.142 0.137 0.155 0.113 0.099 0.105 0.085 0.066 0.14 0.101 0.063 0.109 0.11 0.085 0.065 0.101 0.094 0.085 0.086 0.1 0.091 0.059 0.08 0.089 0.062 0.083 0.075 0.081 0.109 0.111 0.108 0.127 0.131 0.14 0.153 0.16 0.141 0.137 0.123 0.085 0.047 0.057 0.079 0.081 0.106 0.072 0.078 0.059 0.081 0.124 0.086 0.071 0.09 0.116 0.042 0.073 0.095 0.097 0.105 0.103 0.115 0.092 0.111 0.15 0.158 0.178 0.14 0.131 0.116 0.105 0.129 0.126 0.101 0.1 0.131 0.123 0.083 0.116 0.117 0.094 0.079 0.108 0.111 0.075 0.058 0.052 1 0.174 0.107 0.03 0.156 0.111 
0.036 0.053 0.059 0.091 0.081 0.129 0.142 0.164 0.165 0.177 0.171 0.171 0.178 0.18 0.199 0.184 0.263 0.201 0.168 0.166 0.15 0.154 0.137 0.118 0.107 0.093 0.113 0.134 0.111 0.105 0.083 0.096 0.059 0.073 0.229 0.126 0.143 0.125 0.09 0.096 0.069 0.074 0.06 0.076 0.065 0.102 0.086 0.078 0.072 0.061 0.07 0.068 0.079 0.074 0.125 0.147 0.168 0.17 0.151 0.183 0.059 0.049 0.042 0.082 0.089 0.061 0.071 0.098 0.094 0.08 0.14 0.131 0.069 0.086 0.136 0.108 0.153 0.141 0.142 0.146 0.178 0.17 0.166 0.117 0.09 0.104 0.09 0.076 0.162 0.13 0.087 0.13 0.129 0.108 0.079 0.124 0.119 0.1 0.103 0.117 0.103 0.081 0.103 0.105 0.086 0.109 0.08 0.095 0.132 0.145 0.145 0.161 0.154 0.162 0.18 0.183 0.157 0.131 0.141 0.09 0.045 0.059 0.086 0.083 0.113 0.084 0.093 0.058 0.073 0.137 0.094 0.093 0.116 0.142 0.072 0.107 0.117 0.12 0.133 0.131 0.14 0.116 0.135 0.172 0.173 0.192 0.126 0.134 0.108 0.108 0.149 0.147 0.111 0.126 0.162 0.144 0.111 0.15 0.157 0.125 0.095 0.129 0.133 0.101 0.081 0.079 0.088 1 0.136 0.02 0.168 0.153 
0.062 0.103 0.116 0.181 0.173 0.258 0.299 0.292 0.333 0.351 0.31 0.321 0.332 0.342 0.344 0.336 0.32 0.31 0.302 0.267 0.232 0.245 0.235 0.2 0.167 0.162 0.158 0.235 0.174 0.198 0.141 0.174 0.093 0.105 0.215 0.154 0.176 0.172 0.121 0.156 0.101 0.132 0.127 0.144 0.126 0.199 0.185 0.155 0.137 0.112 0.166 0.122 0.15 0.144 0.218 0.23 0.238 0.276 0.23 0.321 0.112 0.088 0.081 0.124 0.153 0.101 0.134 0.244 0.225 0.181 0.301 0.332 0.188 0.193 0.324 0.233 0.349 0.342 0.31 0.289 0.331 0.339 0.339 0.243 0.209 0.23 0.195 0.164 0.323 0.275 0.182 0.269 0.294 0.277 0.213 0.305 0.392 0.326 0.282 0.338 0.36 0.201 0.265 0.31 0.271 0.386 0.366 0.395 0.415 0.342 0.39 0.345 0.323 0.326 0.341 0.323 0.303 0.269 0.258 0.208 0.115 0.129 0.175 0.19 0.242 0.164 0.194 0.145 0.182 0.295 0.217 0.203 0.259 0.331 0.15 0.254 0.326 0.296 0.307 0.257 0.284 0.239 0.267 0.309 0.315 0.331 0.23 0.236 0.211 0.222 0.275 0.257 0.214 0.229 0.321 0.259 0.217 0.296 0.336 0.252 0.204 0.29 0.291 0.198 0.17 0.207 0.167 0.34 1 0.07 0.293 0.576 
0.001 0.002 0.004 0.006 0.005 0.007 0.006 0.007 0.005 0.007 0.006 0.005 0.009 0.009 0.009 0.007 0.006 0.006 0.008 0.006 0.004 0.006 0.007 0.004 0.003 0.001 0.003 0.005 0.002 0.004 0.002 0.007 0.004 0.003 0.005 0.002 0.003 0.003 0.003 0.005 0.002 0.003 0.003 0.002 0.001 0.003 0.003 0 0.001 0.002 0.003 0.004 0.005 0.004 0.005 0.005 0.005 0.006 0.005 0.006 0.004 0.003 0.003 0.002 0.005 0.003 0.002 0.006 0.007 0.003 0.006 0.005 0.002 0.005 0.005 0.006 0.008 0.006 0.006 0.007 0.008 0.008 0.01 0.008 0.008 0.007 0.004 0.003 0.008 0.006 0.006 0.007 0.006 0.006 0.004 0.007 0.007 0.006 0.005 0.006 0.006 0.003 0.003 0.003 0.005 0.006 0.006 0.008 0.007 0.008 0.008 0.008 0.009 0.006 0.008 0.009 0.009 0.008 0.009 0.004 0.003 0.002 0.003 0.006 0.006 0.013 0.009 0.011 0.02 0.01 0.01 0.011 0.007 0.01 0.007 0.009 0.009 0.01 0.008 0.007 0.008 0.005 0.007 0.007 0.007 0.009 0.003 0.006 0.005 0.005 0.006 0.007 0.005 0.005 0.007 0.007 0.007 0.006 0.008 0.009 0.006 0.007 0.007 0.006 0.004 0.004 0.004 0.007 0.009 1 0.007 0.009 
0.15 0.256 0.305 0.424 0.356 0.599 0.669 0.761 0.761 0.871 0.849 0.904 0.962 0.924 0.976 0.923 0.925 0.938 0.876 0.745 0.649 0.711 0.655 0.59 0.515 0.473 0.517 0.703 0.504 0.628 0.434 0.547 0.315 0.321 0.654 0.423 0.477 0.469 0.349 0.434 0.278 0.368 0.284 0.34 0.29 0.458 0.385 0.343 0.322 0.281 0.38 0.317 0.382 0.35 0.597 0.59 0.624 0.679 0.598 0.884 0.283 0.191 0.192 0.309 0.341 0.237 0.295 0.463 0.447 0.356 0.626 0.618 0.346 0.416 0.62 0.478 0.726 0.672 0.708 0.681 0.843 0.83 0.855 0.638 0.554 0.613 0.517 0.437 0.846 0.653 0.475 0.633 0.6 0.491 0.375 0.562 0.559 0.513 0.515 0.574 0.507 0.379 0.482 0.484 0.409 0.498 0.39 0.472 0.606 0.616 0.667 0.719 0.736 0.809 0.896 0.929 0.87 0.741 0.759 0.564 0.322 0.37 0.446 0.463 0.606 0.412 0.481 0.362 0.441 0.736 0.51 0.47 0.567 0.686 0.309 0.481 0.569 0.597 0.638 0.606 0.706 0.543 0.668 0.857 0.89 0.959 0.67 0.679 0.569 0.603 0.758 0.731 0.582 0.624 0.789 0.685 0.516 0.653 0.734 0.598 0.456 0.617 0.612 0.46 0.372 0.355 0.534 0.993 0.617 0.17 1 0.687 
0.103 0.16 0.175 0.285 0.246 0.348 0.411 0.426 0.433 0.466 0.421 0.427 0.436 0.455 0.471 0.449 0.425 0.434 0.414 0.362 0.302 0.334 0.331 0.29 0.241 0.234 0.222 0.314 0.233 0.255 0.181 0.224 0.131 0.124 0.301 0.215 0.259 0.253 0.179 0.222 0.16 0.208 0.179 0.202 0.187 0.279 0.234 0.21 0.212 0.168 0.237 0.185 0.223 0.199 0.334 0.342 0.326 0.371 0.289 0.423 0.135 0.108 0.108 0.17 0.232 0.142 0.191 0.329 0.325 0.238 0.402 0.438 0.256 0.284 0.438 0.333 0.469 0.465 0.41 0.411 0.465 0.45 0.454 0.327 0.28 0.332 0.253 0.226 0.432 0.35 0.258 0.344 0.375 0.365 0.258 0.384 0.507 0.415 0.372 0.472 0.488 0.261 0.363 0.411 0.361 0.473 0.396 0.467 0.555 0.479 0.547 0.458 0.423 0.433 0.466 0.45 0.393 0.344 0.343 0.257 0.152 0.169 0.22 0.231 0.307 0.212 0.269 0.195 0.229 0.403 0.311 0.265 0.325 0.442 0.195 0.31 0.416 0.398 0.434 0.384 0.393 0.32 0.351 0.436 0.431 0.447 0.305 0.321 0.279 0.294 0.398 0.374 0.285 0.345 0.438 0.376 0.295 0.402 0.44 0.356 0.288 0.388 0.382 0.287 0.244 0.303 0.22 0.455 0.697 0.093 0.383 1 
