# Supplementary material for: Mapping allosteric communications within individual proteins
Source: Nat Commun. 2020 Jul 31;11:3862. doi: 10.1038/s41467-020-17618-2 (PMC7395124; doi:10.1038/s41467-020-17618-2)
Supplement: Supplementary file 6 — Supplementary Data 3 [file 41467_2020_17618_MOESM6_ESM.zip › Ohm-results/3k8y/3k8y-hotspots.txt]

109 76 77 78 82 90 93 97 98 99 100 101 104 106 107 108 110 111 112 113 114 115 130 133 134 137 138 139 140 141 142 144 155 156 158 159 160 161 162 163 164 166 169 172 
