# Supplementary material for: Mapping allosteric communications within individual proteins
Source: Nat Commun. 2020 Jul 31;11:3862. doi: 10.1038/s41467-020-17618-2 (PMC7395124; doi:10.1038/s41467-020-17618-2)
Supplement: Supplementary file 6 — Supplementary Data 3 [file 41467_2020_17618_MOESM6_ESM.zip › Ohm-results/3k8y/3k8y-index.txt]

1 1/A 1/MET
2 1/A 2/THR
3 1/A 3/GLU
4 1/A 4/TYR
5 1/A 5/LYS
6 1/A 6/LEU
7 1/A 7/VAL
8 1/A 8/VAL
9 1/A 9/VAL
10 1/A 10/GLY
11 1/A 11/ALA
12 1/A 12/GLY
13 1/A 13/GLY
14 1/A 14/VAL
15 1/A 15/GLY
16 1/A 16/LYS
17 1/A 17/SER
18 1/A 18/ALA
19 1/A 19/LEU
20 1/A 20/THR
21 1/A 21/ILE
22 1/A 22/GLN
23 1/A 23/LEU
24 1/A 24/ILE
25 1/A 25/GLN
26 1/A 26/ASN
27 1/A 27/HIS
28 1/A 28/PHE
29 1/A 29/VAL
30 1/A 30/ASP
31 1/A 31/GLU
32 1/A 32/TYR
33 1/A 33/ASP
34 1/A 34/PRO
35 1/A 35/THR
36 1/A 36/ILE
37 1/A 37/GLU
38 1/A 38/ASP
39 1/A 39/SER
40 1/A 40/TYR
41 1/A 41/ARG
42 1/A 42/LYS
43 1/A 43/GLN
44 1/A 44/VAL
45 1/A 45/VAL
46 1/A 46/ILE
47 1/A 47/ASP
48 1/A 48/GLY
49 1/A 49/GLU
50 1/A 50/THR
51 1/A 51/CYS
52 1/A 52/LEU
53 1/A 53/LEU
54 1/A 54/ASP
55 1/A 55/ILE
56 1/A 56/LEU
57 1/A 57/ASP
58 1/A 58/THR
59 1/A 59/ALA
60 1/A 60/GLY
61 1/A 61/GLN
62 1/A 62/GLU
63 1/A 63/GLU
64 1/A 64/TYR
65 1/A 65/SER
66 1/A 66/ALA
67 1/A 67/MET
68 1/A 68/ARG
69 1/A 69/ASP
70 1/A 70/GLN
71 1/A 71/TYR
72 1/A 72/MET
73 1/A 73/ARG
74 1/A 74/THR
75 1/A 75/GLY
76 1/A 76/GLU
77 1/A 77/GLY
78 1/A 78/PHE
79 1/A 79/LEU
80 1/A 80/CYS
81 1/A 81/VAL
82 1/A 82/PHE
83 1/A 83/ALA
84 1/A 84/ILE
85 1/A 85/ASN
86 1/A 86/ASN
87 1/A 87/THR
88 1/A 88/LYS
89 1/A 89/SER
90 1/A 90/PHE
91 1/A 91/GLU
92 1/A 92/ASP
93 1/A 93/ILE
94 1/A 94/HIS
95 1/A 95/GLN
96 1/A 96/TYR
97 1/A 97/ARG
98 1/A 98/GLU
99 1/A 99/GLN
100 1/A 100/ILE
101 1/A 101/LYS
102 1/A 102/ARG
103 1/A 103/VAL
104 1/A 104/LYS
105 1/A 105/ASP
106 1/A 106/SER
107 1/A 107/ASP
108 1/A 108/ASP
109 1/A 109/VAL
110 1/A 110/PRO
111 1/A 111/MET
112 1/A 112/VAL
113 1/A 113/LEU
114 1/A 114/VAL
115 1/A 115/GLY
116 1/A 116/ASN
117 1/A 117/LYS
118 1/A 118/CYS
119 1/A 119/ASP
120 1/A 120/LEU
121 1/A 121/ALA
122 1/A 122/ALA
123 1/A 123/ARG
124 1/A 124/THR
125 1/A 125/VAL
126 1/A 126/GLU
127 1/A 127/SER
128 1/A 128/ARG
129 1/A 129/GLN
130 1/A 130/ALA
131 1/A 131/GLN
132 1/A 132/ASP
133 1/A 133/LEU
134 1/A 134/ALA
135 1/A 135/ARG
136 1/A 136/SER
137 1/A 137/TYR
138 1/A 138/GLY
139 1/A 139/ILE
140 1/A 140/PRO
141 1/A 141/TYR
142 1/A 142/ILE
143 1/A 143/GLU
144 1/A 144/THR
145 1/A 145/SER
146 1/A 146/ALA
147 1/A 147/LYS
148 1/A 148/THR
149 1/A 149/ARG
150 1/A 150/GLN
151 1/A 151/GLY
152 1/A 152/VAL
153 1/A 153/GLU
154 1/A 154/ASP
155 1/A 155/ALA
156 1/A 156/PHE
157 1/A 157/TYR
158 1/A 158/THR
159 1/A 159/LEU
160 1/A 160/VAL
161 1/A 161/ARG
162 1/A 162/GLU
163 1/A 163/ILE
164 1/A 164/ARG
165 1/A 165/GLN
166 1/A 166/HIS
167 2/A 167/CA
168 2/A 168/MG
169 2/A 169/CA
170 2/A 170/MG
171 2/A 528/GNP
172 2/A 719/ACT
