# Supplementary material for: Mapping allosteric communications within individual proteins
Source: Nat Commun. 2020 Jul 31;11:3862. doi: 10.1038/s41467-020-17618-2 (PMC7395124; doi:10.1038/s41467-020-17618-2)
Supplement: Supplementary file 6 — Supplementary Data 3 [file 41467_2020_17618_MOESM6_ESM.zip › Ohm-results/3k8y/3k8y-network.txt]

NODES
Start 0.9674606327286993
End 0.9674606327286993
97 0.9674606327286993
96 0.9674606327286993
10 0.9674606327286993
16 0.9662389590780002
17 0.9599715441965868
168 0.9406491738658217
9 0.9246553867462841
35 0.9186739156226842
8 0.8852931916377785
34 0.8795418403606846
81 0.8269696149185813
33 0.7835901049440596
14 0.7768685647969393
32 0.7658155702240759
13 0.7634510793551519
12 0.6588966233422668
31 0.5792545812325464
15 0.564955281773176
30 0.4856269490052178
28 0.44405629840750793
60 0.40412144212581275
146 0.39997502365539167
18 0.33776555149941123
EDGES
28-146
17-End
35-34
15-13
18-15
9-8
32-13
30-End
14-13
28-End
35-End
168-End
15-End
13-End
8-81
146-End
97-96
31-30
81-14
18-End
33-32
31-32
16-17
13-12
60-End
30-28
34-32
8-16
10-9
Start-97
34-33
9-16
14-15
81-16
15-14
12-60
12-End
17-168
168-35
14-16
10-16
16-End
96-10
146-18
32-End
15-16
14-End
33-31
