# Supplementary material for: Mapping allosteric communications within individual proteins
Source: Nat Commun. 2020 Jul 31;11:3862. doi: 10.1038/s41467-020-17618-2 (PMC7395124; doi:10.1038/s41467-020-17618-2)
Supplement: Supplementary file 6 — Supplementary Data 3 [file 41467_2020_17618_MOESM6_ESM.zip › Ohm-results/3k8y/3k8y-paths.txt]

0.0635376 172-97-96-10-16-17-171
0.0635376 172-97-96-10-9-8-81-14-16-17-171
0.0635376 172-97-96-10-9-8-81-14-15-16-17-171
0.0635376 172-97-96-10-9-8-81-16-17-171
0.0635376 172-97-96-10-9-16-17-171
0.0635376 172-97-96-10-9-8-16-17-171
0.0633753 172-97-96-10-9-8-16-17-168-35-171
0.0633753 172-97-96-10-9-8-81-14-16-17-168-35-171
0.0633753 172-97-96-10-9-8-81-16-17-168-35-171
0.0633753 172-97-96-10-9-16-17-168-35-171
0.0633753 172-97-96-10-9-8-81-14-15-16-17-168-35-171
0.0633753 172-97-96-10-16-17-168-35-171
0.0592145 172-97-96-10-9-8-81-14-16-171
0.0511458 172-97-96-10-9-8-16-17-168-171
0.0511458 172-97-96-10-9-8-81-14-16-17-168-171
0.0511458 172-97-96-10-9-8-81-16-17-168-171
0.0511458 172-97-96-10-16-17-168-171
0.0511458 172-97-96-10-9-8-81-14-15-16-17-168-171
0.0511458 172-97-96-10-9-16-17-168-171
0.0510972 172-97-96-10-9-8-81-14-15-16-171
0.0481275 172-97-96-10-16-17-168-35-34-33-31-30-28-146-171
0.0481275 172-97-96-10-9-8-81-14-16-17-168-35-34-33-31-30-28-146-171
0.0465806 172-97-96-10-16-17-168-35-34-33-31-30-28-146-18-15-14-13-171
0.0463874 172-97-96-10-9-8-81-14-16-17-168-35-34-33-31-30-28-146-18-171
0.0463874 172-97-96-10-16-17-168-35-34-33-31-30-28-146-18-171
0.0419209 172-97-96-10-9-8-81-14-16-17-168-35-34-33-31-30-28-146-18-15-171
0.0419209 172-97-96-10-16-17-168-35-34-33-31-30-28-146-18-15-171
0.0374335 172-97-96-10-9-8-81-14-16-17-168-35-34-33-31-30-28-171
0.0374335 172-97-96-10-16-17-168-35-34-33-31-30-28-171
0.0361859 172-97-96-10-9-8-81-14-15-171
0.0342649 172-97-96-10-9-8-16-17-168-35-34-32-13-12-171
0.0342649 172-97-96-10-9-8-81-14-16-17-168-35-34-33-32-13-12-171
0.0342649 172-97-96-10-9-8-81-16-17-168-35-34-32-13-12-171
0.0342649 172-97-96-10-9-8-81-16-17-168-35-34-33-32-13-12-171
0.0342649 172-97-96-10-9-16-17-168-35-34-32-13-12-171
0.0342649 172-97-96-10-9-16-17-168-35-34-33-32-13-12-171
0.0342649 172-97-96-10-16-17-168-35-34-32-13-12-171
0.0342649 172-97-96-10-16-17-168-35-34-33-31-30-28-146-18-15-14-13-12-171
0.0342649 172-97-96-10-16-17-168-35-34-33-31-32-13-12-171
0.0342649 172-97-96-10-16-17-168-35-34-33-32-13-12-171
0.0342649 172-97-96-10-9-8-81-14-16-17-168-35-34-33-31-32-13-12-171
0.0342649 172-97-96-10-9-8-81-14-15-16-17-168-35-34-32-13-12-171
0.0342649 172-97-96-10-9-8-81-14-15-16-17-168-35-34-33-32-13-12-171
0.0342649 172-97-96-10-9-8-81-14-16-17-168-35-34-32-13-12-171
0.0342649 172-97-96-10-9-8-16-17-168-35-34-33-32-13-12-171
0.0342649 172-97-96-10-9-8-81-14-16-17-168-35-34-33-31-30-28-146-18-15-13-12-171
0.0318395 172-97-96-10-16-17-168-35-34-33-31-32-13-12-60-171
0.0318395 172-97-96-10-16-17-168-35-34-33-31-30-28-146-18-15-14-13-12-60-171
0.0318395 172-97-96-10-16-17-168-35-34-32-13-12-60-171
0.0318395 172-97-96-10-9-8-81-14-15-16-17-168-35-34-33-32-13-12-60-171
0.0318395 172-97-96-10-9-8-81-14-15-16-17-168-35-34-32-13-12-60-171
0.0318395 172-97-96-10-9-8-16-17-168-35-34-32-13-12-60-171
0.0318395 172-97-96-10-9-16-17-168-35-34-33-32-13-12-60-171
0.0318395 172-97-96-10-9-16-17-168-35-34-32-13-12-60-171
0.0318395 172-97-96-10-9-8-81-14-16-17-168-35-34-32-13-12-60-171
0.0318395 172-97-96-10-9-8-81-14-16-17-168-35-34-33-32-13-12-60-171
0.0318395 172-97-96-10-9-8-81-14-16-17-168-35-34-33-31-32-13-12-60-171
0.0318395 172-97-96-10-9-8-81-16-17-168-35-34-33-32-13-12-60-171
0.0318395 172-97-96-10-16-17-168-35-34-33-32-13-12-60-171
0.0318395 172-97-96-10-9-8-16-17-168-35-34-33-32-13-12-60-171
0.0318395 172-97-96-10-9-8-81-14-16-17-168-35-34-33-31-30-28-146-18-15-13-12-60-171
0.0318395 172-97-96-10-9-8-81-16-17-168-35-34-32-13-12-60-171
0.0303515 172-97-96-10-16-17-168-35-34-33-31-30-28-146-18-15-14-171
0.0278392 172-97-96-10-9-16-171
0.0255734 172-97-96-10-9-8-81-14-16-17-168-35-34-33-31-30-171
0.0255734 172-97-96-10-9-8-81-14-15-16-17-168-35-34-33-31-30-171
0.0255734 172-97-96-10-16-17-168-35-34-33-31-30-171
0.021927 172-97-96-10-9-8-16-17-168-35-34-33-32-171
0.021927 172-97-96-10-9-16-17-168-35-34-33-32-171
0.021927 172-97-96-10-9-8-81-14-16-17-168-35-34-33-32-171
0.021927 172-97-96-10-9-8-81-14-15-16-17-168-35-34-33-32-171
0.021927 172-97-96-10-9-8-81-16-17-168-35-34-33-32-171
0.021927 172-97-96-10-16-17-168-35-34-33-32-171
0.0211872 172-97-96-10-16-17-168-35-34-33-32-13-171
0.0211872 172-97-96-10-9-8-16-17-168-35-34-33-32-13-171
0.0211872 172-97-96-10-9-8-16-17-168-35-34-32-13-171
0.0211872 172-97-96-10-9-8-81-14-16-17-168-35-34-33-31-32-13-171
0.0211872 172-97-96-10-9-8-81-14-15-16-17-168-35-34-32-13-171
0.0211872 172-97-96-10-16-17-168-35-34-33-31-32-13-171
0.0211872 172-97-96-10-16-17-168-35-34-32-13-171
0.0211872 172-97-96-10-9-8-81-14-16-17-168-35-34-33-32-13-171
0.0211872 172-97-96-10-9-8-81-16-17-168-35-34-32-13-171
0.0211872 172-97-96-10-9-8-81-14-16-17-168-35-34-32-13-171
0.0211872 172-97-96-10-9-8-81-16-17-168-35-34-33-32-13-171
0.0211872 172-97-96-10-9-8-81-14-15-16-17-168-35-34-33-32-13-171
0.0211872 172-97-96-10-9-16-17-168-35-34-32-13-171
0.0211872 172-97-96-10-9-16-17-168-35-34-33-32-13-171
0.0188353 172-97-96-10-9-8-16-171
0.0183515 172-97-96-10-9-8-81-14-16-17-168-35-34-33-31-30-28-146-18-15-13-171
0.00896688 172-97-96-10-9-16-17-168-35-34-32-171
0.00896688 172-97-96-10-9-8-81-16-17-168-35-34-32-171
0.00896688 172-97-96-10-9-8-81-14-15-16-17-168-35-34-32-171
0.00896688 172-97-96-10-9-8-81-14-16-17-168-35-34-32-171
0.00896688 172-97-96-10-9-8-16-17-168-35-34-32-171
0.00896688 172-97-96-10-16-17-168-35-34-32-171
0.00793438 172-97-96-10-9-8-81-16-171
0.00785065 172-97-96-10-9-8-81-14-15-16-17-168-35-34-33-31-32-171
0.00785065 172-97-96-10-16-17-168-35-34-33-31-32-171
0.00785065 172-97-96-10-9-8-81-14-16-17-168-35-34-33-31-32-171
0.0015778 172-97-96-10-16-171
