# Supplementary material for: Mapping allosteric communications within individual proteins
Source: Nat Commun. 2020 Jul 31;11:3862. doi: 10.1038/s41467-020-17618-2 (PMC7395124; doi:10.1038/s41467-020-17618-2)
Supplement: Supplementary file 6 — Supplementary Data 3 [file 41467_2020_17618_MOESM6_ESM.zip › Ohm-results/3orz/3orz-ACI.txt]

0
1.06192
1.22958
1.17543
1.2639
1.31979
1.43612
1.50601
1.44965
1.31472
1.30225
1.53361
1.50891
1.95541
1.72657
2.02242
1.9479
1.72263
1.5869
1.43352
1.51442
1.68746
1.66924
1.91887
1.88885
1.81571
1.60466
1.51854
1.38843
1.39024
1.42633
1.39626
1.56145
1.30748
1.36526
1.29823
1.56555
1.6607
1.99469
1.80814
1.70439
1.59863
1.27079
1.28578
1.57736
1.40985
1.35281
1.32515
1.79022
1.50296
1.57687
1.45562
1.51115
1.54535
1.55176
1.40846
1.5209
1.65665
1.16929
1.37045
1.54313
1.52673
1.3268
1.61313
1.61944
1.50003
1.63591
1.64229
1.7504
1.71422
1.6868
1.4719
1.42404
1.23815
1.17884
1.0962
1.63549
1.60985
1.62576
1.54584
1.36842
1.61772
1.26005
1.54636
1.7787
1.30459
1.57384
1.5272
1.56021
1.58675
1.57921
1.73247
1.64163
1.81024
1.90855
1.90855
1.68998
1.71185
1.7706
1.61451
1.51468
1.51468
1.47148
1.35173
1.58484
1.47148
1.47148
1.25
1.35173
1.61451
1.51468
1.58484
1.71185
1.68998
1.68998
1.88141
1.88141
1.73247
1.75732
1.7764
1.77242
1.79974
1.82012
1.75899
1.8669
1.82449
1.60338
1.73092
1.55436
1.68431
1.79085
1.62599
1.68339
1.91272
1.90948
1.96395
1.87226
1.83839
1.93801
1.7965
1.69501
1.77218
1.61451
1.61451
1.73247
1.83739
1.82124
1.68238
1.84543
1.74701
1.75271
1.78479
1.71529
1.51067
1.69542
1.56083
1.49607
1.49137
1.32822
1.35162
1.43279
1.53392
1.37935
1.78134
1.71185
1.64163
1.82167
1.75787
1.79099
1.71185
1.80328
1.6526
1.7185
1.58484
1.71185
1.4696
1.48173
1.62595
1.79902
1.75959
1.91564
1.81813
1.85533
1.71185
1.73247
1.83918
1.68998
1.58484
1.68998
1.86722
1.73247
1.5519
1.5519
1.64163
1.51468
1.35173
1.25
1.25
1.51468
1.61451
1.51468
1.25
1
1
1
1.35173
1
1
1.47148
1.5519
1.25
1.41929
1.47148
1.61451
1.25
1.41929
1.25
1.35173
1
1.47148
1.35173
1
1.35173
1.25
1.25
1.35173
1.35173
1.35173
1.41929
1.47148
1.5519
1.5519
1.41929
1.51468
1.5519
1.61451
1.41929
1.47148
1.47148
1.73247
1.51468
1.35173
1.78835
1.61451
1.5519
1.64163
1.51468
1.41929
1.51468
1.47148
1.47148
1.64163
1.35173
1.41929
1.58484
1.5519
1.47148
1.47148
1.25
1.41929
1.51468
1.41929
1.41929
1.47148
1.35173
1.5519
1.35173
1.47148
1.68998
1.61451
1.51468
1.51468
1.47148
1.5519
1.35173
1.35173
1.47148
1.41929
1.6527
