# Supplementary material for: Mapping allosteric communications within individual proteins
Source: Nat Commun. 2020 Jul 31;11:3862. doi: 10.1038/s41467-020-17618-2 (PMC7395124; doi:10.1038/s41467-020-17618-2)
Supplement: Supplementary file 6 — Supplementary Data 3 [file 41467_2020_17618_MOESM6_ESM.zip › Ohm-results/3orz/3orz-correlation.txt]

1 0.013 0.054 0.132 0.29 0.313 0.324 0.219 0.297 0.341 0.167 0.279 0.277 0.23 0.29 0.376 0.414 0.296 0.344 0.339 0.484 0.537 0.413 0.427 0.386 0.317 0.353 0.19 0.236 0.174 0.139 0.157 0.165 0.149 0.209 0.287 0.429 0.453 0.487 0.475 0.58 0.524 0.718 0.553 0.532 0.72 0.614 0.478 0.517 0.356 0.447 0.648 0.509 0.454 0.661 0.573 0.395 0.54 0.489 0.454 0.455 0.459 0.397 0.314 0.382 0.262 0.31 0.27 0.341 0.392 0.433 0.308 0.414 0.314 0.469 0.602 0.49 0.575 0.502 0.37 0.514 0.534 0.67 0.511 0.489 0.538 0.431 0.419 0.332 0.388 0.205 0.329 0.324 0.316 0.319 0.292 0.208 0.293 0.278 0.215 0.221 0.232 0.257 0.24 0.277 0.285 0.218 0.247 0.33 0.327 0.266 0.276 0.319 0.377 0.388 0.375 0.371 0.361 0.352 0.423 0.356 0.307 0.318 0.392 0.373 0.346 0.293 0.367 0.359 0.35 0.378 0.308 0.357 0.327 0.356 0.356 0.353 0.417 0.365 0.391 0.335 0.352 0.274 0.323 0.308 0.305 0.387 0.358 0.383 0.449 0.451 0.437 0.496 0.346 0.414 0.33 0.355 0.244 0.103 0.068 0.23 0.221 0.305 0.295 0.271 0.24 0.299 0.304 0.356 0.336 0.317 0.288 0.278 0.241 0.209 0.135 0.234 0.37 0.383 0.319 0.383 0.391 0.398 0.355 0.341 0.393 0.38 0.404 0.379 0.372 0.356 0.333 0.316 0.292 0.306 0.315 0.31 0.241 0.285 0.323 0.284 0.201 0.231 0.184 0.18 0.164 0.15 0.18 0.222 0.24 0.186 0.212 0.278 0.247 0.16 0.257 0.21 0.24 0.218 0.272 0.248 0.117 0.207 0.291 0.227 0.193 0.228 0.314 0.242 0.282 0.317 0.348 0.25 0.253 0.347 0.307 0.287 0.249 0.225 0.284 0.195 0.198 0.324 0.301 0.349 0.327 0.205 0.17 0.198 0.138 0.253 0.277 0.26 0.239 0.327 0.231 0.238 0.303 0.278 0.286 0.33 0.204 0.239 0.285 0.195 0.274 0.151 0.176 0.261 0.241 0.167 0.217 0.158 0.231 0.242 0.116 0.241 0.211 0.311 
0.001 1 0.151 0.074 0.019 0.013 0.013 0.01 0.021 0.011 0.002 0.003 0.002 0.002 0.001 0.002 0.002 0.001 0.003 0.002 0.001 0.003 0.002 0.002 0.002 0.002 0.005 0.005 0.007 0.003 0.003 0.005 0.005 0.004 0.004 0.005 0.002 0.003 0.002 0.001 0.001 0.002 0.002 0.001 0.001 0.001 0.001 0 0 0 0 0.001 0.001 0.001 0.001 0.002 0.002 0.002 0.002 0.002 0.002 0.001 0.002 0.001 0.001 0.001 0.001 0 0 0.001 0 0 0.003 0.003 0.007 0.007 0.007 0.003 0 0 0 0.001 0.002 0.003 0.004 0.006 0.002 0 0.001 0.001 0.001 0.001 0 0 0.001 0 0.001 0.001 0.001 0.001 0.001 0.001 0.001 0.001 0.001 0.001 0.001 0 0.001 0.001 0 0 0 0 0 0 0.001 0.001 0 0.001 0.001 0.001 0.001 0.001 0 0.001 0.001 0.001 0.001 0.001 0.002 0.001 0.002 0.001 0 0.001 0 0.001 0.001 0 0 0.001 0 0 0 0 0 0.001 0.002 0.002 0.002 0.002 0.002 0.001 0.002 0.001 0.001 0.001 0.001 0.001 0.002 0.002 0.002 0 0.001 0 0.001 0.002 0.002 0.002 0.002 0.002 0.002 0.001 0.001 0 0.002 0.002 0.002 0 0.001 0.002 0 0 0.001 0.001 0.001 0.001 0.001 0.001 0.001 0.001 0.001 0.001 0.001 0.001 0.001 0.001 0.001 0.001 0.001 0.001 0.001 0.001 0.001 0.001 0.001 0.001 0.001 0.001 0.001 0.001 0.001 0 0 0.001 0.001 0.001 0.001 0.001 0.001 0 0.001 0.001 0.001 0 0 0.001 0.001 0.001 0.001 0.001 0.001 0.001 0.001 0.001 0.001 0.001 0.001 0.001 0.001 0.001 0.001 0.001 0 0.001 0.001 0.001 0.001 0 0 0.001 0 0 0.001 0 0 0 0 0 0 0 0 0 0 0 0 0 0 0 0 0 0 0 0 0.001 0.001 0.001 0 
0.032 0.241 1 0.515 0.137 0.13 0.102 0.095 0.161 0.1 0.037 0.054 0.048 0.029 0.038 0.051 0.049 0.029 0.029 0.023 0.029 0.044 0.043 0.046 0.058 0.053 0.076 0.047 0.098 0.062 0.042 0.042 0.046 0.033 0.041 0.059 0.06 0.063 0.044 0.045 0.044 0.035 0.041 0.032 0.03 0.039 0.03 0.027 0.031 0.018 0.024 0.04 0.03 0.029 0.041 0.038 0.034 0.045 0.037 0.038 0.045 0.048 0.04 0.028 0.039 0.026 0.024 0.021 0.035 0.039 0.047 0.036 0.046 0.056 0.091 0.071 0.081 0.05 0.035 0.022 0.034 0.039 0.044 0.057 0.053 0.086 0.049 0.053 0.037 0.043 0.02 0.032 0.036 0.04 0.034 0.034 0.023 0.033 0.029 0.022 0.024 0.026 0.025 0.024 0.027 0.027 0.023 0.028 0.035 0.033 0.028 0.027 0.037 0.038 0.038 0.036 0.035 0.036 0.042 0.043 0.033 0.034 0.032 0.039 0.037 0.033 0.023 0.033 0.034 0.036 0.039 0.033 0.038 0.033 0.036 0.038 0.04 0.042 0.041 0.045 0.039 0.042 0.03 0.033 0.036 0.031 0.04 0.04 0.04 0.051 0.045 0.043 0.054 0.04 0.044 0.03 0.031 0.021 0.009 0.01 0.028 0.024 0.033 0.032 0.029 0.024 0.028 0.03 0.033 0.029 0.028 0.029 0.029 0.022 0.023 0.013 0.022 0.032 0.034 0.031 0.03 0.034 0.038 0.036 0.03 0.035 0.034 0.037 0.035 0.031 0.031 0.032 0.029 0.026 0.027 0.028 0.03 0.024 0.03 0.031 0.026 0.019 0.023 0.021 0.02 0.017 0.017 0.017 0.018 0.021 0.014 0.017 0.024 0.022 0.013 0.016 0.014 0.018 0.021 0.026 0.024 0.01 0.013 0.025 0.022 0.018 0.02 0.031 0.022 0.027 0.029 0.035 0.025 0.021 0.032 0.029 0.027 0.022 0.019 0.023 0.02 0.016 0.029 0.022 0.036 0.031 0.02 0.015 0.019 0.013 0.025 0.025 0.02 0.021 0.027 0.02 0.022 0.025 0.019 0.026 0.031 0.017 0.022 0.025 0.018 0.03 0.013 0.017 0.025 0.025 0.019 0.026 0.022 0.027 0.025 0.017 0.026 0.022 0.036 
0.04 0.057 0.25 1 0.244 0.141 0.116 0.105 0.126 0.122 0.056 0.064 0.048 0.033 0.035 0.05 0.056 0.033 0.042 0.029 0.044 0.062 0.047 0.054 0.061 0.062 0.083 0.066 0.105 0.059 0.055 0.055 0.057 0.042 0.048 0.059 0.067 0.074 0.061 0.055 0.058 0.046 0.047 0.044 0.041 0.051 0.045 0.039 0.041 0.031 0.037 0.046 0.042 0.04 0.054 0.045 0.041 0.055 0.049 0.044 0.048 0.059 0.051 0.038 0.049 0.037 0.039 0.036 0.041 0.05 0.06 0.044 0.064 0.067 0.118 0.103 0.108 0.066 0.061 0.042 0.049 0.055 0.061 0.092 0.064 0.112 0.071 0.063 0.044 0.059 0.024 0.042 0.04 0.041 0.036 0.035 0.022 0.036 0.035 0.027 0.024 0.028 0.031 0.03 0.033 0.031 0.027 0.029 0.037 0.036 0.024 0.035 0.033 0.041 0.041 0.042 0.041 0.039 0.04 0.048 0.041 0.033 0.033 0.046 0.043 0.04 0.033 0.044 0.04 0.038 0.045 0.039 0.04 0.048 0.038 0.045 0.048 0.055 0.044 0.051 0.034 0.042 0.034 0.042 0.035 0.039 0.039 0.041 0.051 0.059 0.056 0.056 0.059 0.038 0.049 0.037 0.041 0.022 0.009 0.009 0.028 0.027 0.035 0.031 0.026 0.019 0.034 0.04 0.035 0.033 0.032 0.03 0.033 0.023 0.023 0.011 0.025 0.039 0.04 0.041 0.044 0.043 0.043 0.038 0.036 0.044 0.043 0.046 0.043 0.039 0.035 0.038 0.035 0.035 0.035 0.034 0.031 0.025 0.031 0.037 0.026 0.021 0.02 0.013 0.015 0.012 0.013 0.017 0.018 0.024 0.018 0.02 0.029 0.025 0.018 0.026 0.019 0.022 0.019 0.029 0.026 0.013 0.019 0.03 0.029 0.021 0.02 0.034 0.026 0.03 0.032 0.035 0.029 0.024 0.035 0.038 0.031 0.022 0.021 0.031 0.02 0.015 0.038 0.033 0.04 0.033 0.021 0.017 0.023 0.018 0.029 0.03 0.022 0.02 0.034 0.025 0.025 0.03 0.025 0.022 0.03 0.021 0.022 0.03 0.022 0.027 0.014 0.02 0.031 0.028 0.02 0.02 0.017 0.029 0.029 0.011 0.024 0.021 0.043 
0.193 0.042 0.147 0.451 1 0.586 0.48 0.386 0.479 0.481 0.204 0.255 0.216 0.18 0.205 0.259 0.276 0.171 0.177 0.14 0.198 0.264 0.248 0.267 0.271 0.227 0.312 0.235 0.422 0.252 0.196 0.212 0.227 0.185 0.215 0.268 0.312 0.319 0.277 0.242 0.247 0.187 0.235 0.191 0.186 0.221 0.169 0.154 0.171 0.127 0.153 0.206 0.186 0.211 0.249 0.214 0.19 0.262 0.215 0.231 0.245 0.249 0.234 0.181 0.221 0.162 0.18 0.162 0.207 0.235 0.267 0.206 0.285 0.279 0.512 0.407 0.439 0.284 0.241 0.155 0.212 0.231 0.269 0.318 0.304 0.468 0.317 0.289 0.227 0.24 0.119 0.188 0.195 0.183 0.184 0.159 0.113 0.166 0.161 0.127 0.128 0.122 0.141 0.139 0.15 0.15 0.131 0.132 0.181 0.179 0.133 0.168 0.184 0.207 0.225 0.22 0.211 0.22 0.22 0.246 0.204 0.183 0.195 0.238 0.21 0.194 0.169 0.204 0.192 0.193 0.217 0.173 0.189 0.193 0.205 0.223 0.202 0.249 0.212 0.239 0.188 0.204 0.152 0.183 0.179 0.189 0.226 0.207 0.23 0.274 0.267 0.254 0.269 0.197 0.229 0.18 0.188 0.132 0.05 0.03 0.117 0.117 0.161 0.169 0.157 0.133 0.165 0.173 0.215 0.209 0.199 0.178 0.173 0.162 0.127 0.077 0.137 0.202 0.202 0.181 0.224 0.228 0.23 0.2 0.21 0.24 0.234 0.239 0.226 0.223 0.21 0.198 0.179 0.149 0.183 0.184 0.176 0.138 0.16 0.189 0.166 0.126 0.121 0.094 0.091 0.088 0.074 0.088 0.125 0.141 0.104 0.123 0.17 0.15 0.102 0.153 0.126 0.154 0.128 0.176 0.147 0.061 0.118 0.172 0.153 0.112 0.149 0.206 0.165 0.183 0.196 0.215 0.171 0.143 0.208 0.185 0.163 0.144 0.127 0.166 0.128 0.113 0.19 0.179 0.19 0.176 0.112 0.113 0.116 0.083 0.154 0.16 0.156 0.132 0.177 0.142 0.138 0.186 0.156 0.176 0.178 0.126 0.12 0.152 0.122 0.161 0.094 0.122 0.161 0.156 0.108 0.134 0.082 0.14 0.136 0.056 0.123 0.111 0.197 
0.112 0.017 0.078 0.175 0.37 1 0.633 0.553 0.554 0.403 0.169 0.205 0.163 0.126 0.138 0.167 0.182 0.121 0.096 0.075 0.118 0.179 0.167 0.169 0.185 0.169 0.253 0.183 0.285 0.191 0.146 0.156 0.175 0.112 0.138 0.17 0.204 0.225 0.179 0.17 0.165 0.122 0.155 0.12 0.12 0.149 0.106 0.099 0.115 0.075 0.097 0.112 0.107 0.116 0.15 0.133 0.118 0.166 0.13 0.136 0.145 0.166 0.145 0.111 0.141 0.089 0.102 0.096 0.124 0.135 0.171 0.115 0.176 0.162 0.3 0.269 0.3 0.189 0.154 0.111 0.141 0.157 0.178 0.227 0.195 0.295 0.204 0.183 0.143 0.148 0.078 0.122 0.126 0.124 0.131 0.128 0.092 0.116 0.105 0.081 0.084 0.079 0.094 0.097 0.1 0.107 0.071 0.088 0.116 0.112 0.091 0.097 0.106 0.129 0.128 0.125 0.126 0.124 0.118 0.143 0.117 0.097 0.113 0.133 0.129 0.111 0.105 0.127 0.128 0.124 0.134 0.114 0.126 0.125 0.133 0.148 0.132 0.156 0.14 0.149 0.116 0.125 0.094 0.115 0.105 0.109 0.131 0.133 0.136 0.173 0.168 0.155 0.16 0.125 0.138 0.115 0.123 0.07 0.035 0.022 0.077 0.081 0.111 0.121 0.109 0.087 0.107 0.111 0.127 0.122 0.115 0.109 0.097 0.082 0.069 0.034 0.081 0.131 0.141 0.116 0.138 0.141 0.142 0.12 0.122 0.141 0.128 0.146 0.132 0.134 0.13 0.119 0.113 0.099 0.107 0.109 0.11 0.081 0.106 0.111 0.105 0.077 0.088 0.071 0.062 0.068 0.054 0.066 0.089 0.082 0.066 0.073 0.103 0.091 0.065 0.102 0.08 0.1 0.083 0.106 0.082 0.038 0.07 0.1 0.077 0.063 0.077 0.106 0.078 0.101 0.11 0.123 0.091 0.085 0.123 0.116 0.096 0.084 0.077 0.104 0.07 0.059 0.123 0.101 0.118 0.111 0.072 0.06 0.072 0.05 0.099 0.104 0.098 0.087 0.108 0.085 0.082 0.1 0.088 0.097 0.11 0.06 0.065 0.092 0.072 0.095 0.053 0.063 0.091 0.086 0.061 0.078 0.049 0.082 0.079 0.045 0.089 0.074 0.13 
0.13 0.011 0.055 0.161 0.333 0.739 1 0.595 0.509 0.391 0.159 0.261 0.197 0.148 0.169 0.195 0.215 0.127 0.125 0.092 0.133 0.208 0.199 0.222 0.231 0.204 0.262 0.162 0.242 0.19 0.147 0.139 0.154 0.126 0.159 0.181 0.238 0.257 0.226 0.202 0.194 0.144 0.17 0.138 0.137 0.165 0.137 0.115 0.117 0.087 0.115 0.141 0.129 0.141 0.165 0.153 0.134 0.181 0.148 0.146 0.171 0.174 0.161 0.104 0.151 0.108 0.118 0.1 0.15 0.161 0.182 0.143 0.184 0.185 0.289 0.277 0.362 0.224 0.188 0.114 0.17 0.184 0.205 0.305 0.219 0.279 0.211 0.191 0.173 0.182 0.101 0.145 0.147 0.141 0.14 0.122 0.09 0.125 0.124 0.095 0.103 0.099 0.096 0.096 0.114 0.122 0.091 0.098 0.134 0.134 0.101 0.117 0.138 0.151 0.156 0.16 0.158 0.147 0.153 0.176 0.147 0.124 0.127 0.152 0.146 0.122 0.106 0.136 0.134 0.138 0.143 0.108 0.144 0.14 0.144 0.165 0.156 0.175 0.161 0.177 0.146 0.15 0.118 0.14 0.125 0.131 0.164 0.164 0.169 0.192 0.178 0.167 0.174 0.121 0.148 0.112 0.123 0.089 0.036 0.023 0.088 0.081 0.124 0.131 0.114 0.106 0.134 0.119 0.143 0.133 0.137 0.118 0.102 0.096 0.088 0.052 0.096 0.143 0.151 0.124 0.157 0.167 0.161 0.147 0.147 0.155 0.158 0.173 0.155 0.147 0.138 0.139 0.135 0.12 0.131 0.127 0.13 0.119 0.125 0.131 0.116 0.073 0.084 0.067 0.07 0.07 0.066 0.07 0.083 0.094 0.072 0.07 0.101 0.098 0.076 0.113 0.076 0.1 0.105 0.128 0.109 0.059 0.081 0.13 0.108 0.083 0.106 0.149 0.114 0.135 0.134 0.151 0.122 0.109 0.146 0.13 0.107 0.102 0.085 0.111 0.08 0.065 0.139 0.125 0.13 0.131 0.077 0.07 0.071 0.052 0.109 0.103 0.09 0.084 0.119 0.086 0.095 0.133 0.117 0.128 0.139 0.084 0.095 0.119 0.085 0.116 0.077 0.085 0.109 0.102 0.071 0.093 0.057 0.097 0.103 0.047 0.097 0.092 0.149 
0.122 0.023 0.066 0.147 0.32 0.682 0.635 1 0.557 0.402 0.157 0.216 0.153 0.126 0.137 0.172 0.183 0.106 0.103 0.09 0.129 0.179 0.173 0.18 0.183 0.175 0.252 0.175 0.268 0.193 0.153 0.148 0.164 0.138 0.155 0.193 0.225 0.235 0.195 0.174 0.169 0.124 0.153 0.122 0.121 0.158 0.13 0.112 0.122 0.084 0.11 0.143 0.126 0.14 0.171 0.14 0.129 0.166 0.143 0.149 0.155 0.158 0.152 0.11 0.137 0.111 0.116 0.096 0.128 0.131 0.168 0.126 0.181 0.167 0.27 0.241 0.286 0.189 0.159 0.107 0.147 0.161 0.177 0.233 0.213 0.274 0.21 0.186 0.158 0.159 0.085 0.119 0.126 0.126 0.126 0.113 0.08 0.107 0.112 0.087 0.098 0.094 0.108 0.108 0.108 0.103 0.075 0.085 0.111 0.12 0.09 0.104 0.109 0.135 0.136 0.139 0.136 0.126 0.122 0.155 0.125 0.118 0.118 0.136 0.12 0.111 0.09 0.122 0.117 0.122 0.138 0.115 0.143 0.133 0.132 0.148 0.146 0.163 0.153 0.161 0.125 0.127 0.099 0.109 0.116 0.116 0.136 0.126 0.145 0.177 0.168 0.152 0.17 0.123 0.153 0.125 0.125 0.081 0.033 0.024 0.084 0.081 0.105 0.11 0.103 0.074 0.105 0.107 0.134 0.126 0.119 0.1 0.096 0.084 0.069 0.033 0.08 0.129 0.135 0.115 0.128 0.142 0.143 0.133 0.126 0.145 0.139 0.148 0.138 0.137 0.125 0.117 0.123 0.115 0.111 0.115 0.107 0.097 0.102 0.125 0.111 0.082 0.086 0.063 0.066 0.056 0.042 0.062 0.082 0.075 0.059 0.077 0.102 0.092 0.062 0.1 0.08 0.097 0.084 0.103 0.093 0.044 0.075 0.102 0.083 0.064 0.085 0.119 0.086 0.104 0.113 0.13 0.1 0.088 0.13 0.122 0.091 0.09 0.081 0.105 0.075 0.062 0.113 0.107 0.125 0.117 0.077 0.065 0.069 0.059 0.105 0.106 0.1 0.088 0.111 0.087 0.083 0.105 0.097 0.105 0.109 0.068 0.076 0.101 0.076 0.096 0.058 0.078 0.089 0.085 0.07 0.08 0.043 0.075 0.081 0.038 0.092 0.079 0.123 
0.118 0.024 0.088 0.166 0.316 0.591 0.474 0.474 1 0.476 0.184 0.196 0.16 0.119 0.139 0.177 0.184 0.13 0.119 0.103 0.108 0.183 0.177 0.178 0.179 0.166 0.261 0.192 0.336 0.241 0.174 0.181 0.209 0.146 0.148 0.196 0.231 0.245 0.201 0.183 0.161 0.118 0.152 0.123 0.119 0.151 0.115 0.102 0.1 0.065 0.094 0.136 0.123 0.131 0.159 0.147 0.133 0.181 0.151 0.146 0.165 0.177 0.158 0.116 0.145 0.109 0.12 0.111 0.148 0.156 0.184 0.135 0.187 0.181 0.287 0.248 0.265 0.183 0.144 0.102 0.146 0.153 0.165 0.219 0.189 0.289 0.213 0.187 0.163 0.183 0.085 0.125 0.146 0.133 0.139 0.131 0.086 0.125 0.126 0.088 0.096 0.104 0.12 0.117 0.113 0.112 0.088 0.101 0.127 0.137 0.106 0.123 0.132 0.155 0.163 0.158 0.154 0.151 0.139 0.17 0.129 0.123 0.12 0.144 0.125 0.119 0.105 0.134 0.123 0.132 0.165 0.124 0.151 0.148 0.153 0.156 0.146 0.18 0.16 0.176 0.14 0.15 0.107 0.133 0.122 0.138 0.157 0.157 0.164 0.19 0.188 0.172 0.171 0.122 0.152 0.117 0.126 0.092 0.027 0.024 0.101 0.101 0.132 0.127 0.11 0.106 0.118 0.129 0.14 0.13 0.129 0.124 0.118 0.102 0.096 0.045 0.095 0.151 0.147 0.117 0.145 0.161 0.157 0.131 0.129 0.158 0.149 0.158 0.159 0.155 0.152 0.137 0.144 0.13 0.13 0.134 0.129 0.109 0.118 0.126 0.102 0.084 0.088 0.066 0.058 0.065 0.043 0.052 0.081 0.087 0.065 0.077 0.104 0.095 0.06 0.095 0.083 0.102 0.095 0.12 0.109 0.043 0.079 0.117 0.09 0.088 0.098 0.126 0.092 0.108 0.127 0.139 0.102 0.097 0.134 0.126 0.104 0.109 0.093 0.108 0.071 0.073 0.125 0.112 0.131 0.134 0.074 0.067 0.083 0.065 0.103 0.117 0.101 0.091 0.119 0.096 0.082 0.116 0.106 0.124 0.131 0.087 0.09 0.119 0.074 0.115 0.064 0.083 0.11 0.114 0.086 0.098 0.066 0.098 0.098 0.041 0.096 0.085 0.139 
0.195 0.018 0.087 0.238 0.478 0.597 0.562 0.478 0.668 1 0.328 0.351 0.272 0.221 0.239 0.292 0.312 0.2 0.188 0.147 0.205 0.296 0.284 0.318 0.308 0.301 0.453 0.3 0.479 0.348 0.271 0.262 0.302 0.205 0.267 0.329 0.352 0.409 0.315 0.291 0.263 0.192 0.25 0.192 0.197 0.235 0.188 0.167 0.172 0.112 0.15 0.211 0.199 0.198 0.249 0.218 0.192 0.268 0.208 0.205 0.229 0.249 0.233 0.177 0.207 0.15 0.166 0.148 0.208 0.216 0.278 0.185 0.301 0.293 0.477 0.394 0.412 0.272 0.241 0.16 0.231 0.249 0.276 0.349 0.305 0.474 0.309 0.293 0.256 0.254 0.121 0.198 0.204 0.184 0.192 0.173 0.129 0.181 0.161 0.133 0.137 0.137 0.149 0.14 0.157 0.162 0.106 0.154 0.193 0.189 0.141 0.17 0.18 0.209 0.212 0.213 0.213 0.198 0.19 0.233 0.192 0.171 0.176 0.218 0.2 0.176 0.142 0.208 0.199 0.191 0.205 0.162 0.195 0.199 0.212 0.215 0.2 0.238 0.215 0.237 0.214 0.216 0.16 0.187 0.176 0.181 0.214 0.21 0.218 0.276 0.265 0.229 0.245 0.186 0.214 0.17 0.191 0.133 0.065 0.031 0.119 0.116 0.169 0.18 0.159 0.133 0.171 0.17 0.199 0.18 0.176 0.154 0.151 0.128 0.111 0.067 0.126 0.195 0.209 0.174 0.218 0.23 0.224 0.192 0.195 0.225 0.214 0.231 0.215 0.212 0.202 0.184 0.185 0.165 0.176 0.172 0.168 0.134 0.172 0.189 0.156 0.136 0.126 0.091 0.099 0.093 0.076 0.088 0.116 0.116 0.091 0.11 0.151 0.138 0.077 0.121 0.111 0.136 0.133 0.168 0.142 0.072 0.113 0.158 0.126 0.1 0.128 0.184 0.148 0.151 0.173 0.189 0.148 0.134 0.193 0.172 0.149 0.133 0.127 0.161 0.116 0.104 0.175 0.161 0.183 0.175 0.106 0.099 0.102 0.079 0.149 0.159 0.14 0.117 0.165 0.127 0.126 0.151 0.135 0.153 0.17 0.105 0.123 0.151 0.112 0.156 0.096 0.116 0.165 0.152 0.102 0.13 0.091 0.13 0.146 0.073 0.142 0.125 0.212 
0.114 0.009 0.031 0.078 0.211 0.265 0.252 0.221 0.294 0.387 1 0.292 0.202 0.134 0.134 0.179 0.183 0.111 0.112 0.085 0.107 0.152 0.156 0.173 0.178 0.194 0.322 0.306 0.304 0.37 0.245 0.214 0.248 0.164 0.198 0.2 0.219 0.228 0.167 0.153 0.148 0.107 0.121 0.111 0.106 0.132 0.1 0.1 0.104 0.064 0.088 0.121 0.115 0.122 0.142 0.128 0.124 0.164 0.126 0.143 0.154 0.163 0.152 0.12 0.14 0.11 0.117 0.096 0.125 0.135 0.164 0.127 0.165 0.156 0.246 0.21 0.216 0.17 0.136 0.101 0.118 0.124 0.146 0.184 0.17 0.26 0.193 0.179 0.168 0.17 0.099 0.121 0.12 0.124 0.133 0.106 0.083 0.115 0.108 0.087 0.086 0.091 0.105 0.106 0.114 0.098 0.077 0.091 0.121 0.127 0.094 0.107 0.119 0.129 0.137 0.134 0.137 0.129 0.13 0.157 0.133 0.112 0.12 0.14 0.12 0.119 0.095 0.131 0.134 0.124 0.133 0.109 0.123 0.113 0.134 0.146 0.138 0.153 0.142 0.161 0.133 0.136 0.113 0.122 0.114 0.124 0.136 0.138 0.142 0.169 0.167 0.151 0.157 0.114 0.135 0.116 0.111 0.077 0.033 0.028 0.072 0.071 0.11 0.112 0.102 0.088 0.099 0.104 0.132 0.116 0.114 0.104 0.093 0.083 0.081 0.047 0.091 0.129 0.134 0.113 0.135 0.145 0.142 0.122 0.132 0.144 0.128 0.147 0.133 0.126 0.124 0.121 0.118 0.114 0.116 0.119 0.109 0.089 0.102 0.115 0.104 0.073 0.08 0.057 0.068 0.065 0.049 0.053 0.08 0.078 0.064 0.078 0.103 0.077 0.06 0.091 0.082 0.097 0.087 0.11 0.093 0.048 0.078 0.101 0.093 0.081 0.09 0.124 0.099 0.099 0.122 0.128 0.098 0.083 0.121 0.108 0.095 0.089 0.079 0.115 0.07 0.072 0.126 0.106 0.13 0.118 0.065 0.064 0.079 0.063 0.103 0.095 0.1 0.09 0.112 0.08 0.082 0.105 0.097 0.11 0.12 0.07 0.083 0.11 0.081 0.103 0.058 0.072 0.093 0.086 0.066 0.089 0.054 0.094 0.088 0.043 0.099 0.093 0.128 
0.17 0.006 0.032 0.093 0.209 0.312 0.363 0.257 0.291 0.35 0.278 1 0.572 0.275 0.269 0.342 0.339 0.206 0.188 0.137 0.18 0.28 0.296 0.328 0.401 0.349 0.427 0.209 0.236 0.193 0.144 0.151 0.19 0.154 0.221 0.243 0.314 0.382 0.307 0.313 0.25 0.179 0.223 0.178 0.186 0.221 0.169 0.147 0.172 0.102 0.164 0.197 0.176 0.189 0.229 0.204 0.185 0.255 0.184 0.22 0.219 0.235 0.199 0.158 0.195 0.166 0.166 0.15 0.198 0.221 0.241 0.184 0.236 0.206 0.302 0.292 0.285 0.231 0.201 0.13 0.198 0.213 0.234 0.289 0.274 0.347 0.283 0.263 0.257 0.239 0.143 0.175 0.201 0.184 0.186 0.175 0.133 0.18 0.159 0.133 0.137 0.138 0.147 0.141 0.159 0.159 0.116 0.136 0.188 0.185 0.138 0.161 0.169 0.21 0.218 0.213 0.207 0.204 0.194 0.226 0.182 0.164 0.182 0.208 0.197 0.197 0.155 0.201 0.184 0.198 0.219 0.184 0.203 0.205 0.219 0.22 0.206 0.239 0.222 0.25 0.193 0.199 0.151 0.176 0.167 0.166 0.218 0.209 0.222 0.273 0.259 0.222 0.242 0.164 0.202 0.173 0.169 0.125 0.051 0.024 0.116 0.118 0.164 0.174 0.167 0.135 0.172 0.17 0.186 0.183 0.174 0.144 0.151 0.128 0.108 0.059 0.123 0.198 0.202 0.191 0.213 0.219 0.218 0.198 0.187 0.219 0.218 0.232 0.204 0.212 0.216 0.179 0.186 0.166 0.17 0.172 0.174 0.148 0.177 0.174 0.155 0.111 0.116 0.093 0.079 0.088 0.063 0.075 0.113 0.13 0.092 0.108 0.159 0.14 0.086 0.142 0.113 0.141 0.123 0.153 0.144 0.065 0.119 0.165 0.129 0.107 0.132 0.175 0.13 0.16 0.174 0.186 0.15 0.144 0.193 0.177 0.145 0.138 0.125 0.148 0.104 0.092 0.178 0.164 0.191 0.182 0.105 0.093 0.098 0.084 0.144 0.153 0.142 0.125 0.173 0.14 0.134 0.177 0.152 0.166 0.181 0.12 0.117 0.148 0.103 0.147 0.094 0.11 0.141 0.143 0.091 0.124 0.084 0.135 0.137 0.067 0.149 0.117 0.207 
0.081 0.006 0.017 0.051 0.093 0.121 0.122 0.091 0.104 0.117 0.078 0.249 1 0.252 0.192 0.233 0.232 0.149 0.118 0.076 0.091 0.164 0.188 0.202 0.267 0.239 0.209 0.091 0.093 0.06 0.054 0.061 0.082 0.079 0.113 0.117 0.177 0.171 0.16 0.15 0.127 0.093 0.097 0.083 0.089 0.103 0.077 0.07 0.076 0.054 0.067 0.1 0.091 0.103 0.119 0.108 0.101 0.129 0.088 0.112 0.123 0.132 0.124 0.098 0.118 0.075 0.085 0.079 0.1 0.111 0.139 0.089 0.122 0.097 0.149 0.129 0.122 0.109 0.103 0.066 0.083 0.102 0.121 0.132 0.131 0.165 0.152 0.137 0.138 0.129 0.08 0.114 0.105 0.105 0.111 0.095 0.073 0.1 0.099 0.083 0.085 0.09 0.094 0.081 0.092 0.091 0.071 0.078 0.101 0.103 0.078 0.093 0.099 0.113 0.113 0.115 0.112 0.108 0.108 0.123 0.099 0.092 0.09 0.115 0.106 0.1 0.084 0.102 0.1 0.099 0.118 0.082 0.109 0.108 0.106 0.118 0.118 0.136 0.119 0.131 0.108 0.122 0.088 0.107 0.103 0.108 0.116 0.116 0.113 0.148 0.146 0.129 0.129 0.093 0.114 0.093 0.108 0.064 0.029 0.018 0.067 0.063 0.09 0.1 0.084 0.078 0.09 0.086 0.103 0.093 0.096 0.082 0.074 0.071 0.06 0.045 0.073 0.11 0.112 0.1 0.116 0.125 0.116 0.111 0.098 0.12 0.119 0.121 0.112 0.109 0.116 0.096 0.1 0.099 0.096 0.101 0.089 0.071 0.084 0.096 0.079 0.056 0.061 0.048 0.049 0.039 0.038 0.049 0.065 0.059 0.038 0.066 0.081 0.065 0.041 0.064 0.063 0.081 0.077 0.094 0.081 0.037 0.063 0.096 0.068 0.059 0.067 0.103 0.087 0.089 0.1 0.104 0.084 0.083 0.108 0.093 0.077 0.074 0.06 0.086 0.063 0.059 0.095 0.094 0.104 0.101 0.066 0.059 0.066 0.042 0.087 0.096 0.087 0.077 0.091 0.071 0.075 0.095 0.084 0.098 0.1 0.064 0.068 0.082 0.062 0.088 0.054 0.066 0.074 0.082 0.056 0.063 0.038 0.083 0.08 0.037 0.086 0.076 0.12 
0.157 0.008 0.028 0.083 0.164 0.177 0.18 0.125 0.16 0.206 0.131 0.275 0.556 1 0.508 0.566 0.554 0.337 0.252 0.146 0.188 0.347 0.422 0.459 0.502 0.5 0.372 0.164 0.174 0.121 0.095 0.104 0.148 0.129 0.202 0.245 0.373 0.34 0.318 0.299 0.247 0.156 0.177 0.153 0.17 0.212 0.153 0.132 0.167 0.084 0.143 0.185 0.174 0.19 0.229 0.208 0.196 0.274 0.206 0.206 0.239 0.256 0.231 0.167 0.225 0.169 0.197 0.164 0.228 0.254 0.296 0.214 0.273 0.213 0.27 0.26 0.209 0.184 0.18 0.14 0.176 0.187 0.205 0.24 0.279 0.353 0.321 0.311 0.327 0.306 0.155 0.232 0.243 0.233 0.232 0.207 0.153 0.216 0.202 0.167 0.164 0.157 0.182 0.184 0.182 0.185 0.148 0.155 0.206 0.211 0.178 0.186 0.2 0.248 0.254 0.253 0.243 0.242 0.237 0.277 0.229 0.199 0.205 0.239 0.238 0.203 0.176 0.225 0.205 0.22 0.241 0.198 0.238 0.239 0.248 0.251 0.251 0.288 0.269 0.301 0.236 0.245 0.165 0.208 0.199 0.219 0.258 0.246 0.254 0.312 0.298 0.261 0.27 0.2 0.244 0.197 0.199 0.132 0.059 0.042 0.144 0.15 0.195 0.204 0.192 0.159 0.187 0.204 0.238 0.227 0.207 0.185 0.187 0.158 0.13 0.075 0.138 0.226 0.246 0.21 0.254 0.263 0.261 0.24 0.234 0.253 0.243 0.271 0.25 0.248 0.238 0.225 0.222 0.21 0.23 0.221 0.197 0.16 0.19 0.229 0.198 0.132 0.13 0.102 0.094 0.1 0.082 0.096 0.14 0.153 0.109 0.131 0.181 0.157 0.097 0.162 0.143 0.167 0.141 0.193 0.18 0.078 0.133 0.21 0.163 0.134 0.164 0.221 0.163 0.186 0.212 0.228 0.173 0.157 0.228 0.219 0.183 0.154 0.17 0.199 0.151 0.137 0.217 0.198 0.23 0.223 0.139 0.128 0.152 0.118 0.182 0.19 0.179 0.161 0.209 0.172 0.148 0.192 0.17 0.185 0.195 0.126 0.135 0.185 0.126 0.19 0.1 0.128 0.182 0.165 0.125 0.156 0.09 0.144 0.155 0.068 0.169 0.131 0.27 
0.194 0.003 0.027 0.088 0.195 0.207 0.213 0.143 0.185 0.229 0.126 0.265 0.397 0.491 1 0.593 0.713 0.489 0.349 0.225 0.239 0.423 0.55 0.537 0.565 0.438 0.369 0.152 0.179 0.128 0.108 0.118 0.134 0.12 0.209 0.25 0.394 0.352 0.356 0.364 0.308 0.2 0.222 0.2 0.226 0.258 0.192 0.173 0.203 0.125 0.18 0.226 0.201 0.226 0.25 0.226 0.218 0.287 0.233 0.249 0.295 0.301 0.257 0.206 0.256 0.198 0.231 0.208 0.267 0.282 0.318 0.207 0.255 0.212 0.285 0.29 0.25 0.23 0.194 0.129 0.195 0.215 0.252 0.253 0.295 0.362 0.328 0.33 0.348 0.35 0.171 0.266 0.271 0.258 0.258 0.245 0.171 0.246 0.231 0.178 0.184 0.185 0.208 0.2 0.195 0.202 0.154 0.18 0.243 0.235 0.195 0.225 0.231 0.279 0.278 0.288 0.27 0.268 0.261 0.303 0.27 0.228 0.24 0.282 0.267 0.252 0.215 0.263 0.25 0.255 0.262 0.217 0.261 0.261 0.264 0.286 0.278 0.321 0.294 0.33 0.261 0.268 0.186 0.245 0.241 0.249 0.291 0.273 0.288 0.358 0.346 0.307 0.295 0.217 0.26 0.212 0.22 0.139 0.052 0.046 0.155 0.14 0.217 0.227 0.192 0.179 0.216 0.212 0.258 0.239 0.239 0.201 0.186 0.171 0.139 0.08 0.155 0.256 0.257 0.23 0.27 0.28 0.29 0.25 0.252 0.285 0.274 0.302 0.272 0.279 0.274 0.244 0.254 0.229 0.232 0.238 0.232 0.183 0.197 0.232 0.208 0.144 0.141 0.103 0.097 0.101 0.077 0.103 0.14 0.139 0.111 0.141 0.191 0.168 0.141 0.181 0.162 0.193 0.179 0.227 0.195 0.083 0.149 0.229 0.173 0.136 0.161 0.223 0.177 0.223 0.221 0.268 0.209 0.194 0.263 0.245 0.198 0.176 0.162 0.194 0.149 0.132 0.224 0.215 0.25 0.221 0.136 0.131 0.14 0.104 0.194 0.211 0.197 0.16 0.237 0.185 0.175 0.227 0.19 0.208 0.232 0.135 0.156 0.205 0.133 0.201 0.105 0.141 0.198 0.194 0.133 0.158 0.109 0.194 0.18 0.08 0.171 0.161 0.318 
0.219 0.007 0.03 0.087 0.191 0.202 0.208 0.157 0.193 0.241 0.142 0.289 0.463 0.533 0.588 1 0.845 0.443 0.354 0.21 0.265 0.451 0.572 0.652 0.613 0.603 0.447 0.191 0.201 0.132 0.112 0.122 0.165 0.14 0.251 0.305 0.515 0.423 0.422 0.409 0.332 0.231 0.252 0.209 0.231 0.292 0.228 0.209 0.229 0.147 0.212 0.291 0.255 0.252 0.312 0.275 0.261 0.344 0.247 0.281 0.345 0.361 0.297 0.227 0.311 0.227 0.27 0.23 0.3 0.325 0.415 0.294 0.336 0.282 0.346 0.33 0.266 0.241 0.214 0.159 0.224 0.257 0.299 0.29 0.349 0.445 0.411 0.423 0.443 0.418 0.227 0.311 0.342 0.324 0.311 0.287 0.221 0.269 0.261 0.207 0.229 0.218 0.244 0.228 0.251 0.253 0.19 0.21 0.284 0.281 0.225 0.252 0.284 0.333 0.33 0.33 0.323 0.319 0.317 0.352 0.298 0.258 0.266 0.312 0.285 0.271 0.25 0.307 0.281 0.296 0.322 0.24 0.305 0.305 0.326 0.349 0.346 0.389 0.337 0.39 0.331 0.332 0.239 0.289 0.28 0.286 0.349 0.332 0.329 0.436 0.428 0.377 0.358 0.265 0.326 0.239 0.254 0.186 0.077 0.041 0.185 0.185 0.263 0.291 0.253 0.215 0.272 0.265 0.307 0.286 0.271 0.238 0.235 0.221 0.183 0.089 0.196 0.29 0.303 0.254 0.319 0.34 0.334 0.293 0.293 0.343 0.32 0.355 0.333 0.318 0.301 0.296 0.27 0.275 0.276 0.285 0.273 0.22 0.242 0.274 0.242 0.176 0.185 0.143 0.144 0.148 0.115 0.14 0.203 0.194 0.148 0.187 0.236 0.211 0.153 0.227 0.197 0.225 0.188 0.247 0.222 0.101 0.181 0.263 0.217 0.169 0.205 0.287 0.204 0.253 0.274 0.305 0.227 0.212 0.296 0.275 0.241 0.21 0.21 0.238 0.185 0.171 0.283 0.264 0.323 0.296 0.178 0.151 0.179 0.129 0.254 0.231 0.23 0.211 0.293 0.209 0.202 0.277 0.256 0.259 0.285 0.197 0.197 0.248 0.18 0.25 0.163 0.186 0.229 0.222 0.161 0.212 0.135 0.22 0.201 0.098 0.228 0.195 0.367 
0.145 0 0.027 0.071 0.142 0.168 0.164 0.131 0.17 0.196 0.11 0.183 0.267 0.306 0.425 0.501 1 0.443 0.315 0.175 0.182 0.354 0.428 0.472 0.396 0.349 0.286 0.134 0.158 0.112 0.098 0.107 0.118 0.129 0.185 0.226 0.353 0.295 0.312 0.273 0.26 0.165 0.186 0.162 0.167 0.204 0.152 0.13 0.144 0.091 0.131 0.183 0.168 0.185 0.221 0.207 0.17 0.26 0.175 0.2 0.225 0.247 0.216 0.168 0.207 0.164 0.182 0.165 0.212 0.221 0.277 0.184 0.231 0.18 0.232 0.228 0.208 0.186 0.176 0.122 0.161 0.18 0.209 0.232 0.256 0.295 0.285 0.282 0.274 0.279 0.148 0.206 0.224 0.226 0.223 0.195 0.151 0.201 0.197 0.165 0.16 0.161 0.17 0.164 0.185 0.18 0.143 0.165 0.214 0.21 0.166 0.188 0.194 0.232 0.241 0.241 0.224 0.223 0.209 0.253 0.211 0.182 0.195 0.211 0.193 0.183 0.144 0.203 0.2 0.191 0.209 0.174 0.225 0.226 0.233 0.255 0.243 0.272 0.235 0.273 0.221 0.224 0.154 0.204 0.198 0.207 0.241 0.234 0.239 0.3 0.282 0.24 0.252 0.167 0.208 0.175 0.178 0.129 0.048 0.035 0.132 0.13 0.197 0.19 0.167 0.156 0.192 0.186 0.22 0.193 0.195 0.178 0.164 0.139 0.122 0.076 0.145 0.216 0.221 0.189 0.228 0.24 0.237 0.21 0.204 0.242 0.238 0.248 0.235 0.228 0.227 0.201 0.199 0.198 0.2 0.2 0.191 0.156 0.174 0.194 0.169 0.135 0.126 0.093 0.093 0.102 0.075 0.095 0.136 0.132 0.09 0.115 0.171 0.136 0.089 0.152 0.131 0.156 0.134 0.189 0.152 0.076 0.118 0.191 0.158 0.131 0.139 0.206 0.154 0.177 0.201 0.204 0.172 0.157 0.216 0.191 0.173 0.153 0.141 0.178 0.128 0.122 0.211 0.191 0.207 0.201 0.128 0.116 0.115 0.091 0.159 0.172 0.164 0.146 0.19 0.159 0.148 0.185 0.168 0.188 0.195 0.132 0.148 0.172 0.12 0.158 0.097 0.111 0.156 0.153 0.095 0.139 0.095 0.161 0.173 0.073 0.157 0.144 0.263 
0.169 0.009 0.021 0.056 0.136 0.144 0.154 0.12 0.138 0.171 0.1 0.181 0.252 0.29 0.433 0.435 0.699 1 0.569 0.246 0.235 0.429 0.535 0.459 0.403 0.325 0.282 0.121 0.131 0.096 0.073 0.089 0.119 0.097 0.162 0.214 0.33 0.3 0.323 0.302 0.282 0.187 0.206 0.171 0.209 0.243 0.178 0.163 0.189 0.135 0.169 0.218 0.187 0.194 0.247 0.228 0.206 0.287 0.204 0.224 0.25 0.255 0.228 0.174 0.23 0.173 0.194 0.162 0.221 0.224 0.265 0.19 0.236 0.188 0.243 0.237 0.207 0.198 0.192 0.148 0.198 0.205 0.224 0.229 0.259 0.313 0.265 0.268 0.276 0.281 0.137 0.201 0.228 0.212 0.213 0.197 0.126 0.195 0.17 0.13 0.144 0.154 0.17 0.156 0.181 0.187 0.137 0.157 0.206 0.215 0.165 0.188 0.203 0.236 0.246 0.235 0.218 0.219 0.219 0.247 0.222 0.199 0.201 0.245 0.222 0.196 0.148 0.218 0.207 0.202 0.228 0.188 0.225 0.219 0.227 0.246 0.249 0.278 0.242 0.272 0.221 0.221 0.167 0.219 0.202 0.21 0.252 0.223 0.238 0.301 0.286 0.267 0.278 0.209 0.253 0.184 0.196 0.124 0.039 0.037 0.149 0.133 0.18 0.187 0.167 0.141 0.174 0.177 0.211 0.208 0.206 0.191 0.164 0.142 0.13 0.076 0.144 0.217 0.22 0.194 0.231 0.241 0.244 0.208 0.206 0.254 0.234 0.249 0.237 0.224 0.229 0.203 0.199 0.193 0.201 0.184 0.175 0.144 0.172 0.192 0.17 0.121 0.14 0.104 0.091 0.101 0.086 0.097 0.136 0.134 0.099 0.123 0.167 0.152 0.1 0.152 0.127 0.151 0.129 0.167 0.148 0.072 0.124 0.176 0.163 0.121 0.153 0.206 0.149 0.186 0.19 0.21 0.165 0.17 0.21 0.188 0.174 0.148 0.143 0.175 0.129 0.117 0.197 0.175 0.206 0.189 0.112 0.101 0.102 0.09 0.16 0.185 0.157 0.14 0.187 0.154 0.158 0.18 0.163 0.186 0.207 0.123 0.14 0.167 0.12 0.167 0.108 0.134 0.166 0.167 0.121 0.149 0.093 0.164 0.158 0.065 0.151 0.142 0.256 
0.133 0.004 0.022 0.044 0.089 0.093 0.104 0.069 0.086 0.1 0.047 0.102 0.12 0.14 0.196 0.189 0.278 0.352 1 0.361 0.228 0.346 0.288 0.202 0.2 0.146 0.13 0.069 0.078 0.057 0.047 0.052 0.062 0.051 0.079 0.093 0.165 0.148 0.193 0.195 0.207 0.16 0.155 0.162 0.199 0.188 0.154 0.14 0.168 0.093 0.132 0.145 0.117 0.113 0.147 0.137 0.12 0.154 0.118 0.123 0.135 0.143 0.13 0.095 0.126 0.094 0.1 0.091 0.114 0.125 0.152 0.101 0.121 0.106 0.131 0.147 0.131 0.143 0.109 0.087 0.126 0.134 0.161 0.143 0.159 0.166 0.145 0.161 0.138 0.146 0.081 0.113 0.121 0.119 0.122 0.099 0.08 0.103 0.095 0.071 0.079 0.087 0.09 0.086 0.098 0.092 0.075 0.086 0.108 0.113 0.086 0.088 0.09 0.132 0.127 0.129 0.122 0.123 0.117 0.137 0.106 0.095 0.104 0.128 0.117 0.111 0.088 0.125 0.112 0.117 0.131 0.102 0.124 0.117 0.123 0.12 0.125 0.147 0.125 0.145 0.123 0.117 0.087 0.103 0.113 0.104 0.125 0.125 0.131 0.162 0.155 0.137 0.154 0.108 0.131 0.107 0.114 0.076 0.03 0.029 0.082 0.064 0.096 0.095 0.088 0.08 0.095 0.093 0.114 0.114 0.101 0.09 0.093 0.078 0.053 0.034 0.068 0.119 0.124 0.113 0.123 0.126 0.127 0.112 0.118 0.131 0.123 0.133 0.124 0.118 0.121 0.112 0.112 0.098 0.105 0.101 0.105 0.08 0.095 0.1 0.096 0.06 0.068 0.057 0.051 0.06 0.045 0.054 0.075 0.072 0.06 0.071 0.088 0.086 0.053 0.073 0.07 0.075 0.073 0.093 0.085 0.035 0.051 0.093 0.081 0.065 0.08 0.102 0.082 0.098 0.105 0.119 0.089 0.089 0.112 0.109 0.095 0.08 0.071 0.092 0.073 0.063 0.112 0.095 0.118 0.105 0.071 0.061 0.068 0.055 0.097 0.089 0.083 0.07 0.103 0.077 0.076 0.106 0.085 0.092 0.107 0.066 0.072 0.1 0.064 0.088 0.049 0.06 0.083 0.087 0.056 0.061 0.052 0.084 0.086 0.035 0.088 0.079 0.124 
0.157 0 0.017 0.038 0.092 0.102 0.107 0.077 0.1 0.113 0.059 0.108 0.12 0.123 0.159 0.182 0.238 0.238 0.517 1 0.391 0.315 0.227 0.202 0.186 0.148 0.149 0.072 0.089 0.06 0.045 0.05 0.059 0.068 0.097 0.12 0.17 0.172 0.191 0.177 0.229 0.198 0.179 0.218 0.311 0.266 0.203 0.215 0.268 0.155 0.182 0.199 0.159 0.144 0.204 0.159 0.12 0.171 0.126 0.138 0.145 0.149 0.14 0.1 0.131 0.1 0.103 0.088 0.12 0.131 0.152 0.1 0.136 0.108 0.149 0.166 0.144 0.132 0.136 0.097 0.141 0.146 0.17 0.14 0.164 0.174 0.156 0.159 0.142 0.152 0.079 0.11 0.122 0.116 0.107 0.102 0.079 0.104 0.106 0.085 0.081 0.086 0.096 0.092 0.096 0.098 0.077 0.088 0.115 0.106 0.087 0.105 0.109 0.125 0.133 0.127 0.123 0.116 0.118 0.138 0.12 0.1 0.106 0.126 0.111 0.108 0.088 0.111 0.125 0.122 0.134 0.113 0.126 0.121 0.129 0.13 0.125 0.149 0.131 0.146 0.115 0.124 0.1 0.108 0.106 0.108 0.118 0.118 0.132 0.166 0.158 0.148 0.16 0.123 0.14 0.108 0.114 0.074 0.025 0.028 0.082 0.073 0.105 0.113 0.107 0.097 0.109 0.097 0.115 0.108 0.104 0.097 0.092 0.071 0.065 0.037 0.083 0.12 0.119 0.103 0.129 0.127 0.123 0.117 0.124 0.13 0.121 0.135 0.129 0.125 0.12 0.111 0.106 0.101 0.101 0.107 0.105 0.086 0.092 0.107 0.092 0.069 0.077 0.062 0.062 0.057 0.047 0.056 0.081 0.083 0.067 0.075 0.094 0.081 0.069 0.084 0.077 0.081 0.064 0.089 0.077 0.038 0.061 0.09 0.07 0.057 0.084 0.104 0.075 0.1 0.108 0.112 0.085 0.086 0.118 0.108 0.098 0.078 0.071 0.09 0.067 0.069 0.116 0.091 0.105 0.102 0.064 0.061 0.066 0.05 0.089 0.087 0.081 0.068 0.097 0.08 0.072 0.097 0.093 0.102 0.102 0.071 0.071 0.093 0.074 0.091 0.063 0.075 0.092 0.082 0.058 0.076 0.041 0.08 0.099 0.039 0.087 0.075 0.122 
0.331 0.005 0.025 0.083 0.182 0.184 0.193 0.124 0.157 0.174 0.099 0.16 0.203 0.19 0.255 0.288 0.345 0.267 0.41 0.56 1 0.601 0.38 0.313 0.283 0.231 0.23 0.116 0.152 0.105 0.083 0.087 0.108 0.107 0.153 0.194 0.309 0.276 0.361 0.326 0.461 0.406 0.391 0.445 0.621 0.571 0.393 0.439 0.598 0.346 0.418 0.428 0.324 0.301 0.424 0.339 0.244 0.329 0.257 0.266 0.278 0.285 0.254 0.194 0.223 0.163 0.195 0.164 0.223 0.231 0.264 0.175 0.253 0.207 0.271 0.308 0.28 0.302 0.276 0.209 0.304 0.32 0.358 0.29 0.334 0.351 0.288 0.262 0.22 0.251 0.114 0.2 0.217 0.194 0.196 0.188 0.134 0.191 0.181 0.155 0.142 0.162 0.173 0.181 0.165 0.159 0.128 0.163 0.201 0.209 0.169 0.176 0.196 0.231 0.237 0.238 0.228 0.227 0.218 0.253 0.218 0.184 0.195 0.232 0.212 0.196 0.173 0.223 0.212 0.227 0.235 0.206 0.226 0.212 0.217 0.24 0.222 0.267 0.224 0.253 0.186 0.217 0.164 0.208 0.181 0.194 0.223 0.215 0.238 0.285 0.292 0.273 0.33 0.222 0.257 0.193 0.22 0.16 0.059 0.051 0.153 0.137 0.195 0.193 0.176 0.154 0.184 0.184 0.211 0.207 0.194 0.181 0.168 0.149 0.123 0.054 0.134 0.224 0.232 0.196 0.228 0.25 0.243 0.214 0.204 0.244 0.231 0.252 0.23 0.227 0.218 0.209 0.215 0.195 0.203 0.21 0.192 0.162 0.17 0.196 0.153 0.13 0.128 0.099 0.095 0.105 0.074 0.082 0.122 0.129 0.092 0.121 0.169 0.158 0.099 0.157 0.128 0.147 0.145 0.178 0.168 0.075 0.147 0.194 0.154 0.115 0.13 0.205 0.161 0.193 0.2 0.212 0.172 0.17 0.205 0.198 0.173 0.157 0.143 0.167 0.14 0.125 0.21 0.182 0.217 0.213 0.126 0.134 0.129 0.104 0.17 0.182 0.175 0.157 0.202 0.16 0.167 0.195 0.166 0.183 0.196 0.133 0.148 0.173 0.125 0.166 0.103 0.112 0.161 0.152 0.103 0.139 0.088 0.156 0.155 0.065 0.141 0.125 0.208 
0.228 0.008 0.039 0.082 0.178 0.189 0.189 0.147 0.181 0.209 0.103 0.216 0.269 0.244 0.342 0.364 0.435 0.342 0.476 0.318 0.418 1 0.571 0.408 0.392 0.292 0.285 0.125 0.178 0.115 0.085 0.102 0.124 0.111 0.169 0.217 0.343 0.318 0.429 0.397 0.449 0.268 0.294 0.276 0.339 0.373 0.27 0.255 0.304 0.187 0.259 0.306 0.282 0.272 0.356 0.291 0.222 0.329 0.244 0.249 0.278 0.282 0.245 0.204 0.243 0.176 0.202 0.166 0.221 0.239 0.289 0.203 0.251 0.203 0.271 0.298 0.271 0.279 0.263 0.192 0.278 0.291 0.317 0.302 0.32 0.345 0.324 0.301 0.267 0.276 0.136 0.215 0.221 0.214 0.209 0.187 0.141 0.201 0.182 0.156 0.164 0.16 0.172 0.167 0.174 0.174 0.135 0.15 0.198 0.193 0.174 0.187 0.189 0.227 0.247 0.232 0.232 0.224 0.219 0.255 0.236 0.21 0.207 0.244 0.219 0.213 0.19 0.241 0.233 0.224 0.24 0.194 0.226 0.233 0.229 0.243 0.236 0.265 0.233 0.268 0.216 0.22 0.158 0.193 0.191 0.206 0.23 0.239 0.254 0.299 0.297 0.275 0.299 0.24 0.253 0.2 0.212 0.146 0.065 0.041 0.153 0.14 0.197 0.184 0.172 0.145 0.173 0.191 0.225 0.207 0.204 0.192 0.177 0.148 0.122 0.078 0.15 0.221 0.214 0.202 0.241 0.245 0.249 0.234 0.216 0.248 0.242 0.249 0.237 0.225 0.233 0.214 0.217 0.185 0.183 0.189 0.185 0.151 0.18 0.202 0.173 0.131 0.134 0.107 0.102 0.1 0.074 0.095 0.141 0.123 0.095 0.114 0.163 0.14 0.101 0.15 0.13 0.15 0.139 0.177 0.151 0.067 0.118 0.177 0.138 0.113 0.131 0.195 0.145 0.181 0.197 0.211 0.169 0.162 0.219 0.208 0.168 0.15 0.146 0.194 0.134 0.123 0.21 0.189 0.214 0.2 0.121 0.111 0.12 0.1 0.173 0.198 0.176 0.146 0.197 0.146 0.147 0.177 0.162 0.183 0.203 0.124 0.139 0.183 0.128 0.179 0.102 0.116 0.176 0.162 0.111 0.135 0.093 0.157 0.16 0.091 0.16 0.124 0.225 
0.229 0.01 0.031 0.086 0.178 0.199 0.209 0.166 0.205 0.221 0.125 0.245 0.308 0.313 0.428 0.476 0.613 0.478 0.392 0.244 0.299 0.625 1 0.56 0.515 0.357 0.317 0.157 0.198 0.115 0.095 0.104 0.128 0.124 0.176 0.229 0.357 0.363 0.389 0.425 0.387 0.255 0.276 0.232 0.257 0.31 0.212 0.196 0.245 0.151 0.215 0.271 0.249 0.252 0.313 0.265 0.223 0.314 0.234 0.233 0.274 0.297 0.252 0.197 0.248 0.178 0.206 0.175 0.241 0.262 0.306 0.21 0.26 0.218 0.278 0.269 0.245 0.255 0.25 0.187 0.254 0.26 0.307 0.279 0.323 0.356 0.312 0.299 0.294 0.318 0.15 0.235 0.247 0.245 0.236 0.21 0.155 0.22 0.186 0.153 0.174 0.182 0.171 0.17 0.179 0.199 0.15 0.18 0.226 0.218 0.181 0.195 0.221 0.253 0.258 0.256 0.251 0.238 0.224 0.283 0.227 0.197 0.221 0.267 0.244 0.218 0.176 0.235 0.23 0.221 0.247 0.193 0.228 0.237 0.24 0.26 0.258 0.284 0.253 0.296 0.246 0.266 0.199 0.237 0.225 0.232 0.259 0.26 0.268 0.328 0.317 0.3 0.313 0.216 0.266 0.2 0.194 0.153 0.057 0.046 0.149 0.145 0.214 0.214 0.183 0.149 0.199 0.202 0.23 0.21 0.214 0.186 0.177 0.16 0.14 0.079 0.144 0.234 0.23 0.201 0.237 0.26 0.247 0.228 0.218 0.265 0.246 0.267 0.251 0.244 0.233 0.211 0.217 0.2 0.208 0.21 0.187 0.158 0.172 0.211 0.173 0.135 0.134 0.101 0.105 0.121 0.093 0.103 0.143 0.134 0.103 0.129 0.157 0.153 0.109 0.158 0.129 0.152 0.141 0.176 0.159 0.077 0.129 0.197 0.164 0.137 0.153 0.205 0.148 0.176 0.206 0.221 0.172 0.157 0.218 0.213 0.171 0.144 0.133 0.172 0.129 0.121 0.194 0.182 0.219 0.2 0.125 0.11 0.127 0.105 0.181 0.186 0.173 0.148 0.201 0.155 0.145 0.195 0.171 0.195 0.204 0.135 0.147 0.191 0.125 0.176 0.101 0.129 0.171 0.177 0.125 0.138 0.097 0.161 0.172 0.079 0.181 0.161 0.285 
0.23 0.01 0.033 0.105 0.229 0.242 0.236 0.181 0.225 0.268 0.161 0.273 0.371 0.382 0.486 0.596 0.673 0.418 0.342 0.24 0.289 0.483 0.619 1 0.621 0.465 0.408 0.198 0.229 0.151 0.13 0.13 0.179 0.141 0.231 0.277 0.488 0.447 0.484 0.433 0.368 0.254 0.255 0.227 0.257 0.318 0.237 0.214 0.242 0.158 0.231 0.293 0.276 0.292 0.339 0.305 0.255 0.382 0.275 0.306 0.351 0.371 0.307 0.248 0.32 0.219 0.248 0.224 0.297 0.32 0.375 0.255 0.328 0.26 0.34 0.344 0.299 0.278 0.253 0.188 0.263 0.283 0.308 0.335 0.381 0.445 0.409 0.387 0.358 0.388 0.193 0.313 0.334 0.294 0.302 0.265 0.211 0.28 0.276 0.21 0.218 0.22 0.241 0.22 0.25 0.256 0.177 0.219 0.292 0.286 0.219 0.253 0.274 0.328 0.342 0.324 0.319 0.292 0.294 0.352 0.301 0.262 0.26 0.319 0.285 0.266 0.23 0.301 0.275 0.29 0.307 0.251 0.314 0.309 0.318 0.329 0.323 0.357 0.323 0.367 0.315 0.319 0.246 0.301 0.281 0.301 0.33 0.328 0.326 0.411 0.39 0.35 0.371 0.27 0.308 0.252 0.243 0.181 0.06 0.056 0.18 0.16 0.259 0.266 0.246 0.211 0.27 0.255 0.307 0.289 0.265 0.232 0.222 0.193 0.172 0.097 0.19 0.299 0.312 0.272 0.318 0.337 0.322 0.285 0.301 0.338 0.316 0.344 0.332 0.316 0.311 0.29 0.274 0.253 0.265 0.28 0.264 0.203 0.257 0.283 0.24 0.174 0.162 0.128 0.129 0.12 0.113 0.127 0.179 0.172 0.144 0.175 0.231 0.192 0.139 0.209 0.182 0.228 0.185 0.242 0.219 0.097 0.171 0.253 0.191 0.158 0.201 0.267 0.213 0.255 0.259 0.297 0.246 0.206 0.287 0.28 0.226 0.204 0.194 0.237 0.18 0.157 0.263 0.237 0.273 0.263 0.17 0.146 0.164 0.119 0.223 0.239 0.219 0.196 0.253 0.209 0.184 0.24 0.198 0.241 0.256 0.162 0.187 0.244 0.17 0.232 0.141 0.177 0.23 0.243 0.173 0.207 0.127 0.21 0.239 0.115 0.225 0.196 0.361 
0.229 0.004 0.039 0.095 0.207 0.241 0.247 0.176 0.232 0.265 0.171 0.336 0.493 0.451 0.513 0.582 0.625 0.372 0.314 0.217 0.268 0.466 0.558 0.642 1 0.565 0.472 0.185 0.222 0.154 0.122 0.123 0.166 0.149 0.242 0.305 0.461 0.462 0.422 0.462 0.367 0.266 0.279 0.251 0.255 0.306 0.238 0.223 0.239 0.162 0.223 0.266 0.241 0.249 0.313 0.277 0.264 0.357 0.256 0.286 0.325 0.349 0.294 0.234 0.29 0.219 0.227 0.2 0.277 0.311 0.363 0.239 0.324 0.252 0.337 0.33 0.304 0.278 0.259 0.184 0.263 0.292 0.297 0.329 0.346 0.433 0.366 0.372 0.385 0.377 0.188 0.288 0.293 0.3 0.289 0.272 0.186 0.272 0.25 0.201 0.217 0.222 0.235 0.212 0.249 0.243 0.182 0.219 0.282 0.287 0.223 0.26 0.261 0.318 0.326 0.315 0.321 0.297 0.275 0.325 0.275 0.246 0.255 0.3 0.284 0.263 0.224 0.282 0.273 0.278 0.299 0.243 0.282 0.28 0.3 0.326 0.312 0.361 0.333 0.357 0.289 0.313 0.227 0.29 0.28 0.279 0.322 0.313 0.336 0.396 0.389 0.34 0.361 0.241 0.298 0.24 0.246 0.173 0.071 0.054 0.18 0.16 0.225 0.24 0.226 0.19 0.249 0.236 0.276 0.247 0.232 0.206 0.214 0.183 0.145 0.091 0.168 0.276 0.283 0.252 0.289 0.308 0.309 0.281 0.268 0.319 0.324 0.337 0.322 0.318 0.311 0.286 0.278 0.27 0.266 0.268 0.258 0.203 0.235 0.266 0.229 0.172 0.178 0.143 0.131 0.133 0.096 0.123 0.174 0.169 0.131 0.167 0.222 0.186 0.123 0.209 0.187 0.216 0.184 0.23 0.207 0.084 0.158 0.241 0.21 0.174 0.204 0.278 0.209 0.242 0.272 0.297 0.223 0.209 0.284 0.261 0.21 0.189 0.181 0.226 0.173 0.15 0.262 0.246 0.274 0.271 0.16 0.14 0.171 0.124 0.218 0.222 0.203 0.177 0.252 0.197 0.2 0.26 0.222 0.263 0.264 0.157 0.187 0.23 0.176 0.226 0.145 0.169 0.222 0.221 0.176 0.192 0.136 0.205 0.212 0.101 0.218 0.178 0.337 
0.186 0.004 0.036 0.093 0.209 0.235 0.245 0.176 0.205 0.262 0.165 0.296 0.487 0.481 0.451 0.602 0.568 0.298 0.26 0.171 0.219 0.368 0.433 0.522 0.586 1 0.612 0.239 0.243 0.151 0.137 0.155 0.197 0.181 0.31 0.339 0.449 0.371 0.368 0.343 0.284 0.191 0.23 0.213 0.203 0.24 0.177 0.162 0.193 0.127 0.151 0.21 0.203 0.218 0.248 0.23 0.215 0.297 0.222 0.247 0.292 0.317 0.271 0.226 0.265 0.203 0.221 0.211 0.271 0.292 0.35 0.253 0.293 0.256 0.321 0.294 0.277 0.243 0.23 0.164 0.221 0.244 0.255 0.28 0.307 0.407 0.373 0.384 0.436 0.373 0.209 0.264 0.279 0.241 0.266 0.237 0.173 0.234 0.218 0.184 0.173 0.177 0.211 0.189 0.206 0.215 0.167 0.188 0.258 0.255 0.196 0.23 0.244 0.288 0.298 0.29 0.289 0.276 0.265 0.314 0.252 0.245 0.231 0.277 0.258 0.239 0.203 0.244 0.249 0.24 0.281 0.224 0.276 0.264 0.278 0.289 0.272 0.328 0.296 0.319 0.266 0.296 0.207 0.26 0.254 0.26 0.285 0.275 0.298 0.367 0.352 0.314 0.311 0.217 0.261 0.224 0.231 0.153 0.064 0.043 0.168 0.169 0.228 0.245 0.208 0.184 0.22 0.204 0.248 0.23 0.217 0.211 0.195 0.151 0.132 0.085 0.161 0.254 0.268 0.217 0.273 0.29 0.284 0.264 0.241 0.289 0.279 0.299 0.283 0.259 0.262 0.248 0.241 0.231 0.242 0.248 0.236 0.175 0.228 0.236 0.189 0.148 0.161 0.127 0.108 0.112 0.088 0.109 0.153 0.152 0.099 0.14 0.189 0.159 0.112 0.164 0.143 0.173 0.166 0.209 0.183 0.077 0.132 0.213 0.183 0.146 0.177 0.241 0.184 0.21 0.23 0.258 0.195 0.186 0.252 0.232 0.186 0.178 0.156 0.194 0.139 0.139 0.232 0.202 0.247 0.238 0.135 0.121 0.14 0.112 0.199 0.217 0.196 0.17 0.235 0.181 0.16 0.211 0.189 0.224 0.237 0.139 0.15 0.202 0.154 0.211 0.118 0.146 0.204 0.187 0.133 0.167 0.116 0.184 0.181 0.086 0.204 0.172 0.318 
0.146 0.007 0.03 0.104 0.208 0.233 0.234 0.183 0.246 0.31 0.188 0.283 0.268 0.225 0.226 0.301 0.301 0.179 0.157 0.101 0.137 0.242 0.254 0.278 0.317 0.396 1 0.301 0.261 0.187 0.155 0.161 0.223 0.187 0.278 0.321 0.331 0.361 0.265 0.241 0.205 0.131 0.163 0.132 0.139 0.179 0.129 0.111 0.133 0.088 0.129 0.169 0.163 0.177 0.202 0.181 0.162 0.242 0.195 0.188 0.211 0.23 0.207 0.154 0.19 0.141 0.151 0.135 0.187 0.202 0.246 0.183 0.241 0.193 0.286 0.245 0.228 0.173 0.147 0.1 0.153 0.164 0.181 0.225 0.227 0.325 0.268 0.26 0.261 0.239 0.137 0.172 0.199 0.181 0.182 0.17 0.13 0.174 0.159 0.143 0.145 0.143 0.143 0.122 0.128 0.14 0.11 0.119 0.181 0.17 0.125 0.162 0.167 0.204 0.201 0.199 0.2 0.199 0.186 0.223 0.185 0.161 0.166 0.203 0.176 0.168 0.131 0.186 0.177 0.181 0.212 0.152 0.186 0.188 0.192 0.209 0.191 0.237 0.215 0.233 0.188 0.193 0.141 0.176 0.168 0.164 0.202 0.203 0.21 0.261 0.255 0.229 0.228 0.163 0.204 0.153 0.161 0.113 0.045 0.027 0.109 0.12 0.157 0.159 0.137 0.129 0.156 0.161 0.183 0.173 0.165 0.147 0.142 0.121 0.101 0.068 0.107 0.186 0.184 0.166 0.195 0.201 0.201 0.173 0.19 0.207 0.191 0.212 0.197 0.197 0.171 0.171 0.172 0.151 0.143 0.159 0.158 0.138 0.157 0.167 0.151 0.118 0.123 0.099 0.087 0.083 0.068 0.079 0.112 0.108 0.082 0.109 0.143 0.123 0.094 0.134 0.112 0.131 0.118 0.141 0.113 0.054 0.092 0.142 0.113 0.076 0.099 0.152 0.117 0.128 0.162 0.175 0.127 0.129 0.19 0.159 0.139 0.132 0.125 0.146 0.106 0.093 0.168 0.148 0.185 0.16 0.105 0.084 0.102 0.076 0.144 0.148 0.135 0.121 0.157 0.133 0.124 0.144 0.126 0.136 0.172 0.106 0.112 0.152 0.118 0.162 0.098 0.108 0.137 0.131 0.094 0.115 0.085 0.125 0.125 0.069 0.137 0.129 0.19 
0.133 0.006 0.037 0.111 0.248 0.273 0.258 0.212 0.305 0.391 0.329 0.247 0.22 0.189 0.183 0.262 0.255 0.169 0.152 0.104 0.137 0.215 0.211 0.249 0.249 0.319 0.537 1 0.498 0.404 0.333 0.384 0.6 0.327 0.459 0.311 0.292 0.313 0.226 0.218 0.201 0.136 0.169 0.151 0.15 0.174 0.139 0.124 0.131 0.084 0.111 0.167 0.15 0.151 0.184 0.165 0.143 0.208 0.154 0.16 0.191 0.204 0.177 0.145 0.168 0.128 0.142 0.142 0.168 0.187 0.224 0.17 0.218 0.202 0.305 0.263 0.246 0.198 0.17 0.111 0.157 0.169 0.205 0.242 0.232 0.332 0.254 0.247 0.233 0.222 0.115 0.155 0.177 0.161 0.177 0.153 0.107 0.145 0.14 0.109 0.108 0.123 0.138 0.132 0.137 0.147 0.111 0.117 0.159 0.158 0.13 0.149 0.154 0.174 0.185 0.18 0.181 0.17 0.164 0.196 0.157 0.137 0.159 0.184 0.154 0.149 0.131 0.168 0.164 0.167 0.174 0.147 0.177 0.168 0.18 0.188 0.18 0.207 0.188 0.212 0.171 0.184 0.13 0.167 0.15 0.178 0.186 0.189 0.195 0.225 0.218 0.185 0.205 0.143 0.184 0.157 0.157 0.103 0.036 0.025 0.106 0.106 0.152 0.149 0.145 0.128 0.15 0.152 0.172 0.165 0.156 0.136 0.138 0.125 0.09 0.051 0.101 0.166 0.167 0.149 0.167 0.182 0.191 0.163 0.16 0.192 0.174 0.189 0.18 0.177 0.169 0.16 0.154 0.148 0.156 0.16 0.152 0.136 0.136 0.148 0.134 0.112 0.108 0.088 0.084 0.078 0.065 0.083 0.111 0.111 0.082 0.1 0.137 0.121 0.101 0.124 0.108 0.119 0.111 0.128 0.13 0.056 0.095 0.148 0.117 0.09 0.112 0.155 0.113 0.133 0.151 0.164 0.127 0.123 0.16 0.159 0.139 0.124 0.103 0.126 0.094 0.075 0.151 0.131 0.156 0.152 0.093 0.08 0.089 0.075 0.135 0.128 0.109 0.094 0.14 0.114 0.097 0.143 0.131 0.136 0.145 0.1 0.109 0.134 0.1 0.14 0.088 0.099 0.128 0.126 0.087 0.111 0.073 0.123 0.126 0.068 0.121 0.104 0.166 
0.127 0.015 0.061 0.162 0.323 0.327 0.29 0.247 0.373 0.415 0.21 0.217 0.187 0.139 0.146 0.207 0.216 0.123 0.122 0.106 0.131 0.191 0.19 0.225 0.216 0.218 0.346 0.354 1 0.401 0.4 0.455 0.423 0.314 0.288 0.343 0.281 0.284 0.212 0.189 0.179 0.143 0.162 0.123 0.129 0.158 0.124 0.108 0.129 0.083 0.111 0.142 0.126 0.132 0.175 0.144 0.131 0.19 0.152 0.14 0.173 0.186 0.159 0.115 0.164 0.12 0.133 0.115 0.163 0.169 0.209 0.156 0.212 0.202 0.29 0.257 0.247 0.179 0.154 0.109 0.143 0.154 0.189 0.218 0.221 0.316 0.248 0.215 0.191 0.199 0.095 0.152 0.153 0.151 0.16 0.139 0.104 0.137 0.141 0.106 0.112 0.115 0.128 0.125 0.132 0.129 0.102 0.103 0.142 0.147 0.112 0.133 0.14 0.157 0.163 0.17 0.158 0.162 0.159 0.184 0.151 0.125 0.143 0.161 0.149 0.137 0.113 0.148 0.134 0.133 0.162 0.121 0.151 0.159 0.175 0.182 0.168 0.193 0.17 0.193 0.155 0.156 0.11 0.136 0.134 0.143 0.167 0.163 0.184 0.21 0.202 0.188 0.19 0.13 0.161 0.115 0.128 0.099 0.045 0.015 0.085 0.094 0.123 0.147 0.132 0.111 0.131 0.142 0.151 0.149 0.136 0.127 0.113 0.09 0.079 0.058 0.113 0.149 0.162 0.14 0.166 0.174 0.168 0.149 0.151 0.176 0.169 0.176 0.173 0.16 0.164 0.149 0.155 0.13 0.141 0.143 0.138 0.121 0.124 0.14 0.126 0.092 0.103 0.084 0.085 0.078 0.06 0.071 0.112 0.104 0.077 0.096 0.127 0.11 0.075 0.111 0.097 0.102 0.098 0.123 0.109 0.051 0.079 0.12 0.106 0.075 0.102 0.137 0.104 0.127 0.141 0.155 0.12 0.107 0.149 0.142 0.126 0.117 0.102 0.127 0.105 0.087 0.142 0.117 0.149 0.144 0.074 0.086 0.095 0.068 0.117 0.111 0.115 0.092 0.143 0.111 0.107 0.126 0.113 0.123 0.13 0.092 0.1 0.115 0.102 0.118 0.083 0.098 0.124 0.128 0.088 0.11 0.064 0.111 0.109 0.044 0.108 0.097 0.158 
0.095 0.014 0.048 0.119 0.24 0.266 0.248 0.207 0.337 0.348 0.316 0.172 0.148 0.107 0.122 0.15 0.174 0.111 0.098 0.075 0.106 0.153 0.141 0.167 0.164 0.153 0.281 0.34 0.465 1 0.525 0.381 0.393 0.216 0.205 0.205 0.207 0.201 0.173 0.15 0.154 0.111 0.124 0.103 0.1 0.127 0.093 0.089 0.088 0.054 0.083 0.125 0.098 0.114 0.135 0.124 0.115 0.148 0.103 0.109 0.137 0.141 0.116 0.095 0.124 0.091 0.111 0.098 0.13 0.13 0.157 0.102 0.161 0.158 0.231 0.204 0.199 0.149 0.122 0.073 0.111 0.117 0.144 0.169 0.169 0.23 0.179 0.17 0.146 0.147 0.063 0.102 0.11 0.104 0.122 0.108 0.069 0.099 0.098 0.078 0.079 0.078 0.091 0.081 0.096 0.084 0.061 0.076 0.111 0.113 0.095 0.097 0.106 0.127 0.141 0.14 0.129 0.125 0.133 0.145 0.129 0.111 0.115 0.127 0.117 0.112 0.091 0.115 0.116 0.125 0.135 0.113 0.124 0.126 0.125 0.131 0.126 0.141 0.129 0.143 0.116 0.122 0.076 0.1 0.098 0.117 0.141 0.133 0.129 0.161 0.152 0.153 0.154 0.113 0.137 0.107 0.11 0.083 0.036 0.023 0.076 0.068 0.104 0.109 0.102 0.083 0.095 0.101 0.122 0.113 0.105 0.087 0.089 0.077 0.06 0.028 0.07 0.124 0.132 0.108 0.138 0.138 0.139 0.123 0.12 0.135 0.127 0.147 0.134 0.116 0.129 0.121 0.114 0.108 0.109 0.113 0.106 0.092 0.105 0.107 0.089 0.077 0.085 0.06 0.057 0.056 0.047 0.065 0.076 0.076 0.058 0.081 0.094 0.08 0.051 0.079 0.069 0.087 0.078 0.09 0.085 0.038 0.065 0.104 0.074 0.055 0.08 0.116 0.088 0.107 0.114 0.125 0.087 0.088 0.124 0.11 0.098 0.087 0.086 0.101 0.079 0.076 0.114 0.103 0.115 0.109 0.068 0.059 0.07 0.061 0.096 0.103 0.09 0.089 0.109 0.088 0.087 0.098 0.088 0.099 0.122 0.073 0.068 0.103 0.078 0.098 0.058 0.073 0.105 0.092 0.069 0.088 0.05 0.085 0.084 0.042 0.083 0.073 0.115 
0.056 0.005 0.022 0.057 0.127 0.142 0.135 0.112 0.162 0.179 0.151 0.123 0.11 0.075 0.072 0.102 0.11 0.067 0.06 0.041 0.052 0.094 0.092 0.105 0.106 0.115 0.189 0.182 0.298 0.368 1 0.417 0.278 0.165 0.154 0.137 0.12 0.131 0.103 0.081 0.072 0.059 0.067 0.055 0.054 0.068 0.058 0.049 0.046 0.03 0.04 0.071 0.066 0.07 0.09 0.072 0.071 0.085 0.08 0.074 0.086 0.094 0.082 0.061 0.071 0.051 0.058 0.055 0.069 0.076 0.096 0.067 0.098 0.084 0.125 0.112 0.114 0.082 0.075 0.053 0.065 0.064 0.075 0.099 0.091 0.137 0.111 0.097 0.089 0.092 0.052 0.076 0.074 0.072 0.069 0.065 0.047 0.064 0.061 0.052 0.053 0.051 0.056 0.052 0.058 0.058 0.043 0.048 0.072 0.072 0.062 0.063 0.067 0.076 0.072 0.076 0.079 0.068 0.067 0.076 0.074 0.066 0.066 0.077 0.074 0.075 0.054 0.072 0.066 0.079 0.076 0.067 0.078 0.068 0.07 0.078 0.072 0.084 0.085 0.092 0.067 0.077 0.051 0.063 0.065 0.072 0.076 0.074 0.08 0.098 0.097 0.085 0.083 0.059 0.083 0.068 0.071 0.053 0.018 0.009 0.046 0.037 0.068 0.064 0.049 0.046 0.058 0.062 0.073 0.075 0.065 0.06 0.057 0.053 0.041 0.022 0.047 0.08 0.079 0.064 0.081 0.083 0.084 0.078 0.077 0.086 0.08 0.088 0.08 0.082 0.067 0.062 0.061 0.053 0.058 0.062 0.063 0.05 0.054 0.059 0.049 0.04 0.048 0.034 0.04 0.036 0.029 0.035 0.051 0.052 0.037 0.044 0.056 0.047 0.03 0.043 0.036 0.05 0.044 0.055 0.048 0.026 0.036 0.053 0.045 0.033 0.045 0.064 0.046 0.048 0.064 0.067 0.058 0.053 0.076 0.065 0.058 0.05 0.043 0.06 0.042 0.042 0.072 0.06 0.075 0.074 0.049 0.042 0.038 0.032 0.05 0.055 0.048 0.045 0.051 0.048 0.044 0.062 0.053 0.063 0.074 0.044 0.05 0.06 0.043 0.052 0.033 0.044 0.051 0.058 0.036 0.045 0.026 0.053 0.052 0.028 0.055 0.046 0.076 
0.062 0.004 0.015 0.062 0.138 0.174 0.151 0.127 0.187 0.211 0.14 0.122 0.102 0.083 0.086 0.11 0.12 0.072 0.063 0.044 0.063 0.096 0.099 0.117 0.113 0.115 0.209 0.254 0.407 0.334 0.591 1 0.538 0.276 0.174 0.175 0.147 0.133 0.109 0.098 0.084 0.063 0.072 0.06 0.062 0.076 0.056 0.049 0.064 0.041 0.05 0.073 0.066 0.08 0.08 0.077 0.068 0.082 0.079 0.08 0.081 0.09 0.075 0.058 0.071 0.054 0.066 0.063 0.078 0.081 0.095 0.074 0.102 0.094 0.138 0.119 0.124 0.082 0.066 0.046 0.069 0.068 0.08 0.096 0.101 0.149 0.118 0.107 0.103 0.099 0.038 0.073 0.081 0.079 0.073 0.066 0.052 0.062 0.054 0.051 0.049 0.046 0.055 0.051 0.052 0.055 0.042 0.05 0.068 0.061 0.047 0.065 0.074 0.077 0.082 0.09 0.077 0.08 0.071 0.094 0.069 0.067 0.066 0.08 0.082 0.072 0.058 0.08 0.067 0.066 0.084 0.073 0.077 0.078 0.076 0.077 0.078 0.083 0.074 0.09 0.079 0.077 0.052 0.063 0.066 0.064 0.085 0.079 0.081 0.102 0.099 0.088 0.085 0.073 0.082 0.068 0.064 0.049 0.018 0.012 0.049 0.046 0.054 0.067 0.057 0.05 0.062 0.053 0.073 0.071 0.062 0.059 0.05 0.045 0.043 0.028 0.051 0.073 0.073 0.069 0.073 0.078 0.076 0.073 0.078 0.081 0.077 0.08 0.075 0.078 0.072 0.075 0.065 0.067 0.063 0.07 0.065 0.053 0.065 0.068 0.058 0.046 0.039 0.029 0.025 0.028 0.021 0.026 0.039 0.039 0.032 0.036 0.046 0.047 0.036 0.055 0.042 0.057 0.053 0.064 0.058 0.027 0.041 0.069 0.047 0.034 0.046 0.067 0.054 0.056 0.065 0.073 0.062 0.052 0.068 0.063 0.061 0.063 0.053 0.061 0.046 0.042 0.068 0.063 0.073 0.067 0.041 0.037 0.048 0.035 0.058 0.065 0.055 0.046 0.066 0.058 0.052 0.066 0.058 0.055 0.064 0.043 0.043 0.057 0.047 0.059 0.038 0.038 0.053 0.06 0.036 0.044 0.033 0.043 0.046 0.023 0.052 0.041 0.083 
0.058 0.004 0.014 0.062 0.135 0.147 0.14 0.116 0.169 0.201 0.136 0.105 0.092 0.084 0.1 0.138 0.134 0.078 0.065 0.042 0.057 0.108 0.106 0.116 0.118 0.152 0.216 0.355 0.34 0.257 0.298 0.439 1 0.303 0.231 0.174 0.158 0.138 0.103 0.094 0.091 0.068 0.078 0.061 0.054 0.074 0.056 0.054 0.053 0.039 0.055 0.073 0.062 0.064 0.097 0.082 0.075 0.099 0.072 0.082 0.092 0.101 0.082 0.063 0.085 0.058 0.075 0.068 0.086 0.087 0.11 0.081 0.105 0.116 0.157 0.128 0.127 0.085 0.075 0.059 0.078 0.076 0.081 0.095 0.108 0.157 0.127 0.12 0.125 0.106 0.056 0.083 0.081 0.077 0.084 0.074 0.055 0.078 0.077 0.066 0.063 0.074 0.072 0.073 0.074 0.072 0.057 0.061 0.083 0.086 0.068 0.075 0.076 0.087 0.097 0.099 0.091 0.086 0.083 0.097 0.083 0.073 0.074 0.091 0.072 0.073 0.05 0.081 0.072 0.075 0.092 0.069 0.083 0.09 0.086 0.095 0.091 0.102 0.098 0.107 0.084 0.097 0.071 0.086 0.077 0.085 0.092 0.091 0.1 0.114 0.107 0.102 0.093 0.067 0.095 0.072 0.07 0.052 0.018 0.014 0.063 0.052 0.073 0.072 0.07 0.055 0.069 0.076 0.086 0.082 0.076 0.072 0.07 0.053 0.043 0.033 0.059 0.086 0.085 0.072 0.089 0.089 0.088 0.083 0.089 0.098 0.094 0.102 0.095 0.086 0.093 0.087 0.081 0.08 0.081 0.081 0.077 0.068 0.074 0.079 0.067 0.062 0.059 0.045 0.044 0.042 0.035 0.04 0.043 0.052 0.039 0.053 0.067 0.052 0.04 0.06 0.053 0.065 0.055 0.072 0.068 0.029 0.05 0.068 0.059 0.049 0.054 0.084 0.065 0.07 0.078 0.094 0.065 0.062 0.084 0.079 0.067 0.06 0.057 0.071 0.06 0.049 0.089 0.073 0.083 0.08 0.043 0.043 0.049 0.038 0.065 0.06 0.066 0.057 0.074 0.055 0.051 0.075 0.069 0.075 0.086 0.058 0.06 0.074 0.05 0.063 0.045 0.055 0.066 0.06 0.044 0.051 0.034 0.061 0.056 0.028 0.061 0.058 0.091 
0.099 0.012 0.042 0.093 0.194 0.214 0.204 0.168 0.24 0.273 0.18 0.168 0.166 0.149 0.163 0.21 0.205 0.13 0.124 0.08 0.105 0.164 0.173 0.199 0.196 0.231 0.334 0.349 0.428 0.287 0.302 0.426 0.518 1 0.488 0.412 0.289 0.235 0.179 0.17 0.148 0.113 0.123 0.106 0.108 0.129 0.091 0.081 0.094 0.071 0.094 0.124 0.119 0.119 0.147 0.141 0.128 0.173 0.132 0.155 0.174 0.18 0.156 0.118 0.154 0.109 0.118 0.104 0.149 0.157 0.195 0.136 0.182 0.183 0.239 0.208 0.193 0.136 0.133 0.088 0.125 0.144 0.141 0.169 0.185 0.274 0.227 0.215 0.215 0.195 0.107 0.14 0.154 0.151 0.157 0.139 0.096 0.129 0.124 0.101 0.11 0.108 0.113 0.113 0.131 0.123 0.102 0.106 0.146 0.154 0.109 0.119 0.142 0.169 0.162 0.162 0.16 0.153 0.136 0.17 0.143 0.112 0.124 0.155 0.135 0.132 0.112 0.135 0.131 0.138 0.157 0.141 0.165 0.154 0.157 0.165 0.16 0.183 0.175 0.186 0.157 0.164 0.123 0.158 0.145 0.149 0.163 0.171 0.164 0.2 0.196 0.169 0.171 0.121 0.159 0.121 0.129 0.083 0.029 0.03 0.107 0.103 0.138 0.137 0.127 0.107 0.133 0.137 0.144 0.143 0.128 0.12 0.127 0.11 0.081 0.058 0.105 0.148 0.144 0.116 0.146 0.164 0.162 0.141 0.147 0.173 0.153 0.173 0.164 0.167 0.167 0.14 0.148 0.131 0.138 0.151 0.139 0.109 0.119 0.141 0.126 0.09 0.097 0.08 0.073 0.072 0.059 0.071 0.099 0.102 0.071 0.087 0.128 0.106 0.058 0.102 0.092 0.107 0.099 0.122 0.119 0.046 0.095 0.136 0.112 0.077 0.082 0.145 0.119 0.124 0.135 0.15 0.119 0.107 0.148 0.126 0.12 0.112 0.102 0.116 0.098 0.081 0.134 0.125 0.139 0.136 0.099 0.082 0.093 0.08 0.125 0.117 0.109 0.101 0.13 0.107 0.095 0.13 0.109 0.131 0.134 0.082 0.089 0.12 0.097 0.118 0.072 0.085 0.125 0.103 0.081 0.099 0.065 0.106 0.111 0.051 0.111 0.102 0.143 
0.096 0.006 0.025 0.087 0.176 0.187 0.176 0.146 0.185 0.232 0.147 0.182 0.201 0.163 0.177 0.234 0.24 0.13 0.122 0.092 0.107 0.174 0.192 0.223 0.24 0.291 0.363 0.344 0.29 0.186 0.197 0.24 0.308 0.358 1 0.383 0.302 0.252 0.215 0.179 0.166 0.112 0.114 0.099 0.105 0.131 0.09 0.089 0.096 0.062 0.097 0.132 0.115 0.152 0.162 0.15 0.134 0.19 0.139 0.154 0.168 0.178 0.156 0.12 0.153 0.108 0.125 0.101 0.158 0.168 0.21 0.139 0.187 0.189 0.235 0.202 0.179 0.136 0.122 0.087 0.108 0.126 0.147 0.167 0.18 0.269 0.233 0.226 0.27 0.213 0.106 0.138 0.15 0.152 0.151 0.137 0.096 0.132 0.123 0.095 0.106 0.102 0.108 0.111 0.123 0.123 0.105 0.111 0.149 0.153 0.112 0.138 0.137 0.155 0.159 0.168 0.164 0.161 0.148 0.175 0.14 0.126 0.135 0.161 0.145 0.137 0.109 0.144 0.137 0.138 0.158 0.13 0.15 0.145 0.161 0.183 0.171 0.2 0.169 0.186 0.145 0.163 0.112 0.149 0.148 0.148 0.168 0.175 0.177 0.209 0.2 0.175 0.19 0.139 0.157 0.126 0.131 0.082 0.038 0.025 0.083 0.079 0.12 0.142 0.129 0.115 0.136 0.128 0.146 0.146 0.138 0.122 0.126 0.098 0.088 0.057 0.093 0.143 0.153 0.122 0.151 0.163 0.158 0.132 0.145 0.172 0.164 0.176 0.169 0.17 0.155 0.15 0.143 0.138 0.145 0.142 0.129 0.103 0.122 0.144 0.112 0.081 0.09 0.067 0.074 0.075 0.062 0.068 0.096 0.096 0.069 0.077 0.119 0.101 0.068 0.102 0.08 0.104 0.096 0.125 0.1 0.045 0.086 0.13 0.101 0.08 0.102 0.138 0.104 0.122 0.143 0.151 0.112 0.116 0.153 0.134 0.121 0.103 0.094 0.114 0.082 0.075 0.129 0.121 0.139 0.126 0.077 0.072 0.072 0.043 0.11 0.128 0.112 0.098 0.14 0.115 0.111 0.132 0.114 0.124 0.139 0.084 0.091 0.119 0.093 0.119 0.066 0.082 0.106 0.107 0.079 0.102 0.056 0.101 0.113 0.053 0.102 0.098 0.154 
0.206 0.007 0.034 0.126 0.268 0.289 0.283 0.221 0.279 0.313 0.176 0.259 0.256 0.235 0.274 0.364 0.351 0.217 0.212 0.162 0.216 0.322 0.323 0.354 0.355 0.374 0.53 0.297 0.399 0.21 0.197 0.259 0.306 0.343 0.466 1 0.589 0.43 0.356 0.288 0.274 0.195 0.237 0.21 0.203 0.263 0.195 0.191 0.191 0.139 0.186 0.239 0.213 0.217 0.286 0.279 0.246 0.323 0.263 0.28 0.308 0.346 0.291 0.226 0.278 0.217 0.229 0.199 0.277 0.31 0.383 0.298 0.359 0.391 0.43 0.344 0.289 0.236 0.212 0.155 0.21 0.233 0.256 0.294 0.334 0.503 0.451 0.44 0.396 0.35 0.187 0.25 0.282 0.272 0.256 0.25 0.17 0.229 0.219 0.168 0.186 0.18 0.21 0.188 0.204 0.22 0.17 0.2 0.258 0.25 0.189 0.231 0.242 0.286 0.3 0.285 0.282 0.287 0.281 0.328 0.281 0.233 0.254 0.293 0.265 0.241 0.2 0.268 0.263 0.261 0.298 0.22 0.263 0.265 0.287 0.302 0.284 0.335 0.302 0.332 0.266 0.279 0.193 0.252 0.236 0.251 0.291 0.299 0.305 0.38 0.363 0.317 0.315 0.217 0.284 0.226 0.238 0.182 0.069 0.041 0.162 0.17 0.239 0.236 0.23 0.19 0.246 0.243 0.273 0.253 0.229 0.211 0.219 0.172 0.136 0.081 0.162 0.281 0.281 0.256 0.294 0.316 0.301 0.27 0.249 0.308 0.297 0.317 0.297 0.283 0.271 0.257 0.248 0.227 0.241 0.241 0.236 0.182 0.199 0.241 0.217 0.151 0.164 0.143 0.136 0.133 0.107 0.132 0.167 0.172 0.129 0.149 0.194 0.163 0.114 0.184 0.164 0.196 0.174 0.219 0.187 0.081 0.141 0.208 0.177 0.141 0.179 0.242 0.174 0.22 0.253 0.27 0.198 0.187 0.264 0.244 0.201 0.18 0.165 0.216 0.147 0.142 0.249 0.218 0.266 0.256 0.169 0.137 0.15 0.114 0.208 0.224 0.214 0.182 0.249 0.191 0.17 0.229 0.214 0.236 0.253 0.148 0.178 0.207 0.161 0.215 0.131 0.153 0.208 0.207 0.147 0.175 0.117 0.191 0.202 0.09 0.189 0.167 0.263 
0.17 0.004 0.028 0.098 0.202 0.212 0.213 0.153 0.197 0.247 0.11 0.2 0.249 0.252 0.267 0.364 0.381 0.242 0.212 0.155 0.201 0.301 0.329 0.384 0.327 0.307 0.337 0.161 0.217 0.122 0.102 0.127 0.144 0.163 0.242 0.377 1 0.385 0.338 0.27 0.261 0.194 0.19 0.172 0.187 0.232 0.172 0.147 0.169 0.109 0.159 0.233 0.213 0.235 0.277 0.259 0.242 0.339 0.244 0.26 0.315 0.335 0.284 0.224 0.304 0.222 0.243 0.217 0.291 0.316 0.384 0.29 0.335 0.295 0.351 0.309 0.257 0.201 0.168 0.112 0.166 0.176 0.217 0.238 0.33 0.48 0.471 0.443 0.396 0.371 0.192 0.27 0.282 0.276 0.27 0.228 0.18 0.256 0.227 0.191 0.2 0.203 0.224 0.205 0.229 0.234 0.19 0.212 0.271 0.268 0.199 0.242 0.257 0.287 0.318 0.308 0.31 0.299 0.299 0.332 0.298 0.251 0.254 0.311 0.288 0.269 0.221 0.283 0.262 0.279 0.314 0.24 0.281 0.292 0.3 0.315 0.296 0.352 0.319 0.348 0.276 0.296 0.224 0.253 0.253 0.26 0.305 0.31 0.325 0.392 0.37 0.319 0.322 0.251 0.296 0.24 0.251 0.179 0.069 0.054 0.185 0.177 0.256 0.259 0.241 0.195 0.246 0.253 0.292 0.273 0.252 0.237 0.226 0.199 0.154 0.103 0.192 0.272 0.274 0.261 0.283 0.307 0.297 0.285 0.267 0.313 0.295 0.305 0.298 0.308 0.278 0.261 0.258 0.236 0.261 0.258 0.24 0.21 0.231 0.251 0.227 0.181 0.198 0.155 0.154 0.141 0.126 0.135 0.195 0.179 0.14 0.169 0.231 0.195 0.143 0.186 0.168 0.198 0.169 0.216 0.21 0.098 0.141 0.208 0.204 0.161 0.186 0.258 0.185 0.223 0.24 0.26 0.216 0.205 0.267 0.256 0.225 0.177 0.161 0.2 0.164 0.145 0.241 0.226 0.28 0.258 0.15 0.136 0.161 0.119 0.226 0.243 0.213 0.182 0.241 0.2 0.183 0.227 0.212 0.227 0.248 0.155 0.165 0.22 0.165 0.218 0.112 0.145 0.205 0.214 0.142 0.18 0.143 0.215 0.206 0.104 0.217 0.194 0.301 
0.264 0.008 0.045 0.14 0.305 0.332 0.328 0.253 0.309 0.377 0.179 0.362 0.347 0.294 0.34 0.436 0.474 0.282 0.267 0.208 0.291 0.43 0.434 0.472 0.466 0.407 0.567 0.218 0.284 0.175 0.15 0.169 0.19 0.178 0.276 0.399 0.558 1 0.515 0.452 0.401 0.271 0.321 0.271 0.276 0.362 0.253 0.231 0.261 0.171 0.253 0.321 0.301 0.312 0.382 0.339 0.28 0.415 0.339 0.311 0.353 0.379 0.344 0.254 0.328 0.245 0.292 0.262 0.32 0.352 0.412 0.309 0.403 0.35 0.499 0.463 0.396 0.336 0.321 0.201 0.302 0.328 0.355 0.434 0.479 0.628 0.457 0.443 0.38 0.384 0.201 0.304 0.321 0.3 0.304 0.287 0.209 0.286 0.254 0.212 0.209 0.221 0.247 0.236 0.25 0.249 0.19 0.234 0.293 0.275 0.217 0.281 0.27 0.326 0.345 0.339 0.333 0.315 0.318 0.373 0.299 0.262 0.289 0.339 0.285 0.283 0.251 0.308 0.292 0.295 0.326 0.252 0.308 0.312 0.319 0.352 0.334 0.382 0.337 0.371 0.301 0.314 0.248 0.29 0.289 0.311 0.331 0.327 0.348 0.421 0.413 0.365 0.422 0.289 0.338 0.278 0.272 0.188 0.081 0.04 0.182 0.183 0.244 0.274 0.246 0.21 0.268 0.264 0.297 0.278 0.264 0.244 0.233 0.191 0.164 0.109 0.196 0.322 0.326 0.266 0.323 0.338 0.339 0.306 0.286 0.345 0.319 0.354 0.325 0.319 0.306 0.285 0.28 0.259 0.252 0.265 0.261 0.219 0.243 0.278 0.245 0.163 0.176 0.133 0.127 0.143 0.118 0.127 0.173 0.186 0.145 0.175 0.222 0.202 0.142 0.22 0.192 0.219 0.176 0.237 0.209 0.083 0.147 0.244 0.183 0.15 0.197 0.265 0.218 0.251 0.269 0.303 0.234 0.215 0.291 0.276 0.238 0.2 0.188 0.234 0.183 0.154 0.268 0.247 0.287 0.284 0.169 0.164 0.174 0.128 0.24 0.252 0.239 0.214 0.262 0.21 0.211 0.257 0.223 0.259 0.271 0.174 0.184 0.239 0.18 0.236 0.161 0.185 0.226 0.247 0.176 0.207 0.145 0.222 0.22 0.116 0.243 0.206 0.323 
0.327 0.007 0.039 0.122 0.274 0.291 0.314 0.216 0.258 0.325 0.165 0.296 0.342 0.317 0.375 0.462 0.514 0.337 0.362 0.281 0.388 0.652 0.54 0.565 0.465 0.384 0.424 0.182 0.256 0.172 0.147 0.169 0.172 0.171 0.234 0.322 0.551 0.571 1 0.533 0.529 0.349 0.365 0.33 0.375 0.451 0.313 0.298 0.336 0.224 0.318 0.411 0.384 0.431 0.475 0.419 0.376 0.596 0.386 0.398 0.454 0.46 0.412 0.308 0.395 0.298 0.324 0.302 0.367 0.391 0.451 0.312 0.435 0.32 0.448 0.471 0.403 0.391 0.352 0.235 0.352 0.384 0.417 0.439 0.557 0.597 0.499 0.458 0.405 0.436 0.233 0.353 0.355 0.35 0.36 0.328 0.224 0.313 0.311 0.251 0.261 0.239 0.264 0.25 0.266 0.281 0.23 0.249 0.337 0.334 0.272 0.305 0.307 0.385 0.396 0.394 0.387 0.379 0.367 0.427 0.347 0.316 0.35 0.389 0.356 0.347 0.289 0.371 0.348 0.353 0.383 0.329 0.367 0.369 0.365 0.401 0.363 0.429 0.398 0.432 0.353 0.362 0.271 0.326 0.306 0.323 0.381 0.365 0.403 0.489 0.477 0.446 0.517 0.377 0.424 0.325 0.353 0.252 0.12 0.062 0.242 0.239 0.318 0.313 0.286 0.25 0.291 0.313 0.358 0.344 0.324 0.307 0.286 0.246 0.193 0.115 0.231 0.365 0.368 0.328 0.379 0.392 0.389 0.348 0.353 0.409 0.39 0.416 0.385 0.365 0.367 0.336 0.33 0.312 0.329 0.327 0.319 0.245 0.284 0.316 0.277 0.186 0.205 0.159 0.148 0.159 0.121 0.154 0.221 0.229 0.169 0.199 0.273 0.237 0.167 0.265 0.225 0.265 0.21 0.279 0.251 0.117 0.185 0.288 0.254 0.203 0.242 0.312 0.239 0.29 0.326 0.353 0.284 0.249 0.364 0.333 0.265 0.243 0.231 0.28 0.197 0.179 0.332 0.288 0.339 0.331 0.197 0.184 0.216 0.164 0.28 0.298 0.286 0.238 0.315 0.242 0.245 0.307 0.283 0.305 0.326 0.215 0.221 0.296 0.229 0.275 0.179 0.211 0.283 0.272 0.18 0.241 0.176 0.26 0.251 0.124 0.246 0.204 0.371 
0.275 0.012 0.038 0.103 0.245 0.254 0.27 0.188 0.234 0.279 0.142 0.305 0.323 0.291 0.371 0.416 0.48 0.329 0.337 0.25 0.33 0.556 0.542 0.478 0.49 0.371 0.359 0.174 0.219 0.154 0.126 0.141 0.163 0.159 0.224 0.29 0.413 0.433 0.502 1 0.528 0.344 0.349 0.282 0.308 0.384 0.279 0.249 0.286 0.18 0.242 0.319 0.275 0.277 0.361 0.312 0.271 0.375 0.253 0.292 0.323 0.343 0.299 0.22 0.283 0.213 0.251 0.215 0.273 0.299 0.337 0.258 0.312 0.264 0.359 0.362 0.339 0.338 0.34 0.257 0.372 0.437 0.397 0.423 0.39 0.427 0.379 0.343 0.321 0.335 0.174 0.239 0.254 0.241 0.252 0.228 0.159 0.228 0.218 0.182 0.193 0.193 0.21 0.189 0.189 0.201 0.158 0.176 0.233 0.255 0.203 0.226 0.246 0.284 0.299 0.284 0.289 0.272 0.273 0.322 0.272 0.239 0.268 0.286 0.264 0.253 0.212 0.263 0.255 0.268 0.302 0.246 0.284 0.268 0.274 0.298 0.278 0.326 0.284 0.324 0.244 0.272 0.205 0.246 0.23 0.255 0.28 0.289 0.298 0.365 0.349 0.325 0.34 0.254 0.307 0.237 0.262 0.175 0.08 0.051 0.194 0.184 0.227 0.236 0.218 0.194 0.221 0.228 0.261 0.238 0.233 0.22 0.214 0.182 0.143 0.082 0.154 0.269 0.272 0.221 0.275 0.3 0.3 0.247 0.247 0.3 0.287 0.296 0.291 0.28 0.262 0.254 0.252 0.213 0.225 0.244 0.241 0.19 0.212 0.241 0.219 0.168 0.183 0.142 0.129 0.134 0.112 0.117 0.174 0.184 0.132 0.156 0.209 0.179 0.105 0.181 0.159 0.187 0.162 0.204 0.18 0.075 0.151 0.215 0.163 0.129 0.172 0.226 0.175 0.214 0.238 0.246 0.19 0.179 0.254 0.245 0.219 0.176 0.172 0.218 0.15 0.143 0.242 0.214 0.257 0.253 0.146 0.143 0.151 0.111 0.203 0.22 0.205 0.183 0.243 0.196 0.195 0.236 0.2 0.229 0.245 0.153 0.176 0.206 0.142 0.209 0.117 0.142 0.198 0.197 0.143 0.167 0.089 0.175 0.174 0.087 0.197 0.163 0.291 
0.362 0.006 0.031 0.102 0.229 0.238 0.245 0.183 0.217 0.255 0.123 0.235 0.272 0.251 0.306 0.359 0.416 0.321 0.373 0.323 0.438 0.627 0.471 0.406 0.374 0.317 0.315 0.163 0.205 0.137 0.122 0.116 0.137 0.119 0.197 0.255 0.377 0.39 0.502 0.492 1 0.459 0.44 0.386 0.424 0.533 0.362 0.335 0.399 0.237 0.329 0.414 0.336 0.338 0.454 0.384 0.292 0.409 0.304 0.306 0.322 0.325 0.282 0.214 0.281 0.186 0.217 0.189 0.253 0.251 0.309 0.204 0.304 0.245 0.341 0.374 0.363 0.42 0.374 0.29 0.405 0.438 0.535 0.406 0.425 0.423 0.342 0.311 0.285 0.314 0.165 0.258 0.263 0.243 0.252 0.233 0.166 0.24 0.208 0.192 0.202 0.192 0.199 0.19 0.205 0.207 0.155 0.168 0.23 0.232 0.19 0.207 0.221 0.27 0.267 0.26 0.258 0.253 0.259 0.288 0.252 0.241 0.23 0.282 0.247 0.234 0.211 0.268 0.253 0.265 0.294 0.234 0.274 0.262 0.281 0.291 0.268 0.316 0.279 0.312 0.249 0.27 0.206 0.247 0.246 0.245 0.269 0.274 0.278 0.345 0.34 0.314 0.382 0.269 0.291 0.228 0.241 0.17 0.057 0.048 0.179 0.16 0.219 0.228 0.204 0.18 0.212 0.219 0.249 0.234 0.223 0.207 0.196 0.166 0.145 0.084 0.159 0.265 0.265 0.211 0.265 0.283 0.284 0.252 0.247 0.291 0.268 0.291 0.266 0.261 0.264 0.24 0.236 0.217 0.212 0.214 0.217 0.184 0.21 0.232 0.206 0.174 0.186 0.126 0.121 0.111 0.087 0.123 0.157 0.147 0.124 0.164 0.212 0.184 0.135 0.184 0.161 0.191 0.167 0.203 0.178 0.086 0.133 0.2 0.169 0.122 0.149 0.218 0.163 0.198 0.218 0.238 0.192 0.18 0.253 0.23 0.193 0.158 0.143 0.186 0.141 0.125 0.235 0.214 0.247 0.22 0.138 0.126 0.126 0.11 0.193 0.201 0.2 0.184 0.232 0.17 0.179 0.209 0.178 0.199 0.222 0.127 0.15 0.19 0.145 0.185 0.118 0.14 0.187 0.183 0.133 0.17 0.112 0.179 0.167 0.084 0.193 0.157 0.26 
0.254 0.005 0.018 0.072 0.15 0.158 0.162 0.112 0.136 0.166 0.086 0.142 0.149 0.134 0.183 0.218 0.241 0.181 0.217 0.22 0.328 0.323 0.255 0.242 0.225 0.177 0.209 0.102 0.121 0.076 0.07 0.086 0.096 0.079 0.108 0.15 0.22 0.233 0.272 0.305 0.411 1 0.411 0.399 0.41 0.406 0.307 0.288 0.328 0.19 0.243 0.326 0.255 0.233 0.312 0.264 0.174 0.246 0.179 0.194 0.202 0.21 0.182 0.134 0.167 0.129 0.152 0.133 0.181 0.19 0.203 0.149 0.206 0.163 0.233 0.257 0.251 0.309 0.308 0.233 0.358 0.368 0.35 0.27 0.268 0.277 0.216 0.204 0.177 0.201 0.109 0.167 0.17 0.153 0.165 0.159 0.115 0.153 0.157 0.125 0.133 0.13 0.14 0.135 0.145 0.147 0.117 0.117 0.171 0.176 0.134 0.152 0.163 0.192 0.194 0.188 0.176 0.175 0.178 0.203 0.177 0.164 0.153 0.182 0.168 0.157 0.121 0.171 0.171 0.174 0.185 0.148 0.17 0.166 0.18 0.195 0.177 0.209 0.176 0.192 0.166 0.173 0.127 0.157 0.157 0.151 0.188 0.182 0.194 0.229 0.218 0.213 0.236 0.153 0.193 0.155 0.158 0.128 0.048 0.031 0.116 0.099 0.143 0.148 0.131 0.128 0.148 0.155 0.182 0.165 0.155 0.138 0.123 0.107 0.089 0.047 0.098 0.171 0.173 0.143 0.181 0.196 0.199 0.182 0.178 0.199 0.186 0.206 0.19 0.176 0.181 0.173 0.156 0.16 0.164 0.171 0.169 0.134 0.132 0.155 0.135 0.101 0.098 0.078 0.072 0.074 0.058 0.073 0.098 0.107 0.081 0.094 0.127 0.112 0.074 0.12 0.115 0.137 0.113 0.151 0.126 0.061 0.108 0.149 0.126 0.097 0.106 0.17 0.116 0.141 0.155 0.173 0.132 0.134 0.18 0.159 0.138 0.121 0.11 0.134 0.111 0.09 0.172 0.144 0.171 0.163 0.109 0.105 0.1 0.081 0.141 0.148 0.141 0.127 0.167 0.134 0.12 0.151 0.136 0.15 0.163 0.104 0.121 0.141 0.105 0.145 0.088 0.096 0.121 0.123 0.086 0.108 0.074 0.121 0.13 0.048 0.12 0.111 0.165 
0.478 0.011 0.035 0.093 0.225 0.252 0.259 0.198 0.219 0.259 0.131 0.226 0.241 0.213 0.248 0.323 0.346 0.237 0.265 0.281 0.42 0.455 0.351 0.347 0.314 0.272 0.29 0.141 0.187 0.118 0.097 0.116 0.13 0.118 0.156 0.235 0.356 0.342 0.41 0.411 0.51 0.538 1 0.616 0.466 0.56 0.49 0.426 0.415 0.285 0.355 0.472 0.374 0.311 0.462 0.402 0.285 0.375 0.331 0.304 0.314 0.321 0.3 0.219 0.256 0.205 0.22 0.189 0.251 0.267 0.315 0.219 0.285 0.236 0.344 0.433 0.425 0.582 0.575 0.422 0.573 0.536 0.578 0.466 0.387 0.408 0.34 0.313 0.259 0.283 0.149 0.236 0.252 0.239 0.245 0.227 0.186 0.226 0.212 0.179 0.179 0.179 0.199 0.182 0.182 0.192 0.139 0.173 0.228 0.218 0.17 0.21 0.225 0.252 0.269 0.27 0.26 0.262 0.246 0.287 0.231 0.216 0.235 0.267 0.248 0.233 0.188 0.243 0.242 0.24 0.263 0.209 0.244 0.243 0.259 0.269 0.264 0.296 0.271 0.293 0.235 0.252 0.2 0.235 0.222 0.233 0.276 0.252 0.271 0.326 0.314 0.302 0.354 0.258 0.279 0.23 0.259 0.163 0.072 0.037 0.177 0.162 0.21 0.207 0.211 0.187 0.208 0.221 0.253 0.22 0.227 0.216 0.19 0.168 0.132 0.08 0.165 0.263 0.267 0.218 0.264 0.273 0.267 0.238 0.236 0.271 0.262 0.276 0.253 0.265 0.252 0.231 0.224 0.216 0.223 0.227 0.212 0.189 0.2 0.216 0.201 0.15 0.154 0.118 0.118 0.11 0.079 0.112 0.161 0.152 0.111 0.144 0.2 0.174 0.108 0.171 0.155 0.165 0.142 0.18 0.159 0.073 0.126 0.194 0.166 0.139 0.162 0.221 0.166 0.219 0.232 0.244 0.183 0.178 0.247 0.213 0.193 0.172 0.162 0.201 0.139 0.123 0.227 0.189 0.225 0.209 0.116 0.123 0.132 0.096 0.181 0.196 0.186 0.163 0.209 0.169 0.162 0.207 0.186 0.184 0.21 0.135 0.136 0.189 0.139 0.195 0.113 0.145 0.198 0.191 0.132 0.172 0.114 0.183 0.179 0.082 0.182 0.166 0.235 
0.251 0.007 0.023 0.051 0.115 0.13 0.142 0.094 0.101 0.142 0.066 0.116 0.116 0.105 0.142 0.174 0.209 0.152 0.188 0.222 0.32 0.266 0.207 0.204 0.171 0.138 0.166 0.093 0.109 0.078 0.07 0.063 0.079 0.069 0.092 0.131 0.184 0.191 0.228 0.218 0.282 0.337 0.387 1 0.435 0.353 0.362 0.389 0.349 0.206 0.237 0.281 0.238 0.186 0.273 0.221 0.166 0.216 0.176 0.18 0.176 0.178 0.162 0.124 0.146 0.106 0.12 0.095 0.139 0.147 0.163 0.129 0.174 0.128 0.183 0.222 0.209 0.251 0.239 0.157 0.249 0.255 0.271 0.231 0.216 0.227 0.196 0.172 0.143 0.154 0.093 0.128 0.144 0.138 0.142 0.126 0.1 0.124 0.122 0.09 0.09 0.087 0.095 0.101 0.104 0.102 0.075 0.093 0.123 0.122 0.087 0.1 0.118 0.143 0.154 0.14 0.147 0.14 0.136 0.164 0.134 0.131 0.121 0.15 0.142 0.127 0.098 0.139 0.14 0.126 0.14 0.115 0.131 0.131 0.143 0.151 0.136 0.163 0.151 0.159 0.135 0.14 0.093 0.124 0.118 0.131 0.149 0.15 0.154 0.178 0.176 0.175 0.2 0.153 0.16 0.128 0.14 0.093 0.037 0.018 0.096 0.094 0.117 0.123 0.109 0.092 0.119 0.122 0.134 0.126 0.115 0.113 0.116 0.096 0.073 0.038 0.082 0.136 0.141 0.117 0.142 0.149 0.148 0.137 0.133 0.146 0.147 0.15 0.139 0.143 0.132 0.133 0.13 0.118 0.113 0.122 0.126 0.098 0.116 0.123 0.096 0.071 0.078 0.065 0.063 0.068 0.048 0.062 0.074 0.086 0.06 0.077 0.098 0.098 0.069 0.092 0.082 0.105 0.098 0.122 0.106 0.04 0.076 0.115 0.08 0.065 0.089 0.128 0.105 0.118 0.109 0.141 0.11 0.101 0.134 0.113 0.106 0.095 0.096 0.103 0.085 0.075 0.123 0.117 0.13 0.129 0.079 0.076 0.076 0.063 0.105 0.105 0.104 0.094 0.128 0.095 0.094 0.112 0.096 0.097 0.119 0.068 0.079 0.102 0.074 0.106 0.071 0.08 0.097 0.102 0.071 0.082 0.058 0.089 0.077 0.041 0.094 0.082 0.125 
0.32 0.01 0.031 0.082 0.171 0.181 0.191 0.131 0.165 0.19 0.091 0.167 0.184 0.164 0.213 0.254 0.29 0.214 0.338 0.434 0.585 0.446 0.307 0.288 0.266 0.205 0.22 0.111 0.147 0.095 0.09 0.094 0.094 0.104 0.145 0.194 0.281 0.265 0.323 0.318 0.418 0.459 0.411 0.601 1 0.577 0.444 0.5 0.612 0.332 0.392 0.426 0.327 0.285 0.401 0.326 0.211 0.302 0.242 0.234 0.247 0.249 0.212 0.161 0.204 0.155 0.172 0.15 0.206 0.215 0.238 0.177 0.233 0.167 0.249 0.27 0.267 0.31 0.308 0.226 0.323 0.331 0.371 0.294 0.273 0.309 0.257 0.247 0.207 0.24 0.108 0.177 0.203 0.195 0.196 0.188 0.127 0.169 0.166 0.128 0.132 0.135 0.155 0.153 0.159 0.161 0.126 0.146 0.189 0.188 0.149 0.159 0.167 0.198 0.212 0.214 0.202 0.202 0.197 0.232 0.189 0.181 0.173 0.21 0.186 0.187 0.15 0.193 0.175 0.18 0.201 0.159 0.194 0.21 0.216 0.218 0.213 0.241 0.212 0.223 0.191 0.205 0.145 0.193 0.175 0.187 0.21 0.205 0.212 0.265 0.259 0.25 0.298 0.197 0.228 0.178 0.197 0.12 0.058 0.037 0.122 0.112 0.157 0.164 0.152 0.131 0.174 0.163 0.19 0.175 0.165 0.15 0.139 0.14 0.115 0.057 0.116 0.187 0.18 0.178 0.19 0.204 0.211 0.194 0.188 0.215 0.212 0.227 0.21 0.201 0.198 0.183 0.166 0.161 0.177 0.182 0.176 0.142 0.152 0.164 0.146 0.11 0.112 0.082 0.079 0.085 0.074 0.09 0.124 0.131 0.083 0.104 0.14 0.126 0.083 0.138 0.103 0.141 0.12 0.163 0.141 0.073 0.114 0.166 0.142 0.115 0.133 0.179 0.145 0.154 0.178 0.194 0.15 0.128 0.179 0.179 0.155 0.134 0.113 0.139 0.113 0.092 0.174 0.161 0.188 0.174 0.113 0.099 0.105 0.093 0.154 0.161 0.152 0.138 0.175 0.143 0.139 0.17 0.152 0.168 0.174 0.123 0.122 0.157 0.106 0.157 0.084 0.117 0.156 0.138 0.114 0.137 0.089 0.151 0.133 0.071 0.139 0.128 0.196 
0.469 0.006 0.034 0.107 0.233 0.25 0.253 0.183 0.219 0.248 0.134 0.216 0.224 0.223 0.26 0.326 0.369 0.266 0.344 0.384 0.55 0.527 0.407 0.375 0.346 0.28 0.301 0.142 0.199 0.128 0.106 0.125 0.141 0.118 0.173 0.215 0.339 0.35 0.447 0.406 0.559 0.507 0.551 0.542 0.624 1 0.57 0.503 0.58 0.377 0.498 0.624 0.487 0.407 0.565 0.448 0.332 0.422 0.35 0.337 0.352 0.353 0.328 0.25 0.296 0.222 0.239 0.216 0.286 0.295 0.329 0.24 0.321 0.241 0.35 0.386 0.364 0.423 0.414 0.302 0.435 0.417 0.48 0.41 0.413 0.432 0.343 0.314 0.249 0.324 0.165 0.274 0.262 0.271 0.267 0.236 0.188 0.258 0.236 0.194 0.204 0.199 0.217 0.193 0.214 0.205 0.171 0.195 0.251 0.259 0.194 0.232 0.249 0.292 0.302 0.309 0.303 0.283 0.27 0.321 0.264 0.241 0.248 0.294 0.275 0.255 0.212 0.279 0.294 0.282 0.307 0.263 0.289 0.278 0.289 0.304 0.286 0.324 0.296 0.318 0.275 0.288 0.219 0.251 0.243 0.274 0.301 0.29 0.293 0.359 0.343 0.346 0.42 0.304 0.335 0.277 0.277 0.184 0.076 0.057 0.21 0.184 0.239 0.253 0.217 0.183 0.229 0.242 0.283 0.259 0.248 0.235 0.206 0.189 0.156 0.099 0.196 0.29 0.303 0.261 0.306 0.32 0.315 0.283 0.283 0.327 0.297 0.32 0.305 0.294 0.284 0.27 0.27 0.239 0.23 0.24 0.238 0.201 0.222 0.261 0.225 0.167 0.167 0.134 0.12 0.119 0.105 0.115 0.171 0.159 0.123 0.164 0.213 0.195 0.133 0.203 0.169 0.198 0.18 0.224 0.188 0.085 0.142 0.216 0.182 0.148 0.17 0.251 0.206 0.232 0.273 0.287 0.215 0.195 0.259 0.267 0.219 0.192 0.186 0.222 0.165 0.159 0.257 0.227 0.272 0.256 0.169 0.148 0.154 0.125 0.216 0.219 0.2 0.187 0.253 0.187 0.172 0.233 0.206 0.225 0.249 0.168 0.162 0.195 0.153 0.206 0.137 0.163 0.218 0.207 0.142 0.176 0.118 0.191 0.187 0.086 0.189 0.162 0.254 
0.368 0.002 0.026 0.075 0.171 0.179 0.193 0.138 0.166 0.197 0.099 0.176 0.193 0.179 0.208 0.255 0.286 0.203 0.259 0.289 0.402 0.371 0.278 0.27 0.259 0.22 0.218 0.105 0.142 0.102 0.09 0.1 0.105 0.086 0.14 0.189 0.264 0.271 0.311 0.292 0.387 0.354 0.461 0.539 0.47 0.571 1 0.627 0.482 0.35 0.372 0.449 0.336 0.273 0.416 0.329 0.232 0.332 0.265 0.263 0.267 0.286 0.257 0.197 0.231 0.174 0.188 0.169 0.216 0.231 0.255 0.182 0.257 0.196 0.267 0.295 0.283 0.337 0.305 0.223 0.324 0.32 0.384 0.297 0.291 0.328 0.273 0.25 0.205 0.246 0.136 0.203 0.208 0.203 0.208 0.188 0.133 0.174 0.184 0.149 0.152 0.135 0.149 0.14 0.173 0.177 0.136 0.149 0.197 0.212 0.173 0.179 0.199 0.235 0.241 0.231 0.222 0.23 0.219 0.25 0.204 0.171 0.187 0.221 0.218 0.205 0.177 0.225 0.197 0.214 0.236 0.19 0.228 0.218 0.228 0.231 0.23 0.25 0.227 0.238 0.206 0.216 0.167 0.2 0.19 0.196 0.232 0.233 0.242 0.279 0.271 0.268 0.311 0.217 0.258 0.199 0.22 0.147 0.059 0.023 0.136 0.129 0.182 0.196 0.164 0.15 0.177 0.19 0.215 0.201 0.19 0.172 0.17 0.149 0.129 0.078 0.141 0.225 0.238 0.194 0.236 0.248 0.246 0.221 0.213 0.238 0.228 0.249 0.231 0.235 0.213 0.204 0.206 0.194 0.199 0.206 0.184 0.157 0.185 0.2 0.171 0.129 0.123 0.098 0.095 0.088 0.08 0.096 0.136 0.14 0.11 0.124 0.158 0.149 0.1 0.162 0.134 0.153 0.127 0.168 0.148 0.07 0.117 0.18 0.146 0.105 0.129 0.201 0.139 0.175 0.19 0.195 0.165 0.159 0.203 0.196 0.165 0.157 0.13 0.17 0.13 0.113 0.201 0.181 0.202 0.204 0.133 0.123 0.131 0.104 0.173 0.175 0.164 0.139 0.188 0.153 0.142 0.175 0.164 0.176 0.194 0.113 0.138 0.174 0.121 0.172 0.097 0.125 0.172 0.169 0.117 0.131 0.088 0.139 0.141 0.065 0.151 0.127 0.205 
0.21 0.003 0.021 0.042 0.099 0.116 0.119 0.092 0.102 0.11 0.063 0.095 0.095 0.098 0.124 0.159 0.185 0.125 0.181 0.203 0.303 0.248 0.188 0.178 0.158 0.136 0.145 0.072 0.089 0.063 0.053 0.059 0.064 0.061 0.096 0.121 0.186 0.172 0.21 0.186 0.245 0.226 0.271 0.378 0.351 0.33 0.429 1 0.451 0.295 0.272 0.273 0.214 0.185 0.241 0.197 0.141 0.209 0.165 0.163 0.172 0.173 0.161 0.12 0.151 0.108 0.122 0.109 0.146 0.149 0.172 0.112 0.165 0.13 0.155 0.179 0.19 0.223 0.197 0.142 0.199 0.2 0.242 0.19 0.19 0.209 0.181 0.166 0.139 0.157 0.07 0.13 0.129 0.137 0.14 0.12 0.083 0.118 0.118 0.085 0.091 0.093 0.107 0.109 0.113 0.123 0.101 0.108 0.143 0.144 0.109 0.114 0.122 0.157 0.161 0.156 0.152 0.15 0.138 0.172 0.137 0.118 0.138 0.15 0.138 0.13 0.115 0.144 0.131 0.134 0.146 0.121 0.146 0.154 0.162 0.152 0.154 0.176 0.162 0.172 0.134 0.139 0.096 0.127 0.126 0.127 0.148 0.147 0.158 0.189 0.183 0.174 0.201 0.148 0.165 0.123 0.141 0.092 0.035 0.029 0.104 0.09 0.126 0.132 0.126 0.116 0.127 0.135 0.145 0.144 0.137 0.13 0.122 0.097 0.089 0.052 0.102 0.153 0.155 0.132 0.157 0.169 0.167 0.158 0.148 0.167 0.167 0.171 0.159 0.148 0.156 0.146 0.15 0.133 0.139 0.132 0.136 0.111 0.123 0.15 0.108 0.089 0.087 0.068 0.074 0.071 0.057 0.066 0.087 0.086 0.067 0.079 0.108 0.099 0.066 0.108 0.087 0.11 0.095 0.116 0.103 0.059 0.087 0.125 0.091 0.078 0.084 0.128 0.105 0.12 0.125 0.148 0.121 0.109 0.143 0.128 0.104 0.102 0.094 0.114 0.093 0.093 0.142 0.12 0.141 0.137 0.087 0.087 0.086 0.069 0.118 0.122 0.121 0.107 0.122 0.105 0.099 0.129 0.115 0.115 0.132 0.075 0.083 0.101 0.075 0.117 0.073 0.076 0.104 0.108 0.075 0.092 0.064 0.108 0.102 0.047 0.097 0.091 0.128 
0.279 0.006 0.02 0.057 0.133 0.144 0.151 0.114 0.128 0.151 0.066 0.135 0.157 0.144 0.169 0.208 0.23 0.184 0.269 0.363 0.545 0.382 0.265 0.238 0.232 0.172 0.194 0.092 0.118 0.073 0.052 0.069 0.09 0.077 0.115 0.157 0.231 0.234 0.268 0.256 0.356 0.351 0.342 0.442 0.581 0.523 0.442 0.588 1 0.481 0.432 0.38 0.303 0.249 0.343 0.301 0.2 0.27 0.232 0.221 0.227 0.218 0.202 0.149 0.188 0.13 0.15 0.128 0.179 0.175 0.206 0.152 0.191 0.151 0.203 0.228 0.219 0.265 0.244 0.179 0.264 0.262 0.293 0.231 0.243 0.25 0.228 0.202 0.171 0.197 0.089 0.156 0.178 0.161 0.152 0.135 0.108 0.137 0.138 0.098 0.097 0.104 0.125 0.11 0.13 0.138 0.107 0.118 0.16 0.159 0.126 0.142 0.151 0.181 0.187 0.186 0.188 0.174 0.177 0.205 0.183 0.159 0.166 0.183 0.176 0.162 0.135 0.169 0.165 0.166 0.182 0.146 0.171 0.173 0.17 0.171 0.161 0.204 0.178 0.197 0.152 0.177 0.122 0.162 0.155 0.166 0.18 0.169 0.187 0.225 0.215 0.21 0.258 0.184 0.194 0.15 0.172 0.103 0.052 0.03 0.107 0.108 0.141 0.134 0.129 0.114 0.143 0.146 0.167 0.163 0.155 0.141 0.134 0.109 0.092 0.062 0.116 0.192 0.18 0.156 0.181 0.203 0.186 0.173 0.169 0.193 0.178 0.191 0.176 0.175 0.175 0.148 0.142 0.135 0.146 0.149 0.134 0.103 0.127 0.155 0.142 0.093 0.106 0.081 0.082 0.071 0.058 0.078 0.105 0.1 0.07 0.095 0.134 0.115 0.07 0.124 0.102 0.116 0.1 0.139 0.126 0.059 0.092 0.141 0.115 0.091 0.116 0.148 0.109 0.141 0.149 0.163 0.135 0.116 0.17 0.152 0.123 0.122 0.099 0.134 0.088 0.086 0.155 0.144 0.159 0.157 0.102 0.098 0.094 0.078 0.133 0.146 0.135 0.124 0.155 0.113 0.115 0.146 0.137 0.141 0.146 0.099 0.104 0.127 0.094 0.129 0.084 0.103 0.137 0.129 0.103 0.117 0.061 0.127 0.115 0.049 0.112 0.105 0.163 
0.188 0.002 0.015 0.048 0.104 0.109 0.115 0.09 0.096 0.109 0.058 0.108 0.113 0.103 0.13 0.158 0.184 0.127 0.164 0.175 0.287 0.238 0.194 0.185 0.158 0.13 0.134 0.072 0.09 0.066 0.06 0.056 0.062 0.06 0.076 0.114 0.157 0.156 0.203 0.178 0.239 0.204 0.218 0.248 0.3 0.323 0.278 0.361 0.462 1 0.345 0.294 0.236 0.201 0.267 0.215 0.139 0.209 0.164 0.163 0.174 0.181 0.155 0.13 0.158 0.118 0.138 0.107 0.151 0.162 0.163 0.118 0.148 0.116 0.168 0.188 0.163 0.168 0.157 0.113 0.165 0.174 0.204 0.172 0.188 0.204 0.167 0.155 0.128 0.141 0.063 0.114 0.125 0.135 0.131 0.127 0.083 0.106 0.121 0.091 0.089 0.087 0.097 0.086 0.1 0.095 0.077 0.097 0.118 0.133 0.098 0.107 0.099 0.151 0.151 0.154 0.148 0.144 0.141 0.166 0.149 0.131 0.143 0.153 0.14 0.141 0.117 0.14 0.138 0.13 0.155 0.119 0.142 0.14 0.148 0.156 0.147 0.162 0.146 0.153 0.118 0.137 0.09 0.117 0.105 0.124 0.154 0.136 0.142 0.178 0.17 0.165 0.19 0.133 0.167 0.116 0.133 0.084 0.039 0.032 0.101 0.091 0.118 0.125 0.113 0.096 0.123 0.12 0.141 0.122 0.121 0.114 0.103 0.096 0.077 0.043 0.095 0.134 0.139 0.119 0.142 0.156 0.159 0.139 0.139 0.16 0.152 0.158 0.152 0.146 0.142 0.136 0.136 0.124 0.127 0.132 0.121 0.1 0.125 0.135 0.107 0.09 0.084 0.058 0.063 0.063 0.049 0.059 0.088 0.096 0.068 0.079 0.109 0.096 0.058 0.096 0.091 0.097 0.087 0.113 0.104 0.046 0.083 0.118 0.093 0.077 0.094 0.137 0.1 0.109 0.125 0.142 0.104 0.093 0.13 0.137 0.115 0.091 0.088 0.109 0.079 0.073 0.123 0.11 0.125 0.12 0.073 0.07 0.072 0.047 0.108 0.122 0.109 0.091 0.119 0.104 0.099 0.116 0.104 0.119 0.126 0.087 0.092 0.111 0.082 0.114 0.068 0.076 0.108 0.101 0.07 0.087 0.06 0.087 0.092 0.038 0.08 0.077 0.123 
0.308 0.004 0.024 0.081 0.176 0.189 0.178 0.134 0.18 0.188 0.1 0.159 0.174 0.165 0.196 0.245 0.285 0.213 0.263 0.287 0.465 0.393 0.297 0.281 0.259 0.216 0.225 0.12 0.149 0.095 0.085 0.097 0.11 0.106 0.145 0.186 0.27 0.282 0.336 0.275 0.399 0.313 0.345 0.36 0.445 0.572 0.397 0.402 0.531 0.45 1 0.554 0.43 0.376 0.466 0.366 0.258 0.337 0.247 0.266 0.287 0.297 0.242 0.178 0.238 0.171 0.2 0.167 0.219 0.247 0.268 0.189 0.242 0.167 0.255 0.294 0.262 0.285 0.251 0.186 0.258 0.264 0.322 0.265 0.296 0.32 0.267 0.265 0.225 0.25 0.134 0.196 0.221 0.192 0.219 0.194 0.138 0.194 0.164 0.152 0.16 0.156 0.164 0.153 0.171 0.182 0.145 0.142 0.197 0.199 0.165 0.172 0.188 0.226 0.237 0.233 0.217 0.213 0.216 0.257 0.218 0.191 0.201 0.239 0.22 0.206 0.171 0.219 0.22 0.215 0.238 0.205 0.225 0.223 0.225 0.233 0.217 0.261 0.228 0.256 0.215 0.222 0.174 0.204 0.201 0.206 0.233 0.226 0.25 0.293 0.269 0.275 0.338 0.257 0.258 0.211 0.233 0.15 0.067 0.047 0.156 0.138 0.199 0.204 0.171 0.139 0.184 0.184 0.212 0.201 0.193 0.165 0.156 0.13 0.123 0.08 0.137 0.222 0.226 0.197 0.229 0.238 0.241 0.217 0.21 0.249 0.228 0.242 0.234 0.222 0.224 0.207 0.192 0.183 0.188 0.189 0.18 0.139 0.178 0.199 0.172 0.136 0.133 0.106 0.097 0.089 0.065 0.087 0.125 0.13 0.1 0.131 0.167 0.147 0.113 0.152 0.129 0.166 0.136 0.174 0.155 0.068 0.126 0.185 0.158 0.127 0.146 0.214 0.145 0.16 0.196 0.221 0.176 0.153 0.204 0.186 0.157 0.14 0.139 0.164 0.119 0.117 0.193 0.171 0.198 0.189 0.11 0.101 0.109 0.084 0.16 0.17 0.156 0.15 0.198 0.145 0.148 0.187 0.163 0.177 0.198 0.133 0.15 0.182 0.117 0.164 0.104 0.12 0.155 0.177 0.103 0.132 0.09 0.147 0.154 0.069 0.141 0.126 0.197 
0.347 0.006 0.024 0.073 0.171 0.17 0.18 0.138 0.149 0.182 0.071 0.16 0.174 0.173 0.2 0.25 0.283 0.193 0.216 0.268 0.382 0.365 0.288 0.286 0.262 0.22 0.229 0.111 0.121 0.072 0.064 0.087 0.098 0.095 0.125 0.184 0.307 0.29 0.354 0.282 0.37 0.328 0.366 0.337 0.389 0.557 0.418 0.351 0.4 0.305 0.427 1 0.617 0.407 0.575 0.489 0.318 0.418 0.3 0.335 0.327 0.336 0.304 0.216 0.277 0.212 0.234 0.189 0.26 0.276 0.3 0.221 0.291 0.225 0.288 0.308 0.269 0.303 0.252 0.196 0.272 0.287 0.339 0.281 0.325 0.343 0.31 0.273 0.232 0.277 0.142 0.212 0.218 0.215 0.246 0.212 0.14 0.198 0.187 0.144 0.156 0.163 0.181 0.171 0.18 0.187 0.137 0.161 0.216 0.227 0.174 0.198 0.206 0.253 0.256 0.262 0.247 0.243 0.241 0.296 0.242 0.215 0.233 0.278 0.237 0.216 0.188 0.242 0.239 0.258 0.273 0.227 0.243 0.239 0.249 0.269 0.256 0.285 0.261 0.278 0.226 0.234 0.18 0.21 0.202 0.225 0.255 0.237 0.258 0.323 0.324 0.315 0.401 0.274 0.302 0.239 0.267 0.174 0.074 0.034 0.171 0.134 0.208 0.211 0.196 0.163 0.19 0.21 0.24 0.221 0.219 0.198 0.186 0.162 0.134 0.082 0.168 0.255 0.253 0.222 0.258 0.276 0.269 0.237 0.229 0.268 0.256 0.277 0.249 0.251 0.25 0.221 0.221 0.202 0.204 0.209 0.2 0.174 0.202 0.213 0.179 0.147 0.151 0.113 0.109 0.117 0.092 0.108 0.152 0.144 0.102 0.143 0.185 0.16 0.089 0.163 0.128 0.155 0.14 0.171 0.165 0.072 0.138 0.195 0.165 0.127 0.155 0.213 0.162 0.187 0.226 0.242 0.176 0.173 0.228 0.207 0.175 0.159 0.149 0.204 0.15 0.12 0.223 0.195 0.236 0.214 0.123 0.118 0.135 0.103 0.183 0.199 0.191 0.168 0.209 0.18 0.155 0.202 0.179 0.197 0.212 0.129 0.14 0.177 0.127 0.19 0.102 0.141 0.195 0.191 0.133 0.151 0.106 0.171 0.173 0.093 0.161 0.137 0.236 
0.279 0.006 0.03 0.071 0.151 0.164 0.161 0.132 0.148 0.186 0.086 0.148 0.167 0.164 0.195 0.231 0.256 0.152 0.195 0.179 0.26 0.301 0.255 0.241 0.233 0.208 0.222 0.112 0.135 0.101 0.081 0.081 0.098 0.1 0.123 0.17 0.268 0.261 0.303 0.268 0.312 0.264 0.284 0.266 0.28 0.386 0.3 0.258 0.289 0.214 0.348 0.598 1 0.419 0.507 0.446 0.322 0.382 0.265 0.313 0.322 0.308 0.252 0.213 0.251 0.172 0.196 0.18 0.232 0.256 0.278 0.188 0.247 0.189 0.256 0.275 0.238 0.238 0.221 0.159 0.223 0.236 0.287 0.26 0.293 0.31 0.271 0.266 0.217 0.256 0.124 0.209 0.201 0.205 0.223 0.199 0.147 0.204 0.199 0.148 0.159 0.16 0.177 0.179 0.193 0.195 0.148 0.152 0.225 0.225 0.179 0.181 0.207 0.258 0.253 0.246 0.254 0.237 0.235 0.273 0.231 0.217 0.218 0.269 0.24 0.228 0.184 0.259 0.254 0.249 0.273 0.231 0.244 0.232 0.24 0.249 0.24 0.28 0.25 0.25 0.221 0.232 0.171 0.203 0.198 0.199 0.236 0.234 0.257 0.312 0.302 0.304 0.379 0.287 0.309 0.239 0.264 0.16 0.066 0.046 0.172 0.145 0.221 0.214 0.198 0.169 0.198 0.208 0.25 0.236 0.229 0.201 0.191 0.166 0.15 0.096 0.161 0.261 0.263 0.224 0.261 0.279 0.282 0.229 0.237 0.285 0.255 0.286 0.258 0.246 0.254 0.235 0.218 0.208 0.215 0.215 0.2 0.166 0.198 0.217 0.193 0.15 0.14 0.101 0.112 0.108 0.089 0.114 0.15 0.149 0.113 0.139 0.191 0.17 0.109 0.181 0.149 0.171 0.161 0.187 0.168 0.073 0.124 0.195 0.159 0.128 0.172 0.222 0.168 0.21 0.22 0.235 0.191 0.17 0.232 0.224 0.185 0.173 0.162 0.199 0.133 0.125 0.215 0.205 0.23 0.207 0.121 0.103 0.119 0.099 0.178 0.201 0.195 0.17 0.221 0.176 0.16 0.199 0.187 0.191 0.211 0.115 0.138 0.185 0.134 0.185 0.115 0.128 0.183 0.168 0.12 0.152 0.11 0.156 0.156 0.077 0.17 0.144 0.201 
0.304 0.006 0.028 0.082 0.179 0.175 0.182 0.141 0.162 0.191 0.108 0.175 0.195 0.194 0.252 0.308 0.343 0.23 0.232 0.201 0.306 0.388 0.322 0.345 0.303 0.263 0.258 0.115 0.151 0.098 0.095 0.097 0.105 0.108 0.163 0.235 0.37 0.344 0.439 0.319 0.405 0.306 0.327 0.295 0.323 0.439 0.329 0.28 0.315 0.243 0.376 0.501 0.55 1 0.648 0.502 0.398 0.549 0.337 0.372 0.424 0.424 0.369 0.294 0.36 0.259 0.291 0.256 0.325 0.355 0.367 0.243 0.339 0.244 0.321 0.336 0.277 0.286 0.275 0.196 0.264 0.269 0.345 0.296 0.39 0.432 0.362 0.343 0.288 0.374 0.185 0.292 0.315 0.294 0.309 0.292 0.223 0.279 0.27 0.22 0.216 0.225 0.245 0.233 0.257 0.253 0.209 0.222 0.31 0.305 0.235 0.261 0.287 0.338 0.359 0.342 0.35 0.345 0.327 0.392 0.32 0.292 0.321 0.36 0.325 0.321 0.271 0.338 0.323 0.345 0.37 0.304 0.348 0.324 0.323 0.352 0.335 0.394 0.37 0.374 0.309 0.329 0.243 0.306 0.293 0.295 0.352 0.32 0.366 0.426 0.416 0.432 0.655 0.493 0.447 0.328 0.349 0.223 0.102 0.078 0.267 0.211 0.302 0.273 0.261 0.224 0.279 0.305 0.347 0.32 0.305 0.297 0.274 0.22 0.2 0.114 0.239 0.35 0.357 0.3 0.367 0.378 0.379 0.328 0.334 0.378 0.356 0.377 0.356 0.341 0.33 0.312 0.299 0.281 0.289 0.288 0.289 0.233 0.277 0.311 0.276 0.2 0.215 0.17 0.165 0.156 0.125 0.161 0.216 0.22 0.15 0.198 0.264 0.225 0.15 0.234 0.202 0.244 0.201 0.262 0.229 0.123 0.177 0.264 0.218 0.18 0.2 0.285 0.237 0.272 0.298 0.327 0.25 0.235 0.326 0.302 0.27 0.231 0.213 0.265 0.186 0.174 0.301 0.262 0.316 0.309 0.173 0.161 0.183 0.157 0.274 0.276 0.257 0.235 0.305 0.235 0.237 0.301 0.251 0.268 0.298 0.178 0.204 0.255 0.197 0.247 0.147 0.179 0.234 0.237 0.147 0.214 0.146 0.236 0.218 0.125 0.24 0.219 0.285 
0.344 0.008 0.036 0.091 0.216 0.207 0.221 0.176 0.205 0.246 0.109 0.191 0.199 0.199 0.259 0.324 0.364 0.228 0.249 0.238 0.349 0.407 0.323 0.355 0.315 0.273 0.294 0.14 0.185 0.122 0.1 0.104 0.127 0.114 0.177 0.256 0.383 0.349 0.43 0.31 0.424 0.341 0.375 0.361 0.375 0.532 0.379 0.334 0.363 0.248 0.375 0.567 0.525 0.55 1 0.635 0.386 0.54 0.396 0.411 0.405 0.414 0.366 0.279 0.322 0.239 0.276 0.225 0.311 0.357 0.369 0.247 0.359 0.256 0.354 0.381 0.293 0.312 0.276 0.19 0.274 0.294 0.363 0.304 0.427 0.431 0.383 0.377 0.291 0.36 0.186 0.281 0.289 0.292 0.31 0.275 0.194 0.264 0.276 0.207 0.22 0.217 0.242 0.242 0.247 0.245 0.183 0.221 0.297 0.296 0.232 0.268 0.287 0.324 0.336 0.333 0.32 0.324 0.297 0.352 0.322 0.28 0.298 0.342 0.324 0.3 0.243 0.322 0.309 0.321 0.335 0.299 0.308 0.299 0.325 0.349 0.343 0.392 0.34 0.368 0.304 0.34 0.248 0.302 0.279 0.298 0.334 0.339 0.339 0.41 0.407 0.404 0.507 0.378 0.382 0.299 0.326 0.206 0.103 0.067 0.229 0.194 0.286 0.266 0.248 0.216 0.26 0.288 0.329 0.311 0.319 0.277 0.256 0.235 0.183 0.108 0.233 0.334 0.338 0.288 0.351 0.362 0.364 0.311 0.31 0.345 0.328 0.359 0.339 0.323 0.318 0.301 0.289 0.261 0.275 0.278 0.274 0.215 0.238 0.283 0.258 0.191 0.201 0.146 0.138 0.135 0.107 0.142 0.194 0.204 0.168 0.193 0.261 0.247 0.153 0.221 0.186 0.221 0.21 0.243 0.22 0.087 0.17 0.258 0.214 0.16 0.208 0.294 0.212 0.264 0.286 0.318 0.231 0.231 0.3 0.279 0.25 0.208 0.218 0.264 0.197 0.188 0.311 0.257 0.31 0.292 0.179 0.174 0.182 0.158 0.253 0.257 0.24 0.212 0.282 0.214 0.22 0.279 0.245 0.271 0.28 0.188 0.186 0.26 0.168 0.243 0.146 0.172 0.224 0.209 0.157 0.198 0.13 0.235 0.226 0.105 0.218 0.175 0.281 
0.257 0.004 0.024 0.075 0.17 0.167 0.165 0.131 0.168 0.206 0.092 0.172 0.191 0.177 0.201 0.289 0.292 0.188 0.191 0.184 0.261 0.32 0.284 0.29 0.263 0.229 0.233 0.117 0.162 0.104 0.093 0.091 0.108 0.108 0.167 0.203 0.328 0.3 0.348 0.266 0.327 0.242 0.285 0.261 0.265 0.373 0.253 0.217 0.248 0.188 0.282 0.43 0.473 0.376 0.557 1 0.444 0.466 0.395 0.483 0.422 0.404 0.377 0.303 0.348 0.259 0.289 0.245 0.303 0.31 0.351 0.239 0.342 0.22 0.291 0.327 0.261 0.248 0.22 0.157 0.208 0.22 0.282 0.265 0.336 0.379 0.348 0.322 0.237 0.315 0.167 0.247 0.254 0.259 0.271 0.244 0.17 0.237 0.233 0.2 0.206 0.205 0.225 0.223 0.23 0.233 0.188 0.202 0.27 0.273 0.218 0.245 0.258 0.308 0.325 0.324 0.305 0.314 0.298 0.333 0.291 0.261 0.285 0.31 0.28 0.278 0.226 0.3 0.286 0.291 0.311 0.251 0.289 0.289 0.305 0.314 0.297 0.352 0.317 0.322 0.259 0.285 0.204 0.261 0.247 0.268 0.304 0.299 0.319 0.379 0.37 0.372 0.436 0.287 0.337 0.286 0.35 0.217 0.085 0.051 0.196 0.175 0.249 0.257 0.235 0.185 0.235 0.26 0.293 0.278 0.267 0.236 0.233 0.186 0.165 0.1 0.197 0.286 0.289 0.255 0.301 0.318 0.32 0.287 0.276 0.312 0.309 0.32 0.294 0.297 0.279 0.257 0.259 0.245 0.254 0.248 0.247 0.2 0.23 0.255 0.227 0.17 0.176 0.135 0.137 0.118 0.112 0.129 0.178 0.183 0.14 0.159 0.225 0.193 0.129 0.196 0.163 0.201 0.179 0.235 0.208 0.102 0.172 0.242 0.181 0.158 0.201 0.265 0.21 0.232 0.254 0.278 0.214 0.202 0.269 0.247 0.216 0.195 0.174 0.234 0.169 0.157 0.26 0.237 0.273 0.252 0.156 0.159 0.16 0.132 0.211 0.23 0.224 0.185 0.272 0.216 0.185 0.245 0.217 0.243 0.25 0.155 0.183 0.216 0.153 0.225 0.128 0.151 0.203 0.219 0.151 0.176 0.11 0.202 0.22 0.091 0.191 0.187 0.227 
0.268 0.008 0.03 0.083 0.191 0.196 0.198 0.161 0.179 0.227 0.114 0.198 0.21 0.219 0.258 0.333 0.376 0.244 0.229 0.174 0.271 0.351 0.327 0.35 0.311 0.278 0.296 0.158 0.176 0.116 0.102 0.108 0.142 0.133 0.189 0.265 0.406 0.339 0.397 0.293 0.334 0.256 0.279 0.243 0.282 0.363 0.262 0.243 0.274 0.187 0.278 0.414 0.429 0.373 0.479 0.576 1 0.627 0.409 0.59 0.657 0.578 0.499 0.445 0.514 0.349 0.381 0.341 0.433 0.5 0.496 0.33 0.397 0.291 0.34 0.362 0.277 0.276 0.253 0.158 0.234 0.247 0.31 0.278 0.366 0.445 0.422 0.441 0.329 0.446 0.229 0.37 0.389 0.393 0.402 0.373 0.253 0.361 0.341 0.289 0.307 0.298 0.32 0.317 0.331 0.333 0.269 0.305 0.391 0.399 0.306 0.363 0.365 0.462 0.46 0.46 0.454 0.447 0.445 0.512 0.435 0.397 0.419 0.512 0.475 0.442 0.385 0.497 0.478 0.47 0.51 0.435 0.472 0.434 0.438 0.46 0.42 0.515 0.454 0.458 0.398 0.402 0.303 0.363 0.354 0.391 0.463 0.43 0.481 0.556 0.534 0.58 0.635 0.43 0.588 0.52 0.655 0.364 0.156 0.085 0.292 0.284 0.381 0.363 0.362 0.296 0.365 0.395 0.47 0.431 0.418 0.386 0.357 0.323 0.268 0.159 0.303 0.485 0.468 0.419 0.476 0.512 0.511 0.448 0.437 0.499 0.48 0.51 0.473 0.448 0.445 0.415 0.391 0.37 0.396 0.389 0.397 0.313 0.345 0.397 0.343 0.259 0.281 0.21 0.202 0.219 0.15 0.207 0.288 0.284 0.203 0.262 0.334 0.303 0.185 0.307 0.263 0.324 0.302 0.346 0.313 0.169 0.239 0.338 0.295 0.236 0.283 0.387 0.293 0.362 0.397 0.439 0.336 0.305 0.447 0.39 0.371 0.294 0.277 0.343 0.26 0.244 0.421 0.357 0.428 0.413 0.26 0.216 0.259 0.207 0.347 0.362 0.334 0.302 0.38 0.31 0.297 0.37 0.326 0.345 0.385 0.233 0.255 0.345 0.247 0.34 0.193 0.235 0.322 0.314 0.201 0.268 0.182 0.295 0.297 0.145 0.289 0.251 0.334 
0.266 0.007 0.032 0.092 0.215 0.238 0.231 0.179 0.202 0.247 0.13 0.209 0.226 0.224 0.275 0.364 0.41 0.235 0.254 0.213 0.265 0.394 0.36 0.381 0.331 0.308 0.313 0.176 0.201 0.145 0.122 0.143 0.161 0.15 0.214 0.286 0.437 0.364 0.458 0.337 0.345 0.24 0.296 0.263 0.268 0.35 0.248 0.231 0.278 0.178 0.272 0.366 0.386 0.45 0.493 0.468 0.464 1 0.462 0.454 0.51 0.534 0.434 0.336 0.443 0.312 0.336 0.301 0.404 0.437 0.453 0.31 0.448 0.293 0.365 0.374 0.306 0.284 0.255 0.168 0.24 0.256 0.316 0.323 0.487 0.477 0.457 0.434 0.343 0.425 0.212 0.344 0.358 0.351 0.389 0.347 0.257 0.317 0.299 0.253 0.259 0.256 0.296 0.285 0.298 0.3 0.232 0.28 0.356 0.357 0.285 0.326 0.352 0.413 0.414 0.418 0.415 0.397 0.375 0.455 0.362 0.343 0.36 0.428 0.383 0.372 0.302 0.396 0.389 0.376 0.411 0.345 0.397 0.392 0.402 0.422 0.397 0.45 0.425 0.448 0.358 0.372 0.28 0.348 0.337 0.358 0.421 0.404 0.436 0.528 0.5 0.523 0.699 0.433 0.49 0.367 0.413 0.255 0.107 0.073 0.268 0.245 0.335 0.354 0.314 0.256 0.333 0.344 0.378 0.366 0.35 0.333 0.315 0.261 0.226 0.128 0.254 0.397 0.408 0.338 0.397 0.43 0.434 0.378 0.361 0.427 0.397 0.434 0.403 0.394 0.391 0.361 0.357 0.336 0.33 0.344 0.331 0.276 0.321 0.343 0.3 0.24 0.237 0.19 0.175 0.17 0.134 0.174 0.233 0.252 0.198 0.219 0.299 0.283 0.174 0.261 0.228 0.265 0.235 0.302 0.276 0.118 0.196 0.326 0.25 0.216 0.245 0.341 0.276 0.318 0.344 0.369 0.304 0.275 0.367 0.334 0.306 0.259 0.236 0.302 0.216 0.194 0.351 0.317 0.375 0.348 0.208 0.187 0.213 0.175 0.307 0.323 0.285 0.273 0.354 0.282 0.265 0.338 0.303 0.321 0.342 0.215 0.226 0.29 0.22 0.294 0.182 0.211 0.28 0.291 0.183 0.247 0.167 0.256 0.275 0.122 0.253 0.239 0.326 
0.331 0.011 0.03 0.102 0.236 0.229 0.233 0.165 0.201 0.239 0.125 0.202 0.214 0.2 0.229 0.307 0.337 0.219 0.22 0.207 0.279 0.335 0.293 0.33 0.289 0.269 0.296 0.15 0.191 0.125 0.112 0.118 0.153 0.138 0.196 0.275 0.4 0.352 0.381 0.307 0.333 0.291 0.328 0.293 0.281 0.374 0.303 0.256 0.287 0.183 0.249 0.37 0.349 0.377 0.468 0.491 0.391 0.567 1 0.578 0.505 0.508 0.528 0.368 0.424 0.327 0.329 0.298 0.371 0.396 0.424 0.313 0.5 0.281 0.389 0.434 0.313 0.312 0.282 0.203 0.265 0.299 0.342 0.33 0.46 0.492 0.415 0.403 0.292 0.377 0.191 0.306 0.311 0.312 0.324 0.294 0.217 0.303 0.286 0.25 0.247 0.245 0.272 0.255 0.266 0.278 0.232 0.261 0.32 0.322 0.261 0.299 0.316 0.361 0.383 0.381 0.366 0.352 0.355 0.424 0.355 0.317 0.354 0.394 0.352 0.336 0.299 0.374 0.371 0.367 0.398 0.324 0.361 0.347 0.353 0.382 0.355 0.416 0.384 0.38 0.321 0.345 0.245 0.308 0.311 0.321 0.377 0.355 0.402 0.459 0.455 0.458 0.513 0.367 0.426 0.327 0.357 0.24 0.115 0.056 0.238 0.229 0.303 0.282 0.267 0.226 0.286 0.282 0.334 0.314 0.293 0.273 0.258 0.231 0.194 0.119 0.218 0.366 0.361 0.315 0.352 0.385 0.396 0.33 0.33 0.383 0.369 0.392 0.372 0.357 0.35 0.317 0.31 0.319 0.309 0.309 0.298 0.237 0.269 0.3 0.263 0.203 0.191 0.144 0.142 0.146 0.113 0.132 0.193 0.201 0.153 0.183 0.25 0.211 0.144 0.225 0.187 0.259 0.242 0.285 0.264 0.125 0.214 0.283 0.234 0.18 0.201 0.303 0.264 0.289 0.303 0.348 0.266 0.243 0.341 0.301 0.27 0.228 0.214 0.28 0.2 0.177 0.303 0.275 0.318 0.293 0.191 0.175 0.184 0.152 0.244 0.286 0.264 0.236 0.305 0.239 0.233 0.281 0.237 0.284 0.302 0.196 0.223 0.276 0.197 0.275 0.165 0.209 0.268 0.27 0.191 0.238 0.158 0.25 0.255 0.119 0.251 0.218 0.282 
0.198 0.006 0.021 0.079 0.154 0.16 0.161 0.116 0.135 0.167 0.078 0.134 0.148 0.152 0.202 0.249 0.279 0.176 0.175 0.15 0.204 0.274 0.251 0.261 0.234 0.206 0.213 0.096 0.135 0.085 0.061 0.077 0.098 0.077 0.132 0.197 0.3 0.252 0.311 0.244 0.248 0.181 0.205 0.195 0.2 0.265 0.205 0.177 0.19 0.145 0.188 0.256 0.257 0.267 0.335 0.421 0.374 0.424 0.377 1 0.499 0.419 0.463 0.362 0.358 0.244 0.261 0.236 0.297 0.317 0.324 0.215 0.327 0.218 0.27 0.273 0.224 0.184 0.187 0.124 0.183 0.208 0.222 0.209 0.302 0.348 0.311 0.307 0.231 0.317 0.156 0.257 0.267 0.267 0.28 0.26 0.186 0.248 0.24 0.189 0.181 0.201 0.217 0.21 0.228 0.245 0.183 0.203 0.279 0.279 0.223 0.256 0.258 0.306 0.314 0.316 0.315 0.298 0.284 0.34 0.287 0.261 0.285 0.342 0.305 0.304 0.262 0.336 0.34 0.297 0.301 0.264 0.294 0.28 0.311 0.313 0.307 0.35 0.305 0.316 0.271 0.274 0.2 0.249 0.242 0.272 0.327 0.284 0.315 0.381 0.376 0.396 0.408 0.292 0.358 0.277 0.348 0.22 0.083 0.062 0.201 0.182 0.259 0.257 0.228 0.204 0.242 0.258 0.306 0.281 0.276 0.237 0.227 0.204 0.171 0.113 0.194 0.303 0.31 0.286 0.313 0.33 0.327 0.296 0.283 0.331 0.311 0.337 0.313 0.288 0.294 0.272 0.255 0.262 0.26 0.252 0.239 0.181 0.228 0.265 0.224 0.175 0.169 0.123 0.122 0.111 0.094 0.119 0.177 0.177 0.147 0.177 0.239 0.205 0.138 0.206 0.168 0.203 0.179 0.246 0.215 0.109 0.172 0.244 0.189 0.143 0.19 0.271 0.21 0.25 0.27 0.291 0.229 0.211 0.292 0.261 0.22 0.21 0.19 0.235 0.184 0.152 0.268 0.24 0.274 0.276 0.175 0.153 0.158 0.127 0.22 0.243 0.223 0.2 0.262 0.217 0.204 0.252 0.229 0.252 0.271 0.162 0.174 0.241 0.173 0.235 0.149 0.175 0.22 0.221 0.146 0.186 0.135 0.204 0.219 0.095 0.203 0.179 0.228 
0.26 0.01 0.027 0.09 0.174 0.18 0.182 0.138 0.173 0.212 0.108 0.189 0.237 0.259 0.294 0.387 0.412 0.249 0.25 0.194 0.266 0.383 0.346 0.381 0.332 0.295 0.289 0.126 0.175 0.119 0.089 0.106 0.122 0.116 0.182 0.281 0.429 0.337 0.409 0.312 0.351 0.227 0.265 0.255 0.263 0.342 0.256 0.238 0.267 0.169 0.26 0.353 0.348 0.373 0.439 0.452 0.534 0.557 0.407 0.611 1 0.698 0.561 0.515 0.606 0.401 0.417 0.381 0.482 0.527 0.522 0.336 0.45 0.294 0.345 0.351 0.265 0.261 0.225 0.154 0.22 0.236 0.28 0.275 0.386 0.467 0.442 0.467 0.35 0.502 0.252 0.412 0.446 0.437 0.463 0.43 0.291 0.398 0.37 0.316 0.319 0.33 0.375 0.36 0.38 0.374 0.297 0.359 0.445 0.443 0.348 0.397 0.404 0.5 0.519 0.507 0.504 0.507 0.498 0.572 0.492 0.449 0.475 0.551 0.493 0.483 0.434 0.517 0.534 0.497 0.51 0.431 0.483 0.45 0.489 0.514 0.493 0.565 0.501 0.527 0.437 0.466 0.341 0.42 0.405 0.43 0.503 0.486 0.525 0.615 0.614 0.656 0.589 0.425 0.559 0.459 0.548 0.375 0.156 0.074 0.318 0.294 0.417 0.434 0.406 0.347 0.402 0.42 0.475 0.435 0.419 0.393 0.382 0.339 0.27 0.172 0.323 0.49 0.516 0.455 0.512 0.547 0.555 0.489 0.467 0.553 0.524 0.56 0.511 0.485 0.473 0.443 0.426 0.399 0.428 0.425 0.403 0.311 0.386 0.429 0.371 0.27 0.291 0.23 0.221 0.226 0.175 0.221 0.308 0.308 0.226 0.273 0.372 0.303 0.213 0.328 0.281 0.334 0.29 0.395 0.343 0.178 0.257 0.391 0.316 0.278 0.339 0.446 0.332 0.409 0.43 0.461 0.355 0.338 0.461 0.42 0.351 0.312 0.314 0.393 0.295 0.26 0.444 0.391 0.467 0.448 0.282 0.26 0.262 0.204 0.368 0.415 0.379 0.337 0.429 0.34 0.327 0.397 0.362 0.408 0.421 0.278 0.315 0.375 0.272 0.374 0.207 0.253 0.358 0.357 0.246 0.299 0.207 0.331 0.335 0.151 0.325 0.291 0.359 
0.271 0.01 0.039 0.104 0.219 0.22 0.228 0.171 0.197 0.249 0.104 0.206 0.239 0.238 0.267 0.369 0.409 0.253 0.233 0.184 0.249 0.373 0.35 0.388 0.353 0.314 0.316 0.159 0.203 0.127 0.12 0.138 0.153 0.135 0.198 0.281 0.458 0.37 0.416 0.323 0.321 0.25 0.28 0.257 0.25 0.341 0.238 0.202 0.232 0.177 0.238 0.316 0.326 0.351 0.426 0.441 0.469 0.581 0.4 0.538 0.727 1 0.679 0.486 0.636 0.434 0.437 0.373 0.48 0.561 0.551 0.355 0.495 0.343 0.386 0.388 0.29 0.263 0.244 0.172 0.24 0.25 0.283 0.284 0.419 0.491 0.491 0.489 0.377 0.495 0.266 0.416 0.438 0.439 0.485 0.442 0.312 0.398 0.41 0.325 0.329 0.321 0.357 0.347 0.375 0.362 0.297 0.336 0.43 0.45 0.358 0.402 0.426 0.521 0.527 0.538 0.508 0.502 0.498 0.592 0.492 0.429 0.47 0.574 0.508 0.492 0.4 0.508 0.5 0.485 0.534 0.401 0.481 0.486 0.5 0.521 0.478 0.568 0.508 0.54 0.441 0.472 0.346 0.432 0.428 0.441 0.52 0.503 0.548 0.645 0.629 0.692 0.602 0.426 0.546 0.407 0.485 0.31 0.126 0.078 0.322 0.289 0.418 0.422 0.388 0.336 0.416 0.426 0.474 0.452 0.431 0.397 0.368 0.314 0.258 0.159 0.306 0.482 0.509 0.484 0.532 0.546 0.542 0.493 0.459 0.544 0.525 0.547 0.502 0.503 0.478 0.44 0.453 0.407 0.439 0.426 0.404 0.323 0.378 0.433 0.363 0.252 0.279 0.218 0.205 0.219 0.168 0.208 0.292 0.292 0.213 0.253 0.373 0.324 0.224 0.33 0.274 0.321 0.295 0.378 0.339 0.161 0.269 0.403 0.33 0.25 0.314 0.435 0.334 0.402 0.429 0.452 0.368 0.341 0.483 0.419 0.364 0.315 0.302 0.378 0.285 0.25 0.447 0.406 0.472 0.45 0.285 0.259 0.26 0.207 0.395 0.383 0.372 0.341 0.44 0.362 0.348 0.429 0.351 0.405 0.442 0.269 0.286 0.375 0.272 0.373 0.207 0.258 0.358 0.335 0.228 0.314 0.207 0.33 0.338 0.161 0.33 0.283 0.355 
0.181 0.006 0.023 0.073 0.162 0.153 0.153 0.119 0.146 0.166 0.096 0.161 0.167 0.173 0.184 0.246 0.266 0.169 0.16 0.135 0.188 0.25 0.226 0.254 0.245 0.204 0.224 0.117 0.126 0.102 0.074 0.09 0.112 0.096 0.148 0.212 0.319 0.252 0.279 0.212 0.232 0.181 0.192 0.173 0.201 0.239 0.174 0.172 0.181 0.123 0.181 0.232 0.233 0.245 0.299 0.317 0.309 0.389 0.353 0.445 0.461 0.517 1 0.387 0.379 0.244 0.288 0.252 0.323 0.344 0.368 0.239 0.431 0.228 0.286 0.275 0.21 0.178 0.164 0.111 0.171 0.18 0.205 0.201 0.303 0.364 0.361 0.347 0.262 0.34 0.173 0.278 0.277 0.292 0.3 0.285 0.178 0.271 0.259 0.213 0.208 0.207 0.251 0.235 0.238 0.247 0.202 0.229 0.285 0.293 0.233 0.272 0.285 0.341 0.353 0.34 0.339 0.331 0.323 0.375 0.322 0.285 0.307 0.366 0.32 0.312 0.275 0.335 0.329 0.32 0.338 0.272 0.316 0.305 0.32 0.349 0.32 0.366 0.339 0.342 0.283 0.304 0.212 0.27 0.272 0.284 0.337 0.33 0.337 0.402 0.392 0.42 0.385 0.268 0.349 0.301 0.332 0.206 0.086 0.042 0.183 0.186 0.251 0.283 0.253 0.202 0.26 0.266 0.321 0.304 0.282 0.263 0.246 0.203 0.181 0.112 0.195 0.319 0.336 0.289 0.332 0.35 0.348 0.311 0.313 0.35 0.327 0.357 0.337 0.342 0.325 0.3 0.284 0.264 0.276 0.295 0.282 0.222 0.255 0.294 0.243 0.19 0.197 0.166 0.16 0.164 0.135 0.152 0.196 0.196 0.148 0.186 0.244 0.205 0.145 0.209 0.196 0.234 0.204 0.272 0.25 0.119 0.201 0.275 0.211 0.173 0.188 0.293 0.237 0.262 0.294 0.314 0.247 0.216 0.3 0.282 0.231 0.209 0.19 0.239 0.188 0.161 0.286 0.255 0.31 0.27 0.17 0.146 0.172 0.134 0.26 0.268 0.25 0.224 0.279 0.23 0.215 0.273 0.23 0.273 0.28 0.182 0.201 0.238 0.164 0.25 0.15 0.181 0.245 0.234 0.159 0.205 0.143 0.232 0.244 0.106 0.209 0.195 0.218 
0.217 0.006 0.035 0.087 0.19 0.177 0.186 0.135 0.163 0.212 0.111 0.201 0.229 0.213 0.236 0.314 0.348 0.216 0.206 0.179 0.245 0.319 0.287 0.327 0.283 0.272 0.292 0.14 0.183 0.119 0.096 0.108 0.143 0.122 0.18 0.241 0.361 0.329 0.355 0.26 0.295 0.224 0.245 0.223 0.241 0.299 0.224 0.201 0.238 0.167 0.241 0.297 0.279 0.31 0.376 0.379 0.449 0.456 0.364 0.537 0.639 0.553 0.609 1 0.563 0.349 0.357 0.311 0.395 0.468 0.44 0.295 0.371 0.256 0.305 0.305 0.253 0.228 0.208 0.157 0.207 0.226 0.26 0.261 0.33 0.391 0.382 0.401 0.3 0.43 0.213 0.369 0.39 0.371 0.396 0.355 0.249 0.353 0.325 0.283 0.288 0.275 0.324 0.31 0.316 0.324 0.258 0.304 0.363 0.385 0.315 0.333 0.363 0.431 0.448 0.425 0.438 0.41 0.401 0.482 0.429 0.39 0.438 0.509 0.455 0.472 0.492 0.524 0.501 0.442 0.459 0.381 0.409 0.394 0.412 0.44 0.408 0.475 0.443 0.445 0.379 0.401 0.298 0.351 0.338 0.364 0.419 0.41 0.448 0.514 0.503 0.519 0.485 0.338 0.48 0.399 0.534 0.339 0.139 0.068 0.267 0.271 0.356 0.356 0.325 0.273 0.345 0.355 0.408 0.388 0.376 0.337 0.322 0.295 0.22 0.128 0.286 0.423 0.429 0.401 0.441 0.467 0.472 0.413 0.398 0.466 0.425 0.466 0.433 0.407 0.4 0.386 0.371 0.335 0.359 0.372 0.348 0.277 0.314 0.371 0.323 0.247 0.238 0.187 0.176 0.187 0.136 0.174 0.244 0.235 0.19 0.23 0.331 0.288 0.186 0.286 0.237 0.301 0.252 0.323 0.275 0.129 0.232 0.332 0.264 0.202 0.266 0.367 0.295 0.347 0.374 0.403 0.306 0.299 0.388 0.355 0.316 0.284 0.272 0.329 0.231 0.225 0.376 0.332 0.393 0.375 0.228 0.189 0.223 0.173 0.311 0.353 0.285 0.258 0.353 0.276 0.283 0.37 0.331 0.343 0.361 0.236 0.267 0.321 0.241 0.311 0.189 0.235 0.305 0.299 0.205 0.259 0.168 0.274 0.282 0.129 0.278 0.248 0.285 
0.244 0.003 0.035 0.094 0.212 0.214 0.219 0.153 0.196 0.235 0.137 0.221 0.238 0.224 0.286 0.356 0.4 0.233 0.225 0.174 0.231 0.332 0.331 0.381 0.343 0.294 0.298 0.164 0.203 0.135 0.113 0.12 0.149 0.126 0.215 0.292 0.434 0.343 0.378 0.321 0.318 0.225 0.257 0.211 0.236 0.309 0.228 0.201 0.23 0.155 0.226 0.335 0.325 0.342 0.417 0.41 0.475 0.512 0.393 0.493 0.672 0.683 0.549 0.479 1 0.506 0.517 0.431 0.526 0.602 0.553 0.351 0.44 0.283 0.361 0.355 0.294 0.268 0.233 0.167 0.231 0.251 0.287 0.285 0.388 0.46 0.433 0.477 0.373 0.523 0.265 0.443 0.474 0.464 0.491 0.433 0.297 0.412 0.422 0.329 0.332 0.343 0.392 0.363 0.392 0.393 0.31 0.341 0.459 0.473 0.378 0.419 0.445 0.541 0.539 0.544 0.539 0.524 0.502 0.615 0.528 0.48 0.551 0.626 0.536 0.514 0.453 0.568 0.559 0.511 0.537 0.447 0.526 0.497 0.526 0.547 0.506 0.585 0.534 0.561 0.465 0.474 0.353 0.412 0.418 0.43 0.517 0.507 0.545 0.633 0.609 0.641 0.559 0.42 0.552 0.467 0.5 0.338 0.142 0.077 0.331 0.329 0.436 0.455 0.432 0.369 0.435 0.434 0.511 0.469 0.454 0.431 0.392 0.334 0.294 0.17 0.334 0.514 0.531 0.48 0.547 0.572 0.566 0.518 0.499 0.567 0.539 0.591 0.546 0.518 0.506 0.495 0.466 0.427 0.441 0.45 0.442 0.362 0.403 0.466 0.409 0.313 0.307 0.237 0.238 0.235 0.185 0.227 0.302 0.306 0.237 0.3 0.386 0.342 0.238 0.364 0.322 0.371 0.314 0.412 0.354 0.165 0.275 0.419 0.345 0.261 0.339 0.467 0.342 0.397 0.457 0.507 0.383 0.337 0.504 0.462 0.411 0.351 0.332 0.419 0.319 0.282 0.46 0.434 0.508 0.483 0.275 0.28 0.301 0.226 0.401 0.425 0.394 0.36 0.47 0.368 0.346 0.423 0.386 0.426 0.46 0.288 0.29 0.402 0.249 0.391 0.224 0.254 0.357 0.339 0.234 0.287 0.199 0.334 0.346 0.149 0.324 0.303 0.361 
0.12 0.007 0.017 0.051 0.107 0.105 0.111 0.082 0.097 0.121 0.06 0.109 0.134 0.117 0.139 0.194 0.193 0.109 0.101 0.083 0.124 0.181 0.165 0.194 0.154 0.163 0.157 0.075 0.092 0.059 0.056 0.066 0.075 0.063 0.11 0.136 0.22 0.162 0.185 0.159 0.153 0.098 0.122 0.109 0.112 0.155 0.113 0.101 0.119 0.084 0.125 0.162 0.157 0.161 0.192 0.175 0.218 0.251 0.191 0.23 0.302 0.314 0.235 0.242 0.386 1 0.429 0.323 0.332 0.337 0.308 0.225 0.224 0.154 0.18 0.164 0.144 0.122 0.111 0.079 0.109 0.109 0.123 0.138 0.177 0.227 0.228 0.266 0.184 0.268 0.131 0.247 0.243 0.252 0.25 0.214 0.153 0.236 0.214 0.179 0.168 0.179 0.204 0.187 0.213 0.239 0.174 0.205 0.275 0.268 0.211 0.235 0.237 0.294 0.309 0.304 0.305 0.295 0.304 0.358 0.297 0.266 0.376 0.343 0.293 0.292 0.239 0.297 0.276 0.273 0.271 0.219 0.252 0.268 0.269 0.297 0.265 0.31 0.286 0.294 0.25 0.265 0.199 0.241 0.233 0.257 0.3 0.268 0.31 0.333 0.327 0.329 0.283 0.221 0.286 0.226 0.244 0.172 0.08 0.028 0.145 0.156 0.208 0.229 0.221 0.172 0.217 0.221 0.268 0.258 0.244 0.198 0.206 0.184 0.156 0.093 0.178 0.26 0.283 0.256 0.29 0.302 0.31 0.277 0.278 0.304 0.309 0.318 0.293 0.282 0.286 0.248 0.235 0.215 0.245 0.233 0.236 0.188 0.214 0.249 0.218 0.163 0.166 0.136 0.129 0.134 0.105 0.124 0.171 0.179 0.139 0.158 0.207 0.179 0.134 0.19 0.17 0.196 0.171 0.216 0.172 0.086 0.14 0.216 0.182 0.146 0.188 0.242 0.193 0.231 0.263 0.278 0.213 0.201 0.268 0.269 0.217 0.194 0.185 0.22 0.164 0.144 0.245 0.219 0.267 0.246 0.173 0.144 0.158 0.135 0.229 0.236 0.239 0.198 0.239 0.197 0.194 0.227 0.21 0.226 0.256 0.154 0.184 0.221 0.16 0.222 0.142 0.181 0.232 0.244 0.163 0.194 0.124 0.204 0.206 0.093 0.2 0.2 0.183 
0.166 0.006 0.024 0.07 0.147 0.156 0.157 0.124 0.141 0.162 0.083 0.147 0.18 0.185 0.205 0.272 0.301 0.187 0.169 0.137 0.185 0.255 0.243 0.281 0.254 0.238 0.215 0.108 0.14 0.084 0.077 0.078 0.104 0.095 0.15 0.184 0.325 0.251 0.27 0.217 0.225 0.163 0.189 0.155 0.178 0.214 0.141 0.133 0.16 0.107 0.165 0.213 0.216 0.235 0.277 0.277 0.291 0.342 0.263 0.327 0.412 0.421 0.356 0.312 0.419 0.528 1 0.67 0.594 0.559 0.43 0.271 0.311 0.213 0.246 0.244 0.191 0.185 0.166 0.117 0.157 0.165 0.2 0.196 0.274 0.346 0.326 0.371 0.307 0.424 0.217 0.379 0.373 0.367 0.392 0.351 0.248 0.349 0.335 0.277 0.278 0.293 0.329 0.32 0.333 0.356 0.264 0.29 0.405 0.395 0.336 0.361 0.386 0.465 0.491 0.499 0.466 0.456 0.459 0.559 0.44 0.415 0.504 0.471 0.426 0.408 0.332 0.4 0.375 0.393 0.435 0.334 0.388 0.4 0.398 0.446 0.403 0.465 0.44 0.441 0.393 0.424 0.313 0.387 0.376 0.421 0.487 0.454 0.47 0.5 0.479 0.448 0.403 0.316 0.389 0.328 0.329 0.259 0.091 0.046 0.24 0.231 0.335 0.344 0.316 0.288 0.348 0.345 0.42 0.372 0.39 0.333 0.311 0.265 0.247 0.157 0.292 0.406 0.432 0.378 0.45 0.475 0.455 0.412 0.397 0.458 0.453 0.469 0.447 0.43 0.432 0.394 0.389 0.341 0.356 0.373 0.383 0.319 0.354 0.38 0.319 0.244 0.25 0.2 0.199 0.174 0.146 0.184 0.248 0.241 0.192 0.239 0.309 0.275 0.171 0.289 0.246 0.288 0.242 0.322 0.29 0.155 0.237 0.348 0.273 0.221 0.277 0.39 0.277 0.342 0.379 0.401 0.316 0.305 0.397 0.362 0.32 0.275 0.254 0.326 0.259 0.232 0.385 0.36 0.408 0.374 0.243 0.222 0.236 0.192 0.331 0.368 0.337 0.287 0.384 0.294 0.296 0.368 0.332 0.367 0.394 0.23 0.27 0.342 0.269 0.342 0.217 0.288 0.377 0.426 0.267 0.305 0.191 0.295 0.314 0.142 0.299 0.267 0.272 
0.121 0.006 0.02 0.053 0.121 0.127 0.12 0.104 0.109 0.14 0.071 0.121 0.143 0.135 0.173 0.233 0.247 0.143 0.129 0.11 0.137 0.207 0.202 0.224 0.19 0.182 0.178 0.085 0.106 0.075 0.059 0.065 0.08 0.071 0.127 0.18 0.274 0.203 0.226 0.179 0.175 0.128 0.139 0.13 0.13 0.172 0.114 0.111 0.127 0.075 0.119 0.175 0.185 0.2 0.22 0.219 0.241 0.272 0.193 0.26 0.338 0.348 0.282 0.259 0.356 0.384 0.603 1 0.547 0.431 0.349 0.215 0.254 0.186 0.203 0.192 0.165 0.134 0.125 0.087 0.131 0.144 0.157 0.157 0.196 0.278 0.268 0.313 0.228 0.366 0.188 0.304 0.318 0.301 0.321 0.292 0.222 0.304 0.275 0.223 0.245 0.244 0.269 0.257 0.271 0.276 0.219 0.25 0.33 0.339 0.265 0.339 0.336 0.403 0.424 0.437 0.384 0.388 0.419 0.472 0.359 0.333 0.395 0.39 0.35 0.343 0.277 0.354 0.314 0.305 0.348 0.276 0.341 0.34 0.343 0.366 0.335 0.395 0.376 0.377 0.341 0.363 0.265 0.331 0.315 0.366 0.419 0.379 0.383 0.408 0.388 0.361 0.319 0.234 0.321 0.268 0.257 0.193 0.081 0.044 0.212 0.209 0.283 0.294 0.275 0.253 0.302 0.301 0.336 0.329 0.311 0.278 0.273 0.236 0.199 0.109 0.218 0.332 0.342 0.294 0.366 0.375 0.382 0.344 0.342 0.398 0.378 0.397 0.371 0.35 0.365 0.328 0.317 0.286 0.311 0.319 0.308 0.248 0.284 0.315 0.255 0.203 0.203 0.166 0.168 0.163 0.123 0.15 0.209 0.216 0.151 0.201 0.25 0.224 0.151 0.228 0.193 0.242 0.241 0.287 0.252 0.103 0.198 0.293 0.236 0.188 0.22 0.321 0.25 0.315 0.321 0.35 0.266 0.26 0.34 0.302 0.283 0.225 0.219 0.265 0.206 0.186 0.33 0.318 0.345 0.322 0.2 0.17 0.183 0.152 0.267 0.299 0.265 0.248 0.337 0.263 0.247 0.313 0.271 0.304 0.352 0.21 0.237 0.318 0.258 0.321 0.236 0.33 0.383 0.506 0.306 0.314 0.192 0.293 0.276 0.124 0.254 0.212 0.244 
0.197 0.008 0.029 0.078 0.172 0.186 0.191 0.138 0.177 0.208 0.105 0.188 0.229 0.209 0.236 0.337 0.366 0.206 0.19 0.143 0.195 0.305 0.291 0.351 0.294 0.276 0.277 0.137 0.167 0.105 0.096 0.1 0.127 0.133 0.185 0.259 0.433 0.314 0.363 0.283 0.269 0.187 0.218 0.201 0.208 0.255 0.183 0.162 0.189 0.128 0.197 0.27 0.277 0.308 0.332 0.344 0.383 0.447 0.325 0.412 0.524 0.544 0.43 0.386 0.526 0.457 0.662 0.638 1 0.656 0.558 0.348 0.384 0.294 0.321 0.319 0.236 0.219 0.192 0.13 0.2 0.217 0.242 0.246 0.356 0.433 0.411 0.484 0.347 0.586 0.299 0.506 0.541 0.514 0.541 0.473 0.344 0.496 0.476 0.371 0.373 0.389 0.435 0.409 0.461 0.472 0.36 0.429 0.552 0.53 0.411 0.504 0.542 0.629 0.678 0.717 0.626 0.621 0.645 0.778 0.566 0.509 0.538 0.587 0.549 0.492 0.402 0.514 0.485 0.477 0.534 0.426 0.535 0.547 0.552 0.606 0.555 0.623 0.598 0.594 0.527 0.606 0.433 0.547 0.529 0.587 0.681 0.596 0.616 0.647 0.63 0.585 0.521 0.375 0.503 0.408 0.384 0.283 0.135 0.083 0.331 0.324 0.447 0.467 0.438 0.374 0.452 0.47 0.543 0.515 0.471 0.443 0.44 0.378 0.322 0.171 0.346 0.522 0.539 0.461 0.573 0.594 0.607 0.56 0.53 0.625 0.594 0.64 0.601 0.559 0.565 0.539 0.534 0.482 0.49 0.512 0.499 0.407 0.468 0.527 0.443 0.359 0.348 0.258 0.251 0.263 0.206 0.257 0.33 0.351 0.274 0.343 0.442 0.381 0.263 0.388 0.337 0.409 0.348 0.44 0.39 0.206 0.311 0.457 0.363 0.303 0.356 0.506 0.394 0.468 0.495 0.546 0.434 0.403 0.561 0.522 0.443 0.369 0.352 0.444 0.338 0.302 0.522 0.475 0.522 0.497 0.315 0.277 0.316 0.239 0.424 0.465 0.401 0.367 0.502 0.393 0.376 0.469 0.399 0.459 0.509 0.327 0.357 0.44 0.349 0.453 0.29 0.396 0.537 0.586 0.383 0.428 0.267 0.416 0.413 0.195 0.411 0.36 0.355 
0.245 0.011 0.038 0.103 0.221 0.233 0.234 0.166 0.206 0.249 0.133 0.219 0.255 0.249 0.299 0.389 0.425 0.25 0.248 0.195 0.252 0.36 0.333 0.399 0.357 0.328 0.325 0.163 0.198 0.132 0.106 0.114 0.14 0.132 0.214 0.287 0.478 0.38 0.4 0.297 0.333 0.227 0.254 0.219 0.231 0.308 0.24 0.204 0.232 0.152 0.228 0.327 0.325 0.36 0.394 0.403 0.438 0.52 0.361 0.472 0.609 0.637 0.5 0.424 0.601 0.473 0.636 0.534 0.692 1 0.665 0.402 0.459 0.323 0.385 0.36 0.306 0.256 0.225 0.154 0.215 0.223 0.302 0.307 0.398 0.499 0.484 0.566 0.412 0.636 0.339 0.54 0.552 0.523 0.545 0.517 0.368 0.51 0.48 0.372 0.412 0.405 0.452 0.44 0.472 0.491 0.391 0.439 0.566 0.574 0.45 0.542 0.55 0.635 0.674 0.685 0.626 0.624 0.641 0.789 0.615 0.558 0.627 0.697 0.585 0.577 0.465 0.595 0.563 0.548 0.583 0.472 0.543 0.571 0.585 0.632 0.579 0.69 0.625 0.642 0.552 0.602 0.433 0.546 0.535 0.565 0.648 0.62 0.716 0.725 0.704 0.675 0.598 0.457 0.585 0.472 0.476 0.348 0.128 0.086 0.336 0.329 0.468 0.506 0.487 0.404 0.495 0.507 0.57 0.523 0.539 0.477 0.431 0.387 0.348 0.184 0.382 0.566 0.602 0.539 0.605 0.634 0.649 0.565 0.543 0.65 0.599 0.664 0.621 0.586 0.607 0.564 0.555 0.503 0.521 0.53 0.52 0.391 0.481 0.536 0.456 0.344 0.357 0.282 0.267 0.27 0.213 0.275 0.367 0.359 0.29 0.331 0.459 0.384 0.274 0.366 0.319 0.396 0.358 0.459 0.422 0.201 0.344 0.496 0.403 0.322 0.408 0.529 0.393 0.487 0.525 0.577 0.435 0.424 0.549 0.526 0.435 0.375 0.337 0.44 0.327 0.301 0.508 0.459 0.547 0.516 0.319 0.271 0.311 0.243 0.43 0.509 0.441 0.4 0.516 0.44 0.409 0.5 0.467 0.528 0.538 0.352 0.366 0.464 0.36 0.493 0.306 0.355 0.502 0.497 0.365 0.421 0.271 0.434 0.465 0.188 0.42 0.369 0.411 
0.219 0.011 0.045 0.107 0.239 0.236 0.249 0.18 0.229 0.27 0.123 0.213 0.265 0.262 0.295 0.414 0.443 0.261 0.239 0.179 0.247 0.372 0.364 0.426 0.374 0.355 0.34 0.175 0.231 0.15 0.131 0.15 0.168 0.159 0.23 0.324 0.526 0.38 0.417 0.319 0.33 0.236 0.257 0.216 0.252 0.304 0.208 0.198 0.236 0.163 0.21 0.285 0.292 0.345 0.372 0.366 0.361 0.458 0.344 0.398 0.514 0.564 0.453 0.376 0.473 0.391 0.453 0.406 0.507 0.581 1 0.49 0.436 0.367 0.416 0.383 0.296 0.261 0.244 0.16 0.231 0.243 0.291 0.296 0.403 0.524 0.533 0.714 0.405 0.595 0.3 0.458 0.506 0.491 0.52 0.454 0.33 0.464 0.434 0.368 0.356 0.367 0.395 0.379 0.404 0.428 0.331 0.372 0.484 0.482 0.378 0.429 0.461 0.527 0.546 0.537 0.537 0.512 0.5 0.58 0.495 0.44 0.449 0.517 0.474 0.454 0.379 0.479 0.454 0.469 0.525 0.394 0.493 0.507 0.53 0.568 0.537 0.623 0.566 0.606 0.476 0.519 0.382 0.462 0.433 0.45 0.544 0.567 0.592 0.691 0.641 0.552 0.495 0.366 0.492 0.393 0.378 0.28 0.132 0.076 0.3 0.288 0.407 0.45 0.405 0.339 0.431 0.402 0.486 0.468 0.434 0.375 0.372 0.345 0.279 0.149 0.307 0.471 0.507 0.402 0.526 0.545 0.543 0.487 0.472 0.568 0.527 0.581 0.554 0.514 0.505 0.476 0.456 0.416 0.462 0.453 0.438 0.367 0.407 0.452 0.397 0.293 0.309 0.243 0.219 0.232 0.173 0.206 0.311 0.303 0.241 0.285 0.367 0.327 0.231 0.342 0.284 0.356 0.328 0.409 0.362 0.184 0.296 0.414 0.34 0.264 0.343 0.474 0.355 0.41 0.457 0.481 0.387 0.346 0.492 0.44 0.389 0.321 0.302 0.393 0.293 0.269 0.45 0.407 0.47 0.443 0.257 0.244 0.267 0.211 0.371 0.388 0.365 0.328 0.445 0.334 0.31 0.418 0.385 0.436 0.444 0.286 0.32 0.388 0.273 0.372 0.223 0.292 0.399 0.378 0.267 0.326 0.229 0.35 0.371 0.179 0.369 0.317 0.412 
0.221 0.005 0.033 0.111 0.231 0.24 0.245 0.191 0.232 0.266 0.132 0.22 0.226 0.219 0.255 0.349 0.378 0.232 0.209 0.174 0.228 0.312 0.319 0.342 0.32 0.292 0.321 0.161 0.213 0.143 0.123 0.138 0.156 0.156 0.218 0.311 0.473 0.353 0.354 0.261 0.279 0.191 0.233 0.202 0.216 0.281 0.203 0.186 0.214 0.132 0.194 0.276 0.274 0.273 0.327 0.29 0.313 0.393 0.311 0.331 0.408 0.43 0.364 0.278 0.364 0.343 0.328 0.265 0.377 0.414 0.646 1 0.483 0.434 0.412 0.366 0.282 0.243 0.209 0.137 0.199 0.218 0.264 0.267 0.371 0.507 0.505 0.713 0.368 0.447 0.241 0.343 0.37 0.349 0.344 0.317 0.21 0.297 0.303 0.235 0.227 0.242 0.264 0.253 0.285 0.311 0.245 0.27 0.358 0.347 0.265 0.309 0.331 0.392 0.411 0.41 0.381 0.369 0.362 0.433 0.359 0.326 0.336 0.379 0.375 0.342 0.278 0.37 0.338 0.346 0.386 0.321 0.367 0.361 0.377 0.403 0.382 0.45 0.412 0.452 0.362 0.382 0.271 0.339 0.328 0.333 0.415 0.407 0.422 0.505 0.478 0.415 0.394 0.303 0.388 0.314 0.319 0.233 0.105 0.059 0.235 0.222 0.324 0.332 0.286 0.24 0.295 0.313 0.381 0.363 0.343 0.304 0.285 0.248 0.214 0.125 0.238 0.383 0.388 0.344 0.392 0.407 0.421 0.363 0.375 0.409 0.387 0.428 0.388 0.366 0.374 0.346 0.328 0.316 0.329 0.334 0.313 0.249 0.291 0.342 0.292 0.207 0.226 0.175 0.159 0.166 0.124 0.165 0.214 0.224 0.177 0.22 0.281 0.25 0.165 0.269 0.219 0.269 0.229 0.318 0.277 0.137 0.208 0.297 0.241 0.18 0.228 0.329 0.269 0.296 0.33 0.362 0.302 0.27 0.361 0.327 0.306 0.262 0.238 0.28 0.214 0.19 0.33 0.3 0.359 0.334 0.202 0.174 0.197 0.148 0.268 0.297 0.285 0.248 0.328 0.277 0.239 0.304 0.266 0.3 0.317 0.209 0.233 0.286 0.199 0.297 0.171 0.215 0.271 0.271 0.196 0.224 0.14 0.239 0.251 0.106 0.254 0.246 0.318 
0.237 0.004 0.04 0.106 0.263 0.254 0.254 0.185 0.232 0.294 0.157 0.234 0.249 0.247 0.27 0.373 0.416 0.238 0.23 0.184 0.253 0.362 0.351 0.405 0.366 0.319 0.337 0.196 0.242 0.159 0.124 0.142 0.155 0.144 0.24 0.323 0.493 0.407 0.41 0.338 0.328 0.236 0.279 0.25 0.247 0.301 0.223 0.211 0.239 0.159 0.227 0.299 0.31 0.32 0.389 0.367 0.376 0.484 0.433 0.458 0.528 0.567 0.599 0.37 0.451 0.33 0.355 0.291 0.403 0.44 0.503 0.452 1 0.435 0.479 0.436 0.33 0.278 0.255 0.178 0.235 0.253 0.29 0.323 0.491 0.621 0.574 0.525 0.35 0.442 0.209 0.356 0.377 0.355 0.368 0.328 0.247 0.33 0.332 0.285 0.277 0.27 0.287 0.283 0.324 0.309 0.242 0.285 0.362 0.37 0.279 0.325 0.336 0.419 0.429 0.422 0.409 0.399 0.396 0.465 0.386 0.351 0.366 0.443 0.401 0.377 0.314 0.413 0.413 0.403 0.418 0.335 0.405 0.397 0.406 0.429 0.414 0.48 0.42 0.456 0.37 0.406 0.289 0.366 0.346 0.358 0.418 0.406 0.454 0.54 0.518 0.493 0.48 0.346 0.452 0.357 0.39 0.259 0.121 0.063 0.263 0.236 0.323 0.344 0.313 0.261 0.332 0.313 0.371 0.351 0.325 0.306 0.282 0.236 0.211 0.129 0.242 0.366 0.392 0.345 0.388 0.419 0.434 0.363 0.371 0.449 0.423 0.443 0.429 0.415 0.401 0.374 0.368 0.334 0.35 0.359 0.342 0.272 0.304 0.345 0.302 0.248 0.255 0.182 0.169 0.173 0.138 0.167 0.239 0.236 0.185 0.241 0.295 0.245 0.186 0.273 0.241 0.273 0.247 0.299 0.256 0.128 0.207 0.311 0.259 0.207 0.257 0.35 0.28 0.317 0.35 0.385 0.3 0.295 0.375 0.339 0.291 0.262 0.26 0.298 0.232 0.203 0.343 0.332 0.372 0.347 0.225 0.207 0.215 0.184 0.306 0.301 0.282 0.25 0.337 0.258 0.269 0.347 0.299 0.326 0.333 0.22 0.226 0.301 0.228 0.298 0.176 0.229 0.303 0.292 0.2 0.265 0.178 0.261 0.262 0.144 0.27 0.238 0.344 
0.191 0.011 0.052 0.113 0.29 0.272 0.257 0.197 0.27 0.301 0.151 0.221 0.256 0.242 0.256 0.329 0.35 0.205 0.191 0.145 0.193 0.303 0.303 0.344 0.313 0.295 0.361 0.186 0.26 0.175 0.141 0.153 0.188 0.184 0.251 0.388 0.453 0.402 0.358 0.303 0.274 0.2 0.235 0.193 0.194 0.249 0.195 0.157 0.182 0.123 0.168 0.243 0.217 0.231 0.283 0.276 0.27 0.338 0.297 0.317 0.359 0.394 0.363 0.254 0.312 0.249 0.283 0.251 0.316 0.351 0.448 0.389 0.499 1 0.566 0.427 0.322 0.253 0.237 0.167 0.216 0.243 0.26 0.325 0.367 0.623 0.458 0.533 0.325 0.363 0.171 0.298 0.294 0.281 0.31 0.276 0.195 0.275 0.269 0.227 0.224 0.219 0.242 0.228 0.257 0.258 0.192 0.226 0.295 0.297 0.229 0.257 0.272 0.326 0.345 0.332 0.32 0.314 0.293 0.345 0.302 0.269 0.298 0.33 0.305 0.282 0.257 0.321 0.299 0.281 0.314 0.258 0.315 0.309 0.333 0.358 0.349 0.394 0.351 0.372 0.296 0.321 0.238 0.292 0.279 0.292 0.349 0.341 0.354 0.423 0.412 0.36 0.356 0.276 0.322 0.239 0.26 0.176 0.069 0.05 0.188 0.178 0.254 0.268 0.239 0.211 0.274 0.252 0.305 0.29 0.284 0.242 0.218 0.202 0.17 0.098 0.181 0.3 0.31 0.273 0.336 0.335 0.335 0.311 0.291 0.343 0.324 0.339 0.342 0.323 0.311 0.297 0.282 0.275 0.284 0.27 0.264 0.208 0.247 0.282 0.239 0.174 0.179 0.144 0.138 0.136 0.108 0.127 0.179 0.183 0.138 0.162 0.23 0.198 0.121 0.198 0.181 0.209 0.191 0.243 0.227 0.11 0.17 0.261 0.206 0.173 0.209 0.28 0.212 0.244 0.271 0.316 0.244 0.221 0.293 0.27 0.238 0.197 0.194 0.254 0.198 0.169 0.287 0.26 0.294 0.295 0.199 0.179 0.183 0.138 0.244 0.25 0.234 0.209 0.261 0.217 0.214 0.251 0.232 0.259 0.283 0.163 0.193 0.236 0.179 0.237 0.147 0.179 0.244 0.239 0.158 0.209 0.131 0.201 0.214 0.105 0.223 0.189 0.266 
0.282 0.014 0.069 0.198 0.46 0.388 0.387 0.303 0.387 0.458 0.2 0.301 0.268 0.244 0.279 0.353 0.38 0.241 0.252 0.204 0.255 0.374 0.361 0.365 0.367 0.323 0.434 0.24 0.349 0.21 0.194 0.21 0.243 0.217 0.266 0.408 0.474 0.479 0.414 0.367 0.353 0.271 0.315 0.252 0.256 0.321 0.239 0.21 0.242 0.167 0.241 0.315 0.286 0.295 0.355 0.341 0.304 0.4 0.335 0.337 0.388 0.402 0.363 0.27 0.332 0.256 0.284 0.242 0.327 0.362 0.423 0.33 0.481 0.538 1 0.699 0.489 0.366 0.306 0.219 0.293 0.302 0.372 0.412 0.477 0.846 0.508 0.474 0.342 0.373 0.198 0.304 0.313 0.3 0.313 0.284 0.206 0.288 0.296 0.233 0.235 0.219 0.24 0.233 0.257 0.261 0.196 0.216 0.294 0.293 0.22 0.274 0.284 0.338 0.348 0.349 0.337 0.329 0.322 0.378 0.324 0.282 0.307 0.35 0.325 0.315 0.26 0.329 0.318 0.302 0.338 0.261 0.312 0.315 0.317 0.342 0.327 0.366 0.346 0.382 0.322 0.322 0.229 0.294 0.285 0.305 0.349 0.336 0.358 0.409 0.404 0.381 0.384 0.262 0.325 0.265 0.293 0.192 0.082 0.06 0.201 0.198 0.271 0.278 0.245 0.194 0.253 0.256 0.309 0.303 0.28 0.252 0.233 0.216 0.183 0.096 0.22 0.312 0.318 0.283 0.319 0.354 0.354 0.301 0.303 0.362 0.331 0.36 0.341 0.317 0.316 0.301 0.292 0.26 0.274 0.283 0.28 0.221 0.245 0.282 0.237 0.184 0.199 0.155 0.149 0.141 0.112 0.144 0.188 0.19 0.151 0.177 0.251 0.227 0.144 0.216 0.178 0.213 0.197 0.261 0.219 0.105 0.163 0.262 0.229 0.181 0.218 0.291 0.229 0.269 0.297 0.31 0.251 0.217 0.308 0.285 0.244 0.212 0.194 0.255 0.192 0.166 0.287 0.268 0.313 0.285 0.166 0.162 0.171 0.144 0.255 0.262 0.243 0.222 0.292 0.215 0.224 0.266 0.243 0.27 0.281 0.181 0.2 0.233 0.176 0.24 0.144 0.183 0.247 0.246 0.173 0.215 0.126 0.223 0.212 0.1 0.22 0.199 0.298 
0.25 0.011 0.046 0.126 0.272 0.257 0.258 0.186 0.234 0.256 0.125 0.192 0.165 0.155 0.179 0.25 0.267 0.153 0.175 0.153 0.202 0.27 0.241 0.249 0.24 0.213 0.259 0.142 0.189 0.132 0.107 0.125 0.143 0.114 0.146 0.239 0.313 0.303 0.29 0.229 0.273 0.205 0.258 0.217 0.191 0.255 0.202 0.18 0.191 0.128 0.168 0.23 0.205 0.211 0.281 0.259 0.215 0.302 0.275 0.25 0.258 0.274 0.252 0.197 0.221 0.155 0.187 0.156 0.216 0.224 0.276 0.213 0.31 0.295 0.479 1 0.407 0.282 0.241 0.166 0.228 0.232 0.267 0.32 0.351 0.466 0.33 0.292 0.219 0.252 0.136 0.193 0.197 0.188 0.188 0.166 0.112 0.18 0.166 0.137 0.137 0.142 0.148 0.14 0.158 0.172 0.13 0.145 0.196 0.189 0.162 0.184 0.19 0.207 0.228 0.229 0.217 0.192 0.198 0.224 0.203 0.176 0.188 0.227 0.214 0.198 0.178 0.224 0.219 0.205 0.22 0.178 0.195 0.193 0.221 0.216 0.224 0.25 0.217 0.237 0.188 0.197 0.16 0.186 0.179 0.188 0.215 0.211 0.223 0.28 0.274 0.261 0.271 0.206 0.251 0.191 0.203 0.147 0.063 0.038 0.139 0.131 0.174 0.184 0.165 0.138 0.175 0.182 0.207 0.207 0.199 0.173 0.162 0.139 0.133 0.076 0.141 0.213 0.224 0.2 0.231 0.231 0.226 0.201 0.204 0.23 0.22 0.231 0.222 0.21 0.21 0.182 0.177 0.179 0.177 0.173 0.167 0.135 0.166 0.177 0.149 0.112 0.127 0.1 0.095 0.098 0.062 0.087 0.125 0.119 0.089 0.104 0.149 0.141 0.083 0.137 0.113 0.138 0.128 0.16 0.132 0.059 0.112 0.159 0.137 0.115 0.15 0.187 0.147 0.176 0.196 0.204 0.166 0.156 0.196 0.173 0.158 0.15 0.136 0.155 0.116 0.105 0.189 0.173 0.191 0.186 0.107 0.101 0.113 0.073 0.163 0.162 0.156 0.136 0.179 0.138 0.131 0.171 0.16 0.168 0.19 0.125 0.134 0.159 0.11 0.154 0.099 0.127 0.161 0.148 0.102 0.135 0.081 0.138 0.147 0.068 0.141 0.131 0.215 
0.308 0.018 0.065 0.197 0.414 0.45 0.483 0.327 0.363 0.413 0.203 0.282 0.249 0.218 0.239 0.304 0.337 0.221 0.228 0.19 0.267 0.378 0.335 0.347 0.338 0.277 0.371 0.205 0.308 0.212 0.166 0.166 0.194 0.164 0.224 0.298 0.359 0.391 0.369 0.364 0.387 0.292 0.394 0.305 0.279 0.34 0.292 0.246 0.246 0.155 0.228 0.308 0.261 0.269 0.339 0.291 0.238 0.345 0.281 0.267 0.316 0.333 0.295 0.211 0.283 0.202 0.217 0.201 0.257 0.28 0.318 0.242 0.331 0.281 0.494 0.601 1 0.555 0.425 0.29 0.386 0.391 0.464 0.594 0.41 0.498 0.365 0.339 0.262 0.288 0.148 0.228 0.232 0.229 0.248 0.224 0.164 0.215 0.205 0.168 0.172 0.184 0.192 0.187 0.21 0.207 0.166 0.182 0.233 0.244 0.185 0.199 0.219 0.262 0.285 0.282 0.254 0.251 0.243 0.296 0.248 0.219 0.227 0.275 0.257 0.232 0.184 0.258 0.244 0.261 0.27 0.228 0.251 0.244 0.262 0.272 0.258 0.32 0.277 0.3 0.241 0.24 0.181 0.219 0.203 0.227 0.275 0.249 0.282 0.358 0.342 0.313 0.321 0.231 0.274 0.238 0.239 0.172 0.081 0.046 0.185 0.16 0.221 0.232 0.211 0.17 0.224 0.223 0.259 0.245 0.235 0.214 0.214 0.189 0.163 0.08 0.16 0.26 0.265 0.229 0.272 0.279 0.287 0.25 0.258 0.291 0.276 0.293 0.292 0.266 0.252 0.237 0.232 0.226 0.232 0.229 0.215 0.189 0.204 0.234 0.198 0.148 0.156 0.123 0.11 0.116 0.086 0.11 0.161 0.166 0.104 0.146 0.208 0.176 0.122 0.195 0.155 0.188 0.161 0.214 0.188 0.084 0.159 0.217 0.168 0.126 0.153 0.23 0.182 0.207 0.232 0.25 0.202 0.188 0.255 0.226 0.191 0.169 0.153 0.191 0.146 0.126 0.226 0.209 0.241 0.234 0.133 0.11 0.123 0.112 0.193 0.196 0.185 0.149 0.217 0.176 0.167 0.217 0.191 0.217 0.228 0.143 0.149 0.192 0.142 0.192 0.115 0.13 0.186 0.181 0.124 0.154 0.107 0.167 0.174 0.096 0.191 0.166 0.232 
0.327 0.008 0.034 0.093 0.234 0.258 0.264 0.199 0.217 0.238 0.097 0.187 0.191 0.179 0.214 0.252 0.282 0.2 0.201 0.186 0.289 0.338 0.301 0.282 0.274 0.234 0.259 0.127 0.178 0.114 0.092 0.109 0.117 0.108 0.146 0.199 0.277 0.29 0.313 0.324 0.392 0.343 0.527 0.356 0.309 0.378 0.318 0.27 0.269 0.173 0.246 0.313 0.25 0.22 0.321 0.265 0.195 0.28 0.25 0.234 0.251 0.254 0.231 0.174 0.205 0.143 0.156 0.145 0.199 0.212 0.245 0.183 0.267 0.212 0.339 0.398 0.487 1 0.591 0.397 0.47 0.457 0.511 0.471 0.327 0.373 0.264 0.255 0.213 0.228 0.117 0.162 0.171 0.175 0.195 0.154 0.112 0.171 0.161 0.14 0.124 0.125 0.139 0.127 0.143 0.14 0.117 0.129 0.172 0.168 0.13 0.164 0.17 0.187 0.195 0.204 0.189 0.174 0.194 0.223 0.182 0.15 0.172 0.211 0.197 0.178 0.141 0.195 0.194 0.201 0.201 0.172 0.195 0.185 0.198 0.211 0.198 0.222 0.191 0.224 0.182 0.185 0.143 0.166 0.169 0.173 0.203 0.197 0.207 0.252 0.249 0.24 0.273 0.2 0.227 0.19 0.179 0.112 0.047 0.035 0.131 0.119 0.17 0.163 0.153 0.136 0.159 0.162 0.207 0.19 0.178 0.171 0.137 0.132 0.115 0.075 0.137 0.212 0.213 0.174 0.219 0.222 0.215 0.2 0.2 0.213 0.199 0.214 0.211 0.198 0.196 0.175 0.179 0.148 0.165 0.164 0.156 0.131 0.165 0.176 0.151 0.111 0.12 0.095 0.096 0.091 0.075 0.092 0.12 0.115 0.086 0.106 0.134 0.123 0.09 0.133 0.106 0.141 0.123 0.157 0.131 0.058 0.1 0.144 0.119 0.086 0.105 0.167 0.135 0.161 0.17 0.188 0.146 0.143 0.178 0.171 0.156 0.138 0.117 0.154 0.117 0.104 0.183 0.156 0.191 0.168 0.119 0.103 0.119 0.084 0.154 0.165 0.143 0.129 0.161 0.129 0.123 0.145 0.128 0.154 0.161 0.097 0.108 0.146 0.091 0.127 0.081 0.106 0.139 0.147 0.09 0.12 0.078 0.124 0.135 0.065 0.129 0.119 0.185 
0.246 0.001 0.018 0.075 0.168 0.18 0.182 0.136 0.166 0.178 0.092 0.14 0.131 0.127 0.151 0.19 0.204 0.133 0.146 0.145 0.198 0.243 0.221 0.201 0.183 0.155 0.188 0.092 0.123 0.085 0.073 0.074 0.098 0.071 0.112 0.155 0.209 0.235 0.237 0.268 0.29 0.284 0.39 0.282 0.242 0.279 0.238 0.193 0.203 0.125 0.164 0.234 0.194 0.18 0.247 0.204 0.167 0.225 0.18 0.172 0.2 0.211 0.174 0.123 0.159 0.12 0.135 0.117 0.147 0.165 0.186 0.141 0.194 0.165 0.237 0.262 0.312 0.454 1 0.549 0.521 0.441 0.357 0.352 0.256 0.273 0.206 0.192 0.153 0.177 0.093 0.142 0.15 0.138 0.142 0.138 0.1 0.145 0.147 0.11 0.112 0.125 0.144 0.137 0.143 0.142 0.118 0.116 0.161 0.16 0.124 0.143 0.135 0.171 0.179 0.17 0.162 0.155 0.154 0.179 0.149 0.133 0.142 0.162 0.153 0.14 0.109 0.159 0.142 0.142 0.176 0.133 0.153 0.158 0.154 0.167 0.154 0.184 0.168 0.17 0.151 0.15 0.117 0.139 0.138 0.144 0.163 0.151 0.155 0.193 0.189 0.196 0.208 0.155 0.184 0.131 0.139 0.096 0.032 0.029 0.095 0.086 0.124 0.139 0.128 0.111 0.135 0.133 0.147 0.143 0.135 0.127 0.116 0.102 0.091 0.052 0.107 0.154 0.153 0.138 0.156 0.166 0.168 0.152 0.151 0.169 0.166 0.182 0.168 0.16 0.156 0.147 0.148 0.136 0.136 0.142 0.143 0.104 0.128 0.138 0.124 0.078 0.096 0.069 0.076 0.073 0.063 0.072 0.1 0.096 0.075 0.088 0.124 0.104 0.071 0.104 0.085 0.109 0.085 0.119 0.112 0.048 0.083 0.121 0.109 0.093 0.11 0.151 0.105 0.132 0.154 0.164 0.12 0.119 0.16 0.15 0.119 0.105 0.088 0.122 0.081 0.073 0.142 0.133 0.147 0.139 0.077 0.071 0.084 0.057 0.116 0.126 0.118 0.095 0.137 0.107 0.107 0.129 0.117 0.138 0.14 0.085 0.095 0.129 0.084 0.121 0.072 0.082 0.103 0.103 0.069 0.087 0.06 0.098 0.11 0.053 0.121 0.109 0.143 
0.18 0.001 0.014 0.057 0.121 0.126 0.128 0.098 0.112 0.125 0.057 0.115 0.123 0.106 0.133 0.156 0.177 0.116 0.135 0.128 0.18 0.213 0.182 0.169 0.17 0.144 0.147 0.066 0.086 0.061 0.049 0.058 0.057 0.058 0.08 0.105 0.161 0.17 0.186 0.22 0.24 0.239 0.317 0.224 0.193 0.234 0.19 0.166 0.182 0.108 0.156 0.18 0.151 0.143 0.197 0.165 0.121 0.183 0.146 0.146 0.144 0.151 0.141 0.096 0.117 0.093 0.102 0.096 0.118 0.129 0.153 0.118 0.141 0.111 0.177 0.198 0.227 0.315 0.543 1 0.552 0.343 0.277 0.241 0.186 0.206 0.163 0.154 0.138 0.132 0.068 0.114 0.106 0.115 0.12 0.106 0.074 0.107 0.094 0.073 0.08 0.072 0.086 0.085 0.094 0.104 0.074 0.089 0.101 0.106 0.081 0.09 0.099 0.13 0.124 0.114 0.12 0.124 0.116 0.13 0.121 0.113 0.107 0.133 0.119 0.116 0.093 0.115 0.117 0.115 0.133 0.106 0.113 0.115 0.116 0.126 0.123 0.144 0.131 0.144 0.111 0.113 0.088 0.102 0.092 0.103 0.123 0.113 0.132 0.157 0.158 0.143 0.163 0.112 0.125 0.104 0.116 0.069 0.028 0.018 0.083 0.078 0.099 0.089 0.088 0.067 0.092 0.097 0.109 0.107 0.107 0.091 0.095 0.081 0.066 0.038 0.076 0.124 0.115 0.102 0.115 0.124 0.134 0.111 0.115 0.135 0.131 0.136 0.124 0.116 0.121 0.118 0.107 0.089 0.098 0.094 0.094 0.074 0.084 0.098 0.084 0.055 0.066 0.046 0.051 0.054 0.038 0.046 0.066 0.067 0.048 0.065 0.089 0.087 0.049 0.075 0.068 0.088 0.083 0.097 0.085 0.046 0.067 0.096 0.08 0.062 0.084 0.105 0.077 0.102 0.102 0.112 0.085 0.084 0.111 0.101 0.086 0.081 0.082 0.096 0.081 0.078 0.11 0.099 0.112 0.104 0.069 0.069 0.076 0.056 0.097 0.099 0.085 0.068 0.102 0.088 0.081 0.107 0.084 0.099 0.11 0.073 0.079 0.099 0.06 0.099 0.058 0.068 0.091 0.093 0.062 0.072 0.042 0.077 0.079 0.037 0.078 0.073 0.117 
0.189 0.005 0.018 0.066 0.141 0.162 0.17 0.127 0.128 0.15 0.071 0.127 0.131 0.126 0.153 0.185 0.219 0.131 0.131 0.133 0.185 0.232 0.205 0.209 0.192 0.162 0.161 0.081 0.113 0.079 0.068 0.076 0.074 0.073 0.098 0.128 0.187 0.204 0.205 0.284 0.268 0.286 0.347 0.252 0.218 0.249 0.196 0.185 0.191 0.113 0.155 0.197 0.157 0.163 0.211 0.17 0.138 0.206 0.149 0.141 0.16 0.173 0.145 0.121 0.138 0.11 0.113 0.103 0.138 0.145 0.177 0.125 0.17 0.127 0.189 0.211 0.269 0.334 0.486 0.503 1 0.497 0.313 0.319 0.215 0.226 0.194 0.172 0.148 0.178 0.082 0.128 0.14 0.12 0.132 0.118 0.085 0.121 0.125 0.092 0.099 0.096 0.106 0.106 0.117 0.127 0.087 0.108 0.138 0.137 0.096 0.124 0.129 0.147 0.156 0.149 0.147 0.147 0.136 0.16 0.139 0.122 0.132 0.157 0.134 0.13 0.117 0.137 0.142 0.135 0.138 0.121 0.137 0.137 0.141 0.153 0.144 0.162 0.15 0.165 0.126 0.155 0.123 0.134 0.126 0.139 0.148 0.145 0.151 0.18 0.175 0.161 0.186 0.143 0.155 0.125 0.135 0.085 0.036 0.017 0.097 0.085 0.12 0.124 0.12 0.094 0.117 0.125 0.138 0.123 0.116 0.107 0.108 0.091 0.085 0.045 0.086 0.146 0.149 0.117 0.145 0.151 0.152 0.132 0.133 0.15 0.146 0.163 0.15 0.142 0.133 0.133 0.133 0.122 0.12 0.123 0.114 0.095 0.115 0.131 0.116 0.078 0.082 0.065 0.065 0.075 0.053 0.063 0.088 0.088 0.073 0.087 0.104 0.097 0.072 0.101 0.091 0.101 0.092 0.109 0.101 0.045 0.081 0.111 0.093 0.071 0.083 0.125 0.093 0.108 0.12 0.137 0.107 0.093 0.131 0.134 0.106 0.088 0.077 0.104 0.07 0.064 0.117 0.101 0.112 0.115 0.075 0.062 0.068 0.054 0.099 0.109 0.106 0.084 0.119 0.097 0.092 0.118 0.099 0.113 0.129 0.078 0.088 0.113 0.092 0.116 0.074 0.081 0.103 0.095 0.075 0.096 0.065 0.102 0.105 0.066 0.103 0.09 0.136 
0.314 0.006 0.029 0.113 0.231 0.242 0.255 0.192 0.228 0.258 0.121 0.236 0.233 0.203 0.244 0.3 0.335 0.223 0.244 0.223 0.307 0.412 0.372 0.329 0.32 0.257 0.276 0.152 0.188 0.116 0.093 0.121 0.136 0.125 0.175 0.222 0.319 0.349 0.354 0.457 0.476 0.456 0.489 0.381 0.339 0.396 0.335 0.293 0.297 0.197 0.266 0.332 0.289 0.284 0.352 0.292 0.243 0.325 0.274 0.246 0.273 0.29 0.256 0.198 0.231 0.184 0.195 0.184 0.231 0.245 0.274 0.202 0.275 0.221 0.345 0.375 0.406 0.479 0.605 0.482 0.791 1 0.515 0.483 0.376 0.387 0.316 0.291 0.262 0.261 0.139 0.187 0.213 0.209 0.201 0.198 0.152 0.202 0.188 0.154 0.148 0.142 0.181 0.176 0.172 0.177 0.133 0.152 0.205 0.2 0.171 0.182 0.193 0.219 0.232 0.243 0.236 0.208 0.22 0.268 0.23 0.194 0.21 0.252 0.223 0.212 0.179 0.223 0.216 0.21 0.233 0.179 0.223 0.209 0.226 0.239 0.228 0.265 0.233 0.256 0.207 0.21 0.161 0.194 0.184 0.199 0.239 0.231 0.245 0.288 0.281 0.269 0.311 0.239 0.248 0.213 0.219 0.146 0.066 0.042 0.142 0.136 0.187 0.201 0.181 0.157 0.184 0.185 0.215 0.201 0.19 0.156 0.157 0.14 0.129 0.078 0.133 0.219 0.233 0.197 0.236 0.244 0.243 0.201 0.214 0.246 0.229 0.245 0.238 0.221 0.224 0.221 0.203 0.183 0.198 0.201 0.192 0.151 0.189 0.204 0.176 0.132 0.139 0.106 0.109 0.107 0.092 0.105 0.137 0.144 0.099 0.127 0.161 0.148 0.109 0.152 0.124 0.147 0.135 0.186 0.164 0.074 0.129 0.186 0.138 0.114 0.145 0.199 0.159 0.171 0.201 0.22 0.166 0.165 0.209 0.197 0.169 0.146 0.148 0.176 0.135 0.121 0.201 0.178 0.203 0.19 0.119 0.109 0.123 0.09 0.159 0.171 0.155 0.142 0.183 0.157 0.15 0.178 0.159 0.179 0.193 0.119 0.122 0.171 0.133 0.169 0.111 0.121 0.168 0.16 0.104 0.138 0.104 0.166 0.164 0.071 0.146 0.137 0.215 
0.405 0.011 0.041 0.118 0.259 0.271 0.283 0.199 0.235 0.273 0.135 0.234 0.236 0.214 0.24 0.307 0.337 0.234 0.259 0.241 0.329 0.419 0.35 0.327 0.314 0.277 0.309 0.146 0.216 0.132 0.108 0.126 0.132 0.125 0.212 0.271 0.359 0.38 0.41 0.398 0.523 0.387 0.53 0.394 0.341 0.448 0.359 0.318 0.32 0.224 0.274 0.371 0.298 0.284 0.404 0.343 0.283 0.365 0.315 0.3 0.327 0.341 0.301 0.208 0.268 0.195 0.217 0.202 0.268 0.27 0.325 0.234 0.312 0.268 0.392 0.416 0.45 0.537 0.475 0.323 0.464 0.509 1 0.508 0.424 0.458 0.357 0.329 0.264 0.29 0.156 0.254 0.268 0.242 0.253 0.218 0.185 0.239 0.221 0.185 0.195 0.183 0.207 0.205 0.203 0.212 0.154 0.177 0.242 0.248 0.195 0.209 0.232 0.272 0.284 0.275 0.273 0.264 0.253 0.297 0.257 0.205 0.238 0.273 0.251 0.235 0.191 0.244 0.242 0.248 0.28 0.225 0.265 0.255 0.266 0.277 0.264 0.308 0.263 0.3 0.254 0.265 0.2 0.242 0.233 0.242 0.28 0.265 0.279 0.335 0.319 0.312 0.346 0.246 0.288 0.238 0.248 0.16 0.062 0.043 0.159 0.15 0.216 0.235 0.199 0.176 0.203 0.207 0.244 0.227 0.218 0.199 0.197 0.159 0.144 0.091 0.169 0.251 0.246 0.21 0.266 0.273 0.28 0.242 0.231 0.276 0.265 0.288 0.264 0.256 0.255 0.253 0.235 0.227 0.229 0.238 0.226 0.172 0.207 0.246 0.195 0.127 0.142 0.117 0.116 0.114 0.085 0.107 0.163 0.144 0.106 0.131 0.184 0.16 0.111 0.172 0.149 0.193 0.176 0.214 0.176 0.092 0.149 0.211 0.174 0.134 0.183 0.242 0.18 0.199 0.221 0.242 0.198 0.18 0.246 0.219 0.19 0.17 0.155 0.193 0.15 0.136 0.226 0.19 0.226 0.215 0.117 0.12 0.132 0.105 0.174 0.193 0.174 0.147 0.212 0.177 0.155 0.208 0.181 0.203 0.219 0.147 0.155 0.196 0.14 0.208 0.13 0.152 0.185 0.192 0.144 0.168 0.099 0.193 0.194 0.088 0.194 0.161 0.237 
0.34 0.012 0.049 0.142 0.299 0.353 0.37 0.262 0.289 0.35 0.169 0.309 0.291 0.241 0.281 0.351 0.395 0.281 0.279 0.241 0.317 0.427 0.373 0.382 0.384 0.303 0.36 0.181 0.251 0.166 0.127 0.153 0.173 0.163 0.215 0.291 0.416 0.473 0.455 0.491 0.45 0.348 0.456 0.349 0.327 0.409 0.318 0.276 0.293 0.207 0.271 0.36 0.322 0.296 0.401 0.339 0.276 0.423 0.321 0.334 0.366 0.358 0.328 0.245 0.312 0.246 0.254 0.216 0.288 0.319 0.365 0.259 0.366 0.296 0.452 0.503 0.621 0.538 0.52 0.35 0.471 0.496 0.556 1 0.483 0.533 0.405 0.387 0.31 0.346 0.174 0.28 0.289 0.268 0.275 0.254 0.186 0.265 0.243 0.209 0.202 0.211 0.24 0.233 0.247 0.243 0.174 0.194 0.273 0.28 0.212 0.248 0.271 0.321 0.32 0.31 0.313 0.298 0.293 0.343 0.291 0.25 0.277 0.308 0.292 0.262 0.213 0.289 0.276 0.288 0.324 0.263 0.312 0.298 0.301 0.319 0.308 0.359 0.311 0.341 0.285 0.311 0.237 0.283 0.277 0.288 0.315 0.3 0.326 0.388 0.377 0.367 0.398 0.281 0.32 0.255 0.254 0.186 0.069 0.044 0.196 0.18 0.262 0.268 0.233 0.175 0.243 0.258 0.295 0.293 0.27 0.247 0.238 0.199 0.167 0.092 0.194 0.298 0.285 0.264 0.304 0.319 0.318 0.289 0.292 0.333 0.315 0.347 0.325 0.317 0.306 0.269 0.275 0.254 0.26 0.264 0.262 0.202 0.229 0.269 0.217 0.166 0.186 0.135 0.136 0.134 0.111 0.149 0.181 0.191 0.152 0.168 0.226 0.213 0.138 0.199 0.173 0.221 0.185 0.243 0.213 0.1 0.168 0.233 0.196 0.156 0.199 0.255 0.218 0.253 0.269 0.298 0.23 0.213 0.287 0.267 0.224 0.204 0.176 0.232 0.156 0.15 0.278 0.236 0.278 0.263 0.151 0.134 0.149 0.116 0.224 0.235 0.23 0.18 0.244 0.196 0.192 0.256 0.214 0.246 0.27 0.171 0.182 0.223 0.165 0.238 0.137 0.165 0.221 0.213 0.15 0.184 0.119 0.218 0.22 0.082 0.209 0.185 0.28 
0.312 0.014 0.051 0.169 0.345 0.341 0.324 0.244 0.329 0.354 0.184 0.307 0.324 0.273 0.314 0.428 0.457 0.298 0.295 0.227 0.323 0.473 0.421 0.467 0.414 0.342 0.415 0.217 0.278 0.191 0.15 0.173 0.205 0.187 0.263 0.358 0.526 0.521 0.549 0.43 0.465 0.32 0.358 0.317 0.308 0.395 0.292 0.283 0.295 0.197 0.262 0.366 0.332 0.369 0.47 0.415 0.372 0.543 0.415 0.409 0.455 0.466 0.443 0.327 0.394 0.304 0.32 0.263 0.377 0.4 0.466 0.349 0.5 0.379 0.512 0.568 0.434 0.368 0.35 0.246 0.324 0.347 0.414 0.466 1 0.733 0.556 0.476 0.4 0.437 0.227 0.345 0.358 0.346 0.362 0.318 0.24 0.327 0.29 0.264 0.27 0.255 0.282 0.264 0.293 0.281 0.219 0.244 0.329 0.33 0.26 0.286 0.31 0.39 0.391 0.386 0.398 0.367 0.362 0.44 0.376 0.321 0.338 0.391 0.34 0.322 0.294 0.353 0.333 0.362 0.388 0.339 0.364 0.372 0.364 0.411 0.39 0.449 0.392 0.418 0.345 0.367 0.265 0.318 0.309 0.312 0.398 0.375 0.411 0.482 0.474 0.456 0.488 0.349 0.403 0.327 0.345 0.23 0.089 0.074 0.25 0.229 0.307 0.317 0.284 0.243 0.323 0.305 0.358 0.335 0.324 0.304 0.282 0.246 0.218 0.125 0.241 0.364 0.368 0.33 0.38 0.408 0.399 0.351 0.351 0.406 0.391 0.417 0.391 0.366 0.369 0.341 0.34 0.315 0.322 0.326 0.306 0.235 0.278 0.326 0.29 0.196 0.205 0.16 0.164 0.164 0.122 0.153 0.21 0.226 0.165 0.204 0.273 0.251 0.163 0.253 0.232 0.252 0.213 0.298 0.263 0.121 0.189 0.296 0.228 0.187 0.242 0.329 0.251 0.312 0.337 0.359 0.277 0.263 0.356 0.322 0.281 0.244 0.242 0.285 0.221 0.196 0.33 0.294 0.343 0.321 0.2 0.201 0.2 0.157 0.255 0.279 0.275 0.255 0.322 0.254 0.244 0.307 0.279 0.294 0.298 0.193 0.205 0.273 0.195 0.291 0.158 0.201 0.279 0.279 0.187 0.23 0.155 0.24 0.254 0.131 0.264 0.214 0.345 
0.195 0.011 0.045 0.139 0.283 0.243 0.23 0.183 0.225 0.262 0.125 0.186 0.196 0.182 0.221 0.283 0.306 0.195 0.183 0.152 0.2 0.277 0.265 0.303 0.274 0.244 0.288 0.154 0.207 0.128 0.119 0.136 0.138 0.127 0.186 0.282 0.383 0.364 0.311 0.246 0.247 0.192 0.218 0.193 0.2 0.247 0.202 0.165 0.19 0.12 0.172 0.23 0.219 0.218 0.287 0.263 0.233 0.31 0.253 0.279 0.311 0.329 0.311 0.214 0.264 0.204 0.227 0.189 0.259 0.28 0.351 0.264 0.391 0.337 0.532 0.437 0.314 0.238 0.214 0.15 0.191 0.211 0.247 0.287 0.406 1 0.442 0.361 0.271 0.289 0.136 0.228 0.246 0.233 0.246 0.215 0.163 0.223 0.206 0.174 0.174 0.183 0.198 0.197 0.205 0.198 0.147 0.168 0.228 0.23 0.19 0.195 0.214 0.251 0.268 0.27 0.253 0.246 0.246 0.297 0.251 0.218 0.234 0.277 0.249 0.24 0.195 0.251 0.246 0.253 0.269 0.222 0.245 0.242 0.268 0.273 0.266 0.294 0.266 0.295 0.238 0.257 0.191 0.226 0.225 0.225 0.256 0.259 0.27 0.337 0.325 0.315 0.314 0.226 0.295 0.227 0.227 0.156 0.075 0.048 0.171 0.147 0.204 0.213 0.197 0.17 0.196 0.209 0.241 0.23 0.234 0.206 0.182 0.164 0.149 0.095 0.177 0.254 0.265 0.226 0.259 0.282 0.264 0.245 0.235 0.274 0.264 0.273 0.265 0.26 0.249 0.224 0.218 0.194 0.211 0.219 0.202 0.168 0.2 0.216 0.188 0.148 0.151 0.115 0.118 0.115 0.074 0.113 0.151 0.144 0.102 0.136 0.194 0.162 0.094 0.156 0.129 0.161 0.151 0.195 0.173 0.089 0.148 0.197 0.16 0.133 0.155 0.22 0.169 0.208 0.234 0.246 0.191 0.181 0.223 0.203 0.182 0.161 0.164 0.209 0.149 0.142 0.231 0.209 0.234 0.216 0.139 0.128 0.138 0.115 0.19 0.182 0.168 0.159 0.217 0.16 0.158 0.219 0.189 0.209 0.226 0.143 0.144 0.183 0.123 0.198 0.116 0.14 0.169 0.182 0.122 0.14 0.104 0.165 0.161 0.088 0.168 0.159 0.241 
0.224 0.01 0.046 0.135 0.296 0.294 0.279 0.187 0.27 0.337 0.161 0.272 0.305 0.278 0.314 0.417 0.451 0.278 0.25 0.186 0.266 0.388 0.376 0.427 0.403 0.388 0.413 0.214 0.27 0.168 0.145 0.156 0.194 0.204 0.293 0.43 0.672 0.462 0.479 0.356 0.364 0.259 0.29 0.255 0.26 0.316 0.24 0.219 0.243 0.156 0.221 0.316 0.281 0.309 0.372 0.363 0.33 0.466 0.363 0.393 0.456 0.506 0.459 0.316 0.4 0.325 0.351 0.309 0.393 0.403 0.54 0.426 0.56 0.423 0.521 0.458 0.36 0.302 0.258 0.175 0.244 0.264 0.3 0.354 0.501 0.754 1 0.627 0.421 0.472 0.246 0.357 0.363 0.369 0.371 0.342 0.268 0.342 0.326 0.267 0.264 0.271 0.287 0.275 0.291 0.299 0.248 0.272 0.345 0.345 0.269 0.316 0.321 0.408 0.437 0.42 0.39 0.409 0.395 0.458 0.374 0.334 0.363 0.409 0.378 0.372 0.3 0.392 0.376 0.38 0.401 0.31 0.384 0.387 0.378 0.413 0.397 0.474 0.418 0.467 0.376 0.41 0.33 0.386 0.357 0.367 0.409 0.436 0.427 0.524 0.503 0.465 0.459 0.327 0.404 0.326 0.328 0.259 0.099 0.069 0.245 0.236 0.323 0.337 0.306 0.261 0.334 0.321 0.374 0.35 0.339 0.316 0.292 0.248 0.227 0.142 0.26 0.377 0.391 0.338 0.403 0.425 0.413 0.383 0.377 0.418 0.417 0.435 0.402 0.404 0.398 0.373 0.354 0.315 0.342 0.345 0.324 0.269 0.311 0.346 0.292 0.223 0.242 0.174 0.167 0.167 0.118 0.168 0.229 0.233 0.173 0.218 0.289 0.255 0.156 0.25 0.218 0.258 0.238 0.3 0.276 0.12 0.205 0.313 0.26 0.219 0.254 0.347 0.269 0.325 0.363 0.363 0.285 0.271 0.375 0.34 0.291 0.243 0.229 0.303 0.218 0.205 0.349 0.329 0.365 0.344 0.216 0.205 0.215 0.169 0.284 0.301 0.267 0.241 0.336 0.271 0.243 0.328 0.295 0.32 0.355 0.229 0.235 0.291 0.234 0.313 0.196 0.231 0.308 0.306 0.215 0.259 0.182 0.276 0.272 0.119 0.27 0.24 0.35 
0.197 0.009 0.036 0.094 0.211 0.197 0.206 0.161 0.198 0.242 0.124 0.201 0.235 0.229 0.24 0.347 0.383 0.214 0.184 0.157 0.207 0.3 0.296 0.35 0.33 0.306 0.319 0.154 0.197 0.125 0.109 0.122 0.147 0.158 0.225 0.306 0.488 0.357 0.353 0.277 0.251 0.172 0.228 0.188 0.199 0.253 0.194 0.167 0.183 0.123 0.17 0.241 0.239 0.255 0.284 0.277 0.278 0.357 0.261 0.324 0.39 0.423 0.338 0.29 0.362 0.277 0.316 0.277 0.37 0.406 0.641 0.467 0.383 0.355 0.356 0.312 0.252 0.215 0.192 0.133 0.202 0.209 0.236 0.254 0.329 0.475 0.495 1 0.436 0.449 0.233 0.353 0.376 0.367 0.365 0.313 0.226 0.329 0.298 0.241 0.249 0.252 0.279 0.263 0.299 0.279 0.235 0.253 0.33 0.34 0.269 0.299 0.331 0.386 0.396 0.402 0.395 0.368 0.36 0.432 0.369 0.31 0.312 0.381 0.354 0.325 0.263 0.351 0.329 0.328 0.374 0.305 0.359 0.351 0.379 0.396 0.394 0.444 0.387 0.444 0.375 0.391 0.284 0.342 0.332 0.352 0.404 0.412 0.398 0.49 0.461 0.408 0.392 0.302 0.362 0.297 0.303 0.227 0.095 0.057 0.229 0.227 0.311 0.328 0.291 0.254 0.311 0.315 0.365 0.347 0.311 0.281 0.289 0.252 0.203 0.111 0.235 0.356 0.372 0.318 0.386 0.397 0.4 0.352 0.348 0.414 0.388 0.427 0.395 0.374 0.364 0.351 0.331 0.297 0.323 0.34 0.314 0.253 0.29 0.328 0.293 0.219 0.211 0.159 0.165 0.155 0.133 0.158 0.211 0.228 0.173 0.212 0.285 0.259 0.168 0.267 0.229 0.26 0.216 0.294 0.254 0.134 0.209 0.302 0.257 0.197 0.247 0.341 0.261 0.311 0.335 0.362 0.288 0.271 0.365 0.325 0.277 0.237 0.224 0.284 0.213 0.196 0.338 0.305 0.352 0.332 0.214 0.198 0.208 0.154 0.28 0.306 0.272 0.24 0.333 0.256 0.253 0.319 0.288 0.31 0.319 0.218 0.233 0.29 0.225 0.282 0.184 0.206 0.277 0.271 0.207 0.234 0.161 0.246 0.248 0.112 0.254 0.21 0.332 
0.246 0.008 0.038 0.098 0.242 0.246 0.248 0.172 0.225 0.283 0.145 0.272 0.338 0.349 0.375 0.53 0.528 0.317 0.286 0.206 0.262 0.398 0.416 0.489 0.469 0.523 0.448 0.22 0.236 0.16 0.126 0.157 0.187 0.183 0.327 0.382 0.647 0.424 0.425 0.353 0.318 0.224 0.27 0.227 0.246 0.299 0.236 0.195 0.233 0.141 0.213 0.286 0.267 0.298 0.338 0.31 0.319 0.416 0.332 0.333 0.424 0.451 0.376 0.301 0.389 0.295 0.341 0.301 0.4 0.438 0.517 0.358 0.378 0.329 0.389 0.369 0.322 0.273 0.258 0.182 0.246 0.257 0.291 0.333 0.399 0.497 0.483 0.606 1 0.672 0.371 0.43 0.438 0.421 0.427 0.368 0.269 0.397 0.349 0.29 0.299 0.288 0.328 0.3 0.329 0.331 0.242 0.293 0.382 0.379 0.284 0.36 0.376 0.428 0.444 0.443 0.448 0.427 0.402 0.473 0.405 0.353 0.362 0.422 0.382 0.346 0.278 0.381 0.358 0.38 0.413 0.336 0.412 0.402 0.434 0.478 0.436 0.496 0.454 0.518 0.432 0.477 0.363 0.41 0.402 0.402 0.452 0.468 0.437 0.545 0.506 0.456 0.436 0.302 0.397 0.333 0.324 0.244 0.107 0.075 0.254 0.242 0.332 0.373 0.335 0.295 0.349 0.348 0.401 0.381 0.367 0.315 0.299 0.27 0.215 0.139 0.248 0.397 0.41 0.354 0.417 0.451 0.448 0.414 0.387 0.457 0.428 0.475 0.458 0.431 0.409 0.381 0.368 0.343 0.368 0.381 0.352 0.267 0.336 0.363 0.313 0.243 0.25 0.18 0.183 0.192 0.157 0.175 0.243 0.254 0.209 0.23 0.293 0.259 0.186 0.281 0.246 0.296 0.264 0.325 0.314 0.139 0.238 0.345 0.274 0.225 0.276 0.362 0.283 0.346 0.366 0.39 0.31 0.307 0.389 0.361 0.291 0.269 0.254 0.32 0.233 0.209 0.369 0.324 0.385 0.358 0.209 0.202 0.206 0.165 0.296 0.335 0.313 0.279 0.356 0.305 0.274 0.358 0.311 0.336 0.373 0.236 0.251 0.324 0.234 0.324 0.191 0.234 0.307 0.307 0.225 0.276 0.18 0.299 0.296 0.119 0.306 0.255 0.396 
0.167 0.007 0.02 0.079 0.168 0.167 0.164 0.122 0.165 0.181 0.087 0.163 0.214 0.226 0.236 0.337 0.345 0.202 0.189 0.149 0.198 0.284 0.286 0.325 0.281 0.294 0.268 0.133 0.161 0.099 0.087 0.105 0.11 0.124 0.185 0.239 0.375 0.285 0.308 0.225 0.255 0.176 0.179 0.172 0.187 0.237 0.164 0.154 0.164 0.114 0.169 0.228 0.214 0.241 0.274 0.28 0.278 0.357 0.26 0.304 0.414 0.433 0.343 0.281 0.376 0.315 0.36 0.311 0.441 0.434 0.45 0.294 0.334 0.246 0.291 0.25 0.231 0.197 0.177 0.124 0.166 0.177 0.222 0.23 0.297 0.364 0.366 0.427 0.403 1 0.331 0.482 0.522 0.43 0.438 0.389 0.305 0.414 0.36 0.307 0.33 0.309 0.34 0.323 0.345 0.366 0.285 0.321 0.422 0.411 0.327 0.366 0.398 0.446 0.475 0.464 0.456 0.444 0.423 0.486 0.415 0.361 0.375 0.423 0.405 0.377 0.289 0.383 0.347 0.364 0.401 0.324 0.395 0.405 0.427 0.483 0.446 0.5 0.468 0.579 0.494 0.545 0.394 0.484 0.434 0.445 0.483 0.539 0.456 0.531 0.499 0.444 0.397 0.284 0.404 0.313 0.306 0.246 0.101 0.072 0.23 0.232 0.335 0.35 0.329 0.276 0.348 0.358 0.403 0.387 0.358 0.328 0.313 0.283 0.248 0.146 0.268 0.423 0.428 0.362 0.432 0.465 0.446 0.41 0.389 0.461 0.435 0.461 0.447 0.418 0.428 0.392 0.395 0.353 0.387 0.385 0.372 0.29 0.33 0.376 0.32 0.238 0.252 0.193 0.182 0.179 0.157 0.182 0.266 0.26 0.17 0.22 0.327 0.264 0.164 0.27 0.243 0.305 0.26 0.339 0.289 0.155 0.252 0.364 0.286 0.24 0.293 0.396 0.312 0.346 0.393 0.413 0.324 0.287 0.392 0.391 0.319 0.277 0.256 0.326 0.248 0.225 0.372 0.345 0.396 0.372 0.207 0.211 0.226 0.177 0.303 0.342 0.317 0.272 0.368 0.297 0.271 0.355 0.326 0.36 0.384 0.247 0.256 0.335 0.236 0.325 0.204 0.248 0.331 0.303 0.229 0.284 0.2 0.322 0.322 0.148 0.317 0.287 0.321 
0.129 0.003 0.027 0.076 0.151 0.147 0.142 0.111 0.135 0.167 0.088 0.142 0.163 0.165 0.214 0.276 0.292 0.169 0.148 0.106 0.148 0.223 0.228 0.262 0.232 0.222 0.227 0.111 0.144 0.085 0.082 0.087 0.097 0.102 0.158 0.212 0.315 0.22 0.243 0.189 0.195 0.13 0.152 0.122 0.14 0.165 0.127 0.118 0.138 0.091 0.125 0.163 0.17 0.2 0.218 0.221 0.232 0.287 0.202 0.258 0.319 0.331 0.257 0.229 0.295 0.235 0.282 0.271 0.361 0.326 0.352 0.221 0.26 0.203 0.231 0.211 0.181 0.167 0.145 0.103 0.142 0.148 0.18 0.208 0.242 0.293 0.306 0.348 0.364 0.569 1 0.539 0.503 0.374 0.366 0.331 0.251 0.363 0.293 0.259 0.269 0.275 0.282 0.279 0.281 0.281 0.229 0.265 0.343 0.34 0.27 0.316 0.352 0.381 0.394 0.393 0.376 0.366 0.347 0.411 0.333 0.291 0.29 0.33 0.318 0.308 0.245 0.304 0.275 0.297 0.345 0.291 0.335 0.34 0.366 0.386 0.371 0.406 0.389 0.439 0.416 0.483 0.464 0.437 0.403 0.391 0.4 0.399 0.367 0.411 0.393 0.35 0.33 0.24 0.316 0.264 0.248 0.185 0.079 0.057 0.222 0.211 0.283 0.305 0.275 0.251 0.291 0.273 0.322 0.298 0.298 0.277 0.256 0.232 0.182 0.108 0.23 0.337 0.338 0.298 0.354 0.369 0.376 0.341 0.321 0.361 0.364 0.395 0.368 0.358 0.348 0.325 0.332 0.297 0.314 0.329 0.323 0.244 0.277 0.301 0.278 0.2 0.214 0.169 0.16 0.161 0.132 0.161 0.209 0.219 0.173 0.202 0.26 0.228 0.16 0.231 0.218 0.248 0.225 0.284 0.254 0.126 0.204 0.298 0.243 0.187 0.22 0.316 0.244 0.28 0.317 0.34 0.27 0.244 0.337 0.305 0.266 0.231 0.215 0.268 0.201 0.191 0.312 0.28 0.332 0.317 0.205 0.178 0.19 0.149 0.268 0.293 0.263 0.227 0.314 0.249 0.238 0.298 0.251 0.286 0.306 0.199 0.214 0.282 0.205 0.273 0.163 0.2 0.285 0.273 0.171 0.249 0.162 0.285 0.263 0.126 0.262 0.222 0.254 
0.177 0.006 0.021 0.064 0.147 0.149 0.146 0.104 0.135 0.166 0.071 0.145 0.187 0.208 0.236 0.312 0.327 0.194 0.166 0.14 0.184 0.267 0.268 0.308 0.271 0.26 0.244 0.108 0.146 0.087 0.083 0.093 0.102 0.114 0.171 0.22 0.372 0.254 0.296 0.231 0.231 0.173 0.188 0.163 0.168 0.232 0.171 0.144 0.169 0.108 0.183 0.23 0.221 0.273 0.279 0.279 0.289 0.353 0.246 0.296 0.392 0.413 0.318 0.261 0.36 0.295 0.359 0.319 0.452 0.43 0.453 0.289 0.3 0.235 0.245 0.24 0.19 0.176 0.165 0.114 0.165 0.166 0.192 0.205 0.282 0.348 0.349 0.399 0.353 0.589 0.399 1 0.694 0.496 0.49 0.433 0.386 0.583 0.445 0.388 0.396 0.381 0.409 0.363 0.41 0.4 0.309 0.35 0.463 0.434 0.341 0.404 0.451 0.483 0.494 0.504 0.484 0.451 0.438 0.507 0.417 0.353 0.372 0.423 0.407 0.376 0.305 0.369 0.356 0.403 0.436 0.354 0.426 0.429 0.471 0.519 0.484 0.53 0.5 0.544 0.612 0.604 0.504 0.556 0.542 0.504 0.521 0.493 0.478 0.529 0.499 0.425 0.4 0.293 0.395 0.321 0.301 0.243 0.103 0.059 0.242 0.247 0.361 0.398 0.369 0.322 0.398 0.359 0.423 0.396 0.361 0.332 0.327 0.281 0.236 0.151 0.284 0.419 0.436 0.363 0.449 0.463 0.478 0.416 0.42 0.501 0.466 0.501 0.482 0.455 0.454 0.436 0.44 0.395 0.418 0.423 0.416 0.322 0.361 0.419 0.343 0.257 0.279 0.226 0.216 0.204 0.159 0.2 0.277 0.277 0.206 0.241 0.314 0.279 0.197 0.327 0.264 0.325 0.3 0.384 0.332 0.154 0.261 0.389 0.33 0.249 0.302 0.426 0.327 0.376 0.417 0.452 0.352 0.329 0.435 0.401 0.343 0.28 0.241 0.293 0.25 0.216 0.377 0.369 0.414 0.385 0.243 0.22 0.232 0.202 0.333 0.331 0.324 0.306 0.401 0.309 0.305 0.381 0.332 0.373 0.417 0.275 0.279 0.346 0.261 0.364 0.209 0.253 0.348 0.333 0.247 0.303 0.201 0.364 0.351 0.169 0.387 0.314 0.317 
0.124 0.003 0.013 0.044 0.096 0.104 0.101 0.082 0.099 0.117 0.067 0.103 0.115 0.121 0.161 0.214 0.217 0.142 0.11 0.098 0.137 0.182 0.188 0.198 0.171 0.159 0.163 0.091 0.103 0.066 0.063 0.067 0.076 0.08 0.123 0.158 0.25 0.169 0.201 0.155 0.161 0.121 0.139 0.128 0.126 0.168 0.12 0.117 0.124 0.1 0.125 0.164 0.16 0.167 0.188 0.176 0.202 0.229 0.18 0.218 0.279 0.294 0.228 0.2 0.251 0.211 0.265 0.258 0.324 0.299 0.297 0.192 0.205 0.148 0.177 0.18 0.134 0.128 0.111 0.068 0.115 0.121 0.156 0.134 0.2 0.228 0.235 0.264 0.21 0.391 0.24 0.442 1 0.433 0.352 0.326 0.263 0.35 0.289 0.242 0.258 0.25 0.266 0.231 0.263 0.283 0.21 0.241 0.308 0.306 0.218 0.259 0.28 0.317 0.335 0.336 0.319 0.314 0.307 0.345 0.299 0.274 0.256 0.296 0.291 0.28 0.207 0.279 0.262 0.282 0.305 0.247 0.305 0.309 0.336 0.362 0.346 0.373 0.349 0.398 0.373 0.374 0.284 0.333 0.321 0.313 0.341 0.336 0.317 0.38 0.37 0.312 0.275 0.214 0.287 0.237 0.205 0.176 0.073 0.056 0.18 0.173 0.253 0.272 0.246 0.219 0.269 0.268 0.312 0.291 0.288 0.239 0.245 0.21 0.171 0.09 0.184 0.288 0.304 0.253 0.316 0.326 0.337 0.305 0.297 0.349 0.327 0.349 0.341 0.323 0.303 0.301 0.294 0.273 0.282 0.291 0.272 0.224 0.26 0.292 0.27 0.202 0.197 0.163 0.161 0.148 0.136 0.158 0.204 0.202 0.147 0.19 0.235 0.219 0.149 0.22 0.212 0.229 0.21 0.25 0.233 0.12 0.174 0.264 0.215 0.178 0.211 0.279 0.219 0.249 0.273 0.304 0.25 0.224 0.288 0.266 0.24 0.216 0.18 0.235 0.166 0.158 0.275 0.254 0.293 0.282 0.159 0.152 0.177 0.14 0.242 0.251 0.232 0.211 0.271 0.228 0.207 0.251 0.237 0.258 0.264 0.18 0.19 0.246 0.19 0.255 0.168 0.192 0.242 0.243 0.163 0.208 0.132 0.233 0.234 0.11 0.239 0.204 0.207 
0.178 0.003 0.027 0.078 0.171 0.176 0.165 0.136 0.155 0.188 0.1 0.162 0.191 0.212 0.239 0.327 0.334 0.192 0.18 0.117 0.183 0.266 0.267 0.32 0.281 0.263 0.263 0.127 0.16 0.101 0.077 0.088 0.108 0.114 0.176 0.226 0.38 0.262 0.288 0.247 0.224 0.164 0.205 0.176 0.181 0.225 0.171 0.154 0.155 0.114 0.151 0.241 0.225 0.268 0.274 0.277 0.292 0.348 0.258 0.329 0.41 0.432 0.343 0.278 0.387 0.289 0.349 0.328 0.452 0.45 0.465 0.313 0.324 0.24 0.28 0.253 0.214 0.201 0.195 0.144 0.18 0.185 0.214 0.209 0.298 0.368 0.378 0.425 0.347 0.547 0.276 0.537 0.668 1 0.583 0.562 0.438 0.519 0.486 0.421 0.423 0.407 0.462 0.428 0.43 0.418 0.326 0.376 0.471 0.471 0.343 0.403 0.409 0.502 0.496 0.504 0.491 0.489 0.458 0.515 0.429 0.391 0.383 0.43 0.425 0.39 0.313 0.41 0.371 0.384 0.465 0.386 0.452 0.464 0.508 0.603 0.588 0.557 0.542 0.598 0.491 0.494 0.361 0.445 0.44 0.441 0.496 0.493 0.477 0.557 0.529 0.444 0.401 0.319 0.427 0.337 0.306 0.244 0.084 0.067 0.269 0.255 0.378 0.415 0.392 0.349 0.421 0.388 0.455 0.42 0.401 0.358 0.337 0.284 0.255 0.145 0.28 0.462 0.468 0.396 0.483 0.497 0.495 0.457 0.468 0.535 0.505 0.539 0.52 0.493 0.479 0.454 0.478 0.427 0.46 0.46 0.466 0.37 0.417 0.44 0.38 0.297 0.299 0.228 0.212 0.22 0.17 0.217 0.295 0.289 0.233 0.278 0.363 0.292 0.19 0.326 0.271 0.321 0.303 0.391 0.361 0.163 0.278 0.421 0.328 0.242 0.322 0.435 0.343 0.405 0.433 0.467 0.36 0.335 0.457 0.42 0.369 0.316 0.286 0.364 0.273 0.237 0.422 0.385 0.44 0.437 0.267 0.243 0.238 0.206 0.35 0.385 0.358 0.313 0.412 0.321 0.326 0.425 0.366 0.403 0.421 0.278 0.289 0.371 0.27 0.362 0.23 0.266 0.336 0.326 0.239 0.285 0.189 0.343 0.348 0.166 0.347 0.32 0.34 
0.199 0.006 0.024 0.076 0.171 0.179 0.18 0.14 0.166 0.207 0.104 0.181 0.215 0.222 0.255 0.348 0.372 0.205 0.183 0.142 0.204 0.286 0.3 0.342 0.303 0.287 0.279 0.129 0.163 0.11 0.097 0.113 0.128 0.132 0.187 0.258 0.413 0.306 0.325 0.256 0.249 0.194 0.238 0.207 0.201 0.252 0.188 0.173 0.184 0.139 0.182 0.249 0.255 0.29 0.312 0.294 0.339 0.411 0.313 0.351 0.463 0.491 0.393 0.338 0.435 0.337 0.407 0.379 0.521 0.518 0.52 0.335 0.356 0.262 0.301 0.291 0.217 0.217 0.194 0.143 0.188 0.2 0.225 0.227 0.333 0.412 0.402 0.461 0.362 0.583 0.299 0.558 0.573 0.633 1 0.654 0.46 0.603 0.6 0.469 0.479 0.484 0.517 0.49 0.539 0.512 0.383 0.44 0.567 0.59 0.445 0.493 0.517 0.611 0.628 0.601 0.586 0.566 0.531 0.619 0.515 0.463 0.438 0.518 0.508 0.453 0.358 0.476 0.444 0.474 0.558 0.415 0.542 0.571 0.617 0.766 0.637 0.655 0.691 0.612 0.562 0.566 0.411 0.49 0.514 0.524 0.579 0.518 0.579 0.637 0.601 0.519 0.484 0.385 0.51 0.388 0.364 0.28 0.115 0.083 0.308 0.32 0.472 0.499 0.474 0.385 0.489 0.467 0.516 0.507 0.473 0.436 0.421 0.359 0.291 0.166 0.341 0.504 0.526 0.455 0.558 0.586 0.584 0.527 0.535 0.643 0.591 0.65 0.63 0.632 0.575 0.564 0.555 0.572 0.533 0.556 0.528 0.423 0.465 0.53 0.437 0.351 0.355 0.284 0.265 0.259 0.211 0.258 0.356 0.364 0.256 0.305 0.421 0.364 0.245 0.383 0.316 0.396 0.353 0.48 0.401 0.198 0.323 0.473 0.401 0.313 0.381 0.531 0.402 0.478 0.539 0.576 0.451 0.412 0.553 0.518 0.436 0.372 0.334 0.413 0.302 0.29 0.488 0.469 0.537 0.496 0.301 0.264 0.294 0.223 0.404 0.446 0.4 0.345 0.499 0.39 0.393 0.488 0.432 0.486 0.505 0.335 0.359 0.438 0.321 0.426 0.262 0.296 0.424 0.398 0.288 0.353 0.244 0.408 0.431 0.225 0.449 0.409 0.37 
0.18 0.003 0.019 0.075 0.155 0.161 0.15 0.133 0.162 0.187 0.094 0.178 0.191 0.185 0.228 0.328 0.348 0.202 0.188 0.143 0.182 0.286 0.293 0.321 0.279 0.275 0.272 0.135 0.16 0.108 0.086 0.105 0.131 0.115 0.18 0.22 0.369 0.285 0.314 0.23 0.239 0.168 0.206 0.178 0.189 0.237 0.173 0.161 0.174 0.11 0.176 0.239 0.233 0.243 0.288 0.298 0.298 0.366 0.277 0.316 0.431 0.447 0.338 0.306 0.412 0.335 0.39 0.352 0.491 0.473 0.471 0.282 0.318 0.251 0.289 0.262 0.196 0.199 0.17 0.119 0.172 0.188 0.197 0.212 0.305 0.361 0.353 0.403 0.311 0.529 0.263 0.498 0.534 0.613 0.639 1 0.452 0.529 0.579 0.481 0.446 0.412 0.468 0.422 0.452 0.453 0.338 0.375 0.515 0.516 0.394 0.426 0.458 0.547 0.549 0.553 0.519 0.501 0.475 0.548 0.453 0.397 0.408 0.466 0.432 0.4 0.337 0.439 0.407 0.424 0.492 0.395 0.498 0.516 0.584 0.731 0.648 0.599 0.568 0.566 0.513 0.53 0.38 0.483 0.465 0.468 0.523 0.474 0.51 0.583 0.528 0.475 0.436 0.358 0.451 0.366 0.323 0.262 0.121 0.086 0.312 0.304 0.415 0.475 0.428 0.379 0.456 0.431 0.499 0.456 0.443 0.393 0.392 0.334 0.293 0.166 0.305 0.472 0.49 0.413 0.498 0.537 0.525 0.473 0.473 0.558 0.531 0.585 0.56 0.548 0.524 0.492 0.515 0.498 0.473 0.488 0.491 0.388 0.442 0.475 0.401 0.305 0.291 0.213 0.208 0.223 0.169 0.212 0.303 0.309 0.229 0.277 0.371 0.318 0.226 0.338 0.263 0.357 0.325 0.441 0.379 0.174 0.314 0.447 0.37 0.274 0.345 0.479 0.368 0.428 0.473 0.512 0.39 0.367 0.505 0.453 0.362 0.326 0.323 0.378 0.285 0.261 0.432 0.406 0.457 0.426 0.259 0.256 0.274 0.191 0.34 0.386 0.349 0.301 0.419 0.36 0.329 0.434 0.39 0.431 0.445 0.303 0.316 0.398 0.297 0.382 0.22 0.277 0.383 0.374 0.274 0.335 0.236 0.364 0.379 0.191 0.38 0.344 0.326 
0.143 0.005 0.018 0.057 0.121 0.116 0.125 0.093 0.114 0.136 0.079 0.139 0.162 0.173 0.183 0.249 0.284 0.165 0.154 0.103 0.158 0.213 0.217 0.247 0.216 0.216 0.211 0.111 0.144 0.078 0.073 0.084 0.097 0.091 0.147 0.19 0.293 0.224 0.259 0.189 0.185 0.124 0.151 0.127 0.15 0.193 0.145 0.142 0.14 0.098 0.135 0.19 0.183 0.201 0.24 0.221 0.244 0.295 0.197 0.252 0.327 0.357 0.295 0.241 0.332 0.272 0.314 0.291 0.389 0.388 0.381 0.232 0.257 0.184 0.215 0.207 0.168 0.148 0.121 0.07 0.117 0.131 0.161 0.165 0.228 0.273 0.284 0.335 0.258 0.456 0.268 0.499 0.464 0.524 0.503 0.528 1 0.583 0.451 0.478 0.533 0.406 0.42 0.355 0.401 0.383 0.284 0.308 0.417 0.415 0.316 0.358 0.376 0.435 0.445 0.417 0.418 0.411 0.388 0.441 0.38 0.341 0.35 0.376 0.361 0.343 0.267 0.357 0.323 0.347 0.391 0.311 0.382 0.398 0.427 0.517 0.465 0.463 0.455 0.473 0.448 0.44 0.335 0.401 0.4 0.388 0.424 0.404 0.414 0.459 0.434 0.391 0.346 0.263 0.38 0.311 0.289 0.226 0.094 0.064 0.247 0.237 0.319 0.362 0.328 0.288 0.381 0.347 0.399 0.38 0.352 0.324 0.289 0.275 0.234 0.146 0.26 0.376 0.391 0.33 0.419 0.433 0.434 0.393 0.401 0.452 0.448 0.489 0.459 0.438 0.446 0.418 0.41 0.385 0.388 0.402 0.375 0.312 0.345 0.396 0.317 0.253 0.27 0.211 0.203 0.191 0.152 0.197 0.272 0.254 0.201 0.239 0.304 0.265 0.185 0.283 0.247 0.311 0.282 0.364 0.313 0.143 0.263 0.351 0.291 0.225 0.269 0.404 0.315 0.352 0.373 0.428 0.327 0.3 0.412 0.378 0.317 0.273 0.243 0.296 0.222 0.203 0.363 0.341 0.389 0.36 0.206 0.189 0.21 0.169 0.299 0.334 0.327 0.28 0.361 0.281 0.287 0.344 0.306 0.349 0.361 0.242 0.244 0.328 0.234 0.322 0.172 0.216 0.299 0.286 0.217 0.285 0.187 0.307 0.307 0.143 0.321 0.297 0.265 
0.198 0.008 0.023 0.072 0.178 0.196 0.196 0.153 0.177 0.217 0.115 0.185 0.215 0.217 0.255 0.336 0.36 0.213 0.19 0.153 0.209 0.299 0.285 0.353 0.311 0.277 0.268 0.142 0.176 0.117 0.091 0.105 0.119 0.121 0.181 0.244 0.406 0.311 0.335 0.274 0.27 0.194 0.21 0.188 0.206 0.255 0.194 0.169 0.191 0.13 0.184 0.27 0.264 0.28 0.317 0.305 0.351 0.407 0.314 0.377 0.486 0.491 0.397 0.363 0.463 0.357 0.44 0.387 0.52 0.526 0.512 0.309 0.361 0.256 0.323 0.296 0.256 0.211 0.175 0.12 0.189 0.2 0.235 0.251 0.332 0.392 0.396 0.44 0.374 0.583 0.343 0.674 0.631 0.603 0.645 0.558 0.516 1 0.598 0.534 0.632 0.585 0.581 0.511 0.531 0.493 0.381 0.409 0.566 0.554 0.407 0.455 0.498 0.56 0.589 0.562 0.54 0.55 0.529 0.592 0.497 0.445 0.44 0.504 0.486 0.44 0.35 0.472 0.433 0.478 0.517 0.402 0.493 0.509 0.563 0.647 0.567 0.597 0.583 0.621 0.639 0.588 0.465 0.534 0.559 0.513 0.567 0.531 0.563 0.611 0.586 0.515 0.456 0.354 0.465 0.385 0.383 0.3 0.123 0.069 0.292 0.307 0.438 0.475 0.416 0.379 0.468 0.451 0.517 0.483 0.446 0.405 0.409 0.359 0.295 0.183 0.324 0.504 0.51 0.452 0.538 0.568 0.566 0.506 0.506 0.594 0.563 0.629 0.58 0.553 0.543 0.519 0.533 0.519 0.518 0.533 0.538 0.403 0.456 0.502 0.422 0.317 0.302 0.239 0.225 0.227 0.194 0.236 0.325 0.342 0.255 0.297 0.414 0.352 0.236 0.376 0.312 0.379 0.34 0.441 0.416 0.19 0.336 0.474 0.381 0.262 0.356 0.51 0.38 0.457 0.517 0.534 0.413 0.391 0.521 0.484 0.421 0.357 0.329 0.422 0.324 0.293 0.478 0.422 0.498 0.469 0.316 0.276 0.291 0.223 0.391 0.42 0.397 0.345 0.472 0.385 0.34 0.458 0.404 0.464 0.487 0.312 0.341 0.439 0.324 0.456 0.265 0.294 0.407 0.373 0.287 0.345 0.225 0.39 0.418 0.226 0.498 0.401 0.35 
0.162 0.004 0.023 0.07 0.15 0.143 0.155 0.12 0.129 0.16 0.076 0.133 0.189 0.183 0.206 0.272 0.297 0.168 0.158 0.128 0.176 0.259 0.232 0.271 0.248 0.231 0.233 0.106 0.143 0.091 0.074 0.084 0.092 0.091 0.158 0.219 0.344 0.243 0.296 0.22 0.238 0.162 0.185 0.146 0.177 0.225 0.17 0.15 0.17 0.129 0.166 0.233 0.228 0.248 0.271 0.278 0.294 0.354 0.251 0.305 0.419 0.421 0.338 0.286 0.381 0.294 0.373 0.337 0.443 0.435 0.432 0.259 0.299 0.235 0.254 0.241 0.202 0.184 0.175 0.119 0.163 0.178 0.205 0.195 0.266 0.339 0.333 0.383 0.304 0.491 0.268 0.475 0.5 0.508 0.587 0.562 0.383 0.559 1 0.596 0.497 0.473 0.571 0.475 0.496 0.456 0.351 0.395 0.505 0.52 0.375 0.41 0.434 0.506 0.502 0.505 0.492 0.476 0.467 0.525 0.441 0.392 0.371 0.446 0.43 0.398 0.309 0.421 0.378 0.408 0.464 0.401 0.481 0.479 0.519 0.641 0.519 0.561 0.539 0.507 0.475 0.486 0.359 0.44 0.43 0.424 0.504 0.464 0.478 0.543 0.507 0.441 0.413 0.325 0.416 0.346 0.327 0.263 0.114 0.074 0.294 0.282 0.404 0.425 0.395 0.352 0.451 0.425 0.465 0.434 0.394 0.362 0.384 0.318 0.255 0.146 0.318 0.441 0.477 0.398 0.487 0.51 0.498 0.455 0.47 0.552 0.515 0.577 0.545 0.534 0.514 0.52 0.597 0.538 0.515 0.518 0.561 0.419 0.445 0.492 0.418 0.33 0.303 0.236 0.227 0.226 0.177 0.228 0.298 0.327 0.257 0.299 0.393 0.331 0.237 0.351 0.304 0.361 0.317 0.405 0.388 0.187 0.303 0.432 0.352 0.265 0.318 0.482 0.372 0.429 0.461 0.515 0.4 0.36 0.481 0.45 0.383 0.344 0.308 0.362 0.27 0.252 0.423 0.396 0.446 0.421 0.264 0.248 0.262 0.204 0.354 0.354 0.347 0.307 0.415 0.311 0.307 0.408 0.357 0.4 0.422 0.257 0.302 0.365 0.279 0.355 0.212 0.27 0.35 0.335 0.238 0.295 0.202 0.346 0.376 0.165 0.41 0.389 0.282 
0.107 0.003 0.013 0.036 0.078 0.083 0.081 0.065 0.082 0.102 0.057 0.085 0.103 0.102 0.113 0.151 0.166 0.09 0.085 0.072 0.092 0.142 0.133 0.146 0.138 0.126 0.118 0.069 0.082 0.068 0.046 0.048 0.063 0.061 0.079 0.107 0.174 0.15 0.155 0.128 0.136 0.107 0.12 0.109 0.098 0.135 0.1 0.088 0.09 0.065 0.096 0.132 0.127 0.147 0.165 0.154 0.159 0.18 0.133 0.169 0.203 0.203 0.172 0.148 0.198 0.164 0.202 0.172 0.232 0.234 0.235 0.146 0.163 0.115 0.137 0.145 0.12 0.113 0.1 0.067 0.096 0.106 0.121 0.125 0.141 0.177 0.176 0.198 0.166 0.262 0.137 0.276 0.268 0.308 0.296 0.317 0.284 0.334 0.397 1 0.554 0.329 0.354 0.279 0.266 0.251 0.18 0.198 0.28 0.264 0.191 0.216 0.234 0.278 0.276 0.277 0.268 0.253 0.239 0.268 0.233 0.21 0.21 0.236 0.219 0.199 0.163 0.207 0.189 0.218 0.243 0.189 0.241 0.259 0.275 0.331 0.281 0.282 0.267 0.279 0.273 0.259 0.188 0.234 0.236 0.226 0.265 0.237 0.254 0.276 0.264 0.226 0.224 0.176 0.229 0.182 0.168 0.129 0.063 0.04 0.128 0.128 0.192 0.219 0.193 0.179 0.213 0.205 0.231 0.226 0.215 0.182 0.191 0.164 0.135 0.078 0.159 0.236 0.252 0.206 0.264 0.27 0.27 0.238 0.236 0.277 0.273 0.294 0.275 0.28 0.269 0.261 0.275 0.255 0.259 0.274 0.288 0.198 0.228 0.249 0.206 0.166 0.154 0.112 0.103 0.099 0.07 0.102 0.151 0.152 0.118 0.141 0.185 0.157 0.122 0.181 0.158 0.192 0.164 0.215 0.201 0.088 0.165 0.236 0.181 0.134 0.167 0.252 0.184 0.215 0.24 0.261 0.206 0.183 0.254 0.241 0.201 0.172 0.179 0.192 0.145 0.133 0.225 0.21 0.237 0.225 0.142 0.142 0.153 0.112 0.2 0.207 0.202 0.181 0.23 0.191 0.171 0.225 0.189 0.212 0.233 0.16 0.148 0.19 0.133 0.184 0.104 0.128 0.187 0.174 0.121 0.164 0.113 0.187 0.195 0.093 0.234 0.212 0.157 
0.114 0.003 0.009 0.037 0.082 0.081 0.082 0.062 0.073 0.093 0.048 0.091 0.11 0.112 0.138 0.187 0.2 0.117 0.104 0.074 0.105 0.159 0.158 0.18 0.164 0.153 0.131 0.063 0.071 0.046 0.033 0.042 0.051 0.06 0.091 0.119 0.216 0.152 0.167 0.123 0.137 0.098 0.113 0.101 0.114 0.142 0.104 0.094 0.113 0.075 0.102 0.123 0.131 0.136 0.156 0.161 0.172 0.188 0.154 0.174 0.229 0.231 0.191 0.162 0.229 0.18 0.214 0.197 0.285 0.277 0.256 0.149 0.19 0.126 0.156 0.137 0.109 0.108 0.103 0.077 0.101 0.103 0.13 0.111 0.154 0.196 0.197 0.225 0.187 0.303 0.165 0.313 0.281 0.306 0.323 0.301 0.302 0.401 0.366 0.579 1 0.448 0.438 0.35 0.328 0.299 0.228 0.248 0.33 0.311 0.221 0.265 0.271 0.309 0.318 0.311 0.307 0.305 0.278 0.321 0.269 0.237 0.222 0.27 0.266 0.242 0.187 0.247 0.226 0.257 0.261 0.219 0.275 0.284 0.295 0.345 0.303 0.334 0.318 0.316 0.29 0.308 0.216 0.273 0.283 0.286 0.307 0.273 0.284 0.316 0.308 0.257 0.232 0.186 0.247 0.214 0.188 0.164 0.062 0.04 0.156 0.165 0.225 0.258 0.233 0.202 0.248 0.239 0.252 0.257 0.238 0.211 0.212 0.182 0.152 0.085 0.158 0.257 0.264 0.234 0.277 0.302 0.303 0.267 0.282 0.317 0.3 0.329 0.309 0.296 0.3 0.291 0.302 0.288 0.307 0.315 0.319 0.22 0.242 0.263 0.229 0.171 0.167 0.145 0.131 0.121 0.1 0.121 0.172 0.154 0.126 0.15 0.211 0.195 0.129 0.192 0.163 0.199 0.18 0.239 0.218 0.1 0.189 0.272 0.256 0.174 0.206 0.295 0.224 0.252 0.258 0.294 0.234 0.216 0.274 0.251 0.224 0.199 0.189 0.225 0.162 0.147 0.261 0.231 0.263 0.245 0.149 0.147 0.133 0.121 0.201 0.229 0.215 0.195 0.243 0.204 0.208 0.255 0.234 0.253 0.265 0.166 0.194 0.228 0.162 0.235 0.128 0.154 0.213 0.205 0.123 0.18 0.116 0.213 0.228 0.12 0.287 0.258 0.189 
0.132 0.002 0.015 0.057 0.104 0.122 0.125 0.09 0.117 0.13 0.082 0.133 0.156 0.141 0.164 0.226 0.248 0.154 0.132 0.108 0.141 0.208 0.194 0.225 0.209 0.194 0.188 0.097 0.12 0.075 0.078 0.094 0.096 0.094 0.131 0.184 0.281 0.211 0.233 0.175 0.175 0.12 0.151 0.14 0.135 0.183 0.137 0.124 0.136 0.102 0.142 0.195 0.186 0.196 0.226 0.227 0.249 0.269 0.204 0.242 0.311 0.339 0.262 0.217 0.306 0.26 0.297 0.263 0.381 0.371 0.357 0.213 0.245 0.182 0.201 0.203 0.161 0.162 0.136 0.101 0.123 0.14 0.168 0.171 0.218 0.278 0.263 0.323 0.249 0.415 0.22 0.414 0.411 0.409 0.429 0.402 0.34 0.499 0.434 0.476 0.62 1 0.701 0.56 0.503 0.445 0.293 0.366 0.493 0.443 0.323 0.356 0.383 0.427 0.44 0.439 0.411 0.402 0.389 0.446 0.385 0.32 0.303 0.361 0.351 0.323 0.258 0.34 0.31 0.337 0.355 0.297 0.359 0.365 0.388 0.459 0.402 0.416 0.418 0.426 0.411 0.428 0.322 0.396 0.393 0.38 0.415 0.37 0.384 0.421 0.401 0.367 0.333 0.258 0.331 0.268 0.267 0.218 0.073 0.065 0.241 0.24 0.321 0.349 0.312 0.286 0.344 0.346 0.385 0.358 0.352 0.317 0.306 0.252 0.211 0.14 0.265 0.362 0.366 0.323 0.398 0.415 0.405 0.378 0.377 0.435 0.426 0.444 0.426 0.404 0.417 0.397 0.414 0.399 0.391 0.432 0.487 0.342 0.353 0.375 0.305 0.24 0.251 0.179 0.19 0.179 0.137 0.171 0.255 0.238 0.175 0.241 0.305 0.277 0.187 0.271 0.24 0.296 0.253 0.356 0.327 0.179 0.286 0.362 0.293 0.219 0.261 0.389 0.281 0.354 0.368 0.413 0.303 0.299 0.383 0.35 0.299 0.278 0.252 0.299 0.238 0.202 0.362 0.328 0.374 0.35 0.221 0.214 0.228 0.174 0.312 0.298 0.263 0.244 0.345 0.256 0.257 0.336 0.3 0.347 0.354 0.234 0.255 0.326 0.252 0.318 0.219 0.234 0.294 0.287 0.214 0.261 0.192 0.29 0.334 0.205 0.527 0.424 0.234 
0.08 0.001 0.013 0.039 0.079 0.091 0.093 0.075 0.094 0.095 0.044 0.083 0.093 0.094 0.104 0.147 0.159 0.091 0.086 0.057 0.087 0.131 0.13 0.146 0.136 0.127 0.123 0.061 0.082 0.058 0.055 0.052 0.058 0.049 0.089 0.112 0.191 0.132 0.146 0.117 0.124 0.089 0.095 0.096 0.085 0.113 0.086 0.08 0.08 0.067 0.085 0.117 0.107 0.126 0.148 0.141 0.144 0.183 0.145 0.165 0.222 0.238 0.196 0.166 0.216 0.172 0.208 0.194 0.265 0.25 0.231 0.141 0.18 0.124 0.146 0.142 0.112 0.088 0.084 0.066 0.084 0.092 0.101 0.11 0.147 0.183 0.187 0.209 0.165 0.267 0.136 0.273 0.266 0.265 0.29 0.276 0.217 0.316 0.313 0.307 0.355 0.413 1 0.521 0.317 0.293 0.196 0.237 0.323 0.311 0.225 0.258 0.262 0.305 0.312 0.297 0.289 0.279 0.264 0.302 0.263 0.229 0.214 0.256 0.245 0.221 0.169 0.238 0.207 0.228 0.262 0.204 0.248 0.263 0.284 0.315 0.277 0.3 0.28 0.278 0.261 0.269 0.21 0.247 0.255 0.252 0.291 0.263 0.254 0.287 0.286 0.241 0.219 0.16 0.237 0.184 0.181 0.141 0.062 0.038 0.156 0.149 0.21 0.246 0.209 0.202 0.242 0.225 0.26 0.241 0.24 0.224 0.185 0.171 0.158 0.098 0.174 0.266 0.277 0.219 0.279 0.298 0.295 0.251 0.26 0.315 0.295 0.335 0.304 0.289 0.303 0.316 0.284 0.276 0.309 0.336 0.392 0.248 0.251 0.275 0.236 0.176 0.185 0.14 0.126 0.112 0.084 0.125 0.168 0.152 0.116 0.165 0.196 0.165 0.11 0.186 0.163 0.217 0.191 0.263 0.255 0.136 0.238 0.286 0.23 0.176 0.199 0.288 0.216 0.256 0.265 0.302 0.235 0.219 0.276 0.268 0.223 0.19 0.17 0.208 0.162 0.146 0.242 0.236 0.257 0.244 0.137 0.14 0.153 0.113 0.215 0.215 0.203 0.189 0.249 0.195 0.183 0.235 0.21 0.251 0.264 0.165 0.184 0.231 0.172 0.216 0.142 0.158 0.222 0.205 0.14 0.181 0.12 0.21 0.23 0.106 0.277 0.236 0.15 
0.103 0 0.009 0.04 0.104 0.106 0.101 0.08 0.102 0.118 0.055 0.094 0.121 0.123 0.139 0.183 0.2 0.129 0.11 0.086 0.112 0.176 0.165 0.179 0.163 0.157 0.157 0.09 0.101 0.06 0.056 0.066 0.075 0.069 0.113 0.142 0.226 0.173 0.189 0.144 0.154 0.106 0.121 0.111 0.11 0.148 0.115 0.105 0.1 0.073 0.098 0.147 0.143 0.17 0.185 0.187 0.191 0.232 0.164 0.196 0.261 0.279 0.214 0.2 0.246 0.211 0.271 0.24 0.307 0.314 0.293 0.189 0.205 0.138 0.165 0.165 0.13 0.117 0.11 0.07 0.105 0.117 0.13 0.134 0.182 0.214 0.221 0.263 0.209 0.305 0.172 0.291 0.305 0.297 0.332 0.295 0.241 0.337 0.333 0.304 0.339 0.401 0.673 1 0.442 0.349 0.263 0.292 0.397 0.365 0.278 0.303 0.301 0.365 0.379 0.351 0.332 0.333 0.325 0.347 0.311 0.271 0.249 0.304 0.291 0.278 0.216 0.29 0.264 0.278 0.298 0.263 0.297 0.296 0.328 0.361 0.328 0.349 0.325 0.321 0.299 0.316 0.239 0.286 0.284 0.287 0.343 0.301 0.306 0.345 0.331 0.293 0.265 0.21 0.263 0.22 0.214 0.173 0.071 0.048 0.184 0.189 0.257 0.293 0.272 0.234 0.299 0.277 0.312 0.297 0.295 0.262 0.258 0.217 0.19 0.118 0.206 0.293 0.316 0.276 0.33 0.341 0.345 0.312 0.316 0.363 0.341 0.381 0.376 0.341 0.342 0.343 0.352 0.338 0.384 0.401 0.51 0.302 0.307 0.308 0.266 0.216 0.226 0.163 0.167 0.155 0.142 0.165 0.21 0.212 0.161 0.204 0.246 0.217 0.146 0.228 0.203 0.25 0.225 0.305 0.309 0.167 0.309 0.333 0.266 0.184 0.226 0.337 0.252 0.285 0.3 0.348 0.27 0.237 0.318 0.301 0.243 0.212 0.187 0.265 0.191 0.163 0.305 0.278 0.312 0.297 0.203 0.16 0.179 0.125 0.243 0.247 0.241 0.217 0.284 0.23 0.231 0.296 0.254 0.299 0.304 0.203 0.235 0.274 0.197 0.275 0.158 0.174 0.232 0.229 0.166 0.214 0.147 0.252 0.285 0.148 0.332 0.299 0.188 
0.152 0.009 0.028 0.082 0.157 0.156 0.151 0.118 0.135 0.169 0.087 0.158 0.19 0.172 0.199 0.279 0.304 0.162 0.154 0.116 0.152 0.239 0.244 0.288 0.233 0.234 0.24 0.123 0.154 0.098 0.089 0.093 0.113 0.119 0.177 0.213 0.355 0.273 0.289 0.219 0.22 0.154 0.168 0.146 0.165 0.194 0.156 0.134 0.147 0.103 0.135 0.194 0.185 0.227 0.256 0.273 0.292 0.345 0.26 0.319 0.41 0.417 0.337 0.294 0.383 0.312 0.395 0.358 0.475 0.452 0.455 0.28 0.324 0.215 0.267 0.256 0.212 0.168 0.154 0.111 0.15 0.163 0.185 0.2 0.274 0.357 0.337 0.397 0.295 0.476 0.274 0.466 0.475 0.471 0.545 0.49 0.358 0.527 0.481 0.418 0.462 0.539 0.594 0.66 1 0.67 0.439 0.504 0.712 0.684 0.415 0.486 0.488 0.582 0.575 0.537 0.543 0.528 0.49 0.538 0.468 0.419 0.396 0.46 0.45 0.406 0.338 0.417 0.393 0.403 0.459 0.367 0.459 0.478 0.494 0.564 0.504 0.531 0.53 0.501 0.491 0.502 0.396 0.476 0.477 0.46 0.517 0.457 0.481 0.535 0.523 0.445 0.386 0.323 0.409 0.348 0.331 0.248 0.101 0.078 0.304 0.3 0.408 0.426 0.413 0.379 0.441 0.433 0.499 0.477 0.438 0.387 0.404 0.351 0.277 0.145 0.305 0.446 0.47 0.401 0.502 0.538 0.523 0.488 0.498 0.579 0.544 0.59 0.571 0.521 0.556 0.514 0.528 0.556 0.557 0.545 0.572 0.402 0.458 0.499 0.399 0.331 0.326 0.253 0.243 0.236 0.202 0.253 0.308 0.321 0.26 0.329 0.401 0.351 0.249 0.388 0.321 0.386 0.333 0.464 0.446 0.223 0.371 0.503 0.409 0.298 0.366 0.529 0.395 0.453 0.486 0.537 0.417 0.39 0.504 0.484 0.392 0.334 0.306 0.387 0.271 0.251 0.451 0.422 0.496 0.456 0.268 0.246 0.274 0.221 0.389 0.386 0.369 0.331 0.462 0.35 0.347 0.468 0.423 0.485 0.48 0.304 0.325 0.432 0.313 0.433 0.241 0.281 0.375 0.35 0.251 0.326 0.229 0.386 0.447 0.244 0.554 0.52 0.312 
0.141 0.006 0.024 0.049 0.106 0.114 0.116 0.093 0.114 0.141 0.076 0.112 0.126 0.133 0.16 0.218 0.237 0.148 0.127 0.099 0.127 0.194 0.203 0.219 0.183 0.169 0.18 0.089 0.108 0.084 0.065 0.07 0.075 0.067 0.111 0.143 0.261 0.204 0.218 0.166 0.184 0.129 0.161 0.126 0.129 0.176 0.128 0.118 0.121 0.074 0.114 0.18 0.178 0.188 0.216 0.229 0.237 0.279 0.205 0.256 0.328 0.355 0.279 0.241 0.324 0.258 0.294 0.264 0.38 0.362 0.353 0.214 0.253 0.173 0.212 0.202 0.16 0.148 0.128 0.09 0.132 0.133 0.175 0.166 0.227 0.273 0.26 0.307 0.231 0.391 0.202 0.381 0.375 0.351 0.407 0.356 0.27 0.413 0.366 0.321 0.343 0.385 0.417 0.42 0.551 1 0.489 0.529 0.669 0.576 0.396 0.435 0.424 0.475 0.475 0.445 0.42 0.415 0.391 0.441 0.371 0.332 0.307 0.356 0.351 0.324 0.247 0.327 0.307 0.342 0.368 0.316 0.354 0.365 0.38 0.433 0.381 0.424 0.415 0.401 0.385 0.384 0.287 0.361 0.361 0.375 0.437 0.38 0.389 0.419 0.408 0.358 0.313 0.255 0.334 0.288 0.264 0.227 0.082 0.05 0.228 0.239 0.312 0.342 0.33 0.276 0.357 0.351 0.415 0.384 0.367 0.333 0.32 0.271 0.232 0.144 0.253 0.388 0.389 0.321 0.406 0.433 0.41 0.393 0.393 0.438 0.437 0.481 0.454 0.421 0.453 0.424 0.427 0.428 0.457 0.423 0.434 0.323 0.365 0.408 0.352 0.241 0.258 0.205 0.195 0.185 0.159 0.194 0.261 0.263 0.194 0.241 0.326 0.274 0.178 0.289 0.254 0.331 0.277 0.363 0.331 0.167 0.281 0.409 0.413 0.289 0.318 0.422 0.343 0.378 0.391 0.433 0.341 0.315 0.395 0.381 0.308 0.274 0.246 0.321 0.239 0.219 0.371 0.333 0.384 0.354 0.218 0.207 0.234 0.181 0.307 0.313 0.319 0.277 0.366 0.292 0.28 0.372 0.331 0.391 0.389 0.268 0.28 0.337 0.228 0.327 0.197 0.234 0.324 0.301 0.231 0.281 0.202 0.35 0.424 0.208 0.441 0.564 0.235 
0.125 0.008 0.02 0.049 0.095 0.11 0.108 0.079 0.092 0.117 0.063 0.109 0.12 0.123 0.165 0.214 0.233 0.135 0.119 0.084 0.116 0.178 0.186 0.21 0.177 0.167 0.161 0.077 0.089 0.051 0.059 0.061 0.073 0.057 0.093 0.138 0.244 0.184 0.202 0.155 0.162 0.117 0.15 0.12 0.118 0.147 0.121 0.111 0.117 0.083 0.109 0.148 0.156 0.167 0.178 0.192 0.233 0.248 0.172 0.242 0.311 0.311 0.244 0.22 0.283 0.216 0.271 0.237 0.351 0.328 0.292 0.18 0.236 0.157 0.182 0.171 0.147 0.143 0.124 0.086 0.139 0.129 0.159 0.139 0.183 0.242 0.248 0.259 0.201 0.347 0.184 0.305 0.305 0.294 0.33 0.309 0.243 0.327 0.315 0.264 0.278 0.302 0.317 0.327 0.388 0.596 1 0.543 0.545 0.522 0.376 0.371 0.36 0.43 0.437 0.409 0.389 0.391 0.368 0.383 0.333 0.301 0.27 0.324 0.314 0.291 0.235 0.301 0.283 0.298 0.328 0.256 0.316 0.333 0.337 0.371 0.337 0.372 0.359 0.331 0.315 0.341 0.242 0.323 0.326 0.336 0.373 0.321 0.339 0.365 0.353 0.32 0.301 0.232 0.315 0.263 0.241 0.186 0.077 0.057 0.207 0.203 0.29 0.304 0.286 0.264 0.301 0.286 0.366 0.346 0.32 0.278 0.266 0.232 0.203 0.107 0.222 0.341 0.339 0.278 0.362 0.388 0.388 0.374 0.366 0.396 0.392 0.442 0.4 0.39 0.411 0.395 0.357 0.344 0.421 0.398 0.369 0.29 0.321 0.36 0.289 0.232 0.225 0.171 0.175 0.168 0.142 0.162 0.226 0.234 0.176 0.205 0.269 0.242 0.164 0.241 0.211 0.283 0.257 0.345 0.314 0.166 0.273 0.366 0.483 0.295 0.288 0.448 0.302 0.344 0.369 0.401 0.305 0.292 0.378 0.339 0.289 0.239 0.237 0.272 0.209 0.191 0.327 0.304 0.35 0.319 0.186 0.175 0.172 0.145 0.253 0.294 0.275 0.251 0.333 0.267 0.253 0.359 0.323 0.363 0.384 0.233 0.27 0.335 0.217 0.306 0.186 0.216 0.275 0.268 0.191 0.242 0.177 0.303 0.383 0.189 0.31 0.368 0.216 
0.124 0.001 0.017 0.051 0.107 0.11 0.106 0.084 0.1 0.125 0.072 0.109 0.144 0.126 0.153 0.202 0.23 0.142 0.136 0.096 0.129 0.198 0.193 0.217 0.198 0.189 0.181 0.091 0.107 0.074 0.056 0.073 0.089 0.084 0.124 0.159 0.255 0.201 0.221 0.16 0.179 0.119 0.131 0.112 0.128 0.16 0.111 0.111 0.116 0.081 0.13 0.179 0.165 0.186 0.199 0.188 0.213 0.264 0.187 0.236 0.302 0.308 0.254 0.236 0.291 0.241 0.295 0.276 0.372 0.344 0.337 0.186 0.221 0.173 0.193 0.187 0.153 0.139 0.119 0.084 0.125 0.13 0.155 0.16 0.199 0.256 0.258 0.278 0.229 0.373 0.192 0.339 0.329 0.324 0.352 0.294 0.231 0.333 0.32 0.277 0.294 0.314 0.348 0.341 0.397 0.541 0.496 1 0.634 0.489 0.405 0.441 0.396 0.441 0.448 0.428 0.391 0.394 0.369 0.408 0.342 0.309 0.305 0.338 0.327 0.303 0.242 0.304 0.308 0.298 0.341 0.264 0.316 0.338 0.336 0.375 0.34 0.384 0.375 0.378 0.35 0.384 0.277 0.361 0.366 0.378 0.395 0.367 0.361 0.398 0.389 0.325 0.314 0.24 0.317 0.257 0.247 0.181 0.075 0.043 0.193 0.203 0.288 0.293 0.299 0.262 0.3 0.305 0.345 0.335 0.318 0.283 0.277 0.244 0.198 0.13 0.228 0.348 0.345 0.282 0.364 0.39 0.385 0.365 0.352 0.407 0.386 0.428 0.397 0.38 0.38 0.368 0.356 0.351 0.398 0.36 0.352 0.261 0.297 0.331 0.277 0.224 0.216 0.154 0.151 0.166 0.133 0.163 0.218 0.225 0.173 0.209 0.277 0.24 0.165 0.259 0.204 0.264 0.234 0.323 0.292 0.14 0.25 0.342 0.34 0.236 0.267 0.389 0.295 0.338 0.364 0.374 0.3 0.288 0.356 0.331 0.291 0.24 0.237 0.283 0.214 0.183 0.324 0.313 0.372 0.338 0.215 0.195 0.223 0.187 0.298 0.303 0.291 0.247 0.338 0.272 0.257 0.335 0.308 0.355 0.37 0.252 0.276 0.346 0.233 0.317 0.184 0.23 0.315 0.314 0.21 0.277 0.197 0.366 0.475 0.194 0.384 0.382 0.23 
0.171 0.004 0.017 0.074 0.146 0.159 0.153 0.113 0.15 0.175 0.089 0.149 0.175 0.177 0.205 0.282 0.304 0.173 0.16 0.137 0.176 0.255 0.252 0.287 0.245 0.227 0.23 0.119 0.151 0.092 0.082 0.103 0.104 0.096 0.162 0.209 0.341 0.269 0.293 0.229 0.233 0.176 0.196 0.164 0.19 0.218 0.175 0.162 0.172 0.114 0.172 0.219 0.218 0.254 0.291 0.268 0.292 0.344 0.236 0.311 0.395 0.421 0.325 0.297 0.386 0.311 0.394 0.362 0.48 0.438 0.427 0.273 0.303 0.219 0.244 0.239 0.194 0.189 0.163 0.133 0.178 0.171 0.205 0.207 0.276 0.336 0.328 0.385 0.293 0.478 0.251 0.431 0.446 0.438 0.486 0.424 0.333 0.462 0.41 0.373 0.396 0.434 0.452 0.453 0.575 0.68 0.49 0.591 1 0.668 0.445 0.534 0.531 0.542 0.56 0.542 0.518 0.498 0.473 0.532 0.472 0.405 0.38 0.43 0.443 0.397 0.313 0.406 0.37 0.424 0.454 0.364 0.438 0.464 0.471 0.531 0.47 0.501 0.497 0.492 0.461 0.484 0.36 0.459 0.463 0.465 0.521 0.436 0.457 0.505 0.483 0.443 0.414 0.325 0.426 0.359 0.308 0.252 0.09 0.082 0.277 0.275 0.369 0.406 0.383 0.339 0.408 0.397 0.456 0.435 0.427 0.36 0.371 0.324 0.284 0.18 0.3 0.438 0.453 0.397 0.485 0.506 0.496 0.467 0.449 0.526 0.491 0.556 0.526 0.5 0.498 0.495 0.463 0.483 0.525 0.491 0.489 0.368 0.408 0.461 0.394 0.31 0.309 0.237 0.227 0.243 0.182 0.22 0.307 0.278 0.217 0.276 0.368 0.326 0.238 0.352 0.298 0.358 0.314 0.397 0.379 0.183 0.297 0.439 0.43 0.315 0.356 0.481 0.368 0.412 0.455 0.488 0.4 0.37 0.468 0.437 0.363 0.339 0.3 0.359 0.276 0.251 0.435 0.422 0.458 0.418 0.274 0.248 0.262 0.204 0.352 0.393 0.362 0.325 0.438 0.341 0.342 0.455 0.416 0.455 0.46 0.322 0.332 0.421 0.305 0.399 0.232 0.275 0.371 0.359 0.27 0.325 0.235 0.432 0.521 0.278 0.514 0.5 0.293 
0.155 0.004 0.023 0.074 0.155 0.171 0.163 0.131 0.154 0.187 0.094 0.163 0.178 0.201 0.222 0.302 0.319 0.185 0.164 0.119 0.172 0.268 0.261 0.297 0.269 0.253 0.264 0.119 0.156 0.1 0.084 0.091 0.116 0.102 0.145 0.213 0.354 0.281 0.305 0.224 0.223 0.166 0.185 0.15 0.156 0.206 0.158 0.13 0.155 0.124 0.161 0.211 0.216 0.227 0.262 0.263 0.292 0.331 0.242 0.311 0.406 0.43 0.344 0.303 0.404 0.324 0.395 0.339 0.463 0.466 0.45 0.269 0.324 0.228 0.263 0.239 0.204 0.177 0.157 0.121 0.165 0.174 0.199 0.193 0.284 0.339 0.346 0.39 0.32 0.477 0.252 0.451 0.424 0.428 0.485 0.422 0.315 0.444 0.444 0.373 0.386 0.436 0.476 0.466 0.578 0.624 0.471 0.508 0.715 1 0.471 0.488 0.488 0.614 0.593 0.552 0.545 0.562 0.49 0.549 0.453 0.432 0.407 0.465 0.465 0.428 0.326 0.449 0.405 0.444 0.474 0.384 0.463 0.475 0.476 0.528 0.465 0.522 0.514 0.504 0.448 0.479 0.376 0.437 0.46 0.456 0.528 0.478 0.496 0.538 0.516 0.451 0.403 0.308 0.436 0.376 0.322 0.28 0.101 0.069 0.276 0.295 0.407 0.42 0.386 0.364 0.422 0.419 0.498 0.474 0.45 0.399 0.377 0.344 0.276 0.183 0.33 0.482 0.491 0.42 0.528 0.536 0.521 0.494 0.475 0.558 0.554 0.604 0.552 0.534 0.562 0.507 0.494 0.528 0.604 0.541 0.519 0.398 0.434 0.477 0.401 0.308 0.301 0.206 0.213 0.222 0.173 0.205 0.302 0.306 0.24 0.271 0.363 0.315 0.223 0.366 0.308 0.386 0.355 0.453 0.421 0.196 0.335 0.518 0.466 0.324 0.383 0.57 0.411 0.481 0.521 0.554 0.449 0.396 0.518 0.47 0.391 0.353 0.334 0.412 0.307 0.283 0.46 0.447 0.513 0.472 0.262 0.27 0.275 0.218 0.379 0.434 0.395 0.356 0.468 0.374 0.367 0.493 0.415 0.517 0.49 0.319 0.348 0.435 0.287 0.415 0.238 0.258 0.362 0.349 0.246 0.302 0.218 0.38 0.447 0.211 0.453 0.464 0.301 
0.176 0.006 0.024 0.069 0.141 0.148 0.137 0.113 0.143 0.174 0.091 0.163 0.188 0.215 0.228 0.329 0.346 0.201 0.193 0.132 0.183 0.265 0.255 0.31 0.286 0.257 0.248 0.124 0.15 0.086 0.078 0.09 0.108 0.107 0.157 0.209 0.345 0.26 0.303 0.219 0.222 0.166 0.173 0.169 0.174 0.222 0.166 0.152 0.165 0.113 0.155 0.232 0.237 0.253 0.26 0.277 0.307 0.351 0.247 0.339 0.425 0.447 0.342 0.311 0.41 0.319 0.415 0.389 0.506 0.48 0.44 0.28 0.306 0.221 0.243 0.241 0.182 0.169 0.16 0.126 0.167 0.179 0.188 0.191 0.278 0.336 0.348 0.404 0.324 0.523 0.252 0.427 0.443 0.418 0.486 0.432 0.32 0.455 0.404 0.351 0.368 0.387 0.402 0.42 0.495 0.539 0.47 0.567 0.634 0.667 1 0.612 0.547 0.692 0.701 0.599 0.561 0.589 0.569 0.582 0.51 0.454 0.435 0.477 0.464 0.427 0.339 0.428 0.398 0.436 0.495 0.39 0.472 0.486 0.492 0.527 0.474 0.545 0.534 0.511 0.475 0.499 0.364 0.454 0.448 0.484 0.561 0.494 0.506 0.557 0.537 0.465 0.41 0.34 0.447 0.346 0.324 0.241 0.1 0.074 0.305 0.308 0.41 0.421 0.404 0.356 0.407 0.435 0.48 0.475 0.43 0.398 0.392 0.331 0.252 0.152 0.309 0.473 0.505 0.414 0.538 0.559 0.555 0.524 0.498 0.574 0.578 0.619 0.565 0.538 0.58 0.521 0.483 0.471 0.534 0.509 0.49 0.381 0.438 0.48 0.407 0.307 0.329 0.264 0.248 0.234 0.193 0.244 0.331 0.309 0.213 0.284 0.39 0.325 0.194 0.35 0.318 0.377 0.336 0.456 0.399 0.198 0.314 0.479 0.429 0.34 0.412 0.56 0.419 0.505 0.53 0.552 0.446 0.426 0.55 0.467 0.415 0.363 0.318 0.405 0.301 0.282 0.467 0.461 0.523 0.48 0.292 0.272 0.297 0.224 0.414 0.429 0.414 0.378 0.496 0.405 0.394 0.554 0.51 0.583 0.635 0.432 0.565 0.605 0.378 0.5 0.299 0.34 0.433 0.401 0.283 0.371 0.266 0.445 0.494 0.208 0.442 0.392 0.321 
0.203 0.007 0.029 0.073 0.163 0.18 0.174 0.139 0.168 0.178 0.097 0.162 0.181 0.195 0.209 0.302 0.327 0.201 0.192 0.139 0.198 0.284 0.256 0.305 0.266 0.238 0.238 0.113 0.136 0.096 0.076 0.079 0.11 0.099 0.162 0.204 0.363 0.266 0.319 0.246 0.261 0.2 0.224 0.168 0.202 0.248 0.185 0.161 0.189 0.134 0.171 0.246 0.242 0.252 0.3 0.305 0.317 0.389 0.286 0.342 0.431 0.459 0.356 0.313 0.431 0.351 0.426 0.402 0.526 0.506 0.48 0.296 0.332 0.241 0.278 0.274 0.212 0.198 0.183 0.121 0.184 0.193 0.222 0.226 0.31 0.38 0.364 0.415 0.315 0.515 0.279 0.475 0.472 0.448 0.474 0.447 0.322 0.456 0.415 0.357 0.364 0.393 0.414 0.403 0.455 0.512 0.413 0.523 0.655 0.571 0.507 1 0.645 0.609 0.669 0.651 0.576 0.553 0.547 0.598 0.501 0.462 0.416 0.488 0.48 0.446 0.348 0.454 0.42 0.431 0.476 0.394 0.471 0.483 0.477 0.541 0.492 0.545 0.523 0.532 0.49 0.542 0.399 0.521 0.525 0.548 0.582 0.481 0.505 0.551 0.532 0.483 0.454 0.323 0.437 0.379 0.348 0.269 0.108 0.061 0.299 0.309 0.386 0.429 0.386 0.341 0.419 0.417 0.491 0.462 0.439 0.387 0.39 0.332 0.278 0.167 0.311 0.48 0.5 0.427 0.527 0.557 0.563 0.508 0.477 0.564 0.535 0.595 0.551 0.534 0.533 0.497 0.472 0.449 0.501 0.478 0.486 0.353 0.405 0.473 0.402 0.308 0.314 0.251 0.235 0.226 0.194 0.235 0.329 0.307 0.24 0.289 0.383 0.327 0.244 0.338 0.295 0.37 0.305 0.426 0.387 0.168 0.311 0.44 0.399 0.303 0.398 0.507 0.368 0.462 0.503 0.514 0.392 0.38 0.488 0.463 0.39 0.354 0.322 0.404 0.3 0.27 0.46 0.43 0.503 0.462 0.281 0.265 0.282 0.222 0.404 0.451 0.411 0.368 0.474 0.371 0.365 0.476 0.437 0.51 0.53 0.362 0.393 0.484 0.362 0.432 0.264 0.334 0.424 0.414 0.295 0.416 0.333 0.589 0.639 0.245 0.461 0.394 0.294 
0.176 0.009 0.025 0.078 0.182 0.182 0.172 0.133 0.172 0.209 0.113 0.188 0.204 0.199 0.231 0.329 0.35 0.191 0.176 0.131 0.179 0.269 0.26 0.337 0.267 0.244 0.252 0.129 0.162 0.114 0.09 0.096 0.113 0.104 0.17 0.241 0.398 0.302 0.344 0.254 0.269 0.174 0.207 0.174 0.184 0.254 0.185 0.154 0.174 0.121 0.174 0.249 0.247 0.27 0.315 0.322 0.332 0.416 0.288 0.382 0.474 0.472 0.398 0.364 0.459 0.38 0.478 0.46 0.577 0.569 0.532 0.329 0.354 0.266 0.305 0.281 0.234 0.199 0.196 0.146 0.184 0.193 0.23 0.235 0.326 0.41 0.402 0.463 0.341 0.571 0.317 0.55 0.547 0.51 0.538 0.493 0.36 0.535 0.48 0.405 0.443 0.443 0.454 0.439 0.501 0.54 0.426 0.506 0.684 0.613 0.505 0.659 1 0.706 0.699 0.682 0.643 0.61 0.609 0.653 0.544 0.478 0.481 0.557 0.531 0.5 0.399 0.514 0.467 0.508 0.533 0.427 0.528 0.535 0.523 0.588 0.518 0.591 0.573 0.584 0.588 0.602 0.463 0.561 0.609 0.577 0.652 0.548 0.554 0.603 0.569 0.498 0.447 0.341 0.467 0.394 0.391 0.325 0.136 0.109 0.317 0.321 0.438 0.474 0.443 0.387 0.48 0.476 0.541 0.525 0.494 0.457 0.438 0.38 0.317 0.201 0.357 0.525 0.566 0.487 0.588 0.61 0.607 0.547 0.55 0.623 0.596 0.643 0.612 0.569 0.595 0.558 0.545 0.526 0.54 0.528 0.506 0.414 0.466 0.529 0.438 0.338 0.36 0.273 0.268 0.255 0.206 0.255 0.354 0.357 0.271 0.321 0.432 0.378 0.246 0.406 0.358 0.442 0.382 0.459 0.411 0.199 0.311 0.483 0.425 0.349 0.406 0.559 0.403 0.495 0.541 0.567 0.444 0.419 0.554 0.521 0.447 0.377 0.342 0.438 0.34 0.314 0.512 0.479 0.547 0.507 0.307 0.289 0.314 0.254 0.421 0.435 0.423 0.376 0.497 0.395 0.394 0.522 0.452 0.522 0.564 0.356 0.383 0.485 0.33 0.465 0.276 0.345 0.467 0.457 0.32 0.408 0.279 0.499 0.513 0.23 0.503 0.405 0.334 
0.165 0.012 0.025 0.072 0.15 0.142 0.147 0.119 0.134 0.159 0.089 0.16 0.209 0.204 0.235 0.312 0.341 0.197 0.159 0.121 0.168 0.262 0.259 0.314 0.278 0.263 0.249 0.114 0.149 0.079 0.078 0.082 0.102 0.109 0.176 0.233 0.372 0.274 0.319 0.243 0.24 0.181 0.196 0.168 0.178 0.239 0.169 0.152 0.165 0.124 0.173 0.241 0.228 0.26 0.296 0.294 0.329 0.378 0.253 0.354 0.47 0.472 0.38 0.348 0.45 0.378 0.455 0.402 0.568 0.523 0.483 0.284 0.35 0.231 0.258 0.233 0.204 0.187 0.181 0.126 0.183 0.19 0.208 0.224 0.302 0.363 0.377 0.422 0.353 0.543 0.285 0.495 0.52 0.496 0.527 0.456 0.357 0.479 0.473 0.363 0.395 0.421 0.461 0.46 0.497 0.519 0.415 0.451 0.612 0.656 0.537 0.544 0.582 1 0.777 0.665 0.636 0.652 0.612 0.648 0.549 0.487 0.467 0.526 0.528 0.492 0.399 0.516 0.459 0.496 0.533 0.466 0.539 0.521 0.541 0.589 0.517 0.583 0.559 0.563 0.531 0.536 0.378 0.484 0.489 0.519 0.615 0.522 0.527 0.594 0.558 0.493 0.465 0.385 0.48 0.41 0.37 0.292 0.099 0.079 0.324 0.302 0.434 0.484 0.453 0.399 0.474 0.481 0.555 0.531 0.498 0.44 0.439 0.379 0.31 0.189 0.358 0.55 0.566 0.474 0.586 0.618 0.619 0.572 0.547 0.641 0.663 0.693 0.628 0.602 0.667 0.578 0.545 0.532 0.589 0.584 0.514 0.422 0.484 0.564 0.452 0.346 0.357 0.265 0.275 0.254 0.223 0.277 0.366 0.35 0.285 0.328 0.424 0.378 0.26 0.404 0.341 0.426 0.389 0.483 0.443 0.214 0.373 0.521 0.442 0.338 0.44 0.597 0.429 0.539 0.595 0.609 0.487 0.438 0.605 0.545 0.466 0.393 0.364 0.456 0.344 0.32 0.523 0.493 0.572 0.538 0.334 0.308 0.326 0.279 0.457 0.477 0.465 0.409 0.529 0.437 0.418 0.545 0.488 0.567 0.608 0.388 0.431 0.497 0.363 0.507 0.321 0.363 0.464 0.411 0.311 0.393 0.284 0.448 0.44 0.215 0.43 0.38 0.321 
0.168 0.006 0.023 0.067 0.158 0.15 0.158 0.113 0.15 0.174 0.092 0.157 0.186 0.211 0.225 0.329 0.345 0.194 0.18 0.126 0.18 0.28 0.258 0.32 0.278 0.266 0.242 0.109 0.132 0.087 0.071 0.086 0.096 0.101 0.17 0.205 0.367 0.259 0.309 0.22 0.254 0.157 0.195 0.154 0.165 0.225 0.16 0.147 0.181 0.108 0.178 0.234 0.226 0.258 0.283 0.285 0.331 0.347 0.277 0.332 0.438 0.446 0.345 0.315 0.416 0.329 0.437 0.388 0.534 0.493 0.47 0.289 0.313 0.238 0.287 0.289 0.239 0.201 0.194 0.133 0.171 0.172 0.214 0.227 0.3 0.357 0.373 0.408 0.306 0.504 0.247 0.431 0.458 0.448 0.477 0.41 0.294 0.427 0.41 0.328 0.341 0.375 0.393 0.403 0.408 0.435 0.346 0.408 0.525 0.516 0.455 0.51 0.493 0.665 1 0.642 0.569 0.602 0.611 0.614 0.489 0.438 0.441 0.47 0.456 0.427 0.338 0.453 0.406 0.43 0.469 0.383 0.45 0.489 0.482 0.518 0.482 0.54 0.531 0.511 0.456 0.494 0.352 0.443 0.431 0.483 0.565 0.491 0.504 0.55 0.51 0.461 0.411 0.328 0.439 0.371 0.363 0.286 0.118 0.079 0.289 0.287 0.389 0.419 0.378 0.344 0.424 0.425 0.469 0.436 0.424 0.377 0.371 0.339 0.287 0.175 0.301 0.459 0.498 0.412 0.524 0.528 0.538 0.505 0.472 0.547 0.549 0.574 0.541 0.524 0.547 0.478 0.461 0.427 0.462 0.47 0.425 0.352 0.406 0.456 0.386 0.278 0.299 0.218 0.217 0.213 0.18 0.213 0.298 0.29 0.228 0.277 0.374 0.318 0.216 0.351 0.28 0.341 0.302 0.41 0.386 0.163 0.297 0.431 0.362 0.27 0.364 0.503 0.375 0.431 0.498 0.499 0.391 0.383 0.489 0.463 0.378 0.329 0.317 0.401 0.299 0.273 0.447 0.434 0.503 0.468 0.298 0.262 0.304 0.224 0.417 0.412 0.409 0.375 0.492 0.402 0.389 0.498 0.461 0.508 0.574 0.354 0.38 0.513 0.349 0.523 0.301 0.338 0.474 0.423 0.309 0.387 0.239 0.386 0.398 0.19 0.384 0.338 0.32 
0.19 0.005 0.019 0.083 0.181 0.185 0.184 0.139 0.166 0.21 0.113 0.197 0.234 0.224 0.257 0.34 0.369 0.222 0.202 0.155 0.209 0.307 0.316 0.354 0.317 0.297 0.283 0.134 0.167 0.111 0.103 0.117 0.139 0.138 0.185 0.238 0.406 0.325 0.359 0.266 0.28 0.194 0.218 0.201 0.212 0.249 0.182 0.166 0.19 0.141 0.192 0.263 0.266 0.31 0.329 0.332 0.393 0.426 0.291 0.383 0.515 0.515 0.418 0.368 0.491 0.391 0.507 0.476 0.666 0.586 0.546 0.337 0.372 0.268 0.313 0.316 0.242 0.233 0.209 0.138 0.176 0.204 0.247 0.252 0.342 0.423 0.442 0.488 0.346 0.589 0.291 0.526 0.518 0.5 0.579 0.49 0.358 0.504 0.484 0.41 0.414 0.429 0.465 0.448 0.508 0.527 0.402 0.457 0.613 0.585 0.49 0.601 0.619 0.68 0.788 1 0.673 0.651 0.666 0.708 0.564 0.506 0.48 0.571 0.548 0.489 0.378 0.507 0.484 0.502 0.546 0.441 0.552 0.55 0.557 0.602 0.533 0.623 0.609 0.603 0.581 0.591 0.444 0.538 0.546 0.603 0.726 0.573 0.607 0.654 0.616 0.542 0.491 0.386 0.529 0.432 0.418 0.305 0.134 0.078 0.337 0.326 0.448 0.473 0.439 0.359 0.439 0.474 0.538 0.516 0.465 0.431 0.4 0.364 0.327 0.192 0.368 0.554 0.577 0.5 0.592 0.613 0.626 0.559 0.544 0.636 0.6 0.662 0.6 0.593 0.607 0.539 0.538 0.508 0.542 0.523 0.507 0.404 0.462 0.514 0.434 0.309 0.328 0.258 0.243 0.248 0.198 0.234 0.333 0.338 0.249 0.313 0.409 0.357 0.246 0.378 0.332 0.393 0.353 0.466 0.409 0.196 0.328 0.502 0.416 0.318 0.414 0.547 0.41 0.488 0.543 0.567 0.433 0.42 0.56 0.518 0.442 0.37 0.35 0.445 0.351 0.309 0.529 0.49 0.556 0.521 0.314 0.305 0.322 0.261 0.452 0.493 0.475 0.428 0.525 0.437 0.409 0.532 0.473 0.521 0.584 0.36 0.4 0.525 0.389 0.538 0.334 0.374 0.528 0.499 0.348 0.433 0.281 0.447 0.49 0.222 0.446 0.386 0.362 
0.234 0.007 0.034 0.09 0.199 0.204 0.21 0.162 0.189 0.232 0.116 0.199 0.227 0.216 0.262 0.373 0.403 0.26 0.241 0.192 0.262 0.346 0.337 0.382 0.33 0.31 0.287 0.147 0.188 0.129 0.101 0.116 0.133 0.144 0.202 0.267 0.445 0.341 0.379 0.305 0.332 0.23 0.252 0.232 0.249 0.322 0.25 0.198 0.233 0.142 0.212 0.316 0.303 0.325 0.386 0.38 0.404 0.436 0.325 0.405 0.533 0.55 0.436 0.383 0.512 0.428 0.507 0.463 0.6 0.601 0.578 0.358 0.402 0.291 0.322 0.317 0.267 0.25 0.222 0.157 0.233 0.243 0.279 0.277 0.372 0.447 0.436 0.496 0.389 0.59 0.307 0.525 0.549 0.54 0.58 0.51 0.376 0.507 0.497 0.405 0.423 0.422 0.479 0.475 0.501 0.532 0.425 0.498 0.63 0.628 0.495 0.555 0.598 0.721 0.727 0.747 1 0.725 0.679 0.747 0.618 0.538 0.534 0.596 0.566 0.529 0.432 0.537 0.498 0.528 0.595 0.475 0.55 0.597 0.598 0.643 0.584 0.666 0.67 0.627 0.563 0.587 0.42 0.529 0.513 0.54 0.701 0.584 0.618 0.668 0.655 0.574 0.527 0.401 0.541 0.472 0.44 0.354 0.133 0.093 0.328 0.327 0.492 0.499 0.479 0.403 0.513 0.485 0.579 0.568 0.526 0.469 0.447 0.385 0.338 0.192 0.383 0.579 0.607 0.51 0.623 0.653 0.658 0.596 0.585 0.703 0.678 0.727 0.677 0.657 0.664 0.598 0.547 0.54 0.574 0.579 0.538 0.436 0.493 0.557 0.467 0.374 0.379 0.299 0.277 0.268 0.218 0.265 0.376 0.369 0.286 0.347 0.45 0.391 0.265 0.408 0.347 0.436 0.39 0.526 0.45 0.194 0.342 0.511 0.416 0.345 0.407 0.57 0.44 0.513 0.564 0.633 0.476 0.469 0.592 0.548 0.484 0.403 0.39 0.478 0.377 0.344 0.566 0.542 0.606 0.556 0.324 0.32 0.357 0.256 0.472 0.509 0.479 0.437 0.561 0.441 0.435 0.558 0.494 0.546 0.592 0.361 0.393 0.509 0.358 0.498 0.287 0.338 0.501 0.463 0.321 0.427 0.261 0.441 0.482 0.244 0.457 0.416 0.379 
0.21 0.011 0.033 0.075 0.182 0.186 0.18 0.134 0.168 0.201 0.09 0.184 0.221 0.2 0.256 0.346 0.382 0.226 0.206 0.168 0.214 0.305 0.311 0.347 0.307 0.283 0.273 0.122 0.171 0.098 0.095 0.107 0.109 0.109 0.188 0.247 0.391 0.304 0.343 0.256 0.258 0.196 0.224 0.199 0.208 0.264 0.194 0.177 0.189 0.124 0.194 0.261 0.265 0.275 0.325 0.332 0.38 0.427 0.285 0.383 0.498 0.51 0.399 0.381 0.471 0.4 0.482 0.433 0.58 0.537 0.528 0.34 0.382 0.268 0.317 0.314 0.239 0.222 0.196 0.139 0.188 0.21 0.246 0.24 0.328 0.417 0.407 0.451 0.352 0.555 0.276 0.486 0.515 0.518 0.536 0.457 0.342 0.474 0.459 0.373 0.404 0.422 0.425 0.449 0.486 0.503 0.405 0.43 0.585 0.589 0.459 0.508 0.558 0.705 0.764 0.686 0.699 1 0.723 0.697 0.586 0.546 0.491 0.539 0.549 0.497 0.402 0.503 0.48 0.494 0.55 0.429 0.53 0.542 0.54 0.582 0.541 0.612 0.593 0.593 0.527 0.536 0.395 0.48 0.488 0.512 0.624 0.536 0.564 0.621 0.596 0.538 0.497 0.377 0.499 0.424 0.409 0.306 0.122 0.086 0.36 0.336 0.457 0.474 0.455 0.398 0.472 0.495 0.574 0.539 0.51 0.448 0.449 0.384 0.328 0.19 0.378 0.553 0.559 0.496 0.612 0.642 0.639 0.582 0.561 0.664 0.651 0.7 0.637 0.616 0.613 0.568 0.534 0.519 0.55 0.559 0.52 0.409 0.484 0.542 0.444 0.339 0.346 0.27 0.249 0.254 0.209 0.247 0.339 0.359 0.263 0.34 0.436 0.385 0.239 0.393 0.348 0.401 0.367 0.477 0.397 0.182 0.334 0.507 0.415 0.339 0.414 0.574 0.446 0.511 0.582 0.604 0.46 0.453 0.594 0.547 0.479 0.38 0.372 0.459 0.329 0.302 0.547 0.521 0.618 0.566 0.325 0.296 0.342 0.267 0.5 0.551 0.504 0.417 0.591 0.487 0.44 0.531 0.472 0.542 0.602 0.37 0.411 0.527 0.386 0.569 0.308 0.353 0.497 0.44 0.334 0.408 0.268 0.428 0.429 0.216 0.427 0.4 0.347 
0.141 0.003 0.024 0.065 0.141 0.137 0.137 0.105 0.129 0.154 0.073 0.14 0.17 0.177 0.213 0.282 0.304 0.173 0.154 0.122 0.171 0.254 0.249 0.285 0.252 0.231 0.213 0.114 0.142 0.09 0.066 0.078 0.1 0.101 0.146 0.195 0.335 0.229 0.264 0.207 0.217 0.152 0.162 0.153 0.163 0.201 0.154 0.125 0.151 0.106 0.14 0.193 0.197 0.213 0.235 0.252 0.298 0.314 0.241 0.305 0.397 0.417 0.335 0.281 0.392 0.328 0.406 0.362 0.528 0.497 0.419 0.26 0.29 0.21 0.255 0.223 0.167 0.156 0.158 0.107 0.153 0.164 0.171 0.185 0.254 0.338 0.336 0.369 0.292 0.46 0.229 0.397 0.419 0.428 0.444 0.414 0.293 0.406 0.409 0.323 0.325 0.339 0.376 0.365 0.392 0.394 0.327 0.361 0.475 0.487 0.403 0.443 0.453 0.571 0.616 0.582 0.547 0.597 1 0.683 0.506 0.473 0.429 0.478 0.443 0.414 0.312 0.423 0.375 0.392 0.447 0.343 0.431 0.442 0.465 0.497 0.439 0.513 0.486 0.484 0.434 0.464 0.35 0.423 0.423 0.444 0.513 0.438 0.49 0.539 0.504 0.461 0.391 0.292 0.404 0.333 0.323 0.243 0.099 0.082 0.266 0.274 0.384 0.405 0.385 0.311 0.395 0.401 0.448 0.425 0.422 0.351 0.346 0.298 0.238 0.139 0.276 0.442 0.455 0.388 0.499 0.519 0.523 0.466 0.47 0.535 0.517 0.55 0.519 0.486 0.5 0.462 0.444 0.413 0.453 0.436 0.418 0.343 0.386 0.45 0.374 0.288 0.297 0.242 0.224 0.215 0.167 0.214 0.274 0.27 0.203 0.278 0.359 0.303 0.197 0.315 0.287 0.335 0.285 0.382 0.347 0.146 0.262 0.394 0.36 0.271 0.344 0.45 0.345 0.405 0.456 0.481 0.38 0.343 0.456 0.422 0.361 0.326 0.285 0.372 0.258 0.241 0.436 0.421 0.468 0.435 0.267 0.206 0.26 0.206 0.368 0.43 0.381 0.332 0.462 0.383 0.351 0.443 0.367 0.441 0.498 0.303 0.329 0.418 0.325 0.428 0.249 0.313 0.417 0.374 0.26 0.338 0.238 0.34 0.346 0.176 0.377 0.301 0.289 
0.191 0.004 0.027 0.08 0.172 0.167 0.158 0.125 0.146 0.192 0.095 0.144 0.193 0.184 0.205 0.299 0.324 0.177 0.176 0.128 0.185 0.259 0.255 0.316 0.277 0.252 0.254 0.132 0.154 0.09 0.073 0.088 0.108 0.096 0.154 0.22 0.37 0.272 0.297 0.204 0.221 0.165 0.194 0.174 0.184 0.241 0.179 0.155 0.179 0.138 0.18 0.239 0.248 0.258 0.286 0.297 0.313 0.364 0.277 0.361 0.459 0.488 0.36 0.334 0.472 0.373 0.455 0.392 0.59 0.566 0.471 0.307 0.332 0.237 0.293 0.27 0.215 0.192 0.159 0.116 0.159 0.169 0.218 0.223 0.292 0.368 0.381 0.414 0.311 0.499 0.264 0.449 0.447 0.428 0.458 0.405 0.301 0.426 0.391 0.328 0.341 0.359 0.394 0.383 0.404 0.42 0.322 0.359 0.476 0.489 0.378 0.44 0.464 0.553 0.592 0.604 0.584 0.558 0.644 1 0.572 0.485 0.493 0.522 0.494 0.468 0.389 0.475 0.437 0.432 0.478 0.369 0.464 0.478 0.479 0.505 0.468 0.549 0.525 0.521 0.459 0.487 0.342 0.44 0.437 0.456 0.555 0.49 0.545 0.561 0.534 0.493 0.423 0.321 0.445 0.359 0.348 0.265 0.102 0.07 0.266 0.279 0.399 0.416 0.383 0.342 0.415 0.41 0.473 0.425 0.418 0.373 0.354 0.307 0.252 0.165 0.308 0.457 0.509 0.417 0.534 0.551 0.547 0.493 0.466 0.563 0.553 0.594 0.542 0.517 0.53 0.475 0.444 0.418 0.452 0.454 0.454 0.352 0.395 0.428 0.375 0.276 0.293 0.223 0.212 0.217 0.182 0.216 0.282 0.28 0.22 0.261 0.35 0.317 0.218 0.326 0.269 0.327 0.318 0.397 0.351 0.161 0.296 0.423 0.352 0.261 0.334 0.461 0.35 0.417 0.472 0.492 0.371 0.36 0.495 0.443 0.369 0.318 0.309 0.392 0.294 0.267 0.438 0.42 0.477 0.451 0.272 0.241 0.278 0.217 0.388 0.428 0.385 0.321 0.449 0.36 0.328 0.44 0.394 0.427 0.477 0.274 0.334 0.42 0.294 0.399 0.233 0.287 0.405 0.395 0.258 0.332 0.207 0.352 0.346 0.154 0.345 0.318 0.304 
0.172 0.003 0.021 0.065 0.145 0.163 0.166 0.119 0.152 0.176 0.103 0.163 0.169 0.177 0.205 0.317 0.344 0.199 0.195 0.133 0.192 0.276 0.264 0.319 0.263 0.253 0.256 0.118 0.147 0.106 0.08 0.089 0.111 0.103 0.179 0.23 0.394 0.297 0.322 0.238 0.255 0.187 0.205 0.183 0.196 0.246 0.182 0.169 0.189 0.144 0.176 0.237 0.241 0.27 0.293 0.304 0.342 0.406 0.308 0.364 0.509 0.522 0.405 0.368 0.503 0.388 0.479 0.435 0.601 0.607 0.544 0.317 0.371 0.248 0.282 0.279 0.209 0.193 0.182 0.131 0.173 0.181 0.219 0.22 0.322 0.38 0.385 0.448 0.332 0.524 0.258 0.455 0.479 0.491 0.527 0.458 0.313 0.442 0.443 0.362 0.373 0.394 0.422 0.428 0.448 0.456 0.358 0.395 0.523 0.552 0.436 0.458 0.489 0.621 0.634 0.619 0.63 0.654 0.607 0.749 1 0.587 0.528 0.622 0.625 0.574 0.429 0.566 0.518 0.538 0.575 0.453 0.548 0.576 0.544 0.588 0.534 0.609 0.577 0.574 0.481 0.512 0.35 0.462 0.45 0.497 0.605 0.556 0.603 0.636 0.605 0.555 0.505 0.395 0.522 0.428 0.391 0.299 0.13 0.094 0.332 0.329 0.483 0.48 0.441 0.381 0.464 0.479 0.569 0.529 0.523 0.452 0.434 0.375 0.324 0.196 0.352 0.552 0.576 0.521 0.633 0.648 0.71 0.605 0.573 0.664 0.648 0.677 0.618 0.609 0.601 0.54 0.522 0.499 0.529 0.527 0.504 0.41 0.459 0.502 0.457 0.335 0.343 0.247 0.246 0.257 0.202 0.244 0.321 0.338 0.249 0.337 0.423 0.371 0.26 0.4 0.315 0.42 0.369 0.481 0.415 0.195 0.309 0.473 0.392 0.305 0.373 0.539 0.399 0.487 0.531 0.588 0.449 0.425 0.579 0.522 0.425 0.37 0.361 0.461 0.346 0.318 0.534 0.504 0.595 0.561 0.331 0.308 0.356 0.265 0.479 0.525 0.471 0.436 0.538 0.44 0.426 0.487 0.454 0.488 0.53 0.335 0.344 0.456 0.326 0.482 0.261 0.31 0.427 0.42 0.278 0.352 0.243 0.379 0.387 0.174 0.383 0.347 0.326 
0.157 0.007 0.031 0.074 0.146 0.153 0.155 0.114 0.146 0.172 0.082 0.156 0.174 0.191 0.203 0.294 0.311 0.19 0.172 0.138 0.165 0.238 0.247 0.295 0.248 0.239 0.234 0.104 0.141 0.088 0.081 0.085 0.11 0.1 0.165 0.209 0.33 0.269 0.296 0.213 0.234 0.162 0.188 0.171 0.173 0.22 0.17 0.142 0.165 0.107 0.164 0.223 0.233 0.249 0.269 0.291 0.314 0.354 0.242 0.307 0.405 0.428 0.337 0.3 0.403 0.355 0.4 0.35 0.46 0.458 0.418 0.261 0.313 0.219 0.256 0.246 0.208 0.185 0.167 0.122 0.172 0.179 0.215 0.218 0.271 0.337 0.331 0.374 0.31 0.461 0.215 0.374 0.386 0.385 0.423 0.385 0.255 0.375 0.371 0.289 0.305 0.299 0.352 0.351 0.348 0.372 0.294 0.345 0.434 0.442 0.354 0.393 0.415 0.536 0.538 0.513 0.506 0.544 0.502 0.555 0.547 1 0.499 0.505 0.526 0.532 0.404 0.499 0.448 0.433 0.459 0.374 0.421 0.457 0.436 0.467 0.431 0.492 0.449 0.45 0.401 0.417 0.319 0.373 0.371 0.394 0.486 0.432 0.456 0.496 0.484 0.426 0.392 0.298 0.411 0.345 0.348 0.267 0.12 0.046 0.256 0.271 0.367 0.382 0.362 0.298 0.377 0.395 0.445 0.44 0.416 0.355 0.352 0.312 0.251 0.158 0.279 0.439 0.485 0.442 0.512 0.516 0.53 0.497 0.477 0.542 0.504 0.54 0.511 0.464 0.499 0.441 0.42 0.38 0.417 0.418 0.419 0.331 0.373 0.409 0.369 0.299 0.275 0.203 0.201 0.207 0.163 0.194 0.277 0.291 0.211 0.267 0.352 0.3 0.204 0.345 0.279 0.34 0.293 0.369 0.335 0.147 0.262 0.398 0.32 0.279 0.319 0.43 0.339 0.4 0.445 0.48 0.356 0.357 0.47 0.428 0.385 0.333 0.299 0.374 0.29 0.262 0.441 0.42 0.5 0.444 0.274 0.249 0.266 0.217 0.42 0.499 0.43 0.374 0.478 0.445 0.379 0.442 0.381 0.399 0.465 0.292 0.302 0.383 0.263 0.402 0.23 0.278 0.353 0.347 0.246 0.312 0.189 0.316 0.325 0.154 0.315 0.271 0.287 
0.213 0.007 0.033 0.093 0.18 0.18 0.175 0.128 0.158 0.206 0.115 0.195 0.234 0.238 0.271 0.376 0.394 0.223 0.19 0.148 0.216 0.314 0.316 0.361 0.327 0.311 0.292 0.156 0.171 0.116 0.098 0.107 0.132 0.125 0.193 0.264 0.434 0.323 0.354 0.272 0.292 0.222 0.24 0.227 0.222 0.284 0.208 0.187 0.209 0.137 0.196 0.298 0.292 0.322 0.36 0.37 0.376 0.478 0.33 0.446 0.559 0.55 0.45 0.421 0.583 0.586 0.641 0.505 0.625 0.662 0.529 0.325 0.39 0.278 0.326 0.308 0.241 0.231 0.198 0.143 0.203 0.221 0.261 0.262 0.362 0.454 0.433 0.468 0.359 0.537 0.268 0.439 0.488 0.478 0.503 0.453 0.311 0.449 0.422 0.338 0.339 0.33 0.399 0.388 0.42 0.414 0.333 0.378 0.495 0.503 0.408 0.461 0.477 0.581 0.608 0.601 0.565 0.571 0.587 0.715 0.561 0.598 1 0.679 0.568 0.614 0.552 0.611 0.569 0.514 0.569 0.457 0.54 0.554 0.539 0.56 0.519 0.603 0.578 0.558 0.469 0.518 0.375 0.464 0.462 0.5 0.569 0.507 0.584 0.624 0.604 0.589 0.542 0.402 0.551 0.422 0.431 0.344 0.14 0.103 0.342 0.325 0.462 0.465 0.431 0.35 0.451 0.469 0.525 0.513 0.478 0.435 0.439 0.368 0.311 0.198 0.338 0.536 0.565 0.486 0.566 0.597 0.606 0.56 0.52 0.596 0.571 0.611 0.568 0.541 0.55 0.503 0.494 0.444 0.485 0.477 0.443 0.372 0.417 0.495 0.406 0.303 0.322 0.242 0.237 0.236 0.202 0.222 0.319 0.341 0.25 0.326 0.412 0.353 0.234 0.383 0.327 0.389 0.324 0.419 0.373 0.177 0.28 0.425 0.368 0.303 0.357 0.488 0.367 0.448 0.498 0.545 0.412 0.388 0.531 0.48 0.422 0.365 0.339 0.429 0.324 0.293 0.485 0.445 0.54 0.502 0.318 0.272 0.295 0.231 0.421 0.457 0.422 0.389 0.499 0.423 0.396 0.481 0.432 0.466 0.496 0.315 0.335 0.418 0.296 0.444 0.257 0.313 0.435 0.434 0.289 0.352 0.25 0.393 0.388 0.188 0.36 0.334 0.378 
0.235 0.002 0.029 0.103 0.217 0.222 0.216 0.171 0.2 0.238 0.126 0.194 0.246 0.241 0.271 0.375 0.405 0.25 0.229 0.176 0.239 0.342 0.337 0.378 0.345 0.321 0.299 0.161 0.18 0.121 0.102 0.129 0.143 0.146 0.211 0.277 0.457 0.34 0.386 0.287 0.313 0.232 0.254 0.232 0.227 0.316 0.242 0.208 0.236 0.165 0.229 0.317 0.323 0.352 0.369 0.393 0.43 0.493 0.349 0.459 0.607 0.599 0.468 0.442 0.614 0.463 0.521 0.436 0.576 0.645 0.561 0.356 0.432 0.277 0.335 0.326 0.269 0.251 0.219 0.15 0.227 0.234 0.276 0.269 0.351 0.447 0.435 0.506 0.388 0.549 0.288 0.461 0.499 0.509 0.515 0.484 0.344 0.448 0.463 0.356 0.369 0.37 0.427 0.413 0.416 0.448 0.352 0.394 0.505 0.513 0.421 0.46 0.461 0.588 0.625 0.595 0.597 0.592 0.589 0.701 0.63 0.55 0.618 1 0.666 0.608 0.492 0.672 0.674 0.558 0.592 0.485 0.53 0.534 0.558 0.587 0.541 0.618 0.586 0.585 0.486 0.532 0.373 0.49 0.459 0.499 0.592 0.54 0.579 0.66 0.644 0.625 0.581 0.446 0.561 0.476 0.467 0.366 0.145 0.094 0.354 0.328 0.478 0.485 0.465 0.38 0.48 0.492 0.57 0.551 0.525 0.474 0.449 0.399 0.33 0.211 0.395 0.59 0.59 0.543 0.627 0.655 0.65 0.569 0.569 0.648 0.605 0.666 0.605 0.561 0.586 0.544 0.516 0.491 0.506 0.512 0.475 0.386 0.463 0.519 0.437 0.305 0.324 0.271 0.263 0.24 0.206 0.247 0.33 0.34 0.273 0.335 0.43 0.387 0.265 0.406 0.33 0.387 0.354 0.467 0.401 0.186 0.318 0.469 0.398 0.303 0.377 0.529 0.412 0.482 0.508 0.562 0.445 0.441 0.562 0.516 0.463 0.395 0.362 0.457 0.353 0.319 0.543 0.471 0.564 0.543 0.325 0.296 0.322 0.238 0.446 0.458 0.437 0.381 0.51 0.413 0.399 0.499 0.432 0.49 0.511 0.324 0.35 0.449 0.334 0.444 0.262 0.295 0.405 0.405 0.281 0.336 0.231 0.377 0.388 0.191 0.351 0.348 0.385 
0.193 0.011 0.035 0.084 0.193 0.196 0.195 0.144 0.179 0.217 0.094 0.189 0.207 0.213 0.227 0.322 0.345 0.202 0.202 0.158 0.235 0.309 0.301 0.324 0.292 0.281 0.28 0.129 0.169 0.098 0.089 0.104 0.122 0.118 0.179 0.249 0.39 0.296 0.348 0.264 0.28 0.205 0.238 0.214 0.239 0.283 0.211 0.188 0.215 0.152 0.204 0.299 0.271 0.306 0.353 0.352 0.397 0.441 0.313 0.416 0.54 0.542 0.427 0.422 0.524 0.408 0.479 0.408 0.543 0.547 0.527 0.319 0.384 0.248 0.308 0.292 0.256 0.223 0.192 0.143 0.182 0.21 0.235 0.247 0.325 0.405 0.379 0.442 0.329 0.527 0.274 0.46 0.481 0.476 0.498 0.44 0.341 0.448 0.426 0.35 0.338 0.361 0.404 0.404 0.421 0.427 0.326 0.375 0.507 0.498 0.394 0.437 0.492 0.578 0.603 0.581 0.579 0.59 0.552 0.651 0.602 0.552 0.53 0.666 1 0.77 0.521 0.715 0.579 0.576 0.577 0.453 0.537 0.546 0.539 0.571 0.516 0.594 0.545 0.552 0.495 0.512 0.368 0.463 0.457 0.469 0.543 0.5 0.572 0.605 0.585 0.56 0.503 0.408 0.538 0.493 0.466 0.39 0.168 0.09 0.334 0.317 0.462 0.477 0.445 0.385 0.464 0.479 0.579 0.537 0.516 0.462 0.446 0.386 0.315 0.187 0.365 0.591 0.637 0.651 0.645 0.679 0.717 0.583 0.547 0.646 0.598 0.651 0.602 0.576 0.573 0.532 0.494 0.462 0.478 0.506 0.473 0.38 0.453 0.512 0.459 0.336 0.339 0.252 0.241 0.275 0.218 0.248 0.347 0.365 0.269 0.334 0.408 0.373 0.244 0.406 0.333 0.406 0.342 0.446 0.401 0.184 0.319 0.462 0.396 0.309 0.366 0.505 0.386 0.45 0.505 0.568 0.432 0.412 0.557 0.505 0.449 0.383 0.352 0.458 0.335 0.308 0.542 0.478 0.569 0.533 0.342 0.309 0.318 0.252 0.471 0.499 0.473 0.41 0.517 0.419 0.395 0.475 0.401 0.477 0.505 0.314 0.302 0.427 0.335 0.436 0.253 0.302 0.407 0.377 0.263 0.35 0.235 0.382 0.378 0.182 0.376 0.333 0.328 
0.106 0.005 0.019 0.057 0.104 0.096 0.093 0.073 0.096 0.113 0.064 0.101 0.122 0.107 0.126 0.163 0.189 0.12 0.102 0.075 0.104 0.168 0.165 0.182 0.15 0.143 0.143 0.075 0.1 0.064 0.058 0.069 0.075 0.07 0.106 0.141 0.216 0.159 0.186 0.14 0.139 0.092 0.12 0.097 0.104 0.138 0.102 0.09 0.11 0.068 0.095 0.148 0.14 0.154 0.179 0.195 0.209 0.242 0.165 0.224 0.298 0.288 0.228 0.235 0.287 0.213 0.263 0.216 0.3 0.299 0.294 0.167 0.196 0.136 0.165 0.157 0.138 0.126 0.111 0.082 0.109 0.115 0.135 0.138 0.187 0.216 0.213 0.245 0.166 0.274 0.128 0.229 0.235 0.217 0.259 0.232 0.181 0.237 0.236 0.191 0.204 0.194 0.205 0.211 0.223 0.23 0.186 0.209 0.272 0.272 0.207 0.24 0.255 0.322 0.328 0.32 0.313 0.314 0.3 0.36 0.332 0.33 0.317 0.359 0.465 1 0.355 0.466 0.331 0.307 0.306 0.238 0.284 0.286 0.28 0.29 0.27 0.318 0.284 0.288 0.246 0.253 0.184 0.224 0.228 0.234 0.31 0.284 0.287 0.324 0.317 0.313 0.271 0.21 0.292 0.258 0.247 0.199 0.082 0.04 0.179 0.185 0.24 0.241 0.227 0.194 0.238 0.257 0.306 0.29 0.277 0.257 0.238 0.2 0.168 0.113 0.206 0.304 0.334 0.337 0.337 0.359 0.37 0.306 0.295 0.338 0.316 0.341 0.325 0.311 0.308 0.272 0.257 0.242 0.263 0.253 0.249 0.2 0.234 0.26 0.234 0.149 0.173 0.137 0.143 0.134 0.109 0.137 0.183 0.178 0.141 0.168 0.219 0.201 0.125 0.201 0.165 0.213 0.188 0.246 0.205 0.103 0.171 0.233 0.204 0.137 0.171 0.27 0.206 0.249 0.287 0.301 0.231 0.207 0.295 0.267 0.239 0.205 0.193 0.25 0.181 0.175 0.281 0.246 0.293 0.287 0.193 0.159 0.183 0.131 0.258 0.29 0.243 0.204 0.267 0.24 0.204 0.25 0.212 0.25 0.283 0.166 0.164 0.241 0.156 0.232 0.127 0.157 0.206 0.216 0.146 0.169 0.105 0.189 0.202 0.081 0.184 0.165 0.176 
0.182 0.005 0.022 0.063 0.139 0.146 0.149 0.1 0.13 0.17 0.094 0.162 0.167 0.16 0.219 0.291 0.31 0.186 0.175 0.152 0.198 0.27 0.26 0.287 0.245 0.222 0.235 0.122 0.147 0.098 0.082 0.087 0.092 0.105 0.175 0.213 0.364 0.273 0.306 0.219 0.228 0.173 0.188 0.164 0.187 0.241 0.169 0.151 0.187 0.14 0.201 0.256 0.246 0.278 0.307 0.333 0.359 0.417 0.299 0.409 0.503 0.501 0.435 0.48 0.49 0.374 0.426 0.347 0.449 0.488 0.445 0.269 0.335 0.221 0.252 0.236 0.195 0.185 0.173 0.135 0.179 0.18 0.203 0.207 0.297 0.355 0.349 0.394 0.299 0.436 0.22 0.359 0.369 0.373 0.403 0.376 0.244 0.357 0.345 0.275 0.268 0.287 0.313 0.307 0.325 0.327 0.256 0.307 0.395 0.386 0.307 0.358 0.391 0.477 0.484 0.468 0.458 0.465 0.463 0.508 0.472 0.462 0.533 0.57 0.561 0.707 1 0.726 0.563 0.475 0.468 0.377 0.428 0.425 0.427 0.459 0.429 0.49 0.442 0.446 0.377 0.41 0.296 0.385 0.356 0.369 0.451 0.418 0.455 0.512 0.502 0.488 0.47 0.349 0.468 0.406 0.411 0.324 0.131 0.066 0.266 0.248 0.346 0.362 0.33 0.293 0.365 0.36 0.453 0.423 0.41 0.355 0.342 0.298 0.264 0.162 0.295 0.453 0.495 0.466 0.506 0.524 0.53 0.457 0.433 0.492 0.472 0.505 0.464 0.445 0.467 0.413 0.391 0.362 0.362 0.381 0.357 0.283 0.344 0.401 0.345 0.265 0.268 0.202 0.194 0.184 0.157 0.187 0.261 0.266 0.195 0.242 0.33 0.299 0.186 0.307 0.27 0.316 0.277 0.363 0.32 0.144 0.243 0.367 0.272 0.237 0.257 0.401 0.312 0.387 0.42 0.453 0.357 0.342 0.452 0.401 0.345 0.316 0.292 0.371 0.276 0.256 0.419 0.365 0.438 0.418 0.274 0.243 0.28 0.236 0.366 0.396 0.376 0.323 0.407 0.333 0.329 0.382 0.345 0.363 0.408 0.248 0.263 0.341 0.248 0.364 0.223 0.242 0.335 0.326 0.208 0.272 0.18 0.296 0.294 0.135 0.275 0.256 0.295 
0.118 0.004 0.019 0.051 0.11 0.118 0.119 0.106 0.111 0.127 0.074 0.124 0.135 0.131 0.132 0.199 0.205 0.137 0.119 0.083 0.122 0.186 0.18 0.193 0.182 0.178 0.181 0.077 0.099 0.075 0.068 0.075 0.079 0.072 0.109 0.148 0.229 0.179 0.21 0.162 0.156 0.111 0.123 0.117 0.124 0.158 0.118 0.097 0.105 0.079 0.119 0.16 0.155 0.174 0.201 0.203 0.243 0.256 0.197 0.253 0.343 0.322 0.265 0.277 0.318 0.258 0.282 0.242 0.292 0.328 0.288 0.174 0.226 0.154 0.191 0.191 0.15 0.129 0.108 0.073 0.112 0.115 0.142 0.141 0.192 0.245 0.238 0.255 0.204 0.292 0.153 0.258 0.246 0.237 0.262 0.235 0.173 0.26 0.233 0.203 0.208 0.224 0.238 0.225 0.229 0.241 0.186 0.206 0.283 0.283 0.221 0.253 0.256 0.308 0.321 0.314 0.316 0.311 0.299 0.354 0.327 0.302 0.33 0.389 0.409 0.485 0.388 1 0.41 0.328 0.31 0.268 0.3 0.282 0.285 0.307 0.275 0.326 0.3 0.295 0.277 0.293 0.208 0.269 0.273 0.263 0.313 0.28 0.301 0.339 0.33 0.322 0.298 0.222 0.312 0.266 0.291 0.281 0.103 0.048 0.187 0.179 0.264 0.256 0.254 0.208 0.249 0.269 0.319 0.29 0.283 0.258 0.242 0.2 0.167 0.104 0.204 0.338 0.336 0.353 0.365 0.367 0.364 0.326 0.31 0.342 0.34 0.362 0.325 0.309 0.316 0.281 0.28 0.253 0.265 0.278 0.259 0.22 0.246 0.278 0.244 0.184 0.175 0.138 0.136 0.138 0.106 0.125 0.2 0.187 0.159 0.171 0.249 0.22 0.134 0.234 0.174 0.214 0.178 0.243 0.223 0.111 0.179 0.252 0.196 0.151 0.206 0.274 0.229 0.268 0.29 0.307 0.233 0.223 0.303 0.272 0.254 0.204 0.178 0.251 0.188 0.164 0.286 0.256 0.31 0.301 0.18 0.159 0.174 0.138 0.253 0.264 0.229 0.195 0.275 0.211 0.193 0.26 0.227 0.267 0.261 0.189 0.173 0.233 0.153 0.228 0.136 0.164 0.202 0.21 0.141 0.191 0.137 0.222 0.226 0.109 0.216 0.181 0.191 
0.229 0.007 0.027 0.089 0.188 0.21 0.206 0.144 0.186 0.226 0.107 0.198 0.219 0.221 0.245 0.364 0.39 0.226 0.212 0.17 0.24 0.337 0.304 0.362 0.308 0.291 0.294 0.149 0.194 0.11 0.104 0.118 0.142 0.134 0.2 0.267 0.401 0.323 0.359 0.271 0.3 0.208 0.23 0.205 0.231 0.296 0.217 0.196 0.208 0.15 0.212 0.287 0.305 0.331 0.355 0.375 0.42 0.469 0.344 0.437 0.598 0.554 0.477 0.472 0.531 0.39 0.433 0.378 0.488 0.546 0.524 0.306 0.387 0.256 0.321 0.316 0.248 0.234 0.217 0.156 0.225 0.221 0.262 0.25 0.344 0.407 0.399 0.46 0.325 0.509 0.263 0.445 0.433 0.453 0.49 0.454 0.319 0.428 0.428 0.338 0.332 0.346 0.392 0.38 0.391 0.426 0.326 0.371 0.486 0.505 0.398 0.422 0.443 0.563 0.561 0.547 0.527 0.514 0.505 0.604 0.557 0.502 0.514 0.691 0.611 0.585 0.524 0.75 1 0.59 0.566 0.44 0.493 0.503 0.507 0.539 0.514 0.572 0.528 0.532 0.435 0.468 0.338 0.398 0.414 0.435 0.513 0.473 0.514 0.61 0.587 0.574 0.539 0.404 0.558 0.479 0.482 0.377 0.141 0.08 0.324 0.316 0.432 0.446 0.415 0.344 0.436 0.434 0.531 0.493 0.463 0.433 0.42 0.372 0.301 0.189 0.336 0.517 0.568 0.541 0.589 0.604 0.617 0.533 0.502 0.58 0.55 0.591 0.546 0.527 0.51 0.495 0.468 0.443 0.464 0.473 0.446 0.357 0.407 0.456 0.391 0.282 0.307 0.241 0.24 0.229 0.169 0.215 0.313 0.311 0.253 0.289 0.387 0.343 0.23 0.36 0.315 0.378 0.329 0.414 0.389 0.178 0.288 0.429 0.36 0.269 0.352 0.474 0.363 0.428 0.462 0.5 0.393 0.356 0.502 0.461 0.41 0.336 0.312 0.41 0.293 0.265 0.48 0.416 0.516 0.474 0.303 0.256 0.276 0.226 0.394 0.449 0.395 0.358 0.477 0.364 0.349 0.431 0.382 0.432 0.43 0.308 0.334 0.385 0.273 0.388 0.218 0.28 0.385 0.357 0.261 0.34 0.198 0.336 0.341 0.176 0.355 0.318 0.353 
0.202 0.013 0.039 0.108 0.198 0.194 0.198 0.146 0.171 0.209 0.107 0.188 0.239 0.205 0.26 0.329 0.366 0.228 0.216 0.168 0.225 0.323 0.319 0.349 0.324 0.294 0.289 0.14 0.189 0.133 0.116 0.117 0.136 0.132 0.19 0.245 0.409 0.328 0.375 0.282 0.284 0.179 0.231 0.195 0.206 0.274 0.205 0.178 0.19 0.132 0.178 0.26 0.271 0.323 0.354 0.37 0.451 0.458 0.31 0.4 0.548 0.522 0.42 0.39 0.494 0.378 0.445 0.392 0.512 0.548 0.505 0.316 0.373 0.254 0.316 0.305 0.262 0.226 0.212 0.153 0.201 0.211 0.25 0.275 0.348 0.414 0.391 0.44 0.334 0.529 0.265 0.442 0.457 0.465 0.498 0.449 0.309 0.439 0.43 0.34 0.342 0.344 0.396 0.381 0.404 0.412 0.328 0.369 0.471 0.484 0.372 0.461 0.461 0.563 0.595 0.573 0.563 0.566 0.53 0.628 0.567 0.481 0.483 0.613 0.605 0.557 0.43 0.617 0.602 1 0.656 0.555 0.59 0.508 0.535 0.567 0.524 0.592 0.533 0.553 0.476 0.503 0.361 0.451 0.423 0.472 0.542 0.515 0.556 0.627 0.609 0.587 0.554 0.421 0.637 0.608 0.49 0.417 0.156 0.095 0.353 0.348 0.492 0.484 0.451 0.356 0.452 0.494 0.6 0.56 0.543 0.496 0.432 0.381 0.336 0.198 0.388 0.63 0.714 0.609 0.667 0.706 0.697 0.581 0.546 0.63 0.59 0.646 0.589 0.537 0.548 0.508 0.503 0.443 0.474 0.474 0.464 0.383 0.427 0.499 0.428 0.306 0.317 0.254 0.251 0.254 0.199 0.247 0.335 0.343 0.246 0.328 0.407 0.371 0.23 0.358 0.336 0.383 0.342 0.457 0.377 0.184 0.306 0.445 0.35 0.284 0.373 0.491 0.38 0.46 0.514 0.559 0.437 0.42 0.547 0.528 0.431 0.376 0.398 0.519 0.372 0.35 0.547 0.484 0.581 0.557 0.357 0.321 0.346 0.256 0.445 0.477 0.433 0.392 0.519 0.4 0.386 0.479 0.417 0.44 0.491 0.309 0.326 0.411 0.292 0.429 0.242 0.303 0.408 0.373 0.246 0.314 0.232 0.366 0.374 0.164 0.338 0.302 0.359 
0.233 0.01 0.028 0.08 0.186 0.182 0.19 0.15 0.175 0.211 0.119 0.218 0.235 0.218 0.269 0.373 0.394 0.226 0.216 0.174 0.23 0.336 0.317 0.37 0.33 0.287 0.285 0.142 0.174 0.105 0.084 0.101 0.129 0.107 0.182 0.251 0.417 0.332 0.38 0.301 0.285 0.214 0.254 0.212 0.227 0.298 0.24 0.208 0.23 0.157 0.21 0.286 0.286 0.323 0.359 0.342 0.386 0.454 0.312 0.387 0.511 0.532 0.42 0.388 0.502 0.385 0.447 0.393 0.532 0.56 0.526 0.34 0.386 0.266 0.332 0.319 0.252 0.25 0.235 0.166 0.236 0.255 0.277 0.272 0.371 0.439 0.407 0.469 0.365 0.524 0.27 0.443 0.454 0.462 0.513 0.46 0.328 0.441 0.459 0.366 0.365 0.369 0.403 0.397 0.425 0.442 0.342 0.365 0.493 0.516 0.38 0.427 0.458 0.575 0.598 0.574 0.548 0.561 0.541 0.641 0.551 0.487 0.463 0.555 0.533 0.503 0.379 0.535 0.498 0.614 1 0.575 0.677 0.571 0.569 0.569 0.551 0.638 0.582 0.564 0.462 0.489 0.35 0.451 0.437 0.462 0.537 0.474 0.575 0.664 0.653 0.581 0.542 0.444 0.613 0.485 0.421 0.34 0.123 0.104 0.367 0.345 0.494 0.489 0.448 0.371 0.454 0.458 0.542 0.513 0.497 0.446 0.415 0.352 0.303 0.196 0.374 0.597 0.602 0.491 0.589 0.634 0.653 0.549 0.532 0.618 0.58 0.623 0.59 0.571 0.559 0.515 0.507 0.476 0.475 0.482 0.465 0.392 0.442 0.481 0.42 0.334 0.347 0.255 0.243 0.255 0.188 0.243 0.331 0.339 0.244 0.311 0.407 0.368 0.223 0.376 0.31 0.371 0.345 0.421 0.389 0.189 0.294 0.438 0.361 0.279 0.315 0.483 0.374 0.44 0.48 0.527 0.407 0.396 0.526 0.497 0.408 0.345 0.319 0.431 0.33 0.294 0.497 0.458 0.52 0.509 0.306 0.277 0.3 0.245 0.426 0.466 0.396 0.364 0.494 0.395 0.376 0.454 0.387 0.45 0.476 0.321 0.321 0.412 0.289 0.423 0.272 0.303 0.397 0.372 0.282 0.35 0.224 0.352 0.372 0.192 0.367 0.337 0.375 
0.248 0.008 0.03 0.094 0.216 0.233 0.209 0.175 0.202 0.235 0.124 0.2 0.247 0.257 0.291 0.39 0.399 0.221 0.203 0.16 0.243 0.342 0.322 0.363 0.337 0.307 0.311 0.173 0.191 0.127 0.115 0.12 0.148 0.129 0.212 0.293 0.436 0.339 0.386 0.302 0.318 0.217 0.251 0.23 0.232 0.315 0.225 0.196 0.22 0.152 0.211 0.308 0.303 0.361 0.374 0.386 0.421 0.478 0.36 0.435 0.556 0.549 0.436 0.401 0.51 0.378 0.468 0.425 0.537 0.562 0.548 0.359 0.399 0.29 0.357 0.342 0.278 0.26 0.223 0.161 0.225 0.238 0.291 0.287 0.378 0.444 0.442 0.498 0.384 0.538 0.266 0.464 0.495 0.483 0.541 0.466 0.333 0.46 0.463 0.369 0.398 0.379 0.423 0.4 0.425 0.457 0.361 0.402 0.514 0.52 0.417 0.448 0.473 0.581 0.595 0.576 0.568 0.561 0.524 0.639 0.56 0.486 0.473 0.581 0.574 0.526 0.403 0.539 0.522 0.643 0.711 1 0.735 0.572 0.58 0.616 0.552 0.623 0.587 0.579 0.506 0.511 0.379 0.47 0.445 0.474 0.571 0.539 0.576 0.629 0.628 0.581 0.583 0.533 0.667 0.568 0.466 0.37 0.147 0.14 0.498 0.424 0.579 0.541 0.503 0.399 0.492 0.525 0.606 0.546 0.528 0.504 0.481 0.383 0.335 0.217 0.417 0.67 0.641 0.532 0.634 0.678 0.68 0.558 0.567 0.661 0.592 0.652 0.616 0.582 0.58 0.535 0.504 0.495 0.496 0.497 0.471 0.382 0.453 0.517 0.441 0.338 0.36 0.274 0.271 0.28 0.226 0.27 0.365 0.372 0.293 0.336 0.453 0.394 0.297 0.415 0.332 0.392 0.338 0.448 0.375 0.201 0.292 0.451 0.381 0.308 0.349 0.521 0.396 0.47 0.526 0.558 0.436 0.422 0.56 0.509 0.443 0.404 0.36 0.451 0.312 0.292 0.514 0.461 0.534 0.517 0.304 0.282 0.302 0.231 0.416 0.459 0.419 0.385 0.527 0.404 0.385 0.481 0.418 0.46 0.498 0.314 0.339 0.432 0.29 0.44 0.258 0.303 0.407 0.399 0.293 0.349 0.22 0.362 0.389 0.196 0.386 0.344 0.37 
0.158 0.003 0.021 0.066 0.141 0.129 0.141 0.096 0.119 0.153 0.086 0.148 0.174 0.189 0.219 0.288 0.302 0.175 0.172 0.135 0.178 0.246 0.253 0.303 0.248 0.225 0.218 0.107 0.125 0.072 0.056 0.062 0.077 0.08 0.157 0.196 0.339 0.271 0.295 0.214 0.219 0.162 0.187 0.157 0.171 0.216 0.163 0.147 0.159 0.113 0.16 0.227 0.221 0.244 0.285 0.281 0.314 0.347 0.256 0.332 0.427 0.43 0.334 0.302 0.393 0.303 0.367 0.313 0.441 0.441 0.429 0.255 0.292 0.204 0.254 0.244 0.211 0.177 0.159 0.123 0.151 0.154 0.2 0.199 0.291 0.348 0.353 0.378 0.288 0.444 0.218 0.384 0.392 0.41 0.442 0.398 0.29 0.367 0.365 0.307 0.305 0.295 0.335 0.337 0.344 0.359 0.292 0.306 0.429 0.435 0.331 0.363 0.395 0.488 0.505 0.485 0.465 0.451 0.449 0.513 0.43 0.404 0.396 0.453 0.424 0.387 0.309 0.422 0.398 0.437 0.551 0.481 1 0.514 0.51 0.522 0.473 0.552 0.505 0.464 0.39 0.42 0.306 0.378 0.379 0.396 0.462 0.426 0.471 0.527 0.499 0.45 0.389 0.334 0.453 0.395 0.326 0.249 0.097 0.1 0.369 0.326 0.484 0.484 0.418 0.369 0.426 0.418 0.479 0.443 0.432 0.409 0.39 0.331 0.283 0.156 0.308 0.49 0.483 0.368 0.484 0.519 0.523 0.461 0.457 0.529 0.495 0.526 0.493 0.491 0.46 0.431 0.428 0.376 0.407 0.402 0.38 0.317 0.369 0.419 0.374 0.249 0.291 0.237 0.245 0.238 0.203 0.231 0.303 0.335 0.239 0.268 0.386 0.34 0.231 0.327 0.293 0.334 0.278 0.365 0.346 0.147 0.259 0.369 0.319 0.233 0.286 0.397 0.302 0.365 0.411 0.455 0.35 0.332 0.461 0.412 0.384 0.319 0.3 0.369 0.274 0.25 0.436 0.381 0.431 0.42 0.244 0.231 0.263 0.194 0.354 0.366 0.353 0.303 0.395 0.306 0.326 0.381 0.331 0.367 0.397 0.249 0.273 0.344 0.25 0.365 0.212 0.267 0.35 0.331 0.249 0.307 0.174 0.295 0.303 0.155 0.312 0.289 0.289 
0.228 0.008 0.029 0.085 0.189 0.181 0.194 0.139 0.179 0.215 0.104 0.179 0.219 0.234 0.275 0.375 0.404 0.247 0.225 0.174 0.243 0.332 0.308 0.372 0.304 0.288 0.282 0.144 0.169 0.115 0.096 0.108 0.134 0.124 0.191 0.246 0.437 0.313 0.377 0.286 0.315 0.235 0.257 0.227 0.23 0.293 0.217 0.204 0.224 0.164 0.231 0.298 0.299 0.333 0.366 0.364 0.392 0.465 0.331 0.401 0.52 0.545 0.424 0.363 0.474 0.388 0.445 0.398 0.544 0.549 0.559 0.343 0.4 0.269 0.341 0.329 0.248 0.25 0.218 0.147 0.231 0.252 0.269 0.273 0.363 0.446 0.442 0.468 0.356 0.587 0.292 0.506 0.513 0.519 0.593 0.528 0.351 0.493 0.493 0.4 0.396 0.398 0.448 0.441 0.489 0.48 0.363 0.416 0.551 0.552 0.422 0.477 0.505 0.627 0.634 0.624 0.619 0.598 0.596 0.67 0.563 0.474 0.465 0.547 0.535 0.481 0.391 0.508 0.469 0.53 0.622 0.496 0.659 1 0.66 0.671 0.606 0.684 0.673 0.621 0.538 0.547 0.384 0.504 0.488 0.511 0.602 0.558 0.619 0.657 0.656 0.569 0.522 0.426 0.548 0.443 0.437 0.326 0.13 0.083 0.381 0.352 0.503 0.548 0.508 0.431 0.523 0.517 0.594 0.568 0.536 0.488 0.478 0.419 0.337 0.193 0.353 0.581 0.589 0.475 0.602 0.64 0.652 0.583 0.57 0.709 0.623 0.693 0.662 0.677 0.618 0.572 0.547 0.529 0.548 0.528 0.511 0.422 0.496 0.545 0.466 0.347 0.375 0.283 0.287 0.277 0.226 0.268 0.366 0.361 0.276 0.357 0.465 0.399 0.27 0.41 0.349 0.404 0.367 0.481 0.424 0.197 0.32 0.477 0.415 0.322 0.389 0.542 0.411 0.49 0.525 0.58 0.45 0.406 0.562 0.517 0.45 0.388 0.372 0.483 0.363 0.334 0.539 0.462 0.55 0.532 0.337 0.308 0.329 0.269 0.454 0.47 0.43 0.386 0.498 0.395 0.385 0.478 0.416 0.484 0.518 0.34 0.346 0.453 0.327 0.47 0.27 0.311 0.406 0.384 0.278 0.353 0.241 0.41 0.422 0.207 0.421 0.37 0.388 
0.217 0.006 0.026 0.096 0.202 0.195 0.216 0.151 0.186 0.211 0.113 0.207 0.246 0.252 0.278 0.362 0.399 0.226 0.238 0.161 0.237 0.344 0.327 0.368 0.324 0.305 0.294 0.159 0.173 0.113 0.084 0.104 0.136 0.136 0.206 0.264 0.45 0.326 0.384 0.291 0.302 0.21 0.238 0.222 0.223 0.291 0.212 0.183 0.225 0.149 0.232 0.303 0.3 0.325 0.351 0.354 0.412 0.471 0.345 0.412 0.536 0.554 0.434 0.38 0.511 0.401 0.479 0.417 0.559 0.589 0.57 0.345 0.395 0.278 0.322 0.312 0.262 0.224 0.228 0.157 0.213 0.237 0.254 0.266 0.365 0.433 0.437 0.495 0.381 0.607 0.293 0.522 0.566 0.613 0.667 0.633 0.393 0.52 0.561 0.44 0.428 0.414 0.491 0.456 0.506 0.5 0.381 0.42 0.564 0.576 0.451 0.501 0.533 0.653 0.626 0.63 0.637 0.612 0.59 0.676 0.552 0.494 0.49 0.583 0.565 0.527 0.423 0.567 0.508 0.531 0.604 0.48 0.675 0.666 1 0.811 0.764 0.806 0.706 0.65 0.562 0.567 0.407 0.526 0.511 0.529 0.653 0.587 0.601 0.74 0.71 0.56 0.544 0.43 0.561 0.453 0.42 0.338 0.14 0.106 0.391 0.389 0.56 0.659 0.546 0.459 0.587 0.559 0.621 0.6 0.561 0.493 0.464 0.411 0.346 0.216 0.379 0.591 0.612 0.529 0.64 0.666 0.661 0.606 0.602 0.708 0.647 0.713 0.7 0.685 0.648 0.618 0.613 0.561 0.557 0.58 0.563 0.473 0.521 0.587 0.48 0.376 0.379 0.312 0.308 0.312 0.248 0.289 0.388 0.418 0.287 0.33 0.467 0.423 0.264 0.415 0.356 0.449 0.407 0.518 0.425 0.192 0.335 0.518 0.424 0.318 0.394 0.585 0.425 0.51 0.567 0.624 0.477 0.44 0.614 0.555 0.475 0.418 0.388 0.498 0.381 0.343 0.601 0.501 0.587 0.571 0.339 0.325 0.369 0.286 0.465 0.453 0.434 0.404 0.54 0.398 0.403 0.5 0.436 0.505 0.526 0.363 0.358 0.474 0.333 0.447 0.252 0.307 0.413 0.417 0.311 0.373 0.228 0.394 0.43 0.191 0.411 0.4 0.379 
0.222 0.008 0.034 0.094 0.206 0.215 0.21 0.168 0.187 0.21 0.111 0.177 0.218 0.232 0.256 0.356 0.38 0.214 0.208 0.162 0.232 0.316 0.3 0.355 0.314 0.292 0.301 0.135 0.167 0.108 0.094 0.108 0.136 0.121 0.192 0.263 0.434 0.314 0.364 0.277 0.291 0.214 0.246 0.205 0.234 0.289 0.218 0.189 0.227 0.148 0.21 0.305 0.289 0.297 0.346 0.354 0.361 0.459 0.318 0.394 0.496 0.536 0.421 0.359 0.497 0.398 0.458 0.394 0.533 0.552 0.546 0.331 0.376 0.255 0.337 0.309 0.271 0.259 0.211 0.146 0.203 0.226 0.28 0.288 0.352 0.419 0.416 0.474 0.372 0.56 0.301 0.52 0.559 0.606 0.675 0.648 0.405 0.53 0.576 0.463 0.443 0.439 0.488 0.468 0.486 0.493 0.369 0.415 0.536 0.538 0.402 0.461 0.497 0.57 0.593 0.571 0.581 0.563 0.527 0.622 0.552 0.469 0.477 0.532 0.516 0.48 0.389 0.499 0.471 0.495 0.548 0.468 0.584 0.595 0.678 1 0.709 0.691 0.647 0.614 0.536 0.53 0.387 0.477 0.485 0.492 0.585 0.544 0.579 0.646 0.635 0.567 0.516 0.387 0.526 0.418 0.399 0.295 0.108 0.09 0.358 0.363 0.476 0.535 0.486 0.422 0.533 0.505 0.558 0.51 0.502 0.458 0.449 0.382 0.305 0.165 0.351 0.546 0.566 0.456 0.579 0.621 0.613 0.552 0.542 0.651 0.591 0.655 0.637 0.623 0.579 0.538 0.57 0.522 0.526 0.513 0.515 0.402 0.482 0.512 0.432 0.338 0.366 0.302 0.278 0.28 0.195 0.267 0.376 0.355 0.275 0.337 0.446 0.399 0.272 0.391 0.338 0.413 0.365 0.435 0.398 0.196 0.323 0.464 0.385 0.304 0.362 0.514 0.384 0.448 0.491 0.559 0.414 0.4 0.537 0.505 0.455 0.371 0.348 0.445 0.31 0.293 0.507 0.465 0.52 0.49 0.308 0.265 0.284 0.242 0.426 0.45 0.411 0.361 0.499 0.371 0.368 0.456 0.394 0.455 0.488 0.325 0.356 0.406 0.274 0.416 0.239 0.297 0.392 0.365 0.259 0.343 0.224 0.375 0.396 0.186 0.411 0.357 0.373 
0.198 0.004 0.019 0.086 0.173 0.178 0.177 0.129 0.152 0.185 0.094 0.163 0.197 0.201 0.256 0.341 0.374 0.211 0.191 0.148 0.231 0.298 0.304 0.338 0.302 0.287 0.277 0.119 0.163 0.092 0.077 0.101 0.121 0.115 0.182 0.242 0.407 0.3 0.333 0.265 0.271 0.205 0.219 0.207 0.22 0.279 0.217 0.197 0.202 0.141 0.194 0.285 0.269 0.299 0.33 0.32 0.327 0.392 0.283 0.347 0.438 0.477 0.369 0.316 0.434 0.344 0.404 0.34 0.485 0.485 0.495 0.292 0.339 0.259 0.292 0.285 0.235 0.218 0.196 0.122 0.193 0.202 0.242 0.238 0.323 0.373 0.37 0.413 0.364 0.516 0.262 0.463 0.498 0.575 0.584 0.555 0.344 0.471 0.485 0.399 0.397 0.362 0.418 0.382 0.427 0.417 0.331 0.354 0.493 0.495 0.346 0.42 0.444 0.538 0.56 0.54 0.533 0.521 0.49 0.561 0.481 0.424 0.422 0.486 0.48 0.435 0.338 0.45 0.407 0.45 0.503 0.387 0.523 0.549 0.673 0.716 1 0.698 0.585 0.577 0.464 0.48 0.342 0.415 0.416 0.439 0.526 0.487 0.526 0.63 0.602 0.508 0.455 0.343 0.464 0.379 0.358 0.279 0.113 0.076 0.32 0.322 0.455 0.514 0.435 0.393 0.476 0.463 0.536 0.505 0.475 0.436 0.437 0.371 0.305 0.199 0.344 0.513 0.529 0.428 0.551 0.58 0.558 0.514 0.513 0.572 0.551 0.609 0.567 0.559 0.532 0.508 0.517 0.444 0.49 0.495 0.478 0.381 0.436 0.481 0.429 0.326 0.336 0.258 0.254 0.245 0.204 0.239 0.323 0.312 0.259 0.325 0.41 0.369 0.259 0.37 0.335 0.37 0.342 0.439 0.381 0.184 0.298 0.435 0.357 0.283 0.345 0.486 0.388 0.442 0.473 0.531 0.414 0.386 0.51 0.489 0.401 0.35 0.332 0.411 0.319 0.297 0.487 0.434 0.491 0.477 0.287 0.284 0.3 0.231 0.386 0.419 0.378 0.322 0.448 0.361 0.339 0.44 0.383 0.418 0.455 0.293 0.308 0.412 0.298 0.398 0.207 0.255 0.369 0.342 0.249 0.305 0.213 0.346 0.366 0.182 0.382 0.331 0.353 
0.234 0.008 0.037 0.102 0.212 0.202 0.196 0.144 0.185 0.225 0.112 0.197 0.259 0.251 0.292 0.386 0.424 0.254 0.233 0.175 0.243 0.349 0.332 0.405 0.35 0.32 0.32 0.163 0.195 0.122 0.115 0.128 0.15 0.138 0.226 0.272 0.448 0.334 0.391 0.302 0.298 0.212 0.249 0.223 0.231 0.29 0.224 0.196 0.226 0.132 0.204 0.273 0.276 0.314 0.347 0.339 0.392 0.445 0.314 0.444 0.552 0.573 0.446 0.408 0.511 0.396 0.431 0.41 0.546 0.561 0.593 0.344 0.396 0.291 0.343 0.33 0.277 0.23 0.207 0.152 0.204 0.241 0.263 0.282 0.354 0.43 0.435 0.494 0.393 0.604 0.292 0.505 0.544 0.547 0.593 0.543 0.378 0.489 0.486 0.386 0.399 0.406 0.449 0.421 0.454 0.459 0.329 0.371 0.524 0.548 0.401 0.46 0.497 0.61 0.621 0.599 0.601 0.59 0.548 0.641 0.536 0.48 0.461 0.562 0.53 0.5 0.398 0.517 0.492 0.518 0.594 0.462 0.593 0.586 0.663 0.693 0.683 1 0.676 0.65 0.536 0.537 0.406 0.469 0.479 0.492 0.607 0.564 0.613 0.761 0.759 0.612 0.534 0.412 0.552 0.452 0.442 0.323 0.129 0.083 0.35 0.342 0.474 0.532 0.477 0.4 0.507 0.503 0.567 0.55 0.521 0.469 0.437 0.383 0.343 0.215 0.383 0.566 0.572 0.487 0.604 0.609 0.617 0.552 0.561 0.65 0.625 0.67 0.626 0.62 0.601 0.539 0.551 0.5 0.535 0.524 0.515 0.42 0.463 0.505 0.452 0.341 0.35 0.26 0.256 0.26 0.218 0.256 0.361 0.364 0.275 0.336 0.445 0.37 0.259 0.408 0.325 0.4 0.369 0.445 0.389 0.182 0.315 0.472 0.38 0.329 0.361 0.529 0.41 0.466 0.515 0.579 0.448 0.414 0.551 0.518 0.448 0.39 0.371 0.465 0.342 0.315 0.526 0.455 0.533 0.497 0.293 0.286 0.299 0.218 0.403 0.456 0.4 0.341 0.495 0.377 0.381 0.472 0.419 0.467 0.503 0.32 0.341 0.421 0.334 0.427 0.259 0.322 0.432 0.413 0.29 0.366 0.209 0.361 0.394 0.185 0.394 0.348 0.407 
0.206 0.007 0.033 0.097 0.221 0.206 0.213 0.149 0.186 0.228 0.118 0.21 0.25 0.247 0.27 0.384 0.411 0.226 0.226 0.174 0.236 0.339 0.318 0.372 0.323 0.327 0.313 0.159 0.205 0.123 0.116 0.125 0.153 0.13 0.205 0.263 0.434 0.348 0.376 0.285 0.313 0.203 0.231 0.207 0.237 0.293 0.212 0.191 0.226 0.155 0.222 0.29 0.298 0.333 0.362 0.362 0.405 0.48 0.328 0.425 0.534 0.545 0.446 0.386 0.507 0.4 0.478 0.416 0.578 0.59 0.584 0.355 0.406 0.299 0.353 0.333 0.261 0.227 0.207 0.152 0.206 0.227 0.274 0.261 0.386 0.453 0.452 0.505 0.385 0.638 0.318 0.548 0.567 0.583 0.69 0.574 0.405 0.536 0.533 0.459 0.436 0.42 0.47 0.445 0.461 0.488 0.367 0.421 0.548 0.56 0.432 0.475 0.502 0.614 0.654 0.639 0.64 0.617 0.588 0.669 0.545 0.508 0.485 0.581 0.549 0.525 0.419 0.544 0.514 0.545 0.595 0.486 0.584 0.648 0.623 0.709 0.611 0.737 1 0.68 0.574 0.592 0.432 0.529 0.505 0.54 0.67 0.59 0.637 0.714 0.693 0.6 0.555 0.431 0.566 0.455 0.431 0.349 0.139 0.111 0.384 0.355 0.496 0.508 0.449 0.402 0.507 0.479 0.566 0.525 0.516 0.456 0.438 0.37 0.329 0.206 0.365 0.554 0.584 0.494 0.606 0.631 0.641 0.558 0.573 0.686 0.63 0.694 0.645 0.64 0.623 0.576 0.551 0.532 0.542 0.546 0.526 0.427 0.49 0.56 0.478 0.372 0.348 0.262 0.252 0.254 0.195 0.252 0.353 0.351 0.28 0.331 0.445 0.382 0.253 0.4 0.351 0.416 0.36 0.487 0.437 0.176 0.333 0.506 0.401 0.305 0.384 0.538 0.42 0.491 0.538 0.612 0.446 0.425 0.593 0.55 0.448 0.394 0.358 0.46 0.354 0.305 0.538 0.484 0.551 0.537 0.332 0.302 0.331 0.255 0.438 0.476 0.45 0.384 0.526 0.415 0.396 0.518 0.47 0.508 0.533 0.351 0.364 0.45 0.356 0.453 0.277 0.348 0.449 0.433 0.323 0.378 0.235 0.388 0.399 0.193 0.409 0.363 0.398 
0.224 0.004 0.04 0.123 0.234 0.226 0.22 0.162 0.223 0.263 0.121 0.205 0.27 0.28 0.315 0.423 0.465 0.265 0.245 0.185 0.247 0.358 0.361 0.423 0.365 0.361 0.346 0.176 0.212 0.145 0.135 0.136 0.16 0.173 0.235 0.322 0.502 0.385 0.418 0.331 0.329 0.22 0.264 0.218 0.238 0.307 0.226 0.192 0.225 0.155 0.226 0.305 0.307 0.332 0.36 0.356 0.383 0.466 0.324 0.422 0.555 0.579 0.45 0.399 0.522 0.407 0.491 0.455 0.605 0.582 0.643 0.397 0.43 0.327 0.382 0.37 0.284 0.272 0.24 0.167 0.245 0.254 0.303 0.297 0.399 0.494 0.495 0.556 0.471 0.79 0.404 0.629 0.681 0.65 0.601 0.521 0.4 0.55 0.506 0.406 0.431 0.437 0.473 0.424 0.469 0.485 0.38 0.427 0.555 0.562 0.45 0.516 0.534 0.631 0.661 0.651 0.627 0.615 0.585 0.677 0.559 0.488 0.506 0.571 0.543 0.495 0.414 0.53 0.509 0.498 0.583 0.451 0.557 0.574 0.609 0.668 0.608 0.707 0.649 1 0.662 0.679 0.49 0.596 0.569 0.59 0.648 0.666 0.65 0.763 0.699 0.572 0.534 0.397 0.532 0.435 0.414 0.314 0.123 0.082 0.359 0.349 0.469 0.496 0.472 0.412 0.508 0.479 0.541 0.516 0.497 0.446 0.427 0.361 0.301 0.179 0.343 0.542 0.564 0.49 0.59 0.627 0.622 0.554 0.537 0.665 0.624 0.667 0.653 0.599 0.59 0.558 0.557 0.512 0.532 0.53 0.509 0.411 0.485 0.544 0.454 0.349 0.356 0.267 0.261 0.255 0.198 0.264 0.364 0.327 0.26 0.316 0.435 0.38 0.262 0.392 0.344 0.41 0.356 0.474 0.415 0.203 0.341 0.491 0.393 0.303 0.376 0.531 0.399 0.475 0.538 0.58 0.441 0.428 0.573 0.533 0.437 0.361 0.36 0.449 0.351 0.303 0.542 0.481 0.544 0.525 0.324 0.299 0.33 0.255 0.448 0.471 0.45 0.403 0.504 0.406 0.379 0.491 0.448 0.5 0.528 0.34 0.378 0.462 0.355 0.483 0.281 0.348 0.484 0.453 0.284 0.397 0.263 0.42 0.429 0.193 0.426 0.368 0.45 
0.196 0.008 0.032 0.083 0.174 0.181 0.178 0.129 0.163 0.207 0.108 0.201 0.236 0.239 0.27 0.37 0.386 0.23 0.209 0.144 0.202 0.326 0.327 0.36 0.337 0.314 0.274 0.159 0.165 0.109 0.086 0.105 0.133 0.123 0.222 0.257 0.436 0.309 0.369 0.306 0.282 0.2 0.244 0.21 0.213 0.283 0.206 0.179 0.194 0.139 0.196 0.284 0.277 0.309 0.338 0.324 0.341 0.416 0.295 0.383 0.474 0.481 0.377 0.333 0.456 0.344 0.429 0.385 0.521 0.517 0.538 0.322 0.371 0.28 0.312 0.295 0.254 0.225 0.206 0.156 0.212 0.214 0.249 0.259 0.358 0.422 0.43 0.482 0.395 0.668 0.366 0.651 0.67 0.575 0.589 0.517 0.392 0.602 0.498 0.424 0.436 0.443 0.474 0.445 0.475 0.473 0.373 0.41 0.542 0.549 0.415 0.472 0.519 0.572 0.592 0.602 0.579 0.551 0.522 0.595 0.515 0.451 0.437 0.503 0.474 0.447 0.363 0.458 0.422 0.453 0.517 0.415 0.521 0.519 0.557 0.62 0.569 0.611 0.578 0.681 1 0.685 0.504 0.62 0.615 0.573 0.622 0.589 0.545 0.629 0.594 0.511 0.472 0.384 0.482 0.399 0.368 0.278 0.106 0.087 0.323 0.323 0.449 0.484 0.449 0.378 0.455 0.454 0.522 0.493 0.461 0.426 0.413 0.377 0.314 0.168 0.338 0.505 0.525 0.45 0.541 0.568 0.574 0.516 0.506 0.595 0.575 0.611 0.582 0.567 0.552 0.533 0.522 0.484 0.499 0.502 0.498 0.412 0.446 0.504 0.431 0.32 0.328 0.258 0.242 0.25 0.189 0.239 0.32 0.332 0.246 0.292 0.42 0.369 0.24 0.373 0.314 0.386 0.343 0.436 0.398 0.204 0.315 0.458 0.376 0.291 0.381 0.525 0.401 0.455 0.487 0.537 0.394 0.388 0.523 0.493 0.407 0.34 0.337 0.417 0.316 0.292 0.466 0.447 0.505 0.486 0.298 0.278 0.294 0.196 0.41 0.431 0.4 0.344 0.461 0.377 0.379 0.454 0.405 0.471 0.482 0.307 0.336 0.415 0.322 0.408 0.234 0.285 0.419 0.374 0.277 0.369 0.242 0.402 0.399 0.192 0.444 0.349 0.372 
0.176 0.005 0.03 0.078 0.172 0.182 0.173 0.133 0.146 0.181 0.094 0.173 0.197 0.208 0.232 0.334 0.353 0.192 0.193 0.138 0.187 0.278 0.279 0.325 0.296 0.288 0.267 0.115 0.145 0.092 0.077 0.086 0.106 0.107 0.172 0.228 0.403 0.292 0.317 0.245 0.256 0.2 0.205 0.176 0.192 0.24 0.179 0.154 0.184 0.13 0.193 0.236 0.258 0.277 0.302 0.306 0.333 0.37 0.267 0.343 0.44 0.47 0.387 0.333 0.4 0.34 0.398 0.388 0.524 0.491 0.515 0.314 0.353 0.25 0.303 0.279 0.21 0.206 0.186 0.123 0.191 0.208 0.236 0.224 0.299 0.386 0.378 0.46 0.366 0.644 0.367 0.584 0.548 0.483 0.492 0.417 0.351 0.509 0.44 0.373 0.387 0.394 0.432 0.417 0.432 0.435 0.324 0.38 0.507 0.492 0.38 0.443 0.495 0.542 0.563 0.574 0.528 0.493 0.48 0.558 0.454 0.39 0.405 0.46 0.445 0.41 0.345 0.432 0.403 0.423 0.463 0.392 0.458 0.474 0.481 0.519 0.468 0.537 0.52 0.59 0.605 1 0.644 0.788 0.659 0.649 0.588 0.594 0.506 0.56 0.535 0.451 0.435 0.355 0.454 0.352 0.352 0.248 0.105 0.074 0.285 0.278 0.382 0.406 0.396 0.329 0.392 0.372 0.451 0.435 0.399 0.359 0.352 0.309 0.242 0.139 0.275 0.428 0.467 0.408 0.485 0.503 0.512 0.447 0.453 0.541 0.511 0.551 0.522 0.506 0.507 0.463 0.456 0.445 0.459 0.462 0.459 0.367 0.406 0.448 0.381 0.292 0.294 0.23 0.217 0.218 0.185 0.215 0.289 0.302 0.225 0.277 0.348 0.3 0.218 0.354 0.283 0.343 0.302 0.395 0.366 0.174 0.312 0.407 0.347 0.276 0.343 0.453 0.323 0.41 0.45 0.479 0.36 0.342 0.47 0.424 0.34 0.309 0.307 0.384 0.306 0.262 0.412 0.395 0.445 0.409 0.249 0.272 0.278 0.234 0.363 0.366 0.335 0.285 0.416 0.296 0.321 0.43 0.395 0.44 0.456 0.303 0.316 0.395 0.287 0.376 0.258 0.297 0.398 0.395 0.264 0.358 0.241 0.43 0.382 0.204 0.416 0.336 0.332 
0.149 0.006 0.022 0.054 0.14 0.13 0.133 0.096 0.132 0.152 0.082 0.158 0.183 0.179 0.204 0.274 0.291 0.168 0.162 0.121 0.145 0.225 0.235 0.277 0.248 0.25 0.224 0.106 0.131 0.083 0.087 0.093 0.103 0.097 0.161 0.188 0.316 0.221 0.252 0.208 0.199 0.14 0.167 0.128 0.129 0.194 0.142 0.112 0.125 0.095 0.134 0.182 0.177 0.192 0.231 0.228 0.26 0.302 0.206 0.249 0.336 0.34 0.269 0.245 0.303 0.252 0.31 0.278 0.381 0.357 0.362 0.241 0.259 0.184 0.232 0.224 0.174 0.165 0.15 0.096 0.14 0.151 0.187 0.2 0.25 0.299 0.302 0.332 0.305 0.507 0.336 0.51 0.473 0.401 0.392 0.343 0.285 0.396 0.322 0.282 0.302 0.307 0.322 0.303 0.318 0.329 0.251 0.294 0.388 0.361 0.283 0.35 0.396 0.401 0.411 0.424 0.404 0.373 0.371 0.424 0.36 0.312 0.302 0.357 0.35 0.324 0.252 0.336 0.3 0.314 0.351 0.291 0.331 0.337 0.358 0.405 0.376 0.418 0.412 0.452 0.49 0.664 1 0.661 0.525 0.499 0.427 0.436 0.381 0.428 0.41 0.355 0.324 0.257 0.322 0.302 0.278 0.219 0.085 0.064 0.222 0.209 0.295 0.306 0.285 0.266 0.321 0.301 0.348 0.336 0.302 0.282 0.269 0.254 0.207 0.127 0.22 0.339 0.36 0.312 0.364 0.38 0.396 0.345 0.333 0.391 0.39 0.413 0.383 0.362 0.378 0.343 0.342 0.321 0.341 0.338 0.333 0.257 0.288 0.331 0.284 0.213 0.211 0.161 0.163 0.163 0.125 0.15 0.205 0.219 0.167 0.192 0.271 0.232 0.152 0.239 0.209 0.252 0.232 0.296 0.256 0.127 0.21 0.297 0.26 0.213 0.248 0.347 0.254 0.314 0.33 0.359 0.291 0.287 0.35 0.321 0.279 0.237 0.204 0.27 0.187 0.164 0.331 0.304 0.333 0.329 0.198 0.18 0.209 0.17 0.289 0.284 0.268 0.246 0.318 0.249 0.254 0.318 0.279 0.316 0.335 0.226 0.244 0.303 0.231 0.293 0.184 0.254 0.307 0.285 0.21 0.277 0.182 0.338 0.312 0.143 0.301 0.258 0.267 
0.156 0.005 0.024 0.056 0.123 0.122 0.124 0.095 0.114 0.139 0.074 0.129 0.16 0.155 0.189 0.271 0.288 0.153 0.157 0.115 0.173 0.238 0.224 0.271 0.25 0.223 0.199 0.109 0.112 0.07 0.059 0.068 0.095 0.092 0.148 0.178 0.322 0.234 0.263 0.2 0.204 0.155 0.177 0.155 0.168 0.208 0.137 0.147 0.166 0.096 0.136 0.201 0.188 0.215 0.257 0.242 0.278 0.326 0.232 0.289 0.37 0.381 0.295 0.276 0.359 0.313 0.38 0.348 0.473 0.436 0.417 0.25 0.286 0.199 0.237 0.229 0.178 0.18 0.171 0.117 0.167 0.174 0.188 0.174 0.254 0.333 0.317 0.362 0.316 0.543 0.303 0.53 0.487 0.405 0.418 0.374 0.307 0.434 0.365 0.311 0.335 0.35 0.366 0.355 0.368 0.379 0.282 0.352 0.445 0.438 0.33 0.434 0.456 0.469 0.502 0.508 0.49 0.475 0.449 0.501 0.417 0.356 0.376 0.418 0.403 0.36 0.295 0.397 0.348 0.37 0.415 0.327 0.4 0.413 0.419 0.465 0.41 0.469 0.44 0.491 0.522 0.758 0.566 1 0.619 0.637 0.522 0.49 0.439 0.491 0.453 0.399 0.374 0.298 0.389 0.314 0.305 0.227 0.088 0.054 0.239 0.248 0.336 0.352 0.327 0.292 0.349 0.35 0.402 0.387 0.362 0.331 0.309 0.269 0.217 0.14 0.279 0.399 0.411 0.347 0.438 0.45 0.453 0.409 0.421 0.474 0.462 0.488 0.447 0.449 0.441 0.414 0.407 0.394 0.395 0.385 0.364 0.283 0.331 0.373 0.314 0.241 0.245 0.188 0.181 0.189 0.16 0.182 0.252 0.226 0.201 0.242 0.307 0.271 0.2 0.309 0.251 0.308 0.276 0.348 0.313 0.153 0.25 0.367 0.312 0.242 0.308 0.421 0.316 0.36 0.409 0.428 0.344 0.318 0.416 0.377 0.317 0.275 0.25 0.319 0.241 0.226 0.376 0.364 0.412 0.379 0.229 0.215 0.241 0.185 0.34 0.346 0.315 0.288 0.387 0.307 0.303 0.372 0.326 0.373 0.405 0.261 0.284 0.359 0.289 0.373 0.206 0.257 0.376 0.364 0.251 0.362 0.24 0.423 0.372 0.168 0.32 0.293 0.274 
0.175 0.009 0.026 0.067 0.161 0.155 0.151 0.109 0.143 0.18 0.102 0.169 0.21 0.207 0.238 0.317 0.338 0.216 0.19 0.138 0.17 0.294 0.284 0.314 0.287 0.254 0.246 0.122 0.15 0.095 0.078 0.091 0.106 0.095 0.161 0.223 0.358 0.286 0.324 0.225 0.24 0.177 0.197 0.165 0.182 0.228 0.167 0.147 0.149 0.111 0.161 0.238 0.224 0.246 0.273 0.279 0.324 0.373 0.266 0.345 0.418 0.436 0.362 0.305 0.408 0.33 0.397 0.362 0.49 0.462 0.468 0.279 0.318 0.241 0.276 0.275 0.217 0.199 0.159 0.113 0.16 0.18 0.223 0.222 0.302 0.366 0.343 0.4 0.34 0.564 0.315 0.571 0.556 0.474 0.481 0.446 0.348 0.49 0.423 0.346 0.36 0.382 0.394 0.38 0.445 0.453 0.339 0.389 0.542 0.492 0.383 0.482 0.538 0.538 0.558 0.573 0.519 0.514 0.488 0.554 0.454 0.397 0.398 0.473 0.43 0.373 0.311 0.417 0.381 0.398 0.454 0.359 0.43 0.461 0.472 0.517 0.474 0.534 0.524 0.545 0.598 0.72 0.537 0.702 1 0.63 0.563 0.538 0.493 0.549 0.529 0.454 0.418 0.328 0.425 0.354 0.334 0.247 0.097 0.071 0.265 0.264 0.381 0.401 0.365 0.304 0.397 0.393 0.444 0.427 0.42 0.365 0.324 0.306 0.253 0.154 0.285 0.431 0.451 0.386 0.469 0.483 0.505 0.455 0.456 0.514 0.508 0.535 0.502 0.484 0.495 0.458 0.448 0.412 0.435 0.431 0.411 0.314 0.369 0.427 0.352 0.253 0.28 0.216 0.214 0.211 0.158 0.201 0.266 0.273 0.222 0.284 0.351 0.301 0.202 0.325 0.276 0.327 0.294 0.366 0.34 0.161 0.295 0.386 0.332 0.273 0.303 0.423 0.332 0.412 0.443 0.459 0.358 0.352 0.449 0.403 0.341 0.297 0.261 0.359 0.242 0.231 0.417 0.408 0.446 0.414 0.25 0.219 0.237 0.192 0.343 0.375 0.339 0.318 0.432 0.34 0.327 0.419 0.375 0.404 0.432 0.273 0.302 0.404 0.317 0.412 0.242 0.277 0.373 0.366 0.247 0.341 0.277 0.449 0.405 0.214 0.444 0.387 0.324 
0.171 0.005 0.026 0.071 0.161 0.16 0.151 0.107 0.143 0.169 0.091 0.174 0.196 0.184 0.209 0.316 0.331 0.191 0.176 0.121 0.172 0.268 0.256 0.307 0.264 0.262 0.256 0.126 0.14 0.104 0.082 0.089 0.102 0.092 0.158 0.222 0.338 0.265 0.276 0.22 0.238 0.166 0.193 0.155 0.168 0.223 0.167 0.148 0.168 0.113 0.155 0.226 0.226 0.246 0.27 0.279 0.307 0.362 0.255 0.326 0.405 0.437 0.36 0.277 0.398 0.326 0.423 0.401 0.525 0.473 0.472 0.291 0.321 0.223 0.274 0.258 0.198 0.194 0.17 0.122 0.172 0.178 0.206 0.194 0.261 0.349 0.351 0.413 0.319 0.56 0.308 0.512 0.499 0.464 0.477 0.427 0.325 0.473 0.429 0.353 0.352 0.377 0.388 0.367 0.416 0.436 0.344 0.388 0.515 0.509 0.394 0.502 0.505 0.532 0.582 0.602 0.54 0.509 0.497 0.551 0.451 0.407 0.41 0.456 0.428 0.399 0.301 0.416 0.393 0.426 0.457 0.367 0.447 0.478 0.489 0.525 0.486 0.541 0.514 0.539 0.531 0.724 0.546 0.715 0.636 1 0.602 0.545 0.502 0.553 0.523 0.46 0.407 0.305 0.404 0.35 0.342 0.247 0.109 0.067 0.276 0.275 0.382 0.399 0.377 0.321 0.379 0.399 0.461 0.421 0.403 0.36 0.373 0.312 0.26 0.14 0.286 0.435 0.457 0.393 0.483 0.5 0.508 0.451 0.448 0.539 0.506 0.559 0.536 0.506 0.503 0.477 0.468 0.43 0.469 0.46 0.441 0.346 0.395 0.447 0.375 0.265 0.297 0.236 0.223 0.215 0.184 0.219 0.306 0.292 0.211 0.269 0.386 0.327 0.214 0.343 0.291 0.356 0.304 0.411 0.368 0.163 0.28 0.415 0.35 0.262 0.334 0.464 0.364 0.413 0.437 0.501 0.395 0.345 0.475 0.44 0.36 0.311 0.312 0.361 0.264 0.24 0.435 0.389 0.439 0.415 0.263 0.229 0.259 0.208 0.359 0.37 0.354 0.315 0.425 0.35 0.329 0.425 0.384 0.428 0.448 0.311 0.33 0.406 0.334 0.404 0.267 0.334 0.446 0.46 0.322 0.442 0.293 0.507 0.433 0.194 0.386 0.343 0.312 
0.22 0.008 0.028 0.097 0.215 0.211 0.205 0.158 0.202 0.239 0.113 0.211 0.221 0.227 0.275 0.387 0.411 0.242 0.201 0.182 0.229 0.336 0.332 0.375 0.323 0.299 0.304 0.142 0.179 0.115 0.098 0.109 0.141 0.12 0.195 0.282 0.461 0.334 0.376 0.283 0.312 0.198 0.227 0.203 0.219 0.292 0.211 0.193 0.209 0.154 0.2 0.307 0.297 0.326 0.357 0.347 0.388 0.441 0.316 0.39 0.529 0.544 0.452 0.384 0.496 0.397 0.523 0.491 0.674 0.608 0.565 0.35 0.399 0.284 0.352 0.327 0.26 0.233 0.211 0.148 0.198 0.21 0.265 0.262 0.374 0.445 0.448 0.506 0.377 0.652 0.338 0.553 0.592 0.562 0.614 0.548 0.372 0.542 0.501 0.409 0.432 0.444 0.481 0.455 0.502 0.523 0.409 0.46 0.619 0.626 0.464 0.543 0.59 0.679 0.713 0.763 0.709 0.653 0.635 0.734 0.602 0.523 0.494 0.594 0.586 0.529 0.423 0.537 0.502 0.537 0.609 0.468 0.585 0.604 0.596 0.661 0.61 0.678 0.695 0.664 0.614 0.637 0.465 0.592 0.551 0.619 1 0.668 0.64 0.703 0.663 0.569 0.513 0.408 0.53 0.433 0.415 0.308 0.118 0.098 0.359 0.339 0.491 0.501 0.455 0.41 0.505 0.504 0.592 0.551 0.514 0.483 0.45 0.412 0.316 0.181 0.356 0.59 0.583 0.537 0.617 0.661 0.66 0.594 0.578 0.686 0.663 0.713 0.667 0.651 0.644 0.57 0.558 0.534 0.57 0.566 0.538 0.419 0.473 0.549 0.472 0.339 0.358 0.269 0.27 0.278 0.221 0.264 0.36 0.377 0.294 0.335 0.454 0.413 0.28 0.422 0.334 0.414 0.396 0.512 0.427 0.192 0.35 0.515 0.431 0.339 0.406 0.575 0.439 0.501 0.555 0.614 0.456 0.421 0.611 0.555 0.445 0.418 0.396 0.469 0.363 0.331 0.537 0.501 0.583 0.54 0.315 0.301 0.339 0.256 0.441 0.503 0.465 0.396 0.542 0.423 0.399 0.528 0.482 0.521 0.556 0.363 0.375 0.492 0.354 0.491 0.278 0.348 0.5 0.462 0.323 0.419 0.288 0.447 0.447 0.2 0.449 0.386 0.396 
0.199 0.011 0.029 0.09 0.181 0.204 0.2 0.145 0.184 0.236 0.129 0.202 0.233 0.227 0.272 0.379 0.413 0.236 0.223 0.162 0.222 0.322 0.312 0.392 0.33 0.329 0.314 0.165 0.19 0.121 0.111 0.127 0.142 0.143 0.209 0.256 0.447 0.342 0.367 0.263 0.289 0.196 0.231 0.209 0.218 0.269 0.199 0.171 0.205 0.14 0.186 0.274 0.283 0.305 0.334 0.328 0.353 0.424 0.293 0.379 0.494 0.51 0.406 0.356 0.462 0.397 0.474 0.424 0.571 0.562 0.607 0.375 0.391 0.263 0.306 0.292 0.258 0.226 0.201 0.148 0.202 0.225 0.266 0.268 0.358 0.429 0.438 0.533 0.412 0.697 0.34 0.554 0.58 0.527 0.54 0.469 0.355 0.497 0.457 0.37 0.398 0.392 0.412 0.398 0.424 0.443 0.327 0.41 0.523 0.516 0.399 0.466 0.501 0.565 0.601 0.608 0.591 0.571 0.558 0.638 0.515 0.449 0.461 0.528 0.5 0.455 0.379 0.491 0.468 0.471 0.523 0.412 0.514 0.521 0.546 0.592 0.559 0.627 0.566 0.664 0.582 0.677 0.471 0.603 0.55 0.59 0.681 1 0.608 0.656 0.616 0.537 0.472 0.377 0.485 0.397 0.386 0.29 0.12 0.081 0.316 0.307 0.415 0.463 0.425 0.385 0.47 0.438 0.502 0.471 0.454 0.395 0.383 0.349 0.298 0.165 0.303 0.492 0.513 0.455 0.536 0.556 0.574 0.534 0.478 0.588 0.579 0.615 0.563 0.541 0.54 0.507 0.504 0.473 0.493 0.5 0.472 0.374 0.448 0.494 0.404 0.299 0.312 0.244 0.242 0.241 0.187 0.238 0.317 0.314 0.249 0.307 0.388 0.336 0.223 0.341 0.306 0.367 0.335 0.441 0.396 0.164 0.297 0.449 0.362 0.286 0.345 0.492 0.378 0.461 0.506 0.522 0.416 0.387 0.507 0.484 0.404 0.341 0.317 0.397 0.304 0.271 0.47 0.447 0.499 0.454 0.278 0.272 0.288 0.203 0.386 0.452 0.405 0.36 0.49 0.386 0.368 0.458 0.411 0.454 0.498 0.299 0.325 0.443 0.334 0.443 0.284 0.349 0.448 0.438 0.305 0.383 0.252 0.404 0.404 0.205 0.4 0.338 0.398 
0.232 0.007 0.04 0.107 0.223 0.227 0.212 0.152 0.213 0.253 0.13 0.214 0.253 0.243 0.293 0.422 0.449 0.254 0.217 0.17 0.236 0.34 0.355 0.411 0.347 0.346 0.327 0.164 0.213 0.139 0.11 0.132 0.154 0.143 0.223 0.292 0.48 0.34 0.39 0.299 0.304 0.215 0.237 0.207 0.233 0.282 0.218 0.199 0.217 0.155 0.199 0.287 0.281 0.32 0.366 0.343 0.399 0.49 0.34 0.43 0.539 0.566 0.44 0.406 0.526 0.429 0.497 0.46 0.612 0.659 0.648 0.393 0.441 0.336 0.361 0.354 0.259 0.232 0.221 0.159 0.222 0.233 0.267 0.268 0.394 0.479 0.49 0.566 0.417 0.632 0.302 0.513 0.529 0.512 0.568 0.5 0.355 0.496 0.478 0.386 0.377 0.391 0.443 0.412 0.446 0.475 0.374 0.421 0.552 0.564 0.451 0.5 0.507 0.614 0.649 0.652 0.615 0.614 0.617 0.729 0.562 0.508 0.509 0.589 0.533 0.486 0.399 0.513 0.493 0.515 0.613 0.466 0.591 0.583 0.594 0.648 0.586 0.675 0.656 0.651 0.544 0.599 0.42 0.535 0.522 0.539 0.628 0.624 1 0.758 0.689 0.611 0.542 0.405 0.536 0.443 0.409 0.294 0.106 0.096 0.348 0.323 0.47 0.491 0.45 0.37 0.478 0.475 0.553 0.515 0.51 0.46 0.422 0.366 0.334 0.196 0.343 0.529 0.547 0.461 0.587 0.61 0.625 0.576 0.559 0.644 0.625 0.67 0.626 0.59 0.597 0.557 0.529 0.499 0.535 0.527 0.511 0.415 0.484 0.533 0.447 0.34 0.349 0.249 0.242 0.253 0.195 0.236 0.352 0.346 0.246 0.307 0.437 0.357 0.249 0.402 0.335 0.403 0.351 0.484 0.426 0.185 0.326 0.474 0.386 0.312 0.382 0.517 0.403 0.487 0.544 0.57 0.445 0.415 0.587 0.531 0.425 0.396 0.338 0.439 0.328 0.306 0.519 0.478 0.552 0.525 0.299 0.271 0.315 0.237 0.447 0.487 0.437 0.386 0.503 0.399 0.383 0.492 0.439 0.486 0.523 0.35 0.395 0.481 0.347 0.452 0.274 0.335 0.441 0.41 0.295 0.392 0.263 0.42 0.416 0.199 0.388 0.354 0.418 
0.235 0.009 0.024 0.078 0.194 0.202 0.217 0.146 0.186 0.237 0.122 0.216 0.266 0.278 0.342 0.456 0.476 0.284 0.24 0.182 0.262 0.398 0.381 0.457 0.411 0.37 0.345 0.153 0.208 0.136 0.122 0.136 0.158 0.153 0.233 0.315 0.515 0.4 0.447 0.325 0.311 0.235 0.264 0.23 0.238 0.311 0.236 0.209 0.248 0.163 0.237 0.316 0.31 0.348 0.374 0.387 0.401 0.503 0.374 0.441 0.567 0.61 0.479 0.407 0.536 0.418 0.467 0.412 0.565 0.586 0.68 0.378 0.433 0.315 0.349 0.351 0.269 0.256 0.229 0.165 0.233 0.25 0.282 0.284 0.412 0.506 0.494 0.571 0.468 0.651 0.317 0.508 0.553 0.552 0.556 0.502 0.353 0.503 0.47 0.385 0.404 0.396 0.457 0.435 0.476 0.457 0.366 0.406 0.528 0.536 0.424 0.488 0.518 0.581 0.628 0.636 0.607 0.579 0.563 0.663 0.56 0.48 0.476 0.582 0.522 0.507 0.397 0.526 0.497 0.53 0.621 0.475 0.581 0.581 0.603 0.634 0.594 0.769 0.641 0.694 0.566 0.574 0.426 0.51 0.51 0.523 0.622 0.614 0.682 1 0.85 0.635 0.589 0.44 0.558 0.472 0.431 0.303 0.113 0.085 0.335 0.345 0.475 0.508 0.466 0.424 0.493 0.501 0.568 0.544 0.514 0.458 0.449 0.376 0.335 0.175 0.352 0.549 0.565 0.461 0.571 0.614 0.622 0.549 0.556 0.63 0.595 0.654 0.606 0.579 0.578 0.552 0.532 0.491 0.5 0.532 0.521 0.402 0.479 0.546 0.455 0.351 0.348 0.257 0.252 0.259 0.214 0.255 0.354 0.335 0.259 0.332 0.414 0.39 0.269 0.398 0.341 0.421 0.354 0.463 0.41 0.188 0.309 0.469 0.395 0.323 0.36 0.511 0.408 0.486 0.515 0.557 0.422 0.418 0.555 0.525 0.465 0.387 0.374 0.454 0.33 0.294 0.512 0.435 0.523 0.501 0.295 0.259 0.294 0.233 0.41 0.447 0.406 0.372 0.486 0.373 0.367 0.471 0.418 0.46 0.485 0.326 0.349 0.436 0.332 0.435 0.238 0.287 0.412 0.401 0.274 0.37 0.229 0.384 0.386 0.18 0.426 0.384 0.475 
0.206 0.004 0.031 0.096 0.203 0.195 0.198 0.151 0.193 0.23 0.13 0.219 0.24 0.253 0.286 0.415 0.453 0.261 0.241 0.185 0.23 0.351 0.357 0.415 0.346 0.334 0.319 0.15 0.187 0.125 0.095 0.116 0.127 0.129 0.191 0.289 0.463 0.336 0.386 0.293 0.272 0.21 0.245 0.189 0.218 0.285 0.22 0.196 0.219 0.162 0.222 0.297 0.29 0.327 0.368 0.355 0.412 0.459 0.337 0.427 0.54 0.581 0.448 0.366 0.482 0.368 0.418 0.373 0.498 0.549 0.599 0.386 0.403 0.302 0.346 0.317 0.254 0.228 0.224 0.156 0.21 0.219 0.242 0.269 0.365 0.451 0.443 0.517 0.417 0.587 0.299 0.488 0.51 0.492 0.482 0.467 0.331 0.44 0.431 0.361 0.378 0.361 0.406 0.394 0.419 0.436 0.339 0.371 0.479 0.494 0.379 0.434 0.471 0.554 0.556 0.566 0.553 0.533 0.496 0.59 0.506 0.428 0.434 0.536 0.508 0.481 0.372 0.512 0.496 0.495 0.582 0.456 0.568 0.537 0.568 0.585 0.58 0.736 0.561 0.61 0.503 0.537 0.4 0.482 0.46 0.485 0.562 0.543 0.598 0.802 1 0.596 0.539 0.421 0.536 0.429 0.453 0.333 0.14 0.096 0.325 0.317 0.442 0.468 0.421 0.378 0.438 0.455 0.535 0.477 0.458 0.419 0.396 0.358 0.29 0.178 0.313 0.519 0.537 0.448 0.547 0.577 0.577 0.505 0.492 0.574 0.544 0.598 0.556 0.542 0.546 0.495 0.483 0.457 0.473 0.484 0.475 0.366 0.417 0.462 0.403 0.296 0.328 0.25 0.241 0.231 0.186 0.235 0.337 0.32 0.241 0.288 0.391 0.331 0.225 0.351 0.285 0.364 0.316 0.415 0.375 0.175 0.301 0.42 0.364 0.284 0.337 0.487 0.369 0.436 0.481 0.52 0.404 0.387 0.501 0.459 0.39 0.344 0.314 0.395 0.272 0.268 0.454 0.416 0.477 0.455 0.284 0.255 0.279 0.231 0.417 0.41 0.372 0.331 0.439 0.354 0.351 0.442 0.388 0.442 0.474 0.294 0.318 0.404 0.262 0.391 0.223 0.274 0.399 0.366 0.248 0.324 0.219 0.366 0.353 0.189 0.377 0.339 0.426 
0.262 0.008 0.032 0.107 0.232 0.235 0.225 0.179 0.212 0.258 0.123 0.227 0.286 0.263 0.297 0.44 0.463 0.277 0.262 0.212 0.278 0.399 0.372 0.421 0.387 0.363 0.363 0.182 0.211 0.139 0.106 0.129 0.158 0.154 0.23 0.313 0.497 0.412 0.459 0.333 0.358 0.242 0.278 0.25 0.273 0.344 0.249 0.219 0.273 0.179 0.251 0.353 0.368 0.428 0.452 0.483 0.499 0.609 0.416 0.553 0.731 0.746 0.578 0.512 0.628 0.458 0.509 0.445 0.576 0.63 0.621 0.382 0.481 0.33 0.404 0.394 0.301 0.272 0.246 0.18 0.242 0.259 0.305 0.319 0.44 0.521 0.523 0.54 0.431 0.589 0.292 0.497 0.517 0.527 0.537 0.496 0.352 0.499 0.465 0.355 0.39 0.389 0.42 0.414 0.454 0.464 0.36 0.405 0.532 0.515 0.41 0.48 0.498 0.593 0.608 0.609 0.6 0.585 0.554 0.669 0.566 0.486 0.545 0.64 0.576 0.542 0.462 0.586 0.564 0.567 0.624 0.489 0.586 0.575 0.575 0.617 0.583 0.688 0.592 0.621 0.524 0.542 0.399 0.493 0.485 0.52 0.601 0.573 0.643 0.735 0.767 1 0.744 0.553 0.689 0.499 0.526 0.34 0.142 0.091 0.373 0.344 0.495 0.483 0.442 0.377 0.466 0.481 0.532 0.507 0.495 0.446 0.433 0.36 0.317 0.203 0.365 0.575 0.581 0.509 0.591 0.626 0.644 0.551 0.544 0.628 0.597 0.642 0.601 0.582 0.575 0.521 0.52 0.493 0.504 0.517 0.482 0.388 0.447 0.496 0.427 0.333 0.322 0.268 0.246 0.253 0.199 0.251 0.348 0.329 0.259 0.29 0.425 0.368 0.236 0.383 0.299 0.39 0.34 0.445 0.402 0.201 0.346 0.466 0.374 0.314 0.355 0.506 0.386 0.464 0.502 0.544 0.436 0.396 0.532 0.494 0.439 0.367 0.358 0.45 0.349 0.317 0.52 0.463 0.525 0.514 0.319 0.303 0.329 0.254 0.436 0.456 0.424 0.368 0.494 0.41 0.397 0.482 0.397 0.453 0.516 0.331 0.349 0.433 0.328 0.441 0.267 0.327 0.427 0.44 0.297 0.373 0.239 0.399 0.381 0.199 0.378 0.342 0.432 
0.169 0.003 0.028 0.069 0.134 0.151 0.146 0.12 0.133 0.149 0.08 0.135 0.158 0.136 0.162 0.228 0.241 0.145 0.133 0.116 0.167 0.232 0.213 0.247 0.214 0.171 0.193 0.104 0.114 0.076 0.067 0.076 0.088 0.063 0.111 0.154 0.259 0.228 0.287 0.197 0.216 0.169 0.188 0.167 0.173 0.225 0.159 0.157 0.167 0.126 0.191 0.256 0.277 0.37 0.319 0.291 0.298 0.443 0.259 0.296 0.35 0.35 0.288 0.222 0.3 0.208 0.234 0.194 0.28 0.29 0.296 0.194 0.244 0.18 0.229 0.234 0.186 0.166 0.152 0.114 0.157 0.161 0.184 0.199 0.27 0.285 0.255 0.278 0.223 0.28 0.16 0.235 0.257 0.252 0.255 0.219 0.161 0.228 0.207 0.162 0.167 0.172 0.189 0.19 0.211 0.211 0.167 0.181 0.241 0.253 0.199 0.219 0.226 0.289 0.302 0.297 0.301 0.288 0.293 0.316 0.287 0.249 0.259 0.304 0.288 0.255 0.228 0.292 0.268 0.286 0.311 0.262 0.297 0.294 0.284 0.294 0.283 0.338 0.31 0.298 0.239 0.273 0.192 0.246 0.222 0.23 0.286 0.27 0.314 0.357 0.364 0.394 1 0.447 0.407 0.273 0.274 0.197 0.077 0.04 0.204 0.169 0.249 0.261 0.244 0.191 0.23 0.256 0.288 0.261 0.241 0.231 0.212 0.171 0.157 0.104 0.194 0.292 0.292 0.27 0.304 0.313 0.307 0.284 0.265 0.324 0.304 0.32 0.3 0.293 0.291 0.254 0.246 0.233 0.249 0.252 0.236 0.196 0.207 0.253 0.224 0.15 0.174 0.131 0.129 0.128 0.11 0.126 0.172 0.172 0.134 0.145 0.218 0.195 0.125 0.189 0.159 0.196 0.17 0.216 0.188 0.081 0.145 0.219 0.187 0.168 0.189 0.242 0.19 0.235 0.25 0.272 0.2 0.189 0.27 0.249 0.218 0.179 0.173 0.207 0.172 0.146 0.243 0.228 0.278 0.261 0.167 0.148 0.158 0.123 0.218 0.226 0.221 0.194 0.252 0.196 0.195 0.235 0.212 0.235 0.243 0.169 0.176 0.207 0.163 0.21 0.123 0.147 0.201 0.202 0.148 0.178 0.129 0.187 0.19 0.083 0.183 0.168 0.21 
0.204 0.002 0.022 0.061 0.141 0.142 0.15 0.105 0.138 0.151 0.075 0.136 0.162 0.156 0.197 0.258 0.283 0.178 0.164 0.14 0.216 0.28 0.251 0.265 0.24 0.202 0.192 0.094 0.124 0.085 0.069 0.083 0.096 0.096 0.137 0.176 0.289 0.247 0.316 0.229 0.262 0.178 0.205 0.193 0.217 0.265 0.198 0.163 0.212 0.135 0.196 0.272 0.291 0.381 0.354 0.308 0.323 0.415 0.266 0.32 0.391 0.391 0.309 0.283 0.343 0.237 0.28 0.247 0.327 0.348 0.361 0.224 0.271 0.177 0.236 0.25 0.209 0.212 0.184 0.148 0.186 0.189 0.229 0.215 0.284 0.324 0.302 0.316 0.246 0.337 0.165 0.275 0.294 0.309 0.324 0.294 0.211 0.278 0.269 0.217 0.223 0.213 0.242 0.238 0.251 0.252 0.213 0.219 0.281 0.291 0.24 0.257 0.273 0.338 0.349 0.338 0.341 0.334 0.313 0.387 0.318 0.279 0.3 0.362 0.338 0.332 0.273 0.354 0.342 0.364 0.399 0.392 0.381 0.342 0.347 0.366 0.343 0.396 0.353 0.359 0.288 0.32 0.218 0.281 0.264 0.302 0.347 0.334 0.356 0.417 0.412 0.45 0.694 1 0.567 0.363 0.323 0.235 0.097 0.058 0.339 0.257 0.361 0.318 0.283 0.222 0.303 0.32 0.348 0.334 0.328 0.312 0.285 0.248 0.204 0.127 0.232 0.376 0.39 0.322 0.371 0.405 0.384 0.345 0.343 0.39 0.368 0.394 0.358 0.34 0.343 0.324 0.321 0.288 0.287 0.295 0.279 0.238 0.259 0.304 0.26 0.185 0.213 0.17 0.162 0.157 0.147 0.16 0.217 0.218 0.173 0.2 0.257 0.23 0.155 0.269 0.196 0.254 0.219 0.277 0.234 0.115 0.179 0.264 0.223 0.189 0.217 0.308 0.249 0.287 0.311 0.341 0.265 0.222 0.338 0.315 0.267 0.256 0.229 0.289 0.218 0.195 0.328 0.278 0.331 0.321 0.202 0.167 0.202 0.147 0.246 0.252 0.25 0.22 0.3 0.221 0.221 0.27 0.237 0.262 0.297 0.197 0.209 0.266 0.191 0.252 0.155 0.191 0.239 0.244 0.171 0.228 0.145 0.209 0.222 0.091 0.2 0.187 0.239 
0.178 0.002 0.018 0.061 0.14 0.149 0.152 0.113 0.139 0.161 0.085 0.171 0.181 0.173 0.199 0.275 0.301 0.178 0.178 0.139 0.185 0.249 0.237 0.268 0.256 0.223 0.215 0.11 0.12 0.086 0.073 0.079 0.091 0.082 0.125 0.17 0.301 0.238 0.282 0.222 0.237 0.188 0.202 0.176 0.188 0.242 0.173 0.154 0.174 0.13 0.184 0.25 0.25 0.296 0.291 0.301 0.381 0.391 0.261 0.337 0.423 0.433 0.348 0.296 0.386 0.275 0.322 0.271 0.346 0.375 0.376 0.219 0.314 0.189 0.237 0.233 0.202 0.19 0.165 0.116 0.168 0.18 0.21 0.2 0.269 0.325 0.311 0.343 0.255 0.375 0.193 0.322 0.351 0.352 0.359 0.311 0.224 0.328 0.303 0.248 0.263 0.258 0.294 0.293 0.312 0.31 0.235 0.253 0.347 0.362 0.279 0.31 0.327 0.404 0.406 0.39 0.385 0.375 0.346 0.434 0.368 0.323 0.331 0.426 0.415 0.366 0.295 0.414 0.404 0.45 0.478 0.405 0.41 0.36 0.386 0.41 0.383 0.433 0.392 0.404 0.361 0.352 0.257 0.316 0.314 0.322 0.376 0.348 0.396 0.455 0.455 0.489 0.521 0.453 1 0.47 0.392 0.307 0.12 0.075 0.286 0.259 0.356 0.339 0.314 0.274 0.323 0.362 0.415 0.395 0.375 0.347 0.326 0.272 0.238 0.143 0.256 0.42 0.44 0.385 0.441 0.461 0.454 0.391 0.39 0.442 0.403 0.457 0.44 0.41 0.394 0.37 0.362 0.331 0.344 0.354 0.342 0.267 0.322 0.364 0.309 0.228 0.25 0.186 0.192 0.184 0.163 0.194 0.255 0.241 0.196 0.208 0.315 0.276 0.178 0.274 0.223 0.264 0.239 0.298 0.261 0.118 0.213 0.324 0.27 0.167 0.255 0.345 0.271 0.317 0.348 0.375 0.307 0.271 0.385 0.358 0.298 0.269 0.257 0.332 0.247 0.227 0.371 0.332 0.373 0.369 0.251 0.233 0.224 0.179 0.297 0.319 0.309 0.268 0.355 0.266 0.259 0.307 0.285 0.317 0.332 0.206 0.231 0.286 0.216 0.3 0.167 0.2 0.273 0.254 0.179 0.223 0.121 0.228 0.242 0.133 0.262 0.243 0.258 
0.225 0.008 0.032 0.076 0.172 0.167 0.181 0.132 0.157 0.204 0.088 0.175 0.21 0.22 0.238 0.328 0.338 0.212 0.211 0.159 0.225 0.309 0.296 0.323 0.295 0.264 0.268 0.126 0.177 0.107 0.105 0.124 0.118 0.129 0.178 0.247 0.38 0.311 0.347 0.257 0.283 0.201 0.243 0.211 0.222 0.293 0.211 0.175 0.195 0.128 0.209 0.29 0.295 0.319 0.358 0.375 0.491 0.465 0.32 0.418 0.554 0.518 0.412 0.393 0.456 0.335 0.386 0.341 0.455 0.499 0.465 0.293 0.359 0.262 0.317 0.321 0.235 0.224 0.211 0.147 0.195 0.215 0.261 0.237 0.328 0.393 0.365 0.419 0.331 0.467 0.249 0.388 0.404 0.388 0.42 0.397 0.275 0.38 0.382 0.312 0.3 0.314 0.349 0.355 0.372 0.381 0.299 0.334 0.419 0.444 0.36 0.379 0.388 0.501 0.519 0.507 0.497 0.502 0.484 0.558 0.49 0.425 0.435 0.533 0.526 0.472 0.386 0.517 0.485 0.656 0.555 0.512 0.526 0.464 0.464 0.488 0.442 0.517 0.492 0.473 0.429 0.432 0.316 0.397 0.372 0.409 0.483 0.432 0.496 0.54 0.529 0.536 0.55 0.441 0.683 1 0.608 0.431 0.189 0.087 0.338 0.304 0.439 0.425 0.397 0.339 0.406 0.419 0.508 0.477 0.472 0.414 0.387 0.356 0.308 0.191 0.389 0.645 0.607 0.494 0.572 0.612 0.592 0.493 0.473 0.55 0.512 0.539 0.511 0.493 0.511 0.462 0.441 0.406 0.431 0.423 0.406 0.328 0.369 0.438 0.373 0.285 0.288 0.229 0.227 0.214 0.184 0.225 0.285 0.298 0.223 0.268 0.359 0.333 0.207 0.327 0.268 0.321 0.286 0.394 0.351 0.182 0.294 0.397 0.339 0.258 0.311 0.431 0.34 0.411 0.446 0.482 0.362 0.34 0.455 0.425 0.384 0.327 0.327 0.432 0.306 0.286 0.454 0.407 0.471 0.453 0.28 0.267 0.271 0.225 0.385 0.393 0.367 0.322 0.429 0.335 0.325 0.426 0.357 0.414 0.427 0.266 0.302 0.369 0.262 0.367 0.235 0.283 0.369 0.345 0.247 0.313 0.194 0.315 0.309 0.144 0.319 0.311 0.308 
0.186 0.007 0.018 0.068 0.145 0.138 0.139 0.115 0.132 0.164 0.083 0.134 0.178 0.162 0.198 0.271 0.281 0.164 0.154 0.116 0.164 0.247 0.227 0.268 0.246 0.215 0.206 0.111 0.144 0.101 0.091 0.095 0.099 0.088 0.146 0.19 0.291 0.242 0.277 0.214 0.23 0.168 0.193 0.17 0.179 0.236 0.171 0.147 0.161 0.111 0.174 0.262 0.274 0.265 0.317 0.353 0.487 0.404 0.27 0.401 0.517 0.442 0.382 0.412 0.378 0.277 0.303 0.261 0.355 0.375 0.36 0.238 0.295 0.193 0.248 0.246 0.198 0.187 0.187 0.128 0.168 0.175 0.208 0.197 0.266 0.324 0.302 0.32 0.244 0.35 0.177 0.303 0.287 0.292 0.326 0.295 0.229 0.294 0.28 0.226 0.238 0.239 0.256 0.265 0.269 0.276 0.219 0.255 0.32 0.308 0.258 0.28 0.29 0.372 0.379 0.376 0.361 0.358 0.348 0.409 0.373 0.338 0.335 0.412 0.401 0.397 0.349 0.451 0.425 0.423 0.391 0.333 0.374 0.357 0.364 0.377 0.353 0.404 0.364 0.376 0.318 0.344 0.244 0.313 0.304 0.329 0.366 0.332 0.376 0.428 0.415 0.44 0.443 0.32 0.458 0.445 1 0.448 0.2 0.047 0.235 0.231 0.318 0.313 0.289 0.242 0.298 0.325 0.38 0.352 0.336 0.304 0.29 0.242 0.216 0.141 0.263 0.408 0.405 0.374 0.402 0.422 0.414 0.353 0.357 0.396 0.388 0.41 0.393 0.366 0.355 0.343 0.317 0.285 0.307 0.324 0.311 0.267 0.282 0.315 0.276 0.201 0.216 0.161 0.168 0.16 0.129 0.172 0.218 0.224 0.179 0.203 0.266 0.258 0.175 0.253 0.223 0.257 0.224 0.287 0.229 0.101 0.203 0.286 0.243 0.2 0.255 0.316 0.247 0.29 0.326 0.35 0.28 0.259 0.356 0.336 0.281 0.262 0.221 0.292 0.229 0.198 0.339 0.309 0.34 0.328 0.208 0.195 0.211 0.172 0.275 0.303 0.265 0.247 0.316 0.249 0.243 0.307 0.271 0.308 0.321 0.2 0.218 0.275 0.205 0.267 0.17 0.206 0.262 0.26 0.19 0.232 0.15 0.242 0.23 0.121 0.234 0.208 0.243 
0.157 0.009 0.024 0.059 0.123 0.13 0.144 0.105 0.134 0.154 0.069 0.135 0.162 0.159 0.175 0.245 0.252 0.145 0.127 0.104 0.161 0.222 0.207 0.243 0.216 0.212 0.191 0.088 0.107 0.077 0.064 0.067 0.081 0.075 0.12 0.16 0.287 0.217 0.252 0.199 0.196 0.156 0.18 0.144 0.151 0.191 0.141 0.126 0.146 0.089 0.146 0.206 0.202 0.223 0.257 0.282 0.341 0.335 0.228 0.318 0.421 0.388 0.317 0.305 0.344 0.255 0.29 0.261 0.345 0.374 0.352 0.215 0.272 0.187 0.222 0.211 0.174 0.161 0.143 0.104 0.146 0.172 0.179 0.183 0.251 0.283 0.288 0.302 0.221 0.334 0.169 0.306 0.305 0.304 0.326 0.289 0.212 0.277 0.273 0.202 0.203 0.217 0.256 0.251 0.268 0.265 0.199 0.237 0.298 0.318 0.243 0.286 0.288 0.358 0.382 0.361 0.365 0.364 0.35 0.406 0.368 0.305 0.327 0.395 0.426 0.396 0.327 0.565 0.411 0.444 0.39 0.35 0.372 0.331 0.337 0.357 0.315 0.381 0.334 0.358 0.305 0.327 0.222 0.283 0.271 0.305 0.346 0.32 0.358 0.396 0.398 0.385 0.37 0.288 0.411 0.416 0.525 1 0.344 0.066 0.245 0.217 0.313 0.314 0.315 0.261 0.289 0.332 0.371 0.332 0.328 0.306 0.288 0.236 0.197 0.126 0.241 0.397 0.424 0.432 0.423 0.444 0.445 0.379 0.354 0.4 0.377 0.406 0.381 0.357 0.344 0.326 0.313 0.269 0.295 0.295 0.299 0.25 0.274 0.318 0.276 0.194 0.213 0.164 0.154 0.157 0.135 0.158 0.215 0.222 0.171 0.177 0.266 0.228 0.156 0.255 0.196 0.242 0.209 0.274 0.228 0.098 0.174 0.267 0.222 0.178 0.227 0.316 0.234 0.297 0.318 0.355 0.268 0.241 0.348 0.323 0.289 0.243 0.237 0.301 0.227 0.196 0.349 0.294 0.362 0.332 0.225 0.219 0.217 0.168 0.28 0.312 0.275 0.241 0.316 0.264 0.24 0.306 0.27 0.297 0.308 0.185 0.206 0.25 0.185 0.27 0.157 0.176 0.242 0.236 0.167 0.214 0.136 0.216 0.245 0.113 0.209 0.197 0.244 
0.042 0 0.005 0.015 0.031 0.04 0.041 0.024 0.034 0.039 0.013 0.027 0.038 0.036 0.049 0.057 0.061 0.041 0.044 0.03 0.043 0.052 0.054 0.057 0.052 0.049 0.046 0.023 0.028 0.017 0.018 0.019 0.023 0.019 0.036 0.039 0.06 0.054 0.059 0.045 0.051 0.034 0.041 0.033 0.043 0.053 0.039 0.033 0.045 0.031 0.038 0.056 0.065 0.058 0.074 0.07 0.098 0.082 0.06 0.084 0.1 0.089 0.079 0.068 0.081 0.06 0.067 0.06 0.076 0.079 0.085 0.048 0.054 0.032 0.051 0.057 0.048 0.044 0.041 0.027 0.038 0.047 0.051 0.048 0.065 0.063 0.059 0.074 0.052 0.078 0.043 0.069 0.074 0.078 0.082 0.07 0.044 0.068 0.07 0.053 0.053 0.063 0.068 0.063 0.07 0.063 0.05 0.06 0.081 0.079 0.053 0.068 0.081 0.093 0.091 0.089 0.086 0.081 0.079 0.095 0.085 0.074 0.075 0.083 0.094 0.082 0.067 0.119 0.09 0.11 0.096 0.082 0.09 0.072 0.073 0.087 0.079 0.091 0.09 0.087 0.078 0.082 0.056 0.071 0.077 0.077 0.091 0.08 0.082 0.1 0.091 0.089 0.094 0.074 0.097 0.108 0.158 0.202 1 0.013 0.058 0.056 0.074 0.073 0.075 0.054 0.078 0.083 0.098 0.09 0.088 0.078 0.065 0.065 0.052 0.028 0.058 0.096 0.104 0.103 0.1 0.108 0.101 0.087 0.084 0.1 0.092 0.1 0.09 0.086 0.083 0.078 0.079 0.07 0.068 0.066 0.067 0.051 0.066 0.073 0.067 0.049 0.054 0.044 0.041 0.049 0.035 0.037 0.052 0.062 0.046 0.05 0.07 0.067 0.046 0.059 0.048 0.056 0.056 0.067 0.057 0.028 0.046 0.062 0.057 0.048 0.056 0.076 0.059 0.076 0.081 0.079 0.071 0.07 0.089 0.073 0.074 0.057 0.066 0.078 0.063 0.052 0.08 0.081 0.084 0.087 0.054 0.051 0.059 0.045 0.071 0.065 0.065 0.059 0.078 0.055 0.067 0.074 0.059 0.064 0.074 0.052 0.059 0.06 0.046 0.063 0.045 0.053 0.06 0.069 0.047 0.058 0.035 0.064 0.062 0.025 0.062 0.056 0.053 
0.042 0 0.004 0.012 0.036 0.04 0.034 0.033 0.038 0.041 0.014 0.042 0.053 0.048 0.05 0.065 0.071 0.047 0.036 0.027 0.044 0.058 0.059 0.069 0.065 0.065 0.063 0.029 0.04 0.019 0.02 0.02 0.024 0.029 0.045 0.059 0.073 0.065 0.074 0.053 0.056 0.039 0.045 0.035 0.039 0.05 0.04 0.035 0.038 0.029 0.043 0.061 0.053 0.056 0.066 0.062 0.073 0.08 0.057 0.075 0.093 0.091 0.077 0.063 0.078 0.063 0.077 0.07 0.09 0.091 0.096 0.055 0.06 0.051 0.063 0.053 0.045 0.046 0.047 0.033 0.043 0.049 0.057 0.05 0.062 0.077 0.069 0.091 0.061 0.094 0.047 0.078 0.086 0.081 0.088 0.084 0.064 0.083 0.082 0.065 0.071 0.068 0.079 0.086 0.082 0.078 0.062 0.063 0.088 0.091 0.072 0.077 0.078 0.096 0.104 0.097 0.098 0.103 0.099 0.106 0.095 0.084 0.077 0.096 0.095 0.092 0.064 0.095 0.091 0.108 0.102 0.103 0.122 0.101 0.101 0.103 0.098 0.105 0.097 0.099 0.084 0.09 0.069 0.088 0.088 0.08 0.095 0.089 0.083 0.106 0.103 0.095 0.097 0.101 0.11 0.085 0.07 0.061 0.02 1 0.252 0.13 0.186 0.092 0.096 0.074 0.089 0.109 0.114 0.105 0.102 0.109 0.101 0.076 0.065 0.038 0.07 0.105 0.105 0.083 0.105 0.116 0.108 0.093 0.098 0.11 0.105 0.11 0.104 0.101 0.094 0.098 0.093 0.081 0.089 0.092 0.09 0.075 0.081 0.099 0.091 0.065 0.068 0.058 0.055 0.058 0.044 0.051 0.068 0.065 0.051 0.061 0.09 0.079 0.058 0.076 0.062 0.074 0.069 0.082 0.063 0.03 0.056 0.087 0.059 0.05 0.06 0.088 0.072 0.085 0.091 0.098 0.073 0.066 0.094 0.086 0.081 0.074 0.07 0.087 0.057 0.051 0.103 0.083 0.1 0.093 0.062 0.056 0.054 0.045 0.079 0.078 0.075 0.07 0.093 0.072 0.068 0.082 0.071 0.078 0.089 0.057 0.062 0.065 0.053 0.08 0.048 0.051 0.061 0.066 0.041 0.059 0.04 0.068 0.064 0.039 0.069 0.06 0.063 
0.148 0.003 0.014 0.051 0.123 0.131 0.133 0.095 0.116 0.143 0.072 0.127 0.151 0.139 0.174 0.232 0.253 0.157 0.149 0.11 0.157 0.21 0.206 0.239 0.203 0.191 0.179 0.094 0.122 0.071 0.06 0.069 0.077 0.076 0.113 0.16 0.272 0.218 0.228 0.177 0.187 0.139 0.161 0.144 0.153 0.2 0.152 0.135 0.143 0.102 0.158 0.207 0.205 0.239 0.25 0.249 0.277 0.296 0.21 0.267 0.357 0.365 0.304 0.263 0.319 0.243 0.295 0.258 0.364 0.369 0.349 0.222 0.255 0.183 0.223 0.227 0.166 0.144 0.146 0.1 0.137 0.136 0.161 0.167 0.219 0.289 0.284 0.311 0.232 0.358 0.178 0.305 0.328 0.346 0.372 0.328 0.232 0.324 0.305 0.238 0.247 0.282 0.31 0.283 0.307 0.309 0.243 0.274 0.344 0.359 0.301 0.325 0.321 0.401 0.419 0.395 0.393 0.388 0.374 0.427 0.381 0.332 0.317 0.372 0.374 0.353 0.285 0.378 0.339 0.406 0.44 0.454 0.52 0.401 0.421 0.428 0.382 0.451 0.425 0.397 0.345 0.347 0.239 0.319 0.299 0.322 0.384 0.342 0.386 0.441 0.423 0.39 0.389 0.412 0.433 0.362 0.309 0.255 0.115 0.249 1 0.573 0.771 0.451 0.409 0.328 0.369 0.455 0.494 0.437 0.43 0.476 0.4 0.316 0.274 0.166 0.317 0.458 0.445 0.374 0.436 0.483 0.45 0.407 0.412 0.454 0.432 0.468 0.442 0.418 0.399 0.372 0.364 0.332 0.344 0.363 0.349 0.312 0.347 0.377 0.321 0.259 0.277 0.196 0.205 0.218 0.187 0.203 0.289 0.312 0.228 0.258 0.36 0.322 0.198 0.297 0.255 0.289 0.244 0.334 0.291 0.127 0.218 0.319 0.257 0.205 0.265 0.358 0.264 0.325 0.366 0.382 0.299 0.301 0.397 0.377 0.31 0.282 0.283 0.347 0.254 0.226 0.373 0.336 0.386 0.361 0.21 0.202 0.222 0.19 0.307 0.322 0.301 0.256 0.343 0.268 0.258 0.326 0.301 0.337 0.347 0.224 0.224 0.292 0.218 0.291 0.163 0.2 0.279 0.26 0.184 0.246 0.159 0.269 0.263 0.132 0.252 0.232 0.238 
0.117 0.005 0.022 0.05 0.114 0.109 0.107 0.068 0.093 0.112 0.05 0.101 0.124 0.138 0.146 0.203 0.215 0.124 0.126 0.085 0.107 0.178 0.182 0.208 0.171 0.178 0.175 0.077 0.098 0.061 0.049 0.055 0.071 0.071 0.106 0.146 0.236 0.183 0.199 0.173 0.165 0.109 0.134 0.103 0.112 0.166 0.112 0.102 0.111 0.079 0.129 0.174 0.174 0.197 0.212 0.211 0.237 0.274 0.188 0.241 0.312 0.305 0.237 0.219 0.29 0.232 0.255 0.227 0.317 0.311 0.311 0.191 0.208 0.148 0.174 0.179 0.142 0.133 0.132 0.086 0.133 0.132 0.146 0.159 0.201 0.227 0.229 0.271 0.217 0.307 0.162 0.267 0.285 0.284 0.308 0.288 0.2 0.273 0.27 0.21 0.22 0.225 0.246 0.239 0.268 0.26 0.199 0.233 0.292 0.3 0.229 0.26 0.252 0.34 0.353 0.339 0.328 0.33 0.311 0.363 0.307 0.276 0.27 0.327 0.318 0.278 0.226 0.291 0.295 0.318 0.347 0.322 0.381 0.33 0.334 0.363 0.309 0.356 0.33 0.321 0.279 0.309 0.208 0.278 0.27 0.28 0.335 0.299 0.343 0.356 0.347 0.315 0.329 0.317 0.342 0.294 0.252 0.189 0.076 0.142 0.477 1 0.681 0.378 0.359 0.268 0.325 0.457 0.441 0.405 0.382 0.424 0.411 0.327 0.249 0.153 0.288 0.397 0.389 0.297 0.388 0.422 0.389 0.337 0.352 0.389 0.358 0.396 0.378 0.355 0.364 0.328 0.303 0.283 0.315 0.312 0.286 0.236 0.271 0.317 0.305 0.238 0.245 0.18 0.18 0.19 0.153 0.187 0.26 0.288 0.2 0.239 0.342 0.303 0.192 0.271 0.237 0.259 0.234 0.28 0.25 0.116 0.21 0.296 0.236 0.177 0.228 0.318 0.236 0.281 0.313 0.341 0.271 0.229 0.322 0.322 0.287 0.258 0.233 0.303 0.21 0.196 0.324 0.274 0.323 0.303 0.193 0.172 0.188 0.155 0.263 0.271 0.26 0.223 0.288 0.23 0.224 0.276 0.243 0.273 0.275 0.17 0.178 0.241 0.17 0.244 0.145 0.187 0.249 0.235 0.166 0.211 0.147 0.22 0.215 0.105 0.233 0.212 0.213 
0.112 0.008 0.018 0.053 0.106 0.109 0.111 0.082 0.11 0.123 0.054 0.112 0.121 0.111 0.147 0.19 0.209 0.133 0.116 0.088 0.118 0.178 0.181 0.208 0.188 0.156 0.147 0.065 0.091 0.055 0.047 0.044 0.054 0.053 0.09 0.126 0.22 0.186 0.195 0.163 0.178 0.127 0.129 0.106 0.119 0.154 0.119 0.099 0.114 0.083 0.113 0.154 0.154 0.173 0.186 0.198 0.225 0.25 0.189 0.238 0.296 0.29 0.229 0.221 0.263 0.205 0.242 0.217 0.292 0.304 0.289 0.19 0.206 0.159 0.183 0.173 0.141 0.121 0.117 0.084 0.126 0.143 0.141 0.141 0.19 0.237 0.234 0.246 0.197 0.304 0.151 0.265 0.269 0.284 0.31 0.276 0.182 0.26 0.258 0.218 0.199 0.212 0.23 0.233 0.248 0.234 0.206 0.222 0.28 0.29 0.22 0.25 0.263 0.325 0.325 0.317 0.308 0.295 0.298 0.342 0.286 0.279 0.262 0.294 0.286 0.266 0.227 0.279 0.263 0.299 0.338 0.313 0.36 0.324 0.342 0.351 0.331 0.355 0.327 0.308 0.281 0.285 0.227 0.254 0.248 0.264 0.303 0.284 0.31 0.352 0.343 0.303 0.288 0.269 0.322 0.255 0.253 0.19 0.075 0.115 0.41 0.442 1 0.409 0.349 0.288 0.318 0.392 0.396 0.359 0.341 0.368 0.339 0.265 0.226 0.143 0.256 0.354 0.333 0.268 0.36 0.381 0.36 0.325 0.345 0.378 0.344 0.381 0.366 0.326 0.334 0.314 0.294 0.261 0.279 0.289 0.282 0.228 0.272 0.304 0.276 0.201 0.221 0.176 0.176 0.18 0.151 0.173 0.235 0.254 0.179 0.213 0.297 0.265 0.17 0.24 0.22 0.255 0.207 0.26 0.236 0.111 0.177 0.251 0.227 0.159 0.2 0.304 0.214 0.261 0.289 0.332 0.247 0.224 0.338 0.309 0.272 0.237 0.214 0.267 0.205 0.172 0.317 0.258 0.318 0.316 0.184 0.189 0.202 0.152 0.255 0.247 0.236 0.207 0.275 0.216 0.19 0.245 0.228 0.261 0.276 0.187 0.191 0.243 0.168 0.232 0.126 0.165 0.212 0.21 0.134 0.184 0.122 0.197 0.213 0.087 0.202 0.182 0.185 
0.164 0.006 0.025 0.074 0.147 0.136 0.125 0.083 0.116 0.166 0.073 0.124 0.166 0.162 0.183 0.265 0.289 0.168 0.145 0.119 0.169 0.239 0.221 0.256 0.233 0.206 0.201 0.079 0.122 0.076 0.069 0.067 0.081 0.077 0.135 0.181 0.306 0.208 0.26 0.215 0.228 0.16 0.182 0.172 0.168 0.212 0.163 0.131 0.155 0.103 0.163 0.217 0.226 0.242 0.263 0.279 0.295 0.341 0.227 0.313 0.402 0.412 0.333 0.286 0.376 0.281 0.34 0.314 0.408 0.406 0.414 0.261 0.294 0.201 0.238 0.228 0.175 0.169 0.15 0.108 0.181 0.18 0.197 0.192 0.256 0.306 0.314 0.368 0.263 0.414 0.21 0.352 0.374 0.404 0.434 0.403 0.28 0.376 0.395 0.302 0.294 0.292 0.346 0.331 0.351 0.363 0.295 0.333 0.412 0.414 0.32 0.359 0.385 0.458 0.475 0.446 0.435 0.448 0.426 0.474 0.409 0.377 0.365 0.427 0.404 0.37 0.289 0.4 0.397 0.414 0.45 0.389 0.52 0.46 0.564 0.523 0.475 0.527 0.472 0.446 0.375 0.396 0.302 0.36 0.356 0.357 0.439 0.397 0.436 0.503 0.49 0.416 0.402 0.298 0.411 0.34 0.327 0.25 0.112 0.091 0.356 0.383 0.647 1 0.609 0.46 0.499 0.507 0.508 0.473 0.451 0.436 0.432 0.358 0.302 0.176 0.328 0.485 0.476 0.395 0.5 0.52 0.504 0.465 0.452 0.531 0.491 0.518 0.52 0.483 0.471 0.444 0.437 0.4 0.41 0.423 0.399 0.338 0.405 0.429 0.375 0.29 0.333 0.256 0.252 0.26 0.201 0.255 0.353 0.371 0.268 0.297 0.432 0.347 0.235 0.341 0.287 0.354 0.322 0.375 0.332 0.168 0.289 0.382 0.321 0.246 0.283 0.401 0.288 0.368 0.399 0.456 0.35 0.32 0.433 0.425 0.352 0.319 0.281 0.371 0.282 0.261 0.433 0.372 0.457 0.414 0.253 0.236 0.252 0.2 0.355 0.351 0.331 0.284 0.384 0.301 0.304 0.366 0.341 0.345 0.384 0.273 0.277 0.345 0.254 0.334 0.204 0.245 0.343 0.308 0.194 0.284 0.183 0.29 0.317 0.158 0.301 0.276 0.29 
0.113 0.004 0.018 0.055 0.117 0.102 0.108 0.079 0.096 0.119 0.064 0.117 0.142 0.129 0.158 0.203 0.219 0.123 0.122 0.085 0.116 0.169 0.178 0.206 0.182 0.166 0.159 0.08 0.105 0.076 0.06 0.066 0.068 0.063 0.113 0.143 0.238 0.166 0.191 0.152 0.156 0.097 0.125 0.103 0.108 0.136 0.105 0.097 0.101 0.07 0.11 0.13 0.14 0.154 0.174 0.179 0.197 0.228 0.162 0.205 0.263 0.284 0.212 0.213 0.266 0.216 0.249 0.231 0.304 0.296 0.286 0.177 0.198 0.149 0.182 0.168 0.138 0.125 0.111 0.079 0.109 0.114 0.132 0.134 0.177 0.239 0.227 0.249 0.19 0.326 0.164 0.282 0.302 0.303 0.32 0.301 0.206 0.296 0.287 0.24 0.245 0.23 0.27 0.257 0.263 0.282 0.219 0.242 0.308 0.327 0.257 0.274 0.286 0.348 0.353 0.343 0.348 0.34 0.326 0.37 0.33 0.297 0.271 0.311 0.306 0.292 0.236 0.298 0.272 0.3 0.332 0.28 0.354 0.337 0.378 0.384 0.344 0.373 0.341 0.34 0.297 0.313 0.225 0.301 0.288 0.292 0.334 0.306 0.309 0.368 0.357 0.299 0.286 0.23 0.302 0.253 0.238 0.18 0.089 0.075 0.253 0.302 0.401 0.472 1 0.445 0.362 0.492 0.447 0.412 0.382 0.374 0.417 0.352 0.246 0.128 0.266 0.363 0.365 0.29 0.391 0.424 0.397 0.373 0.368 0.407 0.362 0.423 0.402 0.366 0.351 0.343 0.337 0.295 0.33 0.341 0.322 0.279 0.346 0.36 0.357 0.253 0.347 0.271 0.285 0.333 0.235 0.284 0.414 0.435 0.295 0.302 0.426 0.342 0.232 0.3 0.273 0.272 0.234 0.288 0.242 0.113 0.188 0.28 0.239 0.186 0.244 0.317 0.239 0.291 0.308 0.348 0.28 0.27 0.355 0.336 0.285 0.278 0.246 0.308 0.215 0.196 0.347 0.309 0.346 0.333 0.208 0.174 0.202 0.144 0.283 0.268 0.263 0.243 0.309 0.232 0.229 0.288 0.27 0.291 0.289 0.197 0.206 0.264 0.198 0.253 0.146 0.181 0.25 0.232 0.178 0.215 0.128 0.232 0.242 0.119 0.234 0.205 0.201 
0.131 0.001 0.013 0.056 0.122 0.116 0.113 0.085 0.122 0.141 0.074 0.141 0.172 0.146 0.154 0.251 0.272 0.16 0.138 0.1 0.135 0.211 0.205 0.249 0.218 0.204 0.193 0.094 0.107 0.074 0.073 0.078 0.082 0.097 0.133 0.18 0.289 0.23 0.24 0.187 0.185 0.13 0.148 0.124 0.126 0.177 0.126 0.117 0.128 0.092 0.138 0.195 0.194 0.214 0.23 0.225 0.271 0.293 0.195 0.26 0.357 0.373 0.303 0.258 0.337 0.284 0.318 0.278 0.384 0.376 0.367 0.245 0.255 0.188 0.212 0.203 0.163 0.137 0.117 0.093 0.125 0.136 0.173 0.171 0.251 0.291 0.297 0.345 0.252 0.395 0.205 0.353 0.38 0.389 0.425 0.404 0.247 0.366 0.363 0.296 0.304 0.283 0.321 0.339 0.35 0.364 0.256 0.306 0.406 0.426 0.293 0.344 0.357 0.446 0.455 0.434 0.437 0.433 0.405 0.454 0.404 0.365 0.339 0.402 0.379 0.353 0.285 0.371 0.342 0.393 0.416 0.348 0.424 0.447 0.465 0.496 0.445 0.474 0.437 0.44 0.383 0.382 0.287 0.345 0.336 0.349 0.428 0.389 0.393 0.46 0.451 0.382 0.378 0.275 0.399 0.331 0.293 0.22 0.101 0.066 0.296 0.297 0.431 0.523 0.647 1 0.568 0.489 0.5 0.479 0.441 0.399 0.412 0.342 0.288 0.17 0.316 0.458 0.464 0.373 0.469 0.51 0.479 0.441 0.471 0.533 0.481 0.545 0.542 0.48 0.474 0.473 0.448 0.391 0.43 0.444 0.42 0.362 0.484 0.486 0.45 0.32 0.391 0.305 0.308 0.315 0.25 0.305 0.448 0.388 0.262 0.297 0.441 0.366 0.236 0.356 0.305 0.338 0.29 0.368 0.357 0.195 0.282 0.388 0.309 0.259 0.283 0.431 0.323 0.383 0.41 0.471 0.35 0.335 0.468 0.436 0.369 0.324 0.29 0.361 0.262 0.227 0.421 0.376 0.441 0.396 0.244 0.217 0.245 0.19 0.336 0.341 0.306 0.278 0.383 0.285 0.27 0.372 0.331 0.366 0.376 0.24 0.26 0.311 0.222 0.311 0.18 0.206 0.286 0.258 0.183 0.251 0.166 0.277 0.3 0.129 0.297 0.276 0.258 
0.202 0.008 0.028 0.078 0.168 0.172 0.18 0.146 0.179 0.194 0.104 0.177 0.202 0.21 0.252 0.323 0.341 0.208 0.185 0.152 0.197 0.28 0.267 0.319 0.286 0.282 0.256 0.134 0.156 0.119 0.102 0.11 0.114 0.114 0.181 0.235 0.375 0.282 0.311 0.246 0.253 0.187 0.201 0.172 0.202 0.247 0.17 0.171 0.202 0.131 0.19 0.24 0.244 0.261 0.305 0.297 0.331 0.374 0.277 0.347 0.459 0.47 0.365 0.314 0.422 0.334 0.387 0.349 0.471 0.47 0.464 0.267 0.349 0.232 0.272 0.27 0.217 0.191 0.169 0.123 0.162 0.18 0.216 0.216 0.291 0.374 0.352 0.395 0.331 0.486 0.24 0.418 0.454 0.488 0.533 0.504 0.322 0.437 0.468 0.36 0.354 0.353 0.421 0.399 0.437 0.431 0.344 0.385 0.506 0.519 0.395 0.438 0.492 0.564 0.559 0.535 0.542 0.532 0.5 0.554 0.49 0.436 0.42 0.492 0.474 0.447 0.329 0.477 0.436 0.457 0.511 0.432 0.543 0.54 0.605 0.668 0.562 0.592 0.552 0.519 0.472 0.474 0.345 0.428 0.452 0.437 0.51 0.463 0.486 0.576 0.569 0.48 0.45 0.352 0.469 0.398 0.37 0.292 0.126 0.09 0.366 0.372 0.521 0.636 0.568 0.579 1 0.569 0.585 0.56 0.535 0.493 0.454 0.389 0.329 0.201 0.384 0.536 0.548 0.45 0.587 0.62 0.599 0.563 0.567 0.688 0.598 0.67 0.676 0.608 0.583 0.547 0.581 0.485 0.509 0.533 0.505 0.437 0.525 0.541 0.465 0.333 0.38 0.285 0.281 0.293 0.224 0.277 0.389 0.369 0.289 0.348 0.449 0.378 0.26 0.415 0.352 0.398 0.359 0.46 0.408 0.196 0.329 0.477 0.375 0.294 0.371 0.516 0.389 0.432 0.494 0.568 0.421 0.387 0.559 0.517 0.452 0.379 0.371 0.457 0.338 0.315 0.54 0.454 0.556 0.519 0.329 0.287 0.311 0.246 0.419 0.431 0.412 0.379 0.489 0.387 0.356 0.467 0.419 0.458 0.466 0.301 0.32 0.398 0.283 0.412 0.221 0.266 0.368 0.347 0.249 0.324 0.203 0.354 0.391 0.19 0.381 0.331 0.322 
0.189 0.005 0.025 0.084 0.16 0.189 0.186 0.13 0.178 0.192 0.088 0.168 0.189 0.197 0.245 0.31 0.338 0.2 0.197 0.151 0.216 0.3 0.293 0.308 0.273 0.258 0.264 0.118 0.176 0.106 0.099 0.105 0.119 0.119 0.173 0.229 0.36 0.28 0.313 0.237 0.256 0.191 0.224 0.215 0.213 0.257 0.197 0.178 0.196 0.129 0.183 0.258 0.246 0.264 0.307 0.313 0.32 0.379 0.269 0.324 0.428 0.425 0.344 0.322 0.414 0.304 0.354 0.325 0.473 0.447 0.454 0.255 0.314 0.22 0.287 0.265 0.226 0.212 0.2 0.151 0.2 0.204 0.237 0.226 0.301 0.355 0.34 0.392 0.303 0.469 0.224 0.424 0.436 0.427 0.452 0.431 0.283 0.39 0.394 0.351 0.338 0.339 0.382 0.38 0.37 0.393 0.313 0.353 0.448 0.466 0.384 0.387 0.434 0.542 0.536 0.521 0.518 0.494 0.468 0.513 0.482 0.429 0.394 0.475 0.487 0.437 0.328 0.456 0.425 0.459 0.502 0.426 0.527 0.485 0.513 0.534 0.467 0.541 0.51 0.484 0.441 0.453 0.328 0.406 0.404 0.407 0.508 0.442 0.496 0.54 0.524 0.47 0.416 0.366 0.452 0.41 0.363 0.289 0.116 0.101 0.394 0.464 0.622 0.579 0.684 0.468 0.538 1 0.753 0.649 0.634 0.63 0.62 0.492 0.406 0.252 0.447 0.607 0.58 0.449 0.584 0.652 0.595 0.527 0.561 0.605 0.547 0.61 0.576 0.533 0.535 0.497 0.468 0.429 0.457 0.464 0.433 0.358 0.43 0.51 0.48 0.322 0.405 0.317 0.314 0.339 0.278 0.314 0.435 0.479 0.339 0.377 0.563 0.496 0.295 0.427 0.381 0.406 0.372 0.434 0.375 0.166 0.287 0.421 0.348 0.284 0.32 0.48 0.37 0.437 0.488 0.512 0.416 0.38 0.526 0.484 0.463 0.41 0.381 0.472 0.349 0.322 0.541 0.458 0.534 0.501 0.308 0.293 0.307 0.25 0.408 0.419 0.398 0.372 0.468 0.359 0.375 0.435 0.372 0.421 0.444 0.288 0.323 0.37 0.271 0.381 0.227 0.261 0.352 0.345 0.248 0.287 0.188 0.318 0.338 0.18 0.347 0.314 0.307 
0.174 0.004 0.029 0.061 0.153 0.159 0.161 0.118 0.146 0.182 0.081 0.154 0.182 0.182 0.201 0.276 0.299 0.19 0.178 0.148 0.187 0.249 0.243 0.284 0.241 0.231 0.239 0.113 0.141 0.094 0.082 0.091 0.098 0.088 0.147 0.198 0.328 0.263 0.29 0.214 0.251 0.174 0.206 0.181 0.184 0.237 0.168 0.144 0.168 0.129 0.166 0.229 0.221 0.243 0.29 0.268 0.305 0.346 0.251 0.312 0.419 0.428 0.325 0.309 0.39 0.303 0.373 0.327 0.457 0.458 0.434 0.272 0.304 0.215 0.252 0.256 0.221 0.203 0.182 0.126 0.182 0.196 0.224 0.224 0.294 0.338 0.338 0.378 0.267 0.461 0.223 0.391 0.415 0.409 0.456 0.401 0.263 0.389 0.395 0.319 0.318 0.323 0.355 0.369 0.395 0.409 0.313 0.352 0.457 0.487 0.368 0.398 0.406 0.509 0.518 0.504 0.497 0.507 0.462 0.538 0.497 0.427 0.385 0.471 0.481 0.438 0.332 0.461 0.421 0.493 0.502 0.416 0.468 0.463 0.511 0.52 0.481 0.538 0.485 0.486 0.413 0.426 0.321 0.399 0.386 0.421 0.476 0.435 0.439 0.52 0.504 0.448 0.425 0.36 0.475 0.402 0.349 0.263 0.103 0.1 0.366 0.416 0.552 0.491 0.532 0.408 0.478 0.663 1 0.711 0.661 0.614 0.578 0.506 0.439 0.267 0.444 0.621 0.622 0.473 0.611 0.718 0.608 0.532 0.594 0.616 0.561 0.619 0.586 0.523 0.536 0.514 0.48 0.421 0.471 0.48 0.461 0.376 0.428 0.478 0.466 0.316 0.351 0.28 0.285 0.269 0.221 0.266 0.383 0.404 0.311 0.353 0.516 0.469 0.301 0.406 0.362 0.375 0.325 0.4 0.363 0.162 0.264 0.442 0.372 0.275 0.343 0.478 0.377 0.439 0.472 0.512 0.397 0.405 0.531 0.503 0.438 0.422 0.376 0.483 0.336 0.298 0.556 0.452 0.512 0.515 0.316 0.29 0.323 0.253 0.405 0.403 0.383 0.358 0.459 0.353 0.354 0.426 0.367 0.413 0.429 0.287 0.296 0.37 0.279 0.361 0.215 0.277 0.341 0.338 0.26 0.298 0.192 0.31 0.333 0.144 0.315 0.297 0.274 
0.19 0.005 0.026 0.077 0.156 0.17 0.174 0.126 0.148 0.177 0.099 0.167 0.19 0.183 0.203 0.284 0.297 0.199 0.171 0.139 0.183 0.274 0.269 0.297 0.249 0.244 0.249 0.135 0.139 0.106 0.085 0.088 0.116 0.096 0.163 0.179 0.327 0.269 0.313 0.241 0.256 0.179 0.199 0.179 0.18 0.236 0.173 0.151 0.176 0.109 0.176 0.249 0.251 0.294 0.304 0.309 0.337 0.405 0.268 0.344 0.438 0.439 0.345 0.325 0.418 0.33 0.408 0.357 0.494 0.479 0.429 0.258 0.304 0.223 0.257 0.256 0.199 0.197 0.183 0.138 0.174 0.185 0.228 0.209 0.283 0.338 0.33 0.382 0.27 0.456 0.233 0.397 0.427 0.435 0.467 0.421 0.283 0.411 0.395 0.327 0.326 0.335 0.378 0.377 0.385 0.4 0.318 0.371 0.469 0.477 0.382 0.436 0.44 0.538 0.557 0.536 0.502 0.547 0.498 0.563 0.503 0.446 0.416 0.509 0.511 0.45 0.357 0.476 0.432 0.491 0.505 0.426 0.509 0.5 0.501 0.53 0.479 0.535 0.512 0.485 0.424 0.461 0.338 0.429 0.409 0.439 0.508 0.441 0.481 0.54 0.517 0.469 0.449 0.368 0.474 0.422 0.363 0.29 0.115 0.103 0.373 0.408 0.499 0.478 0.511 0.42 0.477 0.61 0.799 1 0.692 0.569 0.586 0.56 0.434 0.254 0.445 0.598 0.614 0.507 0.641 0.708 0.622 0.579 0.624 0.632 0.593 0.628 0.61 0.546 0.554 0.53 0.489 0.432 0.473 0.479 0.449 0.378 0.441 0.502 0.46 0.303 0.387 0.311 0.304 0.291 0.248 0.302 0.401 0.445 0.323 0.35 0.551 0.53 0.295 0.426 0.337 0.395 0.341 0.441 0.384 0.163 0.297 0.443 0.35 0.268 0.34 0.488 0.402 0.449 0.501 0.554 0.433 0.389 0.544 0.521 0.505 0.519 0.436 0.518 0.383 0.355 0.597 0.469 0.552 0.533 0.318 0.301 0.326 0.262 0.438 0.445 0.422 0.361 0.5 0.374 0.381 0.458 0.395 0.43 0.474 0.301 0.324 0.398 0.292 0.408 0.235 0.272 0.384 0.377 0.249 0.309 0.212 0.363 0.385 0.184 0.359 0.317 0.296 
0.177 0.008 0.029 0.068 0.146 0.155 0.16 0.12 0.14 0.169 0.086 0.147 0.177 0.166 0.184 0.276 0.297 0.166 0.156 0.126 0.18 0.249 0.237 0.285 0.238 0.237 0.235 0.104 0.134 0.078 0.071 0.075 0.093 0.084 0.156 0.203 0.339 0.246 0.281 0.211 0.235 0.166 0.179 0.146 0.172 0.227 0.171 0.14 0.155 0.113 0.161 0.23 0.222 0.249 0.271 0.289 0.321 0.344 0.265 0.328 0.42 0.419 0.358 0.303 0.373 0.282 0.342 0.317 0.432 0.436 0.417 0.255 0.307 0.214 0.257 0.239 0.191 0.182 0.156 0.106 0.153 0.173 0.195 0.202 0.267 0.324 0.337 0.378 0.277 0.439 0.221 0.378 0.385 0.402 0.431 0.38 0.274 0.39 0.39 0.299 0.31 0.31 0.37 0.352 0.365 0.376 0.304 0.331 0.434 0.455 0.35 0.379 0.389 0.511 0.519 0.487 0.488 0.482 0.458 0.518 0.451 0.41 0.379 0.461 0.458 0.426 0.331 0.446 0.391 0.467 0.484 0.413 0.487 0.471 0.462 0.496 0.44 0.488 0.489 0.454 0.392 0.415 0.309 0.384 0.358 0.386 0.469 0.416 0.448 0.504 0.476 0.435 0.405 0.331 0.455 0.424 0.356 0.279 0.12 0.098 0.354 0.377 0.486 0.447 0.459 0.391 0.454 0.561 0.736 0.696 1 0.576 0.53 0.511 0.54 0.289 0.533 0.632 0.629 0.452 0.623 0.677 0.571 0.534 0.557 0.598 0.539 0.603 0.56 0.518 0.526 0.504 0.456 0.413 0.451 0.449 0.417 0.344 0.419 0.485 0.439 0.325 0.362 0.287 0.273 0.273 0.212 0.265 0.36 0.371 0.277 0.344 0.462 0.424 0.279 0.398 0.347 0.391 0.323 0.426 0.366 0.18 0.298 0.426 0.343 0.261 0.33 0.453 0.348 0.447 0.475 0.53 0.397 0.403 0.526 0.489 0.454 0.419 0.395 0.503 0.354 0.331 0.569 0.475 0.538 0.507 0.308 0.294 0.336 0.253 0.396 0.397 0.385 0.356 0.457 0.344 0.321 0.424 0.375 0.414 0.425 0.265 0.289 0.362 0.27 0.374 0.213 0.245 0.333 0.308 0.226 0.295 0.175 0.29 0.317 0.151 0.314 0.29 0.292 
0.185 0.011 0.02 0.068 0.158 0.168 0.166 0.126 0.143 0.176 0.093 0.169 0.198 0.2 0.219 0.304 0.325 0.187 0.175 0.139 0.185 0.268 0.268 0.307 0.269 0.251 0.228 0.135 0.15 0.096 0.087 0.098 0.113 0.119 0.186 0.225 0.366 0.279 0.316 0.242 0.251 0.167 0.204 0.185 0.195 0.26 0.175 0.146 0.178 0.124 0.176 0.254 0.232 0.267 0.303 0.311 0.315 0.388 0.284 0.346 0.432 0.449 0.366 0.32 0.418 0.35 0.406 0.372 0.484 0.483 0.446 0.249 0.327 0.229 0.285 0.256 0.213 0.192 0.163 0.114 0.176 0.182 0.222 0.217 0.31 0.366 0.359 0.376 0.286 0.446 0.218 0.388 0.41 0.408 0.464 0.407 0.264 0.403 0.4 0.327 0.333 0.338 0.377 0.36 0.393 0.403 0.323 0.358 0.48 0.488 0.369 0.408 0.434 0.543 0.569 0.536 0.537 0.548 0.504 0.562 0.476 0.424 0.429 0.499 0.515 0.446 0.352 0.483 0.427 0.491 0.497 0.476 0.531 0.504 0.521 0.538 0.476 0.552 0.503 0.478 0.424 0.446 0.333 0.388 0.395 0.415 0.514 0.448 0.475 0.53 0.524 0.485 0.468 0.399 0.478 0.429 0.373 0.299 0.125 0.12 0.458 0.538 0.66 0.535 0.546 0.423 0.48 0.682 0.777 0.67 0.712 1 0.629 0.527 0.457 0.313 0.578 0.676 0.641 0.478 0.62 0.701 0.617 0.541 0.605 0.626 0.575 0.628 0.604 0.566 0.555 0.526 0.481 0.452 0.483 0.458 0.444 0.387 0.461 0.539 0.472 0.347 0.384 0.284 0.293 0.289 0.237 0.296 0.406 0.435 0.324 0.374 0.541 0.487 0.315 0.439 0.372 0.41 0.336 0.418 0.367 0.156 0.276 0.424 0.367 0.297 0.337 0.492 0.372 0.452 0.488 0.551 0.432 0.4 0.553 0.509 0.474 0.458 0.411 0.509 0.36 0.33 0.581 0.459 0.532 0.515 0.3 0.292 0.33 0.255 0.413 0.421 0.403 0.376 0.463 0.373 0.356 0.439 0.386 0.434 0.455 0.282 0.312 0.389 0.295 0.413 0.241 0.281 0.372 0.36 0.256 0.315 0.208 0.337 0.347 0.163 0.358 0.301 0.305 
0.149 0.003 0.016 0.06 0.15 0.154 0.147 0.1 0.14 0.161 0.078 0.138 0.16 0.164 0.212 0.27 0.289 0.158 0.15 0.115 0.167 0.233 0.231 0.272 0.237 0.222 0.221 0.109 0.125 0.084 0.079 0.073 0.093 0.09 0.148 0.203 0.315 0.24 0.266 0.199 0.195 0.147 0.176 0.16 0.153 0.209 0.152 0.148 0.147 0.107 0.172 0.222 0.23 0.238 0.262 0.255 0.319 0.335 0.238 0.31 0.411 0.405 0.324 0.301 0.379 0.292 0.359 0.3 0.422 0.422 0.41 0.248 0.292 0.219 0.253 0.245 0.2 0.174 0.158 0.11 0.148 0.15 0.187 0.193 0.254 0.327 0.312 0.348 0.265 0.423 0.22 0.365 0.368 0.383 0.408 0.368 0.257 0.345 0.347 0.273 0.28 0.287 0.336 0.332 0.353 0.351 0.274 0.312 0.409 0.422 0.348 0.371 0.367 0.475 0.479 0.459 0.458 0.461 0.439 0.483 0.427 0.389 0.36 0.422 0.442 0.381 0.31 0.406 0.385 0.421 0.443 0.407 0.44 0.435 0.457 0.475 0.429 0.464 0.455 0.433 0.371 0.4 0.309 0.37 0.353 0.369 0.455 0.42 0.446 0.475 0.471 0.412 0.38 0.33 0.422 0.373 0.334 0.265 0.104 0.1 0.376 0.47 0.552 0.476 0.536 0.403 0.444 0.68 0.666 0.629 0.579 0.588 1 0.64 0.44 0.243 0.414 0.547 0.527 0.417 0.535 0.597 0.515 0.479 0.521 0.559 0.521 0.557 0.547 0.486 0.48 0.462 0.435 0.386 0.44 0.445 0.417 0.363 0.389 0.458 0.429 0.315 0.385 0.291 0.299 0.309 0.269 0.296 0.41 0.501 0.339 0.363 0.599 0.574 0.31 0.405 0.343 0.362 0.312 0.391 0.34 0.165 0.265 0.394 0.301 0.246 0.314 0.436 0.351 0.41 0.453 0.491 0.39 0.335 0.473 0.467 0.411 0.392 0.322 0.408 0.319 0.292 0.488 0.404 0.485 0.465 0.296 0.251 0.273 0.207 0.369 0.355 0.336 0.299 0.422 0.328 0.31 0.407 0.361 0.405 0.424 0.29 0.288 0.376 0.259 0.347 0.189 0.222 0.317 0.283 0.207 0.277 0.189 0.304 0.313 0.151 0.298 0.272 0.268 
0.125 0.004 0.016 0.043 0.08 0.093 0.085 0.069 0.088 0.112 0.051 0.09 0.116 0.122 0.142 0.19 0.202 0.121 0.111 0.086 0.123 0.176 0.17 0.194 0.17 0.165 0.154 0.071 0.082 0.056 0.047 0.052 0.063 0.06 0.094 0.136 0.203 0.163 0.187 0.142 0.158 0.118 0.127 0.103 0.117 0.15 0.121 0.11 0.116 0.083 0.112 0.156 0.17 0.179 0.192 0.193 0.211 0.241 0.168 0.205 0.26 0.266 0.227 0.184 0.249 0.204 0.231 0.197 0.287 0.281 0.265 0.157 0.194 0.131 0.156 0.158 0.127 0.12 0.111 0.07 0.106 0.11 0.131 0.13 0.182 0.212 0.215 0.236 0.188 0.288 0.166 0.268 0.271 0.275 0.293 0.27 0.182 0.256 0.254 0.207 0.211 0.211 0.235 0.242 0.244 0.256 0.214 0.225 0.29 0.302 0.249 0.259 0.279 0.344 0.347 0.319 0.322 0.315 0.283 0.349 0.313 0.272 0.255 0.302 0.317 0.291 0.222 0.296 0.249 0.289 0.308 0.273 0.314 0.296 0.317 0.34 0.309 0.337 0.326 0.313 0.264 0.265 0.197 0.261 0.241 0.268 0.312 0.267 0.289 0.325 0.314 0.284 0.28 0.236 0.299 0.264 0.23 0.172 0.061 0.065 0.256 0.279 0.345 0.328 0.369 0.278 0.304 0.417 0.481 0.499 0.473 0.396 0.533 1 0.494 0.232 0.348 0.412 0.396 0.3 0.403 0.447 0.397 0.348 0.382 0.405 0.351 0.396 0.37 0.349 0.345 0.331 0.328 0.28 0.3 0.305 0.303 0.271 0.301 0.338 0.311 0.234 0.278 0.217 0.214 0.206 0.196 0.209 0.302 0.325 0.25 0.264 0.409 0.473 0.25 0.288 0.26 0.271 0.219 0.288 0.258 0.129 0.197 0.275 0.229 0.191 0.241 0.337 0.236 0.299 0.311 0.343 0.27 0.245 0.334 0.327 0.303 0.327 0.281 0.346 0.225 0.216 0.374 0.303 0.351 0.333 0.202 0.197 0.227 0.153 0.263 0.269 0.253 0.229 0.289 0.22 0.215 0.276 0.259 0.287 0.286 0.197 0.194 0.248 0.172 0.234 0.129 0.17 0.231 0.212 0.151 0.202 0.12 0.204 0.211 0.095 0.226 0.18 0.187 
0.115 0.002 0.017 0.053 0.104 0.109 0.108 0.073 0.096 0.116 0.071 0.117 0.133 0.131 0.147 0.19 0.214 0.117 0.118 0.092 0.118 0.174 0.173 0.203 0.175 0.159 0.171 0.076 0.096 0.071 0.047 0.067 0.073 0.063 0.109 0.14 0.224 0.183 0.209 0.157 0.163 0.106 0.132 0.113 0.116 0.155 0.11 0.1 0.101 0.073 0.115 0.163 0.162 0.171 0.186 0.185 0.22 0.228 0.178 0.218 0.297 0.279 0.231 0.209 0.271 0.217 0.266 0.244 0.307 0.294 0.289 0.165 0.21 0.144 0.173 0.167 0.14 0.126 0.104 0.08 0.116 0.123 0.145 0.147 0.175 0.225 0.222 0.253 0.203 0.299 0.157 0.255 0.26 0.265 0.282 0.26 0.188 0.264 0.252 0.211 0.216 0.225 0.245 0.226 0.253 0.253 0.199 0.231 0.285 0.31 0.226 0.245 0.269 0.333 0.343 0.32 0.332 0.334 0.325 0.348 0.308 0.262 0.259 0.313 0.314 0.286 0.229 0.291 0.286 0.313 0.322 0.266 0.319 0.305 0.326 0.343 0.296 0.344 0.321 0.32 0.28 0.282 0.2 0.242 0.246 0.257 0.327 0.279 0.315 0.342 0.33 0.312 0.287 0.238 0.32 0.278 0.247 0.203 0.073 0.061 0.231 0.258 0.336 0.312 0.337 0.259 0.298 0.386 0.451 0.451 0.536 0.409 0.392 0.518 1 0.392 0.47 0.415 0.403 0.304 0.379 0.428 0.385 0.34 0.351 0.374 0.344 0.391 0.381 0.336 0.327 0.325 0.299 0.268 0.287 0.298 0.269 0.227 0.285 0.334 0.305 0.219 0.268 0.2 0.198 0.197 0.173 0.217 0.284 0.287 0.222 0.245 0.367 0.36 0.191 0.269 0.241 0.266 0.245 0.283 0.245 0.127 0.202 0.271 0.219 0.182 0.21 0.276 0.222 0.274 0.296 0.333 0.247 0.237 0.318 0.322 0.276 0.277 0.218 0.298 0.212 0.192 0.342 0.281 0.324 0.304 0.202 0.192 0.202 0.147 0.263 0.275 0.253 0.219 0.297 0.242 0.239 0.259 0.232 0.266 0.274 0.173 0.179 0.24 0.173 0.261 0.155 0.182 0.23 0.226 0.159 0.202 0.135 0.199 0.218 0.1 0.224 0.178 0.191 
0.083 0.004 0.009 0.023 0.072 0.08 0.086 0.061 0.07 0.091 0.044 0.071 0.08 0.101 0.113 0.153 0.165 0.104 0.097 0.079 0.101 0.146 0.136 0.152 0.136 0.125 0.108 0.053 0.074 0.04 0.036 0.045 0.048 0.062 0.072 0.109 0.174 0.14 0.159 0.12 0.121 0.08 0.094 0.096 0.1 0.122 0.08 0.086 0.096 0.064 0.094 0.113 0.114 0.133 0.146 0.141 0.152 0.183 0.126 0.17 0.227 0.216 0.165 0.156 0.212 0.149 0.185 0.164 0.222 0.225 0.221 0.132 0.16 0.116 0.137 0.127 0.115 0.1 0.082 0.063 0.085 0.092 0.105 0.115 0.142 0.177 0.174 0.184 0.148 0.226 0.112 0.206 0.204 0.203 0.218 0.215 0.143 0.194 0.204 0.178 0.173 0.163 0.19 0.18 0.2 0.188 0.15 0.169 0.229 0.228 0.16 0.194 0.197 0.259 0.245 0.239 0.248 0.243 0.228 0.257 0.239 0.2 0.198 0.235 0.242 0.229 0.19 0.227 0.211 0.249 0.241 0.214 0.242 0.241 0.247 0.262 0.244 0.27 0.245 0.239 0.201 0.214 0.15 0.194 0.188 0.192 0.24 0.207 0.229 0.263 0.259 0.237 0.221 0.181 0.238 0.207 0.178 0.138 0.044 0.05 0.198 0.218 0.265 0.248 0.244 0.176 0.226 0.299 0.351 0.328 0.366 0.362 0.294 0.339 0.508 1 0.524 0.355 0.314 0.234 0.297 0.346 0.285 0.263 0.271 0.289 0.273 0.297 0.279 0.249 0.27 0.251 0.23 0.207 0.228 0.244 0.233 0.192 0.208 0.243 0.213 0.152 0.178 0.131 0.141 0.135 0.123 0.14 0.19 0.206 0.15 0.168 0.252 0.251 0.141 0.176 0.163 0.189 0.17 0.209 0.175 0.083 0.137 0.211 0.164 0.143 0.156 0.225 0.18 0.207 0.231 0.25 0.193 0.186 0.253 0.234 0.22 0.2 0.18 0.243 0.167 0.151 0.264 0.215 0.245 0.247 0.14 0.133 0.131 0.113 0.189 0.187 0.187 0.163 0.22 0.172 0.16 0.201 0.178 0.208 0.202 0.13 0.139 0.167 0.136 0.173 0.114 0.128 0.159 0.154 0.111 0.141 0.099 0.153 0.162 0.079 0.166 0.138 0.161 
0.09 0.002 0.011 0.05 0.095 0.087 0.092 0.066 0.084 0.102 0.054 0.094 0.108 0.107 0.137 0.192 0.2 0.113 0.109 0.084 0.113 0.167 0.161 0.188 0.162 0.146 0.147 0.094 0.101 0.068 0.062 0.07 0.077 0.066 0.095 0.126 0.209 0.167 0.184 0.131 0.155 0.107 0.109 0.105 0.108 0.128 0.102 0.092 0.106 0.067 0.09 0.128 0.13 0.156 0.163 0.174 0.221 0.234 0.168 0.218 0.281 0.288 0.238 0.202 0.258 0.189 0.235 0.207 0.28 0.288 0.265 0.166 0.192 0.142 0.163 0.156 0.121 0.112 0.095 0.073 0.102 0.111 0.133 0.13 0.186 0.214 0.218 0.221 0.187 0.282 0.132 0.244 0.25 0.264 0.277 0.249 0.177 0.241 0.235 0.194 0.209 0.219 0.245 0.224 0.232 0.249 0.186 0.208 0.271 0.279 0.209 0.239 0.255 0.312 0.315 0.306 0.309 0.304 0.285 0.331 0.293 0.231 0.245 0.286 0.295 0.265 0.206 0.271 0.243 0.294 0.305 0.266 0.302 0.268 0.272 0.311 0.266 0.306 0.294 0.294 0.246 0.261 0.181 0.236 0.234 0.248 0.304 0.255 0.299 0.323 0.315 0.306 0.28 0.224 0.303 0.277 0.245 0.172 0.07 0.053 0.225 0.244 0.322 0.28 0.322 0.252 0.28 0.357 0.424 0.393 0.422 0.434 0.339 0.328 0.369 0.338 1 0.478 0.401 0.293 0.386 0.434 0.363 0.338 0.348 0.369 0.336 0.368 0.35 0.311 0.308 0.3 0.285 0.251 0.276 0.272 0.27 0.217 0.258 0.305 0.289 0.198 0.233 0.179 0.185 0.197 0.15 0.185 0.241 0.259 0.189 0.231 0.314 0.28 0.186 0.261 0.231 0.235 0.22 0.247 0.211 0.103 0.189 0.258 0.219 0.164 0.209 0.275 0.225 0.258 0.276 0.316 0.248 0.216 0.306 0.307 0.276 0.253 0.247 0.289 0.22 0.191 0.345 0.262 0.31 0.301 0.193 0.173 0.191 0.138 0.252 0.249 0.246 0.228 0.279 0.212 0.219 0.271 0.233 0.25 0.272 0.166 0.177 0.222 0.173 0.22 0.143 0.166 0.224 0.213 0.156 0.194 0.113 0.191 0.191 0.098 0.209 0.179 0.185 
0.157 0.004 0.022 0.059 0.139 0.158 0.16 0.126 0.147 0.175 0.087 0.147 0.181 0.167 0.196 0.269 0.283 0.155 0.148 0.115 0.164 0.23 0.224 0.267 0.237 0.227 0.227 0.107 0.124 0.082 0.072 0.08 0.089 0.086 0.155 0.192 0.312 0.245 0.265 0.209 0.211 0.155 0.176 0.149 0.16 0.203 0.152 0.146 0.149 0.11 0.154 0.208 0.215 0.228 0.257 0.277 0.332 0.363 0.248 0.324 0.407 0.405 0.322 0.293 0.381 0.306 0.34 0.29 0.406 0.438 0.396 0.244 0.275 0.198 0.241 0.238 0.194 0.167 0.143 0.099 0.139 0.163 0.189 0.194 0.251 0.31 0.293 0.349 0.262 0.413 0.213 0.35 0.387 0.37 0.416 0.374 0.246 0.348 0.371 0.274 0.293 0.301 0.343 0.32 0.324 0.363 0.272 0.316 0.408 0.414 0.345 0.379 0.39 0.484 0.476 0.473 0.465 0.463 0.451 0.51 0.468 0.41 0.378 0.448 0.465 0.435 0.327 0.447 0.417 0.492 0.472 0.439 0.465 0.427 0.45 0.485 0.433 0.478 0.461 0.435 0.398 0.405 0.284 0.377 0.37 0.379 0.462 0.418 0.44 0.471 0.475 0.42 0.417 0.355 0.463 0.456 0.369 0.309 0.115 0.089 0.328 0.325 0.439 0.428 0.41 0.345 0.401 0.477 0.574 0.525 0.544 0.508 0.429 0.383 0.353 0.234 0.466 1 0.716 0.454 0.604 0.707 0.569 0.495 0.511 0.556 0.516 0.556 0.529 0.492 0.484 0.463 0.43 0.386 0.411 0.415 0.407 0.331 0.392 0.436 0.398 0.296 0.299 0.221 0.226 0.224 0.187 0.22 0.283 0.306 0.242 0.285 0.395 0.352 0.24 0.352 0.282 0.357 0.3 0.392 0.336 0.159 0.276 0.409 0.317 0.257 0.307 0.433 0.325 0.381 0.429 0.485 0.374 0.36 0.478 0.439 0.417 0.369 0.35 0.415 0.301 0.279 0.485 0.403 0.478 0.474 0.276 0.252 0.263 0.188 0.359 0.4 0.363 0.315 0.421 0.312 0.311 0.384 0.341 0.395 0.411 0.251 0.283 0.354 0.236 0.341 0.195 0.228 0.311 0.293 0.207 0.275 0.176 0.314 0.33 0.15 0.312 0.27 0.262 
0.173 0.008 0.027 0.079 0.173 0.159 0.166 0.126 0.16 0.195 0.089 0.168 0.193 0.208 0.229 0.294 0.317 0.184 0.178 0.137 0.187 0.278 0.277 0.303 0.275 0.255 0.25 0.116 0.162 0.102 0.083 0.092 0.103 0.102 0.162 0.213 0.356 0.286 0.322 0.224 0.241 0.174 0.2 0.166 0.18 0.24 0.177 0.147 0.166 0.114 0.166 0.235 0.239 0.263 0.3 0.316 0.354 0.4 0.281 0.36 0.464 0.463 0.357 0.327 0.429 0.324 0.406 0.37 0.474 0.475 0.446 0.281 0.356 0.229 0.283 0.261 0.225 0.193 0.184 0.125 0.181 0.193 0.215 0.209 0.309 0.353 0.359 0.399 0.316 0.463 0.253 0.415 0.419 0.432 0.476 0.424 0.306 0.422 0.416 0.311 0.33 0.343 0.385 0.391 0.417 0.394 0.352 0.382 0.468 0.49 0.398 0.414 0.428 0.535 0.546 0.517 0.512 0.52 0.491 0.544 0.495 0.435 0.431 0.508 0.535 0.463 0.348 0.508 0.464 0.545 0.51 0.447 0.475 0.5 0.506 0.533 0.485 0.535 0.514 0.485 0.423 0.449 0.33 0.42 0.392 0.427 0.506 0.45 0.476 0.534 0.522 0.496 0.455 0.363 0.479 0.45 0.398 0.332 0.122 0.084 0.347 0.348 0.466 0.47 0.454 0.387 0.469 0.516 0.642 0.59 0.599 0.518 0.477 0.419 0.358 0.216 0.44 0.73 1 0.563 0.72 0.811 0.658 0.568 0.571 0.624 0.564 0.627 0.6 0.558 0.535 0.51 0.478 0.448 0.485 0.47 0.461 0.372 0.438 0.509 0.448 0.325 0.336 0.259 0.249 0.265 0.206 0.241 0.361 0.347 0.271 0.346 0.46 0.406 0.267 0.414 0.355 0.411 0.341 0.447 0.393 0.178 0.295 0.46 0.356 0.293 0.356 0.476 0.377 0.453 0.491 0.548 0.416 0.397 0.54 0.516 0.47 0.401 0.406 0.491 0.354 0.334 0.559 0.471 0.544 0.527 0.338 0.294 0.32 0.241 0.426 0.426 0.42 0.369 0.497 0.384 0.375 0.484 0.407 0.448 0.459 0.287 0.321 0.404 0.272 0.4 0.241 0.272 0.351 0.356 0.252 0.303 0.203 0.323 0.334 0.138 0.334 0.315 0.302 
0.214 0.005 0.031 0.094 0.192 0.202 0.197 0.141 0.177 0.208 0.105 0.177 0.203 0.201 0.253 0.339 0.363 0.205 0.195 0.154 0.215 0.319 0.307 0.343 0.307 0.29 0.281 0.144 0.17 0.117 0.104 0.119 0.113 0.131 0.201 0.246 0.411 0.304 0.337 0.284 0.288 0.219 0.234 0.214 0.222 0.28 0.208 0.186 0.206 0.145 0.193 0.287 0.286 0.288 0.342 0.358 0.412 0.417 0.319 0.407 0.534 0.52 0.404 0.388 0.497 0.389 0.471 0.432 0.54 0.553 0.511 0.334 0.389 0.272 0.326 0.303 0.256 0.238 0.223 0.156 0.216 0.233 0.265 0.258 0.334 0.417 0.405 0.449 0.36 0.536 0.26 0.446 0.46 0.462 0.525 0.452 0.318 0.46 0.442 0.352 0.366 0.375 0.413 0.398 0.43 0.434 0.329 0.378 0.5 0.517 0.427 0.432 0.453 0.576 0.592 0.563 0.576 0.568 0.54 0.641 0.585 0.513 0.492 0.612 0.744 0.647 0.442 0.707 0.551 0.633 0.578 0.496 0.544 0.547 0.544 0.565 0.505 0.601 0.575 0.55 0.467 0.496 0.36 0.464 0.449 0.469 0.546 0.5 0.556 0.603 0.58 0.544 0.514 0.446 0.583 0.513 0.478 0.444 0.171 0.092 0.364 0.349 0.507 0.48 0.482 0.402 0.485 0.523 0.627 0.604 0.579 0.524 0.491 0.433 0.372 0.227 0.414 0.664 0.743 1 0.74 0.739 0.711 0.619 0.598 0.659 0.605 0.668 0.607 0.563 0.56 0.537 0.522 0.457 0.496 0.51 0.488 0.398 0.474 0.539 0.482 0.352 0.361 0.259 0.264 0.277 0.215 0.266 0.378 0.376 0.278 0.342 0.462 0.413 0.28 0.417 0.362 0.416 0.346 0.457 0.403 0.179 0.313 0.463 0.363 0.3 0.366 0.493 0.38 0.475 0.522 0.565 0.438 0.403 0.574 0.53 0.452 0.416 0.383 0.51 0.377 0.343 0.563 0.495 0.596 0.581 0.419 0.334 0.371 0.296 0.488 0.484 0.435 0.383 0.509 0.391 0.363 0.469 0.419 0.464 0.496 0.309 0.347 0.431 0.313 0.438 0.269 0.317 0.386 0.397 0.282 0.331 0.225 0.351 0.373 0.175 0.371 0.33 0.353 
0.185 0.007 0.024 0.069 0.159 0.176 0.172 0.125 0.155 0.195 0.087 0.165 0.198 0.194 0.243 0.33 0.348 0.198 0.196 0.138 0.187 0.267 0.278 0.31 0.278 0.263 0.252 0.132 0.168 0.102 0.085 0.091 0.12 0.121 0.164 0.214 0.377 0.293 0.316 0.24 0.244 0.169 0.205 0.175 0.189 0.248 0.169 0.152 0.174 0.112 0.183 0.251 0.257 0.279 0.307 0.318 0.352 0.395 0.279 0.364 0.457 0.463 0.382 0.351 0.425 0.353 0.41 0.345 0.473 0.493 0.452 0.295 0.341 0.236 0.277 0.27 0.215 0.203 0.183 0.145 0.176 0.18 0.214 0.234 0.297 0.367 0.346 0.389 0.308 0.48 0.234 0.406 0.436 0.448 0.48 0.432 0.294 0.406 0.403 0.322 0.327 0.346 0.385 0.377 0.414 0.42 0.328 0.324 0.475 0.48 0.36 0.404 0.416 0.564 0.581 0.528 0.521 0.561 0.514 0.579 0.509 0.455 0.434 0.509 0.531 0.489 0.384 0.515 0.468 0.526 0.525 0.44 0.499 0.506 0.51 0.547 0.502 0.539 0.501 0.509 0.448 0.467 0.332 0.429 0.415 0.441 0.494 0.444 0.511 0.558 0.539 0.489 0.454 0.382 0.495 0.436 0.37 0.315 0.126 0.091 0.342 0.364 0.475 0.459 0.471 0.382 0.438 0.534 0.629 0.601 0.587 0.506 0.473 0.422 0.371 0.224 0.408 0.626 0.698 0.545 1 0.761 0.662 0.613 0.58 0.638 0.598 0.644 0.601 0.566 0.56 0.542 0.508 0.45 0.476 0.489 0.456 0.387 0.454 0.521 0.454 0.326 0.357 0.256 0.257 0.263 0.227 0.271 0.38 0.395 0.296 0.332 0.458 0.417 0.242 0.394 0.332 0.423 0.366 0.442 0.389 0.186 0.301 0.457 0.377 0.296 0.364 0.506 0.394 0.476 0.527 0.56 0.438 0.433 0.55 0.514 0.489 0.426 0.412 0.587 0.396 0.346 0.616 0.499 0.596 0.601 0.337 0.339 0.365 0.277 0.479 0.448 0.424 0.401 0.495 0.378 0.386 0.486 0.422 0.463 0.491 0.322 0.296 0.409 0.288 0.395 0.231 0.271 0.375 0.346 0.257 0.334 0.205 0.329 0.337 0.176 0.361 0.311 0.318 
0.213 0.006 0.029 0.082 0.191 0.195 0.199 0.133 0.178 0.212 0.108 0.184 0.233 0.23 0.268 0.371 0.382 0.223 0.205 0.17 0.218 0.307 0.313 0.369 0.315 0.309 0.303 0.139 0.174 0.115 0.103 0.114 0.126 0.117 0.187 0.25 0.414 0.341 0.359 0.253 0.279 0.199 0.22 0.19 0.211 0.264 0.203 0.188 0.196 0.128 0.19 0.272 0.275 0.311 0.347 0.344 0.393 0.447 0.321 0.377 0.493 0.517 0.416 0.385 0.471 0.359 0.436 0.394 0.525 0.538 0.518 0.334 0.382 0.273 0.34 0.312 0.254 0.222 0.194 0.141 0.179 0.197 0.235 0.255 0.353 0.424 0.418 0.465 0.355 0.556 0.281 0.46 0.493 0.496 0.52 0.47 0.321 0.464 0.448 0.375 0.389 0.378 0.42 0.416 0.438 0.458 0.352 0.42 0.527 0.544 0.433 0.464 0.491 0.592 0.62 0.579 0.569 0.583 0.53 0.623 0.571 0.504 0.482 0.584 0.582 0.523 0.403 0.556 0.506 0.603 0.571 0.521 0.578 0.549 0.573 0.593 0.55 0.611 0.569 0.575 0.496 0.516 0.379 0.471 0.455 0.481 0.56 0.51 0.545 0.611 0.584 0.546 0.503 0.406 0.555 0.483 0.426 0.342 0.144 0.102 0.381 0.408 0.519 0.517 0.515 0.43 0.503 0.601 0.739 0.653 0.63 0.558 0.527 0.449 0.384 0.236 0.437 0.732 0.8 0.582 0.772 1 0.735 0.646 0.631 0.702 0.668 0.701 0.656 0.604 0.612 0.587 0.541 0.484 0.518 0.538 0.49 0.411 0.482 0.559 0.488 0.356 0.359 0.264 0.258 0.289 0.222 0.261 0.373 0.411 0.317 0.369 0.487 0.456 0.32 0.467 0.375 0.431 0.374 0.487 0.396 0.187 0.321 0.471 0.385 0.31 0.388 0.528 0.409 0.488 0.552 0.606 0.451 0.443 0.618 0.55 0.485 0.448 0.426 0.551 0.388 0.349 0.626 0.523 0.609 0.593 0.377 0.336 0.36 0.291 0.502 0.492 0.446 0.41 0.534 0.42 0.407 0.501 0.422 0.475 0.512 0.326 0.364 0.453 0.327 0.454 0.256 0.321 0.429 0.414 0.285 0.362 0.238 0.376 0.411 0.189 0.374 0.345 0.362 
0.197 0.01 0.032 0.083 0.164 0.172 0.162 0.133 0.158 0.195 0.098 0.168 0.195 0.2 0.24 0.335 0.354 0.197 0.183 0.146 0.198 0.284 0.268 0.329 0.289 0.271 0.275 0.129 0.164 0.101 0.088 0.098 0.119 0.122 0.163 0.237 0.374 0.291 0.332 0.259 0.258 0.18 0.217 0.194 0.198 0.262 0.189 0.163 0.187 0.142 0.197 0.262 0.273 0.302 0.33 0.331 0.391 0.421 0.307 0.385 0.495 0.5 0.406 0.359 0.462 0.352 0.444 0.389 0.519 0.533 0.51 0.31 0.369 0.251 0.302 0.27 0.216 0.206 0.188 0.144 0.186 0.194 0.221 0.223 0.329 0.39 0.402 0.441 0.326 0.497 0.257 0.452 0.446 0.468 0.49 0.452 0.319 0.442 0.425 0.353 0.355 0.358 0.389 0.393 0.422 0.427 0.359 0.373 0.49 0.504 0.411 0.449 0.473 0.573 0.608 0.568 0.578 0.581 0.539 0.624 0.577 0.5 0.469 0.554 0.595 0.516 0.395 0.527 0.465 0.549 0.587 0.471 0.542 0.547 0.532 0.559 0.521 0.574 0.551 0.555 0.449 0.482 0.359 0.434 0.426 0.454 0.547 0.499 0.542 0.599 0.575 0.524 0.494 0.392 0.526 0.468 0.415 0.323 0.119 0.083 0.345 0.351 0.486 0.498 0.476 0.418 0.468 0.515 0.599 0.543 0.537 0.487 0.46 0.404 0.347 0.206 0.361 0.614 0.658 0.539 0.682 0.743 1 0.632 0.603 0.696 0.623 0.686 0.625 0.573 0.575 0.561 0.537 0.437 0.499 0.5 0.473 0.405 0.48 0.541 0.458 0.348 0.374 0.293 0.291 0.278 0.231 0.278 0.372 0.368 0.279 0.334 0.478 0.416 0.277 0.436 0.348 0.436 0.374 0.485 0.427 0.205 0.344 0.491 0.381 0.317 0.398 0.537 0.405 0.484 0.527 0.575 0.432 0.414 0.567 0.534 0.475 0.404 0.392 0.496 0.387 0.354 0.571 0.505 0.578 0.551 0.327 0.309 0.32 0.245 0.428 0.449 0.434 0.39 0.525 0.415 0.395 0.521 0.453 0.494 0.509 0.336 0.348 0.438 0.296 0.418 0.242 0.291 0.404 0.387 0.259 0.341 0.202 0.343 0.348 0.176 0.376 0.318 0.33 
0.206 0.005 0.027 0.091 0.181 0.193 0.177 0.149 0.17 0.197 0.11 0.178 0.216 0.214 0.266 0.353 0.38 0.23 0.226 0.18 0.239 0.316 0.315 0.354 0.308 0.286 0.273 0.146 0.184 0.127 0.098 0.104 0.129 0.119 0.191 0.258 0.415 0.306 0.353 0.267 0.286 0.197 0.233 0.205 0.233 0.295 0.205 0.19 0.22 0.15 0.228 0.293 0.291 0.321 0.359 0.359 0.412 0.457 0.302 0.425 0.541 0.549 0.439 0.37 0.494 0.396 0.484 0.427 0.581 0.587 0.53 0.34 0.369 0.284 0.314 0.297 0.247 0.222 0.202 0.143 0.202 0.221 0.241 0.239 0.333 0.419 0.416 0.473 0.375 0.579 0.289 0.499 0.531 0.53 0.568 0.488 0.359 0.504 0.5 0.395 0.422 0.438 0.468 0.459 0.511 0.499 0.389 0.418 0.574 0.584 0.454 0.508 0.516 0.671 0.679 0.627 0.634 0.66 0.598 0.689 0.636 0.566 0.508 0.584 0.604 0.551 0.417 0.565 0.507 0.55 0.585 0.469 0.555 0.568 0.573 0.617 0.558 0.624 0.616 0.604 0.542 0.525 0.404 0.483 0.495 0.501 0.6 0.549 0.589 0.651 0.614 0.571 0.536 0.424 0.55 0.458 0.432 0.365 0.139 0.083 0.381 0.381 0.522 0.525 0.501 0.429 0.519 0.562 0.675 0.639 0.597 0.521 0.499 0.457 0.366 0.232 0.432 0.635 0.683 0.578 0.779 0.738 0.759 1 0.718 0.754 0.759 0.794 0.731 0.668 0.694 0.656 0.597 0.541 0.576 0.604 0.569 0.474 0.549 0.617 0.546 0.403 0.411 0.334 0.323 0.31 0.245 0.305 0.385 0.413 0.322 0.397 0.507 0.46 0.3 0.479 0.411 0.484 0.42 0.553 0.473 0.218 0.351 0.543 0.444 0.366 0.434 0.615 0.473 0.55 0.63 0.69 0.523 0.496 0.688 0.638 0.547 0.458 0.444 0.578 0.438 0.396 0.661 0.58 0.733 0.708 0.408 0.38 0.417 0.318 0.548 0.572 0.526 0.455 0.623 0.479 0.462 0.582 0.506 0.544 0.583 0.398 0.426 0.515 0.344 0.495 0.296 0.344 0.431 0.443 0.301 0.379 0.273 0.42 0.434 0.207 0.436 0.38 0.363 
0.231 0.008 0.034 0.097 0.191 0.184 0.184 0.147 0.186 0.211 0.11 0.181 0.219 0.234 0.27 0.364 0.375 0.232 0.222 0.164 0.212 0.311 0.308 0.358 0.311 0.313 0.284 0.142 0.187 0.1 0.109 0.121 0.135 0.133 0.196 0.256 0.441 0.332 0.354 0.271 0.292 0.218 0.239 0.197 0.219 0.28 0.211 0.185 0.199 0.133 0.189 0.283 0.288 0.31 0.357 0.35 0.401 0.462 0.328 0.4 0.531 0.556 0.43 0.392 0.509 0.411 0.473 0.442 0.591 0.594 0.558 0.352 0.399 0.281 0.331 0.303 0.246 0.237 0.216 0.153 0.202 0.214 0.263 0.256 0.351 0.439 0.433 0.498 0.376 0.581 0.304 0.513 0.536 0.544 0.613 0.526 0.376 0.515 0.522 0.434 0.418 0.446 0.49 0.484 0.522 0.519 0.426 0.442 0.595 0.611 0.467 0.504 0.555 0.701 0.678 0.644 0.66 0.658 0.614 0.695 0.63 0.526 0.507 0.602 0.606 0.531 0.427 0.555 0.515 0.59 0.595 0.519 0.605 0.632 0.644 0.686 0.61 0.683 0.662 0.612 0.534 0.541 0.4 0.487 0.482 0.494 0.615 0.542 0.625 0.678 0.658 0.573 0.532 0.42 0.555 0.474 0.441 0.36 0.127 0.118 0.411 0.437 0.587 0.595 0.582 0.487 0.592 0.646 0.778 0.747 0.67 0.606 0.578 0.494 0.414 0.246 0.479 0.685 0.71 0.571 0.754 0.815 0.752 0.728 1 0.866 0.754 0.847 0.796 0.716 0.716 0.688 0.632 0.558 0.614 0.626 0.607 0.484 0.575 0.679 0.62 0.426 0.456 0.349 0.34 0.343 0.268 0.334 0.434 0.461 0.337 0.414 0.572 0.508 0.327 0.528 0.438 0.524 0.467 0.569 0.531 0.257 0.404 0.582 0.458 0.38 0.473 0.637 0.483 0.577 0.646 0.722 0.562 0.541 0.722 0.708 0.603 0.56 0.499 0.608 0.44 0.403 0.713 0.592 0.67 0.675 0.4 0.37 0.416 0.302 0.547 0.537 0.506 0.439 0.608 0.458 0.452 0.595 0.519 0.577 0.577 0.382 0.404 0.496 0.34 0.482 0.29 0.329 0.458 0.41 0.289 0.359 0.241 0.384 0.423 0.212 0.442 0.407 0.372 
0.165 0.005 0.021 0.063 0.154 0.149 0.153 0.112 0.157 0.163 0.093 0.154 0.182 0.184 0.233 0.3 0.31 0.204 0.178 0.145 0.175 0.268 0.256 0.301 0.267 0.231 0.224 0.113 0.134 0.096 0.08 0.095 0.097 0.092 0.161 0.198 0.343 0.248 0.314 0.231 0.257 0.174 0.199 0.162 0.178 0.241 0.173 0.156 0.182 0.123 0.192 0.233 0.247 0.271 0.287 0.286 0.321 0.398 0.262 0.343 0.437 0.443 0.346 0.313 0.436 0.329 0.388 0.352 0.493 0.486 0.452 0.27 0.318 0.218 0.262 0.248 0.204 0.198 0.17 0.113 0.153 0.181 0.216 0.215 0.297 0.358 0.359 0.388 0.3 0.476 0.255 0.451 0.459 0.47 0.515 0.47 0.324 0.456 0.452 0.358 0.366 0.355 0.416 0.413 0.446 0.451 0.335 0.392 0.505 0.505 0.407 0.445 0.474 0.589 0.597 0.546 0.544 0.569 0.522 0.583 0.504 0.438 0.426 0.491 0.511 0.451 0.334 0.462 0.426 0.481 0.51 0.421 0.502 0.541 0.542 0.586 0.511 0.567 0.542 0.515 0.463 0.471 0.353 0.436 0.416 0.442 0.535 0.464 0.513 0.561 0.542 0.476 0.464 0.375 0.465 0.41 0.342 0.273 0.093 0.082 0.326 0.34 0.472 0.492 0.503 0.434 0.542 0.52 0.597 0.548 0.535 0.474 0.466 0.393 0.324 0.195 0.367 0.564 0.562 0.475 0.605 0.632 0.66 0.561 0.606 1 0.663 0.72 0.718 0.621 0.615 0.555 0.536 0.473 0.507 0.513 0.49 0.394 0.474 0.546 0.481 0.356 0.364 0.287 0.284 0.294 0.242 0.269 0.382 0.385 0.285 0.367 0.487 0.431 0.293 0.441 0.365 0.427 0.383 0.447 0.395 0.199 0.317 0.474 0.397 0.303 0.369 0.531 0.382 0.477 0.533 0.578 0.426 0.418 0.579 0.561 0.441 0.402 0.364 0.465 0.321 0.309 0.528 0.48 0.557 0.527 0.296 0.275 0.33 0.238 0.424 0.433 0.416 0.374 0.52 0.389 0.408 0.49 0.429 0.467 0.506 0.333 0.336 0.451 0.301 0.421 0.243 0.298 0.383 0.377 0.261 0.328 0.226 0.379 0.376 0.192 0.378 0.341 0.303 
0.207 0.004 0.03 0.08 0.174 0.176 0.18 0.15 0.183 0.216 0.109 0.187 0.243 0.245 0.277 0.377 0.401 0.241 0.219 0.139 0.219 0.332 0.331 0.388 0.348 0.312 0.304 0.152 0.178 0.12 0.099 0.101 0.12 0.124 0.196 0.264 0.426 0.319 0.378 0.286 0.289 0.204 0.244 0.192 0.219 0.279 0.217 0.203 0.21 0.141 0.193 0.29 0.277 0.297 0.346 0.349 0.416 0.455 0.322 0.426 0.541 0.544 0.442 0.405 0.515 0.417 0.52 0.458 0.609 0.589 0.545 0.334 0.387 0.278 0.322 0.297 0.249 0.237 0.205 0.152 0.202 0.227 0.263 0.256 0.344 0.413 0.415 0.484 0.381 0.611 0.325 0.515 0.537 0.539 0.605 0.545 0.383 0.508 0.504 0.424 0.452 0.449 0.492 0.486 0.503 0.54 0.41 0.463 0.598 0.634 0.492 0.523 0.571 0.745 0.739 0.672 0.691 0.727 0.649 0.721 0.621 0.569 0.528 0.605 0.603 0.565 0.421 0.576 0.536 0.555 0.62 0.503 0.612 0.629 0.65 0.685 0.609 0.678 0.66 0.64 0.551 0.591 0.451 0.53 0.52 0.554 0.653 0.565 0.627 0.677 0.66 0.586 0.539 0.416 0.56 0.47 0.451 0.332 0.132 0.085 0.398 0.412 0.552 0.561 0.541 0.486 0.585 0.582 0.674 0.643 0.592 0.526 0.551 0.474 0.39 0.225 0.435 0.646 0.683 0.548 0.721 0.756 0.764 0.711 0.706 0.833 1 0.898 0.785 0.736 0.786 0.706 0.655 0.578 0.624 0.627 0.585 0.488 0.571 0.657 0.558 0.433 0.453 0.35 0.335 0.308 0.24 0.318 0.414 0.444 0.353 0.425 0.543 0.492 0.335 0.468 0.42 0.508 0.467 0.581 0.526 0.247 0.403 0.59 0.48 0.373 0.458 0.638 0.481 0.576 0.678 0.743 0.566 0.528 0.752 0.668 0.553 0.448 0.462 0.551 0.4 0.381 0.641 0.579 0.675 0.65 0.387 0.351 0.384 0.284 0.517 0.539 0.494 0.445 0.614 0.464 0.456 0.593 0.508 0.572 0.606 0.389 0.402 0.52 0.365 0.524 0.302 0.362 0.479 0.456 0.326 0.405 0.268 0.437 0.453 0.223 0.441 0.4 0.375 
0.148 0.005 0.016 0.063 0.146 0.157 0.158 0.121 0.141 0.155 0.083 0.154 0.173 0.191 0.202 0.302 0.306 0.182 0.161 0.124 0.163 0.233 0.243 0.285 0.253 0.239 0.231 0.117 0.139 0.089 0.076 0.086 0.09 0.087 0.148 0.194 0.332 0.252 0.269 0.211 0.206 0.139 0.16 0.142 0.143 0.208 0.151 0.127 0.142 0.095 0.161 0.214 0.224 0.231 0.257 0.265 0.294 0.332 0.233 0.298 0.398 0.42 0.342 0.3 0.405 0.316 0.406 0.365 0.477 0.448 0.431 0.254 0.291 0.226 0.245 0.219 0.175 0.148 0.148 0.106 0.156 0.157 0.182 0.176 0.274 0.328 0.326 0.362 0.295 0.454 0.246 0.409 0.413 0.403 0.456 0.416 0.274 0.398 0.42 0.326 0.334 0.339 0.382 0.388 0.402 0.407 0.333 0.344 0.473 0.501 0.394 0.421 0.443 0.56 0.55 0.523 0.511 0.531 0.49 0.54 0.465 0.415 0.426 0.467 0.457 0.424 0.324 0.422 0.403 0.46 0.476 0.384 0.477 0.476 0.478 0.519 0.458 0.52 0.487 0.474 0.415 0.439 0.328 0.419 0.417 0.438 0.47 0.433 0.47 0.515 0.509 0.449 0.393 0.324 0.428 0.397 0.339 0.269 0.103 0.073 0.308 0.347 0.443 0.455 0.432 0.375 0.435 0.482 0.551 0.498 0.487 0.447 0.421 0.35 0.291 0.176 0.34 0.498 0.516 0.43 0.551 0.585 0.555 0.549 0.548 0.612 0.641 1 0.667 0.563 0.603 0.579 0.503 0.447 0.512 0.522 0.498 0.415 0.471 0.554 0.451 0.351 0.343 0.251 0.247 0.254 0.191 0.251 0.35 0.336 0.263 0.316 0.417 0.34 0.216 0.393 0.338 0.424 0.374 0.479 0.418 0.2 0.313 0.49 0.378 0.311 0.368 0.516 0.407 0.468 0.522 0.611 0.445 0.42 0.62 0.564 0.447 0.371 0.348 0.441 0.305 0.278 0.502 0.461 0.537 0.484 0.293 0.249 0.289 0.204 0.381 0.385 0.382 0.348 0.477 0.37 0.359 0.47 0.405 0.438 0.469 0.317 0.322 0.409 0.291 0.422 0.236 0.281 0.379 0.367 0.237 0.304 0.2 0.348 0.348 0.166 0.36 0.311 0.285 
0.193 0.008 0.032 0.086 0.185 0.189 0.18 0.133 0.163 0.191 0.099 0.177 0.206 0.218 0.243 0.329 0.355 0.202 0.188 0.134 0.187 0.288 0.287 0.327 0.301 0.272 0.273 0.128 0.161 0.105 0.095 0.1 0.108 0.105 0.171 0.233 0.357 0.289 0.32 0.233 0.261 0.179 0.203 0.179 0.186 0.253 0.179 0.156 0.179 0.132 0.175 0.259 0.254 0.284 0.308 0.306 0.325 0.374 0.271 0.337 0.453 0.458 0.367 0.332 0.442 0.349 0.408 0.372 0.508 0.488 0.473 0.293 0.342 0.24 0.28 0.256 0.215 0.195 0.176 0.127 0.184 0.188 0.22 0.223 0.312 0.361 0.371 0.425 0.333 0.504 0.235 0.448 0.461 0.487 0.511 0.46 0.346 0.448 0.471 0.359 0.366 0.392 0.439 0.41 0.424 0.465 0.353 0.398 0.524 0.541 0.436 0.447 0.459 0.599 0.589 0.558 0.549 0.566 0.517 0.593 0.51 0.448 0.417 0.507 0.496 0.453 0.381 0.496 0.447 0.458 0.513 0.425 0.499 0.517 0.518 0.593 0.521 0.553 0.529 0.525 0.454 0.46 0.334 0.423 0.431 0.434 0.532 0.472 0.535 0.559 0.537 0.493 0.449 0.352 0.477 0.401 0.368 0.286 0.103 0.109 0.334 0.318 0.443 0.495 0.467 0.428 0.532 0.503 0.595 0.543 0.514 0.451 0.422 0.385 0.317 0.19 0.342 0.552 0.56 0.44 0.577 0.621 0.624 0.568 0.583 0.725 0.655 0.797 1 0.64 0.612 0.593 0.565 0.492 0.532 0.531 0.538 0.442 0.509 0.617 0.508 0.366 0.376 0.286 0.28 0.275 0.223 0.28 0.392 0.372 0.282 0.348 0.457 0.385 0.284 0.43 0.369 0.448 0.378 0.489 0.419 0.21 0.328 0.491 0.413 0.326 0.381 0.552 0.455 0.486 0.532 0.6 0.467 0.44 0.584 0.578 0.461 0.395 0.354 0.447 0.338 0.298 0.539 0.467 0.544 0.52 0.33 0.315 0.331 0.233 0.427 0.428 0.404 0.355 0.503 0.4 0.355 0.489 0.436 0.485 0.501 0.316 0.358 0.449 0.316 0.428 0.258 0.31 0.406 0.368 0.263 0.33 0.225 0.354 0.384 0.182 0.392 0.344 0.335 
0.195 0.006 0.033 0.099 0.193 0.197 0.2 0.151 0.177 0.216 0.115 0.194 0.247 0.221 0.267 0.371 0.391 0.229 0.221 0.188 0.231 0.318 0.315 0.365 0.315 0.297 0.304 0.148 0.185 0.114 0.097 0.106 0.131 0.134 0.191 0.268 0.448 0.326 0.351 0.279 0.286 0.216 0.245 0.22 0.245 0.282 0.213 0.195 0.228 0.167 0.225 0.291 0.289 0.317 0.352 0.362 0.392 0.425 0.297 0.401 0.526 0.524 0.406 0.343 0.487 0.377 0.454 0.417 0.563 0.557 0.545 0.315 0.369 0.28 0.323 0.31 0.254 0.23 0.22 0.166 0.222 0.231 0.256 0.263 0.332 0.427 0.425 0.479 0.387 0.598 0.296 0.536 0.546 0.544 0.599 0.559 0.355 0.515 0.53 0.425 0.426 0.432 0.479 0.452 0.489 0.516 0.38 0.435 0.572 0.597 0.462 0.504 0.514 0.676 0.693 0.618 0.645 0.624 0.596 0.679 0.578 0.504 0.469 0.58 0.557 0.504 0.39 0.54 0.509 0.559 0.6 0.516 0.622 0.653 0.646 0.705 0.618 0.663 0.663 0.608 0.535 0.558 0.406 0.495 0.509 0.496 0.604 0.575 0.603 0.652 0.614 0.552 0.492 0.419 0.538 0.468 0.43 0.36 0.135 0.106 0.38 0.362 0.505 0.565 0.518 0.464 0.586 0.534 0.631 0.619 0.566 0.501 0.476 0.437 0.369 0.207 0.396 0.605 0.639 0.538 0.669 0.702 0.698 0.626 0.646 0.795 0.733 0.799 0.806 1 0.717 0.647 0.622 0.59 0.556 0.583 0.552 0.459 0.541 0.607 0.524 0.374 0.399 0.32 0.319 0.305 0.251 0.274 0.38 0.409 0.285 0.369 0.503 0.431 0.29 0.444 0.399 0.474 0.431 0.54 0.454 0.22 0.342 0.52 0.402 0.351 0.418 0.58 0.462 0.545 0.601 0.687 0.505 0.474 0.656 0.616 0.512 0.437 0.405 0.521 0.354 0.335 0.597 0.529 0.602 0.565 0.356 0.317 0.356 0.279 0.459 0.481 0.452 0.419 0.568 0.42 0.431 0.543 0.471 0.524 0.566 0.362 0.382 0.484 0.348 0.479 0.283 0.312 0.441 0.42 0.292 0.382 0.278 0.422 0.44 0.227 0.435 0.377 0.355 
0.201 0.007 0.03 0.078 0.186 0.183 0.203 0.133 0.168 0.203 0.094 0.179 0.224 0.224 0.278 0.377 0.402 0.238 0.234 0.16 0.218 0.32 0.309 0.364 0.32 0.314 0.288 0.143 0.17 0.113 0.094 0.111 0.141 0.127 0.196 0.264 0.433 0.321 0.354 0.252 0.278 0.214 0.228 0.208 0.215 0.27 0.213 0.172 0.197 0.14 0.192 0.298 0.295 0.31 0.346 0.355 0.391 0.425 0.31 0.408 0.534 0.538 0.458 0.403 0.504 0.404 0.495 0.44 0.584 0.573 0.547 0.345 0.409 0.279 0.332 0.323 0.248 0.221 0.189 0.142 0.209 0.212 0.248 0.253 0.345 0.418 0.422 0.493 0.373 0.59 0.298 0.544 0.568 0.535 0.62 0.529 0.373 0.532 0.533 0.419 0.443 0.478 0.516 0.506 0.547 0.561 0.449 0.49 0.639 0.678 0.529 0.554 0.565 0.777 0.738 0.682 0.661 0.687 0.635 0.688 0.616 0.531 0.512 0.589 0.585 0.545 0.418 0.555 0.502 0.557 0.597 0.492 0.582 0.611 0.615 0.681 0.618 0.669 0.642 0.626 0.565 0.598 0.449 0.545 0.53 0.554 0.639 0.564 0.597 0.654 0.631 0.58 0.527 0.403 0.544 0.466 0.425 0.337 0.137 0.101 0.375 0.373 0.506 0.536 0.496 0.457 0.559 0.549 0.646 0.626 0.58 0.519 0.495 0.444 0.361 0.201 0.399 0.607 0.631 0.526 0.677 0.719 0.722 0.669 0.683 0.764 0.772 0.846 0.748 0.735 1 0.739 0.661 0.614 0.673 0.674 0.633 0.508 0.597 0.666 0.567 0.437 0.425 0.313 0.296 0.281 0.226 0.287 0.399 0.397 0.302 0.403 0.514 0.444 0.308 0.503 0.447 0.539 0.46 0.597 0.53 0.249 0.427 0.629 0.5 0.386 0.469 0.68 0.532 0.634 0.687 0.755 0.587 0.541 0.712 0.669 0.559 0.46 0.424 0.531 0.396 0.365 0.612 0.569 0.662 0.615 0.346 0.335 0.376 0.291 0.502 0.537 0.511 0.464 0.601 0.463 0.458 0.613 0.551 0.598 0.625 0.423 0.434 0.544 0.384 0.513 0.313 0.358 0.489 0.456 0.328 0.419 0.294 0.44 0.482 0.219 0.463 0.431 0.386 
0.189 0.008 0.022 0.077 0.167 0.179 0.184 0.146 0.172 0.208 0.104 0.175 0.196 0.211 0.254 0.342 0.352 0.211 0.179 0.149 0.204 0.299 0.281 0.332 0.297 0.269 0.254 0.132 0.164 0.105 0.097 0.109 0.128 0.131 0.181 0.247 0.396 0.299 0.339 0.229 0.264 0.181 0.207 0.189 0.205 0.257 0.193 0.179 0.2 0.127 0.206 0.258 0.257 0.301 0.321 0.32 0.341 0.412 0.297 0.37 0.493 0.504 0.414 0.363 0.473 0.37 0.447 0.418 0.547 0.537 0.509 0.327 0.366 0.261 0.302 0.285 0.224 0.203 0.199 0.146 0.191 0.193 0.243 0.23 0.317 0.393 0.4 0.444 0.344 0.542 0.271 0.478 0.507 0.498 0.585 0.496 0.334 0.5 0.533 0.406 0.414 0.422 0.519 0.487 0.487 0.486 0.417 0.43 0.575 0.617 0.462 0.481 0.512 0.668 0.674 0.612 0.614 0.611 0.582 0.63 0.549 0.524 0.466 0.544 0.54 0.48 0.376 0.513 0.476 0.512 0.542 0.43 0.56 0.567 0.576 0.642 0.555 0.618 0.604 0.563 0.514 0.527 0.39 0.482 0.496 0.512 0.572 0.525 0.57 0.604 0.59 0.531 0.507 0.394 0.51 0.426 0.383 0.313 0.12 0.096 0.362 0.366 0.488 0.52 0.541 0.482 0.541 0.542 0.631 0.607 0.567 0.5 0.48 0.438 0.369 0.202 0.4 0.582 0.591 0.488 0.637 0.671 0.645 0.611 0.634 0.736 0.702 0.817 0.783 0.686 0.724 1 0.712 0.581 0.689 0.739 0.712 0.592 0.681 0.784 0.602 0.477 0.441 0.332 0.326 0.301 0.254 0.326 0.44 0.411 0.328 0.42 0.536 0.452 0.33 0.474 0.441 0.557 0.541 0.655 0.578 0.288 0.471 0.676 0.473 0.401 0.478 0.684 0.529 0.588 0.636 0.755 0.586 0.495 0.677 0.665 0.514 0.449 0.399 0.504 0.38 0.332 0.589 0.558 0.619 0.566 0.329 0.312 0.343 0.272 0.47 0.49 0.486 0.412 0.554 0.447 0.441 0.592 0.52 0.578 0.583 0.392 0.417 0.497 0.349 0.478 0.272 0.34 0.443 0.405 0.288 0.394 0.253 0.397 0.413 0.193 0.423 0.37 0.345 
0.162 0.003 0.019 0.072 0.165 0.161 0.164 0.117 0.152 0.181 0.099 0.163 0.174 0.182 0.207 0.292 0.322 0.195 0.182 0.141 0.182 0.274 0.264 0.292 0.26 0.244 0.236 0.123 0.142 0.09 0.081 0.094 0.106 0.108 0.16 0.225 0.356 0.274 0.307 0.234 0.237 0.172 0.192 0.173 0.175 0.236 0.17 0.151 0.166 0.124 0.168 0.235 0.226 0.268 0.298 0.281 0.32 0.382 0.253 0.333 0.432 0.453 0.352 0.32 0.418 0.334 0.399 0.349 0.48 0.478 0.452 0.276 0.31 0.221 0.263 0.243 0.21 0.186 0.169 0.137 0.172 0.173 0.194 0.21 0.287 0.352 0.353 0.401 0.302 0.484 0.24 0.439 0.45 0.487 0.552 0.484 0.347 0.465 0.536 0.412 0.381 0.398 0.489 0.474 0.455 0.446 0.359 0.394 0.511 0.534 0.41 0.419 0.463 0.582 0.57 0.544 0.56 0.537 0.491 0.568 0.516 0.428 0.413 0.502 0.487 0.441 0.324 0.471 0.438 0.457 0.508 0.396 0.501 0.518 0.55 0.623 0.539 0.581 0.55 0.522 0.469 0.489 0.362 0.446 0.411 0.436 0.541 0.466 0.487 0.562 0.553 0.478 0.442 0.364 0.448 0.388 0.357 0.29 0.108 0.082 0.307 0.331 0.465 0.513 0.476 0.423 0.517 0.484 0.546 0.526 0.506 0.441 0.448 0.364 0.3 0.182 0.334 0.5 0.526 0.442 0.576 0.586 0.59 0.55 0.564 0.658 0.611 0.678 0.67 0.609 0.595 0.656 1 0.551 0.573 0.635 0.642 0.533 0.594 0.598 0.491 0.4 0.377 0.263 0.25 0.243 0.205 0.256 0.374 0.325 0.254 0.352 0.451 0.385 0.228 0.401 0.341 0.423 0.418 0.516 0.463 0.233 0.359 0.515 0.41 0.306 0.379 0.555 0.433 0.498 0.534 0.599 0.477 0.414 0.551 0.53 0.422 0.38 0.351 0.463 0.334 0.294 0.51 0.45 0.532 0.515 0.32 0.284 0.31 0.236 0.418 0.434 0.399 0.346 0.489 0.37 0.377 0.478 0.419 0.471 0.487 0.309 0.35 0.438 0.304 0.408 0.252 0.291 0.374 0.351 0.267 0.328 0.209 0.34 0.375 0.188 0.387 0.342 0.301 
0.164 0.007 0.025 0.068 0.16 0.171 0.158 0.126 0.152 0.189 0.102 0.176 0.179 0.204 0.227 0.317 0.335 0.191 0.186 0.145 0.195 0.27 0.256 0.318 0.28 0.267 0.271 0.131 0.158 0.099 0.091 0.092 0.113 0.12 0.177 0.225 0.356 0.289 0.311 0.242 0.257 0.164 0.196 0.176 0.184 0.241 0.183 0.159 0.181 0.126 0.171 0.247 0.241 0.271 0.278 0.281 0.327 0.385 0.267 0.332 0.452 0.454 0.356 0.334 0.432 0.345 0.41 0.357 0.495 0.469 0.458 0.272 0.326 0.236 0.274 0.277 0.219 0.203 0.18 0.138 0.175 0.175 0.205 0.218 0.289 0.363 0.355 0.382 0.319 0.509 0.244 0.459 0.489 0.485 0.58 0.488 0.347 0.487 0.531 0.386 0.39 0.411 0.458 0.474 0.526 0.503 0.398 0.438 0.558 0.606 0.426 0.418 0.469 0.58 0.58 0.552 0.544 0.55 0.49 0.565 0.469 0.439 0.425 0.475 0.481 0.431 0.336 0.439 0.423 0.451 0.482 0.396 0.494 0.517 0.524 0.611 0.512 0.555 0.542 0.534 0.476 0.479 0.368 0.454 0.44 0.446 0.53 0.469 0.48 0.55 0.523 0.469 0.434 0.331 0.441 0.366 0.359 0.258 0.112 0.083 0.317 0.312 0.427 0.432 0.429 0.367 0.47 0.447 0.511 0.498 0.467 0.431 0.408 0.37 0.305 0.187 0.312 0.494 0.511 0.43 0.535 0.559 0.544 0.523 0.536 0.602 0.586 0.637 0.614 0.591 0.603 0.572 0.598 1 0.62 0.58 0.561 0.459 0.492 0.527 0.454 0.39 0.352 0.282 0.249 0.253 0.205 0.257 0.332 0.339 0.256 0.329 0.42 0.371 0.246 0.382 0.335 0.412 0.36 0.485 0.427 0.193 0.344 0.507 0.448 0.323 0.35 0.559 0.43 0.46 0.539 0.577 0.449 0.41 0.544 0.496 0.432 0.355 0.334 0.425 0.303 0.27 0.495 0.437 0.502 0.494 0.299 0.26 0.319 0.246 0.42 0.423 0.399 0.353 0.478 0.375 0.367 0.468 0.417 0.473 0.49 0.304 0.348 0.433 0.312 0.416 0.243 0.295 0.388 0.373 0.271 0.347 0.246 0.376 0.382 0.181 0.415 0.382 0.324 
0.164 0.011 0.035 0.079 0.154 0.159 0.156 0.123 0.152 0.183 0.098 0.165 0.207 0.193 0.228 0.319 0.321 0.191 0.169 0.128 0.182 0.27 0.265 0.315 0.266 0.257 0.253 0.104 0.138 0.086 0.075 0.085 0.104 0.09 0.158 0.217 0.375 0.272 0.318 0.235 0.232 0.174 0.186 0.172 0.173 0.224 0.174 0.151 0.175 0.124 0.179 0.23 0.234 0.251 0.275 0.285 0.33 0.369 0.265 0.328 0.418 0.453 0.355 0.305 0.407 0.319 0.386 0.35 0.502 0.484 0.477 0.292 0.332 0.228 0.274 0.268 0.207 0.188 0.172 0.124 0.172 0.178 0.204 0.214 0.288 0.363 0.362 0.406 0.324 0.493 0.27 0.453 0.445 0.454 0.515 0.443 0.329 0.483 0.486 0.351 0.384 0.408 0.488 0.52 0.501 0.534 0.408 0.43 0.568 0.668 0.449 0.454 0.457 0.605 0.592 0.551 0.531 0.546 0.505 0.566 0.5 0.434 0.417 0.471 0.491 0.431 0.327 0.456 0.412 0.441 0.463 0.382 0.47 0.477 0.488 0.537 0.46 0.54 0.538 0.508 0.472 0.504 0.357 0.442 0.441 0.458 0.547 0.49 0.498 0.546 0.519 0.478 0.422 0.332 0.451 0.399 0.362 0.282 0.117 0.091 0.278 0.279 0.412 0.44 0.418 0.375 0.455 0.443 0.515 0.488 0.449 0.392 0.38 0.349 0.279 0.168 0.313 0.511 0.515 0.426 0.536 0.561 0.567 0.523 0.514 0.612 0.587 0.655 0.607 0.565 0.611 0.626 0.56 0.607 1 0.734 0.627 0.48 0.494 0.536 0.456 0.34 0.34 0.258 0.245 0.241 0.202 0.242 0.351 0.328 0.266 0.315 0.399 0.357 0.251 0.397 0.339 0.427 0.395 0.539 0.527 0.253 0.442 0.632 0.531 0.381 0.403 0.65 0.499 0.53 0.544 0.62 0.497 0.432 0.557 0.513 0.431 0.363 0.33 0.417 0.315 0.29 0.474 0.443 0.507 0.459 0.286 0.262 0.29 0.224 0.415 0.439 0.408 0.363 0.482 0.377 0.395 0.513 0.435 0.507 0.516 0.347 0.378 0.438 0.326 0.421 0.271 0.308 0.417 0.39 0.287 0.356 0.225 0.374 0.396 0.192 0.403 0.382 0.313 
0.129 0.001 0.012 0.052 0.122 0.136 0.134 0.102 0.114 0.146 0.083 0.122 0.134 0.138 0.169 0.237 0.239 0.144 0.143 0.103 0.143 0.208 0.192 0.224 0.197 0.188 0.186 0.1 0.128 0.095 0.077 0.071 0.083 0.085 0.114 0.152 0.261 0.208 0.238 0.171 0.183 0.135 0.144 0.125 0.143 0.185 0.12 0.105 0.131 0.091 0.135 0.194 0.185 0.206 0.225 0.234 0.262 0.294 0.2 0.248 0.344 0.339 0.261 0.235 0.328 0.254 0.326 0.287 0.394 0.372 0.348 0.216 0.25 0.177 0.212 0.209 0.175 0.149 0.132 0.094 0.116 0.13 0.158 0.165 0.232 0.282 0.265 0.304 0.24 0.371 0.213 0.372 0.336 0.348 0.397 0.346 0.252 0.361 0.379 0.291 0.327 0.341 0.405 0.438 0.381 0.399 0.33 0.341 0.439 0.484 0.339 0.378 0.384 0.474 0.477 0.443 0.422 0.432 0.409 0.446 0.373 0.33 0.313 0.366 0.354 0.32 0.255 0.34 0.324 0.343 0.361 0.31 0.361 0.369 0.373 0.419 0.369 0.422 0.41 0.392 0.365 0.377 0.266 0.352 0.345 0.36 0.4 0.339 0.392 0.419 0.384 0.369 0.333 0.289 0.361 0.313 0.272 0.213 0.092 0.07 0.241 0.26 0.336 0.341 0.346 0.315 0.366 0.375 0.427 0.395 0.378 0.323 0.343 0.294 0.244 0.129 0.242 0.392 0.41 0.338 0.444 0.452 0.452 0.42 0.43 0.472 0.467 0.526 0.487 0.448 0.478 0.512 0.501 0.407 0.57 1 0.687 0.465 0.43 0.458 0.372 0.295 0.292 0.225 0.218 0.209 0.156 0.22 0.285 0.273 0.217 0.273 0.338 0.302 0.213 0.314 0.276 0.357 0.336 0.453 0.526 0.262 0.434 0.526 0.388 0.293 0.327 0.5 0.373 0.412 0.437 0.507 0.401 0.344 0.434 0.421 0.338 0.301 0.293 0.344 0.25 0.22 0.399 0.374 0.417 0.392 0.24 0.227 0.241 0.19 0.327 0.321 0.305 0.277 0.375 0.285 0.301 0.404 0.345 0.386 0.396 0.249 0.273 0.325 0.227 0.333 0.197 0.243 0.311 0.299 0.209 0.288 0.209 0.304 0.32 0.155 0.306 0.285 0.22 
0.112 0.005 0.015 0.046 0.1 0.099 0.094 0.075 0.093 0.105 0.056 0.115 0.137 0.121 0.161 0.2 0.212 0.12 0.117 0.088 0.113 0.182 0.167 0.196 0.171 0.171 0.163 0.059 0.096 0.057 0.044 0.051 0.07 0.065 0.095 0.14 0.237 0.17 0.194 0.165 0.163 0.12 0.139 0.108 0.115 0.162 0.111 0.093 0.112 0.089 0.115 0.16 0.162 0.157 0.193 0.18 0.191 0.225 0.166 0.204 0.26 0.259 0.207 0.199 0.245 0.208 0.249 0.204 0.293 0.301 0.289 0.159 0.189 0.132 0.16 0.154 0.139 0.138 0.119 0.097 0.123 0.126 0.141 0.137 0.183 0.206 0.211 0.246 0.206 0.303 0.168 0.298 0.29 0.293 0.322 0.314 0.232 0.302 0.307 0.248 0.258 0.274 0.395 0.421 0.331 0.303 0.224 0.252 0.334 0.366 0.267 0.275 0.281 0.355 0.342 0.335 0.33 0.321 0.315 0.346 0.293 0.274 0.248 0.303 0.302 0.276 0.209 0.284 0.267 0.273 0.296 0.251 0.302 0.319 0.321 0.356 0.301 0.352 0.34 0.323 0.281 0.288 0.215 0.268 0.26 0.256 0.313 0.275 0.308 0.335 0.328 0.278 0.257 0.204 0.273 0.229 0.202 0.157 0.06 0.044 0.185 0.192 0.264 0.295 0.287 0.257 0.292 0.289 0.329 0.311 0.287 0.248 0.251 0.22 0.18 0.107 0.19 0.295 0.319 0.284 0.339 0.363 0.351 0.33 0.332 0.377 0.362 0.411 0.383 0.354 0.364 0.404 0.414 0.327 0.389 0.582 1 0.466 0.374 0.369 0.293 0.254 0.232 0.178 0.175 0.165 0.137 0.167 0.24 0.227 0.165 0.194 0.266 0.208 0.14 0.25 0.195 0.276 0.248 0.329 0.349 0.165 0.286 0.343 0.274 0.2 0.245 0.356 0.267 0.293 0.306 0.372 0.283 0.252 0.34 0.317 0.257 0.224 0.204 0.25 0.179 0.148 0.289 0.258 0.325 0.303 0.18 0.158 0.162 0.131 0.25 0.255 0.239 0.204 0.287 0.239 0.211 0.292 0.262 0.298 0.298 0.218 0.21 0.258 0.193 0.258 0.156 0.171 0.214 0.22 0.151 0.189 0.132 0.219 0.24 0.117 0.246 0.228 0.193 
0.16 0.002 0.021 0.064 0.154 0.166 0.166 0.114 0.136 0.159 0.083 0.139 0.168 0.155 0.189 0.284 0.284 0.165 0.151 0.107 0.162 0.236 0.239 0.277 0.238 0.231 0.22 0.115 0.143 0.099 0.075 0.084 0.112 0.092 0.155 0.2 0.329 0.233 0.276 0.205 0.212 0.15 0.174 0.148 0.161 0.21 0.137 0.131 0.157 0.098 0.143 0.197 0.203 0.236 0.258 0.25 0.287 0.329 0.245 0.302 0.367 0.385 0.298 0.267 0.341 0.295 0.348 0.298 0.431 0.438 0.408 0.232 0.273 0.212 0.241 0.241 0.186 0.166 0.152 0.103 0.147 0.17 0.187 0.177 0.261 0.315 0.311 0.354 0.283 0.445 0.236 0.399 0.405 0.412 0.468 0.424 0.309 0.411 0.426 0.352 0.367 0.367 0.445 0.452 0.427 0.405 0.336 0.366 0.474 0.484 0.367 0.401 0.415 0.51 0.51 0.483 0.49 0.477 0.443 0.5 0.425 0.379 0.365 0.41 0.427 0.375 0.324 0.399 0.369 0.403 0.423 0.351 0.448 0.465 0.465 0.52 0.461 0.485 0.477 0.457 0.41 0.441 0.324 0.399 0.391 0.407 0.478 0.418 0.43 0.487 0.472 0.406 0.38 0.306 0.387 0.331 0.309 0.225 0.083 0.066 0.294 0.276 0.393 0.407 0.43 0.4 0.415 0.433 0.487 0.455 0.424 0.375 0.399 0.344 0.287 0.16 0.299 0.433 0.46 0.391 0.503 0.506 0.509 0.475 0.496 0.564 0.525 0.577 0.575 0.519 0.528 0.578 0.589 0.466 0.546 0.672 0.788 1 0.649 0.561 0.444 0.427 0.373 0.263 0.252 0.244 0.191 0.249 0.337 0.325 0.252 0.313 0.41 0.357 0.248 0.359 0.329 0.387 0.374 0.468 0.457 0.211 0.377 0.49 0.375 0.285 0.348 0.49 0.395 0.438 0.471 0.536 0.419 0.355 0.479 0.469 0.392 0.322 0.323 0.404 0.302 0.274 0.434 0.393 0.453 0.451 0.266 0.277 0.293 0.223 0.342 0.377 0.353 0.311 0.426 0.326 0.315 0.442 0.393 0.417 0.448 0.289 0.308 0.394 0.265 0.372 0.213 0.25 0.338 0.321 0.215 0.306 0.195 0.33 0.342 0.154 0.337 0.308 0.277 
0.134 0.005 0.014 0.056 0.128 0.129 0.123 0.099 0.124 0.151 0.071 0.127 0.165 0.154 0.179 0.249 0.269 0.165 0.151 0.108 0.136 0.228 0.218 0.238 0.214 0.189 0.206 0.097 0.122 0.077 0.073 0.087 0.087 0.087 0.13 0.17 0.288 0.23 0.255 0.195 0.205 0.138 0.15 0.135 0.141 0.184 0.135 0.122 0.141 0.1 0.138 0.185 0.192 0.214 0.23 0.233 0.276 0.307 0.226 0.28 0.356 0.371 0.29 0.254 0.344 0.266 0.313 0.26 0.377 0.384 0.376 0.242 0.291 0.189 0.227 0.209 0.174 0.153 0.134 0.091 0.122 0.138 0.167 0.178 0.239 0.291 0.293 0.328 0.248 0.38 0.202 0.345 0.348 0.367 0.416 0.352 0.236 0.351 0.384 0.296 0.299 0.306 0.352 0.351 0.356 0.355 0.277 0.304 0.395 0.434 0.316 0.352 0.355 0.462 0.454 0.418 0.428 0.433 0.405 0.444 0.394 0.357 0.346 0.412 0.395 0.352 0.289 0.373 0.356 0.389 0.413 0.321 0.407 0.416 0.426 0.471 0.402 0.443 0.436 0.403 0.347 0.369 0.273 0.343 0.333 0.34 0.415 0.364 0.406 0.439 0.411 0.385 0.355 0.279 0.376 0.323 0.287 0.225 0.096 0.067 0.262 0.25 0.374 0.392 0.409 0.44 0.424 0.388 0.445 0.431 0.404 0.358 0.355 0.318 0.27 0.156 0.268 0.395 0.424 0.362 0.45 0.475 0.45 0.426 0.464 0.503 0.478 0.558 0.536 0.47 0.487 0.556 0.574 0.414 0.45 0.526 0.54 0.561 1 0.64 0.473 0.424 0.362 0.265 0.245 0.225 0.175 0.239 0.345 0.31 0.231 0.314 0.371 0.345 0.236 0.339 0.322 0.406 0.366 0.42 0.392 0.188 0.303 0.419 0.33 0.265 0.3 0.45 0.382 0.413 0.43 0.512 0.374 0.35 0.469 0.456 0.373 0.325 0.307 0.362 0.276 0.262 0.438 0.365 0.422 0.411 0.228 0.234 0.261 0.187 0.337 0.35 0.335 0.282 0.391 0.29 0.276 0.382 0.347 0.374 0.385 0.253 0.261 0.321 0.232 0.309 0.161 0.195 0.276 0.255 0.181 0.231 0.177 0.304 0.282 0.138 0.304 0.263 0.237 
0.171 0.006 0.026 0.078 0.148 0.171 0.166 0.132 0.158 0.189 0.115 0.159 0.176 0.175 0.205 0.305 0.319 0.189 0.172 0.136 0.182 0.276 0.256 0.299 0.26 0.244 0.235 0.121 0.159 0.104 0.09 0.099 0.105 0.098 0.162 0.215 0.351 0.266 0.299 0.238 0.238 0.171 0.195 0.182 0.182 0.238 0.174 0.168 0.173 0.128 0.186 0.242 0.243 0.258 0.298 0.314 0.324 0.368 0.262 0.337 0.416 0.427 0.347 0.308 0.398 0.295 0.352 0.345 0.455 0.456 0.446 0.25 0.301 0.218 0.265 0.267 0.214 0.178 0.155 0.116 0.171 0.18 0.213 0.214 0.276 0.345 0.326 0.371 0.309 0.453 0.235 0.403 0.425 0.432 0.458 0.429 0.296 0.422 0.442 0.352 0.359 0.355 0.413 0.409 0.413 0.419 0.33 0.379 0.499 0.5 0.376 0.41 0.432 0.556 0.551 0.522 0.516 0.501 0.479 0.544 0.489 0.429 0.379 0.466 0.457 0.424 0.33 0.443 0.417 0.428 0.458 0.39 0.473 0.491 0.486 0.54 0.473 0.529 0.513 0.488 0.424 0.447 0.329 0.398 0.412 0.413 0.491 0.443 0.479 0.527 0.496 0.451 0.409 0.321 0.413 0.379 0.354 0.262 0.118 0.084 0.314 0.321 0.435 0.46 0.472 0.438 0.479 0.496 0.552 0.537 0.483 0.412 0.465 0.387 0.302 0.179 0.328 0.5 0.52 0.452 0.549 0.58 0.558 0.527 0.58 0.629 0.57 0.663 0.678 0.563 0.561 0.643 0.583 0.477 0.524 0.581 0.554 0.492 0.663 1 0.614 0.468 0.405 0.305 0.306 0.282 0.235 0.3 0.397 0.368 0.294 0.381 0.492 0.414 0.292 0.453 0.383 0.51 0.436 0.494 0.457 0.212 0.362 0.512 0.37 0.294 0.352 0.525 0.418 0.479 0.516 0.587 0.445 0.398 0.577 0.581 0.476 0.399 0.367 0.431 0.321 0.312 0.503 0.457 0.512 0.499 0.32 0.305 0.319 0.235 0.394 0.408 0.393 0.349 0.463 0.372 0.36 0.457 0.399 0.447 0.464 0.307 0.316 0.392 0.27 0.402 0.229 0.266 0.356 0.353 0.24 0.285 0.209 0.336 0.372 0.165 0.368 0.336 0.309 
0.152 0.006 0.019 0.067 0.134 0.143 0.143 0.105 0.14 0.164 0.092 0.14 0.174 0.173 0.198 0.286 0.306 0.198 0.178 0.136 0.166 0.256 0.249 0.283 0.238 0.244 0.24 0.121 0.134 0.089 0.082 0.088 0.109 0.102 0.156 0.206 0.321 0.252 0.291 0.219 0.223 0.158 0.163 0.152 0.162 0.203 0.151 0.138 0.153 0.113 0.163 0.2 0.186 0.24 0.263 0.268 0.288 0.353 0.254 0.31 0.405 0.423 0.33 0.304 0.396 0.31 0.369 0.306 0.45 0.447 0.432 0.26 0.31 0.203 0.261 0.239 0.183 0.166 0.16 0.111 0.155 0.169 0.188 0.196 0.278 0.339 0.342 0.353 0.284 0.432 0.224 0.396 0.416 0.422 0.448 0.397 0.31 0.416 0.423 0.332 0.35 0.353 0.387 0.386 0.385 0.401 0.323 0.366 0.477 0.499 0.387 0.388 0.43 0.538 0.524 0.493 0.504 0.506 0.48 0.532 0.489 0.415 0.398 0.45 0.445 0.39 0.314 0.417 0.387 0.421 0.452 0.383 0.464 0.459 0.491 0.534 0.469 0.524 0.492 0.466 0.392 0.426 0.31 0.388 0.376 0.389 0.473 0.428 0.473 0.514 0.499 0.439 0.403 0.297 0.413 0.341 0.325 0.261 0.103 0.078 0.309 0.321 0.437 0.469 0.507 0.467 0.477 0.51 0.578 0.552 0.503 0.452 0.478 0.414 0.325 0.192 0.348 0.521 0.53 0.429 0.562 0.59 0.552 0.55 0.592 0.607 0.576 0.639 0.627 0.555 0.562 0.598 0.541 0.457 0.497 0.526 0.51 0.469 0.576 0.712 1 0.483 0.488 0.356 0.351 0.336 0.279 0.334 0.483 0.462 0.361 0.494 0.558 0.464 0.363 0.54 0.522 0.534 0.408 0.489 0.426 0.191 0.317 0.482 0.36 0.29 0.375 0.501 0.404 0.477 0.501 0.581 0.436 0.409 0.548 0.554 0.445 0.403 0.363 0.445 0.343 0.307 0.537 0.468 0.541 0.514 0.305 0.297 0.315 0.251 0.408 0.406 0.401 0.364 0.474 0.36 0.356 0.456 0.427 0.444 0.474 0.308 0.311 0.377 0.271 0.373 0.212 0.252 0.341 0.305 0.223 0.293 0.183 0.305 0.329 0.157 0.337 0.303 0.294 
0.138 0.005 0.017 0.059 0.12 0.121 0.128 0.093 0.102 0.119 0.064 0.118 0.129 0.147 0.165 0.228 0.235 0.134 0.123 0.093 0.123 0.196 0.19 0.222 0.197 0.175 0.172 0.08 0.111 0.073 0.068 0.07 0.075 0.068 0.11 0.166 0.259 0.198 0.218 0.168 0.183 0.127 0.153 0.133 0.134 0.192 0.145 0.123 0.118 0.084 0.141 0.193 0.188 0.222 0.235 0.229 0.247 0.279 0.212 0.268 0.357 0.352 0.26 0.236 0.33 0.256 0.33 0.287 0.392 0.378 0.346 0.211 0.234 0.171 0.223 0.218 0.161 0.151 0.135 0.097 0.135 0.147 0.156 0.171 0.229 0.273 0.27 0.299 0.227 0.368 0.183 0.346 0.355 0.344 0.39 0.352 0.257 0.355 0.363 0.284 0.289 0.309 0.365 0.354 0.345 0.349 0.273 0.307 0.416 0.432 0.318 0.358 0.367 0.466 0.461 0.429 0.42 0.437 0.408 0.455 0.401 0.365 0.329 0.389 0.383 0.361 0.28 0.373 0.325 0.353 0.389 0.328 0.4 0.405 0.431 0.458 0.408 0.449 0.425 0.393 0.356 0.354 0.264 0.328 0.332 0.351 0.41 0.366 0.382 0.437 0.417 0.372 0.343 0.286 0.358 0.3 0.294 0.237 0.091 0.06 0.256 0.281 0.376 0.4 0.448 0.404 0.409 0.432 0.474 0.474 0.434 0.384 0.407 0.343 0.283 0.169 0.282 0.43 0.457 0.362 0.458 0.502 0.469 0.448 0.484 0.521 0.498 0.549 0.534 0.476 0.492 0.563 0.504 0.426 0.478 0.513 0.511 0.526 0.591 0.606 0.546 1 0.628 0.439 0.367 0.306 0.27 0.354 0.431 0.39 0.327 0.462 0.447 0.353 0.286 0.393 0.393 0.413 0.383 0.438 0.405 0.181 0.292 0.449 0.338 0.253 0.296 0.454 0.331 0.415 0.427 0.493 0.388 0.365 0.49 0.449 0.386 0.354 0.316 0.371 0.289 0.269 0.437 0.397 0.441 0.425 0.266 0.257 0.289 0.226 0.359 0.353 0.357 0.307 0.391 0.291 0.282 0.375 0.338 0.385 0.386 0.266 0.263 0.323 0.228 0.311 0.196 0.227 0.311 0.288 0.202 0.258 0.172 0.288 0.316 0.149 0.306 0.267 0.232 
0.08 0.002 0.009 0.044 0.069 0.073 0.073 0.051 0.072 0.082 0.043 0.085 0.096 0.099 0.115 0.144 0.159 0.093 0.077 0.059 0.088 0.117 0.133 0.152 0.134 0.129 0.118 0.061 0.07 0.049 0.037 0.042 0.054 0.06 0.082 0.11 0.172 0.132 0.156 0.116 0.104 0.077 0.087 0.082 0.091 0.115 0.088 0.086 0.095 0.06 0.08 0.112 0.113 0.129 0.139 0.129 0.163 0.183 0.129 0.159 0.211 0.224 0.163 0.153 0.193 0.16 0.19 0.165 0.229 0.219 0.215 0.137 0.155 0.112 0.124 0.123 0.09 0.078 0.083 0.061 0.074 0.08 0.093 0.097 0.129 0.164 0.167 0.191 0.153 0.23 0.113 0.205 0.217 0.217 0.243 0.199 0.135 0.195 0.216 0.17 0.163 0.161 0.196 0.183 0.19 0.209 0.159 0.188 0.231 0.247 0.181 0.203 0.201 0.266 0.262 0.255 0.249 0.25 0.223 0.263 0.247 0.222 0.199 0.222 0.227 0.222 0.169 0.222 0.205 0.231 0.246 0.224 0.247 0.245 0.265 0.27 0.243 0.265 0.257 0.236 0.209 0.213 0.159 0.202 0.192 0.21 0.257 0.224 0.24 0.261 0.252 0.227 0.215 0.165 0.221 0.201 0.17 0.144 0.058 0.041 0.174 0.196 0.272 0.285 0.377 0.285 0.258 0.307 0.31 0.299 0.268 0.247 0.304 0.261 0.19 0.124 0.198 0.274 0.276 0.228 0.282 0.304 0.285 0.268 0.289 0.315 0.299 0.338 0.323 0.27 0.283 0.289 0.26 0.216 0.244 0.266 0.264 0.245 0.285 0.317 0.321 0.382 1 0.664 0.49 0.342 0.328 0.461 0.506 0.358 0.299 0.381 0.356 0.279 0.201 0.255 0.267 0.221 0.202 0.227 0.2 0.089 0.153 0.241 0.188 0.141 0.187 0.248 0.202 0.232 0.254 0.279 0.219 0.211 0.288 0.278 0.235 0.206 0.181 0.229 0.169 0.152 0.259 0.226 0.266 0.263 0.159 0.143 0.161 0.119 0.201 0.201 0.202 0.179 0.231 0.183 0.177 0.239 0.209 0.228 0.223 0.145 0.155 0.192 0.143 0.197 0.109 0.13 0.177 0.16 0.122 0.157 0.1 0.165 0.174 0.089 0.163 0.156 0.163 
0.055 0.004 0.011 0.026 0.045 0.048 0.046 0.034 0.043 0.053 0.028 0.054 0.062 0.055 0.068 0.092 0.1 0.061 0.06 0.049 0.064 0.08 0.076 0.1 0.083 0.078 0.071 0.034 0.042 0.032 0.025 0.028 0.025 0.027 0.041 0.062 0.111 0.086 0.092 0.077 0.08 0.061 0.061 0.068 0.064 0.077 0.065 0.062 0.066 0.044 0.049 0.078 0.076 0.076 0.083 0.07 0.101 0.108 0.083 0.1 0.134 0.139 0.118 0.097 0.136 0.103 0.116 0.102 0.147 0.151 0.141 0.081 0.093 0.06 0.079 0.072 0.058 0.057 0.05 0.037 0.052 0.058 0.064 0.058 0.089 0.104 0.103 0.123 0.096 0.156 0.082 0.131 0.132 0.129 0.146 0.138 0.096 0.14 0.141 0.128 0.114 0.119 0.127 0.131 0.138 0.129 0.112 0.13 0.156 0.167 0.116 0.142 0.14 0.174 0.182 0.174 0.168 0.171 0.162 0.177 0.157 0.14 0.13 0.153 0.155 0.139 0.103 0.131 0.126 0.15 0.15 0.146 0.17 0.152 0.173 0.177 0.163 0.174 0.163 0.159 0.146 0.142 0.115 0.133 0.138 0.142 0.157 0.15 0.158 0.177 0.168 0.141 0.122 0.108 0.143 0.119 0.111 0.085 0.04 0.031 0.137 0.137 0.171 0.184 0.241 0.178 0.163 0.205 0.215 0.204 0.179 0.173 0.202 0.171 0.125 0.071 0.125 0.176 0.177 0.14 0.185 0.202 0.197 0.182 0.196 0.203 0.195 0.212 0.201 0.176 0.185 0.194 0.171 0.153 0.173 0.175 0.17 0.157 0.183 0.194 0.197 0.189 0.53 1 0.477 0.261 0.258 0.337 0.322 0.232 0.194 0.229 0.22 0.182 0.128 0.156 0.166 0.153 0.128 0.156 0.138 0.065 0.099 0.155 0.126 0.101 0.119 0.17 0.139 0.154 0.166 0.187 0.146 0.143 0.176 0.171 0.144 0.136 0.129 0.148 0.109 0.096 0.184 0.152 0.169 0.156 0.095 0.077 0.093 0.08 0.14 0.14 0.136 0.128 0.156 0.123 0.117 0.152 0.138 0.146 0.151 0.093 0.11 0.131 0.099 0.134 0.066 0.079 0.115 0.11 0.073 0.108 0.066 0.11 0.119 0.053 0.124 0.107 0.093 
0.075 0.005 0.01 0.032 0.065 0.065 0.073 0.053 0.062 0.084 0.044 0.076 0.087 0.078 0.094 0.132 0.137 0.078 0.072 0.063 0.078 0.104 0.106 0.136 0.118 0.111 0.114 0.065 0.069 0.053 0.047 0.053 0.061 0.05 0.078 0.097 0.148 0.122 0.134 0.113 0.1 0.076 0.07 0.075 0.076 0.101 0.07 0.067 0.076 0.056 0.073 0.103 0.103 0.114 0.126 0.134 0.137 0.164 0.123 0.144 0.188 0.195 0.154 0.13 0.186 0.152 0.163 0.152 0.203 0.203 0.19 0.121 0.14 0.092 0.114 0.122 0.097 0.076 0.078 0.049 0.073 0.086 0.09 0.096 0.125 0.148 0.15 0.166 0.119 0.2 0.102 0.187 0.188 0.198 0.22 0.195 0.148 0.202 0.203 0.168 0.171 0.169 0.189 0.191 0.196 0.207 0.161 0.179 0.227 0.236 0.182 0.211 0.201 0.254 0.262 0.23 0.229 0.229 0.205 0.244 0.211 0.201 0.172 0.207 0.211 0.18 0.152 0.186 0.17 0.2 0.223 0.188 0.222 0.226 0.231 0.266 0.235 0.252 0.226 0.218 0.197 0.209 0.165 0.19 0.19 0.205 0.228 0.184 0.208 0.237 0.236 0.207 0.197 0.155 0.191 0.15 0.137 0.103 0.038 0.048 0.176 0.199 0.255 0.252 0.383 0.27 0.252 0.312 0.301 0.292 0.255 0.248 0.298 0.243 0.183 0.106 0.185 0.254 0.251 0.197 0.272 0.286 0.261 0.242 0.277 0.291 0.268 0.304 0.293 0.261 0.266 0.267 0.265 0.214 0.23 0.254 0.248 0.241 0.275 0.293 0.3 0.287 0.575 0.721 1 0.485 0.472 0.579 0.477 0.384 0.322 0.3 0.337 0.287 0.184 0.234 0.262 0.226 0.185 0.23 0.187 0.105 0.148 0.227 0.181 0.138 0.158 0.229 0.181 0.22 0.235 0.259 0.206 0.19 0.248 0.248 0.2 0.188 0.167 0.203 0.152 0.129 0.253 0.21 0.242 0.222 0.137 0.125 0.151 0.11 0.18 0.189 0.161 0.144 0.224 0.155 0.145 0.2 0.177 0.202 0.215 0.137 0.153 0.191 0.134 0.184 0.107 0.123 0.157 0.151 0.123 0.137 0.094 0.169 0.18 0.079 0.18 0.172 0.129 
0.085 0.001 0.008 0.032 0.069 0.067 0.068 0.061 0.076 0.091 0.05 0.08 0.087 0.091 0.111 0.151 0.167 0.108 0.095 0.071 0.087 0.13 0.127 0.152 0.129 0.118 0.115 0.053 0.075 0.05 0.036 0.043 0.052 0.04 0.073 0.101 0.171 0.123 0.143 0.1 0.107 0.073 0.085 0.082 0.087 0.111 0.078 0.073 0.077 0.053 0.075 0.106 0.1 0.113 0.125 0.144 0.151 0.183 0.136 0.166 0.217 0.209 0.167 0.155 0.203 0.169 0.196 0.159 0.229 0.224 0.215 0.121 0.153 0.11 0.137 0.131 0.097 0.098 0.073 0.051 0.077 0.083 0.089 0.099 0.141 0.177 0.169 0.188 0.158 0.227 0.126 0.201 0.207 0.206 0.232 0.206 0.138 0.205 0.211 0.178 0.171 0.175 0.215 0.193 0.191 0.206 0.143 0.18 0.233 0.247 0.183 0.183 0.209 0.262 0.253 0.253 0.249 0.254 0.226 0.259 0.244 0.205 0.202 0.233 0.234 0.218 0.165 0.22 0.22 0.214 0.235 0.202 0.24 0.242 0.252 0.271 0.238 0.267 0.262 0.241 0.204 0.226 0.168 0.212 0.211 0.215 0.235 0.21 0.231 0.265 0.251 0.222 0.195 0.176 0.205 0.181 0.166 0.132 0.051 0.049 0.17 0.195 0.245 0.271 0.458 0.281 0.261 0.315 0.311 0.286 0.252 0.244 0.294 0.222 0.175 0.103 0.182 0.248 0.266 0.232 0.275 0.295 0.277 0.257 0.274 0.293 0.279 0.304 0.296 0.262 0.27 0.275 0.257 0.225 0.233 0.229 0.236 0.222 0.27 0.285 0.27 0.227 0.384 0.363 0.477 1 0.383 0.39 0.43 0.425 0.307 0.263 0.331 0.26 0.179 0.22 0.22 0.223 0.167 0.223 0.198 0.094 0.15 0.221 0.174 0.13 0.159 0.24 0.189 0.216 0.249 0.262 0.204 0.188 0.253 0.244 0.198 0.208 0.188 0.209 0.152 0.139 0.24 0.213 0.254 0.237 0.158 0.13 0.149 0.119 0.205 0.218 0.2 0.18 0.229 0.177 0.171 0.216 0.177 0.216 0.216 0.135 0.152 0.188 0.135 0.189 0.102 0.12 0.177 0.171 0.119 0.161 0.098 0.157 0.175 0.085 0.169 0.151 0.154 
0.091 0.001 0.009 0.029 0.079 0.082 0.081 0.064 0.076 0.082 0.044 0.066 0.08 0.081 0.101 0.138 0.154 0.087 0.086 0.068 0.085 0.124 0.116 0.154 0.131 0.114 0.111 0.047 0.059 0.034 0.028 0.038 0.045 0.045 0.075 0.102 0.168 0.127 0.153 0.113 0.122 0.084 0.097 0.085 0.082 0.118 0.079 0.078 0.078 0.05 0.077 0.109 0.126 0.124 0.14 0.145 0.16 0.185 0.147 0.179 0.205 0.219 0.177 0.141 0.195 0.157 0.174 0.17 0.224 0.232 0.222 0.132 0.158 0.115 0.136 0.136 0.094 0.102 0.085 0.061 0.094 0.094 0.113 0.103 0.143 0.169 0.171 0.199 0.153 0.226 0.114 0.197 0.206 0.197 0.231 0.2 0.128 0.183 0.197 0.16 0.162 0.161 0.192 0.203 0.199 0.197 0.159 0.167 0.233 0.243 0.177 0.192 0.209 0.259 0.259 0.253 0.24 0.246 0.229 0.264 0.232 0.19 0.193 0.235 0.236 0.211 0.145 0.218 0.207 0.226 0.243 0.201 0.238 0.237 0.245 0.253 0.226 0.255 0.249 0.24 0.209 0.215 0.164 0.197 0.199 0.212 0.246 0.217 0.243 0.27 0.272 0.22 0.216 0.175 0.215 0.177 0.172 0.137 0.047 0.039 0.191 0.211 0.252 0.256 0.397 0.285 0.258 0.309 0.32 0.302 0.267 0.26 0.307 0.244 0.18 0.101 0.188 0.251 0.269 0.22 0.28 0.308 0.275 0.261 0.29 0.305 0.284 0.316 0.312 0.267 0.264 0.267 0.254 0.217 0.235 0.254 0.252 0.227 0.262 0.286 0.288 0.247 0.469 0.462 0.575 0.485 1 0.613 0.457 0.415 0.408 0.313 0.356 0.303 0.225 0.248 0.259 0.232 0.192 0.227 0.202 0.094 0.163 0.231 0.183 0.161 0.162 0.234 0.187 0.227 0.244 0.265 0.202 0.194 0.265 0.254 0.223 0.214 0.194 0.21 0.176 0.154 0.266 0.22 0.256 0.25 0.152 0.14 0.147 0.114 0.209 0.207 0.199 0.184 0.234 0.179 0.186 0.218 0.191 0.221 0.234 0.157 0.15 0.191 0.14 0.186 0.111 0.124 0.174 0.164 0.113 0.148 0.102 0.16 0.162 0.062 0.166 0.168 0.153 
0.092 0.001 0.008 0.039 0.084 0.081 0.076 0.057 0.073 0.088 0.045 0.078 0.096 0.09 0.115 0.167 0.172 0.104 0.099 0.074 0.098 0.141 0.138 0.152 0.136 0.124 0.12 0.073 0.073 0.053 0.041 0.052 0.067 0.064 0.089 0.114 0.184 0.127 0.156 0.13 0.131 0.091 0.093 0.079 0.092 0.11 0.085 0.081 0.09 0.049 0.077 0.11 0.118 0.127 0.143 0.154 0.159 0.183 0.132 0.168 0.205 0.216 0.169 0.164 0.203 0.183 0.21 0.184 0.235 0.232 0.224 0.13 0.158 0.119 0.132 0.118 0.105 0.088 0.08 0.056 0.093 0.094 0.1 0.107 0.146 0.171 0.173 0.187 0.153 0.236 0.121 0.219 0.222 0.214 0.229 0.223 0.163 0.215 0.219 0.175 0.192 0.174 0.191 0.189 0.2 0.214 0.181 0.195 0.248 0.247 0.209 0.222 0.231 0.267 0.274 0.272 0.27 0.253 0.245 0.278 0.246 0.227 0.21 0.23 0.236 0.217 0.168 0.216 0.2 0.23 0.236 0.202 0.254 0.248 0.253 0.281 0.248 0.265 0.264 0.255 0.219 0.238 0.169 0.217 0.221 0.23 0.255 0.229 0.238 0.271 0.266 0.239 0.213 0.169 0.213 0.183 0.171 0.133 0.048 0.05 0.201 0.208 0.282 0.289 0.388 0.303 0.267 0.333 0.329 0.315 0.276 0.278 0.334 0.275 0.2 0.107 0.197 0.284 0.283 0.214 0.289 0.321 0.287 0.274 0.286 0.31 0.289 0.332 0.303 0.283 0.279 0.284 0.271 0.221 0.256 0.268 0.249 0.243 0.278 0.303 0.294 0.282 0.597 0.564 0.688 0.454 0.546 1 0.533 0.396 0.403 0.347 0.371 0.323 0.219 0.261 0.278 0.235 0.2 0.235 0.201 0.102 0.159 0.245 0.199 0.15 0.189 0.252 0.202 0.236 0.255 0.286 0.223 0.218 0.276 0.262 0.242 0.202 0.192 0.228 0.162 0.155 0.267 0.232 0.261 0.246 0.141 0.139 0.155 0.107 0.19 0.201 0.201 0.185 0.228 0.184 0.188 0.238 0.205 0.231 0.238 0.153 0.161 0.208 0.132 0.199 0.106 0.136 0.185 0.174 0.127 0.15 0.102 0.172 0.184 0.076 0.172 0.156 0.152 
0.128 0.001 0.02 0.049 0.108 0.118 0.121 0.095 0.109 0.136 0.055 0.109 0.128 0.141 0.153 0.218 0.228 0.127 0.134 0.106 0.136 0.185 0.184 0.217 0.187 0.185 0.169 0.089 0.103 0.061 0.054 0.061 0.08 0.071 0.119 0.15 0.241 0.196 0.214 0.166 0.16 0.118 0.14 0.121 0.127 0.164 0.125 0.106 0.123 0.078 0.12 0.162 0.161 0.181 0.212 0.192 0.211 0.257 0.184 0.223 0.299 0.298 0.249 0.209 0.289 0.237 0.276 0.25 0.33 0.334 0.307 0.189 0.223 0.158 0.189 0.189 0.154 0.135 0.124 0.085 0.116 0.128 0.151 0.163 0.193 0.237 0.235 0.271 0.229 0.354 0.176 0.305 0.318 0.322 0.366 0.318 0.225 0.31 0.309 0.248 0.255 0.279 0.297 0.292 0.301 0.313 0.231 0.266 0.356 0.368 0.277 0.294 0.3 0.394 0.399 0.381 0.383 0.382 0.361 0.391 0.341 0.3 0.295 0.363 0.339 0.3 0.245 0.321 0.299 0.33 0.353 0.295 0.363 0.352 0.395 0.408 0.361 0.395 0.374 0.377 0.33 0.336 0.243 0.289 0.304 0.318 0.364 0.331 0.359 0.389 0.375 0.327 0.302 0.238 0.314 0.282 0.231 0.187 0.072 0.056 0.241 0.263 0.355 0.429 0.626 0.459 0.414 0.46 0.451 0.435 0.395 0.381 0.431 0.36 0.271 0.167 0.289 0.393 0.384 0.311 0.407 0.434 0.418 0.388 0.412 0.457 0.418 0.471 0.451 0.39 0.412 0.428 0.391 0.34 0.368 0.384 0.378 0.326 0.403 0.443 0.44 0.382 0.686 0.553 0.536 0.509 0.422 0.546 1 0.558 0.395 0.453 0.523 0.414 0.282 0.364 0.371 0.333 0.281 0.343 0.284 0.137 0.224 0.343 0.284 0.217 0.258 0.378 0.275 0.342 0.372 0.417 0.314 0.294 0.401 0.387 0.315 0.305 0.255 0.308 0.222 0.213 0.366 0.313 0.371 0.353 0.208 0.198 0.227 0.164 0.296 0.309 0.299 0.262 0.336 0.264 0.257 0.334 0.296 0.337 0.335 0.224 0.235 0.288 0.21 0.285 0.154 0.204 0.26 0.249 0.175 0.225 0.156 0.245 0.256 0.11 0.264 0.243 0.227 
0.129 0.004 0.01 0.043 0.1 0.111 0.116 0.083 0.107 0.121 0.06 0.113 0.136 0.13 0.145 0.21 0.228 0.142 0.128 0.094 0.133 0.184 0.177 0.209 0.181 0.167 0.17 0.086 0.107 0.055 0.059 0.07 0.076 0.074 0.108 0.142 0.247 0.189 0.207 0.17 0.173 0.135 0.14 0.13 0.13 0.173 0.133 0.107 0.125 0.077 0.132 0.18 0.166 0.195 0.217 0.208 0.236 0.264 0.186 0.235 0.295 0.304 0.253 0.223 0.279 0.228 0.274 0.226 0.326 0.317 0.311 0.209 0.234 0.147 0.183 0.189 0.146 0.118 0.134 0.105 0.124 0.132 0.157 0.157 0.196 0.251 0.251 0.266 0.192 0.33 0.167 0.282 0.302 0.303 0.345 0.313 0.21 0.299 0.295 0.247 0.246 0.253 0.294 0.288 0.296 0.309 0.226 0.263 0.346 0.346 0.29 0.299 0.304 0.378 0.381 0.356 0.369 0.364 0.343 0.385 0.355 0.326 0.295 0.34 0.342 0.324 0.238 0.325 0.276 0.332 0.359 0.295 0.359 0.354 0.369 0.399 0.355 0.389 0.371 0.345 0.3 0.315 0.232 0.286 0.28 0.284 0.34 0.313 0.337 0.381 0.363 0.322 0.31 0.253 0.323 0.268 0.248 0.191 0.07 0.061 0.254 0.3 0.398 0.426 0.595 0.389 0.376 0.498 0.491 0.473 0.434 0.388 0.537 0.384 0.294 0.166 0.299 0.403 0.398 0.314 0.429 0.449 0.424 0.393 0.425 0.455 0.415 0.475 0.441 0.41 0.402 0.405 0.38 0.327 0.342 0.351 0.343 0.297 0.374 0.416 0.418 0.327 0.498 0.405 0.446 0.517 0.385 0.433 0.563 1 0.493 0.418 0.558 0.485 0.331 0.363 0.367 0.31 0.283 0.333 0.283 0.137 0.222 0.324 0.253 0.21 0.245 0.337 0.269 0.316 0.357 0.412 0.304 0.28 0.405 0.379 0.349 0.34 0.279 0.342 0.254 0.222 0.389 0.316 0.378 0.364 0.223 0.202 0.21 0.164 0.276 0.297 0.276 0.245 0.339 0.264 0.241 0.316 0.29 0.309 0.322 0.209 0.235 0.28 0.199 0.281 0.154 0.182 0.26 0.237 0.158 0.225 0.151 0.239 0.237 0.115 0.247 0.236 0.212 
0.08 0.003 0.017 0.034 0.075 0.077 0.077 0.058 0.068 0.086 0.037 0.067 0.086 0.075 0.09 0.144 0.15 0.08 0.084 0.069 0.086 0.129 0.118 0.141 0.126 0.118 0.105 0.055 0.071 0.046 0.039 0.037 0.053 0.039 0.065 0.087 0.177 0.12 0.138 0.118 0.112 0.082 0.088 0.076 0.082 0.107 0.083 0.074 0.077 0.057 0.081 0.114 0.113 0.126 0.136 0.131 0.165 0.18 0.116 0.162 0.208 0.207 0.173 0.15 0.203 0.156 0.194 0.176 0.229 0.226 0.218 0.124 0.152 0.105 0.119 0.123 0.094 0.087 0.079 0.047 0.075 0.08 0.092 0.093 0.118 0.162 0.171 0.194 0.143 0.23 0.134 0.211 0.221 0.215 0.239 0.213 0.161 0.209 0.212 0.186 0.186 0.183 0.187 0.2 0.207 0.213 0.165 0.189 0.234 0.25 0.201 0.225 0.22 0.27 0.268 0.256 0.256 0.266 0.248 0.273 0.232 0.206 0.192 0.229 0.227 0.208 0.163 0.21 0.207 0.235 0.239 0.205 0.252 0.261 0.261 0.262 0.242 0.272 0.269 0.254 0.213 0.222 0.176 0.207 0.199 0.205 0.246 0.23 0.24 0.27 0.251 0.222 0.203 0.162 0.205 0.202 0.176 0.14 0.058 0.044 0.178 0.218 0.275 0.274 0.35 0.24 0.247 0.314 0.335 0.33 0.292 0.283 0.334 0.275 0.203 0.107 0.201 0.286 0.281 0.213 0.293 0.321 0.29 0.275 0.294 0.319 0.291 0.331 0.317 0.281 0.274 0.284 0.254 0.239 0.258 0.27 0.246 0.216 0.264 0.297 0.301 0.23 0.348 0.291 0.306 0.291 0.311 0.367 0.342 0.405 1 0.413 0.377 0.359 0.367 0.299 0.335 0.259 0.207 0.231 0.203 0.084 0.152 0.24 0.181 0.148 0.19 0.253 0.194 0.221 0.251 0.282 0.204 0.2 0.27 0.278 0.22 0.208 0.2 0.24 0.19 0.179 0.277 0.23 0.27 0.256 0.147 0.153 0.155 0.122 0.214 0.207 0.196 0.179 0.242 0.194 0.19 0.237 0.212 0.228 0.254 0.142 0.159 0.211 0.156 0.208 0.112 0.135 0.175 0.167 0.122 0.155 0.108 0.177 0.185 0.082 0.169 0.168 0.15 
0.12 0.005 0.02 0.061 0.12 0.121 0.126 0.096 0.111 0.126 0.062 0.125 0.142 0.143 0.165 0.23 0.244 0.149 0.137 0.101 0.129 0.198 0.214 0.243 0.212 0.187 0.17 0.077 0.09 0.061 0.043 0.064 0.063 0.067 0.108 0.156 0.272 0.206 0.225 0.176 0.184 0.133 0.148 0.128 0.13 0.174 0.128 0.107 0.128 0.089 0.117 0.17 0.162 0.181 0.208 0.197 0.244 0.262 0.188 0.227 0.31 0.324 0.257 0.219 0.291 0.246 0.297 0.265 0.35 0.375 0.344 0.219 0.226 0.168 0.204 0.191 0.158 0.148 0.142 0.099 0.127 0.145 0.16 0.167 0.207 0.263 0.262 0.31 0.224 0.365 0.197 0.319 0.335 0.343 0.359 0.335 0.243 0.336 0.336 0.27 0.276 0.28 0.304 0.309 0.312 0.331 0.252 0.284 0.366 0.384 0.294 0.328 0.344 0.409 0.418 0.4 0.418 0.4 0.382 0.427 0.382 0.319 0.317 0.36 0.361 0.32 0.237 0.343 0.303 0.348 0.371 0.303 0.371 0.375 0.383 0.419 0.369 0.403 0.4 0.382 0.336 0.352 0.253 0.317 0.313 0.324 0.392 0.348 0.383 0.403 0.383 0.343 0.326 0.26 0.325 0.292 0.264 0.208 0.08 0.068 0.263 0.29 0.376 0.395 0.476 0.369 0.391 0.467 0.469 0.458 0.422 0.393 0.436 0.375 0.302 0.168 0.309 0.412 0.424 0.332 0.443 0.475 0.443 0.411 0.435 0.487 0.45 0.506 0.463 0.418 0.438 0.44 0.408 0.36 0.379 0.401 0.395 0.364 0.429 0.477 0.521 0.431 0.599 0.447 0.432 0.366 0.322 0.429 0.52 0.468 0.492 1 0.564 0.448 0.392 0.46 0.64 0.394 0.301 0.361 0.32 0.136 0.229 0.354 0.283 0.244 0.282 0.385 0.298 0.349 0.376 0.428 0.339 0.314 0.433 0.413 0.352 0.334 0.294 0.354 0.252 0.233 0.4 0.354 0.393 0.377 0.205 0.206 0.238 0.188 0.321 0.319 0.305 0.268 0.364 0.284 0.263 0.359 0.312 0.352 0.358 0.245 0.238 0.291 0.213 0.296 0.173 0.202 0.277 0.261 0.184 0.25 0.156 0.266 0.273 0.134 0.285 0.272 0.229 
0.17 0.004 0.017 0.054 0.135 0.138 0.15 0.111 0.125 0.134 0.069 0.135 0.175 0.175 0.201 0.269 0.286 0.185 0.153 0.121 0.174 0.238 0.24 0.283 0.246 0.231 0.205 0.098 0.116 0.072 0.063 0.079 0.086 0.087 0.148 0.192 0.332 0.241 0.278 0.202 0.211 0.155 0.182 0.157 0.162 0.22 0.158 0.131 0.159 0.109 0.166 0.215 0.221 0.257 0.28 0.283 0.29 0.356 0.236 0.323 0.421 0.409 0.325 0.302 0.386 0.3 0.362 0.325 0.435 0.434 0.421 0.249 0.276 0.194 0.243 0.237 0.195 0.165 0.156 0.112 0.155 0.158 0.18 0.192 0.25 0.326 0.322 0.367 0.269 0.434 0.245 0.399 0.4 0.39 0.431 0.412 0.302 0.397 0.392 0.33 0.328 0.343 0.378 0.362 0.368 0.356 0.284 0.329 0.426 0.441 0.329 0.375 0.406 0.497 0.515 0.475 0.472 0.477 0.444 0.491 0.454 0.389 0.373 0.438 0.434 0.392 0.315 0.412 0.388 0.425 0.463 0.375 0.458 0.45 0.486 0.508 0.438 0.49 0.459 0.461 0.395 0.414 0.311 0.381 0.388 0.372 0.44 0.4 0.428 0.501 0.481 0.439 0.408 0.328 0.435 0.358 0.324 0.26 0.11 0.085 0.347 0.369 0.493 0.489 0.608 0.439 0.469 0.619 0.642 0.628 0.56 0.511 0.616 0.51 0.379 0.217 0.402 0.501 0.522 0.408 0.554 0.595 0.539 0.5 0.565 0.58 0.524 0.6 0.563 0.497 0.498 0.513 0.473 0.413 0.448 0.475 0.458 0.382 0.459 0.533 0.527 0.358 0.476 0.38 0.382 0.373 0.298 0.38 0.534 0.554 0.408 0.484 1 0.615 0.364 0.454 0.416 0.424 0.373 0.424 0.368 0.177 0.297 0.427 0.335 0.256 0.313 0.456 0.359 0.417 0.466 0.531 0.403 0.369 0.497 0.511 0.421 0.414 0.355 0.426 0.322 0.287 0.494 0.406 0.474 0.463 0.275 0.269 0.298 0.24 0.389 0.386 0.361 0.319 0.405 0.312 0.337 0.413 0.355 0.405 0.42 0.28 0.272 0.362 0.263 0.352 0.2 0.248 0.352 0.331 0.24 0.28 0.198 0.31 0.313 0.149 0.32 0.275 0.276 
0.129 0.004 0.011 0.055 0.12 0.127 0.128 0.096 0.112 0.14 0.069 0.125 0.149 0.146 0.187 0.249 0.267 0.149 0.152 0.111 0.143 0.214 0.215 0.234 0.216 0.209 0.198 0.091 0.11 0.072 0.064 0.078 0.084 0.09 0.13 0.182 0.296 0.215 0.232 0.18 0.189 0.131 0.135 0.118 0.144 0.181 0.131 0.115 0.129 0.089 0.128 0.183 0.189 0.217 0.223 0.215 0.265 0.288 0.193 0.257 0.347 0.346 0.263 0.243 0.325 0.251 0.314 0.272 0.387 0.384 0.357 0.212 0.252 0.191 0.222 0.208 0.169 0.135 0.138 0.1 0.125 0.133 0.161 0.158 0.225 0.274 0.28 0.309 0.265 0.393 0.207 0.352 0.361 0.38 0.379 0.36 0.236 0.346 0.349 0.273 0.285 0.294 0.329 0.308 0.328 0.349 0.264 0.292 0.389 0.39 0.3 0.326 0.359 0.441 0.466 0.419 0.428 0.426 0.403 0.456 0.403 0.344 0.329 0.378 0.392 0.368 0.274 0.366 0.349 0.381 0.408 0.337 0.406 0.408 0.424 0.45 0.406 0.447 0.416 0.42 0.351 0.37 0.258 0.323 0.335 0.346 0.424 0.361 0.405 0.443 0.431 0.373 0.348 0.281 0.376 0.297 0.28 0.219 0.089 0.079 0.297 0.356 0.449 0.44 0.483 0.363 0.415 0.556 0.597 0.634 0.55 0.481 0.622 0.562 0.393 0.215 0.351 0.472 0.479 0.378 0.51 0.541 0.483 0.459 0.508 0.525 0.462 0.523 0.498 0.444 0.442 0.451 0.401 0.377 0.39 0.416 0.387 0.34 0.391 0.447 0.466 0.313 0.379 0.329 0.315 0.32 0.277 0.332 0.419 0.488 0.409 0.404 0.628 1 0.439 0.452 0.394 0.384 0.308 0.372 0.33 0.157 0.255 0.375 0.311 0.253 0.281 0.413 0.327 0.369 0.405 0.465 0.358 0.328 0.442 0.453 0.386 0.391 0.338 0.385 0.29 0.273 0.459 0.406 0.452 0.435 0.255 0.247 0.26 0.197 0.361 0.352 0.346 0.322 0.429 0.319 0.322 0.384 0.327 0.356 0.379 0.238 0.26 0.32 0.228 0.336 0.198 0.235 0.297 0.29 0.188 0.237 0.154 0.272 0.281 0.133 0.275 0.263 0.239 
0.121 0.002 0.015 0.042 0.097 0.103 0.103 0.078 0.093 0.115 0.049 0.097 0.1 0.101 0.104 0.163 0.188 0.103 0.106 0.085 0.12 0.159 0.15 0.168 0.148 0.124 0.138 0.066 0.073 0.049 0.042 0.053 0.066 0.061 0.089 0.132 0.21 0.159 0.18 0.137 0.133 0.101 0.118 0.111 0.114 0.143 0.107 0.104 0.11 0.076 0.102 0.144 0.154 0.166 0.173 0.185 0.209 0.227 0.181 0.218 0.258 0.267 0.199 0.184 0.249 0.198 0.231 0.212 0.271 0.262 0.254 0.159 0.19 0.143 0.16 0.161 0.132 0.115 0.111 0.076 0.1 0.116 0.12 0.125 0.171 0.217 0.203 0.238 0.185 0.268 0.131 0.238 0.234 0.246 0.28 0.245 0.17 0.234 0.246 0.189 0.196 0.197 0.23 0.214 0.235 0.239 0.199 0.212 0.282 0.299 0.22 0.24 0.257 0.311 0.323 0.309 0.31 0.303 0.289 0.325 0.285 0.248 0.232 0.273 0.292 0.256 0.207 0.272 0.249 0.275 0.288 0.227 0.294 0.298 0.288 0.322 0.276 0.313 0.298 0.275 0.249 0.255 0.188 0.229 0.23 0.24 0.292 0.261 0.292 0.31 0.301 0.261 0.26 0.197 0.263 0.247 0.217 0.177 0.061 0.046 0.184 0.221 0.272 0.28 0.345 0.274 0.288 0.347 0.383 0.386 0.34 0.298 0.361 0.33 0.244 0.125 0.239 0.343 0.336 0.271 0.343 0.373 0.344 0.321 0.358 0.378 0.346 0.395 0.367 0.329 0.349 0.352 0.301 0.273 0.299 0.306 0.279 0.232 0.28 0.364 0.371 0.231 0.327 0.25 0.262 0.25 0.229 0.266 0.326 0.33 0.442 0.381 0.401 0.477 1 0.456 0.421 0.338 0.25 0.285 0.237 0.131 0.205 0.284 0.226 0.177 0.21 0.31 0.246 0.281 0.292 0.342 0.281 0.254 0.34 0.325 0.288 0.298 0.252 0.28 0.208 0.187 0.323 0.259 0.308 0.297 0.161 0.159 0.177 0.13 0.231 0.254 0.231 0.207 0.279 0.22 0.217 0.282 0.255 0.27 0.267 0.188 0.182 0.235 0.163 0.238 0.124 0.154 0.219 0.201 0.134 0.186 0.111 0.192 0.207 0.104 0.214 0.188 0.171 
0.138 0.002 0.013 0.052 0.118 0.11 0.11 0.084 0.105 0.134 0.063 0.1 0.145 0.151 0.177 0.221 0.244 0.135 0.13 0.094 0.139 0.206 0.189 0.222 0.209 0.181 0.169 0.084 0.108 0.074 0.059 0.065 0.081 0.078 0.12 0.166 0.273 0.196 0.231 0.182 0.181 0.133 0.144 0.118 0.13 0.178 0.133 0.116 0.126 0.089 0.125 0.184 0.172 0.191 0.215 0.208 0.24 0.284 0.198 0.239 0.324 0.324 0.275 0.243 0.311 0.248 0.305 0.275 0.354 0.351 0.344 0.22 0.256 0.179 0.217 0.211 0.154 0.128 0.122 0.098 0.127 0.143 0.165 0.16 0.231 0.278 0.272 0.301 0.236 0.375 0.186 0.332 0.354 0.339 0.368 0.33 0.224 0.339 0.333 0.261 0.264 0.285 0.308 0.315 0.325 0.345 0.283 0.282 0.384 0.4 0.304 0.318 0.352 0.434 0.427 0.406 0.408 0.397 0.381 0.419 0.383 0.342 0.307 0.37 0.383 0.338 0.278 0.347 0.317 0.359 0.395 0.325 0.377 0.372 0.397 0.41 0.379 0.401 0.398 0.379 0.364 0.362 0.254 0.327 0.327 0.33 0.402 0.36 0.369 0.406 0.384 0.359 0.329 0.267 0.343 0.3 0.272 0.215 0.08 0.068 0.264 0.276 0.378 0.359 0.408 0.333 0.372 0.424 0.469 0.492 0.422 0.392 0.423 0.367 0.272 0.162 0.281 0.412 0.42 0.355 0.461 0.481 0.457 0.432 0.488 0.494 0.466 0.523 0.481 0.426 0.464 0.462 0.404 0.36 0.406 0.41 0.4 0.334 0.397 0.482 0.5 0.317 0.36 0.269 0.259 0.259 0.219 0.255 0.346 0.346 0.315 0.377 0.449 0.399 0.421 1 0.471 0.455 0.348 0.402 0.339 0.155 0.269 0.395 0.317 0.228 0.284 0.437 0.331 0.364 0.422 0.478 0.386 0.316 0.455 0.475 0.403 0.439 0.351 0.364 0.277 0.243 0.433 0.359 0.411 0.398 0.237 0.219 0.24 0.186 0.328 0.33 0.327 0.29 0.363 0.293 0.3 0.374 0.323 0.356 0.356 0.236 0.26 0.314 0.215 0.301 0.183 0.215 0.272 0.273 0.177 0.235 0.162 0.268 0.277 0.123 0.273 0.258 0.218 
0.097 0.003 0.016 0.044 0.091 0.098 0.096 0.072 0.093 0.105 0.062 0.11 0.106 0.109 0.127 0.182 0.184 0.115 0.104 0.081 0.101 0.165 0.155 0.178 0.151 0.148 0.148 0.083 0.092 0.061 0.053 0.062 0.067 0.068 0.094 0.12 0.205 0.167 0.191 0.135 0.14 0.103 0.113 0.101 0.112 0.133 0.1 0.089 0.097 0.068 0.101 0.136 0.138 0.15 0.179 0.189 0.186 0.213 0.15 0.192 0.252 0.248 0.201 0.179 0.234 0.22 0.242 0.221 0.287 0.27 0.259 0.164 0.18 0.127 0.162 0.144 0.117 0.111 0.104 0.077 0.09 0.091 0.122 0.12 0.157 0.206 0.196 0.222 0.173 0.283 0.129 0.238 0.25 0.268 0.291 0.272 0.182 0.254 0.263 0.204 0.213 0.212 0.241 0.247 0.247 0.253 0.194 0.215 0.288 0.297 0.217 0.248 0.252 0.318 0.334 0.309 0.305 0.315 0.315 0.332 0.313 0.261 0.267 0.292 0.297 0.272 0.217 0.276 0.253 0.274 0.29 0.234 0.293 0.312 0.301 0.329 0.3 0.317 0.305 0.302 0.259 0.268 0.201 0.257 0.242 0.256 0.29 0.258 0.285 0.325 0.307 0.262 0.251 0.214 0.272 0.232 0.214 0.169 0.072 0.05 0.202 0.21 0.27 0.294 0.336 0.284 0.291 0.333 0.361 0.349 0.316 0.283 0.314 0.27 0.211 0.131 0.223 0.329 0.331 0.28 0.352 0.381 0.352 0.324 0.356 0.38 0.347 0.409 0.387 0.341 0.338 0.354 0.325 0.275 0.315 0.318 0.316 0.276 0.334 0.387 0.389 0.311 0.337 0.251 0.233 0.223 0.185 0.25 0.3 0.298 0.278 0.479 0.36 0.314 0.326 0.423 1 0.432 0.315 0.321 0.26 0.137 0.196 0.296 0.228 0.177 0.216 0.307 0.259 0.291 0.312 0.358 0.307 0.237 0.345 0.341 0.282 0.271 0.234 0.287 0.205 0.186 0.329 0.27 0.315 0.308 0.184 0.175 0.191 0.154 0.242 0.249 0.23 0.211 0.293 0.202 0.217 0.272 0.234 0.256 0.277 0.173 0.175 0.226 0.161 0.228 0.141 0.171 0.223 0.223 0.141 0.184 0.112 0.213 0.207 0.105 0.218 0.198 0.175 
0.181 0.004 0.022 0.077 0.163 0.176 0.158 0.11 0.152 0.179 0.09 0.153 0.169 0.166 0.196 0.289 0.304 0.16 0.156 0.117 0.175 0.238 0.239 0.289 0.244 0.234 0.217 0.111 0.147 0.094 0.081 0.1 0.108 0.119 0.168 0.213 0.338 0.26 0.283 0.215 0.215 0.157 0.189 0.159 0.168 0.218 0.157 0.134 0.155 0.107 0.162 0.223 0.23 0.247 0.272 0.272 0.303 0.347 0.243 0.302 0.398 0.411 0.335 0.28 0.376 0.285 0.375 0.331 0.452 0.426 0.419 0.244 0.298 0.203 0.265 0.257 0.208 0.178 0.157 0.114 0.152 0.165 0.2 0.204 0.261 0.341 0.327 0.363 0.292 0.449 0.237 0.391 0.401 0.407 0.466 0.381 0.284 0.413 0.392 0.336 0.349 0.344 0.401 0.386 0.418 0.412 0.34 0.368 0.482 0.487 0.381 0.408 0.431 0.537 0.534 0.497 0.504 0.523 0.474 0.524 0.45 0.409 0.385 0.426 0.435 0.401 0.307 0.401 0.353 0.428 0.441 0.379 0.442 0.457 0.449 0.517 0.454 0.502 0.497 0.46 0.426 0.432 0.315 0.398 0.392 0.407 0.488 0.433 0.443 0.506 0.487 0.434 0.411 0.341 0.434 0.345 0.319 0.259 0.1 0.069 0.302 0.291 0.428 0.435 0.445 0.408 0.462 0.46 0.515 0.496 0.461 0.41 0.423 0.36 0.302 0.171 0.315 0.498 0.503 0.408 0.513 0.563 0.536 0.485 0.527 0.594 0.561 0.634 0.61 0.548 0.563 0.608 0.518 0.429 0.514 0.548 0.516 0.429 0.502 0.618 0.571 0.38 0.383 0.283 0.283 0.272 0.229 0.281 0.363 0.36 0.308 0.411 0.457 0.408 0.304 0.517 0.516 1 0.633 0.575 0.464 0.202 0.343 0.526 0.408 0.317 0.391 0.545 0.446 0.505 0.505 0.609 0.516 0.423 0.519 0.555 0.423 0.387 0.344 0.417 0.305 0.295 0.459 0.453 0.496 0.468 0.277 0.26 0.28 0.223 0.38 0.398 0.39 0.37 0.479 0.363 0.363 0.484 0.413 0.474 0.482 0.311 0.322 0.398 0.272 0.401 0.219 0.252 0.344 0.327 0.223 0.299 0.215 0.334 0.349 0.174 0.342 0.308 0.275 
0.092 0.005 0.021 0.038 0.087 0.091 0.091 0.074 0.093 0.114 0.064 0.088 0.115 0.109 0.129 0.167 0.186 0.115 0.1 0.057 0.098 0.141 0.152 0.171 0.157 0.138 0.146 0.077 0.086 0.066 0.05 0.057 0.068 0.06 0.091 0.127 0.198 0.165 0.172 0.14 0.124 0.097 0.115 0.106 0.091 0.131 0.09 0.084 0.095 0.064 0.089 0.128 0.115 0.132 0.16 0.151 0.176 0.209 0.163 0.208 0.265 0.26 0.206 0.187 0.251 0.188 0.228 0.205 0.272 0.261 0.254 0.161 0.197 0.139 0.157 0.149 0.125 0.12 0.105 0.08 0.1 0.111 0.121 0.121 0.162 0.209 0.191 0.234 0.189 0.262 0.14 0.235 0.255 0.254 0.283 0.26 0.166 0.24 0.257 0.198 0.195 0.198 0.242 0.227 0.25 0.253 0.208 0.221 0.292 0.311 0.238 0.236 0.253 0.334 0.326 0.301 0.311 0.305 0.312 0.338 0.263 0.219 0.228 0.28 0.272 0.235 0.202 0.264 0.245 0.235 0.264 0.216 0.266 0.285 0.298 0.322 0.279 0.312 0.309 0.278 0.238 0.253 0.189 0.237 0.228 0.243 0.291 0.266 0.274 0.3 0.296 0.272 0.239 0.181 0.243 0.197 0.192 0.144 0.047 0.049 0.189 0.189 0.267 0.274 0.274 0.251 0.265 0.284 0.321 0.31 0.281 0.262 0.268 0.229 0.19 0.099 0.19 0.294 0.313 0.241 0.333 0.354 0.324 0.304 0.336 0.361 0.345 0.391 0.384 0.33 0.34 0.395 0.336 0.276 0.327 0.331 0.298 0.245 0.305 0.37 0.316 0.229 0.221 0.168 0.167 0.169 0.129 0.163 0.22 0.193 0.164 0.214 0.254 0.215 0.165 0.286 0.249 0.433 1 0.372 0.282 0.138 0.21 0.318 0.244 0.183 0.234 0.324 0.27 0.29 0.306 0.368 0.314 0.248 0.325 0.321 0.279 0.23 0.209 0.256 0.207 0.18 0.299 0.281 0.305 0.298 0.165 0.175 0.184 0.143 0.223 0.239 0.229 0.206 0.262 0.211 0.224 0.278 0.245 0.275 0.286 0.182 0.194 0.246 0.185 0.238 0.131 0.172 0.222 0.203 0.139 0.188 0.123 0.191 0.211 0.094 0.201 0.19 0.164 
0.185 0.007 0.024 0.07 0.156 0.16 0.158 0.114 0.144 0.172 0.079 0.151 0.183 0.2 0.221 0.31 0.321 0.203 0.178 0.141 0.189 0.272 0.269 0.312 0.27 0.247 0.246 0.12 0.151 0.086 0.083 0.095 0.105 0.099 0.164 0.212 0.358 0.294 0.311 0.239 0.233 0.172 0.192 0.178 0.177 0.221 0.18 0.152 0.172 0.121 0.164 0.244 0.231 0.276 0.306 0.297 0.324 0.367 0.248 0.316 0.41 0.44 0.329 0.305 0.392 0.315 0.387 0.353 0.488 0.467 0.452 0.263 0.286 0.229 0.263 0.253 0.196 0.189 0.166 0.128 0.181 0.189 0.214 0.22 0.276 0.345 0.338 0.392 0.306 0.48 0.252 0.428 0.441 0.439 0.472 0.412 0.317 0.43 0.4 0.324 0.338 0.354 0.441 0.431 0.435 0.448 0.375 0.399 0.497 0.555 0.393 0.423 0.459 0.58 0.571 0.549 0.543 0.528 0.487 0.569 0.476 0.433 0.411 0.478 0.474 0.425 0.331 0.436 0.404 0.448 0.475 0.381 0.476 0.504 0.507 0.531 0.489 0.528 0.507 0.5 0.441 0.47 0.34 0.444 0.435 0.459 0.521 0.442 0.482 0.531 0.52 0.464 0.432 0.334 0.446 0.354 0.339 0.255 0.105 0.09 0.312 0.309 0.429 0.454 0.452 0.389 0.456 0.468 0.552 0.524 0.497 0.437 0.426 0.377 0.324 0.207 0.342 0.514 0.542 0.44 0.562 0.585 0.579 0.543 0.559 0.622 0.591 0.672 0.629 0.548 0.608 0.634 0.546 0.48 0.59 0.61 0.53 0.415 0.489 0.571 0.474 0.345 0.372 0.271 0.252 0.263 0.222 0.264 0.376 0.348 0.265 0.349 0.437 0.384 0.263 0.451 0.387 0.538 0.571 1 0.614 0.277 0.433 0.637 0.47 0.357 0.417 0.637 0.613 0.602 0.564 0.695 0.613 0.474 0.58 0.557 0.447 0.388 0.355 0.438 0.334 0.303 0.5 0.483 0.537 0.501 0.292 0.289 0.305 0.238 0.398 0.43 0.401 0.376 0.486 0.383 0.384 0.514 0.462 0.517 0.516 0.34 0.364 0.429 0.276 0.407 0.23 0.27 0.382 0.369 0.26 0.31 0.197 0.356 0.38 0.181 0.363 0.331 0.305 
0.128 0.007 0.018 0.056 0.118 0.117 0.102 0.094 0.105 0.125 0.058 0.102 0.129 0.143 0.16 0.227 0.237 0.135 0.133 0.101 0.148 0.198 0.191 0.219 0.189 0.181 0.165 0.089 0.11 0.069 0.055 0.056 0.082 0.079 0.124 0.166 0.26 0.197 0.22 0.165 0.166 0.117 0.147 0.121 0.14 0.169 0.123 0.105 0.136 0.081 0.127 0.163 0.163 0.197 0.21 0.225 0.241 0.278 0.2 0.247 0.312 0.328 0.26 0.231 0.296 0.238 0.276 0.265 0.345 0.321 0.326 0.209 0.24 0.175 0.201 0.189 0.158 0.132 0.132 0.091 0.131 0.129 0.152 0.154 0.217 0.255 0.257 0.293 0.249 0.349 0.188 0.314 0.317 0.329 0.349 0.307 0.216 0.318 0.33 0.261 0.275 0.278 0.336 0.368 0.348 0.341 0.263 0.291 0.389 0.424 0.314 0.314 0.331 0.431 0.426 0.394 0.393 0.403 0.361 0.398 0.359 0.31 0.295 0.327 0.347 0.316 0.247 0.326 0.294 0.304 0.315 0.274 0.348 0.342 0.354 0.403 0.352 0.375 0.358 0.358 0.319 0.338 0.229 0.302 0.301 0.33 0.37 0.308 0.342 0.383 0.376 0.331 0.321 0.24 0.33 0.265 0.26 0.199 0.088 0.053 0.217 0.226 0.294 0.329 0.318 0.273 0.316 0.324 0.379 0.365 0.333 0.297 0.306 0.264 0.214 0.128 0.241 0.355 0.366 0.313 0.396 0.415 0.403 0.378 0.389 0.442 0.418 0.501 0.451 0.407 0.432 0.489 0.409 0.366 0.497 0.632 0.483 0.366 0.385 0.429 0.361 0.292 0.278 0.217 0.216 0.192 0.163 0.196 0.265 0.246 0.217 0.268 0.31 0.285 0.198 0.305 0.262 0.347 0.341 0.536 1 0.406 0.49 0.547 0.337 0.276 0.313 0.472 0.419 0.404 0.412 0.478 0.395 0.334 0.419 0.396 0.327 0.267 0.238 0.288 0.239 0.207 0.344 0.343 0.381 0.358 0.215 0.193 0.215 0.155 0.295 0.303 0.298 0.288 0.372 0.281 0.279 0.383 0.337 0.391 0.386 0.272 0.256 0.33 0.244 0.313 0.188 0.2 0.275 0.277 0.182 0.243 0.155 0.247 0.256 0.117 0.273 0.257 0.221 
0.062 0.001 0.009 0.025 0.063 0.051 0.053 0.039 0.048 0.061 0.026 0.052 0.071 0.08 0.096 0.126 0.128 0.079 0.067 0.05 0.071 0.101 0.108 0.118 0.102 0.1 0.083 0.036 0.048 0.031 0.024 0.023 0.035 0.036 0.058 0.079 0.136 0.097 0.109 0.095 0.091 0.069 0.069 0.068 0.075 0.089 0.066 0.059 0.068 0.045 0.065 0.091 0.083 0.093 0.104 0.105 0.115 0.127 0.099 0.125 0.149 0.148 0.122 0.107 0.152 0.128 0.153 0.133 0.175 0.172 0.155 0.092 0.12 0.083 0.097 0.088 0.081 0.072 0.058 0.048 0.06 0.069 0.079 0.08 0.105 0.125 0.112 0.142 0.114 0.18 0.089 0.152 0.166 0.16 0.18 0.155 0.097 0.155 0.157 0.128 0.133 0.134 0.177 0.193 0.167 0.164 0.131 0.139 0.179 0.213 0.165 0.148 0.155 0.207 0.215 0.194 0.194 0.201 0.185 0.208 0.19 0.16 0.145 0.173 0.177 0.149 0.115 0.157 0.146 0.158 0.175 0.149 0.175 0.177 0.176 0.199 0.184 0.2 0.201 0.18 0.153 0.169 0.108 0.157 0.149 0.158 0.193 0.17 0.175 0.193 0.194 0.168 0.147 0.113 0.16 0.138 0.123 0.101 0.05 0.029 0.109 0.111 0.157 0.166 0.144 0.138 0.16 0.16 0.188 0.172 0.173 0.146 0.143 0.135 0.114 0.06 0.127 0.169 0.192 0.162 0.202 0.206 0.212 0.197 0.203 0.225 0.214 0.24 0.217 0.208 0.216 0.24 0.205 0.189 0.244 0.296 0.236 0.183 0.187 0.206 0.166 0.136 0.135 0.093 0.091 0.086 0.066 0.086 0.126 0.114 0.092 0.128 0.155 0.146 0.092 0.149 0.129 0.173 0.173 0.244 0.395 1 0.303 0.263 0.17 0.136 0.159 0.246 0.193 0.197 0.202 0.241 0.201 0.167 0.214 0.196 0.164 0.14 0.125 0.147 0.104 0.097 0.187 0.169 0.193 0.178 0.098 0.1 0.104 0.095 0.15 0.145 0.153 0.137 0.178 0.13 0.141 0.187 0.17 0.192 0.187 0.117 0.129 0.156 0.112 0.15 0.085 0.091 0.135 0.119 0.09 0.12 0.071 0.112 0.12 0.064 0.135 0.126 0.124 
0.153 0.005 0.014 0.054 0.121 0.118 0.12 0.085 0.118 0.14 0.071 0.107 0.155 0.15 0.173 0.242 0.261 0.16 0.137 0.123 0.166 0.229 0.224 0.257 0.205 0.194 0.186 0.095 0.112 0.073 0.066 0.079 0.093 0.085 0.129 0.178 0.288 0.214 0.251 0.188 0.209 0.147 0.168 0.145 0.159 0.201 0.141 0.138 0.147 0.107 0.135 0.191 0.19 0.207 0.249 0.26 0.262 0.312 0.217 0.265 0.338 0.36 0.282 0.245 0.323 0.274 0.307 0.287 0.372 0.365 0.354 0.224 0.255 0.187 0.212 0.213 0.175 0.166 0.149 0.109 0.155 0.163 0.183 0.178 0.239 0.274 0.282 0.31 0.247 0.361 0.179 0.342 0.355 0.347 0.402 0.358 0.282 0.372 0.363 0.305 0.325 0.34 0.426 0.478 0.395 0.387 0.286 0.315 0.434 0.454 0.331 0.364 0.365 0.455 0.458 0.431 0.413 0.429 0.4 0.437 0.373 0.337 0.325 0.374 0.358 0.327 0.253 0.339 0.327 0.351 0.395 0.298 0.355 0.38 0.378 0.424 0.371 0.43 0.423 0.401 0.358 0.371 0.275 0.339 0.336 0.353 0.408 0.356 0.392 0.438 0.415 0.371 0.343 0.267 0.344 0.29 0.275 0.206 0.089 0.057 0.242 0.241 0.319 0.338 0.338 0.308 0.344 0.351 0.41 0.395 0.377 0.312 0.341 0.272 0.236 0.145 0.269 0.372 0.39 0.338 0.427 0.442 0.436 0.395 0.425 0.474 0.466 0.506 0.47 0.43 0.471 0.507 0.454 0.402 0.544 0.665 0.546 0.395 0.393 0.438 0.355 0.299 0.279 0.219 0.224 0.206 0.17 0.201 0.266 0.263 0.204 0.269 0.332 0.288 0.208 0.313 0.25 0.368 0.329 0.491 0.638 0.433 1 0.577 0.383 0.296 0.317 0.48 0.363 0.416 0.428 0.492 0.373 0.339 0.427 0.394 0.318 0.277 0.257 0.326 0.224 0.196 0.389 0.363 0.406 0.375 0.228 0.203 0.23 0.179 0.313 0.321 0.307 0.278 0.386 0.295 0.283 0.402 0.355 0.385 0.401 0.257 0.273 0.327 0.227 0.329 0.183 0.224 0.297 0.285 0.196 0.242 0.143 0.275 0.304 0.154 0.326 0.299 0.248 
0.167 0.002 0.014 0.068 0.148 0.165 0.159 0.118 0.149 0.184 0.08 0.159 0.178 0.176 0.208 0.296 0.309 0.178 0.166 0.134 0.171 0.258 0.245 0.301 0.272 0.244 0.243 0.109 0.144 0.079 0.076 0.09 0.089 0.101 0.147 0.192 0.343 0.275 0.309 0.208 0.233 0.175 0.182 0.159 0.176 0.227 0.161 0.145 0.171 0.11 0.17 0.229 0.218 0.258 0.297 0.296 0.312 0.391 0.268 0.34 0.439 0.447 0.352 0.305 0.432 0.339 0.408 0.375 0.481 0.503 0.438 0.272 0.313 0.228 0.272 0.254 0.203 0.196 0.167 0.122 0.158 0.164 0.191 0.219 0.305 0.352 0.339 0.379 0.313 0.484 0.251 0.425 0.43 0.471 0.515 0.469 0.342 0.465 0.472 0.379 0.365 0.391 0.468 0.482 0.476 0.481 0.381 0.403 0.547 0.579 0.42 0.469 0.466 0.598 0.596 0.551 0.525 0.579 0.519 0.572 0.493 0.443 0.419 0.485 0.477 0.442 0.345 0.463 0.432 0.463 0.49 0.399 0.475 0.516 0.527 0.572 0.503 0.535 0.527 0.498 0.458 0.465 0.341 0.428 0.443 0.457 0.536 0.467 0.504 0.543 0.517 0.479 0.435 0.352 0.467 0.399 0.371 0.309 0.107 0.076 0.331 0.313 0.438 0.448 0.474 0.418 0.473 0.477 0.571 0.53 0.486 0.45 0.434 0.377 0.302 0.166 0.33 0.529 0.527 0.43 0.567 0.598 0.577 0.54 0.566 0.632 0.601 0.699 0.65 0.579 0.641 0.67 0.581 0.528 0.705 0.734 0.631 0.498 0.535 0.594 0.507 0.407 0.392 0.295 0.295 0.278 0.208 0.269 0.388 0.371 0.286 0.341 0.461 0.396 0.27 0.431 0.36 0.464 0.48 0.64 0.637 0.311 0.509 1 0.534 0.421 0.428 0.707 0.56 0.569 0.591 0.676 0.543 0.472 0.594 0.567 0.468 0.379 0.358 0.458 0.371 0.341 0.53 0.481 0.561 0.514 0.317 0.311 0.324 0.245 0.409 0.427 0.401 0.368 0.507 0.4 0.382 0.527 0.462 0.511 0.526 0.34 0.348 0.465 0.325 0.441 0.255 0.303 0.411 0.381 0.272 0.346 0.25 0.383 0.419 0.182 0.394 0.353 0.299 
0.152 0.003 0.022 0.058 0.135 0.133 0.131 0.106 0.128 0.15 0.074 0.134 0.15 0.151 0.185 0.241 0.26 0.163 0.145 0.109 0.144 0.209 0.227 0.259 0.215 0.204 0.189 0.093 0.117 0.079 0.06 0.068 0.082 0.07 0.122 0.166 0.288 0.211 0.231 0.183 0.189 0.149 0.155 0.136 0.141 0.197 0.143 0.127 0.139 0.1 0.137 0.186 0.196 0.225 0.246 0.238 0.266 0.288 0.221 0.262 0.35 0.365 0.286 0.254 0.334 0.282 0.348 0.314 0.42 0.401 0.373 0.224 0.269 0.175 0.224 0.219 0.177 0.158 0.15 0.09 0.14 0.152 0.176 0.167 0.228 0.279 0.284 0.335 0.261 0.408 0.223 0.4 0.392 0.406 0.444 0.392 0.294 0.39 0.387 0.332 0.348 0.369 0.391 0.411 0.457 0.555 0.539 0.451 0.57 0.593 0.422 0.426 0.445 0.537 0.536 0.486 0.47 0.489 0.416 0.471 0.433 0.37 0.363 0.399 0.403 0.381 0.293 0.367 0.329 0.376 0.41 0.354 0.4 0.424 0.446 0.476 0.431 0.471 0.451 0.436 0.402 0.423 0.316 0.375 0.386 0.414 0.449 0.397 0.436 0.46 0.451 0.387 0.375 0.298 0.388 0.314 0.296 0.232 0.087 0.066 0.255 0.256 0.364 0.387 0.377 0.319 0.395 0.39 0.456 0.426 0.39 0.346 0.355 0.296 0.241 0.138 0.274 0.421 0.446 0.364 0.474 0.493 0.488 0.459 0.456 0.523 0.508 0.57 0.537 0.478 0.523 0.517 0.454 0.471 0.614 0.538 0.496 0.396 0.423 0.479 0.367 0.309 0.303 0.234 0.221 0.227 0.181 0.225 0.302 0.285 0.224 0.273 0.363 0.301 0.215 0.339 0.286 0.373 0.331 0.459 0.434 0.196 0.336 0.557 1 0.509 0.414 0.659 0.443 0.474 0.502 0.544 0.43 0.377 0.491 0.463 0.381 0.325 0.286 0.357 0.272 0.238 0.403 0.41 0.466 0.404 0.227 0.23 0.254 0.206 0.363 0.373 0.38 0.343 0.433 0.339 0.352 0.471 0.419 0.481 0.458 0.32 0.333 0.396 0.273 0.372 0.211 0.248 0.342 0.302 0.233 0.297 0.193 0.34 0.403 0.189 0.376 0.404 0.247 
0.101 0.005 0.018 0.038 0.083 0.085 0.086 0.058 0.085 0.101 0.039 0.069 0.081 0.085 0.106 0.135 0.162 0.097 0.083 0.07 0.089 0.134 0.134 0.152 0.124 0.11 0.123 0.051 0.066 0.04 0.04 0.043 0.054 0.049 0.073 0.103 0.168 0.147 0.157 0.123 0.123 0.096 0.103 0.091 0.087 0.114 0.089 0.079 0.089 0.065 0.089 0.113 0.105 0.118 0.143 0.146 0.16 0.183 0.127 0.175 0.228 0.227 0.176 0.163 0.197 0.162 0.199 0.186 0.238 0.242 0.235 0.135 0.147 0.11 0.14 0.138 0.117 0.099 0.088 0.068 0.084 0.099 0.109 0.124 0.144 0.176 0.169 0.201 0.143 0.264 0.119 0.248 0.247 0.231 0.265 0.222 0.17 0.243 0.228 0.186 0.201 0.203 0.231 0.238 0.255 0.282 0.257 0.252 0.305 0.316 0.244 0.262 0.263 0.31 0.321 0.297 0.289 0.287 0.28 0.3 0.247 0.232 0.208 0.246 0.248 0.225 0.174 0.243 0.228 0.23 0.254 0.202 0.24 0.245 0.261 0.275 0.262 0.282 0.28 0.27 0.25 0.269 0.203 0.253 0.24 0.252 0.278 0.244 0.247 0.28 0.275 0.234 0.218 0.177 0.226 0.201 0.185 0.134 0.062 0.04 0.146 0.16 0.216 0.226 0.215 0.209 0.234 0.235 0.276 0.267 0.254 0.206 0.201 0.179 0.166 0.097 0.172 0.263 0.269 0.222 0.285 0.298 0.299 0.28 0.287 0.324 0.312 0.354 0.325 0.295 0.311 0.31 0.287 0.278 0.33 0.326 0.296 0.225 0.255 0.3 0.24 0.182 0.179 0.134 0.125 0.123 0.108 0.134 0.169 0.164 0.14 0.18 0.224 0.193 0.134 0.206 0.185 0.226 0.221 0.296 0.264 0.121 0.217 0.334 0.389 1 0.412 0.406 0.317 0.375 0.327 0.348 0.279 0.252 0.305 0.304 0.232 0.206 0.189 0.229 0.176 0.143 0.269 0.265 0.306 0.272 0.164 0.152 0.157 0.126 0.221 0.238 0.239 0.214 0.273 0.22 0.23 0.325 0.313 0.322 0.289 0.219 0.197 0.247 0.168 0.246 0.139 0.152 0.21 0.195 0.149 0.179 0.115 0.202 0.226 0.096 0.21 0.211 0.159 
0.159 0.003 0.017 0.057 0.154 0.151 0.16 0.113 0.127 0.165 0.078 0.142 0.172 0.148 0.177 0.239 0.253 0.152 0.144 0.114 0.141 0.21 0.207 0.245 0.226 0.199 0.205 0.113 0.115 0.077 0.06 0.078 0.086 0.088 0.135 0.18 0.295 0.243 0.247 0.199 0.194 0.154 0.162 0.142 0.155 0.19 0.14 0.118 0.149 0.098 0.146 0.202 0.194 0.221 0.251 0.249 0.287 0.317 0.225 0.29 0.374 0.387 0.291 0.275 0.366 0.273 0.325 0.293 0.412 0.413 0.39 0.228 0.269 0.19 0.238 0.225 0.183 0.149 0.135 0.104 0.149 0.155 0.17 0.175 0.254 0.298 0.296 0.326 0.25 0.422 0.22 0.372 0.385 0.376 0.416 0.375 0.27 0.369 0.382 0.311 0.318 0.323 0.373 0.364 0.395 0.414 0.321 0.362 0.47 0.494 0.403 0.407 0.422 0.548 0.524 0.478 0.472 0.487 0.467 0.492 0.433 0.399 0.365 0.426 0.415 0.377 0.302 0.395 0.374 0.395 0.423 0.336 0.425 0.414 0.428 0.455 0.412 0.467 0.443 0.438 0.39 0.427 0.314 0.39 0.385 0.381 0.45 0.413 0.437 0.473 0.455 0.415 0.382 0.313 0.381 0.329 0.293 0.242 0.101 0.082 0.272 0.269 0.354 0.373 0.381 0.317 0.391 0.403 0.455 0.439 0.396 0.382 0.375 0.334 0.28 0.164 0.296 0.428 0.458 0.373 0.473 0.491 0.475 0.459 0.447 0.526 0.505 0.566 0.526 0.487 0.545 0.512 0.461 0.392 0.482 0.495 0.472 0.366 0.407 0.449 0.371 0.298 0.31 0.234 0.234 0.218 0.183 0.235 0.301 0.304 0.246 0.287 0.356 0.335 0.216 0.358 0.296 0.371 0.363 0.468 0.396 0.189 0.324 0.476 0.407 0.509 1 0.679 0.438 0.551 0.55 0.537 0.443 0.412 0.494 0.446 0.382 0.334 0.312 0.366 0.289 0.25 0.428 0.43 0.472 0.41 0.25 0.239 0.249 0.197 0.361 0.386 0.39 0.349 0.454 0.366 0.389 0.585 0.607 0.646 0.538 0.417 0.377 0.445 0.292 0.406 0.222 0.242 0.342 0.296 0.233 0.304 0.199 0.315 0.336 0.181 0.326 0.301 0.249 
0.142 0.006 0.023 0.064 0.137 0.13 0.115 0.094 0.115 0.147 0.067 0.116 0.156 0.153 0.189 0.255 0.264 0.15 0.155 0.117 0.16 0.239 0.217 0.248 0.221 0.202 0.203 0.101 0.123 0.07 0.065 0.069 0.091 0.081 0.123 0.165 0.294 0.216 0.262 0.194 0.208 0.138 0.162 0.135 0.153 0.191 0.131 0.122 0.151 0.093 0.142 0.184 0.184 0.2 0.236 0.228 0.257 0.312 0.23 0.268 0.357 0.369 0.3 0.247 0.356 0.272 0.332 0.307 0.411 0.404 0.379 0.215 0.263 0.181 0.23 0.219 0.184 0.167 0.153 0.105 0.133 0.143 0.175 0.178 0.24 0.3 0.292 0.315 0.261 0.406 0.22 0.366 0.387 0.393 0.434 0.378 0.262 0.37 0.374 0.306 0.301 0.322 0.372 0.363 0.395 0.398 0.369 0.361 0.456 0.498 0.374 0.391 0.409 0.51 0.511 0.468 0.473 0.473 0.439 0.477 0.432 0.383 0.359 0.406 0.401 0.368 0.289 0.379 0.347 0.355 0.403 0.309 0.392 0.416 0.428 0.472 0.404 0.455 0.445 0.414 0.374 0.407 0.3 0.377 0.37 0.389 0.44 0.379 0.411 0.458 0.445 0.385 0.345 0.284 0.376 0.309 0.287 0.241 0.088 0.063 0.242 0.259 0.361 0.382 0.365 0.329 0.373 0.378 0.442 0.424 0.409 0.374 0.364 0.315 0.272 0.157 0.293 0.431 0.428 0.365 0.471 0.483 0.474 0.466 0.461 0.522 0.504 0.559 0.512 0.477 0.495 0.492 0.451 0.428 0.533 0.499 0.457 0.372 0.406 0.447 0.386 0.273 0.299 0.227 0.225 0.226 0.182 0.218 0.304 0.284 0.245 0.289 0.349 0.321 0.221 0.339 0.276 0.373 0.362 0.493 0.428 0.218 0.324 0.55 0.451 0.365 0.451 1 0.498 0.525 0.521 0.563 0.453 0.416 0.498 0.467 0.376 0.328 0.311 0.362 0.271 0.254 0.429 0.401 0.466 0.42 0.247 0.236 0.263 0.221 0.356 0.364 0.349 0.327 0.426 0.335 0.365 0.487 0.445 0.499 0.459 0.323 0.319 0.379 0.284 0.367 0.224 0.247 0.321 0.309 0.228 0.304 0.193 0.314 0.328 0.154 0.329 0.315 0.25 
0.146 0.005 0.021 0.06 0.115 0.118 0.12 0.098 0.128 0.153 0.083 0.131 0.176 0.162 0.172 0.254 0.268 0.149 0.146 0.113 0.159 0.233 0.219 0.254 0.226 0.203 0.193 0.091 0.121 0.069 0.061 0.067 0.084 0.084 0.141 0.182 0.303 0.242 0.255 0.192 0.205 0.157 0.168 0.143 0.148 0.205 0.153 0.126 0.136 0.102 0.143 0.21 0.212 0.225 0.267 0.281 0.304 0.342 0.239 0.315 0.404 0.404 0.32 0.288 0.37 0.296 0.367 0.315 0.452 0.434 0.399 0.241 0.286 0.204 0.232 0.22 0.168 0.151 0.149 0.108 0.146 0.15 0.173 0.179 0.252 0.303 0.308 0.354 0.275 0.438 0.217 0.397 0.404 0.398 0.436 0.39 0.283 0.403 0.396 0.318 0.335 0.364 0.402 0.394 0.407 0.445 0.365 0.377 0.492 0.518 0.409 0.403 0.43 0.556 0.541 0.491 0.492 0.508 0.477 0.509 0.458 0.408 0.382 0.409 0.449 0.397 0.307 0.414 0.375 0.396 0.424 0.348 0.421 0.446 0.439 0.481 0.422 0.489 0.468 0.447 0.4 0.43 0.324 0.403 0.407 0.413 0.464 0.403 0.44 0.471 0.461 0.415 0.38 0.311 0.403 0.341 0.335 0.244 0.098 0.061 0.274 0.265 0.393 0.404 0.393 0.368 0.408 0.419 0.484 0.462 0.438 0.385 0.382 0.319 0.276 0.147 0.304 0.438 0.474 0.406 0.519 0.529 0.523 0.515 0.5 0.561 0.561 0.617 0.564 0.513 0.574 0.579 0.481 0.456 0.552 0.552 0.5 0.401 0.449 0.514 0.422 0.32 0.335 0.25 0.231 0.232 0.181 0.236 0.316 0.307 0.252 0.3 0.384 0.356 0.235 0.386 0.332 0.444 0.44 0.628 0.503 0.254 0.391 0.608 0.471 0.429 0.434 0.704 1 0.668 0.566 0.646 0.589 0.476 0.543 0.511 0.439 0.363 0.329 0.389 0.311 0.266 0.461 0.442 0.52 0.476 0.292 0.269 0.293 0.257 0.413 0.414 0.394 0.347 0.47 0.357 0.38 0.513 0.46 0.507 0.492 0.332 0.338 0.43 0.302 0.396 0.232 0.286 0.363 0.339 0.252 0.322 0.219 0.334 0.359 0.164 0.361 0.339 0.256 
0.157 0.006 0.023 0.062 0.136 0.154 0.153 0.115 0.139 0.175 0.106 0.172 0.177 0.16 0.198 0.266 0.28 0.166 0.152 0.116 0.157 0.223 0.221 0.25 0.241 0.22 0.214 0.111 0.138 0.091 0.075 0.078 0.095 0.094 0.136 0.174 0.311 0.242 0.255 0.198 0.188 0.133 0.175 0.132 0.151 0.205 0.149 0.133 0.155 0.107 0.146 0.213 0.201 0.227 0.236 0.245 0.276 0.31 0.226 0.279 0.349 0.347 0.29 0.253 0.32 0.251 0.321 0.28 0.392 0.387 0.375 0.232 0.258 0.186 0.242 0.224 0.192 0.169 0.159 0.108 0.145 0.154 0.181 0.195 0.251 0.31 0.308 0.333 0.261 0.383 0.166 0.344 0.362 0.354 0.411 0.36 0.255 0.351 0.356 0.284 0.278 0.29 0.348 0.334 0.337 0.377 0.324 0.328 0.403 0.437 0.359 0.365 0.381 0.481 0.497 0.465 0.466 0.457 0.417 0.465 0.415 0.358 0.345 0.385 0.398 0.358 0.284 0.371 0.35 0.349 0.395 0.318 0.398 0.409 0.41 0.454 0.418 0.453 0.448 0.412 0.352 0.379 0.258 0.345 0.34 0.364 0.432 0.362 0.411 0.456 0.431 0.378 0.354 0.261 0.372 0.306 0.296 0.223 0.079 0.061 0.259 0.267 0.357 0.375 0.372 0.305 0.367 0.382 0.434 0.407 0.381 0.346 0.337 0.282 0.247 0.129 0.267 0.403 0.438 0.382 0.468 0.482 0.467 0.472 0.459 0.511 0.499 0.555 0.49 0.463 0.518 0.475 0.426 0.404 0.473 0.448 0.428 0.344 0.402 0.447 0.374 0.279 0.284 0.211 0.207 0.209 0.171 0.196 0.263 0.27 0.209 0.263 0.344 0.288 0.217 0.338 0.273 0.366 0.362 0.473 0.38 0.172 0.295 0.474 0.379 0.374 0.411 0.541 0.506 1 0.583 0.557 0.523 0.551 0.507 0.449 0.377 0.309 0.287 0.355 0.262 0.241 0.433 0.432 0.48 0.422 0.24 0.235 0.249 0.169 0.37 0.371 0.35 0.345 0.446 0.331 0.324 0.523 0.448 0.46 0.452 0.308 0.301 0.369 0.259 0.341 0.208 0.242 0.313 0.285 0.191 0.276 0.177 0.302 0.314 0.149 0.294 0.275 0.267 
0.186 0.005 0.03 0.079 0.16 0.157 0.158 0.12 0.15 0.176 0.105 0.162 0.201 0.196 0.235 0.323 0.354 0.202 0.188 0.149 0.204 0.294 0.29 0.333 0.27 0.262 0.246 0.116 0.147 0.108 0.092 0.102 0.118 0.108 0.169 0.212 0.371 0.282 0.33 0.238 0.266 0.192 0.213 0.189 0.194 0.256 0.188 0.172 0.189 0.123 0.17 0.245 0.24 0.273 0.314 0.307 0.328 0.381 0.253 0.353 0.45 0.448 0.362 0.326 0.411 0.341 0.426 0.375 0.508 0.507 0.477 0.286 0.334 0.242 0.276 0.262 0.22 0.205 0.185 0.142 0.19 0.201 0.231 0.225 0.301 0.363 0.371 0.434 0.355 0.537 0.269 0.457 0.482 0.448 0.511 0.464 0.328 0.482 0.479 0.376 0.377 0.396 0.459 0.451 0.475 0.471 0.378 0.393 0.542 0.578 0.47 0.49 0.468 0.65 0.643 0.584 0.574 0.596 0.526 0.588 0.506 0.456 0.425 0.507 0.517 0.444 0.361 0.484 0.434 0.481 0.503 0.421 0.499 0.527 0.527 0.583 0.498 0.569 0.545 0.551 0.475 0.517 0.379 0.463 0.454 0.483 0.555 0.481 0.525 0.576 0.547 0.492 0.469 0.362 0.477 0.412 0.366 0.31 0.124 0.086 0.311 0.319 0.44 0.472 0.466 0.379 0.486 0.475 0.567 0.531 0.525 0.452 0.434 0.372 0.319 0.181 0.348 0.553 0.563 0.472 0.606 0.618 0.621 0.557 0.553 0.659 0.645 0.705 0.64 0.604 0.662 0.598 0.537 0.506 0.575 0.574 0.531 0.428 0.474 0.558 0.459 0.351 0.377 0.28 0.268 0.269 0.209 0.272 0.362 0.358 0.266 0.322 0.424 0.378 0.251 0.407 0.336 0.425 0.391 0.536 0.475 0.219 0.364 0.554 0.443 0.389 0.519 0.682 0.495 0.685 1 0.69 0.542 0.554 0.652 0.566 0.479 0.406 0.368 0.481 0.35 0.324 0.545 0.543 0.586 0.53 0.335 0.311 0.342 0.265 0.459 0.487 0.462 0.422 0.585 0.424 0.479 0.648 0.564 0.627 0.613 0.41 0.415 0.5 0.314 0.47 0.271 0.297 0.413 0.376 0.271 0.336 0.227 0.377 0.403 0.192 0.398 0.345 0.333 
0.182 0.007 0.029 0.075 0.163 0.159 0.162 0.131 0.166 0.19 0.107 0.171 0.203 0.199 0.214 0.299 0.331 0.192 0.175 0.152 0.198 0.293 0.271 0.313 0.274 0.248 0.261 0.127 0.158 0.113 0.102 0.101 0.114 0.1 0.164 0.219 0.354 0.282 0.33 0.249 0.246 0.177 0.197 0.177 0.186 0.26 0.186 0.168 0.184 0.127 0.199 0.246 0.233 0.261 0.294 0.304 0.338 0.388 0.27 0.328 0.469 0.46 0.374 0.339 0.44 0.363 0.431 0.377 0.495 0.492 0.488 0.31 0.332 0.248 0.276 0.27 0.22 0.186 0.177 0.127 0.183 0.198 0.206 0.22 0.306 0.382 0.367 0.434 0.298 0.501 0.265 0.459 0.478 0.488 0.521 0.446 0.318 0.451 0.448 0.362 0.391 0.394 0.442 0.456 0.466 0.477 0.38 0.414 0.554 0.578 0.454 0.483 0.468 0.625 0.621 0.57 0.586 0.581 0.536 0.603 0.535 0.477 0.447 0.521 0.537 0.482 0.366 0.49 0.458 0.493 0.516 0.425 0.509 0.541 0.541 0.592 0.52 0.588 0.57 0.527 0.461 0.481 0.337 0.437 0.436 0.455 0.544 0.475 0.526 0.593 0.559 0.495 0.449 0.357 0.496 0.412 0.399 0.315 0.121 0.09 0.344 0.342 0.49 0.49 0.491 0.435 0.491 0.513 0.606 0.577 0.531 0.469 0.464 0.403 0.326 0.187 0.365 0.566 0.591 0.482 0.622 0.647 0.641 0.585 0.621 0.679 0.67 0.789 0.702 0.614 0.692 0.671 0.585 0.531 0.606 0.623 0.585 0.482 0.551 0.609 0.538 0.4 0.402 0.299 0.268 0.276 0.229 0.283 0.404 0.374 0.293 0.363 0.463 0.424 0.313 0.482 0.39 0.524 0.457 0.64 0.52 0.253 0.39 0.618 0.446 0.361 0.457 0.67 0.52 0.618 0.677 1 0.627 0.522 0.681 0.664 0.509 0.445 0.412 0.494 0.369 0.346 0.569 0.559 0.618 0.586 0.337 0.307 0.365 0.286 0.488 0.481 0.469 0.43 0.564 0.442 0.442 0.554 0.478 0.537 0.547 0.354 0.378 0.486 0.318 0.451 0.251 0.306 0.395 0.395 0.261 0.337 0.224 0.367 0.406 0.178 0.412 0.366 0.303 
0.136 0.004 0.017 0.053 0.13 0.119 0.122 0.095 0.111 0.146 0.073 0.131 0.153 0.16 0.183 0.243 0.26 0.147 0.131 0.097 0.14 0.225 0.221 0.247 0.213 0.214 0.201 0.104 0.138 0.096 0.083 0.094 0.096 0.104 0.135 0.184 0.277 0.236 0.239 0.191 0.199 0.123 0.149 0.142 0.135 0.182 0.136 0.115 0.138 0.092 0.12 0.175 0.17 0.193 0.225 0.215 0.255 0.295 0.193 0.258 0.357 0.358 0.277 0.256 0.353 0.258 0.302 0.277 0.394 0.374 0.378 0.227 0.246 0.173 0.201 0.208 0.173 0.138 0.125 0.085 0.126 0.142 0.173 0.185 0.234 0.281 0.275 0.321 0.26 0.396 0.198 0.339 0.369 0.354 0.381 0.35 0.251 0.349 0.344 0.258 0.279 0.278 0.325 0.326 0.335 0.371 0.317 0.33 0.409 0.429 0.344 0.35 0.358 0.477 0.475 0.442 0.45 0.442 0.405 0.461 0.412 0.375 0.333 0.4 0.399 0.363 0.295 0.386 0.352 0.38 0.396 0.341 0.407 0.407 0.403 0.438 0.394 0.446 0.408 0.413 0.368 0.389 0.265 0.349 0.339 0.346 0.414 0.378 0.392 0.443 0.433 0.377 0.343 0.273 0.362 0.316 0.3 0.231 0.089 0.06 0.259 0.259 0.359 0.38 0.366 0.314 0.382 0.405 0.458 0.444 0.41 0.351 0.357 0.299 0.248 0.128 0.286 0.435 0.45 0.387 0.494 0.5 0.482 0.45 0.473 0.529 0.515 0.571 0.528 0.481 0.513 0.518 0.442 0.393 0.457 0.472 0.418 0.349 0.399 0.493 0.406 0.313 0.303 0.226 0.221 0.226 0.188 0.229 0.294 0.284 0.227 0.285 0.37 0.302 0.237 0.376 0.327 0.434 0.39 0.549 0.429 0.204 0.318 0.49 0.355 0.297 0.35 0.524 0.492 0.566 0.505 0.609 1 0.485 0.531 0.49 0.429 0.336 0.306 0.385 0.295 0.268 0.438 0.422 0.473 0.444 0.254 0.253 0.264 0.204 0.366 0.387 0.363 0.332 0.442 0.345 0.346 0.45 0.4 0.424 0.43 0.28 0.29 0.361 0.256 0.357 0.204 0.23 0.297 0.285 0.201 0.257 0.172 0.295 0.316 0.14 0.285 0.245 0.237 
0.16 0.006 0.026 0.08 0.153 0.151 0.15 0.111 0.141 0.168 0.077 0.164 0.17 0.153 0.201 0.274 0.3 0.177 0.197 0.142 0.185 0.258 0.236 0.28 0.238 0.209 0.216 0.098 0.135 0.089 0.07 0.077 0.088 0.085 0.134 0.181 0.328 0.259 0.281 0.228 0.227 0.178 0.199 0.165 0.179 0.221 0.17 0.147 0.176 0.114 0.159 0.203 0.196 0.237 0.256 0.254 0.284 0.339 0.253 0.302 0.393 0.399 0.336 0.295 0.372 0.293 0.359 0.311 0.441 0.434 0.41 0.245 0.285 0.226 0.241 0.238 0.194 0.186 0.179 0.126 0.184 0.199 0.197 0.203 0.261 0.326 0.315 0.366 0.277 0.43 0.208 0.382 0.387 0.393 0.424 0.401 0.283 0.399 0.376 0.308 0.327 0.33 0.382 0.379 0.381 0.394 0.309 0.345 0.458 0.466 0.392 0.397 0.429 0.537 0.527 0.492 0.474 0.502 0.465 0.502 0.449 0.419 0.379 0.449 0.426 0.402 0.318 0.417 0.383 0.424 0.461 0.358 0.442 0.449 0.446 0.482 0.439 0.495 0.468 0.473 0.414 0.409 0.294 0.371 0.378 0.394 0.473 0.426 0.451 0.491 0.476 0.41 0.37 0.299 0.411 0.343 0.321 0.268 0.116 0.059 0.274 0.281 0.38 0.392 0.38 0.342 0.414 0.413 0.481 0.452 0.438 0.382 0.368 0.311 0.258 0.154 0.299 0.451 0.485 0.386 0.518 0.533 0.519 0.493 0.499 0.559 0.557 0.614 0.542 0.496 0.53 0.511 0.468 0.435 0.476 0.492 0.45 0.354 0.418 0.471 0.399 0.303 0.291 0.229 0.216 0.196 0.166 0.207 0.28 0.294 0.234 0.302 0.368 0.328 0.226 0.383 0.318 0.401 0.38 0.481 0.406 0.195 0.321 0.463 0.387 0.322 0.386 0.54 0.457 0.677 0.56 0.587 0.598 1 0.583 0.483 0.461 0.352 0.337 0.423 0.298 0.276 0.498 0.541 0.555 0.493 0.272 0.265 0.295 0.242 0.404 0.403 0.439 0.389 0.511 0.385 0.393 0.539 0.451 0.479 0.486 0.299 0.333 0.412 0.287 0.4 0.239 0.263 0.377 0.331 0.236 0.322 0.186 0.322 0.336 0.15 0.352 0.294 0.281 
0.184 0.003 0.026 0.084 0.176 0.185 0.193 0.145 0.166 0.201 0.11 0.191 0.208 0.208 0.258 0.334 0.374 0.207 0.19 0.151 0.199 0.308 0.31 0.338 0.303 0.279 0.266 0.146 0.18 0.123 0.105 0.116 0.132 0.121 0.177 0.24 0.401 0.295 0.352 0.276 0.271 0.175 0.205 0.193 0.21 0.272 0.195 0.184 0.206 0.136 0.179 0.28 0.281 0.316 0.323 0.335 0.372 0.435 0.318 0.373 0.506 0.507 0.412 0.373 0.464 0.36 0.458 0.408 0.554 0.537 0.522 0.313 0.379 0.271 0.305 0.288 0.24 0.212 0.185 0.122 0.167 0.184 0.234 0.235 0.343 0.388 0.391 0.449 0.354 0.558 0.291 0.492 0.499 0.526 0.552 0.479 0.352 0.495 0.487 0.39 0.412 0.427 0.456 0.47 0.486 0.501 0.403 0.452 0.599 0.6 0.469 0.5 0.526 0.684 0.678 0.622 0.627 0.648 0.589 0.652 0.592 0.524 0.501 0.565 0.565 0.509 0.407 0.523 0.492 0.521 0.555 0.463 0.545 0.58 0.565 0.638 0.562 0.622 0.617 0.587 0.521 0.555 0.424 0.497 0.488 0.512 0.604 0.521 0.57 0.624 0.598 0.538 0.505 0.401 0.529 0.432 0.412 0.313 0.13 0.083 0.354 0.343 0.494 0.505 0.481 0.425 0.531 0.522 0.626 0.594 0.556 0.482 0.475 0.423 0.338 0.195 0.389 0.599 0.635 0.527 0.698 0.693 0.69 0.692 0.666 0.735 0.732 0.852 0.739 0.682 0.688 0.663 0.616 0.545 0.606 0.608 0.566 0.456 0.523 0.637 0.508 0.385 0.406 0.303 0.295 0.263 0.23 0.298 0.393 0.392 0.319 0.371 0.465 0.411 0.291 0.466 0.381 0.51 0.432 0.585 0.474 0.224 0.371 0.57 0.456 0.351 0.469 0.639 0.483 0.599 0.687 0.721 0.565 0.562 1 0.708 0.56 0.474 0.425 0.524 0.395 0.367 0.628 0.611 0.687 0.632 0.369 0.342 0.37 0.295 0.514 0.529 0.522 0.475 0.628 0.489 0.465 0.626 0.534 0.592 0.61 0.408 0.421 0.521 0.361 0.502 0.288 0.317 0.44 0.398 0.286 0.386 0.257 0.427 0.432 0.197 0.417 0.383 0.356 
0.189 0.005 0.025 0.091 0.172 0.175 0.168 0.131 0.151 0.186 0.09 0.164 0.194 0.208 0.231 0.315 0.334 0.2 0.191 0.144 0.184 0.275 0.269 0.322 0.275 0.267 0.261 0.128 0.156 0.094 0.073 0.084 0.098 0.108 0.174 0.23 0.356 0.286 0.321 0.235 0.24 0.172 0.207 0.17 0.193 0.248 0.179 0.154 0.166 0.111 0.162 0.257 0.259 0.283 0.304 0.291 0.354 0.397 0.269 0.333 0.45 0.452 0.373 0.335 0.416 0.341 0.406 0.364 0.493 0.488 0.462 0.296 0.329 0.251 0.276 0.272 0.235 0.196 0.179 0.147 0.185 0.193 0.203 0.233 0.306 0.375 0.372 0.412 0.322 0.497 0.243 0.427 0.452 0.461 0.517 0.466 0.312 0.451 0.458 0.375 0.388 0.403 0.454 0.455 0.457 0.472 0.397 0.413 0.545 0.564 0.422 0.449 0.475 0.62 0.6 0.557 0.577 0.581 0.537 0.608 0.503 0.467 0.433 0.512 0.506 0.464 0.361 0.489 0.45 0.48 0.513 0.421 0.524 0.538 0.549 0.587 0.545 0.577 0.558 0.524 0.461 0.472 0.354 0.43 0.423 0.457 0.527 0.45 0.504 0.555 0.552 0.489 0.461 0.36 0.463 0.4 0.384 0.297 0.131 0.081 0.33 0.346 0.47 0.502 0.511 0.437 0.509 0.522 0.618 0.585 0.542 0.468 0.469 0.402 0.339 0.202 0.359 0.56 0.605 0.464 0.636 0.663 0.631 0.623 0.657 0.713 0.656 0.792 0.732 0.605 0.652 0.644 0.558 0.499 0.575 0.573 0.525 0.449 0.534 0.64 0.558 0.402 0.422 0.319 0.29 0.275 0.237 0.287 0.418 0.395 0.292 0.394 0.473 0.407 0.315 0.494 0.412 0.495 0.407 0.555 0.481 0.237 0.364 0.549 0.442 0.363 0.405 0.581 0.468 0.562 0.586 0.705 0.529 0.497 0.691 1 0.558 0.455 0.405 0.5 0.382 0.349 0.596 0.532 0.6 0.56 0.352 0.329 0.347 0.274 0.454 0.47 0.454 0.408 0.525 0.385 0.416 0.511 0.445 0.502 0.512 0.34 0.365 0.449 0.306 0.434 0.258 0.299 0.398 0.385 0.255 0.328 0.216 0.358 0.389 0.167 0.383 0.351 0.318 
0.137 0.005 0.021 0.05 0.114 0.129 0.14 0.094 0.115 0.14 0.08 0.128 0.154 0.16 0.172 0.255 0.263 0.147 0.141 0.097 0.141 0.205 0.212 0.246 0.207 0.213 0.204 0.108 0.119 0.082 0.07 0.077 0.096 0.101 0.156 0.174 0.282 0.229 0.245 0.175 0.199 0.14 0.155 0.125 0.139 0.188 0.14 0.125 0.133 0.103 0.141 0.191 0.189 0.206 0.226 0.235 0.272 0.296 0.224 0.275 0.367 0.357 0.282 0.252 0.356 0.299 0.33 0.303 0.396 0.402 0.383 0.245 0.273 0.204 0.221 0.202 0.176 0.161 0.134 0.096 0.139 0.152 0.176 0.164 0.223 0.276 0.28 0.348 0.265 0.39 0.215 0.36 0.369 0.355 0.37 0.361 0.264 0.344 0.342 0.268 0.269 0.301 0.351 0.326 0.344 0.355 0.275 0.291 0.394 0.416 0.308 0.334 0.36 0.46 0.46 0.445 0.442 0.432 0.426 0.467 0.415 0.362 0.363 0.407 0.406 0.365 0.295 0.382 0.37 0.406 0.404 0.331 0.408 0.425 0.416 0.443 0.392 0.448 0.409 0.404 0.356 0.388 0.275 0.358 0.346 0.372 0.414 0.359 0.401 0.447 0.428 0.39 0.358 0.298 0.376 0.315 0.305 0.232 0.086 0.087 0.267 0.271 0.371 0.369 0.383 0.309 0.376 0.425 0.51 0.491 0.472 0.395 0.386 0.344 0.294 0.172 0.295 0.456 0.497 0.393 0.526 0.534 0.496 0.465 0.522 0.536 0.497 0.554 0.521 0.473 0.469 0.463 0.43 0.392 0.418 0.425 0.404 0.323 0.372 0.452 0.401 0.292 0.299 0.227 0.214 0.23 0.191 0.216 0.283 0.301 0.242 0.282 0.373 0.341 0.236 0.367 0.316 0.356 0.321 0.399 0.353 0.164 0.249 0.388 0.314 0.269 0.329 0.438 0.355 0.428 0.443 0.499 0.42 0.389 0.495 0.514 1 0.47 0.488 0.498 0.359 0.334 0.549 0.402 0.462 0.47 0.269 0.286 0.291 0.225 0.371 0.351 0.337 0.305 0.416 0.299 0.312 0.393 0.345 0.382 0.39 0.27 0.26 0.319 0.237 0.328 0.223 0.249 0.312 0.297 0.214 0.27 0.174 0.289 0.299 0.123 0.285 0.269 0.247 
0.131 0.002 0.021 0.048 0.098 0.105 0.107 0.089 0.097 0.126 0.056 0.121 0.149 0.159 0.174 0.248 0.246 0.151 0.14 0.098 0.136 0.2 0.2 0.22 0.201 0.193 0.179 0.079 0.1 0.071 0.062 0.069 0.08 0.08 0.121 0.158 0.267 0.214 0.243 0.169 0.191 0.119 0.143 0.131 0.132 0.178 0.111 0.113 0.128 0.092 0.131 0.183 0.183 0.195 0.223 0.236 0.248 0.275 0.2 0.267 0.332 0.357 0.283 0.245 0.321 0.26 0.298 0.272 0.357 0.361 0.341 0.22 0.244 0.165 0.196 0.186 0.151 0.129 0.127 0.09 0.124 0.129 0.155 0.158 0.205 0.266 0.269 0.303 0.231 0.362 0.18 0.295 0.315 0.321 0.357 0.318 0.212 0.314 0.319 0.249 0.254 0.266 0.312 0.32 0.321 0.304 0.256 0.257 0.354 0.376 0.269 0.309 0.322 0.408 0.436 0.394 0.389 0.41 0.377 0.441 0.395 0.345 0.325 0.381 0.373 0.337 0.271 0.364 0.326 0.357 0.385 0.322 0.394 0.393 0.396 0.419 0.355 0.418 0.398 0.372 0.316 0.33 0.251 0.302 0.305 0.319 0.4 0.325 0.393 0.413 0.404 0.374 0.338 0.264 0.354 0.296 0.279 0.218 0.087 0.055 0.248 0.262 0.353 0.371 0.374 0.316 0.356 0.423 0.513 0.564 0.457 0.365 0.385 0.353 0.296 0.18 0.298 0.448 0.462 0.367 0.514 0.516 0.482 0.447 0.502 0.513 0.454 0.516 0.475 0.437 0.433 0.425 0.397 0.358 0.385 0.401 0.381 0.309 0.357 0.421 0.385 0.273 0.301 0.222 0.226 0.225 0.182 0.215 0.303 0.314 0.24 0.283 0.388 0.352 0.228 0.436 0.298 0.321 0.28 0.35 0.305 0.129 0.235 0.35 0.283 0.226 0.28 0.384 0.299 0.372 0.396 0.433 0.344 0.318 0.446 0.454 0.52 1 0.555 0.47 0.343 0.32 0.498 0.387 0.438 0.446 0.275 0.279 0.286 0.198 0.341 0.323 0.313 0.292 0.387 0.279 0.279 0.364 0.321 0.354 0.361 0.229 0.222 0.291 0.222 0.294 0.185 0.22 0.277 0.266 0.206 0.263 0.176 0.266 0.263 0.132 0.285 0.241 0.23 
0.094 0.007 0.016 0.035 0.08 0.091 0.09 0.07 0.086 0.091 0.053 0.089 0.096 0.108 0.123 0.163 0.186 0.11 0.092 0.068 0.107 0.138 0.145 0.161 0.142 0.136 0.136 0.068 0.084 0.047 0.047 0.053 0.069 0.064 0.087 0.125 0.197 0.137 0.158 0.127 0.131 0.097 0.107 0.101 0.098 0.135 0.1 0.092 0.102 0.064 0.099 0.139 0.134 0.146 0.16 0.169 0.185 0.199 0.15 0.178 0.236 0.242 0.193 0.167 0.231 0.182 0.21 0.189 0.263 0.252 0.252 0.161 0.185 0.123 0.147 0.144 0.119 0.102 0.091 0.063 0.095 0.098 0.099 0.122 0.157 0.192 0.189 0.226 0.165 0.251 0.129 0.222 0.228 0.233 0.268 0.226 0.155 0.219 0.216 0.168 0.181 0.178 0.212 0.198 0.209 0.223 0.173 0.194 0.252 0.261 0.209 0.225 0.23 0.296 0.308 0.292 0.282 0.285 0.272 0.303 0.273 0.241 0.219 0.256 0.282 0.259 0.181 0.259 0.235 0.287 0.277 0.25 0.255 0.27 0.261 0.303 0.254 0.287 0.29 0.288 0.229 0.242 0.189 0.217 0.211 0.234 0.284 0.254 0.257 0.299 0.291 0.254 0.228 0.196 0.257 0.233 0.203 0.153 0.069 0.049 0.186 0.188 0.261 0.256 0.263 0.217 0.254 0.29 0.367 0.367 0.351 0.284 0.278 0.255 0.223 0.134 0.233 0.335 0.353 0.292 0.399 0.385 0.352 0.327 0.349 0.353 0.339 0.368 0.337 0.306 0.301 0.309 0.265 0.242 0.277 0.278 0.263 0.236 0.251 0.292 0.251 0.178 0.209 0.158 0.157 0.152 0.129 0.153 0.22 0.22 0.173 0.204 0.266 0.248 0.176 0.251 0.203 0.235 0.207 0.258 0.228 0.109 0.169 0.267 0.204 0.172 0.212 0.289 0.218 0.265 0.285 0.328 0.258 0.246 0.322 0.302 0.397 0.399 1 0.531 0.447 0.394 0.398 0.274 0.346 0.372 0.245 0.29 0.273 0.191 0.294 0.229 0.232 0.211 0.285 0.204 0.214 0.267 0.216 0.264 0.272 0.158 0.177 0.219 0.155 0.214 0.129 0.143 0.194 0.199 0.132 0.162 0.114 0.177 0.178 0.085 0.187 0.164 0.165 
0.115 0.002 0.014 0.042 0.092 0.096 0.096 0.085 0.09 0.108 0.073 0.107 0.11 0.123 0.127 0.19 0.208 0.12 0.122 0.102 0.123 0.185 0.184 0.196 0.195 0.156 0.159 0.082 0.097 0.06 0.058 0.06 0.082 0.079 0.122 0.128 0.222 0.179 0.199 0.158 0.153 0.112 0.125 0.114 0.116 0.161 0.118 0.098 0.117 0.082 0.123 0.174 0.164 0.176 0.192 0.192 0.23 0.269 0.17 0.216 0.285 0.3 0.225 0.214 0.269 0.222 0.252 0.226 0.319 0.308 0.284 0.175 0.22 0.132 0.167 0.155 0.116 0.122 0.117 0.089 0.116 0.13 0.142 0.134 0.189 0.235 0.223 0.246 0.207 0.3 0.159 0.282 0.283 0.281 0.306 0.279 0.199 0.288 0.279 0.235 0.233 0.229 0.26 0.26 0.287 0.294 0.231 0.262 0.328 0.339 0.258 0.282 0.297 0.378 0.37 0.353 0.362 0.364 0.342 0.368 0.34 0.298 0.268 0.323 0.343 0.307 0.24 0.328 0.294 0.327 0.34 0.298 0.334 0.316 0.33 0.349 0.306 0.356 0.315 0.327 0.286 0.306 0.22 0.279 0.297 0.281 0.351 0.309 0.325 0.358 0.341 0.311 0.303 0.24 0.329 0.294 0.238 0.191 0.088 0.064 0.223 0.249 0.318 0.327 0.307 0.247 0.312 0.352 0.427 0.424 0.421 0.358 0.326 0.279 0.242 0.146 0.278 0.403 0.423 0.332 0.525 0.492 0.425 0.411 0.398 0.432 0.388 0.44 0.399 0.35 0.377 0.358 0.344 0.3 0.321 0.333 0.307 0.263 0.308 0.349 0.306 0.221 0.241 0.193 0.192 0.186 0.142 0.181 0.249 0.258 0.184 0.221 0.305 0.268 0.197 0.296 0.241 0.283 0.245 0.308 0.271 0.116 0.206 0.318 0.244 0.213 0.245 0.341 0.26 0.323 0.353 0.381 0.3 0.301 0.398 0.359 0.397 0.359 0.499 1 0.493 0.389 0.485 0.351 0.413 0.437 0.286 0.32 0.296 0.212 0.335 0.31 0.284 0.26 0.344 0.26 0.253 0.318 0.271 0.298 0.32 0.202 0.209 0.281 0.203 0.282 0.167 0.176 0.249 0.211 0.14 0.21 0.125 0.231 0.244 0.117 0.249 0.229 0.193 
0.121 0.002 0.011 0.054 0.103 0.097 0.104 0.076 0.099 0.119 0.065 0.119 0.13 0.129 0.142 0.205 0.221 0.141 0.126 0.101 0.129 0.181 0.188 0.208 0.18 0.181 0.173 0.101 0.103 0.062 0.057 0.068 0.077 0.086 0.116 0.163 0.242 0.169 0.204 0.15 0.176 0.122 0.13 0.116 0.131 0.162 0.106 0.094 0.126 0.091 0.12 0.161 0.155 0.186 0.21 0.203 0.208 0.258 0.177 0.214 0.287 0.291 0.229 0.223 0.28 0.234 0.271 0.233 0.316 0.324 0.298 0.18 0.216 0.161 0.178 0.171 0.143 0.132 0.123 0.092 0.124 0.122 0.15 0.143 0.192 0.236 0.253 0.27 0.203 0.302 0.167 0.256 0.285 0.302 0.292 0.281 0.196 0.255 0.255 0.203 0.216 0.213 0.256 0.246 0.258 0.259 0.195 0.228 0.289 0.309 0.235 0.259 0.27 0.339 0.347 0.325 0.325 0.347 0.327 0.368 0.339 0.293 0.295 0.328 0.324 0.303 0.228 0.294 0.279 0.317 0.334 0.279 0.307 0.316 0.311 0.337 0.311 0.354 0.315 0.324 0.272 0.289 0.207 0.259 0.248 0.275 0.329 0.289 0.323 0.364 0.342 0.312 0.291 0.226 0.308 0.268 0.246 0.185 0.068 0.046 0.214 0.2 0.29 0.268 0.273 0.215 0.269 0.303 0.377 0.361 0.356 0.296 0.288 0.255 0.214 0.12 0.238 0.369 0.384 0.316 0.429 0.42 0.384 0.382 0.362 0.397 0.369 0.41 0.388 0.346 0.348 0.323 0.293 0.291 0.312 0.303 0.294 0.236 0.274 0.317 0.291 0.212 0.231 0.172 0.161 0.156 0.142 0.164 0.21 0.223 0.179 0.205 0.281 0.253 0.172 0.266 0.204 0.263 0.21 0.255 0.225 0.121 0.194 0.294 0.226 0.182 0.232 0.306 0.229 0.29 0.338 0.347 0.265 0.264 0.357 0.323 0.365 0.322 0.512 0.562 1 0.58 0.414 0.33 0.431 0.474 0.343 0.548 0.366 0.268 0.383 0.302 0.304 0.267 0.346 0.246 0.246 0.316 0.269 0.297 0.293 0.201 0.212 0.263 0.179 0.261 0.139 0.168 0.226 0.224 0.154 0.201 0.113 0.201 0.214 0.099 0.206 0.188 0.202 
0.111 0.003 0.016 0.046 0.101 0.104 0.106 0.069 0.086 0.122 0.06 0.113 0.125 0.128 0.139 0.217 0.22 0.112 0.108 0.1 0.121 0.175 0.173 0.209 0.177 0.174 0.167 0.092 0.105 0.058 0.055 0.064 0.074 0.07 0.121 0.146 0.237 0.178 0.21 0.158 0.166 0.113 0.13 0.117 0.123 0.149 0.115 0.11 0.127 0.076 0.126 0.165 0.166 0.171 0.205 0.208 0.222 0.239 0.174 0.226 0.288 0.287 0.245 0.221 0.281 0.227 0.282 0.253 0.33 0.336 0.306 0.199 0.207 0.146 0.17 0.175 0.132 0.126 0.112 0.089 0.119 0.124 0.136 0.14 0.188 0.238 0.225 0.266 0.21 0.327 0.155 0.264 0.278 0.281 0.317 0.287 0.198 0.275 0.276 0.218 0.232 0.233 0.268 0.263 0.273 0.276 0.224 0.245 0.317 0.35 0.258 0.269 0.298 0.385 0.389 0.364 0.37 0.371 0.354 0.399 0.339 0.318 0.29 0.34 0.366 0.327 0.234 0.337 0.302 0.332 0.333 0.294 0.341 0.327 0.344 0.371 0.329 0.376 0.338 0.328 0.3 0.294 0.214 0.271 0.273 0.271 0.336 0.307 0.335 0.363 0.35 0.311 0.299 0.228 0.324 0.275 0.258 0.215 0.087 0.051 0.219 0.225 0.306 0.32 0.309 0.266 0.315 0.344 0.416 0.416 0.397 0.347 0.319 0.288 0.237 0.142 0.29 0.401 0.421 0.361 0.493 0.456 0.424 0.427 0.413 0.444 0.407 0.458 0.423 0.388 0.385 0.388 0.36 0.315 0.337 0.348 0.338 0.274 0.327 0.375 0.324 0.24 0.254 0.191 0.188 0.166 0.136 0.193 0.253 0.274 0.194 0.241 0.327 0.279 0.195 0.291 0.251 0.297 0.252 0.311 0.296 0.14 0.205 0.343 0.248 0.183 0.234 0.36 0.276 0.323 0.379 0.396 0.31 0.299 0.401 0.378 0.443 0.376 0.593 0.583 0.745 1 0.489 0.386 0.455 0.508 0.33 0.444 0.428 0.272 0.391 0.335 0.32 0.297 0.385 0.278 0.275 0.351 0.295 0.324 0.325 0.207 0.222 0.273 0.201 0.275 0.162 0.196 0.256 0.264 0.189 0.221 0.14 0.226 0.241 0.099 0.23 0.216 0.209 
0.194 0.01 0.029 0.075 0.157 0.181 0.193 0.141 0.18 0.2 0.108 0.168 0.222 0.239 0.271 0.365 0.386 0.238 0.203 0.153 0.193 0.291 0.308 0.354 0.305 0.296 0.269 0.142 0.172 0.113 0.1 0.116 0.126 0.127 0.19 0.246 0.413 0.307 0.339 0.261 0.255 0.189 0.225 0.192 0.192 0.25 0.199 0.174 0.19 0.13 0.186 0.262 0.26 0.3 0.333 0.331 0.371 0.419 0.307 0.409 0.522 0.508 0.418 0.381 0.492 0.387 0.44 0.38 0.517 0.53 0.514 0.317 0.354 0.249 0.294 0.271 0.229 0.208 0.192 0.131 0.199 0.206 0.241 0.237 0.308 0.388 0.399 0.444 0.363 0.553 0.304 0.486 0.498 0.487 0.538 0.476 0.343 0.486 0.5 0.38 0.387 0.394 0.451 0.435 0.462 0.476 0.386 0.422 0.528 0.552 0.465 0.463 0.512 0.631 0.636 0.593 0.606 0.613 0.564 0.638 0.581 0.525 0.48 0.58 0.615 0.561 0.411 0.556 0.507 0.563 0.597 0.503 0.584 0.571 0.585 0.616 0.543 0.621 0.579 0.57 0.518 0.515 0.39 0.465 0.481 0.487 0.575 0.528 0.571 0.63 0.602 0.549 0.508 0.387 0.537 0.486 0.435 0.358 0.134 0.083 0.38 0.397 0.56 0.527 0.529 0.439 0.534 0.606 0.729 0.714 0.703 0.582 0.56 0.495 0.423 0.249 0.482 0.671 0.724 0.597 0.801 0.793 0.719 0.692 0.726 0.742 0.695 0.776 0.714 0.667 0.631 0.601 0.586 0.504 0.566 0.557 0.54 0.453 0.497 0.598 0.547 0.379 0.408 0.31 0.313 0.325 0.253 0.307 0.418 0.44 0.321 0.402 0.549 0.489 0.321 0.502 0.398 0.463 0.41 0.511 0.433 0.193 0.331 0.523 0.426 0.339 0.394 0.579 0.463 0.535 0.589 0.635 0.511 0.472 0.682 0.612 0.674 0.551 0.575 0.727 0.547 0.484 1 0.59 0.708 0.745 0.45 0.447 0.472 0.338 0.58 0.522 0.489 0.444 0.579 0.451 0.435 0.523 0.466 0.52 0.552 0.338 0.37 0.46 0.332 0.472 0.285 0.323 0.403 0.391 0.28 0.341 0.239 0.374 0.389 0.178 0.391 0.375 0.34
[truncated: 59,041 more chars]
