# Supplementary material for: Mapping allosteric communications within individual proteins
Source: Nat Commun. 2020 Jul 31;11:3862. doi: 10.1038/s41467-020-17618-2 (PMC7395124; doi:10.1038/s41467-020-17618-2)
Supplement: Supplementary file 6 — Supplementary Data 3 [file 41467_2020_17618_MOESM6_ESM.zip › Ohm-results/3orz/3orz-hotspots.txt]

16 7 8 9 12 13 14 15 17 18 19 20 21 22 23 24 25 26 27 28 31 33 37 38 39 40 41 42 53 54 55 57 58 77 78 79 80 82 84 85 
136 67 68 69 70 71 72 73 87 88 89 90 91 92 93 94 95 96 97 98 99 100 101 102 103 105 106 107 110 111 112 113 114 115 116 117 118 119 120 121 132 133 134 135 137 138 139 140 141 142 143 144 145 146 147 148 149 150 151 152 153 154 155 156 157 158 161 162 163 164 165 166 167 168 172 173 174 185 186 187 188 189 190 191 192 193 194 195 199 200 201 209 210 212 213 214 216 220 229 230 231 232 233 234 235 236 258 260 261 262 263 264 266 268 269 270 271 272 273 274 277 278 279 
181 60 61 62 64 65 66 122 123 124 125 126 127 128 129 130 131 169 170 171 175 176 177 178 179 180 182 183 184 237 238 239 240 241 242 243 244 245 246 247 248 249 250 251 252 253 254 255 256 257 
49 44 45 46 47 48 50 51 52 
