# Supplementary material for: Mapping allosteric communications within individual proteins
Source: Nat Commun. 2020 Jul 31;11:3862. doi: 10.1038/s41467-020-17618-2 (PMC7395124; doi:10.1038/s41467-020-17618-2)
Supplement: Supplementary file 6 — Supplementary Data 3 [file 41467_2020_17618_MOESM6_ESM.zip › Ohm-results/3orz/3orz-index.txt]

1 1/A 1/2A2
2 1/A 74/PRO
3 1/A 75/ARG
4 1/A 76/LYS
5 1/A 77/LYS
6 1/A 78/ARG
7 1/A 79/PRO
8 1/A 80/GLU
9 1/A 81/ASP
10 1/A 82/PHE
11 1/A 83/LYS
12 1/A 84/PHE
13 1/A 85/GLY
14 1/A 86/LYS
15 1/A 87/ILE
16 1/A 88/LEU
17 1/A 89/GLY
18 1/A 90/GLU
19 1/A 91/GLY
20 1/A 92/SER
21 1/A 93/PHE
22 1/A 94/SER
23 1/A 95/THR
24 1/A 96/VAL
25 1/A 97/VAL
26 1/A 98/LEU
27 1/A 99/ALA
28 1/A 100/ARG
29 1/A 101/GLU
30 1/A 102/LEU
31 1/A 103/ALA
32 1/A 104/THR
33 1/A 105/SER
34 1/A 106/ARG
35 1/A 107/GLU
36 1/A 108/TYR
37 1/A 109/ALA
38 1/A 110/ILE
39 1/A 111/LYS
40 1/A 112/ILE
41 1/A 113/LEU
42 1/A 114/GLU
43 1/A 115/LYS
44 1/A 116/ARG
45 1/A 117/HIS
46 1/A 118/ILE
47 1/A 119/ILE
48 1/A 120/LYS
49 1/A 121/GLU
50 1/A 122/ASN
51 1/A 123/LYS
52 1/A 124/VAL
53 1/A 125/PRO
54 1/A 126/TYR
55 1/A 127/VAL
56 1/A 128/THR
57 1/A 129/ARG
58 1/A 130/GLU
59 1/A 131/ARG
60 1/A 132/ASP
61 1/A 133/VAL
62 1/A 134/MET
63 1/A 135/SER
64 1/A 136/ARG
65 1/A 137/LEU
66 1/A 138/ASP
67 1/A 139/HIS
68 1/A 140/PRO
69 1/A 141/PHE
70 1/A 142/PHE
71 1/A 143/VAL
72 1/A 144/LYS
73 1/A 145/LEU
74 1/A 146/TYR
75 1/A 147/PHE
76 1/A 148/CYS
77 1/A 149/PHE
78 1/A 150/GLN
79 1/A 151/ASP
80 1/A 152/ASP
81 1/A 153/GLU
82 1/A 154/LYS
83 1/A 155/LEU
84 1/A 156/TYR
85 1/A 157/PHE
86 1/A 158/GLY
87 1/A 159/LEU
88 1/A 160/SER
89 1/A 161/TYR
90 1/A 162/ALA
91 1/A 163/LYS
92 1/A 164/ASN
93 1/A 165/GLY
94 1/A 166/GLU
95 1/A 167/LEU
96 1/A 168/LEU
97 1/A 169/LYS
98 1/A 170/TYR
99 1/A 171/ILE
100 1/A 172/ARG
101 1/A 173/LYS
102 1/A 174/ILE
103 1/A 175/GLY
104 1/A 176/SER
105 1/A 177/PHE
106 1/A 178/ASP
107 1/A 179/GLU
108 1/A 180/THR
109 1/A 181/CYS
110 1/A 182/THR
111 1/A 183/ARG
112 1/A 184/PHE
113 1/A 185/TYR
114 1/A 186/THR
115 1/A 187/ALA
116 1/A 188/GLU
117 1/A 189/ILE
118 1/A 190/VAL
119 1/A 191/SER
120 1/A 192/ALA
121 1/A 193/LEU
122 1/A 194/GLU
123 1/A 195/TYR
124 1/A 196/LEU
125 1/A 197/HIS
126 1/A 198/GLY
127 1/A 199/LYS
128 1/A 200/GLY
129 1/A 201/ILE
130 1/A 202/ILE
131 1/A 203/HIS
132 1/A 204/ARG
133 1/A 205/ASP
134 1/A 206/LEU
135 1/A 207/LYS
136 1/A 208/PRO
137 1/A 209/GLU
138 1/A 210/ASN
139 1/A 211/ILE
140 1/A 212/LEU
141 1/A 213/LEU
142 1/A 214/ASN
143 1/A 215/GLU
144 1/A 216/ASP
145 1/A 217/MET
146 1/A 218/HIS
147 1/A 219/ILE
148 1/A 220/GLN
149 1/A 221/ILE
150 1/A 222/THR
151 1/A 223/ASP
152 1/A 224/PHE
153 1/A 225/GLY
154 1/A 226/THR
155 1/A 227/ALA
156 1/A 228/LYS
157 1/A 229/VAL
158 1/A 230/LEU
159 1/A 231/SER
160 1/A 241/SEP
161 1/A 242/PHE
162 1/A 243/VAL
163 1/A 244/GLY
164 1/A 245/THR
165 1/A 246/ALA
166 1/A 247/GLN
167 1/A 248/TYR
168 1/A 249/VAL
169 1/A 250/SER
170 1/A 251/PRO
171 1/A 252/GLU
172 1/A 253/LEU
173 1/A 254/LEU
174 1/A 255/THR
175 1/A 256/GLU
176 1/A 257/LYS
177 1/A 258/SER
178 1/A 259/ALA
179 1/A 260/CYS
180 1/A 261/LYS
181 1/A 262/SER
182 1/A 263/SER
183 1/A 264/ASP
184 1/A 265/LEU
185 1/A 266/TRP
186 1/A 267/ALA
187 1/A 268/LEU
188 1/A 269/GLY
189 1/A 270/CYS
190 1/A 271/ILE
191 1/A 272/ILE
192 1/A 273/TYR
193 1/A 274/GLN
194 1/A 275/LEU
195 1/A 276/VAL
196 1/A 277/ALA
197 1/A 278/GLY
198 1/A 279/LEU
199 1/A 280/PRO
200 1/A 281/PRO
201 1/A 282/PHE
202 1/A 283/ARG
203 1/A 284/ALA
204 1/A 285/GLY
205 1/A 286/ASN
206 1/A 287/GLU
207 1/A 288/TYR
208 1/A 289/LEU
209 1/A 290/ILE
210 1/A 291/PHE
211 1/A 292/GLN
212 1/A 293/LYS
213 1/A 294/ILE
214 1/A 295/ILE
215 1/A 296/LYS
216 1/A 297/LEU
217 1/A 298/GLU
218 1/A 299/TYR
219 1/A 300/ASP
220 1/A 301/PHE
221 1/A 302/PRO
222 1/A 303/GLU
223 1/A 304/LYS
224 1/A 305/PHE
225 1/A 306/PHE
226 1/A 307/PRO
227 1/A 308/LYS
228 1/A 309/ALA
229 1/A 310/ARG
230 1/A 311/ASP
231 1/A 312/LEU
232 1/A 313/VAL
233 1/A 314/GLU
234 1/A 315/LYS
235 1/A 316/LEU
236 1/A 317/LEU
237 1/A 318/VAL
238 1/A 319/LEU
239 1/A 320/ASP
240 1/A 321/ALA
241 1/A 322/THR
242 1/A 323/LYS
243 1/A 324/ARG
244 1/A 325/LEU
245 1/A 326/GLY
246 1/A 327/CYS
247 1/A 328/GLU
248 1/A 329/GLU
249 1/A 330/MET
250 1/A 331/GLU
251 1/A 332/GLY
252 1/A 333/TYR
253 1/A 334/GLY
254 1/A 335/PRO
255 1/A 336/LEU
256 1/A 337/LYS
257 1/A 338/ALA
258 1/A 339/HIS
259 1/A 340/PRO
260 1/A 341/PHE
261 1/A 342/PHE
262 1/A 343/GLU
263 1/A 344/SER
264 1/A 345/VAL
265 1/A 346/THR
266 1/A 347/TRP
267 1/A 348/GLU
268 1/A 349/ASN
269 1/A 350/LEU
270 1/A 351/HIS
271 1/A 352/GLN
272 1/A 353/GLN
273 1/A 354/THR
274 1/A 355/PRO
275 1/A 356/PRO
276 1/A 357/LYS
277 1/A 358/LEU
278 1/A 359/THR
279 2/A 360/BI4
