# Supplementary material for: Mapping allosteric communications within individual proteins
Source: Nat Commun. 2020 Jul 31;11:3862. doi: 10.1038/s41467-020-17618-2 (PMC7395124; doi:10.1038/s41467-020-17618-2)
Supplement: Supplementary file 6 — Supplementary Data 3 [file 41467_2020_17618_MOESM6_ESM.zip › Ohm-results/3orz/3orz-network.txt]

NODES
Start 0.9988067542452864
End 0.9988067542452864
87 0.9988067542452864
73 0.9926554805737954
76 0.9904451230740037
59 0.9898504316263319
86 0.9895790683955722
43 0.98485948927069
77 0.9837419207611517
83 0.97594893204139
46 0.9738064817535396
55 0.9696445709980189
78 0.9675340382839838
75 0.958901835653808
47 0.899798292518965
56 0.8958708437039292
60 0.8786048225204589
84 0.8621497628460696
41 0.8254747736670098
52 0.3947204710075938
85 0.17991018765074884
EDGES
78-43
55-59
76-End
87-86
56-End
73-86
46-55
46-End
46-47
43-End
46-52
47-46
52-End
60-56
77-76
76-77
83-78
78-End
77-84
86-85
85-83
75-77
73-59
83-41
41-46
59-End
47-52
59-76
Start-87
55-52
55-46
84-83
86-75
55-End
75-76
84-78
43-83
55-56
52-46
47-End
52-55
76-59
77-78
86-76
83-End
87-73
41-55
47-43
56-55
43-78
43-47
59-60
83-43
