# Supplementary material for: Mapping allosteric communications within individual proteins
Source: Nat Commun. 2020 Jul 31;11:3862. doi: 10.1038/s41467-020-17618-2 (PMC7395124; doi:10.1038/s41467-020-17618-2)
Supplement: Supplementary file 6 — Supplementary Data 3 [file 41467_2020_17618_MOESM6_ESM.zip › Ohm-results/3orz/3orz-paths.txt]

0.146853 279-87-73-59-76-77-78-1
0.146853 279-87-73-86-75-77-78-1
0.146853 279-87-86-75-77-78-1
0.146853 279-87-73-86-75-77-84-78-1
0.146853 279-87-73-59-76-77-84-78-1
0.12648 279-87-73-86-75-77-84-83-43-1
0.12648 279-87-73-59-76-77-84-83-43-1
0.12648 279-87-73-86-85-83-43-1
0.114607 279-87-73-59-76-77-84-83-43-47-46-1
0.0995605 279-87-73-86-76-59-60-56-55-46-1
0.0995605 279-87-73-59-76-77-84-78-43-83-41-55-46-1
0.0995605 279-87-86-75-77-78-43-83-41-55-46-1
0.0995605 279-87-73-59-76-77-78-43-83-41-55-46-1
0.0995605 279-87-73-86-75-77-78-43-83-41-55-46-1
0.0995605 279-87-86-76-59-60-56-55-46-1
0.0995605 279-87-86-75-76-59-60-56-55-46-1
0.0995605 279-87-73-86-75-76-59-60-56-55-46-1
0.0995605 279-87-73-86-75-77-84-78-43-83-41-55-46-1
0.0935363 279-87-86-75-76-59-60-56-55-46-47-1
0.0935363 279-87-73-86-75-76-59-60-56-55-46-47-1
0.0935363 279-87-73-59-76-77-84-78-43-83-41-55-46-47-1
0.0935363 279-87-73-59-76-77-84-78-43-83-41-46-47-1
0.0935363 279-87-73-86-76-59-60-56-55-46-47-1
0.0935363 279-87-73-59-76-77-78-43-83-41-55-46-47-1
0.0935363 279-87-73-59-76-77-78-43-83-41-46-47-1
0.0935363 279-87-86-76-59-60-56-55-46-47-1
0.0896478 279-87-73-86-75-77-78-43-83-1
0.0896478 279-87-73-86-76-59-60-56-55-46-47-43-83-1
0.0896478 279-87-73-86-75-76-59-60-56-55-46-47-43-83-1
0.0896478 279-87-73-86-75-77-84-78-43-83-1
0.0896478 279-87-86-76-59-60-56-55-46-47-43-83-1
0.0896478 279-87-86-75-76-59-60-56-55-46-47-43-83-1
0.0896478 279-87-73-59-76-77-78-43-83-1
0.0896478 279-87-73-59-76-77-84-78-43-83-1
0.0896478 279-87-86-75-77-78-43-83-1
0.0882451 279-87-86-75-76-59-60-56-55-46-47-43-1
0.0882451 279-87-86-76-59-60-56-55-46-47-43-1
0.0882451 279-87-73-86-75-76-59-60-56-55-46-47-43-1
0.0882451 279-87-73-86-76-59-60-56-55-46-47-43-1
0.0848221 279-87-73-86-75-76-59-60-56-55-1
0.0848221 279-87-73-86-76-59-60-56-55-1
0.0848221 279-87-86-76-59-60-56-55-1
0.0848221 279-87-86-75-76-59-60-56-55-1
0.081488 279-87-73-59-76-77-84-83-43-47-46-52-1
0.0738412 279-87-73-59-76-77-78-43-83-41-46-47-52-55-56-1
0.0738412 279-87-73-59-76-77-84-83-43-47-46-52-55-56-1
0.0662205 279-87-73-86-75-77-78-43-1
0.0662205 279-87-86-75-77-78-43-1
0.0617018 279-87-73-59-76-77-78-43-83-41-46-47-52-55-1
0.0617018 279-87-73-59-76-77-84-83-43-47-46-52-55-1
0.0572087 279-87-73-59-76-77-84-83-43-47-1
0.0548588 279-87-86-75-77-78-43-83-41-46-55-59-76-1
0.0548588 279-87-73-59-76-1
0.0493958 279-87-73-86-75-77-84-78-43-83-41-46-55-1
0.0493958 279-87-73-86-75-77-78-43-83-41-46-55-1
0.0493958 279-87-86-75-77-78-43-83-41-46-55-1
0.0481246 279-87-73-86-75-77-84-83-43-78-1
0.0481246 279-87-73-86-85-83-43-78-1
0.0475529 279-87-73-59-76-77-78-43-83-41-46-47-52-1
0.0475529 279-87-73-59-76-77-78-43-83-41-55-46-47-52-1
0.0423756 279-87-73-86-75-77-84-83-1
0.0423756 279-87-73-59-76-77-84-83-1
0.0380849 279-87-73-86-75-77-84-78-43-83-41-55-52-46-1
0.0380317 279-87-73-86-75-76-59-1
0.0380317 279-87-86-75-77-76-59-1
0.0380317 279-87-73-86-76-59-1
0.0380317 279-87-86-76-59-1
0.0380317 279-87-86-75-76-59-1
0.0380317 279-87-73-86-75-77-76-59-1
0.0361491 279-87-73-86-75-77-78-43-83-41-46-1
0.0361491 279-87-73-59-76-77-84-78-43-83-41-46-1
0.0361491 279-87-86-75-77-78-43-83-41-46-1
0.0361491 279-87-73-59-76-77-78-43-83-41-46-1
0.0361491 279-87-73-86-75-77-84-78-43-83-41-46-1
0.0310519 279-87-73-86-75-76-1
0.030969 279-87-86-76-59-60-56-55-46-47-43-83-78-1
0.030969 279-87-86-75-76-59-60-56-55-46-47-43-83-78-1
0.030969 279-87-73-86-75-76-59-60-56-55-46-47-43-83-78-1
0.030969 279-87-73-86-76-59-60-56-55-46-47-43-83-78-1
0.0264316 279-87-73-86-75-77-84-78-43-83-41-55-1
0.0264316 279-87-73-59-76-77-78-43-83-41-55-1
0.0264316 279-87-73-86-75-77-78-43-83-41-55-1
0.0264316 279-87-86-75-77-78-43-83-41-55-1
0.0264316 279-87-73-59-76-77-84-78-43-83-41-55-1
0.020735 279-87-73-86-76-1
0.020735 279-87-86-76-1
0.0202136 279-87-73-59-76-77-84-78-43-1
0.0202136 279-87-73-86-75-77-84-78-43-1
0.0175405 279-87-73-86-75-76-59-60-56-1
0.0175405 279-87-73-86-76-59-60-56-1
0.0175405 279-87-86-76-59-60-56-1
0.0175405 279-87-86-75-76-59-60-56-1
0.016702 279-87-73-59-1
0.0156691 279-87-73-59-76-77-78-43-1
0.0137013 279-87-73-86-85-83-1
0.0129807 279-87-86-75-77-76-1
0.0129807 279-87-73-86-75-77-76-1
0.0126281 279-87-86-75-77-78-43-83-41-46-55-59-1
0.0126281 279-87-73-86-75-77-78-43-83-41-46-55-59-1
0.00305331 279-87-86-75-76-1
