# Supplementary material for: Mapping allosteric communications within individual proteins
Source: Nat Commun. 2020 Jul 31;11:3862. doi: 10.1038/s41467-020-17618-2 (PMC7395124; doi:10.1038/s41467-020-17618-2)
Supplement: Supplementary file 6 — Supplementary Data 3 [file 41467_2020_17618_MOESM6_ESM.zip › Ohm-results/4pfk/4pfk-ACI.txt]

3.22312
3.04847
3.53472
4.2415
3.78563
3.72763
3.20202
2.78366
2.11259
1.75787
1.72616
2.0562
2.59828
3.22272
3.07886
2.94815
3.35314
3.7676
3.71124
3.8913
4.11287
4.25889
4.2209
3.91454
3.59521
3.97024
4.16325
3.61572
3.44508
3.68184
3.53382
3.82679
3.55438
3.78897
3.61415
3.19375
3.01863
2.77331
2.45231
2.68592
2.69365
2.34951
2.51798
2.82369
2.26401
2.40122
2.47465
2.63039
3.02198
2.55183
3.21023
3.21428
3.14353
3.21029
3.12663
3.17011
3.75481
3.31875
2.98611
3.73228
3.73763
3.4433
2.81784
2.31512
2.01536
2.44059
2.96613
2.87731
2.176
1.90723
1.91949
1.56153
1.86685
1.75481
1.87077
2.34422
2.10926
2.44605
2.53728
2.3783
2.37056
2.41977
2.61218
2.40017
2.51686
3.01192
2.69781
2.53856
3.35806
3.09714
2.58824
3.07991
3.18093
3.62628
3.48064
3.62119
3.53884
3.92392
3.26414
3.27526
2.57409
2.44924
2.61575
2.42231
2.54349
2.9396
2.87019
2.91607
3.02835
2.99863
2.63021
3.05337
3.42348
2.93919
2.95915
2.92022
3.43423
3.36598
3.46688
3.55509
3.23451
3.34909
2.99684
2.35656
2.05759
2.26055
1.78294
1.98459
1.8647
2.49251
2.27275
2.46973
2.70413
2.14473
2.52968
2.5424
2.9059
2.75204
3.07594
3.75077
3.46549
2.69927
3.85217
4.54046
3.62765
3.85892
4.91034
4.19512
4.01266
4.55514
3.33264
3.29478
3.70486
3.1177
2.4106
2.36754
2.38495
2.68242
2.46811
1.98635
1.65922
1.43058
1.72736
2.36958
2.45998
3.40873
2.38199
2.20722
1.76355
1.96671
1.35178
1.33695
2.05516
2.48381
2.66166
2.96009
2.77429
2.98521
4.15332
4.16339
3.90214
4.35672
4.35738
3.93997
3.23449
3.66416
2.57926
2.8059
3.09383
2.92551
3.12602
2.65425
2.76137
2.88656
2.29192
2.02542
2.16634
2.34837
2.41155
2.59187
2.56188
2.41403
2.35792
2.46811
2.3279
2.03015
2.48821
2.46793
1.93057
2.2544
3.00681
2.51238
2.97182
2.30222
2.69576
2.21898
2.78982
2.50221
2.95262
2.8129
2.54076
1.89239
1.80629
2.13583
1.91928
2.35167
2.64219
2.47021
2.44592
2.79356
2.50653
2.22083
2.4008
2.31421
1.83222
1.87578
2.07602
1.74993
1.79348
1.46543
1.34716
1.79049
1.86144
2.27592
3.1497
2.88835
3.26903
2.67477
2.60415
3.44192
2.55438
1.91405
1.80658
1.79699
2.27668
3.9842
3.95991
4.5584
3.78014
3.42095
5.13887
4.67097
3.39482
3.27061
3.64314
3.89361
3.59816
3.72014
4.09105
3.85782
3.71308
4.28424
3.86086
3.62308
3.89187
3.61533
3.21023
3.0695
3.18748
3.27387
3.42178
3.22763
3.13041
3.52188
3.12566
3.11416
2.81324
2.66007
2.49686
2.9737
3.24856
3.14042
3.33139
2.86522
2.93118
2.84634
2.55864
2.32975
2.30455
2.60895
2.48622
2.13345
1.76083
2.04489
2.00074
2.75043
2.9053
2.90293
3.37274
3.45745
3.22307
3.32768
4.08575
3.48715
3.19765
3.76392
3.94015
2.8492
3.03615
0
1.92027
3.00748
3.43453
3.21346
2.99111
3.46043
4.07029
3.68386
3.54257
3.1963
2.84103
2.21625
1.95484
1.93364
2.03986
2.63504
3.07552
2.89775
2.995
3.38234
3.63921
3.56475
3.77055
4.09488
4.19965
4.1754
3.69602
3.6823
4.18562
4.11065
3.62083
3.45784
3.73588
3.53825
3.70188
3.42249
3.62558
3.54316
3.18825
3.05434
2.84312
2.46148
2.71936
2.56711
2.19529
2.37928
2.65865
2.15902
2.3045
2.43718
2.52864
2.91569
2.59169
3.03432
3.25034
3.13333
3.46873
3.26744
3.13745
3.57354
3.37335
2.95268
3.51294
3.3968
3.12284
2.99825
2.41778
2.09808
2.47051
3.04708
2.96666
2.27321
2.1702
1.99668
1.48559
1.75149
1.66097
1.81056
2.17536
1.9991
2.23576
2.38259
2.25082
2.28781
2.3032
2.41639
2.25971
2.3775
2.79719
2.56183
2.41328
3.11133
3.05551
2.63164
3.09027
3.15119
3.5714
3.44007
3.6643
3.48451
3.78999
3.48422
3.17497
2.61247
2.52393
2.66618
2.67281
2.74219
2.96639
2.90995
2.94035
3.04548
2.95801
2.53731
2.86782
3.34337
2.814
2.7556
2.99475
3.25721
3.35995
3.51121
3.72825
3.34547
3.35585
2.93584
2.37298
2.12824
2.20844
1.78168
1.96109
1.84442
2.59841
2.34552
2.53022
2.68094
2.18275
2.45876
2.47141
2.8711
2.61945
3.01554
3.6498
3.42495
2.72379
3.79067
4.42966
3.69864
3.88981
4.88072
4.16713
4.06642
4.6399
3.55614
3.34238
3.63076
3.2467
2.46737
2.49101
2.48737
2.78553
2.57266
1.99947
1.71705
1.47222
1.73443
2.35188
2.49183
3.53008
2.46271
2.30138
1.79965
2.05225
1.35033
1.34339
2.046
2.43984
2.58203
2.82255
2.81448
3.09772
4.17273
4.18076
4.0339
4.6887
4.93201
4.44086
3.68501
3.84495
2.6564
2.81783
3.21722
2.86368
2.97809
2.64737
2.68038
2.73613
2.24602
2.01671
2.11527
2.37989
2.33483
2.50092
2.52119
2.31609
2.26812
2.51363
2.36823
2.02838
2.5235
2.5228
1.93522
2.24128
2.9425
2.58395
3.05036
2.27518
2.67063
2.20705
2.86482
2.48423
3.02008
2.82532
2.43124
1.87332
1.7515
2.17506
1.95264
2.42372
2.66834
2.43346
2.45086
2.77895
2.48473
2.2209
2.39762
2.30545
1.7966
1.8143
2.02192
1.69593
1.70228
1.50967
1.33003
1.76909
1.84541
2.31486
3.3086
3.00851
3.4698
2.84794
2.81581
3.8675
2.62678
1.96402
1.90203
1.89055
2.28456
3.79795
4.09284
4.52679
3.80338
3.32607
4.44777
4.58982
3.27774
3.15474
3.3788
3.68096
3.48075
3.71146
4.1394
3.82254
3.66577
4.21354
4.10525
3.68114
3.87886
3.63719
3.14452
3.00564
3.20051
3.37499
3.43878
3.22851
3.11156
3.38433
3.01889
3.06314
2.82304
2.64932
2.48951
2.89086
3.09712
3.11962
3.20342
2.89208
2.96423
2.93337
2.77549
2.49881
2.46073
2.75795
2.5853
2.11751
1.70914
1.98569
1.95895
2.86738
2.93188
2.8963
3.30407
3.61971
3.28666
3.31472
3.99513
3.6029
3.34058
3.76448
4.01126
2.97215
3.06991
0
1.75245
3.16532
3.27843
3.08682
2.92022
3.39886
4.14421
3.67874
3.62292
3.21259
2.82594
2.14234
1.79235
1.81747
1.97309
2.57857
3.25031
3.03859
2.93921
3.36028
3.79486
3.63119
3.884
4.3271
4.16506
4.18803
4.27317
3.98479
4.24944
4.26316
3.84287
3.69416
3.85146
3.63719
3.69654
3.44007
3.90385
3.4773
3.13358
2.95669
2.63181
2.38278
2.59579
2.81109
2.40749
2.63029
2.90882
2.34543
2.44767
2.64953
2.72941
3.052
2.57999
3.14118
3.22873
3.48196
3.62344
3.50679
3.496
4.21634
3.70979
3.0876
3.80725
4.07413
3.6456
2.84445
2.41824
2.02483
2.41673
2.99723
2.83469
2.16611
1.89752
1.8641
1.51584
1.91442
1.78789
1.89547
2.36998
2.03035
2.34166
2.39061
2.43769
2.42561
2.51007
2.65572
2.43881
2.65475
3.0695
2.66039
2.57842
3.32652
2.90487
2.57321
2.93919
2.96165
3.48638
3.37499
3.53513
3.36163
3.80194
3.34689
3.26095
2.57818
2.42224
2.58192
2.41365
2.50171
2.90558
2.86398
2.90404
3.00492
2.95138
2.67287
3.2096
3.34488
2.82558
2.97276
2.89714
3.36899
3.25498
3.36747
3.53233
3.25658
3.3088
2.99354
2.32196
2.05719
2.23423
1.77452
1.97192
1.85136
2.44871
2.29649
2.49806
2.70865
2.18804
2.45036
2.47459
2.87844
2.6949
3.07137
3.62283
3.5335
2.68231
3.82445
4.34884
3.73304
4.07985
4.88644
4.12617
4.03838
4.36351
3.88774
3.74834
3.36203
3.33349
2.44535
2.32207
2.31809
2.62779
2.52964
1.99894
1.73385
1.38734
1.64201
2.60589
2.54354
3.18371
2.45824
2.21382
1.70047
1.91449
1.30023
1.32997
2.07932
2.48473
2.66708
2.912
2.73845
2.96336
4.09422
4.05826
3.81192
4.42189
4.48859
4.05047
3.3448
3.65753
2.46342
2.68434
3.03119
2.89999
3.0818
2.62797
2.71515
2.83131
2.27889
2.02881
2.13934
2.31489
2.32665
2.53123
2.53791
2.36289
2.24185
2.41205
2.28143
1.96329
2.44037
2.48669
1.91037
2.20674
3.05522
2.49617
2.93179
2.21697
2.58515
2.13822
2.94088
2.33032
2.93185
2.69718
2.52285
1.85715
1.75453
2.11708
1.86863
2.35762
2.61404
2.24086
2.42431
2.6685
2.35834
2.15944
2.27213
2.21447
1.68527
1.73326
1.94178
1.64603
1.68346
1.40372
1.28987
1.64929
1.414
1.97886
3.01858
2.99234
3.37309
2.70954
2.37788
3.50455
2.48765
1.72756
1.95078
2.04
2.46164
3.96913
3.89466
4.47441
3.81809
3.37047
5.14035
4.70148
3.30664
3.23555
3.50917
3.8828
3.56759
3.6868
4.06493
3.83911
3.65714
4.15869
3.98213
3.60822
3.72091
3.51208
3.11759
2.99839
3.2199
3.23592
3.35738
3.18618
3.09421
3.51584
3.06599
3.05311
2.85533
2.74513
2.40338
2.954
3.24856
3.15378
3.35537
2.855
2.92122
2.82728
2.68069
2.34554
2.29311
2.59668
2.48019
2.09497
1.71653
2.01133
1.96638
2.70418
2.92026
2.95594
3.40125
3.37592
3.21261
3.2786
4.01425
3.43272
3.26627
3.65572
3.75121
2.79417
2.96132
0
1.81728
3.25304
3.45548
3.13111
2.85384
3.37199
3.99916
3.62017
3.53605
3.28235
2.91985
2.21745
1.99681
2.03493
2.00188
2.63253
3.16402
2.97701
2.97861
3.35323
3.64476
3.57209
3.70584
4.22229
4.10769
4.18643
3.78566
3.85196
4.1963
4.19311
3.71545
3.54602
3.75938
3.59883
3.62901
3.38993
3.65398
3.44882
3.2076
3.05111
2.77245
2.45965
2.63496
2.8972
2.4203
2.62555
2.92779
2.33138
2.52575
2.63059
2.72936
3.02719
2.51175
3.0695
3.23092
3.18744
3.55991
3.23875
3.17194
3.71312
3.55396
3.14334
3.80295
3.46471
3.23172
2.88211
2.39729
2.05205
2.42536
2.96576
2.91527
2.1515
2.04306
2.01597
1.52103
1.88058
1.79375
1.95655
2.36002
2.04891
2.32866
2.37827
2.45129
2.46859
2.49976
2.67887
2.42483
2.5677
3.03432
2.71498
2.56437
3.2613
2.92404
2.57825
2.92784
2.96907
3.47776
3.4107
3.56835
3.49657
3.81691
3.48229
3.20525
2.63172
2.55588
2.68752
2.66677
2.72321
2.94855
2.95605
3.09336
3.04273
2.98372
2.62711
3.15116
3.47174
2.88546
2.9164
2.91257
3.42543
3.23592
3.5709
3.71484
3.27988
3.27951
2.92638
2.37522
2.11903
2.26116
1.76958
1.92274
1.84715
2.61146
2.3883
2.50405
2.6804
2.14817
2.44002
2.48127
2.8273
2.69724
3.02949
3.69666
3.53843
2.73912
3.86187
4.11472
3.60185
3.90704
4.95497
3.99529
3.86995
4.43153
4.21525
3.74068
3.32989
3.49967
2.54193
2.4468
2.39998
2.75112
2.63715
2.2023
1.74419
1.44405
1.67048
2.43794
2.56574
3.23008
2.43343
2.27002
1.74414
1.95849
1.29574
1.31813
2.04912
2.42193
2.6247
2.87597
2.78953
3.11695
4.28016
4.28107
4.02565
4.78083
5.07122
4.67803
3.91554
3.86681
2.57387
2.79395
3.26472
2.82208
3.05384
2.6234
2.69873
2.80258
2.31759
2.02203
2.18322
2.31922
2.33567
2.56595
2.49862
2.1976
2.24954
2.48431
2.31321
2.03475
2.51489
2.50304
1.89334
2.22347
3.21493
2.58797
2.95318
2.17858
2.56791
2.07049
2.9592
2.42383
2.98728
2.83223
2.42301
1.84568
1.76613
2.20249
1.95844
2.39431
2.63585
2.34169
2.44757
2.67377
2.35297
2.14251
2.32833
2.29342
1.76217
1.81958
1.96953
1.66233
1.71006
1.48606
1.33817
1.75335
1.72591
2.14053
3.02549
2.99023
3.48252
2.82826
2.50634
3.72751
2.62517
1.79314
1.99565
2.15805
2.32209
3.72001
4.05276
4.53082
3.75391
3.32789
4.45255
4.37646
3.26384
3.15151
3.39507
3.65969
3.50689
3.75098
4.10272
3.86487
3.71419
4.17636
4.06837
3.68464
3.7758
3.60709
3.15784
2.99475
3.10739
3.33264
3.46043
3.20168
3.08073
3.3779
2.98503
3.0431
2.80816
2.77604
2.49082
2.97719
3.21544
3.11635
3.23323
2.83423
2.89508
2.86876
2.7206
2.43565
2.40838
2.74381
2.62094
2.14515
1.77848
2.02745
2.01197
2.90423
2.99797
3.00997
3.41246
3.65387
3.3027
3.37746
4.00497
3.60864
3.35086
3.80876
3.96195
2.97794
3.1701
0
1.79751
3.56317
3.16791
