# Supplementary material for: Mapping allosteric communications within individual proteins
Source: Nat Commun. 2020 Jul 31;11:3862. doi: 10.1038/s41467-020-17618-2 (PMC7395124; doi:10.1038/s41467-020-17618-2)
Supplement: Supplementary file 6 — Supplementary Data 3 [file 41467_2020_17618_MOESM6_ESM.zip › Ohm-results/4pfk/4pfk-correlation.txt]

1 0.176 0.136 0.207 0.011 0.015 0.019 0.012 0.029 0.044 0.053 0.161 0.076 0.065 0 0.907 0.731 0.601 0.164 0.137 0.279 0.232 0.246 0.119 0.193 0.286 0.223 0.147 0.187 0.159 0.169 0.113 0.051 0.121 0 0.065 0.047 0.069 0.035 0.022 0 0.009 0.012 0 0.028 0.014 0.005 0.017 0.013 0.009 0 0 0 0.017 0.035 0.014 0.046 0.124 0.096 0.044 0.049 0.19 0.186 0.115 0.114 0.183 0.105 0.153 0.516 0.255 0.182 0.122 0.079 0.063 0.059 0.019 0.019 0.012 0.002 0.014 0.01 0.003 0.002 0.002 0.002 0.009 0.002 0.008 0.002 0.008 0.007 0.011 0.004 0.001 0.002 0.012 0 0.017 0.016 0.017 0.013 0.015 0.029 0 0.029 0.059 0.023 0.032 0.07 0.116 0.044 0.023 0.066 0.046 0.026 0.024 0.045 0.019 0.01 0.006 0.02 0.016 0.026 0.022 0.045 0.117 0.184 0.275 0.519 0.417 0.703 0.548 0.025 0.052 0.109 0.258 0.316 0.357 0.312 0.494 0.328 0.354 0.135 0.351 0.455 0.332 0.29 0.284 0.349 0.298 0.258 0.247 0.352 0.246 0.276 0.298 0.25 0.184 0.209 0.218 0.196 0.165 0.222 0.219 0.105 0.207 0.159 0.211 0.069 0 0.088 0.292 0.83 0.872 0.474 0.276 0.033 0.058 0.251 0.228 0.131 0.094 0.128 0.244 0.17 0.103 0.221 0.169 0.168 0.151 0.158 0.13 0.077 0 0.032 0.032 0.041 0.02 0.007 0.002 0.01 0.007 0.01 0.028 0.014 0.015 0.047 0.052 0.035 0.028 0.056 0.078 0.005 0.029 0.099 0.073 0.132 0.092 0.095 0.094 0.053 0.031 0 0 0 0.809 0.636 0.014 0.008 0.06 0.103 0.025 0.014 0.025 0.015 0.003 0.012 0.025 0.013 0.007 0.021 0.047 0.038 0.07 0.175 0.169 0.17 0.138 0.158 0.129 0.327 0.687 0.967 0.566 0.697 0.965 0.726 0.521 0.243 0.304 0.343 0.277 0.258 0.362 0.276 0.19 0.198 0.285 0.28 0.131 0.137 0.177 0.138 0.06 0.052 0.066 0.055 0.021 0.012 0.024 0.021 0 0 0 0.043 0.144 0.113 0.092 0.231 0.234 0.26 0.262 0.169 0.156 0.111 0.152 0.167 0.187 0.092 0.037 0.076 0.032 0.067 0.036 0.016 0.045 0.057 0.179 0.126 0.045 0.047 0.043 0.051 0.044 0.059 0.062 0.06 0.082 0.071 0.083 0.117 0.132 0.093 0.021 0.021 0.172 0.176 0.01 0.01 0.021 0.004 0.014 0.021 0.024 0.074 0.058 0.065 0.153 0.181 0.184 0.182 0.114 0.082 0.128 0.131 0.156 0.109 0.164 0.202 0.159 0.113 0.16 0.118 0.127 0.078 0.026 0.094 0 0.051 0.041 0.051 0.035 0.025 0 0.019 0.027 0 0.037 0.022 0.013 0.015 0.024 0.021 0 0.003 0.001 0.008 0.023 0.006 0.033 0.101 0.081 0.025 0.027 0.172 0.17 0.058 0.091 0.164 0.051 0.079 0.146 0.105 0.091 0.074 0.067 0.1 0.091 0.087 0.047 0.034 0.01 0.027 0.018 0.016 0.009 0.015 0.013 0.023 0.017 0.016 0.008 0.018 0.01 0.013 0.006 0.007 0.009 0.012 0 0.008 0.014 0.011 0.006 0.008 0.014 0 0.027 0.022 0.028 0.037 0.036 0.046 0.027 0.017 0.043 0.023 0.019 0.016 0.022 0.016 0.014 0.007 0.011 0.008 0.013 0.01 0.035 0.038 0.055 0.075 0.151 0.121 0.181 0.183 0.023 0.042 0.069 0.162 0.17 0.193 0.15 0.165 0.091 0.218 0.095 0.25 0.249 0.183 0.187 0.206 0.153 0.174 0.172 0.139 0.187 0.147 0.205 0.159 0.142 0.174 0.127 0.143 0.122 0.124 0.16 0.14 0.063 0.136 0.106 0.131 0.049 0 0.027 0.06 0.16 0.163 0.088 0.052 0.025 0.043 0.116 0.126 0.06 0.058 0.086 0.144 0.094 0.096 0.23 0.169 0.184 0.12 0.164 0.141 0.086 0.001 0.021 0.02 0.028 0.01 0.004 0.006 0.018 0.009 0.011 0.034 0.028 0.022 0.048 0.063 0.033 0.032 0.062 0.106 0.002 0.031 0.114 0.085 0.167 0.114 0.081 0.074 0.04 0.022 0 0 0 0.139 0.111 0.012 0.006 0.034 0.051 0.012 0.01 0.014 0.007 0.004 0.011 0.019 0.006 0.006 0.013 0.031 0.027 0.045 0.11 0.095 0.095 0.061 0.066 0.04 0.103 0.164 0.175 0.175 0.162 0.174 0.165 0.14 0.204 0.226 0.24 0.278 0.259 0.221 0.244 0.146 0.148 0.217 0.223 0.091 0.088 0.124 0.107 0.042 0.031 0.057 0.05 0.021 0.01 0.024 0.016 0 0 0 0.025 0.097 0.073 0.058 0.139 0.153 0.193 0.247 0.203 0.127 0.075 0.112 0.112 0.119 0.062 0.028 0.053 0.027 0.049 0.026 0.009 0.026 0.031 0.076 0.061 0.032 0.048 0.036 0.062 0.044 0.061 0.073 0.081 0.086 0.071 0.095 0.139 0.145 0.109 0.043 0.043 0.19 0.191 0.01 0.013 0.018 0.008 0.012 0.014 0.014 0.052 0.034 0.031 0 0.155 0.156 0.151 0.087 0.093 0.129 0.151 0.167 0.117 0.185 0.197 0.152 0.124 0.181 0.127 0.117 0.088 0.04 0.095 0 0.047 0.029 0.051 0.03 0.021 0 0.005 0.008 0 0.008 0.003 0.002 0.004 0.004 0.003 0 0 0 0.015 0.032 0.008 0.041 0.107 0.087 0.034 0.032 0.195 0.196 0.057 0.092 0.128 0.071 0.089 0.117 0.09 0.08 0.049 0.032 0.03 0.03 0.012 0.009 0.007 0.004 0.006 0.002 0.004 0.003 0.004 0.003 0.002 0.003 0.003 0.002 0.002 0.004 0.007 0.001 0.001 0.004 0.008 0 0.009 0.011 0.011 0.007 0.003 0.003 0 0.006 0.009 0.008 0.009 0.015 0.019 0.01 0.009 0.013 0.011 0.006 0.008 0.009 0.005 0.003 0.004 0.01 0.009 0.004 0.004 0.012 0.014 0.026 0.05 0.098 0.077 0.123 0.108 0.007 0.01 0.022 0.075 0.081 0.093 0.076 0.099 0.056 0.175 0.072 0.19 0.197 0.146 0.138 0.147 0.129 0.136 0.122 0.108 0.175 0.12 0.147 0.168 0.158 0.118 0.162 0.176 0.14 0.136 0.181 0.173 0.086 0.176 0.121 0.17 0.066 0 0.031 0.054 0.131 0.138 0.073 0.045 0.011 0.019 0.069 0.079 0.037 0.032 0.047 0.098 0.07 0.053 0.135 0.105 0.104 0.073 0.091 0.077 0.044 0.001 0.011 0.013 0.014 0.005 0 0.001 0.009 0.003 0.005 0.02 0.015 0.011 0.029 0.03 0.019 0.013 0.033 0.05 0.005 0.015 0.061 0.044 0.089 0.05 0.059 0.053 0.035 0.021 0 0 0 0.117 0.086 0.009 0.005 0.033 0.052 0.016 0.012 0.02 0.013 0.004 0.005 0.018 0.011 0.007 0.013 0.029 0.021 0.056 0.149 0.134 0.137 0.081 0.079 0.048 0.095 0.131 0.137 0.162 0.132 0.145 0.13 0.063 0.173 0.189 0.184 0.202 0.167 0.178 0.219 0.142 0.119 0.178 0.195 0.086 0.084 0.121 0.101 0.05 0.041 0.044 0.041 0.013 0.012 0.022 0.017 0 0 0 0.007 0.043 0.034 0.027 0.063 0.065 0.078 0.084 0.062 0.046 0.031 0.047 0.048 0.056 0.022 0.006 0.015 0.006 0.011 0.01 0.003 0.004 0.008 0.038 0.024 0.012 0.023 0.022 0.024 0.023 0.032 0.03 0.028 0.048 0.033 0.039 0.053 0.084 0.058 0.009 0.009 0.103 0.104 0.005 0.009 0.014 0.004 0.011 0.016 0.015 0.066 0.035 0.04 0.121 0.222 0.21 0.199 0.08 0.047 0.095 0.103 0.112 0.063 0.09 0.133 0.097 0.068 0.088 0.076 0.081 0.047 0.023 0.06 0 0.035 0.028 0.034 0.018 0.01 0 0.006 0.012 0 0.022 0.017 0.013 0.013 0.022 0.021 0 0.004 0.002 0.011 0.019 0.008 0.025 0.059 0.051 0.024 0.02 0.105 0.104 0.041 0.06 0.108 0.052 0.065 0.152 0.088 0.072 0.051 0.05 0.048 0.049 0.064 0.034 0.038 0.004 0.02 0.017 0.01 0.01 0.011 0.009 0.015 0.011 0.008 0.007 0.011 0.01 0.011 0.003 0.001 0.004 0.008 0 0.01 0.009 0.009 0.007 0.009 0.011 0 0.009 0.017 0.025 0.035 0.025 0.037 0.028 0.021 0.027 0.024 0.017 0.018 0.024 0.013 0.012 0.005 0.01 0.007 0.01 0.01 0.014 0.033 0.057 0.074 0.132 0.103 0.161 0.135 0.008 0.022 0.034 0.073 0.084 0.102 0.085 0.118 0.092 0.18 0.087 0.217 0.219 0.226 0.193 0.197 0.277 0.292 0.223 0.217 0.443 0.277 0.284 0.504 0.474 0.277 0.686 0.97 0.594 0.477 0.909 0.947 0.437 0.996 0.713 0.915 0.316 0 0.069 0.076 0.206 0.197 0.092 0.055 0.031 0.05 0.086 0.11 0.06 0.057 0.055 0.128 0.103 0.083 0.184 0.197 0.186 0.124 0.176 0.156 0.095 0.003 0.027 0.026 0.03 0.007 0.004 0.006 0.02 0.03 0.023 0.045 0.035 0.033 0.067 0.062 0.06 0.038 0.067 0.106 0.01 0.038 0.118 0.097 0.172 0.131 0.178 0.159 0.044 0.022 0 0 0 0.178 0.14 0.016 0.013 0.12 0.184 0.046 0.041 0.066 0.044 0.016 0.042 0.082 0.026 0.021 0.084 0.208 0.165 0.349 0.821 0.74 0.706 0.302 0.276 0.135 0.206 0.229 0.216 0.29 0.222 0.219 0.205 0.181 0.135 0.168 0.201 0.178 0.168 0.186 0.16 0.097 0.114 0.141 0.147 0.07 0.071 0.089 0.069 0.039 0.024 0.033 0.031 0.011 0.004 0.013 0.014 0 0 0 0.019 0.048 0.026 0.022 0.062 0.064 0.076 0.086 0.054 0.045 0.034 0.044 0.05 0.058 0.026 0.018 0.02 0.01 0.022 0.019 0.006 0.014 0.023 0.057 0.042 0.03 0.055 0.052 0.068 0.055 0.075 0.076 0.068 0.105 0.075 0.091 0.127 0.159 0.102 0.035 0.035 0.195 0.199 0.172 0.19 0.103 0.195 
0.191 1 0.216 0.192 0.005 0.01 0.015 0.005 0.009 0.016 0.021 0.06 0.027 0.025 0 0.2 0.209 0.212 0.115 0.079 0.119 0.151 0.164 0.102 0.172 0.217 0.162 0.126 0.172 0.126 0.124 0.09 0.038 0.093 0 0.052 0.036 0.055 0.032 0.022 0 0.007 0.007 0 0.018 0.012 0.004 0.009 0.007 0.008 0 0 0 0.013 0.03 0.01 0.039 0.112 0.084 0.033 0.023 0.178 0.172 0.041 0.115 0.173 0.049 0.073 0.157 0.092 0.078 0.05 0.029 0.02 0.019 0.011 0.015 0.009 0.002 0.011 0.006 0.005 0.004 0.005 0.002 0.01 0.004 0.003 0.003 0.008 0.005 0.007 0 0 0.006 0.009 0 0.009 0.009 0.009 0.007 0.008 0.01 0 0.016 0.016 0.015 0.019 0.022 0.031 0.019 0.014 0.026 0.023 0.014 0.01 0.018 0.011 0.01 0.003 0.008 0.006 0.01 0.007 0.023 0.028 0.046 0.094 0.158 0.142 0.188 0.189 0.014 0.03 0.057 0.179 0.171 0.188 0.152 0.163 0.09 0.261 0.103 0.297 0.275 0.231 0.231 0.229 0.158 0.205 0.21 0.147 0.222 0.187 0.242 0.205 0.198 0.213 0.175 0.202 0.18 0.157 0.205 0.198 0.089 0.193 0.143 0.196 0.062 0 0.024 0.057 0.174 0.197 0.108 0.068 0.023 0.053 0.109 0.135 0.075 0.076 0.098 0.16 0.141 0.122 0.262 0.202 0.219 0.158 0.203 0.177 0.111 0.003 0.027 0.031 0.037 0.018 0.01 0.007 0.022 0.012 0.017 0.045 0.03 0.026 0.055 0.067 0.037 0.042 0.075 0.116 0.018 0.048 0.138 0.089 0.187 0.118 0.104 0.098 0.074 0.032 0 0 0 0.172 0.136 0.01 0.007 0.028 0.052 0.01 0.005 0.011 0.009 0.009 0.01 0.017 0.008 0.011 0.022 0.045 0.035 0.067 0.167 0.147 0.143 0.084 0.09 0.063 0.11 0.178 0.192 0.189 0.174 0.196 0.163 0.134 0.223 0.257 0.284 0.302 0.293 0.263 0.279 0.182 0.188 0.226 0.244 0.114 0.107 0.137 0.13 0.052 0.042 0.043 0.038 0.014 0.01 0.019 0.011 0 0 0 0.019 0.112 0.083 0.05 0.13 0.148 0.194 0.241 0.197 0.145 0.091 0.122 0.131 0.147 0.069 0.021 0.052 0.018 0.031 0.017 0.005 0.015 0.023 0.07 0.054 0.027 0.047 0.046 0.06 0.044 0.08 0.087 0.091 0.11 0.082 0.09 0.15 0.167 0.126 0.014 0.014 0.219 0.222 0.031 0.032 0.039 0.029 0.062 0.078 0.087 0.277 0.291 0.343 0.869 0.953 0.774 0.669 0.175 0.156 0.329 0.269 0.283 0.166 0.226 0.31 0.245 0.187 0.21 0.157 0.181 0.128 0.055 0.122 0 0.084 0.067 0.089 0.062 0.032 0 0.088 0.121 0 0.175 0.108 0.058 0.108 0.123 0.101 0 0.016 0.005 0.023 0.045 0.011 0.056 0.142 0.108 0.046 0.057 0.221 0.218 0.136 0.149 0.222 0.155 0.206 0.574 0.367 0.275 0.248 0.259 0.489 0.47 0.496 0.255 0.25 0.054 0.137 0.095 0.066 0.041 0.059 0.053 0.108 0.058 0.07 0.034 0.092 0.059 0.092 0.032 0.021 0.034 0.048 0 0.053 0.054 0.043 0.024 0.039 0.05 0 0.028 0.089 0.142 0.195 0.15 0.183 0.137 0.084 0.146 0.122 0.095 0.062 0.097 0.061 0.079 0.027 0.061 0.045 0.039 0.033 0.047 0.129 0.232 0.274 0.524 0.429 0.717 0.546 0.032 0.054 0.105 0.257 0.318 0.382 0.316 0.507 0.362 0.371 0.15 0.374 0.486 0.365 0.304 0.313 0.461 0.352 0.286 0.302 0.384 0.253 0.291 0.304 0.247 0.187 0.199 0.229 0.199 0.159 0.235 0.218 0.104 0.215 0.144 0.209 0.075 0 0.097 0.297 0.832 0.907 0.468 0.272 0.042 0.06 0.289 0.263 0.144 0.095 0.128 0.257 0.177 0.104 0.24 0.177 0.177 0.146 0.159 0.144 0.086 0.002 0.029 0.031 0.046 0.02 0.005 0.003 0.014 0.017 0.016 0.034 0.026 0.022 0.059 0.063 0.035 0.031 0.071 0.094 0.01 0.041 0.121 0.076 0.161 0.103 0.101 0.094 0.065 0.034 0 0 0 0.805 0.6 0.015 0.008 0.078 0.116 0.02 0.014 0.032 0.015 0.004 0.017 0.032 0.012 0.01 0.029 0.06 0.044 0.077 0.186 0.174 0.175 0.144 0.159 0.14 0.339 0.716 0.992 0.598 0.726 0.992 0.848 0.734 0.294 0.346 0.382 0.329 0.288 0.382 0.31 0.227 0.222 0.315 0.313 0.128 0.123 0.191 0.134 0.056 0.058 0.07 0.055 0.022 0.011 0.025 0.014 0 0 0 0.066 0.14 0.119 0.11 0.236 0.226 0.254 0.26 0.157 0.15 0.104 0.159 0.171 0.194 0.088 0.058 0.086 0.035 0.094 0.069 0.023 0.051 0.077 0.203 0.145 0.065 0.061 0.051 0.065 0.056 0.071 0.066 0.066 0.099 0.07 0.083 0.138 0.144 0.104 0.223 0.223 0.177 0.181 0.005 0.006 0.01 0.008 0.013 0.017 0.02 0.052 0.03 0.027 0 0.231 0.221 0.209 0.081 0.058 0.111 0.104 0.115 0.073 0.104 0.146 0.1 0.076 0.104 0.087 0.075 0.06 0.026 0.057 0 0.033 0.02 0.021 0.015 0.003 0 0.006 0.006 0 0.008 0.003 0 0.001 0.002 0.003 0 0 0 0.009 0.019 0.009 0.027 0.076 0.059 0.025 0.024 0.102 0.101 0.045 0.065 0.127 0.046 0.063 0.162 0.079 0.074 0.045 0.025 0.022 0.019 0.007 0.007 0.003 0 0.003 0.002 0 0 0 0 0.001 0.001 0.002 0.001 0.002 0.002 0.003 0 0 0.001 0.003 0 0.007 0.008 0.006 0.004 0.006 0.008 0 0.011 0.014 0.006 0.009 0.021 0.031 0.017 0.01 0.019 0.011 0.008 0.012 0.015 0.006 0.003 0.005 0.008 0.007 0.006 0.006 0.016 0.027 0.05 0.059 0.131 0.11 0.168 0.143 0.009 0.015 0.029 0.077 0.1 0.105 0.103 0.116 0.088 0.185 0.09 0.218 0.232 0.235 0.22 0.19 0.262 0.326 0.274 0.218 0.485 0.314 0.333 0.566 0.541 0.33 0.827 0.994 0.633 0.514 0.951 0.989 0.474 1 0.708 0.972 0.335 0 0.057 0.084 0.217 0.217 0.121 0.072 0.026 0.051 0.105 0.129 0.068 0.071 0.088 0.157 0.144 0.101 0.221 0.232 0.256 0.177 0.231 0.185 0.12 0.003 0.025 0.025 0.033 0.019 0.008 0.006 0.026 0.02 0.019 0.039 0.042 0.028 0.071 0.07 0.08 0.052 0.092 0.146 0.013 0.052 0.161 0.117 0.219 0.154 0.214 0.2 0.08 0.034 0 0 0 0.179 0.134 0.016 0.005 0.113 0.177 0.054 0.033 0.051 0.041 0.015 0.032 0.08 0.036 0.037 0.098 0.191 0.155 0.33 0.818 0.775 0.775 0.328 0.29 0.138 0.227 0.255 0.224 0.298 0.242 0.227 0.21 0.11 0.164 0.193 0.206 0.196 0.186 0.196 0.176 0.126 0.108 0.158 0.164 0.069 0.073 0.085 0.08 0.034 0.03 0.034 0.03 0.009 0.006 0.012 0.01 0 0 0 0.017 0.05 0.039 0.034 0.071 0.078 0.09 0.097 0.067 0.054 0.04 0.053 0.055 0.065 0.036 0.018 0.032 0.008 0.018 0.009 0.005 0.017 0.022 0.062 0.05 0.024 0.045 0.049 0.059 0.045 0.079 0.069 0.073 0.117 0.077 0.087 0.137 0.193 0.139 0.007 0.007 0.257 0.259 0.012 0.016 0.027 0.01 0.021 0.027 0.03 0.073 0.058 0.054 0.105 0.207 0.201 0.187 0.125 0.087 0.171 0.185 0.196 0.149 0.239 0.246 0.192 0.16 0.228 0.15 0.15 0.109 0.046 0.11 0 0.069 0.053 0.078 0.061 0.032 0 0.011 0.012 0 0.039 0.022 0.013 0.019 0.02 0.016 0 0.003 0.001 0.017 0.048 0.014 0.056 0.149 0.117 0.045 0.04 0.258 0.257 0.077 0.093 0.147 0.118 0.107 0.173 0.115 0.105 0.064 0.048 0.062 0.059 0.071 0.04 0.044 0.014 0.026 0.017 0.017 0.01 0.014 0.014 0.022 0.014 0.01 0.003 0.02 0.016 0.017 0.004 0.005 0.007 0.015 0 0.018 0.019 0.013 0.008 0.004 0.01 0 0.007 0.018 0.021 0.03 0.036 0.041 0.028 0.026 0.038 0.029 0.023 0.026 0.023 0.016 0.02 0.01 0.019 0.018 0.008 0.008 0.017 0.035 0.056 0.064 0.114 0.1 0.154 0.131 0.008 0.011 0.026 0.083 0.093 0.106 0.092 0.122 0.098 0.214 0.089 0.193 0.228 0.178 0.16 0.162 0.173 0.171 0.156 0.124 0.193 0.138 0.172 0.178 0.155 0.143 0.162 0.197 0.148 0.124 0.2 0.195 0.104 0.192 0.132 0.177 0.059 0 0.03 0.073 0.182 0.169 0.093 0.056 0.017 0.029 0.069 0.094 0.05 0.043 0.061 0.106 0.07 0.072 0.15 0.134 0.095 0.063 0.089 0.075 0.04 0.001 0.013 0.013 0.018 0.005 0 0.002 0.013 0.005 0.011 0.026 0.018 0.013 0.032 0.038 0.03 0.02 0.038 0.049 0.005 0.021 0.065 0.042 0.079 0.058 0.071 0.067 0.03 0.019 0 0 0 0.153 0.115 0.007 0.006 0.033 0.057 0.012 0.007 0.015 0.013 0.007 0.008 0.017 0.012 0.011 0.023 0.041 0.035 0.065 0.16 0.14 0.137 0.089 0.09 0.062 0.106 0.178 0.201 0.209 0.179 0.202 0.18 0.161 0.2 0.208 0.198 0.214 0.191 0.219 0.243 0.17 0.153 0.229 0.241 0.094 0.091 0.15 0.112 0.051 0.035 0.045 0.056 0.017 0.014 0.019 0.022 0 0 0 0.02 0.045 0.045 0.033 0.078 0.086 0.093 0.095 0.068 0.052 0.039 0.047 0.056 0.064 0.031 0.016 0.019 0.006 0.018 0.017 0.004 0.009 0.017 0.051 0.038 0.018 0.026 0.023 0.037 0.029 0.029 0.034 0.038 0.048 0.034 0.062 0.084 0.078 0.063 0.036 0.036 0.102 0.103 0.219 0.177 0.257 0.102 
0.143 0.234 1 0.166 0.007 0.007 0.014 0.003 0.007 0.013 0.016 0.048 0.023 0.021 0 0.162 0.165 0.163 0.099 0.082 0.139 0.137 0.169 0.118 0.199 0.214 0.158 0.14 0.2 0.137 0.138 0.097 0.047 0.103 0 0.047 0.034 0.048 0.03 0.017 0 0.004 0.005 0 0.017 0.009 0.007 0.007 0.009 0.01 0 0 0 0.014 0.032 0.013 0.052 0.131 0.1 0.044 0.031 0.221 0.22 0.07 0.093 0.138 0.086 0.091 0.134 0.089 0.08 0.048 0.025 0.019 0.02 0.009 0.012 0.008 0.005 0.009 0.005 0.005 0.004 0.005 0.004 0.008 0.006 0.007 0.004 0.006 0.004 0.009 0.003 0.002 0.004 0.006 0 0.008 0.009 0.004 0.001 0.005 0.007 0 0.003 0.022 0.009 0.015 0.03 0.04 0.017 0.014 0.023 0.019 0.009 0.012 0.019 0.006 0.007 0.004 0.01 0.007 0.006 0.006 0.013 0.028 0.056 0.048 0.092 0.072 0.12 0.112 0.009 0.017 0.029 0.08 0.078 0.089 0.074 0.105 0.087 0.179 0.077 0.179 0.198 0.152 0.143 0.151 0.128 0.135 0.112 0.11 0.169 0.107 0.136 0.165 0.15 0.115 0.152 0.177 0.15 0.117 0.18 0.177 0.09 0.167 0.123 0.17 0.06 0 0.022 0.047 0.14 0.144 0.073 0.041 0.017 0.028 0.071 0.082 0.051 0.047 0.058 0.098 0.071 0.044 0.122 0.102 0.102 0.077 0.091 0.079 0.052 0.001 0.02 0.019 0.02 0.01 0.005 0.004 0.008 0.008 0.01 0.022 0.013 0.016 0.033 0.03 0.022 0.017 0.039 0.053 0.006 0.021 0.066 0.045 0.088 0.059 0.062 0.058 0.024 0.013 0 0 0 0.123 0.1 0.012 0.005 0.035 0.057 0.014 0.009 0.016 0.009 0.004 0.008 0.015 0.007 0.005 0.014 0.033 0.023 0.055 0.137 0.13 0.128 0.085 0.08 0.043 0.095 0.14 0.152 0.164 0.137 0.151 0.126 0.094 0.178 0.2 0.19 0.215 0.17 0.183 0.22 0.155 0.14 0.187 0.205 0.088 0.083 0.14 0.093 0.038 0.035 0.033 0.034 0.013 0.011 0.018 0.017 0 0 0 0.011 0.054 0.036 0.023 0.061 0.072 0.082 0.088 0.072 0.049 0.033 0.047 0.059 0.066 0.036 0.01 0.026 0.007 0.021 0.01 0.005 0.01 0.015 0.038 0.03 0.016 0.028 0.024 0.031 0.023 0.043 0.036 0.046 0.06 0.046 0.048 0.084 0.084 0.063 0.011 0.011 0.105 0.105 0.012 0.013 0.016 0.008 0.018 0.023 0.027 0.078 0.074 0.09 0.203 0.236 0.212 0.199 0.094 0.069 0.122 0.108 0.119 0.074 0.103 0.137 0.103 0.075 0.102 0.086 0.078 0.046 0.022 0.064 0 0.026 0.024 0.033 0.025 0.015 0 0.03 0.036 0 0.04 0.024 0.011 0.02 0.027 0.023 0 0.003 0.001 0.012 0.022 0.006 0.032 0.072 0.054 0.029 0.028 0.105 0.107 0.056 0.054 0.093 0.069 0.089 0.164 0.109 0.089 0.066 0.065 0.123 0.12 0.121 0.067 0.066 0.017 0.042 0.026 0.016 0.012 0.013 0.013 0.033 0.016 0.015 0.007 0.027 0.014 0.02 0.004 0.002 0.008 0.011 0 0.019 0.017 0.015 0.009 0.01 0.012 0 0.012 0.028 0.03 0.048 0.032 0.04 0.021 0.012 0.036 0.021 0.017 0.013 0.018 0.014 0.022 0.004 0.018 0.015 0.009 0.008 0.013 0.032 0.057 0.079 0.142 0.123 0.191 0.159 0.011 0.019 0.036 0.093 0.106 0.11 0.102 0.146 0.096 0.181 0.087 0.204 0.22 0.209 0.191 0.192 0.269 0.284 0.231 0.222 0.433 0.26 0.28 0.482 0.469 0.29 0.695 0.971 0.616 0.492 0.91 0.924 0.427 0.996 0.683 0.906 0.316 0 0.074 0.085 0.231 0.22 0.125 0.072 0.031 0.052 0.099 0.126 0.07 0.075 0.069 0.147 0.132 0.1 0.192 0.213 0.215 0.15 0.2 0.165 0.099 0.001 0.024 0.027 0.033 0.01 0 0.004 0.023 0.017 0.014 0.047 0.038 0.031 0.063 0.067 0.066 0.041 0.075 0.121 0.005 0.038 0.132 0.119 0.19 0.144 0.2 0.188 0.054 0.033 0 0 0 0.192 0.156 0.014 0.007 0.124 0.202 0.051 0.035 0.065 0.042 0.023 0.04 0.085 0.033 0.034 0.102 0.193 0.16 0.31 0.803 0.735 0.718 0.342 0.295 0.138 0.185 0.247 0.235 0.304 0.244 0.235 0.213 0.189 0.133 0.162 0.195 0.174 0.154 0.186 0.142 0.095 0.106 0.151 0.138 0.069 0.067 0.088 0.072 0.035 0.028 0.037 0.033 0.008 0.003 0.011 0.011 0 0 0 0.011 0.044 0.041 0.037 0.071 0.079 0.094 0.088 0.057 0.049 0.038 0.052 0.058 0.065 0.033 0.008 0.018 0.007 0.022 0.013 0.005 0.012 0.016 0.063 0.042 0.024 0.038 0.041 0.054 0.033 0.071 0.068 0.074 0.103 0.072 0.083 0.153 0.161 0.124 0.059 0.059 0.221 0.221 0.018 0.017 0.024 0.017 0.04 0.05 0.055 0.168 0.092 0.088 0 0.907 0.725 0.604 0.15 0.125 0.295 0.232 0.216 0.125 0.178 0.258 0.205 0.141 0.156 0.139 0.149 0.106 0.047 0.098 0 0.061 0.045 0.065 0.037 0.026 0 0.009 0.016 0 0.051 0.031 0.017 0.022 0.024 0.022 0 0.004 0.003 0.016 0.029 0.005 0.038 0.1 0.072 0.038 0.06 0.161 0.156 0.126 0.121 0.193 0.13 0.17 0.503 0.26 0.207 0.139 0.077 0.063 0.061 0.03 0.033 0.025 0.009 0.025 0.011 0.008 0.006 0.007 0.007 0.02 0.01 0.012 0.005 0.019 0.015 0.023 0.01 0.004 0.006 0.015 0 0.029 0.026 0.022 0.015 0.021 0.029 0 0.019 0.069 0.038 0.048 0.089 0.126 0.057 0.042 0.08 0.063 0.035 0.034 0.054 0.025 0.02 0.012 0.029 0.021 0.02 0.016 0.046 0.11 0.185 0.271 0.518 0.428 0.727 0.551 0.018 0.044 0.087 0.261 0.305 0.371 0.324 0.505 0.324 0.331 0.13 0.335 0.436 0.318 0.278 0.269 0.349 0.299 0.231 0.244 0.353 0.233 0.24 0.296 0.255 0.191 0.213 0.235 0.197 0.178 0.238 0.235 0.115 0.235 0.159 0.229 0.087 0 0.109 0.304 0.804 0.875 0.485 0.302 0.039 0.067 0.25 0.25 0.134 0.103 0.118 0.248 0.15 0.105 0.209 0.177 0.175 0.137 0.169 0.146 0.086 0 0.033 0.032 0.04 0.014 0.002 0.002 0.016 0.019 0.012 0.039 0.024 0.021 0.043 0.06 0.031 0.028 0.057 0.088 0.009 0.036 0.101 0.059 0.15 0.084 0.103 0.09 0.047 0.019 0 0 0 0.808 0.633 0.018 0.011 0.095 0.129 0.034 0.022 0.042 0.022 0.01 0.028 0.047 0.02 0.012 0.029 0.058 0.048 0.083 0.187 0.196 0.202 0.178 0.176 0.132 0.335 0.682 0.97 0.557 0.689 0.963 0.757 0.368 0.251 0.312 0.34 0.288 0.252 0.342 0.28 0.208 0.195 0.271 0.268 0.107 0.113 0.157 0.128 0.051 0.041 0.055 0.049 0.018 0.01 0.022 0.019 0 0 0 0.041 0.156 0.124 0.093 0.223 0.229 0.259 0.254 0.162 0.148 0.1 0.148 0.168 0.196 0.116 0.044 0.087 0.038 0.06 0.039 0.013 0.041 0.057 0.2 0.151 0.056 0.045 0.05 0.052 0.039 0.067 0.069 0.062 0.099 0.073 0.067 0.099 0.141 0.095 0.035 0.035 0.176 0.178 0.01 0.008 0.014 0.011 0.018 0.021 0.026 0.054 0.033 0.031 0.085 0.183 0.191 0.195 0.096 0.067 0.118 0.155 0.164 0.102 0.17 0.204 0.148 0.114 0.164 0.11 0.122 0.082 0.03 0.082 0 0.051 0.034 0.047 0.04 0.022 0 0.007 0.011 0 0.022 0.016 0.01 0.012 0.02 0.015 0 0.003 0.001 0.015 0.032 0.004 0.034 0.112 0.09 0.031 0.021 0.173 0.175 0.055 0.108 0.165 0.069 0.086 0.131 0.083 0.074 0.043 0.032 0.03 0.029 0.06 0.025 0.025 0.011 0.014 0.012 0.006 0.006 0.006 0.004 0.012 0.007 0.009 0.004 0.009 0.008 0.012 0.005 0.004 0.005 0.009 0 0.014 0.013 0.008 0.006 0.007 0.01 0 0.016 0.019 0.019 0.026 0.031 0.043 0.025 0.021 0.031 0.027 0.019 0.018 0.025 0.019 0.013 0.002 0.014 0.008 0.009 0.009 0.046 0.033 0.058 0.074 0.136 0.112 0.174 0.179 0.014 0.024 0.044 0.179 0.173 0.188 0.143 0.161 0.099 0.222 0.094 0.246 0.247 0.174 0.181 0.207 0.155 0.183 0.186 0.133 0.198 0.152 0.212 0.167 0.152 0.16 0.116 0.154 0.122 0.121 0.163 0.147 0.072 0.144 0.112 0.139 0.048 0 0.024 0.068 0.158 0.18 0.09 0.055 0.028 0.045 0.103 0.108 0.06 0.053 0.071 0.133 0.099 0.093 0.221 0.17 0.153 0.124 0.142 0.119 0.08 0.002 0.026 0.025 0.034 0.009 0.006 0.007 0.017 0.008 0.013 0.036 0.027 0.019 0.04 0.053 0.037 0.033 0.055 0.084 0.012 0.036 0.094 0.066 0.132 0.086 0.077 0.071 0.04 0.016 0 0 0 0.147 0.112 0.016 0.009 0.03 0.042 0.014 0.011 0.016 0.012 0.001 0.009 0.019 0.012 0.003 0.012 0.028 0.023 0.047 0.115 0.109 0.102 0.072 0.076 0.049 0.098 0.156 0.177 0.165 0.154 0.177 0.152 0.135 0.196 0.212 0.238 0.269 0.257 0.23 0.237 0.148 0.151 0.188 0.215 0.088 0.091 0.13 0.119 0.049 0.038 0.056 0.056 0.025 0.017 0.023 0.021 0 0 0 0.026 0.106 0.089 0.073 0.134 0.155 0.187 0.238 0.201 0.138 0.081 0.114 0.114 0.126 0.069 0.026 0.051 0.022 0.035 0.022 0.009 0.02 0.021 0.056 0.04 0.026 0.045 0.044 0.051 0.038 0.064 0.053 0.06 0.084 0.069 0.085 0.117 0.127 0.081 0.025 0.025 0.161 0.163 0.105 0.221 0.176 0.161 
0.219 0.16 0.145 1 0.004 0.005 0.009 0.005 0.01 0.016 0.018 0.049 0.023 0.019 0 0.224 0.214 0.2 0.073 0.051 0.087 0.102 0.1 0.069 0.093 0.127 0.095 0.065 0.093 0.063 0.063 0.047 0.021 0.043 0 0.024 0.02 0.028 0.018 0.008 0 0.002 0.002 0 0.015 0.007 0.002 0.003 0.003 0.004 0 0.001 0 0.006 0.02 0.006 0.027 0.054 0.041 0.023 0.021 0.099 0.098 0.035 0.074 0.114 0.04 0.053 0.134 0.079 0.064 0.041 0.028 0.017 0.016 0.009 0.008 0.005 0.002 0.008 0.003 0.001 0.002 0.002 0.001 0.005 0.004 0.004 0.001 0.005 0.004 0.003 0.002 0.001 0.002 0.002 0 0.006 0.005 0.008 0.006 0.007 0.011 0 0.007 0.025 0.009 0.014 0.032 0.043 0.014 0.007 0.024 0.013 0.007 0.007 0.008 0.004 0.005 0.003 0.005 0.005 0.004 0.004 0.02 0.031 0.058 0.089 0.157 0.132 0.19 0.155 0.008 0.012 0.025 0.08 0.098 0.112 0.095 0.142 0.095 0.18 0.099 0.225 0.219 0.239 0.225 0.213 0.254 0.326 0.277 0.225 0.482 0.31 0.318 0.565 0.533 0.319 0.817 0.977 0.636 0.516 0.924 0.968 0.472 0.996 0.685 0.935 0.337 0 0.057 0.074 0.235 0.223 0.104 0.064 0.034 0.047 0.103 0.129 0.075 0.064 0.078 0.158 0.133 0.09 0.202 0.227 0.252 0.159 0.227 0.183 0.125 0.002 0.032 0.036 0.044 0.017 0.006 0.005 0.019 0.018 0.022 0.045 0.049 0.038 0.077 0.073 0.074 0.053 0.098 0.14 0.014 0.062 0.161 0.132 0.224 0.161 0.216 0.195 0.055 0.032 0 0 0 0.181 0.142 0.023 0.015 0.114 0.17 0.036 0.027 0.053 0.038 0.018 0.024 0.072 0.038 0.029 0.089 0.181 0.14 0.304 0.782 0.716 0.705 0.311 0.269 0.12 0.226 0.259 0.223 0.287 0.251 0.225 0.201 0.162 0.148 0.177 0.213 0.195 0.19 0.186 0.165 0.118 0.114 0.154 0.145 0.073 0.076 0.096 0.07 0.024 0.017 0.024 0.025 0.006 0.003 0.01 0.01 0 0 0 0.009 0.049 0.041 0.036 0.073 0.074 0.088 0.096 0.068 0.068 0.039 0.058 0.066 0.074 0.031 0.008 0.022 0.01 0.013 0.011 0.004 0.011 0.012 0.063 0.046 0.027 0.05 0.063 0.071 0.049 0.095 0.089 0.087 0.129 0.093 0.09 0.152 0.203 0.148 0.009 0.009 0.26 0.261 0.01 0.014 0.02 0.003 0.012 0.016 0.024 0.073 0.051 0.064 0.139 0.172 0.169 0.174 0.12 0.098 0.165 0.169 0.192 0.135 0.233 0.23 0.176 0.155 0.223 0.138 0.15 0.115 0.054 0.097 0 0.068 0.037 0.063 0.038 0.021 0 0.015 0.021 0 0.026 0.014 0.011 0.015 0.014 0.011 0 0.001 0 0.015 0.035 0.01 0.049 0.16 0.123 0.041 0.042 0.257 0.258 0.093 0.102 0.151 0.131 0.124 0.149 0.115 0.105 0.074 0.059 0.093 0.089 0.082 0.032 0.04 0.013 0.015 0.013 0.01 0.009 0.009 0.006 0.011 0.01 0.01 0.004 0.013 0.01 0.013 0.002 0.002 0.006 0.014 0 0.017 0.015 0.012 0.008 0.009 0.013 0 0.008 0.016 0.017 0.027 0.028 0.035 0.018 0.017 0.025 0.019 0.013 0.013 0.019 0.009 0.01 0.005 0.013 0.011 0.004 0.004 0.015 0.024 0.05 0.054 0.109 0.094 0.142 0.124 0.011 0.019 0.032 0.082 0.08 0.094 0.078 0.116 0.085 0.2 0.065 0.187 0.211 0.173 0.148 0.145 0.152 0.155 0.143 0.112 0.156 0.112 0.144 0.14 0.116 0.102 0.13 0.15 0.118 0.108 0.157 0.14 0.065 0.143 0.105 0.141 0.05 0 0.027 0.064 0.149 0.153 0.074 0.041 0.024 0.036 0.073 0.076 0.039 0.05 0.042 0.089 0.068 0.067 0.141 0.111 0.099 0.062 0.089 0.079 0.051 0 0.02 0.018 0.024 0.008 0.007 0.005 0.011 0.01 0.008 0.024 0.017 0.019 0.036 0.04 0.021 0.024 0.047 0.062 0.009 0.022 0.069 0.039 0.088 0.051 0.048 0.045 0.029 0.014 0 0 0 0.132 0.099 0.011 0.006 0.027 0.047 0.007 0.006 0.008 0.007 0.001 0.006 0.011 0.008 0.005 0.01 0.025 0.019 0.045 0.116 0.107 0.104 0.078 0.076 0.041 0.089 0.143 0.161 0.165 0.143 0.161 0.15 0.136 0.186 0.207 0.196 0.225 0.194 0.204 0.237 0.165 0.142 0.199 0.218 0.09 0.089 0.131 0.107 0.033 0.034 0.059 0.052 0.015 0.016 0.025 0.023 0 0 0 0.016 0.057 0.048 0.029 0.059 0.072 0.09 0.097 0.064 0.054 0.037 0.055 0.059 0.068 0.037 0.016 0.023 0.012 0.024 0.013 0.005 0.013 0.014 0.046 0.041 0.02 0.02 0.024 0.024 0.022 0.043 0.038 0.036 0.056 0.043 0.046 0.069 0.078 0.063 0.028 0.028 0.098 0.1 0.014 0.014 0.021 0.01 0.017 0.019 0.019 0.05 0.025 0.023 0 0.158 0.166 0.17 0.097 0.07 0.112 0.138 0.144 0.094 0.15 0.195 0.127 0.104 0.145 0.109 0.117 0.068 0.034 0.083 0 0.054 0.039 0.047 0.034 0.021 0 0.001 0.003 0 0.013 0.01 0.003 0.011 0.007 0.007 0 0.001 0 0.008 0.027 0.008 0.045 0.098 0.078 0.036 0.024 0.146 0.146 0.045 0.097 0.151 0.052 0.078 0.12 0.08 0.084 0.045 0.028 0.02 0.019 0.008 0.009 0.009 0.004 0.006 0.001 0.002 0.001 0.002 0.002 0.004 0.002 0.004 0.001 0.003 0.004 0.007 0.005 0.002 0.003 0.01 0 0.014 0.015 0.012 0.007 0.008 0.01 0 0.021 0.01 0.009 0.014 0.025 0.03 0.016 0.015 0.019 0.017 0.012 0.016 0.024 0.009 0.004 0.011 0.015 0.012 0.009 0.008 0.025 0.031 0.051 0.066 0.128 0.105 0.154 0.156 0.012 0.028 0.052 0.163 0.159 0.176 0.115 0.13 0.084 0.224 0.093 0.241 0.238 0.181 0.173 0.2 0.131 0.166 0.173 0.125 0.182 0.15 0.222 0.172 0.149 0.164 0.149 0.161 0.133 0.131 0.173 0.161 0.074 0.16 0.114 0.157 0.053 0 0.025 0.054 0.138 0.151 0.08 0.052 0.02 0.026 0.096 0.096 0.066 0.047 0.067 0.11 0.088 0.096 0.217 0.154 0.168 0.113 0.152 0.129 0.081 0 0.015 0.017 0.022 0.006 0.002 0.001 0.017 0.013 0.014 0.035 0.031 0.022 0.046 0.056 0.026 0.03 0.062 0.091 0.012 0.035 0.1 0.061 0.139 0.09 0.083 0.074 0.045 0.02 0 0 0 0.13 0.102 0.01 0.008 0.035 0.052 0.019 0.01 0.014 0.01 0.007 0.009 0.018 0.009 0.007 0.019 0.043 0.037 0.06 0.133 0.137 0.136 0.073 0.071 0.044 0.101 0.132 0.149 0.144 0.131 0.149 0.132 0.063 0.189 0.222 0.243 0.256 0.264 0.228 0.249 0.154 0.154 0.201 0.217 0.088 0.087 0.118 0.113 0.052 0.04 0.055 0.046 0.02 0.013 0.021 0.016 0 0 0 0.024 0.104 0.081 0.046 0.114 0.137 0.178 0.231 0.178 0.139 0.084 0.128 0.121 0.137 0.072 0.023 0.058 0.029 0.03 0.018 0.006 0.016 0.018 0.059 0.043 0.014 0.037 0.029 0.047 0.037 0.063 0.064 0.062 0.095 0.07 0.076 0.113 0.137 0.086 0.008 0.008 0.17 0.171 0.03 0.029 0.032 0.02 0.038 0.052 0.062 0.216 0.149 0.151 0.494 0.922 0.751 0.636 0.141 0.151 0.286 0.235 0.232 0.157 0.18 0.258 0.209 0.146 0.16 0.14 0.16 0.106 0.048 0.109 0 0.064 0.047 0.075 0.05 0.023 0 0.043 0.06 0 0.105 0.064 0.034 0.059 0.067 0.057 0 0.005 0.001 0.016 0.046 0.015 0.056 0.106 0.085 0.049 0.051 0.168 0.165 0.127 0.119 0.177 0.138 0.191 0.534 0.296 0.202 0.169 0.141 0.176 0.19 0.274 0.144 0.136 0.029 0.072 0.052 0.032 0.024 0.026 0.023 0.052 0.036 0.041 0.022 0.046 0.038 0.06 0.02 0.008 0.019 0.033 0 0.043 0.04 0.036 0.024 0.03 0.04 0 0.021 0.077 0.079 0.113 0.104 0.138 0.08 0.046 0.113 0.081 0.056 0.043 0.074 0.024 0.033 0.014 0.037 0.031 0.025 0.021 0.053 0.113 0.203 0.277 0.537 0.444 0.716 0.542 0.027 0.046 0.084 0.244 0.297 0.361 0.31 0.479 0.328 0.337 0.145 0.326 0.437 0.324 0.274 0.263 0.46 0.333 0.255 0.261 0.375 0.254 0.265 0.292 0.22 0.186 0.203 0.227 0.186 0.167 0.225 0.223 0.115 0.22 0.152 0.213 0.082 0 0.093 0.287 0.813 0.882 0.457 0.273 0.029 0.054 0.282 0.257 0.137 0.089 0.133 0.248 0.16 0.099 0.201 0.165 0.14 0.116 0.131 0.107 0.063 0.002 0.029 0.03 0.037 0.01 0.003 0.004 0.016 0.009 0.01 0.032 0.025 0.019 0.047 0.051 0.03 0.029 0.052 0.079 0.006 0.032 0.093 0.076 0.116 0.09 0.093 0.083 0.037 0.022 0 0 0 0.805 0.63 0.018 0.01 0.065 0.108 0.027 0.017 0.033 0.022 0.003 0.018 0.035 0.015 0.007 0.023 0.052 0.04 0.079 0.179 0.176 0.177 0.152 0.169 0.138 0.318 0.703 0.976 0.599 0.71 0.977 0.829 0.727 0.254 0.284 0.32 0.275 0.253 0.348 0.272 0.187 0.177 0.254 0.255 0.095 0.104 0.162 0.126 0.059 0.038 0.057 0.042 0.012 0.009 0.02 0.019 0 0 0 0.063 0.147 0.129 0.104 0.224 0.24 0.249 0.241 0.15 0.139 0.097 0.145 0.169 0.188 0.095 0.052 0.08 0.03 0.056 0.042 0.015 0.043 0.073 0.198 0.147 0.05 0.049 0.044 0.061 0.038 0.05 0.056 0.057 0.073 0.056 0.088 0.111 0.124 0.086 0.122 0.122 0.146 0.148 0.26 0.098 0.17 0.146 
0.021 0.014 0.011 0.016 1 0.666 0.283 0.091 0.177 0.059 0.053 0.038 0.035 0.029 0 0.022 0.025 0.023 0.007 0.016 0.031 0.032 0.037 0.02 0.029 0.039 0.038 0.029 0.029 0.044 0.062 0.025 0.018 0.04 0 0.076 0.134 0.075 0.054 0.025 0 0.004 0.006 0 0.056 0.031 0.02 0.054 0.052 0.047 0 0.006 0.002 0.015 0.027 0.011 0.012 0.018 0.016 0.01 0.008 0.028 0.028 0.011 0.007 0.015 0.012 0.016 0.034 0.038 0.031 0.023 0.023 0.02 0.021 0.031 0.051 0.04 0.013 0.035 0.028 0.022 0.019 0.021 0.017 0.039 0.026 0.04 0.02 0.043 0.045 0.079 0.025 0.019 0.048 0.164 0 0.359 0.587 0.388 0.223 0.096 0.063 0 0.001 0.027 0.038 0.061 0.059 0.05 0.08 0.115 0.121 0.116 0.084 0.182 0.186 0.08 0.048 0.186 0.418 0.374 0.078 0.062 0.004 0.021 0.039 0.01 0.014 0.011 0.017 0.016 0.003 0.003 0.008 0.013 0.012 0.011 0.008 0.016 0.028 0.021 0.008 0.022 0.025 0.019 0.015 0.02 0.015 0.017 0.016 0.013 0.018 0.011 0.015 0.016 0.012 0.009 0.014 0.016 0.013 0.011 0.014 0.016 0.009 0.016 0.012 0.016 0.006 0 0.005 0.007 0.018 0.021 0.004 0.004 0.002 0.003 0.009 0.008 0.006 0.004 0.005 0.01 0.008 0.006 0.016 0.008 0.009 0.009 0.009 0.007 0.004 0 0.003 0.003 0.003 0.001 0 0 0.001 0 0 0 0.001 0 0 0.001 0.002 0.002 0.001 0.004 0 0.002 0.004 0.008 0.009 0.009 0.009 0.009 0.003 0.001 0 0 0 0.018 0.016 0.001 0 0.003 0.004 0.001 0 0.002 0.001 0 0 0.002 0 0 0.002 0.005 0.004 0.008 0.014 0.011 0.011 0.006 0.006 0.004 0.01 0.014 0.022 0.016 0.015 0.022 0.02 0.013 0.021 0.022 0.022 0.018 0.017 0.021 0.024 0.019 0.016 0.029 0.03 0.013 0.015 0.027 0.019 0.008 0.007 0.009 0.01 0.003 0.001 0.002 0.004 0 0 0 0.099 0.009 0.006 0.004 0.007 0.006 0.011 0.011 0.01 0.005 0.006 0.009 0.009 0.011 0.013 0.054 0.023 0.008 0.016 0.041 0.001 0.005 0.004 0.007 0.003 0.001 0.001 0.003 0.001 0 0.003 0.002 0.004 0.007 0.002 0.001 0.005 0.009 0.003 0.045 0.045 0.009 0.009 0 0 0.001 0 0 0 0 0.002 0.003 0.003 0.012 0.013 0.013 0.015 0.006 0.006 0.008 0.01 0.009 0.007 0.008 0.012 0.008 0.008 0.007 0.007 0.008 0.006 0.006 0.008 0 0.004 0.002 0.001 0 0 0 0 0.001 0 0.004 0.002 0.002 0.002 0.002 0.002 0 0 0 0 0 0 0 0.004 0.004 0 0.004 0.009 0.009 0.006 0.011 0.014 0.005 0.005 0.008 0.003 0.002 0.002 0.002 0.005 0.005 0.008 0.005 0.003 0.003 0.003 0.003 0.003 0.001 0.003 0.003 0.002 0.002 0.001 0.001 0.001 0.001 0.002 0.001 0 0 0 0 0 0 0.001 0.001 0.001 0.001 0 0.001 0 0.002 0.003 0.003 0.002 0.001 0.001 0.004 0.002 0.001 0.001 0.003 0.001 0 0 0 0 0.001 0 0.002 0.001 0.004 0.004 0.009 0.007 0.012 0.011 0.002 0.003 0.004 0.007 0.006 0.008 0.006 0.009 0.007 0.013 0.012 0.017 0.014 0.016 0.017 0.017 0.012 0.018 0.014 0.017 0.019 0.016 0.018 0.016 0.016 0.024 0.01 0.014 0.013 0.014 0.012 0.013 0.006 0.011 0.011 0.013 0.002 0 0.001 0.005 0.014 0.013 0.006 0.005 0.003 0.004 0.006 0.009 0.008 0.006 0.006 0.011 0.013 0.009 0.021 0.017 0.026 0.017 0.024 0.019 0.014 0 0.002 0.002 0.001 0.001 0.001 0.001 0.004 0 0.002 0.006 0.006 0.004 0.01 0.009 0.004 0.006 0.011 0.011 0 0.003 0.019 0.011 0.021 0.012 0.009 0.009 0.007 0.003 0 0 0 0.014 0.011 0.001 0 0.003 0.003 0.001 0 0.002 0.003 0 0 0.003 0.003 0.002 0.002 0.005 0.004 0.007 0.01 0.009 0.01 0.005 0.004 0.006 0.009 0.015 0.014 0.014 0.015 0.014 0.014 0.013 0.015 0.014 0.014 0.02 0.014 0.013 0.017 0.008 0.011 0.015 0.012 0.007 0.007 0.008 0.006 0.004 0.004 0.003 0.001 0 0 0 0 0 0 0 0.002 0.004 0.004 0.004 0.006 0.006 0.007 0.009 0.007 0.007 0.006 0.006 0.007 0.006 0.003 0.001 0.002 0.001 0.002 0 0.001 0.002 0.003 0.004 0.002 0 0.005 0.004 0.005 0.004 0.011 0.007 0.01 0.015 0.011 0.015 0.025 0.022 0.017 0.004 0.004 0.028 0.028 0.001 0.001 0.002 0.001 0.001 0.002 0.003 0.007 0.004 0.003 0 0.011 0.011 0.011 0.007 0.008 0.01 0.011 0.012 0.006 0.014 0.017 0.012 0.009 0.013 0.011 0.01 0.009 0.005 0.007 0 0.006 0.002 0.003 0.002 0.001 0 0 0 0 0.002 0.001 0 0.001 0 0 0 0 0 0 0.003 0 0.003 0.009 0.005 0.003 0.002 0.014 0.014 0.004 0.003 0.007 0.007 0.007 0.01 0.009 0.008 0.005 0.001 0.002 0.002 0.002 0.001 0.002 0 0.001 0 0.001 0.001 0.001 0.001 0.001 0.001 0 0 0 0 0 0 0.001 0.001 0.001 0 0.001 0.001 0.001 0.001 0 0 0 0.001 0.002 0.001 0.001 0.002 0.004 0.002 0.003 0.002 0.002 0 0.003 0.002 0 0 0.001 0.001 0.001 0.001 0 0.001 0.006 0.006 0.004 0.005 0.005 0.007 0.007 0.002 0.003 0.003 0.004 0.005 0.005 0.005 0.006 0.009 0.012 0.003 0.012 0.013 0.012 0.009 0.01 0.015 0.009 0.007 0.008 0.008 0.006 0.01 0.013 0.012 0.006 0.014 0.014 0.01 0.007 0.013 0.014 0.009 0.014 0.01 0.014 0.005 0 0.003 0.004 0.013 0.01 0.002 0.002 0 0.002 0.004 0.005 0.003 0.002 0.002 0.007 0.005 0.002 0.007 0.002 0.006 0.003 0.006 0.005 0.003 0 0 0 0.001 0 0 0 0 0.001 0.001 0.002 0.001 0.001 0.003 0.004 0.002 0 0.003 0.004 0 0.001 0.005 0.001 0.006 0.002 0.002 0.002 0.003 0.003 0 0 0 0.007 0.006 0 0 0.001 0.002 0.001 0.001 0.001 0.001 0 0 0.002 0 0 0.002 0.002 0.002 0.006 0.011 0.012 0.011 0.003 0.005 0.004 0.006 0.014 0.014 0.017 0.014 0.013 0.012 0.005 0.01 0.014 0.011 0.009 0.011 0.012 0.011 0.013 0.01 0.014 0.016 0.01 0.009 0.014 0.006 0.003 0.003 0.004 0.003 0.001 0.001 0.002 0.001 0 0 0 0.001 0.002 0.001 0.003 0.004 0.003 0.005 0.006 0.003 0.001 0 0.001 0.002 0.002 0.001 0.002 0.002 0.001 0.001 0.001 0 0 0 0.002 0.002 0.001 0.002 0.003 0.002 0.001 0.002 0.002 0 0.002 0.003 0.003 0.002 0.003 0.003 0.001 0.001 0.006 0.006 0.002 0.002 0.002 0.001 0.002 0.001 0.002 0.008 0.003 0.004 0.011 0.014 0.013 0.014 0.003 0.005 0.009 0.005 0.007 0.004 0.005 0.007 0.005 0.005 0.003 0.004 0.003 0.002 0.001 0.001 0 0.001 0.002 0.002 0.001 0 0 0 0 0 0.005 0.001 0 0.003 0.002 0.002 0 0 0 0 0 0 0 0 0 0 0.002 0.007 0.007 0.006 0.002 0.006 0.005 0.007 0.009 0.008 0.006 0.003 0.002 0.003 0.003 0.004 0.004 0.002 0 0.002 0 0 0 0 0 0.001 0.001 0.001 0 0.001 0 0.001 0.001 0 0 0 0 0.001 0.002 0.001 0 0 0 0 0 0.002 0.004 0.004 0.004 0.004 0.002 0.003 0.006 0.003 0.001 0.002 0.005 0.001 0.001 0.001 0.002 0.001 0.001 0.001 0 0.004 0.004 0.004 0.006 0.006 0.011 0.01 0 0 0.002 0.004 0.005 0.006 0.005 0.008 0.007 0.01 0.003 0.014 0.012 0.014 0.011 0.01 0.016 0.015 0.012 0.008 0.016 0.015 0.014 0.014 0.016 0.013 0.017 0.022 0.017 0.017 0.022 0.022 0.007 0.021 0.019 0.021 0.007 0 0.001 0.001 0.011 0.014 0.006 0.004 0.003 0.002 0.004 0.007 0.004 0.004 0.005 0.008 0.006 0.005 0.01 0.01 0.014 0.008 0.01 0.01 0.003 0.001 0.002 0.003 0.004 0.002 0.002 0.002 0.002 0.001 0.001 0.002 0.001 0.001 0.004 0.005 0.002 0.003 0.006 0.008 0.001 0.002 0.009 0.005 0.01 0.006 0.007 0.007 0.002 0.002 0 0 0 0.013 0.007 0.002 0 0.004 0.005 0.002 0.002 0.003 0.003 0.002 0.001 0.001 0.001 0.002 0.003 0.003 0.002 0.004 0.017 0.017 0.016 0.008 0.007 0.003 0.007 0.013 0.016 0.017 0.013 0.016 0.015 0.014 0.008 0.009 0.012 0.009 0.009 0.01 0.01 0.007 0.003 0.007 0.01 0.002 0.002 0.002 0.002 0 0 0.002 0.001 0 0 0 0 0 0 0 0.003 0.002 0.001 0.001 0.002 0.005 0.005 0.006 0.003 0.003 0.002 0.003 0.002 0.002 0.002 0.002 0.002 0.002 0.004 0.002 0 0 0 0.002 0 0.001 0.003 0.004 0.006 0.004 0.003 0.003 0.003 0.003 0.004 0.009 0.009 0.008 0.009 0.004 0.004 0.014 0.014 0.009 0.028 0.006 0.014 
0.017 0.01 0.009 0.008 0.634 1 0.352 0.101 0.194 0.077 0.054 0.036 0.025 0.02 0 0.018 0.018 0.02 0.022 0.014 0.021 0.03 0.039 0.028 0.029 0.044 0.042 0.032 0.031 0.051 0.078 0.035 0.019 0.038 0 0.115 0.183 0.088 0.071 0.041 0 0.005 0.006 0 0.054 0.034 0.02 0.05 0.052 0.038 0 0.004 0.001 0.007 0.032 0.016 0.02 0.018 0.012 0.018 0.008 0.029 0.028 0.007 0.01 0.014 0.011 0.015 0.026 0.024 0.014 0.013 0.015 0.02 0.02 0.025 0.044 0.031 0.014 0.025 0.026 0.015 0.011 0.015 0.011 0.035 0.02 0.042 0.022 0.037 0.048 0.072 0.029 0.022 0.068 0.178 0 0.344 0.516 0.349 0.196 0.085 0.065 0 0.004 0.027 0.039 0.061 0.06 0.054 0.075 0.097 0.111 0.098 0.08 0.161 0.167 0.056 0.036 0.172 0.377 0.315 0.071 0.057 0.002 0.023 0.049 0.007 0.015 0.01 0.021 0.022 0.006 0.007 0.01 0.016 0.017 0.019 0.017 0.017 0.028 0.018 0.007 0.017 0.02 0.013 0.016 0.012 0.007 0.008 0.008 0.009 0.009 0.009 0.008 0.009 0.009 0.007 0.009 0.009 0.007 0.006 0.01 0.009 0.007 0.009 0.007 0.009 0.003 0 0 0.002 0.012 0.018 0.008 0.005 0.001 0.002 0.017 0.014 0.009 0.009 0.007 0.015 0.009 0.008 0.01 0.009 0.007 0.007 0.007 0.005 0.004 0 0 0.001 0.001 0.001 0.001 0 0 0 0 0 0 0 0.001 0.003 0.002 0.001 0 0 0 0.001 0.004 0.003 0.004 0.003 0.004 0.003 0.001 0 0 0 0 0.015 0.01 0 0 0 0 0 0 0 0 0.001 0 0.001 0.001 0.001 0 0.001 0.001 0.002 0.008 0.005 0.005 0.001 0.002 0.004 0.008 0.012 0.017 0.013 0.011 0.017 0.01 0.008 0.02 0.022 0.018 0.021 0.017 0.018 0.026 0.029 0.03 0.035 0.038 0.016 0.018 0.027 0.02 0.01 0.008 0.012 0.015 0.007 0.002 0.006 0.004 0 0 0 0.095 0.01 0.009 0.006 0.013 0.01 0.016 0.015 0.01 0.012 0.009 0.011 0.012 0.014 0.014 0.053 0.024 0.011 0.019 0.035 0.005 0.01 0.007 0.008 0.007 0.004 0.004 0.003 0.004 0.002 0.001 0.003 0.003 0.004 0.003 0.005 0.008 0.007 0.003 0.034 0.034 0.006 0.007 0 0 0.001 0 0 0 0.001 0.004 0.004 0.004 0.009 0.012 0.014 0.014 0.009 0.006 0.005 0.007 0.009 0.004 0.007 0.009 0.008 0.006 0.007 0.004 0.005 0.006 0.003 0 0 0.001 0.001 0.003 0.002 0.002 0 0.001 0.001 0 0.001 0.001 0 0.001 0.002 0.002 0 0 0 0 0.002 0.001 0.002 0.003 0.002 0.001 0.001 0.006 0.006 0.002 0.003 0.008 0.003 0.003 0.008 0.003 0.003 0.003 0.004 0.006 0.006 0.005 0.002 0.002 0.001 0.001 0.002 0.002 0.002 0.002 0.001 0.002 0.002 0 0 0.001 0.001 0.001 0.001 0 0 0 0 0 0 0 0 0 0 0 0 0.001 0.002 0.003 0.002 0.004 0.003 0.003 0.004 0.002 0.001 0.001 0.002 0 0.001 0 0 0 0.002 0.001 0.001 0.003 0.004 0.004 0.008 0.005 0.009 0.011 0 0 0 0.006 0.008 0.01 0.007 0.01 0.008 0.01 0.007 0.017 0.015 0.011 0.02 0.017 0.009 0.01 0.019 0.005 0.016 0.017 0.023 0.014 0.016 0.022 0.007 0.01 0.012 0.015 0.01 0.008 0.003 0.01 0.009 0.01 0.005 0 0.003 0.007 0.01 0.013 0.008 0.005 0.003 0.003 0.008 0.01 0.004 0.005 0.006 0.011 0.01 0.009 0.021 0.018 0.025 0.022 0.026 0.022 0.014 0 0.001 0.001 0.002 0 0 0 0.001 0.001 0.003 0.004 0.005 0.002 0.008 0.009 0.007 0.004 0.008 0.012 0.001 0.004 0.02 0.013 0.027 0.013 0.011 0.011 0.007 0.003 0 0 0 0.009 0.007 0.001 0 0.003 0.003 0 0.002 0.002 0.001 0 0 0.002 0.001 0 0.002 0.003 0.003 0.004 0.01 0.008 0.007 0.005 0.006 0.004 0.007 0.011 0.01 0.011 0.011 0.01 0.011 0.007 0.011 0.009 0.016 0.018 0.015 0.01 0.01 0.008 0.008 0.013 0.011 0.005 0.003 0.004 0.005 0.001 0.001 0.001 0.001 0.001 0 0.001 0.001 0 0 0 0.001 0.003 0.003 0.003 0.007 0.006 0.007 0.015 0.01 0.008 0.004 0.007 0.005 0.004 0.002 0 0.001 0 0.002 0.001 0 0.001 0.002 0.006 0.005 0.004 0.007 0.006 0.011 0.007 0.012 0.011 0.017 0.016 0.011 0.02 0.029 0.024 0.017 0.002 0.002 0.029 0.029 0.001 0.001 0 0.002 0.002 0.002 0.002 0.005 0.003 0.003 0 0.01 0.01 0.012 0.004 0.002 0.01 0.006 0.009 0.006 0.009 0.01 0.006 0.006 0.011 0.008 0.007 0.003 0.004 0.007 0 0.003 0.004 0.004 0.003 0.002 0 0.001 0.001 0 0 0.001 0 0 0.001 0.001 0 0 0 0 0.003 0.002 0.004 0.006 0.006 0.004 0.002 0.011 0.011 0.004 0.003 0.005 0.007 0.01 0.008 0.006 0.008 0.006 0.004 0.002 0.002 0.002 0.001 0.001 0 0 0 0 0 0 0 0 0 0 0 0 0 0.001 0 0 0.001 0.001 0 0.001 0.001 0.001 0 0 0 0 0.001 0 0.001 0.001 0 0 0 0 0 0 0 0 0 0 0 0 0.001 0.001 0 0 0.001 0 0 0.003 0.007 0.004 0.006 0.005 0.001 0.001 0.002 0.002 0.004 0.004 0.003 0.005 0.001 0.01 0.004 0.007 0.011 0.011 0.011 0.007 0.01 0.01 0.008 0.007 0.01 0.009 0.009 0.009 0.007 0.006 0.01 0.01 0.01 0.008 0.012 0.009 0.002 0.01 0.009 0.01 0.005 0 0.004 0.006 0.01 0.011 0.004 0.004 0.001 0.002 0.003 0.004 0.002 0.002 0.004 0.006 0.006 0.003 0.009 0.005 0.007 0.006 0.006 0.005 0.002 0 0.001 0.001 0.002 0 0 0 0.001 0.001 0 0.001 0.001 0.001 0.001 0.002 0.001 0.001 0.002 0.004 0 0.001 0.005 0.002 0.005 0.002 0.003 0.003 0.002 0 0 0 0 0.006 0.003 0.001 0.001 0.003 0.006 0.002 0.002 0.001 0 0 0.001 0 0 0 0 0.003 0.001 0.004 0.01 0.011 0.01 0.008 0.009 0.004 0.006 0.009 0.01 0.015 0.009 0.01 0.007 0.001 0.008 0.008 0.006 0.007 0.006 0.01 0.009 0.005 0.007 0.009 0.011 0.005 0.003 0.004 0.003 0.001 0.001 0.002 0.004 0.002 0.003 0.002 0.003 0 0 0 0.001 0.002 0.002 0.001 0.002 0.003 0.003 0.003 0.002 0.003 0.001 0.002 0.002 0.002 0.001 0.001 0.001 0 0.002 0.001 0.001 0.002 0.003 0.003 0.003 0.002 0.004 0.002 0.004 0.003 0.003 0.002 0.001 0.003 0.002 0.004 0.005 0.004 0.005 0.001 0.001 0.007 0.007 0.001 0.001 0 0 0 0 0 0.002 0.001 0.002 0.004 0.01 0.007 0.007 0.003 0.001 0.004 0.004 0.005 0.003 0.007 0.006 0.006 0.003 0.006 0.005 0.005 0.002 0.001 0.005 0 0.004 0.002 0.004 0.001 0.001 0 0 0 0 0.003 0.002 0.001 0.001 0.001 0.001 0 0.001 0 0.001 0.001 0 0.001 0.006 0.004 0 0 0.007 0.007 0 0.002 0.004 0.002 0.002 0.006 0.002 0.001 0 0.001 0.002 0.002 0.003 0.001 0.001 0 0.001 0 0.001 0.001 0 0.001 0.001 0.001 0.001 0 0.001 0.001 0.001 0.001 0 0 0 0 0 0.001 0 0 0 0.001 0 0 0.002 0.002 0.003 0.003 0.003 0.002 0 0.003 0.001 0 0 0.001 0.001 0.001 0 0.001 0 0.001 0.001 0.001 0.003 0.004 0.002 0.003 0.002 0.006 0.005 0 0 0 0.004 0.003 0.003 0.003 0.003 0.005 0.008 0.002 0.006 0.008 0.009 0.007 0.005 0.009 0.011 0.005 0.008 0.01 0.006 0.005 0.011 0.012 0.012 0.009 0.017 0.012 0.015 0.018 0.017 0.006 0.017 0.009 0.017 0.006 0 0.002 0.003 0.008 0.007 0.005 0.003 0.001 0.001 0 0.002 0.001 0.001 0.002 0.004 0.006 0.003 0.01 0.008 0.01 0.007 0.009 0.007 0.003 0 0.001 0.001 0.001 0 0 0 0.001 0 0 0 0.002 0.001 0.001 0.003 0.003 0.001 0.004 0.007 0 0 0.006 0.004 0.008 0.004 0.007 0.007 0.001 0.001 0 0 0 0.006 0.004 0 0 0.003 0.003 0.003 0.002 0.003 0.001 0.001 0 0.002 0.001 0.002 0.002 0.004 0.004 0.007 0.013 0.011 0.01 0.005 0.005 0.001 0.003 0.009 0.009 0.011 0.009 0.009 0.009 0.009 0.008 0.009 0.006 0.007 0.009 0.008 0.009 0.007 0.006 0.008 0.009 0.004 0.004 0.006 0.005 0.002 0.001 0.001 0.001 0 0 0 0 0 0 0 0 0.004 0.003 0.002 0.003 0.003 0.003 0.004 0.003 0.002 0.002 0.002 0.004 0.004 0.004 0.001 0.004 0.001 0.001 0.001 0 0 0 0.001 0.002 0.002 0.002 0.002 0.005 0.003 0.004 0.006 0.003 0.007 0.005 0.007 0.007 0.009 0.005 0.001 0.001 0.011 0.011 0.006 0.029 0.007 0.011 
0.033 0.024 0.031 0.024 0.351 0.464 1 0.088 0.175 0.06 0.048 0.034 0.029 0.023 0 0.035 0.038 0.041 0.037 0.038 0.048 0.075 0.077 0.061 0.066 0.09 0.098 0.084 0.071 0.105 0.213 0.099 0.042 0.094 0 0.302 0.496 0.256 0.207 0.104 0 0.003 0.003 0 0.063 0.052 0.029 0.086 0.087 0.064 0 0.012 0.003 0.044 0.089 0.032 0.044 0.051 0.041 0.038 0.016 0.069 0.069 0.023 0.018 0.035 0.022 0.034 0.044 0.042 0.035 0.027 0.019 0.02 0.016 0.031 0.053 0.038 0.011 0.033 0.014 0.018 0.013 0.014 0.015 0.044 0.023 0.056 0.028 0.051 0.067 0.124 0.043 0.031 0.09 0.312 0 0.315 0.419 0.309 0.162 0.056 0.04 0 0.003 0.026 0.048 0.065 0.052 0.046 0.071 0.089 0.111 0.105 0.084 0.139 0.153 0.077 0.049 0.107 0.311 0.253 0.054 0.046 0.002 0.026 0.04 0.01 0.022 0.016 0.027 0.029 0.006 0.009 0.015 0.02 0.024 0.021 0.022 0.027 0.031 0.044 0.015 0.044 0.05 0.038 0.032 0.033 0.025 0.032 0.03 0.024 0.032 0.025 0.032 0.03 0.025 0.02 0.022 0.024 0.02 0.023 0.024 0.023 0.01 0.024 0.02 0.024 0.01 0 0.006 0.009 0.029 0.03 0.015 0.01 0.003 0.004 0.016 0.014 0.005 0.005 0.01 0.018 0.013 0.011 0.026 0.021 0.019 0.014 0.018 0.018 0.007 0.001 0.002 0.002 0.002 0 0 0.001 0.004 0 0.002 0.005 0.006 0.002 0.004 0.005 0.003 0.004 0.009 0.008 0.001 0.006 0.015 0.01 0.019 0.014 0.008 0.008 0.008 0.006 0 0 0 0.03 0.028 0.002 0.001 0.007 0.01 0.002 0 0.001 0.001 0 0 0.001 0.001 0 0.001 0.002 0.002 0.004 0.018 0.017 0.018 0.015 0.015 0.007 0.016 0.027 0.034 0.024 0.026 0.034 0.03 0.025 0.046 0.05 0.048 0.052 0.041 0.045 0.055 0.05 0.043 0.065 0.072 0.036 0.031 0.057 0.049 0.021 0.021 0.031 0.049 0.016 0.008 0.014 0.015 0 0 0 0.09 0.014 0.01 0.006 0.018 0.014 0.019 0.014 0.012 0.007 0.005 0.009 0.017 0.019 0.02 0.06 0.037 0.017 0.03 0.04 0.001 0.003 0.007 0.011 0.008 0.005 0.006 0.002 0.007 0.006 0.004 0.005 0.007 0.009 0.006 0.009 0.013 0.016 0.014 0.044 0.044 0.019 0.019 0.002 0.002 0.003 0 0.001 0.001 0.001 0.008 0.008 0.008 0.023 0.026 0.028 0.031 0.012 0.008 0.017 0.021 0.022 0.015 0.019 0.025 0.015 0.012 0.016 0.011 0.012 0.01 0.004 0.007 0 0.006 0.004 0.004 0.004 0.002 0 0.001 0.002 0 0.005 0.003 0.001 0.001 0.004 0.004 0 0.001 0 0.002 0.004 0 0.005 0.012 0.009 0.004 0.004 0.019 0.019 0.008 0.014 0.022 0.007 0.014 0.021 0.011 0.007 0.002 0.005 0.011 0.011 0.013 0.006 0.005 0.001 0.003 0.002 0.001 0.001 0.001 0.001 0.002 0.001 0.001 0.001 0.002 0.002 0.002 0.001 0 0.001 0.002 0 0.001 0.002 0.002 0.002 0.002 0.003 0 0 0.005 0.002 0.005 0.004 0.006 0.002 0.002 0.005 0.002 0 0.001 0.002 0 0.002 0.001 0.002 0.002 0.001 0.001 0.002 0.004 0.006 0.006 0.015 0.014 0.018 0.013 0 0 0 0.006 0.01 0.011 0.01 0.014 0.006 0.031 0.016 0.033 0.038 0.026 0.028 0.033 0.026 0.028 0.035 0.023 0.039 0.033 0.041 0.039 0.044 0.058 0.025 0.032 0.027 0.022 0.031 0.03 0.013 0.031 0.016 0.028 0.011 0 0.007 0.008 0.024 0.021 0.009 0.007 0.007 0.008 0.01 0.022 0.013 0.011 0.009 0.027 0.034 0.015 0.043 0.039 0.065 0.05 0.063 0.052 0.035 0 0.006 0.006 0.009 0.005 0.002 0 0.007 0.004 0.004 0.014 0.007 0.009 0.019 0.028 0.012 0.01 0.02 0.03 0.004 0.016 0.044 0.027 0.058 0.034 0.027 0.025 0.023 0.008 0 0 0 0.018 0.012 0.004 0.002 0.003 0.006 0 0.003 0.002 0.002 0.001 0.003 0.005 0.002 0.003 0.004 0.006 0.004 0.01 0.023 0.021 0.02 0.01 0.011 0.007 0.016 0.022 0.023 0.02 0.023 0.023 0.023 0.018 0.027 0.033 0.034 0.043 0.041 0.032 0.033 0.02 0.022 0.032 0.029 0.007 0.012 0.019 0.015 0.003 0.005 0.007 0.004 0.001 0 0.004 0.002 0 0 0 0.001 0.005 0.001 0.005 0.009 0.009 0.006 0.012 0.009 0.006 0.004 0.005 0.004 0.005 0.003 0.001 0.002 0 0.001 0.001 0 0 0.001 0.005 0.006 0.006 0.01 0.011 0.018 0.013 0.026 0.027 0.024 0.035 0.027 0.035 0.047 0.055 0.039 0.007 0.007 0.069 0.069 0.001 0.001 0.001 0 0 0 0 0.007 0.003 0.003 0 0.03 0.028 0.022 0.008 0.008 0.014 0.015 0.014 0.008 0.013 0.013 0.013 0.011 0.011 0.01 0.008 0.005 0 0.008 0 0.002 0.002 0.003 0.002 0.001 0 0.001 0.001 0 0.002 0.002 0.001 0.002 0.002 0.002 0 0 0 0.002 0.004 0.001 0.006 0.007 0.006 0.005 0.004 0.013 0.013 0.009 0.011 0.014 0.012 0.008 0.017 0.01 0.01 0.004 0.002 0.002 0.002 0.001 0.002 0.001 0 0.001 0 0 0 0 0 0.001 0.001 0.002 0.001 0.001 0 0.002 0 0 0 0 0 0 0.001 0.001 0.001 0.001 0.001 0 0 0.001 0.002 0.002 0.004 0.005 0.002 0.002 0.003 0.003 0.002 0.001 0.003 0 0 0.001 0.001 0.001 0 0 0.001 0.003 0.007 0.009 0.017 0.014 0.022 0.018 0 0 0.001 0.009 0.009 0.011 0.012 0.017 0.015 0.02 0.009 0.02 0.021 0.016 0.017 0.018 0.029 0.021 0.017 0.012 0.023 0.014 0.018 0.025 0.019 0.013 0.022 0.023 0.019 0.015 0.026 0.023 0.012 0.024 0.013 0.023 0.011 0 0.002 0.01 0.032 0.027 0.014 0.006 0.003 0.005 0.011 0.009 0.003 0.003 0.007 0.011 0.011 0.009 0.017 0.015 0.012 0.012 0.011 0.009 0.005 0 0.003 0.003 0.003 0.001 0.001 0.001 0.003 0.002 0.001 0.003 0.003 0.003 0.003 0.003 0.002 0.001 0.004 0.007 0 0.001 0.008 0.006 0.01 0.007 0.008 0.008 0.005 0.002 0 0 0 0.025 0.02 0.001 0.001 0.005 0.007 0.001 0.001 0.003 0.002 0.001 0.002 0.004 0.003 0.003 0.004 0.006 0.006 0.01 0.022 0.022 0.022 0.013 0.011 0.006 0.011 0.031 0.032 0.046 0.033 0.03 0.027 0.011 0.018 0.018 0.021 0.018 0.018 0.02 0.018 0.009 0.013 0.018 0.014 0.006 0.006 0.006 0.006 0.003 0.005 0.005 0.004 0.002 0.001 0.003 0.002 0 0 0 0.003 0.004 0.003 0.001 0.005 0.005 0.008 0.009 0.008 0.003 0.004 0.005 0.004 0.005 0.002 0.002 0.002 0.001 0 0 0 0.001 0.002 0.009 0.006 0.003 0.005 0.006 0.008 0.006 0.006 0.009 0.009 0.01 0.007 0.009 0.011 0.009 0.007 0.002 0.002 0.012 0.012 0 0 0 0 0 0 0.003 0.008 0.005 0.005 0.015 0.024 0.023 0.02 0.013 0.006 0.011 0.014 0.012 0.009 0.012 0.021 0.014 0.006 0.012 0.01 0.011 0.004 0.001 0.007 0 0.007 0.002 0.005 0.002 0.001 0 0.001 0.001 0 0.003 0.002 0.001 0.001 0.002 0.001 0 0 0 0 0.001 0.001 0.003 0.008 0.007 0.003 0.002 0.012 0.011 0.005 0.01 0.014 0.007 0.007 0.014 0.01 0.009 0.007 0.003 0.004 0.005 0.004 0.002 0.003 0.002 0.002 0 0 0 0 0 0 0 0.002 0.001 0 0 0.002 0.001 0 0 0 0 0 0 0 0 0 0.001 0 0.001 0.003 0.002 0.002 0.001 0.003 0.001 0.001 0.003 0.002 0.001 0.001 0.003 0.002 0.001 0 0 0 0.002 0.002 0.001 0.004 0.006 0.006 0.011 0.006 0.016 0.015 0.001 0.001 0.001 0.005 0.008 0.01 0.009 0.015 0.01 0.02 0.013 0.022 0.023 0.02 0.019 0.016 0.023 0.018 0.015 0.014 0.022 0.015 0.02 0.023 0.017 0.013 0.029 0.034 0.025 0.021 0.034 0.033 0.018 0.033 0.022 0.031 0.009 0 0.001 0.005 0.022 0.023 0.014 0.009 0.002 0.002 0.003 0.007 0.006 0.007 0.004 0.007 0.004 0.01 0.016 0.013 0.013 0.006 0.013 0.012 0.007 0.001 0.001 0.002 0.002 0.001 0.001 0.001 0.001 0.001 0 0.002 0.002 0.002 0.003 0.005 0.005 0.002 0.004 0.007 0.001 0.004 0.006 0.004 0.012 0.006 0.009 0.009 0.007 0.004 0 0 0 0.021 0.014 0 0 0 0.003 0 0 0 0 0 0 0 0 0 0 0.002 0.001 0.006 0.023 0.019 0.016 0.01 0.011 0.009 0.013 0.022 0.024 0.027 0.022 0.024 0.022 0.016 0.014 0.02 0.021 0.021 0.017 0.02 0.022 0.016 0.016 0.022 0.023 0.011 0.009 0.014 0.012 0.008 0.005 0.005 0.005 0.001 0.003 0.003 0.004 0 0 0 0.001 0.004 0.002 0.003 0.004 0.004 0.005 0.007 0.005 0.002 0.001 0.002 0.003 0.004 0.002 0.001 0.002 0.001 0.001 0 0.001 0.001 0.002 0.004 0.004 0.003 0.005 0.005 0.006 0.005 0.005 0.007 0.005 0.007 0.006 0.008 0.01 0.012 0.005 0.002 0.002 0.013 0.013 0.019 0.069 0.012 0.013 
0.015 0.004 0.008 0.002 0.095 0.087 0.06 1 0.793 0.284 0.22 0.087 0.047 0.037 0 0.016 0.016 0.013 0.008 0.012 0.035 0.027 0.021 0.012 0.019 0.025 0.021 0.017 0.016 0.019 0.024 0.014 0.009 0.015 0 0.015 0.026 0.017 0.013 0.011 0 0.004 0.008 0 0.035 0.025 0.012 0.033 0.033 0.028 0 0.006 0.002 0.004 0.006 0.001 0.005 0.013 0.012 0.006 0.008 0.015 0.015 0.017 0.007 0.011 0.013 0.019 0.04 0.052 0.032 0.029 0.031 0.029 0.025 0.022 0.029 0.02 0.011 0.02 0.012 0.01 0.008 0.01 0.008 0.025 0.016 0.021 0.011 0.024 0.028 0.045 0.017 0.015 0.034 0.091 0 0.261 0.155 0.178 0.102 0.041 0.027 0 0 0.012 0.013 0.022 0.034 0.026 0.038 0.048 0.055 0.054 0.049 0.074 0.08 0.044 0.027 0.067 0.148 0.122 0.027 0.023 0.002 0.016 0.023 0.006 0.011 0.012 0.015 0.012 0.003 0.004 0.005 0.012 0.011 0.011 0.006 0.013 0.014 0.013 0.006 0.01 0.015 0.01 0.008 0.008 0.005 0.005 0.004 0.006 0.006 0.004 0.006 0.004 0.004 0.003 0.002 0.002 0.003 0.001 0.002 0.002 0.001 0.002 0.001 0.001 0.001 0 0.003 0.004 0.01 0.015 0.008 0.006 0 0.001 0.009 0.006 0.005 0.003 0.004 0.004 0.002 0.002 0.006 0.004 0.003 0.003 0.003 0.002 0.003 0 0.001 0.001 0 0 0 0 0 0 0 0 0 0.001 0.001 0.001 0.001 0 0.001 0 0 0.001 0.003 0.001 0.002 0.001 0.003 0.003 0.002 0.001 0 0 0 0.012 0.01 0.001 0 0.001 0.004 0 0 0 0 0 0 0 0 0 0 0 0 0 0.001 0.001 0.001 0.004 0.003 0 0.003 0.01 0.016 0.01 0.01 0.016 0.014 0.009 0.013 0.013 0.008 0.013 0.009 0.014 0.014 0.013 0.01 0.016 0.02 0.007 0.009 0.015 0.01 0.005 0.005 0.005 0.009 0.005 0.004 0.003 0.002 0 0 0 0.048 0.006 0.006 0.002 0.008 0.008 0.009 0.009 0.009 0.006 0.005 0.007 0.007 0.007 0.006 0.027 0.013 0.005 0.012 0.023 0.002 0.004 0.002 0.003 0.002 0.002 0.001 0.001 0.001 0.001 0.001 0.001 0.001 0.002 0.001 0.001 0.002 0.003 0.003 0.025 0.025 0.003 0.003 0 0 0 0 0 0 0 0.001 0.001 0.001 0.005 0.005 0.005 0.005 0.001 0 0.001 0.003 0.003 0.002 0.003 0.003 0.002 0.001 0.003 0.002 0.003 0.001 0.002 0.003 0 0 0 0.001 0.001 0 0 0.001 0.001 0 0.001 0.001 0 0 0 0 0 0 0 0 0 0 0 0.003 0.003 0 0 0.003 0.003 0 0.002 0.005 0 0.001 0.002 0.001 0 0.001 0.001 0.001 0.001 0.002 0.001 0.001 0 0 0 0 0 0 0 0 0 0 0 0 0 0 0 0 0 0 0 0 0 0 0 0 0 0 0 0.001 0.002 0.002 0.002 0.002 0.001 0.001 0.002 0.001 0 0 0 0 0 0 0 0 0 0 0.003 0.001 0.002 0.003 0.004 0.005 0.006 0.005 0 0 0.001 0.006 0.008 0.008 0.007 0.006 0.004 0.005 0.004 0.007 0.006 0.01 0.01 0.009 0.003 0.007 0.007 0.007 0.01 0.009 0.01 0.009 0.01 0.012 0.007 0.009 0.009 0.007 0.01 0.009 0.005 0.008 0.006 0.008 0.005 0 0 0.002 0.004 0.004 0.002 0.001 0.003 0.004 0.005 0.006 0.003 0.004 0.002 0.006 0.008 0.007 0.012 0.011 0.014 0.009 0.011 0.008 0.006 0.001 0.001 0.001 0.003 0.002 0.001 0.003 0.003 0 0.001 0.005 0.004 0.002 0.005 0.005 0.006 0.005 0.007 0.012 0 0.005 0.013 0.005 0.014 0.005 0.007 0.007 0.008 0.004 0 0 0 0.003 0.003 0.001 0 0 0 0 0 0 0 0 0.001 0.001 0 0 0.001 0.001 0 0.001 0.006 0.005 0.005 0 0.001 0.001 0.003 0.004 0.005 0.003 0.004 0.005 0.005 0.004 0.005 0.006 0.009 0.009 0.008 0.005 0.006 0.004 0.003 0.004 0.005 0.002 0.002 0.001 0.004 0.002 0.002 0.002 0.002 0.002 0.001 0.001 0 0 0 0 0.001 0.002 0.004 0.004 0.006 0.008 0.007 0.008 0.005 0.006 0.002 0.003 0.003 0.004 0.001 0.001 0.001 0.001 0.002 0 0 0.001 0.001 0.004 0.003 0.005 0.006 0.004 0.011 0.005 0.007 0.006 0.01 0.007 0.006 0.012 0.011 0.009 0.012 0.001 0.001 0.015 0.015 0.001 0.001 0 0.002 0.002 0.002 0.002 0.004 0.003 0.002 0 0.01 0.011 0.011 0.004 0.002 0.005 0.005 0.005 0.003 0.006 0.006 0.004 0.003 0.007 0.004 0.003 0.002 0.002 0.002 0 0 0 0.001 0 0 0 0.001 0.001 0 0.001 0.001 0 0 0 0.001 0 0 0 0 0 0 0 0.003 0.003 0 0 0.007 0.007 0.001 0.003 0.004 0.009 0.005 0.005 0.005 0.005 0.003 0.003 0.002 0.001 0.001 0.001 0.001 0 0 0 0 0 0 0 0 0 0 0 0.001 0 0 0 0 0 0 0 0.001 0.001 0.001 0.001 0 0 0 0 0.001 0.002 0.002 0.002 0.002 0.002 0.002 0.002 0.002 0.001 0.001 0.002 0.001 0.001 0.001 0.002 0.002 0 0 0.001 0.001 0.004 0.002 0.003 0.003 0.005 0.004 0 0 0 0.002 0.004 0.004 0.003 0.005 0.005 0.006 0.001 0.004 0.007 0.006 0.004 0.004 0.007 0.007 0.004 0.006 0.007 0.002 0.005 0.003 0.001 0.003 0.005 0.005 0.005 0.004 0.005 0.005 0.002 0.004 0.001 0.004 0.001 0 0.001 0.003 0.006 0.006 0.005 0.003 0.001 0.001 0.001 0.002 0.002 0.002 0.002 0.004 0.003 0.001 0.004 0.003 0.001 0.002 0.002 0.002 0 0 0 0 0.001 0 0 0 0 0 0 0 0 0.001 0.001 0 0 0.001 0.001 0 0 0.002 0.002 0.001 0.001 0.001 0.001 0.001 0.001 0.001 0 0 0 0.008 0.007 0 0 0 0 0 0 0 0 0 0 0 0 0 0 0 0 0.001 0.002 0.004 0.004 0 0.002 0.002 0.002 0.005 0.008 0.01 0.005 0.009 0.007 0.001 0.004 0.004 0.005 0.006 0.005 0.006 0.006 0.005 0.003 0.004 0.004 0.002 0.003 0.004 0.003 0.002 0.002 0.002 0.002 0.002 0 0.001 0 0 0 0 0.001 0.001 0.002 0.002 0.004 0.003 0.003 0.002 0.001 0.001 0 0 0.002 0.002 0.001 0.001 0.001 0 0.001 0.001 0 0 0.001 0.002 0.002 0.001 0.001 0.001 0.001 0 0 0 0.001 0 0 0.002 0.002 0 0.002 0.001 0.001 0.002 0.002 0 0 0.001 0 0 0 0 0 0.001 0.001 0 0.002 0.003 0.003 0.001 0.001 0.001 0.002 0.002 0.002 0.002 0.003 0.003 0.002 0.002 0.003 0.003 0 0.001 0.002 0 0.002 0.002 0.001 0.001 0.001 0 0 0 0 0 0 0 0 0.001 0 0 0 0 0 0.001 0.001 0.002 0.002 0.002 0.001 0.001 0.002 0.002 0 0.002 0.004 0 0.001 0.001 0.001 0.001 0 0 0 0 0.001 0.001 0.001 0 0.001 0.001 0.001 0 0.001 0.001 0.001 0 0 0 0 0 0 0 0 0 0 0 0 0 0 0 0 0 0 0 0 0.001 0.001 0 0 0 0 0 0 0 0 0 0 0 0 0 0 0 0 0 0 0 0.001 0.002 0.004 0.003 0.002 0 0 0.001 0.002 0.002 0.002 0.002 0.001 0 0.004 0.003 0.004 0.004 0.005 0.004 0.005 0.005 0.006 0.007 0.005 0.006 0.005 0.007 0.011 0.009 0.005 0.012 0.016 0.011 0.01 0.016 0.016 0.01 0.015 0.014 0.015 0.008 0 0.001 0.002 0.003 0.003 0.002 0.002 0 0 0.002 0.003 0.001 0.001 0.003 0.004 0.003 0.001 0.004 0.005 0.006 0.004 0.005 0.004 0.004 0 0 0 0 0 0 0 0 0 0 0.001 0 0 0.003 0.002 0.003 0.002 0.005 0.005 0 0.001 0.005 0.004 0.006 0.005 0.006 0.004 0.001 0.001 0 0 0 0.002 0.002 0 0 0.002 0.002 0 0 0.001 0.001 0 0 0.001 0 0.001 0.001 0.001 0.001 0.003 0.01 0.012 0.012 0.004 0.002 0.001 0.003 0.001 0.002 0.005 0.001 0.002 0.002 0.002 0.004 0.004 0.004 0.005 0.004 0.004 0.005 0.003 0.003 0.002 0.003 0.002 0.001 0.001 0.002 0 0 0 0.002 0.001 0.001 0.001 0.001 0 0 0 0 0.001 0.001 0.001 0.001 0.002 0.002 0.002 0.002 0.001 0 0 0.001 0.001 0 0 0 0.001 0.001 0 0 0 0 0.001 0.001 0 0 0.002 0 0.001 0.004 0.004 0.001 0.005 0.003 0.002 0.004 0.006 0.004 0.001 0.001 0.007 0.007 0.003 0.015 0.002 0.007 
0.016 0.009 0.01 0.009 0.112 0.111 0.082 0.533 1 0.353 0.272 0.092 0.053 0.047 0 0.017 0.02 0.017 0.007 0.015 0.028 0.024 0.022 0.011 0.02 0.025 0.022 0.018 0.017 0.017 0.023 0.009 0.004 0.012 0 0.03 0.043 0.02 0.014 0.008 0 0.003 0.005 0 0.035 0.022 0.01 0.031 0.03 0.025 0 0.005 0.001 0.001 0.004 0.003 0.004 0.013 0.01 0.003 0.007 0.018 0.017 0.011 0.005 0.011 0.011 0.017 0.03 0.052 0.024 0.027 0.029 0.029 0.027 0.015 0.03 0.022 0.008 0.022 0.013 0.012 0.011 0.012 0.01 0.025 0.013 0.023 0.009 0.024 0.023 0.036 0.015 0.012 0.027 0.095 0 0.32 0.184 0.209 0.118 0.036 0.033 0 0.001 0.02 0.03 0.041 0.041 0.041 0.049 0.061 0.069 0.063 0.056 0.085 0.098 0.042 0.03 0.056 0.178 0.131 0.052 0.042 0.004 0.018 0.032 0.004 0.012 0.009 0.016 0.012 0 0.002 0.004 0.011 0.008 0.008 0.008 0.012 0.02 0.015 0.007 0.018 0.018 0.01 0.009 0.013 0.011 0.007 0.005 0.01 0.011 0.006 0.009 0.008 0.009 0.007 0.008 0.009 0.006 0.006 0.01 0.009 0.005 0.009 0.007 0.009 0.005 0 0.002 0.006 0.017 0.016 0.009 0.006 0 0 0.009 0.013 0.011 0.004 0.006 0.009 0.004 0.004 0.011 0.006 0.006 0.006 0.006 0.006 0.004 0 0 0 0 0 0 0 0.001 0.002 0.002 0.001 0.001 0.002 0.002 0.002 0.001 0.001 0.005 0.004 0.002 0.003 0.004 0.002 0.006 0.002 0.002 0.002 0.003 0.001 0 0 0 0.015 0.015 0 0 0.002 0.003 0.001 0.001 0.002 0.002 0.002 0.002 0.003 0.002 0.001 0.004 0.004 0.004 0.005 0.008 0.009 0.008 0.005 0.005 0.004 0.005 0.014 0.017 0.01 0.014 0.019 0.013 0.011 0.013 0.014 0.017 0.016 0.014 0.016 0.017 0.018 0.016 0.018 0.022 0.01 0.008 0.016 0.014 0.007 0.004 0.008 0.008 0.004 0 0.004 0.004 0 0 0 0.061 0.01 0.007 0.006 0.006 0.009 0.011 0.008 0.008 0.007 0.005 0.008 0.01 0.01 0.011 0.041 0.021 0.009 0.013 0.028 0.001 0.003 0.002 0.004 0.005 0.004 0.004 0.002 0.004 0.002 0.003 0.004 0.004 0.005 0.004 0.006 0.007 0.005 0.004 0.028 0.028 0.006 0.006 0.001 0.003 0.003 0.001 0.001 0.001 0.001 0.004 0.005 0.006 0.009 0.008 0.007 0.005 0.003 0.005 0.009 0.007 0.008 0.004 0.006 0.009 0.008 0.004 0.007 0.008 0.009 0.002 0 0.004 0 0.006 0.005 0.005 0.004 0.001 0 0.001 0.003 0 0.001 0 0 0.002 0.002 0.002 0 0 0 0.001 0.001 0 0.002 0.002 0.002 0.002 0.004 0.006 0.006 0.006 0.004 0.007 0.007 0.005 0.009 0.008 0.005 0.006 0.005 0.007 0.007 0.007 0.003 0.003 0.001 0.002 0 0.001 0.001 0.001 0.001 0.002 0.001 0.002 0.001 0.002 0.002 0.003 0.001 0.001 0.001 0.002 0 0.002 0.002 0.001 0.001 0.001 0.001 0 0.001 0.001 0.003 0.004 0.001 0.002 0.003 0.001 0.002 0.002 0.002 0.002 0.002 0.002 0 0 0.002 0.001 0 0 0.001 0.002 0.002 0.005 0.008 0.006 0.008 0.008 0.001 0.002 0.002 0.009 0.009 0.009 0.008 0.007 0.005 0.008 0.004 0.012 0.008 0.01 0.012 0.011 0.011 0.006 0.01 0.009 0.011 0.007 0.013 0.009 0.011 0.014 0.01 0.011 0.009 0.007 0.011 0.008 0.001 0.01 0.006 0.01 0.006 0 0.002 0.001 0.008 0.008 0.004 0.002 0.002 0.002 0.004 0.007 0.007 0.005 0.004 0.009 0.009 0.005 0.012 0.014 0.018 0.013 0.017 0.015 0.009 0 0.002 0.002 0.002 0 0 0 0.002 0.001 0 0.002 0.001 0.002 0.004 0.004 0.003 0.001 0.007 0.011 0.001 0.002 0.014 0.004 0.015 0.006 0.006 0.005 0.005 0.001 0 0 0 0.007 0.006 0.001 0.001 0.003 0.005 0.001 0 0 0 0 0 0 0 0 0 0 0 0.001 0.005 0.009 0.009 0.007 0.007 0.003 0.006 0.007 0.009 0.012 0.007 0.009 0.006 0.005 0.009 0.01 0.009 0.012 0.012 0.008 0.01 0.009 0.007 0.007 0.01 0.006 0.005 0.006 0.005 0.005 0.003 0.002 0.001 0 0 0.001 0 0 0 0 0.003 0.005 0.007 0.006 0.007 0.008 0.007 0.008 0.006 0.006 0.005 0.006 0.007 0.007 0.005 0.002 0.002 0.001 0.003 0.001 0 0.002 0 0.002 0.002 0.001 0.005 0.005 0.006 0.005 0.007 0.007 0.006 0.007 0.007 0.007 0.013 0.016 0.013 0.003 0.003 0.018 0.018 0 0 0.002 0 0.001 0.001 0.001 0.003 0 0 0 0.012 0.008 0.007 0.004 0.004 0.008 0.007 0.008 0.006 0.008 0.008 0.006 0.004 0.007 0.004 0.005 0.003 0.001 0.003 0 0.003 0.002 0.002 0 0 0 0 0 0 0.001 0 0 0.001 0.001 0 0 0 0 0 0.001 0 0.001 0.003 0.002 0.001 0 0.008 0.008 0.002 0.003 0.005 0.003 0.004 0.009 0.006 0.006 0.004 0.003 0.001 0.001 0.002 0.001 0 0 0 0 0 0 0 0 0 0 0 0 0 0 0.001 0 0 0 0 0 0 0 0 0 0.001 0.001 0 0 0.001 0 0.001 0.002 0.002 0 0 0.002 0 0 0 0 0 0 0 0 0 0 0 0 0.002 0.002 0.004 0.006 0.004 0.006 0.005 0 0 0.001 0.002 0.003 0.004 0.004 0.004 0.005 0.008 0.002 0.009 0.009 0.005 0.005 0.007 0.007 0.006 0.007 0.008 0.01 0.004 0.009 0.012 0.009 0.008 0.005 0.009 0.007 0.008 0.008 0.009 0.005 0.009 0.008 0.009 0.001 0 0 0.004 0.009 0.009 0.005 0.004 0 0 0.001 0 0 0.001 0.001 0.003 0.002 0.002 0.005 0.004 0.007 0.004 0.007 0.006 0.004 0 0 0 0 0 0 0 0 0 0 0 0.001 0 0.003 0.002 0.002 0.002 0.003 0.002 0 0 0.004 0.002 0.006 0.003 0.007 0.007 0.003 0.001 0 0 0 0.008 0.007 0 0 0 0 0 0 0 0 0 0 0 0 0 0 0 0 0.001 0.006 0.004 0.005 0.001 0.002 0.006 0.005 0.01 0.011 0.012 0.01 0.011 0.01 0.006 0.007 0.008 0.008 0.008 0.006 0.008 0.008 0.006 0.007 0.007 0.007 0.003 0.004 0.005 0.004 0.001 0.001 0.001 0.001 0.001 0 0 0 0 0 0 0 0.001 0 0.001 0.001 0.001 0.002 0.002 0.002 0.001 0.001 0.001 0.001 0.001 0.001 0 0.001 0.001 0.001 0 0 0.001 0.001 0.004 0.003 0.003 0.002 0.002 0.003 0.001 0.002 0.002 0.004 0.002 0.001 0.003 0.007 0.003 0.005 0.001 0.001 0.007 0.007 0 0 0 0 0 0.001 0.001 0.002 0.001 0.002 0.001 0.01 0.006 0.005 0.002 0.004 0.008 0.007 0.007 0.005 0.008 0.007 0.006 0.005 0.008 0.004 0.004 0.003 0.002 0.003 0 0 0.001 0.001 0 0 0 0.001 0.001 0 0.001 0.001 0.001 0.001 0.001 0.001 0 0 0 0 0 0 0 0.005 0.003 0 0.002 0.007 0.008 0.005 0.002 0.003 0.007 0.005 0.008 0.003 0.006 0.006 0.004 0.003 0.003 0.002 0.001 0.002 0 0.001 0.002 0.001 0.001 0.001 0 0 0.001 0.001 0 0 0 0.001 0 0 0 0 0 0 0 0.001 0.001 0.001 0.001 0 0.001 0 0.001 0.001 0.002 0.001 0 0 0.001 0.001 0.001 0 0 0 0 0 0 0 0 0 0.002 0.002 0.002 0.004 0.007 0.005 0.009 0.009 0.001 0.002 0.004 0.005 0.006 0.006 0.006 0.007 0.005 0.005 0.005 0.01 0.007 0.007 0.01 0.007 0.007 0.009 0.006 0.005 0.012 0.007 0.005 0.009 0.008 0.009 0.013 0.019 0.011 0.009 0.017 0.019 0.01 0.017 0.01 0.014 0.006 0 0.004 0.005 0.009 0.009 0.003 0.001 0.001 0.002 0.004 0.002 0.001 0.002 0.002 0.002 0.004 0.004 0.009 0.008 0.008 0.005 0.007 0.006 0.002 0 0.001 0.001 0.001 0.001 0.001 0 0.001 0 0 0.001 0 0 0.003 0.004 0.001 0.001 0.003 0.004 0 0.002 0.005 0.003 0.009 0.004 0.005 0.005 0.004 0.003 0 0 0 0.009 0.007 0.001 0.001 0.004 0.005 0.003 0.001 0.001 0.001 0 0 0.001 0.001 0 0 0.002 0.001 0.003 0.013 0.013 0.014 0.006 0.006 0.003 0.005 0.009 0.009 0.009 0.009 0.009 0.008 0.008 0.005 0.006 0.01 0.009 0.007 0.005 0.004 0.006 0.004 0.007 0.007 0.004 0.005 0.007 0.003 0 0.001 0.001 0 0 0 0 0 0 0 0 0.001 0.003 0.004 0.004 0.004 0.003 0.004 0.003 0.002 0.001 0.002 0.002 0.002 0.004 0.003 0.001 0.002 0 0.001 0 0 0.001 0.001 0.004 0.003 0.002 0.002 0.003 0.002 0.003 0.003 0.004 0.003 0.005 0.004 0.004 0.006 0.008 0.004 0.001 0.001 0.008 0.008 0.006 0.018 0.007 0.008 
0.033 0.014 0.018 0.008 0.063 0.055 0.043 0.286 0.53 1 0.793 0.296 0.132 0.11 0 0.042 0.034 0.032 0.022 0.041 0.099 0.065 0.053 0.021 0.043 0.053 0.041 0.031 0.04 0.036 0.035 0.021 0.004 0.025 0 0.021 0.025 0.02 0.013 0.007 0 0.014 0.018 0 0.026 0.022 0.014 0.025 0.029 0.019 0 0.005 0 0.003 0.012 0.003 0.015 0.026 0.023 0.015 0.013 0.041 0.041 0.038 0.015 0.019 0.039 0.053 0.116 0.17 0.095 0.104 0.098 0.077 0.071 0.027 0.032 0.02 0.007 0.023 0.008 0.01 0.007 0.009 0.009 0.013 0.01 0.021 0.009 0.013 0.017 0.031 0.01 0.008 0.019 0.052 0 0.149 0.091 0.093 0.052 0.02 0.015 0 0.004 0.009 0.013 0.025 0.021 0.016 0.021 0.024 0.038 0.035 0.024 0.038 0.042 0.025 0.017 0.051 0.093 0.079 0.021 0.019 0 0.016 0.021 0.005 0.016 0.014 0.026 0.021 0.003 0.005 0.007 0.013 0.015 0.019 0.014 0.022 0.024 0.026 0.013 0.027 0.03 0.021 0.018 0.02 0.019 0.016 0.015 0.019 0.019 0.015 0.016 0.013 0.009 0.01 0.007 0.01 0.01 0.01 0.008 0.009 0.004 0.008 0.008 0.009 0.004 0 0 0.006 0.024 0.029 0.016 0.012 0.001 0.003 0.013 0.012 0.009 0.005 0.007 0.013 0.013 0.005 0.017 0.012 0.014 0.011 0.013 0.011 0.008 0 0.002 0.002 0.003 0.001 0.001 0.001 0.001 0.002 0.001 0.002 0.003 0.004 0.004 0.006 0.003 0.004 0.004 0.006 0.002 0.005 0.007 0.005 0.009 0.005 0.006 0.005 0.006 0.003 0 0 0 0.024 0.016 0.002 0.002 0.003 0.002 0 0.001 0.002 0.001 0.001 0.001 0.002 0.001 0.001 0 0.005 0.004 0.005 0.007 0.006 0.006 0.003 0.003 0.002 0.013 0.025 0.034 0.024 0.026 0.036 0.033 0.024 0.024 0.03 0.03 0.031 0.021 0.028 0.032 0.029 0.023 0.038 0.041 0.017 0.017 0.031 0.023 0.009 0.006 0.008 0.013 0.004 0.002 0.006 0.007 0 0 0 0.025 0.007 0.003 0.003 0.009 0.009 0.011 0.013 0.008 0.006 0.005 0.009 0.01 0.011 0.007 0.018 0.008 0.005 0.01 0.015 0.001 0.005 0.002 0.009 0.004 0.002 0.003 0.002 0.005 0.006 0.005 0.005 0.006 0.007 0.006 0.008 0.009 0.006 0.007 0.028 0.028 0.014 0.014 0 0 0 0 0.002 0.003 0.003 0.009 0.01 0.01 0.015 0.016 0.016 0.016 0.007 0.009 0.011 0.013 0.015 0.006 0.013 0.016 0.009 0.008 0.014 0.008 0.006 0.008 0 0.006 0 0.001 0.001 0.003 0.002 0 0 0.003 0.005 0 0.001 0.001 0 0 0 0.001 0 0 0 0 0.001 0.001 0.002 0.009 0.008 0.001 0.001 0.014 0.014 0.007 0.008 0.016 0.006 0.007 0.015 0.011 0.008 0.006 0.008 0.012 0.013 0.007 0.001 0.001 0 0 0 0 0 0 0 0 0 0 0 0 0 0 0 0 0 0 0 0.001 0 0.001 0.001 0.001 0.001 0 0.002 0.001 0.001 0.001 0.002 0.001 0 0.001 0.001 0.001 0 0.001 0.001 0 0 0 0.001 0.001 0.001 0 0.004 0 0.002 0.003 0.008 0.009 0.012 0.01 0.003 0.003 0.004 0.012 0.014 0.013 0.01 0.006 0.004 0.018 0.013 0.023 0.024 0.025 0.02 0.022 0.017 0.017 0.021 0.02 0.017 0.014 0.019 0.016 0.018 0.033 0.017 0.018 0.017 0.019 0.019 0.018 0.006 0.018 0.014 0.017 0.005 0 0.001 0.001 0.014 0.015 0.005 0.003 0.006 0.008 0.01 0.013 0.008 0.007 0.011 0.016 0.018 0.012 0.029 0.027 0.039 0.029 0.037 0.03 0.018 0 0.004 0.005 0.009 0.004 0.003 0.001 0.002 0.001 0.001 0.003 0.002 0.002 0.005 0.007 0.002 0.003 0.011 0.013 0 0.008 0.025 0.014 0.032 0.018 0.016 0.014 0.013 0.009 0 0 0 0.013 0.008 0.003 0.002 0.002 0.002 0 0 0 0 0 0 0 0 0 0.001 0.003 0.003 0.009 0.018 0.013 0.013 0.006 0.006 0.002 0.009 0.015 0.016 0.015 0.015 0.016 0.014 0.012 0.02 0.023 0.023 0.022 0.018 0.019 0.019 0.011 0.011 0.014 0.017 0.008 0.007 0.013 0.006 0.003 0.003 0.003 0.002 0 0 0.002 0.002 0 0 0 0.001 0.006 0.006 0.007 0.01 0.01 0.01 0.013 0.01 0.007 0.005 0.005 0.005 0.007 0.004 0.002 0.004 0.003 0.002 0.001 0 0 0.001 0.003 0.003 0.003 0.013 0.013 0.018 0.014 0.018 0.009 0.009 0.019 0.013 0.025 0.032 0.035 0.022 0.001 0.001 0.041 0.041 0.001 0.001 0 0.001 0.001 0.001 0.001 0.004 0.004 0.003 0 0.019 0.017 0.014 0.006 0.005 0.013 0.011 0.007 0.004 0.011 0.01 0.007 0.005 0.011 0.006 0.003 0.003 0.001 0.004 0 0.001 0.001 0.001 0.001 0 0 0 0 0 0.002 0.002 0.001 0.001 0.001 0.001 0 0 0 0.001 0.001 0 0.003 0.007 0.005 0.003 0.004 0.012 0.012 0.008 0.008 0.009 0.009 0.014 0.015 0.007 0.006 0.004 0.001 0.001 0.001 0.001 0.002 0.001 0 0.002 0.002 0 0 0 0 0.002 0 0 0 0.001 0.001 0 0 0 0.001 0.001 0 0.001 0.001 0.001 0.001 0.002 0.002 0 0.001 0.003 0.002 0.003 0.003 0.003 0.003 0.003 0.002 0.002 0.002 0.002 0.002 0.001 0.001 0 0.001 0 0 0 0.001 0.004 0.006 0.003 0.009 0.007 0.013 0.011 0 0.001 0.001 0.005 0.005 0.005 0.004 0.01 0.01 0.008 0.006 0.01 0.012 0.013 0.01 0.01 0.01 0.014 0.016 0.008 0.015 0.013 0.014 0.016 0.012 0.01 0.014 0.016 0.009 0.01 0.016 0.016 0.007 0.014 0.008 0.016 0.004 0 0.003 0.005 0.014 0.015 0.009 0.006 0.001 0.001 0.009 0.006 0.004 0.004 0.007 0.007 0.004 0.003 0.008 0.007 0.009 0.006 0.009 0.007 0.004 0 0 0 0 0 0 0 0.001 0.001 0 0.003 0.002 0.001 0.001 0.003 0.001 0.002 0.004 0.005 0 0.002 0.007 0.003 0.008 0.004 0.004 0.004 0.003 0.001 0 0 0 0.017 0.013 0 0 0.002 0.003 0 0 0 0 0 0.001 0 0 0 0.001 0.004 0.003 0.006 0.012 0.012 0.013 0.004 0.003 0.003 0.006 0.011 0.018 0.015 0.011 0.018 0.017 0.01 0.011 0.012 0.01 0.008 0.01 0.008 0.012 0.009 0.006 0.01 0.01 0.006 0.006 0.007 0.004 0.002 0.001 0.002 0.003 0 0 0.001 0.001 0 0 0 0.002 0.001 0.001 0.001 0.002 0.003 0.005 0.006 0.005 0.004 0.002 0.003 0.003 0.003 0 0.002 0.001 0.002 0.002 0.001 0.001 0.001 0.002 0.004 0.003 0.001 0.001 0 0.001 0.002 0.003 0.003 0.002 0.005 0.003 0.001 0.005 0.008 0.006 0.002 0.002 0.009 0.009 0 0 0.001 0 0 0.001 0.001 0.003 0.003 0.002 0.006 0.009 0.006 0.006 0.006 0.007 0.008 0.007 0.008 0.005 0.009 0.011 0.005 0.002 0.008 0.006 0.006 0.004 0.002 0.003 0 0.003 0.001 0.002 0.002 0.002 0 0.001 0.001 0 0 0 0 0 0 0 0 0 0 0 0.002 0 0.005 0.007 0.004 0.004 0.003 0.009 0.009 0.004 0.005 0.009 0.004 0.006 0.007 0.004 0.004 0.003 0.002 0.003 0.003 0.002 0.001 0.002 0.001 0.001 0.001 0.001 0.001 0.001 0.001 0 0.001 0.001 0.001 0 0.001 0 0 0 0.001 0 0 0 0 0 0 0 0 0 0.001 0 0.001 0.001 0 0 0.001 0 0 0 0 0 0 0 0 0 0 0 0 0 0.002 0 0 0.003 0.005 0.005 0.006 0.006 0.001 0.002 0.003 0.006 0.003 0.006 0.005 0.006 0.002 0.008 0.002 0.009 0.008 0.011 0.01 0.009 0.012 0.014 0.014 0.005 0.02 0.015 0.016 0.023 0.027 0.014 0.029 0.034 0.026 0.018 0.043 0.035 0.017 0.033 0.025 0.033 0.013 0 0.003 0.004 0.008 0.007 0.003 0.003 0.001 0.003 0.004 0.009 0.007 0.005 0.005 0.009 0.008 0.008 0.012 0.012 0.012 0.009 0.01 0.009 0.007 0 0.001 0.001 0.001 0.001 0 0 0 0 0 0.001 0 0 0.001 0.002 0.001 0.001 0.002 0.005 0 0.003 0.006 0.004 0.009 0.007 0.006 0.004 0.003 0.003 0 0 0 0.006 0.006 0.001 0.001 0.006 0.007 0.002 0.001 0.003 0.002 0 0 0.004 0 0 0.001 0.005 0.005 0.007 0.03 0.021 0.021 0.01 0.008 0.002 0.007 0.008 0.01 0.012 0.007 0.01 0.008 0.005 0.01 0.011 0.008 0.011 0.011 0.009 0.012 0.009 0.007 0.011 0.011 0.003 0.002 0.008 0.002 0.002 0.001 0.002 0.002 0.001 0.002 0.002 0 0 0 0 0.001 0.004 0.002 0.002 0.003 0.004 0.006 0.007 0.004 0.005 0.003 0.004 0.004 0.006 0.004 0.002 0.004 0.002 0.002 0.001 0 0 0 0.004 0.004 0.002 0.003 0.003 0.003 0.004 0.006 0.005 0.003 0.008 0.003 0.003 0.007 0.011 0.007 0.001 0.001 0.012 0.013 0.014 0.041 0.009 0.012 
0.033 0.014 0.02 0.006 0.049 0.05 0.034 0.204 0.407 0.837 1 0.344 0.161 0.134 0 0.046 0.04 0.033 0.02 0.051 0.115 0.069 0.062 0.036 0.048 0.059 0.056 0.035 0.041 0.038 0.046 0.025 0.006 0.032 0 0.018 0.026 0.024 0.015 0.011 0 0.013 0.02 0 0.037 0.023 0.012 0.024 0.025 0.02 0 0.001 0 0.01 0.017 0.006 0.018 0.033 0.026 0.017 0.024 0.045 0.043 0.053 0.012 0.021 0.053 0.075 0.131 0.204 0.121 0.119 0.119 0.1 0.097 0.047 0.045 0.043 0.011 0.029 0.017 0.009 0.01 0.011 0.007 0.022 0.01 0.016 0.012 0.018 0.016 0.021 0.007 0.007 0.014 0.047 0 0.147 0.084 0.099 0.058 0.025 0.019 0 0.001 0.021 0.033 0.042 0.032 0.03 0.029 0.034 0.045 0.037 0.025 0.046 0.057 0.021 0.02 0.028 0.085 0.057 0.019 0.017 0.006 0.017 0.03 0.01 0.023 0.018 0.026 0.024 0 0.002 0.004 0.015 0.015 0.015 0.014 0.02 0.025 0.032 0.007 0.024 0.033 0.02 0.018 0.017 0.011 0.014 0.01 0.005 0.011 0.005 0.009 0.008 0.008 0.005 0.007 0.007 0.007 0.002 0.007 0.006 0.004 0.006 0.004 0.006 0.001 0 0.004 0.01 0.026 0.032 0.011 0.008 0.001 0.001 0.01 0.015 0.007 0.007 0.009 0.013 0.007 0.006 0.012 0.007 0.005 0.006 0.005 0.005 0.004 0 0.001 0.001 0.001 0.001 0.001 0 0.001 0.001 0 0.001 0.001 0.001 0.002 0.001 0.001 0.002 0.003 0.003 0 0.001 0.004 0.002 0.005 0.002 0.001 0.001 0.003 0.001 0 0 0 0.023 0.02 0 0 0.002 0.002 0.001 0.002 0.002 0 0.001 0.001 0.002 0 0 0 0.001 0.001 0.002 0.005 0.004 0.005 0.003 0.004 0.006 0.007 0.02 0.034 0.012 0.021 0.033 0.026 0.018 0.022 0.026 0.026 0.026 0.021 0.033 0.028 0.025 0.021 0.046 0.04 0.013 0.013 0.029 0.023 0.01 0.005 0.012 0.015 0.004 0.003 0.005 0.004 0 0 0 0.034 0.01 0.006 0.007 0.011 0.011 0.013 0.011 0.008 0.008 0.008 0.008 0.011 0.011 0.009 0.026 0.013 0.008 0.011 0.014 0.002 0.005 0.004 0.004 0.003 0.001 0.002 0.002 0.001 0.002 0.002 0.002 0.001 0.002 0.002 0.003 0.001 0.005 0.004 0.043 0.043 0.005 0.005 0.002 0.002 0.001 0 0.001 0 0 0.003 0.007 0.007 0.011 0.014 0.012 0.014 0.007 0.006 0.01 0.008 0.007 0.004 0.003 0.011 0.006 0.005 0.005 0.007 0.005 0.004 0.002 0.004 0 0.002 0.003 0.002 0.002 0.002 0 0.003 0.003 0 0 0.001 0 0 0.002 0.001 0 0 0 0.001 0.002 0.002 0.005 0.004 0.002 0.005 0.002 0.005 0.005 0.004 0.006 0.006 0.006 0.007 0.009 0.005 0.005 0.002 0.008 0.01 0.009 0.006 0.003 0.003 0 0.002 0.001 0 0 0 0 0 0 0 0 0 0 0 0 0 0 0 0 0.002 0.002 0.002 0.002 0 0.001 0 0 0.001 0.001 0.002 0.001 0.002 0.001 0.002 0.003 0.001 0.001 0.002 0.003 0.002 0.001 0.001 0.002 0.002 0.001 0.001 0.001 0.001 0.002 0.004 0.008 0.008 0.01 0.009 0.001 0.002 0.002 0.006 0.006 0.008 0.008 0.007 0.003 0.012 0.006 0.019 0.016 0.012 0.017 0.022 0.014 0.017 0.02 0.014 0.017 0.019 0.023 0.02 0.023 0.038 0.018 0.02 0.023 0.022 0.02 0.019 0.011 0.02 0.016 0.02 0.005 0 0 0.003 0.012 0.014 0.01 0.006 0.005 0.008 0.009 0.011 0.009 0.007 0.009 0.012 0.015 0.012 0.025 0.027 0.041 0.025 0.041 0.032 0.023 0 0.003 0.004 0.006 0.001 0 0.001 0.003 0.003 0.004 0.007 0.005 0.006 0.013 0.013 0.005 0.008 0.018 0.021 0.004 0.011 0.031 0.018 0.041 0.024 0.02 0.02 0.018 0.01 0 0 0 0.014 0.01 0.003 0.001 0 0 0 0 0.001 0.001 0.001 0.001 0.001 0.001 0.001 0.001 0.004 0.004 0.006 0.016 0.018 0.018 0.005 0.006 0 0.006 0.012 0.014 0.013 0.011 0.014 0.012 0.011 0.01 0.012 0.016 0.017 0.021 0.013 0.011 0.012 0.008 0.012 0.012 0.006 0.005 0.007 0.006 0.006 0.002 0.003 0.003 0.001 0.001 0.002 0.002 0 0 0 0.004 0.006 0.003 0.002 0.004 0.006 0.008 0.01 0.01 0.007 0.003 0.005 0.006 0.007 0.004 0.004 0.003 0.001 0.002 0.001 0.002 0.002 0 0.005 0.002 0.002 0.007 0.009 0.008 0.004 0.011 0.012 0.014 0.022 0.012 0.016 0.029 0.037 0.029 0.002 0.002 0.045 0.045 0.001 0.001 0.002 0 0 0 0 0.008 0.003 0.002 0 0.02 0.017 0.014 0.006 0.008 0.018 0.012 0.011 0.008 0.011 0.014 0.012 0.004 0.008 0.008 0.009 0.005 0.002 0.006 0 0.004 0.002 0.004 0.003 0.002 0 0 0.002 0 0.001 0 0 0.001 0.001 0.001 0 0 0 0.001 0.005 0.002 0.005 0.008 0.006 0.005 0.004 0.01 0.01 0.008 0.003 0.008 0.015 0.012 0.016 0.014 0.014 0.012 0.005 0.004 0.004 0.001 0.002 0.002 0 0.001 0 0.001 0.001 0.001 0 0.001 0.001 0.002 0.002 0.001 0.002 0.001 0.001 0 0.001 0.001 0 0.001 0.001 0.001 0.001 0 0.001 0 0 0.001 0 0.001 0.001 0.001 0.001 0.001 0.001 0.001 0.001 0 0 0.001 0.001 0 0.001 0.001 0 0 0 0.001 0.002 0.002 0.008 0.005 0.013 0.012 0.001 0.002 0.003 0.005 0.004 0.005 0.004 0.009 0.003 0.013 0.004 0.015 0.018 0.014 0.014 0.015 0.014 0.01 0.012 0.01 0.014 0.012 0.014 0.014 0.01 0.011 0.012 0.014 0.012 0.012 0.014 0.014 0.008 0.014 0.011 0.014 0.002 0 0.003 0.008 0.019 0.016 0.01 0.007 0 0.001 0.008 0.009 0.004 0.003 0.004 0.009 0.007 0.005 0.012 0.012 0.006 0.006 0.007 0.006 0.003 0 0 0 0 0 0 0.001 0.001 0 0 0 0.002 0.003 0.004 0.001 0.002 0.004 0.004 0.006 0 0.003 0.006 0.004 0.008 0.004 0.006 0.006 0.004 0.002 0 0 0 0.016 0.013 0 0 0.003 0.004 0.001 0 0.001 0.002 0 0 0.002 0.002 0.001 0.001 0.005 0.004 0.007 0.013 0.013 0.012 0.004 0.004 0.002 0.007 0.017 0.02 0.021 0.017 0.019 0.017 0.008 0.01 0.011 0.014 0.012 0.016 0.013 0.013 0.009 0.008 0.013 0.014 0.003 0.004 0.006 0.005 0.002 0.001 0.002 0.003 0.002 0.001 0.001 0 0 0 0 0 0.003 0.002 0.001 0.004 0.005 0.005 0.007 0.004 0.003 0.003 0.003 0.004 0.004 0.001 0 0.001 0 0.002 0.002 0 0 0.001 0.004 0.004 0 0.001 0.001 0.001 0.001 0.003 0.002 0.001 0.002 0.001 0.002 0.001 0.007 0.005 0.002 0.002 0.008 0.008 0 0.001 0.001 0 0 0 0 0.003 0.002 0.003 0.005 0.007 0.009 0.011 0.008 0.004 0.005 0.007 0.008 0.003 0.008 0.011 0.01 0.004 0.004 0.005 0.007 0.004 0.002 0.003 0 0.005 0.004 0.005 0.002 0.001 0 0 0 0 0.002 0.001 0.001 0 0 0.001 0 0 0 0 0.001 0 0.001 0.004 0.003 0.001 0.001 0.008 0.008 0.003 0.005 0.008 0.005 0.006 0.005 0.004 0.003 0.002 0.002 0.002 0.002 0.003 0.003 0.003 0.002 0.003 0.001 0.002 0.001 0.002 0.001 0.002 0.001 0 0 0.002 0.001 0 0 0 0 0.001 0 0.001 0 0.001 0.001 0.001 0.001 0 0 0.001 0.002 0.003 0.001 0.001 0.001 0 0.001 0 0 0 0 0 0 0 0 0 0 0 0 0.002 0.002 0.008 0.009 0.007 0.01 0.011 0 0.001 0.002 0.009 0.009 0.011 0.011 0.011 0.005 0.014 0.003 0.017 0.016 0.015 0.013 0.013 0.008 0.013 0.011 0.011 0.017 0.013 0.013 0.014 0.012 0.012 0.022 0.034 0.021 0.021 0.045 0.032 0.013 0.034 0.026 0.032 0.013 0 0.003 0.003 0.007 0.01 0.003 0.001 0.003 0.004 0.009 0.008 0.005 0.005 0.003 0.009 0.008 0.004 0.009 0.007 0.01 0.006 0.008 0.007 0.004 0 0.001 0.001 0.002 0.002 0.001 0.001 0.001 0.001 0 0.001 0.003 0.003 0.005 0.004 0.002 0.004 0.004 0.005 0.002 0.005 0.009 0.008 0.009 0.009 0.007 0.007 0.001 0.001 0 0 0 0.006 0.004 0 0 0.005 0.006 0.002 0.001 0.004 0.003 0.001 0.002 0.004 0.001 0.002 0.004 0.007 0.005 0.011 0.026 0.026 0.024 0.01 0.006 0.003 0.008 0.006 0.007 0.008 0.006 0.007 0.006 0.005 0.01 0.009 0.015 0.013 0.015 0.015 0.013 0.009 0.009 0.013 0.012 0.005 0.006 0.01 0.006 0.002 0.001 0.003 0.001 0 0 0 0 0 0 0 0 0.002 0.004 0 0.007 0.006 0.009 0.006 0.004 0.004 0.003 0.006 0.005 0.005 0 0 0 0 0.002 0.001 0 0.002 0.002 0.005 0.003 0.001 0.003 0.003 0.004 0.003 0.003 0.003 0.004 0.005 0.003 0.005 0.007 0.007 0.009 0.003 0.003 0.01 0.01 0.005 0.045 0.008 0.01 
0.147 0.044 0.046 0.038 0.027 0.028 0.027 0.067 0.132 0.268 0.322 1 0.444 0.384 0 0.163 0.148 0.133 0.066 0.121 0.329 0.193 0.162 0.082 0.128 0.164 0.127 0.088 0.107 0.087 0.095 0.074 0.036 0.064 0 0.041 0.03 0.04 0.02 0.011 0 0.055 0.074 0 0.059 0.036 0.025 0.034 0.039 0.03 0 0.008 0.001 0.005 0.019 0.005 0.029 0.067 0.055 0.026 0.053 0.106 0.104 0.145 0.038 0.054 0.133 0.191 0.394 0.611 0.334 0.364 0.333 0.285 0.267 0.094 0.086 0.072 0.019 0.056 0.026 0.016 0.01 0.015 0.011 0.033 0.018 0.026 0.014 0.031 0.029 0.041 0.013 0.01 0.02 0.034 0 0.055 0.046 0.047 0.026 0.015 0.017 0 0.005 0.023 0.045 0.058 0.045 0.046 0.038 0.024 0.054 0.046 0.032 0.027 0.039 0.018 0.026 0.021 0.042 0.031 0.017 0.012 0.007 0.031 0.051 0.037 0.075 0.058 0.104 0.079 0.005 0.01 0.015 0.039 0.045 0.051 0.046 0.074 0.059 0.108 0.03 0.093 0.114 0.072 0.069 0.066 0.063 0.063 0.053 0.047 0.071 0.053 0.057 0.059 0.053 0.04 0.036 0.041 0.037 0.033 0.044 0.04 0.011 0.038 0.022 0.038 0.007 0 0.015 0.039 0.121 0.132 0.064 0.033 0.005 0.01 0.051 0.051 0.025 0.022 0.029 0.058 0.039 0.03 0.049 0.036 0.04 0.031 0.033 0.027 0.016 0 0.004 0.006 0.006 0.003 0.004 0.001 0.003 0.001 0.001 0.003 0.005 0.004 0.012 0.01 0.01 0.007 0.017 0.017 0.001 0.013 0.032 0.019 0.033 0.023 0.02 0.019 0.015 0.008 0 0 0 0.118 0.089 0.002 0.001 0.013 0.019 0.003 0 0.002 0.001 0 0 0.002 0.001 0 0.004 0.006 0.004 0.011 0.03 0.03 0.028 0.025 0.023 0.016 0.042 0.104 0.148 0.091 0.104 0.151 0.122 0.079 0.074 0.093 0.096 0.094 0.079 0.108 0.101 0.084 0.085 0.131 0.135 0.055 0.059 0.096 0.081 0.03 0.033 0.037 0.027 0.009 0.007 0.018 0.013 0 0 0 0.03 0.025 0.015 0.013 0.031 0.034 0.035 0.038 0.021 0.022 0.02 0.025 0.026 0.032 0.016 0.027 0.016 0.003 0.011 0.017 0.003 0.005 0.01 0.035 0.026 0.014 0.012 0.011 0.012 0.01 0.014 0.01 0.012 0.022 0.015 0.016 0.023 0.031 0.028 0.083 0.083 0.04 0.041 0.003 0.003 0.003 0.001 0.001 0.001 0.004 0.02 0.019 0.021 0.039 0.048 0.049 0.047 0.025 0.021 0.036 0.042 0.047 0.027 0.036 0.051 0.037 0.022 0.036 0.022 0.024 0.015 0.006 0.016 0 0.012 0.007 0.01 0.004 0.002 0 0.007 0.008 0 0.012 0.007 0.003 0.009 0.012 0.01 0 0.001 0 0.004 0.006 0.001 0.008 0.019 0.017 0.006 0.007 0.04 0.039 0.017 0.023 0.035 0.021 0.023 0.037 0.026 0.027 0.018 0.015 0.028 0.028 0.022 0.018 0.012 0.003 0.009 0.004 0.003 0.002 0.003 0.002 0.006 0.004 0.005 0.001 0.005 0.004 0.011 0.003 0.002 0.003 0.004 0 0.003 0.003 0.005 0.004 0.003 0.003 0 0.003 0.008 0.012 0.016 0.008 0.011 0.012 0.007 0.01 0.009 0.007 0.003 0.007 0.004 0.005 0.002 0.002 0.002 0.001 0 0.006 0.009 0.014 0.014 0.031 0.026 0.04 0.033 0.003 0.007 0.014 0.026 0.031 0.032 0.025 0.029 0.016 0.053 0.033 0.072 0.062 0.066 0.058 0.069 0.043 0.063 0.071 0.042 0.075 0.062 0.078 0.064 0.057 0.087 0.038 0.047 0.046 0.051 0.05 0.044 0.022 0.046 0.035 0.044 0.02 0 0.008 0.019 0.041 0.046 0.019 0.01 0.01 0.016 0.032 0.04 0.029 0.027 0.035 0.052 0.056 0.034 0.087 0.069 0.101 0.075 0.101 0.087 0.055 0.001 0.007 0.005 0.009 0.005 0.002 0.004 0.012 0.004 0.009 0.023 0.012 0.008 0.023 0.03 0.018 0.012 0.031 0.052 0.005 0.025 0.064 0.032 0.092 0.046 0.043 0.041 0.032 0.017 0 0 0 0.037 0.029 0.002 0.001 0.011 0.016 0.004 0.001 0.002 0.001 0.001 0.002 0.002 0.001 0.002 0.005 0.009 0.009 0.017 0.037 0.035 0.032 0.014 0.013 0.006 0.036 0.037 0.044 0.048 0.037 0.044 0.041 0.04 0.046 0.05 0.067 0.077 0.074 0.055 0.056 0.029 0.039 0.046 0.052 0.017 0.021 0.034 0.026 0.013 0.008 0.014 0.013 0.003 0.001 0.007 0.005 0 0 0 0.005 0.013 0.01 0.011 0.022 0.029 0.031 0.036 0.033 0.019 0.014 0.015 0.016 0.019 0.01 0.004 0.006 0.006 0.009 0.006 0.002 0.006 0.007 0.021 0.017 0.01 0.027 0.022 0.038 0.021 0.041 0.029 0.032 0.048 0.042 0.054 0.082 0.082 0.056 0.016 0.016 0.106 0.107 0.005 0.005 0.006 0.003 0.006 0.006 0.007 0.014 0.008 0.005 0 0.048 0.044 0.039 0.018 0.016 0.027 0.025 0.029 0.016 0.03 0.035 0.026 0.016 0.027 0.021 0.02 0.018 0.007 0.011 0 0.012 0.011 0.008 0.008 0.004 0 0.001 0.002 0 0.004 0.001 0 0.002 0.001 0.001 0 0 0 0.002 0.005 0.001 0.011 0.016 0.011 0.011 0.007 0.03 0.03 0.014 0.015 0.028 0.034 0.025 0.031 0.025 0.017 0.013 0.008 0.005 0.004 0 0.001 0.001 0 0 0 0 0 0 0 0 0 0 0 0 0 0.002 0.002 0.001 0.001 0.003 0 0.005 0.007 0.006 0.004 0.003 0.002 0 0.002 0.004 0.003 0.003 0.005 0.007 0.003 0.004 0.007 0.005 0.004 0.004 0.005 0.003 0 0.003 0.007 0.005 0.001 0 0.006 0.006 0.014 0.015 0.029 0.028 0.04 0.037 0.002 0.005 0.011 0.019 0.024 0.023 0.023 0.036 0.022 0.041 0.02 0.036 0.05 0.036 0.04 0.036 0.042 0.04 0.035 0.035 0.049 0.028 0.043 0.048 0.04 0.033 0.04 0.044 0.032 0.03 0.048 0.044 0.019 0.044 0.029 0.043 0.017 0 0.005 0.017 0.042 0.042 0.033 0.021 0.006 0.006 0.021 0.028 0.014 0.011 0.015 0.03 0.021 0.01 0.032 0.026 0.028 0.021 0.025 0.017 0.008 0 0.003 0.003 0.005 0.002 0 0.001 0.003 0.003 0.003 0.006 0.005 0.004 0.007 0.009 0.007 0.006 0.012 0.01 0.001 0.009 0.02 0.011 0.022 0.015 0.024 0.023 0.009 0.005 0 0 0 0.042 0.036 0.002 0 0.009 0.014 0.003 0.002 0.003 0.002 0 0.001 0.003 0 0 0.003 0.005 0.003 0.012 0.042 0.04 0.04 0.02 0.018 0.012 0.019 0.04 0.048 0.061 0.04 0.048 0.037 0.018 0.034 0.038 0.039 0.04 0.036 0.041 0.039 0.029 0.018 0.031 0.037 0.016 0.012 0.014 0.019 0.007 0.004 0.008 0.007 0.005 0.005 0.002 0 0 0 0 0.004 0.01 0.009 0.006 0.012 0.012 0.017 0.019 0.013 0.006 0.007 0.007 0.011 0.012 0.009 0.003 0.007 0.003 0.005 0.003 0.002 0.003 0.004 0.015 0.008 0.001 0.001 0.001 0.003 0.001 0.004 0.007 0.008 0.009 0.007 0.005 0.016 0.02 0.019 0.001 0.001 0.029 0.029 0 0 0 0.001 0.005 0.008 0.009 0.019 0.008 0.008 0.023 0.044 0.04 0.042 0.017 0.024 0.031 0.028 0.03 0.022 0.026 0.035 0.028 0.022 0.028 0.019 0.024 0.018 0.006 0.016 0 0.006 0.004 0.009 0.005 0.004 0 0.002 0.003 0 0.002 0.001 0.001 0.001 0.001 0.002 0 0 0 0.002 0.004 0 0.007 0.017 0.017 0.008 0.008 0.029 0.03 0.012 0.016 0.029 0.02 0.02 0.036 0.024 0.023 0.015 0.012 0.006 0.007 0.01 0.005 0.005 0.001 0.002 0.003 0.001 0 0.001 0.001 0.002 0.001 0.001 0.001 0.001 0 0.001 0 0 0 0 0 0.001 0 0.001 0.001 0 0.001 0 0.004 0.001 0 0.002 0.003 0.004 0.002 0.002 0.001 0 0 0 0.001 0 0.001 0 0 0 0.001 0.001 0 0.001 0.005 0.008 0.015 0.014 0.031 0.024 0.003 0.005 0.006 0.013 0.016 0.017 0.016 0.02 0.014 0.037 0.02 0.043 0.044 0.045 0.036 0.043 0.051 0.054 0.041 0.039 0.081 0.046 0.051 0.085 0.072 0.042 0.112 0.151 0.086 0.084 0.162 0.148 0.066 0.147 0.102 0.142 0.045 0 0.013 0.011 0.039 0.04 0.021 0.011 0.002 0.006 0.012 0.016 0.009 0.006 0.01 0.018 0.016 0.014 0.035 0.032 0.027 0.019 0.028 0.026 0.016 0 0.001 0.001 0.003 0.002 0.001 0 0.004 0.004 0.004 0.007 0.007 0.001 0.006 0.009 0.013 0.005 0.01 0.015 0.001 0.006 0.019 0.012 0.027 0.018 0.031 0.028 0.007 0.005 0 0 0 0.03 0.026 0.001 0 0.016 0.024 0.006 0.005 0.008 0.009 0.001 0.005 0.013 0.01 0.006 0.009 0.025 0.017 0.041 0.118 0.103 0.101 0.043 0.035 0.018 0.039 0.043 0.039 0.057 0.041 0.04 0.038 0.034 0.033 0.037 0.042 0.038 0.038 0.038 0.032 0.026 0.023 0.036 0.032 0.015 0.016 0.021 0.012 0.006 0.004 0.003 0.001 0.001 0 0.001 0 0 0 0 0.001 0.009 0.006 0.004 0.011 0.013 0.013 0.017 0.012 0.012 0.009 0.01 0.011 0.011 0.002 0 0.002 0.002 0.005 0.002 0.002 0.002 0.001 0.009 0.008 0.004 0.009 0.007 0.011 0.008 0.013 0.009 0.012 0.016 0.011 0.015 0.02 0.023 0.017 0.004 0.004 0.03 0.03 0.04 0.106 0.029 0.03 
0.061 0.019 0.023 0.021 0.013 0.013 0.01 0.031 0.059 0.108 0.128 0.394 1 0.784 0 0.07 0.067 0.059 0.028 0.061 0.15 0.085 0.07 0.038 0.059 0.067 0.063 0.043 0.047 0.041 0.043 0.031 0.012 0.031 0 0.023 0.019 0.017 0.012 0.006 0 0.059 0.084 0 0.091 0.052 0.033 0.05 0.053 0.044 0 0.008 0.003 0.004 0.012 0.002 0.012 0.029 0.023 0.01 0.023 0.047 0.047 0.052 0.018 0.03 0.056 0.09 0.157 0.247 0.157 0.18 0.219 0.338 0.311 0.146 0.121 0.094 0.028 0.075 0.032 0.022 0.015 0.017 0.017 0.045 0.02 0.03 0.015 0.037 0.021 0.044 0.022 0.009 0.012 0.016 0 0.029 0.02 0.027 0.018 0.014 0.014 0 0.002 0.022 0.063 0.102 0.05 0.04 0.05 0.03 0.057 0.038 0.034 0.03 0.042 0.023 0.035 0.009 0.027 0.017 0.016 0.013 0.007 0.021 0.041 0.012 0.028 0.021 0.039 0.036 0.003 0.004 0.009 0.018 0.023 0.024 0.022 0.036 0.041 0.048 0.019 0.047 0.056 0.039 0.035 0.038 0.034 0.035 0.029 0.027 0.036 0.024 0.03 0.03 0.028 0.022 0.022 0.022 0.017 0.024 0.022 0.022 0.012 0.022 0.016 0.02 0.01 0 0.001 0.013 0.052 0.051 0.025 0.017 0.003 0.004 0.017 0.017 0.011 0.007 0.006 0.02 0.014 0.012 0.023 0.017 0.017 0.014 0.016 0.014 0.009 0 0.003 0.003 0.003 0.003 0.003 0.001 0.003 0 0 0.006 0.004 0.001 0.003 0.009 0.005 0.003 0.006 0.008 0.002 0.005 0.011 0.007 0.015 0.009 0.015 0.014 0.007 0.005 0 0 0 0.046 0.035 0.001 0 0.005 0.006 0.003 0.002 0.001 0 0 0 0.001 0.001 0 0.001 0.003 0.003 0.006 0.018 0.017 0.016 0.014 0.015 0.012 0.025 0.048 0.063 0.042 0.049 0.063 0.052 0.042 0.038 0.044 0.046 0.043 0.036 0.05 0.044 0.035 0.03 0.057 0.057 0.022 0.017 0.034 0.035 0.017 0.012 0.019 0.015 0.007 0.006 0.007 0.007 0 0 0 0.024 0.01 0.01 0.008 0.015 0.016 0.018 0.018 0.011 0.009 0.007 0.01 0.011 0.013 0.006 0.014 0.009 0.006 0.012 0.017 0.001 0.005 0.005 0.013 0.011 0.002 0.004 0.003 0.003 0.003 0.006 0.006 0.008 0.009 0.007 0.009 0.014 0.013 0.011 0.125 0.125 0.018 0.018 0 0 0.001 0.001 0.001 0.001 0.002 0.007 0.005 0.006 0.018 0.019 0.022 0.022 0.019 0.006 0.013 0.012 0.016 0.01 0.018 0.025 0.017 0.014 0.018 0.017 0.013 0.007 0.004 0.01 0 0.007 0.003 0.007 0.004 0.001 0 0.002 0.002 0 0.002 0.001 0 0 0 0 0 0 0 0.001 0.004 0.002 0.006 0.012 0.01 0.004 0.003 0.018 0.016 0.003 0.013 0.021 0.007 0.011 0.015 0.009 0.006 0.005 0.005 0.009 0.009 0.006 0.003 0.004 0.001 0.001 0.001 0 0 0 0 0 0 0 0 0 0 0 0 0 0 0 0 0 0 0 0 0 0 0 0.002 0 0.002 0.003 0.001 0.002 0.002 0.001 0.001 0.001 0 0 0 0 0 0 0 0 0 0 0.003 0.003 0.004 0.009 0.015 0.012 0.018 0.011 0.001 0.004 0.005 0.01 0.012 0.014 0.01 0.012 0.008 0.031 0.017 0.038 0.034 0.027 0.026 0.031 0.02 0.026 0.028 0.018 0.03 0.021 0.029 0.022 0.017 0.037 0.02 0.023 0.022 0.02 0.023 0.023 0.011 0.022 0.017 0.023 0.008 0 0 0.004 0.018 0.017 0.011 0.007 0.006 0.007 0.008 0.018 0.011 0.009 0.015 0.025 0.021 0.014 0.038 0.035 0.047 0.031 0.043 0.04 0.026 0.001 0.004 0.005 0.006 0.003 0.001 0.003 0.008 0.003 0.004 0.013 0.009 0.008 0.016 0.019 0.01 0.008 0.021 0.03 0.002 0.008 0.03 0.017 0.04 0.022 0.017 0.014 0.016 0.011 0 0 0 0.018 0.015 0.002 0.001 0.001 0.003 0 0 0.001 0.002 0.002 0.001 0.002 0.001 0.002 0.003 0.006 0.004 0.009 0.018 0.02 0.02 0.008 0.007 0.006 0.018 0.021 0.019 0.022 0.019 0.019 0.02 0.018 0.027 0.03 0.034 0.033 0.037 0.032 0.032 0.021 0.019 0.027 0.03 0.01 0.011 0.011 0.012 0.008 0.004 0.003 0.003 0.001 0.001 0.001 0 0 0 0 0.002 0.007 0.005 0.005 0.009 0.009 0.013 0.017 0.017 0.009 0.005 0.006 0.008 0.009 0.004 0.002 0.005 0.002 0.004 0.002 0 0.001 0.002 0.007 0.005 0.004 0.009 0.011 0.011 0.01 0.021 0.023 0.018 0.026 0.016 0.016 0.033 0.036 0.025 0.003 0.003 0.047 0.047 0 0 0 0 0 0.002 0.002 0.007 0.005 0.002 0 0.023 0.021 0.02 0.009 0.013 0.015 0.016 0.018 0.01 0.014 0.017 0.014 0.01 0.014 0.01 0.009 0.007 0.002 0.006 0 0.002 0.002 0.005 0.002 0.002 0 0 0.001 0 0.001 0 0 0.001 0.001 0.001 0 0 0 0 0.001 0 0.002 0.007 0.006 0.003 0.003 0.015 0.014 0.009 0.006 0.014 0.016 0.013 0.018 0.011 0.012 0.008 0.005 0.001 0.001 0.001 0.001 0.001 0.001 0.001 0.001 0.001 0.001 0.001 0.001 0.001 0.001 0.001 0 0.001 0.001 0.001 0 0 0 0 0 0 0 0 0 0.002 0.002 0 0 0.003 0.001 0.001 0.006 0.005 0.001 0 0 0 0.001 0 0 0 0.001 0 0 0 0 0 0.004 0.006 0.008 0.007 0.015 0.011 0.018 0.017 0 0.001 0.003 0.009 0.011 0.014 0.014 0.014 0.012 0.014 0.006 0.017 0.018 0.016 0.01 0.011 0.015 0.017 0.013 0.009 0.019 0.014 0.016 0.022 0.017 0.01 0.021 0.019 0.018 0.008 0.019 0.019 0.009 0.019 0.015 0.019 0.004 0 0.005 0.009 0.019 0.021 0.014 0.005 0.002 0.002 0.01 0.008 0.006 0.006 0.003 0.006 0.006 0.007 0.011 0.007 0.009 0.006 0.009 0.007 0.005 0 0.001 0.001 0.002 0 0 0 0.001 0.001 0.002 0.002 0.002 0.001 0.004 0.003 0.001 0.004 0.004 0.003 0 0 0.006 0.005 0.006 0.005 0.004 0.004 0 0 0 0 0 0.022 0.021 0.001 0.001 0.004 0.004 0.001 0.001 0 0 0 0 0 0 0 0 0.002 0.002 0.003 0.013 0.012 0.012 0.008 0.01 0.008 0.012 0.022 0.023 0.022 0.022 0.023 0.02 0.011 0.015 0.016 0.015 0.016 0.013 0.014 0.018 0.01 0.01 0.015 0.019 0.007 0.006 0.013 0.011 0.004 0.002 0.005 0.001 0 0 0 0.001 0 0 0 0 0.009 0.006 0.005 0.008 0.008 0.011 0.012 0.009 0.007 0.005 0.008 0.009 0.009 0.008 0.001 0.005 0 0.001 0.001 0.001 0.002 0.003 0.008 0.003 0.001 0.003 0.002 0.003 0.001 0.001 0.001 0.001 0.005 0.003 0.003 0.004 0.009 0.005 0.001 0.001 0.009 0.009 0.001 0.001 0 0 0.001 0.001 0.002 0.006 0.003 0.003 0.011 0.021 0.025 0.023 0.008 0.006 0.011 0.013 0.014 0.006 0.01 0.016 0.012 0.006 0.008 0.005 0.008 0.006 0.001 0.006 0 0.002 0.001 0.002 0.002 0.001 0 0 0 0 0.003 0.002 0.001 0.003 0.001 0.001 0 0 0 0.001 0.001 0 0 0.004 0.003 0 0.001 0.009 0.009 0.004 0.01 0.011 0.006 0.004 0.019 0.007 0.008 0.004 0.003 0.003 0.004 0.005 0.003 0.003 0.001 0.003 0 0.002 0.002 0.002 0.002 0.002 0.002 0.002 0.002 0 0.002 0.003 0 0 0.001 0 0 0.001 0.001 0.001 0.001 0 0.001 0 0.001 0.002 0.003 0.003 0.004 0.004 0.002 0.001 0.002 0.001 0.001 0.001 0.001 0.001 0.001 0.001 0.001 0.001 0 0 0.004 0.004 0.006 0.005 0.01 0.009 0.014 0.014 0 0.001 0.002 0.01 0.012 0.011 0.011 0.008 0.009 0.02 0.006 0.022 0.021 0.018 0.016 0.02 0.023 0.025 0.02 0.02 0.039 0.023 0.022 0.038 0.035 0.019 0.051 0.063 0.04 0.04 0.07 0.061 0.03 0.061 0.044 0.061 0.019 0 0.003 0.004 0.021 0.02 0.008 0.007 0.002 0.004 0.006 0.006 0.004 0.004 0.005 0.007 0.01 0.007 0.016 0.017 0.016 0.013 0.014 0.01 0.005 0 0.003 0.003 0.004 0.003 0.001 0 0.002 0.001 0.001 0.003 0.002 0.002 0.006 0.006 0.005 0.004 0.005 0.01 0.001 0.002 0.006 0.01 0.015 0.012 0.013 0.011 0.004 0.003 0 0 0 0.019 0.013 0.002 0.002 0.003 0.005 0.001 0 0.002 0.002 0 0 0.002 0 0.001 0.003 0.01 0.009 0.015 0.048 0.04 0.041 0.017 0.017 0.008 0.019 0.023 0.022 0.031 0.021 0.022 0.022 0.018 0.015 0.016 0.017 0.015 0.016 0.02 0.017 0.011 0.011 0.015 0.016 0.008 0.009 0.012 0.01 0.003 0.002 0.002 0.001 0 0 0 0 0 0 0 0.001 0.004 0.005 0.006 0.009 0.011 0.01 0.013 0.008 0.011 0.006 0.009 0.008 0.008 0.003 0 0.002 0 0.002 0 0 0 0 0.005 0.002 0.002 0.002 0.004 0.005 0.004 0.004 0.006 0.004 0.007 0.006 0.008 0.013 0.012 0.005 0.003 0.003 0.015 0.016 0.018 0.047 0.009 0.015 
0.036 0.018 0.011 0.015 0.005 0.008 0.007 0.02 0.044 0.08 0.094 0.242 0.631 1 0 0.04 0.038 0.032 0.023 0.042 0.096 0.053 0.051 0.032 0.04 0.05 0.039 0.031 0.033 0.031 0.032 0.018 0.008 0.024 0 0.013 0.009 0.015 0.008 0.004 0 0.067 0.084 0 0.07 0.041 0.026 0.038 0.047 0.034 0 0.011 0.004 0.004 0.006 0.002 0.009 0.026 0.019 0.008 0.021 0.031 0.031 0.038 0.011 0.016 0.032 0.057 0.104 0.165 0.093 0.141 0.194 0.373 0.339 0.119 0.107 0.081 0.028 0.067 0.036 0.025 0.018 0.021 0.017 0.042 0.024 0.018 0.009 0.033 0.024 0.032 0.014 0.007 0.008 0.011 0 0.016 0.012 0.011 0.006 0.011 0.015 0 0.001 0.015 0.062 0.085 0.037 0.027 0.031 0.018 0.05 0.034 0.03 0.017 0.027 0.025 0.026 0.004 0.016 0.006 0.012 0.01 0.002 0.018 0.026 0.02 0.024 0.022 0.028 0.024 0 0.001 0.007 0.014 0.013 0.018 0.014 0.025 0.025 0.032 0.007 0.027 0.036 0.023 0.015 0.02 0.021 0.016 0.015 0.01 0.019 0.012 0.018 0.021 0.021 0.014 0.014 0.015 0.015 0.011 0.014 0.015 0.005 0.015 0.01 0.014 0.002 0 0.001 0.008 0.031 0.03 0.017 0.009 0.004 0.006 0.01 0.015 0.012 0.008 0.006 0.016 0.013 0.007 0.018 0.013 0.013 0.01 0.012 0.01 0.006 0 0.002 0.002 0.004 0.001 0.001 0 0.001 0 0.001 0.003 0.002 0.001 0.006 0.01 0.002 0.003 0.004 0.008 0.001 0.004 0.006 0.005 0.014 0.008 0.007 0.006 0.004 0.002 0 0 0 0.027 0.021 0.001 0 0.006 0.005 0.003 0.001 0.001 0.001 0.001 0.001 0.001 0.001 0.001 0.001 0.002 0.001 0.005 0.012 0.011 0.011 0.01 0.01 0.007 0.014 0.031 0.036 0.027 0.03 0.037 0.033 0.023 0.023 0.026 0.024 0.023 0.027 0.033 0.024 0.018 0.026 0.039 0.039 0.011 0.014 0.034 0.016 0.005 0.004 0.004 0.008 0.002 0 0.004 0.003 0 0 0 0.014 0.008 0.007 0.005 0.01 0.008 0.012 0.012 0.008 0.008 0.007 0.009 0.008 0.009 0.008 0.006 0.008 0.005 0.006 0.01 0 0.001 0.003 0.008 0.006 0.003 0.005 0.004 0.006 0.005 0.005 0.005 0.004 0.009 0.007 0.008 0.012 0.012 0.005 0.106 0.106 0.014 0.014 0 0 0.001 0 0 0.003 0.003 0.005 0.004 0.005 0.017 0.019 0.02 0.02 0.007 0.008 0.014 0.015 0.016 0.009 0.013 0.018 0.012 0.009 0.014 0.01 0.006 0.005 0.003 0.007 0 0.003 0.004 0.003 0.002 0.001 0 0.001 0.002 0 0.001 0 0 0.001 0.001 0 0 0 0 0 0 0 0.005 0.011 0.011 0.004 0.003 0.013 0.014 0.003 0.011 0.014 0.003 0.008 0.014 0.007 0.011 0.008 0.007 0.009 0.009 0.007 0.002 0.003 0.001 0.001 0 0.001 0.001 0.001 0 0.001 0.001 0.001 0 0.001 0 0.001 0.001 0 0.001 0.001 0 0 0 0 0 0 0.001 0 0.001 0.002 0 0.001 0.002 0.002 0.001 0 0.002 0.003 0.002 0 0.002 0.001 0.001 0.001 0.001 0.001 0.002 0.001 0 0.001 0.002 0.005 0.011 0.009 0.016 0.013 0 0.001 0.004 0.01 0.011 0.013 0.007 0.011 0.007 0.023 0.013 0.028 0.027 0.015 0.02 0.024 0.02 0.016 0.011 0.017 0.019 0.021 0.016 0.018 0.02 0.025 0.011 0.012 0.019 0.014 0.012 0.011 0.005 0.012 0.007 0.01 0.006 0 0.001 0.007 0.019 0.019 0.012 0.006 0.002 0.004 0.006 0.008 0.008 0.006 0.008 0.011 0.011 0.013 0.02 0.02 0.03 0.021 0.028 0.024 0.017 0 0.001 0.001 0.002 0.001 0 0.002 0.004 0.001 0.003 0.006 0.006 0.002 0.008 0.008 0.004 0.004 0.015 0.017 0.001 0.005 0.026 0.014 0.022 0.016 0.01 0.009 0.011 0.005 0 0 0 0.017 0.014 0.001 0 0.001 0.002 0 0 0 0 0 0 0 0 0 0 0 0 0.003 0.012 0.009 0.009 0.005 0.008 0.006 0.012 0.02 0.018 0.019 0.02 0.018 0.019 0.016 0.022 0.023 0.027 0.027 0.024 0.023 0.026 0.018 0.015 0.019 0.021 0.012 0.013 0.014 0.007 0.003 0.003 0.005 0.007 0.003 0.002 0.002 0.003 0 0 0 0.003 0.006 0.003 0.003 0.006 0.007 0.01 0.01 0.009 0.003 0.004 0.007 0.007 0.006 0.007 0.003 0.006 0.005 0.004 0.003 0 0.001 0.004 0.006 0.003 0.005 0.009 0.006 0.01 0.009 0.009 0.013 0.013 0.015 0.014 0.018 0.028 0.021 0.025 0.002 0.002 0.031 0.031 0.001 0.003 0.003 0 0 0.001 0.001 0.005 0.003 0.003 0 0.012 0.011 0.011 0.005 0.002 0.009 0.006 0.006 0.005 0.008 0.007 0.006 0.007 0.009 0.007 0.007 0.004 0.005 0.007 0 0.006 0.005 0.004 0.003 0.001 0 0 0 0 0 0 0 0 0 0 0 0 0 0 0.003 0.002 0.004 0.004 0.003 0.003 0.003 0.008 0.008 0.004 0.004 0.009 0.009 0.006 0.01 0.008 0.006 0.005 0.002 0.003 0.001 0 0 0 0 0 0 0 0 0 0 0 0 0 0 0 0 0 0 0 0 0 0 0 0.001 0 0 0 0 0 0 0.001 0 0 0 0.001 0 0 0.001 0.001 0 0 0.001 0 0 0 0.001 0 0 0 0.001 0.001 0.002 0.001 0.004 0.005 0.007 0.004 0 0 0 0.003 0.002 0.003 0 0.004 0.003 0.01 0.002 0.013 0.013 0.007 0.007 0.009 0.015 0.015 0.013 0.009 0.017 0.015 0.011 0.019 0.018 0.014 0.019 0.018 0.016 0.01 0.019 0.018 0.009 0.018 0.012 0.017 0.005 0 0.003 0.002 0.011 0.009 0.004 0 0 0.003 0.006 0.005 0.003 0.004 0.007 0.008 0.007 0.005 0.009 0.01 0.01 0.008 0.009 0.005 0.003 0 0.002 0.002 0.002 0.001 0 0 0.001 0 0.001 0.002 0 0 0.001 0.002 0 0.001 0.003 0.003 0 0.001 0.005 0.006 0.007 0.006 0.006 0.005 0.001 0.001 0 0 0 0.009 0.006 0.002 0.002 0.003 0.006 0.001 0.001 0.001 0.001 0 0 0.001 0.001 0.001 0.001 0.001 0.001 0.006 0.018 0.016 0.017 0.011 0.009 0.006 0.008 0.011 0.012 0.015 0.01 0.012 0.011 0.005 0.012 0.012 0.013 0.012 0.011 0.01 0.012 0.009 0.006 0.009 0.012 0.003 0.003 0.003 0.008 0.002 0.003 0.004 0.004 0.001 0.001 0.001 0.001 0 0 0 0 0.002 0.002 0.001 0.001 0.003 0.004 0.004 0.003 0.002 0.002 0.002 0.003 0.003 0 0 0 0 0 0 0 0 0 0.002 0.002 0 0.002 0.001 0.003 0.003 0.002 0.003 0.003 0.007 0.004 0.005 0.006 0.008 0.004 0 0 0.01 0.01 0 0.001 0.001 0 0.001 0.002 0.002 0.004 0.003 0.003 0.009 0.014 0.014 0.016 0.003 0.001 0.004 0.006 0.006 0.005 0.009 0.012 0.009 0.008 0.009 0.005 0.007 0.007 0.003 0.003 0 0.003 0.002 0.004 0.004 0.003 0 0 0.001 0 0.003 0.001 0.001 0 0 0 0 0.001 0.001 0.001 0.003 0 0.003 0.007 0.004 0.002 0 0.01 0.01 0.001 0.007 0.008 0.003 0.002 0.006 0.005 0.003 0.003 0.003 0.002 0.003 0.003 0.003 0.003 0.001 0.001 0 0 0 0 0 0 0 0 0 0 0 0 0 0 0 0.001 0 0.001 0.001 0.001 0 0.001 0.002 0 0.002 0.001 0.002 0.003 0.002 0.002 0.002 0.001 0.003 0.001 0.001 0.001 0.001 0 0 0.001 0.001 0.001 0.001 0.001 0.003 0.002 0.005 0.007 0.013 0.009 0.013 0.011 0 0.003 0.003 0.005 0.006 0.007 0.008 0.011 0.008 0.009 0.002 0.011 0.014 0.014 0.01 0.008 0.019 0.02 0.013 0.017 0.022 0.016 0.015 0.025 0.025 0.009 0.027 0.036 0.024 0.014 0.04 0.036 0.023 0.036 0.022 0.034 0.014 0 0.002 0.006 0.016 0.016 0.01 0.006 0 0.001 0.004 0.004 0.003 0.001 0.003 0.007 0.004 0.003 0.01 0.009 0.008 0.004 0.008 0.007 0.004 0 0.001 0.001 0.001 0 0 0 0.001 0 0 0 0.001 0 0.001 0.004 0.002 0.002 0.002 0.001 0 0.001 0.002 0.005 0.006 0.005 0.004 0.004 0.003 0 0 0 0 0.012 0.009 0.001 0.001 0.003 0.007 0.003 0.001 0.001 0 0 0 0.001 0 0 0 0.002 0.002 0.005 0.026 0.026 0.025 0.015 0.016 0.006 0.011 0.019 0.015 0.021 0.017 0.015 0.014 0.012 0.007 0.01 0.012 0.01 0.009 0.009 0.01 0.009 0.005 0.008 0.011 0.005 0.005 0.008 0.003 0.002 0.002 0.002 0.003 0.001 0 0.002 0.001 0 0 0 0 0.004 0.004 0.004 0.005 0.005 0.006 0.006 0.002 0.003 0 0.004 0.004 0.005 0.001 0 0 0 0.002 0.001 0 0 0 0.003 0.002 0.002 0.003 0.003 0.003 0.002 0.002 0.003 0.004 0.005 0.004 0.004 0.007 0.006 0 0.003 0.003 0.008 0.008 0.014 0.031 0.01 0.008 
0 0 0 0 0 0 0 0 0 0 0 0 0 0 1 0 0 0 0 0 0 0 0 0 0 0 0 0 0 0 0 0 0 0 0 0 0 0 0 0 0 0 0 0 0 0 0 0 0 0 0 0 0 0 0 0 0 0 0 0 0 0 0 0 0 0 0 0 0 0 0 0 0 0 0 0 0 0 0 0 0 0 0 0 0 0 0 0 0 0 0 0 0 0 0 0 0 0 0 0 0 0 0 0 0 0 0 0 0 0 0 0 0 0 0 0 0 0 0 0 0 0 0 0 0 0 0 0 0 0 0 0 0 0 0 0 0 0 0 0 0 0 0 0 0 0 0 0 0 0 0 0 0 0 0 0 0 0 0 0 0 0 0 0 0 0 0 0 0 0 0 0 0 0 0 0 0 0 0 0 0 0 0 0 0 0 0 0 0 0 0 0 0 0 0 0 0 0 0 0 0 0 0 0 0 0 0 0 0 0 0 0 0 0 0 0 0 0 0 0 0 0 0 0 0 0 0 0 0 0 0 0 0 0 0 0 0 0 0 0 0 0 0 0 0 0 0 0 0 0 0 0 0 0 0 0 0 0 0 0 0 0 0 0 0 0 0 0 0 0 0 0 0 0 0 0 0 0 0 0 0 0 0 0 0 0 0 0 0 0 0 0 0 0 0 0 0 0 0 0 0 0 0 0 0 0 0 0 0 0 0 0 0 0 0 0 0 0 0 0 0 0 0 0 0 0 0 0 0 0 0 0 0 0 0 0 0 0 0 0 0 0 0 0 0 0 0 0 0 0 0 0 0 0 0 0 0 0 0 0 0 0 0 0 0 0 0 0 0 0 0 0 0 0 0 0 0 0 0 0 0 0 0 0 0 0 0 0 0 0 0 0 0 0 0 0 0 0 0 0 0 0 0 0 0 0 0 0 0 0 0 0 0 0 0 0 0 0 0 0 0 0 0 0 0 0 0 0 0 0 0 0 0 0 0 0 0 0 0 0 0 0 0 0 0 0 0 0 0 0 0 0 0 0 0 0 0 0 0 0 0 0 0 0 0 0 0 0 0 0 0 0 0 0 0 0 0 0 0 0 0 0 0 0 0 0 0 0 0 0 0 0 0 0 0 0 0 0 0 0 0 0 0 0 0 0 0 0 0 0 0 0 0 0 0 0 0 0 0 0 0 0 0 0 0 0 0 0 0 0 0 0 0 0 0 0 0 0 0 0 0 0 0 0 0 0 0 0 0 0 0 0 0 0 0 0 0 0 0 0 0 0 0 0 0 0 0 0 0 0 0 0 0 0 0 0 0 0 0 0 0 0 0 0 0 0 0 0 0 0 0 0 0 0 0 0 0 0 0 0 0 0 0 0 0 0 0 0 0 0 0 0 0 0 0 0 0 0 0 0 0 0 0 0 0 0 0 0 0 0 0 0 0 0 0 0 0 0 0 0 0 0 0 0 0 0 0 0 0 0 0 0 0 0 0 0 0 0 0 0 0 0 0 0 0 0 0 0 0 0 0 0 0 0 0 0 0 0 0 0 0 0 0 0 0 0 0 0 0 0 0 0 0 0 0 0 0 0 0 0 0 0 0 0 0 0 0 0 0 0 0 0 0 0 0 0 0 0 0 0 0 0 0 0 0 0 0 0 0 0 0 0 0 0 0 0 0 0 0 0 0 0 0 0 0 0 0 0 0 0 0 0 0 0 0 0 0 0 0 0 0 0 0 0 0 0 0 0 0 0 0 0 0 0 0 0 0 0 0 0 0 0 0 0 0 0 0 0 0 0 0 0 0 0 0 0 0 0 0 0 0 0 0 0 0 0 0 0 0 0 0 0 0 0 0 0 0 0 0 0 0 0 0 0 0 0 0 0 0 0 0 0 0 0 0 0 0 0 0 0 0 0 0 0 0 0 0 0 0 0 0 0 0 0 0 0 0 0 0 0 0 0 0 0 0 0 0 0 0 0 0 0 0 0 0 0 0 0 0 0 0 0 0 0 0 0 0 0 0 0 0 0 0 0 0 0 0 0 0 0 0 0 0 0 0 0 0 0 0 0 0 0 0 0 0 0 0 0 0 0 0 0 0 0 0 0 0 0 0 0 0 0 0 0 0 0 0 0 0 0 0 0 0 0 0 0 0 0 0 0 0 0 0 0 0 0 0 0 0 0 0 0 0 0 0 0 0 0 0 0 0 0 0 0 0 0 0 0 0 0 0 0 0 0 0 0 0 0 0 0 0 0 0 0 0 0 0 0 0 0 0 0 0 0 0 0 0 0 0 0 0 0 0 0 0 0 0 0 0 0 0 0 0 0 0 0 0 0 0 0 0 0 0 0 0 0 0 0 0 0 0 0 0 0 0 0 0 0 0 0 0 0 0 0 0 0 0 0 0 0 0 0 0 0 0 0 0 0 0 0 0 0 0 0 0 0 0 0 0 0 0 0 0 0 0 0 0 0 0 0 0 0 0 0 0 0 0 0 0 0 0 0 0 0 0 0 0 0 0 0 0 0 0 0 0 0 0 0 0 0 0 0 0 0 0 0 0 0 0 0 0 0 0 0 0 0 0 0 0 0 0 0 0 0 0 0 0 0 0 0 0 0 0 0 0 0 0 0 0 0 0 0 0 0 0 0 0 0 0 0 0 0 0 0 0 0 0 0 0 0 0 0 0 0 0 0 0 0 0 0 0 0 0 0 0 0 0 0 0 0 0 0 0 0 0 0 0 0 0 0 0 0 0 0 0 0 0 0 0 0 0 0 0 0 0 0 0 0 0 0 0 0 0 0 0 0 0 0 0 0 0 0 0 0 0 0 0 0 0 0 0 0 0 0 0 0 0 0 0 0 0 0 0 0 0 0 0 0 0 0 0 0 0 0 0 0 0 0 0 0 0 0 0 0 0 0 0 0 0 0 0 0 0 0 0 0 0 0 0 0 
0.807 0.161 0.143 0.207 0.023 0.024 0.033 0.021 0.038 0.05 0.057 0.166 0.075 0.073 0 1 0.822 0.707 0.147 0.132 0.281 0.236 0.232 0.132 0.177 0.271 0.207 0.15 0.158 0.144 0.159 0.108 0.041 0.104 0 0.074 0.055 0.071 0.046 0.023 0 0.011 0.013 0 0.047 0.024 0.012 0.026 0.023 0.023 0 0.003 0.001 0.018 0.048 0.017 0.051 0.114 0.082 0.047 0.043 0.166 0.162 0.11 0.107 0.212 0.111 0.169 0.555 0.28 0.198 0.137 0.089 0.057 0.054 0.032 0.036 0.031 0.011 0.025 0.017 0.016 0.011 0.014 0.011 0.027 0.017 0.019 0.007 0.025 0.014 0.02 0.01 0.007 0.007 0.016 0 0.03 0.031 0.03 0.019 0.018 0.031 0 0.025 0.072 0.041 0.053 0.097 0.12 0.065 0.047 0.073 0.06 0.041 0.043 0.057 0.03 0.028 0.01 0.031 0.02 0.017 0.016 0.051 0.115 0.198 0.217 0.421 0.328 0.586 0.469 0.029 0.052 0.089 0.23 0.284 0.335 0.287 0.44 0.353 0.367 0.125 0.334 0.47 0.319 0.279 0.269 0.329 0.276 0.226 0.223 0.308 0.205 0.235 0.25 0.221 0.181 0.199 0.214 0.187 0.162 0.216 0.213 0.097 0.206 0.139 0.204 0.078 0 0.079 0.256 0.683 0.727 0.399 0.251 0.03 0.048 0.234 0.205 0.116 0.085 0.101 0.207 0.144 0.091 0.205 0.163 0.162 0.133 0.154 0.124 0.073 0.001 0.023 0.025 0.031 0.012 0.005 0.004 0.021 0.01 0.013 0.036 0.019 0.018 0.042 0.056 0.026 0.019 0.058 0.085 0.012 0.031 0.095 0.068 0.134 0.087 0.093 0.088 0.044 0.017 0 0 0 0.658 0.525 0.016 0.008 0.062 0.091 0.029 0.014 0.021 0.015 0.007 0.015 0.018 0.005 0.006 0.02 0.044 0.035 0.066 0.168 0.156 0.152 0.134 0.145 0.12 0.254 0.583 0.847 0.517 0.588 0.865 0.697 0.537 0.269 0.309 0.339 0.291 0.269 0.375 0.283 0.201 0.191 0.281 0.276 0.124 0.121 0.157 0.134 0.055 0.048 0.062 0.046 0.012 0.005 0.02 0.011 0 0 0 0.05 0.128 0.089 0.088 0.208 0.216 0.231 0.23 0.15 0.128 0.089 0.141 0.141 0.177 0.084 0.047 0.063 0.026 0.066 0.043 0.017 0.037 0.058 0.171 0.126 0.05 0.043 0.033 0.048 0.034 0.058 0.055 0.057 0.087 0.066 0.071 0.112 0.133 0.085 0.035 0.035 0.162 0.165 0.009 0.012 0.018 0.005 0.013 0.019 0.021 0.054 0.047 0.05 0.147 0.166 0.18 0.177 0.101 0.064 0.108 0.123 0.139 0.081 0.155 0.179 0.143 0.102 0.153 0.1 0.119 0.064 0.025 0.072 0 0.056 0.043 0.055 0.04 0.018 0 0.025 0.03 0 0.026 0.013 0.007 0.016 0.021 0.014 0 0.002 0 0.014 0.03 0.013 0.04 0.096 0.075 0.039 0.033 0.164 0.163 0.056 0.088 0.153 0.06 0.068 0.116 0.075 0.075 0.052 0.048 0.083 0.082 0.086 0.043 0.033 0.008 0.021 0.01 0.008 0.008 0.007 0.005 0.014 0.01 0.018 0.007 0.015 0.016 0.017 0.006 0.002 0.007 0.009 0 0.012 0.011 0.012 0.006 0.011 0.012 0 0.009 0.016 0.016 0.031 0.028 0.036 0.026 0.015 0.03 0.025 0.018 0.015 0.028 0.012 0.012 0.002 0.014 0.009 0.01 0.006 0.031 0.024 0.047 0.069 0.13 0.106 0.156 0.168 0.016 0.028 0.05 0.149 0.146 0.176 0.126 0.149 0.083 0.227 0.095 0.256 0.247 0.174 0.201 0.214 0.16 0.164 0.178 0.137 0.191 0.151 0.198 0.161 0.14 0.168 0.125 0.149 0.119 0.122 0.163 0.147 0.068 0.142 0.109 0.145 0.053 0 0.027 0.06 0.158 0.169 0.091 0.053 0.022 0.037 0.097 0.102 0.063 0.056 0.075 0.112 0.099 0.096 0.225 0.176 0.166 0.114 0.15 0.121 0.074 0 0.02 0.021 0.027 0.009 0.003 0.005 0.016 0.009 0.017 0.03 0.023 0.018 0.047 0.05 0.039 0.035 0.062 0.087 0.007 0.032 0.107 0.076 0.139 0.094 0.081 0.083 0.05 0.024 0 0 0 0.127 0.096 0.011 0.007 0.03 0.042 0.008 0.008 0.014 0.004 0.005 0.007 0.013 0.003 0.005 0.014 0.033 0.022 0.053 0.11 0.103 0.096 0.061 0.062 0.043 0.102 0.16 0.162 0.173 0.16 0.163 0.144 0.123 0.197 0.217 0.237 0.255 0.254 0.231 0.23 0.155 0.14 0.2 0.208 0.099 0.087 0.125 0.095 0.046 0.043 0.049 0.027 0.012 0.009 0.023 0.011 0 0 0 0.025 0.094 0.069 0.051 0.11 0.13 0.176 0.206 0.176 0.125 0.08 0.102 0.106 0.122 0.069 0.023 0.048 0.018 0.038 0.023 0.009 0.023 0.03 0.072 0.059 0.027 0.041 0.039 0.053 0.04 0.07 0.075 0.076 0.095 0.076 0.091 0.121 0.14 0.103 0.033 0.033 0.166 0.167 0.018 0.02 0.023 0.011 0.019 0.017 0.018 0.065 0.032 0.028 0 0.164 0.163 0.161 0.106 0.094 0.14 0.159 0.181 0.126 0.19 0.227 0.173 0.14 0.187 0.134 0.149 0.099 0.042 0.09 0 0.069 0.051 0.054 0.037 0.021 0 0.008 0.009 0 0.009 0.007 0.005 0.01 0.009 0.007 0 0.001 0 0.015 0.039 0.013 0.051 0.126 0.097 0.05 0.026 0.205 0.208 0.059 0.086 0.134 0.066 0.087 0.146 0.103 0.092 0.059 0.035 0.026 0.024 0.015 0.014 0.014 0.001 0.008 0.005 0.002 0.001 0.001 0.001 0.009 0.002 0.006 0.003 0.006 0.003 0.009 0.004 0.002 0.004 0.011 0 0.018 0.02 0.013 0.007 0.002 0.006 0 0.006 0.016 0.008 0.011 0.02 0.027 0.014 0.013 0.019 0.016 0.009 0.01 0.019 0.006 0.005 0.007 0.016 0.015 0.009 0.008 0.019 0.025 0.043 0.047 0.094 0.076 0.115 0.116 0.005 0.01 0.026 0.077 0.089 0.098 0.084 0.101 0.079 0.195 0.08 0.191 0.213 0.153 0.146 0.139 0.112 0.141 0.139 0.104 0.167 0.119 0.15 0.173 0.145 0.12 0.142 0.163 0.131 0.11 0.166 0.163 0.08 0.161 0.112 0.158 0.056 0 0.026 0.045 0.134 0.136 0.071 0.041 0.02 0.028 0.066 0.084 0.036 0.039 0.063 0.1 0.066 0.063 0.133 0.111 0.1 0.073 0.095 0.078 0.043 0 0.014 0.015 0.022 0.006 0.001 0.001 0.004 0.006 0.006 0.019 0.017 0.016 0.026 0.034 0.023 0.02 0.041 0.056 0.006 0.02 0.067 0.044 0.092 0.056 0.057 0.05 0.028 0.016 0 0 0 0.119 0.086 0.007 0.003 0.037 0.046 0.015 0.007 0.012 0.01 0.001 0.004 0.012 0.004 0.001 0.016 0.032 0.025 0.047 0.122 0.121 0.123 0.076 0.075 0.043 0.084 0.133 0.149 0.157 0.13 0.147 0.126 0.075 0.179 0.21 0.193 0.21 0.176 0.2 0.231 0.174 0.128 0.208 0.234 0.089 0.065 0.123 0.109 0.044 0.035 0.061 0.055 0.023 0.012 0.028 0.015 0 0 0 0.015 0.051 0.042 0.029 0.07 0.065 0.078 0.089 0.054 0.049 0.034 0.053 0.058 0.067 0.032 0.007 0.021 0.01 0.017 0.007 0.003 0.007 0.013 0.046 0.031 0.021 0.026 0.031 0.03 0.025 0.036 0.037 0.038 0.052 0.041 0.044 0.063 0.08 0.058 0.012 0.012 0.105 0.106 0.01 0.01 0.011 0.004 0.016 0.02 0.021 0.056 0.044 0.042 0.111 0.219 0.21 0.201 0.064 0.058 0.101 0.098 0.114 0.077 0.103 0.145 0.112 0.072 0.089 0.073 0.072 0.048 0.02 0.051 0 0.029 0.019 0.029 0.017 0.011 0 0.006 0.008 0 0.034 0.019 0.012 0.016 0.018 0.013 0 0.003 0 0.006 0.013 0.003 0.018 0.054 0.043 0.015 0.015 0.103 0.106 0.037 0.078 0.114 0.054 0.067 0.145 0.088 0.069 0.042 0.035 0.042 0.043 0.066 0.035 0.034 0.007 0.022 0.011 0.009 0.004 0.009 0.007 0.016 0.009 0.011 0.005 0.017 0.007 0.012 0.004 0.004 0.005 0.006 0 0.015 0.015 0.014 0.007 0.004 0.006 0 0.006 0.021 0.03 0.033 0.028 0.046 0.023 0.021 0.035 0.026 0.016 0.017 0.022 0.01 0.013 0.005 0.016 0.011 0.007 0.007 0.015 0.026 0.062 0.063 0.129 0.102 0.164 0.136 0.007 0.011 0.023 0.086 0.086 0.099 0.083 0.121 0.098 0.176 0.078 0.201 0.211 0.235 0.196 0.183 0.239 0.284 0.234 0.197 0.414 0.254 0.287 0.472 0.429 0.28 0.665 0.864 0.548 0.487 0.98 0.853 0.393 0.806 0.572 0.795 0.291 0 0.052 0.086 0.202 0.195 0.104 0.058 0.018 0.032 0.082 0.102 0.062 0.051 0.074 0.13 0.11 0.086 0.21 0.216 0.194 0.135 0.185 0.156 0.096 0.003 0.017 0.02 0.022 0.008 0.002 0.005 0.02 0.021 0.018 0.039 0.035 0.025 0.05 0.07 0.057 0.04 0.071 0.109 0.003 0.035 0.127 0.101 0.17 0.126 0.177 0.162 0.06 0.03 0 0 0 0.166 0.13 0.011 0.007 0.106 0.153 0.051 0.029 0.054 0.037 0.019 0.029 0.073 0.025 0.032 0.088 0.173 0.138 0.286 0.655 0.597 0.592 0.263 0.224 0.116 0.175 0.214 0.213 0.261 0.205 0.214 0.198 0.184 0.147 0.168 0.188 0.173 0.164 0.178 0.159 0.102 0.109 0.143 0.149 0.059 0.062 0.083 0.072 0.034 0.024 0.027 0.025 0.015 0.013 0.016 0.013 0 0 0 0.015 0.045 0.04 0.026 0.068 0.071 0.084 0.087 0.061 0.056 0.039 0.045 0.055 0.063 0.034 0.014 0.026 0.011 0.017 0.015 0.006 0.014 0.018 0.057 0.046 0.026 0.046 0.044 0.061 0.042 0.077 0.086 0.075 0.102 0.074 0.106 0.138 0.162 0.115 0.032 0.032 0.205 0.206 0.162 0.166 0.105 0.205 
0.554 0.179 0.144 0.163 0.014 0.014 0.02 0.01 0.023 0.035 0.047 0.139 0.061 0.06 0 0.695 1 0.833 0.148 0.121 0.239 0.211 0.221 0.134 0.196 0.274 0.196 0.139 0.19 0.144 0.145 0.107 0.044 0.111 0 0.055 0.04 0.062 0.041 0.02 0 0.006 0.008 0 0.058 0.03 0.017 0.026 0.024 0.025 0 0.001 0.001 0.014 0.035 0.014 0.047 0.12 0.085 0.041 0.034 0.191 0.189 0.089 0.13 0.199 0.103 0.144 0.417 0.211 0.169 0.11 0.065 0.045 0.042 0.021 0.033 0.019 0.008 0.021 0.005 0.008 0.005 0.007 0.006 0.017 0.005 0.008 0.004 0.016 0.009 0.02 0.004 0.001 0.002 0.014 0 0.022 0.023 0.025 0.018 0.036 0.046 0 0.021 0.089 0.034 0.051 0.11 0.156 0.071 0.041 0.092 0.065 0.044 0.036 0.051 0.026 0.018 0.007 0.024 0.015 0.014 0.011 0.04 0.135 0.235 0.156 0.316 0.258 0.427 0.347 0.019 0.039 0.069 0.176 0.213 0.241 0.213 0.335 0.373 0.396 0.134 0.355 0.52 0.33 0.279 0.281 0.265 0.27 0.229 0.204 0.273 0.201 0.233 0.226 0.195 0.156 0.158 0.168 0.154 0.135 0.173 0.168 0.078 0.164 0.121 0.165 0.056 0 0.057 0.168 0.486 0.504 0.273 0.167 0.027 0.037 0.175 0.172 0.09 0.064 0.096 0.19 0.128 0.081 0.191 0.154 0.128 0.101 0.119 0.095 0.06 0.001 0.018 0.018 0.024 0.012 0.003 0.003 0.007 0.009 0.008 0.021 0.017 0.018 0.037 0.038 0.031 0.021 0.049 0.069 0.008 0.032 0.082 0.062 0.103 0.078 0.072 0.065 0.038 0.021 0 0 0 0.465 0.354 0.01 0.006 0.041 0.062 0.015 0.011 0.019 0.014 0.008 0.009 0.02 0.01 0.01 0.017 0.033 0.027 0.06 0.133 0.121 0.121 0.09 0.098 0.064 0.19 0.425 0.583 0.397 0.431 0.593 0.5 0.364 0.263 0.327 0.364 0.326 0.255 0.405 0.292 0.192 0.17 0.3 0.292 0.109 0.103 0.149 0.156 0.06 0.055 0.083 0.077 0.02 0.02 0.037 0.03 0 0 0 0.041 0.107 0.096 0.073 0.159 0.158 0.183 0.186 0.126 0.102 0.07 0.108 0.121 0.138 0.067 0.034 0.057 0.027 0.051 0.041 0.011 0.029 0.037 0.125 0.09 0.031 0.033 0.029 0.044 0.032 0.049 0.047 0.05 0.064 0.047 0.057 0.09 0.11 0.076 0.029 0.029 0.135 0.136 0.018 0.014 0.025 0.013 0.021 0.023 0.027 0.064 0.06 0.059 0.163 0.189 0.187 0.179 0.115 0.077 0.118 0.15 0.16 0.092 0.136 0.19 0.145 0.107 0.127 0.102 0.105 0.079 0.025 0.076 0 0.05 0.043 0.054 0.035 0.016 0 0.018 0.021 0 0.037 0.024 0.011 0.024 0.029 0.026 0 0.003 0 0.01 0.024 0.005 0.037 0.089 0.065 0.025 0.022 0.137 0.138 0.057 0.091 0.161 0.053 0.07 0.137 0.098 0.086 0.067 0.059 0.086 0.086 0.097 0.055 0.048 0.012 0.028 0.018 0.012 0.007 0.008 0.007 0.02 0.012 0.015 0.008 0.018 0.019 0.023 0.009 0.006 0.011 0.023 0 0.023 0.025 0.018 0.014 0.016 0.021 0 0.012 0.022 0.033 0.045 0.039 0.047 0.034 0.031 0.042 0.034 0.021 0.019 0.037 0.016 0.016 0.011 0.025 0.018 0.015 0.014 0.021 0.036 0.055 0.079 0.138 0.107 0.168 0.151 0.014 0.025 0.046 0.119 0.126 0.144 0.125 0.135 0.082 0.219 0.105 0.251 0.245 0.203 0.205 0.226 0.168 0.181 0.178 0.142 0.209 0.154 0.209 0.183 0.144 0.182 0.124 0.152 0.125 0.132 0.156 0.144 0.072 0.144 0.102 0.14 0.042 0 0.029 0.062 0.17 0.181 0.096 0.049 0.027 0.044 0.101 0.133 0.076 0.067 0.084 0.146 0.114 0.101 0.239 0.186 0.188 0.125 0.176 0.146 0.094 0.001 0.022 0.023 0.03 0.013 0.006 0.004 0.012 0.01 0.012 0.037 0.02 0.022 0.051 0.057 0.029 0.029 0.07 0.098 0.008 0.043 0.12 0.068 0.165 0.098 0.086 0.081 0.061 0.031 0 0 0 0.148 0.113 0.011 0.005 0.031 0.039 0.015 0.008 0.016 0.009 0.004 0.005 0.014 0.006 0.008 0.016 0.031 0.024 0.048 0.112 0.106 0.105 0.062 0.071 0.049 0.102 0.158 0.178 0.171 0.156 0.181 0.157 0.141 0.199 0.224 0.233 0.278 0.26 0.23 0.235 0.155 0.151 0.195 0.208 0.087 0.088 0.125 0.106 0.053 0.045 0.041 0.034 0.007 0.005 0.017 0.01 0 0 0 0.031 0.074 0.066 0.047 0.096 0.106 0.132 0.173 0.138 0.099 0.057 0.078 0.085 0.096 0.05 0.026 0.041 0.021 0.031 0.025 0.005 0.018 0.027 0.056 0.044 0.025 0.049 0.049 0.07 0.053 0.071 0.067 0.076 0.101 0.07 0.091 0.143 0.146 0.112 0.047 0.047 0.191 0.192 0.008 0.006 0.015 0.005 0.013 0.017 0.019 0.053 0.025 0.03 0 0.154 0.148 0.138 0.068 0.059 0.114 0.127 0.132 0.097 0.153 0.149 0.12 0.106 0.146 0.088 0.095 0.076 0.034 0.062 0 0.039 0.026 0.039 0.023 0.016 0 0.006 0.01 0 0.004 0.002 0.001 0.002 0.004 0.003 0 0.001 0.001 0.01 0.019 0.007 0.034 0.099 0.075 0.031 0.02 0.163 0.163 0.05 0.062 0.106 0.059 0.082 0.122 0.087 0.08 0.045 0.03 0.024 0.022 0.007 0.005 0.004 0 0.003 0.003 0.001 0 0.001 0 0.004 0.003 0.003 0.002 0.004 0.002 0.004 0.001 0.001 0.002 0.008 0 0.011 0.01 0.01 0.008 0.005 0.009 0 0.002 0.012 0.005 0.007 0.014 0.022 0.011 0.006 0.012 0.01 0.004 0.006 0.008 0.003 0.002 0.001 0.008 0.006 0.003 0.002 0.009 0.026 0.041 0.053 0.094 0.072 0.115 0.1 0.007 0.013 0.024 0.049 0.054 0.074 0.055 0.094 0.062 0.15 0.062 0.153 0.161 0.13 0.113 0.116 0.15 0.138 0.108 0.107 0.171 0.112 0.126 0.169 0.147 0.098 0.161 0.181 0.147 0.12 0.189 0.181 0.096 0.179 0.128 0.172 0.052 0 0.024 0.049 0.143 0.129 0.087 0.062 0.019 0.029 0.052 0.064 0.035 0.034 0.041 0.076 0.054 0.045 0.11 0.085 0.082 0.058 0.073 0.065 0.038 0 0.014 0.013 0.018 0.01 0.004 0 0.004 0.004 0.004 0.01 0.013 0.006 0.017 0.02 0.023 0.019 0.031 0.052 0.002 0.015 0.052 0.037 0.072 0.045 0.056 0.054 0.025 0.008 0 0 0 0.122 0.091 0.008 0.004 0.025 0.039 0.004 0.006 0.01 0.01 0.003 0.006 0.016 0.008 0.006 0.02 0.045 0.03 0.066 0.146 0.147 0.144 0.079 0.074 0.043 0.102 0.149 0.148 0.186 0.151 0.15 0.129 0.071 0.14 0.163 0.161 0.161 0.136 0.156 0.177 0.104 0.093 0.149 0.161 0.06 0.062 0.092 0.073 0.035 0.027 0.036 0.033 0.01 0.005 0.012 0.021 0 0 0 0.003 0.037 0.024 0.014 0.04 0.048 0.052 0.063 0.053 0.035 0.03 0.035 0.039 0.038 0.024 0.005 0.019 0.006 0.014 0.01 0.002 0.009 0.012 0.032 0.023 0.013 0.021 0.016 0.02 0.017 0.032 0.034 0.032 0.042 0.03 0.029 0.046 0.064 0.044 0.004 0.004 0.082 0.083 0.007 0.008 0.011 0.007 0.009 0.012 0.015 0.043 0.034 0.03 0.094 0.174 0.158 0.148 0.048 0.034 0.072 0.071 0.078 0.047 0.08 0.105 0.078 0.058 0.07 0.064 0.065 0.046 0.017 0.05 0 0.026 0.021 0.021 0.012 0.003 0 0.012 0.015 0 0.019 0.007 0.004 0.012 0.011 0.007 0 0.001 0 0.009 0.015 0.007 0.024 0.044 0.038 0.02 0.02 0.082 0.083 0.043 0.056 0.095 0.047 0.059 0.107 0.062 0.046 0.03 0.026 0.033 0.036 0.05 0.028 0.027 0.007 0.016 0.011 0.009 0.008 0.01 0.007 0.014 0.012 0.009 0.005 0.012 0.003 0.009 0.001 0 0.001 0.01 0 0.009 0.009 0.01 0.006 0.004 0.007 0 0.003 0.015 0.021 0.028 0.02 0.031 0.021 0.012 0.024 0.017 0.016 0.015 0.018 0.009 0.011 0.002 0.007 0.005 0.009 0.007 0.016 0.026 0.047 0.055 0.093 0.073 0.133 0.109 0.004 0.009 0.019 0.054 0.064 0.084 0.073 0.098 0.069 0.134 0.059 0.15 0.155 0.164 0.125 0.137 0.2 0.219 0.182 0.163 0.326 0.196 0.22 0.361 0.328 0.217 0.481 0.595 0.387 0.355 0.682 0.579 0.28 0.555 0.403 0.55 0.199 0 0.044 0.071 0.162 0.156 0.075 0.038 0.013 0.026 0.068 0.074 0.045 0.037 0.057 0.084 0.08 0.068 0.159 0.153 0.155 0.096 0.14 0.121 0.071 0 0.01 0.009 0.017 0.008 0.004 0.004 0.024 0.013 0.024 0.046 0.034 0.017 0.045 0.058 0.055 0.05 0.063 0.085 0.01 0.037 0.105 0.074 0.135 0.087 0.146 0.133 0.043 0.023 0 0 0 0.135 0.115 0.007 0.004 0.072 0.116 0.027 0.025 0.032 0.024 0.014 0.023 0.04 0.018 0.018 0.051 0.105 0.081 0.172 0.456 0.418 0.418 0.189 0.171 0.079 0.148 0.182 0.168 0.231 0.175 0.17 0.158 0.148 0.116 0.13 0.143 0.129 0.129 0.137 0.123 0.081 0.086 0.115 0.111 0.049 0.047 0.067 0.053 0.025 0.019 0.023 0.027 0.008 0.005 0.011 0.008 0 0 0 0.017 0.033 0.03 0.029 0.052 0.055 0.052 0.064 0.048 0.038 0.026 0.037 0.041 0.042 0.029 0.016 0.025 0.011 0.02 0.018 0.006 0.013 0.016 0.036 0.032 0.017 0.037 0.029 0.043 0.029 0.049 0.048 0.053 0.075 0.058 0.061 0.104 0.12 0.099 0.026 0.026 0.163 0.164 0.135 0.191 0.082 0.163 
0.504 0.165 0.135 0.161 0.022 0.024 0.037 0.018 0.031 0.033 0.038 0.105 0.053 0.056 0 0.614 0.878 1 0.182 0.102 0.207 0.216 0.231 0.144 0.201 0.271 0.209 0.147 0.193 0.16 0.161 0.107 0.046 0.119 0 0.076 0.054 0.078 0.046 0.023 0 0.007 0.011 0 0.038 0.02 0.013 0.02 0.017 0.018 0 0.006 0.004 0.012 0.036 0.009 0.05 0.134 0.099 0.042 0.04 0.194 0.191 0.083 0.14 0.235 0.085 0.127 0.353 0.187 0.148 0.107 0.069 0.05 0.05 0.03 0.025 0.02 0.008 0.012 0.013 0.005 0.005 0.004 0.004 0.018 0.007 0.008 0.005 0.016 0.011 0.017 0.004 0.003 0.005 0.015 0 0.027 0.029 0.028 0.017 0.02 0.03 0 0.013 0.06 0.023 0.039 0.079 0.119 0.055 0.032 0.075 0.055 0.036 0.027 0.049 0.023 0.017 0.006 0.029 0.022 0.023 0.023 0.038 0.113 0.187 0.122 0.267 0.234 0.366 0.305 0.017 0.03 0.058 0.17 0.194 0.223 0.193 0.288 0.318 0.447 0.143 0.407 0.61 0.35 0.273 0.298 0.25 0.258 0.215 0.188 0.265 0.191 0.244 0.229 0.183 0.137 0.164 0.17 0.148 0.116 0.173 0.169 0.079 0.162 0.113 0.165 0.066 0 0.06 0.15 0.413 0.448 0.247 0.141 0.025 0.048 0.161 0.179 0.093 0.077 0.091 0.187 0.115 0.088 0.198 0.145 0.139 0.09 0.123 0.108 0.064 0.001 0.025 0.026 0.035 0.02 0.007 0.005 0.013 0.013 0.012 0.024 0.021 0.017 0.037 0.045 0.022 0.025 0.05 0.075 0.011 0.027 0.08 0.059 0.121 0.071 0.066 0.062 0.045 0.019 0 0 0 0.421 0.324 0.012 0.008 0.053 0.078 0.021 0.013 0.02 0.011 0.006 0.013 0.023 0.01 0.006 0.021 0.036 0.028 0.058 0.126 0.129 0.127 0.103 0.101 0.073 0.188 0.36 0.529 0.337 0.362 0.54 0.424 0.321 0.307 0.36 0.409 0.349 0.293 0.457 0.334 0.243 0.207 0.324 0.309 0.137 0.118 0.168 0.168 0.068 0.054 0.083 0.069 0.034 0.014 0.029 0.03 0 0 0 0.036 0.099 0.082 0.071 0.152 0.16 0.17 0.169 0.12 0.094 0.078 0.105 0.118 0.14 0.062 0.034 0.051 0.022 0.038 0.025 0.016 0.028 0.039 0.109 0.079 0.03 0.037 0.039 0.041 0.025 0.048 0.055 0.049 0.07 0.057 0.071 0.097 0.108 0.077 0.022 0.022 0.14 0.141 0.008 0.008 0.02 0.004 0.007 0.011 0.018 0.064 0.054 0.062 0.154 0.182 0.193 0.196 0.111 0.074 0.114 0.148 0.159 0.106 0.136 0.201 0.148 0.103 0.135 0.114 0.126 0.078 0.03 0.084 0 0.046 0.042 0.051 0.038 0.023 0 0.013 0.022 0 0.028 0.014 0.006 0.013 0.015 0.013 0 0.002 0 0.01 0.032 0.012 0.039 0.088 0.077 0.035 0.027 0.14 0.139 0.044 0.087 0.153 0.059 0.073 0.138 0.089 0.069 0.061 0.046 0.094 0.089 0.088 0.039 0.038 0.011 0.029 0.016 0.016 0.01 0.014 0.013 0.017 0.014 0.012 0.004 0.015 0.007 0.012 0.005 0.002 0.003 0.007 0 0.008 0.01 0.008 0.004 0.008 0.012 0 0.016 0.022 0.023 0.038 0.032 0.039 0.028 0.015 0.029 0.024 0.013 0.014 0.024 0.013 0.014 0.006 0.014 0.01 0.009 0.008 0.022 0.031 0.065 0.053 0.113 0.1 0.147 0.14 0.013 0.03 0.048 0.109 0.126 0.136 0.115 0.123 0.098 0.241 0.114 0.29 0.271 0.208 0.197 0.232 0.158 0.19 0.204 0.145 0.201 0.17 0.252 0.18 0.165 0.195 0.131 0.145 0.143 0.132 0.153 0.144 0.073 0.136 0.094 0.133 0.048 0 0.024 0.065 0.15 0.162 0.093 0.058 0.022 0.037 0.084 0.114 0.067 0.063 0.088 0.137 0.106 0.117 0.265 0.204 0.191 0.127 0.173 0.148 0.091 0.001 0.02 0.022 0.031 0.016 0.006 0.003 0.01 0.012 0.009 0.03 0.025 0.026 0.05 0.051 0.033 0.035 0.071 0.105 0.012 0.037 0.121 0.071 0.157 0.104 0.097 0.094 0.06 0.033 0 0 0 0.149 0.101 0.016 0.006 0.025 0.041 0.008 0.004 0.014 0.007 0.004 0.007 0.016 0.008 0.007 0.014 0.03 0.024 0.048 0.114 0.114 0.108 0.064 0.058 0.035 0.096 0.142 0.171 0.158 0.143 0.171 0.157 0.147 0.201 0.239 0.269 0.295 0.285 0.247 0.24 0.175 0.161 0.208 0.221 0.094 0.094 0.111 0.103 0.04 0.033 0.035 0.029 0.01 0.006 0.016 0.011 0 0 0 0.021 0.069 0.049 0.037 0.085 0.103 0.122 0.157 0.122 0.092 0.061 0.078 0.082 0.091 0.039 0.017 0.032 0.019 0.035 0.025 0.004 0.017 0.022 0.054 0.049 0.036 0.05 0.051 0.06 0.045 0.067 0.064 0.07 0.09 0.068 0.088 0.141 0.14 0.107 0.038 0.038 0.193 0.194 0.007 0.009 0.017 0.005 0.008 0.016 0.017 0.049 0.024 0.025 0 0.151 0.142 0.127 0.066 0.051 0.097 0.094 0.102 0.073 0.128 0.127 0.09 0.077 0.127 0.089 0.081 0.052 0.026 0.07 0 0.039 0.032 0.042 0.026 0.009 0 0.005 0.005 0 0.007 0.002 0.001 0.003 0.004 0.002 0 0.001 0 0.003 0.012 0.003 0.026 0.085 0.067 0.023 0.024 0.141 0.143 0.051 0.054 0.091 0.051 0.067 0.111 0.079 0.061 0.045 0.024 0.019 0.017 0.004 0.007 0.004 0.001 0.005 0.003 0.002 0.002 0.002 0.001 0.003 0.002 0.004 0.003 0.002 0.003 0.004 0.001 0 0.002 0.009 0 0.005 0.008 0.004 0.002 0.003 0.006 0 0.004 0.011 0.004 0.006 0.014 0.022 0.006 0.004 0.011 0.009 0.004 0.002 0.005 0.003 0.002 0.003 0.004 0.004 0.003 0.003 0.006 0.017 0.031 0.038 0.078 0.072 0.105 0.095 0.007 0.013 0.021 0.054 0.057 0.069 0.052 0.08 0.057 0.126 0.052 0.14 0.151 0.122 0.102 0.109 0.135 0.134 0.103 0.094 0.161 0.111 0.119 0.162 0.145 0.101 0.162 0.171 0.139 0.114 0.18 0.171 0.084 0.165 0.118 0.169 0.055 0 0.027 0.049 0.136 0.126 0.072 0.05 0.008 0.013 0.056 0.064 0.03 0.025 0.047 0.075 0.068 0.052 0.1 0.087 0.086 0.066 0.08 0.07 0.045 0 0.008 0.009 0.008 0.006 0.002 0.001 0.009 0.006 0.005 0.016 0.012 0.01 0.025 0.025 0.02 0.017 0.036 0.053 0.001 0.018 0.061 0.035 0.078 0.051 0.054 0.048 0.023 0.01 0 0 0 0.105 0.083 0.007 0.003 0.025 0.044 0.01 0.002 0.008 0.004 0.003 0.004 0.011 0.004 0.006 0.013 0.037 0.032 0.059 0.136 0.136 0.136 0.075 0.072 0.039 0.092 0.149 0.145 0.192 0.148 0.145 0.128 0.069 0.116 0.123 0.138 0.144 0.133 0.128 0.141 0.091 0.094 0.138 0.137 0.066 0.059 0.073 0.065 0.028 0.023 0.033 0.035 0.012 0.005 0.012 0.007 0 0 0 0.005 0.033 0.022 0.014 0.044 0.052 0.06 0.075 0.054 0.041 0.03 0.04 0.038 0.043 0.017 0.004 0.011 0.006 0.017 0.007 0.004 0.012 0.013 0.027 0.022 0.013 0.019 0.019 0.022 0.023 0.035 0.037 0.026 0.047 0.031 0.033 0.049 0.074 0.053 0.006 0.006 0.089 0.089 0.005 0.005 0.006 0.006 0.009 0.014 0.015 0.044 0.025 0.023 0.096 0.173 0.155 0.143 0.066 0.047 0.085 0.091 0.098 0.064 0.09 0.107 0.092 0.063 0.08 0.071 0.065 0.046 0.023 0.055 0 0.026 0.017 0.025 0.016 0.01 0 0.005 0.007 0 0.014 0.005 0.002 0.005 0.004 0.005 0 0 0 0.004 0.011 0.002 0.021 0.058 0.05 0.02 0.016 0.089 0.087 0.034 0.052 0.091 0.052 0.058 0.107 0.063 0.056 0.034 0.027 0.029 0.03 0.043 0.017 0.017 0.003 0.007 0.005 0.003 0.003 0.003 0.003 0.011 0.003 0.001 0 0.011 0 0.004 0 0 0 0.004 0 0.007 0.008 0.006 0.002 0.002 0.002 0 0.003 0.017 0.013 0.024 0.019 0.03 0.016 0.009 0.03 0.024 0.016 0.013 0.019 0.008 0.011 0.003 0.008 0.004 0.009 0.007 0.008 0.022 0.041 0.056 0.104 0.084 0.138 0.115 0.009 0.011 0.025 0.066 0.07 0.084 0.075 0.103 0.059 0.111 0.067 0.154 0.152 0.149 0.15 0.139 0.21 0.209 0.163 0.149 0.287 0.181 0.194 0.317 0.276 0.182 0.416 0.543 0.366 0.312 0.606 0.53 0.248 0.507 0.36 0.489 0.197 0 0.032 0.06 0.152 0.157 0.097 0.06 0.019 0.029 0.063 0.084 0.055 0.04 0.046 0.098 0.082 0.058 0.122 0.128 0.131 0.098 0.126 0.108 0.062 0.001 0.017 0.018 0.025 0.012 0.003 0.003 0.017 0.01 0.01 0.025 0.024 0.014 0.03 0.042 0.059 0.037 0.049 0.074 0.01 0.034 0.085 0.061 0.113 0.074 0.129 0.124 0.036 0.019 0 0 0 0.138 0.108 0.009 0.004 0.056 0.093 0.023 0.016 0.021 0.019 0.011 0.014 0.023 0.013 0.018 0.037 0.075 0.061 0.157 0.403 0.37 0.374 0.162 0.139 0.076 0.14 0.166 0.167 0.223 0.163 0.17 0.165 0.151 0.104 0.116 0.151 0.136 0.124 0.112 0.11 0.077 0.072 0.108 0.112 0.045 0.046 0.059 0.056 0.021 0.014 0.031 0.028 0.01 0.006 0.014 0.007 0 0 0 0.016 0.041 0.03 0.018 0.048 0.056 0.067 0.073 0.052 0.045 0.032 0.045 0.053 0.055 0.031 0.02 0.027 0.018 0.018 0.012 0.004 0.01 0.011 0.04 0.033 0.019 0.04 0.036 0.054 0.038 0.054 0.049 0.048 0.074 0.054 0.073 0.102 0.113 0.082 0.016 0.016 0.14 0.142 0.14 0.193 0.089 0.14 
0.094 0.063 0.058 0.043 0.009 0.014 0.023 0.006 0.009 0.012 0.013 0.048 0.018 0.019 0 0.107 0.119 0.126 1 0.084 0.11 0.185 0.197 0.108 0.142 0.275 0.207 0.124 0.127 0.145 0.159 0.108 0.042 0.11 0 0.063 0.047 0.076 0.039 0.023 0 0.002 0.004 0 0.012 0.008 0.005 0.006 0.006 0.004 0 0 0 0.008 0.025 0.006 0.028 0.076 0.058 0.024 0.02 0.129 0.129 0.041 0.082 0.133 0.034 0.069 0.106 0.07 0.066 0.044 0.025 0.017 0.015 0.006 0.007 0.005 0.001 0.004 0.003 0 0 0 0 0.005 0.002 0.003 0.001 0.004 0.001 0.004 0.001 0 0.004 0.008 0 0.011 0.014 0.014 0.005 0.005 0.006 0 0.004 0.013 0.003 0.003 0.016 0.021 0.008 0.007 0.015 0.012 0.01 0.007 0.013 0.004 0.004 0.009 0.012 0.013 0.004 0.003 0.012 0.017 0.031 0.034 0.053 0.047 0.072 0.064 0.006 0.007 0.014 0.036 0.041 0.046 0.036 0.051 0.052 0.199 0.054 0.154 0.184 0.107 0.095 0.114 0.061 0.069 0.063 0.061 0.068 0.054 0.073 0.066 0.054 0.048 0.045 0.045 0.04 0.037 0.046 0.045 0.02 0.044 0.032 0.042 0.017 0 0.008 0.024 0.085 0.088 0.05 0.031 0.008 0.012 0.04 0.049 0.026 0.022 0.03 0.06 0.037 0.029 0.073 0.053 0.043 0.03 0.038 0.034 0.021 0 0.005 0.007 0.011 0.006 0.002 0.003 0.007 0.003 0.002 0.011 0.007 0.006 0.013 0.016 0.009 0.009 0.019 0.026 0.003 0.01 0.028 0.02 0.035 0.027 0.025 0.022 0.013 0.007 0 0 0 0.072 0.06 0.003 0.002 0.008 0.012 0.002 0.005 0.004 0.002 0.002 0.003 0.004 0.002 0.001 0.004 0.005 0.005 0.01 0.033 0.035 0.036 0.018 0.024 0.02 0.053 0.08 0.095 0.076 0.078 0.096 0.077 0.055 0.164 0.179 0.162 0.177 0.138 0.206 0.207 0.193 0.214 0.468 0.292 0.109 0.127 0.184 0.139 0.072 0.064 0.08 0.06 0.019 0.013 0.029 0.015 0 0 0 0.01 0.021 0.016 0.014 0.028 0.032 0.038 0.04 0.033 0.022 0.017 0.023 0.025 0.027 0.018 0.007 0.014 0.006 0.008 0.003 0.002 0.006 0.009 0.023 0.021 0.011 0.012 0.01 0.014 0.012 0.017 0.016 0.017 0.023 0.018 0.019 0.031 0.035 0.024 0.006 0.006 0.046 0.047 0.003 0.004 0.005 0.001 0.004 0.005 0.004 0.022 0.019 0.023 0.058 0.07 0.074 0.075 0.04 0.031 0.038 0.051 0.055 0.031 0.045 0.072 0.054 0.038 0.045 0.035 0.035 0.027 0.013 0.027 0 0.018 0.01 0.016 0.01 0.004 0 0.007 0.01 0 0.011 0.01 0.005 0.004 0.008 0.006 0 0.001 0.001 0.002 0.008 0.006 0.009 0.029 0.023 0.008 0.005 0.046 0.044 0.012 0.028 0.053 0.015 0.021 0.046 0.032 0.03 0.02 0.019 0.033 0.035 0.035 0.016 0.014 0.006 0.013 0.008 0.005 0.003 0.005 0.004 0.007 0.004 0.003 0.002 0.005 0.003 0.007 0.002 0 0.001 0.003 0 0.004 0.006 0.005 0.003 0.004 0.005 0 0.004 0.011 0.013 0.015 0.014 0.019 0.01 0.007 0.014 0.01 0.007 0.004 0.009 0.004 0.003 0.004 0.007 0.005 0.002 0.002 0.005 0.015 0.022 0.026 0.046 0.047 0.056 0.05 0.004 0.008 0.013 0.033 0.04 0.046 0.036 0.049 0.038 0.095 0.054 0.13 0.106 0.093 0.095 0.115 0.065 0.084 0.099 0.072 0.103 0.089 0.125 0.08 0.073 0.12 0.055 0.063 0.065 0.067 0.063 0.059 0.028 0.059 0.043 0.054 0.019 0 0.011 0.021 0.057 0.061 0.034 0.021 0.014 0.019 0.043 0.055 0.029 0.034 0.05 0.074 0.069 0.082 0.161 0.122 0.129 0.092 0.113 0.092 0.052 0 0.011 0.012 0.014 0.009 0.005 0.003 0.014 0.01 0.011 0.024 0.018 0.021 0.045 0.041 0.016 0.016 0.05 0.072 0.004 0.023 0.071 0.04 0.111 0.056 0.053 0.047 0.04 0.026 0 0 0 0.054 0.038 0.008 0.005 0.009 0.015 0.007 0.002 0.004 0.002 0.002 0.006 0.004 0.004 0.002 0.005 0.011 0.008 0.013 0.046 0.038 0.04 0.03 0.031 0.023 0.044 0.061 0.064 0.066 0.06 0.065 0.062 0.047 0.068 0.086 0.12 0.117 0.117 0.096 0.085 0.059 0.067 0.083 0.082 0.037 0.033 0.044 0.043 0.011 0.012 0.021 0.015 0.004 0.004 0.012 0.004 0 0 0 0.008 0.021 0.013 0.01 0.025 0.024 0.036 0.038 0.027 0.021 0.014 0.018 0.021 0.027 0.015 0.007 0.015 0.005 0.008 0.006 0.002 0.008 0.009 0.026 0.019 0.015 0.029 0.03 0.039 0.02 0.043 0.049 0.05 0.07 0.051 0.065 0.09 0.102 0.064 0.015 0.015 0.129 0.13 0.001 0.001 0.005 0 0.003 0.003 0.004 0.011 0.006 0.005 0 0.062 0.055 0.053 0.02 0.019 0.035 0.031 0.031 0.016 0.033 0.038 0.028 0.019 0.031 0.023 0.023 0.012 0.005 0.017 0 0.009 0.008 0.007 0.005 0.004 0 0.002 0.003 0 0.003 0.002 0.001 0 0.001 0.001 0 0.001 0 0.002 0.004 0.001 0.008 0.025 0.017 0.007 0.008 0.034 0.034 0.021 0.011 0.024 0.021 0.019 0.047 0.021 0.022 0.01 0.006 0.006 0.006 0.005 0.003 0.004 0.001 0.002 0.001 0.001 0.001 0.001 0.001 0.001 0.001 0.001 0.001 0.001 0.001 0 0 0 0 0.001 0 0.003 0.003 0.002 0.001 0.003 0.003 0 0.002 0.007 0.005 0.005 0.005 0.01 0.006 0.005 0.004 0.003 0.004 0.003 0.003 0.002 0.001 0 0.003 0.002 0.002 0.002 0.004 0.008 0.015 0.018 0.035 0.032 0.048 0.039 0.002 0.004 0.008 0.019 0.024 0.028 0.027 0.032 0.023 0.043 0.02 0.047 0.048 0.044 0.043 0.04 0.063 0.052 0.048 0.044 0.06 0.038 0.048 0.06 0.05 0.035 0.058 0.065 0.046 0.048 0.07 0.065 0.033 0.063 0.043 0.064 0.023 0 0.006 0.02 0.061 0.057 0.026 0.017 0.006 0.009 0.027 0.031 0.011 0.009 0.02 0.032 0.026 0.01 0.039 0.032 0.036 0.024 0.032 0.027 0.02 0 0.006 0.007 0.008 0.003 0.001 0.001 0.003 0.002 0.003 0.007 0.006 0.005 0.007 0.006 0.012 0.01 0.01 0.012 0.001 0.005 0.018 0.016 0.026 0.022 0.026 0.026 0.008 0.004 0 0 0 0.054 0.038 0.004 0.002 0.008 0.019 0 0 0.002 0.001 0 0 0.002 0.001 0.001 0.008 0.012 0.008 0.024 0.05 0.048 0.049 0.029 0.032 0.018 0.035 0.062 0.063 0.083 0.061 0.063 0.055 0.028 0.034 0.039 0.044 0.04 0.041 0.044 0.041 0.026 0.028 0.036 0.041 0.017 0.017 0.029 0.017 0.007 0.005 0.009 0.009 0.005 0.002 0.004 0.003 0 0 0 0.004 0.013 0.011 0.007 0.018 0.019 0.02 0.021 0.018 0.011 0.007 0.015 0.016 0.017 0.007 0.003 0.006 0.003 0.004 0.006 0.003 0.006 0.008 0.02 0.014 0.008 0.012 0.013 0.013 0.011 0.02 0.017 0.016 0.021 0.014 0.015 0.019 0.03 0.017 0.004 0.004 0.037 0.037 0.002 0.001 0.006 0.001 0.001 0.001 0.002 0.007 0.008 0.008 0.03 0.046 0.041 0.038 0.015 0.015 0.027 0.028 0.026 0.024 0.029 0.037 0.027 0.022 0.029 0.023 0.027 0.013 0.007 0.016 0 0.013 0.011 0.014 0.007 0.005 0 0 0.001 0 0.004 0.003 0.001 0.003 0.003 0.004 0 0 0 0.003 0.007 0.005 0.012 0.02 0.016 0.012 0.012 0.036 0.034 0.014 0.011 0.024 0.014 0.019 0.026 0.017 0.015 0.014 0.006 0.009 0.008 0.01 0.004 0.003 0 0 0 0 0 0 0 0 0 0.002 0.001 0 0.001 0.002 0.001 0 0.001 0.002 0 0.002 0.002 0.002 0 0 0 0 0.002 0.006 0.004 0.004 0.004 0.008 0.004 0.004 0.005 0.004 0.001 0.003 0.004 0 0 0 0.002 0.002 0.002 0.002 0.006 0.008 0.012 0.011 0.022 0.022 0.038 0.033 0.001 0.002 0.005 0.014 0.022 0.026 0.019 0.026 0.019 0.038 0.021 0.041 0.046 0.044 0.04 0.033 0.049 0.048 0.042 0.038 0.066 0.051 0.051 0.071 0.068 0.046 0.073 0.095 0.063 0.056 0.104 0.092 0.054 0.094 0.069 0.092 0.032 0 0.008 0.016 0.047 0.047 0.027 0.016 0.004 0.009 0.012 0.023 0.01 0.01 0.013 0.029 0.024 0.02 0.041 0.041 0.031 0.025 0.033 0.026 0.019 0 0.002 0.002 0.008 0.005 0.005 0.004 0.008 0.002 0.004 0.013 0.013 0.01 0.012 0.013 0.013 0.006 0.016 0.02 0 0.006 0.024 0.016 0.029 0.018 0.027 0.025 0.01 0.004 0 0 0 0.037 0.029 0.001 0.001 0.012 0.019 0.004 0.003 0.005 0.003 0.001 0.002 0.005 0.005 0.003 0.005 0.012 0.007 0.027 0.082 0.069 0.07 0.033 0.031 0.014 0.035 0.053 0.045 0.067 0.05 0.046 0.043 0.039 0.035 0.042 0.041 0.041 0.043 0.038 0.042 0.025 0.029 0.033 0.039 0.015 0.018 0.027 0.02 0.007 0.006 0.007 0.009 0.004 0.003 0.003 0.001 0 0 0 0.003 0.009 0.01 0.01 0.015 0.015 0.02 0.019 0.013 0.009 0.01 0.013 0.012 0.014 0.008 0.003 0.006 0.003 0.005 0.003 0.001 0.001 0.003 0.01 0.009 0.008 0.01 0.011 0.013 0.013 0.016 0.014 0.013 0.023 0.017 0.017 0.021 0.029 0.023 0.003 0.003 0.033 0.034 0.046 0.129 0.037 0.033 
0.122 0.08 0.1 0.06 0.017 0.017 0.028 0.014 0.025 0.043 0.049 0.146 0.062 0.059 0 0.143 0.147 0.147 0.135 1 0.4 0.401 0.529 0.244 0.254 0.401 0.352 0.236 0.24 0.226 0.26 0.168 0.068 0.177 0 0.11 0.083 0.123 0.069 0.037 0 0.009 0.013 0 0.029 0.014 0.005 0.014 0.016 0.013 0 0.001 0 0.027 0.051 0.014 0.07 0.168 0.13 0.065 0.064 0.234 0.229 0.158 0.081 0.125 0.161 0.242 0.258 0.224 0.226 0.133 0.084 0.052 0.052 0.022 0.021 0.018 0.007 0.012 0.007 0.007 0.005 0.006 0.007 0.009 0.007 0.011 0.005 0.008 0.008 0.013 0.002 0.003 0.005 0.012 0 0.024 0.024 0.024 0.012 0.005 0.008 0 0.003 0.019 0.018 0.027 0.029 0.036 0.021 0.019 0.027 0.019 0.018 0.021 0.019 0.01 0.011 0.006 0.021 0.016 0.01 0.008 0.008 0.028 0.039 0.038 0.068 0.061 0.094 0.082 0.002 0.006 0.014 0.044 0.044 0.049 0.044 0.074 0.058 0.176 0.047 0.148 0.18 0.115 0.091 0.106 0.081 0.088 0.078 0.069 0.088 0.061 0.08 0.068 0.061 0.048 0.053 0.062 0.045 0.046 0.061 0.061 0.028 0.058 0.044 0.058 0.018 0 0.02 0.042 0.106 0.114 0.071 0.053 0.012 0.018 0.051 0.043 0.023 0.023 0.035 0.054 0.037 0.035 0.078 0.054 0.047 0.039 0.042 0.033 0.02 0 0.008 0.01 0.014 0.008 0 0.001 0.006 0.003 0.003 0.006 0.006 0.009 0.011 0.015 0.008 0.011 0.011 0.021 0.005 0.011 0.027 0.021 0.041 0.027 0.026 0.025 0.011 0.005 0 0 0 0.102 0.078 0.007 0.004 0.019 0.027 0.005 0.003 0.005 0.005 0.001 0.003 0.008 0.004 0.001 0.004 0.014 0.014 0.024 0.048 0.047 0.043 0.031 0.035 0.018 0.044 0.099 0.127 0.099 0.1 0.129 0.097 0.074 0.157 0.178 0.155 0.155 0.139 0.177 0.202 0.183 0.159 0.263 0.302 0.128 0.118 0.226 0.144 0.062 0.07 0.086 0.085 0.022 0.014 0.042 0.03 0 0 0 0.013 0.025 0.018 0.016 0.03 0.034 0.042 0.043 0.026 0.021 0.019 0.026 0.03 0.03 0.016 0.008 0.013 0.008 0.008 0.012 0.005 0.007 0.009 0.038 0.025 0.01 0.013 0.014 0.013 0.006 0.015 0.015 0.015 0.024 0.019 0.018 0.036 0.038 0.027 0.02 0.02 0.047 0.047 0.007 0.007 0.009 0.003 0.009 0.008 0.01 0.03 0.026 0.03 0.074 0.084 0.087 0.087 0.039 0.024 0.037 0.048 0.055 0.036 0.051 0.077 0.049 0.044 0.049 0.038 0.04 0.027 0.012 0.027 0 0.019 0.017 0.016 0.011 0.006 0 0.007 0.009 0 0.02 0.009 0.003 0.01 0.009 0.008 0 0.002 0.001 0.004 0.008 0.004 0.016 0.038 0.034 0.012 0.007 0.048 0.047 0.017 0.032 0.058 0.016 0.028 0.057 0.039 0.022 0.025 0.028 0.046 0.047 0.045 0.029 0.023 0.003 0.017 0.004 0.004 0.004 0.004 0.002 0.01 0.006 0.005 0.003 0.009 0.002 0.008 0.004 0 0.003 0.005 0 0.008 0.009 0.008 0.003 0.003 0.007 0 0 0.012 0.015 0.022 0.018 0.017 0.01 0.009 0.014 0.011 0.008 0.01 0.01 0.007 0.007 0.003 0.008 0.006 0.007 0.005 0.008 0.016 0.028 0.031 0.057 0.055 0.071 0.061 0.001 0.003 0.013 0.034 0.041 0.045 0.041 0.046 0.041 0.103 0.051 0.122 0.117 0.107 0.093 0.101 0.093 0.116 0.103 0.078 0.122 0.122 0.136 0.114 0.119 0.199 0.079 0.105 0.097 0.108 0.106 0.099 0.047 0.1 0.07 0.092 0.032 0 0.018 0.027 0.078 0.077 0.042 0.028 0.025 0.039 0.05 0.064 0.037 0.046 0.046 0.081 0.095 0.085 0.174 0.155 0.228 0.141 0.204 0.174 0.113 0.005 0.021 0.023 0.035 0.021 0.007 0.01 0.025 0.013 0.017 0.046 0.04 0.035 0.062 0.07 0.041 0.037 0.077 0.123 0.009 0.05 0.147 0.096 0.197 0.124 0.087 0.081 0.06 0.033 0 0 0 0.062 0.051 0.011 0.006 0.021 0.028 0.012 0.01 0.016 0.006 0.003 0.009 0.015 0.003 0.004 0.01 0.025 0.023 0.034 0.083 0.081 0.08 0.049 0.044 0.02 0.053 0.08 0.08 0.083 0.078 0.08 0.078 0.07 0.083 0.092 0.118 0.124 0.131 0.105 0.091 0.059 0.067 0.084 0.085 0.034 0.035 0.052 0.04 0.017 0.019 0.022 0.018 0.007 0.004 0.005 0.007 0 0 0 0.01 0.024 0.011 0.013 0.033 0.033 0.041 0.046 0.04 0.025 0.019 0.019 0.024 0.03 0.015 0.006 0.012 0.005 0.009 0.004 0.002 0.008 0.009 0.028 0.021 0.024 0.054 0.055 0.078 0.05 0.096 0.084 0.1 0.13 0.091 0.111 0.173 0.184 0.127 0.027 0.027 0.234 0.234 0.001 0.001 0.004 0.001 0.004 0.007 0.007 0.029 0.016 0.018 0 0.106 0.093 0.082 0.037 0.03 0.059 0.044 0.047 0.032 0.051 0.061 0.047 0.034 0.048 0.035 0.031 0.025 0.012 0.022 0 0.012 0.007 0.009 0.007 0.002 0 0.001 0.001 0 0.008 0.006 0.004 0.004 0.005 0.006 0 0.004 0 0.002 0.007 0.002 0.01 0.033 0.029 0.009 0.017 0.052 0.053 0.032 0.028 0.039 0.052 0.047 0.081 0.053 0.037 0.019 0.015 0.015 0.015 0.009 0.008 0.004 0.001 0.006 0.001 0.001 0.001 0.001 0.001 0.004 0.002 0.004 0.002 0.002 0.004 0.005 0.001 0 0 0.003 0 0.002 0.002 0.001 0.001 0.003 0.003 0 0.001 0.009 0.007 0.007 0.012 0.016 0.007 0.005 0.009 0.003 0 0.002 0.002 0 0.001 0 0.002 0 0 0 0.007 0.015 0.029 0.039 0.072 0.057 0.086 0.067 0.003 0.005 0.009 0.033 0.039 0.045 0.041 0.06 0.048 0.063 0.021 0.069 0.076 0.061 0.057 0.054 0.083 0.063 0.058 0.056 0.083 0.055 0.059 0.085 0.074 0.049 0.078 0.08 0.073 0.057 0.082 0.08 0.036 0.08 0.06 0.079 0.027 0 0.011 0.04 0.098 0.098 0.05 0.032 0.006 0.009 0.029 0.034 0.019 0.016 0.017 0.042 0.032 0.02 0.044 0.038 0.039 0.03 0.036 0.026 0.014 0 0.005 0.004 0.004 0.002 0.003 0.002 0.003 0.001 0.002 0.009 0.006 0.003 0.012 0.012 0.013 0.008 0.017 0.021 0 0.006 0.028 0.013 0.037 0.02 0.027 0.026 0.016 0.009 0 0 0 0.081 0.065 0.002 0 0.009 0.017 0.004 0.003 0.003 0.003 0.001 0.002 0.004 0.001 0.003 0.008 0.012 0.007 0.023 0.063 0.063 0.065 0.038 0.039 0.028 0.057 0.095 0.103 0.128 0.1 0.103 0.086 0.046 0.051 0.061 0.069 0.056 0.049 0.066 0.068 0.05 0.035 0.06 0.068 0.03 0.021 0.034 0.033 0.014 0.01 0.015 0.014 0.004 0.002 0.006 0.006 0 0 0 0.002 0.022 0.016 0.012 0.029 0.031 0.033 0.032 0.017 0.022 0.016 0.024 0.022 0.027 0.018 0.002 0.016 0.008 0.01 0.004 0.002 0.007 0.002 0.025 0.02 0.007 0.007 0.006 0.009 0.008 0.013 0.012 0.015 0.02 0.018 0.016 0.026 0.028 0.026 0.007 0.007 0.04 0.041 0.002 0.006 0.006 0 0.002 0.004 0.004 0.016 0.008 0.009 0.029 0.061 0.058 0.056 0.025 0.016 0.031 0.034 0.039 0.024 0.041 0.046 0.036 0.025 0.037 0.036 0.03 0.02 0.007 0.021 0 0.02 0.013 0.017 0.012 0.005 0 0.001 0.001 0 0.009 0.002 0.001 0.004 0.003 0.003 0 0 0 0.002 0.01 0.002 0.012 0.023 0.019 0.009 0.008 0.04 0.041 0.011 0.025 0.037 0.015 0.02 0.046 0.025 0.018 0.017 0.014 0.011 0.011 0.019 0.007 0.007 0 0.004 0 0 0 0 0 0.003 0.001 0.001 0 0.002 0 0.002 0.001 0 0.001 0.002 0 0.002 0.003 0.001 0.001 0.002 0.002 0 0.001 0.01 0.008 0.009 0.014 0.015 0.006 0.002 0.009 0.005 0.005 0.003 0.005 0.005 0.002 0.001 0.003 0.001 0.002 0.002 0.004 0.008 0.02 0.031 0.049 0.037 0.053 0.048 0 0.002 0.006 0.021 0.024 0.038 0.026 0.043 0.029 0.052 0.035 0.062 0.063 0.059 0.057 0.045 0.063 0.075 0.062 0.042 0.094 0.058 0.065 0.098 0.088 0.058 0.095 0.131 0.093 0.08 0.139 0.127 0.064 0.123 0.092 0.122 0.038 0 0.011 0.021 0.056 0.057 0.027 0.018 0.007 0.013 0.033 0.032 0.025 0.02 0.024 0.043 0.036 0.028 0.065 0.055 0.051 0.039 0.047 0.04 0.026 0.001 0.008 0.007 0.008 0.005 0 0.004 0.004 0.003 0.003 0.008 0.007 0.007 0.011 0.015 0.014 0.015 0.017 0.029 0.005 0.014 0.036 0.026 0.042 0.033 0.046 0.043 0.018 0.009 0 0 0 0.043 0.03 0.004 0.001 0.018 0.025 0.007 0.006 0.008 0.006 0.001 0.006 0.011 0.003 0.003 0.014 0.027 0.021 0.045 0.102 0.094 0.09 0.035 0.029 0.017 0.047 0.06 0.062 0.072 0.057 0.062 0.055 0.048 0.044 0.054 0.054 0.059 0.059 0.052 0.054 0.038 0.038 0.05 0.05 0.026 0.029 0.032 0.025 0.018 0.008 0.013 0.015 0.005 0.005 0.004 0.003 0 0 0 0.005 0.012 0.01 0.007 0.02 0.022 0.025 0.031 0.026 0.017 0.015 0.016 0.014 0.016 0.009 0.005 0.008 0.004 0.006 0.004 0 0.003 0.007 0.015 0.01 0.005 0.011 0.012 0.012 0.012 0.021 0.011 0.019 0.03 0.016 0.02 0.037 0.042 0.031 0.007 0.007 0.052 0.053 0.047 0.234 0.04 0.052 
0.219 0.101 0.126 0.09 0.027 0.031 0.051 0.034 0.066 0.112 0.135 0.378 0.19 0.178 0 0.254 0.23 0.214 0.149 0.405 1 0.56 0.456 0.251 0.347 0.428 0.359 0.256 0.299 0.255 0.274 0.186 0.08 0.183 0 0.111 0.088 0.126 0.086 0.052 0 0.034 0.045 0 0.03 0.022 0.016 0.026 0.028 0.024 0 0.006 0.002 0.029 0.073 0.02 0.096 0.206 0.154 0.092 0.13 0.302 0.297 0.36 0.095 0.145 0.393 0.598 0.65 0.575 0.617 0.364 0.212 0.162 0.149 0.044 0.037 0.023 0.011 0.024 0.011 0.008 0.008 0.007 0.007 0.014 0.009 0.016 0.007 0.014 0.013 0.026 0.007 0.007 0.008 0.028 0 0.042 0.037 0.037 0.019 0.015 0.017 0 0.008 0.028 0.021 0.033 0.038 0.046 0.03 0.029 0.034 0.026 0.018 0.026 0.027 0.013 0.015 0.016 0.032 0.027 0.013 0.011 0.023 0.034 0.06 0.058 0.107 0.078 0.152 0.129 0.008 0.012 0.025 0.077 0.093 0.098 0.081 0.118 0.103 0.222 0.07 0.193 0.241 0.151 0.137 0.128 0.102 0.109 0.104 0.085 0.128 0.089 0.108 0.112 0.098 0.07 0.082 0.093 0.076 0.065 0.093 0.092 0.049 0.09 0.059 0.09 0.03 0 0.018 0.066 0.198 0.199 0.102 0.064 0.012 0.021 0.062 0.083 0.044 0.027 0.039 0.097 0.056 0.043 0.097 0.075 0.073 0.049 0.07 0.061 0.037 0.001 0.011 0.01 0.015 0.008 0.002 0.002 0.004 0.006 0.005 0.009 0.008 0.007 0.016 0.022 0.016 0.019 0.023 0.037 0.005 0.014 0.049 0.03 0.06 0.034 0.04 0.035 0.029 0.015 0 0 0 0.182 0.136 0.006 0.005 0.015 0.023 0.006 0.004 0.009 0.005 0.002 0.004 0.012 0.005 0.004 0.006 0.019 0.015 0.033 0.071 0.07 0.068 0.045 0.047 0.046 0.085 0.168 0.229 0.148 0.171 0.234 0.18 0.144 0.19 0.228 0.204 0.205 0.156 0.23 0.253 0.232 0.173 0.312 0.352 0.145 0.146 0.241 0.181 0.081 0.075 0.096 0.093 0.043 0.031 0.041 0.035 0 0 0 0.013 0.049 0.043 0.039 0.066 0.07 0.077 0.078 0.056 0.048 0.034 0.052 0.054 0.059 0.033 0.014 0.029 0.017 0.023 0.02 0.009 0.013 0.014 0.032 0.029 0.014 0.017 0.019 0.017 0.014 0.029 0.029 0.03 0.035 0.024 0.03 0.055 0.056 0.04 0.036 0.036 0.073 0.074 0.01 0.009 0.011 0.004 0.01 0.016 0.018 0.051 0.045 0.048 0.094 0.101 0.099 0.103 0.056 0.034 0.064 0.077 0.069 0.044 0.07 0.099 0.07 0.056 0.069 0.058 0.062 0.041 0.015 0.041 0 0.023 0.018 0.024 0.019 0.007 0 0.007 0.013 0 0.02 0.008 0.004 0.013 0.016 0.011 0 0.001 0 0.007 0.019 0.007 0.023 0.046 0.036 0.013 0.011 0.073 0.072 0.026 0.045 0.076 0.045 0.049 0.076 0.066 0.047 0.035 0.036 0.073 0.07 0.057 0.029 0.027 0.005 0.015 0.012 0.008 0.006 0.004 0.005 0.012 0.005 0.006 0.006 0.009 0.004 0.011 0.006 0.004 0.007 0.011 0 0.009 0.011 0.008 0.004 0.006 0.01 0 0.005 0.011 0.016 0.022 0.016 0.025 0.016 0.01 0.024 0.019 0.019 0.012 0.02 0.01 0.012 0.007 0.012 0.01 0.009 0.006 0.014 0.013 0.027 0.039 0.066 0.06 0.089 0.084 0.006 0.01 0.018 0.054 0.059 0.069 0.06 0.07 0.042 0.12 0.069 0.152 0.138 0.12 0.136 0.125 0.111 0.136 0.156 0.09 0.163 0.144 0.185 0.142 0.141 0.24 0.114 0.132 0.137 0.152 0.142 0.131 0.068 0.126 0.095 0.122 0.043 0 0.017 0.036 0.096 0.099 0.039 0.027 0.031 0.05 0.068 0.087 0.056 0.061 0.057 0.114 0.121 0.083 0.207 0.192 0.294 0.174 0.263 0.223 0.137 0.004 0.032 0.032 0.04 0.019 0.005 0.009 0.035 0.022 0.024 0.062 0.04 0.036 0.089 0.097 0.061 0.046 0.101 0.141 0.018 0.059 0.185 0.114 0.245 0.149 0.131 0.124 0.073 0.041 0 0 0 0.086 0.065 0.025 0.013 0.02 0.028 0.007 0.004 0.009 0.007 0.003 0.008 0.011 0.002 0.004 0.009 0.024 0.014 0.038 0.105 0.087 0.09 0.043 0.046 0.035 0.082 0.106 0.101 0.115 0.103 0.102 0.087 0.082 0.103 0.115 0.144 0.144 0.15 0.126 0.121 0.086 0.082 0.111 0.115 0.05 0.051 0.06 0.055 0.023 0.016 0.018 0.019 0.004 0.006 0.012 0.01 0 0 0 0.015 0.037 0.034 0.022 0.051 0.052 0.063 0.073 0.062 0.045 0.032 0.038 0.042 0.044 0.025 0.017 0.023 0.01 0.016 0.015 0.007 0.009 0.013 0.035 0.034 0.032 0.076 0.063 0.092 0.069 0.116 0.123 0.121 0.16 0.131 0.142 0.209 0.239 0.175 0.027 0.027 0.302 0.304 0.009 0.006 0.01 0.007 0.011 0.017 0.02 0.046 0.018 0.015 0 0.143 0.117 0.102 0.052 0.049 0.099 0.081 0.085 0.062 0.088 0.096 0.073 0.065 0.091 0.065 0.063 0.044 0.023 0.05 0 0.026 0.02 0.023 0.015 0.009 0 0.003 0.003 0 0.009 0.004 0.001 0.004 0.003 0.003 0 0 0 0.004 0.012 0.001 0.024 0.057 0.05 0.025 0.035 0.092 0.089 0.064 0.025 0.05 0.123 0.091 0.122 0.071 0.065 0.025 0.015 0.014 0.014 0.008 0.006 0.005 0.001 0.004 0.003 0 0 0 0 0.003 0 0.001 0.001 0.002 0.003 0.004 0.003 0.003 0.003 0.006 0 0.012 0.01 0.006 0.004 0.004 0.005 0 0.004 0.011 0.003 0.007 0.014 0.019 0.009 0.008 0.01 0.009 0.005 0.008 0.009 0.002 0.004 0.003 0.01 0.009 0.005 0.004 0.01 0.02 0.034 0.043 0.076 0.061 0.101 0.08 0.003 0.007 0.013 0.047 0.052 0.062 0.053 0.074 0.058 0.093 0.037 0.094 0.105 0.083 0.072 0.071 0.109 0.099 0.079 0.071 0.117 0.085 0.088 0.113 0.097 0.07 0.088 0.103 0.082 0.068 0.102 0.103 0.064 0.101 0.07 0.098 0.036 0 0.025 0.054 0.126 0.125 0.067 0.037 0.007 0.011 0.039 0.043 0.023 0.014 0.021 0.047 0.04 0.028 0.066 0.056 0.067 0.041 0.058 0.051 0.031 0.001 0.007 0.006 0.01 0.008 0.002 0.001 0.002 0.004 0.004 0.012 0.006 0.008 0.02 0.022 0.015 0.016 0.021 0.036 0.005 0.015 0.038 0.025 0.059 0.038 0.04 0.037 0.018 0.01 0 0 0 0.098 0.074 0.002 0.001 0.021 0.032 0.009 0.006 0.009 0.006 0.002 0.005 0.012 0.007 0.003 0.011 0.021 0.017 0.033 0.081 0.077 0.082 0.05 0.055 0.024 0.066 0.121 0.129 0.155 0.12 0.133 0.116 0.058 0.067 0.08 0.093 0.087 0.086 0.095 0.088 0.057 0.068 0.094 0.077 0.039 0.037 0.055 0.036 0.016 0.016 0.024 0.027 0.013 0.007 0.011 0.008 0 0 0 0.007 0.028 0.023 0.016 0.043 0.039 0.048 0.05 0.028 0.027 0.02 0.032 0.031 0.038 0.016 0.008 0.014 0.005 0.01 0.005 0.003 0.005 0.006 0.026 0.017 0.006 0.013 0.012 0.015 0.011 0.022 0.022 0.019 0.028 0.022 0.02 0.03 0.05 0.036 0.007 0.007 0.068 0.068 0.005 0.005 0.004 0.001 0.004 0.008 0.011 0.024 0.018 0.018 0.042 0.093 0.094 0.087 0.035 0.037 0.057 0.056 0.063 0.046 0.064 0.073 0.062 0.053 0.06 0.039 0.044 0.035 0.01 0.033 0 0.018 0.009 0.015 0.008 0.002 0 0.006 0.007 0 0.012 0.005 0.002 0.003 0.006 0.005 0 0.001 0 0.005 0.011 0.004 0.013 0.041 0.032 0.012 0.012 0.067 0.068 0.029 0.03 0.05 0.038 0.043 0.067 0.044 0.036 0.022 0.014 0.014 0.015 0.02 0.015 0.014 0.002 0.008 0.006 0.006 0.005 0.006 0.004 0.005 0.004 0.001 0.001 0.004 0.002 0.003 0 0 0.001 0.003 0 0.004 0.006 0.003 0.002 0.001 0.002 0 0.002 0.009 0.009 0.013 0.018 0.019 0.007 0.003 0.014 0.007 0.003 0.004 0.008 0.003 0.004 0.002 0.005 0.002 0.004 0.004 0.004 0.018 0.034 0.031 0.064 0.058 0.081 0.064 0.001 0.003 0.009 0.034 0.041 0.05 0.045 0.061 0.05 0.08 0.04 0.091 0.087 0.081 0.069 0.068 0.089 0.103 0.085 0.075 0.138 0.095 0.091 0.141 0.126 0.1 0.173 0.232 0.16 0.135 0.251 0.225 0.112 0.218 0.163 0.211 0.08 0 0.023 0.039 0.092 0.083 0.052 0.027 0.006 0.012 0.038 0.039 0.019 0.019 0.024 0.049 0.044 0.024 0.076 0.08 0.085 0.057 0.079 0.065 0.043 0.001 0.005 0.005 0.007 0.003 0 0.002 0.014 0.006 0.005 0.022 0.02 0.013 0.02 0.021 0.029 0.014 0.031 0.048 0.002 0.015 0.055 0.036 0.079 0.049 0.062 0.057 0.017 0.004 0 0 0 0.069 0.057 0.003 0.002 0.029 0.042 0.011 0.009 0.015 0.007 0.004 0.005 0.018 0.005 0.006 0.016 0.042 0.032 0.077 0.182 0.159 0.158 0.075 0.07 0.04 0.063 0.088 0.091 0.108 0.089 0.092 0.082 0.072 0.059 0.08 0.085 0.09 0.088 0.081 0.074 0.061 0.052 0.074 0.077 0.035 0.03 0.043 0.041 0.017 0.014 0.017 0.016 0.005 0.003 0.006 0.006 0 0 0 0.007 0.016 0.013 0.007 0.032 0.033 0.041 0.05 0.038 0.029 0.019 0.019 0.018 0.023 0.013 0.005 0.009 0.002 0.006 0.004 0.002 0.004 0.01 0.028 0.018 0.014 0.021 0.021 0.032 0.023 0.037 0.032 0.04 0.042 0.025 0.049 0.071 0.065 0.046 0.014 0.014 0.092 0.092 0.073 0.302 0.068 0.092 
0.154 0.1 0.12 0.075 0.022 0.023 0.04 0.02 0.032 0.045 0.056 0.169 0.067 0.062 0 0.19 0.186 0.183 0.2 0.274 0.442 1 0.647 0.318 0.33 0.592 0.474 0.316 0.298 0.311 0.338 0.212 0.087 0.223 0 0.126 0.097 0.131 0.082 0.049 0 0.008 0.013 0 0.014 0.01 0.008 0.008 0.01 0.008 0 0.002 0.001 0.022 0.057 0.023 0.072 0.199 0.154 0.056 0.063 0.291 0.286 0.153 0.084 0.162 0.177 0.267 0.316 0.269 0.263 0.147 0.089 0.054 0.053 0.023 0.016 0.013 0.007 0.011 0.006 0.005 0.002 0.005 0.003 0.012 0.006 0.003 0.002 0.013 0.008 0.008 0.001 0.004 0.006 0.013 0 0.021 0.023 0.018 0.013 0.007 0.011 0 0.006 0.022 0.005 0.015 0.025 0.031 0.012 0.013 0.02 0.02 0.015 0.013 0.017 0.01 0.012 0.008 0.019 0.016 0.007 0.007 0.011 0.026 0.049 0.049 0.091 0.085 0.127 0.109 0.005 0.01 0.017 0.052 0.058 0.067 0.058 0.1 0.085 0.249 0.072 0.2 0.234 0.143 0.145 0.142 0.09 0.109 0.101 0.092 0.122 0.088 0.102 0.098 0.082 0.069 0.078 0.081 0.073 0.062 0.085 0.08 0.037 0.077 0.058 0.081 0.031 0 0.013 0.045 0.141 0.144 0.082 0.059 0.007 0.015 0.064 0.086 0.047 0.034 0.042 0.094 0.065 0.05 0.108 0.074 0.064 0.054 0.062 0.056 0.032 0.001 0.009 0.011 0.013 0.005 0.004 0.002 0.005 0.005 0.003 0.011 0.005 0.01 0.017 0.021 0.013 0.014 0.024 0.037 0.006 0.017 0.04 0.023 0.059 0.035 0.04 0.035 0.019 0.009 0 0 0 0.127 0.098 0.005 0.002 0.019 0.028 0.008 0.004 0.005 0.004 0.003 0.006 0.007 0.004 0.003 0.009 0.016 0.009 0.027 0.063 0.06 0.06 0.04 0.04 0.027 0.072 0.128 0.165 0.123 0.133 0.165 0.132 0.103 0.211 0.233 0.212 0.226 0.179 0.254 0.286 0.284 0.239 0.411 0.465 0.199 0.185 0.322 0.225 0.107 0.09 0.114 0.115 0.048 0.031 0.049 0.046 0 0 0 0.013 0.032 0.027 0.022 0.039 0.044 0.051 0.057 0.035 0.04 0.03 0.034 0.036 0.039 0.021 0.012 0.013 0.01 0.011 0.008 0.004 0.008 0.011 0.047 0.037 0.019 0.018 0.012 0.022 0.01 0.016 0.017 0.027 0.036 0.025 0.036 0.056 0.048 0.037 0.015 0.015 0.065 0.065 0.009 0.01 0.009 0.004 0.008 0.006 0.007 0.03 0.027 0.036 0.093 0.112 0.114 0.117 0.059 0.031 0.063 0.065 0.077 0.046 0.06 0.092 0.06 0.042 0.066 0.052 0.043 0.025 0.019 0.038 0 0.023 0.018 0.022 0.015 0.006 0 0.013 0.017 0 0.022 0.014 0.007 0.012 0.017 0.011 0 0.002 0.001 0.003 0.015 0.004 0.017 0.042 0.03 0.01 0.006 0.064 0.065 0.027 0.054 0.08 0.037 0.045 0.079 0.048 0.043 0.033 0.034 0.062 0.054 0.05 0.024 0.02 0.005 0.017 0.006 0.006 0.006 0.006 0.006 0.013 0.007 0.01 0.006 0.011 0.011 0.011 0.006 0.003 0.005 0.009 0 0.009 0.01 0.01 0.005 0.003 0.004 0 0.003 0.014 0.016 0.021 0.014 0.023 0.019 0.013 0.024 0.017 0.011 0.011 0.016 0.01 0.008 0.008 0.008 0.009 0.004 0.003 0.008 0.018 0.031 0.038 0.075 0.069 0.093 0.079 0.007 0.009 0.015 0.042 0.054 0.057 0.052 0.074 0.05 0.141 0.058 0.17 0.158 0.131 0.151 0.153 0.105 0.144 0.162 0.095 0.157 0.147 0.203 0.147 0.14 0.244 0.115 0.128 0.115 0.129 0.136 0.124 0.063 0.12 0.094 0.119 0.044 0 0.019 0.032 0.087 0.096 0.047 0.025 0.026 0.041 0.067 0.084 0.056 0.054 0.078 0.104 0.115 0.1 0.23 0.197 0.283 0.177 0.256 0.215 0.136 0.001 0.023 0.021 0.027 0.013 0.003 0.004 0.017 0.016 0.015 0.053 0.042 0.035 0.076 0.079 0.048 0.049 0.109 0.136 0.015 0.058 0.188 0.109 0.225 0.141 0.121 0.115 0.09 0.05 0 0 0 0.084 0.069 0.01 0.004 0.014 0.024 0.008 0.009 0.01 0.004 0.001 0.013 0.011 0.003 0.004 0.01 0.018 0.011 0.034 0.087 0.077 0.08 0.049 0.053 0.038 0.062 0.09 0.102 0.107 0.092 0.103 0.094 0.085 0.108 0.13 0.165 0.164 0.158 0.144 0.128 0.083 0.093 0.11 0.108 0.055 0.05 0.061 0.055 0.026 0.019 0.026 0.017 0.006 0.003 0.013 0.012 0 0 0 0.011 0.028 0.02 0.019 0.047 0.044 0.051 0.056 0.043 0.03 0.014 0.028 0.031 0.037 0.02 0.01 0.018 0.004 0.015 0.013 0.004 0.008 0.015 0.045 0.038 0.033 0.077 0.073 0.114 0.073 0.115 0.11 0.118 0.153 0.121 0.173 0.225 0.219 0.16 0.02 0.02 0.292 0.293 0.003 0.002 0.006 0.006 0.009 0.012 0.013 0.028 0.017 0.013 0 0.135 0.121 0.111 0.033 0.034 0.074 0.066 0.062 0.036 0.068 0.077 0.059 0.046 0.065 0.05 0.045 0.036 0.011 0.034 0 0.019 0.013 0.016 0.01 0.005 0 0.001 0.001 0 0.004 0.004 0.003 0.003 0.005 0.005 0 0 0 0.003 0.008 0.004 0.019 0.045 0.035 0.016 0.021 0.074 0.073 0.041 0.031 0.058 0.069 0.069 0.084 0.047 0.046 0.03 0.014 0.011 0.009 0.002 0.002 0.001 0 0.001 0 0 0 0 0 0.001 0 0.002 0.001 0.001 0.001 0.004 0.001 0 0 0.003 0 0.007 0.004 0.006 0.006 0.005 0.004 0 0.006 0.007 0.003 0.007 0.015 0.022 0.009 0.009 0.015 0.007 0.005 0.007 0.009 0.003 0.001 0.001 0.004 0.003 0.006 0.003 0.014 0.022 0.029 0.042 0.08 0.059 0.1 0.076 0.006 0.01 0.024 0.049 0.052 0.059 0.056 0.073 0.063 0.091 0.03 0.087 0.106 0.087 0.069 0.074 0.11 0.094 0.071 0.068 0.105 0.081 0.074 0.107 0.087 0.072 0.094 0.103 0.077 0.07 0.111 0.103 0.048 0.1 0.073 0.101 0.034 0 0.026 0.036 0.11 0.124 0.06 0.044 0.006 0.009 0.04 0.043 0.02 0.014 0.025 0.049 0.039 0.028 0.066 0.056 0.052 0.041 0.048 0.041 0.021 0 0.007 0.008 0.009 0.006 0.002 0.001 0.006 0.004 0.003 0.01 0.014 0.008 0.017 0.016 0.015 0.006 0.02 0.028 0.002 0.006 0.03 0.024 0.042 0.029 0.041 0.041 0.012 0.005 0 0 0 0.105 0.072 0.007 0.004 0.023 0.031 0.011 0.01 0.01 0.007 0.002 0.006 0.011 0.003 0.003 0.014 0.026 0.016 0.038 0.083 0.08 0.082 0.047 0.049 0.023 0.076 0.119 0.124 0.151 0.121 0.128 0.119 0.048 0.071 0.087 0.081 0.077 0.078 0.096 0.087 0.057 0.049 0.073 0.088 0.041 0.03 0.043 0.048 0.023 0.016 0.021 0.02 0.008 0.007 0.012 0.01 0 0 0 0.011 0.032 0.024 0.018 0.04 0.045 0.055 0.053 0.039 0.034 0.024 0.034 0.039 0.04 0.018 0.011 0.014 0.007 0.014 0.009 0.001 0.006 0.006 0.031 0.021 0.011 0.013 0.009 0.012 0.009 0.016 0.019 0.016 0.024 0.019 0.017 0.032 0.041 0.026 0.001 0.001 0.054 0.054 0.004 0.004 0.005 0.003 0.004 0.008 0.01 0.022 0.01 0.012 0.047 0.086 0.08 0.079 0.027 0.03 0.047 0.051 0.054 0.035 0.054 0.061 0.053 0.043 0.05 0.03 0.035 0.025 0.01 0.023 0 0.012 0.009 0.014 0.011 0.007 0 0 0.001 0 0.012 0.01 0.007 0.004 0.007 0.004 0 0.001 0 0.003 0.009 0.003 0.01 0.032 0.022 0.008 0.008 0.055 0.054 0.019 0.031 0.045 0.031 0.034 0.064 0.041 0.035 0.026 0.009 0.013 0.013 0.017 0.013 0.009 0.002 0.007 0.003 0.001 0.001 0 0 0.004 0.001 0.002 0 0.003 0.002 0.003 0 0 0.001 0.002 0 0.006 0.008 0.007 0.005 0.006 0.01 0 0.002 0.007 0.011 0.013 0.01 0.015 0.008 0.006 0.013 0.007 0.004 0.005 0.009 0.004 0.003 0.004 0.009 0.007 0.004 0.004 0.009 0.011 0.02 0.028 0.052 0.042 0.059 0.051 0.004 0.005 0.007 0.038 0.041 0.046 0.041 0.048 0.035 0.072 0.032 0.086 0.087 0.073 0.065 0.072 0.087 0.092 0.073 0.064 0.116 0.076 0.078 0.121 0.099 0.081 0.128 0.167 0.119 0.11 0.187 0.163 0.083 0.155 0.1 0.154 0.052 0 0.011 0.025 0.064 0.072 0.035 0.018 0.008 0.014 0.027 0.041 0.024 0.021 0.025 0.05 0.035 0.03 0.067 0.061 0.069 0.039 0.066 0.055 0.04 0 0.008 0.009 0.009 0.005 0.002 0.004 0.011 0.003 0.003 0.015 0.017 0.011 0.02 0.02 0.02 0.013 0.021 0.04 0.003 0.024 0.047 0.038 0.066 0.045 0.05 0.045 0.02 0.006 0 0 0 0.066 0.05 0.008 0.004 0.02 0.031 0.008 0.002 0.01 0.009 0 0.002 0.011 0.007 0.004 0.012 0.027 0.022 0.047 0.129 0.117 0.114 0.057 0.053 0.025 0.055 0.076 0.081 0.094 0.073 0.081 0.077 0.069 0.062 0.074 0.086 0.078 0.075 0.074 0.073 0.053 0.048 0.057 0.073 0.03 0.031 0.036 0.033 0.014 0.011 0.015 0.01 0.002 0.001 0.004 0.003 0 0 0 0.004 0.022 0.017 0.015 0.03 0.035 0.045 0.049 0.035 0.023 0.013 0.024 0.025 0.03 0.016 0.004 0.012 0.006 0.007 0.004 0.004 0.004 0.009 0.019 0.017 0.007 0.017 0.017 0.024 0.014 0.029 0.035 0.034 0.043 0.036 0.042 0.053 0.058 0.044 0.013 0.013 0.074 0.074 0.065 0.292 0.054 0.074 
0.149 0.108 0.127 0.063 0.032 0.042 0.068 0.017 0.041 0.046 0.054 0.141 0.069 0.062 0 0.178 0.182 0.18 0.221 0.402 0.329 0.63 1 0.439 0.362 0.63 0.566 0.377 0.336 0.321 0.392 0.27 0.108 0.239 0 0.169 0.123 0.175 0.11 0.064 0 0.005 0.008 0 0.016 0.007 0.002 0.011 0.011 0.01 0 0 0 0.029 0.078 0.025 0.091 0.216 0.165 0.072 0.063 0.345 0.34 0.136 0.098 0.186 0.131 0.199 0.273 0.213 0.199 0.125 0.075 0.056 0.054 0.015 0.018 0.01 0.002 0.012 0.004 0.002 0.002 0.003 0.002 0.012 0.005 0.011 0.007 0.01 0.007 0.014 0.004 0.003 0.011 0.023 0 0.033 0.041 0.03 0.013 0.004 0.008 0 0.002 0.013 0.016 0.023 0.025 0.031 0.019 0.015 0.029 0.021 0.016 0.024 0.02 0.012 0.01 0.011 0.032 0.026 0.009 0.007 0.016 0.025 0.042 0.055 0.102 0.078 0.125 0.098 0.002 0.006 0.016 0.046 0.051 0.059 0.045 0.087 0.078 0.248 0.078 0.2 0.243 0.151 0.143 0.151 0.09 0.103 0.107 0.076 0.1 0.082 0.103 0.087 0.082 0.079 0.064 0.068 0.069 0.064 0.068 0.067 0.035 0.063 0.048 0.061 0.027 0 0.022 0.046 0.135 0.138 0.071 0.047 0.011 0.024 0.049 0.076 0.046 0.042 0.045 0.091 0.066 0.047 0.096 0.072 0.079 0.058 0.072 0.057 0.041 0.003 0.012 0.012 0.017 0.007 0.002 0.004 0.012 0.008 0.01 0.022 0.016 0.011 0.022 0.027 0.018 0.023 0.031 0.041 0.007 0.02 0.051 0.03 0.067 0.037 0.033 0.029 0.023 0.014 0 0 0 0.123 0.104 0.007 0.004 0.017 0.025 0.007 0.007 0.005 0.004 0.001 0.008 0.01 0.006 0.005 0.009 0.015 0.01 0.025 0.051 0.048 0.044 0.033 0.034 0.025 0.066 0.126 0.156 0.121 0.129 0.157 0.138 0.107 0.249 0.256 0.218 0.211 0.183 0.25 0.298 0.278 0.243 0.42 0.468 0.197 0.191 0.373 0.23 0.103 0.089 0.116 0.111 0.04 0.021 0.046 0.04 0 0 0 0.012 0.027 0.017 0.018 0.038 0.042 0.048 0.05 0.036 0.031 0.021 0.031 0.027 0.033 0.016 0.01 0.013 0.008 0.019 0.016 0.006 0.012 0.018 0.035 0.025 0.013 0.016 0.016 0.021 0.015 0.027 0.03 0.034 0.04 0.03 0.039 0.057 0.064 0.046 0.016 0.016 0.081 0.082 0.006 0.006 0.009 0.005 0.006 0.014 0.014 0.036 0.029 0.037 0.098 0.11 0.11 0.112 0.046 0.036 0.066 0.069 0.079 0.052 0.081 0.099 0.07 0.063 0.077 0.06 0.06 0.043 0.017 0.043 0 0.025 0.01 0.024 0.012 0.007 0 0.012 0.02 0 0.024 0.009 0.006 0.013 0.013 0.009 0 0.001 0 0.005 0.016 0.005 0.017 0.052 0.039 0.015 0.016 0.081 0.081 0.028 0.05 0.085 0.034 0.048 0.077 0.052 0.044 0.03 0.026 0.058 0.058 0.056 0.028 0.024 0.008 0.016 0.011 0.006 0.004 0.004 0.004 0.013 0.006 0.005 0.002 0.013 0.003 0.01 0.003 0.001 0 0.006 0 0.006 0.006 0.004 0.002 0.006 0.012 0 0.006 0.011 0.02 0.024 0.024 0.024 0.014 0.012 0.025 0.02 0.011 0.013 0.02 0.008 0.009 0.002 0.008 0.005 0.007 0.006 0.012 0.018 0.032 0.039 0.07 0.061 0.093 0.076 0.007 0.013 0.024 0.049 0.055 0.06 0.051 0.069 0.055 0.129 0.069 0.165 0.152 0.148 0.155 0.152 0.119 0.159 0.17 0.105 0.18 0.159 0.205 0.154 0.144 0.275 0.103 0.133 0.134 0.155 0.139 0.127 0.065 0.128 0.081 0.124 0.041 0 0.02 0.046 0.112 0.108 0.058 0.038 0.038 0.047 0.063 0.09 0.058 0.058 0.072 0.123 0.144 0.099 0.234 0.218 0.34 0.206 0.31 0.264 0.165 0.009 0.029 0.03 0.039 0.017 0.01 0.014 0.039 0.022 0.024 0.075 0.059 0.045 0.099 0.113 0.057 0.051 0.136 0.182 0.027 0.072 0.207 0.138 0.292 0.167 0.137 0.126 0.105 0.053 0 0 0 0.091 0.073 0.013 0.007 0.015 0.022 0.007 0.008 0.009 0.006 0.002 0.01 0.016 0.005 0.005 0.015 0.03 0.022 0.048 0.104 0.094 0.093 0.049 0.053 0.031 0.098 0.112 0.11 0.114 0.11 0.11 0.098 0.08 0.103 0.125 0.153 0.162 0.169 0.133 0.122 0.077 0.082 0.109 0.105 0.042 0.043 0.058 0.049 0.025 0.019 0.024 0.017 0.008 0.003 0.007 0.004 0 0 0 0.017 0.035 0.025 0.025 0.043 0.041 0.048 0.05 0.04 0.033 0.024 0.034 0.036 0.039 0.02 0.011 0.016 0.005 0.016 0.008 0.006 0.01 0.015 0.044 0.034 0.04 0.083 0.078 0.128 0.092 0.127 0.126 0.15 0.19 0.138 0.189 0.265 0.258 0.192 0.025 0.025 0.345 0.347 0.002 0.001 0.006 0.004 0.006 0.01 0.01 0.026 0.015 0.014 0 0.137 0.112 0.102 0.038 0.033 0.076 0.054 0.065 0.037 0.052 0.078 0.063 0.043 0.049 0.044 0.04 0.027 0.012 0.028 0 0.023 0.017 0.019 0.014 0.005 0 0.003 0.004 0 0.005 0.003 0 0.003 0.002 0.002 0 0 0 0.005 0.011 0.003 0.016 0.037 0.026 0.016 0.018 0.059 0.06 0.035 0.029 0.054 0.063 0.063 0.085 0.044 0.044 0.027 0.012 0.01 0.009 0.004 0.004 0.004 0 0.001 0.002 0 0 0 0 0.002 0 0.001 0.001 0.002 0.001 0.003 0.002 0.001 0.001 0.004 0 0.003 0.003 0.003 0.003 0.002 0.001 0 0.004 0.008 0.004 0.008 0.01 0.016 0.009 0.007 0.011 0.009 0.004 0.006 0.008 0.005 0.002 0.002 0.003 0.002 0.003 0.003 0.009 0.013 0.026 0.032 0.068 0.062 0.098 0.073 0.003 0.007 0.011 0.032 0.036 0.046 0.037 0.058 0.039 0.089 0.031 0.076 0.102 0.073 0.069 0.071 0.105 0.087 0.077 0.081 0.123 0.073 0.091 0.116 0.103 0.06 0.095 0.11 0.087 0.072 0.11 0.109 0.054 0.107 0.083 0.109 0.042 0 0.02 0.051 0.126 0.127 0.065 0.042 0.008 0.017 0.041 0.045 0.025 0.02 0.031 0.052 0.035 0.026 0.067 0.053 0.048 0.031 0.045 0.038 0.027 0 0.004 0.005 0.008 0.004 0 0 0.003 0.004 0.003 0.01 0.009 0.008 0.013 0.014 0.015 0.014 0.02 0.031 0.002 0.014 0.032 0.024 0.043 0.032 0.038 0.036 0.014 0.004 0 0 0 0.101 0.076 0.004 0.002 0.022 0.032 0.01 0.006 0.013 0.01 0.004 0.008 0.011 0.007 0.005 0.015 0.021 0.017 0.032 0.087 0.084 0.086 0.054 0.054 0.034 0.076 0.127 0.131 0.155 0.126 0.132 0.106 0.058 0.061 0.071 0.081 0.071 0.076 0.093 0.07 0.048 0.049 0.073 0.075 0.027 0.029 0.053 0.036 0.015 0.012 0.016 0.017 0.004 0.004 0.007 0.007 0 0 0 0.005 0.023 0.021 0.018 0.027 0.029 0.033 0.038 0.029 0.022 0.016 0.024 0.025 0.029 0.011 0.003 0.008 0.005 0.01 0.002 0 0.007 0.012 0.026 0.018 0.011 0.013 0.009 0.011 0.006 0.016 0.016 0.017 0.025 0.02 0.02 0.028 0.039 0.03 0.003 0.003 0.05 0.051 0.003 0.005 0.009 0.002 0.006 0.009 0.011 0.022 0.01 0.012 0.032 0.069 0.069 0.07 0.036 0.026 0.046 0.058 0.058 0.036 0.048 0.068 0.053 0.037 0.047 0.039 0.042 0.028 0.012 0.029 0 0.017 0.016 0.019 0.015 0.01 0 0.003 0.003 0 0.006 0.003 0.002 0.002 0.003 0.002 0 0 0 0.005 0.012 0.004 0.014 0.03 0.024 0.012 0.01 0.049 0.049 0.019 0.036 0.056 0.031 0.033 0.041 0.028 0.023 0.017 0.016 0.017 0.014 0.019 0.011 0.008 0.002 0.003 0.005 0.001 0 0.001 0.001 0.001 0 0 0 0.002 0.003 0.002 0 0 0.002 0.001 0 0.004 0.006 0.004 0.002 0.001 0.003 0 0.005 0.005 0.007 0.012 0.005 0.009 0.009 0.005 0.008 0.005 0.004 0.003 0.004 0.001 0.002 0.001 0.003 0.002 0.004 0.002 0.009 0.006 0.014 0.026 0.034 0.027 0.048 0.044 0.004 0.007 0.015 0.03 0.038 0.042 0.037 0.04 0.026 0.071 0.034 0.082 0.08 0.069 0.059 0.066 0.072 0.08 0.071 0.068 0.109 0.079 0.076 0.118 0.108 0.067 0.135 0.158 0.119 0.095 0.176 0.153 0.079 0.149 0.11 0.152 0.054 0 0.014 0.028 0.064 0.059 0.021 0.009 0.007 0.012 0.021 0.028 0.015 0.015 0.014 0.037 0.034 0.023 0.057 0.051 0.056 0.038 0.052 0.043 0.03 0 0.003 0.003 0.007 0.004 0.002 0.001 0.007 0.006 0.003 0.012 0.01 0.006 0.019 0.017 0.025 0.012 0.021 0.029 0.001 0.013 0.038 0.028 0.048 0.04 0.047 0.046 0.022 0.01 0 0 0 0.047 0.035 0.003 0.001 0.018 0.028 0.006 0.004 0.007 0.003 0.002 0.006 0.009 0.003 0.004 0.014 0.028 0.021 0.048 0.117 0.1 0.101 0.045 0.044 0.031 0.063 0.077 0.064 0.088 0.075 0.068 0.062 0.06 0.07 0.078 0.083 0.085 0.073 0.072 0.077 0.052 0.049 0.07 0.076 0.031 0.03 0.048 0.042 0.016 0.016 0.015 0.02 0.007 0.004 0.005 0.004 0 0 0 0.006 0.02 0.016 0.015 0.033 0.026 0.032 0.035 0.025 0.021 0.013 0.023 0.021 0.025 0.012 0.005 0.007 0.004 0.009 0.004 0.003 0.007 0.006 0.014 0.012 0.01 0.019 0.019 0.022 0.014 0.025 0.034 0.027 0.037 0.033 0.036 0.043 0.05 0.033 0.009 0.009 0.058 0.059 0.081 0.345 0.05 0.058 
0.117 0.101 0.105 0.06 0.02 0.025 0.053 0.009 0.021 0.025 0.031 0.104 0.053 0.05 0 0.134 0.14 0.145 0.164 0.216 0.278 0.39 0.537 1 0.399 0.439 0.412 0.452 0.376 0.274 0.325 0.3 0.1 0.223 0 0.14 0.115 0.145 0.09 0.053 0 0.004 0.006 0 0.007 0.005 0.004 0.006 0.006 0.004 0 0.003 0.003 0.028 0.07 0.022 0.092 0.243 0.189 0.075 0.065 0.367 0.358 0.115 0.077 0.149 0.13 0.183 0.198 0.172 0.174 0.102 0.061 0.047 0.04 0.01 0.009 0.008 0.001 0.006 0.002 0.002 0.001 0.003 0.002 0.005 0.004 0.004 0.002 0.005 0.008 0.006 0.005 0.002 0.009 0.013 0 0.02 0.025 0.021 0.011 0.007 0.008 0 0.005 0.009 0.005 0.011 0.017 0.021 0.011 0.007 0.015 0.012 0.008 0.009 0.014 0.003 0.007 0.005 0.016 0.014 0.003 0.002 0.009 0.02 0.034 0.041 0.077 0.07 0.089 0.077 0.005 0.009 0.017 0.049 0.046 0.057 0.048 0.073 0.066 0.197 0.056 0.164 0.203 0.117 0.114 0.123 0.065 0.084 0.079 0.075 0.095 0.07 0.093 0.082 0.072 0.058 0.057 0.061 0.057 0.056 0.063 0.061 0.033 0.06 0.045 0.059 0.017 0 0.016 0.037 0.108 0.111 0.052 0.035 0.011 0.018 0.042 0.054 0.027 0.027 0.031 0.063 0.044 0.035 0.084 0.059 0.058 0.04 0.05 0.039 0.027 0 0.008 0.01 0.012 0.004 0.001 0 0.005 0.003 0.006 0.009 0.007 0.006 0.015 0.012 0.01 0.014 0.026 0.034 0.003 0.012 0.035 0.032 0.048 0.038 0.032 0.029 0.013 0.009 0 0 0 0.091 0.073 0.007 0.006 0.015 0.021 0.009 0.006 0.006 0.004 0.003 0.007 0.005 0.003 0.003 0.006 0.016 0.011 0.022 0.05 0.046 0.046 0.029 0.027 0.018 0.056 0.091 0.123 0.087 0.093 0.125 0.095 0.071 0.188 0.205 0.169 0.194 0.153 0.201 0.238 0.214 0.199 0.306 0.349 0.145 0.141 0.249 0.182 0.078 0.066 0.097 0.101 0.035 0.025 0.038 0.028 0 0 0 0.011 0.029 0.024 0.015 0.036 0.041 0.05 0.057 0.037 0.034 0.021 0.032 0.035 0.039 0.019 0.013 0.015 0.007 0.017 0.011 0.004 0.008 0.009 0.028 0.018 0.01 0.016 0.012 0.02 0.017 0.023 0.021 0.024 0.033 0.023 0.028 0.041 0.044 0.036 0.007 0.007 0.058 0.058 0.004 0.003 0.005 0.002 0.006 0.013 0.014 0.037 0.035 0.04 0.092 0.106 0.1 0.102 0.048 0.025 0.053 0.059 0.067 0.041 0.062 0.089 0.068 0.049 0.055 0.044 0.042 0.03 0.014 0.033 0 0.016 0.013 0.021 0.01 0.004 0 0.013 0.017 0 0.01 0.004 0.001 0.008 0.01 0.006 0 0 0 0.003 0.005 0.001 0.011 0.04 0.031 0.01 0.007 0.056 0.058 0.019 0.045 0.07 0.024 0.033 0.069 0.048 0.038 0.032 0.031 0.051 0.05 0.051 0.022 0.023 0.006 0.012 0.01 0.007 0.008 0.006 0.004 0.009 0.008 0.006 0.003 0.008 0.003 0.008 0.002 0.002 0.002 0.006 0 0.008 0.005 0.006 0.004 0.002 0.004 0 0.006 0.007 0.012 0.013 0.012 0.017 0.013 0.009 0.01 0.013 0.008 0.009 0.008 0.005 0.007 0.002 0.007 0.006 0.003 0.003 0.007 0.011 0.021 0.045 0.071 0.063 0.086 0.07 0.002 0.008 0.015 0.04 0.045 0.049 0.04 0.062 0.04 0.109 0.067 0.138 0.133 0.124 0.138 0.124 0.115 0.144 0.151 0.1 0.154 0.156 0.174 0.147 0.154 0.306 0.102 0.118 0.138 0.151 0.124 0.111 0.051 0.105 0.079 0.108 0.034 0 0.018 0.046 0.099 0.095 0.06 0.028 0.022 0.034 0.045 0.07 0.046 0.042 0.066 0.101 0.123 0.078 0.207 0.201 0.36 0.213 0.329 0.278 0.172 0.005 0.025 0.023 0.029 0.016 0.006 0.01 0.036 0.03 0.025 0.06 0.057 0.043 0.083 0.099 0.06 0.066 0.121 0.199 0.022 0.084 0.23 0.13 0.305 0.171 0.137 0.131 0.112 0.063 0 0 0 0.088 0.069 0.01 0.004 0.014 0.023 0.008 0.009 0.012 0.007 0.002 0.01 0.012 0.004 0.003 0.012 0.019 0.012 0.039 0.095 0.077 0.074 0.04 0.038 0.025 0.064 0.09 0.102 0.109 0.091 0.102 0.094 0.08 0.087 0.111 0.13 0.127 0.14 0.111 0.102 0.064 0.074 0.092 0.097 0.04 0.043 0.051 0.035 0.021 0.014 0.017 0.015 0.006 0.004 0.005 0.003 0 0 0 0.007 0.019 0.015 0.012 0.028 0.039 0.049 0.055 0.036 0.03 0.016 0.028 0.026 0.03 0.015 0.01 0.013 0.007 0.012 0.01 0.004 0.009 0.013 0.027 0.023 0.026 0.083 0.075 0.109 0.077 0.126 0.133 0.142 0.188 0.15 0.165 0.271 0.278 0.208 0.019 0.019 0.368 0.369 0.005 0.007 0.007 0.002 0.006 0.008 0.009 0.027 0.012 0.012 0 0.123 0.109 0.101 0.029 0.033 0.065 0.055 0.057 0.036 0.052 0.061 0.054 0.041 0.05 0.039 0.038 0.028 0.012 0.032 0 0.014 0.009 0.014 0.01 0.007 0 0.002 0.003 0 0.007 0.004 0.002 0.004 0.004 0.003 0 0.001 0.001 0.007 0.01 0.002 0.017 0.027 0.023 0.011 0.018 0.056 0.055 0.04 0.037 0.053 0.049 0.041 0.079 0.041 0.031 0.021 0.014 0.006 0.005 0.004 0.004 0.003 0.001 0.003 0.002 0.002 0.002 0.002 0.001 0.004 0.002 0.002 0 0.004 0.002 0.002 0.001 0.001 0.002 0.003 0 0.006 0.007 0.004 0.002 0.005 0.006 0 0.003 0.012 0.003 0.004 0.016 0.017 0.012 0.006 0.01 0.008 0.005 0.006 0.008 0.004 0.003 0.005 0.006 0.005 0.001 0 0.007 0.013 0.023 0.033 0.066 0.055 0.084 0.069 0.005 0.009 0.018 0.039 0.043 0.049 0.048 0.067 0.045 0.079 0.031 0.077 0.098 0.081 0.066 0.069 0.104 0.098 0.071 0.065 0.114 0.079 0.08 0.113 0.105 0.063 0.093 0.102 0.082 0.059 0.106 0.101 0.052 0.101 0.074 0.097 0.028 0 0.015 0.042 0.107 0.101 0.059 0.035 0.009 0.015 0.044 0.048 0.028 0.021 0.028 0.05 0.042 0.023 0.055 0.049 0.059 0.049 0.057 0.045 0.027 0 0.006 0.005 0.013 0.007 0.003 0.002 0.005 0.004 0.007 0.013 0.011 0.007 0.015 0.017 0.018 0.01 0.023 0.034 0.001 0.009 0.04 0.026 0.055 0.036 0.04 0.036 0.021 0.012 0 0 0 0.088 0.075 0.004 0.003 0.021 0.029 0.004 0.003 0.008 0.003 0 0.002 0.009 0.003 0.003 0.008 0.018 0.014 0.03 0.084 0.084 0.085 0.046 0.044 0.029 0.073 0.111 0.116 0.151 0.111 0.116 0.107 0.056 0.068 0.079 0.075 0.076 0.066 0.08 0.071 0.044 0.04 0.062 0.062 0.019 0.024 0.033 0.039 0.017 0.014 0.022 0.014 0.004 0.002 0.008 0.006 0 0 0 0.011 0.021 0.015 0.011 0.028 0.033 0.039 0.045 0.033 0.027 0.017 0.024 0.022 0.029 0.014 0.012 0.012 0.007 0.018 0.011 0.002 0.01 0.008 0.03 0.023 0.009 0.011 0.009 0.014 0.01 0.025 0.019 0.018 0.032 0.017 0.023 0.031 0.057 0.038 0.003 0.003 0.063 0.063 0.004 0.004 0.008 0.002 0.005 0.007 0.009 0.025 0.017 0.016 0.033 0.063 0.057 0.058 0.032 0.03 0.042 0.045 0.057 0.035 0.059 0.064 0.05 0.036 0.057 0.036 0.038 0.021 0.009 0.024 0 0.014 0.012 0.022 0.018 0.009 0 0.002 0.004 0 0.007 0.002 0.002 0.005 0.006 0.004 0 0 0 0.004 0.017 0.007 0.02 0.043 0.035 0.017 0.013 0.063 0.062 0.015 0.026 0.043 0.019 0.025 0.051 0.033 0.026 0.017 0.013 0.011 0.012 0.015 0.009 0.009 0.003 0.006 0.004 0.004 0.002 0.004 0.002 0.004 0.003 0.003 0.002 0.002 0.003 0.005 0.003 0.001 0.003 0.003 0 0.006 0.006 0.005 0.004 0.001 0.001 0 0.002 0.003 0.006 0.008 0.005 0.006 0.004 0.002 0.005 0.006 0.004 0.002 0.003 0.003 0.001 0.003 0.005 0.006 0.001 0 0.007 0.009 0.014 0.023 0.047 0.037 0.055 0.05 0.001 0.004 0.007 0.035 0.035 0.039 0.031 0.047 0.021 0.06 0.02 0.071 0.069 0.051 0.049 0.063 0.072 0.06 0.052 0.047 0.08 0.047 0.059 0.085 0.066 0.06 0.095 0.126 0.081 0.069 0.133 0.123 0.057 0.117 0.084 0.114 0.037 0 0.01 0.02 0.063 0.059 0.031 0.013 0.008 0.013 0.027 0.032 0.022 0.017 0.022 0.037 0.033 0.029 0.051 0.05 0.056 0.039 0.053 0.044 0.026 0.003 0.011 0.01 0.012 0.007 0.006 0.004 0.007 0.007 0.005 0.016 0.009 0.01 0.02 0.031 0.012 0.009 0.024 0.029 0.003 0.01 0.035 0.03 0.053 0.034 0.029 0.027 0.019 0.014 0 0 0 0.045 0.034 0.005 0.004 0.016 0.023 0.005 0.005 0.006 0.007 0.003 0.005 0.009 0.003 0.003 0.009 0.013 0.008 0.035 0.097 0.087 0.081 0.034 0.028 0.016 0.041 0.063 0.06 0.082 0.062 0.061 0.058 0.05 0.053 0.064 0.067 0.068 0.068 0.06 0.067 0.048 0.043 0.067 0.063 0.029 0.031 0.043 0.031 0.016 0.019 0.017 0.009 0.003 0.002 0.005 0.004 0 0 0 0.004 0.022 0.019 0.015 0.033 0.029 0.038 0.044 0.031 0.022 0.019 0.023 0.026 0.027 0.02 0.003 0.015 0.005 0.005 0.004 0.003 0.003 0.004 0.019 0.014 0.009 0.016 0.015 0.02 0.016 0.023 0.022 0.021 0.033 0.025 0.028 0.037 0.045 0.033 0.008 0.008 0.056 0.057 0.058 0.368 0.063 0.056 
0.205 0.177 0.248 0.114 0.027 0.028 0.062 0.016 0.027 0.042 0.048 0.15 0.071 0.06 0 0.24 0.245 0.243 0.248 0.264 0.449 0.506 0.568 0.494 1 0.657 0.531 0.516 0.82 0.484 0.467 0.348 0.139 0.328 0 0.19 0.13 0.179 0.123 0.068 0 0.014 0.018 0 0.022 0.013 0.006 0.013 0.012 0.011 0 0 0 0.043 0.113 0.044 0.173 0.522 0.411 0.145 0.111 0.836 0.822 0.182 0.15 0.233 0.172 0.266 0.35 0.267 0.266 0.149 0.08 0.058 0.055 0.021 0.02 0.016 0.004 0.014 0.007 0.005 0.003 0.002 0.003 0.01 0.002 0.008 0.006 0.012 0.01 0.016 0.007 0.003 0.008 0.028 0 0.025 0.032 0.024 0.014 0.011 0.015 0 0.008 0.027 0.019 0.027 0.037 0.046 0.032 0.019 0.037 0.034 0.021 0.019 0.028 0.014 0.011 0.012 0.025 0.021 0.014 0.013 0.018 0.036 0.06 0.066 0.134 0.11 0.163 0.132 0.011 0.016 0.031 0.082 0.09 0.109 0.095 0.127 0.107 0.312 0.102 0.279 0.321 0.215 0.191 0.196 0.138 0.167 0.143 0.131 0.166 0.134 0.161 0.15 0.132 0.122 0.108 0.116 0.102 0.084 0.123 0.111 0.061 0.114 0.089 0.114 0.039 0 0.021 0.064 0.176 0.187 0.097 0.064 0.016 0.026 0.076 0.1 0.054 0.054 0.056 0.118 0.086 0.067 0.154 0.127 0.123 0.091 0.112 0.094 0.061 0 0.014 0.011 0.018 0.008 0.003 0.002 0.007 0.006 0.008 0.02 0.014 0.013 0.027 0.032 0.021 0.017 0.045 0.059 0.003 0.022 0.07 0.053 0.106 0.067 0.058 0.056 0.032 0.014 0 0 0 0.169 0.137 0.008 0.004 0.026 0.034 0.01 0.004 0.011 0.011 0.003 0.007 0.017 0.008 0.006 0.013 0.032 0.025 0.044 0.093 0.09 0.087 0.054 0.058 0.036 0.089 0.162 0.217 0.157 0.16 0.222 0.186 0.136 0.297 0.331 0.286 0.308 0.26 0.318 0.391 0.359 0.281 0.459 0.511 0.227 0.217 0.385 0.266 0.108 0.088 0.138 0.162 0.059 0.031 0.053 0.063 0 0 0 0.021 0.047 0.04 0.036 0.068 0.07 0.082 0.092 0.061 0.056 0.033 0.048 0.054 0.058 0.028 0.017 0.02 0.008 0.023 0.018 0.009 0.013 0.017 0.051 0.034 0.02 0.031 0.029 0.04 0.031 0.046 0.048 0.055 0.068 0.053 0.061 0.093 0.095 0.068 0.02 0.02 0.126 0.126 0.013 0.012 0.017 0.005 0.014 0.016 0.018 0.066 0.061 0.071 0.169 0.187 0.195 0.192 0.094 0.06 0.109 0.122 0.121 0.081 0.118 0.16 0.107 0.085 0.122 0.093 0.095 0.068 0.018 0.071 0 0.035 0.029 0.045 0.024 0.015 0 0.018 0.029 0 0.031 0.02 0.009 0.018 0.024 0.021 0 0.002 0 0.002 0.011 0.004 0.033 0.074 0.06 0.029 0.027 0.126 0.126 0.057 0.079 0.134 0.062 0.081 0.124 0.091 0.077 0.06 0.057 0.089 0.089 0.091 0.048 0.046 0.012 0.025 0.021 0.014 0.01 0.008 0.011 0.02 0.015 0.017 0.01 0.014 0.012 0.016 0.005 0.002 0.008 0.013 0 0.018 0.018 0.019 0.01 0.008 0.01 0 0.009 0.018 0.023 0.034 0.031 0.038 0.022 0.019 0.025 0.021 0.014 0.015 0.017 0.012 0.016 0.009 0.016 0.014 0.007 0.006 0.02 0.026 0.052 0.074 0.124 0.119 0.158 0.138 0.008 0.014 0.034 0.079 0.094 0.108 0.085 0.133 0.097 0.207 0.112 0.275 0.247 0.257 0.237 0.227 0.202 0.271 0.276 0.183 0.333 0.318 0.331 0.297 0.321 0.627 0.223 0.265 0.283 0.34 0.273 0.25 0.135 0.249 0.184 0.244 0.082 0 0.031 0.058 0.168 0.182 0.084 0.054 0.051 0.087 0.119 0.173 0.114 0.105 0.138 0.217 0.301 0.158 0.373 0.401 0.816 0.495 0.751 0.62 0.4 0.005 0.046 0.049 0.068 0.039 0.021 0.018 0.076 0.045 0.056 0.155 0.111 0.106 0.209 0.249 0.144 0.14 0.276 0.423 0.039 0.145 0.487 0.325 0.707 0.42 0.305 0.289 0.241 0.126 0 0 0 0.154 0.118 0.034 0.022 0.043 0.062 0.016 0.014 0.02 0.013 0.009 0.022 0.027 0.01 0.014 0.031 0.046 0.035 0.086 0.192 0.177 0.174 0.108 0.1 0.066 0.141 0.177 0.18 0.194 0.173 0.181 0.164 0.133 0.176 0.198 0.247 0.223 0.244 0.213 0.19 0.141 0.138 0.184 0.177 0.081 0.071 0.101 0.084 0.043 0.027 0.041 0.035 0.012 0.007 0.021 0.016 0 0 0 0.012 0.045 0.045 0.038 0.078 0.077 0.086 0.089 0.066 0.049 0.037 0.043 0.054 0.057 0.024 0.012 0.02 0.015 0.026 0.012 0.009 0.017 0.025 0.075 0.068 0.069 0.158 0.165 0.217 0.192 0.304 0.286 0.329 0.418 0.326 0.363 0.623 0.629 0.439 0.037 0.037 0.838 0.839 0.008 0.008 0.011 0.004 0.013 0.012 0.014 0.053 0.023 0.019 0 0.267 0.226 0.192 0.061 0.05 0.105 0.092 0.093 0.065 0.093 0.118 0.094 0.069 0.101 0.072 0.07 0.049 0.018 0.052 0 0.031 0.022 0.038 0.021 0.013 0 0.005 0.005 0 0.01 0.007 0.005 0.005 0.007 0.004 0 0.001 0.001 0.006 0.015 0.006 0.017 0.068 0.049 0.013 0.015 0.104 0.104 0.051 0.058 0.081 0.067 0.066 0.159 0.089 0.065 0.045 0.029 0.019 0.015 0.008 0.008 0.004 0 0.006 0.003 0.002 0.002 0.001 0.002 0.006 0.003 0.005 0.004 0.007 0.005 0.007 0.002 0.002 0.004 0.007 0 0.011 0.009 0.01 0.007 0.004 0.01 0 0.008 0.019 0.011 0.014 0.026 0.033 0.02 0.012 0.024 0.019 0.01 0.008 0.017 0.006 0.005 0.005 0.01 0.008 0.007 0.006 0.016 0.03 0.05 0.078 0.14 0.108 0.184 0.144 0.005 0.014 0.033 0.083 0.095 0.106 0.099 0.13 0.085 0.134 0.06 0.145 0.167 0.138 0.123 0.121 0.199 0.164 0.12 0.137 0.197 0.126 0.145 0.186 0.159 0.107 0.158 0.182 0.143 0.127 0.186 0.18 0.083 0.178 0.136 0.177 0.059 0 0.03 0.071 0.238 0.232 0.127 0.075 0.012 0.019 0.07 0.072 0.042 0.033 0.035 0.081 0.064 0.035 0.101 0.092 0.1 0.069 0.094 0.085 0.051 0.002 0.009 0.01 0.015 0.008 0.003 0.003 0.012 0.007 0.01 0.023 0.016 0.009 0.027 0.032 0.021 0.019 0.037 0.05 0.008 0.016 0.058 0.043 0.086 0.058 0.056 0.053 0.026 0.014 0 0 0 0.216 0.162 0.004 0.001 0.032 0.049 0.011 0.009 0.017 0.01 0.008 0.007 0.017 0.011 0.011 0.018 0.038 0.028 0.066 0.148 0.143 0.141 0.089 0.093 0.054 0.131 0.246 0.262 0.322 0.25 0.257 0.225 0.13 0.111 0.128 0.148 0.128 0.11 0.141 0.124 0.086 0.073 0.114 0.121 0.048 0.047 0.072 0.056 0.027 0.025 0.028 0.03 0.005 0.003 0.008 0.009 0 0 0 0.015 0.049 0.037 0.031 0.068 0.079 0.087 0.084 0.058 0.051 0.038 0.051 0.058 0.067 0.028 0.016 0.029 0.014 0.021 0.018 0.007 0.012 0.018 0.053 0.039 0.015 0.02 0.025 0.026 0.02 0.043 0.033 0.037 0.055 0.04 0.038 0.062 0.082 0.05 0.007 0.007 0.1 0.102 0.005 0.008 0.014 0.005 0.008 0.01 0.013 0.038 0.028 0.024 0.06 0.12 0.116 0.111 0.062 0.042 0.089 0.098 0.096 0.062 0.099 0.118 0.091 0.079 0.092 0.064 0.067 0.054 0.021 0.048 0 0.031 0.022 0.028 0.016 0.009 0 0.009 0.01 0 0.016 0.008 0.005 0.007 0.007 0.01 0 0.001 0 0.004 0.014 0.004 0.019 0.062 0.05 0.015 0.017 0.1 0.098 0.04 0.046 0.078 0.066 0.068 0.108 0.061 0.055 0.032 0.023 0.03 0.031 0.034 0.018 0.021 0.004 0.012 0.008 0.004 0.002 0.004 0.002 0.006 0.004 0.006 0.002 0.004 0.005 0.007 0.005 0.002 0.001 0.003 0 0.004 0.007 0.004 0.004 0.004 0.006 0 0.003 0.009 0.012 0.016 0.016 0.022 0.013 0.01 0.02 0.013 0.014 0.01 0.015 0.005 0.004 0.004 0.005 0.005 0.009 0.005 0.015 0.016 0.032 0.038 0.069 0.061 0.094 0.082 0.005 0.007 0.024 0.058 0.062 0.072 0.06 0.07 0.056 0.103 0.041 0.11 0.117 0.099 0.092 0.089 0.138 0.121 0.097 0.091 0.149 0.11 0.116 0.156 0.129 0.111 0.181 0.223 0.142 0.116 0.237 0.219 0.1 0.206 0.16 0.214 0.071 0 0.02 0.043 0.11 0.117 0.055 0.037 0.016 0.022 0.047 0.053 0.033 0.032 0.037 0.067 0.056 0.055 0.105 0.096 0.099 0.065 0.088 0.08 0.044 0 0.013 0.013 0.019 0.008 0.005 0.003 0.008 0.005 0.009 0.02 0.019 0.01 0.031 0.036 0.023 0.017 0.038 0.05 0.005 0.017 0.072 0.036 0.082 0.053 0.056 0.051 0.028 0.016 0 0 0 0.094 0.081 0.009 0.008 0.021 0.048 0.008 0.009 0.018 0.012 0.003 0.011 0.02 0.007 0.004 0.019 0.035 0.027 0.063 0.161 0.143 0.147 0.081 0.076 0.042 0.075 0.112 0.114 0.148 0.11 0.115 0.107 0.101 0.101 0.112 0.108 0.129 0.116 0.105 0.122 0.091 0.074 0.111 0.118 0.054 0.043 0.067 0.055 0.027 0.021 0.031 0.029 0.008 0.008 0.017 0.013 0 0 0 0.008 0.037 0.029 0.024 0.05 0.057 0.063 0.08 0.064 0.05 0.036 0.048 0.043 0.05 0.019 0.01 0.019 0.01 0.021 0.009 0.003 0.007 0.012 0.033 0.026 0.018 0.027 0.023 0.029 0.021 0.035 0.032 0.037 0.05 0.043 0.056 0.084 0.07 0.064 0.016 0.016 0.103 0.103 0.126 0.838 0.1 0.103 
0.185 0.159 0.172 0.13 0.022 0.032 0.056 0.018 0.03 0.038 0.044 0.147 0.07 0.074 0 0.219 0.268 0.29 0.373 0.29 0.373 0.646 0.7 0.375 0.439 1 0.709 0.419 0.409 0.455 0.48 0.298 0.136 0.308 0 0.198 0.127 0.187 0.105 0.045 0 0.009 0.014 0 0.02 0.01 0.005 0.016 0.014 0.012 0 0.002 0.001 0.034 0.08 0.021 0.117 0.278 0.219 0.097 0.075 0.407 0.404 0.146 0.187 0.276 0.151 0.224 0.297 0.225 0.215 0.13 0.082 0.058 0.055 0.027 0.019 0.02 0.002 0.011 0.007 0.006 0.005 0.006 0.004 0.007 0.005 0.011 0.007 0.006 0.007 0.016 0.004 0.001 0.009 0.016 0 0.023 0.033 0.024 0.011 0.014 0.015 0 0.009 0.017 0.012 0.02 0.033 0.043 0.024 0.02 0.025 0.014 0.011 0.017 0.015 0.01 0.009 0.01 0.023 0.021 0.005 0.004 0.015 0.033 0.062 0.055 0.104 0.096 0.158 0.123 0.006 0.019 0.031 0.071 0.074 0.087 0.083 0.116 0.107 0.405 0.116 0.339 0.397 0.268 0.24 0.244 0.151 0.198 0.185 0.16 0.198 0.166 0.203 0.174 0.144 0.131 0.125 0.135 0.116 0.106 0.141 0.134 0.056 0.13 0.089 0.127 0.048 0 0.032 0.069 0.172 0.18 0.088 0.054 0.026 0.034 0.075 0.097 0.059 0.062 0.081 0.132 0.082 0.092 0.177 0.143 0.117 0.079 0.109 0.094 0.056 0.001 0.023 0.023 0.029 0.015 0.003 0.004 0.017 0.006 0.007 0.028 0.019 0.014 0.027 0.041 0.024 0.019 0.035 0.061 0.012 0.028 0.07 0.049 0.098 0.064 0.062 0.059 0.039 0.017 0 0 0 0.153 0.118 0.014 0.009 0.027 0.042 0.01 0.008 0.016 0.011 0.003 0.008 0.013 0.009 0.01 0.016 0.028 0.025 0.051 0.104 0.095 0.093 0.053 0.054 0.035 0.091 0.167 0.192 0.162 0.164 0.198 0.166 0.117 0.378 0.415 0.357 0.366 0.315 0.415 0.46 0.448 0.402 0.712 0.756 0.318 0.336 0.61 0.376 0.164 0.131 0.179 0.177 0.058 0.047 0.082 0.067 0 0 0 0.013 0.039 0.037 0.032 0.057 0.066 0.075 0.077 0.052 0.045 0.031 0.046 0.049 0.055 0.032 0.013 0.028 0.014 0.023 0.015 0.004 0.014 0.018 0.038 0.035 0.024 0.035 0.025 0.042 0.037 0.045 0.047 0.052 0.064 0.048 0.059 0.089 0.091 0.063 0.019 0.019 0.12 0.12 0.011 0.011 0.019 0.006 0.014 0.019 0.021 0.066 0.063 0.066 0.142 0.17 0.188 0.196 0.1 0.064 0.117 0.126 0.144 0.083 0.12 0.173 0.138 0.099 0.117 0.106 0.116 0.071 0.034 0.082 0 0.052 0.04 0.051 0.037 0.019 0 0.01 0.014 0 0.028 0.017 0.008 0.021 0.023 0.018 0 0.003 0.001 0.009 0.029 0.006 0.038 0.083 0.068 0.03 0.023 0.117 0.119 0.051 0.095 0.157 0.062 0.073 0.125 0.093 0.083 0.059 0.052 0.088 0.089 0.087 0.049 0.048 0.009 0.023 0.019 0.008 0.007 0.007 0.005 0.019 0.005 0.012 0.006 0.013 0.007 0.016 0.005 0.003 0.007 0.011 0 0.011 0.014 0.011 0.005 0.005 0.009 0 0.008 0.022 0.021 0.033 0.031 0.041 0.026 0.023 0.028 0.026 0.02 0.018 0.021 0.013 0.015 0.01 0.016 0.014 0.007 0.006 0.01 0.037 0.052 0.059 0.11 0.1 0.14 0.128 0.008 0.014 0.024 0.063 0.075 0.095 0.075 0.109 0.077 0.233 0.11 0.289 0.265 0.237 0.238 0.256 0.176 0.241 0.259 0.179 0.261 0.24 0.314 0.237 0.213 0.349 0.16 0.181 0.183 0.196 0.187 0.18 0.093 0.172 0.13 0.169 0.053 0 0.028 0.046 0.157 0.154 0.077 0.041 0.046 0.072 0.109 0.144 0.104 0.104 0.123 0.183 0.166 0.181 0.362 0.321 0.396 0.246 0.356 0.298 0.197 0.006 0.044 0.045 0.056 0.033 0.012 0.015 0.032 0.019 0.028 0.082 0.059 0.05 0.116 0.136 0.064 0.071 0.149 0.21 0.015 0.072 0.264 0.177 0.337 0.224 0.17 0.162 0.102 0.053 0 0 0 0.128 0.097 0.024 0.011 0.029 0.043 0.014 0.01 0.016 0.01 0.003 0.011 0.022 0.01 0.005 0.02 0.041 0.031 0.071 0.141 0.131 0.126 0.074 0.069 0.049 0.117 0.165 0.16 0.175 0.16 0.164 0.148 0.129 0.184 0.227 0.268 0.28 0.292 0.238 0.222 0.169 0.154 0.189 0.197 0.087 0.084 0.117 0.09 0.046 0.041 0.04 0.04 0.015 0.012 0.018 0.015 0 0 0 0.016 0.032 0.025 0.018 0.056 0.056 0.071 0.081 0.058 0.047 0.032 0.044 0.042 0.051 0.028 0.011 0.023 0.011 0.025 0.013 0.009 0.018 0.025 0.059 0.052 0.044 0.113 0.109 0.152 0.088 0.145 0.138 0.154 0.204 0.159 0.218 0.313 0.292 0.242 0.041 0.041 0.406 0.408 0.003 0.003 0.009 0.007 0.008 0.009 0.01 0.044 0.019 0.013 0 0.186 0.166 0.15 0.055 0.053 0.085 0.088 0.084 0.05 0.078 0.108 0.093 0.057 0.074 0.059 0.065 0.035 0.019 0.038 0 0.024 0.017 0.027 0.011 0.004 0 0.003 0.004 0 0.013 0.008 0.005 0.004 0.005 0.006 0 0.001 0 0.004 0.013 0.003 0.021 0.051 0.04 0.019 0.016 0.081 0.08 0.038 0.043 0.074 0.065 0.063 0.118 0.068 0.056 0.035 0.018 0.012 0.012 0.006 0.007 0.005 0.001 0.003 0.002 0.002 0.002 0.001 0.002 0.005 0.001 0.002 0 0.005 0.003 0.003 0.002 0.001 0.001 0.001 0 0.005 0.005 0.003 0.001 0.003 0.007 0 0.003 0.018 0.012 0.016 0.022 0.029 0.021 0.014 0.026 0.02 0.014 0.01 0.018 0.007 0.007 0.001 0.006 0.004 0.008 0.008 0.016 0.024 0.042 0.058 0.101 0.078 0.137 0.114 0.007 0.013 0.021 0.065 0.076 0.087 0.075 0.102 0.075 0.119 0.056 0.128 0.144 0.118 0.098 0.109 0.168 0.139 0.105 0.118 0.164 0.115 0.119 0.169 0.142 0.097 0.148 0.163 0.12 0.083 0.169 0.162 0.085 0.159 0.119 0.156 0.06 0 0.024 0.052 0.158 0.161 0.092 0.043 0.014 0.02 0.061 0.059 0.038 0.036 0.04 0.069 0.056 0.042 0.091 0.073 0.081 0.058 0.077 0.058 0.041 0.001 0.013 0.012 0.016 0.005 0.003 0.003 0.011 0.009 0.007 0.023 0.012 0.011 0.024 0.035 0.017 0.018 0.03 0.04 0.004 0.02 0.055 0.037 0.07 0.046 0.044 0.041 0.022 0.015 0 0 0 0.138 0.105 0.007 0.006 0.028 0.04 0.012 0.009 0.017 0.012 0.005 0.009 0.023 0.011 0.008 0.015 0.04 0.034 0.058 0.126 0.131 0.131 0.074 0.078 0.043 0.097 0.166 0.177 0.238 0.171 0.181 0.161 0.081 0.088 0.109 0.121 0.118 0.105 0.119 0.113 0.082 0.069 0.102 0.11 0.05 0.048 0.062 0.053 0.024 0.022 0.028 0.018 0.004 0.004 0.009 0.007 0 0 0 0.017 0.034 0.03 0.029 0.052 0.06 0.065 0.07 0.046 0.037 0.029 0.036 0.039 0.044 0.023 0.014 0.019 0.006 0.018 0.015 0.002 0.008 0.014 0.046 0.037 0.012 0.025 0.022 0.028 0.022 0.029 0.035 0.036 0.043 0.038 0.041 0.048 0.065 0.052 0.007 0.007 0.088 0.089 0.002 0.005 0.004 0.011 0.013 0.016 0.018 0.036 0.019 0.019 0.067 0.141 0.132 0.122 0.057 0.045 0.082 0.074 0.084 0.058 0.084 0.093 0.077 0.058 0.078 0.056 0.051 0.04 0.02 0.043 0 0.018 0.014 0.02 0.013 0.009 0 0.005 0.008 0 0.022 0.012 0.004 0.01 0.01 0.007 0 0.001 0.001 0.006 0.011 0.001 0.019 0.051 0.041 0.018 0.016 0.087 0.088 0.035 0.045 0.078 0.052 0.052 0.097 0.065 0.051 0.029 0.021 0.026 0.025 0.033 0.016 0.019 0.002 0.005 0.007 0.005 0.004 0.005 0.002 0.007 0.006 0.008 0.005 0.007 0.006 0.012 0.003 0.002 0.002 0.004 0 0.01 0.005 0.008 0.005 0.005 0.006 0 0.005 0.017 0.007 0.011 0.025 0.03 0.013 0.011 0.026 0.014 0.007 0.008 0.012 0.007 0.004 0.002 0.005 0.003 0.001 0.001 0.012 0.023 0.039 0.039 0.088 0.076 0.112 0.086 0.005 0.009 0.022 0.063 0.066 0.074 0.06 0.078 0.058 0.121 0.051 0.128 0.137 0.115 0.11 0.105 0.159 0.139 0.105 0.099 0.161 0.113 0.111 0.168 0.135 0.101 0.154 0.194 0.132 0.114 0.215 0.192 0.097 0.185 0.131 0.175 0.063 0 0.021 0.049 0.13 0.123 0.064 0.041 0.017 0.016 0.063 0.068 0.039 0.027 0.038 0.073 0.06 0.047 0.097 0.086 0.076 0.065 0.072 0.063 0.043 0 0.008 0.009 0.017 0.008 0.003 0.002 0.004 0.005 0.008 0.011 0.01 0.01 0.018 0.024 0.019 0.02 0.031 0.044 0.006 0.018 0.052 0.04 0.072 0.052 0.054 0.044 0.017 0.009 0 0 0 0.1 0.072 0.007 0.004 0.027 0.047 0.009 0.002 0.012 0.007 0.005 0.004 0.014 0.005 0.01 0.02 0.038 0.028 0.06 0.156 0.138 0.129 0.074 0.065 0.035 0.085 0.133 0.133 0.17 0.13 0.135 0.126 0.114 0.1 0.111 0.124 0.108 0.107 0.122 0.112 0.073 0.074 0.103 0.107 0.053 0.05 0.064 0.048 0.022 0.017 0.023 0.018 0.003 0.002 0.004 0.005 0 0 0 0.011 0.035 0.027 0.024 0.047 0.059 0.068 0.071 0.052 0.046 0.03 0.039 0.039 0.044 0.02 0.013 0.017 0.008 0.014 0.012 0.003 0.009 0.011 0.031 0.017 0.008 0.016 0.025 0.032 0.015 0.035 0.029 0.032 0.053 0.037 0.046 0.056 0.071 0.049 0.012 0.012 0.08 0.081 0.12 0.406 0.088 0.08 
0.156 0.12 0.148 0.09 0.036 0.047 0.076 0.015 0.029 0.034 0.044 0.127 0.061 0.055 0 0.18 0.196 0.206 0.246 0.266 0.318 0.533 0.684 0.368 0.381 0.745 1 0.499 0.368 0.457 0.589 0.383 0.153 0.342 0 0.238 0.161 0.242 0.145 0.08 0 0.012 0.015 0 0.017 0.014 0.006 0.011 0.013 0.011 0 0.002 0 0.032 0.087 0.029 0.087 0.236 0.176 0.078 0.065 0.35 0.345 0.12 0.139 0.212 0.124 0.197 0.255 0.203 0.2 0.107 0.07 0.054 0.054 0.018 0.016 0.015 0.002 0.01 0.007 0.005 0.006 0.006 0.002 0.007 0.006 0.01 0.007 0.007 0.007 0.015 0.005 0.004 0.01 0.029 0 0.028 0.04 0.026 0.011 0.006 0.007 0 0.006 0.019 0.012 0.019 0.024 0.03 0.019 0.017 0.032 0.025 0.014 0.018 0.024 0.007 0.004 0.011 0.027 0.024 0.009 0.008 0.008 0.024 0.048 0.04 0.091 0.081 0.12 0.109 0.005 0.011 0.024 0.066 0.077 0.086 0.073 0.099 0.087 0.3 0.101 0.24 0.278 0.161 0.167 0.182 0.11 0.137 0.123 0.105 0.141 0.109 0.128 0.112 0.098 0.086 0.088 0.091 0.078 0.072 0.097 0.092 0.044 0.09 0.065 0.087 0.028 0 0.015 0.036 0.131 0.148 0.079 0.037 0.011 0.022 0.059 0.079 0.044 0.038 0.046 0.086 0.059 0.047 0.121 0.098 0.082 0.06 0.074 0.061 0.035 0.001 0.014 0.015 0.016 0.009 0.004 0.005 0.014 0.008 0.007 0.018 0.013 0.011 0.021 0.028 0.018 0.014 0.029 0.051 0.009 0.029 0.054 0.036 0.076 0.049 0.048 0.045 0.018 0.011 0 0 0 0.13 0.099 0.007 0.005 0.013 0.025 0.006 0.006 0.009 0.006 0.005 0.006 0.008 0.006 0.005 0.009 0.017 0.013 0.029 0.07 0.063 0.06 0.04 0.04 0.029 0.084 0.122 0.163 0.127 0.117 0.166 0.14 0.114 0.263 0.287 0.244 0.25 0.225 0.305 0.323 0.33 0.281 0.483 0.534 0.209 0.236 0.417 0.261 0.101 0.103 0.143 0.154 0.045 0.035 0.052 0.05 0 0 0 0.021 0.035 0.033 0.023 0.055 0.055 0.072 0.081 0.054 0.038 0.028 0.043 0.048 0.051 0.028 0.017 0.022 0.009 0.014 0.012 0.004 0.01 0.01 0.038 0.027 0.015 0.02 0.016 0.025 0.021 0.038 0.032 0.042 0.056 0.038 0.047 0.066 0.074 0.049 0.014 0.014 0.082 0.084 0.005 0.008 0.013 0.005 0.013 0.016 0.018 0.046 0.039 0.046 0.107 0.125 0.141 0.144 0.065 0.048 0.078 0.093 0.099 0.068 0.084 0.124 0.097 0.069 0.078 0.071 0.074 0.051 0.014 0.049 0 0.031 0.024 0.034 0.019 0.011 0 0.011 0.017 0 0.026 0.012 0.008 0.014 0.016 0.012 0 0.003 0 0.005 0.015 0.003 0.024 0.057 0.042 0.021 0.019 0.081 0.082 0.045 0.057 0.096 0.042 0.058 0.092 0.055 0.052 0.043 0.038 0.075 0.07 0.058 0.03 0.027 0.006 0.017 0.009 0.004 0.002 0.003 0.003 0.009 0.004 0.006 0.004 0.008 0.003 0.014 0.005 0 0.001 0.009 0 0.009 0.012 0.008 0.004 0.011 0.012 0 0.006 0.023 0.019 0.027 0.026 0.034 0.018 0.015 0.026 0.019 0.017 0.014 0.017 0.013 0.008 0.003 0.012 0.007 0.004 0.003 0.011 0.027 0.046 0.041 0.089 0.083 0.117 0.107 0.005 0.01 0.018 0.055 0.065 0.087 0.071 0.092 0.066 0.159 0.079 0.208 0.183 0.158 0.169 0.184 0.123 0.172 0.194 0.134 0.214 0.195 0.248 0.172 0.18 0.292 0.134 0.151 0.154 0.177 0.157 0.145 0.057 0.147 0.108 0.141 0.043 0 0.018 0.03 0.11 0.121 0.076 0.04 0.046 0.064 0.082 0.101 0.07 0.077 0.077 0.127 0.144 0.125 0.27 0.215 0.341 0.216 0.321 0.268 0.174 0.004 0.028 0.029 0.049 0.026 0.016 0.011 0.03 0.015 0.029 0.071 0.051 0.041 0.101 0.115 0.055 0.056 0.126 0.182 0.017 0.059 0.218 0.136 0.288 0.163 0.148 0.135 0.087 0.049 0 0 0 0.1 0.081 0.018 0.009 0.021 0.038 0.009 0.01 0.011 0.012 0.004 0.011 0.01 0.007 0.004 0.009 0.024 0.019 0.038 0.119 0.111 0.107 0.059 0.057 0.036 0.097 0.108 0.122 0.127 0.108 0.122 0.116 0.102 0.126 0.157 0.19 0.194 0.2 0.166 0.146 0.105 0.114 0.137 0.139 0.046 0.06 0.065 0.064 0.032 0.024 0.028 0.025 0.009 0.005 0.01 0.009 0 0 0 0.017 0.033 0.027 0.019 0.051 0.054 0.061 0.074 0.054 0.041 0.029 0.034 0.037 0.041 0.02 0.015 0.02 0.008 0.016 0.01 0.004 0.011 0.018 0.052 0.043 0.042 0.1 0.106 0.137 0.101 0.142 0.128 0.142 0.197 0.154 0.211 0.277 0.275 0.207 0.028 0.028 0.351 0.353 0.006 0.007 0.011 0.002 0.008 0.01 0.013 0.035 0.01 0.011 0 0.155 0.137 0.123 0.039 0.032 0.066 0.056 0.066 0.04 0.068 0.082 0.064 0.049 0.064 0.047 0.05 0.036 0.007 0.033 0 0.022 0.02 0.021 0.014 0.005 0 0.003 0.003 0 0.005 0.005 0.002 0.004 0.004 0.005 0 0 0 0.003 0.01 0.004 0.012 0.042 0.031 0.01 0.011 0.068 0.069 0.026 0.044 0.068 0.049 0.046 0.103 0.057 0.043 0.033 0.02 0.011 0.011 0.004 0.006 0.004 0 0.003 0 0 0 0 0 0.003 0 0.002 0 0.004 0.002 0.004 0.002 0.002 0.001 0.001 0 0.005 0.005 0.006 0.001 0.002 0.002 0 0.003 0.009 0.003 0.006 0.009 0.015 0.008 0.005 0.011 0.008 0.004 0.007 0.008 0.003 0.003 0.002 0.005 0.002 0.003 0.003 0.01 0.019 0.034 0.037 0.077 0.068 0.102 0.086 0.005 0.009 0.015 0.05 0.061 0.07 0.058 0.08 0.05 0.092 0.044 0.102 0.118 0.104 0.088 0.085 0.122 0.109 0.077 0.081 0.141 0.096 0.088 0.127 0.108 0.071 0.116 0.122 0.09 0.075 0.124 0.121 0.052 0.119 0.081 0.12 0.046 0 0.02 0.053 0.137 0.141 0.077 0.057 0.011 0.018 0.046 0.059 0.034 0.035 0.041 0.063 0.05 0.045 0.073 0.057 0.059 0.04 0.055 0.043 0.027 0 0.004 0.003 0.012 0.006 0.002 0 0.006 0.007 0.004 0.013 0.012 0.009 0.01 0.019 0.015 0.02 0.021 0.031 0.008 0.02 0.04 0.015 0.053 0.023 0.031 0.03 0.015 0.009 0 0 0 0.121 0.097 0.002 0 0.025 0.034 0.01 0.004 0.01 0.007 0.003 0.008 0.008 0.004 0.005 0.008 0.019 0.014 0.043 0.104 0.099 0.093 0.056 0.064 0.039 0.076 0.139 0.148 0.182 0.136 0.151 0.137 0.074 0.079 0.094 0.1 0.096 0.081 0.093 0.098 0.061 0.048 0.072 0.083 0.041 0.032 0.053 0.042 0.018 0.012 0.02 0.021 0.007 0.003 0.006 0.008 0 0 0 0.008 0.026 0.022 0.021 0.044 0.046 0.052 0.055 0.038 0.034 0.022 0.033 0.032 0.039 0.014 0.007 0.01 0.006 0.007 0.002 0.001 0.005 0.01 0.032 0.019 0.008 0.011 0.014 0.018 0.013 0.02 0.019 0.018 0.027 0.02 0.025 0.028 0.046 0.038 0.004 0.004 0.063 0.063 0.002 0.003 0.008 0.002 0.006 0.009 0.011 0.03 0.018 0.018 0.044 0.097 0.093 0.088 0.046 0.022 0.055 0.052 0.06 0.036 0.063 0.074 0.057 0.049 0.059 0.045 0.048 0.034 0.012 0.034 0 0.02 0.018 0.029 0.014 0.007 0 0.004 0.004 0 0.016 0.009 0.006 0.009 0.007 0.007 0 0.002 0.001 0.008 0.014 0.003 0.021 0.042 0.033 0.017 0.012 0.063 0.066 0.028 0.036 0.049 0.041 0.048 0.064 0.044 0.039 0.019 0.014 0.017 0.02 0.031 0.02 0.015 0.003 0.011 0.004 0.004 0.003 0.004 0.003 0.009 0.004 0.008 0.005 0.006 0.003 0.008 0.005 0.003 0.002 0.004 0 0.004 0.005 0.005 0.004 0.005 0.006 0 0.004 0.008 0.01 0.014 0.017 0.02 0.01 0.008 0.017 0.012 0.005 0.006 0.01 0.008 0.006 0.001 0.005 0.004 0.002 0.002 0.011 0.016 0.027 0.038 0.07 0.063 0.081 0.072 0.003 0.007 0.014 0.046 0.049 0.058 0.047 0.066 0.045 0.089 0.038 0.095 0.097 0.084 0.066 0.084 0.104 0.093 0.08 0.076 0.125 0.08 0.102 0.121 0.106 0.079 0.132 0.165 0.119 0.107 0.179 0.162 0.074 0.156 0.114 0.15 0.043 0 0.019 0.029 0.092 0.085 0.045 0.024 0.009 0.022 0.039 0.051 0.033 0.029 0.038 0.059 0.04 0.044 0.089 0.073 0.067 0.05 0.064 0.057 0.03 0.002 0.009 0.009 0.016 0.009 0.004 0.003 0.007 0.001 0.002 0.015 0.015 0.01 0.022 0.024 0.021 0.012 0.028 0.033 0.004 0.013 0.04 0.029 0.06 0.039 0.051 0.048 0.029 0.017 0 0 0 0.074 0.058 0.006 0.003 0.023 0.035 0.013 0.012 0.013 0.008 0.001 0.005 0.017 0.003 0.002 0.015 0.033 0.029 0.051 0.128 0.108 0.101 0.055 0.052 0.028 0.07 0.089 0.089 0.107 0.089 0.093 0.084 0.085 0.069 0.08 0.091 0.093 0.085 0.091 0.08 0.051 0.047 0.073 0.076 0.033 0.027 0.042 0.041 0.018 0.012 0.023 0.02 0.01 0.004 0.011 0.009 0 0 0 0.009 0.026 0.017 0.018 0.041 0.044 0.052 0.053 0.041 0.032 0.02 0.031 0.034 0.041 0.018 0.006 0.018 0.006 0.015 0.01 0.003 0.006 0.006 0.029 0.024 0.017 0.018 0.021 0.025 0.015 0.025 0.027 0.023 0.035 0.031 0.039 0.047 0.055 0.034 0.017 0.017 0.068 0.07 0.082 0.351 0.063 0.068 
0.109 0.101 0.127 0.067 0.021 0.027 0.057 0.016 0.027 0.025 0.03 0.086 0.042 0.039 0 0.126 0.137 0.139 0.196 0.184 0.239 0.376 0.463 0.422 0.376 0.507 0.54 1 0.414 0.335 0.486 0.597 0.178 0.278 0 0.202 0.152 0.189 0.124 0.063 0 0.006 0.008 0 0.012 0.009 0.004 0.01 0.008 0.008 0 0.001 0 0.031 0.08 0.024 0.107 0.27 0.203 0.082 0.066 0.371 0.368 0.104 0.098 0.152 0.085 0.135 0.191 0.149 0.134 0.078 0.047 0.037 0.034 0.017 0.015 0.013 0 0.008 0.006 0.003 0.003 0.003 0.001 0.009 0.004 0.006 0.004 0.008 0.007 0.012 0.003 0.003 0.008 0.021 0 0.024 0.03 0.023 0.012 0.008 0.01 0 0.007 0.007 0.009 0.012 0.022 0.028 0.008 0.005 0.019 0.01 0.006 0.006 0.012 0.004 0.007 0.012 0.024 0.021 0.005 0.003 0.01 0.024 0.037 0.034 0.07 0.062 0.09 0.077 0.008 0.011 0.016 0.04 0.048 0.062 0.047 0.077 0.064 0.216 0.055 0.166 0.199 0.129 0.11 0.128 0.082 0.085 0.074 0.079 0.097 0.07 0.094 0.085 0.069 0.062 0.062 0.069 0.063 0.056 0.068 0.068 0.028 0.067 0.057 0.069 0.022 0 0.02 0.04 0.094 0.095 0.053 0.032 0.009 0.017 0.043 0.063 0.029 0.025 0.045 0.074 0.044 0.031 0.081 0.06 0.066 0.052 0.062 0.053 0.034 0.003 0.006 0.007 0.011 0.005 0.003 0.003 0.006 0.003 0.007 0.014 0.011 0.009 0.026 0.023 0.007 0.012 0.028 0.035 0.003 0.015 0.045 0.035 0.059 0.043 0.03 0.028 0.021 0.008 0 0 0 0.089 0.069 0.005 0 0.022 0.03 0.006 0.008 0.008 0.009 0.003 0.003 0.008 0.006 0.005 0.005 0.015 0.011 0.022 0.054 0.049 0.048 0.032 0.035 0.022 0.057 0.089 0.114 0.092 0.089 0.115 0.094 0.077 0.191 0.216 0.18 0.198 0.168 0.219 0.257 0.251 0.195 0.351 0.398 0.176 0.172 0.279 0.202 0.091 0.087 0.124 0.131 0.048 0.029 0.054 0.056 0 0 0 0.008 0.028 0.02 0.014 0.036 0.034 0.043 0.055 0.034 0.037 0.023 0.033 0.033 0.034 0.015 0.006 0.011 0.004 0.01 0.005 0.003 0.006 0.008 0.026 0.019 0.004 0.015 0.012 0.017 0.015 0.024 0.024 0.021 0.039 0.029 0.032 0.046 0.054 0.035 0.013 0.013 0.068 0.068 0.008 0.009 0.007 0.008 0.011 0.009 0.01 0.032 0.036 0.039 0.087 0.108 0.108 0.107 0.054 0.029 0.061 0.071 0.078 0.046 0.065 0.092 0.074 0.057 0.066 0.061 0.061 0.044 0.025 0.052 0 0.022 0.015 0.019 0.015 0.009 0 0.011 0.016 0 0.032 0.019 0.013 0.01 0.016 0.016 0 0.004 0.002 0.005 0.014 0.002 0.014 0.038 0.023 0.012 0.014 0.067 0.066 0.028 0.043 0.082 0.035 0.043 0.073 0.04 0.04 0.031 0.033 0.059 0.06 0.057 0.036 0.038 0.008 0.022 0.016 0.007 0.005 0.006 0.006 0.012 0.006 0.007 0.003 0.012 0.006 0.013 0.006 0.002 0.003 0.007 0 0.013 0.014 0.009 0.006 0.009 0.01 0 0.002 0.018 0.018 0.032 0.025 0.031 0.026 0.01 0.035 0.025 0.019 0.012 0.019 0.011 0.012 0.009 0.015 0.011 0.005 0.002 0.005 0.015 0.039 0.037 0.076 0.062 0.091 0.082 0.004 0.007 0.019 0.055 0.056 0.065 0.056 0.075 0.063 0.124 0.06 0.154 0.139 0.145 0.131 0.131 0.112 0.151 0.153 0.099 0.177 0.17 0.192 0.164 0.16 0.294 0.117 0.132 0.14 0.168 0.136 0.126 0.059 0.126 0.082 0.121 0.038 0 0.012 0.032 0.096 0.098 0.049 0.029 0.035 0.046 0.057 0.087 0.059 0.054 0.059 0.108 0.13 0.09 0.201 0.202 0.364 0.222 0.339 0.282 0.166 0.002 0.036 0.036 0.046 0.024 0.014 0.008 0.023 0.02 0.018 0.054 0.041 0.032 0.085 0.092 0.048 0.052 0.115 0.189 0.017 0.071 0.219 0.144 0.312 0.192 0.143 0.126 0.117 0.066 0 0 0 0.084 0.067 0.022 0.011 0.025 0.037 0.009 0.007 0.01 0.006 0.007 0.013 0.013 0.009 0.007 0.011 0.024 0.02 0.042 0.098 0.087 0.091 0.053 0.051 0.034 0.081 0.105 0.103 0.117 0.103 0.103 0.098 0.077 0.1 0.108 0.138 0.145 0.151 0.126 0.107 0.078 0.077 0.095 0.102 0.043 0.042 0.057 0.05 0.025 0.019 0.026 0.022 0.007 0.006 0.008 0.007 0 0 0 0.016 0.028 0.018 0.009 0.041 0.047 0.053 0.057 0.041 0.029 0.016 0.028 0.031 0.033 0.014 0.014 0.014 0.009 0.014 0.015 0.004 0.006 0.008 0.034 0.031 0.037 0.083 0.088 0.112 0.084 0.136 0.133 0.137 0.19 0.15 0.172 0.29 0.293 0.201 0.037 0.037 0.372 0.373 0.003 0.003 0.006 0.002 0.003 0.008 0.01 0.03 0.017 0.014 0 0.134 0.117 0.107 0.031 0.029 0.059 0.061 0.061 0.038 0.045 0.07 0.052 0.041 0.043 0.043 0.037 0.032 0.016 0.031 0 0.02 0.013 0.019 0.012 0.008 0 0.002 0.002 0 0.009 0.005 0.002 0.002 0.004 0.004 0 0.002 0.001 0.006 0.011 0.002 0.015 0.031 0.025 0.012 0.015 0.041 0.041 0.029 0.028 0.049 0.036 0.037 0.086 0.049 0.036 0.028 0.018 0.014 0.015 0.008 0.007 0.006 0 0.004 0.003 0 0 0 0 0.003 0.001 0.001 0.001 0.002 0 0.002 0.001 0 0.001 0.004 0 0.004 0.004 0.003 0.004 0.004 0.007 0 0.006 0.01 0.005 0.007 0.017 0.022 0.008 0.004 0.011 0.007 0.003 0.002 0.004 0.003 0.002 0.001 0.004 0.003 0.003 0.003 0.015 0.021 0.035 0.044 0.071 0.058 0.095 0.075 0.006 0.009 0.017 0.05 0.056 0.065 0.052 0.072 0.056 0.074 0.029 0.076 0.094 0.073 0.072 0.066 0.106 0.086 0.066 0.07 0.118 0.062 0.072 0.118 0.095 0.054 0.093 0.103 0.077 0.069 0.108 0.102 0.049 0.101 0.074 0.102 0.031 0 0.014 0.037 0.127 0.114 0.065 0.039 0.005 0.009 0.043 0.048 0.02 0.015 0.028 0.052 0.042 0.019 0.056 0.045 0.044 0.039 0.041 0.036 0.028 0 0.003 0.004 0.007 0.003 0.003 0.001 0.004 0.004 0.006 0.009 0.009 0.008 0.014 0.018 0.012 0.008 0.016 0.024 0.001 0.01 0.027 0.02 0.042 0.027 0.028 0.025 0.015 0.007 0 0 0 0.101 0.081 0.002 0.001 0.014 0.026 0.006 0.006 0.009 0.003 0.002 0.004 0.008 0.003 0.003 0.009 0.017 0.013 0.032 0.081 0.084 0.085 0.042 0.048 0.028 0.071 0.124 0.13 0.166 0.122 0.129 0.119 0.064 0.061 0.071 0.074 0.071 0.059 0.075 0.075 0.054 0.047 0.066 0.071 0.022 0.028 0.042 0.031 0.016 0.005 0.016 0.013 0.005 0.004 0.006 0.004 0 0 0 0.003 0.031 0.024 0.024 0.036 0.037 0.044 0.045 0.025 0.029 0.018 0.031 0.033 0.04 0.022 0.004 0.014 0.008 0.009 0.004 0.002 0.004 0.006 0.025 0.022 0.01 0.008 0.009 0.012 0.008 0.015 0.015 0.012 0.023 0.018 0.022 0.032 0.04 0.028 0.007 0.007 0.046 0.047 0.002 0.003 0.008 0 0.001 0.004 0.004 0.018 0.01 0.013 0.033 0.068 0.065 0.063 0.032 0.019 0.039 0.039 0.048 0.033 0.043 0.059 0.045 0.031 0.042 0.03 0.039 0.02 0.01 0.022 0 0.018 0.017 0.015 0.011 0.005 0 0.001 0.002 0 0.01 0.011 0.007 0.005 0.008 0.009 0 0.001 0 0.005 0.007 0.002 0.014 0.031 0.019 0.013 0.011 0.045 0.046 0.022 0.027 0.041 0.033 0.035 0.051 0.032 0.025 0.019 0.015 0.015 0.014 0.016 0.011 0.01 0.006 0.01 0.005 0.005 0.003 0.005 0.005 0.007 0.004 0.008 0.006 0.007 0.005 0.007 0 0.001 0.001 0.004 0 0.004 0.005 0.003 0 0.003 0.004 0 0.004 0.006 0.006 0.012 0.009 0.012 0.008 0.007 0.007 0.009 0.006 0.004 0.005 0.003 0.007 0.001 0.004 0.003 0.003 0.002 0.006 0.006 0.014 0.021 0.036 0.03 0.054 0.042 0.006 0.011 0.015 0.033 0.037 0.041 0.034 0.038 0.029 0.069 0.025 0.066 0.072 0.066 0.061 0.062 0.071 0.077 0.063 0.058 0.09 0.06 0.072 0.087 0.081 0.052 0.095 0.115 0.086 0.07 0.124 0.114 0.059 0.108 0.081 0.106 0.041 0 0.022 0.023 0.066 0.066 0.036 0.021 0.003 0.007 0.02 0.036 0.02 0.019 0.025 0.039 0.025 0.024 0.059 0.051 0.037 0.029 0.036 0.032 0.022 0.001 0.003 0.004 0.006 0.005 0.005 0.003 0.005 0.002 0.005 0.01 0.007 0.005 0.017 0.017 0.007 0.008 0.018 0.019 0.001 0.008 0.029 0.012 0.03 0.022 0.019 0.017 0.015 0.007 0 0 0 0.059 0.051 0.001 0 0.019 0.03 0.009 0.006 0.006 0.003 0.002 0.003 0.005 0.003 0.003 0.008 0.018 0.012 0.031 0.085 0.077 0.079 0.037 0.033 0.025 0.051 0.071 0.069 0.085 0.073 0.069 0.062 0.058 0.056 0.061 0.063 0.061 0.058 0.07 0.063 0.043 0.044 0.059 0.06 0.031 0.027 0.028 0.029 0.018 0.013 0.015 0.017 0.006 0.003 0.005 0.009 0 0 0 0.002 0.023 0.016 0.014 0.029 0.031 0.037 0.045 0.035 0.023 0.011 0.019 0.023 0.027 0.01 0.002 0.005 0.001 0.003 0.004 0 0 0.003 0.011 0.008 0.005 0.013 0.009 0.015 0.01 0.014 0.016 0.018 0.024 0.021 0.026 0.037 0.031 0.029 0.01 0.01 0.041 0.041 0.068 0.372 0.046 0.041 
0.166 0.167 0.225 0.111 0.025 0.022 0.062 0.018 0.027 0.036 0.044 0.149 0.072 0.063 0 0.188 0.209 0.22 0.223 0.232 0.362 0.444 0.502 0.442 0.814 0.6 0.511 0.542 1 0.496 0.466 0.371 0.152 0.349 0 0.196 0.145 0.202 0.146 0.081 0 0.009 0.014 0 0.019 0.013 0.009 0.012 0.013 0.011 0 0.002 0 0.063 0.139 0.041 0.214 0.618 0.474 0.17 0.092 0.847 0.833 0.14 0.141 0.219 0.135 0.226 0.273 0.23 0.252 0.124 0.073 0.06 0.057 0.019 0.017 0.013 0.003 0.006 0.006 0.005 0.005 0.005 0.005 0.006 0.007 0.01 0.005 0.006 0.008 0.017 0.004 0.002 0.007 0.024 0 0.024 0.035 0.021 0.008 0.01 0.01 0 0.007 0.025 0.014 0.019 0.027 0.039 0.025 0.017 0.021 0.017 0.016 0.019 0.019 0.006 0.008 0.01 0.024 0.019 0.007 0.007 0.016 0.038 0.061 0.071 0.113 0.098 0.141 0.118 0.008 0.017 0.032 0.083 0.089 0.106 0.084 0.111 0.098 0.308 0.089 0.26 0.31 0.206 0.194 0.191 0.106 0.142 0.141 0.116 0.154 0.115 0.145 0.137 0.116 0.09 0.095 0.114 0.097 0.076 0.116 0.114 0.066 0.11 0.079 0.111 0.046 0 0.018 0.047 0.149 0.16 0.084 0.046 0.022 0.031 0.067 0.1 0.055 0.049 0.058 0.113 0.069 0.064 0.136 0.103 0.085 0.07 0.079 0.068 0.044 0.001 0.015 0.018 0.023 0.011 0.006 0.003 0.008 0.006 0.006 0.014 0.014 0.012 0.024 0.032 0.015 0.012 0.033 0.042 0.007 0.015 0.049 0.034 0.082 0.046 0.041 0.036 0.029 0.012 0 0 0 0.138 0.097 0.011 0.006 0.022 0.029 0.007 0.003 0.012 0.008 0.002 0.007 0.014 0.009 0.004 0.01 0.027 0.02 0.037 0.092 0.077 0.079 0.042 0.045 0.038 0.101 0.142 0.17 0.136 0.138 0.173 0.14 0.105 0.276 0.309 0.261 0.295 0.252 0.316 0.362 0.31 0.278 0.439 0.49 0.205 0.217 0.358 0.259 0.1 0.094 0.13 0.144 0.051 0.032 0.052 0.06 0 0 0 0.013 0.049 0.035 0.027 0.065 0.076 0.083 0.087 0.062 0.045 0.031 0.048 0.055 0.066 0.033 0.013 0.024 0.012 0.016 0.012 0.001 0.006 0.013 0.052 0.039 0.018 0.021 0.024 0.027 0.022 0.034 0.031 0.037 0.053 0.035 0.043 0.062 0.072 0.046 0.014 0.014 0.087 0.088 0.005 0.007 0.02 0.006 0.01 0.014 0.016 0.065 0.055 0.069 0.145 0.171 0.167 0.173 0.091 0.05 0.1 0.109 0.109 0.07 0.088 0.139 0.101 0.075 0.083 0.085 0.086 0.058 0.021 0.066 0 0.045 0.037 0.04 0.024 0.014 0 0.025 0.031 0 0.017 0.012 0.006 0.013 0.016 0.015 0 0.001 0.001 0.012 0.019 0.006 0.028 0.052 0.037 0.022 0.025 0.087 0.088 0.056 0.055 0.107 0.056 0.061 0.124 0.084 0.072 0.056 0.06 0.101 0.099 0.095 0.041 0.046 0.01 0.024 0.018 0.01 0.01 0.01 0.006 0.016 0.009 0.008 0.006 0.014 0.007 0.012 0.005 0.001 0.001 0.008 0 0.01 0.011 0.009 0.006 0.005 0.007 0 0.009 0.019 0.023 0.029 0.026 0.033 0.017 0.011 0.021 0.015 0.011 0.011 0.013 0.007 0.008 0.002 0.007 0.009 0.006 0.004 0.02 0.032 0.055 0.071 0.13 0.111 0.154 0.138 0.01 0.014 0.026 0.077 0.083 0.097 0.085 0.114 0.084 0.174 0.108 0.248 0.228 0.211 0.231 0.226 0.188 0.261 0.241 0.187 0.306 0.296 0.299 0.301 0.313 0.65 0.218 0.243 0.279 0.33 0.249 0.236 0.109 0.225 0.172 0.225 0.088 0 0.033 0.065 0.165 0.172 0.09 0.055 0.053 0.069 0.097 0.161 0.099 0.096 0.115 0.213 0.316 0.15 0.331 0.405 0.825 0.507 0.765 0.659 0.378 0.005 0.042 0.041 0.064 0.028 0.012 0.01 0.071 0.05 0.055 0.154 0.111 0.101 0.234 0.263 0.141 0.153 0.323 0.434 0.043 0.158 0.522 0.33 0.709 0.432 0.29 0.273 0.233 0.122 0 0 0 0.139 0.098 0.026 0.017 0.036 0.056 0.009 0.015 0.017 0.011 0.008 0.018 0.021 0.008 0.013 0.022 0.047 0.039 0.086 0.182 0.165 0.162 0.087 0.088 0.045 0.134 0.163 0.168 0.184 0.161 0.168 0.156 0.14 0.143 0.169 0.213 0.22 0.217 0.18 0.168 0.112 0.115 0.151 0.146 0.063 0.058 0.087 0.077 0.041 0.031 0.037 0.029 0.014 0.009 0.021 0.01 0 0 0 0.01 0.038 0.035 0.031 0.063 0.068 0.08 0.091 0.07 0.045 0.031 0.043 0.046 0.057 0.028 0.012 0.022 0.005 0.02 0.016 0.007 0.018 0.021 0.077 0.061 0.065 0.167 0.177 0.225 0.172 0.298 0.308 0.324 0.41 0.316 0.371 0.69 0.633 0.489 0.032 0.032 0.85 0.852 0.008 0.007 0.009 0.002 0.005 0.008 0.009 0.041 0.021 0.017 0 0.245 0.216 0.19 0.064 0.061 0.097 0.085 0.094 0.058 0.086 0.11 0.09 0.061 0.082 0.067 0.066 0.039 0.023 0.046 0 0.024 0.019 0.022 0.017 0.01 0 0.003 0.005 0 0.011 0.008 0.004 0.007 0.009 0.009 0 0 0 0.004 0.016 0.004 0.023 0.058 0.048 0.019 0.014 0.084 0.084 0.042 0.051 0.081 0.066 0.068 0.151 0.083 0.076 0.041 0.025 0.015 0.015 0.006 0.009 0.004 0.001 0.004 0.004 0.002 0.002 0.003 0.003 0.003 0.003 0.006 0.004 0.003 0.004 0.007 0.004 0.001 0.002 0.005 0 0.006 0.008 0.007 0.005 0.007 0.011 0 0.01 0.024 0.012 0.017 0.032 0.042 0.024 0.017 0.023 0.017 0.012 0.01 0.019 0.01 0.005 0.004 0.009 0.007 0.009 0.008 0.02 0.034 0.06 0.075 0.135 0.114 0.172 0.133 0.011 0.018 0.032 0.076 0.089 0.1 0.086 0.128 0.095 0.135 0.052 0.149 0.163 0.139 0.122 0.136 0.216 0.163 0.129 0.129 0.191 0.131 0.14 0.184 0.149 0.117 0.151 0.168 0.133 0.116 0.172 0.168 0.078 0.167 0.115 0.16 0.049 0 0.029 0.076 0.22 0.215 0.127 0.079 0.016 0.024 0.078 0.081 0.035 0.03 0.053 0.091 0.065 0.053 0.104 0.105 0.101 0.068 0.085 0.07 0.046 0 0.012 0.013 0.018 0.006 0.002 0.001 0.007 0.005 0.004 0.016 0.015 0.011 0.027 0.031 0.019 0.021 0.035 0.056 0.003 0.024 0.066 0.043 0.08 0.055 0.053 0.046 0.022 0.011 0 0 0 0.19 0.151 0.006 0.004 0.033 0.052 0.019 0.007 0.014 0.012 0.005 0.005 0.019 0.008 0.007 0.016 0.039 0.027 0.058 0.142 0.137 0.135 0.079 0.087 0.056 0.135 0.236 0.242 0.321 0.237 0.244 0.217 0.127 0.108 0.123 0.14 0.127 0.125 0.138 0.124 0.093 0.081 0.11 0.114 0.043 0.05 0.067 0.049 0.025 0.022 0.026 0.021 0.009 0.006 0.007 0.007 0 0 0 0.016 0.051 0.041 0.036 0.077 0.066 0.073 0.077 0.053 0.045 0.034 0.046 0.057 0.061 0.031 0.017 0.027 0.016 0.031 0.016 0.009 0.016 0.022 0.054 0.036 0.014 0.022 0.025 0.029 0.017 0.035 0.034 0.033 0.049 0.042 0.037 0.055 0.072 0.063 0.009 0.009 0.103 0.103 0.009 0.009 0.009 0.007 0.012 0.018 0.018 0.037 0.025 0.024 0.062 0.116 0.121 0.119 0.054 0.041 0.074 0.08 0.083 0.064 0.094 0.111 0.095 0.073 0.093 0.066 0.074 0.06 0.023 0.045 0 0.028 0.018 0.026 0.016 0.005 0 0.003 0.007 0 0.02 0.01 0.007 0.012 0.01 0.01 0 0.002 0.001 0.007 0.015 0.002 0.021 0.067 0.05 0.016 0.017 0.105 0.106 0.034 0.059 0.075 0.049 0.053 0.086 0.051 0.059 0.026 0.022 0.022 0.023 0.03 0.019 0.015 0.004 0.01 0.003 0.005 0.005 0.004 0.003 0.004 0.005 0.005 0.002 0.005 0.006 0.01 0.007 0.003 0.003 0.005 0 0.01 0.011 0.009 0.007 0.007 0.008 0 0.007 0.026 0.01 0.019 0.023 0.034 0.018 0.013 0.023 0.013 0.01 0.01 0.017 0.006 0.004 0.005 0.011 0.01 0.004 0.003 0.012 0.022 0.041 0.04 0.08 0.067 0.099 0.087 0.005 0.012 0.022 0.06 0.071 0.077 0.064 0.077 0.061 0.113 0.065 0.131 0.135 0.106 0.105 0.101 0.122 0.108 0.106 0.092 0.131 0.098 0.115 0.123 0.104 0.091 0.135 0.174 0.125 0.105 0.186 0.173 0.093 0.166 0.119 0.162 0.062 0 0.029 0.042 0.109 0.106 0.044 0.023 0.017 0.025 0.046 0.066 0.04 0.035 0.037 0.076 0.06 0.044 0.106 0.097 0.077 0.056 0.076 0.056 0.034 0.001 0.015 0.015 0.02 0.008 0.003 0.003 0.009 0.008 0.007 0.016 0.013 0.014 0.021 0.029 0.016 0.013 0.031 0.043 0.005 0.012 0.058 0.038 0.068 0.049 0.049 0.049 0.025 0.01 0 0 0 0.084 0.056 0.008 0.004 0.029 0.051 0.011 0.009 0.017 0.012 0.005 0.008 0.018 0.01 0.005 0.015 0.033 0.028 0.048 0.137 0.125 0.126 0.073 0.075 0.029 0.073 0.121 0.113 0.141 0.118 0.114 0.097 0.085 0.101 0.11 0.117 0.128 0.119 0.116 0.113 0.08 0.082 0.105 0.115 0.047 0.051 0.068 0.048 0.026 0.02 0.024 0.027 0.012 0.009 0.014 0.009 0 0 0 0.014 0.04 0.027 0.026 0.057 0.06 0.067 0.075 0.061 0.042 0.026 0.037 0.04 0.044 0.026 0.013 0.024 0.009 0.016 0.013 0.005 0.009 0.011 0.027 0.021 0.016 0.023 0.023 0.034 0.014 0.019 0.023 0.027 0.037 0.036 0.053 0.065 0.065 0.057 0.019 0.019 0.083 0.083 0.087 0.85 0.103 0.083 
0.147 0.122 0.138 0.093 0.028 0.035 0.068 0.016 0.026 0.028 0.033 0.105 0.054 0.047 0 0.164 0.169 0.169 0.224 0.186 0.257 0.381 0.441 0.283 0.388 0.545 0.483 0.395 0.413 1 0.662 0.344 0.206 0.63 0 0.261 0.186 0.264 0.167 0.086 0 0.007 0.01 0 0.018 0.014 0.009 0.01 0.008 0.008 0 0.005 0.002 0.046 0.11 0.026 0.114 0.263 0.201 0.093 0.07 0.387 0.376 0.118 0.104 0.178 0.116 0.163 0.213 0.169 0.159 0.101 0.052 0.036 0.031 0.01 0.016 0.014 0.004 0.01 0.005 0.007 0.002 0.006 0.007 0.01 0.007 0.004 0.002 0.008 0.005 0.009 0.003 0.001 0.003 0.014 0 0.028 0.037 0.03 0.019 0.013 0.016 0 0.005 0.015 0.01 0.013 0.022 0.029 0.017 0.012 0.026 0.02 0.015 0.014 0.022 0.009 0.009 0.01 0.027 0.022 0.013 0.009 0.011 0.026 0.043 0.059 0.1 0.073 0.128 0.11 0.005 0.012 0.02 0.062 0.08 0.092 0.076 0.094 0.075 0.226 0.081 0.209 0.241 0.152 0.138 0.149 0.11 0.124 0.106 0.096 0.122 0.09 0.107 0.098 0.085 0.08 0.089 0.095 0.065 0.067 0.095 0.095 0.049 0.093 0.07 0.09 0.027 0 0.014 0.042 0.123 0.141 0.075 0.042 0.011 0.013 0.054 0.076 0.045 0.034 0.045 0.084 0.061 0.051 0.116 0.077 0.074 0.055 0.069 0.06 0.039 0.002 0.009 0.009 0.011 0.002 0.001 0.002 0.011 0.008 0.004 0.016 0.012 0.008 0.017 0.024 0.012 0.013 0.031 0.046 0.003 0.016 0.05 0.03 0.066 0.035 0.038 0.035 0.023 0.011 0 0 0 0.118 0.095 0.003 0.002 0.018 0.026 0.006 0.008 0.009 0.006 0.002 0.005 0.009 0.006 0.004 0.015 0.031 0.025 0.039 0.075 0.073 0.07 0.041 0.038 0.024 0.071 0.12 0.15 0.12 0.117 0.153 0.127 0.095 0.219 0.252 0.215 0.23 0.177 0.234 0.288 0.271 0.224 0.391 0.43 0.177 0.18 0.315 0.213 0.106 0.108 0.154 0.28 0.085 0.054 0.08 0.072 0 0 0 0.021 0.04 0.03 0.025 0.059 0.061 0.07 0.07 0.045 0.044 0.029 0.04 0.044 0.049 0.022 0.017 0.017 0.005 0.016 0.016 0.001 0.009 0.012 0.041 0.03 0.017 0.024 0.018 0.024 0.019 0.027 0.028 0.028 0.045 0.034 0.039 0.06 0.063 0.047 0.015 0.015 0.078 0.078 0.008 0.01 0.011 0.007 0.011 0.012 0.013 0.044 0.038 0.047 0.105 0.131 0.142 0.135 0.074 0.05 0.085 0.086 0.093 0.056 0.082 0.123 0.09 0.049 0.074 0.065 0.064 0.034 0.016 0.046 0 0.024 0.016 0.02 0.013 0.007 0 0.012 0.018 0 0.026 0.009 0.003 0.008 0.011 0.007 0 0.001 0 0.005 0.009 0.004 0.02 0.049 0.035 0.018 0.019 0.078 0.076 0.036 0.059 0.094 0.042 0.054 0.099 0.064 0.061 0.045 0.033 0.069 0.065 0.072 0.036 0.031 0.007 0.019 0.013 0.007 0.003 0.005 0.004 0.01 0.003 0.002 0.002 0.009 0.004 0.006 0.002 0.001 0.002 0.004 0 0.01 0.01 0.012 0.005 0.009 0.013 0 0.007 0.02 0.017 0.025 0.026 0.032 0.021 0.016 0.028 0.022 0.015 0.015 0.024 0.013 0.008 0.008 0.014 0.01 0.007 0.005 0.012 0.024 0.047 0.043 0.082 0.072 0.102 0.089 0.008 0.016 0.026 0.065 0.066 0.077 0.065 0.087 0.068 0.147 0.071 0.182 0.165 0.154 0.164 0.164 0.137 0.178 0.183 0.128 0.2 0.191 0.21 0.178 0.185 0.318 0.126 0.149 0.16 0.181 0.153 0.141 0.069 0.138 0.105 0.143 0.055 0 0.02 0.046 0.115 0.11 0.057 0.03 0.039 0.057 0.064 0.084 0.054 0.064 0.069 0.112 0.143 0.114 0.248 0.247 0.38 0.233 0.345 0.294 0.194 0.002 0.028 0.031 0.045 0.022 0.008 0.008 0.04 0.025 0.026 0.076 0.056 0.054 0.11 0.121 0.07 0.07 0.146 0.194 0.03 0.081 0.236 0.154 0.32 0.195 0.168 0.157 0.119 0.065 0 0 0 0.098 0.072 0.016 0.007 0.024 0.036 0.015 0.008 0.013 0.008 0.004 0.01 0.016 0.004 0.004 0.011 0.027 0.021 0.054 0.113 0.115 0.115 0.06 0.056 0.038 0.087 0.12 0.126 0.139 0.12 0.128 0.12 0.108 0.117 0.133 0.164 0.17 0.175 0.151 0.136 0.093 0.1 0.127 0.133 0.057 0.062 0.076 0.063 0.032 0.027 0.035 0.029 0.009 0.006 0.017 0.012 0 0 0 0.023 0.04 0.034 0.029 0.047 0.063 0.068 0.076 0.058 0.041 0.033 0.043 0.043 0.049 0.026 0.021 0.024 0.007 0.02 0.015 0.006 0.011 0.013 0.044 0.042 0.054 0.136 0.122 0.205 0.135 0.166 0.169 0.169 0.227 0.207 0.347 0.342 0.287 0.217 0.032 0.032 0.387 0.391 0.001 0.002 0.007 0 0.002 0.006 0.007 0.034 0.017 0.018 0 0.151 0.137 0.121 0.039 0.042 0.074 0.069 0.08 0.049 0.064 0.09 0.068 0.052 0.063 0.041 0.045 0.034 0.011 0.029 0 0.023 0.013 0.021 0.01 0.005 0 0.001 0.002 0 0.009 0.004 0.001 0.007 0.005 0.005 0 0 0 0.004 0.011 0.004 0.017 0.041 0.034 0.014 0.013 0.064 0.064 0.033 0.035 0.05 0.038 0.05 0.102 0.053 0.051 0.041 0.02 0.016 0.017 0.011 0.01 0.008 0.003 0.008 0.002 0 0 0 0 0.005 0.003 0.004 0.003 0.004 0.004 0.005 0.004 0.002 0.002 0.005 0 0.003 0.003 0.004 0.004 0.002 0.006 0 0.005 0.011 0.004 0.01 0.012 0.018 0.011 0.007 0.011 0.008 0.008 0.005 0.009 0.006 0.002 0.002 0.003 0.003 0.005 0.004 0.009 0.018 0.033 0.031 0.071 0.06 0.106 0.082 0.006 0.01 0.021 0.048 0.05 0.061 0.054 0.073 0.058 0.087 0.039 0.088 0.101 0.083 0.078 0.072 0.128 0.102 0.079 0.076 0.127 0.084 0.091 0.138 0.122 0.076 0.121 0.127 0.09 0.083 0.129 0.128 0.068 0.123 0.099 0.123 0.044 0 0.024 0.055 0.135 0.126 0.061 0.032 0.01 0.018 0.037 0.046 0.028 0.022 0.024 0.054 0.04 0.026 0.063 0.06 0.061 0.051 0.061 0.053 0.035 0 0.01 0.011 0.013 0.006 0.003 0.001 0.004 0.003 0.005 0.009 0.008 0.005 0.015 0.023 0.014 0.01 0.023 0.036 0.001 0.01 0.039 0.029 0.055 0.04 0.044 0.04 0.022 0.013 0 0 0 0.113 0.092 0.004 0.003 0.032 0.042 0.014 0.011 0.012 0.008 0.004 0.006 0.012 0.006 0.006 0.012 0.026 0.022 0.043 0.102 0.105 0.105 0.06 0.061 0.035 0.082 0.137 0.149 0.182 0.141 0.149 0.129 0.059 0.064 0.078 0.091 0.087 0.074 0.089 0.085 0.063 0.051 0.085 0.088 0.035 0.029 0.053 0.04 0.016 0.009 0.013 0.014 0.006 0.002 0.005 0.006 0 0 0 0.01 0.024 0.021 0.022 0.042 0.043 0.046 0.053 0.039 0.035 0.02 0.03 0.031 0.041 0.022 0.008 0.014 0.009 0.019 0.007 0.005 0.014 0.016 0.035 0.023 0.01 0.016 0.017 0.018 0.011 0.024 0.028 0.027 0.034 0.029 0.028 0.037 0.051 0.04 0.01 0.01 0.065 0.065 0.004 0.005 0.007 0.002 0.003 0.009 0.012 0.02 0.016 0.016 0.057 0.096 0.084 0.083 0.035 0.037 0.046 0.05 0.058 0.043 0.059 0.063 0.046 0.045 0.059 0.037 0.038 0.029 0.01 0.024 0 0.014 0.014 0.015 0.014 0.005 0 0.001 0.002 0 0.01 0.007 0.005 0.006 0.006 0.005 0 0.001 0 0.004 0.008 0.003 0.014 0.043 0.032 0.01 0.012 0.065 0.065 0.026 0.032 0.052 0.037 0.031 0.059 0.032 0.033 0.021 0.014 0.016 0.016 0.029 0.009 0.01 0 0.005 0.004 0.003 0.002 0.003 0.002 0.002 0.002 0.003 0.001 0.002 0.003 0.005 0.001 0 0.001 0.002 0 0.002 0.004 0.002 0.001 0.003 0.004 0 0.006 0.005 0.006 0.009 0.011 0.016 0.011 0.007 0.01 0.008 0.006 0.004 0.008 0.005 0.001 0.001 0.004 0.004 0.003 0.001 0.006 0.011 0.02 0.031 0.055 0.047 0.067 0.056 0.003 0.01 0.014 0.04 0.043 0.046 0.043 0.049 0.033 0.076 0.026 0.082 0.085 0.079 0.067 0.067 0.077 0.087 0.068 0.064 0.113 0.082 0.081 0.11 0.096 0.066 0.122 0.154 0.102 0.087 0.162 0.151 0.076 0.149 0.112 0.142 0.05 0 0.014 0.033 0.088 0.09 0.051 0.034 0.006 0.012 0.038 0.039 0.025 0.018 0.026 0.045 0.031 0.022 0.067 0.051 0.057 0.036 0.053 0.049 0.026 0 0.006 0.007 0.007 0.006 0.002 0.001 0.002 0.004 0.004 0.01 0.004 0.006 0.014 0.017 0.013 0.011 0.023 0.035 0.002 0.016 0.044 0.032 0.049 0.041 0.034 0.032 0.015 0.007 0 0 0 0.076 0.059 0.003 0.002 0.019 0.029 0.009 0.005 0.01 0.006 0.001 0.005 0.012 0.005 0.002 0.012 0.028 0.022 0.05 0.124 0.121 0.117 0.058 0.051 0.031 0.061 0.082 0.093 0.1 0.079 0.095 0.089 0.081 0.074 0.077 0.082 0.082 0.079 0.077 0.077 0.053 0.053 0.068 0.07 0.032 0.029 0.044 0.031 0.011 0.009 0.015 0.014 0.002 0.003 0.006 0.008 0 0 0 0.009 0.02 0.013 0.01 0.034 0.032 0.039 0.051 0.04 0.033 0.02 0.026 0.029 0.029 0.022 0.007 0.019 0.01 0.011 0.007 0.002 0.006 0.008 0.027 0.016 0.013 0.017 0.014 0.018 0.016 0.017 0.018 0.016 0.026 0.017 0.024 0.043 0.041 0.038 0.008 0.008 0.064 0.064 0.078 0.387 0.065 0.064 
0.092 0.091 0.099 0.069 0.051 0.066 0.135 0.015 0.031 0.024 0.027 0.073 0.039 0.038 0 0.113 0.134 0.137 0.164 0.164 0.197 0.334 0.398 0.27 0.305 0.456 0.499 0.391 0.308 0.504 1 0.418 0.189 0.456 0 0.436 0.3 0.416 0.271 0.147 0 0.004 0.009 0 0.02 0.012 0.007 0.015 0.014 0.012 0 0.002 0.001 0.055 0.139 0.044 0.1 0.224 0.176 0.081 0.054 0.284 0.281 0.084 0.086 0.138 0.073 0.117 0.154 0.126 0.133 0.065 0.04 0.033 0.029 0.015 0.017 0.011 0.005 0.013 0.004 0.003 0.003 0.003 0.003 0.01 0.007 0.01 0.005 0.008 0.005 0.014 0.005 0.005 0.01 0.041 0 0.05 0.067 0.041 0.021 0.008 0.007 0 0.007 0.012 0.015 0.018 0.022 0.025 0.016 0.014 0.027 0.023 0.017 0.025 0.025 0.011 0.007 0.023 0.053 0.041 0.008 0.007 0.011 0.019 0.033 0.035 0.069 0.054 0.085 0.073 0.006 0.009 0.018 0.042 0.054 0.057 0.051 0.062 0.053 0.19 0.061 0.168 0.197 0.136 0.115 0.122 0.085 0.092 0.082 0.063 0.091 0.079 0.094 0.077 0.073 0.062 0.066 0.072 0.06 0.051 0.074 0.069 0.025 0.069 0.051 0.07 0.026 0 0.009 0.031 0.085 0.089 0.044 0.031 0.008 0.018 0.044 0.054 0.029 0.025 0.032 0.066 0.044 0.037 0.081 0.062 0.056 0.047 0.055 0.044 0.023 0 0.009 0.011 0.01 0.007 0.001 0.002 0.005 0.004 0.006 0.012 0.009 0.009 0.016 0.022 0.01 0.011 0.02 0.036 0.003 0.014 0.03 0.026 0.056 0.034 0.022 0.02 0.019 0.008 0 0 0 0.082 0.062 0.004 0.003 0.008 0.015 0.001 0.002 0.003 0.002 0.001 0.001 0.004 0.001 0.002 0.007 0.014 0.012 0.023 0.051 0.047 0.046 0.034 0.037 0.025 0.052 0.09 0.097 0.089 0.089 0.097 0.084 0.063 0.17 0.202 0.176 0.189 0.159 0.195 0.232 0.225 0.191 0.324 0.347 0.138 0.146 0.261 0.193 0.089 0.078 0.126 0.182 0.055 0.032 0.07 0.059 0 0 0 0.016 0.028 0.021 0.021 0.047 0.036 0.047 0.048 0.035 0.032 0.021 0.027 0.03 0.034 0.02 0.009 0.019 0.009 0.016 0.01 0.004 0.012 0.011 0.029 0.021 0.007 0.01 0.009 0.012 0.013 0.021 0.019 0.023 0.032 0.024 0.023 0.038 0.045 0.027 0.016 0.016 0.059 0.059 0.004 0.006 0.009 0.003 0.004 0.008 0.008 0.03 0.028 0.029 0.078 0.093 0.094 0.096 0.043 0.034 0.051 0.06 0.07 0.044 0.055 0.087 0.061 0.05 0.054 0.054 0.054 0.039 0.014 0.038 0 0.026 0.022 0.028 0.017 0.013 0 0.01 0.013 0 0.015 0.01 0.005 0.009 0.012 0.01 0 0.003 0.001 0.007 0.011 0.001 0.011 0.031 0.024 0.009 0.012 0.057 0.058 0.022 0.046 0.068 0.023 0.032 0.062 0.04 0.033 0.028 0.025 0.034 0.035 0.041 0.023 0.018 0.004 0.012 0.011 0.003 0.003 0.002 0.003 0.011 0.005 0.005 0.001 0.008 0.005 0.009 0.004 0.001 0.003 0.007 0 0.005 0.005 0.003 0.003 0.003 0.005 0 0.008 0.006 0.011 0.016 0.011 0.015 0.007 0.003 0.02 0.01 0.006 0.005 0.011 0.005 0.005 0.003 0.007 0.006 0.003 0.002 0.01 0.01 0.021 0.034 0.067 0.07 0.081 0.07 0.006 0.013 0.018 0.044 0.047 0.052 0.041 0.067 0.04 0.112 0.058 0.14 0.129 0.115 0.122 0.127 0.096 0.123 0.142 0.081 0.144 0.13 0.166 0.129 0.124 0.233 0.083 0.105 0.119 0.136 0.105 0.099 0.053 0.1 0.073 0.098 0.031 0 0.02 0.036 0.082 0.083 0.052 0.032 0.026 0.038 0.053 0.084 0.051 0.052 0.058 0.106 0.12 0.077 0.205 0.192 0.276 0.17 0.255 0.212 0.127 0.001 0.019 0.022 0.03 0.015 0.006 0.004 0.024 0.02 0.015 0.048 0.038 0.031 0.079 0.088 0.047 0.045 0.104 0.162 0.017 0.059 0.189 0.107 0.236 0.143 0.119 0.112 0.084 0.048 0 0 0 0.081 0.066 0.01 0.006 0.014 0.022 0.008 0.007 0.011 0.009 0.006 0.008 0.012 0.007 0.007 0.01 0.02 0.019 0.038 0.085 0.077 0.073 0.032 0.031 0.017 0.069 0.089 0.092 0.095 0.086 0.092 0.087 0.078 0.078 0.101 0.124 0.127 0.141 0.117 0.101 0.071 0.068 0.098 0.096 0.041 0.046 0.06 0.049 0.017 0.011 0.02 0.017 0.005 0.006 0.007 0.01 0 0 0 0.009 0.033 0.027 0.019 0.037 0.04 0.045 0.049 0.031 0.031 0.025 0.03 0.037 0.039 0.021 0.008 0.02 0.007 0.008 0.004 0.002 0.003 0.006 0.032 0.031 0.041 0.086 0.071 0.125 0.074 0.098 0.113 0.105 0.151 0.121 0.2 0.242 0.223 0.166 0.021 0.021 0.284 0.285 0.002 0.002 0.003 0.001 0.004 0.005 0.006 0.024 0.007 0.004 0 0.105 0.089 0.076 0.024 0.028 0.047 0.034 0.041 0.027 0.05 0.053 0.042 0.025 0.048 0.033 0.033 0.02 0.005 0.023 0 0.012 0.009 0.012 0.006 0.002 0 0.001 0.001 0 0.004 0.001 0.001 0.004 0.003 0.001 0 0 0 0.002 0.003 0.002 0.008 0.031 0.025 0.007 0.01 0.051 0.048 0.026 0.03 0.038 0.038 0.042 0.069 0.036 0.042 0.025 0.012 0.009 0.009 0.005 0.003 0.002 0 0.003 0.003 0.002 0.002 0.002 0.001 0.004 0.002 0.003 0.003 0.004 0.003 0.004 0.001 0 0 0.001 0 0.004 0.004 0.005 0.003 0.003 0.005 0 0.001 0.009 0.002 0.005 0.009 0.016 0.006 0.006 0.01 0.008 0.002 0.003 0.007 0.002 0.002 0 0.004 0.002 0.003 0.002 0.01 0.013 0.024 0.027 0.055 0.042 0.072 0.054 0.001 0.003 0.011 0.032 0.039 0.047 0.04 0.048 0.036 0.063 0.026 0.067 0.072 0.059 0.044 0.055 0.083 0.065 0.052 0.051 0.085 0.056 0.06 0.093 0.076 0.051 0.084 0.092 0.074 0.051 0.093 0.091 0.038 0.091 0.068 0.091 0.035 0 0.017 0.038 0.098 0.095 0.057 0.035 0.009 0.011 0.021 0.023 0.012 0.012 0.019 0.034 0.027 0.016 0.045 0.043 0.045 0.029 0.04 0.029 0.016 0 0.006 0.004 0.009 0.001 0.001 0.001 0.006 0.005 0.006 0.011 0.008 0.005 0.015 0.021 0.006 0.007 0.016 0.019 0.001 0.013 0.027 0.02 0.039 0.025 0.034 0.027 0.011 0.005 0 0 0 0.081 0.067 0.001 0.001 0.016 0.025 0.006 0.003 0.006 0.004 0.001 0.003 0.006 0.003 0.003 0.004 0.013 0.012 0.029 0.076 0.07 0.072 0.039 0.036 0.017 0.052 0.094 0.104 0.134 0.095 0.102 0.084 0.046 0.046 0.05 0.064 0.061 0.055 0.064 0.053 0.04 0.032 0.05 0.053 0.022 0.02 0.033 0.03 0.013 0.007 0.011 0.013 0.003 0.002 0.003 0.007 0 0 0 0.008 0.015 0.015 0.017 0.035 0.032 0.036 0.038 0.025 0.017 0.012 0.019 0.023 0.024 0.012 0.007 0.008 0.003 0.005 0.005 0.001 0.005 0.005 0.016 0.011 0.004 0.01 0.013 0.015 0.014 0.017 0.019 0.023 0.029 0.021 0.024 0.027 0.038 0.024 0.003 0.003 0.044 0.045 0.006 0.005 0.005 0.001 0.005 0.005 0.006 0.021 0.015 0.015 0.043 0.073 0.064 0.06 0.025 0.015 0.037 0.034 0.04 0.022 0.036 0.05 0.041 0.03 0.04 0.035 0.037 0.028 0.01 0.027 0 0.016 0.015 0.017 0.009 0.005 0 0.006 0.006 0 0.015 0.01 0.009 0.01 0.009 0.008 0 0.003 0 0.003 0.009 0.003 0.016 0.027 0.026 0.012 0.009 0.044 0.044 0.015 0.02 0.037 0.021 0.029 0.056 0.031 0.026 0.014 0.01 0.014 0.017 0.025 0.015 0.01 0.001 0.009 0.004 0 0 0.001 0 0.005 0.002 0.006 0.002 0.004 0.005 0.008 0.002 0.001 0.002 0.003 0 0.007 0.006 0.006 0.005 0.003 0.005 0 0.008 0.011 0.013 0.015 0.016 0.018 0.014 0.011 0.017 0.015 0.008 0.006 0.012 0.006 0.002 0.003 0.007 0.005 0.004 0.003 0.009 0.013 0.024 0.02 0.046 0.03 0.06 0.056 0.007 0.009 0.015 0.033 0.033 0.04 0.035 0.05 0.032 0.06 0.03 0.061 0.065 0.063 0.052 0.055 0.065 0.064 0.052 0.049 0.084 0.056 0.056 0.087 0.069 0.054 0.083 0.099 0.077 0.076 0.11 0.096 0.048 0.093 0.063 0.085 0.03 0 0.018 0.033 0.067 0.07 0.033 0.02 0.007 0.013 0.032 0.031 0.018 0.019 0.021 0.041 0.034 0.022 0.048 0.04 0.048 0.042 0.046 0.04 0.024 0 0.008 0.009 0.013 0.005 0.002 0 0.009 0.005 0.006 0.015 0.013 0.014 0.021 0.024 0.015 0.006 0.021 0.033 0.002 0.012 0.03 0.02 0.047 0.025 0.034 0.03 0.012 0.005 0 0 0 0.056 0.044 0.005 0.003 0.02 0.037 0.01 0.005 0.009 0.003 0 0.005 0.009 0.002 0.001 0.006 0.022 0.016 0.034 0.08 0.074 0.07 0.05 0.045 0.026 0.046 0.071 0.071 0.08 0.072 0.072 0.063 0.064 0.046 0.053 0.058 0.061 0.051 0.062 0.053 0.044 0.036 0.05 0.054 0.028 0.026 0.038 0.032 0.015 0.01 0.011 0.016 0.006 0.004 0.004 0.005 0 0 0 0.008 0.022 0.017 0.016 0.024 0.033 0.035 0.036 0.029 0.021 0.016 0.019 0.022 0.026 0.013 0.007 0.01 0.006 0.01 0.006 0.003 0.007 0.005 0.017 0.016 0.01 0.019 0.014 0.021 0.011 0.021 0.023 0.027 0.033 0.03 0.028 0.037 0.044 0.03 0.014 0.014 0.051 0.052 0.059 0.284 0.044 0.051 
0.091 0.075 0.088 0.043 0.034 0.046 0.077 0.011 0.019 0.015 0.021 0.064 0.03 0.025 0 0.101 0.116 0.119 0.12 0.149 0.191 0.281 0.349 0.29 0.281 0.37 0.419 0.622 0.292 0.312 0.538 1 0.246 0.289 0 0.239 0.169 0.227 0.154 0.076 0 0.005 0.007 0 0.015 0.007 0.004 0.007 0.009 0.007 0 0.001 0 0.041 0.087 0.027 0.087 0.184 0.141 0.068 0.043 0.275 0.271 0.083 0.07 0.121 0.074 0.118 0.148 0.115 0.121 0.072 0.039 0.023 0.023 0.009 0.012 0.007 0.004 0.007 0.003 0.005 0.002 0.003 0.005 0.002 0.004 0.009 0.004 0.006 0.005 0.011 0.003 0.003 0.009 0.02 0 0.025 0.032 0.022 0.013 0.006 0.007 0 0.001 0.012 0.011 0.017 0.019 0.025 0.014 0.016 0.022 0.016 0.01 0.014 0.016 0.005 0.004 0.009 0.019 0.018 0.006 0.005 0.012 0.016 0.032 0.028 0.056 0.05 0.077 0.069 0.007 0.01 0.02 0.044 0.048 0.055 0.05 0.067 0.048 0.164 0.032 0.138 0.17 0.113 0.095 0.104 0.066 0.084 0.075 0.064 0.075 0.052 0.08 0.056 0.052 0.048 0.044 0.044 0.038 0.033 0.043 0.045 0.03 0.044 0.027 0.042 0.019 0 0.018 0.041 0.083 0.085 0.05 0.032 0.003 0.009 0.043 0.043 0.028 0.024 0.026 0.052 0.032 0.028 0.072 0.048 0.047 0.031 0.047 0.037 0.024 0.002 0.002 0.003 0.004 0.001 0.002 0.005 0.009 0.002 0.002 0.016 0.012 0.004 0.017 0.022 0.01 0.009 0.019 0.024 0.001 0.011 0.029 0.019 0.038 0.024 0.025 0.023 0.014 0.009 0 0 0 0.072 0.058 0.003 0.001 0.012 0.015 0.005 0.005 0.004 0 0.002 0.004 0.006 0 0.002 0.007 0.011 0.008 0.015 0.038 0.031 0.028 0.024 0.026 0.022 0.044 0.075 0.093 0.074 0.077 0.094 0.079 0.06 0.153 0.154 0.143 0.157 0.129 0.17 0.192 0.17 0.15 0.246 0.292 0.122 0.129 0.215 0.142 0.065 0.051 0.078 0.097 0.031 0.021 0.032 0.032 0 0 0 0.012 0.029 0.021 0.021 0.036 0.035 0.045 0.048 0.032 0.022 0.018 0.028 0.031 0.037 0.023 0.011 0.016 0.01 0.014 0.013 0.002 0.007 0.004 0.026 0.017 0.005 0.007 0.005 0.013 0.007 0.012 0.013 0.011 0.019 0.013 0.021 0.032 0.036 0.024 0.011 0.011 0.045 0.047 0.007 0.007 0.01 0.004 0.004 0.005 0.006 0.027 0.019 0.025 0.069 0.079 0.074 0.077 0.045 0.022 0.045 0.047 0.053 0.03 0.049 0.074 0.056 0.038 0.044 0.043 0.044 0.027 0.012 0.03 0 0.019 0.011 0.017 0.009 0.006 0 0.005 0.008 0 0.016 0.006 0.004 0.007 0.007 0.005 0 0.003 0.002 0.005 0.012 0.004 0.014 0.03 0.021 0.011 0.008 0.045 0.046 0.02 0.041 0.064 0.021 0.032 0.057 0.046 0.034 0.031 0.028 0.044 0.042 0.037 0.016 0.019 0.004 0.005 0.006 0.004 0.004 0.004 0.004 0.004 0.004 0.004 0.004 0.005 0.004 0.007 0.002 0.001 0.003 0.004 0 0.007 0.01 0.006 0.004 0.002 0.005 0 0.004 0.01 0.006 0.014 0.017 0.018 0.01 0.007 0.017 0.01 0.01 0.007 0.009 0.007 0.006 0.005 0.01 0.007 0.003 0.003 0.013 0.013 0.021 0.035 0.063 0.052 0.076 0.068 0.006 0.011 0.015 0.044 0.047 0.053 0.044 0.062 0.036 0.091 0.062 0.117 0.103 0.093 0.11 0.101 0.078 0.109 0.115 0.064 0.126 0.111 0.145 0.111 0.119 0.211 0.085 0.094 0.099 0.117 0.096 0.092 0.05 0.088 0.065 0.092 0.029 0 0.016 0.023 0.067 0.074 0.039 0.025 0.024 0.045 0.049 0.081 0.048 0.051 0.049 0.104 0.11 0.076 0.163 0.144 0.266 0.163 0.249 0.209 0.128 0.002 0.031 0.029 0.036 0.02 0.008 0.008 0.023 0.018 0.02 0.053 0.04 0.037 0.085 0.086 0.037 0.045 0.108 0.149 0.016 0.061 0.18 0.115 0.232 0.145 0.096 0.089 0.071 0.037 0 0 0 0.067 0.046 0.017 0.008 0.018 0.029 0.004 0.006 0.009 0.006 0.001 0.004 0.01 0.004 0.001 0.008 0.017 0.014 0.027 0.071 0.066 0.064 0.042 0.037 0.023 0.052 0.073 0.079 0.078 0.07 0.078 0.074 0.066 0.078 0.086 0.103 0.107 0.117 0.092 0.087 0.055 0.065 0.082 0.082 0.039 0.038 0.05 0.035 0.016 0.017 0.025 0.012 0.005 0.005 0.012 0.004 0 0 0 0.005 0.029 0.026 0.025 0.039 0.035 0.042 0.05 0.039 0.027 0.021 0.029 0.031 0.033 0.013 0.006 0.011 0.003 0.01 0.006 0.002 0.006 0.006 0.029 0.026 0.025 0.06 0.065 0.086 0.061 0.097 0.094 0.099 0.137 0.104 0.134 0.201 0.216 0.161 0.017 0.017 0.275 0.275 0.004 0.004 0.006 0.007 0.009 0.01 0.012 0.023 0.015 0.011 0 0.096 0.081 0.073 0.027 0.03 0.045 0.038 0.048 0.024 0.035 0.055 0.04 0.035 0.031 0.034 0.034 0.022 0.008 0.025 0 0.02 0.015 0.018 0.013 0.006 0 0.002 0.003 0 0.013 0.008 0.004 0.006 0.005 0.004 0 0.002 0.001 0.004 0.008 0.002 0.008 0.017 0.016 0.008 0.007 0.034 0.035 0.017 0.02 0.042 0.032 0.038 0.063 0.036 0.031 0.019 0.012 0.011 0.011 0.005 0.008 0.006 0.003 0.007 0.005 0.006 0.005 0.006 0.005 0.006 0.006 0.005 0.003 0.004 0.004 0.005 0 0 0.001 0.003 0 0.006 0.005 0.004 0.001 0.004 0.006 0 0.002 0.014 0.009 0.011 0.019 0.019 0.012 0.005 0.017 0.014 0.012 0.007 0.013 0.005 0.006 0 0.008 0.005 0.007 0.007 0.004 0.02 0.028 0.028 0.051 0.043 0.064 0.054 0.004 0.007 0.012 0.029 0.034 0.039 0.034 0.05 0.042 0.057 0.021 0.057 0.072 0.058 0.047 0.045 0.075 0.068 0.051 0.05 0.079 0.06 0.053 0.08 0.065 0.044 0.072 0.079 0.058 0.053 0.079 0.078 0.045 0.075 0.054 0.078 0.032 0 0.02 0.037 0.079 0.081 0.03 0.02 0.003 0.006 0.024 0.029 0.019 0.015 0.013 0.038 0.027 0.016 0.031 0.031 0.036 0.032 0.034 0.031 0.022 0.001 0.002 0.003 0.005 0.003 0.001 0.001 0.001 0.006 0.005 0.01 0.006 0.004 0.008 0.015 0.014 0.005 0.015 0.02 0.002 0.004 0.025 0.018 0.03 0.025 0.028 0.026 0.011 0.005 0 0 0 0.069 0.056 0 0 0.016 0.027 0.005 0.002 0.007 0.004 0.001 0.002 0.005 0.002 0 0.006 0.018 0.015 0.027 0.07 0.065 0.062 0.038 0.039 0.022 0.047 0.081 0.093 0.114 0.081 0.094 0.086 0.039 0.045 0.049 0.058 0.055 0.05 0.057 0.052 0.042 0.028 0.053 0.052 0.021 0.017 0.028 0.021 0.008 0.009 0.01 0.012 0.003 0.003 0.004 0.002 0 0 0 0.009 0.015 0.012 0.009 0.024 0.022 0.027 0.027 0.021 0.016 0.01 0.017 0.018 0.02 0.011 0.006 0.006 0.004 0.009 0.01 0.003 0.005 0.008 0.014 0.01 0.003 0.007 0.005 0.007 0.01 0.019 0.016 0.014 0.023 0.013 0.009 0.02 0.03 0.024 0.008 0.008 0.038 0.038 0.003 0.002 0.004 0.002 0.004 0.008 0.008 0.016 0.008 0.008 0.024 0.044 0.049 0.045 0.018 0.017 0.033 0.028 0.031 0.024 0.035 0.038 0.026 0.02 0.034 0.022 0.021 0.018 0.007 0.02 0 0.007 0.006 0.008 0.007 0.004 0 0.001 0.001 0 0.006 0.005 0.004 0.005 0.006 0.006 0 0.002 0.001 0.005 0.008 0.003 0.012 0.022 0.019 0.011 0.007 0.036 0.038 0.013 0.025 0.03 0.017 0.021 0.03 0.02 0.017 0.013 0.005 0.007 0.007 0.01 0.008 0.007 0.004 0.005 0.002 0.003 0.003 0.003 0.002 0.002 0.003 0.005 0.004 0.003 0.003 0.005 0.004 0.002 0.001 0.003 0 0.003 0.003 0.002 0.001 0.001 0.002 0 0.003 0.003 0.004 0.007 0.006 0.006 0.005 0.002 0.005 0.005 0.004 0.002 0.004 0.002 0.003 0.001 0.003 0.002 0 0 0.004 0.002 0.007 0.016 0.026 0.02 0.035 0.029 0.002 0.005 0.009 0.023 0.023 0.027 0.023 0.026 0.019 0.038 0.018 0.043 0.046 0.044 0.035 0.038 0.044 0.052 0.042 0.038 0.07 0.044 0.053 0.07 0.057 0.039 0.075 0.093 0.06 0.051 0.101 0.092 0.047 0.091 0.058 0.085 0.03 0 0.009 0.016 0.04 0.041 0.023 0.016 0.004 0.007 0.018 0.02 0.011 0.012 0.018 0.026 0.02 0.018 0.045 0.035 0.031 0.019 0.03 0.023 0.013 0 0.001 0 0 0 0 0 0.001 0.004 0.001 0.003 0.003 0.006 0.009 0.008 0.007 0.007 0.013 0.018 0.001 0.006 0.016 0.009 0.027 0.016 0.023 0.021 0.006 0.003 0 0 0 0.034 0.02 0 0 0.014 0.023 0.011 0.006 0.01 0.008 0.003 0.005 0.01 0.003 0.004 0.007 0.019 0.017 0.035 0.074 0.064 0.067 0.036 0.035 0.02 0.032 0.046 0.044 0.061 0.046 0.045 0.042 0.043 0.041 0.047 0.044 0.049 0.046 0.038 0.042 0.03 0.031 0.037 0.04 0.019 0.017 0.024 0.017 0.011 0.009 0.008 0.009 0.002 0.002 0.005 0.003 0 0 0 0.006 0.013 0.01 0.008 0.017 0.015 0.025 0.028 0.022 0.02 0.015 0.016 0.016 0.018 0.006 0.004 0.003 0.002 0.005 0.004 0.002 0.003 0.004 0.009 0.008 0.002 0.006 0.004 0.009 0.005 0.009 0.009 0.009 0.014 0.012 0.023 0.027 0.025 0.01 0.007 0.007 0.033 0.034 0.045 0.275 0.038 0.033 
0.057 0.049 0.059 0.025 0.011 0.015 0.032 0.006 0.011 0.016 0.017 0.043 0.019 0.014 0 0.064 0.068 0.07 0.088 0.076 0.088 0.15 0.195 0.136 0.157 0.22 0.229 0.27 0.168 0.257 0.328 0.399 1 0.318 0 0.116 0.077 0.134 0.072 0.032 0 0.003 0.004 0 0.005 0.004 0.003 0.004 0.005 0.004 0 0.002 0.001 0.017 0.048 0.014 0.047 0.107 0.083 0.039 0.026 0.148 0.148 0.042 0.043 0.087 0.042 0.059 0.074 0.058 0.058 0.033 0.023 0.015 0.014 0.003 0.005 0.003 0.003 0.005 0.002 0.001 0.001 0.001 0 0.003 0.002 0.004 0.003 0.004 0.004 0.006 0.002 0.002 0.007 0.015 0 0.011 0.012 0.009 0.005 0.003 0.003 0 0.002 0.005 0.006 0.011 0.007 0.011 0.01 0.006 0.01 0.008 0.006 0.003 0.004 0 0.004 0.004 0.005 0.005 0.001 0 0.002 0.009 0.014 0.018 0.033 0.029 0.05 0.042 0.003 0.005 0.012 0.028 0.03 0.033 0.028 0.035 0.027 0.107 0.031 0.096 0.102 0.07 0.063 0.07 0.038 0.05 0.046 0.033 0.048 0.038 0.051 0.039 0.036 0.041 0.031 0.031 0.033 0.028 0.031 0.029 0.017 0.025 0.024 0.031 0.006 0 0.008 0.019 0.055 0.054 0.023 0.015 0.006 0.009 0.038 0.032 0.019 0.017 0.022 0.038 0.021 0.019 0.049 0.04 0.032 0.032 0.028 0.021 0.015 0 0.006 0.003 0.006 0.003 0.002 0.002 0.004 0.002 0.001 0.004 0.006 0.002 0.005 0.005 0.008 0.005 0.008 0.015 0 0.005 0.018 0.009 0.03 0.017 0.018 0.017 0.009 0.006 0 0 0 0.045 0.032 0.001 0 0.007 0.011 0.003 0.002 0.003 0.002 0.001 0.001 0.004 0.002 0.001 0.003 0.006 0.005 0.012 0.024 0.023 0.023 0.018 0.016 0.012 0.029 0.052 0.058 0.051 0.052 0.061 0.054 0.04 0.103 0.107 0.1 0.095 0.083 0.111 0.127 0.102 0.095 0.162 0.175 0.074 0.075 0.131 0.092 0.045 0.045 0.056 0.073 0.027 0.022 0.03 0.019 0 0 0 0.002 0.014 0.01 0.007 0.021 0.023 0.031 0.031 0.019 0.02 0.011 0.016 0.018 0.021 0.012 0.002 0.009 0.002 0.005 0.004 0.004 0.006 0.01 0.022 0.016 0.006 0.005 0.007 0.005 0.005 0.013 0.014 0.012 0.016 0.009 0.011 0.026 0.025 0.017 0.005 0.005 0.033 0.034 0.002 0.003 0.005 0.002 0.003 0.005 0.006 0.016 0.011 0.017 0.04 0.048 0.048 0.05 0.03 0.017 0.032 0.033 0.035 0.023 0.033 0.046 0.027 0.023 0.03 0.019 0.025 0.015 0.003 0.012 0 0.013 0.007 0.012 0.008 0.004 0 0.003 0.006 0 0.007 0.006 0.004 0.004 0.005 0.004 0 0.002 0 0.003 0.007 0.001 0.006 0.02 0.017 0.003 0.009 0.033 0.033 0.017 0.025 0.04 0.019 0.019 0.042 0.025 0.022 0.016 0.014 0.025 0.025 0.019 0.007 0.007 0.001 0.005 0.001 0.001 0.001 0.001 0.001 0.003 0.002 0.003 0.001 0.003 0.001 0.005 0.005 0.001 0 0.003 0 0.005 0.005 0.006 0.004 0.002 0.002 0 0.003 0.004 0.004 0.007 0.006 0.012 0.009 0.005 0.01 0.007 0.007 0.005 0.005 0.003 0.003 0.002 0.004 0.003 0.004 0.002 0.005 0.012 0.02 0.015 0.034 0.031 0.041 0.041 0.002 0.005 0.01 0.028 0.028 0.032 0.025 0.041 0.028 0.063 0.031 0.074 0.069 0.059 0.06 0.066 0.047 0.06 0.074 0.046 0.075 0.073 0.094 0.07 0.065 0.121 0.059 0.064 0.059 0.067 0.066 0.062 0.037 0.058 0.042 0.06 0.02 0 0.005 0.02 0.049 0.045 0.023 0.018 0.009 0.013 0.03 0.042 0.027 0.023 0.03 0.056 0.067 0.035 0.109 0.093 0.145 0.085 0.127 0.108 0.071 0.002 0.005 0.005 0.01 0.006 0.004 0.006 0.017 0.011 0.011 0.026 0.022 0.016 0.042 0.047 0.027 0.02 0.051 0.082 0.004 0.017 0.088 0.051 0.121 0.068 0.056 0.052 0.038 0.017 0 0 0 0.042 0.03 0.001 0.001 0.009 0.012 0.003 0.001 0.003 0.002 0.001 0.003 0.007 0.001 0.004 0.007 0.015 0.012 0.021 0.05 0.043 0.039 0.022 0.021 0.014 0.033 0.045 0.05 0.047 0.044 0.049 0.045 0.042 0.045 0.06 0.067 0.078 0.074 0.064 0.061 0.039 0.042 0.052 0.055 0.022 0.022 0.03 0.026 0.008 0.005 0.008 0.007 0.003 0.004 0.003 0.002 0 0 0 0.003 0.017 0.016 0.01 0.021 0.024 0.029 0.032 0.021 0.022 0.018 0.02 0.022 0.024 0.011 0.002 0.009 0.004 0.007 0.004 0.003 0.005 0.007 0.018 0.014 0.01 0.041 0.034 0.058 0.034 0.053 0.054 0.056 0.077 0.06 0.09 0.117 0.118 0.081 0.006 0.006 0.148 0.149 0.001 0.002 0.001 0 0.001 0 0 0.008 0.006 0.005 0 0.063 0.054 0.049 0.025 0.012 0.029 0.029 0.03 0.014 0.024 0.033 0.025 0.021 0.023 0.023 0.019 0.014 0.008 0.022 0 0.002 0.004 0.011 0.009 0.004 0 0 0 0 0.004 0.001 0 0.001 0.001 0.001 0 0 0 0.003 0.007 0.002 0.007 0.019 0.014 0.007 0.013 0.026 0.025 0.017 0.012 0.021 0.019 0.018 0.041 0.022 0.017 0.011 0.008 0.007 0.009 0.005 0.005 0.005 0.001 0.003 0.004 0 0 0 0 0.002 0.001 0 0 0.002 0 0 0 0 0 0.001 0 0.003 0.002 0.003 0.001 0.001 0.001 0 0.001 0.006 0.003 0.004 0.005 0.011 0.004 0.002 0.003 0.003 0.003 0.003 0.003 0.003 0.002 0.001 0.002 0.002 0.002 0.002 0.008 0.013 0.018 0.013 0.032 0.023 0.044 0.032 0 0.001 0.007 0.02 0.024 0.025 0.02 0.027 0.026 0.037 0.011 0.036 0.044 0.034 0.033 0.032 0.049 0.042 0.032 0.031 0.045 0.033 0.04 0.045 0.04 0.03 0.044 0.05 0.035 0.031 0.049 0.049 0.022 0.049 0.034 0.049 0.017 0 0.006 0.018 0.053 0.053 0.027 0.016 0.006 0.007 0.014 0.015 0.007 0.009 0.008 0.021 0.018 0.011 0.025 0.027 0.027 0.021 0.025 0.021 0.014 0 0.001 0.001 0.003 0.002 0.001 0 0.002 0.002 0.001 0.003 0.004 0.004 0.004 0.007 0.008 0.005 0.007 0.012 0.001 0.005 0.014 0.011 0.025 0.014 0.015 0.013 0.009 0.002 0 0 0 0.05 0.04 0.001 0.001 0.008 0.01 0.001 0.002 0.001 0.001 0 0.003 0.004 0.002 0 0.002 0.009 0.008 0.016 0.04 0.04 0.037 0.016 0.017 0.011 0.022 0.051 0.062 0.068 0.052 0.064 0.06 0.036 0.028 0.031 0.035 0.034 0.027 0.037 0.031 0.029 0.023 0.035 0.031 0.016 0.017 0.026 0.016 0.007 0.006 0.011 0.009 0.001 0.004 0.006 0.002 0 0 0 0.003 0.01 0.006 0.01 0.016 0.019 0.021 0.021 0.012 0.012 0.009 0.012 0.012 0.013 0.006 0.003 0.007 0.005 0.005 0.002 0.002 0.002 0.001 0.009 0.005 0.001 0.002 0.005 0.004 0.005 0.008 0.012 0.011 0.016 0.011 0.007 0.014 0.023 0.014 0.005 0.005 0.029 0.029 0.002 0.002 0.003 0.002 0.004 0.004 0.005 0.016 0.008 0.006 0.018 0.031 0.029 0.03 0.017 0.015 0.026 0.02 0.026 0.023 0.03 0.033 0.026 0.023 0.026 0.019 0.019 0.015 0.004 0.016 0 0.007 0.006 0.011 0.006 0.006 0 0.001 0.001 0 0.006 0.001 0.001 0.002 0.002 0.001 0 0 0 0.003 0.005 0.002 0.007 0.013 0.012 0.008 0.007 0.029 0.029 0.016 0.011 0.019 0.017 0.015 0.032 0.022 0.015 0.014 0.008 0.008 0.007 0.008 0.008 0.005 0.001 0.005 0.003 0.004 0.003 0.004 0.003 0.004 0.003 0.001 0 0.003 0.001 0.001 0 0 0 0.003 0 0.002 0.002 0.001 0.001 0.001 0.001 0 0.002 0 0.004 0.006 0.005 0.005 0.003 0.003 0.003 0.002 0 0.002 0.001 0.001 0 0 0.002 0.002 0.001 0 0.001 0.008 0.009 0.007 0.017 0.015 0.022 0.02 0.001 0.004 0.007 0.014 0.015 0.016 0.016 0.015 0.01 0.028 0.009 0.029 0.031 0.032 0.022 0.025 0.036 0.034 0.03 0.024 0.043 0.035 0.036 0.049 0.039 0.033 0.053 0.059 0.038 0.039 0.064 0.059 0.034 0.055 0.048 0.057 0.017 0 0.005 0.004 0.024 0.025 0.015 0.007 0.003 0.005 0.015 0.017 0.009 0.006 0.01 0.02 0.017 0.009 0.027 0.029 0.025 0.016 0.025 0.018 0.013 0 0.002 0.002 0.005 0.003 0 0 0.002 0.001 0.003 0.005 0.006 0.005 0.009 0.003 0.008 0.008 0.013 0.011 0.001 0.004 0.018 0.01 0.018 0.011 0.021 0.021 0.007 0.006 0 0 0 0.02 0.015 0.002 0.001 0.012 0.016 0.006 0.004 0.005 0.004 0 0.003 0.005 0.002 0.001 0.004 0.012 0.01 0.015 0.045 0.037 0.036 0.02 0.021 0.007 0.017 0.031 0.031 0.04 0.03 0.031 0.029 0.027 0.023 0.031 0.029 0.028 0.027 0.028 0.031 0.02 0.017 0.03 0.032 0.014 0.011 0.024 0.015 0.004 0.002 0.004 0.005 0.002 0.001 0.003 0.004 0 0 0 0.002 0.007 0.007 0.006 0.013 0.009 0.014 0.02 0.016 0.013 0.012 0.012 0.011 0.012 0.008 0.003 0.004 0.003 0.006 0.004 0.001 0.001 0.002 0.009 0.007 0.006 0.007 0.006 0.012 0.007 0.008 0.013 0.011 0.014 0.012 0.018 0.014 0.02 0.017 0.008 0.008 0.026 0.026 0.033 0.148 0.029 0.026 
0.091 0.093 0.101 0.067 0.032 0.041 0.079 0.013 0.023 0.024 0.026 0.078 0.046 0.036 0 0.105 0.124 0.127 0.16 0.174 0.209 0.322 0.378 0.249 0.316 0.461 0.428 0.345 0.347 0.694 0.642 0.341 0.275 1 0 0.259 0.186 0.266 0.16 0.094 0 0.004 0.007 0 0.018 0.011 0.006 0.015 0.017 0.015 0 0.002 0 0.039 0.105 0.037 0.101 0.242 0.187 0.074 0.054 0.318 0.316 0.079 0.099 0.148 0.075 0.13 0.157 0.127 0.123 0.066 0.04 0.03 0.03 0.018 0.022 0.016 0.002 0.012 0.008 0.006 0.004 0.005 0.005 0.011 0.006 0.012 0.006 0.009 0.014 0.018 0.008 0.004 0.009 0.034 0 0.026 0.036 0.023 0.015 0.01 0.01 0 0.004 0.011 0.009 0.018 0.019 0.023 0.015 0.015 0.022 0.016 0.01 0.014 0.019 0.007 0.006 0.012 0.028 0.021 0.007 0.007 0.007 0.015 0.035 0.024 0.059 0.045 0.069 0.061 0.005 0.009 0.017 0.041 0.046 0.051 0.045 0.056 0.049 0.19 0.056 0.154 0.18 0.116 0.101 0.117 0.082 0.087 0.078 0.072 0.096 0.067 0.09 0.078 0.069 0.055 0.064 0.07 0.057 0.053 0.07 0.069 0.028 0.067 0.042 0.067 0.026 0 0.012 0.023 0.085 0.092 0.049 0.031 0.006 0.01 0.037 0.046 0.026 0.021 0.029 0.058 0.046 0.035 0.08 0.057 0.053 0.042 0.048 0.04 0.022 0 0.007 0.006 0.007 0.001 0 0 0.002 0.002 0.001 0.006 0.008 0.005 0.011 0.014 0.014 0.01 0.017 0.028 0.003 0.012 0.034 0.021 0.047 0.029 0.033 0.032 0.022 0.012 0 0 0 0.08 0.065 0.003 0.002 0.011 0.02 0.003 0.003 0.005 0.004 0 0.002 0.006 0.002 0.001 0.005 0.013 0.009 0.027 0.056 0.05 0.051 0.031 0.031 0.024 0.049 0.088 0.093 0.09 0.087 0.095 0.076 0.058 0.176 0.187 0.158 0.171 0.154 0.195 0.23 0.206 0.172 0.308 0.346 0.144 0.152 0.277 0.172 0.082 0.078 0.138 0.216 0.073 0.034 0.06 0.072 0 0 0 0.012 0.026 0.021 0.018 0.031 0.034 0.039 0.044 0.032 0.026 0.014 0.026 0.03 0.034 0.024 0.012 0.02 0.007 0.013 0.012 0.001 0.005 0.008 0.022 0.018 0.006 0.014 0.01 0.017 0.012 0.016 0.019 0.024 0.032 0.023 0.026 0.043 0.046 0.031 0.018 0.018 0.054 0.054 0.005 0.008 0.011 0.002 0.005 0.008 0.015 0.035 0.031 0.04 0.084 0.101 0.101 0.101 0.043 0.023 0.053 0.057 0.059 0.038 0.053 0.086 0.063 0.043 0.053 0.046 0.044 0.03 0.011 0.032 0 0.019 0.014 0.019 0.01 0.007 0 0.013 0.013 0 0.018 0.012 0.006 0.008 0.012 0.01 0 0.002 0.001 0.003 0.01 0.002 0.01 0.035 0.029 0.009 0.01 0.055 0.054 0.021 0.043 0.074 0.024 0.029 0.075 0.043 0.036 0.034 0.038 0.057 0.057 0.053 0.025 0.026 0.005 0.012 0.008 0.004 0.004 0.003 0.002 0.009 0.007 0.006 0.005 0.007 0.006 0.01 0.002 0 0.002 0.006 0 0.008 0.009 0.006 0.003 0.001 0.007 0 0.007 0.015 0.011 0.02 0.017 0.021 0.016 0.011 0.022 0.018 0.012 0.01 0.015 0.011 0.006 0.003 0.008 0.009 0.007 0.005 0.007 0.018 0.026 0.031 0.064 0.059 0.082 0.073 0.012 0.016 0.024 0.039 0.046 0.054 0.048 0.058 0.045 0.111 0.064 0.141 0.121 0.128 0.128 0.121 0.098 0.128 0.147 0.095 0.146 0.149 0.177 0.137 0.146 0.256 0.096 0.108 0.125 0.139 0.111 0.105 0.055 0.099 0.075 0.097 0.03 0 0.01 0.033 0.087 0.09 0.051 0.028 0.025 0.041 0.064 0.091 0.061 0.055 0.071 0.116 0.137 0.091 0.21 0.208 0.312 0.193 0.276 0.218 0.145 0.002 0.026 0.027 0.032 0.014 0.007 0.007 0.024 0.02 0.025 0.059 0.045 0.04 0.086 0.097 0.052 0.059 0.121 0.173 0.021 0.07 0.207 0.113 0.257 0.147 0.108 0.098 0.091 0.046 0 0 0 0.08 0.064 0.012 0.008 0.017 0.027 0.007 0.006 0.009 0.006 0.004 0.009 0.007 0.004 0.005 0.007 0.018 0.012 0.028 0.082 0.075 0.075 0.04 0.038 0.025 0.065 0.083 0.095 0.099 0.082 0.094 0.087 0.078 0.09 0.102 0.12 0.121 0.134 0.113 0.101 0.062 0.077 0.089 0.092 0.04 0.04 0.057 0.045 0.013 0.011 0.026 0.016 0.005 0.007 0.014 0.012 0 0 0 0.009 0.024 0.017 0.017 0.037 0.035 0.039 0.042 0.03 0.024 0.01 0.02 0.025 0.028 0.016 0.011 0.017 0.008 0.018 0.011 0.007 0.013 0.016 0.04 0.04 0.04 0.118 0.094 0.161 0.097 0.133 0.132 0.138 0.186 0.155 0.272 0.282 0.241 0.203 0.024 0.024 0.318 0.319 0 0.001 0.005 0.002 0.003 0.009 0.01 0.031 0.014 0.011 0 0.111 0.102 0.088 0.033 0.032 0.056 0.056 0.061 0.037 0.052 0.071 0.053 0.036 0.052 0.04 0.043 0.026 0.008 0.031 0 0.024 0.014 0.012 0.006 0.002 0 0.003 0.005 0 0.004 0.003 0.003 0.002 0.003 0.004 0 0 0 0.004 0.005 0.002 0.013 0.035 0.025 0.01 0.011 0.051 0.051 0.022 0.028 0.051 0.035 0.04 0.078 0.056 0.043 0.032 0.021 0.014 0.014 0.005 0.005 0.005 0 0.004 0.004 0 0 0.001 0.001 0.004 0.001 0.001 0.001 0.004 0.001 0.004 0.001 0 0.001 0.004 0 0.002 0.001 0 0 0.001 0.002 0 0.003 0.01 0.004 0.006 0.006 0.014 0.01 0.007 0.01 0.007 0.006 0.005 0.008 0.003 0.003 0.002 0.002 0.002 0.004 0.003 0.006 0.012 0.025 0.035 0.063 0.047 0.079 0.062 0.003 0.007 0.014 0.046 0.046 0.047 0.045 0.057 0.047 0.076 0.039 0.08 0.091 0.076 0.069 0.076 0.093 0.076 0.062 0.056 0.099 0.062 0.069 0.103 0.085 0.058 0.087 0.096 0.075 0.067 0.101 0.093 0.038 0.093 0.067 0.093 0.03 0 0.012 0.034 0.093 0.092 0.042 0.021 0.007 0.012 0.038 0.038 0.02 0.018 0.027 0.041 0.028 0.021 0.054 0.048 0.047 0.037 0.044 0.034 0.025 0 0.005 0.005 0.005 0.002 0 0 0.005 0.004 0.005 0.01 0.006 0.006 0.013 0.016 0.008 0.004 0.015 0.021 0.005 0.009 0.029 0.023 0.036 0.026 0.036 0.033 0.011 0.006 0 0 0 0.085 0.065 0.001 0.001 0.014 0.022 0.006 0.002 0.006 0.004 0.003 0.004 0.009 0.003 0.003 0.007 0.021 0.016 0.034 0.08 0.071 0.072 0.04 0.042 0.021 0.055 0.096 0.107 0.143 0.096 0.109 0.1 0.047 0.057 0.071 0.083 0.078 0.073 0.078 0.077 0.054 0.046 0.064 0.07 0.028 0.035 0.045 0.038 0.013 0.009 0.016 0.015 0.007 0.002 0.005 0.006 0 0 0 0.007 0.029 0.024 0.013 0.031 0.035 0.042 0.041 0.026 0.027 0.02 0.028 0.031 0.035 0.019 0.01 0.017 0.008 0.012 0.009 0.003 0.004 0.003 0.024 0.02 0.008 0.015 0.008 0.015 0.014 0.016 0.015 0.016 0.026 0.018 0.021 0.019 0.038 0.026 0.004 0.004 0.05 0.05 0.003 0.003 0.004 0.002 0.003 0.002 0.003 0.022 0.017 0.016 0.04 0.069 0.071 0.066 0.03 0.028 0.046 0.045 0.049 0.027 0.047 0.055 0.04 0.034 0.04 0.032 0.035 0.026 0.008 0.02 0 0.014 0.008 0.011 0.007 0.004 0 0.001 0.003 0 0.01 0.008 0.005 0.006 0.005 0.005 0 0.002 0.001 0.005 0.007 0.001 0.009 0.026 0.021 0.007 0.008 0.049 0.049 0.017 0.021 0.036 0.018 0.029 0.046 0.032 0.027 0.018 0.016 0.016 0.018 0.023 0.013 0.013 0.003 0.008 0.005 0.002 0.001 0.002 0.002 0.007 0.002 0.004 0.003 0.006 0.002 0.004 0.002 0 0.002 0.003 0 0.003 0.003 0.003 0.003 0.003 0.002 0 0.004 0.004 0.008 0.013 0.005 0.008 0.008 0.004 0.005 0.008 0.003 0.004 0.005 0.002 0.004 0.001 0.003 0.002 0.003 0.002 0.008 0.004 0.009 0.017 0.04 0.033 0.055 0.048 0.007 0.009 0.013 0.035 0.037 0.041 0.036 0.042 0.025 0.067 0.024 0.072 0.077 0.06 0.062 0.063 0.071 0.071 0.056 0.045 0.079 0.055 0.068 0.082 0.072 0.06 0.074 0.095 0.073 0.06 0.105 0.092 0.05 0.092 0.062 0.085 0.029 0 0.014 0.031 0.063 0.065 0.032 0.015 0.005 0.009 0.029 0.038 0.017 0.018 0.019 0.041 0.034 0.029 0.065 0.049 0.049 0.035 0.045 0.042 0.024 0 0.006 0.006 0.004 0 0 0 0.004 0.003 0.004 0.01 0.007 0.007 0.014 0.015 0.015 0.01 0.017 0.02 0.005 0.014 0.039 0.024 0.039 0.028 0.032 0.031 0.009 0.005 0 0 0 0.06 0.046 0.003 0.001 0.018 0.031 0.005 0.003 0.006 0.004 0 0.005 0.008 0.001 0.001 0.002 0.016 0.013 0.031 0.072 0.071 0.07 0.042 0.039 0.021 0.043 0.062 0.069 0.078 0.06 0.07 0.064 0.055 0.059 0.061 0.071 0.074 0.071 0.071 0.068 0.042 0.041 0.056 0.059 0.027 0.029 0.038 0.033 0.013 0.01 0.014 0.011 0.003 0.006 0.008 0.006 0 0 0 0.008 0.019 0.02 0.014 0.031 0.033 0.038 0.04 0.029 0.021 0.016 0.027 0.028 0.027 0.011 0.006 0.01 0.005 0.009 0.005 0.002 0.005 0.01 0.019 0.015 0.005 0.01 0.011 0.018 0.016 0.019 0.015 0.018 0.024 0.02 0.03 0.042 0.033 0.033 0.014 0.014 0.051 0.051 0.054 0.318 0.05 0.051 
0 0 0 0 0 0 0 0 0 0 0 0 0 0 0 0 0 0 0 0 0 0 0 0 0 0 0 0 0 0 0 0 0 0 1 0 0 0 0 0 0 0 0 0 0 0 0 0 0 0 0 0 0 0 0 0 0 0 0 0 0 0 0 0 0 0 0 0 0 0 0 0 0 0 0 0 0 0 0 0 0 0 0 0 0 0 0 0 0 0 0 0 0 0 0 0 0 0 0 0 0 0 0 0 0 0 0 0 0 0 0 0 0 0 0 0 0 0 0 0 0 0 0 0 0 0 0 0 0 0 0 0 0 0 0 0 0 0 0 0 0 0 0 0 0 0 0 0 0 0 0 0 0 0 0 0 0 0 0 0 0 0 0 0 0 0 0 0 0 0 0 0 0 0 0 0 0 0 0 0 0 0 0 0 0 0 0 0 0 0 0 0 0 0 0 0 0 0 0 0 0 0 0 0 0 0 0 0 0 0 0 0 0 0 0 0 0 0 0 0 0 0 0 0 0 0 0 0 0 0 0 0 0 0 0 0 0 0 0 0 0 0 0 0 0 0 0 0 0 0 0 0 0 0 0 0 0 0 0 0 0 0 0 0 0 0 0 0 0 0 0 0 0 0 0 0 0 0 0 0 0 0 0 0 0 0 0 0 0 0 0 0 0 0 0 0 0 0 0 0 0 0 0 0 0 0 0 0 0 0 0 0 0 0 0 0 0 0 0 0 0 0 0 0 0 0 0 0 0 0 0 0 0 0 0 0 0 0 0 0 0 0 0 0 0 0 0 0 0 0 0 0 0 0 0 0 0 0 0 0 0 0 0 0 0 0 0 0 0 0 0 0 0 0 0 0 0 0 0 0 0 0 0 0 0 0 0 0 0 0 0 0 0 0 0 0 0 0 0 0 0 0 0 0 0 0 0 0 0 0 0 0 0 0 0 0 0 0 0 0 0 0 0 0 0 0 0 0 0 0 0 0 0 0 0 0 0 0 0 0 0 0 0 0 0 0 0 0 0 0 0 0 0 0 0 0 0 0 0 0 0 0 0 0 0 0 0 0 0 0 0 0 0 0 0 0 0 0 0 0 0 0 0 0 0 0 0 0 0 0 0 0 0 0 0 0 0 0 0 0 0 0 0 0 0 0 0 0 0 0 0 0 0 0 0 0 0 0 0 0 0 0 0 0 0 0 0 0 0 0 0 0 0 0 0 0 0 0 0 0 0 0 0 0 0 0 0 0 0 0 0 0 0 0 0 0 0 0 0 0 0 0 0 0 0 0 0 0 0 0 0 0 0 0 0 0 0 0 0 0 0 0 0 0 0 0 0 0 0 0 0 0 0 0 0 0 0 0 0 0 0 0 0 0 0 0 0 0 0 0 0 0 0 0 0 0 0 0 0 0 0 0 0 0 0 0 0 0 0 0 0 0 0 0 0 0 0 0 0 0 0 0 0 0 0 0 0 0 0 0 0 0 0 0 0 0 0 0 0 0 0 0 0 0 0 0 0 0 0 0 0 0 0 0 0 0 0 0 0 0 0 0 0 0 0 0 0 0 0 0 0 0 0 0 0 0 0 0 0 0 0 0 0 0 0 0 0 0 0 0 0 0 0 0 0 0 0 0 0 0 0 0 0 0 0 0 0 0 0 0 0 0 0 0 0 0 0 0 0 0 0 0 0 0 0 0 0 0 0 0 0 0 0 0 0 0 0 0 0 0 0 0 0 0 0 0 0 0 0 0 0 0 0 0 0 0 0 0 0 0 0 0 0 0 0 0 0 0 0 0 0 0 0 0 0 0 0 0 0 0 0 0 0 0 0 0 0 0 0 0 0 0 0 0 0 0 0 0 0 0 0 0 0 0 0 0 0 0 0 0 0 0 0 0 0 0 0 0 0 0 0 0 0 0 0 0 0 0 0 0 0 0 0 0 0 0 0 0 0 0 0 0 0 0 0 0 0 0 0 0 0 0 0 0 0 0 0 0 0 0 0 0 0 0 0 0 0 0 0 0 0 0 0 0 0 0 0 0 0 0 0 0 0 0 0 0 0 0 0 0 0 0 0 0 0 0 0 0 0 0 0 0 0 0 0 0 0 0 0 0 0 0 0 0 0 0 0 0 0 0 0 0 0 0 0 0 0 0 0 0 0 0 0 0 0 0 0 0 0 0 0 0 0 0 0 0 0 0 0 0 0 0 0 0 0 0 0 0 0 0 0 0 0 0 0 0 0 0 0 0 0 0 0 0 0 0 0 0 0 0 0 0 0 0 0 0 0 0 0 0 0 0 0 0 0 0 0 0 0 0 0 0 0 0 0 0 0 0 0 0 0 0 0 0 0 0 0 0 0 0 0 0 0 0 0 0 0 0 0 0 0 0 0 0 0 0 0 0 0 0 0 0 0 0 0 0 0 0 0 0 0 0 0 0 0 0 0 0 0 0 0 0 0 0 0 0 0 0 0 0 0 0 0 0 0 0 0 0 0 0 0 0 0 0 0 0 0 0 0 0 0 0 0 0 0 0 0 0 0 0 0 0 0 0 0 0 0 0 0 0 0 0 0 0 0 0 0 0 0 0 0 0 0 0 0 0 0 0 0 0 0 0 0 0 0 0 0 0 0 0 0 0 0 0 0 0 0 0 0 0 0 0 0 0 0 0 0 0 0 0 0 0 0 0 0 0 0 0 0 0 0 0 0 0 0 0 0 0 0 0 0 0 0 0 0 0 0 0 0 0 0 0 0 0 0 0 0 0 0 0 0 0 0 0 0 0 0 0 0 0 0 0 0 0 0 0 0 0 0 0 0 0 0 0 0 0 0 0 0 0 0 0 0 0 0 0 0 0 0 0 0 0 0 0 0 0 0 0 0 0 0 0 0 0 0 0 0 0 0 0 0 0 0 0 0 0 0 0 0 0 0 0 0 0 0 0 0 0 0 0 
0.043 0.05 0.047 0.034 0.079 0.095 0.222 0.014 0.04 0.023 0.02 0.043 0.025 0.021 0 0.052 0.065 0.067 0.084 0.087 0.1 0.161 0.208 0.134 0.145 0.238 0.276 0.204 0.159 0.255 0.516 0.221 0.099 0.23 0 1 0.484 0.336 0.246 0.118 0 0.003 0.005 0 0.022 0.016 0.008 0.02 0.023 0.023 0 0.005 0.003 0.045 0.128 0.039 0.083 0.112 0.084 0.053 0.03 0.145 0.142 0.04 0.038 0.075 0.036 0.058 0.086 0.073 0.068 0.044 0.027 0.017 0.015 0.013 0.019 0.016 0.005 0.01 0.01 0.009 0.006 0.008 0.007 0.018 0.011 0.016 0.008 0.019 0.02 0.027 0.01 0.005 0.021 0.067 0 0.066 0.096 0.067 0.04 0.019 0.015 0 0.002 0.008 0.009 0.017 0.017 0.017 0.023 0.024 0.027 0.025 0.019 0.03 0.032 0.01 0.017 0.03 0.068 0.061 0.011 0.008 0.008 0.011 0.017 0.018 0.031 0.025 0.043 0.035 0.002 0.004 0.009 0.023 0.025 0.026 0.023 0.031 0.02 0.092 0.024 0.077 0.103 0.064 0.054 0.056 0.034 0.044 0.042 0.03 0.041 0.033 0.045 0.039 0.041 0.027 0.032 0.033 0.033 0.026 0.034 0.033 0.019 0.034 0.022 0.033 0.008 0 0.007 0.016 0.04 0.043 0.018 0.007 0.006 0.009 0.02 0.028 0.017 0.015 0.011 0.034 0.024 0.025 0.05 0.037 0.029 0.02 0.025 0.021 0.015 0 0.003 0.004 0.008 0.002 0.002 0 0.001 0.001 0.002 0.008 0.006 0.005 0.01 0.011 0.007 0.006 0.013 0.017 0.002 0.007 0.021 0.015 0.021 0.016 0.015 0.015 0.006 0.002 0 0 0 0.033 0.031 0.002 0.001 0.004 0.01 0.002 0.001 0.004 0.003 0 0.001 0.004 0.004 0.001 0.003 0.007 0.005 0.01 0.028 0.024 0.025 0.018 0.018 0.014 0.022 0.036 0.045 0.032 0.035 0.045 0.033 0.03 0.094 0.102 0.087 0.091 0.067 0.097 0.116 0.108 0.092 0.16 0.182 0.063 0.083 0.123 0.106 0.044 0.038 0.061 0.088 0.029 0.02 0.03 0.025 0 0 0 0.019 0.01 0.011 0.01 0.018 0.022 0.024 0.024 0.017 0.012 0.006 0.016 0.016 0.018 0.011 0.013 0.012 0.002 0.009 0.012 0.001 0.003 0.005 0.014 0.01 0.006 0.007 0.006 0.011 0.005 0.009 0.011 0.01 0.015 0.013 0.015 0.021 0.021 0.018 0.014 0.014 0.028 0.029 0.002 0.003 0.005 0.002 0.002 0.006 0.007 0.019 0.015 0.018 0.043 0.05 0.056 0.053 0.022 0.016 0.029 0.031 0.033 0.015 0.027 0.04 0.03 0.022 0.029 0.024 0.025 0.018 0.009 0.021 0 0.013 0.007 0.009 0.007 0.004 0 0.001 0.001 0 0.006 0.004 0.002 0.003 0.005 0.007 0 0 0 0.001 0.002 0 0.004 0.017 0.013 0.003 0.009 0.028 0.028 0.016 0.026 0.038 0.014 0.021 0.036 0.029 0.023 0.015 0.015 0.024 0.022 0.021 0.012 0.014 0.003 0.008 0.009 0.006 0.002 0.004 0.002 0.007 0.003 0.003 0.003 0.005 0.004 0.005 0.002 0.001 0.002 0.003 0 0.003 0.005 0.003 0.002 0.001 0.001 0 0.002 0.003 0.004 0.008 0.006 0.007 0.005 0.002 0.007 0.003 0.001 0.003 0.006 0.004 0.003 0.001 0.005 0.004 0.002 0.002 0.005 0.008 0.01 0.02 0.034 0.03 0.042 0.037 0.003 0.003 0.008 0.022 0.025 0.027 0.02 0.033 0.019 0.057 0.021 0.071 0.067 0.068 0.06 0.066 0.055 0.069 0.063 0.059 0.075 0.066 0.081 0.067 0.072 0.116 0.046 0.05 0.063 0.067 0.054 0.048 0.022 0.047 0.032 0.043 0.017 0 0.008 0.016 0.045 0.047 0.028 0.015 0.013 0.021 0.032 0.043 0.029 0.032 0.039 0.061 0.07 0.046 0.098 0.089 0.14 0.087 0.128 0.109 0.072 0 0.012 0.012 0.017 0.01 0.005 0.006 0.022 0.01 0.012 0.037 0.022 0.021 0.045 0.052 0.026 0.028 0.058 0.077 0.008 0.038 0.092 0.061 0.123 0.08 0.058 0.056 0.036 0.017 0 0 0 0.042 0.033 0.008 0.004 0.009 0.014 0.005 0.004 0.004 0.004 0.002 0.005 0.003 0.002 0 0.004 0.008 0.005 0.014 0.038 0.035 0.033 0.023 0.027 0.015 0.039 0.044 0.05 0.049 0.045 0.049 0.046 0.041 0.052 0.058 0.061 0.061 0.064 0.058 0.055 0.043 0.031 0.046 0.047 0.024 0.022 0.024 0.024 0.011 0.008 0.01 0.007 0.005 0.003 0.004 0.004 0 0 0 0.005 0.012 0.012 0.008 0.014 0.019 0.019 0.023 0.019 0.014 0.01 0.011 0.013 0.017 0.008 0.003 0.007 0.005 0.01 0.004 0.001 0.008 0.006 0.023 0.02 0.021 0.042 0.044 0.064 0.038 0.059 0.055 0.06 0.077 0.056 0.094 0.115 0.105 0.078 0.009 0.009 0.145 0.145 0 0 0.002 0.001 0.002 0.002 0.002 0.01 0.003 0.002 0 0.053 0.045 0.041 0.01 0.017 0.028 0.021 0.026 0.018 0.023 0.025 0.022 0.02 0.023 0.018 0.019 0.013 0.008 0.016 0 0.002 0.002 0.006 0.004 0.002 0 0 0 0 0 0 0 0 0 0 0 0 0 0.005 0.007 0.003 0.009 0.015 0.013 0.009 0.005 0.023 0.023 0.01 0.011 0.021 0.015 0.02 0.037 0.014 0.019 0.011 0.008 0.002 0.002 0 0 0 0 0 0 0 0 0 0 0 0 0 0 0 0 0 0 0 0 0 0 0.001 0.001 0.001 0.001 0 0 0 0.001 0 0 0 0.001 0.002 0 0 0.001 0.001 0 0 0.001 0 0 0.001 0.001 0.001 0 0 0.003 0.007 0.013 0.013 0.024 0.022 0.034 0.029 0.003 0.003 0.007 0.02 0.02 0.022 0.019 0.026 0.02 0.026 0.015 0.034 0.033 0.03 0.022 0.02 0.048 0.038 0.028 0.029 0.053 0.027 0.033 0.048 0.041 0.022 0.045 0.05 0.037 0.028 0.049 0.049 0.025 0.05 0.039 0.048 0.014 0 0.007 0.017 0.049 0.048 0.02 0.011 0.005 0.01 0.016 0.016 0.013 0.009 0.007 0.017 0.01 0.012 0.024 0.019 0.018 0.01 0.017 0.012 0.01 0.001 0.006 0.006 0.006 0.003 0 0.001 0.001 0.002 0.002 0.002 0.002 0.002 0.006 0.003 0.004 0.006 0.006 0.011 0.001 0.006 0.007 0.008 0.02 0.013 0.012 0.01 0.004 0.001 0 0 0 0.036 0.023 0.003 0.001 0.011 0.013 0.005 0.009 0.008 0.003 0.003 0.006 0.008 0.002 0.002 0.004 0.01 0.01 0.017 0.042 0.039 0.04 0.027 0.024 0.013 0.033 0.053 0.049 0.07 0.053 0.049 0.043 0.022 0.022 0.027 0.03 0.032 0.023 0.026 0.029 0.015 0.016 0.025 0.026 0.007 0.01 0.012 0.018 0.007 0.005 0.01 0.009 0.004 0.003 0.003 0.004 0 0 0 0.001 0.009 0.008 0.006 0.012 0.016 0.019 0.024 0.017 0.016 0.01 0.014 0.011 0.015 0.007 0.001 0.002 0.003 0.003 0.001 0.002 0.003 0.004 0.008 0.008 0.004 0.007 0.007 0.007 0.004 0.008 0.01 0.006 0.012 0.009 0.009 0.011 0.017 0.007 0 0 0.019 0.019 0 0 0.001 0.001 0.001 0 0 0.011 0.008 0.006 0.015 0.035 0.032 0.031 0.008 0.009 0.013 0.016 0.015 0.013 0.017 0.02 0.012 0.011 0.018 0.013 0.011 0.006 0.001 0.009 0 0.003 0.003 0.003 0.001 0.001 0 0.001 0.002 0 0.003 0.002 0.001 0.001 0.002 0.002 0 0 0 0 0.001 0 0.002 0.01 0.007 0.001 0.001 0.019 0.019 0.006 0.012 0.014 0.009 0.012 0.023 0.017 0.012 0.008 0.005 0.006 0.005 0.007 0.006 0.004 0 0.001 0.002 0 0 0 0 0.002 0 0 0 0 0.001 0.001 0 0 0.002 0.002 0 0.002 0.001 0.002 0.001 0.001 0.001 0 0.006 0.005 0.004 0.006 0.005 0.009 0.003 0.001 0.004 0.003 0.001 0.002 0.003 0.002 0.001 0 0.001 0 0.002 0.002 0.005 0.009 0.014 0.007 0.015 0.013 0.029 0.023 0.003 0.008 0.013 0.022 0.024 0.023 0.017 0.021 0.014 0.02 0.013 0.024 0.025 0.024 0.02 0.021 0.035 0.029 0.022 0.02 0.031 0.02 0.026 0.032 0.028 0.026 0.035 0.045 0.034 0.038 0.051 0.041 0.02 0.043 0.036 0.043 0.01 0 0.004 0.01 0.033 0.035 0.016 0.01 0.001 0.003 0.018 0.017 0.014 0.009 0.008 0.018 0.015 0.012 0.027 0.022 0.023 0.015 0.021 0.021 0.016 0 0 0 0.002 0.001 0 0 0.004 0.002 0.001 0.005 0.005 0.003 0.005 0.005 0.009 0.007 0.01 0.016 0.002 0.008 0.016 0.011 0.021 0.015 0.021 0.019 0.005 0.003 0 0 0 0.03 0.02 0 0 0.01 0.014 0.004 0.001 0.002 0 0 0 0.002 0.002 0.003 0.005 0.01 0.007 0.017 0.035 0.034 0.035 0.019 0.017 0.007 0.016 0.032 0.033 0.042 0.033 0.033 0.032 0.031 0.019 0.022 0.02 0.026 0.024 0.02 0.024 0.01 0.009 0.016 0.019 0.004 0.006 0.006 0.007 0.002 0.005 0.004 0.006 0.004 0.002 0.001 0.001 0 0 0 0.001 0.01 0.01 0.011 0.018 0.02 0.023 0.023 0.017 0.012 0.013 0.016 0.017 0.019 0.009 0.001 0.006 0.001 0.005 0.004 0.001 0.002 0.003 0.009 0.006 0.001 0.007 0.005 0.008 0.003 0.008 0.006 0.01 0.009 0.004 0.012 0.02 0.017 0.017 0.004 0.004 0.023 0.024 0.028 0.145 0.019 0.023 
0.047 0.034 0.038 0.032 0.137 0.184 0.386 0.036 0.076 0.035 0.03 0.042 0.028 0.028 0 0.054 0.058 0.058 0.073 0.075 0.088 0.131 0.167 0.116 0.127 0.187 0.214 0.166 0.133 0.18 0.425 0.171 0.07 0.177 0 0.615 1 0.543 0.418 0.217 0 0.001 0.004 0 0.03 0.023 0.012 0.032 0.033 0.026 0 0.004 0.001 0.08 0.221 0.069 0.116 0.118 0.086 0.091 0.038 0.124 0.122 0.043 0.035 0.054 0.035 0.055 0.069 0.057 0.056 0.041 0.025 0.023 0.023 0.02 0.028 0.022 0.006 0.018 0.013 0.014 0.01 0.012 0.009 0.021 0.015 0.027 0.017 0.024 0.039 0.047 0.013 0.012 0.041 0.13 0 0.126 0.181 0.126 0.066 0.032 0.032 0 0.002 0.017 0.019 0.029 0.031 0.029 0.031 0.042 0.049 0.046 0.034 0.059 0.061 0.024 0.019 0.054 0.126 0.112 0.024 0.019 0.007 0.018 0.028 0.017 0.029 0.023 0.039 0.035 0.002 0.005 0.012 0.019 0.022 0.03 0.022 0.033 0.03 0.088 0.023 0.065 0.083 0.06 0.047 0.049 0.035 0.042 0.039 0.03 0.04 0.034 0.04 0.037 0.03 0.027 0.032 0.037 0.036 0.028 0.036 0.037 0.014 0.032 0.022 0.032 0.012 0 0.007 0.017 0.041 0.044 0.024 0.013 0.005 0.006 0.015 0.021 0.008 0.01 0.013 0.027 0.015 0.018 0.034 0.031 0.017 0.013 0.015 0.013 0.01 0 0.003 0.004 0.004 0.003 0.001 0 0.001 0.001 0.001 0.004 0.003 0.003 0.004 0.005 0.004 0.003 0.005 0.013 0.001 0.004 0.009 0.007 0.016 0.01 0.013 0.01 0.009 0.003 0 0 0 0.037 0.028 0.003 0.001 0.002 0.007 0.002 0.002 0.002 0.002 0 0.002 0.003 0.001 0.001 0.003 0.008 0.006 0.012 0.027 0.021 0.021 0.009 0.012 0.007 0.02 0.038 0.047 0.037 0.036 0.048 0.039 0.031 0.074 0.079 0.068 0.078 0.069 0.088 0.095 0.09 0.077 0.135 0.142 0.05 0.065 0.098 0.076 0.034 0.034 0.042 0.052 0.018 0.009 0.017 0.016 0 0 0 0.037 0.008 0.011 0.009 0.016 0.017 0.02 0.02 0.011 0.008 0.008 0.01 0.011 0.011 0.012 0.02 0.016 0.004 0.012 0.013 0 0.003 0.001 0.007 0.004 0.002 0.006 0.004 0.009 0.006 0.009 0.01 0.011 0.01 0.008 0.011 0.017 0.011 0.009 0.022 0.022 0.018 0.018 0.002 0.002 0.001 0.002 0.006 0.005 0.004 0.014 0.005 0.011 0.032 0.035 0.044 0.046 0.021 0.009 0.027 0.028 0.029 0.019 0.022 0.036 0.027 0.017 0.019 0.019 0.016 0.009 0.005 0.015 0 0.003 0.003 0.009 0.004 0.001 0 0.002 0.006 0 0.01 0.007 0.002 0.002 0.004 0.005 0 0.002 0 0 0.002 0 0.004 0.007 0.007 0.002 0.002 0.018 0.018 0.005 0.022 0.04 0.008 0.016 0.028 0.016 0.011 0.011 0.014 0.019 0.02 0.018 0.01 0.012 0.006 0.008 0.005 0.005 0.004 0.004 0.004 0.006 0.004 0.003 0 0.005 0.002 0.003 0.001 0.001 0.002 0.001 0 0.005 0.004 0.004 0.004 0.004 0.006 0 0 0.008 0.007 0.01 0.009 0.011 0.009 0.006 0.011 0.009 0.007 0.004 0.006 0.005 0.004 0.003 0.005 0.004 0.004 0.003 0.004 0.009 0.015 0.011 0.022 0.02 0.031 0.031 0.001 0.001 0.007 0.017 0.015 0.024 0.018 0.032 0.022 0.055 0.021 0.063 0.059 0.049 0.055 0.048 0.034 0.044 0.057 0.032 0.051 0.051 0.071 0.047 0.052 0.099 0.034 0.041 0.047 0.051 0.04 0.039 0.016 0.039 0.026 0.037 0.018 0 0.009 0.018 0.034 0.034 0.021 0.013 0.01 0.017 0.025 0.028 0.018 0.019 0.025 0.036 0.05 0.03 0.075 0.071 0.122 0.077 0.114 0.091 0.062 0 0.011 0.012 0.014 0.005 0.001 0.002 0.011 0.008 0.01 0.028 0.019 0.021 0.043 0.043 0.017 0.021 0.054 0.07 0 0.024 0.087 0.045 0.107 0.061 0.043 0.04 0.042 0.025 0 0 0 0.029 0.021 0.008 0.005 0.006 0.014 0.002 0.002 0.004 0.003 0.003 0.005 0.007 0.003 0.003 0.009 0.01 0.01 0.012 0.032 0.031 0.029 0.017 0.02 0.012 0.027 0.033 0.035 0.034 0.034 0.035 0.032 0.027 0.044 0.051 0.059 0.059 0.067 0.055 0.053 0.036 0.036 0.042 0.04 0.017 0.02 0.024 0.022 0.012 0.007 0.012 0.005 0.004 0 0.002 0.003 0 0 0 0.006 0.007 0.006 0.008 0.012 0.011 0.019 0.02 0.017 0.011 0.007 0.01 0.009 0.01 0.004 0.004 0.004 0.005 0.007 0.005 0.003 0.004 0.008 0.019 0.013 0.017 0.038 0.04 0.047 0.036 0.056 0.057 0.051 0.073 0.059 0.073 0.101 0.099 0.086 0.01 0.01 0.124 0.126 0 0 0 0.001 0.001 0.002 0.002 0.006 0.003 0.003 0 0.039 0.041 0.035 0.018 0.01 0.019 0.022 0.017 0.009 0.017 0.023 0.016 0.013 0.016 0.012 0.008 0.009 0.003 0.008 0 0.003 0.001 0.002 0.002 0.001 0 0 0 0 0.001 0 0 0.002 0.002 0 0 0 0 0.002 0.002 0.001 0.003 0.01 0.008 0.003 0.005 0.017 0.017 0.011 0.01 0.017 0.016 0.017 0.022 0.011 0.012 0.006 0.002 0.002 0.002 0.002 0.002 0.002 0 0.001 0.001 0 0 0 0 0 0 0.001 0.001 0 0.001 0.001 0 0 0 0.001 0 0 0 0 0 0.002 0.002 0 0.003 0.005 0.001 0.003 0.004 0.008 0.005 0.002 0.005 0.004 0.004 0.003 0.004 0 0 0 0 0 0 0 0.001 0.005 0.011 0.013 0.023 0.017 0.028 0.027 0.001 0.005 0.007 0.015 0.02 0.019 0.018 0.024 0.021 0.026 0.009 0.037 0.038 0.026 0.026 0.028 0.037 0.025 0.024 0.026 0.032 0.023 0.032 0.034 0.025 0.019 0.032 0.035 0.031 0.02 0.035 0.035 0.014 0.034 0.026 0.034 0.008 0 0.005 0.014 0.031 0.032 0.021 0.016 0.004 0.003 0.014 0.013 0.007 0.005 0.008 0.018 0.015 0.008 0.02 0.014 0.019 0.016 0.019 0.018 0.013 0 0.002 0.003 0.004 0 0 0 0.001 0.003 0.003 0.005 0.004 0.002 0.008 0.009 0.003 0.003 0.007 0.01 0.001 0.005 0.009 0.01 0.017 0.015 0.013 0.013 0.007 0.002 0 0 0 0.032 0.022 0 0 0.01 0.013 0.005 0.003 0.007 0.006 0 0.002 0.008 0.001 0.001 0.006 0.01 0.008 0.01 0.026 0.027 0.028 0.021 0.02 0.015 0.017 0.033 0.041 0.051 0.034 0.041 0.037 0.016 0.025 0.03 0.038 0.033 0.032 0.026 0.026 0.02 0.015 0.025 0.025 0.011 0.01 0.017 0.008 0.005 0.002 0.003 0.004 0.002 0.001 0.001 0.001 0 0 0 0.003 0.012 0.008 0.005 0.01 0.013 0.016 0.017 0.013 0.006 0.003 0.011 0.012 0.013 0.004 0.003 0.003 0.002 0.005 0.003 0.002 0.002 0.003 0.009 0.007 0.005 0.005 0.005 0.005 0.006 0.007 0.01 0.008 0.011 0.01 0.011 0.014 0.018 0.009 0.002 0.002 0.02 0.02 0.001 0.001 0.002 0.001 0.003 0.004 0.004 0.008 0.007 0.006 0.018 0.035 0.034 0.031 0.015 0.011 0.015 0.022 0.023 0.015 0.019 0.025 0.022 0.019 0.019 0.015 0.012 0.011 0.003 0.01 0 0.004 0.004 0.007 0.004 0.003 0 0.002 0.002 0 0.005 0.003 0.002 0.001 0.001 0 0 0 0 0.001 0.004 0.002 0.004 0.014 0.012 0.004 0.001 0.02 0.02 0.008 0.008 0.015 0.008 0.01 0.022 0.01 0.009 0.007 0.006 0.008 0.008 0.007 0.005 0.004 0 0.002 0.003 0.001 0.001 0.001 0.001 0.001 0 0 0 0.001 0.001 0.001 0.001 0 0.001 0 0 0.003 0.002 0.002 0.001 0.002 0.003 0 0.001 0.007 0 0.006 0.008 0.012 0.005 0.003 0.01 0.009 0.005 0.004 0.008 0.001 0 0.002 0.002 0.002 0.003 0.003 0.005 0.009 0.014 0.013 0.022 0.02 0.029 0.025 0.001 0.002 0.006 0.015 0.018 0.019 0.018 0.022 0.021 0.031 0.012 0.03 0.037 0.033 0.026 0.025 0.03 0.034 0.032 0.018 0.035 0.023 0.03 0.038 0.031 0.021 0.036 0.047 0.037 0.031 0.051 0.047 0.024 0.047 0.031 0.043 0.016 0 0.008 0.014 0.029 0.031 0.015 0.007 0.001 0.003 0.02 0.016 0.011 0.014 0.01 0.02 0.013 0.011 0.02 0.016 0.015 0.012 0.015 0.013 0.007 0 0.001 0.001 0.001 0.001 0 0 0.001 0.002 0.002 0.003 0.005 0.003 0.005 0.003 0.006 0.003 0.006 0.006 0 0.002 0.007 0.008 0.011 0.012 0.014 0.014 0.006 0.001 0 0 0 0.029 0.019 0.001 0.001 0.005 0.008 0.002 0.001 0.001 0.002 0.001 0.001 0.002 0.002 0.001 0.001 0.006 0.005 0.01 0.036 0.032 0.033 0.014 0.015 0.008 0.014 0.03 0.037 0.037 0.031 0.037 0.032 0.03 0.026 0.029 0.028 0.027 0.029 0.031 0.029 0.014 0.016 0.026 0.021 0.011 0.01 0.019 0.012 0.008 0.005 0.005 0.002 0.001 0.001 0.001 0 0 0 0 0.007 0.009 0.006 0.006 0.013 0.012 0.017 0.016 0.014 0.011 0.009 0.01 0.011 0.012 0.008 0.007 0.007 0.002 0.005 0.003 0.002 0.003 0.003 0.015 0.01 0.004 0.005 0.005 0.007 0.002 0.008 0.005 0.005 0.01 0.007 0.008 0.015 0.012 0.008 0.005 0.005 0.017 0.017 0.018 0.124 0.02 0.017 
0.059 0.047 0.066 0.038 0.056 0.082 0.172 0.02 0.039 0.022 0.022 0.057 0.023 0.022 0 0.071 0.078 0.081 0.098 0.102 0.125 0.167 0.216 0.167 0.183 0.249 0.269 0.214 0.187 0.285 0.526 0.237 0.1 0.256 0 0.34 0.443 1 0.539 0.273 0 0.001 0.004 0 0.013 0.014 0.006 0.018 0.02 0.015 0 0.003 0.001 0.102 0.274 0.087 0.159 0.148 0.117 0.131 0.047 0.176 0.174 0.053 0.055 0.082 0.044 0.071 0.095 0.078 0.081 0.046 0.03 0.023 0.023 0.008 0.015 0.008 0.001 0.005 0.002 0.003 0.003 0.004 0.002 0.005 0.008 0.012 0.003 0.006 0.017 0.024 0.005 0.007 0.022 0.065 0 0.053 0.074 0.054 0.033 0.017 0.014 0 0.004 0.009 0.004 0.01 0.014 0.016 0.014 0.015 0.021 0.02 0.014 0.023 0.03 0.015 0.01 0.017 0.055 0.042 0.016 0.013 0.004 0.013 0.019 0.02 0.035 0.03 0.046 0.038 0.003 0.006 0.011 0.025 0.023 0.031 0.024 0.034 0.028 0.113 0.035 0.103 0.109 0.076 0.057 0.077 0.043 0.056 0.046 0.046 0.058 0.04 0.058 0.048 0.044 0.038 0.035 0.038 0.032 0.031 0.039 0.038 0.017 0.038 0.025 0.037 0.015 0 0.006 0.021 0.056 0.058 0.027 0.019 0.003 0.007 0.027 0.028 0.019 0.021 0.02 0.03 0.024 0.029 0.061 0.047 0.04 0.029 0.035 0.025 0.015 0 0.003 0.003 0.004 0.002 0 0 0.006 0.005 0.004 0.009 0.009 0.007 0.01 0.014 0.01 0.006 0.016 0.027 0.004 0.009 0.022 0.014 0.035 0.022 0.02 0.019 0.009 0.005 0 0 0 0.051 0.042 0.001 0 0.006 0.01 0.004 0.002 0.001 0 0 0.001 0.004 0.001 0.001 0.003 0.01 0.008 0.017 0.034 0.033 0.032 0.017 0.012 0.014 0.038 0.051 0.061 0.048 0.051 0.063 0.052 0.045 0.102 0.114 0.101 0.106 0.087 0.114 0.135 0.122 0.114 0.182 0.186 0.075 0.095 0.159 0.096 0.045 0.046 0.062 0.09 0.022 0.019 0.031 0.028 0 0 0 0.013 0.016 0.011 0.005 0.018 0.019 0.025 0.022 0.017 0.019 0.012 0.02 0.021 0.022 0.009 0.009 0.008 0.006 0.01 0.008 0.002 0.007 0.01 0.018 0.013 0.004 0.01 0.005 0.009 0.006 0.009 0.013 0.013 0.021 0.016 0.017 0.022 0.03 0.02 0.01 0.01 0.04 0.04 0.002 0.005 0.008 0.002 0.004 0.006 0.007 0.017 0.017 0.019 0.041 0.05 0.051 0.055 0.029 0.017 0.029 0.04 0.04 0.028 0.039 0.056 0.04 0.03 0.041 0.031 0.035 0.022 0.01 0.026 0 0.017 0.015 0.014 0.012 0.004 0 0.004 0.005 0 0.008 0.005 0.004 0.004 0.004 0.004 0 0.002 0.001 0.007 0.011 0.004 0.009 0.026 0.018 0.007 0.007 0.04 0.04 0.012 0.03 0.047 0.017 0.018 0.043 0.025 0.023 0.021 0.02 0.026 0.024 0.021 0.009 0.008 0 0.003 0.002 0.002 0.001 0.001 0.002 0.002 0.002 0.003 0 0.001 0.002 0.003 0.002 0.001 0.002 0.003 0 0.004 0.005 0.003 0.002 0.002 0.003 0 0.001 0.011 0.006 0.007 0.01 0.015 0.01 0.006 0.011 0.007 0.007 0.003 0.005 0.004 0.001 0.004 0.005 0.005 0.003 0.003 0.006 0.014 0.022 0.014 0.035 0.031 0.039 0.038 0.002 0.006 0.007 0.02 0.023 0.026 0.023 0.039 0.031 0.065 0.03 0.081 0.074 0.065 0.068 0.07 0.056 0.077 0.077 0.048 0.09 0.088 0.09 0.084 0.081 0.142 0.061 0.072 0.08 0.086 0.076 0.071 0.027 0.066 0.049 0.069 0.017 0 0.006 0.017 0.042 0.045 0.022 0.015 0.011 0.018 0.037 0.051 0.032 0.028 0.041 0.068 0.083 0.042 0.112 0.11 0.173 0.11 0.151 0.126 0.079 0.001 0.008 0.01 0.014 0.004 0.001 0.002 0.014 0.006 0.014 0.035 0.022 0.024 0.057 0.06 0.03 0.039 0.079 0.107 0.006 0.035 0.126 0.057 0.153 0.079 0.063 0.06 0.048 0.026 0 0 0 0.038 0.033 0.007 0.003 0.009 0.011 0.003 0.002 0.003 0.002 0 0.003 0.004 0.003 0.001 0.006 0.014 0.013 0.019 0.053 0.048 0.047 0.018 0.021 0.008 0.038 0.045 0.048 0.053 0.043 0.047 0.042 0.04 0.061 0.067 0.08 0.077 0.082 0.068 0.068 0.047 0.042 0.058 0.059 0.018 0.025 0.03 0.031 0.007 0.009 0.015 0.012 0.006 0.002 0.004 0.002 0 0 0 0.004 0.009 0.009 0.008 0.015 0.018 0.022 0.024 0.016 0.012 0.015 0.013 0.014 0.015 0.006 0.003 0.005 0.002 0.005 0.005 0 0.003 0.002 0.021 0.018 0.024 0.053 0.056 0.075 0.049 0.074 0.076 0.082 0.1 0.074 0.11 0.145 0.13 0.119 0.008 0.008 0.176 0.176 0.001 0 0.003 0 0.003 0.003 0.004 0.016 0.008 0.006 0 0.076 0.064 0.06 0.016 0.017 0.035 0.027 0.028 0.019 0.021 0.032 0.026 0.017 0.022 0.023 0.02 0.009 0.006 0.015 0 0.007 0.006 0.013 0.008 0.008 0 0 0.002 0 0.006 0.004 0.001 0.004 0.003 0.004 0 0.001 0 0.002 0.005 0.001 0.006 0.009 0.009 0.004 0.009 0.026 0.026 0.013 0.017 0.029 0.023 0.028 0.051 0.03 0.029 0.023 0.008 0.005 0.005 0.004 0.006 0.005 0.001 0.006 0.005 0.002 0.002 0.002 0.002 0.005 0.002 0.003 0.002 0.003 0.003 0.003 0.002 0.002 0.003 0.004 0 0.003 0.001 0.002 0.001 0.002 0.003 0 0.002 0.004 0.002 0.007 0.005 0.007 0.006 0.005 0.006 0.004 0.002 0.002 0.003 0.003 0.003 0 0.002 0.002 0.002 0.001 0.004 0.006 0.014 0.018 0.037 0.033 0.043 0.035 0.002 0.004 0.007 0.015 0.016 0.022 0.017 0.029 0.027 0.045 0.013 0.045 0.051 0.043 0.029 0.039 0.059 0.041 0.033 0.041 0.057 0.032 0.034 0.053 0.046 0.027 0.043 0.048 0.04 0.036 0.05 0.047 0.021 0.047 0.035 0.048 0.02 0 0.011 0.02 0.06 0.058 0.029 0.02 0.004 0.006 0.02 0.026 0.012 0.012 0.017 0.022 0.008 0.016 0.028 0.025 0.023 0.012 0.019 0.014 0.009 0 0.002 0.002 0.003 0.002 0.001 0 0.001 0 0 0.004 0.003 0.002 0.004 0.006 0.009 0.005 0.005 0.008 0.001 0.006 0.012 0.013 0.015 0.014 0.017 0.016 0.009 0.002 0 0 0 0.054 0.04 0.001 0 0.017 0.024 0.009 0.004 0.005 0.004 0 0.002 0.005 0.001 0 0.002 0.005 0.004 0.01 0.031 0.037 0.04 0.026 0.023 0.015 0.033 0.064 0.071 0.082 0.066 0.072 0.063 0.035 0.038 0.044 0.046 0.036 0.031 0.045 0.043 0.028 0.021 0.035 0.036 0.018 0.015 0.021 0.016 0.005 0.004 0.005 0.006 0.001 0.001 0.003 0.003 0 0 0 0.001 0.008 0.008 0.007 0.011 0.013 0.015 0.018 0.008 0.009 0.006 0.007 0.009 0.01 0.006 0.001 0.005 0.004 0.006 0.004 0.002 0.003 0.006 0.015 0.011 0.002 0.005 0.004 0.002 0.003 0.006 0.008 0.009 0.01 0.007 0.002 0.013 0.015 0.011 0.006 0.006 0.023 0.023 0.001 0.001 0.003 0 0.004 0.004 0.003 0.007 0.004 0.005 0.02 0.039 0.033 0.029 0.01 0.01 0.019 0.023 0.026 0.021 0.023 0.024 0.018 0.021 0.021 0.012 0.014 0.013 0.003 0.008 0 0.008 0.004 0.003 0.001 0 0 0.001 0.001 0 0.003 0.002 0.001 0.002 0.003 0.002 0 0.001 0.001 0.002 0.003 0.001 0.002 0.011 0.008 0.002 0.002 0.022 0.023 0.007 0.012 0.023 0.015 0.013 0.017 0.014 0.014 0.006 0.005 0.005 0.006 0.01 0.002 0.002 0.001 0.001 0.001 0 0 0 0 0 0 0.002 0 0 0.002 0.003 0 0 0.002 0.004 0 0.002 0.002 0.002 0.001 0.001 0.002 0 0.002 0.003 0.002 0.004 0.007 0.006 0.003 0.002 0.003 0.003 0.002 0.001 0.003 0.001 0 0.002 0.003 0.003 0.002 0.002 0.003 0.007 0.009 0.014 0.022 0.022 0.033 0.025 0.003 0.004 0.008 0.014 0.017 0.019 0.018 0.025 0.016 0.029 0.011 0.033 0.033 0.031 0.029 0.027 0.037 0.03 0.029 0.026 0.046 0.029 0.038 0.047 0.041 0.032 0.054 0.063 0.038 0.032 0.071 0.06 0.029 0.059 0.042 0.054 0.016 0 0.006 0.015 0.036 0.032 0.02 0.01 0.004 0.007 0.016 0.018 0.01 0.008 0.012 0.022 0.015 0.018 0.031 0.032 0.024 0.016 0.022 0.019 0.01 0 0.005 0.005 0.005 0.003 0 0 0 0 0 0 0 0.002 0.007 0.007 0.004 0.004 0.009 0.013 0.001 0.005 0.014 0.012 0.021 0.014 0.013 0.012 0.008 0.005 0 0 0 0.032 0.025 0.003 0.001 0.012 0.017 0.006 0.003 0.005 0.001 0.001 0.002 0.003 0 0.001 0.005 0.009 0.005 0.023 0.046 0.045 0.046 0.022 0.02 0.008 0.025 0.034 0.038 0.048 0.036 0.038 0.038 0.034 0.025 0.034 0.035 0.036 0.032 0.03 0.03 0.018 0.018 0.019 0.023 0.011 0.011 0.018 0.011 0.004 0.003 0.006 0.007 0.002 0.001 0.003 0.004 0 0 0 0 0.008 0.006 0.005 0.015 0.013 0.015 0.016 0.013 0.01 0.005 0.009 0.01 0.012 0.005 0.001 0.004 0.001 0.005 0.003 0.001 0.002 0.003 0.009 0.008 0.002 0.006 0.006 0.008 0.004 0.008 0.005 0.005 0.011 0.009 0.016 0.019 0.015 0.012 0.003 0.003 0.024 0.024 0.04 0.176 0.023 0.024 
0.04 0.039 0.038 0.021 0.064 0.081 0.19 0.021 0.036 0.019 0.019 0.032 0.013 0.011 0 0.049 0.053 0.052 0.067 0.059 0.085 0.131 0.159 0.105 0.131 0.181 0.196 0.16 0.133 0.204 0.417 0.178 0.079 0.18 0 0.324 0.45 0.755 1 0.511 0 0.003 0.003 0 0.012 0.012 0.005 0.015 0.014 0.012 0 0.001 0 0.19 0.495 0.159 0.249 0.134 0.108 0.18 0.074 0.123 0.123 0.055 0.034 0.061 0.05 0.063 0.061 0.051 0.05 0.029 0.014 0.011 0.01 0.007 0.009 0.006 0.001 0.007 0.004 0.002 0.002 0.002 0.002 0.008 0.007 0.01 0.007 0.011 0.013 0.02 0.011 0.009 0.026 0.058 0 0.059 0.081 0.05 0.028 0.011 0.006 0 0.001 0.006 0.009 0.014 0.012 0.013 0.018 0.02 0.018 0.02 0.014 0.029 0.027 0.011 0.009 0.017 0.058 0.037 0.011 0.008 0.003 0.009 0.016 0.014 0.029 0.022 0.041 0.031 0.002 0.002 0.005 0.016 0.019 0.021 0.018 0.028 0.024 0.08 0.016 0.064 0.075 0.049 0.04 0.044 0.028 0.032 0.031 0.025 0.033 0.025 0.034 0.03 0.022 0.018 0.024 0.021 0.019 0.018 0.02 0.02 0.009 0.021 0.014 0.021 0.008 0 0.003 0.011 0.041 0.041 0.024 0.01 0.003 0.005 0.017 0.019 0.005 0.006 0.014 0.019 0.01 0.015 0.026 0.016 0.018 0.011 0.017 0.015 0.01 0 0.003 0.003 0.004 0.001 0 0 0.001 0.001 0.001 0.004 0.004 0.003 0.004 0.005 0.005 0.003 0.004 0.005 0.001 0.004 0.012 0.007 0.016 0.008 0.008 0.008 0.005 0.004 0 0 0 0.036 0.026 0.002 0 0.001 0.003 0 0 0.002 0.001 0 0 0.002 0 0.001 0.002 0.005 0.003 0.01 0.018 0.014 0.014 0.009 0.008 0.008 0.029 0.04 0.042 0.035 0.039 0.044 0.036 0.027 0.072 0.08 0.06 0.066 0.058 0.082 0.091 0.083 0.072 0.122 0.138 0.052 0.051 0.1 0.067 0.025 0.026 0.04 0.059 0.011 0.006 0.015 0.022 0 0 0 0.017 0.011 0.009 0.004 0.014 0.016 0.018 0.02 0.012 0.012 0.007 0.011 0.013 0.013 0.009 0.013 0.009 0.002 0.004 0.009 0 0.002 0.003 0.013 0.007 0.005 0.005 0.006 0.004 0.001 0.007 0.007 0.006 0.01 0.005 0.005 0.009 0.012 0.012 0.009 0.009 0.019 0.019 0.005 0.005 0.006 0.002 0.005 0.005 0.006 0.017 0.018 0.018 0.033 0.042 0.044 0.042 0.016 0.016 0.024 0.02 0.025 0.014 0.021 0.031 0.022 0.014 0.018 0.013 0.015 0.012 0.004 0.009 0 0.007 0.006 0.004 0.004 0.003 0 0.003 0.009 0 0.01 0.007 0.003 0.007 0.006 0.004 0 0.002 0.001 0.001 0.004 0 0.006 0.012 0.008 0.005 0.004 0.019 0.019 0.007 0.019 0.028 0.013 0.016 0.033 0.024 0.023 0.015 0.014 0.026 0.023 0.017 0.01 0.008 0.004 0.007 0.001 0.003 0.003 0.003 0.003 0.006 0.002 0.002 0 0.005 0.002 0.006 0.004 0 0 0.002 0 0.004 0.005 0.003 0.003 0.007 0.008 0 0.002 0.006 0.008 0.009 0.01 0.012 0.005 0.006 0.012 0.008 0.006 0.005 0.008 0.003 0.004 0.001 0.005 0.005 0.002 0.002 0.004 0.008 0.015 0.016 0.029 0.024 0.031 0.025 0.002 0.004 0.006 0.016 0.016 0.022 0.017 0.02 0.022 0.04 0.031 0.059 0.052 0.049 0.057 0.052 0.048 0.059 0.066 0.038 0.059 0.058 0.072 0.047 0.051 0.101 0.036 0.044 0.044 0.058 0.046 0.038 0.022 0.038 0.025 0.042 0.007 0 0.01 0.02 0.039 0.034 0.019 0.006 0.016 0.026 0.025 0.036 0.029 0.031 0.033 0.044 0.047 0.037 0.077 0.066 0.119 0.065 0.108 0.089 0.061 0 0.017 0.018 0.02 0.012 0.005 0.003 0.01 0.007 0.01 0.026 0.018 0.018 0.039 0.053 0.029 0.027 0.055 0.063 0.004 0.034 0.092 0.046 0.104 0.059 0.055 0.049 0.034 0.019 0 0 0 0.029 0.023 0.009 0.004 0.008 0.012 0.002 0.004 0.004 0.004 0.003 0.004 0.003 0.001 0.003 0.006 0.007 0.006 0.015 0.034 0.032 0.035 0.02 0.019 0.019 0.033 0.042 0.039 0.046 0.042 0.04 0.034 0.026 0.032 0.04 0.051 0.05 0.058 0.042 0.034 0.027 0.03 0.034 0.033 0.016 0.019 0.021 0.018 0.007 0.007 0.008 0.006 0.002 0.001 0.004 0.003 0 0 0 0.002 0.006 0.007 0.006 0.009 0.013 0.016 0.021 0.016 0.014 0.007 0.012 0.01 0.012 0.009 0.004 0.009 0.004 0.005 0.002 0.001 0.002 0.005 0.013 0.013 0.011 0.037 0.034 0.055 0.027 0.054 0.068 0.068 0.08 0.07 0.089 0.11 0.091 0.09 0.01 0.01 0.123 0.125 0.001 0.001 0.001 0.002 0.003 0.002 0.002 0.01 0.004 0.004 0 0.047 0.042 0.035 0.009 0.008 0.019 0.018 0.016 0.013 0.017 0.022 0.014 0.014 0.017 0.014 0.013 0.009 0.007 0.008 0 0.006 0.005 0.007 0.005 0.003 0 0 0.002 0 0.003 0 0 0.002 0 0 0 0 0 0.001 0.002 0.001 0.005 0.008 0.004 0.004 0.004 0.019 0.019 0.009 0.013 0.018 0.013 0.017 0.029 0.014 0.013 0.008 0.005 0.003 0.003 0.003 0.002 0.001 0 0.001 0 0 0 0 0 0.001 0 0.001 0.001 0.001 0.001 0 0 0 0 0.001 0 0.003 0.002 0.002 0.002 0.003 0.006 0 0.001 0.003 0.002 0.003 0.008 0.01 0.005 0.004 0.007 0.003 0.002 0.002 0.003 0.002 0.001 0.001 0.001 0.001 0.002 0.002 0.004 0.007 0.011 0.011 0.023 0.019 0.029 0.024 0.001 0.002 0.004 0.009 0.014 0.016 0.015 0.018 0.02 0.028 0.008 0.029 0.033 0.03 0.023 0.025 0.032 0.03 0.032 0.022 0.036 0.029 0.032 0.044 0.034 0.026 0.032 0.04 0.031 0.026 0.042 0.04 0.015 0.039 0.03 0.039 0.016 0 0.007 0.012 0.039 0.039 0.022 0.012 0.002 0.005 0.013 0.018 0.007 0.008 0.01 0.019 0.014 0.014 0.025 0.022 0.022 0.016 0.022 0.019 0.013 0 0.001 0.001 0.003 0.001 0.001 0 0.003 0.002 0.002 0.006 0.006 0.004 0.006 0.008 0.012 0.007 0.005 0.016 0.001 0.007 0.015 0.011 0.019 0.015 0.016 0.016 0.006 0.004 0 0 0 0.034 0.027 0.001 0 0.01 0.013 0.004 0.004 0.008 0.004 0.002 0.004 0.008 0.004 0.004 0.007 0.009 0.009 0.016 0.037 0.034 0.034 0.027 0.027 0.014 0.022 0.039 0.044 0.049 0.04 0.043 0.035 0.02 0.018 0.023 0.027 0.024 0.025 0.028 0.024 0.015 0.015 0.024 0.021 0.011 0.011 0.014 0.011 0.003 0.002 0.004 0.006 0.002 0.001 0.003 0 0 0 0 0.002 0.005 0.004 0.004 0.011 0.012 0.011 0.011 0.005 0.005 0.001 0.004 0.004 0.005 0.004 0.001 0.002 0 0.003 0.002 0 0.002 0.004 0.014 0.011 0.004 0.005 0.004 0.006 0.006 0.008 0.008 0.008 0.013 0.011 0.008 0.012 0.019 0.013 0.002 0.002 0.022 0.023 0.001 0.001 0.003 0 0.001 0.003 0.004 0.009 0.006 0.005 0.008 0.021 0.024 0.024 0.011 0.007 0.013 0.014 0.014 0.013 0.021 0.022 0.015 0.012 0.02 0.011 0.016 0.01 0.005 0.01 0 0.007 0.008 0.009 0.007 0.007 0 0.001 0.001 0 0.003 0.002 0.002 0.002 0.002 0.002 0 0.001 0 0.003 0.004 0 0.006 0.014 0.011 0.006 0.003 0.022 0.022 0.007 0.011 0.02 0.014 0.01 0.015 0.012 0.009 0.004 0.002 0.004 0.004 0.007 0.003 0.001 0 0.002 0 0 0 0 0 0 0 0.001 0.001 0 0.001 0.001 0.001 0.001 0.001 0.001 0 0 0.001 0 0 0.001 0.001 0 0.001 0.001 0.002 0.003 0.004 0.004 0.001 0.002 0.002 0.001 0 0.001 0.001 0 0 0 0.001 0 0 0 0 0.006 0.006 0.01 0.016 0.015 0.021 0.012 0.002 0.003 0.003 0.004 0.005 0.007 0.004 0.01 0.009 0.02 0.009 0.029 0.026 0.024 0.02 0.024 0.027 0.027 0.019 0.023 0.032 0.022 0.026 0.033 0.03 0.02 0.036 0.042 0.036 0.022 0.048 0.044 0.016 0.038 0.026 0.035 0.014 0 0.005 0.011 0.019 0.021 0.015 0.009 0.002 0.003 0.009 0.011 0.004 0.004 0.006 0.011 0.011 0.007 0.019 0.017 0.017 0.011 0.017 0.014 0.008 0 0.002 0.002 0.003 0.001 0 0 0.002 0.001 0.003 0.004 0.005 0.005 0.007 0.007 0.005 0.003 0.007 0.013 0 0.002 0.009 0.011 0.017 0.011 0.009 0.009 0.008 0.004 0 0 0 0.019 0.016 0 0 0.006 0.009 0.002 0 0.001 0.001 0 0.001 0.003 0.001 0 0.004 0.009 0.008 0.014 0.03 0.029 0.027 0.016 0.014 0.008 0.01 0.02 0.021 0.026 0.019 0.021 0.022 0.023 0.024 0.026 0.025 0.027 0.027 0.02 0.028 0.017 0.018 0.025 0.024 0.008 0.009 0.015 0.01 0.004 0.004 0.003 0.007 0.002 0.001 0.001 0.003 0 0 0 0.001 0.003 0.002 0.002 0.003 0.004 0.007 0.01 0.009 0.004 0.003 0.002 0.003 0.003 0.002 0.001 0.001 0.001 0.002 0.001 0.001 0.002 0.003 0.008 0.007 0.003 0.005 0.005 0.007 0.005 0.009 0.007 0.007 0.01 0.01 0.011 0.01 0.013 0.007 0.003 0.003 0.019 0.019 0.019 0.123 0.022 0.019 
0.014 0.013 0.013 0.006 0.013 0.013 0.034 0.003 0.01 0.004 0.004 0.008 0.004 0.003 0 0.016 0.019 0.019 0.012 0.019 0.02 0.035 0.038 0.026 0.033 0.044 0.048 0.042 0.037 0.047 0.084 0.042 0.015 0.039 0 0.065 0.092 0.151 0.2 1 0 0 0 0 0.002 0.001 0 0.001 0.001 0.001 0 0 0 0.039 0.096 0.024 0.05 0.04 0.033 0.034 0.01 0.032 0.032 0.012 0.007 0.013 0.012 0.012 0.019 0.011 0.01 0.005 0.003 0.003 0.003 0.001 0.002 0.002 0 0.001 0.001 0.001 0.001 0.001 0.001 0.001 0 0 0 0.001 0.001 0.001 0 0.002 0.003 0.014 0 0.013 0.016 0.013 0.009 0.005 0.004 0 0.001 0.002 0.001 0.001 0.004 0.004 0.003 0.003 0.005 0.003 0.001 0.004 0.006 0 0.001 0.005 0.012 0.008 0.002 0.002 0.002 0.003 0.005 0.003 0.007 0.004 0.01 0.007 0.001 0.001 0.002 0.004 0.005 0.004 0.003 0.009 0.005 0.019 0.006 0.015 0.019 0.013 0.012 0.013 0.008 0.012 0.011 0.007 0.01 0.01 0.013 0.008 0.007 0.007 0.007 0.007 0.005 0.006 0.007 0.007 0.005 0.006 0.003 0.007 0.001 0 0.006 0.007 0.014 0.011 0.004 0.001 0.002 0.003 0.004 0.008 0.005 0.005 0.004 0.009 0.005 0.004 0.009 0.004 0.004 0.002 0.003 0.002 0.001 0 0.002 0.002 0.003 0 0 0 0 0 0 0 0 0 0.001 0 0 0.001 0.001 0.002 0 0.002 0.002 0.002 0.004 0.002 0.004 0.004 0.001 0 0 0 0 0.009 0.005 0.001 0 0.004 0.005 0.003 0.003 0.003 0.003 0.001 0.002 0.002 0.001 0.001 0 0.004 0.004 0.004 0.004 0.005 0.004 0.004 0.004 0.003 0.009 0.01 0.015 0.01 0.011 0.015 0.01 0.007 0.018 0.018 0.017 0.019 0.019 0.02 0.021 0.021 0.017 0.027 0.028 0.017 0.016 0.032 0.017 0.008 0.004 0.008 0.014 0.003 0.003 0.007 0.006 0 0 0 0.003 0.001 0.003 0.002 0.003 0.004 0.003 0.003 0.002 0.001 0.001 0.003 0.004 0.004 0.002 0.003 0.002 0 0.003 0.004 0 0.004 0.003 0.005 0.004 0.002 0.001 0.002 0.002 0.002 0 0.002 0.002 0.001 0.001 0.002 0.004 0.003 0.002 0.001 0.001 0.006 0.006 0.001 0 0.001 0.001 0.001 0.001 0.002 0.001 0.003 0.005 0.012 0.012 0.013 0.014 0.005 0.004 0.004 0.009 0.009 0.004 0.006 0.011 0.009 0.005 0.006 0.005 0.005 0.005 0.002 0.003 0 0.002 0.001 0.003 0.001 0.001 0 0.004 0.004 0 0.004 0.001 0.001 0.001 0.001 0.002 0 0 0 0.001 0.001 0 0.001 0.003 0.003 0 0.001 0.006 0.006 0.004 0.006 0.011 0.004 0.003 0.004 0.003 0.003 0.002 0.003 0.008 0.008 0.008 0.006 0.005 0.003 0.004 0.002 0.002 0.002 0.002 0.001 0.004 0.001 0.001 0.001 0.001 0.002 0.001 0 0 0 0.001 0 0.002 0.002 0.002 0.001 0 0.001 0 0 0.002 0.003 0.004 0.003 0.003 0.003 0.002 0.005 0.004 0.004 0.003 0.003 0.002 0.003 0.001 0.002 0.002 0.002 0.001 0.001 0.001 0.005 0.004 0.008 0.008 0.011 0.01 0 0 0 0.004 0.004 0.007 0.007 0.009 0.006 0.015 0.009 0.017 0.02 0.018 0.016 0.013 0.016 0.018 0.016 0.012 0.019 0.025 0.023 0.023 0.017 0.032 0.013 0.014 0.014 0.023 0.015 0.012 0.006 0.013 0.008 0.012 0.01 0 0.002 0.005 0.013 0.013 0.006 0.003 0.002 0.004 0.008 0.008 0.006 0.005 0.007 0.012 0.015 0.008 0.02 0.022 0.032 0.023 0.031 0.028 0.017 0 0.002 0.001 0.004 0.003 0.002 0.002 0.006 0.003 0.002 0.01 0.009 0.009 0.011 0.015 0.012 0.007 0.013 0.021 0.004 0.009 0.027 0.015 0.028 0.02 0.021 0.02 0.014 0.008 0 0 0 0.01 0.01 0 0 0 0.002 0 0 0 0 0 0.001 0.001 0.001 0 0 0.002 0.002 0.003 0.011 0.01 0.01 0.005 0.003 0.002 0.008 0.012 0.013 0.015 0.012 0.013 0.009 0.007 0.012 0.016 0.017 0.011 0.016 0.015 0.014 0.011 0.013 0.012 0.013 0.006 0.004 0.006 0.008 0.002 0.001 0.001 0.001 0 0 0 0 0 0 0 0.002 0.001 0.002 0.001 0.002 0.003 0.004 0.005 0.005 0.001 0.001 0.001 0.002 0.003 0.001 0.002 0.001 0.001 0.001 0.002 0 0.001 0.003 0.005 0.005 0.004 0.01 0.011 0.016 0.008 0.011 0.013 0.009 0.017 0.015 0.024 0.024 0.029 0.026 0.005 0.005 0.032 0.033 0.001 0.001 0 0 0.001 0.001 0.001 0.004 0.002 0.003 0 0.015 0.012 0.011 0 0.002 0.007 0.006 0.007 0.003 0.006 0.007 0.005 0.004 0.005 0.006 0.004 0.004 0.002 0.003 0 0.001 0.001 0.002 0.001 0.001 0 0 0 0 0 0 0 0 0.001 0.001 0 0 0 0.001 0.001 0 0.002 0.003 0 0.002 0.002 0.006 0.006 0.004 0.002 0.004 0.007 0.007 0.011 0.007 0.006 0.003 0.002 0.001 0.001 0.001 0.001 0.001 0 0.001 0 0 0 0 0 0.001 0 0.001 0 0.001 0.001 0.001 0.001 0 0 0.001 0 0.001 0.001 0.001 0.001 0 0 0 0.001 0.001 0 0.001 0.002 0.002 0.001 0.001 0.001 0.001 0.001 0 0.001 0 0 0 0.001 0.001 0.001 0.001 0.002 0.002 0.003 0.005 0.006 0.006 0.011 0.007 0.001 0.001 0.001 0.002 0.003 0.006 0.005 0.008 0.006 0.007 0.003 0.008 0.007 0.008 0.006 0.008 0.016 0.012 0.006 0.01 0.013 0.011 0.009 0.015 0.012 0.007 0.009 0.014 0.013 0.006 0.012 0.013 0.007 0.013 0.009 0.013 0.003 0 0.001 0.003 0.013 0.011 0.009 0.003 0 0 0.008 0.004 0.002 0.001 0.004 0.003 0.001 0.002 0.005 0.004 0.004 0.003 0.003 0.003 0 0 0 0 0 0 0 0 0.002 0 0 0.001 0.002 0.001 0.002 0.002 0.002 0.002 0.002 0.004 0.001 0.001 0.004 0.003 0.005 0.003 0.003 0.003 0.002 0.001 0 0 0 0.01 0.009 0 0 0.001 0.002 0 0 0.001 0.001 0 0 0.001 0.001 0.001 0.001 0.001 0.001 0.006 0.009 0.009 0.009 0.003 0.004 0.003 0.006 0.012 0.013 0.025 0.013 0.014 0.013 0.009 0.003 0.006 0.009 0.009 0.008 0.007 0.005 0.005 0.004 0.005 0.006 0.004 0.003 0.006 0.002 0 0.001 0.001 0.001 0 0.001 0.001 0 0 0 0 0.001 0.001 0.002 0.002 0.002 0.002 0.003 0.006 0.004 0.003 0.001 0.002 0.001 0.002 0.001 0.001 0.001 0.001 0.001 0.001 0 0 0.001 0.002 0.001 0 0.001 0.001 0.001 0 0 0 0 0 0 0.001 0 0.004 0.004 0.001 0.001 0.004 0.004 0 0 0 0 0 0 0 0.001 0 0 0.002 0.007 0.007 0.005 0.002 0.002 0.004 0.005 0.005 0.002 0.002 0.006 0.005 0.003 0.003 0.003 0.003 0.002 0 0.003 0 0.001 0 0.001 0 0 0 0.001 0.001 0 0 0 0 0 0 0 0 0 0 0 0 0 0 0.002 0.002 0 0 0.004 0.004 0.001 0.003 0.003 0.002 0.002 0.004 0.003 0.004 0.001 0 0.001 0.001 0.001 0 0 0 0 0 0 0 0 0 0 0 0 0 0 0 0 0 0 0 0 0 0 0 0 0 0 0 0 0 0 0 0 0 0 0 0 0 0 0 0 0 0 0 0 0 0 0 0 0.001 0.001 0.001 0.004 0.005 0.002 0.005 0.005 0 0 0 0.003 0.002 0.003 0.003 0.005 0.002 0.006 0.001 0.008 0.007 0.004 0.004 0.007 0.007 0.005 0.005 0.005 0.008 0.008 0.003 0.008 0.008 0.005 0.008 0.015 0.01 0.011 0.016 0.015 0.01 0.013 0.011 0.015 0.008 0 0.002 0.002 0.003 0.005 0.001 0.001 0 0.001 0.001 0.002 0.002 0.002 0.001 0.002 0.004 0.002 0.005 0.003 0.006 0.006 0.006 0.005 0.002 0 0 0 0 0 0 0 0.001 0.001 0 0.001 0.002 0.001 0.003 0.002 0.002 0.003 0.003 0.003 0.001 0.001 0.002 0.003 0.005 0.004 0.004 0.004 0.004 0.002 0 0 0 0.005 0.005 0 0 0.002 0.003 0.001 0 0.001 0.001 0 0 0.001 0 0 0.001 0.001 0.001 0.003 0.011 0.011 0.011 0.004 0.004 0.002 0.003 0.006 0.007 0.007 0.006 0.007 0.007 0.006 0.005 0.005 0.007 0.009 0.007 0.006 0.006 0.004 0.003 0.006 0.006 0.001 0.003 0.005 0.003 0.002 0.001 0.001 0.001 0 0 0 0 0 0 0 0 0.003 0.002 0.002 0.004 0.004 0.004 0.005 0.004 0.002 0.002 0.002 0.003 0.003 0.003 0 0.001 0 0 0 0 0 0 0.002 0.002 0.001 0.002 0 0.003 0.001 0.002 0.001 0.001 0.003 0.004 0.004 0.003 0.005 0.002 0 0 0.006 0.006 0.006 0.032 0.004 0.006 
0 0 0 0 0 0 0 0 0 0 0 0 0 0 0 0 0 0 0 0 0 0 0 0 0 0 0 0 0 0 0 0 0 0 0 0 0 0 0 0 1 0 0 0 0 0 0 0 0 0 0 0 0 0 0 0 0 0 0 0 0 0 0 0 0 0 0 0 0 0 0 0 0 0 0 0 0 0 0 0 0 0 0 0 0 0 0 0 0 0 0 0 0 0 0 0 0 0 0 0 0 0 0 0 0 0 0 0 0 0 0 0 0 0 0 0 0 0 0 0 0 0 0 0 0 0 0 0 0 0 0 0 0 0 0 0 0 0 0 0 0 0 0 0 0 0 0 0 0 0 0 0 0 0 0 0 0 0 0 0 0 0 0 0 0 0 0 0 0 0 0 0 0 0 0 0 0 0 0 0 0 0 0 0 0 0 0 0 0 0 0 0 0 0 0 0 0 0 0 0 0 0 0 0 0 0 0 0 0 0 0 0 0 0 0 0 0 0 0 0 0 0 0 0 0 0 0 0 0 0 0 0 0 0 0 0 0 0 0 0 0 0 0 0 0 0 0 0 0 0 0 0 0 0 0 0 0 0 0 0 0 0 0 0 0 0 0 0 0 0 0 0 0 0 0 0 0 0 0 0 0 0 0 0 0 0 0 0 0 0 0 0 0 0 0 0 0 0 0 0 0 0 0 0 0 0 0 0 0 0 0 0 0 0 0 0 0 0 0 0 0 0 0 0 0 0 0 0 0 0 0 0 0 0 0 0 0 0 0 0 0 0 0 0 0 0 0 0 0 0 0 0 0 0 0 0 0 0 0 0 0 0 0 0 0 0 0 0 0 0 0 0 0 0 0 0 0 0 0 0 0 0 0 0 0 0 0 0 0 0 0 0 0 0 0 0 0 0 0 0 0 0 0 0 0 0 0 0 0 0 0 0 0 0 0 0 0 0 0 0 0 0 0 0 0 0 0 0 0 0 0 0 0 0 0 0 0 0 0 0 0 0 0 0 0 0 0 0 0 0 0 0 0 0 0 0 0 0 0 0 0 0 0 0 0 0 0 0 0 0 0 0 0 0 0 0 0 0 0 0 0 0 0 0 0 0 0 0 0 0 0 0 0 0 0 0 0 0 0 0 0 0 0 0 0 0 0 0 0 0 0 0 0 0 0 0 0 0 0 0 0 0 0 0 0 0 0 0 0 0 0 0 0 0 0 0 0 0 0 0 0 0 0 0 0 0 0 0 0 0 0 0 0 0 0 0 0 0 0 0 0 0 0 0 0 0 0 0 0 0 0 0 0 0 0 0 0 0 0 0 0 0 0 0 0 0 0 0 0 0 0 0 0 0 0 0 0 0 0 0 0 0 0 0 0 0 0 0 0 0 0 0 0 0 0 0 0 0 0 0 0 0 0 0 0 0 0 0 0 0 0 0 0 0 0 0 0 0 0 0 0 0 0 0 0 0 0 0 0 0 0 0 0 0 0 0 0 0 0 0 0 0 0 0 0 0 0 0 0 0 0 0 0 0 0 0 0 0 0 0 0 0 0 0 0 0 0 0 0 0 0 0 0 0 0 0 0 0 0 0 0 0 0 0 0 0 0 0 0 0 0 0 0 0 0 0 0 0 0 0 0 0 0 0 0 0 0 0 0 0 0 0 0 0 0 0 0 0 0 0 0 0 0 0 0 0 0 0 0 0 0 0 0 0 0 0 0 0 0 0 0 0 0 0 0 0 0 0 0 0 0 0 0 0 0 0 0 0 0 0 0 0 0 0 0 0 0 0 0 0 0 0 0 0 0 0 0 0 0 0 0 0 0 0 0 0 0 0 0 0 0 0 0 0 0 0 0 0 0 0 0 0 0 0 0 0 0 0 0 0 0 0 0 0 0 0 0 0 0 0 0 0 0 0 0 0 0 0 0 0 0 0 0 0 0 0 0 0 0 0 0 0 0 0 0 0 0 0 0 0 0 0 0 0 0 0 0 0 0 0 0 0 0 0 0 0 0 0 0 0 0 0 0 0 0 0 0 0 0 0 0 0 0 0 0 0 0 0 0 0 0 0 0 0 0 0 0 0 0 0 0 0 0 0 0 0 0 0 0 0 0 0 0 0 0 0 0 0 0 0 0 0 0 0 0 0 0 0 0 0 0 0 0 0 0 0 0 0 0 0 0 0 0 0 0 0 0 0 0 0 0 0 0 0 0 0 0 0 0 0 0 0 0 0 0 0 0 0 0 0 0 0 0 0 0 0 0 0 0 0 0 0 0 0 0 0 0 0 0 0 0 0 0 0 0 0 0 0 0 0 0 0 0 0 0 0 0 0 0 0 0 0 0 0 0 0 0 0 0 0 0 0 0 0 0 0 0 0 0 0 0 0 0 0 0 0 0 0 0 0 0 0 0 0 0 0 0 0 0 0 0 0 0 0 0 0 0 0 0 0 0 0 0 0 0 0 0 0 0 0 0 0 0 0 0 0 0 0 0 0 0 0 0 0 0 0 0 0 0 0 0 0 0 0 0 0 0 0 0 0 0 0 0 0 0 0 0 0 0 0 0 0 0 0 0 0 0 0 0 0 0 0 0 0 0 0 0 0 0 0 0 0 0 0 0 0 0 0 0 0 0 0 0 0 0 0 0 0 0 0 0 0 0 0 0 0 0 0 0 0 0 0 0 0 0 0 0 0 0 0 0 0 0 0 0 0 0 0 0 0 0 0 0 0 0 0 0 0 0 0 0 0 0 0 0 0 0 0 0 0 0 0 0 0 0 0 0 0 0 0 0 0 0 0 0 0 0 0 0 0 0 0 0 0 0 0 0 0 0 0 0 0 0 0 0 0 0 0 0 0 0 0 0 0 0 0 0 0 0 0 0 0 0 0 0 0 0 0 0 0 0 0 0 0 0 0 0 0 0 0 0 0 0 0 0 0 0 0 0 0 
0.018 0.008 0.005 0.004 0.009 0.008 0.008 0.009 0.017 0.023 0.027 0.083 0.115 0.178 0 0.02 0.017 0.017 0.011 0.022 0.049 0.031 0.031 0.017 0.019 0.025 0.024 0.014 0.015 0.015 0.018 0.006 0.002 0.01 0 0.008 0.012 0.012 0.011 0.006 0 1 0.796 0 0.027 0.02 0.013 0.021 0.03 0.024 0 0.004 0 0.001 0.009 0.002 0.008 0.013 0.01 0.006 0.007 0.015 0.014 0.015 0.004 0.006 0.017 0.028 0.051 0.08 0.058 0.086 0.142 0.312 0.373 0.104 0.053 0.052 0.011 0.029 0.017 0.013 0.006 0.012 0.01 0.017 0.012 0.012 0.003 0.016 0.014 0.021 0.007 0.005 0.008 0.012 0 0.014 0.011 0.012 0.006 0.007 0.008 0 0 0.005 0.029 0.034 0.012 0.011 0.013 0.011 0.014 0.011 0.008 0.01 0.012 0.007 0.012 0.005 0.012 0.01 0.006 0.004 0 0.004 0.01 0.002 0.008 0.008 0.013 0.009 0.001 0.001 0.002 0.003 0.004 0.004 0.005 0.01 0.01 0.013 0.002 0.009 0.012 0.01 0.008 0.009 0.006 0.008 0.004 0.004 0.006 0.003 0.001 0.006 0.006 0.007 0.005 0.004 0.006 0.006 0.005 0.004 0 0.004 0.003 0.004 0.002 0 0.001 0.006 0.014 0.015 0.009 0.005 0 0 0.003 0.007 0.004 0.002 0.001 0.008 0.004 0.004 0.004 0.005 0.007 0.004 0.006 0.006 0.003 0 0 0 0 0 0 0 0.002 0 0 0.003 0.001 0 0.002 0.003 0.002 0.002 0.002 0.006 0 0.001 0.004 0.005 0.007 0.005 0.005 0.005 0.001 0.001 0 0 0 0.015 0.011 0 0 0.001 0.002 0.001 0.001 0.001 0 0 0 0.001 0 0.001 0.001 0.002 0.002 0.002 0.002 0.004 0.004 0.003 0.001 0.001 0.004 0.009 0.018 0.011 0.011 0.018 0.013 0.008 0.005 0.008 0.011 0.01 0.006 0.014 0.01 0.011 0.01 0.019 0.017 0.007 0.01 0.017 0.015 0.007 0.004 0.006 0.004 0 0 0.002 0.002 0 0 0 0.003 0.002 0.002 0.002 0.002 0.002 0.002 0.004 0.002 0.003 0.002 0.003 0.002 0.002 0.003 0.002 0.002 0.001 0.003 0.004 0 0 0 0.002 0.001 0.001 0.001 0.001 0.002 0 0.002 0.001 0.002 0.002 0.001 0.004 0.005 0.005 0.003 0.046 0.046 0.007 0.007 0 0 0.001 0 0 0 0.001 0.003 0.004 0.004 0.007 0.008 0.006 0.006 0.004 0.003 0.007 0.006 0.006 0.004 0.007 0.006 0.005 0.004 0.007 0.005 0.004 0.004 0.001 0.003 0 0.001 0.001 0.001 0.001 0.001 0 0.001 0.001 0 0.002 0.001 0 0.002 0.001 0.001 0 0 0 0.002 0.003 0 0.004 0.007 0.003 0.002 0.001 0.007 0.007 0.007 0.004 0.005 0.004 0.005 0.006 0.004 0.004 0.003 0.003 0.006 0.006 0.005 0.005 0.004 0.001 0.003 0.001 0 0 0 0 0.002 0 0 0 0.001 0 0 0 0 0 0 0 0.001 0.001 0.001 0.001 0.003 0.002 0 0 0 0.003 0.004 0.003 0.001 0.001 0.001 0.003 0.001 0.001 0.001 0.002 0.001 0 0 0.001 0.001 0.001 0.001 0.001 0.001 0.002 0.002 0.005 0.005 0.007 0.005 0 0 0 0.003 0.004 0.004 0.002 0.005 0.002 0.006 0.002 0.006 0.007 0.006 0.005 0.005 0.005 0.006 0.005 0.004 0.01 0.008 0.008 0.006 0.005 0.011 0.006 0.006 0.005 0.009 0.006 0.006 0.004 0.005 0.004 0.005 0.002 0 0.001 0.001 0.008 0.007 0.003 0.002 0.002 0.003 0.005 0.005 0.004 0.003 0.002 0.004 0.004 0.004 0.008 0.007 0.015 0.008 0.011 0.01 0.006 0 0.001 0.001 0.003 0.001 0 0 0.001 0.001 0.002 0.003 0.002 0.002 0.005 0.004 0.004 0.004 0.01 0.01 0 0.004 0.011 0.008 0.013 0.008 0.006 0.007 0.002 0.001 0 0 0 0.007 0.005 0.001 0 0.002 0.002 0.002 0.001 0 0 0 0.001 0 0 0 0 0.001 0.001 0.003 0.004 0.005 0.005 0.004 0.004 0.002 0.006 0.006 0.008 0.007 0.006 0.008 0.007 0.007 0.006 0.006 0.006 0.008 0.006 0.007 0.004 0.005 0.006 0.007 0.007 0.003 0.003 0.002 0.003 0.003 0.001 0 0.002 0 0 0 0 0 0 0 0.002 0.002 0.003 0.003 0.004 0.004 0.004 0.004 0.004 0.003 0.001 0.003 0.003 0.004 0.001 0 0.001 0 0 0 0 0 0 0.002 0.001 0 0.004 0.006 0.004 0.003 0.006 0.008 0.009 0.006 0.005 0.008 0.013 0.01 0.011 0.004 0.004 0.015 0.015 0 0 0.001 0 0.002 0.002 0.002 0.004 0.003 0.002 0 0.006 0.004 0.003 0.003 0.003 0.005 0.005 0.005 0.005 0.005 0.005 0.003 0.004 0.005 0.002 0.003 0.003 0.002 0.002 0 0.001 0.002 0.003 0.001 0 0 0.001 0.001 0 0 0 0 0 0 0 0 0 0 0 0.001 0.001 0.001 0.004 0.004 0.001 0.001 0.007 0.007 0.002 0.003 0.003 0.005 0.004 0.006 0.004 0.005 0.003 0 0.002 0.002 0 0 0 0 0 0 0 0 0 0 0 0 0 0 0 0 0 0 0 0 0 0 0 0 0 0 0 0 0 0 0 0 0 0 0 0 0 0 0 0 0 0 0 0 0 0 0 0 0 0.001 0 0 0.001 0.003 0.001 0.004 0.003 0 0 0.001 0.002 0.002 0.003 0.001 0.002 0.001 0.005 0.003 0.005 0.006 0.005 0.005 0.002 0.006 0.005 0.005 0.003 0.007 0.005 0.006 0.007 0.005 0.004 0.007 0.008 0.006 0.006 0.008 0.008 0.001 0.008 0.005 0.007 0.005 0 0 0.001 0.005 0.004 0.001 0 0.002 0.002 0.001 0.002 0.002 0.001 0 0.002 0 0.001 0.002 0.003 0.005 0.003 0.005 0.004 0.004 0 0 0.002 0.002 0 0 0 0.001 0 0.001 0.003 0.001 0.001 0.002 0.003 0.002 0.002 0.003 0.002 0.001 0.001 0.003 0.003 0.005 0.003 0.004 0.004 0.002 0.001 0 0 0 0.004 0.003 0.002 0 0.001 0.001 0 0 0.001 0.001 0.001 0 0.001 0.001 0.001 0.001 0.002 0.001 0.003 0.008 0.004 0.004 0.002 0.003 0.002 0.006 0.004 0.005 0.005 0.004 0.006 0.005 0.001 0.006 0.006 0.005 0.005 0.005 0.005 0.005 0.005 0.004 0.005 0.005 0.004 0.001 0.004 0.002 0.002 0.001 0 0 0 0 0 0 0 0 0 0 0.002 0.001 0.001 0.002 0.002 0.002 0.003 0.003 0.002 0.002 0.002 0.002 0.002 0.002 0 0.001 0.001 0.001 0 0 0 0 0 0 0.001 0.003 0.002 0.003 0.004 0.003 0.002 0.002 0.003 0.001 0.002 0.002 0.005 0.002 0 0 0.005 0.005 0.002 0.001 0 0 0.001 0.001 0.001 0.003 0 0 0.001 0.005 0.005 0.005 0.004 0 0.005 0.003 0.002 0.001 0.004 0.003 0.002 0.001 0.005 0.003 0 0 0 0.002 0 0 0 0 0 0 0 0 0 0 0.001 0.001 0 0 0.001 0.001 0 0 0 0 0 0 0 0.003 0.003 0 0.001 0.005 0.005 0.001 0.001 0.004 0.004 0.002 0.005 0.005 0.004 0.001 0 0 0 0.001 0.001 0.001 0 0.001 0.001 0 0 0 0 0.001 0.001 0.001 0 0.001 0 0.001 0 0 0 0.001 0 0.002 0.002 0.002 0.002 0 0 0 0.001 0 0.001 0.001 0.001 0 0.001 0.001 0.002 0.002 0.002 0.002 0.002 0.002 0.001 0 0.001 0 0.002 0.001 0.001 0.001 0.002 0.003 0.005 0.004 0.004 0.004 0.001 0.001 0.002 0.003 0.003 0.003 0.003 0.004 0.003 0.006 0.003 0.007 0.006 0.006 0.007 0.005 0.006 0.004 0.007 0.005 0.009 0.005 0.008 0.008 0.01 0.009 0.013 0.018 0.011 0.011 0.02 0.017 0.006 0.018 0.012 0.018 0.004 0 0 0.001 0.004 0.004 0.001 0 0.001 0.001 0.002 0.004 0.003 0.001 0.001 0.003 0.003 0.002 0.004 0.003 0.007 0.004 0.005 0.004 0.002 0 0.001 0.001 0.001 0.001 0 0 0 0 0 0 0 0 0 0.001 0.002 0.001 0.001 0.002 0 0.001 0.003 0.003 0.006 0.003 0.006 0.006 0.001 0.001 0 0 0 0.003 0.001 0.001 0.001 0 0 0 0.001 0.001 0.001 0 0.001 0.001 0.001 0.001 0.002 0.003 0.003 0.004 0.014 0.013 0.012 0.002 0.002 0 0.004 0.005 0.004 0.006 0.005 0.004 0.004 0.004 0.003 0.004 0.007 0.006 0.006 0.006 0.004 0.004 0.005 0.006 0.004 0.004 0.003 0.002 0.003 0.001 0.001 0.001 0.003 0.002 0.001 0.002 0.002 0 0 0 0.002 0.002 0.002 0.001 0.003 0.003 0.003 0.003 0.002 0 0.001 0.001 0.001 0.002 0.002 0.002 0.002 0.001 0.002 0.003 0 0 0 0.001 0.001 0 0.001 0.001 0.001 0.002 0.002 0.002 0.001 0.004 0.001 0.001 0.004 0.006 0.003 0.001 0.001 0.007 0.007 0.007 0.015 0.005 0.007 
0.014 0.005 0.007 0.006 0.013 0.009 0.011 0.012 0.017 0.02 0.024 0.087 0.134 0.206 0 0.015 0.014 0.014 0.008 0.015 0.039 0.02 0.015 0.011 0.015 0.016 0.015 0.012 0.015 0.011 0.011 0.006 0.003 0.009 0 0.006 0.005 0.006 0.004 0.002 0 0.71 1 0 0.03 0.022 0.009 0.025 0.033 0.029 0 0.004 0.002 0.001 0.002 0.001 0.003 0.01 0.004 0.002 0.007 0.014 0.014 0.015 0.005 0.009 0.014 0.022 0.046 0.071 0.05 0.082 0.144 0.361 0.443 0.114 0.054 0.051 0.008 0.031 0.016 0.01 0.006 0.008 0.007 0.015 0.009 0.012 0.006 0.014 0.012 0.022 0.007 0.005 0.009 0.017 0 0.017 0.016 0.014 0.012 0.007 0.007 0 0.002 0.01 0.029 0.035 0.018 0.015 0.011 0.006 0.024 0.018 0.016 0.012 0.015 0.009 0.01 0.005 0.016 0.013 0.005 0.005 0.001 0.005 0.013 0.001 0.008 0.005 0.012 0.008 0.002 0.002 0.004 0.005 0.007 0.007 0.005 0.01 0.012 0.011 0.003 0.013 0.015 0.011 0.008 0.009 0.008 0.009 0.006 0.006 0.008 0.007 0.005 0.006 0.004 0.002 0.006 0.006 0.003 0.003 0.006 0.006 0.001 0.006 0.004 0.006 0.005 0 0.004 0.004 0.011 0.013 0.009 0.006 0 0 0.004 0.006 0.003 0.001 0.003 0.007 0.004 0.005 0.007 0.006 0.003 0.003 0.003 0.002 0.003 0 0 0 0 0 0 0 0 0 0 0 0 0 0.001 0.001 0 0.001 0.001 0.001 0 0 0 0.001 0.002 0.002 0.001 0.001 0.001 0.001 0 0 0 0.013 0.01 0 0 0.002 0.003 0 0 0 0 0 0 0 0 0 0 0.001 0.001 0.002 0.005 0.005 0.006 0.004 0.005 0.004 0.005 0.01 0.015 0.012 0.01 0.015 0.015 0.01 0.01 0.013 0.012 0.01 0.007 0.011 0.014 0.012 0.008 0.013 0.015 0.006 0.009 0.012 0.009 0.004 0.004 0.005 0.006 0.002 0.001 0 0.001 0 0 0 0.007 0.002 0.004 0.002 0.005 0.005 0.006 0.005 0.002 0.002 0.002 0.003 0.003 0.005 0.004 0.006 0.006 0.003 0.004 0.003 0.001 0.001 0.001 0.004 0.003 0.003 0.003 0.003 0.003 0.002 0.003 0.001 0.001 0.002 0.001 0.003 0.003 0.003 0 0.046 0.046 0.002 0.003 0.001 0.001 0.001 0.001 0.002 0 0 0 0 0.001 0.004 0.005 0.008 0.005 0.004 0.002 0.001 0.003 0.005 0.003 0.002 0.006 0.004 0.001 0.002 0.004 0.003 0.001 0.002 0.003 0 0.001 0.001 0.001 0.001 0 0 0.001 0.001 0 0.001 0 0 0.001 0.001 0.001 0 0 0 0 0.001 0.001 0.001 0.001 0.001 0.001 0.001 0.002 0.002 0.001 0.004 0.006 0.002 0.001 0.004 0.001 0.001 0.001 0.001 0.003 0.003 0.004 0.001 0.001 0 0 0 0 0 0 0 0 0 0 0 0 0.001 0.001 0 0 0 0.001 0 0.002 0.001 0.001 0.001 0 0 0 0.001 0.001 0.002 0.002 0.002 0.002 0.002 0.002 0.003 0.002 0.002 0.002 0.003 0.002 0 0.002 0.002 0.002 0.002 0.001 0.002 0 0.001 0.002 0.004 0.004 0.005 0.005 0.002 0.002 0.003 0.004 0.004 0.005 0.005 0.005 0.005 0.006 0.002 0.008 0.007 0.009 0.007 0.007 0.004 0.006 0.011 0.004 0.006 0.006 0.009 0.006 0.006 0.009 0.004 0.007 0.007 0.002 0.007 0.007 0.001 0.007 0.003 0.005 0.003 0 0.001 0.001 0.005 0.006 0.003 0.001 0 0.001 0.003 0.004 0.003 0.001 0.003 0.003 0.008 0.002 0.01 0.008 0.013 0.008 0.012 0.011 0.005 0 0 0 0.001 0.001 0.001 0 0 0 0.001 0.002 0.001 0 0.006 0.006 0.001 0.003 0.007 0.005 0 0.003 0.009 0.01 0.009 0.01 0.002 0.002 0.005 0.002 0 0 0 0.005 0.004 0 0 0.002 0.002 0.001 0 0.001 0 0 0 0 0 0 0 0.001 0 0.002 0.006 0.003 0.004 0.002 0.002 0.001 0.002 0.004 0.005 0.005 0.004 0.005 0.004 0.003 0.005 0.005 0.006 0.009 0.008 0.006 0.008 0.003 0.008 0.007 0.006 0.001 0.002 0.005 0.003 0.002 0.001 0 0 0 0 0 0 0 0 0 0.001 0.001 0.002 0.002 0.003 0.003 0.004 0.004 0.003 0.003 0.003 0.003 0.003 0.002 0 0.001 0.001 0.001 0.002 0 0 0.002 0.002 0.004 0.004 0.002 0.004 0.002 0.005 0.004 0.006 0.005 0.005 0.007 0.007 0.007 0.009 0.009 0.007 0 0 0.014 0.014 0 0 0 0 0 0.001 0.001 0.003 0.002 0.002 0 0.007 0.004 0.005 0.002 0.002 0.004 0.004 0.004 0.003 0.003 0.004 0.003 0.003 0.003 0.002 0.001 0.002 0 0.001 0 0.001 0 0 0 0 0 0 0 0 0 0 0 0 0 0 0 0 0 0 0.001 0 0.001 0.002 0.002 0.001 0.001 0.003 0.004 0.003 0.004 0.003 0.004 0.004 0.007 0.005 0.003 0.002 0.001 0.001 0 0 0 0 0 0 0 0 0 0 0 0 0 0 0 0 0 0 0 0 0 0 0 0 0 0 0 0 0 0 0 0 0 0 0 0 0 0 0 0 0 0 0 0 0 0 0 0 0 0 0 0 0 0.001 0.003 0 0.005 0.004 0 0 0 0.002 0.002 0.002 0.002 0.004 0.001 0.006 0.002 0.005 0.005 0.004 0.004 0.004 0.007 0.004 0.005 0.007 0.007 0.003 0.006 0.004 0.004 0.003 0.004 0.005 0.004 0.001 0.005 0.005 0.002 0.005 0.004 0.005 0.001 0 0.002 0.002 0.007 0.007 0.003 0.002 0 0.001 0.003 0.003 0.002 0.002 0.002 0.003 0.001 0.003 0.005 0.003 0.003 0.002 0.003 0.003 0.001 0 0.001 0.001 0.001 0 0 0 0.001 0 0.001 0.001 0 0 0.001 0.001 0.001 0 0.001 0.001 0 0 0 0.002 0.002 0.002 0.001 0.001 0 0 0 0 0 0.006 0.003 0 0 0.001 0.001 0.001 0 0 0 0 0 0 0 0 0.001 0.001 0 0.003 0.004 0.003 0.003 0.002 0.001 0.002 0.005 0.007 0.007 0.007 0.007 0.007 0.004 0.002 0.004 0.003 0.003 0.005 0.008 0.006 0.007 0.004 0.003 0.005 0.004 0.002 0.002 0.001 0.003 0 0 0 0 0 0 0 0 0 0 0 0 0.001 0.001 0.001 0.002 0.002 0.002 0.003 0.001 0.003 0.002 0.002 0.001 0.001 0.001 0 0 0 0 0 0 0 0 0.002 0.002 0 0 0 0 0 0 0.001 0.001 0.002 0.001 0 0.001 0.002 0 0 0 0.003 0.003 0 0 0 0 0 0 0 0 0 0 0.004 0.006 0.006 0.006 0.001 0.002 0.003 0.002 0.002 0.001 0.003 0.002 0.002 0.002 0.003 0 0 0 0 0 0 0 0 0 0 0 0 0 0 0 0 0 0 0 0 0 0 0 0 0 0 0 0.001 0.001 0.001 0.001 0 0.003 0.003 0.002 0.003 0.003 0.003 0.003 0.004 0.002 0.002 0.001 0 0 0 0 0 0 0 0 0 0 0 0 0 0 0 0 0 0 0 0 0 0 0 0 0 0 0 0 0 0 0 0 0 0 0 0 0 0 0 0 0 0 0 0 0 0 0 0 0 0 0 0 0 0 0.001 0.002 0.003 0.003 0.005 0.006 0 0 0.002 0.003 0.004 0.004 0.004 0.004 0.004 0.003 0.002 0.008 0.006 0.004 0.005 0.004 0.005 0.007 0.006 0.003 0.01 0.004 0.008 0.012 0.011 0.005 0.012 0.015 0.013 0.01 0.015 0.014 0.008 0.014 0.01 0.013 0.004 0 0 0.002 0.005 0.006 0.004 0.003 0.002 0.002 0.004 0.005 0.002 0.003 0.002 0.006 0.003 0.004 0.007 0.004 0.002 0.002 0.003 0.003 0.003 0 0.002 0.002 0.002 0.001 0 0 0 0.001 0 0.001 0.001 0.001 0 0.001 0.002 0.001 0 0 0.001 0.001 0.002 0 0 0 0.002 0.002 0.001 0 0 0 0 0.005 0.005 0 0 0.002 0.003 0 0 0.002 0.001 0 0 0.002 0.001 0 0.001 0.003 0.001 0.004 0.012 0.011 0.009 0.004 0.004 0.002 0.005 0.005 0.006 0.007 0.005 0.006 0.006 0.005 0.006 0.007 0.007 0.006 0.006 0.003 0.006 0.004 0.004 0.005 0.006 0.002 0.001 0.003 0.003 0.001 0 0 0 0 0 0 0 0 0 0 0.001 0.002 0 0 0.003 0.003 0.003 0.003 0.001 0.002 0.001 0.003 0.004 0.004 0.001 0.001 0.001 0 0.001 0 0 0 0.001 0.002 0.002 0 0 0 0 0 0.001 0.001 0.001 0.001 0.001 0.001 0.002 0.002 0.001 0 0 0.003 0.003 0.002 0.014 0.003 0.003 
0 0 0 0 0 0 0 0 0 0 0 0 0 0 0 0 0 0 0 0 0 0 0 0 0 0 0 0 0 0 0 0 0 0 0 0 0 0 0 0 0 0 0 1 0 0 0 0 0 0 0 0 0 0 0 0 0 0 0 0 0 0 0 0 0 0 0 0 0 0 0 0 0 0 0 0 0 0 0 0 0 0 0 0 0 0 0 0 0 0 0 0 0 0 0 0 0 0 0 0 0 0 0 0 0 0 0 0 0 0 0 0 0 0 0 0 0 0 0 0 0 0 0 0 0 0 0 0 0 0 0 0 0 0 0 0 0 0 0 0 0 0 0 0 0 0 0 0 0 0 0 0 0 0 0 0 0 0 0 0 0 0 0 0 0 0 0 0 0 0 0 0 0 0 0 0 0 0 0 0 0 0 0 0 0 0 0 0 0 0 0 0 0 0 0 0 0 0 0 0 0 0 0 0 0 0 0 0 0 0 0 0 0 0 0 0 0 0 0 0 0 0 0 0 0 0 0 0 0 0 0 0 0 0 0 0 0 0 0 0 0 0 0 0 0 0 0 0 0 0 0 0 0 0 0 0 0 0 0 0 0 0 0 0 0 0 0 0 0 0 0 0 0 0 0 0 0 0 0 0 0 0 0 0 0 0 0 0 0 0 0 0 0 0 0 0 0 0 0 0 0 0 0 0 0 0 0 0 0 0 0 0 0 0 0 0 0 0 0 0 0 0 0 0 0 0 0 0 0 0 0 0 0 0 0 0 0 0 0 0 0 0 0 0 0 0 0 0 0 0 0 0 0 0 0 0 0 0 0 0 0 0 0 0 0 0 0 0 0 0 0 0 0 0 0 0 0 0 0 0 0 0 0 0 0 0 0 0 0 0 0 0 0 0 0 0 0 0 0 0 0 0 0 0 0 0 0 0 0 0 0 0 0 0 0 0 0 0 0 0 0 0 0 0 0 0 0 0 0 0 0 0 0 0 0 0 0 0 0 0 0 0 0 0 0 0 0 0 0 0 0 0 0 0 0 0 0 0 0 0 0 0 0 0 0 0 0 0 0 0 0 0 0 0 0 0 0 0 0 0 0 0 0 0 0 0 0 0 0 0 0 0 0 0 0 0 0 0 0 0 0 0 0 0 0 0 0 0 0 0 0 0 0 0 0 0 0 0 0 0 0 0 0 0 0 0 0 0 0 0 0 0 0 0 0 0 0 0 0 0 0 0 0 0 0 0 0 0 0 0 0 0 0 0 0 0 0 0 0 0 0 0 0 0 0 0 0 0 0 0 0 0 0 0 0 0 0 0 0 0 0 0 0 0 0 0 0 0 0 0 0 0 0 0 0 0 0 0 0 0 0 0 0 0 0 0 0 0 0 0 0 0 0 0 0 0 0 0 0 0 0 0 0 0 0 0 0 0 0 0 0 0 0 0 0 0 0 0 0 0 0 0 0 0 0 0 0 0 0 0 0 0 0 0 0 0 0 0 0 0 0 0 0 0 0 0 0 0 0 0 0 0 0 0 0 0 0 0 0 0 0 0 0 0 0 0 0 0 0 0 0 0 0 0 0 0 0 0 0 0 0 0 0 0 0 0 0 0 0 0 0 0 0 0 0 0 0 0 0 0 0 0 0 0 0 0 0 0 0 0 0 0 0 0 0 0 0 0 0 0 0 0 0 0 0 0 0 0 0 0 0 0 0 0 0 0 0 0 0 0 0 0 0 0 0 0 0 0 0 0 0 0 0 0 0 0 0 0 0 0 0 0 0 0 0 0 0 0 0 0 0 0 0 0 0 0 0 0 0 0 0 0 0 0 0 0 0 0 0 0 0 0 0 0 0 0 0 0 0 0 0 0 0 0 0 0 0 0 0 0 0 0 0 0 0 0 0 0 0 0 0 0 0 0 0 0 0 0 0 0 0 0 0 0 0 0 0 0 0 0 0 0 0 0 0 0 0 0 0 0 0 0 0 0 0 0 0 0 0 0 0 0 0 0 0 0 0 0 0 0 0 0 0 0 0 0 0 0 0 0 0 0 0 0 0 0 0 0 0 0 0 0 0 0 0 0 0 0 0 0 0 0 0 0 0 0 0 0 0 0 0 0 0 0 0 0 0 0 0 0 0 0 0 0 0 0 0 0 0 0 0 0 0 0 0 0 0 0 0 0 0 0 0 0 0 0 0 0 0 0 0 0 0 0 0 0 0 0 0 0 0 0 0 0 0 0 0 0 0 0 0 0 0 0 0 0 0 0 0 0 0 0 0 0 0 0 0 0 0 0 0 0 0 0 0 0 0 0 0 0 0 0 0 0 0 0 0 0 0 0 0 0 0 0 0 0 0 0 0 0 0 0 0 0 0 0 0 0 0 0 0 0 0 0 0 0 0 0 0 0 0 0 0 0 0 0 0 0 0 0 0 0 0 0 0 0 0 0 0 0 0 0 0 0 0 0 0 0 0 0 0 0 0 0 0 0 0 0 0 0 0 0 0 0 0 0 0 0 0 0 0 0 0 0 0 0 0 0 0 0 0 0 0 0 0 0 0 0 0 0 0 0 0 0 0 0 0 0 0 0 0 0 0 0 0 0 0 0 0 0 0 0 0 0 0 0 0 0 0 0 0 0 0 0 0 0 0 0 0 0 0 0 0 0 0 0 0 0 0 0 0 0 0 0 0 0 0 0 0 0 0 0 0 0 0 0 0 0 0 0 0 0 0 0 0 0 0 0 0 0 0 0 0 0 0 0 0 0 0 0 0 0 0 0 0 0 0 0 0 0 0 0 0 0 0 0 0 0 0 0 0 0 0 0 0 0 0 0 0 0 0 0 0 0 0 0 0 0 0 0 0 0 0 0 0 0 0 0 0 0 0 0 0 0 0 0 0 0 0 0 0 0 0 0 0 0 0 0 0 0 0 0 0 0 0 0 0 0 0 0 
0.063 0.024 0.02 0.026 0.061 0.058 0.061 0.038 0.066 0.039 0.04 0.084 0.175 0.155 0 0.074 0.081 0.063 0.02 0.026 0.047 0.03 0.033 0.019 0.024 0.039 0.031 0.024 0.022 0.022 0.026 0.019 0.009 0.015 0 0.025 0.033 0.019 0.012 0.006 0 0.029 0.042 0 1 0.495 0.261 0.386 0.345 0.358 0 0.089 0.029 0.003 0.006 0.003 0.01 0.015 0.013 0.008 0.01 0.023 0.024 0.021 0.019 0.025 0.016 0.022 0.064 0.065 0.048 0.052 0.069 0.135 0.144 0.269 0.42 0.298 0.075 0.269 0.129 0.091 0.075 0.085 0.065 0.186 0.127 0.19 0.095 0.151 0.156 0.303 0.107 0.049 0.083 0.119 0 0.105 0.098 0.104 0.065 0.097 0.151 0 0.008 0.137 0.262 0.374 0.442 0.278 0.256 0.187 0.534 0.317 0.18 0.172 0.306 0.129 0.111 0.044 0.119 0.079 0.113 0.096 0.011 0.124 0.236 0.027 0.045 0.033 0.054 0.066 0.011 0.017 0.029 0.045 0.046 0.052 0.048 0.072 0.129 0.04 0.016 0.034 0.047 0.034 0.03 0.026 0.03 0.028 0.024 0.022 0.037 0.023 0.024 0.033 0.029 0.017 0.022 0.026 0.024 0.022 0.027 0.026 0.012 0.026 0.022 0.025 0.01 0 0.005 0.017 0.051 0.06 0.031 0.016 0.005 0.007 0.026 0.022 0.009 0.009 0.011 0.022 0.018 0.007 0.016 0.014 0.015 0.014 0.014 0.013 0.009 0 0.004 0.004 0.004 0.003 0 0 0.003 0.004 0.003 0.004 0.002 0.001 0.006 0.007 0.005 0.002 0.007 0.008 0.001 0.001 0.007 0.007 0.013 0.008 0.01 0.009 0.003 0.002 0 0 0 0.048 0.04 0.002 0.002 0.007 0.008 0.001 0.001 0.004 0.004 0.001 0.001 0.003 0.001 0.001 0.001 0.004 0.003 0.007 0.025 0.023 0.023 0.014 0.018 0.013 0.023 0.045 0.063 0.043 0.047 0.067 0.046 0.035 0.034 0.037 0.038 0.036 0.03 0.041 0.04 0.031 0.024 0.042 0.04 0.014 0.013 0.019 0.019 0.007 0.002 0.008 0.007 0.003 0.001 0.001 0.003 0 0 0 0.175 0.025 0.019 0.016 0.039 0.033 0.041 0.038 0.023 0.018 0.019 0.024 0.03 0.034 0.034 0.109 0.056 0.027 0.056 0.1 0.01 0.021 0.012 0.024 0.018 0.009 0.006 0.003 0.005 0.003 0.008 0.007 0.007 0.009 0.008 0.005 0.009 0.011 0.007 0.405 0.405 0.014 0.015 0.001 0 0 0 0.001 0.001 0.001 0.007 0.006 0.006 0.019 0.024 0.02 0.019 0.014 0.004 0.012 0.016 0.016 0.008 0.01 0.022 0.016 0.01 0.013 0.013 0.014 0.007 0.001 0.007 0 0.003 0.001 0.003 0.001 0 0 0.001 0.003 0 0.003 0.001 0 0 0 0.001 0 0 0 0 0.001 0 0.004 0.008 0.004 0.004 0.003 0.014 0.014 0.008 0.009 0.015 0.005 0.009 0.019 0.013 0.01 0.01 0.005 0.009 0.009 0.009 0.004 0.003 0 0.002 0.001 0 0 0 0 0 0 0 0 0 0 0 0 0 0 0.002 0 0.002 0.002 0.001 0 0 0 0 0.003 0 0 0.003 0.002 0.002 0.003 0.002 0.004 0.003 0.001 0.002 0.003 0.001 0 0.001 0.003 0.001 0.001 0.001 0.002 0.003 0.004 0.007 0.015 0.015 0.021 0.02 0.003 0.006 0.007 0.017 0.017 0.025 0.015 0.015 0.009 0.024 0.015 0.029 0.03 0.024 0.027 0.025 0.016 0.021 0.019 0.013 0.023 0.024 0.025 0.019 0.021 0.024 0.021 0.021 0.02 0.02 0.022 0.021 0.008 0.02 0.012 0.019 0.006 0 0.002 0.011 0.021 0.022 0.014 0.011 0.005 0.006 0.018 0.02 0.013 0.011 0.018 0.022 0.017 0.017 0.03 0.023 0.023 0.018 0.021 0.017 0.008 0 0.004 0.004 0.006 0.001 0 0.001 0.002 0.001 0.002 0.005 0.003 0.002 0.006 0.008 0.007 0.006 0.008 0.007 0.001 0.005 0.011 0.012 0.019 0.015 0.018 0.014 0.006 0.005 0 0 0 0.02 0.015 0.003 0.002 0.001 0.004 0 0 0.001 0.001 0.001 0.001 0.001 0.001 0.001 0.003 0.004 0.004 0.006 0.017 0.017 0.017 0.006 0.005 0.004 0.011 0.019 0.024 0.02 0.019 0.024 0.025 0.021 0.018 0.021 0.024 0.021 0.025 0.024 0.022 0.016 0.014 0.023 0.024 0.012 0.009 0.015 0.017 0.009 0.003 0.003 0.003 0 0 0 0.001 0 0 0 0.002 0.013 0.01 0.003 0.015 0.016 0.026 0.036 0.028 0.017 0.011 0.012 0.014 0.014 0.009 0.005 0.009 0.002 0.006 0.004 0 0.003 0.005 0.008 0.004 0 0.004 0.005 0.007 0.004 0.008 0.007 0.009 0.011 0.01 0.011 0.018 0.018 0.008 0.004 0.004 0.024 0.025 0 0 0 0 0 0.001 0.002 0.003 0 0 0 0.021 0.022 0.02 0.012 0.009 0.013 0.014 0.014 0.011 0.024 0.019 0.013 0.016 0.024 0.012 0.011 0.012 0.006 0.01 0 0.002 0.002 0.008 0.007 0.004 0 0 0 0 0.001 0 0 0.001 0.001 0.001 0 0 0 0.002 0.005 0.001 0.004 0.02 0.013 0.004 0.005 0.022 0.022 0.008 0.011 0.017 0.007 0.008 0.016 0.006 0.008 0.004 0.001 0 0 0 0 0 0 0 0 0 0 0 0 0 0 0.001 0.001 0 0.001 0.001 0 0 0.001 0 0 0 0 0 0 0 0.001 0 0 0.001 0 0 0.002 0.004 0.001 0.001 0.003 0 0 0 0.001 0 0 0 0 0 0 0 0.002 0.002 0.004 0.004 0.011 0.009 0.011 0.011 0.001 0.001 0.003 0.006 0.007 0.007 0.009 0.012 0.007 0.02 0.003 0.018 0.021 0.015 0.011 0.013 0.015 0.016 0.013 0.016 0.021 0.011 0.015 0.018 0.015 0.008 0.023 0.024 0.016 0.012 0.024 0.024 0.015 0.024 0.015 0.023 0.011 0 0.001 0.004 0.016 0.02 0.009 0.007 0.001 0.002 0.005 0.007 0.006 0.006 0.006 0.007 0.005 0.004 0.014 0.011 0.009 0.005 0.007 0.007 0.003 0.001 0.001 0.001 0.002 0.002 0.001 0.001 0.001 0.001 0 0.001 0.001 0.001 0.003 0.004 0.003 0.002 0.003 0.003 0.001 0.001 0.004 0.003 0.006 0.003 0.005 0.005 0.003 0.001 0 0 0 0.018 0.012 0.001 0.001 0.006 0.006 0.004 0.004 0.005 0.004 0 0.005 0.006 0.002 0 0.005 0.009 0.006 0.011 0.019 0.019 0.018 0.005 0.003 0.001 0.009 0.017 0.021 0.023 0.018 0.021 0.021 0.007 0.019 0.021 0.017 0.023 0.019 0.021 0.022 0.013 0.015 0.018 0.018 0.012 0.009 0.011 0.009 0.004 0.004 0.006 0.006 0.003 0.001 0.004 0.004 0 0 0 0 0.004 0.006 0.004 0.005 0.006 0.004 0.007 0.008 0.004 0.004 0.004 0.004 0.004 0.002 0.001 0.001 0.001 0.003 0.002 0.001 0.002 0.002 0.004 0.004 0.002 0.002 0.003 0.002 0.001 0.002 0.003 0.001 0.001 0.003 0.004 0.002 0.003 0.003 0 0 0.009 0.009 0 0 0 0 0 0.003 0.004 0.008 0.005 0.005 0.014 0.027 0.022 0.021 0.01 0.009 0.014 0.018 0.017 0.009 0.009 0.02 0.015 0.007 0.008 0.01 0.014 0.006 0.004 0.007 0 0.006 0.003 0.005 0.003 0.001 0 0 0 0 0.003 0.002 0.001 0.002 0.002 0.002 0 0 0 0 0.004 0 0.003 0.004 0.003 0.001 0.001 0.009 0.009 0.003 0.004 0.009 0.004 0.008 0.017 0.015 0.012 0.007 0.003 0.005 0.005 0.008 0.004 0.003 0.001 0.002 0.001 0.001 0 0.001 0.001 0 0 0.001 0.001 0 0 0.002 0.001 0 0 0 0 0 0 0 0 0 0.001 0 0.003 0 0 0.002 0.003 0.003 0.003 0.002 0 0 0.001 0.002 0.001 0 0 0 0 0 0 0 0.001 0.003 0.006 0.005 0.012 0.013 0.02 0.014 0.002 0.003 0.003 0.007 0.009 0.01 0.012 0.013 0.011 0.019 0.006 0.02 0.024 0.023 0.016 0.019 0.03 0.032 0.024 0.02 0.04 0.025 0.024 0.042 0.037 0.026 0.046 0.066 0.045 0.034 0.074 0.064 0.033 0.062 0.044 0.056 0.019 0 0.007 0.011 0.027 0.024 0.014 0.01 0.001 0.004 0.011 0.014 0.011 0.007 0.007 0.015 0.014 0.009 0.019 0.018 0.022 0.018 0.021 0.02 0.016 0.001 0 0 0.001 0.002 0.001 0.001 0.001 0.003 0.001 0.003 0.003 0.005 0.009 0.007 0.002 0.002 0.008 0.009 0 0.004 0.016 0.013 0.016 0.016 0.015 0.015 0.007 0.004 0 0 0 0.023 0.016 0 0 0.01 0.017 0.003 0.002 0.009 0.006 0.003 0.002 0.01 0.004 0.008 0.013 0.019 0.013 0.024 0.048 0.047 0.045 0.018 0.022 0.016 0.021 0.028 0.025 0.034 0.028 0.026 0.022 0.018 0.014 0.017 0.02 0.015 0.018 0.02 0.017 0.013 0.013 0.018 0.02 0.007 0.006 0.012 0.013 0.005 0.004 0.005 0.003 0.001 0.001 0.002 0.001 0 0 0 0.001 0.005 0.004 0.005 0.008 0.007 0.006 0.007 0.006 0.006 0.004 0.003 0.004 0.004 0.002 0.001 0.002 0 0.002 0.001 0 0 0 0.005 0.002 0.003 0.008 0.007 0.008 0.009 0.015 0.014 0.015 0.015 0.012 0.012 0.021 0.02 0.017 0.003 0.003 0.022 0.022 0.014 0.024 0.009 0.022 
0.018 0.008 0.004 0.007 0.023 0.025 0.027 0.017 0.03 0.016 0.013 0.032 0.067 0.061 0 0.019 0.02 0.017 0.006 0.003 0.017 0.009 0.007 0.001 0.003 0.007 0.006 0.004 0.003 0.006 0.009 0.006 0.003 0.007 0 0.009 0.019 0.011 0.008 0.002 0 0.008 0.012 0 0.268 1 0.51 0.193 0.273 0.463 0 0.138 0.036 0.001 0.006 0.002 0.002 0.001 0.001 0.001 0.002 0.005 0.005 0.01 0.005 0.005 0.007 0.008 0.023 0.021 0.013 0.02 0.028 0.049 0.053 0.093 0.17 0.11 0.035 0.089 0.053 0.05 0.044 0.046 0.04 0.078 0.065 0.133 0.067 0.069 0.079 0.194 0.062 0.033 0.041 0.068 0 0.042 0.035 0.036 0.019 0.027 0.043 0 0.006 0.048 0.084 0.128 0.122 0.075 0.072 0.054 0.15 0.084 0.065 0.056 0.087 0.047 0.058 0.02 0.045 0.032 0.031 0.028 0.002 0.033 0.063 0.009 0.013 0.01 0.02 0.022 0.001 0.008 0.01 0.012 0.011 0.014 0.012 0.022 0.033 0.013 0.002 0.008 0.015 0.008 0.005 0.005 0.006 0.006 0.007 0.006 0.007 0.006 0.006 0.004 0.006 0.007 0.007 0.007 0.007 0.005 0.007 0.007 0.004 0.007 0.005 0.007 0.003 0 0.001 0.007 0.018 0.02 0.009 0.006 0 0 0.004 0.008 0.002 0.001 0.002 0.008 0.004 0.001 0.004 0.006 0.006 0.003 0.004 0.002 0 0 0 0 0 0 0 0 0.001 0 0 0.002 0.002 0.001 0.003 0.003 0.001 0.002 0.003 0.005 0.001 0.002 0.003 0.004 0.006 0.004 0.005 0.005 0.001 0 0 0 0 0.016 0.013 0 0 0.001 0.001 0 0 0 0 0 0 0.001 0.001 0.001 0.002 0.002 0.001 0.002 0.006 0.005 0.004 0.003 0.004 0.004 0.007 0.013 0.018 0.008 0.013 0.018 0.012 0.009 0.006 0.009 0.01 0.01 0.009 0.014 0.011 0.005 0.009 0.009 0.01 0.002 0.006 0.007 0.007 0.002 0.004 0.002 0.002 0.001 0.001 0.001 0.002 0 0 0 0.057 0.009 0.006 0.004 0.007 0.01 0.011 0.011 0.005 0.005 0.004 0.008 0.008 0.008 0.008 0.04 0.018 0.006 0.017 0.029 0.003 0.004 0.004 0.004 0.002 0.001 0.001 0 0.002 0.001 0.001 0.001 0.001 0.001 0.001 0.003 0.005 0.003 0.003 0.131 0.131 0.006 0.006 0.001 0.001 0.001 0.001 0.001 0.001 0.001 0.002 0.002 0.002 0.006 0.008 0.008 0.008 0.004 0.003 0.004 0.006 0.005 0.004 0.006 0.006 0.004 0.003 0.006 0.004 0.005 0.001 0.001 0.003 0 0.004 0.001 0.001 0.001 0 0 0 0 0 0.001 0.001 0.001 0.001 0.001 0.001 0 0 0 0.002 0.003 0 0.003 0.004 0.002 0.002 0.001 0.006 0.006 0.001 0.002 0.004 0.001 0.004 0.006 0.003 0.004 0.002 0.002 0.003 0.003 0.002 0.001 0.001 0 0 0 0 0 0 0 0 0 0 0 0 0 0 0 0 0.001 0.002 0 0.002 0.002 0.001 0.001 0 0 0 0 0 0 0 0 0 0 0.001 0 0 0 0.002 0.001 0.001 0 0.001 0.002 0.002 0 0 0.002 0 0 0.002 0.003 0.003 0.005 0.007 0 0 0.004 0.007 0.007 0.006 0.006 0.007 0.005 0.008 0.002 0.01 0.008 0.008 0.009 0.007 0.006 0.005 0.006 0.005 0.005 0.004 0.007 0.004 0.004 0.004 0.002 0.004 0.003 0.003 0.004 0.004 0.002 0.004 0.003 0.004 0 0 0 0.001 0.006 0.008 0.004 0.002 0.001 0.001 0.006 0.004 0.003 0.002 0.003 0.004 0.002 0.003 0.009 0.007 0.005 0.004 0.005 0.005 0.001 0 0 0.001 0.001 0 0 0 0.001 0 0 0.001 0.001 0 0.001 0.001 0.003 0.002 0.002 0.001 0.001 0.002 0.003 0.002 0.005 0.002 0.002 0.002 0.001 0.001 0 0 0 0.008 0.006 0 0 0.001 0.001 0 0 0.001 0.001 0 0 0.001 0 0 0 0.001 0.001 0.001 0.003 0.002 0.002 0.001 0 0.001 0.002 0.003 0.008 0.004 0.003 0.008 0.007 0.005 0.006 0.008 0.009 0.007 0.009 0.008 0.005 0.007 0.006 0.009 0.007 0.004 0.004 0.006 0.001 0 0 0 0.001 0.001 0 0 0 0 0 0 0.002 0.005 0.005 0.002 0.004 0.006 0.008 0.01 0.006 0.006 0.004 0.005 0.005 0.006 0.005 0.002 0.003 0.003 0.003 0.002 0.001 0.002 0 0.003 0.002 0.001 0.002 0.002 0.003 0.001 0.002 0.003 0.002 0.003 0.003 0.004 0.005 0.006 0.003 0.001 0.001 0.005 0.005 0 0 0 0 0 0 0.001 0.002 0.001 0.001 0 0.004 0.004 0.004 0.002 0.002 0.004 0.003 0.003 0.004 0.004 0.004 0.003 0.003 0.004 0.001 0.001 0.003 0 0.001 0 0.001 0 0 0 0 0 0 0 0 0 0 0 0 0 0 0 0 0 0 0 0 0.002 0.004 0.003 0.002 0.001 0.004 0.004 0.002 0.002 0.003 0.004 0.004 0.003 0.003 0.004 0.003 0.002 0.002 0.002 0.001 0 0 0 0 0 0 0 0 0 0 0 0 0 0 0 0 0 0 0 0 0 0 0 0 0 0 0 0 0 0 0 0 0 0 0 0 0 0 0 0 0 0 0 0 0 0 0 0 0 0 0.001 0.001 0.002 0.003 0.004 0.004 0 0 0 0.001 0.001 0.003 0.003 0.004 0.004 0.004 0.003 0.004 0.004 0.005 0.004 0.004 0.005 0.004 0.006 0.004 0.005 0.004 0.006 0.005 0.004 0.004 0.006 0.008 0.006 0.004 0.008 0.007 0.005 0.008 0.006 0.008 0.002 0 0 0.001 0.005 0.005 0.002 0.002 0.001 0.001 0.003 0.002 0.002 0.001 0.003 0.003 0.003 0.003 0.005 0.004 0.005 0.002 0.004 0.003 0.002 0 0.001 0.001 0.001 0 0 0 0 0 0 0 0 0 0 0.001 0 0 0.001 0.002 0 0 0.002 0 0.002 0.001 0.001 0.001 0.003 0.001 0 0 0 0.003 0.002 0.001 0 0 0 0 0 0 0 0 0 0 0 0 0.001 0.001 0.001 0.001 0.005 0.005 0.005 0.002 0.002 0.001 0.003 0.004 0.004 0.005 0.004 0.004 0.002 0.002 0.004 0.004 0.005 0.006 0.004 0.004 0.004 0.003 0.003 0.004 0.004 0.001 0.002 0.003 0 0 0 0 0 0 0 0 0 0 0 0 0 0.001 0.001 0 0.001 0.002 0.002 0.003 0.003 0.001 0.001 0.001 0.001 0.001 0 0 0 0 0 0 0 0 0.001 0.001 0 0 0.001 0.002 0.001 0.001 0.003 0.001 0.001 0.002 0.002 0.001 0.002 0.003 0.002 0 0 0.004 0.005 0 0 0 0 0 0 0 0.002 0.001 0.001 0.005 0.007 0.007 0.007 0.002 0.003 0.004 0.004 0.004 0.001 0.004 0.005 0.004 0.003 0.002 0.003 0.004 0.003 0.002 0.003 0 0.003 0 0.002 0 0 0 0 0 0 0.001 0 0 0.001 0.001 0 0 0 0 0 0 0 0 0.001 0.001 0 0 0.004 0.003 0.002 0.005 0.006 0.001 0.002 0.004 0.004 0.004 0.001 0.001 0 0 0.002 0.001 0.001 0 0.001 0 0 0 0 0 0 0 0.001 0 0 0 0.001 0 0 0 0.001 0 0 0 0 0 0 0 0 0 0.001 0.001 0.001 0.001 0.002 0 0 0.002 0.002 0 0 0 0 0 0 0 0 0 0 0 0.001 0.002 0.002 0.004 0.004 0.006 0.004 0 0 0 0.003 0.003 0.003 0.003 0.004 0.004 0.005 0.004 0.007 0.008 0.008 0.006 0.005 0.006 0.008 0.005 0.006 0.01 0.007 0.004 0.006 0.006 0.004 0.01 0.018 0.011 0.009 0.019 0.018 0.006 0.018 0.013 0.015 0.008 0 0.001 0.003 0.007 0.006 0.003 0.002 0.001 0.001 0.003 0.002 0 0 0 0.003 0.004 0 0.001 0.002 0.003 0.004 0.004 0.004 0.003 0 0.001 0.001 0.001 0.001 0 0 0 0.001 0 0 0.001 0.001 0.001 0 0.001 0.001 0.003 0.004 0.001 0.003 0.003 0.004 0.004 0.004 0.006 0.004 0.001 0 0 0 0 0.005 0.004 0.001 0 0.002 0.004 0.001 0.002 0.002 0.001 0 0.001 0.001 0.001 0 0.003 0.003 0.003 0.005 0.016 0.012 0.012 0.005 0.005 0.003 0.002 0.007 0.007 0.005 0.007 0.007 0.006 0.006 0.005 0.006 0.006 0.004 0.004 0.005 0.006 0.002 0.003 0.006 0.006 0.003 0.003 0.003 0.004 0.001 0 0.002 0.001 0.001 0.001 0.001 0.001 0 0 0 0.001 0.002 0 0 0.001 0.002 0.003 0.003 0.002 0.001 0 0.001 0.001 0.002 0.001 0.001 0.001 0.001 0 0 0 0 0.001 0.001 0 0.001 0.002 0.002 0.002 0.003 0.004 0.002 0.002 0.003 0.001 0.001 0.002 0.005 0.002 0.001 0.001 0.004 0.004 0.006 0.005 0.004 0.004 
0.006 0.003 0.002 0.003 0.011 0.013 0.013 0.004 0.011 0.01 0.011 0.013 0.031 0.029 0 0.01 0.012 0.009 0.003 0.004 0.006 0.003 0.004 0.001 0.002 0.005 0.004 0.002 0.004 0.002 0.003 0.002 0 0.002 0 0.004 0.005 0.002 0.002 0.001 0 0.005 0.007 0 0.109 0.452 1 0.08 0.116 0.199 0 0.334 0.109 0 0.001 0 0.001 0.001 0.001 0.001 0 0.002 0.002 0.001 0.001 0.002 0.002 0.004 0.011 0.009 0.008 0.007 0.009 0.023 0.024 0.045 0.079 0.049 0.012 0.04 0.017 0.01 0.011 0.011 0.009 0.03 0.021 0.052 0.028 0.029 0.039 0.079 0.02 0.01 0.018 0.024 0 0.018 0.014 0.013 0.008 0.012 0.02 0 0 0.022 0.035 0.054 0.048 0.036 0.034 0.018 0.061 0.038 0.03 0.024 0.032 0.025 0.032 0.004 0.017 0.012 0.01 0.009 0 0.019 0.032 0.003 0.003 0.002 0.007 0.007 0.001 0.001 0.004 0.006 0.005 0.006 0.006 0.01 0.02 0.005 0.002 0.004 0.007 0.003 0.003 0.003 0.003 0.004 0.003 0.005 0.005 0.002 0.003 0.005 0.004 0.002 0.002 0.003 0.002 0.002 0.003 0.003 0.001 0.003 0.002 0.003 0 0 0 0.002 0.005 0.006 0.002 0.002 0 0.001 0.003 0.004 0.003 0.002 0.004 0.005 0.002 0.004 0.002 0.002 0.003 0.002 0.003 0.003 0.003 0 0 0 0 0 0 0 0 0 0 0 0.001 0 0 0 0.001 0 0 0 0 0 0.001 0.001 0.003 0.001 0.003 0.002 0 0 0 0 0 0.006 0.001 0 0 0.001 0.001 0.001 0 0 0 0 0 0 0 0 0 0.001 0.001 0.001 0.003 0.002 0.003 0.002 0.002 0.001 0.002 0.004 0.006 0.005 0.005 0.007 0.005 0.005 0.004 0.003 0.004 0.004 0.003 0.005 0.004 0.003 0.003 0.004 0.005 0.003 0.004 0.005 0.003 0.003 0.002 0.002 0.001 0 0.001 0.001 0 0 0 0 0.02 0.005 0.003 0 0.004 0.004 0.005 0.004 0.003 0.003 0.002 0.004 0.005 0.006 0.006 0.016 0.008 0.006 0.013 0.02 0.002 0.003 0.001 0.001 0.001 0.001 0.001 0.001 0.001 0.001 0.003 0.003 0.002 0.002 0.001 0.001 0.002 0.003 0.001 0.064 0.064 0.003 0.003 0.001 0.001 0 0 0 0.001 0.001 0.002 0.001 0.001 0.003 0.003 0.002 0.002 0.001 0.002 0.002 0.003 0.003 0.003 0.003 0.003 0.003 0.002 0.003 0.001 0.001 0.002 0.001 0.001 0 0 0 0 0 0 0 0 0.001 0 0 0 0 0.001 0.001 0.001 0 0 0 0 0 0 0 0 0 0 0.001 0.003 0.003 0.001 0.003 0.003 0.001 0.002 0.002 0.002 0.001 0.001 0 0.002 0.002 0 0 0 0 0 0 0 0 0 0 0 0 0 0 0.001 0.001 0.001 0 0 0.001 0.001 0 0 0.001 0.001 0.001 0.001 0.001 0 0 0.002 0 0 0.002 0.002 0.001 0.001 0.001 0.001 0.001 0.001 0.001 0.001 0.001 0.001 0.001 0.001 0 0 0 0.002 0.003 0.002 0.004 0.003 0.005 0.005 0 0 0 0.004 0.003 0.005 0.005 0.005 0.003 0.003 0.001 0.003 0.002 0.002 0.003 0.002 0.003 0.002 0.001 0.001 0.002 0.003 0.002 0.002 0.003 0.003 0.002 0.002 0.002 0.002 0.002 0.002 0.001 0.002 0.002 0.002 0.001 0 0.001 0.002 0.003 0.003 0.003 0.001 0.001 0.001 0.003 0.001 0.001 0 0 0.004 0.002 0 0.003 0.003 0.001 0.002 0.002 0.002 0.001 0 0 0 0.001 0.001 0 0 0.001 0.001 0.001 0.001 0.001 0 0.001 0.001 0.001 0 0.002 0.002 0 0 0.001 0 0.002 0.001 0.001 0.001 0.001 0 0 0 0 0.001 0.001 0 0 0.001 0.001 0.001 0.001 0.001 0.001 0 0.001 0.001 0 0 0 0.001 0.001 0.001 0.002 0.001 0.001 0.001 0.002 0.001 0.001 0.003 0.003 0.002 0.003 0.003 0.003 0.003 0.003 0.003 0.003 0.002 0.003 0.003 0.003 0.001 0.002 0.002 0.003 0.001 0.002 0.002 0.002 0 0 0 0 0 0 0 0 0 0 0 0.002 0.003 0.002 0.001 0.004 0.004 0.004 0.004 0.004 0.002 0.002 0.003 0.003 0.003 0.003 0.002 0.003 0.001 0 0.001 0 0 0 0.001 0.001 0.001 0.002 0.002 0.002 0.001 0.001 0.001 0.001 0.001 0.001 0.002 0.003 0.001 0.001 0 0 0.002 0.002 0 0 0 0 0 0 0 0 0 0 0 0.002 0.001 0 0.002 0.001 0.001 0.001 0.001 0 0.001 0.001 0.002 0.002 0.002 0.001 0.002 0.002 0 0 0 0 0 0 0 0 0 0 0 0 0 0 0 0 0 0 0 0 0 0 0 0 0 0 0 0 0 0.002 0.002 0 0.001 0.001 0 0.001 0.001 0 0.001 0 0 0 0 0 0 0 0 0 0 0 0 0 0 0 0 0 0 0 0 0 0 0 0 0 0 0 0 0 0 0 0 0 0 0 0 0 0 0 0 0 0 0 0 0 0 0 0 0 0 0 0 0 0 0.001 0.001 0.002 0.002 0.003 0.003 0.002 0 0 0 0.001 0.002 0.002 0.002 0.002 0.002 0.001 0 0 0.001 0.001 0 0.001 0.001 0.001 0.001 0.001 0.002 0.002 0.002 0.002 0.002 0.002 0.003 0.003 0.002 0.002 0.003 0.003 0.001 0.003 0.001 0.003 0 0 0 0.001 0.003 0.003 0.002 0.002 0 0 0 0.001 0 0 0 0.001 0.002 0.001 0.002 0.002 0.002 0.002 0.002 0.002 0.001 0 0 0 0 0 0 0 0 0 0 0 0 0 0 0.001 0 0.001 0.002 0.002 0 0 0.002 0.002 0.002 0.002 0 0 0.001 0 0 0 0 0.003 0.002 0 0 0 0 0 0 0 0 0 0 0 0 0 0.001 0.001 0.001 0.001 0.002 0.003 0.003 0.002 0.001 0.001 0.002 0.003 0.002 0.003 0.003 0.002 0.003 0.001 0.001 0.001 0 0 0.001 0.001 0.003 0.001 0.001 0.002 0.002 0 0 0.001 0.001 0.001 0 0 0 0 0 0 0 0 0 0 0 0 0 0.001 0.002 0.002 0.002 0.001 0.001 0 0 0 0 0 0 0 0 0 0 0 0.001 0.001 0.001 0.001 0.001 0.001 0 0 0 0 0.001 0.001 0 0.001 0.001 0 0.001 0.002 0.002 0 0 0.002 0.002 0 0 0 0 0 0 0 0.002 0.001 0.001 0.002 0.003 0.001 0.001 0.001 0.001 0.002 0.001 0.001 0 0.002 0.002 0.001 0 0.002 0.002 0.001 0 0 0 0 0 0 0 0 0 0 0 0 0 0 0 0 0 0 0 0 0 0 0 0 0 0.001 0.003 0.003 0.001 0.001 0.002 0.002 0.002 0.002 0.002 0.002 0.002 0.002 0.002 0.001 0.002 0.001 0 0 0 0 0 0 0 0 0 0 0 0 0 0 0 0 0 0 0 0 0 0 0 0 0 0 0 0 0 0 0 0 0 0 0 0 0 0 0 0 0 0 0 0 0 0 0 0 0 0 0 0.001 0 0 0.002 0.003 0.002 0.003 0.003 0 0 0 0 0.002 0.003 0.001 0.003 0.001 0.001 0.002 0.002 0.002 0.002 0.002 0 0.006 0.004 0.003 0.002 0.005 0.003 0.003 0.006 0.004 0.003 0.005 0.008 0.002 0.006 0.01 0.007 0.004 0.006 0.003 0.006 0.002 0 0.001 0.001 0.003 0.003 0.002 0.002 0 0 0.001 0.001 0 0 0.001 0.001 0.002 0.001 0.002 0.002 0.002 0.002 0.002 0.002 0.001 0 0 0 0 0 0 0 0.001 0 0.002 0.002 0.002 0 0.001 0.001 0.002 0.002 0.002 0.002 0 0.001 0.002 0.001 0.002 0.001 0.002 0.002 0.002 0.002 0 0 0 0.003 0.003 0 0 0 0.001 0 0 0 0 0 0 0 0 0 0.001 0.001 0.001 0.002 0.005 0.005 0.005 0.002 0.001 0.001 0.003 0.004 0.003 0.005 0.004 0.003 0.003 0.002 0.002 0.002 0.002 0.002 0.002 0.001 0.002 0 0.001 0.001 0.001 0 0 0.001 0 0 0 0 0.001 0.001 0 0 0 0 0 0 0 0 0 0.001 0.001 0.001 0.001 0.001 0.001 0 0 0 0 0 0 0 0 0 0 0 0 0 0 0 0 0 0 0 0 0 0.001 0 0 0.002 0.002 0.001 0.001 0.002 0.001 0 0 0.002 0.002 0.003 0.002 0.002 0.002 
0.026 0.013 0.008 0.011 0.05 0.055 0.067 0.035 0.059 0.03 0.025 0.043 0.091 0.088 0 0.028 0.034 0.031 0.006 0.014 0.029 0.024 0.019 0.013 0.025 0.024 0.021 0.016 0.023 0.017 0.027 0.011 0.006 0.015 0 0.025 0.042 0.023 0.023 0.012 0 0.012 0.019 0 0.33 0.285 0.141 1 0.56 0.428 0 0.032 0.007 0.004 0.012 0.004 0.012 0.015 0.008 0.011 0.009 0.023 0.022 0.01 0.009 0.013 0.015 0.018 0.032 0.037 0.028 0.029 0.038 0.075 0.086 0.127 0.299 0.2 0.057 0.144 0.101 0.096 0.083 0.096 0.075 0.133 0.145 0.34 0.158 0.144 0.265 0.62 0.201 0.087 0.135 0.21 0 0.109 0.083 0.086 0.041 0.054 0.07 0 0.004 0.047 0.11 0.17 0.167 0.096 0.115 0.09 0.203 0.14 0.098 0.09 0.139 0.08 0.102 0.035 0.093 0.074 0.053 0.043 0.004 0.043 0.082 0.008 0.016 0.012 0.023 0.023 0.007 0.009 0.013 0.021 0.017 0.018 0.014 0.021 0.046 0.02 0.007 0.021 0.024 0.014 0.016 0.018 0.011 0.015 0.011 0.009 0.017 0.012 0.013 0.016 0.014 0.013 0.012 0.012 0.011 0.011 0.013 0.012 0.002 0.011 0.007 0.012 0.005 0 0.001 0.005 0.025 0.026 0.015 0.008 0.003 0.007 0.011 0.01 0.007 0.009 0.01 0.014 0.01 0.008 0.015 0.012 0.01 0.005 0.007 0.006 0.004 0 0.004 0.003 0.005 0.002 0 0 0.001 0.001 0.001 0.002 0.001 0.001 0.002 0.002 0.003 0.001 0.005 0.008 0 0.004 0.007 0.005 0.01 0.007 0.007 0.007 0.002 0.001 0 0 0 0.023 0.015 0.001 0 0.002 0.002 0 0.001 0.002 0.002 0 0.002 0.003 0 0 0.002 0.005 0.003 0.006 0.009 0.01 0.009 0.003 0.005 0.003 0.012 0.019 0.026 0.02 0.02 0.026 0.021 0.009 0.015 0.018 0.021 0.02 0.017 0.021 0.019 0.015 0.012 0.019 0.021 0.008 0.007 0.014 0.011 0.005 0.005 0.005 0.004 0.001 0.002 0.001 0.001 0 0 0 0.09 0.012 0.01 0.006 0.01 0.014 0.014 0.014 0.009 0.007 0.005 0.012 0.015 0.015 0.015 0.062 0.028 0.019 0.026 0.051 0.003 0.006 0.007 0.006 0.005 0.001 0 0.003 0.001 0 0.005 0.002 0.004 0.007 0.005 0.004 0.007 0.009 0.006 0.201 0.201 0.011 0.011 0.002 0.002 0.004 0 0.001 0.003 0.003 0.005 0.004 0.006 0.012 0.013 0.016 0.015 0.005 0.003 0.008 0.007 0.01 0.008 0.01 0.012 0.01 0.006 0.009 0.005 0.006 0.005 0.001 0.005 0 0.004 0.004 0.003 0.001 0.001 0 0.002 0.002 0 0.001 0 0 0 0.001 0.001 0 0 0 0 0.001 0.001 0.003 0.005 0.005 0.002 0.001 0.011 0.011 0.001 0.005 0.005 0.003 0.005 0.01 0.007 0.006 0.004 0.002 0.007 0.007 0.005 0.003 0.004 0.001 0.003 0.002 0.001 0.001 0.001 0.001 0.002 0.002 0.002 0.002 0.002 0.001 0.002 0.001 0 0 0.002 0 0.002 0.002 0.002 0.001 0 0 0 0.001 0.002 0.003 0.004 0.002 0.002 0.002 0.001 0.001 0.001 0 0 0 0 0.001 0.002 0.002 0.002 0 0 0.001 0.003 0.004 0.007 0.011 0.012 0.012 0.011 0 0.001 0.001 0.008 0.008 0.012 0.006 0.011 0.006 0.014 0.007 0.015 0.013 0.013 0.011 0.01 0.008 0.012 0.01 0.009 0.011 0.013 0.011 0.011 0.01 0.017 0.006 0.009 0.008 0.011 0.009 0.008 0.003 0.008 0.006 0.009 0.005 0 0.001 0.004 0.008 0.012 0.005 0 0.004 0.005 0.009 0.011 0.008 0.006 0.007 0.013 0.013 0.009 0.018 0.014 0.023 0.017 0.021 0.019 0.013 0 0.002 0.002 0.004 0.001 0 0 0.002 0.004 0.004 0.004 0.004 0.004 0.005 0.006 0.004 0.003 0.008 0.013 0.001 0.007 0.014 0.008 0.019 0.01 0.01 0.01 0.008 0.003 0 0 0 0.009 0.007 0 0 0.001 0.004 0.001 0.001 0.001 0 0.001 0.001 0.001 0.001 0.001 0 0 0 0.001 0.008 0.007 0.006 0.005 0.005 0.004 0.005 0.008 0.013 0.01 0.008 0.013 0.012 0.01 0.007 0.009 0.015 0.017 0.016 0.015 0.015 0.005 0.01 0.012 0.014 0.007 0.007 0.01 0.008 0.004 0.003 0.003 0.001 0 0 0.002 0.001 0 0 0 0.001 0.002 0.001 0.002 0.005 0.007 0.01 0.012 0.01 0.008 0.003 0.002 0.003 0.005 0.002 0.001 0.002 0.002 0.002 0 0.001 0.001 0.002 0.005 0.004 0.003 0.005 0.009 0.008 0.004 0.009 0.013 0.013 0.015 0.014 0.013 0.02 0.021 0.01 0.003 0.003 0.023 0.024 0 0 0.001 0 0.001 0.001 0.001 0.004 0.003 0.003 0 0.009 0.007 0.008 0.008 0.005 0.007 0.008 0.009 0.004 0.006 0.011 0.006 0.005 0.007 0.004 0.003 0.003 0.001 0.003 0 0.002 0.002 0.002 0.001 0 0 0 0.001 0 0 0 0 0 0 0 0 0 0 0 0 0 0 0.007 0.003 0.001 0.001 0.005 0.006 0.002 0.001 0.006 0.006 0.005 0.008 0.006 0.007 0.005 0.003 0.002 0.002 0.001 0.001 0.001 0 0 0.001 0 0 0 0 0 0 0 0 0 0 0 0 0 0 0 0 0.001 0 0.001 0 0 0 0 0.002 0.001 0.001 0.002 0.002 0.003 0.003 0.001 0.003 0.002 0.003 0.002 0.002 0.002 0.001 0 0.001 0 0 0 0.001 0.001 0.004 0.005 0.006 0.007 0.007 0.005 0.001 0.002 0.002 0.004 0.003 0.005 0.004 0.003 0.004 0.011 0.003 0.008 0.011 0.007 0.006 0.006 0.008 0.007 0.008 0.004 0.01 0.006 0.008 0.011 0.009 0.008 0.012 0.013 0.01 0.008 0.013 0.013 0.006 0.013 0.009 0.013 0.002 0 0.003 0.003 0.008 0.009 0.006 0.001 0.001 0.001 0.003 0.006 0.004 0.002 0.003 0.006 0.007 0.003 0.005 0.006 0.007 0.005 0.007 0.004 0.001 0 0.001 0.001 0.001 0 0 0 0 0 0 0 0 0 0 0 0.001 0.001 0.001 0.005 0.001 0.002 0.005 0.001 0.008 0.001 0.002 0.002 0.002 0.002 0 0 0 0.007 0.006 0.001 0.001 0.004 0.005 0.002 0.001 0.002 0.002 0 0.001 0.002 0 0 0 0.001 0.001 0.003 0.01 0.01 0.01 0.006 0.005 0.004 0.008 0.01 0.009 0.011 0.01 0.009 0.005 0.002 0.009 0.011 0.009 0.006 0.008 0.011 0.011 0.005 0.005 0.009 0.011 0.003 0.003 0.003 0.003 0.002 0 0 0.001 0.001 0.001 0 0 0 0 0 0.002 0.002 0.003 0.002 0.002 0.003 0.003 0.006 0.005 0.003 0.002 0.003 0.003 0.002 0.001 0.002 0.002 0.002 0.001 0.004 0.001 0.001 0.001 0.003 0.002 0 0.001 0.001 0.001 0 0.001 0.002 0.003 0.003 0.003 0.001 0.004 0.008 0.003 0.001 0.001 0.008 0.008 0.001 0.001 0.001 0.001 0.001 0 0 0.005 0.002 0.004 0.008 0.012 0.01 0.01 0.006 0.004 0.007 0.006 0.005 0.005 0.009 0.009 0.005 0.006 0.008 0.006 0.008 0.006 0.002 0.005 0 0.002 0.001 0.003 0.003 0.003 0 0.001 0.001 0 0 0 0 0 0 0 0 0 0 0.001 0.002 0.002 0.002 0.007 0.003 0.002 0.003 0.008 0.007 0.005 0.001 0.004 0.004 0.005 0.009 0.007 0.004 0.004 0.003 0.003 0.003 0.004 0 0 0 0 0 0 0 0 0 0 0 0 0 0 0 0 0 0 0 0 0 0.001 0.001 0 0 0.001 0.002 0 0.001 0.002 0.002 0.002 0.002 0.002 0.002 0 0.001 0 0.001 0.001 0.001 0 0 0 0 0 0.001 0.001 0.001 0.001 0.004 0.007 0.009 0.01 0.01 0.01 0 0.002 0.002 0.006 0.008 0.009 0.009 0.009 0.006 0.008 0.001 0.01 0.01 0.008 0.011 0.007 0.014 0.013 0.011 0.006 0.016 0.014 0.013 0.017 0.014 0.009 0.019 0.026 0.015 0.019 0.028 0.026 0.011 0.026 0.02 0.024 0.006 0 0.004 0.004 0.012 0.01 0.005 0.005 0 0.003 0.006 0.01 0.006 0.003 0.007 0.011 0.008 0.003 0.008 0.008 0.005 0.006 0.006 0.005 0.004 0 0 0.001 0.001 0 0 0 0.002 0.002 0.001 0.002 0.002 0.002 0.002 0.003 0.003 0.001 0.001 0.003 0.001 0.002 0.003 0.003 0.005 0.005 0.009 0.007 0.003 0.001 0 0 0 0.011 0.006 0 0 0.008 0.008 0.006 0.004 0.006 0.002 0.001 0.004 0.005 0 0.001 0.005 0.01 0.008 0.014 0.023 0.022 0.021 0.012 0.012 0.006 0.008 0.013 0.012 0.014 0.012 0.012 0.012 0.01 0.006 0.007 0.009 0.007 0.01 0.008 0.007 0.006 0.008 0.008 0.008 0.002 0.007 0.007 0.003 0.001 0 0.001 0.001 0.001 0 0.001 0.001 0 0 0 0.002 0.005 0.003 0.001 0.003 0.005 0.006 0.007 0.006 0.003 0.001 0.004 0.005 0.005 0.004 0.002 0.002 0.003 0.003 0.002 0 0.003 0.003 0.007 0.003 0 0.001 0.001 0.001 0.002 0.004 0.003 0.001 0.004 0.002 0.002 0.006 0.004 0.004 0 0 0.006 0.006 0.011 0.023 0.008 0.006 
0.026 0.008 0.005 0.007 0.046 0.049 0.055 0.019 0.042 0.021 0.025 0.068 0.123 0.111 0 0.034 0.033 0.029 0.004 0.018 0.03 0.015 0.018 0.01 0.013 0.019 0.019 0.011 0.012 0.014 0.017 0.011 0.006 0.01 0 0.018 0.024 0.013 0.01 0.004 0 0.021 0.028 0 0.324 0.399 0.216 0.563 1 0.694 0 0.062 0.023 0.001 0.005 0.002 0.004 0.007 0.004 0.004 0.006 0.012 0.012 0.008 0.005 0.008 0.013 0.022 0.041 0.047 0.033 0.035 0.052 0.098 0.111 0.214 0.449 0.29 0.077 0.179 0.134 0.128 0.098 0.128 0.102 0.169 0.168 0.431 0.225 0.166 0.281 0.623 0.197 0.076 0.139 0.181 0 0.081 0.07 0.059 0.039 0.045 0.059 0 0.007 0.044 0.16 0.224 0.151 0.092 0.111 0.077 0.182 0.14 0.091 0.078 0.124 0.069 0.114 0.037 0.071 0.056 0.045 0.037 0.004 0.042 0.077 0.017 0.024 0.016 0.028 0.029 0.005 0.009 0.014 0.017 0.019 0.023 0.018 0.03 0.043 0.019 0.008 0.019 0.02 0.017 0.014 0.015 0.011 0.012 0.01 0.011 0.012 0.009 0.01 0.011 0.009 0.009 0.007 0.007 0.004 0.004 0.006 0.007 0.003 0.007 0.006 0.006 0.003 0 0.005 0.015 0.023 0.024 0.013 0.008 0.002 0.004 0.013 0.011 0.007 0.006 0.007 0.013 0.006 0.004 0.009 0.006 0.01 0.008 0.01 0.008 0.005 0 0.001 0.001 0.001 0.001 0 0.001 0.002 0 0.002 0.002 0.002 0 0.002 0.002 0.002 0.001 0.004 0.006 0.001 0.002 0.006 0.005 0.007 0.005 0.006 0.005 0.004 0.002 0 0 0 0.019 0.014 0 0 0.003 0.003 0.002 0 0 0 0 0 0 0 0 0 0 0 0.002 0.004 0.003 0.003 0.003 0.003 0.005 0.011 0.017 0.027 0.016 0.018 0.028 0.022 0.018 0.013 0.015 0.02 0.016 0.013 0.019 0.013 0.012 0.011 0.018 0.016 0.007 0.004 0.008 0.006 0.004 0.003 0.004 0.008 0.002 0 0 0.001 0 0 0 0.078 0.013 0.01 0.009 0.013 0.012 0.014 0.018 0.011 0.01 0.009 0.013 0.014 0.016 0.022 0.057 0.033 0.016 0.031 0.051 0.003 0.009 0.004 0.01 0.008 0.004 0.002 0.002 0.003 0.002 0.003 0.001 0.003 0.005 0.004 0.005 0.008 0.008 0.006 0.27 0.27 0.009 0.01 0.002 0.001 0.001 0.001 0.001 0.002 0.003 0.004 0.002 0.003 0.009 0.01 0.013 0.01 0.001 0.001 0.007 0.005 0.005 0.002 0.009 0.007 0.005 0.003 0.008 0.003 0.004 0.003 0 0.001 0 0.004 0.003 0.004 0.003 0.003 0 0.001 0.003 0 0.002 0.002 0.001 0.002 0.002 0.002 0 0.001 0 0.002 0.003 0.002 0.003 0.008 0.005 0.003 0.001 0.009 0.009 0.003 0.005 0.01 0.003 0.003 0.009 0.005 0.006 0.003 0.004 0.008 0.008 0.004 0.002 0.003 0 0.001 0.002 0.001 0.001 0.001 0.001 0 0 0.001 0.001 0.001 0.002 0.002 0.001 0.002 0.003 0.002 0 0.001 0.002 0.002 0.002 0.002 0.002 0 0.004 0.002 0 0 0 0.003 0.001 0.002 0.003 0.002 0.002 0.002 0.001 0.002 0.002 0 0.002 0.002 0 0 0.002 0.002 0.003 0.003 0.005 0.003 0.008 0.012 0.002 0.004 0.006 0.016 0.012 0.013 0.01 0.011 0.007 0.012 0.008 0.015 0.014 0.016 0.014 0.013 0.008 0.012 0.01 0.01 0.011 0.007 0.01 0.009 0.007 0.008 0.004 0.006 0.007 0.005 0.007 0.006 0.002 0.005 0.003 0.004 0.001 0 0.001 0.002 0.007 0.008 0.005 0.005 0.002 0.002 0.008 0.007 0.006 0.005 0.005 0.01 0.009 0.004 0.012 0.008 0.011 0.006 0.011 0.009 0.006 0.001 0 0.001 0.002 0 0 0.001 0.002 0.001 0.002 0.002 0.002 0.001 0.003 0.005 0.002 0.002 0.004 0.008 0.002 0.004 0.008 0.008 0.009 0.009 0.005 0.004 0.005 0.004 0 0 0 0.008 0.007 0 0 0.001 0.002 0 0 0.001 0 0 0 0.002 0.001 0.001 0.001 0.002 0.002 0.002 0.005 0.005 0.005 0.003 0.002 0 0.004 0.005 0.008 0.005 0.005 0.009 0.01 0.008 0.011 0.012 0.015 0.013 0.018 0.013 0.011 0.009 0.011 0.007 0.01 0.007 0.006 0.005 0.005 0.002 0.001 0.001 0.002 0 0 0.002 0.001 0 0 0 0 0.014 0.007 0.004 0.01 0.014 0.016 0.017 0.017 0.013 0.012 0.014 0.014 0.016 0.007 0.001 0.006 0.005 0.004 0 0.001 0.001 0.003 0.005 0.004 0 0.001 0.002 0.002 0.004 0.005 0.004 0.004 0.008 0.006 0.006 0.008 0.009 0.008 0.001 0.001 0.012 0.012 0 0 0 0 0 0 0 0.001 0.001 0.001 0 0.007 0.009 0.009 0.006 0.002 0.004 0.002 0.005 0.005 0.005 0.006 0.006 0.005 0.007 0.006 0.006 0.004 0.002 0.004 0 0.001 0.001 0.002 0.002 0.002 0 0 0 0 0 0 0 0 0 0 0 0 0 0.001 0.001 0 0.001 0.002 0.002 0.001 0 0.008 0.008 0.002 0.004 0.005 0.004 0.004 0.006 0.002 0.003 0.001 0 0.001 0.001 0 0 0 0 0 0 0 0 0 0 0 0 0 0 0 0 0 0 0 0 0 0 0 0 0 0 0 0 0 0 0 0 0 0 0 0 0 0 0 0 0 0 0 0 0 0 0 0 0 0 0 0 0.002 0.006 0.002 0.006 0.005 0 0 0 0 0.001 0.004 0.003 0.003 0.002 0.008 0.005 0.008 0.01 0.008 0.006 0.005 0.007 0.003 0.005 0.004 0.005 0.004 0.005 0.009 0.007 0.005 0.009 0.009 0.009 0.008 0.01 0.009 0.002 0.008 0.005 0.008 0.002 0 0 0.002 0.006 0.006 0.004 0.001 0 0 0.001 0 0 0 0 0 0.001 0 0.003 0.004 0.003 0.002 0.003 0.001 0.002 0 0 0 0 0 0 0 0.001 0 0 0.002 0.001 0 0.001 0.002 0 0 0.002 0.002 0 0.001 0.001 0.001 0.004 0.001 0.001 0.001 0.001 0.001 0 0 0 0.006 0.002 0 0 0 0.002 0 0 0 0 0 0 0.001 0.001 0 0.002 0.002 0.001 0.004 0.007 0.008 0.008 0.003 0.004 0.002 0.003 0.007 0.005 0.01 0.007 0.006 0.005 0.003 0.005 0.009 0.007 0.009 0.005 0.008 0.011 0.006 0.006 0.007 0.009 0.004 0.003 0.004 0.006 0.004 0.002 0 0.001 0 0 0 0.001 0 0 0 0 0 0 0.001 0.001 0.001 0.001 0.002 0.002 0.001 0.001 0.001 0.001 0.001 0.001 0 0.001 0 0 0 0 0 0 0.002 0.001 0.001 0.001 0 0.002 0 0.002 0.001 0.001 0.002 0.002 0.002 0.004 0.003 0.001 0 0 0.004 0.004 0 0 0.001 0 0 0 0 0.001 0.001 0.001 0.003 0.007 0.006 0.006 0.004 0.004 0.004 0.005 0.005 0.003 0.004 0.005 0.003 0.002 0.004 0.004 0.003 0.001 0.001 0.003 0 0.002 0.001 0.001 0.001 0 0 0 0 0 0.001 0.001 0.001 0 0 0.001 0 0 0 0 0 0 0 0.002 0.001 0 0 0.004 0.004 0.002 0.002 0.002 0.003 0.004 0.005 0.002 0.002 0.001 0.001 0.001 0.001 0.001 0 0 0 0 0 0 0 0 0 0 0 0 0 0 0 0 0 0 0 0 0 0 0 0 0 0 0 0 0 0.001 0 0 0 0.001 0.001 0.001 0.001 0.001 0.001 0.001 0.001 0 0 0 0 0 0 0 0 0.001 0.001 0.002 0.003 0.004 0.006 0.006 0.001 0.001 0.001 0.001 0.002 0.002 0.002 0.004 0.003 0.002 0.003 0.006 0.005 0.009 0.006 0.006 0.012 0.011 0.01 0.008 0.015 0.01 0.011 0.011 0.012 0.008 0.024 0.027 0.016 0.012 0.033 0.027 0.009 0.026 0.024 0.026 0.007 0 0.002 0.003 0.007 0.008 0.004 0.004 0 0 0.002 0.004 0.001 0 0 0.004 0.004 0.002 0.008 0.008 0.008 0.005 0.008 0.008 0.005 0 0 0 0 0 0 0.001 0.001 0 0.001 0.003 0.002 0.002 0.002 0.003 0.004 0.003 0.004 0.005 0.004 0.004 0.006 0.004 0.007 0.006 0.007 0.006 0.003 0.002 0 0 0 0.006 0.006 0 0 0.003 0.005 0.002 0.002 0.003 0.002 0 0.001 0.004 0.002 0.001 0.003 0.007 0.006 0.008 0.021 0.019 0.016 0.007 0.009 0.001 0.007 0.009 0.007 0.011 0.009 0.007 0.007 0.005 0.003 0.004 0.006 0.005 0.007 0.002 0.004 0.005 0.005 0.005 0.005 0.004 0.002 0.002 0.003 0.002 0.001 0.002 0.002 0 0 0 0 0 0 0 0 0 0 0 0 0 0 0.001 0 0 0 0 0 0 0 0 0 0 0 0 0 0 0 0.001 0.001 0.001 0.004 0.002 0.005 0.005 0.005 0.004 0.004 0.006 0.005 0.005 0.003 0.006 0.006 0 0 0.008 0.008 0.009 0.012 0.004 0.008 
0.016 0.004 0.005 0.003 0.03 0.025 0.032 0.013 0.031 0.011 0.013 0.032 0.082 0.071 0 0.019 0.02 0.019 0.004 0.01 0.023 0.017 0.017 0.014 0.015 0.019 0.016 0.014 0.014 0.014 0.019 0.009 0.002 0.009 0 0.017 0.02 0.009 0.009 0.005 0 0.014 0.019 0 0.213 0.482 0.254 0.292 0.533 1 0 0.09 0.029 0.001 0.007 0.001 0.006 0.012 0.01 0.005 0.002 0.013 0.013 0.007 0.004 0.007 0.009 0.012 0.027 0.025 0.02 0.021 0.032 0.066 0.07 0.115 0.246 0.164 0.05 0.098 0.077 0.064 0.058 0.064 0.052 0.098 0.093 0.236 0.131 0.104 0.157 0.332 0.109 0.045 0.06 0.103 0 0.053 0.047 0.043 0.028 0.026 0.038 0 0 0.036 0.098 0.139 0.105 0.074 0.074 0.046 0.126 0.084 0.057 0.047 0.081 0.049 0.073 0.015 0.051 0.037 0.03 0.025 0.002 0.036 0.064 0.004 0.01 0.009 0.014 0.013 0 0 0.001 0.008 0.007 0.01 0.01 0.016 0.032 0.015 0.006 0.011 0.016 0.01 0.011 0.009 0.01 0.008 0.01 0.008 0.009 0.007 0.011 0.008 0.008 0.007 0.004 0.004 0.005 0.004 0.004 0.004 0.001 0.003 0.001 0.004 0.001 0 0.001 0.005 0.014 0.017 0.01 0.005 0.002 0.002 0.006 0.008 0.006 0.003 0.004 0.01 0.005 0.002 0.008 0.007 0.008 0.007 0.008 0.004 0.004 0 0.001 0.002 0.002 0 0 0 0 0.001 0.001 0.002 0.002 0 0.002 0.004 0.002 0.002 0.004 0.004 0.001 0.002 0.004 0.002 0.007 0.003 0.005 0.005 0.001 0 0 0 0 0.013 0.009 0.001 0 0 0 0 0 0 0 0 0 0 0 0 0 0 0 0.001 0.003 0.003 0.003 0.001 0.002 0.002 0.008 0.011 0.016 0.015 0.013 0.017 0.014 0.01 0.008 0.009 0.011 0.011 0.012 0.015 0.012 0.013 0.01 0.011 0.015 0.012 0.008 0.012 0.007 0.006 0.002 0.005 0.006 0.002 0.002 0.001 0.003 0 0 0 0.035 0.007 0.006 0.003 0.004 0.004 0.007 0.007 0.004 0.005 0.002 0.006 0.007 0.007 0.008 0.02 0.012 0.01 0.012 0.025 0 0.004 0.002 0.004 0.003 0.001 0.001 0.002 0.001 0 0.003 0.004 0.002 0.003 0.001 0.001 0.005 0.006 0.005 0.154 0.154 0.008 0.008 0.001 0.001 0.002 0 0.001 0.001 0 0.004 0.003 0.003 0.003 0.005 0.006 0.005 0.006 0.004 0.004 0.005 0.008 0.001 0.007 0.008 0.005 0.004 0.008 0.007 0.006 0.004 0.002 0.004 0 0.003 0.001 0.001 0.001 0 0 0.001 0.001 0 0.002 0.002 0.002 0.002 0.001 0.001 0 0.001 0 0 0 0 0.001 0.006 0.005 0.001 0 0.008 0.008 0 0.004 0.01 0.002 0.002 0.006 0.004 0.003 0.002 0.006 0.004 0.003 0.003 0.002 0.002 0 0.002 0.001 0.001 0 0.001 0 0.001 0.001 0 0 0.001 0 0.001 0 0 0 0 0 0.001 0.001 0.001 0 0 0 0 0.001 0 0.002 0.002 0.002 0.002 0.001 0.001 0.001 0.001 0.002 0.001 0.001 0.001 0.001 0.001 0.001 0.001 0 0 0.001 0.001 0.001 0 0.002 0.001 0.003 0.004 0 0.001 0.002 0.006 0.003 0.005 0.003 0.003 0.002 0.008 0.005 0.012 0.012 0.007 0.008 0.013 0.008 0.011 0.008 0.009 0.009 0.007 0.01 0.006 0.007 0.012 0.004 0.005 0.006 0.006 0.005 0.005 0.004 0.005 0.001 0.003 0.002 0 0 0 0.004 0.005 0.003 0.002 0.002 0.004 0.002 0.003 0.002 0.003 0.001 0.006 0.006 0.004 0.012 0.009 0.013 0.007 0.011 0.008 0.004 0 0.004 0.004 0.004 0.001 0 0 0.001 0.001 0 0.002 0.002 0.003 0.006 0.005 0.004 0.003 0.007 0.007 0 0.005 0.01 0.007 0.01 0.007 0.006 0.005 0.003 0.002 0 0 0 0.004 0.002 0.001 0 0 0.001 0 0 0 0 0 0 0.001 0 0 0.001 0.002 0.002 0.002 0.004 0.004 0.005 0.002 0.002 0.002 0.005 0.006 0.004 0.008 0.006 0.004 0.005 0.005 0.013 0.013 0.012 0.011 0.01 0.009 0.012 0.006 0.004 0.008 0.011 0.002 0.002 0.005 0.007 0.002 0.002 0.004 0.002 0 0 0.001 0.001 0 0 0 0 0.003 0.003 0.002 0.006 0.004 0.005 0.007 0.005 0.006 0.004 0.005 0.005 0.005 0.001 0 0 0 0.001 0.001 0 0 0 0.003 0.002 0 0.003 0.003 0.004 0.004 0.003 0.003 0.004 0.005 0.003 0.007 0.011 0.009 0.009 0.002 0.002 0.013 0.013 0 0 0 0 0 0.001 0.001 0.001 0.001 0.002 0 0.005 0.005 0.004 0.003 0.002 0.003 0.004 0.004 0.003 0.001 0.004 0.004 0.002 0.002 0.001 0.001 0.001 0 0.001 0 0 0 0.001 0 0 0 0.001 0.001 0 0 0 0 0 0 0 0 0 0 0 0 0 0 0.001 0 0 0 0.003 0.003 0.002 0.002 0.003 0.002 0.001 0.004 0.002 0.002 0.001 0.001 0.001 0.001 0.001 0 0 0 0 0 0 0 0 0 0 0 0 0 0 0 0 0 0 0 0 0 0 0 0 0 0 0 0 0 0 0.001 0.001 0.001 0.002 0.001 0.001 0.001 0 0.001 0.001 0.001 0 0 0 0 0 0 0 0.001 0.001 0.002 0 0.002 0.003 0.004 0.004 0 0 0 0.002 0.002 0.005 0.002 0.003 0.002 0.003 0.002 0.004 0.003 0.004 0.005 0.005 0.004 0.005 0.004 0.005 0.008 0.005 0.004 0.007 0.007 0.003 0.005 0.004 0.003 0.003 0.005 0.004 0.003 0.004 0.001 0.004 0.002 0 0.002 0.005 0.006 0.004 0.002 0.001 0 0 0.002 0.001 0 0.001 0.002 0.002 0.003 0.002 0.004 0.004 0.002 0.003 0.002 0.002 0 0 0 0 0 0 0 0 0 0 0 0 0 0 0.001 0.001 0.001 0 0 0.002 0 0 0 0.001 0.002 0.002 0.001 0.001 0 0 0 0 0 0.003 0.003 0 0 0.001 0.002 0 0 0.001 0 0 0 0.001 0 0.001 0.002 0.003 0.003 0.003 0.004 0.003 0.003 0.001 0.004 0.002 0.003 0.006 0.004 0.009 0.006 0.005 0.005 0.003 0.003 0.004 0.004 0.006 0.004 0.003 0.004 0.003 0.003 0.004 0.004 0.003 0.002 0.002 0.002 0.001 0 0 0 0 0 0 0 0 0 0 0 0.002 0.002 0.002 0.003 0.003 0.001 0.002 0.002 0 0 0.002 0.002 0.002 0 0 0 0 0 0.001 0 0 0.001 0.002 0.002 0 0 0 0 0 0 0.001 0.001 0.001 0.001 0 0.001 0.002 0 0 0 0.002 0.002 0 0 0 0 0 0 0 0.001 0.001 0.001 0.003 0.004 0.003 0.002 0.002 0.002 0.002 0.004 0.003 0.002 0.002 0.004 0.003 0.002 0.002 0.002 0.002 0.001 0 0.001 0 0.002 0 0 0 0 0 0 0 0 0 0 0 0 0 0 0 0 0 0 0 0 0 0 0 0 0 0.002 0.002 0 0.002 0.003 0.001 0.001 0.002 0.002 0.002 0.001 0.001 0.001 0.001 0.001 0.001 0.001 0 0 0 0 0 0 0 0 0 0 0 0 0 0 0 0 0 0 0 0 0 0 0 0 0 0 0.001 0 0 0 0 0 0 0 0 0 0 0 0 0 0 0 0 0 0 0 0.001 0 0 0.001 0.001 0.001 0.002 0.002 0 0.001 0.001 0.002 0.003 0.002 0.002 0.002 0.002 0.004 0.003 0.005 0.005 0.005 0.004 0.004 0.005 0.004 0.005 0.004 0.008 0.004 0.004 0.012 0.007 0.004 0.012 0.016 0.01 0.01 0.019 0.016 0.003 0.016 0.012 0.014 0.003 0 0.002 0.002 0.005 0.004 0.001 0.001 0 0 0.002 0.003 0.001 0 0 0.003 0.003 0.002 0.002 0.001 0.003 0.002 0.003 0.002 0.001 0 0 0 0 0 0 0 0 0 0 0 0 0 0 0 0.001 0.001 0.001 0.001 0 0.001 0.001 0.001 0.001 0.003 0.004 0.004 0 0 0 0 0 0.004 0.004 0 0 0.004 0.006 0.001 0.001 0.003 0.002 0.002 0.001 0.003 0.003 0.003 0.004 0.005 0.005 0.007 0.012 0.011 0.011 0.009 0.007 0.004 0.004 0.005 0.004 0.008 0.005 0.004 0.003 0.004 0.004 0.004 0.005 0.005 0.004 0.004 0.004 0.002 0.002 0.004 0.004 0.001 0 0.002 0.003 0 0 0.001 0 0 0 0 0 0 0 0 0 0.002 0.002 0.001 0.002 0.003 0.003 0.003 0.003 0.003 0.001 0.002 0.002 0.002 0.002 0 0.002 0.002 0.001 0 0 0 0 0.001 0.001 0.001 0 0 0 0.001 0.001 0 0.001 0.001 0.001 0 0.001 0.003 0.001 0 0 0.003 0.003 0.008 0.013 0.002 0.003 
0 0 0 0 0 0 0 0 0 0 0 0 0 0 0 0 0 0 0 0 0 0 0 0 0 0 0 0 0 0 0 0 0 0 0 0 0 0 0 0 0 0 0 0 0 0 0 0 0 0 1 0 0 0 0 0 0 0 0 0 0 0 0 0 0 0 0 0 0 0 0 0 0 0 0 0 0 0 0 0 0 0 0 0 0 0 0 0 0 0 0 0 0 0 0 0 0 0 0 0 0 0 0 0 0 0 0 0 0 0 0 0 0 0 0 0 0 0 0 0 0 0 0 0 0 0 0 0 0 0 0 0 0 0 0 0 0 0 0 0 0 0 0 0 0 0 0 0 0 0 0 0 0 0 0 0 0 0 0 0 0 0 0 0 0 0 0 0 0 0 0 0 0 0 0 0 0 0 0 0 0 0 0 0 0 0 0 0 0 0 0 0 0 0 0 0 0 0 0 0 0 0 0 0 0 0 0 0 0 0 0 0 0 0 0 0 0 0 0 0 0 0 0 0 0 0 0 0 0 0 0 0 0 0 0 0 0 0 0 0 0 0 0 0 0 0 0 0 0 0 0 0 0 0 0 0 0 0 0 0 0 0 0 0 0 0 0 0 0 0 0 0 0 0 0 0 0 0 0 0 0 0 0 0 0 0 0 0 0 0 0 0 0 0 0 0 0 0 0 0 0 0 0 0 0 0 0 0 0 0 0 0 0 0 0 0 0 0 0 0 0 0 0 0 0 0 0 0 0 0 0 0 0 0 0 0 0 0 0 0 0 0 0 0 0 0 0 0 0 0 0 0 0 0 0 0 0 0 0 0 0 0 0 0 0 0 0 0 0 0 0 0 0 0 0 0 0 0 0 0 0 0 0 0 0 0 0 0 0 0 0 0 0 0 0 0 0 0 0 0 0 0 0 0 0 0 0 0 0 0 0 0 0 0 0 0 0 0 0 0 0 0 0 0 0 0 0 0 0 0 0 0 0 0 0 0 0 0 0 0 0 0 0 0 0 0 0 0 0 0 0 0 0 0 0 0 0 0 0 0 0 0 0 0 0 0 0 0 0 0 0 0 0 0 0 0 0 0 0 0 0 0 0 0 0 0 0 0 0 0 0 0 0 0 0 0 0 0 0 0 0 0 0 0 0 0 0 0 0 0 0 0 0 0 0 0 0 0 0 0 0 0 0 0 0 0 0 0 0 0 0 0 0 0 0 0 0 0 0 0 0 0 0 0 0 0 0 0 0 0 0 0 0 0 0 0 0 0 0 0 0 0 0 0 0 0 0 0 0 0 0 0 0 0 0 0 0 0 0 0 0 0 0 0 0 0 0 0 0 0 0 0 0 0 0 0 0 0 0 0 0 0 0 0 0 0 0 0 0 0 0 0 0 0 0 0 0 0 0 0 0 0 0 0 0 0 0 0 0 0 0 0 0 0 0 0 0 0 0 0 0 0 0 0 0 0 0 0 0 0 0 0 0 0 0 0 0 0 0 0 0 0 0 0 0 0 0 0 0 0 0 0 0 0 0 0 0 0 0 0 0 0 0 0 0 0 0 0 0 0 0 0 0 0 0 0 0 0 0 0 0 0 0 0 0 0 0 0 0 0 0 0 0 0 0 0 0 0 0 0 0 0 0 0 0 0 0 0 0 0 0 0 0 0 0 0 0 0 0 0 0 0 0 0 0 0 0 0 0 0 0 0 0 0 0 0 0 0 0 0 0 0 0 0 0 0 0 0 0 0 0 0 0 0 0 0 0 0 0 0 0 0 0 0 0 0 0 0 0 0 0 0 0 0 0 0 0 0 0 0 0 0 0 0 0 0 0 0 0 0 0 0 0 0 0 0 0 0 0 0 0 0 0 0 0 0 0 0 0 0 0 0 0 0 0 0 0 0 0 0 0 0 0 0 0 0 0 0 0 0 0 0 0 0 0 0 0 0 0 0 0 0 0 0 0 0 0 0 0 0 0 0 0 0 0 0 0 0 0 0 0 0 0 0 0 0 0 0 0 0 0 0 0 0 0 0 0 0 0 0 0 0 0 0 0 0 0 0 0 0 0 0 0 0 0 0 0 0 0 0 0 0 0 0 0 0 0 0 0 0 0 0 0 0 0 0 0 0 0 0 0 0 0 0 0 0 0 0 0 0 0 0 0 0 0 0 0 0 0 0 0 0 0 0 0 0 0 0 0 0 0 0 0 0 0 0 0 0 0 0 0 0 0 0 0 0 0 0 0 0 0 0 0 0 0 0 0 0 0 0 0 0 0 0 0 0 0 0 0 0 0 0 0 0 0 0 0 0 0 0 0 0 0 0 0 0 0 0 0 0 0 0 0 0 0 0 0 0 0 0 0 0 0 0 0 0 0 0 0 0 0 0 0 0 0 0 0 0 0 0 0 0 0 0 0 0 0 0 0 0 0 0 0 0 0 0 0 0 0 0 0 0 0 0 0 0 0 0 0 0 0 0 0 0 0 0 0 0 0 0 0 0 0 0 0 0 0 0 0 0 0 0 0 0 0 0 0 0 0 0 0 0 0 0 0 0 0 0 0 0 0 0 0 0 0 0 0 0 0 0 0 0 0 0 0 0 0 0 0 0 0 0 0 0 0 0 0 0 0 0 0 0 0 0 0 0 0 0 0 0 0 0 0 0 0 0 0 0 0 0 0 0 0 0 0 0 0 0 0 0 0 0 0 0 0 0 0 0 0 0 0 0 0 0 0 0 0 0 0 0 0 0 0 0 0 0 0 0 0 0 0 0 0 0 0 0 0 0 0 0 0 0 0 0 0 0 0 0 0 0 0 0 0 0 0 0 0 0 0 0 0 0 0 0 0 0 0 0 0 0 0 0 0 0 0 0 0 0 0 0 0 0 0 0 0 0 0 0 0 0 0 0 0 0 0 0 0 0 0 0 0 0 0 0 0 0 0 0 0 0 
0.003 0.001 0.001 0 0.003 0.002 0.002 0.001 0.002 0.002 0.002 0.001 0.009 0.009 0 0.003 0.002 0.002 0.001 0.001 0.002 0.003 0.002 0.001 0.003 0.003 0.001 0.002 0.003 0.001 0.001 0.001 0.001 0.001 0 0 0 0 0 0 0 0 0.001 0 0.061 0.236 0.525 0.039 0.061 0.108 0 1 0.303 0 0 0 0 0.003 0.002 0 0 0.003 0.003 0.001 0 0 0.001 0 0.003 0.001 0.002 0.003 0.003 0.008 0.011 0.022 0.043 0.03 0.007 0.014 0.013 0.01 0.011 0.007 0.007 0.014 0.009 0.028 0.013 0.012 0.02 0.039 0.017 0.007 0.011 0.013 0 0.004 0.004 0.005 0.003 0.006 0.01 0 0 0.009 0.018 0.027 0.025 0.014 0.015 0.008 0.033 0.02 0.011 0.01 0.019 0.01 0.01 0.002 0.005 0.003 0.009 0.005 0.001 0.005 0.011 0.002 0.002 0.002 0.002 0.002 0.001 0.001 0.002 0.002 0.002 0.002 0.001 0.003 0.005 0.002 0.001 0.002 0.002 0 0 0.002 0.001 0.001 0.001 0.001 0 0.001 0.001 0 0 0 0 0 0 0 0 0 0 0 0 0 0 0 0 0 0.003 0.002 0.001 0.001 0 0.001 0.003 0.002 0.002 0.001 0.001 0.002 0 0 0 0 0 0 0 0 0 0 0 0 0 0 0 0 0 0 0 0 0 0 0 0 0 0 0 0 0 0 0 0 0 0 0 0 0 0 0 0 0 0.001 0.001 0 0 0 0 0 0 0 0 0 0 0 0 0 0 0 0 0 0 0 0 0 0 0 0 0.002 0.003 0.002 0.003 0.003 0.002 0.001 0.001 0.001 0.002 0.001 0.001 0.002 0.002 0 0.002 0.003 0.003 0 0.002 0.002 0.001 0 0.001 0.001 0.001 0 0 0 0.001 0 0 0 0.011 0.003 0.001 0.001 0.002 0.002 0.002 0.002 0.001 0.001 0.001 0.001 0.003 0.002 0.004 0.008 0.003 0.002 0.004 0.006 0.003 0.004 0.002 0.002 0.001 0 0 0 0 0 0 0 0 0 0 0 0 0 0 0.03 0.03 0 0 0 0 0 0 0 0 0 0 0 0 0.001 0.001 0.001 0 0 0 0 0 0 0 0 0 0 0 0 0 0 0 0 0 0 0 0 0 0 0 0 0 0 0 0 0 0 0 0 0 0 0 0 0 0 0 0 0 0 0 0 0 0 0 0 0 0 0 0 0 0 0 0 0 0 0 0 0 0 0 0 0 0 0 0 0 0 0 0 0 0 0 0 0 0 0 0 0 0 0 0 0 0 0 0.001 0 0 0 0 0 0 0 0 0 0 0 0 0 0 0 0 0 0 0 0 0.001 0.001 0 0.001 0 0.002 0.002 0.001 0.001 0.001 0.001 0.002 0.002 0.002 0.002 0.001 0.002 0.001 0.001 0.001 0.001 0.001 0.001 0.002 0.002 0.001 0.001 0.003 0.002 0.001 0.003 0.003 0.003 0 0.001 0 0.001 0.001 0.001 0.001 0.001 0.001 0.001 0 0 0 0.001 0.001 0.001 0 0 0 0 0.001 0 0 0 0 0 0.001 0.001 0.002 0.002 0.003 0.002 0.003 0.002 0.002 0 0 0 0 0 0 0 0 0 0 0 0 0 0.001 0 0.001 0.001 0.002 0.003 0 0 0.002 0.001 0.002 0.002 0.002 0.002 0.003 0.001 0 0 0 0 0 0 0 0 0 0 0 0 0 0 0 0 0 0 0 0 0 0 0.001 0.001 0.001 0.001 0.001 0.001 0.002 0.002 0.001 0.001 0.001 0.001 0 0.001 0 0 0.001 0.001 0.001 0.002 0 0 0.001 0 0 0 0 0 0 0 0 0 0 0 0 0 0 0 0 0 0 0.001 0.002 0 0.001 0.002 0.002 0.002 0.002 0.001 0.001 0.002 0.002 0.002 0.001 0 0.001 0.001 0.001 0 0.001 0.001 0.001 0.001 0.001 0 0.001 0.001 0.001 0.001 0.001 0.001 0.001 0.001 0 0.001 0 0.003 0.002 0 0 0.003 0.003 0 0 0 0 0 0 0 0 0 0 0 0.001 0.001 0 0 0 0 0 0 0 0 0 0 0 0 0 0 0 0 0 0 0 0 0 0 0 0 0 0 0 0 0 0 0 0 0 0 0 0 0 0 0 0 0 0 0 0 0.001 0.001 0 0.001 0.001 0 0 0 0 0 0 0 0 0 0 0 0 0 0 0 0 0 0 0 0 0 0 0 0 0 0 0 0 0 0 0 0 0 0 0 0 0 0 0 0 0 0 0 0 0 0 0 0 0 0 0 0 0 0 0 0 0 0 0 0 0 0.001 0.001 0.001 0.001 0.001 0 0 0 0 0 0.001 0.001 0.001 0 0.001 0 0.001 0.001 0.001 0.001 0.001 0.002 0.001 0.001 0.001 0.001 0.001 0.001 0.001 0.001 0.001 0.001 0.001 0.001 0.001 0.001 0.001 0 0.001 0 0.001 0 0 0.001 0.001 0.001 0.001 0 0 0 0 0.001 0.001 0 0 0.001 0.001 0 0 0.001 0.001 0.001 0 0.001 0.001 0 0 0 0 0 0 0 0 0 0 0 0.001 0 0.001 0.001 0.001 0.001 0.001 0.001 0.001 0 0 0 0.001 0.001 0.001 0.001 0.001 0 0 0 0 0 0 0 0 0 0.001 0.001 0.001 0.001 0 0 0 0.001 0.001 0 0 0 0 0 0 0.001 0.001 0.001 0.001 0.002 0.001 0.001 0.001 0.001 0.003 0.001 0.001 0.001 0 0.001 0.001 0.001 0 0.001 0.001 0 0 0 0 0 0 0 0 0 0 0 0 0 0 0 0 0 0 0 0 0 0 0 0 0 0 0 0 0 0 0 0 0 0 0 0 0 0 0 0 0 0 0 0.001 0 0 0.001 0 0.001 0 0 0.001 0.001 0.001 0.001 0.001 0.001 0.001 0 0 0 0.001 0.001 0 0 0 0 0 0 0 0.001 0.001 0 0 0 0 0 0.001 0 0.001 0.001 0.001 0 0.001 0.001 0.001 0.001 0 0 0 0 0 0 0 0 0 0 0 0 0 0 0 0 0 0 0 0 0 0 0 0 0 0 0 0 0 0 0 0 0 0.001 0.001 0 0 0 0 0.001 0 0.001 0 0 0 0 0 0 0 0 0 0 0 0 0 0 0 0 0 0 0 0 0 0 0 0 0 0 0 0 0 0 0 0 0 0 0 0 0 0 0 0 0 0 0 0 0 0 0 0 0 0 0 0 0 0 0 0 0 0 0 0 0 0 0 0 0 0 0 0 0 0 0 0 0.001 0.001 0 0.001 0.001 0 0 0.001 0.001 0 0.002 0.001 0.002 0.002 0.002 0.001 0.002 0.003 0.001 0.002 0.003 0.003 0 0.003 0.003 0.003 0 0 0 0 0 0 0 0 0 0 0 0 0 0 0 0 0 0 0 0.001 0.001 0.001 0.001 0.001 0.001 0 0 0 0 0 0 0 0 0 0 0 0 0 0 0 0 0 0.001 0.001 0 0.001 0.001 0 0.001 0 0 0 0.001 0 0 0 0 0 0 0 0 0 0 0 0 0 0 0 0 0 0 0 0 0 0 0.001 0.001 0.001 0.001 0 0 0 0.001 0 0 0 0 0 0 0 0 0 0.001 0 0.001 0 0 0 0.001 0.001 0.001 0 0.001 0.001 0.001 0 0 0 0 0 0 0 0 0 0 0 0 0 0 0 0 0 0 0 0 0 0 0 0 0 0 0 0 0 0 0 0 0 0 0 0 0 0 0 0 0 0 0 0.001 0.001 0.001 0 0 0.001 0.001 0 0 0.001 0.001 0 0.003 0.001 0.001 
0 0 0 0 0.003 0.003 0.002 0.001 0.002 0.001 0.001 0.003 0.006 0.004 0 0 0 0 0.001 0 0 0 0 0 0.001 0.001 0.001 0.001 0.001 0.001 0.001 0.001 0 0.001 0 0.002 0.002 0.001 0.001 0 0 0.001 0.002 0 0.024 0.088 0.179 0.013 0.024 0.042 0 0.332 1 0 0 0 0 0.001 0.001 0 0 0.001 0.001 0 0 0 0 0 0 0 0 0.002 0.003 0.005 0.004 0.009 0.018 0.013 0.001 0.009 0.004 0.003 0.001 0.004 0.003 0.003 0.005 0.014 0.006 0.002 0.007 0.016 0.004 0.002 0.003 0.004 0 0.003 0.003 0.003 0.002 0.001 0.003 0 0 0.001 0.007 0.011 0.01 0.005 0.002 0 0.011 0.006 0.003 0.003 0.006 0.003 0.002 0.002 0.003 0.003 0.001 0.001 0 0.001 0.004 0 0 0 0.001 0.001 0 0 0.001 0 0 0 0 0.001 0.002 0 0 0 0 0 0 0 0 0 0 0 0 0 0 0 0 0 0 0 0 0 0 0 0 0 0 0 0 0 0 0 0 0.001 0.001 0.001 0 0 0 0 0 0 0 0 0 0 0 0 0 0 0 0 0 0 0 0 0 0 0 0 0 0 0 0 0 0 0 0 0 0 0 0 0 0 0 0 0 0 0 0 0 0 0 0 0 0 0 0 0 0 0 0 0 0 0 0 0 0 0 0 0 0 0 0 0 0 0 0 0 0 0 0 0 0 0 0 0 0 0 0 0 0 0 0 0 0.001 0.001 0.001 0.001 0.001 0 0.001 0.001 0.001 0.001 0.001 0.001 0.001 0.001 0.001 0 0 0 0 0.003 0 0 0 0 0 0 0 0 0 0 0 0 0 0 0.001 0 0 0.001 0.001 0 0 0 0 0 0 0 0 0 0 0 0 0 0 0 0 0 0 0 0.017 0.017 0 0 0 0 0 0 0 0 0 0 0 0 0 0 0 0 0 0 0 0 0 0 0 0 0 0 0 0 0 0 0 0 0 0 0 0 0 0 0 0 0 0 0 0 0 0 0 0 0 0 0 0 0 0 0 0 0 0 0 0 0 0 0 0 0 0 0 0 0 0 0 0 0 0 0 0 0 0 0 0 0 0 0 0 0 0 0 0 0 0 0 0 0 0 0 0 0 0 0 0 0 0 0 0 0 0 0 0 0 0 0 0 0 0 0 0 0 0 0 0 0 0 0 0 0 0 0 0 0 0 0 0 0 0 0 0 0 0 0 0 0 0 0 0 0 0 0 0 0 0 0 0 0 0 0 0.001 0 0 0 0.001 0 0 0 0 0 0 0 0 0 0 0 0 0 0 0 0 0 0 0 0 0 0 0 0 0 0.001 0.001 0 0.001 0.001 0.001 0 0 0 0 0 0 0 0 0 0 0 0 0 0 0 0 0 0.001 0.001 0 0 0.001 0 0.001 0.001 0.001 0.001 0 0 0 0 0 0 0 0 0 0 0 0 0 0 0 0 0 0 0 0 0 0 0 0 0 0 0 0 0 0 0 0 0 0 0 0 0 0 0 0 0 0 0 0 0 0 0 0 0 0 0 0 0 0 0 0 0 0 0 0 0 0 0 0 0 0 0 0 0 0 0 0 0 0 0 0 0 0 0 0 0 0 0 0 0 0 0 0 0 0 0 0 0 0 0.001 0 0 0.001 0 0 0.001 0.001 0.001 0 0 0.001 0.001 0 0 0 0 0 0 0 0 0 0 0 0 0 0 0 0 0 0 0 0 0 0 0 0 0 0 0 0 0 0 0 0 0 0 0 0 0 0 0 0 0 0 0 0 0 0 0 0 0 0 0 0 0 0 0 0 0 0 0 0 0 0 0 0 0 0 0 0 0 0 0 0 0 0 0 0 0 0 0 0 0 0 0 0 0 0 0 0 0 0 0 0 0 0 0 0 0 0 0 0 0 0 0 0 0 0 0 0 0 0 0 0 0 0 0 0 0 0 0 0 0 0 0 0 0 0 0 0 0 0 0 0 0 0 0 0 0 0 0 0 0 0 0 0 0 0 0 0 0 0 0 0 0 0 0 0 0 0 0 0 0 0 0 0 0 0 0 0 0 0 0 0 0 0 0 0 0 0 0 0 0 0 0 0 0 0 0 0 0 0 0 0 0 0 0 0 0 0 0 0 0 0 0 0 0 0 0 0 0 0 0 0 0 0 0 0 0 0 0 0 0 0 0 0 0 0 0 0 0 0 0 0 0 0 0 0 0 0 0 0 0 0 0 0 0 0 0 0 0 0 0 0 0 0 0 0 0 0 0 0 0 0 0 0 0 0 0 0 0 0 0 0 0 0 0 0 0 0 0 0 0 0 0 0 0 0 0 0 0 0 0 0 0 0 0 0 0 0 0 0 0 0 0 0 0 0 0 0 0 0 0 0 0 0 0 0 0 0 0 0 0 0 0 0 0 0 0 0 0 0 0 0 0 0 0 0 0 0 0 0 0 0 0 0 0 0 0 0 0 0 0 0 0 0 0 0 0 0 0 0 0 0 0 0 0 0 0 0 0 0 0 0 0 0 0 0 0 0 0 0 0 0 0 0 0 0 0 0 0 0 0 0 0 0 0 0 0 0 0 0 0 0 0 0 0 0 0 0 0 0 0 0 0 0 0 0 0 0 0 0 0 0 0 0 0 0 0 0 0 0 0 0 0 0 0 0 0 0 0 0 0 0 0 0 0 0 0 0 0 0 0 0 0 0 0 0 0 0 0 0 0 0 0 0 0 0 0 0 0 0 0 0 0 0 0 0 0 0 0 0 0 0 0 0 0 0 0 0 0 0 0 0 0 0 0 0 0 0 0 0 0 0 0 0 0 0 0 0 0 0 0 0 0 0 0 0 0 0 0 0 0 0 0 0 0 0 0 0 0 0 0 0 0 0 0 0 0 0 0 0 0 0 0 0 0 0 0 0 0 0 0 0 0 0 0 0 0 0 0 0 0 0 0 0 0 0 0 0 0 0 0 0 0 0 0 0 0 0 0 0 0 0 0 0 0 0 0 0 0 0 0 0 0 0 0 0 0 0 0 0 0 0 0 0 0 0 0 0 0 0 0 0 0 0 0 0 0 0 0 0 0 0 0 0 0 0 0 0 0 0 0 0 0 0 0 0 0 0 0 0 0 0 0 0 0 0 0 0.001 0 0 
0.012 0.009 0.009 0.005 0.008 0.011 0.022 0.002 0.006 0.002 0.003 0.006 0.002 0.002 0 0.014 0.017 0.017 0.014 0.018 0.025 0.033 0.034 0.023 0.029 0.038 0.039 0.031 0.033 0.035 0.057 0.031 0.01 0.023 0 0.035 0.045 0.092 0.11 0.064 0 0 0.001 0 0 0 0 0 0 0 0 0 0 1 0.279 0.086 0.149 0.049 0.04 0.128 0.052 0.031 0.03 0.024 0.006 0.013 0.014 0.018 0.024 0.016 0.017 0.006 0.005 0.002 0.002 0 0 0 0 0 0 0 0 0 0 0 0 0.002 0.001 0 0.002 0.002 0.002 0.001 0.004 0.005 0 0.007 0.011 0.009 0.006 0.003 0.003 0 0 0.001 0 0 0.003 0.003 0.001 0.002 0.001 0.001 0.002 0.003 0.001 0.001 0.001 0.003 0.006 0.004 0.001 0.001 0.003 0.002 0.003 0.005 0.009 0.008 0.011 0.008 0 0 0 0.004 0.005 0.005 0.004 0.006 0.003 0.023 0.007 0.022 0.023 0.016 0.014 0.013 0.009 0.013 0.008 0.007 0.01 0.005 0.009 0.009 0.008 0.003 0.006 0.005 0.005 0.004 0.005 0.005 0.001 0.005 0.005 0.005 0.004 0 0.001 0.003 0.01 0.011 0.004 0.003 0.002 0.004 0.005 0.006 0.005 0.004 0.003 0.006 0.003 0.004 0.009 0.009 0.004 0.004 0.004 0.003 0.003 0 0.001 0.001 0.003 0.003 0 0 0.001 0.001 0.001 0.002 0.002 0.002 0.002 0.003 0.002 0.001 0.003 0.002 0 0.003 0.004 0 0.004 0 0.003 0.003 0.001 0.001 0 0 0 0.008 0.007 0 0 0 0.003 0 0 0 0 0 0 0 0 0 0.001 0.001 0.001 0.001 0.002 0.004 0.004 0.004 0.004 0.001 0.008 0.01 0.012 0.008 0.009 0.012 0.009 0.01 0.019 0.025 0.021 0.026 0.017 0.023 0.025 0.02 0.019 0.029 0.033 0.013 0.011 0.02 0.023 0.007 0.01 0.013 0.011 0.002 0.004 0.007 0.006 0 0 0 0.001 0.003 0.005 0.004 0.005 0.004 0.004 0.005 0.002 0.003 0.003 0.004 0.003 0.003 0.002 0 0 0 0 0 0 0 0 0.004 0.001 0 0.002 0.003 0.002 0.001 0.003 0.002 0.002 0.004 0.003 0.001 0.002 0.004 0.004 0 0 0.004 0.004 0 0 0.001 0.001 0.001 0 0 0.003 0.004 0.004 0.008 0.009 0.009 0.01 0.002 0.006 0.006 0.01 0.01 0.005 0.004 0.011 0.007 0.003 0.004 0.006 0.005 0.002 0.001 0.002 0 0.002 0.001 0.001 0.001 0 0 0 0 0 0.003 0 0 0.002 0.001 0.001 0 0 0 0 0.001 0 0.001 0.003 0.003 0.001 0.003 0.004 0.004 0.004 0.002 0.008 0.002 0.002 0.008 0.006 0.005 0.003 0.003 0.005 0.004 0.005 0.003 0.003 0.001 0.003 0.001 0.002 0.001 0.002 0.002 0.003 0.002 0.001 0 0.003 0.001 0.001 0 0 0.001 0.001 0 0.001 0.001 0.001 0.001 0.002 0.003 0 0 0.001 0 0.002 0.003 0.004 0.001 0.001 0.001 0.001 0.001 0.001 0.001 0.001 0.001 0 0.001 0.001 0 0 0 0.001 0.004 0.002 0.005 0.007 0.008 0.007 0 0 0.001 0.005 0.005 0.005 0.006 0.007 0.005 0.011 0.006 0.016 0.014 0.015 0.012 0.014 0.013 0.015 0.014 0.008 0.015 0.014 0.016 0.016 0.017 0.024 0.006 0.01 0.014 0.013 0.011 0.01 0.004 0.009 0.008 0.01 0.001 0 0.005 0.004 0.011 0.01 0.005 0.002 0.004 0.007 0.008 0.009 0.006 0.01 0.011 0.011 0.009 0.012 0.02 0.017 0.031 0.014 0.028 0.023 0.017 0 0.003 0.003 0.006 0.002 0 0 0.004 0.003 0 0.007 0.006 0.005 0.006 0.011 0.006 0.004 0.01 0.016 0.002 0.008 0.021 0.011 0.027 0.014 0.01 0.009 0.008 0.004 0 0 0 0.009 0.007 0.002 0.002 0.001 0.004 0 0 0 0 0 0 0 0 0 0 0 0 0.003 0.008 0.006 0.007 0.006 0.005 0.001 0.006 0.009 0.009 0.011 0.009 0.009 0.007 0.008 0.011 0.011 0.012 0.013 0.017 0.012 0.011 0.007 0.007 0.009 0.011 0.007 0.005 0.006 0.004 0.001 0 0.001 0.002 0.001 0.001 0.001 0.002 0 0 0 0 0.001 0.001 0 0.004 0.005 0.005 0.005 0.004 0.001 0.001 0.001 0.001 0.001 0 0 0 0 0 0 0 0 0.001 0.003 0.003 0.002 0.01 0.011 0.011 0.009 0.017 0.012 0.012 0.018 0.014 0.012 0.025 0.026 0.02 0.003 0.003 0.031 0.031 0 0 0.001 0 0.001 0.002 0.002 0.002 0.002 0.001 0 0.011 0.009 0.008 0.001 0.002 0.005 0.003 0.004 0.003 0.004 0.003 0.003 0.003 0.003 0.002 0.002 0.003 0.002 0.002 0 0.001 0.001 0.001 0.001 0 0 0 0 0 0.001 0.001 0.001 0.001 0.001 0.001 0 0 0 0 0 0 0.001 0.001 0 0.001 0 0.003 0.003 0.001 0.001 0.002 0.002 0.003 0.007 0.002 0.001 0.001 0 0 0 0 0.001 0.001 0 0.001 0 0 0 0 0 0 0.001 0.001 0 0 0 0.001 0 0 0 0 0 0.001 0 0 0 0 0 0 0 0.002 0 0 0.002 0.004 0 0 0.004 0.002 0 0.001 0.002 0 0 0 0 0 0.002 0.001 0 0.003 0.006 0.004 0.007 0.007 0.007 0.007 0 0 0 0.003 0.003 0.004 0.005 0.008 0.007 0.004 0.001 0.005 0.005 0.007 0.006 0.003 0.008 0.008 0.005 0.006 0.011 0.007 0.007 0.012 0.01 0.004 0.008 0.009 0.009 0.005 0.009 0.009 0.003 0.009 0.004 0.009 0.004 0 0.002 0.003 0.009 0.009 0.004 0.002 0 0.001 0.005 0.003 0 0.001 0.004 0.003 0.002 0.001 0.006 0.004 0.001 0.002 0.002 0.001 0.001 0 0 0 0.001 0 0 0 0 0 0 0 0 0 0 0 0 0 0 0 0 0 0 0 0 0 0.002 0 0.001 0 0 0 0 0.007 0.007 0 0 0.001 0.001 0 0 0 0 0 0 0 0 0 0.001 0.001 0.001 0.004 0.009 0.008 0.008 0.003 0.002 0.002 0.004 0.011 0.01 0.017 0.011 0.01 0.005 0.003 0.002 0.005 0.004 0.005 0.004 0.004 0.002 0.003 0.001 0.003 0.004 0.002 0.001 0.001 0.001 0 0 0 0.002 0 0 0 0 0 0 0 0.001 0.001 0.001 0.001 0.004 0.003 0.003 0.003 0.001 0.002 0.001 0.001 0.001 0.001 0.001 0.001 0.001 0 0 0 0 0 0.002 0.003 0.002 0.001 0.001 0.001 0.002 0.002 0.001 0 0 0.001 0 0.003 0.001 0.001 0 0.001 0.001 0.002 0.002 0 0 0 0 0 0 0 0 0 0 0.002 0.004 0.002 0.002 0.001 0 0 0.001 0.001 0.002 0.002 0.004 0.002 0.001 0.001 0.004 0.004 0.001 0.002 0.003 0 0.002 0.001 0 0 0 0 0 0 0 0 0 0 0 0 0 0 0 0 0 0 0 0 0.001 0.001 0 0 0.002 0.002 0 0 0 0.001 0.001 0 0 0 0 0.001 0.001 0.001 0.001 0 0 0 0 0 0 0 0 0 0 0 0 0 0 0 0 0 0 0 0 0 0 0 0 0 0 0 0 0 0 0 0 0 0 0 0 0 0 0 0 0 0 0 0 0 0 0 0 0 0 0 0.002 0.002 0.001 0.004 0.003 0 0 0 0.002 0.004 0.003 0.003 0.001 0.001 0.002 0.001 0.002 0.003 0.002 0.002 0.003 0.008 0.004 0.002 0.002 0.005 0.001 0.002 0.006 0.008 0.003 0.01 0.012 0.007 0.006 0.014 0.012 0.008 0.012 0.01 0.011 0.004 0 0.001 0.004 0.005 0.004 0 0 0 0 0.001 0.001 0.001 0 0 0.002 0.001 0 0.001 0.003 0.003 0.001 0.003 0.003 0.002 0 0 0 0 0 0 0 0 0.001 0.001 0.001 0.001 0.001 0.001 0.001 0.001 0.001 0.001 0.001 0 0 0.001 0.002 0.003 0.002 0 0 0 0 0 0 0 0.005 0.004 0 0 0.001 0.002 0.001 0.001 0.002 0.001 0 0.001 0.003 0.001 0.001 0.003 0.003 0.003 0.003 0.009 0.009 0.009 0.005 0.007 0.003 0.003 0.006 0.005 0.01 0.006 0.005 0.006 0.004 0.004 0.004 0.002 0.001 0.004 0.002 0.004 0.005 0.002 0.001 0.004 0.003 0.002 0.003 0.001 0.001 0 0.001 0 0 0 0 0 0 0 0 0 0 0 0 0.001 0.002 0.002 0.003 0.002 0 0 0 0 0.002 0 0 0 0 0.001 0 0.001 0.001 0.001 0.001 0.001 0.001 0.001 0.001 0.001 0 0.001 0.001 0 0.001 0.001 0.002 0.003 0.002 0.001 0 0 0.003 0.003 0.004 0.031 0.002 0.003 
0.034 0.027 0.044 0.019 0.022 0.025 0.082 0.013 0.017 0.013 0.014 0.037 0.016 0.015 0 0.036 0.041 0.04 0.059 0.07 0.081 0.103 0.105 0.081 0.122 0.125 0.125 0.108 0.129 0.133 0.194 0.103 0.047 0.097 0 0.146 0.187 0.307 0.376 0.192 0 0.003 0.005 0 0.003 0.003 0.002 0.005 0.005 0.005 0 0.001 0.001 0.394 1 0.307 0.503 0.201 0.164 0.388 0.142 0.123 0.121 0.064 0.027 0.04 0.034 0.045 0.058 0.051 0.058 0.039 0.02 0.017 0.017 0.006 0.003 0.003 0 0 0.002 0 0 0 0 0.001 0 0.003 0.002 0.002 0.005 0.007 0.003 0.004 0.009 0.023 0 0.024 0.026 0.018 0.008 0.005 0.004 0 0.001 0.004 0 0.003 0.003 0.006 0.004 0.004 0.004 0.003 0.003 0.004 0.006 0.003 0.002 0.005 0.021 0.014 0.002 0.002 0.004 0.005 0.008 0.011 0.019 0.015 0.027 0.026 0.001 0.003 0.005 0.012 0.011 0.018 0.015 0.025 0.021 0.053 0.022 0.044 0.059 0.037 0.027 0.034 0.026 0.025 0.022 0.015 0.029 0.022 0.027 0.024 0.023 0.02 0.02 0.022 0.016 0.011 0.022 0.02 0.005 0.019 0.013 0.021 0.009 0 0.005 0.013 0.032 0.033 0.017 0.009 0.001 0.001 0.012 0.013 0.006 0.005 0.009 0.019 0.011 0.011 0.024 0.015 0.019 0.011 0.015 0.014 0.007 0 0 0 0.002 0 0 0 0.001 0.001 0.001 0.003 0.004 0.004 0.011 0.007 0.004 0.005 0.01 0.012 0 0.005 0.013 0.005 0.016 0.006 0.005 0.004 0.006 0.002 0 0 0 0.029 0.023 0 0 0.004 0.005 0.001 0 0.001 0.001 0 0 0.001 0.001 0 0.005 0.007 0.006 0.01 0.018 0.016 0.016 0.013 0.013 0.006 0.015 0.028 0.033 0.03 0.028 0.035 0.031 0.017 0.049 0.056 0.047 0.056 0.04 0.056 0.067 0.062 0.052 0.096 0.102 0.043 0.046 0.081 0.055 0.02 0.014 0.027 0.044 0.019 0.006 0.012 0.009 0 0 0 0.005 0.008 0.005 0.005 0.01 0.009 0.011 0.012 0.007 0.007 0.007 0.009 0.009 0.012 0.007 0.004 0.006 0.001 0.002 0.002 0.001 0.002 0.004 0.013 0.007 0.003 0.005 0.005 0.007 0.007 0.004 0.005 0.006 0.006 0.006 0.009 0.012 0.011 0.012 0.002 0.002 0.018 0.019 0.002 0.002 0.004 0.002 0.003 0.003 0.003 0.011 0.009 0.011 0.024 0.026 0.026 0.027 0.014 0.007 0.02 0.024 0.024 0.017 0.016 0.03 0.021 0.018 0.017 0.014 0.015 0.014 0.002 0.01 0 0.004 0.004 0.005 0.002 0.001 0 0.001 0.003 0 0.004 0.002 0 0.006 0.004 0.002 0 0 0 0.001 0.005 0.003 0.007 0.011 0.006 0.006 0.002 0.018 0.018 0.01 0.011 0.021 0.008 0.01 0.021 0.017 0.016 0.012 0.009 0.013 0.012 0.012 0.003 0.004 0.001 0.002 0.002 0.001 0.001 0 0 0.003 0.002 0.001 0.001 0.003 0.004 0.005 0.001 0 0 0.004 0 0.004 0.003 0.005 0.003 0.001 0.002 0 0.004 0.003 0.004 0.004 0.005 0.004 0.003 0.003 0.005 0.004 0.002 0.004 0.006 0.001 0.001 0.002 0.004 0.003 0.003 0.002 0.001 0.005 0.006 0.014 0.026 0.024 0.029 0.022 0.005 0.006 0.007 0.012 0.016 0.017 0.015 0.021 0.012 0.027 0.018 0.042 0.039 0.033 0.036 0.041 0.036 0.045 0.048 0.031 0.046 0.05 0.055 0.045 0.05 0.103 0.031 0.046 0.049 0.06 0.046 0.045 0.028 0.043 0.03 0.041 0.011 0 0.011 0.014 0.027 0.03 0.02 0.008 0.009 0.01 0.016 0.027 0.018 0.017 0.022 0.035 0.052 0.028 0.062 0.066 0.121 0.072 0.111 0.093 0.048 0.002 0.004 0.003 0.009 0.006 0.002 0.006 0.018 0.005 0.009 0.029 0.018 0.014 0.046 0.047 0.034 0.033 0.06 0.074 0.011 0.036 0.101 0.049 0.107 0.065 0.052 0.047 0.038 0.027 0 0 0 0.027 0.023 0.001 0.001 0.005 0.009 0.002 0 0.003 0 0.002 0.003 0.006 0.001 0.001 0.004 0.01 0.008 0.012 0.035 0.027 0.028 0.011 0.012 0.005 0.025 0.029 0.025 0.03 0.027 0.026 0.022 0.02 0.026 0.031 0.039 0.035 0.038 0.028 0.03 0.022 0.018 0.029 0.032 0.018 0.015 0.021 0.016 0.009 0.004 0.005 0.003 0.003 0.001 0.002 0 0 0 0 0.004 0.011 0.009 0.007 0.01 0.013 0.015 0.014 0.007 0.01 0.008 0.012 0.013 0.013 0.004 0.004 0.004 0.001 0.007 0.005 0.001 0.003 0.003 0.011 0.012 0.011 0.024 0.027 0.045 0.023 0.047 0.056 0.046 0.065 0.061 0.07 0.096 0.099 0.107 0.003 0.003 0.123 0.124 0.002 0.002 0.003 0.001 0.003 0.003 0.005 0.012 0.006 0.006 0 0.046 0.041 0.033 0.009 0.012 0.02 0.023 0.023 0.017 0.02 0.022 0.02 0.017 0.019 0.015 0.018 0.013 0.002 0.01 0 0.008 0.008 0.007 0.005 0.002 0 0.002 0.003 0 0.001 0.001 0 0 0 0 0 0 0 0.002 0.003 0.002 0.008 0.015 0.011 0.004 0.004 0.019 0.019 0.008 0.011 0.013 0.018 0.015 0.025 0.018 0.016 0.011 0.006 0.006 0.006 0 0 0 0 0 0 0 0 0 0 0.001 0 0 0 0 0 0 0 0 0.001 0.002 0 0.002 0.002 0.002 0.002 0.002 0.003 0 0.005 0.005 0.001 0.002 0.007 0.01 0.003 0.003 0.002 0.001 0.002 0.001 0.002 0.001 0.001 0 0.002 0.002 0.001 0.001 0.003 0.01 0.013 0.014 0.032 0.026 0.034 0.031 0.005 0.007 0.007 0.01 0.014 0.02 0.016 0.03 0.022 0.022 0.009 0.022 0.025 0.022 0.017 0.02 0.03 0.024 0.013 0.018 0.03 0.021 0.021 0.032 0.026 0.01 0.022 0.026 0.025 0.016 0.026 0.026 0.013 0.027 0.018 0.025 0.009 0 0.005 0.013 0.042 0.038 0.021 0.012 0.001 0.001 0.017 0.014 0.003 0.002 0.006 0.012 0.006 0.004 0.011 0.012 0.01 0.005 0.009 0.008 0.003 0 0.001 0.001 0.001 0.001 0 0 0.001 0 0.001 0.004 0.002 0.001 0.005 0.007 0.003 0.004 0.005 0.006 0 0.003 0.006 0.005 0.01 0.009 0.008 0.008 0.001 0 0 0 0 0.036 0.029 0 0 0.004 0.006 0 0 0.002 0.002 0 0 0.002 0.001 0 0.002 0.003 0.002 0.006 0.02 0.017 0.016 0.009 0.008 0.005 0.019 0.045 0.047 0.051 0.044 0.045 0.033 0.017 0.016 0.018 0.021 0.023 0.021 0.022 0.021 0.018 0.021 0.027 0.023 0.01 0.013 0.011 0.008 0.003 0.002 0.003 0.004 0.001 0 0.001 0.001 0 0 0 0 0.007 0.006 0.007 0.008 0.01 0.012 0.014 0.009 0.008 0.004 0.006 0.006 0.008 0.006 0 0.003 0.002 0.003 0.002 0.004 0.004 0.004 0.012 0.005 0.002 0.001 0.002 0.003 0.002 0.002 0.004 0.005 0.006 0.006 0.004 0.008 0.009 0.006 0 0 0.01 0.01 0.001 0.001 0.001 0 0 0 0 0.005 0.006 0.005 0.008 0.022 0.022 0.015 0.006 0.005 0.011 0.01 0.011 0.008 0.01 0.012 0.009 0.007 0.008 0.009 0.006 0.006 0.002 0.004 0 0.002 0.002 0.002 0.002 0 0 0.001 0.001 0 0.002 0.001 0 0.001 0.001 0 0 0 0 0 0.003 0.002 0.003 0.004 0.004 0.002 0.003 0.01 0.01 0.005 0.005 0.008 0.009 0.009 0.014 0.009 0.008 0.003 0.003 0.002 0.003 0.007 0.006 0.005 0.001 0.001 0.001 0 0 0 0 0.001 0 0.001 0.001 0.001 0 0.001 0 0 0 0 0 0.001 0.001 0.001 0 0 0 0 0 0.002 0.002 0.003 0.001 0.003 0.003 0.001 0.001 0.001 0.002 0.001 0.001 0 0 0 0.001 0.001 0 0 0.002 0.002 0.004 0.006 0.009 0.011 0.016 0.013 0 0 0.001 0.008 0.008 0.009 0.008 0.012 0.011 0.014 0.008 0.021 0.018 0.017 0.02 0.016 0.02 0.02 0.016 0.013 0.026 0.017 0.017 0.027 0.024 0.019 0.026 0.034 0.027 0.017 0.036 0.035 0.014 0.034 0.022 0.031 0.01 0 0.005 0.008 0.02 0.02 0.009 0.006 0.001 0.003 0.006 0.01 0.005 0.005 0.003 0.011 0.01 0.007 0.016 0.012 0.019 0.012 0.017 0.015 0.01 0.001 0.001 0.001 0.002 0.001 0.001 0.002 0.003 0.001 0.003 0.003 0.005 0.004 0.004 0.009 0.005 0.009 0.007 0.012 0.001 0.007 0.014 0.009 0.016 0.011 0.012 0.01 0.007 0.003 0 0 0 0.017 0.013 0 0 0.005 0.007 0.002 0.002 0.002 0.002 0 0.002 0.002 0 0 0.002 0.006 0.006 0.009 0.026 0.023 0.023 0.012 0.012 0.009 0.015 0.016 0.022 0.023 0.015 0.022 0.022 0.018 0.013 0.014 0.019 0.018 0.014 0.014 0.014 0.011 0.005 0.012 0.011 0.003 0.004 0.008 0.001 0 0 0.001 0.003 0 0 0 0.001 0 0 0 0 0.003 0.001 0.003 0.008 0.008 0.01 0.01 0.011 0.006 0.004 0.005 0.005 0.006 0.002 0 0.001 0 0 0 0 0 0.003 0.007 0.006 0.001 0.002 0.003 0.005 0.004 0.009 0.008 0.008 0.013 0.01 0.012 0.015 0.018 0.013 0.004 0.004 0.019 0.019 0.018 0.123 0.01 0.019 
0.01 0.015 0.013 0.015 0.004 0.008 0.017 0.003 0.005 0.005 0.007 0.013 0.007 0.007 0 0.015 0.017 0.016 0.013 0.026 0.032 0.032 0.039 0.025 0.04 0.038 0.04 0.033 0.043 0.04 0.054 0.031 0.018 0.03 0 0.035 0.057 0.084 0.11 0.051 0 0.001 0.002 0 0 0.002 0.001 0.001 0.003 0.002 0 0 0 0.121 0.29 1 0.145 0.058 0.045 0.11 0.049 0.038 0.036 0.023 0.01 0.013 0.017 0.02 0.021 0.021 0.017 0.009 0.008 0.005 0.005 0.004 0.002 0.001 0 0.002 0 0.001 0.001 0.001 0.001 0.001 0.001 0.003 0.002 0.001 0.002 0.003 0.001 0.001 0.003 0.004 0 0.006 0.008 0.006 0 0 0 0 0 0.002 0.001 0.002 0.002 0.003 0.002 0.001 0.003 0.002 0.002 0.003 0.002 0.001 0.001 0.001 0.005 0.002 0 0 0 0.002 0.004 0.005 0.01 0.007 0.011 0.009 0 0 0 0.006 0.005 0.007 0.005 0.009 0.007 0.02 0.01 0.02 0.019 0.012 0.018 0.017 0.012 0.014 0.016 0.008 0.015 0.015 0.017 0.014 0.013 0.014 0.013 0.016 0.01 0.007 0.015 0.016 0.008 0.015 0.012 0.015 0.007 0 0.003 0.002 0.011 0.011 0.006 0.004 0.003 0.006 0.006 0.012 0.011 0.005 0.005 0.011 0.009 0.006 0.014 0.013 0.014 0.01 0.014 0.011 0.007 0 0.002 0.002 0.004 0.001 0 0 0 0.002 0.002 0.002 0.002 0.003 0.003 0.003 0.002 0.001 0.003 0.005 0 0.003 0.008 0.002 0.011 0.003 0.003 0.003 0.006 0.004 0 0 0 0.008 0.008 0.002 0.002 0.001 0.003 0 0 0 0 0 0 0.002 0.001 0 0.001 0.002 0.001 0.003 0.012 0.008 0.008 0.004 0.003 0.004 0.01 0.011 0.015 0.012 0.01 0.013 0.013 0.01 0.018 0.021 0.019 0.02 0.019 0.02 0.025 0.022 0.021 0.027 0.033 0.018 0.016 0.026 0.017 0.006 0.005 0.011 0.018 0.003 0.001 0.005 0.004 0 0 0 0 0.003 0.003 0.001 0.006 0.005 0.006 0.008 0.005 0.005 0.004 0.005 0.005 0.005 0.002 0 0.002 0.001 0 0 0 0 0.001 0.002 0.002 0.003 0.003 0.005 0.004 0.002 0.004 0.005 0.005 0.008 0.004 0.005 0.008 0.013 0.008 0.002 0.002 0.014 0.014 0.001 0.001 0.001 0 0 0.001 0.001 0.004 0.004 0.007 0.011 0.016 0.018 0.019 0.005 0.01 0.009 0.012 0.014 0.012 0.014 0.015 0.011 0.01 0.01 0.008 0.01 0.008 0.003 0.006 0 0.005 0.003 0.006 0.003 0.002 0 0.001 0.002 0 0.005 0.002 0.001 0.003 0.003 0.002 0 0.001 0.001 0 0.002 0 0.002 0.006 0.006 0.002 0.003 0.014 0.014 0.006 0.008 0.013 0.007 0.008 0.011 0.009 0.008 0.005 0.005 0.008 0.008 0.009 0.006 0.006 0.002 0.002 0.003 0.001 0.001 0.001 0.001 0.002 0.002 0.002 0.001 0.002 0 0.004 0.002 0.001 0 0 0 0 0 0 0 0.001 0.001 0 0 0.006 0.004 0.005 0.006 0.008 0.003 0.003 0.005 0.002 0.002 0.002 0.003 0 0.001 0 0.001 0 0.002 0.002 0.001 0.006 0.009 0.003 0.009 0.008 0.013 0.012 0 0 0.003 0.009 0.007 0.01 0.008 0.01 0.012 0.018 0.008 0.019 0.018 0.012 0.01 0.015 0.014 0.014 0.012 0.013 0.015 0.013 0.013 0.012 0.014 0.032 0.013 0.013 0.016 0.019 0.013 0.013 0.005 0.013 0.004 0.011 0.006 0 0.004 0.005 0.013 0.015 0.007 0.005 0.008 0.009 0.007 0.007 0.006 0.007 0.005 0.009 0.016 0.008 0.021 0.02 0.037 0.025 0.036 0.031 0.018 0 0.003 0.005 0.008 0.003 0 0 0.004 0.002 0.004 0.007 0.004 0.003 0.005 0.009 0.007 0.004 0.017 0.015 0.003 0.006 0.028 0.019 0.031 0.02 0.017 0.017 0.015 0.011 0 0 0 0.011 0.008 0.002 0 0.001 0.003 0.001 0.001 0.001 0.001 0 0.001 0.001 0 0 0.002 0.002 0.001 0.004 0.011 0.01 0.009 0.005 0.004 0.004 0.008 0.012 0.015 0.013 0.012 0.015 0.013 0.012 0.014 0.016 0.019 0.02 0.02 0.018 0.016 0.01 0.01 0.015 0.016 0.01 0.008 0.008 0.007 0.004 0.005 0.003 0.003 0.001 0.001 0.003 0.002 0 0 0 0.001 0.003 0.004 0.002 0.004 0.006 0.007 0.009 0.003 0.004 0.004 0.005 0.006 0.006 0.002 0.001 0.002 0 0.002 0.001 0 0 0 0.005 0.004 0.002 0.012 0.011 0.014 0.012 0.016 0.016 0.018 0.02 0.015 0.017 0.027 0.031 0.03 0.004 0.004 0.038 0.038 0 0 0.001 0 0 0.001 0.002 0.005 0 0 0 0.013 0.013 0.014 0.002 0.003 0.008 0.006 0.006 0.006 0.007 0.008 0.006 0.006 0.006 0.006 0.006 0.003 0.001 0.005 0 0.003 0.002 0.001 0 0 0 0 0 0 0.001 0.001 0.001 0.001 0.001 0.001 0 0 0 0 0.001 0 0.001 0.005 0.005 0 0.002 0.007 0.007 0.004 0.005 0.007 0.006 0.007 0.014 0.008 0.006 0.005 0.002 0.001 0.001 0 0 0 0 0 0 0 0 0 0 0 0 0.001 0.001 0 0.001 0.001 0 0 0 0 0 0 0 0 0 0 0 0 0 0.001 0 0 0.002 0.002 0 0.001 0 0 0 0.001 0.001 0 0 0 0 0 0.001 0.001 0.001 0.001 0.002 0.007 0.009 0.007 0.011 0.008 0 0.001 0.003 0.005 0.004 0.005 0.006 0.006 0.004 0.008 0.002 0.009 0.009 0.012 0.007 0.009 0.01 0.01 0.01 0.005 0.012 0.007 0.01 0.013 0.012 0.006 0.013 0.015 0.009 0.008 0.016 0.015 0.008 0.015 0.012 0.015 0.005 0 0.003 0.004 0.011 0.013 0.004 0.001 0.001 0.001 0.005 0.004 0.002 0.003 0.003 0.005 0.001 0.002 0.007 0.005 0.004 0.002 0.004 0.005 0.003 0 0.001 0.001 0.001 0.001 0 0.001 0.001 0.001 0.001 0.001 0 0 0.002 0.001 0.001 0.001 0.001 0.003 0 0.001 0.003 0.002 0.004 0.004 0.005 0.004 0.001 0.001 0 0 0 0.012 0.011 0 0 0.006 0.008 0.004 0.003 0.003 0 0.001 0 0.001 0.001 0.001 0.001 0.003 0.003 0.004 0.012 0.011 0.012 0.007 0.007 0.004 0.008 0.01 0.013 0.012 0.011 0.013 0.013 0.007 0.008 0.009 0.01 0.009 0.007 0.008 0.01 0.009 0.004 0.006 0.011 0.002 0.001 0.002 0.004 0.002 0.001 0.001 0.002 0 0 0.001 0 0 0 0 0.001 0.004 0.004 0.001 0.002 0.004 0.004 0.005 0.003 0.003 0.001 0.003 0.004 0.004 0.003 0.001 0.002 0.001 0.002 0.001 0.001 0.001 0 0.001 0.001 0.002 0.001 0 0.003 0.002 0.002 0.002 0.002 0.004 0.003 0.003 0.005 0.005 0.002 0 0 0.004 0.004 0.003 0.002 0.003 0 0.001 0.001 0.001 0.005 0.003 0.003 0.008 0.015 0.013 0.012 0.007 0.006 0.008 0.009 0.014 0.007 0.006 0.012 0.01 0.007 0.004 0.002 0.006 0.005 0.002 0.002 0 0.001 0.003 0.004 0.003 0.001 0 0.001 0.001 0 0.002 0.001 0 0.003 0.002 0.002 0 0 0 0 0.001 0 0.002 0.002 0.002 0.002 0.003 0.004 0.003 0.005 0.002 0.009 0.007 0.004 0.01 0.008 0.007 0.003 0.003 0.003 0.003 0.004 0.004 0.004 0 0.002 0.001 0 0 0 0 0.002 0.001 0.003 0.002 0.002 0.003 0.004 0.001 0.002 0.002 0.002 0 0.002 0.003 0.003 0.002 0.001 0.002 0 0 0 0.002 0.004 0.002 0.002 0.004 0.001 0.003 0.003 0.003 0.002 0.002 0.001 0.002 0.003 0.002 0.003 0 0 0.001 0 0.001 0.003 0.005 0.007 0.011 0.007 0 0 0.002 0.003 0.003 0.005 0.004 0.005 0.002 0.01 0.005 0.01 0.011 0.008 0.007 0.007 0.012 0.01 0.007 0.008 0.011 0.009 0.01 0.011 0.009 0.006 0.012 0.015 0.01 0.009 0.015 0.012 0.005 0.01 0.011 0.014 0.007 0 0.001 0.004 0.013 0.013 0.008 0.005 0.001 0.001 0.005 0.006 0.006 0.005 0.004 0.008 0.005 0.005 0.01 0.006 0.006 0.008 0.006 0.006 0.004 0 0 0.001 0.001 0 0 0 0.001 0.001 0 0.002 0.001 0.002 0.003 0.006 0 0 0.002 0.005 0 0.002 0.004 0.003 0.007 0.004 0.004 0.002 0 0 0 0 0 0.013 0.012 0.001 0.001 0.004 0.005 0 0 0.002 0.001 0 0.002 0.002 0.001 0 0 0.001 0.001 0.003 0.007 0.01 0.01 0.005 0.006 0.007 0.006 0.013 0.016 0.011 0.012 0.016 0.014 0.013 0.01 0.011 0.01 0.01 0.007 0.01 0.012 0.009 0.006 0.01 0.01 0.003 0.003 0.005 0.003 0.003 0 0 0 0 0 0 0 0 0 0 0.002 0.002 0.002 0.001 0.003 0.001 0.003 0.004 0.002 0.001 0.001 0.002 0.003 0.003 0.001 0.001 0 0 0.002 0.003 0 0.002 0.002 0.002 0.001 0.001 0.001 0.003 0.002 0.001 0.004 0.004 0.004 0.004 0.004 0.005 0.005 0.005 0.003 0.004 0.004 0.007 0.007 0.014 0.038 0.004 0.007 
0.05 0.046 0.059 0.034 0.023 0.023 0.041 0.006 0.015 0.015 0.017 0.039 0.021 0.019 0 0.056 0.056 0.06 0.057 0.076 0.112 0.124 0.129 0.11 0.172 0.143 0.129 0.126 0.192 0.128 0.163 0.102 0.036 0.101 0 0.1 0.111 0.168 0.205 0.115 0 0.004 0.006 0 0.008 0.004 0.002 0.005 0.007 0.005 0 0 0 0.186 0.482 0.162 1 0.354 0.281 0.77 0.283 0.18 0.178 0.117 0.035 0.056 0.053 0.07 0.082 0.07 0.07 0.05 0.025 0.021 0.02 0.01 0.007 0.007 0.004 0.005 0.003 0.003 0.002 0.001 0.001 0.004 0.002 0.005 0.002 0.004 0.006 0.007 0.002 0.003 0.006 0.015 0 0.022 0.026 0.017 0.011 0.006 0.006 0 0.003 0.009 0.008 0.009 0.016 0.018 0.009 0.009 0.017 0.014 0.007 0.01 0.017 0.007 0.004 0.008 0.023 0.019 0.007 0.006 0.006 0.012 0.022 0.018 0.034 0.023 0.04 0.033 0.001 0.005 0.008 0.021 0.024 0.026 0.024 0.031 0.025 0.073 0.023 0.062 0.075 0.047 0.047 0.048 0.036 0.043 0.033 0.034 0.044 0.028 0.041 0.042 0.039 0.031 0.034 0.034 0.033 0.032 0.037 0.034 0.023 0.034 0.022 0.034 0.018 0 0.007 0.017 0.046 0.044 0.024 0.016 0.005 0.006 0.023 0.026 0.015 0.01 0.018 0.027 0.024 0.017 0.034 0.025 0.027 0.026 0.025 0.021 0.019 0 0.005 0.005 0.006 0.003 0.001 0 0.002 0 0.001 0.005 0.004 0.001 0.013 0.01 0.008 0.004 0.011 0.016 0 0.001 0.015 0.011 0.021 0.014 0.019 0.017 0.006 0.005 0 0 0 0.039 0.026 0.003 0.002 0.008 0.014 0.005 0.001 0.001 0.001 0 0 0.001 0.001 0 0.002 0.005 0.003 0.01 0.028 0.025 0.024 0.022 0.019 0.009 0.017 0.041 0.052 0.044 0.042 0.053 0.041 0.03 0.067 0.077 0.064 0.067 0.059 0.074 0.086 0.075 0.06 0.102 0.111 0.052 0.052 0.082 0.06 0.03 0.021 0.035 0.043 0.01 0.006 0.013 0.017 0 0 0 0.009 0.015 0.015 0.012 0.021 0.021 0.025 0.021 0.015 0.012 0.009 0.012 0.017 0.021 0.012 0.007 0.012 0.003 0.005 0.005 0 0 0 0.012 0.007 0.002 0.01 0.009 0.01 0.01 0.016 0.014 0.009 0.019 0.015 0.014 0.021 0.024 0.015 0.007 0.007 0.027 0.027 0.004 0.004 0.007 0.004 0.006 0.007 0.009 0.015 0.013 0.016 0.041 0.047 0.049 0.048 0.018 0.012 0.024 0.028 0.03 0.018 0.024 0.04 0.026 0.017 0.027 0.02 0.017 0.011 0.007 0.015 0 0.008 0.01 0.011 0.009 0.002 0 0.004 0.005 0 0.009 0.006 0.003 0.005 0.004 0.005 0 0.002 0.001 0.003 0.01 0.001 0.011 0.019 0.013 0.009 0.002 0.026 0.026 0.006 0.021 0.034 0.012 0.017 0.03 0.018 0.015 0.008 0.013 0.024 0.025 0.026 0.013 0.014 0.001 0.007 0.005 0.002 0.001 0.002 0.002 0.006 0.002 0.001 0 0.003 0.001 0.005 0 0 0.001 0.006 0 0.006 0.007 0.006 0.005 0.001 0.002 0 0.001 0.007 0.007 0.009 0.007 0.009 0.008 0.007 0.006 0.005 0.004 0.007 0.006 0.002 0.004 0.003 0.006 0.007 0.004 0.003 0.003 0.006 0.016 0.018 0.024 0.022 0.035 0.029 0 0.002 0.008 0.015 0.016 0.019 0.013 0.029 0.025 0.049 0.025 0.064 0.06 0.054 0.056 0.053 0.05 0.062 0.063 0.043 0.082 0.083 0.069 0.071 0.075 0.139 0.052 0.063 0.067 0.077 0.059 0.06 0.03 0.059 0.042 0.057 0.01 0 0.007 0.017 0.043 0.043 0.021 0.016 0.008 0.016 0.023 0.034 0.017 0.014 0.022 0.047 0.075 0.034 0.079 0.088 0.176 0.103 0.152 0.121 0.075 0 0.008 0.01 0.014 0.01 0.003 0.001 0.015 0.009 0.01 0.026 0.018 0.011 0.04 0.046 0.029 0.041 0.071 0.096 0.015 0.044 0.143 0.068 0.155 0.091 0.068 0.06 0.047 0.02 0 0 0 0.035 0.031 0.005 0.001 0.008 0.012 0.003 0.002 0.005 0.004 0.002 0.002 0.004 0.002 0.002 0.006 0.009 0.006 0.019 0.052 0.051 0.052 0.024 0.023 0.01 0.039 0.05 0.046 0.05 0.048 0.046 0.045 0.035 0.038 0.045 0.061 0.057 0.055 0.052 0.046 0.038 0.029 0.04 0.042 0.018 0.017 0.022 0.028 0.005 0.003 0.006 0.004 0 0 0.002 0.001 0 0 0 0.004 0.009 0.005 0.003 0.011 0.014 0.015 0.018 0.018 0.007 0.006 0.005 0.008 0.011 0.007 0.005 0.003 0.003 0.007 0.006 0.004 0.004 0.005 0.013 0.011 0.015 0.033 0.034 0.042 0.024 0.053 0.066 0.069 0.088 0.068 0.069 0.127 0.14 0.146 0.009 0.009 0.18 0.18 0.001 0.001 0.001 0.001 0.001 0 0 0.01 0.004 0.004 0 0.058 0.049 0.044 0.017 0.011 0.024 0.022 0.02 0.014 0.024 0.026 0.019 0.015 0.023 0.021 0.019 0.014 0.006 0.015 0 0.005 0.005 0.01 0.003 0.002 0 0.001 0.001 0 0.002 0 0 0.001 0.001 0.001 0 0 0 0.001 0.005 0.002 0.006 0.012 0.011 0.004 0.007 0.024 0.025 0.016 0.012 0.023 0.025 0.021 0.041 0.019 0.011 0.012 0.007 0.005 0.005 0 0.003 0.002 0 0.001 0.002 0.001 0 0.001 0 0.002 0.001 0 0 0.002 0 0 0 0 0 0 0 0.001 0.001 0.001 0 0.001 0.002 0 0.001 0.004 0.002 0.003 0.003 0.006 0.003 0.002 0.005 0.004 0.003 0.004 0.004 0.002 0.002 0 0.001 0 0.001 0.001 0.004 0.013 0.014 0.019 0.034 0.023 0.044 0.033 0.002 0.004 0.006 0.016 0.016 0.025 0.02 0.028 0.027 0.036 0.015 0.038 0.042 0.036 0.03 0.03 0.045 0.04 0.034 0.032 0.052 0.034 0.037 0.051 0.038 0.025 0.044 0.046 0.034 0.029 0.046 0.046 0.019 0.046 0.033 0.046 0.015 0 0.006 0.019 0.056 0.057 0.03 0.019 0.005 0.008 0.021 0.014 0.011 0.008 0.012 0.02 0.012 0.011 0.03 0.028 0.022 0.015 0.017 0.016 0.007 0 0.006 0.006 0.006 0.004 0.002 0.001 0.005 0.001 0 0.005 0.005 0.003 0.004 0.005 0.007 0.004 0.007 0.013 0.001 0.004 0.013 0.01 0.019 0.011 0.018 0.017 0.006 0.004 0 0 0 0.045 0.031 0.004 0.002 0.006 0.007 0.002 0.001 0.003 0.003 0.001 0.002 0.004 0.002 0.001 0.004 0.009 0.006 0.016 0.039 0.032 0.033 0.017 0.015 0.012 0.029 0.063 0.061 0.072 0.061 0.062 0.051 0.024 0.031 0.034 0.034 0.035 0.032 0.036 0.034 0.021 0.017 0.028 0.03 0.011 0.014 0.015 0.019 0.006 0.004 0.008 0.007 0.003 0.002 0.003 0 0 0 0 0.003 0.009 0.007 0.006 0.011 0.014 0.017 0.018 0.013 0.012 0.007 0.01 0.011 0.011 0.008 0.002 0.005 0 0.004 0.003 0 0.003 0.004 0.016 0.015 0.008 0.01 0.007 0.009 0.01 0.009 0.004 0.004 0.011 0.006 0.01 0.01 0.013 0.012 0.002 0.002 0.022 0.022 0.005 0.003 0.004 0 0.006 0.007 0.007 0.018 0.01 0.008 0.02 0.037 0.034 0.034 0.022 0.017 0.029 0.024 0.025 0.014 0.023 0.032 0.024 0.017 0.022 0.015 0.018 0.013 0.001 0.01 0 0.005 0.005 0.007 0.007 0.006 0 0.002 0.002 0 0.007 0.002 0.002 0.001 0 0 0 0 0 0 0.004 0 0.007 0.015 0.011 0.009 0.012 0.022 0.022 0.014 0.015 0.025 0.016 0.021 0.032 0.025 0.021 0.012 0.006 0.006 0.006 0.008 0.006 0.006 0.001 0.005 0.003 0.002 0.002 0.002 0.001 0.004 0.002 0 0 0.004 0.001 0 0 0 0.001 0 0 0.005 0.007 0.004 0.001 0 0.004 0 0.004 0.003 0.004 0.006 0.01 0.009 0.007 0.007 0.009 0.006 0.004 0.006 0.005 0.001 0.003 0.003 0.007 0.004 0.003 0.002 0.002 0.01 0.014 0.007 0.018 0.015 0.023 0.025 0.002 0.005 0.009 0.014 0.018 0.021 0.02 0.019 0.017 0.035 0.017 0.037 0.041 0.038 0.033 0.031 0.038 0.041 0.03 0.025 0.039 0.027 0.033 0.041 0.035 0.027 0.041 0.053 0.041 0.036 0.054 0.052 0.025 0.05 0.034 0.047 0.018 0 0.006 0.014 0.032 0.029 0.015 0.008 0.005 0.009 0.011 0.017 0.013 0.011 0.007 0.023 0.018 0.015 0.031 0.024 0.024 0.016 0.024 0.019 0.013 0 0.004 0.004 0.008 0.004 0.002 0 0.003 0.001 0.001 0.007 0.005 0.006 0.012 0.012 0.004 0.002 0.007 0.015 0.001 0.005 0.013 0.01 0.023 0.013 0.015 0.014 0.006 0.002 0 0 0 0.029 0.024 0.001 0.001 0.009 0.013 0.002 0.002 0.002 0.001 0 0.002 0.003 0.002 0.001 0.004 0.01 0.007 0.018 0.043 0.042 0.04 0.017 0.014 0.007 0.025 0.036 0.034 0.044 0.037 0.034 0.036 0.029 0.031 0.035 0.031 0.034 0.033 0.036 0.034 0.027 0.022 0.038 0.034 0.011 0.005 0.022 0.016 0.006 0.004 0.007 0.005 0.003 0.001 0.002 0.002 0 0 0 0.006 0.009 0.008 0.005 0.014 0.015 0.015 0.02 0.014 0.008 0.006 0.014 0.012 0.011 0.005 0.007 0.007 0.003 0.007 0.004 0.002 0.004 0.004 0.01 0.008 0.004 0.005 0.006 0.011 0.007 0.008 0.005 0.008 0.011 0.012 0.016 0.015 0.016 0.011 0.007 0.007 0.024 0.025 0.027 0.18 0.022 0.024 
0.086 0.088 0.119 0.06 0.018 0.018 0.042 0.011 0.02 0.021 0.021 0.068 0.042 0.038 0 0.101 0.111 0.115 0.12 0.125 0.193 0.229 0.269 0.23 0.413 0.311 0.265 0.27 0.501 0.259 0.248 0.178 0.079 0.193 0 0.112 0.085 0.134 0.107 0.059 0 0.004 0.006 0 0.011 0.011 0.007 0.01 0.012 0.01 0 0.001 0 0.055 0.155 0.048 0.28 1 0.788 0.221 0.099 0.441 0.433 0.094 0.072 0.116 0.07 0.118 0.157 0.124 0.114 0.073 0.035 0.02 0.019 0.016 0.013 0.01 0 0.007 0.006 0.003 0.001 0.003 0.002 0.005 0.005 0.007 0.005 0.006 0.006 0.013 0.004 0.002 0.007 0.013 0 0.021 0.024 0.017 0.01 0.004 0.005 0 0.001 0.003 0.01 0.015 0.009 0.01 0.01 0.009 0.013 0.012 0.005 0.01 0.011 0.004 0.003 0.009 0.021 0.015 0.006 0.006 0.007 0.01 0.017 0.017 0.043 0.037 0.058 0.047 0.002 0.004 0.009 0.03 0.035 0.04 0.031 0.045 0.032 0.146 0.039 0.121 0.147 0.092 0.088 0.086 0.066 0.077 0.074 0.059 0.08 0.059 0.074 0.071 0.059 0.058 0.057 0.064 0.049 0.044 0.065 0.062 0.026 0.06 0.045 0.063 0.027 0 0.014 0.031 0.083 0.08 0.038 0.022 0.007 0.012 0.025 0.035 0.019 0.017 0.025 0.043 0.035 0.035 0.071 0.05 0.057 0.04 0.049 0.042 0.027 0.001 0.009 0.009 0.009 0.003 0.003 0.002 0.003 0.003 0.005 0.008 0.007 0.007 0.015 0.014 0.015 0.019 0.024 0.031 0.001 0.018 0.037 0.028 0.053 0.036 0.03 0.03 0.018 0.008 0 0 0 0.077 0.054 0.008 0.006 0.012 0.02 0.008 0.005 0.004 0.004 0.001 0.004 0.005 0.001 0.004 0.006 0.012 0.009 0.02 0.044 0.046 0.047 0.03 0.03 0.017 0.04 0.074 0.09 0.072 0.075 0.093 0.075 0.061 0.138 0.155 0.121 0.144 0.119 0.147 0.194 0.162 0.132 0.223 0.256 0.111 0.095 0.176 0.118 0.058 0.052 0.071 0.086 0.026 0.019 0.029 0.032 0 0 0 0.005 0.019 0.013 0.011 0.025 0.024 0.03 0.034 0.028 0.016 0.013 0.019 0.02 0.024 0.013 0.004 0.012 0.007 0.008 0.003 0 0.003 0.004 0.016 0.011 0.006 0.013 0.013 0.016 0.012 0.021 0.023 0.025 0.033 0.025 0.029 0.041 0.045 0.033 0.012 0.012 0.056 0.058 0.005 0.006 0.008 0.004 0.011 0.014 0.017 0.032 0.024 0.029 0.083 0.094 0.093 0.088 0.044 0.036 0.049 0.065 0.069 0.039 0.053 0.081 0.06 0.041 0.052 0.05 0.048 0.033 0.015 0.039 0 0.016 0.014 0.025 0.018 0.011 0 0.008 0.011 0 0.012 0.01 0.004 0.009 0.009 0.008 0 0.001 0.001 0.004 0.009 0.004 0.012 0.04 0.029 0.009 0.012 0.056 0.056 0.026 0.037 0.062 0.031 0.027 0.059 0.048 0.037 0.033 0.028 0.039 0.037 0.038 0.018 0.02 0.005 0.01 0.008 0.008 0.004 0.004 0.006 0.01 0.004 0.008 0.004 0.009 0.006 0.008 0.002 0.003 0.004 0.004 0 0.005 0.006 0.004 0.002 0.003 0.007 0 0.003 0.01 0.01 0.012 0.014 0.014 0.007 0.004 0.013 0.006 0.006 0.005 0.006 0.007 0.009 0.002 0.005 0.004 0.001 0.001 0.005 0.015 0.026 0.032 0.069 0.063 0.083 0.073 0.003 0.007 0.012 0.028 0.034 0.047 0.033 0.066 0.038 0.098 0.047 0.123 0.12 0.118 0.112 0.117 0.1 0.129 0.121 0.086 0.16 0.169 0.144 0.144 0.163 0.331 0.103 0.124 0.139 0.172 0.126 0.113 0.062 0.118 0.08 0.113 0.042 0 0.021 0.031 0.089 0.089 0.047 0.024 0.034 0.052 0.066 0.092 0.053 0.052 0.072 0.124 0.162 0.082 0.184 0.218 0.435 0.278 0.393 0.335 0.206 0.004 0.023 0.029 0.047 0.019 0.008 0.01 0.042 0.031 0.037 0.089 0.071 0.057 0.146 0.14 0.097 0.108 0.212 0.252 0.04 0.149 0.371 0.171 0.386 0.213 0.162 0.159 0.113 0.069 0 0 0 0.077 0.059 0.018 0.009 0.018 0.03 0.009 0.007 0.009 0.006 0.009 0.011 0.01 0.008 0.008 0.015 0.025 0.021 0.037 0.088 0.091 0.088 0.046 0.04 0.026 0.072 0.091 0.089 0.102 0.091 0.09 0.078 0.072 0.079 0.091 0.114 0.108 0.12 0.103 0.097 0.056 0.061 0.087 0.084 0.036 0.039 0.053 0.036 0.016 0.016 0.021 0.018 0.005 0.002 0.007 0.005 0 0 0 0.005 0.01 0.013 0.012 0.022 0.023 0.029 0.032 0.023 0.018 0.014 0.016 0.019 0.023 0.011 0.004 0.008 0.005 0.008 0.005 0.002 0.006 0.008 0.029 0.025 0.041 0.098 0.104 0.129 0.108 0.169 0.182 0.176 0.241 0.188 0.197 0.338 0.354 0.404 0.014 0.014 0.441 0.444 0.001 0.001 0.002 0.001 0.001 0.004 0.005 0.018 0.011 0.009 0 0.124 0.111 0.101 0.026 0.021 0.037 0.036 0.038 0.02 0.035 0.05 0.035 0.022 0.029 0.029 0.031 0.016 0.006 0.022 0 0.012 0.009 0.017 0.013 0.011 0 0.002 0.004 0 0.003 0.001 0 0.001 0.002 0.001 0 0 0 0.002 0.005 0.001 0.004 0.017 0.015 0.004 0.004 0.03 0.03 0.017 0.021 0.034 0.02 0.027 0.075 0.034 0.024 0.018 0.015 0.012 0.01 0.003 0.003 0.001 0.003 0.002 0.001 0.001 0.002 0.001 0 0.001 0.002 0.002 0 0.002 0.002 0.002 0.001 0 0.001 0.001 0 0.001 0.001 0.001 0 0.001 0.003 0 0.006 0.01 0.004 0.006 0.013 0.019 0.009 0.008 0.011 0.009 0.005 0.005 0.008 0.005 0.003 0.001 0.001 0.001 0.001 0.001 0.005 0.012 0.028 0.031 0.074 0.064 0.1 0.079 0.004 0.011 0.025 0.038 0.048 0.056 0.044 0.068 0.049 0.064 0.026 0.071 0.081 0.066 0.06 0.058 0.089 0.08 0.06 0.062 0.098 0.072 0.06 0.1 0.085 0.049 0.079 0.091 0.074 0.05 0.094 0.09 0.042 0.089 0.056 0.087 0.042 0 0.02 0.044 0.118 0.119 0.068 0.038 0.005 0.007 0.047 0.044 0.021 0.023 0.024 0.047 0.034 0.023 0.046 0.038 0.042 0.028 0.037 0.032 0.019 0 0.004 0.005 0.005 0.003 0.002 0.001 0.003 0.002 0.002 0.008 0.007 0.007 0.011 0.009 0.017 0.011 0.012 0.022 0.001 0.006 0.022 0.018 0.033 0.02 0.029 0.027 0.012 0.007 0 0 0 0.101 0.077 0.002 0.002 0.018 0.028 0.007 0.001 0.008 0.004 0.001 0.002 0.01 0.002 0.006 0.009 0.02 0.013 0.032 0.069 0.07 0.069 0.046 0.052 0.026 0.064 0.118 0.123 0.148 0.12 0.123 0.103 0.062 0.053 0.063 0.068 0.063 0.057 0.064 0.056 0.04 0.036 0.05 0.054 0.025 0.022 0.04 0.03 0.013 0.01 0.013 0.012 0.004 0.002 0.007 0.006 0 0 0 0.007 0.027 0.022 0.019 0.038 0.035 0.04 0.038 0.023 0.025 0.018 0.024 0.029 0.031 0.017 0.005 0.015 0.007 0.017 0.005 0.004 0.011 0.016 0.03 0.027 0.013 0.013 0.011 0.014 0.009 0.009 0.014 0.013 0.021 0.016 0.015 0.023 0.031 0.02 0.003 0.003 0.04 0.042 0.001 0.002 0.002 0.002 0.005 0.007 0.007 0.016 0.008 0.008 0.04 0.065 0.056 0.056 0.022 0.019 0.042 0.035 0.038 0.025 0.041 0.045 0.034 0.022 0.033 0.027 0.027 0.012 0.004 0.017 0 0.012 0.01 0.011 0.008 0.007 0 0.001 0.001 0 0.004 0 0 0.003 0.002 0.001 0 0 0 0.002 0.008 0.003 0.01 0.02 0.015 0.009 0.006 0.041 0.041 0.022 0.024 0.04 0.027 0.027 0.048 0.028 0.034 0.016 0.009 0.007 0.008 0.013 0.005 0.007 0 0.002 0.003 0.001 0.001 0.001 0.001 0.003 0.001 0.001 0 0.003 0.001 0.002 0.001 0.001 0.001 0.002 0 0.003 0.001 0.002 0.002 0.001 0.003 0 0.004 0.005 0.004 0.005 0.006 0.009 0.006 0.004 0.005 0.004 0.002 0.003 0.004 0.003 0.003 0 0.002 0.001 0.002 0.002 0.006 0.011 0.016 0.017 0.039 0.03 0.047 0.042 0.005 0.007 0.012 0.026 0.028 0.033 0.028 0.042 0.023 0.054 0.023 0.058 0.062 0.056 0.047 0.05 0.052 0.044 0.041 0.052 0.065 0.035 0.042 0.07 0.058 0.033 0.076 0.094 0.069 0.063 0.1 0.09 0.043 0.087 0.062 0.084 0.024 0 0.009 0.013 0.054 0.056 0.029 0.01 0.006 0.009 0.021 0.03 0.014 0.01 0.012 0.035 0.029 0.016 0.044 0.023 0.03 0.023 0.026 0.024 0.01 0 0.003 0.003 0.006 0.002 0.001 0.001 0.005 0.001 0.001 0.007 0.005 0.002 0.005 0.008 0.011 0.006 0.008 0.011 0.002 0.005 0.012 0.011 0.024 0.017 0.027 0.025 0.004 0.001 0 0 0 0.047 0.034 0.001 0 0.016 0.024 0.005 0.003 0.004 0.005 0.001 0 0.006 0.006 0.004 0.007 0.015 0.012 0.025 0.066 0.059 0.061 0.031 0.027 0.016 0.036 0.053 0.063 0.072 0.053 0.064 0.058 0.053 0.045 0.054 0.058 0.061 0.053 0.056 0.056 0.042 0.037 0.046 0.054 0.022 0.019 0.023 0.034 0.018 0.012 0.019 0.01 0.002 0.002 0.004 0.003 0 0 0 0.006 0.017 0.018 0.012 0.021 0.028 0.027 0.038 0.033 0.018 0.009 0.014 0.024 0.023 0.008 0.006 0.009 0.005 0.007 0.005 0.001 0.004 0.005 0.014 0.009 0.004 0.007 0.007 0.013 0.01 0.011 0.014 0.009 0.018 0.015 0.023 0.021 0.026 0.011 0.004 0.004 0.03 0.031 0.056 0.441 0.04 0.03 
0.042 0.042 0.068 0.029 0.006 0.008 0.022 0.003 0.012 0.015 0.016 0.046 0.025 0.022 0 0.05 0.053 0.056 0.064 0.064 0.115 0.12 0.133 0.107 0.216 0.159 0.127 0.141 0.264 0.138 0.124 0.092 0.037 0.096 0 0.048 0.042 0.063 0.06 0.034 0 0.003 0.005 0 0.004 0.002 0.001 0.004 0.004 0.004 0 0 0 0.036 0.096 0.036 0.169 0.579 1 0.135 0.064 0.23 0.227 0.057 0.043 0.074 0.051 0.069 0.086 0.064 0.062 0.04 0.026 0.02 0.018 0.005 0.004 0.004 0.001 0.004 0.002 0.001 0 0 0.001 0.003 0.001 0.002 0.002 0.003 0.002 0.004 0.002 0 0.001 0.006 0 0.009 0.009 0.006 0 0.001 0.002 0 0 0.002 0.005 0.007 0.004 0.007 0.005 0.007 0.009 0.007 0.005 0.006 0.008 0.005 0.003 0.004 0.009 0.007 0.002 0.002 0.001 0.005 0.014 0.012 0.022 0.017 0.03 0.024 0.001 0.001 0.002 0.011 0.011 0.015 0.014 0.02 0.019 0.082 0.019 0.063 0.079 0.051 0.042 0.038 0.03 0.04 0.035 0.025 0.038 0.026 0.037 0.034 0.031 0.025 0.028 0.03 0.022 0.015 0.032 0.03 0.014 0.029 0.021 0.029 0.013 0 0.007 0.014 0.035 0.039 0.018 0.011 0.004 0.003 0.008 0.017 0.01 0.005 0.011 0.024 0.017 0.013 0.03 0.027 0.023 0.017 0.02 0.016 0.01 0.001 0 0.002 0.003 0.003 0.002 0.001 0.003 0 0.001 0.007 0.004 0.002 0.005 0.008 0.003 0.003 0.005 0.008 0.001 0.005 0.015 0.011 0.018 0.013 0.013 0.013 0.008 0.004 0 0 0 0.034 0.027 0.001 0 0.007 0.014 0.001 0.003 0.005 0.001 0 0.001 0.005 0 0 0.002 0.004 0.003 0.009 0.023 0.018 0.018 0.014 0.014 0.012 0.019 0.035 0.044 0.041 0.035 0.045 0.039 0.029 0.084 0.093 0.076 0.078 0.067 0.085 0.102 0.085 0.074 0.124 0.135 0.06 0.053 0.096 0.067 0.029 0.028 0.033 0.04 0.012 0.008 0.017 0.02 0 0 0 0.006 0.006 0.005 0.002 0.01 0.01 0.013 0.016 0.015 0.007 0.002 0.004 0.005 0.006 0.006 0.004 0.006 0.001 0.002 0.002 0.001 0.002 0.005 0.01 0.009 0.006 0.005 0.004 0.005 0.005 0.008 0.009 0.007 0.014 0.01 0.006 0.013 0.019 0.014 0.004 0.004 0.022 0.023 0.005 0.003 0.004 0.002 0.003 0.003 0.004 0.017 0.014 0.013 0.038 0.043 0.045 0.043 0.018 0.01 0.02 0.026 0.027 0.013 0.022 0.034 0.027 0.018 0.022 0.019 0.021 0.014 0.005 0.013 0 0.005 0.005 0.008 0.006 0.003 0 0.004 0.005 0 0.007 0.007 0.004 0.01 0.012 0.008 0 0.002 0 0.002 0.007 0 0.007 0.015 0.012 0.007 0.006 0.021 0.022 0.01 0.02 0.027 0.012 0.013 0.03 0.021 0.011 0.013 0.014 0.024 0.023 0.022 0.013 0.014 0.005 0.008 0.006 0.005 0.004 0.004 0.003 0.007 0.005 0.006 0.002 0.007 0.002 0.01 0 0.001 0.002 0.004 0 0.005 0.005 0.002 0 0.002 0.002 0 0.003 0.003 0.006 0.011 0.007 0.007 0.007 0.005 0.009 0.01 0.007 0.005 0.007 0.005 0.006 0.002 0.006 0.004 0.004 0.003 0.005 0.007 0.011 0.021 0.037 0.037 0.041 0.041 0.004 0.008 0.013 0.023 0.027 0.03 0.03 0.04 0.02 0.046 0.03 0.066 0.051 0.059 0.06 0.06 0.056 0.082 0.069 0.059 0.092 0.094 0.083 0.079 0.087 0.169 0.059 0.073 0.082 0.091 0.076 0.068 0.037 0.069 0.044 0.071 0.026 0 0.014 0.024 0.043 0.044 0.018 0.011 0.013 0.024 0.036 0.05 0.028 0.028 0.039 0.063 0.077 0.036 0.095 0.108 0.224 0.136 0.212 0.178 0.108 0.003 0.013 0.014 0.02 0.009 0.003 0.006 0.018 0.013 0.016 0.038 0.032 0.033 0.098 0.081 0.047 0.048 0.12 0.134 0.018 0.073 0.219 0.082 0.204 0.118 0.088 0.084 0.072 0.027 0 0 0 0.033 0.03 0.007 0.002 0.01 0.021 0.003 0.003 0.004 0.003 0.003 0.003 0.004 0.001 0.005 0.005 0.017 0.014 0.026 0.056 0.052 0.052 0.029 0.027 0.013 0.039 0.047 0.043 0.059 0.044 0.044 0.044 0.042 0.034 0.041 0.055 0.048 0.055 0.046 0.042 0.026 0.027 0.038 0.041 0.016 0.012 0.017 0.023 0.01 0.008 0.013 0.006 0.004 0.003 0.004 0.002 0 0 0 0.005 0.012 0.012 0.012 0.019 0.018 0.021 0.017 0.015 0.012 0.005 0.01 0.013 0.016 0.005 0.005 0.004 0.002 0.011 0.004 0.002 0.006 0.007 0.023 0.021 0.012 0.039 0.034 0.055 0.045 0.082 0.093 0.102 0.126 0.087 0.101 0.177 0.182 0.223 0.013 0.013 0.23 0.232 0.002 0.003 0.004 0.004 0.005 0.006 0.006 0.013 0.005 0.005 0 0.076 0.066 0.058 0.021 0.013 0.029 0.023 0.031 0.021 0.022 0.036 0.031 0.02 0.024 0.019 0.021 0.013 0.006 0.019 0 0.01 0.009 0.01 0.008 0.004 0 0.001 0.001 0 0.002 0 0 0.001 0 0 0 0 0 0.003 0.004 0.001 0.004 0.016 0.015 0.003 0.006 0.025 0.026 0.015 0.015 0.026 0.024 0.018 0.04 0.023 0.02 0.013 0.006 0.005 0.003 0.003 0.002 0.001 0 0.001 0 0 0 0 0 0 0 0.001 0.001 0 0.001 0.002 0 0 0 0.002 0 0.003 0.003 0.003 0 0.001 0.002 0 0.003 0.004 0.002 0.004 0.005 0.007 0.003 0.003 0.005 0.002 0 0.001 0.003 0.001 0 0 0.002 0.001 0.001 0.001 0.006 0.008 0.017 0.024 0.041 0.031 0.054 0.047 0.003 0.004 0.007 0.024 0.027 0.033 0.032 0.041 0.029 0.045 0.014 0.041 0.05 0.043 0.031 0.039 0.056 0.048 0.033 0.033 0.061 0.041 0.034 0.06 0.05 0.038 0.045 0.044 0.039 0.038 0.044 0.044 0.015 0.041 0.029 0.042 0.015 0 0.005 0.024 0.062 0.065 0.041 0.019 0.004 0.005 0.024 0.023 0.016 0.01 0.015 0.025 0.022 0.01 0.032 0.028 0.034 0.027 0.033 0.028 0.018 0 0.002 0.002 0.004 0.001 0.001 0.001 0.001 0.002 0.003 0.006 0.002 0.005 0.014 0.013 0.006 0.008 0.016 0.023 0 0.003 0.022 0.018 0.032 0.022 0.022 0.019 0.006 0.002 0 0 0 0.061 0.046 0 0 0.009 0.013 0.002 0.002 0.004 0.005 0.001 0.003 0.005 0.003 0.001 0.002 0.006 0.003 0.014 0.035 0.039 0.037 0.024 0.025 0.016 0.037 0.058 0.072 0.081 0.06 0.071 0.063 0.028 0.034 0.038 0.038 0.044 0.043 0.045 0.04 0.021 0.02 0.035 0.034 0.01 0.011 0.015 0.016 0.006 0.005 0.007 0.007 0.003 0.003 0.004 0.001 0 0 0 0.003 0.012 0.013 0.015 0.019 0.024 0.027 0.025 0.014 0.017 0.009 0.012 0.016 0.017 0.008 0.002 0.005 0.002 0.007 0.003 0.003 0.007 0.008 0.023 0.02 0.005 0.011 0.009 0.014 0.01 0.013 0.015 0.015 0.021 0.02 0.019 0.02 0.03 0.022 0.002 0.002 0.035 0.036 0.001 0.001 0.001 0 0.001 0.004 0.005 0.015 0.008 0.007 0.014 0.032 0.036 0.04 0.018 0.013 0.023 0.022 0.024 0.016 0.028 0.028 0.023 0.019 0.031 0.019 0.019 0.013 0.004 0.012 0 0.008 0.005 0.013 0.01 0.005 0 0 0.001 0 0.003 0.001 0.001 0.001 0.001 0.001 0 0 0 0.003 0.006 0.001 0.008 0.019 0.016 0.007 0.005 0.035 0.033 0.007 0.011 0.017 0.015 0.017 0.025 0.019 0.016 0.009 0.007 0.007 0.006 0.006 0.003 0.002 0 0 0.001 0 0 0 0 0 0 0 0 0 0 0.002 0.001 0.001 0.001 0.001 0 0.001 0.001 0.001 0 0 0.003 0 0.001 0.004 0.003 0.003 0.007 0.01 0.004 0.004 0.008 0.006 0.002 0.003 0.004 0 0 0 0 0 0.001 0.001 0.003 0.009 0.016 0.008 0.016 0.013 0.022 0.024 0 0.001 0.003 0.016 0.017 0.02 0.014 0.021 0.024 0.039 0.016 0.036 0.04 0.028 0.027 0.03 0.028 0.027 0.028 0.023 0.038 0.023 0.035 0.043 0.033 0.028 0.039 0.044 0.031 0.029 0.05 0.045 0.018 0.042 0.031 0.042 0.015 0 0.007 0.011 0.026 0.031 0.017 0.009 0.004 0.005 0.009 0.009 0.009 0.009 0.01 0.014 0.014 0.011 0.029 0.025 0.022 0.014 0.019 0.013 0.009 0 0.001 0.002 0.002 0.001 0 0 0.003 0.001 0.003 0.005 0.004 0.002 0.006 0.007 0.007 0.005 0.008 0.009 0.003 0.007 0.017 0.009 0.021 0.012 0.015 0.013 0.003 0.001 0 0 0 0.025 0.023 0.001 0 0.01 0.013 0.004 0 0.004 0.004 0 0 0.001 0 0 0.001 0.005 0.003 0.013 0.029 0.029 0.029 0.022 0.018 0.011 0.02 0.027 0.03 0.033 0.027 0.03 0.027 0.025 0.027 0.032 0.035 0.041 0.041 0.039 0.038 0.027 0.022 0.033 0.031 0.015 0.014 0.018 0.017 0.005 0.005 0.01 0.007 0.002 0.001 0.002 0.001 0 0 0 0.003 0.007 0.003 0.003 0.01 0.015 0.017 0.025 0.018 0.01 0.007 0.01 0.01 0.011 0.003 0.001 0.003 0.001 0.003 0.001 0.001 0.002 0.004 0.012 0.008 0.003 0.006 0.006 0.007 0.007 0.009 0.008 0.007 0.015 0.01 0.011 0.018 0.015 0.015 0.004 0.004 0.025 0.025 0.022 0.23 0.035 0.025 
0.031 0.025 0.028 0.018 0.008 0.01 0.023 0.004 0.006 0.009 0.012 0.033 0.017 0.014 0 0.036 0.036 0.039 0.039 0.041 0.083 0.068 0.082 0.067 0.109 0.095 0.085 0.076 0.127 0.081 0.102 0.062 0.026 0.059 0 0.062 0.066 0.123 0.139 0.063 0 0.001 0.001 0 0.001 0 0 0 0 0 0 0 0 0.135 0.342 0.114 0.704 0.244 0.199 1 0.334 0.116 0.114 0.115 0.016 0.029 0.049 0.054 0.068 0.052 0.05 0.024 0.013 0.009 0.008 0.002 0.002 0.002 0 0.001 0 0.001 0.001 0.001 0.001 0.001 0.001 0.001 0.001 0.001 0.001 0.001 0 0.001 0.002 0.005 0 0.008 0.008 0.007 0.002 0.002 0.002 0 0 0.003 0 0.002 0.005 0.005 0.003 0.002 0.003 0.002 0.004 0.005 0.005 0.004 0.003 0.005 0.007 0.007 0.002 0.002 0.001 0.003 0.006 0.011 0.023 0.019 0.026 0.018 0.001 0.001 0.006 0.01 0.012 0.014 0.012 0.015 0.011 0.034 0.011 0.037 0.041 0.029 0.02 0.024 0.02 0.02 0.017 0.016 0.021 0.017 0.014 0.018 0.018 0.016 0.017 0.019 0.017 0.011 0.019 0.018 0.007 0.018 0.014 0.019 0.008 0 0.004 0.008 0.026 0.026 0.015 0.009 0.001 0.004 0.011 0.014 0.008 0.007 0.01 0.014 0.007 0.008 0.016 0.01 0.013 0.007 0.011 0.01 0.007 0 0.003 0.003 0.003 0 0 0 0.003 0.002 0.002 0.004 0.004 0.003 0.004 0.004 0.003 0.003 0.007 0.009 0.001 0.002 0.008 0.007 0.011 0.008 0.008 0.007 0.004 0.002 0 0 0 0.026 0.02 0.003 0.001 0.003 0.006 0.001 0.001 0.002 0.002 0 0.002 0.002 0 0.001 0.002 0.003 0.002 0.008 0.017 0.018 0.018 0.01 0.01 0.007 0.016 0.023 0.032 0.024 0.024 0.033 0.023 0.018 0.039 0.045 0.035 0.036 0.035 0.035 0.049 0.044 0.038 0.066 0.069 0.035 0.031 0.055 0.037 0.016 0.016 0.027 0.035 0.014 0.009 0.013 0.011 0 0 0 0.004 0.008 0.002 0.003 0.008 0.008 0.01 0.013 0.011 0.007 0.005 0.006 0.007 0.009 0.008 0.003 0.007 0.001 0.002 0.002 0.001 0.001 0.001 0.006 0.003 0.002 0.005 0.004 0.007 0.004 0.004 0.003 0.003 0.005 0.004 0.011 0.009 0.006 0.006 0 0 0.014 0.014 0.001 0.001 0.001 0 0 0.001 0.002 0.005 0.005 0.006 0.02 0.024 0.023 0.024 0.011 0.01 0.016 0.016 0.015 0.01 0.012 0.017 0.015 0.011 0.013 0.012 0.012 0.007 0.004 0.009 0 0.003 0.003 0.004 0.004 0.003 0 0.002 0.002 0 0.003 0.002 0.001 0.002 0.002 0.002 0 0 0 0 0.003 0 0.005 0.01 0.01 0.004 0.002 0.014 0.014 0.006 0.009 0.012 0.006 0.009 0.018 0.011 0.009 0.004 0.005 0.01 0.01 0.01 0.006 0.006 0 0.002 0.002 0.001 0.001 0.002 0.001 0.001 0.001 0.002 0.001 0.001 0.001 0.002 0.001 0 0.001 0 0 0 0.001 0 0 0 0.001 0 0.003 0.003 0.004 0.005 0.002 0.004 0.003 0.004 0.002 0.001 0.001 0.003 0.001 0.002 0 0 0.001 0 0 0 0.004 0.002 0.006 0.005 0.017 0.014 0.026 0.022 0.003 0.006 0.006 0.013 0.013 0.014 0.013 0.016 0.012 0.022 0.008 0.027 0.025 0.025 0.024 0.022 0.03 0.038 0.03 0.018 0.047 0.048 0.036 0.046 0.038 0.093 0.032 0.031 0.04 0.039 0.033 0.03 0.015 0.028 0.024 0.029 0.014 0 0.004 0.011 0.023 0.025 0.008 0.006 0.01 0.014 0.014 0.021 0.011 0.013 0.016 0.028 0.035 0.025 0.05 0.064 0.116 0.065 0.1 0.077 0.04 0.001 0.009 0.009 0.013 0.006 0.004 0.002 0.015 0.005 0.009 0.027 0.022 0.014 0.036 0.041 0.024 0.029 0.063 0.07 0.012 0.043 0.104 0.055 0.095 0.069 0.043 0.042 0.037 0.018 0 0 0 0.023 0.016 0.005 0.003 0.008 0.008 0.004 0.003 0.005 0.003 0.003 0.003 0.006 0.002 0.002 0.003 0.01 0.008 0.011 0.022 0.023 0.024 0.012 0.009 0.011 0.02 0.023 0.024 0.027 0.023 0.024 0.021 0.02 0.013 0.018 0.022 0.027 0.035 0.023 0.017 0.015 0.02 0.018 0.019 0.009 0.011 0.013 0.009 0.002 0.001 0.005 0.003 0 0 0 0.002 0 0 0 0.002 0.008 0.007 0.006 0.01 0.012 0.012 0.012 0.012 0.006 0.004 0.006 0.008 0.009 0.007 0.002 0.004 0.002 0.004 0.003 0 0.002 0.004 0.009 0.008 0.008 0.018 0.015 0.021 0.019 0.031 0.039 0.042 0.051 0.041 0.041 0.088 0.085 0.107 0.006 0.006 0.116 0.117 0.001 0.001 0.002 0.001 0.002 0 0 0.004 0.002 0.002 0 0.031 0.026 0.021 0.007 0.01 0.017 0.014 0.014 0.01 0.013 0.015 0.014 0.012 0.012 0.011 0.011 0.009 0.003 0.005 0 0.005 0.005 0.007 0.006 0.004 0 0 0.001 0 0.001 0.001 0.001 0.001 0.001 0.001 0 0 0 0.002 0.004 0.003 0.004 0.007 0.006 0.003 0.004 0.014 0.014 0.007 0.006 0.01 0.012 0.012 0.02 0.009 0.012 0.004 0.001 0.002 0.001 0.001 0.001 0.001 0 0.001 0.001 0.001 0.001 0.001 0.001 0.001 0.001 0.001 0.001 0.001 0.001 0.001 0.001 0 0.001 0.001 0 0.002 0.002 0.002 0.001 0 0.001 0 0.001 0.003 0.001 0.001 0.002 0.004 0.002 0.001 0.004 0.002 0.003 0.001 0.002 0.002 0.001 0 0.002 0.001 0.001 0.001 0.001 0.003 0.007 0.009 0.014 0.013 0.024 0.018 0 0.002 0.003 0.009 0.009 0.009 0.006 0.014 0.009 0.015 0.009 0.016 0.019 0.018 0.015 0.01 0.029 0.023 0.022 0.017 0.03 0.016 0.021 0.027 0.023 0.012 0.021 0.024 0.023 0.019 0.024 0.024 0.007 0.025 0.013 0.024 0.007 0 0.007 0.014 0.029 0.026 0.014 0.009 0.003 0.004 0.01 0.01 0.004 0.003 0.006 0.013 0.011 0.006 0.013 0.01 0.01 0.007 0.009 0.007 0.003 0 0.002 0.002 0.003 0.002 0.001 0 0.001 0.001 0.002 0.002 0.001 0.001 0.001 0.001 0.002 0.003 0.001 0.005 0 0.003 0.006 0.006 0.008 0.008 0.009 0.008 0.001 0.001 0 0 0 0.022 0.021 0.002 0 0.008 0.011 0.005 0.002 0.004 0.001 0.002 0.001 0.004 0.002 0.002 0.002 0.004 0.003 0.004 0.017 0.02 0.021 0.015 0.014 0.008 0.02 0.034 0.03 0.039 0.035 0.03 0.029 0.016 0.013 0.017 0.013 0.015 0.011 0.015 0.015 0.01 0.013 0.015 0.016 0.006 0.009 0.009 0.011 0.005 0.004 0.004 0.005 0.002 0.001 0.001 0.002 0 0 0 0.001 0.006 0.004 0.004 0.005 0.007 0.009 0.007 0.006 0.004 0.002 0.005 0.008 0.008 0.006 0.002 0.004 0.002 0.002 0.003 0.001 0.002 0.003 0.007 0.006 0.003 0.001 0.004 0.002 0 0.003 0.005 0.004 0.004 0.004 0.003 0.004 0.007 0.004 0.001 0.001 0.011 0.011 0 0.001 0.001 0 0 0 0 0.004 0.004 0.004 0.006 0.018 0.02 0.02 0.009 0.005 0.01 0.012 0.013 0.005 0.01 0.017 0.009 0.008 0.011 0.008 0.007 0.005 0.004 0.006 0 0.003 0.002 0.003 0.003 0.002 0 0.001 0.001 0 0.002 0.002 0.001 0.001 0.001 0.001 0 0 0 0 0.001 0.001 0.003 0.006 0.003 0.003 0.002 0.01 0.01 0.003 0.006 0.015 0.006 0.005 0.011 0.005 0.006 0.006 0.004 0.006 0.006 0.007 0.003 0.002 0 0.001 0 0 0 0 0 0.001 0.001 0.001 0.001 0 0 0.001 0.001 0 0 0.001 0 0 0.001 0 0 0.001 0.002 0 0.001 0.004 0.001 0.001 0.004 0.005 0.001 0.002 0.004 0.002 0.001 0.002 0.003 0.001 0.001 0.001 0.001 0.001 0.002 0.002 0 0.006 0.008 0.007 0.013 0.012 0.016 0.011 0 0.001 0.001 0.005 0.006 0.008 0.006 0.01 0.01 0.021 0.007 0.016 0.021 0.017 0.01 0.014 0.015 0.019 0.015 0.013 0.02 0.017 0.016 0.025 0.019 0.017 0.026 0.032 0.022 0.018 0.036 0.032 0.017 0.031 0.023 0.029 0.011 0 0.002 0.007 0.018 0.016 0.009 0.005 0.001 0.003 0.005 0.007 0.004 0.005 0.003 0.007 0.006 0.007 0.013 0.015 0.012 0.011 0.013 0.008 0.004 0.001 0.001 0.001 0.003 0.002 0.001 0.001 0.002 0 0 0.004 0.002 0.001 0.003 0.004 0.004 0.002 0.005 0.008 0.001 0.003 0.01 0.009 0.013 0.01 0.01 0.008 0.004 0.003 0 0 0 0.016 0.016 0 0 0.006 0.007 0.001 0.003 0.002 0 0.001 0.001 0.001 0.001 0.002 0.004 0.007 0.005 0.014 0.024 0.023 0.022 0.013 0.012 0.005 0.012 0.016 0.019 0.018 0.016 0.018 0.017 0.016 0.016 0.02 0.015 0.013 0.016 0.021 0.019 0.014 0.012 0.015 0.016 0.009 0.006 0.013 0.009 0.004 0.003 0.003 0.003 0.001 0 0.001 0.002 0 0 0 0.002 0.005 0.003 0.001 0.005 0.004 0.006 0.007 0.002 0.003 0.002 0.005 0.005 0.006 0.002 0.002 0.003 0 0 0 0 0 0 0.003 0.004 0.002 0.003 0.006 0.004 0.002 0.004 0.005 0.004 0.007 0.004 0.007 0.012 0.01 0.006 0.002 0.002 0.014 0.014 0.014 0.116 0.011 0.014
[truncated: 8,507,886 more chars]
