# Supplementary material for: Mapping allosteric communications within individual proteins
Source: Nat Commun. 2020 Jul 31;11:3862. doi: 10.1038/s41467-020-17618-2 (PMC7395124; doi:10.1038/s41467-020-17618-2)
Supplement: Supplementary file 6 — Supplementary Data 3 [file 41467_2020_17618_MOESM6_ESM.zip › Ohm-results/4pfk/4pfk-hotspots.txt]

907 650 651 652 661 664 665 666 667 668 669 670 671 672 673 674 675 676 677 678 680 700 703 704 706 707 708 744 786 901 902 903 904 905 906 908 909 910 911 912 914 915 916 917 918 919 920 921 1112 1113 1114 1115 1116 1117 1118 1119 1120 1121 1148 1149 1150 1151 1152 1153 1154 1155 1228 1279 1282 1283 1285 1286 
261 15 140 255 256 257 258 262 263 264 265 266 267 466 467 468 469 470 471 472 473 474 476 502 503 504 505 506 507 508 509 633 
147 143 144 145 146 148 149 150 151 152 153 179 180 181 182 183 184 186 259 463 579 580 581 582 584 585 589 590 1219 
793 573 789 790 791 792 794 795 796 797 798 825 826 827 828 829 830 832 959 960 962 963 969 973 974 975 987 988 989 990 991 992 993 994 995 996 997 998 999 1000 1001 1003 1004 1023 1026 1027 1029 1030 1063 1065 1066 1067 1068 1082 1086 1088 1089 1109 1110 1225 1226 1227 1230 1231 1235 1236 1237 1238 1239 1240 1241 1242 1243 1244 1245 1250 
272 1 2 3 4 5 6 7 17 18 19 20 21 22 23 24 25 26 27 28 29 30 31 32 33 34 35 36 37 49 51 52 53 54 55 56 57 58 60 61 62 86 89 90 92 93 94 95 96 97 98 99 100 109 112 113 117 118 119 120 121 122 268 269 270 271 273 274 275 276 277 278 279 280 281 282 283 284 285 286 293 512 536 635 636 637 638 639 640 642 645 646 
595 189 191 211 213 309 310 311 312 313 314 315 316 317 319 322 323 324 325 326 327 328 329 330 339 340 341 342 343 344 345 346 347 348 349 350 351 352 353 354 355 356 357 358 359 360 374 375 376 377 378 379 380 381 382 383 384 385 386 390 391 412 413 415 416 417 418 419 420 421 422 423 429 432 433 436 439 440 441 442 443 444 445 591 592 593 594 596 597 598 599 600 601 602 603 604 605 606 607 614 615 616 618 
