# Supplementary material for: Mapping allosteric communications within individual proteins
Source: Nat Commun. 2020 Jul 31;11:3862. doi: 10.1038/s41467-020-17618-2 (PMC7395124; doi:10.1038/s41467-020-17618-2)
Supplement: Supplementary file 6 — Supplementary Data 3 [file 41467_2020_17618_MOESM6_ESM.zip › Ohm-results/4pfk/4pfk-index.txt]

1 1/A 1/MET
2 1/A 2/LYS
3 1/A 3/ARG
4 1/A 4/ILE
5 1/A 5/GLY
6 1/A 6/VAL
7 1/A 7/LEU
8 1/A 8/THR
9 1/A 9/SER
10 1/A 10/GLY
11 1/A 11/GLY
12 1/A 12/ASP
13 1/A 13/SER
14 1/A 14/PRO
15 1/A 15/GLY
16 1/A 16/MET
17 1/A 17/ASN
18 1/A 18/ALA
19 1/A 19/ALA
20 1/A 20/ILE
21 1/A 21/ARG
22 1/A 22/SER
23 1/A 23/VAL
24 1/A 24/VAL
25 1/A 25/ARG
26 1/A 26/LYS
27 1/A 27/ALA
28 1/A 28/ILE
29 1/A 29/TYR
30 1/A 30/HIS
31 1/A 31/GLY
32 1/A 32/VAL
33 1/A 33/GLU
34 1/A 34/VAL
35 1/A 35/TYR
36 1/A 36/GLY
37 1/A 37/VAL
38 1/A 38/TYR
39 1/A 39/HIS
40 1/A 40/GLY
41 1/A 41/TYR
42 1/A 42/ALA
43 1/A 43/GLY
44 1/A 44/LEU
45 1/A 45/ILE
46 1/A 46/ALA
47 1/A 47/GLY
48 1/A 48/ASN
49 1/A 49/ILE
50 1/A 50/LYS
51 1/A 51/LYS
52 1/A 52/LEU
53 1/A 53/GLU
54 1/A 54/VAL
55 1/A 55/GLY
56 1/A 56/ASP
57 1/A 57/VAL
58 1/A 58/GLY
59 1/A 59/ASP
60 1/A 60/ILE
61 1/A 61/ILE
62 1/A 62/HIS
63 1/A 63/ARG
64 1/A 64/GLY
65 1/A 65/GLY
66 1/A 66/THR
67 1/A 67/ILE
68 1/A 68/LEU
69 1/A 69/TYR
70 1/A 70/THR
71 1/A 71/ALA
72 1/A 72/ARG
73 1/A 73/CYS
74 1/A 74/PRO
75 1/A 75/GLU
76 1/A 76/PHE
77 1/A 77/LYS
78 1/A 78/THR
79 1/A 79/GLU
80 1/A 80/GLU
81 1/A 81/GLY
82 1/A 82/GLN
83 1/A 83/LYS
84 1/A 84/LYS
85 1/A 85/GLY
86 1/A 86/ILE
87 1/A 87/GLU
88 1/A 88/GLN
89 1/A 89/LEU
90 1/A 90/LYS
91 1/A 91/LYS
92 1/A 92/HIS
93 1/A 93/GLY
94 1/A 94/ILE
95 1/A 95/GLN
96 1/A 96/GLY
97 1/A 97/LEU
98 1/A 98/VAL
99 1/A 99/VAL
100 1/A 100/ILE
101 1/A 101/GLY
102 1/A 102/GLY
103 1/A 103/ASP
104 1/A 104/GLY
105 1/A 105/SER
106 1/A 106/TYR
107 1/A 107/GLN
108 1/A 108/GLY
109 1/A 109/ALA
110 1/A 110/LYS
111 1/A 111/LYS
112 1/A 112/LEU
113 1/A 113/THR
114 1/A 114/GLU
115 1/A 115/HIS
116 1/A 116/GLY
117 1/A 117/PHE
118 1/A 118/PRO
119 1/A 119/CYS
120 1/A 120/VAL
121 1/A 121/GLY
122 1/A 122/VAL
123 1/A 123/PRO
124 1/A 124/GLY
125 1/A 125/THR
126 1/A 126/ILE
127 1/A 127/ASP
128 1/A 128/ASN
129 1/A 129/ASP
130 1/A 130/ILE
131 1/A 131/PRO
132 1/A 132/GLY
133 1/A 133/THR
134 1/A 134/ASP
135 1/A 135/PHE
136 1/A 136/THR
137 1/A 137/ILE
138 1/A 138/GLY
139 1/A 139/PHE
140 1/A 140/ASP
141 1/A 141/THR
142 1/A 142/ALA
143 1/A 143/LEU
144 1/A 144/ASN
145 1/A 145/THR
146 1/A 146/VAL
147 1/A 147/ILE
148 1/A 148/ASP
149 1/A 149/ALA
150 1/A 150/ILE
151 1/A 151/ASP
152 1/A 152/LYS
153 1/A 153/ILE
154 1/A 154/ARG
155 1/A 155/ASP
156 1/A 156/THR
157 1/A 157/ALA
158 1/A 158/THR
159 1/A 159/SER
160 1/A 160/HIS
161 1/A 161/GLU
162 1/A 162/ARG
163 1/A 163/THR
164 1/A 164/TYR
165 1/A 165/VAL
166 1/A 166/ILE
167 1/A 167/GLU
168 1/A 168/VAL
169 1/A 169/MET
170 1/A 170/GLY
171 1/A 171/ARG
172 1/A 172/HIS
173 1/A 173/ALA
174 1/A 174/GLY
175 1/A 175/ASP
176 1/A 176/ILE
177 1/A 177/ALA
178 1/A 178/LEU
179 1/A 179/TRP
180 1/A 180/SER
181 1/A 181/GLY
182 1/A 182/LEU
183 1/A 183/ALA
184 1/A 184/GLY
185 1/A 185/GLY
186 1/A 186/ALA
187 1/A 187/GLU
188 1/A 188/THR
189 1/A 189/ILE
190 1/A 190/LEU
191 1/A 191/ILE
192 1/A 192/PRO
193 1/A 193/GLU
194 1/A 194/ALA
195 1/A 195/ASP
196 1/A 196/TYR
197 1/A 197/ASP
198 1/A 198/MET
199 1/A 199/ASN
200 1/A 200/ASP
201 1/A 201/VAL
202 1/A 202/ILE
203 1/A 203/ALA
204 1/A 204/ARG
205 1/A 205/LEU
206 1/A 206/LYS
207 1/A 207/ARG
208 1/A 208/GLY
209 1/A 209/HIS
210 1/A 210/GLU
211 1/A 211/ARG
212 1/A 212/GLY
213 1/A 213/LYS
214 1/A 214/LYS
215 1/A 215/HIS
216 1/A 216/SER
217 1/A 217/ILE
218 1/A 218/ILE
219 1/A 219/ILE
220 1/A 220/VAL
221 1/A 221/ALA
222 1/A 222/GLU
223 1/A 223/GLY
224 1/A 224/VAL
225 1/A 225/GLY
226 1/A 226/SER
227 1/A 227/GLY
228 1/A 228/VAL
229 1/A 229/ASP
230 1/A 230/PHE
231 1/A 231/GLY
232 1/A 232/ARG
233 1/A 233/GLN
234 1/A 234/ILE
235 1/A 235/GLN
236 1/A 236/GLU
237 1/A 237/ALA
238 1/A 238/THR
239 1/A 239/GLY
240 1/A 240/PHE
241 1/A 241/GLU
242 1/A 242/THR
243 1/A 243/ARG
244 1/A 244/VAL
245 1/A 245/THR
246 1/A 246/VAL
247 1/A 247/LEU
248 1/A 248/GLY
249 1/A 249/HIS
250 1/A 250/VAL
251 1/A 251/GLN
252 1/A 252/ARG
253 1/A 253/GLY
254 1/A 254/GLY
255 1/A 255/SER
256 1/A 256/PRO
257 1/A 257/THR
258 1/A 258/ALA
259 1/A 259/PHE
260 1/A 260/ASP
261 1/A 261/ARG
262 1/A 262/VAL
263 1/A 263/LEU
264 1/A 264/ALA
265 1/A 265/SER
266 1/A 266/ARG
267 1/A 267/LEU
268 1/A 268/GLY
269 1/A 269/ALA
270 1/A 270/ARG
271 1/A 271/ALA
272 1/A 272/VAL
273 1/A 273/GLU
274 1/A 274/LEU
275 1/A 275/LEU
276 1/A 276/LEU
277 1/A 277/GLU
278 1/A 278/GLY
279 1/A 279/LYS
280 1/A 280/GLY
281 1/A 281/GLY
282 1/A 282/ARG
283 1/A 283/CYS
284 1/A 284/VAL
285 1/A 285/GLY
286 1/A 286/ILE
287 1/A 287/GLN
288 1/A 288/ASN
289 1/A 289/ASN
290 1/A 290/GLN
291 1/A 291/LEU
292 1/A 292/VAL
293 1/A 293/ASP
294 1/A 294/HIS
295 1/A 295/ASP
296 1/A 296/ILE
297 1/A 297/ALA
298 1/A 298/GLU
299 1/A 299/ALA
300 1/A 300/LEU
301 1/A 301/ALA
302 1/A 303/ASN
303 1/A 304/LYS
304 1/A 305/HIS
305 1/A 306/THR
306 1/A 307/ILE
307 1/A 308/ASP
308 1/A 309/GLN
309 1/A 310/ARG
310 1/A 311/MET
311 1/A 312/TYR
312 1/A 313/ALA
313 1/A 314/LEU
314 1/A 315/SER
315 1/A 316/LYS
316 1/A 317/GLU
317 1/A 318/LEU
318 1/A 319/SER
319 1/A 320/ILE
320 2/A 323/F6P
321 2/A 324/ADP
322 2/A 325/PGA
323 2/A 326/ADP
324 3/B 1/MET
325 3/B 2/LYS
326 3/B 3/ARG
327 3/B 4/ILE
328 3/B 5/GLY
329 3/B 6/VAL
330 3/B 7/LEU
331 3/B 8/THR
332 3/B 9/SER
333 3/B 10/GLY
334 3/B 11/GLY
335 3/B 12/ASP
336 3/B 13/SER
337 3/B 14/PRO
338 3/B 15/GLY
339 3/B 16/MET
340 3/B 17/ASN
341 3/B 18/ALA
342 3/B 19/ALA
343 3/B 20/ILE
344 3/B 21/ARG
345 3/B 22/SER
346 3/B 23/VAL
347 3/B 24/VAL
348 3/B 25/ARG
349 3/B 26/LYS
350 3/B 27/ALA
351 3/B 28/ILE
352 3/B 29/TYR
353 3/B 30/HIS
354 3/B 31/GLY
355 3/B 32/VAL
356 3/B 33/GLU
357 3/B 34/VAL
358 3/B 35/TYR
359 3/B 36/GLY
360 3/B 37/VAL
361 3/B 38/TYR
362 3/B 39/HIS
363 3/B 40/GLY
364 3/B 41/TYR
365 3/B 42/ALA
366 3/B 43/GLY
367 3/B 44/LEU
368 3/B 45/ILE
369 3/B 46/ALA
370 3/B 47/GLY
371 3/B 48/ASN
372 3/B 49/ILE
373 3/B 50/LYS
374 3/B 51/LYS
375 3/B 52/LEU
376 3/B 53/GLU
377 3/B 54/VAL
378 3/B 55/GLY
379 3/B 56/ASP
380 3/B 57/VAL
381 3/B 58/GLY
382 3/B 59/ASP
383 3/B 60/ILE
384 3/B 61/ILE
385 3/B 62/HIS
386 3/B 63/ARG
387 3/B 64/GLY
388 3/B 65/GLY
389 3/B 66/THR
390 3/B 67/ILE
391 3/B 68/LEU
392 3/B 69/TYR
393 3/B 70/THR
394 3/B 71/ALA
395 3/B 72/ARG
396 3/B 73/CYS
397 3/B 74/PRO
398 3/B 75/GLU
399 3/B 76/PHE
400 3/B 77/LYS
401 3/B 78/THR
402 3/B 79/GLU
403 3/B 80/GLU
404 3/B 81/GLY
405 3/B 82/GLN
406 3/B 83/LYS
407 3/B 84/LYS
408 3/B 85/GLY
409 3/B 86/ILE
410 3/B 87/GLU
411 3/B 88/GLN
412 3/B 89/LEU
413 3/B 90/LYS
414 3/B 91/LYS
415 3/B 92/HIS
416 3/B 93/GLY
417 3/B 94/ILE
418 3/B 95/GLN
419 3/B 96/GLY
420 3/B 97/LEU
421 3/B 98/VAL
422 3/B 99/VAL
423 3/B 100/ILE
424 3/B 101/GLY
425 3/B 102/GLY
426 3/B 103/ASP
427 3/B 104/GLY
428 3/B 105/SER
429 3/B 106/TYR
430 3/B 107/GLN
431 3/B 108/GLY
432 3/B 109/ALA
433 3/B 110/LYS
434 3/B 111/LYS
435 3/B 112/LEU
436 3/B 113/THR
437 3/B 114/GLU
438 3/B 115/HIS
439 3/B 116/GLY
440 3/B 117/PHE
441 3/B 118/PRO
442 3/B 119/CYS
443 3/B 120/VAL
444 3/B 121/GLY
445 3/B 122/VAL
446 3/B 123/PRO
447 3/B 124/GLY
448 3/B 125/THR
449 3/B 126/ILE
450 3/B 127/ASP
451 3/B 128/ASN
452 3/B 129/ASP
453 3/B 130/ILE
454 3/B 131/PRO
455 3/B 132/GLY
456 3/B 133/THR
457 3/B 134/ASP
458 3/B 135/PHE
459 3/B 136/THR
460 3/B 137/ILE
461 3/B 138/GLY
462 3/B 139/PHE
463 3/B 140/ASP
464 3/B 141/THR
465 3/B 142/ALA
466 3/B 143/LEU
467 3/B 144/ASN
468 3/B 145/THR
469 3/B 146/VAL
470 3/B 147/ILE
471 3/B 148/ASP
472 3/B 149/ALA
473 3/B 150/ILE
474 3/B 151/ASP
475 3/B 152/LYS
476 3/B 153/ILE
477 3/B 154/ARG
478 3/B 155/ASP
479 3/B 156/THR
480 3/B 157/ALA
481 3/B 158/THR
482 3/B 159/SER
483 3/B 160/HIS
484 3/B 161/GLU
485 3/B 162/ARG
486 3/B 163/THR
487 3/B 164/TYR
488 3/B 165/VAL
489 3/B 166/ILE
490 3/B 167/GLU
491 3/B 168/VAL
492 3/B 169/MET
493 3/B 170/GLY
494 3/B 171/ARG
495 3/B 172/HIS
496 3/B 173/ALA
497 3/B 174/GLY
498 3/B 175/ASP
499 3/B 176/ILE
500 3/B 177/ALA
501 3/B 178/LEU
502 3/B 179/TRP
503 3/B 180/SER
504 3/B 181/GLY
505 3/B 182/LEU
506 3/B 183/ALA
507 3/B 184/GLY
508 3/B 185/GLY
509 3/B 186/ALA
510 3/B 187/GLU
511 3/B 188/THR
512 3/B 189/ILE
513 3/B 190/LEU
514 3/B 191/ILE
515 3/B 192/PRO
516 3/B 193/GLU
517 3/B 194/ALA
518 3/B 195/ASP
519 3/B 196/TYR
520 3/B 197/ASP
521 3/B 198/MET
522 3/B 199/ASN
523 3/B 200/ASP
524 3/B 201/VAL
525 3/B 202/ILE
526 3/B 203/ALA
527 3/B 204/ARG
528 3/B 205/LEU
529 3/B 206/LYS
530 3/B 207/ARG
531 3/B 208/GLY
532 3/B 209/HIS
533 3/B 210/GLU
534 3/B 211/ARG
535 3/B 212/GLY
536 3/B 213/LYS
537 3/B 214/LYS
538 3/B 215/HIS
539 3/B 216/SER
540 3/B 217/ILE
541 3/B 218/ILE
542 3/B 219/ILE
543 3/B 220/VAL
544 3/B 221/ALA
545 3/B 222/GLU
546 3/B 223/GLY
547 3/B 224/VAL
548 3/B 225/GLY
549 3/B 226/SER
550 3/B 227/GLY
551 3/B 228/VAL
552 3/B 229/ASP
553 3/B 230/PHE
554 3/B 231/GLY
555 3/B 232/ARG
556 3/B 233/GLN
557 3/B 234/ILE
558 3/B 235/GLN
559 3/B 236/GLU
560 3/B 237/ALA
561 3/B 238/THR
562 3/B 239/GLY
563 3/B 240/PHE
564 3/B 241/GLU
565 3/B 242/THR
566 3/B 243/ARG
567 3/B 244/VAL
568 3/B 245/THR
569 3/B 246/VAL
570 3/B 247/LEU
571 3/B 248/GLY
572 3/B 249/HIS
573 3/B 250/VAL
574 3/B 251/GLN
575 3/B 252/ARG
576 3/B 253/GLY
577 3/B 254/GLY
578 3/B 255/SER
579 3/B 256/PRO
580 3/B 257/THR
581 3/B 258/ALA
582 3/B 259/PHE
583 3/B 260/ASP
584 3/B 261/ARG
585 3/B 262/VAL
586 3/B 263/LEU
587 3/B 264/ALA
588 3/B 265/SER
589 3/B 266/ARG
590 3/B 267/LEU
591 3/B 268/GLY
592 3/B 269/ALA
593 3/B 270/ARG
594 3/B 271/ALA
595 3/B 272/VAL
596 3/B 273/GLU
597 3/B 274/LEU
598 3/B 275/LEU
599 3/B 276/LEU
600 3/B 277/GLU
601 3/B 278/GLY
602 3/B 279/LYS
603 3/B 280/GLY
604 3/B 281/GLY
605 3/B 282/ARG
606 3/B 283/CYS
607 3/B 284/VAL
608 3/B 285/GLY
609 3/B 286/ILE
610 3/B 287/GLN
611 3/B 288/ASN
612 3/B 289/ASN
613 3/B 290/GLN
614 3/B 291/LEU
615 3/B 292/VAL
616 3/B 293/ASP
617 3/B 294/HIS
618 3/B 295/ASP
619 3/B 296/ILE
620 3/B 297/ALA
621 3/B 298/GLU
622 3/B 299/ALA
623 3/B 300/LEU
624 3/B 301/ALA
625 3/B 303/ASN
626 3/B 304/LYS
627 3/B 305/HIS
628 3/B 306/THR
629 3/B 307/ILE
630 3/B 308/ASP
631 3/B 309/GLN
632 3/B 310/ARG
633 3/B 311/MET
634 3/B 312/TYR
635 3/B 313/ALA
636 3/B 314/LEU
637 3/B 315/SER
638 3/B 316/LYS
639 3/B 317/GLU
640 3/B 318/LEU
641 3/B 319/SER
642 3/B 320/ILE
643 4/B 323/F6P
644 4/B 324/ADP
645 4/B 325/PGA
646 4/B 326/ADP
647 5/C 1/MET
648 5/C 2/LYS
649 5/C 3/ARG
650 5/C 4/ILE
651 5/C 5/GLY
652 5/C 6/VAL
653 5/C 7/LEU
654 5/C 8/THR
655 5/C 9/SER
656 5/C 10/GLY
657 5/C 11/GLY
658 5/C 12/ASP
659 5/C 13/SER
660 5/C 14/PRO
661 5/C 15/GLY
662 5/C 16/MET
663 5/C 17/ASN
664 5/C 18/ALA
665 5/C 19/ALA
666 5/C 20/ILE
667 5/C 21/ARG
668 5/C 22/SER
669 5/C 23/VAL
670 5/C 24/VAL
671 5/C 25/ARG
672 5/C 26/LYS
673 5/C 27/ALA
674 5/C 28/ILE
675 5/C 29/TYR
676 5/C 30/HIS
677 5/C 31/GLY
678 5/C 32/VAL
679 5/C 33/GLU
680 5/C 34/VAL
681 5/C 35/TYR
682 5/C 36/GLY
683 5/C 37/VAL
684 5/C 38/TYR
685 5/C 39/HIS
686 5/C 40/GLY
687 5/C 41/TYR
688 5/C 42/ALA
689 5/C 43/GLY
690 5/C 44/LEU
691 5/C 45/ILE
692 5/C 46/ALA
693 5/C 47/GLY
694 5/C 48/ASN
695 5/C 49/ILE
696 5/C 50/LYS
697 5/C 51/LYS
698 5/C 52/LEU
699 5/C 53/GLU
700 5/C 54/VAL
701 5/C 55/GLY
702 5/C 56/ASP
703 5/C 57/VAL
704 5/C 58/GLY
705 5/C 59/ASP
706 5/C 60/ILE
707 5/C 61/ILE
708 5/C 62/HIS
709 5/C 63/ARG
710 5/C 64/GLY
711 5/C 65/GLY
712 5/C 66/THR
713 5/C 67/ILE
714 5/C 68/LEU
715 5/C 69/TYR
716 5/C 70/THR
717 5/C 71/ALA
718 5/C 72/ARG
719 5/C 73/CYS
720 5/C 74/PRO
721 5/C 75/GLU
722 5/C 76/PHE
723 5/C 77/LYS
724 5/C 78/THR
725 5/C 79/GLU
726 5/C 80/GLU
727 5/C 81/GLY
728 5/C 82/GLN
729 5/C 83/LYS
730 5/C 84/LYS
731 5/C 85/GLY
732 5/C 86/ILE
733 5/C 87/GLU
734 5/C 88/GLN
735 5/C 89/LEU
736 5/C 90/LYS
737 5/C 91/LYS
738 5/C 92/HIS
739 5/C 93/GLY
740 5/C 94/ILE
741 5/C 95/GLN
742 5/C 96/GLY
743 5/C 97/LEU
744 5/C 98/VAL
745 5/C 99/VAL
746 5/C 100/ILE
747 5/C 101/GLY
748 5/C 102/GLY
749 5/C 103/ASP
750 5/C 104/GLY
751 5/C 105/SER
752 5/C 106/TYR
753 5/C 107/GLN
754 5/C 108/GLY
755 5/C 109/ALA
756 5/C 110/LYS
757 5/C 111/LYS
758 5/C 112/LEU
759 5/C 113/THR
760 5/C 114/GLU
761 5/C 115/HIS
762 5/C 116/GLY
763 5/C 117/PHE
764 5/C 118/PRO
765 5/C 119/CYS
766 5/C 120/VAL
767 5/C 121/GLY
768 5/C 122/VAL
769 5/C 123/PRO
770 5/C 124/GLY
771 5/C 125/THR
772 5/C 126/ILE
773 5/C 127/ASP
774 5/C 128/ASN
775 5/C 129/ASP
776 5/C 130/ILE
777 5/C 131/PRO
778 5/C 132/GLY
779 5/C 133/THR
780 5/C 134/ASP
781 5/C 135/PHE
782 5/C 136/THR
783 5/C 137/ILE
784 5/C 138/GLY
785 5/C 139/PHE
786 5/C 140/ASP
787 5/C 141/THR
788 5/C 142/ALA
789 5/C 143/LEU
790 5/C 144/ASN
791 5/C 145/THR
792 5/C 146/VAL
793 5/C 147/ILE
794 5/C 148/ASP
795 5/C 149/ALA
796 5/C 150/ILE
797 5/C 151/ASP
798 5/C 152/LYS
799 5/C 153/ILE
800 5/C 154/ARG
801 5/C 155/ASP
802 5/C 156/THR
803 5/C 157/ALA
804 5/C 158/THR
805 5/C 159/SER
806 5/C 160/HIS
807 5/C 161/GLU
808 5/C 162/ARG
809 5/C 163/THR
810 5/C 164/TYR
811 5/C 165/VAL
812 5/C 166/ILE
813 5/C 167/GLU
814 5/C 168/VAL
815 5/C 169/MET
816 5/C 170/GLY
817 5/C 171/ARG
818 5/C 172/HIS
819 5/C 173/ALA
820 5/C 174/GLY
821 5/C 175/ASP
822 5/C 176/ILE
823 5/C 177/ALA
824 5/C 178/LEU
825 5/C 179/TRP
826 5/C 180/SER
827 5/C 181/GLY
828 5/C 182/LEU
829 5/C 183/ALA
830 5/C 184/GLY
831 5/C 185/GLY
832 5/C 186/ALA
833 5/C 187/GLU
834 5/C 188/THR
835 5/C 189/ILE
836 5/C 190/LEU
837 5/C 191/ILE
838 5/C 192/PRO
839 5/C 193/GLU
840 5/C 194/ALA
841 5/C 195/ASP
842 5/C 196/TYR
843 5/C 197/ASP
844 5/C 198/MET
845 5/C 199/ASN
846 5/C 200/ASP
847 5/C 201/VAL
848 5/C 202/ILE
849 5/C 203/ALA
850 5/C 204/ARG
851 5/C 205/LEU
852 5/C 206/LYS
853 5/C 207/ARG
854 5/C 208/GLY
855 5/C 209/HIS
856 5/C 210/GLU
857 5/C 211/ARG
858 5/C 212/GLY
859 5/C 213/LYS
860 5/C 214/LYS
861 5/C 215/HIS
862 5/C 216/SER
863 5/C 217/ILE
864 5/C 218/ILE
865 5/C 219/ILE
866 5/C 220/VAL
867 5/C 221/ALA
868 5/C 222/GLU
869 5/C 223/GLY
870 5/C 224/VAL
871 5/C 225/GLY
872 5/C 226/SER
873 5/C 227/GLY
874 5/C 228/VAL
875 5/C 229/ASP
876 5/C 230/PHE
877 5/C 231/GLY
878 5/C 232/ARG
879 5/C 233/GLN
880 5/C 234/ILE
881 5/C 235/GLN
882 5/C 236/GLU
883 5/C 237/ALA
884 5/C 238/THR
885 5/C 239/GLY
886 5/C 240/PHE
887 5/C 241/GLU
888 5/C 242/THR
889 5/C 243/ARG
890 5/C 244/VAL
891 5/C 245/THR
892 5/C 246/VAL
893 5/C 247/LEU
894 5/C 248/GLY
895 5/C 249/HIS
896 5/C 250/VAL
897 5/C 251/GLN
898 5/C 252/ARG
899 5/C 253/GLY
900 5/C 254/GLY
901 5/C 255/SER
902 5/C 256/PRO
903 5/C 257/THR
904 5/C 258/ALA
905 5/C 259/PHE
906 5/C 260/ASP
907 5/C 261/ARG
908 5/C 262/VAL
909 5/C 263/LEU
910 5/C 264/ALA
911 5/C 265/SER
912 5/C 266/ARG
913 5/C 267/LEU
914 5/C 268/GLY
915 5/C 269/ALA
916 5/C 270/ARG
917 5/C 271/ALA
918 5/C 272/VAL
919 5/C 273/GLU
920 5/C 274/LEU
921 5/C 275/LEU
922 5/C 276/LEU
923 5/C 277/GLU
924 5/C 278/GLY
925 5/C 279/LYS
926 5/C 280/GLY
927 5/C 281/GLY
928 5/C 282/ARG
929 5/C 283/CYS
930 5/C 284/VAL
931 5/C 285/GLY
932 5/C 286/ILE
933 5/C 287/GLN
934 5/C 288/ASN
935 5/C 289/ASN
936 5/C 290/GLN
937 5/C 291/LEU
938 5/C 292/VAL
939 5/C 293/ASP
940 5/C 294/HIS
941 5/C 295/ASP
942 5/C 296/ILE
943 5/C 297/ALA
944 5/C 298/GLU
945 5/C 299/ALA
946 5/C 300/LEU
947 5/C 301/ALA
948 5/C 303/ASN
949 5/C 304/LYS
950 5/C 305/HIS
951 5/C 306/THR
952 5/C 307/ILE
953 5/C 308/ASP
954 5/C 309/GLN
955 5/C 310/ARG
956 5/C 311/MET
957 5/C 312/TYR
958 5/C 313/ALA
959 5/C 314/LEU
960 5/C 315/SER
961 5/C 316/LYS
962 5/C 317/GLU
963 5/C 318/LEU
964 5/C 319/SER
965 5/C 320/ILE
966 6/C 323/F6P
967 6/C 324/ADP
968 6/C 325/PGA
969 6/C 326/ADP
970 7/D 1/MET
971 7/D 2/LYS
972 7/D 3/ARG
973 7/D 4/ILE
974 7/D 5/GLY
975 7/D 6/VAL
976 7/D 7/LEU
977 7/D 8/THR
978 7/D 9/SER
979 7/D 10/GLY
980 7/D 11/GLY
981 7/D 12/ASP
982 7/D 13/SER
983 7/D 14/PRO
984 7/D 15/GLY
985 7/D 16/MET
986 7/D 17/ASN
987 7/D 18/ALA
988 7/D 19/ALA
989 7/D 20/ILE
990 7/D 21/ARG
991 7/D 22/SER
992 7/D 23/VAL
993 7/D 24/VAL
994 7/D 25/ARG
995 7/D 26/LYS
996 7/D 27/ALA
997 7/D 28/ILE
998 7/D 29/TYR
999 7/D 30/HIS
1000 7/D 31/GLY
1001 7/D 32/VAL
1002 7/D 33/GLU
1003 7/D 34/VAL
1004 7/D 35/TYR
1005 7/D 36/GLY
1006 7/D 37/VAL
1007 7/D 38/TYR
1008 7/D 39/HIS
1009 7/D 40/GLY
1010 7/D 41/TYR
1011 7/D 42/ALA
1012 7/D 43/GLY
1013 7/D 44/LEU
1014 7/D 45/ILE
1015 7/D 46/ALA
1016 7/D 47/GLY
1017 7/D 48/ASN
1018 7/D 49/ILE
1019 7/D 50/LYS
1020 7/D 51/LYS
1021 7/D 52/LEU
1022 7/D 53/GLU
1023 7/D 54/VAL
1024 7/D 55/GLY
1025 7/D 56/ASP
1026 7/D 57/VAL
1027 7/D 58/GLY
1028 7/D 59/ASP
1029 7/D 60/ILE
1030 7/D 61/ILE
1031 7/D 62/HIS
1032 7/D 63/ARG
1033 7/D 64/GLY
1034 7/D 65/GLY
1035 7/D 66/THR
1036 7/D 67/ILE
1037 7/D 68/LEU
1038 7/D 69/TYR
1039 7/D 70/THR
1040 7/D 71/ALA
1041 7/D 72/ARG
1042 7/D 73/CYS
1043 7/D 74/PRO
1044 7/D 75/GLU
1045 7/D 76/PHE
1046 7/D 77/LYS
1047 7/D 78/THR
1048 7/D 79/GLU
1049 7/D 80/GLU
1050 7/D 81/GLY
1051 7/D 82/GLN
1052 7/D 83/LYS
1053 7/D 84/LYS
1054 7/D 85/GLY
1055 7/D 86/ILE
1056 7/D 87/GLU
1057 7/D 88/GLN
1058 7/D 89/LEU
1059 7/D 90/LYS
1060 7/D 91/LYS
1061 7/D 92/HIS
1062 7/D 93/GLY
1063 7/D 94/ILE
1064 7/D 95/GLN
1065 7/D 96/GLY
1066 7/D 97/LEU
1067 7/D 98/VAL
1068 7/D 99/VAL
1069 7/D 100/ILE
1070 7/D 101/GLY
1071 7/D 102/GLY
1072 7/D 103/ASP
1073 7/D 104/GLY
1074 7/D 105/SER
1075 7/D 106/TYR
1076 7/D 107/GLN
1077 7/D 108/GLY
1078 7/D 109/ALA
1079 7/D 110/LYS
1080 7/D 111/LYS
1081 7/D 112/LEU
1082 7/D 113/THR
1083 7/D 114/GLU
1084 7/D 115/HIS
1085 7/D 116/GLY
1086 7/D 117/PHE
1087 7/D 118/PRO
1088 7/D 119/CYS
1089 7/D 120/VAL
1090 7/D 121/GLY
1091 7/D 122/VAL
1092 7/D 123/PRO
1093 7/D 124/GLY
1094 7/D 125/THR
1095 7/D 126/ILE
1096 7/D 127/ASP
1097 7/D 128/ASN
1098 7/D 129/ASP
1099 7/D 130/ILE
1100 7/D 131/PRO
1101 7/D 132/GLY
1102 7/D 133/THR
1103 7/D 134/ASP
1104 7/D 135/PHE
1105 7/D 136/THR
1106 7/D 137/ILE
1107 7/D 138/GLY
1108 7/D 139/PHE
1109 7/D 140/ASP
1110 7/D 141/THR
1111 7/D 142/ALA
1112 7/D 143/LEU
1113 7/D 144/ASN
1114 7/D 145/THR
1115 7/D 146/VAL
1116 7/D 147/ILE
1117 7/D 148/ASP
1118 7/D 149/ALA
1119 7/D 150/ILE
1120 7/D 151/ASP
1121 7/D 152/LYS
1122 7/D 153/ILE
1123 7/D 154/ARG
1124 7/D 155/ASP
1125 7/D 156/THR
1126 7/D 157/ALA
1127 7/D 158/THR
1128 7/D 159/SER
1129 7/D 160/HIS
1130 7/D 161/GLU
1131 7/D 162/ARG
1132 7/D 163/THR
1133 7/D 164/TYR
1134 7/D 165/VAL
1135 7/D 166/ILE
1136 7/D 167/GLU
1137 7/D 168/VAL
1138 7/D 169/MET
1139 7/D 170/GLY
1140 7/D 171/ARG
1141 7/D 172/HIS
1142 7/D 173/ALA
1143 7/D 174/GLY
1144 7/D 175/ASP
1145 7/D 176/ILE
1146 7/D 177/ALA
1147 7/D 178/LEU
1148 7/D 179/TRP
1149 7/D 180/SER
1150 7/D 181/GLY
1151 7/D 182/LEU
1152 7/D 183/ALA
1153 7/D 184/GLY
1154 7/D 185/GLY
1155 7/D 186/ALA
1156 7/D 187/GLU
1157 7/D 188/THR
1158 7/D 189/ILE
1159 7/D 190/LEU
1160 7/D 191/ILE
1161 7/D 192/PRO
1162 7/D 193/GLU
1163 7/D 194/ALA
1164 7/D 195/ASP
1165 7/D 196/TYR
1166 7/D 197/ASP
1167 7/D 198/MET
1168 7/D 199/ASN
1169 7/D 200/ASP
1170 7/D 201/VAL
1171 7/D 202/ILE
1172 7/D 203/ALA
1173 7/D 204/ARG
1174 7/D 205/LEU
1175 7/D 206/LYS
1176 7/D 207/ARG
1177 7/D 208/GLY
1178 7/D 209/HIS
1179 7/D 210/GLU
1180 7/D 211/ARG
1181 7/D 212/GLY
1182 7/D 213/LYS
1183 7/D 214/LYS
1184 7/D 215/HIS
1185 7/D 216/SER
1186 7/D 217/ILE
1187 7/D 218/ILE
1188 7/D 219/ILE
1189 7/D 220/VAL
1190 7/D 221/ALA
1191 7/D 222/GLU
1192 7/D 223/GLY
1193 7/D 224/VAL
1194 7/D 225/GLY
1195 7/D 226/SER
1196 7/D 227/GLY
1197 7/D 228/VAL
1198 7/D 229/ASP
1199 7/D 230/PHE
1200 7/D 231/GLY
1201 7/D 232/ARG
1202 7/D 233/GLN
1203 7/D 234/ILE
1204 7/D 235/GLN
1205 7/D 236/GLU
1206 7/D 237/ALA
1207 7/D 238/THR
1208 7/D 239/GLY
1209 7/D 240/PHE
1210 7/D 241/GLU
1211 7/D 242/THR
1212 7/D 243/ARG
1213 7/D 244/VAL
1214 7/D 245/THR
1215 7/D 246/VAL
1216 7/D 247/LEU
1217 7/D 248/GLY
1218 7/D 249/HIS
1219 7/D 250/VAL
1220 7/D 251/GLN
1221 7/D 252/ARG
1222 7/D 253/GLY
1223 7/D 254/GLY
1224 7/D 255/SER
1225 7/D 256/PRO
1226 7/D 257/THR
1227 7/D 258/ALA
1228 7/D 259/PHE
1229 7/D 260/ASP
1230 7/D 261/ARG
1231 7/D 262/VAL
1232 7/D 263/LEU
1233 7/D 264/ALA
1234 7/D 265/SER
1235 7/D 266/ARG
1236 7/D 267/LEU
1237 7/D 268/GLY
1238 7/D 269/ALA
1239 7/D 270/ARG
1240 7/D 271/ALA
1241 7/D 272/VAL
1242 7/D 273/GLU
1243 7/D 274/LEU
1244 7/D 275/LEU
1245 7/D 276/LEU
1246 7/D 277/GLU
1247 7/D 278/GLY
1248 7/D 279/LYS
1249 7/D 280/GLY
1250 7/D 281/GLY
1251 7/D 282/ARG
1252 7/D 283/CYS
1253 7/D 284/VAL
1254 7/D 285/GLY
1255 7/D 286/ILE
1256 7/D 287/GLN
1257 7/D 288/ASN
1258 7/D 289/ASN
1259 7/D 290/GLN
1260 7/D 291/LEU
1261 7/D 292/VAL
1262 7/D 293/ASP
1263 7/D 294/HIS
1264 7/D 295/ASP
1265 7/D 296/ILE
1266 7/D 297/ALA
1267 7/D 298/GLU
1268 7/D 299/ALA
1269 7/D 300/LEU
1270 7/D 301/ALA
1271 7/D 303/ASN
1272 7/D 304/LYS
1273 7/D 305/HIS
1274 7/D 306/THR
1275 7/D 307/ILE
1276 7/D 308/ASP
1277 7/D 309/GLN
1278 7/D 310/ARG
1279 7/D 311/MET
1280 7/D 312/TYR
1281 7/D 313/ALA
1282 7/D 314/LEU
1283 7/D 315/SER
1284 7/D 316/LYS
1285 7/D 317/GLU
1286 7/D 318/LEU
1287 7/D 319/SER
1288 7/D 320/ILE
1289 8/D 323/F6P
1290 8/D 324/ADP
1291 8/D 325/PGA
1292 8/D 326/ADP
