# Supplementary material for: Mapping allosteric communications within individual proteins
Source: Nat Commun. 2020 Jul 31;11:3862. doi: 10.1038/s41467-020-17618-2 (PMC7395124; doi:10.1038/s41467-020-17618-2)
Supplement: Supplementary file 6 — Supplementary Data 3 [file 41467_2020_17618_MOESM6_ESM.zip › Ohm-results/4pfk/4pfk-network.txt]

NODES
Start 0.9991348307917796
End 0.9991348307917796
895 0.9251600920431813
1123 0.8850969300508114
898 0.8786179396573282
477 0.7952318858690978
249 0.7854762356497706
1125 0.7854762356497706
1124 0.7744180907836312
800 0.7580631584064446
154 0.739537490262044
478 0.717925802567528
156 0.715533076782238
1218 0.715533076782238
155 0.7087791211120397
816 0.672085136811608
479 0.6353982366559079
772 0.6257155405947986
773 0.6257155405947986
252 0.6234914728764338
1221 0.5837857163255374
493 0.5787440850874087
708 0.5653806596730834
901 0.5653806596730834
815 0.5477736735839024
253 0.5366642102649205
575 0.5217004061369653
449 0.519694614374933
450 0.519694614374933
801 0.5133474172417435
900 0.5039222581751405
1031 0.4307180834342557
1224 0.4307180834342557
1223 0.4307180834342557
899 0.4265807971985081
646 0.4192970521175656
1139 0.40927274744851394
250 0.40179404906893657
62 0.3810019845736434
255 0.3810019845736434
254 0.3810019845736434
1095 0.37005018192575734
1096 0.37005018192575734
485 0.36939273063454947
152 0.36939273063454947
1114 0.36939273063454947
1113 0.36939273063454947
903 0.36939273063454947
126 0.36283622250937114
127 0.36283622250937114
170 0.36283622250937114
1126 0.36207491980047346
1121 0.3296798896124707
145 0.3296798896124707
144 0.3296798896124707
580 0.3296798896124707
538 0.32752224838579413
802 0.3224293092471706
572 0.32096980899871064
1222 0.2982357476441896
806 0.2956136557672935
157 0.29096520843120377
337 0.2834686321026681
576 0.2834473893060166
385 0.2819039212552062
578 0.2819039212552062
577 0.2819039212552062
787 0.28154715779818396
539 0.28154715779818396
906 0.28022018088323974
660 0.28022018088323974
1131 0.251474514961182
808 0.24382910696815058
480 0.2420565300158348
583 0.23407161261505058
464 0.23407161261505058
830 0.23242890158246898
826 0.23242890158246898
822 0.23242890158246898
487 0.23242890158246898
507 0.23242178819533016
503 0.23242178819533016
499 0.23242178819533016
798 0.22730532051178357
468 0.22730532051178357
467 0.22730532051178357
257 0.22730532051178357
141 0.22730532051178357
1122 0.20082086330027774
482 0.19173129567867622
159 0.1887846742625108
803 0.1830047583511446
788 0.17995259184958953
486 0.17995259184958953
896 0.17843797054690178
784 0.17843797054690178
169 0.17600064891519002
1129 0.17540033029262544
142 0.14877477089830002
1128 0.14775770104014
969 0.13227533349724002
861 0.13227533349724002
475 0.13123824493879
791 0.13123824493879
790 0.13123824493879
1226 0.13123824493879
1110 0.13123824493879
1138 0.13123824493879
805 0.12668185096546
162 0.1259598172357
461 0.12482665295099998
465 0.12482665295099998
817 0.12388864953276
868 0.12388864953276
814 0.12388864953276
897 0.12388864953276
902 0.12388864953276
491 0.1229415127953
545 0.1229415127953
494 0.1229415127953
574 0.1229415127953
1133 0.120649318831
14 0.0922559
862 0.0684826
809 0.0684826
1111 0.0679261
983 0.0679261
500 0.064493
799 0.064493
573 0.064493
792 0.0639918
658 0.0639918
657 0.0639918
483 0.0639918
823 0.0639918
492 0.0624779
1118 0.062263
1216 0.062263
1217 0.062263
1220 0.062263
1137 0.062263
1191 0.062263
1140 0.062263
1132 0.062263
EDGES
576-801
1110-1111
1124-1125
899-896
823-822
895-End
Start-477
899-478
578-577
1113-903
450-493
538-485
478-479
583-464
480-479
801-798
1114-1113
483-485
1191-1140
574-449
802-572
142-126
1223-1222
545-494
800-1031
539-486
1096-1139
575-802
1126-1133
1222-155
808-806
788-772
1031-1224
155-156
1133-1131
805-806
257-141
862-809
478-482
906-787
465-449
152-1114
250-1122
580-464
772-773
1217-1220
1220-1137
500-499
1218-End
254-1124
800-803
169-249
156-1221
801-802
646-477
822-772
574-572
816-815
249-End
784-660
1124-1121
157-156
1123-1122
1126-1131
1223-155
809-808
791-790
254-253
461-337
487-895
898-End
1218-1221
145-144
1123-708
249-252
449-450
799-573
1118-1216
14-126
492-493
154-157
826-822
1129-252
803-808
576-337
657-483
903-906
792-897
467-257
1226-1110
660-772
805-802
901-900
830-826
861-808
1124-1128
784-772
868-814
814-897
1224-1223
155-159
255-254
Start-646
1122-250
503-499
461-449
482-658
802-799
906-784
1121-145
477-480
250-1118
1123-1126
900-899
1131-249
898-772
580-583
803-802
572-575
573-574
815-895
1139-End
62-255
162-1218
800-830
499-449
1128-1125
1111-1095
1126-1125
486-485
800-801
464-465
1139-1138
545-491
Start-1123
806-575
252-End
157-162
816-End
815-816
170-169
826-823
493-End
822-815
575-End
494-493
658-657
1131-1129
126-127
895-898
1140-1139
1132-1131
787-660
250-249
385-578
902-787
252-126
154-385
1138-1218
141-14
477-62
Start-969
493-494
1221-1095
814-792
1125-249
156-1218
801-805
499-492
253-250
1095-1096
897-895
475-791
507-503
Start-154
1110-983
Start-800
491-574
144-580
708-901
798-468
901-902
787-788
1137-1191
969-861
539-487
487-485
480-485
896-895
1125-252
983-1095
499-491
1124-253
478-475
464-337
1133-1132
1218-156
903-787
494-545
1221-End
801-576
1123-1124
900-478
485-895
773-816
477-478
249-1125
861-862
478-899
155-152
337-449
1125-1126
503-500
170-End
468-467
253-1124
1122-1125
577-576
479-895
127-170
577-801
159-156
816-817
817-868
646-538
154-155
538-539
486-487
1216-1217
141-142
482-479
583-461
902-660
491-545
790-1226
477-507
