# Supplementary material for: Mapping allosteric communications within individual proteins
Source: Nat Commun. 2020 Jul 31;11:3862. doi: 10.1038/s41467-020-17618-2 (PMC7395124; doi:10.1038/s41467-020-17618-2)
Supplement: Supplementary file 6 — Supplementary Data 3 [file 41467_2020_17618_MOESM6_ESM.zip › Ohm-results/4pfk/4pfk-paths.txt]

0.0922559 968-800-801-798-468-467-257-141-14-126-127-170-169-249-1125-252-320
0.0922559 1291-1123-1126-1131-249-1125-252-320
0.0922559 968-800-801-798-468-467-257-141-142-126-127-170-169-249-1125-252-320
0.0922559 1291-1123-1124-253-250-249-1125-252-320
0.0894927 1291-1123-1126-1125-249-320
0.0894927 1291-1123-1124-1125-249-320
0.0894927 645-477-62-255-254-253-1124-1125-249-320
0.0894927 1291-1123-1124-253-250-1122-1125-249-320
0.0894927 645-477-62-255-254-253-1124-1128-1125-249-320
0.0894927 645-477-62-255-254-1124-1125-249-320
0.0774361 1291-1123-708-901-900-478-479-895-966
0.0774361 1291-1123-708-901-900-899-478-482-479-895-966
0.0774361 1291-1123-708-901-900-899-478-479-895-966
0.0774361 645-477-480-479-895-966
0.0774361 645-646-477-478-479-895-966
0.0774361 645-477-478-479-895-966
0.0732919 968-800-1031-1224-1223-1222-155-159-156-1218-1289
0.0732919 968-800-1031-1224-1223-155-156-1218-1289
0.0732919 322-154-155-156-1218-1289
0.0732919 322-154-157-156-1218-1289
0.0732919 968-800-1031-1224-1223-1222-155-156-1218-1289
0.0684826 968-800-803-808-806-575-643
0.0684826 322-154-385-578-577-576-801-805-806-575-643
0.0684826 968-969-861-862-809-808-806-575-643
0.0684826 968-969-861-808-806-575-643
0.0679261 645-477-478-475-791-790-1226-1110-1111-1095-1096-1139-1138-1218-156-1221-1289
0.0679261 322-154-157-162-1218-156-1221-1289
0.0679261 645-477-478-475-791-790-1226-1110-983-1095-1096-1139-1138-1218-156-1221-1289
0.0665047 968-800-1031-1224-1223-1222-155-156-1218-1221-1289
0.0665047 968-800-1031-1224-1223-155-156-1218-1221-1289
0.0665047 968-800-1031-1224-1223-1222-155-159-156-1218-1221-1289
0.0665047 322-154-155-156-1218-1221-1289
0.0665047 322-154-157-156-1218-1221-1289
0.064493 322-154-385-578-577-801-576-337-449-450-493-643
0.064493 645-477-507-503-500-499-449-450-493-643
0.064493 1291-1123-1124-1121-145-144-580-583-461-337-449-450-493-643
0.064493 645-477-507-503-499-491-545-494-493-643
0.064493 968-800-801-576-337-449-450-493-643
0.064493 1291-1123-1124-1121-145-144-580-583-461-449-450-493-643
0.064493 1291-1123-1124-1121-145-144-580-464-465-449-450-493-643
0.064493 1291-1123-1124-1121-145-144-580-583-464-337-449-450-493-643
0.064493 1291-1123-1124-1121-145-144-580-464-337-449-450-493-643
0.064493 968-800-803-808-806-575-802-799-573-574-449-450-493-643
0.064493 645-477-507-503-499-449-450-493-643
0.064493 1291-1123-1124-1121-145-144-580-583-464-465-449-450-493-643
0.0639918 1291-1123-1126-1125-249-252-320
0.0639918 645-477-480-485-895-898-966
0.0639918 645-477-478-899-896-895-898-966
0.0639918 645-477-62-255-254-253-1124-1128-1125-249-252-320
0.0639918 1291-1123-1124-1125-249-252-320
0.0639918 1291-1123-1124-253-250-1122-1125-249-252-320
0.0639918 322-154-155-152-1114-1113-903-906-787-660-772-773-816-815-895-898-966
0.0639918 1291-1123-708-901-900-478-899-896-895-898-966
0.0639918 645-646-477-478-479-895-898-966
0.0639918 968-800-830-826-822-815-816-817-868-814-792-897-895-898-966
0.0639918 322-154-155-152-1114-1113-903-906-784-772-773-816-815-895-898-966
0.0639918 322-154-155-152-1114-1113-903-787-660-772-773-816-815-895-898-966
0.0639918 645-646-538-539-487-895-898-966
0.0639918 1291-1123-708-901-900-899-478-479-895-898-966
0.0639918 645-477-478-479-895-898-966
0.0639918 322-154-155-152-1114-1113-903-906-784-660-772-773-816-815-895-898-966
0.0639918 645-477-62-255-254-1124-1125-249-252-320
0.0639918 1291-1123-708-901-902-787-788-772-773-816-815-895-898-966
0.0639918 645-646-538-539-486-485-895-898-966
0.0639918 968-800-830-826-822-815-816-817-868-814-897-895-898-966
0.0639918 322-154-155-152-1114-1113-903-787-788-772-773-816-815-895-898-966
0.0639918 645-646-538-539-486-487-485-895-898-966
0.0639918 1291-1123-708-901-900-899-478-482-658-657-483-485-895-898-966
0.0639918 645-646-538-539-486-487-895-898-966
0.0639918 645-646-538-485-895-898-966
0.0639918 645-646-538-539-487-485-895-898-966
0.0639918 645-477-480-479-895-898-966
0.0639918 322-154-155-152-1114-1113-903-906-787-788-772-773-816-815-895-898-966
0.0639918 968-800-830-826-822-772-773-816-815-895-898-966
0.0639918 645-477-62-255-254-253-1124-1125-249-252-320
0.0639918 1291-1123-708-901-900-899-478-482-479-895-898-966
0.0639918 968-800-830-826-823-822-772-773-816-815-895-898-966
0.0639918 1291-1123-708-901-900-478-479-895-898-966
0.0639918 1291-1123-708-901-902-660-772-773-816-815-895-898-966
0.0624779 968-800-803-802-572-575-643
0.0624779 968-800-801-802-572-575-643
0.0624779 322-154-385-578-577-801-802-572-575-643
0.0624779 322-154-385-578-577-576-801-805-802-572-575-643
0.0624779 645-477-507-503-499-492-493-494-545-491-574-572-575-643
0.0624779 322-154-385-578-577-576-801-802-572-575-643
0.062263 1291-1123-1124-253-250-249-1125-1126-1131-1129-252-126-127-170-320
0.062263 322-154-157-162-1218-156-1221-1095-1096-1139-1289
0.062263 322-154-157-156-1218-1221-1095-1096-1139-1289
0.062263 968-800-1031-1224-1223-155-156-1218-1221-1095-1096-1139-1289
0.062263 1291-1123-1122-250-1118-1216-1217-1220-1137-1191-1140-1139-1289
0.062263 1291-1123-1124-253-250-249-1125-1126-1133-1131-1129-252-126-127-170-320
0.062263 968-800-1031-1224-1223-1222-155-159-156-1218-1221-1095-1096-1139-1289
0.062263 645-477-480-485-895-898-772-773-816-966
0.062263 1291-1123-708-901-900-478-899-896-895-898-772-773-816-966
0.062263 645-477-478-479-895-898-772-773-816-966
0.062263 322-154-155-152-1114-1113-903-906-784-660-772-773-816-966
0.062263 322-154-155-156-1218-1221-1095-1096-1139-1289
0.062263 1291-1123-708-901-900-478-479-895-898-772-773-816-966
0.062263 968-800-801-798-468-467-257-141-142-126-127-170-320
0.062263 1291-1123-1124-253-250-249-1125-1126-1133-1132-1131-1129-252-126-127-170-320
0.062263 322-154-157-162-1218-156-155-1223-1222-1221-1095-1096-1139-1289
0.062263 322-154-155-152-1114-1113-903-906-784-772-773-816-966
0.062263 322-154-155-152-1114-1113-903-906-787-788-772-773-816-966
0.062263 322-154-155-152-1114-1113-903-906-787-660-772-773-816-966
0.062263 322-154-157-162-1218-156-155-1222-1221-1095-1096-1139-1289
0.062263 645-477-480-479-895-898-772-773-816-966
0.062263 968-800-830-826-822-772-773-816-966
0.062263 968-800-1031-1224-1223-1222-155-156-1218-1221-1095-1096-1139-1289
0.062263 1291-1123-708-901-900-899-478-479-895-898-772-773-816-966
0.062263 968-800-801-798-468-467-257-141-14-126-127-170-320
0.062263 1291-1123-708-901-902-660-772-773-816-966
0.062263 1291-1123-708-901-900-899-478-482-479-895-898-772-773-816-966
0.062263 322-154-155-152-1114-1113-903-787-660-772-773-816-966
0.062263 968-800-830-826-823-822-814-868-817-816-966
0.062263 1291-1123-708-901-902-787-788-772-773-816-966
0.062263 968-800-830-826-823-822-772-773-816-966
0.062263 1291-1123-708-901-900-899-478-482-658-657-483-485-895-898-772-773-816-966
0.062263 645-477-478-475-791-790-1226-1110-983-1095-1096-1139-1289
0.062263 645-477-478-899-896-895-898-772-773-816-966
0.062263 322-154-155-152-1114-1113-903-787-788-772-773-816-966
0.062263 1291-1123-708-901-902-787-660-772-773-816-966
0.062263 645-646-538-485-895-898-772-773-816-966
0.062263 322-154-150-219-177-176-126-127-170-320
0.062263 645-477-478-475-791-790-1226-1110-1111-1095-1096-1139-1289
0.062263 645-646-538-539-486-485-895-898-772-773-816-966
0.0566323 322-154-385-578-577-576-801-802-575-806-808-643
0.0566323 968-800-801-802-575-806-808-643
0.0566323 322-154-385-578-577-801-802-572-575-806-808-643
0.0566323 968-800-801-802-572-575-806-808-643
0.0566323 322-154-385-578-577-801-802-575-806-808-643
0.0566323 322-154-385-578-577-576-801-805-802-572-575-806-808-643
0.0566323 322-154-385-578-577-576-801-805-802-575-806-808-643
0.0566323 968-800-803-802-575-806-808-643
0.0566323 322-154-385-578-577-576-801-802-572-575-806-808-643
0.0566323 968-800-803-802-572-575-806-808-643
0.0552895 968-800-801-802-572-643
0.0552895 322-154-385-578-577-576-801-805-802-572-643
0.0552895 322-154-385-578-577-801-802-572-643
0.0552895 322-154-385-578-577-576-801-802-572-643
0.0552895 968-800-803-802-572-643
0.0546972 1291-1123-1124-253-250-249-1125-1126-1131-1129-320
0.0546972 645-477-62-255-254-253-1124-1128-12-11-1129-320
0.0546972 1291-1123-1124-253-250-249-1125-1126-1133-1132-1131-1129-320
0.0546972 968-800-801-798-468-467-257-141-142-126-127-170-169-249-1125-1124-253-14-13-16-12-1128-1129-320
0.0546972 968-800-801-798-468-467-257-141-142-126-127-170-169-249-1125-1124-253-14-13-12-1128-1129-320
0.0546972 968-800-801-798-468-467-257-141-142-126-127-170-169-249-1125-1124-254-253-14-13-12-1128-1129-320
0.0546972 1291-1123-1124-253-250-249-1125-1126-1133-1131-1129-320
0.0540165 968-800-801-798-468-467-257-141-14-126-127-170-169-249-1125-1124-254-253-252-1129-1131-320
0.0540165 968-800-801-798-468-467-257-141-142-126-127-170-169-249-1125-252-1129-1131-320
0.0540165 968-800-801-798-468-467-257-141-142-126-127-170-169-249-1125-1124-254-253-14-252-1129-1131-320
0.0540165 645-477-62-255-254-253-1124-1128-1125-249-252-1129-1131-320
0.0540165 968-800-801-798-468-467-257-141-142-126-127-170-169-249-1125-1124-254-253-252-1129-1131-320
0.0540165 968-800-801-798-468-467-257-141-142-126-127-170-169-249-1125-1124-254-253-14-13-12-1128-252-1129-1131-320
0.0540165 645-477-62-255-254-253-1124-1125-249-252-1129-1131-320
0.0540165 968-800-801-798-468-467-257-141-142-126-127-170-169-249-1125-1124-253-252-1129-1131-320
0.0540165 1291-1123-1124-1125-249-252-1129-1131-320
0.0540165 645-477-62-255-254-1124-1125-249-252-1129-1131-320
0.0540165 968-800-801-798-468-467-257-141-142-126-127-170-169-249-1125-1124-253-14-252-1129-1131-320
0.0540165 1291-1123-1124-253-250-249-1125-252-1129-1131-320
0.0540165 968-800-801-798-468-467-257-141-14-126-127-170-169-249-1125-1124-253-252-1129-1131-320
0.0540165 968-800-801-798-468-467-257-141-142-126-127-170-169-249-1125-1124-253-14-13-12-252-1129-1131-320
0.0540165 1291-1123-1126-1125-249-252-1129-1131-320
0.0540165 968-800-801-798-468-467-257-141-142-126-127-170-169-249-1125-1124-253-14-13-16-12-1128-252-1129-1131-320
0.0540165 968-800-801-798-468-467-257-141-14-126-127-170-169-249-1125-252-1129-1131-320
0.0540165 968-800-801-798-468-467-257-141-142-126-127-170-169-249-1125-1124-254-253-14-13-12-252-1129-1131-320
0.0540165 968-800-801-798-468-467-257-141-142-126-127-170-169-249-1125-1124-253-14-13-16-12-252-1129-1131-320
0.0540165 968-800-801-798-468-467-257-141-142-126-127-170-169-249-1125-1124-253-14-13-12-1128-252-1129-1131-320
0.0507643 968-800-801-798-468-467-257-141-142-251-252-1125-1126-1133-249-1131-320
0.0507643 1291-1123-1124-253-250-1122-1125-252-249-1131-320
0.0507643 645-477-62-255-254-253-1124-1128-12-11-252-1125-249-1131-320
0.0507643 1291-1123-1124-1125-252-249-1131-320
0.0507643 645-477-62-255-254-253-1124-1128-12-11-1129-252-1125-249-1131-320
0.0507643 1291-1123-1124-253-250-251-252-1125-1126-1133-249-1131-320
0.0507643 645-477-62-255-254-253-1124-1125-252-249-1131-320
0.0507643 968-800-801-798-468-467-257-141-14-252-1125-249-1131-320
0.0507643 1291-1123-1124-253-252-1125-249-1131-320
0.0507643 968-800-801-798-468-467-257-141-142-251-252-1125-249-1131-320
0.0507643 645-477-62-255-254-253-252-1125-1126-1133-249-1131-320
0.0507643 1291-1123-1124-253-250-251-252-1125-249-1131-320
0.0507643 1291-1123-1124-253-252-1125-1126-1133-249-1131-320
0.0507643 322-154-150-146-168-222-169-170-171-127-126-252-1125-1126-1133-249-1131-320
0.0507643 645-477-62-255-254-253-252-1125-249-1131-320
0.0507643 1291-1123-1126-1125-252-249-1131-320
0.0507643 645-477-62-255-254-1124-253-252-1125-249-1131-320
0.0507643 645-477-62-255-254-253-1124-1128-1125-252-249-1131-320
0.0507643 645-477-62-255-254-1124-253-252-1125-1126-1133-249-1131-320
0.0507643 322-154-150-146-168-222-169-170-171-127-126-252-1125-249-1131-320
0.0507643 645-477-62-255-254-253-1124-1128-12-252-1125-1126-1133-249-1131-320
0.0507643 968-800-801-798-468-467-257-141-14-252-1125-1126-1133-249-1131-320
0.0507643 645-477-62-255-254-1124-1125-252-249-1131-320
0.0507643 645-477-62-255-254-253-1124-1128-12-252-1125-249-1131-320
0.0501388 968-800-830-826-822-823-867-869-817-868-815-966
0.0501388 322-154-150-219-168-222-169-320
0.0501388 968-800-830-826-822-823-814-868-815-966
0.0501388 968-800-830-826-823-822-814-868-815-966
0.0501388 968-800-830-826-822-823-867-869-868-815-966
0.0501388 968-800-830-826-823-814-868-815-966
0.0501388 322-154-150-146-168-222-169-320
0.0501388 322-154-150-219-177-168-222-169-320
0.0501388 968-800-830-826-822-823-867-868-815-966
0.0481156 645-477-62-255-254-253-1124-1128-12-11-252-1125-249-320
0.0481156 645-477-62-255-254-1124-253-252-1125-249-320
0.0481156 968-800-801-798-468-467-257-141-14-252-1125-249-320
0.0481156 968-800-801-798-468-467-257-141-142-251-252-1125-249-320
0.0481156 645-477-62-255-254-253-1124-1128-12-11-1129-252-1125-249-320
0.0481156 645-477-62-255-254-253-252-1125-249-320
0.0481156 1291-1123-1124-253-252-1125-249-320
0.0481156 322-154-150-146-168-222-169-170-171-127-126-252-1125-249-320
0.0481156 645-477-62-255-254-253-1124-1128-12-252-1125-249-320
0.0481156 1291-1123-1124-253-250-251-252-1125-249-320
0.0478117 1291-1123-708-901-902-787-660-898-895-485-966
0.0478117 645-477-478-899-898-895-485-966
0.0478117 968-800-830-826-823-814-868-815-816-817-773-772-898-895-485-966
0.0478117 322-154-155-152-1114-1113-903-906-784-660-898-895-485-966
0.0478117 322-154-155-152-1114-1113-903-787-660-898-895-485-966
0.0478117 322-154-155-152-1114-1113-903-787-788-897-898-895-485-966
0.0478117 322-154-155-152-1114-1113-903-906-787-788-897-898-895-485-966
0.0478117 1291-1123-708-901-900-478-899-898-895-485-966
0.0478117 1291-1123-708-901-900-899-478-482-479-898-895-485-966
0.0478117 645-477-478-899-896-897-898-895-485-966
0.0478117 1291-1123-708-901-900-478-899-896-897-898-895-485-966
0.0478117 645-477-478-479-898-895-485-966
0.0478117 1291-1123-708-901-900-899-478-479-898-895-485-966
0.0478117 1291-1123-708-901-900-899-898-895-485-966
0.0478117 1291-1123-708-901-900-899-478-482-658-898-895-485-966
0.0478117 1291-1123-708-901-900-478-899-896-897-815-816-773-772-898-895-485-966
0.0478117 645-646-477-478-899-898-895-485-966
0.0478117 322-154-155-152-1114-1113-903-906-787-660-898-895-485-966
0.0478117 1291-1123-708-901-900-899-478-482-658-657-483-898-895-485-966
0.0478117 1291-1123-708-901-900-899-478-482-658-657-898-895-485-966
0.0478117 1291-1123-708-901-900-478-479-898-895-485-966
0.0478117 645-477-478-899-896-897-815-816-773-772-898-895-485-966
0.0478117 645-477-480-479-898-895-485-966
0.0478117 1291-1123-708-901-902-660-898-895-485-966
0.0466032 1291-1123-1122-1135-1136-1137-1191-1138-1289
0.0466032 1291-1123-1122-250-1118-1216-1217-1220-1137-1191-1138-1289
0.0466032 1291-1123-1122-1135-1137-1191-1138-1289
0.0466032 1291-1123-1122-1135-1136-1191-1138-1289
0.0466032 1291-1123-1122-250-1118-1216-1220-1137-1191-1138-1289
0.046272 645-477-507-503-499-491-545-492-643
0.046272 645-477-507-503-500-491-545-492-643
0.0433861 645-477-478-475-791-790-1226-1110-1111-1220-1221-1289
0.042128 1291-1123-708-901-900-899-478-482-658-657-483-485-966
0.0416553 322-154-155-152-1114-1113-903-787-788-897-898-966
0.0416553 322-154-150-146-251-252-320
0.0416553 645-477-478-899-896-897-898-966
0.0416553 1291-1123-1124-253-250-251-252-320
0.0416553 968-800-801-798-468-467-257-141-142-251-252-320
0.0416553 1291-1123-708-901-900-478-899-896-897-898-966
0.0416553 322-154-155-152-1114-1113-903-906-787-788-897-898-966
0.0407591 1291-1123-1124-1121-145-144-580-464-465-574-575-643
0.0398332 1291-1123-1124-1121-145-144-580-464-337-449-450-643
0.0398332 645-477-507-503-500-499-449-450-643
0.0398332 1291-1123-1124-1121-145-144-580-464-465-449-450-643
0.0398332 968-800-801-576-337-449-450-643
0.0398332 1291-1123-1124-1121-145-144-580-583-464-337-449-450-643
0.0398332 1291-1123-1124-1121-145-144-580-583-461-449-450-643
0.0398332 968-800-803-808-806-575-802-799-573-574-449-450-643
0.0398332 645-477-507-503-499-492-493-494-545-491-574-575-449-450-643
0.0398332 1291-1123-1124-1121-145-144-580-583-461-337-449-450-643
0.0398332 322-154-385-578-577-801-576-337-449-450-643
0.0398332 1291-1123-1124-1121-145-144-580-583-464-465-449-450-643
0.0398332 645-477-507-503-499-449-450-643
0.0384929 1291-1123-708-901-902-787-788-772-773-966
0.0384929 645-477-478-479-895-898-772-773-966
0.0384929 968-800-1031-1224-1223-1222-155-159-156-1218-1221-1095-1096-1289
0.0384929 1291-1123-708-901-900-899-478-479-895-898-772-773-966
0.0384929 645-477-478-475-791-790-1226-1110-983-1095-1096-1289
0.0384929 1291-1123-708-901-902-787-660-772-773-966
0.0384929 968-800-1031-1224-1223-1222-155-156-1218-1221-1095-1096-1289
0.0384929 1291-1123-1124-253-250-249-1125-1126-1133-1132-1131-1129-252-126-127-320
0.0384929 1291-1123-708-901-902-660-772-773-966
0.0384929 645-477-480-479-895-898-772-773-966
0.0384929 968-800-801-798-468-467-257-141-142-126-127-320
0.0384929 1291-1123-708-901-900-899-478-482-658-657-483-485-895-898-772-773-966
0.0384929 645-477-478-899-896-895-898-772-773-966
0.0384929 645-477-480-485-895-898-772-773-966
0.0384929 645-477-478-475-791-790-1226-1110-1111-1095-1096-1289
0.0384929 1291-1123-1124-253-250-249-1125-1126-1131-1129-252-126-127-320
0.0384929 1291-1123-1124-253-250-249-1125-1126-1133-1131-1129-252-126-127-320
0.0384929 1291-1123-708-901-900-899-478-482-479-895-898-772-773-966
0.0384929 968-800-801-798-468-467-257-141-14-126-127-320
0.0384929 322-154-157-162-1218-156-155-1222-1221-1095-1096-1289
0.0384929 968-800-830-826-822-772-773-966
0.0384929 322-154-157-162-1218-156-155-1223-152-1222-1221-1095-1096-1289
0.0384929 322-154-155-152-1114-1113-903-906-787-788-772-773-966
0.0384929 645-646-538-539-486-487-485-895-898-772-773-966
0.0384929 1291-1123-708-901-900-478-479-895-898-772-773-966
0.0384929 322-154-155-152-1114-1113-903-787-788-897-815-816-817-868-814-823-822-772-773-966
0.0384929 645-646-538-539-486-487-895-898-772-773-966
0.0384929 645-646-538-539-486-485-895-898-772-773-966
0.0384929 322-154-155-152-1114-1113-903-906-784-772-773-966
0.0384929 1291-1123-708-901-900-478-899-896-895-898-772-773-966
0.0384929 322-154-157-156-1218-1221-1095-1096-1289
0.0384929 322-154-155-152-1114-1113-903-787-660-772-773-966
0.0384929 322-154-155-156-1218-1221-1095-1096-1289
0.0384929 645-646-538-485-895-898-772-773-966
0.0384929 322-154-155-152-1114-1113-903-787-788-897-815-816-817-868-814-822-772-773-966
0.0384929 968-800-830-826-823-822-772-773-966
0.0384929 322-154-155-152-1114-1113-903-787-788-772-773-966
0.0384929 322-154-157-162-1218-156-155-1223-1222-1221-1095-1096-1289
0.0384929 968-800-1031-1224-1223-155-156-1218-1221-1095-1096-1289
0.0384929 322-154-157-162-1218-156-1221-1095-1096-1289
0.0384929 322-154-155-152-1114-1113-903-906-787-660-772-773-966
0.0384929 322-154-155-152-1114-1113-903-906-784-660-772-773-966
0.0384929 968-800-830-826-822-815-816-817-868-814-897-895-898-772-773-966
0.0380147 1291-1123-1124-253-250-251-252-1125-1126-1131-249-169-320
0.0380147 645-477-62-255-254-253-252-1125-1126-1133-1131-249-169-320
0.0380147 645-477-62-255-254-1124-253-252-1125-1126-1131-249-169-320
0.0380147 968-800-801-798-468-467-257-141-142-251-252-1125-1126-1133-1131-249-169-320
0.0380147 645-477-62-255-254-253-252-1125-1126-1131-249-169-320
0.0380147 1291-1123-1124-253-252-1125-1126-1131-249-169-320
0.0380147 968-800-801-798-468-467-257-141-14-252-1125-1126-1131-249-169-320
0.0380147 968-800-801-798-468-467-257-141-142-251-252-1125-1126-1131-249-169-320
0.0380147 1291-1123-1124-253-252-1125-1126-1133-1131-249-169-320
0.0380147 645-477-62-255-254-253-1124-1128-12-252-1125-1126-1133-1131-249-169-320
0.0380147 645-477-62-255-254-253-1124-1128-12-11-252-1125-1126-1131-249-169-320
0.0380147 645-477-62-255-254-253-1124-1128-12-11-1129-252-1125-1126-1131-249-169-320
0.0380147 1291-1123-1124-253-250-251-252-1125-1126-1133-1131-249-169-320
0.0380147 645-477-62-255-254-253-1124-1128-12-252-1125-1126-1131-249-169-320
0.0380147 645-477-62-255-254-1124-253-252-1125-1126-1133-1131-249-169-320
0.0380147 968-800-801-798-468-467-257-141-14-252-1125-1126-1133-1131-249-169-320
0.0372015 1291-1123-1122-1135-1136-1137-1191-1138-1139-1140-1096-1095-1221-1289
0.0372015 1291-1123-1122-1135-1137-1191-1138-1139-1140-1096-1095-1221-1289
0.0370768 968-800-803-808-806-575-802-799-572-492-643
0.0370768 322-154-385-578-577-576-801-805-806-575-802-572-492-643
0.0370768 322-154-385-578-577-801-576-575-802-803-810-572-492-643
0.0370768 322-154-385-578-577-801-576-575-802-572-492-643
0.0370768 968-800-801-576-575-802-572-492-643
0.0370768 322-154-385-578-577-576-801-805-806-575-802-803-810-808-572-492-643
0.0370768 1291-1123-1124-1121-145-144-580-583-461-337-575-802-572-492-643
0.0370768 322-154-385-578-577-801-802-575-806-808-572-492-643
0.0370768 322-154-385-578-577-801-576-337-575-802-572-492-643
0.0370768 1291-1123-1124-1121-145-144-580-583-461-337-575-802-803-810-572-492-643
0.0370768 968-800-803-808-806-575-802-572-492-643
0.0370768 968-969-861-808-806-575-802-572-492-643
0.0370768 968-800-803-808-806-575-802-799-573-572-492-643
0.0370768 968-800-801-576-337-575-802-572-492-643
0.0370768 968-800-801-576-575-802-803-810-572-492-643
0.0370768 1291-1123-1124-1121-145-144-580-464-465-574-575-802-572-492-643
0.0370768 322-154-385-578-577-576-575-802-572-492-643
0.0370768 968-800-801-802-575-806-808-572-492-643
0.0370768 322-154-385-578-577-576-575-802-803-810-572-492-643
0.0370768 1291-1123-1124-1121-145-144-580-464-465-574-575-802-803-810-572-492-643
0.0370768 1291-1123-1124-1121-145-144-580-464-337-575-802-803-810-572-492-643
0.0370768 322-154-385-578-577-576-801-802-575-806-808-572-492-643
0.0370768 1291-1123-1124-1121-145-144-580-464-337-575-802-572-492-643
0.0370768 1291-1123-1124-1121-145-144-580-583-464-337-575-802-803-810-572-492-643
0.0370768 322-154-385-578-577-576-801-805-802-575-806-808-572-492-643
0.0370768 968-800-803-802-575-806-808-572-492-643
0.0370768 322-154-385-578-577-576-801-805-806-575-802-803-810-572-492-643
0.0370768 968-800-801-576-337-575-802-803-810-572-492-643
0.0370768 322-154-385-578-577-576-801-805-806-575-802-803-808-572-492-643
0.0370768 1291-1123-1124-1121-145-144-580-583-464-337-575-802-572-492-643
0.0365568 322-154-385-578-577-801-576-575-643
0.0365568 968-800-801-576-575-643
0.0353341 645-477-478-475-791-790-1226-1110-983-1221-156-157-164-1218-1138-1289
0.0353341 968-800-1031-1224-1223-1222-1221-156-157-164-162-1218-1138-1289
0.0353341 322-154-155-156-1221-1218-1138-1289
0.0353341 322-154-155-1222-1221-156-157-164-1218-1138-1289
0.0353341 968-800-1031-1224-1223-155-1222-1221-156-1218-1138-1289
0.0353341 968-800-1031-1224-1223-155-156-1221-1218-1138-1289
0.0353341 645-477-478-475-791-790-1226-1110-983-1221-156-157-164-162-1218-1138-1289
0.0353341 322-154-155-1222-1221-156-157-162-1218-1138-1289
0.0353341 968-800-1031-1224-1223-155-1222-1221-156-157-162-1218-1138-1289
0.0353341 322-154-155-1222-1221-156-157-164-162-1218-1138-1289
0.0353341 968-800-1031-1224-1223-1222-155-156-1221-1218-1138-1289
0.0353341 645-477-478-475-791-790-1226-1110-983-1221-156-157-162-1218-1138-1289
0.0353341 968-800-1031-1224-1223-1222-155-159-156-1221-1218-1138-1289
0.0353341 968-800-1031-1224-1223-1222-1221-156-157-162-1218-1138-1289
0.0353341 645-477-478-475-791-790-1226-1110-1111-1220-1221-156-1218-1138-1289
0.0353341 645-477-478-475-791-790-1226-1110-1111-1220-1221-156-157-164-1218-1138-1289
0.0353341 645-477-478-475-791-790-1226-1110-1111-1220-1221-156-157-164-162-1218-1138-1289
0.0353341 322-154-155-1222-1221-156-1218-1138-1289
0.0353341 968-800-1031-1224-1223-155-1222-1221-156-157-164-162-1218-1138-1289
0.0353341 968-800-1031-1224-1223-155-1222-1221-156-157-164-1218-1138-1289
0.0353341 968-800-1031-1224-1223-1222-1221-156-1218-1138-1289
0.0353341 322-154-157-156-1221-1218-1138-1289
0.0353341 968-800-1031-1224-1223-1222-1221-156-157-164-1218-1138-1289
0.0353341 645-477-478-475-791-790-1226-1110-1111-1220-1221-156-157-162-1218-1138-1289
0.0353341 968-800-1031-1224-1223-1222-155-159-981-1221-156-157-162-1218-1138-1289
0.0353341 645-477-478-475-791-790-1226-1110-983-1221-156-1218-1138-1289
0.0353341 968-800-1031-1224-1223-1222-155-159-981-1221-156-1218-1138-1289
0.0350944 1291-1123-1124-1121-145-144-580-464-337-575-802-572-643
0.0350944 322-154-385-578-577-576-801-805-806-575-802-572-643
0.0350944 1291-1123-1124-1121-145-144-580-583-461-337-575-802-572-643
0.0350944 968-969-861-862-809-808-806-575-802-572-643
0.0350944 968-800-801-576-575-802-572-643
0.0350944 645-477-507-503-500-491-545-492-493-494-450-449-575-802-572-643
0.0350944 968-969-861-808-806-575-802-572-643
0.0350944 1291-1123-1124-1121-145-144-580-583-464-337-575-802-572-643
0.0350944 968-800-803-808-806-575-802-572-643
0.0350944 322-154-385-578-577-576-575-802-572-643
0.0350944 1291-1123-1124-1121-145-144-580-464-465-574-575-802-572-643
0.0350944 322-154-385-578-577-801-576-337-575-802-572-643
0.0350944 968-800-801-576-337-575-802-572-643
0.0350944 322-154-385-578-577-801-576-575-802-572-643
0.034949 645-477-507-503-500-491-545-492-493-494-450-449-575-643
0.0335801 1291-1123-1124-253-252-320
0.0335801 645-477-62-255-254-1124-253-252-320
0.0333746 645-477-480-479-898-895-966
0.0333746 645-477-478-899-896-897-898-895-966
0.0333746 968-800-830-826-822-815-816-817-868-814-897-898-895-966
0.0333746 322-154-155-152-1114-1113-903-906-787-788-897-898-895-966
0.0333746 1291-1123-708-901-900-899-478-482-479-898-895-966
0.0333746 645-477-62-255-254-1124-1125-252-249-320
0.0333746 1291-1123-708-901-900-478-899-896-897-815-816-773-772-898-895-966
0.0333746 1291-1123-708-901-900-478-899-898-895-966
0.0333746 645-477-478-479-898-895-966
0.0333746 1291-1123-1126-1125-252-249-320
0.0333746 968-800-830-826-823-814-868-815-816-817-773-772-898-895-966
0.0333746 968-800-830-826-822-815-816-817-868-814-792-788-772-898-895-966
0.0333746 1291-1123-1124-1125-252-249-320
0.0333746 645-477-62-255-254-253-1124-1128-1125-252-249-320
0.0333746 322-154-155-152-1114-1113-903-906-787-660-898-895-966
0.0333746 322-154-155-152-1114-1113-903-906-784-660-898-895-966
0.0333746 322-154-155-152-1114-1113-903-787-788-897-898-895-966
0.0333746 645-477-478-899-898-895-966
0.0333746 968-800-830-826-822-815-816-817-868-814-792-897-898-895-966
0.0333746 1291-1123-708-901-900-478-899-896-897-898-895-966
0.0333746 1291-1123-708-901-900-899-478-479-898-895-966
0.0333746 645-646-477-478-899-898-895-966
0.0333746 1291-1123-708-901-900-478-479-898-895-966
0.0333746 645-477-478-899-896-897-815-816-773-772-898-895-966
0.0333746 1291-1123-708-901-902-660-898-895-966
0.0333746 645-646-477-478-479-898-895-966
0.0333746 1291-1123-708-901-900-899-898-895-966
0.0333746 1291-1123-708-901-902-787-660-898-895-966
0.0333746 322-154-155-152-1114-1113-903-787-660-898-895-966
0.0333746 1291-1123-708-901-900-899-478-482-658-898-895-966
0.0333746 1291-1123-708-901-900-899-478-482-658-657-898-895-966
0.0333746 1291-1123-708-901-900-899-478-482-658-657-483-898-895-966
0.0333746 322-154-155-152-1114-1113-903-787-788-897-815-816-817-868-814-822-821-774-773-772-898-895-966
0.0333746 1291-1123-1124-253-250-1122-1125-252-249-320
0.0333746 645-477-62-255-254-253-1124-1125-252-249-320
0.0331244 968-800-1031-1224-1223-155-156-1221-1289
0.0331244 322-154-155-156-1221-1289
0.0330685 968-800-1031-1224-1223-155-1222-1221-156-1218-1289
0.0330685 1291-1123-1122-1135-1137-1191-1138-1139-1140-1096-1095-1221-156-1218-1289
0.0330685 645-477-478-475-791-790-1226-1110-983-1221-156-1218-1289
0.0330685 322-154-155-1222-1221-156-1218-1289
0.0330685 968-800-1031-1224-1223-1222-1221-156-1218-1289
0.0330685 645-477-478-475-791-790-1226-1110-1111-1220-1221-156-1218-1289
0.0330685 968-800-1031-1224-1223-1222-155-159-981-1221-156-1218-1289
0.0329482 645-477-507-503-500-491-545-492-493-494-450-449-643
0.0326597 322-154-150-219-168-222-169-170-171-127-126-252-320
0.0326597 322-154-150-146-168-222-169-170-171-127-126-252-320
0.0326597 968-800-830-826-822-815-816-817-868-814-792-788-772-898-966
0.0326597 1291-1123-708-901-900-478-899-896-897-815-816-773-772-898-966
0.0326597 968-800-830-826-823-814-868-815-816-817-773-772-898-966
0.0326597 322-154-155-152-1114-1113-903-787-788-897-815-816-817-868-814-822-821-774-773-772-898-966
0.0326597 645-477-478-899-896-897-815-816-773-772-898-966
0.0326597 322-154-155-152-1114-1113-903-787-788-897-815-816-817-868-814-822-821-774-775-773-772-898-966
0.0323765 322-154-157-156-1221-1218-1289
0.0323765 322-154-155-156-1221-1218-1289
0.0323765 968-800-1031-1224-1223-1222-155-156-1221-1218-1289
0.0323765 968-800-1031-1224-1223-155-156-1221-1218-1289
0.0323765 968-800-1031-1224-1223-1222-155-159-156-1221-1218-1289
0.0318274 322-154-155-152-1114-1113-903-787-788-897-815-816-817-868-814-822-821-774-775-773-772-966
0.0318274 322-154-150-219-177-168-222-169-170-171-127-126-320
0.0318274 322-154-150-219-168-222-169-170-171-127-126-320
0.0318274 1291-1123-1124-253-250-251-252-1125-1126-1131-249-169-170-127-126-320
0.0318274 968-800-830-826-823-814-868-815-816-817-773-772-966
0.0318274 322-154-155-152-1114-1113-903-787-788-897-815-816-817-868-814-822-821-774-773-772-966
0.0318274 645-477-478-899-896-897-815-816-773-772-966
0.0318274 322-154-150-146-168-222-169-170-171-127-126-320
0.0318274 1291-1123-708-901-900-478-899-896-897-815-816-773-772-966
0.0318274 1291-1123-1122-1135-1136-1191-1138-1139-1140-1096-1095-1289
0.0318274 1291-1123-1124-253-250-251-252-1125-1126-1133-1131-249-169-170-127-126-320
0.0318274 1291-1123-1122-1135-1136-1137-1191-1138-1139-1140-1096-1095-1289
0.0318274 1291-1123-1122-1135-1137-1191-1138-1139-1140-1096-1095-1289
0.031784 645-477-507-503-500-491-545-492-493-494-450-449-575-802-572-808-643
0.031784 645-477-507-503-500-491-545-492-493-494-450-449-575-802-803-810-572-808-643
0.0304917 1291-1123-708-901-900-899-478-482-658-657-483-485-895-966
0.0304917 645-646-538-485-895-966
0.0304917 645-646-538-539-487-485-895-966
0.0304917 645-646-538-539-486-485-895-966
0.0304917 645-477-480-485-895-966
0.0304917 645-646-538-539-486-487-485-895-966
0.0290418 968-800-801-802-572-575-806-643
0.0290418 322-154-385-578-577-576-801-805-802-575-806-643
0.0290418 322-154-385-578-577-576-801-805-802-572-575-806-643
0.0290418 322-154-385-578-577-801-802-572-575-806-643
0.0290418 322-154-385-578-577-801-802-575-806-643
0.0290418 322-154-385-578-577-576-801-802-575-806-643
0.0290418 322-154-385-578-577-576-801-802-572-575-806-643
0.0290418 968-800-801-802-575-806-643
0.0290418 968-800-803-802-575-806-643
0.0290418 968-800-803-802-572-575-806-643
0.0283536 1291-1123-1124-1121-145-144-580-583-464-337-449-450-493-492-545-494-643
0.0283536 322-154-385-578-577-801-576-337-449-450-493-492-545-494-643
0.0283536 1291-1123-1124-1121-145-144-580-464-337-449-450-493-492-545-494-643
0.0283536 645-477-507-503-499-449-450-493-492-545-494-643
0.0283536 968-800-801-576-337-449-450-493-492-545-494-643
0.0283536 645-477-507-503-499-491-545-494-643
0.0283536 1291-1123-1124-1121-145-144-580-583-461-449-450-493-492-545-494-643
0.0283536 1291-1123-1124-1121-145-144-580-464-465-449-450-493-492-545-494-643
0.0283536 1291-1123-1124-1121-145-144-580-583-464-465-449-450-493-492-545-494-643
0.0283536 645-477-507-503-500-499-449-450-493-492-545-494-643
0.0283536 968-800-803-808-806-575-802-799-573-574-449-450-493-492-545-494-643
0.0283536 1291-1123-1124-1121-145-144-580-583-461-337-449-450-493-492-545-494-643
0.0280164 968-800-803-808-643
0.027914 968-800-801-798-468-467-257-141-14-252-1125-1126-1133-1131-320
0.027914 1291-1123-1124-253-252-1125-1126-1133-1131-320
0.027914 645-477-62-255-254-253-252-1125-1126-1133-1131-320
0.027914 968-800-801-798-468-467-257-141-142-251-252-1125-1126-1133-1131-320
0.027914 645-477-62-255-254-253-1124-1128-12-252-1125-1126-1133-1131-320
0.027914 322-154-150-146-168-222-169-170-171-127-126-252-1125-1126-1133-1131-320
0.027914 1291-1123-1124-253-250-251-252-1125-1126-1133-1131-320
0.027914 645-477-62-255-254-1124-253-252-1125-1126-1133-1131-320
0.0276486 322-154-155-1222-152-1219-1218-162-1289
0.0276486 1291-1123-1122-1135-1137-1191-1138-1139-1140-1096-1095-1221-156-1218-162-1289
0.0274304 1291-1123-708-901-900-899-478-482-479-895-898-772-773-816-815-868-817-966
0.0274304 322-154-157-162-1218-156-155-1222-1221-1095-1096-1139-1138-1191-1140-1289
0.0274304 322-154-157-156-1218-1221-1095-1096-1139-1138-1191-1140-1289
0.0274304 322-154-150-219-177-176-126-127-170-169-222-171-320
0.0274304 645-477-478-479-895-898-772-773-816-815-868-817-966
0.0274304 1291-1123-708-901-900-899-478-482-658-657-483-485-895-898-772-773-816-815-868-817-966
0.0274304 645-477-480-479-895-898-772-773-816-815-868-817-966
0.0274304 1291-1123-1122-250-1118-1216-1217-1220-1137-1191-1140-1289
0.0274304 968-800-1031-1224-1223-1222-155-159-156-1218-1221-1095-1096-1139-1138-1191-1140-1289
0.0274304 645-477-480-485-895-898-772-773-816-815-868-817-966
0.0274304 1291-1123-708-901-900-478-479-895-898-772-773-816-815-868-817-966
0.0274304 968-800-1031-1224-1223-1222-155-156-1218-1221-1095-1096-1139-1138-1191-1140-1289
0.0274304 968-800-830-826-823-822-814-868-817-966
0.0274304 1291-1123-708-901-900-899-478-479-895-898-772-773-816-815-868-817-966
0.0274304 322-154-155-156-1218-1221-1095-1096-1139-1138-1191-1140-1289
0.0274304 968-800-1031-1224-1223-155-156-1218-1221-1095-1096-1139-1138-1191-1140-1289
0.0274304 1291-1123-1124-253-250-249-1125-1126-1131-1129-252-126-127-170-169-222-171-320
0.0269082 645-477-478-479-898-966
0.0269082 645-646-477-478-479-898-966
0.0269082 1291-1123-708-901-900-478-479-898-966
0.0259309 968-800-803-808-806-575-802-799-573-574-492-493-643
0.0259309 322-154-385-578-577-576-801-805-802-575-806-808-572-492-493-643
0.0259309 1291-1123-1124-1121-145-144-580-583-464-337-575-802-803-810-572-492-493-643
0.0259309 968-800-801-576-337-575-802-572-492-493-643
0.0259309 322-154-385-578-577-576-575-802-572-492-493-643
0.0259309 322-154-385-578-577-576-801-805-806-575-802-572-492-493-643
0.0259309 322-154-385-578-577-576-801-805-806-575-802-803-808-572-492-493-643
0.0259309 1291-1123-1124-1121-145-144-580-583-461-337-575-802-572-492-493-643
0.0259309 1291-1123-1124-1121-145-144-580-464-337-575-802-572-492-493-643
0.0259309 968-800-803-808-806-575-802-799-573-572-492-493-643
0.0259309 968-800-803-802-575-806-808-572-492-493-643
0.0259309 968-800-801-576-337-575-802-803-810-572-492-493-643
0.0259309 322-154-385-578-577-576-801-802-575-806-808-572-492-493-643
0.0259309 1291-1123-1124-1121-145-144-580-464-337-575-802-803-810-572-492-493-643
0.0259309 322-154-385-578-577-576-575-802-803-810-572-492-493-643
0.0259309 1291-1123-1124-1121-145-144-580-464-465-574-575-802-803-810-572-492-493-643
0.0259309 1291-1123-1124-1121-145-144-580-464-465-574-492-493-643
0.0259309 968-800-801-576-575-802-803-810-572-492-493-643
0.0259309 968-800-801-802-575-806-808-572-492-493-643
0.0259309 1291-1123-1124-1121-145-144-580-583-464-337-575-802-572-492-493-643
0.0259309 645-477-507-503-499-492-493-643
0.0259309 968-800-803-808-806-575-802-799-572-492-493-643
0.0259309 645-477-507-503-500-491-492-493-643
0.0259309 322-154-385-578-577-801-802-575-806-808-572-492-493-643
0.0259309 968-969-861-808-806-575-802-572-492-493-643
0.0259309 1291-1123-1124-1121-145-144-580-583-461-337-575-802-803-810-572-492-493-643
0.0259309 645-477-507-503-500-499-492-493-643
0.0259309 322-154-385-578-577-801-576-575-802-803-810-572-492-493-643
0.0259309 1291-1123-1124-1121-145-144-580-464-465-574-575-802-572-492-493-643
0.0259309 322-154-385-578-577-801-576-575-802-572-492-493-643
0.0259309 322-154-385-578-577-801-576-337-575-802-572-492-493-643
0.0259309 968-800-803-808-806-575-802-572-492-493-643
0.0259309 645-477-507-503-499-491-545-492-493-643
0.0259309 968-800-801-576-575-802-572-492-493-643
0.0259309 645-477-507-503-500-491-545-492-493-643
0.0259309 322-154-385-578-577-576-801-805-806-575-802-803-810-808-572-492-493-643
0.0259309 645-477-507-503-499-491-492-493-643
0.0259309 322-154-385-578-577-576-801-805-806-575-802-803-810-572-492-493-643
0.0252494 645-477-62-255-254-253-252-1125-1126-1131-249-320
0.0252494 645-477-62-255-254-253-252-1125-1126-1133-1131-249-320
0.0252494 1291-1123-1126-1131-249-320
0.0252494 322-154-150-146-168-222-169-170-171-127-126-252-1125-1126-1131-249-320
0.0252494 968-800-801-798-468-467-257-141-142-251-252-1125-1126-1133-1131-249-320
0.0252494 1291-1123-1124-253-250-251-252-1125-1126-1131-249-320
0.0252494 645-477-62-255-254-253-1124-1128-12-252-1125-1126-1133-1131-249-320
0.0252494 645-477-62-255-254-1124-253-252-1125-1126-1133-1131-249-320
0.0252494 645-477-62-255-254-253-1124-1128-12-252-1125-1126-1131-249-320
0.0252494 1291-1123-1124-253-252-1125-1126-1131-249-320
0.0252494 968-800-801-798-468-467-257-141-14-252-1125-1126-1133-1131-249-320
0.0252494 968-800-801-798-468-467-257-141-14-252-1125-1126-1131-249-320
0.0252494 1291-1123-1124-253-252-1125-1126-1133-1131-249-320
0.0252494 645-477-62-255-254-253-1124-1128-12-11-1129-252-1125-1126-1131-249-320
0.0252494 645-477-62-255-254-253-1124-1128-12-11-252-1125-1126-1131-249-320
0.0252494 1291-1123-1124-253-250-251-252-1125-1126-1133-1131-249-320
0.0252494 968-800-801-798-468-467-257-141-142-251-252-1125-1126-1131-249-320
0.0252494 645-477-62-255-254-1124-253-252-1125-1126-1131-249-320
0.0250343 968-800-830-826-823-814-868-815-816-966
0.0250343 968-800-1031-1224-1223-1222-1221-156-157-164-1218-1138-1139-1289
0.0250343 1291-1123-708-901-900-478-899-896-897-815-816-966
0.0250343 968-800-1031-1224-1223-1222-1221-156-1218-1138-1139-1289
0.0250343 968-800-1031-1224-1223-1222-1221-156-157-162-1218-1138-1139-1289
0.0250343 968-800-1031-1224-1223-1222-1221-156-157-164-162-1218-1138-1139-1289
0.0250343 645-477-478-899-896-897-815-816-966
0.0250343 322-154-155-1222-1221-156-1218-1138-1139-1289
0.0250343 968-800-830-826-823-822-815-816-966
0.0250343 322-154-155-152-1114-1113-903-787-788-897-815-816-966
0.0250343 968-800-1031-1224-1223-155-156-1221-1218-1138-1139-1289
0.0250343 322-154-155-152-1114-1113-903-906-787-788-897-815-816-966
0.0250343 968-800-1031-1224-1223-155-1222-1221-156-157-162-1218-1138-1139-1289
0.0250343 322-154-155-156-1221-1218-1138-1139-1289
0.0250343 322-154-155-1222-1221-156-157-162-1218-1138-1139-1289
0.0250343 1291-1123-1124-253-252-1125-1126-1133-1131-249-169-170-320
0.0250343 322-154-155-1222-1221-156-157-164-162-1218-1138-1139-1289
0.0250343 322-154-155-1222-1221-156-157-164-1218-1138-1139-1289
0.0250343 1291-1123-1124-253-252-1125-1126-1131-249-169-170-320
0.0250343 968-800-830-826-822-815-816-966
0.0250343 322-154-157-156-1221-1218-1138-1139-1289
0.0250343 968-800-1031-1224-1223-155-1222-1221-156-157-164-162-1218-1138-1139-1289
0.0250343 1291-1123-1124-253-250-251-252-1125-1126-1133-1131-249-169-170-320
0.0250343 1291-1123-1124-253-250-251-252-1125-1126-1131-249-169-170-320
0.0250343 1291-1123-1124-253-250-251-169-170-320
0.0250343 968-800-801-798-468-467-257-141-142-251-252-1125-1126-1133-1131-249-169-170-320
0.0250343 968-800-1031-1224-1223-155-1222-1221-156-157-164-1218-1138-1139-1289
0.0250343 968-800-801-798-468-467-257-141-142-251-252-1125-1126-1131-249-169-170-320
0.0250343 1291-1123-1122-1135-1137-1191-1138-1139-1289
0.0250343 968-800-1031-1224-1223-155-1222-1221-156-1218-1138-1139-1289
0.0250343 322-154-150-219-168-222-169-170-320
0.0250343 322-154-150-146-168-169-170-320
0.0250343 322-154-150-146-168-222-169-170-320
0.0250343 322-154-150-146-251-169-170-320
0.0250343 322-154-150-146-251-252-249-169-170-320
0.0250343 322-154-150-146-251-252-1125-249-169-170-320
0.0250343 968-800-830-826-823-814-815-816-966
0.0250343 322-154-150-146-251-252-1125-249-248-169-170-320
0.0250343 322-154-150-146-251-252-1125-1122-249-169-170-320
0.0250343 968-800-830-826-822-823-867-869-868-815-816-966
0.0250343 322-154-150-219-168-169-170-320
0.0250343 968-800-1031-1224-1223-1222-155-159-981-1221-156-1218-1138-1139-1289
0.0250343 968-800-830-826-822-823-867-869-817-868-815-816-966
0.0250343 322-154-150-219-177-168-169-170-320
0.0250343 322-154-150-219-177-168-222-169-170-320
0.0250343 968-800-830-826-822-823-867-868-815-816-966
0.0250343 968-800-830-826-823-822-814-815-816-966
0.0250343 322-154-150-219-177-176-126-169-170-320
0.0250343 968-800-830-826-822-823-814-868-815-816-966
0.0250343 968-800-830-826-823-822-814-868-815-816-966
0.0250343 322-154-150-219-177-176-169-170-320
0.0250343 968-800-830-826-822-823-814-815-816-966
0.0250343 1291-1123-1122-1135-1136-1137-1138-1139-1289
0.0250343 968-800-1031-1224-1223-1222-155-159-156-1221-1218-1138-1139-1289
0.0250343 645-477-62-255-254-253-1124-1128-12-11-252-1125-1126-1131-249-169-170-320
0.0250343 645-477-478-475-791-790-1226-1110-983-1221-156-157-162-1218-1138-1139-1289
0.0250343 1291-1123-1122-1135-1136-1191-1138-1139-1289
0.0250343 1291-1123-1122-250-1118-1216-1217-1220-1137-1138-1139-1289
0.0250343 645-477-62-255-254-253-1124-1128-12-11-1129-252-1125-1126-1131-249-169-170-320
0.0250343 1291-1123-1122-1135-1136-1137-1191-1138-1139-1289
0.0250343 1291-1123-1122-250-1118-1216-1217-1220-1137-1191-1138-1139-1289
0.0250343 645-477-62-255-254-253-1124-1128-12-252-1125-1126-1131-249-169-170-320
0.0250343 1291-1123-1122-250-1118-1216-1217-1138-1139-1289
0.0250343 645-477-62-255-254-253-1124-1128-12-252-1125-1126-1133-1131-249-169-170-320
0.0250343 1291-1123-1122-250-1118-1216-1217-1220-1138-1139-1289
0.0250343 645-477-62-255-254-1124-253-252-1125-1126-1133-1131-249-169-170-320
0.0250343 1291-1123-1122-250-1118-1216-1220-1138-1139-1289
0.0250343 645-477-62-255-254-1124-253-252-1125-1126-1131-249-169-170-320
0.0250343 1291-1123-1122-250-1118-1216-1220-1137-1191-1138-1139-1289
0.0250343 1291-1123-1122-250-1118-1216-1220-1137-1138-1139-1289
0.0250343 968-800-1031-1224-1223-1222-155-156-1221-1218-1138-1139-1289
0.0250343 645-477-62-255-254-253-252-1125-1126-1131-249-169-170-320
0.0250343 645-477-478-475-791-790-1226-1110-1111-1220-1221-156-157-164-162-1218-1138-1139-1289
0.0250343 968-800-1031-1224-1223-1222-155-159-981-1221-156-157-162-1218-1138-1139-1289
0.0250343 645-477-478-475-791-790-1226-1110-983-1221-156-157-164-162-1218-1138-1139-1289
0.0250343 645-477-62-255-254-253-252-1125-1126-1133-1131-249-169-170-320
0.0250343 645-477-478-475-791-790-1226-1110-1111-1220-1138-1139-1289
0.0250343 968-800-801-798-468-467-257-141-14-252-1125-1126-1131-249-169-170-320
0.0250343 645-477-478-475-791-790-1226-1110-1111-1220-1221-156-157-162-1218-1138-1139-1289
0.0250343 645-477-478-475-791-790-1226-1110-983-1221-156-1218-1138-1139-1289
0.0250343 645-477-478-475-791-790-1226-1110-1111-1220-1221-156-157-164-1218-1138-1139-1289
0.0250343 645-477-478-475-791-790-1226-1110-1111-1220-1221-156-1218-1138-1139-1289
0.0250343 1291-1123-1122-1135-1137-1138-1139-1289
0.0250343 645-477-478-475-791-790-1226-1110-983-1221-156-157-164-1218-1138-1139-1289
0.0250343 968-800-801-798-468-467-257-141-14-252-1125-1126-1133-1131-249-169-170-320
0.0250343 968-800-801-798-468-467-257-141-142-251-169-170-320
0.0241919 645-477-507-503-500-491-545-492-493-494-450-449-575-802-803-810-808-643
0.0241919 968-800-801-576-337-575-802-803-810-808-643
0.0241919 1291-1123-1124-1121-145-144-580-464-337-575-802-803-810-808-643
0.0241919 322-154-385-578-577-801-576-575-802-803-810-808-643
0.0241919 1291-1123-1124-1121-145-144-580-464-465-574-575-802-803-810-808-643
0.0241919 1291-1123-1124-1121-145-144-580-583-464-337-575-802-803-810-808-643
0.0241919 322-154-385-578-577-576-801-805-806-575-802-803-810-808-643
0.0241919 1291-1123-1124-1121-145-144-580-583-461-337-575-802-803-810-808-643
0.0241919 322-154-385-578-577-576-575-802-803-810-808-643
0.0241919 968-800-801-576-575-802-803-810-808-643
0.0239752 1291-1123-1124-1121-145-144-580-583-461-337-575-802-572-492-493-494-643
0.0239752 1291-1123-1124-1121-145-144-580-583-464-337-575-802-803-810-572-492-493-494-643
0.0239752 1291-1123-1124-1121-145-144-580-583-461-337-575-802-803-810-572-492-493-494-643
0.0239752 1291-1123-1124-1121-145-144-580-464-465-574-575-802-803-810-572-492-493-494-643
0.0239752 1291-1123-1124-1121-145-144-580-464-465-574-575-802-572-492-493-494-643
0.0239752 645-477-507-503-500-499-492-493-494-643
0.0239752 1291-1123-1124-1121-145-144-580-583-464-337-575-802-572-492-493-494-643
0.0239752 645-477-507-503-500-491-545-492-493-494-643
0.0239752 1291-1123-1124-1121-145-144-580-464-465-574-492-493-494-643
0.0239752 968-800-801-576-337-575-802-572-492-493-494-643
0.0239752 968-969-861-808-806-575-802-572-492-493-494-643
0.0239752 968-800-803-808-806-575-802-572-492-493-494-643
0.0239752 322-154-385-578-577-576-801-805-806-575-802-572-492-493-494-643
0.0239752 322-154-385-578-577-576-801-805-806-575-802-803-808-572-492-493-494-643
0.0239752 322-154-385-578-577-576-801-805-802-575-806-808-572-492-493-494-643
0.0239752 1291-1123-1124-1121-145-144-580-464-337-575-802-803-810-572-492-493-494-643
0.0239752 322-154-385-578-577-576-801-802-575-806-808-572-492-493-494-643
0.0239752 968-800-801-802-575-806-808-572-492-493-494-643
0.0239752 322-154-385-578-577-576-801-805-806-575-802-803-810-572-492-493-494-643
0.0239752 322-154-385-578-577-801-576-575-802-572-492-493-494-643
0.0239752 322-154-385-578-577-576-575-802-803-810-572-492-493-494-643
0.0239752 322-154-385-578-577-576-575-802-572-492-493-494-643
0.0239752 968-800-803-802-575-806-808-572-492-493-494-643
0.0239752 322-154-385-578-577-801-576-575-802-803-810-572-492-493-494-643
0.0239752 968-800-801-576-337-575-802-803-810-572-492-493-494-643
0.0239752 645-477-507-503-499-491-545-492-493-494-643
0.0239752 968-800-803-808-806-575-802-799-572-492-493-494-643
0.0239752 968-800-801-576-575-802-572-492-493-494-643
0.0239752 645-477-507-503-499-492-493-494-643
0.0239752 968-800-801-576-575-802-803-810-572-492-493-494-643
0.0239752 322-154-385-578-577-576-801-805-806-575-802-803-810-808-572-492-493-494-643
0.0239752 968-800-803-808-806-575-802-799-573-572-492-493-494-643
0.0239752 645-477-507-503-500-491-492-493-494-643
0.0239752 968-800-803-808-806-575-802-799-573-574-492-493-494-643
0.0239752 645-477-507-503-499-491-492-493-494-643
0.0239752 322-154-385-578-577-801-802-575-806-808-572-492-493-494-643
0.0239752 1291-1123-1124-1121-145-144-580-464-337-575-802-572-492-493-494-643
0.0231946 968-800-830-826-822-823-867-869-868-815-816-817-966
0.0231946 968-800-1031-1224-1223-155-1222-1221-156-157-164-1218-1138-1139-1140-1289
0.0231946 968-800-801-798-468-467-257-141-142-251-252-1125-1126-1133-1131-249-169-170-171-320
0.0231946 968-800-830-826-823-822-814-868-815-816-817-966
0.0231946 968-800-801-798-468-467-257-141-14-252-1125-1126-1131-249-169-170-171-320
0.0231946 968-800-1031-1224-1223-1222-1221-156-157-164-1218-1138-1139-1140-1289
0.0231946 968-800-830-826-823-814-815-816-817-966
0.0231946 968-800-801-798-468-467-257-141-142-251-169-170-171-320
0.0231946 968-800-801-798-468-467-257-141-142-251-252-1125-1126-1131-249-169-170-171-320
0.0231946 968-800-1031-1224-1223-155-1222-1221-156-1218-1138-1139-1140-1289
0.0231946 968-800-1031-1224-1223-1222-155-159-981-1221-156-1218-1138-1139-1140-1289
0.0231946 968-800-830-826-823-814-868-815-816-817-966
0.0231946 968-800-1031-1224-1223-1222-155-159-981-1221-156-157-162-1218-1138-1139-1140-1289
0.0231946 968-800-801-798-468-467-257-141-14-252-1125-1126-1133-1131-249-169-170-171-320
0.0231946 968-800-830-826-823-822-814-815-816-817-966
0.0231946 968-800-830-826-822-823-867-868-815-816-817-966
0.0231946 968-800-830-826-822-823-814-868-815-816-817-966
0.0231946 968-800-1031-1224-1223-1222-155-159-156-1221-1218-1138-1139-1140-1289
0.0231946 968-800-1031-1224-1223-1222-1221-156-157-162-1218-1138-1139-1140-1289
0.0231946 968-800-830-826-822-823-814-815-816-817-966
0.0231946 968-800-830-826-822-815-816-817-966
0.0231946 968-800-1031-1224-1223-1222-1221-156-157-164-162-1218-1138-1139-1140-1289
0.0231946 968-800-830-826-823-822-815-816-817-966
0.0231946 968-800-1031-1224-1223-155-1222-1221-156-157-164-162-1218-1138-1139-1140-1289
0.0231946 968-800-1031-1224-1223-1222-155-156-1221-1218-1138-1139-1140-1289
0.0231946 968-800-1031-1224-1223-155-156-1221-1218-1138-1139-1140-1289
0.0231946 968-800-1031-1224-1223-155-1222-1221-156-157-162-1218-1138-1139-1140-1289
0.0231946 1291-1123-1122-250-1118-1216-1217-1220-1137-1191-1138-1139-1140-1289
0.0231946 1291-1123-1122-1135-1137-1138-1139-1140-1289
0.0231946 645-477-62-255-254-253-1124-1128-12-11-252-1125-1126-1131-249-169-170-171-320
0.0231946 645-477-62-255-254-253-1124-1128-12-11-1129-252-1125-1126-1131-249-169-170-171-320
0.0231946 645-477-62-255-254-253-1124-1128-12-252-1125-1126-1131-249-169-170-171-320
0.0231946 1291-1123-1122-1135-1136-1137-1191-1138-1139-1140-1289
0.0231946 645-477-62-255-254-253-1124-1128-12-252-1125-1126-1133-1131-249-169-170-171-320
0.0231946 1291-1123-1122-1135-1136-1137-1138-1139-1140-1289
0.0231946 1291-1123-1122-250-1118-1216-1220-1138-1139-1140-1289
0.0231946 645-477-62-255-254-1124-253-252-1125-1126-1131-249-169-170-171-320
0.0231946 1291-1123-1122-250-1118-1216-1220-1137-1191-1138-1139-1140-1289
0.0231946 645-477-62-255-254-1124-253-252-1125-1126-1133-1131-249-169-170-171-320
0.0231946 1291-1123-1122-250-1118-1216-1220-1137-1138-1139-1140-1289
0.0231946 1291-1123-1122-250-1118-1216-1217-1220-1138-1139-1140-1289
0.0231946 322-154-150-146-168-222-169-170-171-320
0.0231946 1291-1123-1122-1135-1136-1191-1138-1139-1140-1289
0.0231946 1291-1123-1122-250-1118-1216-1217-1220-1137-1138-1139-1140-1289
0.0231946 322-154-150-146-251-252-1125-249-248-169-170-171-320
0.0231946 1291-1123-1122-250-1118-1216-1217-1138-1139-1140-1289
0.0231946 645-477-478-475-791-790-1226-1110-983-1221-156-157-162-1218-1138-1139-1140-1289
0.0231946 645-477-478-475-791-790-1226-1110-983-1221-156-157-164-162-1218-1138-1139-1140-1289
0.0231946 645-477-478-475-791-790-1226-1110-1111-1220-1221-156-1218-1138-1139-1140-1289
0.0231946 645-477-478-475-791-790-1226-1110-983-1221-156-157-164-1218-1138-1139-1140-1289
0.0231946 645-477-478-475-791-790-1226-1110-1111-1220-1221-156-157-164-1218-1138-1139-1140-1289
0.0231946 645-477-478-475-791-790-1226-1110-983-1221-156-1218-1138-1139-1140-1289
0.0231946 322-154-150-146-251-252-1125-249-169-170-171-320
0.0231946 322-154-150-146-251-169-170-171-320
0.0231946 645-477-478-475-791-790-1226-1110-1111-1220-1138-1139-1140-1289
0.0231946 645-477-478-475-791-790-1226-1110-1111-1220-1221-156-157-164-162-1218-1138-1139-1140-1289
0.0231946 645-477-478-475-791-790-1226-1110-1111-1220-1221-156-157-162-1218-1138-1139-1140-1289
0.0231946 322-154-155-1222-1221-156-157-162-1218-1138-1139-1140-1289
0.0231946 322-154-150-219-177-176-169-170-171-320
0.0231946 968-800-1031-1224-1223-1222-1221-156-1218-1138-1139-1140-1289
0.0231946 322-154-155-152-1114-1113-903-787-788-897-815-816-817-966
0.0231946 322-154-150-219-177-168-222-169-170-171-320
0.0231946 322-154-155-152-1114-1113-903-906-787-788-897-815-816-817-966
0.0231946 322-154-155-156-1221-1218-1138-1139-1140-1289
0.0231946 645-477-62-255-254-253-252-1125-1126-1133-1131-249-169-170-171-320
0.0231946 1291-1123-1124-253-252-1125-1126-1133-1131-249-169-170-171-320
0.0231946 322-154-150-219-177-168-169-170-171-320
0.0231946 322-154-155-1222-1221-156-157-164-162-1218-1138-1139-1140-1289
0.0231946 322-154-150-146-168-169-170-171-320
0.0231946 1291-1123-1124-253-252-1125-1126-1131-249-169-170-171-320
0.0231946 1291-1123-1122-1135-1137-1191-1138-1139-1140-1289
0.0231946 645-477-62-255-254-253-252-1125-1126-1131-249-169-170-171-320
0.0231946 322-154-150-219-168-169-170-171-320
0.0231946 322-154-150-219-168-222-169-170-171-320
0.0231946 322-154-157-156-1221-1218-1138-1139-1140-1289
0.0231946 322-154-155-1222-1221-156-157-164-1218-1138-1139-1140-1289
0.0231946 322-154-155-1222-1221-156-1218-1138-1139-1140-1289
0.0231946 1291-1123-1124-253-250-251-169-170-171-320
0.0230166 322-154-385-578-577-576-801-805-806-643
0.0230042 1291-1123-1126-1131-320
0.0225342 322-154-155-152-1114-1113-903-906-784-772-773-816-815-895-966
0.0225342 322-154-155-152-1114-1113-903-787-660-772-773-816-815-895-966
0.0225342 322-154-155-152-1114-1113-903-787-788-772-773-816-815-895-966
0.0225342 1291-1123-708-901-902-660-772-773-816-815-895-966
0.0225342 322-154-155-152-1114-1113-903-906-784-660-772-773-816-815-895-966
0.0225342 968-800-801-798-468-467-257-141-14-126-127-170-169-249-320
0.0225342 968-800-830-826-823-822-772-773-816-815-895-966
0.0225342 322-154-155-152-1114-1113-903-906-787-660-772-773-816-815-895-966
0.0225342 968-800-801-798-468-467-257-141-142-126-127-170-169-249-320
0.0225342 968-800-830-826-822-772-773-816-815-895-966
0.0225342 1291-1123-708-901-902-787-788-772-773-816-815-895-966
0.0225342 322-154-155-152-1114-1113-903-906-787-788-772-773-816-815-895-966
0.0223306 645-477-62-255-254-253-1124-1128-12-252-320
0.0217704 645-646-538-539-486-487-485-966
0.0217704 645-646-538-539-487-485-966
0.0214441 322-154-150-219-177-176-126-169-170-127-320
0.0214441 645-477-478-899-896-897-815-816-773-966
0.0214441 1291-1123-708-901-900-478-899-896-897-815-816-773-966
0.0214441 1291-1123-1124-253-250-251-252-1125-1126-1133-1131-249-169-170-127-320
0.0214441 322-154-150-146-251-252-1125-1122-249-169-170-127-320
0.0214441 1291-1123-1124-253-250-251-252-1125-1126-1131-249-169-170-127-320
0.0214384 968-800-801-576-575-802-803-810-808-806-643
0.0214384 968-969-861-862-809-808-806-643
0.0214384 645-477-507-503-500-491-545-492-493-494-450-449-575-802-572-808-806-643
0.0214384 1291-1123-1124-1121-145-144-580-583-464-337-575-802-803-810-808-806-643
0.0214384 322-154-385-578-577-576-575-802-803-808-806-643
0.0214384 322-154-385-578-577-576-575-802-803-810-808-806-643
0.0214384 968-800-801-576-575-802-803-808-806-643
0.0214384 322-154-385-578-577-801-576-575-802-803-808-806-643
0.0214384 322-154-385-578-577-801-576-575-802-803-810-808-806-643
0.0214384 968-800-801-576-337-575-802-803-808-806-643
0.0214384 1291-1123-1124-1121-145-144-580-583-464-337-575-802-803-808-806-643
0.0214384 968-800-801-576-337-575-802-803-810-808-806-643
0.0214384 968-800-803-808-806-643
0.0214384 1291-1123-1124-1121-145-144-580-464-465-574-575-802-803-808-806-643
0.0214384 1291-1123-1124-1121-145-144-580-464-465-574-575-802-803-810-808-806-643
0.0214384 1291-1123-1124-1121-145-144-580-583-461-337-575-802-803-810-808-806-643
0.0214384 1291-1123-1124-1121-145-144-580-583-461-337-575-802-803-808-806-643
0.0214384 1291-1123-1124-1121-145-144-580-464-337-575-802-803-810-808-806-643
0.0214384 1291-1123-1124-1121-145-144-580-464-337-575-802-803-808-806-643
0.0214384 968-969-861-808-806-643
0.0213054 1291-1123-708-901-900-899-478-482-479-898-966
0.0210343 645-477-478-475-791-790-1226-1110-983-1095-1096-1139-1138-1218-1289
0.0210343 645-477-478-475-791-790-1226-1110-1111-1095-1096-1139-1138-1218-1289
0.0209312 322-154-157-162-1289
0.020305 1291-1123-1124-1121-145-144-580-583-461-337-449-450-493-492-545-643
0.020305 322-154-385-578-577-801-576-337-449-450-493-492-545-643
0.020305 1291-1123-1124-1121-145-144-580-583-464-337-449-450-493-492-545-643
0.020305 1291-1123-1124-1121-145-144-580-583-461-449-450-493-492-545-643
0.020305 645-477-507-503-499-449-450-493-492-545-643
0.020305 645-477-507-503-500-499-449-450-493-492-545-643
0.020305 1291-1123-1124-1121-145-144-580-464-465-449-450-493-492-545-643
0.020305 1291-1123-1124-1121-145-144-580-583-464-465-449-450-493-492-545-643
0.020305 968-800-801-576-337-449-450-493-492-545-643
0.020305 968-800-803-808-806-575-802-799-573-574-449-450-493-492-545-643
0.020305 1291-1123-1124-1121-145-144-580-464-337-449-450-493-492-545-643
0.0196143 322-154-157-162-1218-156-1221-1095-1096-1139-1138-1191-1289
0.0196143 645-646-538-485-895-898-772-773-816-815-868-966
0.0196143 968-800-1031-1224-1223-155-156-1218-1221-1095-1096-1139-1138-1191-1289
0.0196143 1291-1123-708-901-900-478-899-896-895-898-772-773-816-815-868-966
0.0196143 322-154-157-162-1218-156-155-1222-1221-1095-1096-1139-1138-1191-1289
0.0196143 322-154-157-156-1218-1221-1095-1096-1139-1138-1191-1289
0.0196143 322-154-155-156-1218-1221-1095-1096-1139-1138-1191-1289
0.0196143 1291-1123-708-901-900-478-479-895-898-772-773-816-815-868-966
0.0196143 322-154-150-219-177-176-126-127-170-169-222-320
0.0196143 1291-1123-1124-253-250-249-1125-1126-1133-1131-1129-252-126-127-170-169-222-320
0.0196143 1291-1123-1124-253-250-249-1125-1126-1131-1129-252-126-127-170-169-222-320
0.0196143 1291-1123-708-901-900-899-478-482-479-895-898-772-773-816-815-868-966
0.0196143 645-477-478-479-895-898-772-773-816-815-868-966
0.0196143 645-477-480-485-895-898-772-773-816-815-868-966
0.0196143 1291-1123-708-901-900-899-478-479-895-898-772-773-816-815-868-966
0.0196143 645-477-480-479-895-898-772-773-816-815-868-966
0.0196143 1291-1123-708-901-900-899-478-482-658-657-483-485-895-898-772-773-816-815-868-966
0.0196143 645-477-478-899-896-895-898-772-773-816-815-868-966
0.0196143 968-800-1031-1224-1223-1222-155-159-156-1218-1221-1095-1096-1139-1138-1191-1289
0.0196143 968-800-1031-1224-1223-1222-155-156-1218-1221-1095-1096-1139-1138-1191-1289
0.0193663 968-800-1031-1224-1223-155-1222-1221-1289
0.0182236 1291-1123-708-901-902-660-772-773-816-815-966
0.0182236 1291-1123-1124-253-250-249-1125-1126-1133-1132-1131-1129-252-126-127-170-169-320
0.0182236 1291-1123-708-901-900-478-479-895-898-772-773-816-815-966
0.0182236 968-800-801-798-468-467-257-141-14-126-127-170-169-320
0.0182236 322-154-155-152-1114-1113-903-906-784-660-772-773-816-815-966
0.0182236 1291-1123-708-901-900-899-478-482-479-895-898-772-773-816-815-966
0.0182236 322-154-155-152-1114-1113-903-906-784-772-773-816-815-966
0.0182236 322-154-155-152-1114-1113-903-906-787-660-772-773-816-815-966
0.0182236 968-800-830-826-822-772-773-816-815-966
0.0182236 645-477-478-479-895-898-772-773-816-815-966
0.0182236 1291-1123-708-901-902-787-660-772-773-816-815-966
0.0182236 645-477-480-479-895-898-772-773-816-815-966
0.0182236 322-154-155-152-1114-1113-903-906-787-788-772-773-816-815-966
0.0182236 1291-1123-708-901-902-787-788-772-773-816-815-966
0.0182236 645-477-478-899-896-895-898-772-773-816-815-966
0.0182236 1291-1123-708-901-900-899-478-479-895-898-772-773-816-815-966
0.0182236 1291-1123-708-901-900-478-899-896-895-898-772-773-816-815-966
0.0182236 322-154-155-152-1114-1113-903-787-660-772-773-816-815-966
0.0182236 1291-1123-1124-253-250-249-1125-1126-1131-1129-252-126-127-170-169-320
0.0182236 1291-1123-708-901-900-899-478-482-658-657-483-485-895-898-772-773-816-815-966
0.0182236 645-646-538-539-486-485-895-898-772-773-816-815-966
0.0182236 645-477-480-485-895-898-772-773-816-815-966
0.0182236 322-154-150-219-177-176-126-127-170-169-320
0.0182236 1291-1123-1124-253-250-249-1125-1126-1133-1131-1129-252-126-127-170-169-320
0.0182236 968-800-801-798-468-467-257-141-142-126-127-170-169-320
0.0182236 322-154-155-152-1114-1113-903-787-788-772-773-816-815-966
0.0182236 645-646-538-485-895-898-772-773-816-815-966
0.0182236 968-800-830-826-823-822-772-773-816-815-966
0.0180739 968-800-1031-1224-1223-155-1222-1221-156-157-164-162-1289
0.0180739 968-800-1031-1224-1223-1222-1221-156-157-164-162-1289
0.0180739 645-477-478-475-791-790-1226-1110-983-1221-156-157-164-162-1289
0.0180739 322-154-155-1222-1221-156-157-164-162-1289
0.0180739 645-477-478-475-791-790-1226-1110-1111-1220-1221-156-157-164-162-1289
0.0179412 645-477-480-485-966
0.0174028 1291-1123-1124-253-250-251-169-320
0.0174028 645-477-478-899-896-897-815-966
0.0174028 1291-1123-708-901-900-478-899-896-897-815-966
0.0171386 968-800-1031-1224-1223-1222-155-156-1221-1289
0.017119 645-477-478-475-791-790-1226-1110-983-1221-156-157-162-1218-1289
0.017119 968-800-1031-1224-1223-155-1222-1221-156-157-162-1218-1289
0.017119 968-800-1031-1224-1223-1222-155-159-981-1221-156-157-162-1218-1289
0.017119 322-154-155-1222-1221-156-157-162-1218-1289
0.017119 645-477-478-475-791-790-1226-1110-983-1221-156-157-164-162-1218-1289
0.017119 322-154-155-1222-1221-156-157-164-162-1218-1289
0.017119 968-800-1031-1224-1223-1222-1221-156-157-164-162-1218-1289
0.017119 645-477-478-475-791-790-1226-1110-1111-1220-1221-156-157-164-162-1218-1289
0.017119 968-800-1031-1224-1223-1222-1221-156-157-162-1218-1289
0.017119 645-477-478-475-791-790-1226-1110-1111-1220-1221-156-157-162-1218-1289
0.017119 322-154-157-162-1218-1289
0.017119 968-800-1031-1224-1223-155-1222-1221-156-157-164-162-1218-1289
0.017119 1291-1123-1122-1135-1137-1191-1138-1139-1140-1096-1095-1221-156-157-162-1218-1289
0.0170711 968-800-1031-1224-1223-1222-155-159-981-1221-1289
0.0169385 968-800-1031-1224-1223-1222-155-159-156-1218-1221-1095-1096-1139-1138-1289
0.0169385 645-477-478-475-791-790-1226-1110-983-1095-1096-1139-1138-1289
0.0169385 322-154-155-156-1218-1221-1095-1096-1139-1138-1289
0.0169385 322-154-157-162-1218-156-1221-1095-1096-1139-1138-1289
0.0169385 322-154-157-162-1218-156-155-1223-1222-1221-1095-1096-1139-1138-1289
0.0169385 968-800-1031-1224-1223-155-156-1218-1221-1095-1096-1139-1138-1289
0.0169385 322-154-157-162-1218-156-155-1222-1221-1095-1096-1139-1138-1289
0.0169385 322-154-157-156-1218-1221-1095-1096-1139-1138-1289
0.0169385 645-477-478-475-791-790-1226-1110-1111-1095-1096-1139-1138-1289
0.0169385 968-800-1031-1224-1223-1222-155-156-1218-1221-1095-1096-1139-1138-1289
0.0168181 322-154-385-578-577-801-576-337-449-450-493-492-643
0.0168181 1291-1123-1124-1121-145-144-580-583-461-337-449-450-493-492-643
0.0168181 1291-1123-1124-1121-145-144-580-464-465-449-450-493-492-643
0.0168181 1291-1123-1124-1121-145-144-580-583-464-337-449-450-493-492-643
0.0168181 645-477-507-503-500-499-449-450-493-492-643
0.0168181 1291-1123-1124-1121-145-144-580-583-461-449-450-493-492-643
0.0168181 645-477-507-503-499-449-450-493-492-643
0.0168181 1291-1123-1124-1121-145-144-580-464-337-449-450-493-492-643
0.0168181 1291-1123-1124-1121-145-144-580-583-464-465-449-450-493-492-643
0.0168181 968-800-803-808-806-575-802-799-573-574-449-450-493-492-643
0.0168181 968-800-801-576-337-449-450-493-492-643
0.0160151 322-154-150-219-177-176-126-169-320
0.0158668 968-800-830-826-823-822-772-966
0.0158668 968-800-830-826-822-772-966
0.015864 322-154-385-578-577-576-801-802-575-643
0.0156761 322-154-385-578-577-576-801-805-806-575-802-803-810-572-492-493-494-545-643
0.0156761 1291-1123-1124-1121-145-144-580-464-465-574-575-802-803-810-572-492-493-494-545-643
0.0156761 322-154-385-578-577-576-801-805-806-575-802-803-810-808-572-492-493-494-545-643
0.0156761 645-477-507-503-499-492-493-494-545-643
0.0156761 968-800-803-808-806-575-802-799-573-572-492-493-494-545-643
0.0156761 1291-1123-1124-1121-145-144-580-583-461-337-575-802-572-492-493-494-545-643
0.0156761 322-154-385-578-577-801-576-575-802-572-492-493-494-545-643
0.0156761 322-154-385-578-577-801-576-575-802-803-810-572-492-493-494-545-643
0.0156761 1291-1123-1124-1121-145-144-580-583-464-337-575-802-803-810-572-492-493-494-545-643
0.0156761 322-154-385-578-577-801-802-575-806-808-572-492-493-494-545-643
0.0156761 1291-1123-1124-1121-145-144-580-583-461-337-575-802-803-810-572-492-493-494-545-643
0.0156761 968-800-801-576-337-575-802-803-810-572-492-493-494-545-643
0.0156761 968-800-801-576-575-802-572-492-493-494-545-643
0.0156761 968-800-803-808-806-575-802-572-492-493-494-545-643
0.0156761 968-800-803-808-806-575-802-799-572-492-493-494-545-643
0.0156761 968-800-801-576-337-575-802-572-492-493-494-545-643
0.0156761 645-477-507-503-499-491-492-493-494-545-643
0.0156761 1291-1123-1124-1121-145-144-580-583-464-337-575-802-572-492-493-494-545-643
0.0156761 322-154-385-578-577-576-801-805-806-575-802-803-808-572-492-493-494-545-643
0.0156761 968-800-803-808-806-575-802-799-573-574-492-493-494-545-643
0.0156761 322-154-385-578-577-576-575-802-572-492-493-494-545-643
0.0156761 968-800-803-802-575-806-808-572-492-493-494-545-643
0.0156761 322-154-385-578-577-576-575-802-803-810-572-492-493-494-545-643
0.0156761 645-477-507-503-500-499-492-493-494-545-643
0.0156761 968-800-801-576-575-802-803-810-572-492-493-494-545-643
0.0156761 1291-1123-1124-1121-145-144-580-464-337-575-802-803-810-572-492-493-494-545-643
0.0156761 968-800-801-802-575-806-808-572-492-493-494-545-643
0.0156761 1291-1123-1124-1121-145-144-580-464-465-574-492-493-494-545-643
0.0156761 322-154-385-578-577-576-801-802-575-806-808-572-492-493-494-545-643
0.0156761 968-969-861-808-806-575-802-572-492-493-494-545-643
0.0156761 645-477-507-503-500-491-492-493-494-545-643
0.0156761 1291-1123-1124-1121-145-144-580-464-465-574-575-802-572-492-493-494-545-643
0.0156761 322-154-385-578-577-576-801-805-802-575-806-808-572-492-493-494-545-643
0.0156761 322-154-385-578-577-576-801-805-806-575-802-572-492-493-494-545-643
0.0156761 1291-1123-1124-1121-145-144-580-464-337-575-802-572-492-493-494-545-643
0.0154055 1291-1123-1122-250-1118-1216-1217-1220-1138-1289
0.015273 645-477-478-475-791-790-1226-1110-983-1095-1096-1139-1138-1218-156-155-1222-1221-1289
0.015273 645-477-478-475-791-790-1226-1110-1111-1095-1096-1139-1138-1218-156-155-1222-1221-1289
0.015273 322-154-157-162-1218-156-155-1222-1221-1289
0.0151428 968-800-830-826-823-822-814-815-816-817-868-966
0.0151428 322-154-150-146-168-169-170-171-222-320
0.0151428 968-800-1031-1224-1223-1222-155-156-1221-1218-1138-1139-1140-1191-1289
0.0151428 968-800-1031-1224-1223-1222-1221-156-1218-1138-1139-1140-1191-1289
0.0151428 968-800-1031-1224-1223-1222-1221-156-157-164-1218-1138-1139-1140-1191-1289
0.0151428 968-800-1031-1224-1223-1222-1221-156-157-164-162-1218-1138-1139-1140-1191-1289
0.0151428 968-800-1031-1224-1223-1222-1221-156-157-162-1218-1138-1139-1140-1191-1289
0.0151428 968-800-1031-1224-1223-1222-155-159-981-1221-156-1218-1138-1139-1140-1191-1289
0.0151428 968-800-1031-1224-1223-1222-155-159-981-1221-156-157-162-1218-1138-1139-1140-1191-1289
0.0151428 968-800-1031-1224-1223-1222-155-159-156-1221-1218-1138-1139-1140-1191-1289
0.0151428 1291-1123-1122-250-1118-1216-1217-1138-1139-1140-1191-1289
0.0151428 1291-1123-1122-250-1118-1216-1217-1220-1137-1138-1139-1140-1191-1289
0.0151428 1291-1123-1122-250-1118-1216-1217-1220-1138-1139-1140-1191-1289
0.0151428 1291-1123-1122-250-1118-1216-1220-1137-1138-1139-1140-1191-1289
0.0151428 968-800-830-826-823-822-815-816-817-868-966
0.0151428 1291-1123-1122-250-1118-1216-1220-1138-1139-1140-1191-1289
0.0151428 1291-1123-1122-1135-1136-1137-1138-1139-1140-1191-1289
0.0151428 1291-1123-1122-1135-1137-1138-1139-1140-1191-1289
0.0151428 968-800-1031-1224-1223-155-1222-1221-156-1218-1138-1139-1140-1191-1289
0.0151428 968-800-1031-1224-1223-155-1222-1221-156-157-164-1218-1138-1139-1140-1191-1289
0.0151428 1291-1123-1124-253-250-251-169-170-171-222-320
0.0151428 1291-1123-1124-253-252-1125-1126-1131-249-169-170-171-222-320
0.0151428 1291-1123-1124-253-252-1125-1126-1133-1131-249-169-170-171-222-320
0.0151428 968-800-1031-1224-1223-155-1222-1221-156-157-164-162-1218-1138-1139-1140-1191-1289
0.0151428 968-800-1031-1224-1223-155-1222-1221-156-157-162-1218-1138-1139-1140-1191-1289
0.0151428 968-800-1031-1224-1223-155-156-1221-1218-1138-1139-1140-1191-1289
0.0151428 322-154-155-1222-1221-156-1218-1138-1139-1140-1191-1289
0.0151428 968-800-830-826-822-815-816-817-868-966
0.0151428 645-477-62-255-254-253-1124-1128-12-252-1125-1126-1133-1131-249-169-170-171-222-320
0.0151428 645-477-62-255-254-253-1124-1128-12-252-1125-1126-1131-249-169-170-171-222-320
0.0151428 645-477-478-475-791-790-1226-1110-1111-1220-1138-1139-1140-1191-1289
0.0151428 645-477-478-475-791-790-1226-1110-1111-1220-1221-156-157-162-1218-1138-1139-1140-1191-1289
0.0151428 322-154-155-152-1114-1113-903-906-787-788-897-815-816-817-868-966
0.0151428 645-477-478-475-791-790-1226-1110-1111-1220-1221-156-157-164-162-1218-1138-1139-1140-1191-1289
0.0151428 322-154-155-156-1221-1218-1138-1139-1140-1191-1289
0.0151428 645-477-62-255-254-253-1124-1128-12-11-252-1125-1126-1131-249-169-170-171-222-320
0.0151428 322-154-155-1222-1221-156-157-164-162-1218-1138-1139-1140-1191-1289
0.0151428 645-477-62-255-254-1124-253-252-1125-1126-1133-1131-249-169-170-171-222-320
0.0151428 322-154-155-1222-1221-156-157-164-1218-1138-1139-1140-1191-1289
0.0151428 322-154-155-1222-1221-156-157-162-1218-1138-1139-1140-1191-1289
0.0151428 968-800-801-798-468-467-257-141-142-251-252-1125-1126-1133-1131-249-169-170-171-222-320
0.0151428 645-477-62-255-254-253-252-1125-1126-1133-1131-249-169-170-171-222-320
0.0151428 645-477-62-255-254-253-252-1125-1126-1131-249-169-170-171-222-320
0.0151428 968-800-801-798-468-467-257-141-142-251-252-1125-1126-1131-249-169-170-171-222-320
0.0151428 322-154-150-146-251-169-170-171-222-320
0.0151428 322-154-157-156-1221-1218-1138-1139-1140-1191-1289
0.0151428 968-800-801-798-468-467-257-141-142-251-169-170-171-222-320
0.0151428 645-477-478-475-791-790-1226-1110-1111-1220-1221-156-157-164-1218-1138-1139-1140-1191-1289
0.0151428 645-477-478-475-791-790-1226-1110-1111-1220-1221-156-1218-1138-1139-1140-1191-1289
0.0151428 968-800-801-798-468-467-257-141-14-252-1125-1126-1133-1131-249-169-170-171-222-320
0.0151428 968-800-801-798-468-467-257-141-14-252-1125-1126-1131-249-169-170-171-222-320
0.0151428 645-477-478-475-791-790-1226-1110-983-1221-156-157-164-1218-1138-1139-1140-1191-1289
0.0151428 645-477-478-475-791-790-1226-1110-983-1221-156-157-162-1218-1138-1139-1140-1191-1289
0.0151428 322-154-150-219-177-168-169-170-171-222-320
0.0151428 322-154-150-219-177-176-169-170-171-222-320
0.0151428 968-800-830-826-823-814-815-816-817-868-966
0.0151428 645-477-62-255-254-1124-253-252-1125-1126-1131-249-169-170-171-222-320
0.0151428 645-477-478-475-791-790-1226-1110-983-1221-156-157-164-162-1218-1138-1139-1140-1191-1289
0.0151428 322-154-150-219-168-169-170-171-222-320
0.0151428 968-800-830-826-822-823-867-869-817-868-966
0.0151428 968-800-830-826-822-823-814-815-816-817-868-966
0.0151428 322-154-150-146-251-252-1125-249-248-169-170-171-222-320
0.0151428 645-477-478-475-791-790-1226-1110-983-1221-156-1218-1138-1139-1140-1191-1289
0.0151428 322-154-150-146-251-252-1125-249-169-170-171-222-320
0.0151428 322-154-155-152-1114-1113-903-787-788-897-815-816-817-868-966
0.0149292 968-800-801-798-468-467-257-141-142-126-127-170-169-249-1125-1124-254-253-14-13-12-252-1129-320
0.0149292 968-800-801-798-468-467-257-141-14-126-127-170-169-249-1125-252-1129-320
0.0149292 968-800-801-798-468-467-257-141-142-126-127-170-169-249-1125-1124-253-252-1129-320
0.0149292 1291-1123-1124-253-250-249-1125-252-1129-320
0.0149292 1291-1123-1124-253-250-1122-1125-249-252-1129-320
0.0149292 968-800-801-798-468-467-257-141-142-126-127-170-169-249-1125-1124-254-253-252-1129-320
0.0149292 968-800-801-798-468-467-257-141-142-126-127-170-169-249-1125-1124-254-253-14-252-1129-320
0.0149292 645-477-62-255-254-1124-1125-249-252-1129-320
0.0149292 645-477-62-255-254-253-1124-1125-249-252-1129-320
0.0149292 968-800-801-798-468-467-257-141-142-126-127-170-169-249-1125-1124-254-253-14-13-12-1128-252-1129-320
0.0149292 1291-1123-1126-1131-249-1125-1124-253-252-1129-320
0.0149292 968-800-801-798-468-467-257-141-142-126-127-170-169-249-1125-1124-253-14-13-12-1128-252-1129-320
0.0149292 645-477-62-255-254-253-1124-1128-1125-249-252-1129-320
0.0149292 1291-1123-1124-1125-249-252-1129-320
0.0149292 968-800-801-798-468-467-257-141-142-126-127-170-169-249-1125-252-1129-320
0.0149292 968-800-801-798-468-467-257-141-142-126-127-170-169-249-1125-1124-253-14-13-12-252-1129-320
0.0149292 1291-1123-1126-1125-249-252-1129-320
0.0149292 968-800-801-798-468-467-257-141-14-126-127-170-169-249-1125-1124-254-253-252-1129-320
0.0149292 968-800-801-798-468-467-257-141-14-126-127-170-169-249-1125-1124-253-252-1129-320
0.0149292 1291-1123-1126-1131-249-1125-252-1129-320
0.0149292 968-800-801-798-468-467-257-141-142-126-127-170-169-249-1125-1124-253-14-13-16-12-252-1129-320
0.0149292 1291-1123-1126-1131-249-1125-1124-254-253-252-1129-320
0.0149292 968-800-801-798-468-467-257-141-142-126-127-170-169-249-1125-1124-253-14-13-16-12-1128-252-1129-320
0.0149292 968-800-801-798-468-467-257-141-142-126-127-170-169-249-1125-1124-253-14-252-1129-320
0.0141776 968-800-801-798-468-467-257-141-142-126-127-170-169-249-1125-1124-253-14-13-12-1128-252-320
0.0141776 968-800-801-798-468-467-257-141-142-126-127-170-169-249-1125-1124-253-14-13-16-12-1128-252-320
0.0141776 968-800-801-798-468-467-257-141-142-126-127-170-169-249-1125-1124-254-253-14-13-12-1128-252-320
0.0140604 1291-1123-1124-253-250-249-1125-1126-1133-1131-1129-252-320
0.0140604 1291-1123-1124-253-250-249-1125-1126-1133-1132-1131-1129-252-320
0.0140604 1291-1123-1124-253-250-249-1125-1126-1131-1129-252-320
0.0136783 968-800-830-826-822-823-867-869-817-966
0.0134267 968-800-801-798-468-467-257-141-14-126-320
0.0134267 322-154-155-152-1114-1113-903-906-784-660-772-966
0.0134267 1291-1123-708-901-902-660-772-966
0.0134267 322-154-155-152-1114-1113-903-906-787-660-772-966
0.0134267 1291-1123-708-901-902-787-660-772-966
0.0134267 322-154-155-152-1114-1113-903-787-660-772-966
0.0134267 645-477-478-475-791-790-1226-1110-983-1095-1289
0.0133191 1291-1123-1124-1121-145-144-580-583-464-337-575-643
0.0133191 322-154-385-578-577-801-576-337-575-643
0.0133191 1291-1123-1124-1121-145-144-580-583-461-337-575-643
0.0133191 968-800-801-576-337-575-643
0.0133191 1291-1123-1124-1121-145-144-580-464-337-575-643
0.0132554 645-477-507-503-499-492-493-494-545-491-574-575-449-643
0.0132554 645-477-507-503-499-492-493-494-545-491-574-572-802-575-449-643
0.0132554 645-477-507-503-499-492-493-494-545-491-574-572-575-449-643
0.013207 968-800-803-808-806-575-802-799-573-572-643
0.0131604 968-800-830-826-823-822-814-868-817-816-815-966
0.0131314 322-154-150-146-251-252-1125-249-169-320
0.0130466 322-154-157-162-1218-156-155-1223-1222-1221-1289
0.0130466 645-477-478-475-791-790-1226-1110-983-1095-1096-1139-1138-1218-156-155-1223-1222-1221-1289
0.0130466 645-477-478-475-791-790-1226-1110-1111-1095-1096-1139-1138-1218-156-155-1223-1222-1221-1289
0.0129688 1291-1123-1124-253-250-1122-1125-252-320
0.0128554 322-154-155-1222-152-1219-153-156-1218-1289
0.0128045 322-154-157-162-1218-156-1221-1095-1289
0.0128045 322-154-157-162-1218-156-155-1223-152-1219-1220-1221-1095-1289
0.0128045 968-800-1031-1224-1223-1222-155-159-156-1218-1221-1095-1289
0.0128045 968-800-1031-1224-1223-155-156-1218-1221-1095-1289
0.0128045 322-154-157-162-1218-156-155-1223-1222-1221-1095-1289
0.0128045 322-154-157-162-1218-156-155-1223-152-1222-1221-1095-1289
0.0128045 322-154-157-162-1218-156-155-1222-1221-1095-1289
0.0128045 968-800-1031-1224-1223-1222-155-156-1218-1221-1095-1289
0.0128045 322-154-155-156-1218-1221-1095-1289
0.0128045 322-154-157-156-1218-1221-1095-1289
0.0126062 645-477-507-503-499-449-643
0.0126062 645-477-507-503-500-499-449-643
0.0125575 1291-1123-708-901-900-478-899-898-966
0.0123433 645-477-62-255-254-253-1124-1125-252-320
0.0122323 1291-1123-1122-250-1118-1216-1217-1220-1137-1191-1140-1139-1138-1289
0.0121454 645-477-507-503-499-491-545-494-493-492-643
0.0121407 1291-1123-708-901-900-899-478-479-898-966
0.0112412 1291-1123-708-901-900-899-478-479-895-898-772-966
0.0112412 968-800-830-826-822-815-816-817-868-814-792-897-895-898-772-966
0.0112412 1291-1123-708-901-900-478-899-896-895-898-772-966
0.0112412 1291-1123-1124-253-250-249-1125-1126-1131-1129-252-126-320
0.0112412 645-646-538-485-895-898-772-966
0.0112412 645-477-480-485-895-898-772-966
0.0112412 645-646-538-539-486-485-895-898-772-966
0.0112412 1291-1123-708-901-900-478-479-895-898-772-966
0.0112412 645-477-480-479-895-898-772-966
0.0112412 645-646-538-539-486-487-485-895-898-772-966
0.0112412 645-646-538-539-487-485-895-898-772-966
0.0112412 645-646-538-539-487-895-898-772-966
0.0112412 1291-1123-708-901-900-899-478-482-479-895-898-772-966
0.0112412 1291-1123-1124-253-250-249-1125-1126-1133-1131-1129-252-126-320
0.0112412 968-800-830-826-822-815-816-817-868-814-897-895-898-772-966
0.0112412 1291-1123-708-901-900-899-478-482-658-657-483-485-895-898-772-966
0.0112412 645-477-478-899-896-895-898-772-966
0.0112412 645-646-538-539-486-487-895-898-772-966
0.0112412 645-477-478-479-895-898-772-966
0.0112412 1291-1123-1124-253-250-249-1125-1126-1133-1132-1131-1129-252-126-320
0.01114 968-969-861-862-809-808-643
0.0107263 322-154-155-1222-152-1219-153-1218-1289
0.0106239 645-477-507-503-499-491-545-493-643
0.0105501 645-477-62-255-254-253-1124-1128-12-252-1125-249-1131-1129-320
0.0105501 322-154-150-146-168-222-169-170-171-127-126-252-1125-249-1131-1129-320
0.0105501 645-477-62-255-254-253-1124-1128-12-11-252-1125-249-1131-1129-320
0.0105501 645-477-62-255-254-1124-253-252-1125-249-1131-1129-320
0.0105501 645-477-62-255-254-1124-253-252-1125-1126-1133-249-1131-1129-320
0.0105501 645-477-62-255-254-253-1124-1128-1125-252-249-1131-1129-320
0.0105501 645-477-62-255-254-253-1124-1128-12-252-1125-1126-1133-249-1131-1129-320
0.0105501 1291-1123-1126-1125-252-249-1131-1129-320
0.0105501 645-477-62-255-254-253-252-1125-249-1131-1129-320
0.0105501 1291-1123-1124-1125-252-249-1131-1129-320
0.0105501 1291-1123-1124-253-250-251-252-1125-249-1131-1129-320
0.0105501 968-800-801-798-468-467-257-141-14-252-1125-1126-1133-249-1131-1129-320
0.0105501 1291-1123-1124-253-250-251-252-1125-1126-1133-249-1131-1129-320
0.0105501 645-477-62-255-254-1124-1125-252-249-1131-1129-320
0.0105501 1291-1123-1124-253-252-1125-1126-1133-249-1131-1129-320
0.0105501 968-800-801-798-468-467-257-141-142-251-252-1125-249-1131-1129-320
0.0105501 1291-1123-1124-253-252-1125-249-1131-1129-320
0.0105501 645-477-62-255-254-253-252-1125-1126-1133-249-1131-1129-320
0.0105501 968-800-801-798-468-467-257-141-142-251-252-1125-1126-1133-249-1131-1129-320
0.0105501 968-800-801-798-468-467-257-141-14-252-1125-249-1131-1129-320
0.0105501 645-477-62-255-254-253-1124-1125-252-249-1131-1129-320
0.0104602 1291-1123-1124-253-250-249-1125-1126-1133-1132-1131-320
0.0102566 1291-1123-1122-250-1118-1216-1217-1220-1137-1191-1139-1289
0.0102566 968-800-830-826-823-822-814-868-816-966
0.010049 645-477-507-503-499-492-493-494-545-491-574-572-802-801-576-575-643
0.0097031 1291-1123-708-901-900-899-478-482-658-657-483-898-966
0.00968373 322-154-385-578-577-801-802-575-643
0.00961772 322-154-385-578-577-576-801-805-806-575-802-803-808-572-643
0.00961772 322-154-385-578-577-801-802-575-806-808-572-643
0.00961772 322-154-385-578-577-576-801-805-802-575-806-808-572-643
0.00961772 322-154-385-578-577-576-801-805-806-575-802-803-810-808-572-643
0.00961772 322-154-385-578-577-576-801-802-575-806-808-572-643
0.00961772 968-800-801-802-575-806-808-572-643
0.00961772 645-477-507-503-500-491-545-492-493-494-450-449-575-802-803-808-572-643
0.00961772 968-800-803-802-575-806-808-572-643
0.00960832 968-800-801-576-337-575-802-803-808-643
0.00960832 1291-1123-1124-1121-145-144-580-464-465-574-575-802-803-808-643
0.00960832 1291-1123-1124-1121-145-144-580-583-461-337-575-802-803-808-643
0.00960832 1291-1123-1124-1121-145-144-580-464-337-575-802-803-808-643
0.00960832 645-477-507-503-500-491-545-492-493-494-450-449-575-802-803-808-643
0.00960832 322-154-385-578-577-576-575-802-803-808-643
0.00960832 322-154-385-578-577-576-801-805-806-575-802-803-808-643
0.00960832 322-154-385-578-577-801-576-575-802-803-808-643
0.00960832 1291-1123-1124-1121-145-144-580-583-464-337-575-802-803-808-643
0.00960832 968-800-801-576-575-802-803-808-643
0.00949337 968-800-830-826-822-815-816-817-868-814-897-895-966
0.00949337 968-800-830-826-822-815-816-817-868-814-792-897-895-966
0.00923077 968-800-801-798-468-467-257-141-142-126-127-170-169-249-1125-1124-253-252-320
0.00923077 968-800-801-798-468-467-257-141-14-126-127-170-169-249-1125-1124-253-252-320
0.00923077 1291-1123-1126-1131-249-1125-1124-253-252-320
0.00910839 322-154-150-146-251-252-249-169-320
0.0090559 645-477-507-503-500-491-545-643
0.0090559 645-477-507-503-499-491-545-643
0.00901324 968-800-830-826-822-815-816-817-868-814-792-788-772-659-658-482-479-898-966
0.00882522 645-646-538-539-486-485-966
0.00882522 322-154-155-152-1114-1113-903-906-787-788-772-773-816-815-895-898-483-484-537-538-539-486-485-966
0.0088209 645-477-478-475-791-790-1226-1110-983-1095-1096-1139-1138-1218-156-155-1223-152-1219-1222-1221-1289
0.0088209 322-154-157-162-1218-156-155-1223-152-1219-1222-1221-1289
0.00879924 968-800-830-826-822-823-867-869-868-966
0.00874785 1291-1123-1122-250-1118-1216-1220-1137-1191-1289
0.00874785 968-800-830-826-823-822-814-868-966
0.00874785 322-154-150-219-177-168-222-320
0.00874785 968-800-830-826-822-823-814-868-966
0.00874785 968-800-830-826-823-814-868-966
0.00874785 322-154-150-146-168-222-320
0.00874785 322-154-150-219-168-222-320
0.00874785 1291-1123-1122-1135-1136-1137-1191-1289
0.00874785 1291-1123-1122-1135-1137-1191-1289
0.00874785 1291-1123-1122-250-1118-1216-1217-1220-1137-1191-1289
0.0082937 645-477-478-475-791-790-1226-1110-1111-1095-1096-1139-1138-1218-156-155-1223-152-1114-1220-1221-160-162-1289
0.0082937 645-477-478-475-791-790-1226-1110-983-1095-1096-1139-1138-1218-156-155-1223-152-1114-1220-1221-160-162-1289
0.0082937 645-477-478-475-791-790-1226-1110-983-1095-1096-1139-1138-1218-156-1221-160-162-1289
0.0082937 645-477-478-475-791-790-1226-1110-1111-1095-1096-1139-1138-1218-156-155-1223-152-1219-1220-1221-160-162-1289
0.0082937 645-477-478-475-791-790-1226-1110-983-1095-1096-1139-1138-1218-156-155-1223-1222-1221-160-162-1289
0.0082937 645-477-478-475-791-790-1226-1110-983-1095-1096-1139-1138-1218-156-155-1223-152-1222-1221-160-162-1289
0.0082937 645-477-478-475-791-790-1226-1110-1111-1095-1096-1139-1138-1218-156-155-1223-152-1222-1221-160-162-1289
0.0082937 645-477-478-475-791-790-1226-1110-983-1095-1096-1139-1138-1218-156-155-1223-152-1219-1222-1221-160-162-1289
0.0082937 645-477-478-475-791-790-1226-1110-1111-1095-1096-1139-1138-1218-156-155-1223-1222-1221-160-162-1289
0.0082937 645-477-478-475-791-790-1226-1110-983-1095-1096-1139-1138-1218-156-155-1223-152-1219-1220-1221-160-162-1289
0.0082937 645-477-478-475-791-790-1226-1110-1111-1095-1096-1139-1138-1218-156-1221-160-162-1289
0.0082937 645-477-478-475-791-790-1226-1110-983-1095-1096-1139-1138-1218-156-155-1222-1221-160-162-1289
0.0082937 645-477-478-475-791-790-1226-1110-1111-1095-1096-1139-1138-1218-156-155-1222-1221-160-162-1289
0.00815799 322-154-155-152-1114-1113-903-906-787-788-772-773-816-815-895-898-483-484-537-538-539-487-486-485-966
0.00811222 1291-1123-1126-1125-252-320
0.00809486 1291-1123-1122-250-1118-1216-1217-1138-1289
0.00793513 322-154-155-152-1114-1113-903-906-787-788-772-773-816-815-895-898-483-485-966
0.00793513 1291-1123-708-901-902-787-788-772-773-816-815-895-898-483-485-966
0.00793513 322-154-155-152-1114-1113-903-787-660-772-773-816-815-895-898-483-485-966
0.00793513 322-154-155-152-1114-1113-903-787-788-772-773-816-815-895-898-483-485-966
0.00793513 322-154-155-152-1114-1113-903-906-784-660-772-773-816-815-895-898-483-485-966
0.00793513 322-154-155-152-1114-1113-903-906-784-772-773-816-815-895-898-483-485-966
0.00793513 322-154-155-152-1114-1113-903-906-787-660-772-773-816-815-895-898-483-485-966
0.00793513 968-800-830-826-822-772-773-816-815-895-898-483-485-966
0.00793513 1291-1123-708-901-902-660-772-773-816-815-895-898-483-485-966
0.0079155 968-800-803-808-806-575-802-799-573-574-492-643
0.00788936 645-477-62-255-254-1124-253-252-1125-1126-1131-320
0.00788936 1291-1123-1124-253-252-1125-1126-1131-320
0.00788936 968-800-801-798-468-467-257-141-142-251-252-1125-1126-1131-320
0.00788936 645-477-62-255-254-253-1124-1128-12-252-1125-1126-1131-320
0.00788936 1291-1123-1124-253-250-251-252-1125-1126-1131-320
0.00788936 645-477-62-255-254-253-1124-1128-12-11-1129-252-1125-1126-1131-320
0.00788936 1291-1123-1124-253-250-249-1125-1126-1131-320
0.00788936 322-154-150-146-168-222-169-170-171-127-126-252-1125-1126-1131-320
0.00788936 645-477-62-255-254-253-252-1125-1126-1131-320
0.00788936 968-800-801-798-468-467-257-141-14-252-1125-1126-1131-320
0.00788936 645-477-62-255-254-253-1124-1128-12-11-252-1125-1126-1131-320
0.00777814 645-477-507-503-499-492-493-494-545-491-574-572-802-801-577-576-575-643
0.00771086 1291-1123-1122-1135-1137-1191-1138-1139-1140-1096-1095-1221-156-157-164-1218-1289
0.00771086 322-154-155-1222-1221-156-157-164-1218-1289
0.00771086 968-800-1031-1224-1223-1222-1221-156-157-164-1218-1289
0.00771086 968-800-1031-1224-1223-155-1222-1221-156-157-164-1218-1289
0.00771086 645-477-478-475-791-790-1226-1110-1111-1220-1221-156-157-164-1218-1289
0.00771086 645-477-478-475-791-790-1226-1110-983-1221-156-157-164-1218-1289
0.00765489 645-646-538-539-486-487-895-966
0.0076079 968-800-803-802-575-643
0.00751348 968-800-801-798-468-467-257-141-142-126-127-170-169-249-1125-1124-254-253-14-13-12-1128-1129-252-320
0.00751348 968-800-801-798-468-467-257-141-142-126-127-170-169-249-1125-1124-253-14-13-12-1128-1129-252-320
0.00751348 968-800-801-798-468-467-257-141-142-126-127-170-169-249-1125-1124-253-14-13-16-12-1128-1129-252-320
0.00717842 645-477-478-475-791-790-1226-1110-983-1221-156-157-162-1289
0.00717842 645-477-478-475-791-790-1226-1110-1111-1220-1221-156-157-162-1289
0.00717842 322-154-155-1222-1221-156-157-162-1289
0.00717842 968-800-1031-1224-1223-155-1222-1221-156-157-162-1289
0.00717842 968-800-1031-1224-1223-1222-1221-156-157-162-1289
0.00717842 1291-1123-1122-1135-1137-1191-1138-1139-1140-1096-1095-1221-156-157-162-1289
0.00717842 968-800-1031-1224-1223-1222-155-159-981-1221-156-157-162-1289
0.00715505 645-477-62-255-254-1124-1125-252-320
0.00714343 645-477-478-475-791-790-1226-1110-983-1095-1096-1139-1138-1218-156-155-1222-1221-160-161-162-1289
0.00714343 645-477-478-475-791-790-1226-1110-1111-1095-1096-1139-1138-1218-156-155-1222-1221-160-161-162-1289
0.00714343 645-477-478-475-791-790-1226-1110-983-1095-1096-1139-1138-1218-156-155-1223-152-1222-1221-160-161-162-1289
0.00714343 645-477-478-475-791-790-1226-1110-1111-1095-1096-1139-1138-1218-156-155-1223-152-1222-1221-160-161-162-1289
0.00714343 645-477-478-475-791-790-1226-1110-983-1095-1096-1139-1138-1218-156-1221-160-161-162-1289
0.00714343 645-477-478-475-791-790-1226-1110-1111-1095-1096-1139-1138-1218-156-155-1223-1222-1221-160-161-162-1289
0.00714343 645-477-478-475-791-790-1226-1110-983-1095-1096-1139-1138-1218-156-155-1223-152-1114-1220-1221-160-161-162-1289
0.00714343 645-477-478-475-791-790-1226-1110-983-1095-1096-1139-1138-1218-156-155-1223-152-1219-1220-1221-160-161-162-1289
0.00714343 645-477-478-475-791-790-1226-1110-1111-1095-1096-1139-1138-1218-156-155-1223-152-1114-1220-1221-160-161-162-1289
0.00714343 645-477-478-475-791-790-1226-1110-983-1095-1096-1139-1138-1218-156-155-1223-1222-1221-160-161-162-1289
0.00714343 645-477-478-475-791-790-1226-1110-983-1095-1096-1139-1138-1218-156-155-1223-152-1219-1222-1221-160-161-162-1289
0.00714343 645-477-478-475-791-790-1226-1110-1111-1095-1096-1139-1138-1218-156-155-1223-152-1219-1220-1221-160-161-162-1289
0.00714343 645-477-478-475-791-790-1226-1110-1111-1095-1096-1139-1138-1218-156-1221-160-161-162-1289
0.00714302 322-154-150-219-177-176-126-127-320
0.00710072 322-154-155-152-1114-1113-903-906-784-660-772-773-816-815-895-898-483-484-485-966
0.00710072 322-154-155-152-1114-1113-903-787-788-772-773-816-815-895-898-483-484-485-966
0.00710072 322-154-155-152-1114-1113-903-906-784-772-773-816-815-895-898-483-484-485-966
0.00710072 322-154-155-152-1114-1113-903-787-660-772-773-816-815-895-898-483-484-485-966
0.00710072 1291-1123-708-901-902-787-788-772-773-816-815-895-898-483-484-485-966
0.00710072 1291-1123-708-901-902-660-772-773-816-815-895-898-483-484-485-966
0.00710072 322-154-155-152-1114-1113-903-906-787-660-772-773-816-815-895-898-483-484-485-966
0.00710072 968-800-830-826-822-772-773-816-815-895-898-483-484-485-966
0.00710072 322-154-155-152-1114-1113-903-906-787-788-772-773-816-815-895-898-483-484-485-966
0.00706757 1291-1123-1122-1135-1136-1191-1289
0.0070559 645-477-507-503-499-492-493-494-545-491-574-572-802-575-643
0.00697041 645-477-507-503-500-491-545-492-493-494-450-643
0.00678488 968-800-801-798-468-467-257-141-14-126-127-170-169-249-1125-1124-254-253-252-320
0.00678488 968-800-801-798-468-467-257-141-142-126-127-170-169-249-1125-1124-254-253-252-320
0.00678488 1291-1123-1126-1131-249-1125-1124-254-253-252-320
0.00673586 968-800-830-826-823-814-868-815-816-817-773-966
0.00673586 1291-1123-1122-1135-1136-1137-1191-1138-1139-1140-1096-1289
0.00673586 322-154-150-146-168-222-169-170-171-127-320
0.00673586 322-154-150-219-177-168-222-169-170-171-127-320
0.00673586 1291-1123-1122-250-1118-1216-1220-1137-1191-1138-1139-1140-1096-1289
0.00673586 322-154-150-219-168-222-169-170-171-127-320
0.00673586 1291-1123-1122-1135-1136-1191-1138-1139-1140-1096-1289
0.00673586 1291-1123-1122-1135-1137-1191-1138-1139-1140-1096-1289
0.0067224 645-477-507-503-500-499-492-643
0.00665448 968-800-830-826-822-823-814-815-966
0.00652347 645-477-62-255-254-253-1124-1128-12-11-1129-252-320
0.00648575 968-800-803-808-806-575-802-799-573-574-449-643
0.00646395 322-154-150-219-177-176-169-320
0.00646395 968-800-830-826-823-822-815-966
0.0062886 645-477-507-503-499-491-492-643
0.00626512 322-154-157-162-1218-156-155-1223-152-1219-1220-1095-1289
0.00621593 968-800-801-798-468-467-257-141-142-126-127-170-169-249-1125-1124-253-14-13-12-252-320
0.00621593 968-800-801-798-468-467-257-141-142-126-127-170-169-249-1125-1124-254-253-14-13-12-252-320
0.00571617 968-800-830-826-823-822-814-815-966
0.00566119 645-477-62-255-254-253-252-1125-1126-1133-249-320
0.00566119 645-477-62-255-254-253-1124-1128-12-252-1125-1126-1133-249-320
0.00566119 968-800-801-798-468-467-257-141-14-252-1125-1126-1133-249-320
0.00566119 1291-1123-1124-253-250-251-252-1125-1126-1133-249-320
0.00566119 322-154-150-146-168-222-169-170-171-127-126-252-1125-1126-1133-249-320
0.00566119 968-800-801-798-468-467-257-141-142-251-252-1125-1126-1133-249-320
0.00566119 645-477-62-255-254-1124-253-252-1125-1126-1133-249-320
0.00566119 1291-1123-1124-253-252-1125-1126-1133-249-320
0.00555593 1291-1123-1122-250-1118-1216-1220-1137-1138-1289
0.00555593 1291-1123-1122-250-1118-1216-1217-1220-1137-1138-1289
0.00553013 645-477-480-479-898-966
0.00553013 645-646-477-480-479-898-966
0.00551681 645-477-478-475-791-790-1226-1110-983-1221-1289
0.005459 322-154-155-152-1114-1113-903-787-660-898-966
0.005459 322-154-155-152-1114-1113-903-906-787-660-898-966
0.005459 1291-1123-708-901-902-787-660-898-966
0.00540859 1291-1123-1124-1121-145-144-580-464-337-449-643
0.00540859 1291-1123-1124-1121-145-144-580-583-464-337-449-643
0.00540072 322-154-150-146-251-169-320
0.00538567 322-154-155-152-1114-1113-903-787-788-897-815-816-817-868-814-822-821-774-775-773-966
0.00528316 968-800-801-798-468-467-257-141-14-252-320
0.00522468 1291-1123-1124-1121-145-144-580-583-461-337-449-643
0.00510351 322-154-155-152-1114-1113-903-906-784-660-898-966
0.00507961 645-477-478-475-791-790-1226-1110-983-1095-1096-1139-1138-1218-156-155-1223-152-1219-1220-1221-1289
0.00507961 645-477-478-475-791-790-1226-1110-1111-1095-1096-1139-1138-1218-156-155-1223-152-1219-1220-1221-1289
0.00507961 322-154-157-162-1218-156-155-1223-152-1219-1220-1221-1289
0.00500469 322-154-155-152-1114-1113-903-906-787-788-772-773-816-815-895-898-483-484-537-538-539-486-564-485-966
0.00500469 322-154-155-152-1114-1113-903-906-787-788-772-773-816-815-895-898-483-484-537-538-539-487-486-564-485-966
0.00473245 968-800-830-826-822-815-816-817-868-814-792-788-772-659-660-898-966
0.00471764 645-477-62-255-254-253-1124-1128-1125-252-320
0.0046956 645-477-62-255-254-253-1124-1128-12-11-252-320
0.0046956 1291-1123-708-901-900-899-478-482-658-657-898-966
0.00468802 1291-1123-1124-1121-145-144-580-464-337-575-802-803-810-572-643
0.00468802 322-154-385-578-577-576-575-802-803-810-572-643
0.00468802 1291-1123-1124-1121-145-144-580-583-464-337-575-802-803-810-572-643
0.00468802 1291-1123-1124-1121-145-144-580-583-461-337-575-802-803-810-572-643
0.00468802 968-800-801-576-575-802-803-810-572-643
0.00468802 322-154-385-578-577-576-801-805-806-575-802-803-810-572-643
0.00468802 968-800-801-576-337-575-802-803-810-572-643
0.00468802 1291-1123-1124-1121-145-144-580-464-465-574-575-802-803-810-572-643
0.00468802 645-477-507-503-500-491-545-492-493-494-450-449-575-802-803-810-572-643
0.00468802 322-154-385-578-577-801-576-575-802-803-810-572-643
0.00467317 322-154-157-156-1221-1289
0.00437472 645-646-477-480-479-895-966
0.00436316 1291-1123-1122-1135-1137-1191-1138-1139-1140-1096-1095-1221-156-157-162-164-1218-1289
0.00416772 322-154-155-152-1114-1113-903-906-787-788-772-773-816-815-895-898-483-484-537-538-539-486-564-565-566-487-485-966
0.00402661 322-154-155-1222-152-153-1218-1289
0.00393089 322-154-150-219-177-168-169-320
0.0038882 1291-1123-1124-253-250-249-1125-1126-1133-1131-320
0.00374736 322-154-150-219-177-176-126-169-170-127-171-223-222-320
0.00360857 322-154-155-1222-1221-1289
0.00329744 322-154-155-152-1114-1113-903-906-787-788-897-815-966
0.00329744 968-800-801-798-468-467-257-141-142-251-169-320
0.00329744 322-154-155-152-1114-1113-903-787-788-897-815-966
0.00321608 968-800-830-826-822-823-867-868-966
0.00314677 645-477-478-899-898-966
0.00306492 645-477-478-475-791-790-1226-1110-1111-1220-1138-1289
0.00304314 1291-1123-1124-1121-145-144-580-464-465-574-492-643
0.00290746 968-800-1031-1224-1223-1222-155-159-156-1221-1289
0.00286438 1291-1123-708-901-900-899-478-482-658-898-966
0.00286379 322-154-153-1218-1289
0.00283461 322-154-150-146-251-252-249-248-169-320
0.00283461 322-154-150-146-251-252-1125-1122-249-248-169-320
0.00283461 322-154-150-146-251-252-1125-249-248-169-320
0.00277199 968-800-830-826-823-814-815-966
0.00276403 322-154-150-146-251-252-1125-1122-250-249-169-320
0.00274924 968-800-830-826-822-815-816-817-868-814-792-788-772-966
0.0025967 645-477-507-503-500-491-492-643
0.00259189 968-800-801-802-575-643
0.00255586 645-477-478-475-791-790-1226-1110-983-1095-1096-1139-1138-1218-156-155-1223-152-1114-1220-1221-1289
0.00255586 645-477-478-475-791-790-1226-1110-1111-1095-1096-1139-1138-1218-156-155-1223-152-1114-1220-1221-1289
0.00249907 322-154-155-152-1114-1113-903-906-787-788-772-773-816-815-895-898-483-484-537-538-539-486-564-565-566-487-480-485-966
0.0024668 645-646-538-539-487-895-966
0.00236236 968-800-830-826-822-815-816-817-868-814-792-788-772-659-658-898-966
0.00232664 322-154-385-578-577-576-801-805-802-575-643
0.002229 322-154-155-152-1114-1113-903-787-788-897-815-816-817-868-814-822-821-774-775-771-773-966
0.00218108 968-800-830-826-822-823-867-869-817-868-815-816-773-772-898-966
0.00217897 968-800-803-808-806-575-802-799-572-643
0.00214793 968-800-830-826-822-815-816-817-868-814-792-788-897-898-966
0.00200922 1291-1123-708-901-902-787-788-772-966
0.00200007 645-477-478-475-791-790-1226-1110-983-1095-1096-1139-1138-1218-156-155-1223-152-1222-1221-1289
0.00200007 322-154-157-162-1218-156-155-1223-152-1222-1221-1289
0.00200007 645-477-478-475-791-790-1226-1110-1111-1095-1096-1139-1138-1218-156-155-1223-152-1222-1221-1289
0.00196946 322-154-155-1222-152-1219-1218-1289
0.00193696 645-477-478-475-791-790-1226-1110-1111-1095-1096-1139-1138-1218-156-155-1223-152-1219-153-157-162-1289
0.00188281 322-154-155-152-1114-1113-903-787-788-897-815-816-817-868-814-822-772-966
0.00187477 1291-1123-1122-1135-1136-1137-1138-1289
0.0017854 322-154-155-152-1114-1113-903-906-787-788-772-966
0.0017767 1291-1123-708-901-900-478-899-896-895-966
0.0017767 1291-1123-1124-253-250-249-320
0.0017767 645-646-477-478-899-896-895-966
0.0017767 645-477-478-899-896-895-966
0.00175672 1291-1123-1122-250-1118-1115-1137-1138-1289
0.00171051 322-154-157-162-1218-156-155-1222-983-1221-1289
0.00171051 322-154-157-162-1218-156-155-1223-152-1219-1222-983-1221-1289
0.00171051 322-154-157-162-1218-156-155-1223-152-1222-983-1221-1289
0.00171051 322-154-157-162-1218-156-155-1223-1222-983-1221-1289
0.00167696 322-154-385-578-577-801-576-337-449-643
0.00167696 968-800-801-576-337-449-643
0.00163807 968-800-801-798-468-467-257-141-142-126-127-170-169-249-1125-1124-253-14-252-320
0.00163807 968-800-801-798-468-467-257-141-142-126-127-170-169-249-1125-1124-254-253-14-252-320
0.00161465 322-154-150-146-168-222-169-170-171-127-126-252-1125-1126-1133-249-1212-1131-320
0.00160694 645-477-507-503-499-492-493-494-545-491-574-572-802-801-576-337-575-643
0.00156089 322-154-155-152-1114-1113-903-787-788-897-815-816-817-868-814-822-821-774-773-966
0.00155594 1291-1123-1124-1121-145-144-580-583-464-465-449-643
0.00148066 645-646-477-478-479-898-897-895-966
0.0013113 645-646-477-478-899-898-966
0.00123849 1291-1123-1124-1125-252-320
0.00122076 968-800-801-798-468-467-257-141-142-126-127-170-169-249-1125-1124-253-14-13-16-12-252-320
0.00115567 322-154-155-152-1114-1113-903-906-787-788-772-773-816-815-895-898-483-484-537-538-539-487-485-966
0.00110411 968-800-830-826-823-822-814-868-817-773-816-815-966
0.00106185 322-154-155-152-1114-1113-903-906-784-772-966
0.00102681 968-969-861-808-643
0.00102625 1291-1123-1122-250-1118-1216-1217-1220-1137-1191-1140-1096-1139-1138-1289
0.00101896 645-477-507-503-499-491-545-494-450-493-492-643
0.000961661 1291-1123-1124-1121-145-144-580-583-461-449-643
0.000921619 322-154-155-152-1114-1113-903-906-787-788-772-773-816-815-895-898-483-484-537-538-539-487-486-564-565-566-485-966
0.000921619 322-154-155-152-1114-1113-903-906-787-788-772-773-816-815-895-898-483-484-537-538-539-486-564-565-566-485-966
0.000917457 322-154-150-219-177-176-126-169-170-127-171-222-320
0.000863459 322-323-382-154-155-1222-1221-1289
0.000809964 645-646-538-485-966
0.000778742 322-323-215-162-1289
0.000753673 645-477-507-503-499-491-545-494-450-493-643
0.000727614 1291-1123-1122-250-1118-1216-1217-1220-1137-1191-1140-1096-1139-1289
0.000727614 968-800-830-826-823-822-814-868-817-773-816-966
0.000685104 968-800-830-826-822-823-867-868-815-816-817-773-772-898-966
0.000685104 968-800-830-826-822-823-814-868-815-816-817-773-772-898-966
0.000685104 968-800-830-826-822-823-867-869-868-815-816-817-773-772-898-966
0.0006791 322-154-150-219-168-169-320
0.000662755 322-154-150-146-251-252-1125-1122-249-169-320
0.000615682 645-646-538-480-479-898-966
0.000554373 1291-1123-708-901-902-660-898-966
0.00053452 645-477-507-503-499-492-493-494-545-491-469-574-575-643
0.000490028 968-800-830-826-822-815-816-817-868-814-792-897-898-966
0.000487047 645-646-538-480-479-895-966
0.000460637 968-800-830-826-823-822-815-816-817-868-814-897-898-966
0.000460637 968-800-830-826-822-815-816-817-868-814-897-898-966
0.000450727 645-477-507-503-499-492-493-494-545-491-574-575-643
0.000450727 645-477-507-503-500-499-492-493-494-545-491-574-575-643
0.000364842 322-154-155-152-1114-1113-903-906-784-660-772-773-816-815-895-898-483-484-537-538-485-966
0.000364842 322-154-155-152-1114-1113-903-906-787-788-772-773-816-815-895-898-483-484-537-538-485-966
0.000364842 322-154-155-152-1114-1113-903-906-784-772-773-816-815-895-898-483-484-537-538-485-966
0.000364842 322-154-155-152-1114-1113-903-787-660-772-773-816-815-895-898-483-484-537-538-485-966
0.000364842 322-154-155-152-1114-1113-903-787-788-772-773-816-815-895-898-483-484-537-538-485-966
0.000364842 968-800-830-826-822-772-773-816-815-895-898-483-484-537-538-485-966
0.000364842 322-154-155-152-1114-1113-903-906-787-660-772-773-816-815-895-898-483-484-537-538-485-966
0.000344903 968-800-830-796-792-814-815-966
0.000341139 645-477-507-473-469-491-492-643
0.000313102 322-323-382-154-155-156-1218-1289
0.000307273 322-154-150-146-251-252-1125-1122-249-248-247-167-168-169-320
0.000307273 322-154-150-146-251-252-1125-249-248-247-167-168-169-320
0.000305694 1291-1123-1122-250-1118-1216-1220-1138-1289
0.000252624 322-154-155-152-1114-1113-903-906-787-788-772-773-816-815-895-898-483-484-537-538-539-486-564-565-488-487-485-966
0.000246845 322-154-155-152-1114-1113-903-906-787-788-772-773-816-815-895-898-483-484-537-481-480-485-966
0.000213163 322-154-150-146-251-169-170-171-222-168-177-176-126-320
0.000213163 322-154-150-146-251-252-1125-249-248-169-170-171-222-168-177-176-126-320
0.000213163 322-154-150-146-251-252-1125-249-169-170-171-222-168-177-176-126-320
0.000209283 968-800-830-826-822-815-816-817-868-814-897-898-895-479-482-658-659-772-966
0.000209283 968-800-830-826-822-815-816-817-868-814-792-897-898-895-479-482-658-659-772-966
0.000208585 322-154-155-152-1114-1113-903-787-788-897-815-816-817-868-814-823-822-772-966
0.000201354 1291-1123-1122-250-1118-1115-1137-1138-1139-1289
0.000195015 322-154-150-219-168-169-170-171-222-221-177-176-126-320
0.000195015 322-154-150-146-168-169-170-171-222-221-177-176-126-320
0.000194331 645-646-538-539-487-895-898-772-659-658-482-483-485-966
0.000158548 968-800-830-826-823-822-772-773-816-815-895-898-897-814-868-966
0.00014287 645-477-478-899-898-895-485-480-476-896-897-815-966
0.00014287 645-477-478-479-898-895-485-480-476-896-897-815-966
0.000139215 645-477-480-479-898-895-485-487-476-896-897-815-966
0.000137511 322-154-155-1222-1221-156-157-162-1218-1138-1139-1140-1191-1137-1145-1095-1289
0.000137511 322-154-155-156-1221-1218-1138-1139-1140-1191-1137-1145-1095-1289
0.000137511 322-154-157-156-1221-1218-1138-1139-1140-1191-1137-1145-1095-1289
0.000137511 322-154-155-1222-1221-156-1218-1138-1139-1140-1191-1137-1145-1095-1289
0.000137511 322-154-155-1222-1221-156-157-164-1218-1138-1139-1140-1191-1137-1145-1095-1289
0.000137511 322-154-155-1222-1221-156-157-164-162-1218-1138-1139-1140-1191-1137-1145-1095-1289
0.000130309 1291-1123-1122-1135-1137-1138-1139-1140-1191-1190-1146-1145-1095-1289
0.000130309 1291-1123-1122-1135-1136-1137-1138-1139-1140-1191-1190-1146-1145-1095-1289
0.000101057 322-154-385-578-577-576-575-643
9.90859e-05 322-154-184-180-176-169-320
9.80579e-05 968-800-1031-1224-1223-1222-1221-1289
9.61545e-05 968-800-796-792-814-815-966
8.39776e-05 1291-1123-1153-1149-1145-1138-1289
8.22916e-05 645-477-507-503-500-491-545-492-493-494-450-449-575-802-803-810-572-799-800-861-808-643
8.21279e-05 645-477-476-489-491-492-643
8.17898e-05 645-477-478-899-896-897-898-895-485-483-482-658-659-772-966
7.94549e-05 645-477-62-255-254-253-252-320
6.4213e-05 1291-1123-1122-250-1121-1118-1216-1220-1138-1289
5.75813e-05 1291-1123-1122-250-1118-1216-1217-1220-1138-1139-1140-1191-1137-1145-1095-1096-1289
5.75813e-05 1291-1123-1122-250-1118-1216-1217-1138-1139-1140-1191-1137-1145-1095-1096-1289
5.75813e-05 1291-1123-1122-250-1118-1216-1220-1138-1139-1140-1191-1137-1145-1095-1096-1289
5.45659e-05 1291-1123-1122-250-1118-1216-1220-1137-1138-1139-1140-1191-1190-1146-1145-1095-1096-1289
4.34297e-05 968-800-830-826-823-814-815-816-817-868-813-893-894-895-966
4.07914e-05 645-477-507-473-469-491-492-493-643
3.83845e-05 1291-1123-708-901-900-899-898-966
3.67448e-05 968-800-830-796-792-814-815-816-966
3.41311e-05 645-477-507-503-500-491-492-493-494-545-490-570-571-572-802-575-643
2.40338e-05 322-154-150-146-168-169-320
2.32389e-05 645-477-507-503-499-492-643
2.24148e-05 322-154-150-219-177-176-169-170-171-222-221-174-173-127-320
2.24148e-05 322-154-150-219-177-168-169-170-171-222-221-174-173-127-320
2.11422e-05 968-800-830-826-822-815-966
1.23619e-05 645-477-507-503-499-449-450-493-492-545-494-546-544-491-574-575-643
1.23619e-05 645-477-507-503-500-499-449-450-493-492-545-494-546-544-491-574-575-643
9.90175e-06 1291-1123-1122-1135-1137-1138-1289
9.82036e-06 645-477-476-489-491-492-493-643
9.62544e-06 1291-1123-1153-1149-1145-1138-1139-1289
8.10774e-06 645-21-508-507-503-499-492-643
7.36004e-06 1291-1123-1122-250-1121-1118-1216-1220-1138-1139-1289
6.82412e-06 1291-1292-1184-1186-1188-1137-1138-1289
5.9161e-06 322-323-215-217-219-168-169-320
9.69476e-07 645-21-508-507-503-499-492-493-643
7.82175e-07 1291-1292-1184-1186-1188-1137-1138-1139-1289
2.38352e-07 322-154-155-152-1114-1113-903-787-788-772-966
1.6838e-07 645-477-478-475-791-790-1226-1110-1111-1095-1289
1.59872e-07 322-154-155-156-1218-1221-1095-1096-1139-1138-1191-1140-1192-1190-1137-1220-1219-153-157-162-1289
1.5531e-07 968-800-801-798-468-467-257-141-142-126-320
1.27469e-07 322-154-157-156-1218-1221-1095-1096-1139-1138-1191-1140-1192-1190-1137-1220-1219-153-164-162-1289
6.43418e-08 1291-1123-1124-1121-145-144-580-464-465-449-643
