# Supplementary material for: Mapping allosteric communications within individual proteins
Source: Nat Commun. 2020 Jul 31;11:3862. doi: 10.1038/s41467-020-17618-2 (PMC7395124; doi:10.1038/s41467-020-17618-2)
Supplement: Supplementary file 6 — Supplementary Data 3 [file 41467_2020_17618_MOESM6_ESM.zip › Ohm-results/6dhd/6dhd-ACI.txt]

1.46374
2.05178
1.88141
2.07852
2.22467
1.83374
1.94477
1.9205
1.98555
2.06447
2.01119
1.86812
2.18862
2.34137
2.18837
2.42793
2.40005
2.38643
2.64963
2.48052
2.23199
2.18742
2.35519
2.17812
2.05839
1.51547
1.44235
1.65297
1.83256
1.69172
1.57567
1.67087
1.46077
1.62722
1.50829
1.69882
1.54741
1.79452
1.80957
1.72833
1.74496
1.85931
1.87926
1.82704
1.64048
1.87759
1.96776
1.79376
2.00626
2.10282
1.96963
1.75763
2.08409
2.32983
2.57497
2.28021
2.46018
2.88555
3.16272
2.82014
2.9464
2.74343
2.59255
2.13604
2.35025
2.35165
2.39837
2.38918
2.44481
2.4797
2.23991
2.24613
2.51886
2.3123
2.27555
2.22935
2.1663
2.22305
3.10285
2.92854
3.25189
2.72433
1.97996
1.74113
1.26541
1.19426
1.27676
2.03096
2.47042
2.92179
2.99661
2.2891
2.39267
1.55775
1.95162
1.73881
1.80764
1.81131
1.90364
2.03
2.43875
2.21513
2.02738
2.64689
2.52758
2.10306
1.79335
2.33991
2.60857
2.04967
2.8373
2.56652
2.25231
2.04755
1.81226
1.31471
1.92555
1.7628
1.02172
1.5194
1.51013
2.00747
1.81794
2.39286
3.03507
2.42109
2.68663
2.02255
2.05219
1.85142
2.26182
1.78049
1.68515
1.60388
1.85921
2.04457
2.16468
2.26321
2.45378
2.34762
2.17136
2.53119
2.44123
2.22774
2.20754
2.7497
2.88989
2.69611
2.87937
3.10715
2.96405
3.04246
3.1577
2.67694
3.56631
3.14167
3.17509
3.23351
3.31511
2.83632
2.52358
2.62699
3.13181
3.18038
3.0729
2.56179
1.95483
1.54029
1.27936
1.43352
1.99797
2.12775
2.46016
2.35401
2.41075
2.59747
2.73356
2.85104
3.03527
2.83198
2.58592
2.80322
2.46091
1.92577
2.08334
2.34608
2.39982
2.34998
2.40345
2.35486
2.39986
2.35218
2.46953
2.11648
1.55468
1.99109
2.3343
2.94594
3.13782
2.7881
2.40428
2.52366
2.214
1.91085
2.14257
1.53384
2.02403
2.01278
2.03229
2.0246
1.83996
1.85659
2.09623
2.09333
1.50936
1.52252
2.18186
1.95019
2.10679
2.29237
2.3024
2.06888
2.10559
2.19599
2.49223
2.40933
2.17693
2.0864
2.14169
2.22804
2.16861
2.18159
2.23183
2.18257
2.37289
2.29806
2.24613
2.2893
2.23479
2.06585
2.11638
2.19695
2.09199
2.10343
2.32867
2.16059
2.03465
2.09338
1.8764
1.43422
1.31641
1.28108
1.1684
1.15572
1.36832
1.53188
1.66708
1.94127
1.64504
1.75701
2.10265
2.38443
2.05929
1.99764
2.25285
2.28054
2.16826
2.19896
2.1261
1.85642
2.02232
1.93984
1.71557
1.45907
1.18378
1.22636
1.36393
1.30314
1.68975
1.7682
1.86452
2.10898
2.08347
2.10618
2.00153
1.86151
1.91214
1.85004
1.87359
1.71816
1.60891
1.57105
1.54077
1.60492
1.40973
1.52459
1.66667
1.76987
1.55773
1.50615
1.46773
1.5891
1.61077
1.81214
1.83064
1.93149
1.91245
1.76428
1.58506
1.75412
1.64851
1.77702
1.75437
1.70524
1.81506
1.78315
1.91729
2.01411
2.30521
2.31594
2.3715
2.14872
2.07524
2.01432
1.72545
1.27595
1.40307
1.80357
1.79071
1.749
2.13264
2.26485
2.38465
2.15198
1.95736
2.21315
2.22581
1.9241
2.32339
2.20116
2.17022
2.2687
2.25253
2.31256
2.21386
2.21154
1.78131
1.45525
1.33961
1.46515
1.91348
1.92952
2.11861
2.04295
2.23937
2.18641
2.15755
2.17979
2.41467
2.3476
2.32907
2.39946
2.36996
2.41513
2.45136
2.20279
2.07335
1.98456
2.10484
1.88984
2.3438
2.13017
1.72459
1.44508
1.87384
2.16637
2.08748
2.56053
2.4884
2.54423
2.59739
2.48741
2.26495
2.29576
2.30422
1.80972
1.34607
1.59949
1.93356
1.79605
1.47072
1.69089
1.21414
1.52248
1.57495
1.48789
1.76571
1.92004
1.88241
2.50735
2.39309
2.23109
2.09241
2.39171
2.36081
2.16708
2.15744
2.31289
2.22043
2.25767
2.15633
2.13927
1.92155
1.93422
1.99311
1.90855
1.88141
1.66667
1.35173
1.41929
1.41929
1.35173
1
1
1
1
1.41929
1.78835
1.73247
1.89518
1.98475
2.05452
2.21041
2.03589
2.10602
2.11091
2.01285
2.10011
2.18065
1.9126
1.89768
1.96574
1.90784
1.74586
1.61644
1.84152
1.99735
2.14229
2.26407
2.43993
2.26831
2.18667
2.63368
2.59703
2.12841
2.08208
2.30932
2.48068
1.93655
2.01213
2.25596
2.0235
1.64347
2.2988
2.29717
1.88113
2.09073
2.22658
2.09905
2.00549
2.06619
2.14134
2.47727
2.25179
2.35738
2.65843
2.21289
2.39957
2.56585
2.40623
2.29976
2.38578
2.11788
1.79787
1.93826
1.90967
1.433
1.23656
1.42121
1.53926
1.28032
1.63249
1.8665
1.78424
1.73092
1.71227
1.62501
2.01401
2.20932
2.58125
2.36579
1.60314
0
0
2.05303
1.68475
2.37332
1.99311
2.33714
2.47242
1.94803
2.24976
2.30772
2.49627
2.5542
2.35305
2.22838
2.81814
2.8504
2.688
2.65141
2.48935
2.44473
2.94667
2.66626
2.62716
2.51478
2.5211
2.42662
2.38434
1.70304
1.5552
1.9184
2.13137
1.84739
1.7575
2.11381
1.87381
1.98682
1.81218
2.08269
1.87925
2.11784
1.98881
2.25336
2.07327
2.1047
2.29089
2.22143
1.90703
2.2578
2.25504
2.12797
2.17964
2.18117
1.91159
1.83116
2.21999
2.42358
2.58582
2.33214
2.48858
3.15563
3.76815
2.92283
3.286
2.82125
2.89895
2.39454
2.61578
2.467
2.36902
2.52667
2.47752
2.53111
2.38983
2.36259
2.47302
2.43225
2.51977
2.5951
2.64443
2.99688
4.35393
3.86626
3.54027
2.80175
1.959
1.83657
1.63162
1.49817
1.44973
1.91036
2.60792
3.88392
3.83747
2.95602
2.92266
1.75383
2.31148
1.99446
2.07973
2.06044
2.55971
2.64353
3.23693
2.69896
2.57618
3.4812
3.12325
2.69712
2.37107
3.13808
3.19306
2.78706
3.09096
3.02055
2.49359
2.88794
2.20094
1.62624
2.24408
1.94748
1.31755
2.18692
1.71519
2.76251
2.06768
2.92415
3.6243
3.213
3.63508
2.52934
2.38865
2.35777
2.38404
1.89775
1.77885
1.63484
1.87421
2.05662
2.26552
2.39029
2.539
2.40896
2.29902
2.79119
2.63835
2.54293
2.65087
3.01222
3.127
2.97013
3.43892
3.47962
3.38139
3.70332
3.55408
3.03217
3.21404
2.62408
3.92977
3.83261
3.48261
2.87029
2.31802
2.47621
3.20949
3.24891
4.02203
3.28756
2.35443
1.85053
1.31039
1.51433
2.25933
2.4098
2.75779
2.75752
2.79813
3.16296
2.92717
3.23787
3.44764
2.77357
2.76177
3.06769
2.77547
2.33815
2.46356
2.95378
2.8918
2.6344
2.62455
2.45198
2.42351
2.21217
2.58375
2.1765
1.6698
2.22308
2.47936
3.4783
4.19564
3.51397
2.89894
2.87026
2.0883
2.08497
2.14364
1.74169
2.29915
2.60335
2.44965
2.26036
2.33168
2.01376
2.3951
2.53894
1.86608
1.89261
2.69457
2.49812
2.51248
2.62698
2.89472
2.62166
2.71902
2.61042
2.33955
2.60397
2.75364
2.57235
2.30304
2.36148
2.26808
2.32897
2.80294
2.6134
2.78335
2.79621
2.61924
2.98474
2.6778
2.49535
2.57062
2.71298
2.46706
2.34315
2.82019
2.4981
2.38814
2.13113
1.84415
1.35462
1.27684
1.31516
1.15945
1.10333
1.34626
1.51668
1.82382
1.9599
1.68115
1.88429
2.18415
2.59451
2.21261
2.21197
2.4583
2.45934
2.34878
2.38079
2.44516
2.11694
2.20537
2.02035
1.75454
1.43265
0.717434
0.629342
0.937374
0.924573
1.48514
1.57956
1.89791
2.08145
2.17331
2.37842
2.24053
1.83907
1.80216
1.90183
1.65545
1.68665
1.5523
1.52324
1.5341
1.24803
0.991305
1.21695
1.38047
1.28603
1.12668
1.29179
1.19374
1.32489
1.43638
1.66712
1.52511
1.67188
1.76659
1.81306
1.52768
1.76959
1.80732
1.74286
1.75677
1.61855
1.85677
1.8942
1.93332
2.00945
2.5546
2.70619
2.67163
2.34813
2.35709
2.15348
1.84162
1.36082
1.53647
2.07762
2.04872
1.802
2.39414
2.54815
2.66909
2.52169
2.22843
2.67478
2.68575
2.02809
2.6034
2.31534
2.36178
2.7248
2.58503
2.4785
2.54038
2.55595
1.98669
1.55107
1.67052
1.75773
2.24281
2.26092
2.49918
2.41012
2.57661
2.53099
2.46536
2.409
2.79339
2.69002
2.73381
2.53881
2.71172
2.72582
2.69336
2.62442
2.54767
2.46397
2.6485
2.33969
3.12263
3.01462
2.31091
1.92258
2.61619
2.80107
2.75809
3.36124
2.99557
3.35516
3.5983
2.77034
3.08362
3.11942
2.87214
2.42399
1.55193
1.95398
2.41089
1.86722
1.50507
1.75171
1.32791
1.62956
1.77272
1.60208
1.82084
2.00846
1.9694
2.62772
2.59037
2.32175
2.29628
2.54582
2.56867
2.28135
2.27287
2.44802
2.34008
2.18109
2.17294
2.27913
2.03589
2.03589
1.9586
2.01492
1.83739
1.80535
1.7706
1.58484
1.51468
1.47148
1
1.25
1.25
1
1.47148
1.82167
1.64163
1.93422
1.97036
2.134
2.13512
1.93422
2.00413
2.15903
2.07601
2.08702
2.28058
2.12923
2.06299
2.29024
2.13462
2.04013
1.89706
2.1408
2.52686
2.48813
2.85756
3.00844
2.91039
2.85225
2.92632
2.90769
2.17904
2.26352
2.64314
2.60694
1.89067
2.02659
2.25788
2.16956
1.84583
2.63819
2.6047
2.21827
2.35431
2.42701
2.35886
2.21745
2.15464
2.22306
2.93657
2.5486
2.85272
2.92069
3.0044
2.83753
2.92322
2.96628
2.78554
2.62104
2.38633
2.05662
2.24478
2.28618
1.53104
1.45941
1.71086
1.86624
1.63562
1.95798
1.9499
2.19457
1.89875
2.05992
1.98524
2.1033
2.13979
2.36774
2.17521
2.15586
0
2.23854
0
1.96827
2.31371
2.0255
2.27765
2.51638
2.07395
2.35132
2.3553
2.61914
2.69121
2.44116
2.32576
2.71365
2.99962
2.78955
2.72473
2.51509
2.50268
3.07467
2.83285
2.56659
2.4752
2.48234
2.36569
2.26765
1.76231
1.53364
1.85235
1.963
1.80498
1.69977
1.90551
1.79323
1.88753
2.03423
2.07415
2.01142
2.09526
2.1413
2.12454
2.12843
2.03822
2.22276
2.08299
1.95812
2.1796
2.25255
2.20276
2.17524
2.24665
2.08497
1.90008
2.28582
2.46387
2.54806
2.34615
2.51601
3.14306
3.81538
3.03741
2.86575
2.69723
2.43467
2.11356
2.4058
2.32424
2.40952
2.46525
2.36659
2.3135
2.072
2.20711
2.49706
2.21374
2.47239
2.56703
2.5883
2.84478
3.97993
3.78584
3.33288
2.90305
2.08421
1.85836
1.63225
1.47711
1.51355
1.9527
2.69187
3.77166
3.57384
3.11857
2.70337
1.60881
2.16258
1.83979
1.91798
1.95354
2.34207
2.49574
2.95322
2.64421
2.43818
3.3643
3.22112
2.7946
2.41938
3.22334
3.34155
2.75124
3.03683
3.06907
2.44768
2.69142
2.19671
1.59889
2.28229
1.95623
1.33647
2.07629
1.75982
2.76145
2.05761
2.89716
3.49429
3.12167
3.38819
2.3954
2.28877
2.09992
2.2229
1.93778
1.81168
1.62287
1.98184
2.14591
2.30836
2.35495
2.56768
2.40864
2.38774
2.62484
2.62627
2.41841
2.40555
2.99534
2.78271
2.88476
3.40145
3.26901
2.89026
3.53525
3.24178
2.82871
3.57396
2.81675
3.81415
3.57254
3.35667
2.69631
2.29559
2.6151
3.06011
3.15012
3.70906
2.96386
2.0954
1.64588
1.37361
1.56803
2.09377
2.25754
2.55744
2.47421
2.52279
2.80883
2.84342
2.98461
3.3012
2.81093
2.7935
3.15871
2.72614
2.0057
2.18409
2.6566
2.45685
2.36831
2.47165
2.53793
2.31149
2.15712
2.5746
2.03416
1.22076
1.94494
2.70791
3.48516
3.86083
3.15996
2.42848
2.43627
1.90708
1.89298
1.5654
1.4434
1.97224
2.40909
2.33554
2.17399
2.22262
2.04537
2.35627
2.4034
1.72305
1.76171
2.60565
2.31215
2.299
2.49251
2.76188
2.5533
2.67068
2.75696
2.44908
2.73702
2.65702
2.58808
2.41739
2.44983
2.23485
2.39494
2.88682
2.71524
2.67843
2.65846
2.55157
2.86464
2.61151
2.39941
2.52875
2.64106
2.37159
2.3441
2.71032
2.39631
2.32812
2.09218
1.8587
1.47727
1.71436
1.41
1.26817
1.29483
1.33744
1.44262
1.76263
1.94316
1.63874
1.98302
2.14688
2.49171
2.10861
2.04316
2.35672
2.41867
2.16182
2.21713
2.17572
2.0992
2.16662
2.08223
1.78613
1.50408
0.755109
0.701402
0.959913
0.941261
1.52354
1.61301
1.91244
2.06317
2.05337
2.17057
2.08401
1.94976
1.9659
1.99687
1.78438
1.77388
1.62716
1.60686
1.61197
1.5338
1.32503
1.49679
1.64034
1.61932
1.42742
1.36342
1.20946
1.336
1.4214
1.68656
1.7294
1.8541
1.78838
1.83682
1.42546
1.81327
1.78616
1.671
1.76129
1.61729
1.89522
1.83046
2.00688
2.10033
2.54469
2.63462
2.6018
2.42091
2.30104
2.2625
1.84637
1.34429
1.4432
2.17601
2.19259
1.77127
2.2519
2.37822
2.58301
2.3008
2.11571
2.58251
2.58953
2.03602
2.61223
2.27305
2.37542
2.5697
2.54963
2.61215
2.5356
2.67036
2.02387
1.63321
1.71358
1.87977
2.32051
2.31381
2.52758
2.37935
2.45753
2.64582
2.4388
2.33364
2.65347
2.65199
2.62255
2.67887
2.77114
2.76682
2.75749
2.50501
2.49906
2.41799
2.69833
2.43384
2.99557
3.00174
2.17401
1.84467
2.65127
2.80633
2.44031
3.21838
3.08822
3.14145
3.27359
2.55425
2.90245
2.86205
2.72626
2.40383
1.49703
1.52027
2.00599
1.98191
1.30569
1.61955
1.18884
1.58697
1.54436
1.47171
1.90101
1.70861
2.08158
2.22329
2.09935
2.16759
2.36793
2.43425
2.36334
2.41087
2.38626
2.23222
2.26489
2.18109
2.10371
2.15633
1.93422
1.86722
1.85256
1.85256
1.80535
1.66667
1.73247
1.64163
1.5519
1.41929
1
1.25
1.47148
1.25
1
1.5519
1.58484
1.85256
1.99311
2.3594
2.22043
1.98186
2.15633
2.47246
2.4383
2.22853
2.47157
2.33766
2.28016
2.34221
2.25816
1.93898
1.81667
2.11439
2.42476
2.496
2.75655
2.96641
2.87101
2.78363
2.95087
2.83132
2.15738
2.18224
2.62786
2.59396
1.97042
2.06945
2.29562
2.11536
1.78005
2.64486
2.64077
2.14153
2.45796
2.50506
2.16126
2.07509
2.23517
2.29153
2.78926
2.42868
2.83666
2.96662
2.85906
2.87678
2.94265
2.81812
2.65052
2.60973
2.32943
2.03878
2.24248
2.2654
1.45443
1.33459
1.75214
1.91477
1.44316
2.05601
2.12619
2.14724
1.78771
2.29681
2.14534
2.33577
2.35999
2.69647
2.34419
2.18885
2.22573
0
0
1.51618
2.09563
2.04829
2.10872
2.22649
1.92308
2.10175
2.14758
2.27896
2.60994
2.20987
1.97127
2.36734
2.67773
2.41515
2.59489
2.61098
2.61791
2.62729
2.4519
2.29188
2.25328
2.33715
2.17809
2.17455
1.66559
1.50588
1.70902
1.86206
1.6589
1.61529
1.93138
1.63282
1.79244
1.58484
1.73247
1.84516
1.82167
1.93841
1.90855
1.97643
2.06288
2.19009
2.07931
1.86571
2.09298
2.14346
2.00218
2.03863
2.08924
2.00706
1.77973
2.27447
2.51014
2.75906
2.37672
2.58998
3.0943
3.33061
2.68712
3.0686
2.67193
2.61236
2.12231
2.32332
2.32033
2.29896
2.39541
2.38446
2.45017
2.3251
2.06212
2.35935
2.21151
2.30192
2.38083
2.30191
2.49598
3.41408
3.25416
3.49464
2.85383
2.1191
1.90626
1.52127
1.27732
1.5003
2.1266
2.67496
3.25194
3.28086
2.639
2.53568
1.70005
2.09469
1.84778
1.83312
1.92123
2.16901
2.29
2.70846
2.32751
2.138
2.96508
2.8968
2.4295
2.05179
2.61311
2.92232
2.12878
3.19438
2.74655
2.44038
2.37532
2.06294
1.48096
2.10927
1.84914
1.10321
1.71323
1.54175
2.42513
1.9574
2.58735
3.28293
2.6083
2.96984
2.20825
2.15439
2.02739
2.19936
1.94098
1.80777
1.61018
1.97695
2.05301
2.26693
2.35579
2.5501
2.38854
2.31963
2.65581
2.33846
2.31515
2.37838
2.82748
2.84966
2.71715
3.14715
3.1657
3.02379
3.1245
3.17015
2.96068
3.54727
3.20869
3.38715
3.35974
3.42596
2.80541
2.47151
2.7492
3.36456
3.3779
3.15737
2.54836
2.07581
1.75681
1.3532
1.53337
2.10551
2.24856
2.66188
2.48261
2.53873
2.71585
2.77076
3.01795
3.18207
2.77461
2.82325
3.07809
2.70294
2.10456
2.3518
2.66165
2.4844
2.41334
2.42059
2.3796
2.50231
2.60842
2.63783
2.12844
1.54045
1.94173
2.54839
3.32755
3.57069
2.9853
2.49116
2.60871
2.06021
1.97932
2.05828
1.58729
2.11937
2.32024
2.24546
2.28877
2.39821
2.13539
2.34892
2.41272
1.60049
1.6741
2.37746
2.09355
1.96359
2.17149
2.34358
2.12474
2.14541
2.22143
2.45891
2.30614
2.23298
2.21136
2.05383
2.17294
2.16469
2.23174
2.38979
2.24503
2.29281
2.21742
2.18819
2.45753
2.29361
2.10001
2.11532
2.22774
2.11269
2.12611
2.42176
2.25958
2.16888
1.88406
1.71924
1.26204
1.41803
1.2438
1.13184
0.962457
1.10246
1.37205
1.67341
1.81865
1.55137
1.74224
2.00102
2.35638
2.03097
2.01951
2.22566
2.17877
2.18446
2.20588
2.18072
1.95499
2.06276
1.95686
1.68428
1.44688
0.824264
0.580949
0.781498
0.985155
1.50792
1.65921
1.92079
2.12131
2.02218
2.07135
1.99941
1.80697
1.85255
1.83677
1.59876
1.62897
1.4798
1.48172
1.46945
1.35589
1.10077
1.28979
1.3942
1.40462
1.23348
1.43876
1.36817
1.35812
1.45338
1.68264
1.60925
1.8802
1.85896
1.77621
1.42839
1.67961
1.69103
1.55817
1.59207
1.46608
1.69704
1.67834
1.73226
1.74267
2.36039
2.37399
2.34778
2.08386
2.0712
1.91235
1.6144
1.27554
1.34989
1.91468
1.87291
1.64055
2.10693
2.35475
2.43765
2.24798
2.01985
2.4764
2.41962
1.83799
2.31147
2.05041
2.02261
2.19478
2.18533
2.28997
2.13006
2.2017
1.62777
1.43316
1.47495
1.60584
1.98236
2.06717
2.21079
2.11657
2.29971
2.42438
2.2284
2.09247
2.47978
2.3986
2.38758
2.36573
2.50521
2.40051
2.36799
2.10056
2.04893
1.94807
2.18568
1.92936
2.47304
2.21672
1.70972
1.44981
2.02098
2.27491
2.45394
2.54982
2.88732
3.13446
2.90889
2.56958
2.66827
2.68418
2.37414
2.29205
1.51422
1.5284
1.97996
2.03158
1.49107
1.75884
1.28483
1.63481
1.65929
1.47538
1.65584
1.82011
1.76305
2.45901
2.28417
2.1657
2.00773
2.36189
2.34912
2.18375
2.12466
2.20123
2.16469
2.16469
2.1128
2.15633
2.03589
1.94656
1.78835
1.78835
1.75201
1.73247
1.5519
1.35173
1.35173
1.35173
1.35173
1.35173
1.35173
1.25
1.41929
1.58484
1.66667
2.01492
2.06593
2.08614
2.13927
1.90855
2.03589
2.11858
1.96458
2.00128
2.2936
1.93228
1.85423
2.04069
1.96009
1.83768
1.8111
1.99034
2.14271
2.28481
2.52237
2.61396
2.50108
2.4536
2.67887
2.67238
2.20902
2.2253
2.54114
2.63959
2.01363
2.09158
2.36103
1.90379
1.63693
2.40785
2.27515
1.91924
2.01186
2.12871
2.03627
1.88668
2.01226
1.99454
2.50035
2.26032
2.3503
2.62766
2.40248
2.52624
2.56217
2.48358
2.61348
2.67605
2.09377
1.71045
2.08899
1.9554
1.36393
1.19807
1.38586
1.63921
1.35289
1.59742
1.78506
1.9973
1.87876
1.80989
1.7507
2.11429
2.37677
2.65879
2.6199
1.84879
0
0
2.10208
1.60839
2.19254
2.00413
2.17439
2.30203
1.89201
2.10654
2.03489
2.11383
2.20183
2.01968
1.89604
2.30619
2.46479
2.23234
2.51001
2.53062
2.50363
2.64898
2.41888
2.26414
2.28099
2.24483
2.10176
2.11765
1.66207
1.42264
1.70317
1.84764
1.74198
1.62135
2.04602
1.83433
1.95489
1.7706
1.96523
1.89806
1.9586
1.98262
1.97225
2.04138
1.93592
2.03345
2.19663
1.96061
2.13867
2.32104
2.14529
2.1054
2.25174
2.09101
1.83638
2.19285
2.4983
2.61061
2.3546
2.77695
3.22422
3.41275
2.96987
2.78144
2.59574
2.28286
1.93748
2.19972
2.27045
2.33571
2.38303
2.42147
2.3438
2.1769
2.00744
2.35368
2.2293
2.46029
2.54296
2.54846
2.47713
3.31491
3.13708
3.33497
2.60833
1.95665
1.92884
1.52846
1.28394
1.51562
2.11321
2.60473
3.03706
3.13746
2.55658
2.30419
1.51494
1.9706
1.72706
1.88141
1.8819
2.14856
2.24672
2.6686
2.29111
2.09799
2.79382
2.57673
2.24194
1.92308
2.46289
2.78878
2.12621
2.89076
2.59066
2.36415
2.26339
2.02574
1.49306
2.09817
1.80151
1.06655
1.79572
1.5685
2.3171
1.87905
2.44129
3.11883
2.42606
2.89739
2.08721
2.10853
2.06539
2.21038
1.84292
1.66723
1.55325
1.92858
1.99244
2.16211
2.25487
2.49782
2.3198
2.14421
2.59522
2.43504
2.29357
2.27024
2.75079
2.84873
2.63505
3.09548
3.0368
2.66829
3.25597
3.15733
2.84022
3.38157
3.46274
3.56664
3.23559
3.07092
2.57126
2.49304
2.72042
3.10379
3.23044
3.10124
2.52152
1.82614
1.57257
1.29417
1.44987
1.8823
2.03655
2.39144
2.19901
2.26471
2.40181
2.30625
2.79601
2.89929
2.35228
2.37558
2.59273
2.32613
1.90601
2.02494
2.4737
2.34508
2.23505
2.52658
2.53145
2.07494
2.0215
2.28306
1.88571
1.43954
1.8822
2.09632
2.77703
3.36091
2.61613
2.24985
2.26392
1.80493
1.6262
1.71176
1.3449
1.82521
2.15855
2.08784
1.94571
1.84985
1.86178
2.11344
2.08942
1.45804
1.51901
2.17039
1.93351
2.00686
2.21299
2.29555
2.10977
2.18912
2.24614
2.49843
2.43115
2.25618
2.26237
2.34782
2.25767
2.21539
2.29886
2.42879
2.37537
2.47246
2.33899
2.29442
2.40423
2.21932
2.10522
2.15205
2.28633
2.15829
2.02999
2.34278
2.10872
2.08801
1.90172
1.62888
1.28861
1.23016
1.13903
0.856544
1.07305
1.22031
1.33228
1.51981
1.77637
1.46588
1.75487
1.92708
2.20173
1.89453
2.02162
2.13522
2.24496
2.10986
2.07136
2.17666
1.96136
1.94605
1.79925
1.53631
1.33087
1.05856
0.903513
1.22577
1.14562
1.43886
1.37001
1.64882
1.75993
1.76686
1.88916
1.8486
1.7144
1.82416
1.81238
1.65144
1.52968
1.50237
1.50381
1.48177
1.55074
1.30005
1.36553
1.60881
1.53675
1.41588
1.36248
1.15611
1.39852
1.41353
1.58892
1.57583
1.52418
1.50851
1.59661
1.42137
1.63229
1.63005
1.62009
1.66528
1.54399
1.69935
1.73949
1.8161
1.81693
2.25225
2.36639
2.30919
2.14392
2.0613
1.92815
1.64972
1.23915
1.35715
1.88372
1.87514
1.65117
2.10909
2.26934
2.36045
2.26396
1.98472
2.30269
2.26067
1.91854
2.31088
2.08988
2.0618
2.2279
2.1379
2.19248
2.1284
2.15071
1.7369
1.41357
1.41375
1.53888
1.90935
1.98428
2.23667
2.05986
2.23081
2.22131
2.18367
2.14716
2.49993
2.38193
2.44755
2.32029
2.52853
2.29999
2.40714
2.24092
2.1356
1.98737
2.19208
1.90945
2.48302
2.20526
1.72294
1.47241
1.91515
2.16263
2.0547
2.62082
2.80806
2.63142
2.68634
2.453
2.45631
2.47692
2.41171
2.09054
1.40668
1.74854
2.10852
1.77821
1.49289
1.6333
1.27387
1.43165
1.46814
1.57543
1.84719
1.93015
2.05201
2.47622
2.17398
2.13091
2.30219
2.54092
2.4032
2.28753
2.24708
2.22043
2.20825
2.1128
2.10371
2.2931
2.06593
1.93422
1.86722
2.03589
1.82167
1.64163
1.5519
1.47148
1
1
1
1
1
1
1.41929
1.5519
1.35173
1.89518
1.85256
2.01492
1.89518
1.78835
1.90855
2.18523
2.03046
1.87659
2.09586
2.11187
2.11647
1.83524
1.85768
1.7519
1.61183
1.8533
2.07243
2.13281
2.36063
2.44061
2.39894
2.32917
2.54964
2.5251
2.20938
2.161
2.47444
2.55113
1.94931
1.99481
2.26048
2.06976
1.68283
2.273
2.30371
1.99147
2.09967
2.19646
2.10089
1.97467
2.02059
2.02453
2.61459
2.32633
2.5103
2.62912
2.45673
2.48484
2.58068
2.657
2.70493
2.53123
2.0017
1.70119
2.03606
1.97751
1.33975
1.19791
1.51595
1.77667
1.84179
1.65829
1.88027
2.24464
2.07868
1.94039
1.79175
2.18243
2.47881
3.06856
2.80236
1.65759
0
0
2.10715
1.62477
2.26464
1.84788
2.30222
2.49315
2.00527
2.20563
2.28086
2.41927
2.66087
2.51323
2.34883
2.8413
3.0003
2.81447
2.59666
2.60334
2.51926
2.94524
2.89919
2.65748
2.56348
2.65576
2.50032
2.35455
1.75088
1.54002
1.85886
1.98247
1.88381
1.69518
1.72751
1.53496
1.717
1.56638
1.84786
1.79095
1.99994
1.94828
2.06876
1.90814
1.93809
2.03239
1.98091
1.79901
2.01917
2.09726
2.05096
2.22697
2.15873
2.08742
1.99562
2.26575
2.4519
2.77067
2.3181
2.54445
3.21958
3.73509
3.13129
2.97328
2.71044
2.59307
2.17258
2.46491
2.19455
2.43307
2.58413
2.28032
2.20525
2.12655
2.17058
2.50839
2.28368
2.66929
2.70184
2.71941
2.94009
4.13517
4.00806
3.28183
3.19005
2.19296
1.91623
1.71677
1.46947
1.41538
1.85212
2.65907
3.78472
3.61438
3.15537
2.89793
1.80404
2.22979
1.96879
2.02255
2.07278
2.34045
2.48054
2.98388
2.66105
2.47558
3.42047
3.29554
2.695
2.37864
3.43803
3.53554
2.91018
3.33754
3.16136
2.44641
2.79926
2.28704
1.55534
2.10096
2.07922
1.32769
1.89129
1.89039
2.53384
2.07939
3.00639
3.60558
3.36087
3.59007
2.49257
2.32027
2.17578
2.45979
1.92804
1.80201
1.44441
1.97411
2.16773
2.32705
2.39799
2.59168
2.48185
2.38201
2.73966
2.48778
2.50136
2.55412
3.0363
2.98171
3.07476
3.29802
3.27541
2.92473
3.56813
3.2906
3.17647
3.36473
2.87693
3.76389
3.61716
3.46457
2.71983
2.22752
2.52332
3.04723
3.1216
3.81428
3.23225
2.40693
1.83818
1.34968
1.50965
2.29755
2.42486
2.69374
2.55421
2.68316
3.02022
3.03376
3.15218
3.60343
3.16944
3.11413
3.28587
3.01691
2.25734
2.44062
2.81471
2.56173
2.51088
2.88258
2.66474
2.31764
2.1952
2.71918
2.15443
1.58174
2.25862
2.77774
3.56732
3.8472
3.44309
2.63219
2.58314
2.33143
1.79137
1.8618
1.59186
2.19987
2.40332
2.26979
2.28036
2.40012
2.14296
2.43845
2.52753
1.79037
1.77927
2.53406
2.29631
2.57513
2.69189
2.77075
2.54153
2.56323
2.62475
2.47937
2.69015
2.62078
2.53513
2.373
2.28652
2.43084
2.58823
2.7981
2.63718
2.82912
2.78051
2.7122
2.90445
2.55225
2.38049
2.42854
2.55665
2.28976
2.29495
2.72449
2.44176
2.30829
2.22276
2.02217
1.68517
1.49618
1.40759
1.20466
1.19266
1.41357
1.56909
1.84348
2.03978
1.74184
1.93439
2.28593
2.58044
2.21224
2.17908
2.46261
2.55957
2.33941
2.32702
2.21686
1.99324
2.04485
1.97985
1.81832
1.56468
1.22622
1.15092
1.32615
1.32184
1.6829
1.65489
1.87913
2.10526
2.02936
2.26438
2.24962
1.93598
1.97717
1.98225
1.78232
1.76341
1.6945
1.67169
1.64232
1.68149
1.49455
1.61533
1.7703
1.73795
1.57883
1.51282
1.41467
1.59587
1.6046
1.83386
1.80784
1.82421
1.88834
1.74984
1.63231
1.7759
1.74998
1.86456
1.91089
1.86568
2.05498
1.98147
2.08924
2.07712
2.42929
2.74956
2.80425
2.33313
2.22463
2.21923
1.74144
1.38056
1.5684
2.13222
2.05286
1.95824
2.44708
2.57776
2.66348
2.40793
2.27484
2.52123
2.49525
2.17095
2.60314
2.30047
2.19318
2.49685
2.54429
2.5757
2.6029
2.68082
2.04833
1.62059
1.67615
1.79188
2.27563
2.28269
2.49271
2.46093
2.55282
2.48797
2.40179
2.32333
2.61247
2.66809
2.57834
2.58326
2.68613
2.60795
2.64691
2.62681
2.62313
2.47238
2.7874
2.4001
2.96101
2.96226
2.214
1.86228
2.72387
2.82743
2.62628
3.12419
2.65788
3.37176
3.50951
2.88233
2.86036
2.79996
2.66254
2.07103
1.44892
1.66378
2.01467
1.93522
1.52018
1.5836
1.01088
1.54068
1.56084
1.61703
2.12198
1.7859
2.04208
2.40499
2.09353
2.0693
2.25836
2.30115
2.26362
2.26145
2.27661
2.14786
2.12175
2.01492
1.89518
2.00413
1.92155
1.80535
1.7706
1.88141
1.71185
1.66667
1.41929
1.35173
1.25
1
1
1
1
1
1.25
1.61451
1.51468
1.83739
1.89518
2.1128
2.15633
1.89518
2.05609
2.34635
2.25767
2.04405
2.24247
2.16728
2.13976
2.14337
2.05272
1.78429
1.73754
2.05202
2.19238
2.45133
2.56791
2.73635
2.68038
2.59773
2.93794
2.8347
2.18342
2.21782
2.74424
2.61068
1.95279
2.12134
2.29615
2.26771
1.85416
2.81301
2.65942
2.18981
2.5295
2.70407
2.6805
2.19193
2.33126
2.23403
2.58053
2.25417
2.82473
2.91533
2.70755
2.78624
2.77447
2.56657
2.42183
2.53474
2.47247
2.14871
2.14537
2.36425
1.52565
1.4941
1.80047
1.76564
1.32711
2.2301
2.14727
1.88799
1.59769
2.2697
2.14828
2.26421
2.27742
2.47231
2.42294
2.16097
0
0
2.25125
