# Supplementary material for: Mapping allosteric communications within individual proteins
Source: Nat Commun. 2020 Jul 31;11:3862. doi: 10.1038/s41467-020-17618-2 (PMC7395124; doi:10.1038/s41467-020-17618-2)
Supplement: Supplementary file 6 — Supplementary Data 3 [file 41467_2020_17618_MOESM6_ESM.zip › Ohm-results/6dhd/6dhd-correlation.txt]

1 0.172 0.041 0.03 0.021 0.074 0.011 0.001 0.004 0.007 0.003 0.001 0.092 0.125 0.043 0.066 0.126 0.238 0.231 0.167 0.048 0.059 0.053 0.014 0.022 0.049 0.023 0.015 0.073 0.077 0.07 0.056 0.055 0.045 0.025 0.053 0.043 0.028 0.047 0.027 0.034 0.021 0.042 0.04 0.013 0 0.001 0.007 0 0.019 0.021 0.015 0.026 0.022 0.019 0.033 0.023 0.038 0.044 0.031 0.02 0.04 0.058 0.14 0.127 0.119 0.124 0.193 0.133 0.101 0.05 0.021 0.01 0.01 0.015 0.015 0.006 0.016 0.069 0.061 0.026 0.013 0.026 0.024 0.044 0.021 0.061 0.093 0.286 0.289 0.443 0.454 0.272 0.27 0.292 0.192 0.162 0.123 0.169 0.206 0.442 0.644 0.494 0 0.418 0.653 0.242 0.281 0.168 0.222 0.412 0.457 0.384 0.363 0.503 0.458 0.323 0.424 0.44 0.48 0.438 0.428 0.541 0.443 0.34 0.649 0.392 0.253 0.191 0.142 0.135 0.024 0.016 0.008 0.006 0.534 0.622 0.636 0.541 0.268 0 0.12 0.082 0.04 0.028 0.018 0.03 0.046 0.075 0.083 0.068 0.084 0.112 0.09 0.07 0.087 0.157 0.09 0.044 0.053 0.096 0.048 0.038 0.037 0.053 0.034 0.038 0.113 0.012 0.025 0.06 0.087 0.187 0.344 0.43 0.506 0.646 0.73 0.747 0.892 0.861 0.693 0.708 0.449 0.098 0.214 0.301 0.214 0.153 0.086 0.129 0.103 0.101 0.103 0.066 0.08 0.091 0.082 0.118 0.201 0.019 0.016 0.036 0.063 0.055 0.348 0.271 0.058 0.43 0.445 0.616 0.464 0.336 0.238 0.125 0.192 0.194 0.195 0.133 0.111 0.122 0.158 0.46 0.191 0.166 0.216 0.068 0.034 0.102 0.057 0.032 0.026 0.042 0.019 0.008 0.021 0.038 0.012 0.01 0.011 0.02 0.001 0 0.001 0.007 0.002 0 0.001 0.004 0.004 0.004 0.004 0.006 0.006 0.002 0.003 0.003 0.001 0 0 0 0.133 0 0.039 0.552 0.422 0.46 0.241 0.241 0.245 0.335 0.179 0.144 0.166 0.212 0.106 0.083 0.026 0 0.004 0.006 0 0 0 0 0.368 0.479 0.32 0.206 0.159 0.043 0.062 0.022 0.017 0.013 0.01 0.008 0.023 0.061 0.068 0.049 0.028 0.06 0.144 0.085 0.111 0.162 0.094 0.08 0.096 0.138 0.179 0.201 0.15 0.115 0.002 0.003 0.01 0.013 0.003 0 0 0 0 0.033 0.028 0.041 0.025 0 0 0 0.001 0 0.048 0.087 0.159 0.429 0.921 0.545 0.543 0.347 0.066 0.055 0.094 0.093 0.111 0.082 0.091 0.091 0.038 0.008 0.012 0.011 0.007 0.004 0.014 0.072 0.302 0.399 0.621 0.775 0.402 0.31 0.039 0.109 0.111 0.067 0.114 0.16 0.053 0.034 0.051 0.04 0.028 0.036 0.019 0.006 0.001 0.119 0.104 0.187 0.358 0.264 0.122 0.244 0.504 0.26 0 0.242 0.173 0.218 0.251 0.631 0.212 0.18 0.417 0.136 0.185 0.251 0.296 0.165 0.163 0.175 0.069 0.137 0.036 0.034 0.045 0.017 0.018 0.019 0.007 0.006 0.009 0.008 0.002 0.003 0.001 0 0.001 0.001 0 0 0 0 0 0 0 0 0 0 0 0 0 0 0 0 0 0 0 0 0 0 0 0 0 0 0 0 0.001 0.004 0.001 0.001 0.007 0.046 0.109 0.15 0.092 0.097 0.043 0.088 0.109 0.083 0.085 0.032 0.04 0.053 0.111 0.107 0.075 0.066 0.151 0.129 0.066 0.062 0.03 0.044 0.024 0.048 0.028 0.013 0.013 0.01 0.007 0.039 0 0 0.111 0.069 0.232 0.13 0.123 0.132 0.203 0.122 0.072 0.111 0.134 0.081 0.154 0.102 0.076 0.06 0.079 0.096 0.069 0.089 0.096 0.007 0.01 0.012 0.008 0.004 0.763 0.002 0.004 0.002 0.003 0.004 0.007 0.01 0.015 0.002 0.005 0.002 0 0.01 0.016 0.01 0.006 0.026 0.022 0.022 0.02 0.025 0.02 0.015 0.028 0.021 0.016 0.032 0.017 0.021 0.012 0.028 0.028 0.015 0 0 0.003 0.002 0.004 0.002 0.001 0.016 0.009 0.014 0.046 0.021 0.012 0.007 0.022 0.012 0.011 0.011 0.039 0.028 0.028 0.032 0.041 0.034 0.025 0.012 0.005 0.002 0.002 0.003 0.003 0.001 0 0.008 0.007 0 0 0 0 0.003 0 0.007 0.013 0.03 0.028 0.047 0.045 0.032 0.058 0.103 0.054 0.115 0.148 0.121 0.095 0.088 0.073 0.055 0 0.032 0.039 0.027 0.031 0.023 0.02 0.039 0.043 0.028 0.031 0.039 0.04 0.028 0.045 0.037 0.05 0.055 0.046 0.063 0.065 0.052 0.064 0.058 0.084 0.06 0.074 0.114 0.062 0.04 0.006 0.001 0.067 0.066 0.063 0.059 0.031 0 0.016 0.009 0.006 0.006 0.005 0.006 0.004 0.008 0.009 0.008 0.01 0.012 0.016 0.007 0.009 0.021 0.019 0.005 0.005 0.011 0.005 0.007 0.006 0.008 0.008 0.006 0.009 0.003 0.006 0.008 0.01 0.019 0.04 0.047 0.054 0.064 0.064 0.058 0.059 0.055 0.05 0.048 0.029 0.008 0.014 0.021 0.025 0.027 0.008 0.011 0.009 0.015 0.01 0.005 0.009 0.014 0.003 0.002 0.019 0.021 0.014 0.002 0.014 0.007 0.042 0.041 0.012 0.049 0.052 0.076 0.059 0.046 0.035 0.019 0.028 0.037 0.038 0.025 0.007 0.008 0.008 0.033 0.014 0.005 0.017 0.007 0.003 0.004 0.003 0.001 0 0.001 0.001 0 0 0.008 0.001 0.001 0.001 0 0 0 0 0.001 0.002 0.002 0.002 0.001 0.001 0 0 0.001 0 0 0 0 0 0 0 0 0 0 0.001 0.021 0.017 0.02 0.011 0.013 0.008 0.015 0.009 0.008 0.006 0.009 0.005 0.006 0.001 0 0.001 0.001 0 0 0 0 0 0.034 0.027 0.019 0.015 0.001 0.001 0.001 0.001 0.001 0.001 0 0 0 0 0.003 0.001 0.004 0.005 0.003 0.006 0.01 0.006 0.003 0.004 0.006 0.007 0.004 0.008 0.004 0 0 0.001 0.001 0.001 0 0 0 0 0 0 0 0 0 0 0 0 0 0 0 0 0 0.04 0.026 0.032 0.02 0.004 0.008 0.004 0.005 0.004 0.004 0.005 0.006 0.001 0 0 0 0 0.001 0.004 0 0.031 0.041 0.037 0.054 0.045 0.035 0.019 0.011 0.01 0.012 0.013 0.02 0.016 0.011 0.008 0.008 0.008 0.007 0.006 0.001 0 0 0.01 0.024 0.043 0.038 0.021 0.032 0.052 0.048 0 0.018 0.049 0.049 0.044 0.075 0.061 0.04 0.062 0.027 0.047 0.043 0.052 0.03 0.032 0.047 0.046 0.037 0.01 0.011 0.015 0.021 0.017 0.005 0.002 0.004 0.004 0.001 0.001 0.003 0.003 0.001 0.001 0.001 0.001 0.001 0.001 0 0 0.001 0.001 0.001 0.001 0.001 0 0 0 0 0 0 0 0 0 0 0 0 0 0 0 0 0 0.001 0 0.002 0.002 0.001 0.002 0.005 0.016 0.023 0.011 0.015 0.008 0.009 0.007 0.013 0.018 0.006 0.005 0.009 0.027 0.016 0.011 0.01 0.036 0.027 0.009 0.039 0.015 0.006 0.011 0.03 0.013 0.004 0.008 0.008 0.004 0.009 0 0 0.03 0.012 0.031 0.036 0.035 0.031 0.037 0.043 0.03 0.045 0.044 0.05 0.097 0.07 0.051 0.089 0.129 0.067 0.078 0.139 0.162 0.006 0.008 0.011 0.014 0.011 0.071 0.005 0.013 0.004 0.008 0.015 0.02 0.017 0.015 0.011 0.008 0.003 0 0.005 0.01 0.008 0.002 0.014 0.017 0.011 0.007 0.007 0.007 0.004 0.008 0.004 0.003 0.01 0.002 0.004 0.003 0.008 0.003 0.004 0.004 0.003 0 0.001 0.002 0.002 0.003 0.002 0.003 0.004 0.003 0.004 0.005 0.005 0.002 0.002 0.01 0.008 0.022 0.021 0.019 0.013 0.021 0.018 0.013 0.01 0.005 0.007 0.007 0.006 0.002 0 0 0.014 0.016 0.004 0.003 0.004 0.002 0.01 0.003 0.007 0.013 0.028 0.029 0.046 0.044 0.031 0.028 0.04 0.026 0.035 0.031 0.034 0.029 0.053 0.064 0.044 0 0.031 0.041 0.03 0.024 0.016 0.014 0.03 0.031 0.023 0.023 0.038 0.035 0.022 0.031 0.035 0.037 0.034 0.031 0.047 0.04 0.032 0.055 0.045 0.026 0.021 0.023 0.026 0.007 0.006 0.004 0.002 0.049 0.055 0.058 0.051 0.028 0 0.012 0.011 0.01 0.009 0.004 0.008 0.011 0.02 0.012 0.014 0.02 0.034 0.045 0.019 0.022 0.045 0.054 0.02 0.018 0.029 0.015 0.017 0.014 0.018 0.015 0.005 0.012 0.002 0.007 0.012 0.016 0.025 0.046 0.048 0.059 0.066 0.065 0.06 0.057 0.045 0.047 0.053 0.043 0.009 0.022 0.033 0.037 0.075 0.028 0.036 0.05 0.062 0.045 0.024 0.042 0.072 0.03 0.027 0.036 0.122 0.106 0.008 0.017 0.013 0.062 0.082 0.015 0.065 0.072 0.079 0.074 0.095 0.079 0.061 0.106 0.103 0.062 0.037 0.028 0.023 0.015 0.045 0.014 0.009 0.026 0.016 0.004 0.008 0.002 0.006 0.003 0.005 0.003 0.003 0.003 0.004 0.003 0.001 0.001 0 0.001 0 0 0.001 0.001 0.001 0.001 0.001 0 0 0 0.001 0 0 0 0 0 0 0 0 0.006 0 0.001 0.017 0.016 0.013 0.008 0.009 0.01 0.012 0.007 0.004 0.009 0.005 0.002 0.003 0.002 0 0 0 0 0 0 0 0 0.012 0.008 0.003 0.003 0 0 0 0 0 0 0 0 0.001 0.002 0.001 0.001 0.002 0.008 0.006 0.003 0.003 0.004 0.002 0.002 0.001 0.002 0.001 0.003 0.003 0.001 0.001 0 0 0 0 0 0 0 0.001 0.001 0.001 0.004 0 0 0 0 0 0.001 0.001 0.001 0.013 0.029 0.03 0.032 0.027 0.004 0.003 0.009 0.007 0.015 0.008 0.007 0.008 0.005 0.003 0.003 0.003 0.001 0.001 0.001 0 0.022 0.031 0.023 0.039 0.032 0.026 0.013 0.01 0.005 0.004 0.007 0.012 0.006 0.003 0.003 0.001 0.002 0.003 0.004 0.003 0.001 0 0.006 0.014 0.027 0.02 0.014 0.022 0.044 0.033 0 0.061 0.026 0.035 0.035 0.073 0.048 0.037 0.083 0.039 0.06 0.082 0.088 0.054 0.066 0.072 0.118 0.064 0.024 0.023 0.083 0.033 0.026 0.017 0.005 0.008 0.009 0.004 0.003 0.002 0.001 0.001 0 0 0 0 0 0 0 0 0 0 0 0 0 0 0 0 0 0 0 0 0 0 0 0 0.001 0.001 0.001 0 0.001 0.001 0 0.003 0 0 0.002 0.009 0.028 0.042 0.018 0.018 0.019 0.021 0.011 0.014 0.011 0.007 0.001 0.004 0.011 0.01 0.006 0.005 0.019 0.016 0.004 0.011 0.008 0.004 0.006 0.014 0.009 0.001 0.001 0.002 0.001 0.005 0 0 0.011 0.008 0.019 0.013 0.016 0.008 0.01 0.014 0.01 0.012 0.013 0.012 0.022 0.012 0.006 0.009 0.022 0.016 0.01 0.011 0.039 0.004 0.005 0.006 0.006 0.003 0.07 0.002 0.004 0.003 0.005 0.006 0.006 0.007 0.006 0.002 0.005 0.004 0.002 0.001 0.006 0.003 0.001 0.004 0.004 0.003 0.003 0.001 0 0.002 0.001 0.001 0.002 0.001 0.001 0.001 0.001 0.001 0.002 0 0 0 0 0 0 0 0 0.001 0 0 0.001 0 0.002 0.005 0.003 0.002 0.007 0.006 0.007 0.008 0.009 0.009 0.013 0.02 0.015 0.014 0.032 0.069 0.091 0.036 0.025 0.009 0.005 0.009 0.009 0.004 0 0.004 0.009 0.007 0.004 0.001 0.002 0.004 0.004 0.012 0.012 0.015 0.01 0.015 0.014 0.007 0.011 0.01 0.011 0.016 0.015 0.013 0 0.008 0.011 0.008 0.005 0.001 0.003 0.005 0.005 0.004 0.004 0.006 0.006 0.003 0.007 0.005 0.006 0.008 0.008 0.01 0.015 0.011 0.016 0.01 0.006 0.007 0.006 0.006 0.001 0.001 0 0 0.014 0.016 0.013 0.013 0.008 0 0.002 0.002 0.006 0.005 0.004 0.007 0.008 0.01 0.007 0.007 0.012 0.017 0.018 0.019 0.015 0.025 0.022 0.036 0.015 0.037 0.051 0.068 0.031 0.043 0.083 0.127 0.017 0.029 0.015 0.014 0.011 0.004 0.018 0.015 0.015 0.015 0.015 0.014 0.015 0.014 0.014 0.012 0.009 0.001 0.005 0.01 0.009 0.012 0.011 0.018 0.013 0.022 0.016 0.01 0.018 0.02 0.006 0.004 0.008 0.003 0.005 0.003 0.006 0.007 0.01 0.005 0.001 0.011 0.011 0.016 0.012 0.01 0.006 0.004 0.011 0.012 0.003 0.002 0.001 0.002 0.001 0.008 0.005 0.003 0.004 0.007 0.001 0.001 0 0.003 0.001 0 0 0.002 0.001 0.001 0.001 0.001 0.002 0 0 0 0 0 0 0 0 0 0 0 0 0.002 0.001 0 0 0 0.001 0.001 0.001 0.001 0.001 0.001 0.004 0.003 0.006 0.004 0.002 0.003 0.003 0.001 0.004 0.003 0.002 0.002 0.002 0.002 0.002 0 0 0.001 0 0.001 0.001 0.001 0.005 0.006 0.005 0.002 0.002 0 0 0.001 0.001 0 0.001 0 0.001 0.001 0.001 0.001 0.001 0.002 0.001 0 0 0.001 0 0 0 0.001 0.001 0.001 0.001 0 0.001 0.001 0.001 0 0 0 0 0 0 0.002 0.002 0.002 0.001 0.002 0 0 0 0.001 0 0 0 0 0.012 0.008 0.012 0.008 0.002 0.003 0.004 0.005 0.003 0.002 0.003 0.002 0.001 0 0 0 0 0 0.002 0 0.006 0.01 0.005 0.011 0.009 0.007 0.007 0.006 0.005 0.002 0.005 0.002 0.001 0.001 0.003 0.001 0 0.002 0.002 0 0 0 0.001 0.004 0.007 0.003 0.001 0.003 0.014 0.005 0 0.012 0.005 0.008 0.01 0.017 0.008 0.009 0.013 0.004 0.006 0.006 0.008 0.005 0.004 0.007 0.003 0.002 0 0 0.001 0 0 0 0 0 0 0 0 0 0 0 0 0 0 0 0 0 0 0 0 0 0 0 0 0 0 0 0 0 0 0 0 0 0 0 0 0 0 0 0.001 0.001 0.001 0.002 0.001 0.001 0.001 0.002 0.002 0.002 0.001 0.001 0.001 0.002 0.002 0.002 0.001 0.001 0.002 0.002 0.004 0.003 0.002 0.002 0.006 0.003 0.001 0.002 0.002 0.001 0.001 0.001 0 0.001 0.001 0 0 0.001 0 0 0.002 0.003 0.004 0.003 0.003 0.004 0.001 0.003 0.002 0.002 0.003 0.002 0.004 0.004 0.002 0.004 0.01 0.005 0.005 0.011 0.015 0.024 0.03 0.033 0.032 0.038 0.017 0.002 0.002 0.002 0.002 0.002 0.003 0.004 0.003 0.003 0.002 0 0.001 0.001 0.002 0.002 0 0 0.002 0 0 0 0 0 0 0 0 0 0 0 0 0 0 0 0 0 0 0 0 0 0.001 0 0 0.001 0.001 0 0 0.001 0.001 0.001 0.001 0.002 0.004 0.003 0.004 0.001 0.002 0.007 0.007 0.003 0.007 0.021 0.029 0.012 0.012 0.011 0.021 0.008 0.008 0.004 0.002 0.005 0.007 0.008 0.004 0.004 0.005 0.005 0.006 0.006 0.007 0.004 0.009 0.009 0.007 0.006 0.005 0.002 0.004 0.009 0.009 0.005 0 0.004 0.006 0.008 0.006 0.001 0.003 0.008 0.008 0.008 0.005 0.008 0.006 0.004 0.007 0.007 0.009 0.007 0.007 0.008 0.008 0.006 0.008 0.007 0.004 0.002 0.001 0.003 0 0 0 0 0.009 0.008 0.007 0.007 0.004 0 0.005 0.004 0.005 0.005 0.004 0.003 0.007 0.008 0.006 0.012 0.008 0.009 0.01 0.015 0.009 0.014 0.009 0.02 0.012 0.017 0.027 0.029 0.017 0.026 0.039 0.022 0.005 0.005 0.003 0.005 0.005 0.007 0.01 0.009 0.006 0.009 0.008 0.008 0.007 0.007 0.008 0.01 0.011 0.001 0.008 0.01 0.007 0.014 0.009 0.011 0.011 0.012 0.007 0.007 0.012 0.011 0.002 0.002 0.004 0.011 0.011 0.002 0.005 0.003 0.007 0.008 0.001 0.009 0.009 0.009 0.011 0.01 0.01 0.007 0.014 0.015 0.009 0.005 0.002 0 0.002 0.005 0.002 0 0.002 0.001 0.001 0.002 0.002 0 0 0 0 0 0 0 0 0 0 0 0 0 0 0 0 0 0 0 0 0 0 0 0 0 0 0 0 0 0 0 0 0 0.001 0.003 0.002 0.002 0.002 0.002 0.001 0.001 0.001 0 0.001 0.001 0 0.001 0 0 0 0 0 0 0 0 0 0.004 0.003 0.002 0.002 0.001 0.001 0 0 0 0 0 0 0 0 0 0 0.002 0.002 0.002 0.002 0.004 0.001 0.002 0.002 0.002 0.002 0.002 0.002 0.001 0 0 0 0 0 0 0 0 0 0 0 0 0 0 0 0 0 0 0 0 0 0.001 0.005 0.005 0.005 0.004 0 0 0.001 0 0.001 0.001 0 0 0 0 0 0 0 0 0 0 0.002 0.003 0.005 0.008 0.003 0.002 0.001 0.001 0.001 0 0.001 0.001 0 0 0.001 0 0 0 0 0 0 0 0 0 0.002 0.002 0.001 0.002 0.005 0.003 0 0.001 0.002 0.003 0.006 0.009 0.005 0.006 0.012 0.003 0.009 0.01 0.011 0.007 0.009 0.006 0.009 0.007 0.004 0.003 0.003 0.002 0.001 0.001 0.001 0.002 0.001 0 0.001 0.001 0 0 0 0 0 0 0 0 0 0 0 0 0 0 0 0 0 0 0 0 0 0 0 0 0 0 0 0 0 0 0 0 0 0 0 0 0 0.001 0.001 0.002 0.001 0.001 0.002 0.002 0.002 0 0 0.001 0.001 0 0 0.001 0 0 0.001 0 0 0.001 0 0 0 0 0 0 0 0 0 0 0 0 0 0 0 0 0.001 0.001 0.001 0 0 0.001 0 0 0.004 0.002 0 0.002 0.002 0.002 0.002 0.004 0.005 0.003 0.003 0.003 0.001 0.003 0.009 0 0 0 0.001 0.001 0.001 0.001 0 0 0 0 0 0 0.001 0 0.001 0.002 0.002 0.002 0.001 0.001 0.001 0 0 0 0 0 0 0 0 0 0 0 0 0 0 0 0 0 0 0 0 0 0 0 0 0 0 0.001 0.002 0 0.003 0.002 0.003 0.006 0.006 0.005 0.003 0.001 0.004 0.013 0.013 0 0 0 0 0.002 0.001 0 0 0 0.003 0.002 0.001 0.002 0.002 0.001 0.001 0.006 0.005 0.003 0.003 0.004 0.005 0.003 0.003 0.003 0.002 0.004 0.006 0.005 0 0.002 0.001 0.001 0.001 0 0.001 0.003 0.003 0.001 0.003 0.002 0.004 0.001 0.004 0.001 0.004 0.003 0.001 0.004 0.003 0.003 0.003 0.002 0.002 0.002 0.002 0.002 0 0 0 0 0.004 0.004 0.004 0.003 0.001 0 0.003 0.002 0 0 0 0.002 0.001 0.002 0 0.002 0.002 0.002 0.003 0.004 0.003 0.003 0.004 0.008 0.005 0.004 0.006 0.008 0.003 0.005 0.011 0.017 0.003 0.002 0.002 0.003 0.002 0.003 0.003 0.004 0.006 0.007 0.005 0.003 0.002 0.002 0.002 0.002 0.002 0.001 0.001 0.001 0.001 0.004 0.002 0.003 0.006 0.004 0.002 0.001 0.005 0.005 0.001 0.001 0.003 0.007 0.007 0 0 0 0.005 0.004 0.002 0.005 0.005 0.005 0.001 0.005 0.005 0.002 0.005 0.004 0.003 0.001 0.001 0.002 0 0.003 0.001 0.001 0.002 0.001 0.001 0.001 0.001 0 0 0.001 0.001 0 0.001 0.001 0 0 0 0 0 0 0 0 0 0 0 0 0 0 0 0 0 0 0 0 0 0 0 0 0 0 0 0.002 0 0.001 0 0.002 0 0.001 0.001 0 0.001 0.001 0.001 0.001 0 0 0 0 0 0 0 0 0 0 0 0 0 0 0 0 0 0 0 0 0 0 0 0 0 0 0 0 0 0 0 0 0 0 0 0 0 0 0 0 0 0 0 0 0 0 0 0 0 0 0 0 0 0 0 0 0 0 0 0 0.001 0.001 0.001 0.001 0 0 0 0 0 0 0 0 0 0 0 0 0 0 0.001 0 0.001 0 0.001 0.002 0.001 0.001 0.001 0.001 0.001 0.001 0.001 0.001 0.001 0 0.001 0 0 0 0 0 0 0 0 0 0 0 0 0 0 0.001 0 0.001 0.001 0.002 0.002 0.004 0.004 0.002 0.003 0.003 0.004 0.004 0.003 0.003 0.004 0.002 0.003 0.001 0 0 0.001 0.001 0 0 0 0.001 0.001 0 0 0 0 0 0 0 0 0 0 0 0 0 0 0 0 0 0 0 0 0 0 0 0 0 0 0 0 0 0 0 0 0 0 0 0 0 0 0 0 0 0 0.002 0 0 0.001 0.001 0.002 0 0 0 0 0 0 0 0 0 0 0 0 0 0 0 0 0.001 0 0 0 0 0 0 0 0 0.002 0.001 0.001 0.002 0.001 0.002 0.002 0.002 0.001 0.001 0.001 0.001 0.002 0.001 0 0.005 0.007 0 0.004 0.007 0.016 0.013 0.015 0.016 0.01 0 0.005 0.134 0.008 0.006 0.002 0.001 0.001 
0.16 1 0.123 0.091 0.02 0.047 0.004 0.003 0.01 0.005 0.004 0.005 0.028 0.035 0.009 0.015 0.037 0.083 0.082 0.068 0.016 0.027 0.026 0.005 0.011 0.021 0.015 0.009 0.04 0.037 0.038 0.029 0.037 0.025 0.017 0.033 0.024 0.013 0.025 0.014 0.022 0.014 0.022 0.023 0.009 0.001 0.002 0.003 0 0.011 0.01 0.007 0.015 0.012 0.011 0.015 0.018 0.023 0.026 0.021 0.018 0.026 0.029 0.084 0.068 0.063 0.06 0.099 0.067 0.046 0.029 0.013 0.014 0.015 0.008 0.006 0.005 0.006 0.029 0.03 0.008 0.004 0.006 0.009 0.017 0.007 0.025 0.041 0.131 0.136 0.242 0.238 0.153 0.144 0.166 0.103 0.098 0.089 0.115 0.129 0.282 0.412 0.293 0 0.167 0.234 0.093 0.128 0.08 0.089 0.186 0.188 0.165 0.15 0.203 0.2 0.142 0.185 0.188 0.215 0.196 0.192 0.243 0.207 0.157 0.288 0.175 0.111 0.091 0.08 0.076 0.02 0.015 0.005 0.003 0.24 0.287 0.292 0.243 0.133 0 0.054 0.038 0.018 0.014 0.005 0.014 0.016 0.033 0.037 0.031 0.033 0.056 0.059 0.034 0.038 0.076 0.063 0.032 0.027 0.046 0.032 0.029 0.022 0.03 0.024 0.034 0.056 0.023 0.036 0.059 0.078 0.106 0.194 0.246 0.324 0.397 0.371 0.344 0.318 0.267 0.246 0.288 0.205 0.04 0.095 0.145 0.145 0.18 0.057 0.073 0.075 0.098 0.084 0.041 0.075 0.083 0.104 0.154 0.274 0.049 0.046 0.081 0.192 0.111 0.537 0.873 0.097 0.497 0.52 0.545 0.639 0.737 0.542 0.29 0.561 0.54 0.739 0.461 0.248 0.201 0.087 0.21 0.08 0.085 0.103 0.034 0.02 0.076 0.033 0.022 0.014 0.027 0.017 0.004 0.013 0.017 0.006 0.003 0.007 0.009 0 0 0 0.001 0 0 0 0.001 0.002 0.003 0.003 0.004 0.003 0.001 0.003 0.002 0 0 0 0 0.016 0 0.012 0.124 0.092 0.089 0.046 0.074 0.071 0.078 0.059 0.067 0.07 0.058 0.029 0.033 0.01 0 0 0.001 0 0 0 0 0.055 0.066 0.041 0.029 0.02 0.009 0.013 0.004 0.003 0.003 0.002 0.003 0.012 0.027 0.029 0.021 0.009 0.02 0.056 0.039 0.024 0.028 0.032 0.022 0.02 0.019 0.029 0.033 0.022 0.02 0.001 0.002 0.005 0.003 0.001 0 0 0 0 0.007 0.006 0.01 0.008 0 0 0 0 0 0.009 0.013 0.023 0.074 0.18 0.149 0.189 0.121 0.013 0.014 0.026 0.023 0.03 0.022 0.025 0.025 0.009 0.003 0.003 0.001 0.001 0.003 0.009 0.012 0.115 0.174 0.146 0.244 0.155 0.125 0.011 0.032 0.028 0.022 0.031 0.058 0.015 0.01 0.018 0.009 0.009 0.005 0.003 0.001 0 0.046 0.042 0.073 0.137 0.106 0.057 0.108 0.227 0.176 0 0.115 0.127 0.203 0.195 0.435 0.255 0.222 0.678 0.249 0.463 0.845 0.913 0.512 0.529 0.675 0.345 0.791 0.189 0.167 0.248 0.096 0.087 0.099 0.029 0.022 0.032 0.03 0.016 0.015 0.005 0.007 0.005 0.002 0.001 0.004 0.003 0.002 0.003 0.003 0.004 0.002 0.001 0.001 0 0 0 0 0 0 0 0.001 0.002 0.002 0 0.004 0.003 0.005 0.003 0.001 0.002 0.005 0.006 0.019 0.003 0.001 0.021 0.123 0.281 0.413 0.179 0.184 0.114 0.177 0.092 0.097 0.088 0.066 0.052 0.051 0.071 0.058 0.044 0.046 0.069 0.063 0.039 0.035 0.019 0.027 0.017 0.025 0.011 0.005 0.005 0.001 0 0.015 0 0 0.044 0.028 0.09 0.049 0.047 0.053 0.094 0.053 0.035 0.053 0.072 0.033 0.077 0.049 0.036 0.042 0.052 0.049 0.036 0.052 0.06 0.004 0.004 0.004 0.003 0.001 0.375 0.006 0.011 0.003 0.009 0.013 0.035 0.044 0.051 0.015 0.034 0.027 0.01 0.026 0.071 0.036 0.027 0.106 0.096 0.091 0.074 0.085 0.076 0.052 0.092 0.084 0.08 0.143 0.057 0.083 0.08 0.126 0.099 0.067 0 0.003 0.013 0.017 0.02 0.023 0.012 0.061 0.06 0.048 0.133 0.068 0.061 0.036 0.064 0.048 0.06 0.072 0.165 0.154 0.143 0.116 0.193 0.15 0.112 0.049 0.018 0.009 0.009 0.006 0.004 0.002 0.002 0.026 0.025 0.006 0.002 0.004 0.004 0.015 0.005 0.028 0.053 0.101 0.1 0.185 0.193 0.126 0.279 0.447 0.243 0.538 0.784 0.64 0.474 0.379 0.295 0.215 0 0.109 0.168 0.073 0.096 0.051 0.088 0.164 0.171 0.131 0.148 0.195 0.189 0.124 0.19 0.192 0.23 0.233 0.225 0.27 0.279 0.204 0.252 0.269 0.46 0.349 0.438 0.629 0.358 0.196 0.047 0.024 0.284 0.288 0.253 0.204 0.104 0 0.065 0.042 0.021 0.016 0.017 0.017 0.017 0.029 0.026 0.023 0.028 0.041 0.038 0.024 0.037 0.054 0.043 0.024 0.016 0.028 0.017 0.017 0.015 0.02 0.015 0.01 0.031 0.006 0.013 0.037 0.047 0.085 0.154 0.183 0.199 0.247 0.234 0.227 0.233 0.196 0.177 0.186 0.116 0.034 0.055 0.087 0.056 0.064 0.026 0.037 0.034 0.042 0.034 0.025 0.033 0.035 0.016 0.012 0.071 0.017 0.021 0.026 0.058 0.04 0.15 0.133 0.05 0.181 0.209 0.277 0.212 0.157 0.11 0.059 0.092 0.104 0.115 0.077 0.035 0.029 0.056 0.147 0.05 0.032 0.081 0.028 0.016 0.024 0.014 0.008 0.005 0.007 0.002 0.006 0.021 0.071 0.02 0.007 0.008 0 0.001 0.001 0.001 0.008 0.002 0.002 0.004 0.003 0.003 0.005 0.006 0.006 0 0 0.001 0.002 0.001 0.001 0.001 0 0.002 0 0.003 0.079 0.044 0.055 0.03 0.032 0.029 0.047 0.025 0.032 0.026 0.033 0.014 0.013 0.004 0 0 0 0 0.001 0.001 0 0.001 0.09 0.056 0.056 0.044 0 0 0 0.001 0 0 0 0.003 0.005 0.004 0.009 0.007 0.016 0.017 0.016 0.021 0.027 0.018 0.01 0.017 0.027 0.032 0.02 0.025 0.019 0 0 0.001 0.001 0 0 0 0 0 0.001 0.001 0.001 0.002 0.001 0 0 0.001 0.001 0 0 0 0 0.15 0.119 0.162 0.097 0.009 0.017 0.014 0.014 0.011 0.013 0.014 0.015 0.002 0 0 0.001 0.001 0.001 0.009 0 0.115 0.164 0.129 0.214 0.154 0.123 0.066 0.03 0.023 0.017 0.038 0.052 0.022 0.01 0.02 0.01 0.014 0.013 0.01 0.005 0 0 0.055 0.097 0.141 0.119 0.106 0.11 0.197 0.186 0 0.075 0.177 0.203 0.151 0.291 0.286 0.131 0.188 0.092 0.198 0.146 0.172 0.115 0.124 0.129 0.08 0.09 0.038 0.034 0.026 0.028 0.032 0.012 0.006 0.005 0.009 0.003 0.004 0.002 0.002 0.002 0.003 0.001 0.002 0.002 0.002 0.001 0.001 0.002 0.003 0.001 0.001 0.002 0.001 0 0 0 0 0 0 0 0.001 0.001 0 0.002 0.004 0.003 0.003 0.002 0.003 0.004 0.006 0.015 0.001 0.002 0.009 0.034 0.068 0.083 0.043 0.06 0.03 0.041 0.043 0.097 0.121 0.026 0.043 0.08 0.178 0.096 0.06 0.106 0.282 0.168 0.089 0.183 0.064 0.035 0.055 0.138 0.063 0.036 0.04 0.035 0.012 0.041 0 0 0.114 0.034 0.102 0.129 0.131 0.101 0.153 0.17 0.164 0.193 0.173 0.224 0.544 0.275 0.189 0.387 0.384 0.207 0.216 0.358 0.488 0.028 0.031 0.033 0.033 0.021 0.274 0.009 0.012 0.003 0.011 0.015 0.019 0.019 0.016 0.008 0.009 0.002 0.001 0.002 0.006 0.013 0.011 0.018 0.012 0.015 0.013 0.007 0.008 0.003 0.01 0.003 0.004 0.007 0.004 0.003 0.002 0.004 0.003 0.006 0.006 0.011 0.004 0 0.002 0.002 0.005 0.004 0.003 0.006 0.005 0.004 0.006 0.007 0.004 0.003 0.007 0.013 0.03 0.024 0.022 0.018 0.037 0.03 0.023 0.01 0.006 0.005 0.006 0.004 0.004 0.001 0 0.008 0.006 0.004 0.002 0.004 0.007 0.007 0.004 0.008 0.012 0.035 0.036 0.054 0.051 0.036 0.048 0.061 0.038 0.062 0.089 0.073 0.059 0.057 0.061 0.05 0 0.033 0.047 0.018 0.025 0.013 0.021 0.037 0.04 0.032 0.026 0.048 0.05 0.034 0.038 0.041 0.044 0.039 0.032 0.048 0.048 0.032 0.054 0.042 0.042 0.039 0.049 0.066 0.035 0.016 0.004 0.003 0.059 0.064 0.065 0.054 0.024 0 0.018 0.013 0.006 0.006 0.001 0.004 0.006 0.008 0.011 0.007 0.007 0.012 0.016 0.006 0.01 0.02 0.024 0.003 0.007 0.012 0.005 0.004 0.004 0.008 0.007 0.004 0.013 0.005 0.009 0.013 0.022 0.032 0.051 0.059 0.061 0.07 0.07 0.066 0.062 0.049 0.045 0.053 0.038 0.008 0.018 0.027 0.028 0.041 0.013 0.013 0.024 0.033 0.02 0.011 0.023 0.035 0.009 0.014 0.035 0.065 0.068 0.018 0.039 0.028 0.055 0.068 0.02 0.065 0.063 0.075 0.079 0.069 0.056 0.034 0.064 0.059 0.064 0.031 0.022 0.019 0.011 0.04 0.013 0.005 0.024 0.011 0.004 0.005 0.003 0.006 0.003 0.002 0.002 0.003 0.004 0.004 0.003 0.003 0.003 0 0.001 0 0.001 0.002 0.002 0.001 0.002 0.002 0.001 0.001 0.001 0.002 0 0 0 0 0 0 0 0 0.003 0 0 0.016 0.015 0.016 0.008 0.008 0.009 0.009 0.007 0.005 0.006 0.006 0.004 0.004 0 0 0 0 0 0 0 0 0 0.011 0.01 0.004 0.004 0 0 0 0 0 0 0 0.003 0.003 0.003 0.003 0 0.002 0.003 0.002 0.001 0.004 0.003 0.001 0.001 0.001 0.001 0 0.002 0.001 0.001 0.001 0 0 0 0 0 0 0 0 0 0.001 0.002 0 0 0 0 0 0.001 0.001 0.001 0.012 0.037 0.032 0.035 0.026 0.002 0.005 0.011 0.008 0.011 0.008 0.009 0.008 0.006 0.001 0.001 0 0.002 0 0.001 0.001 0.022 0.03 0.03 0.04 0.033 0.029 0.012 0.014 0.01 0.005 0.008 0.008 0.002 0 0.003 0.002 0.001 0.003 0.002 0.002 0.002 0 0.009 0.014 0.027 0.021 0.011 0.021 0.039 0.035 0 0.056 0.03 0.044 0.039 0.075 0.075 0.048 0.077 0.036 0.067 0.064 0.079 0.064 0.078 0.094 0.215 0.123 0.048 0.067 0.051 0.039 0.086 0.038 0.019 0.033 0.042 0.015 0.015 0.016 0.006 0.011 0.005 0.003 0.003 0.007 0.006 0.004 0.002 0.003 0.004 0.003 0.002 0.002 0.001 0 0 0 0 0.001 0 0 0 0 0.001 0.001 0.002 0.001 0.001 0.001 0.001 0.004 0 0.003 0.004 0.001 0.001 0.009 0.031 0.038 0.017 0.018 0.016 0.014 0.01 0.021 0.02 0.005 0.006 0.009 0.024 0.008 0.005 0.008 0.035 0.022 0.008 0.02 0.009 0.003 0.005 0.017 0.014 0.006 0.002 0.004 0.003 0.007 0 0 0.018 0.004 0.015 0.019 0.017 0.012 0.017 0.019 0.021 0.019 0.018 0.016 0.041 0.021 0.024 0.032 0.067 0.027 0.02 0.026 0.104 0.005 0.007 0.008 0.012 0.009 0.067 0.006 0.006 0.004 0.005 0.006 0.007 0.006 0.005 0.001 0.002 0.002 0 0 0.001 0.001 0.002 0.004 0.001 0.002 0.001 0.002 0.002 0.002 0.001 0.002 0 0.003 0.001 0 0.001 0.002 0.002 0 0 0 0 0 0 0.001 0.001 0.002 0.001 0.002 0.004 0 0.001 0.002 0.002 0.001 0.003 0.003 0.008 0.006 0.008 0.013 0.013 0.015 0.009 0.007 0.01 0.035 0.041 0.007 0.005 0.001 0.003 0.003 0.002 0.004 0.004 0.004 0.005 0.005 0.005 0.001 0.002 0.009 0.009 0.015 0.013 0.022 0.011 0.016 0.01 0.008 0.007 0.007 0.008 0.018 0.012 0.015 0 0.006 0.006 0.001 0.001 0.001 0 0.004 0.004 0.005 0.007 0.007 0.009 0.004 0.009 0.012 0.013 0.008 0.009 0.014 0.013 0.005 0.011 0.01 0.006 0.004 0.004 0.004 0.003 0.003 0.003 0.002 0.016 0.015 0.013 0.016 0.01 0 0.003 0.003 0.001 0.001 0.001 0.001 0.003 0.003 0.004 0.002 0.003 0.004 0.003 0.005 0.006 0.005 0.003 0.015 0.01 0.016 0.02 0.031 0.017 0.026 0.043 0.067 0.014 0.015 0.007 0.008 0.005 0.003 0.017 0.018 0.01 0.014 0.014 0.012 0.009 0.007 0.008 0.01 0.011 0.001 0.003 0.008 0.005 0.005 0.004 0.01 0.006 0.005 0.007 0.006 0.005 0.006 0.004 0.003 0.006 0.002 0.003 0.001 0.001 0.001 0.011 0.005 0.001 0.01 0.011 0.013 0.009 0.008 0.006 0.003 0.004 0.005 0.003 0.003 0.002 0.003 0 0.005 0.003 0.002 0.004 0.002 0.002 0.001 0 0.001 0.001 0 0 0 0 0 0 0 0 0 0 0 0 0 0 0 0 0 0 0 0 0 0 0 0 0 0 0 0 0 0 0 0 0.003 0.004 0.004 0.002 0.003 0.003 0.001 0.001 0.002 0.002 0.001 0 0.001 0.001 0 0 0 0 0 0 0 0.002 0.003 0.001 0.002 0.001 0 0 0 0 0 0 0 0.001 0.001 0 0.002 0.001 0.002 0.001 0.001 0.001 0.002 0 0 0 0.002 0.002 0.002 0.002 0 0 0 0.001 0.001 0.001 0 0 0 0 0 0 0 0 0 0 0 0 0 0 0 0 0 0.004 0.006 0.009 0.008 0.001 0.001 0.007 0.003 0.004 0.004 0.006 0.006 0 0 0 0.002 0.002 0.001 0.001 0 0.007 0.006 0.004 0.01 0.007 0.007 0.004 0.007 0.004 0.003 0.007 0.006 0.001 0.003 0.002 0 0 0.004 0.004 0 0 0 0.003 0.005 0.004 0.003 0.002 0.001 0.007 0.008 0 0.011 0.006 0.006 0.005 0.014 0.01 0.006 0.01 0.005 0.005 0.006 0.009 0.008 0.003 0.003 0 0.001 0.001 0.001 0.002 0.001 0.001 0 0 0.001 0.001 0.001 0.001 0 0 0 0 0 0 0 0 0 0 0 0 0 0 0 0 0 0 0 0 0 0 0 0 0 0 0 0 0 0 0 0 0 0.001 0.001 0 0 0 0.003 0.003 0.005 0.003 0.003 0.002 0.005 0.002 0.004 0.005 0.004 0.002 0.003 0.003 0.002 0.002 0.002 0.004 0.002 0 0.001 0 0 0 0.001 0.001 0 0 0 0 0.002 0 0 0.003 0.002 0.006 0.003 0.001 0.003 0.004 0.001 0.001 0.002 0.007 0.004 0.004 0.004 0.003 0.003 0.011 0.004 0.005 0.013 0.019 0.009 0.016 0.019 0.013 0.015 0.015 0.001 0.002 0 0.002 0.003 0.006 0.006 0.004 0.002 0.002 0.002 0 0 0 0 0 0 0.001 0.002 0.001 0.001 0.001 0 0 0.001 0.001 0 0 0.001 0.001 0 0 0 0.001 0.001 0.001 0 0.001 0.001 0.002 0 0 0.002 0.003 0 0.001 0.001 0.004 0.002 0.003 0.004 0.006 0.004 0.004 0.01 0.009 0.014 0.014 0.012 0.03 0.076 0.098 0.042 0.034 0.01 0.018 0.014 0.016 0.008 0.006 0.008 0.017 0.013 0.009 0.01 0.008 0.007 0.008 0.007 0.01 0.008 0.008 0.01 0.006 0.006 0.007 0.006 0.007 0.011 0.011 0.007 0 0.007 0.01 0.012 0.01 0.007 0.005 0.009 0.01 0.007 0.009 0.008 0.009 0.008 0.007 0.007 0.01 0.007 0.006 0.01 0.011 0.006 0.008 0.009 0.005 0.004 0.003 0.004 0.001 0 0 0 0.013 0.011 0.01 0.008 0.007 0 0.006 0.004 0.007 0.004 0.003 0.01 0.011 0.017 0.012 0.018 0.018 0.018 0.019 0.029 0.02 0.02 0.023 0.048 0.035 0.036 0.053 0.089 0.046 0.049 0.069 0.059 0.008 0.012 0.012 0.009 0.007 0.006 0.007 0.007 0.012 0.012 0.013 0.012 0.012 0.011 0.011 0.012 0.01 0.003 0.005 0.007 0.006 0.014 0.01 0.015 0.015 0.019 0.016 0.012 0.014 0.018 0.007 0.006 0.005 0.011 0.007 0.002 0.004 0.004 0.011 0.011 0.003 0.012 0.013 0.013 0.016 0.015 0.012 0.006 0.014 0.019 0.008 0.005 0.004 0.003 0.003 0.007 0.003 0.003 0.004 0.001 0 0 0 0 0 0 0 0 0 0 0 0 0 0 0 0 0 0 0 0 0 0 0 0 0 0 0 0 0 0 0 0 0 0 0.001 0 0 0.005 0.004 0.003 0.002 0.002 0.002 0.002 0.002 0.002 0.001 0.001 0.001 0.001 0 0 0 0 0 0 0 0 0 0.01 0.01 0.007 0.007 0.002 0.002 0 0 0 0 0 0.002 0.002 0.002 0.001 0 0.001 0.003 0.002 0.003 0.004 0.001 0.001 0.003 0.005 0.007 0.005 0.006 0.004 0 0 0 0 0 0.001 0 0 0 0 0 0 0.001 0 0 0 0 0 0 0 0 0.003 0.009 0.005 0.008 0.008 0 0.002 0.001 0 0.002 0.001 0.001 0.001 0.002 0.001 0.001 0 0 0 0 0 0.003 0.005 0.007 0.009 0.006 0.006 0.003 0.003 0.001 0 0.001 0 0 0 0.001 0 0 0 0 0.001 0 0 0.003 0.003 0.004 0.002 0.001 0.001 0.007 0.005 0 0.004 0.001 0.004 0.006 0.014 0.004 0.006 0.015 0.004 0.007 0.009 0.015 0.01 0.009 0.011 0.007 0.005 0.003 0.003 0.004 0.002 0.002 0.003 0.002 0.001 0.002 0.002 0.002 0.001 0 0 0 0 0 0 0 0 0 0 0 0 0 0 0 0 0 0 0 0 0 0 0 0 0 0 0 0 0 0 0 0 0 0 0 0.001 0.001 0.001 0.004 0.006 0.002 0.002 0.001 0.003 0.002 0.002 0.002 0.001 0 0.001 0.002 0 0 0 0.001 0.001 0 0 0 0 0 0.001 0 0 0 0 0 0 0 0 0.002 0 0.002 0.002 0.001 0.002 0.003 0.001 0.001 0 0 0 0.002 0.001 0.001 0.003 0.005 0.002 0.004 0.007 0.009 0.015 0.016 0.017 0.009 0.01 0.014 0.001 0.001 0 0 0.001 0.002 0.002 0.002 0.001 0 0.001 0 0 0 0 0 0 0 0.001 0.001 0 0 0 0 0.001 0.001 0 0 0 0 0 0 0 0 0 0 0 0 0 0 0 0.001 0 0.001 0.002 0.001 0.002 0.002 0.002 0.002 0.004 0.003 0.001 0.002 0.005 0.003 0.003 0.002 0.003 0.008 0.015 0.018 0 0 0 0 0.007 0.007 0.005 0.003 0.005 0.005 0.006 0.004 0.004 0.003 0.004 0.004 0.007 0.007 0.005 0.004 0.004 0.003 0.002 0.004 0.004 0.004 0.006 0.006 0.006 0 0.004 0.005 0.005 0.003 0.002 0.003 0.004 0.004 0.004 0.003 0.005 0.004 0.004 0.004 0.004 0.004 0.004 0.004 0.006 0.005 0.004 0.005 0.004 0.002 0.003 0.003 0.002 0.002 0.002 0.001 0 0.006 0.009 0.008 0.008 0.005 0 0.002 0.002 0.005 0.002 0 0.005 0.006 0.008 0.004 0.005 0.008 0.008 0.009 0.007 0.009 0.01 0.011 0.011 0.009 0.012 0.02 0.018 0.012 0.016 0.027 0.021 0.004 0.009 0.007 0.007 0.008 0.007 0.005 0.007 0.006 0.007 0.009 0.008 0.008 0.008 0.006 0.006 0.005 0 0.002 0.003 0.004 0.007 0.004 0.006 0.008 0.013 0.008 0.008 0.009 0.012 0.003 0.003 0.003 0.003 0.007 0 0 0.003 0.004 0.003 0.001 0.004 0.005 0.005 0.006 0.006 0.002 0.001 0.009 0.009 0.003 0.001 0.002 0.002 0 0.003 0.001 0.001 0.001 0 0 0.001 0.001 0 0 0 0 0 0 0.001 0 0 0 0.001 0 0 0 0 0 0 0 0 0 0 0 0 0 0 0 0 0 0 0 0 0.001 0 0.001 0.003 0.002 0.001 0 0.001 0.001 0.002 0.001 0.002 0.002 0.002 0 0.001 0 0 0 0 0 0 0 0 0.004 0.004 0.005 0.001 0 0 0 0 0 0 0 0 0 0 0 0 0 0 0.002 0.001 0 0.003 0.001 0 0 0 0 0 0 0 0 0 0 0 0 0 0 0 0 0.003 0.003 0.002 0.001 0 0 0 0 0 0 0.001 0.001 0.002 0.004 0.001 0.002 0.001 0.002 0.002 0.001 0 0.001 0.002 0.001 0.001 0.001 0.001 0.001 0 0 0 0 0 0.001 0.005 0.004 0.005 0.001 0 0 0 0 0 0 0 0 0 0 0 0.001 0.001 0 0 0 0 0.002 0.003 0.002 0 0 0.002 0.005 0.005 0 0.005 0.004 0.003 0.002 0.007 0.001 0.001 0.006 0.001 0 0.003 0.004 0.002 0.001 0.001 0.005 0.002 0 0 0.003 0.003 0.002 0 0 0.001 0 0 0 0 0 0 0 0 0 0 0 0 0 0 0 0 0 0 0 0 0 0 0 0 0 0 0 0 0 0 0 0 0 0 0 0 0 0 0 0 0 0.002 0.003 0.002 0 0.003 0.001 0.002 0.001 0.001 0 0.001 0.001 0.001 0.001 0 0.001 0.001 0.002 0 0.001 0.001 0 0.001 0 0 0 0 0 0 0 0 0 0 0.001 0 0.001 0.001 0.001 0.001 0.003 0.002 0 0.001 0 0 0.001 0.001 0.001 0.002 0.004 0.001 0.001 0.002 0.003 0.001 0.002 0.002 0.001 0 0.008 0.077 0.028 0.006 0.002 0.001 0.002 
0.014 0.107 1 0.182 0.035 0.028 0.002 0.003 0.008 0.006 0.005 0.002 0.006 0.007 0.002 0.003 0.006 0.012 0.011 0.009 0.004 0.001 0.001 0.001 0 0.001 0 0.003 0.008 0.007 0.007 0.003 0.006 0.006 0.003 0.004 0.005 0.003 0.007 0.004 0.007 0.005 0.008 0.009 0.002 0 0 0.001 0 0.002 0.002 0.003 0.006 0.002 0.002 0.003 0.002 0.004 0.003 0.003 0.004 0.004 0.004 0.012 0.012 0.008 0.01 0.014 0.01 0.005 0.002 0 0.005 0.006 0.002 0.002 0.002 0.005 0.01 0.012 0.005 0.003 0.006 0.003 0.007 0.004 0.005 0.005 0.022 0.024 0.037 0.037 0.024 0.023 0.034 0.015 0.029 0.038 0.029 0.027 0.048 0.064 0.043 0 0.024 0.031 0.013 0.013 0.006 0.008 0.02 0.024 0.025 0.019 0.021 0.028 0.022 0.029 0.022 0.034 0.032 0.032 0.037 0.035 0.029 0.046 0.033 0.025 0.018 0.021 0.022 0.014 0.008 0.002 0.001 0.041 0.043 0.042 0.044 0.02 0 0.008 0.006 0.007 0.005 0.002 0.008 0.008 0.014 0.012 0.012 0.012 0.014 0.013 0.016 0.011 0.014 0.014 0.012 0.008 0.015 0.008 0.007 0.008 0.012 0.01 0.009 0.012 0.004 0.008 0.017 0.021 0.024 0.034 0.037 0.05 0.064 0.063 0.058 0.05 0.043 0.04 0.049 0.032 0.008 0.018 0.03 0.019 0.028 0.011 0.021 0.028 0.034 0.02 0.016 0.027 0.039 0.016 0.023 0.038 0.106 0.102 0.011 0.029 0.024 0.064 0.108 0.01 0.062 0.072 0.081 0.085 0.104 0.086 0.047 0.1 0.091 0.086 0.061 0.031 0.024 0.009 0.027 0.013 0.011 0.016 0.008 0.002 0.011 0.008 0.003 0.003 0.004 0.002 0.001 0.004 0.004 0.001 0.001 0.001 0.001 0.001 0 0 0.001 0.001 0 0 0.001 0.001 0.001 0.001 0.001 0.001 0.001 0 0 0 0 0 0 0.001 0 0.002 0.011 0.007 0.006 0.005 0.004 0.006 0.003 0.003 0.007 0.005 0 0.003 0.002 0.002 0 0 0 0 0 0 0 0.003 0.007 0.004 0.003 0.002 0.003 0.003 0.001 0.001 0 0 0 0.002 0.004 0.004 0.004 0.003 0.003 0.004 0.002 0.003 0.002 0.002 0.002 0.003 0.002 0.003 0.003 0.003 0.002 0 0.001 0.002 0.002 0 0 0 0 0 0 0 0 0.002 0 0 0 0 0 0 0 0 0.003 0.02 0.014 0.019 0.015 0 0 0.007 0.005 0.006 0.005 0.006 0.005 0.002 0.001 0.001 0.001 0.002 0.001 0.002 0 0.014 0.023 0.023 0.034 0.019 0.015 0.002 0.006 0.005 0.006 0.006 0.005 0.003 0.002 0.004 0.002 0.001 0.002 0.002 0.001 0.001 0.006 0.007 0.01 0.016 0.011 0.011 0.012 0.034 0.02 0 0.017 0.02 0.03 0.033 0.063 0.051 0.032 0.093 0.033 0.063 0.103 0.12 0.085 0.097 0.122 0.158 0.121 0.035 0.035 0.08 0.035 0.031 0.024 0.016 0.014 0.014 0.011 0.011 0.009 0.004 0.001 0.003 0.002 0 0.002 0.004 0.002 0.002 0.003 0.003 0.001 0.001 0 0 0 0 0 0 0 0 0.001 0.002 0.003 0 0.004 0.004 0.003 0.001 0.001 0.001 0.002 0.003 0.005 0.001 0.001 0.003 0.022 0.04 0.049 0.019 0.026 0.018 0.024 0.012 0.019 0.022 0.007 0.008 0.013 0.02 0.013 0.011 0.013 0.02 0.012 0.011 0.012 0.01 0.009 0.005 0.005 0.001 0 0.002 0.001 0.001 0.004 0 0 0.009 0.003 0.01 0.009 0.008 0.007 0.013 0.008 0.009 0.01 0.01 0.012 0.019 0.015 0.012 0.023 0.026 0.018 0.016 0.036 0.042 0 0 0 0 0.001 0.056 0.02 0.027 0.004 0.028 0.046 0.106 0.151 0.151 0.044 0.06 0.057 0.022 0.025 0.076 0.032 0.024 0.113 0.096 0.091 0.069 0.07 0.061 0.043 0.069 0.054 0.039 0.07 0.024 0.042 0.039 0.069 0.057 0.033 0.002 0.002 0.003 0.006 0.008 0.01 0.006 0.032 0.029 0.023 0.05 0.042 0.053 0.033 0.039 0.039 0.064 0.069 0.163 0.146 0.133 0.116 0.189 0.122 0.09 0.041 0.017 0.012 0.012 0.019 0.016 0.006 0.005 0.068 0.073 0.029 0.017 0.024 0.012 0.042 0.018 0.062 0.103 0.234 0.244 0.41 0.431 0.272 0.27 0.295 0.187 0.172 0.15 0.182 0.207 0.455 0.657 0.495 0 0.458 0.675 0.227 0.27 0.153 0.181 0.416 0.45 0.378 0.366 0.48 0.47 0.326 0.424 0.445 0.51 0.463 0.445 0.544 0.445 0.331 0.662 0.386 0.254 0.195 0.15 0.164 0.041 0.028 0.005 0.001 0.533 0.612 0.626 0.515 0.255 0 0.137 0.084 0.045 0.035 0.034 0.04 0.043 0.082 0.096 0.075 0.084 0.115 0.131 0.082 0.102 0.179 0.141 0.071 0.062 0.124 0.057 0.059 0.049 0.081 0.054 0.03 0.054 0.022 0.044 0.076 0.095 0.203 0.334 0.406 0.535 0.679 0.756 0.791 0.911 0.921 0.828 0.778 0.48 0.108 0.207 0.35 0.242 0.191 0.088 0.159 0.114 0.119 0.108 0.068 0.083 0.096 0.043 0.044 0.199 0.04 0.03 0.042 0.086 0.063 0.362 0.286 0.064 0.449 0.483 0.637 0.45 0.344 0.254 0.107 0.197 0.248 0.224 0.144 0.097 0.123 0.167 0.449 0.182 0.164 0.218 0.076 0.039 0.086 0.049 0.031 0.025 0.029 0.016 0.009 0.024 0.052 0.009 0.003 0.008 0 0 0.001 0.001 0.003 0.001 0 0.003 0.004 0.004 0.001 0.001 0.007 0.002 0.002 0.001 0.004 0.005 0.003 0.001 0.001 0 0.001 0.05 0.534 0.415 0.459 0.262 0.268 0.258 0.364 0.207 0.207 0.174 0.229 0.13 0.078 0.019 0 0.002 0.002 0 0.006 0.005 0.005 0.003 0.765 0.554 0.403 0.307 0.001 0.001 0.003 0.006 0.004 0.005 0.003 0.013 0.036 0.038 0.072 0.044 0.093 0.1 0.09 0.132 0.232 0.119 0.089 0.12 0.158 0.199 0.154 0.201 0.142 0.001 0.002 0.015 0.013 0.008 0.002 0 0 0 0.005 0.006 0.006 0.004 0 0.001 0.002 0.004 0.003 0.001 0 0 0 0.883 0.537 0.539 0.328 0.014 0.041 0.031 0.031 0.027 0.026 0.029 0.029 0.005 0.002 0.002 0 0.003 0.003 0.013 0 0.262 0.434 0.605 0.773 0.396 0.322 0.158 0.076 0.052 0.045 0.078 0.111 0.048 0.026 0.036 0.027 0.026 0.023 0.011 0.007 0.002 0 0.127 0.212 0.326 0.233 0.109 0.245 0.544 0.402 0 0.254 0.403 0.35 0.312 0.665 0.252 0.185 0.408 0.142 0.209 0.266 0.337 0.173 0.182 0.208 0.136 0.169 0.042 0.041 0.043 0.033 0.021 0.021 0.012 0.012 0.006 0.001 0.004 0.007 0.003 0.003 0.001 0 0 0 0.001 0.001 0.001 0 0 0.001 0.001 0.001 0.001 0 0 0 0 0 0 0.001 0.001 0.001 0 0.001 0.001 0.005 0.001 0 0.001 0.003 0.003 0.007 0.002 0.001 0.007 0.049 0.109 0.139 0.078 0.081 0.048 0.083 0.113 0.104 0.094 0.033 0.047 0.067 0.102 0.078 0.049 0.067 0.138 0.111 0.046 0.069 0.024 0.022 0.028 0.065 0.039 0.018 0.022 0.018 0.01 0.035 0 0 0.124 0.066 0.19 0.136 0.114 0.091 0.183 0.137 0.078 0.112 0.141 0.113 0.191 0.11 0.07 0.056 0.076 0.106 0.074 0.054 0.082 0.025 0.029 0.03 0.015 0.011 0.767 0.009 0.012 0.002 0.007 0.009 0.018 0.02 0.02 0.016 0.009 0.006 0.004 0.006 0.013 0.012 0.008 0.019 0.019 0.017 0.01 0.013 0.006 0.003 0.01 0.001 0.003 0.01 0.001 0.001 0.003 0.007 0.003 0.003 0.011 0.019 0.004 0.001 0.003 0.003 0.002 0.003 0.002 0.004 0.002 0.003 0.005 0.007 0.006 0.004 0.015 0.019 0.043 0.043 0.035 0.035 0.053 0.052 0.037 0.017 0.005 0.001 0.002 0.003 0.001 0 0 0.013 0.01 0.004 0.002 0.004 0.002 0.008 0.006 0.016 0.023 0.045 0.044 0.07 0.072 0.042 0.073 0.104 0.061 0.113 0.175 0.142 0.118 0.105 0.087 0.068 0 0.035 0.056 0.027 0.031 0.017 0.022 0.053 0.053 0.036 0.033 0.053 0.057 0.033 0.048 0.053 0.064 0.062 0.06 0.079 0.07 0.05 0.079 0.069 0.069 0.062 0.07 0.113 0.066 0.039 0.009 0.005 0.083 0.086 0.08 0.075 0.049 0 0.022 0.016 0.006 0.004 0.003 0.002 0.004 0.014 0.009 0.01 0.016 0.02 0.019 0.01 0.015 0.027 0.02 0.007 0.005 0.015 0.006 0.008 0.005 0.008 0.005 0.004 0.033 0.004 0.005 0.01 0.012 0.033 0.072 0.072 0.076 0.089 0.084 0.081 0.074 0.055 0.052 0.061 0.046 0.009 0.023 0.04 0.028 0.03 0.019 0.024 0.02 0.014 0.015 0.013 0.013 0.011 0.007 0.008 0.026 0.016 0.014 0.008 0.014 0.01 0.057 0.052 0.011 0.069 0.077 0.091 0.086 0.07 0.053 0.024 0.042 0.043 0.054 0.035 0.028 0.025 0.016 0.058 0.015 0.009 0.025 0.009 0.005 0.006 0.003 0.007 0.002 0.004 0.003 0.004 0.002 0.005 0.001 0.003 0.002 0 0 0 0 0.001 0 0 0.001 0.001 0.001 0.001 0.001 0.001 0 0 0 0.001 0 0 0 0 0.003 0 0.002 0.026 0.026 0.022 0.013 0.013 0.014 0.017 0.011 0.009 0.006 0.006 0.005 0.006 0.002 0 0 0 0 0 0 0 0 0.016 0.012 0.006 0.006 0.002 0.002 0.001 0 0 0 0 0 0.001 0.001 0.001 0.002 0.003 0.003 0.001 0.002 0.004 0.003 0.002 0.003 0.001 0.002 0.002 0.002 0.002 0 0 0 0 0 0 0 0 0 0 0 0.001 0.001 0 0 0 0 0 0 0 0 0.018 0.043 0.044 0.053 0.031 0.005 0.006 0.01 0.009 0.011 0.006 0.007 0.008 0.002 0.001 0.001 0.001 0.001 0 0.001 0 0.027 0.047 0.036 0.068 0.039 0.03 0.018 0.008 0.007 0.003 0.005 0.011 0.001 0 0.001 0 0 0.001 0.002 0.001 0 0 0.012 0.021 0.038 0.028 0.011 0.022 0.057 0.052 0 0.079 0.043 0.067 0.053 0.097 0.124 0.057 0.09 0.039 0.092 0.065 0.073 0.051 0.053 0.047 0.039 0.021 0.011 0.016 0.014 0.009 0.017 0.01 0.006 0.007 0.01 0.006 0.006 0.006 0.003 0.006 0.005 0.003 0.003 0.003 0.006 0.003 0.003 0.005 0.006 0.003 0.001 0.002 0 0 0 0 0 0 0 0.001 0.001 0 0.001 0 0 0.001 0.001 0.001 0.001 0.004 0.004 0.008 0.002 0.001 0.006 0.022 0.03 0.041 0.016 0.016 0.018 0.017 0.012 0.016 0.02 0.009 0.006 0.011 0.03 0.009 0.01 0.014 0.047 0.032 0.012 0.027 0.01 0.004 0.004 0.021 0.013 0.005 0.003 0.004 0.002 0.005 0 0 0.026 0.007 0.022 0.028 0.025 0.019 0.028 0.026 0.028 0.032 0.03 0.027 0.076 0.053 0.035 0.062 0.157 0.063 0.039 0.07 0.253 0.015 0.018 0.025 0.037 0.025 0.092 0.001 0.001 0 0 0.001 0.002 0.002 0.001 0.001 0.001 0.001 0 0 0.001 0.001 0 0.003 0.001 0.003 0.002 0.001 0.002 0.002 0.003 0 0 0 0 0 0 0 0.002 0 0 0 0 0 0 0 0 0 0 0 0.001 0 0 0 0 0 0.002 0 0.002 0.002 0.002 0.002 0.005 0.007 0.005 0.004 0.001 0.004 0.007 0.004 0.004 0.001 0.003 0 0.001 0.001 0 0 0 0 0 0 0.001 0.001 0.002 0.008 0.006 0.005 0.005 0.007 0.004 0.007 0.007 0.009 0.008 0.01 0.006 0.007 0 0.003 0.003 0.003 0.001 0.001 0 0.002 0.002 0.003 0.002 0.002 0.004 0.004 0.004 0.004 0.007 0.01 0.008 0.007 0.009 0.006 0.008 0.007 0.006 0.003 0.003 0.003 0.003 0.003 0 0 0.009 0.009 0.008 0.008 0.005 0 0.001 0 0 0 0 0 0 0.001 0 0 0.001 0.002 0.001 0.001 0.001 0.003 0.004 0.002 0.001 0.003 0.003 0.006 0.004 0.006 0.007 0.013 0.002 0.003 0.001 0.001 0 0 0.008 0.009 0.007 0.007 0.007 0.006 0.002 0.002 0.004 0.005 0.003 0 0.001 0.003 0.003 0.004 0.002 0.002 0.002 0.002 0.003 0 0.001 0.002 0.002 0.002 0.002 0.001 0.001 0.001 0.001 0.001 0.005 0.006 0 0.006 0.006 0.008 0.008 0.006 0.002 0.003 0.005 0.005 0.003 0.002 0.003 0.002 0 0.001 0.001 0 0.001 0.001 0.001 0.001 0 0.001 0.001 0.001 0.001 0 0 0 0 0 0 0 0 0 0 0 0 0 0 0 0 0 0 0 0 0 0 0 0 0 0 0 0 0 0 0.002 0 0 0 0 0 0 0 0 0 0 0 0 0 0 0 0 0 0 0 0 0.001 0.002 0.002 0.002 0.001 0 0 0 0 0 0 0 0 0 0 0 0 0 0 0 0 0 0 0 0 0.001 0.001 0.001 0 0 0 0 0 0 0 0 0 0 0 0.001 0.001 0.001 0 0.001 0 0 0 0 0 0 0 0 0.002 0.002 0.003 0.002 0 0 0.001 0.001 0.001 0.001 0.001 0.001 0 0 0 0 0 0 0 0 0.003 0.004 0.001 0.004 0.005 0.001 0.002 0.002 0.001 0.001 0.002 0.001 0.001 0.001 0 0 0 0.001 0 0 0 0 0.001 0.003 0.005 0.003 0.002 0.005 0.006 0.002 0 0.005 0.004 0.005 0.002 0.009 0.009 0.002 0.008 0.002 0.006 0.007 0.007 0.004 0.004 0.005 0.003 0.003 0.002 0.002 0.001 0.001 0.001 0.001 0.001 0 0 0.001 0.001 0.001 0.001 0 0.001 0 0 0.001 0.001 0 0 0 0 0 0 0 0 0 0 0 0 0 0 0 0 0 0 0 0 0 0 0 0 0 0 0.001 0 0 0.002 0.003 0.002 0.004 0.002 0.002 0 0.001 0.001 0.002 0.002 0.001 0.002 0.002 0.003 0.002 0.002 0.001 0.001 0.001 0 0 0 0 0 0.003 0.001 0.001 0 0 0 0.004 0 0 0.005 0.001 0.003 0.005 0.005 0.003 0.005 0.004 0.005 0.004 0.005 0.002 0.004 0.005 0.003 0.006 0.01 0.003 0.004 0.013 0.015 0.005 0.007 0.014 0.022 0.02 0.008 0 0.003 0 0.002 0.004 0.005 0.005 0.006 0.003 0.002 0.002 0 0 0.004 0.003 0.001 0.004 0.005 0.004 0.001 0.005 0.003 0 0.003 0.004 0.003 0.003 0.002 0.005 0.002 0.003 0.005 0.002 0 0 0 0.001 0.001 0.001 0.002 0.003 0.001 0.004 0.007 0.003 0.004 0 0.002 0.003 0.005 0.001 0.008 0.011 0.01 0.01 0.013 0.018 0.018 0.014 0.029 0.078 0.086 0.033 0.026 0.011 0.009 0.013 0.016 0.007 0.004 0.009 0.015 0.013 0.006 0.008 0.006 0.012 0.011 0.016 0.019 0.017 0.017 0.017 0.01 0.013 0.012 0.013 0.012 0.019 0.018 0.019 0 0.009 0.012 0.014 0.011 0.006 0.006 0.013 0.014 0.01 0.011 0.014 0.011 0.009 0.013 0.012 0.015 0.015 0.012 0.014 0.02 0.011 0.018 0.013 0.01 0.008 0.008 0.007 0.001 0.001 0 0 0.021 0.022 0.021 0.018 0.004 0 0.005 0.003 0.004 0.004 0.002 0.01 0.009 0.018 0.013 0.018 0.016 0.018 0.013 0.024 0.022 0.021 0.015 0.045 0.024 0.039 0.053 0.087 0.047 0.056 0.084 0.114 0.023 0.031 0.019 0.014 0.009 0.009 0.016 0.019 0.016 0.016 0.017 0.018 0.018 0.017 0.017 0.017 0.015 0.002 0.014 0.018 0.013 0.015 0.009 0.021 0.014 0.014 0.009 0.007 0.011 0.012 0.005 0.003 0.007 0.002 0.003 0.004 0.005 0.005 0.009 0.009 0.003 0.013 0.013 0.018 0.017 0.013 0.008 0.009 0.014 0.014 0.005 0.005 0.001 0.001 0.002 0.007 0.002 0.001 0.003 0.002 0.001 0.001 0.001 0.002 0.002 0.002 0.001 0 0.002 0.002 0 0 0 0 0 0 0 0 0 0 0 0 0 0 0 0 0 0 0 0 0 0 0 0 0.001 0 0.001 0.003 0.006 0.004 0.002 0.003 0.002 0.003 0.001 0 0.001 0.003 0.001 0 0 0 0 0 0 0 0 0 0 0.008 0.007 0.003 0.002 0.001 0.001 0 0 0 0 0 0 0 0 0 0 0 0.001 0 0 0.001 0.001 0 0 0.002 0.003 0.003 0.003 0.001 0 0 0 0 0 0 0 0 0 0 0 0 0 0 0 0 0 0 0 0 0 0.002 0.011 0.009 0.009 0.006 0.002 0.002 0.002 0.002 0.004 0.004 0.002 0.002 0.002 0.001 0.001 0 0 0 0 0 0.006 0.008 0.01 0.015 0.009 0.008 0.004 0.005 0.005 0.004 0.005 0.001 0 0.001 0 0 0 0.001 0.001 0 0 0 0.001 0.003 0.007 0.006 0.004 0.007 0.012 0.008 0 0.004 0.004 0.005 0.008 0.016 0.007 0.005 0.014 0.006 0.007 0.008 0.009 0.005 0.003 0.006 0.007 0.005 0.003 0.003 0.002 0 0.001 0.002 0.001 0.002 0 0.001 0.001 0.001 0.001 0 0 0 0 0 0 0 0 0 0 0 0 0 0 0 0 0 0 0 0 0 0 0 0 0 0 0 0 0 0 0 0 0 0 0 0.001 0.003 0.004 0.005 0 0.002 0.002 0.003 0.001 0.002 0.002 0.002 0.003 0.001 0.002 0.003 0.003 0.002 0.005 0.003 0.002 0.004 0.002 0 0.001 0.002 0 0 0 0 0 0 0 0 0.005 0 0.004 0.006 0.004 0.002 0.005 0.004 0.004 0.004 0.003 0.003 0.009 0.005 0.005 0.003 0.012 0.006 0.009 0.013 0.017 0.028 0.033 0.038 0.034 0.04 0.017 0 0 0 0 0 0 0 0 0 0 0 0 0 0 0 0 0 0 0 0 0 0 0 0 0 0 0 0 0 0 0 0 0 0 0 0 0 0 0 0 0 0 0 0 0 0 0 0 0 0 0 0 0 0 0.003 0.003 0.002 0.002 0.002 0.009 0.021 0.026 0 0 0 0 0.009 0.008 0.003 0.002 0.004 0.003 0.007 0.005 0.001 0.001 0.002 0.002 0.006 0.005 0.006 0.002 0.002 0.002 0.002 0.003 0.003 0.003 0.005 0.006 0.004 0 0.006 0.004 0.008 0.005 0.004 0.004 0.003 0.003 0.003 0.001 0.004 0.004 0.002 0.002 0.003 0.002 0.001 0.001 0.005 0.003 0.001 0.002 0.003 0.002 0.002 0.001 0.001 0 0 0 0 0.006 0.006 0.006 0.006 0.003 0 0.002 0.001 0.004 0.003 0.002 0.006 0.009 0.009 0.006 0.009 0.01 0.013 0.014 0.015 0.009 0.019 0.018 0.032 0.016 0.035 0.042 0.042 0.021 0.037 0.064 0.036 0.001 0.013 0.005 0.005 0.002 0.001 0.005 0.006 0.005 0.007 0.008 0.008 0.006 0.006 0.01 0.012 0.013 0.002 0.005 0.012 0.009 0.014 0.005 0.011 0.018 0.019 0.015 0.009 0.016 0.033 0.007 0.004 0.005 0.016 0.02 0 0.001 0.001 0.007 0.008 0 0.006 0.007 0.007 0.008 0.01 0.007 0.006 0.015 0.015 0.004 0.003 0 0 0.002 0.004 0.003 0.003 0.002 0.002 0 0 0 0.002 0 0 0 0 0 0 0 0 0 0 0 0 0 0 0 0 0 0 0 0 0 0 0 0 0 0 0 0 0 0 0 0 0 0.002 0 0 0 0 0 0 0 0 0 0 0 0 0 0 0 0 0 0 0 0 0.001 0.001 0.001 0 0 0 0 0 0 0 0 0 0 0 0 0 0 0 0 0 0 0 0 0 0 0 0 0 0 0 0 0 0 0 0 0 0 0 0 0 0 0 0 0 0 0 0 0 0 0 0 0.001 0.002 0.001 0.001 0 0 0 0 0 0 0 0 0 0 0 0 0 0 0 0 0 0.001 0.002 0.002 0.004 0.001 0.001 0.001 0 0 0 0 0 0 0 0 0 0 0 0 0 0 0 0.001 0.001 0 0 0 0 0.002 0.002 0 0.003 0.003 0.003 0.002 0.008 0.004 0.003 0.008 0.002 0.004 0.006 0.008 0.004 0.003 0.004 0.004 0.002 0.002 0.001 0.001 0.001 0 0.001 0.001 0.001 0 0.001 0.001 0.001 0 0.001 0.001 0 0 0.001 0 0 0 0 0 0 0 0 0 0 0 0 0 0 0 0 0 0 0.001 0.001 0.001 0.002 0.002 0 0.001 0.002 0.001 0 0 0 0 0.001 0.001 0.001 0 0.001 0 0 0 0 0 0 0 0 0 0 0 0 0.001 0 0 0.001 0.001 0 0 0.001 0 0 0 0 0 0 0 0 0 0 0 0 0 0 0.001 0 0.001 0.001 0.001 0 0.002 0.001 0.001 0.001 0.001 0.002 0.002 0.003 0.006 0.007 0.007 0.008 0.003 0 0.007 0.007 0.142 0.009 0 0 0 
0.028 0.076 0.16 1 0.098 0.093 0.006 0.004 0.008 0.002 0.008 0.005 0.004 0.007 0.001 0.003 0.007 0.011 0.008 0.007 0.001 0.004 0.003 0.001 0.003 0.007 0.004 0.005 0.01 0.009 0.011 0.007 0.011 0.008 0.005 0.007 0.01 0.007 0.016 0.011 0.011 0.008 0.019 0.024 0.007 0 0 0 0 0.011 0.009 0.009 0.017 0.01 0.011 0.024 0.014 0.011 0.01 0.012 0.01 0.011 0.017 0.03 0.027 0.025 0.02 0.033 0.023 0.018 0.009 0.003 0.005 0.005 0.004 0.005 0.002 0.003 0.005 0.004 0.002 0 0.003 0.002 0.005 0.003 0.006 0.005 0.025 0.025 0.037 0.038 0.028 0.043 0.074 0.043 0.073 0.082 0.078 0.067 0.069 0.066 0.045 0 0.029 0.038 0.013 0.018 0.009 0.015 0.029 0.031 0.025 0.022 0.03 0.037 0.018 0.028 0.031 0.032 0.036 0.032 0.044 0.044 0.025 0.051 0.038 0.049 0.036 0.048 0.066 0.035 0.019 0.004 0.003 0.051 0.054 0.05 0.044 0.025 0 0.01 0.006 0.004 0.003 0 0.004 0.005 0.004 0.003 0.005 0.002 0.009 0.009 0.009 0.006 0.009 0.008 0.007 0.007 0.009 0.006 0.009 0.007 0.007 0.008 0.012 0.017 0.007 0.008 0.011 0.015 0.019 0.032 0.035 0.048 0.062 0.057 0.053 0.056 0.046 0.041 0.041 0.024 0.006 0.011 0.014 0.01 0.027 0.009 0.009 0.01 0.018 0.013 0.008 0.015 0.02 0.012 0.015 0.033 0.062 0.04 0.014 0.033 0.021 0.06 0.074 0.017 0.056 0.063 0.072 0.074 0.08 0.06 0.029 0.06 0.055 0.065 0.041 0.028 0.021 0.013 0.034 0.012 0.013 0.019 0.013 0.01 0.009 0.005 0.007 0.005 0.006 0.002 0.002 0.004 0.005 0 0.001 0.003 0.004 0 0 0 0 0 0 0.001 0.001 0.001 0.001 0 0.001 0.001 0.001 0.001 0.001 0 0 0 0 0.006 0 0 0.018 0.011 0.012 0.002 0.013 0.006 0.011 0.007 0.008 0.009 0.006 0.004 0.007 0.001 0 0 0.001 0 0 0 0 0.006 0.011 0.009 0.004 0.003 0.002 0.002 0.002 0.002 0.002 0.001 0.001 0.002 0.005 0.005 0.005 0.001 0.005 0.013 0.008 0.003 0.004 0.004 0.002 0.003 0.002 0.004 0.004 0.003 0.002 0 0 0.001 0.001 0 0 0 0 0 0 0 0 0.002 0 0 0 0 0 0 0.001 0.003 0.015 0.032 0.024 0.028 0.016 0.004 0.008 0.004 0.007 0.008 0.005 0.005 0.005 0.002 0.001 0.001 0 0.001 0.001 0.002 0 0.023 0.031 0.023 0.043 0.026 0.024 0.003 0.01 0.01 0.009 0.011 0.015 0.006 0.002 0.007 0.002 0.004 0.003 0 0 0 0.008 0.006 0.015 0.024 0.021 0.011 0.018 0.038 0.034 0 0.02 0.032 0.046 0.036 0.077 0.071 0.033 0.08 0.032 0.074 0.081 0.096 0.068 0.094 0.116 0.222 0.138 0.053 0.064 0.051 0.033 0.078 0.035 0.016 0.032 0.03 0.014 0.014 0.012 0.004 0.004 0.004 0.001 0 0.002 0.002 0 0.002 0.002 0.002 0 0 0 0 0 0 0 0 0.001 0 0.001 0 0.002 0 0.004 0.004 0.006 0.003 0.002 0.002 0.004 0.002 0.001 0.001 0.001 0.002 0.014 0.032 0.04 0.021 0.021 0.011 0.018 0.012 0.017 0.019 0.01 0.009 0.012 0.019 0.013 0.012 0.01 0.023 0.019 0.013 0.018 0.007 0.006 0.007 0.005 0.002 0.001 0.002 0 0 0.006 0 0 0.012 0.004 0.019 0.014 0.012 0.01 0.021 0.016 0.01 0.025 0.029 0.024 0.051 0.043 0.039 0.08 0.107 0.05 0.069 0.135 0.152 0.003 0.004 0.005 0.001 0.001 0.062 0.006 0.008 0.001 0.007 0.013 0.033 0.049 0.057 0.018 0.019 0.016 0.006 0.017 0.032 0.016 0.013 0.062 0.045 0.046 0.034 0.04 0.027 0.02 0.032 0.027 0.01 0.023 0.005 0.015 0.011 0.019 0.018 0.01 0.001 0.001 0.004 0.006 0.006 0.007 0.003 0.01 0.012 0.01 0.02 0.014 0.021 0.015 0.016 0.013 0.028 0.026 0.07 0.067 0.065 0.059 0.089 0.068 0.057 0.032 0.016 0.013 0.016 0.013 0.008 0.004 0.003 0.056 0.047 0.018 0.007 0.015 0.006 0.029 0.004 0.027 0.052 0.136 0.139 0.215 0.215 0.148 0.131 0.168 0.102 0.087 0.095 0.107 0.123 0.267 0.386 0.256 0 0.167 0.22 0.103 0.121 0.075 0.084 0.164 0.177 0.142 0.149 0.19 0.199 0.132 0.171 0.19 0.22 0.219 0.219 0.261 0.214 0.159 0.307 0.195 0.137 0.111 0.089 0.1 0.024 0.016 0.005 0.003 0.255 0.3 0.296 0.253 0.144 0 0.059 0.045 0.028 0.023 0.023 0.029 0.034 0.062 0.047 0.05 0.067 0.099 0.135 0.07 0.068 0.133 0.186 0.06 0.045 0.087 0.047 0.042 0.027 0.062 0.038 0.022 0.041 0.02 0.029 0.066 0.084 0.117 0.168 0.217 0.297 0.391 0.363 0.334 0.314 0.265 0.267 0.291 0.194 0.038 0.08 0.143 0.136 0.253 0.095 0.109 0.12 0.155 0.148 0.072 0.101 0.119 0.063 0.051 0.265 0.085 0.094 0.085 0.208 0.125 0.509 0.884 0.119 0.462 0.496 0.531 0.664 0.726 0.556 0.285 0.505 0.501 0.764 0.374 0.153 0.107 0.069 0.184 0.071 0.063 0.09 0.033 0.017 0.072 0.037 0.014 0.009 0.017 0.007 0.004 0.011 0.023 0.009 0.003 0.005 0 0.003 0.001 0.001 0.005 0.003 0.002 0.003 0.005 0.005 0.004 0.003 0.004 0.004 0.002 0.003 0.005 0.001 0.001 0 0 0.002 0 0.008 0.086 0.066 0.08 0.035 0.043 0.058 0.068 0.044 0.054 0.049 0.051 0.026 0.028 0.007 0 0.001 0.001 0 0.001 0 0 0 0.117 0.083 0.072 0.057 0.001 0.001 0.001 0.001 0.001 0 0.001 0.007 0.01 0.012 0.024 0.011 0.024 0.027 0.022 0.029 0.046 0.028 0.022 0.028 0.028 0.039 0.028 0.037 0.026 0 0.001 0.003 0.002 0 0 0 0 0 0 0 0.001 0.004 0.001 0.001 0.001 0.001 0.001 0 0 0 0.001 0.178 0.138 0.169 0.102 0.005 0.011 0.008 0.012 0.009 0.005 0.008 0.009 0.004 0.002 0.002 0 0 0.001 0.006 0 0.097 0.18 0.161 0.256 0.142 0.116 0.054 0.017 0.013 0.014 0.026 0.051 0.015 0.005 0.01 0.012 0.008 0.006 0.004 0.001 0.001 0 0.037 0.073 0.124 0.101 0.051 0.1 0.227 0.22 0 0.105 0.221 0.256 0.195 0.43 0.245 0.242 0.713 0.264 0.462 0.798 0.89 0.526 0.585 0.714 0.639 0.886 0.218 0.182 0.225 0.138 0.102 0.097 0.035 0.035 0.034 0.012 0.025 0.02 0.007 0.002 0.007 0.004 0.002 0.003 0.005 0.002 0 0.003 0.003 0 0.001 0.003 0.002 0 0 0 0 0 0 0 0 0 0 0 0 0.001 0.001 0 0 0.001 0.003 0.021 0.003 0.005 0.016 0.132 0.285 0.407 0.149 0.181 0.106 0.173 0.094 0.107 0.097 0.054 0.042 0.047 0.078 0.047 0.027 0.04 0.085 0.058 0.024 0.039 0.009 0.005 0.018 0.037 0.017 0.007 0.013 0.013 0.007 0.015 0 0 0.057 0.022 0.079 0.069 0.054 0.046 0.079 0.07 0.044 0.049 0.056 0.05 0.101 0.063 0.035 0.04 0.042 0.051 0.03 0.038 0.051 0.003 0.008 0.01 0.011 0.004 0.368 0.032 0.045 0.02 0.037 0.064 0.085 0.079 0.078 0.063 0.044 0.018 0.012 0.022 0.062 0.058 0.044 0.107 0.098 0.083 0.064 0.06 0.049 0.033 0.067 0.023 0.027 0.052 0.028 0.029 0.023 0.047 0.028 0.015 0.012 0.009 0.012 0.01 0.021 0.02 0.026 0.026 0.027 0.033 0.029 0.029 0.036 0.039 0.032 0.026 0.047 0.073 0.183 0.162 0.148 0.138 0.214 0.15 0.111 0.063 0.022 0.014 0.015 0.011 0.007 0.002 0 0.038 0.04 0.007 0.004 0.008 0.008 0.022 0.015 0.041 0.078 0.16 0.166 0.258 0.248 0.169 0.284 0.439 0.253 0.551 0.816 0.653 0.515 0.388 0.327 0.232 0 0.134 0.202 0.092 0.113 0.066 0.09 0.168 0.182 0.152 0.156 0.188 0.209 0.138 0.202 0.211 0.24 0.239 0.22 0.292 0.305 0.193 0.308 0.296 0.316 0.255 0.362 0.55 0.343 0.201 0.044 0.026 0.304 0.325 0.301 0.263 0.137 0 0.079 0.058 0.031 0.022 0.011 0.02 0.027 0.05 0.039 0.04 0.046 0.056 0.073 0.036 0.05 0.078 0.072 0.035 0.025 0.046 0.028 0.029 0.02 0.032 0.021 0.012 0.085 0.01 0.022 0.05 0.062 0.14 0.262 0.263 0.24 0.297 0.318 0.297 0.284 0.23 0.219 0.243 0.169 0.052 0.083 0.129 0.094 0.122 0.077 0.066 0.058 0.072 0.084 0.05 0.052 0.054 0.053 0.063 0.129 0.018 0.016 0.026 0.054 0.039 0.236 0.192 0.059 0.277 0.283 0.348 0.307 0.233 0.17 0.085 0.151 0.162 0.147 0.115 0.089 0.069 0.043 0.209 0.084 0.06 0.089 0.036 0.017 0.04 0.025 0.015 0.02 0.024 0.014 0.014 0.019 0.046 0.014 0.011 0.015 0 0.001 0.002 0.002 0.007 0.004 0.002 0.005 0.006 0.006 0.005 0.005 0.004 0 0 0.003 0.005 0.002 0.002 0.001 0 0.021 0 0.008 0.088 0.07 0.061 0.04 0.041 0.048 0.051 0.033 0.035 0.043 0.041 0.02 0.022 0.005 0 0 0 0 0.001 0.001 0 0 0.047 0.029 0.01 0.007 0.001 0.001 0 0 0 0 0 0.005 0.007 0.01 0.012 0.007 0.013 0.019 0.012 0.009 0.02 0.013 0.011 0.011 0.006 0.006 0.002 0.007 0.007 0.003 0.001 0 0 0 0 0 0 0 0.004 0.004 0.006 0.008 0.001 0.002 0.002 0.004 0.002 0.002 0 0 0.042 0.143 0.14 0.175 0.111 0.016 0.015 0.038 0.032 0.042 0.032 0.033 0.029 0.009 0.004 0.006 0.002 0.002 0.003 0.004 0 0.109 0.184 0.152 0.247 0.155 0.126 0.061 0.057 0.044 0.027 0.04 0.051 0.015 0.006 0.014 0.003 0.006 0.011 0.005 0.006 0.002 0 0.041 0.074 0.127 0.094 0.083 0.098 0.243 0.21 0 0.297 0.174 0.256 0.175 0.388 0.466 0.204 0.287 0.117 0.337 0.225 0.25 0.139 0.165 0.144 0.059 0.07 0.031 0.029 0.027 0.009 0.024 0.017 0.007 0.006 0.011 0.008 0.005 0.002 0.002 0.007 0.003 0.002 0.001 0.005 0.005 0.003 0.002 0.003 0.005 0.002 0.002 0.003 0.002 0.001 0 0 0 0 0 0 0 0 0.002 0.003 0.003 0.005 0.002 0.002 0.002 0.006 0.007 0.021 0.001 0.001 0.019 0.052 0.105 0.144 0.059 0.066 0.079 0.084 0.055 0.1 0.126 0.037 0.043 0.07 0.176 0.095 0.074 0.081 0.245 0.126 0.046 0.148 0.081 0.027 0.027 0.112 0.076 0.025 0.015 0.036 0.02 0.027 0 0 0.095 0.021 0.092 0.096 0.116 0.097 0.119 0.109 0.114 0.162 0.154 0.119 0.348 0.203 0.114 0.143 0.324 0.175 0.11 0.131 0.49 0.035 0.044 0.05 0.053 0.034 0.351 0.003 0.004 0.002 0.003 0.004 0.004 0.004 0.002 0 0.003 0.003 0.002 0.002 0.004 0.003 0.002 0.005 0.006 0.004 0.003 0.002 0.002 0.001 0.001 0.001 0 0 0 0.002 0 0 0.003 0 0 0 0.001 0 0.001 0.001 0.001 0.002 0.001 0 0.002 0.001 0.001 0.001 0.001 0.002 0.001 0.001 0.004 0.003 0.001 0.005 0.006 0.008 0.006 0.003 0.004 0.014 0.018 0.005 0.003 0.002 0.007 0.006 0.008 0 0 0 0 0.001 0.001 0.002 0.002 0.002 0.004 0.012 0.012 0.01 0.005 0.007 0.006 0.005 0.004 0.005 0.004 0.008 0.01 0.011 0 0.005 0.009 0.01 0.007 0.004 0.001 0.006 0.007 0.005 0.005 0.006 0.008 0.005 0.007 0.006 0.007 0.006 0.006 0.007 0.012 0.009 0.011 0.008 0.007 0.008 0.006 0.003 0.001 0.001 0.001 0 0.011 0.011 0.012 0.011 0.004 0 0.002 0.003 0.002 0.002 0.002 0.002 0.002 0.008 0.007 0.006 0.008 0.014 0.011 0.008 0.013 0.018 0.012 0.017 0.013 0.019 0.023 0.021 0.013 0.024 0.034 0.028 0.007 0.003 0.003 0.003 0.003 0.001 0.01 0.011 0.01 0.011 0.011 0.012 0.011 0.009 0.011 0.01 0.008 0 0.004 0.007 0.007 0.01 0.006 0.009 0.012 0.013 0.012 0.009 0.012 0.016 0.007 0.007 0.008 0.009 0.007 0 0.002 0.001 0.009 0.008 0.002 0.012 0.013 0.014 0.01 0.01 0.007 0.004 0.009 0.009 0.003 0.003 0 0 0 0.006 0.002 0 0.003 0.002 0.001 0 0 0.002 0 0 0 0 0 0 0 0 0 0 0 0 0 0 0 0 0 0 0 0 0 0 0 0 0 0 0 0 0 0 0 0 0.002 0.005 0.003 0.002 0.001 0.003 0.002 0 0.002 0 0.001 0 0 0 0 0 0 0 0 0 0 0 0.003 0.005 0.003 0.003 0.002 0 0 0 0 0 0 0 0.001 0.001 0.001 0.001 0 0 0.001 0.002 0.001 0.002 0.001 0 0 0.002 0.002 0.002 0.001 0 0 0 0 0 0 0 0 0 0 0.001 0 0.001 0 0 0 0 0 0 0 0 0 0 0.006 0.003 0.006 0.004 0.001 0.003 0.003 0.004 0.003 0.003 0.003 0.003 0 0 0 0 0.001 0.001 0 0 0.007 0.008 0.005 0.008 0.007 0.006 0.006 0.006 0.006 0.005 0.005 0.007 0.003 0.001 0.001 0.003 0.003 0.003 0.002 0 0 0 0.001 0.004 0.007 0.006 0.002 0.003 0.008 0.002 0 0.009 0.002 0.004 0.004 0.011 0.008 0.007 0.008 0.002 0.004 0.005 0.008 0.003 0.004 0.006 0.004 0.001 0 0 0.003 0.003 0.001 0 0.001 0.002 0.001 0 0 0.001 0 0 0 0 0 0 0 0 0 0 0 0 0 0 0 0 0 0 0 0 0 0 0 0 0 0 0 0 0 0 0 0 0 0 0 0 0 0 0.001 0.001 0 0.001 0 0 0 0 0.001 0 0.001 0 0.003 0.002 0.001 0 0.006 0.004 0.001 0.002 0.001 0.001 0.001 0.002 0.001 0.001 0 0.001 0.001 0 0 0 0.004 0.001 0.007 0.006 0.006 0.006 0.003 0.005 0.004 0.001 0.003 0 0.004 0.004 0.003 0.004 0.006 0.006 0.006 0.01 0.011 0.003 0.006 0.006 0.012 0.01 0.011 0.002 0.002 0 0.002 0.004 0.005 0.003 0.007 0.002 0.004 0.005 0.004 0.003 0.006 0.006 0.001 0.003 0.007 0.004 0.003 0.003 0.001 0.002 0.005 0.001 0 0.002 0.001 0.001 0.001 0.002 0.002 0 0.001 0.001 0.001 0 0.001 0.001 0.001 0.001 0.001 0.001 0.003 0.002 0.001 0.002 0.001 0.002 0.003 0.002 0.008 0.006 0.006 0.011 0.013 0.02 0.018 0.01 0.017 0.033 0.036 0.013 0.008 0.003 0.007 0.005 0.007 0.004 0.002 0.004 0.01 0.006 0.004 0.006 0.006 0.009 0.01 0.014 0.011 0.013 0.009 0.012 0.008 0.013 0.014 0.01 0.008 0.016 0.013 0.01 0 0.006 0.008 0.01 0.007 0.003 0.003 0.009 0.009 0.009 0.008 0.007 0.009 0.008 0.006 0.008 0.011 0.008 0.006 0.013 0.01 0.006 0.012 0.01 0.004 0.002 0.002 0.007 0 0 0 0 0.011 0.01 0.011 0.013 0.008 0 0.006 0.005 0.002 0.001 0.001 0.006 0.006 0.008 0.006 0.008 0.007 0.013 0.01 0.011 0.012 0.015 0.011 0.023 0.014 0.02 0.022 0.046 0.019 0.028 0.043 0.071 0.015 0.018 0.012 0.01 0.007 0.01 0.018 0.015 0.013 0.013 0.013 0.013 0.012 0.014 0.014 0.014 0.01 0.004 0.005 0.007 0.007 0.012 0.004 0.005 0.008 0.009 0.011 0.009 0.006 0.007 0.003 0.003 0.004 0.006 0.003 0.001 0.002 0.002 0.01 0.008 0 0.011 0.01 0.01 0.009 0.009 0.007 0.006 0.011 0.01 0.004 0 0 0 0.001 0.007 0.004 0.002 0.002 0 0 0.001 0 0 0 0 0 0.001 0 0.001 0.001 0.001 0 0 0 0 0 0 0 0 0 0 0 0 0 0 0 0 0 0 0 0 0 0 0.002 0 0.001 0.004 0.003 0.003 0.001 0 0.001 0.002 0.001 0 0.001 0 0 0.001 0 0 0 0 0 0 0 0 0 0.008 0.006 0.007 0.005 0.002 0.002 0 0 0 0 0 0 0 0 0 0.001 0.001 0.001 0 0.001 0.003 0.001 0 0.001 0.001 0.003 0.003 0.005 0.003 0 0.001 0.001 0.001 0.001 0.001 0 0 0 0 0 0 0 0 0 0 0 0 0 0 0 0.002 0.009 0.009 0.009 0.004 0.001 0 0.002 0.001 0.002 0.001 0.002 0.002 0 0 0 0 0 0.001 0.001 0 0.006 0.006 0.007 0.011 0.008 0.007 0.003 0.004 0.004 0.001 0.004 0.005 0.001 0.002 0.003 0.001 0 0.002 0.002 0 0 0 0.001 0.002 0.008 0.006 0.002 0.006 0.011 0.007 0 0.001 0.006 0.006 0.003 0.01 0.004 0.005 0.009 0.003 0.005 0.005 0.008 0.004 0.005 0.007 0.005 0.003 0.001 0 0.002 0.001 0 0 0 0 0 0 0 0 0 0 0 0 0 0 0 0 0 0 0 0 0 0 0 0 0 0 0 0 0 0 0 0 0 0 0 0 0 0 0 0 0 0.001 0 0 0.001 0 0 0.001 0.001 0 0 0 0.001 0 0 0 0 0 0 0.001 0.001 0 0.001 0.002 0.001 0.002 0.001 0 0.001 0.002 0.001 0 0 0 0 0.001 0 0 0.005 0.003 0.006 0.005 0.005 0.004 0.004 0.005 0.005 0.003 0.004 0.001 0.004 0.004 0.004 0.006 0.015 0.008 0.007 0.017 0.026 0.028 0.036 0.041 0.033 0.038 0.012 0.001 0.003 0.002 0.001 0.001 0.003 0.003 0.004 0.001 0.003 0.001 0.001 0.002 0.003 0.002 0 0.002 0.004 0.001 0.003 0.002 0.001 0.001 0.003 0.003 0 0.002 0.001 0.001 0 0.001 0.001 0 0 0 0 0 0.001 0.001 0.001 0.001 0.001 0.001 0 0.002 0.002 0.002 0 0.001 0.006 0.002 0.005 0.009 0.009 0.013 0.014 0.017 0.014 0.016 0.033 0.094 0.108 0 0 0 0 0.02 0.02 0.012 0.005 0.015 0.018 0.017 0.011 0.006 0.007 0.008 0.01 0.013 0.013 0.012 0.01 0.012 0.008 0.007 0.006 0.005 0.006 0.014 0.013 0.016 0 0.009 0.008 0.015 0.011 0.003 0.002 0.008 0.009 0.005 0.007 0.005 0.007 0.005 0.008 0.007 0.009 0.007 0.008 0.012 0.013 0.007 0.011 0.009 0.008 0.005 0.005 0.007 0.001 0.001 0 0 0.014 0.014 0.015 0.016 0.009 0 0.006 0.005 0.008 0.007 0.007 0.018 0.015 0.022 0.015 0.02 0.024 0.025 0.025 0.024 0.022 0.032 0.036 0.06 0.029 0.046 0.062 0.085 0.049 0.068 0.1 0.101 0.006 0.022 0.01 0.009 0.01 0.01 0.014 0.013 0.006 0.01 0.011 0.011 0.012 0.01 0.011 0.015 0.013 0.002 0.01 0.017 0.014 0.021 0.016 0.029 0.026 0.035 0.023 0.014 0.027 0.036 0.01 0.007 0.007 0.015 0.018 0 0.001 0.001 0.008 0.009 0.002 0.011 0.011 0.013 0.012 0.013 0.011 0.008 0.019 0.022 0.008 0.002 0.003 0.003 0 0.006 0.002 0.002 0.003 0.002 0.002 0.004 0.001 0.002 0.001 0.002 0.001 0 0 0 0 0 0 0 0 0 0 0 0 0 0 0 0 0 0 0 0 0 0 0 0 0 0 0 0.001 0 0.001 0.004 0.005 0.006 0.005 0.004 0.003 0.005 0.004 0.003 0.004 0.002 0.001 0.001 0 0 0 0 0 0 0 0 0.004 0.005 0.003 0.002 0 0 0 0 0 0 0 0 0 0.001 0.001 0 0.001 0.002 0.002 0 0 0.001 0 0 0 0 0 0 0.001 0 0 0 0 0 0 0 0 0 0 0.002 0.002 0.002 0.002 0 0 0 0 0 0 0 0 0.003 0.006 0.005 0.005 0.003 0.002 0.001 0.002 0.002 0.003 0.002 0.002 0.002 0.002 0.001 0.002 0 0 0 0.001 0 0.004 0.006 0.003 0.009 0.007 0.007 0.002 0.001 0.001 0.002 0.001 0.002 0.002 0.001 0.001 0 0.001 0.002 0.001 0 0 0 0.001 0.001 0.005 0.005 0.004 0.002 0.007 0.005 0 0.005 0.003 0.004 0.003 0.013 0.006 0.004 0.012 0.004 0.003 0.009 0.012 0.005 0.005 0.007 0.003 0.001 0.001 0.002 0.003 0.002 0.001 0.002 0.002 0.001 0.002 0.002 0.002 0.001 0 0.001 0.002 0 0 0 0 0 0 0 0 0 0 0 0 0 0 0 0 0 0 0 0 0 0 0 0.001 0.001 0.001 0 0.001 0.001 0 0.002 0.001 0.001 0.001 0.003 0.005 0.005 0.003 0.004 0.002 0.003 0.004 0.004 0.003 0.001 0 0 0.002 0 0 0 0.002 0.003 0.002 0.002 0.001 0.001 0.002 0.001 0 0 0 0 0 0 0 0 0.001 0 0.002 0.001 0 0 0.002 0.003 0.002 0.003 0.003 0.003 0.006 0.004 0.003 0.004 0.006 0.005 0.004 0.008 0.009 0.011 0.015 0.016 0.005 0 0.012 0.011 0.059 0.035 0 0.001 0.003 
0.015 0.027 0.025 0.098 1 0.114 0.001 0.004 0.004 0.002 0.007 0.003 0.002 0.003 0.001 0.003 0.005 0.009 0.011 0.007 0.004 0.004 0.003 0.001 0.002 0.005 0.001 0.004 0.016 0.018 0.011 0.005 0.012 0.009 0.004 0.006 0.011 0.008 0.017 0.005 0.008 0.005 0.017 0.021 0.002 0.002 0.002 0.004 0 0.006 0.006 0.005 0.01 0.006 0.011 0.024 0.015 0.013 0.01 0.01 0.012 0.015 0.014 0.029 0.029 0.025 0.024 0.032 0.023 0.018 0.013 0.003 0.001 0.001 0.001 0.001 0 0 0.002 0.001 0 0 0 0 0.002 0 0.007 0.008 0.015 0.015 0.025 0.025 0.016 0.043 0.062 0.037 0.069 0.106 0.093 0.075 0.059 0.048 0.034 0 0.021 0.027 0.009 0.011 0.007 0.01 0.025 0.026 0.025 0.02 0.026 0.029 0.021 0.026 0.026 0.029 0.029 0.03 0.032 0.034 0.019 0.035 0.023 0.035 0.032 0.046 0.058 0.037 0.025 0.004 0.001 0.033 0.036 0.035 0.027 0.013 0 0.009 0.005 0.003 0.001 0.001 0.003 0.003 0.002 0.006 0.002 0.002 0 0.001 0.002 0.002 0.003 0.003 0.002 0.001 0.003 0.001 0.001 0 0.003 0.004 0.011 0.016 0.002 0.005 0.009 0.009 0.013 0.025 0.026 0.035 0.04 0.038 0.033 0.035 0.031 0.027 0.029 0.02 0.003 0.011 0.014 0.012 0.009 0.001 0.005 0.006 0.009 0.003 0.004 0.007 0.009 0.002 0.002 0.011 0.01 0.011 0.004 0.008 0.005 0.023 0.034 0.003 0.029 0.035 0.049 0.044 0.037 0.033 0.014 0.026 0.024 0.021 0.021 0.007 0.006 0.008 0.021 0.004 0.006 0.01 0.006 0.004 0.005 0.005 0.002 0 0.001 0.001 0 0 0.004 0.001 0 0 0 0 0 0 0 0 0 0 0 0 0 0 0 0 0 0 0 0 0 0 0 0.002 0 0.001 0.009 0.01 0.008 0.004 0.007 0.006 0.007 0.004 0.005 0.005 0.005 0 0 0 0 0 0 0 0 0 0 0.008 0.011 0.005 0.004 0.004 0.001 0.001 0 0 0 0 0 0.001 0.003 0.003 0.003 0.001 0.001 0.004 0.003 0.004 0.004 0.004 0.003 0.004 0.002 0.002 0.003 0.003 0.003 0 0 0 0 0 0 0 0 0 0 0 0 0 0 0 0 0 0 0.001 0.001 0.001 0.006 0.019 0.01 0.019 0.014 0.002 0.004 0.003 0.001 0.002 0.001 0.003 0.003 0 0 0 0 0 0 0.001 0.001 0.018 0.017 0.016 0.029 0.019 0.017 0.002 0.006 0.006 0.003 0.006 0.007 0.005 0.001 0.005 0.004 0.003 0.001 0.001 0 0 0.008 0.006 0.009 0.022 0.018 0.014 0.016 0.026 0.027 0 0.01 0.024 0.03 0.028 0.047 0.045 0.021 0.04 0.007 0.028 0.034 0.032 0.018 0.021 0.026 0.041 0.034 0.009 0.011 0.013 0.006 0.018 0.007 0.004 0.005 0.007 0.006 0.005 0.003 0.003 0.003 0.005 0.005 0.003 0.004 0.005 0.002 0.004 0.003 0.003 0.003 0.002 0.002 0 0 0 0 0 0.001 0 0.001 0.004 0.003 0.002 0.002 0.002 0.001 0.001 0.001 0.001 0.002 0.001 0.002 0.002 0.002 0.003 0.008 0.01 0.016 0.003 0.007 0.004 0.008 0.005 0.009 0.014 0.004 0.005 0.009 0.017 0.014 0.011 0.011 0.029 0.017 0.012 0.015 0.007 0.01 0.009 0.009 0.004 0.003 0.005 0.004 0.002 0.003 0 0 0.012 0.005 0.013 0.012 0.011 0.013 0.019 0.013 0.012 0.02 0.028 0.023 0.039 0.029 0.044 0.095 0.134 0.04 0.067 0.186 0.21 0.003 0.003 0.003 0.001 0.001 0.044 0.002 0.002 0 0.003 0.004 0.008 0.014 0.013 0.007 0.004 0.006 0.002 0.001 0.005 0.002 0.005 0.008 0.007 0.009 0.005 0.007 0.004 0.002 0.006 0.005 0.003 0.009 0.003 0.004 0.002 0.008 0.003 0.004 0 0 0.002 0.001 0.003 0.001 0.001 0.003 0.002 0.004 0.009 0.008 0.005 0.001 0.007 0.009 0.005 0.007 0.012 0.011 0.009 0.01 0.015 0.014 0.006 0.004 0.001 0.003 0.003 0.005 0.003 0.001 0.001 0.011 0.015 0.001 0.001 0.001 0.001 0.006 0.002 0.008 0.017 0.028 0.027 0.042 0.038 0.027 0.02 0.027 0.022 0.025 0.026 0.024 0.016 0.042 0.06 0.041 0 0.029 0.032 0.025 0.03 0.02 0.02 0.029 0.03 0.028 0.026 0.03 0.032 0.025 0.033 0.039 0.037 0.029 0.031 0.044 0.033 0.019 0.05 0.025 0.03 0.022 0.018 0.026 0.007 0.004 0.001 0 0.041 0.05 0.045 0.039 0.019 0 0.017 0.013 0.011 0.008 0.007 0.007 0.01 0.015 0.013 0.018 0.015 0.023 0.032 0.024 0.016 0.032 0.043 0.017 0.013 0.026 0.019 0.014 0.014 0.026 0.018 0.004 0.005 0.003 0.009 0.015 0.02 0.024 0.037 0.046 0.046 0.058 0.056 0.054 0.054 0.047 0.044 0.051 0.034 0.011 0.019 0.03 0.028 0.059 0.025 0.033 0.037 0.052 0.037 0.024 0.044 0.071 0.017 0.012 0.033 0.118 0.118 0.022 0.05 0.027 0.059 0.093 0.022 0.055 0.058 0.077 0.083 0.089 0.062 0.031 0.071 0.069 0.096 0.045 0.022 0.021 0.007 0.028 0.015 0.008 0.011 0.002 0.001 0.009 0.004 0.001 0.001 0.002 0.002 0.001 0.001 0.003 0.002 0 0 0 0 0 0 0.001 0 0 0.001 0.001 0.001 0 0 0 0 0 0 0 0 0 0 0 0.001 0 0.001 0.017 0.005 0.008 0.003 0.006 0.004 0.007 0.004 0.005 0.008 0.006 0.004 0.005 0.003 0 0 0 0 0 0 0 0 0.02 0.015 0.01 0.008 0 0 0 0 0 0 0 0.002 0.002 0.002 0.002 0.001 0.001 0.004 0.003 0.005 0.005 0.002 0.002 0.003 0.004 0.004 0.005 0.006 0.004 0 0 0 0 0 0 0 0 0 0 0 0 0 0 0 0 0 0 0 0 0 0 0.029 0.021 0.028 0.019 0.002 0.004 0.002 0.002 0.002 0.001 0.001 0.001 0 0 0 0 0 0 0 0 0.021 0.027 0.023 0.039 0.031 0.024 0.012 0.005 0.003 0.003 0.007 0.009 0.004 0.003 0.004 0 0 0 0 0 0 0 0.01 0.018 0.025 0.021 0.013 0.017 0.037 0.035 0 0.015 0.041 0.045 0.03 0.064 0.038 0.029 0.09 0.045 0.065 0.091 0.116 0.098 0.103 0.132 0.163 0.122 0.041 0.04 0.086 0.079 0.045 0.023 0.018 0.028 0.022 0.014 0.016 0.012 0.006 0.002 0.004 0.001 0 0.001 0.001 0.001 0.001 0.001 0 0 0 0 0 0 0 0 0 0 0 0 0.001 0 0 0.001 0.001 0.004 0.002 0 0.002 0.004 0.004 0.005 0.007 0.011 0.003 0.012 0.03 0.052 0.024 0.023 0.009 0.027 0.009 0.017 0.015 0.006 0.008 0.005 0.013 0.007 0.004 0.004 0.016 0.015 0.01 0.009 0.004 0.003 0.002 0.005 0.005 0.002 0.002 0.001 0.001 0.004 0 0 0.011 0.006 0.015 0.013 0.012 0.008 0.014 0.014 0.008 0.016 0.015 0.016 0.024 0.018 0.01 0.018 0.017 0.012 0.011 0.012 0.021 0.005 0.005 0.005 0.003 0.003 0.06 0.082 0.131 0.037 0.089 0.132 0.25 0.248 0.184 0.159 0.091 0.029 0.017 0.033 0.099 0.093 0.04 0.126 0.136 0.103 0.073 0.075 0.061 0.044 0.073 0.016 0.018 0.047 0.016 0.019 0.01 0.042 0.022 0.007 0.007 0.008 0.018 0.005 0.012 0.012 0.021 0.019 0.017 0.023 0.02 0.017 0.026 0.032 0.022 0.018 0.047 0.051 0.148 0.154 0.147 0.126 0.173 0.115 0.077 0.04 0.022 0.016 0.013 0.011 0.008 0.003 0.002 0.063 0.057 0.019 0.01 0.014 0.021 0.049 0.025 0.055 0.12 0.256 0.265 0.391 0.415 0.273 0.243 0.248 0.16 0.158 0.129 0.161 0.179 0.389 0.477 0.351 0 0.361 0.613 0.219 0.253 0.146 0.179 0.354 0.385 0.304 0.308 0.437 0.399 0.256 0.363 0.374 0.426 0.397 0.374 0.485 0.383 0.302 0.537 0.398 0.233 0.183 0.147 0.159 0.027 0.018 0.007 0.003 0.471 0.537 0.559 0.456 0.252 0 0.132 0.096 0.047 0.037 0.025 0.038 0.048 0.069 0.062 0.051 0.071 0.102 0.113 0.054 0.084 0.164 0.119 0.042 0.048 0.11 0.045 0.038 0.038 0.058 0.031 0.017 0.101 0.019 0.037 0.066 0.08 0.194 0.366 0.398 0.428 0.571 0.658 0.677 0.779 0.621 0.687 0.663 0.425 0.098 0.164 0.293 0.236 0.19 0.122 0.142 0.104 0.118 0.116 0.066 0.083 0.085 0.074 0.076 0.199 0.013 0.015 0.028 0.053 0.051 0.334 0.259 0.05 0.416 0.419 0.537 0.399 0.291 0.209 0.107 0.205 0.219 0.176 0.118 0.087 0.079 0.099 0.468 0.179 0.143 0.205 0.067 0.042 0.068 0.033 0.03 0.021 0.025 0.011 0.015 0.023 0.034 0.008 0.008 0.009 0 0.002 0.003 0.005 0.006 0.003 0.004 0.012 0.009 0.005 0.005 0.003 0.007 0.007 0.003 0.003 0.004 0.002 0.002 0.001 0 0.132 0 0.049 0.803 0.611 0.506 0.258 0.313 0.298 0.38 0.208 0.122 0.149 0.213 0.093 0.058 0.022 0 0 0 0 0 0 0 0 0.478 0.298 0.182 0.137 0.015 0.024 0.007 0.007 0.005 0.005 0.006 0.022 0.035 0.038 0.032 0.023 0.074 0.082 0.054 0.082 0.141 0.081 0.056 0.071 0.081 0.099 0.078 0.099 0.073 0.013 0.006 0.003 0.002 0 0 0 0 0 0.01 0.01 0.016 0.015 0.001 0.001 0.001 0.002 0.001 0.006 0 0.001 0.434 0.923 0.531 0.5 0.334 0.065 0.048 0.095 0.085 0.118 0.074 0.084 0.084 0.026 0.013 0.015 0.008 0.01 0.006 0.011 0 0.24 0.316 0.549 0.617 0.357 0.274 0.147 0.111 0.086 0.044 0.089 0.099 0.036 0.017 0.032 0.017 0.014 0.025 0.018 0.023 0.006 0 0.085 0.157 0.287 0.2 0.089 0.183 0.426 0.262 0 0.552 0.205 0.246 0.261 0.583 0.214 0.165 0.354 0.12 0.174 0.225 0.287 0.156 0.128 0.131 0.026 0.043 0.016 0.014 0.028 0.014 0.008 0.005 0.004 0.004 0.004 0 0.002 0.003 0 0 0.002 0.001 0.001 0.002 0.003 0.002 0.002 0.003 0.003 0.002 0.002 0.001 0.001 0 0 0 0 0 0 0.002 0.002 0.001 0.001 0 0 0.002 0.003 0.003 0.001 0.001 0.007 0.02 0 0 0.016 0.046 0.086 0.116 0.059 0.067 0.049 0.064 0.075 0.075 0.078 0.027 0.026 0.038 0.093 0.075 0.044 0.049 0.121 0.087 0.033 0.09 0.058 0.017 0.021 0.097 0.057 0.021 0.012 0.024 0.006 0.031 0 0 0.122 0.051 0.18 0.13 0.119 0.107 0.157 0.129 0.118 0.124 0.144 0.081 0.174 0.107 0.068 0.031 0.056 0.079 0.036 0.03 0.075 0.015 0.021 0.023 0.014 0.011 0.639 0.001 0.001 0 0.001 0.001 0 0 0.001 0.001 0 0 0 0 0 0 0 0 0 0 0 0 0 0 0 0 0 0 0 0 0 0 0 0 0 0 0 0 0 0 0 0 0 0 0.001 0 0 0 0 0 0.001 0.001 0.001 0.002 0.002 0.002 0.002 0.001 0 0.001 0.003 0.011 0.019 0.006 0.006 0.008 0.018 0.004 0.004 0 0 0 0.003 0.002 0.001 0.001 0.002 0.002 0.002 0.005 0.005 0.006 0.003 0.006 0.003 0.004 0.004 0.004 0.004 0.005 0.004 0.005 0 0.002 0.003 0.007 0.008 0.004 0.003 0.003 0.003 0.003 0.003 0.002 0.002 0.003 0.004 0.002 0.002 0.003 0.002 0.002 0.003 0.001 0.002 0.001 0.001 0.001 0.001 0.001 0 0 0 0 0.004 0.004 0.004 0.005 0.001 0 0.002 0.001 0.001 0.001 0.001 0.001 0.001 0.004 0.001 0.003 0.005 0.007 0.008 0.004 0.003 0.009 0.009 0.015 0.006 0.015 0.024 0.032 0.013 0.023 0.051 0.02 0.004 0.004 0.003 0.003 0.004 0.001 0.006 0.005 0.002 0.003 0.003 0.003 0.003 0.004 0.005 0.003 0.003 0 0.002 0.002 0.005 0.009 0.005 0.005 0.011 0.011 0.009 0.009 0.015 0.025 0.001 0.002 0.003 0.007 0.01 0 0.001 0.002 0.003 0.003 0.002 0.003 0.004 0.005 0.006 0.005 0.004 0.002 0.007 0.006 0.003 0.004 0.002 0.001 0 0.001 0 0 0 0 0 0 0 0 0 0 0 0 0 0 0 0 0 0 0 0 0 0 0 0 0 0 0 0 0 0 0 0 0 0 0 0 0 0 0 0 0 0 0.001 0 0 0 0 0 0 0 0 0 0 0 0 0 0 0 0 0 0 0 0 0 0 0 0 0 0 0 0 0 0 0 0 0 0 0 0 0 0 0 0 0 0 0 0 0 0 0 0 0 0 0 0 0 0 0 0 0 0 0 0 0 0 0 0 0 0 0 0 0 0 0 0.002 0.002 0.003 0 0.001 0 0.001 0.001 0.001 0.001 0.001 0.001 0 0 0 0 0 0 0 0 0.001 0 0.002 0.002 0.001 0.001 0.001 0.001 0.001 0.001 0.001 0.001 0.001 0 0 0.001 0.001 0.001 0 0 0 0 0 0 0.001 0.001 0 0 0.002 0.003 0 0.002 0.003 0.004 0.001 0.003 0.002 0.001 0.005 0.002 0.002 0.006 0.004 0.004 0.002 0.003 0.003 0.001 0 0 0 0 0.001 0 0 0.001 0.001 0 0 0 0 0 0 0 0 0 0 0 0 0 0 0 0 0 0 0 0 0 0 0 0 0 0 0 0 0 0 0 0 0 0 0 0 0 0 0 0 0.001 0.001 0.003 0.002 0 0.001 0.001 0.001 0 0 0 0 0 0 0 0 0 0 0 0 0 0 0 0 0 0 0 0 0 0 0 0 0 0 0 0.001 0 0 0 0 0 0 0 0 0 0.001 0 0 0.002 0.003 0.002 0.001 0.004 0.007 0.002 0.002 0.002 0.003 0.003 0.002 0.001 0.001 0 0.001 0.002 0.002 0.001 0.002 0.001 0.001 0.001 0.001 0 0.001 0.001 0 0 0.001 0.001 0.001 0.001 0.001 0.001 0 0.001 0.001 0.001 0.001 0.001 0.001 0.001 0.001 0.001 0 0 0 0 0.001 0.001 0.001 0.001 0.002 0.002 0.003 0.002 0.001 0.001 0.002 0.001 0 0.002 0.002 0.001 0 0.001 0.001 0.004 0.003 0.002 0.003 0.01 0.011 0.004 0.004 0.002 0.001 0.002 0.003 0.001 0.001 0 0 0.001 0.001 0 0 0.001 0.002 0.008 0.007 0.006 0.002 0.004 0.002 0.004 0.007 0.006 0.004 0.004 0.005 0.007 0 0.002 0.005 0.003 0.001 0.001 0.001 0.002 0.003 0.003 0.001 0.004 0.003 0.003 0.003 0.004 0.003 0.003 0.003 0.005 0.002 0.003 0.004 0.004 0.005 0.005 0.006 0.005 0.003 0.001 0.001 0 0.005 0.005 0.005 0.006 0 0 0.001 0.001 0.002 0.001 0.001 0 0.001 0.003 0.002 0.004 0.003 0.004 0.004 0.004 0.004 0.007 0.005 0.006 0.005 0.007 0.004 0.008 0.005 0.008 0.013 0.015 0.007 0.005 0.002 0.005 0.004 0.006 0.009 0.008 0.006 0.005 0.005 0.005 0.005 0.005 0.004 0.005 0.004 0 0.001 0.001 0.001 0.003 0.002 0.003 0.003 0.004 0.004 0.004 0.003 0.004 0.002 0.002 0.003 0.006 0.003 0.001 0.001 0 0.004 0.005 0.001 0.005 0.006 0.007 0.007 0.006 0.004 0.003 0.004 0.005 0.004 0.003 0.002 0.003 0.001 0.002 0.001 0.002 0.002 0.001 0 0.004 0.004 0 0 0.002 0.002 0 0.001 0.002 0.001 0.001 0.001 0 0 0 0 0 0 0 0 0 0 0 0 0.001 0 0 0 0 0 0 0 0 0 0 0.002 0.005 0.003 0.004 0.003 0.004 0.005 0.005 0.005 0.004 0.004 0.004 0.002 0.003 0.001 0 0 0 0 0 0 0 0 0.002 0.003 0.002 0.002 0.001 0.001 0 0 0 0 0 0 0 0.001 0 0 0 0.004 0.001 0.001 0.001 0.001 0.001 0.001 0.001 0.001 0.001 0.002 0.001 0 0 0 0 0 0 0 0 0 0 0 0 0 0 0 0 0 0 0 0 0 0 0.002 0.002 0.003 0.002 0 0 0.001 0.001 0.001 0.001 0.001 0.001 0 0 0 0 0 0 0 0 0.001 0.002 0.002 0.004 0.003 0.002 0.001 0.001 0.001 0 0.001 0 0.001 0.001 0.001 0.001 0.001 0.001 0.001 0 0 0 0 0.001 0.002 0 0 0.001 0.002 0 0 0.002 0 0 0.002 0.006 0.001 0 0.006 0.001 0.001 0.004 0.004 0.003 0.002 0.002 0.002 0.002 0 0 0.001 0 0 0 0 0 0 0 0 0 0 0 0 0 0 0 0 0 0 0 0 0 0 0 0 0 0 0 0 0 0 0 0 0 0 0 0 0 0 0 0 0 0 0.001 0 0 0 0.002 0.005 0.004 0.003 0.004 0.002 0.002 0.004 0.005 0.005 0.003 0.002 0.002 0.005 0.002 0.003 0.003 0.005 0.002 0.002 0.003 0.002 0.002 0.003 0.003 0.002 0.002 0.001 0.001 0 0 0 0 0.002 0 0.001 0.002 0.003 0.001 0.002 0.003 0.002 0.001 0.003 0.003 0.007 0.004 0.002 0.005 0.009 0.004 0.006 0.011 0.017 0.011 0.017 0.018 0.015 0.013 0.005 0.001 0.001 0 0.001 0.002 0.002 0.003 0.001 0 0 0 0.001 0.001 0.001 0.001 0.002 0.005 0.005 0.004 0.002 0.004 0.002 0.001 0.001 0.003 0.002 0.001 0.001 0.001 0 0.001 0.001 0 0 0 0 0 0 0 0 0 0.001 0 0 0.001 0.003 0.004 0.003 0.003 0.007 0.005 0.009 0.012 0.012 0.015 0.014 0.021 0.019 0.018 0.025 0.071 0.093 0 0 0 0 0.013 0.009 0.007 0.002 0.013 0.013 0.011 0.007 0.007 0.004 0.006 0.003 0.012 0.011 0.015 0.015 0.017 0.014 0.012 0.007 0.006 0.006 0.014 0.012 0.013 0 0.001 0.006 0.01 0.011 0.006 0.006 0.007 0.007 0.005 0.005 0.007 0.007 0.003 0.003 0.003 0.007 0.005 0.006 0.01 0.009 0.003 0.009 0.006 0.002 0.002 0.002 0 0.001 0 0 0 0.013 0.011 0.009 0.009 0.004 0 0.003 0.002 0.002 0.001 0.001 0.006 0.007 0.013 0.007 0.015 0.015 0.01 0.02 0.024 0.017 0.019 0.021 0.035 0.019 0.037 0.047 0.062 0.03 0.053 0.084 0.121 0.009 0.021 0.015 0.015 0.01 0.011 0.016 0.015 0.013 0.01 0.012 0.009 0.008 0.006 0.008 0.01 0.01 0.001 0.004 0.006 0.007 0.014 0.011 0.016 0.011 0.011 0.012 0.012 0.012 0.014 0.007 0.004 0.003 0.007 0.012 0.001 0.001 0.002 0.008 0.01 0 0.009 0.01 0.012 0.007 0.012 0.009 0.008 0.014 0.017 0.008 0.004 0.002 0.002 0.001 0.007 0.002 0.001 0.005 0.001 0.001 0.001 0 0.001 0 0 0 0 0 0 0 0 0 0 0 0 0 0 0 0 0 0 0 0 0 0 0 0 0 0 0 0 0 0 0.002 0 0 0 0.001 0.002 0.001 0 0.001 0.001 0 0.001 0.001 0 0 0.001 0 0 0 0 0 0 0 0 0.002 0.002 0.001 0.001 0.001 0 0 0 0 0 0 0 0 0 0 0 0 0.001 0.001 0 0 0 0.001 0.001 0 0 0 0 0 0 0 0 0 0 0 0 0 0 0 0.002 0.002 0.001 0.001 0 0 0 0 0 0 0 0 0.002 0.004 0.003 0.005 0.004 0.001 0.001 0.001 0.001 0.002 0.001 0.001 0.001 0.001 0.001 0.001 0 0 0 0 0 0.004 0.004 0.006 0.008 0.006 0.005 0.002 0.003 0.003 0.002 0.003 0.003 0.001 0.001 0 0 0 0.001 0 0 0 0 0.003 0.005 0.006 0.002 0 0.003 0.007 0.006 0 0.01 0.002 0.005 0.005 0.01 0.004 0.004 0.009 0.001 0.003 0.005 0.009 0.004 0.004 0.003 0 0 0 0 0.003 0.001 0 0 0 0.001 0 0 0 0 0 0 0 0 0 0 0 0 0 0 0 0 0 0 0 0 0 0 0 0 0 0 0 0 0 0 0 0 0 0 0 0 0.001 0.001 0 0 0 0.001 0.004 0.004 0.003 0.002 0.001 0.002 0.001 0.001 0.001 0 0.001 0.001 0.001 0 0.001 0.001 0.001 0.001 0 0 0 0 0 0 0 0 0 0 0 0.002 0 0 0.003 0.001 0.003 0.004 0.003 0.001 0.002 0.002 0 0.001 0.002 0.001 0 0 0.003 0.004 0.006 0.004 0.004 0.005 0.008 0.019 0.028 0.03 0.005 0.001 0.01 0.004 0.009 0.104 0 0.003 0.001 
0.091 0.065 0.025 0.097 0.118 1 0.005 0.001 0.003 0.003 0.004 0.004 0.017 0.022 0.008 0.014 0.033 0.047 0.046 0.047 0.017 0.023 0.016 0.009 0.008 0.025 0.011 0.011 0.068 0.061 0.05 0.044 0.06 0.038 0.021 0.051 0.049 0.026 0.073 0.038 0.052 0.034 0.058 0.08 0.024 0.002 0.003 0.007 0 0.024 0.026 0.016 0.045 0.033 0.022 0.049 0.038 0.046 0.05 0.03 0.025 0.045 0.056 0.13 0.113 0.108 0.11 0.18 0.133 0.092 0.044 0.022 0.012 0.01 0.005 0.002 0 0.002 0.022 0.016 0.005 0.002 0.005 0.01 0.013 0.008 0.012 0.024 0.092 0.096 0.143 0.15 0.099 0.238 0.393 0.207 0.468 0.666 0.601 0.456 0.311 0.238 0.163 0 0.083 0.134 0.062 0.083 0.046 0.07 0.135 0.147 0.133 0.126 0.139 0.142 0.108 0.147 0.139 0.171 0.18 0.18 0.205 0.201 0.154 0.211 0.195 0.279 0.255 0.39 0.561 0.327 0.2 0.059 0.036 0.214 0.217 0.201 0.177 0.105 0 0.048 0.032 0.016 0.012 0.006 0.013 0.012 0.024 0.02 0.024 0.024 0.029 0.015 0.013 0.02 0.04 0.017 0.013 0.014 0.024 0.013 0.017 0.015 0.02 0.017 0.022 0.057 0.008 0.011 0.025 0.032 0.064 0.121 0.139 0.161 0.19 0.181 0.171 0.186 0.155 0.139 0.144 0.092 0.023 0.053 0.074 0.043 0.04 0.009 0.029 0.023 0.025 0.017 0.011 0.02 0.022 0.024 0.038 0.06 0.011 0.01 0.012 0.025 0.017 0.107 0.097 0.028 0.14 0.155 0.204 0.161 0.118 0.097 0.035 0.076 0.077 0.084 0.048 0.036 0.036 0.036 0.106 0.041 0.034 0.038 0.013 0.005 0.031 0.01 0.002 0.006 0.016 0.01 0.001 0.007 0.033 0.006 0.004 0.005 0.022 0 0 0.001 0.003 0.002 0.001 0.002 0.002 0.002 0.002 0.002 0.002 0 0 0.001 0.002 0.001 0 0 0 0.01 0 0.011 0.04 0.039 0.049 0.03 0.025 0.03 0.042 0.033 0.025 0.028 0.031 0.017 0.01 0.002 0 0 0.001 0 0 0 0 0.036 0.048 0.032 0.016 0.011 0.005 0.007 0.002 0.002 0.001 0.001 0 0 0.001 0.002 0.001 0.001 0.002 0.011 0.006 0.01 0.014 0.009 0.009 0.009 0.013 0.013 0.014 0.012 0.012 0.001 0.002 0.002 0.002 0 0 0 0 0 0.001 0.003 0.006 0.002 0 0 0 0 0 0.007 0.006 0.017 0.039 0.109 0.094 0.106 0.072 0.01 0.009 0.022 0.025 0.023 0.02 0.018 0.018 0.007 0.002 0.002 0.003 0.002 0.003 0.006 0.009 0.104 0.119 0.094 0.159 0.114 0.1 0.007 0.03 0.033 0.019 0.034 0.059 0.021 0.01 0.018 0.012 0.009 0.004 0.002 0.002 0.001 0.045 0.036 0.067 0.117 0.112 0.102 0.101 0.157 0.11 0 0.06 0.081 0.113 0.104 0.218 0.175 0.08 0.152 0.056 0.126 0.099 0.115 0.074 0.08 0.078 0.056 0.063 0.024 0.025 0.02 0.011 0.029 0.016 0.011 0.006 0.011 0.006 0.008 0.005 0.003 0.003 0.002 0.001 0.001 0.002 0.002 0.002 0.002 0.002 0.002 0.002 0.003 0.001 0.001 0 0 0 0 0.001 0 0.001 0.003 0.002 0.001 0.002 0.002 0.003 0.001 0 0.002 0.002 0.005 0.011 0.001 0 0.008 0.03 0.048 0.058 0.037 0.048 0.016 0.031 0.037 0.09 0.109 0.017 0.033 0.06 0.166 0.12 0.092 0.097 0.235 0.158 0.092 0.118 0.053 0.071 0.042 0.061 0.03 0.01 0.014 0.013 0.005 0.021 0 0 0.066 0.017 0.081 0.074 0.074 0.08 0.117 0.081 0.091 0.13 0.144 0.116 0.304 0.193 0.175 0.394 0.403 0.219 0.215 0.477 0.524 0.011 0.011 0.013 0.006 0.006 0.225 0.002 0.003 0 0.003 0.004 0.006 0.01 0.007 0.002 0.004 0.003 0.001 0.003 0.007 0.005 0.003 0.013 0.008 0.009 0.006 0.01 0.005 0.004 0.007 0.006 0.006 0.009 0.005 0.005 0.002 0.006 0.007 0.003 0 0 0 0.001 0 0.001 0.001 0.003 0.003 0.003 0.012 0.008 0.004 0.003 0.007 0.008 0.007 0.008 0.019 0.015 0.016 0.016 0.024 0.016 0.01 0.004 0.002 0.003 0.003 0.001 0 0 0 0.004 0.004 0.002 0.002 0.001 0.002 0.004 0.001 0.005 0.009 0.014 0.013 0.037 0.039 0.025 0.034 0.049 0.027 0.048 0.061 0.053 0.046 0.044 0.059 0.039 0 0.023 0.039 0.018 0.014 0.007 0.012 0.028 0.029 0.025 0.024 0.037 0.034 0.023 0.028 0.04 0.041 0.038 0.034 0.045 0.036 0.027 0.046 0.035 0.038 0.026 0.028 0.042 0.022 0.014 0.003 0.001 0.043 0.052 0.048 0.041 0.025 0 0.011 0.007 0.003 0.001 0.002 0.002 0.003 0.006 0.004 0.006 0.005 0.014 0.02 0.011 0.014 0.022 0.024 0.011 0.009 0.012 0.007 0.005 0.001 0.009 0.006 0.004 0.005 0.004 0.005 0.015 0.021 0.024 0.033 0.039 0.048 0.066 0.061 0.055 0.053 0.044 0.044 0.051 0.033 0.004 0.013 0.022 0.02 0.042 0.017 0.019 0.02 0.029 0.014 0.01 0.021 0.035 0.006 0.005 0.031 0.077 0.059 0.025 0.053 0.031 0.064 0.096 0.016 0.064 0.07 0.074 0.085 0.09 0.071 0.035 0.063 0.065 0.084 0.052 0.009 0.007 0.003 0.018 0.007 0.001 0.007 0.002 0.001 0.004 0.001 0.002 0.001 0.001 0.001 0 0.001 0.006 0 0 0.001 0 0 0 0 0 0 0 0 0 0 0 0 0 0 0 0 0 0 0 0 0 0 0 0.001 0.015 0.008 0.005 0.003 0.006 0.005 0.005 0.004 0.003 0.003 0.002 0.002 0 0 0 0 0 0 0 0 0 0 0.019 0.011 0.008 0.005 0 0 0 0 0 0 0 0 0 0 0 0 0.001 0.001 0.001 0.002 0.004 0.001 0.002 0.002 0.003 0.003 0.003 0.001 0.001 0 0 0 0 0 0 0 0 0 0.001 0.001 0.001 0.001 0 0 0 0 0 0.001 0 0 0 0.032 0.029 0.035 0.024 0.002 0.005 0.002 0.004 0.004 0.002 0.002 0.003 0.001 0.001 0.001 0 0 0 0 0 0.021 0.031 0.028 0.042 0.03 0.025 0.012 0.009 0.005 0.005 0.008 0.01 0.005 0.004 0.004 0.003 0.003 0.003 0.003 0.001 0.001 0 0.012 0.022 0.024 0.021 0.015 0.023 0.039 0.034 0 0.008 0.038 0.038 0.037 0.064 0.046 0.039 0.089 0.042 0.082 0.094 0.108 0.084 0.116 0.148 0.213 0.137 0.053 0.063 0.08 0.113 0.069 0.045 0.027 0.065 0.033 0.013 0.025 0.031 0.011 0.007 0.005 0.003 0.004 0.007 0.006 0.002 0.003 0.006 0.007 0.001 0.003 0.005 0.004 0.001 0 0 0 0 0 0.001 0.001 0.001 0.001 0.002 0.002 0.001 0.001 0 0 0.004 0.001 0.004 0.006 0.009 0.004 0.017 0.028 0.034 0.013 0.021 0.007 0.012 0.004 0.016 0.018 0.007 0.007 0.007 0.017 0.011 0.005 0.007 0.023 0.015 0.011 0.019 0.009 0.004 0.006 0.012 0.008 0.006 0.004 0.003 0.001 0.002 0 0 0.007 0.002 0.013 0.012 0.011 0.006 0.016 0.015 0.016 0.019 0.015 0.019 0.042 0.026 0.022 0.032 0.049 0.024 0.022 0.042 0.069 0.003 0.005 0.005 0.007 0.002 0.06 0.037 0.05 0.02 0.036 0.048 0.087 0.092 0.08 0.063 0.043 0.014 0.014 0.019 0.053 0.044 0.028 0.074 0.063 0.054 0.043 0.038 0.034 0.021 0.042 0.014 0.014 0.022 0.008 0.013 0.01 0.019 0.011 0.006 0.005 0.003 0.007 0.003 0.006 0.006 0.01 0.01 0.014 0.019 0.011 0.012 0.02 0.026 0.015 0.018 0.033 0.039 0.105 0.089 0.077 0.06 0.114 0.066 0.047 0.026 0.012 0.013 0.019 0.024 0.015 0.002 0 0.055 0.049 0.021 0.011 0.021 0.018 0.045 0.024 0.045 0.061 0.159 0.16 0.243 0.246 0.149 0.17 0.199 0.114 0.127 0.113 0.124 0.131 0.294 0.384 0.281 0 0.187 0.224 0.132 0.14 0.082 0.096 0.18 0.191 0.152 0.151 0.201 0.216 0.121 0.187 0.202 0.237 0.226 0.221 0.28 0.234 0.176 0.315 0.239 0.137 0.131 0.115 0.128 0.029 0.014 0.001 0 0.279 0.311 0.312 0.267 0.134 0 0.065 0.043 0.03 0.018 0.011 0.032 0.04 0.063 0.056 0.045 0.065 0.114 0.17 0.075 0.07 0.147 0.21 0.079 0.059 0.094 0.048 0.051 0.037 0.059 0.036 0.013 0.051 0.017 0.032 0.067 0.09 0.152 0.231 0.253 0.316 0.415 0.405 0.375 0.346 0.288 0.293 0.332 0.25 0.059 0.13 0.217 0.202 0.393 0.153 0.139 0.16 0.197 0.171 0.086 0.12 0.139 0.106 0.109 0.277 0.049 0.059 0.057 0.122 0.088 0.508 0.789 0.088 0.501 0.517 0.524 0.616 0.694 0.512 0.309 0.58 0.551 0.71 0.395 0.22 0.182 0.045 0.229 0.09 0.057 0.097 0.038 0.021 0.05 0.026 0.018 0.011 0.021 0.012 0.009 0.012 0.028 0.007 0.005 0.01 0 0.001 0.001 0.001 0.001 0.001 0 0.001 0.001 0.002 0.002 0.001 0.006 0.002 0.001 0 0.002 0.002 0 0 0 0.021 0 0.011 0.092 0.085 0.066 0.037 0.047 0.045 0.054 0.038 0.052 0.043 0.036 0.017 0.022 0.004 0 0 0 0 0 0 0 0 0.059 0.036 0.018 0.014 0.001 0.001 0 0 0 0 0 0.006 0.008 0.009 0.005 0.004 0.011 0.028 0.011 0.009 0.016 0.012 0.011 0.01 0.006 0.009 0.008 0.007 0.006 0.002 0 0 0 0 0 0 0 0 0.005 0.004 0.006 0.008 0 0.001 0.001 0.002 0 0.002 0 0.001 0.055 0.163 0.133 0.176 0.117 0.012 0.014 0.038 0.03 0.045 0.028 0.032 0.031 0.01 0.005 0.006 0.003 0.003 0.005 0.005 0 0.109 0.181 0.146 0.253 0.145 0.12 0.066 0.042 0.027 0.016 0.029 0.042 0.018 0.005 0.012 0.002 0.005 0.005 0.003 0.004 0.001 0 0.052 0.078 0.125 0.096 0.063 0.1 0.218 0.186 0 0.34 0.145 0.213 0.206 0.443 0.239 0.231 0.658 0.226 0.371 0.748 0.767 0.347 0.312 0.337 0.2 0.436 0.088 0.079 0.226 0.074 0.042 0.04 0.02 0.014 0.02 0.014 0.017 0.01 0.007 0.01 0.005 0.003 0 0.003 0.004 0 0.002 0.002 0.004 0.001 0.002 0.002 0.001 0 0 0 0 0.002 0 0.001 0.001 0.001 0.003 0.006 0.005 0.007 0.002 0.008 0.007 0.011 0.014 0.033 0.006 0.003 0.028 0.111 0.248 0.391 0.173 0.138 0.102 0.169 0.07 0.09 0.091 0.055 0.05 0.049 0.084 0.061 0.035 0.038 0.1 0.067 0.024 0.054 0.027 0.01 0.013 0.05 0.035 0.008 0.002 0.009 0.003 0.016 0 0 0.072 0.023 0.074 0.073 0.073 0.061 0.079 0.072 0.058 0.069 0.074 0.055 0.106 0.075 0.039 0.023 0.057 0.061 0.031 0.025 0.066 0.008 0.01 0.013 0.006 0.005 0.385 0.001 0.001 0.001 0.001 0.001 0.002 0.001 0.003 0.002 0.003 0.001 0 0.002 0.003 0.001 0 0.002 0.004 0.003 0.002 0.002 0.002 0.002 0 0 0 0.001 0 0.001 0 0.001 0.002 0 0 0 0.001 0 0 0 0 0.001 0 0 0.001 0 0 0.002 0.001 0 0.006 0.004 0.008 0.006 0.006 0.011 0.014 0.014 0.012 0.013 0.026 0.067 0.077 0.023 0.017 0.007 0.012 0.007 0.006 0.001 0 0.003 0.011 0.007 0.004 0.002 0.002 0.003 0.003 0.011 0.01 0.016 0.011 0.014 0.011 0.009 0.006 0.006 0.006 0.014 0.012 0.011 0 0.007 0.006 0.009 0.005 0.003 0 0.005 0.006 0.005 0.005 0.004 0.009 0.005 0.007 0.01 0.01 0.008 0.008 0.009 0.01 0.004 0.009 0.009 0.004 0.003 0.002 0.001 0.002 0.001 0.001 0 0.011 0.012 0.011 0.008 0.006 0 0.003 0.002 0.004 0.003 0.002 0.003 0.004 0.01 0.006 0.007 0.009 0.019 0.025 0.017 0.015 0.021 0.026 0.037 0.02 0.029 0.045 0.068 0.034 0.049 0.088 0.064 0.009 0.018 0.016 0.013 0.008 0.007 0.016 0.014 0.011 0.013 0.012 0.009 0.01 0.009 0.009 0.009 0.011 0.004 0.008 0.009 0.008 0.013 0.011 0.012 0.017 0.022 0.014 0.009 0.015 0.025 0.008 0.006 0.011 0.007 0.01 0 0 0.001 0.012 0.006 0.003 0.01 0.01 0.011 0.011 0.01 0.007 0.002 0.007 0.007 0.004 0.001 0.002 0.002 0.001 0.007 0.003 0.003 0.004 0.003 0.001 0 0 0.001 0.001 0.001 0 0.002 0.002 0.002 0.002 0.002 0.002 0 0 0 0 0.001 0 0 0 0 0 0 0 0.001 0 0 0 0 0 0 0 0 0 0 0 0.003 0.004 0.004 0.001 0.001 0.003 0.004 0.002 0.002 0.003 0.004 0.003 0.001 0 0 0 0 0 0 0 0 0.002 0.002 0.004 0.003 0.001 0 0 0 0 0 0 0 0 0.001 0.001 0.001 0.001 0.001 0.001 0.001 0 0.001 0.001 0 0 0.003 0.003 0.002 0.001 0.001 0 0.001 0.001 0.001 0 0 0 0 0 0 0 0 0.001 0 0 0 0 0 0 0 0 0 0.005 0.004 0.006 0.005 0 0 0.001 0.001 0.001 0.001 0 0 0.001 0 0 0 0 0 0 0 0.002 0.006 0.003 0.007 0.002 0.002 0 0.001 0.001 0.001 0 0.001 0.001 0 0 0 0 0 0 0 0 0 0.001 0.001 0.002 0 0.001 0.003 0.006 0.006 0 0.01 0.003 0.005 0.002 0.011 0.009 0.007 0.011 0.004 0.008 0.006 0.008 0.003 0.004 0.003 0.003 0.002 0 0 0.001 0 0 0 0 0 0 0 0 0 0 0 0 0 0 0 0 0 0.001 0 0 0 0 0 0 0 0 0 0 0 0 0.001 0.001 0.001 0.001 0.001 0.001 0.001 0.001 0.001 0 0 0 0 0 0 0 0.001 0.003 0.003 0.001 0 0 0.001 0 0 0 0.001 0.001 0 0.001 0.001 0.001 0 0.001 0.001 0 0 0 0 0 0.001 0 0 0 0 0 0.001 0 0 0.003 0 0.002 0.003 0.001 0.002 0.002 0.002 0.002 0.002 0.002 0.001 0.004 0.002 0.001 0.003 0.005 0.003 0.005 0.008 0.007 0.005 0.008 0.009 0.009 0.01 0.011 0 0 0 0 0.001 0 0.001 0.002 0.001 0 0 0 0 0 0 0 0.001 0 0 0.001 0.001 0.001 0.001 0.001 0.001 0 0 0 0 0 0 0.002 0 0 0 0 0.002 0.002 0.002 0.003 0.001 0.001 0.003 0.006 0.003 0.001 0.001 0.004 0.003 0.002 0.002 0.002 0.001 0.001 0.002 0.003 0.004 0.004 0.004 0.005 0.009 0.012 0.003 0.003 0.001 0.005 0.003 0.004 0.002 0.001 0.002 0.003 0.003 0 0 0 0 0 0.004 0.005 0.004 0.005 0.007 0.005 0.004 0.005 0.006 0.006 0.006 0.007 0.007 0 0.002 0.004 0.003 0.003 0.002 0.003 0.004 0.004 0.003 0.005 0.006 0.006 0.003 0.004 0.003 0.003 0.003 0.004 0.005 0.003 0.002 0.004 0.005 0.006 0.003 0.005 0.005 0.002 0.001 0.001 0.001 0.005 0.007 0.005 0.003 0.002 0 0.001 0.002 0.002 0.002 0.001 0.002 0.003 0.005 0.003 0.005 0.004 0.007 0.005 0.004 0.004 0.009 0.006 0.007 0.006 0.007 0.008 0.013 0.005 0.004 0.007 0.009 0.004 0.007 0.003 0.003 0.003 0.004 0.004 0.004 0.005 0.007 0.007 0.007 0.005 0.005 0.005 0.007 0.008 0.002 0.002 0.003 0.004 0.005 0.002 0.006 0.005 0.005 0.004 0.002 0.004 0.007 0.003 0.002 0.004 0.012 0.007 0 0.001 0.001 0.005 0.006 0.002 0.005 0.007 0.007 0.007 0.008 0.008 0.005 0.009 0.007 0.005 0.003 0.002 0.002 0 0.004 0.001 0 0.003 0 0 0 0 0 0 0 0 0 0 0.001 0.001 0 0 0 0 0 0 0 0 0 0 0 0 0 0 0 0 0 0 0 0 0 0 0 0.001 0 0.001 0.002 0.002 0.001 0.001 0 0.001 0.001 0.001 0 0.001 0.001 0.001 0 0 0 0 0 0 0 0 0 0 0.003 0.003 0.002 0.002 0.002 0.002 0 0 0 0 0 0 0 0 0 0.001 0.001 0 0 0 0.001 0.001 0 0 0.001 0.002 0.002 0.001 0.001 0 0 0 0 0 0 0 0 0 0 0 0 0 0 0 0 0 0 0 0 0 0.003 0.003 0.002 0.002 0.001 0 0.001 0 0 0 0 0 0 0 0 0 0 0 0 0 0 0.003 0.003 0.002 0.004 0.003 0.002 0.002 0.002 0.002 0.001 0.002 0.002 0.002 0.001 0.002 0.001 0.002 0.001 0.001 0 0 0 0 0.001 0.001 0.001 0.001 0.002 0.004 0.003 0 0.001 0.002 0.003 0.003 0.007 0.002 0.002 0.007 0.005 0.003 0.005 0.007 0.002 0.005 0.006 0.007 0.003 0.002 0.002 0.002 0.002 0.001 0.002 0.001 0 0 0 0.001 0.001 0 0 0.001 0.001 0.001 0 0.001 0.001 0 0 0.001 0.001 0 0.001 0 0 0 0 0 0 0 0 0 0 0 0 0 0 0 0 0 0 0 0 0 0 0 0.001 0.001 0.003 0 0 0 0.001 0 0.001 0.001 0 0.001 0.001 0.003 0.001 0.001 0.001 0.003 0.003 0.002 0.002 0.002 0.001 0 0 0 0 0 0 0 0 0 0 0 0.001 0.002 0 0.002 0.002 0.002 0.001 0 0.001 0.002 0.002 0.006 0.003 0.003 0.001 0.006 0.004 0.006 0.008 0.008 0.008 0.01 0.01 0.007 0.008 0.005 0 0 0 0 0.001 0.002 0.002 0.002 0 0.001 0.001 0.001 0 0.003 0.001 0 0.003 0.003 0.001 0.001 0.003 0.002 0 0.001 0 0.001 0.001 0 0 0 0.001 0 0 0 0 0 0 0 0 0 0 0 0 0 0.001 0 0.002 0.002 0.002 0.007 0.003 0.005 0.01 0.009 0.016 0.009 0.011 0.009 0.008 0.014 0.037 0.045 0 0 0 0 0.006 0.005 0.007 0.005 0.008 0.008 0.003 0.002 0.002 0.002 0.006 0.007 0.012 0.011 0.009 0.007 0.008 0.009 0.005 0.002 0.003 0.003 0.006 0.008 0.01 0 0.004 0.007 0.007 0.005 0.002 0.003 0.006 0.005 0.003 0.004 0.005 0.006 0.003 0.005 0.005 0.008 0.004 0.005 0.009 0.01 0.005 0.006 0.006 0.007 0.005 0.004 0.002 0.001 0.001 0 0 0.011 0.012 0.012 0.012 0.009 0 0.001 0.001 0.001 0 0.001 0.003 0.004 0.006 0.004 0.007 0.006 0.009 0.009 0.006 0.009 0.013 0.009 0.017 0.008 0.015 0.021 0.027 0.014 0.022 0.033 0.06 0.006 0.017 0.009 0.009 0.004 0.006 0.012 0.012 0.007 0.011 0.011 0.011 0.008 0.006 0.01 0.011 0.009 0.001 0.004 0.005 0.004 0.009 0.005 0.011 0.011 0.01 0.008 0.004 0.009 0.011 0.002 0.001 0.002 0.003 0.002 0.001 0.003 0.002 0.004 0.002 0.002 0.006 0.007 0.008 0.007 0.006 0.006 0.003 0.008 0.008 0.004 0 0 0.001 0 0.005 0.001 0 0.002 0.001 0 0.001 0 0.001 0 0 0 0 0 0.001 0 0 0 0.001 0 0 0 0 0 0 0 0 0 0 0 0 0 0 0 0 0 0 0 0 0.001 0 0.001 0.002 0.002 0.002 0.002 0.003 0.002 0.002 0.002 0.001 0.001 0.001 0.001 0.001 0 0 0 0 0 0 0 0 0.003 0.003 0.002 0.001 0.001 0.001 0.001 0 0 0 0 0 0 0.001 0.001 0.001 0.001 0.002 0.003 0.002 0.002 0.002 0.001 0.001 0.002 0.001 0.002 0.002 0.002 0.002 0 0 0 0 0 0 0 0 0 0 0 0 0 0 0 0 0 0 0 0.001 0.001 0.002 0.004 0.005 0.007 0.005 0 0 0 0 0 0 0 0 0 0 0 0 0 0.001 0.001 0.001 0.003 0.004 0.003 0.005 0.006 0.004 0.002 0.002 0.002 0.002 0.002 0.002 0.002 0.001 0.001 0 0 0 0 0 0 0 0 0.002 0.003 0.002 0.002 0.004 0.005 0.003 0 0.006 0.003 0.004 0.004 0.01 0.008 0.004 0.007 0.003 0.005 0.006 0.005 0.004 0.005 0.004 0.001 0 0 0 0.004 0.002 0 0 0 0 0 0 0 0 0 0 0 0 0 0 0 0 0 0 0 0 0 0 0 0 0 0 0 0 0 0 0 0 0 0 0 0 0 0 0 0 0 0 0 0 0 0.002 0.002 0.003 0.001 0.002 0 0.003 0.001 0.003 0.003 0.003 0.003 0.002 0.002 0.001 0.002 0.002 0.002 0.002 0.002 0.001 0 0.001 0.001 0.002 0.001 0.001 0.001 0 0 0 0 0 0 0.002 0.003 0.001 0 0.001 0.001 0.002 0.002 0.003 0.002 0.001 0.003 0.003 0.001 0.003 0.004 0.005 0.003 0.008 0.009 0.032 0.043 0.047 0.019 0 0.009 0.023 0.001 0.051 0.001 0 0.001 
0.008 0.006 0.004 0.001 0.002 0.006 1 0.141 0.027 0.11 0.019 0.022 0.001 0.001 0 0.001 0.002 0.004 0.003 0.004 0.002 0.002 0.002 0 0 0.002 0.001 0.001 0.002 0.003 0.002 0.002 0 0.001 0 0.001 0.001 0.001 0.001 0 0.002 0.001 0.002 0.002 0.001 0 0 0 0 0 0 0 0 0 0 0.003 0.001 0 0.005 0.007 0.004 0.007 0.006 0.01 0.008 0.01 0.018 0.017 0.024 0.025 0.017 0.031 0.07 0.073 0.03 0.024 0.012 0.007 0.011 0.009 0.004 0.004 0.004 0.013 0.014 0.008 0.006 0.006 0.016 0.016 0.021 0.023 0.027 0.015 0.018 0.018 0.01 0.009 0.009 0.009 0.018 0.017 0.017 0 0.013 0.015 0.021 0.019 0.009 0.01 0.015 0.017 0.013 0.011 0.015 0.015 0.013 0.017 0.014 0.013 0.016 0.012 0.017 0.015 0.009 0.016 0.012 0.009 0.006 0.006 0.008 0.002 0.001 0 0 0.016 0.021 0.015 0.02 0.007 0 0.007 0.007 0.01 0.007 0.004 0.005 0.01 0.011 0.004 0.009 0.012 0.018 0.015 0.019 0.019 0.031 0.02 0.039 0.022 0.044 0.048 0.077 0.039 0.057 0.085 0.14 0.03 0.037 0.025 0.022 0.017 0.015 0.019 0.023 0.017 0.017 0.016 0.017 0.02 0.017 0.017 0.019 0.016 0.003 0.009 0.015 0.009 0.014 0.012 0.022 0.019 0.015 0.014 0.012 0.017 0.014 0.003 0.004 0.006 0.006 0.004 0.005 0.007 0.009 0.011 0.01 0.002 0.013 0.014 0.014 0.011 0.01 0.009 0.005 0.009 0.008 0.007 0.004 0.004 0.002 0.003 0.006 0.004 0.001 0.003 0.001 0.001 0 0 0 0 0.001 0 0 0 0.001 0.001 0 0 0.002 0 0 0 0 0 0 0 0 0 0 0 0 0 0 0 0 0 0 0 0 0.002 0 0.001 0.002 0.003 0.004 0.004 0.001 0.002 0.003 0.002 0 0.002 0 0 0 0 0 0 0 0 0 0 0 0.004 0.006 0.001 0 0 0 0 0 0 0 0 0 0 0 0 0 0 0 0 0 0 0 0 0 0 0 0 0.001 0 0 0 0 0 0 0 0 0 0 0 0.001 0 0.001 0.001 0 0 0 0 0 0.001 0.001 0.001 0.006 0.012 0.012 0.012 0.007 0.002 0.001 0.002 0.002 0.002 0.002 0.002 0.002 0.002 0.001 0.001 0.001 0 0 0 0 0.002 0.01 0.008 0.014 0.006 0.006 0 0.002 0.002 0.001 0.003 0.003 0.002 0.001 0.002 0.002 0.001 0 0 0 0 0 0 0.003 0.004 0.005 0.002 0.004 0.013 0.005 0 0.005 0.006 0.006 0.008 0.013 0.006 0.007 0.011 0.004 0.005 0.007 0.011 0.009 0.007 0.009 0.003 0.007 0.001 0.001 0.002 0.001 0.002 0.001 0 0 0.001 0.001 0 0 0 0 0 0 0 0 0 0 0 0 0 0 0 0 0 0 0 0 0 0 0 0 0 0 0 0 0 0 0 0 0 0 0 0 0 0 0 0.001 0.004 0.005 0.002 0.002 0 0 0 0.001 0.001 0 0.001 0.001 0.001 0.003 0.003 0.001 0.003 0.002 0.002 0.003 0 0.002 0.002 0.003 0.002 0.002 0.001 0 0 0 0 0 0.002 0.001 0.002 0.002 0.002 0 0.003 0.003 0.003 0.004 0.004 0.002 0.007 0.006 0.002 0.009 0.013 0.003 0.005 0.013 0.018 0.014 0.016 0.018 0.005 0.028 0.015 0 0 0 0 0.001 0.001 0.001 0.001 0 0.001 0.001 0 0 0.002 0.002 0 0.002 0.002 0.003 0.003 0.001 0.002 0.002 0.002 0.002 0 0 0 0 0 0 0 0 0 0 0 0 0 0 0.001 0 0 0.002 0.003 0.002 0.001 0 0.004 0.002 0.001 0.002 0.003 0.004 0.004 0.004 0.004 0.004 0.003 0.002 0.001 0.001 0.001 0.002 0.002 0 0 0.001 0.001 0.001 0.001 0.001 0.001 0 0 0 0.001 0.004 0.005 0.006 0.007 0.006 0.004 0.006 0.004 0.005 0.007 0.004 0.003 0.003 0.005 0.006 0 0.002 0.002 0.001 0.001 0.001 0 0.003 0.003 0.004 0.004 0.003 0.002 0.001 0.003 0.002 0.003 0.003 0.002 0.004 0.002 0.003 0.005 0.003 0.004 0.004 0.003 0.005 0.003 0.001 0.001 0.001 0.002 0.004 0.004 0.007 0.003 0 0.001 0 0 0 0 0 0.001 0.001 0.001 0.001 0.001 0.005 0.005 0.004 0.002 0.005 0.005 0.007 0.005 0.006 0.008 0.009 0.006 0.007 0.011 0.013 0.007 0.005 0.005 0.006 0.003 0.004 0.004 0.006 0.003 0.004 0.004 0.005 0.004 0.005 0.005 0.005 0.001 0.004 0.001 0.002 0.002 0.005 0.002 0.004 0.006 0.007 0.003 0.002 0.003 0.005 0.003 0.002 0 0.005 0.003 0 0.001 0 0.001 0.001 0.002 0.003 0.003 0.004 0.004 0.005 0.003 0 0.004 0.003 0.003 0.002 0.001 0.001 0 0.004 0.003 0 0.002 0 0 0 0 0 0 0 0 0 0 0.001 0.001 0.001 0 0 0 0 0 0 0 0 0 0 0 0 0 0 0 0 0 0 0 0 0 0 0 0 0 0.003 0.002 0.002 0.002 0.001 0.001 0.002 0.001 0.001 0 0.001 0.001 0 0 0 0 0 0 0 0 0 0 0.004 0.003 0.001 0 0 0 0 0 0 0 0 0 0 0 0 0 0 0 0 0 0 0 0 0 0.001 0.001 0.001 0 0 0 0 0 0 0 0 0 0 0 0 0 0 0 0 0 0 0 0 0 0 0 0 0.004 0.002 0.002 0.001 0 0 0 0 0 0 0 0 0 0 0 0 0 0 0 0 0.002 0.003 0.004 0.004 0.002 0.002 0.002 0.002 0.002 0 0.001 0 0 0 0 0 0 0 0 0 0 0 0.001 0.001 0.002 0.001 0.001 0.001 0.004 0.002 0 0.002 0.003 0.003 0 0.005 0.003 0.003 0.004 0.002 0.005 0.004 0.004 0.002 0.005 0.005 0.002 0.002 0.001 0.001 0.001 0.001 0.001 0.001 0.001 0 0 0 0 0 0 0 0 0 0 0 0 0 0 0 0 0 0 0 0 0 0 0 0 0 0 0 0 0 0 0 0 0 0 0 0 0 0 0 0 0 0 0 0.001 0.002 0.002 0.001 0.001 0.002 0 0.002 0.002 0.001 0.001 0.002 0.002 0.001 0.001 0.002 0.003 0.001 0 0.001 0 0 0 0.001 0.001 0 0 0 0 0.001 0 0 0.003 0 0.002 0.003 0.001 0.001 0.002 0.002 0.001 0.001 0.001 0.002 0.003 0.002 0.001 0.005 0.005 0.003 0.003 0.006 0.006 0.008 0.008 0.009 0.005 0.006 0.006 0.001 0.001 0 0 0.001 0.001 0 0 0 0 0 0 0 0.001 0 0.001 0.001 0.001 0 0 0.001 0 0 0 0 0 0 0 0 0 0 0 0 0 0 0 0 0 0 0 0 0 0 0 0 0 0 0 0 0 0 0.002 0.001 0.001 0.001 0.004 0.004 0.004 0.004 0.012 0.016 0.019 0.013 0.01 0.005 0 0.001 0.002 0.002 0 0.002 0.003 0.003 0.003 0.003 0.003 0.004 0.003 0.005 0.006 0.002 0.004 0.005 0.003 0.003 0.003 0.003 0.002 0.006 0.009 0.007 0 0.004 0.007 0.007 0.004 0.002 0.003 0.003 0.004 0.003 0.003 0.004 0.004 0.002 0.004 0.004 0.004 0.004 0.003 0.005 0.004 0.001 0.004 0.003 0.002 0.002 0 0.001 0.001 0 0 0 0.005 0.005 0.006 0.005 0.003 0 0.003 0.001 0.001 0.001 0.001 0.002 0.002 0.002 0.001 0.001 0.002 0.01 0.014 0.012 0.01 0.012 0.016 0.017 0.008 0.019 0.02 0.021 0.015 0.019 0.034 0.021 0.003 0.007 0.004 0.004 0.001 0.002 0.004 0.004 0.008 0.01 0.01 0.009 0.011 0.011 0.01 0.013 0.008 0 0.003 0.008 0.007 0.016 0.009 0.011 0.019 0.024 0.013 0.011 0.023 0.031 0.008 0.005 0.007 0.011 0.016 0.002 0.002 0.001 0.009 0.01 0.002 0.009 0.009 0.012 0.012 0.013 0.013 0.003 0.016 0.017 0.007 0.008 0.003 0.002 0.001 0.005 0 0 0.003 0.001 0 0.001 0 0.001 0 0 0 0 0 0 0 0 0 0 0 0 0 0 0 0 0 0 0 0 0 0 0 0 0 0 0 0 0 0 0.001 0 0 0.001 0 0 0 0 0 0 0 0 0 0 0 0 0 0 0 0 0 0 0 0 0 0.002 0.002 0.001 0.001 0 0 0 0 0 0 0 0 0 0 0 0 0.001 0 0 0.001 0.001 0 0.001 0.001 0 0 0 0.001 0.001 0 0 0 0 0 0 0 0 0 0.001 0 0.001 0 0 0 0 0 0 0.001 0 0 0.001 0.003 0.003 0.001 0 0.001 0.001 0.001 0.001 0.001 0.001 0.001 0.001 0 0 0 0 0 0 0 0 0.001 0 0.001 0.002 0.001 0.001 0.001 0.001 0.001 0.001 0.001 0.001 0.001 0.001 0.001 0 0 0 0 0 0 0 0.001 0.001 0.001 0.001 0.001 0.001 0.002 0 0 0.005 0.001 0.002 0 0.01 0.004 0.004 0.012 0.002 0.005 0.01 0.012 0.007 0.005 0.007 0.003 0.003 0 0 0.005 0.001 0.001 0 0 0 0 0 0 0 0 0 0 0 0 0 0 0 0 0 0 0 0 0 0 0 0 0 0 0 0 0 0 0 0 0 0 0 0 0 0 0 0 0 0 0 0 0.001 0.003 0.007 0.002 0.003 0 0.002 0.001 0.001 0.001 0.001 0 0.001 0.001 0.001 0.001 0 0.001 0.001 0 0.001 0.001 0.001 0 0 0 0 0 0 0 0 0 0 0 0 0 0 0 0 0 0 0 0 0 0 0.001 0 0.001 0 0.001 0.001 0.002 0.001 0.005 0.004 0.005 0.006 0.001 0.001 0.006 0.124 0.166 0.083 0.125 0.184 0.248 0.226 0.154 0.058 0.074 0.056 0.029 0.032 0.074 0.039 0.036 0.154 0.103 0.076 0.06 0.077 0.041 0.048 0.061 0.047 0.034 0.054 0.023 0.039 0.032 0.044 0.036 0.01 0.002 0.002 0.011 0 0.012 0.013 0.006 0.024 0.019 0.011 0.027 0.028 0.045 0.048 0.034 0.036 0.049 0.069 0.169 0.157 0.138 0.11 0.195 0.119 0.084 0.037 0.021 0.019 0.019 0.018 0.015 0.004 0.002 0.057 0.059 0.024 0.012 0.022 0.015 0.03 0.02 0.051 0.117 0.248 0.258 0.423 0.444 0.326 0.261 0.294 0.185 0.172 0.153 0.176 0.185 0.45 0.558 0.464 0 0.46 0.699 0.246 0.25 0.13 0.077 0.32 0.366 0.322 0.322 0.393 0.437 0.297 0.379 0.384 0.47 0.447 0.42 0.555 0.428 0.322 0.621 0.466 0.253 0.189 0.131 0.121 0.04 0.028 0.006 0.002 0.519 0.598 0.623 0.515 0.257 0 0.119 0.08 0.034 0.026 0.02 0.032 0.045 0.079 0.078 0.059 0.084 0.122 0.108 0.07 0.088 0.182 0.127 0.075 0.06 0.114 0.051 0.052 0.039 0.068 0.051 0.056 0.067 0.014 0.016 0.028 0.028 0.015 0.398 0.429 0.509 0.673 0.767 0.781 0.902 0.913 0.828 0.777 0.498 0.099 0.203 0.355 0.241 0.155 0.074 0.154 0.109 0.097 0.1 0.048 0.077 0.072 0.089 0.127 0.209 0.025 0.02 0.016 0.044 0.035 0.384 0.266 0.063 0.489 0.484 0.61 0.457 0.345 0.247 0.119 0.201 0.22 0.216 0.119 0.113 0.099 0.152 0.42 0.189 0.163 0.306 0.401 0.207 0.085 0.044 0.151 0.051 0.044 0.023 0.044 0.026 0.037 0.009 0.016 0.011 0.018 0.003 0.002 0.001 0.005 0.002 0 0.001 0.003 0.007 0.004 0.004 0.005 0.001 0.002 0.006 0.014 0.026 0.02 0.026 0.014 0.017 0.007 0.21 0.561 0.604 0.509 0.249 0.273 0.286 0.389 0.243 0.166 0.167 0.241 0.133 0.078 0.013 0.007 0.004 0.01 0 0.029 0.024 0.014 0.558 0.723 0.651 0.46 0.338 0.009 0.013 0.021 0.027 0.021 0.018 0.016 0.049 0.08 0.074 0.089 0.061 0.061 0.163 0.088 0.082 0.219 0.126 0.06 0.047 0.111 0.144 0.086 0.061 0.066 0.006 0.015 0.026 0.023 0.006 0.001 0 0 0 0.151 0.176 0.141 0.07 0.056 0.036 0.031 0.019 0.008 0.048 0.011 0.021 0.009 0.862 0.485 0.471 0.327 0.081 0.09 0.152 0.15 0.155 0.111 0.136 0.13 0.062 0 0 0.009 0.023 0.018 0.028 0.011 0.241 0.369 0.538 0.657 0.358 0.291 0.191 0.191 0.16 0.114 0.165 0.15 0.065 0.058 0.077 0.047 0.036 0.074 0.036 0 0 0 0.099 0.173 0.291 0.196 0.105 0.205 0.472 0.281 0 0.633 0.183 0.25 0.318 0.685 0.254 0.176 0.4 0.133 0.206 0.241 0.325 0.177 0.146 0.157 0.089 0.08 0.024 0.025 0.023 0.009 0.011 0.015 0.006 0.003 0.003 0.002 0.003 0.002 0.001 0.001 0.002 0 0.001 0.002 0.002 0 0.001 0 0 0 0.001 0 0 0 0 0 0 0 0 0 0.001 0 0.001 0.001 0.002 0.003 0.002 0.001 0.001 0.002 0.003 0.011 0 0 0.014 0.04 0.112 0.156 0.105 0.09 0.05 0.087 0.094 0.1 0.093 0.04 0.068 0.053 0.087 0.079 0.068 0.061 0.127 0.105 0.051 0.051 0.026 0.039 0.033 0.052 0.018 0.013 0.022 0.016 0.004 0.035 0 0 0.101 0.06 0.201 0.118 0.1 0.1 0.151 0.116 0.085 0.112 0.144 0.083 0.166 0.109 0.061 0.042 0.082 0.092 0.058 0.083 0.087 0.016 0.02 0.022 0.012 0.01 0.748 0.004 0.006 0.003 0.003 0.006 0.011 0.01 0.007 0.001 0.004 0.001 0.001 0.001 0.005 0.005 0.001 0.003 0.006 0.004 0.005 0.003 0 0 0.004 0.003 0.002 0.004 0.002 0.002 0.003 0.007 0.005 0.003 0 0 0 0.002 0.002 0.002 0.003 0.004 0.003 0.003 0.008 0.004 0.003 0.001 0.002 0.002 0.002 0.005 0.011 0.011 0.01 0.006 0.014 0.006 0.004 0.003 0 0.002 0.004 0.004 0.004 0.004 0.005 0.009 0.009 0.004 0.004 0.002 0.002 0.007 0.005 0.005 0.007 0.015 0.016 0.038 0.04 0.023 0.023 0.031 0.017 0.016 0.022 0.025 0.027 0.043 0.067 0.054 0 0.021 0.031 0.016 0.015 0.011 0.012 0.017 0.016 0.013 0.014 0.025 0.021 0.011 0.018 0.024 0.027 0.026 0.031 0.034 0.031 0.016 0.044 0.03 0.021 0.014 0.015 0.016 0.006 0.004 0 0 0.035 0.041 0.044 0.038 0.021 0 0.006 0.005 0.007 0.004 0 0.005 0.009 0.01 0.008 0.008 0.013 0.02 0.024 0.01 0.016 0.026 0.031 0.016 0.009 0.018 0.012 0.011 0.006 0.013 0.011 0.009 0.008 0.003 0.006 0.011 0.013 0.024 0.038 0.041 0.04 0.061 0.057 0.049 0.042 0.04 0.035 0.037 0.036 0.007 0.012 0.024 0.03 0.064 0.023 0.021 0.026 0.034 0.026 0.012 0.018 0.042 0.015 0.019 0.049 0.141 0.098 0.018 0.047 0.023 0.073 0.107 0.026 0.07 0.074 0.082 0.101 0.108 0.083 0.049 0.102 0.089 0.116 0.037 0.03 0.024 0.01 0.026 0.011 0.006 0.014 0.002 0.001 0.011 0.008 0.001 0.002 0.003 0.002 0 0.001 0.004 0 0 0 0 0 0 0 0 0 0 0 0 0 0 0 0 0 0 0 0 0 0 0 0 0.005 0 0.002 0.018 0.015 0.015 0.005 0.007 0.007 0.013 0.004 0.005 0.006 0.007 0.002 0.004 0.001 0 0 0 0 0 0 0 0 0.022 0.026 0.018 0.013 0 0 0 0 0 0 0 0 0.001 0.002 0.005 0.004 0.01 0.009 0.007 0.012 0.011 0.009 0.008 0.011 0.014 0.016 0.013 0.015 0.013 0 0 0 0.001 0.002 0.005 0 0 0 0.001 0 0.003 0.001 0 0 0 0 0 0.001 0 0 0.013 0.022 0.018 0.021 0.014 0.005 0.001 0.006 0.004 0.007 0.003 0.003 0.003 0.001 0 0 0 0 0 0 0 0.014 0.02 0.022 0.039 0.019 0.014 0.008 0.005 0.001 0.001 0.004 0.005 0 0.002 0.003 0.001 0 0.001 0 0 0 0 0.006 0.013 0.018 0.008 0.008 0.013 0.033 0.019 0 0.015 0.018 0.028 0.034 0.064 0.035 0.038 0.106 0.044 0.064 0.087 0.131 0.099 0.122 0.158 0.188 0.121 0.033 0.039 0.079 0.087 0.045 0.025 0.015 0.018 0.02 0.01 0.011 0.01 0.003 0.004 0.002 0.002 0 0.002 0.004 0.002 0 0.001 0.003 0.001 0 0.001 0 0 0 0 0 0 0 0 0 0 0.001 0.001 0.001 0.001 0 0 0 0.002 0.001 0.003 0.002 0.004 0.003 0.01 0.028 0.043 0.022 0.024 0.013 0.018 0.016 0.018 0.014 0.006 0.005 0.005 0.01 0.007 0.008 0.01 0.013 0.008 0.01 0.009 0.003 0.003 0.004 0.004 0.004 0.004 0.002 0.001 0.001 0.001 0 0 0.007 0.001 0.009 0.007 0.006 0.008 0.008 0.006 0.003 0.009 0.008 0.008 0.02 0.015 0.007 0.012 0.02 0.012 0.011 0.026 0.03 0.002 0.003 0.003 0.007 0.003 0.058 0.005 0.009 0.001 0.006 0.011 0.012 0.015 0.011 0.001 0.004 0.007 0.001 0.002 0.006 0.002 0.002 0.01 0.012 0.007 0.009 0.005 0.007 0.005 0.01 0.01 0.007 0.013 0.006 0.008 0.006 0.01 0.006 0 0.001 0.001 0.003 0 0.004 0.002 0.004 0.005 0.005 0.004 0.002 0.002 0.007 0.006 0.003 0.003 0.005 0.008 0.026 0.022 0.02 0.025 0.034 0.031 0.022 0.013 0.002 0 0.001 0 0 0 0 0.007 0.006 0.001 0 0.001 0 0.006 0.002 0.006 0.01 0.028 0.031 0.043 0.043 0.032 0.041 0.09 0.047 0.1 0.142 0.13 0.098 0.08 0.06 0.045 0 0.019 0.024 0.013 0.01 0.006 0.011 0.021 0.024 0.018 0.022 0.022 0.026 0.02 0.028 0.027 0.031 0.033 0.035 0.046 0.048 0.026 0.05 0.04 0.037 0.027 0.041 0.053 0.037 0.016 0.002 0.002 0.056 0.056 0.05 0.049 0.03 0 0.013 0.012 0.006 0.005 0.004 0.005 0.007 0.007 0.003 0.005 0.007 0.007 0.009 0.007 0.008 0.008 0.013 0.008 0.003 0.008 0.01 0.009 0.003 0.005 0.006 0.005 0.01 0.002 0.006 0.01 0.013 0.036 0.046 0.045 0.033 0.048 0.049 0.043 0.035 0.032 0.034 0.037 0.023 0.003 0.008 0.02 0.016 0.023 0.008 0.014 0.012 0.014 0.009 0.007 0.009 0.015 0.004 0.008 0.015 0.011 0.008 0.004 0.01 0.008 0.03 0.028 0.006 0.035 0.04 0.05 0.045 0.034 0.024 0.016 0.033 0.03 0.031 0.018 0.01 0.009 0.008 0.033 0.012 0.006 0.013 0.006 0.001 0.003 0.003 0.003 0.003 0.003 0.003 0.002 0.003 0.003 0.002 0.003 0.003 0.003 0 0 0.001 0.001 0 0 0.001 0 0 0 0 0.001 0 0 0 0 0 0 0 0 0.006 0 0.001 0.014 0.01 0.01 0.005 0.012 0.006 0.006 0.007 0.006 0.006 0.003 0.002 0.001 0 0 0 0 0 0 0 0 0.018 0.02 0.019 0.013 0.009 0.001 0.001 0.001 0.001 0 0 0.001 0.002 0.003 0.005 0.003 0.001 0.002 0.009 0.003 0.004 0.003 0.002 0.002 0.003 0.004 0.008 0.006 0.009 0.005 0 0 0 0.001 0 0 0 0 0 0.006 0.007 0.006 0.003 0 0 0 0 0 0.004 0.002 0.007 0.012 0.023 0.023 0.02 0.014 0.008 0.007 0.006 0.007 0.009 0.005 0.007 0.008 0.005 0 0 0 0 0 0 0.004 0.021 0.026 0.025 0.032 0.02 0.017 0.014 0.012 0.012 0.006 0.011 0.014 0.005 0.002 0.004 0.003 0.002 0.005 0.002 0 0 0 0.008 0.012 0.022 0.014 0.011 0.02 0.034 0.032 0 0.036 0.03 0.037 0.032 0.063 0.065 0.032 0.041 0.016 0.047 0.036 0.04 0.028 0.033 0.031 0.028 0.015 0.009 0.015 0.009 0.016 0.018 0.009 0.003 0.006 0.007 0.005 0.004 0.003 0.001 0.004 0 0.001 0.001 0.002 0.001 0 0 0 0 0 0 0 0 0 0 0 0 0 0 0 0 0 0 0.001 0.001 0.002 0.001 0.001 0.002 0.002 0.003 0.003 0 0 0.002 0.005 0.014 0.019 0.008 0.01 0.005 0.009 0.004 0.005 0.011 0.002 0.004 0.006 0.02 0.01 0.004 0.004 0.023 0.015 0.003 0.012 0.004 0.002 0.006 0.014 0.006 0.001 0.002 0.005 0.002 0.004 0 0 0.011 0.005 0.017 0.014 0.012 0.015 0.021 0.016 0.014 0.024 0.024 0.02 0.037 0.035 0.034 0.08 0.134 0.061 0.065 0.127 0.192 0.011 0.015 0.017 0.038 0 0.058 0 0 0 0.127 0.007 0.003 
0.005 0.003 0.004 0.005 0.004 0.004 0.154 1 0.044 0.083 0.092 0.099 0.001 0.001 0 0.001 0 0.003 0.003 0.002 0 0 0 0 0 0 0 0 0.003 0.002 0.002 0.002 0.002 0.002 0.001 0.003 0.002 0.001 0.001 0 0.002 0 0.001 0.001 0 0 0 0 0 0 0 0 0 0 0 0 0.001 0.002 0.001 0.001 0.001 0.003 0.002 0.004 0.004 0.004 0.007 0.009 0.011 0.01 0.01 0.012 0.035 0.039 0.013 0.01 0.003 0.002 0.006 0.004 0.002 0 0.003 0.006 0.006 0.004 0 0.001 0.006 0.006 0.014 0.015 0.017 0.009 0.013 0.007 0.007 0.008 0.011 0.01 0.015 0.012 0.011 0 0.007 0.007 0.005 0.006 0.005 0.006 0.007 0.007 0.008 0.004 0.01 0.01 0.006 0.008 0.007 0.009 0.007 0.006 0.008 0.01 0.005 0.008 0.007 0.009 0.004 0.004 0.007 0.002 0.001 0 0 0.01 0.012 0.01 0.008 0.003 0 0.002 0.002 0.003 0.003 0 0.003 0.003 0.004 0.002 0.008 0.006 0.009 0.008 0.01 0.007 0.013 0.01 0.018 0.011 0.014 0.029 0.042 0.017 0.03 0.048 0.063 0.022 0.014 0.01 0.009 0.008 0.011 0.015 0.015 0.011 0.011 0.01 0.01 0.011 0.009 0.01 0.011 0.006 0.002 0.003 0.005 0.002 0.005 0.004 0.008 0.01 0.01 0.01 0.007 0.009 0.006 0.003 0.003 0.005 0.002 0.003 0.002 0.003 0.003 0.007 0.004 0.005 0.009 0.009 0.01 0.008 0.006 0.005 0.002 0.001 0.002 0.002 0.001 0.001 0.001 0.003 0.007 0.003 0.001 0.004 0.002 0.001 0.001 0 0.002 0.001 0.001 0.001 0 0 0.001 0 0 0 0 0 0 0 0 0 0 0 0 0 0 0 0 0 0 0 0 0 0 0 0 0 0 0 0.003 0.001 0.003 0 0.001 0 0.001 0.001 0 0.001 0.001 0.001 0 0 0 0 0 0 0 0 0 0.003 0.003 0.002 0.002 0.002 0 0 0 0 0 0 0 0 0 0 0 0 0 0 0 0.001 0.002 0 0 0.001 0.001 0.001 0.002 0.001 0.001 0 0 0 0 0 0 0 0 0 0 0 0 0 0 0 0 0 0 0.002 0.002 0.002 0.002 0.005 0.001 0.005 0.004 0 0 0 0 0.001 0 0 0 0 0 0 0 0 0 0 0 0.004 0.003 0.004 0.007 0.005 0.005 0 0 0 0 0 0.002 0 0 0 0 0 0 0 0 0 0.001 0 0.002 0.004 0.003 0.002 0.003 0.006 0.005 0 0.004 0.004 0.006 0.004 0.009 0.007 0.005 0.008 0.005 0.003 0.004 0.003 0.002 0.002 0.003 0 0.003 0 0 0.001 0 0 0 0 0 0 0 0 0 0 0 0 0 0 0 0 0 0 0 0 0 0 0 0 0 0 0 0 0 0 0 0 0 0 0 0 0 0 0 0 0 0 0 0 0 0 0 0.001 0.001 0.002 0.001 0 0 0.001 0.001 0.002 0 0.002 0.002 0.003 0.001 0.001 0.001 0.001 0 0.001 0.003 0.003 0.001 0.001 0.001 0 0 0.001 0 0 0.001 0 0 0.002 0.001 0.003 0.003 0.004 0.003 0.003 0.002 0.002 0.005 0.004 0.002 0.009 0.006 0.004 0.006 0.008 0.005 0.004 0.012 0.015 0.009 0.013 0.013 0.009 0.017 0.01 0 0.001 0 0.001 0.001 0 0 0 0 0 0 0 0 0.001 0 0 0.002 0.001 0.002 0.002 0 0 0 0.003 0 0.001 0.002 0 0.001 0.002 0.002 0 0.001 0 0 0 0 0 0 0 0 0 0 0 0 0 0.001 0 0 0.001 0.001 0.002 0.003 0.003 0.005 0.004 0.009 0.007 0.003 0.007 0.013 0.019 0.007 0.005 0.003 0.001 0.001 0.002 0.001 0.001 0.001 0.003 0 0 0.001 0.001 0.002 0.002 0.004 0.003 0.003 0.004 0.005 0.007 0.007 0.003 0.002 0.003 0.007 0.006 0.004 0 0.005 0.005 0.005 0.004 0.003 0.002 0.002 0.002 0.002 0.002 0.003 0.003 0.003 0.003 0.003 0.003 0.003 0.003 0.003 0.003 0.004 0.004 0.004 0.004 0.003 0.001 0.002 0.002 0.002 0 0 0.005 0.005 0.005 0.005 0.003 0 0.001 0 0 0 0 0 0 0.002 0.004 0.004 0.002 0.006 0.008 0.008 0.004 0.005 0.011 0.013 0.009 0.016 0.021 0.015 0.008 0.017 0.036 0.03 0.001 0.008 0.005 0.004 0.006 0.004 0.004 0.004 0.005 0.006 0.006 0.005 0.006 0.006 0.006 0.006 0.004 0.001 0.001 0.003 0.003 0.01 0.008 0.008 0.011 0.011 0.008 0.005 0.007 0.012 0.006 0.009 0.003 0.005 0.006 0.002 0.003 0.002 0.005 0.006 0.001 0.006 0.006 0.006 0.006 0.007 0.003 0.002 0.008 0.009 0.005 0.002 0.002 0.001 0 0.002 0.001 0 0.001 0 0 0.001 0.001 0 0 0.001 0.001 0 0 0.001 0 0 0 0 0 0 0 0 0 0 0 0 0 0 0 0 0 0 0 0 0 0 0 0 0 0 0 0.004 0.003 0.002 0.001 0.002 0.002 0.001 0.001 0.001 0.001 0.001 0 0.001 0 0 0 0 0 0 0 0 0 0.004 0.003 0.004 0.004 0 0 0 0 0 0 0 0 0 0 0 0 0 0 0 0 0.002 0 0 0 0.001 0.001 0.001 0 0 0 0 0 0 0 0 0 0 0 0 0 0 0 0 0 0 0 0 0 0 0 0 0.003 0.002 0.002 0 0 0.001 0 0 0.001 0 0 0 0 0 0 0 0 0 0.001 0 0.003 0.003 0.002 0.005 0.004 0.004 0.003 0.001 0.001 0.001 0.002 0.001 0 0 0.002 0.001 0 0 0 0 0 0 0.001 0.004 0.004 0.004 0.001 0.003 0.004 0.004 0 0.002 0.002 0.003 0.002 0.005 0.003 0.003 0.008 0.001 0.005 0.006 0.008 0.004 0.003 0.004 0.007 0.006 0 0 0.001 0.002 0.001 0 0 0 0 0 0 0 0 0 0 0 0 0 0 0 0 0 0 0 0 0 0 0 0 0 0 0 0 0 0 0 0 0 0 0 0 0 0 0 0 0 0 0 0 0.001 0.004 0.004 0.001 0.003 0.001 0.003 0.001 0.003 0.001 0.001 0.002 0.002 0.002 0.001 0.001 0.002 0.003 0.003 0 0.002 0 0.001 0.001 0.002 0 0.001 0.001 0 0 0.001 0 0 0.002 0 0.003 0.002 0.001 0.001 0.003 0.003 0.002 0.003 0.004 0.003 0.002 0.003 0.002 0.003 0.003 0.001 0.002 0.004 0.002 0.008 0.008 0.01 0.004 0.006 0.006 0.002 0.003 0.002 0.002 0.002 0.006 0.006 0.006 0.004 0.003 0 0 0.002 0.004 0.002 0.003 0.006 0.006 0.005 0.002 0.003 0.002 0.001 0.002 0.003 0.002 0.002 0.001 0.001 0.001 0.001 0.001 0 0 0 0.002 0.001 0.002 0.003 0.004 0.002 0.003 0.004 0.004 0.002 0.003 0.003 0.003 0.005 0.007 0.003 0.01 0.009 0.011 0.011 0.01 0.015 0.011 0.01 0.029 0.082 0.09 0.031 0.027 0.009 0.003 0.011 0.011 0.006 0.002 0.008 0.017 0.009 0.003 0.004 0.006 0.011 0.01 0.013 0.012 0.009 0.012 0.015 0.01 0.009 0.006 0.005 0.006 0.015 0.013 0.008 0 0.005 0.009 0.014 0.014 0.007 0.009 0.013 0.013 0.007 0.011 0.014 0.012 0.008 0.01 0.011 0.011 0.009 0.009 0.011 0.012 0.009 0.013 0.01 0.004 0.005 0.002 0.004 0.002 0.002 0.001 0.001 0.015 0.014 0.014 0.013 0.004 0 0.007 0.005 0.006 0.004 0.003 0.005 0.008 0.012 0.007 0.011 0.014 0.021 0.021 0.022 0.017 0.025 0.024 0.055 0.029 0.038 0.049 0.08 0.045 0.059 0.09 0.076 0.008 0.017 0.009 0.007 0.007 0.01 0.014 0.014 0.012 0.015 0.014 0.013 0.012 0.01 0.012 0.012 0.01 0.003 0.009 0.011 0.008 0.019 0.016 0.02 0.02 0.026 0.017 0.012 0.024 0.034 0.007 0.004 0.008 0.014 0.02 0.001 0.003 0.003 0.012 0.011 0.001 0.014 0.013 0.014 0.014 0.014 0.009 0.007 0.014 0.014 0.006 0.003 0.002 0.002 0.003 0.01 0.002 0.001 0.005 0.001 0.001 0 0 0 0 0 0 0 0 0 0 0 0 0 0 0 0 0 0 0 0 0 0 0 0 0 0 0 0 0 0 0 0 0 0 0 0 0.004 0.002 0.001 0 0 0 0 0 0 0 0 0 0 0 0 0 0 0 0 0 0 0 0.001 0 0 0 0 0 0 0 0 0 0 0 0 0 0 0 0 0 0 0 0 0 0 0 0 0 0 0 0 0 0 0 0 0 0 0 0 0 0 0 0 0 0 0 0 0 0 0 0 0 0.002 0.007 0.008 0.009 0.008 0 0 0.002 0.001 0.002 0.001 0.002 0.001 0 0 0 0 0 0 0 0 0.005 0.006 0.007 0.009 0.01 0.01 0.003 0.002 0.002 0 0.001 0.002 0.001 0 0 0 0 0 0 0 0 0 0.002 0.003 0.009 0.007 0.002 0.004 0.01 0.008 0 0.012 0.005 0.005 0.003 0.011 0.008 0.006 0.015 0.002 0.007 0.007 0.011 0.004 0.004 0.003 0.002 0.005 0 0 0.005 0 0 0 0 0 0 0 0 0 0 0 0 0 0 0 0 0 0 0 0 0 0 0 0 0 0 0 0 0 0 0 0 0 0 0 0 0 0 0 0 0 0 0 0 0 0 0.001 0.001 0.003 0.002 0.001 0.001 0.001 0 0 0 0 0 0 0 0 0 0 0.001 0.001 0.002 0.004 0.002 0 0 0.005 0.003 0 0 0 0 0.003 0 0 0.007 0.001 0.005 0.007 0.007 0.007 0.006 0.007 0.006 0.003 0.005 0.002 0.004 0.003 0.002 0.003 0.006 0.004 0.002 0.003 0.01 0.01 0.011 0.011 0.004 0.003 0.012 0.038 0.052 0.027 0.04 0.059 0.077 0.071 0.059 0.024 0.035 0.019 0.008 0.013 0.034 0.016 0.018 0.076 0.052 0.034 0.028 0.034 0.017 0.014 0.024 0.02 0.013 0.024 0.01 0.012 0.016 0.02 0.016 0.004 0.002 0.003 0.004 0 0.005 0.005 0.001 0.008 0.008 0.009 0.019 0.011 0.02 0.021 0.021 0.009 0.026 0.035 0.089 0.083 0.068 0.057 0.093 0.061 0.042 0.019 0.009 0.006 0.006 0.008 0.007 0.001 0.004 0.03 0.032 0.011 0.007 0.01 0.006 0.011 0.005 0.02 0.047 0.109 0.118 0.236 0.223 0.172 0.145 0.173 0.1 0.101 0.102 0.121 0.126 0.271 0.371 0.275 0 0.163 0.202 0.076 0.068 0.039 0.03 0.112 0.133 0.108 0.115 0.136 0.174 0.11 0.15 0.159 0.201 0.18 0.17 0.254 0.214 0.142 0.274 0.214 0.135 0.104 0.083 0.079 0.019 0.01 0.003 0.002 0.252 0.292 0.281 0.24 0.12 0 0.049 0.036 0.019 0.015 0.012 0.021 0.017 0.036 0.039 0.029 0.037 0.077 0.109 0.058 0.043 0.096 0.148 0.05 0.028 0.064 0.031 0.033 0.017 0.038 0.034 0.028 0.034 0.014 0.019 0.036 0.047 0.025 0.215 0.238 0.325 0.401 0.379 0.336 0.28 0.24 0.246 0.271 0.209 0.047 0.1 0.161 0.142 0.2 0.08 0.1 0.102 0.143 0.138 0.064 0.083 0.121 0.116 0.167 0.298 0.093 0.071 0.045 0.114 0.079 0.518 0.842 0.106 0.499 0.512 0.537 0.657 0.725 0.536 0.299 0.544 0.479 0.723 0.36 0.208 0.17 0.047 0.209 0.087 0.074 0.104 0.078 0.049 0.073 0.036 0.028 0.011 0.018 0.012 0.011 0.006 0.029 0.006 0.009 0.005 0.006 0 0 0 0 0 0 0 0 0.001 0.001 0.001 0.003 0.001 0.001 0.001 0.002 0.004 0.003 0.005 0.003 0.008 0 0.027 0.106 0.098 0.082 0.046 0.052 0.055 0.068 0.045 0.052 0.054 0.048 0.03 0.035 0.008 0 0 0 0 0.004 0.002 0.002 0.087 0.109 0.095 0.065 0.048 0.004 0.004 0.007 0.01 0.007 0.004 0.004 0.017 0.031 0.03 0.038 0.026 0.021 0.057 0.032 0.015 0.041 0.032 0.012 0.008 0.021 0.025 0.017 0.016 0.011 0.001 0.004 0.011 0.006 0.002 0 0 0 0 0.027 0.032 0.027 0.019 0.013 0.009 0.005 0.004 0.003 0.011 0.002 0.005 0.004 0.177 0.117 0.138 0.104 0.021 0.022 0.054 0.051 0.05 0.04 0.043 0.045 0.018 0 0 0.006 0.012 0.008 0.01 0.003 0.096 0.151 0.154 0.231 0.114 0.099 0.067 0.065 0.054 0.034 0.057 0.067 0.027 0.02 0.021 0.018 0.013 0.025 0.014 0 0 0 0.027 0.05 0.101 0.078 0.048 0.1 0.207 0.178 0 0.307 0.144 0.196 0.199 0.424 0.243 0.236 0.699 0.231 0.37 0.69 0.874 0.365 0.324 0.362 0.27 0.435 0.1 0.084 0.135 0.059 0.052 0.047 0.014 0.013 0.009 0.002 0.005 0.007 0.001 0.001 0.002 0.002 0 0 0.001 0.002 0.001 0 0.001 0 0.001 0 0 0 0 0 0 0.001 0 0 0 0 0.001 0.004 0.006 0.004 0.003 0.003 0.003 0.002 0.013 0.037 0 0 0.025 0.115 0.226 0.348 0.136 0.145 0.084 0.143 0.104 0.096 0.084 0.051 0.061 0.047 0.067 0.06 0.06 0.042 0.08 0.054 0.018 0.031 0.011 0.013 0.014 0.022 0.013 0.005 0.006 0.008 0.004 0.01 0 0 0.04 0.031 0.088 0.048 0.049 0.047 0.067 0.051 0.036 0.055 0.069 0.043 0.091 0.057 0.04 0.033 0.052 0.067 0.048 0.059 0.068 0.008 0.009 0.011 0.006 0.006 0.358 0.01 0.014 0.003 0.005 0.019 0.03 0.03 0.019 0.004 0.008 0.006 0.002 0.002 0.004 0.004 0.003 0.009 0.007 0.017 0.016 0.013 0.015 0.01 0.017 0.014 0.013 0.017 0.008 0.019 0.011 0.017 0.025 0.007 0 0 0 0.001 0.005 0.003 0.008 0.009 0.006 0.009 0.032 0.015 0.014 0.012 0.015 0.015 0.015 0.019 0.028 0.022 0.02 0.022 0.028 0.016 0.009 0.004 0.003 0.004 0.004 0.002 0.002 0.003 0.009 0.008 0.01 0.002 0 0.003 0.005 0.006 0.003 0.005 0.011 0.032 0.033 0.057 0.063 0.043 0.047 0.07 0.038 0.071 0.091 0.072 0.064 0.083 0.081 0.057 0 0.034 0.056 0.025 0.032 0.015 0.027 0.042 0.047 0.036 0.04 0.054 0.049 0.033 0.047 0.049 0.05 0.054 0.057 0.069 0.057 0.042 0.07 0.067 0.063 0.052 0.055 0.071 0.029 0.021 0.002 0.001 0.065 0.076 0.072 0.06 0.036 0 0.018 0.012 0.007 0.005 0.003 0.004 0.006 0.01 0.014 0.012 0.01 0.027 0.031 0.015 0.011 0.028 0.037 0.016 0.011 0.023 0.009 0.012 0.014 0.017 0.008 0.002 0.03 0.002 0.006 0.016 0.022 0.033 0.057 0.06 0.064 0.079 0.075 0.075 0.072 0.068 0.062 0.064 0.055 0.013 0.028 0.037 0.039 0.058 0.021 0.025 0.03 0.04 0.023 0.013 0.031 0.045 0.015 0.016 0.047 0.076 0.058 0.032 0.05 0.034 0.076 0.099 0.013 0.079 0.081 0.092 0.103 0.095 0.074 0.05 0.075 0.073 0.093 0.044 0.033 0.027 0.017 0.039 0.024 0.017 0.024 0.009 0.007 0.013 0.007 0.004 0.002 0.004 0.001 0.002 0.005 0.01 0.001 0.001 0.002 0 0 0 0 0.001 0 0 0 0 0 0 0 0.001 0 0 0 0 0 0 0 0 0.007 0 0.008 0.027 0.022 0.025 0.014 0.014 0.016 0.023 0.012 0.012 0.016 0.015 0.008 0.007 0.001 0 0 0 0 0 0 0 0 0.04 0.041 0.028 0.023 0.003 0.004 0.002 0.002 0.001 0 0.002 0.002 0.002 0.003 0.001 0.002 0.006 0.008 0.005 0.004 0.012 0.006 0.004 0.005 0.011 0.017 0.017 0.018 0.01 0 0 0.001 0.002 0.001 0.002 0 0 0 0.002 0.001 0.002 0.003 0 0 0 0 0 0.001 0.001 0.001 0.02 0.042 0.039 0.052 0.039 0.004 0.006 0.011 0.008 0.011 0.007 0.01 0.01 0.002 0.001 0.001 0 0 0.001 0.004 0 0.04 0.048 0.042 0.061 0.051 0.043 0.027 0.017 0.016 0.008 0.015 0.016 0.006 0.004 0.008 0.005 0.005 0.005 0.003 0 0 0 0.014 0.025 0.042 0.028 0.019 0.031 0.057 0.04 0 0.023 0.031 0.051 0.046 0.088 0.07 0.036 0.105 0.043 0.083 0.084 0.121 0.096 0.116 0.144 0.205 0.12 0.043 0.053 0.056 0.103 0.077 0.035 0.023 0.05 0.036 0.024 0.028 0.023 0.013 0.012 0.012 0.008 0.003 0.008 0.007 0.002 0.002 0.003 0.006 0.004 0.001 0.001 0.001 0 0 0 0 0 0 0.001 0.001 0.001 0.001 0.003 0.002 0.002 0 0 0.004 0.009 0.004 0.004 0.008 0.015 0.004 0.019 0.037 0.046 0.022 0.023 0.012 0.019 0.014 0.023 0.026 0.006 0.008 0.011 0.033 0.022 0.013 0.008 0.044 0.027 0.014 0.02 0.004 0.006 0.008 0.012 0.008 0.006 0.002 0.003 0.002 0.01 0 0 0.025 0.011 0.031 0.027 0.02 0.02 0.029 0.027 0.02 0.023 0.026 0.017 0.064 0.044 0.026 0.036 0.078 0.042 0.05 0.097 0.115 0.007 0.011 0.011 0.014 0.01 0.076 0.019 0.023 0.006 0.01 0.031 0.04 0.04 0.045 0.014 0.028 0.023 0.009 0.012 0.035 0.015 0.018 0.063 0.058 0.037 0.032 0.039 0.029 0.02 0.038 0.028 0.024 0.044 0.021 0.022 0.02 0.036 0.021 0 0.001 0.001 0.001 0 0.001 0 0.002 0.01 0.009 0.005 0.006 0.015 0.022 0.035 0.019 0.023 0.044 0.063 0.152 0.131 0.116 0.119 0.205 0.149 0.113 0.061 0.03 0.012 0.012 0 0 0 0 0.029 0.031 0.012 0.006 0.008 0.007 0.022 0.014 0.028 0.057 0.121 0.125 0.208 0.192 0.141 0.264 0.471 0.26 0.596 0.89 0.865 0.635 0.407 0.295 0.236 0 0.097 0.139 0.071 0.087 0.055 0.065 0.108 0.122 0.098 0.097 0.138 0.151 0.091 0.145 0.141 0.167 0.184 0.172 0.219 0.24 0.163 0.226 0.178 0.193 0.184 0.232 0.333 0.336 0.204 0.051 0.031 0.25 0.254 0.231 0.218 0.108 0 0.041 0.031 0.018 0.016 0.009 0.011 0.015 0.035 0.035 0.035 0.039 0.047 0.044 0.028 0.029 0.069 0.053 0.014 0.015 0.042 0.027 0.019 0.018 0.026 0.02 0.015 0.038 0.012 0.024 0.047 0.065 0.137 0.244 0.227 0.208 0.245 0.237 0.217 0.187 0.159 0.17 0.179 0.125 0.035 0.063 0.086 0.071 0.1 0.033 0.056 0.048 0.058 0.049 0.036 0.037 0.044 0.032 0.036 0.084 0.026 0.022 0.018 0.032 0.027 0.145 0.119 0.038 0.181 0.197 0.252 0.195 0.148 0.115 0.06 0.111 0.112 0.102 0.077 0.051 0.042 0.039 0.154 0.062 0.042 0.075 0.021 0.011 0.024 0.014 0.009 0.008 0.009 0.003 0.004 0.009 0.014 0.004 0.002 0.004 0.043 0.001 0.004 0.004 0.003 0.002 0.001 0.002 0.001 0.001 0.001 0.001 0.002 0.002 0.002 0.001 0.001 0 0 0 0 0.011 0 0.008 0.06 0.05 0.039 0.023 0.027 0.024 0.035 0.023 0.023 0.029 0.022 0.014 0.011 0.003 0 0.001 0.001 0 0 0 0 0.059 0.072 0.068 0.042 0.025 0.004 0.005 0.003 0.003 0.002 0.003 0.003 0.004 0.007 0.008 0.004 0.007 0.025 0.026 0.012 0.021 0.032 0.015 0.009 0.018 0.016 0.021 0.015 0.028 0.02 0.001 0.001 0.001 0.002 0.001 0.001 0 0 0 0.017 0.019 0.012 0.002 0 0 0 0 0 0.005 0.005 0.014 0.04 0.127 0.091 0.095 0.061 0.009 0.013 0.018 0.014 0.017 0.013 0.015 0.014 0.001 0 0.001 0 0.002 0 0.008 0.007 0.073 0.127 0.111 0.172 0.098 0.085 0.051 0.033 0.031 0.018 0.034 0.04 0.018 0.012 0.018 0.005 0.007 0.012 0.008 0 0 0 0.03 0.06 0.089 0.066 0.051 0.076 0.158 0.099 0 0.182 0.074 0.112 0.111 0.259 0.171 0.082 0.18 0.074 0.169 0.139 0.149 0.094 0.099 0.094 0.051 0.027 0.015 0.022 0.026 0.023 0.025 0.012 0.008 0.009 0.009 0.006 0.005 0.002 0.001 0.005 0.002 0.003 0.001 0.001 0.003 0 0 0.001 0.002 0.001 0 0.001 0 0 0 0 0 0 0 0 0 0 0 0.001 0.001 0 0 0.001 0 0.001 0.002 0.009 0 0 0.007 0.026 0.056 0.076 0.037 0.041 0.023 0.035 0.027 0.048 0.057 0.015 0.032 0.038 0.093 0.048 0.027 0.047 0.144 0.095 0.052 0.081 0.036 0.038 0.036 0.065 0.028 0.019 0.024 0.022 0.008 0.015 0 0 0.046 0.015 0.063 0.051 0.036 0.038 0.077 0.054 0.073 0.12 0.122 0.085 0.207 0.178 0.145 0.321 0.343 0.206 0.181 0.33 0.386 0.025 0.035 0.039 0.048 0.002 0.272 0 0.001 0 0.065 0.012 0.026 
0.003 0.006 0.006 0.004 0 0 0.03 0.027 1 0.149 0.105 0.03 0.003 0.003 0.001 0.002 0.002 0.004 0.003 0.002 0.001 0.001 0.001 0 0.001 0.001 0.001 0 0.001 0.001 0 0 0 0 0 0 0 0 0 0 0 0 0 0.001 0 0 0 0 0 0 0 0 0 0 0 0 0 0 0 0 0 0 0 0 0 0 0 0.001 0.001 0.001 0.004 0.01 0.024 0.029 0.01 0.007 0.005 0.002 0.016 0.014 0.007 0.004 0.005 0.005 0.007 0.004 0.002 0.001 0.003 0.003 0.004 0.003 0.002 0.001 0.001 0.001 0 0 0 0.001 0.004 0.005 0.004 0 0.006 0.005 0.009 0.005 0.002 0.003 0.003 0.002 0.002 0.002 0.002 0.002 0.002 0.002 0.002 0.002 0.001 0.002 0.002 0.002 0.001 0.004 0.002 0.001 0 0 0 0 0 0 0 0.002 0.002 0.001 0.003 0.002 0 0.002 0.002 0.003 0.003 0 0.004 0.007 0.015 0.006 0.023 0.017 0.016 0.013 0.017 0.019 0.021 0.018 0.022 0.017 0.021 0.023 0.029 0.018 0.03 0.051 0.036 0.005 0.01 0.005 0.005 0.004 0.001 0.003 0.004 0.005 0.007 0.009 0.01 0.008 0.008 0.008 0.008 0.005 0.001 0.003 0.005 0.004 0.006 0.004 0.007 0.011 0.013 0.005 0.007 0.016 0.023 0.003 0.003 0.003 0.005 0.01 0.002 0.005 0.004 0.006 0.007 0.001 0.006 0.005 0.005 0.006 0.007 0.005 0.002 0.006 0.007 0.007 0.005 0.002 0 0.002 0.004 0 0 0.003 0.001 0.001 0 0 0 0 0 0 0 0 0 0 0 0 0 0 0 0 0 0 0 0 0 0 0 0 0 0 0 0 0 0 0 0 0 0 0 0 0 0.002 0.001 0.001 0 0.001 0 0 0 0 0 0 0 0 0 0 0 0 0 0 0 0.002 0.002 0.001 0 0 0.001 0.001 0.001 0.001 0.001 0 0.001 0 0 0 0 0 0 0 0 0 0.001 0 0 0 0 0 0.001 0 0 0 0 0 0.001 0 0 0 0 0 0 0 0 0.001 0 0 0 0 0 0 0 0 0.002 0.004 0.003 0.004 0.004 0 0.001 0.003 0.002 0.003 0.002 0.002 0.001 0.001 0 0 0 0 0 0 0 0.002 0.004 0.004 0.005 0.004 0.003 0 0.002 0.001 0.001 0.002 0.002 0.001 0.001 0.002 0.001 0.002 0.001 0.001 0 0 0 0 0.002 0.003 0.001 0.001 0.002 0.004 0.003 0 0.003 0.002 0.003 0.001 0.005 0.002 0.002 0.006 0.004 0.003 0.006 0.008 0.005 0.006 0.007 0.006 0.006 0.001 0.001 0.003 0 0 0.001 0.001 0 0 0.001 0.001 0 0 0 0 0 0 0 0 0 0 0 0 0 0 0 0 0 0 0 0 0 0 0 0 0 0 0 0 0 0 0 0 0 0 0 0 0 0 0 0.002 0.004 0 0 0 0.003 0 0 0 0.001 0.001 0 0 0 0 0 0 0 0 0 0 0 0 0 0 0 0 0 0 0.001 0 0 0.001 0 0.002 0.001 0 0 0 0 0 0.001 0.001 0 0 0.001 0 0.001 0.002 0.002 0.001 0.002 0.002 0 0.001 0.001 0 0.003 0.005 0 0.001 0.001 0.001 0.002 0.001 0.002 0 0 0 0 0 0 0.002 0.001 0.001 0.003 0.003 0.002 0.002 0.001 0.002 0 0.002 0.001 0.001 0.004 0.002 0.002 0.001 0.002 0.002 0.001 0 0.001 0.001 0.001 0.001 0.001 0 0.001 0 0 0.003 0 0.001 0.002 0.001 0.002 0.008 0.006 0.01 0.007 0.007 0.018 0.015 0.031 0.027 0.018 0.028 0.057 0.081 0.026 0.014 0.001 0.005 0.007 0.008 0.007 0.007 0.009 0.01 0.007 0.001 0.001 0.001 0.006 0.008 0.011 0.012 0.011 0.013 0.02 0.017 0.01 0.007 0.01 0.01 0.014 0.013 0.012 0 0.003 0.007 0.017 0.01 0.008 0.005 0.006 0.006 0.006 0.005 0.009 0.012 0.006 0.005 0.008 0.012 0.007 0.006 0.011 0.012 0.004 0.008 0.005 0.003 0.003 0.003 0.007 0 0 0 0 0.014 0.015 0.013 0.012 0.007 0 0.001 0 0.004 0.003 0.004 0.003 0.006 0.01 0.004 0.011 0.01 0.019 0.021 0.021 0.016 0.027 0.021 0.029 0.034 0.052 0.051 0.059 0.043 0.074 0.109 0.132 0.012 0.035 0.022 0.024 0.019 0.011 0.01 0.013 0.009 0.012 0.012 0.012 0.012 0.014 0.014 0.013 0.013 0.004 0.008 0.015 0.01 0.012 0.01 0.019 0.024 0.026 0.021 0.013 0.02 0.031 0.025 0.025 0.001 0.003 0.009 0.003 0.006 0.007 0.005 0.009 0.003 0.005 0.006 0.012 0.012 0.011 0.011 0.007 0.009 0.014 0.005 0.002 0.001 0.001 0.001 0.004 0.003 0.001 0.001 0.001 0 0 0 0.001 0 0 0 0 0 0 0 0 0 0 0 0 0 0 0 0 0 0 0 0 0 0 0 0 0 0 0 0 0 0 0 0 0.001 0.005 0.002 0.002 0.002 0.002 0.001 0.002 0.002 0.002 0.001 0.001 0 0.001 0 0 0 0 0 0 0 0 0 0.005 0.002 0.003 0.003 0 0 0 0 0 0 0 0 0 0 0.001 0.001 0.001 0.001 0.001 0 0.002 0.001 0.001 0.001 0 0.002 0.002 0.002 0.002 0 0 0 0 0 0 0 0 0 0 0 0 0 0 0 0 0 0 0 0 0 0 0.006 0.005 0.005 0.003 0.001 0.001 0.001 0.001 0.001 0.001 0.001 0.001 0 0 0 0 0 0 0 0 0.004 0.006 0.005 0.009 0.006 0.005 0.002 0.002 0.002 0 0.002 0.001 0 0 0.002 0 0 0.001 0.001 0 0 0 0.002 0.003 0.007 0.006 0.004 0.004 0.008 0.004 0 0.003 0.003 0.005 0.005 0.007 0.005 0.006 0.011 0.004 0.005 0.007 0.01 0.006 0.006 0.007 0.004 0.004 0.001 0.002 0.001 0.002 0.002 0.002 0.001 0.001 0.001 0 0.001 0 0 0 0 0 0 0 0 0 0 0 0 0 0 0 0 0 0 0 0 0 0 0 0 0 0 0 0 0 0 0 0 0 0 0 0 0 0 0 0.001 0.003 0.001 0.001 0.001 0.001 0.001 0.003 0.002 0.001 0.001 0.003 0.003 0.003 0.001 0.002 0.004 0.002 0.001 0.001 0 0 0 0.001 0.001 0 0.001 0.001 0 0.002 0 0 0.002 0.001 0.004 0.003 0.001 0.001 0.006 0.004 0.002 0.004 0.005 0.005 0.003 0.005 0.003 0.002 0.005 0.007 0.004 0.005 0.007 0.02 0.03 0.036 0.019 0.032 0.012 0 0 0 0 0 0 0 0 0 0 0 0 0.001 0.001 0.001 0 0.002 0.001 0.001 0.001 0 0.001 0 0.001 0 0 0 0 0 0 0 0 0 0 0 0 0 0 0 0 0 0 0 0 0 0 0 0 0 0.001 0 0.002 0.003 0.001 0.001 0.004 0.007 0.006 0.003 0.004 0.008 0.009 0.005 0.002 0 0 0.001 0.001 0 0 0 0 0.001 0.001 0.002 0.003 0.005 0.005 0.006 0.005 0.007 0.003 0.004 0.004 0.003 0.006 0.005 0.004 0.003 0.002 0.003 0 0.002 0.004 0.001 0.002 0.001 0.001 0.002 0.003 0.003 0.002 0.002 0.003 0.002 0.003 0.004 0.003 0.002 0.003 0.004 0.005 0.002 0.003 0.004 0.005 0.003 0.003 0.005 0.001 0.001 0 0 0.005 0.005 0.005 0.005 0.003 0 0 0 0 0 0 0.001 0.001 0.001 0 0.001 0.001 0 0 0.002 0.002 0.002 0.002 0.007 0.002 0.003 0.004 0.007 0.002 0.005 0.011 0.009 0.011 0.005 0.005 0.005 0.005 0.005 0.005 0.006 0.004 0.003 0.004 0.004 0.004 0.004 0.004 0.004 0 0 0 0 0 0.003 0 0.002 0.001 0.003 0.004 0.003 0.003 0.004 0.002 0.001 0 0.001 0.002 0.001 0.002 0.003 0.002 0.001 0.001 0.002 0.002 0.002 0.002 0.001 0 0 0.001 0.002 0.002 0 0 0 0 0.002 0.001 0 0.001 0.001 0.001 0 0 0 0 0 0 0 0 0 0 0 0 0 0 0 0 0 0 0 0 0 0 0 0 0 0 0 0 0 0 0 0 0 0 0 0 0 0 0 0 0 0 0 0 0 0 0 0 0 0 0 0 0 0 0 0 0 0 0 0 0 0 0 0 0 0 0 0 0 0 0 0 0 0 0 0 0 0 0 0 0 0 0 0 0 0 0 0 0 0 0 0 0 0 0 0 0 0 0 0 0 0 0 0 0 0 0 0 0 0 0 0 0 0 0 0 0 0 0 0 0 0 0 0 0 0 0 0 0 0.001 0.003 0.001 0.003 0.001 0.001 0.001 0 0 0 0 0 0 0 0 0 0 0 0 0 0 0 0 0 0.001 0 0 0.002 0.003 0.004 0 0.004 0.001 0.003 0.002 0.003 0.004 0.004 0.002 0.001 0.002 0.001 0.002 0.004 0.004 0.004 0.002 0.002 0.001 0.001 0 0 0 0 0 0 0 0 0 0 0 0 0 0 0 0 0 0 0 0 0 0 0 0 0 0 0 0 0 0 0 0 0 0 0 0 0 0 0 0 0 0 0 0.001 0 0 0.001 0.001 0.001 0.001 0 0.001 0 0.001 0.001 0.001 0.001 0 0.001 0.001 0.002 0.002 0.001 0.001 0.001 0 0 0.001 0.001 0 0 0.001 0.001 0 0 0.001 0.001 0 0 0 0.001 0 0 0.001 0.001 0.001 0 0.001 0.001 0.001 0.001 0.001 0.004 0.003 0.002 0.004 0.005 0.003 0.004 0.005 0.015 0.007 0.009 0.009 0.009 0.004 0.004 0.007 0.012 0.005 0.008 0.011 0.013 0.012 0.016 0.003 0.008 0.006 0.002 0.005 0.012 0.004 0.006 0.027 0.018 0.014 0.005 0.015 0.004 0.006 0.006 0.011 0.005 0.018 0.011 0.02 0.014 0.018 0.032 0.006 0 0.001 0.005 0 0.004 0.003 0.005 0.012 0.005 0.004 0.025 0.01 0.011 0.011 0.015 0.013 0.013 0.016 0.032 0.032 0.031 0.03 0.046 0.033 0.023 0.014 0.007 0.002 0.001 0.001 0 0 0 0.005 0.005 0.001 0.001 0.001 0 0.002 0.001 0.003 0.006 0.02 0.022 0.057 0.056 0.049 0.057 0.091 0.047 0.097 0.16 0.128 0.096 0.084 0.078 0.066 0 0.037 0.045 0.02 0.021 0.011 0.004 0.029 0.037 0.034 0.035 0.037 0.044 0.031 0.043 0.04 0.053 0.049 0.044 0.06 0.055 0.035 0.064 0.048 0.045 0.038 0.044 0.061 0.048 0.026 0.007 0.003 0.06 0.066 0.059 0.047 0.031 0 0.008 0.006 0.003 0.003 0.002 0.003 0.003 0.005 0.003 0.003 0.006 0.01 0.009 0.008 0.011 0.016 0.013 0.005 0.005 0.011 0.004 0.002 0.003 0.005 0.004 0.008 0.016 0.002 0.002 0.005 0.005 0.002 0.052 0.058 0.068 0.079 0.08 0.075 0.061 0.052 0.053 0.057 0.037 0.003 0.015 0.024 0.018 0.017 0.007 0.012 0.014 0.013 0.01 0.007 0.014 0.015 0.007 0.011 0.025 0.015 0.01 0.008 0.015 0.008 0.047 0.036 0.013 0.052 0.056 0.076 0.065 0.051 0.038 0.022 0.033 0.03 0.033 0.015 0.01 0.007 0.011 0.041 0.017 0.008 0.02 0.014 0.007 0.007 0.007 0.006 0.003 0.002 0.001 0.002 0.003 0.004 0.001 0 0.002 0.002 0 0 0 0.001 0 0 0 0 0.001 0.001 0.001 0.001 0 0 0 0 0.001 0 0.001 0 0.002 0 0.003 0.018 0.019 0.019 0.008 0.008 0.008 0.011 0.007 0.004 0.005 0.006 0.005 0.003 0 0 0 0 0 0.001 0.001 0 0.016 0.022 0.02 0.013 0.012 0 0 0.001 0.001 0.001 0 0 0.002 0.004 0.003 0.004 0.002 0.001 0.004 0.002 0.002 0.008 0.004 0.001 0.002 0.004 0.005 0.002 0.002 0.001 0 0 0 0 0 0 0 0 0 0.004 0.004 0.003 0.002 0.001 0.001 0.001 0 0 0.001 0.001 0.001 0.002 0.036 0.027 0.028 0.017 0.004 0.007 0.009 0.008 0.01 0.005 0.006 0.007 0.003 0 0 0.002 0.002 0.001 0 0 0.023 0.037 0.035 0.054 0.027 0.024 0.013 0.013 0.013 0.01 0.011 0.011 0.005 0.003 0.004 0.004 0.002 0.005 0.004 0 0 0 0.009 0.014 0.022 0.015 0.013 0.02 0.048 0.042 0 0.065 0.035 0.053 0.046 0.083 0.101 0.048 0.063 0.023 0.067 0.036 0.056 0.034 0.042 0.041 0.034 0.025 0.009 0.012 0.006 0.006 0.014 0.005 0.001 0.005 0.005 0.004 0.004 0.002 0 0.001 0.001 0 0.001 0.001 0.002 0.001 0.001 0.001 0.002 0 0 0 0 0 0 0 0 0 0 0 0 0 0.001 0.003 0.002 0.001 0 0.001 0.002 0.001 0.002 0.007 0 0 0.005 0.011 0.012 0.018 0.009 0.01 0.004 0.007 0.009 0.012 0.015 0.003 0.013 0.008 0.024 0.016 0.013 0.012 0.036 0.02 0.007 0.01 0.003 0.004 0.004 0.01 0.003 0 0.002 0.005 0.002 0.005 0 0 0.018 0.005 0.02 0.021 0.018 0.02 0.025 0.019 0.015 0.03 0.034 0.027 0.04 0.042 0.043 0.072 0.157 0.061 0.072 0.204 0.242 0.01 0.011 0.014 0.025 0.02 0.077 0.09 0.133 0.032 0.081 0.157 0.268 0.257 0.191 0.059 0.073 0.054 0.021 0.031 0.079 0.068 0.013 0.057 0.092 0.079 0.07 0.06 0.059 0.04 0.076 0.058 0.031 0.058 0.028 0.04 0.025 0.045 0.036 0.016 0.001 0 0.001 0.003 0.004 0.004 0.011 0.014 0.007 0.016 0.05 0.036 0.05 0.045 0.046 0.04 0.054 0.071 0.17 0.148 0.135 0.111 0.187 0.092 0.058 0.036 0.016 0.019 0.018 0.015 0.011 0.009 0.04 0.065 0.083 0.028 0.015 0.024 0.024 0.056 0.03 0.078 0.125 0.267 0.265 0.467 0.474 0.313 0.293 0.32 0.157 0.174 0.17 0.203 0.225 0.494 0.681 0.508 0 0.466 0.816 0.261 0.304 0.158 0.221 0.454 0.489 0.383 0.389 0.537 0.501 0.341 0.447 0.469 0.507 0.47 0.452 0.577 0.464 0.34 0.66 0.491 0.3 0.221 0.169 0.168 0.036 0.026 0.006 0.001 0.551 0.632 0.653 0.529 0.29 0 0.148 0.098 0.06 0.044 0.033 0.042 0.064 0.093 0.091 0.093 0.088 0.129 0.12 0.086 0.097 0.193 0.125 0.064 0.052 0.125 0.064 0.049 0.047 0.077 0.048 0.021 0.119 0.019 0.048 0.083 0.104 0.237 0.428 0.483 0.59 0.715 0.818 0.849 0.969 0.965 0.862 0.813 0.475 0.075 0.196 0.351 0.251 0.23 0.099 0.168 0.128 0.146 0.114 0.068 0.094 0.107 0.077 0.086 0.21 0.032 0.024 0.041 0.072 0.07 0.407 0.311 0.065 0.503 0.511 0.643 0.471 0.357 0.259 0.121 0.213 0.242 0.222 0.127 0.097 0.098 0.165 0.462 0.175 0.16 0.231 0.081 0.054 0.092 0.055 0.034 0.028 0.036 0.017 0.013 0.02 0.061 0.018 0.011 0.01 0 0.004 0.003 0.003 0.008 0.004 0.003 0.007 0.009 0.011 0.007 0.003 0.006 0.002 0.001 0.004 0.012 0.023 0.015 0.012 0.002 0.139 0.001 0.151 0.554 0.432 0.467 0.23 0.29 0.276 0.366 0.236 0.163 0.16 0.229 0.124 0.069 0.013 0 0 0 0 0.026 0.026 0.014 0 0.884 0.842 0.623 0.484 0.095 0.124 0.047 0.041 0.034 0.028 0.032 0.033 0.064 0.076 0.073 0.053 0.131 0.185 0.139 0.191 0.31 0.157 0.139 0.214 0.351 0.445 0.39 0.413 0.276 0.005 0.011 0.024 0.038 0.038 0.085 0 0 0 0.026 0.031 0.039 0.03 0.018 0.01 0.014 0.013 0.008 0.014 0.002 0.004 0.461 0.771 0.506 0.545 0.36 0.083 0.07 0.099 0.075 0.117 0.076 0.077 0.069 0.038 0.014 0.017 0.001 0.004 0.004 0.016 0.002 0.282 0.395 0.484 0.657 0.384 0.309 0.192 0.164 0.142 0.075 0.121 0.156 0.057 0.042 0.058 0.028 0.037 0.04 0.023 0.006 0.002 0 0.1 0.196 0.32 0.222 0.114 0.24 0.508 0.303 0 0.251 0.192 0.259 0.286 0.644 0.231 0.169 0.421 0.123 0.195 0.249 0.344 0.172 0.179 0.188 0.104 0.101 0.031 0.028 0.025 0.017 0.017 0.019 0.005 0.009 0.006 0.006 0.008 0.009 0.006 0.002 0.003 0.001 0 0.001 0.002 0.001 0.001 0.002 0.002 0.001 0 0 0 0 0 0 0 0 0 0 0.002 0.002 0 0.001 0.001 0.002 0 0 0.002 0.003 0 0.015 0.004 0.004 0.004 0.049 0.114 0.151 0.096 0.093 0.053 0.1 0.117 0.108 0.109 0.047 0.067 0.061 0.111 0.095 0.082 0.07 0.16 0.124 0.073 0.097 0.021 0.017 0.028 0.056 0.028 0.017 0.014 0.009 0.006 0.03 0 0 0.117 0.083 0.229 0.139 0.117 0.1 0.165 0.128 0.1 0.106 0.125 0.087 0.211 0.123 0.074 0.06 0.099 0.095 0.074 0.114 0.125 0.011 0.013 0.015 0.021 0.017 0.765 0.003 0.005 0.001 0.005 0.009 0.008 0.008 0.008 0.002 0.003 0.003 0.003 0.001 0.002 0 0.002 0.005 0.005 0.004 0.004 0.003 0.002 0.001 0.003 0.002 0.002 0.002 0.001 0.001 0.001 0.002 0.002 0 0 0 0 0 0 0.001 0 0.001 0.002 0.001 0.001 0.002 0.003 0.006 0.004 0.004 0.003 0.008 0.014 0.012 0.01 0.008 0.015 0.013 0.01 0.006 0.001 0.001 0.001 0 0 0 0 0.018 0.015 0.002 0.001 0.002 0.005 0.01 0.005 0.007 0.005 0.018 0.019 0.049 0.047 0.029 0.024 0.041 0.021 0.033 0.03 0.03 0.029 0.05 0.067 0.053 0 0.021 0.041 0.025 0.025 0.013 0.019 0.025 0.029 0.025 0.022 0.027 0.033 0.026 0.03 0.024 0.036 0.039 0.037 0.04 0.04 0.033 0.045 0.028 0.013 0.02 0.015 0.015 0.009 0.007 0.004 0.003 0.045 0.049 0.05 0.048 0.024 0 0.01 0.008 0.008 0.004 0.002 0.009 0.01 0.022 0.019 0.021 0.021 0.028 0.041 0.025 0.022 0.035 0.055 0.027 0.022 0.029 0.034 0.026 0.021 0.027 0.028 0.015 0.006 0.007 0.009 0.019 0.021 0.026 0.043 0.047 0.056 0.07 0.064 0.059 0.05 0.045 0.052 0.058 0.049 0.011 0.026 0.039 0.048 0.104 0.04 0.035 0.051 0.079 0.05 0.026 0.056 0.093 0.023 0.015 0.038 0.132 0.139 0.022 0.044 0.03 0.066 0.103 0.02 0.07 0.075 0.082 0.101 0.11 0.082 0.056 0.138 0.131 0.082 0.056 0.031 0.027 0.008 0.031 0.017 0.017 0.01 0.002 0 0.016 0.006 0.001 0.003 0.004 0.002 0.003 0.003 0.004 0.001 0.001 0.001 0.004 0 0.001 0.001 0 0 0 0.001 0.001 0 0 0 0 0 0 0 0 0 0 0 0 0.006 0 0.005 0.021 0.017 0.022 0.014 0.012 0.014 0.022 0.014 0.013 0.012 0.01 0.006 0.007 0.001 0 0.001 0.001 0 0 0 0 0.018 0.023 0.023 0.015 0.009 0.004 0.005 0.003 0.003 0.003 0.002 0.001 0.002 0.003 0.007 0.003 0.003 0.004 0.013 0.007 0.004 0.008 0.005 0.004 0.005 0.009 0.01 0.009 0.01 0.008 0 0 0.001 0.002 0 0 0 0 0 0.007 0.008 0.007 0.001 0 0 0 0 0 0.004 0.003 0.006 0.018 0.026 0.02 0.022 0.011 0.005 0.006 0.004 0.003 0.006 0.005 0.003 0.003 0.003 0 0 0 0 0 0 0.004 0.02 0.025 0.018 0.037 0.022 0.019 0.012 0.01 0.006 0.006 0.007 0.008 0.004 0.001 0.004 0.001 0.001 0.001 0 0 0 0 0.008 0.013 0.018 0.014 0.013 0.018 0.035 0.03 0 0.041 0.026 0.033 0.033 0.062 0.035 0.035 0.104 0.043 0.07 0.101 0.119 0.079 0.105 0.133 0.127 0.054 0.027 0.038 0.095 0.076 0.042 0.022 0.012 0.019 0.014 0.008 0.01 0.012 0.005 0.007 0.006 0.005 0.003 0.003 0.002 0.002 0.002 0.002 0.002 0.002 0.002 0.002 0 0 0 0 0 0 0 0.002 0.001 0.002 0 0.001 0.002 0.003 0.001 0 0.002 0.005 0 0.005 0.003 0.001 0.005 0.014 0.031 0.048 0.017 0.021 0.015 0.027 0.019 0.015 0.014 0.009 0.008 0.006 0.012 0.011 0.008 0.009 0.014 0.011 0.004 0.005 0.003 0.004 0.001 0.005 0.003 0.003 0.003 0.002 0.002 0.005 0 0 0.009 0.005 0.017 0.011 0.006 0.009 0.017 0.009 0.006 0.008 0.011 0.006 0.01 0.009 0.009 0.01 0.018 0.015 0.013 0.021 0.026 0.004 0.005 0.006 0.005 0 0.056 0 0.001 0 0.004 0.122 0.017 
0.004 0.006 0.004 0.002 0.003 0.002 0.112 0.086 0.206 1 0.094 0.03 0 0 0 0 0.002 0.001 0.001 0.002 0.002 0.001 0 0 0.001 0.002 0.002 0.001 0.002 0.002 0 0 0.002 0.001 0 0 0.003 0.002 0.002 0.001 0.002 0.002 0.001 0.002 0 0 0 0 0 0.001 0.001 0.001 0.001 0.001 0 0.001 0 0.002 0.002 0.001 0 0.002 0.003 0.005 0.009 0.008 0.013 0.012 0.012 0.012 0.016 0.03 0.084 0.102 0.038 0.028 0.009 0.012 0.023 0.016 0.008 0.004 0.009 0.02 0.017 0.011 0.006 0.004 0.005 0.005 0.009 0.01 0.009 0.008 0.009 0.012 0.003 0.002 0.003 0.002 0.007 0.008 0.009 0 0.005 0.005 0.016 0.014 0.009 0.007 0.01 0.01 0.007 0.006 0.009 0.007 0.007 0.006 0.006 0.008 0.007 0.007 0.007 0.007 0.004 0.005 0.002 0.002 0.003 0.002 0.002 0 0 0 0 0.01 0.01 0.009 0.009 0.006 0 0.007 0.006 0.011 0.009 0.005 0.016 0.02 0.024 0.019 0.027 0.027 0.023 0.027 0.034 0.026 0.031 0.029 0.053 0.025 0.04 0.06 0.093 0.044 0.053 0.089 0.073 0.012 0.014 0.009 0.009 0.007 0.009 0.009 0.01 0.006 0.01 0.011 0.01 0.01 0.01 0.011 0.011 0.01 0.005 0.008 0.01 0.006 0.013 0.017 0.019 0.025 0.028 0.02 0.01 0.023 0.027 0.006 0.004 0.004 0.008 0.01 0.003 0.002 0.003 0.007 0.005 0.001 0.006 0.007 0.006 0.006 0.008 0.008 0.004 0.01 0.008 0.004 0.004 0.001 0.001 0.002 0.005 0.001 0 0.002 0 0 0 0 0 0 0 0 0 0 0 0 0 0 0 0 0 0 0 0 0 0 0 0 0 0 0 0 0 0 0 0 0 0 0 0 0 0 0.004 0.002 0.003 0.002 0.003 0 0.002 0.001 0 0 0 0 0 0 0 0 0 0 0 0 0 0.001 0.001 0 0 0 0 0 0 0 0 0 0 0 0 0 0 0.001 0.001 0.001 0 0 0.001 0.001 0 0 0 0 0 0 0 0.001 0.001 0.001 0 0 0 0 0 0 0 0 0 0 0 0 0 0 0 0 0.001 0.001 0.002 0.004 0.004 0.005 0.003 0 0 0 0 0 0 0 0 0 0 0 0 0 0 0 0.001 0.001 0.004 0.004 0.005 0.003 0.002 0 0.002 0.001 0.001 0.001 0.001 0 0 0 0 0 0 0 0 0 0 0 0.001 0.002 0.002 0 0.002 0.005 0.001 0 0.004 0.001 0 0 0.007 0.001 0.002 0.006 0.002 0.001 0.006 0.007 0.001 0.002 0.004 0.004 0.006 0.001 0 0.002 0.001 0 0 0 0 0 0 0 0 0 0 0 0 0 0 0 0 0 0 0 0 0 0 0 0 0 0 0 0 0 0 0 0 0 0 0 0 0 0 0 0 0 0 0 0 0 0.001 0.001 0.004 0 0.001 0 0.001 0.001 0.002 0.002 0.002 0.001 0.002 0.003 0.001 0.003 0.002 0.002 0.001 0.001 0.002 0 0.001 0 0 0 0 0 0 0 0 0 0 0 0 0.001 0 0 0 0.002 0 0 0.002 0.002 0.002 0.003 0.002 0.002 0.002 0.003 0.001 0.002 0.004 0.005 0.005 0.006 0.006 0.003 0.011 0.007 0 0 0 0 0 0.001 0.001 0 0 0 0 0 0 0.001 0.001 0.001 0.002 0.001 0.001 0.001 0.001 0 0 0 0.001 0.001 0.002 0.001 0.001 0.001 0.001 0.001 0.001 0.001 0.001 0.001 0 0.001 0 0 0.001 0.001 0.001 0.003 0.002 0.001 0.001 0.004 0.005 0.008 0.002 0.005 0.005 0.006 0.008 0.01 0.02 0.016 0.009 0.015 0.038 0.045 0.021 0.016 0.006 0.003 0.008 0.006 0.003 0.004 0.002 0.007 0.009 0.001 0 0.002 0.003 0.002 0.006 0.005 0.008 0.006 0.012 0.015 0.007 0.007 0.009 0.009 0.009 0.008 0.007 0 0.001 0.006 0.008 0.006 0.003 0.004 0.004 0.005 0.004 0.002 0.005 0.006 0.004 0.004 0.004 0.002 0.003 0.006 0.006 0.005 0.003 0.007 0.006 0.006 0.003 0.005 0.005 0.004 0.001 0 0 0.007 0.007 0.007 0.006 0.003 0 0.003 0.005 0.004 0.001 0.003 0.005 0.004 0.008 0.006 0.008 0.009 0.015 0.019 0.012 0.012 0.02 0.022 0.028 0.017 0.031 0.035 0.045 0.03 0.042 0.074 0.072 0.011 0.019 0.011 0.01 0.007 0.006 0.006 0.007 0.007 0.007 0.007 0.007 0.007 0.007 0.006 0.007 0.007 0 0.004 0.006 0.008 0.016 0.014 0.016 0.014 0.019 0.017 0.006 0.011 0.016 0.012 0.012 0.006 0.005 0.004 0.002 0.004 0.004 0.006 0.006 0 0.006 0.008 0.009 0.007 0.006 0.005 0.004 0.009 0.014 0.005 0.005 0.002 0 0 0.002 0.001 0.001 0 0 0 0.001 0 0 0 0 0 0 0 0.002 0 0 0 0 0 0 0 0 0 0 0 0 0 0 0 0 0 0 0 0 0 0 0 0 0 0 0 0.003 0.001 0.003 0 0.001 0 0.002 0.001 0 0 0 0.001 0 0 0 0 0 0 0 0 0 0 0.003 0.002 0.001 0 0 0 0 0 0 0 0 0 0 0 0 0 0 0 0 0 0.001 0 0 0 0.001 0.001 0.001 0.001 0.001 0 0 0 0 0 0 0 0 0 0 0 0 0 0 0 0 0 0 0 0 0 0 0.005 0.003 0.005 0.003 0 0 0 0 0 0 0 0 0 0 0 0 0 0 0 0 0.003 0.002 0.005 0.009 0.003 0.003 0.002 0 0 0 0 0 0 0 0 0 0 0 0 0 0 0 0 0.001 0.003 0.003 0.004 0.003 0.005 0 0 0.001 0.002 0.004 0.002 0.006 0.002 0.003 0.008 0.001 0.003 0.007 0.007 0.004 0.002 0.003 0.004 0.002 0.001 0.001 0.001 0.002 0.001 0 0 0 0 0 0 0 0 0 0 0 0 0 0 0 0 0 0 0 0 0 0 0 0 0 0 0 0 0 0 0 0 0 0 0 0 0 0 0 0 0 0 0 0 0 0.003 0.003 0.003 0.001 0.001 0.002 0.001 0.001 0.001 0.002 0.001 0.001 0.002 0.001 0.002 0.001 0.003 0.005 0.003 0.002 0.002 0 0.002 0.001 0.001 0 0.001 0.001 0.001 0 0 0 0.001 0 0.002 0.001 0.001 0.001 0.002 0.003 0.002 0.002 0.003 0.004 0.006 0.003 0.003 0.004 0.005 0.004 0.004 0.005 0.006 0.024 0.032 0.035 0.022 0.032 0.007 0.001 0.001 0 0 0.002 0.002 0.003 0.003 0.001 0.001 0.001 0.002 0.002 0.003 0.003 0.001 0.001 0.004 0.002 0 0.001 0 0 0 0.001 0.001 0.002 0 0.001 0.001 0.002 0.001 0.002 0.003 0.004 0.001 0.001 0.002 0.002 0.003 0.001 0.001 0.002 0.003 0.001 0 0.001 0.002 0.001 0.001 0.002 0.001 0.004 0.003 0.003 0.003 0.005 0.004 0.002 0.003 0.009 0.013 0.008 0.004 0.001 0 0.003 0.003 0.002 0.001 0.001 0.002 0.001 0.001 0.001 0.001 0.002 0.003 0.005 0.003 0.005 0.001 0.003 0.005 0.001 0.003 0.004 0.005 0.005 0.005 0.004 0 0.004 0.003 0.003 0.003 0.002 0.003 0.003 0.004 0.002 0.003 0.003 0.003 0.002 0.002 0.004 0.003 0.002 0.001 0.004 0.003 0 0.003 0.004 0.004 0.001 0 0.002 0.001 0.001 0 0 0.004 0.005 0.005 0.004 0.002 0 0 0 0 0 0 0.001 0.001 0.002 0.001 0.002 0.003 0.006 0.005 0.004 0.004 0.007 0.007 0.011 0.006 0.009 0.007 0.014 0.009 0.011 0.022 0.019 0.004 0.005 0.001 0.002 0.002 0.003 0.006 0.006 0.005 0.006 0.007 0.007 0.006 0.004 0.005 0.006 0.004 0.001 0.001 0.005 0.002 0.007 0.004 0.007 0.005 0.007 0.005 0.003 0.004 0.01 0.004 0.002 0.003 0.01 0.012 0.002 0.002 0.002 0.005 0.004 0 0.005 0.005 0.006 0.002 0.004 0.003 0.002 0.004 0.005 0.001 0 0 0 0 0.004 0.001 0 0.003 0 0 0.001 0 0 0.001 0.001 0 0.001 0.001 0.002 0.002 0 0 0 0.001 0 0 0.001 0.001 0 0 0 0 0 0 0 0 0 0 0 0 0 0 0 0 0 0 0.001 0.002 0.002 0.001 0.001 0 0.002 0.001 0.001 0 0.001 0.001 0 0 0 0 0 0 0 0 0 0 0.002 0 0 0 0 0 0 0 0 0 0 0 0 0 0 0 0 0.001 0.001 0 0.002 0.001 0.001 0 0 0 0 0 0 0 0 0 0 0 0 0 0 0 0 0 0 0 0 0 0 0 0 0 0 0 0.001 0.004 0.003 0.004 0.004 0 0 0.001 0 0.001 0.001 0.001 0.001 0 0 0 0 0 0 0 0 0.002 0.003 0.003 0.006 0.002 0.002 0.002 0.001 0.001 0 0 0.001 0 0 0 0 0 0 0 0 0 0 0.001 0.001 0.002 0 0 0.002 0.003 0.002 0 0.006 0.002 0.003 0.003 0.006 0.003 0.004 0.004 0.003 0.003 0.001 0.004 0.003 0.001 0.001 0.002 0.002 0 0.001 0 0 0.001 0 0 0 0 0 0 0 0 0 0 0 0 0 0 0 0 0 0 0 0 0 0 0 0 0 0 0 0 0 0 0 0 0 0 0 0 0 0 0 0 0 0 0 0 0 0 0 0 0 0 0 0.001 0 0 0 0 0.001 0.001 0.001 0.001 0.001 0.001 0 0.001 0.002 0.001 0 0 0.001 0 0 0 0 0 0 0 0 0.003 0.001 0.002 0.003 0.002 0.001 0.001 0.003 0.002 0.002 0.002 0.002 0.001 0.001 0.001 0.004 0.007 0.004 0.002 0.005 0.016 0.008 0.009 0.009 0.009 0.007 0.007 0.042 0.053 0.02 0.037 0.059 0.067 0.069 0.066 0.033 0.034 0.023 0.013 0.019 0.048 0.024 0.028 0.1 0.084 0.056 0.036 0.06 0.025 0.028 0.038 0.032 0.025 0.055 0.031 0.042 0.037 0.051 0.058 0.007 0.002 0.002 0.013 0 0.013 0.013 0.009 0.029 0.023 0.025 0.047 0.034 0.031 0.056 0.043 0.03 0.054 0.077 0.18 0.155 0.139 0.133 0.222 0.159 0.122 0.069 0.037 0.018 0.014 0.008 0.005 0.001 0 0.02 0.019 0.004 0.002 0.004 0.004 0.009 0.005 0.021 0.041 0.111 0.116 0.232 0.243 0.179 0.305 0.481 0.262 0.593 0.849 0.754 0.562 0.385 0.302 0.257 0 0.119 0.159 0.056 0.058 0.037 0.014 0.109 0.134 0.127 0.127 0.13 0.167 0.105 0.151 0.161 0.201 0.203 0.192 0.264 0.271 0.176 0.252 0.227 0.225 0.189 0.253 0.353 0.34 0.207 0.051 0.033 0.281 0.295 0.267 0.239 0.127 0 0.04 0.027 0.012 0.009 0.005 0.012 0.01 0.021 0.021 0.018 0.022 0.031 0.04 0.023 0.021 0.049 0.05 0.027 0.018 0.03 0.017 0.017 0.014 0.018 0.011 0.021 0.035 0.01 0.011 0.013 0.018 0.009 0.233 0.243 0.24 0.275 0.275 0.252 0.227 0.195 0.188 0.207 0.118 0.023 0.043 0.084 0.057 0.045 0.029 0.042 0.033 0.038 0.037 0.024 0.029 0.027 0.033 0.053 0.099 0.013 0.018 0.021 0.046 0.027 0.174 0.159 0.045 0.214 0.241 0.308 0.263 0.201 0.141 0.066 0.107 0.125 0.131 0.112 0.06 0.051 0.049 0.176 0.061 0.039 0.089 0.055 0.03 0.028 0.015 0.019 0.011 0.011 0.005 0.006 0.018 0.029 0.005 0.005 0.004 0.007 0 0 0 0.001 0 0 0 0 0 0 0 0.002 0.001 0.002 0 0.002 0.005 0.003 0.005 0.003 0.008 0.003 0.018 0.063 0.071 0.065 0.034 0.04 0.042 0.055 0.035 0.033 0.036 0.031 0.022 0.02 0.008 0.001 0 0.001 0 0.007 0.006 0.004 0.064 0.073 0.072 0.051 0.047 0.004 0.004 0.007 0.007 0.005 0.003 0.003 0.009 0.019 0.018 0.025 0.019 0.013 0.039 0.013 0.009 0.032 0.021 0.003 0.004 0.016 0.017 0.008 0.007 0.008 0.002 0.005 0.006 0.003 0.001 0 0 0 0 0.026 0.031 0.028 0.017 0.009 0.006 0.005 0.004 0.002 0.009 0.002 0.003 0.001 0.122 0.103 0.114 0.078 0.02 0.021 0.047 0.045 0.05 0.038 0.041 0.039 0.017 0 0 0.002 0.006 0.004 0.011 0.001 0.092 0.139 0.12 0.196 0.113 0.097 0.07 0.062 0.055 0.036 0.055 0.052 0.019 0.025 0.032 0.014 0.015 0.026 0.014 0 0 0 0.03 0.059 0.105 0.079 0.064 0.083 0.185 0.159 0 0.269 0.158 0.223 0.163 0.328 0.397 0.18 0.251 0.11 0.307 0.19 0.202 0.128 0.16 0.138 0.089 0.069 0.026 0.03 0.013 0.014 0.032 0.023 0.01 0.007 0.011 0.005 0.005 0.005 0.002 0.003 0.003 0.001 0 0.001 0.003 0.002 0.002 0.001 0.004 0.002 0.002 0.001 0.001 0.001 0 0 0 0 0 0 0.002 0.001 0.001 0.005 0.004 0.005 0.004 0.005 0.003 0.003 0.008 0.019 0.002 0.002 0.013 0.045 0.077 0.1 0.057 0.062 0.028 0.062 0.044 0.073 0.076 0.04 0.057 0.057 0.104 0.069 0.056 0.06 0.164 0.089 0.036 0.06 0.024 0.031 0.028 0.042 0.019 0.007 0.016 0.014 0.007 0.02 0 0 0.058 0.025 0.074 0.067 0.081 0.078 0.098 0.068 0.059 0.097 0.109 0.087 0.198 0.137 0.109 0.143 0.295 0.193 0.163 0.383 0.446 0.024 0.033 0.038 0.024 0.021 0.3 0.036 0.052 0.013 0.033 0.071 0.096 0.092 0.075 0.023 0.032 0.03 0.011 0.014 0.039 0.035 0.005 0.023 0.047 0.052 0.04 0.031 0.024 0.016 0.041 0.033 0.021 0.036 0.018 0.021 0.014 0.033 0.033 0.014 0.001 0.001 0.002 0.002 0.006 0.005 0.009 0.017 0.008 0.018 0.049 0.026 0.03 0.014 0.021 0.015 0.03 0.039 0.092 0.067 0.058 0.063 0.103 0.054 0.039 0.022 0.013 0.01 0.009 0.012 0.007 0.011 0.04 0.048 0.053 0.019 0.009 0.02 0.021 0.034 0.022 0.03 0.057 0.123 0.132 0.257 0.258 0.177 0.15 0.177 0.086 0.117 0.11 0.113 0.127 0.309 0.398 0.296 0 0.166 0.241 0.112 0.121 0.069 0.09 0.173 0.187 0.154 0.158 0.211 0.202 0.132 0.189 0.202 0.23 0.225 0.217 0.28 0.226 0.15 0.293 0.235 0.162 0.111 0.096 0.106 0.022 0.012 0.005 0.004 0.274 0.316 0.294 0.263 0.151 0 0.066 0.047 0.025 0.018 0.007 0.033 0.035 0.062 0.049 0.059 0.061 0.089 0.124 0.079 0.069 0.122 0.16 0.056 0.037 0.071 0.031 0.043 0.028 0.036 0.028 0.019 0.067 0.022 0.05 0.086 0.104 0.146 0.245 0.261 0.311 0.399 0.371 0.345 0.317 0.298 0.294 0.301 0.206 0.053 0.09 0.154 0.149 0.313 0.11 0.115 0.121 0.173 0.123 0.071 0.109 0.132 0.082 0.099 0.248 0.076 0.091 0.096 0.208 0.134 0.48 0.801 0.123 0.483 0.504 0.525 0.652 0.696 0.538 0.284 0.519 0.474 0.862 0.374 0.204 0.158 0.075 0.198 0.084 0.068 0.106 0.045 0.021 0.069 0.041 0.02 0.014 0.026 0.013 0.004 0.013 0.041 0.011 0.008 0.006 0 0.001 0.001 0.002 0.007 0.002 0.002 0.002 0.003 0.005 0.003 0.003 0.005 0.002 0 0.002 0.003 0.003 0.002 0.001 0 0.026 0 0.036 0.113 0.099 0.089 0.052 0.062 0.062 0.073 0.049 0.054 0.053 0.059 0.026 0.027 0.009 0 0 0 0 0.006 0.006 0.001 0 0.178 0.171 0.12 0.084 0.023 0.025 0.01 0.006 0.004 0.001 0.005 0.009 0.021 0.023 0.018 0.016 0.034 0.064 0.027 0.043 0.059 0.044 0.033 0.046 0.066 0.092 0.079 0.086 0.056 0.001 0.002 0.002 0.007 0.009 0.019 0 0 0 0.004 0.006 0.011 0.01 0.001 0.002 0.001 0.002 0 0.003 0.001 0.001 0.1 0.191 0.154 0.181 0.13 0.025 0.027 0.041 0.038 0.043 0.028 0.037 0.034 0.008 0.004 0.004 0 0.001 0.003 0.008 0 0.111 0.171 0.16 0.249 0.16 0.129 0.084 0.07 0.056 0.024 0.052 0.057 0.021 0.022 0.025 0.012 0.012 0.018 0.009 0 0 0 0.04 0.073 0.135 0.088 0.052 0.106 0.227 0.188 0 0.109 0.161 0.217 0.202 0.434 0.241 0.255 0.697 0.26 0.373 0.676 0.855 0.496 0.516 0.665 0.553 0.698 0.174 0.148 0.163 0.107 0.083 0.086 0.032 0.028 0.042 0.026 0.028 0.02 0.008 0.007 0.01 0.006 0.002 0.004 0.006 0.003 0 0 0.005 0.003 0 0 0 0 0 0 0 0 0 0 0 0 0.002 0.003 0.004 0.004 0.002 0.001 0.004 0.006 0.004 0.032 0.011 0.016 0.024 0.091 0.22 0.325 0.151 0.152 0.082 0.161 0.102 0.11 0.096 0.074 0.063 0.057 0.091 0.05 0.055 0.054 0.093 0.067 0.056 0.065 0.02 0.011 0.018 0.034 0.013 0.011 0.01 0.01 0.004 0.021 0 0 0.067 0.025 0.087 0.074 0.06 0.052 0.066 0.067 0.063 0.055 0.059 0.043 0.128 0.079 0.053 0.042 0.073 0.074 0.073 0.093 0.09 0.013 0.017 0.019 0.016 0.011 0.368 0.001 0.003 0 0.003 0.008 0.012 0.012 0.011 0.007 0.008 0.005 0.004 0.005 0.009 0.006 0.003 0.009 0.011 0.004 0.006 0.004 0.003 0.005 0.006 0.004 0.002 0.007 0.004 0.004 0.004 0.005 0.004 0 0 0 0 0 0 0 0 0.002 0.001 0 0 0.004 0.003 0.004 0.001 0.003 0.006 0.008 0.023 0.02 0.02 0.017 0.029 0.02 0.016 0.007 0.004 0.002 0.002 0 0 0 0 0.01 0.01 0.007 0.002 0.007 0.002 0.006 0.003 0.008 0.012 0.023 0.024 0.047 0.046 0.033 0.041 0.064 0.041 0.061 0.088 0.084 0.066 0.072 0.079 0.061 0 0.034 0.048 0.022 0.02 0.014 0.015 0.026 0.03 0.025 0.027 0.033 0.041 0.025 0.034 0.041 0.038 0.034 0.034 0.057 0.045 0.025 0.052 0.033 0.032 0.024 0.028 0.036 0.031 0.016 0.004 0.002 0.052 0.06 0.059 0.055 0.034 0 0.012 0.009 0.006 0.003 0.004 0.006 0.008 0.012 0.013 0.011 0.012 0.022 0.034 0.013 0.018 0.032 0.038 0.018 0.023 0.023 0.021 0.015 0.014 0.017 0.017 0.005 0.007 0.003 0.01 0.021 0.022 0.029 0.048 0.05 0.055 0.072 0.07 0.061 0.057 0.052 0.05 0.057 0.049 0.009 0.026 0.041 0.04 0.082 0.033 0.031 0.044 0.062 0.042 0.025 0.039 0.067 0.02 0.016 0.028 0.077 0.081 0.016 0.031 0.025 0.057 0.093 0.017 0.065 0.078 0.093 0.107 0.104 0.082 0.054 0.107 0.094 0.088 0.051 0.025 0.025 0.01 0.036 0.016 0.014 0.015 0.008 0.004 0.01 0.005 0.004 0.004 0.007 0.001 0 0.002 0.002 0.001 0 0 0.008 0 0 0 0 0 0 0 0 0 0 0 0 0 0 0 0 0 0 0 0 0.006 0 0.001 0.016 0.015 0.014 0.007 0.012 0.012 0.013 0.011 0.008 0.011 0.008 0.006 0.007 0.001 0 0 0 0 0 0 0 0.013 0.017 0.02 0.012 0.004 0.001 0.001 0 0 0 0 0 0 0 0.003 0.003 0.001 0.003 0.01 0.005 0.005 0.008 0.005 0.001 0.004 0.005 0.008 0.005 0.009 0.005 0 0 0 0 0 0 0 0 0 0.003 0.004 0.002 0.001 0 0 0 0 0 0.003 0.001 0.005 0.015 0.031 0.02 0.026 0.016 0.001 0.002 0.002 0.002 0.003 0.001 0 0 0.001 0.001 0.001 0 0 0 0 0.003 0.014 0.029 0.028 0.04 0.02 0.014 0.01 0.006 0.005 0.001 0.002 0.006 0.001 0.001 0.001 0.001 0 0 0 0 0 0 0.007 0.015 0.02 0.015 0.008 0.021 0.036 0.036 0 0.041 0.034 0.041 0.035 0.069 0.052 0.044 0.11 0.043 0.077 0.094 0.121 0.086 0.101 0.124 0.194 0.099 0.045 0.075 0.084 0.118 0.105 0.039 0.026 0.048 0.039 0.021 0.02 0.023 0.017 0.016 0.008 0.005 0.002 0.008 0.008 0.004 0.003 0.005 0.006 0.003 0.002 0.001 0 0 0 0 0 0.001 0 0.002 0.002 0.002 0.002 0.003 0.002 0.005 0.003 0.001 0.002 0.007 0.004 0.007 0.003 0.003 0.003 0.015 0.029 0.044 0.023 0.023 0.016 0.021 0.011 0.014 0.012 0.008 0.003 0.007 0.011 0.006 0.004 0.004 0.021 0.01 0.008 0.008 0.003 0.003 0.003 0.005 0.002 0.001 0.003 0.003 0.001 0 0 0 0.007 0.001 0.007 0.007 0.007 0.01 0.017 0.011 0.008 0.016 0.021 0.011 0.024 0.028 0.025 0.053 0.079 0.032 0.032 0.057 0.105 0.006 0.009 0.01 0.012 0 0.07 0 0 0.001 0.034 0.061 0.009 
0.001 0.001 0.004 0.006 0 0.002 0.023 0.062 0.144 0.077 1 0.168 0 0 0 0 0 0.001 0.001 0 0 0 0 0 0 0 0 0.001 0.001 0 0 0 0.001 0.001 0 0 0.001 0 0.001 0.001 0.001 0 0.001 0.001 0 0 0 0 0 0 0 0 0 0 0 0.001 0.001 0.001 0.001 0.001 0.001 0.001 0.001 0.001 0.002 0.002 0.002 0.001 0.001 0.002 0.002 0.002 0.009 0.01 0.004 0.004 0.002 0.001 0.005 0.004 0 0 0.001 0.002 0.005 0.003 0.002 0 0.001 0.001 0.001 0 0.001 0.001 0.003 0.002 0.002 0.001 0.001 0.001 0.003 0.002 0.001 0 0.003 0.001 0.004 0.003 0.002 0.003 0.002 0.002 0.002 0.003 0.003 0.003 0.002 0.002 0.002 0.003 0.002 0.002 0.002 0.001 0 0 0.001 0.001 0 0 0.001 0 0 0 0 0.001 0.001 0.002 0.001 0 0 0.002 0.003 0.003 0.001 0.001 0.003 0.004 0.005 0.003 0.008 0.006 0.007 0.005 0.006 0.003 0.007 0.011 0.012 0.011 0.015 0.015 0.02 0.015 0.019 0.025 0.01 0.001 0.003 0.003 0.002 0.001 0.001 0.001 0.001 0.001 0.001 0.003 0.003 0.004 0.004 0.004 0.005 0.003 0.002 0.004 0.004 0.006 0.006 0.003 0.008 0.008 0.008 0.007 0.006 0.009 0.013 0.002 0.001 0.001 0.007 0.004 0 0 0 0.001 0 0 0.001 0 0.001 0 0 0 0 0.002 0.001 0.001 0 0.001 0.001 0 0.001 0.001 0.001 0 0 0 0.001 0.001 0 0 0 0 0 0 0 0 0 0 0 0 0 0 0 0 0 0 0 0 0 0 0 0 0 0 0 0 0 0 0 0 0 0 0.001 0.001 0.001 0 0 0.001 0.001 0.001 0.001 0.001 0.001 0 0 0 0 0 0 0 0 0 0 0 0 0 0 0 0 0 0 0 0 0 0 0 0 0 0 0 0 0 0 0 0 0 0 0 0 0 0 0 0 0 0 0 0 0 0 0 0 0 0 0 0 0 0 0 0 0 0 0 0 0 0.001 0.002 0.001 0.002 0.002 0 0 0 0 0 0 0 0 0 0 0 0 0 0 0 0 0 0.002 0.002 0.002 0.002 0.002 0 0 0 0 0 0 0 0 0 0 0 0 0 0 0 0 0.001 0.001 0.002 0.002 0 0.002 0.002 0.001 0 0 0 0 0 0.002 0.001 0 0 0 0.001 0.001 0.001 0 0.001 0.001 0.001 0.001 0.001 0 0 0 0 0 0 0 0 0 0 0 0 0 0 0 0 0 0 0 0 0 0 0 0 0 0 0 0 0 0 0 0 0 0 0 0 0 0 0 0 0 0 0 0 0 0 0 0 0 0 0 0 0 0 0.001 0.001 0.001 0.001 0.001 0.001 0.001 0.001 0.001 0.001 0.001 0.001 0.001 0.001 0 0 0 0 0 0 0 0 0 0 0 0 0 0 0 0 0 0 0.001 0.002 0 0 0.001 0.001 0.001 0.001 0.001 0.001 0.002 0.004 0.003 0.003 0.002 0.004 0.001 0.002 0.003 0 0 0.002 0 0 0 0 0 0 0 0.002 0 0 0.001 0 0 0 0 0 0 0.001 0.001 0 0 0 0 0 0 0 0 0 0 0 0 0 0 0 0 0 0 0 0 0 0 0 0.001 0.001 0.001 0 0.002 0.002 0.001 0 0.002 0.005 0.002 0 0.005 0.006 0.015 0.014 0.012 0.028 0.054 0.069 0.029 0.02 0.006 0.003 0.023 0.019 0.007 0.005 0.014 0.018 0.014 0.007 0.001 0.003 0.006 0.006 0.008 0.01 0.008 0.006 0.006 0.009 0.004 0.002 0.001 0.002 0.005 0.011 0.01 0 0.006 0.01 0.013 0.011 0.007 0.005 0.006 0.007 0.006 0.005 0.005 0.004 0.004 0.005 0.004 0.005 0.005 0.005 0.008 0.007 0.002 0.006 0.007 0.003 0.001 0 0.001 0 0 0 0 0.008 0.01 0.008 0.007 0.005 0 0.005 0.006 0.011 0.009 0.009 0.012 0.016 0.025 0.014 0.021 0.024 0.019 0.025 0.03 0.024 0.028 0.03 0.046 0.03 0.055 0.055 0.066 0.045 0.073 0.125 0.093 0.008 0.023 0.014 0.012 0.009 0.01 0.009 0.007 0.009 0.011 0.012 0.013 0.013 0.008 0.012 0.015 0.021 0.007 0.012 0.018 0.015 0.027 0.01 0.026 0.024 0.034 0.022 0.016 0.022 0.045 0.023 0.025 0.008 0.008 0.019 0.002 0.004 0.005 0.009 0.015 0.003 0.009 0.009 0.009 0.012 0.016 0.012 0.006 0.014 0.02 0.005 0.006 0.004 0.002 0 0.005 0.003 0 0.003 0 0 0.001 0 0 0.001 0.001 0.001 0 0.001 0.001 0 0 0 0 0 0 0 0 0 0 0 0 0 0 0 0 0 0 0 0 0 0 0 0 0 0 0.001 0.002 0.001 0.002 0.002 0.001 0 0.001 0.001 0 0 0.001 0.001 0 0 0 0 0 0 0 0 0 0 0.002 0.001 0 0 0 0 0 0 0 0 0 0 0 0 0 0 0 0 0 0 0.001 0.001 0 0 0 0 0 0 0 0 0 0 0 0 0 0 0 0 0 0 0 0 0 0 0 0 0 0 0 0 0 0.005 0.003 0.006 0.002 0 0 0 0 0 0 0 0 0 0 0 0 0 0 0 0 0.003 0.003 0.004 0.006 0.006 0.004 0.003 0.001 0.001 0 0 0.001 0 0 0 0 0 0 0 0 0 0 0.002 0.003 0.005 0.002 0.001 0.003 0.004 0.002 0 0.002 0.003 0.003 0.004 0.008 0.001 0.004 0.013 0.004 0.005 0.009 0.011 0.008 0.008 0.009 0.008 0.005 0.001 0.001 0.002 0 0.001 0.001 0.001 0 0 0 0.001 0 0 0 0 0 0 0 0 0 0 0 0 0 0 0 0 0 0 0 0 0 0 0 0 0 0 0 0 0 0 0 0 0 0 0 0 0 0 0.001 0.001 0.006 0.002 0 0.001 0.003 0.001 0.001 0.001 0.003 0.002 0 0 0 0.001 0 0.001 0.001 0 0.001 0 0 0 0 0 0 0 0 0 0 0 0 0.001 0.001 0.003 0.001 0.002 0.002 0.002 0.002 0 0.001 0.002 0 0.001 0.001 0 0.001 0.001 0 0.001 0.003 0.001 0.006 0.008 0.01 0.008 0.015 0.009 0 0 0 0 0 0 0 0 0.001 0.001 0 0 0 0.002 0.002 0.002 0.005 0.005 0.002 0.002 0.001 0.001 0.001 0.002 0 0 0 0 0 0 0 0 0.001 0.001 0.004 0.002 0.001 0.002 0.002 0.005 0.001 0 0.005 0.006 0.004 0.003 0.003 0.005 0.002 0.006 0.004 0.008 0.009 0.007 0.008 0.01 0.018 0.013 0.01 0.015 0.033 0.043 0.013 0.01 0.004 0 0.002 0.002 0.003 0.001 0.003 0.003 0.003 0.001 0.001 0.002 0.008 0.007 0.011 0.013 0.008 0.014 0.017 0.014 0.01 0.009 0.01 0.01 0.013 0.01 0.006 0 0.004 0.006 0.004 0.005 0.003 0.005 0.006 0.006 0.005 0.003 0.006 0.006 0.004 0.005 0.007 0.005 0.007 0.007 0.01 0.015 0.006 0.006 0.007 0.003 0.002 0.002 0.003 0.002 0.002 0.001 0.001 0.014 0.012 0.01 0.012 0.006 0 0.002 0.002 0.001 0.001 0.001 0.002 0.002 0.002 0.001 0.001 0.002 0.004 0.004 0.005 0.001 0.006 0.004 0.007 0.004 0.009 0.015 0.025 0.012 0.024 0.038 0.067 0.02 0.015 0.009 0.008 0.008 0.009 0.013 0.012 0.01 0.009 0.009 0.008 0.009 0.007 0.007 0.008 0.005 0.002 0.003 0.004 0.004 0.003 0.001 0.006 0.003 0.003 0.002 0.004 0.003 0.002 0.001 0 0.001 0.001 0 0.002 0.004 0.003 0.005 0.002 0 0.006 0.006 0.01 0.006 0.003 0.003 0.002 0.004 0.004 0.003 0.001 0.001 0.001 0.002 0.008 0.002 0.001 0.007 0.003 0.001 0.001 0.001 0.001 0.001 0 0 0 0 0 0 0 0 0 0 0 0 0 0 0 0 0 0 0 0 0 0 0 0 0 0 0 0 0 0 0 0 0 0 0 0 0 0 0 0 0 0 0 0 0 0 0 0 0 0 0 0 0 0 0 0 0 0 0 0 0 0 0 0 0 0 0 0 0 0 0 0 0 0 0 0 0 0 0 0 0 0 0 0 0 0 0 0 0 0 0 0 0 0 0 0 0 0 0 0 0 0 0 0 0 0.001 0 0 0 0 0 0 0 0 0 0 0 0 0 0 0 0 0 0 0 0.001 0.004 0.001 0.001 0.001 0.001 0.001 0 0 0 0 0.002 0 0 0 0 0 0 0 0 0 0 0 0 0.001 0.001 0 0.002 0.004 0.004 0 0.007 0.002 0.003 0.002 0.009 0.006 0.001 0.005 0 0.005 0.004 0.005 0.002 0.003 0.003 0.001 0.001 0 0 0 0 0 0 0 0 0 0 0 0 0 0 0 0 0 0 0 0 0 0 0 0 0 0 0 0 0 0 0 0 0 0 0 0 0 0 0 0 0 0 0 0 0 0.001 0 0 0 0 0.001 0.002 0.001 0.001 0 0.001 0.001 0.001 0 0 0 0 0 0 0 0 0 0 0 0.002 0 0 0 0.001 0.001 0 0 0 0 0 0 0 0.001 0.001 0.002 0.001 0.002 0.002 0.003 0.001 0.002 0.006 0.002 0.001 0.006 0.007 0.002 0.006 0.013 0.01 0.005 0.009 0.02 0.031 0.039 0.047 0.016 0.01 0.008 0.006 0.011 0.004 0.008 0.013 0.01 0.008 0.012 0.007 0.008 0.001 0 0.001 0.008 0.005 0.006 0.017 0.015 0.015 0.01 0.008 0.007 0.006 0.009 0.007 0.005 0.013 0.004 0.007 0.009 0.012 0.012 0.002 0 0 0 0 0 0.002 0.002 0.006 0.005 0 0.006 0.007 0.006 0.002 0.004 0.005 0.006 0.005 0.018 0.025 0.021 0.017 0.029 0.021 0.018 0.01 0.004 0.003 0.003 0.003 0.003 0.002 0 0.003 0.003 0.002 0.002 0.001 0.001 0 0 0.001 0.007 0.024 0.025 0.036 0.038 0.027 0.037 0.056 0.031 0.059 0.078 0.069 0.056 0.061 0.064 0.043 0 0.014 0.023 0.007 0.011 0.006 0.002 0.019 0.024 0.021 0.019 0.02 0.031 0.021 0.022 0.024 0.029 0.026 0.024 0.036 0.038 0.027 0.04 0.029 0.027 0.028 0.037 0.043 0.034 0.019 0.004 0.002 0.042 0.05 0.048 0.045 0.03 0 0.008 0.007 0.003 0.002 0.002 0.002 0.002 0.004 0.004 0.004 0.004 0.011 0.014 0.005 0.007 0.01 0.016 0.006 0.005 0.004 0.002 0.003 0.001 0.002 0.002 0.001 0.005 0.001 0.003 0.005 0.008 0.002 0.036 0.04 0.055 0.064 0.061 0.053 0.04 0.034 0.029 0.037 0.022 0.005 0.006 0.014 0.011 0.026 0.009 0.008 0.014 0.019 0.014 0.012 0.016 0.022 0.009 0.011 0.036 0.086 0.08 0.018 0.039 0.023 0.071 0.076 0.016 0.071 0.074 0.08 0.091 0.075 0.058 0.038 0.067 0.063 0.067 0.032 0.024 0.019 0.011 0.032 0.013 0.012 0.022 0.013 0.006 0.014 0.005 0.006 0.006 0.005 0.003 0 0.002 0.007 0.001 0.001 0.001 0.002 0.001 0.001 0 0.001 0.001 0.001 0.001 0.001 0.001 0 0 0.001 0.001 0 0 0.001 0.003 0.001 0.004 0 0.001 0 0.007 0.015 0.017 0.013 0.007 0.011 0.012 0.013 0.01 0.011 0.011 0.01 0.008 0.008 0.002 0 0 0 0 0.004 0.002 0.001 0.017 0.02 0.016 0.014 0.012 0.001 0.001 0.001 0.001 0 0 0.001 0.003 0.007 0.007 0.009 0.007 0.003 0.011 0.002 0 0.003 0.004 0.001 0.001 0.004 0.006 0.005 0.003 0 0.002 0.002 0.002 0.001 0 0 0 0 0 0.007 0.008 0.007 0.002 0.003 0.001 0.002 0.002 0.001 0.002 0 0.001 0.001 0.022 0.01 0.016 0.014 0.003 0.003 0.012 0.012 0.011 0.005 0.01 0.01 0.001 0 0 0 0.003 0 0.002 0.001 0.018 0.027 0.022 0.035 0.017 0.016 0.015 0.014 0.013 0.009 0.016 0.014 0.004 0.006 0.007 0.004 0.001 0.007 0.004 0 0 0 0.005 0.01 0.012 0.01 0.011 0.019 0.032 0.027 0 0.044 0.025 0.042 0.033 0.065 0.069 0.048 0.092 0.038 0.077 0.064 0.093 0.079 0.093 0.124 0.224 0.11 0.027 0.033 0.043 0.017 0.026 0.018 0.015 0.023 0.015 0.008 0.009 0.008 0.006 0.006 0.007 0.004 0.003 0.001 0.004 0.001 0.001 0.002 0.002 0.001 0.001 0.001 0 0 0 0 0 0 0 0.001 0.001 0.001 0.001 0.003 0.003 0.003 0.002 0.003 0.003 0.005 0.005 0.007 0.001 0 0.006 0.011 0.024 0.038 0.015 0.017 0.012 0.023 0.018 0.01 0.014 0.009 0.013 0.009 0.025 0.013 0.013 0.011 0.025 0.018 0.009 0.01 0.006 0.005 0.004 0.009 0.005 0.003 0.001 0.003 0.001 0.003 0 0 0.014 0.008 0.019 0.015 0.015 0.015 0.016 0.013 0.013 0.015 0.018 0.01 0.025 0.022 0.019 0.033 0.064 0.033 0.035 0.088 0.1 0.004 0.004 0.004 0.006 0.006 0.05 0.035 0.048 0.014 0.027 0.062 0.081 0.079 0.071 0.023 0.037 0.03 0.013 0.028 0.062 0.057 0.022 0.075 0.081 0.07 0.07 0.077 0.059 0.049 0.101 0.092 0.077 0.125 0.061 0.093 0.059 0.106 0.108 0.038 0.006 0.005 0.006 0.013 0.02 0.02 0.031 0.063 0.025 0.051 0.162 0.096 0.087 0.033 0.086 0.063 0.08 0.079 0.178 0.137 0.136 0.099 0.164 0.104 0.081 0.032 0.02 0.007 0.007 0.007 0.004 0.006 0.012 0.03 0.035 0.018 0.012 0.015 0.007 0.024 0.011 0.032 0.052 0.135 0.14 0.238 0.237 0.161 0.292 0.512 0.255 0.641 0.799 0.647 0.508 0.395 0.323 0.256 0 0.127 0.188 0.08 0.095 0.046 0.062 0.16 0.174 0.144 0.135 0.181 0.189 0.127 0.175 0.19 0.218 0.209 0.202 0.272 0.282 0.184 0.26 0.29 0.421 0.295 0.426 0.62 0.352 0.189 0.047 0.032 0.288 0.305 0.283 0.247 0.13 0 0.059 0.049 0.029 0.018 0.011 0.022 0.024 0.035 0.044 0.033 0.036 0.049 0.048 0.037 0.039 0.067 0.052 0.022 0.021 0.052 0.019 0.023 0.015 0.03 0.018 0.013 0.098 0.011 0.033 0.059 0.068 0.148 0.26 0.25 0.229 0.269 0.255 0.235 0.235 0.219 0.203 0.219 0.142 0.029 0.073 0.106 0.081 0.097 0.045 0.053 0.046 0.051 0.045 0.035 0.047 0.043 0.028 0.028 0.085 0.018 0.01 0.024 0.048 0.042 0.162 0.142 0.025 0.202 0.212 0.267 0.206 0.159 0.114 0.064 0.101 0.107 0.116 0.06 0.053 0.037 0.043 0.156 0.064 0.042 0.062 0.023 0.014 0.033 0.015 0.011 0.018 0.028 0.01 0.008 0.02 0.072 0.014 0.01 0.003 0 0 0 0 0.004 0.002 0 0 0.001 0.001 0.001 0.001 0.002 0.001 0 0.001 0.001 0 0.001 0.002 0.001 0.025 0.001 0.021 0.064 0.06 0.067 0.029 0.038 0.036 0.053 0.031 0.025 0.035 0.038 0.018 0.019 0.004 0 0 0 0 0.002 0.004 0.001 0 0.122 0.123 0.087 0.07 0.017 0.023 0.01 0.007 0.005 0.006 0.006 0.003 0.007 0.01 0.008 0.005 0.017 0.033 0.018 0.028 0.045 0.026 0.014 0.032 0.056 0.068 0.064 0.065 0.039 0.002 0.003 0.006 0.011 0.007 0.012 0 0 0 0.006 0.008 0.011 0.007 0.003 0.001 0 0 0 0.005 0.001 0.001 0.071 0.141 0.115 0.151 0.095 0.017 0.026 0.039 0.029 0.047 0.029 0.031 0.033 0.008 0.003 0.006 0 0 0.001 0.003 0.001 0.113 0.145 0.14 0.216 0.14 0.113 0.076 0.069 0.056 0.021 0.045 0.055 0.019 0.01 0.014 0.005 0.009 0.009 0.004 0 0 0 0.034 0.068 0.124 0.091 0.088 0.103 0.181 0.12 0 0.098 0.101 0.138 0.137 0.274 0.194 0.108 0.188 0.062 0.117 0.131 0.165 0.082 0.092 0.103 0.071 0.065 0.021 0.027 0.027 0.028 0.023 0.014 0.006 0.009 0.008 0.006 0.008 0.006 0.002 0.007 0.005 0.003 0.004 0.004 0.003 0.001 0.001 0.002 0.002 0 0 0 0 0 0 0 0 0 0 0.001 0.001 0.001 0.001 0.002 0.002 0.002 0.002 0.003 0.003 0.005 0.001 0.011 0.002 0.001 0.008 0.04 0.065 0.077 0.045 0.065 0.023 0.044 0.049 0.103 0.121 0.039 0.08 0.081 0.17 0.115 0.112 0.1 0.274 0.168 0.11 0.177 0.055 0.032 0.051 0.089 0.05 0.026 0.026 0.03 0.016 0.029 0 0 0.09 0.03 0.1 0.099 0.091 0.077 0.107 0.12 0.127 0.177 0.171 0.183 0.511 0.267 0.168 0.201 0.397 0.269 0.263 0.528 0.585 0.023 0.033 0.038 0.033 0.028 0.307 0.016 0.026 0.003 0.026 0.039 0.06 0.062 0.047 0.013 0.026 0.016 0.006 0.008 0.022 0.015 0.014 0.043 0.042 0.024 0.02 0.026 0.015 0.011 0.027 0.016 0.011 0.025 0.014 0.01 0.008 0.021 0.009 0 0 0 0 0 0 0 0 0.005 0.007 0.003 0.002 0.009 0.012 0.026 0.014 0.012 0.029 0.034 0.08 0.08 0.072 0.062 0.105 0.065 0.045 0.026 0.006 0.004 0.007 0 0 0 0 0.064 0.067 0.03 0.016 0.026 0.02 0.043 0.025 0.045 0.065 0.137 0.144 0.25 0.235 0.169 0.132 0.156 0.102 0.093 0.081 0.104 0.113 0.275 0.403 0.289 0 0.157 0.204 0.109 0.122 0.067 0.076 0.146 0.162 0.125 0.116 0.153 0.177 0.115 0.152 0.168 0.193 0.187 0.161 0.242 0.196 0.14 0.29 0.176 0.117 0.091 0.072 0.074 0.02 0.012 0.001 0.001 0.234 0.269 0.273 0.26 0.135 0 0.06 0.047 0.04 0.031 0.02 0.044 0.051 0.078 0.053 0.068 0.076 0.111 0.158 0.082 0.084 0.136 0.212 0.078 0.055 0.102 0.084 0.055 0.037 0.063 0.054 0.018 0.037 0.018 0.04 0.072 0.093 0.143 0.242 0.258 0.325 0.437 0.418 0.356 0.295 0.262 0.262 0.305 0.255 0.036 0.098 0.184 0.232 0.461 0.126 0.134 0.153 0.22 0.172 0.095 0.15 0.183 0.104 0.12 0.268 0.101 0.119 0.054 0.13 0.096 0.514 0.786 0.122 0.491 0.516 0.57 0.715 0.763 0.587 0.328 0.673 0.613 0.762 0.432 0.241 0.196 0.044 0.21 0.073 0.068 0.093 0.028 0.014 0.069 0.032 0.014 0.009 0.017 0.011 0.001 0.004 0.013 0.003 0 0.001 0.015 0 0.001 0.002 0.001 0 0 0 0 0 0 0 0 0.002 0.001 0 0 0 0 0 0 0.018 0 0.013 0.106 0.078 0.081 0.041 0.066 0.067 0.072 0.049 0.055 0.064 0.056 0.027 0.036 0.005 0 0 0 0 0 0 0 0.1 0.123 0.131 0.07 0.033 0.01 0.01 0.004 0.004 0.002 0.001 0.002 0.008 0.02 0.027 0.013 0.015 0.035 0.056 0.028 0.037 0.049 0.04 0.022 0.029 0.034 0.042 0.027 0.049 0.042 0 0.002 0.003 0.004 0.002 0 0 0 0 0.029 0.034 0.027 0.005 0 0 0 0 0 0.014 0.016 0.027 0.072 0.178 0.132 0.155 0.1 0.019 0.018 0.025 0.021 0.021 0.02 0.018 0.018 0.006 0 0 0 0 0.002 0.005 0.016 0.085 0.159 0.159 0.255 0.121 0.097 0.049 0.038 0.033 0.023 0.031 0.048 0.022 0.011 0.019 0.009 0.01 0.011 0.005 0 0 0 0.039 0.079 0.107 0.072 0.043 0.085 0.205 0.167 0 0.237 0.144 0.208 0.18 0.403 0.263 0.251 0.763 0.273 0.411 0.79 0.949 0.445 0.372 0.385 0.088 0.052 0.021 0.031 0.234 0.096 0.043 0.023 0.014 0.02 0.019 0.01 0.008 0.007 0.005 0.006 0.006 0.003 0.002 0.002 0.005 0 0 0.001 0.004 0 0 0.001 0 0 0 0 0 0 0 0 0 0 0.001 0.002 0.003 0.002 0.003 0.005 0.002 0.006 0.007 0.015 0.004 0.004 0.008 0.125 0.273 0.391 0.173 0.179 0.102 0.169 0.094 0.113 0.092 0.045 0.038 0.046 0.066 0.036 0.029 0.031 0.075 0.052 0.017 0.039 0.013 0.011 0.014 0.033 0.014 0.006 0.011 0.009 0.005 0.008 0 0 0.032 0.027 0.074 0.037 0.025 0.031 0.055 0.041 0.042 0.05 0.046 0.034 0.083 0.055 0.035 0.037 0.043 0.056 0.033 0.042 0.058 0.005 0.006 0.007 0.004 0 0.377 0.001 0 0 0.012 0.029 0.066 
0.001 0 0.003 0.005 0.003 0.003 0.029 0.084 0.039 0.025 0.175 1 0 0 0 0 0 0.001 0.001 0 0 0 0 0 0 0 0 0.001 0.001 0 0 0 0 0 0 0 0 0 0.001 0.001 0.001 0 0 0.001 0 0 0 0 0 0 0 0 0 0 0 0 0 0 0 0 0 0.001 0 0.002 0.003 0.003 0.001 0.001 0 0 0 0.001 0.005 0.006 0.002 0.002 0 0 0.001 0.002 0.001 0 0.001 0.001 0 0 0 0 0 0 0.001 0.001 0.001 0.002 0.002 0.001 0.001 0.005 0.002 0.002 0.002 0.003 0.002 0 0.001 0.002 0.001 0 0 0 0.002 0.002 0.001 0.001 0.002 0.002 0.001 0.001 0.002 0.002 0.002 0.001 0.002 0.002 0.001 0.002 0.001 0 0 0 0.001 0.001 0 0 0 0.002 0.002 0.002 0.001 0.001 0 0.001 0.001 0.001 0.001 0.001 0 0 0.002 0 0.002 0.002 0.002 0.001 0.001 0.003 0.003 0.001 0.003 0.001 0.003 0.003 0.006 0.002 0.005 0.008 0.016 0.005 0.005 0.002 0.002 0.001 0.001 0.001 0.001 0.003 0.003 0.003 0.003 0.002 0.002 0.002 0.002 0 0 0 0 0 0.001 0 0.001 0.002 0.002 0 0.001 0.002 0.003 0 0 0 0.004 0.002 0 0 0.001 0 0.001 0 0.002 0.002 0.003 0.003 0.002 0.002 0 0.003 0.002 0 0 0 0 0.001 0.002 0.001 0.001 0.002 0.001 0 0 0 0 0 0 0 0 0 0 0 0 0 0 0 0 0 0 0 0 0 0 0 0 0 0 0 0 0 0 0 0 0 0 0 0 0 0.001 0 0.001 0.001 0 0 0.001 0 0 0 0 0 0 0 0 0 0 0 0 0 0 0.001 0.001 0 0 0 0 0 0 0 0 0 0 0 0 0 0 0 0 0 0 0 0 0 0 0 0 0 0.001 0 0 0 0 0 0 0 0 0 0 0 0 0 0 0 0 0 0 0 0 0 0 0 0 0.001 0.001 0.003 0.001 0 0 0 0 0 0 0 0 0 0 0 0 0 0 0 0 0.002 0 0.002 0.003 0.002 0.002 0 0 0 0 0 0.001 0.001 0 0 0 0 0 0 0 0 0 0.001 0.001 0.002 0.001 0 0.002 0.002 0.001 0 0.001 0.001 0.001 0.001 0.003 0.001 0.001 0.002 0 0 0 0.001 0.001 0.001 0.001 0.002 0 0 0.001 0 0 0.001 0.001 0.001 0 0 0.001 0.001 0 0 0 0 0 0 0 0 0 0 0 0 0 0 0 0 0 0 0 0 0 0 0 0 0 0 0 0 0 0 0 0 0 0 0 0 0 0 0 0 0 0 0 0 0 0 0 0 0 0 0 0 0 0 0 0 0 0 0.001 0.001 0 0 0.001 0.001 0 0 0 0 0 0 0 0.001 0.001 0.002 0.001 0 0.001 0.001 0.001 0.001 0.003 0.002 0.002 0.001 0.004 0.002 0.003 0.009 0.003 0.004 0.009 0.012 0.001 0.002 0.004 0.001 0.003 0.003 0 0 0 0 0 0 0 0 0 0.001 0.001 0.001 0 0.001 0 0.001 0.001 0 0 0 0 0 0 0 0 0 0 0 0 0 0 0.001 0 0 0 0 0 0 0 0.001 0 0 0.001 0.002 0.001 0.001 0 0 0 0.001 0 0.002 0.001 0.001 0.002 0.003 0.003 0.003 0.003 0.009 0.02 0.025 0.003 0.003 0.001 0.002 0.006 0.007 0.002 0.001 0.002 0 0.002 0.001 0.001 0.001 0.004 0.004 0.003 0.005 0.004 0.004 0.005 0.002 0.001 0.003 0.002 0.002 0.005 0.006 0.004 0 0.003 0.001 0.005 0.004 0.001 0 0.002 0.003 0.002 0.002 0.001 0.003 0.001 0.002 0.001 0.003 0.003 0.003 0.003 0.003 0.001 0.007 0.002 0.003 0.001 0 0 0 0 0 0 0.006 0.006 0.006 0.006 0.001 0 0.001 0.001 0.003 0 0.002 0.003 0.003 0.008 0.004 0.007 0.008 0.016 0.017 0.013 0.01 0.02 0.019 0.023 0.012 0.024 0.036 0.038 0.02 0.033 0.072 0.041 0.004 0.01 0.009 0.01 0.008 0.004 0.003 0.003 0.003 0.006 0.007 0.006 0.006 0.007 0.007 0.007 0.005 0 0.002 0.006 0.007 0.018 0.015 0.016 0.017 0.023 0.015 0.013 0.018 0.034 0.007 0.011 0.001 0.012 0.012 0.003 0.003 0.004 0.006 0.006 0.001 0.006 0.007 0.007 0.007 0.006 0.006 0.004 0.006 0.011 0.004 0.002 0.002 0 0.001 0.003 0 0 0.001 0.001 0.001 0.001 0 0.001 0 0 0 0 0 0 0 0 0 0 0 0 0 0 0 0 0 0 0 0 0 0 0 0 0 0 0 0 0 0 0 0 0 0 0.002 0.001 0.001 0 0 0.001 0 0 0 0.001 0.001 0 0 0 0 0 0 0 0 0 0 0.001 0 0 0 0 0 0 0 0 0 0 0 0 0 0 0 0 0 0 0 0 0 0 0 0 0 0 0 0 0 0 0 0 0 0 0 0 0 0 0 0 0 0 0 0 0 0 0 0 0 0 0.002 0.002 0.002 0.001 0 0 0 0 0 0 0 0 0 0 0 0 0 0 0 0 0 0.002 0.003 0.006 0.002 0.001 0 0 0 0 0 0 0 0 0 0 0 0 0 0 0 0 0.001 0.001 0.001 0.002 0 0.002 0.003 0.003 0 0.001 0.003 0.004 0.005 0.007 0.004 0.005 0.006 0.002 0.005 0.005 0.008 0.001 0.006 0.006 0.004 0.004 0.001 0.001 0.002 0.002 0.001 0 0.001 0.001 0 0 0.001 0.001 0 0 0.001 0.001 0 0 0 0 0 0 0 0 0 0 0 0 0 0 0 0 0 0 0 0 0 0 0 0 0 0 0 0 0 0 0 0 0 0.001 0.003 0.003 0 0.003 0.002 0.002 0.001 0 0 0.001 0 0 0 0 0 0 0 0 0 0.001 0 0 0 0.001 0.001 0 0 0 0 0 0 0 0 0 0 0 0 0 0.001 0 0.001 0.001 0.002 0 0.001 0.002 0.002 0.003 0 0.004 0.002 0.003 0.001 0.005 0.005 0.005 0.002 0.003 0.007 0.001 0.001 0 0 0.001 0.002 0.002 0.001 0.001 0.002 0 0 0.001 0.003 0.002 0.001 0.005 0.004 0.002 0.002 0.004 0.001 0 0.002 0.002 0.001 0.001 0.002 0.001 0 0.001 0.002 0 0 0 0.002 0.001 0.004 0.004 0.007 0.002 0.002 0.005 0.008 0.007 0.004 0.007 0.007 0.005 0.011 0.01 0.007 0.008 0.007 0.005 0.014 0.021 0.02 0.012 0.022 0.042 0.059 0.016 0.012 0.004 0 0.011 0.009 0.008 0.004 0.009 0.008 0.008 0.004 0 0.001 0.008 0.009 0.012 0.012 0.015 0.012 0.014 0.016 0.006 0.009 0.008 0.01 0.012 0.011 0.011 0 0.004 0.003 0.009 0.004 0.002 0.002 0.004 0.003 0.004 0.004 0.004 0.004 0.004 0.004 0.004 0.003 0.002 0.002 0.005 0.009 0.005 0.007 0.005 0.004 0.002 0.003 0.003 0 0 0 0 0.011 0.007 0.007 0.009 0.005 0 0 0 0.005 0.004 0.003 0.005 0.008 0.013 0.008 0.009 0.013 0.013 0.012 0.015 0.016 0.019 0.013 0.027 0.017 0.03 0.036 0.05 0.029 0.046 0.077 0.118 0.012 0.027 0.011 0.01 0.01 0.01 0.014 0.015 0.009 0.011 0.011 0.01 0.008 0.006 0.007 0.007 0.007 0.001 0.005 0.009 0.007 0.009 0.007 0.014 0.011 0.008 0.005 0.004 0.007 0.006 0.001 0 0.001 0.001 0.002 0.002 0.002 0.004 0.005 0.009 0.002 0.008 0.01 0.011 0.009 0.011 0.008 0.008 0.012 0.011 0.004 0.004 0.003 0.003 0 0.004 0.002 0.002 0.001 0.001 0 0.001 0.001 0 0 0 0 0 0 0 0 0 0 0 0 0 0 0 0 0 0 0 0 0 0 0 0 0 0 0 0 0 0 0 0 0 0 0.003 0.001 0.001 0 0.002 0.002 0 0 0.001 0.001 0 0 0.001 0 0 0 0 0 0 0 0 0 0 0 0 0 0 0 0 0 0 0 0 0 0 0 0 0 0 0 0 0 0 0 0 0 0 0 0 0 0 0 0 0 0 0 0 0 0 0 0 0 0 0 0 0 0 0 0 0 0 0 0 0.004 0.003 0.003 0.003 0 0 0.001 0 0.001 0 0.001 0.001 0 0 0 0 0 0.001 0.001 0 0.002 0.004 0.004 0.004 0.004 0.003 0 0 0 0.001 0.002 0.002 0.001 0.002 0.001 0 0 0 0 0 0 0 0 0.003 0.003 0.002 0.002 0.002 0.004 0.003 0 0.004 0.003 0.003 0.001 0.007 0.005 0.004 0.01 0.004 0.004 0.006 0.008 0.004 0.003 0.002 0 0 0 0 0 0 0 0 0 0 0 0 0 0 0 0 0 0 0 0 0 0 0 0 0 0 0 0 0 0 0 0 0 0 0 0 0 0 0 0 0 0 0 0 0 0 0.001 0.001 0 0 0 0.002 0.003 0.004 0.001 0 0 0.001 0.002 0.001 0.001 0 0 0.001 0.002 0.001 0.001 0 0.002 0.002 0.001 0.001 0.002 0.002 0 0.002 0.002 0.001 0.001 0 0 0.001 0 0 0.001 0 0.002 0.001 0.002 0.001 0.002 0.002 0.001 0.002 0.003 0.001 0.003 0.004 0.002 0.003 0.009 0.003 0.003 0.007 0.014 0.025 0.029 0.033 0.013 0.007 0.007 0.006 0.006 0.006 0.007 0.007 0.01 0.01 0.013 0.003 0.005 0.003 0.002 0.002 0.005 0.003 0.003 0.006 0.006 0.005 0.004 0.004 0.002 0.003 0.003 0.002 0.001 0.004 0.001 0.002 0.003 0.004 0.007 0.001 0 0.001 0.003 0 0.002 0.002 0.004 0.005 0.003 0.002 0.007 0.004 0.003 0.003 0.003 0.004 0.001 0.005 0.012 0.009 0.009 0.009 0.021 0.013 0.009 0.004 0.002 0.001 0.001 0.003 0.002 0.001 0.001 0.004 0.004 0.001 0.001 0.001 0.001 0.001 0.001 0.009 0.01 0.019 0.02 0.034 0.033 0.031 0.026 0.033 0.021 0.02 0.028 0.032 0.03 0.044 0.058 0.046 0 0.024 0.025 0.01 0.012 0.006 0.003 0.017 0.02 0.018 0.019 0.02 0.027 0.016 0.023 0.026 0.032 0.029 0.026 0.041 0.035 0.022 0.041 0.036 0.023 0.013 0.009 0.013 0.009 0.007 0.002 0.002 0.042 0.044 0.044 0.037 0.016 0 0.007 0.005 0.003 0.002 0.003 0.005 0.003 0.006 0.001 0.004 0.006 0.014 0.018 0.008 0.01 0.018 0.025 0.011 0.007 0.009 0.005 0.007 0.007 0.005 0.006 0.006 0.012 0.002 0.004 0.007 0.008 0.004 0.036 0.037 0.05 0.059 0.055 0.049 0.045 0.039 0.041 0.041 0.027 0.006 0.011 0.019 0.014 0.035 0.013 0.015 0.029 0.039 0.024 0.013 0.034 0.053 0.015 0.022 0.037 0.14 0.121 0.01 0.031 0.016 0.066 0.083 0.015 0.077 0.077 0.08 0.079 0.099 0.076 0.045 0.087 0.09 0.08 0.046 0.021 0.02 0.009 0.035 0.011 0.008 0.018 0.013 0.007 0.011 0.005 0.005 0.001 0.002 0.002 0.001 0.002 0.003 0.002 0.001 0.001 0.001 0 0 0 0 0 0 0 0 0 0.001 0.001 0.001 0 0 0 0 0.001 0 0 0 0 0 0.003 0.016 0.018 0.015 0.011 0.009 0.011 0.012 0.005 0.004 0.012 0.009 0.007 0.005 0.001 0 0 0 0 0.002 0.002 0.002 0.013 0.016 0.018 0.014 0.01 0 0 0 0 0 0 0 0.005 0.007 0.007 0.006 0.004 0.002 0.007 0.004 0.001 0.005 0.006 0.001 0.001 0.002 0.003 0.001 0.001 0.001 0 0 0.001 0.001 0 0 0 0 0 0.008 0.008 0.008 0.002 0.003 0.002 0.001 0.001 0 0.005 0 0.002 0 0.031 0.023 0.026 0.018 0.003 0.003 0.006 0.006 0.008 0.004 0.004 0.004 0.002 0 0 0.001 0.001 0 0 0.002 0.01 0.015 0.02 0.031 0.018 0.014 0.007 0.008 0.005 0.002 0.007 0.007 0.004 0.001 0.001 0.002 0.003 0.002 0.001 0 0 0 0.004 0.008 0.014 0.011 0.006 0.012 0.027 0.021 0 0.043 0.014 0.023 0.028 0.067 0.042 0.031 0.082 0.035 0.054 0.076 0.111 0.07 0.076 0.099 0.136 0.08 0.022 0.021 0.062 0.024 0.009 0.012 0.012 0.01 0.005 0.004 0.007 0.006 0.001 0 0.002 0.002 0.001 0 0.002 0 0 0 0.001 0.001 0 0 0 0 0 0 0 0 0 0 0 0 0 0 0 0.002 0.003 0.003 0 0.002 0.002 0.004 0 0 0.004 0.016 0.031 0.039 0.017 0.02 0.01 0.016 0.011 0.013 0.01 0.008 0.006 0.003 0.004 0.005 0.006 0.001 0.007 0.003 0.002 0.005 0.001 0 0.001 0.002 0.001 0 0 0 0 0.001 0 0 0.007 0.002 0.01 0.007 0.007 0.007 0.012 0.007 0.006 0.007 0.012 0.008 0.013 0.012 0.008 0.012 0.027 0.019 0.018 0.031 0.034 0.001 0.001 0.001 0.001 0.001 0.051 0.013 0.017 0.004 0.007 0.018 0.034 0.031 0.024 0.01 0.012 0.01 0.003 0.006 0.015 0.017 0.007 0.022 0.021 0.023 0.019 0.019 0.013 0.009 0.026 0.018 0.014 0.027 0.014 0.019 0.014 0.026 0.032 0.008 0.001 0 0.004 0.004 0.007 0.007 0.012 0.019 0.011 0.017 0.05 0.019 0.016 0.014 0.022 0.014 0.016 0.026 0.049 0.043 0.039 0.034 0.047 0.025 0.016 0.012 0.003 0.002 0.002 0.002 0.003 0.002 0.006 0.007 0.009 0.002 0.001 0 0 0.003 0.002 0.009 0.012 0.039 0.039 0.076 0.079 0.056 0.079 0.129 0.06 0.151 0.183 0.135 0.11 0.112 0.09 0.074 0 0.028 0.059 0.017 0.03 0.017 0.023 0.047 0.052 0.044 0.042 0.057 0.06 0.033 0.056 0.055 0.062 0.06 0.06 0.077 0.08 0.057 0.076 0.084 0.089 0.061 0.077 0.115 0.06 0.028 0.006 0.002 0.085 0.084 0.079 0.071 0.038 0 0.018 0.011 0.004 0.003 0.002 0.004 0.006 0.011 0.011 0.01 0.01 0.015 0.01 0.006 0.012 0.017 0.015 0.006 0.008 0.012 0.006 0.006 0.004 0.011 0.006 0.004 0.038 0.001 0.005 0.011 0.015 0.036 0.075 0.077 0.069 0.077 0.077 0.071 0.069 0.062 0.058 0.059 0.048 0.011 0.02 0.031 0.024 0.025 0.012 0.019 0.016 0.015 0.017 0.012 0.012 0.016 0.01 0.014 0.034 0.016 0.01 0.004 0.012 0.007 0.059 0.054 0.01 0.066 0.067 0.088 0.072 0.061 0.045 0.019 0.033 0.04 0.037 0.024 0.019 0.017 0.01 0.038 0.018 0.01 0.013 0.003 0 0.009 0.005 0.002 0.005 0.005 0.002 0.004 0.006 0.014 0.004 0.002 0.002 0 0 0.001 0.001 0.002 0 0 0 0.001 0.002 0 0 0 0 0 0 0.003 0.003 0.002 0.001 0 0.002 0 0.006 0.028 0.015 0.018 0.008 0.012 0.009 0.012 0.01 0.007 0.005 0.009 0.008 0.003 0 0 0 0 0 0.003 0.003 0.002 0 0.035 0.036 0.025 0.017 0.007 0.008 0.005 0.004 0.004 0.003 0.004 0.003 0.004 0.004 0.002 0.003 0.008 0.007 0.006 0.006 0.011 0.008 0.008 0.01 0.012 0.02 0.019 0.018 0.011 0 0 0.002 0.001 0 0.002 0 0 0 0.002 0.001 0.003 0.002 0.001 0 0 0.002 0.001 0.001 0 0 0.012 0.046 0.038 0.051 0.042 0.005 0.008 0.013 0.009 0.015 0.009 0.008 0.007 0.003 0 0.001 0 0 0.001 0.001 0 0.038 0.039 0.041 0.06 0.05 0.045 0.023 0.021 0.018 0.011 0.018 0.021 0.007 0.004 0.007 0.003 0.003 0.003 0.003 0 0 0 0.014 0.029 0.047 0.036 0.031 0.036 0.058 0.044 0 0.025 0.036 0.05 0.044 0.084 0.079 0.041 0.067 0.022 0.047 0.049 0.059 0.024 0.04 0.044 0.033 0.026 0.006 0.008 0.004 0.008 0.009 0.005 0.004 0.007 0.003 0.003 0.005 0.005 0 0.001 0.003 0 0 0 0.001 0.001 0.001 0 0 0.001 0 0 0 0 0 0 0 0 0 0.001 0.001 0.001 0.001 0.001 0.001 0.001 0 0 0.001 0.001 0.001 0.001 0.001 0.001 0.001 0.01 0.021 0.025 0.016 0.021 0.008 0.015 0.013 0.027 0.029 0.007 0.016 0.02 0.04 0.028 0.019 0.02 0.057 0.038 0.022 0.04 0.015 0.008 0.012 0.027 0.017 0.007 0.01 0.009 0.005 0.009 0 0 0.029 0.008 0.033 0.032 0.027 0.024 0.03 0.037 0.044 0.057 0.052 0.049 0.104 0.084 0.062 0.082 0.169 0.091 0.096 0.2 0.246 0.015 0.019 0.019 0.022 0.015 0.084 0.082 0.109 0.018 0.067 0.123 0.209 0.203 0.14 0.044 0.056 0.049 0.02 0.024 0.054 0.034 0.02 0.057 0.066 0.054 0.041 0.042 0.042 0.025 0.051 0.035 0.024 0.045 0.019 0.017 0.02 0.035 0.018 0 0.001 0.001 0.001 0 0.002 0.004 0.006 0.013 0.023 0.01 0.009 0.01 0.028 0.038 0.02 0.018 0.029 0.054 0.158 0.122 0.108 0.086 0.17 0.1 0.077 0.033 0.011 0.01 0.009 0 0 0 0 0.077 0.08 0.025 0.014 0.024 0.019 0.058 0.032 0.071 0.125 0.269 0.275 0.454 0.451 0.309 0.265 0.291 0.168 0.155 0.12 0.15 0.161 0.444 0.589 0.486 0 0.452 0.742 0.243 0.241 0.135 0.163 0.294 0.341 0.272 0.285 0.405 0.41 0.244 0.348 0.371 0.435 0.403 0.403 0.514 0.442 0.317 0.614 0.37 0.223 0.188 0.126 0.122 0.033 0.019 0.004 0.003 0.541 0.61 0.624 0.568 0.31 0 0.108 0.073 0.048 0.033 0.021 0.041 0.056 0.097 0.095 0.078 0.091 0.12 0.102 0.076 0.105 0.19 0.133 0.068 0.059 0.114 0.08 0.06 0.047 0.073 0.051 0.02 0.061 0.014 0.028 0.056 0.079 0.202 0.41 0.448 0.519 0.65 0.776 0.8 0.938 0.932 0.836 0.786 0.489 0.106 0.22 0.35 0.261 0.228 0.102 0.165 0.119 0.139 0.106 0.07 0.09 0.102 0.068 0.079 0.195 0.035 0.041 0.03 0.057 0.046 0.342 0.273 0.058 0.43 0.446 0.576 0.418 0.325 0.243 0.119 0.239 0.252 0.212 0.134 0.114 0.105 0.123 0.51 0.189 0.14 0.226 0.071 0.037 0.089 0.042 0.024 0.012 0.024 0.011 0.001 0.005 0.014 0.004 0.002 0.001 0.025 0.003 0.003 0.004 0.003 0.003 0.002 0.003 0.001 0.001 0.001 0 0 0.005 0.002 0 0 0 0 0 0 0.144 0 0.033 0.54 0.432 0.457 0.256 0.245 0.22 0.342 0.171 0.129 0.147 0.198 0.081 0.056 0.012 0 0 0.002 0 0 0 0 0.582 0.729 0.773 0.432 0.212 0.041 0.047 0.014 0.012 0.011 0.01 0.006 0.026 0.054 0.068 0.05 0.045 0.114 0.165 0.107 0.178 0.237 0.134 0.074 0.155 0.182 0.248 0.18 0.286 0.189 0.003 0.005 0.009 0.011 0.003 0 0 0 0 0.154 0.188 0.162 0.056 0 0 0 0 0 0.107 0.099 0.193 0.46 0.855 0.485 0.458 0.311 0.106 0.06 0.081 0.081 0.091 0.076 0.075 0.068 0.039 0.011 0.012 0.002 0.004 0.007 0.012 0.076 0.233 0.358 0.536 0.655 0.334 0.275 0.152 0.125 0.101 0.048 0.088 0.112 0.051 0.026 0.041 0.018 0.03 0.05 0.028 0 0 0 0.118 0.187 0.271 0.195 0.11 0.218 0.467 0.271 0 0.498 0.192 0.244 0.254 0.645 0.224 0.177 0.379 0.124 0.182 0.263 0.306 0.146 0.154 0.152 0.04 0.016 0.008 0.013 0.04 0.027 0.015 0.007 0.003 0.002 0.003 0.003 0.001 0 0.001 0.003 0 0 0 0 0 0 0.001 0 0.001 0.001 0 0 0 0 0 0 0 0 0 0 0 0 0.001 0.001 0.002 0.001 0.001 0.001 0.001 0.002 0.002 0.004 0 0 0.004 0.045 0.106 0.151 0.084 0.073 0.038 0.074 0.096 0.073 0.08 0.033 0.048 0.051 0.07 0.072 0.047 0.051 0.113 0.088 0.035 0.055 0.022 0.028 0.024 0.044 0.03 0.016 0.017 0.015 0.009 0.022 0 0 0.082 0.037 0.162 0.093 0.063 0.076 0.134 0.077 0.052 0.076 0.103 0.062 0.137 0.086 0.054 0.055 0.083 0.094 0.05 0.054 0.076 0.014 0.019 0.02 0.013 0 0.723 0 0 0.001 0.009 0.007 0.108 
0.032 0.009 0.001 0.004 0.001 0.005 0.001 0 0 0 0 0 1 0.55 0.164 0.223 0.304 0.223 0.173 0.06 0.018 0.021 0.018 0.01 0.013 0.017 0.009 0.002 0.013 0.014 0.016 0.011 0.009 0.01 0.005 0.01 0.006 0.003 0.007 0.001 0.001 0.003 0.007 0.006 0.004 0 0 0.001 0 0.004 0.003 0.003 0.006 0.002 0.004 0.004 0.003 0.007 0.006 0.005 0.002 0.002 0.006 0.008 0.012 0.011 0.005 0.009 0.008 0.004 0.001 0.001 0.002 0.002 0.001 0.001 0.003 0.003 0.004 0.004 0.002 0.001 0.002 0.001 0.005 0.001 0.005 0.007 0.027 0.026 0.033 0.035 0.02 0.018 0.011 0.007 0.006 0.006 0.006 0.008 0.025 0.047 0.034 0 0.019 0.051 0.017 0.025 0.013 0.025 0.041 0.043 0.039 0.044 0.054 0.048 0.04 0.048 0.047 0.052 0.043 0.04 0.048 0.039 0.032 0.052 0.035 0.026 0.024 0.017 0.015 0.002 0.002 0 0 0.042 0.046 0.044 0.04 0.023 0 0.011 0.007 0.007 0.005 0.004 0.005 0.006 0.007 0.008 0.006 0.005 0.009 0.005 0.005 0.004 0.012 0.006 0.002 0.003 0.01 0.002 0.003 0.006 0.007 0.002 0.004 0.01 0.002 0.003 0.006 0.007 0.015 0.027 0.032 0.031 0.043 0.051 0.051 0.054 0.049 0.036 0.041 0.023 0.005 0.009 0.015 0.014 0.01 0.008 0.009 0.007 0.007 0.007 0.005 0.006 0.005 0.006 0.008 0.009 0.002 0.001 0 0.003 0.002 0.02 0.014 0.004 0.029 0.033 0.045 0.029 0.018 0.011 0.005 0.012 0.012 0.01 0.006 0.003 0.003 0.015 0.022 0.012 0.01 0.015 0.007 0.005 0.006 0.004 0.003 0.002 0.002 0.002 0.001 0.002 0.005 0.002 0 0 0.003 0 0 0 0.001 0.001 0.001 0 0 0 0 0 0 0 0 0 0 0 0 0 0 0.036 0 0.001 0.023 0.02 0.021 0.012 0.01 0.01 0.013 0.007 0.006 0.006 0.007 0.002 0.004 0 0 0 0 0 0 0 0 0.009 0.015 0.009 0.006 0.006 0.002 0.002 0 0 0 0 0 0 0.001 0.001 0.002 0 0.002 0.005 0.003 0.005 0.008 0.003 0.003 0.005 0.005 0.006 0.004 0.006 0.006 0 0 0 0 0 0 0 0 0 0.035 0.031 0.048 0.073 0 0 0 0 0 0.021 0.006 0.013 0.027 0.051 0.066 0.102 0.14 0.096 0.085 0.397 0.304 0.465 0.327 0.342 0.333 0.113 0.025 0.036 0.026 0.026 0.012 0.023 0.005 0.065 0.039 0.044 0.062 0.079 0.064 0.062 0.191 0.154 0.113 0.145 0.106 0.051 0.046 0.063 0.039 0.035 0.085 0.048 0.015 0.006 0.022 0.017 0.031 0.064 0.048 0.018 0.032 0.05 0.028 0 0.01 0.014 0.018 0.021 0.044 0.012 0.014 0.025 0.008 0.007 0.012 0.013 0.009 0.006 0.009 0.003 0.009 0.002 0.002 0 0 0 0.001 0.001 0.001 0.001 0.001 0.001 0 0 0 0 0 0 0 0 0 0 0 0 0 0 0 0 0 0 0 0 0 0 0 0 0 0 0 0 0 0 0 0 0 0 0 0 0 0 0.003 0.007 0.007 0.002 0.007 0.003 0.005 0.005 0.009 0.011 0.004 0.003 0.007 0.015 0.016 0.011 0.01 0.019 0.017 0.012 0.004 0.006 0.012 0.006 0.005 0.004 0.001 0.001 0.001 0.001 0.008 0 0 0.023 0.02 0.071 0.029 0.02 0.021 0.031 0.021 0.006 0.01 0.018 0.016 0.019 0.01 0.009 0.005 0.007 0.006 0.005 0.007 0.007 0.001 0.001 0.001 0.001 0.002 0.052 0 0.001 0 0.001 0.001 0 0 0 0 0 0 0 0 0.001 0.001 0.001 0.002 0.001 0 0.001 0.001 0.001 0.001 0.002 0.001 0.001 0.002 0.001 0 0.001 0.001 0.001 0.001 0.001 0.001 0.001 0.001 0.001 0.001 0.001 0.001 0.001 0.001 0.001 0 0.001 0.002 0 0 0.001 0.002 0.002 0.002 0.002 0.003 0.003 0.004 0.003 0.001 0.001 0 0 0 0 0 0 0 0 0 0 0 0 0 0 0.001 0.001 0.002 0.002 0.002 0.001 0.002 0.004 0.008 0.006 0.007 0.009 0.008 0.006 0.004 0.003 0.002 0 0 0 0.001 0 0 0 0.001 0.002 0.002 0.001 0.002 0.003 0.002 0.002 0 0.002 0.002 0.003 0.004 0.003 0.002 0.003 0.004 0.002 0.001 0.005 0.006 0.004 0.003 0 0 0.004 0.004 0.005 0.003 0.002 0 0 0 0 0 0 0 0 0 0 0 0 0 0 0 0 0 0.001 0 0 0 0 0 0 0 0 0 0 0 0 0 0 0 0.002 0.002 0.002 0.003 0.002 0.002 0.002 0.002 0.002 0.002 0.002 0 0 0.001 0.001 0.002 0 0 0 0.001 0.001 0.001 0 0.001 0 0 0.001 0 0.002 0 0.001 0 0.002 0.004 0.001 0.003 0.003 0.005 0.005 0.006 0.004 0.002 0.002 0.002 0.003 0.002 0 0 0 0.002 0.001 0 0 0 0 0 0 0 0 0 0 0 0 0 0 0 0 0 0 0 0 0 0 0 0 0 0 0 0 0 0 0 0 0 0 0 0 0 0 0 0 0.001 0 0 0 0 0 0 0 0 0 0 0 0 0 0 0 0 0 0 0 0 0 0.001 0.001 0 0 0 0 0 0 0 0 0 0 0 0 0 0 0 0 0 0 0 0 0 0 0 0 0 0 0 0 0 0 0 0 0 0 0 0 0 0 0 0 0 0 0 0 0 0 0 0 0 0.001 0.001 0.002 0.002 0 0.001 0.001 0.001 0.001 0 0.001 0.001 0 0 0 0 0 0 0 0 0.002 0.001 0 0.002 0.003 0.003 0.002 0.001 0.001 0.001 0.001 0.002 0.001 0.001 0 0 0 0 0 0 0 0 0.001 0.003 0.003 0.002 0.001 0.001 0.002 0.003 0 0 0.002 0.002 0.001 0.004 0.004 0.001 0.005 0.003 0.005 0.005 0.005 0.003 0.006 0.004 0.005 0.005 0 0.001 0.002 0.003 0.001 0 0.001 0.001 0 0 0.001 0.001 0.001 0 0 0 0 0 0 0 0 0 0 0 0 0 0 0 0 0 0 0 0 0 0 0 0 0 0 0.001 0.001 0 0 0.001 0.002 0.001 0.001 0.001 0 0.001 0.001 0.003 0 0.001 0 0 0 0 0 0 0 0 0 0.001 0 0.001 0.002 0.001 0 0.001 0 0 0 0.001 0 0 0 0 0 0 0 0 0.001 0.001 0.002 0.001 0.003 0.003 0.002 0.002 0.001 0.002 0.004 0.003 0.005 0.004 0.004 0.007 0.009 0.005 0.002 0.008 0.01 0 0.001 0.001 0.002 0 0.004 0 0 0 0 0 0.001 0.001 0.003 0 0.001 0.001 0 0 0.001 0 0.002 0.003 0.002 0 0.001 0.001 0 0.001 0.001 0.001 0.001 0.001 0.001 0.001 0 0.001 0 0.001 0.001 0 0 0 0 0 0 0 0.001 0 0 0 0 0.001 0.001 0 0.001 0.001 0.002 0.002 0.002 0.001 0.002 0 0 0 0 0 0 0 0 0 0 0 0 0 0 0 0 0 0 0 0 0 0.001 0.003 0.003 0.003 0.003 0.003 0.002 0.003 0.003 0.003 0.003 0.004 0.005 0.003 0 0.001 0.002 0.001 0.001 0 0 0 0 0 0.001 0.001 0.003 0.001 0.003 0.002 0.004 0.004 0.004 0.004 0.004 0.005 0.004 0.003 0.002 0.003 0.003 0.004 0 0 0 0 0.003 0.004 0.004 0.004 0.001 0 0 0 0 0 0 0 0 0 0 0 0 0.001 0.002 0.001 0.001 0.001 0.004 0.002 0.001 0.001 0.002 0.002 0.001 0.002 0.002 0.001 0.001 0 0.001 0.002 0.003 0.002 0.002 0.003 0.004 0.004 0.004 0.003 0.004 0.003 0.004 0.004 0.002 0 0.001 0.002 0.002 0.007 0.001 0.001 0.002 0.006 0.006 0.001 0.005 0.009 0.005 0.004 0.004 0.012 0.012 0.001 0.003 0.003 0.005 0.008 0.002 0.004 0.004 0.006 0.005 0.006 0.005 0.005 0.008 0.009 0.004 0.006 0.002 0.002 0 0.002 0 0 0.001 0.001 0.001 0 0 0 0 0 0 0 0 0 0 0 0 0 0 0 0 0 0 0 0 0 0 0 0 0 0 0 0 0 0 0 0 0 0 0 0 0.001 0 0 0 0 0 0 0 0 0 0 0 0 0 0 0 0 0 0 0 0 0 0 0 0 0 0 0 0 0 0 0 0 0 0 0 0 0 0 0 0 0 0 0 0 0 0 0 0 0 0 0 0 0 0 0 0 0 0 0 0 0 0 0 0 0 0 0 0 0 0 0 0.001 0.001 0.001 0.001 0.001 0 0 0 0 0 0 0 0 0 0 0 0 0 0 0 0 0 0.002 0.001 0.003 0.001 0 0 0 0 0 0 0 0 0 0 0 0 0 0 0 0 0 0 0 0.001 0.001 0.001 0 0.002 0.002 0 0.003 0.001 0.003 0.001 0.006 0.006 0.005 0.008 0.004 0.005 0.009 0.008 0.005 0.004 0.006 0.007 0.005 0.001 0.001 0.008 0.002 0.001 0 0 0 0 0 0 0 0 0 0 0 0 0 0 0 0 0 0 0 0 0 0 0 0 0 0 0 0 0 0 0 0 0 0 0 0 0 0 0 0 0 0 0 0.001 0.002 0.003 0.004 0.002 0.003 0.002 0.002 0 0.002 0.002 0 0.001 0.001 0.003 0.001 0 0.001 0.002 0.001 0.002 0.002 0.002 0.001 0.001 0.003 0.001 0 0 0.001 0.001 0 0 0 0 0 0 0 0.002 0.002 0.001 0.001 0.002 0.003 0.003 0.003 0.004 0.003 0.003 0.001 0.002 0.003 0.001 0.001 0.002 0 0 0 0 0 0.004 0 0.001 0 0 0.001 0 0 0 0 0 0 0 0 0 0 0 0 0 0.001 0.001 0.001 0.001 0.001 0.001 0.001 0 0 0 0 0 0 0 0 0 0 0 0 0 0 0 0 0.001 0.001 0.001 0.001 0.001 0.001 0.002 0.001 0.001 0.001 0 0.001 0.001 0.001 0.001 0.004 0.002 0.002 0.002 0.005 0.005 0.002 0.001 0 0 0.002 0.001 0 0 0 0.001 0.001 0 0 0 0 0 0.001 0.001 0.001 0.001 0.001 0.003 0 0 0 0 0.001 0.001 0.001 0 0.001 0 0.001 0.001 0.001 0 0 0 0 0 0 0 0 0 0.001 0 0.001 0.001 0.001 0.001 0.001 0.001 0.001 0.001 0.001 0 0 0 0 0 0 0.001 0.001 0.001 0.001 0.001 0 0 0 0.001 0.001 0.001 0.002 0.002 0.002 0.001 0.002 0.002 0.002 0.002 0.004 0.001 0.002 0.002 0.004 0.002 0.004 0.002 0.004 0.001 0.004 0.009 0.008 0.001 0.003 0.001 0.001 0 0 0.001 0.001 0.001 0.001 0.001 0.001 0.001 0 0.001 0.001 0.002 0 0.001 0.002 0.002 0.002 0.001 0.001 0.002 0.001 0.001 0 0.001 0.002 0 0 0 0.001 0 0 0 0 0 0 0 0 0 0.001 0.001 0 0 0 0.001 0.001 0 0 0 0 0 0 0 0 0 0.001 0 0 0 0 0 0 0 0 0 0 0 0 0 0 0 0 0 0 0 0 0 0 0 0 0 0 0 0 0 0 0 0 0 0 0.001 0 0.001 0.001 0.001 0.001 0 0.001 0.001 0.001 0 0 0 0 0 0 0 0 0 0 0 0 0 0 0 0.001 0.001 0 0 0 0 0 0 0 0 0 0 0 0 0 0 0 0.001 0 0.001 0.001 0.001 0.001 0.001 0 0 0 0 0.001 0 0 0 0 0 0 0 0 0 0 0 0 0 0 0 0 0 0 0 0 0 0.001 0.001 0.001 0.001 0.001 0.001 0 0.001 0.001 0.001 0.001 0 0 0 0 0 0 0 0 0 0 0.001 0 0.001 0.001 0.001 0.001 0.001 0.001 0.001 0.001 0.001 0.001 0.001 0.001 0 0 0 0 0 0 0 0 0 0 0 0 0 0.001 0.001 0.001 0 0 0 0 0 0.001 0 0 0.001 0 0 0 0 0 0 0 0 0 0 0 0 0 0 0 0 0 0 0 0 0 0 0 0 0 0 0 0 0 0 0 0 0 0 0 0 0 0 0 0 0 0 0 0 0 0 0 0 0 0 0 0 0 0 0 0 0 0 0 0 0 0 0 0 0 0 0 0 0 0 0 0 0 0 0 0.001 0.001 0 0 0 0 0 0 0 0 0 0 0 0 0 0 0.001 0.001 0.001 0.001 0.001 0.001 0.001 0.001 0 0.001 0.001 0 0 0.001 0 0 0 0 0 0 0 0.001 0.002 0.002 0.001 0.001 0.001 0 0 0 0 0 0 0 0 0 0 0 0 0 0 0 0 0 0 0 0 0 0 0 0 0 0 0 0 0 0 0 0 0 0 0 0 0 0 0 0 0 0 0 0 0 0 0 0 0 0 0 0 0 0 0 0 0 0 0 0.001 0.003 0.003 0.001 0.001 0 0 0 0 0 0 0 0 0 0 0 0 0 0 0 0 0 0 0 0 0 0 0 0 0 0 0 0 0 0 0 0 0 0 0 0 0 0 0 0 0 0 0 0 0 0 0 0 0 0 0 0 0 0 0 0 0 0 0 0 0 0 0 0 0 0 0 0 0 0 0 0 0 0 0 0 0 0 0 0 0 0 0.001 0.001 0.002 0.002 0.002 0.001 0.002 0.001 0.002 0 0 0 0 0 0 0 0 0 0 0 0 0 0 0 0 0 0 0 0.001 0.001 0 0 0.002 0 0 0 0 0 0 0 0 0 0.003 0.001 0 0 0 0 0 0 0 0 0 0 0 0 0 0 0 0 0 0 0 0 0 0 0 0 0 0 0 0 0 0 0 0 0 0 0 0 0 0 0 0 0 0 0 0 0 0 0 0 0 0 0 0 0 0 0 0 0 0 0 0 0 0 0 0 0 0 0 0 0 0 0 0 0 0 0 0 0 0 0 0 0 0 0 0 0 0 0 0 0 0 0 0 0 0 0 0 0 0 0 0 0 0 0 0 0 0 0 0 0 0 0 0 0 0 0 0 0 0 0 0 0 0 0 0 0 0 0 0 0 0 0 0 0 0 0 0 0 0 0 0 0 0 0 0 0 0 0 0 0 0 0 0 0 0 0 0 0 0 0 0 0 0 0 0 0 0 0 0 0 0 0 0 0 0 0 0 0 0 0 0 0 0 0 0 0 0 0 0 0 0 0 0 0 0 0 0 0 0 0 0 0 0 0 0 0 0 0 0 0 0 0 0 0 0 0 0 0 0 0 0 0 0 0 0 0 0 0 0 0 0 0 0 0 0 0 0 0 0 0 0 0 0 0 0 0 0 0 0 0 0 0 0 0 0 0 0 0 0 0 0 0 0 0 0 0 0 0 0 0 0 0 0 0 0 0 0 0 0 0 0 0 0 0 0 0 0 0 0 0 0 0 0 0 0 0 0 0 0 0 0 0 0 0 0 0 0 0 0 0 0 0 0 0 0 0 0 0 0 0 0 0 0 0 0 0 0 0 0 0 0 0 0 0 0 0 0 0 0 0 0 0 0 0 0 0 0 0 0 0 0 0 0 0 0 0 0 0 0 0 0 0 0 0 0 0 0 0 0 0 0 0 0 0 0 0 0 0 0 0 0 0 0 0 0 0 0 0 0 0 0 0 0 0 0 0 0 0 0 0 0 0 0 0 0 0 0 0 0 0 0 0 0 0 0 0 0 0 0 0 0 0 0 0 0 0 0 0 0 0 0 0 0 0 0 0 0 0 0 0 0 0 0 0 0 0 0 0 0 0 0 0 0 0 0 0 0 0 0 0 0 0 0 0 0 0 0.001 0.001 0 0 0 0 0 0 0 0 0 0 0 0 0 0 0 0 0 0 0 0 0 0 0 0 0 0 0 0 0 0 0 0 0 0 0 0 0 0 0 0 0 0 0 0 0 0 0 0 0 0 0 0 0 0 0 0 0 0 0 0 0 0 0 0 0 0 0 0 0 0 0 0 0 0 0 0 0 0 0 0 0 0 0 0 0 0 0 0 0 0 0 0 0 0 0 0 0 0 0 0 0 0 0 0 0 0 0 0 0 0 0 0 0 0 0 0 0 0 0 0 0 0 0 0 0 0 0 0 0 0 0 0 0 0 0 0 0 0 0 0 0 0 0 0 0 0 0 0 0 0 0 0 0 0 0 0 0 0 0 0 0 0 0 0 0 0 0 0 0 0 0 0 0 0 0 0 0 0 0 0 0 0 0 0 0 0 0 0 0 0 0 0 0 0 0 0 0 0 0 0 0 0 0 0 0 0 0 0 0 0 0 0 0 0 0 0 0 0 0 0 0 0 0 0 0 0 0 0 0 0 0 0 0 0 0 0 0 0 0 0 0 0 0 0 0 0 0 0 0 0 0 0 0 0 0 0 0 0 0 0 0 0 0 0 0 0 0 0 0 0 0 0 0 0 0 0 0 0 0 0 0 0 0 0 0 0 0 0 0 0 0 0 0 0 0 0 0 0 0 0 0 0 0 0 0 0 0 0 0 0 0 0 0 0 0 0 0 0 0 0 0 0 0 0 0 0 0 0 0 0 0 0 0 0 0 0 0 0 0 0.001 0.001 0.001 0.001 0.001 0.001 0 0 0.006 0 0 0 0 0 
0.05 0.02 0.002 0.004 0.001 0.01 0.001 0 0 0.001 0 0 0.696 1 0.291 0.44 0.567 0.423 0.342 0.128 0.035 0.034 0.048 0.02 0.018 0.026 0.012 0.008 0.018 0.022 0.027 0.015 0.009 0.011 0.005 0.013 0.005 0.002 0.009 0.005 0.006 0.005 0.008 0.007 0.004 0 0 0 0 0.001 0.003 0.003 0.003 0.003 0.005 0.007 0.005 0.004 0.004 0.004 0.007 0.01 0.008 0.024 0.019 0.021 0.018 0.027 0.018 0.017 0.008 0.003 0.002 0.004 0.003 0.003 0.001 0.002 0.009 0.008 0.003 0 0.002 0.003 0.006 0.004 0.007 0.009 0.041 0.044 0.053 0.056 0.04 0.041 0.044 0.028 0.022 0.018 0.028 0.03 0.063 0.086 0.063 0 0.046 0.093 0.03 0.052 0.033 0.044 0.084 0.096 0.082 0.09 0.101 0.096 0.059 0.083 0.09 0.096 0.087 0.078 0.093 0.074 0.06 0.097 0.064 0.05 0.039 0.028 0.028 0.004 0.002 0 0 0.079 0.092 0.089 0.075 0.039 0 0.027 0.018 0.006 0.005 0.004 0.007 0.009 0.011 0.012 0.01 0.011 0.014 0.012 0.007 0.008 0.019 0.012 0.01 0.01 0.01 0.003 0.004 0.003 0.003 0.001 0.005 0.015 0.003 0.007 0.01 0.012 0.028 0.045 0.054 0.076 0.086 0.088 0.087 0.096 0.085 0.077 0.079 0.057 0.008 0.023 0.034 0.029 0.02 0.011 0.015 0.01 0.01 0.009 0.006 0.009 0.007 0.01 0.017 0.028 0.002 0.001 0.007 0.008 0.008 0.047 0.033 0.005 0.057 0.061 0.082 0.055 0.038 0.028 0.011 0.022 0.023 0.032 0.012 0.01 0.011 0.016 0.047 0.017 0.011 0.026 0.008 0.003 0.008 0.002 0.004 0.005 0.004 0.001 0 0.004 0.007 0.004 0.001 0.001 0.001 0.001 0 0 0.002 0.001 0 0 0 0.001 0.001 0.002 0.001 0 0 0 0 0 0 0 0 0.063 0 0.004 0.036 0.014 0.022 0.014 0.019 0.013 0.019 0.014 0.009 0.014 0.012 0.005 0.002 0.001 0 0 0.001 0 0 0 0 0.018 0.021 0.012 0.008 0.007 0.004 0.004 0.002 0.001 0.001 0.001 0 0.002 0.003 0.004 0.003 0.002 0.004 0.012 0.008 0.007 0.009 0.006 0.004 0.004 0.006 0.006 0.008 0.005 0.005 0 0.001 0.001 0.002 0.001 0 0 0 0 0.064 0.06 0.083 0.118 0 0 0 0 0 0.031 0.016 0.027 0.049 0.089 0.121 0.19 0.271 0.194 0.153 0.728 0.553 0.838 0.573 0.638 0.6 0.171 0.041 0.049 0.039 0.038 0.024 0.035 0.014 0.125 0.072 0.073 0.104 0.147 0.118 0.138 0.363 0.301 0.223 0.254 0.172 0.109 0.108 0.12 0.088 0.099 0.172 0.096 0.007 0.003 0.047 0.037 0.066 0.12 0.092 0.036 0.073 0.09 0.044 0 0.029 0.035 0.042 0.036 0.084 0.03 0.025 0.051 0.015 0.03 0.031 0.041 0.025 0.025 0.024 0.007 0.017 0.007 0.006 0.006 0.002 0.002 0.002 0.001 0 0.001 0 0.001 0 0 0 0 0 0 0 0 0 0 0 0 0 0 0 0 0 0 0 0 0 0 0 0 0 0 0 0 0 0 0 0 0 0 0.002 0 0 0 0.006 0.015 0.017 0.006 0.011 0.002 0.004 0.012 0.014 0.018 0.001 0.002 0.01 0.02 0.028 0.015 0.016 0.029 0.027 0.015 0.016 0.012 0.013 0.009 0.016 0.011 0.005 0.004 0.002 0.001 0.012 0 0 0.047 0.037 0.132 0.057 0.042 0.032 0.061 0.037 0.019 0.028 0.039 0.018 0.029 0.024 0.019 0.016 0.013 0.021 0.012 0.01 0.014 0.002 0.002 0.002 0.002 0 0.094 0 0 0 0 0 0.001 0.003 0.003 0.001 0 0.001 0.002 0.001 0.001 0 0 0.003 0.002 0.001 0.001 0.002 0.001 0 0.001 0.002 0.001 0.003 0.001 0.003 0.002 0.003 0.003 0.002 0 0 0.002 0.001 0.002 0.001 0 0.003 0.002 0.004 0.007 0.003 0.002 0.001 0.001 0 0.001 0.001 0.003 0.004 0.004 0.003 0.005 0.003 0.001 0.001 0.001 0.001 0.001 0 0 0 0 0 0 0 0 0 0 0 0 0 0.001 0.004 0.003 0.004 0.004 0.001 0.005 0.009 0.005 0.012 0.019 0.015 0.013 0.007 0.007 0.007 0 0.003 0.004 0 0.001 0.001 0.001 0.001 0.001 0.001 0.001 0.003 0.003 0.001 0.002 0.002 0.004 0.003 0.004 0.007 0.006 0.002 0.005 0.006 0.007 0.003 0.007 0.009 0.006 0.003 0.002 0.002 0.004 0.004 0.005 0.004 0.001 0 0.001 0.001 0 0 0 0 0 0 0 0 0 0 0 0 0 0 0 0 0 0.001 0.001 0.001 0 0 0 0 0.001 0 0 0 0 0 0.003 0.004 0.005 0.006 0.004 0.004 0.004 0.003 0.003 0.002 0.002 0 0 0.001 0.001 0.001 0 0.002 0 0 0 0 0 0.001 0 0 0.001 0.001 0.001 0.001 0.001 0.001 0.005 0.006 0.001 0.006 0.005 0.007 0.008 0.006 0.004 0.001 0.003 0.002 0.005 0.003 0.001 0.001 0 0.002 0.001 0 0.001 0 0 0.002 0.001 0 0.001 0 0 0 0.002 0.002 0 0 0.002 0 0 0 0 0 0 0 0 0 0 0 0 0.002 0 0 0 0 0 0 0 0 0 0 0 0 0.001 0.001 0.001 0 0 0 0 0 0 0 0 0 0 0 0 0 0 0 0 0 0 0.001 0.001 0.001 0.001 0 0 0 0 0 0 0 0 0 0 0 0 0 0 0 0 0 0 0 0 0 0 0 0 0 0 0 0 0 0 0 0 0 0 0 0 0 0 0 0 0 0 0 0 0 0 0 0.002 0.002 0.003 0.003 0 0 0 0 0 0 0 0 0 0 0 0 0 0 0 0 0 0.002 0.002 0.004 0.001 0 0 0 0 0 0 0 0 0 0 0 0 0 0 0 0 0 0 0.001 0.001 0.002 0.003 0 0.002 0.004 0 0.002 0.005 0.004 0.005 0.008 0.008 0.003 0.007 0.004 0.007 0.006 0.007 0.005 0.005 0.003 0.004 0.005 0 0.002 0.003 0.001 0.003 0.002 0 0.002 0.002 0 0 0 0 0 0 0 0.001 0.001 0.001 0.001 0 0.001 0.001 0.001 0 0.001 0 0 0 0 0 0 0 0 0 0 0 0 0 0 0 0 0 0 0 0 0 0 0 0.001 0.005 0.005 0.002 0.004 0.003 0.003 0.002 0.004 0.004 0 0.001 0.002 0.005 0.003 0.003 0.001 0.004 0.003 0.002 0.006 0.001 0.001 0.002 0.006 0.003 0.001 0.002 0.002 0.001 0 0 0 0.001 0 0 0.001 0.001 0.003 0.005 0.003 0.006 0.007 0.005 0.005 0.01 0.008 0.006 0.015 0.013 0.006 0.01 0.018 0.021 0.002 0.002 0.002 0.003 0 0.006 0.001 0.001 0.001 0.001 0.002 0.002 0.001 0.002 0.002 0.002 0 0.001 0.002 0.003 0.003 0.002 0.005 0.005 0.003 0.002 0.004 0.001 0 0.002 0 0 0.002 0.002 0.001 0 0.001 0.001 0 0 0 0 0 0 0 0 0 0 0 0 0 0.001 0.001 0 0.001 0.001 0.001 0.003 0.005 0.003 0.002 0.003 0.002 0.002 0.001 0.001 0 0 0 0 0 0 0 0 0 0 0 0 0 0 0 0.002 0.004 0.005 0.006 0.009 0.004 0.004 0.003 0.003 0.001 0.004 0.004 0.003 0.005 0.006 0.008 0 0.005 0.003 0 0.001 0 0.001 0.002 0.003 0.002 0.002 0.004 0.005 0.001 0.003 0.005 0.008 0.007 0.004 0.009 0.009 0.007 0.008 0.008 0.007 0.003 0.006 0.005 0 0 0 0 0.009 0.009 0.007 0.006 0.003 0 0.001 0.001 0.001 0.001 0.001 0 0.001 0.001 0.001 0 0.001 0.001 0.003 0.002 0 0 0.004 0.001 0 0.002 0 0 0.001 0.002 0.001 0.001 0.002 0 0 0.001 0.002 0.004 0.005 0.006 0.004 0.006 0.008 0.007 0.007 0.005 0.006 0.006 0.005 0.001 0.001 0.004 0.003 0.009 0.004 0.004 0.004 0.006 0.003 0.003 0.004 0.008 0.002 0.002 0.005 0.017 0.015 0 0.004 0.003 0.01 0.012 0.002 0.01 0.01 0.01 0.012 0.013 0.01 0.007 0.013 0.013 0.009 0.006 0.004 0.003 0.001 0.003 0.003 0.002 0.001 0.001 0.001 0 0 0.001 0.001 0.001 0 0.001 0.001 0.001 0 0.001 0 0 0 0 0 0 0 0 0 0 0 0 0 0 0 0 0 0 0 0 0 0 0 0 0 0.001 0 0 0 0 0 0 0 0.001 0.001 0 0 0 0 0 0 0 0 0 0 0 0 0.001 0.001 0 0 0 0 0 0 0 0 0 0 0 0 0 0 0 0 0 0 0.001 0 0 0 0 0 0 0 0 0 0 0 0 0 0 0 0 0 0 0 0 0 0 0 0 0 0 0 0 0 0.001 0.003 0.004 0.004 0.002 0 0 0 0 0 0 0 0 0 0 0 0 0 0 0.001 0 0.002 0.004 0.003 0.004 0.002 0 0.002 0.002 0.001 0 0.002 0.002 0.001 0 0.002 0 0 0 0 0 0 0 0.001 0.002 0.003 0.001 0.001 0.002 0.005 0.003 0 0.008 0.003 0.003 0.001 0.01 0.002 0.003 0.013 0.003 0.005 0.01 0.012 0.007 0.004 0.006 0.02 0.012 0.004 0.004 0.017 0.007 0.004 0.004 0.003 0.002 0.001 0.002 0.002 0.001 0 0.002 0.001 0 0 0.001 0 0 0 0 0 0 0 0 0 0 0 0 0 0 0 0 0 0 0 0.001 0.001 0.001 0.001 0.001 0.001 0.002 0.001 0.001 0 0 0.002 0.003 0.004 0.007 0.002 0.001 0.003 0.007 0.001 0.001 0.001 0.005 0.001 0.001 0.003 0.002 0.001 0.001 0.004 0.005 0.003 0.002 0.002 0.001 0 0.005 0.002 0.001 0 0 0 0.001 0 0 0.004 0 0.002 0.004 0.005 0.005 0.003 0.005 0.004 0.004 0.003 0.002 0.005 0.003 0.002 0.001 0.001 0.001 0.001 0 0.002 0 0 0 0 0 0.009 0 0 0 0 0 0 0 0 0 0 0 0 0 0 0 0 0 0 0 0 0 0 0 0 0 0 0.001 0 0 0 0.001 0.001 0 0 0 0 0 0 0 0 0 0.001 0.001 0.001 0.001 0.001 0.001 0.001 0 0.001 0.001 0.001 0.001 0.001 0.003 0.003 0.003 0.003 0.004 0.007 0.012 0.015 0.002 0.001 0 0 0 0 0 0 0 0.002 0.001 0.001 0 0 0 0 0.001 0.001 0 0.002 0.003 0.002 0.002 0.002 0.001 0.001 0.001 0.001 0.001 0 0.001 0.001 0 0 0 0 0 0.001 0.001 0.002 0 0.001 0.001 0.002 0.002 0.001 0.001 0.001 0.002 0.002 0.001 0.001 0.002 0.002 0.001 0 0 0 0 0 0 0.002 0.002 0.001 0.001 0.001 0 0 0 0 0 0 0.001 0.001 0 0.001 0 0 0.001 0.001 0.001 0.001 0.002 0.003 0.003 0.003 0.006 0.006 0.007 0.005 0.006 0.011 0.018 0.003 0.003 0 0 0 0 0.001 0.001 0.001 0.001 0.001 0.001 0.001 0.001 0.001 0.001 0.001 0.001 0.001 0.001 0 0 0 0.002 0.001 0.001 0 0 0.001 0.001 0 0 0 0 0 0 0 0 0 0 0 0 0.001 0.001 0.001 0 0 0 0 0 0 0 0 0 0.001 0.001 0 0 0.001 0 0 0 0 0 0 0 0 0 0 0 0 0 0 0 0 0 0 0 0 0 0 0 0 0 0 0 0 0 0 0 0 0 0 0 0 0 0.001 0.001 0 0 0 0 0 0 0 0 0 0 0 0 0 0 0 0 0 0 0 0 0.001 0.001 0.001 0.001 0.001 0 0 0 0 0 0 0 0 0 0 0 0 0 0 0 0 0.001 0.001 0 0 0 0 0 0 0 0 0 0 0 0 0 0 0 0 0 0 0 0 0 0 0 0 0 0 0 0 0 0.001 0 0 0 0 0 0 0 0 0 0 0 0 0 0 0 0 0 0 0 0 0.001 0.001 0.001 0 0 0 0 0 0 0 0 0 0 0 0 0 0 0 0 0 0 0 0 0 0 0 0.001 0.001 0.001 0 0.001 0.001 0.001 0.001 0.001 0.001 0 0 0 0.001 0 0 0 0 0 0 0 0 0 0 0 0 0 0 0 0 0 0 0 0 0 0 0 0 0 0 0 0 0 0 0 0 0 0 0 0 0 0 0 0 0 0 0 0 0 0 0 0 0 0 0 0 0 0 0 0 0 0 0 0 0 0 0 0 0 0 0 0 0 0 0 0 0 0 0 0 0.001 0 0 0 0 0 0 0 0 0 0 0 0 0 0 0 0 0 0 0.001 0 0 0.002 0.002 0.001 0.002 0.002 0.001 0.001 0 0.002 0.001 0.002 0.002 0.004 0.004 0.006 0.003 0.004 0.001 0 0 0 0 0 0 0 0 0 0 0 0 0 0 0 0 0 0 0 0 0 0 0 0 0 0 0 0 0 0 0 0 0 0 0 0 0 0 0 0 0 0 0 0.001 0.001 0 0 0 0 0 0 0 0.001 0.001 0.001 0.002 0.001 0.001 0.001 0.002 0.002 0.002 0 0 0.001 0.002 0 0 0 0 0 0 0 0 0 0 0 0 0.001 0.001 0 0.002 0.001 0.001 0 0.001 0 0 0.001 0.001 0.001 0 0 0 0 0 0 0.001 0 0 0 0 0.001 0 0 0 0.001 0.001 0.001 0 0.001 0.001 0.001 0.001 0.001 0 0 0 0 0 0 0 0 0.001 0.001 0.001 0.001 0 0 0 0 0 0 0 0 0 0 0 0 0 0 0 0.001 0 0 0.002 0.002 0.001 0.001 0.002 0.002 0.001 0.002 0.003 0.001 0 0 0 0 0 0 0 0.001 0 0.001 0 0 0 0 0 0 0 0 0 0 0.001 0.001 0 0 0 0 0 0 0 0 0.001 0.001 0.001 0 0 0 0 0 0.001 0.001 0 0.001 0 0.001 0.001 0.001 0.001 0 0.002 0.002 0.001 0 0 0 0 0.001 0 0 0.001 0 0 0 0 0 0 0 0 0 0 0 0 0 0 0 0 0 0 0 0 0 0 0 0 0 0 0 0 0 0 0 0 0 0 0 0 0 0 0 0 0 0 0 0 0 0 0 0 0 0 0 0 0 0 0 0 0 0 0 0 0 0 0 0 0 0 0 0 0 0 0 0 0 0 0 0 0 0 0 0 0 0 0 0 0 0 0 0 0 0 0 0 0 0 0 0 0 0 0 0 0 0 0 0 0 0 0 0 0 0 0 0 0 0 0 0 0 0 0 0 0 0 0 0 0 0 0 0 0 0 0 0 0 0 0 0 0 0 0 0 0 0 0 0 0 0 0 0 0 0 0 0 0 0 0 0 0 0 0 0 0 0 0.001 0 0 0.001 0.001 0.001 0.001 0.001 0.001 0.001 0 0.001 0.001 0.001 0.001 0.001 0.001 0 0 0 0 0 0 0 0 0 0 0 0 0 0 0 0 0 0 0 0 0 0 0 0 0 0 0 0 0 0 0 0 0 0 0 0 0 0 0 0 0 0 0 0 0 0 0 0 0 0 0 0 0 0 0 0 0 0 0 0 0 0 0 0 0 0 0 0 0 0 0 0 0 0 0 0 0 0 0 0 0 0 0 0 0 0 0 0 0 0 0 0 0 0 0 0.001 0 0 0.001 0.001 0.001 0.001 0 0 0 0 0 0 0.001 0 0 0 0 0 0 0 0 0 0 0 0 0 0 0 0 0 0 0 0 0 0 0 0 0 0 0 0 0 0 0 0 0 0 0 0 0 0 0 0 0 0 0 0 0 0 0 0 0 0 0 0 0 0 0 0 0 0 0 0 0 0.001 0 0 0 0 0 0 0 0 0 0 0 0 0 0 0 0 0.001 0.001 0.001 0 0 0 0 0 0 0 0 0 0.001 0 0 0 0 0 0 0 0 0 0 0 0 0 0 0.001 0 0.001 0.001 0.001 0.001 0.001 0 0 0.001 0.001 0 0 0 0 0 0 0 0.001 0.001 0 0 0 0 0 0 0 0 0 0 0 0 0 0 0 0.001 0.001 0 0 0.001 0.001 0 0 0.001 0 0 0 0 0.001 0.003 0 0 0 0 0 0 0 0 0 0 0 0 0 0 0 0 0 0 0 0 0 0.001 0.001 0.001 0.001 0.001 0.001 0 0.001 0 0 0 0 0 0 0 0 0 0 0 0 0 0 0 0 0 0 0.001 0.001 0.001 0 0 0 0 0 0 0 0 0 0 0 0 0 0 0 0 0 0 0 0 0 0 0 0 0 0 0 0 0 0 0 0 0 0 0 0 0 0 0 0 0 0 0 0 0 0 0 0 0 0 0 0 0 0 0 0 0 0 0 0 0 0 0 0 0 0 0 0 0 0 0 0 0 0 0 0 0 0 0 0 0 0 0 0 0 0 0 0 0 0 0 0 0 0 0 0 0 0 0 0 0 0 0 0 0 0 0 0 0 0 0 0 0 0 0 0 0 0 0 0 0 0 0 0 0 0 0 0 0 0 0 0 0 0 0 0 0 0 0 0 0 0 0 0 0 0 0 0 0 0 0 0 0 0 0 0 0 0 0 0 0 0 0 0 0 0 0 0 0 0 0 0 0 0 0 0 0 0 0 0 0 0 0 0 0 0 0 0 0 0 0 0 0 0 0 0 0 0 0 0 0 0 0 0 0 0 0 0 0 0 0 0 0 0 0 0 0 0 0 0 0 0 0 0 0 0 0 0 0 0 0 0 0 0 0 0 0 0 0 0 0 0 0 0 0 0 0 0 0 0 0 0 0 0 0 0 0 0 0 0 0 0 0 0 0 0 0 0 0 0 0 0 0 0 0 0 0 0 0 0 0 0 0.001 0 0 0 0 0 0 0 0 0 0 0.001 0.001 0 0 0.008 0 0.001 0 0 0 
0.014 0.008 0.002 0.002 0 0.001 0.001 0.001 0.001 0.001 0.002 0.001 0.28 0.412 1 0.379 0.267 0.183 0.143 0.05 0.02 0.016 0.017 0.004 0.007 0.01 0.007 0 0.004 0.009 0.015 0.011 0.007 0.01 0.004 0.01 0.006 0.004 0.002 0.001 0.004 0 0.002 0.003 0 0.001 0.001 0.002 0 0.002 0.002 0.001 0.002 0.002 0.001 0.003 0.002 0.005 0.005 0.002 0.003 0.004 0.005 0.011 0.008 0.007 0.005 0.012 0.009 0.008 0.002 0 0 0 0.001 0 0 0.001 0.002 0.002 0 0 0 0.001 0.002 0.001 0.002 0.003 0.012 0.012 0.018 0.02 0.01 0.015 0.017 0.012 0.006 0.003 0.002 0.006 0.021 0.025 0.02 0 0.014 0.023 0.008 0.016 0.012 0.016 0.028 0.03 0.024 0.031 0.033 0.025 0.018 0.027 0.024 0.03 0.033 0.025 0.024 0.023 0.019 0.031 0.017 0.017 0.012 0.008 0.008 0 0 0 0 0.024 0.03 0.028 0.02 0.008 0 0.005 0.004 0.001 0.001 0 0 0 0.002 0.005 0.003 0.002 0.005 0.003 0.004 0.003 0.007 0.004 0.004 0.003 0.007 0.003 0.003 0.002 0.001 0.002 0.003 0.003 0 0.002 0.003 0.003 0.005 0.013 0.018 0.019 0.028 0.028 0.028 0.03 0.02 0.02 0.024 0.012 0.004 0.008 0.01 0.007 0.005 0.003 0.005 0 0.003 0.005 0.001 0 0.001 0.004 0.005 0.008 0.001 0.002 0.004 0.006 0.005 0.014 0.013 0.002 0.02 0.021 0.025 0.021 0.015 0.01 0.005 0.01 0.01 0.011 0.005 0.006 0.005 0.004 0.013 0.005 0.004 0.005 0.003 0.002 0.006 0.004 0.001 0.001 0.002 0.002 0 0 0.002 0 0 0 0 0 0 0 0 0 0 0 0 0 0 0 0 0 0 0 0 0 0 0 0 0.015 0 0.001 0.008 0.007 0.007 0.003 0.005 0.006 0.008 0.005 0.004 0.003 0.004 0.003 0.002 0 0 0 0 0 0 0 0 0.006 0.008 0.007 0.001 0.001 0 0.001 0.001 0.001 0 0.001 0 0.001 0.001 0.002 0.001 0.001 0.001 0.004 0.001 0 0.001 0.002 0 0 0.001 0.001 0.003 0.002 0 0 0 0 0 0 0 0 0 0 0.027 0.023 0.038 0.058 0 0 0 0 0 0.011 0.002 0.003 0.006 0.026 0.038 0.065 0.101 0.078 0.069 0.291 0.236 0.355 0.225 0.251 0.243 0.092 0.015 0.023 0.016 0.018 0.01 0.018 0.001 0.049 0.024 0.021 0.038 0.055 0.05 0.066 0.175 0.131 0.1 0.112 0.078 0.035 0.035 0.052 0.026 0.031 0.059 0.043 0.004 0 0.017 0.01 0.024 0.046 0.034 0.014 0.032 0.036 0.014 0 0.011 0.013 0.013 0.013 0.025 0.01 0.008 0.019 0.006 0.011 0.011 0.016 0.012 0.01 0.01 0.003 0.006 0.002 0.002 0.001 0 0.001 0.002 0.001 0.001 0.002 0.001 0.001 0.001 0 0 0.001 0 0 0 0 0 0 0 0 0 0 0 0 0 0 0 0 0 0 0 0 0 0 0 0 0 0 0 0 0 0 0 0 0 0 0.003 0.006 0.009 0.003 0.005 0.003 0.005 0.006 0.006 0.007 0.004 0.004 0.005 0.012 0.011 0.005 0.004 0.011 0.011 0.003 0.002 0.001 0.001 0.001 0.002 0 0 0 0 0 0.005 0 0 0.021 0.014 0.053 0.025 0.019 0.01 0.026 0.022 0.006 0.007 0.016 0.004 0.009 0.006 0.002 0.002 0.002 0.004 0.004 0.004 0.004 0 0 0 0 0 0.029 0 0.001 0 0.001 0.001 0.002 0.002 0.001 0 0.001 0.001 0 0.001 0.002 0.001 0 0.002 0.002 0.002 0 0 0.001 0 0 0 0 0.001 0 0.002 0.001 0.001 0.003 0 0 0 0 0 0 0 0 0 0 0 0.001 0 0 0 0 0 0 0 0 0.001 0.001 0.001 0.002 0.004 0.003 0.001 0 0.001 0.001 0.001 0.001 0 0 0.001 0 0 0 0 0 0.001 0.001 0 0.001 0.001 0.001 0.003 0.003 0.001 0.004 0.007 0.006 0.006 0.008 0.008 0.007 0.004 0.004 0.003 0 0.002 0.003 0.003 0.003 0.002 0.001 0.002 0.002 0.001 0.003 0.003 0.002 0.001 0.004 0.003 0 0.005 0.005 0.004 0.005 0.004 0.004 0.002 0.003 0.002 0.002 0.004 0.002 0.002 0 0 0.005 0.005 0.005 0.003 0.001 0 0.001 0 0 0 0 0 0 0.001 0.001 0 0.001 0.002 0.003 0 0.001 0.002 0.003 0.001 0.001 0.001 0.002 0.001 0.001 0.001 0 0.001 0 0 0.001 0.002 0.002 0.002 0.002 0.002 0.003 0.004 0.005 0.005 0.004 0.003 0.005 0.005 0.003 0.001 0.002 0.002 0.003 0.003 0.002 0.003 0.003 0.003 0.002 0.001 0.002 0.002 0 0 0.002 0.001 0.003 0 0.001 0.001 0.003 0.003 0 0.003 0.003 0.003 0.004 0.004 0.004 0.001 0.003 0.003 0.002 0.003 0.001 0.001 0 0.001 0.001 0.001 0.001 0.001 0 0 0 0 0 0 0 0 0 0 0 0 0 0 0 0 0 0 0 0 0 0 0 0 0 0 0 0 0 0 0 0 0 0 0 0 0 0.002 0.001 0.002 0 0.001 0.001 0.002 0 0.001 0 0.002 0 0 0 0 0 0 0 0 0 0 0 0.001 0.001 0 0 0 0 0 0 0 0 0 0 0 0 0 0.001 0.001 0 0 0 0.001 0 0 0 0 0 0 0 0 0 0 0 0 0 0 0 0 0 0 0 0 0 0 0 0 0 0 0 0 0 0 0.003 0.001 0.003 0.002 0 0 0.001 0.001 0.001 0.001 0.001 0.001 0 0 0 0 0 0 0 0 0.003 0.003 0.002 0.003 0.003 0.003 0.002 0.002 0.002 0.002 0.002 0.002 0.002 0.002 0.001 0.001 0.001 0 0 0 0 0 0.002 0.003 0.003 0.003 0.001 0.003 0.004 0.004 0 0 0.002 0.003 0.001 0.004 0.003 0.003 0.004 0.002 0.003 0.003 0.003 0.001 0.003 0.003 0.004 0.003 0 0.001 0.001 0.002 0.002 0.001 0 0 0.001 0.001 0 0 0 0 0 0 0 0 0 0 0 0 0 0 0 0 0 0 0 0 0 0 0 0 0 0 0 0 0 0 0 0 0 0 0.001 0.001 0 0 0 0.001 0.002 0.003 0 0.002 0 0.002 0 0.001 0.001 0.001 0.001 0.001 0.001 0.001 0 0.001 0.001 0.001 0 0.001 0 0 0 0.001 0.001 0 0 0 0 0.001 0 0 0.003 0 0.003 0.003 0.002 0.002 0.003 0.002 0.001 0.002 0.001 0.001 0.003 0.002 0.001 0.003 0.005 0.003 0.005 0.007 0.01 0 0 0 0 0 0.004 0 0 0 0 0 0 0 0 0 0 0 0 0 0 0 0 0 0 0 0 0 0 0 0 0 0 0 0 0 0 0 0 0 0 0 0 0 0 0 0 0 0 0 0 0 0 0 0 0 0 0 0 0 0 0 0.002 0.001 0.001 0 0.001 0.002 0.001 0 0 0 0 0 0 0 0 0 0 0 0 0 0 0.002 0.002 0.003 0.003 0.003 0.002 0.002 0.001 0.001 0.002 0.001 0.001 0.002 0.003 0.003 0 0.001 0.002 0.002 0.001 0.001 0 0.001 0.001 0.001 0 0.001 0.001 0.001 0.001 0.001 0.001 0.001 0.001 0.001 0.003 0.001 0.002 0.001 0.001 0.001 0.001 0.001 0.002 0.002 0.001 0.001 0.003 0.003 0.003 0.003 0.003 0 0 0 0 0 0 0 0 0 0.001 0 0 0 0.001 0.001 0.001 0.002 0.002 0.001 0 0.002 0.001 0.001 0.001 0.002 0.002 0 0.001 0.001 0.001 0.002 0.003 0.003 0.003 0.003 0.003 0.004 0.004 0.003 0.003 0.001 0.002 0.002 0.002 0 0.001 0.001 0.003 0.003 0 0.002 0.001 0.002 0.003 0.003 0.002 0.003 0.003 0.002 0.002 0.006 0.005 0.001 0.002 0.001 0.003 0.004 0.002 0.003 0.003 0.005 0.005 0.004 0.004 0.003 0.005 0.004 0.003 0.001 0 0 0 0.001 0 0 0 0 0 0 0 0 0 0 0 0 0 0 0 0 0 0 0 0 0 0 0 0 0 0 0 0 0 0 0 0 0 0 0 0 0 0 0 0 0 0 0 0 0 0 0 0 0 0 0 0 0 0 0 0 0 0 0 0 0 0 0 0 0 0 0 0 0 0 0 0 0 0 0 0 0 0 0 0 0 0 0 0 0 0 0 0 0 0 0 0 0 0 0 0 0 0 0 0 0 0 0 0 0 0 0 0 0 0 0 0 0 0 0 0.001 0.001 0.001 0 0 0 0 0 0 0 0 0 0 0 0 0 0 0 0 0 0.001 0 0.002 0 0 0 0 0 0 0 0 0 0 0 0 0 0 0 0 0 0 0 0 0 0 0 0 0.001 0.003 0 0.002 0.003 0.003 0.003 0.004 0.003 0.001 0.005 0.003 0.004 0.002 0.004 0.003 0.004 0.003 0.005 0.003 0.002 0.002 0.004 0.002 0.002 0.002 0.001 0 0 0 0 0 0 0 0 0 0 0 0 0 0 0 0 0 0 0 0 0 0 0 0 0 0 0 0 0 0 0 0 0 0 0 0 0 0 0 0 0 0 0 0 0 0 0 0.002 0.001 0 0 0 0 0 0 0 0 0 0.001 0.001 0 0 0 0 0 0 0 0 0 0 0 0 0 0 0 0 0 0 0 0 0 0 0 0 0 0 0 0 0 0 0 0.003 0 0 0 0.003 0 0 0 0 0 0.002 0 0 0 0 0 0 0 0 0 0 0 0 0 0 0 0 0 0 0 0 0 0 0 0 0 0 0 0 0 0 0 0 0 0 0 0 0 0 0 0 0 0 0 0 0 0 0 0 0 0 0 0.001 0 0 0 0.001 0.001 0.001 0 0.001 0.004 0.005 0.002 0.002 0.002 0 0.003 0.002 0.001 0.001 0.001 0.001 0.001 0.001 0 0 0 0.001 0.001 0.001 0.001 0.001 0.001 0 0.001 0.001 0.001 0.001 0.001 0.001 0.001 0 0 0.002 0.001 0 0 0 0.002 0.002 0.001 0.001 0.002 0.002 0.001 0.001 0.001 0.002 0 0.001 0.002 0.002 0 0.001 0.001 0 0 0 0 0 0 0 0 0.001 0.002 0.002 0.002 0.001 0 0.001 0 0.002 0.002 0.001 0.002 0.003 0.003 0.003 0.003 0.002 0.002 0.004 0.001 0.001 0.002 0.004 0.003 0.002 0.002 0.005 0.004 0.001 0.001 0.005 0.005 0 0.002 0.001 0.001 0 0 0.001 0.001 0.001 0.002 0.002 0.002 0.002 0.001 0.001 0.002 0.001 0 0.001 0.001 0.001 0.002 0.002 0.002 0.003 0.003 0.004 0.002 0.003 0.003 0.003 0.001 0.001 0 0 0 0 0 0 0.001 0 0.001 0.001 0.001 0.001 0.001 0 0 0.002 0.002 0 0.001 0.001 0 0 0.001 0 0 0 0 0 0 0 0 0 0 0 0 0 0 0 0 0 0 0 0 0 0 0 0 0 0 0 0 0 0 0 0 0 0 0 0 0 0 0 0 0 0 0.001 0.001 0 0.001 0.001 0.001 0 0 0 0 0 0 0 0 0 0 0 0 0 0 0.001 0.001 0.001 0.001 0.001 0 0 0 0 0 0 0 0 0 0 0 0 0 0 0 0 0 0 0 0 0.001 0.001 0.001 0 0 0 0 0 0 0 0 0 0 0 0 0 0 0 0 0 0 0 0 0 0 0 0 0.001 0 0 0 0 0 0 0 0 0 0 0 0 0 0 0 0 0 0 0 0 0 0.001 0.001 0 0 0 0 0 0 0 0 0 0 0 0 0 0 0 0 0 0 0 0 0 0 0 0 0 0 0 0.002 0 0 0 0.001 0 0 0.001 0 0 0.001 0 0 0 0 0 0 0 0 0 0 0 0 0 0 0 0 0 0 0 0 0 0 0 0 0 0 0 0 0 0 0 0 0 0 0 0 0 0 0 0 0 0 0 0 0 0 0 0 0 0 0 0 0 0 0 0 0.001 0.001 0 0 0 0.001 0 0 0 0 0 0 0 0 0 0 0 0 0 0 0 0 0 0 0 0 0 0 0 0 0 0 0 0 0 0 0 0 0 0 0 0 0 0 0 0 0 0.001 0.002 0.001 0.001 0.002 0.003 0.001 0.001 0.001 0.001 0.001 0.002 0 0 0 0 0 0 0 0 0 0 0 0 0.001 0.001 0.001 0 0 0.001 0 0 0 0 0 0 0 0 0 0 0 0 0 0 0 0 0 0 0 0 0 0 0 0 0 0.001 0.001 0 0 0.001 0.001 0 0 0.001 0.001 0.001 0 0.001 0.001 0.001 0 0.001 0.002 0.002 0.001 0.001 0 0 0 0 0 0 0 0 0 0 0 0 0.001 0.001 0.001 0 0.001 0.002 0.002 0.001 0.001 0.002 0.002 0.002 0.001 0.001 0.001 0 0 0 0.002 0 0 0.002 0.002 0.002 0.001 0.001 0.002 0.001 0 0.001 0.001 0.002 0.002 0.002 0.002 0.002 0.002 0.002 0.001 0.002 0.002 0.001 0.002 0.001 0 0 0 0.002 0.001 0.001 0.001 0 0 0 0 0 0 0 0 0 0 0 0 0 0 0 0 0.001 0.002 0.001 0.001 0.001 0.001 0 0.001 0.001 0.001 0.001 0.001 0.001 0 0 0 0 0 0.001 0.001 0 0.001 0.001 0.001 0.001 0.001 0.001 0 0.001 0 0.001 0.001 0.002 0.002 0.001 0.002 0.003 0.002 0.001 0 0.001 0.001 0 0 0.001 0.001 0.001 0 0 0 0.002 0.001 0 0.002 0.002 0.002 0.002 0.002 0.001 0 0.002 0.003 0.001 0 0.001 0 0 0.001 0 0 0 0 0 0 0 0 0 0 0 0 0 0 0 0 0 0 0 0 0 0 0 0 0 0 0 0 0 0 0 0 0 0 0 0 0 0 0 0 0 0.001 0 0.001 0 0 0 0.001 0 0 0 0 0 0 0 0 0 0 0 0 0 0 0 0.001 0.001 0.001 0.001 0 0 0 0 0 0 0 0 0 0 0 0 0 0 0 0 0 0 0 0 0 0.001 0.001 0.001 0 0 0 0 0 0 0 0 0 0 0 0 0 0 0 0 0 0 0 0 0 0 0.001 0.001 0 0 0 0 0 0 0 0 0 0 0 0 0 0 0 0 0 0 0 0 0 0.001 0 0 0 0 0 0 0 0 0 0 0 0 0 0 0 0 0 0 0 0 0 0 0 0 0 0 0.001 0 0 0.001 0.001 0 0.002 0.002 0.001 0.002 0 0.001 0.001 0 0 0.001 0.001 0 0.001 0.001 0.001 0 0 0 0 0 0 0 0 0 0 0 0 0 0 0 0 0 0 0 0 0 0 0 0 0 0 0 0 0 0 0 0 0 0 0 0 0 0 0 0 0 0 0 0 0 0 0.001 0.001 0.001 0.001 0.001 0.001 0.001 0.001 0 0 0 0 0 0 0 0 0 0 0.001 0.001 0 0 0 0 0 0 0 0 0 0 0 0 0 0 0 0 0 0 0 0.001 0.001 0 0 0.001 0.001 0.001 0.002 0.002 0.001 0 0.002 0.001 0.001 0.002 0.002 0.001 0.001 0.001 0.002 0.002 0.002 0 0 0 0 0 0 0 0 0 0 0 0 0 0 0 0.001 0.002 0 0 0 0 0 0 0 0 0 0 0 0 0 0 0 0 0 0 0 0 0 0 0 0 0 0 0 0 0 0 0 0 0 0.001 0.002 0.001 0.001 0.001 0.002 0.002 0.002 0.002 0.002 0.001 0.001 0 0 0 0 0.001 0.001 0 0 0 0 0 0 0 0 0.001 0.001 0.001 0.003 0 0.002 0.002 0.002 0.002 0.001 0.001 0.001 0.002 0.002 0.001 0 0.001 0.002 0.001 0.001 0.001 0 0 0.001 0.001 0.001 0.002 0.001 0.001 0.001 0.001 0.002 0.001 0.001 0.003 0.003 0 0.001 0.001 0 0 0 0 0 0 0 0 0.003 0.003 0.002 0.002 0.001 0 0 0 0 0 0 0 0 0.001 0 0.001 0.001 0.001 0.001 0 0.001 0.001 0.001 0 0 0 0.001 0.001 0 0 0.002 0.001 0 0.001 0 0 0 0.001 0.001 0.001 0.001 0.002 0.002 0.002 0.002 0.002 0.002 0.001 0.001 0.001 0.001 0.001 0 0.002 0 0 0 0 0 0 0 0 0 0 0.001 0 0 0 0 0 0.002 0.002 0 0.002 0.002 0.002 0.002 0.002 0.002 0.001 0.002 0.002 0.001 0 0.001 0 0 0.002 0 0.001 0.002 0.001 0.001 0 0 0 0 0 0 0 0 0 0 0 0 0 0 0 0 0 0 0 0 0 0 0 0 0 0.001 0 0 0 0 0 0 0 0.001 0 0 0.001 0 0 0 0.001 0.001 0.001 0.001 0 0.001 0.001 0.001 0.001 0.001 0 0 0 0 0 0 0 0.001 0.001 0.001 0.001 0 0 0 0 0 0 0 0 0 0 0 0 0 0 0 0 0 0 0 0 0 0 0 0 0.001 0.001 0 0 0 0 0 0 0 0 0 0 0 0 0 0 0 0 0 0 0 0 0 0.001 0.001 0.001 0.001 0 0 0 0 0 0 0 0 0 0 0 0 0 0 0 0 0 0 0.001 0.001 0.001 0.001 0.001 0 0 0 0 0 0 0 0 0 0 0 0 0 0 0 0 0 0 0 0 0 0 0.001 0 0 0.002 0 0 0.002 0.002 0 0.001 0.002 0.001 0 0.001 0.002 0.001 0.001 0.002 0 0 0 0 0 0.001 0.001 0 0.001 0.001 0.001 0 0.001 0.001 0 0 0 0 0 0 0 0 0 0 0 0 0 0 0 0 0 0 0 0 0 0 0 0 0 0 0 0 0 0 0 0 0 0 0 0 0 0 0.001 0.001 0 0.001 0 0 0 0 0 0 0 0 0 0 0 0 0 0 0 0 0 0 0 0 0 0 0 0 0 0 0 0 0 0 0 0 0 0.001 0.001 0 0.001 0.002 0.003 0.002 0 0.002 0.002 0.002 0.001 0.001 0.002 0.002 0.002 0.001 0.001 0.001 0.001 0 0.002 0.004 0.001 0 0 0 0 
0.041 0.011 0.003 0.001 0.002 0.003 0.001 0 0 0 0 0 0.329 0.47 0.304 1 0.43 0.261 0.206 0.079 0.022 0.024 0.025 0.008 0.009 0.017 0.011 0 0.008 0.012 0.012 0.003 0.006 0.006 0.005 0.006 0.004 0.003 0.006 0.004 0.002 0.003 0.004 0.004 0.002 0 0 0 0 0.002 0.002 0.001 0.001 0.002 0.001 0.002 0.003 0.003 0.003 0.002 0.003 0.006 0.005 0.013 0.011 0.01 0.011 0.015 0.012 0.009 0.006 0.003 0.002 0.002 0.001 0.001 0 0 0.006 0.006 0 0 0 0.002 0.003 0.002 0.008 0.014 0.025 0.026 0.036 0.034 0.019 0.021 0.021 0.013 0.012 0.008 0.012 0.015 0.031 0.047 0.037 0 0.023 0.051 0.022 0.034 0.018 0.028 0.051 0.055 0.045 0.05 0.063 0.044 0.041 0.053 0.047 0.049 0.049 0.044 0.049 0.044 0.038 0.056 0.037 0.02 0.021 0.007 0.007 0.003 0.002 0.002 0.001 0.049 0.053 0.048 0.045 0.025 0 0.021 0.018 0.006 0.004 0.002 0.002 0.003 0.007 0.006 0.008 0.008 0.01 0.006 0.005 0.009 0.015 0.005 0.005 0.005 0.007 0.006 0.005 0.004 0.004 0.002 0.003 0.004 0.002 0.003 0.003 0.004 0.012 0.027 0.036 0.036 0.05 0.053 0.054 0.061 0.053 0.045 0.046 0.016 0.005 0.01 0.016 0.008 0.007 0.005 0.008 0.004 0.003 0.008 0.005 0.004 0.004 0.006 0.009 0.018 0.001 0.001 0.001 0.004 0.003 0.027 0.019 0.004 0.032 0.037 0.046 0.03 0.023 0.016 0.008 0.01 0.011 0.01 0.009 0.005 0.005 0.012 0.028 0.011 0.012 0.016 0.006 0.003 0.007 0.003 0.002 0.002 0.003 0 0.002 0.004 0.006 0.002 0 0 0.003 0 0.001 0.001 0.002 0 0 0 0.001 0.001 0 0 0 0.001 0.001 0 0.001 0.001 0 0 0 0.035 0 0.001 0.028 0.02 0.022 0.009 0.008 0.014 0.014 0.005 0.009 0.009 0.007 0.003 0.004 0.001 0 0 0.001 0 0 0 0 0.015 0.021 0.012 0.011 0.009 0 0.001 0.001 0.001 0.001 0.001 0.001 0.001 0.003 0.003 0.003 0.002 0.002 0.006 0.004 0.006 0.005 0.004 0.003 0.006 0.008 0.009 0.009 0.008 0.006 0 0.001 0.001 0.001 0 0 0 0 0 0.029 0.026 0.039 0.061 0 0 0 0 0 0.015 0.008 0.012 0.031 0.063 0.075 0.108 0.162 0.104 0.101 0.35 0.282 0.403 0.286 0.306 0.298 0.092 0.025 0.034 0.024 0.02 0.013 0.02 0.005 0.063 0.045 0.052 0.07 0.079 0.065 0.096 0.259 0.208 0.144 0.162 0.105 0.045 0.054 0.069 0.039 0.041 0.078 0.041 0.009 0.006 0.022 0.021 0.038 0.071 0.053 0.017 0.045 0.057 0.026 0 0.014 0.016 0.021 0.018 0.042 0.015 0.008 0.027 0.004 0.014 0.014 0.019 0.01 0.012 0.011 0.005 0.009 0 0 0.004 0.001 0 0 0 0 0 0 0 0 0 0 0 0 0 0 0 0 0 0 0 0 0 0 0 0 0 0 0 0 0 0 0 0 0 0 0 0 0 0 0 0 0 0 0 0 0 0.003 0.004 0.005 0.002 0.003 0.001 0.006 0.008 0.005 0.005 0.003 0.002 0.004 0.011 0.012 0.007 0.004 0.01 0.011 0.009 0.007 0.007 0.008 0.007 0.006 0.005 0 0 0 0 0.006 0 0 0.025 0.023 0.069 0.03 0.027 0.023 0.03 0.02 0.008 0.013 0.015 0.01 0.013 0.01 0.009 0.005 0.005 0.007 0.007 0.005 0.006 0 0 0 0 0 0.057 0 0 0 0 0 0.001 0.002 0.002 0.001 0.001 0 0 0 0.001 0.001 0 0.001 0.001 0.001 0.001 0 0 0 0.001 0 0 0 0 0 0 0 0.001 0 0 0 0 0 0 0 0 0 0 0.001 0.002 0.001 0 0 0.001 0.001 0 0 0.002 0.002 0.002 0.002 0.004 0.004 0.004 0 0 0 0 0 0 0 0 0.001 0 0 0 0 0 0.001 0.001 0 0.001 0.003 0.003 0.003 0.003 0.003 0.002 0.005 0.005 0.005 0.01 0.009 0.005 0.004 0.002 0.002 0 0 0.002 0.002 0.002 0.002 0.003 0.003 0.003 0.002 0.002 0.003 0.002 0.001 0.001 0.002 0.002 0.002 0.001 0.001 0.001 0.002 0.002 0.002 0.006 0.004 0.004 0.006 0.005 0.003 0 0 0.001 0.003 0.003 0.003 0.001 0 0.001 0.001 0.001 0.001 0.001 0.001 0.001 0.001 0.001 0.001 0.001 0.001 0.002 0.001 0 0.001 0.001 0.001 0 0 0 0.001 0.001 0.001 0 0 0 0 0 0 0.001 0.001 0.003 0.003 0.001 0.002 0.001 0.002 0.003 0.003 0.003 0.003 0.002 0 0.001 0.002 0.002 0.001 0.001 0.002 0.001 0.001 0.001 0.001 0.001 0.001 0 0 0.001 0 0.001 0 0 0 0.002 0.001 0.002 0.002 0.002 0.002 0.002 0.001 0 0 0.001 0.002 0.001 0.001 0 0 0 0.001 0 0.001 0 0 0 0.002 0.002 0 0 0.001 0.001 0 0 0.001 0 0 0 0 0 0 0 0 0 0 0 0 0 0 0 0 0 0 0 0 0 0 0 0 0 0 0 0.002 0.002 0.002 0 0.001 0.002 0.001 0 0 0.001 0 0 0 0 0 0 0 0 0 0 0 0 0.002 0.001 0 0 0 0 0 0 0 0 0 0 0 0 0 0 0 0 0 0 0 0 0 0 0 0 0 0 0 0 0 0 0 0 0 0 0 0 0 0 0 0 0 0 0 0 0 0 0 0 0 0.003 0.003 0.003 0.003 0 0.001 0 0 0 0 0 0 0 0 0 0 0 0 0 0 0.002 0.001 0.002 0.002 0.002 0.002 0.002 0 0 0.001 0.002 0.002 0 0 0.001 0 0 0 0 0 0 0 0.001 0.002 0.001 0.001 0 0 0.001 0.003 0 0 0.002 0.003 0.003 0.002 0.003 0.002 0.001 0.002 0.001 0.001 0.001 0.001 0.001 0.002 0.002 0.001 0 0 0 0.001 0 0 0 0 0 0 0 0 0 0 0 0 0 0 0 0 0 0 0 0 0 0 0 0 0 0 0 0 0 0 0 0 0 0 0 0 0 0 0 0 0 0 0 0 0 0 0.001 0.001 0 0.001 0 0.001 0.002 0.003 0.004 0.001 0.002 0.002 0.005 0.001 0.001 0.002 0.004 0.004 0.002 0.002 0 0 0.001 0.001 0.001 0.001 0.001 0 0 0.001 0 0 0.001 0.001 0.002 0.001 0 0.001 0.001 0.001 0.001 0.001 0.001 0.002 0.006 0.002 0.001 0.002 0.009 0.003 0.002 0.004 0.008 0 0 0 0.002 0.001 0.002 0 0 0 0 0 0.001 0.001 0 0 0 0 0 0.001 0.001 0 0 0.001 0.001 0.001 0 0.001 0 0 0 0 0 0.001 0.001 0 0 0.001 0 0 0 0 0 0 0 0 0 0 0 0 0 0 0 0 0 0 0 0 0.001 0 0 0.001 0.001 0 0 0 0 0 0 0 0 0 0 0.002 0.002 0 0 0 0 0.002 0.001 0 0 0 0 0.002 0.002 0.002 0.001 0.001 0 0.001 0.001 0.001 0.001 0.003 0.004 0.004 0 0.002 0.002 0.002 0.002 0 0.002 0 0 0 0 0.001 0.001 0.001 0.002 0.002 0.002 0.002 0.001 0.002 0.002 0.002 0.003 0.002 0.001 0.001 0 0 0 0 0 0 0.001 0.002 0.002 0.002 0.002 0 0 0 0 0 0 0.001 0.002 0.002 0.001 0.002 0.001 0.003 0.003 0 0.001 0.002 0.003 0.003 0 0.001 0.001 0.002 0 0 0 0 0.001 0.001 0.002 0.002 0.002 0.002 0.002 0.002 0.003 0.005 0.005 0.004 0.003 0.003 0.003 0.003 0.004 0.001 0.002 0.003 0.002 0.004 0.002 0.003 0.002 0.003 0.003 0 0.002 0.002 0.001 0.001 0.002 0.01 0.006 0.002 0.002 0.002 0.003 0.005 0.002 0.004 0.004 0.005 0.006 0.004 0.002 0.003 0.006 0.006 0.006 0.002 0 0 0.002 0.002 0.001 0 0.002 0 0 0 0 0 0 0 0 0 0 0 0 0 0 0 0 0 0 0 0 0 0 0 0 0 0 0 0 0 0 0 0 0 0 0 0 0 0.001 0.001 0.002 0.002 0.002 0.001 0.001 0.002 0.001 0 0.001 0.002 0.001 0 0 0 0 0 0 0 0 0 0 0.001 0.001 0 0 0 0 0 0 0 0 0 0 0 0 0 0 0.001 0 0 0.001 0.001 0.001 0 0 0 0 0 0 0 0 0 0 0 0 0 0 0 0 0 0 0 0 0 0 0 0 0 0 0 0 0.001 0.002 0.002 0.002 0.001 0 0 0 0 0 0 0 0 0 0 0 0 0 0 0 0 0 0.002 0.002 0.003 0 0 0 0 0 0 0 0 0 0 0 0 0 0 0 0 0 0 0 0 0 0 0 0 0.002 0.001 0 0.003 0.002 0.002 0.002 0.005 0.003 0.002 0.006 0.004 0.003 0.004 0.007 0.004 0.006 0.007 0.01 0.006 0.001 0.001 0.004 0.001 0 0 0 0 0 0 0 0 0 0 0 0 0 0 0 0 0 0 0 0 0 0 0 0 0 0 0 0 0 0 0 0 0 0 0 0 0 0 0 0 0 0 0 0 0 0 0 0 0 0 0 0 0 0 0 0 0 0 0 0 0 0.001 0.001 0.001 0 0 0 0 0 0.001 0.001 0 0 0 0 0.001 0 0 0.001 0 0 0.001 0.001 0.001 0.001 0.001 0.001 0 0.001 0.001 0 0 0 0 0.001 0 0 0 0.002 0 0 0 0.001 0.001 0.005 0 0 0 0 0 0 0.001 0.001 0.001 0.001 0.001 0 0.001 0.002 0.001 0 0.002 0.002 0.001 0 0.002 0.002 0.001 0 0.001 0.001 0 0 0 0 0 0 0 0.001 0.001 0.001 0 0.001 0.001 0 0.001 0.001 0 0.001 0.001 0.001 0.001 0.002 0 0 0.001 0.001 0.002 0.002 0.002 0.001 0.003 0.001 0.001 0.002 0.008 0.005 0.001 0.001 0.001 0 0.001 0.001 0 0 0 0.001 0.001 0.001 0 0 0 0 0.001 0.001 0.002 0.001 0.001 0.001 0.001 0 0 0.001 0.001 0.001 0.001 0 0.001 0 0 0.001 0 0 0.001 0.001 0.001 0.001 0.001 0.001 0.001 0.001 0.001 0.001 0.001 0.001 0.001 0.001 0.001 0.001 0.001 0.001 0.001 0.001 0.001 0 0 0 0 0.001 0.001 0.001 0.001 0.001 0 0.001 0.001 0.001 0.001 0.001 0.001 0.001 0.001 0 0 0.001 0 0 0.001 0.001 0.001 0 0.001 0.003 0.002 0.002 0.004 0.004 0.002 0.002 0.006 0.001 0.002 0.001 0 0 0 0.001 0.001 0.001 0.001 0.001 0.001 0.001 0.001 0 0.001 0.001 0.001 0.001 0.001 0 0 0 0.001 0.001 0 0 0 0 0 0 0 0 0 0 0 0 0 0 0 0 0 0 0 0 0 0 0 0 0 0 0 0 0 0 0.001 0.001 0 0.001 0.001 0 0 0 0.001 0.001 0.001 0.001 0.001 0 0 0 0 0 0 0 0 0 0 0 0 0 0 0 0 0 0 0 0 0 0 0 0 0 0 0 0 0 0 0.001 0.001 0 0 0 0.001 0.001 0 0 0.001 0.001 0 0 0 0 0 0 0 0 0 0 0 0.001 0 0 0 0 0 0 0 0 0 0 0 0 0 0 0 0 0 0 0 0 0 0 0 0 0 0 0 0 0 0 0 0 0 0 0 0 0 0 0 0 0 0 0 0 0 0 0 0 0 0.001 0 0 0 0 0 0 0 0 0 0 0 0 0 0 0 0 0 0 0 0 0 0.001 0 0 0 0 0 0 0 0 0 0 0 0 0 0 0 0 0 0 0 0 0 0 0 0 0 0 0 0 0.001 0 0 0 0 0 0 0 0 0 0 0 0 0 0 0 0 0 0 0 0 0 0 0 0 0 0 0 0 0 0 0 0 0 0 0 0 0 0 0 0 0 0 0 0 0 0 0 0 0 0 0 0 0 0 0 0 0 0 0 0 0 0 0 0 0 0 0 0 0 0 0 0 0 0 0 0 0 0 0 0 0 0 0.001 0 0 0.001 0 0 0 0.001 0 0 0 0 0 0 0 0 0.001 0 0 0.001 0.001 0.001 0.001 0.001 0.001 0.002 0.002 0 0.001 0.001 0.001 0 0.002 0.001 0.002 0.002 0.003 0.005 0.005 0.005 0.002 0.003 0.001 0 0 0 0 0 0 0 0 0 0 0 0 0 0 0 0 0 0 0 0 0 0 0 0 0 0 0 0 0 0 0 0 0 0 0 0 0 0 0 0 0 0 0 0 0 0 0 0 0 0 0 0 0 0 0 0 0 0 0 0 0.002 0.002 0.002 0.002 0 0.003 0.001 0.001 0.001 0 0 0 0 0 0 0 0 0 0 0 0 0 0 0 0 0 0 0 0 0 0 0 0 0 0.001 0 0 0 0 0 0 0 0 0 0 0 0 0 0 0 0 0 0 0 0 0 0 0 0 0 0 0 0 0 0 0 0 0 0 0 0 0 0 0 0 0 0.001 0 0.001 0.001 0.001 0.003 0.003 0.003 0.001 0.003 0.002 0.001 0.001 0.002 0.003 0.001 0.003 0.003 0.001 0 0 0 0 0 0 0 0 0 0 0 0 0 0 0.001 0 0 0.001 0.001 0.001 0 0.002 0.002 0.002 0.002 0.002 0.002 0.001 0.002 0.003 0 0 0 0.001 0.001 0 0 0 0 0 0 0 0 0 0.001 0.001 0.001 0.001 0.002 0.002 0 0.001 0 0 0 0 0 0 0 0 0 0 0 0 0 0 0 0 0 0 0 0 0 0 0 0 0 0 0 0 0 0 0 0 0 0 0 0 0 0 0 0 0 0 0 0 0 0 0 0 0 0 0 0 0 0 0 0 0 0 0 0 0 0 0 0 0 0 0 0 0 0 0 0 0 0 0 0 0 0 0 0 0 0 0 0 0 0 0 0 0 0 0 0 0 0 0 0 0 0 0 0 0 0 0 0 0 0 0 0 0 0 0 0 0 0 0 0 0 0 0 0 0 0 0 0 0 0 0 0 0 0 0 0 0 0 0 0 0 0 0 0 0 0 0 0 0 0 0 0 0 0 0 0 0 0 0 0 0 0 0 0 0 0 0 0 0 0 0 0 0 0 0 0 0 0 0 0 0.001 0.001 0 0.001 0.001 0 0 0 0 0 0 0 0 0 0 0 0 0 0 0 0 0 0 0 0 0 0 0 0 0 0 0 0 0 0 0 0 0 0 0 0 0 0 0 0 0 0 0 0 0 0 0 0 0 0 0 0 0 0.001 0.001 0.001 0.001 0.001 0.001 0 0 0 0 0 0 0 0 0 0 0 0 0 0 0 0 0 0 0 0 0 0 0 0 0 0 0 0 0 0 0 0 0 0 0 0 0 0 0 0 0 0 0 0 0 0 0 0 0 0.001 0.001 0.001 0 0 0 0 0 0 0 0 0 0 0 0 0 0 0 0 0 0 0 0 0 0 0 0 0 0 0 0 0 0 0 0 0 0 0 0 0 0 0 0 0 0 0 0 0 0 0 0 0 0 0 0 0 0 0 0 0 0 0 0.001 0.001 0.001 0 0 0.001 0 0 0 0 0 0 0 0 0 0 0 0 0 0 0 0 0 0 0 0 0.001 0.001 0 0 0 0 0 0 0 0 0 0 0 0 0 0 0 0 0 0 0 0 0 0 0 0 0 0 0 0 0 0 0 0 0 0 0 0 0 0 0 0 0 0 0 0 0 0 0 0 0 0 0 0 0 0 0 0 0 0 0 0 0 0 0 0 0 0 0 0 0 0.001 0 0 0 0 0 0 0 0 0 0 0 0 0 0 0 0 0 0 0 0 0 0 0 0 0 0 0 0 0 0 0 0 0 0 0 0 0 0 0 0 0 0 0 0 0 0 0 0 0 0 0 0 0 0 0 0 0 0 0 0 0 0 0 0 0 0 0 0 0 0 0 0 0 0 0 0 0 0 0 0 0 0 0 0 0 0 0 0 0 0 0 0 0 0 0 0 0 0 0 0 0 0 0 0 0 0 0 0 0 0 0 0 0 0 0 0 0 0 0 0 0 0 0 0 0 0 0 0 0 0 0 0 0 0 0 0 0 0 0 0 0 0 0 0 0 0 0 0 0 0 0 0 0 0 0 0 0 0 0 0 0 0 0 0 0 0 0 0 0 0 0 0 0 0 0 0 0 0 0 0 0 0 0 0 0 0 0 0 0 0 0 0 0 0 0 0 0 0 0 0 0 0 0 0 0 0 0 0 0 0 0 0 0 0 0 0 0 0 0 0 0 0 0 0 0 0 0 0 0 0 0 0 0 0 0 0 0 0 0 0 0 0 0 0 0 0 0.001 0 0 0 0 0 0 0 0 0 0 0 0 0 0 0 0 0 0 0 0 0 0 0 0 0 0 0 0 0 0 0 0 0 0 0 0 0 0 0 0 0 0 0 0 0 0 0 0 0 0 0 0 0 0 0 0 0 0 0 0 0 0 0 0 0 0 0 0 0 0 0 0 0 0 0 0 0 0 0 0 0 0 0 0 0 0 0 0 0 0 0 0 0 0 0 0.001 0.001 0.001 0 0 0 0.011 0 0 0 0 0 
0.053 0.026 0.007 0.005 0.001 0.01 0.001 0.002 0.002 0.002 0.001 0 0.403 0.569 0.205 0.402 1 0.43 0.32 0.111 0.026 0.032 0.042 0.017 0.008 0.026 0.013 0.003 0.011 0.024 0.026 0.014 0.011 0.017 0.012 0.018 0.009 0.002 0.004 0.002 0.007 0.005 0.006 0.005 0 0 0 0 0 0.003 0.004 0.004 0.005 0.005 0.005 0.008 0.008 0.009 0.01 0.009 0.005 0.01 0.013 0.029 0.018 0.018 0.026 0.039 0.03 0.019 0.007 0.006 0.005 0.004 0.003 0.003 0.001 0.001 0.014 0.012 0.006 0.002 0.007 0.004 0.008 0.004 0.005 0.011 0.043 0.045 0.055 0.063 0.041 0.053 0.048 0.036 0.027 0.018 0.022 0.023 0.057 0.078 0.064 0 0.043 0.092 0.035 0.055 0.03 0.042 0.088 0.095 0.084 0.098 0.108 0.094 0.069 0.093 0.083 0.087 0.087 0.074 0.09 0.067 0.059 0.101 0.065 0.048 0.041 0.034 0.029 0.003 0.002 0.001 0 0.076 0.092 0.089 0.077 0.043 0 0.026 0.02 0.009 0.006 0.003 0.008 0.008 0.015 0.01 0.015 0.016 0.018 0.013 0.011 0.011 0.024 0.015 0.006 0.006 0.018 0.009 0.007 0.006 0.008 0.006 0.008 0.013 0.003 0.004 0.009 0.01 0.023 0.048 0.055 0.061 0.072 0.079 0.08 0.091 0.085 0.078 0.078 0.044 0.01 0.027 0.031 0.02 0.014 0.005 0.011 0.009 0.01 0.011 0.009 0.007 0.007 0.014 0.019 0.023 0.001 0.001 0.003 0.012 0.01 0.038 0.032 0.003 0.046 0.047 0.074 0.054 0.04 0.032 0.017 0.023 0.026 0.03 0.015 0.009 0.013 0.017 0.042 0.017 0.012 0.026 0.01 0.004 0.01 0.007 0.003 0.002 0.003 0.001 0.001 0.001 0.005 0.002 0 0 0.004 0 0 0.001 0.001 0 0 0 0 0 0 0 0 0 0 0 0 0 0 0 0 0.059 0 0.004 0.033 0.023 0.028 0.014 0.021 0.018 0.023 0.014 0.015 0.015 0.015 0.009 0.008 0.001 0 0 0.001 0 0 0 0 0.03 0.034 0.018 0.012 0.012 0.004 0.004 0.001 0.002 0.001 0.001 0.002 0.003 0.004 0.004 0.002 0.001 0.004 0.015 0.007 0.012 0.015 0.009 0.01 0.011 0.011 0.012 0.012 0.014 0.012 0.001 0.001 0.001 0 0 0 0 0 0 0.063 0.052 0.074 0.093 0 0 0 0 0 0.026 0.008 0.019 0.046 0.083 0.116 0.173 0.258 0.177 0.229 0.46 0.492 0.528 0.385 0.428 0.417 0.128 0.035 0.043 0.024 0.02 0.019 0.053 0.005 0.137 0.082 0.062 0.103 0.144 0.122 0.239 0.624 0.464 0.319 0.383 0.24 0.091 0.097 0.189 0.093 0.066 0.11 0.058 0.004 0.002 0.048 0.03 0.065 0.129 0.093 0.04 0.077 0.104 0.059 0 0.026 0.037 0.039 0.04 0.083 0.03 0.027 0.048 0.013 0.027 0.03 0.036 0.019 0.024 0.026 0.01 0.022 0.004 0.004 0.009 0.004 0.003 0.002 0.001 0 0.002 0 0.001 0.001 0.001 0.001 0 0 0 0 0 0 0 0 0 0 0 0 0 0 0 0 0 0 0 0 0 0 0 0 0 0 0 0 0 0.001 0.001 0.004 0 0 0.006 0.008 0.015 0.018 0.01 0.013 0.007 0.008 0.01 0.017 0.02 0.003 0.003 0.011 0.027 0.026 0.016 0.017 0.034 0.035 0.013 0.014 0.01 0.012 0.011 0.016 0.01 0.007 0.005 0.006 0.001 0.01 0 0 0.043 0.041 0.152 0.052 0.034 0.035 0.064 0.043 0.024 0.027 0.035 0.017 0.032 0.024 0.016 0.015 0.016 0.022 0.014 0.016 0.019 0 0.002 0.002 0.001 0.001 0.098 0 0 0 0 0.001 0 0 0.003 0.002 0.001 0 0 0 0.003 0.002 0.001 0.004 0.003 0.002 0.004 0.005 0.005 0.002 0.005 0.006 0.004 0.008 0.003 0.005 0.007 0.008 0.003 0.003 0 0 0.002 0.001 0.002 0.003 0 0.002 0.005 0.002 0.003 0.003 0.004 0.002 0 0.001 0 0.002 0.007 0.006 0.004 0.006 0.011 0.005 0.004 0.003 0.002 0 0 0 0 0 0 0.001 0 0 0 0 0 0.001 0 0 0 0.002 0.002 0.004 0.005 0.002 0.013 0.014 0.008 0.014 0.023 0.017 0.012 0.017 0.012 0.008 0 0.006 0.006 0.002 0.002 0.001 0.003 0.007 0.008 0.008 0.005 0.009 0.009 0.007 0.009 0.009 0.01 0.01 0.011 0.01 0.011 0.009 0.011 0.011 0.013 0.009 0.012 0.017 0.014 0.004 0 0 0.01 0.01 0.009 0.005 0.003 0 0.001 0.001 0.001 0.001 0 0.001 0.001 0.001 0 0.001 0.001 0.001 0.003 0.001 0.002 0.002 0.003 0.002 0.001 0.001 0.001 0.002 0 0.001 0.001 0.001 0 0.001 0.001 0.001 0.001 0.003 0.005 0.005 0.008 0.01 0.011 0.011 0.01 0.009 0.009 0.011 0.009 0.002 0.004 0.007 0.006 0.006 0.002 0.003 0.003 0.004 0.003 0.001 0.003 0.003 0.002 0.001 0.005 0.003 0.003 0 0.001 0.001 0.009 0.009 0.001 0.01 0.009 0.012 0.007 0.009 0.004 0.003 0.005 0.004 0.005 0.003 0.001 0.001 0 0.006 0.002 0.001 0.001 0 0 0 0 0 0 0 0 0 0 0.003 0.001 0 0 0 0 0 0 0.001 0 0 0 0 0 0 0 0 0 0 0 0 0 0 0 0 0 0 0 0.003 0.004 0.004 0.003 0.001 0.002 0.003 0.002 0.001 0.002 0.001 0.001 0 0 0 0 0 0 0 0 0 0 0.005 0.005 0.004 0.003 0 0 0 0 0 0 0 0 0 0 0 0 0.001 0 0.001 0.002 0.002 0.001 0.001 0.001 0.001 0.002 0.001 0.001 0.001 0 0 0 0 0 0 0 0 0 0 0 0 0 0 0 0 0 0 0 0 0 0 0.005 0.003 0.004 0.004 0 0.003 0 0.001 0.001 0.001 0.001 0.001 0.001 0 0 0 0 0 0.001 0 0.004 0.007 0.005 0.009 0.004 0.003 0.003 0.002 0 0.002 0.003 0.003 0.001 0.001 0.003 0.001 0.001 0.001 0 0.001 0 0 0.002 0.003 0.004 0.004 0.004 0.003 0.01 0.011 0 0.005 0.009 0.012 0.006 0.012 0.012 0.005 0.007 0.003 0.006 0.006 0.006 0.003 0.007 0.007 0.008 0.005 0.003 0.003 0.002 0 0.003 0.001 0 0 0 0 0 0 0 0 0 0 0 0 0 0 0 0 0 0 0 0 0 0 0 0 0 0 0 0 0 0 0 0 0 0 0 0 0 0 0 0 0 0 0 0.001 0.001 0.003 0.002 0.001 0.001 0.002 0 0.003 0.002 0.001 0.003 0.003 0.005 0.003 0 0.003 0.008 0.005 0.006 0.005 0.001 0.002 0.005 0.008 0.004 0.001 0.002 0.001 0 0.001 0 0 0.003 0 0.003 0.005 0.008 0.008 0.007 0.009 0.009 0.007 0.007 0.009 0.014 0.007 0.008 0.01 0.016 0.01 0.006 0.013 0.026 0.002 0.003 0.003 0.003 0.001 0.011 0 0 0 0 0 0.001 0.001 0.002 0.001 0.001 0 0 0.001 0.001 0.001 0 0 0.001 0.001 0 0.001 0.001 0.001 0 0 0 0 0 0 0 0 0 0 0 0 0 0 0 0 0 0 0 0 0 0 0.001 0.001 0 0 0 0.001 0.003 0 0 0 0.004 0.002 0.002 0.002 0 0.002 0.002 0.002 0.002 0 0 0.003 0.004 0.001 0 0.001 0 0.002 0.002 0.002 0.003 0.005 0.005 0.005 0.007 0.003 0.005 0.008 0.004 0.006 0.005 0.005 0.005 0.007 0.008 0.005 0 0.006 0.003 0.004 0.002 0.001 0.001 0.006 0.006 0.004 0.005 0.006 0.006 0.002 0.004 0.006 0.005 0.005 0.004 0.007 0.007 0.003 0.007 0.005 0.004 0.002 0.002 0.003 0 0 0 0 0.008 0.008 0.007 0.006 0.004 0 0.003 0.002 0.002 0.001 0.001 0.002 0.002 0.004 0 0.003 0.004 0.004 0.006 0.003 0.002 0.005 0.008 0.003 0 0 0 0.001 0 0.002 0.002 0.002 0.003 0 0.001 0.002 0.002 0.005 0.004 0.005 0.011 0.011 0.011 0.009 0.008 0.006 0.008 0.008 0.005 0 0.003 0.004 0.005 0.014 0.006 0.003 0.006 0.009 0.006 0.003 0.005 0.013 0.005 0.004 0.006 0.014 0.015 0.001 0.006 0.003 0.01 0.013 0.002 0.01 0.011 0.012 0.015 0.017 0.01 0.009 0.019 0.018 0.013 0.005 0.002 0.002 0 0.007 0.002 0.001 0.002 0.001 0.001 0.003 0.003 0 0 0.001 0 0 0 0 0 0 0 0 0 0 0 0 0 0 0 0 0 0 0 0 0 0 0 0 0 0 0 0 0 0 0.001 0.001 0.001 0.001 0.001 0 0.001 0.001 0.001 0.001 0.001 0.001 0 0.001 0 0 0 0 0 0 0 0 0 0.001 0.001 0.001 0.001 0 0 0 0 0 0 0 0 0 0 0 0 0.001 0.001 0 0.001 0.001 0 0 0.001 0.001 0.001 0.001 0.001 0.001 0 0 0 0 0 0 0 0 0 0 0 0 0 0 0 0 0 0 0 0 0 0 0.002 0.002 0.004 0.002 0 0 0 0 0 0 0 0 0 0 0 0 0 0 0 0 0.002 0.006 0.004 0.007 0.002 0.002 0.001 0 0 0 0 0.002 0.001 0.001 0.001 0 0 0 0 0 0 0 0 0.001 0.002 0 0 0.003 0.006 0.006 0 0.01 0.003 0.006 0.007 0.012 0.009 0.003 0.014 0.008 0.011 0.011 0.014 0.012 0.012 0.013 0.016 0.011 0.004 0.004 0.022 0.005 0.003 0.003 0.003 0.006 0.001 0 0.002 0.002 0 0 0 0 0 0 0 0 0 0 0 0 0 0 0 0 0 0 0 0 0 0 0 0 0 0 0 0 0 0 0 0 0 0 0 0 0 0.001 0.003 0.006 0.001 0.001 0.001 0.003 0.003 0.001 0.001 0 0 0 0.001 0 0 0 0.001 0.001 0 0 0.001 0.001 0.001 0.002 0.001 0 0 0 0 0.001 0 0 0.003 0.001 0.002 0.003 0.002 0.003 0.003 0.002 0.002 0.002 0.003 0.002 0.003 0.003 0.002 0.004 0.003 0.001 0.001 0.004 0.004 0 0 0 0.001 0.001 0.011 0 0 0 0 0 0 0 0.001 0 0.001 0 0 0 0.001 0 0 0.001 0.001 0.001 0.001 0.001 0.001 0.001 0.001 0.001 0.001 0.001 0.001 0 0.001 0.001 0.001 0 0 0 0 0 0 0 0.001 0.001 0.001 0 0.001 0.001 0.001 0.001 0.001 0.001 0.001 0.001 0 0.001 0.002 0.004 0.003 0.004 0.004 0.003 0.006 0.017 0.022 0.006 0.006 0.003 0.002 0.001 0.001 0.001 0 0.001 0.002 0.002 0 0 0 0.001 0.001 0.002 0.002 0.002 0.001 0.003 0.004 0.002 0.002 0.002 0.002 0.002 0.002 0.002 0 0.001 0 0.001 0.002 0.002 0.001 0.001 0.001 0.001 0.001 0.001 0.002 0.001 0.001 0.001 0.002 0.001 0.001 0.001 0.002 0.001 0.002 0.002 0.002 0 0 0.001 0.001 0.001 0 0 0.002 0.002 0.002 0.002 0.001 0 0.001 0.001 0 0 0 0 0 0.001 0 0.001 0.001 0.002 0.003 0.002 0 0.002 0.003 0.008 0.002 0.005 0.009 0.016 0.008 0.01 0.016 0.019 0.003 0.007 0.005 0.003 0 0 0 0.002 0.002 0.002 0.002 0.002 0.002 0.001 0.001 0.002 0.001 0 0 0 0 0.002 0.001 0.001 0 0.002 0 0 0.001 0.002 0.001 0.001 0.001 0.002 0.003 0 0 0 0.002 0.002 0 0.002 0.002 0.002 0.001 0.001 0.001 0.001 0.001 0.001 0.002 0.001 0 0 0 0 0 0 0 0 0 0.001 0.001 0 0 0 0 0 0 0 0 0 0 0 0 0 0 0 0 0 0 0 0 0 0 0 0 0 0 0 0 0 0 0 0 0 0 0 0.001 0.001 0.001 0 0 0 0 0 0 0 0 0 0 0 0 0 0 0 0 0 0 0 0 0 0 0 0 0 0 0 0 0 0 0 0 0 0 0 0 0 0 0 0 0 0 0 0 0 0 0 0 0 0 0 0 0 0 0 0 0 0 0 0 0 0 0 0 0 0 0 0 0 0.001 0.001 0.001 0 0 0 0 0 0 0 0 0 0 0 0 0 0 0 0 0 0 0.001 0.001 0.001 0.001 0 0 0 0 0 0 0 0 0 0 0 0 0 0 0 0 0 0 0 0.001 0.001 0 0 0.001 0 0 0 0 0.001 0 0.002 0.001 0.001 0.002 0 0 0.001 0.002 0 0 0.001 0.001 0.001 0 0 0 0 0 0 0 0 0 0 0 0 0 0 0 0 0 0 0 0 0 0 0 0 0 0 0 0 0 0 0 0 0 0 0 0 0 0 0 0 0 0 0 0 0 0 0 0 0 0 0.001 0.001 0.001 0.001 0.001 0.001 0.001 0.001 0.001 0 0 0 0 0 0 0 0 0 0 0 0 0 0 0 0 0 0 0 0 0 0 0 0.001 0 0.001 0.001 0.001 0.001 0.001 0.001 0 0.001 0.001 0.002 0.001 0.002 0.002 0.004 0.001 0.001 0.001 0.004 0.006 0.003 0.004 0.005 0.004 0.006 0.002 0 0 0 0 0 0 0 0 0 0 0 0 0 0 0 0 0 0 0 0 0 0 0 0 0 0 0 0 0 0 0 0 0 0 0 0 0 0 0 0 0 0 0 0.001 0 0 0 0.001 0 0 0 0 0 0 0 0 0.001 0 0 0.001 0.003 0.006 0.005 0.003 0.001 0.005 0.001 0.002 0 0 0 0 0.001 0.001 0.001 0.002 0.002 0.002 0.002 0.002 0.001 0.001 0.002 0.001 0.002 0.001 0.001 0.001 0.003 0.003 0.002 0 0.001 0.002 0.003 0.002 0 0.001 0.002 0.002 0.001 0.001 0.002 0.001 0 0.002 0.001 0 0.001 0.001 0.001 0.001 0 0.002 0.002 0.001 0 0 0 0 0 0 0 0.001 0.002 0.001 0.002 0.001 0 0.001 0.001 0 0 0 0.001 0.001 0.002 0.001 0.003 0.002 0.003 0.006 0.006 0.003 0.005 0.006 0.006 0.002 0.006 0.005 0.004 0.002 0.005 0.003 0.001 0.001 0 0 0 0 0 0.002 0.002 0.001 0.002 0.003 0.003 0.003 0.003 0.003 0.003 0.004 0 0.002 0.004 0.004 0.005 0.002 0.005 0.003 0.006 0.005 0 0.003 0.006 0.001 0.001 0.001 0.002 0.004 0 0 0 0.002 0.002 0 0.002 0.002 0.002 0.002 0.003 0.003 0.002 0.004 0.005 0.002 0 0 0 0 0.002 0 0 0 0 0 0 0 0 0 0 0 0 0 0 0 0 0 0 0 0 0 0 0 0 0 0 0 0 0 0 0 0 0 0 0 0 0 0 0 0 0 0.001 0 0.001 0 0 0 0.001 0 0 0 0.001 0 0 0 0 0 0 0 0 0 0 0 0.002 0.002 0.001 0.001 0 0 0 0 0 0 0 0 0 0 0 0 0 0 0 0 0.001 0.001 0 0 0 0 0.001 0.001 0 0 0 0 0 0 0 0 0 0 0 0 0 0 0 0 0 0 0 0 0 0 0 0.002 0.002 0.002 0.001 0 0 0 0 0 0 0 0 0 0 0 0 0 0 0 0 0 0.001 0.003 0.003 0.001 0 0 0 0 0 0 0 0 0 0 0 0 0 0 0 0 0 0 0.001 0.001 0.001 0 0 0.001 0 0 0.002 0 0 0.003 0.003 0.001 0 0.002 0 0 0.001 0.003 0 0.001 0.001 0 0.002 0.001 0.001 0.001 0.001 0 0.001 0.001 0 0.001 0.001 0 0 0 0 0 0 0 0 0 0 0 0 0 0 0 0 0 0 0 0 0 0 0 0 0 0 0 0 0 0 0 0 0 0 0 0 0 0 0 0 0 0 0 0 0 0 0 0 0 0 0 0 0 0 0 0 0 0 0 0.001 0 0 0 0 0 0 0 0 0 0 0 0 0 0 0 0 0 0 0 0 0 0.001 0 0 0.001 0.001 0.001 0.001 0.001 0.002 0.001 0.002 0.002 0.001 0.001 0.001 0.001 0.001 0.003 0 0 0 0.001 0.001 0 0 0 0 0 0 0 0 0 0 0 0 0 0 0 0 0 0 0 0 0 0 0 0 0 0 0 0 0 0 0 0 0 0 0 0 0 0 0 0 0 0.001 0 0 0.001 0.001 0.002 0.001 0.002 0.002 0.002 0.002 0.002 0.001 0 0.001 0 0 0 0 0 0 0 0 0 0 0 0 0 0 0 0.001 0.001 0.003 0.003 0.003 0.002 0.002 0.002 0.002 0.002 0.002 0.002 0.003 0.003 0.003 0 0.001 0.003 0 0 0 0 0 0.001 0.001 0.001 0.002 0.002 0.002 0.002 0.002 0.002 0.002 0.003 0.003 0.003 0.001 0.003 0.003 0 0 0 0 0.001 0.001 0 0 0.003 0.003 0.003 0.003 0.003 0 0 0 0 0 0 0 0 0 0 0 0 0 0 0 0 0 0 0 0 0 0 0.001 0 0 0.001 0.002 0.002 0 0 0 0 0.002 0.003 0.003 0.002 0.002 0.003 0.003 0.003 0.002 0.002 0.002 0.001 0 0 0.001 0.001 0.002 0.001 0 0.001 0.001 0.001 0 0 0 0.001 0 0.001 0 0.001 0 0 0 0.001 0.002 0 0.002 0.002 0.002 0.002 0.002 0.001 0 0 0.002 0.001 0.001 0.001 0.001 0.001 0.001 0 0.001 0.001 0 0 0.001 0.001 0 0 0 0 0 0 0 0 0 0 0 0 0 0 0 0 0 0 0 0 0 0 0 0 0 0 0 0 0 0 0 0 0 0 0 0 0 0 0 0.001 0 0.001 0.001 0.001 0 0 0.001 0 0 0 0 0 0 0 0 0 0 0 0.001 0.001 0 0 0 0 0 0 0 0.001 0.001 0.001 0.001 0 0 0.001 0.001 0.001 0 0.001 0.001 0.001 0.001 0.001 0.001 0.001 0.001 0 0 0 0 0 0 0 0 0 0 0 0 0 0 0 0 0 0 0 0 0 0 0.001 0.003 0.003 0.002 0 0 0 0 0 0 0 0 0 0 0 0 0 0 0 0 0.002 0.003 0.002 0.002 0.002 0.002 0.002 0.001 0.001 0 0 0 0 0 0 0 0 0 0 0 0 0 0.001 0.001 0.002 0.002 0.001 0.001 0.003 0.002 0 0.002 0.002 0.001 0.001 0.002 0.002 0 0.001 0 0.002 0.002 0.002 0 0.001 0.001 0.001 0.001 0 0 0 0 0 0 0 0 0 0 0 0 0 0 0 0 0 0 0 0 0 0 0 0 0 0 0 0 0 0 0 0 0 0 0 0 0 0 0 0 0 0 0 0 0 0 0 0 0 0 0.001 0.001 0 0.001 0.001 0.001 0.001 0.001 0.001 0 0 0 0.001 0.001 0.001 0.001 0.001 0.001 0 0 0 0 0 0 0 0 0 0 0 0 0 0 0 0 0 0 0 0 0 0 0 0 0 0 0 0 0 0.001 0 0.001 0 0.001 0.002 0 0.001 0.001 0 0 0.003 0.01 0 0.001 0 0 0.001 
0.097 0.041 0.008 0.004 0.005 0.017 0 0.001 0.001 0 0.001 0.002 0.3 0.409 0.159 0.238 0.412 1 0.766 0.253 0.074 0.075 0.073 0.02 0.023 0.051 0.033 0.006 0.028 0.034 0.026 0.018 0.019 0.019 0.01 0.018 0.016 0.008 0.016 0.009 0.011 0.007 0.013 0.008 0.005 0.001 0.001 0.001 0 0.003 0.003 0.003 0.007 0.005 0.005 0.007 0.007 0.016 0.02 0.011 0.005 0.015 0.023 0.047 0.04 0.034 0.03 0.038 0.021 0.019 0.008 0.006 0.004 0.005 0.004 0.001 0.001 0.003 0.021 0.018 0.007 0.005 0.007 0.004 0.015 0.012 0.02 0.023 0.071 0.071 0.105 0.106 0.065 0.067 0.076 0.04 0.04 0.03 0.045 0.053 0.104 0.142 0.12 0 0.08 0.168 0.048 0.092 0.048 0.084 0.161 0.172 0.138 0.163 0.195 0.158 0.116 0.156 0.145 0.148 0.139 0.126 0.144 0.103 0.082 0.154 0.092 0.057 0.042 0.036 0.036 0.008 0.003 0 0 0.133 0.14 0.144 0.125 0.072 0 0.042 0.033 0.02 0.014 0.014 0.014 0.017 0.026 0.023 0.019 0.026 0.025 0.022 0.017 0.025 0.038 0.023 0.014 0.014 0.027 0.016 0.012 0.012 0.013 0.01 0.011 0.025 0.002 0.007 0.012 0.017 0.045 0.087 0.103 0.105 0.132 0.147 0.151 0.173 0.142 0.133 0.144 0.091 0.027 0.052 0.07 0.051 0.036 0.014 0.032 0.022 0.026 0.019 0.013 0.021 0.018 0.016 0.018 0.037 0.002 0.003 0.007 0.017 0.012 0.076 0.06 0.02 0.093 0.103 0.128 0.1 0.074 0.051 0.025 0.041 0.04 0.039 0.03 0.016 0.017 0.027 0.077 0.029 0.017 0.035 0.013 0.009 0.009 0.004 0.006 0.002 0.003 0.003 0.001 0.001 0.003 0 0 0 0.006 0 0 0 0 0 0 0 0 0 0 0 0 0.001 0 0 0 0 0 0 0 0.031 0 0.004 0.054 0.044 0.046 0.028 0.027 0.025 0.043 0.019 0.019 0.017 0.024 0.013 0.01 0.003 0 0.001 0.001 0 0 0 0 0.04 0.05 0.031 0.018 0.015 0.008 0.009 0.006 0.004 0.003 0.003 0.003 0.003 0.01 0.009 0.01 0.006 0.011 0.022 0.014 0.011 0.013 0.01 0.007 0.012 0.014 0.02 0.024 0.015 0.013 0 0.002 0.004 0.004 0 0 0 0 0 0.032 0.028 0.045 0.058 0 0 0 0 0 0.011 0.005 0.021 0.053 0.167 0.244 0.396 0.593 0.083 0.106 0.294 0.267 0.359 0.246 0.277 0.274 0.095 0.021 0.03 0.022 0.021 0.013 0.036 0.012 0.143 0.105 0.132 0.199 0.243 0.186 0.103 0.295 0.239 0.15 0.19 0.141 0.055 0.058 0.085 0.045 0.041 0.078 0.046 0.006 0.002 0.042 0.047 0.086 0.158 0.11 0.046 0.098 0.142 0.086 0 0.039 0.052 0.055 0.052 0.134 0.046 0.038 0.081 0.033 0.047 0.054 0.059 0.039 0.036 0.042 0.018 0.037 0.011 0.009 0.01 0.003 0.002 0.006 0.002 0 0.002 0 0.001 0 0 0 0.001 0 0 0 0 0 0 0 0 0 0 0 0 0 0 0 0 0 0 0 0 0 0 0 0 0 0 0 0 0 0 0.001 0 0 0 0.003 0.018 0.028 0.017 0.013 0.01 0.014 0.014 0.018 0.02 0.007 0.008 0.013 0.029 0.03 0.016 0.017 0.039 0.032 0.016 0.025 0.011 0.015 0.009 0.014 0.008 0.003 0.002 0.001 0 0.011 0 0 0.045 0.037 0.117 0.052 0.04 0.033 0.063 0.043 0.023 0.037 0.05 0.022 0.044 0.04 0.025 0.015 0.021 0.03 0.018 0.022 0.024 0.001 0.002 0.002 0.001 0.002 0.16 0.001 0.001 0 0.001 0.001 0.006 0.007 0.005 0.003 0.003 0.002 0.001 0.002 0.004 0.002 0.001 0.004 0.004 0.003 0.003 0.003 0.002 0 0.003 0.002 0.003 0.004 0.002 0.003 0.001 0.003 0.007 0.002 0 0 0 0 0 0 0 0.001 0 0 0.005 0.002 0.002 0.003 0.005 0.004 0.005 0.004 0.007 0.009 0.01 0.007 0.013 0.012 0.01 0.006 0.002 0.001 0.001 0.001 0 0 0.001 0.002 0.002 0.002 0.002 0.001 0 0.002 0 0.002 0.003 0.006 0.006 0.012 0.015 0.012 0.016 0.027 0.02 0.026 0.043 0.032 0.025 0.021 0.016 0.017 0 0.005 0.014 0.004 0.005 0.002 0.005 0.01 0.012 0.012 0.009 0.012 0.017 0.012 0.014 0.011 0.017 0.015 0.013 0.017 0.014 0.011 0.016 0.016 0.018 0.014 0.02 0.031 0.011 0.006 0.004 0.003 0.017 0.019 0.018 0.014 0.007 0 0.003 0.001 0.001 0 0.001 0.002 0.002 0.002 0.001 0.002 0.002 0.002 0.004 0.004 0.003 0.005 0.004 0.003 0.001 0.004 0.003 0.003 0.002 0.002 0.003 0 0.006 0.001 0.002 0.003 0.003 0.004 0.008 0.012 0.012 0.012 0.013 0.013 0.014 0.012 0.009 0.01 0.007 0.002 0 0.005 0.006 0.004 0.001 0.003 0.003 0.002 0.001 0.002 0.002 0.004 0 0 0.005 0.006 0.006 0.001 0.003 0.002 0.011 0.008 0.003 0.011 0.012 0.015 0.016 0.008 0.005 0.003 0.005 0.006 0.007 0.004 0.001 0.001 0.001 0.007 0.003 0.002 0.003 0 0 0 0 0 0 0 0 0 0 0.005 0.001 0 0 0 0 0 0 0 0 0 0 0 0 0 0 0 0 0 0 0 0 0 0 0 0 0 0 0.003 0.003 0.001 0.001 0.001 0 0 0 0 0 0 0 0 0 0 0 0 0 0 0 0 0 0.006 0.004 0.004 0.003 0 0 0 0 0 0 0 0 0 0 0 0.001 0.001 0 0 0.002 0.002 0.001 0.001 0.002 0.002 0.003 0.002 0.002 0.002 0 0 0 0 0 0 0 0 0 0 0 0.001 0.001 0 0 0 0 0 0 0 0 0 0.008 0.009 0.012 0.011 0 0 0.001 0.001 0.001 0 0.001 0 0.001 0 0 0 0 0 0 0 0.004 0.01 0.012 0.015 0.01 0.007 0.003 0.003 0.002 0.001 0.002 0.002 0 0 0.001 0 0 0 0 0 0 0 0.002 0.005 0.01 0.006 0.005 0.005 0.01 0.007 0 0.005 0.012 0.009 0.005 0.015 0.013 0.005 0.015 0.005 0.011 0.008 0.01 0.008 0.009 0.011 0.012 0.006 0.004 0.006 0.001 0.003 0.003 0.002 0.003 0.002 0.001 0.001 0.001 0 0 0 0 0 0 0 0 0 0 0 0 0 0 0 0 0 0 0 0 0 0 0 0 0 0 0 0 0 0 0 0 0 0 0 0 0 0 0.002 0.004 0.005 0.001 0.001 0.001 0 0 0.003 0.006 0 0.001 0.002 0.007 0.004 0.003 0.002 0.012 0.008 0.006 0.008 0.004 0.002 0.002 0.005 0.003 0 0.002 0.001 0 0.001 0 0 0.004 0.001 0.004 0.004 0.006 0.006 0.006 0.006 0.005 0.008 0.007 0.008 0.025 0.018 0.01 0.02 0.025 0.018 0.013 0.036 0.03 0.005 0.005 0.005 0.002 0.003 0.019 0 0 0 0 0 0.003 0.003 0.005 0.002 0 0 0 0.001 0.002 0.003 0.004 0.004 0.005 0.004 0.004 0.004 0.004 0.003 0.003 0 0 0.002 0 0 0 0.001 0 0.001 0.001 0.001 0 0 0 0 0.001 0 0 0.002 0.002 0.001 0.001 0.002 0.002 0.001 0.001 0.003 0.005 0.003 0.002 0 0.004 0.001 0.001 0.001 0.001 0.001 0.001 0.002 0.002 0.001 0 0.004 0.003 0.002 0.001 0.001 0.001 0.001 0.001 0.003 0.006 0.009 0.009 0.01 0.01 0.008 0.005 0.004 0.003 0.004 0.005 0.004 0.004 0.008 0.011 0.009 0 0.009 0.01 0.008 0.008 0.004 0.003 0.009 0.007 0.007 0.006 0.011 0.01 0.007 0.007 0.01 0.011 0.008 0.005 0.01 0.009 0.003 0.01 0.009 0.004 0.002 0.001 0.001 0.001 0 0 0 0.01 0.011 0.011 0.009 0.005 0 0.006 0.005 0.003 0.002 0.001 0.002 0.003 0.004 0.003 0.003 0.005 0.007 0.011 0.006 0.006 0.012 0.012 0.006 0.006 0.011 0.003 0.006 0.003 0.005 0.003 0 0.005 0.002 0.004 0.004 0.007 0.008 0.008 0.01 0.009 0.012 0.012 0.013 0.014 0.012 0.012 0.013 0.012 0.004 0.006 0.01 0.01 0.02 0.009 0.008 0.006 0.017 0.012 0.007 0.007 0.014 0.002 0.004 0.007 0.028 0.025 0.003 0.01 0.007 0.01 0.016 0.004 0.011 0.013 0.015 0.019 0.018 0.014 0.009 0.023 0.024 0.015 0.01 0 0 0.001 0.012 0.005 0.003 0.005 0.001 0 0.002 0 0 0 0 0 0 0 0.001 0.001 0.001 0 0 0 0 0 0 0 0 0 0 0 0 0 0 0 0 0 0 0 0 0 0 0.001 0 0.001 0.004 0.003 0.002 0 0.001 0.001 0.002 0.002 0.002 0.001 0.002 0.001 0.002 0 0 0 0 0 0 0 0 0 0.003 0.003 0.003 0.002 0.001 0.001 0 0 0 0 0 0 0 0 0.001 0.001 0.003 0.003 0 0.001 0.003 0 0 0 0.001 0.001 0.001 0.001 0.001 0 0 0 0 0 0 0 0 0 0 0 0 0 0 0 0 0 0 0 0 0 0.001 0.005 0.002 0.003 0.003 0 0 0 0 0 0 0 0 0 0 0 0 0 0 0.001 0 0.002 0.007 0.005 0.008 0.004 0.002 0.002 0 0 0 0.001 0.002 0 0 0.001 0.001 0 0 0 0 0 0 0 0.001 0.004 0.002 0.001 0.002 0.007 0.007 0 0.012 0.005 0.01 0.009 0.014 0.013 0.008 0.02 0.011 0.017 0.017 0.022 0.015 0.015 0.023 0.03 0.016 0.004 0.005 0.016 0.005 0.006 0.003 0 0.001 0.004 0 0 0 0 0 0 0 0 0 0 0 0 0 0 0 0 0 0 0 0 0 0 0 0 0 0 0 0 0 0 0 0 0 0 0 0 0.002 0 0 0.001 0.002 0.003 0.007 0 0.001 0.002 0.005 0.002 0.002 0.001 0.001 0.001 0.002 0.001 0.001 0.001 0.001 0.001 0.002 0.002 0.004 0.001 0.002 0.001 0.004 0.001 0 0 0 0 0.001 0 0 0.005 0 0.002 0.005 0.004 0.002 0.003 0.004 0.004 0.005 0.005 0.002 0.002 0.004 0.002 0.001 0.005 0.003 0.002 0.001 0.006 0 0 0.002 0.001 0.001 0.012 0 0 0 0 0 0 0 0.001 0.001 0.001 0.001 0.001 0 0.001 0.001 0.001 0.001 0.001 0 0 0.001 0.001 0 0 0 0 0 0 0 0 0 0 0 0 0 0 0 0 0 0 0 0 0 0 0 0 0 0 0.001 0.001 0 0 0.001 0.002 0.004 0.003 0.005 0.004 0.005 0.005 0.02 0.025 0.007 0.003 0 0 0.004 0.003 0.002 0.001 0.002 0.007 0.003 0.003 0 0.001 0.002 0.002 0.005 0.006 0.006 0.001 0.003 0.004 0.001 0 0 0 0.003 0.001 0.003 0 0 0.002 0.001 0 0 0 0 0.001 0 0.001 0.001 0 0.001 0.001 0.001 0.001 0.001 0.001 0.001 0.002 0.001 0.001 0.001 0.001 0 0 0 0 0 0 0 0.003 0.004 0.003 0.003 0.001 0 0.001 0 0.001 0.001 0.001 0.002 0.003 0.004 0 0.001 0.004 0.004 0.002 0.004 0.003 0.004 0 0.005 0.004 0.005 0.006 0.009 0.002 0.006 0.012 0.03 0.006 0.004 0.002 0.001 0 0 0.007 0.006 0.002 0.002 0.001 0.001 0.001 0 0 0 0 0 0.001 0.001 0.001 0.001 0.001 0.002 0.002 0.002 0.002 0.001 0.001 0.002 0.001 0.001 0 0.001 0.001 0 0 0 0.002 0.001 0 0.002 0.001 0.001 0.002 0.001 0.001 0 0 0 0 0.001 0 0 0 0.001 0 0 0 0 0 0 0 0 0 0 0 0 0 0 0 0 0 0 0 0 0 0 0 0 0 0 0 0 0 0 0 0 0 0 0 0 0 0 0 0 0 0 0 0 0 0 0 0 0 0 0 0 0 0 0 0 0 0 0 0 0 0 0 0 0 0 0 0 0 0 0 0 0 0 0 0 0 0 0 0 0 0 0 0 0 0 0 0 0 0 0 0 0 0 0 0 0 0 0 0 0 0 0 0 0 0 0 0 0 0 0 0 0 0 0 0.001 0.002 0 0 0 0 0 0 0 0 0 0 0 0 0 0 0 0 0 0 0.001 0.001 0.002 0.002 0.001 0 0 0 0 0 0 0 0 0 0 0 0 0 0 0 0 0 0 0.002 0.001 0 0.001 0.002 0.001 0 0.001 0.001 0.001 0.001 0.002 0 0 0.002 0.001 0 0.001 0.001 0.001 0 0 0.001 0.001 0 0 0.001 0 0 0 0 0 0 0 0 0 0 0 0 0 0 0 0 0 0 0 0 0 0 0 0 0 0 0 0 0 0 0 0 0 0 0 0 0 0 0 0 0 0 0 0 0 0 0 0 0 0 0 0 0 0 0 0 0 0 0 0 0 0 0 0 0 0 0 0 0 0 0 0 0 0 0 0 0 0 0 0 0 0 0 0 0 0 0 0 0 0 0 0 0 0 0.001 0.002 0.002 0 0 0.004 0.007 0.009 0.011 0.006 0.009 0.002 0 0 0 0 0 0 0 0 0 0 0 0 0 0 0 0 0 0 0 0 0 0 0 0 0 0 0 0 0 0 0 0 0 0 0 0 0 0 0 0 0 0 0 0.001 0.001 0 0 0.001 0.001 0 0 0 0 0 0 0 0 0 0 0.001 0.005 0.005 0.003 0.001 0.002 0.006 0.003 0.004 0.002 0.001 0.002 0.002 0.003 0.001 0 0 0.001 0.001 0.001 0.001 0.001 0 0.001 0 0.001 0.001 0.001 0.001 0 0 0.001 0 0.001 0.001 0.003 0.003 0.002 0.001 0.001 0.001 0.001 0.001 0.001 0.001 0.001 0.001 0 0.001 0 0 0.001 0 0.001 0.001 0.001 0 0 0.001 0.001 0 0 0 0 0.001 0.001 0.001 0.001 0 0 0 0 0.002 0.002 0.001 0.002 0.002 0.003 0.003 0.005 0.004 0.003 0.005 0.005 0.005 0.005 0.005 0.005 0.002 0.004 0.004 0.01 0.008 0.006 0.011 0.007 0 0.001 0 0 0 0 0 0.001 0 0 0 0 0.001 0.001 0.001 0 0.001 0.001 0.002 0.002 0.001 0.002 0.003 0.003 0.005 0.006 0.004 0.003 0.006 0.008 0.002 0 0 0.007 0.005 0 0 0 0 0.001 0 0 0.001 0.001 0.001 0.001 0.001 0.001 0.001 0.002 0.001 0.001 0 0 0 0.001 0 0 0 0 0 0 0 0 0 0 0 0 0 0 0 0 0 0 0 0 0 0 0 0 0 0 0 0 0 0 0 0 0 0 0 0 0 0 0 0 0 0 0.001 0.001 0 0 0 0 0 0 0 0 0 0 0 0 0 0 0 0 0 0 0 0.001 0.001 0.001 0 0 0 0 0 0 0 0 0 0 0 0 0 0 0 0 0 0.001 0 0 0 0 0.001 0.001 0.001 0 0 0 0 0 0 0 0 0 0 0 0 0 0 0 0 0 0 0 0 0 0 0.001 0 0.001 0.001 0 0 0 0 0 0 0 0 0 0 0 0 0 0 0 0 0 0 0 0 0.001 0 0 0 0 0 0 0 0 0 0 0 0 0 0 0 0 0 0 0 0 0 0 0 0 0.001 0.001 0 0 0.001 0.001 0 0.001 0.001 0 0.001 0 0 0.001 0.001 0 0 0 0 0 0 0 0 0 0 0 0 0 0 0 0 0 0 0 0 0 0 0 0 0 0 0 0 0 0 0 0 0 0 0 0 0 0 0 0 0 0 0 0 0 0 0 0 0 0 0 0 0 0 0 0 0 0 0 0 0 0 0 0 0 0 0 0 0 0 0 0.001 0 0 0 0 0 0 0 0 0 0 0 0 0 0 0 0 0 0 0 0 0 0 0 0 0.001 0.001 0 0 0.001 0.001 0.001 0.001 0.001 0.001 0.002 0.002 0.001 0.001 0.002 0.002 0.002 0.001 0 0 0 0 0 0 0 0 0 0 0 0 0 0 0 0 0 0 0 0 0 0 0 0 0 0 0 0 0 0 0 0 0 0 0 0 0 0 0 0 0 0 0 0 0 0 0 0 0 0 0 0.001 0.001 0.001 0.001 0.001 0.002 0.002 0.001 0.001 0 0 0 0 0 0 0 0.001 0.001 0 0.001 0.001 0 0 0 0 0 0 0.001 0.001 0.001 0.001 0.001 0.001 0.001 0.002 0.002 0.002 0.001 0.001 0.001 0 0 0.001 0.001 0.001 0.001 0.001 0 0 0 0 0 0 0 0 0 0 0.001 0.001 0.001 0 0.001 0.001 0.002 0.001 0.001 0.001 0.001 0 0 0 0 0 0.001 0.002 0.002 0.002 0 0 0 0 0 0 0 0 0.001 0 0.001 0.001 0.001 0.001 0.001 0.001 0.001 0.001 0.002 0.002 0.001 0.003 0.002 0.001 0.001 0.004 0.004 0 0 0 0.001 0.001 0.001 0.001 0.001 0.002 0.002 0.002 0.002 0.002 0.002 0.003 0.002 0.001 0 0 0.001 0.001 0.003 0 0.001 0.001 0.002 0 0 0.002 0.002 0 0 0 0 0.001 0 0.001 0.001 0 0.001 0 0 0 0.001 0.001 0.001 0 0 0.002 0.002 0.001 0 0.001 0.001 0 0.001 0.001 0 0 0 0 0 0 0 0 0 0 0 0 0 0 0 0 0 0 0 0 0 0 0 0 0 0 0 0 0 0 0 0 0 0 0 0 0 0.001 0 0 0.001 0 0.001 0 0 0 0.001 0 0 0 0 0 0 0 0 0 0 0 0 0 0 0.002 0.002 0.002 0.001 0 0 0 0 0 0 0 0 0 0 0 0 0 0 0 0 0 0 0 0 0 0 0 0 0 0 0 0 0 0 0 0 0 0 0 0 0.001 0 0 0 0 0 0 0 0 0.001 0.001 0.001 0.001 0 0 0 0 0 0 0 0 0 0 0 0 0 0 0 0 0 0 0 0.001 0.001 0 0.001 0 0 0 0 0 0 0 0 0 0 0 0 0 0 0 0 0 0 0 0.001 0.001 0 0.001 0.001 0.001 0.001 0 0.001 0 0.002 0.002 0.002 0.002 0 0.001 0 0.002 0.001 0.001 0.001 0.001 0.001 0 0 0 0 0 0 0 0 0 0 0 0 0 0 0 0 0 0 0 0 0 0 0 0 0 0 0 0 0 0 0 0 0 0 0 0 0 0 0 0 0 0 0 0 0 0 0 0 0 0 0 0.001 0.001 0.001 0 0 0 0.001 0 0.001 0.001 0.001 0 0.001 0.001 0.001 0 0 0.001 0.001 0 0.001 0.001 0 0 0 0 0 0 0 0 0 0 0 0 0 0.001 0 0 0 0 0 0 0 0 0 0.001 0 0 0.001 0 0 0 0 0 0.002 0.003 0.004 0.001 0 0.002 0.016 0 0.002 0 0 0 
0.085 0.032 0.004 0.005 0.007 0.015 0 0 0.001 0.001 0 0 0.2 0.282 0.094 0.158 0.297 0.719 1 0.324 0.094 0.12 0.125 0.04 0.032 0.074 0.041 0.006 0.031 0.048 0.03 0.024 0.025 0.018 0.01 0.022 0.022 0.012 0.019 0.006 0.014 0.005 0.016 0.017 0.005 0 0 0.003 0 0.007 0.007 0.004 0.013 0.009 0.005 0.007 0.011 0.02 0.018 0.013 0.011 0.025 0.024 0.047 0.052 0.047 0.037 0.047 0.029 0.022 0.012 0.001 0.001 0.002 0.002 0.002 0 0.002 0.014 0.013 0.004 0.001 0.002 0.004 0.011 0.005 0.013 0.024 0.076 0.078 0.083 0.091 0.055 0.07 0.068 0.043 0.035 0.027 0.034 0.039 0.086 0.126 0.096 0 0.076 0.138 0.051 0.089 0.049 0.08 0.156 0.172 0.143 0.172 0.192 0.144 0.097 0.149 0.137 0.137 0.136 0.121 0.139 0.118 0.086 0.149 0.109 0.072 0.044 0.041 0.043 0.005 0.002 0.001 0 0.132 0.143 0.135 0.115 0.06 0 0.035 0.025 0.011 0.008 0.005 0.008 0.014 0.014 0.018 0.016 0.015 0.021 0.02 0.011 0.017 0.035 0.019 0.009 0.006 0.019 0.008 0.007 0.004 0.009 0.007 0.007 0.022 0.004 0.007 0.019 0.025 0.042 0.067 0.081 0.087 0.107 0.126 0.125 0.15 0.123 0.11 0.11 0.075 0.024 0.04 0.059 0.047 0.027 0.019 0.021 0.021 0.026 0.024 0.018 0.016 0.017 0.019 0.024 0.034 0.004 0.005 0.011 0.013 0.018 0.061 0.045 0.009 0.075 0.076 0.113 0.077 0.054 0.04 0.021 0.033 0.029 0.032 0.021 0.028 0.025 0.027 0.07 0.03 0.022 0.036 0.011 0.007 0.009 0.004 0.007 0.003 0.004 0.001 0.002 0.005 0.008 0.002 0.003 0.004 0.006 0 0 0 0 0 0 0 0.002 0.002 0.002 0.003 0.003 0.001 0.001 0.002 0.002 0.001 0.001 0.001 0 0.033 0 0.006 0.047 0.027 0.033 0.015 0.023 0.022 0.024 0.02 0.017 0.018 0.02 0.013 0.007 0.003 0 0 0.001 0 0.001 0.001 0 0.034 0.046 0.027 0.019 0.016 0.004 0.005 0.002 0.002 0.002 0.001 0.001 0.005 0.007 0.007 0.007 0.003 0.004 0.013 0.009 0.009 0.016 0.007 0.006 0.008 0.015 0.018 0.018 0.012 0.01 0 0.001 0.002 0.001 0 0 0 0 0 0.025 0.019 0.028 0.041 0 0 0 0.001 0.001 0.012 0.013 0.021 0.052 0.161 0.223 0.342 0.522 0.081 0.081 0.228 0.183 0.245 0.186 0.199 0.193 0.06 0.013 0.017 0.015 0.019 0.012 0.014 0.011 0.125 0.103 0.114 0.174 0.208 0.158 0.071 0.196 0.15 0.116 0.127 0.105 0.038 0.037 0.056 0.037 0.024 0.061 0.032 0.008 0.003 0.04 0.03 0.059 0.14 0.097 0.044 0.077 0.135 0.066 0 0.037 0.049 0.062 0.05 0.121 0.044 0.029 0.071 0.017 0.04 0.046 0.049 0.026 0.028 0.031 0.01 0.023 0.006 0.005 0.009 0.002 0.003 0.002 0.001 0.001 0.002 0.001 0.001 0.001 0 0 0 0 0 0 0 0 0 0 0 0 0 0 0 0 0 0 0 0 0 0 0 0 0 0 0 0 0 0 0 0 0 0.004 0 0 0.002 0.012 0.024 0.032 0.018 0.02 0.009 0.017 0.014 0.03 0.033 0.006 0.013 0.021 0.031 0.033 0.018 0.021 0.039 0.04 0.022 0.026 0.014 0.018 0.014 0.015 0.008 0.004 0.007 0.003 0.001 0.013 0 0 0.051 0.042 0.1 0.056 0.042 0.042 0.06 0.045 0.025 0.027 0.043 0.027 0.051 0.033 0.021 0.018 0.015 0.021 0.02 0.028 0.022 0.004 0.005 0.006 0.003 0.002 0.151 0.001 0.001 0 0 0 0.001 0.001 0.002 0 0 0 0 0.001 0.002 0.002 0.001 0.003 0.004 0.003 0.003 0.004 0.003 0.002 0.006 0.004 0.003 0.004 0.002 0.004 0.002 0.003 0.004 0 0 0 0.001 0.001 0.002 0.001 0 0.003 0.002 0.001 0.006 0.002 0.003 0.001 0.001 0 0.003 0.001 0.005 0.004 0.004 0.005 0.006 0.007 0.005 0.002 0 0 0 0 0 0 0 0 0 0 0 0 0 0 0 0.001 0.003 0.005 0.005 0.007 0.007 0.007 0.008 0.013 0.01 0.015 0.032 0.022 0.015 0.012 0.01 0.009 0 0.001 0.006 0.001 0.001 0.001 0.003 0.006 0.006 0.006 0.006 0.007 0.006 0.005 0.008 0.009 0.009 0.008 0.008 0.009 0.009 0.008 0.009 0.009 0.012 0.01 0.01 0.019 0.01 0.008 0.002 0.001 0.01 0.009 0.01 0.007 0.002 0 0.003 0.002 0 0 0 0 0 0 0 0.001 0 0.001 0.003 0.001 0.001 0.002 0.005 0.002 0.002 0.002 0.002 0.002 0.003 0.003 0.002 0.001 0.003 0.001 0.001 0.001 0.002 0.004 0.004 0.006 0.008 0.01 0.009 0.008 0.007 0.003 0.007 0.007 0.006 0.001 0 0.004 0.004 0.005 0.003 0.002 0.001 0.003 0.004 0.003 0.003 0.004 0.001 0 0.002 0.001 0.003 0.001 0.003 0.001 0.008 0.008 0.005 0.008 0.009 0.01 0.008 0.008 0.003 0.001 0.005 0.007 0.006 0.006 0.002 0.001 0.001 0.003 0.001 0.001 0.001 0.001 0 0 0 0.001 0.001 0 0 0 0.001 0.002 0 0 0 0 0 0 0 0 0 0 0 0 0 0 0 0 0 0 0 0 0 0 0 0 0.001 0 0 0.002 0.001 0.001 0.001 0.002 0.001 0.002 0.002 0.002 0.001 0 0 0.001 0 0 0 0 0 0 0 0 0.001 0.004 0.001 0.002 0.002 0 0 0 0 0 0 0 0.001 0.001 0 0.001 0.001 0 0.001 0.001 0.002 0.001 0.001 0.002 0.002 0.002 0.002 0.001 0.001 0.002 0 0 0 0 0 0 0 0 0 0.001 0.001 0.001 0 0 0 0 0 0 0.001 0 0 0.001 0.003 0.002 0.002 0.002 0.001 0.001 0.001 0.001 0.001 0 0.001 0.001 0 0 0 0 0 0 0 0 0.003 0.006 0.004 0.008 0.003 0.003 0.002 0.001 0.001 0.002 0.001 0.002 0.001 0 0.001 0 0 0.001 0 0 0 0 0.003 0.003 0.005 0.005 0.005 0.003 0.009 0.008 0 0.002 0.008 0.008 0.007 0.01 0.009 0.005 0.008 0.006 0.011 0.008 0.008 0.005 0.007 0.007 0.009 0.007 0.004 0.005 0.003 0.004 0.004 0.005 0.002 0.003 0.001 0 0.001 0.002 0.001 0 0.001 0 0 0 0 0 0 0 0 0 0 0 0 0 0 0 0 0 0 0 0 0 0 0 0 0 0 0 0 0 0.001 0.001 0.001 0 0 0.002 0.002 0.006 0.005 0.004 0.002 0.001 0.002 0.005 0.004 0 0.002 0.004 0.006 0.005 0.004 0.004 0.007 0.004 0.003 0.007 0.001 0.001 0.002 0.006 0.003 0 0 0.002 0.001 0 0 0 0.001 0.002 0.003 0.001 0.002 0.002 0.004 0.006 0.006 0.008 0.007 0.006 0.018 0.011 0.007 0.009 0.02 0.007 0.009 0.022 0.025 0.001 0.001 0.001 0.002 0.002 0.01 0 0.003 0.001 0.002 0.003 0.005 0.003 0.004 0.001 0.002 0.001 0.001 0.001 0.002 0.002 0 0.003 0.003 0.001 0 0 0 0.001 0.001 0 0 0 0 0 0 0 0 0 0 0 0.001 0 0.001 0.001 0.001 0.001 0 0.001 0.001 0.001 0.001 0.003 0.002 0.001 0.001 0.004 0.005 0.004 0.004 0.002 0.007 0.004 0.001 0.001 0 0 0 0.001 0.001 0 0 0.002 0.002 0.002 0 0.002 0.001 0.002 0.001 0.001 0.001 0.004 0.004 0.011 0.011 0.003 0.009 0.01 0.006 0.005 0.003 0.004 0.004 0.013 0.013 0.009 0 0.007 0.008 0.004 0.004 0.002 0.003 0.008 0.007 0.006 0.005 0.007 0.006 0.003 0.005 0.005 0.005 0.006 0.003 0.012 0.009 0.008 0.012 0.01 0.008 0.005 0.002 0.004 0 0 0 0 0.013 0.012 0.012 0.01 0.004 0 0.001 0.001 0 0 0 0.002 0 0.002 0.003 0.002 0.002 0.004 0.007 0.006 0.004 0.006 0.011 0.005 0.003 0.005 0.002 0.004 0.002 0.003 0.002 0.003 0.003 0.003 0.004 0.005 0.005 0.007 0.01 0.011 0.012 0.014 0.015 0.015 0.016 0.014 0.012 0.014 0.013 0.002 0.007 0.01 0.011 0.022 0.007 0.005 0.009 0.014 0.006 0.003 0.01 0.019 0.006 0.005 0.008 0.029 0.022 0.003 0.007 0.006 0.013 0.018 0.005 0.017 0.016 0.018 0.021 0.022 0.019 0.017 0.028 0.025 0.016 0.012 0.006 0.004 0.001 0.006 0.001 0.001 0.001 0 0 0.002 0.002 0 0 0.001 0.001 0 0 0.002 0 0 0 0 0 0 0 0 0 0 0 0 0 0 0 0 0 0 0 0 0 0 0 0 0.001 0 0 0.007 0.004 0.003 0.002 0.004 0.002 0.004 0.003 0.001 0 0.004 0.003 0.003 0.001 0 0 0 0 0 0 0 0 0.004 0.002 0.001 0.001 0 0 0 0 0 0 0 0 0 0 0 0 0 0 0 0 0 0 0 0 0 0 0 0 0 0 0 0 0 0 0 0 0 0 0 0 0 0.001 0 0 0 0 0 0 0 0 0.003 0.007 0.005 0.006 0.005 0 0.001 0.002 0.001 0.003 0.001 0.001 0.001 0.002 0 0 0 0 0.001 0.001 0 0.004 0.008 0.007 0.01 0.005 0.004 0.003 0.004 0.001 0.001 0.002 0.002 0 0.001 0.001 0.001 0 0 0 0 0 0 0.003 0.003 0.008 0.006 0.002 0.004 0.009 0.01 0 0.014 0.008 0.01 0.008 0.015 0.01 0.009 0.019 0.007 0.016 0.019 0.02 0.016 0.015 0.021 0.028 0.016 0.003 0.005 0.022 0.012 0.009 0.004 0.002 0.004 0.004 0 0.001 0.001 0 0 0 0 0 0 0 0 0 0 0 0 0 0 0 0 0 0 0 0 0 0 0 0 0 0 0 0 0 0 0 0 0.001 0.001 0 0 0.002 0.004 0.007 0.009 0.006 0.005 0.004 0.007 0.004 0.004 0.004 0.001 0.001 0.002 0.003 0.001 0.003 0.003 0.003 0.002 0.001 0.002 0.001 0.001 0 0.002 0.002 0.002 0.001 0.002 0.001 0 0 0 0.002 0 0.002 0.002 0.001 0.001 0.002 0.002 0.001 0.003 0.001 0 0.005 0.004 0.004 0.004 0.005 0.005 0.004 0.005 0.008 0 0 0 0.002 0.002 0.015 0 0 0 0 0 0 0 0.001 0.001 0 0 0 0 0 0 0 0 0 0 0 0 0 0 0 0 0 0 0 0 0 0 0.001 0 0 0 0 0 0 0 0 0 0 0 0 0 0 0 0 0 0.001 0.001 0.001 0.001 0.001 0.001 0.001 0.003 0.004 0.004 0.01 0.021 0.028 0.01 0.006 0.003 0 0.002 0.002 0.002 0.002 0.003 0.007 0.004 0.003 0 0 0.001 0.001 0.002 0.001 0.003 0.001 0.002 0.002 0.001 0.002 0.002 0.003 0.003 0.001 0.002 0 0 0 0.001 0 0 0 0 0 0 0.001 0 0 0 0.001 0.001 0.001 0.001 0.001 0.001 0.001 0 0 0.001 0.001 0 0 0.001 0 0 0 0 0 0 0 0.001 0 0 0 0 0 0 0 0.002 0.003 0.002 0.001 0.001 0.002 0.003 0.004 0.003 0.004 0.005 0.005 0.01 0.007 0.008 0.009 0.016 0.008 0.014 0.023 0.028 0.004 0.006 0.005 0.005 0.004 0.001 0.003 0.003 0.001 0.001 0 0 0 0 0 0 0 0 0 0 0 0.003 0.002 0.004 0.003 0.004 0.004 0.004 0.003 0.004 0.001 0.001 0.001 0.002 0.002 0 0 0 0.001 0 0 0.001 0.001 0.001 0 0 0 0 0.002 0 0 0 0 0 0 0 0 0 0 0 0 0 0 0 0 0 0 0 0 0 0 0 0 0 0 0 0 0 0 0 0 0 0 0 0 0 0 0 0 0 0 0 0 0 0 0 0 0 0 0 0 0 0 0 0 0 0 0 0 0 0 0 0 0 0 0 0 0 0 0 0 0 0 0 0 0 0 0 0 0 0 0 0 0 0 0 0 0 0 0 0 0 0 0 0 0 0 0 0 0 0 0 0 0 0 0 0 0 0 0 0 0 0 0 0 0 0 0 0 0 0 0 0 0 0 0 0 0 0 0 0 0 0 0 0 0 0 0 0 0 0 0 0 0 0 0 0 0 0 0 0 0 0 0 0 0 0 0 0 0 0 0 0 0 0 0 0 0 0 0 0 0 0 0 0 0 0.001 0 0 0 0 0 0 0 0 0 0 0 0 0 0 0 0 0 0 0 0 0 0 0 0 0 0 0 0 0 0 0 0 0 0 0 0 0 0 0 0 0 0 0 0 0 0 0 0 0 0 0 0 0 0 0 0 0 0 0 0 0 0 0 0 0 0 0 0 0 0 0 0 0 0 0 0 0 0 0 0 0 0 0 0 0 0 0 0 0 0 0 0 0 0 0 0 0 0 0 0 0 0 0 0 0 0 0 0 0 0 0.001 0.001 0.001 0.002 0.003 0.005 0.005 0.005 0.003 0 0 0 0 0 0 0 0 0 0 0 0 0 0 0 0 0 0 0 0 0 0.001 0.001 0.001 0.001 0.001 0.001 0.001 0 0 0.001 0.001 0 0.001 0 0 0 0 0 0 0 0 0 0 0 0 0 0 0 0 0 0 0.001 0 0 0 0 0 0 0 0 0.002 0.004 0.004 0.002 0.003 0.005 0.003 0.003 0 0 0 0.001 0.001 0 0.001 0 0.002 0.002 0.001 0.001 0.001 0.001 0 0 0 0 0 0 0.002 0.002 0.001 0 0.002 0.001 0.001 0.001 0 0 0.001 0.001 0.001 0.001 0.001 0.001 0.001 0.001 0.001 0.001 0.001 0.001 0.002 0.002 0.002 0.002 0.002 0.001 0.002 0 0 0 0 0 0 0.002 0.003 0.003 0.003 0.001 0 0 0 0 0 0 0.001 0.001 0.003 0.003 0.004 0.003 0.004 0.005 0.004 0.002 0.004 0.006 0.004 0.002 0.003 0.002 0.007 0.003 0.004 0.008 0.006 0.001 0.003 0.002 0.003 0.003 0.002 0.001 0.001 0.002 0.002 0.003 0.003 0.003 0.002 0.002 0.002 0.003 0 0.002 0.003 0.002 0.003 0.001 0.003 0.003 0.005 0.003 0.002 0.004 0.007 0.002 0.001 0.002 0.003 0.003 0 0.001 0.002 0.002 0.002 0 0.002 0.002 0.002 0.002 0.002 0.002 0.002 0.002 0.002 0.001 0.001 0 0 0.001 0.002 0.001 0 0.002 0 0 0 0 0 0 0 0 0 0 0 0 0 0 0 0 0 0 0 0 0 0 0 0 0 0 0 0 0 0 0 0 0 0 0 0 0 0 0.001 0 0.001 0.001 0.001 0 0 0 0 0 0 0 0 0 0 0 0 0 0 0 0 0 0 0.001 0.001 0.001 0 0 0 0 0 0 0 0.001 0.001 0.001 0 0 0 0.001 0.001 0.001 0 0.001 0.001 0.001 0.001 0.001 0.001 0.001 0 0 0 0 0 0 0 0 0 0 0 0 0 0 0 0 0 0 0 0 0 0 0.001 0 0 0 0 0 0 0 0 0 0 0 0 0 0 0 0 0 0 0 0 0 0.001 0.001 0.001 0 0 0 0 0 0 0 0 0 0 0 0 0 0 0 0 0 0 0 0 0.001 0.001 0 0 0.002 0.002 0 0.001 0.001 0.001 0.002 0.003 0.001 0 0.002 0 0.001 0.001 0.002 0.002 0.001 0.001 0.001 0.001 0 0 0 0 0 0 0 0 0 0 0 0 0 0 0 0 0 0 0 0 0 0 0 0 0 0 0 0 0 0 0 0 0 0 0 0 0 0 0 0 0 0 0 0 0 0 0 0 0 0 0 0 0 0 0 0 0 0 0 0 0 0 0 0 0 0 0 0 0 0 0 0 0 0 0 0 0 0 0 0 0 0 0.001 0 0 0.001 0.001 0 0 0.001 0.001 0.001 0 0.001 0.001 0.001 0 0 0 0 0 0.001 0 0 0 0 0 0 0.003 0 0 0 0 0 0 0 0 0 0 0 0 0 0 0 0 0.001 0 0 0 0 0 0 0 0 0 0 0 0 0 0 0 0 0 0 0 0 0 0 0 0 0 0 0 0 0 0 0 0 0 0 0 0.001 0.001 0 0.001 0 0 0 0.001 0.001 0.002 0 0 0 0 0 0 0 0 0 0 0 0 0 0 0.002 0.002 0.002 0.002 0.002 0.001 0.001 0 0.002 0.001 0.001 0.001 0.001 0.002 0.002 0 0 0 0 0 0 0 0 0 0 0 0 0 0 0 0 0.001 0.001 0.002 0.002 0 0.001 0.002 0.002 0 0 0 0 0 0 0 0 0 0.001 0.001 0.001 0.001 0 0 0 0 0 0 0 0 0 0 0 0 0.001 0.001 0 0 0.001 0.001 0.001 0 0 0.002 0.004 0.001 0 0.003 0.002 0 0.001 0.001 0.001 0.002 0.002 0.002 0.002 0.001 0.001 0.001 0.001 0 0 0.001 0.001 0.001 0 0 0.001 0 0 0 0.001 0.002 0.001 0.001 0.001 0.002 0.001 0.001 0 0 0.001 0.002 0 0.001 0.001 0 0.001 0.001 0.001 0.001 0.002 0.001 0.001 0.001 0 0.001 0.001 0 0 0 0 0 0 0 0 0 0 0 0 0 0 0 0 0 0 0 0 0 0 0 0 0 0 0 0 0 0 0 0 0 0 0 0 0 0 0 0 0 0 0 0 0 0 0 0 0 0 0 0 0 0 0 0 0 0 0 0 0 0 0 0 0 0 0 0 0 0 0 0 0 0 0 0 0 0 0 0 0 0 0 0 0 0 0 0 0 0 0 0 0 0 0 0 0 0 0 0 0 0 0 0 0 0 0 0 0 0 0 0 0 0 0 0 0 0 0 0 0 0 0 0 0 0 0 0 0 0 0 0 0 0 0 0 0 0 0 0 0 0.001 0 0 0 0 0 0 0 0 0 0 0 0 0 0 0 0 0 0 0 0 0 0 0 0 0 0 0.001 0 0 0.001 0 0 0 0.002 0 0 0.001 0.001 0.001 0.001 0.001 0.002 0.001 0.001 0 0 0 0 0 0 0 0 0 0 0 0 0 0 0 0 0 0 0 0 0 0 0 0 0 0 0 0 0 0 0 0 0 0 0 0 0 0 0 0 0 0 0 0 0 0 0 0 0 0 0 0 0 0 0 0 0 0 0 0 0 0 0 0 0 0 0 0 0 0 0 0 0 0 0 0 0 0 0 0 0 0 0 0 0 0 0 0 0 0 0.001 0 0 0.001 0.001 0 0 0 0 0.002 0.001 0 0 0.002 0.002 0.003 0.004 0.005 0.004 0 0.002 0.013 0.001 0.001 0 0 0 
0.062 0.027 0.007 0.008 0.004 0.018 0.001 0 0 0.001 0 0 0.085 0.114 0.036 0.051 0.112 0.259 0.364 1 0.277 0.323 0.382 0.15 0.12 0.225 0.124 0.01 0.038 0.084 0.041 0.03 0.028 0.025 0.015 0.019 0.018 0.006 0.017 0.008 0.013 0.006 0.017 0.011 0.005 0.001 0.001 0.003 0 0.006 0.006 0.001 0.008 0.007 0.003 0.008 0.008 0.019 0.026 0.011 0.01 0.019 0.029 0.052 0.055 0.044 0.032 0.045 0.026 0.019 0.009 0.004 0.003 0.003 0.006 0.004 0.002 0.003 0.019 0.014 0.002 0.002 0.002 0.005 0.015 0.005 0.015 0.018 0.071 0.073 0.096 0.105 0.067 0.068 0.062 0.046 0.031 0.03 0.029 0.034 0.081 0.117 0.098 0 0.066 0.125 0.057 0.11 0.061 0.09 0.216 0.25 0.211 0.34 0.232 0.191 0.149 0.225 0.186 0.176 0.166 0.118 0.157 0.116 0.103 0.138 0.095 0.06 0.052 0.04 0.04 0.007 0.005 0.002 0 0.136 0.15 0.147 0.125 0.066 0 0.068 0.046 0.018 0.016 0.01 0.012 0.015 0.018 0.017 0.018 0.02 0.026 0.019 0.019 0.028 0.039 0.021 0.013 0.011 0.015 0.006 0.011 0.007 0.009 0.006 0.011 0.032 0.003 0.009 0.013 0.016 0.036 0.079 0.095 0.091 0.109 0.116 0.116 0.138 0.11 0.102 0.105 0.062 0.017 0.031 0.041 0.032 0.023 0.014 0.016 0.015 0.019 0.02 0.012 0.009 0.01 0.009 0.021 0.037 0.004 0.003 0.004 0.01 0.009 0.07 0.052 0.011 0.085 0.083 0.106 0.072 0.059 0.043 0.018 0.033 0.034 0.032 0.02 0.013 0.009 0.012 0.055 0.022 0.017 0.021 0.005 0.003 0.007 0.004 0.001 0.005 0.006 0.006 0.001 0.001 0.008 0.004 0.002 0.001 0.004 0 0 0 0 0 0 0 0.001 0.001 0.001 0.001 0.001 0 0 0.001 0.001 0 0 0 0 0.02 0 0.002 0.032 0.027 0.027 0.015 0.02 0.017 0.021 0.013 0.014 0.016 0.02 0.007 0.005 0.001 0 0 0 0 0 0 0 0.024 0.029 0.02 0.01 0.005 0.001 0.002 0.001 0.001 0.001 0 0 0.002 0.002 0.003 0.002 0.001 0.003 0.009 0.004 0.005 0.007 0.006 0.006 0.005 0.004 0.008 0.011 0.008 0.006 0 0 0 0 0 0 0 0 0 0.01 0.007 0.012 0.021 0 0 0 0 0 0.01 0.008 0.014 0.038 0.106 0.139 0.196 0.225 0.024 0.023 0.093 0.072 0.104 0.079 0.078 0.075 0.029 0.006 0.006 0.005 0.004 0.002 0.01 0.005 0.092 0.087 0.074 0.132 0.131 0.105 0.024 0.078 0.068 0.047 0.057 0.059 0.023 0.018 0.023 0.015 0.017 0.018 0.007 0.002 0.001 0.027 0.031 0.048 0.107 0.08 0.036 0.057 0.109 0.062 0 0.023 0.039 0.055 0.05 0.114 0.041 0.036 0.066 0.023 0.024 0.039 0.046 0.03 0.019 0.022 0.01 0.022 0.009 0.009 0.004 0.004 0.005 0.006 0.002 0 0.002 0.001 0.002 0 0 0 0 0 0 0 0 0 0 0 0 0 0 0 0 0 0 0 0 0 0 0 0 0 0 0 0 0 0 0 0 0 0 0 0 0 0 0.006 0.012 0.019 0.012 0.013 0.006 0.012 0.007 0.017 0.019 0.007 0.007 0.015 0.025 0.027 0.022 0.02 0.036 0.038 0.022 0.023 0.011 0.016 0.011 0.016 0.004 0.001 0.003 0.004 0.002 0.013 0 0 0.04 0.02 0.069 0.042 0.03 0.029 0.052 0.033 0.023 0.029 0.044 0.025 0.043 0.03 0.017 0.019 0.021 0.02 0.014 0.024 0.028 0.001 0.001 0.001 0.001 0.001 0.147 0 0 0 0 0 0.001 0.001 0.001 0 0.001 0 0 0.001 0.003 0.001 0.001 0.004 0.005 0.002 0.001 0.004 0.002 0.001 0.004 0.004 0.002 0.003 0 0.002 0.002 0.004 0.004 0.001 0 0 0 0 0 0.002 0 0.003 0.004 0.003 0.009 0.004 0.005 0.002 0.005 0.001 0.002 0.004 0.006 0.005 0.003 0.003 0.008 0.007 0.004 0.004 0.002 0.001 0 0 0 0 0 0 0.001 0 0 0 0 0 0 0 0.002 0.002 0.003 0.008 0.007 0.006 0.009 0.016 0.009 0.018 0.025 0.016 0.012 0.01 0.009 0.009 0 0.007 0.009 0.002 0.004 0.001 0.004 0.007 0.009 0.007 0.004 0.011 0.008 0.006 0.007 0.009 0.009 0.011 0.008 0.01 0.01 0.01 0.012 0.009 0.014 0.014 0.015 0.018 0.005 0.005 0.001 0.001 0.009 0.01 0.008 0.007 0.004 0 0.001 0.001 0 0 0 0 0 0.001 0.001 0.001 0.001 0.001 0.001 0.001 0.001 0.001 0.001 0.001 0.001 0.001 0.001 0.001 0.002 0.002 0.001 0 0.002 0 0 0.001 0.002 0.002 0.007 0.009 0.008 0.01 0.011 0.011 0.01 0.008 0.01 0.01 0.006 0 0.003 0.005 0.003 0.001 0 0.003 0.003 0 0.001 0 0 0 0 0 0.003 0.004 0.004 0.002 0.003 0.004 0.008 0.009 0.004 0.008 0.011 0.01 0.012 0.01 0.008 0.003 0.005 0.005 0.007 0.004 0.003 0.002 0.001 0.008 0.002 0.002 0.003 0.001 0.001 0 0 0 0 0 0 0 0 0.001 0 0 0 0 0 0 0 0 0 0 0 0 0 0 0 0 0 0 0 0 0 0 0 0 0 0 0 0.005 0.003 0.002 0.001 0.002 0.002 0.002 0 0.001 0.001 0.001 0 0 0 0 0 0 0 0 0 0 0 0.006 0.005 0.002 0 0 0 0 0 0 0 0 0 0 0 0 0 0 0 0 0.001 0 0 0 0 0.001 0.001 0 0.001 0.001 0 0 0 0 0 0 0 0 0 0 0 0 0 0 0 0 0 0 0 0 0 0 0.007 0.006 0.008 0.005 0 0.001 0 0 0 0 0 0 0 0 0 0 0 0 0 0 0.005 0.008 0.004 0.006 0.005 0.004 0.001 0 0 0 0.001 0.001 0 0.001 0.001 0 0 0 0 0 0 0 0.002 0.005 0.006 0.006 0.004 0.004 0.01 0.008 0 0.004 0.009 0.009 0.004 0.013 0.011 0.007 0.011 0.006 0.008 0.009 0.008 0.009 0.008 0.009 0.012 0.009 0.003 0.003 0.002 0.003 0.002 0 0.001 0.001 0.001 0 0.001 0.001 0.001 0.001 0.001 0.001 0.001 0 0.001 0.001 0 0 0.001 0.001 0 0 0 0 0 0 0 0 0 0 0 0 0 0 0 0 0 0 0 0 0 0 0.001 0 0 0.001 0.002 0.006 0.002 0.003 0.003 0.005 0 0.001 0.003 0.002 0.002 0.001 0.003 0.003 0 0.001 0.01 0.004 0.002 0.005 0.003 0.001 0.002 0.004 0.002 0.002 0.002 0.002 0.001 0.002 0 0 0.005 0.001 0.002 0.005 0.005 0.003 0.003 0.005 0.007 0.011 0.007 0.005 0.015 0.014 0.009 0.02 0.029 0.013 0.014 0.022 0.029 0.002 0.004 0.004 0.007 0.007 0.011 0.002 0.003 0.001 0.003 0.004 0.004 0.004 0.004 0.003 0.001 0 0 0.002 0.002 0.001 0.002 0.003 0.003 0.002 0.002 0.001 0 0 0.001 0 0 0 0 0 0 0 0 0 0 0.001 0.001 0 0 0 0 0 0 0 0 0 0 0 0 0 0 0 0.005 0.004 0.004 0.004 0.004 0.001 0.001 0.001 0.001 0.001 0.001 0 0 0 0 0.002 0.002 0 0 0 0 0.001 0.001 0 0.001 0.005 0.007 0.01 0.009 0.006 0.007 0.007 0.003 0.004 0.007 0.009 0.01 0.01 0.01 0.009 0 0.004 0.006 0.004 0.003 0.001 0.003 0.006 0.005 0.004 0.006 0.006 0.003 0.002 0.004 0.005 0.005 0.006 0.007 0.006 0.007 0.005 0.011 0.005 0.004 0.003 0.002 0.005 0.002 0.002 0 0 0.01 0.01 0.011 0.011 0.007 0 0.002 0.002 0.001 0.001 0.001 0.002 0.001 0.002 0.001 0.001 0.002 0.007 0.007 0.003 0.003 0.007 0.01 0.004 0.004 0.007 0.003 0.003 0.003 0.004 0.004 0.002 0.003 0.002 0.001 0.002 0.002 0.004 0.008 0.009 0.009 0.012 0.011 0.009 0.011 0.01 0.01 0.007 0.008 0 0.002 0.008 0.007 0.02 0.008 0.008 0.007 0.012 0.005 0.001 0.008 0.015 0.001 0.003 0.011 0.032 0.026 0.002 0.002 0.001 0.016 0.017 0.003 0.015 0.011 0.014 0.018 0.019 0.01 0.005 0.027 0.027 0.013 0.006 0.007 0.005 0.001 0.002 0.001 0.001 0.002 0 0 0.001 0 0 0 0 0 0 0 0 0 0 0 0 0 0 0 0 0 0 0 0 0 0 0 0 0 0 0 0 0 0 0 0 0 0 0 0.002 0.001 0.001 0.001 0 0 0.001 0.001 0.002 0 0.001 0 0.001 0 0 0 0 0 0 0 0 0 0.002 0.001 0.001 0 0 0 0 0 0 0 0 0 0 0 0 0 0 0 0.001 0.001 0 0 0.001 0.001 0.001 0.001 0.001 0.001 0.001 0 0 0 0 0 0 0 0 0 0 0 0 0.002 0 0 0 0 0 0 0 0 0.003 0.006 0.006 0.007 0.005 0.001 0.002 0.003 0.002 0.003 0.002 0.003 0.002 0.002 0 0 0 0 0 0 0 0.007 0.005 0.005 0.007 0.007 0.007 0.006 0.004 0.004 0 0.002 0.005 0.004 0.001 0 0 0.001 0 0 0 0 0 0.005 0.006 0.008 0.007 0.003 0.005 0.006 0.003 0 0.009 0.005 0.006 0.006 0.014 0.01 0.008 0.016 0.003 0.013 0.015 0.018 0.018 0.018 0.021 0.025 0.013 0.003 0.002 0.02 0.004 0.004 0.001 0 0 0.001 0 0 0 0 0 0 0 0 0 0 0 0 0 0 0 0 0 0 0 0 0 0 0 0 0 0 0 0 0 0 0.001 0.001 0.001 0.001 0 0 0.001 0 0 0.001 0.004 0.007 0.008 0.003 0 0.001 0.001 0.001 0.001 0.001 0.001 0 0 0.001 0.001 0.001 0.001 0.002 0.002 0 0 0.001 0.001 0.002 0.003 0.002 0.001 0.001 0 0 0 0 0 0.002 0.003 0.007 0.004 0.004 0.003 0.004 0.004 0.002 0.003 0.002 0 0.002 0.002 0.001 0.002 0.003 0.001 0 0.001 0.005 0 0 0 0 0 0.012 0 0 0 0 0 0.002 0.002 0.002 0.001 0.001 0.001 0.001 0.001 0.001 0 0 0.002 0.001 0 0 0.002 0.001 0 0 0 0 0 0 0 0 0 0 0 0 0 0 0 0 0 0 0 0 0 0 0 0 0 0 0 0.001 0.001 0.002 0.003 0.003 0.002 0.003 0.004 0.003 0.002 0.008 0.018 0.027 0.006 0.005 0.001 0.001 0.001 0.001 0.001 0 0.001 0.002 0.001 0.001 0 0 0.002 0.003 0.003 0.004 0.005 0.003 0.003 0.004 0.003 0.001 0 0 0.001 0.001 0.003 0 0.001 0.001 0.002 0.002 0.001 0 0 0 0 0 0 0 0 0 0 0.002 0.002 0.002 0.001 0.004 0.001 0.002 0.001 0.001 0.001 0.001 0.001 0.001 0.001 0.001 0.001 0.003 0.003 0.002 0.003 0.002 0 0 0 0 0 0 0.001 0 0.001 0.001 0.001 0.001 0.003 0.002 0.002 0.004 0.006 0.005 0.006 0.004 0.006 0.007 0.009 0.007 0.009 0.015 0.033 0.006 0.011 0.008 0.008 0.003 0.003 0.003 0.003 0.001 0.002 0.002 0.002 0.002 0.002 0.002 0.002 0.002 0 0.001 0.002 0.001 0.002 0.003 0.003 0.003 0.003 0.003 0.002 0.001 0.003 0.002 0.002 0.002 0 0 0 0 0 0.002 0.001 0 0.002 0.002 0.002 0.002 0 0 0 0 0.001 0 0 0 0 0 0.001 0 0 0.001 0.001 0 0 0 0 0 0 0 0 0 0 0 0 0 0 0 0 0 0 0 0 0 0 0 0 0 0 0 0 0 0 0 0 0 0 0 0 0 0 0 0.001 0 0 0 0.001 0 0 0 0 0 0 0 0 0 0 0 0 0 0 0 0 0 0 0 0 0 0 0 0 0 0 0 0 0 0 0 0 0 0 0 0 0 0 0 0 0 0 0 0 0 0 0 0 0 0 0 0 0 0 0 0 0 0 0 0 0 0 0 0 0 0 0.001 0.001 0.002 0.002 0 0 0 0 0 0 0 0 0 0 0 0 0 0 0 0 0 0.002 0.002 0.002 0.001 0.001 0 0 0 0 0 0 0 0 0 0 0 0 0 0 0 0 0 0 0.001 0.001 0 0.001 0.002 0.001 0 0.002 0 0 0 0.002 0 0 0 0 0 0 0 0 0 0 0 0 0 0 0 0 0 0 0 0 0 0 0 0 0 0 0 0 0 0 0 0 0 0 0 0 0 0 0 0 0 0 0 0 0 0 0 0 0 0 0 0 0 0 0 0 0 0 0 0 0 0 0 0 0 0 0 0 0 0 0 0 0 0 0 0 0 0 0.001 0 0 0 0 0 0 0 0 0 0 0 0 0 0 0 0 0 0 0 0 0 0 0 0 0 0 0 0 0 0 0 0.002 0.001 0 0 0.002 0.007 0.01 0.011 0.007 0.009 0.002 0.001 0.001 0 0.001 0.001 0.001 0.001 0.001 0 0.001 0 0 0 0.001 0.001 0 0 0.001 0.001 0.001 0 0 0 0 0 0 0 0 0 0 0 0 0 0 0 0 0 0 0 0 0 0 0 0.001 0.001 0 0 0.001 0 0 0 0 0 0 0 0 0.002 0.002 0.002 0.002 0.003 0.003 0.002 0.002 0.004 0.008 0.002 0.002 0.001 0 0.001 0.001 0.003 0.002 0 0.001 0 0 0.001 0 0 0 0 0.001 0 0 0 0.001 0.001 0.001 0 0 0.001 0.002 0.002 0.002 0.001 0.001 0.002 0.002 0.002 0.001 0.001 0.002 0.002 0.001 0.001 0.002 0.001 0.001 0.001 0 0.001 0.001 0.001 0 0 0 0 0 0 0 0 0.001 0.001 0 0.001 0.001 0 0.002 0.002 0.002 0.002 0 0.002 0.002 0.003 0.003 0.004 0.003 0.004 0.004 0.007 0.004 0.003 0.003 0.004 0.004 0.003 0.005 0.005 0.003 0.002 0.003 0.004 0 0.002 0 0 0 0 0.001 0.001 0.001 0.001 0.001 0.001 0.002 0.001 0.002 0.002 0.002 0.001 0.002 0.002 0 0 0.003 0.001 0.002 0.002 0.002 0 0.003 0.003 0 0 0 0.004 0.004 0 0 0 0.001 0.001 0 0.001 0.001 0.001 0.001 0.002 0 0 0.002 0.002 0 0 0 0.001 0 0 0.001 0 0 0 0 0 0 0 0 0 0 0 0 0 0 0 0 0 0 0 0 0 0 0 0 0 0 0 0 0 0 0 0 0 0 0 0 0 0 0 0 0 0 0 0 0 0 0 0 0 0 0 0 0 0 0 0 0 0 0 0 0 0 0 0 0 0 0 0 0 0 0 0 0 0 0 0 0 0 0 0 0 0 0 0 0 0 0 0 0 0 0 0 0 0 0 0 0 0 0 0 0 0 0 0 0 0 0 0 0 0 0 0 0 0 0.001 0.001 0.001 0 0 0.001 0.001 0.001 0.001 0.001 0.001 0 0 0 0 0 0 0 0 0.001 0.001 0 0 0.001 0.001 0 0 0 0 0 0 0 0 0 0 0 0 0 0 0 0 0 0.001 0.001 0.001 0.001 0.001 0.001 0 0 0 0 0 0 0 0 0 0.001 0 0.001 0.001 0.001 0.001 0.001 0.001 0 0.001 0 0 0 0 0 0 0 0 0 0 0 0 0 0 0 0 0 0 0 0 0 0 0 0 0 0 0 0 0 0 0 0 0 0 0 0 0 0 0 0 0 0 0 0 0 0 0 0 0 0 0 0.001 0.001 0 0 0.001 0 0 0 0 0 0 0 0 0 0 0 0.001 0 0 0 0 0 0 0 0 0 0 0 0 0 0 0 0 0 0.001 0 0 0 0 0 0 0 0 0 0 0 0 0.001 0 0.001 0.001 0.001 0 0 0.001 0.001 0.001 0 0 0 0 0 0 0 0 0 0 0 0 0 0 0 0 0 0 0 0 0 0 0 0 0 0 0 0 0 0 0 0 0 0 0 0 0 0 0 0 0 0 0 0 0 0 0 0 0 0 0 0 0 0 0.001 0.001 0 0.001 0.001 0.001 0.001 0.002 0.003 0 0 0 0 0.001 0.001 0 0 0 0 0.001 0.001 0 0 0 0 0.001 0.001 0.001 0 0 0 0 0 0 0 0 0 0.001 0 0.001 0.001 0 0 0 0 0 0 0 0 0 0 0 0.001 0.001 0.001 0.001 0.001 0.001 0 0.001 0.001 0.001 0.001 0.001 0 0 0 0 0 0 0 0 0 0 0 0 0 0 0 0 0 0.001 0.001 0.001 0.001 0.001 0.001 0.001 0 0.001 0.001 0.001 0.001 0.001 0.001 0.001 0.002 0.002 0.001 0.001 0.003 0.003 0.002 0.001 0 0.001 0.001 0 0 0.001 0.001 0.001 0.001 0.001 0.001 0.001 0.001 0.001 0 0 0 0 0 0 0 0 0.001 0.001 0.001 0.001 0.001 0.001 0 0 0 0 0 0 0 0 0.001 0.001 0 0 0 0.001 0.001 0.001 0.001 0.001 0.001 0.001 0 0 0.001 0.001 0 0.001 0.001 0 0 0 0 0 0 0 0 0 0 0 0 0 0 0 0 0 0 0 0 0 0 0 0 0 0 0 0 0 0 0 0 0 0 0 0 0 0 0 0 0 0 0 0 0 0 0 0 0 0 0 0 0 0 0 0 0 0 0 0 0 0 0 0 0 0 0 0 0 0 0 0 0 0 0 0 0 0 0 0 0 0 0 0 0 0 0 0 0 0 0 0 0 0 0 0 0 0 0 0 0 0 0 0 0 0 0 0 0 0 0 0 0 0 0 0 0 0 0 0 0 0 0 0 0 0 0 0 0 0 0 0 0 0 0 0 0 0 0 0 0 0 0 0 0 0 0 0 0 0 0 0 0 0 0 0 0 0 0 0 0 0 0 0 0.001 0 0 0 0.001 0.001 0.001 0.001 0 0.001 0.001 0.001 0 0 0 0.001 0 0 0 0 0 0 0 0 0 0 0 0 0 0 0 0 0 0 0 0 0 0 0 0 0 0 0 0 0 0 0 0 0 0 0 0 0 0 0 0 0 0 0 0 0 0 0 0 0 0 0 0 0.001 0.001 0 0 0.001 0 0 0 0.001 0 0 0 0 0 0 0 0 0 0 0 0 0 0 0 0 0 0 0 0 0 0 0 0 0 0 0 0 0 0 0 0 0 0 0 0 0 0 0.001 0 0 0 0.002 0.001 0.002 0.003 0.001 0 0.001 0.008 0 0.001 0 0 0 
0.032 0.01 0.001 0.003 0 0.002 0 0 0 0 0 0 0.031 0.047 0.015 0.03 0.054 0.128 0.161 0.38 1 0.31 0.191 0.071 0.079 0.197 0.1 0.005 0.022 0.061 0.015 0.007 0.015 0.014 0.005 0.007 0.006 0.004 0.005 0.003 0.002 0.002 0.005 0.004 0.002 0 0 0.001 0 0.003 0.003 0.003 0.003 0.003 0.003 0.004 0.005 0.006 0.006 0.003 0.005 0.006 0.007 0.018 0.028 0.02 0.013 0.012 0.004 0.003 0.001 0 0.001 0.001 0.001 0.001 0 0 0.011 0.009 0.003 0.001 0.003 0.005 0.009 0.004 0.008 0.013 0.033 0.033 0.037 0.039 0.022 0.025 0.024 0.011 0.013 0.011 0.014 0.014 0.025 0.043 0.039 0 0.035 0.052 0.018 0.041 0.028 0.034 0.081 0.092 0.086 0.124 0.088 0.077 0.06 0.084 0.072 0.071 0.062 0.052 0.06 0.045 0.037 0.053 0.037 0.019 0.017 0.013 0.014 0.001 0.001 0.001 0.001 0.05 0.06 0.061 0.054 0.028 0 0.022 0.014 0.009 0.005 0.006 0.009 0.012 0.009 0.008 0.009 0.011 0.013 0.012 0.007 0.009 0.016 0.013 0.004 0.004 0.01 0.005 0.003 0.002 0.005 0.003 0.005 0.006 0.003 0.004 0.007 0.008 0.015 0.027 0.034 0.038 0.04 0.046 0.05 0.057 0.048 0.046 0.046 0.032 0.011 0.018 0.023 0.017 0.008 0.006 0.012 0.008 0.011 0.008 0.007 0.007 0.01 0.009 0.01 0.013 0.004 0 0.006 0.007 0.005 0.019 0.017 0.004 0.026 0.019 0.039 0.029 0.023 0.017 0.01 0.012 0.016 0.011 0.006 0.009 0.007 0.007 0.029 0.015 0.009 0.014 0.005 0.002 0.004 0.002 0.003 0.003 0.004 0.002 0.001 0.001 0.002 0.001 0.001 0 0.003 0.001 0 0 0.001 0.001 0 0 0 0 0 0 0 0 0 0 0 0 0 0 0 0.006 0 0.002 0.02 0.016 0.021 0.011 0.01 0.005 0.015 0.006 0.005 0.006 0.01 0.006 0.004 0.001 0 0 0 0 0 0 0 0.013 0.016 0.01 0.004 0.003 0 0.001 0 0 0 0 0 0.001 0.003 0.003 0.002 0.001 0.002 0.007 0.003 0.005 0.005 0.004 0.003 0.004 0.003 0.006 0.007 0.005 0.004 0 0 0.001 0.001 0 0 0 0 0 0.004 0.003 0.004 0.005 0 0 0 0 0 0.003 0.004 0.004 0.015 0.06 0.067 0.084 0.094 0.014 0.018 0.042 0.037 0.044 0.034 0.041 0.039 0.01 0 0.001 0.001 0.002 0.002 0.002 0.002 0.031 0.032 0.04 0.055 0.057 0.041 0.011 0.032 0.024 0.017 0.017 0.018 0.003 0.003 0.007 0.004 0.006 0.011 0.004 0 0 0.011 0.012 0.019 0.036 0.032 0.012 0.021 0.041 0.023 0 0.015 0.018 0.021 0.023 0.047 0.015 0.012 0.026 0.009 0.011 0.016 0.019 0.009 0.01 0.011 0.005 0.008 0 0 0.003 0.001 0 0 0 0 0 0 0 0 0 0.001 0 0 0 0 0 0 0 0 0 0 0 0 0 0 0 0 0 0 0 0 0 0 0 0 0 0 0 0 0.001 0.001 0.001 0.002 0 0 0.002 0.007 0.01 0.011 0.003 0.005 0.002 0.005 0.007 0.01 0.012 0.002 0.003 0.008 0.01 0.012 0.007 0.008 0.015 0.012 0.008 0.008 0.003 0.007 0.004 0.007 0.004 0.002 0.002 0.002 0.001 0.009 0 0 0.019 0.01 0.023 0.02 0.02 0.019 0.023 0.022 0.011 0.019 0.022 0.008 0.018 0.013 0.01 0.006 0.005 0.014 0.006 0.008 0.007 0 0 0 0 0 0.057 0.001 0.001 0 0.001 0.001 0.001 0.002 0.002 0 0 0.001 0.001 0 0.001 0 0.001 0.002 0.002 0.002 0.002 0 0 0 0 0 0.001 0.004 0 0.002 0.003 0.004 0.003 0.002 0 0 0 0 0 0 0 0 0 0 0.002 0 0 0.002 0.001 0 0.002 0.002 0.003 0.003 0.002 0.002 0.002 0.003 0.001 0.001 0 0 0 0 0 0 0 0 0 0 0 0 0 0 0 0 0 0.002 0.002 0.004 0.003 0.002 0.002 0.004 0.003 0.006 0.01 0.008 0.007 0.003 0.006 0.004 0 0.004 0.003 0.003 0.003 0 0.002 0.002 0.002 0.002 0.002 0.003 0.002 0.002 0.002 0.003 0.003 0.002 0.002 0.003 0.003 0.001 0.005 0.003 0.005 0.003 0.005 0.007 0.003 0.001 0 0 0.002 0.002 0.003 0.003 0.001 0 0 0 0 0 0 0 0 0 0 0 0 0.001 0 0 0 0.002 0 0 0 0 0 0 0 0 0 0 0.001 0.001 0.001 0.001 0.001 0.002 0.003 0.004 0.005 0.004 0.005 0.005 0.005 0.003 0.003 0.004 0.003 0.001 0.002 0.002 0.001 0.001 0 0 0 0 0.001 0.001 0 0 0.001 0.001 0.001 0.001 0 0 0.001 0 0.003 0.004 0.001 0.004 0.004 0.005 0.005 0.004 0.003 0.001 0 0.001 0.002 0.002 0 0.001 0.002 0.004 0.001 0.001 0.002 0 0 0.003 0.002 0 0 0.001 0 0 0 0.002 0 0 0 0 0 0 0 0 0 0 0 0 0 0 0 0 0 0 0 0 0 0 0 0 0 0 0 0.001 0 0 0 0.001 0.001 0 0.001 0.001 0.001 0 0 0 0 0 0 0 0 0 0 0 0 0.001 0.001 0.001 0 0 0 0 0 0 0 0 0 0.001 0.001 0.001 0 0 0.001 0.001 0 0 0 0 0 0 0 0 0 0 0 0 0 0 0 0 0 0 0 0 0 0 0 0 0 0 0 0 0 0 0 0 0.003 0.003 0.003 0.002 0 0.001 0.001 0.001 0.001 0.001 0.001 0.001 0.001 0 0 0 0 0 0 0 0.003 0.002 0.003 0.005 0.001 0.001 0.002 0.002 0.002 0.001 0.002 0.001 0.001 0 0.001 0.001 0.001 0.001 0.001 0 0 0 0 0.001 0.002 0.002 0.002 0.003 0.004 0.003 0 0.001 0.003 0.003 0.004 0.005 0.005 0.003 0.006 0.001 0.005 0.004 0.005 0.001 0.002 0.003 0.003 0.003 0.001 0.001 0.001 0 0.001 0 0.001 0.001 0 0 0.001 0.001 0 0 0 0 0 0 0 0 0 0 0 0 0 0 0 0 0 0 0 0 0 0 0 0 0 0 0 0 0 0 0 0 0 0 0 0 0 0 0.002 0.002 0.002 0.002 0.002 0.003 0.003 0.003 0.003 0.002 0.003 0.002 0.002 0.002 0.001 0.002 0.005 0.004 0.001 0.002 0.001 0.001 0 0.002 0.001 0.001 0 0 0 0.001 0 0 0.002 0 0.002 0.002 0.002 0.002 0.002 0.003 0.001 0.002 0.002 0.005 0.007 0.004 0.003 0.006 0.01 0.004 0.004 0.007 0.015 0.001 0.002 0.002 0.001 0.002 0.006 0 0 0 0 0 0 0 0 0.001 0 0 0 0 0 0 0 0 0 0 0 0 0 0 0 0 0 0.001 0 0 0 0.001 0 0.001 0 0 0.001 0 0.001 0.001 0.001 0.001 0 0.001 0.001 0.001 0.001 0.001 0 0 0.001 0 0 0.001 0.001 0.001 0.001 0 0 0 0 0 0 0 0 0 0 0 0 0 0 0 0 0 0 0.001 0.001 0.001 0.001 0.001 0.001 0 0.001 0 0 0.001 0.003 0.003 0.003 0.001 0.002 0.001 0 0.003 0.002 0.003 0.003 0.001 0 0.002 0.002 0.002 0.002 0.002 0.002 0.002 0.002 0.002 0.002 0.002 0.001 0.002 0.002 0.001 0.001 0 0.002 0.002 0.002 0.002 0.001 0 0 0 0.002 0.002 0.002 0.002 0.002 0 0 0 0 0 0 0 0 0 0.001 0.001 0 0.004 0.004 0.002 0.002 0.004 0.005 0.001 0.001 0.002 0 0.001 0 0.002 0 0 0 0.001 0.001 0.001 0.001 0 0.001 0.001 0.002 0.004 0.004 0.004 0.003 0.002 0.004 0.006 0.005 0 0.003 0.005 0.005 0.009 0.005 0.002 0.004 0.007 0.004 0.001 0.004 0.007 0 0 0.001 0.009 0.008 0.002 0.002 0 0.004 0.005 0.001 0.006 0.005 0.004 0.005 0.006 0.004 0.006 0.01 0.008 0.004 0.001 0.003 0.002 0.001 0.001 0 0 0.001 0 0 0.001 0.001 0 0 0.001 0 0 0 0.001 0 0 0 0 0 0 0 0 0 0 0 0 0 0 0 0 0 0 0 0 0 0 0 0 0 0 0 0 0 0 0 0 0 0 0 0 0 0 0 0 0 0 0 0 0 0 0 0 0 0 0 0 0 0 0 0 0 0 0 0 0 0 0 0 0 0 0 0 0 0 0 0 0 0 0 0 0 0 0 0 0 0 0 0 0 0 0 0 0 0 0 0 0 0 0 0 0 0 0 0 0 0.001 0.001 0 0 0 0 0 0 0 0 0 0 0 0 0 0 0 0 0 0 0 0 0 0 0 0 0 0 0 0 0 0 0 0 0 0 0 0 0 0 0 0 0 0 0 0 0 0.001 0.001 0 0.001 0.001 0 0 0.001 0 0 0.005 0.002 0.002 0.003 0.005 0.004 0.004 0.005 0.008 0.002 0.002 0.002 0.007 0.003 0.003 0 0 0.002 0.001 0 0 0 0 0 0 0 0 0 0 0 0 0 0 0 0 0 0 0 0 0 0 0 0 0 0 0 0 0 0 0 0 0 0 0 0 0.001 0 0 0.001 0.001 0.002 0.003 0.002 0.002 0 0.002 0.001 0.002 0.002 0.001 0.001 0 0.001 0 0.001 0.001 0.002 0.001 0 0.001 0 0 0 0.001 0.001 0 0 0 0 0 0 0 0 0 0 0 0 0 0.001 0 0 0.001 0.001 0.002 0.002 0.001 0 0 0 0.001 0 0 0.001 0 0 0 0 0 0.001 0 0 0.001 0.001 0.001 0.001 0.001 0 0 0 0 0 0 0 0 0 0 0 0 0 0 0 0 0 0 0 0 0 0 0 0 0 0 0 0 0 0 0 0 0 0 0 0 0 0 0 0 0.001 0 0.002 0.002 0.002 0.002 0.002 0.001 0.002 0.003 0.002 0.001 0.002 0.008 0.01 0.002 0.002 0 0 0 0 0 0 0 0 0 0 0.001 0.001 0.001 0.001 0.002 0.002 0.002 0.002 0.002 0.002 0 0 0 0.001 0.002 0.001 0.002 0 0.001 0 0 0 0 0 0.001 0.001 0 0 0 0 0 0 0 0 0 0 0 0.001 0 0.001 0 0 0 0 0 0 0 0 0 0.001 0.001 0 0.001 0 0 0.001 0.001 0 0 0 0 0 0 0 0 0 0 0 0 0 0 0 0 0 0.001 0.002 0.002 0.003 0.004 0.007 0.012 0.003 0.002 0.001 0.001 0.001 0.001 0.001 0.002 0.001 0.001 0.001 0.001 0 0 0 0.001 0 0 0 0 0 0 0 0.001 0.001 0 0 0 0 0 0 0 0.001 0 0 0 0 0 0.001 0 0.001 0.001 0.001 0.001 0.001 0.001 0 0 0 0.001 0 0 0 0 0 0 0 0 0 0 0 0 0 0 0 0 0 0 0 0 0 0 0 0 0 0 0 0 0 0 0 0 0 0 0 0 0 0 0 0 0 0 0 0 0 0 0 0 0 0 0 0 0 0 0 0 0 0 0 0 0 0 0 0 0 0 0 0 0 0 0 0 0 0 0 0 0 0 0 0 0 0 0 0 0 0 0 0 0 0 0 0 0 0 0 0 0 0 0 0 0 0 0 0 0 0 0 0 0 0 0 0 0 0 0 0 0 0 0 0 0 0 0 0 0 0.001 0 0 0 0 0 0 0 0 0 0 0 0 0 0 0.001 0 0.001 0.001 0.001 0.001 0.001 0.001 0.001 0 0.001 0.001 0 0 0 0 0 0 0 0 0 0 0 0 0.001 0 0 0.001 0.001 0.001 0 0.001 0 0.001 0.001 0.001 0 0 0.001 0.001 0.001 0 0.001 0.001 0.001 0.001 0.001 0 0 0 0 0 0 0 0 0 0 0 0 0 0 0 0 0 0 0 0 0 0 0 0 0 0 0 0 0 0 0 0 0 0 0 0 0 0 0 0 0 0 0 0 0 0 0 0 0 0 0 0 0 0 0 0 0 0 0 0 0 0 0 0 0 0 0 0 0 0 0 0 0 0 0 0 0 0 0 0 0 0 0 0 0.001 0.001 0 0 0 0.001 0 0 0 0 0 0 0 0 0 0 0 0 0 0 0.001 0.001 0.001 0 0 0.001 0 0 0 0 0 0 0 0 0 0 0 0 0 0 0 0 0 0 0 0 0 0 0 0 0 0 0 0 0 0 0 0 0 0 0 0 0 0 0 0 0 0 0 0 0 0 0 0 0 0 0 0 0 0 0 0 0 0 0 0 0.002 0.001 0 0 0 0.003 0.002 0.003 0 0 0 0.001 0.001 0 0.001 0 0 0 0 0 0 0 0 0 0 0 0 0 0 0 0 0 0 0 0 0 0 0 0 0 0 0 0 0 0 0 0 0 0 0 0 0 0 0 0 0 0 0 0 0 0 0 0 0 0 0 0 0 0 0 0 0 0 0 0.001 0.001 0.002 0.001 0.002 0.003 0.001 0.001 0.004 0.002 0.001 0 0.002 0.001 0.001 0.001 0.003 0.001 0.002 0.002 0.002 0 0 0 0 0 0 0 0 0 0 0 0 0 0 0 0 0 0 0 0 0 0 0 0 0 0 0 0 0 0 0 0 0 0.001 0.001 0 0 0 0 0 0 0 0 0 0 0 0 0 0 0 0 0 0 0 0 0 0 0 0 0 0 0 0 0 0 0 0 0 0 0 0 0 0 0 0 0 0 0 0 0 0 0 0 0 0 0 0 0 0 0 0 0 0 0 0 0 0 0 0 0 0 0 0 0 0 0 0 0 0 0 0 0 0 0 0 0 0 0 0 0 0 0 0 0 0 0 0 0 0 0 0 0 0 0 0 0 0 0 0 0 0 0 0 0 0 0 0 0 0 0 0 0 0 0 0 0 0 0 0 0 0 0 0 0 0 0 0 0 0 0 0 0 0 0 0 0 0 0 0 0 0 0 0 0 0 0 0 0 0 0 0 0 0 0 0 0 0 0 0 0 0 0 0 0 0 0 0 0 0 0 0 0 0 0 0 0 0 0 0 0 0 0 0 0 0 0 0 0 0 0 0 0 0 0 0 0 0.001 0 0 0 0 0 0 0 0 0 0 0 0 0 0 0 0 0 0 0 0 0 0 0 0 0 0 0 0 0 0 0 0 0 0 0 0 0 0 0 0 0 0 0 0 0 0 0 0 0 0 0 0 0 0 0 0 0 0 0 0 0 0 0 0 0 0 0 0 0 0 0 0 0 0 0 0 0 0 0 0 0 0 0 0 0 0 0 0 0 0 0 0 0 0 0 0 0 0 0 0 0 0 0 0 0 0 0 0 0 0 0 0 0 0 0 0 0 0 0 0 0 0 0 0 0 0 0 0 0 0 0 0 0 0 0 0 0 0 0 0 0 0 0 0 0 0 0 0 0 0 0 0 0 0 0 0 0 0 0 0 0 0 0 0 0 0 0 0.001 0.001 0.001 0.001 0.001 0 0 0 0 0 0 0 0 0.001 0 0 0 0 0 0 0 0 0 0 0 0 0 0 0 0 0 0 0 0 0 0 0 0 0 0 0 0 0 0 0 0 0 0 0 0 0 0 0 0 0 0 0 0 0 0 0 0 0 0 0 0 0 0 0 0 0 0 0 0 0 0 0 0 0 0 0 0 0 0 0 0 0 0 0 0 0 0 0 0 0 0 0 0 0 0 0 0 0 0 0 0 0 0 0 0 0 0 0 0 0 0 0 0 0 0 0 0 0 0 0 0 0 0 0 0 0 0 0 0 0 0 0 0 0 0 0 0 0 0 0 0 0 0 0 0 0 0 0 0 0 0 0 0 0 0 0 0 0 0 0 0 0 0 0 0 0 0 0 0 0 0 0 0 0 0 0 0 0 0 0 0 0 0 0 0 0 0 0 0 0 0 0 0 0 0 0 0 0 0 0 0 0 0 0 0 0 0 0 0 0 0 0 0 0 0 0 0 0 0 0 0 0 0 0 0 0 0 0 0 0 0 0 0 0 0 0 0 0 0 0 0 0 0 0 0 0 0 0 0 0 0 0 0 0 0 0 0 0 0 0 0 0 0 0 0 0 0 0 0 0 0 0 0 0 0 0 0 0 0 0 0 0 0 0 0 0 0 0 0 0 0 0 0 0 0 0 0 0 0 0 0 0 0 0 0 0 0 0 0 0 0 0 0 0 0 0 0 0 0 0 0 0 0 0 0 0 0 0 0 0 0 0 0 0 0 0 0 0 0 0 0 0 0 0 0 0 0 0 0 0 0 0 0 0 0 0 0 0 0 0 0 0 0 0 0 0 0 0 0 0 0 0 0 0 0 0 0 0 0 0 0 0 0 0 0 0 0 0 0 0 0 0 0 0 0 0 0 0 0 0 0 0 0 0 0 0 0 0 0 0 0 0 0 0 0 0 0 0 0 0 0 0 0 0 0 0 0 0 0 0 0 0 0 0 0 0.001 0.001 0 0 0 0.007 0.001 0 0 0 0 
0.031 0.014 0.001 0.003 0 0.008 0 0 0 0 0 0 0.035 0.055 0.016 0.024 0.051 0.114 0.162 0.429 0.304 1 0.417 0.21 0.264 0.626 0.329 0.012 0.059 0.198 0.056 0.038 0.034 0.029 0.017 0.025 0.019 0.011 0.017 0.01 0.012 0.005 0.013 0.009 0.005 0 0 0 0 0.007 0.007 0.003 0.006 0.007 0.005 0.008 0.011 0.016 0.014 0.008 0.009 0.023 0.018 0.035 0.074 0.063 0.036 0.038 0.021 0.017 0.012 0.003 0.002 0.002 0.001 0.001 0.001 0 0.005 0.005 0.001 0.001 0.001 0.003 0.007 0.003 0.014 0.02 0.043 0.045 0.043 0.049 0.024 0.047 0.042 0.031 0.024 0.017 0.022 0.024 0.043 0.054 0.042 0 0.034 0.059 0.022 0.047 0.03 0.045 0.095 0.112 0.101 0.159 0.102 0.09 0.076 0.109 0.083 0.081 0.066 0.055 0.066 0.059 0.044 0.057 0.051 0.034 0.029 0.021 0.022 0.003 0.001 0 0 0.066 0.065 0.067 0.058 0.035 0 0.023 0.015 0.006 0.004 0.003 0.004 0.004 0.008 0.008 0.007 0.007 0.01 0.008 0.006 0.007 0.015 0.009 0.005 0.005 0.006 0.004 0.004 0.002 0.001 0.003 0.004 0.012 0.001 0.003 0.007 0.009 0.022 0.03 0.044 0.048 0.049 0.053 0.053 0.063 0.053 0.046 0.05 0.033 0.007 0.02 0.026 0.02 0.009 0.007 0.01 0.006 0.007 0.006 0.003 0.005 0.005 0.007 0.009 0.014 0.001 0 0.005 0.006 0.007 0.032 0.026 0.005 0.04 0.038 0.052 0.036 0.027 0.019 0.01 0.018 0.018 0.01 0.007 0.005 0.006 0.011 0.03 0.011 0.007 0.019 0.01 0.003 0.003 0.002 0.004 0.001 0.002 0.001 0 0.001 0.004 0.002 0.001 0.001 0.003 0 0 0 0.001 0 0 0 0 0 0 0 0.001 0 0 0 0 0 0 0 0 0.004 0 0.001 0.016 0.013 0.013 0.008 0.008 0.006 0.007 0.005 0.004 0.004 0.005 0.001 0.001 0 0 0 0 0 0 0 0 0.007 0.01 0.006 0.003 0.003 0.001 0.002 0 0 0 0 0 0.001 0.001 0.001 0.001 0 0 0.002 0.002 0.004 0.006 0.003 0.002 0.004 0.004 0.004 0.006 0.004 0.004 0 0 0 0 0 0 0 0 0 0.005 0.005 0.008 0.01 0 0 0 0 0 0.005 0.004 0.004 0.011 0.046 0.054 0.081 0.092 0.013 0.012 0.042 0.036 0.044 0.028 0.033 0.032 0.017 0.002 0.005 0.003 0.003 0.003 0.002 0 0.044 0.043 0.039 0.058 0.063 0.057 0.006 0.035 0.03 0.022 0.025 0.036 0.012 0.009 0.007 0.008 0.005 0.013 0.007 0.001 0 0.016 0.007 0.022 0.048 0.037 0.016 0.033 0.053 0.026 0 0.013 0.021 0.022 0.023 0.059 0.021 0.016 0.032 0.009 0.02 0.021 0.023 0.01 0.015 0.012 0.006 0.011 0.003 0.003 0.005 0.003 0.002 0.002 0 0 0 0.001 0 0 0 0 0 0 0 0 0 0 0 0 0 0 0 0 0 0 0 0 0 0 0 0 0 0 0 0 0 0 0 0 0 0 0.001 0.002 0 0 0.001 0.004 0.008 0.012 0.004 0.007 0.004 0.007 0.004 0.007 0.008 0.002 0.004 0.006 0.017 0.017 0.01 0.009 0.022 0.019 0.011 0.019 0.005 0.006 0.004 0.014 0.008 0.001 0 0.003 0.003 0.008 0 0 0.04 0.015 0.043 0.046 0.032 0.023 0.038 0.038 0.023 0.022 0.035 0.021 0.03 0.019 0.006 0.007 0.011 0.013 0.011 0.012 0.014 0.002 0.002 0.002 0 0 0.066 0 0 0 0 0 0 0.001 0 0 0 0 0 0 0.001 0 0 0 0.001 0.001 0 0 0 0 0.001 0 0 0.003 0.002 0.001 0.002 0.002 0.003 0.002 0 0 0 0 0 0 0 0.001 0 0 0.001 0 0 0.001 0 0 0.001 0.001 0.005 0.002 0.002 0.001 0.003 0.005 0.005 0.002 0.002 0.001 0.001 0 0 0 0 0.001 0 0.001 0 0.001 0.001 0.001 0 0 0 0.003 0.003 0.006 0.006 0.004 0.007 0.01 0.007 0.012 0.015 0.012 0.01 0.008 0.008 0.007 0 0.002 0.005 0.002 0.001 0 0.001 0.003 0.004 0.005 0.002 0.003 0.005 0.005 0.003 0.005 0.005 0.005 0.005 0.006 0.007 0.003 0.006 0.005 0.007 0.006 0.009 0.01 0.004 0.003 0.001 0 0.007 0.007 0.007 0.006 0.004 0 0.001 0.001 0.001 0.001 0.001 0 0.001 0.001 0 0 0.001 0.002 0.002 0.001 0.001 0.002 0.002 0 0 0.002 0 0 0 0.001 0.001 0 0 0 0 0.001 0.001 0.001 0.006 0.006 0.006 0.006 0.007 0.005 0.006 0.006 0.004 0.005 0.004 0 0.001 0.003 0.005 0.004 0.002 0.002 0.002 0.003 0.001 0 0.002 0.002 0.001 0 0 0 0 0.001 0.001 0.001 0.002 0.005 0.001 0.004 0.005 0.006 0.004 0.005 0.004 0.003 0.003 0.005 0.003 0.001 0.001 0.001 0.002 0.001 0.001 0.001 0.002 0.001 0 0 0 0.001 0.001 0 0 0 0.001 0.002 0 0.001 0.001 0 0 0 0 0 0 0 0 0 0 0 0 0 0 0 0 0 0 0 0 0 0.001 0 0 0.001 0 0 0 0.001 0 0 0 0 0.001 0.001 0 0 0 0 0 0 0 0 0 0 0 0.001 0 0 0 0 0 0 0 0 0 0 0.001 0.001 0.001 0.001 0 0 0 0 0 0 0 0 0 0 0 0 0 0 0 0 0 0 0 0 0 0 0 0 0 0 0 0 0 0 0 0 0 0 0 0 0.004 0.004 0.005 0.003 0.001 0.002 0.001 0 0.001 0.001 0.001 0.001 0 0 0 0 0 0 0 0 0.005 0.001 0.004 0.006 0.006 0.006 0.003 0.001 0.001 0 0.002 0.002 0 0.001 0.001 0.001 0.001 0.001 0.001 0 0 0 0 0.004 0.006 0.006 0.003 0.004 0.002 0.005 0 0 0.005 0.005 0.003 0.007 0.008 0.005 0.005 0.002 0.005 0.004 0.006 0.004 0.006 0.005 0.005 0.005 0.001 0.001 0.002 0.001 0.002 0.001 0.001 0.001 0.001 0.001 0.001 0.001 0 0 0 0 0 0 0 0 0 0 0 0 0 0 0 0 0 0 0 0 0 0 0 0 0 0 0 0 0 0 0 0 0 0 0.001 0.001 0 0.001 0.002 0.002 0.001 0.002 0.001 0.001 0.001 0.002 0.003 0.001 0 0.002 0.004 0.001 0.001 0.003 0.005 0.003 0 0.003 0.002 0 0 0.003 0.002 0 0 0 0 0 0 0 0.002 0.001 0.004 0.002 0.002 0.001 0.004 0.004 0.003 0.003 0.003 0.003 0.003 0.005 0.004 0.008 0.01 0.007 0.004 0.009 0.018 0.002 0.002 0.002 0.003 0 0.006 0.001 0.001 0 0 0.001 0.002 0.002 0.003 0.001 0.001 0 0 0.002 0.003 0.001 0 0.002 0.003 0.004 0.001 0.001 0 0 0 0 0 0 0 0 0 0 0 0 0 0 0 0 0 0 0.001 0 0 0.001 0.001 0.001 0.001 0 0.001 0.001 0.001 0.001 0.002 0.003 0.002 0.001 0.004 0.003 0.001 0 0 0 0 0 0 0 0 0.001 0.001 0 0 0 0 0.001 0.001 0 0 0.001 0.001 0.004 0.004 0.002 0.005 0.005 0.004 0.004 0.003 0.001 0.001 0.005 0.006 0.004 0 0.001 0.004 0.004 0.003 0.001 0.003 0.005 0.004 0.002 0.003 0.003 0.004 0.002 0.004 0.003 0.005 0.003 0.003 0.005 0.005 0.002 0.004 0.005 0.003 0.001 0.002 0.003 0.001 0.001 0 0 0.007 0.007 0.006 0.005 0.002 0 0 0 0 0 0 0.001 0 0.001 0 0 0.001 0.003 0.002 0 0 0.005 0.005 0 0 0.005 0.001 0 0 0.004 0.001 0 0 0 0.001 0.001 0.001 0.001 0.003 0.004 0.004 0.006 0.006 0.005 0.005 0.005 0.005 0.005 0.004 0 0 0 0.002 0.006 0.002 0.004 0.007 0.007 0.006 0.005 0.007 0.012 0.004 0.003 0.004 0.014 0.014 0.001 0.001 0.001 0.007 0.011 0 0.007 0.009 0.01 0.01 0.011 0.009 0.004 0.015 0.012 0.009 0.005 0.004 0.005 0 0.002 0.001 0 0 0 0 0 0 0 0 0 0 0 0 0 0 0 0 0 0 0 0 0 0 0 0 0 0 0 0 0 0 0 0 0 0 0 0 0 0.002 0 0 0 0 0 0 0 0 0 0 0 0 0 0 0 0 0 0 0 0 0 0 0 0 0 0 0 0 0 0 0 0 0 0 0 0 0 0 0 0 0 0 0 0 0 0 0 0 0 0 0 0 0 0 0 0 0 0 0 0 0 0 0 0 0 0 0 0 0 0 0 0 0 0 0.001 0.001 0.003 0.004 0.003 0.002 0.001 0.001 0.001 0.001 0.001 0.001 0.001 0 0 0 0 0 0 0 0 0.002 0.003 0.002 0.006 0.004 0.004 0.001 0.001 0 0.001 0.001 0.001 0.001 0 0 0 0 0 0 0 0 0 0.001 0.002 0.004 0.004 0.001 0.002 0.003 0.003 0 0.005 0.003 0.003 0.003 0.009 0.006 0.005 0.01 0.004 0.006 0.009 0.012 0.008 0.006 0.012 0.015 0.008 0.003 0.002 0.01 0.002 0.003 0.002 0.002 0.002 0.001 0 0.001 0 0 0 0 0 0 0 0 0 0 0 0 0 0 0 0 0 0 0 0 0 0 0 0 0 0 0 0 0 0 0 0 0 0 0.001 0 0 0.001 0.002 0.003 0.007 0.005 0.001 0.001 0.003 0 0.001 0.001 0.001 0.001 0 0 0.001 0 0 0.001 0.001 0.002 0.003 0.001 0.001 0 0.001 0.001 0 0 0 0 0.001 0 0 0.005 0 0.002 0.005 0.003 0.002 0.002 0.003 0.003 0.003 0.002 0.001 0.002 0.004 0.003 0.004 0.002 0.005 0.003 0.005 0.004 0.001 0.001 0.001 0.001 0.001 0.007 0 0 0 0 0 0 0 0.001 0 0 0 0 0 0 0 0 0.001 0 0 0 0.001 0 0 0 0 0 0 0 0 0 0 0 0 0 0 0 0 0 0 0 0 0 0 0 0 0 0.001 0 0.001 0.002 0.002 0.002 0.002 0.002 0.001 0.003 0.004 0.002 0.003 0.006 0.016 0.022 0.007 0.006 0.001 0 0.001 0 0.002 0.002 0.003 0.004 0.005 0.004 0 0 0.001 0.001 0.002 0.001 0.001 0.002 0.002 0.003 0.002 0.001 0.001 0.001 0.002 0.002 0.002 0 0 0 0.001 0 0 0 0 0 0 0.001 0.001 0 0 0.001 0.001 0.001 0.001 0.001 0.001 0.002 0.001 0.002 0.001 0 0 0 0 0 0 0 0 0.002 0.002 0 0 0 0 0 0 0.001 0.001 0.002 0.002 0.002 0 0 0 0.001 0.002 0.001 0.002 0.003 0.003 0.001 0.005 0.003 0.002 0.007 0.012 0.007 0.008 0.012 0.009 0.002 0 0 0 0 0 0.002 0.002 0.001 0.002 0.001 0.001 0 0 0 0 0 0 0 0 0 0 0 0 0 0 0 0 0 0.001 0 0 0 0 0.001 0 0 0 0 0 0 0 0.001 0.002 0.001 0.001 0.001 0 0.001 0.001 0 0 0 0 0 0.001 0 0 0.001 0 0 0 0 0 0 0 0 0 0 0 0 0 0 0 0 0 0 0 0 0 0 0 0 0 0 0 0 0 0 0 0 0 0 0 0 0 0 0 0 0 0 0 0 0 0 0 0 0 0 0 0 0 0 0 0 0 0 0 0 0 0 0 0 0 0 0 0 0 0 0 0 0 0 0 0 0 0 0 0 0 0 0 0 0 0 0 0 0 0 0 0 0 0 0 0 0 0 0 0 0 0 0 0 0 0 0 0 0 0 0 0 0 0 0 0 0 0 0 0 0 0 0 0 0 0 0 0 0 0 0 0 0 0 0 0 0 0 0 0 0 0 0 0 0 0 0 0 0 0 0 0 0 0 0 0 0 0 0 0.001 0.001 0 0.002 0 0 0.001 0.002 0 0 0 0 0 0 0 0 0 0 0 0 0 0 0 0 0 0 0 0 0 0 0 0 0 0 0 0 0 0 0 0 0 0 0 0 0 0 0 0 0 0 0 0 0 0 0 0 0 0 0 0 0 0 0 0 0 0 0 0 0 0 0 0 0 0 0 0 0 0 0 0 0 0 0 0 0 0 0 0 0 0 0 0 0 0 0 0 0 0 0 0 0 0 0 0 0 0 0 0 0 0 0 0 0 0 0 0 0 0 0 0 0 0 0 0 0.001 0.003 0.003 0.004 0.002 0 0 0 0 0 0 0 0 0 0 0 0 0 0 0 0 0 0 0 0 0 0 0 0 0 0 0 0 0 0 0 0 0 0 0 0 0 0 0 0 0 0 0 0 0 0 0 0 0 0 0 0 0 0 0.001 0 0 0 0 0 0.002 0.001 0.001 0.001 0 0 0 0 0 0 0 0 0 0 0 0 0 0 0 0 0 0 0 0 0 0 0 0 0 0 0 0 0 0 0 0 0 0 0 0 0 0 0 0 0 0 0 0 0 0 0 0 0 0 0 0 0 0 0 0 0 0 0 0 0 0 0 0 0 0 0 0 0 0 0 0 0 0 0 0 0 0 0 0 0 0 0.002 0.002 0 0.001 0.002 0.001 0.001 0.001 0 0.001 0 0 0 0 0 0 0 0 0 0 0 0 0 0 0 0 0 0 0 0 0 0 0 0 0 0 0.001 0.001 0.001 0 0 0 0.001 0.001 0 0 0 0 0 0 0 0 0 0 0 0 0 0 0 0 0 0 0 0 0 0 0 0 0 0 0 0 0 0 0 0 0 0 0 0 0 0 0 0 0 0 0 0 0 0 0 0 0 0 0 0 0 0 0 0 0 0 0 0 0 0 0 0 0 0 0 0 0 0 0 0 0 0 0 0 0 0 0 0 0 0 0 0 0 0 0 0 0 0 0 0 0 0 0 0 0 0 0 0 0 0 0 0 0 0 0 0 0 0 0 0 0 0 0 0 0 0 0 0 0 0 0 0 0 0 0 0 0 0 0 0 0 0 0 0 0 0 0 0 0 0 0 0 0 0 0 0 0 0 0 0 0 0 0 0 0 0 0 0 0 0 0 0 0 0 0 0 0 0 0 0 0 0 0 0 0 0 0 0 0 0 0 0 0 0 0 0 0 0 0 0 0 0 0 0 0 0 0 0 0 0 0 0 0 0 0 0 0 0 0 0 0 0 0 0 0 0 0 0 0 0 0 0 0 0 0 0 0 0 0 0 0 0 0 0 0 0 0 0 0 0 0 0 0 0 0 0 0 0 0 0 0 0 0 0 0 0 0 0 0 0 0 0 0 0 0 0 0 0 0 0 0 0 0 0 0 0 0 0 0 0 0 0 0 0 0 0 0 0 0 0 0 0 0 0 0 0 0 0 0 0 0 0 0 0 0 0 0 0 0 0 0 0 0 0 0 0 0 0 0 0 0 0 0 0 0 0 0 0 0 0 0 0 0 0 0 0 0 0 0 0 0 0 0 0 0 0 0 0 0 0 0 0 0 0 0 0 0 0 0 0 0 0 0 0 0 0 0 0 0 0 0.001 0.001 0 0 0 0 0 0 0 0 0 0 0 0 0 0 0 0 0 0 0 0 0 0 0 0.001 0 0 0 0 0 0 0 0 0 0 0 0 0 0 0 0 0 0 0 0 0 0 0 0 0 0 0 0 0 0 0 0 0 0 0 0 0 0 0 0 0 0 0 0 0 0 0 0 0 0 0 0 0 0 0 0 0 0 0 0 0.001 0.001 0 0 0 0.001 0 0 0.001 0 0.001 0 0 0 0 0 0 0 0 0 0 0 0 0 0 0 0 0 0 0 0 0 0 0 0 0 0 0 0 0 0 0 0 0.001 0 0 0 0 0 0 0 0 0 0 0 0 0 0 0 0 0 0 0 0 0 0 0 0 0 0 0 0 0 0 0 0 0 0 0 0 0 0 0 0 0 0 0 0 0 0 0 0 0 0 0 0 0 0 0 0 0 0 0 0 0 0 0 0 0 0 0 0 0 0 0 0 0 0 0 0 0 0 0 0 0 0 0 0 0 0 0 0 0 0 0 0 0 0 0 0 0 0 0 0 0 0 0 0 0 0 0 0 0 0 0 0 0 0 0 0 0 0 0 0 0 0 0 0 0 0 0 0 0 0 0 0 0 0 0 0 0 0 0 0 0 0 0 0 0 0 0 0 0 0 0 0 0 0 0 0 0 0 0 0 0 0 0 0 0 0 0 0 0 0 0 0 0 0 0 0 0 0 0 0 0 0 0 0 0 0 0 0 0 0 0 0 0 0 0 0 0 0 0 0 0 0 0 0 0 0 0 0 0 0 0 0 0 0 0 0 0 0 0 0 0 0 0 0 0 0 0 0 0 0 0 0 0 0 0 0 0 0 0 0 0 0 0 0 0 0 0 0 0 0 0 0 0 0 0 0 0 0 0 0 0 0 0 0 0 0 0 0 0 0 0 0 0 0 0 0 0 0 0 0 0 0 0 0 0 0 0 0 0 0 0 0 0 0 0 0 0 0 0 0 0 0 0 0 0 0.001 0 0 0 0 0 0 0.004 0.001 0 0 0 0 
0.033 0.01 0 0.003 0.001 0.007 0 0 0.001 0 0 0 0.04 0.058 0.023 0.033 0.066 0.124 0.159 0.396 0.163 0.325 1 0.356 0.206 0.234 0.121 0.007 0.031 0.074 0.02 0.021 0.018 0.015 0.008 0.02 0.011 0.004 0.012 0.007 0.006 0.007 0.013 0.005 0.006 0.001 0.001 0.001 0 0.004 0.004 0.005 0.006 0.004 0.005 0.005 0.007 0.009 0.01 0.007 0.007 0.011 0.011 0.025 0.034 0.031 0.017 0.023 0.017 0.011 0.002 0.003 0.002 0.002 0.002 0.001 0 0.001 0.007 0.009 0.003 0.001 0.003 0.003 0.005 0.003 0.006 0.009 0.035 0.037 0.043 0.052 0.021 0.04 0.037 0.025 0.02 0.019 0.013 0.015 0.039 0.053 0.049 0 0.031 0.055 0.024 0.042 0.026 0.033 0.084 0.094 0.085 0.138 0.081 0.061 0.067 0.09 0.063 0.067 0.065 0.049 0.06 0.051 0.037 0.056 0.042 0.023 0.016 0.013 0.014 0 0 0 0 0.054 0.061 0.057 0.051 0.027 0 0.016 0.011 0.003 0.003 0.001 0.003 0.004 0.01 0.006 0.006 0.009 0.013 0.011 0.006 0.01 0.021 0.012 0.004 0.005 0.016 0.007 0.004 0.005 0.011 0.005 0.006 0.009 0 0.002 0.008 0.008 0.023 0.041 0.043 0.04 0.051 0.056 0.055 0.055 0.042 0.045 0.054 0.04 0.007 0.021 0.029 0.021 0.016 0.008 0.016 0.015 0.017 0.011 0.005 0.012 0.01 0.01 0.013 0.015 0.002 0.001 0.001 0.002 0.001 0.028 0.015 0.003 0.033 0.031 0.048 0.034 0.024 0.017 0.011 0.015 0.015 0.013 0.011 0.01 0.009 0.009 0.026 0.013 0.007 0.011 0.004 0.002 0.004 0.002 0.001 0 0.001 0.001 0 0 0.001 0 0 0 0.003 0 0 0 0 0 0 0 0 0 0 0 0 0 0 0 0 0 0 0 0 0.012 0 0.002 0.015 0.011 0.014 0.01 0.007 0.007 0.012 0.005 0.003 0.007 0.007 0.003 0.002 0 0 0 0 0 0 0 0 0.007 0.017 0.012 0.007 0.007 0.001 0.001 0 0 0 0 0 0 0.001 0.001 0.002 0.001 0.002 0.005 0.002 0.005 0.005 0.004 0.003 0.003 0.004 0.005 0.006 0.005 0.005 0 0 0 0 0 0 0 0 0 0.008 0.006 0.009 0.011 0 0 0 0 0 0.006 0.005 0.008 0.018 0.057 0.063 0.084 0.095 0.019 0.026 0.047 0.043 0.051 0.041 0.046 0.041 0.012 0.001 0.002 0.001 0.004 0.001 0.002 0.002 0.044 0.033 0.051 0.062 0.062 0.052 0.011 0.044 0.038 0.021 0.029 0.031 0.008 0.008 0.012 0.006 0.005 0.013 0.007 0.001 0 0.013 0.01 0.023 0.048 0.037 0.012 0.028 0.047 0.025 0 0.014 0.017 0.018 0.021 0.052 0.021 0.015 0.032 0.007 0.015 0.02 0.02 0.011 0.011 0.011 0.003 0.007 0.001 0 0.002 0.001 0.001 0 0 0 0 0 0 0 0 0 0 0 0 0 0 0 0 0 0 0 0 0 0 0 0 0 0 0 0 0 0 0 0 0 0 0 0 0 0 0 0 0 0 0 0 0.004 0.009 0.013 0.008 0.008 0.001 0.004 0.004 0.009 0.009 0.004 0.004 0.005 0.01 0.007 0.002 0.004 0.01 0.011 0.003 0.006 0.001 0.003 0.002 0.007 0.002 0 0 0.002 0.001 0.005 0 0 0.021 0.012 0.034 0.021 0.021 0.014 0.02 0.021 0.008 0.014 0.023 0.016 0.018 0.01 0.007 0.008 0.011 0.009 0.004 0.01 0.008 0.001 0.001 0.001 0.001 0.001 0.062 0.001 0.001 0 0 0.001 0 0 0.001 0 0.001 0.001 0 0.001 0.002 0 0 0.001 0.002 0 0 0 0 0 0 0.001 0 0 0.001 0.001 0 0 0.001 0 0 0 0 0 0 0 0 0.001 0.001 0.001 0.001 0.001 0.001 0.001 0.001 0.001 0 0.001 0.002 0.003 0 0.001 0.005 0.003 0.003 0.003 0.001 0.001 0.001 0 0 0 0 0 0 0 0 0 0 0 0 0 0 0 0 0.003 0.004 0.002 0.004 0.007 0.006 0.007 0.007 0.006 0.006 0.004 0.004 0.003 0 0.002 0.001 0 0.001 0.001 0.001 0.001 0.002 0.001 0.001 0.002 0.002 0.002 0.002 0.001 0.003 0.003 0.003 0.003 0.002 0.003 0.002 0.002 0.005 0.005 0.005 0.006 0.004 0.004 0.001 0.001 0.002 0.002 0.002 0.003 0.001 0 0 0 0 0 0 0 0 0 0 0 0 0 0 0 0 0 0 0 0 0 0 0 0 0 0 0 0.002 0 0.001 0.001 0.001 0.002 0.002 0.003 0.004 0.004 0.003 0.003 0.002 0.002 0.001 0.002 0 0 0 0 0 0 0 0 0.001 0 0 0 0.001 0.003 0 0 0.001 0.004 0.003 0 0 0 0.002 0.003 0.001 0.002 0.002 0.003 0.002 0.003 0.001 0 0.002 0.002 0.004 0.001 0.001 0.002 0.002 0.002 0.001 0.002 0.003 0.001 0.001 0.002 0 0.001 0.001 0.001 0.001 0 0 0 0 0 0 0 0 0 0 0 0 0 0 0 0 0 0 0 0 0 0 0 0 0 0 0 0 0 0 0.001 0.001 0 0 0.001 0.002 0.001 0 0.001 0.002 0.001 0 0 0 0 0 0 0 0 0 0 0 0 0 0 0 0 0 0 0 0 0 0 0 0 0 0 0 0 0 0 0 0 0 0 0 0 0 0 0 0 0 0 0 0 0 0 0 0 0 0 0 0 0.001 0 0.001 0.001 0 0 0 0 0 0 0 0 0 0 0 0.001 0.001 0 0.001 0 0.001 0.001 0.001 0.001 0.001 0.001 0.001 0 0 0 0.001 0 0 0.001 0 0 0.001 0.001 0 0 0.001 0 0 0.001 0.001 0 0 0.001 0 0 0 0 0.001 0.001 0 0 0.001 0.001 0.001 0.002 0 0.002 0.003 0.002 0.001 0.003 0.006 0.001 0.002 0.002 0.003 0.004 0.004 0.003 0.002 0.002 0.003 0.004 0 0 0.001 0.002 0 0 0 0 0 0 0 0 0 0 0 0 0 0 0 0 0 0 0 0 0 0 0 0 0 0 0 0 0 0 0 0 0 0 0 0 0 0 0 0 0 0 0 0 0 0 0 0 0.001 0.001 0 0.001 0.002 0.001 0.001 0.001 0 0 0.002 0.002 0 0 0.004 0.002 0.001 0.001 0 0 0 0.001 0 0 0 0 0 0 0 0 0 0 0 0 0 0 0.001 0 0.001 0 0.001 0.001 0.005 0.002 0.002 0.005 0.008 0.002 0.005 0.011 0.011 0 0.002 0.002 0 0 0.004 0 0 0 0 0 0.001 0.002 0.003 0.004 0.001 0.001 0 0.001 0.001 0.002 0.001 0.004 0.002 0.002 0.001 0.002 0.002 0 0.001 0 0 0.001 0.001 0 0 0 0 0 0 0 0 0 0 0 0 0 0 0 0 0 0 0 0 0 0.001 0 0.003 0.002 0.003 0.004 0.005 0.002 0.002 0.001 0.001 0 0 0 0 0 0 0.002 0.002 0.002 0.002 0.001 0 0 0 0.001 0.003 0.003 0.003 0.006 0.006 0.003 0.005 0.006 0.003 0.004 0.004 0.003 0.003 0.006 0.008 0.005 0 0.005 0.002 0.004 0.005 0.002 0.004 0.005 0.005 0.005 0.003 0.004 0.005 0.003 0.004 0.006 0.004 0.006 0.006 0.006 0.005 0.002 0.007 0.004 0.003 0.002 0.001 0.003 0.001 0 0 0 0.006 0.006 0.006 0.007 0.002 0 0.005 0.004 0 0 0 0 0 0.002 0.002 0.001 0.002 0.003 0.004 0.002 0.002 0.004 0.006 0.001 0.001 0.001 0.001 0.001 0.001 0.001 0 0 0.002 0.001 0.001 0.002 0.003 0.002 0.006 0.006 0.008 0.008 0.007 0.005 0.005 0.005 0.006 0.005 0.001 0.001 0.002 0.001 0.003 0.007 0.002 0.002 0.004 0.008 0.003 0.002 0.006 0.008 0.001 0.002 0.005 0.016 0.015 0.002 0.004 0.004 0.008 0.007 0 0.009 0.009 0.008 0.006 0.009 0.007 0.004 0.01 0.009 0.003 0.003 0.005 0.005 0.002 0.005 0.003 0.001 0.003 0.001 0.001 0.002 0.001 0 0 0 0 0 0 0 0 0 0 0 0 0 0 0 0 0 0 0 0 0 0 0 0 0 0 0 0 0 0 0 0 0 0 0.001 0 0.001 0 0 0 0.001 0.001 0.001 0.001 0.001 0 0.001 0 0 0 0 0 0 0 0 0 0.001 0.001 0.001 0.001 0 0 0 0 0 0 0 0 0 0 0 0 0 0.001 0 0 0 0 0 0 0 0 0 0 0 0 0 0 0 0 0 0 0 0 0 0 0 0 0 0 0 0 0 0 0 0 0.001 0.005 0.005 0.005 0.004 0 0 0 0 0 0 0 0 0 0 0 0 0 0 0 0 0.003 0.004 0.005 0.006 0.003 0.003 0.003 0.001 0.001 0.001 0.001 0.001 0.001 0.001 0.001 0.001 0.001 0 0 0 0 0 0.001 0.001 0.003 0.002 0.001 0.004 0.004 0.004 0 0.007 0.002 0.003 0.002 0.007 0.003 0.004 0.006 0.003 0.005 0.006 0.006 0.007 0.008 0.009 0.012 0.003 0 0 0.004 0.002 0 0 0 0 0 0 0 0 0 0 0 0 0 0 0 0 0 0 0 0 0 0 0 0 0 0 0 0 0 0 0 0 0 0 0 0 0 0 0 0 0 0 0 0 0 0.001 0.003 0.005 0.002 0.003 0.002 0.002 0.002 0.003 0.002 0 0 0 0.002 0.001 0 0 0.002 0.002 0.001 0.002 0.001 0.001 0.001 0.001 0.001 0 0 0 0 0.001 0 0 0.001 0 0.003 0.001 0.001 0.001 0.002 0.001 0.001 0.002 0.003 0.002 0.002 0.003 0.002 0 0.002 0.002 0 0 0.002 0 0 0 0 0 0.007 0 0 0 0 0 0 0 0 0 0 0 0 0 0 0 0 0 0 0 0 0 0 0 0 0 0 0 0 0 0 0 0 0 0 0 0 0 0 0 0 0 0 0 0 0 0 0 0 0 0.001 0.001 0.001 0.002 0.002 0.002 0.002 0.001 0.002 0.002 0.005 0.01 0.014 0.007 0.006 0.003 0.002 0.001 0.001 0.002 0.001 0.002 0.002 0.001 0.001 0.002 0.002 0.002 0.002 0.002 0 0.001 0.001 0 0 0 0 0 0 0 0.001 0.002 0 0 0 0.001 0.001 0.001 0 0.001 0.001 0.001 0.001 0 0 0.001 0.001 0.001 0 0 0 0.001 0.001 0 0 0.001 0.001 0 0 0 0 0 0 0 0.001 0.001 0.001 0.002 0.002 0 0.002 0.001 0 0 0 0.001 0.001 0.001 0 0.001 0.001 0 0.002 0.002 0.003 0.001 0.001 0.005 0.002 0.002 0.002 0.008 0.003 0.005 0.01 0.011 0.004 0.002 0.001 0.001 0.001 0 0.003 0.002 0.001 0.001 0.001 0.001 0.001 0 0.001 0.001 0 0 0 0.001 0 0 0 0.001 0.001 0.001 0.001 0.001 0.001 0.001 0.001 0.001 0 0 0 0 0 0 0 0 0 0 0 0.001 0.001 0.001 0.001 0 0 0.001 0 0 0 0 0 0 0 0 0 0 0 0 0 0 0 0 0 0 0 0 0 0 0 0 0 0 0 0 0 0 0 0 0 0 0 0 0 0 0 0 0 0 0 0 0 0 0 0 0 0 0 0 0 0 0 0 0 0 0 0 0 0 0 0 0 0 0 0 0 0 0 0 0 0 0 0 0 0 0 0 0 0 0 0 0 0 0 0 0 0 0 0 0 0 0 0 0 0 0 0 0 0 0 0 0 0 0 0 0 0 0 0 0 0 0 0 0 0 0 0 0 0 0 0 0 0 0 0 0 0 0 0 0 0 0 0 0 0 0 0 0 0 0 0 0 0 0 0 0 0 0 0 0 0 0 0 0 0 0 0 0 0 0 0 0 0 0 0 0 0 0 0 0 0 0 0 0 0.001 0.001 0 0 0 0 0 0 0 0 0 0 0 0 0 0 0 0 0 0 0 0 0 0 0 0 0 0 0 0 0 0 0 0 0 0 0 0 0 0 0 0 0 0 0 0 0 0 0 0 0 0 0 0 0 0 0 0 0 0 0 0 0 0 0 0 0 0 0 0 0 0 0 0 0 0 0 0 0 0 0 0 0 0 0 0 0 0 0 0 0 0 0 0 0 0 0 0 0 0 0 0 0 0 0 0 0 0 0 0 0 0 0 0 0.001 0.001 0.001 0.003 0.003 0 0 0 0 0 0 0 0 0 0 0 0 0 0 0 0 0 0 0 0 0 0 0 0 0 0 0 0 0 0 0 0 0 0 0 0 0 0 0 0 0 0 0 0 0 0 0 0 0 0 0 0 0 0 0 0.001 0.001 0.001 0 0 0 0 0 0 0 0 0.001 0 0 0 0 0 0 0 0 0 0 0.001 0.001 0.001 0.001 0 0.001 0.001 0.001 0 0 0 0 0.001 0.001 0.001 0 0 0.001 0.001 0 0 0 0 0 0 0 0 0 0 0 0 0.001 0.001 0.001 0.001 0.001 0 0.001 0.001 0.001 0 0 0 0 0 0 0 0.001 0.001 0 0 0 0 0 0 0 0 0 0 0 0 0 0 0 0.001 0 0 0.001 0.001 0 0.003 0.003 0.001 0.003 0.004 0.002 0.003 0.006 0.002 0 0 0 0 0 0 0 0.001 0.001 0.001 0.001 0.001 0.001 0.001 0.001 0 0 0 0 0 0 0 0 0 0 0 0 0 0 0 0 0 0 0.002 0.004 0 0 0 0 0 0 0 0 0 0 0 0 0 0 0 0 0 0 0 0 0 0 0 0 0 0 0 0 0 0 0 0 0 0 0 0 0 0 0 0 0 0 0 0 0 0 0 0 0 0 0 0 0 0 0 0 0 0 0 0 0 0 0.001 0 0 0 0 0 0 0 0 0 0 0 0 0 0 0 0 0 0 0 0 0 0.001 0.001 0 0 0 0 0 0 0 0 0 0 0 0 0 0 0 0 0 0 0 0 0 0 0 0 0 0 0 0 0 0 0 0 0 0 0 0 0 0 0 0 0 0 0 0 0 0 0 0 0 0.001 0 0 0 0 0 0 0 0 0 0 0 0 0 0 0 0 0 0 0 0 0.001 0.001 0.001 0 0 0 0 0 0 0 0 0 0 0 0 0 0 0 0 0 0 0 0 0 0 0 0 0.001 0.001 0 0 0 0 0 0.001 0 0 0 0 0 0 0 0 0 0 0 0 0 0 0 0 0 0 0 0 0 0 0 0 0 0 0 0 0 0 0 0 0 0 0 0 0 0 0 0 0 0 0 0 0 0 0 0 0 0 0 0 0 0 0 0 0 0 0 0 0 0 0 0 0 0 0 0 0 0 0 0 0 0 0 0 0 0 0 0 0 0.001 0 0 0 0 0 0 0 0 0 0 0 0 0 0 0 0 0 0 0 0 0 0 0 0 0.001 0 0 0 0 0 0 0 0 0.001 0.001 0.001 0.002 0.001 0.001 0 0 0 0 0 0 0 0 0 0 0 0 0 0 0 0 0 0 0 0 0 0 0 0 0 0 0 0 0 0 0 0 0 0 0 0 0 0 0 0 0 0 0 0 0 0 0 0 0 0 0 0 0 0 0 0 0 0 0 0 0.002 0.004 0 0 0 0 0.001 0.001 0 0 0 0.001 0.001 0.001 0 0 0 0 0 0 0 0 0 0 0 0 0 0 0 0 0 0 0 0 0.001 0.001 0 0.001 0 0 0 0 0 0 0 0 0 0 0 0 0 0 0 0 0 0 0 0 0 0 0 0 0 0 0 0 0 0 0 0 0.001 0.001 0 0 0 0.001 0.001 0 0.001 0.001 0.001 0.001 0.001 0.001 0.001 0 0.001 0.001 0.001 0.003 0.002 0.001 0.001 0.003 0.001 0 0 0 0 0 0 0 0 0 0 0 0 0 0 0 0 0 0 0 0 0 0 0 0 0 0 0 0 0 0 0 0 0 0 0 0 0 0 0 0 0 0 0 0 0 0 0 0 0 0 0 0 0 0 0 0 0 0 0 0 0 0 0 0 0 0 0 0 0 0 0 0 0 0 0 0 0 0 0 0 0 0 0 0 0 0 0 0 0 0 0 0 0 0 0 0 0 0 0 0 0 0 0 0 0 0 0 0 0 0 0 0 0 0 0 0 0 0 0 0 0 0 0 0 0 0 0 0 0 0 0 0 0 0 0 0 0 0 0 0 0 0 0 0 0 0 0 0 0 0 0 0 0 0 0 0 0 0 0 0 0 0 0 0 0 0 0 0 0 0 0 0 0 0 0 0 0 0 0 0 0 0 0 0 0 0 0 0 0 0 0 0 0 0 0 0 0 0 0 0 0 0 0 0 0 0 0 0 0 0 0 0 0 0 0 0 0 0 0 0 0 0 0 0 0 0 0 0 0 0 0 0 0 0 0 0 0 0 0 0 0 0 0 0 0 0 0 0 0 0 0 0 0 0 0 0 0 0 0 0 0 0 0 0 0 0 0 0 0 0 0 0 0 0 0 0 0 0 0 0 0 0 0 0 0 0 0 0 0 0 0 0 0 0 0 0 0 0 0 0 0 0 0 0 0 0 0 0 0 0 0 0 0 0 0 0 0 0 0 0 0 0 0 0 0 0 0 0 0 0 0 0 0 0 0 0 0 0 0 0 0.001 0 0 0 0 0 0 0.004 0.002 0.001 0 0 0 
0.01 0.006 0.001 0 0 0.002 0 0 0 0.001 0 0 0.009 0.01 0.001 0.006 0.014 0.027 0.043 0.111 0.051 0.134 0.288 1 0.343 0.145 0.074 0.006 0.016 0.045 0.009 0.007 0.012 0.009 0.004 0.007 0.006 0.004 0.003 0.002 0.003 0 0.003 0.003 0 0 0 0.001 0 0.002 0.002 0.002 0.003 0.002 0.002 0.001 0.003 0.006 0.006 0.001 0.002 0.005 0.006 0.014 0.017 0.012 0.01 0.013 0.004 0.003 0.002 0.001 0 0 0 0 0 0 0.004 0.004 0.002 0.001 0.002 0.002 0.004 0.003 0.001 0.002 0.013 0.013 0.013 0.019 0.009 0.015 0.011 0.009 0.005 0.002 0.004 0.005 0.011 0.017 0.012 0 0.006 0.014 0.008 0.014 0.008 0.008 0.027 0.033 0.03 0.041 0.028 0.023 0.02 0.027 0.025 0.023 0.015 0.015 0.02 0.015 0.009 0.02 0.015 0.008 0.004 0.004 0.005 0.001 0.001 0 0 0.019 0.02 0.019 0.016 0.003 0 0.01 0.006 0.001 0.001 0 0.003 0.002 0.004 0.003 0.004 0.005 0.006 0.004 0.003 0.004 0.006 0.003 0.001 0.001 0.001 0.001 0.002 0 0 0.002 0.002 0.002 0.001 0.001 0.001 0.001 0.005 0.01 0.013 0.016 0.016 0.018 0.017 0.018 0.015 0.012 0.014 0.011 0.003 0.008 0.009 0.005 0.003 0.001 0.001 0.002 0.002 0.003 0.002 0.003 0.002 0.004 0.002 0.005 0.001 0.001 0 0 0 0.009 0.01 0.002 0.011 0.012 0.016 0.013 0.011 0.01 0.003 0.006 0.008 0.006 0.003 0.001 0.001 0.001 0.011 0.004 0.001 0.002 0 0 0.001 0.001 0 0 0 0 0 0 0.001 0 0 0 0.001 0 0 0 0 0 0 0 0 0 0 0 0 0 0 0 0 0 0 0 0 0.001 0 0 0.006 0.006 0.006 0.004 0.002 0 0.005 0.002 0 0.001 0.005 0.002 0.001 0 0 0 0.001 0 0 0 0 0.007 0.008 0.003 0.001 0.001 0.002 0.002 0.001 0.001 0.001 0.001 0.001 0 0 0 0 0.001 0 0 0 0.001 0.002 0.001 0 0.001 0.001 0.001 0.003 0 0 0 0 0.001 0.001 0 0 0 0 0 0.002 0.002 0.002 0.001 0 0 0 0 0 0 0 0.001 0.003 0.016 0.015 0.026 0.025 0.004 0.004 0.008 0.005 0.009 0.007 0.007 0.007 0.001 0 0 0 0 0 0 0 0.008 0.014 0.012 0.019 0.015 0.011 0.003 0.007 0.006 0.006 0.006 0.008 0.003 0.004 0.004 0.002 0.002 0.003 0.001 0 0 0.001 0.002 0.004 0.01 0.008 0.002 0.006 0.016 0.008 0 0.006 0.006 0.005 0.003 0.016 0.004 0.005 0.013 0.005 0.004 0.007 0.009 0.005 0.002 0.004 0.003 0.006 0.003 0.003 0.004 0.002 0.003 0.003 0.001 0 0.001 0.001 0.001 0 0 0 0 0 0 0 0 0 0 0 0 0 0 0 0 0 0 0 0 0 0 0 0 0 0 0 0 0 0 0 0 0 0 0.001 0 0 0.001 0.001 0.002 0.002 0.002 0.002 0 0.001 0.002 0.001 0 0 0 0 0.001 0.003 0.002 0.001 0.003 0.003 0.002 0.003 0.001 0.002 0.003 0.003 0.001 0.001 0.002 0 0 0.002 0 0 0.005 0.002 0.006 0.005 0.005 0.006 0.009 0.006 0.003 0.003 0.007 0.003 0.004 0.003 0.003 0.002 0 0.002 0.004 0.002 0 0 0 0 0 0 0.02 0 0 0 0 0 0 0 0 0 0 0 0 0 0 0 0 0.001 0 0.001 0.001 0 0 0 0 0.001 0.001 0.001 0 0 0 0 0.001 0 0 0 0.001 0 0.001 0 0.001 0.001 0.001 0.001 0.001 0.001 0.001 0 0 0.001 0.001 0.001 0.004 0.004 0.004 0.002 0.004 0.002 0.002 0.001 0 0 0 0 0 0 0 0 0 0 0 0 0 0 0 0.001 0.001 0 0.001 0.002 0.003 0.001 0.004 0.003 0.003 0.004 0.006 0.006 0.002 0.003 0.001 0.002 0 0 0.001 0.001 0.001 0.001 0 0.001 0.001 0.001 0 0.001 0.001 0.001 0.001 0.001 0.001 0 0 0.002 0.001 0.002 0 0.002 0.005 0.004 0.006 0.006 0.003 0.002 0 0 0.001 0.003 0.002 0.002 0.002 0 0.001 0.001 0 0 0 0 0 0 0 0 0 0.001 0.001 0 0 0.001 0 0 0 0 0 0 0 0 0 0 0 0 0 0 0 0.001 0.001 0.002 0.001 0.001 0.001 0.001 0.001 0.001 0.001 0.001 0.001 0 0 0.001 0 0 0 0.001 0 0 0 0 0 0 0 0 0 0 0 0 0 0 0.001 0 0.001 0.001 0 0.001 0.001 0 0 0 0 0 0 0 0 0 0.001 0.001 0.001 0.001 0.001 0.001 0 0.001 0.001 0 0.001 0.001 0 0 0.001 0.002 0 0 0.001 0 0 0 0 0 0 0 0 0 0 0 0 0 0 0 0 0 0 0 0 0 0 0 0 0 0.001 0.001 0 0 0.001 0.001 0 0 0.001 0.001 0 0 0 0 0 0 0 0 0 0 0 0 0 0 0 0 0 0 0 0 0 0 0 0.001 0.001 0.001 0 0 0 0 0 0 0 0 0 0 0 0 0 0 0 0 0 0 0 0 0 0 0 0 0 0 0 0 0 0 0 0 0 0 0 0 0 0 0 0 0 0 0 0 0 0 0 0 0 0 0 0 0 0 0 0 0 0 0 0 0 0 0 0 0 0 0 0 0 0 0 0 0 0 0 0 0 0 0 0 0 0 0.002 0 0 0.001 0 0 0.001 0 0 0.001 0.001 0 0 0.001 0.001 0 0 0 0 0 0.001 0.001 0.002 0.002 0 0 0.001 0 0 0 0 0 0 0 0 0 0 0 0 0 0 0 0 0 0 0 0 0 0 0 0 0 0 0 0 0 0 0 0 0 0 0 0 0 0 0 0 0 0 0 0 0 0 0 0 0 0 0.001 0.001 0.001 0.003 0.001 0.001 0.003 0.004 0.002 0.002 0.003 0.005 0.003 0.001 0.002 0 0 0 0.001 0.001 0.001 0.001 0 0 0.001 0 0 0.001 0 0 0.001 0.001 0.001 0.001 0.001 0.001 0.002 0.001 0.002 0.005 0.003 0.001 0.003 0.004 0.002 0.001 0.004 0.007 0.001 0.001 0.002 0 0 0.001 0 0 0 0 0 0 0 0 0 0 0 0 0 0 0 0 0 0.001 0 0 0 0 0 0 0 0 0 0 0 0 0 0 0 0 0 0 0 0 0 0 0 0 0 0 0 0 0 0 0 0 0 0.001 0.001 0.001 0.001 0 0 0 0 0 0 0 0 0 0 0 0 0 0 0 0 0 0 0 0 0 0.001 0.001 0 0 0 0.001 0.001 0 0.001 0 0 0 0.001 0 0 0 0.001 0.001 0.001 0.001 0 0.001 0.001 0.001 0.001 0.001 0.001 0.001 0 0.001 0.001 0.001 0 0 0 0.001 0.001 0.001 0 0 0.001 0.001 0 0 0 0 0 0.001 0.001 0.001 0.001 0.001 0 0 0 0 0 0 0 0 0 0 0 0 0 0.001 0 0 0 0.001 0 0 0.001 0 0 0 0.001 0.001 0 0 0 0 0 0 0 0 0 0 0.001 0.001 0.001 0.001 0.001 0.001 0.001 0.001 0 0.002 0.002 0.001 0.003 0.002 0.003 0.002 0.004 0.002 0 0.002 0.002 0.001 0 0 0.002 0 0.001 0.001 0.001 0 0.002 0 0.001 0.001 0.001 0.002 0.002 0.001 0 0 0 0.001 0 0 0 0.001 0.001 0 0 0.001 0.001 0 0 0 0.001 0.001 0 0 0.001 0.001 0 0 0 0.001 0 0 0 0 0 0 0 0 0 0 0 0 0.001 0 0 0 0 0 0 0 0 0 0 0 0 0 0 0 0 0 0 0 0 0 0 0 0 0 0 0 0 0 0 0 0 0 0 0 0 0 0 0 0 0 0 0 0 0 0 0 0 0 0 0 0 0 0 0 0 0 0 0 0 0 0 0 0 0 0 0 0 0 0 0 0 0 0 0 0 0 0 0 0 0 0 0 0 0.001 0.001 0.001 0.001 0 0 0 0 0 0 0 0 0 0 0 0 0 0 0 0 0 0.001 0.001 0.001 0 0 0 0 0 0 0 0 0 0 0 0 0 0 0 0 0 0 0 0 0 0 0 0 0.001 0.001 0 0.001 0 0 0 0.001 0.001 0 0.002 0 0.001 0.002 0.003 0.002 0.003 0.003 0.003 0.002 0 0.001 0.002 0.001 0.001 0 0 0.001 0 0 0 0.001 0 0 0 0 0 0 0 0 0 0 0 0 0 0 0 0 0 0 0 0 0 0 0 0 0 0 0 0 0 0 0 0 0 0 0 0 0 0.001 0.001 0.001 0 0.001 0 0 0 0.001 0 0 0 0 0 0 0 0 0 0 0 0 0 0 0 0 0 0 0 0 0 0 0 0 0 0 0 0 0 0 0 0 0 0 0 0 0 0 0 0 0 0 0 0 0 0 0 0 0 0 0.001 0 0.001 0 0 0.001 0.001 0.001 0.001 0 0.001 0 0 0 0.001 0 0 0 0 0 0 0 0 0 0 0 0 0 0 0 0 0 0 0 0 0 0 0 0 0 0 0 0 0 0 0 0 0 0 0 0 0 0.001 0.001 0.001 0 0.002 0.002 0.001 0.001 0.002 0.004 0.007 0 0 0 0 0 0 0 0 0 0 0 0 0 0 0 0 0.001 0.001 0.001 0.002 0.002 0.002 0 0.001 0 0.001 0.001 0.001 0 0 0.001 0.001 0 0.001 0.001 0 0.001 0.001 0.001 0.001 0.001 0.001 0 0.001 0.001 0.001 0.001 0 0.001 0.001 0.001 0.001 0.001 0.001 0 0 0 0 0 0 0 0.001 0.001 0.001 0.001 0 0 0.001 0 0 0 0 0 0 0.001 0.001 0 0.001 0 0 0 0 0 0 0 0 0.001 0.002 0.001 0 0.001 0.001 0.003 0.001 0.001 0 0 0 0 0.001 0.001 0.001 0.001 0.001 0.001 0.001 0.001 0.001 0.001 0.001 0 0.001 0.002 0.001 0 0 0.002 0 0 0.001 0.001 0.001 0.001 0.001 0 0 0 0 0 0 0 0.001 0 0.001 0.001 0.001 0.001 0.001 0 0 0 0 0 0 0.001 0 0 0 0 0 0 0 0 0 0 0 0 0 0 0 0 0 0 0 0 0 0 0 0 0 0 0 0 0 0 0 0 0 0 0 0 0 0 0 0 0 0 0 0 0 0 0 0 0 0 0 0 0 0 0 0 0 0 0 0 0 0 0 0 0 0 0 0 0 0 0 0 0 0 0 0 0 0 0 0 0 0 0 0 0 0 0 0 0 0 0 0 0 0 0 0 0 0 0 0 0 0 0 0 0 0 0 0 0 0 0 0 0 0 0 0 0 0 0 0 0.001 0.001 0 0.001 0.001 0.001 0.001 0 0 0 0 0 0 0 0 0 0 0 0.001 0.001 0 0.001 0.001 0 0.001 0.001 0.001 0.001 0.001 0.001 0 0 0 0 0 0 0 0 0 0 0 0 0.001 0 0 0 0.001 0 0 0.001 0 0 0 0.001 0.001 0 0.001 0.001 0.001 0.001 0 0 0 0 0 0 0 0 0 0 0 0 0 0 0 0 0 0 0 0 0 0 0 0 0 0 0 0 0 0 0 0 0 0 0 0 0 0 0 0 0 0 0 0 0 0 0 0 0 0 0 0 0 0 0 0 0 0 0 0 0 0 0 0 0 0 0 0 0 0 0 0 0 0 0 0 0 0 0 0 0 0 0 0 0 0 0 0 0 0.001 0.001 0 0 0 0 0 0 0.001 0.001 0 0 0.001 0.001 0.001 0.001 0.002 0.001 0.001 0.001 0.003 0.003 0.003 0.004 0.004 0.001 0 0 0 0 0 0 0 0 0 0 0 0 0 0 0 0 0 0 0 0 0 0 0 0 0 0 0 0 0 0 0 0 0 0 0 0 0 0 0 0 0 0 0 0 0 0 0 0 0 0 0 0 0 0 0 0 0 0 0 0.001 0.001 0.001 0.001 0 0 0.001 0 0 0 0 0 0 0 0 0 0 0 0 0 0 0 0 0 0 0 0 0 0 0 0 0 0 0 0 0 0 0 0 0 0 0 0 0 0 0 0 0 0 0 0 0 0 0 0 0 0 0 0 0 0 0 0 0 0 0 0 0 0 0 0 0 0 0 0 0 0 0 0 0 0 0 0.001 0.001 0 0 0.001 0.003 0 0.001 0.003 0.003 0.001 0.001 0.002 0.001 0 0 0.001 0.001 0.001 0 0 0 0 0 0 0 0 0 0 0 0 0 0 0 0.001 0.001 0.001 0.001 0.001 0.001 0.001 0 0.001 0.002 0.001 0.001 0.002 0 0 0 0.001 0.001 0.001 0.001 0 0 0 0 0.001 0.001 0.001 0.001 0.001 0.001 0.001 0.001 0 0 0 0 0 0 0 0 0 0 0 0 0 0 0 0 0 0 0 0 0 0 0 0 0 0 0 0 0 0 0 0 0 0 0 0 0 0 0 0 0 0 0 0 0 0 0 0 0 0 0 0 0 0 0 0 0 0 0 0 0 0 0 0 0 0 0 0 0 0 0 0 0 0 0 0 0 0 0 0 0 0 0 0 0 0 0 0 0 0 0 0 0 0 0 0 0 0 0 0 0 0 0 0 0 0 0 0 0 0 0 0 0 0 0 0 0 0 0 0 0 0 0 0 0 0 0 0 0 0 0 0 0 0 0 0 0 0 0 0 0 0 0 0 0 0 0 0 0 0 0 0 0 0 0 0 0 0 0 0 0 0 0 0 0 0 0 0 0 0 0 0 0 0 0 0 0.001 0 0 0.001 0.001 0.001 0.001 0.001 0.001 0.001 0 0 0 0 0 0 0 0 0 0 0 0 0 0 0 0 0 0 0 0 0 0 0 0 0 0 0 0 0 0 0 0 0 0 0 0 0 0 0 0 0 0 0 0 0 0 0 0 0 0.001 0.001 0.001 0 0.001 0 0.001 0.001 0.001 0.001 0 0 0 0 0 0 0 0 0 0 0 0 0 0 0 0 0 0 0 0 0 0 0 0 0 0 0 0 0 0 0 0 0 0 0 0 0 0 0 0 0 0 0 0 0 0 0 0 0 0 0 0 0 0 0 0 0 0 0 0 0 0 0 0 0 0 0 0 0 0 0 0 0 0 0 0 0 0 0 0 0 0 0 0 0 0 0 0 0 0 0 0 0 0 0 0 0 0 0 0 0 0 0 0 0 0 0 0 0 0 0 0.001 0 0 0 0 0 0 0 0 0 0 0 0 0 0 0 0 0 0 0 0 0 0 0 0 0 0 0 0 0 0 0 0 0 0 0 0 0 0 0 0 0 0 0 0 0 0 0 0 0 0 0 0 0 0 0 0 0 0 0 0 0 0 0 0 0 0 0 0 0 0 0 0 0 0 0 0 0 0 0 0 0 0 0 0 0 0 0 0 0 0 0 0 0 0 0 0 0 0 0 0 0 0 0 0 0 0 0 0 0 0 0 0 0 0 0 0 0 0 0 0 0 0 0 0 0 0 0 0 0 0 0 0 0 0 0 0 0 0 0 0 0 0 0 0 0 0 0 0 0 0 0 0 0 0 0 0 0 0 0 0 0 0 0 0 0 0 0 0 0 0 0 0 0 0 0 0 0 0 0 0 0 0 0 0 0 0 0 0 0 0 0 0 0 0 0 0 0 0 0 0 0 0 0 0 0 0 0 0 0 0 0 0 0 0 0 0 0 0 0 0 0 0 0 0 0 0 0 0 0 0 0 0 0 0 0 0 0 0 0 0 0 0 0 0 0 0 0 0 0 0 0 0 0 0 0 0 0 0 0 0 0 0 0 0 0 0 0 0 0 0 0 0 0 0 0 0 0 0 0 0 0 0 0 0 0 0 0 0 0 0 0 0 0 0 0 0 0 0 0 0 0 0 0 0 0 0 0 0 0 0 0 0 0 0 0 0 0 0 0 0 0 0 0 0 0 0 0 0 0 0 0 0 0 0 0 0 0 0 0 0 0 0 0 0 0 0 0 0 0 0 0 0 0 0 0 0 0 0 0 0 0 0 0 0 0 0 0 0 0 0 0 0 0 0 0 0 0 0 0 0 0 0 0 0 0 0 0 0 0 0 0 0 0 0 0 0 0 0 0 0 0 0 0 0 0 0 0 0 0 0 0 0 0 0 0 0 0 0 0 0 0 0 0 0 0 0 0 0 0 0 0 0 0 0 0 0 0 0 0 0 0.001 0.001 0 0 0 0 
0.006 0.003 0 0 0 0.001 0 0 0 0 0 0 0.006 0.009 0.001 0.004 0.01 0.022 0.027 0.09 0.056 0.172 0.133 0.359 1 0.264 0.142 0.006 0.031 0.092 0.022 0.012 0.027 0.013 0.003 0.008 0.012 0.006 0.003 0.003 0.005 0.001 0.003 0.004 0.002 0 0 0.001 0 0.004 0.004 0.003 0.005 0.004 0.002 0.001 0.004 0.01 0.012 0.004 0.006 0.015 0.013 0.019 0.037 0.03 0.016 0.013 0.01 0.008 0.006 0.001 0.001 0.001 0 0 0 0 0.001 0 0 0 0 0 0 0 0 0.003 0.01 0.011 0.017 0.017 0.009 0.02 0.016 0.014 0.009 0.005 0.003 0.004 0.016 0.018 0.015 0 0.011 0.014 0.012 0.02 0.016 0.01 0.027 0.03 0.021 0.035 0.027 0.026 0.012 0.025 0.023 0.021 0.022 0.025 0.021 0.023 0.012 0.022 0.017 0.012 0.009 0.005 0.004 0 0 0 0 0.024 0.022 0.018 0.016 0.009 0 0.007 0.006 0.002 0.002 0.002 0 0 0.001 0.003 0 0.001 0.003 0.002 0 0.003 0.004 0.003 0.002 0.003 0.002 0.002 0.002 0.001 0.002 0.001 0.001 0.001 0 0.001 0.001 0.001 0.002 0.01 0.017 0.02 0.018 0.02 0.019 0.019 0.014 0.017 0.019 0.009 0.002 0.005 0.008 0.006 0.002 0.001 0.004 0.002 0.002 0 0 0 0.002 0 0.002 0.003 0 0 0 0.001 0 0.006 0.004 0.003 0.013 0.011 0.016 0.013 0.006 0.006 0 0.002 0.002 0.003 0.004 0.003 0.003 0 0.007 0.005 0.002 0.002 0 0 0 0 0 0 0 0 0 0 0 0 0 0 0 0 0 0 0 0 0 0 0 0 0 0 0 0 0 0 0 0 0 0 0 0.001 0 0 0.002 0.002 0.002 0.001 0.001 0.001 0.001 0 0 0 0 0 0 0 0 0 0 0 0 0 0 0.002 0.003 0.003 0.002 0.002 0 0.001 0 0 0 0 0 0 0 0 0 0 0 0 0 0.001 0.002 0.001 0 0 0.001 0.002 0.001 0.002 0.002 0 0 0 0 0 0 0 0 0 0.001 0.001 0.001 0.001 0 0 0 0 0 0.001 0.001 0.002 0.003 0.008 0.012 0.024 0.02 0.002 0.002 0.009 0.007 0.009 0.008 0.007 0.007 0.001 0.001 0.001 0.001 0.001 0.002 0.001 0.001 0.018 0.023 0.011 0.019 0.019 0.014 0.002 0.008 0.008 0.006 0.008 0.012 0.006 0.005 0.005 0.003 0.001 0.001 0.001 0 0 0.009 0.005 0.009 0.015 0.013 0.009 0.017 0.026 0.012 0 0.002 0.01 0.012 0.006 0.01 0.009 0.007 0.011 0.004 0.008 0.008 0.006 0.004 0.005 0.003 0.001 0.002 0.001 0.001 0.002 0.002 0.001 0.001 0 0 0.001 0 0 0 0 0 0 0 0 0 0 0 0 0 0 0 0 0 0 0 0 0 0 0 0 0 0 0 0 0 0 0 0 0 0 0 0 0 0 0 0 0.002 0.006 0.006 0.003 0.002 0.001 0.001 0 0.003 0.004 0.001 0.001 0.002 0.003 0.006 0.006 0.002 0.004 0.006 0.004 0.003 0.002 0.003 0.003 0.003 0 0 0.001 0.001 0.001 0.006 0 0 0.017 0.005 0.016 0.017 0.016 0.013 0.014 0.015 0.004 0.01 0.018 0.004 0.007 0.008 0.008 0.003 0.003 0.007 0.006 0.003 0.003 0 0 0.001 0 0 0.019 0 0 0 0 0 0 0 0 0 0 0 0 0 0 0 0 0 0 0 0 0 0 0 0 0 0 0.001 0.001 0.001 0 0 0 0 0 0 0 0 0 0 0 0 0 0.002 0.003 0 0 0 0 0 0 0 0 0.001 0.001 0.001 0.001 0.001 0.001 0.001 0 0 0 0 0 0 0 0 0 0 0 0 0 0 0 0 0 0 0 0 0.001 0 0.001 0.003 0.001 0.003 0.002 0.003 0.003 0.002 0.001 0 0 0 0 0 0 0 0 0 0 0 0 0 0 0 0 0 0 0 0 0 0.001 0.001 0.001 0 0 0 0.002 0.002 0 0 0 0 0.001 0.001 0 0 0 0 0 0 0 0 0 0 0 0 0 0 0 0 0 0 0 0 0 0 0 0 0 0 0 0 0 0 0 0 0 0 0 0 0 0 0 0.001 0 0 0 0 0 0 0 0.001 0 0 0 0 0 0 0 0 0 0 0 0 0 0 0 0 0 0 0 0 0 0 0 0 0.001 0.001 0 0 0 0 0 0 0 0 0 0 0.001 0.001 0.001 0.001 0.001 0 0 0 0 0 0 0 0 0 0 0.002 0 0 0 0 0 0 0 0 0 0 0 0 0 0 0 0 0 0 0 0 0 0 0 0 0 0 0 0 0.001 0.001 0 0.001 0.001 0.001 0.001 0.001 0.001 0.001 0.001 0.001 0 0 0 0 0 0 0 0 0 0 0 0 0 0 0 0 0 0 0 0 0 0 0 0.001 0 0 0 0 0 0 0 0 0 0 0 0 0 0 0 0 0 0 0 0 0 0 0 0 0 0 0 0 0 0 0 0 0 0 0 0 0 0 0 0 0 0 0 0 0 0 0 0 0 0 0 0 0 0 0 0 0 0 0 0.001 0 0 0 0 0 0 0 0 0 0 0 0 0 0 0 0 0 0 0 0 0 0 0.001 0.001 0 0 0 0 0.001 0 0 0.001 0.001 0 0 0 0.001 0 0 0 0 0 0 0 0 0 0 0 0 0 0 0 0 0 0 0 0 0 0 0 0 0 0 0 0 0 0 0 0 0 0 0 0 0 0 0 0 0 0 0 0 0 0 0 0 0 0 0 0 0 0 0 0 0 0 0 0 0 0 0.001 0 0.001 0.001 0.001 0.001 0.002 0.002 0.001 0.001 0.002 0.002 0.002 0 0 0 0 0 0 0 0 0 0 0 0 0 0 0 0 0 0 0 0 0 0 0 0.002 0.002 0.001 0.002 0.001 0.002 0.002 0.001 0.002 0.003 0.002 0.002 0 0 0 0.001 0 0.001 0 0 0 0 0 0 0 0 0 0 0 0 0 0 0 0 0 0 0 0 0 0 0 0 0 0 0 0 0 0 0 0 0 0 0 0 0 0 0 0 0 0 0 0 0 0 0 0 0 0 0 0 0 0 0 0 0 0 0 0 0 0 0 0 0 0 0 0 0 0 0 0 0 0 0 0 0 0 0 0 0 0 0 0 0 0 0 0 0 0 0 0 0 0 0 0 0 0 0 0 0 0 0 0 0 0 0 0 0 0 0 0 0 0 0 0 0 0 0 0 0 0 0 0 0 0 0 0 0 0 0 0 0 0 0 0 0 0 0 0 0 0.001 0 0 0 0.001 0 0 0 0 0 0 0.001 0.001 0 0 0 0.001 0.001 0.001 0 0 0 0 0 0 0 0 0 0 0 0.001 0.001 0.001 0.001 0 0.002 0 0.001 0.001 0.001 0 0.001 0 0 0 0 0 0.001 0.002 0.001 0.001 0.001 0 0.001 0 0 0 0 0.001 0.003 0.003 0.002 0.003 0.003 0.001 0.001 0 0 0 0 0.001 0 0 0 0 0 0 0 0 0 0 0 0 0 0 0 0 0 0 0 0 0 0 0 0 0 0 0 0 0 0 0 0 0 0 0 0 0 0 0 0 0 0 0 0 0 0 0 0 0 0 0 0 0 0 0 0 0 0 0 0 0 0 0 0 0 0 0 0 0 0 0 0 0 0 0 0 0 0 0 0 0 0 0 0 0 0 0 0 0 0 0 0 0 0 0 0 0 0 0 0 0 0 0 0 0 0 0 0 0 0 0 0 0 0 0 0 0 0 0 0 0 0 0 0 0 0 0 0 0 0 0 0 0 0 0 0 0 0 0 0 0 0 0 0 0 0 0 0 0 0 0 0 0 0 0 0 0 0 0 0 0 0 0 0 0 0 0 0 0 0 0 0.002 0 0.002 0.001 0.002 0 0.001 0.001 0.006 0.001 0 0 0.001 0.001 0 0 0 0 0 0 0 0 0 0 0 0 0 0 0 0 0 0 0 0 0 0 0 0 0 0 0 0 0 0 0 0 0 0 0 0 0 0 0 0 0 0 0 0 0 0 0 0 0 0 0 0 0 0 0 0 0 0 0 0 0 0 0 0 0 0 0 0 0 0 0 0 0 0 0 0 0 0 0 0 0 0 0 0 0 0 0 0 0 0 0 0 0 0 0 0 0 0 0 0 0 0 0 0 0 0 0 0 0 0 0 0 0 0 0 0 0 0 0 0 0 0 0 0 0 0 0 0 0 0 0 0 0 0 0 0 0 0 0 0 0 0 0 0 0 0 0 0 0 0 0 0 0 0 0 0 0.001 0.001 0.001 0.001 0.001 0.001 0.001 0 0.002 0.003 0.01 0.003 0.002 0 0 0 0.001 0.003 0.001 0.004 0.005 0.002 0.001 0 0 0 0 0 0.001 0.001 0.001 0.001 0.001 0.001 0 0 0.001 0.001 0 0 0 0 0 0 0 0 0 0 0 0 0 0 0 0.001 0.001 0.001 0.001 0.001 0.001 0.001 0.001 0.001 0 0.001 0.001 0.001 0 0 0 0 0 0 0.001 0.001 0 0 0 0 0 0 0 0 0 0 0 0.001 0.001 0.001 0.001 0 0.001 0 0 0 0.001 0.002 0 0 0 0.002 0.002 0.001 0.001 0.002 0 0.001 0.001 0.001 0.001 0 0.001 0.001 0 0 0 0 0 0 0 0 0 0 0 0 0 0.001 0 0 0.001 0.001 0 0.001 0.001 0.001 0 0 0 0 0 0 0 0 0 0 0 0 0 0 0 0 0 0 0.001 0 0 0 0 0 0 0 0 0 0 0 0 0 0 0 0 0 0 0 0 0 0 0 0 0 0 0 0 0 0 0 0 0 0 0 0 0 0 0 0 0 0 0 0 0 0 0 0 0 0 0 0 0 0 0 0 0 0 0 0 0 0 0 0 0 0 0 0 0 0 0 0 0 0 0 0 0 0 0 0 0 0 0 0 0 0 0 0 0 0 0 0 0 0 0 0 0 0 0 0 0 0 0 0 0 0 0 0 0 0 0 0 0 0 0 0 0 0 0 0 0 0 0 0 0 0 0 0 0 0 0 0 0 0 0 0 0 0 0 0 0 0 0 0 0 0 0 0 0 0 0 0 0 0 0 0 0 0 0 0 0 0 0 0 0 0 0 0 0 0 0 0 0 0 0 0 0 0 0 0 0 0 0 0 0 0 0 0 0 0 0 0 0 0 0 0 0 0 0 0 0 0 0 0 0 0 0 0 0 0 0 0 0 0 0 0 0 0 0 0 0 0 0 0 0 0 0 0 0 0 0 0 0 0 0 0 0 0 0 0 0 0 0 0 0 0 0 0 0 0 0 0 0 0 0 0 0 0 0 0 0 0 0 0 0 0 0 0 0 0 0 0 0 0 0 0 0 0 0 0 0 0 0 0 0 0 0 0 0 0 0 0 0.001 0.002 0.002 0 0 0 0 0 0 0 0 0 0 0 0 0 0 0 0 0 0 0 0 0 0 0 0 0 0 0 0 0 0 0 0 0 0 0 0 0 0 0 0 0 0 0 0 0 0 0 0 0 0 0 0 0 0 0 0 0 0 0 0 0 0 0 0.001 0.001 0.001 0.001 0 0 0 0 0 0 0 0 0 0 0 0 0 0 0 0 0 0 0 0 0 0 0 0 0 0 0 0 0 0 0 0 0 0 0 0 0 0 0 0 0 0 0 0 0 0 0 0 0 0 0 0 0 0 0 0 0 0 0 0 0 0 0 0 0 0 0 0 0 0 0 0 0 0 0 0 0 0 0.001 0 0 0 0.001 0 0 0 0.001 0.001 0 0 0 0 0 0 0 0 0 0 0 0 0 0 0 0 0 0 0 0 0 0 0 0 0 0 0 0 0 0 0 0 0.001 0 0 0 0.001 0.001 0 0 0 0 0 0 0 0 0 0 0 0 0 0 0 0 0 0 0 0 0 0 0 0 0 0 0 0 0 0 0 0 0 0 0 0 0 0 0 0 0 0 0 0 0 0 0 0 0 0 0 0 0 0 0 0 0 0 0 0 0 0 0 0 0 0 0 0 0 0 0 0 0 0 0 0 0 0 0 0 0 0 0 0 0 0 0 0 0 0 0 0 0 0 0 0 0 0 0 0 0 0 0 0 0 0 0 0 0 0 0 0 0 0 0 0 0 0 0 0 0 0 0 0 0 0 0 0 0 0 0 0 0 0 0 0 0 0 0 0 0 0 0 0 0 0 0 0 0 0 0 0 0 0 0 0 0 0 0 0 0 0 0 0 0 0 0 0 0 0 0 0 0 0 0 0 0 0 0 0 0 0 0 0 0 0 0 0 0 0 0 0 0 0 0 0 0 0 0 0 0 0 0 0 0 0 0 0 0 0 0 0 0 0 0 0 0 0 0 0 0 0 0 0 0 0 0 0 0 0 0 0 0 0 0 0 0 0 0 0 0 0 0 0 0 0 0 0 0 0 0 0 0 0 0 0 0 0 0 0 0 0 0 0 0 0 0 0 0 0 0 0 0 0 0 0 0 0 0 0 0 0 0 0 0 0 0 0 0 0 0 0 0 0 0 0 0 0 0 0 0 0 0 0 0 0 0 0 0 0 0 0 0 0 0 0 0 0 0 0 0 0 0 0 0 0 0 0 0 0 0 0 0 0 0 0 0 0 0 0 0 0 0 0 0 0 0 0 0 0 0 0 0 0 0 0 0 0 0 0 0 0 0 0 0 0 0 0 0 0 0 0 0 0 0 0 0 0 0 0 0 0 0 0 0 0 0 0 0 0 0 0 0 0 0 0 0 0 0 0 0 0 0 0 0 0 0 0 0 0 0 0 0 0 0 0 0 0 0 0 0 0 0 0 0 0 0 0 0 0 0 0 0 0 0 0 0 0 0 0 0 0 0 0 0 0 0 0 0 0 0 0 0 0 0 0 0 0 0 0 0 0 0 0 0 0 0 0 0 0 0 0 0 0 0 0 0 0 0 0 0 0 0 0 0 0 0 0 0 0 0 0 0 0 0 0 0 0 0 0 0 0 0 0 0 0 0 0 0 0 0 0 0 0 0 0 0 0 0 0 0 0 0 0 0 0 0 0 0 0 0 0 0 0 0 0 0 0 0 0 0 0 0 0 0 0 0 0 0 0 0 0 0 0 0 0 0 0 0 0 0 0 0 0 0 0 0 0 0 0 0 0 0 0 0 0 0 0 0 0 0 0 0 0 0 0 0 0 0 0 0 0 0 0 0 0 0 0 0 0 0 0 0 0 0 0 0 0 0 0 0 0 0 0 0 0 0 0 0 0 0 0 0 0 0 0 0 0 0 0 0 0 0 0 0 0 0 0 0 0 0 0 0 0 0 0 0 0 0 0 0 0 0 0 0 0 0 0 0 0 0 0 0 0 0 0 0 0 0 0 0 0 0 0 0 0 0 0 0 0 0 0 0 0 0 0 0 0 0 0 0 0 0 0 0 0 0 0 0 0 0 0 0 0 0 0 0 0 0 0 0 0 0 0 0 0 0 0 0 0 0 0 0 0 0 0 0 0 0 0 0 0 0 0 0 0 0 0 0 0 0 0 0 0 0 0 0 0 0 0 0 0 0 0 0 0 0 0 0 0 0 0 0 0 0 0 0 0 0 0 0 0 0 0 0 0 0 0 0 0 0 0 0 0 0 0 0 0 0 0 0 0 0 0 0 0 0 0 0 0 0 0 0 0 0 0 0.001 0 0 0 0 0 0 0 0 0.001 0 0 0 0 
0.027 0.015 0.005 0.004 0.002 0.009 0.001 0 0.001 0 0.001 0 0.02 0.029 0.008 0.018 0.026 0.072 0.097 0.252 0.166 0.56 0.211 0.154 0.355 1 0.523 0.029 0.093 0.309 0.081 0.045 0.06 0.047 0.019 0.025 0.037 0.015 0.017 0.011 0.015 0.006 0.014 0.013 0.008 0 0 0.001 0 0.003 0.004 0.005 0.006 0.005 0.005 0.008 0.016 0.029 0.025 0.013 0.014 0.026 0.024 0.059 0.098 0.088 0.038 0.046 0.024 0.022 0.007 0.003 0.001 0.001 0.001 0.001 0.001 0.001 0.004 0.002 0.001 0 0.002 0.001 0.003 0.001 0.005 0.01 0.031 0.03 0.044 0.044 0.033 0.062 0.055 0.036 0.031 0.02 0.022 0.02 0.05 0.059 0.045 0 0.027 0.048 0.019 0.039 0.022 0.027 0.072 0.08 0.073 0.098 0.074 0.067 0.058 0.075 0.068 0.061 0.054 0.049 0.062 0.059 0.036 0.058 0.041 0.029 0.02 0.012 0.015 0.004 0.003 0 0 0.067 0.065 0.061 0.05 0.029 0 0.025 0.021 0.003 0.003 0 0.003 0.003 0.005 0.005 0.003 0.004 0.006 0.001 0.002 0.004 0.01 0.002 0.001 0.003 0.006 0.004 0.003 0.002 0.002 0.003 0.007 0.015 0.003 0.005 0.006 0.006 0.019 0.04 0.042 0.043 0.049 0.049 0.047 0.052 0.049 0.043 0.045 0.026 0.005 0.01 0.015 0.008 0.003 0.003 0.008 0.004 0.004 0.003 0.003 0.003 0.002 0.003 0.006 0.015 0.001 0.002 0.002 0.005 0.003 0.031 0.027 0.004 0.039 0.04 0.052 0.038 0.03 0.022 0.01 0.019 0.019 0.016 0.012 0.004 0.004 0.008 0.028 0.014 0.006 0.011 0.004 0.002 0.004 0.002 0 0.001 0.002 0.001 0.001 0.001 0.002 0.001 0.001 0.001 0.001 0 0 0 0 0 0 0 0 0 0 0 0 0 0 0 0 0 0 0 0 0.007 0 0.002 0.014 0.01 0.013 0.008 0.006 0.008 0.009 0.006 0.003 0.006 0.008 0.006 0 0 0 0 0 0 0 0 0 0.008 0.01 0.006 0.003 0.003 0.001 0.001 0.001 0.001 0.001 0.001 0.001 0 0 0 0 0 0 0.002 0.002 0.002 0.003 0.003 0.002 0.002 0.004 0.004 0.003 0.002 0 0 0 0 0 0 0 0 0 0 0 0.001 0.001 0.005 0 0 0 0 0 0.001 0 0.004 0.016 0.03 0.045 0.062 0.067 0.008 0.004 0.02 0.018 0.027 0.018 0.021 0.02 0.011 0.001 0.003 0.001 0.001 0.002 0.004 0.002 0.03 0.029 0.029 0.052 0.043 0.032 0.009 0.017 0.019 0.011 0.017 0.024 0.006 0.004 0.007 0.004 0.002 0.002 0.002 0 0 0.01 0.014 0.023 0.036 0.031 0.015 0.022 0.041 0.024 0 0.011 0.017 0.025 0.02 0.051 0.021 0.014 0.037 0.011 0.021 0.021 0.028 0.018 0.015 0.019 0.01 0.012 0.002 0.002 0.005 0.003 0.002 0.002 0 0 0 0 0 0 0 0 0 0 0 0 0 0 0 0 0 0 0 0 0 0 0 0 0 0 0 0 0 0 0 0 0 0 0 0 0 0 0 0 0 0 0 0.002 0.006 0.009 0.005 0.004 0.002 0.003 0.004 0.003 0.007 0.001 0.002 0.003 0.01 0.011 0.008 0.01 0.015 0.011 0.008 0.014 0.004 0.006 0.004 0.004 0 0.001 0.002 0 0 0.02 0 0 0.047 0.011 0.028 0.051 0.026 0.02 0.028 0.025 0.01 0.026 0.045 0.021 0.019 0.02 0.019 0.009 0.01 0.013 0.013 0.011 0.012 0.001 0.001 0.001 0 0 0.06 0 0.001 0.001 0.001 0 0.002 0.002 0.001 0 0 0 0 0 0.003 0.002 0.001 0.005 0.002 0.002 0.001 0.002 0.002 0 0.001 0.002 0.002 0.001 0 0.002 0.001 0.001 0.003 0 0 0 0 0 0 0 0.001 0.001 0 0.002 0.003 0.002 0.001 0 0.002 0.001 0 0.001 0.004 0.005 0.004 0.004 0.004 0.004 0.004 0.001 0.001 0.001 0 0 0 0 0 0 0 0 0 0 0 0 0 0.001 0.001 0.001 0.001 0.003 0.004 0.001 0.005 0.007 0.006 0.01 0.016 0.01 0.006 0.007 0.006 0.003 0 0.002 0.005 0.001 0.003 0.001 0.003 0.006 0.006 0.005 0.005 0.006 0.006 0.004 0.006 0.005 0.006 0.008 0.007 0.007 0.008 0.007 0.007 0.005 0.006 0.006 0.007 0.011 0.003 0 0 0 0.007 0.007 0.005 0.002 0.002 0 0.003 0.002 0.001 0.001 0.001 0.001 0 0 0 0 0 0.001 0.001 0 0.002 0.003 0.002 0.001 0.001 0.002 0.003 0 0 0 0.001 0.001 0.001 0 0 0.001 0.002 0.002 0.003 0.003 0.003 0.005 0.004 0.004 0.005 0.005 0.005 0.003 0.002 0 0 0.001 0 0 0 0 0.001 0.002 0.002 0.001 0.001 0.003 0.001 0.001 0.002 0.002 0.003 0.001 0.003 0.002 0.005 0.004 0 0.003 0.003 0.008 0.006 0.002 0 0 0.001 0.001 0.004 0.004 0.001 0.001 0.001 0.005 0.001 0.001 0.002 0 0 0.001 0.001 0 0 0 0 0.001 0.001 0.001 0 0 0.001 0 0 0 0 0 0 0 0 0.001 0.001 0.001 0.001 0.001 0 0 0 0 0 0 0 0 0 0 0 0.001 0.001 0.002 0 0 0.001 0.002 0 0.001 0.001 0.002 0 0 0 0 0 0 0 0 0 0 0 0.003 0.003 0.002 0.001 0 0 0 0 0 0 0 0 0 0 0 0.001 0.002 0.002 0.002 0.002 0.002 0.002 0.002 0.002 0.001 0.002 0.002 0.002 0.001 0 0 0 0 0 0 0 0 0 0 0 0 0.001 0 0 0 0 0 0 0 0 0 0.005 0.005 0.005 0.003 0 0.001 0.001 0.001 0.001 0 0.001 0.001 0.001 0 0 0 0 0 0 0 0.006 0.006 0.005 0.006 0.008 0.007 0.004 0.001 0.002 0.002 0.002 0.003 0.001 0.001 0 0.001 0.001 0.001 0.001 0 0 0 0.003 0.004 0.007 0.006 0.002 0.002 0.008 0.006 0 0.002 0.007 0.011 0.006 0.008 0.011 0.004 0.006 0.003 0.008 0.006 0.005 0.003 0.005 0.006 0.005 0.004 0.003 0.003 0.002 0.002 0.002 0.001 0.001 0.002 0.003 0.001 0.002 0.001 0.001 0 0 0 0 0 0 0 0 0 0 0 0 0 0 0 0 0 0 0 0 0 0 0 0 0 0 0 0 0 0 0 0 0 0.001 0.001 0 0 0.001 0.003 0 0.001 0 0 0.001 0.002 0.003 0 0 0.002 0.004 0.003 0.001 0.001 0.004 0.003 0.001 0.005 0.003 0.001 0.002 0.005 0.003 0.002 0.001 0.003 0.002 0.002 0 0 0.003 0.002 0.007 0.004 0.005 0.005 0.006 0.006 0.004 0.008 0.006 0.003 0.01 0.006 0.006 0.01 0.012 0.004 0.003 0.009 0.018 0 0 0 0.001 0 0.007 0 0 0 0 0 0.001 0.002 0.003 0.001 0 0 0 0 0 0 0 0 0 0 0 0 0 0 0 0 0 0 0 0 0 0 0 0 0 0 0 0 0 0 0 0 0 0 0 0 0 0.001 0.001 0 0.001 0.001 0.001 0 0 0.001 0.004 0.003 0.002 0.001 0.001 0.002 0.001 0.002 0.001 0.001 0.001 0.001 0.001 0.001 0.001 0 0 0.001 0.001 0.002 0.002 0.002 0.002 0.008 0.008 0.007 0.003 0.003 0.003 0.002 0.004 0.005 0.005 0.007 0.009 0.006 0 0.003 0.006 0.002 0.004 0.001 0.003 0.005 0.005 0.005 0.005 0.005 0.005 0.005 0.005 0.004 0.005 0.005 0.004 0.007 0.007 0.004 0.005 0.006 0.004 0.004 0.004 0.004 0.002 0.002 0 0 0.01 0.01 0.008 0.006 0.004 0 0.002 0.002 0 0 0 0.001 0.001 0.001 0.001 0.001 0.001 0.002 0.004 0.001 0.002 0.003 0.006 0.002 0.002 0.003 0.001 0.002 0.001 0.002 0.002 0.002 0.002 0 0 0 0 0.002 0.006 0.008 0.006 0.009 0.008 0.006 0.007 0.007 0.006 0.006 0.005 0 0.003 0.006 0.004 0.008 0.003 0.003 0.004 0.005 0.003 0.001 0.004 0.004 0 0 0.004 0.015 0.015 0.003 0.004 0.002 0.008 0.009 0.003 0.008 0.01 0.01 0.012 0.011 0.011 0.006 0.012 0.012 0.008 0.004 0.002 0.001 0 0.002 0.001 0.001 0.001 0 0 0.001 0 0 0 0.001 0.001 0 0 0.002 0 0 0 0 0 0 0 0 0 0 0 0 0 0 0 0 0 0 0 0 0 0 0 0 0 0 0 0.001 0.002 0 0 0 0 0 0 0 0 0 0 0 0 0 0 0 0 0 0 0 0 0.002 0.001 0.001 0 0 0 0 0 0 0 0 0 0 0 0.001 0 0.001 0.001 0.001 0 0.001 0.001 0.001 0 0.001 0.001 0.001 0.001 0.001 0 0 0 0 0 0 0 0 0 0 0 0 0 0 0 0 0 0 0 0 0 0.001 0.003 0.003 0.004 0.001 0 0 0 0 0 0 0 0 0 0 0 0 0 0 0.001 0 0.003 0.004 0.003 0.004 0.003 0.002 0 0 0 0.001 0.003 0.004 0 0 0.001 0.001 0 0 0 0 0 0 0.002 0.002 0.003 0.002 0.003 0.001 0.004 0.003 0 0.007 0.002 0.002 0.004 0.01 0.006 0.004 0.01 0.005 0.006 0.007 0.01 0.008 0.011 0.012 0.015 0.006 0 0 0.006 0.002 0 0 0 0 0 0 0 0 0 0 0 0 0 0 0 0 0 0 0 0 0 0 0 0 0 0 0 0 0 0 0 0 0 0 0 0 0 0 0 0 0 0.001 0 0 0.001 0.002 0.005 0.005 0.001 0.003 0.002 0.002 0.001 0.003 0.003 0.002 0.002 0.001 0.003 0.003 0.002 0.003 0.003 0.003 0.002 0.002 0.001 0 0 0.001 0.001 0.001 0.001 0.001 0.001 0 0 0 0.001 0.002 0.004 0.001 0.001 0.001 0.001 0.001 0.001 0.001 0 0 0.003 0.001 0 0 0 0 0 0 0.001 0 0 0 0 0 0.008 0 0 0 0 0 0 0 0.001 0.001 0.001 0.001 0.001 0 0.001 0.001 0 0.001 0.001 0 0 0.001 0 0 0 0.001 0 0 0 0 0 0 0 0 0 0 0 0 0 0 0 0 0 0 0 0 0.001 0.001 0 0 0 0 0.001 0 0 0.001 0.001 0.003 0.005 0.008 0.014 0.022 0.024 0.006 0.004 0.001 0 0.003 0.004 0 0 0.003 0.01 0.005 0.003 0 0.001 0.003 0.003 0.003 0.002 0.002 0.002 0.002 0.002 0 0.001 0.001 0.001 0.003 0.003 0.003 0 0.002 0.002 0.002 0.003 0.002 0.001 0.002 0.002 0.002 0.002 0.002 0.002 0.002 0.001 0.001 0.001 0.001 0 0.002 0.001 0.001 0.002 0.002 0.001 0.001 0.001 0 0 0 0 0 0.002 0.002 0.002 0.003 0.001 0 0.001 0.001 0.002 0.002 0.002 0.003 0.004 0.003 0.002 0.002 0.004 0.003 0.001 0.001 0.004 0.003 0.002 0.007 0.002 0.003 0.005 0.008 0.005 0.004 0.007 0.015 0.005 0.005 0.001 0.001 0 0 0.003 0.003 0.003 0.003 0.003 0.003 0.003 0.002 0.003 0.003 0.002 0.001 0.003 0.003 0.002 0.002 0.002 0.002 0.002 0.003 0.002 0 0.002 0.003 0.001 0.002 0.003 0.001 0.001 0 0 0 0.003 0.001 0 0.003 0.003 0.003 0.001 0.003 0.002 0.002 0.001 0.001 0.001 0 0 0 0.001 0.001 0.001 0.001 0.002 0.001 0 0 0 0.001 0.001 0 0 0.001 0.001 0.001 0 0 0.001 0 0 0 0 0 0 0 0 0 0 0 0 0 0 0 0 0 0 0 0 0 0 0 0 0.001 0 0 0 0 0 0 0 0 0 0 0 0 0 0 0 0 0 0 0 0 0 0 0.001 0.001 0.001 0 0 0 0 0 0 0 0 0 0 0 0 0 0 0 0 0 0 0 0 0.001 0.001 0.001 0.001 0.001 0 0 0 0 0 0 0 0 0 0 0 0 0 0 0 0 0 0 0 0 0 0 0.001 0.001 0 0 0 0 0 0 0 0 0 0 0 0 0 0 0 0 0 0 0 0.001 0.002 0.002 0 0 0 0 0 0 0 0 0 0 0 0 0 0 0 0 0 0 0 0 0 0 0 0 0.001 0.002 0 0.002 0.002 0.003 0.002 0.002 0.003 0 0.002 0 0.002 0.001 0.001 0.001 0 0.001 0 0 0 0 0 0 0 0 0 0 0 0 0 0 0 0 0 0 0 0 0 0 0 0 0 0 0 0 0 0 0 0 0 0 0 0 0 0 0 0 0 0 0 0 0 0 0 0 0 0 0 0 0 0 0 0 0 0 0 0 0 0 0 0 0 0 0 0 0.001 0.001 0 0 0 0 0 0 0 0 0 0 0 0 0 0 0 0 0 0 0 0 0 0 0 0 0 0 0 0 0 0.001 0.001 0.001 0 0.001 0.001 0 0 0 0.001 0.002 0.002 0 0 0 0 0 0 0 0.001 0 0 0 0 0 0 0 0 0 0 0 0 0 0 0 0 0 0 0 0 0 0 0 0 0 0 0 0 0 0 0 0 0 0 0 0 0 0 0 0 0 0 0 0.001 0 0 0 0 0 0 0 0.002 0.003 0.003 0 0 0 0 0 0.001 0.001 0 0 0 0 0 0 0 0 0 0.001 0.001 0.001 0.001 0.001 0 0.001 0.001 0.001 0.001 0.001 0.001 0.001 0 0.001 0.001 0.001 0.001 0 0.001 0.001 0.001 0.001 0.001 0.001 0.001 0.001 0.001 0.001 0.001 0.001 0.001 0.001 0.001 0.001 0.001 0 0 0.001 0.001 0.001 0.001 0 0 0 0.001 0.001 0.001 0.001 0 0 0 0 0 0 0 0 0 0.001 0 0.001 0.001 0.001 0.001 0.001 0 0.001 0.002 0.001 0.001 0.001 0.001 0.002 0.001 0.001 0.002 0.002 0 0 0 0 0 0 0.001 0.001 0.001 0.001 0.001 0.001 0.001 0.001 0.001 0.001 0.001 0 0 0 0 0.001 0 0 0.001 0.002 0 0.001 0.001 0.001 0 0 0 0.002 0.002 0.001 0.001 0.001 0 0 0 0.001 0.001 0.001 0.001 0.001 0.001 0 0.001 0.001 0 0 0 0 0 0.001 0.001 0 0 0 0 0 0 0 0 0 0 0 0 0 0 0 0 0 0 0 0 0 0 0 0 0 0 0 0 0 0 0 0 0 0.001 0.001 0 0 0 0 0 0 0 0 0 0 0 0 0 0 0 0 0 0 0 0 0 0 0 0.001 0.001 0.001 0 0.001 0.001 0.001 0.001 0.001 0.001 0.001 0 0.001 0 0 0 0 0 0 0 0.001 0 0 0 0.001 0.001 0.001 0.001 0.001 0.001 0.001 0.001 0 0 0 0 0 0 0 0 0 0 0 0 0 0 0 0 0 0 0.001 0 0 0 0 0 0.001 0.001 0 0 0 0 0 0 0 0 0 0 0 0 0 0 0 0 0 0 0.001 0.001 0.001 0.001 0 0 0 0 0 0 0 0 0 0 0 0 0 0 0 0 0 0 0.001 0.001 0.001 0 0 0.001 0.001 0 0 0.001 0.001 0.001 0.001 0.001 0.001 0.001 0 0 0 0.001 0 0.001 0.002 0 0 0 0 0 0 0 0 0 0 0 0 0 0 0 0 0 0 0 0 0 0 0 0 0 0 0 0 0 0 0 0 0 0 0 0 0 0 0 0 0 0 0 0 0 0 0 0 0 0 0 0 0 0 0 0 0 0 0 0 0 0 0 0 0 0 0 0 0.001 0 0 0 0 0 0 0 0 0 0 0 0 0 0 0 0 0 0 0 0 0 0 0 0 0 0 0 0 0 0 0 0.001 0 0 0.001 0.001 0.001 0.001 0.001 0 0 0.001 0 0 0 0 0 0 0 0 0 0 0 0 0 0 0 0 0 0 0 0 0 0 0 0 0 0 0 0 0 0 0 0 0 0 0 0 0 0 0 0 0 0 0 0 0 0 0 0 0 0 0 0 0 0 0.001 0 0.001 0.001 0.001 0.001 0.001 0.001 0 0 0 0 0 0 0 0 0 0 0 0 0 0.001 0.001 0.001 0.001 0.001 0.001 0 0 0 0 0.001 0 0 0 0 0.001 0 0.001 0.001 0 0 0 0 0 0 0 0 0 0 0 0 0 0 0 0 0 0 0 0 0 0 0 0 0 0 0 0 0 0 0 0 0.001 0.001 0 0.001 0.001 0 0 0 0 0 0 0 0 0 0 0.002 0.001 0 0 0.002 0.001 0.001 0.002 0.003 0.004 0.001 0.002 0.004 0.002 0.002 0.001 0.001 0.001 0.002 0.002 0.001 0.001 0 0.001 0.001 0.001 0.001 0.001 0.001 0.001 0.001 0 0 0.001 0 0.001 0.001 0.001 0.001 0.002 0.001 0.001 0.001 0.002 0 0 0.001 0.001 0 0.001 0.001 0.001 0.001 0.001 0 0.001 0.001 0.001 0.001 0.001 0.001 0 0.001 0.001 0.001 0 0 0 0 0 0 0 0 0 0 0 0 0 0 0 0 0 0 0 0 0 0 0 0 0 0 0 0 0 0 0 0 0 0 0 0 0 0 0 0 0 0 0 0 0 0 0 0 0 0 0 0 0 0 0 0 0 0 0 0 0 0 0 0 0 0 0 0 0 0 0 0 0 0 0 0 0 0 0 0 0 0 0 0 0 0 0 0 0 0 0 0 0 0 0 0 0 0 0 0 0 0 0 0 0 0 0 0 0 0 0 0 0 0 0 0 0 0 0 0 0 0 0 0 0 0 0 0 0 0 0 0 0 0 0 0 0 0 0 0 0 0 0 0 0 0 0 0 0 0 0 0 0 0 0 0 0 0 0 0 0 0 0 0 0 0 0 0 0 0 0 0 0 0 0 0.001 0 0.001 0.001 0 0.001 0.001 0.001 0.001 0.001 0 0 0 0 0 0.001 0.001 0 0 0 0 0 0 0 0 0 0 0 0 0 0 0 0 0 0 0 0 0 0 0 0 0 0 0 0 0 0 0 0 0 0 0 0 0 0 0 0 0 0 0 0 0 0 0 0 0 0 0 0 0 0 0 0 0 0 0 0 0 0 0 0 0 0 0 0 0 0 0 0 0 0 0 0 0 0 0 0 0 0 0 0 0 0 0 0 0 0 0 0 0 0.001 0 0 0 0.001 0 0 0 0 0 0 0.003 0.001 0 0 0 0 
0.014 0.005 0.001 0.002 0.001 0.006 0.001 0 0 0 0 0 0.008 0.011 0.005 0.008 0.01 0.024 0.034 0.07 0.038 0.156 0.059 0.045 0.105 0.279 1 0.008 0.029 0.097 0.027 0.015 0.019 0.018 0.008 0.015 0.009 0.001 0.002 0.001 0.004 0.002 0.002 0.001 0.002 0 0 0 0 0.001 0.001 0 0.001 0.001 0 0 0.003 0.007 0.006 0.004 0.004 0.01 0.007 0.021 0.031 0.025 0.01 0.01 0.009 0.007 0.005 0.003 0 0 0.001 0 0 0 0.001 0.001 0.001 0 0.001 0 0 0 0.001 0.002 0.01 0.011 0.015 0.015 0.011 0.016 0.015 0.009 0.013 0.011 0.013 0.013 0.014 0.018 0.017 0 0.009 0.02 0.007 0.009 0.006 0.01 0.019 0.023 0.022 0.031 0.02 0.019 0.016 0.025 0.021 0.022 0.022 0.018 0.02 0.018 0.014 0.021 0.012 0.011 0.009 0.01 0.011 0.002 0.001 0 0 0.017 0.015 0.018 0.019 0.008 0 0.003 0.003 0.001 0.001 0.001 0.001 0 0.001 0.001 0.001 0.001 0.002 0.001 0.001 0.001 0.003 0.001 0.001 0.001 0 0 0.001 0 0 0 0.001 0.004 0 0 0.004 0.004 0.007 0.012 0.014 0.015 0.015 0.016 0.014 0.02 0.019 0.018 0.017 0.011 0.002 0.005 0.008 0.006 0.002 0.002 0.003 0 0.001 0 0.001 0 0.001 0.001 0.003 0.003 0 0 0 0.001 0.001 0.008 0.007 0.001 0.01 0.01 0.015 0.011 0.008 0.008 0.006 0.008 0.006 0.008 0.001 0.002 0.003 0.004 0.013 0.004 0.005 0.006 0.003 0.002 0.002 0.001 0 0 0.001 0.001 0 0.001 0.002 0.001 0.001 0 0.002 0 0 0 0.001 0 0 0 0.001 0.001 0.001 0.001 0.001 0 0 0.001 0.001 0 0 0 0 0.001 0 0.001 0.007 0.002 0.008 0.004 0.004 0.002 0.006 0.002 0.003 0.005 0.006 0.003 0.002 0 0 0 0 0 0 0 0 0.006 0.01 0.007 0.006 0.005 0 0 0 0 0 0 0 0.001 0.001 0.001 0.001 0 0.001 0.003 0.004 0.002 0.002 0.001 0.003 0.002 0.002 0.002 0.003 0.005 0.003 0 0 0 0 0 0 0 0 0 0 0 0 0.002 0 0 0 0 0 0 0 0.002 0.006 0.016 0.019 0.023 0.028 0.001 0.004 0.007 0.008 0.012 0.006 0.008 0.006 0.004 0 0 0 0 0 0 0.001 0.013 0.012 0.017 0.021 0.015 0.014 0.004 0.009 0.008 0.005 0.008 0.012 0.004 0.001 0.002 0.001 0 0.002 0.001 0 0 0.006 0.002 0.003 0.013 0.012 0.004 0.011 0.019 0.011 0 0.008 0.008 0.009 0.007 0.014 0.005 0.005 0.009 0.003 0.005 0.008 0.007 0.004 0.005 0.006 0.002 0.005 0.002 0.001 0 0 0.001 0 0 0 0.001 0 0 0 0 0 0 0 0 0 0 0 0 0 0 0 0 0 0 0 0 0 0 0 0 0 0 0 0 0 0 0 0 0 0 0 0 0 0 0 0 0.002 0.006 0.004 0.003 0.007 0.004 0.002 0.004 0.006 0.008 0 0 0.003 0.006 0.004 0.005 0.004 0.008 0.006 0.005 0.004 0.004 0.004 0.002 0.003 0.001 0 0.001 0 0 0.006 0 0 0.016 0.004 0.013 0.018 0.015 0.012 0.012 0.017 0.008 0.007 0.005 0.002 0.008 0.006 0.001 0.004 0.004 0.001 0 0.004 0.006 0 0 0 0 0 0.021 0 0 0 0 0 0 0 0.001 0 0.001 0.001 0.001 0 0.001 0 0 0.001 0.001 0 0 0 0 0 0 0 0.001 0.001 0.001 0.001 0.001 0.001 0.001 0.001 0 0 0 0 0 0 0 0 0 0 0.001 0 0 0 0 0 0 0 0.001 0.001 0 0.001 0.001 0.001 0 0 0 0 0 0 0 0 0 0 0 0 0 0 0 0 0 0 0.001 0.001 0.001 0.001 0 0.001 0.001 0.001 0.001 0.001 0.002 0.001 0.001 0 0.002 0.002 0 0.001 0.001 0.001 0.001 0.001 0.001 0.002 0.002 0.001 0.001 0.002 0.002 0.001 0.001 0.001 0.001 0.001 0.001 0.001 0.001 0.001 0.001 0.001 0.001 0.002 0.001 0.003 0.002 0.001 0 0 0.002 0.002 0.002 0.002 0.001 0 0.001 0.001 0 0 0 0 0 0 0 0 0 0.001 0.001 0.001 0 0.001 0.001 0 0 0.001 0.001 0 0 0.001 0 0 0 0 0 0 0 0 0.001 0.001 0 0.001 0.002 0.002 0.002 0.002 0.002 0.002 0.001 0 0 0 0.002 0.002 0 0 0 0.001 0 0 0 0.001 0 0 0.001 0 0 0 0 0 0.002 0.003 0.002 0.003 0.003 0.003 0.002 0.003 0.002 0.002 0.001 0.002 0.001 0 0 0 0 0 0 0 0 0 0 0 0 0 0 0 0 0 0 0 0 0 0 0 0 0 0 0 0 0 0 0 0 0 0 0 0 0 0 0 0 0 0 0 0 0 0 0 0.001 0 0 0 0 0 0 0 0 0 0 0 0 0 0 0 0 0 0 0 0 0.001 0 0 0 0 0 0 0 0 0 0 0 0 0 0 0 0 0 0 0 0.001 0 0 0 0 0 0 0 0 0 0 0 0 0 0 0 0 0 0 0 0 0 0 0 0 0 0 0 0 0 0 0.001 0.001 0.002 0.001 0 0 0 0 0 0 0 0 0 0 0 0 0 0 0 0 0 0.001 0.001 0.002 0.001 0.001 0 0 0 0 0 0 0 0 0 0 0 0 0 0 0 0 0 0 0.001 0.001 0 0 0.001 0 0 0 0.002 0.002 0.001 0.003 0.003 0.001 0.003 0.002 0.002 0.001 0.003 0.004 0.003 0.004 0.003 0.003 0.001 0.001 0.001 0 0 0 0 0 0 0 0 0 0 0 0 0 0 0 0 0 0 0 0 0 0 0 0 0 0 0 0 0 0 0 0 0 0 0 0 0 0 0 0 0 0 0 0 0 0 0 0 0 0 0 0 0 0 0 0 0 0 0 0 0 0 0 0 0 0 0.001 0.001 0.001 0 0.001 0.001 0 0 0.001 0 0 0 0 0.001 0 0 0.001 0.001 0.001 0.001 0.001 0.001 0.001 0.001 0.001 0.003 0.002 0.002 0.002 0.005 0.002 0.002 0.002 0.006 0.001 0.001 0.001 0.001 0.001 0.002 0 0 0 0 0 0 0.001 0 0 0 0 0 0 0 0 0 0.001 0 0 0 0.001 0.001 0 0 0 0 0 0 0 0 0 0 0 0 0 0 0 0 0 0 0 0 0 0 0 0 0 0 0 0 0 0.001 0 0 0.001 0.002 0 0 0 0 0 0 0 0 0 0 0.001 0.001 0 0 0 0 0 0 0 0 0.003 0.003 0.003 0.003 0.002 0.002 0.002 0.001 0.001 0.002 0.002 0.003 0.003 0.004 0.002 0 0.002 0.002 0.002 0.002 0.001 0.001 0.003 0.003 0.001 0.001 0.003 0.002 0.001 0.001 0.003 0.003 0.001 0.001 0.003 0.002 0.001 0.003 0.002 0.001 0 0.001 0.002 0.001 0.001 0.001 0 0.004 0.004 0.004 0.003 0.002 0 0 0 0 0 0 0 0 0.001 0 0 0.001 0.002 0.003 0.001 0 0.002 0.004 0 0 0.002 0.001 0 0 0.001 0.001 0 0 0 0 0 0 0.001 0.003 0.003 0.004 0.004 0.004 0.003 0.003 0.003 0.002 0.003 0.001 0 0 0.001 0.003 0.005 0.001 0.003 0.003 0.004 0.004 0.004 0.003 0.004 0.001 0.001 0.003 0.001 0.004 0 0 0 0.003 0.005 0.001 0.003 0.003 0.004 0.005 0.005 0.003 0.002 0.006 0.005 0.005 0.001 0 0 0 0 0 0 0 0 0 0 0 0 0 0 0 0 0 0 0 0 0 0 0 0 0 0 0 0 0 0 0 0 0 0 0 0 0 0 0 0 0 0 0 0 0.001 0 0.001 0.001 0.001 0 0.001 0.001 0.001 0 0 0.001 0 0 0 0 0 0 0 0 0 0 0 0.001 0.001 0.001 0 0 0 0 0 0 0 0 0 0 0 0 0 0 0 0 0 0 0 0 0 0 0 0 0 0 0 0 0 0 0 0 0 0 0 0 0 0 0 0 0 0 0 0 0 0 0 0 0.001 0.001 0.002 0.002 0 0 0 0 0 0 0 0 0 0 0 0 0 0 0 0 0.001 0.001 0.002 0.003 0.002 0.001 0.001 0 0 0 0 0 0 0 0 0 0 0 0 0 0 0 0.001 0.001 0.002 0.001 0 0.002 0.003 0.002 0 0.001 0.002 0.002 0.002 0.003 0.002 0 0.003 0.001 0.005 0.008 0.004 0.003 0.003 0.004 0.005 0.003 0 0.001 0.004 0 0.002 0 0 0 0 0 0 0 0 0 0 0 0 0 0 0 0 0 0 0 0 0 0 0 0 0 0 0 0 0 0 0 0 0 0 0 0 0 0 0 0 0 0 0 0 0 0.002 0.003 0 0 0 0 0 0 0 0 0 0.001 0.001 0 0.001 0.001 0.001 0.001 0 0 0 0 0 0 0 0 0 0 0 0 0 0 0 0 0.001 0 0 0.001 0.001 0 0 0 0 0.001 0.002 0 0 0.001 0.001 0 0.001 0.001 0.002 0 0 0 0 0 0.003 0 0 0 0 0 0 0 0 0 0 0 0 0 0 0 0 0.001 0 0 0 0.001 0 0 0 0 0 0 0 0 0 0 0 0 0 0 0 0 0 0 0 0 0 0 0 0 0 0 0 0 0 0 0 0 0 0 0 0 0 0 0.002 0.005 0.005 0.003 0.002 0.001 0 0 0 0.004 0.003 0.004 0.004 0.002 0.001 0 0 0.001 0.001 0.001 0.001 0.001 0 0 0 0 0 0 0 0.001 0.001 0.001 0 0.001 0.001 0.001 0 0 0 0 0 0 0 0 0 0 0 0.001 0.001 0.001 0.001 0.001 0.001 0.001 0.001 0.001 0.001 0 0.001 0.001 0 0 0 0 0.001 0.001 0.001 0.001 0.001 0 0 0 0.001 0.001 0.001 0.001 0.001 0 0.001 0.001 0.001 0.001 0.001 0.002 0.001 0.001 0.002 0.002 0.001 0.002 0.002 0.003 0.002 0.001 0.002 0.005 0.001 0.001 0 0.001 0.001 0.001 0.001 0.001 0.001 0.001 0.001 0.001 0.001 0.001 0.001 0.001 0.001 0 0 0 0 0.001 0.001 0.002 0.001 0.001 0.002 0.001 0.001 0.001 0 0 0.001 0 0 0 0 0 0.001 0 0 0.001 0.001 0.001 0 0 0 0 0 0 0 0 0 0 0 0.001 0 0 0 0 0 0 0 0 0 0 0 0 0 0 0 0 0 0 0 0 0 0 0 0 0 0 0 0 0 0 0 0 0 0 0 0 0 0 0 0 0 0.001 0.001 0.001 0 0.001 0.001 0.001 0 0 0 0 0 0 0 0 0 0 0 0 0 0 0 0 0 0 0 0 0 0 0 0 0 0 0 0.001 0.001 0.001 0.001 0 0.001 0.001 0.001 0.001 0.001 0 0.001 0 0 0 0 0 0 0 0 0 0 0 0 0 0 0 0 0 0 0 0 0 0 0 0 0 0 0 0.001 0 0 0 0 0 0 0 0 0 0 0 0 0 0 0 0 0 0 0 0 0 0 0 0 0 0 0 0 0 0 0 0 0 0 0 0 0 0 0 0 0 0 0 0 0 0 0 0 0 0 0.001 0 0 0 0.001 0 0 0 0 0 0 0 0 0 0 0 0 0 0 0 0 0 0 0 0 0 0 0 0 0 0 0 0 0 0 0 0 0 0 0 0 0 0 0 0 0 0 0 0 0 0 0 0 0 0 0 0 0 0 0 0 0 0 0 0 0 0 0 0 0 0 0 0 0 0.001 0.001 0 0 0 0.001 0 0 0.001 0.001 0.001 0 0 0 0 0 0 0 0 0 0 0 0 0 0 0 0 0 0 0 0 0 0 0 0 0 0 0.001 0 0 0 0 0 0 0 0 0.001 0.001 0.001 0.001 0.001 0.001 0 0 0 0 0 0 0 0 0 0 0 0 0 0 0 0 0 0 0 0 0 0 0 0 0 0 0 0 0 0 0 0 0 0 0 0 0 0 0 0 0 0 0 0 0 0 0 0 0 0 0 0 0 0 0 0 0 0 0 0 0 0 0 0 0 0.001 0 0 0 0 0 0 0 0 0 0 0 0 0 0 0 0 0 0 0 0 0 0 0 0 0 0 0 0 0 0 0 0 0 0 0 0 0 0 0 0 0 0 0 0 0 0 0 0 0 0 0 0 0 0 0 0 0 0 0 0 0 0 0 0 0 0 0 0 0 0 0 0 0 0 0 0 0 0 0 0 0 0 0 0.001 0 0 0 0.001 0 0 0 0 0 0 0 0 0 0 0 0 0 0 0 0 0 0 0 0 0 0 0 0 0 0 0 0 0 0 0 0 0 0 0.001 0 0 0 0 0 0 0 0 0 0 0 0 0 0 0 0 0 0 0 0 0 0 0 0 0 0 0 0 0 0 0 0 0 0 0 0 0 0 0 0 0 0 0 0 0 0 0 0 0 0 0 0 0 0 0 0 0 0 0 0 0 0 0 0 0 0 0 0 0 0 0 0 0 0 0 0 0 0 0 0 0 0 0 0 0 0 0 0 0 0 0 0 0 0 0 0 0 0 0 0 0 0 0 0 0 0 0 0 0 0 0 0 0 0 0 0 0 0 0 0 0 0 0 0 0 0 0 0 0 0 0 0 0 0 0 0 0 0 0 0 0 0 0 0 0 0 0 0 0 0 0 0 0 0 0 0 0 0 0 0 0 0 0 0 0 0 0 0 0 0 0 0 0 0 0 0 0 0 0 0 0 0 0 0 0 0 0 0 0 0 0 0 0 0 0 0 0 0 0 0 0 0 0 0 0 0 0 0 0 0 0 0 0 0 0 0 0 0 0 0 0 0 0 0 0 0 0 0 0 0 0 0 0 0 0 0 0 0 0 0 0 0 0 0 0 0 0 0 0 0 0 0 0 0 0 0 0 0 0 0 0 0 0 0 0 0 0 0 0 0 0 0 0 0 0 0 0 0 0 0 0 0 0 0 0 0 0 0 0 0 0 0 0 0 0 0 0 0 0 0 0 0 0 0 0 0 0 0 0 0 0.001 0.001 0 0 0 0 0 0 0 0 0 0 0 0 0 0 0 0 0 0 0 0 0 0 0 0 0 0 0 0 0 0 0 0 0 0 0 0 0 0 0 0 0 0 0 0 0 0 0 0 0 0 0 0 0 0 0 0 0 0 0 0 0 0 0.001 0 0 0 0 0 0 0 0 0 0 0 0 0 0 0 0 0 0 0 0 0 0 0 0 0 0 0 0 0 0 0 0 0 0 0 0 0 0 0 0 0 0 0 0 0 0 0 0 0 0 0 0 0 0 0 0 0 0 0 0 0 0 0 0 0 0 0 0 0 0 0 0 0 0 0 0 0 0 0 0 0 0 0 0 0 0.001 0.001 0.001 0 0 0 0 0 0 0 0 0 0 0 0 0 0 0 0 0 0 0 0 0 0 0 0 0 0 0 0 0.001 0 0 0 0 0 0 0 0 0 0 0 0 0 0 0 0 0 0 0 0 0 0 0 0 0 0 0 0 0 0 0 0 0 0 0 0 0 0 0 0 0 0 0 0 0 0 0 0 0 0 0 0 0 0 0 0 0 0 0 0 0 0 0 0 0 0 0 0 0 0 0 0 0 0 0 0 0 0 0 0 0 0 0 0 0 0 0 0 0 0 0 0 0 0 0 0 0 0 0 0 0 0 0 0 0 0 0 0 0 0 0 0 0 0 0 0 0 0 0 0 0 0 0 0 0 0 0 0 0 0 0 0 0 0 0 0 0 0 0 0 0 0 0 0 0 0 0 0 0 0 0 0 0 0 0 0 0 0 0 0 0 0 0 0 0 0 0 0 0 0 0 0 0 0 0 0 0 0 0 0 0 0 0 0 0 0 0 0 0 0 0 0 0 0 0 0 0 0 0 0 0 0 0 0 0 0 0 0 0 0 0 0 0 0 0 0 0 0 0 0 0 0 0 0 0 0 0 0 0 0 0 0 0 0 0 0 0 0 0 0 0 0 0 0 0 0 0 0 0 0 0 0 0 0 0 0 0 0 0 0 0 0 0 0 0 0 0 0 0 0 0 0 0 0 0 0 0 0 0 0 0 0 0 0 0 0 0 0 0 0 0 0 0 0 0 0 0 0 0 0 0 0 0 0 0 0 0 0 0 0 0 0 0 0 0 0 0.001 0 0 0 0.001 0 0 0.004 0 0 0 0 0 
0.006 0.006 0.002 0.003 0 0.01 0.001 0 0.001 0.001 0.001 0 0.005 0.006 0.004 0.005 0.008 0.011 0.01 0.009 0.006 0.017 0.011 0.007 0.014 0.033 0.012 1 0.259 0.098 0.045 0.031 0.116 0.052 0.026 0.032 0.034 0.018 0.012 0.011 0.013 0.008 0.013 0.01 0.009 0 0 0.001 0 0.004 0.006 0.003 0.005 0.007 0.005 0.007 0.02 0.027 0.026 0.009 0.014 0.022 0.021 0.042 0.084 0.064 0.03 0.026 0.018 0.013 0.006 0.001 0.001 0.001 0 0 0 0 0.001 0.001 0 0 0 0.001 0.001 0.001 0.002 0.004 0.011 0.011 0.014 0.016 0.01 0.034 0.031 0.024 0.016 0.012 0.012 0.011 0.016 0.012 0.013 0 0.004 0.013 0.002 0.003 0.002 0.005 0.012 0.013 0.015 0.01 0.013 0.012 0.011 0.016 0.016 0.014 0.023 0.024 0.021 0.025 0.012 0.017 0.016 0.018 0.012 0.013 0.017 0.004 0.002 0.001 0 0.022 0.019 0.016 0.017 0.012 0 0.005 0.005 0.002 0.001 0 0.001 0.001 0.002 0.001 0.001 0.001 0.002 0.001 0 0 0.001 0.001 0 0 0.001 0.002 0.001 0.001 0.002 0.002 0.004 0.002 0.002 0.002 0.001 0.001 0.004 0.008 0.011 0.012 0.012 0.011 0.011 0.012 0.01 0.008 0.009 0.004 0 0.002 0.004 0.004 0.004 0.002 0.002 0.001 0.002 0.002 0.001 0.001 0.002 0.003 0.003 0.006 0 0 0.001 0.004 0.001 0.009 0.007 0.001 0.011 0.012 0.013 0.01 0.007 0.005 0.002 0.004 0.004 0.004 0.004 0.003 0.002 0.002 0.008 0.002 0 0.006 0.001 0 0.001 0.001 0 0 0.001 0 0.001 0 0.003 0.002 0.001 0 0.001 0 0 0 0.001 0 0 0 0 0 0 0 0 0 0 0 0 0 0 0 0 0 0 0 0.002 0.002 0.001 0 0.001 0.002 0 0 0 0.001 0 0 0 0 0 0 0 0 0 0 0 0.003 0.004 0.003 0 0 0.001 0.001 0 0 0 0 0 0 0 0 0 0 0 0 0 0.001 0 0 0.001 0.001 0.001 0.001 0.001 0.001 0.001 0 0 0 0 0 0 0 0 0 0.001 0 0.002 0.002 0 0 0 0 0 0.001 0 0.001 0.006 0.008 0.012 0.013 0.011 0.002 0.002 0.006 0.004 0.006 0.003 0.004 0.003 0.001 0 0 0 0.001 0 0.001 0 0.019 0.009 0.007 0.012 0.016 0.014 0.003 0.007 0.008 0.005 0.006 0.016 0.005 0.007 0.004 0.004 0.005 0.004 0.002 0 0 0.007 0.003 0.008 0.015 0.02 0.009 0.009 0.012 0.007 0 0.006 0.004 0.007 0.008 0.016 0.007 0.002 0.009 0.002 0.003 0.007 0.008 0.004 0.004 0.006 0.005 0.006 0 0 0.001 0 0 0 0 0 0 0 0 0 0 0 0 0 0 0 0 0 0 0 0 0 0 0 0 0 0 0 0 0 0 0 0 0 0 0 0 0 0 0 0 0 0 0 0 0 0 0.002 0.003 0.004 0.001 0 0 0.001 0.001 0.002 0.003 0.001 0.002 0.002 0.005 0.006 0.005 0.004 0.007 0.008 0.005 0.007 0.005 0.005 0.007 0.017 0.005 0.004 0.003 0.004 0.003 0.011 0 0 0.035 0.007 0.025 0.037 0.032 0.025 0.042 0.04 0.03 0.044 0.077 0.021 0.018 0.025 0.026 0.006 0.01 0.012 0.015 0.009 0.01 0.001 0.001 0.001 0 0 0.017 0 0 0 0 0 0.002 0.002 0.001 0 0 0 0 0 0 0 0.001 0.001 0 0 0 0.001 0 0 0.001 0.002 0 0.002 0.002 0.001 0.001 0.001 0.002 0 0 0 0 0 0 0 0 0 0 0 0 0 0.001 0.001 0 0 0 0.001 0.003 0.003 0.003 0.002 0.002 0.003 0.003 0.002 0 0 0 0 0 0 0.001 0.001 0.001 0.001 0.001 0.001 0.001 0.001 0 0 0 0.001 0.001 0.001 0.001 0.001 0.003 0.003 0.003 0.002 0.006 0.006 0.006 0.004 0.005 0.003 0 0.002 0.003 0.002 0.001 0.001 0.001 0.002 0.002 0.001 0.002 0.002 0.001 0.002 0.003 0.004 0.002 0.002 0.002 0.004 0.005 0.002 0.002 0.002 0.002 0.001 0.001 0.002 0.001 0.001 0 0 0.005 0.004 0.002 0 0 0 0 0 0 0 0 0 0 0.001 0.001 0.001 0.001 0.002 0.001 0.001 0.002 0.002 0 0.001 0.001 0.001 0.001 0.001 0.001 0.001 0.001 0.001 0.001 0 0 0 0 0 0.001 0.001 0.002 0.004 0.003 0.002 0.004 0.004 0.002 0.002 0.001 0.001 0.001 0.002 0.001 0 0 0.001 0 0 0 0 0 0 0 0 0 0.001 0.001 0 0 0 0.002 0.004 0.002 0.003 0.003 0.005 0.004 0.004 0.003 0 0 0.001 0.003 0.004 0 0 0.003 0.003 0 0 0.003 0 0 0 0 0 0 0 0 0 0 0 0 0 0 0 0 0 0 0 0 0 0 0 0 0 0 0 0 0 0 0 0 0 0 0 0 0 0 0.002 0 0.001 0 0 0 0 0 0 0 0 0 0 0 0 0 0 0 0 0 0 0 0.001 0.001 0.001 0.001 0 0 0 0 0 0 0 0 0 0 0 0 0 0 0 0 0 0 0 0 0 0 0 0 0 0 0 0 0 0 0 0 0 0 0 0 0 0 0 0 0 0 0 0 0 0 0 0.003 0.003 0.003 0.002 0 0 0 0 0 0 0 0 0 0 0 0 0 0 0 0 0.001 0.002 0.003 0.003 0.001 0.001 0 0 0 0 0 0 0 0 0 0 0 0 0 0 0 0 0 0 0.001 0.001 0 0.001 0.002 0.001 0 0.002 0.001 0.001 0.002 0.004 0.004 0.003 0.004 0.004 0.005 0.004 0.004 0.002 0.003 0.003 0.004 0.003 0.001 0 0 0.002 0 0 0.001 0.001 0 0 0.001 0 0 0 0 0 0 0 0 0 0 0 0 0 0 0 0 0 0 0 0 0 0 0 0 0 0 0 0 0 0 0 0 0 0 0 0 0 0 0 0 0 0 0 0 0 0 0 0 0 0 0 0 0 0 0 0 0 0 0.002 0.001 0 0 0 0 0 0 0 0 0 0 0 0 0 0 0 0.001 0.001 0.001 0.002 0.002 0.002 0.003 0.002 0.003 0.001 0.002 0.002 0.003 0.002 0.001 0.002 0.002 0.001 0.001 0.001 0.001 0.001 0.003 0 0 0 0 0 0 0 0 0 0 0 0 0 0 0 0 0.001 0 0 0 0 0 0 0 0 0 0 0 0 0 0 0 0 0 0 0 0 0 0 0 0 0 0 0 0 0 0 0 0 0 0 0.001 0 0 0 0.001 0.001 0.001 0 0 0 0 0 0 0 0 0.001 0.001 0 0 0 0 0 0 0.001 0.002 0.002 0.001 0.001 0.002 0.001 0.001 0.002 0.002 0.002 0.002 0.003 0.003 0.004 0.004 0.003 0 0.001 0.002 0 0.001 0.001 0 0.001 0.001 0.001 0 0.001 0.001 0.001 0 0 0 0 0 0 0.001 0.001 0.001 0 0 0 0 0.001 0.001 0.001 0 0 0.002 0.002 0.002 0.001 0 0 0.002 0.002 0.001 0 0 0 0.001 0.002 0 0 0.002 0.003 0.005 0.003 0.002 0.004 0.006 0.002 0.001 0.003 0.002 0.002 0.001 0.002 0.003 0.002 0 0.001 0.001 0.004 0.004 0.002 0.001 0.001 0.003 0.003 0.002 0.002 0.002 0 0 0.001 0.001 0.001 0 0.001 0.001 0.007 0.002 0.004 0.005 0.007 0.006 0.004 0.007 0.007 0.002 0.001 0.001 0.002 0.003 0.002 0.002 0.002 0.005 0.007 0.002 0.004 0.004 0.004 0.006 0.009 0.007 0.003 0.011 0.01 0.007 0.003 0.003 0.002 0 0.001 0.001 0 0 0 0 0 0 0 0 0 0 0 0 0 0 0 0 0 0 0 0 0 0 0 0 0 0 0 0 0 0 0 0 0 0 0 0 0 0 0 0 0 0 0 0 0 0 0 0 0 0 0 0 0 0 0 0 0 0 0 0 0 0 0 0 0 0 0 0 0 0 0 0 0 0 0 0 0 0 0 0 0 0 0 0 0 0 0 0 0 0 0 0 0 0 0 0 0 0 0 0 0 0 0 0 0 0 0 0 0 0 0 0 0 0 0 0.001 0.001 0 0 0 0 0 0 0 0 0 0 0 0 0 0 0 0 0 0.002 0.001 0.002 0 0 0 0 0 0 0 0 0 0 0 0 0 0 0 0 0 0 0 0 0 0 0 0 0.002 0 0 0.002 0 0.001 0 0.003 0.002 0.001 0.007 0.004 0.003 0.008 0.008 0.006 0.005 0.005 0.006 0.003 0.001 0.002 0.005 0.002 0.001 0 0 0 0 0 0 0 0 0 0 0 0 0 0 0 0 0 0 0 0 0 0 0 0 0 0 0 0 0 0 0 0 0 0 0 0 0 0 0 0 0.001 0 0 0.001 0.002 0.004 0.005 0.003 0.001 0.001 0.003 0 0.001 0 0.003 0.002 0 0 0 0 0 0 0 0 0 0 0 0 0 0 0 0 0 0 0 0 0 0 0 0 0 0 0 0 0 0 0.001 0.001 0 0 0 0 0 0.001 0 0 0 0.001 0 0 0 0 0 0.002 0 0 0 0 0 0 0 0 0 0 0 0 0 0 0 0 0 0 0 0 0 0 0 0 0 0 0 0 0 0 0 0 0 0 0 0 0 0 0 0 0 0 0 0 0 0 0 0 0 0 0 0 0.001 0.001 0.001 0.001 0.002 0.002 0.003 0.005 0.012 0.017 0.002 0.002 0.002 0 0 0 0 0 0 0.004 0 0 0 0 0 0 0.001 0.002 0.003 0 0 0.002 0 0.001 0.001 0.001 0.001 0.002 0.001 0 0.001 0.001 0 0 0 0 0 0 0 0 0 0 0 0 0 0 0 0 0.001 0.001 0 0 0 0 0 0.001 0.001 0.001 0.001 0.001 0.001 0.001 0.001 0.001 0.001 0 0 0 0 0 0 0 0 0 0 0 0 0 0 0.001 0.002 0 0 0.002 0.004 0.001 0.003 0.006 0.006 0.004 0.005 0.006 0.004 0.001 0.001 0 0 0 0 0.002 0.002 0.002 0.003 0.002 0.002 0.001 0.001 0.001 0.002 0.002 0 0.001 0.002 0.002 0.002 0.002 0.003 0.001 0.002 0.002 0.002 0.002 0.003 0.002 0.002 0.002 0.001 0 0 0 0 0.002 0.002 0 0.003 0.003 0.003 0.002 0.002 0.001 0 0.001 0.002 0.002 0 0.001 0.001 0 0 0 0 0 0 0 0 0 0 0 0 0 0 0 0 0 0 0 0 0 0 0 0 0 0 0 0 0 0 0 0 0 0 0 0 0 0 0 0 0 0 0 0 0.001 0.001 0.001 0 0.001 0.001 0 0.001 0.001 0.001 0 0 0 0 0 0 0 0 0 0 0 0.001 0 0 0 0 0 0 0 0 0 0 0 0 0 0 0 0 0.001 0.001 0.001 0.001 0 0.001 0 0 0 0 0 0 0 0 0 0 0 0 0 0 0 0 0 0 0 0 0 0 0 0 0 0 0 0 0.001 0 0 0 0 0 0 0 0 0 0 0 0 0 0 0 0 0 0 0 0 0 0.001 0 0 0 0 0 0 0 0 0 0 0 0 0 0 0 0 0 0 0 0 0 0 0 0 0 0.001 0.001 0 0 0.001 0.001 0 0.001 0.001 0 0.002 0.001 0 0 0.002 0.001 0.001 0.001 0.001 0 0 0 0 0 0 0 0 0 0 0 0 0 0 0 0 0 0 0 0 0 0 0 0 0 0 0 0 0 0 0 0 0 0 0 0 0 0 0 0 0 0 0 0 0 0 0 0 0 0 0.001 0.001 0.001 0 0.001 0 0 0 0.001 0.001 0 0 0 0.001 0 0 0 0.001 0.001 0 0 0 0 0 0 0 0 0 0 0 0 0 0 0 0 0 0 0 0 0.001 0 0 0 0.001 0 0 0 0.001 0.001 0.001 0.001 0.001 0.002 0.003 0 0 0 0 0 0.001 0 0 0 0 0.001 0 0 0.001 0.001 0.001 0 0 0 0 0 0 0 0 0 0 0 0 0 0 0.001 0 0 0 0 0 0 0 0 0 0 0 0 0 0 0 0 0 0 0 0 0.001 0 0 0 0.001 0 0 0.001 0.001 0.001 0.001 0.001 0.001 0.001 0 0.001 0.002 0.002 0.002 0.001 0.001 0 0.001 0 0 0 0 0 0 0 0 0.001 0.001 0.001 0.001 0.001 0.001 0.002 0 0.001 0.001 0.002 0.002 0.001 0.001 0.001 0 0 0.001 0.001 0.002 0.002 0.001 0.002 0.002 0 0.001 0.001 0.001 0 0.001 0.001 0.001 0.001 0.001 0.001 0.001 0.001 0.001 0 0 0 0 0.001 0 0 0 0 0.001 0.001 0.001 0.001 0 0 0 0 0.001 0.001 0 0.001 0.001 0.001 0.001 0.002 0.001 0.001 0.002 0.002 0.001 0.001 0.002 0.001 0.002 0.002 0.002 0.002 0.002 0.002 0.002 0.001 0.001 0 0 0 0 0.001 0.001 0.001 0.001 0.002 0.002 0.001 0.001 0.001 0.001 0.001 0.001 0 0.001 0.001 0.001 0.004 0.003 0.003 0.002 0.003 0.001 0 0 0.002 0 0 0.001 0.002 0.001 0 0 0 0.001 0 0 0.001 0.001 0.001 0 0.001 0.001 0 0.001 0.003 0.001 0 0 0 0 0.001 0 0 0 0 0 0 0 0 0 0 0 0 0 0 0 0 0 0 0 0 0 0 0 0 0 0 0 0 0 0 0 0 0 0 0 0 0 0 0 0 0 0.001 0.001 0.001 0.001 0 0 0.001 0 0 0 0.001 0 0 0 0 0 0 0 0 0 0 0 0.001 0.001 0 0 0 0 0 0 0 0 0 0 0 0 0 0 0 0 0 0 0 0 0 0 0 0 0 0 0 0 0 0 0 0 0 0 0 0 0 0 0 0 0 0 0 0 0 0 0 0 0 0.001 0.001 0.001 0 0 0 0 0 0 0 0 0 0 0 0 0 0 0 0 0 0.001 0.001 0 0 0.001 0 0.001 0.001 0.001 0.001 0.001 0.001 0 0 0.001 0 0 0 0 0 0 0 0.001 0.001 0.001 0 0 0.001 0.001 0 0 0 0 0 0.001 0.001 0 0 0 0 0 0.001 0 0 0 0 0.001 0.001 0 0 0.001 0 0 0 0 0 0 0 0 0 0 0 0 0 0 0 0 0 0 0 0 0 0 0 0 0 0 0 0 0 0 0 0 0 0 0 0 0 0 0 0 0 0 0 0 0 0 0 0 0 0 0 0 0 0 0 0 0 0 0 0 0 0 0 0 0 0 0 0 0 0 0 0 0 0 0 0 0.001 0 0 0.001 0 0.001 0.001 0.001 0.001 0 0.001 0 0 0 0 0 0 0 0 0.001 0.001 0 0.001 0.001 0 0.001 0.001 0.001 0.001 0.001 0 0 0 0 0 0 0 0 0 0 0 0 0 0 0 0 0 0 0 0 0 0 0 0 0 0 0 0 0 0 0 0 0 0 0 0 0 0 0 0 0 0 0 0 0 0 0 0 0 0 0 0 0 0 0 0 0 0 0 0 0 0 0 0 0 0 0 0 0 0 0 0 0 0 0 0 0 0 0 0 0 0 0 0 0 0 0 0 0 0 0 0 0 0 0 0 0 0 0 0 0 0 0 0 0 0 0 0 0 0 0 0 0 0 0 0 0 0 0 0 0 0 0 0 0 0 0 0 0 0 0 0 0 0 0 0 0 0 0 0 0 0 0 0 0 0 0 0 0 0 0 0 0.001 0.001 0 0 0 0 0 0 0 0 0 0 0 0 0 0 0 0 0 0 0 0 0 0 0 0 0 0 0.001 0 0 0 0.001 0 0 0 0 0.001 0 0 0 0 0.001 0 0 0.001 0.001 0.001 0.001 0.001 0.001 0.001 0.001 0.001 0 0.001 0 0 0 0 0 0 0 0 0 0 0 0 0 0 0 0 0 0 0 0 0 0 0 0 0 0 0 0 0 0 0 0 0 0 0 0 0 0 0 0 0 0 0 0 0 0 0 0 0 0 0 0 0 0 0 0 0 0 0 0 0 0 0 0 0 0 0 0 0 0 0 0 0 0 0 0 0 0 0 0 0 0 0 0 0 0 0 0 0 0 0 0 0 0 0 0 0 0 0 0 0 0 0 0 0 0 0 0 0 0 0 0 0 0 0 0 0 0 0 0 0 0 0 0 0 0 0 0 0 0 0 0 0 0 0 0 0 0 0 0 0 0 0 0 0 0 0 0 0 0 0 0 0 0 0 0 0 0 0 0 0 0 0 0 0 0 0 0 0 0 0 0.001 0.001 0.001 0 0.001 0 0.001 0.001 0.001 0.001 0 0 0 0 0 0 0 0 0 0 0 0 0 0 0 0 0 0 0 0 0 0 0 0 0 0 0 0 0 0 0 0 0 0 0 0 0 0 0 0 0 0 0 0 0 0 0 0 0 0 0 0 0 0.001 0.001 0.001 0.001 0.001 0 0 0 0 0 0 0 0 0 0 0 0 0 0 0 0 0 0 0 0 0 0 0 0 0 0 0 0 0 0 0 0 0 0 0 0 0 0 0 0 0 0 0 0.001 0.002 0 0 0 0.001 0.001 0.001 0.001 0.001 0 0 0.001 0 0 0 0 0 
0.044 0.007 0.004 0.007 0.006 0.032 0.003 0.001 0 0.001 0.001 0 0.017 0.025 0.007 0.016 0.031 0.036 0.034 0.052 0.032 0.082 0.03 0.022 0.057 0.134 0.07 0.247 1 0.425 0.175 0.131 0.456 0.237 0.098 0.13 0.176 0.09 0.09 0.043 0.084 0.046 0.082 0.068 0.034 0.002 0.004 0.011 0 0.046 0.047 0.033 0.053 0.063 0.048 0.041 0.069 0.146 0.104 0.043 0.053 0.115 0.097 0.157 0.377 0.336 0.162 0.14 0.083 0.056 0.02 0.006 0.001 0.001 0 0 0 0.002 0.009 0.007 0.004 0.003 0.004 0.005 0.006 0.002 0.005 0.009 0.042 0.044 0.071 0.083 0.052 0.163 0.138 0.095 0.07 0.05 0.038 0.038 0.094 0.093 0.073 0 0.047 0.06 0.024 0.034 0.018 0.027 0.053 0.059 0.05 0.059 0.067 0.069 0.041 0.079 0.075 0.086 0.089 0.098 0.103 0.131 0.078 0.1 0.08 0.074 0.055 0.052 0.056 0.015 0.005 0.001 0.001 0.126 0.115 0.101 0.08 0.045 0 0.021 0.014 0.008 0.005 0.006 0.006 0.008 0.009 0.009 0.007 0.009 0.012 0.009 0.005 0.007 0.017 0.01 0.004 0.002 0.007 0.003 0.003 0.001 0.004 0.003 0.011 0.019 0.004 0.009 0.012 0.016 0.034 0.062 0.069 0.072 0.076 0.075 0.07 0.081 0.064 0.062 0.059 0.036 0.013 0.019 0.023 0.017 0.015 0.013 0.015 0.01 0.011 0.018 0.012 0.007 0.007 0.014 0.017 0.024 0.002 0.002 0.005 0.006 0.008 0.038 0.021 0.003 0.054 0.06 0.082 0.05 0.031 0.021 0.012 0.012 0.014 0.008 0.009 0.004 0.006 0.009 0.045 0.02 0.009 0.018 0.004 0 0.004 0 0.003 0.001 0.003 0 0.001 0.002 0.011 0.002 0.001 0.001 0.008 0 0.001 0.001 0.001 0 0 0 0 0 0 0 0 0 0 0 0 0 0 0 0 0.012 0 0.003 0.031 0.015 0.017 0.01 0.015 0.011 0.016 0.01 0.011 0.01 0.01 0.006 0.006 0.001 0 0 0 0 0 0 0 0.018 0.021 0.016 0.008 0.006 0.002 0.002 0 0 0 0 0 0.003 0.005 0.005 0.005 0.002 0.004 0.012 0.007 0.007 0.006 0.007 0.006 0.006 0.007 0.007 0.005 0.008 0.008 0 0 0 0 0 0 0 0 0 0.002 0.003 0.003 0.005 0 0 0 0 0 0.003 0.007 0.011 0.022 0.057 0.046 0.062 0.042 0.01 0.012 0.02 0.022 0.021 0.016 0.017 0.019 0.006 0 0.001 0.001 0.003 0.004 0.006 0.005 0.093 0.07 0.053 0.088 0.096 0.073 0.007 0.041 0.043 0.023 0.047 0.064 0.021 0.015 0.02 0.01 0.016 0.007 0.006 0 0 0.041 0.028 0.051 0.1 0.097 0.034 0.059 0.085 0.039 0 0.022 0.019 0.031 0.032 0.09 0.028 0.021 0.046 0.01 0.019 0.018 0.025 0.017 0.01 0.013 0.007 0.01 0.004 0.003 0.002 0.001 0.002 0.001 0.001 0 0.002 0.002 0.001 0 0 0 0.001 0 0 0 0 0 0 0 0 0 0 0 0 0 0 0 0 0 0 0 0 0 0 0.001 0.001 0.001 0 0 0.001 0 0 0.001 0 0 0.001 0.003 0.006 0.007 0.005 0.004 0.002 0.004 0.006 0.012 0.016 0.002 0.003 0.014 0.028 0.029 0.026 0.018 0.042 0.036 0.023 0.051 0.018 0.021 0.02 0.051 0.021 0.009 0.012 0.017 0.011 0.041 0 0 0.143 0.032 0.094 0.154 0.123 0.111 0.167 0.143 0.102 0.167 0.329 0.125 0.081 0.095 0.1 0.045 0.05 0.063 0.07 0.055 0.055 0.003 0.006 0.007 0.003 0.001 0.104 0 0.001 0 0.002 0.002 0 0 0 0 0 0 0 0 0.001 0 0 0.002 0 0.002 0 0.004 0.003 0.001 0.002 0.003 0.002 0.003 0.001 0.002 0.003 0.003 0.003 0.001 0 0 0 0 0.001 0 0.001 0.002 0.002 0.003 0.004 0.002 0.003 0 0 0.001 0 0 0.002 0.003 0.002 0.003 0.006 0.005 0.003 0.002 0 0 0 0 0 0 0 0 0 0 0 0 0 0 0 0 0 0.004 0.004 0.006 0.006 0.005 0.005 0.006 0.004 0.006 0.005 0.005 0.006 0.007 0.009 0.007 0 0.005 0.006 0.002 0.002 0.001 0.001 0.002 0.003 0.003 0.003 0.003 0.004 0.003 0.003 0.004 0.005 0.006 0.004 0.007 0.007 0.002 0.009 0.006 0.004 0.003 0.003 0.006 0.002 0.002 0.001 0.001 0.009 0.009 0.008 0.008 0.003 0 0 0 0 0 0 0 0 0 0 0 0 0 0.001 0.001 0.001 0 0.001 0.001 0.001 0 0 0.001 0.001 0.001 0.001 0.001 0.003 0.001 0.002 0.002 0.002 0.002 0.006 0.006 0.008 0.009 0.008 0.006 0.008 0.007 0.007 0.006 0.004 0.001 0 0 0.002 0.002 0.002 0.001 0.001 0.001 0.002 0.001 0.002 0.003 0.001 0.001 0.001 0.005 0.005 0.001 0.002 0.001 0.007 0.009 0.002 0.007 0.007 0.011 0.01 0.008 0.007 0.003 0.003 0.004 0.006 0.005 0.001 0 0 0.005 0.002 0.002 0.001 0 0 0.001 0 0 0 0.001 0 0 0 0.002 0.001 0 0 0 0 0 0 0 0 0 0 0 0 0 0 0 0 0 0 0 0 0 0 0 0 0 0 0.002 0.002 0.002 0.001 0.001 0.001 0.002 0 0.002 0.001 0.001 0.001 0 0 0 0 0 0 0 0 0 0 0.004 0.003 0.001 0 0 0 0 0 0 0 0 0 0 0 0 0.001 0.001 0 0.001 0.001 0.001 0.001 0.001 0.001 0.001 0.001 0 0.001 0.001 0 0 0.001 0.001 0.001 0 0 0 0 0 0 0 0 0 0 0 0 0 0 0 0 0 0.005 0.004 0.004 0.003 0 0.002 0.001 0.001 0.001 0.001 0.001 0.001 0 0 0 0 0 0 0 0 0.005 0.007 0.005 0.005 0.005 0.005 0.003 0.003 0.001 0.001 0.002 0.002 0 0 0.002 0 0 0.001 0 0 0 0 0 0.001 0.004 0.003 0.002 0.007 0.009 0.011 0 0.002 0.009 0.011 0.006 0.011 0.009 0.009 0.01 0.003 0.009 0.008 0.009 0.004 0.007 0.01 0.012 0.01 0.002 0.003 0.002 0.006 0.003 0.001 0.002 0.002 0 0 0.002 0.002 0 0 0 0 0 0 0 0 0 0 0 0 0 0 0 0 0 0 0 0 0 0 0 0 0 0 0 0 0 0 0 0 0 0 0 0 0 0.001 0.004 0.005 0.002 0.002 0.001 0.001 0.001 0.002 0.002 0 0 0 0.003 0.003 0.001 0.002 0.003 0.002 0 0 0 0 0 0.001 0 0 0 0 0 0 0 0 0.004 0.001 0.003 0.004 0.002 0.003 0.005 0.004 0.002 0.004 0.003 0.002 0.005 0.005 0.003 0.006 0.009 0.005 0.006 0.01 0.011 0.001 0.002 0.002 0.002 0 0.009 0 0 0 0.002 0.002 0.004 0.004 0.008 0.004 0.001 0 0.001 0.001 0.001 0.001 0 0.003 0.003 0.001 0.002 0.002 0.002 0.003 0.005 0.001 0.002 0.003 0.002 0.001 0.001 0.003 0.001 0 0 0.001 0.001 0 0 0.001 0.002 0.001 0.001 0.002 0.002 0 0.003 0.003 0.002 0.002 0.004 0.004 0.005 0.005 0.004 0.003 0.005 0.006 0.004 0.004 0.001 0.001 0.002 0.001 0.001 0 0 0.001 0.003 0 0 0 0 0 0 0.002 0.005 0.01 0.01 0.018 0.017 0.014 0.006 0.012 0.007 0.01 0.009 0.008 0.011 0.017 0.022 0.017 0 0.015 0.016 0.004 0.007 0.004 0.003 0.011 0.013 0.01 0.012 0.011 0.01 0.009 0.016 0.011 0.016 0.012 0.015 0.018 0.015 0.009 0.02 0.016 0.01 0.006 0.003 0.006 0.002 0.002 0.001 0.001 0.017 0.02 0.021 0.019 0.014 0 0.006 0.004 0.001 0.001 0.001 0.001 0.002 0.004 0.003 0.004 0.004 0.007 0.011 0.005 0.007 0.012 0.021 0.006 0.004 0.011 0.005 0.004 0.004 0.005 0.003 0.001 0.006 0.001 0.003 0.008 0.011 0.008 0.015 0.016 0.017 0.023 0.024 0.023 0.021 0.016 0.021 0.022 0.018 0.003 0.011 0.018 0.017 0.043 0.019 0.012 0.021 0.026 0.021 0.018 0.018 0.028 0.01 0.012 0.02 0.02 0.02 0.002 0.008 0.002 0.027 0.036 0.005 0.022 0.03 0.032 0.034 0.045 0.037 0.022 0.059 0.056 0.024 0.021 0.007 0.009 0.003 0.017 0.007 0.006 0.01 0.004 0.002 0.004 0.002 0.002 0.002 0.001 0 0.001 0 0 0 0 0 0 0 0 0 0 0 0 0 0 0 0 0 0 0 0 0 0 0 0 0 0 0 0 0 0.007 0.003 0.004 0.001 0.005 0.002 0.005 0.004 0.003 0.001 0.001 0.002 0.002 0 0 0 0 0 0 0 0 0 0.005 0.003 0 0 0 0 0 0 0 0 0 0.001 0.001 0.001 0.001 0 0 0.002 0.001 0 0.002 0.002 0 0 0 0 0 0 0 0 0 0 0 0 0 0 0 0 0 0 0 0 0 0 0 0 0 0 0 0 0.002 0.007 0.008 0.011 0.007 0 0.001 0 0 0 0 0 0 0 0 0 0 0 0 0 0 0.005 0.013 0.003 0.014 0.007 0.007 0.002 0.001 0.001 0.001 0.001 0.002 0.001 0.001 0 0 0 0 0 0 0 0 0.002 0.003 0.004 0.004 0.001 0.003 0.016 0.012 0 0.023 0.012 0.014 0.012 0.027 0.014 0.012 0.038 0.007 0.015 0.03 0.036 0.015 0.016 0.017 0.014 0.018 0.009 0.006 0.027 0.01 0.004 0.004 0 0.001 0.001 0.002 0.001 0.001 0.001 0.001 0.001 0.002 0.001 0.001 0.001 0 0 0.001 0.001 0 0 0 0 0 0 0 0 0 0 0 0 0 0 0 0 0 0 0 0 0.002 0.001 0.002 0.002 0.001 0.001 0.004 0.007 0.013 0.007 0.003 0.002 0.005 0.004 0.002 0.001 0.001 0 0 0.001 0 0 0 0.003 0.002 0 0.003 0.001 0 0 0.002 0.002 0 0 0 0 0.001 0 0 0.002 0.002 0.004 0.003 0.004 0.003 0.005 0.006 0.006 0.006 0.006 0.004 0.008 0.005 0.003 0.002 0.005 0.003 0.002 0.001 0.004 0.001 0.001 0.002 0.001 0 0.025 0.001 0.001 0 0 0.001 0.001 0.001 0.001 0 0 0 0 0 0.001 0.001 0.001 0.002 0.002 0.004 0.004 0.001 0.001 0.004 0.004 0 0 0 0 0 0 0 0 0 0 0 0 0 0 0 0 0 0 0 0 0 0 0 0 0 0 0.001 0.002 0.002 0.002 0 0 0 0.001 0.005 0.033 0.076 0.108 0.036 0.029 0.007 0.002 0.005 0.006 0.009 0.005 0.01 0.026 0.008 0.005 0 0 0.002 0.002 0.004 0.003 0.002 0.003 0.003 0 0.003 0.001 0.003 0.002 0.004 0.005 0.003 0 0.002 0.003 0.002 0.002 0.001 0.002 0.002 0.002 0 0.001 0.002 0.002 0 0 0.002 0.004 0.004 0.004 0.004 0.004 0.002 0.005 0.004 0.003 0.001 0.002 0.002 0 0 0 0 0.003 0.003 0.004 0.004 0.003 0 0 0 0.003 0.002 0.003 0.005 0.005 0.007 0.003 0.003 0.007 0.005 0.002 0.001 0.005 0.005 0.004 0.019 0.007 0.011 0.015 0.027 0.017 0.017 0.023 0.029 0.007 0.012 0.01 0.007 0.006 0.002 0.004 0.004 0.004 0.004 0.004 0.004 0.003 0.003 0.003 0.004 0.003 0 0 0 0 0.002 0.002 0.006 0.007 0.006 0.006 0.005 0.004 0.004 0.001 0.001 0.001 0.001 0.001 0 0.001 0.002 0.003 0.002 0.001 0.003 0.004 0.005 0.004 0.003 0.003 0.002 0.004 0.004 0.001 0.002 0.001 0.001 0.001 0.003 0 0.001 0.003 0.002 0.002 0.001 0 0 0 0 0 0 0 0 0 0 0 0 0 0 0 0 0 0 0 0 0 0 0 0 0 0 0 0 0 0 0 0 0 0 0 0.003 0.001 0.001 0.001 0.001 0.001 0.001 0.001 0.001 0.001 0.001 0 0.001 0 0 0 0 0 0 0 0 0.002 0.002 0.002 0.002 0.001 0 0 0.001 0.001 0 0 0 0.001 0.001 0.001 0.001 0.001 0 0.001 0.001 0 0 0 0 0 0 0 0 0 0 0.001 0.001 0.001 0 0 0 0 0 0 0 0 0 0 0 0 0 0 0 0 0 0 0 0.004 0.002 0.002 0.001 0 0 0 0 0 0 0 0 0 0 0 0 0 0 0 0 0.002 0.002 0.002 0.003 0.002 0.002 0 0 0 0 0 0 0 0 0 0 0 0 0 0 0 0 0 0.001 0.002 0.002 0.001 0.002 0.003 0 0 0.005 0 0 0.002 0.005 0.001 0 0.002 0.001 0.002 0.002 0.002 0.002 0.002 0.002 0 0 0 0 0 0 0 0 0 0 0 0 0 0 0 0 0 0 0 0 0 0 0 0 0 0 0 0 0 0 0 0 0 0 0 0 0 0 0 0 0 0 0 0 0 0 0 0 0 0 0 0 0.001 0.001 0 0.001 0 0.001 0.001 0.002 0.002 0 0.001 0.001 0.001 0.001 0.001 0.001 0.001 0 0 0.001 0.001 0.001 0.001 0.004 0.004 0.003 0.001 0 0 0.001 0 0 0.004 0 0.002 0.004 0.003 0.004 0.002 0.004 0.004 0.004 0.002 0 0.002 0.003 0.003 0.002 0.002 0.002 0.002 0.002 0.002 0.003 0.003 0.003 0.002 0.002 0.005 0 0 0 0 0 0 0 0 0 0 0 0 0 0 0 0 0 0 0 0 0 0 0 0 0 0 0 0 0 0 0 0 0 0 0 0 0 0 0 0 0 0 0 0.001 0 0 0 0.001 0 0 0 0 0 0 0 0.001 0.001 0.001 0.001 0.001 0.002 0.002 0 0 0 0.002 0 0 0 0 0 0 0 0 0 0 0 0 0.001 0.001 0 0.001 0.001 0.001 0 0 0 0 0.001 0.002 0.002 0 0.001 0.001 0.003 0.001 0.001 0 0 0 0 0 0 0.001 0 0.001 0.001 0.001 0.001 0.001 0.001 0.001 0.001 0.001 0.001 0.001 0.001 0 0 0 0 0 0 0.001 0.001 0.001 0 0 0 0 0 0 0 0 0 0 0 0 0 0 0.001 0.002 0 0 0.003 0.003 0.002 0.001 0.003 0.005 0.003 0.002 0.003 0.004 0.004 0 0.003 0.002 0.002 0.002 0.002 0.002 0.002 0.002 0.002 0.002 0.002 0.002 0.002 0.002 0.002 0.001 0 0 0.001 0.001 0.001 0.001 0.002 0.002 0.001 0.002 0 0.002 0.003 0.001 0.001 0.001 0.003 0.001 0.001 0.001 0.001 0.002 0.003 0 0.002 0.002 0.002 0.002 0.002 0 0 0.002 0.002 0.001 0.001 0.001 0 0 0 0 0 0 0 0 0 0 0 0 0 0 0 0 0 0 0 0 0 0 0 0 0 0 0 0 0 0 0 0 0 0 0 0 0 0 0 0 0 0 0 0 0 0 0 0 0 0 0 0 0 0 0 0 0 0 0 0 0 0 0 0 0 0 0 0 0 0 0 0 0 0 0 0 0 0 0 0 0 0 0 0 0 0 0 0 0 0 0 0 0 0 0 0 0 0 0 0 0 0 0 0 0 0 0 0 0 0 0 0 0 0 0 0 0 0.001 0.001 0.001 0 0 0 0 0 0 0 0 0 0 0 0 0 0 0 0 0 0 0 0.001 0.001 0.001 0.001 0 0 0 0 0 0 0 0 0 0 0 0 0 0 0 0 0 0 0 0 0 0 0 0 0 0 0.001 0.001 0.001 0.002 0 0 0.001 0 0.001 0.001 0.001 0 0 0.001 0.002 0 0 0 0 0 0 0 0 0 0 0 0 0 0 0 0 0 0 0 0 0 0 0 0 0 0 0 0 0 0 0 0 0 0 0 0 0 0 0 0 0 0 0 0 0 0 0 0 0 0 0 0.001 0.001 0 0 0 0.001 0 0 0 0 0 0 0 0 0 0 0.001 0 0 0.001 0 0 0 0 0 0 0 0 0 0 0 0 0 0 0 0 0 0 0 0 0 0 0 0 0.001 0 0 0 0.001 0 0.001 0.001 0.001 0.001 0.001 0.001 0.002 0.001 0.002 0 0 0 0 0 0 0 0 0 0 0 0 0 0 0 0 0 0 0 0 0 0 0 0 0 0 0 0 0 0 0 0 0 0 0 0 0 0 0 0 0 0 0 0 0 0 0 0 0 0 0 0 0 0 0.001 0 0.001 0.001 0.001 0 0.003 0.002 0 0 0 0 0 0 0 0 0 0 0 0 0 0.001 0.002 0.002 0.002 0.002 0.001 0 0.001 0.001 0 0.001 0 0 0 0.001 0.002 0 0.001 0.002 0.002 0.002 0.001 0 0.001 0.001 0.001 0.001 0.001 0 0 0 0 0 0 0 0 0 0 0.001 0.001 0.001 0 0 0 0 0 0 0 0.001 0.002 0.003 0.003 0.002 0 0 0 0 0 0 0 0 0 0 0 0 0.001 0.001 0.001 0.001 0.002 0.002 0.002 0.003 0.004 0.002 0.004 0.002 0.002 0.003 0.008 0.001 0.001 0 0 0 0 0.001 0.001 0 0.001 0.001 0.002 0.002 0.002 0.002 0.002 0.002 0 0.001 0.002 0.001 0.002 0.001 0.002 0.002 0.002 0.002 0.002 0.002 0.002 0 0 0 0 0 0 0 0 0.001 0.001 0 0.001 0.001 0.001 0.001 0.001 0.001 0 0 0 0.001 0 0 0 0 0 0 0 0 0 0 0 0 0 0 0 0 0 0 0 0 0 0 0 0 0 0 0 0 0 0 0 0 0 0 0 0 0 0 0 0 0 0 0 0 0 0 0 0 0 0 0 0 0 0 0 0 0 0 0 0 0 0 0 0 0 0 0 0 0 0 0 0 0 0 0 0 0 0 0 0 0 0 0 0 0 0 0 0 0 0 0 0 0 0 0 0 0 0 0 0 0 0 0 0 0 0 0 0 0 0 0 0 0 0 0 0 0 0 0 0 0 0 0 0 0 0 0 0 0 0 0 0 0 0 0 0 0 0 0 0 0.001 0 0 0 0 0 0 0 0 0 0 0 0 0 0 0 0 0 0 0 0 0 0 0 0 0 0 0.001 0.001 0 0 0.001 0.001 0 0.001 0.001 0 0.001 0 0.001 0.001 0.001 0 0 0 0.001 0 0 0 0 0 0 0 0 0 0 0 0 0 0 0 0 0 0 0 0 0 0 0 0 0 0 0 0 0 0 0 0 0 0 0 0 0 0 0 0 0 0 0 0 0 0 0 0 0 0 0 0.001 0.001 0 0.001 0 0 0 0 0 0 0 0 0 0 0 0 0 0 0 0 0 0 0 0 0 0 0 0 0 0 0 0 0 0 0 0 0 0 0 0 0 0 0 0 0 0.001 0.001 0.001 0.004 0.002 0.001 0.003 0.003 0.003 0.003 0.003 0.001 0 0.001 0.009 0 0.003 0.001 0 0 
0.041 0.016 0.002 0.003 0.004 0.018 0.004 0.002 0.001 0.004 0.001 0.001 0.012 0.019 0.006 0.015 0.024 0.039 0.043 0.083 0.051 0.169 0.073 0.043 0.108 0.28 0.134 0.069 0.308 1 0.257 0.15 0.186 0.145 0.072 0.111 0.105 0.04 0.039 0.021 0.048 0.029 0.039 0.039 0.022 0.002 0.002 0.01 0 0.026 0.027 0.016 0.03 0.032 0.025 0.033 0.054 0.095 0.1 0.038 0.051 0.103 0.108 0.165 0.341 0.29 0.146 0.124 0.07 0.046 0.023 0.006 0.004 0.004 0.003 0.002 0.001 0.002 0.008 0.006 0.002 0.001 0.002 0.006 0.01 0.007 0.009 0.012 0.034 0.036 0.056 0.06 0.042 0.165 0.12 0.092 0.046 0.034 0.03 0.036 0.07 0.068 0.055 0 0.039 0.047 0.022 0.035 0.02 0.026 0.056 0.066 0.049 0.055 0.064 0.064 0.035 0.057 0.062 0.076 0.076 0.071 0.084 0.127 0.066 0.077 0.057 0.044 0.038 0.03 0.034 0.003 0.001 0.001 0.001 0.119 0.101 0.089 0.064 0.038 0 0.016 0.014 0.009 0.008 0.003 0.005 0.008 0.01 0.012 0.009 0.01 0.011 0.008 0.008 0.01 0.015 0.008 0.006 0.004 0.011 0.007 0.007 0.005 0.007 0.008 0.008 0.021 0.002 0.005 0.01 0.012 0.027 0.052 0.058 0.054 0.063 0.057 0.062 0.069 0.058 0.055 0.057 0.038 0.01 0.026 0.034 0.021 0.018 0.008 0.013 0.006 0.006 0.005 0.001 0.006 0.003 0.006 0.009 0.014 0.001 0.002 0.004 0.007 0.005 0.028 0.027 0.006 0.032 0.044 0.064 0.045 0.029 0.025 0.016 0.019 0.02 0.014 0.012 0.011 0.01 0.011 0.046 0.013 0.008 0.02 0.005 0.002 0.006 0.003 0.002 0.002 0.001 0 0.001 0.002 0.002 0 0.001 0 0.003 0 0 0 0 0 0 0 0 0 0 0 0 0 0 0 0 0 0 0 0 0.006 0 0.005 0.023 0.024 0.017 0.009 0.013 0.012 0.016 0.01 0.006 0.008 0.01 0.004 0.002 0 0 0 0 0 0 0 0 0.014 0.014 0.009 0.007 0.007 0.002 0.002 0.001 0.001 0.001 0.001 0 0.001 0.002 0.002 0.001 0.001 0.002 0.006 0.002 0.005 0.007 0.005 0.003 0.005 0.001 0.004 0.007 0.003 0.003 0 0 0 0 0 0 0 0 0 0.002 0.002 0.003 0.003 0 0 0 0 0 0.002 0.003 0.004 0.018 0.047 0.043 0.052 0.049 0.005 0.007 0.012 0.014 0.019 0.013 0.013 0.015 0.005 0 0.001 0 0 0.001 0.004 0.001 0.07 0.046 0.05 0.068 0.068 0.057 0.004 0.03 0.031 0.014 0.037 0.053 0.017 0.01 0.015 0.011 0.011 0.004 0.003 0 0 0.017 0.019 0.031 0.071 0.057 0.025 0.037 0.07 0.046 0 0.031 0.033 0.041 0.038 0.071 0.031 0.024 0.037 0.01 0.026 0.025 0.025 0.015 0.011 0.017 0.006 0.013 0.004 0.003 0.002 0.002 0.002 0.001 0.001 0.001 0.001 0.001 0.001 0.001 0 0 0.001 0 0 0 0 0 0 0 0 0 0 0 0 0 0 0 0 0 0 0 0 0 0 0 0 0 0 0 0 0 0.001 0.002 0 0 0.001 0.003 0.008 0.015 0.006 0.008 0.006 0.006 0.007 0.012 0.017 0.001 0.006 0.011 0.022 0.021 0.015 0.014 0.029 0.023 0.019 0.019 0.01 0.015 0.013 0.024 0.01 0.002 0.006 0.008 0.002 0.044 0 0 0.141 0.025 0.074 0.158 0.102 0.078 0.095 0.112 0.043 0.071 0.124 0.051 0.039 0.05 0.039 0.023 0.03 0.044 0.046 0.031 0.029 0.002 0.002 0.004 0.001 0.002 0.083 0.001 0.001 0 0 0 0 0 0 0 0 0 0 0 0 0 0.001 0.001 0 0.002 0 0.001 0.001 0 0 0 0 0.001 0 0 0 0 0.001 0 0 0 0.001 0.001 0.001 0.001 0 0.001 0.002 0.001 0.004 0.003 0.002 0 0.003 0.002 0.001 0.002 0.003 0.001 0.002 0.003 0.003 0.003 0.002 0.002 0 0.001 0.001 0 0 0 0 0 0 0 0 0 0 0 0 0.002 0.002 0.003 0.002 0.006 0.005 0.004 0.004 0.008 0.004 0.01 0.014 0.01 0.008 0.003 0.005 0.006 0 0.002 0.005 0.002 0 0 0 0.002 0.003 0.002 0.002 0.003 0.004 0.002 0.003 0.004 0.005 0.004 0.003 0.005 0.007 0.005 0.005 0.007 0.009 0.007 0.01 0.012 0.005 0.002 0 0 0.006 0.004 0.004 0.005 0.003 0 0.001 0.001 0 0 0 0 0 0 0 0 0 0 0 0 0 0 0 0 0 0 0 0 0 0 0 0.001 0.001 0 0 0.001 0.001 0.003 0.004 0.006 0.004 0.006 0.007 0.007 0.006 0.005 0.006 0.006 0.005 0 0.001 0.001 0.002 0.004 0 0.001 0.001 0.001 0.001 0 0.002 0.002 0 0 0.001 0 0.001 0 0.001 0.001 0.004 0.003 0.001 0.005 0.003 0.007 0.006 0.002 0.002 0 0.001 0.002 0.004 0.002 0.001 0 0 0.002 0.001 0 0.001 0.001 0.001 0 0 0 0 0 0 0 0.001 0.001 0.001 0 0.001 0 0 0 0 0 0 0 0 0 0 0 0 0 0 0 0 0 0 0 0 0 0 0 0 0.001 0 0.001 0.001 0.001 0 0.001 0.001 0 0 0.001 0.001 0 0 0 0 0 0 0 0 0 0 0.001 0.001 0.001 0.001 0 0 0 0 0 0 0 0 0 0 0 0.001 0.001 0 0 0 0.001 0.001 0 0 0 0 0 0 0 0 0 0 0 0 0 0 0 0 0.001 0.001 0.001 0.001 0 0 0 0 0 0.001 0 0 0 0.004 0.003 0.004 0.002 0.001 0.001 0.001 0.001 0.001 0.001 0.001 0.001 0 0 0 0 0 0 0 0 0.004 0.002 0.004 0.005 0.005 0.004 0.003 0.001 0.001 0.002 0.002 0.002 0 0 0 0 0 0 0 0 0 0 0.002 0.004 0.004 0.004 0.003 0.004 0.004 0.004 0 0.001 0.006 0.009 0.008 0.008 0.011 0.005 0.005 0.002 0.008 0.004 0.004 0.004 0.005 0.005 0.005 0.003 0.002 0.002 0.002 0.002 0.002 0.001 0.002 0.004 0.001 0 0.002 0.003 0.002 0.001 0.001 0 0.001 0.002 0.001 0.001 0 0.001 0.001 0.001 0 0.001 0 0 0 0 0 0 0 0 0 0 0 0 0 0 0 0 0 0 0 0.001 0 0 0 0.002 0.002 0.003 0.002 0.002 0.002 0 0 0.001 0.001 0 0 0.002 0.002 0.001 0 0.002 0.006 0.003 0.002 0.006 0.004 0.002 0 0.003 0.001 0.001 0 0.001 0 0 0 0 0.002 0.001 0.004 0.002 0.002 0.001 0.002 0.002 0.002 0.006 0.003 0.003 0.009 0.007 0.004 0.007 0.014 0.004 0.005 0.014 0.02 0.001 0.001 0.001 0 0 0.006 0 0 0 0 0 0.001 0.001 0.001 0.003 0 0 0 0 0 0 0 0.002 0 0 0 0 0 0 0 0 0 0 0 0 0 0 0.001 0 0 0 0 0 0 0 0.001 0.001 0.001 0.002 0.001 0.001 0.002 0.002 0 0 0.001 0.002 0.005 0.003 0.004 0.003 0.004 0.004 0.002 0.001 0 0 0 0.001 0.001 0.001 0.001 0.002 0.004 0 0 0 0.001 0.001 0.001 0.001 0.002 0.006 0.006 0.01 0.011 0.006 0.005 0.007 0.004 0.004 0.003 0.005 0.007 0.009 0.013 0.01 0 0.01 0.005 0.006 0.007 0.004 0.003 0.006 0.005 0.005 0.004 0.007 0.009 0.003 0.005 0.005 0.008 0.008 0.007 0.011 0.011 0.007 0.006 0.007 0.003 0.001 0.002 0.001 0.002 0 0 0 0.013 0.014 0.014 0.012 0.006 0 0.002 0.002 0.002 0.002 0 0.002 0.002 0.003 0.003 0.003 0.003 0.007 0.009 0.005 0.005 0.007 0.011 0.003 0.002 0.007 0.003 0.004 0.002 0.005 0.007 0.003 0.001 0.002 0.004 0.005 0.003 0.006 0.009 0.011 0.012 0.013 0.015 0.014 0.014 0.01 0.012 0.015 0.013 0.001 0.006 0.011 0.007 0.024 0.01 0.013 0.014 0.018 0.012 0.008 0.014 0.02 0.002 0.004 0.007 0.021 0.019 0 0.003 0.001 0.017 0.021 0.007 0.015 0.018 0.017 0.02 0.023 0.016 0.01 0.032 0.031 0.015 0.011 0.008 0.007 0 0.006 0.002 0.001 0 0 0 0.001 0.001 0 0.001 0.001 0 0 0 0 0 0 0 0 0 0 0 0 0 0 0 0 0 0 0 0 0 0 0 0 0 0 0 0 0 0 0 0.003 0.004 0.002 0.001 0.001 0.003 0.001 0.001 0.001 0.001 0 0 0 0 0 0 0 0 0 0 0 0 0.003 0.003 0.001 0.001 0 0 0 0 0 0 0 0 0 0 0 0 0.001 0 0 0 0.001 0 0 0 0 0 0 0 0 0.001 0.001 0 0 0 0 0 0 0 0 0 0 0 0 0 0 0 0 0 0 0 0.001 0.006 0.006 0.007 0.005 0 0 0 0 0 0 0 0 0 0 0 0 0 0 0 0 0.003 0.005 0.006 0.007 0.007 0.004 0.002 0.001 0.001 0 0 0.002 0 0 0 0 0 0 0 0 0 0 0.001 0.005 0.005 0.005 0.001 0.003 0.006 0.008 0 0.01 0.007 0.007 0.004 0.012 0.007 0.007 0.019 0.011 0.008 0.018 0.021 0.014 0.006 0.01 0.019 0.014 0.007 0.006 0.016 0.006 0.005 0.005 0.002 0.003 0.002 0.004 0.004 0.003 0.002 0.003 0.001 0 0 0.002 0 0 0 0.001 0 0 0 0 0 0 0 0 0 0 0 0 0 0 0 0 0 0.001 0.001 0 0.001 0.002 0.002 0.001 0.002 0.002 0.002 0.006 0.011 0.016 0.005 0.003 0.004 0.005 0.002 0.001 0.001 0 0 0 0 0.001 0 0 0 0.001 0.001 0 0 0 0.001 0.001 0.001 0.001 0 0 0 0 0 0 0.001 0.001 0.002 0.001 0.001 0.001 0.002 0.001 0 0.001 0.002 0.001 0.002 0.002 0.001 0.001 0.002 0.003 0.001 0.001 0.003 0 0 0 0 0 0.012 0 0 0 0 0 0.001 0.001 0 0 0.001 0 0 0 0.001 0.001 0 0.001 0.001 0.002 0.001 0 0 0.002 0.001 0 0 0 0 0 0 0 0 0 0 0 0 0 0 0 0 0 0 0 0 0 0 0.001 0 0 0.001 0.001 0.005 0.004 0.004 0.004 0.005 0.009 0.01 0.01 0.023 0.073 0.102 0.027 0.023 0.007 0.004 0.002 0.002 0.005 0 0.007 0.021 0.005 0.003 0 0.004 0.004 0.005 0.008 0.007 0.006 0.007 0.007 0.007 0.004 0.003 0.004 0.002 0.004 0.006 0.006 0 0.004 0.003 0.004 0.005 0.003 0.002 0.004 0.004 0.004 0.004 0.004 0.006 0.004 0.003 0.005 0.007 0.004 0.004 0.008 0.007 0.007 0.008 0.007 0.004 0.004 0.002 0.002 0.002 0.001 0 0 0.007 0.008 0.007 0.005 0.003 0 0.003 0.003 0.003 0.002 0.001 0.002 0.003 0.003 0.003 0.003 0.004 0.005 0.008 0.005 0.006 0.009 0.008 0.016 0.008 0.011 0.018 0.029 0.016 0.013 0.022 0.022 0.003 0.008 0.002 0.002 0.002 0.001 0.008 0.008 0.006 0.007 0.007 0.007 0.007 0.007 0.007 0.007 0.006 0 0.003 0.007 0.002 0.001 0.003 0.009 0.008 0.008 0.007 0.003 0.006 0.008 0.005 0.003 0.003 0.001 0 0.001 0.001 0.001 0.004 0.003 0 0.006 0.006 0.007 0.004 0.004 0.004 0.001 0.003 0.004 0.002 0.001 0 0.001 0.001 0.003 0 0.001 0.002 0.004 0.003 0 0 0.004 0 0 0 0.001 0 0 0 0 0 0.001 0 0 0 0 0 0 0 0 0 0 0 0 0 0 0 0 0 0 0 0 0 0 0 0.001 0.001 0.003 0.001 0.001 0 0.003 0 0 0.002 0.002 0.002 0 0 0 0 0 0 0 0 0 0.003 0.003 0.004 0.003 0.002 0 0 0 0 0 0 0 0.001 0.001 0.001 0.001 0.001 0.001 0.001 0.001 0.001 0.002 0.001 0 0.001 0 0 0 0 0 0 0 0 0 0 0 0 0 0 0.001 0.001 0.001 0.001 0.001 0.001 0 0 0 0 0 0 0 0.005 0.004 0.004 0.001 0 0 0 0 0 0 0 0 0.001 0 0 0 0 0 0 0 0.001 0.005 0.004 0.005 0.001 0.001 0 0 0 0 0 0 0 0 0 0 0 0 0 0 0 0 0 0 0.002 0.002 0.002 0.004 0.005 0.003 0 0.006 0 0.001 0.002 0.008 0.002 0.002 0.004 0.001 0.002 0.001 0.002 0.001 0.001 0.001 0 0.001 0 0 0 0 0 0 0 0 0 0 0 0 0 0 0 0 0 0 0 0 0 0 0 0 0 0 0 0 0 0 0 0 0 0 0 0 0 0 0 0 0 0 0 0 0 0 0 0 0 0 0 0 0 0 0 0.001 0.001 0.001 0.001 0.001 0.001 0.001 0.002 0.001 0.001 0.002 0.003 0.001 0.001 0.001 0 0 0 0.001 0 0 0 0.001 0.001 0.001 0 0 0.002 0 0.001 0.002 0.002 0.001 0.002 0.002 0.001 0.001 0.001 0.001 0.001 0.001 0 0.002 0.005 0.004 0.002 0.003 0.004 0.004 0.004 0.005 0.001 0.002 0.008 0.001 0.001 0.001 0 0.001 0.001 0.001 0.001 0 0 0.001 0.001 0 0 0 0 0 0 0.001 0.001 0 0.001 0.001 0.001 0 0 0 0 0 0 0 0 0 0 0 0 0 0 0 0 0 0 0 0.002 0 0 0 0.001 0.001 0 0 0 0.001 0.001 0.001 0.001 0 0 0 0.001 0.001 0.001 0 0 0 0.001 0 0 0 0 0 0 0 0 0.001 0.001 0.001 0.001 0.001 0.002 0.001 0.001 0.001 0.001 0.001 0.002 0.001 0.002 0.004 0.003 0.003 0 0.001 0.001 0 0 0 0.001 0.001 0.001 0.001 0.001 0.001 0.002 0 0.002 0.001 0.002 0.002 0.002 0.002 0.003 0.001 0.001 0.002 0 0.001 0.001 0.001 0.001 0 0 0 0.003 0.003 0.003 0.003 0.002 0 0 0 0 0 0 0 0 0.001 0.001 0.001 0 0.001 0.002 0.001 0 0.001 0.002 0.002 0.001 0.001 0.002 0.003 0.001 0.001 0.002 0.002 0.001 0.001 0.001 0.002 0.002 0.002 0.003 0.003 0.002 0.003 0.003 0.003 0.002 0.001 0.002 0.003 0.001 0.001 0.001 0.001 0.001 0.002 0.001 0.001 0.002 0.003 0.002 0.002 0.003 0.003 0.001 0.001 0.001 0.006 0.002 0 0 0 0.003 0.004 0.001 0.003 0.003 0.004 0.004 0.003 0.002 0 0.003 0.003 0.004 0.002 0 0 0.002 0.002 0 0 0.002 0.001 0.001 0 0 0 0 0 0 0 0 0 0 0 0 0 0 0 0 0 0 0 0 0 0 0 0 0 0 0 0 0 0 0 0 0 0 0 0 0 0.001 0.001 0.001 0 0.001 0.001 0 0.001 0 0.001 0.001 0 0 0 0 0 0 0 0 0 0 0.001 0.001 0 0 0 0 0 0 0 0 0 0 0 0 0 0 0 0 0 0 0 0 0 0 0 0 0 0 0 0 0 0 0 0 0 0 0 0 0 0 0 0 0 0 0 0 0 0 0 0 0.001 0.002 0.001 0.001 0.001 0 0 0.001 0.001 0.001 0.001 0.001 0.001 0 0 0 0 0 0 0 0 0.002 0.001 0.002 0.001 0.002 0.002 0.002 0.002 0.001 0.001 0.001 0.001 0 0 0 0 0 0 0 0 0 0 0 0.001 0.001 0.001 0 0.001 0.002 0.002 0 0.001 0.002 0.003 0.002 0.003 0.002 0.002 0.004 0.002 0.001 0.003 0.005 0.004 0.003 0.004 0.002 0.003 0.002 0.001 0 0.001 0 0 0 0 0 0 0 0 0 0 0 0 0 0 0 0 0 0 0 0 0 0 0 0 0 0 0 0 0 0 0 0 0 0 0 0 0 0 0 0 0 0.001 0 0 0.001 0.001 0 0 0 0 0 0 0 0 0 0 0 0 0 0 0 0 0 0 0 0 0 0 0 0 0 0 0 0 0 0 0 0 0.001 0.001 0.002 0.001 0.001 0.001 0 0.001 0.001 0.001 0 0 0 0 0 0.001 0.001 0.001 0.002 0.002 0.002 0 0 0 0.001 0.001 0.003 0 0 0 0 0 0 0 0 0 0 0 0 0 0 0 0 0 0 0 0 0 0 0 0 0 0 0 0 0 0 0 0 0 0 0 0 0 0 0 0 0 0 0 0 0 0 0 0 0 0 0 0.001 0 0 0 0.002 0.001 0.001 0 0 0.003 0.003 0 0 0 0 0 0 0 0 0.001 0 0 0 0 0.001 0.001 0.001 0.001 0.002 0 0.002 0.002 0.001 0.001 0.002 0.003 0.002 0.002 0.002 0.002 0 0.001 0 0.001 0.001 0 0.002 0.001 0.002 0.002 0.001 0.002 0.001 0.002 0.001 0.002 0.002 0.001 0.001 0.002 0.002 0 0.001 0 0 0 0 0 0.001 0.001 0 0 0.002 0.002 0.002 0.002 0.001 0 0.001 0.001 0 0 0 0 0 0 0.001 0 0 0 0 0 0 0 0 0 0 0.001 0.001 0.001 0.001 0.001 0.002 0.002 0 0.001 0 0 0 0.001 0.002 0.001 0.001 0.001 0.002 0.002 0.002 0.001 0.001 0.001 0.001 0 0.001 0.001 0 0.002 0 0 0 0 0 0 0 0 0 0 0 0.002 0.001 0.001 0.001 0.001 0.002 0.002 0 0.002 0.001 0.002 0.001 0.002 0.002 0.001 0.002 0.002 0.001 0.001 0 0 0 0.001 0 0 0 0 0 0 0 0 0 0 0 0 0 0 0 0 0 0 0 0 0 0 0 0 0 0 0 0 0 0 0 0 0 0 0 0 0 0 0.001 0 0 0 0.001 0 0 0 0 0 0 0 0 0 0 0 0 0 0 0 0 0 0 0 0 0.001 0 0 0 0 0 0 0 0 0 0 0 0 0 0 0 0 0 0 0 0 0 0 0 0 0 0 0 0 0 0 0 0 0 0 0 0 0 0 0 0 0 0 0 0 0 0 0 0.001 0.001 0.001 0.002 0 0 0 0 0 0 0 0 0 0 0 0 0 0 0 0 0 0 0.001 0 0 0.002 0.002 0 0 0 0 0 0 0 0 0 0 0 0 0 0 0 0 0 0 0 0 0 0 0 0 0 0 0 0 0.001 0.001 0 0.001 0.001 0.001 0.002 0 0 0.002 0.002 0.002 0.002 0.002 0.001 0 0.002 0.002 0.001 0.002 0.002 0.001 0 0.001 0.002 0 0.001 0.001 0 0 0.001 0.001 0.001 0.001 0.001 0 0 0.001 0.001 0 0 0 0 0 0 0 0 0 0 0 0 0 0 0 0 0 0 0 0 0 0 0 0 0 0 0 0 0 0 0 0 0 0 0 0 0 0 0 0 0 0 0 0 0 0 0 0 0 0 0 0 0 0 0 0 0 0 0 0 0 0 0 0 0 0 0 0 0 0 0 0 0 0 0.001 0.002 0.001 0 0.002 0.004 0.002 0.002 0.002 0.002 0.001 0.002 0.004 0 0 0.001 0 0 
0.022 0.014 0.001 0.002 0.003 0.013 0 0 0 0 0 0 0.015 0.022 0.007 0.011 0.026 0.035 0.032 0.036 0.022 0.053 0.027 0.02 0.036 0.101 0.069 0.044 0.172 0.347 1 0.579 0.278 0.442 0.19 0.333 0.169 0.067 0.049 0.031 0.078 0.038 0.045 0.048 0.017 0.004 0.006 0.014 0 0.039 0.041 0.029 0.039 0.047 0.033 0.031 0.063 0.145 0.082 0.038 0.048 0.07 0.056 0.074 0.142 0.124 0.071 0.059 0.029 0.022 0.011 0.005 0.002 0.001 0.002 0.002 0.001 0.001 0.005 0.005 0.001 0 0.001 0.002 0.005 0.003 0.005 0.007 0.028 0.028 0.037 0.046 0.022 0.069 0.059 0.042 0.035 0.022 0.021 0.017 0.043 0.057 0.041 0 0.025 0.046 0.019 0.033 0.027 0.032 0.05 0.055 0.049 0.049 0.059 0.053 0.041 0.06 0.058 0.062 0.076 0.085 0.07 0.066 0.054 0.077 0.051 0.053 0.039 0.036 0.033 0.005 0.002 0.002 0.001 0.071 0.074 0.065 0.054 0.026 0 0.01 0.004 0.002 0.001 0.001 0.005 0.005 0.005 0.004 0.004 0.005 0.013 0.011 0.007 0.012 0.016 0.012 0.006 0.006 0.008 0.002 0.007 0.005 0.004 0.003 0.007 0.008 0.003 0.005 0.007 0.007 0.015 0.028 0.033 0.036 0.045 0.045 0.045 0.051 0.041 0.032 0.035 0.016 0.008 0.011 0.018 0.01 0.009 0.006 0.011 0.005 0.006 0.009 0.008 0.006 0.004 0.006 0.006 0.012 0 0 0.003 0.007 0.007 0.022 0.017 0.007 0.031 0.033 0.048 0.035 0.021 0.019 0.01 0.015 0.013 0.014 0.006 0.008 0.009 0.01 0.025 0.008 0.006 0.012 0.004 0.004 0.011 0.007 0.004 0.006 0.006 0.001 0.003 0.005 0.014 0.003 0.001 0.002 0.009 0 0 0 0.001 0 0 0 0 0 0 0 0.002 0 0 0 0 0 0 0 0 0.006 0 0 0.013 0.009 0.012 0.008 0.005 0.008 0.011 0.005 0.007 0.008 0.009 0.003 0.002 0 0 0 0 0 0 0 0 0.006 0.008 0.006 0.003 0.003 0 0 0 0 0 0 0 0 0.002 0.002 0.001 0 0.001 0.005 0.002 0.001 0.001 0.002 0.001 0.001 0.001 0.003 0.003 0.002 0.001 0 0 0 0 0 0 0 0 0 0.004 0.003 0.005 0.005 0 0 0 0 0 0.003 0.003 0.005 0.013 0.041 0.041 0.061 0.045 0.009 0.015 0.018 0.019 0.023 0.016 0.017 0.017 0.007 0.002 0.002 0.001 0 0.005 0.013 0.004 0.131 0.062 0.039 0.068 0.109 0.099 0.017 0.046 0.048 0.029 0.058 0.112 0.03 0.02 0.029 0.019 0.016 0.011 0.005 0 0 0.043 0.026 0.042 0.118 0.106 0.044 0.058 0.077 0.045 0 0.013 0.024 0.033 0.022 0.05 0.018 0.016 0.032 0.011 0.014 0.02 0.023 0.013 0.011 0.011 0.003 0.011 0.002 0.002 0.002 0 0 0 0 0 0 0 0 0 0 0 0 0 0 0 0 0 0 0 0 0 0 0 0 0 0 0 0 0 0 0 0 0 0 0 0 0 0 0 0 0 0 0 0 0 0.001 0.006 0.012 0.016 0.011 0.009 0.002 0.008 0.011 0.013 0.019 0.006 0.006 0.01 0.025 0.032 0.027 0.022 0.035 0.041 0.032 0.051 0.025 0.028 0.025 0.068 0.036 0.012 0.009 0.015 0.007 0.16 0 0 0.527 0.059 0.157 0.548 0.33 0.195 0.167 0.331 0.122 0.119 0.145 0.063 0.054 0.064 0.048 0.018 0.022 0.036 0.042 0.014 0.016 0.003 0.003 0.003 0.001 0.001 0.069 0.001 0.001 0 0 0.001 0 0 0.001 0 0 0 0 0 0 0 0 0 0 0.001 0.001 0 0.001 0.002 0.002 0 0 0.003 0 0 0 0.003 0.002 0.001 0 0 0 0 0 0 0 0 0 0.001 0.002 0.001 0 0 0 0.001 0.001 0.001 0.001 0.001 0.001 0.001 0.002 0.002 0.001 0 0 0 0 0 0 0 0 0 0 0 0 0 0 0 0 0 0 0.001 0.001 0.001 0.002 0.001 0.002 0.004 0.003 0.007 0.009 0.008 0.005 0.004 0.003 0.002 0 0.002 0.002 0 0 0 0 0.002 0.002 0 0.001 0.002 0 0 0.001 0.002 0.002 0.001 0.002 0.002 0.003 0.002 0.004 0.005 0.006 0.004 0.003 0.007 0.004 0.003 0.003 0.002 0.003 0.002 0.002 0.002 0.001 0 0 0 0 0 0 0 0 0 0 0 0 0 0.001 0 0 0 0.001 0 0 0 0 0 0 0 0 0 0.002 0 0 0 0 0 0.001 0.001 0.002 0.003 0.003 0.003 0.002 0.002 0.002 0.002 0.001 0 0 0.001 0.001 0.001 0.001 0.001 0 0 0.001 0 0 0.001 0 0 0.002 0.001 0.003 0.001 0.002 0 0.002 0.002 0 0.003 0.003 0.003 0.003 0.003 0.002 0.002 0.002 0.001 0.002 0.001 0 0 0.001 0.003 0.002 0.002 0.001 0.001 0.001 0.001 0 0 0 0.001 0 0 0 0 0 0 0 0 0 0 0 0 0 0 0 0 0 0 0 0 0 0 0 0 0 0 0 0 0.001 0 0 0.002 0.002 0.002 0 0.002 0.001 0.002 0.002 0.002 0 0 0.001 0 0 0 0 0 0 0 0 0 0 0.001 0 0.001 0.001 0 0 0 0 0 0 0 0 0.001 0.001 0.001 0 0 0.001 0.002 0.001 0 0 0.001 0.001 0 0.001 0.001 0.001 0 0 0 0 0 0 0 0 0 0 0 0 0 0 0 0 0 0 0 0 0 0 0 0.001 0.002 0.003 0.001 0.001 0.001 0.001 0.001 0.001 0.001 0.001 0.001 0 0 0 0 0 0 0 0 0.002 0.002 0 0.002 0.003 0.003 0.001 0.001 0.001 0.001 0 0 0.001 0.001 0 0 0.001 0.001 0 0 0 0 0.001 0.002 0.003 0.002 0 0.001 0.004 0.003 0 0.001 0.002 0.004 0.002 0.004 0.004 0.001 0.003 0.001 0.001 0.003 0.002 0 0.002 0.003 0.003 0.003 0 0.001 0.001 0.002 0.002 0.001 0 0.001 0.001 0.001 0.001 0.001 0.001 0.001 0 0 0 0 0 0 0 0 0 0 0 0 0 0 0 0 0 0 0 0 0 0 0 0 0 0.001 0 0.001 0.001 0.001 0.001 0 0.001 0.001 0 0 0.001 0.002 0 0.001 0.001 0.002 0.001 0.001 0.001 0.001 0.001 0.001 0.002 0 0 0.001 0.002 0 0 0.002 0.001 0 0 0 0 0 0 0 0 0.001 0 0 0.003 0.001 0.002 0.003 0.001 0.001 0.002 0.003 0.001 0.002 0.003 0.005 0.008 0.003 0.002 0.005 0.004 0.002 0.006 0.008 0.01 0 0 0 0.001 0 0.004 0 0 0 0 0.001 0.001 0.001 0 0 0 0 0 0 0 0.001 0 0.001 0 0.002 0.002 0 0.001 0.001 0.002 0 0 0.003 0.001 0 0.001 0.003 0 0.001 0.001 0 0 0 0 0 0 0 0 0 0 0 0 0 0 0 0 0 0 0 0 0 0.001 0 0 0 0 0 0.001 0.001 0.001 0 0 0 0.001 0 0 0 0 0 0 0 0 0.003 0.003 0.006 0.005 0.002 0.002 0.003 0.001 0 0.001 0 0.001 0.003 0.004 0.005 0 0.005 0.004 0.002 0.002 0.001 0.001 0.002 0.003 0.003 0.001 0.003 0.004 0.002 0.003 0.003 0.006 0.004 0.004 0.006 0.003 0.003 0.007 0.005 0.004 0.004 0.003 0.003 0 0 0 0 0.005 0.007 0.007 0.006 0.003 0 0.001 0.001 0 0 0 0 0 0.001 0 0 0.001 0.001 0.001 0 0.002 0.003 0.002 0.001 0.002 0.002 0 0 0.001 0.002 0 0 0 0 0 0 0 0.002 0.006 0.006 0.005 0.008 0.007 0.007 0.007 0.006 0.008 0.005 0.003 0 0 0.001 0.004 0.009 0.002 0.002 0.003 0.006 0.001 0.001 0.003 0.008 0.001 0.003 0.005 0.013 0.008 0.001 0.003 0.002 0.009 0.015 0.007 0.005 0.006 0.007 0.012 0.014 0.011 0.007 0.018 0.017 0.01 0.006 0.003 0.004 0 0.005 0.001 0.001 0.001 0 0 0 0 0 0 0 0 0 0 0 0 0 0 0 0 0 0 0 0 0 0 0 0 0 0 0 0 0 0 0 0 0 0 0 0.001 0 0 0.002 0.002 0.002 0.002 0.001 0.001 0.001 0.001 0 0.001 0.001 0.001 0 0 0 0 0 0 0 0 0 0 0.002 0 0 0 0 0 0 0 0 0 0 0 0 0 0 0 0 0 0 0 0 0 0 0 0 0 0 0 0 0 0 0 0 0 0 0 0 0 0 0 0 0 0 0 0 0 0 0 0 0 0.001 0.004 0.003 0.002 0.001 0 0 0 0 0 0 0 0 0 0 0 0 0 0 0 0 0.002 0.006 0.003 0.005 0.002 0.001 0.001 0.001 0.001 0.001 0.001 0.001 0 0 0 0 0 0 0 0 0 0 0.001 0.001 0.002 0.001 0.001 0.001 0.006 0.001 0 0.006 0.001 0.004 0.006 0.006 0.004 0.005 0.012 0.008 0.008 0.01 0.01 0.006 0.003 0.007 0.012 0.011 0.003 0.003 0.016 0.003 0.002 0.003 0.001 0.001 0 0.001 0 0 0 0.001 0 0 0 0.001 0.001 0 0 0 0 0 0 0 0 0 0 0 0 0 0 0 0 0 0 0 0 0 0 0 0 0.001 0 0.001 0 0 0.001 0.001 0.003 0.004 0.002 0.003 0.002 0.003 0 0.002 0.002 0.002 0.002 0.002 0.002 0.001 0 0 0.004 0.003 0.001 0.002 0.001 0.001 0.001 0.002 0.002 0.001 0 0.001 0 0 0 0 0.002 0 0.001 0.002 0.002 0.002 0.002 0.001 0.002 0.001 0.002 0.003 0.004 0 0 0 0.002 0.001 0.001 0 0.001 0 0 0 0.001 0.001 0.006 0 0 0 0 0 0 0 0 0 0 0 0 0 0 0 0 0 0 0 0 0 0 0 0 0 0 0 0 0 0 0 0 0 0 0 0 0 0 0 0 0 0 0 0 0 0 0 0 0 0 0 0.001 0.001 0.001 0.001 0.001 0.004 0.005 0.004 0.011 0.026 0.045 0.012 0.011 0.002 0 0.003 0.005 0.005 0.003 0.005 0.013 0.007 0.003 0 0 0.001 0.001 0.001 0.001 0.001 0.001 0.001 0.002 0 0 0 0.001 0.001 0.001 0.001 0 0 0 0 0 0 0 0.001 0.001 0.002 0 0.001 0.002 0.002 0.001 0.001 0.001 0.001 0 0.002 0.002 0 0 0.002 0 0 0 0 0 0 0 0 0.002 0.002 0.002 0.002 0.001 0 0 0.001 0.002 0.002 0.002 0.003 0.004 0.004 0.002 0.002 0.004 0.002 0.004 0.004 0.004 0.002 0.003 0.007 0.004 0.004 0.004 0.013 0.007 0.007 0.01 0.012 0.002 0.005 0.004 0.004 0.003 0.002 0.001 0.001 0.001 0 0 0 0 0 0 0 0.001 0 0 0 0.001 0.001 0 0.001 0.002 0.002 0 0 0 0.001 0 0 0.001 0 0 0.001 0.002 0.002 0.001 0.001 0 0.001 0.001 0.002 0.002 0.001 0.001 0 0.001 0.001 0.001 0 0 0 0 0.001 0.001 0 0.001 0 0 0 0 0 0 0 0 0 0 0 0 0 0 0 0 0 0 0 0 0 0 0 0 0 0 0 0 0 0 0 0 0 0 0 0 0 0 0 0 0 0 0 0 0 0 0 0 0 0 0 0 0 0 0 0 0 0 0 0 0 0 0 0 0 0 0 0 0 0 0 0 0 0 0 0 0 0 0 0 0 0 0 0 0 0 0 0 0 0 0 0 0 0 0 0 0 0 0 0 0 0 0 0 0 0 0 0 0 0 0 0 0 0 0 0 0 0 0 0 0 0 0 0 0 0 0 0 0 0 0 0 0 0 0 0 0 0 0 0 0 0 0 0 0 0 0 0 0 0 0 0 0 0 0 0 0 0 0 0 0 0 0.001 0.002 0.002 0.002 0.002 0.001 0.002 0.001 0 0 0 0.001 0 0 0.001 0 0 0 0 0 0 0 0 0 0 0 0 0 0 0 0 0 0 0 0 0 0 0 0 0 0 0 0 0 0 0 0 0 0 0 0 0 0 0 0 0 0 0 0 0 0 0 0 0 0 0 0 0 0 0 0 0 0.001 0 0 0.001 0.001 0.001 0.001 0.001 0 0.001 0.001 0.001 0 0 0 0 0 0 0 0 0 0 0 0 0 0 0 0 0 0 0 0 0 0 0 0 0 0 0 0 0 0 0 0 0 0 0 0 0.005 0.005 0.005 0.006 0.006 0.001 0 0 0 0 0 0 0 0 0 0 0 0 0 0 0 0 0 0 0 0 0 0 0 0 0 0 0 0 0 0 0 0 0 0 0 0 0 0 0 0 0 0 0 0 0 0 0 0 0 0 0 0 0 0 0 0 0 0 0 0 0 0 0 0 0 0 0 0 0 0 0 0 0 0 0 0 0 0 0 0 0 0 0 0 0 0 0 0 0 0 0 0 0 0 0 0 0 0 0 0 0 0 0 0 0 0 0 0 0 0 0 0 0 0 0 0 0 0 0 0 0 0 0 0 0 0 0 0 0 0 0 0 0 0 0 0 0 0 0 0 0 0 0 0 0 0 0 0 0.001 0.002 0.002 0.001 0.001 0.002 0.002 0 0 0 0 0 0 0 0 0 0 0 0 0 0 0 0 0 0 0 0 0 0 0 0 0 0.001 0 0 0.001 0.001 0 0 0 0 0.001 0 0 0 0 0 0 0 0 0 0 0 0 0 0 0 0 0 0 0 0 0 0 0 0 0 0 0 0 0 0 0 0 0 0 0 0 0 0 0 0 0 0 0 0 0 0 0 0 0 0 0 0 0 0 0 0 0 0 0 0 0 0 0 0 0 0 0 0 0 0 0 0 0 0 0 0 0 0 0 0 0 0 0 0 0 0 0 0 0 0 0 0 0 0 0 0 0 0 0 0 0 0 0 0 0 0 0 0 0 0 0 0 0 0 0 0 0 0 0 0 0 0 0 0 0 0 0 0 0 0 0 0 0 0 0 0 0 0 0 0 0 0 0 0 0 0 0 0 0 0 0 0 0 0 0 0 0 0 0 0 0 0 0 0 0 0 0 0 0 0 0 0 0 0 0 0 0 0 0 0 0 0 0 0 0 0 0 0 0 0 0 0 0 0 0 0 0 0 0 0.001 0.001 0 0 0 0 0.001 0.001 0 0 0 0 0 0 0 0 0 0 0 0 0 0 0 0 0 0 0 0 0 0 0 0 0 0 0 0 0 0 0 0 0 0 0 0 0 0 0 0 0 0 0 0 0 0 0 0 0 0 0 0 0 0 0 0 0 0 0 0 0 0 0 0 0 0 0 0 0 0 0 0 0 0 0 0 0 0 0 0 0 0 0 0 0 0 0 0 0 0 0 0 0 0 0 0 0 0 0 0 0 0 0 0 0 0 0 0 0 0 0 0 0 0 0 0 0 0 0 0 0 0 0 0 0 0 0 0 0 0 0 0 0 0 0 0 0 0 0 0 0 0 0 0 0 0 0 0 0 0 0 0 0 0 0 0.001 0.001 0.001 0.001 0.001 0 0 0 0 0 0 0 0 0 0 0 0 0 0 0 0 0 0 0 0 0 0 0 0 0 0 0 0 0 0 0 0 0 0 0 0 0 0 0 0 0 0 0 0 0 0 0 0 0 0 0 0 0 0 0 0 0 0 0 0 0 0 0 0 0 0 0 0 0 0 0 0 0 0 0 0 0 0 0 0 0 0 0 0 0 0 0 0 0 0 0 0 0 0 0 0 0 0 0.001 0.001 0 0.001 0.001 0.001 0.001 0 0 0 0 0 0 0 0 0 0 0 0 0 0 0 0 0 0 0 0 0 0 0 0 0 0 0 0 0 0 0 0 0.001 0 0 0 0 0 0 0 0 0 0 0 0 0 0 0 0 0 0 0 0 0 0 0 0 0 0 0 0 0 0 0 0 0 0 0 0 0 0 0 0 0 0 0 0 0 0 0 0 0 0 0 0 0 0 0 0 0 0 0 0 0 0 0 0 0 0 0 0 0 0 0 0 0 0 0 0 0 0 0 0 0 0 0 0 0 0 0 0 0 0 0 0 0 0 0 0 0 0 0 0 0 0 0 0 0 0 0 0 0 0 0 0 0 0 0 0 0 0 0 0 0 0 0 0 0 0 0 0 0 0 0 0 0 0 0 0 0 0 0 0 0 0 0 0 0 0 0 0 0 0 0 0 0 0 0 0 0 0 0 0 0 0 0 0 0 0 0 0 0 0 0 0 0 0 0 0 0 0 0 0 0 0.001 0 0 0.001 0.001 0 0 0.001 0 0 0 0 0 0 0 0 0 0 0 0 0 0 0 0 0 0 0 0 0 0 0 0 0 0 0 0 0 0 0 0 0 0 0 0 0 0 0 0 0 0 0 0 0 0 0 0 0 0 0 0 0 0 0 0 0 0 0 0 0 0 0 0 0 0 0 0 0 0 0 0 0 0 0 0 0 0 0 0 0 0 0 0 0 0 0 0 0 0 0 0 0 0 0 0 0 0 0 0 0 0 0 0 0 0 0 0 0 0.001 0 0 0 0.001 0.001 0.001 0.001 0 0 0 0.008 0.001 0 0 0 0 
0.014 0.004 0 0.004 0.002 0.006 0 0 0 0 0 0 0.005 0.012 0.002 0.007 0.017 0.018 0.019 0.016 0.008 0.021 0.009 0.003 0.009 0.033 0.012 0.014 0.062 0.118 0.274 1 0.108 0.155 0.15 0.374 0.133 0.056 0.036 0.027 0.058 0.03 0.037 0.037 0.013 0.006 0.007 0.01 0 0.021 0.025 0.016 0.029 0.028 0.017 0.022 0.046 0.1 0.057 0.019 0.037 0.039 0.028 0.025 0.054 0.045 0.025 0.023 0.012 0.009 0.003 0.001 0 0 0 0 0 0 0.001 0.002 0 0 0 0 0.001 0 0.003 0.003 0.011 0.011 0.017 0.019 0.012 0.03 0.029 0.019 0.013 0.01 0.012 0.013 0.025 0.029 0.02 0 0.012 0.018 0.006 0.012 0.005 0.013 0.022 0.023 0.021 0.02 0.024 0.026 0.016 0.026 0.029 0.032 0.034 0.038 0.034 0.026 0.023 0.033 0.026 0.031 0.022 0.016 0.021 0.001 0 0 0 0.027 0.028 0.03 0.022 0.013 0 0.011 0.009 0.003 0.003 0.001 0.001 0.002 0.002 0.003 0.002 0.002 0.002 0 0 0 0.003 0 0 0 0 0 0.002 0 0 0 0.002 0.003 0.001 0.004 0.004 0.004 0.009 0.016 0.018 0.02 0.024 0.024 0.022 0.021 0.018 0.016 0.015 0.006 0.003 0.002 0.004 0.002 0.001 0 0 0 0 0.001 0.002 0 0 0 0.002 0.004 0 0.001 0.001 0.002 0.001 0.012 0.008 0.002 0.017 0.02 0.024 0.017 0.01 0.007 0.001 0.003 0.001 0.007 0.001 0 0.002 0.005 0.022 0.007 0.003 0.008 0.002 0 0.005 0.003 0.001 0.002 0.004 0.002 0.001 0.002 0.005 0.001 0.001 0.001 0.006 0 0 0 0 0 0 0 0 0 0 0 0.001 0 0 0 0 0 0 0 0 0.001 0 0.001 0.01 0.007 0.008 0.004 0.006 0.005 0.006 0.003 0.004 0.003 0.002 0.001 0.001 0 0 0 0 0 0 0 0 0.004 0.004 0.002 0 0 0 0 0 0 0 0 0 0.001 0.002 0.002 0.002 0.001 0 0.003 0.002 0.001 0.002 0.002 0.001 0 0.001 0.001 0.001 0.001 0 0 0 0 0 0 0 0 0 0 0 0 0.001 0.002 0 0 0 0 0 0 0.001 0.002 0.008 0.018 0.016 0.023 0.022 0.003 0.006 0.008 0.01 0.01 0.006 0.009 0.011 0.003 0.002 0.002 0.002 0.001 0.002 0.004 0 0.058 0.026 0.013 0.024 0.039 0.033 0.005 0.02 0.023 0.017 0.027 0.048 0.015 0.009 0.013 0.007 0.008 0.006 0.003 0.001 0 0.017 0.016 0.025 0.05 0.045 0.017 0.03 0.032 0.018 0 0.013 0.013 0.013 0.011 0.029 0.01 0.007 0.014 0.003 0.003 0.007 0.006 0.004 0.004 0.005 0.001 0.004 0.004 0.004 0 0.001 0.002 0.003 0.001 0 0.001 0.001 0 0 0 0 0 0 0 0 0 0 0 0 0 0 0 0 0 0 0 0 0 0 0 0 0 0 0 0 0 0 0 0 0 0 0 0.001 0 0 0 0.003 0.005 0.004 0.003 0.005 0 0 0.007 0.01 0.01 0 0.002 0.005 0.012 0.011 0.013 0.006 0.016 0.014 0.016 0.027 0.012 0.014 0.019 0.051 0.023 0.007 0.009 0.016 0.01 0.051 0 0 0.174 0.026 0.07 0.186 0.138 0.083 0.076 0.192 0.077 0.056 0.068 0.038 0.035 0.029 0.024 0.011 0.008 0.015 0.02 0.008 0.01 0 0.001 0.001 0 0.001 0.036 0 0 0 0 0 0 0 0.001 0 0.001 0 0 0 0 0 0 0 0 0.001 0 0 0 0 0.001 0 0 0 0 0 0 0 0 0 0 0 0 0 0 0 0 0 0 0.001 0.001 0 0 0.001 0 0 0 0.002 0.003 0.002 0.001 0 0.001 0 0 0 0 0 0 0 0 0 0 0 0 0 0 0 0 0 0 0.001 0.001 0.001 0.001 0.001 0.002 0.001 0.003 0.003 0.001 0.006 0.005 0.003 0.002 0.002 0.002 0.002 0 0.001 0.002 0.001 0.002 0.001 0.002 0.002 0.002 0.002 0.002 0.002 0.002 0.001 0.003 0.002 0.002 0.003 0.002 0.003 0.003 0.003 0.003 0.003 0.003 0 0.001 0.002 0.001 0 0 0 0.003 0.003 0.003 0.002 0 0 0.001 0.001 0.001 0.001 0.001 0.001 0.001 0 0.001 0 0 0.001 0.001 0 0 0.001 0.002 0 0.001 0.001 0 0 0 0 0 0.001 0 0.001 0.001 0.001 0.001 0 0.001 0.001 0.002 0.002 0.002 0.002 0.002 0.002 0.001 0.002 0.002 0.001 0.002 0.002 0.002 0.002 0.001 0.002 0.001 0.002 0.002 0.001 0.001 0.001 0 0 0 0.001 0.001 0 0.001 0 0.002 0.004 0.001 0.002 0.002 0.002 0.004 0.003 0.003 0 0.001 0.002 0.002 0.001 0 0 0 0.001 0.001 0.001 0.001 0 0 0 0 0 0 0 0 0 0 0 0 0 0 0 0 0 0 0 0 0 0 0 0 0 0 0 0 0 0 0 0 0 0 0 0 0 0 0 0 0 0 0 0 0 0 0 0 0 0 0 0 0 0 0 0 0 0 0 0 0 0 0 0 0 0 0 0 0 0 0 0 0 0 0 0 0 0 0 0 0 0 0 0 0 0 0 0 0 0 0 0 0 0 0 0 0 0 0 0 0 0 0 0 0 0 0 0 0 0 0 0 0.001 0.002 0.001 0 0 0 0 0 0 0 0 0 0 0 0 0 0 0 0 0.001 0.001 0 0.001 0.002 0.002 0.001 0 0 0 0 0 0 0 0 0 0 0 0 0 0 0 0 0.001 0 0 0 0.001 0.001 0.002 0 0.001 0.003 0.002 0 0.003 0.002 0.001 0.004 0.002 0.003 0.003 0.004 0.006 0.006 0.006 0.005 0.005 0.002 0.002 0.003 0.004 0.003 0 0.001 0.002 0.002 0.001 0.001 0.001 0.001 0 0 0.001 0.001 0.001 0.001 0.001 0 0.001 0.001 0.001 0.001 0.001 0.001 0 0 0 0 0 0 0 0 0 0 0 0 0 0 0 0 0 0 0 0.001 0.001 0 0 0.002 0.002 0 0.001 0 0 0 0 0 0 0 0 0 0 0 0 0 0 0 0 0 0 0 0 0 0 0 0 0 0 0 0 0.001 0 0 0.001 0 0 0.001 0.001 0 0 0 0 0.003 0 0.001 0.002 0 0 0.002 0.003 0 0 0 0 0 0 0.003 0 0 0 0 0 0.001 0.001 0.003 0.002 0.002 0 0 0 0.001 0.001 0.001 0.001 0.001 0.001 0.001 0 0 0 0.001 0 0 0.001 0 0 0 0 0 0 0 0 0 0 0 0 0 0 0 0 0 0 0 0 0 0 0 0 0 0 0 0.002 0.004 0.003 0.003 0.002 0.002 0.002 0.002 0.001 0.001 0 0 0.002 0.002 0 0 0 0 0.001 0 0 0 0.003 0.004 0.004 0.006 0.002 0.003 0.005 0.004 0.004 0.003 0.004 0.005 0.006 0.004 0.003 0 0.003 0.003 0.003 0.005 0.003 0.002 0.003 0.004 0.003 0.003 0.005 0.005 0.002 0.004 0.005 0.004 0.006 0.006 0.005 0.004 0.006 0.007 0.004 0.002 0.004 0.004 0.004 0.001 0 0 0 0.006 0.006 0.007 0.006 0.004 0 0.001 0.001 0.001 0.001 0 0.001 0.001 0.002 0.002 0.002 0.002 0.003 0.003 0 0.001 0.002 0.002 0.002 0.001 0.002 0.001 0.002 0.001 0.001 0.002 0.001 0.001 0 0.001 0.001 0.002 0.001 0.004 0.004 0.005 0.007 0.007 0.005 0.006 0.005 0.006 0.006 0.003 0 0.002 0.002 0 0.007 0.001 0.002 0.004 0.003 0.002 0.002 0.004 0.002 0.001 0 0.005 0.006 0.003 0.002 0.003 0.001 0.007 0.01 0.003 0.006 0.008 0.009 0.009 0.009 0.007 0.004 0.008 0.008 0.003 0.005 0.003 0.001 0.002 0.006 0.001 0.001 0.003 0.002 0.001 0 0 0.002 0 0 0 0.001 0 0 0 0 0 0 0 0 0 0 0 0 0 0 0 0 0 0 0 0 0 0 0 0 0 0 0 0 0 0.001 0.002 0.001 0 0.001 0.002 0.001 0 0.001 0 0.001 0 0 0 0 0 0 0 0 0 0 0 0.001 0 0 0 0 0 0 0 0 0 0 0 0 0 0 0 0 0 0 0 0 0 0 0 0 0 0 0 0 0 0 0 0 0 0 0 0 0 0 0 0 0 0 0 0 0 0 0 0 0 0.001 0.002 0.003 0.004 0.002 0 0 0 0 0 0 0 0 0 0 0 0 0 0 0 0 0.002 0.007 0 0.005 0.003 0.002 0.002 0.001 0.001 0.001 0.001 0.001 0.001 0.001 0.001 0.001 0 0 0 0 0 0 0 0 0.004 0.004 0.001 0.002 0.007 0.005 0 0.007 0.004 0.004 0.004 0.009 0.005 0.004 0.009 0.005 0.006 0.007 0.008 0.006 0.006 0.006 0.007 0.006 0.002 0.003 0.009 0.004 0.002 0.002 0.001 0.001 0.001 0.001 0.001 0.002 0.001 0.001 0 0 0 0 0 0 0 0 0 0 0 0 0 0 0 0 0 0.001 0 0 0 0 0 0 0 0.001 0.002 0.002 0.001 0.001 0.001 0.002 0.001 0 0.001 0.002 0.003 0.005 0.002 0.005 0.004 0.003 0 0.004 0.004 0.001 0 0.003 0.005 0.001 0 0.003 0.005 0.004 0.001 0.001 0 0 0 0.001 0 0 0 0 0 0 0 0 0.001 0 0.001 0.001 0.001 0 0.001 0.001 0.001 0.002 0.001 0.001 0.003 0.003 0.001 0.001 0.002 0.001 0 0.001 0.002 0.001 0.001 0.001 0 0 0.007 0 0 0 0 0 0 0 0 0 0 0 0 0 0 0 0 0 0 0 0 0 0 0 0 0 0 0 0 0 0 0 0 0 0 0 0 0 0 0 0 0 0 0 0 0 0 0 0 0 0 0 0 0 0 0 0 0.003 0.003 0.003 0.008 0.017 0.021 0.001 0.001 0 0 0.003 0.004 0.004 0.003 0.004 0.007 0.005 0.003 0 0.001 0.001 0.001 0 0 0 0 0.001 0.001 0 0 0 0 0.001 0.001 0 0 0.001 0.001 0.002 0.002 0.002 0.002 0 0 0 0 0 0 0 0 0 0 0 0 0 0 0 0 0 0 0 0 0 0 0 0 0 0 0 0 0.001 0 0 0.001 0.001 0.002 0.002 0.003 0.003 0.003 0.004 0.001 0 0.004 0.005 0.005 0.003 0.005 0.006 0.006 0.004 0.005 0.003 0.004 0.004 0.004 0.003 0.003 0.005 0.001 0.004 0 0 0 0 0 0 0 0.001 0.001 0.001 0.001 0.001 0.001 0.001 0.001 0 0 0 0 0.001 0.002 0.002 0.002 0.002 0 0 0.002 0.002 0 0 0 0.001 0.001 0 0 0 0 0 0 0.001 0 0.001 0.001 0.001 0.001 0.001 0.001 0.001 0 0.001 0.001 0 0 0 0 0 0 0 0 0 0 0 0 0 0 0 0 0 0 0 0 0 0 0 0 0 0 0 0 0 0 0 0 0 0 0 0 0 0 0 0 0 0 0 0 0 0 0 0 0 0 0 0 0 0 0 0 0 0 0 0 0 0 0 0 0 0 0 0 0 0 0 0 0 0 0 0 0 0 0 0 0 0 0 0 0 0 0 0 0 0 0 0 0 0 0 0 0 0 0 0 0 0 0 0 0 0 0 0 0 0 0 0 0 0 0 0 0 0 0 0.001 0 0 0 0 0 0 0 0 0 0 0 0 0 0 0 0 0 0 0.001 0.001 0.001 0 0 0 0 0 0 0 0 0 0 0 0 0 0 0 0 0 0 0 0 0 0 0 0 0.001 0.001 0 0 0 0 0.001 0.001 0.001 0.001 0.001 0.001 0.001 0.001 0.001 0.001 0 0 0 0 0 0 0 0 0 0 0 0 0 0 0 0 0 0 0 0 0 0 0 0 0 0 0 0 0 0 0 0 0 0 0 0 0 0 0 0 0 0 0 0 0 0 0 0 0 0 0 0 0 0 0 0.001 0.001 0 0 0.001 0 0 0 0 0 0 0 0 0 0 0 0 0 0 0 0 0 0 0 0 0 0 0 0 0 0 0 0 0 0 0 0 0 0 0 0 0 0 0 0 0 0 0 0 0 0 0 0 0 0 0 0 0 0 0 0 0 0 0 0 0 0 0 0 0 0 0 0 0 0 0 0 0 0 0 0 0 0 0 0 0 0 0 0 0 0 0 0 0 0 0 0 0 0 0 0 0 0 0 0 0 0 0 0 0 0 0 0 0 0 0 0 0 0 0 0 0 0 0 0 0 0 0 0 0 0 0 0 0.001 0.001 0.001 0.001 0.001 0.001 0 0 0 0 0 0 0 0.001 0 0.001 0 0 0 0 0 0 0 0 0 0 0 0 0 0 0 0 0 0 0 0 0 0 0 0 0 0 0 0 0 0 0 0 0 0 0 0.001 0.001 0 0.001 0 0 0 0 0 0 0 0 0 0 0 0 0 0 0 0 0 0 0 0 0 0 0 0 0 0 0 0 0 0 0.001 0.001 0.001 0 0 0 0 0 0 0 0 0 0 0 0 0 0 0 0 0 0 0 0 0 0 0 0 0 0.001 0 0 0 0 0 0 0 0 0 0 0 0 0 0 0 0 0 0 0 0 0 0 0 0 0 0 0 0 0 0 0 0 0 0 0 0 0 0 0 0 0 0 0 0 0 0 0 0 0 0 0 0 0 0 0 0 0 0 0 0 0 0 0 0 0 0 0 0 0 0 0 0 0 0 0 0 0 0 0 0 0 0 0 0 0 0 0 0 0 0 0 0 0 0 0 0 0 0 0 0 0 0 0 0 0 0 0 0 0 0 0 0 0 0 0 0 0 0 0 0 0 0 0 0 0 0 0 0 0 0 0 0 0 0 0 0 0 0 0 0 0 0 0 0 0 0 0 0 0 0 0 0 0 0 0 0 0 0 0 0 0 0 0 0 0 0 0 0 0 0 0 0 0 0 0 0 0 0 0 0 0 0 0 0 0 0 0 0 0 0 0 0 0 0 0 0 0 0 0 0 0 0 0 0 0 0 0 0.001 0 0 0 0 0 0 0 0 0 0 0 0 0 0 0 0 0 0 0 0 0 0 0 0 0 0 0 0 0 0 0 0 0 0 0 0 0 0 0 0 0 0 0 0 0 0 0 0 0 0 0 0 0 0 0 0 0 0 0 0 0 0 0 0 0 0 0 0 0 0 0 0 0 0 0 0 0 0 0 0 0 0 0 0 0 0 0 0 0 0 0 0 0 0 0 0 0 0 0 0 0 0 0 0 0 0 0 0 0 0 0 0 0 0 0 0 0 0 0 0 0 0 0 0 0 0 0 0 0 0 0 0 0 0 0 0 0 0 0 0 0 0 0 0 0 0 0 0 0 0 0 0 0 0 0 0 0 0 0 0.001 0.001 0 0 0 0.001 0.002 0.002 0 0 0 0 0 0 0 0 0 0 0 0 0 0 0 0 0.001 0.001 0.001 0 0 0 0 0 0 0 0.001 0 0 0 0 0 0.001 0 0 0 0 0 0 0 0 0 0 0 0 0 0 0 0 0 0 0 0 0 0 0 0 0 0 0 0 0 0 0 0 0 0 0 0 0 0 0 0 0 0 0 0 0 0.001 0 0 0.001 0.001 0 0.001 0.002 0.002 0.001 0.002 0.002 0.002 0.002 0.001 0 0 0 0 0 0 0.001 0.001 0 0 0 0 0 0 0 0 0.001 0 0 0.001 0.001 0 0.001 0.001 0 0 0 0 0 0 0 0 0 0 0 0 0 0 0 0 0 0 0 0 0 0 0 0 0 0 0 0 0 0 0 0 0 0 0 0 0 0 0 0 0 0 0 0 0 0 0 0 0 0 0 0 0 0 0 0 0 0 0 0 0 0 0 0 0 0 0 0 0 0 0 0 0 0 0 0 0 0 0 0 0 0 0 0 0 0 0 0 0 0 0 0 0 0 0 0 0 0 0 0 0 0 0 0 0 0 0 0 0 0 0 0 0 0 0 0 0 0 0 0 0 0 0 0 0 0 0 0 0 0 0 0 0 0 0 0 0 0 0 0 0 0 0 0 0 0 0 0 0 0 0 0 0 0 0 0 0 0 0 0 0 0 0 0 0 0 0 0 0 0 0 0 0 0 0 0 0 0 0 0 0 0 0 0 0 0 0 0 0 0 0 0 0 0 0 0 0 0 0 0 0 0 0 0 0 0 0 0 0 0 0 0 0 0 0 0 0 0 0 0 0 0 0 0 0 0 0 0 0 0 0 0 0 0 0 0 0 0 0 0 0 0 0 0 0 0 0 0 0 0 0 0 0 0 0 0 0 0 0 0 0 0 0 0 0 0 0 0 0 0 0 0 0 0 0 0 0 0 0 0 0 0 0 0 0 0 0 0 0 0 0 0 0 0 0 0 0 0 0 0 0 0 0 0 0 0 0 0 0 0 0 0 0 0 0.001 0.001 0.001 0.001 0.001 0.001 0.001 0 0 0.003 0 0.001 0 0 0
[truncated: 33,064,672 more chars]
