# Supplementary material for: Mapping allosteric communications within individual proteins
Source: Nat Commun. 2020 Jul 31;11:3862. doi: 10.1038/s41467-020-17618-2 (PMC7395124; doi:10.1038/s41467-020-17618-2)
Supplement: Supplementary file 6 — Supplementary Data 3 [file 41467_2020_17618_MOESM6_ESM.zip › Ohm-results/6dhd/6dhd-hotspots.txt]

584 562 563 564 565 566 583 585 586 594 595 596 597 598 606 609 610 613 614 616 630 631 632 633 652 653 654 655 656 657 658 660 662 663 664 668 669 670 671 681 683 684 687 703 704 705 876 883 885 886 888 889 2078 2079 2099 2100 2101 2111 2145 2169 2172 2173 2175 2176 2177 2178 2179 
2604 2520 2539 2544 2545 2582 2583 2584 2585 2586 2603 2605 2606 2607 2614 2615 2616 2617 2618 2626 2629 2630 2633 2634 2635 2636 2637 2649 2650 2651 2652 2653 2671 2672 2673 2674 2675 2676 2677 2678 2679 2680 2682 2683 2684 2688 2689 2690 2691 2701 2702 2703 2704 2705 2706 2707 2708 2723 2724 2725 2896 2897 2903 2905 2906 2978 3001 
1089 1067 1068 1069 1070 1071 1088 1090 1091 1092 1099 1100 1101 1102 1103 1111 1114 1115 1116 1118 1119 1121 1122 1134 1135 1136 1137 1138 1156 1158 1159 1160 1161 1162 1163 1164 1165 1166 1167 1168 1169 1173 1174 1175 1176 1186 1187 1188 1189 1190 1191 1192 1208 1209 1210 1243 1248 1381 1382 1386 1388 1389 1390 1391 1393 1394 1460 1461 1463 1464 
1714 1679 1680 1681 1682 1688 1690 1691 1692 1693 1694 1695 1696 1697 1698 1712 1713 1715 1716 1717 1726 1893 1894 1895 1896 1897 1898 1899 1900 1903 1964 1965 1966 1968 1969 1972 1973 2424 
155 55 58 59 60 61 62 63 73 79 80 81 82 90 91 104 105 109 111 112 125 127 142 146 147 148 149 150 151 152 153 154 156 157 158 159 160 161 162 163 164 165 166 176 177 178 179 180 181 182 198 199 200 202 378 380 381 1196 1200 1525 1529 1531 1532 1533 1534 1569 1570 1572 1573 1574 1575 1576 1577 1578 1594 1595 1596 1597 1599 1604 1605 1606 1607 1608 1616 1619 1620 1623 1624 1626 1627 1639 1640 1641 1642 1654 1657 1661 1662 1663 1664 1665 1666 1667 1668 1669 1670 1671 1672 1673 1674 1675 1677 1678 1706 1707 1708 1878 1988 1991 1993 1994 1996 1997 2209 2210 
2219 2182 2183 2184 2185 2186 2187 2193 2216 2218 2220 2221 2231 2403 2404 2405 
1029 1012 1014 1015 1017 1018 1019 1020 1021 1022 1023 1024 1025 1026 1027 1028 1030 1031 1032 1033 1034 1035 1338 1339 1341 1342 1343 1344 1346 1347 1349 1353 1354 1355 1356 1361 1362 1363 1364 1365 1366 1367 1368 1369 1370 1371 1372 1373 1374 1375 1376 1377 1378 1379 1380 1477 1478 1479 1481 1482 1483 1484 1485 1486 1487 1488 1489 1490 1491 1492 1493 1495 1496 
743 728 729 731 732 733 734 735 736 737 738 739 740 741 742 744 745 746 747 748 749 750 751 752 753 772 773 774 775 776 788 789 790 824 825 826 827 845 846 847 848 
2763 2756 2757 2758 2759 2760 2761 2762 2764 2765 2769 2770 2771 2772 2773 2796 2807 2809 2810 2842 2843 2844 2845 2846 2847 2848 2849 
2501 2022 2023 2024 2025 2027 2028 2033 2034 2035 2036 2037 2038 2039 2040 2041 2042 2043 2255 2256 2257 2351 2352 2353 2354 2355 2356 2357 2358 2359 2360 2361 2362 2363 2364 2365 2366 2371 2372 2373 2374 2375 2376 2377 2378 2379 2380 2381 2382 2383 2384 2385 2386 2387 2388 2389 2390 2391 2392 2486 2487 2488 2489 2490 2491 2492 2493 2494 2495 2496 2497 2498 2499 2500 2502 2503 2504 2505 2506 
476 2 3 4 5 7 8 9 10 11 12 13 14 15 16 17 18 19 20 21 22 23 24 25 228 229 230 231 232 233 234 235 236 237 238 239 240 241 242 243 244 245 246 247 248 249 267 268 269 271 272 281 282 283 284 285 306 307 317 318 319 320 321 322 323 324 331 332 333 334 335 336 337 338 339 340 341 342 343 344 345 346 351 352 353 354 355 356 357 358 359 360 361 362 363 364 365 366 367 368 369 370 371 372 466 467 468 469 470 471 472 473 474 475 477 478 479 480 481 482 483 485 486 
453 209 210 212 213 214 217 218 219 220 221 222 223 224 225 226 227 258 261 262 263 264 265 266 286 287 288 289 438 439 440 441 442 443 447 448 449 450 451 452 454 455 456 457 458 459 460 461 462 464 465 505 1407 1409 1410 1411 1412 1413 1414 1415 
1753 1745 1746 1747 1748 1749 1754 1755 1756 1757 1758 1759 1760 1761 1762 1763 1782 1783 1784 1785 1786 1787 1796 1797 1798 1799 1800 1801 1821 1822 1823 1832 1833 1834 1835 1836 1837 1838 1839 
