# Supplementary material for: Mapping allosteric communications within individual proteins
Source: Nat Commun. 2020 Jul 31;11:3862. doi: 10.1038/s41467-020-17618-2 (PMC7395124; doi:10.1038/s41467-020-17618-2)
Supplement: Supplementary file 6 — Supplementary Data 3 [file 41467_2020_17618_MOESM6_ESM.zip › Ohm-results/6dhd/6dhd-index.txt]

1 1/A 1/ALA
2 1/A 2/ASP
3 1/A 3/ARG
4 1/A 4/GLU
5 1/A 5/ASP
6 1/A 6/ASP
7 1/A 7/PRO
8 1/A 8/ASN
9 1/A 9/PHE
10 1/A 10/PHE
11 1/A 11/LYS
12 1/A 12/MET
13 1/A 13/VAL
14 1/A 14/GLU
15 1/A 15/GLY
16 1/A 16/PHE
17 1/A 17/PHE
18 1/A 18/ASP
19 1/A 19/ARG
20 1/A 20/GLY
21 1/A 21/ALA
22 1/A 22/SER
23 1/A 23/ILE
24 1/A 24/VAL
25 1/A 25/GLU
26 1/A 26/ASP
27 1/A 27/LYS
28 1/A 28/LEU
29 1/A 29/VAL
30 1/A 30/GLU
31 1/A 31/ASP
32 1/A 32/LEU
33 1/A 33/LYS
34 1/A 34/THR
35 1/A 35/ARG
36 1/A 36/GLU
37 1/A 37/THR
38 1/A 38/GLU
39 1/A 39/GLU
40 1/A 40/GLN
41 1/A 41/LYS
42 1/A 42/ARG
43 1/A 43/ASN
44 1/A 44/ARG
45 1/A 45/VAL
46 1/A 46/ARG
47 1/A 47/GLY
48 1/A 48/ILE
49 1/A 49/LEU
50 1/A 50/ARG
51 1/A 51/ILE
52 1/A 52/ILE
53 1/A 53/LYS
54 1/A 54/PRO
55 1/A 55/CYS
56 1/A 56/ASN
57 1/A 57/HIS
58 1/A 58/VAL
59 1/A 59/LEU
60 1/A 60/SER
61 1/A 61/LEU
62 1/A 62/SER
63 1/A 63/PHE
64 1/A 64/PRO
65 1/A 65/ILE
66 1/A 66/ARG
67 1/A 67/ARG
68 1/A 68/ASP
69 1/A 69/ASP
70 1/A 70/GLY
71 1/A 71/SER
72 1/A 72/TRP
73 1/A 73/GLU
74 1/A 74/VAL
75 1/A 75/ILE
76 1/A 76/GLU
77 1/A 77/GLY
78 1/A 78/TYR
79 1/A 79/ARG
80 1/A 80/ALA
81 1/A 81/GLN
82 1/A 82/HIS
83 1/A 83/SER
84 1/A 84/GLN
85 1/A 85/HIS
86 1/A 86/ARG
87 1/A 87/THR
88 1/A 88/PRO
89 1/A 89/CYS
90 1/A 90/LYS
91 1/A 91/GLY
92 1/A 92/GLY
93 1/A 93/ILE
94 1/A 94/ARG
95 1/A 95/TYR
96 1/A 96/SER
97 1/A 97/THR
98 1/A 98/ASP
99 1/A 99/VAL
100 1/A 100/SER
101 1/A 101/VAL
102 1/A 102/ASP
103 1/A 103/GLU
104 1/A 104/VAL
105 1/A 105/LYS
106 1/A 106/ALA
107 1/A 107/LEU
108 1/A 108/ALA
109 1/A 109/SER
110 1/A 110/LEU
111 1/A 111/MET
112 1/A 112/THR
113 1/A 113/TYR
114 1/A 114/LYS
115 1/A 115/CYS
116 1/A 116/ALA
117 1/A 117/VAL
118 1/A 118/VAL
119 1/A 119/ASP
120 1/A 120/VAL
121 1/A 121/PRO
122 1/A 122/PHE
123 1/A 123/GLY
124 1/A 124/GLY
125 1/A 125/ALA
126 1/A 126/LYS
127 1/A 127/ALA
128 1/A 128/GLY
129 1/A 129/VAL
130 1/A 130/LYS
131 1/A 131/ILE
132 1/A 132/ASN
133 1/A 133/PRO
134 1/A 134/LYS
135 1/A 135/ASN
136 1/A 136/TYR
137 1/A 137/THR
138 1/A 138/ASP
139 1/A 139/ASN
140 1/A 140/GLU
141 1/A 141/LEU
142 1/A 142/GLU
143 1/A 143/LYS
144 1/A 144/ILE
145 1/A 145/THR
146 1/A 146/ARG
147 1/A 147/ARG
148 1/A 148/PHE
149 1/A 149/THR
150 1/A 150/MET
151 1/A 151/GLU
152 1/A 152/LEU
153 1/A 153/ALA
154 1/A 154/LYS
155 1/A 155/LYS
156 1/A 156/GLY
157 1/A 157/PHE
158 1/A 158/ILE
159 1/A 159/GLY
160 1/A 160/PRO
161 1/A 161/GLY
162 1/A 162/VAL
163 1/A 163/ASP
164 1/A 164/VAL
165 1/A 165/PRO
166 1/A 166/ALA
167 1/A 167/PRO
168 1/A 168/ASP
169 1/A 169/MET
170 1/A 170/SER
171 1/A 171/THR
172 1/A 172/GLY
173 1/A 173/GLU
174 1/A 174/ARG
175 1/A 175/GLU
176 1/A 176/MET
177 1/A 177/SER
178 1/A 178/TRP
179 1/A 179/ILE
180 1/A 180/ALA
181 1/A 181/ASP
182 1/A 182/THR
183 1/A 183/TYR
184 1/A 184/ALA
185 1/A 185/SER
186 1/A 186/THR
187 1/A 187/ILE
188 1/A 188/GLY
189 1/A 189/HIS
190 1/A 190/TYR
191 1/A 191/ASP
192 1/A 192/ILE
193 1/A 193/ASN
194 1/A 194/ALA
195 1/A 195/HIS
196 1/A 196/ALA
197 1/A 197/CYS
198 1/A 198/VAL
199 1/A 199/THR
200 1/A 200/GLY
201 1/A 201/LYS
202 1/A 202/PRO
203 1/A 203/ILE
204 1/A 204/SER
205 1/A 205/GLN
206 1/A 206/GLY
207 1/A 207/GLY
208 1/A 208/ILE
209 1/A 209/HIS
210 1/A 210/GLY
211 1/A 211/ARG
212 1/A 212/ILE
213 1/A 213/SER
214 1/A 214/ALA
215 1/A 215/THR
216 1/A 216/GLY
217 1/A 217/ARG
218 1/A 218/GLY
219 1/A 219/VAL
220 1/A 220/PHE
221 1/A 221/HIS
222 1/A 222/GLY
223 1/A 223/ILE
224 1/A 224/GLU
225 1/A 225/ASN
226 1/A 226/PHE
227 1/A 227/ILE
228 1/A 228/ASN
229 1/A 229/GLU
230 1/A 230/ALA
231 1/A 231/SER
232 1/A 232/TYR
233 1/A 233/MET
234 1/A 234/SER
235 1/A 235/ILE
236 1/A 236/LEU
237 1/A 237/GLY
238 1/A 238/MET
239 1/A 239/THR
240 1/A 240/PRO
241 1/A 241/GLY
242 1/A 242/PHE
243 1/A 243/GLY
244 1/A 244/ASP
245 1/A 245/LYS
246 1/A 246/THR
247 1/A 247/PHE
248 1/A 248/ALA
249 1/A 249/VAL
250 1/A 250/GLN
251 1/A 251/GLY
252 1/A 252/PHE
253 1/A 253/GLY
254 1/A 254/ASN
255 1/A 255/VAL
256 1/A 256/GLY
257 1/A 257/LEU
258 1/A 258/HIS
259 1/A 259/SER
260 1/A 260/MET
261 1/A 261/ARG
262 1/A 262/TYR
263 1/A 263/LEU
264 1/A 264/HIS
265 1/A 265/ARG
266 1/A 266/PHE
267 1/A 267/GLY
268 1/A 268/ALA
269 1/A 269/LYS
270 1/A 270/CYS
271 1/A 271/VAL
272 1/A 272/ALA
273 1/A 273/VAL
274 1/A 274/GLY
275 1/A 275/GLU
276 1/A 276/SER
277 1/A 277/ASP
278 1/A 278/GLY
279 1/A 279/SER
280 1/A 280/ILE
281 1/A 281/TRP
282 1/A 282/ASN
283 1/A 283/PRO
284 1/A 284/ASP
285 1/A 285/GLY
286 1/A 286/ILE
287 1/A 287/ASP
288 1/A 288/PRO
289 1/A 289/LYS
290 1/A 290/GLU
291 1/A 291/LEU
292 1/A 292/GLU
293 1/A 293/ASP
294 1/A 294/PHE
295 1/A 295/LYS
296 1/A 296/LEU
297 1/A 297/GLN
298 1/A 298/HIS
299 1/A 299/GLY
300 1/A 300/THR
301 1/A 301/ILE
302 1/A 302/LEU
303 1/A 303/GLY
304 1/A 304/PHE
305 1/A 305/PRO
306 1/A 306/LYS
307 1/A 307/ALA
308 1/A 308/LYS
309 1/A 309/ILE
310 1/A 310/TYR
311 1/A 311/GLU
312 1/A 312/GLY
313 1/A 313/SER
314 1/A 314/ILE
315 1/A 315/LEU
316 1/A 316/GLU
317 1/A 317/VAL
318 1/A 318/ASP
319 1/A 319/CYS
320 1/A 320/ASP
321 1/A 321/ILE
322 1/A 322/LEU
323 1/A 323/ILE
324 1/A 324/PRO
325 1/A 325/ALA
326 1/A 326/ALA
327 1/A 327/SER
328 1/A 328/GLU
329 1/A 329/LYS
330 1/A 330/GLN
331 1/A 331/LEU
332 1/A 332/THR
333 1/A 333/LYS
334 1/A 334/SER
335 1/A 335/ASN
336 1/A 336/ALA
337 1/A 337/PRO
338 1/A 338/ARG
339 1/A 339/VAL
340 1/A 340/LYS
341 1/A 341/ALA
342 1/A 342/LYS
343 1/A 343/ILE
344 1/A 344/ILE
345 1/A 345/ALA
346 1/A 346/GLU
347 1/A 347/GLY
348 1/A 348/ALA
349 1/A 349/ASN
350 1/A 350/GLY
351 1/A 351/PRO
352 1/A 352/THR
353 1/A 353/THR
354 1/A 354/PRO
355 1/A 355/GLU
356 1/A 356/ALA
357 1/A 357/ASP
358 1/A 358/LYS
359 1/A 359/ILE
360 1/A 360/PHE
361 1/A 361/LEU
362 1/A 362/GLU
363 1/A 363/ARG
364 1/A 364/ASN
365 1/A 365/ILE
366 1/A 366/MET
367 1/A 367/VAL
368 1/A 368/ILE
369 1/A 369/PRO
370 1/A 370/ASP
371 1/A 371/LEU
372 1/A 372/TYR
373 1/A 373/LEU
374 1/A 374/ASN
375 1/A 375/ALA
376 1/A 376/GLY
377 1/A 377/GLY
378 1/A 378/VAL
379 1/A 379/THR
380 1/A 380/VAL
381 1/A 381/SER
382 1/A 382/TYR
383 1/A 383/PHE
384 1/A 384/GLU
385 1/A 385/TRP
386 1/A 386/LEU
387 1/A 387/LYS
388 1/A 388/ASN
389 1/A 389/LEU
390 1/A 390/ASN
391 1/A 391/HIS
392 1/A 392/VAL
393 1/A 393/SER
394 1/A 394/TYR
395 1/A 395/GLY
396 1/A 396/ARG
397 1/A 397/LEU
398 1/A 398/THR
399 1/A 399/PHE
400 1/A 400/LYS
401 1/A 401/TYR
402 1/A 402/GLU
403 1/A 403/ARG
404 1/A 404/ASP
405 1/A 405/SER
406 1/A 406/ASN
407 1/A 407/TYR
408 1/A 408/HIS
409 1/A 409/LEU
410 1/A 410/LEU
411 1/A 411/MET
412 1/A 412/SER
413 1/A 413/VAL
414 1/A 414/GLN
415 1/A 415/GLU
416 1/A 416/SER
417 1/A 417/LEU
418 1/A 418/GLU
419 1/A 419/ARG
420 1/A 420/LYS
421 1/A 421/PHE
422 1/A 422/GLY
423 1/A 423/LYS
424 1/A 424/HIS
425 1/A 425/GLY
426 1/A 426/GLY
427 1/A 427/THR
428 1/A 428/ILE
429 1/A 429/PRO
430 1/A 430/ILE
431 1/A 431/VAL
432 1/A 432/PRO
433 1/A 433/THR
434 1/A 434/ALA
435 1/A 435/GLU
436 1/A 436/PHE
437 1/A 437/GLN
438 1/A 438/ASP
439 1/A 439/ARG
440 1/A 440/ILE
441 1/A 441/SER
442 1/A 442/GLY
443 1/A 443/ALA
444 1/A 444/SER
445 1/A 445/GLU
446 1/A 446/LYS
447 1/A 447/ASP
448 1/A 448/ILE
449 1/A 449/VAL
450 1/A 450/HIS
451 1/A 451/SER
452 1/A 452/GLY
453 1/A 453/LEU
454 1/A 454/ALA
455 1/A 455/TYR
456 1/A 456/THR
457 1/A 457/MET
458 1/A 458/GLU
459 1/A 459/ARG
460 1/A 460/SER
461 1/A 461/ALA
462 1/A 462/ARG
463 1/A 463/GLN
464 1/A 464/ILE
465 1/A 465/MET
466 1/A 466/ARG
467 1/A 467/THR
468 1/A 468/ALA
469 1/A 469/MET
470 1/A 470/LYS
471 1/A 471/TYR
472 1/A 472/ASN
473 1/A 473/LEU
474 1/A 474/GLY
475 1/A 475/LEU
476 1/A 476/ASP
477 1/A 477/LEU
478 1/A 478/ARG
479 1/A 479/THR
480 1/A 480/ALA
481 1/A 481/ALA
482 1/A 482/TYR
483 1/A 483/VAL
484 1/A 484/ASN
485 1/A 485/ALA
486 1/A 486/ILE
487 1/A 487/GLU
488 1/A 488/LYS
489 1/A 489/VAL
490 1/A 490/PHE
491 1/A 491/ARG
492 1/A 492/VAL
493 1/A 493/TYR
494 1/A 494/ASN
495 1/A 495/GLU
496 1/A 496/ALA
497 1/A 497/GLY
498 1/A 498/VAL
499 1/A 499/THR
500 1/A 500/PHE
501 1/A 501/THR
502 2/A 601/GLU
503 2/A 602/NAI
504 2/A 603/NAI
505 2/A 604/GTP
506 3/B 1/ALA
507 3/B 2/ASP
508 3/B 3/ARG
509 3/B 4/GLU
510 3/B 5/ASP
511 3/B 6/ASP
512 3/B 7/PRO
513 3/B 8/ASN
514 3/B 9/PHE
515 3/B 10/PHE
516 3/B 11/LYS
517 3/B 12/MET
518 3/B 13/VAL
519 3/B 14/GLU
520 3/B 15/GLY
521 3/B 16/PHE
522 3/B 17/PHE
523 3/B 18/ASP
524 3/B 19/ARG
525 3/B 20/GLY
526 3/B 21/ALA
527 3/B 22/SER
528 3/B 23/ILE
529 3/B 24/VAL
530 3/B 25/GLU
531 3/B 26/ASP
532 3/B 27/LYS
533 3/B 28/LEU
534 3/B 29/VAL
535 3/B 30/GLU
536 3/B 31/ASP
537 3/B 32/LEU
538 3/B 33/LYS
539 3/B 34/THR
540 3/B 35/ARG
541 3/B 36/GLU
542 3/B 37/THR
543 3/B 38/GLU
544 3/B 39/GLU
545 3/B 40/GLN
546 3/B 41/LYS
547 3/B 42/ARG
548 3/B 43/ASN
549 3/B 44/ARG
550 3/B 45/VAL
551 3/B 46/ARG
552 3/B 47/GLY
553 3/B 48/ILE
554 3/B 49/LEU
555 3/B 50/ARG
556 3/B 51/ILE
557 3/B 52/ILE
558 3/B 53/LYS
559 3/B 54/PRO
560 3/B 55/CYS
561 3/B 56/ASN
562 3/B 57/HIS
563 3/B 58/VAL
564 3/B 59/LEU
565 3/B 60/SER
566 3/B 61/LEU
567 3/B 62/SER
568 3/B 63/PHE
569 3/B 64/PRO
570 3/B 65/ILE
571 3/B 66/ARG
572 3/B 67/ARG
573 3/B 68/ASP
574 3/B 69/ASP
575 3/B 70/GLY
576 3/B 71/SER
577 3/B 72/TRP
578 3/B 73/GLU
579 3/B 74/VAL
580 3/B 75/ILE
581 3/B 76/GLU
582 3/B 77/GLY
583 3/B 78/TYR
584 3/B 79/ARG
585 3/B 80/ALA
586 3/B 81/GLN
587 3/B 82/HIS
588 3/B 83/SER
589 3/B 84/GLN
590 3/B 85/HIS
591 3/B 86/ARG
592 3/B 87/THR
593 3/B 88/PRO
594 3/B 89/CYS
595 3/B 90/LYS
596 3/B 91/GLY
597 3/B 92/GLY
598 3/B 93/ILE
599 3/B 94/ARG
600 3/B 95/TYR
601 3/B 96/SER
602 3/B 97/THR
603 3/B 98/ASP
604 3/B 99/VAL
605 3/B 100/SER
606 3/B 101/VAL
607 3/B 102/ASP
608 3/B 103/GLU
609 3/B 104/VAL
610 3/B 105/LYS
611 3/B 106/ALA
612 3/B 107/LEU
613 3/B 108/ALA
614 3/B 109/SER
615 3/B 110/LEU
616 3/B 111/MET
617 3/B 112/THR
618 3/B 113/TYR
619 3/B 114/LYS
620 3/B 115/CYS
621 3/B 116/ALA
622 3/B 117/VAL
623 3/B 118/VAL
624 3/B 119/ASP
625 3/B 120/VAL
626 3/B 121/PRO
627 3/B 122/PHE
628 3/B 123/GLY
629 3/B 124/GLY
630 3/B 125/ALA
631 3/B 126/LYS
632 3/B 127/ALA
633 3/B 128/GLY
634 3/B 129/VAL
635 3/B 130/LYS
636 3/B 131/ILE
637 3/B 132/ASN
638 3/B 133/PRO
639 3/B 134/LYS
640 3/B 135/ASN
641 3/B 136/TYR
642 3/B 137/THR
643 3/B 138/ASP
644 3/B 139/ASN
645 3/B 140/GLU
646 3/B 141/LEU
647 3/B 142/GLU
648 3/B 143/LYS
649 3/B 144/ILE
650 3/B 145/THR
651 3/B 146/ARG
652 3/B 147/ARG
653 3/B 148/PHE
654 3/B 149/THR
655 3/B 150/MET
656 3/B 151/GLU
657 3/B 152/LEU
658 3/B 153/ALA
659 3/B 154/LYS
660 3/B 155/LYS
661 3/B 156/GLY
662 3/B 157/PHE
663 3/B 158/ILE
664 3/B 159/GLY
665 3/B 160/PRO
666 3/B 161/GLY
667 3/B 162/VAL
668 3/B 163/ASP
669 3/B 164/VAL
670 3/B 165/PRO
671 3/B 166/ALA
672 3/B 167/PRO
673 3/B 168/ASP
674 3/B 169/MET
675 3/B 170/SER
676 3/B 171/THR
677 3/B 172/GLY
678 3/B 173/GLU
679 3/B 174/ARG
680 3/B 175/GLU
681 3/B 176/MET
682 3/B 177/SER
683 3/B 178/TRP
684 3/B 179/ILE
685 3/B 180/ALA
686 3/B 181/ASP
687 3/B 182/THR
688 3/B 183/TYR
689 3/B 184/ALA
690 3/B 185/SER
691 3/B 186/THR
692 3/B 187/ILE
693 3/B 188/GLY
694 3/B 189/HIS
695 3/B 190/TYR
696 3/B 191/ASP
697 3/B 192/ILE
698 3/B 193/ASN
699 3/B 194/ALA
700 3/B 195/HIS
701 3/B 196/ALA
702 3/B 197/CYS
703 3/B 198/VAL
704 3/B 199/THR
705 3/B 200/GLY
706 3/B 201/LYS
707 3/B 202/PRO
708 3/B 203/ILE
709 3/B 204/SER
710 3/B 205/GLN
711 3/B 206/GLY
712 3/B 207/GLY
713 3/B 208/ILE
714 3/B 209/HIS
715 3/B 210/GLY
716 3/B 211/ARG
717 3/B 212/ILE
718 3/B 213/SER
719 3/B 214/ALA
720 3/B 215/THR
721 3/B 216/GLY
722 3/B 217/ARG
723 3/B 218/GLY
724 3/B 219/VAL
725 3/B 220/PHE
726 3/B 221/HIS
727 3/B 222/GLY
728 3/B 223/ILE
729 3/B 224/GLU
730 3/B 225/ASN
731 3/B 226/PHE
732 3/B 227/ILE
733 3/B 228/ASN
734 3/B 229/GLU
735 3/B 230/ALA
736 3/B 231/SER
737 3/B 232/TYR
738 3/B 233/MET
739 3/B 234/SER
740 3/B 235/ILE
741 3/B 236/LEU
742 3/B 237/GLY
743 3/B 238/MET
744 3/B 239/THR
745 3/B 240/PRO
746 3/B 241/GLY
747 3/B 242/PHE
748 3/B 243/GLY
749 3/B 244/ASP
750 3/B 245/LYS
751 3/B 246/THR
752 3/B 247/PHE
753 3/B 248/ALA
754 3/B 249/VAL
755 3/B 250/GLN
756 3/B 251/GLY
757 3/B 252/PHE
758 3/B 253/GLY
759 3/B 254/ASN
760 3/B 255/VAL
761 3/B 256/GLY
762 3/B 257/LEU
763 3/B 258/HIS
764 3/B 259/SER
765 3/B 260/MET
766 3/B 261/ARG
767 3/B 262/TYR
768 3/B 263/LEU
769 3/B 264/HIS
770 3/B 265/ARG
771 3/B 266/PHE
772 3/B 267/GLY
773 3/B 268/ALA
774 3/B 269/LYS
775 3/B 270/CYS
776 3/B 271/VAL
777 3/B 272/ALA
778 3/B 273/VAL
779 3/B 274/GLY
780 3/B 275/GLU
781 3/B 276/SER
782 3/B 277/ASP
783 3/B 278/GLY
784 3/B 279/SER
785 3/B 280/ILE
786 3/B 281/TRP
787 3/B 282/ASN
788 3/B 283/PRO
789 3/B 284/ASP
790 3/B 285/GLY
791 3/B 286/ILE
792 3/B 287/ASP
793 3/B 288/PRO
794 3/B 289/LYS
795 3/B 290/GLU
796 3/B 291/LEU
797 3/B 292/GLU
798 3/B 293/ASP
799 3/B 294/PHE
800 3/B 295/LYS
801 3/B 296/LEU
802 3/B 297/GLN
803 3/B 298/HIS
804 3/B 299/GLY
805 3/B 300/THR
806 3/B 301/ILE
807 3/B 302/LEU
808 3/B 303/GLY
809 3/B 304/PHE
810 3/B 305/PRO
811 3/B 306/LYS
812 3/B 307/ALA
813 3/B 308/LYS
814 3/B 309/ILE
815 3/B 310/TYR
816 3/B 311/GLU
817 3/B 312/GLY
818 3/B 313/SER
819 3/B 314/ILE
820 3/B 315/LEU
821 3/B 316/GLU
822 3/B 317/VAL
823 3/B 318/ASP
824 3/B 319/CYS
825 3/B 320/ASP
826 3/B 321/ILE
827 3/B 322/LEU
828 3/B 323/ILE
829 3/B 324/PRO
830 3/B 325/ALA
831 3/B 326/ALA
832 3/B 327/SER
833 3/B 328/GLU
834 3/B 329/LYS
835 3/B 330/GLN
836 3/B 331/LEU
837 3/B 332/THR
838 3/B 333/LYS
839 3/B 334/SER
840 3/B 335/ASN
841 3/B 336/ALA
842 3/B 337/PRO
843 3/B 338/ARG
844 3/B 339/VAL
845 3/B 340/LYS
846 3/B 341/ALA
847 3/B 342/LYS
848 3/B 343/ILE
849 3/B 344/ILE
850 3/B 345/ALA
851 3/B 346/GLU
852 3/B 347/GLY
853 3/B 348/ALA
854 3/B 349/ASN
855 3/B 350/GLY
856 3/B 351/PRO
857 3/B 352/THR
858 3/B 353/THR
859 3/B 354/PRO
860 3/B 355/GLU
861 3/B 356/ALA
862 3/B 357/ASP
863 3/B 358/LYS
864 3/B 359/ILE
865 3/B 360/PHE
866 3/B 361/LEU
867 3/B 362/GLU
868 3/B 363/ARG
869 3/B 364/ASN
870 3/B 365/ILE
871 3/B 366/MET
872 3/B 367/VAL
873 3/B 368/ILE
874 3/B 369/PRO
875 3/B 370/ASP
876 3/B 371/LEU
877 3/B 372/TYR
878 3/B 373/LEU
879 3/B 374/ASN
880 3/B 375/ALA
881 3/B 376/GLY
882 3/B 377/GLY
883 3/B 378/VAL
884 3/B 379/THR
885 3/B 380/VAL
886 3/B 381/SER
887 3/B 382/TYR
888 3/B 383/PHE
889 3/B 384/GLU
890 3/B 385/TRP
891 3/B 386/LEU
892 3/B 387/LYS
893 3/B 388/ASN
894 3/B 389/LEU
895 3/B 390/ASN
896 3/B 391/HIS
897 3/B 392/VAL
898 3/B 393/SER
899 3/B 394/TYR
900 3/B 395/GLY
901 3/B 396/ARG
902 3/B 397/LEU
903 3/B 398/THR
904 3/B 399/PHE
905 3/B 400/LYS
906 3/B 401/TYR
907 3/B 402/GLU
908 3/B 403/ARG
909 3/B 404/ASP
910 3/B 405/SER
911 3/B 406/ASN
912 3/B 407/TYR
913 3/B 408/HIS
914 3/B 409/LEU
915 3/B 410/LEU
916 3/B 411/MET
917 3/B 412/SER
918 3/B 413/VAL
919 3/B 414/GLN
920 3/B 415/GLU
921 3/B 416/SER
922 3/B 417/LEU
923 3/B 418/GLU
924 3/B 419/ARG
925 3/B 420/LYS
926 3/B 421/PHE
927 3/B 422/GLY
928 3/B 423/LYS
929 3/B 424/HIS
930 3/B 425/GLY
931 3/B 426/GLY
932 3/B 427/THR
933 3/B 428/ILE
934 3/B 429/PRO
935 3/B 430/ILE
936 3/B 431/VAL
937 3/B 432/PRO
938 3/B 433/THR
939 3/B 434/ALA
940 3/B 435/GLU
941 3/B 436/PHE
942 3/B 437/GLN
943 3/B 438/ASP
944 3/B 439/ARG
945 3/B 440/ILE
946 3/B 441/SER
947 3/B 442/GLY
948 3/B 443/ALA
949 3/B 444/SER
950 3/B 445/GLU
951 3/B 446/LYS
952 3/B 447/ASP
953 3/B 448/ILE
954 3/B 449/VAL
955 3/B 450/HIS
956 3/B 451/SER
957 3/B 452/GLY
958 3/B 453/LEU
959 3/B 454/ALA
960 3/B 455/TYR
961 3/B 456/THR
962 3/B 457/MET
963 3/B 458/GLU
964 3/B 459/ARG
965 3/B 460/SER
966 3/B 461/ALA
967 3/B 462/ARG
968 3/B 463/GLN
969 3/B 464/ILE
970 3/B 465/MET
971 3/B 466/ARG
972 3/B 467/THR
973 3/B 468/ALA
974 3/B 469/MET
975 3/B 470/LYS
976 3/B 471/TYR
977 3/B 472/ASN
978 3/B 473/LEU
979 3/B 474/GLY
980 3/B 475/LEU
981 3/B 476/ASP
982 3/B 477/LEU
983 3/B 478/ARG
984 3/B 479/THR
985 3/B 480/ALA
986 3/B 481/ALA
987 3/B 482/TYR
988 3/B 483/VAL
989 3/B 484/ASN
990 3/B 485/ALA
991 3/B 486/ILE
992 3/B 487/GLU
993 3/B 488/LYS
994 3/B 489/VAL
995 3/B 490/PHE
996 3/B 491/ARG
997 3/B 492/VAL
998 3/B 493/TYR
999 3/B 494/ASN
1000 3/B 495/GLU
1001 3/B 496/ALA
1002 3/B 497/GLY
1003 3/B 498/VAL
1004 3/B 499/THR
1005 3/B 500/PHE
1006 3/B 501/THR
1007 4/B 601/GLU
1008 4/B 602/NAI
1009 4/B 603/GTP
1010 4/B 604/NAI
1011 5/C 1/ALA
1012 5/C 2/ASP
1013 5/C 3/ARG
1014 5/C 4/GLU
1015 5/C 5/ASP
1016 5/C 6/ASP
1017 5/C 7/PRO
1018 5/C 8/ASN
1019 5/C 9/PHE
1020 5/C 10/PHE
1021 5/C 11/LYS
1022 5/C 12/MET
1023 5/C 13/VAL
1024 5/C 14/GLU
1025 5/C 15/GLY
1026 5/C 16/PHE
1027 5/C 17/PHE
1028 5/C 18/ASP
1029 5/C 19/ARG
1030 5/C 20/GLY
1031 5/C 21/ALA
1032 5/C 22/SER
1033 5/C 23/ILE
1034 5/C 24/VAL
1035 5/C 25/GLU
1036 5/C 26/ASP
1037 5/C 27/LYS
1038 5/C 28/LEU
1039 5/C 29/VAL
1040 5/C 30/GLU
1041 5/C 31/ASP
1042 5/C 32/LEU
1043 5/C 33/LYS
1044 5/C 34/THR
1045 5/C 35/ARG
1046 5/C 36/GLU
1047 5/C 37/THR
1048 5/C 38/GLU
1049 5/C 39/GLU
1050 5/C 40/GLN
1051 5/C 41/LYS
1052 5/C 42/ARG
1053 5/C 43/ASN
1054 5/C 44/ARG
1055 5/C 45/VAL
1056 5/C 46/ARG
1057 5/C 47/GLY
1058 5/C 48/ILE
1059 5/C 49/LEU
1060 5/C 50/ARG
1061 5/C 51/ILE
1062 5/C 52/ILE
1063 5/C 53/LYS
1064 5/C 54/PRO
1065 5/C 55/CYS
1066 5/C 56/ASN
1067 5/C 57/HIS
1068 5/C 58/VAL
1069 5/C 59/LEU
1070 5/C 60/SER
1071 5/C 61/LEU
1072 5/C 62/SER
1073 5/C 63/PHE
1074 5/C 64/PRO
1075 5/C 65/ILE
1076 5/C 66/ARG
1077 5/C 67/ARG
1078 5/C 68/ASP
1079 5/C 69/ASP
1080 5/C 70/GLY
1081 5/C 71/SER
1082 5/C 72/TRP
1083 5/C 73/GLU
1084 5/C 74/VAL
1085 5/C 75/ILE
1086 5/C 76/GLU
1087 5/C 77/GLY
1088 5/C 78/TYR
1089 5/C 79/ARG
1090 5/C 80/ALA
1091 5/C 81/GLN
1092 5/C 82/HIS
1093 5/C 83/SER
1094 5/C 84/GLN
1095 5/C 85/HIS
1096 5/C 86/ARG
1097 5/C 87/THR
1098 5/C 88/PRO
1099 5/C 89/CYS
1100 5/C 90/LYS
1101 5/C 91/GLY
1102 5/C 92/GLY
1103 5/C 93/ILE
1104 5/C 94/ARG
1105 5/C 95/TYR
1106 5/C 96/SER
1107 5/C 97/THR
1108 5/C 98/ASP
1109 5/C 99/VAL
1110 5/C 100/SER
1111 5/C 101/VAL
1112 5/C 102/ASP
1113 5/C 103/GLU
1114 5/C 104/VAL
1115 5/C 105/LYS
1116 5/C 106/ALA
1117 5/C 107/LEU
1118 5/C 108/ALA
1119 5/C 109/SER
1120 5/C 110/LEU
1121 5/C 111/MET
1122 5/C 112/THR
1123 5/C 113/TYR
1124 5/C 114/LYS
1125 5/C 115/CYS
1126 5/C 116/ALA
1127 5/C 117/VAL
1128 5/C 118/VAL
1129 5/C 119/ASP
1130 5/C 120/VAL
1131 5/C 121/PRO
1132 5/C 122/PHE
1133 5/C 123/GLY
1134 5/C 124/GLY
1135 5/C 125/ALA
1136 5/C 126/LYS
1137 5/C 127/ALA
1138 5/C 128/GLY
1139 5/C 129/VAL
1140 5/C 130/LYS
1141 5/C 131/ILE
1142 5/C 132/ASN
1143 5/C 133/PRO
1144 5/C 134/LYS
1145 5/C 135/ASN
1146 5/C 136/TYR
1147 5/C 137/THR
1148 5/C 138/ASP
1149 5/C 139/ASN
1150 5/C 140/GLU
1151 5/C 141/LEU
1152 5/C 142/GLU
1153 5/C 143/LYS
1154 5/C 144/ILE
1155 5/C 145/THR
1156 5/C 146/ARG
1157 5/C 147/ARG
1158 5/C 148/PHE
1159 5/C 149/THR
1160 5/C 150/MET
1161 5/C 151/GLU
1162 5/C 152/LEU
1163 5/C 153/ALA
1164 5/C 154/LYS
1165 5/C 155/LYS
1166 5/C 156/GLY
1167 5/C 157/PHE
1168 5/C 158/ILE
1169 5/C 159/GLY
1170 5/C 160/PRO
1171 5/C 161/GLY
1172 5/C 162/VAL
1173 5/C 163/ASP
1174 5/C 164/VAL
1175 5/C 165/PRO
1176 5/C 166/ALA
1177 5/C 167/PRO
1178 5/C 168/ASP
1179 5/C 169/MET
1180 5/C 170/SER
1181 5/C 171/THR
1182 5/C 172/GLY
1183 5/C 173/GLU
1184 5/C 174/ARG
1185 5/C 175/GLU
1186 5/C 176/MET
1187 5/C 177/SER
1188 5/C 178/TRP
1189 5/C 179/ILE
1190 5/C 180/ALA
1191 5/C 181/ASP
1192 5/C 182/THR
1193 5/C 183/TYR
1194 5/C 184/ALA
1195 5/C 185/SER
1196 5/C 186/THR
1197 5/C 187/ILE
1198 5/C 188/GLY
1199 5/C 189/HIS
1200 5/C 190/TYR
1201 5/C 191/ASP
1202 5/C 192/ILE
1203 5/C 193/ASN
1204 5/C 194/ALA
1205 5/C 195/HIS
1206 5/C 196/ALA
1207 5/C 197/CYS
1208 5/C 198/VAL
1209 5/C 199/THR
1210 5/C 200/GLY
1211 5/C 201/LYS
1212 5/C 202/PRO
1213 5/C 203/ILE
1214 5/C 204/SER
1215 5/C 205/GLN
1216 5/C 206/GLY
1217 5/C 207/GLY
1218 5/C 208/ILE
1219 5/C 209/HIS
1220 5/C 210/GLY
1221 5/C 211/ARG
1222 5/C 212/ILE
1223 5/C 213/SER
1224 5/C 214/ALA
1225 5/C 215/THR
1226 5/C 216/GLY
1227 5/C 217/ARG
1228 5/C 218/GLY
1229 5/C 219/VAL
1230 5/C 220/PHE
1231 5/C 221/HIS
1232 5/C 222/GLY
1233 5/C 223/ILE
1234 5/C 224/GLU
1235 5/C 225/ASN
1236 5/C 226/PHE
1237 5/C 227/ILE
1238 5/C 228/ASN
1239 5/C 229/GLU
1240 5/C 230/ALA
1241 5/C 231/SER
1242 5/C 232/TYR
1243 5/C 233/MET
1244 5/C 234/SER
1245 5/C 235/ILE
1246 5/C 236/LEU
1247 5/C 237/GLY
1248 5/C 238/MET
1249 5/C 239/THR
1250 5/C 240/PRO
1251 5/C 241/GLY
1252 5/C 242/PHE
1253 5/C 243/GLY
1254 5/C 244/ASP
1255 5/C 245/LYS
1256 5/C 246/THR
1257 5/C 247/PHE
1258 5/C 248/ALA
1259 5/C 249/VAL
1260 5/C 250/GLN
1261 5/C 251/GLY
1262 5/C 252/PHE
1263 5/C 253/GLY
1264 5/C 254/ASN
1265 5/C 255/VAL
1266 5/C 256/GLY
1267 5/C 257/LEU
1268 5/C 258/HIS
1269 5/C 259/SER
1270 5/C 260/MET
1271 5/C 261/ARG
1272 5/C 262/TYR
1273 5/C 263/LEU
1274 5/C 264/HIS
1275 5/C 265/ARG
1276 5/C 266/PHE
1277 5/C 267/GLY
1278 5/C 268/ALA
1279 5/C 269/LYS
1280 5/C 270/CYS
1281 5/C 271/VAL
1282 5/C 272/ALA
1283 5/C 273/VAL
1284 5/C 274/GLY
1285 5/C 275/GLU
1286 5/C 276/SER
1287 5/C 277/ASP
1288 5/C 278/GLY
1289 5/C 279/SER
1290 5/C 280/ILE
1291 5/C 281/TRP
1292 5/C 282/ASN
1293 5/C 283/PRO
1294 5/C 284/ASP
1295 5/C 285/GLY
1296 5/C 286/ILE
1297 5/C 287/ASP
1298 5/C 288/PRO
1299 5/C 289/LYS
1300 5/C 290/GLU
1301 5/C 291/LEU
1302 5/C 292/GLU
1303 5/C 293/ASP
1304 5/C 294/PHE
1305 5/C 295/LYS
1306 5/C 296/LEU
1307 5/C 297/GLN
1308 5/C 298/HIS
1309 5/C 299/GLY
1310 5/C 300/THR
1311 5/C 301/ILE
1312 5/C 302/LEU
1313 5/C 303/GLY
1314 5/C 304/PHE
1315 5/C 305/PRO
1316 5/C 306/LYS
1317 5/C 307/ALA
1318 5/C 308/LYS
1319 5/C 309/ILE
1320 5/C 310/TYR
1321 5/C 311/GLU
1322 5/C 312/GLY
1323 5/C 313/SER
1324 5/C 314/ILE
1325 5/C 315/LEU
1326 5/C 316/GLU
1327 5/C 317/VAL
1328 5/C 318/ASP
1329 5/C 319/CYS
1330 5/C 320/ASP
1331 5/C 321/ILE
1332 5/C 322/LEU
1333 5/C 323/ILE
1334 5/C 324/PRO
1335 5/C 325/ALA
1336 5/C 326/ALA
1337 5/C 327/SER
1338 5/C 328/GLU
1339 5/C 329/LYS
1340 5/C 330/GLN
1341 5/C 331/LEU
1342 5/C 332/THR
1343 5/C 333/LYS
1344 5/C 334/SER
1345 5/C 335/ASN
1346 5/C 336/ALA
1347 5/C 337/PRO
1348 5/C 338/ARG
1349 5/C 339/VAL
1350 5/C 340/LYS
1351 5/C 341/ALA
1352 5/C 342/LYS
1353 5/C 343/ILE
1354 5/C 344/ILE
1355 5/C 345/ALA
1356 5/C 346/GLU
1357 5/C 347/GLY
1358 5/C 348/ALA
1359 5/C 349/ASN
1360 5/C 350/GLY
1361 5/C 351/PRO
1362 5/C 352/THR
1363 5/C 353/THR
1364 5/C 354/PRO
1365 5/C 355/GLU
1366 5/C 356/ALA
1367 5/C 357/ASP
1368 5/C 358/LYS
1369 5/C 359/ILE
1370 5/C 360/PHE
1371 5/C 361/LEU
1372 5/C 362/GLU
1373 5/C 363/ARG
1374 5/C 364/ASN
1375 5/C 365/ILE
1376 5/C 366/MET
1377 5/C 367/VAL
1378 5/C 368/ILE
1379 5/C 369/PRO
1380 5/C 370/ASP
1381 5/C 371/LEU
1382 5/C 372/TYR
1383 5/C 373/LEU
1384 5/C 374/ASN
1385 5/C 375/ALA
1386 5/C 376/GLY
1387 5/C 377/GLY
1388 5/C 378/VAL
1389 5/C 379/THR
1390 5/C 380/VAL
1391 5/C 381/SER
1392 5/C 382/TYR
1393 5/C 383/PHE
1394 5/C 384/GLU
1395 5/C 385/TRP
1396 5/C 386/LEU
1397 5/C 387/LYS
1398 5/C 388/ASN
1399 5/C 389/LEU
1400 5/C 390/ASN
1401 5/C 391/HIS
1402 5/C 392/VAL
1403 5/C 393/SER
1404 5/C 394/TYR
1405 5/C 395/GLY
1406 5/C 396/ARG
1407 5/C 397/LEU
1408 5/C 398/THR
1409 5/C 399/PHE
1410 5/C 400/LYS
1411 5/C 401/TYR
1412 5/C 402/GLU
1413 5/C 403/ARG
1414 5/C 404/ASP
1415 5/C 405/SER
1416 5/C 406/ASN
1417 5/C 407/TYR
1418 5/C 408/HIS
1419 5/C 409/LEU
1420 5/C 410/LEU
1421 5/C 411/MET
1422 5/C 412/SER
1423 5/C 413/VAL
1424 5/C 414/GLN
1425 5/C 415/GLU
1426 5/C 416/SER
1427 5/C 417/LEU
1428 5/C 418/GLU
1429 5/C 419/ARG
1430 5/C 420/LYS
1431 5/C 421/PHE
1432 5/C 422/GLY
1433 5/C 423/LYS
1434 5/C 424/HIS
1435 5/C 425/GLY
1436 5/C 426/GLY
1437 5/C 427/THR
1438 5/C 428/ILE
1439 5/C 429/PRO
1440 5/C 430/ILE
1441 5/C 431/VAL
1442 5/C 432/PRO
1443 5/C 433/THR
1444 5/C 434/ALA
1445 5/C 435/GLU
1446 5/C 436/PHE
1447 5/C 437/GLN
1448 5/C 438/ASP
1449 5/C 439/ARG
1450 5/C 440/ILE
1451 5/C 441/SER
1452 5/C 442/GLY
1453 5/C 443/ALA
1454 5/C 444/SER
1455 5/C 445/GLU
1456 5/C 446/LYS
1457 5/C 447/ASP
1458 5/C 448/ILE
1459 5/C 449/VAL
1460 5/C 450/HIS
1461 5/C 451/SER
1462 5/C 452/GLY
1463 5/C 453/LEU
1464 5/C 454/ALA
1465 5/C 455/TYR
1466 5/C 456/THR
1467 5/C 457/MET
1468 5/C 458/GLU
1469 5/C 459/ARG
1470 5/C 460/SER
1471 5/C 461/ALA
1472 5/C 462/ARG
1473 5/C 463/GLN
1474 5/C 464/ILE
1475 5/C 465/MET
1476 5/C 466/ARG
1477 5/C 467/THR
1478 5/C 468/ALA
1479 5/C 469/MET
1480 5/C 470/LYS
1481 5/C 471/TYR
1482 5/C 472/ASN
1483 5/C 473/LEU
1484 5/C 474/GLY
1485 5/C 475/LEU
1486 5/C 476/ASP
1487 5/C 477/LEU
1488 5/C 478/ARG
1489 5/C 479/THR
1490 5/C 480/ALA
1491 5/C 481/ALA
1492 5/C 482/TYR
1493 5/C 483/VAL
1494 5/C 484/ASN
1495 5/C 485/ALA
1496 5/C 486/ILE
1497 5/C 487/GLU
1498 5/C 488/LYS
1499 5/C 489/VAL
1500 5/C 490/PHE
1501 5/C 491/ARG
1502 5/C 492/VAL
1503 5/C 493/TYR
1504 5/C 494/ASN
1505 5/C 495/GLU
1506 5/C 496/ALA
1507 5/C 497/GLY
1508 5/C 498/VAL
1509 5/C 499/THR
1510 5/C 500/PHE
1511 5/C 501/THR
1512 6/C 601/GLU
1513 6/C 602/GTP
1514 6/C 603/NAI
1515 6/C 604/NAI
1516 7/D 1/ALA
1517 7/D 2/ASP
1518 7/D 3/ARG
1519 7/D 4/GLU
1520 7/D 5/ASP
1521 7/D 6/ASP
1522 7/D 7/PRO
1523 7/D 8/ASN
1524 7/D 9/PHE
1525 7/D 10/PHE
1526 7/D 11/LYS
1527 7/D 12/MET
1528 7/D 13/VAL
1529 7/D 14/GLU
1530 7/D 15/GLY
1531 7/D 16/PHE
1532 7/D 17/PHE
1533 7/D 18/ASP
1534 7/D 19/ARG
1535 7/D 20/GLY
1536 7/D 21/ALA
1537 7/D 22/SER
1538 7/D 23/ILE
1539 7/D 24/VAL
1540 7/D 25/GLU
1541 7/D 26/ASP
1542 7/D 27/LYS
1543 7/D 28/LEU
1544 7/D 29/VAL
1545 7/D 30/GLU
1546 7/D 31/ASP
1547 7/D 32/LEU
1548 7/D 33/LYS
1549 7/D 34/THR
1550 7/D 35/ARG
1551 7/D 36/GLU
1552 7/D 37/THR
1553 7/D 38/GLU
1554 7/D 39/GLU
1555 7/D 40/GLN
1556 7/D 41/LYS
1557 7/D 42/ARG
1558 7/D 43/ASN
1559 7/D 44/ARG
1560 7/D 45/VAL
1561 7/D 46/ARG
1562 7/D 47/GLY
1563 7/D 48/ILE
1564 7/D 49/LEU
1565 7/D 50/ARG
1566 7/D 51/ILE
1567 7/D 52/ILE
1568 7/D 53/LYS
1569 7/D 54/PRO
1570 7/D 55/CYS
1571 7/D 56/ASN
1572 7/D 57/HIS
1573 7/D 58/VAL
1574 7/D 59/LEU
1575 7/D 60/SER
1576 7/D 61/LEU
1577 7/D 62/SER
1578 7/D 63/PHE
1579 7/D 64/PRO
1580 7/D 65/ILE
1581 7/D 66/ARG
1582 7/D 67/ARG
1583 7/D 68/ASP
1584 7/D 69/ASP
1585 7/D 70/GLY
1586 7/D 71/SER
1587 7/D 72/TRP
1588 7/D 73/GLU
1589 7/D 74/VAL
1590 7/D 75/ILE
1591 7/D 76/GLU
1592 7/D 77/GLY
1593 7/D 78/TYR
1594 7/D 79/ARG
1595 7/D 80/ALA
1596 7/D 81/GLN
1597 7/D 82/HIS
1598 7/D 83/SER
1599 7/D 84/GLN
1600 7/D 85/HIS
1601 7/D 86/ARG
1602 7/D 87/THR
1603 7/D 88/PRO
1604 7/D 89/CYS
1605 7/D 90/LYS
1606 7/D 91/GLY
1607 7/D 92/GLY
1608 7/D 93/ILE
1609 7/D 94/ARG
1610 7/D 95/TYR
1611 7/D 96/SER
1612 7/D 97/THR
1613 7/D 98/ASP
1614 7/D 99/VAL
1615 7/D 100/SER
1616 7/D 101/VAL
1617 7/D 102/ASP
1618 7/D 103/GLU
1619 7/D 104/VAL
1620 7/D 105/LYS
1621 7/D 106/ALA
1622 7/D 107/LEU
1623 7/D 108/ALA
1624 7/D 109/SER
1625 7/D 110/LEU
1626 7/D 111/MET
1627 7/D 112/THR
1628 7/D 113/TYR
1629 7/D 114/LYS
1630 7/D 115/CYS
1631 7/D 116/ALA
1632 7/D 117/VAL
1633 7/D 118/VAL
1634 7/D 119/ASP
1635 7/D 120/VAL
1636 7/D 121/PRO
1637 7/D 122/PHE
1638 7/D 123/GLY
1639 7/D 124/GLY
1640 7/D 125/ALA
1641 7/D 126/LYS
1642 7/D 127/ALA
1643 7/D 128/GLY
1644 7/D 129/VAL
1645 7/D 130/LYS
1646 7/D 131/ILE
1647 7/D 132/ASN
1648 7/D 133/PRO
1649 7/D 134/LYS
1650 7/D 135/ASN
1651 7/D 136/TYR
1652 7/D 137/THR
1653 7/D 138/ASP
1654 7/D 139/ASN
1655 7/D 140/GLU
1656 7/D 141/LEU
1657 7/D 142/GLU
1658 7/D 143/LYS
1659 7/D 144/ILE
1660 7/D 145/THR
1661 7/D 146/ARG
1662 7/D 147/ARG
1663 7/D 148/PHE
1664 7/D 149/THR
1665 7/D 150/MET
1666 7/D 151/GLU
1667 7/D 152/LEU
1668 7/D 153/ALA
1669 7/D 154/LYS
1670 7/D 155/LYS
1671 7/D 156/GLY
1672 7/D 157/PHE
1673 7/D 158/ILE
1674 7/D 159/GLY
1675 7/D 160/PRO
1676 7/D 161/GLY
1677 7/D 162/VAL
1678 7/D 163/ASP
1679 7/D 164/VAL
1680 7/D 165/PRO
1681 7/D 166/ALA
1682 7/D 167/PRO
1683 7/D 168/ASP
1684 7/D 169/MET
1685 7/D 170/SER
1686 7/D 171/THR
1687 7/D 172/GLY
1688 7/D 173/GLU
1689 7/D 174/ARG
1690 7/D 175/GLU
1691 7/D 176/MET
1692 7/D 177/SER
1693 7/D 178/TRP
1694 7/D 179/ILE
1695 7/D 180/ALA
1696 7/D 181/ASP
1697 7/D 182/THR
1698 7/D 183/TYR
1699 7/D 184/ALA
1700 7/D 185/SER
1701 7/D 186/THR
1702 7/D 187/ILE
1703 7/D 188/GLY
1704 7/D 189/HIS
1705 7/D 190/TYR
1706 7/D 191/ASP
1707 7/D 192/ILE
1708 7/D 193/ASN
1709 7/D 194/ALA
1710 7/D 195/HIS
1711 7/D 196/ALA
1712 7/D 197/CYS
1713 7/D 198/VAL
1714 7/D 199/THR
1715 7/D 200/GLY
1716 7/D 201/LYS
1717 7/D 202/PRO
1718 7/D 203/ILE
1719 7/D 204/SER
1720 7/D 205/GLN
1721 7/D 206/GLY
1722 7/D 207/GLY
1723 7/D 208/ILE
1724 7/D 209/HIS
1725 7/D 210/GLY
1726 7/D 211/ARG
1727 7/D 212/ILE
1728 7/D 213/SER
1729 7/D 214/ALA
1730 7/D 215/THR
1731 7/D 216/GLY
1732 7/D 217/ARG
1733 7/D 218/GLY
1734 7/D 219/VAL
1735 7/D 220/PHE
1736 7/D 221/HIS
1737 7/D 222/GLY
1738 7/D 223/ILE
1739 7/D 224/GLU
1740 7/D 225/ASN
1741 7/D 226/PHE
1742 7/D 227/ILE
1743 7/D 228/ASN
1744 7/D 229/GLU
1745 7/D 230/ALA
1746 7/D 231/SER
1747 7/D 232/TYR
1748 7/D 233/MET
1749 7/D 234/SER
1750 7/D 235/ILE
1751 7/D 236/LEU
1752 7/D 237/GLY
1753 7/D 238/MET
1754 7/D 239/THR
1755 7/D 240/PRO
1756 7/D 241/GLY
1757 7/D 242/PHE
1758 7/D 243/GLY
1759 7/D 244/ASP
1760 7/D 245/LYS
1761 7/D 246/THR
1762 7/D 247/PHE
1763 7/D 248/ALA
1764 7/D 249/VAL
1765 7/D 250/GLN
1766 7/D 251/GLY
1767 7/D 252/PHE
1768 7/D 253/GLY
1769 7/D 254/ASN
1770 7/D 255/VAL
1771 7/D 256/GLY
1772 7/D 257/LEU
1773 7/D 258/HIS
1774 7/D 259/SER
1775 7/D 260/MET
1776 7/D 261/ARG
1777 7/D 262/TYR
1778 7/D 263/LEU
1779 7/D 264/HIS
1780 7/D 265/ARG
1781 7/D 266/PHE
1782 7/D 267/GLY
1783 7/D 268/ALA
1784 7/D 269/LYS
1785 7/D 270/CYS
1786 7/D 271/VAL
1787 7/D 272/ALA
1788 7/D 273/VAL
1789 7/D 274/GLY
1790 7/D 275/GLU
1791 7/D 276/SER
1792 7/D 277/ASP
1793 7/D 278/GLY
1794 7/D 279/SER
1795 7/D 280/ILE
1796 7/D 281/TRP
1797 7/D 282/ASN
1798 7/D 283/PRO
1799 7/D 284/ASP
1800 7/D 285/GLY
1801 7/D 286/ILE
1802 7/D 287/ASP
1803 7/D 288/PRO
1804 7/D 289/LYS
1805 7/D 290/GLU
1806 7/D 291/LEU
1807 7/D 292/GLU
1808 7/D 293/ASP
1809 7/D 294/PHE
1810 7/D 295/LYS
1811 7/D 296/LEU
1812 7/D 297/GLN
1813 7/D 298/HIS
1814 7/D 299/GLY
1815 7/D 300/THR
1816 7/D 301/ILE
1817 7/D 302/LEU
1818 7/D 303/GLY
1819 7/D 304/PHE
1820 7/D 305/PRO
1821 7/D 306/LYS
1822 7/D 307/ALA
1823 7/D 308/LYS
1824 7/D 309/ILE
1825 7/D 310/TYR
1826 7/D 311/GLU
1827 7/D 312/GLY
1828 7/D 313/SER
1829 7/D 314/ILE
1830 7/D 315/LEU
1831 7/D 316/GLU
1832 7/D 317/VAL
1833 7/D 318/ASP
1834 7/D 319/CYS
1835 7/D 320/ASP
1836 7/D 321/ILE
1837 7/D 322/LEU
1838 7/D 323/ILE
1839 7/D 324/PRO
1840 7/D 325/ALA
1841 7/D 326/ALA
1842 7/D 327/SER
1843 7/D 328/GLU
1844 7/D 329/LYS
1845 7/D 330/GLN
1846 7/D 331/LEU
1847 7/D 332/THR
1848 7/D 333/LYS
1849 7/D 334/SER
1850 7/D 335/ASN
1851 7/D 336/ALA
1852 7/D 337/PRO
1853 7/D 338/ARG
1854 7/D 339/VAL
1855 7/D 340/LYS
1856 7/D 341/ALA
1857 7/D 342/LYS
1858 7/D 343/ILE
1859 7/D 344/ILE
1860 7/D 345/ALA
1861 7/D 346/GLU
1862 7/D 347/GLY
1863 7/D 348/ALA
1864 7/D 349/ASN
1865 7/D 350/GLY
1866 7/D 351/PRO
1867 7/D 352/THR
1868 7/D 353/THR
1869 7/D 354/PRO
1870 7/D 355/GLU
1871 7/D 356/ALA
1872 7/D 357/ASP
1873 7/D 358/LYS
1874 7/D 359/ILE
1875 7/D 360/PHE
1876 7/D 361/LEU
1877 7/D 362/GLU
1878 7/D 363/ARG
1879 7/D 364/ASN
1880 7/D 365/ILE
1881 7/D 366/MET
1882 7/D 367/VAL
1883 7/D 368/ILE
1884 7/D 369/PRO
1885 7/D 370/ASP
1886 7/D 371/LEU
1887 7/D 372/TYR
1888 7/D 373/LEU
1889 7/D 374/ASN
1890 7/D 375/ALA
1891 7/D 376/GLY
1892 7/D 377/GLY
1893 7/D 378/VAL
1894 7/D 379/THR
1895 7/D 380/VAL
1896 7/D 381/SER
1897 7/D 382/TYR
1898 7/D 383/PHE
1899 7/D 384/GLU
1900 7/D 385/TRP
1901 7/D 386/LEU
1902 7/D 387/LYS
1903 7/D 388/ASN
1904 7/D 389/LEU
1905 7/D 390/ASN
1906 7/D 391/HIS
1907 7/D 392/VAL
1908 7/D 393/SER
1909 7/D 394/TYR
1910 7/D 395/GLY
1911 7/D 396/ARG
1912 7/D 397/LEU
1913 7/D 398/THR
1914 7/D 399/PHE
1915 7/D 400/LYS
1916 7/D 401/TYR
1917 7/D 402/GLU
1918 7/D 403/ARG
1919 7/D 404/ASP
1920 7/D 405/SER
1921 7/D 406/ASN
1922 7/D 407/TYR
1923 7/D 408/HIS
1924 7/D 409/LEU
1925 7/D 410/LEU
1926 7/D 411/MET
1927 7/D 412/SER
1928 7/D 413/VAL
1929 7/D 414/GLN
1930 7/D 415/GLU
1931 7/D 416/SER
1932 7/D 417/LEU
1933 7/D 418/GLU
1934 7/D 419/ARG
1935 7/D 420/LYS
1936 7/D 421/PHE
1937 7/D 422/GLY
1938 7/D 423/LYS
1939 7/D 424/HIS
1940 7/D 425/GLY
1941 7/D 426/GLY
1942 7/D 427/THR
1943 7/D 428/ILE
1944 7/D 429/PRO
1945 7/D 430/ILE
1946 7/D 431/VAL
1947 7/D 432/PRO
1948 7/D 433/THR
1949 7/D 434/ALA
1950 7/D 435/GLU
1951 7/D 436/PHE
1952 7/D 437/GLN
1953 7/D 438/ASP
1954 7/D 439/ARG
1955 7/D 440/ILE
1956 7/D 441/SER
1957 7/D 442/GLY
1958 7/D 443/ALA
1959 7/D 444/SER
1960 7/D 445/GLU
1961 7/D 446/LYS
1962 7/D 447/ASP
1963 7/D 448/ILE
1964 7/D 449/VAL
1965 7/D 450/HIS
1966 7/D 451/SER
1967 7/D 452/GLY
1968 7/D 453/LEU
1969 7/D 454/ALA
1970 7/D 455/TYR
1971 7/D 456/THR
1972 7/D 457/MET
1973 7/D 458/GLU
1974 7/D 459/ARG
1975 7/D 460/SER
1976 7/D 461/ALA
1977 7/D 462/ARG
1978 7/D 463/GLN
1979 7/D 464/ILE
1980 7/D 465/MET
1981 7/D 466/ARG
1982 7/D 467/THR
1983 7/D 468/ALA
1984 7/D 469/MET
1985 7/D 470/LYS
1986 7/D 471/TYR
1987 7/D 472/ASN
1988 7/D 473/LEU
1989 7/D 474/GLY
1990 7/D 475/LEU
1991 7/D 476/ASP
1992 7/D 477/LEU
1993 7/D 478/ARG
1994 7/D 479/THR
1995 7/D 480/ALA
1996 7/D 481/ALA
1997 7/D 482/TYR
1998 7/D 483/VAL
1999 7/D 484/ASN
2000 7/D 485/ALA
2001 7/D 486/ILE
2002 7/D 487/GLU
2003 7/D 488/LYS
2004 7/D 489/VAL
2005 7/D 490/PHE
2006 7/D 491/ARG
2007 7/D 492/VAL
2008 7/D 493/TYR
2009 7/D 494/ASN
2010 7/D 495/GLU
2011 7/D 496/ALA
2012 7/D 497/GLY
2013 7/D 498/VAL
2014 7/D 499/THR
2015 7/D 500/PHE
2016 7/D 501/THR
2017 8/D 601/GLU
2018 8/D 602/NAI
2019 8/D 603/NAI
2020 8/D 604/GTP
2021 9/E 1/ALA
2022 9/E 2/ASP
2023 9/E 3/ARG
2024 9/E 4/GLU
2025 9/E 5/ASP
2026 9/E 6/ASP
2027 9/E 7/PRO
2028 9/E 8/ASN
2029 9/E 9/PHE
2030 9/E 10/PHE
2031 9/E 11/LYS
2032 9/E 12/MET
2033 9/E 13/VAL
2034 9/E 14/GLU
2035 9/E 15/GLY
2036 9/E 16/PHE
2037 9/E 17/PHE
2038 9/E 18/ASP
2039 9/E 19/ARG
2040 9/E 20/GLY
2041 9/E 21/ALA
2042 9/E 22/SER
2043 9/E 23/ILE
2044 9/E 24/VAL
2045 9/E 25/GLU
2046 9/E 26/ASP
2047 9/E 27/LYS
2048 9/E 28/LEU
2049 9/E 29/VAL
2050 9/E 30/GLU
2051 9/E 31/ASP
2052 9/E 32/LEU
2053 9/E 33/LYS
2054 9/E 34/THR
2055 9/E 35/ARG
2056 9/E 36/GLU
2057 9/E 37/THR
2058 9/E 38/GLU
2059 9/E 39/GLU
2060 9/E 40/GLN
2061 9/E 41/LYS
2062 9/E 42/ARG
2063 9/E 43/ASN
2064 9/E 44/ARG
2065 9/E 45/VAL
2066 9/E 46/ARG
2067 9/E 47/GLY
2068 9/E 48/ILE
2069 9/E 49/LEU
2070 9/E 50/ARG
2071 9/E 51/ILE
2072 9/E 52/ILE
2073 9/E 53/LYS
2074 9/E 54/PRO
2075 9/E 55/CYS
2076 9/E 56/ASN
2077 9/E 57/HIS
2078 9/E 58/VAL
2079 9/E 59/LEU
2080 9/E 60/SER
2081 9/E 61/LEU
2082 9/E 62/SER
2083 9/E 63/PHE
2084 9/E 64/PRO
2085 9/E 65/ILE
2086 9/E 66/ARG
2087 9/E 67/ARG
2088 9/E 68/ASP
2089 9/E 69/ASP
2090 9/E 70/GLY
2091 9/E 71/SER
2092 9/E 72/TRP
2093 9/E 73/GLU
2094 9/E 74/VAL
2095 9/E 75/ILE
2096 9/E 76/GLU
2097 9/E 77/GLY
2098 9/E 78/TYR
2099 9/E 79/ARG
2100 9/E 80/ALA
2101 9/E 81/GLN
2102 9/E 82/HIS
2103 9/E 83/SER
2104 9/E 84/GLN
2105 9/E 85/HIS
2106 9/E 86/ARG
2107 9/E 87/THR
2108 9/E 88/PRO
2109 9/E 89/CYS
2110 9/E 90/LYS
2111 9/E 91/GLY
2112 9/E 92/GLY
2113 9/E 93/ILE
2114 9/E 94/ARG
2115 9/E 95/TYR
2116 9/E 96/SER
2117 9/E 97/THR
2118 9/E 98/ASP
2119 9/E 99/VAL
2120 9/E 100/SER
2121 9/E 101/VAL
2122 9/E 102/ASP
2123 9/E 103/GLU
2124 9/E 104/VAL
2125 9/E 105/LYS
2126 9/E 106/ALA
2127 9/E 107/LEU
2128 9/E 108/ALA
2129 9/E 109/SER
2130 9/E 110/LEU
2131 9/E 111/MET
2132 9/E 112/THR
2133 9/E 113/TYR
2134 9/E 114/LYS
2135 9/E 115/CYS
2136 9/E 116/ALA
2137 9/E 117/VAL
2138 9/E 118/VAL
2139 9/E 119/ASP
2140 9/E 120/VAL
2141 9/E 121/PRO
2142 9/E 122/PHE
2143 9/E 123/GLY
2144 9/E 124/GLY
2145 9/E 125/ALA
2146 9/E 126/LYS
2147 9/E 127/ALA
2148 9/E 128/GLY
2149 9/E 129/VAL
2150 9/E 130/LYS
2151 9/E 131/ILE
2152 9/E 132/ASN
2153 9/E 133/PRO
2154 9/E 134/LYS
2155 9/E 135/ASN
2156 9/E 136/TYR
2157 9/E 137/THR
2158 9/E 138/ASP
2159 9/E 139/ASN
2160 9/E 140/GLU
2161 9/E 141/LEU
2162 9/E 142/GLU
2163 9/E 143/LYS
2164 9/E 144/ILE
2165 9/E 145/THR
2166 9/E 146/ARG
2167 9/E 147/ARG
2168 9/E 148/PHE
2169 9/E 149/THR
2170 9/E 150/MET
2171 9/E 151/GLU
2172 9/E 152/LEU
2173 9/E 153/ALA
2174 9/E 154/LYS
2175 9/E 155/LYS
2176 9/E 156/GLY
2177 9/E 157/PHE
2178 9/E 158/ILE
2179 9/E 159/GLY
2180 9/E 160/PRO
2181 9/E 161/GLY
2182 9/E 162/VAL
2183 9/E 163/ASP
2184 9/E 164/VAL
2185 9/E 165/PRO
2186 9/E 166/ALA
2187 9/E 167/PRO
2188 9/E 168/ASP
2189 9/E 169/MET
2190 9/E 170/SER
2191 9/E 171/THR
2192 9/E 172/GLY
2193 9/E 173/GLU
2194 9/E 174/ARG
2195 9/E 175/GLU
2196 9/E 176/MET
2197 9/E 177/SER
2198 9/E 178/TRP
2199 9/E 179/ILE
2200 9/E 180/ALA
2201 9/E 181/ASP
2202 9/E 182/THR
2203 9/E 183/TYR
2204 9/E 184/ALA
2205 9/E 185/SER
2206 9/E 186/THR
2207 9/E 187/ILE
2208 9/E 188/GLY
2209 9/E 189/HIS
2210 9/E 190/TYR
2211 9/E 191/ASP
2212 9/E 192/ILE
2213 9/E 193/ASN
2214 9/E 194/ALA
2215 9/E 195/HIS
2216 9/E 196/ALA
2217 9/E 197/CYS
2218 9/E 198/VAL
2219 9/E 199/THR
2220 9/E 200/GLY
2221 9/E 201/LYS
2222 9/E 202/PRO
2223 9/E 203/ILE
2224 9/E 204/SER
2225 9/E 205/GLN
2226 9/E 206/GLY
2227 9/E 207/GLY
2228 9/E 208/ILE
2229 9/E 209/HIS
2230 9/E 210/GLY
2231 9/E 211/ARG
2232 9/E 212/ILE
2233 9/E 213/SER
2234 9/E 214/ALA
2235 9/E 215/THR
2236 9/E 216/GLY
2237 9/E 217/ARG
2238 9/E 218/GLY
2239 9/E 219/VAL
2240 9/E 220/PHE
2241 9/E 221/HIS
2242 9/E 222/GLY
2243 9/E 223/ILE
2244 9/E 224/GLU
2245 9/E 225/ASN
2246 9/E 226/PHE
2247 9/E 227/ILE
2248 9/E 228/ASN
2249 9/E 229/GLU
2250 9/E 230/ALA
2251 9/E 231/SER
2252 9/E 232/TYR
2253 9/E 233/MET
2254 9/E 234/SER
2255 9/E 235/ILE
2256 9/E 236/LEU
2257 9/E 237/GLY
2258 9/E 238/MET
2259 9/E 239/THR
2260 9/E 240/PRO
2261 9/E 241/GLY
2262 9/E 242/PHE
2263 9/E 243/GLY
2264 9/E 244/ASP
2265 9/E 245/LYS
2266 9/E 246/THR
2267 9/E 247/PHE
2268 9/E 248/ALA
2269 9/E 249/VAL
2270 9/E 250/GLN
2271 9/E 251/GLY
2272 9/E 252/PHE
2273 9/E 253/GLY
2274 9/E 254/ASN
2275 9/E 255/VAL
2276 9/E 256/GLY
2277 9/E 257/LEU
2278 9/E 258/HIS
2279 9/E 259/SER
2280 9/E 260/MET
2281 9/E 261/ARG
2282 9/E 262/TYR
2283 9/E 263/LEU
2284 9/E 264/HIS
2285 9/E 265/ARG
2286 9/E 266/PHE
2287 9/E 267/GLY
2288 9/E 268/ALA
2289 9/E 269/LYS
2290 9/E 270/CYS
2291 9/E 271/VAL
2292 9/E 272/ALA
2293 9/E 273/VAL
2294 9/E 274/GLY
2295 9/E 275/GLU
2296 9/E 276/SER
2297 9/E 277/ASP
2298 9/E 278/GLY
2299 9/E 279/SER
2300 9/E 280/ILE
2301 9/E 281/TRP
2302 9/E 282/ASN
2303 9/E 283/PRO
2304 9/E 284/ASP
2305 9/E 285/GLY
2306 9/E 286/ILE
2307 9/E 287/ASP
2308 9/E 288/PRO
2309 9/E 289/LYS
2310 9/E 290/GLU
2311 9/E 291/LEU
2312 9/E 292/GLU
2313 9/E 293/ASP
2314 9/E 294/PHE
2315 9/E 295/LYS
2316 9/E 296/LEU
2317 9/E 297/GLN
2318 9/E 298/HIS
2319 9/E 299/GLY
2320 9/E 300/THR
2321 9/E 301/ILE
2322 9/E 302/LEU
2323 9/E 303/GLY
2324 9/E 304/PHE
2325 9/E 305/PRO
2326 9/E 306/LYS
2327 9/E 307/ALA
2328 9/E 308/LYS
2329 9/E 309/ILE
2330 9/E 310/TYR
2331 9/E 311/GLU
2332 9/E 312/GLY
2333 9/E 313/SER
2334 9/E 314/ILE
2335 9/E 315/LEU
2336 9/E 316/GLU
2337 9/E 317/VAL
2338 9/E 318/ASP
2339 9/E 319/CYS
2340 9/E 320/ASP
2341 9/E 321/ILE
2342 9/E 322/LEU
2343 9/E 323/ILE
2344 9/E 324/PRO
2345 9/E 325/ALA
2346 9/E 326/ALA
2347 9/E 327/SER
2348 9/E 328/GLU
2349 9/E 329/LYS
2350 9/E 330/GLN
2351 9/E 331/LEU
2352 9/E 332/THR
2353 9/E 333/LYS
2354 9/E 334/SER
2355 9/E 335/ASN
2356 9/E 336/ALA
2357 9/E 337/PRO
2358 9/E 338/ARG
2359 9/E 339/VAL
2360 9/E 340/LYS
2361 9/E 341/ALA
2362 9/E 342/LYS
2363 9/E 343/ILE
2364 9/E 344/ILE
2365 9/E 345/ALA
2366 9/E 346/GLU
2367 9/E 347/GLY
2368 9/E 348/ALA
2369 9/E 349/ASN
2370 9/E 350/GLY
2371 9/E 351/PRO
2372 9/E 352/THR
2373 9/E 353/THR
2374 9/E 354/PRO
2375 9/E 355/GLU
2376 9/E 356/ALA
2377 9/E 357/ASP
2378 9/E 358/LYS
2379 9/E 359/ILE
2380 9/E 360/PHE
2381 9/E 361/LEU
2382 9/E 362/GLU
2383 9/E 363/ARG
2384 9/E 364/ASN
2385 9/E 365/ILE
2386 9/E 366/MET
2387 9/E 367/VAL
2388 9/E 368/ILE
2389 9/E 369/PRO
2390 9/E 370/ASP
2391 9/E 371/LEU
2392 9/E 372/TYR
2393 9/E 373/LEU
2394 9/E 374/ASN
2395 9/E 375/ALA
2396 9/E 376/GLY
2397 9/E 377/GLY
2398 9/E 378/VAL
2399 9/E 379/THR
2400 9/E 380/VAL
2401 9/E 381/SER
2402 9/E 382/TYR
2403 9/E 383/PHE
2404 9/E 384/GLU
2405 9/E 385/TRP
2406 9/E 386/LEU
2407 9/E 387/LYS
2408 9/E 388/ASN
2409 9/E 389/LEU
2410 9/E 390/ASN
2411 9/E 391/HIS
2412 9/E 392/VAL
2413 9/E 393/SER
2414 9/E 394/TYR
2415 9/E 395/GLY
2416 9/E 396/ARG
2417 9/E 397/LEU
2418 9/E 398/THR
2419 9/E 399/PHE
2420 9/E 400/LYS
2421 9/E 401/TYR
2422 9/E 402/GLU
2423 9/E 403/ARG
2424 9/E 404/ASP
2425 9/E 405/SER
2426 9/E 406/ASN
2427 9/E 407/TYR
2428 9/E 408/HIS
2429 9/E 409/LEU
2430 9/E 410/LEU
2431 9/E 411/MET
2432 9/E 412/SER
2433 9/E 413/VAL
2434 9/E 414/GLN
2435 9/E 415/GLU
2436 9/E 416/SER
2437 9/E 417/LEU
2438 9/E 418/GLU
2439 9/E 419/ARG
2440 9/E 420/LYS
2441 9/E 421/PHE
2442 9/E 422/GLY
2443 9/E 423/LYS
2444 9/E 424/HIS
2445 9/E 425/GLY
2446 9/E 426/GLY
2447 9/E 427/THR
2448 9/E 428/ILE
2449 9/E 429/PRO
2450 9/E 430/ILE
2451 9/E 431/VAL
2452 9/E 432/PRO
2453 9/E 433/THR
2454 9/E 434/ALA
2455 9/E 435/GLU
2456 9/E 436/PHE
2457 9/E 437/GLN
2458 9/E 438/ASP
2459 9/E 439/ARG
2460 9/E 440/ILE
2461 9/E 441/SER
2462 9/E 442/GLY
2463 9/E 443/ALA
2464 9/E 444/SER
2465 9/E 445/GLU
2466 9/E 446/LYS
2467 9/E 447/ASP
2468 9/E 448/ILE
2469 9/E 449/VAL
2470 9/E 450/HIS
2471 9/E 451/SER
2472 9/E 452/GLY
2473 9/E 453/LEU
2474 9/E 454/ALA
2475 9/E 455/TYR
2476 9/E 456/THR
2477 9/E 457/MET
2478 9/E 458/GLU
2479 9/E 459/ARG
2480 9/E 460/SER
2481 9/E 461/ALA
2482 9/E 462/ARG
2483 9/E 463/GLN
2484 9/E 464/ILE
2485 9/E 465/MET
2486 9/E 466/ARG
2487 9/E 467/THR
2488 9/E 468/ALA
2489 9/E 469/MET
2490 9/E 470/LYS
2491 9/E 471/TYR
2492 9/E 472/ASN
2493 9/E 473/LEU
2494 9/E 474/GLY
2495 9/E 475/LEU
2496 9/E 476/ASP
2497 9/E 477/LEU
2498 9/E 478/ARG
2499 9/E 479/THR
2500 9/E 480/ALA
2501 9/E 481/ALA
2502 9/E 482/TYR
2503 9/E 483/VAL
2504 9/E 484/ASN
2505 9/E 485/ALA
2506 9/E 486/ILE
2507 9/E 487/GLU
2508 9/E 488/LYS
2509 9/E 489/VAL
2510 9/E 490/PHE
2511 9/E 491/ARG
2512 9/E 492/VAL
2513 9/E 493/TYR
2514 9/E 494/ASN
2515 9/E 495/GLU
2516 9/E 496/ALA
2517 9/E 497/GLY
2518 9/E 498/VAL
2519 9/E 499/THR
2520 9/E 500/PHE
2521 9/E 501/THR
2522 10/E 601/GLU
2523 10/E 602/NAI
2524 10/E 603/NAI
2525 10/E 604/GTP
2526 11/F 1/ALA
2527 11/F 2/ASP
2528 11/F 3/ARG
2529 11/F 4/GLU
2530 11/F 5/ASP
2531 11/F 6/ASP
2532 11/F 7/PRO
2533 11/F 8/ASN
2534 11/F 9/PHE
2535 11/F 10/PHE
2536 11/F 11/LYS
2537 11/F 12/MET
2538 11/F 13/VAL
2539 11/F 14/GLU
2540 11/F 15/GLY
2541 11/F 16/PHE
2542 11/F 17/PHE
2543 11/F 18/ASP
2544 11/F 19/ARG
2545 11/F 20/GLY
2546 11/F 21/ALA
2547 11/F 22/SER
2548 11/F 23/ILE
2549 11/F 24/VAL
2550 11/F 25/GLU
2551 11/F 26/ASP
2552 11/F 27/LYS
2553 11/F 28/LEU
2554 11/F 29/VAL
2555 11/F 30/GLU
2556 11/F 31/ASP
2557 11/F 32/LEU
2558 11/F 33/LYS
2559 11/F 34/THR
2560 11/F 35/ARG
2561 11/F 36/GLU
2562 11/F 37/THR
2563 11/F 38/GLU
2564 11/F 39/GLU
2565 11/F 40/GLN
2566 11/F 41/LYS
2567 11/F 42/ARG
2568 11/F 43/ASN
2569 11/F 44/ARG
2570 11/F 45/VAL
2571 11/F 46/ARG
2572 11/F 47/GLY
2573 11/F 48/ILE
2574 11/F 49/LEU
2575 11/F 50/ARG
2576 11/F 51/ILE
2577 11/F 52/ILE
2578 11/F 53/LYS
2579 11/F 54/PRO
2580 11/F 55/CYS
2581 11/F 56/ASN
2582 11/F 57/HIS
2583 11/F 58/VAL
2584 11/F 59/LEU
2585 11/F 60/SER
2586 11/F 61/LEU
2587 11/F 62/SER
2588 11/F 63/PHE
2589 11/F 64/PRO
2590 11/F 65/ILE
2591 11/F 66/ARG
2592 11/F 67/ARG
2593 11/F 68/ASP
2594 11/F 69/ASP
2595 11/F 70/GLY
2596 11/F 71/SER
2597 11/F 72/TRP
2598 11/F 73/GLU
2599 11/F 74/VAL
2600 11/F 75/ILE
2601 11/F 76/GLU
2602 11/F 77/GLY
2603 11/F 78/TYR
2604 11/F 79/ARG
2605 11/F 80/ALA
2606 11/F 81/GLN
2607 11/F 82/HIS
2608 11/F 83/SER
2609 11/F 84/GLN
2610 11/F 85/HIS
2611 11/F 86/ARG
2612 11/F 87/THR
2613 11/F 88/PRO
2614 11/F 89/CYS
2615 11/F 90/LYS
2616 11/F 91/GLY
2617 11/F 92/GLY
2618 11/F 93/ILE
2619 11/F 94/ARG
2620 11/F 95/TYR
2621 11/F 96/SER
2622 11/F 97/THR
2623 11/F 98/ASP
2624 11/F 99/VAL
2625 11/F 100/SER
2626 11/F 101/VAL
2627 11/F 102/ASP
2628 11/F 103/GLU
2629 11/F 104/VAL
2630 11/F 105/LYS
2631 11/F 106/ALA
2632 11/F 107/LEU
2633 11/F 108/ALA
2634 11/F 109/SER
2635 11/F 110/LEU
2636 11/F 111/MET
2637 11/F 112/THR
2638 11/F 113/TYR
2639 11/F 114/LYS
2640 11/F 115/CYS
2641 11/F 116/ALA
2642 11/F 117/VAL
2643 11/F 118/VAL
2644 11/F 119/ASP
2645 11/F 120/VAL
2646 11/F 121/PRO
2647 11/F 122/PHE
2648 11/F 123/GLY
2649 11/F 124/GLY
2650 11/F 125/ALA
2651 11/F 126/LYS
2652 11/F 127/ALA
2653 11/F 128/GLY
2654 11/F 129/VAL
2655 11/F 130/LYS
2656 11/F 131/ILE
2657 11/F 132/ASN
2658 11/F 133/PRO
2659 11/F 134/LYS
2660 11/F 135/ASN
2661 11/F 136/TYR
2662 11/F 137/THR
2663 11/F 138/ASP
2664 11/F 139/ASN
2665 11/F 140/GLU
2666 11/F 141/LEU
2667 11/F 142/GLU
2668 11/F 143/LYS
2669 11/F 144/ILE
2670 11/F 145/THR
2671 11/F 146/ARG
2672 11/F 147/ARG
2673 11/F 148/PHE
2674 11/F 149/THR
2675 11/F 150/MET
2676 11/F 151/GLU
2677 11/F 152/LEU
2678 11/F 153/ALA
2679 11/F 154/LYS
2680 11/F 155/LYS
2681 11/F 156/GLY
2682 11/F 157/PHE
2683 11/F 158/ILE
2684 11/F 159/GLY
2685 11/F 160/PRO
2686 11/F 161/GLY
2687 11/F 162/VAL
2688 11/F 163/ASP
2689 11/F 164/VAL
2690 11/F 165/PRO
2691 11/F 166/ALA
2692 11/F 167/PRO
2693 11/F 168/ASP
2694 11/F 169/MET
2695 11/F 170/SER
2696 11/F 171/THR
2697 11/F 172/GLY
2698 11/F 173/GLU
2699 11/F 174/ARG
2700 11/F 175/GLU
2701 11/F 176/MET
2702 11/F 177/SER
2703 11/F 178/TRP
2704 11/F 179/ILE
2705 11/F 180/ALA
2706 11/F 181/ASP
2707 11/F 182/THR
2708 11/F 183/TYR
2709 11/F 184/ALA
2710 11/F 185/SER
2711 11/F 186/THR
2712 11/F 187/ILE
2713 11/F 188/GLY
2714 11/F 189/HIS
2715 11/F 190/TYR
2716 11/F 191/ASP
2717 11/F 192/ILE
2718 11/F 193/ASN
2719 11/F 194/ALA
2720 11/F 195/HIS
2721 11/F 196/ALA
2722 11/F 197/CYS
2723 11/F 198/VAL
2724 11/F 199/THR
2725 11/F 200/GLY
2726 11/F 201/LYS
2727 11/F 202/PRO
2728 11/F 203/ILE
2729 11/F 204/SER
2730 11/F 205/GLN
2731 11/F 206/GLY
2732 11/F 207/GLY
2733 11/F 208/ILE
2734 11/F 209/HIS
2735 11/F 210/GLY
2736 11/F 211/ARG
2737 11/F 212/ILE
2738 11/F 213/SER
2739 11/F 214/ALA
2740 11/F 215/THR
2741 11/F 216/GLY
2742 11/F 217/ARG
2743 11/F 218/GLY
2744 11/F 219/VAL
2745 11/F 220/PHE
2746 11/F 221/HIS
2747 11/F 222/GLY
2748 11/F 223/ILE
2749 11/F 224/GLU
2750 11/F 225/ASN
2751 11/F 226/PHE
2752 11/F 227/ILE
2753 11/F 228/ASN
2754 11/F 229/GLU
2755 11/F 230/ALA
2756 11/F 231/SER
2757 11/F 232/TYR
2758 11/F 233/MET
2759 11/F 234/SER
2760 11/F 235/ILE
2761 11/F 236/LEU
2762 11/F 237/GLY
2763 11/F 238/MET
2764 11/F 239/THR
2765 11/F 240/PRO
2766 11/F 241/GLY
2767 11/F 242/PHE
2768 11/F 243/GLY
2769 11/F 244/ASP
2770 11/F 245/LYS
2771 11/F 246/THR
2772 11/F 247/PHE
2773 11/F 248/ALA
2774 11/F 249/VAL
2775 11/F 250/GLN
2776 11/F 251/GLY
2777 11/F 252/PHE
2778 11/F 253/GLY
2779 11/F 254/ASN
2780 11/F 255/VAL
2781 11/F 256/GLY
2782 11/F 257/LEU
2783 11/F 258/HIS
2784 11/F 259/SER
2785 11/F 260/MET
2786 11/F 261/ARG
2787 11/F 262/TYR
2788 11/F 263/LEU
2789 11/F 264/HIS
2790 11/F 265/ARG
2791 11/F 266/PHE
2792 11/F 267/GLY
2793 11/F 268/ALA
2794 11/F 269/LYS
2795 11/F 270/CYS
2796 11/F 271/VAL
2797 11/F 272/ALA
2798 11/F 273/VAL
2799 11/F 274/GLY
2800 11/F 275/GLU
2801 11/F 276/SER
2802 11/F 277/ASP
2803 11/F 278/GLY
2804 11/F 279/SER
2805 11/F 280/ILE
2806 11/F 281/TRP
2807 11/F 282/ASN
2808 11/F 283/PRO
2809 11/F 284/ASP
2810 11/F 285/GLY
2811 11/F 286/ILE
2812 11/F 287/ASP
2813 11/F 288/PRO
2814 11/F 289/LYS
2815 11/F 290/GLU
2816 11/F 291/LEU
2817 11/F 292/GLU
2818 11/F 293/ASP
2819 11/F 294/PHE
2820 11/F 295/LYS
2821 11/F 296/LEU
2822 11/F 297/GLN
2823 11/F 298/HIS
2824 11/F 299/GLY
2825 11/F 300/THR
2826 11/F 301/ILE
2827 11/F 302/LEU
2828 11/F 303/GLY
2829 11/F 304/PHE
2830 11/F 305/PRO
2831 11/F 306/LYS
2832 11/F 307/ALA
2833 11/F 308/LYS
2834 11/F 309/ILE
2835 11/F 310/TYR
2836 11/F 311/GLU
2837 11/F 312/GLY
2838 11/F 313/SER
2839 11/F 314/ILE
2840 11/F 315/LEU
2841 11/F 316/GLU
2842 11/F 317/VAL
2843 11/F 318/ASP
2844 11/F 319/CYS
2845 11/F 320/ASP
2846 11/F 321/ILE
2847 11/F 322/LEU
2848 11/F 323/ILE
2849 11/F 324/PRO
2850 11/F 325/ALA
2851 11/F 326/ALA
2852 11/F 327/SER
2853 11/F 328/GLU
2854 11/F 329/LYS
2855 11/F 330/GLN
2856 11/F 331/LEU
2857 11/F 332/THR
2858 11/F 333/LYS
2859 11/F 334/SER
2860 11/F 335/ASN
2861 11/F 336/ALA
2862 11/F 337/PRO
2863 11/F 338/ARG
2864 11/F 339/VAL
2865 11/F 340/LYS
2866 11/F 341/ALA
2867 11/F 342/LYS
2868 11/F 343/ILE
2869 11/F 344/ILE
2870 11/F 345/ALA
2871 11/F 346/GLU
2872 11/F 347/GLY
2873 11/F 348/ALA
2874 11/F 349/ASN
2875 11/F 350/GLY
2876 11/F 351/PRO
2877 11/F 352/THR
2878 11/F 353/THR
2879 11/F 354/PRO
2880 11/F 355/GLU
2881 11/F 356/ALA
2882 11/F 357/ASP
2883 11/F 358/LYS
2884 11/F 359/ILE
2885 11/F 360/PHE
2886 11/F 361/LEU
2887 11/F 362/GLU
2888 11/F 363/ARG
2889 11/F 364/ASN
2890 11/F 365/ILE
2891 11/F 366/MET
2892 11/F 367/VAL
2893 11/F 368/ILE
2894 11/F 369/PRO
2895 11/F 370/ASP
2896 11/F 371/LEU
2897 11/F 372/TYR
2898 11/F 373/LEU
2899 11/F 374/ASN
2900 11/F 375/ALA
2901 11/F 376/GLY
2902 11/F 377/GLY
2903 11/F 378/VAL
2904 11/F 379/THR
2905 11/F 380/VAL
2906 11/F 381/SER
2907 11/F 382/TYR
2908 11/F 383/PHE
2909 11/F 384/GLU
2910 11/F 385/TRP
2911 11/F 386/LEU
2912 11/F 387/LYS
2913 11/F 388/ASN
2914 11/F 389/LEU
2915 11/F 390/ASN
2916 11/F 391/HIS
2917 11/F 392/VAL
2918 11/F 393/SER
2919 11/F 394/TYR
2920 11/F 395/GLY
2921 11/F 396/ARG
2922 11/F 397/LEU
2923 11/F 398/THR
2924 11/F 399/PHE
2925 11/F 400/LYS
2926 11/F 401/TYR
2927 11/F 402/GLU
2928 11/F 403/ARG
2929 11/F 404/ASP
2930 11/F 405/SER
2931 11/F 406/ASN
2932 11/F 407/TYR
2933 11/F 408/HIS
2934 11/F 409/LEU
2935 11/F 410/LEU
2936 11/F 411/MET
2937 11/F 412/SER
2938 11/F 413/VAL
2939 11/F 414/GLN
2940 11/F 415/GLU
2941 11/F 416/SER
2942 11/F 417/LEU
2943 11/F 418/GLU
2944 11/F 419/ARG
2945 11/F 420/LYS
2946 11/F 421/PHE
2947 11/F 422/GLY
2948 11/F 423/LYS
2949 11/F 424/HIS
2950 11/F 425/GLY
2951 11/F 426/GLY
2952 11/F 427/THR
2953 11/F 428/ILE
2954 11/F 429/PRO
2955 11/F 430/ILE
2956 11/F 431/VAL
2957 11/F 432/PRO
2958 11/F 433/THR
2959 11/F 434/ALA
2960 11/F 435/GLU
2961 11/F 436/PHE
2962 11/F 437/GLN
2963 11/F 438/ASP
2964 11/F 439/ARG
2965 11/F 440/ILE
2966 11/F 441/SER
2967 11/F 442/GLY
2968 11/F 443/ALA
2969 11/F 444/SER
2970 11/F 445/GLU
2971 11/F 446/LYS
2972 11/F 447/ASP
2973 11/F 448/ILE
2974 11/F 449/VAL
2975 11/F 450/HIS
2976 11/F 451/SER
2977 11/F 452/GLY
2978 11/F 453/LEU
2979 11/F 454/ALA
2980 11/F 455/TYR
2981 11/F 456/THR
2982 11/F 457/MET
2983 11/F 458/GLU
2984 11/F 459/ARG
2985 11/F 460/SER
2986 11/F 461/ALA
2987 11/F 462/ARG
2988 11/F 463/GLN
2989 11/F 464/ILE
2990 11/F 465/MET
2991 11/F 466/ARG
2992 11/F 467/THR
2993 11/F 468/ALA
2994 11/F 469/MET
2995 11/F 470/LYS
2996 11/F 471/TYR
2997 11/F 472/ASN
2998 11/F 473/LEU
2999 11/F 474/GLY
3000 11/F 475/LEU
3001 11/F 476/ASP
3002 11/F 477/LEU
3003 11/F 478/ARG
3004 11/F 479/THR
3005 11/F 480/ALA
3006 11/F 481/ALA
3007 11/F 482/TYR
3008 11/F 483/VAL
3009 11/F 484/ASN
3010 11/F 485/ALA
3011 11/F 486/ILE
3012 11/F 487/GLU
3013 11/F 488/LYS
3014 11/F 489/VAL
3015 11/F 490/PHE
3016 11/F 491/ARG
3017 11/F 492/VAL
3018 11/F 493/TYR
3019 11/F 494/ASN
3020 11/F 495/GLU
3021 11/F 496/ALA
3022 11/F 497/GLY
3023 11/F 498/VAL
3024 11/F 499/THR
3025 11/F 500/PHE
3026 11/F 501/THR
3027 12/F 601/GLU
3028 12/F 602/NAI
3029 12/F 603/NAI
3030 12/F 604/GTP
