# Supplementary material for: Mapping allosteric communications within individual proteins
Source: Nat Commun. 2020 Jul 31;11:3862. doi: 10.1038/s41467-020-17618-2 (PMC7395124; doi:10.1038/s41467-020-17618-2)
Supplement: Supplementary file 6 — Supplementary Data 3 [file 41467_2020_17618_MOESM6_ESM.zip › Ohm-results/6dhd/6dhd-network.txt]

NODES
Start 0.9999139438572245
End 0.9999139438572245
2611 0.9767544132425219
591 0.9712204656862535
590 0.9462199404206195
2613 0.9416424979583136
2647 0.911840093377831
2648 0.911840093377831
2612 0.9067289123324668
993 0.9018333531205273
994 0.9018333531205273
392 0.8959247832685674
624 0.8930209775412961
1096 0.8713654590802019
393 0.8653050452410181
387 0.8620104417386447
388 0.8620104417386447
195 0.8620104417386447
396 0.8361239222508304
391 0.8361239222508304
1097 0.7977728020429738
209 0.7957970028524808
714 0.7934822074628101
2644 0.7829490957643782
2645 0.7829490957643782
713 0.7731230155745157
2229 0.7557575371577238
2734 0.7534733399678127
2733 0.7534733399678127
2909 0.7534733399678127
2610 0.7507739285689716
702 0.7507567487061334
1903 0.7383726692937502
1902 0.7383726692937502
889 0.7261855429150372
2649 0.6960554193227314
700 0.676403065822436
704 0.6695374054861102
703 0.6695374054861102
688 0.6695374054861102
693 0.6695374054861102
694 0.6695374054861102
2680 0.6695374054861102
2681 0.6695374054861102
1705 0.6695374054861102
2687 0.6695374054861102
1219 0.6646220486878145
208 0.6495992579042981
1724 0.6460124409642582
1723 0.6460124409642582
625 0.6435620142116125
1908 0.6434963907793847
1911 0.6434963907793847
2646 0.6434963907793847
2637 0.62932325822643
593 0.6167404133541513
390 0.612865172166926
623 0.6115647371188286
1899 0.6075524647782677
2228 0.5909379362493481
2404 0.5909379362493481
2219 0.5909379362493481
2110 0.5909379362493481
2111 0.5909379362493481
2099 0.5909379362493481
2079 0.5909379362493481
2688 0.5531962106002918
384 0.5465086349434446
892 0.5286578640144934
893 0.5286578640144934
1710 0.5142142717114487
2910 0.504651953432237
2726 0.5023162769282009
2705 0.5023162769282009
2709 0.5023162769282009
2710 0.5023162769282009
659 0.5023162769282009
660 0.5023162769282009
661 0.5023162769282009
190 0.5023162769282009
667 0.5023162769282009
2641 0.5007745284633122
2640 0.5007745284633122
3013 0.5007745284633122
3014 0.5007745284633122
1455 0.4972840623951262
1404 0.4972840623951262
1403 0.4972840623951262
1402 0.4972840623951262
386 0.4972840623951262
445 0.4652356756512982
592 0.46486607603571783
199 0.4614347119089383
90 0.4614347119089383
91 0.4614347119089383
79 0.4614347119089383
59 0.4614347119089383
1672 0.4614347119089383
1673 0.4614347119089383
1712 0.4614347119089383
562 0.45763943375596144
627 0.4521554795957284
628 0.4521554795957284
629 0.4521554795957284
2636 0.44868830896010514
589 0.40895197053869214
722 0.40497449053615864
958 0.40497449053615864
961 0.40497449053615864
617 0.40297572428888007
2465 0.4029207680545107
2414 0.4029207680545107
2413 0.4029207680545107
2412 0.4029207680545107
1901 0.4029207680545107
2643 0.4029207680545107
1711 0.4029207680545107
897 0.3750645429599154
896 0.3750645429599154
1095 0.363910778474351
561 0.3537302213930412
1900 0.33804941182853027
1218 0.3328678758225747
1394 0.3328678758225747
1209 0.3328678758225747
1100 0.3328678758225747
1101 0.3328678758225747
1089 0.3328678758225747
1069 0.3328678758225747
2582 0.3328678758225747
2609 0.3328678758225747
898 0.31345638449876584
2738 0.3085810456013229
2739 0.3085810456013229
2736 0.3085810456013229
2906 0.3085810456013229
2615 0.3085810456013229
2616 0.3085810456013229
2604 0.3085810456013229
2584 0.3085810456013229
1067 0.3085810456013229
1094 0.3085810456013229
1227 0.3061304085465537
1463 0.3061304085465537
1466 0.3061304085465537
620 0.29097536177868
621 0.29097536177868
1714 0.29097536177868
1605 0.29097536177868
1606 0.29097536177868
1594 0.29097536177868
1574 0.29097536177868
157 0.29097536177868
158 0.29097536177868
197 0.29097536177868
662 0.2457746945293365
663 0.2457746945293365
394 0.2457746945293365
891 0.2457746945293365
1716 0.2457746945293365
1695 0.2457746945293365
1696 0.2457746945293365
1700 0.2457746945293365
1164 0.2457746945293365
1165 0.2457746945293365
1166 0.2457746945293365
695 0.2457746945293365
1172 0.2457746945293365
1098 0.2457746945293365
1129 0.23772650017478866
1498 0.23772650017478866
1499 0.23772650017478866
890 0.2299133588691684
588 0.2299133588691684
887 0.2273265400499899
616 0.2273265400499899
1904 0.18639654119991
2614 0.18639654119991
2581 0.18321843545693
701 0.17142072467311
950 0.17142072467311
895 0.17142072467311
1173 0.17142072467311
901 0.16848394218832
1066 0.16848394218832
1128 0.16553675069184
668 0.16359262728039
1099 0.0897367
1130 0.0865104
594 0.0854469
EDGES
893-700
2646-2647
1097-1096
1714-1605
702-701
562-561
Start-2229
2710-659
1466-901
1902-1903
702-688
1705-2687
958-961
1710-2612
2687-2688
895-896
396-393
623-625
1069-2582
2640-2641
2645-2644
1067-1066
390-391
1723-1902
2644-2645
1100-1101
2636-2637
2906-2615
2465-2414
2910-2647
209-445
1128-1130
588-589
1173-1098
2726-2705
667-668
1098-1097
1219-1218
663-702
1219-1455
386-390
2219-2110
Start-1219
2734-2733
594-593
889-704
667-593
688-693
195-391
2615-2616
627-628
1067-1094
197-195
3014-2610
617-590
2611-End
199-90
693-694
1089-1069
1901-1902
208-387
961-623
1911-2644
695-1172
950-713
2705-2709
661-190
1712-1711
158-197
396-624
387-388
2681-1705
593-627
2909-2726
2099-2079
2688-2613
662-663
3013-3014
91-79
1605-1606
Start-1724
898-897
629-617
208-384
2647-2613
2640-2645
1900-1904
59-1672
2581-2609
1903-1902
891-895
384-387
79-59
2613-2612
961-396
887-625
2229-2465
624-993
1466-1128
1700-1164
901-1129
2648-2647
592-591
388-195
561-589
2584-1067
562-589
623-624
394-393
190-667
1403-1402
396-623
588-590
Start-714
2111-2099
384-199
2609-2612
713-892
1710-1903
2610-2611
2644-3013
1903-1710
897-896
2643-2644
659-660
1594-1574
1101-1089
1900-1903
1908-1911
Start-209
90-91
1498-1499
1218-1394
2645-2646
2739-2736
2582-2609
589-590
2649-2637
1404-1403
388-387
1899-1903
1096-End
2228-2404
1606-1594
889-893
898-892
2910-2613
391-890
2079-562
393-392
700-1097
445-394
2637-2641
892-898
1172-1098
1723-1899
2636-2640
209-208
1711-1710
2648-2613
2641-2640
593-592
2609-2610
2688-2614
Start-2738
668-593
629-616
2680-2681
1899-1716
2736-2906
620-625
714-713
2614-2613
445-208
2641-3013
893-892
701-700
1574-157
892-893
157-158
2414-2413
2637-2610
386-387
561-588
445-387
625-624
2687-2613
891-892
2404-2219
896-897
617-621
701-893
Start-1227
392-887
616-620
390-392
1066-1094
1402-386
1227-1463
702-700
1724-1723
1095-1096
391-392
393-396
896-700
895-897
1911-2643
1094-1097
Start-722
694-2680
2649-2636
1672-1673
1128-1129
392-393
616-617
2733-2909
704-703
1899-1902
1463-1466
1902-1908
1173-1099
714-950
1695-1696
1166-695
889-892
897-898
1129-1498
2413-2412
1901-1900
2229-2228
2614-2648
1099-1098
1094-1095
2412-1901
1164-1165
1172-1173
2613-2647
660-661
628-629
589-592
620-621
390-387
2079-662
591-End
387-390
2616-2604
392-390
722-958
195-388
1711-1903
713-889
2582-2581
1130-1129
668-594
2909-2910
2604-2584
2738-2739
2110-2111
2612-2611
890-593
590-591
1712-1710
703-702
392-891
2647-2648
993-994
621-993
1394-1209
1165-1166
2709-2710
1716-1695
1209-1100
2648-2649
1499-1095
1673-1712
1455-1404
Start-2734
1904-1903
1696-1700
621-620
950-892
1899-1714
994-590
901-898
