# Supplementary material for: Mapping allosteric communications within individual proteins
Source: Nat Commun. 2020 Jul 31;11:3862. doi: 10.1038/s41467-020-17618-2 (PMC7395124; doi:10.1038/s41467-020-17618-2)
Supplement: Supplementary file 6 — Supplementary Data 3 [file 41467_2020_17618_MOESM6_ESM.zip › Ohm-results/6dhd/6dhd-paths.txt]

0.0980003 2525-2229-2465-2414-2413-2412-1901-1900-1903-1902-1908-1911-2643-2644-2645-2646-2647-2648-2613-2612-2611-2019
0.0980003 505-209-208-384-199-90-91-79-59-1672-1673-1712-1711-1710-2612-2611-2019
0.0980003 505-209-208-384-199-90-91-79-59-1672-1673-1712-1711-1903-1902-1908-1911-2643-2644-2645-2646-2647-2648-2613-2612-2611-2019
0.0980003 1009-714-713-889-704-703-702-688-693-694-2680-2681-1705-2687-2688-2613-2612-2611-2019
0.0980003 1513-1219-1218-1394-1209-1100-1101-1089-1069-2582-2581-2609-2612-2611-2019
0.0980003 3030-2734-2733-2909-2910-2647-2648-2613-2612-2611-2019
0.0980003 505-209-208-384-199-90-91-79-59-1672-1673-1712-1711-1903-1902-1908-1911-2644-2645-2646-2647-2648-2613-2612-2611-2019
0.0980003 2525-2229-2465-2414-2413-2412-1901-1900-1904-1903-1902-1908-1911-2644-2645-2646-2647-2648-2613-2612-2611-2019
0.0980003 2020-1724-1723-1899-1903-1902-1908-1911-2644-2645-2646-2647-2648-2613-2612-2611-2019
0.0980003 2525-2229-2465-2414-2413-2412-1901-1900-1904-1903-1902-1908-1911-2643-2644-2645-2646-2647-2648-2613-2612-2611-2019
0.0980003 505-209-208-384-199-90-91-79-59-1672-1673-1712-1711-1710-1903-1902-1908-1911-2643-2644-2645-2646-2647-2648-2613-2612-2611-2019
0.0980003 3030-2734-2733-2909-2910-2613-2612-2611-2019
0.0980003 2525-2229-2465-2414-2413-2412-1901-1900-1903-1902-1908-1911-2644-2645-2646-2647-2648-2613-2612-2611-2019
0.0980003 505-209-208-384-199-90-91-79-59-1672-1673-1712-1711-1710-1903-1902-1908-1911-2644-2645-2646-2647-2648-2613-2612-2611-2019
0.0980003 1513-1219-1218-1394-1209-1100-1101-1089-1069-2582-2609-2612-2611-2019
0.0980003 505-209-208-384-199-90-91-79-59-1672-1673-1712-1710-2612-2611-2019
0.0980003 2020-1724-1723-1902-1903-1710-2612-2611-2019
0.0980003 1009-714-713-889-704-703-702-688-693-694-2680-2681-1705-2687-2688-2614-2613-2612-2611-2019
0.0980003 1009-714-713-889-704-703-702-688-693-694-2680-2681-1705-2687-2613-2612-2611-2019
0.0980003 1009-714-713-889-704-703-702-688-693-694-2680-2681-1705-2687-2688-2614-2648-2647-2613-2612-2611-2019
0.0980003 2020-1724-1723-1899-1902-1903-1710-2612-2611-2019
0.0980003 2525-2229-2465-2414-2413-2412-1901-1902-1903-1710-2612-2611-2019
0.0980003 2020-1724-1723-1899-1903-1902-1908-1911-2643-2644-2645-2646-2647-2648-2613-2612-2611-2019
0.0944769 1009-714-713-889-704-703-702-688-693-694-2680-2681-1705-2687-2688-2613-2647-2648-2649-2636-2637-2610-2611-2019
0.0944769 1009-714-713-889-704-703-702-688-693-694-2680-2681-1705-2687-2688-2613-2647-2648-2649-2637-2641-2640-2645-2644-3013-3014-2610-2611-2019
0.0944769 1513-1219-1218-1394-1209-1100-1101-1089-1069-2582-2581-2609-2610-2611-2019
0.0944769 3030-2734-2733-2909-2910-2613-2647-2648-2649-2637-2641-2640-2645-2644-3013-3014-2610-2611-2019
0.0944769 1513-1219-1218-1394-1209-1100-1101-1089-1069-2582-2609-2610-2611-2019
0.0944769 1009-714-713-889-704-703-702-688-693-694-2680-2681-1705-2687-2688-2613-2647-2648-2649-2636-2640-2641-3013-3014-2610-2611-2019
0.0944769 3030-2734-2733-2909-2910-2613-2647-2648-2649-2637-2610-2611-2019
0.0944769 3030-2734-2733-2909-2910-2613-2647-2648-2649-2636-2640-2641-3013-3014-2610-2611-2019
0.0944769 1009-714-713-889-704-703-702-688-693-694-2680-2681-1705-2687-2613-2647-2648-2649-2637-2641-2640-2645-2644-3013-3014-2610-2611-2019
0.0944769 1009-714-713-889-704-703-702-688-693-694-2680-2681-1705-2687-2688-2613-2647-2648-2649-2637-2610-2611-2019
0.0944769 3030-2734-2733-2909-2910-2613-2647-2648-2649-2636-2637-2641-2640-2645-2644-3013-3014-2610-2611-2019
0.0944769 1009-714-713-889-704-703-702-688-693-694-2680-2681-1705-2687-2613-2647-2648-2649-2637-2610-2611-2019
0.0944769 3030-2734-2733-2909-2910-2613-2647-2648-2649-2636-2637-2610-2611-2019
0.0944769 1009-714-713-889-704-703-702-688-693-694-2680-2681-1705-2687-2688-2613-2647-2648-2649-2636-2637-2641-2640-2645-2644-3013-3014-2610-2611-2019
0.0897367 1009-714-713-892-893-700-1097-1096-1010
0.0897367 3030-2738-2739-2736-2906-2615-2616-2604-2584-1067-1094-1097-1096-1010
0.0897367 1513-1227-1463-1466-901-898-897-896-700-1097-1096-1010
0.0897367 2525-2229-2228-2404-2219-2110-2111-2099-2079-662-663-702-701-893-892-898-897-896-700-1097-1096-1010
0.0897367 505-209-445-394-393-392-891-892-893-700-1097-1096-1010
0.0897367 1009-714-713-889-892-893-700-1097-1096-1010
0.0897367 2020-1724-1723-1899-1716-1695-1696-1700-1164-1165-1166-695-1172-1098-1097-1096-1010
0.0897367 3030-2738-2739-2736-2906-2615-2616-2604-2584-1067-1066-1094-1097-1096-1010
0.0897367 1009-714-950-713-892-893-700-1097-1096-1010
0.0897367 505-209-445-394-393-392-891-895-897-896-700-1097-1096-1010
0.0897367 2020-1724-1723-1899-1716-1695-1696-1700-1164-1165-1166-695-1172-1173-1098-1097-1096-1010
0.0897367 505-209-445-394-393-392-891-895-896-897-898-892-893-700-1097-1096-1010
0.0897367 2525-2229-2228-2404-2219-2110-2111-2099-2079-662-663-702-700-1097-1096-1010
0.0897367 1009-714-713-889-893-892-898-897-896-700-1097-1096-1010
0.0897367 2020-1724-1723-1899-1716-1695-1696-1700-1164-1165-1166-695-1172-1173-1099-1098-1097-1096-1010
0.0897367 2525-2229-2228-2404-2219-2110-2111-2099-2079-662-663-702-701-700-1097-1096-1010
0.0897367 1009-714-950-892-893-700-1097-1096-1010
0.0865104 1513-1227-1463-1466-1128-1130-1129-1498-1499-1095-1096-1010
0.0865104 3030-2738-2739-2736-2906-2615-2616-2604-2584-1067-1094-1095-1096-1010
0.0865104 1513-1227-1463-1466-901-1129-1498-1499-1095-1096-1010
0.0865104 3030-2738-2739-2736-2906-2615-2616-2604-2584-1067-1066-1094-1095-1096-1010
0.0865104 1513-1227-1463-1466-1128-1129-1498-1499-1095-1096-1010
0.0854469 3030-2734-2733-2909-2726-2705-2709-2710-659-660-661-190-667-668-593-592-591-504
0.0854469 1009-722-958-961-396-393-392-390-387-388-195-391-890-593-592-591-504
0.0854469 3030-2734-2733-2909-2726-2705-2709-2710-659-660-661-190-667-593-592-591-504
0.0854469 3030-2734-2733-2909-2726-2705-2709-2710-659-660-661-190-667-668-594-593-592-591-504
0.0854469 2525-2229-2228-2404-2219-2110-2111-2099-2079-562-561-589-592-591-504
0.0854469 2525-2229-2228-2404-2219-2110-2111-2099-2079-562-561-588-589-592-591-504
0.0854469 2525-2229-2228-2404-2219-2110-2111-2099-2079-562-589-592-591-504
0.0823748 1513-1219-1455-1404-1403-1402-386-390-387-388-195-391-392-887-625-624-993-994-590-591-504
0.0823748 3030-2734-2733-2909-2726-2705-2709-2710-659-660-661-190-667-593-627-628-629-616-620-621-993-994-590-591-504
0.0823748 2020-1724-1723-1899-1714-1605-1606-1594-1574-157-158-197-195-388-387-390-391-392-887-625-624-993-994-590-591-504
0.0823748 1513-1219-1455-1404-1403-1402-386-390-387-388-195-391-392-393-396-623-625-624-993-994-590-591-504
0.0823748 3030-2734-2733-2909-2726-2705-2709-2710-659-660-661-190-667-593-627-628-629-617-590-591-504
0.0823748 1513-1219-1455-1404-1403-1402-386-390-387-388-195-391-392-393-396-624-993-994-590-591-504
0.0823748 2020-1724-1723-1899-1714-1605-1606-1594-1574-157-158-197-195-388-387-390-392-393-396-624-993-994-590-591-504
0.0823748 3030-2734-2733-2909-2726-2705-2709-2710-659-660-661-190-667-593-627-628-629-617-621-620-625-624-993-994-590-591-504
0.0823748 2020-1724-1723-1899-1714-1605-1606-1594-1574-157-158-197-195-388-387-390-391-392-393-396-624-993-994-590-591-504
0.0823748 505-209-208-387-388-195-391-392-393-396-624-993-994-590-591-504
0.0823748 1513-1219-1455-1404-1403-1402-386-390-387-388-195-391-392-393-396-623-624-993-994-590-591-504
0.0823748 505-209-445-387-388-195-391-392-393-396-623-625-624-993-994-590-591-504
0.0823748 505-209-208-387-388-195-391-392-393-396-623-625-624-993-994-590-591-504
0.0823748 1513-1219-1455-1404-1403-1402-386-387-388-195-391-392-887-625-624-993-994-590-591-504
0.0823748 2020-1724-1723-1899-1714-1605-1606-1594-1574-157-158-197-195-388-387-390-392-393-396-623-625-624-993-994-590-591-504
0.0823748 505-209-445-387-388-195-391-392-393-396-624-993-994-590-591-504
0.0823748 1513-1219-1455-1404-1403-1402-386-387-388-195-391-392-393-396-624-993-994-590-591-504
0.0823748 1009-722-958-961-396-393-392-390-387-388-195-391-890-593-627-628-629-617-590-591-504
0.0823748 505-209-208-384-387-388-195-391-392-393-396-624-993-994-590-591-504
0.0823748 505-209-208-384-387-388-195-391-392-393-396-623-624-993-994-590-591-504
0.0823748 1513-1219-1455-1404-1403-1402-386-387-388-195-391-392-393-396-623-624-993-994-590-591-504
0.0823748 1009-722-958-961-396-393-392-390-387-388-195-391-890-593-627-628-629-617-621-620-625-624-993-994-590-591-504
0.0823748 2525-2229-2228-2404-2219-2110-2111-2099-2079-562-589-590-591-504
0.0823748 1009-722-958-961-396-624-993-994-590-591-504
0.0823748 505-209-445-208-387-388-195-391-392-393-396-624-993-994-590-591-504
0.0823748 505-209-445-387-388-195-391-392-393-396-623-624-993-994-590-591-504
0.0823748 1513-1219-1455-1404-1403-1402-386-387-388-195-391-392-393-396-623-625-624-993-994-590-591-504
0.0823748 1009-722-958-961-623-624-993-994-590-591-504
0.0823748 3030-2734-2733-2909-2726-2705-2709-2710-659-660-661-190-667-593-627-628-629-616-617-590-591-504
0.0823748 2525-2229-2228-2404-2219-2110-2111-2099-2079-562-561-589-590-591-504
0.0823748 2525-2229-2228-2404-2219-2110-2111-2099-2079-562-561-588-589-590-591-504
0.0823748 1009-722-958-961-623-625-624-993-994-590-591-504
0.0823748 3030-2734-2733-2909-2726-2705-2709-2710-659-660-661-190-667-593-627-628-629-616-617-621-620-625-624-993-994-590-591-504
0.0823748 2525-2229-2228-2404-2219-2110-2111-2099-2079-562-561-588-590-591-504
0.0823748 505-209-445-208-387-388-195-391-392-393-396-623-624-993-994-590-591-504
0.0823748 2020-1724-1723-1899-1714-1605-1606-1594-1574-157-158-197-195-388-387-390-391-392-393-396-623-625-624-993-994-590-591-504
0.0823748 2020-1724-1723-1899-1714-1605-1606-1594-1574-157-158-197-195-388-387-390-391-392-393-396-623-624-993-994-590-591-504
0.0823748 2020-1724-1723-1899-1714-1605-1606-1594-1574-157-158-197-195-388-387-390-392-393-396-623-624-993-994-590-591-504
0.0823748 505-209-208-384-387-388-195-391-392-393-396-623-625-624-993-994-590-591-504
0.0823748 505-209-208-387-388-195-391-392-393-396-623-624-993-994-590-591-504
0.0752304 2020-1724-1723-1899-1903-1902-1908-1911-2644-2645-2646-2647-2611-2612-2019
0.0752304 505-209-208-384-199-90-91-79-59-1672-1673-1712-1711-1710-1903-1902-1908-1911-2643-2644-2645-2646-2647-2648-2611-2612-2019
0.0752304 1009-714-713-889-704-703-702-688-693-694-2680-2681-1705-2687-2613-2647-2648-2649-2637-2641-2640-2645-2644-3013-3014-2610-2611-2612-2019
0.0752304 1513-1219-1218-1394-1209-1100-1101-1089-1069-2582-2609-2610-2611-2612-2019
0.0752304 2525-2229-2465-2414-2413-2412-1901-1900-1904-1903-1902-1908-1911-2643-2644-2645-2646-2647-2648-2611-2612-2019
0.0752304 2525-2229-2465-2414-2413-2412-1901-1900-1904-1903-1902-1908-1911-2643-2644-2645-2646-2647-2611-2612-2019
0.0752304 1009-714-713-889-704-703-702-688-693-694-2680-2681-1705-2687-2688-2613-2647-2648-2649-2637-2641-2640-2645-2644-3013-3014-2610-2611-2612-2019
0.0752304 2525-2229-2465-2414-2413-2412-1901-1900-1903-1902-1908-1911-2644-2645-2646-2647-2648-2611-2612-2019
0.0752304 3030-2734-2733-2909-2910-2613-2647-2648-2649-2636-2637-2610-2611-2612-2019
0.0752304 2020-1724-1723-1899-1903-1902-1908-1911-2643-2644-2645-2646-2611-2612-2019
0.0752304 2525-2229-2465-2414-2413-2412-1901-1900-1904-1903-1902-1908-1911-2644-2645-2646-2647-2648-2611-2612-2019
0.0752304 3030-2734-2733-2909-2910-2647-2648-2611-2612-2019
0.0752304 3030-2734-2733-2909-2910-2647-2611-2612-2019
0.0752304 3030-2734-2733-2909-2910-2613-2647-2648-2649-2637-2641-2640-2645-2644-3013-3014-2610-2611-2612-2019
0.0752304 1009-714-713-889-704-703-702-688-693-694-2680-2681-1705-2687-2613-2647-2611-2612-2019
0.0752304 1009-714-713-889-704-703-702-688-693-694-2680-2681-1705-2687-2688-2613-2647-2648-2649-2636-2640-2641-3013-3014-2610-2611-2612-2019
0.0752304 505-209-208-384-199-90-91-79-59-1672-1673-1712-1711-1710-1903-1902-1908-1911-2643-2644-2645-2646-2647-2611-2612-2019
0.0752304 505-209-208-384-199-90-91-79-59-1672-1673-1712-1711-1710-1903-1902-1908-1911-2643-2644-2645-2646-2611-2612-2019
0.0752304 1009-714-713-889-704-703-702-688-693-694-2680-2681-1705-2687-2613-2647-2648-2611-2612-2019
0.0752304 2525-2229-2465-2414-2413-2412-1901-1900-1904-1903-1902-1908-1911-2643-2644-2645-2646-2611-2612-2019
0.0752304 3030-2734-2733-2909-2910-2613-2647-2648-2649-2637-2610-2611-2612-2019
0.0752304 1009-714-713-889-704-703-702-688-693-694-2680-2681-1705-2687-2613-2647-2648-2649-2637-2610-2611-2612-2019
0.0752304 3030-2734-2733-2909-2910-2613-2647-2648-2649-2636-2640-2641-3013-3014-2610-2611-2612-2019
0.0752304 1009-714-713-889-704-703-702-688-693-694-2680-2681-1705-2687-2688-2613-2647-2648-2649-2637-2610-2611-2612-2019
0.0752304 2020-1724-1723-1899-1903-1902-1908-1911-2644-2645-2646-2647-2648-2611-2612-2019
0.0752304 3030-2734-2733-2909-2910-2613-2647-2648-2649-2636-2637-2641-2640-2645-2644-3013-3014-2610-2611-2612-2019
0.0752304 3030-2734-2733-2909-2910-2613-2647-2611-2612-2019
0.0752304 1009-714-713-889-704-703-702-688-693-694-2680-2681-1705-2687-2688-2614-2648-2647-2611-2612-2019
0.0752304 1009-714-713-889-704-703-702-688-693-694-2680-2681-1705-2687-2688-2613-2647-2648-2649-2636-2637-2641-2640-2645-2644-3013-3014-2610-2611-2612-2019
0.0752304 1009-714-713-889-704-703-702-688-693-694-2680-2681-1705-2687-2688-2613-2647-2611-2612-2019
0.0752304 2525-2229-2465-2414-2413-2412-1901-1900-1903-1902-1908-1911-2644-2645-2646-2611-2612-2019
0.0752304 505-209-208-384-199-90-91-79-59-1672-1673-1712-1711-1903-1902-1908-1911-2643-2644-2645-2646-2611-2612-2019
0.0752304 505-209-208-384-199-90-91-79-59-1672-1673-1712-1711-1903-1902-1908-1911-2643-2644-2645-2646-2647-2611-2612-2019
0.0752304 505-209-208-384-199-90-91-79-59-1672-1673-1712-1711-1903-1902-1908-1911-2643-2644-2645-2646-2647-2648-2611-2612-2019
0.0752304 1009-714-713-889-704-703-702-688-693-694-2680-2681-1705-2687-2688-2613-2647-2648-2611-2612-2019
0.0752304 1009-714-713-889-704-703-702-688-693-694-2680-2681-1705-2687-2688-2613-2647-2648-2649-2636-2637-2610-2611-2612-2019
0.0752304 2525-2229-2465-2414-2413-2412-1901-1900-1903-1902-1908-1911-2643-2644-2645-2646-2647-2648-2611-2612-2019
0.0752304 1009-714-713-889-704-703-702-688-693-694-2680-2681-1705-2687-2688-2614-2648-2611-2612-2019
0.0752304 2020-1724-1723-1899-1903-1902-1908-1911-2643-2644-2645-2646-2647-2648-2611-2612-2019
0.0752304 1009-714-713-889-704-703-702-688-693-694-2680-2681-1705-2687-2688-2614-2613-2647-2648-2611-2612-2019
0.0752304 3030-2734-2733-2909-2910-2613-2647-2648-2611-2612-2019
0.0752304 2020-1724-1723-1899-1903-1902-1908-1911-2643-2644-2645-2646-2647-2611-2612-2019
0.0752304 505-209-208-384-199-90-91-79-59-1672-1673-1712-1711-1903-1902-1908-1911-2644-2645-2646-2611-2612-2019
0.0752304 505-209-208-384-199-90-91-79-59-1672-1673-1712-1711-1903-1902-1908-1911-2644-2645-2646-2647-2611-2612-2019
0.0752304 1009-714-713-889-704-703-702-688-693-694-2680-2681-1705-2687-2688-2614-2613-2647-2611-2612-2019
0.0752304 505-209-208-384-199-90-91-79-59-1672-1673-1712-1711-1903-1902-1908-1911-2644-2645-2646-2647-2648-2611-2612-2019
0.0752304 505-209-208-384-199-90-91-79-59-1672-1673-1712-1711-1710-1903-1902-1908-1911-2644-2645-2646-2647-2648-2611-2612-2019
0.0752304 505-209-208-384-199-90-91-79-59-1672-1673-1712-1711-1710-1903-1902-1908-1911-2644-2645-2646-2647-2611-2612-2019
0.0752304 1513-1219-1218-1394-1209-1100-1101-1089-1069-2582-2581-2609-2610-2611-2612-2019
0.0752304 2020-1724-1723-1899-1903-1902-1908-1911-2644-2645-2646-2611-2612-2019
0.0752304 2525-2229-2465-2414-2413-2412-1901-1900-1904-1903-1902-1908-1911-2644-2645-2646-2611-2612-2019
0.0752304 2525-2229-2465-2414-2413-2412-1901-1900-1903-1902-1908-1911-2644-2645-2646-2647-2611-2612-2019
0.0752304 2525-2229-2465-2414-2413-2412-1901-1900-1903-1902-1908-1911-2643-2644-2645-2646-2647-2611-2612-2019
0.0752304 505-209-208-384-199-90-91-79-59-1672-1673-1712-1711-1710-1903-1902-1908-1911-2644-2645-2646-2611-2612-2019
0.0752304 2525-2229-2465-2414-2413-2412-1901-1900-1903-1902-1908-1911-2643-2644-2645-2646-2611-2612-2019
0.0752304 2525-2229-2465-2414-2413-2412-1901-1900-1904-1903-1902-1908-1911-2644-2645-2646-2647-2611-2612-2019
0.0731767 1513-1219-1218-1394-1209-1100-1101-1089-1069-2582-2609-2610-2611-2612-1710-1711-1903-1902-1908-1911-2644-2645-2640-2641-2019
0.0731767 1513-1219-1218-1394-1209-1100-1101-1089-1069-2582-2609-2610-2611-2612-1710-1903-1902-1908-1911-2644-2645-2640-2641-2019
0.0731767 1009-714-713-889-704-703-702-688-693-694-2680-2681-1705-2687-2688-2613-2647-2648-2649-2636-2640-2641-2019
0.0731767 3030-2734-2733-2909-2910-2613-2647-2648-2649-2636-2640-2641-2019
0.0731767 1513-1219-1218-1394-1209-1100-1101-1089-1069-2582-2609-2610-2611-2612-1710-1711-1903-1902-1908-1911-2643-2644-2645-2640-2641-2019
0.0731767 1513-1219-1218-1394-1209-1100-1101-1089-1069-2582-2609-2610-2611-2612-1710-1903-1902-1908-1911-2643-2644-2645-2640-2641-2019
0.0587675 2020-1724-1723-1899-1714-1605-1606-1594-1574-157-158-197-195-388-387-390-391-392-393-396-624-993-994-590-591-592-504
0.0587675 1513-1219-1455-1404-1403-1402-386-387-388-195-391-392-393-396-623-625-624-993-994-590-591-592-504
0.0587675 3030-2734-2733-2909-2726-2705-2709-2710-659-660-661-190-667-593-627-591-592-504
0.0587675 2020-1724-1723-1899-1714-1605-1606-1594-1574-157-158-197-195-388-387-390-392-393-396-623-625-624-993-994-590-591-592-504
0.0587675 1009-722-958-961-396-393-392-390-387-388-195-391-890-593-627-591-592-504
0.0587675 3030-2734-2733-2909-2726-2705-2709-2710-659-660-661-190-667-593-627-628-591-592-504
0.0587675 1513-1219-1455-1404-1403-1402-386-387-388-195-391-392-887-626-591-592-504
0.0587675 1513-1219-1455-1404-1403-1402-386-387-388-195-391-392-887-625-624-993-994-590-591-592-504
0.0587675 1513-1219-1455-1404-1403-1402-386-387-388-195-391-392-393-396-623-624-993-994-590-591-592-504
0.0587675 1513-1219-1455-1404-1403-1402-386-387-388-195-391-392-393-396-624-993-994-590-591-592-504
0.0587675 3030-2734-2733-2909-2726-2705-2709-2710-659-660-661-190-667-593-627-628-629-616-617-590-591-592-504
0.0587675 3030-2734-2733-2909-2726-2705-2709-2710-659-660-661-190-667-593-627-628-629-617-621-620-625-624-993-994-590-591-592-504
0.0587675 3030-2734-2733-2909-2726-2705-2709-2710-659-660-661-190-667-593-627-628-629-616-617-621-620-625-624-993-994-590-591-592-504
0.0587675 3030-2734-2733-2909-2726-2705-2709-2710-659-660-661-190-667-593-627-628-629-617-590-591-592-504
0.0587675 3030-2734-2733-2909-2726-2705-2709-2710-659-660-661-190-667-593-627-628-629-616-620-621-993-994-590-591-592-504
0.0587675 2020-1724-1723-1899-1714-1605-1606-1594-1574-157-158-197-195-388-387-390-392-393-396-623-624-993-994-590-591-592-504
0.0587675 2525-2229-2228-2404-2219-2110-2111-2099-2079-562-561-588-589-590-591-592-504
0.0587675 1513-1219-1455-1404-1403-1402-386-390-387-388-195-391-392-887-626-591-592-504
0.0587675 505-209-445-208-387-388-195-391-392-393-396-624-993-994-590-591-592-504
0.0587675 505-209-208-387-388-195-391-392-393-396-623-625-624-993-994-590-591-592-504
0.0587675 1009-722-958-961-396-393-392-390-387-388-195-391-890-593-627-628-629-617-621-620-625-624-993-994-590-591-592-504
0.0587675 505-209-208-384-387-388-195-391-392-393-396-624-993-994-590-591-592-504
0.0587675 1009-722-958-961-396-624-993-994-590-591-592-504
0.0587675 2525-2229-2228-2404-2219-2110-2111-2099-2079-562-589-590-591-592-504
0.0587675 505-209-445-387-388-195-391-392-393-396-623-624-993-994-590-591-592-504
0.0587675 1009-722-958-961-396-393-392-390-387-388-195-391-890-593-627-628-591-592-504
0.0587675 1009-722-958-961-623-624-993-994-590-591-592-504
0.0587675 1009-722-958-961-623-625-624-993-994-590-591-592-504
0.0587675 505-209-208-387-388-195-391-392-393-396-623-624-993-994-590-591-592-504
0.0587675 505-209-445-387-388-195-391-392-393-396-624-993-994-590-591-592-504
0.0587675 2020-1724-1723-1899-1714-1605-1606-1594-1574-157-158-197-195-388-387-390-391-392-887-626-591-592-504
0.0587675 505-209-445-387-388-195-391-392-393-396-623-625-624-993-994-590-591-592-504
0.0587675 2020-1724-1723-1899-1714-1605-1606-1594-1574-157-158-197-195-388-387-390-391-392-393-396-623-625-624-993-994-590-591-592-504
0.0587675 1513-1219-1455-1404-1403-1402-386-390-387-388-195-391-392-887-625-624-993-994-590-591-592-504
0.0587675 2020-1724-1723-1899-1714-1605-1606-1594-1574-157-158-197-195-388-387-390-391-392-393-396-623-624-993-994-590-591-592-504
0.0587675 1513-1219-1455-1404-1403-1402-386-390-387-388-195-391-392-393-396-623-625-624-993-994-590-591-592-504
0.0587675 2020-1724-1723-1899-1714-1605-1606-1594-1574-157-158-197-195-388-387-390-391-392-887-625-624-993-994-590-591-592-504
0.0587675 1009-722-958-961-396-393-392-390-387-388-195-391-890-593-627-628-629-617-590-591-592-504
0.0587675 505-209-208-384-387-388-195-391-392-393-396-623-625-624-993-994-590-591-592-504
0.0587675 1513-1219-1455-1404-1403-1402-386-390-387-388-195-391-392-393-396-623-624-993-994-590-591-592-504
0.0587675 2525-2229-2228-2404-2219-2110-2111-2099-2079-562-561-588-590-591-592-504
0.0587675 505-209-445-208-387-388-195-391-392-393-396-623-624-993-994-590-591-592-504
0.0587675 1513-1219-1455-1404-1403-1402-386-390-387-388-195-391-392-393-396-624-993-994-590-591-592-504
0.0587675 2525-2229-2228-2404-2219-2110-2111-2099-2079-562-561-589-590-591-592-504
0.0587675 505-209-208-384-387-388-195-391-392-393-396-623-624-993-994-590-591-592-504
0.0587675 505-209-208-387-388-195-391-392-393-396-624-993-994-590-591-592-504
0.0587675 2020-1724-1723-1899-1714-1605-1606-1594-1574-157-158-197-195-388-387-390-392-393-396-624-993-994-590-591-592-504
0.0564946 1513-1227-1463-1466-1128-1130-1129-1498-1499-1095-1096-1097-700-893-892-898-897-896-1392-1132-1125-1126-1010
0.0564946 1009-722-958-961-396-393-392-390-387-388-195-391-890-593-627-628-629-616-620-621-504
0.0564946 1513-1227-1463-1466-901-1129-1498-1499-1095-1096-1097-700-893-892-898-897-896-1392-1130-1125-1126-1010
0.0564946 1513-1227-1463-1466-901-1129-1498-1499-1095-1096-1097-700-893-892-898-897-896-1392-1131-1130-1125-1126-1010
0.0564946 1513-1227-1463-1466-1128-1129-1498-1499-1095-1096-1097-700-893-892-898-897-896-1392-1131-1130-1125-1126-1010
0.0564946 1513-1227-1463-1466-901-1129-1498-1499-1095-1096-1097-700-893-892-898-897-896-1392-1131-1132-1125-1126-1010
0.0564946 1513-1227-1463-1466-901-1129-1498-1499-1095-1096-1097-700-893-892-898-897-896-1392-1131-1132-1130-1125-1126-1010
0.0564946 3030-2734-2733-2909-2726-2705-2709-2710-659-660-661-190-667-593-627-628-629-616-620-621-504
0.0544265 2020-1724-1723-1899-1716-1695-1696-1700-1164-1165-1166-695-1172-1173-1099-1133-1132-1131-1096-1097-1010
0.0544265 2020-1724-1723-1899-1716-1695-1696-1700-1164-1165-1166-695-1172-1173-1099-1133-1132-1096-1097-1010
0.0544265 1513-1227-1463-1466-1128-1130-1129-1498-1499-1095-1096-1097-1010
0.0544265 3030-2738-2739-2736-2906-2615-2616-2604-2584-1067-1066-1094-1095-1096-1097-1010
0.0544265 2020-1724-1723-1899-1716-1695-1696-1700-1164-1165-1166-695-1172-1173-1099-1133-1096-1097-1010
0.0544265 3030-2738-2739-2736-2906-2615-2616-2604-2584-1067-1094-1095-1096-1097-1010
0.0544265 2020-1724-1723-1899-1716-1695-1696-1700-1164-1165-1166-695-1172-1098-1132-1133-1096-1097-1010
0.0544265 2020-1724-1723-1899-1716-1695-1696-1700-1164-1165-1166-695-1172-1173-1099-1098-1132-1133-1096-1097-1010
0.0544265 2020-1724-1723-1899-1716-1695-1696-1700-1164-1165-1166-695-1172-1098-1132-1096-1097-1010
0.0544265 2020-1724-1723-1899-1716-1695-1696-1700-1164-1165-1166-695-1172-1173-1099-1098-1132-1096-1097-1010
0.0544265 2020-1724-1723-1899-1716-1695-1696-1700-1164-1165-1166-695-1172-1173-1098-1132-1133-1096-1097-1010
0.0544265 2020-1724-1723-1899-1716-1695-1696-1700-1164-1165-1166-695-1172-1173-1098-1132-1096-1097-1010
0.0544265 1513-1227-1463-1466-1128-1129-1498-1499-1095-1096-1097-1010
0.0544265 1513-1227-1463-1466-901-1129-1498-1499-1095-1096-1097-1010
0.0512217 1009-722-958-961-396-393-392-390-387-388-195-391-890-593-592-591-590-504
0.0512217 3030-2734-2733-2909-2726-2705-2709-2710-659-660-661-190-667-593-592-591-590-504
0.0512217 2525-2229-2228-2404-2219-2110-2111-2099-2079-562-561-588-589-592-591-590-504
0.0512217 2525-2229-2228-2404-2219-2110-2111-2099-2079-562-561-589-592-591-590-504
0.0512217 2525-2229-2228-2404-2219-2110-2111-2099-2079-562-589-592-591-590-504
0.0512217 3030-2734-2733-2909-2726-2705-2709-2710-659-660-661-190-667-668-594-593-592-591-590-504
0.0512217 3030-2734-2733-2909-2726-2705-2709-2710-659-660-661-190-667-668-593-592-591-590-504
0.0482272 2020-1724-1723-1899-1716-1695-1696-1700-1164-1165-1166-695-1172-1173-1099-1133-1132-1131-1096-1010
0.0476851 505-209-445-394-393-392-891-892-893-700-1097-1096-1095-1010
0.0476851 1513-1227-1463-1466-901-898-897-896-700-1097-1096-1095-1010
0.0476851 1009-714-950-892-893-700-1097-1096-1095-1010
0.0476851 2020-1724-1723-1899-1716-1695-1696-1700-1164-1165-1166-695-1172-1173-1099-1098-1097-1096-1095-1010
0.0476851 2020-1724-1723-1899-1716-1695-1696-1700-1164-1165-1166-695-1172-1098-1097-1096-1095-1010
0.0476851 2525-2229-2228-2404-2219-2110-2111-2099-2079-662-663-702-701-893-892-898-897-896-700-1097-1096-1095-1010
0.0476851 2020-1724-1723-1899-1716-1695-1696-1700-1164-1165-1166-695-1172-1173-1098-1097-1096-1095-1010
0.0476851 3030-2738-2739-2736-2906-2615-2616-2604-2584-1067-1094-1097-1096-1095-1010
0.0476851 505-209-445-394-393-392-891-895-897-896-700-1097-1096-1095-1010
0.0476851 1009-714-713-889-893-892-898-897-896-700-1097-1096-1095-1010
0.0476851 1009-714-950-713-892-893-700-1097-1096-1095-1010
0.0476851 505-209-445-394-393-392-891-895-896-897-898-892-893-700-1097-1096-1095-1010
0.0476851 2525-2229-2228-2404-2219-2110-2111-2099-2079-662-663-702-700-1097-1096-1095-1010
0.0476851 1009-714-713-892-893-700-1097-1096-1095-1010
0.0476851 2525-2229-2228-2404-2219-2110-2111-2099-2079-662-663-702-701-700-1097-1096-1095-1010
0.0476851 3030-2738-2739-2736-2906-2615-2616-2604-2584-1067-1066-1094-1097-1096-1095-1010
0.0476851 1009-714-713-889-892-893-700-1097-1096-1095-1010
0.0427075 1009-714-713-892-893-700-1097-1096-1095-1502-1501-1500-1499-1498-1010
0.0427075 505-209-445-394-393-392-891-895-896-897-898-892-893-700-1097-1096-1095-1502-1501-1500-1499-1498-1010
0.0427075 2020-1724-1723-1899-1716-1695-1696-1700-1164-1165-1166-695-1172-1173-1098-1097-1096-1095-1502-1501-1500-1499-1498-1010
0.0427075 1009-714-950-713-892-893-700-1097-1096-1095-1502-1501-1500-1499-1498-1010
0.0427075 505-209-445-394-393-392-891-895-896-897-898-892-893-700-1097-1096-1095-1502-1501-1500-1497-1496-1499-1498-1010
0.0427075 2020-1724-1723-1899-1716-1695-1696-1700-1164-1165-1166-695-1172-1173-1099-1098-1097-1096-1095-1502-1501-1500-1499-1498-1010
0.0427075 1513-1227-1463-1466-901-898-897-896-700-1097-1096-1095-1502-1501-1500-1497-1496-1499-1498-1010
0.0427075 2525-2229-2228-2404-2219-2110-2111-2099-2079-662-663-702-700-1097-1096-1095-1502-1501-1500-1499-1498-1010
0.0427075 1009-714-713-889-892-893-700-1097-1096-1095-1502-1501-1500-1499-1498-1010
0.0427075 505-209-445-394-393-392-891-892-893-700-1097-1096-1095-1502-1501-1500-1497-1496-1499-1498-1010
0.0427075 2525-2229-2228-2404-2219-2110-2111-2099-2079-662-663-702-701-700-1097-1096-1095-1502-1501-1500-1499-1498-1010
0.0427075 2525-2229-2228-2404-2219-2110-2111-2099-2079-662-663-702-700-1097-1096-1095-1502-1501-1500-1497-1496-1499-1498-1010
0.0427075 3030-2738-2739-2736-2906-2615-2616-2604-2584-1067-1094-1097-1096-1095-1502-1501-1500-1499-1498-1010
0.0427075 2525-2229-2228-2404-2219-2110-2111-2099-2079-662-663-702-701-893-892-898-897-896-700-1097-1096-1095-1502-1501-1500-1497-1496-1499-1498-1010
0.0427075 1009-714-950-892-893-700-1097-1096-1095-1502-1501-1500-1499-1498-1010
0.0427075 2525-2229-2228-2404-2219-2110-2111-2099-2079-662-663-702-701-700-1097-1096-1095-1502-1501-1500-1497-1496-1499-1498-1010
0.0427075 3030-2738-2739-2736-2906-2615-2616-2604-2584-1067-1094-1097-1096-1095-1502-1501-1500-1497-1496-1499-1498-1010
0.0427075 3030-2738-2739-2736-2906-2615-2616-2604-2584-1067-1066-1094-1097-1096-1095-1502-1501-1500-1499-1498-1010
0.0427075 1513-1227-1463-1466-901-898-897-896-700-1097-1096-1095-1502-1501-1500-1499-1498-1010
0.0427075 505-209-445-394-393-392-891-892-893-700-1097-1096-1095-1502-1501-1500-1499-1498-1010
0.0427075 505-209-445-394-393-392-891-895-897-896-700-1097-1096-1095-1502-1501-1500-1499-1498-1010
0.0427075 1009-714-713-889-893-892-898-897-896-700-1097-1096-1095-1502-1501-1500-1499-1498-1010
0.0427075 2525-2229-2228-2404-2219-2110-2111-2099-2079-662-663-702-701-893-892-898-897-896-700-1097-1096-1095-1502-1501-1500-1499-1498-1010
0.040422 2525-2229-2465-2414-2413-2412-1901-1900-1903-1902-1908-1911-2643-2644-2645-2646-2647-2648-2613-2612-2611-2610-2019
0.040422 2525-2229-2465-2414-2413-2412-1901-1902-1903-1710-2612-2611-2610-2019
0.040422 505-209-208-384-199-90-91-79-59-1672-1673-1712-1711-1903-1902-1908-1911-2644-2645-2646-2647-2648-2613-2612-2611-2610-2019
0.040422 505-209-208-384-199-90-91-79-59-1672-1673-1712-1711-1903-1902-1908-1911-2643-2644-2645-2646-2647-2648-2613-2612-2611-2610-2019
0.040422 505-209-208-384-199-90-91-79-59-1672-1673-1712-1710-2612-2611-2610-2019
0.040422 1009-714-713-889-704-703-702-688-693-694-2680-2681-1705-2687-2688-2614-2648-2647-2613-2612-2611-2610-2019
0.040422 505-209-208-384-199-90-91-79-59-1672-1673-1712-1711-1710-2612-2611-2610-2019
0.040422 2525-2229-2465-2414-2413-2412-1901-1900-1903-1902-1908-1911-2644-2645-2646-2647-2648-2613-2612-2611-2610-2019
0.040422 2020-1724-1723-1902-1903-1710-2612-2611-2610-2019
0.040422 2525-2229-2465-2414-2413-2412-1901-1900-1904-1903-1902-1908-1911-2643-2644-2645-2646-2647-2648-2613-2612-2611-2610-2019
0.040422 505-209-208-384-199-90-91-79-59-1672-1673-1712-1711-1710-1903-1902-1908-1911-2644-2645-2646-2647-2648-2613-2612-2611-2610-2019
0.040422 2525-2229-2465-2414-2413-2412-1901-1900-1904-1903-1902-1908-1911-2644-2645-2646-2647-2648-2613-2612-2611-2610-2019
0.040422 505-209-208-384-199-90-91-79-59-1672-1673-1712-1711-1710-1903-1902-1908-1911-2643-2644-2645-2646-2647-2648-2613-2612-2611-2610-2019
0.040422 1009-714-713-889-704-703-702-688-693-694-2680-2681-1705-2687-2688-2614-2613-2612-2611-2610-2019
0.040422 2020-1724-1723-1899-1903-1902-1908-1911-2643-2644-2645-2646-2647-2648-2613-2612-2611-2610-2019
0.040422 1513-1219-1218-1394-1209-1100-1101-1089-1069-2582-2609-2612-2611-2610-2019
0.040422 3030-2734-2733-2909-2910-2613-2612-2611-2610-2019
0.040422 2020-1724-1723-1899-1902-1903-1710-2612-2611-2610-2019
0.040422 1513-1219-1218-1394-1209-1100-1101-1089-1069-2582-2581-2609-2612-2611-2610-2019
0.040422 1009-714-713-889-704-703-702-688-693-694-2680-2681-1705-2687-2613-2612-2611-2610-2019
0.040422 1009-714-713-889-704-703-702-688-693-694-2680-2681-1705-2687-2688-2613-2612-2611-2610-2019
0.040422 3030-2734-2733-2909-2910-2647-2648-2613-2612-2611-2610-2019
0.040422 2020-1724-1723-1899-1903-1902-1908-1911-2644-2645-2646-2647-2648-2613-2612-2611-2610-2019
0.0397755 2020-1724-1723-1899-1714-1605-1606-1594-1574-157-158-197-195-388-387-390-391-392-887-626-591-504
0.0397755 1513-1219-1455-1404-1403-1402-386-390-387-388-195-391-392-887-626-591-504
0.0397755 1513-1219-1455-1404-1403-1402-386-387-388-195-391-392-887-626-591-504
0.0379833 2525-2229-2228-2404-2219-2110-2111-2099-2079-562-589-592-591-590-997-996-993-994-621-620-625-624-396-393-392-390-391-195-388-387-504
0.0379833 505-209-208-387-504-592-593-667-190-661-660-2077-2076-2103-2104-2105-2106-2107-2720-2913-2912-3028
0.0379833 1009-722-958-961-396-393-392-390-391-195-388-387-504
0.0379833 1513-1219-1218-1394-1209-1100-1101-1089-1069-2682-2683-2684-2685-2721-2720-2913-2912-3028
0.0379833 1513-1219-1218-1394-1209-1100-1101-1089-1069-2682-2683-2684-2685-2721-2913-2912-3028
0.0379833 2525-2229-2228-2404-2219-2110-2111-2099-2079-562-589-592-591-590-997-996-993-994-621-620-625-624-396-393-392-391-195-388-387-504
0.0379833 1009-722-958-961-396-393-392-391-195-388-387-504
0.0379833 1513-1219-1218-1394-1209-1100-1101-1089-1069-2682-2683-2722-2721-2720-2913-2912-3028
0.0379833 2525-2229-2228-2404-2219-2110-2111-2099-2079-562-561-589-592-591-590-997-996-993-994-621-620-625-624-396-393-392-390-391-195-388-387-504
0.0379833 2020-1724-1960-1909-1908-1907-2911-2910-2913-2912-3028
0.0379833 505-209-208-387-504-592-593-667-190-661-660-2077-2076-2103-2105-2106-2107-2720-2913-2912-3028
0.0379833 505-209-208-384-388-387-504
0.0379833 1513-1219-1218-1394-1209-1100-1101-1089-1069-2682-2683-2722-2721-2913-2912-3028
0.0379833 2525-2229-2228-2404-2219-2110-2111-2099-2079-562-561-589-592-591-590-997-996-993-994-621-620-625-624-396-393-392-391-195-388-387-504
0.0379833 2020-1724-1960-1909-1908-1907-2911-2910-2914-2916-2720-2913-2912-3028
0.0379833 2020-1724-1960-1909-1908-1907-2911-2910-2914-2915-2913-2912-3028
0.0379833 2020-1724-1960-1909-1908-1907-2911-2910-2914-2913-2912-3028
0.0379833 2020-1724-1723-1899-1714-1605-1606-1594-1574-157-158-197-196-388-387-504
0.0379833 3030-2734-2733-2909-2913-2912-3028
0.0379833 3030-2734-2970-2733-2909-2913-2912-3028
0.0379833 1009-714-713-889-704-595-596-584-564-2077-2076-2103-2105-2106-2107-2720-2913-2912-3028
0.0379833 2525-2229-2228-2404-2403-2402-2916-2720-2913-2912-3028
0.0379833 2020-1724-1723-1899-1714-1605-1606-1594-1574-157-158-197-196-195-388-387-504
0.0379833 2525-2229-2228-2404-2405-2108-2142-2106-2107-2720-2913-2912-3028
0.0379833 2525-2229-2228-2404-2405-2108-2142-2143-2106-2107-2720-2913-2912-3028
0.0379833 1513-1219-1455-1404-1403-1402-386-390-391-195-388-387-504
0.0379833 2525-2229-2228-2404-2405-2108-2142-2143-2144-2103-2104-2105-2106-2107-2720-2913-2912-3028
0.0379833 1009-714-713-889-704-595-596-584-564-2077-2076-2104-2105-2106-2107-2720-2913-2912-3028
0.0379833 2525-2229-2228-2404-2405-2108-2142-2143-2144-2103-2105-2106-2107-2720-2913-2912-3028
0.0379833 2020-1724-1723-1899-1714-1605-1606-1594-1574-157-158-197-195-388-387-504
0.0379833 2525-2229-2228-2404-2405-2108-2142-2143-2144-2132-2103-2104-2105-2106-2107-2720-2913-2912-3028
0.0379833 2525-2229-2228-2404-2405-2108-2142-2143-2144-2132-2103-2105-2106-2107-2720-2913-2912-3028
0.0379833 2525-2229-2228-2404-2405-2108-2142-2143-2144-2132-2105-2106-2107-2720-2913-2912-3028
0.0379833 2525-2229-2228-2404-2405-2916-2720-2913-2912-3028
0.0379833 1513-1219-1218-1394-1209-1100-1101-1089-1069-2682-2683-2722-2720-2913-2912-3028
0.0379833 1009-714-713-889-704-595-596-584-564-2077-2076-2103-2104-2105-2106-2107-2720-2913-2912-3028
0.0379833 505-209-208-387-504-592-593-667-190-661-660-2077-2104-2105-2106-2107-2720-2913-2912-3028
0.0379833 1009-714-713-889-704-595-596-584-564-566-2077-2104-2105-2106-2107-2720-2913-2912-3028
0.0379833 505-209-208-387-504-592-593-667-190-661-660-2077-2076-2104-2105-2106-2107-2720-2913-2912-3028
0.0379833 505-209-445-208-384-388-387-504
0.0379833 505-209-208-387-504-592-593-667-190-661-660-2101-2104-2105-2106-2107-2720-2913-2912-3028
0.0379833 2525-2229-2228-2404-2219-2110-2111-2099-2079-562-561-588-589-592-591-590-997-996-993-994-621-620-625-624-396-393-392-391-195-388-387-504
0.0379833 2525-2229-2228-2404-2219-2110-2111-2099-2079-562-561-588-589-592-591-590-997-996-993-994-621-620-625-624-396-393-392-390-391-195-388-387-504
0.0379833 1009-714-713-889-704-595-596-584-564-2077-2104-2105-2106-2107-2720-2913-2912-3028
0.0378186 2020-1724-1723-1899-1714-1605-1606-1594-1574-157-158-197-195-388-387-390-391-392-887-625-624-504
0.0378186 1513-1227-1463-1466-1128-1130-1129-1010
0.0378186 1009-714-713-889-892-893-700-1097-1096-1095-1502-1501-1500-1497-1498-1499-1126-1125-1130-1129-1010
0.0378186 1009-714-950-713-892-893-700-1097-1096-1095-1502-1501-1500-1499-1498-1126-1125-1130-1129-1010
0.0378186 505-209-445-394-393-392-891-892-893-700-1097-1096-1095-1502-1501-1500-1497-1496-1495-1126-1125-1130-1129-1010
0.0378186 2525-2229-2228-2404-2219-2110-2111-2099-2079-662-663-702-700-1097-1096-1095-1502-1501-1500-1497-1496-1499-1498-1126-1125-1130-1129-1010
0.0378186 505-209-445-394-393-392-891-895-896-897-898-892-893-700-1097-1096-1095-1502-1501-1500-1499-1498-1126-1125-1130-1129-1010
0.0378186 1009-714-713-892-893-700-1097-1096-1095-1502-1501-1500-1497-1498-1499-1126-1125-1130-1129-1010
0.0378186 1009-722-958-961-396-393-392-390-387-388-195-391-890-593-627-628-591-592-589-588-590-997-996-993-994-621-620-625-624-504
0.0378186 2020-1724-1723-1899-1714-1605-1606-1594-1574-157-158-197-195-388-387-390-391-392-887-626-591-592-589-588-590-997-996-993-994-621-620-625-624-504
0.0378186 2525-2229-2228-2404-2219-2110-2111-2099-2079-662-663-702-700-1097-1096-1095-1502-1501-1500-1497-1496-1495-1498-1499-1126-1125-1130-1129-1010
0.0378186 1513-1219-1455-1404-1403-1402-386-390-387-388-195-391-392-393-396-623-625-624-504
0.0378186 505-209-208-387-388-195-391-392-393-396-623-625-624-504
0.0378186 2525-2229-2228-2404-2219-2110-2111-2099-2079-662-663-702-700-1097-1096-1095-1502-1501-1500-1497-1496-1495-1126-1125-1130-1129-1010
0.0378186 1513-1219-1455-1404-1403-1402-386-387-388-195-391-392-887-626-591-592-589-590-997-996-993-994-621-620-625-624-504
0.0378186 3030-2734-2733-2909-2726-2705-2709-2710-659-660-661-190-667-593-627-591-592-589-590-997-996-993-994-621-620-625-624-504
0.0378186 3030-2738-2739-2736-2906-2615-2616-2604-2584-1067-1094-1095-1096-1097-700-893-892-898-897-896-1392-1130-1129-1010
0.0378186 505-209-445-394-393-392-891-895-896-897-898-892-893-700-1097-1096-1095-1502-1501-1500-1497-1498-1499-1126-1125-1130-1129-1010
0.0378186 1513-1219-1455-1404-1403-1402-386-387-388-195-391-392-887-626-591-592-589-588-590-997-996-993-994-621-620-625-624-504
0.0378186 505-209-445-394-393-392-891-892-893-700-1097-1096-1095-1502-1501-1500-1499-1498-1126-1125-1130-1129-1010
0.0378186 1009-714-713-889-892-893-700-1097-1096-1095-1502-1501-1500-1499-1498-1126-1125-1130-1129-1010
0.0378186 2525-2229-2228-2404-2219-2110-2111-2099-2079-562-589-592-591-590-997-996-993-994-621-620-625-624-504
0.0378186 505-209-445-394-393-392-891-895-896-897-898-892-893-700-1097-1096-1095-1502-1501-1500-1497-1496-1499-1498-1126-1125-1130-1129-1010
0.0378186 2020-1724-1723-1899-1716-1695-1696-1700-1164-1165-1166-695-1172-1173-1099-1098-1097-1096-1095-1502-1501-1500-1499-1498-1126-1125-1130-1129-1010
0.0378186 1009-714-950-892-893-700-1097-1096-1095-1502-1501-1500-1497-1498-1499-1126-1125-1130-1129-1010
0.0378186 2020-1724-1723-1899-1714-1605-1606-1594-1574-157-158-197-195-388-387-390-391-392-887-626-591-592-589-588-617-621-620-625-624-504
0.0378186 1513-1227-1463-1466-901-898-897-896-700-1097-1096-1095-1502-1501-1500-1497-1498-1499-1126-1125-1130-1129-1010
0.0378186 505-209-208-384-387-388-195-391-392-393-396-623-625-624-504
0.0378186 2525-2229-2228-2404-2219-2110-2111-2099-2079-662-663-702-701-893-892-898-897-896-700-1097-1096-1095-1502-1501-1500-1497-1498-1499-1126-1125-1130-1129-1010
0.0378186 1513-1227-1463-1466-901-898-897-896-700-1097-1096-1095-1502-1501-1500-1499-1498-1126-1125-1130-1129-1010
0.0378186 1513-1227-1463-1466-901-898-897-896-700-1097-1096-1095-1502-1501-1500-1497-1496-1499-1498-1126-1125-1130-1129-1010
0.0378186 2525-2229-2228-2404-2219-2110-2111-2099-2079-662-663-702-701-893-892-898-897-896-700-1097-1096-1095-1502-1501-1500-1499-1498-1126-1125-1130-1129-1010
0.0378186 2525-2229-2228-2404-2219-2110-2111-2099-2079-662-663-702-701-700-1097-1096-1095-1502-1501-1500-1499-1498-1126-1125-1130-1129-1010
0.0378186 1513-1227-1463-1466-901-898-897-896-700-1097-1096-1095-1502-1501-1500-1497-1496-1495-1498-1499-1126-1125-1130-1129-1010
0.0378186 2525-2229-2228-2404-2219-2110-2111-2099-2079-662-663-702-701-700-1097-1096-1095-1502-1501-1500-1497-1498-1499-1126-1125-1130-1129-1010
0.0378186 1513-1227-1463-1466-901-898-897-896-700-1097-1096-1095-1502-1501-1500-1497-1496-1495-1126-1125-1130-1129-1010
0.0378186 2525-2229-2228-2404-2219-2110-2111-2099-2079-662-663-702-701-700-1097-1096-1095-1502-1501-1500-1497-1496-1499-1498-1126-1125-1130-1129-1010
0.0378186 1513-1219-1455-1404-1403-1402-386-390-387-388-195-391-392-887-625-624-504
0.0378186 2020-1724-1723-1899-1714-1605-1606-1594-1574-157-158-197-195-388-387-390-391-392-393-396-623-625-624-504
0.0378186 2525-2229-2228-2404-2219-2110-2111-2099-2079-662-663-702-701-700-1097-1096-1095-1502-1501-1500-1497-1496-1495-1498-1499-1126-1125-1130-1129-1010
0.0378186 505-209-445-394-393-392-891-895-896-897-898-892-893-700-1097-1096-1095-1502-1501-1500-1497-1496-1495-1126-1125-1130-1129-1010
0.0378186 505-209-445-394-393-392-891-895-897-896-700-1097-1096-1095-1502-1501-1500-1499-1498-1126-1125-1130-1129-1010
0.0378186 2525-2229-2228-2404-2219-2110-2111-2099-2079-662-663-702-701-700-1097-1096-1095-1502-1501-1500-1497-1496-1495-1126-1125-1130-1129-1010
0.0378186 3030-2734-2733-2909-2726-2705-2709-2710-659-660-661-190-667-593-592-591-590-997-996-993-994-621-620-625-624-504
0.0378186 2020-1724-1723-1899-1714-1605-1606-1594-1574-157-158-197-195-388-387-390-391-392-887-626-591-592-589-588-617-590-997-996-993-994-621-620-625-624-504
0.0378186 1009-714-950-892-893-700-1097-1096-1095-1502-1501-1500-1499-1498-1126-1125-1130-1129-1010
0.0378186 3030-2734-2733-2909-2726-2705-2709-2710-659-660-661-190-667-593-627-591-592-589-588-590-997-996-993-994-621-620-625-624-504
0.0378186 2525-2229-2228-2404-2219-2110-2111-2099-2079-662-663-702-700-1097-1096-1095-1502-1501-1500-1499-1498-1126-1125-1130-1129-1010
0.0378186 1009-722-958-961-396-393-392-390-387-388-195-391-890-593-592-591-590-997-996-993-994-621-620-625-624-504
0.0378186 2525-2229-2228-2404-2219-2110-2111-2099-2079-662-663-702-700-1097-1096-1095-1502-1501-1500-1497-1498-1499-1126-1125-1130-1129-1010
0.0378186 2020-1724-1723-1899-1714-1605-1606-1594-1574-157-158-197-195-388-387-390-392-393-396-623-625-624-504
0.0378186 505-209-445-394-393-392-891-892-893-700-1097-1096-1095-1502-1501-1500-1497-1496-1495-1498-1499-1126-1125-1130-1129-1010
0.0378186 2525-2229-2228-2404-2219-2110-2111-2099-2079-562-561-588-589-590-591-592-593-627-625-624-504
0.0378186 3030-2734-2733-2909-2726-2705-2709-2710-659-660-661-190-667-593-627-628-591-592-589-588-590-997-996-993-994-621-620-625-624-504
0.0378186 3030-2738-2739-2736-2906-2615-2616-2604-2584-1067-1094-1097-1096-1095-1502-1501-1500-1497-1496-1495-1498-1499-1126-1125-1130-1129-1010
0.0378186 2020-1724-1723-1899-1714-1605-1606-1594-1574-157-158-197-195-388-387-390-391-392-887-626-591-592-589-590-997-996-993-994-621-620-625-624-504
0.0378186 1009-722-958-961-396-393-392-390-387-388-195-391-890-593-627-628-629-617-621-620-625-624-504
0.0378186 3030-2734-2733-2909-2726-2705-2709-2710-659-660-661-190-667-668-593-592-591-590-997-996-993-994-621-620-625-624-504
0.0378186 1513-1219-1455-1404-1403-1402-386-387-388-195-391-392-887-625-624-504
0.0378186 505-209-445-394-393-392-891-895-897-896-700-1097-1096-1095-1502-1501-1500-1497-1498-1499-1126-1125-1130-1129-1010
0.0378186 3030-2738-2739-2736-2906-2615-2616-2604-2584-1067-1094-1097-1096-1095-1502-1501-1500-1497-1496-1499-1498-1126-1125-1130-1129-1010
0.0378186 2525-2229-2228-2404-2219-2110-2111-2099-2079-562-561-589-592-591-590-997-996-993-994-621-620-625-624-504
0.0378186 2020-1724-1723-1899-1716-1695-1696-1700-1164-1165-1166-695-1172-1173-1098-1097-1096-1095-1502-1501-1500-1499-1498-1126-1125-1130-1129-1010
0.0378186 2525-2229-2228-2404-2219-2110-2111-2099-2079-562-561-588-589-590-591-592-593-627-626-625-624-504
0.0378186 505-209-445-208-387-388-195-391-392-393-396-623-625-624-504
0.0378186 1009-722-958-961-396-393-392-390-387-388-195-391-890-593-627-591-592-589-590-997-996-993-994-621-620-625-624-504
0.0378186 1009-714-713-889-893-892-898-897-896-700-1097-1096-1095-1502-1501-1500-1497-1498-1499-1126-1125-1130-1129-1010
0.0378186 505-209-445-394-393-392-891-892-893-700-1097-1096-1095-1502-1501-1500-1497-1496-1499-1498-1126-1125-1130-1129-1010
0.0378186 3030-2734-2733-2909-2726-2705-2709-2710-659-660-661-190-667-593-627-628-629-617-621-620-625-624-504
0.0378186 505-209-445-394-393-392-891-892-893-700-1097-1096-1095-1502-1501-1500-1497-1498-1499-1126-1125-1130-1129-1010
0.0378186 505-209-445-394-393-392-891-895-896-897-898-892-893-700-1097-1096-1095-1502-1501-1500-1497-1496-1495-1498-1499-1126-1125-1130-1129-1010
0.0378186 1009-722-958-961-396-393-392-390-387-388-195-391-890-593-627-591-592-589-588-590-997-996-993-994-621-620-625-624-504
0.0378186 1009-722-958-961-396-393-392-390-387-388-195-391-890-593-627-628-591-592-589-590-997-996-993-994-621-620-625-624-504
0.0378186 3030-2738-2739-2736-2906-2615-2616-2604-2584-1067-1094-1097-1096-1095-1502-1501-1500-1497-1498-1499-1126-1125-1130-1129-1010
0.0378186 1009-714-713-889-893-892-898-897-896-700-1097-1096-1095-1502-1501-1500-1499-1498-1126-1125-1130-1129-1010
0.0378186 1513-1219-1455-1404-1403-1402-386-387-388-195-391-392-393-396-623-625-624-504
0.0378186 3030-2734-2733-2909-2726-2705-2709-2710-659-660-661-190-667-593-627-628-629-616-617-621-620-625-624-504
0.0378186 3030-2734-2733-2909-2726-2705-2709-2710-659-660-661-190-667-593-627-628-591-592-589-590-997-996-993-994-621-620-625-624-504
0.0378186 3030-2738-2739-2736-2906-2615-2616-2604-2584-1067-1094-1097-1096-1095-1502-1501-1500-1499-1498-1126-1125-1130-1129-1010
0.0378186 3030-2738-2739-2736-2906-2615-2616-2604-2584-1067-1094-1095-1096-1097-700-893-892-898-897-896-1392-1131-1130-1129-1010
0.0378186 505-209-445-387-388-195-391-392-393-396-623-625-624-504
0.0378186 3030-2738-2739-2736-2906-2615-2616-2604-2584-1067-1094-1097-1096-1095-1502-1501-1500-1497-1496-1495-1126-1125-1130-1129-1010
0.0378186 1009-714-713-892-893-700-1097-1096-1095-1502-1501-1500-1499-1498-1126-1125-1130-1129-1010
0.0378186 2525-2229-2228-2404-2219-2110-2111-2099-2079-562-561-588-589-592-591-590-997-996-993-994-621-620-625-624-504
0.0378186 1009-722-958-961-623-625-624-504
0.0375506 1009-714-713-889-704-703-702-688-693-694-2680-2681-1705-2687-2613-2612-2611-2610-3017-3016-3013-2641-2640-2645-2644-2019
0.0375506 2525-2229-2465-2414-2413-2412-1901-1902-1903-1710-2612-2611-2610-3017-3016-3013-2641-2640-2645-2644-2019
0.0375506 1513-1219-1218-1394-1209-1100-1101-1089-1069-2582-2609-2612-2611-2610-3017-3016-3013-2641-2640-2645-2644-2019
0.0375506 3030-2734-2733-2909-2910-2613-2647-2648-2611-2612-2609-2610-3017-3016-3013-2641-2640-2645-2644-2019
0.0375506 505-209-208-384-199-90-91-79-59-1672-1673-1712-1710-2612-2611-2610-3017-3016-3013-2641-2640-2645-2644-2019
0.0375506 1009-714-713-889-704-703-702-688-693-694-2680-2681-1705-2687-2688-2613-2647-2648-2649-2636-2637-2641-2640-2645-2644-2019
0.0375506 3030-2734-2733-2909-2910-2613-2647-2648-2649-2636-2637-2641-2640-2645-2644-2019
0.0375506 1513-1219-1218-1394-1209-1100-1101-1089-1069-2582-2609-2610-2611-2612-1710-1711-1903-1902-1908-1911-2643-2645-2644-2019
0.0375506 505-209-208-384-199-90-91-79-59-1672-1673-1712-1711-1903-1902-1908-1911-2643-2645-2644-2019
0.0375506 3030-2734-2733-2909-2910-2613-2647-2648-2649-2637-2641-2640-2645-2644-2019
0.0375506 2020-1724-1723-1899-1903-1902-1908-1911-2643-2645-2644-2019
0.0375506 2020-1724-1723-1899-1902-1903-1710-2612-2611-2610-3017-3016-3013-2641-2640-2645-2644-2019
0.0375506 3030-2734-2733-2909-2910-2613-2612-2611-2610-3017-3016-3013-2641-2640-2645-2644-2019
0.0375506 1009-714-713-889-704-703-702-688-693-694-2680-2681-1705-2687-2688-2614-2613-2612-2611-2610-3017-3016-3013-2641-2640-2645-2644-2019
0.0375506 1009-714-713-889-704-703-702-688-693-694-2680-2681-1705-2687-2688-2613-2647-2648-2649-2637-2641-2640-2645-2644-2019
0.0375506 3030-2734-2733-2909-2910-2647-2648-2611-2612-2609-2610-3017-3016-3013-2641-2640-2645-2644-2019
0.0375506 2020-1724-1723-1902-1903-1710-2612-2611-2610-3017-3016-3013-2641-2640-2645-2644-2019
0.0375506 505-209-208-384-199-90-91-79-59-1672-1673-1712-1711-1710-1903-1902-1908-1911-2643-2645-2644-2019
0.0375506 3030-2734-2733-2909-2910-2647-2648-2613-2612-2611-2610-3017-3016-3013-2641-2640-2645-2644-2019
0.0375506 505-209-208-384-199-90-91-79-59-1672-1673-1712-1711-1710-2612-2611-2610-3017-3016-3013-2641-2640-2645-2644-2019
0.0375506 1513-1219-1218-1394-1209-1100-1101-1089-1069-2582-2609-2610-2611-2612-1710-1903-1902-1908-1911-2643-2645-2644-2019
0.0375506 3030-2734-2733-2909-2910-2613-2647-2648-2611-2612-2609-2608-2610-3017-3016-3013-2641-2640-2645-2644-2019
0.0375506 3030-2734-2733-2909-2910-2613-2647-2611-2612-2609-2610-3017-3016-3013-2641-2640-2645-2644-2019
0.0375506 2525-2229-2465-2414-2413-2412-1901-1900-1903-1902-1908-1911-2643-2645-2644-2019
0.0375506 1009-714-713-889-704-703-702-688-693-694-2680-2681-1705-2687-2688-2614-2648-2647-2613-2612-2611-2610-3017-3016-3013-2641-2640-2645-2644-2019
0.0375506 3030-2734-2733-2909-2910-2613-2647-2611-2612-2609-2608-2610-3017-3016-3013-2641-2640-2645-2644-2019
0.0375506 1009-714-713-889-704-703-702-688-693-694-2680-2681-1705-2687-2688-2613-2612-2611-2610-3017-3016-3013-2641-2640-2645-2644-2019
0.0375506 1009-714-713-889-704-703-702-688-693-694-2680-2681-1705-2687-2613-2647-2648-2649-2637-2641-2640-2645-2644-2019
0.0375506 2525-2229-2465-2414-2413-2412-1901-1900-1904-1903-1902-1908-1911-2643-2645-2644-2019
0.0370651 505-209-208-384-199-90-91-79-59-1672-1673-1712-1710-2612-2611-2610-3017-3016-2019
0.0370651 1009-714-713-889-704-703-702-688-693-694-2680-2681-1705-2687-2688-2614-2648-2647-2613-2612-2611-2610-3017-3016-2019
0.0370651 2020-1724-1723-1899-1903-1902-1908-1911-2643-2644-2645-2646-2611-2612-2609-2608-2610-3017-3016-2019
0.0370651 2020-1724-1723-1899-1903-1902-1908-1911-2643-2644-2645-2646-2647-2648-2613-2612-2611-2610-3017-3016-2019
0.0370651 1513-1219-1218-1394-1209-1100-1101-1089-1069-2582-2609-2612-2611-2610-3017-3016-2019
0.0370651 2020-1724-1723-1899-1903-1902-1908-1911-2644-2645-2646-2647-2648-2613-2612-2611-2610-3017-3016-2019
0.0370651 2020-1724-1723-1902-1903-1710-2612-2611-2610-3017-3016-2019
0.0370651 505-209-208-384-199-90-91-79-59-1672-1673-1712-1711-1710-1903-1902-1908-1911-2644-2645-2646-2647-2648-2613-2612-2611-2610-3017-3016-2019
0.0370651 505-209-208-384-199-90-91-79-59-1672-1673-1712-1711-1710-2612-2611-2610-3017-3016-2019
0.0370651 2525-2229-2465-2414-2413-2412-1901-1900-1904-1903-1902-1908-1911-2643-2644-2645-2646-2647-2648-2613-2612-2611-2610-3017-3016-2019
0.0370651 2020-1724-1723-1899-1903-1902-1908-1911-2643-2644-2645-2646-2647-2648-2611-2612-2609-2610-3017-3016-2019
0.0370651 3030-2734-2733-2909-2910-2647-2648-2613-2612-2611-2610-3017-3016-2019
0.0370651 2020-1724-1723-1899-1903-1902-1908-1911-2644-2645-2646-2611-2612-2609-2608-2610-3017-3016-2019
0.0370651 2525-2229-2465-2414-2413-2412-1901-1900-1903-1902-1908-1911-2644-2645-2646-2647-2648-2613-2612-2611-2610-3017-3016-2019
0.0370651 1009-714-713-889-704-703-702-688-693-694-2680-2681-1705-2687-2613-2612-2611-2610-3017-3016-2019
0.0370651 3030-2734-2733-2909-2910-2613-2647-2611-2612-2609-2610-3017-3016-2019
0.0370651 2525-2229-2465-2414-2413-2412-1901-1900-1903-1902-1908-1911-2643-2644-2645-2646-2647-2648-2613-2612-2611-2610-3017-3016-2019
0.0370651 3030-2734-2733-2909-2910-2613-2647-2648-2611-2612-2609-2608-2610-3017-3016-2019
0.0370651 1009-714-713-889-704-703-702-688-693-694-2680-2681-1705-2687-2688-2614-2613-2612-2611-2610-3017-3016-2019
0.0370651 2525-2229-2465-2414-2413-2412-1901-1900-1903-1902-1908-1911-2643-2644-2645-2646-2611-2612-2609-2610-3017-3016-2019
0.0370651 2020-1724-1723-1899-1902-1903-1710-2612-2611-2610-3017-3016-2019
0.0370651 1009-714-713-889-704-703-702-688-693-694-2680-2681-1705-2687-2688-2613-2612-2611-2610-3017-3016-2019
0.0370651 2020-1724-1723-1899-1903-1902-1908-1911-2643-2644-2645-2646-2611-2612-2609-2610-3017-3016-2019
0.0370651 2525-2229-2465-2414-2413-2412-1901-1900-1904-1903-1902-1908-1911-2644-2645-2646-2647-2648-2613-2612-2611-2610-3017-3016-2019
0.0370651 3030-2734-2733-2909-2910-2613-2647-2648-2611-2612-2609-2610-3017-3016-2019
0.0370651 2020-1724-1723-1899-1903-1902-1908-1911-2643-2644-2645-2646-2647-2648-2611-2612-2609-2608-2610-3017-3016-2019
0.0370651 505-209-208-384-199-90-91-79-59-1672-1673-1712-1711-1903-1902-1908-1911-2644-2645-2646-2647-2648-2613-2612-2611-2610-3017-3016-2019
0.0370651 3030-2734-2733-2909-2910-2613-2647-2611-2612-2609-2608-2610-3017-3016-2019
0.0370651 3030-2734-2733-2909-2910-2613-2612-2611-2610-3017-3016-2019
0.0370651 2525-2229-2465-2414-2413-2412-1901-1902-1903-1710-2612-2611-2610-3017-3016-2019
0.0370651 3030-2734-2733-2909-2910-2647-2648-2611-2612-2609-2610-3017-3016-2019
0.0370651 2020-1724-1723-1899-1903-1902-1908-1911-2644-2645-2646-2611-2612-2609-2610-3017-3016-2019
0.0370651 505-209-208-384-199-90-91-79-59-1672-1673-1712-1711-1710-1903-1902-1908-1911-2643-2644-2645-2646-2647-2648-2613-2612-2611-2610-3017-3016-2019
0.0370651 505-209-208-384-199-90-91-79-59-1672-1673-1712-1711-1903-1902-1908-1911-2643-2644-2645-2646-2647-2648-2613-2612-2611-2610-3017-3016-2019
0.037056 1009-714-713-889-704-595-596-584-564-2177-2178-2217-2216-2215-2408-2407-2413-2412-2411-1900-1637-1638-1603-1602-1601-2524
0.037056 1513-1219-1213-1214-1215-496-497-498-499-1662-1666-1667-1594-1640-1604-1603-1602-1601-2524
0.037056 1513-1219-1213-1214-1215-496-497-498-499-1662-1666-1667-1594-1640-1604-1638-1637-1603-1602-1601-2524
0.037056 1513-1219-1213-1214-1215-496-497-498-499-1662-1666-1667-1594-1640-1639-1627-1598-1599-1602-1601-2524
0.037056 505-209-208-384-199-90-91-79-59-1572-1599-1602-1601-2524
0.037056 1513-1219-1213-1214-1215-496-497-498-499-1662-1666-1667-1594-1640-1639-1638-1637-1603-1602-1601-2524
0.037056 1009-714-713-889-704-595-596-584-564-2177-2178-2217-2216-2215-2408-2407-2413-2412-2411-1900-1603-1602-1601-2524
0.037056 505-209-208-384-199-90-91-79-59-1572-1571-1598-1599-1602-1601-2524
0.037056 505-209-208-384-199-90-91-79-59-1572-1571-1599-1602-1601-2524
0.036102 2525-2229-2228-2404-2405-2108-2142-2143-2144-2132-2105-2106-3028
0.036102 505-209-208-387-504-592-593-667-190-661-660-2077-2076-2104-2107-2106-3028
0.036102 1009-714-713-889-704-595-596-584-564-2077-2104-2105-2106-3028
0.036102 505-209-208-387-504-592-593-667-190-661-660-2077-2076-2103-2104-2105-2106-3028
0.036102 1009-714-713-889-704-595-596-584-564-566-2077-2104-2107-2106-3028
0.036102 1513-1219-1218-1394-1209-1100-1101-1089-1069-2682-2683-2722-2720-2913-2912-2915-2917-2406-2405-2108-2107-2106-3028
0.036102 1513-1219-1218-1394-1209-1100-1101-1089-1069-2682-2683-2722-2721-2913-2912-2915-2916-2720-2107-2106-3028
0.036102 1513-1219-1218-1394-1209-1100-1101-1089-1069-2682-2683-2722-2721-2913-2912-2915-2917-2406-2916-2720-2107-2106-3028
0.036102 1513-1219-1218-1394-1209-1100-1101-1089-1069-2682-2683-2722-2721-2913-2912-2915-2917-2916-2720-2107-2106-3028
0.036102 505-209-208-387-504-592-593-667-190-661-660-2077-2076-2103-2104-2107-2106-3028
0.036102 1009-714-713-889-704-595-596-584-564-2077-2076-2103-2104-2105-2106-3028
0.036102 2020-1724-1960-1909-1908-1907-2911-2910-2913-2912-2915-2917-2916-2720-2107-2106-3028
0.036102 505-209-208-387-504-592-593-667-190-661-660-2101-2183-2108-2107-2106-3028
0.036102 2020-1724-1960-1909-1908-1907-2911-2910-2913-2912-2915-2917-2406-2916-2720-2107-2106-3028
0.036102 505-209-208-387-504-592-593-667-190-661-660-2101-2104-2107-2106-3028
0.036102 2020-1724-1960-1909-1908-1907-2911-2910-2913-2912-2915-2916-2720-2107-2106-3028
0.036102 505-209-208-387-504-592-593-667-190-661-660-2101-2104-2105-2106-3028
0.036102 505-209-208-387-504-592-593-667-190-661-660-2077-2076-2103-2105-2106-3028
0.036102 1009-714-713-889-704-595-596-584-564-2077-2076-2103-2104-2107-2106-3028
0.036102 505-209-208-387-504-592-593-667-190-661-660-2077-2104-2107-2106-3028
0.036102 1009-714-713-889-704-595-596-584-564-2077-2104-2107-2106-3028
0.036102 505-209-208-387-504-592-593-667-190-661-660-2077-2104-2105-2106-3028
0.036102 505-209-208-387-504-592-593-667-190-661-660-2077-2076-2104-2105-2106-3028
0.036102 1009-714-713-889-704-595-596-584-564-566-2077-2104-2105-2106-3028
0.036102 2525-2229-2228-2404-2405-2108-2142-2143-2144-2132-2103-2105-2106-3028
0.036102 1009-714-713-889-704-595-596-584-564-2077-2076-2104-2105-2106-3028
0.036102 2525-2229-2228-2404-2405-2108-2142-2143-2144-2103-2104-2105-2106-3028
0.036102 2525-2229-2228-2404-2405-2108-2107-2106-3028
0.036102 2525-2229-2228-2404-2405-2108-2142-2143-2144-2103-2104-2107-2106-3028
0.036102 2525-2229-2228-2404-2405-2108-2142-2143-2144-2103-2105-2106-3028
0.036102 2525-2229-2228-2404-2405-2108-2142-2143-2144-2132-2103-2104-2105-2106-3028
0.036102 1009-714-713-889-704-595-596-584-564-2077-2076-2104-2107-2106-3028
0.036102 2525-2229-2228-2404-2405-2108-2142-2143-2144-2132-2103-2104-2107-2106-3028
0.036102 3030-2734-2733-2909-2913-2912-2915-2916-2720-2107-2106-3028
0.036102 1009-714-713-889-704-595-596-584-564-2077-2076-2103-2105-2106-3028
0.036102 3030-2734-2733-2909-2913-2912-2915-2917-2406-2916-2720-2107-2106-3028
0.036102 3030-2734-2733-2909-2913-2912-2915-2917-2916-2720-2107-2106-3028
0.0357237 1513-1219-1213-1214-1215-496-497-498-499-1662-1666-1667-1594-1640-1639-1627-1600-1601-2524
0.0357237 505-209-208-384-199-90-91-79-59-1572-1571-1599-1600-1601-2524
0.0357237 1513-1219-1213-1214-1215-496-497-498-499-1662-1666-1667-1594-1640-1639-1627-1598-1600-1601-2524
0.0357237 505-209-208-384-199-90-91-79-59-1572-1571-1598-1600-1601-2524
0.0357237 2525-2229-2228-2404-2408-2215-2411-2412-2413-2407-2227-2223-2224-2007-1600-1601-2524
0.0357237 3030-2734-2970-2919-2918-2917-2402-2403-2404-2408-2215-2411-2412-2413-2407-2227-2226-2225-2224-2007-1600-1601-2524
0.0357237 2525-2229-2228-2404-2408-2215-2411-2412-2413-2407-2227-2226-2225-2007-1600-1601-2524
0.0357237 3030-2734-2970-2919-2918-2917-2402-2403-2404-2408-2215-2411-2412-2413-2407-2227-2226-2225-2007-1600-1601-2524
0.0357237 2525-2229-2228-2404-2408-2215-2411-2412-2413-2407-2227-2226-2225-2224-2007-1600-1601-2524
0.0357237 505-209-208-384-199-90-91-79-59-1572-1571-1598-1599-1600-1601-2524
0.0357237 1513-1219-1213-1214-1215-496-497-498-499-1662-1666-1667-1594-1640-1639-1627-1598-1599-1600-1601-2524
0.0357237 3030-2734-2970-2919-2918-2917-2402-2403-2404-2408-2215-2411-2412-2413-2407-2227-2223-2224-2007-1600-1601-2524
0.0357237 505-209-208-384-199-90-91-79-59-1572-1599-1600-1601-2524
0.0357237 1513-1219-1213-1214-1215-496-497-498-499-1662-1666-1667-1594-1640-1604-1603-1637-1638-1639-1627-1600-1601-2524
0.0321932 3030-2734-2970-2733-2909-2912-2913-3028
0.0321932 3030-2734-2733-2909-2912-2913-3028
0.0321932 3030-2734-2970-2912-2913-3028
0.0321932 3030-2734-2970-2733-2912-2913-3028
0.0321932 2020-1724-1960-1909-1908-1907-2911-2910-2914-2915-2912-2913-3028
0.0321932 3030-2734-2733-2912-2913-3028
0.0321932 2020-1724-1960-1909-1908-1907-2911-2912-2913-3028
0.0321932 3030-2738-2735-2734-2733-2912-2913-3028
0.0311532 505-209-208-384-199-90-91-79-59-1672-1673-1712-1711-1710-1903-1902-1908-1911-2643-2644-2645-2646-2647-2648-2611-2019
0.0311532 3030-2734-2733-2909-2910-2613-2647-2648-2611-2019
0.0311532 1009-714-713-889-704-703-702-688-693-694-2680-2681-1705-2687-2613-2647-2648-2611-2019
0.0311532 2525-2229-2465-2414-2413-2412-1901-1900-1903-1902-1908-1911-2644-2645-2646-2647-2648-2611-2019
0.0311532 505-209-208-384-199-90-91-79-59-1672-1673-1712-1711-1710-1903-1902-1908-1911-2644-2645-2646-2647-2648-2611-2019
0.0311532 2525-2229-2465-2414-2413-2412-1901-1900-1903-1902-1908-1911-2643-2644-2645-2646-2647-2648-2611-2019
0.0311532 2525-2229-2465-2414-2413-2412-1901-1900-1904-1903-1902-1908-1911-2643-2644-2645-2646-2647-2648-2611-2019
0.0311532 1009-714-713-889-704-703-702-688-693-694-2680-2681-1705-2687-2688-2614-2613-2647-2648-2611-2019
0.0311532 2525-2229-2465-2414-2413-2412-1901-1900-1904-1903-1902-1908-1911-2644-2645-2646-2647-2648-2611-2019
0.0311532 2020-1724-1723-1899-1903-1902-1908-1911-2644-2645-2646-2647-2648-2611-2019
0.0311532 505-209-208-384-199-90-91-79-59-1672-1673-1712-1711-1903-1902-1908-1911-2643-2644-2645-2646-2647-2648-2611-2019
0.0311532 1009-714-713-889-704-703-702-688-693-694-2680-2681-1705-2687-2688-2613-2647-2648-2611-2019
0.0311532 505-209-208-384-199-90-91-79-59-1672-1673-1712-1711-1903-1902-1908-1911-2644-2645-2646-2647-2648-2611-2019
0.0311532 2020-1724-1723-1899-1903-1902-1908-1911-2643-2644-2645-2646-2647-2648-2611-2019
0.0311532 3030-2734-2733-2909-2910-2647-2648-2611-2019
0.0310201 1513-1227-1463-1466-1128-1129-1498-1499-1095-1096-1097-700-893-892-898-897-896-1392-1130-1131-1010
0.0301551 505-209-445-387-388-195-391-392-393-396-623-625-624-993-994-504
0.0301551 505-209-445-208-387-388-195-391-392-393-396-624-993-994-504
0.0301551 2020-1724-1723-1899-1714-1605-1606-1594-1574-157-158-197-195-388-387-390-391-392-887-625-624-993-994-504
0.0301551 505-209-208-384-387-388-195-391-392-393-396-623-625-624-993-994-504
0.0301551 2020-1724-1723-1899-1714-1605-1606-1594-1574-157-158-197-195-388-387-390-391-392-887-626-591-592-589-590-997-996-993-994-504
0.0301551 505-209-445-208-387-388-195-391-392-393-396-623-624-993-994-504
0.0301551 2020-1724-1723-1899-1714-1605-1606-1594-1574-157-158-197-195-388-387-390-391-392-887-626-591-592-589-588-617-621-620-625-624-993-994-504
0.0301551 2020-1724-1723-1899-1714-1605-1606-1594-1574-157-158-197-195-388-387-390-392-393-396-624-993-994-504
0.0301551 2020-1724-1723-1899-1714-1605-1606-1594-1574-157-158-197-195-388-387-390-391-392-887-626-591-592-589-588-617-590-997-996-993-994-504
0.0301551 2020-1724-1723-1899-1714-1605-1606-1594-1574-157-158-197-195-388-387-390-392-393-396-623-624-993-994-504
0.0301551 2525-2229-2228-2404-2219-2110-2111-2099-2079-562-561-588-589-590-591-592-593-627-625-624-993-994-504
0.0301551 505-209-208-384-387-388-195-391-392-393-396-624-993-994-504
0.0301551 2020-1724-1723-1899-1714-1605-1606-1594-1574-157-158-197-195-388-387-390-391-392-887-626-591-592-589-588-590-997-996-993-994-504
0.0301551 2020-1724-1723-1899-1714-1605-1606-1594-1574-157-158-197-195-388-387-390-391-392-393-396-623-625-624-993-994-504
0.0301551 505-209-208-387-388-195-391-392-393-396-623-624-993-994-504
0.0301551 2020-1724-1723-1899-1714-1605-1606-1594-1574-157-158-197-195-388-387-390-391-392-393-396-624-993-994-504
0.0301551 505-209-445-387-388-195-391-392-393-396-623-624-993-994-504
0.0301551 505-209-445-387-388-195-391-392-393-396-624-993-994-504
0.0301551 2525-2229-2228-2404-2219-2110-2111-2099-2079-562-561-588-589-590-591-592-593-627-626-625-624-993-994-504
0.0301551 505-209-208-387-388-195-391-392-393-396-624-993-994-504
0.0301551 505-209-208-387-388-195-391-392-393-396-623-625-624-993-994-504
0.0301551 2020-1724-1723-1899-1714-1605-1606-1594-1574-157-158-197-195-388-387-390-392-393-396-623-625-624-993-994-504
0.0301551 1513-1219-1455-1404-1403-1402-386-390-387-388-195-391-392-393-396-623-625-624-993-994-504
0.0301551 3030-2734-2733-2909-2726-2705-2709-2710-659-660-661-190-667-668-594-593-592-591-590-997-996-993-994-504
0.0301551 3030-2734-2733-2909-2726-2705-2709-2710-659-660-661-190-667-668-593-592-591-590-997-996-993-994-504
0.0301551 3030-2734-2733-2909-2726-2705-2709-2710-659-660-661-190-667-593-627-628-629-617-621-620-625-624-993-994-504
0.0301551 1513-1219-1455-1404-1403-1402-386-390-387-388-195-391-392-887-626-591-592-589-590-997-996-993-994-504
0.0301551 3030-2734-2733-2909-2726-2705-2709-2710-659-660-661-190-667-593-627-628-629-616-620-621-993-994-504
0.0301551 1009-722-958-961-396-393-392-390-387-388-195-391-890-593-627-591-592-589-590-997-996-993-994-504
0.0301551 1513-1219-1455-1404-1403-1402-386-390-387-388-195-391-392-887-625-624-993-994-504
0.0301551 1513-1219-1455-1404-1403-1402-386-390-387-388-195-391-392-393-396-624-993-994-504
0.0301551 3030-2734-2733-2909-2726-2705-2709-2710-659-660-661-190-667-593-627-628-591-592-589-590-997-996-993-994-504
0.0301551 1009-722-958-961-396-393-392-390-387-388-195-391-890-593-627-591-592-589-588-590-997-996-993-994-504
0.0301551 3030-2734-2733-2909-2726-2705-2709-2710-659-660-661-190-667-593-627-628-591-592-589-588-590-997-996-993-994-504
0.0301551 1009-722-958-961-396-393-392-390-387-388-195-391-890-593-627-628-591-592-589-590-997-996-993-994-504
0.0301551 3030-2734-2733-2909-2726-2705-2709-2710-659-660-661-190-667-593-627-591-592-589-590-997-996-993-994-504
0.0301551 3030-2734-2733-2909-2726-2705-2709-2710-659-660-661-190-667-593-627-628-629-616-617-621-620-625-624-993-994-504
0.0301551 3030-2734-2733-2909-2726-2705-2709-2710-659-660-661-190-667-593-627-591-592-589-588-590-997-996-993-994-504
0.0301551 1513-1219-1455-1404-1403-1402-386-390-387-388-195-391-392-393-396-623-624-993-994-504
0.0301551 1513-1219-1455-1404-1403-1402-386-387-388-195-391-392-887-626-591-592-589-590-997-996-993-994-504
0.0301551 1009-722-958-961-396-393-392-390-387-388-195-391-890-593-592-591-590-997-996-993-994-504
0.0301551 3030-2734-2733-2909-2726-2705-2709-2710-659-660-661-190-667-593-592-591-590-997-996-993-994-504
0.0301551 1513-1219-1455-1404-1403-1402-386-387-388-195-391-392-887-626-591-592-589-588-590-997-996-993-994-504
0.0301551 1009-722-958-961-623-625-624-993-994-504
0.0301551 1009-722-958-961-623-624-993-994-504
0.0301551 1513-1219-1455-1404-1403-1402-386-387-388-195-391-392-887-625-624-993-994-504
0.0301551 1513-1219-1455-1404-1403-1402-386-387-388-195-391-392-393-396-624-993-994-504
0.0301551 1513-1219-1455-1404-1403-1402-386-387-388-195-391-392-393-396-623-624-993-994-504
0.0301551 1009-722-958-961-396-624-993-994-504
0.0301551 1513-1219-1455-1404-1403-1402-386-387-388-195-391-392-393-396-623-625-624-993-994-504
0.0301551 2020-1724-1723-1899-1714-1605-1606-1594-1574-157-158-197-195-388-387-390-391-392-393-396-623-624-993-994-504
0.0301551 2525-2229-2228-2404-2219-2110-2111-2099-2079-562-561-588-589-592-591-590-997-996-993-994-504
0.0301551 1009-722-958-961-396-393-392-390-387-388-195-391-890-593-627-628-629-616-620-621-993-994-504
0.0301551 1009-722-958-961-396-393-392-390-387-388-195-391-890-593-627-628-629-617-621-620-625-624-993-994-504
0.0301551 2525-2229-2228-2404-2219-2110-2111-2099-2079-562-589-592-591-590-997-996-993-994-504
0.0301551 1009-722-958-961-396-393-392-390-387-388-195-391-890-593-627-628-591-592-589-588-590-997-996-993-994-504
0.0301551 2525-2229-2228-2404-2219-2110-2111-2099-2079-562-561-589-592-591-590-997-996-993-994-504
0.0301551 505-209-208-384-387-388-195-391-392-393-396-623-624-993-994-504
0.0294 3030-2734-2733-2909-2726-2705-2709-2710-659-660-661-190-667-593-627-591-592-589-588-590-997-996-993-504
0.0294 1009-722-958-961-396-393-392-390-387-388-195-391-890-593-592-591-590-997-996-993-504
0.0294 1513-1219-1455-1404-1403-1402-386-387-388-195-391-392-887-626-591-592-589-590-997-996-993-504
0.0294 1513-1219-1455-1404-1403-1402-386-387-388-195-391-392-887-626-591-592-589-588-590-997-996-993-504
0.0294 2020-1724-1723-1899-1714-1605-1606-1594-1574-157-158-197-195-388-387-390-391-392-887-626-591-592-589-588-617-590-997-996-993-504
0.0294 3030-2734-2733-2909-2726-2705-2709-2710-659-660-661-190-667-593-627-591-592-589-590-997-996-993-504
0.0294 2525-2229-2228-2404-2219-2110-2111-2099-2079-562-561-589-592-591-590-997-996-993-504
0.0294 2020-1724-1723-1899-1714-1605-1606-1594-1574-157-158-197-195-388-387-390-391-392-887-626-591-592-589-588-590-997-996-993-504
0.0294 2020-1724-1723-1899-1714-1605-1606-1594-1574-157-158-197-195-388-387-390-391-392-887-626-591-592-589-590-997-996-993-504
0.0294 1009-722-958-961-396-393-392-390-387-388-195-391-890-593-627-591-592-589-588-590-997-996-993-504
0.0294 3030-2734-2733-2909-2726-2705-2709-2710-659-660-661-190-667-593-627-628-591-592-589-588-590-997-996-993-504
0.0294 3030-2734-2733-2909-2726-2705-2709-2710-659-660-661-190-667-593-592-591-590-997-996-993-504
0.0294 2525-2229-2228-2404-2219-2110-2111-2099-2079-562-561-588-589-592-591-590-997-996-993-504
0.0294 3030-2734-2733-2909-2726-2705-2709-2710-659-660-661-190-667-668-594-593-592-591-590-997-996-993-504
0.0294 1009-722-958-961-396-393-392-390-387-388-195-391-890-593-627-591-592-589-590-997-996-993-504
0.0294 2525-2229-2228-2404-2219-2110-2111-2099-2079-562-589-592-591-590-997-996-993-504
0.0294 3030-2734-2733-2909-2726-2705-2709-2710-659-660-661-190-667-668-593-592-591-590-997-996-993-504
0.0294 1513-1219-1455-1404-1403-1402-386-390-387-388-195-391-392-887-626-591-592-589-590-997-996-993-504
0.0294 3030-2734-2733-2909-2726-2705-2709-2710-659-660-661-190-667-593-627-628-591-592-589-590-997-996-993-504
0.0294 1009-722-958-961-396-393-392-390-387-388-195-391-890-593-627-628-591-592-589-590-997-996-993-504
0.0294 1009-722-958-961-396-393-392-390-387-388-195-391-890-593-627-628-591-592-589-588-590-997-996-993-504
0.0291936 1513-1219-1455-1218-1397-1398-1515
0.0291936 505-209-208-383-382-121-122-123-88-87-84-83-85-492-86-1214-1213-1217-1216-1398-1397-1515
0.0291936 505-209-208-383-382-121-122-123-88-87-84-83-85-492-86-1214-1213-1216-1398-1397-1515
0.0291936 1009-714-950-899-898-897-896-1395-1396-1399-1398-1397-1515
0.0291936 1513-1219-1455-1397-1398-1515
0.0291936 1513-1219-1455-1218-1394-1398-1397-1515
0.0291936 1009-714-950-899-898-897-896-1396-1395-1398-1397-1515
0.0291936 1513-1219-1218-1394-1397-1398-1515
0.0291936 1513-1219-1455-1218-1394-1397-1398-1515
0.0291936 1513-1219-1218-1397-1398-1515
0.0291936 1513-1219-1218-1394-1398-1397-1515
0.0291936 505-209-208-383-382-121-122-123-88-87-84-83-85-492-86-1214-1215-1216-1217-1211-1398-1397-1515
0.0291936 505-209-208-383-382-1402-1403-1397-1398-1515
0.0291936 505-209-208-383-382-1402-1401-1400-1397-1398-1515
0.0291936 505-209-208-383-382-1402-1401-1398-1397-1515
0.0291936 1009-714-950-899-898-897-896-1395-1396-1397-1398-1515
0.0291936 505-209-208-383-382-121-122-123-88-87-84-83-85-492-86-1214-1215-1216-1398-1397-1515
0.0291936 1009-714-950-899-898-897-896-1395-1396-1399-1400-1398-1397-1515
0.0291936 1009-714-950-899-898-897-896-1396-1395-1399-1398-1397-1515
0.0291936 505-209-208-383-382-121-122-123-88-87-84-83-85-492-86-1214-1215-1216-1217-1397-1398-1515
0.0291936 1009-714-950-899-898-897-896-1395-1396-1399-1400-1397-1398-1515
0.0291936 505-209-208-383-382-121-122-123-88-87-84-83-85-492-86-1214-1215-1216-1217-1211-1394-1398-1397-1515
0.0291936 505-209-208-383-382-121-122-123-88-87-84-83-85-492-86-1214-1215-1216-1217-1211-1394-1397-1398-1515
0.0291936 505-209-208-383-382-121-122-123-88-87-84-83-85-492-86-1214-1213-1217-1397-1398-1515
0.0291936 1009-714-950-899-898-897-896-1395-1398-1397-1515
0.0291936 505-209-208-383-382-1402-1401-1400-1398-1397-1515
0.0291936 505-209-208-383-382-121-122-123-88-87-84-83-85-492-86-1214-1213-1217-1216-1211-1398-1397-1515
0.0291936 505-209-208-383-382-121-122-123-88-87-84-83-85-492-86-1214-1213-1217-1216-1211-1394-1398-1397-1515
0.0291936 505-209-208-383-382-121-122-123-88-87-84-83-85-492-86-1214-1213-1217-1216-1211-1394-1397-1398-1515
0.0291936 2020-1724-1723-1899-1714-1605-1606-1594-1574-57-84-85-492-86-1214-1213-1216-1217-1211-1394-1397-1398-1515
0.0291936 3030-2738-2739-2736-2906-2615-2616-2604-2584-1167-1168-1207-1205-1206-1395-1396-1399-1400-1398-1397-1515
0.0291936 2020-1724-1723-1899-1714-1605-1606-1594-1574-57-84-85-492-86-1214-1213-1217-1216-1398-1397-1515
0.0291936 3030-2738-2739-2736-2906-2615-2616-2604-2584-1167-1168-1207-1205-1206-1395-1398-1397-1515
0.0291936 2020-1724-1723-1899-1714-1605-1606-1594-1574-57-84-85-492-86-1214-1213-1217-1216-1211-1398-1397-1515
0.0291936 2020-1724-1723-1899-1714-1605-1606-1594-1574-57-84-85-492-86-1214-1213-1217-1216-1211-1394-1397-1398-1515
0.0291936 2020-1724-1723-1899-1714-1605-1606-1594-1574-57-84-85-492-86-1214-1213-1216-1398-1397-1515
0.0291936 2020-1724-1723-1899-1714-1605-1606-1594-1574-57-84-85-492-86-1214-1213-1216-1217-1397-1398-1515
0.0291936 2020-1724-1723-1899-1714-1605-1606-1594-1574-57-84-85-492-86-1214-1213-1216-1217-1211-1398-1397-1515
0.0291936 1009-714-950-899-898-897-896-1396-1395-1399-1400-1398-1397-1515
0.0291936 3030-2738-2739-2736-2906-2615-2616-2604-2584-1167-1168-1207-1205-1206-1398-1397-1515
0.0291936 2020-1724-1723-1899-1714-1605-1606-1594-1574-57-84-85-492-86-1214-1213-1216-1217-1211-1394-1398-1397-1515
0.0291936 3030-2738-2739-2736-2906-2615-2616-2604-2584-1167-1168-1207-1206-1395-1396-1397-1398-1515
0.0291936 2020-1724-1723-1899-1714-1605-1606-1594-1574-57-84-85-492-86-1214-1213-1217-1216-1211-1394-1398-1397-1515
0.0291936 1009-714-950-899-898-897-896-1396-1397-1398-1515
0.0291936 3030-2738-2739-2736-2906-2615-2616-2604-2584-1167-1168-1207-1206-1395-1396-1399-1398-1397-1515
0.0291936 1009-714-950-899-898-897-1396-1395-1399-1398-1397-1515
0.0291936 1009-714-950-899-898-897-1396-1395-1399-1400-1397-1398-1515
0.0291936 3030-2738-2739-2736-2906-2615-2616-2604-2584-1167-1168-1207-1206-1395-1396-1399-1400-1397-1398-1515
0.0291936 3030-2738-2739-2736-2906-2615-2616-2604-2584-1167-1168-1207-1206-1395-1396-1399-1400-1398-1397-1515
0.0291936 3030-2738-2739-2736-2906-2615-2616-2604-2584-1167-1168-1207-1206-1395-1398-1397-1515
0.0291936 3030-2738-2739-2736-2906-2615-2616-2604-2584-1167-1168-1207-1206-1398-1397-1515
0.0291936 1009-714-950-899-898-897-1396-1395-1398-1397-1515
0.0291936 1009-714-950-899-898-897-1396-1397-1398-1515
0.0291936 1009-714-950-899-898-897-1396-1395-1399-1400-1398-1397-1515
0.0291936 3030-2738-2739-2736-2906-2615-2616-2604-2584-1167-1168-1207-1205-1206-1395-1396-1399-1400-1397-1398-1515
0.0291936 3030-2738-2739-2736-2906-2615-2616-2604-2584-1167-1168-1207-1205-87-88-122-123-124-112-116-489-85-492-86-1214-1215-1216-1217-1211-1394-1397-1398-1515
0.0291936 2020-1724-1723-1899-1714-1605-1606-1594-1574-57-84-85-492-86-1214-1215-1216-1398-1397-1515
0.0291936 3030-2738-2739-2736-2906-2615-2616-2604-2584-1167-1168-1207-1205-87-88-122-123-124-112-116-489-85-492-86-1214-1215-1216-1217-1211-1394-1398-1397-1515
0.0291936 2020-1724-1723-1899-1714-1605-1606-1594-1574-57-84-85-492-86-1214-1215-1216-1217-1397-1398-1515
0.0291936 2020-1724-1723-1899-1714-1605-1606-1594-1574-57-84-85-492-86-1214-1215-1216-1217-1211-1398-1397-1515
0.0291936 2020-1724-1723-1899-1714-1605-1606-1594-1574-57-84-85-492-86-1214-1215-1216-1217-1211-1394-1398-1397-1515
0.0291936 2020-1724-1723-1899-1714-1605-1606-1594-1574-57-84-85-492-86-1214-1215-1216-1217-1211-1394-1397-1398-1515
0.0291936 3030-2738-2739-2736-2906-2615-2616-2604-2584-1167-1168-1207-1205-87-88-122-123-124-112-116-489-85-492-86-1214-1215-1216-1217-1211-1398-1397-1515
0.0291936 3030-2738-2739-2736-2906-2615-2616-2604-2584-1167-1168-1207-1205-87-88-122-123-124-112-116-489-85-492-86-1214-1215-1216-1217-1397-1398-1515
0.0291936 3030-2738-2739-2736-2906-2615-2616-2604-2584-1167-1168-1207-1205-87-88-122-123-124-112-116-489-85-492-86-1214-1215-1216-1398-1397-1515
0.0291936 2020-1724-1723-1899-1714-1605-1606-1594-1574-57-84-85-492-86-1214-1213-1217-1397-1398-1515
0.0291936 1009-714-950-899-898-897-896-1396-1395-1399-1400-1397-1398-1515
0.0291936 3030-2738-2739-2736-2906-2615-2616-2604-2584-1167-1168-1207-1205-1206-1395-1396-1397-1398-1515
0.0291936 3030-2738-2739-2736-2906-2615-2616-2604-2584-1167-1168-1207-1205-1206-1395-1396-1399-1398-1397-1515
0.0290539 2020-1724-1723-1902-1903-2019
0.0290539 2020-1724-1723-1899-1902-1903-2019
0.0290539 2525-2229-2465-2414-2413-2412-1901-1902-1903-2019
0.0290539 1513-1219-1218-1394-1209-1100-1101-1089-1069-2582-2609-2610-2611-2612-1710-1711-1900-1901-1902-1903-2019
0.0290539 1513-1219-1218-1394-1209-1100-1101-1089-1069-2582-2609-2610-2611-2612-1710-1711-1900-1901-1904-1905-1902-1903-2019
0.0287857 3030-2734-2970-2919-2918-2917-2402-2403-2404-2408-2215-2524
0.0287857 3030-2734-2970-2919-2918-2917-2402-2406-2410-2411-2412-2413-2407-2408-2215-2524
0.0287857 3030-2734-2970-2919-2918-2917-2402-2403-2407-2408-2215-2524
0.0287857 3030-2734-2970-2919-2918-2917-2402-2406-2407-2408-2215-2524
0.0287857 505-209-208-384-199-90-91-79-59-1572-1571-1599-1600-1601-1602-1603-1900-2411-2412-2413-2407-2408-2215-2524
0.0287857 1009-714-713-889-704-595-596-584-564-2177-2178-2217-2216-2408-2215-2524
0.0287857 3030-2734-2970-2919-2918-2917-2402-2406-2410-2407-2408-2215-2524
0.0287857 2020-1724-1723-1899-1900-1901-2411-2412-2413-2407-2408-2215-2524
0.0287857 3030-2734-2970-2919-2918-2917-2402-2403-2404-2407-2408-2215-2524
0.0287857 3030-2734-2970-2919-2918-2917-2406-2410-2411-2412-2413-2407-2408-2215-2524
0.0287857 505-209-208-384-199-90-91-79-59-1572-1571-1599-1600-1601-1602-1603-1900-1901-2411-2412-2413-2407-2408-2215-2524
0.0287857 3030-2734-2970-2919-2918-2917-2406-2410-2407-2408-2215-2524
0.0287857 1009-714-713-889-704-595-596-584-564-2177-2178-2179-2180-2217-2216-2408-2215-2524
0.0287857 2020-1724-1723-1899-1900-2411-2412-2413-2407-2408-2215-2524
0.0287857 1009-714-713-889-704-595-596-584-564-2177-2178-2179-2180-2216-2408-2215-2524
0.0287857 3030-2734-2970-2919-2918-2917-2406-2407-2408-2215-2524
0.0287857 2525-2229-2465-2407-2408-2215-2524
0.0287857 2020-1724-1723-1902-1903-1904-2411-2412-2413-2407-2408-2215-2524
0.0287857 2020-1724-1723-1902-1903-1904-1900-1901-2411-2412-2413-2407-2408-2215-2524
0.0287857 2020-1724-1723-1902-1903-1900-2411-2412-2413-2407-2408-2215-2524
0.0287857 1009-714-713-889-704-595-596-584-564-2177-2178-2179-2217-2216-2408-2215-2524
0.0287857 2020-1724-1723-1902-1903-1900-1901-2411-2412-2413-2407-2408-2215-2524
0.0287857 2525-2233-2230-2229-2228-2407-2408-2215-2524
0.0287857 2525-2233-2230-2229-2228-2404-2408-2215-2524
0.0287857 2525-2233-2230-2229-2228-2404-2407-2408-2215-2524
0.0287857 2020-1724-1723-1902-1901-2411-2412-2413-2407-2408-2215-2524
0.0287857 505-209-208-384-199-90-91-79-59-1572-1599-1600-1601-1602-1603-1900-2411-2412-2413-2407-2408-2215-2524
0.0287857 1513-1219-1213-1214-1215-496-497-498-499-1662-1666-1667-1594-1640-1604-1638-1637-1603-1900-1901-2411-2412-2413-2407-2408-2215-2524
0.0287857 1513-1219-1213-1214-1215-496-497-498-499-1662-1666-1667-1594-1640-1639-1638-1637-1603-1900-2411-2412-2413-2407-2408-2215-2524
0.0287857 2525-2229-2465-2228-2407-2408-2215-2524
0.0287857 2525-2229-2465-2228-2404-2408-2215-2524
0.0287857 2525-2229-2465-2228-2404-2407-2408-2215-2524
0.0287857 2020-1724-1723-1899-1898-1901-2411-2412-2413-2407-2408-2215-2524
0.0287857 505-209-208-384-199-90-91-79-59-1572-1599-1600-1601-1602-1603-1637-1900-1901-2411-2412-2413-2407-2408-2215-2524
0.0287857 2020-1724-1723-1899-1898-1897-2411-2412-2413-2407-2408-2215-2524
0.0287857 2020-1724-1723-1902-1903-1904-1900-2411-2412-2413-2407-2408-2215-2524
0.0287857 1513-1219-1213-1214-1215-496-497-498-499-1662-1666-1667-1594-1640-1604-1638-1637-1603-1900-2411-2412-2413-2407-2408-2215-2524
0.0287857 2525-2229-2228-2407-2408-2215-2524
0.0287857 2525-2229-2228-2404-2407-2408-2215-2524
0.0287857 1513-1219-1213-1214-1215-496-497-498-499-1662-1666-1667-1594-1640-1639-1638-1637-1603-1900-1901-2411-2412-2413-2407-2408-2215-2524
0.0287857 505-209-208-384-199-90-91-79-59-1572-1599-1600-1601-1602-1603-1637-1897-2411-2412-2413-2407-2408-2215-2524
0.0287857 505-209-208-384-199-90-91-79-59-1572-1599-1600-1601-1602-1603-1637-1900-2411-2412-2413-2407-2408-2215-2524
0.0287857 2525-2229-2228-2404-2408-2215-2524
0.0287857 505-209-208-384-199-90-91-79-59-1572-1599-1600-1601-1602-1603-1900-1901-2411-2412-2413-2407-2408-2215-2524
0.0287857 3030-2734-2970-2919-2920-2923-2414-2465-2407-2408-2215-2524
0.0285547 505-209-445-208-387-388-195-391-392-393-396-623-624-993-994-590-504
0.0285547 505-209-445-387-388-195-391-392-393-396-623-624-993-994-590-504
0.0285547 505-209-208-384-387-388-195-391-392-393-396-623-624-993-994-590-504
0.0285547 505-209-445-387-388-195-391-392-393-396-624-993-994-590-504
0.0285547 1009-722-958-961-396-393-392-390-387-388-195-391-890-593-627-628-629-616-620-621-993-994-590-504
0.0285547 1009-722-958-961-396-624-993-994-590-504
0.0285547 1009-722-958-961-623-624-993-994-590-504
0.0285547 1009-722-958-961-623-625-624-993-994-590-504
0.0285547 505-209-445-208-387-388-195-391-392-393-396-624-993-994-590-504
0.0285547 505-209-445-387-388-195-391-392-393-396-623-625-624-993-994-590-504
0.0285547 1009-722-958-961-396-393-392-390-387-388-195-391-890-593-627-628-629-617-621-620-625-624-993-994-590-504
0.0285547 1513-1219-1455-1404-1403-1402-386-390-387-388-195-391-392-887-625-624-993-994-590-504
0.0285547 1513-1219-1455-1404-1403-1402-386-387-388-195-391-392-393-396-624-993-994-590-504
0.0285547 1513-1219-1455-1404-1403-1402-386-387-388-195-391-392-887-625-624-993-994-590-504
0.0285547 1513-1219-1455-1404-1403-1402-386-387-388-195-391-392-393-396-623-625-624-993-994-590-504
0.0285547 1513-1219-1455-1404-1403-1402-386-387-388-195-391-392-393-396-623-624-993-994-590-504
0.0285547 1513-1219-1455-1404-1403-1402-386-390-387-388-195-391-392-393-396-623-624-993-994-590-504
0.0285547 2020-1724-1723-1899-1714-1605-1606-1594-1574-157-158-197-195-388-387-390-391-392-887-626-591-592-589-588-617-621-620-625-624-993-994-590-504
0.0285547 2020-1724-1723-1899-1714-1605-1606-1594-1574-157-158-197-195-388-387-390-391-392-887-625-624-993-994-590-504
0.0285547 1513-1219-1455-1404-1403-1402-386-390-387-388-195-391-392-393-396-623-625-624-993-994-590-504
0.0285547 1513-1219-1455-1404-1403-1402-386-390-387-388-195-391-392-393-396-624-993-994-590-504
0.0285547 2020-1724-1723-1899-1714-1605-1606-1594-1574-157-158-197-195-388-387-390-391-392-393-396-624-993-994-590-504
0.0285547 505-209-208-387-388-195-391-392-393-396-624-993-994-590-504
0.0285547 2020-1724-1723-1899-1714-1605-1606-1594-1574-157-158-197-195-388-387-390-392-393-396-623-624-993-994-590-504
0.0285547 3030-2734-2733-2909-2726-2705-2709-2710-659-660-661-190-667-593-627-628-629-616-617-621-620-625-624-993-994-590-504
0.0285547 3030-2734-2733-2909-2726-2705-2709-2710-659-660-661-190-667-593-627-628-629-616-620-621-993-994-590-504
0.0285547 505-209-208-387-388-195-391-392-393-396-623-625-624-993-994-590-504
0.0285547 3030-2734-2733-2909-2726-2705-2709-2710-659-660-661-190-667-593-627-628-629-617-621-620-625-624-993-994-590-504
0.0285547 505-209-208-387-388-195-391-392-393-396-623-624-993-994-590-504
0.0285547 2020-1724-1723-1899-1714-1605-1606-1594-1574-157-158-197-195-388-387-390-391-392-393-396-623-625-624-993-994-590-504
0.0285547 505-209-208-384-387-388-195-391-392-393-396-624-993-994-590-504
0.0285547 2020-1724-1723-1899-1714-1605-1606-1594-1574-157-158-197-195-388-387-390-392-393-396-623-625-624-993-994-590-504
0.0285547 2020-1724-1723-1899-1714-1605-1606-1594-1574-157-158-197-195-388-387-390-392-393-396-624-993-994-590-504
0.0285547 505-209-208-384-387-388-195-391-392-393-396-623-625-624-993-994-590-504
0.0285547 2020-1724-1723-1899-1714-1605-1606-1594-1574-157-158-197-195-388-387-390-391-392-393-396-623-624-993-994-590-504
0.0274937 2525-2229-2223-2224-2225-2011-2012-2013-2014-147-148-127-128-99-94-169-326-348-349-503
0.0274937 505-258-257-252-253-256-255-325-326-348-349-503
0.0274937 505-258-254-253-252-251-326-348-349-503
0.0274937 505-258-254-253-252-251-250-326-348-349-503
0.0274937 505-258-254-253-252-251-250-325-348-349-503
0.0274937 505-258-254-253-252-251-250-325-326-348-349-503
0.0274937 2020-1724-1723-1899-1714-1605-1606-1594-1672-59-79-127-128-99-96-95-94-169-326-348-349-503
0.0274937 1513-1219-1455-1404-1405-1406-456-118-115-111-110-107-94-169-326-348-349-503
0.0274937 505-258-259-255-256-253-252-251-250-325-348-349-503
0.0274937 2020-1724-1723-1899-1714-1605-1606-1594-1672-59-79-127-128-94-169-326-348-349-503
0.0274937 505-258-259-256-255-325-348-349-503
0.0274937 505-258-259-256-255-325-326-348-349-503
0.0274937 2020-1724-1723-1899-1714-1605-1606-1594-1672-59-79-127-128-99-94-169-326-348-349-503
0.0274937 505-258-259-256-253-254-255-325-348-349-503
0.0274937 505-258-259-256-253-254-255-325-326-348-349-503
0.0274937 505-258-259-255-256-325-348-349-503
0.0274937 505-258-259-255-256-325-326-348-349-503
0.0274937 505-258-259-255-256-253-252-251-326-348-349-503
0.0274937 505-258-259-255-256-253-252-251-250-326-348-349-503
0.0274937 505-258-257-252-253-256-255-325-348-349-503
0.0274937 505-258-259-255-256-253-252-251-250-325-326-348-349-503
0.0274937 505-258-257-253-256-325-348-349-503
0.0274937 2020-1724-1723-1899-1714-1605-1606-1594-1672-59-79-127-128-99-96-94-169-326-348-349-503
0.0274937 505-258-257-253-256-325-326-348-349-503
0.0274937 505-258-257-253-256-255-325-348-349-503
0.0274937 505-258-257-253-256-255-325-326-348-349-503
0.0274937 505-258-257-252-253-256-325-348-349-503
0.0274937 2020-1724-1723-1899-1714-1605-1606-1594-1672-59-79-127-94-169-326-348-349-503
0.0274937 2020-1724-1723-1899-1714-1605-1606-1594-1672-59-79-127-128-99-96-95-170-171-168-94-169-326-348-349-503
0.0274937 505-258-257-252-253-256-325-326-348-349-503
0.0274937 3030-2734-2733-2909-2910-1707-1708-1675-1674-1673-1672-59-79-127-94-169-326-348-349-503
0.0274937 3030-2734-2733-2909-2910-1707-1708-1675-1674-1673-1672-59-79-127-128-99-96-95-170-171-168-94-169-326-348-349-503
0.0274937 2525-2229-2223-2224-2225-2011-2012-2013-2014-147-148-127-128-99-96-95-170-171-168-94-169-326-348-349-503
0.0274937 2525-2229-2223-2224-2225-2011-2012-2013-2014-147-148-127-128-99-96-95-94-169-326-348-349-503
0.0274937 2525-2229-2223-2224-2225-2011-2012-2013-2014-147-148-127-128-99-96-94-169-326-348-349-503
0.0274937 1009-714-713-889-890-192-193-160-159-158-165-93-168-94-169-326-348-349-503
0.0274937 3030-2734-2733-2909-2910-1707-1708-1675-1674-1673-1672-59-79-127-128-99-96-95-94-169-326-348-349-503
0.0274937 1009-714-713-889-890-192-193-160-159-158-165-93-94-169-326-348-349-503
0.0274937 3030-2734-2733-2909-2910-1707-1708-1675-1674-1673-1672-59-79-127-128-99-96-94-169-326-348-349-503
0.0274937 3030-2734-2733-2909-2910-1707-1708-1675-1674-1673-1672-59-79-127-128-99-94-169-326-348-349-503
0.0274937 3030-2734-2733-2909-2910-1707-1708-1675-1674-1673-1672-59-79-127-128-94-169-326-348-349-503
0.0274937 1009-714-713-889-890-192-193-160-159-158-165-166-167-168-94-169-326-348-349-503
0.0274937 2525-2229-2223-2224-2225-2011-2012-2013-2014-147-148-127-94-169-326-348-349-503
0.0274937 2525-2229-2223-2224-2225-2011-2012-2013-2014-147-148-127-128-94-169-326-348-349-503
0.0271995 505-209-208-384-199-90-91-79-59-1672-1673-1712-1711-1710-1903-1902-1908-1911-2643-2645-2644-3013-2641-2019
0.0271995 2020-1724-1723-1899-1903-1902-1908-1911-2643-2644-2645-2646-2647-2648-2613-2612-2611-2610-3017-3016-3013-2641-2019
0.0271995 2020-1724-1723-1899-1903-1902-1908-1911-2643-2644-2645-2646-2647-2648-2611-2612-2609-2610-3017-3016-3013-2641-2019
0.0271995 2020-1724-1723-1899-1903-1902-1908-1911-2644-2645-2646-2611-2612-2609-2608-2610-3017-3016-3013-2641-2019
0.0271995 1009-714-713-889-704-703-702-688-693-694-2680-2681-1705-2687-2688-2614-2613-2612-2611-2610-3017-3016-3013-2641-2019
0.0271995 1009-714-713-889-704-703-702-688-693-694-2680-2681-1705-2687-2688-2613-2612-2611-2610-3017-3016-3013-2641-2019
0.0271995 2020-1724-1723-1899-1903-1902-1908-1911-2643-2644-2645-2646-2647-2648-2611-2612-2609-2608-2610-3017-3016-3013-2641-2019
0.0271995 3030-2734-2733-2909-2910-2647-2648-2611-2612-2609-2610-3017-3016-3013-2641-2019
0.0271995 2020-1724-1723-1899-1903-1902-1908-1911-2644-2645-2646-2611-2612-2609-2610-3017-3016-3013-2641-2019
0.0271995 2020-1724-1723-1899-1903-1902-1908-1911-2643-2644-2645-2646-2611-2612-2609-2610-3017-3016-3013-2641-2019
0.0271995 1513-1219-1218-1394-1209-1100-1101-1089-1069-2582-2609-2610-2611-2612-1710-1711-1903-1902-1908-1911-2643-2645-2644-3013-2641-2019
0.0271995 505-209-208-384-199-90-91-79-59-1672-1673-1712-1710-2612-2611-2610-3017-3016-3013-2641-2019
0.0271995 2020-1724-1723-1899-1903-1902-1908-1911-2643-2644-2645-2646-2611-2612-2609-2608-2610-3017-3016-3013-2641-2019
0.0271995 3030-2734-2733-2909-2910-2647-2648-2613-2612-2611-2610-3017-3016-3013-2641-2019
0.0271995 2020-1724-1723-1899-1903-1902-1908-1911-2643-2645-2644-3013-2641-2019
0.0271995 2020-1724-1723-1902-1903-1710-2612-2611-2610-3017-3016-3013-2641-2019
0.0271995 2020-1724-1723-1899-1903-1902-1908-1911-2644-2645-2646-2647-2648-2613-2612-2611-2610-3017-3016-3013-2641-2019
0.0271995 2020-1724-1723-1899-1902-1903-1710-2612-2611-2610-3017-3016-3013-2641-2019
0.0271995 505-209-208-384-199-90-91-79-59-1672-1673-1712-1711-1710-2612-2611-2610-3017-3016-3013-2641-2019
0.0271995 2525-2229-2465-2414-2413-2412-1901-1900-1904-1903-1902-1908-1911-2643-2645-2644-3013-2641-2019
0.0271995 1009-714-713-889-704-703-702-688-693-694-2680-2681-1705-2687-2613-2612-2611-2610-3017-3016-3013-2641-2019
0.0271995 2525-2229-2465-2414-2413-2412-1901-1900-1904-1903-1902-1908-1911-2643-2644-2645-2646-2647-2648-2613-2612-2611-2610-3017-3016-3013-2641-2019
0.0271995 3030-2734-2733-2909-2910-2613-2647-2611-2612-2609-2608-2610-3017-3016-3013-2641-2019
0.0271995 1009-714-713-889-704-703-702-688-693-694-2680-2681-1705-2687-2688-2614-2648-2647-2613-2612-2611-2610-3017-3016-3013-2641-2019
0.0271995 3030-2734-2733-2909-2910-2613-2647-2611-2612-2609-2610-3017-3016-3013-2641-2019
0.0271995 1513-1219-1218-1394-1209-1100-1101-1089-1069-2582-2609-2610-2611-2612-1710-1903-1902-1908-1911-2643-2645-2644-3013-2641-2019
0.0271995 2525-2229-2465-2414-2413-2412-1901-1900-1903-1902-1908-1911-2644-2645-2646-2647-2648-2613-2612-2611-2610-3017-3016-3013-2641-2019
0.0271995 505-209-208-384-199-90-91-79-59-1672-1673-1712-1711-1903-1902-1908-1911-2644-2645-2646-2647-2648-2613-2612-2611-2610-3017-3016-3013-2641-2019
0.0271995 3030-2734-2733-2909-2910-2613-2647-2648-2611-2612-2609-2608-2610-3017-3016-3013-2641-2019
0.0271995 2525-2229-2465-2414-2413-2412-1901-1900-1904-1903-1902-1908-1911-2644-2645-2646-2647-2648-2613-2612-2611-2610-3017-3016-3013-2641-2019
0.0271995 2525-2229-2465-2414-2413-2412-1901-1900-1903-1902-1908-1911-2643-2645-2644-3013-2641-2019
0.0271995 2525-2229-2465-2414-2413-2412-1901-1900-1903-1902-1908-1911-2643-2644-2645-2646-2647-2648-2613-2612-2611-2610-3017-3016-3013-2641-2019
0.0271995 505-209-208-384-199-90-91-79-59-1672-1673-1712-1711-1903-1902-1908-1911-2643-2645-2644-3013-2641-2019
0.0271995 505-209-208-384-199-90-91-79-59-1672-1673-1712-1711-1710-1903-1902-1908-1911-2644-2645-2646-2647-2648-2613-2612-2611-2610-3017-3016-3013-2641-2019
0.0271995 3030-2734-2733-2909-2910-2613-2612-2611-2610-3017-3016-3013-2641-2019
0.0271995 2525-2229-2465-2414-2413-2412-1901-1902-1903-1710-2612-2611-2610-3017-3016-3013-2641-2019
0.0271995 3030-2734-2733-2909-2910-2613-2647-2648-2611-2612-2609-2610-3017-3016-3013-2641-2019
0.0271995 505-209-208-384-199-90-91-79-59-1672-1673-1712-1711-1903-1902-1908-1911-2643-2644-2645-2646-2647-2648-2613-2612-2611-2610-3017-3016-3013-2641-2019
0.0271995 1513-1219-1218-1394-1209-1100-1101-1089-1069-2582-2609-2612-2611-2610-3017-3016-3013-2641-2019
0.0271995 2525-2229-2465-2414-2413-2412-1901-1900-1903-1902-1908-1911-2643-2644-2645-2646-2611-2612-2609-2610-3017-3016-3013-2641-2019
0.0269426 505-209-445-394-393-392-891-895-897-896-700-1097-1096-1095-1502-1501-1500-1497-1498-1499-1126-1125-1010
0.0269426 3030-2734-2733-2909-2726-2705-2709-2710-659-660-661-190-667-593-627-628-629-617-621-620-504
0.0269426 1513-1219-1218-1394-1209-1100-1101-1089-1069-2582-2609-2612-2611-2610-3017-3016-3013-2641-2640-2019
0.0269426 3030-2734-2733-2909-2910-2613-2647-2611-2612-2609-2608-2610-3017-3016-3013-2641-2640-2019
0.0269426 2525-2229-2465-2414-2413-2412-1901-1900-1904-1903-1902-1908-1911-2643-2645-2644-3013-2641-2640-2019
0.0269426 3030-2734-2733-2909-2726-2705-2709-2710-659-660-661-190-667-593-627-628-629-616-617-621-620-504
0.0269426 3030-2734-2733-2909-2726-2705-2709-2710-659-660-661-190-667-593-627-628-591-592-589-590-997-996-993-994-621-620-504
0.0269426 2525-2229-2228-2404-2219-2110-2111-2099-2079-662-663-702-700-1097-1096-1095-1502-1501-1500-1497-1496-1495-1498-1499-1126-1125-1010
0.0269426 505-209-445-394-393-392-891-895-897-896-700-1097-1096-1095-1502-1501-1500-1499-1498-1126-1125-1010
0.0269426 1009-714-713-889-892-893-700-1097-1096-1095-1502-1501-1500-1499-1498-1126-1125-1010
0.0269426 2525-2229-2228-2404-2219-2110-2111-2099-2079-662-663-702-700-1097-1096-1095-1502-1501-1500-1497-1496-1495-1126-1125-1010
0.0269426 2525-2229-2228-2404-2219-2110-2111-2099-2079-562-589-592-591-590-997-996-993-994-621-620-504
0.0269426 2525-2229-2228-2404-2219-2110-2111-2099-2079-562-561-588-589-590-591-592-593-627-625-624-993-994-621-620-504
0.0269426 1009-722-958-961-396-393-392-390-387-388-195-391-890-593-627-591-592-589-590-997-996-993-994-621-620-504
0.0269426 1009-714-713-889-893-892-898-897-896-700-1097-1096-1095-1502-1501-1500-1497-1498-1499-1126-1125-1010
0.0269426 2525-2229-2228-2404-2219-2110-2111-2099-2079-562-561-588-589-590-591-592-593-627-626-625-624-993-994-621-620-504
0.0269426 3030-2734-2733-2909-2726-2705-2709-2710-659-660-661-190-667-668-593-592-591-590-997-996-993-994-621-620-504
0.0269426 2525-2229-2228-2404-2219-2110-2111-2099-2079-562-561-589-592-591-590-997-996-993-994-621-620-504
0.0269426 1009-714-713-889-893-892-898-897-896-700-1097-1096-1095-1502-1501-1500-1499-1498-1126-1125-1010
0.0269426 3030-2734-2733-2909-2910-2613-2612-2611-2610-3017-3016-3013-2641-2640-2019
0.0269426 2525-2229-2228-2404-2219-2110-2111-2099-2079-562-561-588-589-592-591-590-997-996-993-994-621-620-504
0.0269426 505-209-208-384-199-90-91-79-59-1672-1673-1712-1711-1903-1902-1908-1911-2643-2645-2644-3013-2641-2640-2019
0.0269426 1513-1227-1463-1466-901-898-897-896-700-1097-1096-1095-1502-1501-1500-1497-1496-1495-1126-1125-1010
0.0269426 505-209-208-384-199-90-91-79-59-1672-1673-1712-1710-2612-2611-2610-3017-3016-3013-2641-2640-2019
0.0269426 1009-714-713-889-704-703-702-688-693-694-2680-2681-1705-2687-2688-2613-2647-2648-2649-2637-2641-2640-2019
0.0269426 505-209-208-384-199-90-91-79-59-1672-1673-1712-1711-1710-1903-1902-1908-1911-2643-2645-2644-3013-2641-2640-2019
0.0269426 1009-714-713-889-704-703-702-688-693-694-2680-2681-1705-2687-2688-2614-2613-2612-2611-2610-3017-3016-3013-2641-2640-2019
0.0269426 1513-1219-1455-1404-1403-1402-386-390-387-388-195-391-392-887-626-591-592-589-590-997-996-993-994-621-620-504
0.0269426 505-209-208-384-199-90-91-79-59-1672-1673-1712-1711-1710-1903-1902-1908-1911-2644-2645-2646-2647-2648-2613-2612-2611-2610-3017-3016-3013-2641-2640-2019
0.0269426 505-209-208-384-199-90-91-79-59-1672-1673-1712-1711-1710-2612-2611-2610-3017-3016-3013-2641-2640-2019
0.0269426 2525-2229-2465-2414-2413-2412-1901-1902-1903-1710-2612-2611-2610-3017-3016-3013-2641-2640-2019
0.0269426 505-209-208-384-199-90-91-79-59-1672-1673-1712-1711-1903-1902-1908-1911-2643-2644-2645-2646-2647-2648-2613-2612-2611-2610-3017-3016-3013-2641-2640-2019
0.0269426 3030-2734-2733-2909-2726-2705-2709-2710-659-660-661-190-667-593-592-591-590-997-996-993-994-621-620-504
0.0269426 2525-2229-2465-2414-2413-2412-1901-1900-1904-1903-1902-1908-1911-2644-2645-2646-2647-2648-2613-2612-2611-2610-3017-3016-3013-2641-2640-2019
0.0269426 2525-2229-2465-2414-2413-2412-1901-1900-1903-1902-1908-1911-2643-2644-2645-2646-2611-2612-2609-2610-3017-3016-3013-2641-2640-2019
0.0269426 2525-2229-2465-2414-2413-2412-1901-1900-1903-1902-1908-1911-2643-2644-2645-2646-2647-2648-2613-2612-2611-2610-3017-3016-3013-2641-2640-2019
0.0269426 2525-2229-2465-2414-2413-2412-1901-1900-1903-1902-1908-1911-2643-2645-2644-3013-2641-2640-2019
0.0269426 1513-1219-1455-1404-1403-1402-386-387-388-195-391-392-887-626-591-592-589-590-997-996-993-994-621-620-504
0.0269426 1009-714-713-889-704-703-702-688-693-694-2680-2681-1705-2687-2688-2614-2648-2647-2613-2612-2611-2610-3017-3016-3013-2641-2640-2019
0.0269426 2525-2229-2465-2414-2413-2412-1901-1900-1903-1902-1908-1911-2644-2645-2646-2647-2648-2613-2612-2611-2610-3017-3016-3013-2641-2640-2019
0.0269426 505-209-208-384-199-90-91-79-59-1672-1673-1712-1711-1903-1902-1908-1911-2644-2645-2646-2647-2648-2613-2612-2611-2610-3017-3016-3013-2641-2640-2019
0.0269426 1513-1219-1455-1404-1403-1402-386-387-388-195-391-392-887-626-591-592-589-588-590-997-996-993-994-621-620-504
0.0269426 2525-2229-2465-2414-2413-2412-1901-1900-1904-1903-1902-1908-1911-2643-2644-2645-2646-2647-2648-2613-2612-2611-2610-3017-3016-3013-2641-2640-2019
0.0269426 2525-2229-2228-2404-2219-2110-2111-2099-2079-662-663-702-701-700-1097-1096-1095-1502-1501-1500-1499-1498-1126-1125-1010
0.0269426 2525-2229-2228-2404-2219-2110-2111-2099-2079-662-663-702-700-1097-1096-1095-1502-1501-1500-1497-1496-1499-1498-1126-1125-1010
0.0269426 2525-2229-2228-2404-2219-2110-2111-2099-2079-662-663-702-700-1097-1096-1095-1502-1501-1500-1497-1498-1499-1126-1125-1010
0.0269426 2525-2229-2228-2404-2219-2110-2111-2099-2079-662-663-702-700-1097-1096-1095-1502-1501-1500-1499-1498-1126-1125-1010
0.0269426 1009-714-713-889-892-893-700-1097-1096-1095-1502-1501-1500-1497-1498-1499-1126-1125-1010
0.0269426 2525-2229-2228-2404-2219-2110-2111-2099-2079-662-663-702-701-700-1097-1096-1095-1502-1501-1500-1497-1496-1495-1126-1125-1010
0.0269426 2525-2229-2228-2404-2219-2110-2111-2099-2079-662-663-702-701-700-1097-1096-1095-1502-1501-1500-1497-1496-1495-1498-1499-1126-1125-1010
0.0269426 2525-2229-2228-2404-2219-2110-2111-2099-2079-662-663-702-701-700-1097-1096-1095-1502-1501-1500-1497-1496-1499-1498-1126-1125-1010
0.0269426 2525-2229-2228-2404-2219-2110-2111-2099-2079-662-663-702-701-700-1097-1096-1095-1502-1501-1500-1497-1498-1499-1126-1125-1010
0.0269426 1009-722-958-961-396-393-392-390-387-388-195-391-890-593-627-591-592-589-588-590-997-996-993-994-621-620-504
0.0269426 3030-2734-2733-2909-2726-2705-2709-2710-659-660-661-190-667-593-627-628-591-592-589-588-590-997-996-993-994-621-620-504
0.0269426 1513-1227-1463-1466-1128-1130-1129-1498-1499-1095-1096-1097-700-893-892-898-897-896-1392-1132-1133-1134-1122-1126-1125-1010
0.0269426 3030-2734-2733-2909-2726-2705-2709-2710-659-660-661-190-667-593-627-591-592-589-590-997-996-993-994-621-620-504
0.0269426 1513-1227-1463-1466-901-898-897-896-700-1097-1096-1095-1502-1501-1500-1499-1498-1126-1125-1010
0.0269426 2525-2229-2228-2404-2219-2110-2111-2099-2079-662-663-702-701-893-892-898-897-896-700-1097-1096-1095-1502-1501-1500-1497-1496-1499-1498-1126-1125-1010
0.0269426 1513-1227-1463-1466-901-898-897-896-700-1097-1096-1095-1502-1501-1500-1497-1498-1499-1126-1125-1010
0.0269426 2525-2229-2228-2404-2219-2110-2111-2099-2079-662-663-702-701-893-892-898-897-896-700-1097-1096-1095-1502-1501-1500-1497-1498-1499-1126-1125-1010
0.0269426 2525-2229-2228-2404-2219-2110-2111-2099-2079-662-663-702-701-893-892-898-897-896-700-1097-1096-1095-1502-1501-1500-1499-1498-1126-1125-1010
0.0269426 1513-1227-1463-1466-901-898-897-896-700-1097-1096-1095-1502-1501-1500-1497-1496-1499-1498-1126-1125-1010
0.0269426 3030-2734-2733-2909-2726-2705-2709-2710-659-660-661-190-667-593-627-591-592-589-588-590-997-996-993-994-621-620-504
0.0269426 1513-1227-1463-1466-901-898-897-896-700-1097-1096-1095-1502-1501-1500-1497-1496-1495-1498-1499-1126-1125-1010
0.0269426 1009-722-958-961-396-393-392-390-387-388-195-391-890-593-592-591-590-997-996-993-994-621-620-504
0.0269426 2020-1724-1723-1899-1903-1902-1908-1911-2643-2644-2645-2646-2647-2648-2611-2612-2609-2610-3017-3016-3013-2641-2640-2019
0.0269426 1009-714-713-889-704-703-702-688-693-694-2680-2681-1705-2687-2688-2613-2647-2648-2649-2636-2637-2641-2640-2019
0.0269426 3030-2734-2733-2909-2910-2647-2648-2613-2612-2611-2610-3017-3016-3013-2641-2640-2019
0.0269426 2020-1724-1723-1899-1902-1903-1710-2612-2611-2610-3017-3016-3013-2641-2640-2019
0.0269426 505-209-445-394-393-392-891-892-893-700-1097-1096-1095-1502-1501-1500-1497-1496-1495-1498-1499-1126-1125-1010
0.0269426 3030-2734-2733-2909-2910-2647-2648-2611-2612-2609-2610-3017-3016-3013-2641-2640-2019
0.0269426 2020-1724-1723-1899-1903-1902-1908-1911-2643-2644-2645-2646-2611-2612-2609-2608-2610-3017-3016-3013-2641-2640-2019
0.0269426 2020-1724-1723-1899-1903-1902-1908-1911-2643-2644-2645-2646-2611-2612-2609-2610-3017-3016-3013-2641-2640-2019
0.0269426 505-209-445-394-393-392-891-892-893-700-1097-1096-1095-1502-1501-1500-1497-1496-1499-1498-1126-1125-1010
0.0269426 2020-1724-1723-1899-1903-1902-1908-1911-2643-2644-2645-2646-2647-2648-2611-2612-2609-2608-2610-3017-3016-3013-2641-2640-2019
0.0269426 1009-714-950-713-892-893-700-1097-1096-1095-1502-1501-1500-1499-1498-1126-1125-1010
0.0269426 505-209-445-394-393-392-891-892-893-700-1097-1096-1095-1502-1501-1500-1497-1498-1499-1126-1125-1010
0.0269426 2020-1724-1723-1899-1903-1902-1908-1911-2643-2644-2645-2646-2647-2648-2613-2612-2611-2610-3017-3016-3013-2641-2640-2019
0.0269426 2020-1724-1723-1899-1903-1902-1908-1911-2643-2645-2644-3013-2641-2640-2019
0.0269426 505-209-445-394-393-392-891-892-893-700-1097-1096-1095-1502-1501-1500-1499-1498-1126-1125-1010
0.0269426 2020-1724-1723-1899-1714-1605-1606-1594-1574-157-158-197-195-388-387-390-391-392-887-626-591-592-589-590-997-996-993-994-621-620-504
0.0269426 2020-1724-1723-1899-1903-1902-1908-1911-2644-2645-2646-2611-2612-2609-2608-2610-3017-3016-3013-2641-2640-2019
0.0269426 3030-2734-2733-2909-2910-2613-2647-2648-2649-2637-2641-2640-2019
0.0269426 2020-1724-1723-1899-1903-1902-1908-1911-2644-2645-2646-2611-2612-2609-2610-3017-3016-3013-2641-2640-2019
0.0269426 3030-2738-2739-2736-2906-2615-2616-2604-2584-1067-1094-1097-1096-1095-1502-1501-1500-1497-1496-1495-1498-1499-1126-1125-1010
0.0269426 2020-1724-1723-1899-1716-1695-1696-1700-1164-1165-1166-695-1172-1173-1098-1097-1096-1095-1502-1501-1500-1499-1498-1126-1125-1010
0.0269426 1009-722-958-961-396-393-392-390-387-388-195-391-890-593-627-628-629-617-621-620-504
0.0269426 1009-714-713-889-704-703-702-688-693-694-2680-2681-1705-2687-2613-2612-2611-2610-3017-3016-3013-2641-2640-2019
0.0269426 1009-714-713-889-704-703-702-688-693-694-2680-2681-1705-2687-2613-2647-2648-2649-2637-2641-2640-2019
0.0269426 2020-1724-1723-1899-1716-1695-1696-1700-1164-1165-1166-695-1172-1173-1099-1098-1097-1096-1095-1502-1501-1500-1499-1498-1126-1125-1010
0.0269426 3030-2738-2739-2736-2906-2615-2616-2604-2584-1067-1094-1097-1096-1095-1502-1501-1500-1499-1498-1126-1125-1010
0.0269426 3030-2738-2739-2736-2906-2615-2616-2604-2584-1067-1094-1097-1096-1095-1502-1501-1500-1497-1498-1499-1126-1125-1010
0.0269426 3030-2738-2739-2736-2906-2615-2616-2604-2584-1067-1094-1097-1096-1095-1502-1501-1500-1497-1496-1499-1498-1126-1125-1010
0.0269426 1009-714-950-892-893-700-1097-1096-1095-1502-1501-1500-1499-1498-1126-1125-1010
0.0269426 1513-1219-1218-1394-1209-1100-1101-1089-1069-2582-2609-2610-2611-2612-1710-1903-1902-1908-1911-2643-2645-2644-3013-2641-2640-2019
0.0269426 3030-2738-2739-2736-2906-2615-2616-2604-2584-1067-1094-1097-1096-1095-1502-1501-1500-1497-1496-1495-1126-1125-1010
0.0269426 3030-2738-2739-2736-2906-2615-2616-2604-2584-1067-1094-1095-1096-1097-700-893-892-898-897-896-1392-1131-1130-1129-1498-1499-1126-1125-1010
0.0269426 3030-2738-2739-2736-2906-2615-2616-2604-2584-1067-1094-1095-1096-1097-700-893-892-898-897-896-1392-1130-1129-1498-1499-1126-1125-1010
0.0269426 1009-722-958-961-396-393-392-390-387-388-195-391-890-593-627-628-591-592-589-590-997-996-993-994-621-620-504
0.0269426 1009-714-713-889-704-703-702-688-693-694-2680-2681-1705-2687-2688-2613-2612-2611-2610-3017-3016-3013-2641-2640-2019
0.0269426 3030-2738-2739-2736-2906-2615-2616-2604-2584-1067-1066-1094-1097-1096-1095-1502-1501-1500-1499-1498-1126-1125-1010
0.0269426 1009-714-950-892-893-700-1097-1096-1095-1502-1501-1500-1497-1498-1499-1126-1125-1010
0.0269426 505-209-445-394-393-392-891-892-893-700-1097-1096-1095-1502-1501-1500-1497-1496-1495-1126-1125-1010
0.0269426 505-209-445-394-393-392-891-895-896-897-898-892-893-700-1097-1096-1095-1502-1501-1500-1499-1498-1126-1125-1010
0.0269426 1009-714-713-892-893-700-1097-1096-1095-1502-1501-1500-1499-1498-1126-1125-1010
0.0269426 2020-1724-1723-1899-1714-1605-1606-1594-1574-157-158-197-195-388-387-390-391-392-887-626-591-592-589-588-617-621-620-504
0.0269426 2020-1724-1723-1902-1903-1710-2612-2611-2610-3017-3016-3013-2641-2640-2019
0.0269426 1009-714-713-892-893-700-1097-1096-1095-1502-1501-1500-1497-1498-1499-1126-1125-1010
0.0269426 3030-2734-2733-2909-2910-2613-2647-2648-2611-2612-2609-2608-2610-3017-3016-3013-2641-2640-2019
0.0269426 2020-1724-1723-1899-1714-1605-1606-1594-1574-157-158-197-195-388-387-390-391-392-887-626-591-592-589-588-617-590-997-996-993-994-621-620-504
0.0269426 505-209-445-394-393-392-891-895-896-897-898-892-893-700-1097-1096-1095-1502-1501-1500-1497-1496-1495-1498-1499-1126-1125-1010
0.0269426 505-209-445-394-393-392-891-895-896-897-898-892-893-700-1097-1096-1095-1502-1501-1500-1497-1498-1499-1126-1125-1010
0.0269426 505-209-445-394-393-392-891-895-896-897-898-892-893-700-1097-1096-1095-1502-1501-1500-1497-1496-1495-1126-1125-1010
0.0269426 2020-1724-1723-1899-1903-1902-1908-1911-2644-2645-2646-2647-2648-2613-2612-2611-2610-3017-3016-3013-2641-2640-2019
0.0269426 1513-1219-1218-1394-1209-1100-1101-1089-1069-2582-2609-2610-2611-2612-1710-1711-1903-1902-1908-1911-2643-2645-2644-3013-2641-2640-2019
0.0269426 3030-2734-2733-2909-2910-2613-2647-2648-2649-2636-2637-2641-2640-2019
0.0269426 505-209-445-394-393-392-891-895-896-897-898-892-893-700-1097-1096-1095-1502-1501-1500-1497-1496-1499-1498-1126-1125-1010
0.0269426 3030-2734-2733-2909-2910-2613-2647-2648-2611-2612-2609-2610-3017-3016-3013-2641-2640-2019
0.0269426 2020-1724-1723-1899-1714-1605-1606-1594-1574-157-158-197-195-388-387-390-391-392-887-626-591-592-589-588-590-997-996-993-994-621-620-504
0.0269426 1009-722-958-961-396-393-392-390-387-388-195-391-890-593-627-628-591-592-589-588-590-997-996-993-994-621-620-504
0.0269426 3030-2734-2733-2909-2910-2613-2647-2611-2612-2609-2610-3017-3016-3013-2641-2640-2019
0.0268512 2020-1724-1723-1899-1716-1695-1696-1700-1164-1165-1166-695-1172-1173-1098-1132-1133-1096-1010
0.0268512 2020-1724-1723-1899-1716-1695-1696-1700-1164-1165-1166-695-1172-1173-1099-1098-1132-1133-1096-1010
0.0268512 2020-1724-1723-1899-1716-1695-1696-1700-1164-1165-1166-695-1172-1098-1132-1133-1096-1010
0.0265832 1513-1227-1463-1466-1128-1130-1129-1498-1499-1095-1010
0.0265832 1513-1227-1463-1466-901-1129-1498-1499-1095-1010
0.0265832 1513-1227-1463-1466-1128-1129-1498-1499-1095-1010
0.0262987 2525-2229-2228-2404-2405-2916-2720-2726-2725-2692-2693-2619-2694-3029
0.0262987 505-209-208-384-385-1202-1203-1170-1169-1168-1167-2584-2604-2652-2653-2624-2621-2620-2695-2696-2693-2619-2694-3029
0.0262987 1009-714-708-709-710-1506-1507-1508-1509-2672-2671-2670-2620-2695-2696-2693-2619-2694-3029
0.0262987 505-209-208-384-385-1202-1203-1170-1169-1168-1167-2584-2604-2652-2619-2694-3029
0.0262987 2525-2229-2228-2404-2405-2916-2720-2726-2725-2692-2696-2695-2620-2619-2694-3029
0.0262987 1513-1219-1218-1394-1209-1100-1101-1089-1090-1068-2585-2603-2653-2624-2621-2620-2695-2696-2693-2619-2694-3029
0.0262987 1513-1219-1218-1394-1209-1100-1101-1089-1090-1068-2585-2603-2653-2619-2694-3029
0.0262987 1009-714-708-709-710-1506-1507-1508-1509-2672-2671-2670-2620-2619-2694-3029
0.0262987 505-209-208-384-385-1202-1203-1170-1169-1168-1167-2584-2604-2652-2653-2624-2619-2694-3029
0.0262987 1513-1219-1218-1394-1209-1100-1101-1089-1090-1068-2585-2603-2653-2624-2621-2619-2694-3029
0.0262987 505-209-208-384-385-1202-1203-1170-1169-1168-1167-2584-2604-2652-2653-2624-2621-2620-2619-2694-3029
0.0262987 1513-1219-1218-1394-1209-1100-1101-1089-1090-1068-2585-2603-2653-2624-2619-2694-3029
0.0262987 1513-1219-1218-1394-1209-1100-1101-1089-1090-1068-2585-2603-2624-2653-2652-2619-2694-3029
0.0262987 1513-1219-1218-1394-1209-1100-1101-1089-1090-1068-2585-2603-2624-2653-2619-2694-3029
0.0262987 1513-1219-1218-1394-1209-1100-1101-1089-1090-1068-2585-2603-2653-2624-2621-2620-2619-2694-3029
0.0262987 505-209-208-384-385-1202-1203-1170-1169-1168-1167-2584-2604-2652-2653-2619-2694-3029
0.0262987 1513-1219-1218-1394-1209-1100-1101-1089-1090-1068-2585-2603-2624-2619-2694-3029
0.0262987 505-209-208-384-385-1202-1203-1170-1169-1168-1167-2584-2604-2652-2653-2624-2621-2619-2694-3029
0.0262887 2020-1724-1723-1899-1716-1695-1696-1700-1164-1165-1166-695-1172-1173-1098-1132-1096-1097-700-893-892-1010
0.0262887 3030-2738-2739-2736-2906-2615-2616-2604-2584-1067-1094-1095-1096-1097-700-893-892-1010
0.0262887 2020-1724-1723-1899-1716-1695-1696-1700-1164-1165-1166-695-1172-1173-1098-1132-1133-1096-1097-700-893-892-1010
0.0262887 2020-1724-1723-1899-1716-1695-1696-1700-1164-1165-1166-695-1172-1173-1099-1133-1132-1096-1097-700-893-892-1010
0.0262887 3030-2738-2739-2736-2906-2615-2616-2604-2584-1067-1094-1097-1096-1095-1502-1501-1500-1497-1496-1495-1498-1499-1126-1125-1130-1129-901-898-897-896-700-893-892-1010
0.0262887 2020-1724-1723-1899-1716-1695-1696-1700-1164-1165-1166-695-1172-1173-1099-1133-1132-1131-1096-1097-700-893-892-1010
0.0262887 2020-1724-1723-1899-1716-1695-1696-1700-1164-1165-1166-695-1172-1173-1099-1098-1132-1133-1096-1097-700-893-892-1010
0.0262887 3030-2738-2739-2736-2906-2615-2616-2604-2584-1067-1094-1097-1096-1095-1502-1501-1500-1499-1498-1126-1125-1130-1129-901-898-897-896-700-893-892-1010
0.0262887 2020-1724-1723-1899-1716-1695-1696-1700-1164-1165-1166-695-1172-1173-1099-1098-1132-1096-1097-700-893-892-1010
0.0262887 3030-2738-2739-2736-2906-2615-2616-2604-2584-1067-1094-1097-1096-1095-1502-1501-1500-1497-1496-1499-1498-1126-1125-1130-1129-901-898-897-896-700-893-892-1010
0.0262887 2020-1724-1723-1899-1716-1695-1696-1700-1164-1165-1166-695-1172-1173-1099-1133-1096-1097-700-893-892-1010
0.0262887 2020-1724-1723-1899-1716-1695-1696-1700-1164-1165-1166-695-1172-1098-1132-1133-1096-1097-700-893-892-1010
0.0262887 3030-2738-2739-2736-2906-2615-2616-2604-2584-1067-1094-1097-1096-1095-1502-1501-1500-1497-1498-1499-1126-1125-1130-1129-901-898-897-896-700-893-892-1010
0.0262887 2020-1724-1723-1899-1716-1695-1696-1700-1164-1165-1166-695-1172-1098-1132-1096-1097-700-893-892-1010
0.0262887 3030-2738-2739-2736-2906-2615-2616-2604-2584-1067-1066-1094-1095-1096-1097-700-893-892-1010
0.0262887 2525-2229-2228-2404-2219-2110-2111-2099-2079-662-663-702-701-893-892-1010
0.0262887 1513-1227-1463-1466-901-1129-1498-1499-1095-1096-1097-700-893-892-1010
0.0262887 1009-714-713-889-893-892-1010
0.0262887 1513-1227-1463-1466-1128-1130-1129-1498-1499-1095-1096-1097-700-893-892-1010
0.0262887 1513-1227-1463-1466-1128-1129-1498-1499-1095-1096-1097-700-893-892-1010
0.0262775 3030-2734-2970-2919-2920-2923-2414-2413-2412-2411-2215-2408-2407-2524
0.0262775 1009-714-713-889-704-595-596-584-564-2177-2178-2179-2217-2216-2215-2408-2407-2524
0.0262775 505-209-208-384-199-90-91-79-59-1572-1599-1600-1601-1602-1603-1637-1900-1901-2412-2411-2215-2408-2407-2524
0.0262775 1009-714-713-889-704-595-596-584-564-2177-2178-2179-2180-2217-2216-2215-2408-2407-2524
0.0262775 505-209-208-384-199-90-91-79-59-1572-1571-1599-1600-1601-1602-1603-1900-1901-2412-2411-2215-2408-2407-2524
0.0262775 1009-714-713-889-704-595-596-584-564-2177-2178-2179-2217-2215-2408-2407-2524
0.0262775 2020-1724-1723-1902-1903-1900-1901-2412-2411-2215-2408-2407-2524
0.0262775 2020-1724-1723-1902-1901-2412-2411-2215-2408-2407-2524
0.0262775 1009-714-713-889-704-595-596-584-564-2177-2178-2179-2180-2217-2215-2408-2407-2524
0.0262775 505-209-208-384-199-90-91-79-59-1572-1599-1600-1601-1602-1603-1900-1901-2412-2411-2215-2408-2407-2524
0.0262775 1513-1219-1213-1214-1215-496-497-498-499-1662-1666-1667-1594-1640-1639-1638-1637-1603-1900-1901-2412-2411-2215-2408-2407-2524
0.0262775 2020-1724-1723-1899-1898-1897-2412-2411-2215-2408-2407-2524
0.0262775 2020-1724-1723-1899-1898-1901-2412-2411-2215-2408-2407-2524
0.0262775 2020-1724-1723-1899-1900-1901-2412-2411-2215-2408-2407-2524
0.0262775 2020-1724-1723-1902-1903-1904-1900-1901-2412-2411-2215-2408-2407-2524
0.0262775 1009-714-713-889-704-595-596-584-564-2177-2178-2179-2180-2216-2215-2408-2407-2524
0.0262775 1009-714-713-889-704-595-596-584-564-2177-2178-2217-2215-2408-2407-2524
0.0262775 1513-1219-1213-1214-1215-496-497-498-499-1662-1666-1667-1594-1640-1604-1638-1637-1603-1900-1901-2412-2411-2215-2408-2407-2524
0.0262775 505-209-208-384-199-90-91-79-59-1572-1599-1600-1601-1602-1603-1637-1897-2412-2411-2215-2408-2407-2524
0.0262775 1009-714-713-889-704-595-596-584-564-2177-2178-2217-2216-2215-2408-2407-2524
0.0261716 1513-1219-1218-1394-1209-1100-1101-1089-1069-2582-2581-2609-2610-2019
0.0261716 1513-1219-1218-1394-1209-1100-1101-1089-1069-2582-2609-2610-2019
0.0255676 1009-722-958-961-396-393-392-390-387-388-195-391-890-593-627-628-591-504
0.0255676 3030-2734-2733-2909-2726-2705-2709-2710-659-660-661-190-667-593-627-628-591-504
0.025427 2525-2229-2465-2414-2413-2412-1901-1900-1904-1903-1902-2019
0.025427 505-209-208-384-199-90-91-79-59-1672-1673-1712-1710-1903-1902-2019
0.025427 1513-1219-1218-1394-1209-1100-1101-1089-1069-2582-2609-2610-2611-2612-1710-1711-1900-1903-1902-2019
0.025427 1513-1219-1218-1394-1209-1100-1101-1089-1069-2582-2609-2610-2611-2612-1710-1711-1900-1901-1904-1903-1902-2019
0.025427 505-209-208-384-199-90-91-79-59-1672-1673-1712-1711-1710-1903-1902-2019
0.025427 2020-1724-1723-1899-1903-1902-2019
0.025427 1513-1219-1218-1394-1209-1100-1101-1089-1069-2582-2609-2610-2611-2612-1710-1711-1903-1902-2019
0.025427 505-209-208-384-199-90-91-79-59-1672-1673-1712-1711-1903-1902-2019
0.025427 1513-1219-1218-1394-1209-1100-1101-1089-1069-2582-2609-2610-2611-2612-1710-1711-1900-1901-1904-1905-1903-1902-2019
0.025427 1513-1219-1218-1394-1209-1100-1101-1089-1069-2582-2609-2610-2611-2612-1710-1903-1902-2019
0.025427 2525-2229-2465-2414-2413-2412-1901-1900-1903-1902-2019
0.0252276 2020-1724-1723-1899-1716-1695-1696-1700-1164-1165-1166-695-1172-1098-1132-1133-1096-1097-700-893-892-898-897-896-1010
0.0252276 3030-2738-2739-2736-2906-2615-2616-2604-2584-1067-1094-1097-1096-1095-1502-1501-1500-1499-1498-1126-1125-1130-1129-901-898-897-896-1010
0.0252276 3030-2738-2739-2736-2906-2615-2616-2604-2584-1067-1094-1097-1096-1095-1502-1501-1500-1497-1498-1499-1126-1125-1130-1129-901-898-897-896-1010
0.0252276 3030-2738-2739-2736-2906-2615-2616-2604-2584-1067-1094-1097-1096-1095-1502-1501-1500-1497-1496-1499-1498-1126-1125-1130-1129-901-898-897-896-1010
0.0252276 3030-2738-2739-2736-2906-2615-2616-2604-2584-1067-1094-1097-1096-1095-1502-1501-1500-1497-1496-1495-1498-1499-1126-1125-1130-1129-901-898-897-896-1010
0.0252276 3030-2738-2739-2736-2906-2615-2616-2604-2584-1067-1094-1095-1096-1097-700-893-892-898-897-896-1010
0.0252276 3030-2738-2739-2736-2906-2615-2616-2604-2584-1067-1066-1094-1095-1096-1097-700-893-892-898-897-896-1010
0.0252276 2020-1724-1723-1899-1716-1695-1696-1700-1164-1165-1166-695-1172-1173-1098-1132-1133-1096-1097-700-893-892-898-897-896-1010
0.0252276 2020-1724-1723-1899-1716-1695-1696-1700-1164-1165-1166-695-1172-1173-1099-1133-1096-1097-700-893-892-898-897-896-1010
0.0252276 2020-1724-1723-1899-1716-1695-1696-1700-1164-1165-1166-695-1172-1173-1099-1098-1132-1133-1096-1097-700-893-892-898-897-896-1010
0.0252276 2020-1724-1723-1899-1716-1695-1696-1700-1164-1165-1166-695-1172-1173-1099-1133-1132-1096-1097-700-893-892-898-897-896-1010
0.0252276 505-209-445-394-393-392-891-895-897-896-1010
0.0252276 2020-1724-1723-1899-1716-1695-1696-1700-1164-1165-1166-695-1172-1173-1099-1133-1132-1131-1096-1097-700-893-892-898-897-896-1010
0.0252276 1009-714-713-889-893-892-898-897-896-1010
0.0252276 2020-1724-1723-1899-1716-1695-1696-1700-1164-1165-1166-695-1172-1173-1099-1098-1132-1096-1097-700-893-892-898-897-896-1010
0.0252276 2020-1724-1723-1899-1716-1695-1696-1700-1164-1165-1166-695-1172-1098-1132-1096-1097-700-893-892-898-897-896-1010
0.0252276 2525-2229-2228-2404-2219-2110-2111-2099-2079-662-663-702-701-893-892-898-897-896-1010
0.0252276 2020-1724-1723-1899-1716-1695-1696-1700-1164-1165-1166-695-1172-1173-1098-1132-1096-1097-700-893-892-898-897-896-1010
0.0252276 1513-1227-1463-1466-901-898-897-896-1010
0.0252276 1513-1227-1463-1466-901-1129-1498-1499-1095-1096-1097-700-893-892-898-897-896-1010
0.0252276 1513-1227-1463-1466-1128-1129-1498-1499-1095-1096-1097-700-893-892-898-897-896-1010
0.0252276 1513-1227-1463-1466-1128-1130-1129-1498-1499-1095-1096-1097-700-893-892-898-897-896-1010
0.0250791 505-209-208-384-387-388-504
0.0250791 2525-2229-2228-2404-2219-2110-2111-2099-2079-562-561-589-592-591-590-997-996-993-994-621-620-625-624-396-393-392-390-387-388-504
0.0250791 2525-2229-2228-2404-2219-2110-2111-2099-2079-562-561-588-589-592-591-590-997-996-993-994-621-620-625-624-396-393-392-390-387-388-504
0.0250791 505-209-445-387-388-504
0.0250791 505-209-208-387-388-504
0.0250791 2525-2229-2228-2404-2219-2110-2111-2099-2079-562-589-592-591-590-997-996-993-994-621-620-625-624-396-393-392-390-387-388-504
0.0250791 1513-1219-1455-1404-1403-1402-386-390-387-388-504
0.0250791 505-209-445-208-387-388-504
0.0250791 1513-1219-1455-1404-1403-1402-386-387-388-504
0.0250791 505-209-445-208-384-387-388-504
0.0250791 1009-722-958-961-396-393-392-390-387-388-504
0.0249935 2020-1724-1723-1899-1714-1605-1606-1594-1672-59-79-127-94-169-503
0.0249935 3030-2734-2733-2909-2910-1707-1708-1675-1674-1673-1672-59-79-126-168-94-169-503
0.0249935 2020-1724-1723-1899-1714-1605-1606-1594-1672-59-79-127-128-94-169-503
0.0249935 2020-1724-1723-1899-1714-1605-1606-1594-1672-59-79-127-128-99-96-95-170-171-168-94-169-503
0.0249935 2525-2229-2223-2224-2225-2011-2012-2013-2014-147-148-127-128-94-169-503
0.0249935 1009-714-713-889-890-192-193-160-159-158-165-93-94-169-503
0.0249935 1009-714-713-889-890-192-193-160-159-158-165-93-168-94-169-503
0.0249935 2020-1724-1723-1899-1714-1605-1606-1594-1672-59-79-127-128-99-96-94-169-503
0.0249935 2525-2229-2223-2224-2225-2011-2012-2013-2014-147-148-127-94-169-503
0.0249935 1009-714-713-889-890-192-193-160-159-158-165-166-167-168-94-169-503
0.0249935 2020-1724-1723-1899-1714-1605-1606-1594-1672-59-79-126-168-94-169-503
0.0249935 1009-714-713-889-890-192-193-160-159-158-165-166-502-168-94-169-503
0.0249935 3030-2734-2733-2909-2910-1707-1708-1675-1674-1673-1672-59-79-127-128-99-96-94-169-503
0.0249935 2525-2229-2223-2224-2225-2011-2012-2013-2014-147-148-127-128-99-94-169-503
0.0249935 3030-2734-2733-2909-2910-1707-1708-1675-1674-1673-1672-59-79-127-128-99-96-95-170-171-168-94-169-503
0.0249935 2525-2229-2223-2224-2225-2011-2012-2013-2014-147-148-127-128-99-96-94-169-503
0.0249935 2525-2229-2223-2224-2225-2011-2012-2013-2014-147-148-127-128-99-96-95-94-169-503
0.0249935 1513-1219-1455-1404-1405-1406-456-118-115-111-110-107-94-169-503
0.0249935 3030-2734-2733-2909-2910-1707-1708-1675-1674-1673-1672-59-79-127-128-99-96-95-94-169-503
0.0249935 2525-2229-2223-2224-2225-2011-2012-2013-2014-147-148-127-128-99-96-95-170-171-168-94-169-503
0.0249935 3030-2734-2733-2909-2910-1707-1708-1675-1674-1673-1672-59-79-127-128-99-94-169-503
0.0249935 3030-2734-2733-2909-2910-1707-1708-1675-1674-1673-1672-59-79-127-128-94-169-503
0.0249935 2020-1724-1723-1899-1714-1605-1606-1594-1672-59-79-127-128-99-94-169-503
0.0249935 3030-2734-2733-2909-2910-1707-1708-1675-1674-1673-1672-59-79-127-94-169-503
0.0249935 2020-1724-1723-1899-1714-1605-1606-1594-1672-59-79-127-128-99-96-95-94-169-503
0.0247032 505-209-208-387-504-620-616-615-612-599-673-676-600-674-831-853-854-1008
0.0247032 505-209-208-387-504-620-616-615-612-599-673-674-831-853-854-1008
0.0247032 1009-763-764-761-758-759-760-852-853-854-1008
0.0247032 1009-763-764-760-761-830-853-854-1008
0.0247032 1009-763-764-761-760-852-853-854-1008
0.0247032 505-209-208-387-504-620-616-615-612-599-673-676-600-675-674-831-853-854-1008
0.0247032 2020-1724-1723-1899-1900-2212-2213-2180-2179-2178-2177-564-584-632-633-599-674-831-853-854-1008
0.0247032 2020-1724-1723-1899-1900-2212-2213-2180-2179-2178-2177-564-584-632-633-604-599-673-674-831-853-854-1008
0.0247032 2020-1724-1723-1899-1900-2212-2213-2180-2179-2178-2177-564-584-632-633-604-599-674-831-853-854-1008
0.0247032 1009-763-759-758-761-760-852-853-854-1008
0.0247032 505-209-208-387-504-620-616-615-612-599-674-831-853-854-1008
0.0247032 505-209-208-387-504-620-616-615-612-599-673-676-675-674-831-853-854-1008
0.0247032 1009-763-759-760-761-830-853-854-1008
0.0247032 2525-2229-2228-2404-2219-2110-2111-2099-2100-2078-565-583-633-604-599-674-831-853-854-1008
0.0247032 2525-2229-2228-2404-2219-2110-2111-2099-2100-2078-565-583-633-604-599-673-674-831-853-854-1008
0.0247032 2525-2229-2228-2404-2219-2110-2111-2099-2100-2078-565-583-633-599-674-831-853-854-1008
0.0247032 3030-2734-2728-2729-2730-2516-2517-2518-2519-652-653-598-599-673-674-831-853-854-1008
0.0247032 3030-2734-2728-2729-2730-2516-2517-2518-2519-652-653-598-599-673-676-600-674-831-853-854-1008
0.0247032 3030-2734-2728-2729-2730-2516-2517-2518-2519-652-653-598-599-673-676-600-675-674-831-853-854-1008
0.0247032 3030-2734-2728-2729-2730-2516-2517-2518-2519-652-653-598-599-673-676-675-674-831-853-854-1008
0.0247032 2525-2229-2228-2404-2219-2110-2111-2099-2100-2078-565-583-633-599-673-676-675-674-831-853-854-1008
0.0247032 3030-2734-2728-2729-2730-2516-2517-2518-2519-652-653-598-599-674-831-853-854-1008
0.0247032 1513-1219-1218-1394-1395-697-698-665-664-663-670-671-672-676-675-674-832-831-853-854-1008
0.0247032 1513-1219-1218-1394-1395-697-698-665-664-663-670-671-672-676-675-674-831-853-854-1008
0.0247032 1513-1219-1218-1394-1395-697-698-665-664-663-670-671-672-673-674-831-853-854-1008
0.0247032 1513-1219-1218-1394-1395-697-698-665-664-663-670-671-672-673-599-674-831-853-854-1008
0.0247032 3030-2734-2728-2729-2730-2516-2517-2518-2519-652-653-598-673-599-674-831-853-854-1008
0.0247032 2020-1724-1723-1899-1900-2212-2213-2180-2179-2178-2177-564-584-632-631-612-599-673-674-831-853-854-1008
0.0247032 1009-763-759-760-761-830-831-853-854-1008
0.0247032 1009-763-759-758-761-830-853-854-1008
0.0247032 1009-763-759-758-761-830-831-853-854-1008
0.0247032 1009-763-759-758-761-830-760-852-853-854-1008
0.0247032 1009-763-764-760-761-830-831-853-854-1008
0.0247032 2020-1724-1723-1899-1900-2212-2213-2180-2179-2178-2177-564-584-632-633-599-673-676-675-674-831-853-854-1008
0.0247032 2020-1724-1723-1899-1900-2212-2213-2180-2179-2178-2177-564-584-632-633-599-673-674-831-853-854-1008
0.0247032 2020-1724-1723-1899-1900-2212-2213-2180-2179-2178-2177-564-584-632-631-612-599-674-831-853-854-1008
0.0247032 2525-2229-2228-2404-2219-2110-2111-2099-2100-2078-565-583-633-599-673-674-831-853-854-1008
0.0247032 3030-2734-2728-2729-2730-2516-2517-2518-2519-652-653-598-673-674-831-853-854-1008
0.0247032 2020-1724-1723-1899-1900-2212-2213-2180-2179-2178-2177-564-584-632-631-612-599-673-676-675-674-831-853-854-1008
0.0245187 1009-714-713-889-704-595-596-584-585-563-2080-2098-2148-2147-2146-2188-2189-2523
0.0245187 505-209-203-204-205-1001-1002-1003-1004-2167-2168-2113-2114-2188-2189-2523
0.0245187 2020-1724-1723-1899-1900-2212-2213-2180-2179-2178-2185-2186-2187-2191-2188-2189-2523
0.0245187 3030-2734-2970-2919-2920-2921-2138-2134-2394-2367-2368-2369-2127-2114-2188-2189-2523
0.0245187 1009-714-713-889-704-595-596-584-585-563-2080-2098-2148-2147-2146-2127-2114-2188-2189-2523
0.0245187 1009-714-713-889-704-595-596-584-585-563-2080-2098-2148-2147-2113-2188-2189-2523
0.0245187 1009-714-713-889-704-595-596-584-585-563-2080-2098-2148-2147-2113-2114-2188-2189-2523
0.0245187 2020-1724-1723-1899-1900-2212-2213-2180-2179-2178-2185-2186-2187-2188-2189-2523
0.0245187 3030-2734-2970-2919-2920-2921-2138-2134-2394-2367-2368-2369-2127-2146-2147-2113-2114-2188-2189-2523
0.0245187 1009-714-713-889-704-595-596-584-585-563-2080-2098-2148-2114-2188-2189-2523
0.0245187 505-209-203-204-205-1001-1002-1003-1004-2167-2168-2113-2188-2189-2523
0.0245187 3030-2734-2970-2919-2920-2921-2138-2134-2394-2367-2368-2369-2127-2146-2147-2113-2188-2189-2523
0.0245187 3030-2734-2970-2919-2920-2921-2138-2134-2394-2367-2368-2369-2127-2146-2147-2148-2114-2188-2189-2523
0.0245187 3030-2734-2970-2919-2920-2921-2138-2134-2394-2367-2368-2369-2127-2146-2147-2148-2119-2114-2188-2189-2523
0.0245187 3030-2734-2970-2919-2920-2921-2138-2134-2394-2367-2368-2369-2127-2146-2188-2189-2523
0.0245187 2020-1724-1723-1899-1900-2212-2213-2180-2179-2178-2185-2113-2114-2188-2189-2523
0.0245187 2020-1724-1723-1899-1900-2212-2213-2180-2179-2178-2185-2113-2188-2189-2523
0.0245187 1513-1219-1218-1394-1395-697-698-665-664-663-662-2079-2099-2147-2146-2188-2189-2523
0.0245187 1513-1219-1218-1394-1395-697-698-665-664-663-662-2079-2099-2147-2146-2127-2114-2188-2189-2523
0.0245187 1513-1219-1218-1394-1395-697-698-665-664-663-662-2079-2099-2147-2113-2188-2189-2523
0.0245187 1513-1219-1218-1394-1395-697-698-665-664-663-662-2079-2099-2147-2113-2114-2188-2189-2523
0.0233205 1009-714-713-889-890-192-193-160-159-158-157-1574-1594-1642-1643-1614-1611-1610-1685-1686-1683-1684-2018
0.0233205 2020-1776-1772-1767-1768-1771-1840-1863-1864-1889-1629-2017-1683-1684-2018
0.0233205 505-209-208-384-199-90-91-79-80-58-1575-1593-1643-1614-1611-1610-1685-1686-1683-1684-2018
0.0233205 2525-2229-2223-2224-1601-1637-1605-1681-1682-1683-1684-2018
0.0233205 2525-2229-2223-2224-1601-1637-1605-1681-1682-1686-1683-1684-2018
0.0233205 1513-1219-1213-1214-1215-496-497-498-499-1662-1661-1660-1610-1685-1686-1683-1684-2018
0.0233205 2020-1776-1772-1767-1766-1841-1863-1864-1889-1629-1893-1896-1726-2017-1683-1684-2018
0.0233205 2020-1776-1772-1767-1766-1841-1863-1864-1889-1629-1893-1896-2017-1683-1684-2018
0.0233205 2020-1776-1772-1767-1766-1841-1863-1864-1889-1629-1893-2017-1683-1684-2018
0.0233205 1009-714-713-889-890-192-193-160-159-158-157-1574-1594-1642-1641-1683-1684-2018
0.0233205 2020-1776-1772-1767-1766-1841-1863-1864-1889-1629-2017-1683-1684-2018
0.0233205 2020-1776-1772-1767-1768-1771-1770-1840-1863-1864-1889-1629-2017-1641-1683-1684-2018
0.0233205 3030-2734-2733-2909-2910-1906-1905-1901-1897-1893-2017-1683-1684-2018
0.0233205 1009-714-713-889-890-192-193-160-159-158-157-1574-1594-1641-1683-1684-2018
0.0233205 505-209-208-384-199-90-91-79-80-58-1575-1593-1614-1643-1642-1641-1683-1684-2018
0.0233205 2020-1776-1772-1767-1768-1771-1770-1840-1863-1864-1889-1629-2017-1683-1684-2018
0.0233205 2020-1776-1772-1767-1768-1771-1840-1841-1863-1864-1889-1629-2017-1683-1684-2018
0.0230376 2525-2229-2228-2404-2219-2110-2111-2099-2079-562-561-588-589-592-504
0.0230376 2525-2229-2228-2404-2219-2110-2111-2099-2079-562-589-592-504
0.0230376 2525-2229-2228-2404-2219-2110-2111-2099-2079-562-561-589-592-504
0.0221427 1009-714-713-889-704-595-596-584-564-2077-2076-2103-2105-2106-2107-2720-2913-3028
0.0221427 2525-2229-2228-2404-2403-2402-2916-2720-2913-3028
0.0221427 2525-2229-2228-2404-2405-2108-2142-2106-2107-2720-2913-3028
0.0221427 2525-2229-2228-2404-2405-2108-2142-2143-2106-2107-2720-2913-3028
0.0221427 2525-2229-2228-2404-2405-2108-2142-2143-2144-2103-2104-2105-2106-2107-2720-2913-3028
0.0221427 2525-2229-2228-2404-2405-2108-2142-2143-2144-2103-2105-2106-2107-2720-2913-3028
0.0221427 2525-2229-2228-2404-2405-2108-2142-2143-2144-2132-2103-2104-2105-2106-2107-2720-2913-3028
0.0221427 2525-2229-2228-2404-2405-2108-2142-2143-2144-2132-2103-2105-2106-2107-2720-2913-3028
0.0221427 2525-2229-2228-2404-2405-2108-2142-2143-2144-2132-2105-2106-2107-2720-2913-3028
0.0221427 2525-2229-2228-2404-2405-2916-2720-2913-3028
0.0221427 1009-714-713-889-704-595-596-584-564-566-2077-2104-2105-2106-2107-2720-2913-3028
0.0221427 1513-1219-1218-1394-1209-1100-1101-1089-1069-2682-2683-2722-2721-2720-2913-3028
0.0221427 505-209-208-387-504-592-593-667-190-661-660-2077-2076-2103-2104-2105-2106-2107-2720-2913-3028
0.0221427 1513-1219-1218-1394-1209-1100-1101-1089-1069-2682-2683-2684-2685-2722-2720-2913-3028
0.0221427 1009-714-713-889-704-595-596-584-564-2077-2104-2105-2106-2107-2720-2913-3028
0.0221427 2020-1724-1960-1909-1908-1907-2911-2910-2914-2916-2720-2913-3028
0.0221427 505-209-208-387-504-592-593-667-190-661-660-2077-2076-2103-2105-2106-2107-2720-2913-3028
0.0221427 505-209-208-387-504-592-593-667-190-661-660-2077-2076-2104-2105-2106-2107-2720-2913-3028
0.0221427 505-209-208-387-504-592-593-667-190-661-660-2077-2104-2105-2106-2107-2720-2913-3028
0.0221427 505-209-208-387-504-592-593-667-190-661-660-2101-2104-2105-2106-2107-2720-2913-3028
0.0221427 505-209-208-387-504-592-593-667-190-661-660-2101-2183-2108-2142-2106-2107-2720-2913-3028
0.0221427 1009-714-713-889-704-595-596-584-564-2077-2076-2104-2105-2106-2107-2720-2913-3028
0.0221427 1009-714-713-889-704-595-596-584-564-2077-2076-2103-2104-2105-2106-2107-2720-2913-3028
0.0221427 1513-1219-1218-1394-1209-1100-1101-1089-1069-2682-2683-2684-2685-2721-2720-2913-3028
0.0221427 1513-1219-1218-1394-1209-1100-1101-1089-1069-2682-2683-2722-2720-2913-3028
0.0220605 1513-1227-1463-1466-1128-1129-1498-1499-1095-1096-1097-700-893-892-898-897-896-1392-1131-1130-1010
0.0220605 1513-1227-1463-1466-901-1129-1498-1499-1095-1096-1097-700-893-892-898-897-896-1392-1131-1130-1010
0.0220605 3030-2738-2739-2736-2906-2615-2616-2604-2584-1067-1094-1095-1096-1097-700-893-892-898-897-896-1392-1131-1130-1010
0.0220589 1513-1271-1268-1269-1266-1263-1264-1265-1514
0.0220589 1513-1271-1268-1264-1265-1514
0.0220589 1513-1271-1267-1266-1263-1264-1265-1514
0.0220589 1513-1268-1269-1266-1263-1264-1265-1514
0.0220589 1513-1268-1264-1265-1514
0.0219393 1009-714-713-889-704-703-702-688-693-694-2680-2681-1705-2687-2613-2647-2648-2649-2637-2641-2640-2645-2644-3013-3014-2019
0.0219393 3030-2734-2733-2909-2726-2705-2709-2710-659-660-661-190-667-668-594-593-592-591-590-997-504
0.0219393 2525-2229-2228-2404-2219-2110-2111-2099-2079-562-561-588-589-592-591-590-997-504
0.0219393 1009-722-958-961-396-393-392-390-387-388-195-391-890-593-627-628-591-592-589-590-997-504
0.0219393 1513-1219-1455-1404-1403-1402-386-390-387-388-195-391-392-887-626-591-592-589-588-590-997-504
0.0219393 1513-1219-1455-1404-1403-1402-386-390-387-388-195-391-392-887-626-591-592-589-590-997-504
0.0219393 1009-714-713-889-704-703-702-688-693-694-2680-2681-1705-2687-2688-2613-2647-2648-2649-2636-2637-2641-2640-2645-2644-3013-3014-2019
0.0219393 1009-722-958-961-396-393-392-390-387-388-195-391-890-593-592-591-590-997-504
0.0219393 3030-2734-2733-2909-2910-2613-2647-2648-2649-2636-2637-2641-2640-2645-2644-3013-3014-2019
0.0219393 2020-1724-1723-1899-1714-1605-1606-1594-1574-157-158-197-195-388-387-390-391-392-887-626-591-592-589-588-617-590-997-504
0.0219393 1513-1219-1218-1394-1209-1100-1101-1089-1069-2582-2609-2610-2611-2612-1710-1711-1903-1902-1908-1911-2644-2645-2640-2641-3013-3014-2019
0.0219393 2020-1724-1723-1899-1714-1605-1606-1594-1574-157-158-197-195-388-387-390-391-392-887-626-591-592-589-588-590-997-504
0.0219393 1513-1219-1218-1394-1209-1100-1101-1089-1069-2582-2609-2610-2611-2612-1710-1903-1902-1908-1911-2643-2644-2645-2640-2641-3013-3014-2019
0.0219393 1009-722-958-961-396-393-392-390-387-388-195-391-890-593-627-628-591-592-589-588-590-997-504
0.0219393 1513-1219-1455-1404-1403-1402-386-387-388-195-391-392-887-626-591-592-589-590-997-504
0.0219393 1513-1219-1455-1404-1403-1402-386-387-388-195-391-392-887-626-591-592-589-588-590-997-504
0.0219393 3030-2734-2733-2909-2726-2705-2709-2710-659-660-661-190-667-593-627-591-592-589-590-997-504
0.0219393 1513-1219-1218-1394-1209-1100-1101-1089-1069-2582-2609-2610-2611-2612-1710-1903-1902-1908-1911-2644-2645-2640-2641-3013-3014-2019
0.0219393 1009-722-958-961-396-393-392-390-387-388-195-391-890-593-627-591-592-589-590-997-504
0.0219393 1009-714-713-889-704-703-702-688-693-694-2680-2681-1705-2687-2688-2613-2647-2648-2649-2636-2640-2641-3013-3014-2019
0.0219393 3030-2734-2733-2909-2726-2705-2709-2710-659-660-661-190-667-593-627-628-591-592-589-590-997-504
0.0219393 3030-2734-2733-2909-2726-2705-2709-2710-659-660-661-190-667-593-627-628-591-592-589-588-590-997-504
0.0219393 1009-722-958-961-396-393-392-390-387-388-195-391-890-593-627-591-592-589-588-590-997-504
0.0219393 3030-2734-2733-2909-2726-2705-2709-2710-659-660-661-190-667-668-593-592-591-590-997-504
0.0219393 2020-1724-1723-1899-1714-1605-1606-1594-1574-157-158-197-195-388-387-390-391-392-887-626-591-592-589-588-617-621-620-625-624-993-994-590-997-504
0.0219393 2525-2229-2228-2404-2219-2110-2111-2099-2079-562-561-589-592-591-590-997-504
0.0219393 3030-2734-2733-2909-2726-2705-2709-2710-659-660-661-190-667-593-627-591-592-589-588-590-997-504
0.0219393 3030-2734-2733-2909-2910-2613-2647-2648-2649-2637-2641-2640-2645-2644-3013-3014-2019
0.0219393 3030-2734-2733-2909-2726-2705-2709-2710-659-660-661-190-667-593-592-591-590-997-504
0.0219393 2525-2229-2228-2404-2219-2110-2111-2099-2079-562-589-592-591-590-997-504
0.0219393 2020-1724-1723-1899-1714-1605-1606-1594-1574-157-158-197-195-388-387-390-391-392-887-626-591-592-589-590-997-504
0.0219393 1009-714-713-889-704-703-702-688-693-694-2680-2681-1705-2687-2688-2613-2647-2648-2649-2637-2641-2640-2645-2644-3013-3014-2019
0.0219393 3030-2734-2733-2909-2910-2613-2647-2648-2649-2636-2640-2641-3013-3014-2019
0.0218767 3030-2783-2784-2781-2780-2850-2873-2874-3029
0.0218767 3030-2783-2782-2777-2778-2781-2780-2850-2851-2873-2874-3029
0.0218767 3030-2783-2784-2781-2780-2850-2851-2873-2874-3029
0.0218767 505-209-208-384-385-1202-1203-1170-1169-1168-1167-2584-2604-2652-2653-2624-2621-2619-2694-2851-2873-2874-3029
0.0218767 3030-2783-2782-2777-2776-2778-2781-2780-2850-2851-2873-2874-3029
0.0218767 3030-2783-2782-2777-2776-2778-2781-2780-2850-2873-2874-3029
0.0218767 505-209-208-384-385-1202-1203-1170-1169-1168-1167-2584-2604-2652-2653-2624-2621-2620-2695-2696-2693-2619-2694-2851-2873-2874-3029
0.0218767 3030-2783-2782-2777-2776-2778-2781-2850-2780-2872-2873-2874-3029
0.0218767 3030-2783-2784-2781-2778-2779-2780-2850-2873-2874-3029
0.0218767 3030-2783-2784-2781-2778-2779-2780-2850-2851-2873-2874-3029
0.0218767 3030-2783-2782-2777-2776-2778-2781-2850-2851-2873-2874-3029
0.0218767 3030-2783-2784-2780-2781-2850-2873-2874-3029
0.0218767 3030-2783-2782-2777-2776-2851-2873-2874-3029
0.0218767 505-209-208-384-385-1202-1203-1170-1169-1168-1167-2584-2604-2652-2653-2624-2621-2620-2619-2694-2851-2873-2874-3029
0.0218767 3030-2783-2782-2777-2778-2781-2780-2850-2873-2874-3029
0.0218767 3030-2783-2782-2777-2778-2781-2850-2851-2873-2874-3029
0.0218767 3030-2783-2782-2777-2778-2781-2850-2873-2874-3029
0.0218767 3030-2783-2782-2781-2780-2850-2851-2873-2874-3029
0.0218767 3030-2783-2782-2781-2780-2850-2873-2874-3029
0.0218767 3030-2783-2784-2780-2781-2778-2776-2775-2850-2851-2873-2874-3029
0.0218767 3030-2783-2784-2780-2781-2778-2776-2775-2850-2873-2874-3029
0.0218767 3030-2783-2784-2780-2781-2778-2776-2775-2851-2873-2874-3029
0.0218767 3030-2783-2784-2780-2781-2778-2776-2851-2873-2874-3029
0.0218767 3030-2783-2784-2780-2781-2850-2851-2873-2874-3029
0.0218767 505-209-208-384-385-1202-1203-1170-1169-1168-1167-2584-2604-2652-2653-2624-2619-2694-2851-2873-2874-3029
0.0218767 2525-2229-2228-2404-2405-2916-2720-2726-2725-2692-2696-2695-2694-2619-2853-2875-2876-2873-2874-3029
0.0218767 1009-714-708-709-710-1506-1507-1508-1509-2672-2671-2670-2620-2695-2696-2693-2619-2694-2851-2873-2874-3029
0.0218767 2525-2229-2228-2404-2405-2916-2720-2726-2725-2692-2696-2695-2620-2619-2694-2851-2873-2874-3029
0.0218767 2525-2229-2228-2404-2405-2916-2720-2726-2725-2692-2693-2619-2694-2851-2873-2874-3029
0.0218767 505-209-208-384-385-1202-1203-1170-1169-1168-1167-2584-2604-2652-2619-2694-2851-2873-2874-3029
0.0218767 1009-714-708-709-710-1506-1507-1508-1509-2672-2671-2670-2620-2695-2696-2694-2619-2853-2875-2876-2873-2874-3029
0.0218767 1513-1219-1218-1394-1209-1100-1101-1089-1090-1068-2585-2603-2653-2624-2621-2620-2695-2696-2693-2619-2694-2851-2873-2874-3029
0.0218767 505-209-208-384-385-1202-1203-1170-1169-1168-1167-2584-2604-2652-2653-2619-2694-2851-2873-2874-3029
0.0218767 1009-714-708-709-710-1506-1507-1508-1509-2672-2671-2670-2620-2619-2694-2851-2873-2874-3029
0.0218767 1513-1219-1218-1394-1209-1100-1101-1089-1090-1068-2585-2603-2624-2619-2694-2851-2873-2874-3029
0.0218767 1513-1219-1218-1394-1209-1100-1101-1089-1090-1068-2585-2603-2624-2653-2619-2694-2851-2873-2874-3029
0.0218767 1513-1219-1218-1394-1209-1100-1101-1089-1090-1068-2585-2603-2624-2653-2652-2619-2694-2851-2873-2874-3029
0.0218767 1513-1219-1218-1394-1209-1100-1101-1089-1090-1068-2585-2603-2653-2619-2694-2851-2873-2874-3029
0.0218767 1513-1219-1218-1394-1209-1100-1101-1089-1090-1068-2585-2603-2653-2624-2619-2694-2851-2873-2874-3029
0.0218767 1513-1219-1218-1394-1209-1100-1101-1089-1090-1068-2585-2603-2653-2624-2621-2619-2694-2851-2873-2874-3029
0.0218767 1513-1219-1218-1394-1209-1100-1101-1089-1090-1068-2585-2603-2653-2624-2621-2620-2619-2694-2851-2873-2874-3029
0.0216719 2020-1724-1723-1902-1903-1900-1901-2412-2411-2524
0.0216719 2020-1724-1723-1899-1898-1901-2412-2411-2524
0.0216719 2020-1724-1723-1899-1900-1901-2412-2411-2524
0.0216719 2020-1724-1723-1899-1898-1897-2412-2411-2524
0.0216719 1009-714-713-889-704-595-596-584-564-2177-2178-2217-2216-2215-2408-2407-2413-2412-2411-2524
0.0216719 1009-714-713-889-704-595-596-584-564-2177-2178-2217-2215-2408-2407-2413-2412-2411-2524
0.0216719 3030-2734-2970-2919-2920-2923-2414-2413-2412-2411-2524
0.0216719 1009-714-713-889-704-595-596-584-564-2177-2178-2179-2217-2216-2215-2408-2407-2413-2412-2411-2524
0.0216719 1009-714-713-889-704-595-596-584-564-2177-2178-2179-2217-2215-2408-2407-2413-2412-2411-2524
0.0216719 2020-1724-1723-1902-1901-2412-2411-2524
0.0216719 2020-1724-1723-1902-1903-1904-1900-1901-2412-2411-2524
0.0216719 1009-714-713-889-704-595-596-584-564-2177-2178-2179-2180-2217-2216-2215-2408-2407-2413-2412-2411-2524
0.0216719 1009-714-713-889-704-595-596-584-564-2177-2178-2179-2180-2216-2215-2408-2407-2413-2412-2411-2524
0.0216719 505-209-208-384-199-90-91-79-59-1572-1599-1600-1601-1602-1603-1900-1901-2412-2411-2524
0.0216719 1009-714-713-889-704-595-596-584-564-2177-2178-2179-2180-2217-2215-2408-2407-2413-2412-2411-2524
0.0216719 1513-1219-1213-1214-1215-496-497-498-499-1662-1666-1667-1594-1640-1639-1638-1637-1603-1900-1901-2412-2411-2524
0.0216719 505-209-208-384-199-90-91-79-59-1572-1571-1599-1600-1601-1602-1603-1900-1901-2412-2411-2524
0.0216719 505-209-208-384-199-90-91-79-59-1572-1599-1600-1601-1602-1603-1637-1897-2412-2411-2524
0.0216719 505-209-208-384-199-90-91-79-59-1572-1599-1600-1601-1602-1603-1637-1900-1901-2412-2411-2524
0.0216719 1513-1219-1213-1214-1215-496-497-498-499-1662-1666-1667-1594-1640-1604-1638-1637-1603-1900-1901-2412-2411-2524
0.0213359 2525-2229-2228-2404-2219-2110-2111-2099-2079-662-663-702-700-1097-1010
0.0213359 1513-1227-1463-1466-901-898-897-896-700-1097-1010
0.0213359 1009-714-713-892-893-700-1097-1010
0.0213359 1009-714-950-713-892-893-700-1097-1010
0.0213359 1009-714-713-889-893-892-898-897-896-700-1097-1010
0.0213359 3030-2738-2739-2736-2906-2615-2616-2604-2584-1067-1066-1094-1097-1010
0.0213359 1009-714-950-892-893-700-1097-1010
0.0213359 505-209-445-394-393-392-891-895-897-896-700-1097-1010
0.0213359 2525-2229-2228-2404-2219-2110-2111-2099-2079-662-663-702-701-700-1097-1010
0.0213359 505-209-445-394-393-392-891-892-893-700-1097-1010
0.0213359 505-209-445-394-393-392-891-895-896-897-898-892-893-700-1097-1010
0.0213359 3030-2738-2739-2736-2906-2615-2616-2604-2584-1067-1094-1097-1010
0.0213359 1009-714-713-889-892-893-700-1097-1010
0.0213359 2525-2229-2228-2404-2219-2110-2111-2099-2079-662-663-702-701-893-892-898-897-896-700-1097-1010
0.0210339 2525-2229-2228-2404-2405-2916-2720-2726-2725-2692-2696-2695-2620-2619-2694-2851-2873-2874-2899-2872-2780-2781-2782-2777-2776-2799-2804-2803-2802-2800-2801-3029
0.0210339 1009-714-708-709-710-1506-1507-1508-1509-2672-2671-2670-2620-2695-2696-2693-2619-2694-2851-2873-2874-2899-2872-2780-2781-2782-2777-2776-2799-2804-2803-2802-2800-2801-3029
0.0210339 2525-2229-2228-2404-2405-2916-2720-2726-2725-2692-2696-2695-2620-2619-2694-2851-2873-2874-2899-2872-2780-2781-2782-2777-2776-2799-2804-2803-2800-2801-3029
0.0210339 2525-2229-2228-2404-2405-2916-2720-2726-2725-2692-2696-2695-2620-2619-2694-2851-2873-2874-2899-2872-2780-2781-2782-2777-2776-2799-2800-2801-3029
0.0210339 1009-714-708-709-710-1506-1507-1508-1509-2672-2671-2670-2620-2695-2696-2693-2619-2694-2851-2873-2874-2899-2872-2780-2781-2782-2777-2776-2799-2800-2801-3029
0.0210339 1009-714-708-709-710-1506-1507-1508-1509-2672-2671-2670-2620-2695-2696-2693-2619-2694-2851-2873-2874-2899-2872-2780-2781-2782-2777-2776-2799-2804-2803-2800-2801-3029
0.0210339 505-209-208-384-385-1202-1203-1170-1169-1168-1167-2584-2604-2652-2653-2624-2621-2620-2695-2696-2693-2619-2694-2851-2873-2874-2899-2872-2780-2781-2782-2777-2776-2799-2800-2801-3029
0.0210339 505-209-208-384-385-1202-1203-1170-1169-1168-1167-2584-2604-2652-2653-2624-2621-2620-2695-2696-2693-2619-2694-2851-2873-2874-2899-2872-2780-2781-2782-2777-2776-2799-2804-2803-2800-2801-3029
0.0210339 505-209-208-384-385-1202-1203-1170-1169-1168-1167-2584-2604-2652-2653-2624-2621-2620-2695-2696-2693-2619-2694-2851-2873-2874-2899-2872-2780-2781-2782-2777-2776-2799-2804-2803-2802-2800-2801-3029
0.0209264 2020-1776-1772-1767-1768-1771-1840-1863-1864-2018
0.0209264 2020-1776-1772-1767-1768-1771-1840-1841-1863-1864-2018
0.0209264 2020-1776-1772-1767-1768-1771-1770-1862-1863-1864-2018
0.0209264 2020-1776-1772-1767-1768-1771-1770-1840-1863-1864-2018
0.0209264 2020-1776-1772-1767-1768-1771-1770-1840-1841-1863-1864-2018
0.0209264 2020-1776-1772-1767-1766-1841-1863-1864-2018
0.0209259 1009-714-713-889-890-192-193-160-159-158-157-1574-1594-1642-1643-1614-1609-1684-2018
0.0209259 505-209-208-384-199-90-91-79-80-58-1575-1593-1614-1609-1684-2018
0.0209259 505-209-208-384-199-90-91-79-80-58-1575-1593-1614-1643-1609-1684-2018
0.0209259 1513-1219-1213-1214-1215-496-497-498-499-1662-1661-1660-1610-1609-1684-2018
0.0209259 505-209-208-384-199-90-91-79-80-58-1575-1593-1614-1643-1642-1609-1684-2018
0.0209259 505-209-208-384-199-90-91-79-80-58-1575-1593-1643-1609-1684-2018
0.0209259 505-209-208-384-199-90-91-79-80-58-1575-1593-1643-1614-1609-1684-2018
0.0209259 505-209-208-384-199-90-91-79-80-58-1575-1593-1643-1614-1611-1609-1684-2018
0.0209259 505-209-208-384-199-90-91-79-80-58-1575-1593-1643-1614-1611-1610-1609-1684-2018
0.0209259 2525-2229-2223-2224-1601-1637-1605-1681-1682-1686-1685-1610-1609-1684-2018
0.0209259 1009-714-713-889-890-192-193-160-159-158-157-1574-1594-1642-1643-1614-1611-1609-1684-2018
0.0209259 1009-714-713-889-890-192-193-160-159-158-157-1574-1594-1642-1643-1609-1684-2018
0.0209259 1009-714-713-889-890-192-193-160-159-158-157-1574-1594-1642-1643-1614-1611-1610-1609-1684-2018
0.020722 505-209-445-394-393-392-891-895-896-897-898-1010
0.0207081 1513-1219-1218-1394-1209-1100-1101-1089-1069-2582-2609-2610-2611-2612-1710-1711-1903-1902-1908-1911-2644-2645-2640-2641-3013-2019
0.0207081 1513-1219-1218-1394-1209-1100-1101-1089-1069-2582-2609-2610-2611-2612-1710-1903-1902-1908-1911-2643-2644-2645-2640-2641-3013-2019
0.0207081 1513-1219-1218-1394-1209-1100-1101-1089-1069-2582-2609-2610-2611-2612-1710-1903-1902-1908-1911-2644-2645-2640-2641-3013-2019
0.0207081 3030-2734-2733-2909-2910-2613-2647-2648-2649-2636-2640-2641-3013-2019
0.0207081 1009-714-713-889-704-703-702-688-693-694-2680-2681-1705-2687-2688-2613-2647-2648-2649-2636-2640-2641-3013-2019
0.0207081 1513-1219-1218-1394-1209-1100-1101-1089-1069-2582-2609-2610-2611-2612-1710-1711-1903-1902-1908-1911-2643-2644-2645-2640-2641-3013-2019
0.0206608 3030-2738-2739-2736-2906-2615-2616-2604-2584-1067-1094-1097-1096-1095-1502-1501-1500-1497-1496-1495-1498-1499-1010
0.0206608 3030-2738-2739-2736-2906-2615-2616-2604-2584-1067-1094-1097-1096-1095-1502-1501-1500-1497-1496-1495-1126-1125-1130-1129-1498-1499-1010
0.0206608 2525-2229-2228-2404-2219-2110-2111-2099-2079-662-663-702-701-893-892-898-897-896-700-1097-1096-1095-1502-1501-1500-1497-1498-1499-1010
0.0206608 3030-2738-2739-2736-2906-2615-2616-2604-2584-1067-1094-1095-1096-1097-700-893-892-898-897-896-1392-1131-1130-1129-1498-1499-1010
0.0206608 3030-2738-2739-2736-2906-2615-2616-2604-2584-1067-1094-1095-1096-1097-700-893-892-898-897-896-1392-1130-1129-1498-1499-1010
0.0206608 3030-2738-2739-2736-2906-2615-2616-2604-2584-1067-1094-1097-1096-1095-1502-1501-1500-1497-1498-1499-1010
0.0206608 1513-1227-1463-1466-901-898-897-896-700-1097-1096-1095-1502-1501-1500-1497-1496-1495-1126-1125-1130-1129-1498-1499-1010
0.0206608 505-209-445-394-393-392-891-892-893-700-1097-1096-1095-1502-1501-1500-1497-1496-1495-1126-1125-1130-1129-1498-1499-1010
0.0206608 505-209-445-394-393-392-891-892-893-700-1097-1096-1095-1502-1501-1500-1497-1496-1495-1498-1499-1010
0.0206608 505-209-445-394-393-392-891-892-893-700-1097-1096-1095-1502-1501-1500-1497-1498-1499-1010
0.0206608 505-209-445-394-393-392-891-895-896-897-898-892-893-700-1097-1096-1095-1502-1501-1500-1497-1496-1495-1126-1125-1130-1129-1498-1499-1010
0.0206608 505-209-445-394-393-392-891-895-896-897-898-892-893-700-1097-1096-1095-1502-1501-1500-1497-1496-1495-1498-1499-1010
0.0206608 1009-714-950-892-893-700-1097-1096-1095-1502-1501-1500-1497-1498-1499-1010
0.0206608 505-209-445-394-393-392-891-895-896-897-898-892-893-700-1097-1096-1095-1502-1501-1500-1497-1498-1499-1010
0.0206608 505-209-445-394-393-392-891-895-897-896-700-1097-1096-1095-1502-1501-1500-1497-1498-1499-1010
0.0206608 1513-1227-1463-1466-1128-1130-1129-1498-1499-1010
0.0206608 1513-1227-1463-1466-1128-1129-1498-1499-1010
0.0206608 1513-1227-1463-1466-901-1129-1498-1499-1010
0.0206608 1513-1227-1463-1466-901-898-897-896-700-1097-1096-1095-1502-1501-1500-1497-1498-1499-1010
0.0206608 1513-1227-1463-1466-901-898-897-896-700-1097-1096-1095-1502-1501-1500-1497-1496-1495-1498-1499-1010
0.0206608 2525-2229-2228-2404-2219-2110-2111-2099-2079-662-663-702-701-700-1097-1096-1095-1502-1501-1500-1497-1498-1499-1010
0.0206608 1009-714-713-892-893-700-1097-1096-1095-1502-1501-1500-1497-1498-1499-1010
0.0206608 1009-714-713-889-893-892-898-897-896-700-1097-1096-1095-1502-1501-1500-1497-1498-1499-1010
0.0206608 2525-2229-2228-2404-2219-2110-2111-2099-2079-662-663-702-700-1097-1096-1095-1502-1501-1500-1497-1496-1495-1126-1125-1130-1129-1498-1499-1010
0.0206608 2525-2229-2228-2404-2219-2110-2111-2099-2079-662-663-702-700-1097-1096-1095-1502-1501-1500-1497-1496-1495-1498-1499-1010
0.0206608 2525-2229-2228-2404-2219-2110-2111-2099-2079-662-663-702-700-1097-1096-1095-1502-1501-1500-1497-1498-1499-1010
0.0206608 1009-714-713-889-892-893-700-1097-1096-1095-1502-1501-1500-1497-1498-1499-1010
0.0206608 2525-2229-2228-2404-2219-2110-2111-2099-2079-662-663-702-701-700-1097-1096-1095-1502-1501-1500-1497-1496-1495-1126-1125-1130-1129-1498-1499-1010
0.0206608 2525-2229-2228-2404-2219-2110-2111-2099-2079-662-663-702-701-700-1097-1096-1095-1502-1501-1500-1497-1496-1495-1498-1499-1010
0.0205268 3030-2734-2970-2919-2920-2921-2138-2134-2394-2367-2368-2369-2127-2146-2147-2113-2114-2188-2523
0.0205268 3030-2734-2970-2919-2920-2921-2138-2134-2394-2367-2368-2369-2127-2146-2147-2148-2114-2188-2523
0.0205268 3030-2734-2970-2919-2920-2921-2138-2134-2394-2367-2368-2369-2127-2146-2147-2148-2119-2114-2188-2523
0.0205268 3030-2734-2970-2919-2920-2921-2138-2134-2394-2367-2368-2369-2127-2114-2188-2523
0.0205268 1009-714-713-889-704-595-596-584-585-563-2080-2098-2148-2114-2188-2523
0.0205268 1009-714-713-889-704-595-596-584-585-563-2080-2098-2148-2147-2113-2114-2188-2523
0.0205268 505-209-203-204-205-1001-1002-1003-1004-2167-2168-2113-2114-2188-2523
0.0205268 1513-1219-1218-1394-1395-697-698-665-664-663-662-2079-2099-2147-2113-2114-2188-2523
0.0205268 1513-1219-1218-1394-1395-697-698-665-664-663-662-2079-2099-2147-2146-2127-2114-2188-2523
0.0205268 1009-714-713-889-704-595-596-584-585-563-2080-2098-2148-2147-2146-2127-2114-2188-2523
0.0205268 2020-1724-1723-1899-1900-2212-2213-2180-2179-2178-2185-2113-2114-2188-2523
0.0202589 1009-722-958-961-396-393-392-390-387-388-195-391-890-593-627-628-629-616-620-621-993-504
0.0202589 3030-2734-2733-2909-2726-2705-2709-2710-659-660-661-190-667-593-627-628-629-616-620-621-993-504
0.019972 3030-2734-2970-2919-2920-2921-2138-2134-2394-2367-2275-2345-2368-2369-2523
0.019972 3030-2734-2970-2919-2920-2921-2138-2134-2394-2367-2275-2345-2346-2368-2369-2523
0.019972 3030-2734-2970-2919-2920-2921-2138-2134-2394-2367-2368-2369-2523
0.019972 1009-714-713-889-704-595-596-584-585-563-2080-2098-2148-2147-2113-2188-2189-2347-2348-2370-2371-2368-2369-2523
0.019972 1009-714-713-889-704-595-596-584-585-563-2080-2098-2148-2147-2113-2188-2189-2347-2346-2368-2369-2523
0.019972 1009-714-713-889-704-595-596-584-585-563-2080-2098-2148-2147-2113-2188-2189-2347-2346-2345-2368-2369-2523
0.019972 1009-714-713-889-704-595-596-584-585-563-2080-2098-2148-2147-2113-2188-2189-2347-2346-2345-2275-2367-2368-2369-2523
0.019972 505-209-203-204-205-1001-1002-1003-1004-2167-2168-2113-2114-2188-2189-2347-2346-2345-2275-2367-2368-2369-2523
0.019972 1009-714-713-889-704-595-596-584-585-563-2080-2098-2148-2114-2188-2189-2347-2348-2370-2371-2368-2369-2523
0.019972 2525-2278-2279-2276-2345-2368-2369-2523
0.019972 1513-1219-1455-1404-1403-1402-386-390-391-195-388-504
0.019972 2525-2229-2228-2404-2219-2110-2111-2099-2079-562-561-588-589-592-591-590-997-996-993-994-621-620-625-624-396-393-392-390-391-195-388-504
0.019972 2525-2229-2228-2404-2219-2110-2111-2099-2079-562-561-588-589-590-591-592-593-890-391-195-388-504
0.019972 2020-1724-1723-1899-1900-2212-2213-2180-2179-2178-2185-2186-2187-2191-2188-2189-2347-2348-2370-2371-2368-2369-2523
0.019972 2020-1724-1723-1899-1900-2212-2213-2180-2179-2178-2185-2186-2187-2191-2188-2189-2347-2346-2368-2369-2523
0.019972 2020-1724-1723-1899-1900-2212-2213-2180-2179-2178-2185-2186-2187-2191-2188-2189-2347-2346-2345-2368-2369-2523
0.019972 2020-1724-1723-1899-1900-2212-2213-2180-2179-2178-2185-2186-2187-2191-2188-2189-2347-2346-2345-2275-2367-2368-2369-2523
0.019972 2020-1724-1723-1899-1900-2212-2213-2180-2179-2178-2185-2186-2187-2188-2189-2347-2346-2368-2369-2523
0.019972 2020-1724-1723-1899-1900-2212-2213-2180-2179-2178-2185-2186-2187-2188-2189-2347-2346-2345-2368-2369-2523
0.019972 2020-1724-1723-1899-1900-2212-2213-2180-2179-2178-2185-2186-2187-2188-2189-2347-2346-2345-2275-2367-2368-2369-2523
0.019972 2020-1724-1723-1899-1900-2212-2213-2180-2179-2178-2185-2113-2114-2188-2189-2347-2348-2370-2371-2368-2369-2523
0.019972 2020-1724-1723-1899-1900-2212-2213-2180-2179-2178-2185-2113-2114-2188-2189-2347-2346-2368-2369-2523
0.019972 2020-1724-1723-1899-1714-1605-1606-1594-1574-157-158-197-196-195-388-504
0.019972 2020-1724-1723-1899-1714-1605-1606-1594-1574-157-158-197-195-388-504
0.019972 2525-2229-2228-2404-2219-2110-2111-2099-2079-562-561-588-589-592-591-590-997-996-993-994-621-620-625-624-396-393-392-391-195-388-504
0.019972 1513-1219-1218-1394-1395-697-698-665-664-663-662-2079-2099-2147-2146-2188-2189-2347-2348-2370-2371-2368-2369-2523
0.019972 1513-1219-1218-1394-1395-697-698-665-664-663-662-2079-2099-2147-2146-2188-2189-2347-2346-2368-2369-2523
0.019972 1513-1219-1218-1394-1395-697-698-665-664-663-662-2079-2099-2147-2146-2188-2189-2347-2346-2345-2368-2369-2523
0.019972 1513-1219-1218-1394-1395-697-698-665-664-663-662-2079-2099-2147-2146-2188-2189-2347-2346-2345-2275-2367-2368-2369-2523
0.019972 1513-1219-1218-1394-1395-697-698-665-664-663-662-2079-2099-2147-2146-2127-2114-2188-2189-2347-2346-2368-2369-2523
0.019972 1513-1219-1218-1394-1395-697-698-665-664-663-662-2079-2099-2147-2146-2127-2114-2188-2189-2347-2346-2345-2368-2369-2523
0.019972 1513-1219-1218-1394-1395-697-698-665-664-663-662-2079-2099-2147-2113-2114-2188-2189-2347-2348-2370-2371-2368-2369-2523
0.019972 1513-1219-1218-1394-1395-697-698-665-664-663-662-2079-2099-2147-2113-2114-2188-2189-2347-2346-2368-2369-2523
0.019972 1513-1219-1218-1394-1395-697-698-665-664-663-662-2079-2099-2147-2113-2114-2188-2189-2347-2346-2345-2368-2369-2523
0.019972 1513-1219-1218-1394-1395-697-698-665-664-663-662-2079-2099-2147-2113-2114-2188-2189-2347-2346-2345-2275-2367-2368-2369-2523
0.019972 1009-722-958-961-396-393-392-391-195-388-504
0.019972 1009-722-958-961-396-393-392-390-391-195-388-504
0.019972 2525-2278-2274-2273-2272-2277-2280-2279-2276-2275-2345-2346-2368-2369-2523
0.019972 2525-2278-2279-2276-2275-2345-2368-2369-2523
0.019972 2525-2278-2279-2276-2275-2345-2346-2368-2369-2523
0.019972 2525-2278-2279-2275-2345-2368-2369-2523
0.019972 2525-2278-2279-2275-2345-2346-2368-2369-2523
0.019972 2525-2278-2274-2275-2345-2368-2369-2523
0.019972 2525-2278-2274-2275-2345-2346-2368-2369-2523
0.019972 2525-2278-2274-2273-2276-2345-2368-2369-2523
0.019972 2525-2278-2274-2273-2276-2345-2346-2368-2369-2523
0.019972 2525-2278-2274-2273-2276-2275-2345-2368-2369-2523
0.019972 2525-2278-2274-2273-2276-2275-2345-2346-2368-2369-2523
0.019972 2525-2278-2274-2273-2272-2277-2280-2279-2276-2345-2368-2369-2523
0.019972 2525-2278-2274-2273-2272-2277-2280-2279-2276-2345-2346-2368-2369-2523
0.019972 2525-2278-2274-2273-2272-2277-2280-2279-2276-2275-2345-2368-2369-2523
0.019972 2525-2278-2279-2276-2345-2346-2368-2369-2523
0.019972 2525-2278-2274-2273-2272-2277-2280-2279-2275-2345-2368-2369-2523
0.019972 2525-2278-2274-2273-2272-2277-2280-2279-2275-2345-2346-2368-2369-2523
0.019972 2525-2278-2274-2273-2272-2277-2280-2276-2345-2368-2369-2523
0.019972 2525-2278-2274-2273-2272-2277-2280-2276-2345-2346-2368-2369-2523
0.019972 2525-2278-2274-2273-2272-2277-2276-2345-2368-2369-2523
0.019972 2525-2278-2274-2273-2272-2277-2276-2345-2346-2368-2369-2523
0.019972 2525-2278-2274-2273-2272-2277-2276-2275-2345-2368-2369-2523
0.019972 2525-2278-2274-2273-2272-2277-2276-2275-2345-2346-2368-2369-2523
0.019972 2525-2229-2228-2404-2219-2110-2111-2099-2079-562-589-592-591-590-997-996-993-994-621-620-625-624-396-393-392-391-195-388-504
0.019972 2525-2229-2228-2404-2219-2110-2111-2099-2079-562-589-592-591-590-997-996-993-994-621-620-625-624-396-393-392-390-391-195-388-504
0.019972 2525-2229-2228-2404-2219-2110-2111-2099-2079-562-561-589-592-591-590-997-996-993-994-621-620-625-624-396-393-392-391-195-388-504
0.019972 2525-2229-2228-2404-2219-2110-2111-2099-2079-562-561-589-592-591-590-997-996-993-994-621-620-625-624-396-393-392-390-391-195-388-504
0.019972 505-209-203-204-205-1001-1002-1003-1004-2167-2168-2113-2114-2188-2189-2347-2346-2345-2368-2369-2523
0.019972 505-209-203-204-205-1001-1002-1003-1004-2167-2168-2113-2188-2189-2347-2346-2345-2275-2367-2368-2369-2523
0.019972 1009-714-713-889-704-595-596-584-585-563-2080-2098-2148-2114-2188-2189-2347-2346-2345-2275-2367-2368-2369-2523
0.019972 505-209-203-204-205-1001-1002-1003-1004-2167-2168-2113-2188-2189-2347-2346-2345-2368-2369-2523
0.019972 505-209-203-204-205-1001-1002-1003-1004-2167-2168-2113-2188-2189-2347-2346-2368-2369-2523
0.019972 505-209-203-204-205-1001-1002-1003-1004-2167-2168-2113-2114-2188-2189-2347-2348-2370-2371-2368-2369-2523
0.019972 505-209-203-204-205-1001-1002-1003-1004-2167-2168-2113-2114-2188-2189-2347-2346-2368-2369-2523
0.019972 1009-714-713-889-704-595-596-584-585-563-2080-2098-2148-2114-2188-2189-2347-2346-2345-2368-2369-2523
0.019972 1009-714-713-889-704-595-596-584-585-563-2080-2098-2148-2114-2188-2189-2347-2346-2368-2369-2523
0.019972 505-209-203-204-205-1001-1002-1003-1004-2167-2168-2113-2188-2189-2347-2348-2370-2371-2368-2369-2523
0.0199263 505-209-445-394-393-392-891-895-896-897-898-892-893-1010
0.0199263 505-209-445-394-393-392-891-892-893-1010
0.0199263 1009-714-950-713-889-892-893-1010
0.0199263 1009-714-950-892-893-1010
0.0199263 1009-714-950-713-892-893-1010
0.0199263 1009-714-713-889-892-893-1010
0.0199263 1009-714-713-892-893-1010
0.0195154 1009-714-713-892-893-700-1010
0.0195154 1009-714-950-713-892-893-700-1010
0.0195154 1009-714-950-892-893-700-1010
0.0195154 1009-714-713-889-892-893-700-1010
0.0195154 505-209-445-394-393-392-891-895-896-897-898-892-893-700-1010
0.0195154 1009-714-950-713-889-892-893-700-1010
0.0195154 505-209-445-394-393-392-891-892-893-700-1010
0.0194769 1513-1219-1213-1214-1215-496-497-498-499-1662-1666-1667-1594-1640-1639-1638-1637-1603-1900-1901-2412-2411-2215-2408-2524
0.0194769 2020-1724-1723-1902-1901-2412-2411-2215-2408-2524
0.0194769 505-209-208-384-199-90-91-79-59-1572-1599-1600-1601-1602-1603-1900-1901-2412-2411-2215-2408-2524
0.0194769 1009-714-713-889-704-595-596-584-564-2177-2178-2217-2216-2215-2408-2524
0.0194769 1009-714-713-889-704-595-596-584-564-2177-2178-2179-2180-2216-2215-2408-2524
0.0194769 2020-1724-1723-1899-1898-1897-2412-2411-2215-2408-2524
0.0194769 2020-1724-1723-1899-1898-1901-2412-2411-2215-2408-2524
0.0194769 1009-714-713-889-704-595-596-584-564-2177-2178-2179-2180-2217-2215-2408-2524
0.0194769 2020-1724-1723-1899-1900-1901-2412-2411-2215-2408-2524
0.0194769 2020-1724-1723-1902-1903-1900-1901-2412-2411-2215-2408-2524
0.0194769 1009-714-713-889-704-595-596-584-564-2177-2178-2217-2215-2408-2524
0.0194769 1009-714-713-889-704-595-596-584-564-2177-2178-2179-2180-2217-2216-2215-2408-2524
0.0194769 1009-714-713-889-704-595-596-584-564-2177-2178-2179-2217-2215-2408-2524
0.0194769 1009-714-713-889-704-595-596-584-564-2177-2178-2179-2217-2216-2215-2408-2524
0.0194769 505-209-208-384-199-90-91-79-59-1572-1571-1599-1600-1601-1602-1603-1900-1901-2412-2411-2215-2408-2524
0.0194769 3030-2734-2970-2919-2920-2923-2414-2413-2412-2411-2215-2408-2524
0.0194769 505-209-208-384-199-90-91-79-59-1572-1599-1600-1601-1602-1603-1637-1900-1901-2412-2411-2215-2408-2524
0.0194769 505-209-208-384-199-90-91-79-59-1572-1599-1600-1601-1602-1603-1637-1897-2412-2411-2215-2408-2524
0.0194769 2020-1724-1723-1902-1903-1904-1900-1901-2412-2411-2215-2408-2524
0.0194769 1513-1219-1213-1214-1215-496-497-498-499-1662-1666-1667-1594-1640-1604-1638-1637-1603-1900-1901-2412-2411-2215-2408-2524
0.0194464 2020-1724-1723-1899-1714-1605-1606-1594-1672-59-79-127-128-94-169-326-348-349-374-347-255-256-253-252-275-276-503
0.0194464 505-258-257-252-275-276-503
0.0194464 1009-714-713-889-890-192-193-160-159-158-165-93-94-169-326-348-349-374-347-255-256-253-252-275-276-503
0.0194464 1513-1219-1455-1404-1405-1406-456-118-115-111-110-107-94-169-326-348-349-374-347-255-256-253-252-275-276-503
0.0194464 3030-2734-2733-2909-2910-1707-1708-1675-1674-1673-1672-59-79-127-128-94-169-326-348-349-374-347-255-256-253-252-275-276-503
0.0194464 2525-2229-2223-2224-2225-2011-2012-2013-2014-147-148-127-128-94-169-326-348-349-374-347-255-256-253-252-275-276-503
0.0194464 505-258-259-255-256-253-252-275-276-503
0.0194464 505-258-254-253-252-275-276-503
0.0193581 505-209-208-384-199-90-91-79-59-1672-1673-1712-1711-1903-1902-1908-1911-2643-2645-2019
0.0193581 2020-1724-1723-1899-1903-1902-1908-1911-2643-2645-2019
0.0193581 2525-2229-2465-2414-2413-2412-1901-1900-1904-1903-1902-1908-1911-2643-2645-2019
0.0193581 505-209-208-384-199-90-91-79-59-1672-1673-1712-1711-1710-1903-1902-1908-1911-2643-2645-2019
0.0193581 1513-1219-1218-1394-1209-1100-1101-1089-1069-2582-2609-2610-2611-2612-1710-1711-1903-1902-1908-1911-2643-2645-2019
0.0193581 1513-1219-1218-1394-1209-1100-1101-1089-1069-2582-2609-2610-2611-2612-1710-1903-1902-1908-1911-2643-2645-2019
0.0193581 2525-2229-2465-2414-2413-2412-1901-1900-1903-1902-1908-1911-2643-2645-2019
0.0193429 505-209-445-394-393-392-891-895-896-897-898-892-893-700-1097-1096-1095-1502-1501-1010
0.0193429 2525-2229-2228-2404-2219-2110-2111-2099-2079-662-663-702-701-893-892-898-897-896-700-1097-1096-1095-1502-1501-1010
0.0193429 1009-714-713-892-893-700-1097-1096-1095-1502-1501-1010
0.0193429 1009-714-713-889-892-893-700-1097-1096-1095-1502-1501-1010
0.0193429 2525-2229-2228-2404-2219-2110-2111-2099-2079-662-663-702-701-700-1097-1096-1095-1502-1501-1010
0.0193429 2020-1724-1723-1899-1716-1695-1696-1700-1164-1165-1166-695-1172-1098-1097-1096-1095-1502-1501-1010
0.0193429 3030-2738-2739-2736-2906-2615-2616-2604-2584-1067-1094-1097-1096-1095-1502-1501-1010
0.0193429 1009-714-950-892-893-700-1097-1096-1095-1502-1501-1010
0.0193429 1513-1227-1463-1466-901-898-897-896-700-1097-1096-1095-1502-1501-1010
0.0193429 2020-1724-1723-1899-1716-1695-1696-1700-1164-1165-1166-695-1172-1173-1098-1097-1096-1095-1502-1501-1010
0.0193429 2525-2229-2228-2404-2219-2110-2111-2099-2079-662-663-702-700-1097-1096-1095-1502-1501-1010
0.0193429 1009-714-713-889-893-892-898-897-896-700-1097-1096-1095-1502-1501-1010
0.0193429 1009-714-950-713-892-893-700-1097-1096-1095-1502-1501-1010
0.0193429 505-209-445-394-393-392-891-892-893-700-1097-1096-1095-1502-1501-1010
0.0193429 3030-2738-2739-2736-2906-2615-2616-2604-2584-1067-1066-1094-1097-1096-1095-1502-1501-1010
0.0193429 505-209-445-394-393-392-891-895-897-896-700-1097-1096-1095-1502-1501-1010
0.0193429 2020-1724-1723-1899-1716-1695-1696-1700-1164-1165-1166-695-1172-1173-1099-1098-1097-1096-1095-1502-1501-1010
0.0190255 1009-714-713-889-892-893-700-1097-1096-1095-1502-1501-1500-1499-1498-1126-1010
0.0190255 2020-1724-1723-1899-1716-1695-1696-1700-1164-1165-1166-695-1172-1173-1098-1097-1096-1095-1502-1501-1500-1499-1498-1126-1010
0.0190255 505-209-445-394-393-392-891-895-897-896-700-1097-1096-1095-1502-1501-1500-1499-1498-1126-1010
0.0190255 3030-2738-2739-2736-2906-2615-2616-2604-2584-1067-1094-1097-1096-1095-1502-1501-1500-1497-1496-1499-1498-1126-1010
0.0190255 1009-714-713-889-893-892-898-897-896-700-1097-1096-1095-1502-1501-1500-1499-1498-1126-1010
0.0190255 505-209-445-394-393-392-891-895-896-897-898-892-893-700-1097-1096-1095-1502-1501-1500-1497-1496-1499-1498-1126-1010
0.0190255 1513-1227-1463-1466-901-898-897-896-700-1097-1096-1095-1502-1501-1500-1499-1498-1126-1010
0.0190255 3030-2738-2739-2736-2906-2615-2616-2604-2584-1067-1094-1097-1096-1095-1502-1501-1500-1499-1498-1126-1010
0.0190255 2525-2229-2228-2404-2219-2110-2111-2099-2079-662-663-702-701-893-892-898-897-896-700-1097-1096-1095-1502-1501-1500-1499-1498-1126-1010
0.0190255 1513-1227-1463-1466-901-898-897-896-700-1097-1096-1095-1502-1501-1500-1497-1496-1499-1498-1126-1010
0.0190255 2525-2229-2228-2404-2219-2110-2111-2099-2079-662-663-702-701-893-892-898-897-896-700-1097-1096-1095-1502-1501-1500-1497-1496-1499-1498-1126-1010
0.0190255 1009-714-950-713-892-893-700-1097-1096-1095-1502-1501-1500-1499-1498-1126-1010
0.0190255 505-209-445-394-393-392-891-895-896-897-898-892-893-700-1097-1096-1095-1502-1501-1500-1499-1498-1126-1010
0.0190255 2525-2229-2228-2404-2219-2110-2111-2099-2079-662-663-702-701-700-1097-1096-1095-1502-1501-1500-1499-1498-1126-1010
0.0190255 1009-714-950-892-893-700-1097-1096-1095-1502-1501-1500-1499-1498-1126-1010
0.0190255 2525-2229-2228-2404-2219-2110-2111-2099-2079-662-663-702-700-1097-1096-1095-1502-1501-1500-1497-1496-1499-1498-1126-1010
0.0190255 2525-2229-2228-2404-2219-2110-2111-2099-2079-662-663-702-700-1097-1096-1095-1502-1501-1500-1499-1498-1126-1010
0.0190255 505-209-445-394-393-392-891-892-893-700-1097-1096-1095-1502-1501-1500-1497-1496-1499-1498-1126-1010
0.0190255 2020-1724-1723-1899-1716-1695-1696-1700-1164-1165-1166-695-1172-1173-1099-1098-1097-1096-1095-1502-1501-1500-1499-1498-1126-1010
0.0190255 3030-2738-2739-2736-2906-2615-2616-2604-2584-1067-1066-1094-1097-1096-1095-1502-1501-1500-1499-1498-1126-1010
0.0190255 505-209-445-394-393-392-891-892-893-700-1097-1096-1095-1502-1501-1500-1499-1498-1126-1010
0.0190255 2525-2229-2228-2404-2219-2110-2111-2099-2079-662-663-702-701-700-1097-1096-1095-1502-1501-1500-1497-1496-1499-1498-1126-1010
0.0190255 1009-714-713-892-893-700-1097-1096-1095-1502-1501-1500-1499-1498-1126-1010
0.0190136 1513-1268-1264-1265-1335-1358-1359-1514
0.0190136 1513-1271-1268-1269-1266-1263-1264-1265-1335-1358-1359-1514
0.0190136 505-209-445-394-395-398-899-900-901-1128-1125-1121-1120-1117-1136-1178-1104-1179-1336-1358-1359-1514
0.0190136 1513-1268-1269-1265-1264-1263-1266-1261-1260-1335-1336-1358-1359-1514
0.0190136 3030-2738-2739-2736-2906-2615-2616-2604-2605-2583-1070-1088-1138-1104-1178-1181-1180-1179-1336-1358-1359-1514
0.0190136 1513-1268-1264-1265-1335-1336-1358-1359-1514
0.0190136 1513-1268-1269-1265-1264-1263-1266-1335-1358-1359-1514
0.0190136 1513-1268-1269-1266-1265-1264-1263-1261-1260-1336-1358-1359-1514
0.0190136 2020-1724-1718-1719-1720-3021-3022-3023-3024-1157-1156-1155-1105-1180-1181-1178-1104-1179-1336-1358-1359-1514
0.0190136 2020-1724-1718-1719-1720-3021-3022-3023-3024-1157-1156-1155-1105-1180-1179-1336-1358-1359-1514
0.0190136 2525-2229-2228-2404-2405-2717-2718-2685-2684-2683-2682-1069-1089-1137-1138-1104-1178-1179-1336-1358-1359-1514
0.0190136 1513-1271-1268-1269-1266-1263-1264-1265-1335-1336-1358-1359-1514
0.0190136 2525-2229-2228-2404-2405-2717-2718-2685-2684-2683-2682-1069-1089-1137-1138-1104-1178-1181-1180-1179-1336-1358-1359-1514
0.0190136 2020-1724-1718-1719-1720-3021-3022-3023-3024-1157-1156-1155-1105-1180-1181-1178-1179-1336-1358-1359-1514
0.0190136 2020-1724-1718-1719-1720-3021-3022-3023-3024-1157-1156-1155-1105-1180-1181-1179-1336-1358-1359-1514
0.0190136 505-209-445-394-395-398-899-900-901-1128-1125-1121-1120-1117-1136-1178-1179-1336-1358-1359-1514
0.0190136 1513-1268-1269-1265-1264-1263-1266-1335-1336-1358-1359-1514
0.0190136 3030-2738-2739-2736-2906-2615-2616-2604-2605-2583-1070-1088-1138-1104-1178-1179-1336-1358-1359-1514
0.0190136 1513-1268-1269-1265-1264-1263-1266-1261-1260-1335-1358-1359-1514
0.0190136 1513-1268-1269-1265-1264-1263-1266-1261-1260-1336-1358-1359-1514
0.0190136 2525-2229-2228-2404-2405-2717-2718-2685-2684-2683-2682-1069-1089-1137-1138-1109-1104-1179-1336-1358-1359-1514
0.0190136 2525-2229-2228-2404-2405-2717-2718-2685-2684-2683-2682-1069-1089-1137-1138-1104-1179-1336-1358-1359-1514
0.0190136 505-209-445-394-395-398-899-900-901-1128-1125-1121-1120-1117-1136-1178-1104-1105-1180-1179-1336-1358-1359-1514
0.0190136 2020-1724-1718-1719-1720-3021-3022-3023-3024-1157-1156-1155-1105-1179-1337-1336-1358-1359-1514
0.0190136 505-209-445-394-395-398-899-900-901-1128-1125-1121-1120-1117-1136-1178-1104-1105-1180-1181-1179-1336-1358-1359-1514
0.0190136 2020-1724-1718-1719-1720-3021-3022-3023-3024-1157-1156-1155-1105-1179-1336-1358-1359-1514
0.0190136 1513-1268-1269-1265-1264-1263-1266-1261-1336-1358-1359-1514
0.0190136 1513-1268-1269-1266-1265-1264-1263-1261-1336-1358-1359-1514
0.0190136 1513-1271-1268-1264-1265-1335-1358-1359-1514
0.0190136 1009-714-713-892-1010-1125-1121-1120-1117-1136-1178-1104-1105-1179-1336-1358-1359-1514
0.0190136 2525-2229-2228-2404-2405-2717-2718-2685-2684-2683-2682-1069-1089-1137-1138-1109-1104-1178-1181-1179-1336-1358-1359-1514
0.0190136 3030-2738-2739-2736-2906-2615-2616-2604-2605-2583-1070-1088-1138-1137-1104-1179-1336-1358-1359-1514
0.0190136 1513-1271-1268-1264-1265-1335-1336-1358-1359-1514
0.0190136 1009-714-713-892-1010-1125-1121-1120-1117-1136-1178-1104-1105-1180-1179-1336-1358-1359-1514
0.0190136 1513-1268-1269-1266-1265-1264-1263-1261-1260-1335-1336-1358-1359-1514
0.0190136 1009-714-713-892-1010-1125-1121-1120-1117-1136-1178-1104-1105-1180-1181-1179-1336-1358-1359-1514
0.0190136 3030-2738-2739-2736-2906-2615-2616-2604-2605-2583-1070-1088-1138-1137-1104-1178-1181-1180-1179-1336-1358-1359-1514
0.0190136 2525-2229-2228-2404-2405-2717-2718-2685-2684-2683-2682-1069-1089-1137-1138-1109-1104-1178-1181-1180-1179-1336-1358-1359-1514
0.0190136 1009-714-713-892-1010-1125-1121-1120-1117-1136-1178-1104-1179-1336-1358-1359-1514
0.0190136 1009-714-713-892-1010-1125-1121-1120-1117-1136-1178-1179-1336-1358-1359-1514
0.0190136 1513-1268-1269-1266-1263-1264-1265-1335-1358-1359-1514
0.0190136 3030-2738-2739-2736-2906-2615-2616-2604-2605-2583-1070-1088-1138-1137-1104-1178-1181-1179-1336-1358-1359-1514
0.0190136 1513-1268-1269-1266-1265-1264-1263-1261-1260-1335-1358-1359-1514
0.0190136 1513-1271-1268-1269-1265-1264-1263-1266-1335-1336-1358-1359-1514
0.0190136 3030-2738-2739-2736-2906-2615-2616-2604-2605-2583-1070-1088-1138-1137-1104-1178-1179-1336-1358-1359-1514
0.0190136 3030-2738-2739-2736-2906-2615-2616-2604-2605-2583-1070-1088-1138-1104-1179-1336-1358-1359-1514
0.0190136 505-209-445-394-395-398-899-900-901-1128-1125-1121-1120-1117-1136-1178-1104-1105-1179-1336-1358-1359-1514
0.0190136 1009-714-713-892-1010-1129-1128-1385-1384-1357-1358-1359-1514
0.0190136 2525-2229-2228-2404-2405-2717-2718-2685-2684-2683-2682-1069-1089-1137-1138-1109-1104-1178-1179-1336-1358-1359-1514
0.0190136 1513-1271-1268-1269-1265-1264-1263-1266-1335-1358-1359-1514
0.0190136 1513-1268-1269-1266-1263-1264-1265-1335-1336-1358-1359-1514
0.0187165 1009-714-713-889-704-703-702-688-693-694-2680-2681-1705-2687-2688-2614-2648-2647-2613-2612-2019
0.0184829 2525-2229-2228-2404-2405-2916-2720-2726-2725-2692-2696-2695-2620-2619-2694-2851-2873-2874-2899-2872-2780-2781-2782-2777-2776-2799-2804-2803-2802-2801-2800-3029
0.0184829 505-209-208-384-385-1202-1203-1170-1169-1168-1167-2584-2604-2652-2653-2624-2621-2620-2695-2696-2693-2619-2694-2851-2873-2874-2899-2872-2780-2781-2782-2777-2776-2799-2804-2803-2802-2801-2800-3029
0.0184829 1009-714-708-709-710-1506-1507-1508-1509-2672-2671-2670-2620-2695-2696-2693-2619-2694-2851-2873-2874-2899-2872-2780-2781-2782-2777-2776-2799-2804-2803-2802-2801-2800-3029
0.0178458 505-209-208-384-387-388-195-391-392-393-396-623-624-993-504
0.0178458 2020-1724-1723-1899-1714-1605-1606-1594-1574-157-158-197-195-388-387-390-392-393-396-623-625-624-993-504
0.0178458 505-209-208-387-388-195-391-392-393-396-624-993-504
0.0178458 1513-1219-1455-1404-1403-1402-386-390-387-388-195-391-392-393-396-623-624-993-504
0.0178458 1009-722-958-961-623-625-624-993-504
0.0178458 505-209-208-387-388-195-391-392-393-396-623-625-624-993-504
0.0178458 1513-1219-1455-1404-1403-1402-386-390-387-388-195-391-392-393-396-623-625-624-993-504
0.0178458 2525-2229-2228-2404-2219-2110-2111-2099-2079-562-561-588-589-590-591-592-593-627-626-625-624-993-504
0.0178458 505-209-208-384-387-388-195-391-392-393-396-623-625-624-993-504
0.0178458 505-209-208-384-387-388-195-391-392-393-396-624-993-504
0.0178458 1513-1219-1455-1404-1403-1402-386-390-387-388-195-391-392-887-625-624-993-504
0.0178458 2020-1724-1723-1899-1714-1605-1606-1594-1574-157-158-197-196-195-388-387-390-391-392-393-396-624-993-504
0.0178458 2020-1724-1723-1899-1714-1605-1606-1594-1574-157-158-197-195-388-387-390-392-393-396-624-993-504
0.0178458 3030-2734-2733-2909-2726-2705-2709-2710-659-660-661-190-667-593-627-628-629-616-617-621-620-625-624-993-504
0.0178458 3030-2734-2733-2909-2726-2705-2709-2710-659-660-661-190-667-593-627-628-629-617-621-620-625-624-993-504
0.0178458 1513-1219-1455-1404-1403-1402-386-390-387-388-195-391-392-393-396-624-993-504
0.0178458 505-209-208-387-388-195-391-392-393-396-623-624-993-504
0.0178458 2020-1724-1723-1899-1714-1605-1606-1594-1574-157-158-197-195-388-387-390-391-392-393-396-623-624-993-504
0.0178458 2020-1724-1723-1899-1714-1605-1606-1594-1574-157-158-197-195-388-387-390-391-392-393-396-623-625-624-993-504
0.0178458 2020-1724-1723-1899-1714-1605-1606-1594-1574-157-158-197-195-388-387-390-391-392-393-396-624-993-504
0.0178458 505-209-445-387-388-195-391-392-393-396-623-625-624-993-504
0.0178458 2020-1724-1723-1899-1714-1605-1606-1594-1574-157-158-197-195-388-387-390-391-392-887-625-624-993-504
0.0178458 1513-1219-1455-1404-1403-1402-386-387-388-195-391-392-887-625-624-993-504
0.0178458 505-209-445-387-388-195-391-392-393-396-623-624-993-504
0.0178458 505-209-445-208-387-388-195-391-392-393-396-624-993-504
0.0178458 2020-1724-1723-1899-1714-1605-1606-1594-1574-157-158-197-195-388-387-390-392-393-396-623-624-993-504
0.0178458 1009-722-958-961-396-393-392-390-387-388-195-391-890-593-627-628-629-617-621-620-625-624-993-504
0.0178458 505-209-445-208-387-388-195-391-392-393-396-623-625-624-993-504
0.0178458 1009-722-958-961-623-624-993-504
0.0178458 2020-1724-1723-1899-1714-1605-1606-1594-1574-157-158-197-195-388-387-390-391-392-887-626-591-592-589-588-617-621-620-625-624-993-504
0.0178458 2525-2229-2228-2404-2219-2110-2111-2099-2079-562-561-588-589-590-591-592-593-627-625-624-993-504
0.0178458 505-209-445-387-388-195-391-392-393-396-624-993-504
0.0178458 1513-1219-1455-1404-1403-1402-386-387-388-195-391-392-393-396-623-625-624-993-504
0.0178458 1513-1219-1455-1404-1403-1402-386-387-388-195-391-392-393-396-624-993-504
0.0178458 1009-722-958-961-396-624-993-504
0.0178458 505-209-445-208-387-388-195-391-392-393-396-623-624-993-504
0.0178458 1513-1219-1455-1404-1403-1402-386-387-388-195-391-392-393-396-623-624-993-504
0.0177798 2525-2229-2228-2404-2407-2408-2524
0.0177798 2020-1724-1723-1902-1903-1900-1901-2411-2412-2413-2407-2408-2524
0.0177798 505-209-208-384-199-90-91-79-59-1572-1599-1600-1601-1602-1603-1900-2411-2412-2413-2407-2408-2524
0.0177798 2020-1724-1723-1902-1901-2411-2412-2413-2407-2408-2524
0.0177798 505-209-208-384-199-90-91-79-59-1572-1599-1600-1601-1602-1603-1637-1900-2411-2412-2413-2407-2408-2524
0.0177798 2020-1724-1723-1902-1903-1900-2411-2412-2413-2407-2408-2524
0.0177798 505-209-208-384-199-90-91-79-59-1572-1599-1600-1601-1602-1603-1637-1900-1901-2411-2412-2413-2407-2408-2524
0.0177798 2020-1724-1723-1902-1903-1904-1900-1901-2411-2412-2413-2407-2408-2524
0.0177798 505-209-208-384-199-90-91-79-59-1572-1599-1600-1601-1602-1603-1900-1901-2411-2412-2413-2407-2408-2524
0.0177798 1513-1219-1213-1214-1215-496-497-498-499-1662-1666-1667-1594-1640-1604-1638-1637-1603-1900-1901-2411-2412-2413-2407-2408-2524
0.0177798 3030-2734-2970-2919-2918-2917-2402-2403-2407-2408-2524
0.0177798 3030-2734-2970-2919-2918-2917-2402-2403-2404-2407-2408-2524
0.0177798 2525-2229-2228-2407-2408-2524
0.0177798 2525-2229-2465-2228-2404-2407-2408-2524
0.0177798 2020-1724-1723-1899-1898-1901-2411-2412-2413-2407-2408-2524
0.0177798 3030-2734-2970-2919-2918-2917-2406-2410-2411-2412-2413-2407-2408-2524
0.0177798 2020-1724-1723-1899-1898-1897-2411-2412-2413-2407-2408-2524
0.0177798 3030-2734-2970-2919-2918-2917-2406-2410-2407-2408-2524
0.0177798 2525-2229-2465-2228-2407-2408-2524
0.0177798 2020-1724-1723-1899-1900-1901-2411-2412-2413-2407-2408-2524
0.0177798 2525-2229-2465-2407-2408-2524
0.0177798 3030-2734-2970-2919-2918-2917-2406-2407-2408-2524
0.0177798 1513-1219-1213-1214-1215-496-497-498-499-1662-1666-1667-1594-1640-1639-1638-1637-1603-1900-2411-2412-2413-2407-2408-2524
0.0177798 3030-2734-2970-2919-2918-2917-2402-2406-2407-2408-2524
0.0177798 1513-1219-1213-1214-1215-496-497-498-499-1662-1666-1667-1594-1640-1639-1638-1637-1603-1900-1901-2411-2412-2413-2407-2408-2524
0.0177798 3030-2734-2970-2919-2918-2917-2402-2406-2410-2411-2412-2413-2407-2408-2524
0.0177798 3030-2734-2970-2919-2918-2917-2402-2406-2410-2407-2408-2524
0.0177798 2020-1724-1723-1902-1903-1904-2411-2412-2413-2407-2408-2524
0.0177798 2020-1724-1723-1902-1903-1904-1900-2411-2412-2413-2407-2408-2524
0.0177798 505-209-208-384-199-90-91-79-59-1572-1599-1600-1601-1602-1603-1637-1897-2411-2412-2413-2407-2408-2524
0.0177798 2020-1724-1723-1899-1900-2411-2412-2413-2407-2408-2524
0.0177798 1513-1219-1213-1214-1215-496-497-498-499-1662-1666-1667-1594-1640-1604-1638-1637-1603-1900-2411-2412-2413-2407-2408-2524
0.0177798 3030-2734-2970-2919-2920-2923-2414-2465-2407-2408-2524
0.0177798 2525-2233-2230-2229-2228-2404-2407-2408-2524
0.0177798 2525-2233-2230-2229-2228-2407-2408-2524
0.0177798 505-209-208-384-199-90-91-79-59-1572-1571-1599-1600-1601-1602-1603-1900-2411-2412-2413-2407-2408-2524
0.0177798 505-209-208-384-199-90-91-79-59-1572-1571-1599-1600-1601-1602-1603-1900-1901-2411-2412-2413-2407-2408-2524
0.0177371 2020-1724-1723-1899-1900-2212-2213-2180-2179-2178-2185-2113-2114-2189-2188-2523
0.0177371 1009-714-713-889-704-595-596-584-585-563-2080-2098-2148-2147-2146-2127-2114-2189-2188-2523
0.0177371 1009-714-713-889-704-595-596-584-585-563-2080-2098-2148-2114-2189-2188-2523
0.0177371 3030-2734-2970-2919-2920-2921-2138-2134-2394-2367-2368-2369-2127-2114-2189-2188-2523
0.0177371 3030-2734-2970-2919-2920-2921-2138-2134-2394-2367-2368-2369-2127-2146-2147-2148-2114-2189-2188-2523
0.0177371 505-209-203-204-205-1001-1002-1003-1004-2167-2168-2113-2114-2189-2188-2523
0.0177371 1513-1219-1218-1394-1395-697-698-665-664-663-662-2079-2099-2147-2146-2127-2114-2189-2188-2523
0.0177371 1009-714-713-889-704-595-596-584-585-563-2080-2098-2148-2147-2113-2114-2189-2188-2523
0.0177371 2020-1724-1723-1899-1900-2212-2213-2180-2179-2178-2185-2186-2187-2191-2190-2189-2188-2523
0.0177371 3030-2734-2970-2919-2920-2921-2138-2134-2394-2367-2368-2369-2127-2146-2147-2113-2114-2189-2188-2523
0.0177371 1513-1219-1218-1394-1395-697-698-665-664-663-662-2079-2099-2147-2113-2114-2189-2188-2523
0.0175673 1513-1219-1218-1394-1209-1100-1101-1089-1069-2682-2683-2684-2685-2721-2720-3028
0.0175673 1513-1219-1218-1394-1209-1100-1101-1089-1069-2682-2683-2684-2685-2722-2721-2720-3028
0.0175673 1513-1219-1218-1394-1209-1100-1101-1089-1069-2682-2683-2722-2721-2720-3028
0.0173784 3030-2734-2970-2919-2918-2917-2402-2406-2407-2408-2215-2411-2412-2413-2524
0.0173784 3030-2734-2970-2919-2918-2917-2402-2403-2407-2408-2215-2411-2412-2413-2524
0.0173784 3030-2734-2970-2919-2918-2917-2402-2403-2404-2408-2215-2411-2412-2413-2524
0.0173784 3030-2734-2970-2919-2918-2917-2402-2403-2404-2407-2408-2215-2411-2412-2413-2524
0.0173784 2020-1724-1723-1902-1903-1900-2411-2412-2413-2524
0.0173784 3030-2734-2970-2919-2918-2917-2402-2406-2410-2407-2408-2215-2411-2412-2413-2524
0.0173784 3030-2734-2970-2919-2918-2917-2402-2406-2410-2411-2412-2413-2524
0.0173784 505-209-208-384-199-90-91-79-59-1572-1599-1600-1601-1602-1603-1637-1900-2411-2412-2413-2524
0.0173784 3030-2734-2970-2919-2918-2917-2406-2407-2408-2215-2411-2412-2413-2524
0.0173784 1009-714-713-889-704-595-596-584-564-2177-2178-2179-2180-2216-2408-2215-2411-2412-2413-2524
0.0173784 3030-2734-2970-2919-2918-2917-2406-2410-2407-2408-2215-2411-2412-2413-2524
0.0173784 2020-1724-1723-1902-1903-1900-1901-2411-2412-2413-2524
0.0173784 3030-2734-2970-2919-2918-2917-2406-2410-2411-2412-2413-2524
0.0173784 1009-714-713-889-704-595-596-584-564-2177-2178-2179-2180-2217-2216-2408-2215-2411-2412-2413-2524
0.0173784 505-209-208-384-199-90-91-79-59-1572-1571-1599-1600-1601-1602-1603-1900-1901-2411-2412-2413-2524
0.0173784 505-209-208-384-199-90-91-79-59-1572-1571-1599-1600-1601-1602-1603-1900-2411-2412-2413-2524
0.0173784 2020-1724-1723-1902-1903-1904-2411-2412-2413-2524
0.0173784 505-209-208-384-199-90-91-79-59-1572-1599-1600-1601-1602-1603-1637-1900-1901-2411-2412-2413-2524
0.0173784 2020-1724-1723-1902-1903-1904-1900-2411-2412-2413-2524
0.0173784 2020-1724-1723-1902-1903-1904-1900-1901-2411-2412-2413-2524
0.0173784 505-209-208-384-199-90-91-79-59-1572-1599-1600-1601-1602-1603-1637-1897-2411-2412-2413-2524
0.0173784 2020-1724-1723-1899-1898-1901-2411-2412-2413-2524
0.0173784 505-209-208-384-199-90-91-79-59-1572-1599-1600-1601-1602-1603-1900-2411-2412-2413-2524
0.0173784 2525-2229-2228-2404-2407-2408-2215-2411-2412-2413-2524
0.0173784 1513-1219-1213-1214-1215-496-497-498-499-1662-1666-1667-1594-1640-1639-1638-1637-1603-1900-1901-2411-2412-2413-2524
0.0173784 1009-714-713-889-704-595-596-584-564-2177-2178-2217-2216-2408-2215-2411-2412-2413-2524
0.0173784 1513-1219-1213-1214-1215-496-497-498-499-1662-1666-1667-1594-1640-1639-1638-1637-1603-1900-2411-2412-2413-2524
0.0173784 2525-2229-2465-2407-2408-2215-2411-2412-2413-2524
0.0173784 2525-2229-2465-2228-2407-2408-2215-2411-2412-2413-2524
0.0173784 2020-1724-1723-1899-1898-1897-2411-2412-2413-2524
0.0173784 1513-1219-1213-1214-1215-496-497-498-499-1662-1666-1667-1594-1640-1604-1638-1637-1603-1900-2411-2412-2413-2524
0.0173784 2525-2233-2230-2229-2228-2407-2408-2215-2411-2412-2413-2524
0.0173784 2525-2229-2465-2228-2404-2408-2215-2411-2412-2413-2524
0.0173784 2020-1724-1723-1899-1900-1901-2411-2412-2413-2524
0.0173784 2525-2229-2465-2228-2404-2407-2408-2215-2411-2412-2413-2524
0.0173784 2525-2229-2228-2407-2408-2215-2411-2412-2413-2524
0.0173784 1009-714-713-889-704-595-596-584-564-2177-2178-2179-2217-2216-2408-2215-2411-2412-2413-2524
0.0173784 1513-1219-1213-1214-1215-496-497-498-499-1662-1666-1667-1594-1640-1604-1638-1637-1603-1900-1901-2411-2412-2413-2524
0.0173784 2525-2229-2228-2404-2408-2215-2411-2412-2413-2524
0.0173784 2020-1724-1723-1899-1900-2411-2412-2413-2524
0.0173784 505-209-208-384-199-90-91-79-59-1572-1599-1600-1601-1602-1603-1900-1901-2411-2412-2413-2524
0.0173784 2020-1724-1723-1902-1901-2411-2412-2413-2524
0.0173784 2020-1724-1723-1899-1714-1605-1606-1594-1574-157-158-197-195-388-387-390-392-393-504
0.0170843 505-209-208-387-504-620-616-615-612-854-853-1008
0.0170843 1009-763-759-758-761-760-852-879-854-853-1008
0.0170843 1513-1219-1218-1394-1395-697-698-665-664-663-670-671-672-673-599-612-854-853-1008
0.0170843 1513-1219-1218-1394-1395-697-698-665-664-663-670-671-672-673-599-612-615-854-853-1008
0.0170843 1513-1219-1218-1394-1395-697-698-665-664-663-670-671-672-673-599-612-615-619-879-854-853-1008
0.0170843 2020-1724-1723-1899-1900-2212-2213-2180-2179-2178-2177-564-584-632-631-854-853-1008
0.0170843 3030-2734-2728-2729-2730-2516-2517-2518-2519-652-653-598-673-599-612-615-854-853-1008
0.0170843 2020-1724-1723-1899-1900-2212-2213-2180-2179-2178-2177-564-584-632-631-612-854-853-1008
0.0170843 1009-763-764-761-758-759-760-852-879-854-853-1008
0.0170843 505-209-208-387-504-620-619-854-853-1008
0.0170843 1513-1219-1218-1394-1395-697-698-665-664-663-670-671-672-673-599-612-615-619-854-853-1008
0.0170843 3030-2734-2728-2729-2730-2516-2517-2518-2519-652-653-598-673-599-612-854-853-1008
0.0170843 505-209-208-387-504-620-616-615-854-853-1008
0.0170843 1513-1219-1218-1394-1395-697-698-665-664-663-670-671-672-676-675-674-832-833-854-853-1008
0.0170843 1009-763-764-761-760-852-879-854-853-1008
0.0170843 505-209-208-387-504-620-619-879-854-853-1008
0.0170843 505-209-208-387-504-620-616-619-879-854-853-1008
0.0170843 505-209-208-387-504-620-616-619-854-853-1008
0.016946 3030-2734-2733-2909-2910-1906-1905-1901-1897-1896-1726-1892-1891-1890-1889-1864-1863-1841-1684-1683-1609-2018
0.016946 505-209-208-384-199-90-91-79-80-58-1575-1593-1643-1614-1611-1610-1685-1686-1684-1683-1609-2018
0.016946 1009-714-713-889-890-192-193-160-159-158-157-1574-1594-1641-2017-1864-1863-1841-1684-1683-1609-2018
0.016946 505-209-208-384-199-90-91-79-80-58-1575-1593-1643-1614-1611-1610-1685-1684-1683-1609-2018
0.016946 1513-1219-1213-1214-1215-496-497-498-499-1662-1661-1660-1610-1685-1684-1683-1609-2018
0.016946 3030-2734-2733-2909-2910-1906-1905-1901-1897-1893-1890-1889-1864-1863-1841-1684-1683-1609-2018
0.016946 3030-2734-2733-2909-2910-1906-1905-1901-1897-1896-1726-2017-1864-1863-1841-1684-1683-1609-2018
0.016946 2020-1724-1723-1899-1714-1605-1606-1594-1672-59-79-126-168-94-503
0.016946 3030-2734-2733-2909-2910-1707-1708-1675-1674-1673-1672-59-79-126-168-94-503
0.016946 1009-714-713-889-890-192-193-160-159-158-165-166-167-168-94-503
0.016946 3030-2734-2733-2909-2910-1906-1905-1901-1897-1896-1726-1892-1891-1889-1864-1863-1841-1684-1683-1609-2018
0.016946 1009-714-708-709-710-1506-1507-1508-1509-2672-2671-2670-2620-2695-2696-2693-2619-3029
0.016946 3030-2734-2733-2909-2910-1906-1905-1901-1897-1896-1726-1892-1891-1890-1629-1889-1864-1863-1841-1684-1683-1609-2018
0.016946 1009-714-713-889-890-192-193-160-159-158-165-166-502-168-94-503
0.016946 505-209-208-384-385-1202-1203-1170-1169-1168-1167-2584-2604-2652-2653-2624-2621-2620-2695-2696-2693-2619-3029
0.016946 3030-2734-2733-2909-2910-1906-1905-1901-1897-1893-1890-1629-1864-1863-1841-1684-1683-1609-2018
0.016946 3030-2734-2733-2909-2910-1707-1708-1675-1674-1673-1672-59-79-127-128-99-96-95-170-171-168-94-503
0.016946 1513-1219-1218-1394-1209-1100-1101-1089-1090-1068-2585-2603-2653-2624-2621-2620-2695-2696-2693-2619-3029
0.016946 1513-1219-1213-1214-1215-496-497-498-499-1662-1661-1660-1610-1685-1686-1684-1683-1609-2018
0.016946 3030-2734-2733-2909-2910-1906-1905-1901-1897-1896-1726-1892-1889-1864-1863-1841-1684-1683-1609-2018
0.016946 3030-2734-2733-2909-2910-1906-1905-1901-1897-1893-2017-1864-1863-1841-1684-1683-1609-2018
0.016946 3030-2734-2733-2909-2910-1906-1905-1901-1897-1896-2017-1864-1863-1841-1684-1683-1609-2018
0.016946 3030-2734-2733-2909-2910-1906-1905-1901-1897-1896-1726-1892-1891-1890-1629-1864-1863-1841-1684-1683-1609-2018
0.016946 505-209-208-384-199-90-91-79-80-58-1575-1593-1614-1643-1642-1641-2017-1864-1863-1841-1684-1683-1609-2018
0.016946 2525-2229-2228-2404-2405-2916-2720-2726-2725-2692-2693-2619-3029
0.016946 2525-2229-2223-2224-1601-1637-1605-2017-1864-1863-1841-1684-1683-1609-2018
0.016946 1009-714-713-889-890-192-193-160-159-158-157-1574-1594-1642-1643-1614-1611-1610-1685-1684-1683-1609-2018
0.016946 1009-714-713-889-890-192-193-160-159-158-165-93-168-94-503
0.016946 2525-2229-2223-2224-1601-1637-1605-1681-1682-1686-1685-1610-1684-1683-1609-2018
0.016946 2020-1724-1723-1899-1714-1605-1606-1594-1672-59-79-127-128-99-96-95-170-171-168-94-503
0.016946 2525-2229-2223-2224-1601-1637-1605-1681-2017-1864-1863-1841-1684-1683-1609-2018
0.016946 1009-714-713-889-890-192-193-160-159-158-157-1574-1594-1642-1643-1614-1611-1610-1685-1686-1684-1683-1609-2018
0.016946 1009-714-713-889-890-192-193-160-159-158-157-1574-1594-1642-1641-2017-1864-1863-1841-1684-1683-1609-2018
0.016946 2525-2229-2223-2224-1601-1637-1605-1681-1682-1686-1685-1684-1683-1609-2018
0.016946 2525-2229-2223-2224-2225-2011-2012-2013-2014-147-148-127-128-99-96-95-170-171-168-94-503
0.0166995 2525-2229-2228-2404-2219-2110-2111-2099-2079-562-561-588-589-590-591-592-593-627-626-625-504
0.0166821 1513-1219-1455-1404-1403-1402-386-387-388-195-391-392-887-626-591-592-589-590-997-996-504
0.0166821 1009-722-958-961-396-393-392-390-387-388-195-391-890-593-627-628-591-592-589-590-997-996-504
0.0166821 1513-1219-1455-1404-1403-1402-386-387-388-195-391-392-887-626-591-592-589-588-590-997-996-504
0.0166821 2020-1724-1723-1899-1714-1605-1606-1594-1574-157-158-197-195-388-387-390-391-392-887-626-591-592-589-588-590-997-996-504
0.0166821 3030-2734-2733-2909-2726-2705-2709-2710-659-660-661-190-667-593-592-591-590-997-996-504
0.0166821 1009-722-958-961-396-393-392-390-387-388-195-391-890-593-627-628-591-592-589-588-590-997-996-504
0.0166821 2020-1724-1723-1899-1714-1605-1606-1594-1574-157-158-197-195-388-387-390-391-392-887-626-591-592-589-588-617-590-997-996-504
0.0166821 3030-2734-2733-2909-2726-2705-2709-2710-659-660-661-190-667-593-627-628-591-592-589-590-997-996-504
0.0166821 2020-1724-1723-1899-1714-1605-1606-1594-1574-157-158-197-195-388-387-390-391-392-887-626-591-592-589-588-617-621-620-625-624-993-994-590-997-996-504
0.0166821 2525-2229-2228-2404-2219-2110-2111-2099-2079-562-561-588-589-592-591-590-997-996-504
0.0166821 1009-722-958-961-396-393-392-390-387-388-195-391-890-593-627-591-592-589-588-590-997-996-504
0.0166821 1009-722-958-961-396-393-392-390-387-388-195-391-890-593-592-591-590-997-996-504
0.0166821 3030-2734-2733-2909-2726-2705-2709-2710-659-660-661-190-667-593-627-628-591-592-589-588-590-997-996-504
0.0166821 2525-2229-2228-2404-2219-2110-2111-2099-2079-562-589-592-591-590-997-996-504
0.0166821 3030-2734-2733-2909-2726-2705-2709-2710-659-660-661-190-667-668-593-592-591-590-997-996-504
0.0166821 3030-2734-2733-2909-2726-2705-2709-2710-659-660-661-190-667-593-627-591-592-589-590-997-996-504
0.0166821 2525-2229-2228-2404-2219-2110-2111-2099-2079-562-561-589-592-591-590-997-996-504
0.0166821 1009-722-958-961-396-393-392-390-387-388-195-391-890-593-627-591-592-589-590-997-996-504
0.0166821 1513-1219-1455-1404-1403-1402-386-390-387-388-195-391-392-887-626-591-592-589-588-590-997-996-504
0.0166821 3030-2734-2733-2909-2726-2705-2709-2710-659-660-661-190-667-593-627-591-592-589-588-590-997-996-504
0.0166821 3030-2734-2733-2909-2726-2705-2709-2710-659-660-661-190-667-668-594-593-592-591-590-997-996-504
0.0166821 1513-1219-1455-1404-1403-1402-386-390-387-388-195-391-392-887-626-591-592-589-590-997-996-504
0.0166821 2020-1724-1723-1899-1714-1605-1606-1594-1574-157-158-197-195-388-387-390-391-392-887-626-591-592-589-590-997-996-504
0.0166782 1513-1219-1218-1394-1209-1100-1101-1089-1069-2582-2609-2610-2611-2612-1710-1711-1900-1903-1902-1908-1911-2644-2645-2019
0.0166782 1513-1219-1218-1394-1209-1100-1101-1089-1069-2582-2609-2610-2611-2612-1710-1903-1902-1908-1911-2644-2645-2019
0.0166782 505-209-208-384-199-90-91-79-59-1672-1673-1712-1711-1710-1903-1902-1908-1911-2643-2644-2645-2019
0.0166782 2020-1724-1723-1899-1903-1902-1908-1911-2643-2644-2645-2019
0.0166782 2525-2229-2465-2414-2413-2412-1901-1900-1903-1902-1908-1911-2643-2644-2645-2019
0.0166782 2525-2229-2465-2414-2413-2412-1901-1900-1904-1903-1902-1908-1911-2643-2644-2645-2019
0.0166782 505-209-208-384-199-90-91-79-59-1672-1673-1712-1711-1903-1902-1908-1911-2644-2645-2019
0.0166782 505-209-208-384-199-90-91-79-59-1672-1673-1712-1711-1710-1903-1902-1908-1911-2644-2645-2019
0.0166782 505-209-208-384-199-90-91-79-59-1672-1673-1712-1711-1903-1902-1908-1911-2643-2644-2645-2019
0.0166782 2525-2229-2465-2414-2413-2412-1901-1900-1903-1902-1908-1911-2644-2645-2019
0.0166782 2020-1724-1723-1899-1903-1902-1908-1911-2644-2645-2019
0.0166782 1513-1219-1218-1394-1209-1100-1101-1089-1069-2582-2609-2610-2611-2612-1710-1903-1902-1908-1911-2643-2644-2645-2019
0.0166782 2525-2229-2465-2414-2413-2412-1901-1900-1904-1903-1902-1908-1911-2644-2645-2019
0.0166782 1513-1219-1218-1394-1209-1100-1101-1089-1069-2582-2609-2610-2611-2612-1710-1711-1903-1902-1908-1911-2643-2644-2645-2019
0.0166782 1513-1219-1218-1394-1209-1100-1101-1089-1069-2582-2609-2610-2611-2612-1710-1711-1903-1902-1908-1911-2644-2645-2019
0.0165367 1009-714-713-889-704-703-702-688-693-694-2680-2681-1705-2687-2688-2614-2648-2611-2019
0.0164369 3030-2734-2733-2909-2910-2613-2647-2648-2649-2637-2610-2019
0.0164369 3030-2734-2733-2909-2910-2613-2647-2648-2649-2636-2637-2610-2019
0.0164369 1009-714-713-889-704-703-702-688-693-694-2680-2681-1705-2687-2688-2613-2647-2648-2649-2636-2637-2610-2019
0.0164369 1009-714-713-889-704-703-702-688-693-694-2680-2681-1705-2687-2613-2647-2648-2649-2637-2610-2019
0.0164369 1009-714-713-889-704-703-702-688-693-694-2680-2681-1705-2687-2688-2613-2647-2648-2649-2637-2610-2019
0.0156303 2525-2229-2228-2404-2219-2110-2111-2099-2079-662-663-702-700-1097-1096-1095-1502-1010
0.0156303 2525-2229-2228-2404-2219-2110-2111-2099-2079-662-663-702-701-893-892-898-897-896-700-1097-1096-1095-1502-1010
0.0156303 505-209-445-394-393-392-891-895-897-896-700-1097-1096-1095-1502-1010
0.0156303 505-209-445-394-393-392-891-892-893-700-1097-1096-1095-1502-1010
0.0156303 505-209-445-394-393-392-891-895-896-897-898-892-893-700-1097-1096-1095-1502-1010
0.0156303 2020-1724-1723-1899-1716-1695-1696-1700-1164-1165-1166-695-1172-1173-1098-1097-1096-1095-1502-1010
0.0156303 1009-714-713-889-893-892-898-897-896-700-1097-1096-1095-1502-1010
0.0156303 1513-1227-1463-1466-901-898-897-896-700-1097-1096-1095-1502-1010
0.0156303 1009-714-713-892-893-700-1097-1096-1095-1502-1010
0.0156303 3030-2738-2739-2736-2906-2615-2616-2604-2584-1067-1094-1097-1096-1095-1502-1010
0.0156303 1009-714-950-713-892-893-700-1097-1096-1095-1502-1010
0.0156303 2020-1724-1723-1899-1716-1695-1696-1700-1164-1165-1166-695-1172-1173-1099-1098-1097-1096-1095-1502-1010
0.0156303 2525-2229-2228-2404-2219-2110-2111-2099-2079-662-663-702-701-700-1097-1096-1095-1502-1010
0.0156303 1009-714-950-892-893-700-1097-1096-1095-1502-1010
0.0156303 3030-2738-2739-2736-2906-2615-2616-2604-2584-1067-1066-1094-1097-1096-1095-1502-1010
0.0156303 1009-714-713-889-892-893-700-1097-1096-1095-1502-1010
0.0156303 2020-1724-1723-1899-1716-1695-1696-1700-1164-1165-1166-695-1172-1098-1097-1096-1095-1502-1010
0.0155904 2020-1724-1960-1909-1908-1907-2911-2912-2913-2720-3028
0.0155904 3030-2734-2733-2912-2913-2720-3028
0.0155904 1513-1219-1218-1394-1209-1100-1101-1089-1069-2682-2683-2684-2685-2722-2721-2913-2720-3028
0.0155904 3030-2734-2970-2733-2912-2913-2720-3028
0.0155904 3030-2734-2970-2733-2909-2912-2913-2720-3028
0.0155904 3030-2734-2970-2912-2913-2720-3028
0.0155904 3030-2734-2733-2909-2912-2913-2720-3028
0.0155593 505-209-445-394-395-398-899-900-901-1128-1385-1124-1359-1358-1336-1514
0.0155593 505-209-445-394-395-398-899-900-901-1129-1128-1385-1384-1359-1358-1336-1514
0.0155593 2020-1724-1718-1719-1720-3021-3022-3023-3024-1157-1156-1155-1105-1180-1181-1178-1104-1117-1120-1359-1358-1336-1514
0.0155593 1009-714-713-892-1010-1129-1128-1385-1124-1359-1358-1336-1514
0.0155593 3030-2738-2739-2736-2906-2615-2616-2604-2605-2583-1070-1088-1138-1137-1136-1359-1358-1336-1514
0.0155593 1009-714-713-892-1010-1125-1121-1124-1384-1359-1358-1336-1514
0.0155593 505-209-445-394-395-398-899-900-901-1129-1128-1385-1384-1124-1359-1358-1336-1514
0.0155593 3030-2738-2739-2736-2906-2615-2616-2604-2605-2583-1070-1088-1138-1137-1136-1117-1359-1358-1336-1514
0.0155593 505-209-445-394-395-398-899-900-901-1128-1125-1121-1120-1117-1359-1358-1336-1514
0.0155593 1009-714-713-892-1010-1125-1124-1359-1358-1336-1514
0.0155593 505-209-445-394-395-398-899-900-901-1128-1125-1121-1120-1117-1136-1359-1358-1336-1514
0.0155593 2020-1724-1718-1719-1720-3021-3022-3023-3024-1157-1156-1155-1105-1180-1181-1178-1104-1117-1359-1358-1336-1514
0.0155593 1009-714-713-892-1010-1125-1121-1124-1359-1358-1336-1514
0.0155593 3030-2738-2739-2736-2906-2615-2616-2604-2605-2583-1070-1088-1138-1137-1136-1117-1120-1359-1358-1336-1514
0.0155593 1009-714-713-892-1010-1125-1124-1384-1359-1358-1336-1514
0.0155593 1009-714-713-892-1010-1129-1128-1385-1384-1359-1358-1336-1514
0.0155593 505-209-445-394-395-398-899-900-901-1128-1125-1121-1124-1359-1358-1336-1514
0.0155593 2020-1724-1718-1719-1720-3021-3022-3023-3024-1157-1156-1155-1105-1180-1181-1178-1104-1117-1120-1124-1384-1359-1358-1336-1514
0.0155593 1009-714-713-892-1010-1125-1121-1120-1117-1359-1358-1336-1514
0.0155593 505-209-445-394-395-398-899-900-901-1128-1125-1124-1359-1358-1336-1514
0.0155593 505-209-445-394-395-398-899-900-901-1128-1125-1124-1384-1359-1358-1336-1514
0.0155593 505-209-445-394-395-398-899-900-901-1128-1385-1124-1384-1359-1358-1336-1514
0.0155593 505-209-445-394-395-398-899-900-901-1128-1125-1121-1124-1384-1359-1358-1336-1514
0.0155593 2020-1724-1718-1719-1720-3021-3022-3023-3024-1157-1156-1155-1105-1179-1337-1338-1359-1358-1336-1514
0.0155593 1009-714-713-892-1010-1125-1121-1120-1117-1136-1359-1358-1336-1514
0.0155593 2525-2229-2228-2404-2405-2717-2718-2685-2684-2683-2682-1069-1089-1137-1136-1117-1359-1358-1336-1514
0.0155593 2525-2229-2228-2404-2405-2717-2718-2685-2684-2683-2682-1069-1089-1137-1136-1359-1358-1336-1514
0.0155593 2020-1724-1718-1719-1720-3021-3022-3023-3024-1157-1156-1155-1105-1180-1181-1178-1104-1117-1120-1124-1359-1358-1336-1514
0.0155593 2525-2229-2228-2404-2405-2717-2718-2685-2684-2683-2682-1069-1089-1137-1136-1117-1120-1359-1358-1336-1514
0.0155593 1009-714-713-892-1010-1125-1121-1120-1359-1358-1336-1514
0.0155593 505-209-445-394-395-398-899-900-901-1128-1125-1121-1120-1359-1358-1336-1514
0.0155593 505-209-445-394-395-398-899-900-901-1128-1385-1384-1359-1358-1336-1514
0.0154544 2020-1724-1723-1899-1716-1695-1696-1700-1164-1165-1166-695-1172-1173-1099-1133-1132-1131-1010
0.0151423 2020-1724-1723-1899-1716-1695-1696-1700-1164-1165-1166-695-1172-1173-1099-1133-1096-1010
0.0151384 3030-2734-2733-2909-2910-1906-1905-1901-1897-1896-1726-1892-1891-1890-1629-1889-1864-1863-2018
0.0151384 2525-2229-2223-2224-1601-1637-1605-1681-1682-1686-1685-1684-1683-1609-1622-1864-1863-2018
0.0151384 2525-2229-2223-2224-1601-1637-1605-1681-1682-1683-1684-1609-1622-1641-1864-1863-2018
0.0151384 3030-2734-2733-2909-2910-1906-1905-1901-1897-1896-1726-1892-1891-1890-1629-1864-1863-2018
0.0151384 1009-714-713-889-890-192-193-160-159-158-157-1574-1594-1642-1643-1614-1611-1610-1685-1686-1684-1683-1609-1622-1641-1864-1863-2018
0.0151384 2020-1724-1723-1899-1714-1605-1606-1594-1672-59-79-127-128-99-96-95-170-171-168-169-94-107-110-349-348-503
0.0151384 2020-1724-1723-1899-1714-1605-1606-1594-1672-59-79-127-128-99-96-95-170-169-94-107-110-349-348-503
0.0151384 2525-2229-2223-2224-1601-1637-1605-1681-1682-1686-1685-1684-1683-1609-1622-1641-2017-1864-1863-2018
0.0151384 505-209-208-384-199-90-91-79-80-58-1575-1593-1614-1609-1684-1683-2017-1864-1863-2018
0.0151384 2525-2229-2223-2224-2225-2011-2012-2013-2014-147-148-127-128-99-96-95-170-171-169-94-107-110-349-348-503
0.0151384 2525-2229-2223-2224-2225-2011-2012-2013-2014-147-148-127-128-99-96-95-170-171-168-169-94-107-110-349-348-503
0.0151384 2020-1724-1723-1899-1714-1605-1606-1594-1672-59-79-127-128-99-96-95-170-169-94-107-110-114-374-349-348-503
0.0151384 2525-2229-2223-2224-1601-1637-1605-1681-1682-1686-1685-1684-1683-1609-1622-1641-1864-1863-2018
0.0151384 2020-1776-1772-1767-1768-1771-1770-1862-1889-1864-1863-2018
0.0151384 2525-2229-2223-2224-2225-2011-2012-2013-2014-147-148-127-128-99-96-95-170-171-168-169-94-107-349-348-503
0.0151384 2525-2229-2223-2224-2225-2011-2012-2013-2014-147-148-127-128-99-96-95-170-171-169-94-107-110-114-349-348-503
0.0151384 2525-2229-2223-2224-2225-2011-2012-2013-2014-147-148-127-128-99-96-95-170-171-169-94-107-110-114-374-349-348-503
0.0151384 505-209-208-384-199-90-91-79-80-58-1575-1593-1614-1643-1609-1684-1683-2017-1864-1863-2018
0.0151384 2525-2229-2223-2224-1601-1637-1605-1681-1682-1683-1684-1609-1622-1864-1863-2018
0.0151384 2525-2229-2223-2224-2225-2011-2012-2013-2014-147-148-127-128-99-96-95-170-169-94-107-110-349-348-503
0.0151384 2525-2229-2223-2224-1601-1637-1605-1681-1682-1686-1683-1684-1609-1622-1641-1864-1863-2018
0.0151384 2525-2229-2223-2224-2225-2011-2012-2013-2014-147-148-127-128-99-96-95-170-169-94-107-110-114-374-349-348-503
0.0151384 2525-2229-2223-2224-1601-1637-1605-1681-1682-1686-1683-1684-1609-1622-1641-2017-1864-1863-2018
0.0151384 2525-2229-2223-2224-2225-2011-2012-2013-2014-147-148-127-128-99-96-95-170-169-94-107-110-114-349-348-503
0.0151384 2020-1724-1723-1899-1714-1605-1606-1594-1672-59-79-127-128-99-96-95-170-171-169-94-107-349-348-503
0.0151384 2525-2229-2223-2224-1601-1637-1605-1681-1682-1686-1683-1684-1609-1622-1864-1863-2018
0.0151384 2020-1724-1723-1899-1714-1605-1606-1594-1672-59-79-127-128-99-96-95-170-171-169-94-107-110-349-348-503
0.0151384 2525-2229-2223-2224-1601-1637-1605-1681-1682-1686-1685-1610-1609-1684-1683-2017-1864-1863-2018
0.0151384 2020-1724-1723-1899-1714-1605-1606-1594-1672-59-79-127-128-99-96-95-170-171-169-94-107-110-114-374-349-348-503
0.0151384 2525-2229-2223-2224-2225-2011-2012-2013-2014-147-148-127-128-99-96-95-170-169-94-107-349-348-503
0.0151384 2525-2229-2223-2224-1601-1637-1605-2017-1864-1863-2018
0.0151384 3030-2734-2733-2909-2910-1906-1905-1901-1897-1896-2017-1864-1863-2018
0.0151384 2525-2229-2223-2224-2225-2011-2012-2013-2014-147-148-127-128-99-96-95-170-171-169-94-107-349-348-503
0.0151384 505-209-208-384-199-90-91-79-80-58-1575-1593-1614-1643-1642-1609-1684-1683-2017-1864-1863-2018
0.0151384 2525-2229-2223-2224-1601-1637-1605-1681-1682-1683-1684-1609-1622-1641-2017-1864-1863-2018
0.0151384 2020-1724-1723-1899-1714-1605-1606-1594-1672-59-79-127-128-99-96-95-170-171-169-94-107-110-114-349-348-503
0.0151384 2525-2229-2223-2224-1601-1637-1605-1681-1682-1686-1685-1610-1684-1683-1609-1622-1641-1864-1863-2018
0.0151384 2020-1776-1772-1767-1768-1771-1770-1840-1841-1684-1683-1641-1622-1625-1864-1863-2018
0.0151384 3030-2734-2733-2909-2910-1906-1905-1901-1897-1896-1726-2017-1864-1863-2018
0.0151384 2020-1724-1723-1899-1714-1605-1606-1594-1672-59-79-127-128-99-96-95-170-171-168-169-94-107-349-348-503
0.0151384 2020-1724-1723-1899-1714-1605-1606-1594-1672-59-79-127-128-99-96-95-170-169-94-107-110-114-349-348-503
0.0151384 2020-1724-1723-1899-1714-1605-1606-1594-1672-59-79-127-128-99-96-95-170-169-94-107-349-348-503
0.0151384 2020-1776-1772-1767-1768-1771-1770-1840-1841-1684-1683-1641-1622-1864-1863-2018
0.0151384 2525-2229-2223-2224-1601-1637-1605-1681-1682-1686-1685-1610-1684-1683-1609-1622-1641-2017-1864-1863-2018
0.0151384 2020-1776-1772-1767-1768-1771-1770-1840-1841-1684-1683-1641-1864-1863-2018
0.0151384 3030-2734-2733-2909-2910-1906-1905-1901-1897-1896-1726-1892-1891-1890-1889-1864-1863-2018
0.0151384 2525-2229-2223-2224-1601-1637-1605-1681-2017-1864-1863-2018
0.0151384 2525-2229-2223-2224-1601-1637-1605-1681-1682-1686-1685-1610-1684-1683-1609-1622-1864-1863-2018
0.0151384 1513-1219-1213-1214-1215-496-497-498-499-1662-1661-1660-1610-1685-1686-1683-1684-1609-1622-1641-1864-1863-2018
0.0151384 1009-714-713-889-890-192-193-160-159-158-157-1574-1594-1641-2017-1864-1863-2018
0.0151384 1513-1219-1213-1214-1215-496-497-498-499-1662-1661-1660-1610-1685-1684-1683-1609-1622-1641-2017-1864-1863-2018
0.0151384 1009-714-713-889-890-192-193-160-159-158-165-93-168-169-94-107-110-349-348-503
0.0151384 505-209-208-384-199-90-91-79-80-58-1575-1593-1643-1614-1611-1610-1685-1684-1683-1609-1622-1864-1863-2018
0.0151384 1009-714-713-889-890-192-193-160-159-158-157-1574-1594-1641-1683-1684-1609-1622-1864-1863-2018
0.0151384 1513-1219-1213-1214-1215-496-497-498-499-1662-1661-1660-1610-1685-1684-1683-1609-1622-1864-1863-2018
0.0151384 1009-714-713-889-890-192-193-160-159-158-157-1574-1594-1641-1683-1684-1609-1622-1625-1864-1863-2018
0.0151384 505-209-208-384-199-90-91-79-80-58-1575-1593-1643-1614-1611-1610-1685-1686-1683-1684-1609-1622-1641-1864-1863-2018
0.0151384 1009-714-713-889-890-192-193-160-159-158-165-93-168-169-94-107-349-348-503
0.0151384 505-209-208-384-199-90-91-79-80-58-1575-1593-1643-1614-1611-1610-1685-1686-1683-1684-1609-1622-1641-2017-1864-1863-2018
0.0151384 1513-1219-1213-1214-1215-496-497-498-499-1662-1661-1660-1610-1685-1684-1683-1609-1622-1641-1864-1863-2018
0.0151384 1513-1219-1213-1214-1215-496-497-498-499-1662-1661-1660-1610-1685-1686-1683-1684-1609-1622-1641-2017-1864-1863-2018
0.0151384 1513-1219-1213-1214-1215-496-497-498-499-1662-1661-1660-1610-1685-1686-1683-1684-1609-1622-1864-1863-2018
0.0151384 1009-714-713-889-890-192-193-160-159-158-165-166-167-168-169-94-107-349-348-503
0.0151384 505-209-208-384-199-90-91-79-80-58-1575-1593-1643-1614-1611-1610-1685-1686-1683-1684-1609-1622-1864-1863-2018
0.0151384 1513-1219-1213-1214-1215-496-497-498-499-1662-1661-1660-1610-1685-1686-1684-1683-1609-1622-1864-1863-2018
0.0151384 505-209-208-384-199-90-91-79-80-58-1575-1593-1643-1614-1611-1610-1685-1686-1684-1683-1609-1622-1641-2017-1864-1863-2018
0.0151384 1009-714-713-889-890-192-193-160-159-158-165-166-502-349-348-503
0.0151384 3030-2734-2733-2909-2910-1707-1708-1675-1674-1673-1672-59-79-127-128-99-96-95-170-169-94-107-110-114-349-348-503
0.0151384 3030-2734-2733-2909-2910-1707-1708-1675-1674-1673-1672-59-79-127-128-99-96-95-170-169-94-107-110-114-374-349-348-503
0.0151384 3030-2734-2733-2909-2910-1707-1708-1675-1674-1673-1672-59-79-127-128-99-96-95-170-169-94-107-110-349-348-503
0.0151384 1009-714-713-889-890-192-193-160-159-158-157-1574-1594-1642-1643-1614-1611-1610-1609-1684-1683-2017-1864-1863-2018
0.0151384 1009-714-713-889-890-192-193-160-159-158-157-1574-1594-1642-1643-1614-1611-1610-1685-1686-1684-1683-1609-1622-1641-2017-1864-1863-2018
0.0151384 1009-714-713-889-890-192-193-160-159-158-157-1574-1594-1642-1643-1614-1611-1610-1685-1686-1683-1684-1609-1622-1864-1863-2018
0.0151384 1009-714-713-889-890-192-193-160-159-158-157-1574-1594-1642-1643-1614-1611-1610-1685-1686-1684-1683-1609-1622-1864-1863-2018
0.0151384 505-209-208-384-199-90-91-79-80-58-1575-1593-1643-1614-1611-1610-1685-1684-1683-1609-1622-1641-2017-1864-1863-2018
0.0151384 1009-714-713-889-890-192-193-160-159-158-157-1574-1594-1642-1643-1614-1611-1610-1685-1686-1683-1684-1609-1622-1641-2017-1864-1863-2018
0.0151384 505-209-208-384-199-90-91-79-80-58-1575-1593-1643-1614-1611-1610-1685-1684-1683-1609-1622-1641-1864-1863-2018
0.0151384 1009-714-713-889-890-192-193-160-159-158-157-1574-1594-1642-1643-1614-1611-1610-1685-1686-1683-1684-1609-1622-1641-1864-1863-2018
0.0151384 1009-714-713-889-890-192-193-160-159-158-157-1574-1594-1642-1643-1614-1611-1610-1685-1684-1683-1609-1622-1864-1863-2018
0.0151384 1009-714-713-889-890-192-193-160-159-158-157-1574-1594-1642-1643-1614-1611-1610-1685-1684-1683-1609-1622-1641-2017-1864-1863-2018
0.0151384 1009-714-713-889-890-192-193-160-159-158-157-1574-1594-1642-1643-1614-1611-1610-1685-1684-1683-1609-1622-1641-1864-1863-2018
0.0151384 505-209-208-384-199-90-91-79-80-58-1575-1593-1643-1614-1611-1610-1685-1686-1684-1683-1609-1622-1641-1864-1863-2018
0.0151384 1009-714-713-889-890-192-193-160-159-158-157-1574-1594-1642-1643-1614-1611-1609-1684-1683-2017-1864-1863-2018
0.0151384 1009-714-713-889-890-192-193-160-159-158-157-1574-1594-1642-1643-1614-1609-1684-1683-2017-1864-1863-2018
0.0151384 505-209-208-384-199-90-91-79-80-58-1575-1593-1643-1614-1611-1610-1609-1684-1683-2017-1864-1863-2018
0.0151384 1009-714-713-889-890-192-193-160-159-158-157-1574-1594-1642-1643-1609-1684-1683-2017-1864-1863-2018
0.0151384 1009-714-713-889-890-192-193-160-159-158-165-93-168-169-94-107-110-114-349-348-503
0.0151384 1009-714-713-889-890-192-193-160-159-158-157-1574-1594-1642-1641-2017-1864-1863-2018
0.0151384 1513-1219-1213-1214-1215-496-497-498-499-1662-1661-1660-1610-1609-1684-1683-2017-1864-1863-2018
0.0151384 1009-714-713-889-890-192-193-160-159-158-165-93-168-169-94-107-110-114-374-349-348-503
0.0151384 1009-714-713-889-890-192-193-160-159-158-157-1574-1594-1642-1641-1683-1684-1609-1622-1864-1863-2018
0.0151384 1009-714-713-889-890-192-193-160-159-158-157-1574-1594-1642-1641-1683-1684-1609-1622-1625-1864-1863-2018
0.0151384 505-209-208-384-199-90-91-79-80-58-1575-1593-1614-1643-1642-1641-1683-1684-1609-1622-1864-1863-2018
0.0151384 1513-1219-1213-1214-1215-496-497-498-499-1662-1661-1660-1610-1685-1686-1684-1683-1609-1622-1641-1864-1863-2018
0.0151384 1513-1219-1455-1404-1405-1406-456-457-372-373-374-349-348-503
0.0151384 505-209-208-384-199-90-91-79-80-58-1575-1593-1614-1643-1642-1641-2017-1864-1863-2018
0.0151384 3030-2734-2733-2909-2910-1707-1708-1675-1674-1673-1672-59-79-127-128-99-96-95-170-171-169-94-107-110-114-374-349-348-503
0.0151384 1513-1219-1455-1404-1405-1406-456-118-375-374-349-348-503
0.0151384 3030-2734-2733-2909-2910-1707-1708-1675-1674-1673-1672-59-79-127-128-99-96-95-170-171-169-94-107-110-349-348-503
0.0151384 1513-1219-1455-1404-1405-1406-456-118-375-114-349-348-503
0.0151384 1513-1219-1455-1404-1405-1406-456-118-115-114-374-349-348-503
0.0151384 3030-2734-2733-2909-2910-1707-1708-1675-1674-1673-1672-59-79-127-128-99-96-95-170-171-169-94-107-349-348-503
0.0151384 1513-1219-1455-1404-1405-1406-456-118-115-114-349-348-503
0.0151384 1513-1219-1455-1404-1405-1406-456-118-115-111-114-374-349-348-503
0.0151384 1513-1219-1455-1404-1405-1406-456-118-375-114-374-349-348-503
0.0151384 1513-1219-1455-1404-1405-1406-456-118-115-111-114-349-348-503
0.0151384 1513-1219-1213-1214-1215-496-497-498-499-1662-1661-1660-1610-1685-1686-1684-1683-1609-1622-1641-2017-1864-1863-2018
0.0151384 1513-1219-1455-1404-1405-1406-456-118-115-111-110-349-348-503
0.0151384 3030-2734-2733-2909-2910-1906-1905-1901-1897-1893-1890-1629-1864-1863-2018
0.0151384 3030-2734-2733-2909-2910-1906-1905-1901-1897-1893-1890-1629-1889-1864-1863-2018
0.0151384 1513-1219-1455-1404-1405-1406-456-118-115-111-110-107-349-348-503
0.0151384 3030-2734-2733-2909-2910-1906-1905-1901-1897-1893-1890-1889-1864-1863-2018
0.0151384 3030-2734-2733-2909-2910-1906-1905-1901-1897-1893-2017-1864-1863-2018
0.0151384 3030-2734-2733-2909-2910-1906-1905-1901-1897-1896-1726-1892-1889-1864-1863-2018
0.0151384 3030-2734-2733-2909-2910-1906-1905-1901-1897-1896-1726-1892-1891-1889-1864-1863-2018
0.0151384 1513-1219-1455-1404-1405-1406-456-457-372-375-114-374-349-348-503
0.0151384 3030-2734-2733-2909-2910-1707-1708-1675-1674-1673-1672-59-79-127-128-99-96-95-170-171-168-169-94-107-349-348-503
0.0151384 1513-1219-1455-1404-1405-1406-456-457-372-375-114-349-348-503
0.0151384 505-209-208-384-199-90-91-79-80-58-1575-1593-1643-1609-1684-1683-2017-1864-1863-2018
0.0151384 3030-2734-2733-2909-2910-1707-1708-1675-1674-1673-1672-59-79-127-128-99-96-95-170-171-169-94-107-110-114-349-348-503
0.0151384 1513-1219-1455-1404-1405-1406-456-457-372-375-374-349-348-503
0.0151384 3030-2734-2733-2909-2910-1707-1708-1675-1674-1673-1672-59-79-127-128-99-96-95-170-171-168-169-94-107-110-349-348-503
0.0151384 505-209-208-384-199-90-91-79-80-58-1575-1593-1643-1614-1609-1684-1683-2017-1864-1863-2018
0.0151384 505-209-208-384-199-90-91-79-80-58-1575-1593-1643-1614-1611-1610-1685-1686-1684-1683-1609-1622-1864-1863-2018
0.0151384 3030-2734-2733-2909-2910-1707-1708-1675-1674-1673-1672-59-79-127-128-99-96-95-170-169-94-107-349-348-503
0.0151384 1513-1219-1455-1404-1405-1406-456-457-372-373-375-374-349-348-503
0.0151384 1513-1219-1455-1404-1405-1406-456-457-372-373-375-114-374-349-348-503
0.0151384 505-209-208-384-199-90-91-79-80-58-1575-1593-1643-1614-1611-1609-1684-1683-2017-1864-1863-2018
0.0151384 1513-1219-1455-1404-1405-1406-456-457-372-373-375-114-349-348-503
0.0150936 2525-2229-2228-2404-2408-2215-2411-2412-2413-2407-2227-2223-2224-1601-1602-2524
0.0150936 1513-1219-1213-1214-1215-496-497-498-499-1662-1666-1667-1594-1640-1639-1627-1598-1599-1600-1601-1602-2524
0.0150936 505-209-208-384-199-90-91-79-59-1572-1599-1600-1601-1602-2524
0.0150936 2525-2229-2228-2404-2408-2215-2411-2412-2413-2407-2227-2223-2224-2007-1601-1602-2524
0.0150936 1513-1219-1213-1214-1215-496-497-498-499-1662-1666-1667-1594-1640-1639-1627-1600-1601-1602-2524
0.0150936 505-209-208-384-199-90-91-79-59-1572-1571-1598-1600-1601-1602-2524
0.0150936 505-209-208-384-199-90-91-79-59-1572-1571-1598-1599-1600-1601-1602-2524
0.0150936 1513-1219-1213-1214-1215-496-497-498-499-1662-1666-1667-1594-1640-1604-1603-1637-1601-1602-2524
0.0150936 1513-1219-1213-1214-1215-496-497-498-499-1662-1666-1667-1594-1640-1604-1603-1637-1638-1639-1627-1600-1601-1602-2524
0.0150936 2525-2229-2228-2404-2408-2215-2411-2412-2413-2407-2227-2223-2224-2007-1600-1601-1602-2524
0.0150936 1513-1219-1213-1214-1215-496-497-498-499-1662-1666-1667-1594-1640-1604-1638-1637-1601-1602-2524
0.0150936 1513-1219-1213-1214-1215-496-497-498-499-1662-1666-1667-1594-1640-1639-1638-1601-1602-2524
0.0150936 2525-2229-2228-2404-2408-2215-2411-2412-2413-2407-2227-2226-2225-2224-2007-1600-1601-1602-2524
0.0150936 2525-2229-2228-2404-2408-2215-2411-2412-2413-2407-2227-2226-2223-2224-1601-1602-2524
0.0150936 2525-2229-2228-2404-2408-2215-2411-2412-2413-2407-2227-2226-2225-2007-1600-1601-1602-2524
0.0150936 2525-2229-2228-2404-2408-2215-2411-2412-2413-2407-2227-2226-2225-2224-2007-1601-1602-2524
0.0150936 1513-1219-1213-1214-1215-496-497-498-499-1662-1666-1667-1594-1640-1639-1627-1598-1600-1601-1602-2524
0.0150936 2525-2229-2228-2404-2408-2215-2411-2412-2413-2407-2227-2226-2225-2007-1601-1602-2524
0.0150936 1513-1219-1213-1214-1215-496-497-498-499-1662-1666-1667-1594-1640-1639-1638-1637-1601-1602-2524
0.0150936 1513-1219-1213-1214-1215-496-497-498-499-1662-1666-1667-1594-1640-1604-1603-1637-1638-1601-1602-2524
0.0150936 2525-2229-2228-2404-2408-2215-2411-2412-2413-2407-2227-2226-2225-2224-1601-1602-2524
0.0150936 505-209-208-384-199-90-91-79-59-1572-1571-1599-1600-1601-1602-2524
0.0150936 1513-1219-1213-1214-1215-496-497-498-499-1662-1666-1667-1594-1640-1604-1638-1601-1602-2524
0.0150936 2020-1724-1723-1902-1903-1904-1900-1901-2411-2412-2413-2407-2408-2215-2221-2227-2223-2224-1601-1602-2524
0.0150936 1009-714-713-889-704-595-596-584-564-2177-2178-2217-2216-2215-2408-2407-2413-2412-2411-1900-1603-1637-1601-1602-2524
0.0150936 1009-714-713-889-704-595-596-584-564-2177-2178-2217-2216-2215-2408-2407-2413-2412-2411-1900-1603-1637-1638-1601-1602-2524
0.0150936 3030-2734-2970-2919-2918-2917-2402-2403-2404-2408-2215-2411-2412-2413-2407-2227-2223-2224-1601-1602-2524
0.0150936 1009-714-713-889-704-595-596-584-564-2177-2178-2217-2216-2215-2408-2407-2413-2412-2411-1900-1603-1637-1638-1639-1598-1600-1601-1602-2524
0.0150936 3030-2734-2970-2919-2918-2917-2402-2403-2404-2408-2215-2411-2412-2413-2407-2227-2223-2224-2007-1600-1601-1602-2524
0.0150936 2020-1724-1723-1902-1903-1904-1900-1901-2411-2412-2413-2407-2408-2215-2221-2227-2223-2224-2007-1601-1602-2524
0.0150936 3030-2734-2970-2919-2918-2917-2402-2403-2404-2408-2215-2411-2412-2413-2407-2227-2223-2224-2007-1601-1602-2524
0.0150936 3030-2734-2970-2919-2918-2917-2402-2403-2404-2408-2215-2411-2412-2413-2407-2227-2226-2223-2224-1601-1602-2524
0.0150936 3030-2734-2970-2919-2918-2917-2402-2403-2404-2408-2215-2411-2412-2413-2407-2227-2226-2225-2007-1600-1601-1602-2524
0.0150936 1009-714-713-889-704-595-596-584-564-2177-2178-2217-2216-2215-2408-2407-2413-2412-2411-1900-1637-1601-1602-2524
0.0150936 1009-714-713-889-704-595-596-584-564-2177-2178-2217-2216-2215-2408-2407-2413-2412-2411-1900-1637-1638-1601-1602-2524
0.0150936 3030-2734-2970-2919-2918-2917-2402-2403-2404-2408-2215-2411-2412-2413-2407-2227-2226-2225-2007-1601-1602-2524
0.0150936 3030-2734-2970-2919-2918-2917-2402-2403-2404-2408-2215-2411-2412-2413-2407-2227-2226-2225-2224-1601-1602-2524
0.0150936 3030-2734-2970-2919-2918-2917-2402-2403-2404-2408-2215-2411-2412-2413-2407-2227-2226-2225-2224-2007-1600-1601-1602-2524
0.0150936 3030-2734-2970-2919-2918-2917-2402-2403-2404-2408-2215-2411-2412-2413-2407-2227-2226-2225-2224-2007-1601-1602-2524
0.0147416 1513-1219-1455-1404-1403-1402-386-387-388-195-391-392-887-626-591-592-589-590-997-996-993-994-621-504
0.0147416 3030-2734-2733-2909-2726-2705-2709-2710-659-660-661-190-667-593-627-591-592-589-588-590-997-996-993-994-621-504
0.0147416 2525-2229-2228-2404-2219-2110-2111-2099-2079-562-561-588-589-592-591-590-997-996-993-994-621-504
0.0147416 2525-2229-2228-2404-2219-2110-2111-2099-2079-562-561-588-589-590-591-592-593-627-626-625-624-993-994-621-504
0.0147416 3030-2734-2733-2909-2726-2705-2709-2710-659-660-661-190-667-593-627-628-591-592-589-590-997-996-993-994-621-504
0.0147416 3030-2734-2733-2909-2726-2705-2709-2710-659-660-661-190-667-593-627-591-592-589-590-997-996-993-994-621-504
0.0147416 1009-722-958-961-396-393-392-390-387-388-195-391-890-593-627-628-591-592-589-590-997-996-993-994-621-504
0.0147416 3030-2734-2733-2909-2726-2705-2709-2710-659-660-661-190-667-593-592-591-590-997-996-993-994-621-504
0.0147416 2525-2229-2228-2404-2219-2110-2111-2099-2079-562-561-589-592-591-590-997-996-993-994-621-504
0.0147416 1009-722-958-961-396-393-392-390-387-388-195-391-890-593-627-628-591-592-589-588-590-997-996-993-994-621-504
0.0147416 1513-1219-1455-1404-1403-1402-386-390-387-388-195-391-392-887-626-591-592-589-590-997-996-993-994-621-504
0.0147416 3030-2734-2733-2909-2726-2705-2709-2710-659-660-661-190-667-593-627-628-591-592-589-588-590-997-996-993-994-621-504
0.0147416 2525-2229-2228-2404-2219-2110-2111-2099-2079-562-589-592-591-590-997-996-993-994-621-504
0.0147416 1009-722-958-961-396-393-392-390-387-388-195-391-890-593-627-591-592-589-590-997-996-993-994-621-504
0.0147416 1009-722-958-961-396-393-392-390-387-388-195-391-890-593-592-591-590-997-996-993-994-621-504
0.0147416 3030-2734-2733-2909-2726-2705-2709-2710-659-660-661-190-667-668-593-592-591-590-997-996-993-994-621-504
0.0147416 1009-722-958-961-396-393-392-390-387-388-195-391-890-593-627-591-592-589-588-590-997-996-993-994-621-504
0.0147416 2525-2229-2228-2404-2219-2110-2111-2099-2079-562-561-588-589-590-591-592-593-627-625-624-993-994-621-504
0.0147416 1513-1219-1455-1404-1403-1402-386-387-388-195-391-392-887-626-591-592-589-588-590-997-996-993-994-621-504
0.0147416 2020-1724-1723-1899-1714-1605-1606-1594-1574-157-158-197-195-388-387-390-391-392-887-626-591-592-589-590-997-996-993-994-621-504
0.0147416 2020-1724-1723-1899-1714-1605-1606-1594-1574-157-158-197-195-388-387-390-391-392-887-626-591-592-589-588-590-997-996-993-994-621-504
0.0147416 2020-1724-1723-1899-1714-1605-1606-1594-1574-157-158-197-195-388-387-390-391-392-887-626-591-592-589-588-617-590-997-996-993-994-621-504
0.0145997 505-209-208-384-199-90-91-79-59-1672-1673-1712-1711-1710-1903-1902-1908-1911-2644-2645-2646-2611-2019
0.0145997 2525-2229-2465-2414-2413-2412-1901-1900-1903-1902-1908-1911-2644-2645-2646-2611-2019
0.0145997 2020-1724-1723-1899-1903-1902-1908-1911-2643-2644-2645-2646-2611-2019
0.0145997 2525-2229-2465-2414-2413-2412-1901-1900-1904-1903-1902-1908-1911-2643-2644-2645-2646-2611-2019
0.0145997 505-209-208-384-199-90-91-79-59-1672-1673-1712-1711-1903-1902-1908-1911-2643-2644-2645-2646-2611-2019
0.0145997 2525-2229-2465-2414-2413-2412-1901-1900-1904-1903-1902-1908-1911-2644-2645-2646-2611-2019
0.0145997 505-209-208-384-199-90-91-79-59-1672-1673-1712-1711-1710-1903-1902-1908-1911-2643-2644-2645-2646-2611-2019
0.0145997 2020-1724-1723-1899-1903-1902-1908-1911-2644-2645-2646-2611-2019
0.0145997 2525-2229-2465-2414-2413-2412-1901-1900-1903-1902-1908-1911-2643-2644-2645-2646-2611-2019
0.0145997 505-209-208-384-199-90-91-79-59-1672-1673-1712-1711-1903-1902-1908-1911-2644-2645-2646-2611-2019
0.0145585 1513-1227-1463-1466-1128-1130-1010
0.0145323 505-209-445-394-393-392-891-895-896-897-898-892-893-700-1097-1096-1095-1502-1501-1500-1497-1496-1495-1126-1125-1130-1129-1498-1010
0.0145323 505-209-445-394-393-392-891-892-893-700-1097-1096-1095-1502-1501-1500-1497-1496-1495-1126-1125-1130-1129-1498-1010
0.0145323 3030-2738-2739-2736-2906-2615-2616-2604-2584-1067-1094-1095-1096-1097-700-893-892-898-897-896-1392-1131-1130-1129-1498-1010
0.0145323 1513-1227-1463-1466-901-1129-1498-1010
0.0145323 1513-1227-1463-1466-1128-1129-1498-1010
0.0145323 1513-1227-1463-1466-1128-1130-1129-1498-1010
0.0145323 3030-2738-2739-2736-2906-2615-2616-2604-2584-1067-1094-1095-1096-1097-700-893-892-898-897-896-1392-1130-1129-1498-1010
0.0145323 2525-2229-2228-2404-2219-2110-2111-2099-2079-662-663-702-701-700-1097-1096-1095-1502-1501-1500-1497-1496-1495-1126-1125-1130-1129-1498-1010
0.0145323 1513-1227-1463-1466-901-898-897-896-700-1097-1096-1095-1502-1501-1500-1497-1496-1495-1126-1125-1130-1129-1498-1010
0.0145323 3030-2738-2739-2736-2906-2615-2616-2604-2584-1067-1094-1097-1096-1095-1502-1501-1500-1497-1496-1495-1126-1125-1130-1129-1498-1010
0.0145323 2525-2229-2228-2404-2219-2110-2111-2099-2079-662-663-702-700-1097-1096-1095-1502-1501-1500-1497-1496-1495-1126-1125-1130-1129-1498-1010
0.0141781 2020-1724-1723-1899-1714-1605-1606-1594-1574-157-158-197-195-388-387-390-391-392-887-626-591-592-589-588-617-621-504
0.0141781 3030-2734-2733-2909-2726-2705-2709-2710-659-660-661-190-667-593-627-628-629-617-621-504
0.0141781 3030-2734-2733-2909-2726-2705-2709-2710-659-660-661-190-667-593-627-628-629-616-617-621-504
0.0141781 1009-722-958-961-396-393-392-390-387-388-195-391-890-593-627-628-629-617-621-504
0.0141591 2020-1724-1723-1899-1900-2212-2213-2180-2179-2178-2185-2186-2187-2191-2188-2189-2347-2348-2370-2371-2369-2368-2523
0.0141591 1513-1219-1218-1394-1395-697-698-665-664-663-662-2079-2099-2147-2146-2188-2189-2347-2346-2345-2275-2367-2394-2369-2368-2523
0.0141591 1513-1219-1218-1394-1209-1100-1101-1089-1090-1068-2585-2603-2624-2653-2652-2651-2632-2635-2874-2873-3029
0.0141591 1009-714-708-709-710-1506-1507-1508-1509-2672-2671-2670-2620-2695-2696-2694-2619-2853-2875-2874-2873-3029
0.0141591 2020-1724-1723-1902-2019-2641-2640-2643-2642-2639-2874-2873-3029
0.0141591 1009-714-708-709-710-1506-1507-1508-1509-2672-2671-2670-2620-2695-2696-2694-2619-2853-2875-2876-2874-2873-3029
0.0141591 2020-1724-1723-1902-2019-2641-2640-2639-2899-2874-2873-3029
0.0141591 1009-714-713-889-704-595-596-584-585-563-2080-2098-2148-2147-2113-2188-2189-2347-2348-2369-2368-2523
0.0141591 1513-1219-1218-1394-1209-1100-1101-1089-1090-1068-2585-2603-2624-2653-2652-2651-2632-2635-2639-2874-2873-3029
0.0141591 1513-1219-1218-1394-1209-1100-1101-1089-1090-1068-2585-2603-2624-2653-2652-2651-2632-2635-2639-2899-2874-2873-3029
0.0141591 505-209-203-204-205-1001-1002-1003-1004-2167-2168-2113-2114-2188-2189-2347-2348-2369-2368-2523
0.0141591 1009-714-713-889-704-595-596-584-585-563-2080-2098-2148-2147-2113-2188-2189-2347-2346-2345-2275-2367-2394-2369-2368-2523
0.0141591 1513-1219-1218-1394-1395-697-698-665-664-663-662-2079-2099-2147-2146-2188-2189-2347-2348-2369-2368-2523
0.0141591 2020-1724-1723-1902-2019-2640-2643-2900-2639-2874-2873-3029
0.0141591 1513-1219-1218-1394-1395-697-698-665-664-663-662-2079-2099-2147-2113-2114-2188-2189-2347-2348-2370-2369-2368-2523
0.0141591 1513-1219-1218-1394-1209-1100-1101-1089-1090-1068-2585-2603-2624-2653-2652-2651-2874-2873-3029
0.0141591 1513-1219-1218-1394-1395-697-698-665-664-663-662-2079-2099-2147-2113-2114-2188-2189-2347-2348-2370-2371-2369-2368-2523
0.0141591 1513-1219-1218-1394-1395-697-698-665-664-663-662-2079-2099-2147-2113-2114-2188-2189-2347-2348-2369-2368-2523
0.0141591 2525-2229-2228-2404-2405-2916-2720-2726-2725-2692-2696-2695-2694-2619-2853-2875-2874-2873-3029
0.0141591 2525-2229-2228-2404-2405-2916-2720-2726-2725-2692-2696-2695-2694-2619-2853-2875-2876-2874-2873-3029
0.0141591 1513-1219-1218-1394-1395-697-698-665-664-663-662-2079-2099-2147-2113-2114-2188-2189-2347-2346-2345-2275-2367-2394-2369-2368-2523
0.0141591 2020-1724-1723-1902-2019-2640-2643-2642-2639-2874-2873-3029
0.0141591 2020-1724-1723-1902-2019-2640-2643-2642-2639-2899-2874-2873-3029
0.0141591 3030-2734-2970-2919-2920-2921-2138-2134-2394-2369-2368-2523
0.0141591 3030-2734-2970-2919-2920-2921-2138-2134-2369-2368-2523
0.0141591 3030-2734-2970-2919-2920-2921-2138-2395-2134-2369-2368-2523
0.0141591 2020-1724-1723-1902-2019-2640-2643-2900-2639-2899-2874-2873-3029
0.0141591 505-209-203-204-205-1001-1002-1003-1004-2167-2168-2113-2188-2189-2347-2346-2345-2275-2367-2394-2369-2368-2523
0.0141591 2020-1724-1723-1902-2019-2640-2643-2900-2899-2874-2873-3029
0.0141591 1513-1219-1218-1394-1395-697-698-665-664-663-662-2079-2099-2147-2146-2127-2369-2368-2523
0.0141591 2525-2229-2228-2404-2405-2916-2720-2726-2725-2692-2696-2695-2694-2619-2853-2874-2873-3029
0.0141591 1513-1219-1218-1394-1209-1100-1101-1089-1090-1068-2585-2603-2624-2653-2652-2651-2632-2874-2873-3029
0.0141591 2020-1724-1723-1902-2019-2640-2639-2899-2874-2873-3029
0.0141591 2020-1724-1723-1902-2019-2641-2640-2639-2874-2873-3029
0.0141591 505-209-203-204-205-1001-1002-1003-1004-2167-2168-2113-2188-2189-2347-2348-2370-2371-2369-2368-2523
0.0141591 1009-722-958-961-396-393-392-390-387-388-195-504
0.0141591 1009-714-713-889-704-595-596-584-585-563-2080-2098-2148-2147-2113-2188-2189-2347-2348-2370-2369-2368-2523
0.0141591 2020-1724-1723-1899-1900-2212-2213-2180-2179-2178-2185-2113-2114-2188-2189-2347-2348-2369-2368-2523
0.0141591 505-209-203-204-205-1001-1002-1003-1004-2167-2168-2113-2114-2188-2189-2347-2348-2370-2369-2368-2523
0.0141591 2020-1724-1723-1902-2019-2641-2642-2639-2874-2873-3029
0.0141591 2020-1724-1723-1902-2019-2641-2642-2639-2899-2874-2873-3029
0.0141591 2525-2229-2228-2404-2219-2110-2111-2099-2079-562-561-588-589-592-591-590-997-996-993-994-621-620-625-624-396-393-392-390-387-388-195-504
0.0141591 2020-1724-1723-1902-2019-2641-2642-2643-2900-2639-2874-2873-3029
0.0141591 505-209-203-204-205-1001-1002-1003-1004-2167-2168-2113-2188-2189-2347-2348-2369-2368-2523
0.0141591 505-209-445-387-388-195-504
0.0141591 2020-1724-1723-1902-2019-2641-2642-2643-2900-2899-2874-2873-3029
0.0141591 3030-2734-2970-2919-2920-2921-2138-2395-2394-2369-2368-2523
0.0141591 1513-1219-1455-1404-1403-1402-386-387-388-195-504
0.0141591 505-209-208-384-387-388-195-504
0.0141591 2020-1724-1723-1899-1900-2212-2213-2180-2179-2178-2185-2186-2187-2191-2188-2189-2347-2348-2370-2369-2368-2523
0.0141591 1009-714-713-889-704-595-596-584-585-563-2080-2098-2148-2114-2188-2189-2347-2348-2369-2368-2523
0.0141591 1009-714-713-889-704-595-596-584-585-563-2080-2098-2148-2114-2188-2189-2347-2348-2370-2369-2368-2523
0.0141591 505-209-203-204-205-1001-1002-1003-1004-2167-2168-2113-2114-2188-2189-2347-2346-2345-2275-2367-2394-2369-2368-2523
0.0141591 1009-714-713-889-704-595-596-584-585-563-2080-2098-2148-2114-2188-2189-2347-2348-2370-2371-2369-2368-2523
0.0141591 1009-714-708-709-710-1506-1507-1508-1509-2672-2671-2670-2620-2695-2696-2694-2619-2853-2874-2873-3029
0.0141591 1009-714-713-889-704-595-596-584-585-563-2080-2098-2148-2114-2188-2189-2347-2346-2345-2275-2367-2394-2369-2368-2523
0.0141591 1009-714-713-889-704-595-596-584-585-563-2080-2098-2148-2147-2146-2127-2369-2368-2523
0.0141591 505-209-208-387-388-195-504
0.0141591 1009-714-713-889-704-595-596-584-585-563-2080-2098-2148-2147-2113-2188-2189-2347-2348-2370-2371-2369-2368-2523
0.0141591 3030-2783-2782-2777-2776-2778-2781-2850-2780-2872-2899-2874-2873-3029
0.0141591 505-209-445-208-387-388-195-504
0.0141591 505-209-203-204-205-1001-1002-1003-1004-2167-2168-2113-2188-2189-2347-2348-2370-2369-2368-2523
0.0141591 2020-1724-1723-1899-1900-2212-2213-2180-2179-2178-2185-2113-2114-2188-2189-2347-2348-2370-2371-2369-2368-2523
0.0141591 1513-1219-1218-1394-1395-697-698-665-664-663-662-2079-2099-2147-2146-2188-2189-2347-2348-2370-2369-2368-2523
0.0141591 505-209-203-204-205-1001-1002-1003-1004-2167-2168-2113-2114-2189-2188-2146-2127-2369-2368-2523
0.0141591 1513-1219-1218-1394-1395-697-698-665-664-663-662-2079-2099-2147-2146-2188-2189-2347-2348-2370-2371-2369-2368-2523
0.0141591 2020-1724-1723-1902-2019-2641-2640-2643-2642-2639-2899-2874-2873-3029
0.0141591 505-209-203-204-205-1001-1002-1003-1004-2167-2168-2113-2114-2188-2189-2347-2348-2370-2371-2369-2368-2523
0.0141591 3030-2734-2970-2919-2920-2921-2138-2395-2134-2394-2369-2368-2523
0.0141591 2020-1724-1723-1902-2019-2641-2640-2643-2900-2639-2874-2873-3029
0.0141591 2020-1724-1723-1899-1900-2212-2213-2180-2179-2178-2185-2186-2187-2191-2188-2189-2347-2348-2369-2368-2523
0.0141591 2020-1724-1723-1902-2019-2641-2640-2643-2900-2639-2899-2874-2873-3029
0.0141591 2525-2229-2228-2404-2219-2110-2111-2099-2079-562-589-592-591-590-997-996-993-994-621-620-625-624-396-393-392-390-387-388-195-504
0.0141591 2020-1724-1723-1902-2019-2641-2640-2643-2900-2899-2874-2873-3029
0.0141591 2020-1724-1723-1899-1900-2212-2213-2180-2179-2178-2185-2186-2187-2191-2188-2189-2347-2346-2345-2275-2367-2394-2369-2368-2523
0.0141591 1513-1219-1455-1404-1403-1402-386-390-387-388-195-504
0.0141591 2020-1724-1723-1899-1900-2212-2213-2180-2179-2178-2185-2113-2114-2188-2189-2347-2348-2370-2369-2368-2523
0.0141591 2020-1724-1723-1899-1900-2212-2213-2180-2179-2178-2185-2186-2187-2188-2189-2347-2346-2345-2275-2367-2394-2369-2368-2523
0.0141591 2525-2229-2228-2404-2219-2110-2111-2099-2079-562-561-589-592-591-590-997-996-993-994-621-620-625-624-396-393-392-390-387-388-195-504
0.0141591 2020-1724-1723-1899-1900-2212-2213-2180-2179-2178-2185-2186-2187-2188-2189-2347-2348-2369-2368-2523
0.0141591 2020-1724-1723-1902-2019-2640-2639-2874-2873-3029
0.0141591 2020-1724-1723-1899-1900-2212-2213-2180-2179-2178-2185-2186-2187-2188-2189-2347-2348-2370-2369-2368-2523
0.0141591 505-209-445-208-384-387-388-195-504
0.0141591 2020-1724-1723-1899-1900-2212-2213-2180-2179-2178-2185-2186-2187-2188-2189-2347-2348-2370-2371-2369-2368-2523
0.0141177 1513-1227-1463-1466-1128-1129-1498-1499-1095-1096-1097-700-893-1010
0.0141177 3030-2738-2739-2736-2906-2615-2616-2604-2584-1067-1094-1095-1096-1097-700-893-1010
0.0141177 3030-2738-2739-2736-2906-2615-2616-2604-2584-1067-1094-1097-1096-1095-1502-1501-1500-1497-1496-1499-1498-1126-1125-1130-1129-901-898-897-896-700-893-1010
0.0141177 1513-1227-1463-1466-901-1129-1498-1499-1095-1096-1097-700-893-1010
0.0141177 3030-2738-2739-2736-2906-2615-2616-2604-2584-1067-1094-1097-1096-1095-1502-1501-1500-1497-1498-1499-1126-1125-1130-1129-901-898-897-896-700-893-1010
0.0141177 3030-2738-2739-2736-2906-2615-2616-2604-2584-1067-1066-1094-1095-1096-1097-700-893-1010
0.0141177 2020-1724-1723-1899-1716-1695-1696-1700-1164-1165-1166-695-1172-1098-1132-1096-1097-700-893-1010
0.0141177 3030-2738-2739-2736-2906-2615-2616-2604-2584-1067-1094-1097-1096-1095-1502-1501-1500-1497-1496-1495-1498-1499-1126-1125-1130-1129-901-898-897-896-700-893-1010
0.0141177 1513-1227-1463-1466-1128-1130-1129-1498-1499-1095-1096-1097-700-893-1010
0.0141177 3030-2738-2739-2736-2906-2615-2616-2604-2584-1067-1094-1097-1096-1095-1502-1501-1500-1499-1498-1126-1125-1130-1129-901-898-897-896-700-893-1010
0.0141177 2020-1724-1723-1899-1716-1695-1696-1700-1164-1165-1166-695-1172-1173-1098-1132-1096-1097-700-893-1010
0.0141177 2020-1724-1723-1899-1716-1695-1696-1700-1164-1165-1166-695-1172-1173-1098-1132-1133-1096-1097-700-893-1010
0.0141177 2020-1724-1723-1899-1716-1695-1696-1700-1164-1165-1166-695-1172-1173-1099-1098-1132-1096-1097-700-893-1010
0.0141177 2020-1724-1723-1899-1716-1695-1696-1700-1164-1165-1166-695-1172-1173-1099-1133-1132-1131-1096-1097-700-893-1010
0.0141177 2020-1724-1723-1899-1716-1695-1696-1700-1164-1165-1166-695-1172-1173-1099-1098-1132-1133-1096-1097-700-893-1010
0.0141177 2020-1724-1723-1899-1716-1695-1696-1700-1164-1165-1166-695-1172-1098-1132-1133-1096-1097-700-893-1010
0.0141177 2020-1724-1723-1899-1716-1695-1696-1700-1164-1165-1166-695-1172-1173-1099-1133-1096-1097-700-893-1010
0.0141177 2020-1724-1723-1899-1716-1695-1696-1700-1164-1165-1166-695-1172-1173-1099-1133-1132-1096-1097-700-893-1010
0.0140627 1009-714-713-889-890-192-193-160-159-158-157-1574-1594-1641-1683-1684-1609-1622-1864-1863-1841-2018
0.0140627 1009-714-713-889-890-192-193-160-159-158-157-1574-1594-1641-2017-1864-1863-1841-2018
0.0140627 1513-1219-1213-1214-1215-496-497-498-499-1662-1661-1660-1610-1685-1684-1683-1609-1622-1864-1863-1841-2018
0.0140627 1009-714-713-889-890-192-193-160-159-158-157-1574-1594-1641-1683-1684-1609-1622-1625-1864-1863-1841-2018
0.0140627 1513-1219-1213-1214-1215-496-497-498-499-1662-1661-1660-1610-1685-1686-1683-1684-1609-1622-1641-1864-1863-1841-2018
0.0140627 1513-1219-1213-1214-1215-496-497-498-499-1662-1661-1660-1610-1685-1686-1683-1684-1609-1622-1641-2017-1864-1863-1841-2018
0.0140627 1513-1219-1213-1214-1215-496-497-498-499-1662-1661-1660-1610-1685-1686-1683-1684-1609-1622-1864-1863-1841-2018
0.0140627 505-209-208-384-199-90-91-79-80-58-1575-1593-1643-1614-1611-1609-1684-1683-2017-1864-1863-1841-2018
0.0140627 505-209-208-384-199-90-91-79-80-58-1575-1593-1643-1614-1609-1684-1683-2017-1864-1863-1841-2018
0.0140627 1513-1219-1213-1214-1215-496-497-498-499-1662-1661-1660-1610-1685-1686-1684-1683-1609-1622-1641-1864-1863-1841-2018
0.0140627 505-209-208-384-199-90-91-79-80-58-1575-1593-1643-1609-1684-1683-2017-1864-1863-1841-2018
0.0140627 505-209-208-384-199-90-91-79-80-58-1575-1593-1614-1643-1642-1641-2017-1864-1863-1841-2018
0.0140627 1513-1219-1213-1214-1215-496-497-498-499-1662-1661-1660-1610-1685-1686-1684-1683-1609-1622-1641-2017-1864-1863-1841-2018
0.0140627 1513-1219-1213-1214-1215-496-497-498-499-1662-1661-1660-1610-1685-1686-1684-1683-1609-1622-1864-1863-1841-2018
0.0140627 505-209-208-384-199-90-91-79-80-58-1575-1593-1614-1643-1642-1609-1684-1683-2017-1864-1863-1841-2018
0.0140627 2525-2229-2223-2224-1601-1637-1605-1681-1682-1686-1685-1684-1683-1609-1622-1641-2017-1864-1863-1841-2018
0.0140627 505-209-208-384-199-90-91-79-80-58-1575-1593-1614-1643-1609-1684-1683-2017-1864-1863-1841-2018
0.0140627 1009-714-713-889-890-192-193-160-159-158-157-1574-1594-1642-1643-1614-1611-1610-1685-1686-1683-1684-1609-1622-1641-2017-1864-1863-1841-2018
0.0140627 1009-714-713-889-890-192-193-160-159-158-157-1574-1594-1642-1643-1614-1611-1610-1685-1686-1683-1684-1609-1622-1864-1863-1841-2018
0.0140627 1009-714-713-889-890-192-193-160-159-158-157-1574-1594-1642-1643-1614-1611-1610-1685-1686-1683-1684-1609-1622-1641-1864-1863-1841-2018
0.0140627 1009-714-713-889-890-192-193-160-159-158-157-1574-1594-1642-1643-1614-1611-1610-1685-1684-1683-1609-1622-1864-1863-1841-2018
0.0140627 505-209-208-384-199-90-91-79-80-58-1575-1593-1643-1614-1611-1610-1685-1684-1683-1609-1622-1641-1864-1863-1841-2018
0.0140627 1009-714-713-889-890-192-193-160-159-158-157-1574-1594-1642-1643-1614-1611-1610-1685-1684-1683-1609-1622-1641-2017-1864-1863-1841-2018
0.0140627 1009-714-713-889-890-192-193-160-159-158-157-1574-1594-1642-1643-1614-1611-1610-1685-1684-1683-1609-1622-1641-1864-1863-1841-2018
0.0140627 1009-714-713-889-890-192-193-160-159-158-157-1574-1594-1642-1643-1614-1611-1610-1685-1686-1684-1683-1609-1622-1641-1864-1863-1841-2018
0.0140627 1009-714-713-889-890-192-193-160-159-158-157-1574-1594-1642-1643-1614-1611-1610-1609-1684-1683-2017-1864-1863-1841-2018
0.0140627 1009-714-713-889-890-192-193-160-159-158-157-1574-1594-1642-1643-1614-1611-1610-1685-1686-1684-1683-1609-1622-1641-2017-1864-1863-1841-2018
0.0140627 1009-714-713-889-890-192-193-160-159-158-157-1574-1594-1642-1643-1614-1611-1610-1685-1686-1684-1683-1609-1622-1864-1863-1841-2018
0.0140627 1513-1219-1213-1214-1215-496-497-498-499-1662-1661-1660-1610-1685-1684-1683-1609-1622-1641-2017-1864-1863-1841-2018
0.0140627 1009-714-713-889-890-192-193-160-159-158-157-1574-1594-1642-1643-1614-1611-1609-1684-1683-2017-1864-1863-1841-2018
0.0140627 1009-714-713-889-890-192-193-160-159-158-157-1574-1594-1642-1643-1614-1609-1684-1683-2017-1864-1863-1841-2018
0.0140627 1009-714-713-889-890-192-193-160-159-158-157-1574-1594-1642-1643-1609-1684-1683-2017-1864-1863-1841-2018
0.0140627 1009-714-713-889-890-192-193-160-159-158-157-1574-1594-1642-1641-2017-1864-1863-1841-2018
0.0140627 1513-1219-1213-1214-1215-496-497-498-499-1662-1661-1660-1610-1609-1684-1683-2017-1864-1863-1841-2018
0.0140627 505-209-208-384-199-90-91-79-80-58-1575-1593-1643-1614-1611-1610-1609-1684-1683-2017-1864-1863-1841-2018
0.0140627 1009-714-713-889-890-192-193-160-159-158-157-1574-1594-1642-1641-1683-1684-1609-1622-1864-1863-1841-2018
0.0140627 1513-1219-1213-1214-1215-496-497-498-499-1662-1661-1660-1610-1685-1684-1683-1609-1622-1641-1864-1863-1841-2018
0.0140627 1009-714-713-889-890-192-193-160-159-158-157-1574-1594-1642-1641-1683-1684-1609-1622-1625-1864-1863-1841-2018
0.0140627 505-209-208-384-199-90-91-79-80-58-1575-1593-1643-1614-1611-1610-1685-1684-1683-1609-1622-1641-2017-1864-1863-1841-2018
0.0140627 2525-2229-2223-2224-1601-1637-1605-1681-1682-1686-1683-1684-1609-1622-1864-1863-1841-2018
0.0140627 3030-2734-2733-2909-2910-1906-1905-1901-1897-1896-1726-1892-1891-1890-1629-1889-1864-1863-1841-2018
0.0140627 3030-2734-2733-2909-2910-1906-1905-1901-1897-1896-1726-1892-1891-1890-1889-1864-1863-1841-2018
0.0140627 2525-2229-2223-2224-1601-1637-1605-2017-1864-1863-1841-2018
0.0140627 2525-2229-2223-2224-1601-1637-1605-1681-1682-1686-1685-1610-1684-1683-1609-1622-1641-1864-1863-1841-2018
0.0140627 505-209-208-384-199-90-91-79-80-58-1575-1593-1614-1609-1684-1683-2017-1864-1863-1841-2018
0.0140627 505-209-208-384-199-90-91-79-80-58-1575-1593-1643-1614-1611-1610-1685-1686-1683-1684-1609-1622-1864-1863-1841-2018
0.0140627 2525-2229-2223-2224-1601-1637-1605-1681-1682-1686-1685-1610-1609-1684-1683-2017-1864-1863-1841-2018
0.0140627 3030-2734-2733-2909-2910-1906-1905-1901-1897-1896-1726-2017-1864-1863-1841-2018
0.0140627 505-209-208-384-199-90-91-79-80-58-1575-1593-1643-1614-1611-1610-1685-1686-1684-1683-1609-1622-1641-1864-1863-1841-2018
0.0140627 3030-2734-2733-2909-2910-1906-1905-1901-1897-1893-2017-1864-1863-1841-2018
0.0140627 505-209-208-384-199-90-91-79-80-58-1575-1593-1643-1614-1611-1610-1685-1686-1684-1683-1609-1622-1641-2017-1864-1863-1841-2018
0.0140627 2525-2229-2223-2224-1601-1637-1605-1681-1682-1686-1683-1684-1609-1622-1641-2017-1864-1863-1841-2018
0.0140627 3030-2734-2733-2909-2910-1906-1905-1901-1897-1896-2017-1864-1863-1841-2018
0.0140627 2525-2229-2223-2224-1601-1637-1605-1681-1682-1686-1683-1684-1609-1622-1641-1864-1863-1841-2018
0.0140627 2525-2229-2223-2224-1601-1637-1605-1681-1682-1683-1684-1609-1622-1864-1863-1841-2018
0.0140627 505-209-208-384-199-90-91-79-80-58-1575-1593-1643-1614-1611-1610-1685-1686-1684-1683-1609-1622-1864-1863-1841-2018
0.0140627 2525-2229-2223-2224-1601-1637-1605-1681-1682-1683-1684-1609-1622-1641-2017-1864-1863-1841-2018
0.0140627 2525-2229-2223-2224-1601-1637-1605-1681-1682-1683-1684-1609-1622-1641-1864-1863-1841-2018
0.0140627 2020-1776-1772-1767-1768-1771-1770-1862-1889-1864-1863-1841-2018
0.0140627 2525-2229-2223-2224-1601-1637-1605-1681-2017-1864-1863-1841-2018
0.0140627 2525-2229-2223-2224-1601-1637-1605-1681-1682-1686-1685-1684-1683-1609-1622-1641-1864-1863-1841-2018
0.0140627 3030-2734-2733-2909-2910-1906-1905-1901-1897-1893-1890-1629-1889-1864-1863-1841-2018
0.0140627 2525-2229-2223-2224-1601-1637-1605-1681-1682-1686-1685-1610-1684-1683-1609-1622-1641-2017-1864-1863-1841-2018
0.0140627 3030-2734-2733-2909-2910-1906-1905-1901-1897-1893-1890-1629-1864-1863-1841-2018
0.0140627 505-209-208-384-199-90-91-79-80-58-1575-1593-1643-1614-1611-1610-1685-1686-1683-1684-1609-1622-1641-1864-1863-1841-2018
0.0140627 3030-2734-2733-2909-2910-1906-1905-1901-1897-1896-1726-1892-1889-1864-1863-1841-2018
0.0140627 3030-2734-2733-2909-2910-1906-1905-1901-1897-1896-1726-1892-1891-1889-1864-1863-1841-2018
0.0140627 505-209-208-384-199-90-91-79-80-58-1575-1593-1643-1614-1611-1610-1685-1684-1683-1609-1622-1864-1863-1841-2018
0.0140627 2525-2229-2223-2224-1601-1637-1605-1681-1682-1686-1685-1684-1683-1609-1622-1864-1863-1841-2018
0.0140627 2525-2229-2223-2224-1601-1637-1605-1681-1682-1686-1685-1610-1684-1683-1609-1622-1864-1863-1841-2018
0.0140627 3030-2734-2733-2909-2910-1906-1905-1901-1897-1893-1890-1889-1864-1863-1841-2018
0.0140627 3030-2734-2733-2909-2910-1906-1905-1901-1897-1896-1726-1892-1891-1890-1629-1864-1863-1841-2018
0.0140627 505-209-208-384-199-90-91-79-80-58-1575-1593-1643-1614-1611-1610-1685-1686-1683-1684-1609-1622-1641-2017-1864-1863-1841-2018
0.0140452 505-209-208-387-504-592-593-667-190-661-660-2101-2104-2105-2106-2107-3028
0.0140452 505-209-208-387-504-592-593-667-190-661-660-2077-2104-2105-2106-2107-3028
0.0140452 1009-714-713-889-704-595-596-584-564-2077-2076-2103-2105-2106-2107-3028
0.0140452 1009-714-713-889-704-595-596-584-564-566-2077-2104-2105-2106-2107-3028
0.0140452 505-209-208-387-504-592-593-667-190-661-660-2077-2076-2103-2105-2106-2107-3028
0.0140452 505-209-208-387-504-592-593-667-190-661-660-2101-2183-2108-2142-2106-2107-3028
0.0140452 2525-2229-2228-2404-2405-2108-2142-2143-2144-2132-2105-2106-2107-3028
0.0140452 1009-714-713-889-704-595-596-584-564-2077-2104-2105-2106-2107-3028
0.0140452 1009-714-713-889-704-595-596-584-564-2077-2076-2103-2104-2105-2106-2107-3028
0.0140452 505-209-208-387-504-592-593-667-190-661-660-2101-2183-2108-2142-2143-2106-2107-3028
0.0140452 505-209-208-387-504-592-593-667-190-661-660-2077-2076-2103-2104-2105-2106-2107-3028
0.0140452 2525-2229-2228-2404-2405-2108-2142-2106-2107-3028
0.0140452 505-209-208-387-504-592-593-667-190-661-660-2077-2076-2104-2105-2106-2107-3028
0.0140452 2525-2229-2228-2404-2405-2108-2142-2143-2144-2132-2103-2104-2105-2106-2107-3028
0.0140452 2525-2229-2228-2404-2405-2108-2142-2143-2144-2103-2105-2106-2107-3028
0.0140452 1513-1219-1218-1394-1209-1100-1101-1089-1069-2682-2683-2722-2720-2913-2912-2915-2917-2406-2405-2108-2142-2143-2106-2107-3028
0.0140452 1513-1219-1218-1394-1209-1100-1101-1089-1069-2682-2683-2722-2720-2913-2912-2915-2917-2406-2405-2108-2142-2106-2107-3028
0.0140452 2525-2229-2228-2404-2405-2108-2142-2143-2144-2103-2104-2105-2106-2107-3028
0.0140452 2525-2229-2228-2404-2405-2108-2142-2143-2106-2107-3028
0.0140452 1009-714-713-889-704-595-596-584-564-2077-2076-2104-2105-2106-2107-3028
0.0140452 2525-2229-2228-2404-2405-2108-2142-2143-2144-2132-2103-2105-2106-2107-3028
0.0139916 2020-1724-1723-1899-1716-1695-1696-1700-1164-1165-1166-695-1172-1173-1099-1133-1132-1096-1097-700-893-892-898-897-1010
0.0139916 2020-1724-1723-1899-1716-1695-1696-1700-1164-1165-1166-695-1172-1173-1099-1133-1096-1097-700-893-892-898-897-1010
0.0139916 1009-714-713-889-704-595-596-584-564-2177-2178-2217-2216-2215-2408-2407-2413-2412-2524
0.0139916 1009-714-713-889-704-595-596-584-564-2177-2178-2217-2215-2408-2407-2413-2412-2524
0.0139916 2020-1724-1723-1899-1716-1695-1696-1700-1164-1165-1166-695-1172-1173-1099-1098-1132-1133-1096-1097-700-893-892-898-897-1010
0.0139916 1009-714-713-889-893-892-898-897-1010
0.0139916 2020-1724-1723-1899-1716-1695-1696-1700-1164-1165-1166-695-1172-1173-1099-1133-1132-1131-1096-1097-700-893-892-898-897-1010
0.0139916 2020-1724-1723-1899-1716-1695-1696-1700-1164-1165-1166-695-1172-1173-1099-1098-1132-1096-1097-700-893-892-898-897-1010
0.0139916 1009-714-713-889-704-595-596-584-564-2177-2178-2179-2217-2216-2215-2408-2407-2413-2412-2524
0.0139916 3030-2738-2739-2736-2906-2615-2616-2604-2584-1067-1094-1097-1096-1095-1502-1501-1500-1499-1498-1126-1125-1130-1129-901-898-897-1010
0.0139916 2020-1724-1723-1899-1716-1695-1696-1700-1164-1165-1166-695-1172-1098-1132-1096-1097-700-893-892-898-897-1010
0.0139916 1513-1227-1463-1466-1128-1129-1498-1499-1095-1096-1097-700-893-892-898-897-1010
0.0139916 2020-1724-1723-1899-1716-1695-1696-1700-1164-1165-1166-695-1172-1173-1098-1132-1133-1096-1097-700-893-892-898-897-1010
0.0139916 3030-2738-2739-2736-2906-2615-2616-2604-2584-1067-1094-1097-1096-1095-1502-1501-1500-1497-1496-1495-1498-1499-1126-1125-1130-1129-901-898-897-1010
0.0139916 3030-2738-2739-2736-2906-2615-2616-2604-2584-1067-1094-1097-1096-1095-1502-1501-1500-1497-1496-1499-1498-1126-1125-1130-1129-901-898-897-1010
0.0139916 1513-1227-1463-1466-901-1129-1498-1499-1095-1096-1097-700-893-892-898-897-1010
0.0139916 3030-2738-2739-2736-2906-2615-2616-2604-2584-1067-1094-1097-1096-1095-1502-1501-1500-1497-1498-1499-1126-1125-1130-1129-901-898-897-1010
0.0139916 3030-2734-2970-2919-2920-2923-2414-2413-2412-2524
0.0139916 2020-1724-1723-1899-1716-1695-1696-1700-1164-1165-1166-695-1172-1173-1098-1132-1096-1097-700-893-892-898-897-1010
0.0139916 2020-1724-1723-1899-1716-1695-1696-1700-1164-1165-1166-695-1172-1098-1132-1133-1096-1097-700-893-892-898-897-1010
0.0139916 1513-1227-1463-1466-901-898-897-1010
0.0139916 3030-2738-2739-2736-2906-2615-2616-2604-2584-1067-1094-1095-1096-1097-700-893-892-898-897-1010
0.0139916 1009-714-713-889-704-595-596-584-564-2177-2178-2179-2180-2217-2216-2215-2408-2407-2413-2412-2524
0.0139916 3030-2738-2739-2736-2906-2615-2616-2604-2584-1067-1066-1094-1095-1096-1097-700-893-892-898-897-1010
0.0139916 1009-714-713-889-704-595-596-584-564-2177-2178-2179-2180-2217-2215-2408-2407-2413-2412-2524
0.0139916 1009-714-713-889-704-595-596-584-564-2177-2178-2179-2217-2215-2408-2407-2413-2412-2524
0.0139916 1513-1227-1463-1466-1128-1130-1129-1498-1499-1095-1096-1097-700-893-892-898-897-1010
0.0139916 2525-2229-2228-2404-2219-2110-2111-2099-2079-662-663-702-701-893-892-898-897-1010
0.0139916 1009-714-713-889-704-595-596-584-564-2177-2178-2179-2180-2216-2215-2408-2407-2413-2412-2524
0.0139013 1009-714-713-889-704-703-702-688-693-694-2680-2681-1705-2687-2688-2614-2648-2647-2611-2019
0.0133305 2020-1724-1723-1899-1714-1605-1606-1594-1672-59-79-127-128-99-96-95-170-169-94-503
0.0133305 2020-1724-1723-1899-1714-1605-1606-1594-1672-59-79-126-168-169-94-503
0.0133305 2525-2229-2223-2224-2225-2011-2012-2013-2014-147-148-127-128-99-96-95-170-171-168-169-94-503
0.0133305 1513-1219-1455-1404-1405-1406-456-118-115-114-374-349-348-326-169-94-503
0.0133305 2020-1724-1723-1899-1714-1605-1606-1594-1672-59-79-127-128-99-96-95-170-171-168-169-94-503
0.0133305 2525-2229-2223-2224-2225-2011-2012-2013-2014-147-148-127-128-99-96-95-170-169-94-503
0.0133305 2525-2229-2223-2224-2225-2011-2012-2013-2014-147-148-127-128-99-96-95-170-171-169-94-503
0.0133305 1009-714-713-889-890-192-193-160-159-158-165-166-167-171-170-169-94-503
0.0133305 1513-1219-1455-1404-1405-1406-456-457-372-373-374-349-348-326-169-94-503
0.0133305 1513-1219-1455-1404-1405-1406-456-457-372-373-375-374-349-348-326-169-94-503
0.0133305 1513-1219-1455-1404-1405-1406-456-118-375-374-349-348-326-169-94-503
0.0133305 1513-1219-1455-1404-1405-1406-456-118-375-114-374-349-348-326-169-94-503
0.0133305 1513-1219-1455-1404-1405-1406-456-457-372-375-114-349-348-326-169-94-503
0.0133305 1513-1219-1455-1404-1405-1406-456-118-375-114-349-348-326-169-94-503
0.0133305 3030-2734-2733-2909-2910-1707-1708-1675-1674-1673-1672-59-79-127-128-99-96-95-170-171-168-169-94-503
0.0133305 1513-1219-1455-1404-1405-1406-456-457-372-375-114-374-349-348-326-169-94-503
0.0133305 1513-1219-1455-1404-1405-1406-456-457-372-375-374-349-348-326-169-94-503
0.0133305 3030-2734-2733-2909-2910-1707-1708-1675-1674-1673-1672-59-79-127-128-99-96-95-170-169-94-503
0.0133305 1009-714-713-889-890-192-193-160-159-158-165-166-502-168-169-94-503
0.0133305 3030-2734-2733-2909-2910-1707-1708-1675-1674-1673-1672-59-79-127-128-99-96-95-170-171-169-94-503
0.0133305 2020-1724-1723-1899-1714-1605-1606-1594-1672-59-79-127-128-99-96-95-170-171-169-94-503
0.0133305 1009-714-713-889-890-192-193-160-159-158-165-166-167-168-169-94-503
0.0133305 1513-1219-1455-1404-1405-1406-456-118-115-114-349-348-326-169-94-503
0.0133305 1513-1219-1455-1404-1405-1406-456-118-115-111-114-374-349-348-326-169-94-503
0.0133305 1513-1219-1455-1404-1405-1406-456-118-115-111-114-349-348-326-169-94-503
0.0133305 3030-2734-2733-2909-2910-1707-1708-1675-1674-1673-1672-59-79-126-168-169-94-503
0.0133305 1009-714-713-889-890-192-193-160-159-158-165-93-168-169-94-503
0.0133305 1513-1219-1455-1404-1405-1406-456-118-115-111-110-349-348-326-169-94-503
0.0133305 1513-1219-1455-1404-1405-1406-456-118-115-111-110-107-349-348-326-169-94-503
0.0133095 1009-763-759-758-761-830-853-1008
0.0133095 1009-763-764-760-761-830-853-1008
0.0133095 1009-763-759-760-761-830-853-1008
0.0132852 2020-1776-1772-1767-1768-1771-1840-1863-2018
0.0132852 2020-1776-1772-1767-1768-1771-1770-1840-1863-2018
0.0132554 505-209-208-384-199-90-91-79-59-1672-1673-1712-1711-1710-1903-2019
0.0132554 505-209-208-384-199-90-91-79-59-1672-1673-1712-1710-1903-2019
0.0131757 505-209-445-394-395-398-899-900-901-1128-1385-1384-1359-1358-1514
0.0131757 1009-714-713-892-1010-1125-1121-1124-1384-1359-1358-1514
0.0131757 505-209-445-394-395-398-899-900-901-1128-1125-1121-1120-1359-1358-1514
0.0131757 3030-2738-2739-2736-2906-2615-2616-2604-2605-2583-1070-1088-1138-1137-1136-1117-1120-1359-1358-1514
0.0131757 3030-2738-2739-2736-2906-2615-2616-2604-2605-2583-1070-1088-1138-1137-1136-1117-1359-1358-1514
0.0131757 1009-714-713-892-1010-1125-1121-1124-1359-1358-1514
0.0131757 1009-714-713-892-1010-1125-1121-1120-1359-1358-1514
0.0131757 3030-2738-2739-2736-2906-2615-2616-2604-2605-2583-1070-1088-1138-1137-1136-1359-1358-1514
0.0131757 505-209-445-394-395-398-899-900-901-1128-1385-1124-1384-1359-1358-1514
0.0131757 505-209-445-394-395-398-899-900-901-1128-1125-1121-1120-1117-1359-1358-1514
0.0131757 1009-714-713-892-1010-1125-1121-1120-1117-1359-1358-1514
0.0131757 505-209-445-394-395-398-899-900-901-1128-1125-1121-1120-1117-1136-1359-1358-1514
0.0131757 1009-714-713-892-1010-1125-1121-1120-1117-1136-1359-1358-1514
0.0131757 2525-2229-2228-2404-2405-2717-2718-2685-2684-2683-2682-1069-1089-1137-1136-1359-1358-1514
0.0131757 2525-2229-2228-2404-2405-2717-2718-2685-2684-2683-2682-1069-1089-1137-1136-1117-1359-1358-1514
0.0131757 505-209-445-394-395-398-899-900-901-1128-1385-1124-1359-1358-1514
0.0131757 2020-1724-1718-1719-1720-3021-3022-3023-3024-1157-1156-1155-1105-1179-1337-1338-1359-1358-1514
0.0131757 2020-1724-1718-1719-1720-3021-3022-3023-3024-1157-1156-1155-1105-1180-1181-1178-1104-1117-1120-1359-1358-1514
0.0131757 2020-1724-1718-1719-1720-3021-3022-3023-3024-1157-1156-1155-1105-1180-1181-1178-1104-1117-1120-1124-1384-1359-1358-1514
0.0131757 2020-1724-1718-1719-1720-3021-3022-3023-3024-1157-1156-1155-1105-1180-1181-1178-1104-1117-1120-1124-1359-1358-1514
0.0131757 1009-714-713-892-1010-1129-1128-1385-1124-1359-1358-1514
0.0131757 505-209-445-394-395-398-899-900-901-1129-1128-1385-1384-1359-1358-1514
0.0131757 1009-714-713-892-1010-1129-1128-1385-1384-1359-1358-1514
0.0131757 505-209-445-394-395-398-899-900-901-1129-1128-1385-1384-1124-1512-1359-1358-1514
0.0131757 2020-1724-1718-1719-1720-3021-3022-3023-3024-1157-1156-1155-1105-1179-1337-1338-1360-1359-1358-1514
0.0131757 2020-1724-1718-1719-1720-3021-3022-3023-3024-1157-1156-1155-1105-1180-1181-1178-1104-1117-1359-1358-1514
0.0131757 1009-714-713-892-1010-1125-1124-1384-1359-1358-1514
0.0131757 1009-714-713-892-1010-1125-1124-1359-1358-1514
0.0131757 2525-2229-2228-2404-2405-2717-2718-2685-2684-2683-2682-1069-1089-1137-1136-1117-1120-1359-1358-1514
0.0131757 505-209-445-394-395-398-899-900-901-1128-1125-1124-1384-1359-1358-1514
0.0131757 505-209-445-394-395-398-899-900-901-1128-1125-1124-1359-1358-1514
0.0131757 505-209-445-394-395-398-899-900-901-1129-1128-1385-1384-1124-1359-1358-1514
0.0131757 505-209-445-394-395-398-899-900-901-1128-1125-1121-1124-1384-1359-1358-1514
0.0131757 505-209-445-394-395-398-899-900-901-1128-1125-1121-1124-1359-1358-1514
0.0129924 505-209-208-384-199-90-91-79-80-58-1575-1593-1614-1643-1609-1684-1683-2018
0.0129924 505-209-208-384-199-90-91-79-80-58-1575-1593-1614-1609-1684-1683-2018
0.0129924 1513-1219-1218-1394-1209-1100-1101-1089-1069-2682-2683-2722-2721-2913-2912-2915-2916-2720-2107-2106-2105-3028
0.0129924 2525-2229-2228-2404-2405-2108-2142-2143-2144-2132-2103-2104-2107-2106-2105-3028
0.0129924 2525-2229-2223-2224-1601-1637-1605-1681-1682-1686-1685-1684-1683-2018
0.0129924 2525-2229-2223-2224-1601-1637-1605-1681-2017-1864-1863-1841-1684-1683-2018
0.0129924 2525-2229-2223-2224-1601-1637-1605-1681-1682-1686-1685-1610-1684-1683-2018
0.0129924 2525-2229-2223-2224-1601-1637-1605-2017-1864-1863-1841-1684-1683-2018
0.0129924 2525-2229-2223-2224-1601-1637-1605-1681-1682-1686-1685-1610-1609-1684-1683-2018
0.0129924 2020-1776-1772-1767-1768-1771-1770-1862-1889-1864-1863-1841-1684-1683-2018
0.0129924 505-209-208-387-504-592-593-667-190-661-660-2077-2076-2103-2104-2107-2106-2105-3028
0.0129924 2020-1724-1960-1909-1908-1907-2911-2910-2913-2912-2915-2917-2916-2720-2107-2106-2105-3028
0.0129924 2020-1724-1960-1909-1908-1907-2911-2910-2913-2912-2915-2916-2720-2107-2106-2105-3028
0.0129924 505-209-208-384-199-90-91-79-80-58-1575-1593-1643-1614-1611-1610-1685-1686-1684-1683-2018
0.0129924 2525-2229-2228-2404-2405-2108-2107-2106-2105-3028
0.0129924 2525-2229-2228-2404-2405-2108-2142-2143-2144-2103-2104-2107-2106-2105-3028
0.0129924 505-209-208-384-199-90-91-79-80-58-1575-1593-1614-1643-1642-1609-1684-1683-2018
0.0129924 505-209-208-384-199-90-91-79-80-58-1575-1593-1643-1614-1611-1610-1685-1684-1683-2018
0.0129924 1513-1219-1218-1394-1209-1100-1101-1089-1069-2682-2683-2722-2721-2913-2912-2915-2917-2916-2720-2107-2106-2105-3028
0.0129924 505-209-208-387-504-592-593-667-190-661-660-2077-2076-2104-2107-2106-2105-3028
0.0129924 1513-1219-1218-1394-1209-1100-1101-1089-1069-2682-2683-2722-2720-2913-2912-2915-2917-2406-2405-2108-2107-2106-2105-3028
0.0129924 505-209-208-387-504-592-593-667-190-661-660-2077-2104-2107-2106-2105-3028
0.0129924 505-209-208-384-199-90-91-79-80-58-1575-1593-1643-1614-1611-1610-1609-1684-1683-2018
0.0129924 505-209-208-387-504-592-593-667-190-661-660-2101-2104-2107-2106-2105-3028
0.0129924 505-209-208-387-504-592-593-667-190-661-660-2101-2183-2108-2107-2106-2105-3028
0.0129924 505-209-208-384-199-90-91-79-80-58-1575-1593-1643-1614-1611-1609-1684-1683-2018
0.0129924 505-209-208-384-199-90-91-79-80-58-1575-1593-1643-1614-1609-1684-1683-2018
0.0129924 505-209-208-384-199-90-91-79-80-58-1575-1593-1643-1609-1684-1683-2018
0.0129924 505-209-208-384-199-90-91-79-80-58-1575-1593-1614-1643-1642-1641-2017-1864-1863-1841-1684-1683-2018
0.0129924 3030-2734-2733-2909-2910-1906-1905-1901-1897-1896-1726-2017-1864-1863-1841-1684-1683-2018
0.0129924 1513-1219-1213-1214-1215-496-497-498-499-1662-1661-1660-1610-1685-1686-1684-1683-2018
0.0129924 3030-2734-2733-2909-2913-2912-2915-2917-2916-2720-2107-2106-2105-3028
0.0129924 1009-714-713-889-704-595-596-584-564-2077-2076-2103-2104-2107-2106-2105-3028
0.0129924 1009-714-713-889-704-595-596-584-564-2077-2104-2107-2106-2105-3028
0.0129924 3030-2734-2733-2909-2910-1906-1905-1901-1897-1893-1890-1629-1864-1863-1841-1684-1683-2018
0.0129924 3030-2734-2733-2909-2910-1906-1905-1901-1897-1893-1890-1889-1864-1863-1841-1684-1683-2018
0.0129924 3030-2734-2733-2909-2910-1906-1905-1901-1897-1896-1726-1892-1889-1864-1863-1841-1684-1683-2018
0.0129924 3030-2734-2733-2909-2910-1906-1905-1901-1897-1896-1726-1892-1891-1889-1864-1863-1841-1684-1683-2018
0.0129924 3030-2734-2733-2909-2910-1906-1905-1901-1897-1896-1726-1892-1891-1890-1629-1864-1863-1841-1684-1683-2018
0.0129924 3030-2734-2733-2909-2910-1906-1905-1901-1897-1896-1726-1892-1891-1890-1629-1889-1864-1863-1841-1684-1683-2018
0.0129924 3030-2734-2733-2909-2913-2912-2915-2916-2720-2107-2106-2105-3028
0.0129924 3030-2734-2733-2909-2910-1906-1905-1901-1897-1896-1726-1892-1891-1890-1889-1864-1863-1841-1684-1683-2018
0.0129924 3030-2734-2733-2909-2910-1906-1905-1901-1897-1893-2017-1864-1863-1841-1684-1683-2018
0.0129924 3030-2734-2733-2909-2910-1906-1905-1901-1897-1896-2017-1864-1863-1841-1684-1683-2018
0.0129924 1009-714-713-889-704-595-596-584-564-2077-2076-2104-2107-2106-2105-3028
0.0129924 1009-714-713-889-890-192-193-160-159-158-157-1574-1594-1642-1643-1614-1611-1610-1685-1686-1684-1683-2018
0.0129924 1009-714-713-889-890-192-193-160-159-158-157-1574-1594-1641-2017-1864-1863-1841-1684-1683-2018
0.0129924 1009-714-713-889-890-192-193-160-159-158-157-1574-1594-1642-1643-1614-1611-1610-1685-1684-1683-2018
0.0129924 1009-714-713-889-890-192-193-160-159-158-157-1574-1594-1642-1641-2017-1864-1863-1841-1684-1683-2018
0.0129924 1009-714-713-889-890-192-193-160-159-158-157-1574-1594-1642-1643-1609-1684-1683-2018
0.0129924 1513-1219-1213-1214-1215-496-497-498-499-1662-1661-1660-1610-1609-1684-1683-2018
0.0129924 1009-714-713-889-890-192-193-160-159-158-157-1574-1594-1642-1643-1614-1611-1610-1609-1684-1683-2018
0.0129924 1009-714-713-889-890-192-193-160-159-158-157-1574-1594-1642-1643-1614-1611-1609-1684-1683-2018
0.0129924 1513-1219-1213-1214-1215-496-497-498-499-1662-1661-1660-1610-1685-1684-1683-2018
0.0129924 1009-714-713-889-890-192-193-160-159-158-157-1574-1594-1642-1643-1614-1609-1684-1683-2018
0.0129924 1009-714-713-889-704-595-596-584-564-566-2077-2104-2107-2106-2105-3028
0.0128821 2525-2229-2223-2224-2225-2011-2012-2013-2014-147-148-127-128-99-96-95-170-169-94-107-349-348-326-503
0.0128821 1513-1219-1455-1404-1405-1406-456-457-372-375-374-349-348-326-503
0.0128821 3030-2734-2733-2909-2910-1707-1708-1675-1674-1673-1672-59-79-127-128-99-96-95-170-169-94-107-110-349-348-326-503
0.0128821 2020-1724-1723-1899-1714-1605-1606-1594-1672-59-79-127-128-99-96-95-170-169-94-107-349-348-326-503
0.0128821 2020-1724-1723-1899-1714-1605-1606-1594-1672-59-79-127-128-99-96-95-170-171-168-169-94-107-110-349-348-326-503
0.0128821 1513-1219-1455-1404-1405-1406-456-118-115-111-114-349-348-326-503
0.0128821 2525-2229-2223-2224-2225-2011-2012-2013-2014-147-148-127-128-99-96-95-170-169-94-107-110-349-348-326-503
0.0128821 2020-1724-1723-1899-1714-1605-1606-1594-1672-59-79-127-128-99-96-95-170-171-169-94-107-110-114-349-348-326-503
0.0128821 1009-714-713-889-890-192-193-160-159-158-165-166-167-168-169-94-107-349-348-326-503
0.0128821 3030-2734-2733-2909-2910-1707-1708-1675-1674-1673-1672-59-79-127-128-99-96-95-170-171-168-169-94-107-349-348-326-503
0.0128821 2020-1724-1723-1899-1714-1605-1606-1594-1672-59-79-127-128-99-96-95-170-171-168-169-94-107-349-348-326-503
0.0128821 1513-1219-1455-1404-1405-1406-456-118-115-111-110-349-348-326-503
0.0128821 3030-2734-2733-2909-2910-1707-1708-1675-1674-1673-1672-59-79-127-128-99-96-95-170-169-94-107-349-348-326-503
0.0128821 2020-1724-1723-1899-1714-1605-1606-1594-1672-59-79-127-128-99-96-95-170-171-169-94-107-110-114-374-349-348-326-503
0.0128821 1009-714-713-889-890-192-193-160-159-158-165-93-168-169-94-107-349-348-326-503
0.0128821 1513-1219-1455-1404-1405-1406-456-118-115-111-110-107-349-348-326-503
0.0128821 1009-714-713-889-890-192-193-160-159-158-165-93-168-169-94-107-110-349-348-326-503
0.0128821 2525-2229-2223-2224-2225-2011-2012-2013-2014-147-148-127-128-99-96-95-170-171-169-94-107-349-348-326-503
0.0128821 1009-714-713-889-890-192-193-160-159-158-165-93-168-169-94-107-110-114-374-349-348-326-503
0.0128821 2525-2229-2223-2224-2225-2011-2012-2013-2014-147-148-127-128-99-96-95-170-171-169-94-107-110-349-348-326-503
0.0128821 1009-714-713-889-890-192-193-160-159-158-165-93-168-169-94-107-110-114-349-348-326-503
0.0128821 2525-2229-2223-2224-2225-2011-2012-2013-2014-147-148-127-128-99-96-95-170-171-169-94-107-110-114-374-349-348-326-503
0.0128821 2020-1724-1723-1899-1714-1605-1606-1594-1672-59-79-127-128-99-96-95-170-169-94-107-110-349-348-326-503
0.0128821 2525-2229-2223-2224-2225-2011-2012-2013-2014-147-148-127-128-99-96-95-170-171-169-94-107-110-114-349-348-326-503
0.0128821 2525-2229-2223-2224-2225-2011-2012-2013-2014-147-148-127-128-99-96-95-170-171-168-169-94-107-349-348-326-503
0.0128821 2525-2229-2223-2224-2225-2011-2012-2013-2014-147-148-127-128-99-96-95-170-171-168-169-94-107-110-349-348-326-503
0.0128821 1513-1219-1455-1404-1405-1406-456-457-372-373-374-349-348-326-503
0.0128821 3030-2734-2733-2909-2910-1707-1708-1675-1674-1673-1672-59-79-127-128-99-96-95-170-171-169-94-107-349-348-326-503
0.0128821 1513-1219-1455-1404-1405-1406-456-457-372-373-375-374-349-348-326-503
0.0128821 3030-2734-2733-2909-2910-1707-1708-1675-1674-1673-1672-59-79-127-128-99-96-95-170-171-168-169-94-107-110-349-348-326-503
0.0128821 1513-1219-1455-1404-1405-1406-456-118-115-111-114-374-349-348-326-503
0.0128821 1513-1219-1455-1404-1405-1406-456-457-372-375-114-349-348-326-503
0.0128821 1513-1219-1455-1404-1405-1406-456-457-372-373-375-114-349-348-326-503
0.0128821 3030-2734-2733-2909-2910-1707-1708-1675-1674-1673-1672-59-79-127-128-99-96-95-170-171-169-94-107-110-349-348-326-503
0.0128821 2020-1724-1723-1899-1714-1605-1606-1594-1672-59-79-127-128-99-96-95-170-171-169-94-107-349-348-326-503
0.0128821 1513-1219-1455-1404-1405-1406-456-118-375-374-349-348-326-503
0.0128821 1513-1219-1455-1404-1405-1406-456-118-375-114-374-349-348-326-503
0.0128821 1513-1219-1455-1404-1405-1406-456-118-115-114-349-348-326-503
0.0128821 1513-1219-1455-1404-1405-1406-456-118-375-114-349-348-326-503
0.0128821 1513-1219-1455-1404-1405-1406-456-118-115-114-374-349-348-326-503
0.0128821 2020-1724-1723-1899-1714-1605-1606-1594-1672-59-79-127-128-99-96-95-170-171-169-94-107-110-349-348-326-503
0.0128821 3030-2734-2733-2909-2910-1707-1708-1675-1674-1673-1672-59-79-127-128-99-96-95-170-171-169-94-107-110-114-374-349-348-326-503
0.0128821 3030-2734-2733-2909-2910-1707-1708-1675-1674-1673-1672-59-79-127-128-99-96-95-170-171-169-94-107-110-114-349-348-326-503
0.0128821 1513-1219-1455-1404-1405-1406-456-457-372-375-114-374-349-348-326-503
0.012762 1009-714-713-889-704-703-702-688-693-694-2680-2681-1705-2687-2688-2613-2647-2648-2649-2636-2637-2641-2640-2645-2644-3013-2019
0.012762 505-209-208-384-199-90-91-79-59-1672-1673-1712-1711-1903-1902-1908-1911-2643-2645-2644-3013-2019
0.012762 1009-714-713-889-704-703-702-688-693-694-2680-2681-1705-2687-2613-2647-2648-2649-2637-2641-2640-2645-2644-3013-2019
0.012762 1513-1219-1218-1394-1209-1100-1101-1089-1069-2582-2609-2610-2611-2612-1710-1711-1903-1902-1908-1911-2643-2645-2644-3013-2019
0.012762 505-209-208-384-199-90-91-79-59-1672-1673-1712-1711-1710-1903-1902-1908-1911-2643-2645-2644-3013-2019
0.012762 2525-2229-2465-2414-2413-2412-1901-1900-1904-1903-1902-1908-1911-2643-2645-2644-3013-2019
0.012762 3030-2734-2733-2909-2910-2613-2647-2648-2649-2637-2641-2640-2645-2644-3013-2019
0.012762 1513-1219-1218-1394-1209-1100-1101-1089-1069-2582-2609-2610-2611-2612-1710-1903-1902-1908-1911-2643-2645-2644-3013-2019
0.012762 1009-714-713-889-704-703-702-688-693-694-2680-2681-1705-2687-2688-2613-2647-2648-2649-2637-2641-2640-2645-2644-3013-2019
0.012762 2020-1724-1723-1899-1903-1902-1908-1911-2643-2645-2644-3013-2019
0.012762 3030-2734-2733-2909-2910-2613-2647-2648-2649-2636-2637-2641-2640-2645-2644-3013-2019
0.012762 2525-2229-2465-2414-2413-2412-1901-1900-1903-1902-1908-1911-2643-2645-2644-3013-2019
0.0126281 1513-1219-1218-1394-1209-1100-1101-1089-1069-2582-2609-2610-2611-2612-1710-1903-1902-1908-1911-2644-2645-2640-2641-3013-3014-3015-3016-3017-2019
0.012603 2020-1724-1723-1902-2019-2641-2640-2643-2900-2899-2874-2873-2851-2694-2619-3029
0.012603 2020-1724-1723-1902-2019-2641-2642-2639-2874-2873-2851-2694-2619-3029
0.012603 1009-714-713-889-890-192-193-160-159-158-157-1574-1594-1642-1643-1614-1611-1610-1685-1686-1683-1684-1609-2018
0.012603 2020-1724-1723-1902-2019-2641-2640-2643-2900-2639-2899-2874-2873-2851-2694-2619-3029
0.012603 1513-1219-1218-1394-1209-1100-1101-1089-1090-1068-2585-2603-2624-2653-2652-2651-2632-2635-2639-2874-2873-2851-2694-2619-3029
0.012603 2020-1724-1723-1902-2019-2641-2642-2639-2899-2874-2873-2851-2694-2619-3029
0.012603 2525-2229-2223-2224-1601-1637-1605-1681-1682-1686-1683-1684-1609-2018
0.012603 1513-1219-1218-1394-1209-1100-1101-1089-1090-1068-2585-2603-2624-2653-2652-2651-2632-2635-2639-2899-2874-2873-2851-2694-2619-3029
0.012603 1009-714-708-709-710-1506-1507-1508-1509-2672-2671-2670-2620-2695-2694-2619-3029
0.012603 2525-2229-2223-2224-1601-1637-1605-1681-1682-1683-1684-1609-2018
0.012603 2020-1724-1723-1902-2019-2640-2643-2900-2639-2899-2874-2873-2851-2694-2619-3029
0.012603 2020-1724-1723-1902-2019-2641-2640-2643-2642-2639-2874-2873-2851-2694-2619-3029
0.012603 2020-1724-1723-1902-2019-2641-2642-2643-2900-2899-2874-2873-2851-2694-2619-3029
0.012603 2020-1724-1723-1902-2019-2641-2640-2639-2899-2874-2873-2851-2694-2619-3029
0.012603 2020-1724-1723-1902-2019-2641-2640-2639-2874-2873-2851-2694-2619-3029
0.012603 2020-1724-1723-1902-2019-2641-2640-2643-2642-2639-2899-2874-2873-2851-2694-2619-3029
0.012603 2020-1776-1772-1767-1766-1841-1863-1864-1889-1629-1893-1896-1726-2017-1683-1684-1609-2018
0.012603 2525-2229-2228-2404-2405-2916-2720-2726-2725-2692-2693-2694-2619-3029
0.012603 2525-2229-2228-2404-2405-2916-2720-2726-2725-2692-2696-2694-2619-3029
0.012603 2020-1724-1723-1902-2019-2640-2643-2900-2899-2874-2873-2851-2694-2619-3029
0.012603 2020-1776-1772-1767-1766-1841-1863-1864-1889-1629-1893-1896-2017-1683-1684-1609-2018
0.012603 1009-714-708-709-710-1506-1507-1508-1509-2672-2671-2670-2620-2695-2696-2693-2694-2619-3029
0.012603 2020-1724-1723-1902-2019-2641-2640-2643-2900-2639-2874-2873-2851-2694-2619-3029
0.012603 2020-1776-1772-1767-1766-1841-1863-1864-1889-1629-1893-2017-1683-1684-1609-2018
0.012603 2020-1724-1723-1902-2019-2640-2643-2900-2639-2874-2873-2851-2694-2619-3029
0.012603 2020-1776-1772-1767-1766-1841-1863-1864-1889-1629-2017-1683-1684-1609-2018
0.012603 2020-1724-1723-1902-2019-2640-2643-2642-2639-2899-2874-2873-2851-2694-2619-3029
0.012603 2020-1724-1723-1902-2019-2640-2643-2642-2639-2874-2873-2851-2694-2619-3029
0.012603 2525-2229-2228-2404-2405-2916-2720-2726-2725-2692-2696-2695-2620-2694-2619-3029
0.012603 2020-1724-1723-1902-2019-2640-2639-2899-2874-2873-2851-2694-2619-3029
0.012603 2020-1724-1723-1902-2019-2640-2639-2874-2873-2851-2694-2619-3029
0.012603 2525-2229-2228-2404-2405-2916-2720-2726-2725-2692-2696-2695-2694-2619-3029
0.012603 2020-1776-1772-1767-1768-1771-1840-1841-1863-1864-1889-1629-2017-1683-1684-1609-2018
0.012603 2020-1776-1772-1767-1768-1771-1840-1863-1864-1889-1629-2017-1683-1684-1609-2018
0.012603 1513-1219-1218-1394-1209-1100-1101-1089-1090-1068-2585-2603-2653-2624-2621-2620-2695-2696-2693-2694-2619-3029
0.012603 1009-714-713-889-890-192-193-160-159-158-157-1574-1594-1642-1641-1683-1684-1609-2018
0.012603 1009-714-708-709-710-1506-1507-1508-1509-2672-2671-2670-2620-2695-2696-2694-2619-3029
0.012603 1513-1219-1218-1394-1209-1100-1101-1089-1090-1068-2585-2603-2624-2653-2652-2651-2632-2874-2873-2851-2694-2619-3029
0.012603 505-209-208-384-199-90-91-79-80-58-1575-1593-1614-1643-1642-1641-1683-1684-1609-2018
0.012603 1009-714-713-889-890-192-193-160-159-158-157-1574-1594-1641-1683-1684-1609-2018
0.012603 1513-1219-1218-1394-1209-1100-1101-1089-1090-1068-2585-2603-2653-2624-2621-2620-2695-2694-2619-3029
0.012603 1513-1219-1218-1394-1209-1100-1101-1089-1090-1068-2585-2603-2624-2653-2652-2651-2874-2873-2851-2694-2619-3029
0.012603 1513-1219-1213-1214-1215-496-497-498-499-1662-1661-1660-1610-1685-1686-1683-1684-1609-2018
0.012603 3030-2783-2782-2777-2776-2778-2781-2850-2780-2872-2899-2874-2873-2851-2694-2619-3029
0.012603 1513-1219-1218-1394-1209-1100-1101-1089-1090-1068-2585-2603-2653-2624-2621-2620-2695-2696-2694-2619-3029
0.012603 3030-2734-2733-2909-2910-1906-1905-1901-1897-1893-2017-1683-1684-1609-2018
0.012603 505-209-208-384-385-1202-1203-1170-1169-1168-1167-2584-2604-2652-2653-2624-2621-2620-2695-2694-2619-3029
0.012603 505-209-208-384-385-1202-1203-1170-1169-1168-1167-2584-2604-2652-2653-2624-2621-2620-2695-2696-2693-2694-2619-3029
0.012603 1513-1219-1218-1394-1209-1100-1101-1089-1090-1068-2585-2603-2624-2653-2652-2651-2632-2635-2874-2873-2851-2694-2619-3029
0.012603 505-209-208-384-385-1202-1203-1170-1169-1168-1167-2584-2604-2652-2653-2624-2621-2620-2695-2696-2694-2619-3029
0.012603 505-209-208-384-199-90-91-79-80-58-1575-1593-1643-1614-1611-1610-1685-1686-1683-1684-1609-2018
0.0125253 1513-1219-1213-1214-1215-496-497-498-499-1662-1666-1667-1594-1640-1604-1638-1637-1603-1602-1601-1600-2524
0.0125253 1513-1219-1213-1214-1215-496-497-498-499-1662-1666-1667-1594-1640-1639-1638-1637-1603-1602-1601-1600-2524
0.0125253 1009-714-713-889-704-595-596-584-564-2177-2178-2217-2216-2215-2408-2407-2413-2412-2411-1900-1637-1638-1603-1602-1601-1600-2524
0.0125253 505-209-208-384-199-90-91-79-59-1572-1571-1599-1602-1601-1600-2524
0.0125253 505-209-208-384-199-90-91-79-59-1572-1571-1598-1599-1602-1601-1600-2524
0.0125253 1009-714-713-889-704-595-596-584-564-2177-2178-2217-2216-2215-2408-2407-2413-2412-2411-1900-1603-1602-1601-1600-2524
0.0125253 505-209-208-384-199-90-91-79-59-1572-1599-1602-1601-1600-2524
0.0125253 1513-1219-1213-1214-1215-496-497-498-499-1662-1666-1667-1594-1640-1639-1627-1598-1599-1602-1601-1600-2524
0.0125253 1513-1219-1213-1214-1215-496-497-498-499-1662-1666-1667-1594-1640-1604-1603-1602-1601-1600-2524
0.0124652 1009-714-713-889-704-703-702-688-693-694-2680-2681-1705-2687-2688-2614-2613-2612-2611-2610-3017-3016-3013-2641-2640-2645-2019
0.0124652 3030-2734-2733-2909-2910-2613-2647-2648-2611-2612-2609-2608-2610-3017-3016-3013-2641-2640-2645-2019
0.0124652 3030-2734-2733-2909-2910-2613-2647-2648-2611-2612-2609-2610-3017-3016-3013-2641-2640-2645-2019
0.0124652 3030-2734-2733-2909-2910-2613-2612-2611-2610-3017-3016-3013-2641-2640-2645-2019
0.0124652 3030-2734-2733-2909-2910-2613-2647-2611-2612-2609-2608-2610-3017-3016-3013-2641-2640-2645-2019
0.0124652 3030-2734-2733-2909-2910-2647-2648-2613-2612-2611-2610-3017-3016-3013-2641-2640-2645-2019
0.0124652 3030-2734-2733-2909-2910-2613-2647-2648-2649-2636-2637-2641-2640-2645-2019
0.0124652 1513-1219-1218-1394-1209-1100-1101-1089-1069-2582-2609-2612-2611-2610-3017-3016-3013-2641-2640-2645-2019
0.0124652 1009-714-713-889-704-703-702-688-693-694-2680-2681-1705-2687-2688-2613-2647-2648-2649-2637-2641-2640-2645-2019
0.0124652 2525-2229-2465-2414-2413-2412-1901-1902-1903-1710-2612-2611-2610-3017-3016-3013-2641-2640-2645-2019
0.0124652 1009-714-713-889-704-703-702-688-693-694-2680-2681-1705-2687-2688-2613-2647-2648-2649-2636-2637-2641-2640-2645-2019
0.0124652 3030-2734-2733-2909-2910-2613-2647-2611-2612-2609-2610-3017-3016-3013-2641-2640-2645-2019
0.0124652 3030-2734-2733-2909-2910-2647-2648-2611-2612-2609-2610-3017-3016-3013-2641-2640-2645-2019
0.0124652 2020-1724-1723-1902-1903-1710-2612-2611-2610-3017-3016-3013-2641-2640-2645-2019
0.0124652 1009-714-713-889-704-703-702-688-693-694-2680-2681-1705-2687-2613-2612-2611-2610-3017-3016-3013-2641-2640-2645-2019
0.0124652 505-209-208-384-199-90-91-79-59-1672-1673-1712-1711-1710-2612-2611-2610-3017-3016-3013-2641-2640-2645-2019
0.0124652 1009-714-713-889-704-703-702-688-693-694-2680-2681-1705-2687-2688-2614-2648-2647-2613-2612-2611-2610-3017-3016-3013-2641-2640-2645-2019
0.0124652 1009-714-713-889-704-703-702-688-693-694-2680-2681-1705-2687-2688-2613-2612-2611-2610-3017-3016-3013-2641-2640-2645-2019
0.0124652 2020-1724-1723-1899-1902-1903-1710-2612-2611-2610-3017-3016-3013-2641-2640-2645-2019
0.0124652 3030-2734-2733-2909-2910-2613-2647-2648-2649-2637-2641-2640-2645-2019
0.0124652 505-209-208-384-199-90-91-79-59-1672-1673-1712-1710-2612-2611-2610-3017-3016-3013-2641-2640-2645-2019
0.0124652 1009-714-713-889-704-703-702-688-693-694-2680-2681-1705-2687-2613-2647-2648-2649-2637-2641-2640-2645-2019
0.012463 2525-2229-2228-2404-2221-2200-2204-2205-154-153-158-163-89-88-87-84-83-124-112-85-492-491-1515
0.012463 2525-2229-2228-2404-2221-2200-2204-2205-154-153-158-163-89-88-87-84-83-85-492-491-1515
0.012463 2525-2229-2228-2404-2221-2200-2204-2205-154-153-158-163-89-88-87-84-83-124-112-116-489-85-492-491-1515
0.012463 2020-1724-1723-1899-1714-1605-1606-1594-1574-57-84-85-492-491-1515
0.012463 2525-2229-2228-2404-2221-2200-2204-2205-154-153-158-163-89-88-87-84-85-492-491-1515
0.012463 505-209-208-383-382-121-122-123-88-87-84-83-85-492-491-1515
0.012463 1513-1219-1218-1397-1398-1216-1215-492-491-1515
0.012463 505-209-208-383-382-121-122-123-88-87-84-85-492-491-1515
0.012463 3030-2738-2739-2736-2906-2615-2616-2604-2584-1167-1168-1207-1205-87-88-122-123-124-112-116-489-85-492-491-1515
0.012463 3030-2738-2739-2736-2906-2615-2616-2604-2584-1167-1168-1207-1205-87-88-122-123-124-112-85-492-491-1515
0.012463 1009-714-950-899-898-897-896-1395-1396-1397-1398-1216-1215-492-491-1515
0.0124258 2020-1724-1723-1899-1714-1605-1606-1594-1574-157-158-197-196-195-504
0.0123591 505-209-208-384-199-90-91-79-59-1572-1571-1599-1600-1601-1602-1603-1900-1901-2411-2524
0.0123591 1513-1219-1213-1214-1215-496-497-498-499-1662-1666-1667-1594-1640-1604-1638-1637-1603-1900-1901-2411-2524
0.0123591 1513-1219-1213-1214-1215-496-497-498-499-1662-1666-1667-1594-1640-1639-1638-1637-1603-1900-1901-2411-2524
0.0123591 2020-1724-1723-1902-1903-1904-1900-1901-2411-2524
0.0123591 2020-1724-1723-1902-1903-1900-1901-2411-2524
0.0123591 2020-1724-1723-1899-1898-1901-2411-2524
0.0123591 2020-1724-1723-1899-1900-1901-2411-2524
0.0123591 2020-1724-1723-1902-1901-2411-2524
0.0123591 505-209-208-384-199-90-91-79-59-1572-1599-1600-1601-1602-1603-1900-1901-2411-2524
0.0123591 505-209-208-384-199-90-91-79-59-1572-1599-1600-1601-1602-1603-1637-1900-1901-2411-2524
0.0122896 1513-1268-1269-1266-1265-1264-1514
0.0122896 1513-1271-1268-1269-1266-1265-1264-1514
0.0122896 505-209-445-394-395-398-899-900-901-1128-1125-1121-1120-1117-1136-1178-1179-1336-1358-1359-1384-1357-1265-1264-1514
0.0122896 1513-1271-1268-1269-1265-1264-1514
0.0122896 2525-2229-2228-2404-2405-2717-2718-2685-2684-2683-2682-1069-1089-1137-1138-1104-1178-1179-1336-1358-1359-1384-1357-1265-1264-1514
0.0122896 505-209-445-394-395-398-899-900-901-1128-1125-1121-1120-1117-1136-1178-1104-1179-1336-1358-1359-1384-1357-1265-1264-1514
0.0122896 2020-1724-1718-1719-1720-3021-3022-3023-3024-1157-1156-1155-1105-1179-1336-1358-1359-1384-1357-1265-1264-1514
0.0122896 1513-1271-1267-1266-1265-1264-1514
0.0122896 2020-1724-1718-1719-1720-3021-3022-3023-3024-1157-1156-1155-1105-1180-1179-1336-1358-1359-1384-1357-1265-1264-1514
0.0122896 1513-1268-1269-1265-1264-1514
0.0122896 1009-714-713-892-1010-1125-1121-1120-1117-1136-1178-1179-1336-1358-1359-1384-1357-1265-1264-1514
0.0122896 3030-2738-2739-2736-2906-2615-2616-2604-2605-2583-1070-1088-1138-1104-1179-1336-1358-1359-1384-1357-1265-1264-1514
0.0122896 1009-714-713-892-1010-1125-1121-1120-1117-1136-1178-1104-1179-1336-1358-1359-1384-1357-1265-1264-1514
0.0122896 3030-2738-2739-2736-2906-2615-2616-2604-2605-2583-1070-1088-1138-1104-1178-1179-1336-1358-1359-1384-1357-1265-1264-1514
0.0122896 2525-2229-2228-2404-2405-2717-2718-2685-2684-2683-2682-1069-1089-1137-1138-1104-1179-1336-1358-1359-1384-1357-1265-1264-1514
0.0121921 505-209-445-394-393-392-891-895-896-897-898-892-893-700-1097-1096-1095-1502-1501-1500-1497-1496-1495-1498-1010
0.0121921 505-209-445-394-393-392-891-892-893-700-1097-1096-1095-1502-1501-1500-1497-1496-1495-1498-1010
0.0121921 2525-2229-2228-2404-2219-2110-2111-2099-2079-662-663-702-701-700-1097-1096-1095-1502-1501-1500-1497-1496-1495-1498-1010
0.0121921 2525-2229-2228-2404-2219-2110-2111-2099-2079-662-663-702-700-1097-1096-1095-1502-1501-1500-1497-1496-1495-1498-1010
0.0121921 3030-2738-2739-2736-2906-2615-2616-2604-2584-1067-1094-1097-1096-1095-1502-1501-1500-1497-1496-1495-1498-1010
0.0121921 1513-1227-1463-1466-901-898-897-896-700-1097-1096-1095-1502-1501-1500-1497-1496-1495-1498-1010
0.0120094 2525-2229-2228-2404-2219-2110-2111-2099-2079-662-663-702-701-893-1010
0.0119817 2020-1724-1723-1899-1716-1695-1696-1700-1164-1165-1166-695-1172-1173-1099-1133-1132-1096-1010
0.0118319 3030-2734-2733-2909-2910-2613-2647-2648-2611-2612-2609-2610-3017-2019
0.0118319 3030-2734-2733-2909-2910-2613-2647-2611-2612-2609-2608-2610-3017-2019
0.0118319 505-209-208-384-199-90-91-79-59-1672-1673-1712-1711-1903-1902-1908-1911-2644-2645-2646-2647-2648-2613-2612-2611-2610-3017-2019
0.0118319 3030-2734-2733-2909-2910-2613-2647-2648-2611-2612-2609-2608-2610-3017-2019
0.0118319 3030-2734-2733-2909-2910-2647-2648-2611-2612-2609-2610-3017-2019
0.0118319 3030-2734-2733-2909-2910-2613-2647-2611-2612-2609-2610-3017-2019
0.0118319 3030-2734-2733-2909-2910-2647-2648-2613-2612-2611-2610-3017-2019
0.0118319 3030-2734-2733-2909-2910-2613-2612-2611-2610-3017-2019
0.0118319 2020-1724-1723-1899-1903-1902-1908-1911-2643-2644-2645-2646-2647-2648-2611-2612-2609-2608-2610-3017-2019
0.0118319 505-209-208-384-199-90-91-79-59-1672-1673-1712-1711-1903-1902-1908-1911-2643-2644-2645-2646-2647-2648-2613-2612-2611-2610-3017-2019
0.0118319 2525-2229-2465-2414-2413-2412-1901-1900-1903-1902-1908-1911-2643-2644-2645-2646-2611-2612-2609-2610-3017-2019
0.0118319 2525-2229-2465-2414-2413-2412-1901-1900-1904-1903-1902-1908-1911-2643-2644-2645-2646-2647-2648-2613-2612-2611-2610-3017-2019
0.0118319 505-209-208-384-199-90-91-79-59-1672-1673-1712-1710-2612-2611-2610-3017-2019
0.0118319 1513-1219-1218-1394-1209-1100-1101-1089-1069-2582-2609-2612-2611-2610-3017-2019
0.0118319 2020-1724-1723-1899-1903-1902-1908-1911-2643-2644-2645-2646-2611-2612-2609-2608-2610-3017-2019
0.0118319 2020-1724-1723-1902-1903-1710-2612-2611-2610-3017-2019
0.0118319 2020-1724-1723-1899-1903-1902-1908-1911-2643-2644-2645-2646-2611-2612-2609-2610-3017-2019
0.0118319 2020-1724-1723-1899-1902-1903-1710-2612-2611-2610-3017-2019
0.0118319 2020-1724-1723-1899-1903-1902-1908-1911-2644-2645-2646-2647-2648-2613-2612-2611-2610-3017-2019
0.0118319 2020-1724-1723-1899-1903-1902-1908-1911-2643-2644-2645-2646-2647-2648-2611-2612-2609-2610-3017-2019
0.0118319 2525-2229-2465-2414-2413-2412-1901-1900-1903-1902-1908-1911-2643-2644-2645-2646-2611-2612-2609-2608-2610-3017-2019
0.0118319 2020-1724-1723-1899-1903-1902-1908-1911-2644-2645-2646-2611-2612-2609-2610-3017-2019
0.0118319 2020-1724-1723-1899-1903-1902-1908-1911-2643-2644-2645-2646-2647-2648-2613-2612-2611-2610-3017-2019
0.0118319 2020-1724-1723-1899-1903-1902-1908-1911-2644-2645-2646-2611-2612-2609-2608-2610-3017-2019
0.0118319 505-209-208-384-199-90-91-79-59-1672-1673-1712-1711-1710-1903-1902-1908-1911-2644-2645-2646-2647-2648-2613-2612-2611-2610-3017-2019
0.0118319 2525-2229-2465-2414-2413-2412-1901-1900-1903-1902-1908-1911-2643-2644-2645-2646-2647-2648-2613-2612-2611-2610-3017-2019
0.0118319 1009-714-713-889-704-703-702-688-693-694-2680-2681-1705-2687-2688-2614-2648-2647-2613-2612-2611-2610-3017-2019
0.0118319 2525-2229-2465-2414-2413-2412-1901-1900-1904-1903-1902-1908-1911-2644-2645-2646-2647-2648-2613-2612-2611-2610-3017-2019
0.0118319 505-209-208-384-199-90-91-79-59-1672-1673-1712-1711-1710-1903-1902-1908-1911-2643-2644-2645-2646-2647-2648-2613-2612-2611-2610-3017-2019
0.0118319 1009-714-713-889-704-703-702-688-693-694-2680-2681-1705-2687-2688-2614-2613-2612-2611-2610-3017-2019
0.0118319 1009-714-713-889-704-703-702-688-693-694-2680-2681-1705-2687-2688-2613-2612-2611-2610-3017-2019
0.0118319 2525-2229-2465-2414-2413-2412-1901-1902-1903-1710-2612-2611-2610-3017-2019
0.0118319 2525-2229-2465-2414-2413-2412-1901-1900-1903-1902-1908-1911-2644-2645-2646-2647-2648-2613-2612-2611-2610-3017-2019
0.0118319 1009-714-713-889-704-703-702-688-693-694-2680-2681-1705-2687-2613-2612-2611-2610-3017-2019
0.0118319 505-209-208-384-199-90-91-79-59-1672-1673-1712-1711-1710-2612-2611-2610-3017-2019
0.0117936 2020-1776-1772-1767-1768-1771-1840-1841-1863-2018
0.0117936 505-258-259-255-256-325-348-503
0.0117936 505-258-259-256-255-325-348-503
0.0117936 505-258-257-253-256-255-325-348-503
0.0117936 505-258-254-253-252-251-250-325-348-503
0.0117936 505-258-259-255-256-253-252-251-250-325-348-503
0.0117936 505-258-257-253-256-325-348-503
0.0117936 505-258-257-252-253-256-325-348-503
0.0117936 505-258-257-252-253-256-255-325-348-503
0.0117936 505-258-259-256-253-254-255-325-348-503
0.0117936 2020-1776-1772-1767-1768-1771-1770-1840-1841-1863-2018
0.0117936 2020-1776-1772-1767-1766-1841-1863-2018
0.0117797 1009-714-713-889-704-595-596-584-564-2177-2178-2217-2216-2215-2408-2407-2413-2412-2411-1900-1637-1638-1601-2524
0.0117797 1513-1219-1213-1214-1215-496-497-498-499-1662-1666-1667-1594-1640-1604-1603-1637-1638-1601-2524
0.0117797 1009-714-713-889-704-595-596-584-564-2177-2178-2217-2216-2215-2408-2407-2413-2412-2411-1900-1603-1637-1638-1601-2524
0.011738 505-209-208-384-199-90-91-79-59-1672-1673-1712-1711-1710-1903-1902-1908-1911-2643-2644-2645-2646-2647-2648-2613-2612-2611-2610-3017-3016-3013-2019
0.011738 2525-2229-2465-2414-2413-2412-1901-1900-1903-1902-1908-1911-2643-2644-2645-2646-2611-2612-2609-2610-3017-3016-3013-2019
0.011738 1009-714-713-889-704-703-702-688-693-694-2680-2681-1705-2687-2613-2612-2611-2610-3017-3016-3013-2019
0.011738 1009-714-713-889-704-703-702-688-693-694-2680-2681-1705-2687-2688-2614-2648-2647-2613-2612-2611-2610-3017-3016-3013-2019
0.011738 3030-2734-2733-2909-2910-2613-2647-2611-2612-2609-2610-3017-3016-3013-2019
0.011738 3030-2734-2733-2909-2910-2613-2612-2611-2610-3017-3016-3013-2019
0.011738 505-209-208-384-199-90-91-79-59-1672-1673-1712-1711-1903-1902-1908-1911-2643-2644-2645-2646-2647-2648-2613-2612-2611-2610-3017-3016-3013-2019
0.011738 505-209-208-384-199-90-91-79-59-1672-1673-1712-1711-1710-2612-2611-2610-3017-3016-3013-2019
0.011738 2525-2229-2465-2414-2413-2412-1901-1900-1903-1902-1908-1911-2644-2645-2646-2647-2648-2613-2612-2611-2610-3017-3016-3013-2019
0.011738 505-209-208-384-199-90-91-79-59-1672-1673-1712-1711-1710-1903-1902-1908-1911-2644-2645-2646-2647-2648-2613-2612-2611-2610-3017-3016-3013-2019
0.011738 2525-2229-2465-2414-2413-2412-1901-1902-1903-1710-2612-2611-2610-3017-3016-3013-2019
0.011738 2525-2229-2465-2414-2413-2412-1901-1900-1904-1903-1902-1908-1911-2644-2645-2646-2647-2648-2613-2612-2611-2610-3017-3016-3013-2019
0.011738 1009-714-713-889-704-703-702-688-693-694-2680-2681-1705-2687-2688-2613-2612-2611-2610-3017-3016-3013-2019
0.011738 2525-2229-2465-2414-2413-2412-1901-1900-1903-1902-1908-1911-2643-2644-2645-2646-2647-2648-2613-2612-2611-2610-3017-3016-3013-2019
0.011738 3030-2734-2733-2909-2910-2613-2647-2611-2612-2609-2608-2610-3017-3016-3013-2019
0.011738 505-209-208-384-199-90-91-79-59-1672-1673-1712-1711-1903-1902-1908-1911-2644-2645-2646-2647-2648-2613-2612-2611-2610-3017-3016-3013-2019
0.011738 1009-714-713-889-704-703-702-688-693-694-2680-2681-1705-2687-2688-2614-2613-2612-2611-2610-3017-3016-3013-2019
0.011738 2020-1724-1723-1899-1902-1903-1710-2612-2611-2610-3017-3016-3013-2019
0.011738 2020-1724-1723-1899-1903-1902-1908-1911-2643-2644-2645-2646-2647-2648-2613-2612-2611-2610-3017-3016-3013-2019
0.011738 2020-1724-1723-1899-1903-1902-1908-1911-2644-2645-2646-2611-2612-2609-2608-2610-3017-3016-3013-2019
0.011738 2020-1724-1723-1899-1903-1902-1908-1911-2643-2644-2645-2646-2647-2648-2611-2612-2609-2610-3017-3016-3013-2019
0.011738 2020-1724-1723-1899-1903-1902-1908-1911-2644-2645-2646-2611-2612-2609-2610-3017-3016-3013-2019
0.011738 2020-1724-1723-1899-1903-1902-1908-1911-2643-2644-2645-2646-2647-2648-2611-2612-2609-2608-2610-3017-3016-3013-2019
0.011738 3030-2734-2733-2909-2910-2647-2648-2611-2612-2609-2610-3017-3016-3013-2019
0.011738 3030-2734-2733-2909-2910-2613-2647-2648-2611-2612-2609-2610-3017-3016-3013-2019
0.011738 2020-1724-1723-1899-1903-1902-1908-1911-2643-2644-2645-2646-2611-2612-2609-2610-3017-3016-3013-2019
0.011738 2020-1724-1723-1899-1903-1902-1908-1911-2644-2645-2646-2647-2648-2613-2612-2611-2610-3017-3016-3013-2019
0.011738 3030-2734-2733-2909-2910-2613-2647-2648-2611-2612-2609-2608-2610-3017-3016-3013-2019
0.011738 2525-2229-2465-2414-2413-2412-1901-1900-1904-1903-1902-1908-1911-2643-2644-2645-2646-2647-2648-2613-2612-2611-2610-3017-3016-3013-2019
0.011738 2020-1724-1723-1899-1903-1902-1908-1911-2643-2644-2645-2646-2611-2612-2609-2608-2610-3017-3016-3013-2019
0.011738 2020-1724-1723-1902-1903-1710-2612-2611-2610-3017-3016-3013-2019
0.011738 1513-1219-1218-1394-1209-1100-1101-1089-1069-2582-2609-2612-2611-2610-3017-3016-3013-2019
0.011738 3030-2734-2733-2909-2910-2647-2648-2613-2612-2611-2610-3017-3016-3013-2019
0.011738 505-209-208-384-199-90-91-79-59-1672-1673-1712-1710-2612-2611-2610-3017-3016-3013-2019
0.0116894 1009-714-713-889-704-703-702-688-693-694-2680-2681-1705-2687-2688-2613-2647-2648-2649-2637-2641-2640-2645-2644-3013-3014-2610-2019
0.0116894 1009-714-713-889-704-703-702-688-693-694-2680-2681-1705-2687-2688-2613-2647-2648-2649-2636-2640-2641-3013-3014-2610-2019
0.0116894 1009-714-713-889-704-703-702-688-693-694-2680-2681-1705-2687-2688-2613-2647-2648-2649-2636-2637-2641-2640-2645-2644-3013-3014-2610-2019
0.0116894 1009-714-713-889-704-703-702-688-693-694-2680-2681-1705-2687-2613-2647-2648-2649-2637-2641-2640-2645-2644-3013-3014-2610-2019
0.0116894 3030-2734-2733-2909-2910-2613-2647-2648-2649-2636-2637-2641-2640-2645-2644-3013-3014-2610-2019
0.0116894 3030-2734-2733-2909-2910-2613-2647-2648-2649-2636-2640-2641-3013-3014-2610-2019
0.0116894 3030-2734-2733-2909-2910-2613-2647-2648-2649-2637-2641-2640-2645-2644-3013-3014-2610-2019
0.011575 3030-2783-2782-2777-2776-2778-2781-2850-2780-2872-2899-2874-2873-2851-3029
0.011575 2525-2229-2228-2404-2219-2110-2111-2099-2100-2078-565-583-633-599-673-674-831-853-1008
0.011575 2525-2229-2228-2404-2219-2110-2111-2099-2100-2078-565-583-633-599-673-676-675-674-831-853-1008
0.011575 2525-2229-2228-2404-2219-2110-2111-2099-2100-2078-565-583-633-599-674-831-853-1008
0.011575 2525-2229-2228-2404-2219-2110-2111-2099-2100-2078-565-583-633-604-599-673-674-831-853-1008
0.011575 2525-2229-2228-2404-2219-2110-2111-2099-2100-2078-565-583-633-604-599-673-676-675-674-831-853-1008
0.011575 2525-2229-2228-2404-2219-2110-2111-2099-2100-2078-565-583-633-604-599-674-831-853-1008
0.011575 2020-1724-1723-1902-2019-2641-2640-2643-2900-2639-2899-2874-2873-2851-3029
0.011575 2020-1724-1723-1902-2019-2641-2642-2643-2900-2639-2874-2873-2851-3029
0.011575 2020-1724-1723-1902-2019-2641-2640-2639-2874-2873-2851-3029
0.011575 505-209-208-387-504-620-616-615-612-599-673-674-831-853-1008
0.011575 2020-1724-1723-1902-2019-2640-2639-2874-2873-2851-3029
0.011575 2020-1724-1723-1902-2019-2640-2639-2899-2874-2873-2851-3029
0.011575 2020-1724-1723-1902-2019-2640-2643-2642-2639-2874-2873-2851-3029
0.011575 2020-1724-1723-1902-2019-2640-2643-2642-2639-2899-2874-2873-2851-3029
0.011575 2020-1724-1723-1902-2019-2640-2643-2900-2639-2874-2873-2851-3029
0.011575 2020-1724-1723-1902-2019-2640-2643-2900-2639-2899-2874-2873-2851-3029
0.011575 2020-1724-1723-1902-2019-2640-2643-2900-2899-2874-2873-2851-3029
0.011575 505-209-208-387-504-620-616-615-612-599-673-676-600-674-831-853-1008
0.011575 2020-1724-1723-1902-2019-2641-2642-2643-2900-2899-2874-2873-2851-3029
0.011575 2020-1724-1723-1902-2019-2641-2640-2639-2899-2874-2873-2851-3029
0.011575 2020-1724-1723-1902-2019-2641-2640-2643-2642-2639-2874-2873-2851-3029
0.011575 2020-1724-1723-1902-2019-2641-2642-2639-2899-2874-2873-2851-3029
0.011575 2020-1724-1723-1902-2019-2641-2640-2643-2642-2639-2899-2874-2873-2851-3029
0.011575 2020-1724-1723-1902-2019-2641-2642-2639-2874-2873-2851-3029
0.011575 2020-1724-1723-1902-2019-2641-2640-2643-2900-2639-2874-2873-2851-3029
0.011575 2020-1724-1723-1902-2019-2641-2640-2643-2900-2899-2874-2873-2851-3029
0.011575 2020-1724-1723-1899-1900-2212-2213-2180-2179-2178-2177-564-584-632-633-599-674-831-853-1008
0.011575 2020-1724-1723-1899-1900-2212-2213-2180-2179-2178-2177-564-584-632-631-612-599-673-674-831-853-1008
0.011575 1513-1219-1218-1394-1395-697-698-665-664-663-670-671-672-673-674-831-853-1008
0.011575 2020-1724-1723-1899-1900-2212-2213-2180-2179-2178-2177-564-584-632-631-612-599-673-676-675-674-831-853-1008
0.011575 1513-1219-1218-1394-1395-697-698-665-664-663-670-671-672-676-675-674-831-853-1008
0.011575 1513-1219-1218-1394-1395-697-698-665-664-663-670-671-672-676-675-674-832-831-853-1008
0.011575 2020-1724-1723-1899-1900-2212-2213-2180-2179-2178-2177-564-584-632-631-612-599-674-831-853-1008
0.011575 2020-1724-1723-1899-1900-2212-2213-2180-2179-2178-2177-564-584-632-633-599-673-674-831-853-1008
0.011575 2020-1724-1723-1899-1900-2212-2213-2180-2179-2178-2177-564-584-632-633-599-673-676-675-674-831-853-1008
0.011575 1513-1219-1218-1394-1395-697-698-665-664-663-670-671-672-673-599-674-831-853-1008
0.011575 2020-1724-1723-1899-1900-2212-2213-2180-2179-2178-2177-564-584-632-633-604-599-673-674-831-853-1008
0.011575 2020-1724-1723-1899-1900-2212-2213-2180-2179-2178-2177-564-584-632-633-604-599-673-676-675-674-831-853-1008
0.011575 505-209-208-387-504-620-616-615-612-599-674-831-853-1008
0.011575 2020-1724-1723-1899-1900-2212-2213-2180-2179-2178-2177-564-584-632-633-604-599-674-831-853-1008
0.011575 505-209-208-387-504-620-616-615-612-599-673-676-675-674-831-853-1008
0.011575 505-209-208-387-504-620-616-615-612-599-673-676-675-600-674-831-853-1008
0.011575 505-209-208-387-504-620-616-615-612-599-673-676-600-675-674-831-853-1008
0.011575 1513-1219-1218-1394-1209-1100-1101-1089-1090-1068-2585-2603-2624-2653-2652-2651-2632-2635-2639-2899-2874-2873-2851-3029
0.011575 2525-2229-2228-2404-2405-2916-2720-2726-2725-2692-2696-2695-2694-2619-2853-2874-2873-2851-3029
0.011575 1009-714-708-709-710-1506-1507-1508-1509-2672-2671-2670-2620-2695-2696-2694-2619-2853-2875-2876-2874-2873-2851-3029
0.011575 2525-2229-2228-2404-2405-2916-2720-2726-2725-2692-2696-2695-2694-2619-2853-2875-2874-2873-2851-3029
0.011575 1009-714-708-709-710-1506-1507-1508-1509-2672-2671-2670-2620-2695-2696-2694-2619-2853-2875-2874-2873-2851-3029
0.011575 1009-714-708-709-710-1506-1507-1508-1509-2672-2671-2670-2620-2695-2696-2694-2619-2853-2874-2873-2851-3029
0.011575 2525-2229-2228-2404-2405-2916-2720-2726-2725-2692-2696-2695-2694-2619-2853-2875-2876-2874-2873-2851-3029
0.011575 3030-2734-2728-2729-2730-2516-2517-2518-2519-652-653-598-673-674-831-853-1008
0.011575 1513-1219-1218-1394-1209-1100-1101-1089-1090-1068-2585-2603-2624-2653-2652-2651-2874-2873-2851-3029
0.011575 1009-763-764-760-761-830-831-853-1008
0.011575 3030-2734-2728-2729-2730-2516-2517-2518-2519-652-653-598-673-599-674-831-853-1008
0.011575 1513-1219-1218-1394-1209-1100-1101-1089-1090-1068-2585-2603-2624-2653-2652-2651-2632-2874-2873-2851-3029
0.011575 3030-2734-2728-2729-2730-2516-2517-2518-2519-652-653-598-599-674-831-853-1008
0.011575 1513-1219-1218-1394-1209-1100-1101-1089-1090-1068-2585-2603-2624-2653-2652-2651-2632-2635-2639-2874-2873-2851-3029
0.011575 1513-1219-1218-1394-1209-1100-1101-1089-1090-1068-2585-2603-2624-2653-2652-2651-2632-2635-2874-2873-2851-3029
0.011575 3030-2734-2728-2729-2730-2516-2517-2518-2519-652-653-598-599-673-676-600-675-674-831-853-1008
0.011575 1009-763-759-760-761-830-831-853-1008
0.011575 3030-2734-2728-2729-2730-2516-2517-2518-2519-652-653-598-599-673-676-600-674-831-853-1008
0.011575 3030-2734-2728-2729-2730-2516-2517-2518-2519-652-653-598-599-673-676-675-600-674-831-853-1008
0.011575 3030-2734-2728-2729-2730-2516-2517-2518-2519-652-653-598-599-673-676-675-674-831-853-1008
0.011575 1009-763-759-758-761-830-831-853-1008
0.011575 3030-2734-2728-2729-2730-2516-2517-2518-2519-652-653-598-599-673-674-831-853-1008
0.0115734 2020-1724-1723-1899-1900-1901-2411-2412-2524
0.0115734 2020-1724-1723-1902-1903-1900-1901-2411-2412-2524
0.0115734 2020-1724-1723-1902-1903-1904-1900-1901-2411-2412-2524
0.0115734 1513-1219-1213-1214-1215-496-497-498-499-1662-1666-1667-1594-1640-1639-1638-1637-1603-1900-2411-2412-2524
0.0115734 2020-1724-1723-1899-1898-1901-2411-2412-2524
0.0115734 2020-1724-1723-1902-1903-1904-1900-2411-2412-2524
0.0115734 2020-1724-1723-1899-1898-1897-2411-2412-2524
0.0115734 2020-1724-1723-1902-1903-1904-2411-2412-2524
0.0115734 2525-2229-2228-2404-2408-2215-2411-2412-2524
0.0115734 2020-1724-1723-1902-1903-1900-2411-2412-2524
0.0115734 1009-714-713-889-704-595-596-584-564-2177-2178-2179-2180-2217-2216-2408-2215-2411-2412-2524
0.0115734 2525-2229-2465-2407-2408-2215-2411-2412-2524
0.0115734 2525-2229-2465-2228-2407-2408-2215-2411-2412-2524
0.0115734 505-209-208-384-199-90-91-79-59-1572-1599-1600-1601-1602-1603-1900-2411-2412-2524
0.0115734 2525-2229-2228-2404-2407-2408-2215-2411-2412-2524
0.0115734 1009-714-713-889-704-595-596-584-564-2177-2178-2179-2217-2216-2408-2215-2411-2412-2524
0.0115734 2020-1724-1723-1902-1901-2411-2412-2524
0.0115734 2525-2229-2465-2228-2404-2408-2215-2411-2412-2524
0.0115734 2525-2229-2228-2407-2408-2215-2411-2412-2524
0.0115734 2020-1724-1723-1899-1900-2411-2412-2524
0.0115734 2525-2229-2465-2228-2404-2407-2408-2215-2411-2412-2524
0.0115734 3030-2734-2970-2919-2918-2917-2402-2403-2404-2407-2408-2215-2411-2412-2524
0.0115734 505-209-208-384-199-90-91-79-59-1572-1599-1600-1601-1602-1603-1900-1901-2411-2412-2524
0.0115734 3030-2734-2970-2919-2918-2917-2402-2406-2410-2411-2412-2524
0.0115734 2525-2233-2230-2229-2228-2407-2408-2215-2411-2412-2524
0.0115734 3030-2734-2970-2919-2918-2917-2402-2406-2410-2407-2408-2215-2411-2412-2524
0.0115734 3030-2734-2970-2919-2918-2917-2402-2406-2407-2408-2215-2411-2412-2524
0.0115734 3030-2734-2970-2919-2918-2917-2402-2403-2407-2408-2215-2411-2412-2524
0.0115734 505-209-208-384-199-90-91-79-59-1572-1599-1600-1601-1602-1603-1637-1900-2411-2412-2524
0.0115734 3030-2734-2970-2919-2918-2917-2402-2403-2404-2408-2215-2411-2412-2524
0.0115734 1513-1219-1213-1214-1215-496-497-498-499-1662-1666-1667-1594-1640-1639-1638-1637-1603-1900-1901-2411-2412-2524
0.0115734 505-209-208-384-199-90-91-79-59-1572-1571-1599-1600-1601-1602-1603-1900-1901-2411-2412-2524
0.0115734 505-209-208-384-199-90-91-79-59-1572-1599-1600-1601-1602-1603-1637-1900-1901-2411-2412-2524
0.0115734 1513-1219-1213-1214-1215-496-497-498-499-1662-1666-1667-1594-1640-1604-1638-1637-1603-1900-2411-2412-2524
0.0115734 2525-2233-2230-2229-2228-2404-2407-2408-2215-2411-2412-2524
0.0115734 505-209-208-384-199-90-91-79-59-1572-1599-1600-1601-1602-1603-1637-1897-2411-2412-2524
0.0115734 1513-1219-1213-1214-1215-496-497-498-499-1662-1666-1667-1594-1640-1604-1638-1637-1603-1900-1901-2411-2412-2524
0.0115734 505-209-208-384-199-90-91-79-59-1572-1571-1599-1600-1601-1602-1603-1900-2411-2412-2524
0.0115734 505-209-208-384-199-90-91-79-59-1572-1571-1598-1600-1601-1602-1603-1900-2411-2412-2524
0.0115734 505-209-445-394-393-392-891-895-896-897-1010
0.0115734 3030-2734-2970-2919-2918-2917-2406-2410-2411-2412-2524
0.0115734 3030-2734-2970-2919-2918-2917-2406-2410-2407-2408-2215-2411-2412-2524
0.0115734 3030-2734-2970-2919-2918-2917-2406-2407-2408-2215-2411-2412-2524
0.0115734 1009-714-713-889-704-595-596-584-564-2177-2178-2217-2216-2408-2215-2411-2412-2524
0.0115734 1009-714-713-889-704-595-596-584-564-2177-2178-2179-2180-2216-2408-2215-2411-2412-2524
0.0115628 1513-1268-1269-1265-1264-1263-1266-1335-1358-1514
0.0115628 1513-1268-1264-1265-1335-1358-1514
0.0115628 1513-1271-1268-1269-1266-1263-1264-1265-1335-1358-1514
0.0115628 1513-1271-1268-1269-1265-1264-1263-1266-1335-1358-1514
0.0115628 1513-1271-1268-1264-1265-1335-1358-1514
0.0115628 1513-1268-1269-1265-1264-1263-1266-1261-1260-1335-1358-1514
0.0115628 1513-1268-1269-1266-1265-1264-1263-1261-1260-1335-1358-1514
0.0115628 1513-1268-1269-1266-1263-1264-1265-1335-1358-1514
0.0115512 1009-722-958-961-396-624-504
0.0114764 1513-1219-1218-1394-1209-1100-1101-1089-1069-2682-2683-2722-2720-2913-2912-2915-2917-2406-2405-2108-2142-2143-2106-3028
0.0114764 2525-2229-2228-2404-2405-2108-2142-2143-2106-3028
0.0114764 505-209-208-387-504-592-593-667-190-661-660-2101-2183-2108-2142-2143-2106-3028
0.011393 1513-1219-1218-1394-1209-1100-1101-1089-1069-2582-2581-2609-2610-3017-2611-2019
0.0112326 1009-714-713-889-704-595-596-584-564-2177-2178-2217-2216-2408-2524
0.0112326 1009-714-713-889-704-595-596-584-564-2177-2178-2179-2217-2216-2408-2524
0.0112326 1009-714-713-889-704-595-596-584-564-2177-2178-2179-2180-2216-2408-2524
0.0112326 1009-714-713-889-704-595-596-584-564-2177-2178-2179-2180-2217-2216-2408-2524
0.0112326 3030-2734-2970-2919-2920-2921-2138-2134-2394-2523
0.0112326 3030-2734-2970-2919-2920-2921-2138-2395-2134-2394-2523
0.0110307 3030-2734-2970-2919-2920-2921-2138-2134-2394-2367-2275-2345-2368-2523
0.0110307 3030-2783-2784-2781-2780-2850-2873-3029
0.0110307 2525-2278-2274-2273-2272-2277-2280-2279-2275-2345-2368-2523
0.0110307 2525-2278-2274-2273-2272-2277-2280-2276-2345-2368-2523
0.0110307 2525-2278-2274-2275-2345-2368-2523
0.0110307 2525-2278-2279-2275-2345-2368-2523
0.0110307 3030-2783-2784-2780-2781-2778-2776-2775-2850-2873-3029
0.0110307 3030-2783-2784-2781-2778-2779-2780-2850-2873-3029
0.0110307 3030-2783-2782-2777-2778-2781-2780-2850-2873-3029
0.0110307 3030-2783-2782-2777-2776-2778-2781-2850-2780-3029
0.0110307 2525-2278-2274-2273-2272-2277-2280-2279-2276-2275-2345-2368-2523
0.0110307 3030-2783-2782-2777-2778-2781-2850-2873-3029
0.0110307 2525-2278-2274-2273-2272-2277-2276-2345-2368-2523
0.0110307 2525-2278-2274-2273-2276-2345-2368-2523
0.0110307 2525-2278-2279-2276-2275-2345-2368-2523
0.0110307 3030-2783-2782-2777-2776-2778-2781-2780-2850-2873-3029
0.0110307 3030-2783-2782-2781-2780-2850-2873-3029
0.0110307 2525-2278-2274-2273-2272-2277-2276-2275-2345-2368-2523
0.0110307 3030-2783-2784-2780-2781-2850-2873-3029
0.0110307 2525-2278-2274-2273-2272-2277-2280-2279-2276-2345-2368-2523
0.0110307 2525-2278-2274-2273-2276-2275-2345-2368-2523
0.0110307 2525-2278-2279-2276-2345-2368-2523
0.0109428 1513-1219-1218-1394-1209-1100-1101-1089-1069-2582-2609-2610-2611-2612-1710-1711-1903-1902-1908-1911-2644-2645-2640-2019
0.0109428 1513-1219-1218-1394-1209-1100-1101-1089-1069-2582-2609-2610-2611-2612-1710-1903-1902-1908-1911-2643-2644-2645-2640-2019
0.0109428 1513-1219-1218-1394-1209-1100-1101-1089-1069-2582-2609-2610-2611-2612-1710-1711-1903-1902-1908-1911-2643-2644-2645-2640-2019
0.0109428 1513-1227-1463-1466-901-1129-1498-1499-1095-1096-1097-700-893-892-898-897-896-1392-1130-1125-1010
0.0109428 1513-1227-1463-1466-1128-1129-1498-1499-1095-1096-1097-700-893-892-898-897-896-1392-1131-1130-1125-1010
0.0109428 1513-1227-1463-1466-901-1129-1498-1499-1095-1096-1097-700-893-892-898-897-896-1392-1131-1132-1130-1125-1010
0.0109428 1513-1227-1463-1466-901-1129-1498-1499-1095-1096-1097-700-893-892-898-897-896-1392-1131-1130-1125-1010
0.0109428 1513-1219-1218-1394-1209-1100-1101-1089-1069-2582-2609-2610-2611-2612-1710-1903-1902-1908-1911-2644-2645-2640-2019
0.0109172 505-209-208-387-504-620-619-879-854-853-831-1008
0.0109172 505-209-208-387-504-620-616-615-612-854-853-831-1008
0.0109172 2020-1724-1723-1899-1900-2212-2213-2180-2179-2178-2177-564-584-632-631-612-854-853-831-1008
0.0109172 505-209-208-387-504-620-619-854-853-831-1008
0.0109172 505-209-208-387-504-620-616-615-854-853-831-1008
0.0109172 505-209-208-387-504-620-616-619-879-854-853-831-1008
0.0109172 1009-763-764-761-760-852-879-854-853-831-1008
0.0109172 2020-1724-1723-1899-1900-2212-2213-2180-2179-2178-2177-564-584-632-631-854-853-831-1008
0.0109172 1009-763-764-761-758-759-760-852-879-854-853-831-1008
0.0109172 1513-1219-1218-1394-1395-697-698-665-664-663-670-671-672-673-599-612-854-853-831-1008
0.0109172 1513-1219-1218-1394-1395-697-698-665-664-663-670-671-672-673-599-612-615-854-853-831-1008
0.0109172 1009-763-759-758-761-760-852-879-854-853-831-1008
0.0109172 1513-1219-1218-1394-1395-697-698-665-664-663-670-671-672-673-599-612-615-619-879-854-853-831-1008
0.0109172 1513-1219-1218-1394-1395-697-698-665-664-663-670-671-672-673-599-612-615-619-854-853-831-1008
0.0109172 1513-1219-1218-1394-1395-697-698-665-664-663-670-671-672-676-675-674-832-833-854-853-831-1008
0.0109172 3030-2734-2728-2729-2730-2516-2517-2518-2519-652-653-598-673-599-612-854-853-831-1008
0.0109172 505-209-208-387-504-620-616-619-854-853-831-1008
0.0109172 3030-2734-2728-2729-2730-2516-2517-2518-2519-652-653-598-673-599-612-615-854-853-831-1008
0.0108436 2525-2229-2228-2404-2408-2215-2411-2412-2413-2407-2227-2226-2225-2224-2007-1600-2524
0.0108436 3030-2734-2970-2919-2918-2917-2402-2403-2404-2408-2215-2411-2412-2413-2407-2227-2226-2225-2224-2007-1600-2524
0.0108436 3030-2734-2970-2919-2918-2917-2402-2403-2404-2408-2215-2411-2412-2413-2407-2227-2223-2224-2007-1600-2524
0.0108436 3030-2734-2970-2919-2918-2917-2402-2403-2404-2408-2215-2411-2412-2413-2407-2227-2226-2225-2007-1600-2524
0.0108436 2525-2229-2228-2404-2408-2215-2411-2412-2413-2407-2227-2223-2224-2007-1600-2524
0.0108436 2525-2229-2228-2404-2408-2215-2411-2412-2413-2407-2227-2226-2225-2007-1600-2524
0.0107135 3030-2734-2970-2733-2909-2913-3028
0.0107135 3030-2734-2733-2909-2913-3028
0.0102646 505-209-445-394-395-398-899-900-901-1128-1125-1121-1120-1117-1136-1178-1179-1336-1358-1514
0.0102646 3030-2738-2739-2736-2906-2615-2616-2604-2605-2583-1070-1088-1138-1137-1104-1178-1181-1179-1336-1358-1514
0.0102646 3030-2738-2739-2736-2906-2615-2616-2604-2605-2583-1070-1088-1138-1137-1104-1178-1179-1336-1358-1514
0.0102646 3030-2738-2739-2736-2906-2615-2616-2604-2605-2583-1070-1088-1138-1137-1104-1178-1181-1180-1179-1336-1358-1514
0.0102646 3030-2738-2739-2736-2906-2615-2616-2604-2605-2583-1070-1088-1138-1137-1104-1179-1336-1358-1514
0.0102646 2525-2229-2228-2404-2405-2717-2718-2685-2684-2683-2682-1069-1089-1137-1138-1109-1104-1179-1336-1358-1514
0.0102646 2525-2229-2228-2404-2405-2717-2718-2685-2684-2683-2682-1069-1089-1137-1138-1109-1104-1178-1181-1180-1179-1336-1358-1514
0.0102646 2525-2229-2228-2404-2405-2717-2718-2685-2684-2683-2682-1069-1089-1137-1138-1109-1104-1178-1181-1179-1336-1358-1514
0.0102646 1009-714-713-892-1010-1125-1121-1120-1117-1136-1178-1104-1105-1179-1336-1358-1514
0.0102646 2525-2229-2228-2404-2405-2717-2718-2685-2684-2683-2682-1069-1089-1137-1138-1109-1104-1178-1179-1336-1358-1514
0.0102646 1009-714-713-892-1010-1125-1121-1120-1117-1136-1178-1104-1105-1180-1179-1336-1358-1514
0.0102646 1009-714-713-892-1010-1125-1121-1120-1117-1136-1178-1104-1105-1180-1181-1179-1336-1358-1514
0.0102646 2525-2229-2228-2404-2405-2717-2718-2685-2684-2683-2682-1069-1089-1137-1138-1104-1179-1336-1358-1514
0.0102646 1009-714-713-892-1010-1125-1121-1120-1117-1136-1178-1104-1179-1336-1358-1514
0.0102646 2525-2229-2228-2404-2405-2717-2718-2685-2684-2683-2682-1069-1089-1137-1138-1104-1178-1179-1336-1358-1514
0.0102646 2525-2229-2228-2404-2405-2717-2718-2685-2684-2683-2682-1069-1089-1137-1138-1104-1178-1181-1180-1179-1336-1358-1514
0.0102646 2525-2229-2228-2404-2405-2717-2718-2685-2684-2683-2682-1069-1089-1137-1138-1104-1178-1181-1179-1336-1358-1514
0.0102646 1009-714-713-892-1010-1125-1121-1120-1117-1136-1178-1179-1336-1358-1514
0.0102646 2020-1724-1718-1719-1720-3021-3022-3023-3024-1157-1156-1155-1105-1180-1181-1179-1336-1358-1514
0.0102646 1513-1268-1269-1265-1264-1263-1266-1261-1260-1336-1358-1514
0.0102646 1513-1268-1269-1265-1264-1263-1266-1335-1336-1358-1514
0.0102646 1513-1268-1269-1266-1263-1264-1265-1335-1336-1358-1514
0.0102646 505-209-445-394-395-398-899-900-901-1128-1125-1121-1120-1117-1136-1178-1104-1105-1180-1179-1336-1358-1514
0.0102646 1513-1268-1269-1266-1265-1264-1263-1261-1260-1335-1336-1358-1514
0.0102646 505-209-445-394-395-398-899-900-901-1128-1125-1121-1120-1117-1136-1178-1104-1105-1180-1181-1179-1336-1358-1514
0.0102646 1513-1268-1269-1266-1265-1264-1263-1261-1260-1336-1358-1514
0.0102646 1513-1268-1269-1266-1265-1264-1263-1261-1336-1358-1514
0.0102646 1513-1268-1269-1265-1264-1263-1266-1261-1336-1358-1514
0.0102646 2020-1724-1718-1719-1720-3021-3022-3023-3024-1157-1156-1155-1105-1180-1181-1178-1179-1336-1358-1514
0.0102646 1513-1271-1268-1264-1265-1335-1336-1358-1514
0.0102646 2020-1724-1718-1719-1720-3021-3022-3023-3024-1157-1156-1155-1105-1180-1181-1178-1104-1179-1336-1358-1514
0.0102646 1513-1271-1268-1269-1265-1264-1263-1266-1335-1336-1358-1514
0.0102646 1513-1271-1268-1269-1266-1263-1264-1265-1335-1336-1358-1514
0.0102646 2020-1724-1718-1719-1720-3021-3022-3023-3024-1157-1156-1155-1105-1180-1179-1336-1358-1514
0.0102646 2020-1724-1718-1719-1720-3021-3022-3023-3024-1157-1156-1155-1105-1179-1337-1336-1358-1514
0.0102646 2020-1724-1718-1719-1720-3021-3022-3023-3024-1157-1156-1155-1105-1179-1336-1358-1514
0.0102646 3030-2738-2739-2736-2906-2615-2616-2604-2605-2583-1070-1088-1138-1104-1178-1179-1336-1358-1514
0.0102646 3030-2738-2739-2736-2906-2615-2616-2604-2605-2583-1070-1088-1138-1104-1179-1336-1358-1514
0.0102646 1513-1268-1269-1265-1264-1263-1266-1261-1260-1335-1336-1358-1514
0.0102646 505-209-445-394-395-398-899-900-901-1128-1125-1121-1120-1117-1136-1178-1104-1105-1179-1336-1358-1514
0.0102646 1513-1268-1264-1265-1335-1336-1358-1514
0.0102646 505-209-445-394-395-398-899-900-901-1128-1125-1121-1120-1117-1136-1178-1104-1179-1336-1358-1514
0.0102646 3030-2738-2739-2736-2906-2615-2616-2604-2605-2583-1070-1088-1138-1104-1178-1181-1179-1336-1358-1514
0.0102646 3030-2738-2739-2736-2906-2615-2616-2604-2605-2583-1070-1088-1138-1104-1178-1181-1180-1179-1336-1358-1514
0.0102566 505-258-254-253-252-251-250-326-348-503
0.0102566 505-258-254-253-252-251-326-348-503
0.0102566 505-258-257-252-253-256-255-325-326-348-503
0.0102566 505-258-257-252-253-256-325-326-348-503
0.0102566 505-258-259-256-255-325-326-348-503
0.0102566 505-258-259-255-256-253-252-251-326-348-503
0.0102566 2020-1724-1723-1899-1714-1605-1606-1594-1672-59-79-127-128-99-96-95-94-169-326-348-503
0.0102566 2020-1724-1723-1899-1714-1605-1606-1594-1672-59-79-127-128-99-94-169-326-348-503
0.0102566 2020-1724-1723-1899-1714-1605-1606-1594-1672-59-79-127-128-99-96-95-170-171-168-94-169-326-348-503
0.0102566 505-258-254-253-252-251-250-325-326-348-503
0.0102566 505-258-259-256-253-254-255-325-326-348-503
0.0102566 505-258-257-253-256-255-325-326-348-503
0.0102566 2020-1724-1723-1899-1714-1605-1606-1594-1672-59-79-127-128-99-96-94-169-326-348-503
0.0102566 1009-714-713-889-890-192-193-160-159-158-165-166-167-168-94-169-326-348-503
0.0102566 2020-1724-1723-1899-1900-2212-2213-2180-2179-2178-2185-2113-2114-2188-2189-2347-2348-2370-2371-2369-2368-2346-2523
0.0102566 2020-1724-1723-1899-1900-2212-2213-2180-2179-2178-2185-2113-2114-2188-2189-2347-2348-2370-2369-2368-2346-2523
0.0102566 2020-1724-1723-1899-1900-2212-2213-2180-2179-2178-2185-2113-2114-2188-2189-2347-2348-2369-2368-2346-2523
0.0102566 1009-714-713-889-890-192-193-160-159-158-165-93-94-169-326-348-503
0.0102566 1009-714-713-889-890-192-193-160-159-158-165-93-168-94-169-326-348-503
0.0102566 505-209-203-204-205-1001-1002-1003-1004-2167-2168-2113-2188-2189-2347-2348-2369-2368-2346-2523
0.0102566 505-209-203-204-205-1001-1002-1003-1004-2167-2168-2113-2188-2189-2347-2348-2370-2369-2368-2346-2523
0.0102566 3030-2734-2970-2919-2920-2921-2138-2395-2394-2369-2368-2346-2523
0.0102566 3030-2734-2970-2919-2920-2921-2138-2395-2134-2394-2369-2368-2346-2523
0.0102566 3030-2734-2970-2919-2920-2921-2138-2395-2134-2369-2368-2346-2523
0.0102566 2020-1724-1723-1899-1714-1605-1606-1594-1672-59-79-127-128-94-169-326-348-503
0.0102566 3030-2734-2970-2919-2920-2921-2138-2134-2394-2369-2368-2346-2523
0.0102566 505-209-203-204-205-1001-1002-1003-1004-2167-2168-2113-2188-2189-2347-2348-2370-2371-2369-2368-2346-2523
0.0102566 3030-2734-2970-2919-2920-2921-2138-2134-2369-2368-2346-2523
0.0102566 1009-714-713-889-704-595-596-584-585-563-2080-2098-2148-2147-2146-2127-2369-2368-2346-2523
0.0102566 1009-714-713-889-704-595-596-584-585-563-2080-2098-2148-2147-2113-2188-2189-2347-2348-2370-2371-2369-2368-2346-2523
0.0102566 1009-714-713-889-704-595-596-584-585-563-2080-2098-2148-2147-2113-2188-2189-2347-2348-2370-2369-2368-2346-2523
0.0102566 2020-1724-1723-1899-1714-1605-1606-1594-1672-59-79-127-94-169-326-348-503
0.0102566 1009-714-713-889-704-595-596-584-585-563-2080-2098-2148-2147-2113-2188-2189-2347-2348-2369-2368-2346-2523
0.0102566 1513-1219-1455-1404-1405-1406-456-118-115-111-110-107-94-169-326-348-503
0.0102566 2525-2229-2223-2224-2225-2011-2012-2013-2014-147-148-127-94-169-326-348-503
0.0102566 3030-2734-2733-2909-2910-1707-1708-1675-1674-1673-1672-59-79-127-128-99-94-169-326-348-503
0.0102566 2525-2229-2223-2224-2225-2011-2012-2013-2014-147-148-127-128-99-96-95-94-169-326-348-503
0.0102566 3030-2734-2733-2909-2910-1707-1708-1675-1674-1673-1672-59-79-127-128-94-169-326-348-503
0.0102566 3030-2734-2733-2909-2910-1707-1708-1675-1674-1673-1672-59-79-127-128-99-96-94-169-326-348-503
0.0102566 1513-1219-1218-1394-1395-697-698-665-664-663-662-2079-2099-2147-2146-2188-2189-2347-2348-2369-2368-2346-2523
0.0102566 3030-2734-2733-2909-2910-1707-1708-1675-1674-1673-1672-59-79-127-94-169-326-348-503
0.0102566 505-258-257-253-256-325-326-348-503
0.0102566 505-258-259-255-256-253-252-251-250-326-348-503
0.0102566 2525-2229-2223-2224-2225-2011-2012-2013-2014-147-148-127-128-99-96-95-170-171-168-94-169-326-348-503
0.0102566 1513-1219-1218-1394-1395-697-698-665-664-663-662-2079-2099-2147-2146-2127-2369-2368-2346-2523
0.0102566 3030-2734-2733-2909-2910-1707-1708-1675-1674-1673-1672-59-79-127-128-99-96-95-94-169-326-348-503
0.0102566 2525-2229-2223-2224-2225-2011-2012-2013-2014-147-148-127-128-94-169-326-348-503
0.0102566 505-258-259-255-256-325-326-348-503
0.0102566 1513-1219-1218-1394-1395-697-698-665-664-663-662-2079-2099-2147-2146-2188-2189-2347-2348-2370-2369-2368-2346-2523
0.0102566 505-258-259-255-256-253-252-251-250-325-326-348-503
0.0102566 3030-2734-2733-2909-2910-1707-1708-1675-1674-1673-1672-59-79-127-128-99-96-95-170-171-168-94-169-326-348-503
0.0102566 1513-1219-1218-1394-1395-697-698-665-664-663-662-2079-2099-2147-2146-2188-2189-2347-2348-2370-2371-2369-2368-2346-2523
0.0102566 2525-2229-2223-2224-2225-2011-2012-2013-2014-147-148-127-128-99-94-169-326-348-503
0.0102566 2525-2229-2223-2224-2225-2011-2012-2013-2014-147-148-127-128-99-96-94-169-326-348-503
0.0102195 2525-2229-2228-2404-2219-2110-2111-2099-2079-562-561-589-592-591-590-997-996-993-994-621-620-625-624-396-393-392-390-387-504
0.0102195 2525-2229-2228-2404-2219-2110-2111-2099-2079-562-561-588-589-592-591-590-997-996-993-994-621-620-625-624-396-393-392-390-387-504
0.0102195 1009-722-958-961-396-393-392-390-387-504
0.0102195 1513-1219-1455-1404-1403-1402-386-390-387-504
0.0102195 2525-2229-2228-2404-2219-2110-2111-2099-2079-562-589-592-591-590-997-996-993-994-621-620-625-624-396-393-392-390-387-504
0.0102145 1513-1219-1455-1404-1405-1406-456-118-115-111-114-374-503
0.0102145 1513-1219-1455-1404-1405-1406-456-118-375-114-374-503
0.0102145 1513-1219-1455-1404-1405-1406-456-118-115-114-374-503
0.0102145 2525-2229-2223-2224-2225-2011-2012-2013-2014-147-148-127-128-99-96-95-170-169-94-107-110-114-374-503
0.0102145 2020-1776-1772-1767-1768-1771-1770-1862-1889-2018
0.0102145 1513-1219-1218-1394-1395-697-698-665-664-663-662-2079-2099-2147-2146-2188-2189-2347-2346-2345-2275-2367-2394-2523
0.0102145 3030-2734-2733-2909-2910-1906-1905-1901-1897-1893-1890-1629-1889-2018
0.0102145 3030-2734-2733-2909-2910-1707-1708-1675-1674-1673-1672-59-79-127-128-99-96-95-170-171-169-94-107-110-114-374-503
0.0102145 2020-1724-1723-1899-1900-2212-2213-2180-2179-2178-2185-2186-2187-2191-2188-2189-2347-2346-2345-2275-2367-2394-2523
0.0102145 2020-1724-1723-1899-1900-2212-2213-2180-2179-2178-2185-2186-2187-2188-2189-2347-2346-2345-2275-2367-2394-2523
0.0102145 505-209-203-204-205-1001-1002-1003-1004-2167-2168-2113-2188-2189-2347-2346-2345-2275-2367-2394-2523
0.0102145 1513-1219-1455-1404-1405-1406-456-457-372-375-114-374-503
0.0102145 3030-2734-2733-2909-2910-1707-1708-1675-1674-1673-1672-59-79-127-128-99-96-95-170-169-94-107-110-114-374-503
0.0102145 2020-1724-1723-1899-1714-1605-1606-1594-1672-59-79-127-128-99-96-95-170-169-94-107-110-114-374-503
0.0102145 1009-714-713-889-890-192-193-160-159-158-165-93-168-169-94-107-110-114-374-503
0.0102145 1513-1219-1218-1394-1395-697-698-665-664-663-662-2079-2099-2147-2113-2114-2188-2189-2347-2346-2345-2275-2367-2394-2523
0.0102145 2525-2229-2223-2224-2225-2011-2012-2013-2014-147-148-127-128-99-96-95-170-171-169-94-107-110-114-374-503
0.0102145 3030-2734-2733-2909-2910-1906-1905-1901-1897-1896-1726-1892-1891-1890-1629-1889-2018
0.0102145 1009-763-759-758-1008
0.0102145 2020-1724-1723-1899-1714-1605-1606-1594-1672-59-79-127-128-99-96-95-170-171-169-94-107-110-114-374-503
0.0102145 505-209-203-204-205-1001-1002-1003-1004-2167-2168-2113-2114-2188-2189-2347-2346-2345-2275-2367-2394-2523
0.0102145 1513-1219-1455-1404-1405-1406-456-457-372-373-375-114-374-503
0.0102145 1009-714-713-889-704-595-596-584-585-563-2080-2098-2148-2114-2188-2189-2347-2346-2345-2275-2367-2394-2523
0.0102145 1009-714-713-889-704-595-596-584-585-563-2080-2098-2148-2147-2113-2188-2189-2347-2346-2345-2275-2367-2394-2523
0.0101939 1009-722-958-961-623-625-504
0.0101939 505-209-445-387-388-195-391-392-393-396-623-625-504
0.0101939 2020-1724-1723-1899-1714-1605-1606-1594-1574-157-158-197-195-388-387-390-392-393-396-623-625-504
0.0101939 1513-1219-1455-1404-1403-1402-386-387-388-195-391-392-393-396-623-625-504
0.0101939 2020-1724-1723-1899-1714-1605-1606-1594-1574-157-158-197-195-388-387-390-391-392-393-396-623-625-504
0.0101939 505-209-445-208-387-388-195-391-392-393-396-623-625-504
0.0101939 505-209-208-384-387-388-195-391-392-393-396-623-625-504
0.0101939 505-209-208-387-388-195-391-392-393-396-623-625-504
0.0101939 1513-1219-1455-1404-1403-1402-386-390-387-388-195-391-392-393-396-623-625-504
0.0100648 505-209-445-394-393-392-891-895-896-897-898-892-893-700-1097-1096-1095-1502-1501-1500-1497-1496-1499-1498-1126-1125-1130-1010
0.0100648 2525-2229-2228-2404-2219-2110-2111-2099-2079-662-663-702-700-1097-1096-1095-1502-1501-1500-1497-1496-1495-1498-1499-1126-1125-1130-1010
0.0100648 2525-2229-2228-2404-2219-2110-2111-2099-2079-662-663-702-700-1097-1096-1095-1502-1501-1500-1497-1496-1499-1498-1126-1125-1130-1010
0.0100648 505-209-445-394-393-392-891-892-893-700-1097-1096-1095-1502-1501-1500-1497-1496-1495-1126-1125-1130-1010
0.0100648 2020-1724-1723-1899-1716-1695-1696-1700-1164-1165-1166-695-1172-1173-1099-1098-1097-1096-1095-1502-1501-1500-1499-1498-1126-1125-1130-1010
0.0100648 505-209-445-394-393-392-891-892-893-700-1097-1096-1095-1502-1501-1500-1499-1498-1126-1125-1130-1010
0.0100648 505-209-445-394-393-392-891-895-896-897-898-892-893-700-1097-1096-1095-1502-1501-1500-1497-1496-1495-1498-1499-1126-1125-1130-1010
0.0100648 505-209-445-394-393-392-891-895-896-897-898-892-893-700-1097-1096-1095-1502-1501-1500-1497-1496-1495-1126-1125-1130-1010
0.0100648 505-209-445-394-393-392-891-892-893-700-1097-1096-1095-1502-1501-1500-1497-1498-1499-1126-1125-1130-1010
0.0100648 505-209-445-394-393-392-891-892-893-700-1097-1096-1095-1502-1501-1500-1497-1496-1499-1498-1126-1125-1130-1010
0.0100648 505-209-445-394-393-392-891-895-896-897-898-892-893-700-1097-1096-1095-1502-1501-1500-1497-1498-1499-1126-1125-1130-1010
0.0100648 505-209-445-394-393-392-891-892-893-700-1097-1096-1095-1502-1501-1500-1497-1496-1495-1498-1499-1126-1125-1130-1010
0.0100648 505-209-445-394-393-392-891-895-896-897-898-892-893-700-1097-1096-1095-1502-1501-1500-1499-1498-1126-1125-1130-1010
0.0100648 1513-1227-1463-1466-901-898-897-896-700-1097-1096-1095-1502-1501-1500-1497-1498-1499-1126-1125-1130-1010
0.0100648 1513-1227-1463-1466-901-898-897-896-700-1097-1096-1095-1502-1501-1500-1497-1496-1495-1498-1499-1126-1125-1130-1010
0.0100648 1009-714-713-889-892-893-700-1097-1096-1095-1502-1501-1500-1499-1498-1126-1125-1130-1010
0.0100648 1009-714-713-889-892-893-700-1097-1096-1095-1502-1501-1500-1497-1498-1499-1126-1125-1130-1010
0.0100648 1513-1227-1463-1466-901-898-897-896-700-1097-1096-1095-1502-1501-1500-1497-1496-1495-1126-1125-1130-1010
0.0100648 2525-2229-2228-2404-2219-2110-2111-2099-2079-662-663-702-701-700-1097-1096-1095-1502-1501-1500-1497-1496-1495-1498-1499-1126-1125-1130-1010
0.0100648 1513-1227-1463-1466-901-898-897-896-700-1097-1096-1095-1502-1501-1500-1497-1496-1499-1498-1126-1125-1130-1010
0.0100648 1009-714-713-889-893-892-898-897-896-700-1097-1096-1095-1502-1501-1500-1497-1498-1499-1126-1125-1130-1010
0.0100648 1009-714-713-889-893-892-898-897-896-700-1097-1096-1095-1502-1501-1500-1499-1498-1126-1125-1130-1010
0.0100648 2525-2229-2228-2404-2219-2110-2111-2099-2079-662-663-702-701-700-1097-1096-1095-1502-1501-1500-1497-1496-1499-1498-1126-1125-1130-1010
0.0100648 2525-2229-2228-2404-2219-2110-2111-2099-2079-662-663-702-701-700-1097-1096-1095-1502-1501-1500-1497-1498-1499-1126-1125-1130-1010
0.0100648 2525-2229-2228-2404-2219-2110-2111-2099-2079-662-663-702-701-700-1097-1096-1095-1502-1501-1500-1499-1498-1126-1125-1130-1010
0.0100648 2525-2229-2228-2404-2219-2110-2111-2099-2079-662-663-702-700-1097-1096-1095-1502-1501-1500-1497-1498-1499-1126-1125-1130-1010
0.0100648 1513-1227-1463-1466-901-898-897-896-700-1097-1096-1095-1502-1501-1500-1499-1498-1126-1125-1130-1010
0.0100648 1009-714-713-892-893-700-1097-1096-1095-1502-1501-1500-1497-1498-1499-1126-1125-1130-1010
0.0100648 1009-714-713-892-893-700-1097-1096-1095-1502-1501-1500-1499-1498-1126-1125-1130-1010
0.0100648 2525-2229-2228-2404-2219-2110-2111-2099-2079-662-663-702-701-700-1097-1096-1095-1502-1501-1500-1497-1496-1495-1126-1125-1130-1010
0.0100648 2525-2229-2228-2404-2219-2110-2111-2099-2079-662-663-702-701-893-892-898-897-896-700-1097-1096-1095-1502-1501-1500-1497-1496-1499-1498-1126-1125-1130-1010
0.0100648 2525-2229-2228-2404-2219-2110-2111-2099-2079-662-663-702-701-893-892-898-897-896-700-1097-1096-1095-1502-1501-1500-1497-1498-1499-1126-1125-1130-1010
0.0100648 2525-2229-2228-2404-2219-2110-2111-2099-2079-662-663-702-701-893-892-898-897-896-700-1097-1096-1095-1502-1501-1500-1499-1498-1126-1125-1130-1010
0.0100648 2525-2229-2228-2404-2219-2110-2111-2099-2079-662-663-702-700-1097-1096-1095-1502-1501-1500-1499-1498-1126-1125-1130-1010
0.0100648 505-209-445-394-393-392-891-895-897-896-700-1097-1096-1095-1502-1501-1500-1499-1498-1126-1125-1130-1010
0.0100648 505-209-445-394-393-392-891-895-897-896-700-1097-1096-1095-1502-1501-1500-1497-1498-1499-1126-1125-1130-1010
0.0100648 3030-2738-2739-2736-2906-2615-2616-2604-2584-1067-1094-1097-1096-1095-1502-1501-1500-1499-1498-1126-1125-1130-1010
0.0100648 1009-714-950-892-893-700-1097-1096-1095-1502-1501-1500-1497-1498-1499-1126-1125-1130-1010
0.0100648 1009-714-950-892-893-700-1097-1096-1095-1502-1501-1500-1499-1498-1126-1125-1130-1010
0.0100648 3030-2738-2739-2736-2906-2615-2616-2604-2584-1067-1094-1097-1096-1095-1502-1501-1500-1497-1496-1499-1498-1126-1125-1130-1010
0.0100648 2525-2229-2228-2404-2219-2110-2111-2099-2079-662-663-702-700-1097-1096-1095-1502-1501-1500-1497-1496-1495-1126-1125-1130-1010
0.0100648 3030-2738-2739-2736-2906-2615-2616-2604-2584-1067-1094-1097-1096-1095-1502-1501-1500-1497-1496-1495-1498-1499-1126-1125-1130-1010
0.0100648 2020-1724-1723-1899-1716-1695-1696-1700-1164-1165-1166-695-1172-1173-1098-1097-1096-1095-1502-1501-1500-1499-1498-1126-1125-1130-1010
0.0100648 1009-714-950-713-892-893-700-1097-1096-1095-1502-1501-1500-1499-1498-1126-1125-1130-1010
0.0100648 3030-2738-2739-2736-2906-2615-2616-2604-2584-1067-1094-1097-1096-1095-1502-1501-1500-1497-1498-1499-1126-1125-1130-1010
0.0100648 3030-2738-2739-2736-2906-2615-2616-2604-2584-1067-1094-1097-1096-1095-1502-1501-1500-1497-1496-1495-1126-1125-1130-1010
0.0098089 1009-714-713-889-890-192-193-160-159-158-165-93-168-169-94-107-349-348-326-325-256-253-503
0.0098089 1009-714-713-889-890-192-193-160-159-158-165-93-168-169-94-107-110-349-348-326-325-256-253-503
0.0098089 1009-714-713-889-890-192-193-160-159-158-165-93-168-169-94-107-110-114-349-348-326-325-256-253-503
0.0098089 505-258-259-256-253-503
0.00974892 1513-1227-1463-1466-901-1129-1010
0.00969045 2525-2229-2228-2404-2219-2110-2111-2099-2079-562-561-588-589-590-591-592-593-627-625-504
0.00966893 505-209-208-387-504-620-616-619-879-1008
0.00966893 1513-1219-1218-1394-1395-697-698-665-664-663-670-671-672-673-599-612-615-619-879-1008
0.00966893 505-209-208-387-504-620-619-879-1008
0.00966229 505-209-208-387-504-620-616-615-612-631-632-633-599-673-674-1008
0.00966229 2020-1724-1723-1899-1900-2212-2213-2180-2179-2178-2177-564-584-632-633-604-599-673-674-1008
0.00966229 2020-1724-1723-1899-1900-2212-2213-2180-2179-2178-2177-564-584-632-599-673-674-1008
0.00966229 3030-2734-2728-2729-2730-2516-2517-2518-2519-652-653-598-599-673-674-1008
0.00966229 2020-1724-1723-1899-1900-2212-2213-2180-2179-2178-2177-564-584-632-633-599-673-674-1008
0.00966229 2525-2229-2228-2404-2219-2110-2111-2099-2100-2078-565-583-633-599-673-674-1008
0.00966229 2020-1724-1723-1899-1900-2212-2213-2180-2179-2178-2177-564-584-632-631-612-599-673-674-1008
0.00966229 2525-2229-2228-2404-2219-2110-2111-2099-2100-2078-565-583-633-604-599-673-674-1008
0.00966229 505-209-208-387-504-620-616-615-612-599-673-674-1008
0.00959312 2020-1724-1723-1899-1900-2212-2213-2180-2179-2178-2185-2186-2187-2188-2189-2347-2346-2368-2523
0.00959312 2525-2278-2274-2275-2345-2346-2368-2523
0.00959312 1513-1219-1218-1394-1209-1100-1101-1089-1090-1068-2585-2603-2653-2624-2621-2620-2695-2696-2693-2619-2694-2851-2873-3029
0.00959312 3030-2783-2784-2780-2781-2778-2776-2775-2851-2873-3029
0.00959312 1513-1219-1218-1394-1209-1100-1101-1089-1090-1068-2585-2603-2624-2653-2652-2619-2694-2851-2873-3029
0.00959312 1009-714-708-709-710-1506-1507-1508-1509-2672-2671-2670-2620-2619-2694-2851-2873-3029
0.00959312 2525-2278-2274-2273-2276-2345-2346-2368-2523
0.00959312 1009-714-713-889-704-595-596-584-585-563-2080-2098-2148-2147-2113-2188-2189-2347-2346-2368-2523
0.00959312 3030-2783-2784-2780-2781-2778-2776-2775-2850-2851-2873-3029
0.00959312 3030-2783-2782-2781-2780-2850-2851-2873-3029
0.00959312 2525-2278-2274-2273-2276-2275-2345-2346-2368-2523
0.00959312 505-209-203-204-205-1001-1002-1003-1004-2167-2168-2113-2188-2189-2347-2346-2368-2523
0.00959312 1513-1219-1218-1394-1395-697-698-665-664-663-662-2079-2099-2147-2146-2127-2114-2188-2189-2347-2346-2368-2523
0.00959312 2020-1724-1723-1899-1900-2212-2213-2180-2179-2178-2185-2186-2187-2191-2188-2189-2347-2346-2368-2523
0.00959312 1009-763-759-758-761-830-760-1008
0.00959312 2020-1724-1723-1899-1900-2212-2213-2180-2179-2178-2185-2186-2187-2191-2188-2189-2347-2346-2345-2275-2523
0.00959312 2525-2278-2274-2273-2272-2277-2280-2279-2276-2345-2346-2368-2523
0.00959312 1513-1219-1218-1394-1209-1100-1101-1089-1090-1068-2585-2603-2624-2653-2619-2694-2851-2873-3029
0.00959312 1009-714-713-889-704-595-596-584-585-563-2080-2098-2148-2114-2188-2189-2347-2346-2368-2523
0.00959312 1513-1219-1218-1394-1209-1100-1101-1089-1090-1068-2585-2603-2653-2619-2694-2851-2873-3029
0.00959312 2525-2229-2228-2404-2405-2916-2720-2726-2725-2692-2693-2619-2694-2851-2873-3029
0.00959312 2525-2278-2279-2276-2275-2345-2346-2368-2523
0.00959312 2020-1724-1723-1899-1900-2212-2213-2180-2179-2178-2185-2113-2114-2188-2189-2347-2346-2368-2523
0.00959312 3030-2783-2784-2781-2778-2779-2780-2850-2851-2873-3029
0.00959312 505-209-208-384-385-1202-1203-1170-1169-1168-1167-2584-2604-2652-2653-2624-2621-2619-2694-2851-2873-3029
0.00959312 505-209-203-204-205-1001-1002-1003-1004-2167-2168-2113-2188-2189-2347-2346-2345-2275-2523
0.00959312 3030-2734-2970-2919-2920-2921-2138-2134-2394-2367-2275-2345-2346-2368-2523
0.00959312 505-209-208-384-385-1202-1203-1170-1169-1168-1167-2584-2604-2652-2619-2694-2851-2873-3029
0.00959312 1513-1219-1218-1394-1395-697-698-665-664-663-662-2079-2099-2147-2146-2188-2189-2347-2346-2368-2523
0.00959312 1513-1219-1218-1394-1395-697-698-665-664-663-662-2079-2099-2147-2146-2188-2189-2347-2346-2345-2275-2523
0.00959312 2525-2278-2279-2275-2345-2346-2368-2523
0.00959312 3030-2783-2784-2781-2780-2850-2851-2873-3029
0.00959312 3030-2783-2784-2780-2781-2778-2776-2851-2873-3029
0.00959312 505-209-208-384-385-1202-1203-1170-1169-1168-1167-2584-2604-2652-2653-2624-2621-2620-2619-2694-2851-2873-3029
0.00959312 2525-2278-2279-2276-2345-2346-2368-2523
0.00959312 1009-714-713-889-704-595-596-584-585-563-2080-2098-2148-2147-2113-2188-2189-2347-2346-2345-2275-2523
0.00959312 1513-1219-1218-1394-1209-1100-1101-1089-1090-1068-2585-2603-2653-2624-2621-2620-2619-2694-2851-2873-3029
0.00959312 505-209-208-384-385-1202-1203-1170-1169-1168-1167-2584-2604-2652-2653-2619-2694-2851-2873-3029
0.00959312 3030-2783-2784-2780-2781-2850-2851-2873-3029
0.00959312 2525-2229-2228-2404-2405-2916-2720-2726-2725-2692-2696-2695-2620-2619-2694-2851-2873-3029
0.00959312 1513-1219-1218-1394-1395-697-698-665-664-663-662-2079-2099-2147-2113-2114-2188-2189-2347-2346-2345-2275-2523
0.00959312 2020-1724-1723-1899-1900-2212-2213-2180-2179-2178-2185-2186-2187-2188-2189-2347-2346-2345-2275-2523
0.00959312 505-209-203-204-205-1001-1002-1003-1004-2167-2168-2113-2114-2188-2189-2347-2346-2345-2275-2523
0.00959312 1513-1219-1218-1394-1209-1100-1101-1089-1090-1068-2585-2603-2653-2624-2619-2694-2851-2873-3029
0.00959312 505-209-208-384-385-1202-1203-1170-1169-1168-1167-2584-2604-2652-2653-2624-2619-2694-2851-2873-3029
0.00959312 1009-714-713-889-704-595-596-584-585-563-2080-2098-2148-2147-2146-2188-2189-2347-2346-2368-2523
0.00959312 2525-2278-2274-2273-2272-2277-2280-2279-2275-2345-2346-2368-2523
0.00959312 505-209-203-204-205-1001-1002-1003-1004-2167-2168-2113-2114-2188-2189-2347-2346-2368-2523
0.00959312 2525-2278-2274-2273-2272-2277-2280-2276-2345-2346-2368-2523
0.00959312 3030-2783-2782-2777-2776-2778-2781-2850-2851-2873-3029
0.00959312 3030-2783-2782-2777-2776-2851-2873-3029
0.00959312 2525-2278-2274-2273-2272-2277-2276-2275-2345-2346-2368-2523
0.00959312 1009-714-713-889-704-595-596-584-585-563-2080-2098-2148-2114-2188-2189-2347-2346-2345-2275-2523
0.00959312 3030-2783-2782-2777-2778-2781-2850-2851-2873-3029
0.00959312 3030-2783-2782-2777-2776-2778-2781-2780-2850-2851-2873-3029
0.00959312 505-209-208-384-385-1202-1203-1170-1169-1168-1167-2584-2604-2652-2653-2624-2621-2620-2695-2696-2693-2619-2694-2851-2873-3029
0.00959312 2525-2278-2274-2273-2272-2277-2280-2279-2276-2275-2345-2346-2368-2523
0.00959312 1513-1219-1218-1394-1209-1100-1101-1089-1090-1068-2585-2603-2653-2624-2621-2619-2694-2851-2873-3029
0.00959312 1009-714-708-709-710-1506-1507-1508-1509-2672-2671-2670-2620-2695-2696-2693-2619-2694-2851-2873-3029
0.00959312 1513-1219-1218-1394-1209-1100-1101-1089-1090-1068-2585-2603-2624-2619-2694-2851-2873-3029
0.00959312 2525-2278-2274-2273-2272-2277-2276-2345-2346-2368-2523
0.00959312 3030-2783-2782-2777-2778-2781-2780-2850-2851-2873-3029
0.00959312 1513-1219-1218-1394-1395-697-698-665-664-663-662-2079-2099-2147-2113-2114-2188-2189-2347-2346-2368-2523
0.00959312 3030-2783-2782-2781-2778-2776-2851-2873-3029
0.00956679 1513-1219-1213-1214-1215-496-497-498-499-1662-1661-1660-1610-1685-1686-1684-1683-1609-1622-1641-1864-1863-1841-1840-1771-1770-1862-1861-1888-1890-1629-2017-2018
0.00956679 2525-2229-2223-2224-1601-1637-1605-1681-1682-1686-1685-1610-1684-1683-1609-1622-1864-1863-1841-1840-1771-1770-1862-1861-1888-1890-1629-2017-2018
0.00950504 1009-714-713-892-1010-1125-1124-1384-1514
0.00950504 1009-714-713-892-1010-1125-1121-1124-1384-1514
0.00950504 2020-1724-1723-1902-2019-2641-2642-2639-2899-3029
0.00950504 2020-1724-1723-1902-2019-2641-2640-2639-2899-3029
0.00950504 2020-1724-1723-1902-2019-2641-2642-2643-2900-2639-2899-3029
0.00950504 3030-2783-2782-2777-2776-2778-2781-2850-2780-2872-2899-3029
0.00950504 2020-1724-1723-1902-2019-2640-2639-2899-3029
0.00950504 2020-1724-1723-1902-2019-2640-2643-2642-2639-2899-3029
0.00950504 2020-1724-1723-1902-2019-2640-2643-2900-2639-2899-3029
0.00950504 505-209-445-394-395-398-899-900-901-1128-1125-1124-1384-1514
0.00950504 505-209-445-394-395-398-899-900-901-1128-1385-1124-1384-1514
0.00950504 2020-1724-1723-1902-2019-2641-2640-2643-2642-2639-2899-3029
0.00950504 505-209-445-394-395-398-899-900-901-1128-1125-1121-1124-1384-1514
0.00950504 2020-1724-1723-1902-2019-2641-2640-2643-2900-2639-2899-3029
0.00950504 1513-1219-1218-1394-1209-1100-1101-1089-1090-1068-2585-2603-2624-2653-2652-2651-2632-2635-2639-2899-3029
0.00950504 2020-1724-1718-1719-1720-3021-3022-3023-3024-1157-1156-1155-1105-1180-1181-1178-1104-1117-1120-1124-1384-1514
0.00928875 1513-1219-1455-1404-1405-1406-456-118-375-374-349-503
0.00928875 1513-1219-1455-1404-1405-1406-456-457-372-373-375-374-349-503
0.00928875 1513-1219-1455-1404-1405-1406-456-118-115-114-374-349-503
0.00928875 2525-2229-2223-2224-2225-2011-2012-2013-2014-147-148-127-128-99-96-95-170-169-94-107-110-114-374-349-503
0.00928875 3030-2734-2733-2909-2910-1707-1708-1675-1674-1673-1672-59-79-127-128-99-96-95-170-171-169-94-107-110-114-374-349-503
0.00928875 1009-714-713-889-890-192-193-160-159-158-165-93-168-169-94-107-110-114-374-349-503
0.00928875 1513-1219-1455-1404-1405-1406-456-118-375-114-374-349-503
0.00928875 3030-2734-2733-2909-2910-1707-1708-1675-1674-1673-1672-59-79-127-128-99-96-95-170-169-94-107-110-114-374-349-503
0.00928875 1513-1219-1455-1404-1405-1406-456-457-372-375-374-349-503
0.00928875 1513-1219-1455-1404-1405-1406-456-457-372-375-114-374-349-503
0.00928875 1513-1219-1455-1404-1405-1406-456-118-115-111-114-374-349-503
0.00928875 1513-1219-1455-1404-1405-1406-456-457-372-373-374-349-503
0.00928875 1513-1219-1455-1404-1405-1406-456-457-372-373-375-114-374-349-503
0.00928875 2020-1724-1723-1899-1714-1605-1606-1594-1672-59-79-127-128-99-96-95-170-171-169-94-107-110-114-374-349-503
0.00928875 2020-1724-1723-1899-1714-1605-1606-1594-1672-59-79-127-128-99-96-95-170-169-94-107-110-114-374-349-503
0.00928875 2525-2229-2223-2224-2225-2011-2012-2013-2014-147-148-127-128-99-96-95-170-171-169-94-107-110-114-374-349-503
0.00926821 505-209-208-383-382-121-122-123-88-87-84-83-85-492-86-1214-1215-1216-1217-1211-1394-1398-1515
0.00926821 2020-1724-1723-1899-1714-1605-1606-1594-1574-57-84-85-492-86-1214-1213-1216-1217-1211-1394-1398-1515
0.00926821 2020-1724-1723-1899-1714-1605-1606-1594-1574-57-84-85-492-86-1214-1213-1217-1216-1211-1394-1398-1515
0.00926821 1513-1219-1455-1218-1394-1398-1515
0.00926821 505-209-208-383-382-121-122-123-88-87-84-83-85-492-86-1214-1213-1217-1216-1211-1394-1398-1515
0.00926821 1513-1219-1218-1394-1398-1515
0.00926821 2020-1724-1723-1899-1714-1605-1606-1594-1574-57-84-85-492-86-1214-1215-1216-1217-1211-1394-1398-1515
0.00926821 3030-2738-2739-2736-2906-2615-2616-2604-2584-1167-1168-1207-1205-87-88-122-123-124-112-116-489-85-492-86-1214-1215-1216-1217-1211-1394-1398-1515
0.00918705 1513-1219-1218-1397-1398-1216-1215-1214-491-488-492-85-84-87-88-122-123-86-1515
0.00918705 2020-1724-1723-1899-1714-1605-1606-1594-1574-57-84-87-88-122-123-86-1515
0.00918705 3030-2738-2739-2736-2906-2615-2616-2604-2584-1167-1168-1207-1205-87-88-122-123-86-1515
0.00918705 2525-2229-2228-2404-2221-2200-2204-2205-154-153-158-163-88-122-123-86-1515
0.00918705 2525-2229-2228-2404-2221-2200-2204-2205-154-153-158-163-89-88-122-123-86-1515
0.00918705 505-209-208-383-382-121-122-123-86-1515
0.0091744 1009-714-713-889-704-595-596-584-585-563-2080-2098-2148-2114-2188-2189-2347-2348-2369-2368-2367-2275-2523
0.0091744 2020-1724-1723-1899-1900-2212-2213-2180-2179-2178-2185-2186-2187-2188-2189-2347-2348-2370-2369-2368-2367-2275-2523
0.0091744 1513-1219-1218-1394-1395-697-698-665-664-663-662-2079-2099-2147-2113-2114-2188-2189-2347-2348-2370-2369-2368-2367-2275-2523
0.0091744 1009-714-713-889-704-595-596-584-585-563-2080-2098-2148-2114-2188-2189-2347-2348-2370-2369-2368-2367-2275-2523
0.0091744 505-209-203-204-205-1001-1002-1003-1004-2167-2168-2113-2114-2188-2189-2347-2348-2370-2371-2369-2368-2367-2275-2523
0.0091744 2525-2229-2228-2404-2405-2916-2720-2726-2725-2692-2696-2695-2694-2619-2853-2875-2874-2873-2851-2850-2781-2778-3029
0.0091744 2525-2229-2228-2404-2405-2916-2720-2726-2725-2692-2696-2695-2694-2619-2853-2875-2876-2874-2873-2851-2850-2781-2778-3029
0.0091744 3030-2783-2784-2781-2778-3029
0.0091744 2525-2229-2228-2404-2405-2916-2720-2726-2725-2692-2696-2695-2694-2619-2853-2874-2873-2851-2850-2781-2778-3029
0.0091744 1513-1219-1218-1394-1395-697-698-665-664-663-662-2079-2099-2147-2113-2114-2188-2189-2347-2348-2370-2371-2369-2368-2367-2275-2523
0.0091744 3030-2783-2782-2781-2778-3029
0.0091744 2020-1724-1723-1899-1900-2212-2213-2180-2179-2178-2185-2186-2187-2191-2188-2189-2347-2348-2369-2368-2367-2275-2523
0.0091744 505-209-203-204-205-1001-1002-1003-1004-2167-2168-2113-2114-2188-2189-2347-2348-2370-2369-2368-2367-2275-2523
0.0091744 1009-714-713-889-704-595-596-584-585-563-2080-2098-2148-2114-2188-2189-2347-2348-2370-2371-2369-2368-2367-2275-2523
0.0091744 2020-1724-1723-1899-1900-2212-2213-2180-2179-2178-2185-2186-2187-2188-2189-2347-2348-2369-2368-2367-2275-2523
0.0091744 1513-1219-1218-1394-1395-697-698-665-664-663-662-2079-2099-2147-2113-2114-2188-2189-2347-2348-2369-2368-2367-2275-2523
0.0091744 3030-2734-2970-2919-2920-2921-2138-2134-2394-2367-2275-2523
0.0091744 1009-763-764-761-758-1008
0.0091744 2020-1724-1723-1899-1900-2212-2213-2180-2179-2178-2185-2186-2187-2191-2188-2189-2347-2348-2370-2371-2369-2368-2367-2275-2523
0.0091744 1009-714-708-709-710-1506-1507-1508-1509-2672-2671-2670-2620-2695-2696-2694-2619-2853-2875-2876-2874-2873-2851-2850-2781-2778-3029
0.0091744 505-209-203-204-205-1001-1002-1003-1004-2167-2168-2113-2114-2188-2189-2347-2348-2369-2368-2367-2275-2523
0.0091744 1009-714-708-709-710-1506-1507-1508-1509-2672-2671-2670-2620-2695-2696-2694-2619-2853-2875-2874-2873-2851-2850-2781-2778-3029
0.0091744 2020-1724-1723-1899-1900-2212-2213-2180-2179-2178-2185-2186-2187-2191-2188-2189-2347-2348-2370-2369-2368-2367-2275-2523
0.0091744 1009-714-708-709-710-1506-1507-1508-1509-2672-2671-2670-2620-2695-2696-2694-2619-2853-2874-2873-2851-2850-2781-2778-3029
0.00917059 3030-2734-2728-2729-2730-2516-2517-2518-2519-652-653-598-673-599-674-1008
0.00917059 505-209-208-387-504-620-616-615-612-631-673-599-674-1008
0.00917059 1513-1219-1218-1394-1395-697-698-665-664-663-670-671-672-673-599-674-1008
0.00901026 505-209-445-394-393-392-891-895-896-897-898-892-893-700-1097-1096-1095-1502-1501-1500-1497-1496-1495-1498-1499-1126-1010
0.00901026 1009-714-950-892-893-700-1097-1096-1095-1502-1501-1500-1497-1498-1499-1126-1010
0.00901026 1513-1227-1463-1466-901-898-897-896-700-1097-1096-1095-1502-1501-1500-1497-1496-1495-1498-1499-1126-1010
0.00901026 3030-2738-2739-2736-2906-2615-2616-2604-2584-1067-1094-1097-1096-1095-1502-1501-1500-1497-1498-1499-1126-1010
0.00901026 3030-2738-2739-2736-2906-2615-2616-2604-2584-1067-1094-1095-1096-1097-700-893-892-898-897-896-1392-1131-1130-1129-1498-1499-1126-1010
0.00901026 3030-2738-2739-2736-2906-2615-2616-2604-2584-1067-1094-1095-1096-1097-700-893-892-898-897-896-1392-1130-1129-1498-1499-1126-1010
0.00901026 505-209-445-394-393-392-891-892-893-700-1097-1096-1095-1502-1501-1500-1497-1498-1499-1126-1010
0.00901026 505-209-445-394-393-392-891-895-897-896-700-1097-1096-1095-1502-1501-1500-1497-1498-1499-1126-1010
0.00901026 3030-2738-2739-2736-2906-2615-2616-2604-2584-1067-1094-1097-1096-1095-1502-1501-1500-1497-1496-1495-1498-1499-1126-1010
0.00901026 2525-2229-2228-2404-2219-2110-2111-2099-2079-662-663-702-700-1097-1096-1095-1502-1501-1500-1497-1496-1495-1498-1499-1126-1010
0.00901026 1009-714-713-889-892-893-700-1097-1096-1095-1502-1501-1500-1497-1498-1499-1126-1010
0.00901026 505-209-445-394-393-392-891-892-893-700-1097-1096-1095-1502-1501-1500-1497-1496-1495-1498-1499-1126-1010
0.00901026 2525-2229-2228-2404-2219-2110-2111-2099-2079-662-663-702-701-700-1097-1096-1095-1502-1501-1500-1497-1496-1495-1498-1499-1126-1010
0.00901026 2525-2229-2228-2404-2219-2110-2111-2099-2079-662-663-702-700-1097-1096-1095-1502-1501-1500-1497-1498-1499-1126-1010
0.00901026 2525-2229-2228-2404-2219-2110-2111-2099-2079-662-663-702-701-893-892-898-897-896-700-1097-1096-1095-1502-1501-1500-1497-1498-1499-1126-1010
0.00901026 2525-2229-2228-2404-2219-2110-2111-2099-2079-662-663-702-701-700-1097-1096-1095-1502-1501-1500-1497-1498-1499-1126-1010
0.00901026 1009-714-713-889-893-892-898-897-896-700-1097-1096-1095-1502-1501-1500-1497-1498-1499-1126-1010
0.00901026 1009-714-713-892-893-700-1097-1096-1095-1502-1501-1500-1497-1498-1499-1126-1010
0.00901026 1513-1227-1463-1466-901-898-897-896-700-1097-1096-1095-1502-1501-1500-1497-1498-1499-1126-1010
0.00901026 505-209-445-394-393-392-891-895-896-897-898-892-893-700-1097-1096-1095-1502-1501-1500-1497-1498-1499-1126-1010
0.00879257 1513-1268-1269-1266-1263-1264-1514
0.00879257 1009-763-764-761-760-852-879-1008
0.00879257 1513-1271-1268-1269-1266-1263-1264-1514
0.00879257 1513-1271-1267-1266-1265-1264-1263-1514
0.00879257 1513-1271-1268-1269-1266-1265-1264-1263-1514
0.00879257 1513-1271-1268-1269-1265-1264-1263-1514
0.00879257 1513-1268-1269-1265-1264-1263-1514
0.00879257 1513-1271-1267-1266-1263-1264-1514
0.00879257 2020-1724-1718-1719-1720-3021-3022-3023-3024-1157-1156-1155-1105-1180-1179-1336-1358-1359-1384-1357-1265-1264-1263-1514
0.00879257 1513-1268-1269-1266-1265-1264-1263-1514
0.00879257 505-209-445-394-395-398-899-900-901-1128-1125-1121-1120-1117-1136-1178-1179-1336-1358-1359-1384-1357-1265-1264-1263-1514
0.00879257 2525-2229-2228-2404-2405-2717-2718-2685-2684-2683-2682-1069-1089-1137-1138-1104-1179-1336-1358-1359-1384-1357-1265-1264-1263-1514
0.00879257 3030-2738-2739-2736-2906-2615-2616-2604-2605-2583-1070-1088-1138-1104-1179-1336-1358-1359-1384-1357-1265-1264-1263-1514
0.00879257 1009-714-713-892-1010-1125-1121-1120-1117-1136-1178-1179-1336-1358-1359-1384-1357-1265-1264-1263-1514
0.00879257 1009-763-764-761-758-759-760-852-879-1008
0.00879257 1009-763-759-758-761-760-852-879-1008
0.00874483 2020-1724-1723-1899-1716-1695-1696-1700-1164-1165-1166-695-1172-1173-1098-1132-1096-1097-700-1010
0.00874483 1513-1227-1463-1466-1128-1130-1129-1498-1499-1095-1096-1097-700-1010
0.00874483 3030-2738-2739-2736-2906-2615-2616-2604-2584-1067-1066-1094-1095-1096-1097-700-1010
0.00874483 2020-1724-1723-1899-1716-1695-1696-1700-1164-1165-1166-695-1172-1173-1099-1098-1132-1096-1097-700-1010
0.00874483 2020-1724-1723-1899-1716-1695-1696-1700-1164-1165-1166-695-1172-1173-1099-1098-1132-1133-1096-1097-700-1010
0.00874483 1513-1227-1463-1466-1128-1129-1498-1499-1095-1096-1097-700-1010
0.00874483 2020-1724-1723-1899-1716-1695-1696-1700-1164-1165-1166-695-1172-1173-1098-1132-1133-1096-1097-700-1010
0.00874483 3030-2738-2739-2736-2906-2615-2616-2604-2584-1067-1094-1095-1096-1097-700-1010
0.00874483 2020-1724-1723-1899-1716-1695-1696-1700-1164-1165-1166-695-1172-1098-1132-1133-1096-1097-700-1010
0.00874483 2020-1724-1723-1899-1716-1695-1696-1700-1164-1165-1166-695-1172-1173-1099-1133-1096-1097-700-1010
0.00874483 2020-1724-1723-1899-1716-1695-1696-1700-1164-1165-1166-695-1172-1173-1099-1133-1132-1096-1097-700-1010
0.00874483 2020-1724-1723-1899-1716-1695-1696-1700-1164-1165-1166-695-1172-1173-1099-1133-1132-1131-1096-1097-700-1010
0.00874483 1513-1227-1463-1466-901-1129-1498-1499-1095-1096-1097-700-1010
0.00874483 2020-1724-1723-1899-1716-1695-1696-1700-1164-1165-1166-695-1172-1098-1132-1096-1097-700-1010
0.00860738 2020-1724-1723-1899-1902-2019
0.008346 1009-763-759-758-761-760-852-879-854-1008
0.008346 1513-1219-1218-1394-1395-697-698-665-664-663-670-671-672-673-599-612-615-619-879-854-1008
0.008346 1009-763-764-761-760-852-879-854-1008
0.008346 505-209-208-387-504-620-616-619-879-854-1008
0.008346 1009-763-764-761-758-759-760-852-879-854-1008
0.008346 505-209-208-387-504-620-619-879-854-1008
0.00825291 1009-722-958-961-396-393-392-390-387-388-195-391-504
0.00825291 2525-2229-2228-2404-2219-2110-2111-2099-2079-562-561-589-592-591-590-997-996-993-994-621-620-625-624-396-393-392-390-387-388-195-391-504
0.00825291 505-209-208-384-387-388-195-391-504
0.00825291 505-209-445-208-384-387-388-195-391-504
0.00825291 505-209-445-208-387-388-195-391-504
0.00825291 505-209-445-387-388-195-391-504
0.00825291 1513-1219-1455-1404-1403-1402-386-390-387-388-195-391-504
0.00825291 2525-2229-2228-2404-2219-2110-2111-2099-2079-562-561-588-589-592-591-590-997-996-993-994-621-620-625-624-396-393-392-390-387-388-195-391-504
0.00825291 505-209-208-387-388-195-391-504
0.00825291 2525-2229-2228-2404-2219-2110-2111-2099-2079-562-589-592-591-590-997-996-993-994-621-620-625-624-396-393-392-390-387-388-195-391-504
0.00825291 1513-1219-1455-1404-1403-1402-386-387-388-195-391-504
0.00812281 1513-1219-1218-1394-1209-1100-1101-1089-1069-2582-2609-2610-2611-2612-1710-1711-1900-1903-1902-1908-1911-2643-2645-2644-2019
0.00811174 505-209-208-384-385-1202-1203-1170-1169-1168-1167-2584-2604-2652-2653-2624-2621-2620-2695-2696-2693-2619-2694-2851-2873-2874-2899-2872-2780-2781-2782-2777-2776-2799-2804-2803-2802-2800-3029
0.00811174 1009-714-708-709-710-1506-1507-1508-1509-2672-2671-2670-2620-2695-2696-2693-2619-2694-2851-2873-2874-2899-2872-2780-2781-2782-2777-2776-2799-2804-2803-2802-2800-3029
0.00811174 2525-2229-2228-2404-2405-2916-2720-2726-2725-2692-2696-2695-2620-2619-2694-2851-2873-2874-2899-2872-2780-2781-2782-2777-2776-2799-2804-2803-2802-2800-3029
0.00811082 505-209-208-383-382-121-122-123-88-87-84-83-85-492-491-488-1515
0.00811082 1009-714-950-899-898-897-896-1395-1396-1397-1398-1216-1215-492-491-488-1515
0.00811082 505-209-208-383-382-121-122-123-88-87-84-85-492-491-488-1515
0.00811082 3030-2738-2739-2736-2906-2615-2616-2604-2584-1167-1168-1207-1205-87-88-123-122-121-86-492-491-488-1515
0.00811082 2525-2229-2228-2404-2221-2200-2204-2205-154-153-158-163-89-123-122-86-492-491-488-1515
0.00811082 3030-2738-2739-2736-2906-2615-2616-2604-2584-1167-1168-1207-1205-87-86-492-491-488-1515
0.00811082 2525-2229-2228-2404-2221-2200-2204-2205-154-153-158-163-89-88-87-84-85-86-492-491-488-1515
0.00811082 505-209-208-383-382-121-86-492-491-488-1515
0.00811082 2525-2229-2228-2404-2221-2200-2204-2205-154-153-158-163-88-87-86-492-491-488-1515
0.00811082 1009-714-950-899-898-897-896-1395-1396-1397-1398-1216-1215-492-86-1214-495-494-491-488-1515
0.00811082 2525-2229-2228-2404-2221-2200-2204-2205-154-153-158-163-89-123-86-492-491-488-1515
0.00811082 505-209-208-383-382-121-122-123-88-87-84-83-85-492-86-1214-491-488-1515
0.00811082 2020-1724-1723-1899-1714-1605-1606-1594-1574-57-84-85-492-86-1214-1215-495-491-488-1515
0.00811082 1513-1219-1218-1397-1398-1216-1215-492-491-488-1515
0.00811082 3030-2738-2739-2736-2906-2615-2616-2604-2584-1167-1168-1207-1205-87-88-122-123-124-112-85-86-492-491-488-1515
0.00811082 505-209-208-383-382-121-122-123-88-87-84-83-85-86-492-491-488-1515
0.00811082 2020-1724-1723-1899-1714-1605-1606-1594-1574-57-84-85-492-491-488-1515
0.00811082 2525-2229-2228-2404-2221-2200-2204-2205-154-153-158-163-89-88-87-84-85-492-491-488-1515
0.00811082 1513-1219-1218-1397-1398-1216-1215-492-86-1214-495-494-490-489-116-117-485-484-487-491-488-1515
0.00811082 3030-2738-2739-2736-2906-2615-2616-2604-2584-1167-1168-1207-1205-87-88-122-86-492-491-488-1515
0.00811082 1009-714-950-899-898-897-896-1395-1396-1397-1398-1216-1215-492-86-1214-495-491-488-1515
0.00811082 1009-714-950-899-898-897-896-1395-1396-1397-1398-1216-1215-492-86-1214-491-488-1515
0.00811082 2525-2229-2228-2404-2221-2200-2204-2205-154-153-158-163-89-88-87-84-83-85-86-492-491-488-1515
0.00811082 1513-1219-1218-1397-1398-1216-1215-492-86-1214-495-494-491-488-1515
0.00811082 2525-2229-2228-2404-2221-2200-2204-2205-154-153-158-163-89-88-87-84-83-85-492-491-488-1515
0.00811082 2525-2229-2228-2404-2221-2200-2204-2205-154-153-158-163-89-88-87-84-83-124-112-85-492-491-488-1515
0.00811082 505-209-208-383-382-121-122-123-88-87-84-83-85-492-86-1214-1215-495-494-490-489-116-117-485-484-487-491-488-1515
0.00811082 2525-2229-2228-2404-2221-2200-2204-2205-154-153-158-163-89-88-87-84-83-124-112-85-86-492-491-488-1515
0.00811082 1513-1219-1218-1397-1398-1216-1215-492-86-1214-495-494-490-491-488-1515
0.00811082 2525-2229-2228-2404-2221-2200-2204-2205-154-153-158-163-89-88-87-84-83-124-112-116-489-85-86-492-491-488-1515
0.00811082 505-209-208-383-382-121-122-123-88-87-84-83-85-492-86-1214-1215-495-491-488-1515
0.00811082 2525-2229-2228-2404-2221-2200-2204-2205-154-153-158-163-88-122-123-86-492-491-488-1515
0.00811082 2020-1724-1723-1899-1714-1605-1606-1594-1574-57-84-85-86-492-491-488-1515
0.00811082 2020-1724-1723-1899-1714-1605-1606-1594-1574-57-84-85-492-86-1214-491-488-1515
0.00811082 3030-2738-2739-2736-2906-2615-2616-2604-2584-1167-1168-1207-1205-87-88-122-123-86-492-491-488-1515
0.00811082 2525-2229-2228-2404-2221-2200-2204-2205-154-153-158-163-89-88-122-86-492-491-488-1515
0.00811082 505-209-208-383-382-121-122-86-492-491-488-1515
0.00811082 2525-2229-2228-2404-2221-2200-2204-2205-154-153-158-163-88-122-86-492-491-488-1515
0.00811082 2525-2229-2228-2404-2221-2200-2204-2205-154-153-158-163-89-88-122-123-86-492-491-488-1515
0.00811082 3030-2738-2739-2736-2906-2615-2616-2604-2584-1167-1168-1207-1205-87-88-122-123-124-112-116-489-85-86-492-491-488-1515
0.00811082 2525-2229-2228-2404-2221-2200-2204-2205-154-153-158-163-89-123-122-121-86-492-491-488-1515
0.00811082 2525-2229-2228-2404-2221-2200-2204-2205-154-153-158-163-89-88-87-86-492-491-488-1515
0.00811082 3030-2738-2739-2736-2906-2615-2616-2604-2584-1167-1168-1207-1205-87-88-123-86-492-491-488-1515
0.00811082 2020-1724-1723-1899-1714-1605-1606-1594-1574-57-84-85-492-86-1214-1215-495-494-490-491-488-1515
0.00811082 2525-2229-2228-2404-2221-2200-2204-2205-154-153-158-163-89-88-87-84-83-124-123-122-86-492-491-488-1515
0.00811082 1513-1219-1218-1397-1398-1216-1215-492-86-1214-491-488-1515
0.00811082 2020-1724-1723-1899-1714-1605-1606-1594-1574-57-84-85-492-86-1214-1215-495-494-491-488-1515
0.00811082 3030-2738-2739-2736-2906-2615-2616-2604-2584-1167-1168-1207-1205-87-88-122-123-124-112-116-489-85-492-86-1214-491-488-1515
0.00811082 3030-2738-2739-2736-2906-2615-2616-2604-2584-1167-1168-1207-1205-87-88-123-122-86-492-491-488-1515
0.00811082 1009-714-950-899-898-897-896-1395-1396-1397-1398-1216-1215-492-86-1214-495-494-490-491-488-1515
0.00811082 505-209-208-383-382-121-122-123-86-492-491-488-1515
0.00811082 2525-2229-2228-2404-2221-2200-2204-2205-154-153-158-163-89-88-87-84-83-124-123-122-121-86-492-491-488-1515
0.00811082 505-209-208-383-382-121-122-123-88-87-84-85-86-492-491-488-1515
0.00811082 1009-714-950-899-898-897-896-1395-1396-1397-1398-1216-1215-1214-86-492-491-488-1515
0.00811082 505-209-208-383-382-121-122-123-88-87-84-83-85-492-86-1214-1215-495-494-491-488-1515
0.00811082 3030-2738-2739-2736-2906-2615-2616-2604-2584-1167-1168-1207-1205-87-88-122-123-124-112-116-489-85-492-491-488-1515
0.00811082 2020-1724-1723-1899-1714-1605-1606-1594-1574-57-84-87-86-492-491-488-1515
0.00811082 505-209-208-383-382-121-122-123-88-87-84-83-85-492-86-1214-1215-495-494-490-491-488-1515
0.00811082 3030-2738-2739-2736-2906-2615-2616-2604-2584-1167-1168-1207-1205-87-88-122-123-124-112-85-492-491-488-1515
0.00811082 1513-1219-1218-1397-1398-1216-1215-1214-86-492-491-488-1515
0.00811082 1009-714-950-899-898-897-896-1395-1396-1397-1398-1216-1215-1214-491-488-1515
0.00811082 1009-714-950-899-898-897-896-1395-1396-1397-1398-1216-1215-492-86-1214-495-494-490-489-116-117-485-484-487-491-488-1515
0.00811082 2525-2229-2228-2404-2221-2200-2204-2205-154-153-158-163-89-88-87-84-83-124-112-116-489-85-492-491-488-1515
0.00811082 505-209-208-383-382-121-122-123-88-87-86-492-491-488-1515
0.00811082 1513-1219-1218-1397-1398-1216-1215-492-86-1214-495-491-488-1515
0.00811082 2525-2229-2228-2404-2221-2200-2204-2205-154-153-158-163-89-88-87-84-83-124-123-86-492-491-488-1515
0.00811082 1513-1219-1218-1397-1398-1216-1215-1214-491-488-1515
0.00811082 2020-1724-1723-1899-1714-1605-1606-1594-1574-57-84-85-492-86-1214-1215-495-494-490-489-116-117-485-484-487-491-488-1515
0.00804779 1009-714-713-889-890-192-193-160-159-158-157-1574-1594-1641-1683-2018
0.00804779 505-209-208-384-199-90-91-79-80-58-1575-1593-1614-1643-1642-1641-1683-2018
0.00804779 1009-714-713-889-890-192-193-160-159-158-157-1574-1594-1642-1641-1683-2018
0.00802017 1513-1219-1455-1404-1403-1402-386-390-387-388-195-391-392-887-626-591-592-589-588-590-504
0.00802017 1513-1219-1455-1404-1403-1402-386-387-388-195-391-392-887-626-591-592-589-588-590-504
0.00802017 3030-2734-2733-2909-2726-2705-2709-2710-659-660-661-190-667-593-627-628-591-592-589-588-590-504
0.00802017 2020-1724-1723-1899-1714-1605-1606-1594-1574-157-158-197-195-388-387-390-391-392-887-626-591-592-589-588-590-504
0.00802017 3030-2734-2733-2909-2726-2705-2709-2710-659-660-661-190-667-593-627-591-592-589-588-590-504
0.00802017 1009-722-958-961-396-393-392-390-387-388-195-391-890-593-627-628-591-592-589-588-590-504
0.00802017 1009-722-958-961-396-393-392-390-387-388-195-391-890-593-627-591-592-589-588-590-504
0.00792767 2525-2233-2230-2229-2228-2404-2407-2408-2215-2411-2524
0.00792767 2525-2229-2228-2404-2407-2408-2215-2411-2524
0.00792767 2525-2229-2465-2228-2404-2408-2215-2411-2524
0.00792767 2525-2229-2465-2228-2404-2407-2408-2215-2411-2524
0.00792767 3030-2734-2970-2919-2918-2917-2406-2410-2407-2408-2215-2411-2524
0.00792767 1009-714-713-889-704-595-596-584-564-2177-2178-2179-2180-2216-2408-2215-2411-2524
0.00792767 3030-2734-2970-2919-2918-2917-2406-2407-2408-2215-2411-2524
0.00792767 1009-714-713-889-704-595-596-584-564-2177-2178-2179-2217-2216-2408-2215-2411-2524
0.00792767 3030-2734-2970-2919-2918-2917-2402-2406-2410-2407-2408-2215-2411-2524
0.00792767 2525-2229-2465-2228-2407-2408-2215-2411-2524
0.00792767 3030-2734-2970-2919-2918-2917-2402-2406-2407-2408-2215-2411-2524
0.00792767 3030-2734-2970-2919-2918-2917-2402-2403-2407-2408-2215-2411-2524
0.00792767 2525-2229-2465-2407-2408-2215-2411-2524
0.00792767 3030-2734-2970-2919-2918-2917-2402-2403-2404-2408-2215-2411-2524
0.00792767 2525-2229-2228-2407-2408-2215-2411-2524
0.00792767 2525-2229-2228-2404-2408-2215-2411-2524
0.00792767 3030-2734-2970-2919-2918-2917-2402-2403-2404-2407-2408-2215-2411-2524
0.00792767 3030-2734-2970-2919-2920-2923-2414-2465-2407-2408-2215-2411-2524
0.00792767 1009-714-713-889-704-595-596-584-564-2177-2178-2217-2216-2408-2215-2411-2524
0.00792767 2525-2233-2230-2229-2228-2407-2408-2215-2411-2524
0.00792767 2525-2233-2230-2229-2228-2404-2408-2215-2411-2524
0.00792767 1009-714-713-889-704-595-596-584-564-2177-2178-2179-2180-2217-2216-2408-2215-2411-2524
0.00789959 1513-1227-1463-1466-901-898-1010
0.00789725 1513-1268-1269-1266-1263-1514
0.00789725 1513-1271-1267-1266-1263-1514
0.00789725 1513-1271-1268-1269-1266-1263-1514
0.00780347 3030-2738-2739-2736-2906-2615-2616-2604-2584-1067-1094-1095-1096-1097-700-893-892-898-897-896-1392-1130-1010
0.00780347 1513-1227-1463-1466-901-1129-1498-1499-1095-1096-1097-700-893-892-898-897-896-1392-1130-1010
0.00780347 1513-1227-1463-1466-1128-1129-1498-1499-1095-1096-1097-700-893-892-898-897-896-1392-1130-1010
0.00778397 2020-1724-1723-1899-1898-1897-2412-2524
0.00778397 505-209-208-384-199-90-91-79-59-1572-1599-1600-1601-1602-1603-1637-1897-2412-2524
0.00772763 2525-2229-2228-2404-2408-2215-2411-2412-2413-2407-2227-2226-2223-2224-2007-1600-1601-2524
0.00772763 3030-2734-2970-2919-2918-2917-2402-2403-2404-2408-2215-2411-2412-2413-2407-2227-2226-2223-2224-2007-1600-1601-2524
0.0076568 1009-714-713-889-704-703-702-688-693-694-2680-2681-1705-2687-2688-2614-2613-2612-2019
0.0076306 505-209-208-384-199-90-91-79-59-1672-1673-1712-1711-1710-1903-1902-1908-1911-2643-2644-2645-2646-2647-2648-2613-2612-2019
0.0076306 2525-2229-2465-2414-2413-2412-1901-1900-1903-1902-1908-1911-2643-2644-2645-2646-2647-2648-2613-2612-2019
0.0076306 2525-2229-2465-2414-2413-2412-1901-1900-1903-1902-1908-1911-2644-2645-2646-2647-2648-2613-2612-2019
0.0076306 2525-2229-2465-2414-2413-2412-1901-1900-1904-1903-1902-1908-1911-2643-2644-2645-2646-2647-2648-2613-2612-2019
0.0076306 3030-2734-2733-2909-2910-2647-2648-2613-2612-2019
0.0076306 2020-1724-1723-1899-1903-1902-1908-1911-2644-2645-2646-2647-2648-2613-2612-2019
0.0076306 2020-1724-1723-1899-1903-1902-1908-1911-2643-2644-2645-2646-2647-2648-2613-2612-2019
0.0076306 505-209-208-384-199-90-91-79-59-1672-1673-1712-1711-1903-1902-1908-1911-2643-2644-2645-2646-2647-2648-2613-2612-2019
0.0076306 505-209-208-384-199-90-91-79-59-1672-1673-1712-1711-1903-1902-1908-1911-2644-2645-2646-2647-2648-2613-2612-2019
0.0076306 2525-2229-2465-2414-2413-2412-1901-1900-1904-1903-1902-1908-1911-2644-2645-2646-2647-2648-2613-2612-2019
0.0076306 505-209-208-384-199-90-91-79-59-1672-1673-1712-1711-1710-1903-1902-1908-1911-2644-2645-2646-2647-2648-2613-2612-2019
0.00761889 2525-2229-2228-2404-2219-2110-2111-2099-2079-562-561-589-592-591-590-997-996-993-994-621-620-625-504
0.00761889 3030-2734-2733-2909-2726-2705-2709-2710-659-660-661-190-667-593-627-628-591-592-589-588-590-997-996-993-994-621-620-625-504
0.00761889 2020-1724-1723-1899-1714-1605-1606-1594-1574-157-158-197-195-388-387-390-391-392-887-626-591-592-589-590-997-996-993-994-621-620-625-504
0.00761889 1009-722-958-961-396-393-392-390-387-388-195-391-890-593-627-628-591-592-589-588-590-997-996-993-994-621-620-625-504
0.00761889 3030-2734-2733-2909-2726-2705-2709-2710-659-660-661-190-667-593-627-628-591-592-589-590-997-996-993-994-621-620-625-504
0.00761889 2020-1724-1723-1899-1714-1605-1606-1594-1574-157-158-197-195-388-387-390-391-392-887-626-591-592-589-588-617-621-620-625-504
0.00761889 1009-722-958-961-396-393-392-390-387-388-195-391-890-593-592-591-590-997-996-993-994-621-620-625-504
0.00761889 2020-1724-1723-1899-1714-1605-1606-1594-1574-157-158-197-195-388-387-390-391-392-887-626-591-592-589-588-617-590-997-996-993-994-621-620-625-504
0.00761889 1009-722-958-961-396-393-392-390-387-388-195-391-890-593-627-628-591-592-589-590-997-996-993-994-621-620-625-504
0.00761889 2020-1724-1723-1899-1714-1605-1606-1594-1574-157-158-197-195-388-387-390-391-392-887-626-591-592-589-588-590-997-996-993-994-621-620-625-504
0.00761889 1513-1219-1455-1404-1403-1402-386-387-388-195-391-392-887-626-591-592-589-590-997-996-993-994-621-620-625-504
0.00761889 1513-1219-1455-1404-1403-1402-386-387-388-195-391-392-887-626-591-592-589-588-590-997-996-993-994-621-620-625-504
0.00761889 1009-722-958-961-396-393-392-390-387-388-195-391-890-593-627-591-592-589-590-997-996-993-994-621-620-625-504
0.00761889 2525-2229-2228-2404-2219-2110-2111-2099-2079-562-561-588-589-592-591-590-997-996-993-994-621-620-625-504
0.00761889 3030-2734-2733-2909-2726-2705-2709-2710-659-660-661-190-667-593-627-591-592-589-590-997-996-993-994-621-620-625-504
0.00761889 3030-2734-2733-2909-2726-2705-2709-2710-659-660-661-190-667-593-627-591-592-589-588-590-997-996-993-994-621-620-625-504
0.00761889 1009-722-958-961-396-393-392-390-387-388-195-391-890-593-627-591-592-589-588-590-997-996-993-994-621-620-625-504
0.00761889 3030-2734-2733-2909-2726-2705-2709-2710-659-660-661-190-667-593-627-628-629-616-617-621-620-625-504
0.00761889 1009-722-958-961-396-393-392-390-387-388-195-391-890-593-627-628-629-617-621-620-625-504
0.00761889 2525-2229-2228-2404-2219-2110-2111-2099-2079-562-589-592-591-590-997-996-993-994-621-620-625-504
0.00761889 3030-2734-2733-2909-2726-2705-2709-2710-659-660-661-190-667-593-627-628-629-617-621-620-625-504
0.00761889 3030-2734-2733-2909-2726-2705-2709-2710-659-660-661-190-667-668-593-592-591-590-997-996-993-994-621-620-625-504
0.00761889 3030-2734-2733-2909-2726-2705-2709-2710-659-660-661-190-667-593-592-591-590-997-996-993-994-621-620-625-504
0.0074591 1513-1219-1218-1394-1209-1100-1101-1089-1069-2682-2683-2722-2721-2913-2912-2915-2916-2720-3028
0.0074591 2525-2229-2228-2404-2403-2402-2916-2720-3028
0.0074591 1513-1219-1218-1394-1209-1100-1101-1089-1069-2682-2683-2722-2721-2913-2912-2915-2917-2406-2405-2916-2720-3028
0.0074591 2020-1724-1960-1909-1908-1907-2911-2910-2913-2912-2915-2916-2720-3028
0.0074591 2020-1724-1960-1909-1908-1907-2911-2910-2914-2916-2720-3028
0.0074591 3030-2734-2733-2909-2913-2912-2915-2917-2406-2916-2720-3028
0.0074591 2020-1724-1960-1909-1908-1907-2911-2910-2914-2913-2912-2915-2916-2720-3028
0.0074591 2020-1724-1960-1909-1908-1907-2911-2910-2913-2912-2915-2917-2916-2720-3028
0.0074591 3030-2734-2733-2909-2913-2912-2915-2917-2916-2720-3028
0.0074591 2020-1724-1960-1909-1908-1907-2911-2910-2913-2912-2915-2917-2406-2916-2720-3028
0.0074591 2020-1724-1960-1909-1908-1907-2911-2910-2913-2912-2915-2917-2406-2405-2916-2720-3028
0.0074591 2525-2229-2228-2404-2405-2916-2720-3028
0.0074591 3030-2734-2733-2909-2913-2912-2915-2917-2406-2405-2916-2720-3028
0.0074591 3030-2734-2970-2733-2909-2913-2912-2915-2916-2720-3028
0.0074591 1513-1219-1218-1394-1209-1100-1101-1089-1069-2682-2683-2722-2721-2913-2912-2915-2917-2916-2720-3028
0.0074591 3030-2734-2733-2909-2913-2912-2915-2916-2720-3028
0.0074591 1513-1219-1218-1394-1209-1100-1101-1089-1069-2682-2683-2722-2721-2913-2912-2915-2917-2406-2916-2720-3028
0.00739105 1513-1219-1218-1394-1209-1100-1101-1089-1090-1068-2585-2603-2624-2653-2652-2651-2632-2635-2639-2899-2874-3029
0.00739105 3030-2783-2782-2777-2776-2778-2781-2850-2780-2872-2899-2874-3029
0.00739105 2020-1724-1723-1902-2019-2640-2639-2899-2874-3029
0.00739105 2020-1724-1723-1902-2019-2640-2643-2642-2639-2899-2874-3029
0.00739105 2020-1724-1723-1902-2019-2641-2640-2643-2900-2899-2874-3029
0.00739105 2020-1724-1723-1902-2019-2640-2643-2900-2639-2899-2874-3029
0.00739105 2020-1724-1723-1902-2019-2640-2643-2900-2899-2874-3029
0.00739105 2020-1724-1723-1902-2019-2641-2640-2639-2899-2874-3029
0.00739105 2020-1724-1723-1902-2019-2641-2640-2643-2642-2639-2899-2874-3029
0.00739105 2020-1724-1723-1902-2019-2641-2642-2643-2900-2899-2874-3029
0.00739105 2020-1724-1723-1902-2019-2641-2640-2643-2900-2639-2899-2874-3029
0.00739105 2020-1724-1723-1902-2019-2641-2642-2643-2900-2639-2899-2874-3029
0.00739105 2020-1724-1723-1902-2019-2641-2642-2639-2899-2874-3029
0.00726891 3030-2734-2970-2919-2920-2923-2414-2413-2412-2411-2215-2524
0.00726891 2020-1724-1723-1902-1901-2412-2411-2215-2524
0.00726891 2020-1724-1723-1902-1903-1904-1900-1901-2412-2411-2215-2524
0.00726891 505-209-208-384-199-90-91-79-59-1572-1571-1599-1600-1601-1602-1603-1900-1901-2412-2411-2215-2524
0.00726891 505-209-208-384-199-90-91-79-59-1572-1599-1600-1601-1602-1603-1637-1897-2412-2411-2215-2524
0.00726891 2020-1724-1723-1899-1898-1901-2412-2411-2215-2524
0.00726891 2020-1724-1723-1902-1903-1900-1901-2412-2411-2215-2524
0.00726891 2020-1724-1723-1899-1898-1897-2412-2411-2215-2524
0.00726891 505-209-208-384-199-90-91-79-59-1572-1599-1600-1601-1602-1603-1637-1900-1901-2412-2411-2215-2524
0.00726891 505-209-208-384-199-90-91-79-59-1572-1599-1600-1601-1602-1603-1900-1901-2412-2411-2215-2524
0.00726891 1513-1219-1213-1214-1215-496-497-498-499-1662-1666-1667-1594-1640-1604-1638-1637-1603-1900-1901-2412-2411-2215-2524
0.00726891 2020-1724-1723-1899-1900-1901-2412-2411-2215-2524
0.00726891 1513-1219-1213-1214-1215-496-497-498-499-1662-1666-1667-1594-1640-1639-1638-1637-1603-1900-1901-2412-2411-2215-2524
0.00718919 505-209-208-384-385-1202-1203-1170-1169-1168-1167-2584-2604-2652-2653-2624-2621-2620-2695-2696-2693-2619-2694-2851-2873-2874-2899-2872-2780-2781-2782-2777-2776-2799-2804-2803-2802-2801-3029
0.00718919 2525-2229-2228-2404-2405-2916-2720-2726-2725-2692-2696-2695-2620-2619-2694-2851-2873-2874-2899-2872-2780-2781-2782-2777-2776-2799-2804-2803-2802-2801-3029
0.00718919 1009-714-708-709-710-1506-1507-1508-1509-2672-2671-2670-2620-2695-2696-2693-2619-2694-2851-2873-2874-2899-2872-2780-2781-2782-2777-2776-2799-2804-2803-2802-2801-3029
0.00706999 3030-2738-2739-2736-2906-2615-2616-2604-2605-2583-1070-1088-1138-1137-1104-1178-1181-1180-1179-1336-1514
0.00706999 2525-2229-2228-2404-2405-2717-2718-2685-2684-2683-2682-1069-1089-1137-1138-1104-1178-1179-1336-1514
0.00706999 505-209-445-394-395-398-899-900-901-1128-1125-1121-1120-1117-1136-1178-1104-1105-1180-1179-1336-1514
0.00706999 2525-2229-2228-2404-2405-2717-2718-2685-2684-2683-2682-1069-1089-1137-1138-1109-1104-1179-1336-1514
0.00706999 3030-2734-2970-2919-2918-2917-2402-2406-2410-2407-2524
0.00706999 2525-2229-2228-2404-2405-2717-2718-2685-2684-2683-2682-1069-1089-1137-1138-1109-1104-1178-1181-1180-1179-1336-1514
0.00706999 1513-1219-1213-1214-1215-496-497-498-499-1662-1661-1660-1610-1685-1684-1683-1609-1622-1641-1864-2018
0.00706999 3030-2734-2733-2909-2910-1906-1905-1901-1897-1896-1726-1892-1891-1890-1889-1864-2018
0.00706999 3030-2738-2739-2736-2906-2615-2616-2604-2605-2583-1070-1088-1138-1137-1104-1178-1181-1179-1336-1514
0.00706999 3030-2738-2739-2736-2906-2615-2616-2604-2605-2583-1070-1088-1138-1104-1179-1336-1514
0.00706999 3030-2734-2733-2909-2910-1906-1905-1901-1897-1896-1726-1892-1891-1890-1629-1889-1864-2018
0.00706999 505-209-445-394-395-398-899-900-901-1128-1125-1121-1120-1117-1136-1178-1104-1105-1180-1181-1179-1336-1514
0.00706999 3030-2738-2739-2736-2906-2615-2616-2604-2605-2583-1070-1088-1138-1137-1104-1179-1336-1514
0.00706999 3030-2734-2733-2909-2910-1906-1905-1901-1897-1896-1726-1892-1891-1889-1864-2018
0.00706999 3030-2734-2733-2909-2910-1906-1905-1901-1897-1893-1890-1629-1889-1864-2018
0.00706999 505-209-208-384-199-90-91-79-80-58-1575-1593-1643-1614-1611-1610-1685-1684-1683-1609-1622-1641-1864-2018
0.00706999 3030-2738-2739-2736-2906-2615-2616-2604-2605-2583-1070-1088-1138-1104-1178-1181-1179-1336-1514
0.00706999 1009-714-713-892-1010-1125-1121-1120-1117-1136-1178-1104-1179-1336-1514
0.00706999 2020-1724-1718-1719-1720-3021-3022-3023-3024-1157-1156-1155-1105-1179-1336-1514
0.00706999 3030-2738-2739-2736-2906-2615-2616-2604-2605-2583-1070-1088-1138-1104-1178-1179-1336-1514
0.00706999 2525-2229-2228-2404-2405-2717-2718-2685-2684-2683-2682-1069-1089-1137-1138-1104-1178-1181-1180-1179-1336-1514
0.00706999 505-209-445-394-395-398-899-900-901-1128-1125-1121-1120-1117-1136-1178-1104-1105-1179-1336-1514
0.00706999 1009-714-713-892-1010-1125-1121-1120-1117-1136-1178-1104-1105-1180-1181-1179-1336-1514
0.00706999 505-209-445-394-395-398-899-900-901-1128-1125-1121-1120-1117-1136-1178-1104-1179-1336-1514
0.00706999 2525-2229-2228-2404-2405-2717-2718-2685-2684-2683-2682-1069-1089-1137-1138-1104-1179-1336-1514
0.00706999 1009-714-713-892-1010-1125-1121-1120-1117-1136-1178-1104-1105-1180-1179-1336-1514
0.00706999 1513-1219-1213-1214-1215-496-497-498-499-1662-1661-1660-1610-1685-1686-1683-1684-1609-1622-1641-1864-2018
0.00706999 3030-2738-2739-2736-2906-2615-2616-2604-2605-2583-1070-1088-1138-1137-1104-1178-1179-1336-1514
0.00706999 2525-2229-2228-2404-2405-2717-2718-2685-2684-2683-2682-1069-1089-1137-1138-1109-1104-1178-1179-1336-1514
0.00706999 2525-2229-2228-2404-2405-2717-2718-2685-2684-2683-2682-1069-1089-1137-1138-1104-1178-1181-1179-1336-1514
0.00706999 1513-1219-1213-1214-1215-496-497-498-499-1662-1661-1660-1610-1685-1686-1684-1683-1609-1622-1641-1864-2018
0.00706999 3030-2738-2739-2736-2906-2615-2616-2604-2605-2583-1070-1088-1138-1104-1178-1181-1180-1179-1336-1514
0.00706999 1009-714-713-892-1010-1125-1121-1120-1117-1136-1178-1104-1105-1179-1336-1514
0.00706999 2020-1724-1718-1719-1720-3021-3022-3023-3024-1157-1156-1155-1105-1180-1179-1336-1514
0.00706999 1009-714-713-892-1010-1125-1121-1120-1117-1136-1178-1179-1336-1514
0.00706999 2525-2229-2228-2404-2405-2717-2718-2685-2684-2683-2682-1069-1089-1137-1138-1109-1104-1178-1181-1179-1336-1514
0.00706999 3030-2738-2739-2736-2906-2615-2616-2604-2605-2583-1070-1088-1138-1109-1104-1179-1336-1514
0.00706999 2525-2229-2223-2224-1601-1637-1605-1681-1682-1686-1683-1684-1609-1622-1641-1864-2018
0.00706999 1009-714-713-889-890-192-193-160-159-158-157-1574-1594-1642-1643-1614-1611-1610-1685-1686-1684-1683-1609-1622-1641-1864-2018
0.00706999 2020-1724-1718-1719-1720-3021-3022-3023-3024-1157-1156-1155-1105-1180-1181-1178-1179-1336-1514
0.00706999 2525-2229-2228-2404-2405-2717-2718-2685-2684-2683-2682-1069-1089-1137-1104-1179-1336-1514
0.00706999 2020-1776-1772-1767-1768-1771-1770-1862-1889-1864-2018
0.00706999 2020-1724-1718-1719-1720-3021-3022-3023-3024-1157-1156-1155-1105-1180-1181-1179-1336-1514
0.00706999 505-209-445-394-395-398-899-900-901-1128-1125-1121-1120-1117-1136-1178-1179-1336-1514
0.00706999 1009-714-713-889-890-192-193-160-159-158-157-1574-1594-1642-1643-1614-1611-1610-1685-1686-1683-1684-1609-1622-1641-1864-2018
0.00706999 2525-2229-2223-2224-1601-1637-1605-1681-1682-1683-1684-1609-1622-1641-1864-2018
0.00706999 505-209-208-384-199-90-91-79-80-58-1575-1593-1643-1614-1611-1610-1685-1686-1684-1683-1609-1622-1641-1864-2018
0.00706999 2020-1724-1718-1719-1720-3021-3022-3023-3024-1157-1156-1155-1105-1180-1181-1178-1104-1179-1336-1514
0.00706999 3030-2734-2970-2919-2918-2917-2406-2410-2407-2524
0.00706999 2525-2229-2223-2224-1601-1637-1605-1681-1682-1686-1685-1684-1683-1609-1622-1641-1864-2018
0.00706999 2525-2229-2223-2224-1601-1637-1605-1681-1682-1686-1685-1610-1684-1683-1609-1622-1641-1864-2018
0.00706999 1009-714-713-889-890-192-193-160-159-158-157-1574-1594-1642-1643-1614-1611-1610-1685-1684-1683-1609-1622-1641-1864-2018
0.00706999 3030-2734-2733-2909-2910-1906-1905-1901-1897-1896-1726-1892-1889-1864-2018
0.00706999 505-209-208-384-199-90-91-79-80-58-1575-1593-1643-1614-1611-1610-1685-1686-1683-1684-1609-1622-1641-1864-2018
0.00706999 3030-2734-2733-2909-2910-1906-1905-1901-1897-1893-1890-1889-1864-2018
0.00704068 2525-2229-2228-2404-2405-2916-2720-2726-2725-2692-2696-2694-3029
0.00698252 505-209-445-394-393-392-891-895-897-1010
0.00679859 2525-2229-2228-2404-2219-2110-2111-2099-2079-562-561-588-589-590-504
0.00674755 1513-1219-1218-1394-1395-697-698-665-664-663-662-2079-2099-2147-2146-2188-2189-2347-2346-2345-2275-2367-2394-2369-2523
0.00674755 3030-2734-2970-2919-2920-2921-2138-2134-2394-2369-2523
0.00674755 505-209-445-208-384-388-504
0.00674755 1009-714-713-889-704-595-596-584-585-563-2080-2098-2148-2147-2113-2188-2189-2347-2346-2345-2275-2367-2394-2369-2523
0.00674755 505-209-203-204-205-1001-1002-1003-1004-2167-2168-2113-2114-2188-2189-2347-2346-2345-2275-2367-2394-2369-2523
0.00674755 2020-1724-1723-1899-1900-2212-2213-2180-2179-2178-2185-2186-2187-2191-2188-2189-2347-2346-2345-2275-2367-2394-2369-2523
0.00674755 505-209-203-204-205-1001-1002-1003-1004-2167-2168-2113-2188-2189-2347-2346-2345-2275-2367-2394-2369-2523
0.00674755 2020-1724-1723-1899-1900-2212-2213-2180-2179-2178-2185-2186-2187-2188-2189-2347-2346-2345-2275-2367-2394-2369-2523
0.00674755 1513-1219-1218-1394-1395-697-698-665-664-663-662-2079-2099-2147-2113-2114-2188-2189-2347-2346-2345-2275-2367-2394-2369-2523
0.00674755 1009-714-713-889-704-595-596-584-585-563-2080-2098-2148-2114-2188-2189-2347-2346-2345-2275-2367-2394-2369-2523
0.00674755 505-209-208-384-388-504
0.00674755 3030-2734-2970-2919-2920-2921-2138-2395-2134-2394-2369-2523
0.00674755 3030-2734-2970-2919-2920-2921-2138-2395-2394-2369-2523
0.0066454 1513-1219-1218-1394-1209-1100-1101-1089-1090-1068-2585-2603-2653-2624-2621-2620-2695-2696-2693-2694-3029
0.0066454 1009-714-708-709-710-1506-1507-1508-1509-2672-2671-2670-2620-2695-2696-2693-2694-3029
0.0066454 505-209-208-384-385-1202-1203-1170-1169-1168-1167-2584-2604-2652-2653-2624-2621-2620-2695-2696-2693-2694-3029
0.0066416 1009-714-950-899-898-897-896-1395-1396-1397-1398-1216-1215-1214-491-488-492-85-86-1515
0.0066416 3030-2738-2739-2736-2906-2615-2616-2604-2584-1167-1168-1207-1205-87-88-122-123-124-112-116-489-488-491-492-85-86-1515
0.0066416 1513-1219-1218-1397-1398-1216-1215-1214-491-488-492-85-86-1515
0.0066416 1513-1219-1218-1397-1398-1216-1215-1214-491-492-85-86-1515
0.0066416 2020-1724-1723-1899-1714-1605-1606-1594-1574-57-84-87-88-122-123-124-112-116-489-488-492-85-86-1515
0.0066416 2020-1724-1723-1899-1714-1605-1606-1594-1574-57-84-87-88-122-123-124-112-116-488-492-85-86-1515
0.0066416 1513-1219-1218-1397-1398-1216-1215-492-85-86-1515
0.0066416 2525-2229-2228-2404-2221-2200-2204-2205-154-153-158-163-89-88-87-84-83-124-112-116-488-491-492-85-86-1515
0.0066416 1009-714-950-899-898-897-896-1395-1396-1397-1398-1216-1217-1213-1214-492-85-86-1515
0.0066416 1513-1219-1218-1397-1398-1216-1217-1213-1214-492-85-86-1515
0.0066416 1009-714-950-899-898-897-896-1395-1396-1397-1398-1216-1215-1214-491-492-85-86-1515
0.0066416 1009-714-950-899-898-897-896-1395-1396-1397-1398-1216-1215-492-85-86-1515
0.0066416 1513-1219-1218-1397-1398-1216-1215-1214-491-487-488-492-85-86-1515
0.0066416 2525-2229-2228-2404-2221-2200-2204-2205-154-153-158-163-89-88-87-84-83-124-112-116-489-488-491-492-85-86-1515
0.0066416 3030-2738-2739-2736-2906-2615-2616-2604-2584-1167-1168-1207-1205-87-88-122-123-124-112-116-488-491-492-85-86-1515
0.00658524 1513-1219-1218-1394-1209-1100-1101-1089-1090-1068-2585-2603-2624-2653-2652-2651-2632-2635-2639-2899-2874-2873-2851-2694-3029
0.00658524 1513-1219-1218-1394-1209-1100-1101-1089-1090-1068-2585-2603-2624-2653-2652-2651-2632-2635-2639-2874-2873-2851-2694-3029
0.00658524 2020-1724-1723-1902-2019-2641-2640-2643-2900-2639-2874-2873-2851-2694-3029
0.00658524 505-209-208-387-504-620-616-615-612-854-853-831-674-1008
0.00658524 1513-1219-1218-1394-1395-697-698-665-664-663-670-671-672-673-599-612-615-619-854-853-831-674-1008
0.00658524 1513-1219-1218-1394-1209-1100-1101-1089-1090-1068-2585-2603-2624-2653-2652-2651-2632-2874-2873-2851-2694-3029
0.00658524 2020-1724-1723-1902-2019-2641-2642-2639-2899-2874-2873-2851-2694-3029
0.00658524 3030-2734-2728-2729-2730-2516-2517-2518-2519-652-653-598-673-599-612-615-854-853-831-674-1008
0.00658524 505-209-208-387-504-620-619-854-853-831-674-1008
0.00658524 1513-1219-1218-1394-1395-697-698-665-664-663-670-671-672-673-599-612-854-853-831-674-1008
0.00658524 3030-2734-2728-2729-2730-2516-2517-2518-2519-652-653-598-673-599-612-615-619-854-853-831-674-1008
0.00658524 3030-2783-2782-2777-2776-2778-2781-2850-2780-2872-2899-2874-2873-2851-2694-3029
0.00658524 2020-1724-1723-1902-2019-2641-2642-2643-2900-2899-2874-2873-2851-2694-3029
0.00658524 1513-1219-1218-1394-1395-697-698-665-664-663-670-671-672-673-599-612-615-854-853-831-674-1008
0.00658524 505-209-208-387-504-620-619-879-854-853-831-674-1008
0.00658524 2020-1724-1723-1902-2019-2641-2640-2643-2900-2639-2899-2874-2873-2851-2694-3029
0.00658524 3030-2734-2728-2729-2730-2516-2517-2518-2519-652-653-598-673-599-612-854-853-831-674-1008
0.00658524 1513-1219-1218-1394-1395-697-698-665-664-663-670-671-672-673-599-612-615-619-879-854-853-831-674-1008
0.00658524 505-209-208-387-504-620-616-619-879-854-853-831-674-1008
0.00658524 2020-1724-1723-1902-2019-2641-2642-2639-2874-2873-2851-2694-3029
0.00658524 505-209-208-387-504-620-616-619-854-853-831-674-1008
0.00658524 1513-1219-1218-1394-1209-1100-1101-1089-1090-1068-2585-2603-2624-2653-2652-2651-2632-2635-2874-2873-2851-2694-3029
0.00658524 2020-1724-1723-1902-2019-2641-2640-2643-2900-2899-2874-2873-2851-2694-3029
0.00658524 505-209-208-387-504-620-616-615-854-853-831-674-1008
0.00658524 2020-1724-1723-1902-2019-2640-2643-2900-2899-2874-2873-2851-2694-3029
0.00658524 1513-1219-1218-1394-1209-1100-1101-1089-1090-1068-2585-2603-2624-2653-2652-2651-2874-2873-2851-2694-3029
0.00658524 2020-1724-1723-1902-2019-2641-2640-2643-2642-2639-2874-2873-2851-2694-3029
0.00658524 2020-1724-1723-1899-1900-2212-2213-2180-2179-2178-2177-564-584-632-631-612-854-853-831-674-1008
0.00658524 2020-1724-1723-1902-2019-2640-2643-2900-2639-2899-2874-2873-2851-2694-3029
0.00658524 2020-1724-1723-1902-2019-2641-2640-2643-2642-2639-2899-2874-2873-2851-2694-3029
0.00658524 2020-1724-1723-1899-1900-2212-2213-2180-2179-2178-2177-564-584-632-631-854-853-831-674-1008
0.00658524 2020-1724-1723-1902-2019-2640-2643-2642-2639-2874-2873-2851-2694-3029
0.00658524 1009-763-764-761-760-852-879-854-853-831-674-1008
0.00658524 2020-1724-1723-1902-2019-2640-2643-2900-2639-2874-2873-2851-2694-3029
0.00658524 1009-763-764-761-758-759-760-852-879-854-853-831-674-1008
0.00658524 2020-1724-1723-1902-2019-2640-2639-2899-2874-2873-2851-2694-3029
0.00658524 2020-1724-1723-1902-2019-2640-2639-2874-2873-2851-2694-3029
0.00658524 2020-1724-1723-1902-2019-2640-2643-2642-2639-2899-2874-2873-2851-2694-3029
0.00658524 2020-1724-1723-1902-2019-2641-2640-2639-2899-2874-2873-2851-2694-3029
0.00658524 2020-1724-1723-1902-2019-2641-2640-2639-2874-2873-2851-2694-3029
0.00656532 2020-1724-1960-1909-1908-1907-2911-2910-2914-2915-2913-3028
0.00655706 1009-714-713-889-704-703-702-688-693-694-2680-2681-1705-2687-2613-2647-2611-2019
0.00655706 3030-2734-2733-2909-2910-2613-2647-2611-2019
0.00655706 1009-714-713-889-704-703-702-688-693-694-2680-2681-1705-2687-2688-2614-2613-2647-2611-2019
0.00655706 1009-714-713-889-704-703-702-688-693-694-2680-2681-1705-2687-2688-2613-2647-2611-2019
0.00653805 505-209-208-387-504-592-593-667-190-661-660-2077-2104-2107-3028
0.00653805 2525-2229-2228-2404-2405-2108-2142-2143-2144-2132-2103-2104-2107-3028
0.00653805 505-209-208-387-504-592-593-667-190-661-660-2077-2076-2104-2107-3028
0.00653805 1009-714-713-889-704-595-596-584-564-2077-2076-2104-2107-3028
0.00653805 2525-2229-2228-2404-2405-2108-2142-2143-2144-2103-2104-2107-3028
0.00653805 505-209-208-387-504-592-593-667-190-661-660-2101-2104-2107-3028
0.00653805 1009-714-713-889-704-595-596-584-564-566-2077-2104-2107-3028
0.00653805 505-209-208-387-504-592-593-667-190-661-660-2077-2076-2103-2104-2107-3028
0.00653805 1009-714-713-889-704-595-596-584-564-2077-2076-2103-2104-2107-3028
0.00653805 1009-714-713-889-704-595-596-584-564-2077-2104-2107-3028
0.0065307 3030-2738-2739-2736-2906-2615-2616-2604-2584-1167-1168-1207-1205-87-88-122-86-492-488-491-1515
0.0065307 2525-2229-2228-2404-2221-2200-2204-2205-154-153-158-163-89-88-87-84-83-124-112-116-488-491-1515
0.0065307 505-209-208-383-382-121-122-123-88-87-86-492-488-491-1515
0.0065307 2020-1724-1723-1899-1714-1605-1606-1594-1574-57-84-85-86-492-488-491-1515
0.0065307 2525-2229-2228-2404-2221-2200-2204-2205-154-153-158-163-88-87-86-492-488-491-1515
0.0065307 1513-1219-1218-1397-1398-1216-1215-492-86-1214-495-494-490-489-116-117-488-491-1515
0.0065307 2525-2229-2228-2404-2221-2200-2204-2205-154-153-158-163-89-88-87-84-83-124-112-116-489-85-86-492-488-491-1515
0.0065307 2525-2229-2228-2404-2221-2200-2204-2205-154-153-158-163-89-123-86-492-488-491-1515
0.0065307 1513-1219-1218-1397-1398-1216-1215-492-86-1214-495-494-490-489-116-117-485-488-491-1515
0.0065307 2525-2229-2228-2404-2221-2200-2204-2205-154-153-158-163-88-122-123-86-492-488-491-1515
0.0065307 1513-1219-1218-1397-1398-1216-1215-492-86-1214-495-494-490-489-116-117-485-484-488-491-1515
0.0065307 505-209-208-383-382-121-122-86-492-488-491-1515
0.0065307 3030-2738-2739-2736-2906-2615-2616-2604-2584-1167-1168-1207-1205-87-88-122-123-86-492-488-491-1515
0.0065307 2525-2229-2228-2404-2221-2200-2204-2205-154-153-158-163-89-123-122-86-492-488-491-1515
0.0065307 2525-2229-2228-2404-2221-2200-2204-2205-154-153-158-163-89-88-122-86-492-488-491-1515
0.0065307 1009-714-950-899-898-897-896-1395-1396-1397-1398-1216-1215-492-86-1214-495-494-490-489-116-117-485-484-487-488-491-1515
0.0065307 2525-2229-2228-2404-2221-2200-2204-2205-154-153-158-163-89-88-87-86-492-488-491-1515
0.0065307 1513-1219-1218-1397-1398-1216-1215-1214-86-492-488-491-1515
0.0065307 2525-2229-2228-2404-2221-2200-2204-2205-154-153-158-163-89-88-122-123-86-492-488-491-1515
0.0065307 1009-714-950-899-898-897-896-1395-1396-1397-1398-1216-1215-492-86-1214-495-494-490-489-488-491-1515
0.0065307 1009-714-950-899-898-897-896-1395-1396-1397-1398-1216-1215-492-86-1214-495-494-490-489-116-488-491-1515
0.0065307 1009-714-950-899-898-897-896-1395-1396-1397-1398-1216-1215-492-86-1214-495-494-490-489-116-117-488-491-1515
0.0065307 1009-714-950-899-898-897-896-1395-1396-1397-1398-1216-1215-492-86-1214-495-494-490-489-116-117-485-488-491-1515
0.0065307 2525-2229-2228-2404-2221-2200-2204-2205-154-153-158-163-89-88-87-84-83-124-112-85-86-492-488-491-1515
0.0065307 3030-2738-2739-2736-2906-2615-2616-2604-2584-1167-1168-1207-1205-87-88-122-123-124-112-116-489-488-491-1515
0.0065307 1009-714-950-899-898-897-896-1395-1396-1397-1398-1216-1215-492-86-1214-495-494-490-489-116-117-485-484-488-491-1515
0.0065307 3030-2738-2739-2736-2906-2615-2616-2604-2584-1167-1168-1207-1205-87-88-123-86-492-488-491-1515
0.0065307 505-209-208-383-382-121-122-123-88-87-84-83-85-492-86-1214-1215-495-494-490-489-488-491-1515
0.0065307 3030-2738-2739-2736-2906-2615-2616-2604-2584-1167-1168-1207-1205-87-88-123-122-86-492-488-491-1515
0.0065307 1513-1219-1218-1397-1398-1216-1215-492-86-1214-495-494-490-489-116-488-491-1515
0.0065307 505-209-208-383-382-121-122-123-88-87-84-83-85-492-86-1214-1215-495-494-490-489-116-488-491-1515
0.0065307 505-209-208-383-382-121-122-123-88-87-84-83-85-492-86-1214-1215-495-494-490-489-116-117-488-491-1515
0.0065307 505-209-208-383-382-121-122-123-88-87-84-83-85-492-86-1214-1215-495-494-490-489-116-117-485-488-491-1515
0.0065307 2525-2229-2228-2404-2221-2200-2204-2205-154-153-158-163-89-88-87-84-83-85-86-492-488-491-1515
0.0065307 505-209-208-383-382-121-122-123-88-87-84-83-85-492-86-1214-1215-495-494-490-489-116-117-485-484-488-491-1515
0.0065307 505-209-208-383-382-121-122-123-88-87-84-83-85-492-86-1214-1215-495-494-490-489-116-117-485-484-487-488-491-1515
0.0065307 505-209-208-383-382-121-122-123-88-87-84-85-86-492-488-491-1515
0.0065307 1513-1219-1218-1397-1398-1216-1215-492-86-1214-495-494-490-489-488-491-1515
0.0065307 505-209-208-383-382-121-86-492-488-491-1515
0.0065307 3030-2738-2739-2736-2906-2615-2616-2604-2584-1167-1168-1207-1205-87-86-492-488-491-1515
0.0065307 3030-2738-2739-2736-2906-2615-2616-2604-2584-1167-1168-1207-1205-87-88-123-122-121-86-492-488-491-1515
0.0065307 2525-2229-2228-2404-2221-2200-2204-2205-154-153-158-163-88-122-86-492-488-491-1515
0.0065307 2020-1724-1723-1899-1714-1605-1606-1594-1574-57-84-85-492-86-1214-1215-495-494-490-489-116-117-485-484-488-491-1515
0.0065307 3030-2738-2739-2736-2906-2615-2616-2604-2584-1167-1168-1207-1205-87-88-122-123-124-112-85-86-492-488-491-1515
0.0065307 2525-2229-2228-2404-2221-2200-2204-2205-154-153-158-163-89-123-122-121-86-492-488-491-1515
0.0065307 1513-1219-1218-1397-1398-1216-1215-492-86-1214-495-494-490-489-116-117-485-484-487-488-491-1515
0.0065307 2525-2229-2228-2404-2221-2200-2204-2205-154-153-158-163-89-88-87-84-83-124-112-116-489-488-491-1515
0.0065307 2525-2229-2228-2404-2221-2200-2204-2205-154-153-158-163-89-88-87-84-83-124-123-86-492-488-491-1515
0.0065307 3030-2738-2739-2736-2906-2615-2616-2604-2584-1167-1168-1207-1205-87-88-122-123-124-112-116-489-85-86-492-488-491-1515
0.0065307 2020-1724-1723-1899-1714-1605-1606-1594-1574-57-84-85-492-86-1214-1215-495-494-490-489-116-117-485-484-487-488-491-1515
0.0065307 3030-2738-2739-2736-2906-2615-2616-2604-2584-1167-1168-1207-1205-87-88-122-123-124-112-116-488-491-1515
0.0065307 2020-1724-1723-1899-1714-1605-1606-1594-1574-57-84-87-86-492-488-491-1515
0.0065307 2020-1724-1723-1899-1714-1605-1606-1594-1574-57-84-85-492-86-1214-1215-495-494-490-489-116-117-485-488-491-1515
0.0065307 505-209-208-383-382-121-122-123-88-87-84-83-85-86-492-488-491-1515
0.0065307 2020-1724-1723-1899-1714-1605-1606-1594-1574-57-84-85-492-86-1214-1215-495-494-490-489-116-117-488-491-1515
0.0065307 2020-1724-1723-1899-1714-1605-1606-1594-1574-57-84-85-492-86-1214-1215-495-494-490-489-116-488-491-1515
0.0065307 2020-1724-1723-1899-1714-1605-1606-1594-1574-57-84-85-492-86-1214-1215-495-494-490-489-488-491-1515
0.0065307 2525-2229-2228-2404-2221-2200-2204-2205-154-153-158-163-89-88-87-84-83-124-123-122-86-492-488-491-1515
0.0065307 2525-2229-2228-2404-2221-2200-2204-2205-154-153-158-163-89-88-87-84-85-86-492-488-491-1515
0.0065307 505-209-208-383-382-121-122-123-86-492-488-491-1515
0.0065307 1009-714-950-899-898-897-896-1395-1396-1397-1398-1216-1215-1214-86-492-488-491-1515
0.0065307 2525-2229-2228-2404-2221-2200-2204-2205-154-153-158-163-89-88-87-84-83-124-123-122-121-86-492-488-491-1515
0.00652924 1009-714-708-709-710-1506-1507-1508-1509-2672-2671-2670-2620-2695-2696-2694-2619-2853-2875-2874-3029
0.00652924 2525-2229-2228-2404-2405-2916-2720-2726-2725-2692-2696-2695-2694-2619-2853-2875-2874-3029
0.00651636 1009-722-958-961-396-393-392-390-387-388-195-391-890-593-627-628-629-616-620-504
0.00651636 3030-2734-2733-2909-2726-2705-2709-2710-659-660-661-190-667-593-627-628-629-616-620-504
0.00648032 1513-1219-1218-1397-1398-1216-1215-1214-491-1515
0.00648032 1009-714-950-899-898-897-896-1395-1396-1397-1398-1216-1215-1214-491-1515
0.00642375 1009-714-713-892-1010-1125-1121-1124-1384-1359-1514
0.00642375 1009-714-713-892-1010-1125-1124-1384-1359-1514
0.00642375 2020-1724-1718-1719-1720-3021-3022-3023-3024-1157-1156-1155-1105-1180-1181-1178-1104-1117-1120-1124-1384-1359-1514
0.00642375 505-209-445-394-395-398-899-900-901-1129-1128-1385-1384-1359-1514
0.00642375 1009-714-713-892-1010-1129-1128-1385-1384-1359-1514
0.00642375 505-209-445-394-395-398-899-900-901-1128-1125-1121-1124-1384-1359-1514
0.00642375 505-209-445-394-395-398-899-900-901-1128-1125-1124-1384-1359-1514
0.00642375 505-209-445-394-395-398-899-900-901-1128-1385-1384-1359-1514
0.00642375 505-209-445-394-395-398-899-900-901-1128-1385-1124-1384-1359-1514
0.00641052 2525-2229-2223-2224-1601-1637-1605-1681-1682-1686-1685-1684-2018
0.00638996 505-209-445-394-395-398-899-900-901-1128-1125-1121-1120-1117-1136-1359-1358-1336-1179-1514
0.00638996 2525-2229-2228-2404-2405-2717-2718-2685-2684-2683-2682-1069-1089-1137-1136-1117-1359-1358-1336-1179-1514
0.00638996 505-209-445-394-395-398-899-900-901-1128-1125-1121-1124-1359-1358-1336-1179-1514
0.00638996 2525-2229-2228-2404-2405-2717-2718-2685-2684-2683-2682-1069-1089-1137-1136-1359-1358-1336-1179-1514
0.00638996 505-209-445-394-395-398-899-900-901-1128-1385-1384-1359-1358-1336-1179-1514
0.00638996 1009-714-713-892-1010-1125-1121-1120-1359-1358-1336-1179-1514
0.00638996 2525-2229-2228-2404-2405-2717-2718-2685-2684-2683-2682-1069-1089-1137-1136-1117-1120-1359-1358-1336-1179-1514
0.00638996 1009-714-713-892-1010-1125-1121-1120-1117-1359-1358-1336-1179-1514
0.00638996 1009-714-713-892-1010-1125-1121-1120-1117-1136-1359-1358-1336-1179-1514
0.00638996 505-209-445-394-395-398-899-900-901-1128-1385-1124-1384-1359-1358-1336-1179-1514
0.00638996 505-209-445-394-395-398-899-900-901-1128-1125-1121-1120-1359-1358-1336-1179-1514
0.00638996 505-209-445-394-395-398-899-900-901-1128-1125-1121-1120-1117-1359-1358-1336-1179-1514
0.00638996 2020-1724-1718-1719-1720-3021-3022-3023-3024-1157-1156-1155-1105-1180-1181-1178-1104-1117-1359-1358-1336-1179-1514
0.00638996 2020-1724-1718-1719-1720-3021-3022-3023-3024-1157-1156-1155-1105-1180-1181-1178-1104-1117-1120-1359-1358-1336-1179-1514
0.00638996 2020-1724-1718-1719-1720-3021-3022-3023-3024-1157-1156-1155-1105-1180-1181-1178-1104-1117-1120-1124-1384-1359-1358-1336-1179-1514
0.00638996 1009-714-713-892-1010-1125-1121-1124-1359-1358-1336-1179-1514
0.00638996 3030-2738-2739-2736-2906-2615-2616-2604-2605-2583-1070-1088-1138-1137-1136-1117-1359-1358-1336-1179-1514
0.00638996 1009-714-713-892-1010-1125-1121-1124-1384-1359-1358-1336-1179-1514
0.00638996 3030-2738-2739-2736-2906-2615-2616-2604-2605-2583-1070-1088-1138-1137-1136-1359-1358-1336-1179-1514
0.00638996 1009-714-713-892-1010-1125-1124-1359-1358-1336-1179-1514
0.00638996 505-209-445-394-395-398-899-900-901-1128-1125-1124-1384-1359-1358-1336-1179-1514
0.00638996 505-209-445-394-395-398-899-900-901-1129-1128-1385-1384-1359-1358-1336-1179-1514
0.00638996 1009-714-713-892-1010-1125-1124-1384-1359-1358-1336-1179-1514
0.00638996 505-209-445-394-395-398-899-900-901-1128-1125-1124-1359-1358-1336-1179-1514
0.00638996 3030-2738-2739-2736-2906-2615-2616-2604-2605-2583-1070-1088-1138-1137-1136-1117-1120-1359-1358-1336-1179-1514
0.00638996 505-209-445-394-395-398-899-900-901-1128-1385-1124-1359-1358-1336-1179-1514
0.00638996 2020-1724-1718-1719-1720-3021-3022-3023-3024-1157-1156-1155-1105-1180-1181-1178-1104-1117-1120-1124-1359-1358-1336-1179-1514
0.00638996 505-209-445-394-395-398-899-900-901-1128-1125-1121-1124-1384-1359-1358-1336-1179-1514
0.00638996 1009-714-713-892-1010-1129-1128-1385-1384-1359-1358-1336-1179-1514
0.00637896 1009-714-708-709-710-1506-1507-1508-1509-2672-2671-2670-2620-2695-2694-3029
0.00637896 1513-1219-1218-1394-1209-1100-1101-1089-1090-1068-2585-2603-2653-2624-2621-2620-2695-2694-3029
0.00637896 505-209-208-384-385-1202-1203-1170-1169-1168-1167-2584-2604-2652-2653-2624-2621-2620-2695-2694-3029
0.00634378 2525-2229-2228-2404-2405-2717-2718-2685-2684-2683-2682-1069-1089-1137-1104-1178-1179-1514
0.00634378 2525-2229-2228-2404-2405-2717-2718-2685-2684-2683-2682-1069-1089-1137-1138-1109-1104-1178-1179-1514
0.00634378 3030-2738-2739-2736-2906-2615-2616-2604-2605-2583-1070-1088-1138-1104-1178-1179-1514
0.00634378 3030-2738-2739-2736-2906-2615-2616-2604-2605-2583-1070-1088-1138-1109-1104-1178-1179-1514
0.00634378 3030-2738-2739-2736-2906-2615-2616-2604-2605-2583-1070-1088-1138-1137-1104-1178-1179-1514
0.00634378 2525-2229-2228-2404-2405-2717-2718-2685-2684-2683-2682-1069-1089-1137-1138-1104-1178-1179-1514
0.00632609 1009-714-713-889-893-1010
0.00632609 1009-714-713-889-890-192-193-160-159-158-165-166-167-171-169-503
0.00632609 2020-1724-1723-1899-1900-2212-2213-2180-2179-2178-2177-564-584-632-631-854-1008
0.00625554 3030-2734-2970-2912-2913-2720-2916-3028
0.00625554 2020-1724-1960-1909-1908-1907-2911-2910-2913-2912-2915-2917-2406-2405-2108-2107-2720-2916-3028
0.00625554 3030-2734-2970-2733-2912-2913-2720-2916-3028
0.00625554 3030-2734-2733-2909-2912-2913-2720-2916-3028
0.00625554 3030-2734-2970-2733-2909-2912-2913-2720-2916-3028
0.00625554 2020-1724-1960-1909-1908-1907-2911-2912-2913-2720-2916-3028
0.00625554 3030-2734-2733-2912-2913-2720-2916-3028
0.00625554 1513-1219-1218-1394-1209-1100-1101-1089-1069-2682-2683-2722-2721-2913-2912-2915-2917-2406-2405-2108-2107-2720-2916-3028
0.00625554 3030-2734-2733-2909-2913-2912-2915-2917-2406-2405-2108-2107-2720-2916-3028
0.00622631 2020-1724-1723-1899-1900-2212-2213-2180-2179-2178-2185-2186-2187-2191-2190-2189-2523
0.00618441 1009-714-713-889-704-703-702-688-693-694-2680-2681-1705-2687-2688-2613-2612-2019
0.0061528 3030-2734-2733-2909-2910-1906-1905-1901-1897-1896-1726-1892-1891-1890-1889-2018
0.00602096 2020-1724-1718-1719-1720-3021-3022-3023-3024-1157-1156-1155-1105-1180-1181-1178-1104-1179-1514
0.00602096 1009-714-713-892-1010-1125-1121-1120-1117-1136-1178-1104-1179-1514
0.00602096 505-209-445-394-395-398-899-900-901-1128-1125-1121-1120-1117-1136-1178-1104-1179-1514
0.00600415 2020-1724-1723-1899-1716-1695-1696-1700-1164-1165-1166-695-1172-1173-1099-1098-1132-1096-1010
0.00600415 2020-1724-1723-1899-1716-1695-1696-1700-1164-1165-1166-695-1172-1098-1132-1096-1010
0.00600415 2020-1724-1723-1899-1716-1695-1696-1700-1164-1165-1166-695-1172-1173-1098-1132-1096-1010
0.00598124 3030-2734-2733-2909-2726-2705-2709-2710-659-660-661-190-667-668-594-593-592-504
0.00597093 2525-2229-2223-2224-2225-2011-2012-2013-2014-147-148-127-128-99-96-95-170-171-168-169-503
0.00597093 3030-2734-2733-2909-2910-1707-1708-1675-1674-1673-1672-59-79-127-128-99-96-95-170-171-168-169-503
0.00597093 2020-1724-1723-1899-1714-1605-1606-1594-1672-59-79-127-128-99-96-95-170-171-168-169-503
0.00596077 2020-1724-1723-1899-1900-2212-2213-2180-2179-2178-2185-2113-2114-2188-2189-2347-2348-2370-2369-2523
0.00596077 1009-714-713-889-704-595-596-584-585-563-2080-2098-2148-2114-2188-2189-2347-2348-2370-2369-2523
0.00596077 2020-1724-1723-1899-1900-2212-2213-2180-2179-2178-2185-2186-2187-2191-2188-2189-2347-2348-2370-2369-2523
0.00596077 1513-1219-1218-1394-1395-697-698-665-664-663-662-2079-2099-2147-2113-2114-2188-2189-2347-2348-2370-2369-2523
0.00596077 1009-714-713-889-704-595-596-584-585-563-2080-2098-2148-2147-2113-2188-2189-2347-2348-2370-2369-2523
0.00596077 1513-1219-1218-1394-1395-697-698-665-664-663-662-2079-2099-2147-2146-2188-2189-2347-2348-2370-2369-2523
0.00596077 2020-1724-1723-1899-1900-2212-2213-2180-2179-2178-2185-2186-2187-2188-2189-2347-2348-2370-2369-2523
0.00596077 505-209-203-204-205-1001-1002-1003-1004-2167-2168-2113-2114-2188-2189-2347-2348-2370-2369-2523
0.00596077 505-209-203-204-205-1001-1002-1003-1004-2167-2168-2113-2188-2189-2347-2348-2370-2369-2523
0.00592511 1009-722-958-961-396-393-504
0.00592511 1513-1219-1218-1394-1209-1100-1101-1089-1069-2582-2609-2610-2611-2612-1710-1711-1900-1901-1904-1905-1903-2019
0.00591688 2020-1724-1723-1899-1900-2212-2213-2180-2179-2178-2185-2186-2187-2191-2188-2189-2347-2348-2370-2371-2368-2523
0.00591688 505-209-203-204-205-1001-1002-1003-1004-2167-2168-2113-2188-2189-2347-2348-2370-2371-2368-2523
0.00591688 1009-714-713-889-704-595-596-584-585-563-2080-2098-2148-2114-2188-2189-2347-2348-2370-2371-2368-2523
0.00591688 505-209-208-384-199-90-91-79-59-1572-1571-1598-1599-1602-2524
0.00591688 3030-2734-2970-2919-2918-2917-2402-2403-2404-2408-2524
0.00591688 505-209-208-384-199-90-91-79-59-1572-1571-1599-1602-2524
0.00591688 2525-2233-2230-2229-2228-2404-2408-2524
0.00591688 505-209-203-204-205-1001-1002-1003-1004-2167-2168-2113-2114-2188-2189-2347-2348-2370-2371-2368-2523
0.00591688 505-209-208-384-199-90-91-79-59-1572-1599-1602-2524
0.00591688 2525-2229-2465-2228-2404-2408-2524
0.00591688 2525-2229-2228-2404-2408-2524
0.00591688 2020-1724-1723-1899-1900-2212-2213-2180-2179-2178-2185-2113-2114-2188-2189-2347-2348-2370-2371-2368-2523
0.00591688 2525-2229-2228-2404-2405-2916-2720-2726-2725-2692-2696-2695-2694-2619-2853-2875-2876-2873-3029
0.00591688 1513-1219-1455-1404-1405-1406-456-118-115-111-110-349-348-326-169-503
0.00591688 1513-1219-1455-1404-1405-1406-456-118-375-114-374-349-348-326-169-503
0.00591688 1513-1219-1455-1404-1405-1406-456-118-375-374-349-348-326-169-503
0.00591688 1513-1219-1455-1404-1405-1406-456-457-372-373-374-349-348-326-169-503
0.00591688 1513-1219-1455-1404-1405-1406-456-457-372-373-375-374-349-348-326-169-503
0.00591688 1513-1219-1455-1404-1405-1406-456-118-375-114-349-348-326-169-503
0.00591688 1513-1219-1455-1404-1405-1406-456-457-372-375-114-349-348-326-169-503
0.00591688 1513-1219-1455-1404-1405-1406-456-457-372-375-114-374-349-348-326-169-503
0.00591688 1513-1219-1455-1404-1405-1406-456-118-115-114-374-349-348-326-169-503
0.00591688 1513-1219-1455-1404-1405-1406-456-457-372-375-374-349-348-326-169-503
0.00591688 1513-1219-1213-1214-1215-496-497-498-499-1662-1666-1667-1594-1640-1639-1627-1598-1599-1602-2524
0.00591688 1513-1219-1455-1404-1405-1406-456-118-115-114-349-348-326-169-503
0.00591688 1513-1219-1455-1404-1405-1406-456-118-115-111-114-374-349-348-326-169-503
0.00591688 1513-1219-1455-1404-1405-1406-456-118-115-111-114-349-348-326-169-503
0.00591688 1009-714-708-709-710-1506-1507-1508-1509-2672-2671-2670-2620-2695-2696-2694-2619-2853-2875-2876-2873-3029
0.00591688 1513-1219-1455-1404-1405-1406-456-118-115-111-110-107-349-348-326-169-503
0.00591688 1513-1219-1218-1394-1395-697-698-665-664-663-662-2079-2099-2147-2146-2188-2189-2347-2348-2370-2371-2368-2523
0.00591688 1009-714-713-889-704-595-596-584-585-563-2080-2098-2148-2147-2113-2188-2189-2347-2348-2370-2371-2368-2523
0.00591688 1513-1219-1218-1394-1395-697-698-665-664-663-662-2079-2099-2147-2113-2114-2188-2189-2347-2348-2370-2371-2368-2523
0.00589248 3030-2734-2970-2919-2920-2921-2138-2134-2394-2367-2368-2369-2127-2146-2188-2189-2347-2346-2345-2276-2275-2523
0.00589248 3030-2734-2970-2919-2920-2921-2138-2134-2369-2368-2346-2345-2276-2275-2523
0.00589248 3030-2734-2970-2919-2920-2921-2138-2134-2394-2367-2368-2369-2127-2114-2188-2189-2347-2346-2345-2276-2275-2523
0.00589248 3030-2734-2970-2919-2920-2921-2138-2134-2394-2367-2368-2369-2127-2146-2147-2113-2114-2188-2189-2347-2346-2345-2276-2275-2523
0.00589248 3030-2734-2970-2919-2920-2921-2138-2134-2394-2367-2368-2369-2127-2146-2147-2113-2188-2189-2347-2346-2345-2276-2275-2523
0.00589248 3030-2734-2970-2919-2920-2921-2138-2134-2394-2367-2368-2369-2127-2146-2147-2148-2114-2188-2189-2347-2346-2345-2276-2275-2523
0.00589248 2020-1724-1723-1899-1900-2212-2213-2180-2179-2178-2185-2113-2114-2188-2189-2347-2348-2369-2368-2346-2345-2276-2275-2523
0.00589248 505-209-203-204-205-1001-1002-1003-1004-2167-2168-2113-2188-2189-2347-2348-2370-2371-2369-2368-2346-2345-2276-2275-2523
0.00589248 3030-2734-2970-2919-2920-2921-2138-2134-2394-2369-2368-2346-2345-2276-2275-2523
0.00589248 3030-2734-2970-2919-2920-2921-2138-2395-2134-2369-2368-2346-2345-2276-2275-2523
0.00589248 3030-2734-2970-2919-2920-2921-2138-2395-2134-2394-2369-2368-2346-2345-2276-2275-2523
0.00589248 2020-1724-1723-1899-1900-2212-2213-2180-2179-2178-2185-2113-2114-2188-2189-2347-2348-2370-2369-2368-2346-2345-2276-2275-2523
0.00589248 3030-2734-2970-2919-2920-2921-2138-2395-2394-2369-2368-2346-2345-2276-2275-2523
0.00589248 2020-1724-1723-1899-1900-2212-2213-2180-2179-2178-2185-2113-2114-2188-2189-2347-2348-2370-2371-2369-2368-2346-2345-2276-2275-2523
0.00589248 505-209-203-204-205-1001-1002-1003-1004-2167-2168-2113-2188-2189-2347-2348-2369-2368-2346-2345-2276-2275-2523
0.00589248 1513-1219-1218-1394-1395-697-698-665-664-663-662-2079-2099-2147-2146-2188-2189-2347-2348-2369-2368-2346-2345-2276-2275-2523
0.00589248 1513-1219-1218-1394-1395-697-698-665-664-663-662-2079-2099-2147-2146-2188-2189-2347-2348-2370-2369-2368-2346-2345-2276-2275-2523
0.00589248 1513-1219-1218-1394-1395-697-698-665-664-663-662-2079-2099-2147-2146-2127-2369-2368-2346-2345-2276-2275-2523
0.00589248 1513-1219-1218-1394-1395-697-698-665-664-663-662-2079-2099-2147-2146-2188-2189-2347-2348-2370-2371-2369-2368-2346-2345-2276-2275-2523
0.00589248 1009-714-713-889-704-595-596-584-585-563-2080-2098-2148-2147-2113-2188-2189-2347-2348-2369-2368-2346-2345-2276-2275-2523
0.00589248 1009-714-713-889-704-595-596-584-585-563-2080-2098-2148-2147-2113-2188-2189-2347-2348-2370-2371-2369-2368-2346-2345-2276-2275-2523
0.00589248 505-209-203-204-205-1001-1002-1003-1004-2167-2168-2113-2188-2189-2347-2348-2370-2369-2368-2346-2345-2276-2275-2523
0.00589248 1009-714-713-889-704-595-596-584-585-563-2080-2098-2148-2147-2146-2127-2369-2368-2346-2345-2276-2275-2523
0.00589248 1009-714-713-889-704-595-596-584-585-563-2080-2098-2148-2147-2113-2188-2189-2347-2348-2370-2369-2368-2346-2345-2276-2275-2523
0.00586597 2525-2229-2223-2224-1601-1637-1605-1681-1682-1686-1685-1610-1609-1684-1683-2017-1864-2018
0.00586597 1513-1219-1213-1214-1215-496-497-498-499-1662-1661-1660-1610-1609-1684-1683-2017-1864-2018
0.00586597 1513-1219-1213-1214-1215-496-497-498-499-1662-1661-1660-1610-1685-1684-1683-1609-1622-1641-2017-1864-2018
0.00586597 505-209-445-394-393-392-891-895-897-896-700-1010
0.00586597 1513-1219-1213-1214-1215-496-497-498-499-1662-1661-1660-1610-1685-1686-1683-1684-1609-1622-1641-2017-1864-2018
0.00586597 2525-2229-2223-2224-1601-1637-1605-1681-1682-1683-1684-1609-1622-1641-2017-1864-2018
0.00586597 2525-2229-2228-2404-2219-2110-2111-2099-2079-662-663-702-701-893-892-898-897-896-700-1010
0.00586597 505-209-208-384-199-90-91-79-80-58-1575-1593-1643-1614-1611-1610-1685-1686-1684-1683-1609-1622-1641-2017-1864-2018
0.00586597 2525-2229-2223-2224-1601-1637-1605-1681-1682-1686-1683-1684-1609-1622-1641-2017-1864-2018
0.00586597 3030-2734-2733-2909-2910-1906-1905-1901-1897-1896-2017-1864-2018
0.00586597 505-209-208-384-199-90-91-79-80-58-1575-1593-1643-1614-1611-1610-1685-1686-1683-1684-1609-1622-1641-2017-1864-2018
0.00586597 2525-2229-2223-2224-1601-1637-1605-1681-1682-1686-1685-1610-1684-1683-1609-1622-1641-2017-1864-2018
0.00586597 1513-1219-1213-1214-1215-496-497-498-499-1662-1661-1660-1610-1685-1686-1684-1683-1609-1622-1641-2017-1864-2018
0.00586597 3030-2734-2733-2909-2910-1906-1905-1901-1897-1893-2017-1864-2018
0.00586597 2525-2229-2223-2224-1601-1637-1605-1681-1682-1686-1685-1684-1683-1609-1622-1641-2017-1864-2018
0.00586597 2525-2229-2223-2224-1601-1637-1605-2017-1864-2018
0.00586597 3030-2734-2733-2909-2910-1906-1905-1901-1897-1896-1726-2017-1864-2018
0.00586597 2525-2229-2223-2224-1601-1637-1605-1681-2017-1864-2018
0.00586597 1009-714-713-889-890-192-193-160-159-158-157-1574-1594-1641-2017-1864-2018
0.00586597 3030-2738-2739-2736-2906-2615-2616-2604-2584-1067-1094-1097-1096-1095-1502-1501-1500-1497-1496-1495-1498-1499-1126-1125-1130-1129-901-898-897-896-700-1010
0.00586597 1009-714-713-889-893-892-898-897-896-700-1010
0.00586597 1009-714-713-889-890-192-193-160-159-158-157-1574-1594-1642-1643-1614-1609-1684-1683-2017-1864-2018
0.00586597 505-209-208-384-199-90-91-79-80-58-1575-1593-1643-1609-1684-1683-2017-1864-2018
0.00586597 505-209-208-384-199-90-91-79-80-58-1575-1593-1643-1614-1609-1684-1683-2017-1864-2018
0.00586597 3030-2738-2739-2736-2906-2615-2616-2604-2584-1067-1094-1097-1096-1095-1502-1501-1500-1497-1496-1499-1498-1126-1125-1130-1129-901-898-897-896-700-1010
0.00586597 505-209-208-384-199-90-91-79-80-58-1575-1593-1643-1614-1611-1610-1609-1684-1683-2017-1864-2018
0.00586597 1009-714-713-889-890-192-193-160-159-158-157-1574-1594-1642-1643-1614-1611-1609-1684-1683-2017-1864-2018
0.00586597 3030-2738-2739-2736-2906-2615-2616-2604-2584-1067-1094-1097-1096-1095-1502-1501-1500-1497-1498-1499-1126-1125-1130-1129-901-898-897-896-700-1010
0.00586597 505-209-208-384-199-90-91-79-80-58-1575-1593-1643-1614-1611-1609-1684-1683-2017-1864-2018
0.00586597 1513-1227-1463-1466-901-898-897-896-700-1010
0.00586597 1009-714-713-889-890-192-193-160-159-158-157-1574-1594-1642-1643-1609-1684-1683-2017-1864-2018
0.00586597 505-209-208-384-199-90-91-79-80-58-1575-1593-1614-1643-1642-1641-2017-1864-2018
0.00586597 1009-714-713-889-890-192-193-160-159-158-157-1574-1594-1642-1643-1614-1611-1610-1609-1684-1683-2017-1864-2018
0.00586597 505-209-208-384-199-90-91-79-80-58-1575-1593-1643-1614-1611-1610-1685-1684-1683-1609-1622-1641-2017-1864-2018
0.00586597 505-209-208-384-199-90-91-79-80-58-1575-1593-1614-1643-1642-1609-1684-1683-2017-1864-2018
0.00586597 1009-714-713-889-890-192-193-160-159-158-157-1574-1594-1642-1641-2017-1864-2018
0.00586597 1009-714-713-889-890-192-193-160-159-158-157-1574-1594-1642-1643-1614-1611-1610-1685-1686-1684-1683-1609-1622-1641-2017-1864-2018
0.00586597 3030-2738-2739-2736-2906-2615-2616-2604-2584-1067-1094-1097-1096-1095-1502-1501-1500-1499-1498-1126-1125-1130-1129-901-898-897-896-700-1010
0.00586597 505-209-208-384-199-90-91-79-80-58-1575-1593-1614-1643-1609-1684-1683-2017-1864-2018
0.00586597 505-209-208-384-199-90-91-79-80-58-1575-1593-1614-1609-1684-1683-2017-1864-2018
0.00586597 1009-714-713-889-890-192-193-160-159-158-157-1574-1594-1642-1643-1614-1611-1610-1685-1686-1683-1684-1609-1622-1641-2017-1864-2018
0.00586597 1009-714-713-889-890-192-193-160-159-158-157-1574-1594-1642-1643-1614-1611-1610-1685-1684-1683-1609-1622-1641-2017-1864-2018
0.00585089 2525-2229-2228-2404-2219-2110-2111-2099-2079-562-589-592-591-590-997-996-993-994-621-620-625-624-396-393-392-391-195-504
0.00585089 2525-2229-2228-2404-2219-2110-2111-2099-2079-562-561-589-592-591-590-997-996-993-994-621-620-625-624-396-393-392-390-391-195-504
0.00585089 2525-2229-2228-2404-2219-2110-2111-2099-2079-562-589-592-591-590-997-996-993-994-621-620-625-624-396-393-392-390-391-195-504
0.00585089 2525-2229-2228-2404-2219-2110-2111-2099-2079-562-561-589-592-591-590-997-996-993-994-621-620-625-624-396-393-392-391-195-504
0.00585089 2525-2229-2228-2404-2219-2110-2111-2099-2079-562-561-588-589-592-591-590-997-996-993-994-621-620-625-624-396-393-392-391-195-504
0.00585089 2525-2229-2228-2404-2219-2110-2111-2099-2079-562-561-588-589-592-591-590-997-996-993-994-621-620-625-624-396-393-392-390-391-195-504
0.00585089 1009-722-958-961-396-393-392-391-195-504
0.00585089 2525-2229-2228-2404-2219-2110-2111-2099-2079-562-561-588-589-590-591-592-593-890-391-195-504
0.00585089 1009-722-958-961-396-393-392-390-391-195-504
0.00585089 1513-1219-1455-1404-1403-1402-386-390-391-195-504
0.00583087 2525-2229-2228-2404-2219-2110-2111-2099-2100-2078-565-583-633-599-673-676-600-674-1008
0.00583087 3030-2734-2728-2729-2730-2516-2517-2518-2519-652-653-598-599-673-676-600-674-1008
0.00583087 2525-2229-2228-2404-2405-2916-2720-2726-2725-2692-2696-2695-2620-2694-3029
0.00583087 2525-2229-2228-2404-2219-2110-2111-2099-2100-2078-565-583-633-604-599-673-676-600-674-1008
0.00583087 505-209-208-387-504-620-616-615-612-599-673-676-600-674-1008
0.00579005 1513-1219-1218-1394-1209-1100-1101-1089-1069-2582-2609-2610-2611-2612-1710-1711-1903-1902-1908-1911-2643-2644-2645-2640-2639-2642-3010-2641-2019
0.00573153 2525-2229-2223-2224-2225-2011-2012-2013-2014-147-148-127-128-99-96-95-170-169-503
0.00573153 2020-1724-1723-1899-1714-1605-1606-1594-1672-59-79-127-128-99-96-95-170-169-503
0.00573153 3030-2734-2733-2909-2910-1707-1708-1675-1674-1673-1672-59-79-127-128-99-96-95-170-169-503
0.00572911 2020-1724-1723-1899-1903-1902-1908-1911-2643-2644-2645-2646-2611-2612-2609-2608-2610-2019
0.00572911 3030-2734-2733-2909-2910-2613-2647-2611-2612-2609-2608-2610-2019
0.00572911 3030-2734-2733-2909-2910-2613-2647-2648-2611-2612-2609-2608-2610-2019
0.00572911 3030-2734-2733-2909-2910-2647-2648-2611-2612-2609-2608-2610-2019
0.00572911 2020-1724-1723-1899-1903-1902-1908-1911-2643-2644-2645-2646-2647-2648-2611-2612-2609-2608-2610-2019
0.00572911 2020-1724-1723-1899-1903-1902-1908-1911-2644-2645-2646-2611-2612-2609-2608-2610-2019
0.00572911 2525-2229-2465-2414-2413-2412-1901-1900-1903-1902-1908-1911-2643-2644-2645-2646-2611-2612-2609-2608-2610-2019
0.00571712 3030-2734-2733-2909-2726-2705-2709-2710-659-660-661-190-667-593-627-591-504
0.00571712 1009-722-958-961-396-393-392-390-387-388-195-391-890-593-627-591-504
0.00567964 1009-714-950-899-898-897-896-1396-1395-1399-1400-1398-1515
0.00567964 3030-2738-2739-2736-2906-2615-2616-2604-2584-1167-1168-1207-1205-1206-1395-1396-1399-1400-1398-1515
0.00567964 1009-714-950-899-898-897-896-1395-1396-1399-1400-1398-1515
0.00567964 3030-2738-2739-2736-2906-2615-2616-2604-2584-1167-1168-1207-1206-1395-1396-1399-1400-1398-1515
0.00567964 1009-714-950-899-898-897-1396-1395-1399-1400-1398-1515
0.00567964 505-209-208-383-382-1402-1401-1400-1398-1515
0.0056765 1513-1227-1463-1466-1128-1130-1129-1498-1499-1095-1096-1097-700-893-892-898-897-896-1392-1132-1125-1010
0.0056765 1513-1227-1463-1466-901-1129-1498-1499-1095-1096-1097-700-893-892-898-897-896-1392-1131-1132-1125-1010
0.00567472 2020-1724-1718-1719-1720-3021-3022-3023-3024-1157-1156-1155-1105-1179-1337-1338-1360-1359-1514
0.00564175 505-209-208-384-199-90-91-79-59-1672-1673-1712-1711-1710-2612-2019
0.00560226 1513-1219-1213-1214-1215-496-497-498-499-1662-1661-1660-1610-1685-1686-1684-2018
0.00560226 505-209-208-384-199-90-91-79-80-58-1575-1593-1643-1614-1611-1610-1685-1686-1684-2018
0.00560226 1009-714-713-889-890-192-193-160-159-158-157-1574-1594-1642-1643-1614-1611-1610-1685-1686-1684-2018
0.00555479 2020-1776-1772-1767-1768-1771-1770-1840-1841-1684-1683-1641-1622-1864-2018
0.00553943 2020-1724-1723-1899-1716-1695-1696-1700-1164-1165-1166-695-1172-1173-1099-1098-1097-1010
0.005518 1513-1219-1218-1394-1395-697-698-665-664-663-662-2079-2099-2147-2146-2127-2369-2523
0.005518 1009-714-713-889-704-595-596-584-585-563-2080-2098-2148-2147-2146-2127-2369-2523
0.0054742 1009-714-708-709-710-1506-1507-1508-1509-2672-2671-2670-2620-2695-2696-2694-2619-2853-2874-2873-2851-2850-2781-2780-3029
0.0054742 2525-2229-2228-2404-2405-2916-2720-2726-2725-2692-2696-2695-2694-2619-2853-2874-2873-2851-2850-2781-2780-3029
0.0054742 2525-2229-2228-2404-2405-2916-2720-2726-2725-2692-2696-2695-2694-2619-2853-2875-2874-2873-2851-2850-2781-2780-3029
0.0054742 1009-714-708-709-710-1506-1507-1508-1509-2672-2671-2670-2620-2695-2696-2694-2619-2853-2875-2874-2873-2851-2850-2781-2780-3029
0.0054742 1009-714-708-709-710-1506-1507-1508-1509-2672-2671-2670-2620-2695-2696-2694-2619-2853-2875-2876-2874-2873-2851-2850-2781-2780-3029
0.0054742 2525-2229-2228-2404-2405-2916-2720-2726-2725-2692-2696-2695-2694-2619-2853-2875-2876-2874-2873-2851-2850-2781-2780-3029
0.0054722 3030-2734-2733-2909-2910-2613-2647-2648-2649-2636-2640-2019
0.0054722 1009-714-713-889-704-703-702-688-693-694-2680-2681-1705-2687-2688-2613-2647-2648-2649-2636-2640-2019
0.0054722 1009-714-713-889-704-703-702-688-693-694-2680-2681-1705-2687-2613-2647-2648-2649-2636-2640-2019
0.00544753 1513-1219-1218-1394-1209-1100-1101-1089-1090-1068-2585-2603-2624-2653-2652-2651-2632-2874-3029
0.00538174 505-209-445-394-393-392-891-895-896-897-898-892-893-700-1097-1096-1095-1502-1501-1500-1497-1496-1495-1126-1010
0.00538174 505-209-445-394-393-392-891-892-893-700-1097-1096-1095-1502-1501-1500-1497-1496-1495-1126-1010
0.00538174 1513-1227-1463-1466-901-898-897-896-700-1097-1096-1095-1502-1501-1500-1497-1496-1495-1126-1010
0.00538174 2525-2229-2228-2404-2219-2110-2111-2099-2079-662-663-702-700-1097-1096-1095-1502-1501-1500-1497-1496-1495-1126-1010
0.00538174 3030-2738-2739-2736-2906-2615-2616-2604-2584-1067-1094-1097-1096-1095-1502-1501-1500-1497-1496-1495-1126-1010
0.00538174 2525-2229-2228-2404-2219-2110-2111-2099-2079-662-663-702-701-700-1097-1096-1095-1502-1501-1500-1497-1496-1495-1126-1010
0.00536441 2525-2229-2223-2224-1601-1637-1605-1681-1682-1683-2018
0.00525637 1513-1219-1213-1214-1215-496-497-498-499-1662-1666-1667-1594-1640-1639-1638-1637-1601-2524
0.00525637 1513-1219-1213-1214-1215-496-497-498-499-1662-1666-1667-1594-1640-1604-1638-1637-1601-2524
0.00523987 1009-714-713-889-890-192-193-160-159-158-157-1574-1594-1641-2017-1864-1863-1841-1684-2018
0.00523987 3030-2734-2733-2909-2910-1906-1905-1901-1897-1896-1726-1892-1889-1864-1863-1841-1684-2018
0.00523987 1009-714-713-889-890-192-193-160-159-158-157-1574-1594-1642-1641-2017-1864-1863-1841-1684-2018
0.00523987 3030-2734-2733-2909-2910-1906-1905-1901-1897-1896-1726-1892-1891-1889-1864-1863-1841-1684-2018
0.00523987 3030-2734-2733-2909-2910-1906-1905-1901-1897-1896-1726-1892-1891-1890-1629-1864-1863-1841-1684-2018
0.00523987 3030-2734-2733-2909-2910-1906-1905-1901-1897-1893-2017-1864-1863-1841-1684-2018
0.00523987 3030-2734-2733-2909-2910-1906-1905-1901-1897-1896-1726-1892-1891-1890-1629-1889-1864-1863-1841-1684-2018
0.00523987 505-209-208-384-199-90-91-79-80-58-1575-1593-1614-1643-1642-1641-2017-1864-1863-1841-1684-2018
0.00523987 3030-2734-2733-2909-2910-1906-1905-1901-1897-1896-1726-1892-1891-1890-1889-1864-1863-1841-1684-2018
0.00523987 3030-2734-2733-2909-2910-1906-1905-1901-1897-1893-1890-1629-1864-1863-1841-1684-2018
0.00523987 2525-2229-2223-2224-1601-1637-1605-1681-2017-1864-1863-1841-1684-2018
0.00523987 3030-2734-2733-2909-2910-1906-1905-1901-1897-1896-2017-1864-1863-1841-1684-2018
0.00523987 2020-1776-1772-1767-1768-1771-1770-1862-1889-1864-1863-1841-1684-2018
0.00523987 2525-2229-2223-2224-1601-1637-1605-2017-1864-1863-1841-1684-2018
0.00523987 3030-2734-2733-2909-2910-1906-1905-1901-1897-1896-1726-2017-1864-1863-1841-1684-2018
0.00523987 3030-2734-2733-2909-2910-1906-1905-1901-1897-1893-1890-1889-1864-1863-1841-1684-2018
0.00523987 3030-2734-2733-2909-2910-1906-1905-1901-1897-1893-1890-1629-1889-1864-1863-1841-1684-2018
0.00520512 1513-1219-1455-1404-1403-1402-386-387-388-195-391-392-887-625-504
0.00520512 2020-1724-1723-1899-1714-1605-1606-1594-1574-157-158-197-195-388-387-390-391-392-887-625-504
0.00520512 1513-1219-1455-1404-1403-1402-386-390-387-388-195-391-392-887-625-504
0.00520193 1513-1219-1213-1214-1215-496-497-498-499-1662-1666-1667-1594-1640-1604-1603-1602-2524
0.00515578 1513-1219-1218-1394-1209-1100-1101-1089-1069-2582-2609-2610-2611-2612-1710-1903-1902-1908-1911-2644-2645-2640-2641-3013-3014-3015-3016-2019
0.00515578 1513-1219-1218-1394-1209-1100-1101-1089-1069-2582-2609-2610-2611-2612-1710-1903-1902-1908-1911-2643-2644-2645-2640-2641-3013-3014-3015-3016-2019
0.0051145 505-209-203-204-205-1001-1002-1003-1004-2167-2168-2113-2114-2189-2188-2146-2369-2523
0.00510192 1513-1219-1455-1404-1405-1406-456-118-115-111-110-107-349-503
0.00507573 1009-714-713-889-890-192-193-160-159-158-157-1574-1594-1642-1643-1614-1611-1610-1685-1684-2018
0.00507573 1513-1219-1213-1214-1215-496-497-498-499-1662-1661-1660-1610-1685-1684-2018
0.00507573 505-209-208-384-199-90-91-79-80-58-1575-1593-1643-1614-1611-1610-1685-1684-2018
0.0050364 1513-1268-1264-1514
0.0050364 1513-1271-1268-1264-1514
0.00499808 505-209-208-384-387-388-195-391-392-393-396-623-624-504
0.00499808 505-209-445-387-388-195-391-392-393-396-623-624-504
0.00499808 2020-1724-1723-1899-1714-1605-1606-1594-1574-157-158-197-195-388-387-390-391-392-393-396-623-624-504
0.00499808 2020-1724-1723-1899-1714-1605-1606-1594-1574-157-158-197-195-388-387-390-392-393-396-623-624-504
0.00499808 505-209-208-387-388-195-391-392-393-396-623-624-504
0.00499808 1513-1219-1455-1404-1403-1402-386-387-388-195-391-392-393-396-623-624-504
[truncated: 295,533 more chars]
