# Supplementary material for: Mapping allosteric communications within individual proteins
Source: Nat Commun. 2020 Jul 31;11:3862. doi: 10.1038/s41467-020-17618-2 (PMC7395124; doi:10.1038/s41467-020-17618-2)
Supplement: Supplementary file 6 — Supplementary Data 3 [file 41467_2020_17618_MOESM6_ESM.zip › Ohm-results/7gpb/7gpb-ACI.txt]

4.48783
3.39624
6.49942
7.35102
5.84718
6.72686
4.97163
4.205
5.98458
4.67008
4.64836
5.6798
7.51963
8.55107
12.6712
9.40504
9.09145
13.1527
12.8746
8.01999
11.7532
14.4112
9.88759
12.8594
12.6632
9.61872
8.20524
11.1831
10.9454
12.3416
8.84743
6.59971
5.33315
5.70576
3.24124
2.46618
4.36053
5.75306
5.05123
7.692
7.14774
10.1912
11.6653
11.6374
12.2432
14.0516
13.1553
13.4272
15.5737
11.8562
10.7905
8.41918
8.63068
9.62659
8.76982
8.12441
6.8081
7.13058
7.00266
6.8145
5.68909
3.95964
3.51745
4.67321
6.42748
2.49965
2.17295
3.69258
4.39708
5.27234
8.2317
6.73836
8.89054
9.37278
14.3448
12.6515
14.4361
14.6782
20.5672
13.5311
21.21
12.2479
11.5321
11.9045
10.7328
14.1658
13.6333
12.0506
12.7953
15.0139
12.0462
13.8651
10.3978
9.65956
10.1047
11.9631
9.02782
11.4955
12.8099
11.4224
12.1905
13.6985
11.8715
9.74117
11.3619
9.85413
8.47064
9.08714
6.82298
9.73001
7.26044
6.60982
8.46613
8.67783
7.77256
6.52977
10.1684
6.70457
12.6614
12.779
10.9343
13.2626
18.8453
21.2835
18.701
15.233
21.3883
22.8327
23.8608
20.8559
19.3364
20.9234
20.1446
20.1849
13.7875
15.1344
21.0427
16.7426
12.9581
16.1
14.7249
9.71973
9.23746
7.3737
10.1665
9.4649
8.93798
9.79342
9.94904
13.583
11.8042
16.4491
11.5267
12.2477
14.609
19.1702
19.1146
12.1118
16.2459
10.9845
13.1951
9.22308
9.20765
11.876
12.0977
17.4259
10.3194
13.0907
9.89499
7.1153
8.97175
6.79596
10.6684
8.7554
5.72349
6.52106
5.76367
9.24512
8.88186
12.0097
9.92964
8.94211
7.90127
9.17568
6.9462
6.61055
5.60932
6.79935
9.13952
7.77897
13.5483
10.1191
14.6772
16.225
12.5555
9.62134
9.6955
8.75337
8.21062
7.18788
4.80864
4.42452
5.81329
7.99524
8.39032
11.2029
9.67131
9.46696
12.317
10.7716
9.3835
12.4316
9.29302
11.0873
10.2658
9.84315
11.8539
8.43209
7.86147
7.04294
9.63279
10.6888
12.997
13.5461
9.02663
8.53971
6.84217
9.06919
9.12702
9.22523
7.24224
8.31884
7.44855
8.70098
13.4186
10.9686
11.5348
8.42495
7.77904
7.0412
6.16348
5.8624
6.89251
6.26522
5.08016
5.1772
5.0996
5.08664
5.33808
6.95882
6.16255
6.13905
10.0405
9.31352
10.6558
10.0726
11.9019
12.4331
11.1663
15.408
14.934
13.0538
14.6338
12.7114
14.1863
15.0223
13.7088
12.9214
14.0743
17.248
16.277
18.7744
19.4677
6.35313
6.44557
10.3785
12.3654
14.8873
16.8749
17.7701
16.3556
16.9604
17.4533
18.1285
14.6648
15.7906
17.718
14.8557
12.6912
14.2504
12.8434
6.80659
6.57639
10.8124
6.19449
3.43164
4.84663
7.42315
5.50089
4.02145
4.77689
2.8686
5.87645
4.54682
3.15246
5.21378
5.51544
5.35226
6.83801
6.3336
6.03987
8.4173
9.69059
8.66051
7.83033
9.45961
9.19211
7.1645
6.10261
9.30448
9.50097
11.9925
16.9391
20.3115
16.5421
15.2724
15.315
12.8217
13.8081
16.2178
15.3073
16.6992
23.2656
15.6693
14.624
12.7636
14.3694
11.3213
8.44264
11.2529
10.182
8.81766
7.41704
6.98187
4.48302
10.3081
8.81429
14.7343
10.5456
11.3787
14.3086
17.9823
10.7633
12.0074
17.0691
17.4758
10.6715
14.1322
16.4377
14.8278
19.0616
15.676
17.7124
17.1402
12.4311
9.40021
8.22359
8.21169
7.32308
7.88937
13.4033
14.7804
14.0664
15.1894
12.3128
12.6851
12.2926
13.891
13.9965
11.6592
10.8931
16.118
13.9673
12.5874
12.0835
14.5758
12.6122
11.1838
12.4547
14.796
12.3467
12.306
15.7756
14.5947
9.24601
11.1547
16.5
16.4486
11.6842
16.624
18.1851
14.3421
12.1175
13.0298
14.5715
9.41248
7.78044
10.9189
9.34468
10.9994
16.4762
15.9109
13.1662
13.4549
18.8878
16.1329
16.8943
13.4454
10.5561
8.71857
7.23356
7.13561
7.90422
10.3058
10.1206
14.527
15.9126
19.8271
18.4567
17.114
20.6836
20.5499
20.4191
18.8426
23.2169
19.2144
12.8721
15.8455
16.7675
18.7813
17.8936
23.1632
21.2147
20.4956
21.1225
23.379
21.2294
15.1761
15.9214
16.6825
14.572
12.9781
11.2078
12.9261
18.6748
15.4477
16.4241
19.2257
15.9682
14.9047
18.8532
16.681
14.1404
10.1991
15.8068
18.1525
17.4353
21.1221
18.5885
19.1944
23.4935
17.0337
26.3381
22.8314
16.7686
22.0213
20.2254
26.9197
20.9658
16.4974
17.9135
19.0959
20.0038
16.7915
16.6877
20.2167
18.5883
13.3277
17.153
16.2084
12.8511
11.8122
14.1847
13.2478
11.0382
9.98696
10.1658
15.7771
15.0533
11.6582
11.8496
20.9801
13.4877
13.0149
18.0923
16.73
12.8939
17.4015
17.8885
11.7731
14.3182
16.6001
12.3272
13.0441
10.4329
12.8002
16.3817
15.8156
12.3339
15.4959
15.4477
12.7653
14.9597
18.6842
26.1071
14.39
15.3088
18.8764
26.5169
12.7548
10.833
17.7883
14.3797
11.2676
9.26462
12.4978
9.23596
7.19665
6.90265
6.67909
6.5124
9.5916
7.55808
13.2132
10.28
9.77884
8.72846
15.2098
19.1468
27.748
17.5027
23.4305
21.5079
16.4074
15.805
17.5326
20.6291
19.7101
13.7433
21.0219
22.9535
26.5263
20.8832
19.8622
23.906
22.6116
20.016
17.862
17.2736
18.6729
19.1701
15.8517
14.1915
16.1855
14.5878
12.1043
11.9375
11.5984
7.24026
7.13561
8.05549
4.6659
5.57062
6.74869
8.37931
13.0156
12.0714
19.7525
17.3698
18.2858
17.5955
19.6256
17.0435
15.5971
13.4475
18.324
16.8613
14.0506
10.5965
17.9255
12.1274
15.9196
18.6617
14.4462
15.5706
18.0321
17.6318
15.4521
18.5835
20.184
15.531
16.1439
17.9521
16.2273
10.5187
14.0079
16.6577
12.6335
9.40986
12.4081
8.92046
10.0047
12.7235
10.6864
9.72236
10.4158
15.4783
12.63
18.0481
13.2386
15.5574
14.2545
14.1443
15.1534
20.523
17.8214
19.6006
16.1297
19.939
26.9082
21.7588
11.6146
20.5414
29.115
24.9933
26.5808
28.6625
26.9853
23.3147
19.1468
22.6931
26.3221
23.6352
22.8049
16.6577
14.2507
15.7349
19.0081
22.3913
17.1835
25.4235
19.1028
24.2121
19.517
23.9084
20.8435
27.3857
28.0373
25.5341
21.2994
27.4045
25.725
22.5968
24.0513
17.6266
26.9465
23.4156
17.138
16.2412
24.8769
24.4992
18.6695
23.1302
21.5749
22.7277
23.6774
17.6784
18.2339
21.8173
19.5118
15.2786
10.0157
9.03403
15.0947
17.4873
19.85
16.7397
22.5379
18.6617
14.1522
12.5168
11.4139
9.72236
12.1804
14.0001
9.56509
9.77884
15.0144
12.1043
9.56774
10.7859
11.8792
16.7445
13.518
14.402
13.0441
11.738
13.9267
13.4217
10.9875
9.67149
13.286
9.879
11.9473
16.6914
12.8142
13.5553
19.0023
15.4652
11.5355
15.9377
14.2665
12.3946
10.6544
11.1683
11.7667
13.1086
10.4757
6.86007
6.00043
8.49547
8.28088
7.81281
10.0102
14.074
10.4728
11.7284
16.8564
14.6122
11.4917
11.5073
14.2349
13.2459
9.22308
7.908
10.7742
7.43564
11.802
16.2226
19.0599
18.7235
18.4063
20.3667
17.0039
13.518
13.7737
22.4572
15.965
15.9468
18.1827
22.9327
15.3174
14.3261
20.6097
18.1395
13.4549
13.4217
14.9011
9.71967
8.60777
7.62194
11.3952
11.9245
20.443
19.0196
17.7359
22.9478
24.149
18.8878
18.1395
22.0531
23.1279
22.4645
21.6041
23.1416
20.479
16.9508
19.2575
21.2918
24.7588
20.739
18.0792
17.554
18.5638
17.0552
14.8103
17.2986
12.1018
8.79597
12.5374
17.0506
13.2088
10.2326
9.17663
8.30421
11.4314
8.97954
7.19613
5.23922
5.23429
4.88818
4.53185
5.14916
4.52651
5.08784
17.3196
0
22.4305
5.2686
3.74296
4.80036
7.54637
6.59286
6.09176
4.94877
5.14052
7.87513
5.36139
4.44279
4.49528
4.32602
7.22196
11.2495
8.17219
9.09947
13.0864
11.8625
10.2286
13.5875
14.4668
10.5743
10.1614
15.106
10.8649
8.20672
8.18588
9.47165
12.9414
9.50696
7.17342
6.82797
3.24581
2.09578
2.89867
4.57638
5.91587
5.17961
7.67455
9.1117
9.51621
10.6296
12.8419
15.5831
14.9901
15.1142
13.1352
16.4976
15.2902
11.9063
12.9543
10.117
12.894
10.7189
8.63711
7.6663
8.01985
5.82594
7.35287
7.00542
5.59485
5.55044
5.70637
8.22874
4.5388
3.39208
3.94672
5.51598
6.05366
7.76019
8.31027
10.3852
9.2173
10.9664
12.4884
12.3625
14.9011
19.3779
12.8296
21.0524
13.5912
13.0278
13.5955
10.6252
15.9749
14.3993
11.6558
13.4162
15.288
14.1261
14.4763
11.2812
9.17918
10.3185
9.69292
9.40367
11.3028
13.064
10.1324
9.7634
12.8143
9.12281
7.04297
9.23645
9.95209
8.38546
6.88168
5.16025
8.55828
6.67213
5.64282
8.60877
9.12741
9.24555
6.95356
11.1957
8.47601
13.2054
13.9444
12.3651
13.3975
17.7444
18.5001
18.0439
12.8132
19.0841
21.6379
23.8907
17.0275
15.9601
16.7841
17.6642
18.7663
15.1545
16.1521
18.6978
16.7854
13.6093
14.2657
14.5529
9.87994
9.86769
8.63004
10.3893
9.32898
10.7738
9.82033
9.49528
13.5703
11.5423
13.7799
11.3358
12.1718
12.7144
12.1166
13.0933
12.334
16.0765
13.3298
14.6531
10.4929
9.54393
12.3272
11.4605
15.7618
10.3845
11.0745
12.0352
9.58537
10.0501
6.49872
12.4665
10.4336
7.07977
7.16751
6.69726
9.87828
10.5696
12.4421
11.1304
8.97687
7.27673
9.74903
6.33127
5.68331
5.74916
6.82411
9.99936
7.66414
12.7234
8.98859
15.2452
14.5802
12.0027
10.2477
10.7578
8.39751
6.52605
6.013
4.36844
3.95547
4.67467
6.4661
7.50655
11.34
9.57852
8.45373
10.9449
10.2609
9.29877
11.2843
8.55166
12.6333
10.5904
9.87013
10.1972
8.71028
8.19036
7.28152
8.23481
9.34641
12.4382
13.6024
10.2743
9.90641
7.47215
9.09465
9.7752
9.34542
7.36929
7.74227
7.28929
9.29007
15.4191
11.8874
12.6071
8.17227
7.08684
6.82314
8.4305
7.38801
9.69557
8.57912
6.47629
6.35896
5.76847
5.44702
5.69403
7.26831
5.96848
5.32096
7.88705
8.30242
8.82784
8.80368
11.57
10.466
10.7253
13.5791
16.17
12.1438
13.543
14.7236
14.5052
16.8433
14.8068
14.1851
12.0746
13.2061
12.6194
13.5296
13.2033
4.44697
5.23737
7.77283
10.9325
12.9111
14.3286
14.0511
13.3411
16.6547
15.6141
16.4314
17.5635
14.1588
17.2429
13.0952
15.0293
14.6088
12.3659
7.31164
7.12252
10.7041
6.76809
3.64223
4.23467
6.45993
6.59382
4.83861
5.04965
4.04581
6.28712
5.25077
4.56707
5.89095
5.63926
5.47337
5.7164
5.03138
6.38592
7.07726
8.93136
7.73531
7.74557
10.8078
9.15069
7.96681
8.05465
11.3761
8.96724
12.6387
11.3532
16.6486
15.318
12.7632
18.3958
13.0533
14.4137
14.8521
17.0082
15.7761
22.6271
18.1466
14.4552
11.6073
14.3721
11.4666
7.87667
12.2191
11.8055
8.59757
6.60553
6.80543
4.92915
10.9598
8.40521
13.624
8.36737
11.7109
15.5626
17.7129
10.5663
13.0719
16.4346
13.9871
9.34511
12.6289
14.1836
14.3652
19.9714
16.8884
15.9744
12.812
10.4859
14.0575
10.3675
10.4957
8.66921
8.91201
10.8847
15.0111
15.1133
13.4559
10.1843
11.5457
10.555
12.0171
13.6659
11.9404
11.1682
16.1447
15.3548
13.8151
13.5853
14.5497
14.0927
12.1277
14.3287
15.788
13.2649
11.8077
14.5054
15.9181
10.2453
10.8804
14.2091
13.9111
11.4217
13.4347
13.6452
11.9375
11.1865
10.5101
9.80312
7.63795
6.42836
8.00147
7.83597
9.78693
12.6059
12.4521
11.0594
12.2069
17.0347
15.85
18.5015
14.6531
11.2965
7.53534
6.27164
6.29307
6.84912
10.1457
11.2439
14.5122
16.7888
19.1092
19.4036
19.6197
22.8413
21.8865
20.1338
19.3587
22.563
16.562
12.4629
13.6128
16.3246
20.6118
19.0277
21.2101
23.7346
19.7864
20.5839
24.741
22.3113
16.0702
15.575
18.1511
14.8096
13.1698
12.0321
13.6001
17.7381
13.9113
14.4582
18.2845
15.6503
13.1554
14.1637
13.5749
11.4265
9.31132
13.6271
14.9827
14.766
20.6224
18.3739
16.1576
18.0591
16.9884
22.8408
18.6016
16.4347
21.0019
20.1777
26.006
20.997
17.9138
18.2841
21.0845
20.9816
18.8801
18.1395
22.8232
20.8955
14.9165
21.3917
21.6671
15.4765
10.6109
18.8061
19.051
12.535
7.57228
9.72812
18.5565
14.9699
11.0183
10.9512
22.5388
14.0447
13.4888
22.8414
15.6414
14.8063
21.1572
14.9765
9.47277
11.1137
12.5647
11.1652
12.0977
13.1482
13.3152
20.798
19.0484
14.6776
20.0842
20.2342
14.354
16.6048
21.3102
28.2618
15.378
16.8369
20.7003
28.8447
13.7433
13.2205
19.631
15.9604
12.3923
10.218
13.2215
12.3474
7.56521
7.26155
6.63786
8.58327
12.1076
9.42032
15.2527
13.9537
12.4419
10.8036
15.1842
22.4718
28.0133
20.9822
24.2596
21.1821
19.205
17.1734
16.1509
20.4607
19.2107
17.2584
19.661
19.6193
24.5539
20.2593
18.6673
24.4454
22.2034
20.3161
21.0552
21.5147
19.9789
21.848
18.5556
15.5266
17.8779
17.8515
13.4032
12.5647
11.3674
8.05785
7.58086
8.05549
5.0996
6.27378
7.68836
9.73847
13.0049
11.5921
23.9866
18.3953
19.5237
20.5069
20.0284
19.4761
17.314
12.0223
15.2809
11.7323
9.38764
8.17197
18.9621
10.3335
18.3186
20.1639
13.3738
15.3174
19.1875
17.9787
14.6041
19.8806
20.6226
15.7707
18.539
21.9821
18.1071
10.4986
16.5905
18.7404
16.2319
10.1485
12.2937
8.9079
10.3194
13.8041
11.7667
7.96401
11.5386
13.7547
14.9807
18.9278
15.5618
17.7202
15.6037
14.2633
14.9643
15.5173
20.3859
22.5763
19.2159
19.7302
22.9507
20.7769
12.1232
18.1083
25.9826
24.5147
28.8352
27.0143
27.1998
26.0795
23.1684
22.1746
25.7971
23.4156
18.7517
17.0435
14.9639
14.39
18.2314
22.1388
23.7607
26.7857
21.2047
20.7031
18.7899
26.5358
20.5944
27.6362
27.043
26.7256
23.9895
27.2194
26.1439
22.3479
23.89
22.6708
24.6883
22.4353
21.8761
15.9286
23.8659
25.6532
24.239
24.8666
20.373
23.1684
25.4527
20.7784
17.8832
21.7013
22.9705
17.7412
11.8341
11.2781
16.5857
18.0964
16.4052
15.6903
21.0818
16.1809
13.1988
11.9603
11.7955
9.98551
12.3339
14.2349
9.9499
10.7771
15.0651
11.7507
10.8124
14.2626
13.7775
16.0427
14.0896
13.3922
13.0156
13.3371
13.5143
14.8261
12.9516
11.1956
15.0778
11.8534
14.113
18.5946
14.2073
14.6326
21.4531
19.85
13.9808
20.0842
17.2685
15.0524
13.0907
12.9978
13.3115
16.9742
11.2139
8.13574
6.58803
9.7546
10.6254
9.04671
10.3279
15.9014
10.0322
9.75998
17.7516
17.0336
10.9785
12.5922
16.1762
14.8013
9.48065
9.65547
12.4352
7.36127
14.37
16.5332
17.6007
19.8255
17.58
18.9164
17.0931
13.3518
14.0234
23.9705
18.5057
14.694
19.6919
25.8786
14.0389
15.2527
22.1962
19.3399
13.6301
15.1372
17.4822
11.6648
11.1047
9.91713
12.5579
13.7433
21.848
19.9112
18.8992
20.7719
24.3625
20.5389
17.4822
24.0513
23.794
23.4312
23.2453
22.8883
19.8198
17.5609
19.8312
20.9081
21.861
19.9675
18.1486
18.8679
18.3024
15.8083
16.3263
18.3305
15.1919
13.1052
14.134
15.1425
12.4797
10.6119
9.34683
8.79875
11.4848
9.31797
8.56148
5.89904
7.67213
6.08016
5.20344
4.86206
4.45993
6.08169
15.4418
0
20.275
7.12534
4.05338
6.3663
8.56186
7.54331
6.92525
5.40537
5.14522
5.02092
4.65385
5.19877
5.40169
4.54742
6.95189
9.21463
7.1623
7.76136
9.91336
9.34945
7.14576
10.3601
10.6181
9.49885
14.0292
15.5624
11.5133
9.56923
12.5684
12.743
13.6346
10.1586
8.63773
7.12052
5.75879
3.17335
3.28719
5.76189
6.83836
5.88907
10.8394
11.4312
13.3487
17.6624
16.1132
16.225
17.4411
14.792
13.1457
15.1121
13.7526
12.4501
11.4541
9.62293
13.0057
10.1904
8.56298
9.30525
7.57495
6.30428
7.5753
5.82777
3.9275
4.77286
5.74433
6.47578
3.75019
3.3868
4.94852
5.9898
6.04941
8.77302
7.20213
11.167
9.25242
12.5605
14.8781
12.8386
14.8515
18.2424
14.4108
20.6536
13.1292
11.9962
16.7736
9.85819
15.718
13.4492
11.2154
12.6116
14.4777
15.33
14.9234
11.3348
10.2638
9.79172
9.54167
8.12504
9.85629
9.75558
7.93753
8.43109
9.72173
8.16492
6.64716
7.26877
7.20804
6.51232
7.26195
5.86963
9.74234
7.91211
7.15158
10.9232
9.63168
11.1301
10.3488
13.5467
10.097
14.1772
13.2627
10.1734
13.8074
16.4499
14.1928
16.3363
12.8082
14.6623
21.0533
24.312
20.2768
16.2551
19.0683
21.6102
21.213
18.04
16.7032
21.1862
18.5237
13.7404
15.0888
16.2271
9.8912
12.365
7.63811
10.3972
9.31228
10.0554
10.9137
8.27876
12.9131
13.8049
13.8619
10.8587
11.2919
11.671
13.826
17.25
13.1261
19.7267
11.6775
14.4181
10.0792
9.38114
13.2714
12.8493
17.7988
9.73578
12.1205
11.26
10.2705
10.9042
8.02655
12.7749
11.2601
7.23037
7.92767
7.42419
10.2253
11.6372
13.1856
10.3126
7.20098
7.46563
8.82413
7.62231
5.09093
6.54853
7.58795
8.13993
7.5496
12.4817
9.92235
13.7524
13.7088
11.3348
10.271
9.42866
7.82739
6.32463
4.89495
3.69047
3.82211
4.28382
6.51919
7.43494
12.0395
10.4711
9.17689
11.4907
8.9821
7.86979
10.6987
9.81184
10.7524
10.8573
8.66413
9.89569
7.615
8.29848
8.95289
8.8133
9.81947
14.4853
14.2402
9.46421
8.87639
8.73589
8.44176
10.0287
8.25223
6.33181
7.98553
7.77886
8.34509
12.4198
10.9487
11.3717
7.79033
7.23918
6.39216
7.44394
7.02404
8.24625
6.9739
5.94509
6.67047
6.50377
7.04039
7.08035
7.83824
6.48669
6.40469
8.8628
8.03198
9.70359
8.8503
9.84371
10.9995
9.91692
10.7561
11.8101
10.8533
11.5535
12.2066
12.2389
14.3933
12.9505
12.7367
9.7257
12.1878
12.1035
13.6347
14.2094
6.52755
6.59886
12.2857
13.1241
12.7341
16.3272
14.6025
14.1656
15.5028
17.2168
16.65
17.2572
16.7268
20.2626
14.5311
14.5054
13.1911
10.9076
6.71648
6.30853
9.5901
5.07995
3.04095
5.24846
7.27984
6.64313
5.55285
5.26802
4.65842
7.45521
5.83431
4.49495
6.07314
6.38536
5.72963
8.11769
6.684
7.58731
10.25
11.0265
10.1536
8.24782
10.7694
10.2004
9.0288
7.33812
12.0075
9.77117
12.0456
13.3544
18.5137
14.0543
12.8053
14.7895
14.3794
16.327
15.21
18.0425
19.1604
26.3441
18.6591
16.6458
14.9577
16.635
11.7895
8.2508
12.6963
12.0942
8.43456
7.40567
7.81659
5.71555
9.42986
8.03802
15.0066
9.73544
14.4729
15.9481
23.914
13.9417
13.7759
18.7487
18.609
11.4119
14.4954
19.1036
15.8331
21.0312
17.0893
18.5417
12.8363
12.8185
14.7311
12.2128
11.473
9.40986
8.85353
13.0158
13.4323
13.941
15.1333
10.7105
10.9467
9.67416
13.0504
12.575
10.556
10.3869
14.1873
13.476
12.5455
10.774
12.1085
12.1106
10.1707
12.0693
13.4026
12.4283
11.4205
14.6215
14.5636
9.52642
11.0081
12.9611
13.4245
10.6748
12.7583
14.4261
11.5011
10.2154
10.47
11.3181
8.20455
6.89513
8.83782
8.19504
10.3279
14.5959
12.9942
10.8922
13.7775
15.7483
14.8641
16.1728
14.2013
10.2427
9.5863
9.40986
8.58327
8.08376
10.1402
10.5531
14.0853
16.1973
17.8162
16.1246
16.5386
20.2957
19.3503
20.9413
18.4783
25.2713
21.9158
15.0339
14.5454
17.0478
20.0518
22.4739
23.8969
21.98
20.389
20.4217
24.1106
21.8946
16.5755
16.6932
18.142
13.578
11.9684
10.8419
13.2459
18.7663
13.5217
14.6572
17.926
13.7889
14.0001
14.0389
13.1193
10.9011
9.87917
14.2041
13.6985
16.9765
21.464
20.6259
18.7423
22.8183
16.3452
23.067
21.3019
19.6188
23.1745
21.6246
28.9478
22.3516
18.7556
16.9568
19.5892
21.5855
17.7133
19.2592
26.4176
23.0955
16.538
26.1071
26.4489
16.8402
10.4843
17.6603
18.6798
12.2774
9.79816
9.29496
19.2963
15.9929
12.4052
12.5695
23.3012
15.4964
14.746
26.1001
16.6914
14.6172
22.8809
18.3843
12.1671
14.2467
16.8858
11.8631
11.5575
12.2235
12.3339
24.789
18.9794
12.6128
22.6486
24.7391
16.2599
17.0683
23.8339
28.8707
16.084
18.2097
22.0686
26.4304
15.6281
13.7433
21.4121
18.8651
13.1626
14.6364
16.2645
12.0714
7.43113
7.43564
5.50672
7.61509
12.2469
11.9929
16.5761
13.4401
12.4419
10.2182
15.9832
23.9705
24.4122
20.9623
26.7256
24.8922
18.7913
15.4645
16.9517
25.4574
19.1526
14.4261
20.6291
20.5622
27.7278
22.7601
21.2629
25.2028
25.4132
19.9174
20.2091
22.56
19.7768
21.5767
18.4283
16.8077
17.6058
17.6994
14.4221
13.7168
12.9764
6.98965
6.61185
8.80541
5.49393
5.5195
8.3264
10.2969
13.5627
13.8194
25.1854
16.7107
18.1881
17.8357
19.5956
20.8766
19.4523
18.3405
22.5526
15.5574
12.388
8.82036
18.3459
10.8124
19.3635
22.0673
14.0467
17.3393
20.443
20.4877
17.0088
20.798
20.7719
15.7126
17.9521
20.7523
18.161
11.386
13.2205
16.7785
14.2903
9.63148
13.2459
9.23338
11.3705
14.1483
11.5167
10.783
12.5305
16.2459
13.6301
18.6505
13.1446
18.5057
16.8077
13.3775
17.0606
17.7589
18.355
21.9953
17.4005
19.9043
25.7953
23.2276
19.3042
24.7625
26.8967
24.6783
25.8395
28.8231
25.064
28.2722
22.1962
23.0844
22.0922
25.1073
21.6458
21.4394
15.8472
15.2872
19.8072
17.7062
16.0631
21.647
18.484
24.5517
22.0994
24.7118
18.8197
28.6425
27.2726
26.5724
27.6944
28.5508
29.3355
23.1531
18.2152
14.402
26.0795
21.3985
18.6561
19.1062
20.7849
20.856
18.0896
22.1627
23.5879
21.4388
26.2032
23.3935
20.1215
19.6893
23.1225
17.6473
10.7127
11.5858
17.9574
22.5311
18.6505
19.3399
22.0389
18.0321
16.2785
14.0974
12.3138
10.7068
14.5512
15.3737
10.4471
9.536
17.0534
13.4586
9.15889
13.3261
14.1326
18
13.9344
14.1836
13.8461
14.398
14.6408
14.35
13.0156
13.235
15.1842
11.3891
13.4106
18.3624
14.1326
14.3421
20.5325
16.8564
11.0564
17.4463
13.5777
12.3071
10.4728
11.7731
11.5638
14.3142
12.297
8.92548
6.68995
9.15889
11.0594
8.79048
11.1561
16.084
11.1652
9.51489
19.141
15.3001
11.5261
13.0156
15.227
13.5851
9.78962
8.99606
13.0692
9.46226
16.0978
17.4976
16.5141
19.6618
18.9164
19.488
19.6016
15.7797
14.2983
23.9947
21.4736
17.7883
18.7235
26.6304
16.377
13.4401
24.6968
19.3576
13.0227
11.9375
16.5523
10.8242
11.523
10.7448
14.4905
13.8461
19.9851
20.5069
19.393
20.9623
22.9327
20.4366
18.9221
21.1754
29.5145
26.4229
25.0953
24.1659
19.7709
14.9904
19.5827
20.6277
22.6307
21.5402
19.925
18.4514
17.5701
16.6132
17.1337
18.6057
13.7915
10.5682
15.0567
15.8875
14.7615
11.164
9.33173
7.83923
12.6352
10.5913
8.14338
6.02327
5.68507
5.63683
5.30861
7.70378
5.06065
6.94211
15.6638
0
23.2192
4.13624
3.06491
4.80904
7.77192
7.63088
7.79215
5.4185
5.61846
9.8636
7.84602
5.54219
6.0857
5.97223
7.15564
10.7451
7.90058
7.71736
10.2352
10.5115
7.68359
11.3211
13.3021
9.28737
9.03932
13.0824
9.8119
6.48105
8.16729
9.08332
8.8945
9.5626
6.19998
4.16646
5.20737
2.78542
2.7283
4.42616
4.7988
4.81293
6.66324
7.30109
10.3946
13.3566
10.7623
13.3996
15.105
12.8249
12.345
14.3063
12.3228
12.3283
14.038
10.4873
12.8149
10.73
8.52089
8.53143
8.56429
5.57741
8.29246
6.85473
4.97108
3.43279
4.86944
7.53223
3.95971
3.71928
4.23642
5.44026
7.08921
10.5134
8.98665
11.5702
10.2338
13.9654
15.4692
14.6747
16.1311
22.0027
18.1376
24.2961
16.27
12.9713
13.6752
8.47538
14.5724
11.5084
11.0317
10.4914
12.1446
11.1988
12.8649
11.5864
8.57778
9.31029
8.32857
7.74466
10.9646
9.90563
9.32237
10.1049
10.935
9.8348
7.12086
8.06863
8.34529
7.12485
7.14183
6.0665
10.3315
7.28943
6.52233
9.24335
10.7709
9.53322
8.42802
12.1194
7.41564
11.2157
13.3976
11.2611
14.5072
20.0079
19.1424
19.1424
13.5589
18.7142
23.4026
26.1197
19.4839
19.3534
21.4414
21.9853
18.4983
15.867
14.0045
19.7878
17.3112
11.8983
14.7258
17.8479
10.2381
12.087
8.69633
11.8549
10.4442
11.473
13.9135
10.8424
12.4927
13.9411
16.2151
11.4524
11.0148
14.3096
15.5772
15.1936
11.3462
17.3026
13.5759
17.38
12.0747
11.548
14.8013
13.2677
15.575
10.7918
11.3396
8.91067
7.00527
8.78916
7.81871
10.8909
10.2356
6.94891
6.65724
7.75863
11.1211
10.0333
13.0048
12.9997
8.74974
8.56224
10.6386
7.46973
6.78402
8.18417
8.23057
8.13762
7.32157
12.2575
9.96008
13.8504
14.6208
11.3997
10.1524
9.47702
8.05795
6.22337
5.56083
4.24549
4.0015
4.42268
5.68945
7.43351
11.1689
9.47069
8.40499
10.2006
9.36778
9.87397
12.1519
9.23934
10.3846
12.0286
10.8229
12.1805
7.92456
7.78213
6.4834
8.24882
10.9021
10.9024
11.1418
9.08722
9.40603
7.65473
8.54495
11.0989
9.01714
5.73889
7.1886
7.00497
9.54828
13.6703
11.9495
10.1643
7.78823
7.77457
8.00434
7.52554
6.94565
8.76031
6.22883
5.59191
5.87695
5.30383
4.73701
5.28455
6.51455
5.48327
5.26741
7.14005
8.58327
7.36127
8.09904
10.6777
9.55654
9.68282
12.1713
10.8065
10.0585
12.0714
11.2348
13.4248
15.1241
12.8624
12.4745
10.4072
17.0866
13.7497
15.8475
14.6374
5.22449
5.67914
10.0145
13.9612
16.0622
16.0079
15.8654
17.1909
17.115
16.2985
14.7958
18.1278
14.3567
16.6493
12.1025
12.7795
13.9893
12.5313
7.33783
7.74552
10.6775
5.96024
3.70232
4.88157
6.63142
7.10795
5.59137
5.8006
5.60148
8.7276
6.02431
5.75407
6.88239
6.5642
6.38041
7.76485
6.44784
7.95287
9.12244
11.6041
9.15257
8.41531
12.2794
11.6503
9.2331
7.71325
11.0371
11.2701
11.4643
14.7496
19.3889
16.0698
14.3502
17.8127
13.2917
13.7844
13.9986
16.7347
17.3881
22.1008
18.6528
15.227
14.7439
17.7076
12.7138
8.89864
14.0255
12.1135
9.44214
7.14998
6.84028
5.56656
10.7217
7.5102
11.498
9.41028
13.3469
16.1348
20.0019
13.016
13.9893
17.7094
15.7239
11.6942
14.8339
15.6553
18.2771
25.5079
16.9746
18.1857
14.1762
10.5539
11.9115
10.1457
10.3562
9.26074
8.73112
14.6895
14.1359
14.7236
17.04
13.012
11.4007
9.27209
15.3355
13.1191
10.4601
10.6504
15.5772
14.2453
13.3381
13.1862
14.9897
12.0424
12.5231
14.92
14.8254
13.0949
11.0119
13.4031
15.5147
10.1802
10.5208
13.8062
13.7634
9.7594
11.9929
13.732
10.3222
8.19266
8.88283
10.3987
6.72474
6.41975
8.8653
7.23803
8.73094
12.5271
10.3505
9.71163
11.5543
14.8719
14.8188
18.6186
14.1623
10.0653
8.26176
7.6288
7.06249
8.4809
10.3647
11.3488
14.3573
17.2505
21.2651
22.0772
18.3736
22.9587
25.0232
23.8876
21.6557
24.5248
21.7059
15.6205
18.2366
19.0392
21.7929
20.4115
25.5447
27.0494
20.6157
21.2216
28.1884
25.3567
18
16.7785
20.6283
15.2915
13.5665
11.7284
13.2096
19.618
12.8423
13.8883
17.4617
13.9653
12.3777
13.0548
12.9344
9.91167
8.54034
14.0786
17.3969
19.2706
22.8731
23.7158
17.583
20.5281
14.7522
28.2488
24.1875
19.6171
21.171
20.5536
30.5915
24.1809
19.0215
14.261
19.3866
21.5196
17.4416
18.3608
24.5633
22.7488
17.2289
25.4818
24.8692
17.9859
17.148
20.6848
18.9914
12.3663
7.86606
10.4857
18.7131
16.9741
11.8155
13.4871
23.2596
17.8923
16.7088
27.1297
19.9112
18.7321
23.6535
20.7328
13.5143
18.1718
14.2033
12.7444
14.694
13.5665
16.1994
24.3791
19.141
16.4147
23.5958
20.6744
15.2184
17.5598
22.4356
24.3577
16.3488
15.652
17.92
23.7604
13.6903
10.8853
17.4932
14.2154
10.9851
9.54387
11.9648
9.99924
6.5587
6.75307
6.21813
7.15561
11.6236
9.98826
14.9053
14.1247
9.01123
10.8626
17.9947
25.555
27.27
18.6842
24.3004
24.7391
23.3613
18.4535
13.2277
21.3034
17.5851
15.7349
20.0284
23.1684
32.0727
24.28
23.0768
29.5699
26.8405
21.7989
23.0463
23.1455
21.4531
24.1164
21.3509
18.091
20.6808
18.9794
14.2626
13.6527
15.5839
8.38413
8.53199
8.3216
6.60968
6.57289
6.98744
8.35524
15.1927
16.5523
26.1071
22.4044
20.5646
16.5475
23.1991
23.1914
16.8467
13.9035
15.9924
12.51
12.3303
8.46391
16.2366
11.0926
20.8438
18.9908
12.9835
15.2743
20.1091
20.078
17.3495
21.6874
23.4624
17.5233
18.1935
21.7291
17.7412
11.6553
16.0978
20.3604
16.2879
10.836
16.6817
10.8744
12.4521
17.0583
12.5819
11.5136
12.3676
15.8969
14.8761
18.78
15.326
19.5237
15.8632
15.7853
16.0444
18.9486
18.7558
25.1828
16.7199
21.5811
23.5551
22.0746
15.5377
18.9401
26.5753
23.5769
24.9631
30.2947
26.8547
28.748
24.6085
24.8239
32.1368
28.5138
23.5329
19.5656
16.1855
14.9597
19.2459
24.0629
23.2832
29.341
23.8362
26.7219
22.3445
29.7286
24.2415
31.9641
31.2079
29.6759
23.1999
27.701
25.6112
26.734
20.8964
24.1816
31.8185
27.4269
19.1584
16.8858
23.3195
24.0962
20.0374
24.8495
20.4392
19.8682
25.5608
20.8617
18.3451
17.8673
22.3479
16.3113
8.98848
8.90288
16.6096
20.3794
18.5223
15.2915
22.3334
17.6214
17.4361
13.1734
11.4325
9.57834
11.7955
14.2309
10.035
9.89261
15.5002
10.7419
9.35509
12.8352
13.7547
15.5883
12.0747
10.8862
12.6025
13.1698
15.4959
16.0472
12.895
13.7471
15.8607
11.7667
12.2269
17.178
14.3102
15.8156
22.2827
18.5779
14.7393
21.2359
16.5427
14.7187
15.2141
15.3477
16.0106
18.0321
13.6001
9.77345
9.26434
12.2435
13.9808
11.6521
11.4917
15.4521
11.9668
11.1289
19.6618
15.9332
12.7409
17.38
20.0098
16.8077
10.7771
11.0866
14.4905
9.09503
14.0312
20.1278
24.9951
23.3612
23.1378
21.75
21.757
17.2534
15.8111
27.6068
19.9051
17.7046
21.3917
27.8292
16.0289
17.0633
20.335
17.0931
12.8212
16.1948
18.6898
12.0321
12.9907
11.8437
14.5918
14.5431
21.4873
18.3569
19.2342
20.6549
22.7526
17.8357
20.4877
23.8339
27.0806
26.8686
26.1588
29.72
23.5607
14.18
19.9182
22.7329
24.0223
23.2604
23.1172
22.5876
20.5539
19.9975
19.0993
22.3944
18.0575
12.8963
13.6088
15.3506
14.7329
11.7428
12.5281
9.19076
12.8094
7.79825
4.93929
4.62072
5.78715
6.39336
5.16174
5.72248
5.66344
7.42165
0
27.0094
